# Supplementary material for: Cochaperones convey the energy of ATP hydrolysis for directional action of Hsp90
Source: Nat Commun. 2024 Jan 17;15:569. doi: 10.1038/s41467-024-44847-6 (PMC10794413; doi:10.1038/s41467-024-44847-6)
Supplement: Supplementary file 4 — Supplementary Code 1 [file 41467_2024_44847_MOESM4_ESM.zip]

Archive with 22 entries (20 files):
- code/.DS_Store
- code/Igor/
- code/Igor/4f_dynamic_current.ipf
- code/Igor/addon_autocalib_current.ipf
- code/Igor/addon_kinetics_current.ipf
- code/Igor/addon_SEcorr.ipf
- code/Igor/addon_sonja_current.ipf
- code/Igor/HMM_addon_ENS_MThread.ipf
- code/Igor/HMM_cont_disc.ipf
- code/Igor/iniTIRF.ipf
- code/Igor/Readme.txt
- code/Igor/simKin.ipf
- code/Labview/
- code/Labview/0_SubVIs.txt
- code/Labview/1_Readme.txt
- code/Labview/1Kanal_Signal_neu.vi
- code/Labview/g_r_200+50_directionality_red.txt
- code/Labview/g_r_50_200ms_withoutAOTF.txt
- code/Labview/MAIN_Trigger.vi
- code/Labview/schalt anzahl.vi
- code/Labview/string nach array.vi
- Read Me.pdf
