# Supplementary material for: Cochaperones convey the energy of ATP hydrolysis for directional action of Hsp90
Source: Nat Commun. 2024 Jan 17;15:569. doi: 10.1038/s41467-024-44847-6 (PMC10794413; doi:10.1038/s41467-024-44847-6)
Supplement: Supplementary file 4 — Supplementary Code 1 [file 41467_2024_44847_MOESM4_ESM.zip › code/Igor/4f_dynamic_current.ipf]

#pragma rtGlobals=3				//Use modern global access method and strict wave access.

#pragma IgorVersion = 6.3.0.1

#pragma version = 20160609	//NO corr factors for blue channel!!!


//##################################################
//# Big ToDos
//##################################################
//* add wave scaling so xWave containing time info is not needed in most cases
//* do proper verbose mode to check which correction factors were used
//  ** also add to wave note
//* somehow handle default folder when loading .tif stacks or calibration set or ...
//* in FindTraces3:
//     define ROI excluding pixel closest to edge and use ImageStats /Q /M=1 /G={startP, endP, startQ, endQ} dummy_matrix


//##################################################
//# Bugs
//##################################################
//* in FindTraces3()
//     when CurrFrame is close to end of looploaded part, FindTraces may throw an error
//     loopload may produce unwanted results in combination with RemoveBckgrnd


//##################################################
//# Wish List
//##################################################


//##################################################
//# Mac issues
//##################################################
//use DefaultGuiFont to set fonts


//##################################################
//# Menu entries
//##################################################

Menu "smFRET new", dynamic
	"Analysis GUI", AnalysisGUI2()
	"Show pALEX", ShowTablepALEX()
	"Switch Setup", LoadSetupPreferences()
	
	"-------------"
	
	"Show saved traces", ShowSavedTraces()
	"Show FRET traces", ShowFretTraces()
	
	"-------------"
	
	Submenu "1D histogram"
		"o", HistFret1D("o")
		"r", HistFret1D("r")
		"r_b", HistFret1D("r_b")
	End
	
	Submenu "2D histogram actions"
		"HistFRET2D cmd", /Q, ToCommandLine "HistFret2D(strPF1, strPF2, [Folder])"
		"Prepare for event counting", EventCount2DHistInit()
		"Count events in ROI", EventCount2DHist()
	End
	
	Submenu "3D histogram actions"
		"HistFRET3D cmd", /Q, ToCommandLine "HistFret3D(strPF1, strPF2, strPF3 [Folder])"
	End
	
	Submenu "Little helper"
		"Dup. sel. waves to curr. data folder", DuplicateSelectedWaves()
	End
	
	Submenu "AddOns"
	End
	
	"-------------"
	
	MenuToggleAutoSave(), /Q, BtnAutoSaveSwitch("")						// /Q prevent from printing in history
	MenuToggleDevMode(), /Q, root:pDevMode = ! root:pDevMode
	"Report a bug", BrowseURL "http://hugel-wiki.physchem.uni-freiburg.de/protocols/software/bugtracking_tirf_scripts"
End


//switch between checked and unchecked AutoSave entry in menu
Function /S MenuToggleAutoSave()
	NVAR /Z pAutoSaveInterval = root:pAutoSaveInterval
	
	if ( !NVAR_Exists(pAutoSaveInterval) )
		Variable /G root:pAutoSaveInterval = -1
	endif
	
	if (pAutoSaveInterval > 0)
		return "!" + num2char(18) + "AutoSave is On"
	else
		return "AutoSave is Off"
	endif
End


		
//when menu entry is checked, procedure is not adopted after compiling
Function /S MenuToggleDevMode()
	NVAR /Z pDevMode = root:pDevMode
	
	if ( !NVAR_Exists(pDevMode) )							//no such global numeric variable?
		Variable /G root:pDevMode = 0						//ccreate and initialize it
	endif
	
	if (pDevMode == 1)
		//Print "Developer mode activated."
		return "!" + num2char(18) + "Developer Mode"	//"!" + num2char(18) gives a check-sign in menu
	else
		return "Developer Mode"
	endif
End


//##################################################
//# init
//##################################################

//gets called, when procedure is successfully complied
static Function AfterCompiledHook()
	DFREF currDFR = GetDataFolderDFR()
	SetDataFolder root:
	
	if ( DataFolderExists("root:Coef") == 0 )			//DF was not created yet, probably not the best way to check if global variables and strings are set already
		Make /I /O /N=10000 NumberWave = p+1
	
		//tif stack properties
		String /G FilmNameMaster, FilmNameSlave
		String /G PathToFilmMaster, PathToFilmSlave
		String /G LoadedChannels							//channels loaded
		String /G LoadedChannelsALEX						//sub-channels split from loaded channels (when doing ALEX)
		Variable /G CurrentFrame							//number of the current frame
		Variable /G FilmLength								//number of frames of the shortest of all loaded channels and sub-channels (when doing ALEX)
		Variable /G FilmLengthMaster, FilmLengthSlave
		Variable /G maxFilmLength							//max number of frames to load from film, -1 -> load complete film
		Variable /G maxPartLength							//max number of layers per "part wave" of loopload, -1 -> do not loopload film
	
		//settings for finding brightest spots
		Variable /G ExcludePixels = 3						//area around bright spot to set to 0 when searching brightest spots
		Variable /G SumPixels = 2							//number of pixel to sum around each bright spot
		Variable /G SumFrames = 5							//number of frames to sum for determining brightest pixel
	
		//settings for displaying the timelines
//		Variable /G TimelineWindowSize = 500			//size of timeline window in pixel
		Variable /G TimelineScaleFactor = 20000		//offset of traces in timeline window
		Variable /G TimelineListPos = 0					//pos of viewed timelines in list of brightest pixel
		Variable /G TimelineListIncrement = 10			//increment for searching through list of brightest pixel
		
		//settings for autosave
		Variable /G pAutoSaveInterval = 60*60*10		//approx. 10min (in ticks); when negative, AutoSave is turned off
		
		
		//load setup preferences, correction factors, start autosave
		LoadSetupPreferences()
		LoadCorrectionFactors()
		AutoSaveInit()
	endif
	
	
	//some more data folder handling
	NewDataFolder /O root:Coef
	SetDataFolder currDFR 
	
	
	//adopt all external user procedure files
	NVAR pDevMode = root:pDevMode							//Menu is called before AfterCompiledHook
	if ( pDevMode == 0 )
		Execute /Q /P "AdoptFiles /UP"					//Execute /P posts command to operation queue, is executed when Igor is idle
																//global V_Flag saves how many procs were adopted
		Execute /Q /P "PostAdoptProcedures()"			//bug fix, re-compile when adopted files
	endif
	return 0
End


Macro PostAdoptProcedures()
	if (V_Flag > 0)
		Print "Adopted", V_Flag, "user procedure(s)."
		Execute /Q /P "COMPILEPROCEDURES "				//issues re-compile; space at end of "COMPILEPROCEDURES " is magic!
		print "ALEX ID: "+ks_alex
	endif
EndMacro


//settings specific for experiment and setup are defined here
Function LoadSetupPreferences()
//*********************
//	Help
//*********************
//
//pSetupWave:
//	* text wave that contains description of different setup types (CR or Sonja, exitation and detection settings)
//	* position of selected setup in wave is used to choose the corresponding preferences (via strSelectedSetup and varSelectedSetup)
//	* description string has fixed format, see below for specification
//
//channel strings (pMasterChannels, pSlaveChannels):
//	* use only strings from this list: "blue;green;orange;red;"
//	* if only a specific channel is to be skipped in a film, use an empty string followed by a semi-colon
//	* if the whole film is to be skipped, use ""
//		e.g. "green;red;" will load two channels (green and red) from one film,
//		while "green;;" or ";red;" will only load one channel with the right dimensions from that film
//
//pExColorList:
//	* only abbreviations, i.e. use only strings of length one
//	* items must be unique, i.e. when exciting with the same color twice use for example "b1;g;b2;o;"
//
//pALEX:
//	* contains info, which channel is of interest under the specified exitation color
//	* values:
//		 0 -> channel contains no data of interest (if a frame would contain only channels marked "0", frame IS NOT present in film)
//		 1 -> cannel contains data of interest
//		-1 -> channel contains no data of interest (f frame contains at least one channel marked "-1", frame IS present in film)
//
//pFrameTime:
//	* contains info of time (in ms) per frame
//	* order of exitation colors is the same as in pExColorList
//	* for each exitation color, 2 times have to be supplied (in the following order)
//		* exposure time: time of actually recording a frame
//		* "dark time": time after exposure until next exposure begins
//
//
//OPTIONAL settings, only needed if you do some special stuff
//
//pMergeChannel (String):
//	* when doing multiple exitations with the same color, merge all channels that start with this string
//	* for example when pExColorList="g1;g2;r" and pMergeChannel="g", then frames from ex g1 and g2 will be merged in one wave
//
//maxFilmLength (Variable):
//	* max number of frames to load from film
//	* when -1 -> load complete film
//
//maxPartLength (Variable):
//	* max number of layers per "part wave" of loopload
//	* when -1 -> do not loopload film
	
	
	DFREF currDFR = GetDataFolderDFR()
	SetDataFolder root:
	
	
	//some general stuff that needs to be set for all setups
	KillStrings /Z root:pMergeChannel						//kills pMergeChannel when present, this variable is only needed when merging same ex colors
	Variable /G maxFilmLength = -1							//max number of frames to load from film, -1 -> load complete film
	Variable /G maxPartLength = -1							//max number of layers per "part wave" of loopload, -1 -> do not loopload film
	
	
	//prepare stuff for prompt, that asks to choose the setup
	Make /T /O /N=50 root:pSetupWave
	Wave /T pSetupWave = root:pSetupWave
	
	//fixed format!!! respect it or bear the consequences
	//<short setup description>: ex <ex colors>: det <det colors>
	//thus ":" is reserved and whitespace is important! (semi-colon is reserved for concatenating later on)
	pSetupWave[0] = "CR 4f alex: ex b+g+o: det b+g+o+r"
	pSetupWave[1] = "CR 4f: ex b: det b+g+o+r"
	pSetupWave[2] = "CR 3f: ex b: det b+g+r"
	pSetupWave[3] = "CR 3f alex: ex b/g: det b+g+r/g+r"
	pSetupWave[4] = "CR 3f alex: ex b/g/r: det b+g+r/g+r/r"
	pSetupWave[5] = "CR 2f: ex g: det g+r"
	pSetupWave[6] = "CR 2f alex: ex g/g/r: det g+r/g+r/r"
	pSetupWave[7] = "CR 2f: ex g: det ROI g+r"
	pSetupWave[8] = "CR 2f alex: ex g/r: det g+r/r"
	pSetupWave[9] = "Sonja: ex g: det o+r"
	pSetupWave[10] = "Sonja alex: ex g/r: det o+r/r"
	pSetupWave[11] = "Sonja alex: ex g/r: det o/r"
	pSetupWave[12] = "Sonja loopload"
	pSetupWave[13] = "CR 2f alex: ex b/r: det b+g+o+r/r"
	pSetupWave[14] = "CR 2f alex: ex g/r: det g+o+r/r"
	pSetupWave[15] = "CR 2f alex: ex o/r: det o+r/r"
	pSetupWave[16] = "PW alex: ex g/r: det g+r/r"
	pSetupWave[17] = "PW: ex g: det g+r"
	
	String strSetups, strSelectedSetup
	Variable varSelectedSetup
	wfprintf strSetups, "%s;", pSetupWave					//concatenate text-wave into semi-colon separated list string
	
	
	//show a promt and let user choose setup
	Prompt  strSelectedSetup, "Select Setup", popup strSetups
	DoPrompt /HELP="" "Select Setup", strSelectedSetup
	if (V_flag == 0)		//continue clicked
		varSelectedSetup = WhichListItem(strSelectedSetup, strSetups)
	else					//cancel clicked
		Print "No setup selected. Aborting."
		Abort
	endif
	
	
	//clean up waves from previous setup
	Variable i, j
	String RefWinList = WinList("ref_*", ";", "WIN:1")
	String RefWaveList = WaveList("*_ref", ";", "DIMS:2,WORD:1")
	String LookupWaveList = WaveList("Lookup_*", ";", "WAVE:1")
	
	for (i=0; i<ItemsInList(RefWinList); i+=1)
		KillWindow $(StringFromList(i, RefWinList))
	endfor
	
	for (i=0; i<ItemsInList(LookupWaveList); i+=1)
		Wave /WAVE currLookupWave = $StringFromList(i, LookupWaveList)
		String tempKillWaves = ""
		for (j=0; j<DimSize(currLookupWave, 0); j+=1)
			tempKillWaves += NameOfWave(currLookupWave[j]) + ";"
		endfor
			
		KillWavesFromList(tempKillWaves)
		KillWaves /Z currLookupWave
	endfor
	KillWaves /Z LookupMasterLayers, LookupSlaveLayers
	KillWavesFromList(RefWaveList)
	
	
	//disable elements of GUI "analysis_window"
	Slider /Z FilmPos, win=analysis_window, disable=2
	SetVariable /Z CurrentFrame, win=analysis_window, disable=2
	PopupMenu /Z PopupLoadedChan, win=analysis_window, disable=2
	
	
	//define setups here
	if ( varSelectedSetup == 0 )
		//setup CR; ALEX (exitation blue-green-orange); 4color detection
		Print "setup CR; ALEX (exitation blue-green-orange); 4color detection"
		Variable /G pDeleteLastFrames = 0								//number of frames to delete at the end of the movie	
		String /G pMasterChannels = "red;orange;"						//tells which channels are in the master film
		String /G pSlaveChannels = "green;blue;"						//tells which channels are in the slave film
		String /G pExColorList = "b;g;o;"								//tells sequence of exitation colors
		Make /O /N=( 2*ItemsInList(pExColorList) ) pFrameTime		//holds exposure time and "dark time" (i.e. time after exposure until next exposure) in ms
		pFrameTime = {200, 20, 200, 20, 200, 20}
		Make /O /N=( ItemsInList(pExColorList), ItemsInList(pSlaveChannels + pMasterChannels) ) pALEX
		pALEX = {{1, 1, 0}, {1, 0, 0}, {1, 1, 1}, {1, 1, 1}}		//order of rows: pSlaveChannels + pMasterChannels (include skipped channels)
																				//order of cols: pExColorList
		
	elseif ( varSelectedSetup == 1 )
		//setup CR; no ALEX (exitation blue); 4color detection
		Print "setup CR; no ALEX (exitation blue); 4color detection"
		Variable /G pDeleteLastFrames = 0								//number of frames to delete at the end of the movie	
		String /G pMasterChannels = "red;orange;"						//tells which channels are in the master film
		String /G pSlaveChannels = "green;blue;"						//tells which channels are in the slave film
		String /G pExColorList = "b;"										//tells sequence of exitation colors
		Make /O /N=( 2*ItemsInList(pExColorList) ) pFrameTime		//holds exposure time and "dark time" (i.e. time after exposure until next exposure) in ms
		pFrameTime = {200, 20}
		Make /O /N=( ItemsInList(pExColorList), ItemsInList(pSlaveChannels + pMasterChannels) ) pALEX
		pALEX = {{1}, {1}, {1}, {1}}										//order of rows: pSlaveChannels + pMasterChannels (include skipped channels)
																				//order of cols: pExColorList
		
	elseif ( varSelectedSetup == 2 )
		//setup CR; no ALEX (exitation blue); 3color detection
		Print "setup CR; no ALEX (exitation blue); 3color detection"
		Variable /G pDeleteLastFrames = 0								//number of frames to delete at the end of the movie	
		String /G pMasterChannels = "red;;"								//tells which channels are in the master film
		String /G pSlaveChannels = "green;blue;"						//tells which channels are in the slave film
		String /G pExColorList = "b;"										//tells sequence of exitation colors
		Make /O /N=( 2*ItemsInList(pExColorList) ) pFrameTime		//holds exposure time and "dark time" (i.e. time after exposure until next exposure) in ms
		pFrameTime = {100, 15}
		Make /O /N=( ItemsInList(pExColorList), ItemsInList(pSlaveChannels + pMasterChannels) ) pALEX
		pALEX = {{1}, {1}, {1}, {0}}										//order of rows: pSlaveChannels + pMasterChannels (include skipped channels)
																				//order of cols: pExColorList	
		
	elseif ( varSelectedSetup == 3 )
		//setup CR; ALEX (b/g); 3color detection (Atto 488, Atto 550 and 647N)
		Print "setup CR; ALEX (b/g); 3color detection (Atto 488, Atto 550 and 647N)"
		Variable /G pDeleteLastFrames = 0								//number of frames to delete at the end of the movie	
		String /G pMasterChannels = "red;;"								//tells which channels are in the master film
		String /G pSlaveChannels = "green;blue;"						//tells which channels are in the slave film
		String /G pExColorList = "b;g;"									//tells sequence of exitation colors
		Make /O /N=( 2*ItemsInList(pExColorList) ) pFrameTime		//holds exposure time and "dark time" (i.e. time after exposure until next exposure) in ms
		pFrameTime = {200, 50, 200, 50}
		Make /O /N=( ItemsInList(pExColorList), ItemsInList(pSlaveChannels + pMasterChannels) ) pALEX
		pALEX = {{1, 1}, {1, 0}, {1, 1}, {0, 0}}						//order of rows: pSlaveChannels + pMasterChannels (include skipped channels)
																				//order of cols: pExColorList
		
	elseif ( varSelectedSetup == 4 )
		//setup CR; ALEX (b/g/r); 3color detection (Atto 488, Atto 550 and 647N)
		Print "setup CR; ALEX (b/g/r); 3color detection (Atto 488, Atto 550 and 647N)"
		Variable /G pDeleteLastFrames = 0								//number of frames to delete at the end of the movie	
		String /G pMasterChannels = "red;;"								//tells which channels are in the master film
		String /G pSlaveChannels = "green;blue;"						//tells which channels are in the slave film
		String /G pExColorList = "b;g;r;"								//tells sequence of exitation colors
		Make /O /N=( 2*ItemsInList(pExColorList) ) pFrameTime		//holds exposure time and "dark time" (i.e. time after exposure until next exposure) in ms
		pFrameTime = {200, 50, 200, 50, 200, 50}
		Make /O /N=( ItemsInList(pExColorList), ItemsInList(pSlaveChannels + pMasterChannels) ) pALEX
		pALEX = {{1, 1, 0}, {1, 0, 0}, {1, 1, 1}, {0, 0, 0}}		//order of rows: pSlaveChannels + pMasterChannels (include skipped channels)
																				//order of cols: pExColorList
		
	elseif ( varSelectedSetup == 5 )
		//setup CR; no ALEX (exitation green); 2color detection (Atto 550 and 647N)
		Print "setup CR; no ALEX (exitation green); 2color detection (Atto 550 and 647N)"
		Variable /G pDeleteLastFrames = 0								//number of frames to delete at the end of the movie	
		String /G pMasterChannels = "red;;"								//tells which channels are in the master film
		String /G pSlaveChannels = "green;;"							//tells which channels are in the slave film
		String /G pExColorList = "g;"										//tells sequence of exitation colors
		Make /O /N=( 2*ItemsInList(pExColorList) ) pFrameTime		//holds exposure time and "dark time" (i.e. time after exposure until next exposure) in ms
		pFrameTime = {100, 15}
		Make /O /N=( ItemsInList(pExColorList), ItemsInList(pSlaveChannels + pMasterChannels) ) pALEX
		pALEX = {{1}, {0}, {1}, {0}}										//order of rows: pSlaveChannels + pMasterChannels (include skipped channels)
																				//order of cols: pExColorList
		
	elseif ( varSelectedSetup == 6 )
		//setup CR; ALEX (g/g/r); 2color detection (Atto 550 and 647N)
		Print "setup CR; ALEX (g/g/r); 2color detection (Atto 550 and 647N)"
		Variable /G pDeleteLastFrames = 0								//number of frames to delete at the end of the movie	
		String /G pMasterChannels = "red;;"								//tells which channels are in the master film
		String /G pSlaveChannels = "green;;"							//tells which channels are in the slave film
		String /G pExColorList = "g1;g2;r;"								//tells sequence of exitation colors
		String /G pMergeChannel = "g"										//merges all channels with g* exitation color, ex colors should be named g1, g2, and so on
		Make /O /N=( 2*ItemsInList(pExColorList) ) pFrameTime		//holds exposure time and "dark time" (i.e. time after exposure until next exposure) in ms
		pFrameTime = {200, 20, 200, 20, 200, 20}
		Make /O /N=( ItemsInList(pExColorList), ItemsInList(pSlaveChannels + pMasterChannels) ) pALEX
		pALEX = {{1, 1, 0}, {0, 0, 0}, {1, 1, 1}, {0, 0, 0}}		//order of rows: pSlaveChannels + pMasterChannels (include skipped channels)
																				//order of cols: pExColorList
		
	elseif ( varSelectedSetup == 7 )
		//setup CR; no ALEX (ex green); 2color detection, ROI
		Print "setup CR; no ALEX (ex green); 2color detection, ROI"
		Variable /G pDeleteLastFrames = 0								//number of frames to delete at the end of the movie
		String /G pMasterChannels = "red;"								//tells which channels are in the master film
		String /G pSlaveChannels = "green;"								//tells which channels are in the slave film
		String /G pExColorList = "g;"										//tells sequence of exitation colors
		Make /O /N=( 2*ItemsInList(pExColorList) ) pFrameTime		//holds exposure time and "dark time" (i.e. time after exposure until next exposure) in ms
		pFrameTime = {200, 25}
		Make /O /N=( ItemsInList(pExColorList), ItemsInList(pSlaveChannels + pMasterChannels) ) pALEX
		pALEX = {{1}, {1}}													//order of rows: pSlaveChannels + pMasterChannels (include skipped channels)
																				//order of cols: pExColorList
		
	elseif ( varSelectedSetup == 8 )
		//setup CR; ALEX (g/r); 2color detection (Atto 550 and 647N)
		Print "setup CR; ALEX (g/r); 2color detection (Atto 550 and 647N)"
		Variable /G pDeleteLastFrames = 0								//number of frames to delete at the end of the movie	
		String /G pMasterChannels = "red;;"								//tells which channels are in the master film
		String /G pSlaveChannels = "green;;"							//tells which channels are in the slave film
		String /G pExColorList = "g;r;"									//tells sequence of exitation colors
		Make /O /N=( 2*ItemsInList(pExColorList) ) pFrameTime		//holds exposure time and "dark time" (i.e. time after exposure until next exposure) in ms
		pFrameTime = {100, 30, 100, 30}
		Make /O /N=( ItemsInList(pExColorList), ItemsInList(pSlaveChannels + pMasterChannels) ) pALEX
		pALEX = {{1, 0}, {0, 0}, {1, 1}, {0, 0}}						//order of rows: pSlaveChannels + pMasterChannels (include skipped channels)
																				//order of cols: pExColorList
		
	elseif ( varSelectedSetup == 9 )
		//setup Sonja; no ALEX (exitation green); 2color detection
		Print "setup Sonja: ex g, det o+r"
		Variable /G pDeleteLastFrames = 0								//number of frames to delete at the end of the movie
		Variable /G maxFilmLength = -1									//optional size limit of loaded tiff-stack: -1 = load all images in stack
		String /G pMasterChannels = "red;orange;"						//tells which channels are in the master film
		String /G pSlaveChannels = ""										//tells which channels are in the slave film
		String /G pExColorList = "g;"										//tells sequence of exitation colors
		Make /O /N=( 2*ItemsInList(pExColorList) ) pFrameTime		//holds exposure time and "dark time" (i.e. time after exposure until next exposure) in ms
		pFrameTime = {50, 0.2}
		Make /O /N=( ItemsInList(pExColorList), ItemsInList(pSlaveChannels + pMasterChannels) ) pALEX
		pALEX = {{1}, {1}}													//order of rows: pSlaveChannels + pMasterChannels (include skipped channels)
																				//order of cols: pExColorList
		
	elseif ( varSelectedSetup == 10 )
		//setup Sonja; ALEX (g/r); 2color detection (Atto 550 and 647N)
		Print "setup Sonja alex: ex g/r, det o+r/r"
		Variable /G pDeleteLastFrames = 0								//number of frames to delete at the end of the movie
		Variable /G maxFilmLength = -1									//optional size limit of loaded tiff-stack: -1 = load all images in stack
		String /G pMasterChannels = "red;orange;"						//tells which channels are in the master film
		String /G pSlaveChannels = ""										//tells which channels are in the slave film
		String /G pExColorList = "r;g;"									//tells sequence of exitation colors
		Make /O /N=( 2*ItemsInList(pExColorList) ) pFrameTime		//holds exposure time and "dark time" (i.e. time after exposure until next exposure) in ms
		pFrameTime = {100, 0, 100, 0}
		Make /O /N=( ItemsInList(pExColorList), ItemsInList(pSlaveChannels + pMasterChannels) ) pALEX
		pALEX = {{1, 1}, {0, 1}}											//order of rows: pSlaveChannels + pMasterChannels (include skipped channels)
																				//order of cols: pExColorList
		
		elseif ( varSelectedSetup == 11 )
		//setup Sonja; ALEX (full g/r); 2color detection (Atto 550 and 647N)
		Print "setup Sonja alex: ex g/r, det o/r"
		Variable /G pDeleteLastFrames = 0								//number of frames to delete at the end of the movie
		Variable /G maxFilmLength = 1699									//optional size limit of loaded tiff-stack: -1 = load all images in stack
		String /G pMasterChannels = "red;orange;"						//tells which channels are in the master film
		String /G pSlaveChannels = ""										//tells which channels are in the slave film
		String /G pExColorList = "r;g;"									//tells sequence of exitation colors
		Make /O /N=( 2*ItemsInList(pExColorList) ) pFrameTime		//holds exposure time and "dark time" (i.e. time after exposure until next exposure) in ms
		pFrameTime = {100, 0, 100, 0}
		Make /O /N=( ItemsInList(pExColorList), ItemsInList(pSlaveChannels + pMasterChannels) ) pALEX
		pALEX = {{1, 0}, {0, 1}}											//order of rows: pSlaveChannels + pMasterChannels (include skipped channels)
																				//order of cols: pExColorList
		
	elseif ( varSelectedSetup == 12 )
		//setup Sonja; loopload; 2color detection (Atto 550 and 647N)
		Print "setup Sonja; loopload; 2color detection (Atto 550 and 647N)"
		NVAR maxFilmLength, maxPartLength
		maxFilmLength = 4000												//more may crash Igor on Mac; just an empirical value
		maxPartLength = 800													//yet another empirical value for Macs
		Variable /G pDeleteLastFrames = 0								//number of frames to delete at the end of the movie
		String /G pMasterChannels = "red;orange;"						//tells which channels are in the master film
		String /G pSlaveChannels = ""										//tells which channels are in the slave film
		String /G pExColorList = "r;g;"									//tells sequence of exitation colors
		Make /O /N=( 2*ItemsInList(pExColorList) ) pFrameTime		//holds exposure time and "dark time" (i.e. time after exposure until next exposure) in ms
		pFrameTime = {100, 0, 100, 0}
		Make /O /N=( ItemsInList(pExColorList), ItemsInList(pSlaveChannels + pMasterChannels) ) pALEX
		pALEX = {{1,1}, {0,1}}												//order of rows: pSlaveChannels + pMasterChannels (include skipped channels)
																				//order of cols: pExColorList
		
	elseif ( varSelectedSetup == 13 )
		//setup CR; ALEX (b/r); 4color detection (Atto 488, Atto 550, Atto 594 and 647N)
		Print "setup CR; ALEX (b/r); 4color detection (Atto 488, Atto 550, Atto 594 and 647N)"
		Variable /G pDeleteLastFrames = 0								//number of frames to delete at the end of the movie	
		String /G pMasterChannels = "red;orange;"						//tells which channels are in the master film
		String /G pSlaveChannels = "green;blue;"						//tells which channels are in the slave film
		String /G pExColorList = "b;r;"									//tells sequence of exitation colors
		Make /O /N=( 2*ItemsInList(pExColorList) ) pFrameTime		//holds exposure time and "dark time" (i.e. time after exposure until next exposure) in ms
		pFrameTime = {100, 50, 100, 50}
		Make /O /N=( ItemsInList(pExColorList), ItemsInList(pSlaveChannels + pMasterChannels) ) pALEX
		pALEX = {{1, 0}, {1, 0}, {1, 1}, {1,0}}						//order of rows: pSlaveChannels + pMasterChannels (include skipped channels)
																				//order of cols: pExColorList
		
	elseif ( varSelectedSetup == 14 )
		//setup CR; ALEX (g/r); 3color detection (Atto 550, Atto 594 and 647N)
		Print "setup CR; ALEX (g/r); 3color detection (Atto 550, Atto 594 and 647N)"
		Variable /G pDeleteLastFrames = 0								//number of frames to delete at the end of the movie	
		String /G pMasterChannels = "red;orange;"						//tells which channels are in the master film
		String /G pSlaveChannels = "green;;"							//tells which channels are in the slave film
		String /G pExColorList = "g;r;"									//tells sequence of exitation colors
		Make /O /N=( 2*ItemsInList(pExColorList) ) pFrameTime		//holds exposure time and "dark time" (i.e. time after exposure until next exposure) in ms
		pFrameTime = {200, 50, 200, 50}
		Make /O /N=( ItemsInList(pExColorList), ItemsInList(pSlaveChannels + pMasterChannels) ) pALEX
		pALEX = {{1, 0}, {0, 0}, {1, 1}, {1,0}}						//order of rows: pSlaveChannels + pMasterChannels (include skipped channels)
																				//order of cols: pExColorList
		
	elseif ( varSelectedSetup == 15 )
		//setup CR; ALEX (o/r); 2color detection (Atto 594 and 647N)
		Print "setup CR; ALEX (o/r);  2color detection (Atto 594 and 647N)"
		Variable /G pDeleteLastFrames = 0								//number of frames to delete at the end of the movie	
		String /G pMasterChannels = "red;orange;"						//tells which channels are in the master film
		String /G pSlaveChannels = ""										//tells which channels are in the slave film
		String /G pExColorList = "o;r;"									//tells sequence of exitation colors
		Make /O /N=( 2*ItemsInList(pExColorList) ) pFrameTime		//holds exposure time and "dark time" (i.e. time after exposure until next exposure) in ms
		pFrameTime = {200, 50, 200, 50}
		Make /O /N=( ItemsInList(pExColorList), ItemsInList(pSlaveChannels + pMasterChannels) ) pALEX
		pALEX = {{1, 1}, {1,0}}											//order of rows: pSlaveChannels + pMasterChannels (include skipped channels)
																				//order of cols: pExColorList	
																						//order of cols: pExColorList	
	elseif ( varSelectedSetup == 16 )
		//setup PW; ALEX (r/ir); 2color detection (Atto 647N and ir-dye)
		Print "setup PW; ALEX (g/r), 2 color detection r+ir / ir/ir"
		Variable /G pDeleteLastFrames = 0								//number of frames to delete at the end of the movie
		Variable /G maxFilmLength = -1									//optional size limit of loaded tiff-stack: -1 = load all images in stack
		maxFilmLength = 4000												//more may crash Igor on Mac; just an empirical value
		maxPartLength = 800													//yet another empirical value for Macs
		String /G pMasterChannels = "red;green;"						//tells which channels are in the master film
		String /G pSlaveChannels = ""										//tells which channels are in the slave film
		String /G pExColorList = "g;r;"									//tells sequence of exitation colors
		Make /O /N=( 2*ItemsInList(pExColorList) ) pFrameTime		//holds exposure time and "dark time" (i.e. time after exposure until next exposure) in ms
		pFrameTime = {70, 30, 70, 30}
		Make /O /N=( ItemsInList(pExColorList), ItemsInList(pSlaveChannels + pMasterChannels) ) pALEX
		pALEX = {{1, 1}, {1, 0}}											//order of rows: pSlaveChannels + pMasterChannels (include skipped channels)
																				//order of cols: pExColorList
																			
	elseif ( varSelectedSetup == 17 )
		//setup PW; (r); 2color detection (Atto 647N and ir-dye)
		Print "setup PW;  (g), 2 color detection r+ir"
		Variable /G pDeleteLastFrames = 0								//number of frames to delete at the end of the movie
		Variable /G maxFilmLength = -1									//optional size limit of loaded tiff-stack: -1 = load all images in stack
		maxFilmLength = 4000												//more may crash Igor on Mac; just an empirical value
		maxPartLength = 800													//yet another empirical value for Macs
		String /G pMasterChannels = "red;green;"						//tells which channels are in the master film
		String /G pSlaveChannels = ""										//tells which channels are in the slave film
		String /G pExColorList = "g;"									//tells sequence of exitation colors
		Make /O /N=( 2*ItemsInList(pExColorList) ) pFrameTime		//holds exposure time and "dark time" (i.e. time after exposure until next exposure) in ms
		pFrameTime = {70, 30}
		Make /O /N=( ItemsInList(pExColorList), ItemsInList(pSlaveChannels + pMasterChannels) ) pALEX
		pALEX = {{1},{1}}											//order of rows: pSlaveChannels + pMasterChannels (include skipped channels)
																				//order of cols: pExColorList
	endif
	
	
	//pSelectedSetupWave holds info of selected setup for SetVars in main GUI
	Make /T /O /N=3 root:pSelectedSetupWave
	Wave /T pSelectedSetupWave = root:pSelectedSetupWave
	pSelectedSetupWave[0] = StringFromList(0, pSetupWave[varSelectedSetup], ":")
	pSelectedSetupWave[1] = ReplaceString(" ex ", StringFromList(1, pSetupWave[varSelectedSetup], ":"), "")
	pSelectedSetupWave[2] = ReplaceString(" det ", StringFromList(2, pSetupWave[varSelectedSetup], ":"), "")
	
	
	//set dimension labels for pALEX
	//SetDimLabel dimNumber,dimIndex,label,wavelist
	SetDimLabel 0, -1, 'Ex color', pALEX
	SetDimLabel 1, -1, 'Channels', pALEX
	for (i=0; i<ItemsInList(pExColorList); i+=1)
		SetDimLabel 0, i, $(StringFromList(i, pExColorList)), pALEX
	endfor
	for (i=0; i<ItemsInList(pSlaveChannels + pMasterChannels); i+=1)
		SetDimLabel 1, i, $(StringFromList(i, pSlaveChannels + pMasterChannels)), pALEX
	endfor
	
	
	SetDataFolder currDFR
End


//correction factors are defined here
Function LoadCorrectionFactors()

	Wave /T pSelectedSetupWave = root:pSelectedSetupWave
	if (StringMatch(pSelectedSetupWave[0], "*Sonja*"))	//for XR setup only
		Print "LoadCorrectionFactors(). Skipping since setup Sonja."
		return 0
	endif
	
	DFREF currDFR = GetDataFolderDFR()
	NewDataFolder /O /S root:CorrFactors		// /S -> set current data folder to new data folder
	
	//gamma factors -- quantum yield and detection efficiency
	//(Corr_Gamma_x_y -> chan y is the reference, apply this factor to intensity of chan x)
	Variable /G Corr_Gamma_b_r = 0.676724 // ULTRAPREliminary
	Variable /G Corr_Gamma_g_r =  1.15533
	Variable /G Corr_Gamma_o_r = 2.18157
	
	//beta factors -- crosstalk (leakage)
	//(Corr_Beta_x_y -> apply to intensity of chan x in order to give crosstalk to chan y)
	Variable /G Corr_Beta_b_g =  0.123363//preliminary
	Variable /G Corr_Beta_b_o = 0.033808//preliminary
	Variable /G Corr_Beta_b_r = 0.009998//preliminary
	Variable /G Corr_Beta_g_o = 0.259675
	Variable /G Corr_Beta_g_r = 0.0813952
	Variable /G Corr_Beta_o_r = 0.464649
	
	//delta factors -- direct exitation (cross exitation)
	//(Corr_Delta_x_y -> apply to "total" intensity to correct in chan x, under y illumination
	//ToDo
	
	SetDataFolder currDFR
End


//structure to store screen parameters
//based on http://www.igorexchange.com/node/434
STRUCTURE ScreenSizeParameters
	//values are RELATIVE SIZES
	//POINTS: used for /W=() in tables and graphs
	//PIXELS: used for /W=() in panels
	Variable scrwpxl
	Variable scrhpxl
	Variable scrwpnt
	Variable scrhpnt
ENDSTRUCTURE


//##################################################
//# autosave stuff
//##################################################

static Function AfterFileOpenHook(refNum,fileNameStr,pathNameStr,fileTypeStr,fileCreatorStr,fileKind)
	Variable refNum,fileKind
	String fileNameStr,pathNameStr,fileTypeStr,fileCreatorStr
	
	String fileNameShortStr =  ParseFilePath(3, fileNameStr, ":", 0, 0)
	if ( CmpStr(fileNameShortStr, IgorInfo(1)) == 0 && CmpStr(pathNameStr, "home") == 0 )		//opened file is current experiment
		Print "AfterFileOpenHook. Experiment was reopend. " + time()
		//Print refNum, fileNameStr, pathNameStr, fileTypeStr, fileCreatorStr, fileKind
		AutoSaveInit()
	endif
End


////delete autosave file when closing Igor
//static Function IgorQuitHook(igorApplicationNameStr)
//	String igorApplicationNameStr
//	
//	SVAR /Z pAutoSavePathToFile = root:pAutoSavePathToFile
//	
//	if ( SVAR_Exists(pAutoSavePathToFile) == 1 )
//		DeleteFile /Z=1 pAutoSavePathToFile
//	endif
//End


//set the global pAutoSavePathToFile if not existing
//start the background task
//unfortunately SaveExperiment is not ThreadSafe, so no own background thread possible
Function AutoSaveInit()
	NVAR pAutoSaveInterval = root:pAutoSaveInterval
	
	SVAR /Z pAutoSavePathToFile = root:pAutoSavePathToFile
	
	if ( SVAR_Exists(pAutoSavePathToFile) == 1 )
		Print "Resuming autosave..."
	else
		String strPathTempDir = SpecialDirPath("Temporary", 0, 0, 0)
		
		Variable len = strlen(strPathTempDir)								//strlen(NULL) returns NaN
		if ( numtype(len) == 2 )												//fullPath is NULL?
			Abort "AutoSaveInit. Could not locate a temp dir. Serious shit. Aborting."
		endif
		
		String strUniqueID = "tempIgor_"									//"guaranteed" to be unique; otherwise Gates of Hell will open
		strUniqueID += Secs2Date(DateTime, -2, "-")	 + "_"			//gives "yyyy-mm-dd"
		strUniqueID += ReplaceString(":", time(), "-")				//gives HH-MM-SS
		
		//set global pAutoSavePathToFile
		String /G root:pAutoSavePathToFile = strPathTempDir + strUniqueID + ".pxp"
	endif
	
	//start background task
	Variable startTicks = ticks + pAutoSaveInterval
	CtrlNamedBackground TaskBkgrdAutoSave, period=pAutoSaveInterval, proc=TaskBkgrdAutoSave
	CtrlNamedBackground TaskBkgrdAutoSave, start	=startTicks		//starts when the tick count reaches startTicks
End


Function TaskBkgrdAutoSave(s)
	STRUCT WMBackgroundStruct &s
	
	NVAR pAutoSaveInterval = root:pAutoSaveInterval
	SVAR pAutoSavePathToFile = root:pAutoSavePathToFile
	
	Variable returnTaskBkgrd = 0		//0 everything is fine; 1 and 2 would indicate other stuff
	
	
	if (pAutoSaveInterval > 0)
		Print "Autosaving at " + time() + ". Please wait... "
		SaveExperiment /C as pAutoSavePathToFile
		//Print "Done"
		
		//update period, may have changed in the meantime
		CtrlNamedBackground TaskBkgrdAutoSave, period=pAutoSaveInterval
	else
		CtrlNamedBackground TaskBkgrdAutoSave, stop
		//update button appearance and menu
		AutoSaveSwitch()
		Print "AutoSave turned off."
	endif
	
	//CtrlNamedBackground TaskBkgrdAutoSave, status;Print S_info		//debug
	
	return returnTaskBkgrd
End


Function BtnAutoSaveSwitch(ctrlName) : ButtonControl
	String ctrlName
	
	NVAR /Z pAutoSaveInterval = root:pAutoSaveInterval
	
	if ( NVAR_Exists(pAutoSaveInterval) != 1 )
		Print "pAutoSaveInterval does not exist (yet)."
		return -1
	endif
	
	
	if ( pAutoSaveInterval > 0 )			//autosave is currently turned on
		pAutoSaveInterval *= -1
		CtrlNamedBackground TaskBkgrdAutoSave, stop
		//update button appearance and menu
		AutoSaveSwitch()
		Print "AutoSave turned off."
	else								//autosave is currently turned off
		pAutoSaveInterval *= -1
		//start background task
		Variable startTicks = ticks + pAutoSaveInterval
		CtrlNamedBackground TaskBkgrdAutoSave, period=pAutoSaveInterval, proc=TaskBkgrdAutoSave
		CtrlNamedBackground TaskBkgrdAutoSave, start	=startTicks		//starts when the tick count reaches startTicks
		//update button appearance and menu
		AutoSaveSwitch()
		Print "AutoSave turned on."
	endif
End


Function AutoSaveSwitch()
	NVAR /Z pAutoSaveInterval = root:pAutoSaveInterval
	
	if ( NVAR_Exists(pAutoSaveInterval) != 1 )
		Print "pAutoSaveInterval does not exist (yet)."
		return -1
	endif
	
	//update button
	if (pAutoSaveInterval > 0)			//autosave is turned on
		if ( WinType("analysis_window") == 7 )		//panel exists
			Button BtnAutoSave win=analysis_window, title="AutoSave On", fColor=(0,39168,0)
		endif
	else								//autosave is turned off
		if ( WinType("analysis_window") == 7 )		//panel exists
			Button BtnAutoSave win=analysis_window, title="AutoSave Off", fColor=(52224,0,0)
		endif
	endif
	
	//update menu
	BuildMenu "smFRET new"
End


//##################################################
//# GUIs
//##################################################

//shows pALEX with dimension labels
Function ShowTablepALEX()
	Wave /Z pALEX = root:pALEX
	
	if (WaveExists(pALEX))		//WaveExists returns 1 if wave exists
		Edit /K=1 /N=pALEX0 pALEX.ld		//pALEX.ld -> show labels and data; /K=1 -> no dialog on killing table
	else
		Print "pALEX not found in root:"
	endif
End


//create the analysis window
Function AnalysisGUI2()
	DFREF currDFR = GetDataFolderDFR()
	SetDataFolder root:
	
	NVAR FilmLength = root:FilmLength
	Wave /Z /T pSelectedSetupWave = root:pSelectedSetupWave
	if (!WaveExists(pSelectedSetupWave))
		AfterCompiledHook()
		Wave /T pSelectedSetupWave = root:pSelectedSetupWave
	endif
	
	
	DoWindow /K analysis_window
	NewPanel /K=1 /W=(1100,55,1905,270) /N=analysis_window as "Analysis"		//K=1 -> no dialog on killing window
	SetWindow analysis_window, hook(HookWinToFront) = HookWinToFront		//install window hook to show up analysis_window with timelines graph and ref_*
	
	

	//main elements
	Button LoadFilms, pos={10,6}, size={80,40}, proc=BtnLoadFilms, title="Load Film\r(master first!)"
	Button LoadFilmsPrev, pos={10,50}, size={35,20}, proc=BtnLoadPrevNext, title="<<"
	Button LoadFilmsNext, pos={55,50}, size={35,20}, proc=BtnLoadPrevNext, title=">>"
	Slider FilmPos, pos={10,160}, size={785,50}, vert=0, limits={0,FilmLength-1,1}, title="Colour Movies", fsize=10, variable=CurrentFrame, proc=SliderFilmPos
	SetVariable FilmNameMaster, pos={115,10}, size={150,16}, noedit=1, value=FilmNameMaster, title="M"
	SetVariable FilmNameSlave, pos={115,30}, size={150,16}, noedit=1, value=FilmNameSlave, title="S"

	SetVariable FilmLength, pos={140,80}, size={120,16}, noedit=1, limits={0,0,0}, value=FilmLength, title="Film Length"		//limits={low,high, inc}, if inc=0 no arrows
	SetVariable CurrentFrame, pos={140,60}, size={120,16}, live=1, limits={0,FilmLength-1,1}, value=CurrentFrame, proc=SetVarCurrFrame, title="Curr Ex Cycle"
	
	
	//setup information
	Button SetupType, pos={10,100}, size={100,20}, fColor=(65535,65535,65535), proc= BtnChooseSetup, title="\\JLSetup: "+pSelectedSetupWave[0]		//\\JL is justify left
	SetVariable Excitation, pos={10,120}, frame=0,size={80,16}, noedit=1, limits={0,0,0}, value=pSelectedSetupWave[1], title="Ex:"
	SetVariable Detection, pos={90,120}, frame=0,size={80,16}, noedit=1, limits={0,0,0}, value=pSelectedSetupWave[2], title="Det:"	
	
	
	//find traces & timeline control elemtens
	SetVariable SumFrames, pos={300,95}, size={100,16}, limits={0,500,1}, value=SumFrames, title="Sum Frames"
	SetVariable SumPixels, pos={300,112}, size={100,16}, limits={0,500,1}, value=SumPixels, title="Sum Pxs"
	SetVariable ExcludePixels,pos={300,129},size={100,16}, limits={0,20,1}, value=ExcludePixels, title="Exclude Pxs"
	SetVariable TimelineListIncrement,pos={430,95},size={120,16}, limits={0,1000,5}, value=TimelineListIncrement, title="Traces step"	
	SetVariable TimelineListPos, pos={430,129}, size={120,16}, noedit=1, limits={0,0,0}, value=TimelineListPos, title="Traces viewed"		//limits={low,high, inc}, if inc=0 no arrows
//	SetVariable TimelineWindowSize,pos={580,95},size={140,16}, limits={0,4000,200}, value=TimelineWindowSize, title="TL Graph Width"
	SetVariable TimelineScaleFactor, pos={410,112}, size={140,16}, limits={0,1e8,2.5e3}, value=TimelineScaleFactor, title="Distance Curves"
	
	
	//calibration
	Button Calib, pos={700,10}, size={80,20}, proc=BtnCalibPanel, title="Calib panel"
	
	
	//AutoSave
	Button BtnAutoSave,pos={700,32},size={80,20},fColor=(0,39168,0),proc=BtnAutoSaveSwitch,title="AutoSave On"	
	AutoSaveSwitch()				//update color of button, panel may be created when autosave is turned off
	
	
	//channel dropdown menu
	PopupMenu PopupLoadedChan,pos={300,10},size={156,21},title="Apply to channel",mode=1,value=#"root:LoadedChannelsALEX"
	PopupMenu PopupLoadedChan proc=PopupMenuAction
	
	
	//find traces buttons
	Button FindTraces,pos={480,10},size={75,20},proc=BtnFindTraces,title="Find Traces"
	Button FindTracesNext,pos={560,5},size={40,30},proc=BtnFindTracesNext,title="+S"
	Button FindTracesPrev,pos={605,5},size={40,30},proc=BtnFindTracesPrev,title="-S"
	
	
	//contrast handling
	CheckBox ManualContrast,pos={300,45},size={79,14},proc=CheckBoxManualContrast,title="Manual Contrast",value=0
	PopupMenuAction("", 0, "")
	SetVariable ContrastMin,pos={405, 45},size={120,16}, limits={0,16384,100}, proc=SetVarCntrstMinMax, title="Contr.min"
	SetVariable ContrastMax,pos={525, 45},size={120,16}, limits={0,16384,100}, proc=SetVarCntrstMinMax, title="Contr.max"
	
	
	SetDataFolder currDFR
End


//###################################################################
//# handlers and dummy function for GUIs and other control elements
//###################################################################

//dummy function for button LoadFilms
Function BtnLoadFilms(ctrlName) : ButtonControl
	String ctrlName
	
	LoopLoad("", "")			//LoopLoad(LoadPathMaster, LoadPathSlave)
End


//dummy function for buttons LoadFilmsPrev and LoadFilmsNext
Function BtnLoadPrevNext(ctrlName) : ButtonControl
	String ctrlName
	
	if ( cmpstr(ctrlName, "LoadFilmsPrev") == 0 )
		LoadPrevNext(-1)
	elseif ( cmpstr(ctrlName, "LoadFilmsNext") == 0 )
		LoadPrevNext(+1)
	else
		Abort "BtnLoadPrevNext: Unexpected button."
	endif
End


//dummy function called when value of SetVariable imagenum is changed
Function SetVarCurrFrame(ctrlName, varNum, varStr, varName) : SetVariableControl
	String ctrlName
	Variable varNum	// value of variable as number
	String varStr		// value of variable as string
	String varName	// name of variable
	
	CurrFrameChanged()
End


//dummy function to run functions on dragging the slider
Function SliderFilmPos(ctrlName, sliderValue, event) : SliderControl
	String ctrlName
	Variable sliderValue
	Variable event	// bit field: bit 0: value set, 1: mouse down, 2: mouse up, 3: mouse moved
	
	CurrFrameChanged()
End


//dummy function to call prompt and select setup
Function BtnChooseSetup(ctrlName) : ButtonControl
	String ctrlName
	
	Wave /T pSelectedSetupWave = root:pSelectedSetupWave
	
	LoadSetupPreferences()
	
	PopupMenu PopupLoadedChan win=analysis_window,title="Apply to channel",mode=1,value=#"root:LoadedChannelsALEX"
	
	Button SetupType win=analysis_window, title="\\JLSetup: "+pSelectedSetupWave[0]			//update title of button
End


//dummy function for find traces buttons
Function BtnFindTraces(ctrlName) : ButtonControl
	String ctrlName
	NVAR TimelineListPos = root:TimelineListPos
	
	
	TimelineListPos = 0				//reset TimelineListPos, in order to start from brightest spot
	
	ControlInfo /W=analysis_window PopupLoadedChan
				//returns info about the status of the dropdown menu "PopupLoadedChan"
				//S_value holds the text of the current item (i.e. the channel)
	
	Print "Searching in channel:", S_value
	
	FindTraces3(S_value)
End


//dummy function for find next traces buttons
Function BtnFindTracesNext(ctrlName) : ButtonControl
	String ctrlName
	NVAR TimelineListPos = root:TimelineListPos
	NVAR TimelineListIncrement = root:TimelineListIncrement
	
	TimelineListPos += TimelineListIncrement
	
	ControlInfo /W=analysis_window PopupLoadedChan
				//returns info about the status of the dropdown menu "PopupLoadedChan"
				//S_value holds the text of the current item (i.e. the channel)
	
	FindTraces3(S_value)
End


//dummy function for find prev traces buttons
Function BtnFindTracesPrev(ctrlName) : ButtonControl
	String ctrlName
	NVAR TimelineListPos = root:TimelineListPos
	NVAR TimelineListIncrement = root:TimelineListIncrement
	
	TimelineListPos -= TimelineListIncrement
	if ( TimelineListPos < 0 )
		TimelineListPos = 0
	endif
		
	ControlInfo /W=analysis_window PopupLoadedChan
				//returns info about the status of the dropdown menu "PopupLoadedChan"
				//S_value holds the text of the current item (i.e. the channel)
	
	FindTraces3(S_value)
End


//dummy function for contrast check boxes
Function CheckBoxManualContrast(ctrlName, value) : CheckBoxControl
	String ctrlName
	Variable value		//1 if checked, 0 if not
	
	
	//get selected channel
	ControlInfo PopupLoadedChan			//returns info about the status of the dropdown menu "PopupLoadedChan"
													//S_value holds the text of the current item (i.e. the channel)	
	if (V_flag == -3)
		return -1								//error in dropdown menu "PopupLoadedChan"
	endif
	
	//create CntrstWave if not existing yet, fill with min & max value of appropriate _ref wave
	Wave /Z currCntrstWave = root:$("Cntrst_" + S_value)
	if (WaveExists(currCntrstWave) == 0)				//wave does not exist
		WaveStats /Q root:$(S_value + "_ref")
		Make /N=3 root:$("Cntrst_" + S_value) = {0, V_min, V_max}		//contrast wave[0]: 0/1 -> auto/manual contrast setting
																	//contrast wave[1]: contrast min
																	//contrast wave[2]: contrast max
		Wave currCntrstWave = root:$("Cntrst_" + S_value)
	endif
	
	currCntrstWave[0] = value
	
	ManualContrast(S_value, value)
End


//function called when dropdown menu "PopupLoadedChan" is clicked
Function PopupMenuAction(ctrlName, popNum, popStr) : PopupMenuControl
	String ctrlName
	Variable popNum	// which item is currently selected (1-based)
	String popStr		// contents of current popup item as string
	
	
	//get selected channel
	ControlInfo /W=analysis_window PopupLoadedChan	//returns info about the status of the dropdown menu "PopupLoadedChan"
																		//S_Value holds the text of the current item (i.e. the channel)
	if (V_flag == -3)
		return -1													//error in dropdown menu "PopupLoadedChan"
	endif
	
	//create CntrstWave if not existing yet, fill with min & max value of appropriate _ref wave
	Wave /Z currCntrstWave = root:$("Cntrst_" + S_Value)
	if (WaveExists(currCntrstWave) == 0)					//wave does not exist
		WaveStats /Q root:$(S_value + "_ref")
		Make /N=3 root:$("Cntrst_" + S_value) = {0, V_min, V_max}	//contrast wave[0]: 0/1 -> auto/manual contrast setting
																		//contrast wave[1]: contrast min
																		//contrast wave[2]: contrast max
		Wave currCntrstWave = root:$("Cntrst_" + S_Value)
	endif
	
	//update SetVariable ContrastMin/Max to be linked with wave containing contrast settings for selected channel
	CheckBox ManualContrast win=analysis_window, value=currCntrstWave[0]
	SetVariable ContrastMin win=analysis_window, value=currCntrstWave[1]
	SetVariable ContrastMax win=analysis_window, value=currCntrstWave[2]
	
	//set contrast of current channel according to settings
	ManualContrast(S_Value, currCntrstWave[0])
End


//update contrast settings when using the SetVariable ContrastMin and ContrastMax
Function SetVarCntrstMinMax(ctrlName,varNum,varStr,varName) : SetVariableControl
	String ctrlName
	Variable varNum	// value of variable as number
	String varStr		// value of variable as string
	String varName	// name of variable
	
	
	ControlInfo PopupLoadedChan			//returns info about the status of the dropdown menu "PopupLoadedChan"
	String currChan = S_Value				//S_Value holds the text of the current item (i.e. the channel)
									
	ControlInfo ManualContrast			//returns info about the status of the check box "ManualContrast"
	Variable SetManual = V_Value			//0 if it is deselected or 1 if it is selected
	
	ManualContrast(currChan, SetManual)
End


//dummy function for SubstractBkgrd buttons in graph "PrepFRET"
Function BtnSubstractBkgrd(ctrlname) : ButtonControl
	String ctrlName
	Variable allTraces
	
	strswitch (ctrlName)
		case "Bkgrd":
			allTraces = 1
			break
		case "BkgrdSingle":
			allTraces = 0
			break
	endswitch
	
	SubstractBkgrd(allTraces)
End


//##################################################
//# Hook functions
//##################################################

//hook to SetAxis /A for all ref_* graphs when Ctrl + Shift + A is pressed in one of them
Function HookShowAllRefWin(s)
	STRUCT WMWinHookStruct &s
	
	Variable hookResult = 0				//0 if we do not handle event, 1 if we handle it
	
	Variable i
	
	//eventCode "keyboard" && eventMod Shift key (bit 1) + Ctrl key (bit 3) -> 2^1 + 2^3 && s.keycode for "A"
	if ( s.eventCode == 11 && s.eventMod == 10 && s.keycode == 1 )
		String strRefWin = WinList("ref_*", ";", "WIN:1")
		for (i=0; i<ItemsInList(strRefWin); i+=1)
			SetAxis /W=$(StringFromList(i, strRefWin)) /A
		endfor
		hookResult = 1
	endif
	
	return hookResult
End


//hook to set cursor A in ref_* graphs
Function HookSetCursorRefWin(s)
	STRUCT WMWinHookStruct &s
	
	Variable hookResult = 0				//0 if we do not handle event, 1 if we handle it
	
	
	if ( s.eventCode == 3 && s.eventMod == 9 )				//eventCode "mousedown" && eventMod "mousedown" + Ctrl key -> 2^0 + 2^3
		String blubb = s.winName
		String currImgName = blubb[4, strlen(s.winName)-1] + "_ref"
		
		GetAxis /Q /W=$s.winName bottom
		Variable V_H_min = V_min
		Variable V_H_max = V_max
		GetAxis /Q /W=$s.winName left
		Variable V_V_min = V_min
		Variable V_V_max = V_max
		
		Variable PlotAreaLeft = NumberByKey("POSITION", GuideInfo(s.winName, "PL"))
		Variable PlotAreaRight = NumberByKey("POSITION", GuideInfo(s.winName, "PR"))
		Variable PlotAreaTop = NumberByKey("POSITION", GuideInfo(s.winName, "PT"))
		Variable PlotAreaBottom = NumberByKey("POSITION", GuideInfo(s.winName, "PB"))
		Variable PlotPosRelativeH, PlotPosRelativeV
		Variable ImgPosAbsoluteH, ImgPosAbsoluteV
		
		//Print s.winName
		//Print s.mouseLoc.h
		//Print s.mouseLoc.v
		//Print PlotAreaLeft, PlotAreaRight, PlotAreaTop, PlotAreaBottom
		//Print V_H_min, V_H_max, V_V_max, V_V_min
		
		if ( s.mouseLoc.h > PlotAreaLeft && s.mouseLoc.h < PlotAreaRight && s.mouseLoc.v > PlotAreaTop && s.mouseLoc.v < PlotAreaBottom )
			PlotPosRelativeH = (s.mouseLoc.h - PlotAreaLeft) / (PlotAreaRight - PlotAreaLeft)
			PlotPosRelativeV = 1 - (s.mouseLoc.v - PlotAreaTop) / (PlotAreaBottom - PlotAreaTop)		//mousLov for vertical direction is inverted to axis orientation in ref_* graphs
			ImgPosAbsoluteH = round( V_H_min + (V_H_max - V_H_min) * PlotPosRelativeH )
			ImgPosAbsoluteV = round( V_V_min + (V_V_max - V_V_min) * PlotPosRelativeV )
			
			Cursor /I /W=$s.winName A, $currImgName, ImgPosAbsoluteH, ImgPosAbsoluteV
			
//			SetAxis /W=$s.winName bottom ImgPosAbsoluteH-20, ImgPosAbsoluteH+20
//			SetAxis /W=$s.winName left ImgPosAbsoluteV-40, ImgPosAbsoluteV+40
			
			hookResult = 1
		else
			Print "Clicked out of image area. Try again."
			hookResult = 1
		endif
	endif
	
	return hookResult
End


//hook function for graph "Timelines"
//  * delete old timeline waves before actually closing graph "timelines"
//  * set cursor A on closest trace when Ctrl + left clicked in graph
//  * undo zoom when Ctrl + right clicked in graph
//  * remove traces from graph when  Shift + left click
Function HookGraphTimelines(s)
	STRUCT WMWinHookStruct &s
	
	Variable hookResult = 0		//0 if we do not handle event, 1 if we handle it
	
	String strClosestTraceInfo, strTraceName, strAssocWaves
	Variable xPos, i
	
	if ( s.eventCode == 2 )													//handle window kill event
		//delete old timeline waves before actually killing graph
		DFREF saveDFR = GetDataFolderDFR()
		SetDataFolder root:
		String OldTimelinesList = WaveList("timeline*",";","")
		DoWindow /K timelines
		KillWavesFromList(OldTimelinesList)
		SetDataFolder saveDFR
		hookResult = 1
		
	elseif ( s.eventCode == 3 && s.eventMod == 9 )						//eventCode "mousedown" && eventMod "left mouse down" + Ctrl key -> 2^0 + 2^3
		//place cursor A on trace when Ctrl + click
		strClosestTraceInfo = TraceFromPixel(s.mouseLoc.h, s.mouseLoc.v, "")
		if ( strlen(strClosestTraceInfo) == 0 )
			//remove cursor A when no trace was found close by
			Print "No trace close to mouse position."
			Cursor /K /W=timelines A
		else
			strTraceName = StringByKey("TRACE", strClosestTraceInfo)
			xPos = NumberByKey("HITPOINT", strClosestTraceInfo)
			Cursor /W=timelines A, $strTraceName, xPos
		endif
		hookResult = 1
		
	elseif ( s.eventCode == 3 && s.eventMod == 3)							//eventCode "mousedown" && eventMod "left mouse down" + Shift key -> 2^3 + 2^1
		//remove associated traces from graph
		strClosestTraceInfo = TraceFromPixel(s.mouseLoc.h, s.mouseLoc.v, "")
		if ( strlen(strClosestTraceInfo) == 0 )
			//remove cursor A when no trace was found close by
			Print "No trace close to mouse position."
			Cursor /K /W=timelines A
		else
			strTraceName = StringByKey("TRACE", strClosestTraceInfo)
			xPos = NumberByKey("HITPOINT", strClosestTraceInfo)
			strAssocWaves = StringByKey("AssociatedSumWaves", note(TraceNameToWaveRef("",strTraceName)), "=", "\r")
			if (strlen(strAssocWaves) == 0)
				strAssocWaves = StringByKey("AssociatedWaves", note(TraceNameToWaveRef("",strTraceName)), "=", "\r")
			endif
			for (i=0; i< itemsinlist(strAssocWaves); i+=1)
				RemoveFromGraph $StringFromList(i,strAssocWaves)
			endfor
		endif
		hookResult = 1
	
	elseif ( s.eventCode == 3 && s.eventMod == 24 )						//eventCode "mousedown" && eventMod "right mouse down" + Ctrl key -> 2^3 + 2^4
		//undo zoom when Ctrl + right click
		SetAxis/A
		hookResult = 1
		
	elseif ( s.eventCode == 22 && s.eventMod == 8 )						//eventCode "mouseWheel" && eventMod Ctrl key -> 2^3
		//show prev/next traces when scrolling
		if ( s.wheelDy < 0 )
			BtnFindTracesNext("")
			hookResult = 1
		elseif( s.wheelDy > 0 )
			BtnFindTracesPrev("")
			hookResult = 1
		endif
		
	elseif ( s.eventCode == 11 && s.keycode == 32 )					//eventCode "keyboard" && keycode "space bar"
		BtnSaveTimelines("")
		hookResult = 1
	endif
	
	return hookResult
End


//select traces by Ctrl + left click
Function HookGraphSavedTraces(s)
	STRUCT WMWinHookStruct &s
	
	Variable hookResult = 0				//0 if we do not handle event, 1 if we handle it
	
	
	if ( s.eventCode == 3 && s.eventMod == 9 )							//eventCode "mousedown" && eventMod "left mouse down" + Ctrl key -> 2^0 + 2^3
		//place cursor A on trace when Ctrl + click
		String strClosestTraceInfo = TraceFromPixel(s.mouseLoc.h, s.mouseLoc.v, "")
		if ( strlen(strClosestTraceInfo) == 0 )
			Print "No trace close to mouse position."
			Cursor /K /W=saved_traces A										//remove cursor A when no trace was found close by
		else
			String strTraceName = StringByKey("TRACE", strClosestTraceInfo)
			Variable xPos = NumberByKey("HITPOINT", strClosestTraceInfo)
			Cursor /W=saved_traces A, $strTraceName, xPos
		endif
		hookResult = 1
	elseif ( s.eventCode == 11 && s.keycode == 32 )					//eventCode "keyboard" && keycode "space bar"
		PrepareForFRET("")
		hookResult = 1
	endif
	
	return hookResult
End


//use Ctrl key and mouse press and relesase to set cursor position in window
Function HookPrepFretMouseSelect(s)
	STRUCT WMWinHookStruct &s
	
	Variable hookResult = 0				//0 if we do not handle event, 1 if we handle it
	Variable PlotPosRelative, CsrPosScaledX, CsrPosPointX
	String strTraceName
	
	
	//set some variables if "mousedown" or "mouseup"
	if ( s.eventCode == 3 || s.eventCode == 5 )
		String strClosestTraceInfo = TraceFromPixel(s.mouseLoc.h, s.mouseLoc.v, "")
		if ( strlen(strClosestTraceInfo) != 0 )
			strTraceName = StringByKey("TRACE", strClosestTraceInfo)
		else
			String ListTraces = TraceNameList(s.winName, ";", 1)
			strTraceName = StringFromList(0, ListTraces)
		endif
		Wave /Z wTrace = TraceNameToWaveRef(s.winName, strTraceName)
		Wave /Z xWave = XWaveRefFromTrace(s.winName, strTraceName)					// /Z since no waves are in graph when hook is called for the first time
		Variable DimOff = DimOffset(wTrace, 0)
		Variable DimScale = DimDelta(wTrace, 0)		
		Variable endP = DimOff + (numpnts(wTrace)-1)*DimScale		
		if(WaveExists(xWave))
			DimScale = DimDelta(xWave, 0)
			endP=xWave[numpnts(xWave)-1]
		endif		 
		Variable PlotAreaLeft = NumberByKey("POSITION", GuideInfo(s.winName, "PL"))
		Variable PlotAreaRight = NumberByKey("POSITION", GuideInfo(s.winName, "PR"))
		GetAxis /Q /W=$s.winName bottom					//sets V_min, V_max
	endif
	
	
	if ( s.eventCode == 3 && s.eventMod == 9 )				//eventCode "mousedown" && eventMod "mousedown" + Ctrl key -> 2^0 + 2^3
		PlotPosRelative = (s.mouseLoc.h - PlotAreaLeft) / (PlotAreaRight - PlotAreaLeft)
		CsrPosScaledX = (V_max - V_min) * PlotPosRelative + V_min
		//check if cursor would be on trace at all
		if ( CsrPosScaledX > 0 && CsrPosScaledX < endP )
			//check if clicked into the graph area
			if ( PlotPosRelative < 0 )
				CsrPosPointX = round((V_min-DimOff)/DimScale)
				CsrPosPointX = (CsrPosPointX<0)? 0 : CsrPosPointX
			elseif ( PlotPosRelative > 1 )
				CsrPosPointX = round((V_max-DimOff)/DimScale)
				CsrPosPointX = (CsrPosPointX>=numpnts(wTrace))? numpnts(wTrace)-1 : CsrPosPointX
			else
				CsrPosPointX = round((CsrPosScaledX-DimOff)/DimScale)
			endif
		elseif ( CsrPosScaledX < 0 )
			CsrPosPointX = 0
		else
			CsrPosPointX = numpnts(xWave) - 1
		endif				

		if(WaveExists(xWave))
			if ( CsrPosScaledX > 0 && CsrPosScaledX < endP )	//xWave[numpnts(xWave)-1]
				//check if clicked into the graph area
				if ( PlotPosRelative < 0 )
					CsrPosPointX = BinarySearch(xWave, V_min)
				elseif ( PlotPosRelative > 1 )
					CsrPosPointX = BinarySearch(xWave, V_max)
				else
					CsrPosPointX = BinarySearch(xWave, CsrPosScaledX)
				endif
			elseif ( CsrPosScaledX < 0 )
				CsrPosPointX = 0
			else
				CsrPosPointX = numpnts(wTrace) - 1
			endif
		endif
		Cursor /P /W=$s.winName A, $strTraceName, CsrPosPointX		// /P -> point number of xWave is used for placing the cursor (not x-value), since xWave may be scaled due to channel mergeing
		
		SetWindow $s.winName userdata(SetCsrA) = "true"
		
		hookResult = 1
	endif
	
	
	if (s.eventCode == 5 && s.eventMod == 8 )				//eventCode "mouseup" && eventMod Ctrl key -> 2^3
		//only set Crs B if Csr A was set successfully before
		String testCsrA = GetUserData(s.winName, "", "SetCsrA")
		if ( cmpstr(testCsrA, "true") == 0 )
			SetWindow $s.winName userdata(SetCsrA) = ""
		else
			return 0
		endif
		PlotPosRelative = (s.mouseLoc.h - PlotAreaLeft) / (PlotAreaRight - PlotAreaLeft)
		CsrPosScaledX = (V_max - V_min) * PlotPosRelative + V_min
		//check if cursor would be on trace at all
		if ( CsrPosScaledX > 0 && CsrPosScaledX < endP )
			//check if clicked into the graph area
			if ( PlotPosRelative < 0 )
				CsrPosPointX = round((V_min-DimOff)/DimScale)
				CsrPosPointX = (CsrPosPointX<0)? 0 : CsrPosPointX
			elseif ( PlotPosRelative > 1 )
				CsrPosPointX = round((V_max-DimOff)/DimScale)
				CsrPosPointX = (CsrPosPointX>=numpnts(wTrace))? numpnts(wTrace)-1 : CsrPosPointX
			else
				CsrPosPointX = round((CsrPosScaledX-DimOff)/DimScale)
			endif
		elseif ( CsrPosScaledX < 0 )
			CsrPosPointX = 0
		else
			CsrPosPointX = numpnts(wTrace) - 1
		endif				

		if(WaveExists(xWave))
			if ( CsrPosScaledX > 0 && CsrPosScaledX < endP )			//xWave[numpnts(xWave)-1]
				//check if clicked into the graph area
				if ( PlotPosRelative < 0 )
					CsrPosPointX = BinarySearch(xWave, V_min)
				elseif ( PlotPosRelative > 1 )
					CsrPosPointX = BinarySearch(xWave, V_max)
				else
					CsrPosPointX = BinarySearch(xWave, CsrPosScaledX)
				endif
			elseif ( CsrPosScaledX < 0 )
				CsrPosPointX = 0
			else
				CsrPosPointX = numpnts(wTrace)-1
			endif
		endif		
		Cursor /P /W=$s.winName B, $strTraceName, CsrPosPointX		// /P -> point number of xWave is used for placing the cursor (not x-value), since xWave may be scaled due to channel mergeing
		
		hookResult = 1
	endif
	
	return hookResult
End


//Ctrl + right click in PrepFRET graph undoes zoom
Function HookPrepFretZoom(s)
	STRUCT WMWinHookStruct &s
	
	Variable hookResult = 0							//0 if we do not handle event, 1 if we handle it
	
	String ZoomSetAxis, allZoom, lastZoom, isZoom
	Variable startStrRemove, zoomHistLen = 10
	
	
	//adjust zoom in graph "FRET0" to fit zoom of graph "PrepFRET"
	if ( s.eventCode == 8 && cmpstr(WinName(0, 1), "PrepFRET") == 0 )		//modified and PrepFRET is frontmost graph
		GetAxis /W=$s.winName /Q bottom
		
		DoWindow FRET0
		
		if (V_flag)
			SetAxis /Z /W=FRET0 bottom, V_min, V_max		//Z necessary since FRET0 may be empty,
															//so no bottom axis, and SetAxis would otherwise throw an error
			//DoUpdate /W=FRET0							//force update of graph "FRET0"
			hookResult = 1
		endif
	endif
	
	
	//manage ZoomList stuff
	if ( s.eventCode == 8 && s.eventMod == 0)			//modification to the window has been made (excluding shifting traces with ALT key pressed)
		allZoom = GetUserData(s.winName, "", "ZoomList")
		if ( strlen(allZoom) != 0 )
			//user data "ZoomList" was already set
			Make /FREE /O /N=4 lastZoomWaveRound, isZoomWave
			lastZoom = StringFromList(0, allZoom)
			lastZoomWaveRound = round(str2num(StringFromList(p, lastZoom, ":")))
			
			GetAxis /W=$s.winName /Q bottom
			isZoomWave[0] = V_min
			isZoomWave[1] = V_max
			GetAxis /W=$s.winName /Q left
			isZoomWave[2] = V_min
			isZoomWave[3] = V_max
			
			MatrixOP /FREE /O isZoomWaveRound = round(isZoomWave)
			
			//check if zoom has changed compared to saved zoom
			if ( EqualWaves(lastZoomWaveRound, isZoomWaveRound, 1) != 1 )			//a tolerance could be set here too
				isZoom = num2str(isZoomWave[0]) + ":" + num2str(isZoomWave[1]) + ":" + num2str(isZoomWave[2]) + ":" + num2str(isZoomWave[3]) + ";"
				do
					allZoom = RemoveListItem(zoomHistLen, allZoom)
				while ( ItemsInList(allZoom) >= zoomHistLen+1 )
				SetWindow $s.winName userdata(ZoomList) = isZoom + allZoom
			endif
			
		else
			//set user data "ZoomList" for first time
			GetAxis /W=$s.winName /Q bottom
			lastZoom = num2str(V_min) + ":" + num2str(V_max) + ":"
			GetAxis /W=$s.winName /Q left
			lastZoom += num2str(V_min) + ":" + num2str(V_max) + ";"
			
			SetWindow $s.winName userdata(ZoomList) = lastZoom
		endif
		hookResult = 1
	elseif ( s.eventCode == 3 && s.eventMod == 24 )				//eventCode "mousedown" && eventMod "right-click" + Ctrl key -> 2^3 + 2^4
		allZoom = GetUserData(s.winName, "", "ZoomList")
		
		if ( ItemsInList(allZoom) > 1 )
			Make /FREE /O /N=4 lastZoomWave
			lastZoom = StringFromList(1, allZoom)
			lastZoomWave = str2num(StringFromList(p, lastZoom, ":"))
			Variable axis0 = lastZoomWave[0], axis1 = lastZoomWave[1], axis2 = lastZoomWave[2], axis3 = lastZoomWave[3]
			SetAxis /W=$s.winName bottom, axis0, axis1
			SetAxis /W=$s.winName left, axis2, axis3
			
			allZoom = RemoveListItem(0, allZoom)
			SetWindow $s.winName userdata(ZoomList) = allZoom
		else
			SetAxis /W=$s.winName /A bottom
			SetAxis /W=$s.winName /A left
			SetWindow $s.winName userdata(ZoomList) = ""
		endif
		hookResult = 1
	elseif (s.eventCode == 9)									//Ctrl key is pressed, no idea why this is a "enablemenu"
		if ( s.keycode == 65 && s.eventMod == 8 )
			//reset ZoomList when pressing Ctrl + A
			SetWindow $s.winName userdata(ZoomList) = ""
			hookResult = 1
		endif
	endif
	
	return hookResult
End


Function HookFRET0Zoom(s)
	STRUCT WMWinHookStruct &s
	
	Variable hookResult = 0							//0 if we do not handle event, 1 if we handle it
	
	
	if ( s.eventCode == 8 && cmpstr(WinName(0, 1), "FRET0") == 0 )		//modified and FRET0 is frontmost graph
		GetAxis /W=$s.winName /Q bottom
		
		DoWindow PrepFRET
		
		if (V_flag)
			SetAxis /Z /W=PrepFRET bottom, V_min, V_max	//Z necessary since PrepFRET may be empty
																			//so no bottom axis, and SetAxis would otherwise throw error
			DoUpdate /W=PrepFRET									//force update of graph "PrepFRET"; no idea why necessary
			hookResult = 1
		endif
	endif
	
	
	return hookResult
End


//use number keys 1 and 2 in Hist_FRET graphs to call EventCount functions
Function HookCountHist(s)
	STRUCT WMWinHookStruct &s
	
	Variable hookResult = 0		//0 if we do not handle event, 1 if we handle it
	
	if ( s.eventCode == 11 && s.keycode == 49 )					//eventCode "keyboard" && keycode "1"
		EventCount2DHistInit()
		hookResult = 1
	elseif ( s.eventCode == 11 && s.keycode == 50 )				//eventCode "keyboard" && keycode "2"
		//print s.keycode
		EventCount2DHist()
		hookResult = 1
	endif
	
	return hookResult
End


//hook to bring to front all windows needed for finding traces (analysis panel, channel ref_* graphs, timelines graph)
Function HookWinToFront(s)
	STRUCT WMWinHookStruct &s
	
	Variable hookResult = 0		//0 if we do not handle event, 1 if we handle it
	Variable i, foundFlag = 0
	
	String WindowList = "", prevWin, currWin, Flag
	
	
	//populate WindowList
	WindowList += WinList("timelines", ";", "")
	WindowList += WinList("analysis_window", ";", "")
	WindowList += WinList("ref_*", ";", "")
	
	
	//check if a window was sent to back via Ctrl + E
	//if so, flag this window (i.e. set user data "SentBkgrd" to 1)
	if (s.eventCode == 9)										//"enablemenu" event (no idea why ctrl key press is an "enablemenu" event)
		if (s.eventMod == 8 && s.keycode == 69)			//eventMod: ctrl key -> 8, keycode: "E" -> 69 (no idea why "e" in combination with ctrl returns "E")
			SetWindow $s.winName, userdata(SentBkgrd)="1"
		endif
		//DoWindow /B $s.winName								//evil, but I don't know why
		hookResult = 1
		return hookResult
	endif
	
	
	//bring windows from WindowList to front
	if ( s.eventCode == 0 )									// 0 -> window "activated"
		//check if any of the windows in WindowList was flagged due to "sent to background"
		//if so, reset the flag and return, do not actually do any window reordering
		for (i=0; i<ItemsInList(WindowList); i+=1)
			currWin = StringFromList(i, WindowList)
			Flag = GetUserData(currWin,"","SentBkgrd")
			if ( cmpstr(Flag, "1") == 0 )
				foundFlag = 1
				break
			endif
		endfor
		
		//reset "SentBkgrd" flag and return
		if ( foundFlag == 1 )
			for (i=0; i<ItemsInList(WindowList); i+=1)
				currWin = StringFromList(i, WindowList)
				SetWindow $currWin, userdata(SentBkgrd)="0"
			endfor
			hookResult = 1
			return hookResult
		endif
		
		//get a list of windows, ordered by ther current relative position to the front (i.e. first list entry is frontmost etc.)
		String currWinList = WinList("*", ";", "")
		String WindowListOrdered = ""											//holds windows in an ordered way so that their relative position is not lost
		for (i=0; i<ItemsInList(currWinList); i+=1)
			currWin = StringFromList(i, currWinList)
			if ( WhichListItem(currWin, WindowList) != -1 )				//window is part of "find traces" workflow
				WindowListOrdered += currWin + ";"
			endif
		endfor
		WindowListOrdered = s.winName + ";" + RemoveFromList(s.winName, WindowListOrdered)			//make sure that the window that was clicked is the first in the list
		
		//bring windows behind the clicked one
		for (i=1; i<ItemsInList(WindowListOrdered); i+=1)
			currWin = StringFromList(i, WindowListOrdered)
			prevWin = StringFromList(i-1, WindowListOrdered)
			DoWindow /B=$prevWin $currWin
		endfor
		hookResult = 1
		return hookResult
	endif
End


//##################################################
//# Main
//##################################################

Function LoopLoad(LoadPathMaster, LoadPathSlave)
	String LoadPathMaster, LoadPathSlave
	
	NVAR maxPartLength = root:maxPartLength
	NVAR FilmLength = root:FilmLength
	NVAR FilmLengthMaster = root:FilmLengthMaster, FilmLengthSlave = root:FilmLengthSlave
	NVAR CurrentFrame = root:CurrentFrame
	SVAR FilmNameMaster = root:FilmNameMaster, FilmNameSlave = root:FilmNameSlave
	SVAR PathToFilmMaster = root:PathToFilmMaster, PathToFilmSlave = root:PathToFilmSlave
	SVAR pMasterChannels = root:pMasterChannels, pSlaveChannels = root:pSlaveChannels
	SVAR /Z pMergeChannel = root:pMergeChannel
	
	Variable NumbChanMaster, NumbChanSlave
	
	
	//reset CurrentFrame
	CurrentFrame = 0
	
	
	//find out how many channels should be loaded from master and slave film
	NumbChanMaster = ItemsInList(RemoveFromList("", pMasterChannels))
	NumbChanSlave = ItemsInList(RemoveFromList("", pSlaveChannels))
	
	
	//load master
	if ( NumbChanMaster > 0)
		LoopLoadInit("Master", LoadPathMaster)
		LoopLoadCutSplit("Master")
	else
		FilmNameMaster = ""
		PathToFilmMaster = ""
		FilmLengthMaster = 0
	endif
	
	
	//load slave
	if ( NumbChanSlave > 0)
		LoopLoadInit("Slave", LoadPathSlave)
		LoopLoadCutSplit("Slave")
	else
		FilmNameSlave = ""
		PathToFilmSlave = ""
		FilmLengthSlave = 0
	endif
	
	
	//sort LoadedChannelsALEX
	SVAR LoadedChannelsALEX = root:LoadedChannelsALEX
	LoadedChannelsALEX = SortLoadedChannelsALEX()
	
	//load addon functionality if available
	Variable i
	String AddOns = FunctionList("AddOnFilmsLoaded*", ";", "KIND:2")		//list user-defined functions
	AddOns = SortList(AddOns)
	for (i=0; i<ItemsInList(AddOns); i+=1)
		Execute StringFromList(i, AddOns) + "()"
	endfor
	
	
	//merge sub-channels that were recorded with same ex color according to pMergeChannel
	if ( SVAR_Exists(pMergeChannel) && ItemsInList(pMergeChannel) > 0 )
		if (maxPartLength != -1)
			Print "LoopLoad. This feature is not supported yet. MergeChannelsALEX not compatible with LoopLoading."
		else
			MergeChansALEX()
		endif
	endif
	
	
	//update graphs of channels
	CurrFrameChanged()
	DisplayChannels()
	
	
	//update GUI controls for new FilmLength
	Slider FilmPos, win=analysis_window, disable=0
	Slider FilmPos, win=analysis_window, limits={0,FilmLength-1,1}					//-1 since starting at 0
	SetVariable CurrentFrame, win=analysis_window, disable=0
	SetVariable CurrentFrame, win=analysis_window, limits={0,FilmLength-1,1}
	PopupMenu PopupLoadedChan, win=analysis_window, disable=0
	ControlUpdate /W=analysis_window PopupLoadedChan
	PopupMenuAction("", 0, "")													//make contrast wave if not already created, call function with dummy parameters (are not used anyway)
End


//load the previous or next master and slave .tif stacks from the current loading folder
Function LoadPrevNext(PrevNext)
	Variable PrevNext					//-1 or +1, depending on wether to load previous or next films (master + slave)
	
	SVAR FilmNameMaster = root:FilmNameMaster, FilmNameSlave = root:FilmNameSlave
	SVAR PathToFilmMaster = root:PathToFilmMaster, PathToFilmSlave = root:PathToFilmSlave
	SVAR pMasterChannels = root:pMasterChannels, pSlaveChannels = root:pSlaveChannels
	
	String LoadPathMaster, LoadPathSlave
	Variable currIndex
	
	
	//get all master films from the folder that was used for last master film import
	if (strlen(PathToFilmMaster) != 0)													//when empty -> no film was previously loaded
		NewPath /Q /Z /O pathMaster, ParseFilePath(1, PathToFilmMaster, ":", 1, 0)
		String FilmListMaster = IndexedFile(pathMaster, -1, ".tif")
		FilmListMaster = SortList(FilmListMaster, ";", 16)								//alphanumeric sort that sorts wave0 and wave9 before wave10
		currIndex = WhichListItem(FilmNameMaster+".tif", FilmListMaster)			//find pos of current master film in sorted FilmListMaster
		if (currIndex == -1)																		//test: was current film found in current dir?
			Print "LoadPrevNext: Current film not found in directory."
			return -1
		elseif (currIndex == 0 && PrevNext == -1)											//test: is beginning of films reached?
			Print "LoadPrevNext: First .tif file in current dir reached!"
			return -1
		elseif (currIndex + 1 == ItemsInList(FilmListMaster) && PrevNext == 1)	//test: is end of films reached? currIndex +1 since index starts at 0
			Print "LoadPrevNext: Last .tif file in current dir reached!"
			return -1
		endif
		LoadPathMaster = ParseFilePath(1, PathToFilmMaster, ":", 1, 0)				//assemble LoadPathMaster for prev/next element
		LoadPathMaster += StringFromList(currIndex + PrevNext, FilmListMaster)
	elseif (ItemsInList(pMasterChannels) > 0)												//are there channels to load from master film at all?
		Abort "Please load the first film via \"Load stack\""
	else
		LoadPathMaster = ""
	endif
	
	
	//get all slave films from the folder that was used for last slave film import
	if (strlen(PathToFilmSlave) != 0)															//when empty -> no film was previously loaded
		NewPath /Q /Z /O pathSlave, ParseFilePath(1, PathToFilmSlave, ":", 1, 0)
		String FilmListSlave = IndexedFile(pathSlave, -1, ".tif")
		FilmListSlave = SortList(FilmListSlave, ";", 16)									//alphanumeric sort that sorts wave0 and wave9 before wave10
		currIndex = WhichListItem(FilmNameSlave+".tif", FilmListSlave)				//find pos of current slave film in sorted FilmListSlave
		if (currIndex == -1)																		//test: was current film found in current dir?
			Print "LoadPrevNext: Current slave film not found in directory."
			return -1
		elseif (currIndex == 0 && PrevNext == -1)											//test: is beginning of films reached?
			Print "LoadPrevNext: First slave .tif file in current dir reached!"
			return -1
		elseif (currIndex + 1 == ItemsInList(FilmListSlave) && PrevNext == 1)	//test: is end of films reached? currIndex +1 since index starts at 0
			Print "LoadPrevNext: Last slave .tif file in current dir reached!"
			return -1
		endif
		LoadPathSlave = ParseFilePath(1, PathToFilmSlave, ":", 1, 0)				//assemble LoadPathSlave for prev/next element
		LoadPathSlave += StringFromList(currIndex + PrevNext, FilmListSlave)
	elseif (ItemsInList(pSlaveChannels) > 0)												//are there channels to load from slave film at all?
		Abort "Please load the first film via \"Load stack\""
	else
		LoadPathSlave = ""
	endif	
	
	LoopLoad(LoadPathMaster, LoadPathSlave)
End


Function LoopLoadInit(strMorS, LoadPathMorS)
	String strMorS						//"Master" or "Slave"
	String LoadPathMorS					//full path to file or ""
	
	SetDataFolder root:
	SVAR LoadedChannels = root:LoadedChannels
	SVAR pMasterChannels = root:pMasterChannels, pSlaveChannels = root:pSlaveChannels
	SVAR FilmNameMaster = root:FilmNameMaster, FilmNameSlave = root:FilmNameSlave
	SVAR PathToFilmMaster = root:PathToFilmMaster, PathToFilmSlave = root:PathToFilmSlave
	NVAR FilmLengthMaster = root:FilmLengthMaster, FilmLengthSlave = root:FilmLengthSlave
	
	Variable i, j, xDim, yDim, ImgSize
	String Channels
	
	
	//show a OpenFile dialog when LoadPathMorS is empty, otherwise LoadPathMorS comes from BtnLoadPrevNext and is assumed to be valid 
	if (strlen(LoadPathMorS) == 0)
		LoadPathMorS = DoOpenFileDialog(strMorS)
		
		if (strlen(LoadPathMorS) == 0)		//user canceled file open dialog
			Abort "Loading " + strMorS + " film was canceled."
		else
			Slider FilmPos, win=analysis_window, disable=2
			SetVariable CurrentFrame, win=analysis_window, disable=2
		endif
	endif
	
	
	//set global FilmName* and PathToFilm*
	if ( ! cmpstr(strMorS, "master") )
		FilmNameMaster = ParseFilePath(3, LoadPathMorS, ":", 0, 0)				//extract the file name without extension
		PathToFilmMaster = LoadPathMorS
	else
		FilmNameSlave = ParseFilePath(3, LoadPathMorS, ":", 0, 0)					//extract the file name without extension
		PathToFilmSlave = LoadPathMorS
	endif
	
	
	//stuff to be done when loading master (i.e. first film)
	if ( ! cmpstr(strMorS, "master") )
	
		//sort LoadedChannels according to "blue; green; orange; red"
		Channels = RemoveFromList("", pSlaveChannels + pMasterChannels)
		LoadedChannels = ""
		if ( strsearch(Channels, "blue", 0) != -1 )
			LoadedChannels += "blue;"
		endif
		if ( strsearch(Channels, "green", 0) != -1 )
			LoadedChannels += "green;"
		endif
		if ( strsearch(Channels, "orange", 0) != -1 )
			LoadedChannels += "orange;"
		endif
		if ( strsearch(Channels, "red", 0) != -1 )
			LoadedChannels += "red;"
		endif
	
	
		//resetting variables and clean-up old timelines
		//don't care about FilmName* or PathToFilm* (are set above or reset in LoadCutDisplay())
		FilmLengthMaster = 0
		FilmLengthSlave = 0
		
		String OldTimelinesList = WaveList("timeline*", ";", "")
		if ( WinType("timelines") != 0 )    											//check if graph timelines does exist already
			for (i=0; i<ItemsInList(OldTimelinesList); i+=1)
				RemoveFromGraph /Z /W=timelines $"#0"									//$"#0" removes the first trace in the graph
			endfor
			DoWindow /HIDE=1 timelines
		endif
		KillWavesFromList(OldTimelinesList)
		
		
		//kill all Lookup_* waves and the waves therein
		String LookupWaves = WaveList("Lookup_*", ";", "")
		for (i=0; i<ItemsInList(LookupWaves); i+=1)
			Wave /WAVE currLookupWave = $StringFromList(i, LookupWaves)
			String tempKillWaves = ""
			for (j=0; j<DimSize(currLookupWave, 0); j+=1)
				tempKillWaves += NameOfWave(currLookupWave[j]) + ";"
			endfor
		
			KillWavesFromList(tempKillWaves)
			KillWaves currLookupWave
		endfor
	
	
		//print spacer in history so loading of new film is separated better from rest of info
		Print "************************* loading *************************"
	endif
	
	
//	//calculate number of images that should be in one wave
//	//use the same for master and slave
//	if ( ImgLimit == 0 )				//will be == 0 if no master film was loaded yet
//		if ( ! cmpstr(strMorS, "slave") )
//			Print "What the hell are you doing? A slave film but no master film was loaded. Calculating ImgLimit from slave."
//			Print "Probably other stuff will fail though."
//		endif
//		Wave MorS_temp = $(StringFromList(0, S_waveNames))						//S_waveNames holds wave names, first entry is "master_temp" or "slave_temp"
//		xDim = DimSize(MorS_temp, 0)		
//		yDim = DimSize(MorS_temp, 1)
//		ImgSize = xDim * yDim * 16 / 8													//*16 since 16bit per pixel, /8 since 8bit per byte
////		ImgLimit = floor( 64e6 / ImgSize )											//max 64Mb waves are created
//		ImgLimit = 800
//		Print "ImgLimit is", ImgLimit
//	endif
	
	
	//make Lookup*Layers waves
	if ( ! cmpstr(strMorS, "master") )
		Make /O /N=0 LookupMasterLayers
	else
		Make /O /N=0 LookupSlaveLayers
	endif
	
End


Function /S DoOpenFileDialog(strMorS)
	String strMorS
	
	Variable refNum
	String message = "Select a " + strMorS + " file."
	String outputPath
	String fileFilters = "TIFF stacks (*.tif):.tif;"
	fileFilters += "All Files:.*;"
	
	Open /D /R /F=fileFilters /M=message refNum
	outputPath = S_fileName		//full path to file
	
	return outputPath				//will be empty if user canceled
End


Function LoopLoadCutSplit(strMorS)
	String strMorS						//"Master" or "Slave"
	String LoadPathMorS					//full path to file or ""
	
	SVAR pExColorList = root:pExColorList
	SVAR LoadedChannels = root:LoadedChannels
	NVAR FilmLength = root:FilmLength
	NVAR FilmLengthMaster = root:FilmLengthMaster, FilmLengthSlave = root:FilmLengthSlave
	NVAR maxPartLength = root:maxPartLength
	
	
	if ( ! cmpstr(strMorS, "master") )
		Wave LookupMorSLayers = root:LookupMasterLayers
		SVAR FilmNameMorS = root:FilmNameMaster
	else
		Wave LookupMorSLayers = root:LookupSlaveLayers
		SVAR FilmNameMorS = root:FilmNameSlave
	endif
	
	Variable i, loadResult, NoSplitMorS
	Variable timerRefNum = startMSTimer		//debug
	
	
	i = 0
	do
		//load (parts of) films
		loadResult = LoadFilms3(strMorS, i*maxPartLength)
				//loadResult: -1 when looploaded part has length 0, i.e. end of film was reached already in last while-cycle (happens when film length is multiple of maxPartLength)
				//loadResult: 0 when end of film or maxFilmLength was reached
				//loadResult: 1 when continuing to loopload
		if ( loadResult == -1 )
			break
		endif
		Print "\tloaded part " + num2str(i) + " of film " + FilmNameMorS
		
		
		//cut into channels
		CutFilmsIntoChannels3(strMorS)
		
		
		//split channels according to pALEX
		NoSplitMorS = SplitChannelsALEX3(strMorS, i)
		
		i += 1
	while (loadResult > 0)
	
	Print "\ttook", stopMSTimer(timerRefNum)/1e6, "sec"		//debug
	
	
	//update global variables FilmLength*
	if ( ! cmpstr(strMorS, "master") )
		FilmLengthMaster = floor(FilmLengthMaster/NoSplitMorS)
	else
		FilmLengthSlave =  floor(FilmLengthSlave/NoSplitMorS)
	endif
	
	
	//update global variable FilmLength
	if ( FilmLengthMaster && FilmLengthSlave )									//check if both master and slave films were loaded
		FilmLength = min(FilmLengthMaster,FilmLengthSlave)
	else
		FilmLength = FilmLengthMaster
	endif
	
	
	//check if master and slave films have same number of frames (when both are present and only WHEN NOT doing ALEX)
	if ( ItemsInList(pExColorList) == 1 && FilmLengthMaster && FilmLengthSlave && FilmLengthMaster != FilmLengthSlave )
		Print "FilmLengthMaster", FilmLengthMaster, "; FilmLengthSlave", FilmLengthSlave
		DoAlert 0, "Master and Slave stacks are out of sync!"
	endif
	
	//check if master and slave films have same number of frames (when both are present and only WHEN doing ALEX)
	if ( ItemsInList(pExColorList) > 1 && FilmLengthMaster && FilmLengthSlave && FilmLengthMaster != FilmLengthSlave )
		Print "FilmLengthMaster", FilmLengthMaster, "; FilmLengthSlave", FilmLengthSlave
		Print "Master and Slave stacks may be out of sync!"
	endif
	
	
	//delete old channel_ref waves
	KillWavesFromList(ReplaceString(";", LoadedChannels, "_ref;"))
End


//loading master and slave tif stack
//master has to be loaded first!!! (assignment of master and slave due to order of loading only)
Function LoadFilms3(strMorS, PartStart)
	String strMorS						//"Master" or "Slave"
	Variable PartStart
	
//	SetDataFolder root:
	SVAR LoadedChannels = root:LoadedChannels					//contains all channels that are loaded
	NVAR pDeleteLastFrames = root:pDeleteLastFrames
	NVAR maxFilmLength = root:maxFilmLength
	NVAR maxPartLength = root:maxPartLength
	
	if ( ! cmpstr(strMorS, "master") )
		SVAR PathToFilmMorS = root:PathToFilmMaster
		SVAR FilmNameMorS = root:FilmNameMaster
		NVAR FilmLengthMorS = root:FilmLengthMaster
		Wave LookupMorSLayers = root:LookupMasterLayers
	else
		SVAR PathToFilmMorS = root:PathToFilmSlave
		SVAR FilmNameMorS = root:FilmNameSlave
		NVAR FilmLengthMorS = root:FilmLengthSlave
		Wave LookupMorSLayers = root:LookupSlaveLayers
	endif
	
	Variable localPartLimit = maxFilmLength
	Variable loadResult = 1			//gets returned; 1 to continue loopload; 0 if last part of film was loaded; -1 if part was empty
	String localPathToFilmMorS
	
	
	if ( (maxPartLength > 0) &&  (maxFilmLength > 0) && (PartStart + maxPartLength > maxFilmLength) )
		localPartLimit = maxFilmLength - PartStart
		if (localPartLimit <= 0)	
			return -1			//break if exceeding maxFilmLength limit
		endif
	elseif (maxPartLength > 0)
		localPartLimit = maxPartLength
	endif
	
	
	
	//*******************************
	//load film (master or slave)
	//*******************************
	ImageLoad /Q /LR3D /S=(PartStart) /C=(localPartLimit) /T=tiff /N=$(strMorS) PathToFilmMorS		//C=-1 -> load complete file
	
	
	if (V_flag == 0)		//test: is movie loaded successfully?
		Abort "Loading " + strMorS + " film failed."
	endif
	
	
	if ( (V_NumImages != 0) && (strlen(S_waveNames) != 0) )
		//add V_NumImages to different waves/variable
		Redimension /N=(DimSize(LookupMorSLayers, 0) + 1) LookupMorSLayers
		LookupMorSLayers[DimSize(LookupMorSLayers, 0) - 1] = V_NumImages
		FilmLengthMorS += V_NumImages
	else
		//no film was loaded
		return -1
	endif
	
	
	if ( (maxPartLength == -1) || (V_NumImages != localPartLimit) )				//i.e. when last part of film was loaded
		Redimension /N=(-1,-1,V_NumImages - pDeleteLastFrames) $(StringFromList(0, S_waveNames))
					//S_waveNames holds wave name of last loaded junk
					//needed, since missing layers would otherwise be filled with zeros
		
		FilmLengthMorS -= pDeleteLastFrames		//correct FilmLength* for pDeleteLastFrames, since last frame is empty in CRs setup (when manually stopping acquisition)
		loadResult = 0
	endif
	
	
	//set global S_waveNames to access it in CutFilmsIntoChannels3()
	String /G root:S_waveNames = S_waveNames
	
	
//	//set global FilmName* and PathToFilm*
//	FilmNameMorS = RemoveEnding(S_fileName, ".tif")
//	PathToFilmMorS = S_path + S_fileName
	
	
	//return
	return loadResult
End


Function CutFilmsIntoChannels3(strMorS)
	String strMorS			//"Master" or "Slave"
	
	if ( ! cmpstr(strMorS, "master") )
		NVAR FilmLengthMorS = root:FilmLengthMaster
		SVAR pMorSChannels = root:pMasterChannels
	else
		NVAR FilmLengthMorS = root:FilmLengthSlave
		SVAR pMorSChannels = root:pSlaveChannels
	endif
	
	Variable i, NoChannels, xWidth
	String currChannel
	
	SVAR S_waveNames = root:S_waveNames
	Wave tmpMorS = root:$(StringFromList(0, S_waveNames))
	
	
	//***********************
	//master or slave film
	//***********************
	
	//get width of channels
	NoChannels = ItemsInList(pMorSChannels)
	xWidth = floor( DimSize(tmpMorS, 0) / NoChannels )
	
	
	//split master waves into channels
	for (i=0; i<NoChannels; i+=1)
		currChannel = StringFromList(i, pMorSChannels)
		if (strlen(currChannel) == 0)		//check if current channel is to be skipped
			continue
		endif
			
		Duplicate /O /R=[i*xWidth, (i+1)*xWidth-1][0,*][0,FilmLengthMorS-1] tmpMorS, root:$(currChannel)		//FilmLengthMorS-1 since starting at 0; FilmLength* may be smaller than # of layers due to pDeleteLastFrames
	endfor
	
	
	//clean up
	KillWaves tmpMorS
End


//spit channels according to settings from pALEX
Function SplitChannelsALEX3(strMorS, NumPart)
	String strMorS
	Variable NumPart			//number of part of loaded film, zero-based
	
	SVAR LoadedChannels = root:LoadedChannels
	SVAR LoadedChannelsALEX = root:LoadedChannelsALEX
	SVAR pExColorList = root:pExColorList
	NVAR FilmLength = root:FilmLength
	Wave pALEX = root:pALEX
	
	if ( ! cmpstr(strMorS, "master") )
		SVAR pMorSChannels = root:pMasterChannels 
		NVAR FilmLengthMorS = root:FilmLengthMaster
		Wave LookupMorSLayers = root:LookupMasterLayers
	else
		SVAR pMorSChannels = root:pSlaveChannels
		NVAR FilmLengthMorS = root:FilmLengthSlave
		Wave LookupMorSLayers = root:LookupSlaveLayers
	endif
	
	Variable i, j, k, FOI, NoSplitMorS
	Variable totalFrameNum, firstLayer, lastLayer
	String currColor, currChannel, SplitMorSColors = ""
	
	
	//reset LoadedChannelsALEX if channels from master film are to be split
	if ( (! cmpstr(strMorS, "master")) && (NumPart == 0) )
		LoadedChannelsALEX = ""
	endif
	
	
	//get the number of sub-channels to split the channels from the master/slave film into
	for (i=0; i<ItemsInList(pExColorList); i+=1)
		currColor = StringFromList(i, pExColorList)
		FOI = 0		//frame of interest
		for (j=0; j<ItemsInList(RemoveFromList("", pMorSChannels)); j+=1)			//RemoveFromList to get rid of empty list items
			currChannel = StringFromList(j, RemoveFromList("", pMorSChannels))
			FOI += abs( pALEX[%$currColor][%$currChannel] )								//abs() since pALEX may contain -1, 0, 1; %$currColor, %$currChannel -> get matrix cell according to row/column label
		endfor
		if (FOI > 0)	//if FOI > 0 -> a frame was recorded in the master/slave film for the current exitation color
			SplitMorSColors += currColor + ";"
		endif
	endfor
	
	
	
	//****************************************
	//split master and slave channels
	//****************************************
	NoSplitMorS = ItemsInList(SplitMorSColors)
	for (i=0; i<ItemsInList(RemoveFromList("", pMorSChannels)); i+=1)
		//loop channels in master films
		currChannel = StringFromList(i, RemoveFromList("", pMorSChannels))
		
		
		for (j=0; j<NoSplitMorS; j+=1)
			//loop ex colors
			currColor = StringFromList(j, SplitMorSColors)
			if (pALEX[%$currColor][%$currChannel] != 1)					//%$currColor, %$currChannel -> get matrix cell according to row/column label
				continue
			endif
			
			//make a wave that holds reference to all split channels
			if ( NumPart == 0)
				Make /WAVE /O /N=0 root:$("Lookup_" + currChannel + "_" + currColor)
			endif
			
			Wave currChanWave = root:$(currChannel)
			Wave /WAVE currLookupSplitChan = root:$("Lookup_" + currChannel + "_" + currColor)
			
			
//			totalFrameNum = sum(LookupMorSLayers, 0, NumPart) - sum(LookupMorSLayers, 0, 0)				//since sum() always returns at least first cell
			firstLayer = mod(j + (NoSplitMorS - mod(totalFrameNum, NoSplitMorS)), NoSplitMorS)
			lastLayer = DimSize(currChanWave, 2) - 1		//-1 since zero-based
			
			MatrixOP /NTHR=0 /O root:$(currChannel + "_" + currColor + "_p" + num2str(NumPart)) = currChanWave[][][firstLayer, lastLayer, NoSplitMorS]
			
			Redimension /N=(NumPart+1) currLookupSplitChan
			currLookupSplitChan[NumPart] = $(currChannel + "_" + currColor + "_p" + num2str(NumPart))
			
			if ( NumPart == 0 )
				LoadedChannelsALEX += currChannel + "_" + currColor + ";"		//add the current split channel to LoadedChannelsALEX
			endif
		endfor
		
		
		//clean up
		KillWaves currChanWave
	endfor
	
	
	return NoSplitMorS
End


//sort string LoadedChannelsALEX according to exitation color and channel
Function /S SortLoadedChannelsALEX()
	SVAR LoadedChannelsALEX = root:LoadedChannelsALEX
	SVAR LoadedChannels = root:LoadedChannels
	SVAR pExColorList = root:pExColorList
	
	String sortedLCA = "", currExColor, currChansALEX, currChan
	Variable i, j
	
	
	for (i=0; i<ItemsInList(pExColorList); i+=1)
		currExColor = StringFromList(i, pExColorList)
		currChansALEX = ListMatch(LoadedChannelsALEX, currExColor)
		for (j=0; j<ItemsInList(LoadedChannels); j+=1)
			currChan = StringFromList(j, LoadedChannels)
			if ( WhichListItem(currChan + "_" + currExColor, LoadedChannelsALEX) != -1 )
				sortedLCA += currChan + "_" + currExColor + ";"
			endif
		endfor
	endfor
	
	return sortedLCA
End


//merge channels that were recorded with same exColor, according to pMergeChannel
//does not work in combination with looploading data yet
Function MergeChansALEX()
	SVAR LoadedChannels = root:LoadedChannels
	SVAR LoadedChannelsALEX = root:LoadedChannelsALEX
	SVAR pMergeChannel = root:pMergeChannel
	NVAR FilmLength = root:FilmLength
	
	Variable i, j, k
	
	
	for (i=0; i<ItemsInList(LoadedChannels); i+=1)
		String currChan = StringFromList(i, LoadedChannels)
		String MergeTheseChans = ListMatch(LoadedChannelsALEX, currChan + "_" + pMergeChannel + "*")
		Variable NumMergeChans = ItemsInList(MergeTheseChans)
		Wave FirstMergeWave = root:$(StringFromList(0, MergeTheseChans) + "_p0")
		Duplicate /O FirstMergeWave, root:$(currChan + "_" + pMergeChannel + "_p0")		//lazy way to keep type and dimensions
		Wave MergedChanWave = root:$(currChan + "_" + pMergeChannel + "_p0")
		Redimension /N=(-1, -1, NumMergeChans*FilmLength) MergedChanWave
		SetScale /P z, 0, 1/NumMergeChans, MergedChanWave											//adjust wave scaling
		
		
		for (j=0; j<FilmLength; j+=1)
			MergeChansALEX_HelperFunc(MergeTheseChans, MergedChanWave, j)
		endfor
		Wave M_ImagePlane; KillWaves M_ImagePlane														//clean-up
		
		Print "In channel", currChan, "merged sub-chans", MergeTheseChans
		
		//update LoadedChannelsALEX
		LoadedChannelsALEX = RemoveFromList(MergeTheseChans, LoadedChannelsALEX)
		LoadedChannelsALEX += currChan + "_" + pMergeChannel + ";"
		
		//make a Lookup wave for merged channel
		Make /WAVE /O /N=1 root:$("Lookup_" + currChan + "_" + pMergeChannel) = MergedChanWave
	endfor	
	
	
	//update ref_* waves
	CurrFrameChanged()
End


//adapted from http://www.igorexchange.com/node/4872
Function MergeChansALEX_HelperFunc(MergeTheseChans, MergedChanWave, index)
	String MergeTheseChans
	Wave MergedChanWave
	Variable index
	
	Variable i, NumMergeChans = ItemsInList(MergeTheseChans)
 	
 	
 	for (i=0; i<NumMergeChans; i+=1)
 		Wave currWave = root:$(StringFromList(i, MergeTheseChans) + "_p0")
 		
		ImageTransform /P=(index) getPlane, currWave
		Wave M_ImagePlane
		ImageTransform /D=M_ImagePlane /P=(NumMergeChans * index + i) setPlane, MergedChanWave
	endfor
End


//display CurrentFrame of all loaded channels in a separate graph
Function DisplayChannels()
	SVAR pExColorList = root:pExColorList
	SVAR LoadedChannelsALEX = root:LoadedChannelsALEX
	
	Variable i, j, left, top, right, bottom
	String currChannel
	
	
	for (i=0; i<ItemsInList(LoadedChannelsALEX); i+=1)
		currChannel = StringFromList(i, LoadedChannelsALEX)
		Wave /WAVE currLookupWave = root:$("Lookup_" + currChannel)
		//get ratio between width and height of film
		Variable xSize = DimSize(currLookupWave[0], 0)
		Variable ySize = DimSize(currLookupWave[0], 1)
		Variable AspectRatio = ySize / xSize
		
		//update graph
		PrepareGraphForUpdate("ref_" + currChannel, T=1, K=1, left=50+i*150, top=300, right=50+i*150+250, bottom=300+400)
				//when calling optional params, param=... is the syntax
				//creats graph if not existing, removes everything from it
				//K=1 -> no dialog on killing
		AppendImage /W=$("ref_" + currChannel) /L /B root:$(currChannel + "_ref")
		ModifyImage /W=$("ref_" + currChannel) $(currChannel + "_ref") ctabAutoscale=1		//autoscale only visible xy
		ModifyGraph /W=$("ref_" + currChannel) margin=14,height={Aspect, AspectRatio}
		ModifyGraph /W=$("ref_" + currChannel) mirror=2
		ModifyGraph /W=$("ref_" + currChannel) nticks(left)=6,nticks(bottom)=4,minor=1
		ModifyGraph /W=$("ref_" + currChannel) fSize=8,standoff=0
		ModifyGraph /W=$("ref_" + currChannel) tkLblRot(left)=90,btLen=3,tlOffset=-2
		ControlBar /W=$("ref_" + currChannel) /L 40
		
		//check if manual contrast is checked
		Wave /Z currCntrstWave = root:$("Cntrst_" + currChannel)
		if (WaveExists(currCntrstWave) == 1)		//wave exist
			ManualContrast(currChannel, currCntrstWave[0])
		endif
		
		//install window hooks
		SetWindow $("ref_" + currChannel), hook(HookWinToFront) = HookWinToFront				//install window hook to show up ref_* graphs with timelines graph and analysis_window
		SetWindow $("ref_" + currChannel), hook(HookShowAllRefWin) = HookShowAllRefWin		//install window hook to SetAxis /A for all ref_* graphs when Ctrl + Shift + A is pressed
		SetWindow $("ref_" + currChannel), hook(HookSetCursorRefWin) = HookSetCursorRefWin	//install window hook to set cursor A by Ctrl + left click
		
		//make it nice, add controls
		ShowInfo /W=$("ref_" + currChannel)
		Button ROIToAllChannels, win=$("ref_" + currChannel), pos={3,10}, size={30,20}, proc=BtnROIToAllChannels, title="ROI"
		Button Timeline, win=$("ref_" + currChannel), pos={3,35},size={20,20}, proc=BtnTimeline, title="T"
		Button CursorToAllChannels, win=$("ref_" + currChannel), pos={3,60}, size={20,20}, proc=BtnCursorToAllChannels, title="C"
		
		//load addon functionality if available
		String AddOns = FunctionList("AddOnDisplayChannels*", ";", "KIND:2")		//list user-defined functions
		AddOns = SortList(AddOns)
		for (j=0; j<ItemsInList(AddOns); j+=1)
			String strCmd = StringFromList(j, AddOns) + "(\"" + currChannel + "\")"
			Execute strCmd
		endfor
	endfor
End


//project the ROI from one channel to all other displayed channels
Function BtnROIToAllChannels(s) : ButtonControl
	STRUCT WMButtonAction &s
	
	String RefWindowList, StartChan, currChan
	Variable i, x_min, x_max, y_min, y_max
	Variable /C NewPosXY_min, NewPosXY_max

	
	if ( s.eventCode==1 )		//mouse down
		RefWindowList = WinList("ref_*", ";", "")
		RefWindowList = RemoveFromList(s.win, RefWindowList)
		StartChan = s.win
		//StartChan = StartChan[4]
		
		GetAxis /Q /W=$(s.win) bottom
		x_min = V_min
		x_max = V_max
		GetAxis /Q /W=$(s.win) left
		y_min = V_min
		y_max = V_max
		
		for (i=0; i<ItemsInList(RefWindowList); i+=1)
			currChan = StringFromList(i, RefWindowList)
			NewPosXY_min = GetChanPosXY(StartChan[4], currChan[4], x_min, y_min, NoRound = 1)
			NewPosXY_max = GetChanPosXY(StartChan[4], currChan[4], x_max, y_max, NoRound = 1)
			SetAxis /W=$currChan bottom real(NewPosXY_min), real(NewPosXY_max)
			SetAxis /W=$currChan left imag(NewPosXY_min), imag(NewPosXY_max)
		endfor
	endif
End


//display timeline of position selected with cursor A or B
Function BtnTimeline(s): ButtonControl
	STRUCT WMButtonAction &s
	
	NVAR SumPixels = root:SumPixels
	
	String CursorList="", currCursor, strChannel
	Variable i, PosX, PosY
	
	if ( s.eventCode==1 )		//mouse down
		if ( strlen(CsrInfo(A, s.win)) == 0 && strlen(CsrInfo(B, s.win)) == 0 )
			Print "Neither cursor A nor cursor B are in graph " + s.win
			return 0
		else
			if ( strlen(CsrInfo(A, s.win)) != 0 )
				CursorList += "A;"
			endif
			if ( strlen(CsrInfo(B, s.win)) != 0 )
				CursorList += "B;"
			endif
		endif
		
		for (i=0; i<ItemsInList(CursorList); i+=1)
			currCursor = StringFromList(i, CursorList)
			strChannel = s.win
			strChannel = strChannel[4, strlen(strChannel)]
			PosX = pcsr($currCursor, s.win)
			PosY = qcsr($currCursor, s.win)
			Wave currTimeline = GetTimeline2(strChannel, PosX, PosY, SumPixels)		//GetTimeline2(strChannel, PosX, PosY, SumPixels)
			Duplicate /O currTimeline $("TimeTrace_" + strChannel + "_" + currCursor)
			
			//check if graph already exists, if so, remove all traces, if not, make graph
			DoWindow $("GraphTimeTrace_" + strChannel + "_" + currCursor)
			if ( V_flag == 1 )
				do
					RemoveFromGraph /Z /W=$("GraphTimeTrace_" + strChannel + "_" + currCursor) $"#0"			//remove first trace
				while ( ItemsInList(TraceNameList("GraphTimeTrace_" + strChannel + "_" + currCursor, ";", 1)) > 0 )
			else
				Display /K=1 /N=$("GraphTimeTrace_" + strChannel + "_" + currCursor)
			endif
			
			AppendToGraph /W=$("GraphTimeTrace_" + strChannel + "_" + currCursor) $("TimeTrace_" + strChannel + "_" + currCursor)
			Label /W=$("GraphTimeTrace_" + strChannel + "_" + currCursor) bottom "time (frames)"
		endfor
	endif
End


//project cursors A and B from one channel to all other displayed channels
Function BtnCursorToAllChannels(s): ButtonControl
	STRUCT WMButtonAction &s
	
	Variable PosX, PosY, i, j
	Variable /C NewPosXY
	String StartChan, CursorList="", currCursor, RefWindowList, currChan
	
	if ( s.eventCode==1 )		//mouse down
		StartChan = s.win
		StartChan = StartChan[4]
		
		if ( strlen(CsrInfo(A, s.win)) == 0 && strlen(CsrInfo(B, s.win)) == 0 )
			Print "Neither cursor A nor cursor B are in graph " + s.win
			return 0
		else
			if ( strlen(CsrInfo(A, s.win)) != 0 )
				CursorList += "A;"
			endif
			if ( strlen(CsrInfo(B, s.win)) != 0 )
				CursorList += "B;"
			endif
		endif
		
		for (i=0; i<ItemsInList(CursorList); i+=1)
			currCursor = StringFromList(i, CursorList)
			RefWindowList = WinList("ref_*", ";", "")
			RefWindowList = RemoveFromList(s.win, RefWindowList)
			PosX = pcsr($currCursor, s.win)
			PosY = qcsr($currCursor, s.win)
			for (j=0; j<ItemsInList(RefWindowList); j+=1)
				currChan = StringFromList(j, RefWindowList)
				NewPosXY = GetChanPosXY(StartChan, currChan[4], PosX, PosY)
				Cursor /I /P /W=$currChan $currCursor, $"", real(NewPosXY), imag(NewPosXY)
			endfor
		endfor
	endif
	
	return 0		//action procedure should always return zero
End


//find brightest spots
Function FindTraces3(SearchChan)
	String SearchChan			//channel to look for brightest spots
	
	Wave /WAVE currLookupWave = root:$("Lookup_" + SearchChan)
	Wave NumberWave = root:NumberWave
	
	NVAR FilmLength = root:FilmLength
	NVAR CurrentFrame = root:CurrentFrame
	NVAR SumPixels = root:SumPixels
	NVAR ExcludePixels = root:ExcludePixels
	NVAR SumFrames = root:SumFrames
	NVAR TimelineListPos = root:TimelineListPos
	NVAR TimelineListIncrement = root:TimelineListIncrement
	NVAR TimelineScaleFactor = root:TimelineScaleFactor
	SVAR LoadedChannelsALEX = root:LoadedChannelsALEX
	SVAR pExColorList = root:pExColorList
	
	String OldTimelinesList, currChannel, currOtherChan, AssociatedTimelines, currChanChar, currExColor
	Variable i, j, k
	Variable localCurrFrame, currPosX, currPosY
	
	
	//check if coef waves were loaded
	if ( !DataFolderExists("root:Coef") || CountObjects("root:Coef", 1) == 0 )			//data folder doesn't exist or no waves in it
		DoAlert 2, "No coef waves found. Continue anyway?\r\rPress Cancel to stop complaining."
		if (V_flag == 2)									//2: No clicked.
			Abort
		elseif (V_flag == 3)							//3: Cancel clicked.
			Make /N=0 root:Coef:StopComplaining
		endif
	endif
	
	
	//clean-up old timelines
	DFREF saveDFR = GetDataFolderDFR()										//change data folder to root since WaveList opperates on current data folder only
	SetDataFolder root:
	OldTimelinesList = WaveList("timeline*",";","")
	DoWindow /HIDE=0 timelines												//show graph timelines (is set to hidden when loading new film)
	PrepareGraphForUpdate("timelines", T=1, K=1, left=10, top=10, right=510, bottom=650)
	KillWavesFromList(OldTimelinesList)
	
	
	//add controls to graph "timelines"
	SetWindow timelines, hook(HookGraphTimelines) = HookGraphTimelines		//install window hook to kill timeline* waves when timelines graph gets closed
	SetWindow timelines, hook(HookWinToFront) = HookWinToFront					//install window hook to show up timelines graph with analysis_window and ref_*
	ControlBar /T /W=timelines 40														//area at the top of graph (/T) reserved for controls such as buttons, 40 pixels high
	Button SaveTimelines, win=timelines, pos={10,5}, size={50,30}, proc=BtnSaveTimelines, title="Save"
	Button ShowFrameTime, win=timelines, pos={85,10}, size={70,20}, proc=BtnShowFrameTime, title="pFrameTime"
	TitleBox TitleTimelines0 win=timelines,title="Ctrl + left click:\t\t\\[0select\rCtrl + right click:\\X0reset zoom"
	TitleBox TitleTimelines0 win=timelines,pos={310,5},frame=0,fColor=(21760,21760,21760)
	TitleBox TitleTimelines1 win=timelines,title="Ctrl + scroll:\t\t\\[0prev/next\rSpace bar:\\X0save sel. trace"
	TitleBox TitleTimelines1 win=timelines,pos={470,5},frame=0,fColor=(21760,21760,21760)
	ShowInfo
	
	
	//check if CurrentFrame is too close to end if film
	if ( CurrentFrame + SumFrames > FilmLength )
		Abort "FindTraces3. CurrentFrame too close to end of film. Aborting."
	endif
	
	
	//dummy_matrix: summing up stacks from CurrentFrame to CurrentFrame+SumFrames	
	localCurrFrame = CurrentFrame
	do
		if (DimSize(currLookupWave[j], 2) - 1 < localCurrFrame )					//-1 since zero-based CurrentFrame
			localCurrFrame -= DimSize(currLookupWave[j], 2)
			j += 1
		else
			Wave currChWave = currLookupWave[j]
			break
		endif
	while (1)
	
	
	Variable DimScale = DimDelta(currChWave, 2)
	Variable a = floor(localCurrFrame/DimScale), b = floor(localCurrFrame/DimScale + SumFrames) - 1			//-1 since we want to exclude b
	Duplicate /FREE /O /R=[][][a, b] currChWave, dummy_matrix2
	MatrixOP /FREE /O dummy_matrix = sumBeams(dummy_matrix2)
	
	
	//make waves for saving peak positions
	for (i=0; i<ItemsInList(LoadedChannelsALEX); i+=1)
		currChannel = StringFromList(i, LoadedChannelsALEX)
		Make /O /N=(TimelineListPos+TimelineListIncrement) $(currChannel + "_PosMaxX"), root:$(currChannel + "_PosMaxY")
	endfor
	
	
	//loop to find the brightest pixel and for deleting the area around these pixel
	//to prevent creation of multiple points where only one should be
	Wave SearchChanPosMaxX = root:$(SearchChan + "_PosMaxX"), SearchChanPosMaxY = root:$(SearchChan + "_PosMaxY")
	for (i=0; i<TimelineListPos+TimelineListIncrement; i+=1)
		Wavestats /M=1 /Q dummy_matrix
		SearchChanPosMaxX[i] = V_maxRowLoc
		SearchChanPosMaxY[i] = V_maxColLoc
		
		//loop over area around brightest spot and set pixel to zero if they are in the channel
		for (j=V_maxRowLoc-ExcludePixels; j<=V_maxRowLoc+ExcludePixels; j+=1)
			for (k=V_maxColLoc-ExcludePixels; k<=V_maxColLoc+ExcludePixels; k+=1)
				if ( j>=0 && k>=0 && j<DimSize(dummy_matrix, 0) && k<DimSize(dummy_matrix, 1) )
					dummy_matrix[j][k] = 0
				endif
			endfor
		endfor
	endfor
	
	
	//get coords for brightest pixels in all other loaded channels
	for (i=0; i<ItemsInList(LoadedChannelsALEX); i+=1)
		currOtherChan = StringFromList(i, LoadedChannelsALEX)
		if ( CmpStr(SearchChan, currOtherChan) == 0 )	//test if strings are equal
			continue
		endif
		
		//x&y waves for saving peak positions
		Wave currChanPosMaxX = $(currOtherChan + "_PosMaxX"), currChanPosMaxY = $(currOtherChan + "_PosMaxY")
		
		//write transformed PosMaxX&PosMaxY to waves
		for (j=0; j<TimelineListPos+TimelineListIncrement; j+=1)
			Variable SearchChanX = SearchChanPosMaxX[j]
			Variable SearchChanY = SearchChanPosMaxY[j]
			Variable /C currChanXY = GetChanPosXY(SearchChan, currOtherChan, SearchChanX, SearchChanY)			//StartChan, EndChan, startX, startY; returns complex number
			currChanPosMaxX[j] = real(currChanXY)
			currChanPosMaxY[j] = imag(currChanXY)
		endfor
	endfor
	
	
	//update display of the channel windows
	for (i=0; i<ItemsInList(LoadedChannelsALEX); i+=1)
		currChannel = StringFromList(i, LoadedChannelsALEX)
		Wave currChanPosMaxX = $(currChannel + "_PosMaxX"), currChanPosMaxY = $(currChannel + "_PosMaxY")
		DoWindow $("ref_" + currChannel)
		if (V_flag == 1)		//window $("ref_" + currChannel) exists
			RemoveFromGraph /Z /W=$("ref_" + currChannel) $(currChannel + "_PosMaxY")
			AppendToGraph /W=$("ref_" + currChannel) currChanPosMaxY[TimelineListPos,TimelineListPos+TimelineListIncrement] vs currChanPosMaxX[TimelineListPos,TimelineListPos+TimelineListIncrement]
			ModifyGraph /W=$("ref_" + currChannel) mode = 3
			ModifyGraph /W=$("ref_" + currChannel) textMarker($(currChannel + "_PosMaxY"))={NumberWave,"default",0,0,5,0.00,0.00}
		endif
	endfor
	
	
	//detect brightest spots that are too close to the border of the channel
	for (i=TimelineListPos; i<TimelineListPos+TimelineListIncrement; i+=1)
		for (j=0; j<ItemsInList(LoadedChannelsALEX); j+=1)
			currChannel = StringFromList(j, LoadedChannelsALEX)
			Wave currChanPosMaxX = root:$(currChannel + "_PosMaxX"), currChanPosMaxY = root:$(currChannel + "_PosMaxY")
			
			Variable SpotTooCloseToEdge = 0
			currPosX = currChanPosMaxX[i]
			currPosY = currChanPosMaxY[i]
			
			if ( currPosX - SumPixels < 0 || currPosX + SumPixels > DimSize(dummy_matrix, 0) || currPosY - SumPixels < 0 || currPosY + SumPixels > DimSize(dummy_matrix, 1) )
				SpotTooCloseToEdge = 1
				Print "FindTraces3: Removing spot since it is too close to the edge.", currChannel, currPosX, currPosY
				break
			endif
		endfor
		
		if ( SpotTooCloseToEdge == 1 )
			for (j=0; j<ItemsInList(LoadedChannelsALEX); j+=1)
				currChannel = StringFromList(j, LoadedChannelsALEX)
				Wave currChanPosMaxX = root:$(currChannel + "_PosMaxX"), currChanPosMaxY = root:$(currChannel + "_PosMaxY")
				
				currChanPosMaxX[i] = -1
				currChanPosMaxY[i] = -1
			endfor
		endif
		
	endfor
	
	
	//create timeline waves and add them to graph "timelines"
	for (i=TimelineListPos; i<TimelineListPos+TimelineListIncrement; i+=1)
		AssociatedTimelines = ""
		for (j=0; j<ItemsInList(LoadedChannelsALEX); j+=1)
			currChannel = StringFromList(j, LoadedChannelsALEX)
			Wave currChanPosMaxX = root:$(currChannel + "_PosMaxX"), currChanPosMaxY = root:$(currChannel + "_PosMaxY")
			
			currPosX = currChanPosMaxX[i]
			currPosY = currChanPosMaxY[i]
			
			if ( currPosX == -1 )		//break when spot is too close to edge
				break
			endif
			
			String strCurrTimeline = "timeline_" + currChannel + "_x" + num2str(currPosX) + "_y" + num2str(currPosY)
			AssociatedTimelines += strCurrTimeline + ";"
			
			//get the timeline
			Wave currTimeline = GetTimeline2(currChannel, currPosX, currPosY, SumPixels)					//strChannel, PosX, PosY, SumPixel
			Duplicate /O currTimeline, root:$strCurrTimeline; KillWaves currTimeline
			
//			WaveStats /Q /M=1 /R=[round(0.75*(FilmLength-1)), FilmLength-1] root:$strCurrTimeline		//in order to get avg of last quater of timeline
			
			AppendToGraph /W=timelines root:$strCurrTimeline
//			ModifyGraph /W=timelines offset($strCurrTimeline)={0, -V_avg - i*TimelineScaleFactor}
			
			//get first character of current channel and current exitation color -> modify trace color accordingly
			sscanf currChannel, "%1s%*[^_]_%s", currChanChar, currExColor			//%1s -> string of lenth 1, %*[^_] -> everything up to next "_", but don't save
			if ( ItemsInList(pExColorList) <= 1 )												//check if trace from ALEX experiment
				ColorizeTraces(currChanChar)
			else
				ColorizeTraces(currChanChar, strExColor=currExColor)
			endif
			Wave rgb = root:rgb
			ModifyGraph /W=timelines rgb($strCurrTimeline)=(rgb[0], rgb[1], rgb[2])
		endfor
		
		//writes string of all associated timelines to note of each timeline
		for (j=0; j<ItemsInList(AssociatedTimelines); j+=1)
			strCurrTimeline = StringFromList(j, AssociatedTimelines)
			Note root:$strCurrTimeline, "AssociatedWaves=" + AssociatedTimelines
		endfor
	endfor
	
	
	//remove background
	RemoveBckgrnd()
	
	
	//nice-up graph "timelines"
	if ( strlen(TraceNameList("timelines", ";", 1)) != 0 )
		Label /W=timelines bottom "time (frames)"
		ModifyGraph /W=timelines fSize=10
		ModifyGraph /W=timelines btLen(left)=4
		ModifyGraph /W=timelines nticks(left)=TimelineListIncrement
	endif
	
	
	//restore data folder to original one
	SetDataFolder saveDFR
	
	
	//add checkbox for SumExColor functionality
	Variable checked = 0
	ControlInfo /W=timelines ck_SumExColor
	if (V_flag == 2)		//control is CheckBox -> set check to previous state
		checked = V_Value
	endif
	CheckBox ck_SumExColor win=timelines,pos={180,3},title="sum ExColor",value=checked,proc=ck_SumExColor
	ck_SumExColor("ck_SumExColor", checked)
	
	
	//load addon functionality if available
	String AddOns = FunctionList("AddOnFindTraces3*", ";", "KIND:2")		//list user-defined functions
	AddOns = SortList(AddOns)
	for (j=0; j<ItemsInList(AddOns); j+=1)
		String strCmd = StringFromList(j, AddOns) + "(\"" + SearchChan + "\")"
		Execute strCmd
	endfor
End


//subtracts an averaged background level wave from all timelines in graph "timelines"
//takes globally darkest spots from first part of loaded channels
Function RemoveBckgrnd()
	NVAR SumPixels = root:SumPixels
	NVAR TimelineScaleFactor = root:TimelineScaleFactor
	SVAR LoadedChannelsALEX = root:LoadedChannelsALEX
	SVAR FilmNameMaster = root:FilmNameMaster
	SVAR pExColorList = root:pExColorList
	
	String currChannel, strBgWave, TimelineList, currChanChar, currExColor
	Variable i, j
	Variable spot = (1+2*SumPixels)^2

	
	//get DF stuff done, work in root:saved_traces:Bckgrnd
	DFREF saveDFR = GetDataFolderDFR()
	
	if ( !DataFolderExists("root:saved_traces:Bckgrnd") )
		NewDataFolder /O root:saved_traces
		NewDataFolder /O root:saved_traces:Bckgrnd
	endif
	
	SetDataFolder root:saved_traces:Bckgrnd
	
	
	//get number from FilmNameMaster
	String expr2 = "([[:digit:]]*$)"			//get all digits at end of string
	String strNoFilmMaster
	SplitString /E=(expr2) FilmNameMaster, strNoFilmMaster
	if ( strlen(strNoFilmMaster) == 0 )		//first film does not have an appended number, thank you crappy Andor software
		strNoFilmMaster = "0"
	endif
	
	
	//loop over all channels and check if we need to get the background
	String strListChans = "", strListBgWaves = ""
	for (i=0; i<ItemsInList(LoadedChannelsALEX); i+=1)
		currChannel = StringFromList(i, LoadedChannelsALEX)
		
		//check if there is already a bgWave for the current film
		strBgWave = "bckgrnd_" + currChannel + "_M" + strNoFilmMaster
		Wave /Z bgWave = $strBgWave
		
		//if bgWave already exists, check if it is from same film (prevent confusion with films from different measurement)
		SVAR PathToFilmMaster = root:PathToFilmMaster
		if (WaveExists(bgWave))
			String strNote = note(bgWave)
			strNote = StringByKey("PathToFilmMaster", strNote, "=", "\r")
			if (cmpstr(strNote, PathToFilmMaster))		//strings are not equal
				String strAlert = "RemoveBckgrnd.\r\rbgWave of name " + strBgWave + " but different PathToFilmMaster already exists. Using this bgWave anyway.\r\rMaybe mixing films from different folders? Sort this out yourself."
				DoAlert /T="bgWave already exists" 0, strAlert
			endif
		endif
		
		if (!WaveExists(bgWave))
			strListChans += currChannel + ";"
			strListBgWaves += strBgWave + ";"
		endif
	endfor
	
	
	//create background if necessary
	if (ItemsInList(strListChans) > 0)
		Variable timerRefNum = startMSTimer
		
		//write all input waves to a wave reference wave
		Make /FREE /WAVE /O /N=(ItemsInList(strListChans)) refChans
		Make /FREE /WAVE /O /N=(ItemsInList(strListChans)) refROI
		for (i=0; i<ItemsInList(strListChans); i+=1)
			//get references to ALEX channel waves
			currChannel = StringFromList(i, strListChans)
			Wave w = root:$(currChannel + "_p0")
			refChans[i] = w
			
			//get ROI for channels and write to refROI
			Make /FREE /O /N=(4) currROI				//startX, endX, startY, endY
			currROI[0] = round(DimSize(w, 0) * 0.1)
			currROI[1] = round(DimSize(w, 0) * 0.9)
			currROI[2] = round(DimSize(w, 1) * 0.1)
			currROI[3] = round(DimSize(w, 1) * 0.9)
			refROI[i] = currROI
		endfor
		
		//dummy wave that holds wave references to waves created by multithreading function
		Make /FREE /WAVE /O /N=(ItemsInList(strListChans)) refSumBeams
		MultiThread refSumBeams = SumBeams(refChans[p], refROI[p])
		
		for (i=0; i<ItemsInList(strListChans); i+=1)
			currChannel = StringFromList(i, strListChans)
			strBgWave = StringFromList(i, strListBgWaves)
			Wave currBgMap = refSumBeams[i]
			Wave currROI = refROI[i]
			BuildBgWave(currChannel, strBgWave, currBgMap, currROI)
		endfor
		
		KillWaves refChans, refROI, refSumBeams
		Print "RemoveBckgrnd took", stopMSTimer(timerRefNum) / 1e3, "ms"
	endif
	
	
	//remove background from timelines, add wave note, adjust offset in graph "timelines"
	for (i=0; i<ItemsInList(LoadedChannelsALEX); i+=1)
		currChannel = StringFromList(i, LoadedChannelsALEX)
		strBgWave = "bckgrnd_" + currChannel + "_M" + strNoFilmMaster
		Wave bgWave = $strBgWave
		
		
		//remove background from timelines
		TimelineList =  ListMatch(TraceNameList("timelines", ";", 1 ), "timeline_" + currChannel + "*")
		
		for (j=0; j<ItemsInList(timelineList); j+=1)
			String currStr = StringFromList(j, timelineList)
			Wave currTimeline = TraceNameToWaveRef("timelines", currStr)
			
			currTimeline -= ( bgWave*spot)
			Note currTimeline, "bckgrnd=" + NameOfWave(bgWave)
			ModifyGraph /W=timelines offset($currStr)={0, -j*TimelineScaleFactor}
		endfor
		
		
		//allow visible control: plot background traces in graph "timelines" above zero
		if (ItemsInList(strListChans) > 0)
			AppendToGraph /W=timelines bgWave
			ModifyGraph /W=timelines offset($strBgWave)={0, + TimelineScaleFactor}
			ModifyGraph /W=timelines muloffset($strBgWave)={0, spot}	//scale according to current SumPixels
			
			//load corresponding rgb wave
			//get first character of current channel and current exitation color -> modify trace color accordingly
			sscanf currChannel, "%1s%*[^_]_%s", currChanChar, currExColor			//%1s -> string of lenth 1, %*[^_] -> everything up to next "_", but don't save
			if ( ItemsInList(pExColorList) <= 1 )												//check if trace from ALEX experiment
				ColorizeTraces(currChanChar)
			else
				ColorizeTraces(currChanChar, strExColor=currExColor)
			endif
			Wave rgb = root:rgb
			ModifyGraph /W=timelines rgb($strBgWave)=(rgb[0], rgb[1], rgb[2])
		endif
	endfor
	
	
	
	//restore data folder to original one
	SetDataFolder saveDFR
	
End


//sums beams of currChWave which are in ROI
ThreadSafe Function /WAVE SumBeams(currChWave, wROI)
	Wave currChWave		//reference to ALEX channel to be used
	Wave wROI				//startX, endX, startY, endY
	
	
	Duplicate /FREE /R=[wROI[0], wROI[1]][wROI[2], wROI[3]][0,*] currChWave, crop
	
	MatrixOP /FREE bgMap = sumBeams(crop)
	
	
	return bgMap
End


//creates a timeline named according to strBgWave in current data folder, that is average of darkest timelines
Function BuildBgWave(strCurrChan, strBgWave, bgMapCrop, wROI)
	String strCurrChan
	String strBgWave		//name of wave to be created
	Wave bgMapCrop		//this is the sum of the ROI of the first part of the current channel
	Wave wROI			//startX, endX, startY, endY

	NVAR FilmLength = root:FilmLength
	
	Variable i, j, k
	Variable BckgrListStart = 0 						//determines the lower border of included darkest timelines
	Variable BckgrListNum = 200						//determines the number of averaged darkest timelines
	Variable SumBgPixels = 0, ExcludeBgPixels = 10	//local version of SumPixels / ExcludePixels, resp. to ensure wide spread positions
	Variable spotBg = (1+2*SumBgPixels)^2
	
	
	
	//bgWave: create background waves as mean of n=BckgrListNum traces
	Make /D /O /N=(FilmLength) $strBgWave = 0
	Wave bgWave = $strBgWave
	
	
	//loop to find the darkest pixel and for deleting the area around these pixel
	//to prevent creation of multiple points where only one should be
	//get timeline of this position and sum up timelines
	for (i=0; i<BckgrListStart+BckgrListNum; i+=1)
		ImageStats /M=1 bgMapCrop
		
		//loop over area around darkest spot and set pixel to max
		//since bgMap is cropped already, be carefull not to get "index out of range" errors
		for (j=V_minRowLoc-ExcludeBgPixels; j<=V_minRowLoc+ExcludeBgPixels; j+=1)
			for (k=V_minColLoc-ExcludeBgPixels; k<=V_minColLoc+ExcludeBgPixels; k+=1)
				if ( j>=0 && j<DimSize(bgMapCrop, 0) && k>=0 && k<DimSize(bgMapCrop, 1) )
					bgMapCrop[j][k] = 4e9
				endif
			endfor
		endfor
		
		//correct V_minRowLoc and V_minColLoc for offset due to cropping
		V_minRowLoc += wROI[0]
		V_minColLoc += wROI[2]
		
		//get timeline
		if (i >= BckgrListStart)
			Wave tempTimeline = GetTimeline2(strCurrChan, V_minRowLoc, V_minColLoc, SumBgPixels)		//strChannel, PosX, PosY, SumPixel
			//sum up single bgWaves
			bgWave += tempTimeline
			KillWaves tempTimeline
		endif
		
	endfor
	
	
	//normalization
	bgWave /= BckgrListNum				//average
	bgWave /= spotBg					//normalize to one pixel (SumPixels-) spot size
	
	
	//wave note that contains path to film
	SVAR PathToFilmMaster = root:PathToFilmMaster
	Note bgWave, "PathToFilmMaster=" + PathToFilmMaster
End


//sum up all intensities from same ex color, only display sum waves in FindTraces
Function ck_SumExColor(ctrlName,checked) : CheckBoxControl
	String ctrlName
	Variable checked
	
	
	NVAR TimelineScaleFactor = root:TimelineScaleFactor
	SVAR pExColorList = root:pExColorList
	SVAR LoadedChannelsALEX = root:LoadedChannelsALEX
	
	String strTraceList, strAssocWaves, currSumTrace, currChanChar, strAssocSumWave, strCmd
	String AddOns = SortList(FunctionList("AddOnSumExColor*", ";", "KIND:2"))		//list user-defined functions
	Variable i, j, k=0, currLocalGamma
	
	
	//handle data folder
	DFREF saveDFR = GetDataFolderDFR()	
	SetDataFolder root:
	
	
	//if checkbox is unchecked, clean up from potential previous SumExColor and return
	if (checked == 0)
		strTraceList = TraceNameList("timelines", ";", 1)
		strTraceList = ListMatch(strTraceList, "timeline_sum_*")
		for (i=0; i<ItemsInList(strTraceList); i+=1)
			RemoveFromGraph /W=timelines /Z $StringFromList(i, strTraceList)
		endfor
		KillWavesFromList(strTraceList)
		
		ModifyGraph /W=timelines hideTrace=0		//un-hide all traces in graph
		
		//call AddOns to deal with interation with other AddOns
		for (j=0; j<ItemsInList(AddOns); j+=1)
			strCmd = StringFromList(j, AddOns) + "(" + num2str(checked) + ")"
			Execute strCmd
		endfor
		
		return 0
	else
		//call AddOns to deal with interation with other AddOns
		for (j=0; j<ItemsInList(AddOns); j+=1)
			strCmd = StringFromList(j, AddOns) + "(" + num2str(checked) + ")"
			Execute strCmd
		endfor
	endif
	
	
	//get all traces starting with "timeline_*"
	strTraceList = TraceNameList("timelines", ";", 1)
	strTraceList = ListMatch(strTraceList, "timeline_*")
	
	
	do
		//get all associated waves from first trace in list
		strAssocWaves = StringByKey("AssociatedWaves", note(root:$(StringFromList(0, strTraceList))), "=", "\r")
		strTraceList = RemoveFromList(strAssocWaves, strTraceList)		//remove curr traces from trace list
		strAssocSumWave = ""
		
		//loop ExColors
		for (i=0; i<ItemsInList(pExColorList); i+=1)
			String strSumTraces = ListMatch(strAssocWaves, "*_" + StringFromList(i, pExColorList) + "_*")
			String strDupSource = StringFromList(0, strSumTraces)
			String strDupTarget = "timeline_sum_" + StringFromList(i, pExColorList) + "_" + StringFromList(3, strDupSource, "_") + "_" + StringFromList(4, strDupSource, "_")
			strAssocSumWave += strDupTarget + ";"
			Duplicate /O root:$strDupSource, root:$strDupTarget
			Wave currSumW = root:$strDupTarget
			currSumW = 0
			
			for (j=0; j<ItemsInList(strSumTraces); j+=1)
				currSumTrace = StringFromList(j, strSumTraces)
				Wave w = root:$currSumTrace
				sscanf currSumTrace, "timeline_%1s", currChanChar			//%1s -> string of lenth 1
				if ( exists("root:CorrFactors:Corr_Gamma_" + currChanChar + "_r") )
					NVAR currGamma = root:CorrFactors:$("Corr_Gamma_" + currChanChar + "_r")
					currLocalGamma = currGamma
				else
					//Print "AddOnFindTraces3_SumChan_MG. No gamma found." + currChanChar
					currLocalGamma = 1
				endif
				
				currSumW += w * currLocalGamma
				
				ModifyGraph /W=timelines /Z hideTrace($currSumTrace) = 1
			endfor
			
			AppendToGraph /W=timelines currSumW
			
			//get first character of channel of first trace with current ExColor -> modify trace color accordingly
			currChanChar = StringFromList(0, strSumTraces)				//get first trace
			currChanChar = StringFromList(1, currChanChar, "_")[0]		//get first char, split trace name at underscores
			ColorizeTraces(currChanChar)
			Wave rgb = root:rgb
			ModifyGraph /W=timelines rgb($NameOfWave(currSumW))=(rgb[0], rgb[1], rgb[2])
			ModifyGraph /W=timelines offset($NameOfWave(currSumW))={0, -k*TimelineScaleFactor}
			
		endfor
		
		
		//write strAssocSumWave to sumWaves
		for (i=0; i<ItemsInList(strAssocSumWave); i+=1)
			String strSumW = StringFromList(i, strAssocSumWave)
			Wave currSumW = root:$strSumW
			
			Note currSumW , "AssociatedSumWaves=" + strAssocSumWave
		endfor
		
		
		k += 1
	while (ItemsInList(strTraceList) > 0)
	
	
	//reset data folder
	SetDataFolder saveDFR
End


//creates graph if not present
//removes all contours, images and traces from graph if present
Function PrepareGraphForUpdate(currGraphName, [T, K, left, top, right, bottom])
	String currGraphName
	//optional parameters following
	Variable T							//T = 1: use currGraphName also as title string				
	Variable K							//K: behavior on killing; K=1 -> no dialog on killing
	Variable left, top, right, bottom			//left, top, right, bottom: position of window
	
	Variable i
	
	
	//set optional parameters when not supplied
	if (ParamIsDefault(T))
		T = 0
	endif
	if (ParamIsDefault(K))
		K = 0
	endif
	if (ParamIsDefault(left))
		left = 10
	endif
	if (ParamIsDefault(top))
		top = 20
	endif
	if (ParamIsDefault(right))
		right = 310
	endif
	if (ParamIsDefault(bottom))
		bottom = 520
	endif
	
	
	//check if currGraphName allready exists
	DoWindow $currGraphName																//if currGraphName does not exist -> V_flag = 0
	if (V_flag == 0)
		if ( T == 1 )
			Display /K=(K) /W=(left, top, right, bottom) /N=$currGraphName as currGraphName		// /K=1 -> no dialog on killing window
		else
			Display /K=(K) /W=(left, top, right, bottom) /N=$currGraphName
		endif
		return 0
	else																							//if currGraphName exist -> bring to top when not minimized or hidden
		GetWindow $currGraphName hide													//Sets V_Value bit 0 if window or subwindow is hidden. Sets bit 1 if the host window is minimized.
		if ( V_Value == 0 )
			DoWindow /F $currGraphName
		endif
	endif
	
	//if currGraphName is a graph, remove all contours, images and traces
	Variable NoTraces = ItemsInList( TraceNameList(currGraphName,";",1) )
	Variable NoContours //= ItemsInList( TraceNameList(currGraphName,";",2) )
	Variable NoImages = ItemsInList( ImageNameList(currGraphName,";") )
	
	for (i=0; i<NoTraces; i+=1)
		RemoveFromGraph /W=$currGraphName $""		//$"" is first trace in graph
	endfor
	
	do
		NoContours = ItemsInList( TraceNameList(currGraphName,";",2) )
		if ( NoContours > 0 )
			RemoveContour /W=$currGraphName $""
		else
			break
		endif
	while (1)
	
	for (i=0; i<NoImages; i+=1)
		RemoveImage /W=$currGraphName $""
	endfor
End


////transform X&Y coord from one channel to another; retrun new coord as cmplx(newX, newY)
//Function /C GetChanPosXY(StartChan, EndChan, startX, startY, [NoRound])
//	String StartChan, EndChan
//	Variable startX, startY, NoRound		//NoRound is optional parameter, default = 0 -> i.e. round before return
//	Variable endX, endY
//	
//	Variable /C endXY		//gets returned
//	
//	
//	//check if the optional parameter was supplied
//	if ( ParamIsDefault(NoRound) )
//		NoRound = 0
//	endif
//	
//	
//	//check if start and end channel are the same (important for ALEX experiments)
//	if ( cmpstr(StartChan[0], EndChan[0]) == 0 )
//		endXY = cmplx(startX, startY)
//		return endXY
//	endif
//	
//	
//	//get appropriate coef waves
//	Wave /Z CoefX = root:Coef:$("coefx" + StartChan[0] + "n" + EndChan[0])
//	Wave /Z CoefY = root:Coef:$("coefy" + StartChan[0] + "n" + EndChan[0])
//	
//	if ( !WaveExists(CoefX) )
//		//Abort "Missing coef wave " + "coefx" + StartChan[0] + "n" + EndChan[0] + " !"
//		Print "Missing coef wave \"" + "coefx" + StartChan[0] + "n" + EndChan[0] + "\"!"
//		Print "Doing 1:1 projection instead."
//		return cmplx(startX, startY)
//	elseif ( !WaveExists(CoefY) )
//		//Abort "Missing coef wave " + "coefy" + StartChan[0] + "n" + EndChan[0] + " !"
//		Print "Missing coef wave \"" + "coefy" + StartChan[0] + "n" + EndChan[0] + "\"!"
//		Print "Doing 1:1 projection instead."
//		return cmplx(startX, startY)
//	endif
//	
//	
//	//calculate diffX & diffY
//	Variable diffX = (CoefX[0]+CoefX[1]*startY+CoefX[2]*startX+CoefX[3]*(startY)^2+CoefX[4]*startX*startY+CoefX[5]*(startX)^2)
//	Variable diffY = (CoefY[0]+CoefY[1]*startY+CoefY[2]*startX+CoefY[3]*(startY)^2+CoefY[4]*startX*startY+CoefY[5]*(startX)^2)
//	
//	
//	//round (omit if NoRound == 1) and return
//	if (NoRound == 1)
//		endX = startX + diffX
//		endY = startY + diffY
//	else
//		endX = round(startX + diffX)
//		endY = round(startY + diffY)
//	endif
//	
//	endXY = cmplx(endX, endY)
//	
//	return endXY
//End


//transform X&Y coord from one channel to another; retrun new coord as cmplx(newX, newY)
Function /C GetChanPosXY(StartChan, EndChan, startX, startY, [NoRound])
	String StartChan, EndChan
	Variable startX, startY, NoRound		//NoRound is optional parameter, default = 0 -> i.e. round before return
	Variable endX, endY
	
	Variable /C endXY		//gets returned
	
	
	//check if the optional parameter was supplied
	if ( ParamIsDefault(NoRound) )
		NoRound = 0
	endif
	
	
	//check if start and end channel are the same (important for ALEX experiments)
	if ( cmpstr(StartChan[0], EndChan[0]) == 0 )
		endXY = cmplx(startX, startY)
		return endXY
	endif
	
	
	//get appropriate coef waves
	Wave /Z CoefX = root:Coef:$("coefx" + StartChan[0] + "n" + EndChan[0])
	Wave /Z CoefY = root:Coef:$("coefy" + StartChan[0] + "n" + EndChan[0])
	
	if ( !WaveExists(CoefX) )
		//Abort "Missing coef wave " + "coefx" + StartChan[0] + "n" + EndChan[0] + " !"
		Print "Missing coef wave \"" + "coefx" + StartChan[0] + "n" + EndChan[0] + "\"!"
		Print "Doing 1:1 projection instead."
		return cmplx(startX, startY)
	elseif ( !WaveExists(CoefY) )
		//Abort "Missing coef wave " + "coefy" + StartChan[0] + "n" + EndChan[0] + " !"
		Print "Missing coef wave \"" + "coefy" + StartChan[0] + "n" + EndChan[0] + "\"!"
		Print "Doing 1:1 projection instead."
		return cmplx(startX, startY)
	endif
	
	
	//calculate diffX & diffY
	Variable diffX = poly2D(CoefX, startY, startX)			//x and y are messed up also in addon_autocalib
	Variable diffY = poly2D(CoefY, startY, startX)
	
	
	//round (omit if NoRound == 1) and return
	if (NoRound == 1)
		endX = startX + diffX
		endY = startY + diffY
	else
		endX = round(startX + diffX)
		endY = round(startY + diffY)
	endif
	
	endXY = cmplx(endX, endY)
	
	return endXY
End


//deletes all waves in the ListOfWaves
Function KillWavesFromList(ListOfWaves)
	String ListOfWaves
	Variable i
	String current

	 for (i=0; i<ItemsInList(ListOfWaves); i+=1)
	 	current = StringFromList(i, ListOfWaves)
	 	KillWaves /Z $current
	endfor
End


//Function /WAVE GetTimeline(strChannel, PosX, PosY, SumPixels, [StartFrame, EndFrame])
//	String strChannel
//	Variable PosX, PosY, SumPixels, StartFrame, EndFrame
//	
//	NVAR FilmLength = root:FilmLength
//	Variable i, j, k
//	
//	
//	//set channel wave and wave scaling of layers (<1 if channel was merged)
//	Wave Channel = root:$strChannel
//	Variable DimScale = DimDelta(Channel, 2)
//	
//	
//	//determine if the optional parameters were supplied
//	if ( ParamIsDefault(StartFrame) )
//		StartFrame = 0
//	endif
//	if ( ParamIsDefault(EndFrame) )
//		EndFrame = FilmLength
//	endif
//	
//	
//	Duplicate /O /R=[PosX-SumPixels, PosX+SumPixels][PosY-SumPixels, PosY+SumPixels][round(StartFrame/DimScale), round(EndFrame/DimScale)] Channel, temp
//	MatrixOP /O /NTHR=0 tempTimeline = sum(temp)		// /NTHR=0 -> use as many threads as the number of processors on your computer
//	Redimension /N=(EndFrame/DimScale - StartFrame/DimScale) tempTimeline
//	
//	SetScale /P x, 0, DimScale, tempTimeline
//	
//	KillWaves /Z temp
//	
//	return tempTimeline
//End


Function /WAVE GetTimeline2(strChannel, PosX, PosY, SumPixels)
	String strChannel
	Variable PosX, PosY, SumPixels
	
	NVAR FilmLength = root:FilmLength
	Variable i
	
	
	//set channel wave and wave scaling of layers (<1 if channel was merged)
	Wave /WAVE currLookupWave = root:$("Lookup_" + strChannel)
	Variable DimScale = DimDelta(currLookupWave[0], 2)
	
	
	
	for (i=0; i<DimSize(currLookupWave, 0); i+=1)
		Duplicate /FREE /O /R=[PosX-SumPixels, PosX+SumPixels][PosY-SumPixels, PosY+SumPixels][0, *] currLookupWave[i], temp0
		Concatenate /NP {temp0}, temp1
	endfor
	MatrixOP /O /NTHR=0 tempTimeline = sum(temp1)		// /NTHR=0 -> use as many threads as the number of processors on your computer
	Redimension /N=(FilmLength/DimScale) tempTimeline
	
	SetScale /P x, 0, DimScale, tempTimeline
	
	KillWaves /Z temp1
	
	return tempTimeline
End


//set brightness/contrast automatically according to the darkest and brightes values
//or use contrast waves to do it manually
Function ManualContrast(Channel, SetManual)
	String Channel
	Variable SetManual		//0 -> do auto-contrast, 1 -> use contrast waves to set contrast
	
	Wave currCntrstWave = root:$("Cntrst_"+ Channel)	
	
	Wave /Z RefWave = root:$(Channel + "_ref")
	
	if (WaveExists(RefWave))
		DoWindow $("ref_" + Channel)			//check if graph exists
		if (V_Flag == 0)
			return -1
		endif
		
		if (SetManual == 0)
			ModifyImage /W=$("ref_" + Channel) $(Channel + "_ref") ctab = {*,*,grays,0}, ctabAutoscale=1
		else
			ModifyImage /W=$("ref_" + Channel) $(Channel + "_ref") ctab = {currCntrstWave[1],currCntrstWave[2],grays,0}
		endif
	endif
End


//updating ref waves when CurrentFrame is changed
Function CurrFrameChanged()
	NVAR CurrentFrame = root:CurrentFrame
	SVAR pExColorList = root:pExColorList
	SVAR LoadedChannelsALEX = root:LoadedChannelsALEX
	
	Variable i, j
	String currChannel
	
	
	for (i=0; i<ItemsInList(LoadedChannelsALEX); i+=1)
		currChannel = StringFromList(i, LoadedChannelsALEX)
		
		Wave /WAVE currLookupWave = root:$("Lookup_" + currChannel)
		
		j = 0
		Variable localCurrFrame = CurrentFrame
		do
			if ( (DimSize(currLookupWave[j], 2)) == 0 )											// for loading single images
				Wave currChWave = currLookupWave[j]
				break
			elseif ( DimSize(currLookupWave[j], 2) - 1 < localCurrFrame )					//-1 since zero-based CurrentFrame
				localCurrFrame -= DimSize(currLookupWave[j], 2)
				j += 1
			else
				Wave currChWave = currLookupWave[j]
				break
			endif
		while (1)
		
		Variable DimScale = DimDelta(currChWave, 2)
		Variable scaledLocalCurrFrame = round(localCurrFrame/DimScale)						//correct for possibly merged sub-channels
		
		MatrixOP /O root:$(currChannel + "_ref") = currChWave[][][scaledLocalCurrFrame]
	endfor
	
	//load addon functionality if available
	String AddOns = FunctionList("AddOnCurrFrameChanged*", ";", "KIND:2")				//list user-defined functions
	AddOns = SortList(AddOns)
	for (i=0; i<ItemsInList(AddOns); i+=1)
		Execute StringFromList(i, AddOns) + "()"
	endfor
End


//save traces from timeline window; button in graph "timelines"
Function BtnSaveTimelines(ctrlName) : ButtonControl
	String ctrlName
	
	SVAR FilmNameMaster = root:FilmNameMaster, FilmNameSlave = root:FilmNameSlave
	SVAR PathToFilmMaster = root:PathToFilmMaster, PathToFilmSlave = root:PathToFilmSlave
	NVAR ExcludePixels = root:ExcludePixels
	
	String strCurrWaveName, AssociatedWaveNames, currStrAssociatedWave
	String currStrAssociatedWaveNew, AssociatedWaveNamesNew = ""
	Variable i, j, k
	
	
	//get names of waves from position of cursor A
	strCurrWaveName = CsrWave(A)
	
	if ( strlen(strCurrWaveName) > 0 )		//test if cursor is on a wave at all
		AssociatedWaveNames = StringByKey("AssociatedWaves", note(root:$strCurrWaveName), "=", "\r")		//note has format "AssociatedWaves=a;b;c;\rGamma=0.67"
	else
		Print "Cursor A not on a trace!"
		return -1
	endif
	
	
	//create data folder "saved_traces" if necessary
	//show pFrameTime in order to check if it is up-to-date
	if ( !DataFolderExists("root:saved_traces") )
		NewDataFolder root:saved_traces
	endif
	
	if ( CountObjects("root:saved_traces", 1) == 0 )		//no waves in root:saved_traces
		BtnShowFrameTime("")
		DoUpdate
		DoAlert /T="Annoying Prompt" 1, "Is the wave pFrameTime correct?"
		if (V_flag != 1)		//user clicked "no"
			return -1
		else
			String ListTableNames = WinList("pFrameTime*", ";", "WIN:2")
			for (i=0; i<ItemsInList(ListTableNames); i+=1)
				KillWindow $(StringFromList(i, ListTableNames))
			endfor
		endif
	endif
	
	
	//get new wave names for the waves that will be saved to saved_traces
	String strDupWave = ""
	for (i=0; i<ItemsInList(AssociatedWaveNames); i+=1)
		currStrAssociatedWave = StringFromList(i, AssociatedWaveNames)
		
		//get first char of channel name, exitation color + "_", PosX and PosY
		//String expr1 = "timeline_([[:alpha:]]+)_([[:alnum:]_]*)x([[:digit:]]+)_y([[:digit:]]+)"		//nasty hack, if ALEX: exColor for example is "b_", else ""; obsolete since ExColor also when no ALEX
		String expr1 = "timeline_([[:alpha:]]+)_([[:alnum:]]+)_x([[:digit:]]+)_y([[:digit:]]+)"		//exitation color may contain alphanumeric characters
		String fullChan, exColor, strPosX, strPosY
		SplitString /E=(expr1) currStrAssociatedWave, fullChan, exColor, strPosX, strPosY
		
		//get number from FilmNameMaster
		String expr2 = "([[:digit:]]*$)"			//get all digits at end of string
		String strNoFilmMaster
		SplitString /E=(expr2) FilmNameMaster, strNoFilmMaster
		if ( strlen(strNoFilmMaster) == 0 )		//first film does not have an appended number, thank you crappy Andor software
			strNoFilmMaster = "0"
		endif
		
		currStrAssociatedWaveNew = fullChan[0] + "_" + exColor + "_x" + strPosX + "_y" + strPosY + "_" + "M" + strNoFilmMaster
		AssociatedWaveNamesNew += currStrAssociatedWaveNew + ";"
		
		//check if wave is already saved; be fuzzy +/- ExcludePixels pixel for the coordinates
		for (j=-ExcludePixels; j<=ExcludePixels; j+=1)
			for (k=-ExcludePixels; k<=ExcludePixels; k+=1)
				Variable PosX = str2num(strPosX)
				Variable PosY = str2num(strPosY)
				String FuzzyWaveName = fullChan[0] + "_" + exColor + "_x" + num2str(PosX+j) + "_y" + num2str(PosY+k) + "_" + "M" + strNoFilmMaster
				if ( WaveExists(root:saved_traces:$FuzzyWaveName) )
					strDupWave = FuzzyWaveName
				endif
			endfor
		endfor
		
	endfor		//loop of AssociatedWaveNames
	
	
	//handle duplicates that are already saved
	if (strlen(strDupWave) > 0)
		String strDupAssocWaveNames = StringByKey("AssociatedWaves", note(root:saved_traces:$strDupWave), "=", "\r")
		Wave oldDup = root:saved_traces:$(StringFromList(0, strDupAssocWaveNames))
		Wave newDup = root:$(StringFromList(0, AssociatedWaveNames))
		
		DoWindow /K OldOrNew
		Display /K=1 /W=(110,60,660,640) /N=OldOrNew
		Display /HOST=OldOrNew /N=old /W=(0, 0, 1, .5)
		Display /HOST=OldOrNew /N=new /W=(0, .5, 1, 1)
		
		showThisTraces(w=oldDup, strGraph="OldOrNew#old", useXWave=0, useGamma=0)
		showThisTraces(w=newDup, strGraph="OldOrNew#new", useXWave=0, useGamma=0)
		
		Legend /W=OldOrNew#old
		Legend /W=OldOrNew#new
		DoUpdate
		
		String promptStr = "You want to save waves " + StringFromList(0, AssociatedWaveNames) + " + ...\r\r"
		promptStr += "Waves called " + StringFromList(0, strDupAssocWaveNames) + " + ... already exist.\r\rReplace? (Cancel: don't close graph OldOrNew)"
		DoAlert 2, promptStr
		if (V_flag == 1)				//"yes"
			DoWindow /K OldOrNew
			DFREF saveDFR = GetDataFolderDFR()	
			SetDataFolder root:saved_traces
			KillWavesFromList(strDupAssocWaveNames)
			KillWavesFromList(ReplaceString(";", strDupAssocWaveNames, "_X;"))
			SetDataFolder saveDFR
			SetAxis /W=timelines /A
		elseif (V_flag == 2)			//"no"
			DoWindow /K OldOrNew
			SetAxis /W=timelines /A
			Abort
		else							//"cancel" or something unexpected
			SetAxis /W=timelines /A
			Abort
		endif
	endif
	
	
	//duplicate waves, update the notes to contain the new associated wave names
	//also, make the corresponding xWave
	for (i=0; i<ItemsInList(AssociatedWaveNames); i+=1)
		currStrAssociatedWave = StringFromList(i, AssociatedWaveNames)
		currStrAssociatedWaveNew = StringFromList(i, AssociatedWaveNamesNew)
		
		Duplicate /O root:$currStrAssociatedWave, root:saved_traces:$currStrAssociatedWaveNew
		Duplicate /O root:$currStrAssociatedWave, root:saved_traces:$(currStrAssociatedWaveNew + "_X")		//use duplicate so that waves have the same length and wave scaling
		Wave currXWave = root:saved_traces:$(currStrAssociatedWaveNew + "_X")
		exColor = StringFromList(1, currStrAssociatedWaveNew, "_")						//separate string at "_", second element is exColor
		GetXWave(currXWave, exColor, 0)												//GetXWave(currXWave, currExColor, xMin)
		Note /K root:saved_traces:$currStrAssociatedWaveNew, "AssociatedWaves=" + AssociatedWaveNamesNew
		Note root:saved_traces:$currStrAssociatedWaveNew, "xWave=" + currStrAssociatedWaveNew + "_X"
		Note root:saved_traces:$currStrAssociatedWaveNew, "FilmNameMaster=" + FilmNameMaster					//store FilmName (Sonja)
		Note root:saved_traces:$currStrAssociatedWaveNew, "FilmNameSlave=" + FilmNameSlave
		Note root:saved_traces:$currStrAssociatedWaveNew, "PathToFilmMaster=" + PathToFilmMaster
		Note root:saved_traces:$currStrAssociatedWaveNew, "PathToFilmSlave=" + PathToFilmSlave
		Note root:saved_traces:$currStrAssociatedWaveNew, StringFromList(0, ListMatch(note(root:$currStrAssociatedWave), "bckgrnd=*", "\r"))
		Note /K currXWave
	endfor
	
	
	//visual feedback of successful saving
	Button SaveTimelines win=timelines, userdata="", fColor=(0,52224,0)
	Variable numTicks = 30				//run every 500ms (bkgrd task called every numTicks ticks; 1 tick = 1/60sec)
	CtrlNamedBackground TaskBkgrdBtnSaveTimelines, period=numTicks, proc=TaskBkgrdBtnSaveTimelines
	CtrlNamedBackground TaskBkgrdBtnSaveTimelines, start
	
	SetAxis /A
End


Function TaskBkgrdBtnSaveTimelines(s)		// This is the function that will be called periodically
	STRUCT WMBackgroundStruct &s
	
	ControlInfo /W=timelines SaveTimelines
	
	if ( cmpstr(S_UserData, "") == 0 )
		//first call immediately after button press
		Button SaveTimelines win=timelines, userdata="green", fColor=(0,13056,0)//(0,39168,0)
	else
		//second call after numTicks ticks
		Button SaveTimelines win=timelines, userdata="", fColor=(0,0,0)
		CtrlNamedBackground TaskBkgrdBtnSaveTimelines, stop
	endif
	
	//Printf "Task %s called, ticks=%d\r", s.name, s.curRunTicks
	return 0	// Continue background task
End


//show wave pFrameTime; button in graph "timelines"
Function BtnShowFrameTime(ctrlName) : ButtonControl
	String ctrlName
	
	Edit /K=1 /N=pFrameTime root:pFrameTime
End


//shows all traces that are in wave note "AssociatedWaves" of wave w
Function ShowThisTraces([w, strGraph, useXWave, useGamma, useZeroLine])
	Wave w
	String strGraph
	Variable useXWave		//0 ignore existing xWave, 1 look for xWave
	Variable useGamma		//0 ignore gamma factor, 1 try to adjust traces according to gamma factor
	Variable useZeroLine		//0 no zero line (default), 1 draw dashed line
	
	
	SVAR LoadedChannels = root:LoadedChannels
	SVAR LoadedChannelsALEX = root:LoadedChannelsALEX
	SVAR pExColorList = root:pExColorList
	
	String strLastAcceptor, strAssociatedWaveList, strCurrAssocWave, strCurrAssocWaveStart
	Variable i, j, currWaveLength
	Variable currGamma
	
	String xLabel = "frames"
	String yLabel = "raw intensity (a.u.)"
	
	
	//take care of parameters and set default values if necessary
	if (ParamIsDefault(w))
		if ( strlen(GetBrowserSelection(0)) && WaveExists($GetBrowserSelection(0)) )
			Wave w = $GetBrowserSelection(0)
			Print "ShowThisTraces. Using wave from browser selection."
		elseif ( WaveExists(CsrWaveRef(A)) )
			Wave w = CsrWaveRef(A)
			Print "ShowThisTraces. Using wave from top graph."
		else
			Abort "ShowThisTraces. Could not find a selected wave."
		endif
	endif
	
	if (!WaveExists(w))
		Print "ShowThisTraces. Specify an existing wave!"
		return -1
	endif
	
	if (ParamIsDefault(strGraph))
		strGraph = ""
	endif
	
	if (ParamIsDefault(useXWave))
		useXWave = 0
	endif
	
	if (ParamIsDefault(useGamma))
		useGamma = 0
	endif
	
	if (ParamIsDefault(useZeroLine))
		useZeroLine = 0
	endif
	
	
	//take care of data folder
	DFREF saveDFR = GetDataFolderDFR()			//save current data folder
	SetDataFolder GetWavesDataFolder(w, 1)
	
	
	//get the last acceptor channel for correctly assigning the gamma factors
	strLastAcceptor = StringFromList(ItemsInList(LoadedChannels)-1, LoadedChannels)
	strLastAcceptor = strLastAcceptor[0]
	
	
	//create or update graph and append saved traces
	if (strlen(strGraph) == 0)
		Display
		strGraph = S_name
	endif
	
	strAssociatedWaveList = StringByKey("AssociatedWaves", note(w), "=", "\r")
		
	for (j=0; j<ItemsInList(strAssociatedWaveList); j+=1)
		strCurrAssocWave = StringFromList(j, strAssociatedWaveList)
		strCurrAssocWaveStart = ReplaceString("timeline_", strCurrAssocWave, "")[0]			//get first char of wave, remove possible "timeline_" at beginning of string first
		currWaveLength = DimSize($strCurrAssocWave, 0)
		
		
		//add to graph
		if ( useXWave && WaveExists($(strCurrAssocWave + "_X")) )
			AppendToGraph /W=$strGraph $(strCurrAssocWave) vs $(strCurrAssocWave + "_X")
			xLabel = "time (sec)"
		else
			AppendToGraph /W=$strGraph $(strCurrAssocWave)
		endif
		
		
		//adjust offset (if there is no wave note "bckgrnd") and gamma factor (if we want to do this)
		String strBckgrndWave = StringByKey("bckgrnd", note($strCurrAssocWave), "=", "\r")
		currGamma = 1
		if ( cmpstr(strLastAcceptor, strCurrAssocWaveStart) != 0 )														//check if both strings are the same, since no Corr_Gamma_r_r exists
			if ( exists("root:CorrFactors:Corr_Gamma_" + strCurrAssocWaveStart + "_" + strLastAcceptor) )	//check if gamma factor exists at all
				NVAR gGamma = root:CorrFactors:$("Corr_Gamma_" + strCurrAssocWaveStart + "_" + strLastAcceptor)
				currGamma = gGamma
			endif
		endif
		
		if (strlen(strBckgrndWave) == 0)
			WaveStats /Q /M=1 /R=[round(0.75*(currWaveLength-1)), currWaveLength-1] $strCurrAssocWave		//in order to get avg of last quater of strCurrAssocWave
			ModifyGraph /W=$strGraph offset($strCurrAssocWave)={0, - V_avg*currGamma}
			yLabel = "mean offset corr. intensities (a.u.)"
		endif
		
		if (useGamma)
			ModifyGraph /W=$strGraph muloffset($strCurrAssocWave)={0, currGamma}
			yLabel = "gamma corr. intensities (a.u.)"
		endif
		
		
		//colorize
		String currChanChar, currExColor
		String strColors = ReplaceString("timeline_", strCurrAssocWave, "")			//make sure, there is no "timeline_*" in the beginning of the string
		currChanChar = StringFromList(0, strColors, "_")[0]
		currExColor = StringFromList(1, strColors, "_")[0]
		
		if ( ItemsInList(pExColorList) <= 1 )														//check if trace from ALEX experiment
			ColorizeTraces(currChanChar)																//sets wave root:rgb to corresponding values
		else
			ColorizeTraces(currChanChar, strExColor=currExColor)							//sets wave root:rgb to corresponding values
		endif
		Wave rgb = root:rgb
		ModifyGraph /W=$strGraph rgb($strCurrAssocWave)=(rgb[0], rgb[1], rgb[2])
	endfor
	
	
	//nice-up graph
	Label /W=$strGraph left yLabel
	Label /W=$strGraph bottom xLabel
	Legend /W=$strGraph, /A=TL
	
	if (useZeroLine)
		ModifyGraph /W=$strGraph zero(left)=3
	endif
	
	
	//reset data folder
	SetDataFolder saveDFR
End


//display all waves in root:saved_traces in order to start FRET analysis
Function ShowSavedTraces([matchStr, offset])
	String matchStr
	Variable offset
	
	SVAR LoadedChannels = root:LoadedChannels
	SVAR LoadedChannelsALEX = root:LoadedChannelsALEX
	SVAR pExColorList = root:pExColorList
	
	String SavedWaveList, strLastAcceptor, strAssociatedWaveList, strCurrWave, strCurrAssocWave, strCurrAssocWaveStart
	String xlabel
	Variable i, j, currWaveLength
	Variable currGamma
	
	
	
	//take care of optional parameters
	if (ParamIsDefault(matchStr))
		matchStr = "*_x*_y*"
	endif
	
	if (ParamIsDefault(offset))
		offset = 2e4
	endif
	
	
	
	//clean up waves from FindTraces work flow
	DFREF saveDFR = GetDataFolderDFR()		//save current data folder
	SetDataFolder root:
		
	String RefWinList = WinList("ref_*", ";", "WIN:1")
	String RefWaveList = WaveList("*_ref", ";", "DIMS:2,WORD:1")
	String LookupWaveList = WaveList("Lookup_*", ";", "WAVE:1")
	String PosMaxWaveList = WaveList("*_PosMaxX", ";", "") + WaveList("*_PosMaxY", ";", "")
	
	
	if ( ItemsInList(RefWaveList) > 0 )
		DoAlert /T="Save The Whales!" 1, "Clean up waves from FindTraces workflow?"
		
		if ( V_flag == 1 )
			for (i=0; i<ItemsInList(RefWinList); i+=1)
				KillWindow $(StringFromList(i, RefWinList))
			endfor
			for (i=0; i<ItemsInList(LookupWaveList); i+=1)
				Wave /WAVE currLookupWave = $StringFromList(i, LookupWaveList)
				String tempKillWaves = ""
				for (j=0; j<DimSize(currLookupWave, 0); j+=1)
					tempKillWaves += NameOfWave(currLookupWave[j]) + ";"
				endfor
				
				KillWavesFromList(tempKillWaves)
				KillWaves /Z currLookupWave
			endfor
			KillWaves /Z LookupMasterLayers, LookupSlaveLayers
			KillWavesFromList(RefWaveList)
			KillWavesFromList(PosMaxWaveList)
			KillWavesFromList(LoadedChannelsALEX)
			KillWaves /Z root:dummy_matrix
			if ( WinType("analysis_window") == 7 )
				KillWindow analysis_window
			endif
			if ( WinType("timelines") == 1 )
				KillWindow timelines
			endif
		endif
	endif
	
	SetDataFolder saveDFR
	
	
	//taking care of correct data folder for ShowSavedTraces()
	if (DataFolderExists("root:saved_traces"))
		SetDataFolder root:saved_traces				//needed since WaveList() only works in current data folder
		Print "Working in data folder root:saved_traces."
	else
		Print "Staying in current data folder " + GetDataFolder(1)
	endif
	
	
	//get the last acceptor channel for correctly assigning the gamma factors
	strLastAcceptor = StringFromList(ItemsInList(LoadedChannels)-1, LoadedChannels)
	strLastAcceptor = strLastAcceptor[0]
	
	
	//generate list of saved traces
	SavedWaveList = WaveList(matchStr,";","")														//get all waves that contain "*_x*_y*"
	SavedWaveList= RemoveFromList(ListMatch(SavedWaveList, "*_c"), SavedWaveList)		//remove waves that end in "_c" (these are temp waves for FRET analysis later on)
	SavedWaveList= RemoveFromList(ListMatch(SavedWaveList, "*_X"), SavedWaveList)		//remove waves that end in "_X" (these are the corresponding xWaves)
	
	
	//create or update graph and append saved traces
	PrepareGraphForUpdate("saved_traces", T=1, K=1, left=10, top=10, right=800, bottom=400)		//coords so that graph is on screen in one-monitor desktops
	SetWindow saved_traces hook(HookGraphSavedTraces)=HookGraphSavedTraces
	Button smFRET,  win=saved_traces, pos={10,10}, size={50,20}, proc=PrepareForFRET, title="Use it!"
	ShowInfo
	
	i = 0
	do
		if ( ItemsInList(SavedWaveList) <= 0 )
			if ( i == 0 )		//is this the first loop?
				DoAlert 0, "ShowSavedTraces. Found no matching waves in data folder " + GetDataFolder(1)
			endif
			break
		endif
		
		strCurrWave = StringFromList(0, SavedWaveList)											//get first element of list
		strAssociatedWaveList = StringByKey("AssociatedWaves", note($strCurrWave), "=", "\r")
		
		for (j=0; j<ItemsInList(strAssociatedWaveList); j+=1)
			strCurrAssocWave = StringFromList(j, strAssociatedWaveList)
			strCurrAssocWaveStart = strCurrAssocWave[0]
			currWaveLength = DimSize($strCurrAssocWave, 0)
			
			//add to graph "saved_traces"
			if(WaveExists($(strCurrAssocWave + "_X")))
				AppendToGraph /W=saved_traces $(strCurrAssocWave) vs $(strCurrAssocWave + "_X")
				xlabel = "time (sec)"
			else
				AppendToGraph /W=saved_traces $(strCurrAssocWave)
				xlabel = "time (frames)"
			endif
			currGamma = 1
			if ( cmpstr(strLastAcceptor, strCurrAssocWaveStart) != 0 )						//check if both strings are the same, since no Corr_Gamma_r_r exists
				if ( exists("root:CorrFactors:Corr_Gamma_" + strCurrAssocWaveStart + "_" + strLastAcceptor) )	//check if gamma factor exists at all
					NVAR gGamma = root:CorrFactors:$("Corr_Gamma_" + strCurrAssocWaveStart + "_" + strLastAcceptor)
					currGamma = gGamma
				endif
			endif
			
			//adjust offset and gamma factor
			String blubb = StringByKey("bckgrnd", note($strCurrAssocWave), "=", "\r")
			if (strlen(blubb) == 0)
				WaveStats /Q /M=1 /R=[round(0.75*(currWaveLength-1)), currWaveLength-1] $strCurrAssocWave		//in order to get avg of last quater of strCurrAssocWave
				ModifyGraph /W=saved_traces offset($strCurrAssocWave)={0, i*offset - V_avg*currGamma}
			else
				ModifyGraph /W=saved_traces offset($strCurrAssocWave)={0, i*offset}
			endif
			ModifyGraph /W=saved_traces muloffset($strCurrAssocWave)={0, currGamma}
			
			//colorize
			if ( ItemsInList(pExColorList) <= 1 )														//check if trace from ALEX experiment
				ColorizeTraces(strCurrAssocWave[0])													//sets wave root:rgb to corresponding values
			else
				ColorizeTraces(strCurrAssocWave[0], strExColor=strCurrAssocWave[2])		//sets wave root:rgb to corresponding values
			endif
			Wave rgb = root:rgb
			ModifyGraph /W=saved_traces rgb($strCurrAssocWave)=(rgb[0], rgb[1], rgb[2])
		endfor
		
		SavedWaveList = RemoveFromList(strAssociatedWaveList, SavedWaveList)				//remove waves from list, that were appended to graph "saved_traces" in the for-loop above
		i += 1																									//increase counter for offsetting
	while (1)
	
	
	//nice-up graph "saved_traces"
	Label /Z /W=saved_traces bottom xlabel
	ModifyGraph /Z /W=saved_traces fSize=12
	
	//set cursor A on first trace
	Cursor /W=saved_traces A $StringFromList(0, StringFromList(0, TraceNameList("saved_traces", ";", 1 ))) 10
	print i,"traces found."
End


//colorize traces according to their channel and exitation color (when doing ALEX)
Function ColorizeTraces(strChanColor, [strExColor])
	String strChanColor, strExColor
	
	Make /W /O /N=3 root:rgb = 0
	Wave rgb = root:rgb
	
	if ( ParamIsDefault(strExColor) || strlen(strExColor) == 0 )		//no strExColor supplied
		strswitch(strChanColor)
			case "b":
				rgb = {0, 0, 65280}
				break
			case "g":
				rgb = {0, 65280, 0}
				break
			case "o":
				rgb = {65280, 65280, 32768}
				break
			case "r":
				rgb = {65280, 0, 0}
				break
			default:
				Print "ColorizeTraces: unexpected strChanColor " + strChanColor
				rgb = {0, 0, 0}
		endswitch
	elseif ( cmpstr(strExColor, "b") == 0 )		//strExColor is "b"
		strswitch(strChanColor)
			case "b":
				rgb = {0, 0, 65280}
				break
			case "g":
				rgb = {55040, 65280, 44544}
				break
			case "o":
				rgb = {65280, 65280, 32768}
				break
			case "r":
				rgb = {65280, 48896, 48896}
				break
			default:
				Print "ColorizeTraces: unexpected strChanColor " + strChanColor
				rgb = {0, 0, 0}
		endswitch
	elseif ( cmpstr(strExColor, "g") == 0 )		//strExColor is "g"
		strswitch(strChanColor)
			case "b":
				rgb = {0, 0, 0}	//should not occur
				break
			case "g":
				rgb = {0, 65280, 0}
				break
			case "o":
				rgb = {65280, 49152, 16384}
				break
			case "r":
				rgb = {65280, 0, 0}
				break
			default:
				Print "ColorizeTraces: unexpected strChanColor " + strChanColor
				rgb = {0, 0, 0}
		endswitch
	elseif ( cmpstr(strExColor, "o") == 0 )		//strExColor is "o"
		strswitch(strChanColor)
			case "b":
				rgb = {0, 0, 0}	//should not occur
				break
			case "g":
				rgb = {0, 0, 0}	//should not occur
				break
			case "o":
				rgb = {52224, 34816, 0}
				break
			case "r":
				rgb = {39168, 0, 0}
				break
			default:
				rgb = {0, 0, 0}
		endswitch
	elseif ( cmpstr(strExColor, "r") == 0 )		//strExColor is "r"
		strswitch(strChanColor)
			case "b":
				rgb = {0, 0, 0}	//should not occur
				break
			case "g":
				rgb = {0, 0, 0}	//should not occur
				break
			case "o":
				rgb = {0, 0, 0}	//should not occur
				break
			case "r":
				rgb = {26112, 26112, 26112}
				break
			default:
				rgb = {0, 0, 0}
		endswitch
	else										//strExColor is unexpected
		Print "ColorizeTraces: unexpected strExColor " + strExColor
		rgb = {0, 0, 0}
	endif
End


//colorize FRET traces according to their partial fluorescence channel and exitation color (when doing ALEX)
Function ColorizeTracesFRET(strPFColor, [strExColor])
	String strPFColor, strExColor
	
	Make /W /O /N=3 root:rgb = 0
	Wave rgb = root:rgb
	
	if ( ParamIsDefault(strExColor) || strlen(strExColor) == 0 )		//no strExColor supplied
		strswitch(strPFColor)
			case "G":
				rgb = {0, 0, 0}
				break
			case "O":
				rgb = {0, 0, 65280}
				break
			case "R":
				rgb = {65280, 0, 0}
				break
			default:
				Print "ColorizeTraces: unexpected strPFColor " + strPFColor
				rgb = {0, 0, 0}
		endswitch
	elseif ( cmpstr(strExColor, "b") == 0 )		//strExColor is "b"
		strswitch(strPFColor)
			case "G":
				rgb = {0, 0, 0}
				break
			case "O":
				rgb = {0, 0, 65280}
				break
			case "R":
				rgb = {65280, 0, 0}
				break
			default:
				Print "ColorizeTraces: unexpected strPFColor " + strPFColor
				rgb = {0, 0, 0}
		endswitch
	elseif ( cmpstr(strExColor, "g") == 0 )		//strExColor is "g"
		strswitch(strPFColor)
			case "O":
				rgb = {43520, 43520, 43520}
				break
			case "R":
				rgb = {39168, 39168, 39168}
				break
			default:
				Print "ColorizeTraces: unexpected strPFColor " + strPFColor
				rgb = {0, 0, 0}
		endswitch
	elseif ( cmpstr(strExColor, "o") == 0 )		//strExColor is "o"
		strswitch(strPFColor)
			case "R":
				rgb = {52224, 0, 0}
				break
			default:
				Print "ColorizeTraces: unexpected strPFColor " + strPFColor
				rgb = {0, 0, 0}
		endswitch
	endif
End


//prepare associated traces for FRET efficiency calculation
//called from button in graph "saved_traces"
//or button in graph "postFretGraph" (addon_mj)
Function PrepareForFRET(ctrlName) : ButtonControl
	String ctrlName
		
	SVAR LoadedChannels = root:LoadedChannels
	SVAR pExColorList = root:pExColorList
	
	Variable i, currGamma //,currWaveLength
	String strAssociatedWaveList, strLastAcceptor, strCurrWave, strCurrWaveStart, strCurrWaveNew
	String strFretWaveList, strAssocWaves, strFirstAssocWave, strCurrFretWave, currChanChar, currExColor
	
	
	//get wave to operate on from cursor A
	Wave /Z currCsrWave = CsrWaveRef(A)
	
	if ( WaveExists(currCsrWave) )		//test if cursor is on a wave at all
		strAssociatedWaveList = StringByKey("AssociatedWaves", note(currCsrWave), "=", "\r")
	else
		DoAlert 0, "Cursor A not on a trace!"
		return -1
	endif
	
	
	//set DF according to currCsrWave
	DFREF saveDFR = GetDataFolderDFR()
	SetDataFolder GetWavesDataFolderDFR(currCsrWave)
	
	
	//prepare graph
	DoWindow /F PrepFRET
	if (V_flag == 0)										//PrepFRET does not exist yet
		Display /K=1 /N=PrepFRET /W=(700,0,1400,500)
		SetWindow PrepFRET, hook(HookPrepFretMouseSelect) = HookPrepFretMouseSelect
		SetWindow PrepFRET, hook(HookPrepFretZoom) = HookPrepFretZoom
		ControlBar /T /W=PrepFRET 100					//area at the top of graph (/T) reserved for controls such as buttons, 100 pixels high
		
			//Button BtnNext_PF,pos={5,60},size={80,25},proc=BtnNext_PF,title="Next"
			//Button BtnFretRevert, pos={110,60}, size={80,25}, proc=BtnRevert_PF, title="Undo FRET"
			//Button Bkgrd, pos={220,5}, size={80,40}, proc=BtnSubstractBkgrd, title="- Bkgrd"
			//Button BkgrdSingle,pos={220,50}, size={80,25}, proc=BtnSubstractBkgrd, title="- Bkgrd Single"
			//Button CalcFRET, pos={350,5}, size={80,40}, proc=BtnCalcFRET, title="calc FRET"
			//Button BtnSaveRange, pos={485,70}, size={100,20}, proc=BtnSaveRange, title="Save Range"
			
			//Button BtnSaveTot, pos={485,40}, size={100,20}, proc=BtnSaveTot, title="Save Tot"
			
		//Buttons for selection of ranges
		Button BkgrdSingle,fColor=(65280,65280,48896),pos={290,5}, size={70,25}, proc=BtnSubstractBkgrd, title="BG single"
		Button Bkgrd,fColor=(65280,65280,48896), pos={290,30}, size={70, 60}, proc=BtnSubstractBkgrd, title="Background"
		//Button SaveALEX,fColor=(57344,65280,48896), pos={290,5}, size={70, 85}, proc=BtnSaveALEX, title="2nd\rrange", disable = 3
		
		//FRET buttons
		Button BtnSaveFRET,fColor=(65280,48896,20000), pos={220,5}, size={70, 85}, proc=BtnCalcFRET, title="PF\rCalc"
		//Button BtnSaveRange,fColor=(65280,48896,62208), pos={220,5}, size={70, 85}, proc=BtnSaveRange, title="FRET\rrange", disable = 3
		
		//Button: next trace
		Button BtnNext_PF,pos={170,45},size={50,45},proc=BtnNext_PF,title=">>"	
		Button BtnPrev_PF,pos={140,45},size={30,45},proc=BtnPrev_PF,title="<<"
		
		//Delete Buttons
		Button BtnFretRevert, pos={630,5}, size={70,85}, proc=BtnRevert, title="Remove"
		
		//no overwrite checkbox
		CheckBox ChkOverwrite,pos={10,45},size={80,14},title="no overwrite",noproc,value=0
		
		TitleBox PrepFretTB win=PrepFRET, title="Ctrl + left click/release \\[0-> set cursors A/B\rCtrl + rigth click\\X0-> undo zoom"
		TitleBox PrepFretTB win=PrepFRET, pos={10,10}, frame=0, fColor=(21760,21760,21760)
		ShowInfo
	else																//remove old traces from graph
		Variable NoTraces = ItemsInList(TraceNameList("PrepFRET",";",1))
		for (i=0; i<NoTraces; i+=1)
			RemoveFromGraph /W=PrepFRET $""					//$"" is first trace in graph
		endfor
		TextBox /W=PrepFRET /N=gam /K						//remove LocalGamma textbox if existing
		SetWindow PrepFRET, userdata(ZoomList) = ""	//reset user data "ZoomList"
	endif
	
	
	//clean-up of old temp waves
	KillWavesFromList(WaveList("*_c",";",""))
	
	
	//clean-up of FRET0 window
	DoWindow FRET0
	if (V_flag)
		String strOldFretTraces = TraceNameList("FRET0", ";", 1)
		for (i=0; i<ItemsInList(strOldFretTraces); i+=1)
			RemoveFromGraph /W=FRET0 /Z $"#0"		//$"#0" equals first trace in graph
		endfor
		//KillWindow FRET0
	endif
	
	
	//get the last acceptor channel for correctly assigning the gamma factors
	strLastAcceptor = StringFromList(ItemsInList(LoadedChannels)-1, LoadedChannels)
	strLastAcceptor = strLastAcceptor[0]
	
	
	//loop all associated waves, duplicate them and append them to graph "PrepFRET"
	for (i=0; i<ItemsInList(strAssociatedWaveList); i+=1)
		strCurrWave = StringFromList(i, strAssociatedWaveList)
		strCurrWaveNew = strCurrWave + "_c"
		strCurrWaveStart = strCurrWave[0]
//		currWaveLength = DimSize($strCurrWave, 0)
		
		Wave currWave = $strCurrWave
		Duplicate /O currWave, $strCurrWaveNew
		
		//add to graph "PrepFRET" and adjust gamma factor
		if(WaveExists($(strCurrWave + "_X")))
			AppendToGraph /W=PrepFRET $strCurrWaveNew vs $(strCurrWave + "_X")
		else
			AppendToGraph /W=PrepFRET $strCurrWaveNew
		endif
		if ( cmpstr(strLastAcceptor, strCurrWaveStart) != 0 )														//check if both strings are the same, since no Corr_Gamma_r_r exists
			if ( exists("root:CorrFactors:Corr_Gamma_" + strCurrWaveStart + "_" + strLastAcceptor) )					//check if gamma factor exists at all
				NVAR gGamma = root:CorrFactors:$("Corr_Gamma_" + strCurrWaveStart + "_" + strLastAcceptor)
				ModifyGraph /W=PrepFRET muloffset($strCurrWaveNew)={0, gGamma}
			endif
		endif
		
		//colorize; ColorizeTraces() sets wave root:rgb to corresponding values
		if ( ItemsInList(pExColorList) <=1 )		//check if trace from ALEX experiment
			ColorizeTraces(strCurrWave[0])	
		else
			ColorizeTraces(strCurrWave[0], strExColor=strCurrWave[2])
		endif
		Wave rgb = root:rgb
		ModifyGraph /W=PrepFRET rgb($strCurrWaveNew)=(rgb[0], rgb[1], rgb[2])
	endfor
	
	
	//make new data folders, relative to current DF
	NewDataFolder /O :FRET
	NewDataFolder /O :FRET:corrected
	NewDataFolder /O :FRET:originals
	
	
	//load addon functionality if available
	String AddOns = FunctionList("AddOnPrepareForFRET*", ";", "KIND:2")		//list user-defined functions
	AddOns = SortList(AddOns)
	for (i=0; i<ItemsInList(AddOns); i+=1)
		Execute StringFromList(i, AddOns) + "()"
	endfor
	
	
	//nice-up graph "PrepFRET"
	Label /W=PrepFRET bottom "time (sec)"
	ModifyGraph /W=PrepFRET margin(left)=50
	ModifyGraph /W=PrepFRET zero(left)=3
	ModifyGraph /W=PrepFRET fSize=12
	

	//display associated FRET waves if they were calculated already
	SetDataFolder :FRET
	strFretWaveList = WaveList("FRET_*", ";", "")
	for (i=0; i<ItemsInList(strFretWaveList); i+=1)
		strCurrFretWave = StringFromList(i, strFretWaveList)
		Wave currFretWave = $strCurrFretWave
		strAssocWaves = StringByKey("AssociatedWaves", note(currFretWave), "=", "\r")
		strFirstAssocWave = StringFromList(0, strAssocWaves) + "_c"
		if ( WhichListItem(strFirstAssocWave, TraceNameList("PrepFRET", ";", 1)) == -1 )		//wave is not in graph "PrepFRET"
			continue
		endif
		
		//display partial fluorescence trace in graph "FRET0"; plotted vs time in sec
		sscanf strCurrFretWave, "FRET_%1s_%1s", currChanChar, currExColor				//%1s -> string of lenth 1
		Wave currXWave = $(StringByKey("xWave", note(currFretWave), "=", "\r"))
		AppendToGraph /W=FRET0 currFretWave vs currXWave
		if ( ItemsInList(pExColorList) <= 1 )			//no ALEX
			ColorizeTracesFRET(currChanChar)
		else										//ALEX
			ColorizeTracesFRET(currChanChar, strExColor=currExColor)
		endif
		Wave rgb = root:rgb
		ModifyGraph /W=FRET0 rgb($strCurrFretWave)=(rgb[0], rgb[1], rgb[2])
	endfor
	
	
	//nice-up graph "FRET0" if there are traces in it
	if ( ItemsInList(TraceNameList("FRET0", ";", 1)) )
		GetAxis /W=PrepFRET /Q bottom			//get time axis range (bottom) of graph "PrepFRET", use it to set axis of graph "FRET0"
		ShowInfo /W=FRET0
		SetAxis /W=FRET0 left, -0.5,1.5
		SetAxis /W=FRET0 bottom, V_min, V_max
		Label /W=FRET0 bottom "time (sec)"
		ModifyGraph /W=FRET0 zero(left)=3		//show horizontal line at zero
		ModifyGraph /W=FRET0 fSize=12
		ModifyGraph /W=FRET0 margin(left)=50
	endif
	

	//restore data folder
	SetDataFolder saveDFR
End


//go to next position in saved_traces graph
Function BtnNext_PF(ctrlName) : ButtonControl
	String ctrlName
	//get list of associated waves from traces in PrepFRET
	String strTraceName = StringFromList(0, TraceNameList("PrepFRET", ";", 1))
	Wave currWave = TraceNameToWaveRef("PrepFRET", strTraceName )
	String strAssocWaveList = StringByKey("AssociatedWaves", note(currWave), "=", "\r")
		
	//next trace please:
	String strSavedTraces = TraceNameList("saved_traces", ";", 1)
	Variable wNumber = WhichListItem(CsrWave(A, "saved_traces"), strSavedTraces) + ItemsInList(strAssocWaveList)
	if ( wNumber > ItemsInList(strSavedTraces) )
		Abort "All waves processed."
	endif
	
	Cursor /W=saved_traces A $StringFromList(wNumber, strSavedTraces) 10
	DoUpdate /W=saved_traces
	DoWindow /F saved_traces
	PrepareForFRET("")
End

//go to next position in saved_traces graph
Function BtnPrev_PF(ctrlName) : ButtonControl
	String ctrlName
	
	//get list of associated waves from traces in PrepFRET
	String strTraceName = StringFromList(0, TraceNameList("PrepFRET", ";", 1))
	Wave currWave = TraceNameToWaveRef("PrepFRET", strTraceName )
	String strAssocWaveList = StringByKey("AssociatedWaves", note(currWave), "=", "\r")
		
	//next trace please:
	String strSavedTraces = TraceNameList("saved_traces", ";", 1)
	Variable wNumber = WhichListItem(CsrWave(A, "saved_traces"), strSavedTraces) - ItemsInList(strAssocWaveList)
	if ( wNumber < 0 )
		Abort "First Wave reached"
	endif
	
	Cursor /W=saved_traces A $StringFromList(wNumber, strSavedTraces) 10
	DoUpdate /W=saved_traces
	DoWindow /F saved_traces
	PrepareForFRET("")
End


//kill all waves associated with traces currently displayed in FRET graph
Function BtnRevert(ctrlName) : ButtonControl
	String ctrlName
	
	String FretTraces, currTraceName
	Variable i, j
	String strAssocWaves,strAssocWavesCorr
	String AddOns, strCmd
	//save current data folder
	DFREF saveDFR = GetDataFolderDFR()
	
	
	//get all traces from graph "FRET0"
	FretTraces = TraceNameList("FRET0", ";", 1)
	
	for (i=0; i<ItemsInList(FretTraces); i+=1)
		currTraceName = StringFromList(i, FretTraces)
		Wave currFretWave = TraceNameToWaveRef("FRET0", currTraceName)
		RemoveFromGraph /W=FRET0 $currTraceName
		
		//get DF ref of current wave
		SetDataFolder GetWavesDataFolderDFR(currFretWave)
		
		//get associated waves form wave note of current wave
		strAssocWaves = StringByKey("AssociatedWaves", note(currFretWave), "=", "\r")
		String strXWave = StringByKey("xWave", note(currFretWave), "=", "\r")
		
		//kill actual FRET wave and its xWave
		KillWaves /Z $strXWave, currFretWave
		
		//kill waves in folder :corrected
		SetDataFolder :corrected
		strAssocWavesCorr = ReplaceString(";", strAssocWaves, "_corr;")
		KillWavesFromList(strAssocWavesCorr)
		
		//kill waves in folder :originals
		SetDataFolder ::originals
		String strAssocWavesOrig = ReplaceString(";", strAssocWaves, "_X;")
		KillWavesFromList(strAssocWaves)
		KillWavesFromList(strAssocWavesOrig)
		
		//load addon functionality if available
		AddOns = FunctionList("AddOnRevert_PF*", ";", "KIND:2")		//list user-defined functions
		AddOns = SortList(AddOns)
		for (j=0; j<ItemsInList(AddOns); j+=1)
			strCmd = StringFromList(j, AddOns) + "(\"" + strAssocWaves + "\")"
			Execute strCmd
		endfor
	endfor
	
	//kill ALEX waves	
	strAssocWaves = ListMatch(TraceNameList("PrepFRET", ";", 1), "*_c")
	strAssocWaves = ReplaceString("_c", strAssocWaves, "")
	RemoveFromGraph /Z /W=PrepFRET wCurrFRET, wCurrALEX
	if (DataFolderExists(":FRET:offset"))
		SetDataFolder :FRET:offset
		KillWavesFromList(strAssocWaves)
		setdatafolder saveDFR
	endif
	if (DataFolderExists(":FRET:offsetALEX"))
		SetDataFolder :FRET:offsetALEX
		KillWavesFromList(strAssocWaves)
	endif
	
	//reset data folder
	SetDataFolder saveDFR
End


Function SubstractBkgrd(allTraces)
	Variable allTraces			//0 -> only substract background of trace selected with cursor A
							//1 -> substract background of all traces in top graph
	Variable minX, maxX, i
	String TraceList, strCurrTrace
	
	String strNote
	variable vNewOffset
	
	if ( strlen(CsrInfo(A)) == 0 )
		DoAlert 0, "Cursor A not in the top graph"
		return -1
	elseif ( strlen(CsrInfo(B)) == 0 )
		DoAlert 0, "Cursor B not in the top graph"
		return -1
	endif
	
	
	
	minX = min( xcsr(A), xcsr(B) )			//xcsr since xWave may be scaled due to channel mergeing
	maxX = max( xcsr(A), xcsr(B) )
	
	
	if (allTraces == 1)
		TraceList = TraceNameList("", ";", 1)
		for (i=0; i<ItemsInList(TraceList); i+=1)
			strCurrTrace = StringFromList(i, TraceList)
			Wave currWave = TraceNameToWaveRef("", strCurrTrace)
			WaveStats /Q /M=1 /R=(minX,maxX) currWave					// /R=() since xWave may be scaled due to channel mergeing
			currWave = currWave - V_avg
			
			//write currently applied offset to wavenote, if offset was applied already, recalculate

			if ( strlen(StringByKey("Offset", note(currWave), "=", "\r")) == 0 )
				Note/NOCR currWave, "Offset=" + Num2Str(V_avg)
			else
				vNewOffset = Str2Num(StringByKey("Offset", note(currWave), "=", "\r"))+v_avg
				strNote =note(currWave)
				strNote = RemoveByKey("Offset", strNote, "=", "\r")
				note/k currWave
				note currWave, strNote
				Note/NOCR currWave, "Offset="+Num2Str(vNewOffset)
			endif
			
			
		endfor
	elseif (allTraces == 0)
		Wave currWave = CsrWaveRef(A)
		WaveStats /Q /M=1 /R=(minX,maxX) currWave						// /R=() since xWave may be scaled due to channel mergeing
		currWave = currWave - V_avg
			
			//write currently applied offset to wavenote, if offset was applied already, recalculate
			if ( strlen(StringByKey("Offset", note(currWave), "=", "\r")) == 0 )
				Note/NOCR currWave, "Offset=" + Num2Str(V_avg)
			else
				vNewOffset = Str2Num(StringByKey("Offset", note(currWave), "=", "\r"))+v_avg
				strNote =note(currWave)
				strNote = RemoveByKey("Offset", strNote, "=", "\r")
				note/k currWave
				note currWave, strNote
				Note/NOCR currWave, "Offset="+Num2Str(vNewOffset)
			endif
	endif
	
	//reset userdata "ZoomList" of window (currently only useful with graph PrepFRET)
	SetWindow kwTopWin userdata(ZoomList) = ""
End

Function BtnSaveTot(ctrlName) : ButtonControl
	String ctrlName
	
	Variable i,j
	String strCurrAssocWave
	
	if (DataFolderExists("root:saved_traces"))
		SetDataFolder root:saved_traces		//needed since WaveList() only works in current data folder
		DFREF currDFR = GetDataFolderDFR()
	else
		DFREF currDFR = GetDataFolderDFR()
		string currDF = GetDataFolder(1)     //manually point at a renamed DF
	endif
	//make DF FRET:offset, if it does not yet exist:
	if(!DataFolderExists(":FRET:offset"))
		NewDataFolder :FRET:offset
	endif
	
	//get list of associated waves from traces in PrepFRET
	String strListTraces = TraceNameList("PrepFRET", ";", 1)
	String strCurrWave = StringFromList(0, strListTraces)
	String strAssociatedWaveList = StringByKey("AssociatedWaves", note($strCurrWave), "=", "\r")
		
	//copy offset-corrected waves to ":FRET:offset" folder
	for (i=0; i<ItemsInList(strAssociatedWaveList); i+=1)
		strCurrAssocWave = StringFromList(i, strAssociatedWaveList)
		Duplicate/O $(strCurrAssocWave + "_c"), :FRET:offset:$(strCurrAssocWave)	
		//copy enire trace (removed: /R=(a,b) )
		Duplicate /O $strCurrAssocWave, :FRET:originals:$strCurrAssocWave	
	endfor
		
	//CleanUp waves:
	RemoveFromGraph /W=PrepFRET/Z AvgBeforeRed, AvgBeforeOrange
	Killwaves/Z AvgBeforeRed, AvgBeforeOrange
	
	//next trace please:
	string wlist = TraceNameList("saved_traces", ";", 1)
	variable wnumber = WhichListItem(CsrWave(A, "saved_traces"), wlist)+ ItemsInList(strAssociatedWaveList)		//+ItemsInList to get next trace
	if(wnumber>ItemsInList(wlist)-1)
		Killwindow saved_traces
		KillWindow PrepFRET
		Abort "All waves processed."
	endif
	DoWindow/F saved_traces
	Cursor/W=saved_traces A  $StringFromList(wnumber, wlist)  10	
	PrepareForFRET("ctrlName")
	
End


//correct intensities and calculate the partial fluorescence
//ToDo: redimension *_corr to in between cursor A & B
Function BtnCalcFRET(ctrlName) : ButtonControl
	String ctrlName
	
	String strAssociatedWaveList
	Variable minX, maxX
	
	
	if ( strlen(CsrInfo(A, "PrepFRET")) == 0 )
		DoAlert 0, "Cursor A not in the graph \"PrepFRET\""
		return -1
	elseif ( strlen(CsrInfo(B, "PrepFRET")) == 0 )
		DoAlert 0, "Cursor B not in the graph \"PrepFRET\""
		return -1
	endif
	
	minX = min( xcsr(A, "PrepFRET"), xcsr(B, "PrepFRET") )			//xcsr since xWave may be scaled due to channel mergeing
	maxX = max( xcsr(A, "PrepFRET"), xcsr(B, "PrepFRET") )
	
	//get associated waves
	Wave currWave = CsrWaveRef(A, "PrepFRET")
	strAssociatedWaveList = StringByKey("AssociatedWaves", note(currWave), "=", "\r")
	
	//correct waves for beta factor, delta factor and gamma factor (i.e. crosstalk, direct exitation and quantum yield & detection efficiency)
	//don't do, if waves have local gamma factor (saved as note) -> in this case, the corrected waves are assumed to be in the "FRET:corrected" folder already
	if ( strlen(StringByKey("LocalGamma", note(currWave), "=", "\r")) == 0 )
		CorrectBetaDeltaGamma(currWave, strAssociatedWaveList)
	endif
	
	//make xWaves (contain time info in sec); up to this point, everything was done in frames
	//GetxWaves()
	
	//prepare display of partial fluorescence waves in graph "FRET0"
	PrepareGraphForUpdate("FRET0", K=1, left=700, top=600, right=1400, bottom=900)
	SetWindow FRET0 hook(HookFRET0Zoom)=HookFRET0Zoom
	
	//calculate the partial fluorescence and plot them
	GetPartialFluorescence(currWave, strAssociatedWaveList, minX, maxX)
	
	
	//get time axis range (bottom) of graph "PrepFRET", use it to set axis of graph "FRET0"
	GetAxis /W=PrepFRET /Q bottom
	
	//nice-up graph "FRET0"
	ShowInfo
	SetAxis /W=FRET0 left, -0.5,1.5
	SetAxis /W=FRET0 bottom, V_min, V_max
	Label /W=FRET0 bottom "time (sec)"
	ModifyGraph /W=FRET0 zero(left)=3		//show horizontal line at zero
	ModifyGraph /W=FRET0 fSize=12
	ModifyGraph /W=FRET0 margin(left)=50
End


//correction only for correction factors that are supplied in root:CorrFactors; NO warning, when a correction factor is missing!
//USER must take care that all desired correction factors are supplied
//ToDo: verbose mode where applied corrrections are printed to History
Function CorrectBetaDeltaGamma(currWave, strAssociatedWaveList)
	Wave currWave				//use only to get the correct DF
	String strAssociatedWaveList
	
	SVAR pExColorList = root:pExColorList
	SVAR LoadedChannels = root:LoadedChannels
	
	String currStrAssocWave, currExColor, currChan, currStrWave
	String, currCrosstalkChan, currStrCrosstalkWave, currDirectExChan, firstChan, lastChan, currStrDirectExWave
	Variable i, j, k
	
	
	//set DF according to currWave
	DFREF saveDFR = GetDataFolderDFR()
	SetDataFolder GetWavesDataFolderDFR(currWave)
	
	
	//copy offset-corrected waves to ":FRET:corrected" folder; keep an unmodified copy in ":FRET:originals"
	for (i=0; i<ItemsInList(strAssociatedWaveList); i+=1)
		currStrAssocWave = StringFromList(i, strAssociatedWaveList)
		Duplicate /O $(currStrAssocWave + "_c"), :FRET:corrected:$(currStrAssocWave + "_c")				//copy offset-corrected waves to :FRET:corrected; these waves are needed for beta correction
		Duplicate /O $(currStrAssocWave + "_c"), :FRET:corrected:$(currStrAssocWave + "_corr")			//copy offset-corrected waves to :FRET:corrected; these waves get beta, delta, gamma corrected
		Duplicate /O $currStrAssocWave, :FRET:originals:$currStrAssocWave								//copy unmodified waves to :FRET:originals; this folder thus contains only waves that were actually used for FRET evaluation
		Duplicate /O $(currStrAssocWave + "_X"), :FRET:originals:$(currStrAssocWave + "_X")			//also copy corresponding xWave
	endfor
	
	
	//correct all associated waves for beta-factor (crosstalk)
	Print "---beta corr---"
	for (i=0; i<ItemsInList(strAssociatedWaveList); i+=1)
		currStrAssocWave = StringFromList(i, strAssociatedWaveList)
		currChan = currStrAssocWave[0]				//first char in string
		currExColor = currStrAssocWave[2]				//third char in string
		Wave currWave = :FRET:corrected:$(currStrAssocWave + "_corr")
		Print NameOfWave(currWave)
		
		for (j=0; j<ItemsInList(LoadedChannels); j+=1)
			currCrosstalkChan = StringFromList(j, LoadedChannels)
			currCrosstalkChan = currCrosstalkChan[0] 
			if ( exists("root:CorrFactors:Corr_Beta_" + currCrosstalkChan + "_" + currChan) )									//the corresponding beta-factor exists
				NVAR currBeta = root:CorrFactors:$("Corr_Beta_" + currCrosstalkChan + "_" + currChan)
				currStrCrosstalkWave = ListMatch(strAssociatedWaveList, currCrosstalkChan + "_" + currExColor + "*")		//returns a list
				if ( ItemsInList(currStrCrosstalkWave) == 1 )
					currStrCrosstalkWave = StringFromList(0, currStrCrosstalkWave)										//get first item from list
					Wave currCrosstalkWave = :FRET:corrected:$(currStrCrosstalkWave + "_c")
					currWave -= currCrosstalkWave*currBeta
					Print "\tCorr_Beta_" + currCrosstalkChan + "_" + currChan	//debug
				endif
			endif
		endfor
		
		//copy *_tmp waves to *_beta (these waves are needed for delta-correction)
		Duplicate /O :FRET:corrected:$(currStrAssocWave + "_corr"), :FRET:corrected:$(currStrAssocWave + "_beta")
	endfor
	
	
	//correct all associated waves for delta-factor (direct exitation)
	Print "---delta corr---"
	for (i=0; i<ItemsInList(strAssociatedWaveList); i+=1)
		currStrAssocWave = StringFromList(i, strAssociatedWaveList)
		currChan = currStrAssocWave[0]				//first char in string
		currExColor = currStrAssocWave[2]				//third char in string
		Wave currWave = :FRET:corrected:$(currStrAssocWave + "_corr")
		Print NameOfWave(currWave)
		
		if ( exists("root:CorrFactors:Corr_Delta_" + currChan + "_" + currExColor) )
			Duplicate /O currWave, tmpTotalIntensity		//wave to hold summed up (measured) intensity of donor, if the intensities in the acceptor channels would not have been transfered
			tmpTotalIntensity = 0
			
			for (j=0; j<ItemsInList(LoadedChannels); j+=1)
				currDirectExChan = StringFromList(j, LoadedChannels)
				currDirectExChan = currDirectExChan[0] 
				firstChan = StringFromList(0, LoadedChannels)
				firstChan = firstChan[0]
				lastChan = StringFromList(ItemsInList(LoadedChannels)-1, LoadedChannels)
				lastChan = lastChan[0]
				if ( exists("root:CorrFactors:Corr_Gamma_" + currDirectExChan + "_" + lastChan) && exists("root:CorrFactors:Corr_Gamma_" + firstChan + "_" + lastChan) )		//the corresponding gamma factors exist
					NVAR currGamma1 = root:CorrFactors:$("Corr_Gamma_" + currDirectExChan + "_" + lastChan)
					NVAR currGamma2 = root:CorrFactors:$("Corr_Gamma_" + firstChan + "_" + lastChan)
					currStrDirectExWave = ListMatch(strAssociatedWaveList, currDirectExChan + "_" + currExColor + "*")				//returns list
					if ( ItemsInList(currStrDirectExWave) == 1 )
						currStrDirectExWave = StringFromList(0, currStrDirectExWave)											//get first item from list
						Wave currDirectExWave = :FRET:corrected:$(currStrDirectExWave + "_beta")				//at this point, intensities are already beta-corrected; ToDo: is this correct???
						tmpTotalIntensity += currDirectExWave * currGamma1 / currGamma2										//tmpTotalIntensity only estimate, since: sum(A,B,C) when FRET 100% A->B->C != sum(A,B,C) when FRET 100% A->C (additional quantum yield in first case)
						Print "\tfor delta:", "Corr_Gamma_" + currDirectExChan + "_" + lastChan, "Corr_Gamma_" + firstChan + "_" + lastChan	//debug
					endif
				endif
			endfor
			
			NVAR currDelta = root:CorrFactors:$("Corr_Delta_" + currChan + "_" + currExColor)
			currWave -= tmpTotalIntensity * currDelta
			Print "\tCorr_Delta_" + currChan + "_" + currExColor	//debug
		endif
	endfor
	
	
	//correct all associated waves for gamma-factor (quantum yield and detection efficiency)
	Print "---gamma corr---"
	for (i=0; i<ItemsInList(strAssociatedWaveList); i+=1)
		currStrAssocWave = StringFromList(i, strAssociatedWaveList)
		currChan = currStrAssocWave[0]				//first char in string
		currExColor = currStrAssocWave[2]				//third char in string
		Wave currWave = :FRET:corrected:$(currStrAssocWave + "_corr")
		Print NameOfWave(currWave)
		
		lastChan = StringFromList(ItemsInList(LoadedChannels)-1, LoadedChannels)
		lastChan = lastChan[0]
//		if ( exists("root:CorrFactors:Corr_Gamma_" + currChan + "_" + lastChan) )
//			NVAR currGamma = root:CorrFactors:$("Corr_Gamma_" + currChan + "_" + lastChan)
//			currWave *= currGamma
//			Print "Corr_Gamma_" + currChan + "_" + lastChan	//debug
//		endif
		if ( exists("root:CorrFactors:Corr_Gamma_" + currChan + "_r") )
			NVAR currGamma1 = root:CorrFactors:$("Corr_Gamma_" + currChan + "_r")
			Print "\tCorr_Gamma_" + currChan + "_r"											//debug
			if ( exists("root:CorrFactors:Corr_Gamma_" + lastChan + "_r") )
				NVAR currGamma2 = root:CorrFactors:$("Corr_Gamma_" + lastChan + "_r")
				Print "\tCorr_Gamma_" + lastChan + "_r" + " is second gamma factor"				//debug
				currWave *= (currGamma1 / currGamma2)
			else
				Print "\tno second gamma factor needed"										//debug
				currWave *= currGamma1
			endif
		endif
	endfor
	
	
	//clean-up
	for (i=0; i<ItemsInList(strAssociatedWaveList); i+=1)
		currStrAssocWave = StringFromList(i, strAssociatedWaveList)
		KillWaves /Z :FRET:corrected:$(currStrAssocWave + "_beta"), :FRET:corrected:$(currStrAssocWave + "_c")
	endfor
	
	
	//reset data folder
	SetDataFolder saveDFR

End


//fill currXWave with the time (in seconds) corresponding to the frames
//IMPORTANT: currXWave has to be scaled correctly before calling GetXWave!!!!
Function GetXWave(currXWave, currExColor, minX)
	Wave currXWave				//wave that is to be filled with the corresponding time data
	String currExColor
	Variable minX				//x offset in exitation cycles (i.e. scaled x)
	
	SVAR pExColorList = root:pExColorList
	Wave pFrameTime = root:pFrameTime
	SVAR LoadedChannels = root:LoadedChannels
	SVAR LoadedChannelsALEX = root:LoadedChannelsALEX
	
	Variable i, TimeFirstFrame, SumTimeExCycle
	
//	currXWave = 0
	
	
	SumTimeExCycle = sum(pFrameTime)
	
	String MergedExColors = ListMatch(pExColorList, currExColor + "*")
	
	Variable NumMergedChans = ItemsInList(MergedExColors)
	
	for (i=0; i<NumMergedChans; i+=1)
		String currMergedExColor = StringFromList(i, MergedExColors)
		Variable PosMergedExColor = WhichListItem(currMergedExColor, pExColorList)
		
		if (PosMergedExColor == 0)													//if clause since sum() always returns at least value of starting wave element
			TimeFirstFrame = 0
		else
			TimeFirstFrame = sum(pFrameTime, 0, 2*PosMergedExColor-1)		//sum(wave, x1, x2), where x1 and x2 are X values, NOT point number (i.e. index);
																								//works here anyway since pFrameTime has the standard wave scaling (start 0, delta 1)
		endif
		
		currXWave[i,*;NumMergedChans] = TimeFirstFrame + minX * SumTimeExCycle + floor(x) * SumTimeExCycle
				//wave[a,b;c] from pooint number a to b (inclusive); c is step width, i.e a, a+c, a+2c, ...
				//floor(x) in order to get assinment of point number to exitation cycle right (for example points 0 and 1 -- i.e. X values 0 and 0.5 -- are from first ex cycle when 2 channels where merged)
	endfor
	
	
	currXWave *= 1/1000
End


//calculate all partial fluorescence traces from list of corrected intensity traces
Function GetPartialFluorescence(currWave, strAssociatedWaveList, minX, maxX [vShowGraph])
	Wave currWave				//use only to get the correct DF
	String strAssociatedWaveList
	Variable minX, maxX			//cursor x position in graph "PrepFRET", x value (i.e. scaled)
	variable vShowGraph
	vShowGraph		= (ParamIsDefault(vShowGraph))? 		1 : vShowGraph
	
	SVAR pExColorList = root:pExColorList
	SVAR LoadedChannels = root:LoadedChannels
//	SVAR LoadedChannelsALEX = root:LoadedChannelsALEX
	Wave pALEX = root:pALEX
	
	String currExColor, currChan, currChanShort, currStrWave, strCurrFRETWave, strCurrXWave
	String currExChanList
	String strAssocFretWaves = ""
	Variable i, j, diffX
	
	
	//set DF according to currWave
	DFREF saveDFR = GetDataFolderDFR()
	SetDataFolder GetWavesDataFolderDFR(currWave)
	
	
//	diffX = maxX - minX + 1
	diffX = (floor(maxX) - floor(minX)) + 1					//number of exitation cycles between cursors, +1 since including both cursor position
	
	
	
	//get list with exitation colors, take into account that channels may be merged
	String MergedExColorList = pExColorList
	SVAR /Z pMergeChannel = root:pMergeChannel
	if ( SVAR_Exists(pMergeChannel) && ItemsInList(pMergeChannel) > 0 )
		String ChanMerged = ListMatch(pExColorList, pMergeChannel + "*")
		MergedExColorList = RemoveFromList(ChanMerged, pExColorList)
		MergedExColorList += pMergeChannel + ";"
	endif
	
	
	for (i=0; i<ItemsInList(MergedExColorList); i+=1)	//MergedExColorList is pExColorList wtih merged ex colors replaced
		currExColor = StringFromList(i, MergedExColorList)
		currExChanList = ""
		
		//make tmpSumWave to sum up all available channels under current illumination
		//get DimScale of current exitation color and make tmpSumWave to sum up all available channels under current exitation
		String strFirstAssocWave = StringFromList(0, ListMatch(strAssociatedWaveList, "*_" + currExColor + "*"))
		Wave FirstAssocWave = $strFirstAssocWave
		Variable DimScale = DimDelta(FirstAssocWave, 0), xOffset = DimOffset(FirstAssocWave, 0)
		
		
		String strTmpSumWave = currExColor + "_TmpSumWave"
		
		//DoAlert 0, "check this"
		Make /O /N=(round(diffX / DimScale)) :FRET:$strTmpSumWave = 0			//diffX is in exiation cycles (i.e. scaled when sub-channels were merged)
		Wave tmpSumWave = :FRET:$strTmpSumWave
		SetScale /P x, 0, DimScale, tmpSumWave
		
		
		//make list of all available channels under current illumination and fill tmpSumWave
		for (j=0; j<ItemsInList(LoadedChannels); j+=1)
			currChan = StringFromList(j, LoadedChannels)
			currChanShort = currChan[0]
			
			//get wave that matches current exitation color and detection channel
			currStrWave = ListMatch(strAssociatedWaveList, currChanShort + "_" + currExColor + "*")		//returns a list
			if ( ItemsInList(currStrWave) == 1 )
				currExChanList += currChanShort + ";"																			//list holds all channels (abbreviated) that are used under the current illumination
				
				currStrWave = StringFromList(0, currStrWave)																//get first item from list
				Wave currWave = :FRET:corrected:$(currStrWave + "_corr")
				
				tmpSumWave += currWave[round(p + floor(minX)/DimScale) - xOffset]									//p since wave may be scaled; floor(minX)/DimScale in order to start at position of left cursor
				//Print "summing", NameOfWave(currWave)									//debug
			elseif ( ItemsInList(currStrWave) > 1 )
				Abort "GetPartialFluorescence(). This really should not happen. Too many waves match current exitation color and detection channel."
			endif
		endfor
		
		
		//calculate the partial fluorescence for all but the first channel under current illumination
		//also, duplicate the corresponding xWave with respect to the cursor positions
		for (j=1; j<ItemsInList(currExChanList); j+=1)			//j=1 -> start at first acceptor channel
			currChanShort = StringFromList(j, currExChanList)
			currStrWave = ListMatch(strAssociatedWaveList, currChanShort + "_" + currExColor + "*")		//returns a list
			if ( ItemsInList(currStrWave) != 1 )
				Abort "GetPartialFluorescence(). Something went wrong with " + currStrWave
			endif
			currStrWave = StringFromList(0, currStrWave)																	//get first item from list
			Wave currWave = :FRET:corrected:$(currStrWave + "_corr")
			
			strCurrFRETWave = "FRET_" + UpperStr(currChanShort) + "_" + currStrWave[2, strlen(currStrWave)-1]
			ControlInfo /W=PrepFRET ChkOverwrite
			if ( V_Value && WaveExists($(":FRET:" + strCurrFRETWave)) )												//CheckBox selected and wave already exists
				SetDataFolder :FRET
				strCurrFRETWave = UniqueName(strCurrFRETWave + "_", 1, 1)												//object is wave and start at 1
				SetDataFolder ::																										//up one dir
			endif
			strCurrXWave = ReplaceString("FRET", strCurrFRETWave, "xWave", 1, 1)
			Make /O /N=(round(diffX / DimScale)) :FRET:$strCurrFRETWave = 0										//DimScale set at beginning of outer for-loop (ex color loop)
			SetScale /P x, 0, DimScale, :FRET:$strCurrFRETWave
			Duplicate /O /R=(floor(minX)-xOffset, floor(maxX) + 1 - DimScale -xOffset) $(currStrWave + "_X"), :FRET:$strCurrXWave		//R=() since minX and maxX are x-values (i.e. scaled)
																																			//floor(maxX) +1 - DimScale -> last layer of maxX exitation cycle
			Wave currFRETWave = :FRET:$strCurrFRETWave
			Wave currXWave = :FRET:$strCurrXWave
			strAssocFretWaves += strCurrFRETWave + ";"																		//holds all associated FRET* waves
			
			
			//copy all info to notes:
			Note currFRETWave, "AssociatedWaves=" + strAssociatedWaveList
			Note currFRETWave, "xWave=" + strCurrXWave
			Note currFRETWave, "FilmNameMaster=" + StringByKey("FilmNameMaster", note(currWave), "=", "\r")	//StringFromList(2, note(currWave), "\r")
			if ( strlen(StringByKey("LocalGamma", note(currWave), "=", "\r")) > 0 )
				Note currFRETWave, "LocalGamma=" + StringByKey("LocalGamma", note(currWave), "=", "\r")	//StringFromList(3, note(currWave), "\r")
			endif
			
			
			//the magic happens now
			currFRETWave = currWave[round(p + floor(minX)/DimScale)-xOffset] / tmpSumWave[p]				//[round(p + floor(minX)/DimScale)] in order to start at the beginning of exitation cycle of leftmost cursor
			
			
			if (vShowGraph == 1)
				//display partial fluorescence trace in graph "FRET0"; plotted vs time in sec
				AppendToGraph /W=FRET0 currFRETWave vs currXWave
				if ( ItemsInList(pExColorList) <= 1 )			//no ALEX
					ColorizeTracesFRET(currChanShort)
				else										//ALEX
					ColorizeTracesFRET(currChanShort, strExColor=currExColor)
				endif
				Wave rgb = root:rgb
				ModifyGraph /W=FRET0 rgb($strCurrFRETWave)=(rgb[0], rgb[1], rgb[2])
			endif
		endfor
	endfor
	
	
	//add string of all associated FRET waves to each FRET trace created above
	for (i=0; i<ItemsInList(strAssocFretWaves); i+=1)
		strCurrFRETWave = StringFromList(i, strAssocFretWaves)
		Wave currFRETWave = :FRET:$strCurrFRETWave
		Note currFRETWave, "AssocFretWaves=" + strAssocFretWaves
	endfor
	
//	KillWaves /Z tmpSumWave
	
	
	//restore data folder
	SetDataFolder saveDFR
End


//make 1D histogram of all partial fluorescence waves (in root:saved_traces:FRET) from supplied channel
//for each bin, lower border is exluded and upper border is included (i.e., first bin for minHist=-0.5, maxHist=1.5 and binHist=50 is ]-0.5;-0.46] and last bin is ]1.46;1.5])
Function HistFret1D(strPF, [Folder, binHist])
	String strPF					//first character of partial fluorescence channel, e.g. "o", "r" or "r_b"
	String Folder				//optional, arbitrary folder that holds the traces for the histogram; default: "root:saved_traces:FRET"
	Variable binHist				//number of bins
	
	
	binHist = (ParamIsDefault(binHist)) ? 50 : binHist
	
	String PFWaveList
	Variable i, j
	Variable minHist = -0.5, maxHist = 1.5
	Variable binWidth = (maxHist - minHist) / binHist
	
	
	//take care of DF since WaveList() only opperates on the current data folder
	DFREF saveDFR = GetDataFolderDFR()														//save current data folder in order to restore it at the end
	if ( ParamIsDefault(Folder) == 0 )														//optional "Folder" is provided
		if ( DataFolderExists(Folder) )
			SetDataFolder Folder
			Print "HistFret1D. Working in folder " + GetDataFolder(1)
		else
			Print "HistFret1D. Specified folder does not exist. Aborting."
			Abort
		endif
	elseif ( DataFolderExists("root:saved_traces:FRET") )								//does root:saved_traces:FRET exist
		SetDataFolder root:saved_traces:FRET
		Print "HistFret1D. Working in folder root:saved_traces:FRET."	
	elseif ( DataFolderExists(":FRET") )													//does :FRET in current data folder exist
		SetDataFolder :FRET
		Print "HistFret1D. Working in folder " + GetDataFolder(1)
	else 
		Print "HistFret1D. No FRET folder was found. Aborting."
		Abort
	endif
	
	
	//get all PF waves	 containing strPF in wave name
	PFWaveList = WaveList("FRET_" + strPF + "*", ";", "")
	if ( strlen(PFWaveList) == 0 )
		Print "HistFret1D. No waves of type \"FRET_" + strPF + "*\" found. Aborting."
		SetDataFolder saveDFR
		Abort
	endif
	
	
	//make histogram wave
	String strHistWave = "Hist_FRET_" + UpperStr(strPF[0]) + strPF[1,strlen(strPF)-1]
	Make /O /N=(binHist) $strHistWave = 0
	Wave HistWave = $strHistWave
	SetScale /P x, minHist + binWidth/2, binWidth, HistWave						//(minHist+binWidth/2) since we want the X values of HistWave to be in the center of the bin
																										//the first interval for binning thus goes from minHist to minHist+binWidth, with the corresponding X value being (minHist+binWidth/2)
	
	//fill HistWave
	for (i=0; i<ItemsInList(PFWaveList); i+=1)
		Wave currPFWave = $(StringFromList(i, PFWaveList))
		for (j=0; j<DimSize(currPFWave, 0); j+=1)
			if ( currPFWave[j] <= minHist || currPFWave[j] > maxHist )			//skip when current PF not in ]minHist;maxHist]
				continue
			endif
			Variable PointNumber = ( currPFWave[j] - DimOffset(HistWave, 0) ) / DimDelta(HistWave, 0)	//calulate point number for HistWave whose X value is closest to currPFWave[j]
			HistWave[round(PointNumber)] += 1												//round just to be on the save side
			//histWave[round((currPFWave[j] - -0.48) * 50/2)] += 1
			//HistWave[x2pnt(HistWave, currPFWave[j])] += 1
		endfor
	endfor
	Note /K HistWave, "PFWaveList=" + PFWaveList										// /K kills existing note first, then sets new one
	
	
	//make a graph
//	DoWindow /K $(strHistWave + "0")
	Display /N=$(strHistWave) HistWave														//S_name is set to newly created graph name, /W=(700,0,1400,440)
	ModifyGraph /W=$S_name mode($strHistWave)=5,offset($strHistWave)={-binWidth/2,0}	//xOffset of -binWidth/2 to get bars with centered x values (needed for bars only!)
	ModifyGraph /W=$S_name rgb($strHistWave)=(0,0,0)
	Label /W=$S_name left "#"; Label /W=$S_name bottom "PF " + UpperStr(strPF)
	AppendToGraph /W=$S_name HistWave
	ModifyGraph /W=$S_name mode($(strHistWave + "#1"))=3
	SetAxis /W=$S_name bottom minHist, maxHist + 0.05								//+0.05 in order to show complete bar of last bin
	SetAxis /W=$S_name left 0, *
	String NumTraces = num2str(ItemsInList(PFWaveList))
	String strFolder =  ReplaceString("FRET:", GetDataFolder(1), "")
	TextBox /C /N=info /F=1 "Folder: " + strFolder + "\r# of traces:" + NumTraces
	TextBox /C /N=info /A=LT
	
	
	//load addon functionality if available
	String AddOns = FunctionList("AddOnHistFret1D*", ";", "KIND:2")			//list user-defined functions
	AddOns = SortList(AddOns)
	for (i=0; i<ItemsInList(AddOns); i+=1)
		//function AddOnHistFret1D*(strHistWave, strGraphName)
		String strCmd = StringFromList(i, AddOns) + "(\"" + strHistWave + "\",\"" + S_name + "\")"
		Execute strCmd
	endfor
	
	
	//restore data folder
	SetDataFolder saveDFR
End


//make 2D histogram of all partial fluorescence waves (in root:saved_traces:FRET) from supplied channel
Function HistFret2D(strPF1, strPF2, [Folder, binHist])
	String strPF1, strPF2			//first character of partial fluorescence channel, e.g. "o", "r" or "r_b"
	String Folder					//optional, arbitrary folder that holds the traces for the histogram
	Variable binHist					//number of bins
	
	
	binHist = (ParamIsDefault(binHist)) ? 50 : binHist
	
	String PF1WaveList, PF2WaveList = ""
	String strAssociatedWaveList, strCurrAssocWave, strCurrPF2Wave
	Variable i, j
	Variable minHist = -0.5, maxHist = 1.5
	Variable binWidth = (maxHist - minHist) / binHist
	
	
	//take care of DF since WaveList() only opperates on the current data folder
	DFREF saveDFR = GetDataFolderDFR()													//save current data folder in order to restore it at the end
	if ( ParamIsDefault(Folder) == 0 )													//optional "Folder" is provided
		if ( DataFolderExists(Folder) )
			SetDataFolder Folder
			Print "HistFret2D. Working in folder " + GetDataFolder(1)
		else
			Print "HistFret2D. Specified folder does not exist. Aborting."
			Abort
		endif
	elseif ( DataFolderExists("root:saved_traces:FRET") )							//does root:saved_traces:FRET exist
		SetDataFolder root:saved_traces:FRET
		Print "HistFret2D. Working in folder root:saved_traces:FRET."
	elseif ( DataFolderExists(":FRET") )												//does :FRET in current data folder exist
		SetDataFolder :FRET
		Print "HistFret2D. Working in folder " + GetDataFolder(1)
	else 
		Print "HistFret2D. No FRET folder was found. Aborting."
		Abort
	endif
	
	
	//get all PF waves	 containing strPF1 in wave name
	PF1WaveList = WaveList("FRET_" + strPF1 + "*", ";", "")
	
	
	//get associated wave that matches strPF2
	for (i=0; i<ItemsInList(PF1WaveList); i+=1)
		Wave currPF1Wave = $(StringFromList(i, PF1WaveList))
		strAssociatedWaveList = StringByKey("AssociatedWaves", note(currPF1Wave), "=", "\r")
		strCurrAssocWave = ListMatch(strAssociatedWaveList, strPF2 + "*")	//returns a list
		if ( ItemsInList(strCurrAssocWave) == 1 )
			strCurrAssocWave = StringFromList(0, strCurrAssocWave)				//get first item from list
			strCurrPF2Wave = "FRET_" + UpperStr(strCurrAssocWave[0]) + strCurrAssocWave[1, strlen(strCurrAssocWave)-1]
			PF2WaveList += strCurrPF2Wave + ";"
		else
			Print "Error due to strCurrAssocWave", strCurrAssocWave
			DoAlert 0, "HistFret2D: Unexpected number of associated waves."
			return -1
		endif
	endfor
	
	
	//make histogram wave
	String strHistWave = "Hist_FRET_" + UpperStr(strPF1[0]) + strPF1[1,strlen(strPF1)-1] + "_" + UpperStr(strPF2[0]) + strPF2[1,strlen(strPF2)-1]
	Make /O /N=(binHist, binHist) $strHistWave = 0
	Wave HistWave = $strHistWave
	SetScale /P x, minHist + binWidth/2, binWidth, HistWave					//(minHist+binWidth/2) since we want the X values of HistWave to be in the center of the bin
	SetScale /P y, minHist + binWidth/2, binWidth, HistWave
	
	
	//fill HistWave
	for (i=0; i<ItemsInList(PF1WaveList); i+=1)
		Wave currPF1Wave = $(StringFromList(i, PF1WaveList))
		Wave currPF2Wave = $(StringFromList(i, PF2WaveList))
		
		for (j=0; j<DimSize(currPF1Wave, 0); j+=1)
			if ( currPF1Wave[j] <= minHist || currPF1Wave[j] > maxHist )	//skip when current PF not in ]minHist;maxHist]
				continue
			endif
			if ( currPF2Wave[j] <= minHist || currPF2Wave[j] > maxHist )	//skip when current PF not in ]minHist;maxHist]
				continue
			endif
			Variable PointNumberX = ( currPF1Wave[j] - DimOffset(HistWave, 0) ) / DimDelta(HistWave, 0)		//calulate point number for HistWave whose X value is closest to currPF1Wave[j]
			Variable PointNumberY = ( currPF2Wave[j] - DimOffset(HistWave, 1) ) / DimDelta(HistWave, 1)		//calulate point number for HistWave whose Y value is closest to currPF2Wave[j]
			HistWave[round(PointNumberX)][round(PointNumberY)] += 1
		endfor
	endfor
	Note /K HistWave, "PF1WaveList=" + PF1WaveList								// /K kills existing note first, then sets new one
	Note HistWave, "PF2WaveList=" + PF2WaveList
	
	
	//make a graph
//	DoWindow /K $(strHistWave + "0")
	Display /N=$(strHistWave); AppendImage /W=$S_name HistWave				//S_name is set to newly created graph name
	//ModifyImage /W=$S_name $strHistWave ctab={*,*,YellowHot,0}
	ModifyImage /W=$S_name $strHistWave ctab={*,*,Grays,1}
	ModifyGraph /W=$S_name height=400, width=400
	Label /W=$S_name bottom, "PF " + UpperStr(strPF1[0]) + strPF1[1,strlen(strPF1)-1]
	Label /W=$S_name left , "PF " + UpperStr(strPF2[0]) + strPF2[1,strlen(strPF2)-1]
	
	
	SetWindow $S_name hook(HookCountHist)=HookCountHist
	
	
	//restore data folder
	SetDataFolder saveDFR
End


//initialize top graph (which is expected to be a 2D histogram) for drawing a ROI and counting events therein
Function EventCount2DHistInit()
	ShowTools /A poly
	SetDrawLayer ProgFront
	SetDrawEnv linefgc=(0,65280,0), fillpat=0										//line color & fill pattern
	SetDrawEnv xcoord=bottom,ycoord=left												//seems to cause trouble when axes are scaled by another wave..., only "plot relative" works then
	SetDrawEnv save																			//stores current drawing environment as the default one
End


//count events in ROI in a 2D histogram
Function EventCount2DHist()
	//get image instance from top graph
	String strHistWave = StringFromList(0, ImageNameList("",";"))			//get first image in top graph
	Wave HistWave = ImageNameToWaveRef("", strHistWave)							//get wave reference from top graph
	
	//set data folder to folder of HistWave
	DFREF saveDFR = GetDataFolderDFR()
	SetDataFolder GetWavesDataFolder(HistWave, 1)
	
	//get wave of ROI and calculate number of events in it
	ImageGenerateROIMask $strHistWave													//create a ROI mask from selection in top graph and $strHistWave image instance
	Duplicate /O HistWave, PartialHistWave
	Wave M_ROIMask, PartialHistWave
	PartialHistWave = PartialHistWave * M_ROIMask
	Print sum(PartialHistWave), "of", sum(HistWave)
	
	SetDataFolder saveDFR
	
	String topGraph = StringFromList(0, WinList("*", ";","WIN:1"))				//WinList returns a list of all graphs
	DrawAction /W=$topGraph /L=ProgFront delete
	GraphNormal /W=$topGraph
End


//make 3D histogram of all partial fluorescence waves (in root:saved_traces:FRET) from supplied channel
Function HistFret3D(strPF1, strPF2, strPF3 [Folder, binHist])
	String strPF1, strPF2, strPF3				//first character of partial fluorescence channel, e.g. "o", "r" or "r_b"
	String Folder								//optional, folder in root:saved_traces: that holds the traces for the histogram
	Variable binHist								//number of bins
	
	
	binHist = (ParamIsDefault(binHist)) ? 50 : binHist
	
	
	String PF1WaveList, PF2WaveList = "",  PF3WaveList = ""
	String strAssociatedWaveList, strCurrAssocWave, strCurrPF2Wave, strCurrPF3Wave
	Variable i, j
	Variable minHist = -0.5, maxHist = 1.5
	Variable binWidth = (maxHist - minHist) / binHist
	
	
	//take care of DF since WaveList() only opperates on the current data folder
	DFREF saveDFR = GetDataFolderDFR()													//save current data folder in order to restore it at the end
	if ( ParamIsDefault(Folder) == 0 )													//optional "Folder" is provided
		if ( DataFolderExists(Folder) )
			SetDataFolder Folder
			Print "HistFret3D. Working in folder " + GetDataFolder(1)
		else
			Print "HistFret3D. Specified folder does not exist. Aborting."
			Abort
		endif
	elseif ( DataFolderExists("root:saved_traces:FRET") )							//does root:saved_traces:FRET exist
		SetDataFolder root:saved_traces:FRET
		Print "HistFret2D. Working in folder root:saved_traces:FRET."
	elseif ( DataFolderExists(":FRET") )												//does :FRET in current data folder exist
		SetDataFolder :FRET
		Print "HistFret2D. Working in folder " + GetDataFolder(1)
	else 
		Print "HistFret2D. No FRET folder was found. Aborting."
		Abort
	endif
	
//	//get all PF waves	 containing strPF1 in wave name
//	DFREF saveDFR = GetDataFolderDFR()															//save current data folder in order to restore it at the end
//	if ( ParamIsDefault(Folder) == 1 )
//		SetDataFolder root:saved_traces:FRET													//since WaveList() only opperates on the current data folder
//		Print "HistFret2D. Working in folder FRET."
//	elseif ( DataFolderExists("root:saved_traces:" + Folder) )
//		SetDataFolder root:saved_traces:$Folder
//		Print "HistFret3D. Working in folder " + Folder
//	else
//		Print "HistFret�D. Please supply a valid data folder in \"root:saved_traces:\"."
//	endif
	
	
	
	PF1WaveList = WaveList("FRET_" + strPF1 + "*", ";", "")
	
	//get associated wave that matches strPF2
	for (i=0; i<ItemsInList(PF1WaveList); i+=1)
		Wave currPF1Wave = $(StringFromList(i, PF1WaveList))
		strAssociatedWaveList = StringByKey("AssociatedWaves", note(currPF1Wave), "=", "\r")
		strCurrAssocWave = ListMatch(strAssociatedWaveList, strPF2 + "*")				//returns a list
		if ( ItemsInList(strCurrAssocWave) == 1 )
			strCurrAssocWave = StringFromList(0, strCurrAssocWave)							//get first item from list
			strCurrPF2Wave = "FRET_" + UpperStr(strCurrAssocWave[0]) + strCurrAssocWave[1, strlen(strCurrAssocWave)-1]
			PF2WaveList += strCurrPF2Wave + ";"
		else
			Print "Error due to strCurrAssocWave", strCurrAssocWave
			DoAlert 0, "HistFret3D: Unexpected number of associated waves."
			return -1
		endif
	endfor
	
	//get associated wave that matches strPF3
	for (i=0; i<ItemsInList(PF1WaveList); i+=1)
		Wave currPF1Wave = $(StringFromList(i, PF1WaveList))
		strAssociatedWaveList = StringByKey("AssociatedWaves", note(currPF1Wave), "=", "\r")
		strCurrAssocWave = ListMatch(strAssociatedWaveList, strPF3 + "*")				//returns a list
		if ( ItemsInList(strCurrAssocWave) == 1 )
			strCurrAssocWave = StringFromList(0, strCurrAssocWave)							//get first item from list
			strCurrPF3Wave = "FRET_" + UpperStr(strCurrAssocWave[0]) + strCurrAssocWave[1, strlen(strCurrAssocWave)-1]
			PF3WaveList += strCurrPF3Wave + ";"
		else
			Print "Error due to strCurrAssocWave", strCurrAssocWave
			DoAlert 0, "HistFret3D: Unexpected number of associated waves."
			return -1
		endif
	endfor
	
	//make histogram wave
	Make /O /N=(binHist, binHist, binHist) Hist3D  = 0
	SetScale /P x, minHist + binWidth/2, binWidth, Hist3D									//(minHist+binWidth/2) since we want the X values of HistWave to be in the center of the bin
	SetScale /P y, minHist + binWidth/2, binWidth, Hist3D
	SetScale /P z, minHist + binWidth/2, binWidth, Hist3D	
	
	//fill HistWaves
			
	concatenate/O/NP PF1WaveList, HistX
	concatenate/O/NP PF2WaveList, HistY
	concatenate/O/NP PF3WaveList, HistZ
	
	
	for (i=0; i<ItemsInList(PF1WaveList)-1; i+=1)
		Wave currPF1Wave = $(StringFromList(i, PF1WaveList))
		Wave currPF2Wave = $(StringFromList(i, PF2WaveList))
		Wave currPF3Wave = $(StringFromList(i, PF3WaveList))

		
		for (j=0; j<DimSize(currPF1Wave, 0); j+=1)
			if ( currPF1Wave[j] <= minHist || currPF1Wave[j] > maxHist )				//skip when current PF not in ]minHist;maxHist]
				continue
			endif
			if ( currPF2Wave[j] <= minHist || currPF2Wave[j] > maxHist )				//skip when current PF not in ]minHist;maxHist]
				continue
			endif
			if ( currPF3Wave[j] <= minHist || currPF3Wave[j] > maxHist )				//skip when current PF not in ]minHist;maxHist]
				continue
			endif
			Variable PointNumberX = ( currPF1Wave[j] - DimOffset(Hist3D, 0) ) / DimDelta(Hist3D, 0)			//calulate point number for HistWave whose X value is closest to currPF1Wave[j]
			Variable PointNumberY = ( currPF2Wave[j] - DimOffset(Hist3D, 1) ) / DimDelta(Hist3D, 1)		//calulate point number for HistWave whose Y value is closest to currPF2Wave[j]
			Variable PointNumberZ = ( currPF3Wave[j] - DimOffset(Hist3D, 2) ) / DimDelta(Hist3D, 2)

			Hist3D[round(PointNumberX)][round(PointNumberY)][round(PointNumberZ)] += 1
		endfor
	endfor

	execute "gizme()"
	
	//Show 2D Projection on the three different planes
 	ShowProjection(HistY,HistX,HistZ,strPF2,strPF1,strPF3)
 	ShowProjection(HistZ,HistX,HistY,strPF3,strPF1,strPF2)
 	ShowProjection(HistZ,HistY,HistX,strPF3,strPF2,strPF1)
 	
	//restore data folder
	SetDataFolder saveDFR
End


function ShowProjection(yaxis, xaxis, zaxis, ystr, xstr, zstr)
	wave yaxis, xaxis, zaxis
	string ystr, xstr, zstr
	display/K=1  yaxis vs xaxis 
	Label left ystr
	Label bottom xstr
	SetAxis bottom -0.5,1.5
	SetAxis left -0.5,1.5
	ModifyGraph  width=300, height=300, zColor={zaxis,-0.5,1.5,Rainbow16,0},msize=1,mode=3,marker=5
	ColorScale /C/N=text0/E=2/A=MC zstr/DelayUpdate
	ColorScale /C/N=text0 width=10,heightPct=40	
end	


macro gizme()
	NewGizmo /I   /W=(100,100,600,600)
	AppendToGizmo isosurface = Hist3D

	AppendToGizmo Axes=BoxAxes, name=axes0
	ModifyGizmo ModifyObject=axes0, property={0,ticks,1}
	ModifyGizmo ModifyObject=axes0, property={0,axiscolor,0,1,0,1}
	ModifyGizmo ModifyObject=axes0, property={0,axisLabel,1}
	ModifyGizmo ModifyObject=axes0, property={0,axisLabelText, "Acceptor1"}

	ModifyGizmo ModifyObject=axes0, property={1,ticks,1}
	ModifyGizmo ModifyObject=axes0, property={1,axiscolor,1,0,0,1}
	ModifyGizmo ModifyObject=axes0, property={1,axisLabel,1}
	ModifyGizmo ModifyObject=axes0, property={1,axisLabelText, "Acceptor2"}

	ModifyGizmo ModifyObject=axes0, property={2,ticks,1}
	ModifyGizmo ModifyObject=axes0, property={2,axiscolor,0.5,0,0.5,1}
	ModifyGizmo ModifyObject=axes0, property={2,axisLabel,1}
	ModifyGizmo ModifyObject=axes0, property={2,axisLabelText, "Acceptor3"}
end


//show all FRET* waves in folder "root:saved_traces:FRET" in a stacked graph
Function ShowFretTraces()
	SVAR pExColorList = root:pExColorList
	String PFWaveList, strCurrWave, currAssocFretWavesList, strCurrAssocFretWave, strCurrXWave
	Variable i=0, j
	Variable offset = 5
	
	
	//take care of data folder
	if (DataFolderExists("root:saved_traces:FRET"))
		DFREF saveDFR = GetDataFolderDFR()												//save current data folder in order to restore it at the end
		SetDataFolder root:saved_traces:FRET											//needed since WaveList() only works in current data folder
//		DFREF currDFR = GetDataFolderDFR()
	elseif(DataFolderExists("FRET"))
		SetDataFolder :FRET
//		DFREF currDFR = GetDataFolderDFR()
		//string currDF = GetDataFolder(1)    										//manually point at a renamed DF
	else 
		Print "Data folder ... :FRET does not exist"
		return -1
	endif
	
	
	//get all PF waves
	PFWaveList = WaveList("FRET_*", ";", "")
	
	
	//create or update graph and append saved FRET traces
	PrepareGraphForUpdate("SavedFretTraces", T=1, K=1, left=10, top=10, right=800, bottom=400)
	
	
	do
		strCurrWave = StringFromList(0, PFWaveList)
		Wave currWave = $strCurrWave
		currAssocFretWavesList = StringByKey("AssocFretWaves", note(currWave), "=", "\r")
		
		
		for (j=0; j<ItemsInList(currAssocFretWavesList); j+=1)
			strCurrAssocFretWave = StringFromList(j, currAssocFretWavesList)
			
			//add to graph "SavedFretTraces"
			Wave currFretWave = $strCurrAssocFretWave
			strCurrXWave = StringByKey("xWave", note(currFretWave), "=", "\r")
			Wave currXWave = $strCurrXWave
			AppendToGraph /W=SavedFretTraces currFretWave vs currXWave
			
			//adjust offset
			ModifyGraph /W=SavedFretTraces offset($strCurrAssocFretWave)={0, i*offset}
			
			//colorize
			if ( ItemsInList(pExColorList) <= 1 )										//check if trace from ALEX experiment
				ColorizeTraces(strCurrAssocFretWave[5])								//sets wave root:rgb to corresponding values
			else
				ColorizeTraces(strCurrAssocFretWave[5], strExColor=strCurrAssocFretWave[7])
			endif
			Wave rgb = root:rgb
			ModifyGraph /W=SavedFretTraces rgb($strCurrAssocFretWave)=(rgb[0], rgb[1], rgb[2])
		endfor
		
		PFWaveList = RemoveFromList(currAssocFretWavesList, PFWaveList)	//remove waves from list, that were appended to graph "SavedFretTraces" in the for-loop above
		i += 1																					//increase counter for offset
	while (ItemsInList(PFWaveList) > 0)
	
	
	//nice-up graph "SavedFretTraces"
	Label /W=SavedFretTraces bottom "time (sec)"
	
	
	//restore data folder
	if ( DataFolderRefStatus(saveDFR) )
		SetDataFolder saveDFR
	else
		SetDataFolder ::
	endif
End


//get the screen size and write it to STRUCT ScreenSizeParameters
Function GetScreenParameters(ScrP)
	STRUCT ScreenSizeParameters &ScrP
	
	// get screen pixel sizes
	
	if (cmpstr(IgorInfo(2),"Macintosh")==0)
		
		// MacOS
		
		string IgorStuff=""
		variable scr0,scr1,scr2
		
		IgorStuff=IgorInfo(0)
		scr0 = strsearch(IgorStuff,"RECT",0)
		scr1 = strsearch(IgorStuff,",",scr0+9)
		scr2 = strlen(IgorStuff)-2		
		ScrP.scrwpxl = str2num(IgorStuff[scr0+9,scr1-1])
		ScrP.scrhpxl = str2num(IgorStuff[scr1+1,scr2])
	else
		
		// WinXX (must maximize the frame)
		
		MoveWindow/F 2, 2, 2, 2
		GetWindow kwFrameInner wsizeDC
		
		ScrP.scrwpxl = (v_right-v_left)
		ScrP.scrhpxl = (v_bottom-v_top)
	endif
	
	// set screen point sizes
	
	ScrP.scrwpnt = ScrP.scrwpxl*72/ScreenResolution
	ScrP.scrhpnt = ScrP.scrhpxl*72/ScreenResolution
	
	return 0
	
	//// EXAMPLE USEAGE
	//// Show Examples displays a graph and panel at 60%x40% of screen
	// 
	//Function ShowExamples()
	// 
	//	// define the screen parameter structure
	// 
	//	STRUCT ScreenSizeParameters ScrP
	// 
	//	// initialize it
	// 
	//	GetScreenParameters(ScrP)
	// 
	//	// show a graph window at 60% x 40% of screen
	// 
	//	display/W=(0.5*ScrP.scrwpnt, 0, 0.95*ScrP.scrwpnt, 0.4*ScrP.scrhpnt) as "60 x 40 Graph"
	// 
	//        // show a table window at 60% x 40% of screen
	// 
	//	edit/W=(0,0,0.6*ScrP.scrwpnt,0.4*ScrP.scrhpnt) as "60 x 40 Table"
	// 
	//	// show a panel at 60% x 40% of screen
	// 
	//	NewPanel/W=(0,0,0.6*ScrP.scrwpxl,0.4*ScrP.scrhpxl) as "60 x 40 Panel"
	// 
	//	return 0
	//end
End


//##################################################
//# AddOn Functions
//##################################################

//show selected ranges (FRET range, Donly or Aonly range) in PrepFRET graph
Function AddOnPrepareForFRET_ShowRange()
	SVAR pExColorList = root:pExColorList
	variable i=0, a,b
	string strCurr
	
	//Remove existing wCurrALEX and wCurrFret
	RemoveFromGraph /Z /W=PrepFRET wCurrFRET, wCurrALEX
	
	string strAllTracesInGraph = TraceNameList("PrepFRET", ";", 1)
	string strCurrOffsetWaveName =RemoveEnding(	StringFromList(0,GrepList(strAllTracesInGraph,"_c")),"_c")
	//Check for DF
	if (!datafolderexists(":FRET:HelperStuff"))
		newdatafolder :FRET:HelperStuff
	endif

	
	//ALEX wave
	if (waveexists(:FRET:offsetOnly:$strCurrOffsetWaveName))
		wave wCurr = :FRET:offsetOnly:$strCurrOffsetWaveName
		duplicate/o wCurr, :FRET:HelperStuff:wCurrALEX /Wave = wCurrALEX
		wCurrALEX[] = 1 //wavemax(wCurr)
		//Get xoffset from wavenote
		a = Str2Num(StringFromList(0,StringByKey("ALEXRange", note(wCurrALEX), "=", "\r")))
		b = Str2Num(StringFromList(1,StringByKey("ALEXRange", note(wCurrALEX), "=", "\r")))		
		//SetScale
		AppendToGraph /W=PrepFRET wCurrALEX vs $(strCurrOffsetWaveName + "_X")[a,b]
		ModifyGraph /W=PrepFRET lsize(wCurrALEX)=0,rgb(wCurrALEX)=(57344,65280,48896),mode(wCurrALEX)=0,offset(wCurrALEX)={0,-1000}	,lsize(wCurrALEX)=10	
		//Bring Trace to background	
		i = ItemsInList(strAllTracesInGraph)
		do
			strCurr = StringFromList(i,strAllTracesInGraph)
			ReorderTraces/W=PrepFRET $strCurr, {wCurrALEX}			
			i-=1
		while (i >-1)
	endif
	//FRET wave
	if (waveexists(:FRET:offset:$strCurrOffsetWaveName))
		wave wCurr = :FRET:offset:$strCurrOffsetWaveName
		duplicate/o wCurr, :FRET:HelperStuff:wCurrFRET /Wave = wCurrFRET
		wCurrFRET[] = 1 //wavemax(wCurr)
		//Get xoffset from wavenote
		a = Str2Num(StringFromList(0,StringByKey("FRETRange", note(wCurrFRET), "=", "\r")))		
		b = Str2Num(StringFromList(1,StringByKey("FRETRange", note(wCurrFRET), "=", "\r")))
		AppendToGraph /W=PrepFRET wCurrFRET vs $(strCurrOffsetWaveName + "_X")[a,b]
		ModifyGraph /W=PrepFRET lsize(wCurrFRET)=0,rgb(wCurrFRET)=(65280,48896,62208),mode(wCurrFRET)=0,offset(wCurrFRET)={0,-1000},lstyle(wCurrFRET)=3	,lsize(wCurrFRET)=10				
		//Bring Trace to background	
		i = ItemsInList(strAllTracesInGraph)
		do
			strCurr = StringFromList(i,strAllTracesInGraph)
			ReorderTraces/W=PrepFRET $strCurr, {wCurrFRET}
			i-=1
		while (i >-1)
	endif
End	


//##################################################
//# fit functions
//##################################################

Function FitDblGauss1D(w,x) : FitFunc
	Wave w
	Variable x

	//CurveFitDialog/ These comments were created by the Curve Fitting dialog. Altering them will
	//CurveFitDialog/ make the function less convenient to work with in the Curve Fitting dialog.
	//CurveFitDialog/ Equation:
	//CurveFitDialog/ f(x) = z0 + A1 * exp(  -((x-x01)/xWidth1)^2  ) + A2 * exp(  -((x-x02)/xWidth2)^2  )
	//CurveFitDialog/ End of Equation
	//CurveFitDialog/ Independent Variables 1
	//CurveFitDialog/ x
	//CurveFitDialog/ Coefficients 7
	//CurveFitDialog/ w[0] = z0
	//CurveFitDialog/ w[1] = A1
	//CurveFitDialog/ w[2] = x01
	//CurveFitDialog/ w[3] = xWidth1
	//CurveFitDialog/ w[4] = A2
	//CurveFitDialog/ w[5] = x02
	//CurveFitDialog/ w[6] = xWidth2

	return w[0] + w[1] * exp(  -((x-w[2])/w[3])^2  ) + w[4] * exp(  -((x-w[5])/w[6])^2  )
End


//number of peaks is set by length of w
Function FitMultiGauss1D(w, x) : FitFunc
	WAVE w
	Variable x
	
	Variable returnValue = w[0]		//z_0
	Variable i, j
	Variable numPeaks = floor((numpnts(w)-1)/3)
	
	//CustomFitDialog/ Independent Variables 1
	//CustomFitDialog/ x
	//CustomFitDialog/ Coefficients 1 + i*3
	//CustomFitDialog/ w[0] = z_0
	//CustomFitDialog/ w[3*i+1] = A_i
	//CustomFitDialog/ w[3*i+2] = x0_i
	//CustomFitDialog/ w[3*i+3] = xWidth_i	
	
	
	for (i=0; i<numPeaks; i+=1)
		j = 3*i + 1											//+1 since w[0] is reserved for z_0
		returnValue += w[j] * exp(  -((x-w[j+1])/w[j+2])^2  )
	endfor
	
	return returnValue
	
	
	//sample code for fitting 2 gaussian peaks (1D)
	//Duplicate /O $strDataWave, $("fit_" + strDataWave)
	//Wave DataWave = $strDataWave, fit_DataWave = $("fit_" + strDataWave)
	//Make /O /D /N=7 W_coef = {0,70,0.2,0.1,100,0.5,0.1}
	//FuncFit /N /W=2 /H="1000000" /NTHR=0 FitMultiGauss1D, W_coef, DataWave /D=fit_DataWave
End


Function FitDblGauss2D(w,x,y) : FitFunc
	Wave w
	Variable x
	Variable y

	//CurveFitDialog/ These comments were created by the Curve Fitting dialog. Altering them will
	//CurveFitDialog/ make the function less convenient to work with in the Curve Fitting dialog.
	//CurveFitDialog/ Equation:
	//CurveFitDialog/ f(x,y) = z0 + A1 * exp( -1/(2*(1-cor1^2)) * (( (x-x01)/(xWidth1) )^2 + ((y-y01)/(yWidth1))^2 - ( (2*cor1*(x-x01)*(y-y01))/(xWidth1 * yWidth1) ) ) ) + A2 * exp( -1/(2*(1-cor2^2)) * (( (x-x02)/(xWidth2) )^2 + ((y-y02)/(yWidth2))^2 - ( (2*cor2*(x-x02)*(y-y02))/(xWidth2 * yWidth2) ) ) ) 
	//CurveFitDialog/ End of Equation
	//CurveFitDialog/ Independent Variables 2
	//CurveFitDialog/ x
	//CurveFitDialog/ y
	//CurveFitDialog/ Coefficients 13
	//CurveFitDialog/ w[0] = z0
	//CurveFitDialog/ w[1] = A1
	//CurveFitDialog/ w[2] = cor1
	//CurveFitDialog/ w[3] = x01
	//CurveFitDialog/ w[4] = xWidth1
	//CurveFitDialog/ w[5] = y01
	//CurveFitDialog/ w[6] = yWidth1
	//CurveFitDialog/ w[7] = A2
	//CurveFitDialog/ w[8] = cor2
	//CurveFitDialog/ w[9] = x02
	//CurveFitDialog/ w[10] = xWidth2
	//CurveFitDialog/ w[11] = y02
	//CurveFitDialog/ w[12] = yWidth2

	return w[0] + w[1] * exp( -1/(2*(1-w[2]^2)) * (( (x-w[3])/(w[4]) )^2 + ((y-w[5])/(w[6]))^2 - ( (2*w[2]*(x-w[3])*(y-w[5]))/(w[4] * w[6]) ) ) ) + w[7] * exp( -1/(2*(1-w[8]^2)) * (( (x-w[9])/(w[10]) )^2 + ((y-w[11])/(w[12]))^2 - ( (2*w[8]*(x-w[9])*(y-w[11]))/(w[10] * w[12]) ) ) ) 
End


//number of peaks is set by length of w
Function FitMultiGauss2D(w, x, y) : FitFunc
	WAVE w
	Variable x
	Variable y
	
	Variable returnValue = w[0]		//z_0
	Variable i, j
	Variable numPeaks = floor((numpnts(w)-1)/6)
	
	//CustomFitDialog/ Independent Variables 2
	//CustomFitDialog/ x
	//CustomFitDialog/ y
	//CustomFitDialog/ Coefficients 1 + i*6
	//CustomFitDialog/ w[0] = z_0
	//CustomFitDialog/ w[6*i+1] = A_i
	//CustomFitDialog/ w[6*i+2] = cor_i
	//CustomFitDialog/ w[6*i+3] = x0_i
	//CustomFitDialog/ w[6*i+4] = xWidth_i
	//CustomFitDialog/ w[6*i+5] = y0_i
	//CustomFitDialog/ w[6*i+6] = yWidth_i
	
	
	for (i=0; i<numPeaks; i+=1)
		j = 6*i + 1											//+1 since w[0] is reserved for z_0
		returnValue += w[j] * exp(  -1/(2*(1-w[j+1]^2)) * ( ((x-w[j+2])/(w[j+3]))^2 + ((y-w[j+4])/(w[j+5]))^2 - (2*w[j+1]*(x-w[j+2])*(y-w[j+4]))/(w[j+3] * w[j+5]) )  )
	endfor
	
	return returnValue
	
	//sample code for fitting 2 gaussian peaks (2D)
	//Duplicate /O $strDataWave, $("fit_" + strDataWave)
	//Wave DataWave = $strDataWave, fit_DataWave = $("fit_" + strDataWave)
	//Make /O /D /N=13 W_coef = {0,10,-0.2,0.12,0.08,0.28,0.08,20,-0.5,0.56,0.15,0.08,0.08}
	//FuncFitMD /N /W=2 /H="1000000000000" /NTHR=0 FitMultiGauss2D, W_coef, DataWave /D=fit_DataWave
End


//##################################################
//# idle state enhancement
//##################################################

Function SlackOff()
	NewDataFolder /O /S root:SpaceFigth
	
	Variable /G V_x = 19
	Variable /G V_y = 1000
	Variable /G V_points = 0
	Variable /G V_rockets = 10
	NVAR /Z V_highscore
	if (!NVAR_Exists(V_highscore))
		Variable /G V_highscore = 0
	endif
	
	Make /W /O /N=(1, 3) ship = {{(V_x + 1)/2}, {0}, {-1}}
	Make /W /O /N=(0,3) enemy
	Make /W /O /N=(0,3) rocket	
	
	
	DoWindow /K space
	Display /N=space /W=(310,65,475,370) as "SpaceFight"
	
	//ship
	AppendToGraph /W=space ship[][1] vs ship[][0]
	ModifyGraph mode(ship)=3,marker(ship)=16
	ModifyGraph zColor(ship)={ship[*][2],-1,-16,Rainbow16,0}
	
	//enemy
	AppendToGraph /W=space enemy[][1] vs enemy[][0]
//	ModifyGraph mode(enemy)=3
//	ModifyGraph zmrkNum(enemy)={enemy[*][2]}
//	ModifyGraph rgb(enemy)=(0,52224,0)
	ModifyGraph mode=3
	ModifyGraph marker(enemy)=23,zmrkNum(enemy)=0
	ModifyGraph zColor(enemy)={enemy[*][2],0,15,Green,0}
	
	//rocket
	AppendToGraph /W=space rocket[][1] vs rocket[][0]
	ModifyGraph mode(rocket)=3,marker(rocket)=10
	ModifyGraph rgb(rocket)=(65535,65535,65535)
	ModifyGraph zmrkSize(rocket)={rocket[*][2],-1,-10,1,10}
	
	//display V_points and V_rockets
	SetVariable SetVarPoints title="Points",size={80,16},pos={13,0},value=V_points
	SetVariable SetVarPoints noedit=1,limits={-inf,inf,0},frame=0
	SetVariable SetVarRockets title="Rockets",size={80,16},pos={130,0},value=V_rockets
	SetVariable SetVarRockets noedit=1,limits={-inf,inf,0},frame=0
	
	//nice-up
	SetAxis left -0.5, V_y - 0.5
	SetAxis bottom -0.5, V_x - 0.5
	ModifyGraph standoff=0
	ModifyGraph margin(left)=9,margin(bottom)=9,margin(top)=13,margin(right)=9,height={Aspect,2}
	ModifyGraph tick=3
	ModifyGraph mirror=2
	ModifyGraph noLabel=2
	ModifyGraph gbRGB=(0,0,0)		//black background
	
	//let's start
	PlaceEnemy(3)
	
	SetWindow space, hook(HookSpaceCtrl) = HookSpaceCtrl
	
	CtrlNamedBackground TaskUpdateSpace, burst=0, period=2, proc=TaskUpdateSpace
	CtrlNamedBackground TaskUpdateSpace, start
End


Function PlaceEnemy(level)
	Variable level
	
	NVAR V_x, V_y
	Wave enemy
	
	Variable random, last
	
	last = DimSize(enemy, 0)
	
	//create random position, avoid 2 ships on top of one another
	do
		random = enoise((V_x - 1)/2) + (V_x - 1)/2
		random = round(random)			//first and last bin are less likely by factor 2
		if (enemy[last-1][0] != random)
			break
		endif
	while (1)
	
	Redimension /N=(last + 1, 3) enemy
	
	enemy[last][] = {{random}, {V_y-1}, {level}}	
End


Function HookSpaceCtrl(s)
	STRUCT WMWinHookStruct &s
	
	NVAR V_rockets, V_x, V_y
	Wave ship, rocket
	
	Variable shipX
	Variable last
	Variable hookResult = 0
	
	
	if (s.eventCode == 11 && s.keycode == 28 )
		//left arrow key
		shipX = ship[0][0] - 1
		if ( shipX < 0 )
			shipX += V_x
		endif
		ship[0][0] = shipX
		hookResult = 1
	elseif (s.eventCode == 11 && s.keycode == 29 )
		//right arrow key
		shipX = ship[0][0] + 1
		if ( shipX >= V_x )
			shipX -= V_x
		endif
		ship[0][0] = shipX
		hookResult = 1
	elseif (s.eventCode == 11 && s.keycode == 32 )
		//space bar
		if (V_rockets>0)
			last = DimSize(rocket, 0)
			Redimension /N=(last + 1, 3) rocket
			rocket[last][] = ship[0][q]// {{1}, {ship[0][1]}, {ship[0][2]}}
			V_rockets += ship[0][2]		//reduce rockets
		endif
		hookResult = 1
	endif
	
	return hookResult
End


Function TaskUpdateSpace(s)
	STRUCT WMBackgroundStruct &s
	
	NVAR V_rockets, V_points, V_x, V_y, V_highscore
	Wave enemy, ship, rocket
	
	Variable i
	Variable StepEnemy = -2
	Variable StepRocket = 3
	
	if (DimSize(enemy, 0) > 0)
		enemy[][1] += StepEnemy
	endif
	if (DimSize(rocket, 0) > 0)
		rocket[][1] += StepRocket
	endif
	
	
	if (enemy[0][1] <= 0)
//		Print "You lost!"
		CtrlNamedBackground TaskUpdateSpace, stop
		SetWindow space, hook(HookSpaceCtrl) = $""
		SetDrawEnv textrgb= (65535,65535,65535)
		SetDrawEnv textxjust= 1,textyjust= 1,fsize= 24
		DrawText 0.5,0.5,"Game Over!"
		if (V_points > V_highscore)
			V_highscore = V_points
			Print "New personal highcore:", V_highscore
		endif
		SetDataFolder root:
	endif
	
	
	//remove rockets that left field
	//wave rocket sorted, loop until first entry still on field
	do
		if ( rocket[0][1] >= V_y )
			DeletePoints 0, 1, rocket
		else
			break
		endif
	while (1)
	
	
	//check if rocket hit something
	Duplicate /FREE /O /R=[0,*][0] rocket, rocketXs
	for (i=0; i<DimSize(enemy, 0); i+=1)
		Variable enemyX = enemy[i][0]
		Variable enemyY = enemy[i][1]
		Variable enemyZ = enemy[i][2]
		Variable V_value = -1
		do
			if ( V_value+1 >=DimSize(rocketXs, 0) )
				//looped over all rockets
				break
			endif
			 
			FindValue /I=(enemyX) /S=(V_value+1) rocketXs		//result stored in V_value
			
			if ( V_value == -1 )
				//found no rocket at xPos of enemy
				break
			endif
			
			if ( (rocket[V_value][1]>=enemyY) && (rocket[V_value][1]<=(enemyY-StepEnemy+StepRocket-1)) )
				//rocket hit enemy during last round
				Variable rocketZ = rocket[V_value][2]
				if ( enemyZ+rocketZ <= 0 )
					//enemy is destroyed
					DeletePoints i, 1, enemy
					V_rockets += (3+floor(V_points/300)) * 2
					V_points += (3+floor(V_points/300)) * 10
					
					PlaceEnemy(3+floor(V_points/300))
					PlaceEnemy(3+floor(V_points/300))
				else
					enemy[i][2] += rocketZ
				endif
				DeletePoints V_value, 1, rocket, rocketXs
				V_value += -1
			endif
			
		while (1)
	endfor
	
	
	//update ship strength
	ship[0][2] = - (1+floor(V_points/500))
	
	
	//CtrlNamedBackground needs to return 0
	return 0
End


//##################################################
//# handy stuff
//##################################################

// adapted from include <MatrixToXYZ>
// MatrixToXYZ converts a 2-D matrix of Z values into three waves containing X, Y, and Z values
// that spans the min and max X and Y.
// The output waves are named by appending "X", "Y", and "Z" to the given basename.
Function fMatrixToXYZ(mat)
	String mat
	String base=mat

	if( WaveDims($mat) != 2)
		Abort mat+" is not a two-dimensional wave!"
	endif
	
	// Determine full X and Y Ranges
	Variable rows=DimSize($mat,0)
	Variable cols=DimSize($mat,1)
	Variable xmin,ymin,dx,dy
	xmin=DimOffset($mat,0)
	dx=DimDelta($mat,0)
	ymin=DimOffset($mat,1)
	dy=DimDelta($mat,1)
	
	// Make X, Y, and Z waves
	String sx=base+"X"
	String sy=base+"Y"
	String sz=base+"Z"
	Make/O/N=(rows*cols) $sx,$sy,$sz
	Wave wx=$sx, wy=$sy, wz=$sz, wmat=$mat
	wx= xmin + dx * mod(p,rows)		// X varies quickly
	wy= ymin + dy * floor(p/rows)		// Y varies slowly
	wz= wmat(wx[p])(wy[p])
End


//print all names of waves referenced in a wave reference wave
Function PrintWavesWave(w)
	Wave /WAVE w
	
	Variable i, Dims = DimSize(w, 0)
	
	for (i=0; i<Dims; i+=1)
		Print NameOfWave(w[i])
	endfor
End


//wrap image
Function WarpChannel(SourceChan, DestChan, WarpMode)
	String SourceChan, DestChan
	Variable WarpMode		//1	fast selection of original data values
								//2	linear interpolation
								//3	smoothing interpolation (slow)
	
	Variable xMax, yMax, i, j
	Variable /C cNewXY
	
	
	if (WarpMode < 1 || WarpMode > 3)
		Abort "WarpMode is expected to be 1, 2 or 3."
	endif
	
	Wave SourceWave = root:$(SourceChan + "_ref"), DestWave = root:$(DestChan + "_ref")
	
	xMax = DimSize(SourceWave, 0)
	yMax = DimSize(SourceWave, 1)
	
	Make /D /O /N=(xMax, yMax) xs, ys, xd, yd
	xs[][] = p
	ys[][] = q
	
	for (i=0; i<xMax; i+=1)
		for (j=0; j<yMax; j+=1)
			cNewXY = GetChanPosXY(SourceChan, DestChan, i, j, NoRound = 1)
			xd[i][j] = real(cNewXY)
			yd[i][j] = imag(cNewXY)
		endfor
	endfor
	
	ImageInterpolate /DEST=$(SourceChan + "_warp") /WM=(WarpMode) /sgrx=xs /sgry=ys /dgrx=xd /dgry=yd  warp root:$(SourceChan)
	
End


//get all coef waves for 4 colors
Function FourColorCoefWaves()
	String chans = "r;d;o;g;"
	String coord = "x;y;"
	Variable i, j, k
	
	for (i=0; i<4; i+=1)
		for (j=0; j<4; j+=1)
			for (k=0; k<2; k+=1)
				if ( i != j )
					printf "coef" + StringFromList(k, coord) + StringFromList(i, chans) + "n" + StringFromList(j, chans) + ", "
				endif
			endfor
		endfor
	endfor
end


//duplicate selected waves to current data folder
Function DuplicateSelectedWaves()
	String currSelection, strWaveDataFolder, SelectionList = "", strCurrWaveFull, strWaveName, strDataFolder
	Variable i = 0
	
	
	strDataFolder = GetDataFolder(1)														//returns a string containing the full path to the data folder
	
	
	do
		currSelection = GetBrowserSelection(i)
		if ( strlen(currSelection) > 0 && exists(currSelection) == 1 )			//check if end of selection was reached and if selected item is a wave
			strWaveDataFolder = ParseFilePath(1, currSelection, ":", 1, 0)
			if ( cmpstr(strWaveDataFolder, strDataFolder) != 0 )					//check if currSelection is not in current data folder
				SelectionList += currSelection + ";"
			else
				Print "Waves may not be located in the current data folder:", currSelection
			endif
		else
			break
		endif
		i += 1
	while (1)
	
	
	for (i=0; i<ItemsInList(SelectionList); i+=1)
		strCurrWaveFull = StringFromList(i, SelectionList)
		Wave currWave = $strCurrWaveFull
		strWaveName = ParseFilePath(0, strCurrWaveFull, ":", 1, 0)				//get last element of wave path
		
		if(WaveExists($(strDataFolder + strWaveName)))
			Abort "There is already a wave named "+strWaveName+" in "+strDataFolder+" !"
		endif
		Duplicate currWave, $(strDataFolder + strWaveName)
	endfor
End


//get infos from sub-channel name
Function SubChanNameParse()
	//String expr="([[:alpha:]]+), ([[:alpha:]]*), ([[:digit:]]+), ([[:digit:]]+)"
	//String expr="([[:alpha:]]+)_*([[:alpha:]]*)_x([[:digit:]]+)_y([[:digit:]]+)"
	String expr="([[:alpha:]]+)_([[:alpha:]_]*)x([[:digit:]]+)_y([[:digit:]]+)"
	String s1, s2, s3, s4
	
	SplitString /E=(expr) "orange_fffff_x123_y2", s1, s2, s3, s4
	
	Print s1 + "abc"
	Print s2 + "abc"
	Print s3 + "abc"
	Print s4 + "abc"
End


Function	KillAllProc()
	Variable i
	String procList = RemoveFromList("Procedure;", WinList("*", ";","WIN:128,INCLUDE:1"))
	for (i=0; i<ItemsInList(procList); i+=1)
		String procNameStr = StringFromList(i, procList)
		String cmd
		sprintf cmd, "CloseProc /NAME=\"%s\" /COMP=0", procNameStr
		//Print cmd			// For debugging
		Execute /P cmd
	endfor
End


////////
//correction for beta and gamma
//ToDo delta (direct ex)
////////

//colors c1 (donor) and c2 (acceptor1)
// I_c1_corr = I_c1_meas * gamma_c1_c2
// I_c2_corr = I_c2_meas - beta_c1_c2 * I_c1_meas


//colors c1 (donor) and c2 (acceptor1) and c3 (acceptor2)
// I_c1_corr = I_c1_meas * gamma_c1_c3
// I_c2_corr = ( I_c2_meas - beta_c1_c2 * I_c1_meas ) * gamma_c2_c3
// I_c3_corr = I_c3_meas - beta_c1_c3 * I_c1_meas - beta_c2_c3 * I_c2_meas


//colors c1 (donor) and c2 (acceptor1) and c3 (acceptor2) and c4 (acceptor3)
// I_c1_corr = I_c1_meas * gamma_c1_c4
// I_c2_corr = ( I_c2_meas - beta_c1_c2 * I_c1_meas ) * gamma_c2_c4
// I_c3_corr = ( I_c3_meas - beta_c1_c3 * I_c1_meas - beta_c2_c3 * I_c2_meas ) * gamma_c3_c4
// I_c4_corr = I_c4_meas - beta_c1_c4 * I_c1_meas - beta_c2_c4 * I_c2_meas - beta_c3_c4 * I_c3_meas


//DELTA stuff

//colors c1 (donor) and c2 (acceptor1); "c1" exitation
// I_c1_corr = I_c1_meas * gamma_c1_c2
// I_c2_corr =  I_c2_meas - beta_c1_c2 * I_c1_meas - ( I_c1_meas + I_c2_meas/gamma_c1_c2) * delta_c2_exCol


//colors c1 (donor) and c2 (acceptor1) and c3 (acceptor2) and c4 (acceptor3); "c1" exitation
// I_c1_corr = I_c1_meas * gamma_c1_c4
// I_c2_corr = ( I_c2_meas - beta_c1_c2 * I_c1_meas - (I_c1_meas + I_c2_meas * gamma_c2_c4/gamma_c1_c4 + I_c3_meas * gamma_c3_c4/gamma_c1_c4 + I_c4_meas / gamma_c1_c4)*delta_c2_exCol ) * gamma_c2_c4
// I_c3_corr = ( I_c3_meas - beta_c1_c3 * I_c1_meas - beta_c2_c3 * I_c2_meas - (I_c1_meas + I_c2_meas * gamma_c2_c4/gamma_c1_c4 + I_c3_meas * gamma_c3_c4/gamma_c1_c4 + I_c4_meas / gamma_c1_c4)*delta_c3_exCol ) * gamma_c3_c4
// I_c4_corr = I_c4_meas - beta_c1_c4 * I_c1_meas - beta_c2_c4 * I_c2_meas - beta_c3_c4 * I_c3_meas - (I_c1_meas + I_c2_meas * gamma_c2_c4/gamma_c1_c4 + I_c3_meas * gamma_c3_c4/gamma_c1_c4 + I_c4_meas / gamma_c1_c4)*delta_c4_exCol
