# Supplementary material for: Cochaperones convey the energy of ATP hydrolysis for directional action of Hsp90
Source: Nat Commun. 2024 Jan 17;15:569. doi: 10.1038/s41467-024-44847-6 (PMC10794413; doi:10.1038/s41467-024-44847-6)
Supplement: Supplementary file 4 — Supplementary Code 1 [file 41467_2024_44847_MOESM4_ESM.zip › code/Igor/addon_autocalib_current.ipf]

#pragma rtGlobals=3		// Use modern global access method and strict wave access.

#pragma IgorVersion = 6.3.0.1

#pragma version = 20160520


//############
//ToDo
//############
//check for "ToDo"s in procedure
//speed up Register by multi-threading
//manual calib
//somehow save calibration


//###################################################################
//# functions called from external procedures
//###################################################################

Function BtnCalibPanel(ctrlName) : ButtonControl
	String ctrlName
	
	NVAR /Z calMinPeakHeight = root:tmpCalib:calMinPeakHeight
	NVAR /Z calDoGauss = root:tmpCalib:calDoGauss
	NVAR /Z calFitArea = root:tmpCalib:calFitArea
	NVAR /Z calSigmaLimit = root:tmpCalib:calSigmaLimit
	
	Variable i
	
	
	//set global parameter if calib was not called before
	if ( DataFolderExists("root:tmpCalib") )			//kill all waves from tmpCalib expect PosX/Y_Merge_* waves
		SetDataFolder root:tmpCalib
		String strAll = WaveList("*", ";", "")
		String strPosWaves = ListMatch(strAll, "Pos*_Merge_*")
		strAll = RemoveFromList(strPosWaves, strAll)
		KillWavesFromList(strAll)
	else
		NewDataFolder /S root:tmpCalib			//tmpCalib was not yet created, initialize all the stuff needed for calib
		
		Variable /G calDoManual = 0				//is set to 1 when doing manual calibration
		Variable /G calUseOldParams = 0			//for checkbox
		Variable /G calDoAutoPilot	 = 0		//is set to 1 when doing AutoPilot with AutoCalib
		Variable /G calMinPeakHeight = 100		//for normalized peak height between 0 and 1000
		Variable /G calDoGauss = 1				//for checkbox
		Variable /G calFitArea = 5				//fit gauss in area (brightest pixel +/- FitArea)
		Variable /G calSigmaLimit = 2				//allowed sigma in pixel, adjust with care
		Variable /G calBinning = 1				//set manually to 2 here when using hardware binning with the CCDs
	endif
	
	
	//install hook in ref_* graphs to set cursor A when clicked
	String RefWinList = WinList("ref_*", ";", "WIN:1")
	for (i=0; i<ItemsInList(RefWinList); i+=1)
		String currRefWin = StringFromList(i, RefWinList)	
		SetWindow $currRefWin, hook(HookSetCursorRefWin) = $""		//remove window hook from main script which interferes with HookCalibRefWin
		SetWindow $currRefWin, hook(HookCalibRefWin) = HookCalibRefWin		//install window hook to Ctrl click in ref_* graph sets cursor A
	endfor
	
	
	//create panel
	CalibPanel()
End


//###################################################################
//# GUIs
//###################################################################

Function CalibPanel()
	NVAR calUseOldParams = root:tmpCalib:calUseOldParams
	NVAR calMinPeakHeight = root:tmpCalib:calMinPeakHeight
	NVAR calDoGauss = root:tmpCalib:calDoGauss
	NVAR calFitArea = root:tmpCalib:calFitArea
	NVAR calSigmaLimit = root:tmpCalib:calSigmaLimit
	
	DoWindow /K calib_panel
	NewPanel /N=calib_panel /K=1 /W=(780,60,1040,230) as "Calib Panel"
	
	Button btnCalibAuto,pos={25,5},size={90,25},proc=BtnAutoCalib,title="\\f01Auto Calib"
	CheckBox ckUsePrevious title="use previous params",pos={5,35},variable=calUseOldParams
	SetVariable svMinPeakHeight,pos={5,50},size={130,16},title="MinPeakHeight"
	SetVariable svMinPeakHeight,limits={0,1000,1},value=calMinPeakHeight
	
	GroupBox group0,pos={5,80},size={140,85},frame=0
	CheckBox ckDoGauss,pos={10,90},size={79,14},proc=ckDoGaussProc,title="use Gauss fit"
	CheckBox ckDoGauss,variable=calDoGauss
	SetVariable svCalFitArea,pos={15,115},size={120,16},title="GaussFitArea"
	SetVariable svCalFitArea,limits={1,10,1},value=calFitArea
	SetVariable svSigmaLimit,pos={15,140},size={120,16},title="SigmaLimit"
	SetVariable svSigmaLimit,limits={1,10,1},value=calSigmaLimit
	Button btnCalibManual,pos={160,5},size={90,25},proc=BtnCalibManual,title="Manual Add"
	Button btnCalibRemoveLast,pos={160,35},size={90,25},proc=BtnCalibRemoveLast,title="Remove Last"
	
	Button btnFitCalib,pos={170,100},size={70,30},proc=BtnFitCalib,title="\\f01Fit Calib"
	Button btnCalibHelp,pos={170,145},size={70,20},proc=BtnCalibHelp,title="Help Calib"
End


//###################################################################
//# handlers and dummy function for GUIs and other control elements
//###################################################################

Function BtnAutoCalib(ctrlName) : ButtonControl
	String ctrlName
	
	Variable /G root:tmpCalib:calDoManual = 0
	Variable /G root:tmpCalib:calDoAutoPilot = 0
	
	
	AutoCalib()
	
	DoWindow /F analysis_window
End


Function BtnCalibManual(ctrlName) : ButtonControl
	String ctrlName
	
	Variable /G root:tmpCalib:calDoManual = 1
	Variable /G root:tmpCalib:calDoAutoPilot = 0
	
	
	Calib_Manual()
	
	DoWindow /F analysis_window
End


//enable/disable SetVariable controls depending on state of CheckBox
Function ckDoGaussProc(ctrlName, checked) : CheckBoxControl
	String ctrlName
	Variable checked
	
	if (checked == 0)
		SetVariable svCalFitArea disable=2
		SetVariable svSigmaLimit disable=2
	else
		SetVariable svCalFitArea disable=0
		SetVariable svSigmaLimit disable=0
	endif
End


Function BtnCalibRemoveLast(ctrlName) : ButtonControl
	String ctrlName
	
	NVAR calDoGauss = root:tmpCalib:calDoGauss
	
	String PosWaveList
	Variable i, rows
	
	
	DFREF saveDFR = GetDataFolderDFR()			//get reference to current data folder
	SetDataFolder root:tmpCalib
	
	
	//remove last coord from PosX/Y waves
	PosWaveList = WaveList("PosX_Merge_*", ";", "") + WaveList("PosY_Merge_*", ";", "")
	Print "Removing last calib coordinates in", PosWaveList
	
	for (i=0; i<ItemsInList(PosWaveList); i+=1)
		Wave currPosWave = $(StringFromList(i, PosWaveList))
		rows = DimSize(currPosWave, 0)
		DeletePoints rows-1, 1, currPosWave
	endfor
	
	
	//remove last coord from *_PosX/Y or *_PosX/Ygauss waves
	//set strings according to state of checkbox
	if (calDoGauss == 1)
		PosWaveList = WaveList("*_PosXgauss", ";", "") + WaveList("*_PosYgauss", ";", "")
	else
		PosWaveList = WaveList("*_PosX", ";", "") + WaveList("*_PosY", ";", "")
	endif
	
	for (i=0; i<ItemsInList(PosWaveList); i+=1)
		Wave currPosWave = $(StringFromList(i, PosWaveList))
		rows = DimSize(currPosWave, 0)
		DeletePoints rows-1, 1, currPosWave
	endfor

	SetDataFolder saveDFR						//restore current data folder
End


Function BtnFitCalib(ctrlName) : ButtonControl
	String ctrlName
	
	FitCalib()
End


//display help for calibration procedure
Function BtnCalibHelp(ctrlName) : ButtonControl
	String ctrlName
	
	String nb = "CalibHelp"
	DoWindow /K $nb
	NewNotebook/N=$nb/F=0/V=1/K=1/W=(230,220,730,650)
	Notebook $nb writeProtect =1, defaultTab=20, statusWidth=252
	Notebook $nb font="default", fSize=10, fStyle=0, textRGB=(0,0,0)
	
	String nbText = ""
	nbText += "HowTo:\r"
	nbText += "----------\r"
	nbText += "* for AutoCalib: go to film position with sufficient and well distributed beads,\r"
	nbText += "  press button \"Auto Calib\", for other positions check \"use previous params\" to speed things up\r"
	nbText += "* for ManualCalib: mark position of bead in all channels with cursor A and press button \"Manual Add\"\r"
	nbText += "* finally press \"Fit Calib\"\r"
	nbText += "* use \"CalibCheckQuality()\" and \"CalibRemoveBadBeads(cutoff)\" if you expect badly registered beads\r"
	nbText += "\r\r"
	nbText += "AutoPilot HowTo:\r"
	nbText += "-------------------------\r"
	nbText += "* go to position with sufficient and well distributed beads\r"
	nbText += "* use AutoCalib, if everything works fine check \"use previous params\"\r"
	nbText += "* run \"CalibAutoPilot()\"\r"
	nbText += "  ** first all frames w/o drift are searched, may take a while\r"
	nbText += "  ** then beads are found for all these frames\r"
	nbText += "* in the end, fit calib and check/improve result with \"CalibCheckQuality()\" and \"CalibRemoveBadBeads(cutoff)\"\r"
	nbText += "  (deletes beads for which difference of calculated and actual bead position differ more than cutoff in wave FitDiffAll. \r"
      nbText += "   user has to do another FitCalib after calling this function to improve calib result.)\r" 
	nbText += "\r\r"
	nbText += "AutoCalib Options:\r"
	nbText += "---------------------------\r"
	nbText += "* calUseOldParams: use registration parameter from previous registration;\r"
	nbText += "  may be helpful if registration fails for current frame but works for other frames\r"
	nbText += "* MinPeakHeight: channels are normalized to [0,1000]; 100 normally works quite well\r"
	nbText += "\r\r"
	nbText += "GaussFit Options:\r"
	nbText += "---------------------------\r"
	nbText += "* GaussFitArea: fit 2D gaussian in region [brightest spot +/- FitArea pixel]\r"
	nbText += "* SigmaLimit: width of gaussian may not exceed this value in pixel\r"
	nbText += "* both can be adjusted to the used binning\r"
	nbText += ""
	
	Notebook $nb text=nbText
End


//###################################################################
//# Hook functions
//###################################################################

Function HookCalibRefWin(s)
	STRUCT WMWinHookStruct &s
	
	Variable hookResult = 0				//0 if we do not handle event, 1 if we handle it
	
	
	
	if ( s.eventCode == 3 && s.eventMod == 9 )				//eventCode "mousedown" && eventMod "mousedown" + Ctrl key -> 2^0 + 2^3
		String blubb = s.winName
		String currImgName = blubb[4, strlen(s.winName)-1] + "_ref"
		
		GetAxis /Q /W=$s.winName bottom
		Variable V_H_min = V_min
		Variable V_H_max = V_max
		GetAxis /Q /W=$s.winName left
		Variable V_V_min = V_min
		Variable V_V_max = V_max
		
		Variable PlotAreaLeft = NumberByKey("POSITION", GuideInfo(s.winName, "PL"))
		Variable PlotAreaRight = NumberByKey("POSITION", GuideInfo(s.winName, "PR"))
		Variable PlotAreaTop = NumberByKey("POSITION", GuideInfo(s.winName, "PT"))
		Variable PlotAreaBottom = NumberByKey("POSITION", GuideInfo(s.winName, "PB"))
		Variable PlotPosRelativeH, PlotPosRelativeV
		Variable ImgPosAbsoluteH, ImgPosAbsoluteV
		
		//Print s.winName
		//Print s.mouseLoc.h
		//Print s.mouseLoc.v
		//Print PlotAreaLeft, PlotAreaRight, PlotAreaTop, PlotAreaBottom
		//Print V_H_min, V_H_max, V_V_max, V_V_min
		
		if ( s.mouseLoc.h > PlotAreaLeft && s.mouseLoc.h < PlotAreaRight && s.mouseLoc.v > PlotAreaTop && s.mouseLoc.v < PlotAreaBottom )
			PlotPosRelativeH = (s.mouseLoc.h - PlotAreaLeft) / (PlotAreaRight - PlotAreaLeft)
			PlotPosRelativeV = 1 - (s.mouseLoc.v - PlotAreaTop) / (PlotAreaBottom - PlotAreaTop)		//mousLov for vertical direction is inverted to axis orientation in ref_* graphs
			ImgPosAbsoluteH = round( V_H_min + (V_H_max - V_H_min) * PlotPosRelativeH )
			ImgPosAbsoluteV = round( V_V_min + (V_V_max - V_V_min) * PlotPosRelativeV )
			
			Cursor /I /W=$s.winName A, $currImgName, ImgPosAbsoluteH, ImgPosAbsoluteV
			
			SetAxis /W=$s.winName bottom ImgPosAbsoluteH-20, ImgPosAbsoluteH+20
			SetAxis /W=$s.winName left ImgPosAbsoluteV-40, ImgPosAbsoluteV+40
		else
			Print "Clicked out of image area. Try again."
			return hookResult
		endif
		
		hookResult = 1
		return hookResult
	endif
End


//###################################################################
//# Main
//###################################################################

Function Calib_Manual()
	NVAR calMinPeakHeight = root:tmpCalib:calMinPeakHeight
	NVAR calDoGauss = root:tmpCalib:calDoGauss
	NVAR calFitArea = root:tmpCalib:calFitArea
	NVAR calSigmaLimit = root:tmpCalib:calSigmaLimit
	
	Variable i
	Variable NumColors
	
	
	//take care of data folder
	DFREF saveDFR = GetDataFolderDFR()
	SetDataFolder root:tmpCalib
	
	
	//get all channels from ref_* graphs
	String strRefWin = WinList("ref_*", ";", "WIN:1")
	String strChans = ReplaceString("ref_", strRefWin, "")
	NumColors = ItemsInList(strChans)
	
	
	//duplicate all *_ref waves to root:tmpCalib
	DupChanRefWaves()
	
	
	//get resolution of the data
	Variable calResX = DimSize(root:$(StringFromList(0, strChans) + "_ref"), 0)
	Variable calResY = DimSize(root:$(StringFromList(0, strChans) + "_ref"), 1)
	Variable /G root:tmpCalib:calResX = calResX
	Variable /G root:tmpCalib:calResY = calResY
//	Variable calResolution = DimSize(root:$(StringFromList(0, strChans) + "_ref"), 0) / 128			//calResolution = 1 when 256x256, = 2 when 512x512
//	if ( !(calResolution == 1 || calResolution == 2) )
//		Abort "Unexpected resolution of calibration data."
//	else
//		Variable /G root:tmpCalib:calResolution = calResolution
//	endif
	
	
	//get cursor A position from ref_* graphs
	for (i=0; i<NumColors; i+=1)
		String currGraph = "ref_" + StringFromList(i, strChans)
		
		
		//normalize curr *_ref wave, needed for gauss fit
		NormalizeChannel(StringFromList(i, strChans))
		
		//create temporary PosX/Y waves
		Make /O /N=1 $(StringFromList(i, strChans) + "_PosX") /WAVE=PosX
		Make /O /N=1 $(StringFromList(i, strChans) + "_PosY") /WAVE=PosY
		
		
		//get cursor A position
		if ( strlen(CsrInfo(A, currGraph)) == 0 )
			Print "Cursor A not in graph " + currGraph
			return -1
		endif
		
		PosX[0] = pcsr(A, currGraph)
		PosY[0] = qcsr(A, currGraph)
	endfor
	
	
	//fit bead positions with a 2D gauss
	if (calDoGauss == 1)
		for (i=0; i<ItemsInList(strChans); i+=1)
			CalibFitGauss(StringFromList(i, strChans))
		endfor
	endif
	
	
	//merge found bead positions from current frame with all positions
	CalibMergePos(strChans)
	
	
	//append currently found bead positions and all bead positions to ref_* graphs
	CalibDisplayPos(strChans)
	
	
	SetDataFolder saveDFR
End


Function AutoCalib([verbose])
	Variable verbose												//0 to shut up, 1 to print a lot
	SVAR LoadedChannels = root:LoadedChannels
	SVAR pExColorList = root:pExColorList
	NVAR calUseOldParams = root:tmpCalib:calUseOldParams		//0 if new registration, 1 if old
	NVAR calDoGauss = root:tmpCalib:calDoGauss					//1 if checked, 0 if not checked
	String refChan, currChan, sortedLoadedChanALEX
	Variable i, timerRefNum
	
	if (ParamIsDefault(verbose))
		verbose = 1
	endif
	
	
	
	//take care of data folder
	DFREF saveDFR = GetDataFolderDFR()
	SetDataFolder root:tmpCalib
	
	
	//duplicate *_ref waves of all loaded channels to root:tmpCalib
	timerRefNum = startMSTimer
	DupChanRefWaves()
	if (verbose)
		Print "DupChanRefWaves done after", stopMSTimer(timerRefNum)/1e6
	else
		i = stopMSTimer(timerRefNum)
	endif
	
	
	
	//get some references
	refChan = StringFromList(0, LoadedChannels) + "_" + StringFromList(0, pExColorList)
	sortedLoadedChanALEX = ReplaceString(";", LoadedChannels, "_" + StringFromList(0, pExColorList) + ";")
	
	
	
	//get resolution of the data
	Variable calResX = DimSize($(refChan + "_ref"), 0)
	Variable calResY = DimSize($(refChan + "_ref"), 1)
	Variable /G root:tmpCalib:calResX = calResX
	Variable /G root:tmpCalib:calResY = calResY
//	Variable calResolution = DimSize($(refChan + "_ref"), 0) / 128			//calResolution = 1 when 256x256, = 2 when 512x512
//	if ( !(calResolution == 1 || calResolution == 2) )
//		Abort "Unexpected resolution of calibration data."
//	else
//		Variable /G root:tmpCalib:calResolution = calResolution
//	endif
	
	
	
	//normalize channels and find beads
	timerRefNum = startMSTimer
	for (i=0; i<ItemsInList(LoadedChannels); i+=1)
		currChan = StringFromList(i, LoadedChannels) + "_" + StringFromList(0, pExColorList)
		
		NormalizeChannel(currChan)
		FindBeads(currChan, verbose=verbose)
	endfor
	if (verbose)
		Print "NormalizeChannels and FindBeads done after", stopMSTimer(timerRefNum)/1e6
	else
		i = stopMSTimer(timerRefNum)
	endif
	
	
	
	//register channels and check if detected beads are found in refChan and testChan
	timerRefNum = startMSTimer
	for (i=1; i<ItemsInList(LoadedChannels); i+=1)
		currChan = StringFromList(i, LoadedChannels) + "_" + StringFromList(0, pExColorList)
		
		if (calUseOldParams == 0)
			Register(refChan, currChan)
		else
			RegisterWithOld(refChan, currChan)
		endif
		CheckBeadInBothChannels(refChan, currChan, verbose=verbose)
	endfor
	if (verbose)
		Print "Register and CheckBothChannels done after", stopMSTimer(timerRefNum)/1e6
	else
		i = stopMSTimer(timerRefNum)
	endif
	
	
	
	//get positions for beads that are found in all channels
	timerRefNum = startMSTimer
	for (i=1; i<ItemsInList(LoadedChannels); i+=1)
		currChan = StringFromList(i, LoadedChannels) + "_" + StringFromList(0, pExColorList)
		
		GetCorrBeadPos(refChan, currChan)
	endfor
	if (verbose)
		Print "GetCorrBeadPos done after", stopMSTimer(timerRefNum)/1e6
	else
		i = stopMSTimer(timerRefNum)
	endif
	
	
	
	//fit bead positions with a 2D gauss
	timerRefNum = startMSTimer
	if (calDoGauss == 1)
		for (i=0; i<ItemsInList(LoadedChannels); i+=1)
			currChan = StringFromList(i, LoadedChannels) + "_" + StringFromList(0, pExColorList)
			
			CalibFitGauss(currChan, verbose=verbose)
		endfor
	endif
	if (verbose)
		Print "CalibFitGauss done after", stopMSTimer(timerRefNum)/1e6
	else
		i = stopMSTimer(timerRefNum)
	endif
	
	
	
	//merge found bead positions from current frame with all positions
	timerRefNum = startMSTimer
	CalibMergePos(sortedLoadedChanALEX, verbose=verbose)
	if (verbose)
		Print "CalibMergePos done after", stopMSTimer(timerRefNum)/1e6
	else
		i = stopMSTimer(timerRefNum)
	endif
	
	
	
	//store *_params as *_params_old
	//only happens if everything went right and registration is good
	for (i=1; i<ItemsInList(LoadedChannels); i+=1)
		currChan = StringFromList(i, LoadedChannels) + "_" + StringFromList(0, pExColorList)
		
		Duplicate /O $(currChan + "_params"), $(currChan + "_params_old")
	endfor
	
	
	//append currently found bead positions and all bead positions to ref_* graphs
	CalibDisplayPos(sortedLoadedChanALEX)
	
	
	//reset calUseOldParams
//	calUseOldParams = 0
	
	
	SetDataFolder saveDFR
End


Function DupChanRefWaves()
	DFREF saveDFR = GetDataFolderDFR()	
	SetDataFolder root:
	
	Variable i
	
	
	String strAllChanRefWaves = WaveList("*_ref",";","DIMS:2,WORD:1")
	//Print strAllChanRefWaves
	for (i=0; i<ItemsInList(strAllChanRefWaves); i+=1)
		String strCurrChanRefWave = StringFromList(i, strAllChanRefWaves)
		Wave currChanRef = $strCurrChanRefWave
		Duplicate /O currChanRef, root:tmpCalib:$strCurrChanRefWave
	endfor
	
	SetDataFolder saveDFR
End


Function NormalizeChannel(strAlexChan)
	String strAlexChan
	
	Wave wChanRef = $(strAlexChan + "_ref")
	
	//normalize *_ref wave
	Duplicate /O wChanRef, $(strAlexChan + "_norm")
	Wave currChanNorm = $(strAlexChan + "_norm")
	Redimension /S currChanNorm							//convert to singel precision floating point, needed for normalization
	WaveStats /Q currChanNorm
	currChanNorm -= (V_avg)
	currChanNorm *= (1000/V_max)
End


//needs existing "_norm" waves
Function FindBeads(strAlexChan, [verbose])
	String strAlexChan
	Variable verbose										//0 to shut up, 1 to print a lot
	
	NVAR calMinPeakHeight = root:tmpCalib:calMinPeakHeight
	NVAR calFitArea = root:tmpCalib:calFitArea					//fit gauss in area (max position +/- FitArea pixel)
//	NVAR calResolution = root:tmpCalib:calResolution			//calResolution = 1 when 256x256, = 2 when 512x512
	NVAR calResX = root:tmpCalib:calResX						//DimSize of loaded calib
	NVAR calResY = root:tmpCalib:calResY
	
	
	//get some wave references
	Wave ChanNorm = $(strAlexChan + "_norm")
	Duplicate /FREE /O ChanNorm, freeChanNorm
	
	Make /O /N=0 $(strAlexChan + "_maxX"), $(strAlexChan + "_maxY")
	Wave ChanMaxX = $(strAlexChan + "_maxX")
	Wave ChanMaxY = $(strAlexChan + "_maxY")
	
	Duplicate /O ChanNorm, $(strAlexChan + "_max")
	Wave ChanMax = $(strAlexChan + "_max")
	ChanMax = 0
	
	
	//find maxima
	do
		WaveStats /Q /M=1 freeChanNorm
		if (V_max < calMinPeakHeight)
			break
		endif
		
		Variable borderX = max(calFitArea, floor(0.02*calResX))
		Variable borderY = max(calFitArea, floor(0.02*calResY))
		
		//if not too close to border of image -> write coords to tmpPos* waves
		if ( (V_maxRowLoc > borderX) && (V_maxRowLoc < calResX- 1-borderX) )
			if ( (V_maxColLoc > borderY) && (V_maxColLoc < calResY- 1-borderY) )
				Redimension /N=(numpnts(ChanMaxX) + 1) ChanMaxX, ChanMaxY
				ChanMaxX[numpnts(ChanMaxX)-1] = V_maxRowLoc
				ChanMaxY[numpnts(ChanMaxX)-1] = V_maxColLoc
				ChanMax[V_maxRowLoc][V_maxColLoc] = 1
			endif
		endif
		
		//remove spot in freeRefWaveNorm
		Variable Xmin = (V_maxRowLoc-calFitArea < 0) ? 0 : V_maxRowLoc-calFitArea
		Variable Xmax = (V_maxRowLoc+calFitArea > calResX-1) ? calResX-1 : V_maxRowLoc+calFitArea
		Variable Ymin = (V_maxColLoc-calFitArea < 0) ? 0 : V_maxColLoc-calFitArea
		Variable Ymax = (V_maxColLoc+calFitArea > calResY-1) ? calResY-1 : V_maxColLoc+calFitArea

		freeChanNorm[Xmin, Xmax][Ymin, Ymax] = 0
		
	while (1)
	
	
	//duplicate *_maxX/Y waves for later use
	Duplicate /O ChanMaxX, $(strAlexChan + "_PosX")
	Duplicate /O ChanMaxY, $(strAlexChan + "_PosY")
	
	if (verbose)
		Print "Found", numpnts(ChanMaxX), "beads in wave", strAlexChan + "_ref"
	endif
End


//"*_norm" waves needed for ImageRegister to work properly, probably some scaling effect
//when register TestWave to RefWave, then RegParams(ref) = test
Function Register(strRefChan, strTestChan)
	String strRefChan, strTestChan
	
	Duplicate /FREE /O $(strRefChan + "_norm"), freeRef
	Duplicate /FREE /O $(strTestChan + "_norm"), freeTest
	
	Redimension /S freeRef, freeTest
	
	//first registration, only transition
	ImageRegistration /Q /CSNR=0 /TRNS={1,1,0} /ROT={0,0,0} /SKEW={0,0,0} /REFM=0 /TSTM=0 testWave=freeTest, refWave=freeRef
			//Q			shut up
			//CSNR=0	dont calc signal to noise ratio -> speeds up things
			//x,y translation, no skew, no rotation
			//REFM, TSTM=0		take complete image for registration, no (auto) mask calculated
	Wave M_RegOut, W_RegParams
	
	WaveStats /Q /M=1 M_RegOut
	MatrixOp /O freeTest = ReplaceNaNs(M_RegOut, V_avg)		//since M_RegOut may contain NaNs
	
	Variable dx = W_RegParams[0]
	Variable dy = W_RegParams[1]
	
	//second registration, transition and skew
	ImageRegistration /Q /CSNR=0 /TRNS={1,1,0} /ROT={0,0,0} /SKEW={1,1,0} /REFM=0 /TSTM=0 testWave=freeTest, refWave=freeRef
			//allow skew
	
	
	//add transition from first registration to W_RegParams
	W_RegParams[0] += dx
	W_RegParams[1] += dy
	
	Duplicate /O W_RegParams, $(strTestChan + "_params")
	
//	Print W_RegParams
End


Function RegisterWithOld(strRefChan, strTestChan)
	String strRefChan, strTestChan
	
	Duplicate /FREE /O $(strRefChan + "_norm"), freeRef
	Duplicate /FREE /O $(strTestChan + "_norm"), freeTest
	
	Redimension /S freeRef, freeTest
	
	//get W_RegParams from previous registration
	if ( WaveExists($(strTestChan + "_params_old")) )
		Duplicate /FREE /O $(strTestChan + "_params_old"), curr_params
	else
		Abort "No wave " + strTestChan + "_params_old"
	endif
	
	//first registration, with info from previous registration
	ImageRegistration /Q /USER=curr_params testWave=freeTest
			//USER		provide a user transformation
	Wave M_RegOut, W_RegParams
	
	
//	//uncomment if you want to refine old registration
//	WaveStats /Q /M=1 M_RegOut
//	Print V_avg
//	MatrixOp /O freeTest = ReplaceNaNs(M_RegOut, V_avg)		//since M_RegOut may contain NaNs
//	
//	Variable dx = W_RegParams[0]
//	Variable dy = W_RegParams[1]
//	
//	
//	//second registration, transition and skew
//	ImageRegistration /CSNR=0 /TRNS={1,1,0} /ROT={0,0,0} /SKEW={1,1,0} /REFM=0 /TSTM=0 testWave=freeTest, refWave=freeRef
//			//allow skew
//	
//	//add transition from first registration to W_RegParams
//	W_RegParams[0] += dx
//	W_RegParams[1] += dy
//	
//	Duplicate /O W_RegParams, $(strTestChan + "_params")
	
//	Print W_RegParams
End


//needs existing *_PosX and *_PosY waves for RefWave
//needs existing *_max wave for TestWave
//RefWave is the one all other *_ref waves (=TestWaves) are registered against
Function CheckBeadInBothChannels(strRefChan, strTestChan, [verbose])
	String strRefChan, strTestChan
	Variable verbose										//0 to shut up, 1 to print a lot
	
	Wave RefPosX = $(strRefChan + "_PosX"), RefPosY = $(strRefChan + "_PosY")
	Wave TestWaveMax = $(strTestChan + "_max")
	Wave RegParams = $(strTestChan + "_params")
	
//	NVAR calResolution = root:tmpCalib:calResolution		//calResolution = 1 when 256x256, = 2 when 512x512
	NVAR calBinning = root:tmpCalib:calBinning
	
	Variable i, Xtest, Ytest
	
	
	//loop over all maxima of RefWave
	for (i=0; i<DimSize(RefPosX, 0); i+=1)
		Variable /C XYtest = RefToTest(RefPosX[i], RefPosY[i], RegParams)
		Xtest = real(XYtest)
		Ytest = imag(XYtest)
		
		//check if Xtest, Ytest are too close to edge of image
		if ( Xtest - 5*calBinning < 0 || Xtest + 5*calBinning > DimSize(TestWaveMax, 0) -1 )
			if (verbose)
				Print "Too close to edge for", strRefChan, "at", RefPosX[i], RefPosY[i], "in", strTestChan, "at", Xtest, Ytest
			endif
			DeletePoints i, 1, RefPosX, RefPosY
			i -= 1
			continue
		elseif ( Ytest - 5*calBinning < 0 || Ytest + 5*calBinning > DimSize(TestWaveMax, 1) - 1 )
			if (verbose)
				Print "Too close to edge for", strRefChan, "at", RefPosX[i], RefPosY[i], "in", strTestChan, "at", Xtest, Ytest
			endif
			DeletePoints i, 1, RefPosX, RefPosY
			i -= 1
			continue
		endif
		
		
		//check if there is a maximum in the TestWave close to the expected position (square of +/- 2 pixel)
		ImageStats /GS={Xtest-2*calBinning, Xtest+2*calBinning, Ytest-2*calBinning, Ytest+2*calBinning} TestWaveMax
		if (V_max < 1)
			if (verbose)
				Print "No match for", strRefChan, "at", RefPosX[i], RefPosY[i], "in", strTestChan, "at", Xtest, Ytest
			endif
			DeletePoints i, 1, RefPosX, RefPosY
			i -= 1
			continue
		elseif (V_npnts*V_avg > 1)
			if (verbose)
				Print "More than one match for", strRefChan, "at", RefPosX[i], RefPosY[i], "in", strTestChan, "at", Xtest, Ytest
			endif
			DeletePoints i, 1, RefPosX, RefPosY
			i -= 1
			continue
		endif
	endfor
End


Function /C RefToTest(Xref, Yref, RegParams)
	Variable Xref, Yref
	Wave RegParams
	
	Variable Xtest, Ytest
	
	Xtest = - RegParams[0] + RegParams[3] * (Xref - RegParams[17]) + RegParams[4] * (Yref - RegParams[18]) + RegParams[17]
	Xtest = round(Xtest)
	
	Ytest = - RegParams[1] + RegParams[6] * (Xref - RegParams[17]) + RegParams[7] * (Yref - RegParams[18]) + RegParams[18]
	Ytest = round(Ytest)
	
	return cmplx(Xtest, Ytest)
End


//needs existing *_PosX and *_PosY waves for RefWave [expected to be cleaned by CheckBeadInBothChannels()]
//needs existing *_max wave for TestWave
Function GetCorrBeadPos(strRefChan, strTestChan)
	String strRefChan, strTestChan
	
	Wave RefPosX = $(strRefChan + "_PosX"), RefPosY = $(strRefChan + "_PosY")
	Wave TestWaveMax = $(strTestChan + "_max")
	Wave RegParams = $(strTestChan + "_params")
	
//	NVAR calResolution = root:tmpCalib:calResolution		//calResolution = 1 when 256x256, = 2 when 512x512
	NVAR calBinning = root:tmpCalib:calBinning
	
	Variable i, Xtest, Ytest
	
	
	//prepare waves to hold positions of maximum in TestWave
	Duplicate /O RefPosX, $(strTestChan + "_PosX")
	Wave TestPosX = $(strTestChan + "_PosX")
	Duplicate /O RefPosY, $(strTestChan + "_PosY")
	Wave TestPosY = $(strTestChan + "_PosY")
	
	
	//loop over all maxima of RefWave
	for (i=0; i<DimSize(RefPosX, 0); i+=1)
		Variable /C XYtest = RefToTest(RefPosX[i], RefPosY[i], RegParams)
		Xtest = real(XYtest)
		Ytest = imag(XYtest)
		
		//get position of close-by maximum
		ImageStats /GS={Xtest-2*calBinning, Xtest+2*calBinning, Ytest-2*calBinning, Ytest+2*calBinning} TestWaveMax
		if ( V_max == 1 && round(V_npnts*V_avg) == 1 )
			TestPosX[i] = V_maxRowLoc
			TestPosY[i] = V_maxColLoc
		else
			Print "Unexpected condition for", strRefChan, "at", RefPosX[i], RefPosY[i], "in", strTestChan, "at", Xtest, Ytest
			Print V_max
			Print V_npnts*V_avg
		endif
	endfor
End


Function CalibFitGauss(strAlexChan, [verbose])
	String strAlexChan
	Variable verbose						//0 to shut up, 1 to print a lot
	
	Wave ChanNorm = $(strAlexChan + "_norm")
	Wave PosX = $(strAlexChan + "_PosX"), PosY = $(strAlexChan + "_PosY")
	
	Duplicate /O PosX, $(strAlexChan + "_PosXgauss")
	Duplicate /O PosY, $(strAlexChan + "_PosYgauss")
	
	Wave PosXgauss = $(strAlexChan + "_PosXgauss"), PosYgauss = $(strAlexChan + "_PosYgauss")
	
	
//	NVAR calResolution = root:tmpCalib:calResolution			//calResolution = 1 when 256x256, = 2 when 512x512
	NVAR calBinning = root:tmpCalib:calBinning	
	NVAR calFitArea = root:tmpCalib:calFitArea					//fit gauss in area (max position +/- FitArea pixel)
	NVAr calSigmaLimit = root:tmpCalib:calSigmaLimit			//allowed sigma in pixel, adjust with care
	
	Variable FitArea = calFitArea * calBinning
	Variable SigmaLimit = calSigmaLimit * calBinning
	Variable i
	
	
	for (i=0; i<DimSize(PosX, 0); i+=1)
		//check if position is too close to edge of image for gauss fit
		if ( PosX[i] < FitArea || PosX[i] > DimSize(ChanNorm,0)-1-FitArea || PosY[i] < FitArea || PosY[i] > DimSize(ChanNorm,1)-1-FitArea )
			Print "Gauss. Too close to edge for", strAlexChan, "at", PosX[i], PosY[i]
			PosXgauss[i] = -1
			PosYgauss[i] = -1
			continue
		endif
		
		
		//do the fit
		Variable V_FitError = 0		//prevent abort on error
			
		CurveFit /W=2 /Q /N /NTHR=0 Gauss2D ChanNorm[PosX[i]-FitArea,PosX[i]+FitArea][PosY[i]-FitArea,PosY[i]+FitArea]
		Wave /Z W_coef				//z_0, A, x_0, sigma_x, y_0, sigma_y, cor
			
		if (V_FitError != 0)				//an error occured
			if (verbose)
				Print "Gauss. Fit error for", strAlexChan, "at", PosX[i], PosY[i]
			endif
			PosXgauss[i] = -2
			PosYgauss[i] = -2
			continue
		endif
		
		
		//check if fits are not too broad, i.e. sigma of fit > SigmaLimit
		if ( W_coef[3] > SigmaLimit || W_coef[5] > SigmaLimit )
			if (verbose)
				Print "Gauss. Fit too broad for", strAlexChan, "at", PosX[i], PosY[i]
			endif
			PosXgauss[i] = -3
			PosYgauss[i] = -3
			continue
		endif
		
		
		//check if fits are too far away from starting point
		Variable shift = sqrt( (W_coef[2] - PosX[i])^2 + (W_coef[4] - PosY[i])^2 )
		if ( shift > calBinning*1.5 )
			if (verbose)
				Print "Gauss. Fit too far away from starting point (" + num2str(shift) + " pixel)  for", strAlexChan, "at", PosX[i], PosY[i]
			endif
			PosXgauss[i] = -4
			PosYgauss[i] = -4
			continue
		endif
		
		
		//write result to PosX/Ygauss
		PosXgauss[i] = W_coef[2]
		PosYgauss[i] = W_coef[4]
	endfor
End


Function CalibMergePos(strAlexChanList, [verbose])
	String strAlexChanList
	Variable verbose										//0 to shut up, 1 to print a lot
	
	NVAR calDoGauss = root:tmpCalib:calDoGauss			//1 if checked, 0 if not checked
	NVAR calDoManual = root:tmpCalib:calDoManual		//1 if doing manual calib, 0 if AutoCalib
	NVAR calDoAutoPilot = root:tmpCalib:calDoAutoPilot		//1 if doing AutoPilot with AutoCalib, 0 if not
	Variable i, c, DelPoints
	
	
	String strGauss				//set to "" when not gaussing
	if (calDoGauss == 1)
		strGauss =  "gauss"
	else
		strGauss = ""
	endif
	
	
	Wave firstTmpPosX = $(StringFromList(0, strAlexChanList) + "_PosX" + strGauss)
	Wave /Z firstPosX = $("PosX_Merge_" +  StringFromList(0, strAlexChanList)[0])
	
	if (!WaveExists(firstPosX))	
		//PosX/Y* waves not yet created
		for (c=0; c<ItemsInList(strAlexChanList); c+=1)
			Make /O /N=0 $("PosX_Merge_" + StringFromList(c, strAlexChanList)[0])
			Make /O /N=0 $("PosY_Merge_" + StringFromList(c, strAlexChanList)[0])
		endfor
	endif
	
	
	//check for fit errors and duplicates; delete these beads
	for (i=0; i<DimSize(firstTmpPosX, 0); i+=1)
		DelPoints = 0
		for (c=0; c<ItemsInList(strAlexChanList); c+=1)
			Wave tmpPosX = $(StringFromList(c, strAlexChanList) + "_PosX" + strGauss)
			Wave tmpPosY = $(StringFromList(c, strAlexChanList) + "_PosY" + strGauss)
			Wave PosX = $("PosX_Merge_" + StringFromList(c, strAlexChanList)[0])
			Wave PosY = $("PosY_Merge_" + StringFromList(c, strAlexChanList)[0])
			
			//check for values < 0, indicates previous fit error
			if ( tmpPosX[i] < 0 || tmpPosY[i] < 0 )
				DelPoints = 1
				break
			endif
			
			//check for duplicates
			if (DimSize(PosX, 0) == 0)		//skip when  no PosX_Merge_* wave exists yet
				continue
			endif
			MatrixOP /FREE /O wAbsDelta = sqrt( powR(PosX - tmpPosX[i], 2) + powR(PosY - tmpPosY[i], 2) )
			WaveStats /Q /M=1 wAbsDelta
			if (V_min < 0.1)
				DelPoints = 1
				if (verbose)
					Print "Duplicate already in PosX/Y.", StringFromList(c, strAlexChanList), "at", tmpPosX[i], tmpPosY[i]
				endif
				break
			endif
		endfor
		
		if (DelPoints)
			for (c=0; c<ItemsInList(strAlexChanList); c+=1)
				Wave tmpPosX = $(StringFromList(c, strAlexChanList) + "_PosX" + strGauss)
				Wave tmpPosY = $(StringFromList(c, strAlexChanList) + "_PosY" + strGauss)
				DeletePoints i, 1, tmpPosX, tmpPosY
			endfor
			i -= 1
		endif
	endfor
	
	
	//sanity check: is number of beads to merge at least 1/3 of beads found?
	if (calDoManual == 0)
		Wave tmpPosX = $(StringFromList(0, strAlexChanList) + "_PosX" + strGauss)
		Variable minBeadsFound = inf
		for (c=0; c<ItemsInList(strAlexChanList); c+=1)
			Wave currMaxX = $(StringFromList(c, strAlexChanList) + "_maxX")
			if (numpnts(currMaxX) < minBeadsFound)
				minBeadsFound = numpnts(currMaxX)
			endif
		endfor
		
		if ( numpnts(tmpPosX) * 3 < minBeadsFound && numpnts(tmpPosX) > 0)
			if (calDoAutoPilot == 1)
				Print "CalibMergePos. Probably badly registered channel. Skipping this postion."
				return 0
			else
				String strAlert = "Found at least " + num2str(minBeadsFound) + " beads, but only " + num2str(numpnts(tmpPosX)) + " are to be merged.\r\r"
				strAlert += "This normally is a sign for a badly registered channel and you should CANCEL.\r\r\r"
				strAlert += "Do you want to cancel?"
				DoAlert 1, strAlert
				if (V_flag != 2)		//1 is Yes, 2 is No
					Print "CalibMergePos. Probably badly registered channel. Aborting."
					Abort		
				endif
				
				DoAlert 1, "Do you really want to use this crappy registration for the calibration?"
				if (V_flag != 1)
					Print "CalibMergePos. Probably badly registered channel. Aborting."
					Abort		
				endif
			endif
		endif
	endif
	
	
	//merge tmpPosX/Y wave with global PosX/Y wave
	for (c=0; c<ItemsInList(strAlexChanList); c+=1)
		Wave tmpPosX = $(StringFromList(c, strAlexChanList) + "_PosX" + strGauss)
		Wave tmpPosY = $(StringFromList(c, strAlexChanList) + "_PosY" + strGauss)
		Wave PosX = $("PosX_Merge_" + StringFromList(c, strAlexChanList)[0])
		Wave PosY = $("PosY_Merge_" + StringFromList(c, strAlexChanList)[0])
		Concatenate /NP {tmpPosX}, PosX
		Concatenate /NP {tmpPosY}, PosY
	endfor
	Print "CalibMergePos. Added", numpnts(tmpPosX), "new bead positions to calib."
End


Function CalibDisplayPos(strAlexChanList)
	String strAlexChanList
	
	NVAR calDoGauss = root:tmpCalib:calDoGauss		//1 if checked, 0 if not checked
	NVAR calDoManual = root:tmpCalib:calDoManual	//1 if manual, 0 else
	
	Variable c
	String currChan, currGraph
	
	
	String strGauss				//set to "" when not gaussing
	if (calDoGauss == 1)
		strGauss =  "gauss"
	else
		strGauss = ""
	endif
	
	
	//display in ref_* windows
	for (c=0; c<ItemsInList(strAlexChanList); c+=1)
		currChan = StringFromList(c, strAlexChanList)
		currGraph = "ref_" + currChan
		if ( ItemsInList(WinList(currGraph, ";", "WIN:1")) != 1 )
			Print "Found no graph for", currChan
			continue
		endif
		if (calDoManual == 0)
			SetAxis /W=$currGraph /A
		endif
		RemoveFromGraph /Z /W=$currGraph $("PosY_Merge_" + currChan[0])
		RemoveFromGraph /Z /W=$currGraph $(currChan + "_PosY")
		RemoveFromGraph /Z /W=$currGraph $(currChan + "_PosYgauss")
		
		AppendToGraph /W=$currGraph $("PosY_Merge_" + currChan[0]) vs $("PosX_Merge_" + currChan[0])
		AppendToGraph /W=$currGraph $(currChan + "_PosY" + strGauss) vs $(currChan + "_PosX" + strGauss)
		ModifyGraph /W=$currGraph mode=3
		ModifyGraph /W=$currGraph rgb($(currChan + "_PosY" + strGauss))=(0,39168,0)
	endfor
End


//calculate coef waves from pos* waves
Function FitCalib()
//	NVAR calResolution = root:tmpCalib:calResolution
	NVAR calResX = root:tmpCalib:calResX
	NVAR calResY = root:tmpCalib:calResY
	
	String strCalibDate
	String strFromX, strFromY, strToX, strToY
	Variable i, j
	
	
	//dialog to enter date of calib
	strCalibDate = GetDateAsStringDialog()
	
	
	//prepare waves and data folder
	SetDataFolder root:
	
	String newFolderName
//	if ( DataFolderExists("root:Coef_256") && CountObjects("root:Coef_256", 1) != 0 )
//		newFolderName = UniqueName("Coef_256_old", 11, 0)
//		Print "Old data folder \"root:Coef_256\" already exists."
//		Print "Renaming it to", newFolderName
//		RenameDataFolder Coef_256, $newFolderName
//	endif
//	
//	if ( DataFolderExists("root:Coef_512") && CountObjects("root:Coef_512", 1) != 0 )
//		newFolderName = UniqueName("Coef_512_old", 11, 0)
//		Print "Old data folder \"root:Coef_512\" already exists."
//		Print "Renaming it to", newFolderName
//		RenameDataFolder Coef_512, $newFolderName
//	endif
	
	if ( DataFolderExists("root:Coef_fullRes") && CountObjects("root:Coef_fullRes", 1) != 0 )
		newFolderName = UniqueName("Coef_fullRes_old", 11, 0)
		Print "Old data folder \"root:Coef_fullRes\" already exists."
		Print "Renaming it to", newFolderName
		RenameDataFolder Coef_fullRes, $newFolderName
	endif
	
	
	SetDataFolder root:tmpCalib
//	NewDataFolder /O root:Coef_256
//	NewDataFolder /O root:Coef_512
	NewDataFolder /O root:Coef_fullRes
	
	
//	//parameter for rescaling
//	String strCalibResolution, strOtherResolution
//	Variable RescaleFactor, centerX, centerY
//	if (calResolution == 1)				//256x256
//		strCalibResolution = "256"
//		strOtherResolution = "512"
//		RescaleFactor = 2
//		centerX = 64; centerY = 128
//	elseif (calResolution == 2)			//512x512
//		strCalibResolution = "512"
//		strOtherResolution = "256"
//		RescaleFactor = 0.5
//		centerX = 128; centerY = 256
//	else
//		Print "FitCalib. Unexpected calResolution. Get a coffee instead."
//		Abort
//	endif
	
	
	//which PosX/Y_Merge_* waves do actually exist?
	String PosXWaveList = WaveList("PosX_Merge_*", ";", "DIMS:1")
	Variable PosLen = DimSize($StringFromList(0, PosXWaveList), 0)
	
	
	//loop over existing PosX and PosY waves and calculate DiffX and DiffY waves for each pair of channels
	//fit DiffX and DiffY with poly2D (3nd degree) with PosX and PosY as parameters
	for (i=0; i<ItemsInList(PosXWaveList); i+=1)
		for (j=0; j<ItemsInList(PosXWaveList); j+=1)
			if ( i == j )
				continue
			endif
			
			strFromX = StringFromList(i, PosXWaveList)
			strFromY = ReplaceString("PosX", StringFromList(i, PosXWaveList), "PosY")
			
			strToX = StringFromList(j, PosXWaveList)
			strToY = ReplaceString("PosX", StringFromList(j, PosXWaveList), "PosY")
			
			
			//get diffX/Y waves and DistCenter (distance from center scaled to [0,1] for weighing fit)
			Wave FromX = $strFromX, FromY = $strFromY, ToX = $strToX, ToY =$strToY
			
			Make /O /N=(PosLen) $("diffx" + strFromX[strlen(strFromX)-1] + "n" + strToX[strlen(strToX)-1]) /WAVE=diffX
			Make /O /N=(PosLen) $("diffy" + strFromX[strlen(strFromX)-1] + "n" + strToX[strlen(strToX)-1]) /WAVE=diffY
			Make /O /N=(PosLen) DistCenter
			
			diffX = ToX - FromX
			diffY = ToY - FromY
			
//			DistCenter = ( ((FromX - centerX)^2 + (FromY - centerY)^2) / (centerX^2 + centerY^2) )^0.5
			
			
			//prepare coefX/Y waves
			String strCoefX = "coefx" + strFromX[strlen(strFromX)-1] + "n" + strToX[strlen(strToX)-1]
			Make /O /N=10 $strCoefX /WAVE=CoefX
			String strCoefY = "coefy" + strFromX[strlen(strFromX)-1] + "n" + strToX[strlen(strToX)-1]
			Make /O /N=10 $strCoefY /WAVE=CoefY
			
			
			//do the fits
			Wave W_coef
			CurveFit /Q /W=2 /NTHR=0 poly2D 3, diffX /X={FromY, FromX} /D ///W=DistCenter
			CoefX = W_coef
			CurveFit /Q /W=2 /NTHR=0 poly2D 3, diffY /X={FromY, FromX} /D ///W=DistCenter
			CoefY = W_coef
			
			
			//add wave notes with calibration date, origanal calib resolution and "use with resolution" to coef waves
			//copy to appropriate Coef_* folder
			Note CoefX, "CalibDate=" + strCalibDate
			Note CoefY, "CalibDate=" + strCalibDate
			Note CoefX, "OrigCalibResX=" + num2str(calResX)
			Note CoefY, "OrigCalibResY=" + num2str(calResX)
//			if (calResolution == 1)				//256x256
//				Note CoefX, "UseWithResolution=256x256"
//				Note CoefY, "UseWithResolution=256x256"
//			elseif (calResolution == 2)			//512x512
//				Note CoefX, "UseWithResolution=512x512"
//				Note CoefY, "UseWithResolution=512x512"
//			else
//				Note CoefX, "UseWithResolution=???"
//				Note CoefY, "UseWithResolution=???"
//			endif
			Duplicate CoefX, root:Coef_fullRes:$strCoefX// /WAVE=dupCoefX
			Duplicate CoefY, root:Coef_fullRes:$strCoefY// /WAVE=dupCoefY
			
			
//			//duplicate coefx/y* waves to not corresponding calib resolution
//			//rescale waves accordingly
//			Duplicate CoefX, root:$("Coef_" + strOtherResolution):$strCoefX /WAVE=rescaleCoefX
//			Duplicate CoefY, root:$("Coef_" + strOtherResolution):$strCoefY /WAVE=rescaleCoefY
//			rescaleCoefX[0] *= RescaleFactor
//			rescaleCoefX[3,5] /= RescaleFactor
//			rescaleCoefX[6,9] /= RescaleFactor^2
//			rescaleCoefY[0] *= RescaleFactor
//			rescaleCoefY[3,5] /= RescaleFactor
//			rescaleCoefY[6,9] /= RescaleFactor^2
		endfor
	endfor
	
	Print "FitCalib. Everything went fine. New coef waves in folder \"root:Coef_fullRes\""
End


//return a string with the date of the calibration
Function /S GetDateAsStringDialog()
	String DateAsString = Secs2Date(DateTime, -2)		//gives "yyyy-mm-dd"
	
	Prompt DateAsString, "Enter date of calib (quotes are necessary): "		//set prompt for DateAsString param
	
	DoPrompt /HELP="" "Here be title", DateAsString						//helpStr can be "" to remove the Help button
	
	if (V_Flag)
		Print "User canceled."
		Abort								//user canceled
	endif
	
	return DateAsString
End


Function CalibCleanUp(strAlexChanList)
	String strAlexChanList
	
	Variable i, c, DelPoints
	
	
	Wave firstPosX = $("PosX_Merge_" +  StringFromList(0, strAlexChanList)[0])
	
	
	for (i=0; i<DimSize(firstPosX, 0); i+=1)
		DelPoints = 0
		for (c=0; c<ItemsInList(strAlexChanList); c+=1)
			DelPoints = 0
			Wave PosX = $("PosX_Merge_" + StringFromList(c, strAlexChanList)[0])
			Wave PosY = $("PosY_Merge_" + StringFromList(c, strAlexChanList)[0])
			
			//check for -1, indicates previous fit error
			if ( PosX[i] == -1 || PosY[i] == -1 )
				DelPoints = 1
				break
			endif
		endfor
		
		if (DelPoints)
			for (c=0; c<ItemsInList(strAlexChanList); c+=1)
				Wave PosX = $("PosX_Merge_" + StringFromList(c, strAlexChanList)[0])
			Wave PosY = $("PosY_Merge_" + StringFromList(c, strAlexChanList)[0])
				DeletePoints i, 1, PosX, PosY
			endfor
			i -= 1
		endif
	endfor
End


//check quality of data-set for calibration
//calculate difference betwenn expected bead position (as calculated from calib) and actual bead position
Function CalibCheckQuality()
//	NVAR calResolution = root:tmpCalib:calResolution
	NVAR calBinning = root:tmpCalib:calBinning
	
	Variable i, j, k
	String strFromX, strFromY, strToX, strToY
	
	
	
//	//duplicate coef waves from Coef_256 or Coef_512 folder to global root:Coef folder
//	String strCoefDataFolder
//	if (calResolution == 1)				//256x256
//		strCoefDataFolder = "root:Coef_256"
//	elseif (calResolution == 2)			//512x512
//		strCoefDataFolder = "root:Coef_512"
//	else
//		Print "CalibCheckQuality. Unexpected calResolution."
//		Abort
//	endif
	
	if (!DataFolderExists("root:Coef_fullRes"))
		Print "CalibCheckQuality. Expected folder \"root:Coef_fullRes\" to exist."
		Abort
	endif
	
	DoAlert 1, "All (old) coef waves in \"root:Coef\" will be overwritten. Proceed?"
	if (V_flag == 1)
		NewDataFolder /O /S root:Coef
		KillWaves /A
		
		SetDataFolder root:Coef_fullRes
		String strWaves = WaveList("*",";","")
		for (i=0; i<ItemsInList(strWaves); i+=1)
			String currWave = StringFromList(i, strWaves)
			Duplicate $currWave, root:Coef:$currWave
		endfor
	endif
	
	
	//which PosX/Y_Merge_* waves do actually exist?
	SetDataFolder root:tmpCalib
	String PosXWaveList = WaveList("PosX_Merge_*", ";", "DIMS:1")
	Variable PosLen = DimSize($StringFromList(0, PosXWaveList), 0)
	
	
	//prepare displaying waves FitDiff
	STRUCT ScreenSizeParameters ScrP
	GetScreenParameters(ScrP)
	PrepareGraphForUpdate("GraphFitDiff", T=1, K=1, left=10, top=10, right=0.65*ScrP.scrwpnt, bottom=250)
	Make /O /N=(PosLen) FitDiffAll = 0
	
	
	//loop over existing PosX and PosY waves and calculate FitDiff waves for each pair of channels
	for (i=0; i<ItemsInList(PosXWaveList); i+=1)
		for (j=i+1; j<ItemsInList(PosXWaveList); j+=1)
			strFromX = StringFromList(i, PosXWaveList)
			strFromY = ReplaceString("PosX", StringFromList(i, PosXWaveList), "PosY")
			
			strToX = StringFromList(j, PosXWaveList)
			strToY = ReplaceString("PosX", StringFromList(j, PosXWaveList), "PosY")
			
			
			//get diffX/Y waves
			Wave FromX = $strFromX, FromY = $strFromY, ToX = $strToX, ToY =$strToY
			
			
			//fill FitDiff
			Make /O /N=(PosLen) $("FitDiff" + strFromX[strlen(strFromX)-1] + "n" + strToX[strlen(strToX)-1]) /WAVE=FitDiff
			for (k=0; k<PosLen; k+=1)
				Variable /C NewXY = GetChanPosXY(strFromX[strlen(strFromX)-1], strToX[strlen(strToX)-1], FromX[k], FromY[k], NoRound=1)
				FitDiff[k] = sqrt( (ToX[k] - real(NewXY))^2 + (ToY[k] - imag(NewXY))^2 )
			endfor
			
			FitDiffAll += FitDiff
			
			
			//report some values
			WaveStats /Q /M=1 FitDiff
			Print "Average difference is", V_avg, "pixel. Max difference is", V_max, "for waves", strFromX, "and", strToX
			
			
			//append to graph "GraphFitDiff"
			AppendToGraph /W=GraphFitDiff FitDiff
		endfor
	endfor
	
	
	//nice-up graph
	AppendToGraph /W=GraphFitDiff FitDiffAll
	Legend /W=GraphFitDiff /C /N=text0
	ModifyGraph /W=GraphFitDiff rgb(FitDiffAll)=(0,0,0)
	ModifyGraph /W=GraphFitDiff mode=3
	Label /W=GraphFitDiff left "diff (pixel)"
	Label /W=GraphFitDiff bottom "#"
	
	
	//make graph indicating FitDiffAll
	DoWindow /K graphFitDiffAll
	String strRefWin = StringFromList(0, WinList("ref_*", ";", "WIN:1"))		//something like "ref_green_b"
	String strWinMacro = WinRecreation(strRefWin, 0)
	
	Execute strWinMacro
	DoWindow /C graphFitDiffAll						//change window name
	DoWindow /T graphFitDiffAll, "graphFitDiffAll"			//change window title
	
	String strRemoveThis = TraceNameList("graphFitDiffAll", ";", 1)
	for (i=0; i<ItemsInList(strRemoveThis); i+=1)
		String currTrace = StringFromList(i, strRemoveThis)
		if ( StringMatch(currTrace, "!PosY_Merge*") )
			RemoveFromGraph $currTrace
		else
			ModifyGraph zmrkSize($currTrace)={FitDiffAll,*,*,1,10}
		endif
	endfor
	
	GetWindow graphFitDiffAll, wsize					//read window dimensions into V_left, V_right, V_top, and V_bottom
	MoveWindow /W=graphFitDiffAll V_left+50, V_top-50, V_right+50, V_bottom-50
End


//delete beads for which difference of calculated and actual bead position differ more than cutoff in wave FitDiffAll
//user has do another FitCalib after calling this function to improve calib result
Function CalibRemoveBadBeads(cutoff)
	Variable cutoff
	
	String strCurrWave
	Variable PosLen, i, j
	
	SetDataFolder root:tmpCalib
	
	
	//backup all PosX_Merge_* and PosY_Merge_* waves
	String PosXWaveList = WaveList("PosX_Merge_*", ";", "DIMS:1")
	String PosYWaveList = WaveList("PosY_Merge_*", ";", "DIMS:1")
	for (i=0; i<ItemsInList(PosXWaveList + PosYWaveList); i+=1)
		strCurrWave = StringFromList(i, PosXWaveList + PosYWaveList)
		Duplicate /O $strCurrWave, $(UniqueName("old_" + strCurrWave, 1, 0))
	endfor
	
	
	//make a dummy wave that is 1 whenever a bead is to be removed from calib
	Wave FitDiffAll
	PosLen = numpnts(FitDiffAll)
	Make /FREE /O /N=(PosLen) killWave = 0		//all entries ==1 will be deleted in PosX/Y_Merge_* waves
	

	for (i=0; i<PosLen; i+=1)
		if ( FitDiffAll[i] > cutoff )
			killWave[i] = 1
		endif
	endfor
	
	
	//remove points from PosX/Y_Merge_* waves
	for (i=PosLen-1; i>=0; i-=1)
		if (killWave[i])
			for (j=0; j<ItemsInList(PosXWaveList); j+=1)
				strCurrWave =StringFromList(j, PosXWaveList) 
				Wave currWaveX = $strCurrWave
				Wave currWaveY = $(ReplaceString("PosX", strCurrWave, "PosY"))
				DeletePoints i, 1, currWaveX, currWaveY
			endfor
		endif
	endfor
End


//restore original PosX/Y_Merge_* waves that were backuped by CalibRemoveBadBeads()
Function RetrieveBackupPosWave(version)
	Variable version
	
	
	String strCurrWave, strOrigWave
	Variable i
	
	SetDataFolder root:tmpCalib
	
	//get all old_PosX/Y_Merge_* waves with appropriate "version" number at the end
	String OldPosWaveList = WaveList("old_Pos*" + num2str(version), ";", "DIMS:1")
	
	for (i=0; i<ItemsInList(OldPosWaveList); i+=1)
		strCurrWave = StringFromList(i, OldPosWaveList)
		SplitString /E="(Pos[XY]_Merge_[godr])" strCurrWave, strOrigWave
		Print "Duplicating", strCurrWave, "to", strOrigWave
		Duplicate /O $strCurrWave, $strOrigWave
	endfor
End


//first code for "AutoPilot" calib
Function CalibAutoPilot()
	NVAR FilmLength = root:FilmLength
	NVAR CurrentFrame = root:CurrentFrame
	NVAR calUseOldParams = root:tmpCalib:calUseOldParams
	SVAR LoadedChannelsALEX = root:LoadedChannelsALEX
	
	Variable i, j
	
	if (! calUseOldParams)
		Abort "Use AutoCalib button for first position and then check \"use previous params\""
	endif
	
	
	//init
	Print "*********************************************"
	Print "Starting AutoPilot calibration."
	Variable timerRefNum = startMSTimer
	
	
	//get a wave that is 1 when chamber is not moved
	Make /D /O /N=(FilmLength-1) diff_avg = 0
	
	for (i=0; i<ItemsInList(LoadedChannelsALEX); i+=1)
		String currChan = StringFromList(i, LoadedChannelsALEX)
		Wave chan = root:$(currChan + "_p0")
		
		Make /FREE /D /O /N=(FilmLength-1) diff
		for (j=0; j<FilmLength-1; j+=1)
			Duplicate /FREE /O /R=[][][j] chan, test1
			Duplicate /FREE /O /R=[][][j+1] chan, test2
			
			MatrixOP /FREE /O test1mean = mean(test1[][][0])
			MatrixOP /FREE /O test2mean = mean(test2[][][0])
			
			MatrixOP /FREE /O test3 = sumSqr((test1[][][0] - test1mean[0]) * (test1[][][0] - test1mean[0]))
			MatrixOP /FREE /O test4 = sumSqr((test1[][][0] - test1mean[0]) * (test2[][][0] - test2mean[0]))
			diff[j] = test4[0] / test3[0]
		endfor
		
		diff_avg += diff
	endfor
	
	//normalize to number of channels
	diff_avg /= ItemsInList(LoadedChannelsALEX)
	
	
	//NaN to values not in range [0.9;1.1]
	diff_avg = (diff_avg[p] < 0.9 || diff_avg[p] > 1.1) ? NaN : diff_avg[p]
	
	
	//when 2 or more consecutive points -> position is still, append to string list "PosCalibAutoPilot"
	String PosCalibAutoPilot = ""
	
	for (i=0; i<FilmLength-1; i+=1)
		if ( numtype(diff_avg[i]) )		//numtype only != 0 when INF or NaN
			continue
		endif
		
		Variable ConsecFrames = 0
		do
			ConsecFrames += 1
			if ( i+ConsecFrames > FilmLength-2 )
				//end of wave reached
				if ( ConsecFrames > 1 )
					//Print i, ConsecFrames
					PosCalibAutoPilot += num2str(i + ceil(ConsecFrames/2) - 1) + ";"
				endif
				i += ConsecFrames
				break
			elseif ( numtype(diff_avg[ConsecFrames+i]) )
				if ( ConsecFrames > 1 )
					//Print i, ConsecFrames
					PosCalibAutoPilot += num2str(i + ceil(ConsecFrames/2) - 1) + ";"
				endif
				i += ConsecFrames
				break
			endif
		while (ConsecFrames+i < FilmLength-1)
		
	endfor
	
	Print "CalibAutoPilot. Found", ItemsInList(PosCalibAutoPilot), "positions for AutoPilot calib."
	
	
	//do autopilot for all frames later than current frame
	for (i=0; i<ItemsInList(PosCalibAutoPilot); i+=1)
		Variable NextFrame = str2num(StringFromList(i, PosCalibAutoPilot))
		if (NextFrame > CurrentFrame)
			CurrentFrame = NextFrame
			CurrFrameChanged()
			
			Variable /G root:tmpCalib:calDoManual = 0
			Variable /G root:tmpCalib:calDoAutoPilot = 1
			
			AutoCalib(verbose=0)
			
			Print "CalibAutoPilot. Done", round( i / ItemsInList(PosCalibAutoPilot) * 100), "%"
		endif
	endfor
	
	
	Print "total", stopMSTimer(timerRefNum) /1e3, "ms"
End 


//draw a vector map from the calib parameters
//set current DF to folder containing coef waves
//take care of DimSize and "scaling" yourself
Function VectorMapFromCalib(StartChan, EndChan)
	String StartChan, EndChan
	
	
	//get appropriate coef waves
//	Wave /Z CoefX = root:Coef:$("coefx" + StartChan[0] + "n" + EndChan[0])
//	Wave /Z CoefY = root:Coef:$("coefy" + StartChan[0] + "n" + EndChan[0])
	Wave /Z CoefX = $("coefx" + StartChan[0] + "n" + EndChan[0])
	Wave /Z CoefY = $("coefy" + StartChan[0] + "n" + EndChan[0])
	
//	//calculate diffX & diffY
//	Variable diffX = poly2D(CoefX, startY, startX)			//x and y are messed up also in addon_autocalib
//	Variable diffY = poly2D(CoefY, startY, startX)
	
	
	//make XY data
	Make /O /N=(64,128) xData, yData
	xData = p*4
	yData = q*4
	
	//make Z data
	Make /O /C /N=(64,128) deltaxy = cmplx(poly2D(CoefX, q*4, p*4), poly2D(CoefY, q*4, p*4))
//	return 0
	
	//convert to polar coordinates
	Duplicate /C /O deltaxy, polar
	polar = r2polar(deltaxy)
	
	//convert to 1D
	Redimension /N=(numpnts(deltaxy)) polar, xData, yData
	
	//make an arrow data wave to control the length and angle for each point.
	Make /O /N=(numpnts(polar), 2) arrowData
	arrowData[][0] = real(polar[p])
	arrowData[][1] = imag(polar[p])
	
	
	Display yData vs xData			//make graph
	ModifyGraph mode(yData) = 3		//marker mode
	
	//set trace to arrow mode to turn arrows on
	ModifyGraph arrowMarker(yData) = {arrowData, 1, 5, 0.7, 1}		//line width, head length, head fatness, pos arrow
	ModifyGraph zColor(yData)={arrowData[*][0],*,*,Rainbow,0}
	//ModifyGraph zColor(yData)={arrowData[*][0],*,*,Green,1}
	
	//add color scale
	ColorScale/C/N=text0/A=MC trace=yData
End


//recalculate the Coefs for the case that data was recorded with hardware binning but calib was not
//checked with 512x512/256x256 kind of data only (no ROI)
//expects to be in folder root:Coef, with existing coefx* and coefy* waves
Function CalibRecalcCoefBinning(binningCalib, binningData)
	Variable binningCalib, binningData		//e.g. 1 & 2
	
	
	Variable RescaleFactor = binningCalib/binningData
	
	String strWListX = WaveList("coefx*", ";", "")
	
	Variable i
	
	NewDataFolder /O root:Coef_otherRes
	
	for (i=0; i<ItemsInList(strWListX); i+=1)
		String strCoefX = StringFromList(i, strWListX)
		String strCoefY = ReplaceString("coefx", StringFromList(i, strWListX), "coefy")
		Wave CoefX = $strCoefX
		Wave CoefY = $strCoefY
		
		Duplicate/O CoefX, root:Coef_otherRes:$strCoefX /WAVE=rescaleCoefX
		Duplicate/O CoefY, root:Coef_otherRes:$strCoefY /WAVE=rescaleCoefY

		rescaleCoefX[0] *= RescaleFactor
		rescaleCoefX[3,5] /= RescaleFactor
		rescaleCoefX[6,9] /= RescaleFactor^2
		rescaleCoefY[0] *= RescaleFactor
		rescaleCoefY[3,5] /= RescaleFactor
		rescaleCoefY[6,9] /= RescaleFactor^2
	endfor
End
