# Supplementary material for: Cochaperones convey the energy of ATP hydrolysis for directional action of Hsp90
Source: Nat Commun. 2024 Jan 17;15:569. doi: 10.1038/s41467-024-44847-6 (PMC10794413; doi:10.1038/s41467-024-44847-6)
Supplement: Supplementary file 4 — Supplementary Code 1 [file 41467_2024_44847_MOESM4_ESM.zip › code/Igor/addon_kinetics_current.ipf]

#pragma rtGlobals=3		// Use modern global access method and strict wave access.

#pragma version = 20150907

//##################################################
//					ADDON_KINETICS_CURRENT.ipf
//##################################################
// WHAT:
//	- nomenclature: DT = dwell-times; TL = fluorescence trace length; BR = bleach rate
//	- extracts rates from dwell-times
//	- calculates the fluorophore bleach rate of your data set
//	- returns transition probabilities and rates (raw & TL-bias corrected) 
//	- includes global fit functions for the GF2 package to fit multiple data sets simultaneously
//##################################################
// WHERE:
//	- find menu items in "smFRET new" -> "AddOns"
//##################################################
// STATUS QUO:
//	- 2 state system
//		-> modify by adjusting: statesList (in DT_rates); NVAR DT_level (-> DT_extractTimes)
//	- missed events monoExp weighted fit
//##################################################
// TO DO / BUGS
//	- ...


//##################################################
//# Menu entries & calling functions
//##################################################

Menu "smFRET new"
	
	Submenu "AddOns"
		"DT -> Rates", DT_callRates()
		"Calc BleachRate", DT_callBleachRate()	
	end

End


//initiates dwell-times2rates machinery by calling DT_Rates
//	- runs in "saved_traces":HMM: -> point at "saved_traces"
//##################################################
Function DT_callRates()

	//ask for time per frame & bleach rate:
	variable timePerFrame = 0.1, manInvBleachRate = 0
	Prompt timePerFrame, "Enter time per frame in [s]. Set to 0 to proceed in [frames]:"	
	Prompt manInvBleachRate, "Enter invBleachRate in the same units. Set to 0 to evaluate from current data:"	
	DoPrompt "Sampling rate & bleach rate:", timePerFrame, manInvBleachRate
	if (V_Flag)	//canceled
		Return 0
	endif	
	
	//report choices to history
	if(timePerFrame)
		print "Time per frame ="+num2str(timePerFrame)+" seconds"
		if(manInvBleachRate)
			print "Inverse bleach rate ="+num2str(manInvBleachRate)+" seconds"
		endif
	else
		print "Working in frames"
		if(manInvBleachRate)
			print "Inverse bleach rate ="+num2str(manInvBleachRate)+" frames"
		endif
	endif
	if(!manInvBleachRate)
		print "Computing new bleach rate."
	endif
		
	//GO!
	DT_Rates(timePerFrame=timePerFrame, manInvBleachRate=manInvBleachRate)

End


//stand-alone call for the DT_getBleachRate function
//	- runs in current DF
//##################################################
Function DT_callBleachRate()
	
	string matchStr, wList, currStr
	variable timePerFrame, numItems, i
	
	Prompt matchStr, "Enter matchStr for wave names:"	
	Prompt timePerFrame, "Enter time per frame in [s]. Set to 0 to proceed in [frames]:"	
	DoPrompt "Define input.", matchStr, timePerFrame
	if (V_Flag)				//canceled
		Return 0
	endif
		
	wList = WaveList(matchStr, ";", "")
	numItems = ItemsInList(wList)
	if (!numItems)			//no matching waves
		Return 0
	endif
	
	Variable/G frameTime = timePerFrame
	Variable/G invBleachRate = 0
	
	Make/O/N=(numItems) wTL_record
	for(i=0; i<numItems; i+=1)
		currStr = StringFromList(i, wList)
		wTL_record[i] = numpnts($currStr)	
	endfor
	
	DT_getBleachRate(wTL_record, verbose=1)

End


//##################################################
//# MAIN
//##################################################

//main function: 
//	- calling DT_extractTimes, DT_getHistRaw, DT_correctP, DT_getBleachRate
//	- returns summary plot including raw and corrected rates
//##################################################
Function DT_Rates([timePerFrame, manInvBleachRate, currDF])
	variable timePerFrame, manInvBleachRate, currDF

	string statesList = "Hi;Lo;", currState, currDTrecordStr, currDThistStr
	string oldResultsDFname, currDFname
	string legendStr="", CFtextStr="", list2kill
	
	variable evaCount = 0						//number of evaluated waves (i.e. >1transition found)	
	variable inputCount = 0						//number of input waves


	//DF stuff:
	DFREF saveDFR = GetDataFolderDFR()		
	if ( DataFolderExists(":KIN") )							//store results in "saved_traces":KIN:$stateDFname
		oldResultsDFname = UniqueName("KINold_", 11, 0)	// keep old results in KINold_X
		RenameDataFolder :KIN, $oldResultsDFname
	endif
	NewDataFolder :KIN	
	if(ParamIsDefault(currDF))
		SetDataFolder :HMM
	endif

				
	//init globals
	String/G DT_wList = WaveList("HMM_x*_y*", ";", "" )
	String/G notUsedList = ""
	If(StringMatch(DT_wList, ""))
		SetDataFolder saveDFR
		Abort "DT_rates(): No input waves found!"
	endif
	Variable/G DT_level = 0.5, DT_boxVal = 3	//for Findlevels...
	Variable/G frameTime = 0					//zero means: work in [frames]
	if(!ParamIsDefault(timePerFrame))
		frameTime = timePerFrame				//if set: work in [seconds]
	endif
	Variable/G invBleachRate = NaN				//zero means: deduce from present data
	if(!ParamIsDefault(manInvBleachRate))
		invBleachRate = manInvBleachRate		//if set: use provided bleach rate.
	endif
	
	
	//cleanup dwell time record (-> waves will be concatenated...)
	variable i
	for(i=0;i<ItemsInList(statesList); i+=1)
		currDTrecordStr = "w"+StringFromList(i, statesList)+"DT_record"
		wave wCurrDT_record = $currDTrecordStr
		if(WaveExists(wCurrDT_record))	
			Killwaves $currDTrecordStr					// no /Z to provoke error if wave is part of graph, table etc.
		endif
	endfor

	
	//loop over input traces to extract dwell times
	inputCount = ItemsInList(DT_wList)
	make/O/N=(inputCount) wTL_record
	for(i=0; i<inputCount; i+=1)	
		String currStr = StringFromList(i, DT_wList)
		wave currWave = $currStr
		evaCount += DT_extractTimes(currWave)			//extracts DTs from each wave
															//stores them in wHiDT_record / wLoDT_record; always in [frames]
															//returns 1 if wave was evaluated, i.e., >1 transition
		wTL_record[i] = numpnts(currWave)
	endfor
	print "Evaluated n = ", evaCount, " of tot = ", i


	//calc trace length distribution if not provided
	if(invBleachRate==0)
		invBleachRate = DT_getBleachRate(wTL_record)
	endif
	print "invBleachRate = ", invBleachRate


	//treat individual states seprately
	for(i=0;i<ItemsInList(statesList); i+=1)
		currState = StringFromList(i, statesList)
		currDTrecordStr = "w"+currState+"DT_record"
		currDThistStr = ReplaceString("record",currDTrecordStr,"hist")		
		wave wCurrDT_record = $currDTrecordStr


		//calc histogram without corrections
		DT_getHistRaw(wCurrDT_record, evaCount)			//, verbose=1
		wave wHist = $currDThistStr
		wave wHistCum = $currDThistStr+"Cum"


		//apply probability corrections, 
		DT_correctP(wHist)
		wave wHistCORR=$currDThistStr+"CORR"
		wave wHistCORRcum=$currDThistStr+"CORRcum"
		wave wTL_P, wDTinTL_P, wWeight
		
		
		//store results in "saved_traces":KIN:"currState"
		currDFname = currState+"_State"
		make/O/WAVE/N=7 wResultWavesRef, wStoredWavesRef
		NewDataFolder/S $GetDataFolder(1,saveDFR)+"KIN:"+currDFname		
		wResultWavesRef = {wHistCORR, wHist, wHistCORRcum, wHistCum, wTL_P, wDTinTL_P, wWeight}
		variable j
		legendStr = ""
		for(j=0; j<numpnts(wResultWavesRef); j+=1)
			string currWaveStr =NameOfWave(wResultWavesRef[j])
			Note  wResultWavesRef[j], "sourceDF="+GetDataFolder(1)
			Duplicate wResultWavesRef[j] $currWaveStr
			wStoredWavesRef[j] = $currWaveStr
			legendStr=legendStr+"\s("+currWaveStr+") "+currWaveStr+"\r"
		endfor
		legendStr = RemoveEnding(legendStr, "\s(wWeight) wWeight\r")
		
		//display everything for control -> pick what you like
		//DoWindow/K $currState+"DTdistWin"
		display/N=$currState+"DTdistWin"
		AppendToGraph/R wStoredWavesRef[0], wStoredWavesRef[1]
		for(j=2; j<numpnts(wStoredWavesRef)-1; j+=1)				//"...-1" -> do not display weighting wave
			AppendToGraph/L wStoredWavesRef[j]
		endfor
		ModifyGraph width=200,height={Aspect,1}, mode=3
		ModifyGraph mode($NameOfWave(wStoredWavesRef[0]))=1, mode($NameOfWave(wStoredWavesRef[1]))=1
		ModifyGraph mode($NameOfWave(wStoredWavesRef[4]))=0, mode($NameOfWave(wStoredWavesRef[5]))=0
		setcolor()
		ModifyGraph log(bottom)=1, mirror(bottom)=1		
		SetAxis right, 0,*
		Label right, "\Z18Occurrence"
		Label left, "\Z18Probability"
		if(frameTime)
			legendStr= "(tpf="+num2str(frameTime)+"s, tau_bl="+num2str(invBleachRate)+"s, \rn="+num2Str(inputCount)+")\r"+legendStr
			Label bottom, "\Z18Time [s]"
		else
			legendStr= "(tau_bl="+num2str(invBleachRate)+"s, n="+num2Str(inputCount)+")\r"+legendStr
			Label bottom, "\Z18Time [frames]"
		endif

		
		//get rates from fit & print to graph
		WAVEClear wHistCum, wHistCORRcum		//use "stored" waves for fitting
		wave wHistCORRcum =wStoredWavesRef[2], wHistCum =wStoredWavesRef[3]
		Make/D/N=3/O W_coef  = {timePerFrame, invBleachRate, 1}
		FuncFit/Q/W=2/H="110"/NTHR=0 missedEvents W_coef wHistCORRcum /W=wWeight /D 
		CFtextStr = "\\F'Arial'\f02"+NameOfWave(wHistCORRcum)+":\\f00\rusing missedEvents"	
		CFtextStr = CFtextStr + "\r\\F'Arial'\\f01tau = "+num2str(W_coef[2])+"\\f00"
		TextBox/N=$"fit_"+NameOfWave(wHistCORRcum)/F=0/A=RC/X=12/Y=-10/E CFtextStr		

		W_coef  = {timePerFrame, invBleachRate, 1}
		FuncFit/Q/W=2/H="110"/NTHR=0 missedEvents W_coef wHistcum /W=wWeight /D 
		CFtextStr = "\\F'Arial'\\f02"+NameOfWave(wHistCum)+":\\f00\rusing missedEvents"
		CFtextStr = CFtextStr + "\r\\F'Arial'\\f01tau = "+num2str(W_coef[2])+"\\f00"
		TextBox/N=$"fit_"+NameOfWave(wHistCum)/F=0/A=RC/X=15/Y=-30/E CFtextStr		///RC/X=0/Y=0/E

		ModifyGraph rgb($"fit_"+NameOfWave(wHistCORRcum))=(0,0,0), rgb($"fit_"+NameOfWave(wHistCum))=(0,0,0)
		Legend/N=legend0/F=0/A=RC/X=4/Y=25/E "\\Z14\\F'Arial'\\f01"+currState+"State\r\\Z12\\f00"+legendStr	//		
		
		if(DataFolderExists(GetDataFolder(1,saveDFR)+"HMM" ))		
			SetDataFolder $GetDataFolder(1,saveDFR)+"HMM"	
		else
			SetDataFolder :::		//if working in "currDF"
		endif	
	endfor
	list2kill = "wResultWavesRef;wStoredWavesRef;"+WaveList("w*DT*", ";", "" )+WaveList("w*TL*", ";", "" )
	KillWavesFromList(list2kill)
	
	SetDataFolder saveDFR

End


//extracts dwell times
//everything in frames NOT seconds
//##################################################
//function DT_extractTimes(currWave)
//	wave currWave
//	
//	NVAR DT_level 		//for Findlevels...
//	NVAR DT_boxVal	//for Findlevels...
//	SVAR notUsedList
//	Make/O/N=(1E4) wLoDT_temp=NaN, wHiDT_temp=NaN	
//
// 	//find threshold cross overs	
// 	findlevels/Q/P/B=(DT_boxVal)/DEST=wCross currWave , DT_level 	// total cross-overs
//	variable numCross = V_LevelsFound
//	findlevel/Q/B=(DT_boxVal) currWave , DT_level						// check first crossing:
//	variable firstRise = V_rising											//0->down; 1->up
//
//	if(numCross<2)
//	//	print "extractDwellTimes(): Less than 2 transitions found! No dwell times calculated."
//		KillWaves wHiDT_temp, wLoDT_temp, wCross
//		notUsedList= notUsedList+NameOfWave(currWave)+";"
//		Return 0		
//
//	elseif(numCross==2)	// to escape out of range issues		
//		if(firstRise)			//first crossing is upwards
//			wHiDT_temp[0] = wCross[1] - wCross[0]	
//		else					//first crossing is downwards
//			wLoDT_temp[0] = wCross[1] - wCross[0]
//		endif		
//	else
//		if(firstRise)			//first crossing is upwards
//			wHiDT_temp[0,floor((numCross-2)/2)] = wCross[2*p+1] - wCross[2*p]
//			wLoDT_temp[0,floor((numCross-3)/2)] = wCross[2*p+2] - wCross[2*p+1]	
//		else					//first crossing is downwards
//			wLoDT_temp[0,floor((numCross-2)/2)] = wCross[2*p+1] - wCross[2*p]
//			wHiDT_temp[0,floor((numCross-3)/2)] = wCross[2*p+2] - wCross[2*p+1]	
//		endif		
//	endif
//	
//	wHiDT_temp = (wHiDT_temp<2)? Nan : wHiDT_temp		//rarely ever happens in zigzag regions
//	wLoDT_temp = (wLoDT_temp<2)? Nan : wLoDT_temp
//
//	//store info in individual colums (->option to delete in verbose mode)
//	Concatenate "wHiDT_temp;", wHiDT_record	
//	Concatenate "wLoDT_temp;", wLoDT_record	
//
//	//cleanup
//	KillWaves wHiDT_temp, wLoDT_temp, wCross
//	
//	Return 1	
//end


//##################################################
// extract dwell times without FindLevels
//##################################################

Function DT_extractTimes(stateW)
	//extracts DTs from each wave
	//stores them in wHiDT_record / wLoDT_record; always in [frames]
	//returns 1 if wave was evaluated, i.e., >1 transition
	
	Wave stateW		//wave containing only state sequence
	
	Variable i = 0, dwellstart = 0, dwell
	Make /FREE /N=0 wHiDT_tmp, wLoDT_tmp
	Make /FREE /WAVE wr
	wr[0] = wLoDT_tmp; wr[1] = wHiDT_tmp
	
	do
		if ( (stateW[i] != stateW[i+1]) && !dwellstart )
			dwellstart = i
		elseif ( (stateW[i] != stateW[i+1]) && dwellstart )
			dwell = i - dwellstart
			Wave currW = wr[stateW[i]]
			InsertPoints 0, 1, currW
			currW[0] = dwell
			dwellstart = i		//reset dwellstart
		endif
		
		i += 1
	while (i < numpnts(stateW)-1)
	
	//store info in individual colums (->option to delete in verbose mode)
	Concatenate {wHiDT_tmp}, wHiDT_record	
	Concatenate {wLoDT_tmp}, wLoDT_record
	
	Return 1
End


//set NVAR frameTime > 0 to work in [seconds]; if not provided, time is in [frames]
//##################################################
Function DT_getHistRaw(wDT, evaCount [, mute])	
	wave wDT							//contains dwell times
	variable evaCount				//number of evaluated waves
	variable mute					//if set!=2 -> no printing to history; if set ==2 -> no graphs
		
	string histStr = ReplaceString("record", NameOfWave(wDT), "hist")
	string infoStr
		
	NVAR/Z invBleachRate
	if(!NVAR_exists(invBleachRate))		//neglect bleachRate if not supplied
		Variable/G invBleachRate = inf
	endif
	NVAR/Z frameTime				
	if(!NVAR_exists(frameTime))		//frameTime = 0 means: work in [frames]
		Variable/G frameTime = 0
	endif
	
		
	//make / prepare waves for histograms
	//invBleachRate as upper cut-off
	if(frameTime)	//invBleachRate comes in seconds. (we work still in frames here.)
		wDT = (wDT > invBleachRate/frameTime)? NaN : wDT				
	else				//invBleachRate comes in frames
		wDT = (wDT > invBleachRate)? NaN : wDT				
	endif
	
	variable DTmax = WaveMax(wDT)						//biggest dwell time found
	Make/O/N=(DTmax) $histStr, $histStr+"Cum"
	wave wHist = $histStr, wHistCum = $histStr+"Cum"
	SetScale/P x, 1, 1, "frames", wHist, wHistCum
	Redimension/N=(numpnts(wDT)) wDT	//make one dimensional (comes as an array)
	Wavetransform zapNaNs wDT
	variable numDT = numpnts(wDT)						//number of dwell times recieved
	if(ParamIsDefault(mute))
		print "n(DT)=", numpnts(wDT)
	endif

	//calc histograms
	Histogram/B=2 wDT, wHist	
	Histogram/B=2/P/CUM wDT, wHistCum	
	wHist = (wHist > 0)? wHist : NaN
	wHistCum = (numtype(wHist)==0)? wHistCum : NaN
	

	//convert to seconds if desired (i.e. frameTime > 0)
	if(frameTime)
		SetScale/P x, frametime, frametime , "s", wHist, wHistCum
		//SetScale/P x, frametime/2, frametime , "s", wHist, wHistCum	//bin-centered scaling
	else
		SetScale/P x, 1, 1, "frames", wHist, wHistCum
		//SetScale/P x, 0.5, 1, "frames", wHist, wHistCum					//bin-centered scaling
	endif
	
		
	//display if not "mute"
	if(mute!=2)
		//DoWindow/K DTdistRAW_Plot
		Display/N=DTdistRAW_Plot
		AppendToGraph/R/C=(0,0,0) wHist 
		AppendToGraph/L wHistCum
		ModifyGraph mode($histStr)=1,mode($histStr+"Cum")=3
		Label left, "\\Z18\\K(65535,0,0)Integrated Prob"
		Label right, "\\Z18Occurrence"
		Label bottom, "\\Z18 Time"
		SetAxis bottom 0,*
		SetAxis right 0,*
	endif
	
	// calc. weighting wave
	duplicate/O wHist wWeight
	wave wWeight
	wWeight = sqrt(wHist)

	//fit: dblexp_XOffset
	K0=1 	///TBOX=272
	//CurveFit/Q/W=2/L=(DTmax)/H="10000" /NTHR=0 dblexp_XOffset  wHistCum /D
	CurveFit/Q/W=2/L=(DTmax)/H="100" /NTHR=0 exp_XOffset  wHistCum /W=wWeight /D
	wave W_coef
	Variable nCoef = numpnts(W_coef)
	
	//store important values in W_coef
	Redimension/N=(nCoef+3) W_coef
	W_coef[(nCoef)] = V_chisq
	W_coef[(nCoef+1)] = numDT
	W_coef[(nCoef+2)] = evaCount
	
	
	//build infoStr
		if(frameTime)
			infoStr = "\r\ttau1 = " + num2str(W_coef[2]) + " s"//\r\ttau2 = " + num2Str(W_coef[4]) + " s"
		else
			infoStr = "\r\ttau1 = " + num2str(W_coef[2]) + " frames"//\r\ttau2 = " + num2Str(W_coef[4]) + " frames"
		endif
		infoStr = infoStr + "\r\tchi^2 = " + num2Str(V_chisq) + "\r\tn(dt)  = " + num2Str(numDT) + "\r\tn(traces) = "+num2Str(evaCount)

	if(mute!=2)
		Textbox/A=RC "\F'Arial'\f01ExpFit: "+histStr+"RAW\f00"+infoStr		//transparent: /B=1
		ModifyGraph rgb($"#2")=(0,0,0)		
	endif
			
	if(ParamIsDefault(mute))
		print "RAW "+histStr+infoStr
	endif
	
End


//use integrated histogram to avoid binning
//set NVAR frameTime > 0 to work in [seconds]; if not provided, time is in [frames]
//##################################################
Function DT_getBleachRate(wTL_record [, verbose])
	wave wTL_record							//contains all trace lengths
	variable verbose

	variable TLcount=numpnts(wTL_record), maxTL=wavemax(wTL_record)

	NVAR/Z frameTime, invBleachRate				
	if(!NVAR_exists(frameTime))					//if NVAR does not exist use local variable & stay in [frames]
		Variable/G frameTime = 0					//(frameTime = 0 means: work in [frames])
	endif
	if(!NVAR_exists(invBleachRate))					
		Variable/G invBleachRate = 0				
	endif

	if(invBleachRate)
		make/O/N=1000 wTL_P_exp
		if(frameTime)
			SetScale/P x, frameTime, frameTime, wTL_P_exp
//			SetScale/P x, frameTime/2, frameTime, wTL_P_exp		//bin-centered
		else
			SetScale/P x, 1, 1, wTL_P_exp
//			SetScale/P x, 0.5, 1, wTL_P_exp						//bin-centered
		endif
		wTL_P_exp = exp(-x/invBleachRate)		
		Return	0									//Break if a bleach rate was supplied.
	endif


	//prepare histograms
	Make/O/N=(maxTL) wTL_hist, wTL_histCum
	SetScale/P x, 1,1, wTL_hist, wTL_histCum	
	Histogram/B=2 wTL_record, wTL_hist
	Histogram/B=2/P/CUM wTL_record, wTL_histCum
	wTL_histCum = (wTL_hist>0)? wTL_histCum : NaN
	wTL_hist = (wTL_hist>0)? wTL_hist : NaN
	

	//if desired: change from frames to seconds
	if(frameTime)
		SetScale/P x, frameTime/2, frameTime, "s", wTL_hist, wTL_histCum	 	//bin-centered
	else
		SetScale/P x, 0.5, 1, "frames", wTL_hist, wTL_histCum					//bin-centered
	endif
	

	//calc REVERSE cumulative
	duplicate/O wTL_histCum, wTL_P, wTL_P_exp
	wTL_P = 1- wTL_histCum			//-> P(TL>t)
	

	//display in verbose mode
	if(!ParamIsDefault(verbose))
		//DoWindow/K TL_Prob_plot
		display/N=TL_Prob_plot 
		AppendToGraph /R wTL_hist
		AppendToGraph wTL_P, wTL_P_exp	
		ModifyGraph mode=3, rgb(wTL_P)=(0,0,0)
		ModifyGraph rgb(wTL_P_exp)=(0,0,0), mode(wTL_P_exp)=0
		ModifyGraph mode(wTL_hist)=1,	rgb(wTL_hist)=(0,65535,0)
		SetAxis right, 0,*
	endif	


	//fit to deduce bleachRate
	K0=0 
	CurveFit/Q/W=2/TBOX=272/H="100" /NTHR=0 exp_XOffset  wTL_P
	wave W_coef
	invBleachRate = W_coef[2]
	wTL_P_exp=exp(-x/invBleachRate)					//interpolated, exponential trace length decay (observes f(0)=1 and f(inf)=0)
	if(!ParamIsDefault(verbose))
		AppendText "tpf= "+num2str(frameTime)+"s\rchi^2 = "+num2Str(V_chisq)+"\rn = "+num2Str(TLcount)
	endif	
	
	//report to history
//	if(frameTime)
//		print "Inverse bleach rate = "+num2Str(invBleachRate)+" seconds"
//	else
//		print "Inverse bleach rate = "+num2Str(invBleachRate)+" frames"
//	endif
//	print "n(traces) = ", TLcount

	Return invBleachRate
End


//BAD!! corrects into the wrong direction...
//normalize arbitrary binsize
//in frames
//accepts no zeros -> make Nans instead.
//##################################################
function normTimeBins(hist)
	wave hist
	
	duplicate/O hist normFactor// normedHist
	normFactor = NaN

	variable i=0, prev_val=i, value=i, next_val=i
	for(i=0;i<numpnts(hist)-1;i+=1)
		if(numtype(hist[i])==0)
			if(!value)	//skip possible gap at start (hidden States...)
				value = i
				normFactor[i]=1
				Continue
			endif
			prev_val = value
			value = i
			next_val = value
			do 
				next_val+=1
			while(numtype(hist[next_val]!= 0 && next_val<numpnts(hist)))			
			normFactor[i]=(next_val - prev_val)/2		
		endif
	endfor	
	hist/=normFactor
	Killwaves normFactor

end


//correct for TL bias
//	-input: normal histogram plus invBleachRate. That's it.
//##################################################
Function DT_correctP(wHist)
	wave wHist
	
	variable i, normalize
	string corrHistStr=NameOfWave(wHist)+"CORR"

	NVAR invBleachRate
		
	duplicate/O wHist $corrHistStr, $corrHistStr+"cum", wTL_P, wDTinTL_P
	wave wHistCORR=$corrHistStr, wHistCORRcum=$corrHistStr+"cum"	

	//apply corrections to hist
	wTL_P = exp(-x/invBleachRate) 
	wDTinTL_P = (invBleachRate-2)/(invBleachRate-2 + 2*x)
	wHistCORR = wHist / wTL_P / wDTinTL_P 

	//make cum.
	duplicate/O wHistCORR hist2sum
	hist2sum= (numtype(hist2sum)!=0)? 0 : hist2sum	//dummy wave: remove NaNs for summing up
	for(i=0; i<numpnts(wHistCORRcum);i+=1)
		wHistCORRcum[i] = sum(hist2sum, pnt2x(hist2sum, 0), pnt2x(hist2sum, i))
	endfor
	normalize = wHistCORRcum[i-1]
	wHistCORRcum /=normalize
	wHistCORRcum = (numtype(wHist)==0)? wHistCORRcum : Nan
	KillWaves/Z hist2sum

	//normalize time bins
	normTimeBins(wHist)
	normTimeBins(wHistCORR)
		
	// calc. weighting wave
	duplicate/O wHist wWeight
	wave wWeight
	wWeight = sqrt(wHist)

End


//##################################################
//# Global Fit Functions
//##################################################
//GF2 package allows user defined functions only...


//##################################################
Function missedEvents(w,t) : FitFunc
	Wave w
	Variable t

	//CurveFitDialog/ These comments were created by the Curve Fitting dialog. Altering them will
	//CurveFitDialog/ make the function less convenient to work with in the Curve Fitting dialog.
	//CurveFitDialog/ Equation:
	//CurveFitDialog/ f(t) = (exp(-t/tau)-exp(-Tmin/tau))/(exp(-Tmax/tau)-exp(-Tmin/tau))
	//CurveFitDialog/ End of Equation
	//CurveFitDialog/ Independent Variables 1
	//CurveFitDialog/ t
	//CurveFitDialog/ Coefficients 3
	//CurveFitDialog/ w[0] = Tmin
	//CurveFitDialog/ w[1] = Tmax
	//CurveFitDialog/ w[2] = tau

	return (exp(-t/w[2])-exp(-w[0]/w[2]))/(exp(-w[1]/w[2])-exp(-w[0]/w[2]))
End


//##################################################
Function missedEdbl(w,t) : FitFunc
	Wave w
	Variable t

	//CurveFitDialog/ These comments were created by the Curve Fitting dialog. Altering them will
	//CurveFitDialog/ make the function less convenient to work with in the Curve Fitting dialog.
	//CurveFitDialog/ Equation:
	//CurveFitDialog/ f(t) = (A*(exp(-t/tau1)-exp(-Tmin/tau1))+(1-A)*(exp(-t/tau2)-exp(-Tmin/tau2)))/(A*(exp(-Tmax/tau1)-exp(-Tmin/tau1))+(1-A)*(exp(-Tmax/tau2)-exp(-Tmin/tau2)))
	//CurveFitDialog/ End of Equation
	//CurveFitDialog/ Independent Variables 1
	//CurveFitDialog/ t
	//CurveFitDialog/ Coefficients 5
	//CurveFitDialog/ w[0] = A
	//CurveFitDialog/ w[1] = tau1
	//CurveFitDialog/ w[2] = tau2
	//CurveFitDialog/ w[3] = Tmin
	//CurveFitDialog/ w[4] = Tmax

	return (w[0]*(exp(-t/w[1])-exp(-w[3]/w[1]))+(1-w[0])*(exp(-t/w[2])-exp(-w[3]/w[2])))/(w[0]*(exp(-w[4]/w[1])-exp(-w[3]/w[1]))+(1-w[0])*(exp(-w[4]/w[2])-exp(-w[3]/w[2])))
End


//##################################################
Function globalDblExp1(w,x) : FitFunc
	Wave w
	Variable x

	//CurveFitDialog/ These comments were created by the Curve Fitting dialog. Altering them will
	//CurveFitDialog/ make the function less convenient to work with in the Curve Fitting dialog.
	//CurveFitDialog/ Equation:
	//CurveFitDialog/ f(x) = 1+A*exp(-x/tau1)+(1-A)*exp(-x/tau2)
	//CurveFitDialog/ End of Equation
	//CurveFitDialog/ Independent Variables 1
	//CurveFitDialog/ x
	//CurveFitDialog/ Coefficients 3
	//CurveFitDialog/ w[0] = A
	//CurveFitDialog/ w[1] = tau1
	//CurveFitDialog/ w[2] = tau2

	return 1+w[0]*exp(-x/w[1])+(1-w[0])*exp(-x/w[2])
End


//##################################################
Function globalDblExpXoff(w,x) : FitFunc
	Wave w
	Variable x

	//CurveFitDialog/ These comments were created by the Curve Fitting dialog. Altering them will
	//CurveFitDialog/ make the function less convenient to work with in the Curve Fitting dialog.
	//CurveFitDialog/ Equation:
	//CurveFitDialog/ f(x) = y0+A1*exp(-(x-x0)/tau1)+A2*exp(-(x-x0)/tau2)
	//CurveFitDialog/ End of Equation
	//CurveFitDialog/ Independent Variables 1
	//CurveFitDialog/ x
	//CurveFitDialog/ Coefficients 6
	//CurveFitDialog/ w[0] = y0
	//CurveFitDialog/ w[1] = A1
	//CurveFitDialog/ w[2] = x0
	//CurveFitDialog/ w[3] = tau1
	//CurveFitDialog/ w[4] = A2
	//CurveFitDialog/ w[5] = tau2

	return w[0]+w[1]*exp(-(x-w[2])/w[3])+w[4]*exp(-(x-w[2])/w[5])
End


//##################################################
Function globalExpXoff(w,x) : FitFunc
	Wave w
	Variable x

	//CurveFitDialog/ These comments were created by the Curve Fitting dialog. Altering them will
	//CurveFitDialog/ make the function less convenient to work with in the Curve Fitting dialog.
	//CurveFitDialog/ Equation:
	//CurveFitDialog/ f(x) = y0+A*exp(-(x-x0)/tau)
	//CurveFitDialog/ End of Equation
	//CurveFitDialog/ Independent Variables 1
	//CurveFitDialog/ x
	//CurveFitDialog/ Coefficients 4
	//CurveFitDialog/ w[0] = y0
	//CurveFitDialog/ w[1] = A
	//CurveFitDialog/ w[2] = x0
	//CurveFitDialog/ w[3] = tau

	return w[0]+w[1]*exp(-(x-w[2])/w[3])
End


//##################################################
//# Testing the Output:
//##################################################


//check for clustering of FRET vs DT. => hidden additional states?
//requires FRET traces from :FRET:offset data in :FRET DF -> run nonALEXcorr also on ALEX data.
//##################################################
function call_extractFRETvsDT()

	string wList = WaveList("HMM_x*_y*", ";", "" )
	variable i
	for(i=0;i<ItemsInList(wList);i+=1)
		string strCurr = StringFromList(i, wList)
		wave wCurr = $strCurr		//$"HMM_x30_y385_M0"
		
		extractFRETvsDT(wCurr)
	endfor

	wave wHiFRET_record, wHiDT_record, wLoFRET_record, wLoDT_record
	display wHiFRET_record vs wHiDT_record
	ModifyGraph mode=3, marker=8, log(bottom)=1, mirror=1
	SetAxis left -0.5,1.5
	Label left "\\Z14FRET E"
	Label bottom "\\Z14dwell time [frames]"
	
	display wLoFRET_record vs wLoDT_record
	ModifyGraph mode=3, marker=8, log(bottom)=1, mirror=1, rgb(wLoFRET_record)=(0,0,65535)
	SetAxis left -0.5,1.5
	Label left "\\Z14FRET E"
	Label bottom "\\Z14dwell time [frames]"
end


//extract mean FRET during each dwell time
//##################################################
function extractFRETvsDT(currWave)
	wave currWave
	
	string strFret=ListMatch(StringByKey("AssociatedWaves", note(currWave), "=", "\r"), "o_g*")
	strFret = "FRET_"+RemoveEnding(strFret)
	wave fretWave = ::FRET:$strFret
	
	NVAR DT_level 		//for Findlevels...
	NVAR DT_boxVal	//for Findlevels...
	SVAR notUsedList
	Make/O/N=(100) wLoDT_temp=NaN, wHiDT_temp=NaN, wLoFRET_temp=NaN, wHiFRET_temp=NaN		

 	//find threshold cross overs	
 	findlevels/Q/P/B=(DT_boxVal)/DEST=wCross currWave , DT_level 	// total cross-overs
	variable numCross = V_LevelsFound
	findlevel/Q/B=(DT_boxVal) currWave , DT_level						// check first crossing:
	variable firstRise = V_rising											//0->down; 1->up

	if(numCross<2)
	//	print "extractDwellTimes(): Less than 2 transitions found! No dwell times calculated."
		KillWaves wHiDT_temp, wLoDT_temp, wCross
		notUsedList= notUsedList+NameOfWave(currWave)+";"
		Return 0		

	elseif(numCross==2)	// to escape out of range issues		
		if(firstRise)			//first crossing is upwards
			wHiDT_temp[0] = wCross[1] - wCross[0]	
			wHiFRET_temp[0] = mean(fretWave, pnt2x(fretWave, ceil(wCross[0])), pnt2x(fretWave, floor(wCross[1])))
			
		else					//first crossing is downwards
			wLoDT_temp[0] = wCross[1] - wCross[0]
			wLoFRET_temp[0] = mean(fretWave, pnt2x(fretWave, ceil(wCross[0])), pnt2x(fretWave, floor(wCross[1])))
		endif		
	else
		if(firstRise)			//first crossing is upwards
			wHiDT_temp[0,floor((numCross-2)/2)] = wCross[2*p+1] - wCross[2*p]		
			wHiFRET_temp[0,floor((numCross-2)/2)] = mean(fretWave, pnt2x(fretWave, ceil(wCross[2*p])), pnt2x(fretWave, floor(wCross[2*p+1])))
			wLoDT_temp[0,floor((numCross-3)/2)] = wCross[2*p+2] - wCross[2*p+1]	
			wLoFRET_temp[0,floor((numCross-3)/2)] = mean(fretWave, pnt2x(fretWave, ceil(wCross[2*p+1])), pnt2x(fretWave, floor(wCross[2*p+2])))
		else					//first crossing is downwards
			wLoDT_temp[0,floor((numCross-2)/2)] = wCross[2*p+1] - wCross[2*p]	
			wLoFRET_temp[0,floor((numCross-2)/2)] = mean(fretWave, pnt2x(fretWave, ceil(wCross[2*p])), pnt2x(fretWave, floor(wCross[2*p+1])))
			wHiDT_temp[0,floor((numCross-3)/2)] = wCross[2*p+2] - wCross[2*p+1]	
			wHiFRET_temp[0,floor((numCross-3)/2)] = mean(fretWave, pnt2x(fretWave, ceil(wCross[2*p+1])), pnt2x(fretWave, floor(wCross[2*p+2])))
		endif		
	endif
	
	wHiFRET_temp = (wHiDT_temp<2)? Nan : wHiFRET_temp		
	wLoFRET_temp = (wLoDT_temp<2)? Nan : wLoFRET_temp
	wHiDT_temp = (wHiDT_temp<2)? Nan : wHiDT_temp		//rarely ever happens in zigzag regions
	wLoDT_temp = (wLoDT_temp<2)? Nan : wLoDT_temp

	//store info in individual colums (->option to delete in verbose mode)
	Concatenate "wHiDT_temp;", wHiDT_record	
	Concatenate "wLoDT_temp;", wLoDT_record	
	Concatenate "wHiFRET_temp;", wHiFRET_record	
	Concatenate "wLoFRET_temp;", wLoFRET_record	

	//cleanup
	KillWaves wHiDT_temp, wLoDT_temp, wCross, wHiFRET_temp, wLoFRET_temp
	
	Return 1	
end


//##################################################
//# Utilities etc.
//##################################################


//compute fit weighting wave from raw histogram -> sqrt(N) -> proportional to 1/sdev
//##################################################
Function makeWeights()

	string wList = WaveList("*DT_hist*", ";", "")
	wList = RemoveFromList(WaveList("*DT_histcum*",";",""), wList)	
	wList = RemoveFromList(WaveList("*DT_histCORR*",";",""), wList)	

	variable i
	for(i=0; i<ItemsInList(wList); i+=1)
		string currStr = StringFromList(i, wList)
		wave histWave = $currStr
		
		string newStr = "weight"
		if(WaveExists($newStr))
			newStr = UniqueName(newStr+"_", 1, 0)				//give unique name
		endif	

		duplicate histWave $newStr 
		wave weightWave = $newStr 
		weightWave = sqrt(histWave)
	endfor

End


//individually colorize multiple waves
//##################################################
function setcolor()
	string trl=tracenamelist("",";",1), item
	variable items=itemsinlist(trl), i
	variable ink=300/(items-1)
	colortab2wave RainbowCycle		//yellowHot256
	wave/i/u M_colors
	for(i=0;i<items;i+=1)
		item=stringfromlist(i,trl)
		ModifyGraph rgb($item)=(M_colors[40+i*ink][0],M_colors[40+i*ink][1],M_colors[40+i*ink][2])
	endfor
	killwaves/z M_colors
end


//add fit results to annotation
//##################################################
function appendGFresults()

	NVAR V_chisq, V_npnts
	wave coefs = $"GlobalFitCoefficients"
	string textStr = "A = "+num2Str(coefs[0])+"\r"
	textStr = textStr + "tau1 = "+num2Str(coefs[1])+"s\r"
	textStr = textStr + "tau2 = "+num2Str(coefs[3])+"s\r"
//	textStr = textStr + "chi^2 = "+num2Str(V_chisq)+"\r"
//	textStr = textStr + "red. chi^2 = "+num2Str(V_chisq/(V_npnts-6))
	
	AppendText textStr
	print textStr

end


//##################################################
//# Test Range
//##################################################


//combine different histCORRcum into one
//"semi-legal": every source hist equally weighted (better than mergeDT())
//##################################################
function combineHist()
	string histList=WaveList("wHiDT_histCORRcum*", ";", "" )
	//histList = RemoveFromList(WaveList("wLoDT_histCORR*", ";", "" ), histList)
	variable i=0, j=0
	make/O/N=6E5 combi=0
	SetScale/P x, 0.01, 0.0001, "s", combi
	for(i=0;i<ItemsInList(histList);i+=1)

		string strCurr = StringFromList(i, histList)
		wave histCurr = $StringFromList(i, histList)
		for(j=0;j<numpnts(histCurr);j+=1)
			variable currPnt = x2pnt(combi, pnt2x(histCurr,j))
			variable currVal = histCurr[j]
			variable prevVal = combi[currPnt]
			if(prevVal==0)
				combi[currPnt] = currVal
			else
				combi[currPnt] = (prevVal+currVal)/2
			endif		
		endfor		
	endfor
	combi=(combi==0)? nan : combi

	display combi
	ModifyGraph mode=3

end


//merge all DT info into one prob. density
//	-result depends on input quantity per sampling rate...
//##################################################
function mergeDT()

	string histList = WaveList("*histCORR*", ";", "" )
	histList = RemoveFromList(WaveList("*_X", ";", ""), histList)
	variable i
	
	//make x-waves for sorting:
	for(i=0;i<ItemsInList(histList);i+=1)
		string currStr = StringFromList(i,histList)
		wave currHist = $currStr		
		make/O/N=(numpnts(currHist)) $currStr+"_X" = dimOffset(currHist,0)+p*dimDelta(currHist,0)
	endfor
	string xList = WaveList("*_X", ";", "" )

	histList = SortList(histList)
	xList = SortList(xList)
	
	//concatenate & normalize & sort
	Concatenate /NP/O histList, HistTOTunsorted
	Concatenate /NP/O xList, xTOTunsorted
	wavestats/M=1 HistTOTunsorted
	HistTOTunsorted /= V_sum
	Duplicate/O HistTOTunsorted HistTOT, HistCumTOT
	Duplicate/O xTOTunsorted xTOT
	HistTOT = (numtype(HistTOT) == 2)? 0 : HistTOT
	Sort xTOT, xTOT, HistTOT

	//cumulative Hist
	for (i=1; i<numpnts(HistCumTOT); i+=1)		
		HistCumTOT[i] = sum(HistTOT, 1, i)
	endfor
	HistCumTOT = (HistTOT > 0)? HistCumTOT : NaN
	
	Display HistCumTOT vs xTOT
	ModifyGraph mode(HistCumTOT)=3
	Label bottom, "Time [s]"
	Label left, "Probability"

end
