# Supplementary material for: Cochaperones convey the energy of ATP hydrolysis for directional action of Hsp90
Source: Nat Commun. 2024 Jan 17;15:569. doi: 10.1038/s41467-024-44847-6 (PMC10794413; doi:10.1038/s41467-024-44847-6)
Supplement: Supplementary file 4 — Supplementary Code 1 [file 41467_2024_44847_MOESM4_ESM.zip › code/Igor/addon_SEcorr.ipf]

#pragma rtGlobals=3		// Use modern global access method and strict wave access.


#pragma version = 20151204


#include <Image Common>
#include <Image ROI>


// cf. strConstant ks_alex -> iniTIRF.ipf


//Correct fluo-traces sequentially for: 
//	> leakage (donor emission in acceptor channel), 
//	> direct exitation (acceptor excitation by "donor-laser"), 
//	> beta (donor vs. acceptor ex intensity and ex coefficient),
//	> gamma (donor vs acceptor quantum yield and detection efficiency).
//(after Lee et al. (2005) Biophys. J. 88/2939-2953)

//compatibility with base code:
//	> DF hirachy is respected
//	> suitable for 2within4colors: adjust 1 matchStr for listMatch
//	> wave notes are extended accordingly
//	> corrFactors are NOT stored in root:corrFactors 
//		but as globals in the chosen "saved_traces" analogue DF (s. below).
//	> no known conflicts -> feedback please!

//HowTo:
//0) Either provide auto-bg corrected "raw" traces for a fast but rough insight (a). 
//		OR remove bg & afterBleachTail using std. proc. plus "save range"-btn from addon_sonja_curr.ipf (b).
//1) point at "saved_traces"-analogue DF & go to menue smFRET new->AddOns->SEcorr
//		 In case 0b) traces are found in :FRET:offset, else, 0a), traces in "saved_traces"-analogue DF serve as input.
//2) start corrections with leakage: select D-only population by ROI and fill in the suggested leakage corrFactor. 
//		-> ROI: click "draw"-btn, draw ROI, hit ctrl+T (win) or cmd+T (mac) to get out of tools-mode, now "display"
//3) set directEx such that A-only pop. is centered at S=0
//4) calc beta&gamma: 
//		before both must be set to 1 (use "reload" btn!) for a reasonable beta/gamma calculation.
//		by default data within these limits is considered: 	variable minE=-0.5, maxE=1.5, minS=0.4, maxS=0.6.
//		you can however use a ROI of your FRET population,  too (display ROI hit beta-gamma-FRET).
//Your done when: 
//		-D-only population is centered at S=1, E=0
//		-A-only "population" is centered at S=0 and smeared over entire E range (-20, 20)
//		-FRET population is located at S=0.5 and x/y-correlation is minimal.
//Tips:
//	cutOff=0 means NO cutOff. Dont exagerate with cutOffs!
//	Span a rectangle with csrA&B on the 2Dhist to see a 2Dgaussian fit (upon "reload").
//	The last ROI you displayed will be included (and fitted) in the output plot.
//	The lowest acceptable corrFactors are the best.
//	If data is not nice enough, use D-only / A-only samples to determine leakage & directEx
//	Combining lo- & hiFRET data yields more accurate beta and gamma factors.
//	dispSEtraces() shows S and E traces...


//##################################################
// UI stuff
//##################################################


//init SEcorr
//##################################################
Menu "smFRET new", dynamic
	
	Submenu "AddOns"
		"SEcorr", prepSEpanel()
		//"NonALEX correction", NonAlexCorr()
	End
End


//Create SEpanel
//corrFactors are stored in the "saved_traces"-analogue DF
//##################################################
Function prepSEpanel()


	if(WinType("SEpanel"))
		KillWindow SEpanel
	endif


	//initiate globals
	if(!Exists("SEleak"))		//if the corrFactors do not exist, yet...
		Variable/G SEintMap=0, SEcutoff=0
		Variable/G SEleak=0, SEdirEx=0, SEbeta=1, SEgamma=1 
		Variable/G SEdimX=50, SEdimY=50, SEroiCutoff=1
		Variable/G SEcount
	else
		NVAR SEintMap, SEcutoff
		NVAR SEleak, SEdirEx, SEbeta, SEgamma
		NVAR SEdimX, SEdimY, SEroiCutoff
		NVAR SEcount
	endif
	
	
	//move nonSE corrFactors out of the way
	Variable i
	if (DataFolderExists("root:CorrFactors"))
		DFREF saveDFR = GetDataFolderDFR()
		SetDataFolder root:CorrFactors
		NewDataFolder /O root:CorrFactors:nonSE
		String varList = VariableList("Corr_*", ";", 4)
		for (i=0; i<ItemsInList(varList); i+=1)
			String currVar = StringFromList(i, varList)
			MoveVariable $currVar, :nonSE:
		endfor
		
		SetDataFolder saveDFR
	endif
	
	
	//calculate (apparent) FRET E and stoichiometry:
	calcES(init=1)
	wave wTotE, wTotS
	print "n = ", SEcount
	
	//get 1d & 2d histograms:
	hist1d2d(wTotE, wTotS, "histSE")
	wave histSE, histSE_X, histSE_Y


	//main plot:
	Display/N=SEpanel/K=1/M/W=(20,0,44,30) as "SEpanel"
	AppendImage histSE
	ModifyImage histSE ctab= {*,*,Spectrum,0}, ctabAutoscale=3
	ModifyGraph height={Aspect,1}, zero=1, mirror=2 
	ModifyGraph axOffset(left)=17.2,axOffset(bottom)=9.4, lblPosMode=4, lblPos(left)=40,lblPos(bottom)=35
	ModifyGraph grid(left)=2,axOffset(left)=17,gridHair(left)=0,gridRGB(left)=(0,0,0),gridStyle(left)=3
	ModifyImage histSE minRGB=NaN,maxRGB=0,ctab= {0,*,Spectrum,0}
	SetAxis bottom, -0.5, 1.5
	SetAxis left, -0.5, 1.5
	Label left "STOI"
	Label bottom "FRET E"

	//subwin bottom:
	Display/W=(0.285,0.692,0.97,1)/FG=(FL,,FR,)/PG=(PL,,PR,)/HOST=#  histSE_X
	SetAxis bottom, -0.5, 1.5
	ModifyGraph zero(bottom)=1
	RenameWindow #,histSE_X
	SetActiveSubwindow ##
	
	//subwin left:
	Display/W=(0,0,0.331,0.664)/FG=(,GT,,)/PG=(,PT,,PB)/HOST=#  histSE_Y
	SetAxis bottom, -0.5, 1.5
	ModifyGraph zero(bottom)=1, swapXY=1
	RenameWindow #,histSE_Y
	SetActiveSubwindow ##	
	
	//controlbar:
	ControlBar 130
	SetVariable dimX,pos={19,16},size={102,19},bodyWidth=60,title="bins X:",fSize=12
	SetVariable dimX,format="%g"
	SetVariable dimX,limits={0,1000,10},value=SEdimX
	SetVariable dimY,pos={19,40},size={102,19},bodyWidth=60,title="bins Y:",fSize=12
	SetVariable dimY,format="%g"
	SetVariable dimY,limits={0,1000,10},value=SEdimY
	SetVariable cutoff,pos={134,40},size={101,19},bodyWidth=60,title="cutOff"
	SetVariable cutoff,fSize=12,format="%g"
	SetVariable cutoff,limits={-inf,inf,10},value=SEcutoff
	CheckBox iMap,pos={135,16},size={56,16},title="intMap",fSize=12
	CheckBox iMap,variable=SEintMap,side= 1
	SetVariable leak,pos={253,16},size={111,19},bodyWidth=60,title="leakage:"
	SetVariable leak,fSize=12,format="%g"
	SetVariable leak,limits={0,10,0.01},value=SEleak
	SetVariable dirEx,pos={250,40},size={114,19},bodyWidth=60,title="directEx:"
	SetVariable dirEx,fSize=12,format="%g"
	SetVariable dirEx,limits={0,10,0.01},value=SEdirEx
	Button reload,pos={388,5},size={60,60},proc=btnReloadSE,title="Reload",fStyle=1
	GroupBox group0,pos={465,10},size={5,50}
	SetVariable corrBeta,pos={490,16},size={94,19},bodyWidth=60,title="beta:"
	SetVariable corrBeta,fSize=12,format="%g"
	SetVariable corrBeta,limits={0,10,0},value=SEbeta
	SetVariable corrGamma,pos={474,40},size={110,19},bodyWidth=60,title="gamma:"
	SetVariable corrGamma,fSize=12,format="%g"
	SetVariable corrGamma,limits={0,10,0},value=SEgamma
	Button getFRET,pos={602,5},size={60,60},proc=getFRET,title="Beta\rGamma\rFRET"
	Button getFRET,fStyle=1
	Button export,pos={602,78},size={60,40},proc=btnExport,title="Export"
	Button DefaultVal,pos={388,80},size={60,40},proc=BtnDefault,title="Default"
	TitleBox gauss2D,pos={473,96},size={96,24},title="(Use csrA&B to select\rarea for 2Dgaussian)"
	TitleBox gauss2D,frame=0

	GroupBox roi,pos={5,63},size={359,61},title="ROI&COM",fSize=12
	Button StartROI,pos={130,87},size={60,30},proc=WMRoiDrawButtonProc,title="Draw"
	Button showROI,pos={209,87},size={60,30},proc=btnCOMofROI,title="Display"
	Button removeROI,pos={289,87},size={60,30},proc=btnRemoveROI,title="Remove"
	SetVariable roiCutoff,pos={8,91},size={113,19},bodyWidth=60,title="zCutOff:"
	SetVariable roiCutoff,fSize=12,limits={0,inf,1},value=SEroiCutoff
	

end


//apply the provided corrFactors
//##################################################
function btnReloadSE(ctrlName) : ButtonControl
	string ctrlName
	
	variable i

	
	calcES()
	wave wTotE, wTotS
	
	hist1d2d(wTotE, wTotS, "histSE")
	wave histSE
	
	if ( cmpStr("", CsrInfo(A, "SEpanel")) && cmpStr("", CsrInfo(B, "SEpanel")) )
		CurveFit/X=1/NTHR=0/TBOX=784 Gauss2D  histSE[pcsr(A),pcsr(B)][qcsr(A),qcsr(B)] /D
		for(i=0;i<10;i+=1)
			Tag/K/N=$"acontour"+num2str(i) 	//remove annoying tags..
		endfor
	endif
	
	SetAxis bottom, -0.5, 1.5
	SetAxis left, -0.5, 1.5

	doUpdate/W=SEpanel

end


//Determine beta & gamma & apply.
//Correct single fluo traces, create FRET* traces.
//##################################################
function getFRET(ctrlName) : ButtonControl
	string ctrlName

	NVAR SEintMap, SEcutoff, SEleak, SEdirEx, SEbeta, SEgamma

	variable/C betaGamma
	
//	//reset beta gamma in fluo traces for correct invS vs. E fit.
//	if(SEbeta!=1 || SEgamma != 1)
//		SEbeta=1
//		SEgamma=1
//		calcES()
//		print "getFRET() SEbeta & SEgamma were set to 1. \r=> Population may have shifted!"
//	endif

	betaGamma = fitSinvE()		//calc beta, gamma from linear fit to inverse S vs. E plot
	SEbeta = real(betaGamma)
	SEgamma = imag(betaGamma)
		
	calcES()
	wave wTotE, wTotS
	
	hist1d2d(wTotE, wTotS, "histSE")
	//corrTraces(corrLeak, corrDirEx, corrBeta, corrGamma)		//->correct single traces
	
	btnRemoveROI("")
			
end


//##################################################
Function BtnDefault(ctrlName) : ButtonControl
	String ctrlName
	
	Variable/G SEintMap=0, SEcutoff=0
	Variable/G SEleak=0, SEdirEx=0, SEbeta=1, SEgamma=1 
	Variable/G SEdimX=50, SEdimY=50, SEroiCutoff=1
	
	calcES()
	wave wTotE, wTotS
	
	hist1d2d(wTotE, wTotS, "histSE")

End


//##################################################
Function btnExport(ctrlName) : ButtonControl
	String ctrlName

	exportPanel()
End


//stolen from built-in ROI panel proc (Image ROI.ipf)
//##################################################
function btnRemoveROI(ctrlName) : ButtonControl
	string ctrlName

	//remove ROI
	WMRoiDrawButtonProc("ClearROI")

	//remove from graph
	RemoveImage/Z/W=SEpanel $"ROIhistSE"	//first trace in graph
	RemoveFromGraph/Z/W=SEpanel COMy
	RemoveFromGraph/Z/W=SEpanel#histSE_X $"roiSumRows"
	RemoveFromGraph/Z/W=SEpanel#histSE_Y $"roiSumCols"
	
	//clean up
	wave /Z M_ROIMask, ROIhistSE, roiSumRows, roiSumCols
	Killwaves /Z M_ROIMask, ROIhistSE//, roiSumRows, roiSumCols
	
end


//Choose a ROI by Hand (and optional z-cutOff value) (s. buttons).
//Get center of mass & 1d projections
//##################################################
function btnCOMofROI(ctrlName) : ButtonControl
	string ctrlName
	
	saveRoiCopyProc("SaveRoiCopy")	

	NVAR SEroiCutoff
	RemoveImage/Z/W=SEpanel ROIhistSE
	RemoveFromGraph/Z/W=SEpanel COMy
	RemoveFromGraph/Z/W=SEpanel#histSE_X $"roiSumRows"
	RemoveFromGraph/Z/W=SEpanel#histSE_Y $"roiSumCols"
	

	//find hist-wave & path
	string histName = StringFromList(0,ImageNameList("", ";" ))
	wave hist2d = ImageNameToWaveRef("", histName )

	wave /Z M_ROIMask
	if(!WaveExists($"M_ROIMask"))
		Abort "Select region of interest first."
	endif		
	
	//create ROI2d wave as subset of the hist2d area that is masked by M_ROIMask and hist(z) >= zCutOff
	string roiName = "ROI"+histName
	duplicate/O hist2d $roiName
	wave roi2d = $roiName
	roi2d = (M_ROIMask==1 && roi2d>=SEroiCutoff) ? roi2d : 0
	
	//determine center of mass	
	calcCOM(roi2d)		//stores COM in waves COMx, COMy
	wave COMy, COMx
	
	//suggest corrFactor:
	if(COMx[0]<0.5 && COMy[0]>0.7)						//likely to be Donly-ROI
		variable leakVal=(COMx[0]/(1-COMx[0]))
		print "leakage suggestion = "+num2str(leakVal)
	elseif(COMx[0]>0.2 && COMx[0]<0.8 && COMy[0]<0.2)	//likely to be Aonly-ROI
		variable dirVal=(COMy[0]/(1-COMy[0]))
		print "directEx suggestion = "+num2str(dirVal)
	endif
	
	//display:
	AppendImage/W=SEpanel roi2d	
	ModifyImage $roiName ctab= {*,*,Spectrum,0}, ctabAutoscale=3
	AppendToGraph COMy vs COMx
	ModifyGraph mode(COMy)=3,marker(COMy)=19,rgb=(0,0,0)
	AppendToGraph/W=#histSE_X $"roiSumRows"		//created by calcCOM()
	ModifyGraph/W=#histSE_X rgb($"roiSumRows")=(0,0,0)
	AppendToGraph/W=#histSE_Y $"roiSumCols"
	ModifyGraph/W=#histSE_Y rgb($"roiSumCols")=(0,0,0)
	
//	Killwaves $"M_ROIMask"	
end


//##################################################
// main
//##################################################


//Calculate apparent FRET efficiency = Eapp & stoichiometry = Sapp. 
//("Apparent" because prior to gamma and beta correction.) 
//##################################################
function calcES([init])
	variable init

	NVAR SEintMap, SEcutoff, SEleak, SEdirEx, SEbeta, SEgamma
	NVAR SEcount

	string listAA, listAssoc, listX, strCurrAA, strCurrDA, strCurrDD, strCurrX
	string strCurrE, strCurrS

	variable i,j
	variable/C xyAA, xyDD
	
	wave /Z wTotE, wTotS

	DFREF saveDFR = GetDataFolderDFR()
	DFREF inPath, fluoPath, sePath


	//create / find input & output paths
	//* for corrected fluorescence traces
	if(!DataFolderExists(":FRET"))
		NewDataFolder :FRET
	endif
	if(!DataFolderExists(":FRET:corrected"))
		NewDataFolder :FRET:corrected
	endif
	fluoPath = $GetDataFolder(1, saveDFR)+"FRET:corrected"
	//* for SE traces
	if(!DataFolderExists(":FRET:SEtraces"))
		NewDataFolder :FRET:SEtraces
	endif
	sePath = $GetDataFolder(1, saveDFR)+"FRET:SEtraces"
	if(DataFolderExists(":FRET:offset"))
		inPath = $GetDataFolder(1, saveDFR)+"FRET:offset"
	else
		inPath = $GetDataFolder(1, saveDFR)	
	endif
	//report input path
	if(!ParamIsDefault(init))
		print "calcES() inPath = "+GetDataFolder(1, inPath)	
	endif


	//clean up
	Killwaves  wTotE, wTotS


	//find associated wave sets	
	SetDataFolder inPath			
//	listAA = WaveList("r_r*", ";","")										//(-> adjust for different FRET pairs.)
	listAA = WaveList(StringFromList(2, ks_alex)+"*", ";","")										//(-> adjust for different FRET pairs.)
	listAA= RemoveFromList(ListMatch(listAA, "*_c"), listAA)					
	listAA= RemoveFromList(ListMatch(listAA, "*_X"), listAA)
	SEcount = ItemsInList(listAA,";")
	SetDataFolder saveDFR

		
	if(SEcount==0)
		Abort "calcES(): No ALEX traces found.\r (You may check matchStr...)"
	endif
	
	
	//MAIN LOOP
	for(i=0;i<SEcount;i+=1)
		
		//copy current set of waves to corresponding output path
		strCurrAA = StringFromList(i, listAA)		
		listAssoc = StringByKey("AssociatedWaves", note(inPath:$strCurrAA), "=", "\r")
		strCurrX = StringByKey("xWave", note(inPath:$strCurrAA), "=", "\r")			//xWaves for SEtraces
//		strCurrDA = RemoveEnding(ListMatch(listAssoc, "r_g*"))
//		strCurrDD = RemoveEnding(ListMatch(listAssoc, "o_g*"))
		strCurrDA = RemoveEnding(ListMatch(listAssoc, StringFromList(1, ks_alex)+"*"))
		strCurrDD = RemoveEnding(ListMatch(listAssoc, StringFromList(0, ks_alex)+"*"))
	
		Duplicate/O inPath:$strCurrAA fluoPath:$strCurrAA 
		Duplicate/O inPath:$strCurrDA fluoPath:$strCurrDA
		Duplicate/O inPath:$strCurrDD fluoPath:$strCurrDD
		wave/SDFR=fluoPath wCurrAA=$strCurrAA, wCurrDA=$strCurrDA, wCurrDD=$strCurrDD
		
		strCurrE = "FRET"+strCurrAA[3,strlen(strCurrAA)]
		strCurrS = "STOI"+strCurrAA[3,strlen(strCurrAA)]
		Duplicate/O inPath:$strCurrAA sePath:$strCurrE, sePath:$strCurrS
		wave/SDFR=sePath wCurrE = $strCurrE, wCurrS = $strCurrS
		wCurrE = 0
		wCurrS = 0
		
		if(WaveExists($strCurrX))
			Duplicate/O $strCurrX sePath:$strCurrE+"_X", sePath:$strCurrS+"_X"
		endif
		
		
		
		//include corrections depending on UI input params. Sequence is critical!
		//* excitation intensity profile
		if(SEintMap)			
			intensityMap(wCurrAA)			
		endif

	
		//* leakage & direct excitation		
		wCurrDA = wCurrDA - SEleak*wCurrDD - SEdirEx*wCurrAA		

		//* beta
		wCurrAA = wCurrAA/SEbeta		

		//* gamma
		wCurrDD = wCurrDD*SEgamma


		//* background subtraction (only now for equal treatment of AA vs. DA+DD)
		if(SEcutoff)							//zero means NO background subtraction
//			duplicate/O wCurrAA wDADD, wAA
//			wDADD = wCurrDA+wCurrDD
//			wDADD = (wDADD < SEcutoff) ? nan : wDADD								//apply cutoff on sum(DD+DA) and AA
//			wAA = (wAA < SEcutoff) ? nan : wAA
//			wCurrDA = (numtype(wDADD)==2 && numtype(wAA)==2) ? nan : wCurrDA		//paste on fluo traces
//			wCurrDD = (numtype(wDADD)==2 && numtype(wAA)==2) ? nan : wCurrDD		
//			wCurrAA = (numtype(wDADD)==2 &&numtype(wAA)==2) ? nan : wCurrAA	
//			KillWaves/Z wDADD, wAA
			duplicate/O wCurrAA sumWave				//sum all fluo traces
			sumWave = wCurrAA + wCurrDA + wCurrDD
			sumWave = (sumWave < SEcutoff) ? nan : sumWave			//set "baseline" to nan
			wCurrAA = (numtype(sumWave)==2) ? nan : wCurrAA		//paste on fluo traces
			wCurrDA = (numtype(sumWave)==2) ? nan : wCurrDA
			wCurrDD = (numtype(sumWave)==2) ? nan : wCurrDD
		endif		


		//calc FRET efficiency & stoichiometry:
		wCurrE = (wCurrDA)/(wCurrDD + wCurrDA)
		wCurrS = (wCurrDA + wCurrDD)/(wCurrDD + wCurrDA + wCurrAA)
		//prepare for hist1d2d
		Concatenate/NP {wCurrE}, wTotE
		Concatenate/NP {wCurrS}, wTotS


		//store params in wave note
		string infoStr = "SEintMap="+num2str(SEintMap)+";SEcutoff="+num2str(SEcutOff)+ "leak="+num2str(SEleak)+";dirEx="+num2str(SEdirEx)+";beta="+num2str(SEbeta)+";gamma="+num2str(SEgamma)
		 infoStr ="assocSEwaves="+strCurrE+";"+strCurrS+"\r"+infoStr
		Note wCurrAA, infoStr
		Note wCurrDA, infoStr
		Note wCurrDD, infoStr
		infoStr =  "AssociatedWaves="+listAssoc+"\r"+infoStr
		Note/K sePath:$strCurrE, infoStr
		Note/K sePath:$strCurrS, infoStr

	endfor


	//copy xWaves
	listX = WaveList("*_X",";","")
	if(cmpstr(listX, ""))
		for(i=0;i<ItemsInList(listX);i+=1)
			Duplicate/O $StringFromList(i, listX) fluoPath:$StringFromList(i, listX) 
		endfor
	endif	


end


//do 2d histogram & 1d projections
//##################################################
function hist1d2d(waveX, waveY, histName)
	wave waveX, waveY
	string histName
	variable dimX, dimY						//number of bins within the plotted range: [-0.5,1.5]
	
	NVAR SEdimX, SEdimY
		
	string wXname = NameOfWave(waveX), wYname = NameOfWave(waveY)
	
	variable startX, endX, startY, endY							// desired min / max values 
	variable binsizeX, binsizeY, totX, totY							// binsize & total number of bins
	variable startXeff, endXeff, startYeff, endYeff				// min / max values fitting binsize
	variable currX, currY, binnumX, binnumY						// current hist coordinates & corresponding bin number
	
	
	//Check if lengths of waves fit together.
	if (numpnts(waveX)!=numpnts(waveY)) 
		Abort "hist2d() : numpnts("+wXname+") NOT equal numpnts("+wXname+") !"	
	endif												
	
	
	//define histogram limits, bins, ...
	startX=-20; endX=21
	startY=-1; endY=2
	binsizeX=2/SEdimX; binsizeY=2/SEdimY						//visible range: [-0.5; 1.5] = 2	
	startXeff = 	-0.5 - ceil((-0.5 - startX)/binsizeX)*binsizeX		//calc effective start/end points that yields desired bins in visible range
	startYeff = 	-0.5 - ceil((-0.5 - startY)/binsizeY)*binsizeY	
	endXeff = -0.5 + ceil((endX - (-0.5))/binsizeX)*binsizeX
	endYeff = -0.5 + ceil((endY - (-0.5))/binsizeY)*binsizeY	
	totX = (endXeff - startXeff)/binsizeX						//start & end points included
	totY = (endYeff-startYeff)/binsizeY

	make/O/N=(totX,totY) $histName
	wave hist2d = $histName 
	hist2d=0


	//set outliers to NaN and kill points that are NaNs
	waveX = (waveX>startXeff && waveX<endXeff && waveY>startYeff && waveY<endYeff) ? waveX : NaN		
	waveY = (waveX>startXeff && waveX<endXeff && waveY>startYeff && waveY<endYeff) ? waveY : NaN		
	WaveTransform/O zapNaNs  waveX						
	WaveTransform/O zapNaNs  waveY						
	
	
	//fill 2dHistograms with XYpairs
	variable i
	for(i=0;i<numpnts(waveX);i+=1)
		currX = waveX[i]
		currY = waveY[i]
		binnumX= floor((currX-startXeff)/binsizeX)				//corresponding bin number (counts from 0)
		binnumY= floor((currY-startYeff)/binsizeY)
		//currVal=hist2d[binnumX][binnumY]
		hist2d[binnumX][binnumY]+=1
	endfor
	print "hist2d() i = "+num2str(i)
	SetScale/P x, startXeff+binsizeX/2, binsizeX, hist2d			//scale accordingly (bin-centered!!)
	SetScale/P y, startYeff+binsizeY/2, binsizeY, hist2d				


	//sum up 1d projections
	imagetransform sumallrows hist2d				//get total 1dHist 
	imagetransform sumallcols hist2d				//no NaNs allowed!!!
	Duplicate/O $"W_sumrows" $(histName+"_X")	//keep copy for display
	Duplicate/O $"W_sumcols" $(histName+"_Y")
	SetScale/P x, DimOffset(hist2d, 0), DimDelta(hist2d,0), $(histName+"_X")
	SetScale/P x, DimOffset(hist2d, 1), DimDelta(hist2d,1), $(histName+"_Y")

	//kill temp waves
//	Killwaves waveX, waveY									
	
end


//##################################################
function intensityMap(wCurrAA)
	wave wCurrAA

	string strCurrAA = NameOfWave(wCurrAA)
	
	variable/C xyAA, xyDD
	variable AAint, DDint
	variable xstart, xend, ystart, yend
	

	//get normalized intensity maps:
	wave/Z AAiMap = root:CorrFactors:rr_iMap, DDiMap = root:CorrFactors:og_iMap
	if(!WaveExists(DDiMap) || !WaveExists(AAiMap))
		Abort "intensityMap(): missing iMap wave!"
	endif
	

	//get coordinates in A- & D-channel
	xstart = 5
	xend = strsearch(strCurrAA,"_y",0)-1
	ystart = xend+3
	yend = strsearch(strCurrAA,"_",ystart)-1	
	xyAA = cmplx(str2num(strCurrAA[xstart, xend]), str2num(strCurrAA[ystart,yend]))	

	if(StringMatch(ks_alex, "*o_g*"))
		xyDD = GetChanPosXY("red", "orange", real(xyAA), imag(xyAA))	//historic version
	else
		xyDD = GetChanPosXY("red", "green", real(xyAA), imag(xyAA))		//default
	endif
	
	//get mean intensity of 3x3 spot		
	AAint = meanIntensity(AAiMap,xyAA) 		
	DDint = meanIntensity(DDiMap,xyDD) 


	//map intensity:
	wCurrAA = wCurrAA / AAint * DDint

end


//get mean intensities for the corresponding spot:
//##################################################
function meanIntensity(iMap,xyVal)
	wave iMap
	variable/C xyVal
		
	variable meanInt = 0
	variable k,l,pixnum=0

	for(k=-1;k<=1;k+=1)		//sum up intensity over corresponding 3*3 spot:
		for(l=-1;l<=1;l+=1)
			variable xVal = real(xyVal)+k
			variable yVal = imag(xyVal)+l
			if(xVal<0 || yVal<0 || xVal>255 || yVal>511)		//catch image boundaries
				Break
			endif
			meanInt += iMap[xVal][yVal]
			pixnum+=1				//get effective pixel number for averaging (s.above)
		endfor	
	endfor
	//print num2str(f)
	meanInt/=pixnum
	Return meanInt
end


//Extract beta & gamma from linear fit to invS vs. E
//##################################################
function/C fitSinvE()
	
	variable i
	variable minE=-0.5, maxE=1.5						//define default limits for E
	variable minS=0.4, maxS=0.6						//define default limits for S
	Variable/C betaGamma

	wave wTotE, wTotS
	wave /Z EforFit, SforFit, invSforFit
	wave M_ROIMask, ROIhistSE, roiSumRows, roiSumCols


	if(WinType("SinvE"))
		Killwindow SinvE
	endif
	

	Duplicate/O wTotE EforFit					//preserve directEx appE/S wave
	Duplicate/O wTotS SforFit
	 

	 //use ROI if supplied
	 if(waveExists(M_ROIMask))

		variable xDelta = DimDelta(ROIhistSE, 0 )
		variable yDelta = DimDelta(ROIhistSE, 1 )
		
		//use value if it lies within ROI
		EforFit = ( ROIhistSE( EforFit - mod(EforFit, xDelta) )( SforFit - mod(SforFit, yDelta) ) > 0 )? EforFit : NaN
		SforFit = ( numtype(EforFit) == 2 )? NaN : SforFit
		
	 	print "fitSinvE(): used ROI"
	else
		print "fitSinvE(): used default: minE="+num2str(minE)+", maxE ="+num2str(maxE)+", minS="+num2str(minS)+", maxS="+num2str(maxS)
		EforFit = (EforFit<minE || EforFit>maxE || SforFit<minS || SforFit>maxS)  ? nan : EforFit
		SforFit = (EforFit<minE || EforFit>maxE || SforFit<minS || SforFit>maxS)  ? nan : SforFit
	endif			
	 

	
	//get invS only now
	Duplicate/O SforFit invSforFit
	invSforFit = 1/SforFit							
	
	//display
//	Display/N=SinvE/K=1 invSforFit vs EforFit
//	ModifyGraph mode=2, height={Aspect, 1}

	//fit Sinv(E)
	Make/D/N=2/O W_coef
	W_coef[0] = {0.5,1.7}
	FuncFit/Q/W=2/X=1/NTHR=0/TBOX=768 invSvsE W_coef  invSforFit /X=EforFit /I=1 /D 
	W_coef[0] = ArbPrec(W_coef[0], 3, 1)
	W_coef[1] = ArbPrec(W_coef[1], 3, 1)
	betaGamma = cmplx(W_coef[0], W_coef[1])

//	AppendText "E-range: "+num2str(minE)+", "+num2str(maxE)
//	AppendText "S-range: "+num2str(minS)+", "+num2str(maxS)

	
	Return betaGamma
end


//##################################################
Function invSvsE(w,E) : FitFunc
	Wave w
	Variable E

	//CurveFitDialog/ These comments were created by the Curve Fitting dialog. Altering them will
	//CurveFitDialog/ make the function less convenient to work with in the Curve Fitting dialog.
	//CurveFitDialog/ Equation:
	//CurveFitDialog/ f(E) = 1+gamma*beta + beta*(1-gamma)*E
	//CurveFitDialog/ End of Equation
	//CurveFitDialog/ Independent Variables 1
	//CurveFitDialog/ E
	//CurveFitDialog/ Coefficients 2
	//CurveFitDialog/ w[0] = beta
	//CurveFitDialog/ w[1] = gamma

	return 1+w[1]*w[0] + w[0]*(1-w[1])*E
End


//to handle floating point numbers:
//##################################################
Function ArbPrec(vNum, vPrecision, vPreserveSign)
	Variable vNum		//input number to operate on
	Variable vPrecision	//output precision (number of decimal places)
	Variable vPreserveSign	//1 == retain sign of input
 
	Variable vSign
	Variable vOutput
	String sNum
 
//precision less than 0 makes no sense
	if(vPrecision < 0)
		return vNum
	endif
 
//store sign of input and ensure input is positive 
	vSign = sign(vNum)
	vNum *= vSign //same as abs(vNum)
 
//change to desired precision	
	APMath/N=(vPrecision) sNum = vNum
	vOutput = str2num(sNum)
 
//if requested, change to original sign
	if(vPreserveSign == 1)
		vOutput *= vSign
	endif
 
	return vOutput
end


//provides center of mass & 1d projections
//##################################################
function calcCOM(hist2d)
	wave hist2d
	
	make/O/D/N=1 COMx, COMy					
	imagetransform sumallrows hist2d			//get total 1dHist 
	imagetransform sumallcols hist2d			//no NaNs allowed!!!
	duplicate/O $"W_sumrows" roiSumRows
	duplicate/O $"W_sumcols" roiSumCols
	wave sumrows = $"roiSumRows", sumcols = $"roiSumCols"

	COMx = Pla_peakcentroid(sumrows)						//COM in pnts
	COMy = Pla_peakcentroid(sumcols)
	COMx = DimOffset(hist2d, 0) + COMx *DimDelta(hist2d,0)	//COM in coordinates
	COMy = DimOffset(hist2d, 1) + COMy *DimDelta(hist2d,1)
	SetScale/P x, DimOffset(hist2d, 0), DimDelta(hist2d,0), sumrows
	SetScale/P x, DimOffset(hist2d, 1), DimDelta(hist2d,1), sumcols
	
//	COMx[0] = ArbPrec(COMx[0], 5, 1)		//round to 5 digits
//	COMy[0] = ArbPrec(COMy[0], 5, 1)
	print "COMx = "+num2str(COMx[0])
	print "COMy = "+num2str(COMy[0])

end


//actually calculate center of mass
//##################################################
 Function Pla_peakCentroid(ywave) 
	Wave ywave
	variable retval
 	
 	duplicate/O ywave, W_integrate
	W_integrate = 0
 
	 W_integrate = Area(ywave, 0, p)	
 
	W_integrate /= W_integrate[numpnts(ywave)-1]
	variable centroid = binarysearchinterp(W_integrate,0.5)
	if(numtype(centroid))
		retval = NaN
	else
		retval = centroid
	endif
 
	return retval
End


//Store a copy of the panel graph.
//For the exported graph to inlcude 1dhist of FRETpeak ROI, export after ROI has been displayed.
//(Do fits in exported graph.)
//##################################################
function exportPanel()

	NVAR SEintMap, SEcutoff, SEleak, SEdirEx, SEbeta, SEgamma
	NVAR SEcount
	
	wave histSE, histSE_X, histSE_Y, roiSumRows, roiSumCols
	
	string currDF = GetDataFolder(0)	
	if(WinType("histSE_"+ReplaceString("saved_traces",currDF,"")))
		Killwindow $"histSE_"+ReplaceString("saved_traces",currDF,"")
	endif
			
	Display/N=$"histSE_"+ReplaceString("saved_traces",currDF,"")/W=(791,44,1475,827) ///W=(567,44,1247,817)
	AppendImage histSE
	ModifyImage histSE ctab= {*,*,Spectrum,0},ctabAutoscale=3
	ModifyGraph height={Aspect,1},zero=1,mirror=2
	ModifyGraph axOffset(left)=17.2,axOffset(bottom)=9.4
	ModifyGraph lblPosMode=4,lblPos(left)=40,lblPos(bottom)=35
	ModifyGraph grid(left)=2,axOffset(left)=17,gridHair(left)=0,gridRGB(left)=(0,0,0),gridStyle(left)=3
	ModifyImage histSE minRGB=NaN,maxRGB=0,ctab= {0,*,Spectrum,0}
	SetAxis left, -0.5,1.5
	SetAxis bottom, -0.5,1.5
	Label left "STOI"
	Label bottom "FRET E"
	
	string infotext = "\Z12"+ReplaceString("saved_traces",currDF,"")+" :"
	infotext = infotext+ "\rleakage = "+num2str(SEleak)+"\r" + "directEx = "+num2str(SEdirEx)
	infotext = infotext+  "\rbeta = "+num2str(SEbeta)+"\r" + "gamma = "+num2str(SEgamma)
	infotext = infotext+  "\rn = "+num2str(SEcount)
	TextBox/B=1/G=(65535,65535,65535)/C/RT/F=0/N=corrFactors infotext
	

	//1d FRET
	Display/W=(0.285,0.692,0.97,1)/FG=(FL,,FR,)/PG=(PL,,PR,)/HOST=#  histSE_X,  roiSumRows//,:::fit_roiSumRows
	SetAxis bottom, -0.5,1.5
	Make/D/N=7/O W_coef
	W_coef[0] = {0,1000,0,0.2,1000,0.6,0.2}
//	wave W_sigma
//	CurveFit/W=2/NTHR=0/L=10000/M=2/W=0/TBOX=(0x300) gauss roiSumRows/D
	FuncFit/W=2/NTHR=0/L=10000/TBOX=768 FitDblGauss1D W_coef  roiSumRows/D 	//[x2pnt($"roiSumRows",-0.5),x2pnt($"roiSumRows",1.5)] 
	TextBox/W=# /C/N=CF_roiSumRows/E=2/A=LB/X=3/Y=20
	ModifyGraph rgb($"roiSumRows")=(1,12815,52428), rgb($"fit_roiSumRows")=(0,0,0)
	SetActiveSubwindow ##
	
	//1d STOI
	Display/W=(0,0,0.331,0.803)/FG=(,FT,,FB)/PG=(,PT,,PB)/HOST=#  histSE_Y,  roiSumCols//,:::fit_roiSumCols
	SetAxis bottom, -0.5,1.5
	CurveFit/W=2/NTHR=0/L=10000/M=2/W=0/TBOX=(0x300) gauss, roiSumCols/D				//[x2pnt($"roiSumCols",-0.5),x2pnt($"roiSumCols",1.5)]
	TextBox/W=# /C/N=CF_roiSumCols/E=2/A=MB/Y=25
	ModifyGraph rgb($"roiSumCols")=(1,12815,52428), rgb($"fit_roiSumCols")=(0,0,0)
	ModifyGraph swapXY=1
	SetActiveSubwindow ##
	
	SavePICT/E=-5 as "histSE_"+ReplaceString("saved_traces",currDF,"")+".pdf"


End


//correct nonALEX traces
//fully functional. But could use some cleanup.
//uses newhist() function from addon_sonja_current.ipf
//##################################################
//function nonAlexCorr()

//	//correction factors from ALEX SE correction:
//	//variable corrBeta = 1, corrGamma = 1, corrDirEx = 0.19, corrLeak = 0.13
//	variable corrBeta = 1.2, corrGamma = 1, corrDirEx = 0.07, corrLeak = 0.07
//	variable corrDirEx_D = corrBeta*corrGamma*corrDirEx
//
//	NVAR offset = root:TimelineScaleFactor
//	wave rgb = root:rgb	
//	
//	string DFname = GetDataFolder(0)
//	DFREF saveDFR = GetDataFolderDFR()
//	
//	if(DataFolderExists(":FRET:offset"))
//		SetDataFolder :FRET:offset
//	else
//		SetDataFolder saveDFR
//		Abort "nonAlexCorr(): FRET:offset does not exist!"
//	endif
//	
//	//wave lists
//	string ogList = WaveList("o_g*", ";", "")
//	ogList = RemoveFromList(ListMatch(ogList, "*_X"), ogList)
//	string rgList = WaveList("r_g*", ";", "")
//	rgList = RemoveFromList(ListMatch(rgList, "*_X"), rgList)
//
//	//check if waves fit together
//	if(!ItemsInList(ogList) == ItemsInList(rgList))
//		SetDataFolder saveDFR
//		Abort "nonAlexCorr(): Different number of o_g* and r_g* traces!"
//	endif
//	
//	//kill existing windows & DFs
//	if(WinType("nonALEX"))
//		Killwindow nonALEX
//	endif
//	if(WinType(ReplaceString("saved_traces",DFname,"")+"raw"))
//		Killwindow $ReplaceString("saved_traces",DFname,"")+"raw"
//	endif
//	if(WinType(ReplaceString("saved_traces",DFname,"")+"fret"))
//		Killwindow $ReplaceString("saved_traces",DFname,"")+"fret"
//	endif
//	KillDataFolder/Z ::corrected
//	KillDataFolder/Z  ::offset:aux
////	KillDataFolder/Z ::cut
//	NewDataFolder ::corrected
//	NewDataFolder ::offset:aux
////	NewDataFolder ::cut
//	display/K=1/N=nonALEX
//		
//	//WRONG=WRONG=WRONG!!!
////	//ask for cutoff level:
////	variable cutoff = 2e3
////	Prompt cutoff, "cutoff = "						// Set prompt for x param
////	DoPrompt "Enter cutoff level:", cutoff
////	if (V_Flag)
////		SetDataFolder saveDFR
////		return -1								// User canceled
////	endif
////	//printf "COMx = %*.*f\r" 9,8, COMx	
////	printf "NonAlexCorr(): cutoff level = %g \r" cutoff
////
//
//
//	//main loop					
//	variable i,k=0
//	for (i=0;i<ItemsInList(ogList);i+=1)//ItemsInList(ogList)
//		//initialize
//		string ogName = StringFromList(i, ogList)
//		string rgName = StringFromList(i, rgList)
//		wave ogWave = $ogName
//		wave rgWave = $rgName
//
//		string ogXName = ogName+"_X"
//		string rgXName = rgName+"_X"
//
//		string rawName = ogName+"_raw"
//		string fretName = "FRET_"+ogName
//		string fretXName = ReplaceString("FRET", fretName, "xWave", 1, 1)
//		
//		//CUT BY HAND!!
////		//copy to :FRET:cut
////		string ogName = ReplaceString("_bg", ogNameOld, "_cut")
////		string rgName = ReplaceString("_bg", rgNameOld, "_cut")
////		duplicate/O $ogNameOld ::cut:$ogName
////		duplicate/O $rgNameOld ::cut:$rgName
////		wave ogWave = ::cut:$ogName
////		wave rgWave = ::cut:$rgName
//		
//
//		//calc FRET
//		duplicate/O ogWave :aux:$rawName, ::$fretName
//		wave rawWave =  :aux:$rawName
//		wave fretWave = ::$fretName	
//		rawWave = rgWave / (rgWave + ogWave)		
//		//FRET efficiency:
//		//%%%%%%%%%%%%%%%%%%%%%%%%%%%%%%%%%%%%%%%%%%%%%%%%%%%%%%%%%%%%%%%%%%%%%
//		fretWave = (1-(1+corrLeak+corrDirEx_D)*(1-rawWave)) / (1-(1+corrLeak-corrGamma)*(1-rawWave))
//		//%%%%%%%%%%%%%%%%%%%%%%%%%%%%%%%%%%%%%%%%%%%%%%%%%%%%%%%%%%%%%%%%%%%%%
//
//		//WRONG=WRONG=WRONG!!! for histogramm: OK.
//		//remove baseline using a sum wave
////		duplicate/O $ogNameOld $("sum_"+ogName), $("sm_"+ogName)					//sum all fluo traces
////		wave sumwave = $("sum_"+ogName)
////		wave smwave = $("sm_"+ogName)
////		sumwave = ogWave+rgWave
////		wave sumwaveSM = loopSmSE(sumwave, 15)
////		smwave = sumwaveSM
////		sumwave = (sumwaveSM < cutoff) ? nan : sumwave			//set "baseline" to nan
////		//ogWave = (sumwaveSM < cutoff) ? nan : ogWave		//paste on fluo traces
////		//rgWave = (sumwaveSM < cutoff) ? nan : rgWave
////		//WaveTransform/O zapNaNs  ogWave					//kill points that are "nan"
////		//WaveTransform/O zapNaNs  rgWave
////		//sumwave = sumwaveSM//KillWaves sumwave
////		fretWave = (sumwaveSM < cutoff) ? nan : fretWave
////		rawWave= (sumwaveSM < cutoff) ? nan : rawWave
//		
//		
//		//remove outliers:
//		Smooth/M=2 5, fretWave, rawWave	///R=(NaN) //only outliers differing by more than 2 are touched.
//
//		//add corresponding x-waves:
//		duplicate/O :::$ogXName ::offset:$ogXname, ::$fretXName
//		duplicate/O :::$rgXName ::offset:$rgXName
//		wave ogXWave = ::offset:$ogXname
//		wave rgXWave = ::offset:$rgXName
//		wave fretXWave = ::$fretXName
//
//
//
//		//display:
//		AppendToGraph ogWave vs ogXWave
//		AppendToGraph rgWave vs rgXWave
////		ModifyGraph offset($("sm_"+ogName))={0,i*2*offset}
//		AppendToGraph rawWave, fretWave vs fretXWave
//
//		ColorizeTraces("o",strExColor="g")
//		ModifyGraph rgb($ogName)=(rgb[0], rgb[1], rgb[2]),offset($ogName)={0,i*offset*2}
//		ColorizeTraces("r",strExColor="g")
//		ModifyGraph rgb($rgName)=(rgb[0], rgb[1], rgb[2]),offset($rgName)={0,i*offset*2}		
//		ModifyGraph rgb($fretName)=(0,0,0), offset($fretName)={0,(i+0.5)*2*offset}, muloffset($fretName)={0,offset/2}
//		ModifyGraph rgb($rawName)=(65535,21845,0), offset($rawName)={0,(i+0.5)*2*offset}, muloffset($rawName)={0,offset/2}
//
//		Label bottom "Time [s]"
//		Label left "Fluorescence [a.u.] / FRET E"
//
//	endfor
//
//	print "# of waves: "+num2str(i)
//
//	//SetAxis/W=nonALEX left -1000,i*2*offset
//
//	SetDataFolder :aux
//	newhist("*raw")	
//	RenameWindow newhist_raw, $ReplaceString("saved_traces",DFname,"")+"RAW"
//	Make/D/N=7/O W_coef
//	W_coef[0] = {0,500,0.1,0.2,500,0.8,0.2}
//	wave W_sigma, allhist_raw
//	FuncFit/W=2/NTHR=0/TBOX=768 FitDblGauss1D W_coef allhist_raw /D  
//	TextBox/C/N=CF_allhist_raw/F=0/B=1/X=3.80/Y=2.8/E=2
//	TextBox/C/N=text0/A=RC/X=4.81/Y=-17.04/E/F=0 "\K(65535,65535,65535)\F'Arial Black'"+ReplaceString("saved_traces",DFname,"")+"\F'Arial'\rcorrBeta = "+num2str(corrBeta)+"\rcorrGamma = "+num2str(corrGamma)+"\rcorrDirEx = "+num2str(corrDirEx)+"\rcorrLeak = "+num2str(corrLeak)+"\rcorrDirEx_D = "+num2str(corrDirEx_D)
//	ModifyGraph rgb(fit_allhist_raw)=(0,0,0)
//
//	SetDataFolder :::
//	newhist("FRET*")	
//	RenameWindow newhist_fret, $ReplaceString("saved_traces",DFname,"")+"FRET"
//	Make/D/N=7/O W_coef
//	W_coef[0] = {0,500,0,0.2,500,0.8,0.2}
//	wave W_sigma, allhist_fret //= :FRET:corrected:$"allhist_fret"
//	FuncFit/W=2/NTHR=0/TBOX=768 FitDblGauss1D W_coef allhist_fret /D  
//	TextBox/C/N=CF_allhist_fret/F=0/B=1/X=3.80/Y=2.8/E=2
//	TextBox/C/N=text0/A=RC/X=4.81/Y=-17.04/E "\F'Arial Black'"+ReplaceString("saved_traces",DFname,"")+"\F'Arial'\rcorrBeta = "+num2str(corrBeta)+"\rcorrGamma = "+num2str(corrGamma)+"\rcorrDirEx = "+num2str(corrDirEx)+"\rcorrLeak = "+num2str(corrLeak)+"\rcorrDirEx_D = "+num2str(corrDirEx_D)
//	AppendText "n = "+num2str(i)
//	ModifyGraph rgb(fit_allhist_fret)=(0,0,0)
//
//	SetDataFolder saveDFR

//end


//##################################################
// utilities
//##################################################


//##################################################
function Batch_Rename(matchStr, substituteStr)
	string matchStr, substituteStr
	
	string noStarStr = ReplaceString("*", matchStr,"")
	string wlist = WaveList(matchStr, ";", "")
	variable i
	
	for(i=0; i<ItemsInList(wlist); i+=1)
		string currStr = StringFromList(i, wlist)
		string newStr = ReplaceString(noStarStr, currStr, substituteStr)
		
		Duplicate $currStr $newStr
	endfor
	print "n = ", i

end


//##################################################
Function dispSEtraces()

	variable i, offset = 4
	
	string Slist, strCurrS, strCurrE, strCurrX
	

	
	DFREF saveDFR = GetDataFolderDFR()
	DFREF inPath, fluoPath, sePath


	//create / find input & output paths
	//* for corrected fluorescence traces
	if(!DataFolderExists(":FRET"))
		NewDataFolder :FRET
	endif
	if(!DataFolderExists(":FRET:corrected"))
		NewDataFolder :FRET:corrected
	endif
	fluoPath = $GetDataFolder(1, saveDFR)+"FRET:corrected"
	//* for SE traces
	if(!DataFolderExists(":FRET:SEtraces"))
		NewDataFolder :FRET:SEtraces
	endif
	sePath = $GetDataFolder(1, saveDFR)+"FRET:SEtraces"
	if(DataFolderExists(":FRET:offset"))
		inPath = $GetDataFolder(1, saveDFR)+"FRET:offset"
	else
		inPath = $GetDataFolder(1, saveDFR)	
	endif
	
	//cleanup
	if(WinType("SEtraces"))
		Killwindow SEtraces
	endif

	
	
	SetDataFolder sePath
	Slist = WaveList("STOI*", ";", "" )
	Slist = RemoveFromList(WaveList("*_X", ";", "" ), Slist)
	SetDataFolder saveDFR
	
		
	Display/K=1/N=SEtraces
	

	//main loop
	for(i=0;i<ItemsInList(Slist,";");i+=1)
		strCurrS = StringFromList(i, Slist)
		wave/SDFR=sePath wCurrS = $strCurrS
		strCurrE = StringFromList(0,StringByKey("assocSEwaves", note(wCurrS), "=", "\r") )
		strCurrX = strCurrS+"_X"
		wave/SDFR=sePath wCurrE = $strCurrE, wCurrX = $strCurrX

		//display:
		AppendToGraph wCurrS vs wCurrX
		AppendToGraph wCurrE vs wCurrX

		ModifyGraph rgb($strCurrS)=(0,0,65535), offset($strCurrS)={0,i*offset}		
		ModifyGraph rgb($strCurrE)=(0,0,0), offset($strCurrE)={0,(i+0.5)*offset}
	endfor
	
	Label bottom "Time [s]"
	Label left "FRET / STOI [a.u.]"

	print "# of waves: "+num2str(i)
	SetDataFolder saveDFR

end


//##################################################
Function get_iMap()
	//flush in "high conc sample" (1nM is a good start)
	//take film while moving through chamber
	//get background without ex
	//load films normally
	//for sample
	//		MatrixOP sum_o_g = sumBeams(green_g_p0)
	//		MatrixOP sum_r_r = sumBeams(red_r_p0)
	//for background
	//		MatrixOP bg_o_g = sumBeams(green_g_p0)
	//		MatrixOP bg_r_r = sumBeams(red_r_p0)
	//[move waves to separate data folder]
	
	
	
	DFREF saveDFR = GetDataFolderDFR()
	NewDataFolder /O/S root:CorrFactors:iMapRaw
	
	
	//sum up sample wave
	WAVE /Z sum_o_g, sum_r_r
	if (!WaveExists(sum_o_g) || !WaveExists(sum_r_r))
		DoAlert 1, "get_iMap(). No sample sum wave found.\r\rUse currently loaded movies?"
		if (V_flag != 1)
			SetDataFolder saveDFR
			Abort
		endif
		Wave green_g_p0 = root:green_g_p0
		Wave red_r_p0 = root:red_r_p0
		
		MatrixOP sum_o_g = sumBeams(green_g_p0)
		MatrixOP sum_r_r = sumBeams(red_r_p0)
		
		//try to load next movies
		LoadPrevNext(+1)
		SetDataFolder root:CorrFactors:iMapRaw
	endif
	
	
	//sum up background wave
	WAVE /Z bg_o_g, bg_r_r
	if (!WaveExists(bg_o_g) || !WaveExists(bg_r_r))
		DoAlert 1, "get_iMap(). No background sum wave found.\r\rUse currently loaded movies?"
		if (V_flag != 1)
			SetDataFolder saveDFR
			Abort
		endif
		Wave green_g_p0 = root:green_g_p0
		Wave red_r_p0 = root:red_r_p0
		
		MatrixOP bg_o_g = sumBeams(green_g_p0)
		MatrixOP bg_r_r = sumBeams(red_r_p0)
	endif
	
	
//	NVAR FilmLength = root:FilmLength
	String wList = "sum_o_g;sum_r_r;bg_o_g;bg_r_r;"
	Variable i
	
	for (i=0; i<ItemsInList(wList); i+=1)
		Wave currW = $StringFromList(i, wList)
		Duplicate /O currW, $(StringFromList(i, wList) + "_blur")
		Wave blurW = $(StringFromList(i, wList) + "_blur")
		Redimension/D blurW
		MatrixFilter /N=5 avg blurW
	endfor
	
	Wave sum_o_g_blur, sum_r_r_blur, bg_o_g_blur, bg_r_r_blur
	Duplicate /O sum_o_g_blur, og_iMap
	Duplicate /O sum_r_r_blur, rr_iMap
	
//	og_iMap = (sum_o_g_blur - bg_o_g_blur)/FilmLength
//	rr_iMap = (sum_r_r_blur - bg_r_r_blur)/FilmLength
	
	og_iMap = (sum_o_g_blur - bg_o_g_blur)
	rr_iMap = (sum_r_r_blur - bg_r_r_blur)
	
	WaveStats /M=1 /Q og_iMap
	og_iMap = (og_iMap - V_min)/(V_max - V_min)
	
	WaveStats /M=1 /Q rr_iMap
	rr_iMap = (rr_iMap - V_min)/(V_max - V_min)
	
	
	Note og_iMap, "date=" + date()
	Note og_iMap, "normalized to [0,1]"
	Note rr_iMap, "date=" + date()
	Note rr_iMap, "normalized to [0,1]"
	
	Duplicate /O og_iMap, root:CorrFactors:og_iMap
	Duplicate /O rr_iMap, root:CorrFactors:rr_iMap
	
	
	SetDataFolder saveDFR
End


//PrepFRET addon functionalities!


Function AddOnPrepareForFRET_ALEXButton()
	SVAR pExColorList = root:pExColorList
	
	//Hide CalcFRET button
	//Button BtnSaveFRET, win=PrepFRET, disable =3
	//Button BtnFretRevert, win=PrepFRET, disable =3
	
	//Show SE evaluation buttons
	Button BtnSaveRange,fColor=(65280,48896,62208), pos={360,5}, size={70, 85}, proc=BtnSaveRange, title="SvsE\rRange"
	Button SaveOnly,fColor=(57344,65280,48896), pos={430,5}, size={70, 85}, proc=BtnSaveOnly, title="SvsE\rOnly"
	Button BtnSaveSpecial,pos={800,25}, size={70,40}, proc=BtnSaveSpecial, title="I'm special"
End

//button function for selecting FRET range
Function btnSaveRange(ctrlName) : ButtonControl
	String ctrlName
	
	if ( strlen(CsrInfo(A)) == 0 || strlen(CsrInfo(B)) == 0 )
		Abort "No range specified! "
	endif

	
	Variable a=min(pcsr(A),pcsr(B)),b=max(pcsr(A),pcsr(B))
	Variable i,j
	String strCurrAssocWave
	
	//handle folder issues
	if (DataFolderExists("root:saved_traces"))
		SetDataFolder root:saved_traces		//needed since WaveList() only works in current data folder
		DFREF currDFR = GetDataFolderDFR()
	else
		DFREF currDFR = GetDataFolderDFR()
		string currDF = GetDataFolder(1)     //manually point at a renamed DF
	endif
	//make DF FRET:offset, if it does not yet exist:
	if(!DataFolderExists(":FRET:offset"))
		NewDataFolder :FRET:offset
	endif
	
	//get list of associated waves from traces in PrepFRET
	String strListTraces = RemoveFromList("wCurrFRET;wCurrALEX",TraceNameList("PrepFRET", ";", 1)) //Remove wCurrFRET and wCurrALEX
	String strCurrWave = StringFromList(0, strListTraces)
	String strAssociatedWaveList = StringByKey("AssociatedWaves", note($strCurrWave), "=", "\r")
	if ( ItemsInList(strAssociatedWaveList) !=2 )
	endif	
		
	//copy desired range of offset-corrected waves to ":FRET:offset" folder
	ControlInfo /W=PrepFRET ChkOverwrite	//respect the "no overwrite"-checkbox
	for (i=0; i<ItemsInList(strAssociatedWaveList); i+=1)
		strCurrAssocWave = StringFromList(i, strAssociatedWaveList)
		wave currAssocWave = $(strCurrAssocWave + "_c")
		Note currAssocWave, "FRETRange=" + Num2Str(a)+";"+Num2Str(b)+";"

		if ( V_Value && WaveExists($(":FRET:offset:" + strCurrAssocWave)) )	//if "no overwrite" CheckBox and wave already exists
			SetDataFolder :FRET:offset
			string newName = UniqueName(strCurrAssocWave + "_", 1, 1)
			string suffix = ReplaceString(strCurrAssocWave, newName, "")
			string newAssociatedWaveList = ReplaceString(";", strAssociatedWaveList, suffix+";")
			Note/K currAssocWave, ReplaceString(strAssociatedWaveList, note(currAssocWave), newAssociatedWaveList)
			Duplicate/O/R=(a,b) currAssocWave, $newName												//object is wave and start at 1
			SetDataFolder :::
			Continue
		endif

		Duplicate/O/R=(a,b) $(strCurrAssocWave + "_c"), :FRET:offset:$(strCurrAssocWave)	
		Duplicate /O $strCurrAssocWave, :FRET:originals:$strCurrAssocWave	
	endfor
		
	//CleanUp waves:
	RemoveFromGraph /W=PrepFRET/Z AvgBeforeRed, AvgBeforeOrange
	Killwaves/Z AvgBeforeRed, AvgBeforeOrange
	
	//next trace please:
	string wlist = TraceNameList("saved_traces", ";", 1)
	variable wnumber = WhichListItem(CsrWave(A, "saved_traces"), wlist)+ ItemsInList(strAssociatedWaveList)
	if(wnumber>ItemsInList(wlist))
		Killwindow saved_traces
		KillWindow PrepFRET
		Abort "All waves processed."
	endif
	Cursor/W=saved_traces A  $StringFromList(wnumber, wlist)  10	
	DoWindow/F saved_traces
	PrepareForFRET("")
	
End

//button function for selecting donor and acceptor only range
Function btnSaveOnly(ctrlName) : ButtonControl
	String ctrlName
	
	Variable a,b
	Variable i,j
	String strCurrAssocWave
	
	//handle folder issues
	if (DataFolderExists("root:saved_traces"))
		SetDataFolder root:saved_traces		//needed since WaveList() only works in current data folder
		DFREF currDFR = GetDataFolderDFR()
	else
		DFREF currDFR = GetDataFolderDFR()
		string currDF = GetDataFolder(1)     //manually point at a renamed DF
	endif
	//make DF FRET:offset, if it does not yet exist:
	if(!DataFolderExists(":FRET:offsetOnly"))
		NewDataFolder :FRET:offsetOnly
	endif
	
	//get list of associated waves from traces in PrepFRET
	String strListTraces = RemoveFromList("wCurrFRET;wCurrALEX",TraceNameList("PrepFRET", ";", 1)) //Remove wCurrFRET and wCurrALEX
	String strCurrWave = StringFromList(0, strListTraces)
	
	if ( strlen(CsrInfo(A)) == 0 || strlen(CsrInfo(B)) == 0 )
		print "complete length of the wave assigned as ALEX range"
		a=0
		b=numpnts($strCurrWave)
	else
		a=min(pcsr(A),pcsr(B))
		b=max(pcsr(A),pcsr(B))
	endif
	
	String strAssociatedWaveList = StringByKey("AssociatedWaves", note($strCurrWave), "=", "\r")
	if ( ItemsInList(strAssociatedWaveList) !=2 )
	endif	
		
	//copy desired range of offset-corrected waves to ":FRET:offset" folder
	for (i=0; i<ItemsInList(strAssociatedWaveList); i+=1)
		strCurrAssocWave = StringFromList(i, strAssociatedWaveList)
		Duplicate /O $strCurrAssocWave, :FRET:originals:$strCurrAssocWave	
		Note $(strCurrAssocWave + "_c"), "ALEXRange=" + Num2Str(a)+";"+Num2Str(b)+";"
		Duplicate/O/R=(a,b) $(strCurrAssocWave + "_c"), :FRET:offsetOnly:$(strCurrAssocWave)			
	endfor
	
	//Call for show ranges
	AddOnPrepareForFRET_ShowRange()
End


Function BtnSaveSpecial(ctrlName) : ButtonControl
	String ctrlName
	
//	NVAR SdevBefore
	Variable i,j
	String strCurrAssocWave
	
	if (DataFolderExists("root:saved_traces"))
		SetDataFolder root:saved_traces		//needed since WaveList() only works in current data folder
		DFREF currDFR = GetDataFolderDFR()
	else
		DFREF currDFR = GetDataFolderDFR()
		string currDF = GetDataFolder(1)     //manually point at a renamed DF
	endif
	//make DF FRET:offset, if it does not yet exist:
	if(!DataFolderExists(":FRET:special"))
		NewDataFolder :FRET:special
	endif
	
	//get list of associated waves from traces in PrepFRET
	String strListTraces = RemoveFromList("wCurrFRET;wCurrALEX",TraceNameList("PrepFRET", ";", 1)) //Remove wCurrFRET and wCurrALEX
	String strCurrWave = StringFromList(0, strListTraces)
	String strAssociatedWaveList = StringByKey("AssociatedWaves", note($strCurrWave), "=", "\r")
	if ( ItemsInList(strAssociatedWaveList) !=2 )
	endif	
		
	//copy offset-corrected waves to ":FRET:offset" folder
	for (i=0; i<ItemsInList(strAssociatedWaveList); i+=1)
		strCurrAssocWave = StringFromList(i, strAssociatedWaveList)
		Duplicate/O $(strCurrAssocWave + "_c"), :FRET:special:$strCurrAssocWave// + "_bg"	
		//copy enire trace (removed: /R=(a,b) )
		Duplicate /O $strCurrAssocWave, :FRET:originals:$strCurrAssocWave	
	endfor
		
	//CleanUp waves:
	RemoveFromGraph /W=PrepFRET/Z AvgBeforeRed, AvgBeforeOrange
	Killwaves/Z AvgBeforeRed, AvgBeforeOrange
	
	//next trace please:
//	string wlist = TraceNameList("saved_traces", ";", 1)
//	variable wnumber = WhichListItem(CsrWave(A, "saved_traces"), wlist)+ ItemsInList(strAssociatedWaveList)
//	if(wnumber>ItemsInList(wlist))
//		Abort "All waves processed."
//	endif
//	Cursor/W=saved_traces A  $StringFromList(wnumber, wlist)  10	
//	PrepareForFRET("ctrlName")
	
End
