# Supplementary material for: Cochaperones convey the energy of ATP hydrolysis for directional action of Hsp90
Source: Nat Commun. 2024 Jan 17;15:569. doi: 10.1038/s41467-024-44847-6 (PMC10794413; doi:10.1038/s41467-024-44847-6)
Supplement: Supplementary file 4 — Supplementary Code 1 [file 41467_2024_44847_MOESM4_ESM.zip › code/Igor/addon_sonja_current.ipf]

//##############################
//# my prefs, tools & addon functions
//##############################

#pragma rtGlobals=3		//Use modern global access method and strict wave access.

#pragma version = 20151204b


//##################################################
//# Menu entries & calling functions
//##################################################


//##################################################
Menu "smFRET new", dynamic
	
	Submenu "AddOns"
		"Family Plot", familyPlot()
		"Offset Sliders", offsetSliderPanel()
	End
End

Menu  "TracePopup"
	"Copy Wave to currDF", dupl2currDF()
	"Copy All Waves to currDF", duplAll2currDF()
	"Delete Pnts between Csr", delCsrPnts()
	"Family Plot", familyPlot(fromGraph=1)
End
 
Menu "Macros"
	"GF_GraphStyle", GF_GraphStyle()

End


//##################################################
//# AddOn stuff
//##################################################


//add line profile button to channel window
//##################################################
Function AddOnDisplayChannels_Sonja(chan)
	String chan
	Button BtnLineProfXY,  win=$("ref_" + chan), pos={3,85}, size={20,20}, proc=BtnLineProfXY, title="LP"
End


//add gauss fit to 1D histogram
//##################################################
Function AddOnHistFret1D_Sonja(strHistWave)
	String strHistWave
	
	Wave HistWave = $strHistWave
	CurveFit /NTHR=0 /TBOX=768 gauss HistWave /D 
	TextBox /W=$(strHistWave) /C /N=CF_Hist_FRET_R /F=0
End


//catch call from 4f_dynamic procedure
//##################################################
Function AddOnPrepareForFRET_Sonja()
	Button BtnSaveSpecial,pos={834,11},size={100,20},proc=BtnSaveSpecial,title="I'm special"
//	Button BtnSaveSpecial, pos={485,10}, size={100,20}, proc=BtnSaveSpecial, title="I'm special"
//	Button BtnNext, pos={590,10}, size={100,20}, proc=BtnNext, title="Next"
//	Button BtnRevert, pos = {400,50},  size = {80,40}, mode=0, proc = BtnRevert, title = "Revert"	
//	Button BtnBeforeBleach, pos={590,10}, size={100,20}, proc=BtnBeforeBleach, title="Before Bleaching"
//	Button BtnAfterBleach, pos={590,20}, size={100,30}, proc=BtnAfterBleach, title="After Bleaching"
//	Button BtnCalcGamma, pos={590,50}, size={100,40}, proc=BtnCalcGamma, title="Before+Gamma\r+FRET"

	Button BtnShowSum,pos={836,48},size={100,40},proc=BtnShowSum,title="SUM"
//	Button BtnShowSum, pos={700,50}, size={100,40}, proc=BtnShowSum, title="SUM"
	BtnShowSum("")

	//shift AA
	string strAA = StringFromList(0, TraceNameList("PrepFRET", ";", 1))
	ModifyGraph offset($strAA)={0,1E4}
	Duplicate/O TraceNameToWaveRef("PrepFRET", strAA) wZero
	wZero=1E4
	wave/Z xWave = XWaveRefFromTrace("PrepFRET", strAA)
	if(WaveExists(xWave))
		AppendToGraph/W=PrepFRET wZero vs XWaveRefFromTrace("PrepFRET", strAA)
	else
		AppendToGraph/W=PrepFRET wZero
	endif
	ModifyGraph/W=PrepFRET rgb(wZero)=(0,0,0),lstyle(wZero)=2
End


//revert local gamma
//##################################################
Function AddOnRevert_PF_Sonja(strAssocWaves)
	String strAssocWaves
	
	//set data folder to "saved_traces" analogue
	String currStr = StringFromList(0, TraceNameList("PrepFRET", ";", 1))
	wave currWave = TraceNameToWaveRef("PrepFRET", currStr )
	DFREF saveDFR = GetDataFolderDFR()
	SetDataFolder GetWavesDataFolder(currWave, 1)
	
	//remove LocalGamma if stored
	Wave /Z gamsave
	Wave /Z /T gamname
	if (!WaveExists(gamsave))
		return 0
	endif
	
	Variable i, curr = numpnts(gamsave)-1
	for (i=0; i<ItemsInList(strAssocWaves); i+=1)
		if ( StringMatch(gamname[curr][0], StringFromList(i, strAssocWaves)) )
			Redimension /N=(curr,-1) gamsave, gamname
			Break
		endif
	endfor
	TextBox/W=PrepFRET/K/N=gam
	SetDataFolder saveDFR
end


//##################################################
//# Buttons
//##################################################


Function BtnShowSum(ctrlName) : ButtonControl
	string ctrlName
	
	string wList = TraceNameList("", ";", 1 )
	String strDD = StringFromList(0, ks_alex)
	String trDD = ListMatch(wList, strDD + "*") 
	wave wDD = $StringFromList(0, trDD)
	String strDA = StringFromList(1, ks_alex)
	String trDA = ListMatch(wList, strDA + "*") 
	wave wDA = $StringFromList(0, trDA)
	wave wX = WaveRefIndexed("", 2, 2 )

	if(StringMatch(wList, "*sumWave*" ))
		RemoveFromGraph sumWave
		KillWaves/Z sumWave
	else
		Duplicate/O wDD sumWave
		sumWave = wDD+wDA
		AppendToGraph sumWave vs wX
		ModifyGraph rgb(sumWave)=(1,16019,65535)	
	endif

End


//function for plotting the horizontal lineprofile of the pixel chosen with cursor A in orange film
//##################################################
function BtnLineProfXY(ctrlname):buttoncontrol
	string ctrlname
												//-> the built-in ImageLineProfile function averages between pixels...
	string ChannelName, tbox
	variable xCoor, yCoor, i

	Dowindow/k xProfile
	Dowindow/k yProfile
	if(waveexists(root:ProfX))
		Killwaves root:ProfX, root:ProfY
	endif
	
	if (cmpstr ((csrinfo (A, "#")), ""))	//Test: Is cursor A set?
		ChannelName = StringFromList(0, ImageNameList("#", ";" ))
		xCoor = xcsr(A, "#")
		yCoor = qcsr(A, "#")
	  elseif(cmpstr ((csrinfo (B, "#")), "")) 	//Test: Is cursor B?
		ChannelName = StringFromList(0, ImageNameList("#", ";" ))
		xCoor = xcsr(B, "#")
		yCoor = qcsr(B, "#")
	  else
		Abort "Cursor is not on graph."
	endif
	print xCoor,yCoor
	wave RefWave = root:$ChannelName

	//xProfile:
	Duplicate/R=[0,*][yCoor] RefWave, root:profX
	wave profX=root:profX
	wavestats/Q profX
	Display/K=1/N =xProfile profX
	SetAxis/W=xProfile bottom (xCoor-10),(xCoor+10)
	Cursor A profX  xCoor
	ShowInfo
	SetDrawEnv xcoord=bottom, ycoord=left, dash=8
	DrawlIne xCoor,V_min,xCoor,V_max
	tbox="X-Profile:\r"+"avg: "+num2str(v_avg)+" \rsdev: "+num2str(v_sdev)+" \rmax: "+num2str(v_max)
	TextBox/C/N=tbox/A=RC/E tbox
	//YProfile:
	Make/O/N=(DimSize(RefWave,1)) root:profY
	wave profY = root:profY
	profY = RefWave[xCoor][p]
	//Duplicate/R=[xCoor][p] RefWave, profY
	//profY =  profY[xCoor][y]
	wavestats/Q profY
	Display/K=1/n =yProfile/W=(435,44,830,252) profY
	Cursor A profY yCoor
	ShowInfo
	SetAxis/W=yProfile bottom (yCoor-10),(yCoor+10)
	SetDrawEnv xcoord=bottom, ycoord=left, dash=8
	DrawlIne yCoor,V_min,yCoor,V_max
	tbox="Y-Profile:\r"+"avg: "+num2str(v_avg)+" \rsdev: "+num2str(v_sdev)+" \rmax: "+num2str(v_max)
	TextBox/C/N=tbox/A=RC/E tbox
end


//get average signal in orange and red channel before bleaching of acceptor
//##################################################
Function BtnBeforeBleach(ctrlName) : ButtonControl
	String ctrlName
	
	Variable PosA, PosB, PosMin, PosMax
	
	DFREF saveDFR = GetDataFolderDFR()

	
	//get list of associated waves from traces in PrepFRET
	String strListTraces = TraceNameList("PrepFRET", ";", 1)  
	String strCurrWave = StringFromList(0, strListTraces)
	String strAssociatedWaveList = StringByKey("AssociatedWaves", note($strCurrWave), "=", "\r")
	
	
	//get orange wave name
	String strOrangeWave = ListMatch(strAssociatedWaveList, "o_g*")		//returns list
	if (ItemsInList(strOrangeWave) == 1)
		strOrangeWave = StringFromList(0, strOrangeWave)
	else
		Abort "BtnBeforeBleach: Unexpected number of orange waves."
	endif
	
	
	//get red wave name
	String strRedWave = ListMatch(strAssociatedWaveList, "r_g*")		//returns list
	if (ItemsInList(strRedWave) == 1)
		strRedWave = StringFromList(0, strRedWave)
	else
		Abort "BtnBeforeBleach: Unexpected number of red waves."
	endif
	
	
	//get cursor position
	PosA = pcsr(A, "PrepFRET")
	PosB = pcsr(B, "PrepFRET")
	PosMin = min(PosA, PosB)
	PosMax = max(PosA, PosB)
	
	
	//make AvgBefore* waves, use SetScale so that the 2 points are at start and end of selected region
	//fill with average of selected region
	Make /O /N=2 AvgBeforeOrange, AvgBeforeRed
	wave xWave  = $(strOrangeWave + "_X")
	
	SetScale /I x, xWave[PosMin], xWave[PosMax], AvgBeforeOrange		// /I -> num2  is the "ending value" - the index value for the last element in the dimension
	SetScale /I x, xWave[PosMin], xWave[PosMax], AvgBeforeRed
	
	WaveStats /Q /M=1 /R=[PosMin, PosMax] $(strOrangeWave + "_c")
	AvgBeforeOrange = V_avg								//both elements of the wave are =v_avg
	WaveStats /Q /M=1 /R=[PosMin, PosMax] $(strRedWave + "_c")
	AvgBeforeRed = V_avg
	
	
	//append lines to graph
	RemoveFromGraph/Z AvgBeforeOrange, AvgBeforeRed
	AppendToGraph /W=PrepFRET AvgBeforeOrange, AvgBeforeRed
	ModifyGraph /W=PrepFRET rgb(AvgBeforeOrange) = (0,0,65535)
	ModifyGraph /W=PrepFRET rgb(AvgBeforeRed) = (0,65535,0)

	
	//restore data folder
	SetDataFolder saveDFR

End


//get average signal in orange and red channel after bleaching of acceptor
//##################################################
Function BtnAfterBleach(ctrlName) : ButtonControl
	String ctrlName
	
	Variable PosA, PosB, PosMin, PosMax

	DFREF saveDFR = GetDataFolderDFR()
		
	
	//get list of associated waves from traces in PrepFRET
	String strListTraces = TraceNameList("PrepFRET", ";", 1)
	String strCurrWave = StringFromList(0, strListTraces)
	String strAssociatedWaveList = StringByKey("AssociatedWaves", note($strCurrWave), "=", "\r")
	
	
	//get orange wave name
	String strOrangeWave = ListMatch(strAssociatedWaveList, "o_g*")		//returns list
	if (ItemsInList(strOrangeWave) == 1)
		strOrangeWave = StringFromList(0, strOrangeWave)
	else
		Abort "BtnAfterBleach: Unexpected number of orange waves."
	endif
	
	
	//get red wave name
	String strRedWave = ListMatch(strAssociatedWaveList, "r_g*")		//returns list
	if (ItemsInList(strRedWave) == 1)
		strRedWave = StringFromList(0, strRedWave)
	else
		Abort "BtnAfterBleach: Unexpected number of red waves."
	endif
	
	
	//get cursor position
	PosA = pcsr(A, "PrepFRET")
	PosB = pcsr(B, "PrepFRET")
	PosMin = min(PosA, PosB)
	PosMax = max(PosA, PosB)
	
	//make AvgAfter* waves, use SetScale so that the 2 points are at start and end of selected region
	//fill with average of selected region
	Make /O /N=2 AvgAfterOrange, AvgAfterRed
	wave xWave  = $(strOrangeWave + "_X")
	
	SetScale /I x, xWave[PosMin], xWave[PosMax], AvgAfterOrange		// /I -> num2  is the "ending value" - the index value for the last element in the dimension
	SetScale /I x, xWave[PosMin], xWave[PosMax], AvgAfterRed
	
	WaveStats /Q /M=1 /R=[PosMin, PosMax] $(strOrangeWave + "_c")
	AvgAfterOrange = V_avg								//both elements of the wave are =v_avg
	WaveStats /Q /M=1 /R=[PosMin, PosMax] $(strRedWave + "_c")
	AvgAfterRed = V_avg
	
	
	//append lines to graph
	RemoveFromGraph/Z AvgAfterOrange, AvgAfterRed
	AppendToGraph /W=PrepFRET AvgAfterOrange, AvgAfterRed
	ModifyGraph /W=PrepFRET rgb(AvgAfterOrange) = (0,0,65535)
	ModifyGraph /W=PrepFRET rgb(AvgAfterRed) = (0,65535,0)
	
		
	//restore data folder
	SetDataFolder saveDFR	
End


//calculates a local gamma factor (apply to DONOR channel!)
//##################################################
//calculates a local gamma factor (apply to DONOR channel!)
Function BtnCalcGamma(ctrlName) : ButtonControl
	String ctrlName
	
	BtnBeforeBleach("")

	Variable DeltaOrange, DeltaRed, LocalGamma
	Variable i,j
	String strCurrAssocWave
	
	DFREF saveDFR = GetDataFolderDFR()
	NewDataFolder/O :FRET
	NewDataFolder/O :FRET:corrected
	
	Wave gamsave
	Wave/T gamname

	//get list of associated waves from traces in PrepFRET
	String strListTraces = TraceNameList("PrepFRET", ";", 1)
	String strCurrWave = StringFromList(0, strListTraces)
	String strAssociatedWaveList = StringByKey("AssociatedWaves", note($strCurrWave), "=", "\r")
	
	
	//calculate gamma from previously set regions
	Wave/Z AvgBeforeOrange, AvgBeforeRed, AvgAfterOrange, AvgAfterRed
	if ( !(WaveExists(AvgBeforeOrange) && WaveExists(AvgBeforeRed) && WaveExists(AvgAfterOrange) && WaveExists(AvgAfterOrange)) )
		Abort "BtnCalcGamma: Not all regions before and after bleaching were set correctly"
	endif
	
	DeltaOrange = AvgAfterOrange[0] - AvgBeforeOrange[0]
	DeltaRed = AvgBeforeRed[0] - AvgAfterRed[0]
	LocalGamma = DeltaRed / DeltaOrange
	Print "DeltaOrange:", DeltaOrange, "DeltaRed:", DeltaRed, "LocalGamma:", LocalGamma
	
	
	//copy offset-corrected waves to ":FRET:corrected" folder; keep an unmodified copy in ":FRET:originals"
	//add LocalGamma to note of wave
	for (i=0; i<ItemsInList(strAssociatedWaveList); i+=1)
		strCurrAssocWave = StringFromList(i, strAssociatedWaveList)
		Note $(strCurrAssocWave + "_c"), "LocalGamma=" + num2str(LocalGamma)
		Duplicate /O $(strCurrAssocWave + "_c"), :FRET:corrected:$(strCurrAssocWave+"_corr")		//copy offset-corrected waves to :FRET:corrected; these waves get gamma corrected
		Duplicate /O $strCurrAssocWave, :FRET:originals:$strCurrAssocWave				//copy unmodified waves to :FRET:originals; this folder thus contains only waves that were actually used for FRET evaluation
	endfor
	
	
	//apply LocalGamma to DONOR channel
	String strOrangeWave = ListMatch(strAssociatedWaveList, "o_g*")		//returns list
	if (ItemsInList(strOrangeWave) == 1)
		strOrangeWave = StringFromList(0, strOrangeWave)
	else
		Abort "BtnCalcGamma: Unexpected number of orange waves."
	endif	
	Wave OrangeWave = :FRET:corrected:$strOrangeWave+"_corr"
	OrangeWave = OrangeWave * LocalGamma
	
	//update graph, doesn't actually show the corrected wave but the offset-corrected wave with a muloffset
	ModifyGraph /W=PrepFRET muloffset($(strOrangeWave + "_c"))={0, LocalGamma}
	ModifyGraph /W=PrepFRET muloffset(AvgBeforeOrange)={0, LocalGamma}
	ModifyGraph /W=PrepFRET muloffset(AvgAfterOrange)={0, LocalGamma}
	TextBox/C/N=gam/F=1 "new gamma: "+num2str(LocalGamma)

	
	//store LocalGamma in gamsave and the trace name in gamname
	if (waveexists(gamsave))
		i=numpnts(gamsave)
		j= i+1
		redimension/n=(j) gamsave
		redimension/n=(j,2) gamname
		gamsave[i] = LocalGamma
		gamname[i][0] = StringFromList(0, strAssociatedWaveList)
		gamname[i][1] = StringFromList(1, strAssociatedWaveList)
	else
		make/N=(1,1) gamsave	
		make/O/T/N=(1,2) gamname
		gamsave[0] = LocalGamma
		gamname[0][0] = StringFromList(0, strAssociatedWaveList)			
		gamname[0][1] = StringFromList(1, strAssociatedWaveList)			
	endif		
	
	//restore data folder
	SetDataFolder saveDFR	
	
	BtnCalcFRET("")
//	BtnNext_PF("")
End


//##################################################
//Function BtnSaveSpecial(ctrlName) : ButtonControl
//	String ctrlName
//	
////	NVAR SdevBefore
//	Variable i,j
//	String strCurrAssocWave
//	
//	if (DataFolderExists("root:saved_traces"))
//		SetDataFolder root:saved_traces		//needed since WaveList() only works in current data folder
//		DFREF currDFR = GetDataFolderDFR()
//	else
//		DFREF currDFR = GetDataFolderDFR()
//		string currDF = GetDataFolder(1)     //manually point at a renamed DF
//	endif
//	//make DF FRET:offset, if it does not yet exist:
//	if(!DataFolderExists(":FRET:special"))
//		NewDataFolder :FRET:special
//	endif
//	
//	//get list of associated waves from traces in PrepFRET
//	String strListTraces = TraceNameList("PrepFRET", ";", 1)
//	String strCurrWave = StringFromList(0, strListTraces)
//	String strAssociatedWaveList = StringByKey("AssociatedWaves", note($strCurrWave), "=", "\r")
//	if ( ItemsInList(strAssociatedWaveList) !=2 )
//	endif	
//		
//	//copy offset-corrected waves to ":FRET:offset" folder
//	for (i=0; i<ItemsInList(strAssociatedWaveList); i+=1)
//		strCurrAssocWave = StringFromList(i, strAssociatedWaveList)
//		Duplicate/O $(strCurrAssocWave + "_c"), :FRET:special:$strCurrAssocWave// + "_bg"	
//		//copy enire trace (removed: /R=(a,b) )
//		Duplicate /O $strCurrAssocWave, :FRET:originals:$strCurrAssocWave	
//	endfor
//		
//	//CleanUp waves:
//	RemoveFromGraph /W=PrepFRET/Z AvgBeforeRed, AvgBeforeOrange
//	Killwaves/Z AvgBeforeRed, AvgBeforeOrange
//	
//	//next trace please:
////	string wlist = TraceNameList("saved_traces", ";", 1)
////	variable wnumber = WhichListItem(CsrWave(A, "saved_traces"), wlist)+ ItemsInList(strAssociatedWaveList)
////	if(wnumber>ItemsInList(wlist))
////		Abort "All waves processed."
////	endif
////	Cursor/W=saved_traces A  $StringFromList(wnumber, wlist)  10	
////	PrepareForFRET("ctrlName")
//	
//End


//##############################
//# Main
//##############################


//make histogram of all waves in folder that match "namestr":
//	namestr="*bla" to choose waves.
//	fluoMode=0 sets range for FRET traces. 
//	fluoMode=1 sets range for fluorescence traces.
//##################################################
function newhist(namestr, [fluoMode, mute])  		
	string namestr
	variable fluoMode, mute

	variable i,dim
	string list

	list = wavelist(namestr,";","")  	 			//choose your waves.
	list = RemoveFromList(WaveList("*_X",";",""), list)
	namestr = ReplaceString("*", namestr, "")	//remove wildcard * from namestr
	if(WinType("newhist_"+namestr))
		Killwindow $("newhist_"+namestr)
	endif
	//KillWaves $("allhist_"+namestr), $("collection_"+namestr)

	string removethese = "allhist_"+namestr+";collection_"+namestr+";"
	list = RemoveFromList(removethese,list,";")
	make/O/N=40 $("allhist_"+namestr)
	wave allhist = $("allhist_"+namestr)
	print itemsinlist(list)
	
	Concatenate/O list, collection	
	if(ParamIsDefault(fluoMode))		//if fluomode is NOT specified, i.e. "FRETmode"
		Histogram/B={-0.5,0.05,40}/C collection, allhist 
	elseif(fluoMode>0)								//if fluoMode IS specified
		Histogram/B={-3000,100,400}/C collection, allhist 	
	elseif(fluoMode<0)								//if fluoMode IS specified
		Histogram/B=1/C collection, allhist 	
	endif
	Duplicate/O collection, $("collection_"+namestr)
	Killwaves collection
	
	if(ParamIsDefault(mute))
		display/N=$("newhist_"+namestr) allhist
		ModifyGraph mode=1
		SetAxis left 0,*
		//SetAxis bottom -0.6,1.6
	endif
end


//do 2d histogram & 1d projections from 2 data dimensions
//##################################################
function hist2d_maker(origX, origY, histName, numBinsX, numBinsY)	//,dimX, dimY)
	wave origX, origY
	string histName
	variable numBinsX, numBinsY
//	variable dimX, dimY	//number of bins within the plotted range: [-0.5,1.5]
		
	duplicate/O origX waveX
	duplicate/O origY waveY
	wave waveX, waveY				//temp waves, originals are not modified
	
	//Check if lengths of waves fit together.
	if (numpnts(waveX)!=numpnts(waveY)) 
		Abort "hist2d() : numpnts("+NameOfWave(origX)+") NOT equal numpnts("+NameOfWave(origY)+") !"	
	endif		
	
	//define histogram limits, bins, ...
	
//	variable startX=wavemin(waveX)
//	variable endX=wavemax(waveX)
//	variable startY=wavemin(waveX)
//	variable endY=wavemax(waveX)
	variable Vstart = max(wavemin(waveX), wavemin(waveY))
	variable Vend = min(wavemax(waveX), wavemax(waveY))
	Variable startX = Vstart, startY=Vstart
	Variable endX = Vend, endY = Vend
	variable binsizeX= (Vend-Vstart)/(numBinsX-1)		
	variable binsizeY= (Vend-Vstart)/(numBinsY-1)	
//	variable binsizeX= (endX-startX)/numBinsX		
//	variable binsizeY= (endY-startY)/numBinsY	
//	variable startX=-5000, endX=20000
//	variable startY=-5000, endY=20000
//	variable binsizeX=250		
//	variable binsizeY=250		 	

	//set outliers to NaN and kill points that are NaNs
	waveX = (waveX>startX && waveX<endX && waveY>startY && waveY<endY) ? waveX : NaN		
	waveY = (waveX>startX && waveX<endX && waveY>startY && waveY<endY) ? waveY : NaN		
	WaveTransform/O zapNaNs  waveX						
	WaveTransform/O zapNaNs  waveY						
	
	//fill 2dHistograms with XYpairs
//	variable totX = 100, totY = 100
	make/O/N=(numBinsX,numBinsY) $histName = 0
	wave hist2d = $histName

	variable i
	for(i=0;i<numpnts(waveX);i+=1)
		variable currX = waveX[i]
		variable currY = waveY[i]
		variable binnumX= floor((currX-startX)/binsizeX)		//corresponding bin number
		variable binnumY= floor((currY-startY)/binsizeY)
		variable currVal=hist2d[binnumX][binnumY]
		hist2d[binnumX][binnumY]+=1
	endfor
	print "hist2d() i = "+num2str(i)
//	SetScale/I x, startX, endX, hist2d						//scale accordingly
//	SetScale/I y, startY, endY, hist2d	
	SetScale/P x, startX+binsizeX/2, binsizeX, hist2d						//scale accordingly  
	SetScale/P y, startY+binsizeY/2, binsizeY, hist2d	

	//sum up 1d projections
	imagetransform sumallrows hist2d			//get total 1dHist 
	imagetransform sumallcols hist2d			//no NaNs allowed!!!
	Duplicate/O $"W_sumrows" $(histName+"_X")	//keep copy for display
	Duplicate/O $"W_sumcols" $(histName+"_Y")
	SetScale/P x, DimOffset(hist2d, 0), DimDelta(hist2d,0), $(histName+"_X")
	SetScale/P x, DimOffset(hist2d, 1), DimDelta(hist2d,1), $(histName+"_Y")

	//kill temp waves
	Killwaves waveX, waveY									
	
end


//2 graphs in 1 window
//adapt where needed.
//##################################################
Function dblTraceGraph()

	Display /N=dblTrace /W=(450,70,1350,520)/K=1 
	ModifyGraph width=900,height=450
	SetWindow kwTopWin,hook(MyPasteHook)=PasteTraceWindowHook
	String saveDF= GetDataFolder(1)

	//1d:
	SetDataFolder '1d'
	wave HMM_s, wDispWaves
	Display/W=(0,0,0.8,0.473)/FG=(,,FR,)/HOST=# 
	AppendToGraph wDispWaves[*][0]
	AppendToGraph /R HMM_s
	ModifyGraph margin(bottom)=7, margin(left)=75, margin(right)=60
	ModifyGraph rgb(HMM_s)=(0,0,0),rgb(wDispWaves)=(0,0,65535)
	ModifyGraph mirror(bottom)=1
	ModifyGraph noLabel(bottom)=2
	ModifyGraph fSize=14
	ModifyGraph manTick(right)={0,1,0,0},manMinor(right)={0,1}
	Label right "\\Z24States"
	Label bottom "\\Z24Time [frames]"
	Label left "\\Z24FRET"
	SetAxis right -0.2,1.2
	SetAxis left -0.4,1.4
	SetWindow kwTopWin,hook(MyPasteHook)=PasteTraceWindowHook
	RenameWindow #,Graph4
	SetActiveSubwindow ##

	//2d:
	SetDataFolder ::'2d'	
	wave HMM_s, wDispWaves
	Display/W=(0,0.433,1,1)/HOST=#
	AppendToGraph wDispWaves[*][0],wDispWaves[*][1]
	AppendToGraph /R HMM_s
	ModifyGraph rgb(HMM_s)=(0,0,0),rgb(wDispWaves)=(0,52428,0)
	ModifyGraph margin(left)=75, margin(right)=60
	ModifyGraph mirror(bottom)=1
	ModifyGraph fSize=14
	ModifyGraph manTick(right)={0,1,0,0},manMinor(right)={0,1}
	Label right "\\Z24States"
	Label bottom "\\Z24Time [frames]"
	Label left "\\Z24Fluorescence [a.u.]"
	SetAxis right -0.2,1.2
	SetWindow kwTopWin,hook(MyPasteHook)=PasteTraceWindowHook
	RenameWindow #,Graph5
	SetActiveSubwindow ##
	
	SetDataFolder saveDF
End


//##############################
//# Utilities
//##############################
//just handy stuff


//Copy trace from one graph and paste into another by using "Copy display command"...
//##################################################
static Function AfterWindowCreatedHook(windowNameStr, winTypeVal)
	string windowNameStr
	variable winTypeVal

	if(winTypeVal!=1)		//consider graphs only
		Return 0
	endif

	SetWindow $windowNameStr, hook(MyPasteHook) = PasteTraceWindowHook
End


//Copy trace from one graph and paste into another by using "Copy display command"...
//##################################################
Function PasteTraceWindowHook(s)
	STRUCT WMWinHookStruct &s
	
	Variable hookResult = 0	// 0 if we do not handle event, 1 if we handle it.
	String ClpBrdStr = GetScrapText(), cmdStr
		
	if(!StringMatch(ClpBrdStr, "Display*"))		// if "Copy Display Command" was not executed before
		Return hookResult
	endif

	cmdStr = ReplaceString("Display ", ClpBrdStr, "AppendToGraph ", 1, 1)
	if(s.eventCode==11)							// Keyboard event				
		if(s.eventMod==8 && s.keycode==118)		// "cmd" (Mac) / "ctrl" (Win) AND "v" are pressed			
			Execute /Q /Z cmdStr			
			hookResult = 1
		endif				
	endif

	Return hookResult	// If non-zero, we handled event and Igor will ignore it.
End


//Add "Copy Wave to currDF"-menu item to TracePopup menu
//	- ignores xWaves
//	- accepts waveNames starting with numbers & including "-" etc. However w/o notes...
//##################################################
function dupl2currDF()	
	GetLastUserMenuInfo												//get selected trace & graph name
//	string newName = S_traceName
	wave currWave = TraceNameToWaveRef(S_graphName, S_traceName)
	string newName = NameOfWave(currWave)

	if(WaveExists($newName))
		newName = UniqueName(newName+"_", 1, 0)						//give unique name
	endif	
	//duplicate currWave $newName		
	string cmd = "duplicate "+GetWavesDataFolder(currWave,2)+" "+newName		//duplicate to currDF, allow "-" etc.
	Execute cmd									//duplicate to currDF

	Note $newName, "sourceDF="+GetWavesDataFolder(currWave, 1)		//print source DF to notes
	
	Print "Copied "+S_traceName+" of "+S_graphName+" to "+GetDataFolder(1)
end


//Add "Copy all Waves to currDF"-menu item to TracePopup menu
//	- ignores xWaves
//	- accepts waveNames starting with numbers & including "-" etc. However w/o notes...
//##################################################
function duplAll2currDF()	
	GetLastUserMenuInfo												//get trace list & selected graph name
	string traceList = TraceNameList(S_graphName, ";", 1)
	variable i
	
	for(i=0; i<ItemsInList(traceList); i+=1)
		string currStr = StringFromList(i, traceList)
		wave currWave = TraceNameToWaveRef(S_graphName, currStr)
		currStr = NameOfWave(currWave)
		if(strsearch(currStr, "#", 0) != -1)
			continue
		elseif(WaveExists($currStr))
			currStr = UniqueName(currStr+"_", 1, 0)						//give unique name
		endif	
//		duplicate currWave $currStr										//duplicate to currDF
		string cmd = "duplicate "+GetWavesDataFolder(currWave,2)+" "+currStr	//duplicate to currDF, allow "-" etc.
		Execute cmd									//duplicate to currDF
		Note $currStr, "sourceDF="+GetWavesDataFolder(currWave, 1)	//print source DF to notes
	endfor
	
	Print "Copied all traces of "+S_graphName+" to "+GetDataFolder(1)
end


//delete pnts selected by csr range
//##################################################
Function delCsrPnts()

	Variable a=min(pcsr(A),pcsr(B)), b=max(pcsr(A),pcsr(B))
	wave wCsr = CsrWaveRef(A)
	DeletePoints a, abs(a-b)+1, wCsr
		
End


//copy waves selected by matchStr to the given path. E.g.: copyMyWaves("r_r*",:leak)
//##################################################
function copyMyWaves(matchStr,targetpath)
	string matchStr
	DFREF targetpath

	variable i
	string list = WaveList(matchStr, ";", "")
	
	for(i=0;i<ItemsInList(list,";");i+=1)
		string currstr = StringFromList(i, list,";")
		duplicate $currstr, targetpath:$currstr
	endfor
	print i

end


//kill all matching waves in DF
//##################################################
function kill_selected(matchStr)
	string matchStr
	string wList, currStr
	
	do
		wList = WaveList(matchStr, ";", "" )
		currStr = StringFromList(0, wList)
		if(!cmpStr(currStr, ""))
			Break
		endif
		KillWaves/Z $currStr	
	while(1)

End


//excise the cursor set range for all waves in window
//##################################################
function rerange()	

	variable i,a=min(pcsr(a),pcsr(b)), b=max(pcsr(a),pcsr(b))
	string list = TraceNameList("", ";", 1 )
	for(i=0;i<ItemsInList(list,";");i+=1)
		string current = StringFromList(i, list, ";")
		print current
		string newwave = current+"_ex"
		wave currwave = $current
		duplicate/R=[a,b]  $current, $newwave	
		RemoveFromGraph $current
	endfor
	KillWindow Graph2
end


//display waves in current DF
//##################################################
function showMyWaves([matchStr, offset])
	string matchStr
	variable offset
	
	if(ParamIsDefault(matchStr))
		matchStr = "*"
	endif
	if(ParamIsDefault(offset))
		offset = 4E4
	endif
	
	variable i
	string wlist = WaveList(matchStr, ";", "")
	
	//cleanup
	if(WinType("myWaves"))
		Killwindow myWaves
	endif
	Display/K=1/N=myWaves
	
	for(i=0;i<ItemsInList(wlist);i+=1)
		AppendToGraph $StringFromList(i, wlist)
		ModifyGraph offset($StringFromList(i, wlist))={0,offset*i}
	endfor
	print i
	
end


//correct wrong xwaves by duplicating a given correct wave
//##################################################
function xcorrect()

//	wave ogx = $"r_g_x166_y223_M7_X"	
//	wave rrx = $"r_r_x176_y394_M500_X"	
	wave rgx = $"r_g_x94_y159_M1_X"
	
	variable i
	string list = WaveList("*_X", ";", "" )
	for(i=0; i<Itemsinlist(list); i+=1)
		string curr = StringFromList(i, list)
		wave currwave = $curr
		currWave = rgx
	endfor

//	list = WaveList("r_g*3_X", ";", "" )
//	for(i=0; i<Itemsinlist(list); i+=1)
//		curr = StringFromList(i, list)
//		wave currwave = $curr
//		currWave = rgx
//	endfor
//
//	list = WaveList("o_g*3_X", ";", "" )
//	for(i=0; i<Itemsinlist(list); i+=1)
//		curr = StringFromList(i, list)
//		wave currwave = $curr
//		currWave = ogx
//	endfor

	print i
	
end


//##################################################
function batchDeletePnts()
	string list = WaveList("*M2*", ";", "")
	variable i
	
	for (i=0; i<ItemsInList(list); i+=1)
		wave currWave = $StringFromList(i, list)
		DeletePoints 795,143, currWave
	endfor


end


//##################################################
function BatchRename(matchStr, substituteStr)
	string matchStr, substituteStr
	
	string noStarStr = ReplaceString("*", matchStr,"")
	string wlist = WaveList(matchStr, ";", "")
	variable i
	
	for(i=0; i<ItemsInList(wlist); i+=1)
		string currStr = StringFromList(i, wlist)
		string newStr = ReplaceString(noStarStr, currStr, substituteStr)
		
		Duplicate $currStr $newStr
	endfor
	print "n = ", i

end


//##################################################
xFunction offset2iMap()

	DFREF saveDFR = GetDataFolderDFR()
	NewDataFolder/O :FRET:iMap
	SetDataFolder :FRET:offset

	string wList = WaveList("o_g*", ";", "" )

	variable/C xyVal
	variable meanInt
	variable xstart, xend, ystart, yend
	variable i

	//get normalized intensity maps:
	wave iMap = root:CorrFactors:og_iMap	//  rr_iMap
	if(!WaveExists(iMap))
		Abort "intensityMap2(): missing iMap wave!"
	endif


	
	for(i=0;i<ItemsinList(wList);i+=1)
		string currStr = StringFromList(i, wList)
		duplicate/O $currStr, ::iMap:$currStr
		wave currWave =  ::iMap:$currStr

				
		//get coordinates in A- & D-channel
		xstart = 5
		xend = strsearch(currStr,"_y",0)-1
		ystart = xend+3
		yend = strsearch(currStr,"_",ystart)-1			
		xyVal = cmplx(str2num(currStr[xstart, xend]), str2num(currStr[ystart,yend]))	
			
		//get mean intensity of 3x3 spot		
		meanInt = meanIntensity(iMap,xyVal) 			
	
		//map intensity:
		currWave = currWave / meanInt

		Note currWave, "iMap o-only"				
	endfor			
	print i									

	SetDataFolder saveDFR


End


//##################################################
Function batchNorm()

	string wList = WaveList("allhist*", ";", "")
	string currStr, normStr	
	variable i
	variable wMax
			
	for(i=0;i<ItemsInList(wList);i+=1)
		currStr = StringFromList(i, wList)
		normStr = ReplaceString("all", currStr, "norm")
		
		duplicate/O $currStr $normStr
		wave normWave = $normStr
		
		wMax = WaveMax(normWave)
		normWave /=wMax
		
		//CurveFit/L=10000 /X=1/NTHR=0/TBOX=832 gauss  normWave /D 
	endfor
	
End


//##################################################
Function quickNorm()

	String wList = WaveList("fit_*", ";", "" )
	Variable numTraces = ItemsInList(wList), i
	
	for(i=0;i<numTraces;i+=1)
		string strCurr = StringFromList(i, wList)
		string strNew = "n_"+strCurr
		wave wCurr = $strCurr
		Duplicate/O wCurr $strNew			//keep scaling
		wave wNew = $strNew
		wNew = wCurr / area(wCurr)
//		SetScale/P x, DimOffset(wCurr, 0), DimDelta(wCurr, 0),  wNew	
	
	endfor
End


Function quickSmooth()

	String wList = WaveList("FRET_*", ";", "" )
	Variable numTraces = ItemsInList(wList), i
	
	for(i=0;i<numTraces;i+=1)
		string strCurr = StringFromList(i, wList)
//		string strNew = "n_"+strCurr
		wave wCurr = $strCurr
		Smooth/M=1 3, wCurr
 
//		Duplicate/O wCurr $strNew			//keep scaling
//		wave wNew = $strNew
//		wNew = wCurr / area(wCurr)
//		SetScale/P x, DimOffset(wCurr, 0), DimDelta(wCurr, 0),  wNew	
	
	endfor
End


//To resize the debugger:
//press "alt" while running this:
//##################################################
Macro go()		
	Debugger
End


//Get definite integral of an arbitrary 2Dwave.
//(Adapted from Integrate1D-helptext)
//##################################################
Function do2dIntegration(xmin,xmax,ymin,ymax)
	Variable xmin,xmax,ymin,ymax
	
	Variable/G	globalXmin=xmin
	Variable/G globalXmax=xmax
	Variable/G globalY
			
	return  Integrate1d(userFunction2,ymin,ymax,1)	// Romberg integration
End

Function userFunction1(inX)
	Variable inX
	
	NVAR globalY=globalY
	wave w2D = YOURWAVE			//PUT YOUR WAVE HERE!
	
	return Interp2D (w2D,  inX, globalY )		//(3*inX+2*globalY+inX*globalY)
End

Function userFunction2(inY)
	Variable inY
	
	NVAR globalY=globalY
	globalY=inY
	NVAR globalXmin=globalXmin
	NVAR globalXmax=globalXmax
	
	return Integrate1D(userFunction1,globalXmin,globalXmax,1)		// Romberg integration
End


//##################################################
function SubsetByNotes()

	string wList = WaveList("r_g*", ";", "")
	wList = RemoveFromList(ListMatch(wList, "*_X"), wList)
	variable i=0,j
	NewDataFolder/O ::Subset

	do
		wave w = $StringFromList(i, wList)
		string assoc = StringByKey("assocSEwaves", note(w), "=", "\r")
		j=0
//		do
			string s = StringFromList(j,assoc)
			wave v = ::SEtraces:$s
			Duplicate/O v ::Subset:$s
			j+=1
//		while(j<ItemsInList(assoc))
			
	
		i+=1
	while(i<ItemsInList(wList))

End


//rescale all waves in graph
//##################################################
function rescaleGraph()
	variable i=0
	do
		wave/Z currWave = WaveRefIndexed("", i, 1 )
		if(!WaveExists(currWave))
			Break
		endif
		SetScale/P x, 0.1, 0.2, currWave
		i+=1
	while(1)

end


//ENS_HMM back tracking...
//##################################################
function corr()

	wave/T wOutputNames
	variable i
	
	for(i=0; i<dimSize(wOutputNames,0); i+=1)
		string s = wOutputNames[i]
		wOutputNames[i]=s+";"
	endfor	
	
end


//plot all assoc waves pointing at 1 trace
//- call from "AddOns"-menu considers data browser selection
//- call from "TracePopup"-menu considers selected trace
//point @ "saved_traces"-analogue
//##################################################
function familyPlot([fromGraph, timePerFrame])
	variable fromGraph, timePerFrame

	if(ParamIsDefault(fromGraph))
		wave currTrace = $GetBrowserSelection(0)
	else
		GetLastUserMenuInfo									//get selected trace & graph name
		wave currTrace = TraceNameToWaveRef(S_graphName, S_traceName)
	endif
	
	string assocList = StringByKey("AssociatedWaves", note(currTrace), "=", "\r")
//	string assocList = StringByKey("assocWaves", note(currTrace), "=", "\r")
	
	string sDD = RemoveEnding(ListMatch(assocList, "o_g*"))	
	string sDA = RemoveEnding(ListMatch(assocList, "r_g*"))	
	string sAA = RemoveEnding(ListMatch(assocList, "r_r*"))	
	string sFRET = StringFromList(0, StringByKey("assocSEwaves", note(currTrace), "=", "\r"))
	string sHMM = ReplaceString("o_g", sDD, "HMM")
	
	string fluoPath = ":FRET:corrected:"
	if(DataFolderExists(fluoPath))
		wave/SDFR=$fluoPath wDD=$sDD, wDA=$sDA, wAA=$sAA	
	endif
	string fretPath = ":FRET:SEtraces:"
	if(DataFolderExists(fretPath))
		wave/SDFR=$fretPath wFRET=$sFRET
	endif
	string hmmPath = ":HMM_2sB:"
	if(DataFolderExists(hmmPath))
		wave/SDFR=$hmmPath wHMM = $sHMM
	endif

	if(!ParamIsDefault(timePerFrame))
		SetScale/P x, 0, timePerFrame,  wDD, wDA, wAA, wFRET, wHMM
	endif
		
	Display /W=(426,45,1601,379) as "exPlot"	
	if(WaveExists(wHMM))
		AppendToGraph/R wHMM		
		ModifyGraph mode[0]=7,hbFill[0]=3, rgb[0]=(26214,26214,26214)		
		SetAxis right 0.5,0.51
		ModifyGraph axRGB(right)=(65535,65535,65535),tlblRGB(right)=(65535,65535,65535)
		ModifyGraph alblRGB(right)=(65535,65535,65535)
	endif
	AppendToGraph wDD, wDA, wAA
	AppendToGraph/L=fret wFRET

	ModifyGraph lSize=2
	ModifyGraph/Z lSize($sHMM)=0	
	ModifyGraph rgb($sFRET)=(0,0,0),rgb($sDD)=(1,52428,26586)
	ModifyGraph rgb($sDA)=(65535,21845,0),rgb($sAA)=(43690,43690,43690)
//	ModifyGraph rgb($sHMM)=(1,16019,65535)
	ModifyGraph offset($sAA)={0,7000}, muloffset($sAA)={0,0.6}
	ModifyGraph zero(left)=4,zero(fret)=4
	ModifyGraph mirror(bottom)=1, nticks(fret)=10
	ModifyGraph mirror(fret)=2
//	ModifyGraph fSize=12
	ModifyGraph tickEnab(left)={0,10000}, tickEnab(fret)={0,1}
	ModifyGraph lblPos(left)=80,lblPos(fret)=80
	ModifyGraph lblLatPos(left)=54,lblLatPos(fret)=-89
	ModifyGraph freePos(fret)={0,bottom}	
	ModifyGraph axisOnTop=1, standoff=0

	Label left "\\Z20Intensity"// [a.u.]"
	Label bottom "\\Z20Time [s]"
	Label fret "\\Z20FRET E"
	SetAxis left -2000,20000
	SetAxis fret -5,1.5
//	SetAxis bottom 0,70.10521
	Legend/C/N=text0/J/F=0/A=RC/X=3.64/Y=22.68/E "\\Z24\\s("+sDD+") Donor\r\\s("+sDA+") Acceptor FRET\r\\s("+sAA+") Acceptor direct"
	AppendText "\\s("+sFRET+") FRET Efficiency"

End


//##############################
//# Test range
//##############################

//Create HMM rate plots with subset error...
//##################################################
function disp()
	wave a = lin_a_ens, mRelDev, dummy
//	string wList = "rel_a_ens_0;rel_a_ens_1;rel_a_ens_2;rel_a_ens_3;rel_a_ens_4;"
//	string wList = "lin_a_ens_0;lin_a_ens_1;lin_a_ens_2;lin_a_ens_3;lin_a_ens_4;"
	string wList = "delta_a_ens_0;delta_a_ens_1;delta_a_ens_2;delta_a_ens_3;delta_a_ens_4;"
	
	display //mRelDev vs a
	variable i
	for(i=0; i<ItemsInList(wlist); i+=1)
		string s = StringFromList(i, wList)
		wave curr = $s
		AppendToGraph curr vs a
//		AppendToGraph curr vs dummy
	endfor	
	ModifyGraph mode=3
	ModifyGraph mirror=2
end

function compA()
	wave a = lin_a_ens
	string wList = "lin_a_ens_0;lin_a_ens_1;lin_a_ens_2;lin_a_ens_3;lin_a_ens_4;"		//"
	make/O/N=16 rmsd =0, mRelDev=0
	
	variable i
	for(i=0; i<ItemsInList(wlist); i+=1)
		string s = StringFromList(i, wList)
		wave curr = $s
		s = ReplaceString("lin_", s, "delta_")
		Make/O/N=16 $s/WAVE=delta
		delta = a - curr

		s = ReplaceString("delta_", s, "rel_")
		Make/O/N=16 $s/WAVE=rel
		rel = abs(delta)/a

		rmsd += delta^2
		mRelDev += rel
	endfor
	
	rmsd = sqrt(rmsd/5)
	mRelDev = mRelDev/5
end

function rateScatter()
	string wlist = "HMM_a_ens;HMM_a_ens_0;HMM_a_ens_1;HMM_a_ens_2;HMM_a_ens_3;HMM_a_ens_4;"
//	Make/O/T/N=16 names
	Make/O/N=16 dummy=p
	
	variable i
	for(i=0; i<ItemsInList(wlist); i+=1)
		string s = StringFromList(i, wList)
		wave curr = $s
		Make/O/N=16 $ReplaceString("HMM", s, "lin")/WAVE=lin
		lin[0,3] = 	curr[0][p]
		lin[4,7] = 	curr[1][p-4]
		lin[8,11] = 	curr[2][p-8]
		lin[12,15] =	curr[3][p-12]
	endfor
end


//for stationary pi etc.
//wA remains untouched.
//##################################################
Function getEigenVec(wA)
	Wave wA
	
	variable j

	MatrixEigenV /L wA		//new stationary pi:
	Wave W_eigenValues, M_L_eigenVectors
	Make /D /O /N=(DimSize(W_eigenValues,0)) W_eigenValues_real = real(W_eigenValues[p])
	W_eigenValues_real = round(1e5*W_eigenValues_real)/1e5		//W_eigenValues is not precise, so eigenvalue is actually close to 1 and not 1

	for (j=0; j<DimSize(W_eigenValues,0)+1; j+=1)
		if ( j == DimSize(W_eigenValues,0) )
			Print j, "no eigenvalue == 1 found"
			return -1
		elseif ( W_eigenValues_real[j] == 1 && imag(W_eigenValues[j]) == 0 )
			break
		endif
	endfor	

	Duplicate/D/O/R=[][j] M_L_eigenVectors wPi
	MatrixOP/O wPi = wPi / sum(wPi)	

	Return wPi
End


//ENS_HMM: run "other" hi/lo model combinations
//Modify prep2ndRun2 accordingly...
//##################################################
//CONT semi-ensemble
//Function Batch_sB2(sourceDF)
//	string sourceDF
//
//	variable i, minStates=4, maxStates=6	
//	Variable timerRefNum = startMSTimer	
//	
//	
////	Display/N=compBIC
//	Make/O wRGB = {{0,0,0}, {1,16019,65535}, {3,52428,1}, {65535,0,65535}, {0,65535,65535}}
//	
//	
//	for(i=minStates; i<=maxStates; i+=1)
//		print "\rModel:",i
//		Dowindow/K ensembleLog
//		
//
//	//initialize		
//		SetDataFolder sourceDF		//holds params & wList
//		prep2ndRun2(i, mute=1)
//		SVAR HMM_path = root:HMM_path
//		SVAR HMM_inputPath = root:HMM_inputPath				
//
//	
//	//GO
//		ENS_converge(cont=1, resume=1, iter=i*100)		//, dbal=1
//
//
//	//Complete & cleanup
//		wave currBIC = $HMM_path+"log_BIC"
//		AppendToGraph/W=compBIC currBIC
////		string traceName = StringFromList(i-minStates, TraceNameList("compBIC", ";", 1))
////		ModifyGraph/W=compBIC rgb($traceName)=(wRGB[0][i-minStates+2],wRGB[1][i-minStates+2],wRGB[2][i-minStates+2])
//		variable traceNum = ItemsInList(TraceNameList("compBIC", ";", 1), ";")-1
//		ModifyGraph/W=compBIC rgb[traceNum]=(wRGB[0][i-minStates+2],wRGB[1][i-minStates+2],wRGB[2][i-minStates+2])
//		DoUpdate/W=compBIC
//		
//		
//	//unique DF name
//		string DFname = "HMM_"+num2Str(i)+"sBmoreLo"		//_dbal"		
//		RenameDataFolder $HMM_path $DFname		//UniqueName(DFname, 11, 0)
//
//		SetDataFolder sourceDF
//	endfor
//	
//	Print "TOT: min passed", stopMSTimer(timerRefNum) / 6e7, "(timer " + num2str(timerRefNum) +  ")"	
//End
//
//
//
////Use TbT params for sB run with fixed b_params.
////Point at renamed HMM_TbT DF.
//Function prep2ndRun2(nStates[, hi, mute, random])
//	variable nStates, hi, mute, random
//
//	wave/T/Z wOutputNames
//	wave/Z collect_b_param
//	if(!WaveExists(wOutputNames))
//		Abort "prep2ndRun(): No TbT-input found!"
//	endif 
//	string source_DF = GetDataFolder(1)
//	variable nTraces = dimSize(wOutputNames, 0)		
//	
//	SetDataFolder ::
//	if(ParamIsDefault(mute))
//		HMM_init()
//	else
//		HMM_init(mute=1)	
//	endif
//	SVAR HMM_path = root:HMM_path
//	SVAR HMM_inputPath = root:HMM_inputPath
////	HMM_inputPath="::"
//
//	SetDataFolder HMM_path
//	String/G strExcludeB = ""
//	NVAR NumStates
//	NumStates = nStates			//set globals
//	HMM_startParam()
//	Wave HMM_pi_start, HMM_a_start, HMM_emit_start, HMM_b_param_start
//	Duplicate /O HMM_pi_start HMM_pi_ens
//	Duplicate /O HMM_a_start HMM_a_ens
//	Duplicate /O HMM_emit_start HMM_emit_ens	
//	Duplicate /O HMM_b_param_start HMM_b_param_ens			
//	
//	//prep wInputRef
//	Make/WAVE/N=(nTraces,2) wInputRef
//	
//	variable i, n
//	for(i=0; i<nTraces;i+=1)
//		string currOutput = source_DF+RemoveEnding(wOutputNames[i])
//		string currInputList = StringByKey("HMMWaves", note($currOutput), "=", "\r")
//		wInputRef[i][0] = $HMM_inputPath+StringFromList(0,currInputList)
//		wInputRef[i][1] = $HMM_inputPath+StringFromList(1,currInputList)
//	
//		//prep b_params
//		string strObs = NameOfWave(wInputRef[i][0])	
//		string strCurr_b = "b"+strObs[3, strlen(strObs)-1]
//		duplicate/R=[*][*][*][i] collect_b_param $HMM_path+strCurr_b/WAVE=single_b
//
//		//additional states
//		Redimension/N=(-1, -1, NumStates) single_b
//		for(n=2; n<=NumStates-1; n+=1)
////			if(n<NumStates/2)
//			if(n<NumStates/2-1)	//CHECK DIFF. CONFIG.
//				single_b[][][n] = single_b[p][q][0]		//lower emission
//			else
//				single_b[][][n] = single_b[p][q][1]		//higher emission
//			endif		
//		endfor
//		if(NumStates>2 && ParamIsDefault(hi))
//			single_b[][][1] = single_b[p][q][0]
//		endif
////		single_b[][][2] = single_b[p][q][1]
////		single_b[][][3] = single_b[p][q][1]
////		single_b[][][4] = single_b[p][q][1]
////		single_b[][][5] = single_b[p][q][1]
////		single_b[][][1] = single_b[p][q][0]		
//	endfor
//
//	if(!ParamIsDefault(random))
//		randomSubset(2/3)
//	endif
//	SetDataFolder ::
//
//End


//reverse input traces to check HMM for consistency
//##################################################
function revWaves()
	variable i
	string wList = WaveList("*_x*_y*_M*", ";", "" )
	
	for(i=0;i<ItemsInList(wList); i+=1)
		wave wCurr = $StringFromList(i,wList)
		Reverse/P wCurr
	endfor
	
//	print i/3
end


//for 2D emi plots
//##################################################
	Make/O/N=(100,100) emi_ex2_0, emi_ex2_1
	SetScale/I x,-2000, 1.2E4, emi_ex2_0, emi_ex2_1
	SetScale/I y,-2000, 1.2E4, emi_ex2_0, emi_ex2_1
	emi_ex2_0  = plot_b(0, $"b_x253_y87_M1", {x,y})
	emi_ex2_1  = plot_b(1, $"b_x253_y87_M1", {x,y})

	display
	AppendImage emi_ex2_0
	AppendImage emi_ex2_1


//offset sliders for simple waterfall plots
//##################################################
Function OffsetSlider(ctrlName,sliderValue,event) : SliderControl
	String ctrlName
	Variable sliderValue
	Variable event	// bit field: bit 0: value set, 1: mouse down, 2: mouse up, 3: mouse moved

	if(event %& 0x9)	// bit 0, value set
		modOffset(ctrlName, sliderValue)
	endif

	return 0
End


Function modOffset(ctrlName, off)
	string ctrlName
	variable off
		
	string wList = TraceNameList("", ";", 1 )
	variable i	
	
	for(i=0;i<ItemsInList(wList);i+=1)
		string str = StringFromList(i,wList)
		if(!cmpStr(ctrlName, "xSlider"))
			ModifyGraph offset($str)={i*off,*}
		elseif(!cmpStr(ctrlName, "ySlider"))
			ModifyGraph offset($str)={*,i*off}
		endif
	endfor
	
End

Function offsetSliderPanel() : Panel

	NewPanel/N=offsetSliders /W=(414,139,714,339)
	Slider xSlider,pos={81,148},size={180,45},proc=OffsetSlider
	Slider xSlider,limits={0,1,0.001},vert= 0
	Slider ySlider,pos={19,21},size={53,140},proc=OffsetSlider
	Slider ySlider,limits={0,1,0.001}
End


//nice family plots. to do...
//##################################################
//point at sourceDF
//must hold wStates, dummy, names
Proc greyStyle(HMMwave) : GraphStyle
	wave HMMwave
	ModifyGraph/Z margin(right)=85,frameStyle=1
	ModifyGraph/Z mode[0]=7,mode[3]=7
	ModifyGraph/Z lSize[1]=2,lSize[2]=2,lSize[4]=2
	ModifyGraph/Z rgb[1]=(3,52428,1),rgb[2]=(65535,21845,0),rgb[4]=(0,0,0)
	ModifyGraph/Z hbFill[0]=4,hbFill[3]=2
	ModifyGraph/Z offset[0]={-0.1,-5000},offset[3]={-0.1,11000},offset[4]={0,11000}
	ModifyGraph/Z muloffset[0]={0,100000},muloffset[3]={0,100000}
	ModifyGraph/Z zColor[0]={HMMwave,*,*,cindexRGB,0,GreyColorWave}
	ModifyGraph/Z zColor[3]={HMMwave,*,*,cindexRGB,0,GreyColorWave}
	ModifyGraph/Z mirror=2
	ModifyGraph/Z lblMargin(left)=20
	ModifyGraph/Z standoff=0
	ModifyGraph/Z axThick=2
	ModifyGraph/Z notation(left)=1
	ModifyGraph/Z axisOnTop=1
	Label/Z left "\\Z18Fluorescence"
	Label/Z bottom "\\Z18Time [s]"
	SetAxis/Z left -920.25311,13000
	SetAxis/Z bottom 0,*
	ColorScale/C/N=text0/F=0/B=1/A=RC/X=2.63/Y=4.82/E=2 trace=wStates, heightPct=100
	ColorScale/C/N=text0 fsize=14
	ColorScale/C/N=text0 userTicks={dummy,names}
	ColorScale/C/N=text0 lblMargin=0
	AppendText "\\Z18State"
	SetWindow kwTopWin,hook(MyPasteHook)=PasteTraceWindowHook
EndMacro

Window Graph0_1() : Graph
	PauseUpdate; Silent 1		// building window...
	String fldrSav0= GetDataFolder(1)
	SetDataFolder root:loSaltATPg34r84t100:OutputEx:
	Display /W=(933,55,1486,243) wStates,o_g_x109_y291_M5,r_g_x98_y291_M5,wStates,wStates
	SetDataFolder fldrSav0
	ModifyGraph margin(right)=85,frameStyle=1
	ModifyGraph mode(wStates)=7,mode(wStates#1)=7
	ModifyGraph lSize(o_g_x109_y291_M5)=2,lSize(r_g_x98_y291_M5)=2,lSize(wStates#2)=2
	ModifyGraph rgb(o_g_x109_y291_M5)=(3,52428,1),rgb(r_g_x98_y291_M5)=(65535,21845,0)
	ModifyGraph rgb(wStates#2)=(0,0,0)
	ModifyGraph hbFill(wStates)=4,hbFill(wStates#1)=2
	ModifyGraph offset(wStates)={-0.1,-5000},offset(wStates#1)={-0.1,11000},offset(wStates#2)={0,11000}
	ModifyGraph muloffset(wStates)={0,100000},muloffset(wStates#1)={0,100000}
	ModifyGraph zColor(wStates)={:loSaltATPg34r84t100:OutputEx:HMM_x109_y291_M5,*,*,cindexRGB,0,:loSaltATPg34r84t100:OutputEx:GreyColorWave}
	ModifyGraph zColor(wStates#1)={:loSaltATPg34r84t100:OutputEx:HMM_x109_y291_M5,*,*,cindexRGB,0,:loSaltATPg34r84t100:OutputEx:GreyColorWave}
	ModifyGraph mirror=2
	ModifyGraph lblMargin(left)=20
	ModifyGraph standoff=0
	ModifyGraph axThick=2
	ModifyGraph notation(left)=1
	ModifyGraph axisOnTop=1
	Label left "\\Z18Fluorescence"
	Label bottom "\\Z18Time [s]"
	SetAxis left -920.25311,13000
	SetAxis bottom 0,*
	ColorScale/C/N=text0/F=0/B=1/A=RC/X=2.63/Y=4.82/E=2 trace=wStates, heightPct=100
	ColorScale/C/N=text0 fsize=14
	ColorScale/C/N=text0 userTicks={:loSaltATPg34r84t100:OutputEx:dummy,:loSaltATPg34r84t100:OutputEx:names}
	ColorScale/C/N=text0 lblMargin=0
	AppendText "\\Z18State"
	SetWindow kwTopWin,hook(MyPasteHook)=PasteTraceWindowHook
	SetWindow kwTopWin,userdata(HMM_x109_y291_M5)= A"FE1f\"ARBLpBk1dq9PJ?XFE9Tl0e>%5I6."
EndMacro

//point at sourceDF
//display don, acc, HMM, FRET,...
//must hold wStates, dummy, names
xFunction greyPlot()
	wave dummy, names 
	wave HMMwave
	ModifyGraph/Z margin(right)=85,frameStyle=1
	ModifyGraph/Z mode[0]=7,mode[3]=7
	ModifyGraph/Z lSize[1]=2,lSize[2]=2,lSize[4]=2
	ModifyGraph/Z rgb[1]=(3,52428,1),rgb[2]=(65535,21845,0),rgb[4]=(0,0,0)
	ModifyGraph/Z hbFill[0]=4,hbFill[3]=2
	ModifyGraph/Z offset[0]={-0.1,-5000},offset[3]={-0.1,11000},offset[4]={0,11000}
	ModifyGraph/Z muloffset[0]={0,100000},muloffset[3]={0,100000}
	ModifyGraph/Z zColor[0]={HMMwave,*,*,cindexRGB,0,GreyColorWave}
	ModifyGraph/Z zColor[3]={HMMwave,*,*,cindexRGB,0,GreyColorWave}
	ModifyGraph/Z mirror=2
	ModifyGraph/Z lblMargin(left)=20
	ModifyGraph/Z standoff=0
	ModifyGraph/Z axThick=2
	ModifyGraph/Z notation(left)=1
	ModifyGraph/Z axisOnTop=1
	Label/Z left "\\Z18Fluorescence"
	Label/Z bottom "\\Z18Time [s]"
	SetAxis/Z left -920.25311,13000
	SetAxis/Z bottom 0,*
	ColorScale/C/N=text0/F=0/B=1/A=RC/X=2.63/Y=4.82/E=2 trace=wStates, heightPct=100
	ColorScale/C/N=text0 fsize=14
	ColorScale/C/N=text0 userTicks={dummy,names}
	ColorScale/C/N=text0 lblMargin=0
	AppendText "\\Z18State"
	SetWindow kwTopWin,hook(MyPasteHook)=PasteTraceWindowHook
End


//##################################################
//# Style Macros
//##################################################


Proc GF_GraphStyle() : GraphStyle
	PauseUpdate; Silent 1		// modifying window...
	MoveWindow 719,44,1198,272
	ModifyGraph/Z mode=3
	ModifyGraph/Z marker=17
	ModifyGraph/Z rgb[1]=(65535,43690,0),rgb[2]=(0,65535,0),rgb[3]=(0,0,65535)
	ModifyGraph/Z msize=2
	ModifyGraph/Z log(bottom)=1
	ModifyGraph/Z mirror=1
	SetWindow kwTopWin,hook(MyPasteHook)=PasteTraceWindowHook
	Legend/N=text0/A=RC/E
EndMacro
