# Supplementary material for: Cochaperones convey the energy of ATP hydrolysis for directional action of Hsp90
Source: Nat Commun. 2024 Jan 17;15:569. doi: 10.1038/s41467-024-44847-6 (PMC10794413; doi:10.1038/s41467-024-44847-6)
Supplement: Supplementary file 4 — Supplementary Code 1 [file 41467_2024_44847_MOESM4_ESM.zip › code/Igor/HMM_addon_ENS_MThread.ipf]

#pragma rtGlobals=3		// Use modern global access method and strict wave access.

#pragma version = 20160420


//#######################################################
//#                                                     #
//#                  ENSemble HMM:                      #
//#                                                     #
//#    incl. discrete & continuous mode (sB & gB...)    #
//#######################################################
//		cf. strConstant ks_alex -> iniTIRF.ipf
//		Dependendies: HMM_cont_disc.ipf
//		Sections: Helper Functions, HMM Functions, AddOns, Test Range


//MASTER FUNCTION:
//Call ensemble_converge() with optional parameters from cmd-line
Function ENS_CONVERGE([iter, verbose, resume, cont, vit, dbal, consItot])
	Variable iter			// default: 1 iteration 
								// >=0: absolute iterations; 
								// <0: iterconverge criterium: delta(logWave) < abs(iter)^th decimal place
	Variable verbose			// default/0: mute 
								// ==1: print feedback to history;
	Variable resume			// default/0: initialize with HMM_"param"_start 
								// ==1: re-use HMM_"param"_ens; 
								// ==-1: manually initialized, prevent over-writing
	Variable cont			// default/0: discrete ensemble HMM
								// ==1: continuous: semi-ensemble HMM with individual emissions for every single trace: "single B"
	Variable vit				// default/0: Viterbi at end only
								// ==1: Viterbi in each iteration
								// ==-1: never;
	Variable dbal			// default/0: no thermodynamic constraint
								// ==1: enforce detailed balance	
	Variable consItot		// default/0: free gauss positions (cont. emissions)
								// ==1: constrain <A> + <D> = <Itot>
	

	//Nur fuer dich Markus!
	iter 		= (ParamIsDefault(iter))? 		1 : iter
	verbose 	= (ParamIsDefault(verbose))?	 	0 : verbose			
	resume 	= (ParamIsDefault(resume))? 		0 : resume
	cont 		= (ParamIsDefault(cont))? 		0 : cont
	vit 		= (ParamIsDefault(vit))? 			0 : vit	
	dbal 		= (ParamIsDefault(dbal))? 		0 : dbal
	consItot	= (ParamIsDefault(consItot))? 	0 : consItot

	Variable crit = 10^iter, iterMax = 1000		//handles conv. crit. (s.b.)
	iter = (crit < 1)? iterMax : iter
	consItot	= (cont!=1)? 0 : consItot				//only applicable to cont-mode

	
	DFREF saveDFR = GetDataFolderDFR()
	SVAR HMM_path = root:HMM_path		
	if(!DataFolderExists(HMM_path))		//use renamed :HMM:-analgue DF if HMM_path is not found
		HMM_path = GetDataFolder(1)
		print "ENS_converge() HMM_path set to "+GetDataFolder(1)
		SetDataFolder ::						//runs start in the parent DF
	endif


	//INIT
	Variable i, timerRefNum = startMSTimer	
	Variable prev_iter = ENS_init(resume)	
	ENS_log_prep(iter+prev_iter, resume)
	SetDataFolder HMM_path	


	//for storage only (currently):
	Variable/G p_iter = iter
	Variable/G p_prev_iter = prev_iter
	Variable/G p_verbose = verbose
	Variable/G p_resume = resume
	Variable/G p_cont = cont
	Variable/G p_vit = vit
	Variable/G p_dbal = dbal
	Variable/G p_consItot = consItot


	Wave/Z HMM_pi, HMM_a, HMM_emit, HMM_b_param
	if(!WaveExists(HMM_pi) || !WaveExists(HMM_a) || (!WaveExists(HMM_emit) && !WaveExists(HMM_b_param)) )
		SetDataFolder saveDF
		Abort "Incomplete start params: Initiate HMM first."
	endif

	


	ENS_Wins_A(iter)
	if(verbose)
		print "###################################"
	endif
	

	//MAIN LOOP
	for(i=0; i<iter; i+=1)	
		if(verbose)
			print "iter = ", i
		endif
		
		//ITERATE (FB & BW)
		ENS_iterate_MThread(cont, consItot=consItot)	//disc & single_b
		

		//OPTIMIZE
		ENS_opt(dbal)
		NVAR logP_FB
		if(verbose)
			print "   log(ProdProb_FB) = ", logP_FB
		endif


		//VITERBI
		if( vit>0 || (vit==0 && i==iter-1) )
			ENS_Viterbi_MThread(cont)	//disc & single_b
			NVAR logP_Vit, nMismatch
			if(verbose)
				print "   log(Prob_Vit) = ", logP_Vit	
			endif
			getStateOcc_OUT()
		endif


		ENS_calcIC(cont=cont, dbal=dbal, consItot=consItot)
		ENS_log_update(i+prev_iter)
		ENS_drawModel()
		if(ENS_progress(i, iter, prev_iter, cont, vit, crit, verbose))
			Break
		endif

	endfor
//	wave log_BIC
//	Display/K=1 log_BIC

	Dowindow/K ProgressPanel
	SetDataFolder saveDFR
	Print "ENS_converge()", i, "iterations completed in", stopMSTimer(timerRefNum) / 6e7, "min (timer " + num2str(timerRefNum) +  ")"	
End


//MASTER FUNCTION: global B version
//Call ensemble_converge_gB() with optional parameters from cmd-line
Function ENS_CONVERGE_gB([iter, verbose, resume, cont, vit, dbal, consItot])
	Variable iter			// default: 1 iteration 
								// >=0: absolute iterations; 
								// <0: iterconverge criterium: delta(logWave) < abs(iter)^th decimal place
	Variable verbose			// default/0: mute 
								// ==1: print feedback to history;
	Variable resume			// default/0: initialize with HMM_"param"_start 
								// ==1: re-use HMM_"param"_ens; 
								// ==-1: manually initialized, prevent over-writing
	Variable cont			// default/0: discrete ensemble HMM
								// ==1: continuous; ensemble HMM with global emission: "global B"
	Variable vit				// default/0: Viterbi at end only
								// ==1: Viterbi in each iteration
								// ==-1: never;
	Variable dbal			// default/0: no thermodynamic constraint
								// ==1: enforce detailed balance	
	Variable consItot		// default/0: free gauss positions (cont. emissions)
								// ==1: constrain <A> + <D> = <Itot>


	//Nur fuer dich Markus!
	iter 		= (ParamIsDefault(iter))? 		1 : iter
	verbose 	= (ParamIsDefault(verbose))? 		0 : verbose			
	resume 	= (ParamIsDefault(resume))? 		0 : resume
	cont 		= (ParamIsDefault(cont))? 		0 : 1
	vit 		= (ParamIsDefault(vit))? 			0 : vit	
	dbal 		= (ParamIsDefault(dbal))? 		0 : 1
	consItot	= (ParamIsDefault(consItot))? 	0 : consItot

	Variable crit = 10^iter, iterMax = 100		//handles conv. crit. (s.b.)
	iter = (crit < 1)? iterMax : iter
	consItot	= (cont!=1)? 0 : consItot				//only applicable to cont-mode

	
	//INIT
	Variable i, timerRefNum = startMSTimer	
	Variable prev_iter = ENS_init(resume)	
	ENS_log_prep(iter+prev_iter, resume)
	
	
	DFREF saveDFR = GetDataFolderDFR()
	SVAR HMM_path = root:HMM_path		
	SetDataFolder HMM_path	


	Wave/Z HMM_pi, HMM_a, HMM_emit, HMM_b_param
	if(!WaveExists(HMM_pi) || !WaveExists(HMM_a) || (!WaveExists(HMM_emit) && !WaveExists(HMM_b_param)) )
		SetDataFolder saveDF
		Abort "Incomplete start params: Initiate HMM first."
	endif

	


	ENS_Wins_A(iter)
	if(verbose)
		print "###################################"
	endif
	

	//MAIN LOOP
	for(i=0; i<iter; i+=1)	
		if(verbose)
			print "iter = ", i
		endif
		
		//ITERATE (FB & BW)
		ENS_iterate_MThread_gB(cont)	//disc & single_b
		

		//OPTIMIZE
		ENS_opt_gB(dbal, consItot)
		NVAR logP_FB
		if(verbose)
			print "   log(ProdProb_FB) = ", logP_FB
		endif


		//VITERBI
		if( vit>0 || (vit==0 && i==iter-1) )
			ENS_Viterbi_MThread_gB(cont)	//disc & single_b
			NVAR logP_Vit, nMismatch
			if(verbose)
				print "   log(Prob_Vit) = ", logP_Vit	
			endif
//			ENS_Wins_B(cont=cont)	
		endif

		
		//ADDONS:
		ENS_calcIC(cont=cont, dbal=dbal, consItot=consItot)
		ENS_log_update(i+prev_iter)
		ENS_drawModel()
		if(ENS_progress(i, iter, prev_iter, cont, vit, crit, verbose))
			Break
		endif

	endfor
	Dowindow/K ProgressPanel
	SetDataFolder saveDFR
	//Print "TOT: ms passed", stopMSTimer(timerRefNum) / 1e3, "(timer " + num2str(timerRefNum) +  ")"	
	Print "ENS_converge_gB()", iter, "iterations completed in", stopMSTimer(timerRefNum) / 6e7, "min (timer " + num2str(timerRefNum) +  ")"
End


//#######################################################
//# Helper Functions
//#######################################################


Menu "HMM"

	"-------------"
	"Prep2ndRun cmd", /Q, ToCommandLine "prep2ndRun(nStates[, hi, mute, random])"
	"ENS_CONVERGE cmd", /Q, ToCommandLine "ENS_CONVERGE([iter, verbose, resume, cont, vit, dbal, consItot])"
//	"ENS_CONVERGE_gB cmd", /Q, ToCommandLine "ENS_CONVERGE_gB([iter, verbose, resume, cont, vit, dbal, consItot])"
	SubMenu "ENS Plot Output" 
		"cont.", totOutputWin("ENS_Output", 1)
		"disc.", totOutputWin("ENS_Output", 0)
	End
	"ENS Plot ParamLog", ENS_paramLog()
	"ENS Plot singleB's", ENS_plotSingleB()
	SubMenu "ENS Plot emi cont. 2D" 
		"Sum", plot_emi_obs()
		"Single", plot_emi_obs(allEmi=1)
		"Global B", plot_emi_obs_gB()
	End
	"Draw Model", ENS_drawModel()
	"Print state pop.", getStateOcc_OUT()
	"Viterbi Plots", getViterbiPlots()	
//	"-------------"
End


//init HMM for ENS
//adapt if needed; (call from saved_traces analogue)
//Function ENS_init(iter, resume)
Function ENS_init(resume)
	Variable resume

	SVAR/Z HMM_path = root:HMM_path
	SVAR/Z HMM_inputPath = root:HMM_inputPath

	String saveDF = GetDataFolder(1)
	String wList
	Variable i, j, nTraces
	Variable prev_iter = 0


	
	switch(resume)		
		case 1:		// short-cut: resume with existing params
		
			if(WaveExists($HMM_path+"logWave"))
				prev_iter = numpnts($HMM_path+"logWave")
			endif	
			SetDataFolder saveDF
			Return prev_iter

		case 0:		// auto-initialize	
		
			//remove old stuff
			Dowindow ensembleLog		
			if(V_flag)
				KillWindow ensembleLog
			endif
			DoWindow ENS_Output
			if(V_flag)
				KillWindow ENS_Output
			endif
			if(DataFolderExists("HMM"))
				KillDataFolder :HMM
			endif	
			
			HMM_init(mute=1)
			SVAR HMM_path = root:HMM_path
			SVAR HMM_inputPath = root:HMM_inputPath
			
			SetDataFolder HMM_path
			NVAR NumStates, NumDims, NumSymb
//			Wave HMM_inputType
			
			NumStates = 2					//set globals
			NumDims = 1
			NumSymb = 2
			HMM_inputPath = saveDF		
					
			HMM_startParam()
			BtnStartHmm("")		
			Break
			
		case -1:
			
			//remove old stuff
			Dowindow ensembleLog		
			if(V_flag)
				KillWindow ensembleLog
			endif
			DoWindow ENS_Output
			if(V_flag)
				KillWindow ENS_Output
			endif
			SetDataFolder HMM_path
			NVAR NumStates, NumDims, NumSymb
			
			Execute/Q/Z "KillWaves "+WaveList("HMM_x*_y*", ",", "" )
			Execute/Q/Z "KillWaves "+WaveList("wObs_*", ",", "" )			
	endswitch	
	
	
	//get info from HMM_inputType wave
	SetDataFolder HMM_path
	ControlInfo/W=HMM_GUI PopInput
	Wave /T HMM_inputType
	String strNoteEntry = HMM_inputType[V_Value-1][3]		//if "AssociatedWaves" or "AssocFretWaves"
	
	
	//fill input WAVErefs
	SetDataFolder HMM_inputPath	
	
	if(NumDims==1)	
		wList = WaveList("HMM_x*_y*", ";", "")
		nTraces = ItemsInList(wList)
		Make/WAVE/O/N=(nTraces) $HMM_path+"wInputRef"/WAVE=wInputRef
		i=0
		do
			wInputRef[i] = $StringFromList(i,wList)
			i+=1
		while(i<nTraces)
			
	elseif(NumDims>1)
		wList = WaveList(StringFromList(0, ks_alex)+"_*", ";", "")
		wList = RemoveFromList(WaveList("*_X", ";", ""), wList)
		nTraces = ItemsInList(wList)
		Make/WAVE/O/N=(nTraces,NumDims) $HMM_path+"wInputRef"/WAVE=wInputRef
		for (i=0; i<nTraces; i+=1)
			Wave currW = $StringFromList(i,wList)
			String strAssoc = StringByKey(strNoteEntry, note(currW), "=", "\r")
			if (ItemsInList(strAssoc) != NumDims)
				SetDataFolder saveDF
				Abort "ENS_init. NumDims and AssocWaves do not match."
			endif
			for (j=0; j<NumDims; j+=1)
				wInputRef[i][j] = $RemoveEnding(ListMatch(strAssoc, StringFromList(j, ks_alex)+"*"))
			endfor
		endfor
		
//	else
//		SetDataFolder saveDF
//		Abort "Currently, only 1d & 2d input is supported."
	endif

	ENS_Params(start=1)	


	SetDataFolder saveDF
	Return prev_iter

End


//prepare params
Function ENS_Params([start])
	variable start
	
	SVAR HMM_path = root:HMM_path
	DFREF saveDFR = GetDataFolderDFR()
	SetDataFolder HMM_path
	
	Wave/Z HMM_pi_ens, HMM_a_ens, HMM_emit_ens, HMM_b_param_ens
	Wave HMM_pi_start, HMM_a_start, HMM_emit_start, HMM_b_param_start
	
	if(ParamIsDefault(start))
		Duplicate /O HMM_pi_ens, HMM_pi
		Duplicate /O HMM_a_ens, HMM_a
		Duplicate /O HMM_emit_ens, HMM_emit	
		Duplicate /O HMM_b_param_ens, HMM_b_param
	else
		Duplicate /O HMM_pi_start HMM_pi_ens
		Duplicate /O HMM_a_start HMM_a_ens
		Duplicate /O HMM_emit_start HMM_emit_ens	
		Duplicate /O HMM_b_param_start HMM_b_param_ens			
		String/G strExcludeB = ""
		
	endif		
	SetDataFolder saveDFR
		
End


//prepare log waves.
Function ENS_log_prep(logSize, resume)
	Variable logSize, resume
	
	SVAR HMM_path = root:HMM_path
	DFREF saveDFR = GetDataFolderDFR() 
	SetDataFolder HMM_path
	
	NVAR NumStates, NumDims, NumSymb
	Variable/G logP_FB=0, logP_Vit=0, nMismatch=0
	Variable/G vBIC=0, vAIC=0, vAICc=0


	string logList = "logWave;log_pi;log_a;log_emit;log_b_param;"
	logList = logList + "log_logP_FB;log_logP_Vit;log_misMatch;" 
	logList = logList + "log_BIC;log_AIC;log_AICc;"

	variable i, new=0
	for(i=0; i<ItemsInList(logList); i+=1)
		if(!WaveExists($StringFromList(i, logList)))
			new=1
			Break
		endif		
	endfor


	if(new || resume<=0)		//missing log OR resume demands for new logs
		Make/O/D/N=(logSize) logWave = 0
		Make/O/D/N=(logSize, NumStates) log_pi = 0
		Make/O/D/N=(NumStates, NumStates, logSize) log_a = 0
		Make/O/D/N=(NumStates, NumSymb, logSize) log_emit = 0	
		Make/O/D/N=(NumDims, 1+NumDims, NumStates, logSize) log_b_param = 0
		Make/O/D/N=(logSize) log_logP_FB = 0, log_logP_Vit = 0, log_misMatch = 0	
		Make/O/D/N=(logSize) log_BIC = 0, log_AIC = 0, log_AICc = 0
		
//		Make/O/D/N=(logSize, NumStates) log_dist
	elseif(resume==1)
		wave/D logWave, log_pi, log_a, log_emit, log_b_param
		wave/D log_logP_FB, log_logP_Vit, log_misMatch
		wave/D log_BIC, log_AIC, log_AICc
//		wave/D log_dist
		Redimension/N=(logSize) logWave
		Redimension/N=(logSize, -1) log_pi
		Redimension/N=(-1, -1, logSize) log_a
		Redimension/N=(-1, -1, logSize) log_emit
		Redimension/N=(-1, -1, -1, logSize) log_b_param
		Redimension/N=(logSize) log_logP_FB, log_logP_Vit, log_misMatch
		Redimension/N=(logSize) log_BIC, log_AIC, log_AICc
		
//		Redimension/N=(logSize, -1) log_dist
	endif

	SetDataFolder saveDFR
End


//update log waves
Function ENS_log_update(log_i)
	Variable log_i
	
	Wave logWave, log_pi, log_a, log_emit, log_b_param
	Wave log_logP_FB, log_logP_Vit, log_misMatch
	Wave log_BIC, log_AIC, log_AICc
//	Wave log_dist
	
	Wave HMM_pi_ens, HMM_a_ens, HMM_emit_ens, HMM_b_param_ens//, dist
	NVAR logP_FB, logP_Vit, nMismatch
	NVAR vBIC, vAIC, vAICc


	//choose progress-log quantity:
	logWave[log_i] = logP_FB		//HMM_a_ens[0][0]
	DoUpdate/W=ensembleLog


	log_pi[log_i][] = HMM_pi_ens[q]
	log_a[][][log_i] = HMM_a_ens[p][q]
	log_emit[][][log_i] = HMM_emit_ens[p][q]
	log_b_param[][][][log_i] = HMM_b_param_ens[p][q][r]
	
	log_logP_FB[log_i] = logP_FB
	log_logP_Vit[log_i] = logP_Vit
	log_misMatch[log_i] = nMismatch
	
	log_BIC[log_i] = vBIC
	log_AIC[log_i] = vAIC
	log_AICc[log_i] = vAICc
	
	
//	logP_FB=Nan; logP_Vit=Nan;  vBIC=Nan; vAIC=Nan
	nMismatch=0
	
End
	
	


Function ENS_progress(i, iter, prev_iter, cont, vit, crit, verbose)
	variable i, iter, prev_iter, cont, vit, crit, verbose

	wave logWave
	SetAxis/Z/W=ensembleLog left wavemin(logWave, 0, i+prev_iter),wavemax(logWave, 0, i+prev_iter)
	DoUpdate/W=ensembleLog
	ValDisplay/Z valdisp0,value= _NUM:i+1,win=ProgressPanel
	DoUpdate /W=ProgressPanel		// V_Flag=2 means button clicked means stop

	if( V_Flag == 2 || ENS_convCrit(crit, i+prev_iter))
		ENS_log_prep(prev_iter+i+1, 1)		

		//VITERBI
		if(vit>=0)
			ENS_Viterbi_MThread(cont)	//disc & single_b
			NVAR logP_Vit, nMismatch
			if(verbose)
				print "   log(Prob_Vit) = ", logP_Vit	
			endif
			getStateOcc_OUT()
		endif

		Return 1
	endif

	Return 0
End


Function ENS_convCrit(crit, log_i)
	Variable crit, log_i
	
	if(log_i<2)
		Return 0
	endif
	
	wave log_a
	Duplicate/FREE/R=[][][0] log_a delta
	delta = abs(log_A[p][q][log_i] - log_A[p][q][log_i-1])
	variable sumDelta = sum(delta)

	if(crit < 1 && sumDelta < crit)
		print "   Converged: delta = ", sumDelta	//delta
		Return 1
	else
		Return 0
	endif
	
End


// single_b follow HMM_x*_y*_M* nomenclature
Function/S ENS_get_singleB(obsCurr)
	Wave obsCurr
	
	SVAR strExcludeB
	Wave HMM_b_param, HMM_b_param_start	
	string strObs = NameOfWave(obsCurr)	
	string strCurr_b = "b"+strObs[3, strlen(strObs)-1]
	Wave/Z wCurr_b = $strCurr_b		

	if(WaveExists(wCurr_b))
		if(StringMatch(strExcludeB, "*"+strCurr_b+"_*" ))	//if single_b was excluded
			Return ""
		endif	
		Duplicate/O wCurr_b HMM_b_param
	else
		Duplicate/O HMM_b_param_start $strCurr_b
//		print "New single_B: "+strCurr_b
	endif

	Return strCurr_b

End


//prepare wins
Function ENS_Wins_A(iter)
	variable iter

	wave logWave
	
	//cleanUp output win
	DoWindow/F ENS_Output
	if(V_flag)
		KillWindow ENS_Output
	endif
	
	//status win
	if(iter>5)
		DoWindow/F ensembleLog		//ensembleLog
		if(!V_flag)
			graphEnsembleLog(logWave)
//			Display/K=1/N=ensembleLog/W=(1302,319,1672,529) logWave
//			Label/W=ensembleLog /Z left "\Z14Probability"
//			Label/W=ensembleLog /Z bottom "\Z14Iterations"
//			ModifyGraph/W=ensembleLog /Z mode=4,marker=19,msize=2
//			ModifyGraph/W=ensembleLog /Z zColor(logWave)={logWave,1E-51,1e-50,Grays,1}
//			ModifyGraph/W=ensembleLog /Z zColorMin(logWave)=(0,0,0)
//			ModifyGraph/W=ensembleLog /Z zColorMax(logWave)=(3,52428,1)
//			SetWindow ensembleLog hook(Hook_gEnsLog_Axis)=Hook_gEnsLog_Axis
		endif
		DoUpdate/W=ensembleLog	

		//status bar with abort button
		NewPanel /N=ProgressPanel /W=(1300,119,1671,184) /K=1	///W=(1302,552,1673,617)
		ValDisplay valdisp0,pos={18,23},size={250,18},appearance={native,All}
		ValDisplay valdisp0,limits={0,iter,0},barmisc={0,0},mode= 3,value= _NUM:0.2
		Button bStop,pos={297,22},size={50,20},title="Stop",fColor=(65535,0,0)
		DoUpdate /W=ProgressPanel /E=1	// mark this as our progress window		
	endif

End


Function graphEnsembleLog(logWave)
	Wave logWave
	
	Display/K=1/N=ensembleLog/W=(1302,319,1672,529) logWave
	Label/W=ensembleLog /Z left "\Z14Probability"
	Label/W=ensembleLog /Z bottom "\Z14Iterations"
	ModifyGraph/W=ensembleLog /Z mode=4,marker=19,msize=2
	ModifyGraph/W=ensembleLog /Z zColor(logWave)={logWave,1E-51,1e-50,Grays,1}
	ModifyGraph/W=ensembleLog /Z zColorMin(logWave)=(0,0,0)
	ModifyGraph/W=ensembleLog /Z zColorMax(logWave)=(3,52428,1)
	SetWindow ensembleLog hook(Hook_gEnsLog_Axis)=Hook_gEnsLog_Axis
End


//complete (Viterbi) win
//in random order due to multi-threading...
Function ENS_Wins_B(i [,cont])
	Variable i		// i^th wObsWaves
	Variable cont
	
	SVAR HMM_inputPath = root:HMM_inputPath
	NVAR NumStates, NumDims
	SVAR/Z strExcludeB		//excluded singleB's
	wave wObsWaves, HMM_s, HMM_b_param

	Variable j, yOffset = NumStates+2, mulY = 0

	//scaling of continuous output
	if(cont)
		Duplicate/FREE/R=[][0][] HMM_b_param tot_mu
		MatrixOP/FREE/O maxObs = maxVal(tot_mu)
		yOffset = (3)*maxObs[0]+2
		mulY = 2* maxObs[0]/(NumStates)//+0.5
	endif


	string inputList = StringByKey("HMMWaves", note(wObsWaves), "=", "\r")
	string strObs = StringFromList(0, inputList)
	Variable posStart = strsearch(strObs, "_x", 0)		//strObs can be "g_g_x123_*" or "FRET_G_b_x123_*", get position of string "_x"
	string strS = "HMM"+strObs[posStart, strlen(strObs)-1]
	
	wave waveObs = $HMM_inputPath+strObs
	Duplicate/O HMM_s $strS/WAVE=waveS
	
	
	String testStr = TraceNameList("ENS_Output", ";", 1)
	if(!StringMatch(testStr, "*"+strObs+"*" ))				//append trace if not on graph, yet

		AppendToGraph/W=ENS_Output waveObs
		ModifyGraph/W=ENS_Output offset($strObs)={0, yOffset*i}, rgb($strObs)=(3,52428,1)
		
		for (j=1; j<NumDims; j+=1)							//is skipped when only 1D
			strObs = StringFromList(j, inputList)
			wave waveObs = $HMM_inputPath+strObs
			AppendToGraph/W=ENS_Output waveObs
			ModifyGraph/W=ENS_Output offset($strObs)={0, yOffset*i}
		endfor
		
		//state wave
		AppendToGraph/W=ENS_Output waveS
		string tList = TraceNameList("ENS_Output", ";", 1 )
		strS = StringFromList(ItemsInList(tList)-1, tList)
		ModifyGraph offset($strS)={0, yOffset*i}, rgb($strS)=(0,0,0), muloffset($strS)={0,mulY}
	endif
		
End


//hook to SetAxis to range of last 10 points in graph ensembleLog when Ctrl + Shift + A
Function Hook_gEnsLog_Axis(s)
	STRUCT WMWinHookStruct &s
	
	Variable hookResult = 0				//0 if we do not handle event, 1 if we handle it
	
	//eventCode "keyboard" && eventMod Shift key (bit 1) + Ctrl key (bit 3) -> 2^1 + 2^3 && s.keycode for "A"
	if ( s.eventCode == 11 && s.eventMod == 10 && s.keycode == 1 )
		//Print s.winName
		Wave /Z logWave = TraceNameToWaveRef(s.winName, "logWave")
		if (!WaveExists(logWave))
			return hookResult
		endif
		Variable i, tempMin, axisMin, tempMax, axisMax, diff=0
		for (i=2; i<12; i+=1)
			tempMin = min(logWave[numpnts(logWave)-1], logWave[numpnts(logWave)-i])
			tempMax = max(logWave[numpnts(logWave)-1], logWave[numpnts(logWave)-i])
			if (tempMax-tempMin > diff)
				diff = tempMax - tempMin
				axisMin = tempMin
				axisMax = tempMax
			endif
		endfor
		
		axisMax += 3*diff
		axisMin -= 3*diff
		
		if (axisMax == axisMin)
			return hookResult
		endif
		
		SetAxis /W=ensembleLog left axisMin, axisMax
		
		hookResult = 1
	endif
	
	return hookResult
End


//#######################################################
//# HMM Functions for ENSemble & MThread 
//#######################################################
// Minimal changes in MThread functions can lead to crashes!
//    ==> Save your Experiment! <==


//MThread master function
//handles ForwardBackward & BaumWelch
Function ENS_iterate_MThread(cont, [skipBW, consItot])//, resume)	
	Variable cont//, resume
	Variable skipBW				//skip Baum-Welch when != 0
	Variable consItot
	
	skipBW = (ParamIsDefault(skipBW)) ? 0 : skipBW
	
	NVAR NumStates, NumDims, NumSymb
	NVAR ProdProbFB_MANT, ProdProbFB_EXP
	Wave/WAVE wInputRef
	Wave HMM_pi, HMM_a
	Wave HMM_b_param , HMM_emit

	SVAR/Z strExcludeB
	String/G idStr = ""

	Variable i, j, count=0, nExclude=0
	String single_b=""
	Variable nTraces=dimSize(wInputRef,0)
	Variable nthreads = ThreadProcessorCount
	Variable/G threadGroupID = ThreadGroupCreate(nthreads)
	Variable threadIndex

	
	//start threads	
	for(i=0; i<nthreads; i+=1)
		ThreadStart threadGroupID,i,ENS_ForwardBackward_Worker(cont)		//thread is waiting for data...
	endfor
			
	//fill input queue
	for(i=0; i<nTraces; i+=1)
		Wave currSource = wInputRef[i][0]
		Duplicate/O currSource, wObsWaves
		
		ENS_Params()		//set current ensemble params
		
		if(cont)				//set single_b
			single_b = ENS_get_singleB(currSource)	//keep track of b_params
			if(!cmpStr(single_b, ""))
				//Print "ENS_iterate_MT(): single b excluded: ",i
				Continue		//single_b excluded -> skip
			endif
		endif
		
		if(NumDims>1)
			Redimension/N=(-1, NumDims) wObsWaves
			for (j=1; j<NumDims; j+=1)
				Wave currSource = wInputRef[i][j]
				wObsWaves[][j] = currSource[p]
			endfor
		endif
		
		
		//prepare input queue:
		NewDataFolder inDF
		String/G $":inDF:idStr" = single_b
		Variable/G $":inDF:NumStates"=NumStates, $":inDF:NumDims"=NumDims
		Duplicate HMM_pi $":inDF:HMM_pi_"
		Duplicate HMM_a $":inDF:HMM_a_"
		Duplicate HMM_emit $":inDF:HMM_emit_"
		Duplicate HMM_b_param $":inDF:HMM_b_param_"
		Duplicate wObsWaves $":inDF:wObsWaves_"
		
		//(No WAVErefs to be cleared here.)
		ThreadGroupPutDF threadGroupID,inDF										// Send current data folder to input queue. (it no longer belongs to main thread hierarchy)
		count += 1		//track skipped traces in cont. mode
	endfor	


	//prepare collection waves [count] (w/o excluded traces).
	Make/O/D/N=(count) collect_logP_FB = Nan										
	Make/O/D/N=(NumStates, count) collect_pi = Nan								//collect_pi[i][n]
	Make/O/D/N=(NumStates, NumStates, count) collect_a_numer = Nan		//collect_a_numer[i][j][n]
	Make/O/D/N=(NumStates, count) collect_a_denom = Nan						//collect_a_denom[i][n]
	Make/O/D/N=(NumStates, NumSymb, count) collect_emit_numer = Nan		//collect_emit_numer[i][symb][n]
	Make/O/D/N=(NumStates, count) collect_emit_denom = Nan					//collect_emit_denom[i][n]
	
	
	//wait for output to be ready
	j=0
	do
		DFREF outDFR= ThreadGroupGetDFR(threadGroupID,10)					// Get results in free data folder
		if ( DatafolderRefStatus(outDFR) == 0 )
//			Print "Main still waiting for worker thread results"
			Continue
		endif	
		//fetch output
		SVAR idStr_ = outDFR:idStr_
		String strCurr_b = idStr_
		NVAR/SDFR=outDFR ProdProbFB_MANT_, ProdProbFB_EXP_
		ProdProbFB_MANT = ProdProbFB_MANT_
		ProdProbFB_EXP = ProdProbFB_EXP_
		Duplicate/O outDFR:$"HMM_alpha_MANT_" HMM_alpha_MANT
		Duplicate/O outDFR:$"HMM_alpha_EXP_" HMM_alpha_EXP
		Duplicate/O outDFR:$"HMM_beta_MANT_" HMM_beta_MANT
		Duplicate/O outDFR:$"HMM_beta_EXP_" HMM_beta_EXP
		Duplicate/O outDFR:$"wObsWaves_" wObsWaves
		
		//cleanUp output queue (No WAVErefs to be cleared here.)
		KillDataFolder outDFR														// Redundant because dfr refers to a free data folder		
	
					
		if(StringMatch(strCurr_b, "*not" ) )
			print "ENS_iterate_MThread(): excluded from BW: "+strCurr_b
			
			DeletePoints j-nExclude, 1, collect_logP_FB
			DeletePoints/M=1 j-nExclude, 1, collect_pi, collect_a_denom
			DeletePoints/M=2 j-nExclude, 1, collect_a_numer
			nExclude +=1
			strCurr_b = ReplaceString("not", strCurr_b, "")
			if(!StringMatch(strExcludeB, "*"+strCurr_b+"*" ))
				strExcludeB = strExcludeB+strCurr_b+";"
			endif
		else
			collect_logP_FB[j-nExclude] = (log(ProdProbFB_MANT) + ProdProbFB_EXP*log(k_renorm))
			if (!skipBW)
				ENS_BaumWelch(j-nExclude, cont, strCurr_b, consItot=consItot)
			endif
		endif

		j += 1
	while(j < count)	
//	print "Skipped ", nExclude, " traces of tot. ", nTraces
	

	// This terminates the thread by setting an abort flag
	Variable tstatus= ThreadGroupRelease(threadGroupID)
	if( tstatus == -2 )
		Print "Thread would not quit normally, had to force kill it. Restart Igor."
	endif
	
	KillWaves/Z HMM_alpha_MANT, HMM_alpha_EXP, HMM_beta_MANT, HMM_beta_EXP
End


//MThread master function in global B mode
//handles ForwardBackward & BaumWelch
Function ENS_iterate_MThread_gB(cont)
	Variable cont

	NVAR NumStates, NumDims, NumSymb
	NVAR ProdProbFB_MANT, ProdProbFB_EXP
	Wave/WAVE wInputRef
	Wave HMM_pi, HMM_a
	Wave HMM_b_param , HMM_emit

	SVAR/Z strExcludeB
	String/G idStr = ""

	Variable nthreads = ThreadProcessorCount
	Variable/G threadGroupID = ThreadGroupCreate(nthreads)
	Variable threadIndex

	Variable i, j, count=0, nExclude=0
	String single_b="_"
	Variable nTraces=dimSize(wInputRef,0)
	Variable s=NumStates, d=NumDims, o=NumSymb, n=nTraces


	//prepare collection waves [nTraces]
	Make/O/T/N=(n) 			collect_ref = ""
	Make/O/D/N=(n) 			collect_logP_FB = Nan										
	Make/O/D/N=(s, n) 		collect_pi = Nan								//collect_pi[i][n]
	Make/O/D/N=(s, s, n) 	collect_a_numer = Nan						//collect_a_numer[i][j][n]
	Make/O/D/N=(s, n)		collect_a_denom = Nan						//collect_a_denom[i][n]

	Make/O/D/N=(s, n) 		collect_xi = Nan, collect_xi_cons = Nan					//collect_xi[i][n]
	Make/O/D/N=(d, s, n) 	collect_xiObs = Nan, collect_xiObs_cons = Nan				//collect_xiObs[d][i][n]
	Make/O/D/N=(d, d, s) 	sum_xiObsSquare = 0												//sum_xiObsSquare[d][d][i]

	Make/O/D/N=(s, o, n) 	collect_emit_numer = Nan					//collect_emit_numer[i][symb][n]
	Make/O/D/N=(s, n) 		collect_emit_denom = Nan					//collect_emit_denom[i][n]

	
	//start threads	
	for(i=0; i<nthreads; i+=1)
		ThreadStart threadGroupID,i,ENS_ForwardBackward_Worker(cont)		//thread is waiting for data...
	endfor
			
	//fill input queue
	for(i=0; i<nTraces; i+=1)
		Wave currSource = wInputRef[i][0]
		Duplicate/O currSource, wObsWaves
		
		if(NumDims>1)
			Redimension/N=(-1, NumDims) wObsWaves
			for (j=1; j<NumDims; j+=1)
				Wave currSource = wInputRef[i][j]
				wObsWaves[][j] = currSource[p]
			endfor
		endif
		
		ENS_Params()		//set current ensemble params

		//prepare input queue:
		NewDataFolder inDF
		String/G $":inDF:idStr" = single_b
		Variable/G $":inDF:NumStates"=NumStates, $":inDF:NumDims"=NumDims
		Duplicate HMM_pi $":inDF:HMM_pi_"
		Duplicate HMM_a $":inDF:HMM_a_"
		Duplicate HMM_emit $":inDF:HMM_emit_"
		Duplicate HMM_b_param $":inDF:HMM_b_param_"
		Duplicate wObsWaves $":inDF:wObsWaves_"
		
		//(No WAVErefs to be cleared here.)
		ThreadGroupPutDF threadGroupID,inDF										// Send current data folder to input queue. (it no longer belongs to main thread hierarchy)
		count += 1		//track skipped traces in cont. mode
	endfor	
	
	
	//wait for output to be ready
	j=0
	do
		DFREF outDFR= ThreadGroupGetDFR(threadGroupID,10)					// Get results in free data folder
		if ( DatafolderRefStatus(outDFR) == 0 )
//			Print "Main still waiting for worker thread results"
		else		
			//fetch output
			SVAR idStr_ = outDFR:idStr_
			String strCurr_b = idStr_
			NVAR/SDFR=outDFR ProdProbFB_MANT_, ProdProbFB_EXP_
			ProdProbFB_MANT = ProdProbFB_MANT_
			ProdProbFB_EXP = ProdProbFB_EXP_
			Duplicate/O outDFR:$"HMM_alpha_MANT_" HMM_alpha_MANT
			Duplicate/O outDFR:$"HMM_alpha_EXP_" HMM_alpha_EXP
			Duplicate/O outDFR:$"HMM_beta_MANT_" HMM_beta_MANT
			Duplicate/O outDFR:$"HMM_beta_EXP_" HMM_beta_EXP
			Duplicate/O outDFR:$"wObsWaves_" wObsWaves
			
			//cleanUp output queue (No WAVErefs to be cleared here.)
			KillDataFolder outDFR														// Redundant because dfr refers to a free data folder		
		
						
			if(StringMatch(strCurr_b, "*not" ) )
				print "ENS_iterate_MThread(): Got Nans from FB!"// Skip: "+strCurr_b
				Return 0				
			else			
				collect_logP_FB[j-nExclude] = log(ProdProbFB_MANT) + ProdProbFB_EXP*log(k_renorm)
				ControlInfo/W=HMM_GUI PopInput
				Wave /T HMM_inputType
				String strNoteEntry = HMM_inputType[V_Value-1][3]		//if "AssociatedWaves" or "AssocFretWaves"
				//String blubb = note(wObsWaves)
				String strAssocList = StringByKey(strNoteEntry, note(wObsWaves), "=", "\r")
				String strAssocW = ListMatch(strAssocList, HMM_inputType[V_Value-1][2])		//strAssocW is actually a list
				collect_ref[j-nExclude] = StringFromList(0, strAssocW)
				ENS_BaumWelch_gB(j-nExclude, cont)//, strCurr_b)
			endif

			j += 1
		endif
	while(j < count)	
	

	// This terminates the thread by setting an abort flag
	Variable tstatus= ThreadGroupRelease(threadGroupID)
	if( tstatus == -2 )
		Print "Thread would not quit normally, had to force kill it. Restart Igor."
	endif

	KillWaves/Z HMM_alpha_MANT, HMM_alpha_EXP, HMM_beta_MANT, HMM_beta_EXP	
End


//MThread worker function
ThreadSafe Function ENS_ForwardBackward_Worker(cont)
	Variable cont		//1 -> cont. / 0 -> disc
	
	do	//forever
		//catch input DF from queue
		do
			DFREF inDFR = ThreadGroupGetDFR(0,10)	// Get free data folder from input queue
			if (DataFolderRefStatus(inDFR) == 0)			//if invalid
//				if( GetRTError(2) )	// New in 6.2 to allow this distinction:
//					Print "worker closing down due to group release"
//				else
//					Print "worker thread still waiting for input queue"
//				endif
			else
				break
			endif
		while(1)
	
	
		//retrieve input:
		SVAR idStr = inDFR:idStr
		NVAR NumStates = inDFR:NumStates, NumDims = inDFR:NumDims
		Wave HMM_pi = inDFR:HMM_pi_, HMM_a = inDFR:HMM_a_
		Wave HMM_b_param = inDFR:HMM_b_param_, HMM_emit = inDFR:HMM_emit_
		Wave wObsWaves = inDFR:wObsWaves_
		
		//local stuff
		Variable Tmax = DimSize(wObsWaves, 0)
		Variable t, t_inv, sj, si, b
		Variable rn, temp_renorm_max = 0
			
			
		
		//create output in outDF:
		NewDataFolder/S outDF
		String/G idStr_ = idStr
		Variable/G ProdProbFB_MANT_ = 0, ProdProbFB_EXP_ = 0  
		Make /D  /N=(Tmax, NumStates) HMM_alpha_MANT_ = 0, HMM_beta_MANT_ = 0				//mantissa[t][i]
		Make /I  /N=(Tmax) HMM_alpha_EXP_ = 0, HMM_beta_EXP_ = 0									//exponent[t] (one exp. for ALL states ->summing...)
		Wave HMM_alpha_MANT = HMM_alpha_MANT_
		Wave HMM_alpha_EXP = HMM_alpha_EXP_
		Wave HMM_beta_MANT = HMM_beta_MANT_
		Wave HMM_beta_EXP = HMM_beta_EXP_
		Duplicate wObsWaves $"wObsWaves_"
		
		
		
		//initialize alpha, beta
		//######################
		if(cont)
			HMM_alpha_MANT[0][] = HMM_pi[q] * HMM_b_multithread(q, 0, wObsWaves, HMM_b_param)
		else
			HMM_alpha_MANT[0][] = HMM_pi[q] * HMM_emit_multithread(q, 0, wObsWaves, HMM_emit)
		endif
		//renormalize:
//		MatrixOP /FREE /O temp_alpha = row(HMM_alpha_MANT,0)
//		Wavestats /Q /M=1 temp_alpha
//		HMM_alpha_MANT[0][] = (V_max < 1/k_renorm)? (HMM_alpha_MANT[0][q] * k_renorm) : (HMM_alpha_MANT[0][q])	//catch small value limit
//		HMM_alpha_EXP = (V_max < 1/k_renorm)? -1 : 0
//		HMM_alpha_MANT[0][] = (V_max > k_renorm)? (HMM_alpha_MANT[0][q] / k_renorm) : (HMM_alpha_MANT[0][q])	//catch large value limit (cont. emissions issue)
//		HMM_alpha_EXP = (V_max > k_renorm)? +1 : 0
		MatrixOP /FREE /O temp_alpha = maxVal( row(HMM_alpha_MANT,0) )
		rn = trunc(log(temp_alpha[0])/log(k_renorm))		//==n if max_temp > (k_renorm)^n, ==-n if max_temp < (1/k_renorm)^n
		HMM_alpha_MANT[0][] = HMM_alpha_MANT[0][q] / (k_renorm)^rn
		HMM_alpha_EXP += rn		//Multithread makes things slower here
	
		HMM_beta_MANT[Tmax-1][] = 1
	
		
		//recursion: alpha & beta in parallel
		//##########
		if(cont)
			HMM_alpha_loop(HMM_alpha_MANT, HMM_alpha_EXP, HMM_a, HMM_b_param, wObsWaves)
			HMM_beta_loop(HMM_beta_MANT, HMM_beta_EXP, HMM_a, HMM_b_param, wObsWaves)	
		else
			HMM_alpha_loop_disc(HMM_alpha_MANT, HMM_alpha_EXP, HMM_a, HMM_emit, wObsWaves)
			HMM_beta_loop_disc(HMM_beta_MANT, HMM_beta_EXP, HMM_a, HMM_emit, wObsWaves)
		endif
		
		
		//termination: production probability	
		//############
		MatrixOP /FREE /O temp_sum = sum( row(HMM_alpha_MANT,Tmax-1) )
		ProdProbFB_MANT_ = temp_sum[0]
		ProdProbFB_EXP_ = HMM_alpha_EXP[Tmax-1]
		
		
		//check for Nans
		if(numtype(ProdProbFB_MANT_))
			idStr_ = idStr+"_not"
		endif
			
			
		
		//handle output, clear WAVErefs
		WAVEClear HMM_alpha_MANT, HMM_beta_MANT, HMM_alpha_EXP, HMM_beta_EXP
		WAVEClear HMM_alpha_MANT_, HMM_beta_MANT_, HMM_alpha_EXP_, HMM_beta_EXP_
		ThreadGroupPutDF 0,:		// Put current data folder in output queue
		
		//cleanUp input queue
		WAVEClear HMM_pi, HMM_a
		WAVEClear HMM_b_param, HMM_emit
		WaveClear wObsWaves 
		KillDataFolder inDFR		// We are done with the input data folder
	
	while(1)

End


//collect optimized single-trace params
Function ENS_BaumWelch(j, cont, strCurr_b [, consItot])
	Variable j, cont, consItot		//j^th trace
	String strCurr_b
	
	Wave collect_pi
	Wave collect_a_numer, collect_a_denom
	Wave collect_emit_numer, collect_emit_denom
	Wave/Z wCurr_b = $strCurr_B


	if(cont)		
		if(WaveExists(wCurr_b))
			Duplicate/O wCurr_b HMM_b_param
		else
			Print "No single_b found!\rstrCurr_b = "+strCurr_b
			Return 0
		endif

		HMM_BaumWelch_multidim()
	else

		HMM_BaumWelch_multidim(disc=1)
	endif
		
	Wave HMM_pi_new
	Wave HMM_a_numer, HMM_a_denom
	Wave/Z HMM_emit_numer, HMM_emit_denom
	Wave/Z HMM_b_param_new


	collect_pi[][j] = HMM_pi_new[p]										//collect_pi[j][n]
	collect_a_numer[][][j] = HMM_a_numer[p][q]						//collect_a_numer[j][j][n]
	collect_a_denom[][j] = HMM_a_denom[p]								//collect_a_denom[j][n]

	if(cont)
		if(consItot)
			Wave HMM_mu_cons
			HMM_b_param_new[][0][] = HMM_mu_cons[p][r]	
		endif
//		Duplicate/O HMM_b_param_new $strCurr_b
//		wCurr_b = HMM_b_param_new[p][q][r]
//		wCurr_b[][0][] = HMM_b_param_new[p][0][r]			//update means only
//		wCurr_b[][1,*][] = HMM_b_param_new[p][q][r]		//update co-variances only
	else
		collect_emit_numer[][][j] = HMM_emit_numer[p][q]			//collect_emit_numer[j][symb][n]
		collect_emit_denom[][j] = HMM_emit_denom[p]				//collect_emit_denom[j][n]
	endif	

End


//collect optimized single-trace params
//global B version
Function ENS_BaumWelch_gB(j, cont)//, strCurr_b)
	Variable j, cont		//j^th trace
	
	Wave collect_pi
	Wave collect_a_numer, collect_a_denom
	Wave collect_xi, collect_xi_cons
	Wave collect_xiObs, collect_xiObs_cons, sum_xiObsSquare
	Wave collect_emit_numer, collect_emit_denom


	if(cont)		
		HMM_BaumWelch_multidim()
	else
		HMM_BaumWelch_multidim(disc=1)
	endif
		
	Wave HMM_pi_new
	Wave HMM_a_numer, HMM_a_denom
	Wave/Z HMM_emit_numer, HMM_emit_denom
	Wave/Z HMM_xi_SumT, HMM_xi_SumT_cons
	Wave/Z HMM_xiObs_SumT, HMM_xiObs_SumT_cons, HMM_xi_ObsSquare_sumT 


	collect_pi[][j] = HMM_pi_new[p]												//collect_pi[i][n]
	collect_a_numer[][][j] = HMM_a_numer[p][q]								//collect_a_numer[i][i][n]
	collect_a_denom[][j] = HMM_a_denom[p]										//collect_a_denom[i][n]

	if(cont)
		//global b:
		collect_xiObs[][][j] = HMM_xiObs_SumT[p][q]						//collect_xiObs[d][i][n]
		collect_xi[][j] = HMM_xi_SumT[0][p]									//collect_xi[i][n]
		sum_xiObsSquare += HMM_xi_ObsSquare_sumT[p][q][r]				//sum_xiObsSquare[d][d][i]	
		// -cons:
		collect_xiObs_cons[][][j] = HMM_xiObs_SumT_cons[p][q]			//collect_xiObs[d][i][n]
		collect_xi_cons[][j] = HMM_xi_SumT_cons[0][p]						//collect_xi[i][n]
	else
		collect_emit_numer[][][j] = HMM_emit_numer[p][q]					//collect_emit_numer[i][symb][n]
		collect_emit_denom[][j] = HMM_emit_denom[p]						//collect_emit_denom[i][n]
	endif	

End


//ENSemble optimize params using collection; update log_waves
Function ENS_opt(dbal)
	Variable dbal

	Wave collect_pi
	Wave collect_a_numer, collect_a_denom
	Wave collect_emit_numer, collect_emit_denom
	Wave collect_logP_FB
	NVAR logP_FB
	
	MatrixOP /FREE /O aux = sum(collect_logP_FB)
	logP_FB = aux[0]
	
	//calc new pi_ens: sum individual pi, normalize by # of traces
	MatrixOP /O HMM_pi_ens = sumRows(collect_pi)/numCols(collect_pi)

	//calc new a_ens from *ensemble sum* of gamma_sumT and gamma_trans_sumT 
	MatrixOP /O /FREE sum_denom = sumRows(collect_a_denom)					//collect_a_denom[i][n]
	MatrixOP /O HMM_a_ens = sumBeams(collect_a_numer) 						//collect_a_numer[i][j][n]
	HMM_a_ens /= sum_denom[p]		


	//enforce detailed balance (optional); average with time reverse.
	if(dbal)	
		detBal(HMM_pi_ens, HMM_a_ens)
	endif
	
	
	//calc new emit_ens: weight with timesteps, normalize with total timesteps
	MatrixOP /O /FREE sum_denom = sumRows(collect_emit_denom)				//collect_emit_denom[i][n]
	MatrixOP /O HMM_emit_ens = sumBeams(collect_emit_numer) 				//collect_emit_numer[i][symb][n]
	HMM_emit_ens /= sum_denom[p]

End


//ENSemble optimize params using collection; update log_waves
//global B version
Function ENS_opt_gB(dbal, consItot)
	Variable dbal, consItot

	Wave collect_pi
	Wave collect_a_numer, collect_a_denom
	Wave collect_emit_numer, collect_emit_denom
	Wave collect_logP_FB
	Wave collect_xi, collect_xi_cons
	Wave collect_xiObs, collect_xiObs_cons, sum_xiObsSquare
	Wave HMM_b_param_ens
	NVAR logP_FB
	NVAR NumStates, NumDims
	SVAR HMM_inputPath = root:HMM_inputPath
	
	MatrixOP /FREE /O aux = sum(collect_logP_FB)
	logP_FB = aux[0]
	

	//calc new pi_ens: sum individual pi, normalize by # of traces
	//#######################################################################
	MatrixOP /O HMM_pi_ens = sumRows(collect_pi)/numCols(collect_pi)


	//##calc new a_ens from *ensemble sum* of gamma_sumT and gamma_trans_sumT 
	//#######################################################################
	MatrixOP/FREE/O sum_denom = sumRows(collect_a_denom)					//collect_a_denom[i][n]
	MatrixOP/O HMM_a_ens = sumBeams(collect_a_numer) 						//collect_a_numer[i][j][n]
	HMM_a_ens /= sum_denom[p]		

	//enforce detailed balance (optional); average with time reverse.
	if(dbal)	
		detBal(HMM_pi_ens, HMM_a_ens)
	endif
	


	//##calc new b_param_ens:
	//#######################################################################
	MatrixOP/FREE/O 	sum_numer 		= sumBeams(collect_xiObs)				//collect_xiObs[d][i][n]
	MatrixOP/FREE/O 	sum_numer_cons	= sumBeams(collect_xiObs_cons)		//collect_xiObs[d][i][n]
	MatrixOP/FREE/O 	sum_denom 		= sumRows(collect_xi)					//collect_xi[i][n]
	MatrixOP/FREE/O 	sum_denom_cons	= sumRows(collect_xi_cons)			//collect_xi[i][n]
	Duplicate/FREE/O	sum_xiObsSquare mu_Square, HMM_CovMat

	
	//free
	Make/FREE/D/O/N=(NumDims,NumStates) HMM_mu_new = sum_numer[p][q] / sum_denom[q]		//HMM_mu_new[d][i]
	MatrixOP/FREE/O mu_trans = HMM_mu_new^t
	mu_Square = HMM_mu_new[p][r] * mu_trans[r][q]								//mu_square[d][d][i]
	HMM_CovMat = sum_xiObsSquare / sum_denom[r] - mu_Square				//HMM_CovMat[d][d][i]


	//constrain emission to: <A> + <D> = <Itot>
	if(consItot)
		if(NumDims!=2)
			Print "ENS_opt(): consItot is not applicable to ",NumDims,"dim input!"
			Return 0
		endif		
		// - 'single trace' constraint:
		// (State population depends on individual offset of each trace. E.g.: trace x 'likes' state A...
		//  This is reasonable if states differ significantly in brightness, i.e.:quantum yield or excitation efficiency.)
//			HMM_mu_new = sum_numer_cons[p][q] / sum_denom_cons[q]	
		// - global mu constraint:
//		wave conc_r_g = concat("r_g*")
//		wave conc_o_g = concat("o_g*")
		wave conc_acc = concat(StringFromList(1, ks_alex)+"*")
		wave conc_don = concat(StringFromList(0, ks_alex)+"*")
		MatrixOP/FREE/O meanSumObs = (sum(conc_acc)+sum(conc_don))/numRows(conc_acc)
		HMM_mu_new = meanSumObs[0] * sum_numer[p][q] / sum_denom_cons[q]	
	endif

	
	//update b_param
	HMM_b_param_ens[][0][] = HMM_mu_new[p][r]
	HMM_b_param_ens[][1,*][] = HMM_CovMat[p][q-1][r]


			
	//##calc discrete new emit_ens:
	//#######################################################################
	MatrixOP /O /FREE sum_denom = sumRows(collect_emit_denom)				//collect_emit_denom[i][n]
	MatrixOP /O HMM_emit_ens = sumBeams(collect_emit_numer) 				//collect_emit_numer[i][symb][n]
	HMM_emit_ens /= sum_denom[p]

End


//Function detBal()
//
//	Wave HMM_pi_ens, HMM_a_ens
//	
//	
//	MatrixEigenV /L HMM_a_ens		//new stationary pi:
//	Wave W_eigenValues, M_L_eigenVectors
//	Make /D /O /N=(DimSize(W_eigenValues,0)) W_eigenValues_real = real(W_eigenValues[p])
//	W_eigenValues_real = round(1e5*W_eigenValues_real)/1e5		//W_eigenValues is not precise, so eigenvalue is actually close to 1 and not 1
//	variable j
//	for (j=0; j<DimSize(W_eigenValues,0)+1; j+=1)
//		if ( j == DimSize(W_eigenValues,0) )
//			Print j, "no eigenvalue == 1 found"
//			return -1
//		elseif ( W_eigenValues_real[j] == 1 && imag(W_eigenValues[j]) == 0 )
////			Print j
//			break
//		endif
//	endfor	
//	Make /O /N=(DimSize(W_eigenValues,0)) startP_vec
//	startP_vec = M_L_eigenVectors[p][j]
//	Variable V_rescale = sum(startP_vec)	
//	startP_vec /= V_rescale
//	HMM_pi_ens = startP_vec
//
//	Duplicate/O HMM_a_ens HMM_a_rev
//	HMM_a_rev = HMM_a_ens[q][p] * startP_vec[q] / startP_vec[p]
//	MatrixOP /FREE /O aux = sumRows(HMM_a_rev)
//	HMM_a_rev = HMM_a_rev[p][q] / aux[p]
//	HMM_a_ens = (HMM_a_ens + HMM_a_rev)/2
//
//End

Function detBal(wPi, wA)
	Wave wPi, wA

//	Wave HMM_pi_ens, HMM_a_ens	
	
	MatrixEigenV /L wA		//new stationary pi:
	Wave W_eigenValues, M_L_eigenVectors
	Make /D /O /N=(DimSize(W_eigenValues,0)) W_eigenValues_real = real(W_eigenValues[p])
	W_eigenValues_real = round(1e5*W_eigenValues_real)/1e5		//W_eigenValues is not precise, so eigenvalue is actually close to 1 and not 1
	variable j
	for (j=0; j<DimSize(W_eigenValues,0)+1; j+=1)
		if ( j == DimSize(W_eigenValues,0) )
			Print j, "no eigenvalue == 1 found"
			return -1
		elseif ( W_eigenValues_real[j] == 1 && imag(W_eigenValues[j]) == 0 )
//			Print j
			break
		endif
	endfor	
	wPi = M_L_eigenVectors[p][j]
	MatrixOP/O wPi = wPi / sum(wPi)	

	Duplicate/O wA HMM_a_rev
	HMM_a_rev = wA[q][p] * wPi[q] / wPi[p]
	MatrixOP /FREE /O aux = sumRows(HMM_a_rev)
	HMM_a_rev = HMM_a_rev[p][q] / aux[p]
	wA = (wA + HMM_a_rev)/2

End


//allows disc & single_b cont
Function ENS_Viterbi_MThread(cont)
	variable cont
	
	NVAR NumStates, NumDims
	NVAR ProbVit_MANT, ProbVit_EXP
	NVAR logP_Vit, nMismatch
	Wave/WAVE wInputRef
	Wave HMM_pi, HMM_a
	Wave HMM_b_param , HMM_emit
	
	Variable i, j, count=0
	Variable nTraces=dimSize(wInputRef,0)
	Variable nthreads = ThreadProcessorCount
	Variable/G threadGroupID = ThreadGroupCreate(nthreads)
	Variable threadIndex
	Make/O/D/N=(nTraces) collect_logP_Vit = Nan	
	logP_Vit = 0; nMismatch = 0									

	//output win
	DoWindow ENS_Output
	if(!V_flag)
		Display/K=1/N=ENS_Output/W=(35,45,646,762)		
	endif


	//start threads	
	for(i=0; i<nthreads; i+=1)
		ThreadStart threadGroupID,i,ENS_Viterbi_Worker(cont)		//thread is waiting for data...
	endfor


	//prepare input
	for(i=0; i<nTraces; i+=1)
		ENS_Params()									//set current ensemble params
		Wave currSource = wInputRef[i][0]
		Duplicate/O currSource, wObsWaves		//make working copy of observables
		
		String newNotes = note(wObsWaves)		//remove note HMMwaves if existing, add HMMwaves note
		newNotes = RemoveByKey("HMMwaves", newNotes, "=", "\r")
		Note/K wObsWaves, newNotes+"\rHMMwaves="+NameOfWave(currSource)+";"
		
		if(NumDims>1)
			Redimension/N=(-1, NumDims) wObsWaves
			for (j=1; j<NumDims; j+=1)
				Wave currSource2 = wInputRef[i][j]
				wObsWaves[][j] = currSource2[p]
				Note/NOCR wObsWaves, NameOfWave(currSource2)+";"
			endfor
		endif
		
		
		if(cont)		//set single_b
			String single_b = ENS_get_singleB(currSource)	//keep track of b_params
			if(!cmpStr(single_b, ""))
				Continue		//single_b excluded -> skip
			endif
		endif


		//fill input queue:
		NewDataFolder inDF
		Variable/G $":inDF:NumStates"=NumStates, $":inDF:NumDims"=NumDims
		Duplicate HMM_pi $":inDF:HMM_pi_"
		Duplicate HMM_a $":inDF:HMM_a_"
		Duplicate HMM_emit $":inDF:HMM_emit_"
		Duplicate HMM_b_param $":inDF:HMM_b_param_"
		Duplicate wObsWaves $":inDF:wObsWaves_"
		
		//(No WAVErefs to be cleared here.)
		ThreadGroupPutDF threadGroupID,inDF										// Send current data folder to input queue. (it no longer belongs to main thread hierarchy)

		count += 1		//track skipped traces in cont. mode	
	endfor	


	//wait for output to be ready
	j=0
	do
		DFREF outDFR= ThreadGroupGetDFR(threadGroupID,10)					// Get results in free data folder
		if ( DatafolderRefStatus(outDFR) == 0 )
//			Print "Main still waiting for worker thread results"
			Continue
		endif		
		//fetch output
		NVAR/SDFR=outDFR ProbVit_MANT_
		NVAR/SDFR=outDFR ProbVit_EXP_
		ProbVit_MANT = ProbVit_MANT_
		ProbVit_EXP = ProbVit_EXP_
		Duplicate/O outDFR:$"wObsWaves_" wObsWaves
		Duplicate/O outDFR:$"HMM_s_" HMM_s

		//cleanUp output queue (No WAVErefs to be cleared here.)
		KillDataFolder outDFR														// Redundant because dfr refers to a free data folder		
	

		logP_Vit += log(ProbVit_MANT) + ProbVit_EXP*log(k_renorm)
		collect_logP_Vit[j] = log(ProbVit_MANT) + ProbVit_EXP*log(k_renorm)
		
		if(cont)
			nMismatch += ENS_change()	//compares old & new HMM_s
		else
			nMismatch += ENS_mismatch(wObsWaves, HMM_s)
		endif	

		ENS_Wins_B(j, cont=cont)	
		DoUpdate
		
		j += 1
	while(j < count)
	print "ENS_Viterbi_MThread(): ", count," of ", nTraces, "input traces converged."


	// This terminates the thread by setting an abort flag
	Variable tstatus= ThreadGroupRelease(threadGroupID)
	if( tstatus == -2 )
		Print "Thread would not quit normally, had to force kill it. Restart Igor."
	endif

	
End


//global B version
Function ENS_Viterbi_MThread_gB(cont)
	variable cont
	
	SVAR HMM_inputPath = root:HMM_inputPath
	NVAR NumStates, NumDims
	NVAR ProbVit_MANT, ProbVit_EXP
	NVAR logP_Vit, nMismatch
	Wave/WAVE wInputRef
	Wave HMM_pi, HMM_a
	Wave HMM_b_param , HMM_emit
	
	Variable i, j, count=0
	Variable nTraces=dimSize(wInputRef,0)
	Variable nthreads = ThreadProcessorCount
	Variable/G threadGroupID = ThreadGroupCreate(nthreads)
	Variable threadIndex
	Make/O/D/N=(nTraces) collect_logP_Vit = Nan	
	logP_Vit = 0; nMismatch = 0									

	//output win
	DoWindow ENS_Output
	if(!V_flag)
		Display/K=1/N=ENS_Output/W=(35,45,646,762)		
	endif

	//start threads	
	for(i=0; i<nthreads; i+=1)
		ThreadStart threadGroupID,i,ENS_Viterbi_Worker(cont)		//thread is waiting for data...
	endfor


	//prepare input
	for(i=0; i<nTraces; i+=1)
		ENS_Params()									//set current ensemble params
		Wave currSource = wInputRef[i][0]
		Duplicate/O currSource, wObsWaves		//make working copy of observables
		
		String newNotes = note(wObsWaves)		//remove note HMMwaves if existing, add HMMwaves note
		newNotes = RemoveByKey("HMMwaves", newNotes, "=", "\r")
		Note/K wObsWaves, newNotes+"\rHMMwaves="+NameOfWave(currSource)+";"
		
		if(NumDims>1)
			Redimension/N=(-1, NumDims) wObsWaves
			for (j=1; j<NumDims; j+=1)
				Wave currSource2 = wInputRef[i][j]
				wObsWaves[][j] = currSource2[p]
				Note/NOCR wObsWaves, NameOfWave(currSource2)+";"
			endfor
		endif
		
		
		//fill input queue:
		NewDataFolder inDF
		Variable/G $":inDF:NumStates"=NumStates, $":inDF:NumDims"=NumDims
		Duplicate HMM_pi $":inDF:HMM_pi_"
		Duplicate HMM_a $":inDF:HMM_a_"
		Duplicate HMM_emit $":inDF:HMM_emit_"
		Duplicate HMM_b_param $":inDF:HMM_b_param_"
		Duplicate wObsWaves $":inDF:wObsWaves_"
		
		//(No WAVErefs to be cleared here.)
		ThreadGroupPutDF threadGroupID,inDF										// Send current data folder to input queue. (it no longer belongs to main thread hierarchy)

		count += 1		//track skipped traces in cont. mode	
	endfor	


	//wait for output to be ready
	j=0
	do
		DFREF outDFR= ThreadGroupGetDFR(threadGroupID,10)					// Get results in free data folder
		if ( DatafolderRefStatus(outDFR) == 0 )
//			Print "Main still waiting for worker thread results"
			Continue
		endif
		//fetch output
		NVAR/SDFR=outDFR ProbVit_MANT_
		NVAR/SDFR=outDFR ProbVit_EXP_
		ProbVit_MANT = ProbVit_MANT_
		ProbVit_EXP = ProbVit_EXP_
		Duplicate/O outDFR:$"wObsWaves_" wObsWaves
		Duplicate/O outDFR:$"HMM_s_" HMM_s

		//cleanUp output queue (No WAVErefs to be cleared here.)
		KillDataFolder outDFR														// Redundant because dfr refers to a free data folder		
	

		logP_Vit += log(ProbVit_MANT) + ProbVit_EXP*log(k_renorm)
		collect_logP_Vit[j] = log(ProbVit_MANT) + ProbVit_EXP*log(k_renorm)
		
		if(cont)
			nMismatch += ENS_change()	//compares old & new HMM_s
		else
			nMismatch += ENS_mismatch(wObsWaves, HMM_s)
		endif	

		ENS_Wins_B(j, cont=cont)
		
		j += 1
	while(j < count)


	// This terminates the thread by setting an abort flag
	Variable tstatus= ThreadGroupRelease(threadGroupID)
	if( tstatus == -2 )
		Print "Thread would not quit normally, had to force kill it. Restart Igor."
	endif

	
End


ThreadSafe Function ENS_Viterbi_Worker(cont)
	Variable cont		//1 -> cont. / 0 -> disc
	
		
	do	//forever
		//catch input DF from queue
		do
			DFREF inDFR = ThreadGroupGetDFR(0,10)	// Get free data folder from input queue
			if (DataFolderRefStatus(inDFR) == 0)			//if invalid
//				if( GetRTError(2) )	// New in 6.2 to allow this distinction:
//					Print "worker closing down due to group release"
//				else
//					Print "worker thread still waiting for input queue"
//				endif
			else
				break
			endif
		while(1)
	
	
		//retrieve input:
		NVAR NumStates = inDFR:NumStates, NumDims = inDFR:NumDims
		Wave HMM_pi = inDFR:HMM_pi_, HMM_a = inDFR:HMM_a_
		Wave HMM_b_param = inDFR:HMM_b_param_, HMM_emit = inDFR:HMM_emit_
		Wave wObsWaves = inDFR:wObsWaves_

		
		//local stuff
		Variable t, sj, temp_renorm_max
		Variable Tmax = DimSize(wObsWaves, 0)
		Variable rn
			
		
		//create output in outDF:
		NewDataFolder/S outDF
		Variable/G ProbVit_MANT_ = 0, ProbVit_EXP_ = 0  
		Make /D  /N=(Tmax, NumStates) HMM_delta_MANT_ = 0, HMM_psi_ = 0						//mantissa[t][i]
		Make /I  /N=(Tmax) HMM_delta_EXP_ = 0														//exponent[t] (one exp. for ALL states ->summing...)
		Wave HMM_delta_MANT = HMM_delta_MANT_
		Wave HMM_delta_EXP = HMM_delta_EXP_
		Wave HMM_psi = HMM_psi_
		Duplicate wObsWaves $"wObsWaves_"
		Duplicate /O /R=[][0] wObsWaves $"HMM_s_"/WAVE=HMM_s 									//[t]; keep input wave scaling		
		Redimension/I /N=(-1) HMM_s																	//make truly 1D
		


		//initiation
		//##########
		if(cont)
			HMM_delta_MANT[0] = HMM_pi[q] * HMM_b_multithread(q, 0, wObsWaves, HMM_b_param)	
		else
			HMM_delta_MANT[0] = HMM_pi[q] * HMM_emit_multithread(q, 0, wObsWaves, HMM_emit)
		endif
		HMM_psi[0] = 0
	
		//renormalize:
		MatrixOP /FREE /O max_temp = maxVal( row(HMM_delta_MANT,0) )
		rn = trunc(log(max_temp[0])/log(k_renorm))		//==n if max_temp > (k_renorm)^n, ==-n if max_temp < (1/k_renorm)^n
		HMM_delta_MANT[0][] = HMM_delta_MANT[0][q] / (k_renorm)^rn
		HMM_delta_EXP += rn		//Multithread makes things slower here
//		MatrixOP /FREE /O max_temp = maxVal( row(HMM_delta_MANT,0) )
//		HMM_delta_MANT[0][] = (max_temp[0] < 1/k_renorm)? (HMM_delta_MANT[0][q] * k_renorm) : (HMM_delta_MANT[0][q])
//		Multithread HMM_delta_EXP = (max_temp[0] < 1/k_renorm)? -1 : 0
//		HMM_delta_MANT[0][] = (max_temp[0] > k_renorm)? (HMM_delta_MANT[0][q] / k_renorm) : (HMM_delta_MANT[0][q])
//		Multithread HMM_delta_EXP = (max_temp[0] > k_renorm)? +1 : 0
		
		
		//recursion
		//##########
		for (t=1; t<Tmax; t+=1)																		
			temp_renorm_max = 0
			for (sj=0; sj<NumStates; sj+=1)															
				Make /FREE /O /D /N=(NumStates) delta_temp = HMM_delta_MANT[t-1][p] * HMM_a[p][sj]		
				WaveStats/Q/M=1 delta_temp
				if(cont)
					HMM_delta_MANT[t][sj] = V_max * HMM_b_multithread(sj, t, wObsWaves, HMM_b_param)		//V_max ^= max( delta[t-1]*a ) over all si			
				else
					HMM_delta_MANT[t][sj] = V_max * HMM_emit_multithread(sj, t, wObsWaves, HMM_emit)											//V_max ^= max( delta[t-1]*a ) over all si			
				endif
				HMM_psi[t][sj] = V_maxLoc																//V_maxloc ^= state si that maximises( delta[t-1]*a ); ->ARGmax(...)			
				temp_renorm_max = max(temp_renorm_max, HMM_delta_MANT[t][sj])			//renorm if maximum is "already" < k_renorm (min or max is arbitrary here.)
				//MatrixOP /FREE /O temp_max = maxVal( row(HMM_delta_MANT,t) )
			endfor
	
			//renormalize
			rn = trunc(log(temp_renorm_max)/log(k_renorm))		//==n if max_temp > (k_renorm)^n, ==-n if max_temp < (1/k_renorm)^n
			HMM_delta_MANT[t][] = HMM_delta_MANT[t][q] / (k_renorm)^rn
			HMM_delta_EXP[t,*] += rn		//Multithread makes things slower here
//			HMM_delta_MANT[t][] = (temp_renorm_max < 1/k_renorm)? (HMM_delta_MANT[t][q] * k_renorm) : (HMM_delta_MANT[t][q])
//			Multithread HMM_delta_EXP[t,*] = (temp_renorm_max < 1/k_renorm)? (HMM_delta_EXP-1) : HMM_delta_EXP
//			HMM_delta_MANT[t][] = (temp_renorm_max > k_renorm)? (HMM_delta_MANT[t][q] / k_renorm) : (HMM_delta_MANT[t][q])
//			Multithread HMM_delta_EXP[t,*] = (temp_renorm_max > k_renorm)? (HMM_delta_EXP+1) : HMM_delta_EXP
		endfor
		
		
		//termination
		//###########
		delta_temp = HMM_delta_MANT[Tmax-1][p]													//delta_temp[i]
		WaveStats /M=1 /Q delta_temp																	//V_max of delta[Tmax-1] ^= P* (maxProdProb)
		HMM_s[Tmax-1] = V_maxRowLoc																	//q_T* ^=V_maxColLoc of delta[Tmax-1]
		ProbVit_MANT_ = V_max															
		ProbVit_EXP_ = HMM_delta_EXP[Tmax-1]
		

		//backtracking																						//only now the maximised state sequence is entirely known.
		//###########
		for (t=Tmax-2; t>=0; t-=1)
			HMM_s[t] = HMM_psi[t+1][HMM_s[t+1]]
		endfor	


		
		//handle output, clear WAVErefs
		WAVEClear HMM_delta_MANT, HMM_delta_EXP, HMM_psi, HMM_s
		WAVEClear HMM_delta_MANT_, HMM_delta_EXP_, HMM_psi_
		ThreadGroupPutDF 0,:		// Put current data folder in output queue
		
		//cleanUp input queue
		WAVEClear HMM_pi, HMM_a
		WAVEClear HMM_b_param, HMM_emit
		WaveClear wObsWaves 
		KillDataFolder inDFR		// We are done with the input data folder
	
	while(1)

		
End


//###################
//# AddOns
//###################


Function ENS_calcIC([cont, dbal, consItot, verbose])
	Variable cont, dbal, consItot, verbose
	

	SVAR HMM_path = root:HMM_path
	DFREF saveDFR = GetDataFolderDFR()
	if(DataFolderExists(HMM_path))
		SetDataFolder HMM_path
	else
//		print "ENS_calcIC() CurrDF = "+GetDataFolder(1)
	endif
	
	
	NVAR NumStates, NumDims, NumSymb
	NVAR logP_FB
	Wave/WAVE wInputRef
	Wave log_logP_FB, log_BIC, log_AIC
//	Wave HMM_pi_ens, HMM_a_ens, HMM_emit_ens	
	Wave HMM_pi_start, HMM_a_start, HMM_emit_start	
		
	Variable/G vBIC, vAIC, vAICc
	Variable nLocked=0					//# of locked params
	Variable nBannedPairs=0			//if dbal: # of forbidden transition PAIRS
	Variable nLockedDbal=0
	Variable dof=0							//degrees of freedom
	variable totPnts = 0, j=0
	Variable n = NumStates, d = NumDims, o = NumSymb	

//	Make/Wave/FREE/N=3 paramRef = {HMM_pi_ens, HMM_a_ens, HMM_emit_ens}
	Make/Wave/FREE/N=3 paramRef = {HMM_pi_start, HMM_a_start, HMM_emit_start}
	if(cont)	
		Redimension/N=2 paramRef	//no locked params in cont. emissions
	endif
	
	
	//# degrees of freedom:	
	if(cont!=1)
		dof = (n-1) + n*(n-1) + n*(o-1)^d
	else
		dof = (n-1) + n*(n-1) 	//+ n*d*(d+3)/2 				//single_b issue ignored.
		if(consItot)
			nLocked -= n															//only one of both means is free.
		endif		
	endif

	
	//count locked params, i.e. zeros in start params
	Variable i=0
	do		
		duplicate/FREE paramRef[i] temp
		WaveStats/Q/M=1 temp
		if(V_numNans!=0)
			SetDataFolder saveDFR
			Print "calcBIC(): Params are Nan."
			Execute "debug"
		endif
		temp = (temp==0)? Nan : temp
		WaveStats/Q/M=1 temp
		nLocked += V_numNans
		if(i==1)	//store zeros from HMM_a_ens
			nBannedPairs=V_numNans/2
		endif
		i+=1		
	while(i<numpnts(paramRef))
	dof-= nLocked
//	if(verbose)	
//		print "nBannedPairs ", nBannedPairs
//	endif
		
	
	//treat detailed balance
	if(dbal==1)
		if(mod(nBannedPairs,1)!=0)
			SetDataFolder saveDFR
			Abort "Detailed balance requires forbidden transitions to be SYMMETRIC!"
		endif
		nLockedDbal = (n^2-3*n)/2 + 1 - nBannedPairs	 					//nBannedPairs were already subtracted. (after Greenfeld et al. 2012)
	endif
	dof-= nLockedDbal


	//# datapnts:
	do
		totPnts += dimSize(wInputRef[j][0], 0)		//always in 1d
		j+=1
	while(j<dimSize(wInputRef,0))
	

	//calc criteria
	vBIC = dof*ln(totPnts) - 2*logP_FB/log(exp(1))
//	vBIC/=totPnts

	vAIC = 2*dof - 2*logP_FB/log(exp(1))
//	vAIC/=totPnts
	
	vAICc = vAIC + 2*dof*(dof+1)/(totPnts-dof-1)
	
	if(verbose)
		print "ln[P_FB] =", logP_FB/log(exp(1))
		print "# DOF =", dof			//locked params already subtracted
		print "# locked params =", nLocked
		print "# locked by Dbal =", nLockedDbal
		print "# datapnts =", totPnts
		print "BIC =", vBIC
		print "vAIC =", vAIC	
		print "vAICc =", vAICc	
	endif
	
	
	SetDataFolder saveDFR

End


//calc mismatch
//1D disc only
function ENS_mismatch(wIn, wOut)
	wave wIn		//in obs.
	wave wOut	//in states	

	NVAR NumStates
	wave HMM_emit_ens 

	//convert states into obs.
	Make/FREE/N=(NumStates) state2Obs 
	Variable i=0
	do
		MatrixOP/O/FREE temp = row(HMM_emit_ens, i)
		WaveStats/Q temp
		state2Obs[i] = V_maxColLoc
		i+=1
	while(i<NumStates)

	Duplicate/O/FREE wOut temp
	Redimension/D temp
	temp = state2Obs[wOut[p]]	
	
	//count mismatch
	temp-= wIn
	temp = (temp==0)? Nan : temp
	WaveStats/Q/M=1 temp
			
	Return V_npnts //Doesn't include NaN or INF points.
end


//calc mismatch
//cont
function ENS_change()

	wave wNew = $"HMM_s"
	variable i=0, pnts=numpnts(wNew)

	string str = StringByKey("HMM_s", note(wNew), "=", "\r")
	wave/Z wOld = $str
	if(!WaveExists(wOld))
		Return 0
	endif	
//	do
//		if(numpnts(wOld)==pnts)
			MatrixOP/O/FREE delta = sum(abs(wOld - wNew))
//			Return delta[0]
//		endif
//		i+=1
//	while(i<ItemsInList(wList))
		
	Return delta[0]
	
end


//plots selected multidim. parameters separately in 1d.
//call from any DF.
Function ENS_paramLog()
	
	SVAR HMM_path = root:HMM_path
	DFREF saveDFR = GetDataFolderDFR()
	if(DataFolderExists(HMM_path))
		SetDataFolder HMM_path
	else
		print "ENS_plaramLog() CurrDF = "+GetDataFolder(1)
	endif
	
	
	NVAR NumStates
	wave/Z log_pi, log_a, log_emit
	
	Variable i, j
	variable iter = DimSize(log_a, 2)
	
	Display/N=A_paramLog
	for(i=0; i<NumStates; i+=1)
		for(j=0; j<NumStates; j+=1)
			string axisStr = "L"+num2str(round(abs(enoise(1000))))
			AppendToGraph/L=$axisStr log_a[i][j][0,(iter-1)]
			ModifyGraph freePos($axisStr)={0,bottom}
//			AppendToGraph log_emit[i][j][0,(iter-1)]
//			Display/K=1 log_a[i][j][0,(iter-1)]
		endfor
	endfor
	ModifyGraph margin(left)=57
	
	SetDataFolder saveDFR
End


//compare input (sim.) & output (HMM) of single b_params
//(relies on simKin...)
//single_b's are in order of wInputRef! :-)
Function ENS_plotSingleB()

	SVAR HMM_path = root:HMM_path
	DFREF saveDFR = GetDataFolderDFR()
	if(DataFolderExists(HMM_path))
		SetDataFolder HMM_path
	else
		print "ENS_plotSingleB() CurrDF = "+GetDataFolder(1)
	endif
	
	NVAR/Z NumDims
	SVAR/Z strExcludeB
	wave/Z offset_0 = ::offset_0, offset_1 = ::offset_1		//from simKin...
	string bList = WaveList("b_x*_y*", ";", "" )
	variable i
//	Make/O/N=(ItemsInList(bList)) mu_0, mu_1, mu_0_d2, mu_1_d2, var_0, var_1, var_0_d2, var_1_d2
	Make/O/N=(ItemsInList(bList)) mu_0 = Nan
	Duplicate/O mu_0 mu_1, mu_0_d2, mu_1_d2, var_0, var_1, var_0_d2, var_1_d2
	
	for(i=0;i<ItemsInList(bList); i+=1)
		string currStr = StringFromList(i, bList)
		if(StringMatch(strExcludeB, "*"+currStr+"_*" ))
			Continue
		endif
		wave curr_b = $currStr
		mu_0[i] = curr_b[0][0][0]
		mu_1[i] = curr_b[0][0][1]
		var_0[i] = curr_b[0][1][0]
		var_1[i] = curr_b[0][1][1]	
//		mu_1[i] = curr_b[0][0][2]
//		var_1[i] = curr_b[0][1][2]	

		//2nd dimension
		mu_0_d2[i] = curr_b[1][0][0]
		mu_1_d2[i] = curr_b[1][0][1]
		var_0_d2[i] = curr_b[1][2][0]
		var_1_d2[i] = curr_b[1][2][1]	
//		mu_1_d2[i] = curr_b[1][0][2]
//		var_1_d2[i] = curr_b[1][2][2]	
	endfor
	
	WaveTransform/O zapNans mu_0
	WaveTransform/O zapNans mu_1
	WaveTransform/O zapNans var_0
	WaveTransform/O zapNans var_1
	WaveTransform/O zapNans mu_0_d2
	WaveTransform/O zapNans mu_1_d2
	WaveTransform/O zapNans var_0_d2
	WaveTransform/O zapNans var_1_d2

	Display/K=1/N=single_mu/W=(580,45,975,253) mu_0, mu_1
	ModifyGraph rgb(mu_0)=(3,52428,1)
	if(waveExists(offset_0) && waveExists(offset_1))
		AppendToGraph offset_0, offset_1
		ModifyGraph offset(offset_1)={0,1}, rgb(offset_1)=(0,0,0), rgb(offset_0)=(0,0,0)
	endif

	Display/K=1/N=single_var/W=(978,45,1373,253) var_0, var_1
	ModifyGraph rgb(var_0)=(3,52428,1)	

	if(NumDims==2)
		Display/K=1/N=single_mu_d2/W=(580,276,975,484) mu_0_d2, mu_1_d2
		ModifyGraph rgb(mu_0_d2)=(3,52428,1)	
		Display/K=1/N=single_var_d2/W=(978,276,1373,484) var_0_d2, var_1_d2
		ModifyGraph rgb(var_0_d2)=(3,52428,1)	
	endif

	SetDataFolder saveDFR
End


Function ENS_drawModel()

	DFREF saveDFR = GetDataFolderDFR()
	SVAR HMM_path = root:HMM_path
	if(DataFolderExists(HMM_path))
		SetDataFolder HMM_path
	else
		print "ENS_drawModel() CurrDF = "+GetDataFolder(1)
	endif

	
	NVAR NumStates
	Wave HMM_a_ens, HMM_pi_ens
	Duplicate/O/FREE HMM_a_ens, a_width, a_arrow, a_dummy
	Duplicate/O/FREE HMM_pi_ens, pi_pop
	Duplicate/O HMM_pi_ens HMM_pi_stat
	detBal(HMM_pi_stat, a_dummy)	//get stationary pi

	//tune arrow size
	Variable vWidth=10, vArrow=4			//4 is max for arrowfat
	a_width = (p==q) ? 0 : a_width
	WaveStats /Q a_width
	a_width /= V_max
	a_arrow = a_width * vArrow
	a_arrow = (a_arrow<0.1)? 0.1 : a_arrow	
	a_arrow = (a_arrow>4)? 4 : a_arrow
	a_width *= vWidth

	//tune state size
	Variable vFont = 100, minFont = 9, maxFont = 100, relC		//relC for cycle size
	pi_pop = round(HMM_pi_stat*vFont)
	pi_pop = (pi_pop[p] < minFont)? minFont : pi_pop
	pi_pop = (pi_pop[p] > maxFont)? maxFont : pi_pop

	
	Wave u = a_width, v = a_arrow, w = pi_pop
	DoWindow/F Model
	if(!V_flag)
		Display/K=1/N=Model /W=(1300,555,1650,905)		//keep it quadratic if you want round circles!
	endif
	SetDrawLayer/W=Model/K UserFront
	SetDrawLayer/W=Model UserFront
	 

	switch(NumStates)	
		case 2:		
			SetDrawEnv fsize= w[0]
			DrawText 0.184540767874101,0.508964201877934,"0"
			SetDrawEnv fsize= w[1]
			DrawText 0.73931623931624,0.513644366197183,"1"			
			
			//0->1
			SetDrawEnv linethick=u[0][1],arrow= 1,arrowfat=v[0][1] 
			DrawLine 0.316849826783924,0.44375,0.650183170051365,0.44375

			//1->0
			SetDrawEnv linethick=u[1][0],arrow= 1,arrowfat=v[1][0]
			DrawLine 0.650183170051365,0.509375,0.316849826783924,0.509375
				
			Break

		case 3:
			SetDrawEnv fsize= w[0]
			DrawText 0.154320987654321,0.737089201877934,"0"
			SetDrawEnv fsize= w[1]
			DrawText 0.777777777777778,0.732394366197183,"1"
			SetDrawEnv fsize= w[2]
			DrawText 0.440329218106996,0.2981220657277,"2"			
			 
			//0->1
			SetDrawEnv linethick=u[0][1],arrow= 1,arrowfat=v[0][1] 
			DrawLine 0.290123456790123,0.687793427230047,0.646090534979424,0.687793427230047
			 
			//1->0
			SetDrawEnv linethick=u[1][0],arrow= 2,arrowfat=v[1][0]
			DrawLine 0.277777777777778,0.737089201877934,0.635802469135803,0.737089201877934
			 
			//0->2
			SetDrawEnv linethick=u[0][2],arrow= 2,arrowfat=v[0][2]
			DrawLine 0.360082304526749,0.326291079812207,0.201646090534979,0.556338028169014
			 
			//2->0
			SetDrawEnv linethick=u[2][0],arrow= 1,arrowfat=v[2][0]
			DrawLine 0.397119341563786,0.349765258215962,0.238683127572016,0.57981220657277
			 
			//1->2
			SetDrawEnv linethick=u[1][2],arrow= 2,arrowfat=v[1][2]
			DrawLine 0.506172839506173,0.363849765258216,0.672839506172839,0.589201877934272
			 
			//2->1
			SetDrawEnv linethick=u[2][1],arrow= 1,arrowfat=v[2][1]
			DrawLine 0.545267489711934,0.323943661971831,0.711934156378601,0.549295774647887
			
			Break
			
		case 4:
			//state 0
			relC = 0.5*(0.06 + 0.2*w[0]/100)
			SetDrawEnv linethick= 2
			DrawOval 0.187288020621354-relC,0.741011918505569-relC,0.187288020621354+relC,0.741011918505569+relC
			SetDrawEnv textxjust= 1,textyjust= 1, fsize=15
			DrawText 0.187288020621354,0.741011918505569,"0"
			//state 1
			relC = 0.5*(0.06 + 0.2*w[1]/100)
			SetDrawEnv linethick= 2
			DrawOval 0.799795450826379-relC,0.741011918505569-relC,0.799795450826379+relC,0.741011918505569+relC
			SetDrawEnv textxjust= 1,textyjust= 1, fsize=15
			DrawText 0.799795450826379,0.741011918505569,"1"
			//state 2
			relC = 0.5*(0.06 + 0.2*w[2]/100)
			SetDrawEnv linethick= 2
			DrawOval 0.799795450826379-relC,0.164493312333014-relC,0.799795450826379+relC,0.164493312333014+relC
			SetDrawEnv textxjust= 1,textyjust= 1, fsize=15
			DrawText 0.799795450826379,0.164493312333014,"2"
			//state 3
			relC = 0.5*(0.06 + 0.2*w[3]/100)
			SetDrawEnv linethick= 2
			DrawOval 0.187288020621354-relC,0.164493312333014-relC,0.187288020621354+relC,0.164493312333014+relC
			SetDrawEnv textxjust= 1,textyjust= 1, fsize=15
			DrawText 0.187288020621354,0.164493312333014,"3"

			//0->1
			SetDrawEnv linethick=u[0][1],arrow= 1,arrowfat=v[0][1] 
			DrawLine 0.314102574036672,0.703125,0.647435917304112,0.703125
				
			//1->0
			SetDrawEnv linethick=u[1][0],arrow= 1,arrowfat=v[1][0]
			DrawLine 0.647435917304112,0.76875,0.314102574036672,0.76875
			 
			//0->2
			SetDrawEnv linethick=u[0][2],arrow= 2,arrowfat=v[0][2]
			DrawLine 0.596153846153846,0.279705796252927,0.318681318681319,0.598455796252927
			
			//2->0
			SetDrawEnv linethick=u[2][0],arrow= 1,arrowfat=v[2][0]
			DrawLine 0.634615384615385,0.326580796252927,0.357142857142857,0.645330796252927
			 
			//0->3
			SetDrawEnv linethick=u[0][3],arrow= 2,arrowfat=v[0][3]
			DrawLine 0.157359238699446,0.282830796252927,0.157359238699446,0.616164129582927
			
			//3->0
			SetDrawEnv linethick=u[3][0],arrow= 1,arrowfat=v[3][0]
			DrawLine 0.215820777160984,0.282830796252927,0.215820777160984,0.616164129582927
			 
			//1->2
			SetDrawEnv linethick=u[1][2],arrow= 2,arrowfat=v[1][2]
			DrawLine 0.770659340659341,0.282830796252927,0.770659340659341,0.616164129582927
			
			//2->1
			SetDrawEnv linethick=u[2][1],arrow= 1,arrowfat=v[2][1]
			DrawLine 0.829120879120879,0.282830796252927,0.829120879120879,0.616164129582927
		
			//1->3
			SetDrawEnv linethick=u[1][3],arrow= 2,arrowfat=v[1][3]
			DrawLine 0.351648351648352,0.267205796252927,0.642857142857143,0.595330796252927
			
			//3->1
			SetDrawEnv linethick=u[3][1],arrow= 1,arrowfat=v[3][1]
			DrawLine 0.310439560439561,0.310955796252927,0.601648351648352,0.639080796252927
		
			//2->3
			SetDrawEnv linethick=u[2][3],arrow= 1,arrowfat=v[2][3]
			DrawLine 0.647435917304112,0.2,0.314102574036672,0.2

			//3->2
			SetDrawEnv linethick=u[3][2],arrow= 1,arrowfat=v[3][2]
			DrawLine 0.314102574036672,0.134375,0.647435917304112,0.134375
	endswitch

	DoUpdate/W=Model
	SetDataFolder saveDFR
End


Function getStateOcc_OUT()
	DFREF saveDFR = GetDataFolderDFR()
	SVAR HMM_path = root:HMM_path
	if(DataFolderExists(HMM_path))
		SetDataFolder HMM_path
	else
		print "getStateOccupation_OUT(): proceeds in currDF."
	endif
	
	NVAR NumStates	
	Variable i, j
	
	Make /O /N=(NumStates) countStateOcc = 0
	String wList = WaveList("HMM_x*_y*", ";", "")
	
	for (i=0; i<ItemsInList(wList); i+=1)
		Wave currW = $StringFromList(i, wList)
		
		for (j=0; j<DimSize(currW, 0); j+=1)
			countStateOcc[currW[j]] += 1
		endfor
	endfor
	
	Print countStateOcc
	
	SetDataFolder saveDFR
End


Function getStateOcc_IN()
	DFREF saveDFR = GetDataFolderDFR()
	SVAR HMM_path = root:HMM_path
	if(DataFolderExists(HMM_path))
		SetDataFolder HMM_path
	else
		print "getStateOccupation_IN(): proceeds in currDF."
	endif
	
	NVAR NumStates	
	Variable i, j
	
	Make /O /N=(NumStates) countStateOcc = 0
	String wList = WaveList("StateSeq_sim*", ";", "")
	
	for (i=0; i<ItemsInList(wList); i+=1)
		Wave currW = $StringFromList(i, wList)
		
		for (j=0; j<DimSize(currW, 0); j+=1)
			countStateOcc[currW[j]] += 1
		endfor
	endfor
	
	Print countStateOcc
	
	SetDataFolder saveDFR
End


//plot emissions onto observables
Function plot_emi_obs([allEmi])
	variable allEmi

	SVAR HMM_inputPath = root:HMM_inputPath
	SVAR HMM_path = root:HMM_path
	
	DFREF saveDFR = GetDataFolderDFR()	
	variable i, j, wmax=0

//	string cList = "acontour;bcontour;ccontour;dcontour;econtour;fcontour;gcontour;"
	string winStr = UniqueName("obs_emi_2D_", 6, 0 )
	print winStr
	Display/K=1/N=$winStr

	//DF flexibility (allows pointing at renamed "HMM-folder")
	string currHmmPath = HMM_path
	if(!DataFolderExists(HMM_path))
		currHmmPath = ":"
	endif


	//get observable hist 2D
	SetDataFolder currHmmPath
	wave/Z obs2D
	if(!WaveExists(obs2D))
	
//		wave conc_acc = concat("r_g*")
//		wave conc_don = concat("o_g*")
		wave conc_acc = concat(StringFromList(1, ks_alex)+"*")
		wave conc_don = concat(StringFromList(0, ks_alex)+"*")

		MatrixOP/FREE/O meanSumObs = (sum(conc_acc)+sum(conc_don))/numRows(conc_acc)
		Make/O/N=2 wConsItot 
		SetScale/I x, 0, 1E4, wConsItot
		wConsItot = meanSumObs[0] -x

		//SetDataFolder currHmmPath
		fluo_hist2d(conc_don, conc_acc, "obs2D", 50, 50)	
		wave obs2D
	endif
//	obs2d/=wavemax(obs2D)	//normalize to max=1

	AppendImage/W=$winStr obs2D
	ModifyImage/W=$winStr obs2D ctab= {1,*,Grays,0}
	ModifyImage obs2D minRGB=NaN,maxRGB=0
	ModifyGraph/W=$winStr height={Aspect,1}
	

	//get emissions hist 2D
	NVAR n=NumStates	//dimSize(b_param, 2)
	NVAR d=NumDims		//dimSize(b_param, 0)
	SVAR strExcludeB
	string skipBList = strExcludeB
	skipBList = ReplaceString("_;", skipBList, ";")
	string bList = WaveList("b_x*_y*", ";", "" )
	bList = RemoveFromList(skipBList, bList)
	variable nTraces = ItemsInList(bList)
	
	
	//state dependent color (up to 5states)
	Make/O wRGB = {{65535,0,0}, {0,65535,0}, {0,0,65535}, {65535,0,65535}, {0,65535,65535}}

	for(i=0; i<n; i+=1)	//states
		//store tot. emissions & single_mu's
		duplicate/O obs2D $"totemi2D_"+num2str(i)/WAVE=totemi2D
		totemi2D=0
		Make/O/N=(nTraces,2) $"all_muXY_"+num2str(i)/WAVE=muXY

		for(j=0; j<nTraces; j+=1)	//traces
			wave b_param = $StringFromList(j,bList)	
			muXY[j][] = b_param[q][0][i]

			string sCurr = "emi2D_"+num2str(i)+"_"+num2str(j)
			duplicate/O obs2D $sCurr/WAVE=emi
			
			Multithread emi = plot_b(i, b_param, {x,y})
			WaveStats/M=1/Q emi
			if(V_numNans!=0)
				Continue
			endif
			totemi2D+=emi
	
			if(!ParamIsDefault(allEmi))
				AppendMatrixContour/W=$winStr emi
				ModifyContour/W=$winStr $sCurr update=0, labels=0, autoLevels= {*, *, 3 }
				ModifyContour/W=$winStr $sCurr rgbLines=(wRGB[0][i],wRGB[1][i],wRGB[2][i])
			endif
		endfor

		if(ParamIsDefault(allEmi))
			AppendMatrixContour/W=$winStr totemi2D
			ModifyContour/W=$winStr $NameOfWave(totemi2D) update=0, labels=0, autoLevels= {*, *, 3 }
			ModifyContour/W=$winStr $NameOfWave(totemi2D) rgbLines=(wRGB[0][i],wRGB[1][i],wRGB[2][i])
			
			AppendToGraph/W=$winStr muXY[][1] vs muXY[][0]
			ModifyGraph/W=$winStr rgb($NameOfWave(muXY))=(wRGB[0][i],wRGB[1][i],wRGB[2][i])
			ModifyGraph/W=$winStr mode($NameOfWave(muXY))=3
		endif
	endfor
//	totemi2D/=wavemax(totemi2D)
	
	
	//append constraint if available
	wave/Z wConsItot = $currHmmPath+"wConsItot"
	if(WaveExists(wConsItot))
		AppendToGraph wConsItot
	endif
	
	SetDataFolder saveDFR

End


//plot emissions onto observables
Function plot_emi_obs_gB()

	SVAR HMM_inputPath = root:HMM_inputPath
	SVAR HMM_path = root:HMM_path
	
	DFREF saveDFR = GetDataFolderDFR()	
	variable i, j, wmax=0

	string winStr = UniqueName("obs_emi_2D_", 6, 0 )
	print winStr
	Display/K=1/N=$winStr

	//DF flexibility (allows pointing at renamed "HMM-folder")
	string currHmmPath = HMM_path
	if(!DataFolderExists(HMM_path))
		currHmmPath = ":"
	endif


	//get observable hist 2D
	SetDataFolder currHmmPath
	wave/Z obs2D
	if(!WaveExists(obs2D))
	
//		wave conc_acc = concat("r_g*")
//		wave conc_don = concat("o_g*")
		wave conc_acc = concat(StringFromList(1, ks_alex)+"*")
		wave conc_don = concat(StringFromList(0, ks_alex)+"*")

		MatrixOP/FREE/O meanSumObs = (sum(conc_acc)+sum(conc_don))/numRows(conc_acc)
		Make/O/N=2 wConsItot 
		SetScale/I x, 0, 1E4, wConsItot
		wConsItot = meanSumObs[0] -x

		//SetDataFolder currHmmPath
		fluo_hist2d(conc_don, conc_acc, "obs2D", 50, 50)	
		wave obs2D
	endif
//	obs2d/=wavemax(obs2D)	//normalize to max=1

	AppendImage/W=$winStr obs2D
	ModifyImage/W=$winStr obs2D ctab= {1,*,Grays,0}
	ModifyImage obs2D minRGB=NaN,maxRGB=0
	ModifyGraph/W=$winStr height={Aspect,1}
	

	//state dependent color (up to 5states)
	Make/O/N=(3,4) wRGB = {{65535,0,0}, {0,65535,0}, {0,0,65535}, {65535,0,65535}, {0,65535,65535}}


	//include state occupation for totemi1D weighting:
	getStateOcc_OUT() 
	wave countStateOcc


	//get emissions hist 2D
	wave b_param = HMM_b_param_ens	
	variable n=dimSize(b_param, 2)
	variable d=dimSize(b_param, 0)

	duplicate/O obs2D totemi2D
	totemi2D=0
	for(i=0; i<n; i+=1)
		string curr = "emi2D_"+num2str(i)
		duplicate/O obs2D $curr/WAVE=emi
		Multithread emi = plot_b(i, b_param, {x,y})
		emi = emi*countStateOcc[i]/sum(countStateOcc)
		totemi2D+=emi

		AppendMatrixContour/W=$winStr emi
		ModifyContour/W=$winStr $curr update=0, labels=0, autoLevels= {*, *, 3 }
		ModifyContour/W=$winStr $curr rgbLines=(wRGB[0][i],wRGB[1][i],wRGB[2][i])
	endfor
	totemi2D/=wavemax(totemi2D)
	
	
	//append constraint if available
	wave/Z wConsItot = $currHmmPath+"wConsItot"
	if(WaveExists(wConsItot))
		AppendToGraph wConsItot
	endif
	
	SetDataFolder saveDFR

End


Function plot_emi_obs1D_gB()

	SVAR HMM_inputPath = root:HMM_inputPath
	SVAR HMM_path = root:HMM_path
	
	DFREF saveDFR = GetDataFolderDFR()	
	variable i, j, wmax=0

	string winStr = UniqueName("obs_emi_1D_", 6, 0 )
	print winStr
	Display/K=1/N=$winStr

	//DF flexibility (allows pointing at renamed "HMM-folder")
	string currHmmPath = HMM_path
	if(!DataFolderExists(HMM_path))
		currHmmPath = GetDataFolder(1)
	endif


	//get observable hist 2D
	SetDataFolder currHmmPath
	wave/Z obs1D
	if(!WaveExists(obs1D))
	
		SetDataFolder HMM_inputPath
		hist1D("FRET*", mute=1)
		wave obs1D = $"allhist_FRET"
		SetDataFolder currHmmPath
	endif

	AppendToGraph/W=$winStr obs1D
	ModifyGraph/W=$winStr rgb(allhist_FRET)=(0,0,0), mode=1

	//state dependent color (up to 5states)
	Make/O/N=(3,4) wRGB = {{65535,0,0}, {0,65535,0}, {0,0,65535}, {65535,0,65535}, {0,65535,65535}}

	//get emissions hist 2D
	wave b_param = HMM_b_param_ens	
	variable n=dimSize(b_param, 2)
	variable d=dimSize(b_param, 0)

	//include state occupation for totemi1D weighting:
	getStateOcc_OUT() 
	wave countStateOcc

	//build PDFs
	duplicate/O obs1D totemi1D
	totemi1D=0
	for(i=0; i<n; i+=1)
		string curr = "emi1D_"+num2str(i)
		duplicate/O obs1D $curr/WAVE=emi
		Multithread emi = plot_b(i, b_param, {x})
		emi = emi*countStateOcc[i]/sum(countStateOcc)
		
		totemi1D += emi//*countStateOcc[i]

		AppendToGraph/W=$winStr/R emi
		ModifyGraph/W=$winStr rgb($curr)=(wRGB[0][i],wRGB[1][i],wRGB[2][i])
	endfor
//	totemi1D/=sum(countStateOcc)		//keep Int=1
	AppendToGraph/W=$winStr/R totemi1D	//=R2 
	ModifyGraph/W=$winStr rgb(totemi1D)=(0,0,0), lsize(totemi1D)=2
//	Label/W=$winStr R2 "\\Z14tot PDF"
//	ModifyGraph/W=$winStr lblPos(R2)=40
	Label/W=$winStr right "\\Z14Pop. weighted PDF"
	Label/W=$winStr left "\\Z14Frequency"	
		
	SetDataFolder saveDFR

End


//make histogram of all waves in folder that match "namestr":
//	namestr="*bla" to choose waves.
//	fluoMode=0 sets range for FRET traces. 
//	fluoMode=1 sets range for fluorescence traces.
//	fluoMode=-1 auto range.
function hist1D(namestr, [fluoMode, mute])  		
	string namestr
	variable fluoMode, mute

	variable i,dim
	string list

	list = wavelist(namestr,";","")  	 			//choose your waves.
	list = RemoveFromList(WaveList("*_X",";",""), list)
	namestr = ReplaceString("*", namestr, "")	//remove wildcard * from namestr
	if(WinType("newhist_"+namestr))
		Killwindow $("newhist_"+namestr)
	endif
	//KillWaves $("allhist_"+namestr), $("collection_"+namestr)

	string removethese = "allhist_"+namestr+";collection_"+namestr+";"
	list = RemoveFromList(removethese,list,";")
	make/O/N=40 $("allhist_"+namestr)
	wave allhist = $("allhist_"+namestr)
	print itemsinlist(list)
	
	Concatenate/O list, collection	
	if(ParamIsDefault(fluoMode))		//if fluomode is NOT specified, i.e. "FRETmode"
		Histogram/B={-0.5,0.05,40}/C collection, allhist 
	elseif(fluoMode>0)								//if fluoMode IS specified
		Histogram/B={-3000,100,400}/C collection, allhist 	
	elseif(fluoMode<0)								//if fluoMode IS specified
		Histogram/B=1/C collection, allhist 	
	endif
	Duplicate/O collection, $("collection_"+namestr)
	Killwaves collection
	
	if(ParamIsDefault(mute))
		display/N=$("newhist_"+namestr) allhist
		ModifyGraph mode=1
		SetAxis left 0,*
		//SetAxis bottom -0.6,1.6
	endif
end


// plot everything based on data segmentation (dwell-times).
// includes: FRETvsDT, DThist, TDP, transOcc
function getViterbiPlots()

	DFREF saveDFR = GetDataFolderDFR()
	SVAR HMM_path = root:HMM_path
	if(DataFolderExists(HMM_path))
		SetDataFolder HMM_path
	else
		print "getViterbiPlots(): proceeds in currDF."
	endif
	NVAR NumStates
	wave HMM_pi_ens, HMM_a_ens

	//remove record waves
	string list2kill = WaveList("w*record*", ";", "" )
	do
		string s = StringFromList(0, list2kill)
		KillWaves/Z $s
		if(WaveExists($s))
			SetDataFolder saveDFR
			Abort "getFRETvsDT(): Could not kill record waves!"
		endif
		list2kill = RemoveFromList(s, list2kill)
	while(ItemsInList(list2kill))
	Make/O/N=(NumStates, NumStates) transOcc=0, transOccCalc=0	
	

	//chop data into pieces: compute dwelltimes & average FRET/DT
	string wList = WaveList("HMM_x*_y*", ";", "" )
	variable i
	for(i=0;i<ItemsInList(wList);i+=1)
		wave currS = $StringFromList(i, wList)
		string strAssocSE = StringByKey("assocSEwaves", note(currS), "=", "\r")
		string strFret=StringFromList(0, strAssocSE)
		//	string strFret=StringFromList(1, StringByKey("HMMwaves", note(wS), "=", "\r"))

		wave/Z currFRET = ::FRET:SEtraces:$strFret
		if(!WaveExists(currFRET))
			wave/Z currFRET = :::FRET:SEtraces:$strFret		//second chance; if working in TbT DF	
		endif		

		if(WaveExists(currFRET))
			getDataSegments(currS, currFRET)
		else
			getSegments(currS)		//if raw data is missing; TransOcc is inlcuded in calcFRETvsDT...
		endif		
	endfor


	//calc expected number of transitions: transOccCalc
	Duplicate/FREE HMM_pi_ens statPi
	Duplicate/FREE HMM_a_ens a_aux
	detBal(statPi, a_aux)	// calculates stationary pi of given A
	transOccCalc = statPi[q][0] * HMM_a_ens[q][p]	//y vs x...
	transOccCalc = (p==q)? 0 : transOccCalc
	MatrixOP/O transOccCalc = transOccCalc/sum(transOccCalc)*sum(transOcc)	//scale according to # of transitions found


	//get XYZ waves fro transOcc & transOccCalc
	fMatrixToXYZ("transOcc")
	Wave transOccX, transOccY, transOccZ
	Variable totalTransOcc = sum(transOccZ)
	Note transOccZ, "SumTrans=" + num2str(totalTransOcc)
	transOccZ = transOccZ[p] == 0 ? NaN : transOccZ[p]
	fMatrixToXYZ("transOccCalc")
	Wave transOccCalcX, transOccCalcY, transOccCalcZ
	transOccCalcZ = round(transOccCalcZ[p])
	Variable totalTransOccCalc = sum(transOccCalcZ)
	Note transOccCalcZ, "SumTrans=" + num2str(totalTransOccCalc)
	transOccCalcZ = transOccCalcZ[p] == 0 ? NaN : transOccCalcZ[p]


	//display transOcc, transOccCalc
	Display/K=1/N=transOccWin /W=(611,383,932,614)
	AppendImage transOcc
	ModifyImage transOcc ctab= {1,*,Rainbow,0},minRGB=NaN,log=1
	ModifyGraph mirror=2,nticks=2,manTick={0,1,0,0}//,manMinor={0,50}
	Appendtograph transOccY vs transOccX
	ModifyGraph mode=3,textMarker(transOccY)={transOccZ,"default",0,0,5,0.00,0.00}
	ModifyGraph rgb=(0,0,0)
	Label left "\\Z14State IN"
	Label bottom "\\Z14State OUT"
	ColorScale/C/N=text0/A=RC/E image=transOcc, log=1
	TextBox/C/N=text1/F=0/A=LB/X=-1.00/Y=-2.00 "transOcc"
	TextBox/C/N=text2/F=2/A=RB/X=-39.00/Y=-13.50 "#Trans\r"+num2str(totalTransOcc)
	
	Display/K=1/N=transOccCalcWin /W=(933,383,1254,614)
	AppendImage transOccCalc
	ModifyImage transOccCalc ctab= {1,*,Rainbow,0},minRGB=NaN,log=1
	ModifyGraph mirror=2,nticks=2,manTick={0,1,0,0}//,manMinor={0,50}
	Appendtograph transOccCalcY vs transOccCalcX
	ModifyGraph mode=3,textMarker(transOccCalcY)={transOccCalcZ,"default",0,0,5,0.00,0.00}
	ModifyGraph rgb=(0,0,0)
	Label left "\\Z14State IN"
	Label bottom "\\Z14State OUT"
	ColorScale/C/N=text0/A=RC/E image=transOccCalc, log=1
	TextBox/C/N=text1/F=0/A=LB/X=-1.00/Y=-2.00 "transOccCalc"
	TextBox/C/N=text2/F=2/A=RB/X=-39.00/Y=-13.50 "#Trans\r"+num2str(totalTransOccCalc)
	

	//display DT histograms
	Make/O wRGB = {{65535,0,0}, {0,65535,0}, {0,0,65535}, {65535,0,65535}, {0,65535,65535}}
	string winStr = "DThist"	//UniqueName("DThist", 6, 0)
	Display/K=1/N=$winStr
	TextBox/F=0/N=tau/B=1/A=RC
	for(i=0;i<NumStates;i+=1)
		wave wDT = $"wDTrecord"+num2str(i)

		//calc histograms
		variable currTau = calcDThist(wDT, mute=2)
		if(currTau!=0)		//if there were enough dwell times to fit
			string strHist = "wDThist"+num2str(i)
			string strCum = strHist+"Cum"
			string strFit = "fit_"+strCum

			//display
			AppendToGraph/W=$winStr $strCum
			ModifyGraph/W=$winStr rgb($strCum)=(wRGB[0][i],wRGB[1][i],wRGB[2][i])
			ModifyGraph/W=$winStr mode($strCum)=3,marker($strCum)=17
			AppendToGraph/W=$winStr $strFit
			ModifyGraph/W=$winStr rgb($strFit)=(0,0,0)
			AppendText/W=$winStr/N=tau "\s("+strCum+") tau"+num2str(i)+"="+num2str(currTau)

			AppendToGraph/W=$winStr/R $strHist
			ModifyGraph/W=$winStr rgb($strHist)=(wRGB[0][i],wRGB[1][i],wRGB[2][i])
			ModifyGraph/W=$winStr mode($strHist)=3, marker($strHist)=19
		endif
		
	endfor
	ModifyGraph/W=$winStr log(right)=1, msize=2, mirror(bottom)=1
	Label/W=$winStr left "\\Z14Int. Probability"
	Label/W=$winStr right "\\Z14Occurrence"
	Label/W=$winStr bottom "\\Z14dwell time [frames]"
	


	//stop if there are no FRET traces
	wave/Z wFretINrecord
	if(!WaveExists(wFretINrecord))
		SetDataFolder saveDFR
		Print "getViterbiPlots() No FRET traces found."
		Return 0
	endif


	//display FRETvsDT
	display/N=FRETvsDT
	for(i=0;i<NumStates;i+=1)
		wave wFRET = $"wFRETrecord"+num2str(i)
		wave wDT = $"wDTrecord"+num2str(i)
		AppendToGraph wFRET vs wDT
		ModifyGraph rgb($NameOfWave(wFRET))=(wRGB[0][i],wRGB[1][i],wRGB[2][i])
	endfor
	ModifyGraph mode=3, marker=8, log(bottom)=1, mirror=1
	SetAxis left -0.5,1.5
	Label left "\\Z14FRET E"
	Label bottom "\\Z14Dwell Time [frames]"
	
	//display fretIN vs fretOUT
	wave wFretINrecord, wFretOUTrecord, wtotSTATEinRecord
	Make/O/N=(5,3) stateColorWave
	stateColorWave[0][0]= {65535,0,0,65535,0}
	stateColorWave[0][1]= {0,65535,0,0,65535}
	stateColorWave[0][2]= {0,0,65535,65535,65535}
	Display /W=(938,45,1199,279)/N=fretInOut
	AppendToGraph wFretINrecord vs wFretOUTrecord
	ModifyGraph mode=3,marker=19,msize=1,mirror=2
	ModifyGraph zColor(wFretINrecord)={wtotSTATEinRecord,*,*,cindexRGB,0,stateColorWave}	
	Label left "\\Z14Initial FRET"
	Label bottom "\\Z14Final FRET"
	SetAxis left -0.5,1.5
	SetAxis bottom -0.5,1.5
	ModifyGraph height={Aspect,1}	
		
	//display fretIN vs fretOUT histogram
	Duplicate/O wFretINrecord wFret_Y
	Duplicate/O wFretOUTrecord wFret_X
	wFret_X = (wFRET_X<-1 || wFRET_X>2)? Nan : wFRET_X
	wFret_Y = (wFRET_Y<-1 || wFRET_Y>2)? Nan : wFRET_Y
	wFret_X = (numtype(wFRET_Y)==2)? Nan : wFRET_X
	wFret_Y = (numtype(wFRET_X)==2)? Nan : wFRET_Y
	WaveTransform/O zapNaNs  wFret_X						
	WaveTransform/O zapNaNs  wFret_Y						
	fluo_hist2d(wFret_X, wFret_Y, "tdp", 50, 50)
//	hist2d_maker(wFretOUTrecord, wFretINrecord, "tdp", 50, 50)	
	wave tdp
//	Display/N=TDPhist /W=(938,45,1199,279)
//	AppendImage tdp
//	ModifyImage tdp ctab= {1,*,Rainbow,1}, minRGB=NaN
//	ModifyGraph height={Aspect,1},mirror=2
//	Label left "\\Z14Initial FRET"
//	Label bottom "\\Z14Final FRET"
//	SetAxis left -0.5,1.5
//	SetAxis bottom -0.5,1.5
	
	//display in contours
//	Display/N=TDPcontour /W=(938,45,1199,279)
//	AppendMatrixContour tdp
//	ModifyContour tdp ctabLines={*,*,Rainbow,1}, labels=0
//	ModifyGraph height={Aspect,1},lSize=2,mirror=2
//	Label left "\\Z14Initial FRET"
//	Label bottom "\\Z14Final FRET"
//	SetAxis left -0.5,1.5
//	SetAxis bottom -0.5,1.5
	
	SetDataFolder saveDFR

End
	


Function getSegments(wS)
	wave wS			//"HMM_s" analogue

	Variable i = 0, startP = 0, dwell
	NVAR NumStates	
	wave transOcc, transOccCalc
	Make/WAVE/FREE refDT
	for(i=0;i<NumStates;i+=1)
		Make/N=0 $"wDT"+num2str(i)
		refDT[i] = $"wDT"+num2str(i)
	endfor
	
	i=0
	do
		if ( (wS[i] != wS[i+1]) && startP==0 )		//first transition, startP == 0	
			startP = i+1			
			transOcc[wS[i+1]][wS[i]] +=1					//y vs x...			
		elseif ( (wS[i] != wS[i+1]) && startP>0 )	//after first trans., start counting dwells, startP > 0
			dwell = i - startP +1			
			Wave currDT = refDT[wS[i]]
			InsertPoints 0, 1, currDT
			currDT[0] = dwell									//store dwelltime
			transOcc[wS[i+1]][wS[i]] +=1					//y vs x...			
			startP = i+1										//update startP
		endif
		
		i += 1
	while (i < dimSize(wS,0)-1)	

	
	//store
	for(i=0;i<NumStates;i+=1)
		Concatenate {refDT[i]}, $"wDTrecord"+num2str(i)
		KillWaves $"wDT"+num2str(i)
	endfor	
	
End


//extract mean FRET during each dwell time
Function getDataSegments(wS, wFRET)
	wave wS, wFRET		//"HMM_s" analogue
		
	NVAR NumStates	
	Variable i = 0, startP = 0, dwell
	Variable x1, x2, meanFRET
	wave transOcc, transOccCalc	
	
	Make/WAVE/FREE refDT, refFRET
	for(i=0;i<NumStates;i+=1)
		Make/N=0/O $"wDT"+num2str(i)
		refDT[i] = $"wDT"+num2str(i)
		Make/N=0/O $"wFRET"+num2str(i)
		refFRET[i]=$"wFRET"+num2str(i)
	endfor
	Make/FREE/N=0 fretIN, fretOUT, totSTATEin, totSTATEout	//, totDT
	
	i=0
	do
		if ( (wS[i] != wS[i+1]) && startP==0 )		//first transition		
			InsertPoints 0, 1, fretIN, totSTATEin, totSTATEout
			x1 = pnt2x(wFRET, 0)
			x2 = pnt2x(wFRET, i)
			fretIN[0] = sum(wFRET, x1, x2 )/(i+1)		//from start til transition
			totSTATEin[0] = wS[i]
			totSTATEout[0] = wS[i+1]
			transOcc[wS[i+1]][wS[i]] +=1					//y vs x...
	
			startP = i+1			
		elseif ( (wS[i] != wS[i+1]) && startP>0 )	//after first trans., start counting dwells, startP > 0
			dwell = i - startP +1
			x1 = pnt2x(wFRET, startP)
			x2 = pnt2x(wFRET, i)
			meanFRET = sum(wFRET, x1, x2 )/dwell	

			Wave currDT = refDT[wS[i]]
			Wave currFRET = refFRET[wS[i]]
			InsertPoints 0, 1, currDT, currFRET
			currDT[0] = dwell									//store dwelltime
			currFRET[0] = meanFRET							//store mean FRET of dwell
			
			InsertPoints 0, 1, fretIN, fretOUT, totSTATEin, totSTATEout	//totDT
//			totDT[0] = dwell
			totSTATEin[0] = wS[i]
			totSTATEout[0] = wS[i+1]
			fretOUT[0] = meanFRET
			fretIN[0] = meanFRET							//fretIN is one ahead			
			transOcc[wS[i+1]][wS[i]] +=1					//y vs x...
			
			startP = i+1										//update startP
		endif
		
		i += 1
	while (i < dimSize(wS,0)-1)	

	if(startP>0)												//termination if there was a transition
		dwell = i - startP +1
		x1 = pnt2x(wFRET, startP)
		x2 = pnt2x(wFRET, i)
		meanFRET = sum(wFRET, x1, x2 )/dwell	
		InsertPoints 0, 1, fretOUT						//fret value til the end
		fretOUT[0] = meanFRET
	endif	

	
	//store
	for(i=0;i<NumStates;i+=1)
		Concatenate {refDT[i]}, $"wDTrecord"+num2str(i)
		Concatenate {refFRET[i]}, $"wFRETrecord"+num2str(i)
	endfor
	Concatenate {fretIN}, $"wFretINrecord"
	Concatenate {fretOUT}, $"wFretOUTrecord"
//	Concatenate {totDT}, $"wtotDTrecord"
	Concatenate {totSTATEin}, $"wtotSTATEinRecord"
	Concatenate {totSTATEout}, $"wtotSTATEoutRecord"

End


//set NVAR frameTime > 0 to work in [seconds]; if not provided, time is in [frames]
Function calcDThist(wDT [, mute])	
	wave wDT							//contains dwell times
	variable mute					//if set!=2 -> no printing to history; if set ==2 -> no graphs
		
	variable numDT = numpnts(wDT)						//number of dwell times recieved
	if(numDT<3)
		Return 0
	endif
	
	variable DTmax = WaveMax(wDT)+1						//biggest dwell time found
	string histStr = ReplaceString("record", NameOfWave(wDT), "hist")
	string infoStr
	Make/O/N=(DTmax) $histStr, $histStr+"Cum"
	wave wHist = $histStr, wHistCum = $histStr+"Cum"
	if(ParamIsDefault(mute))
		print "n(DT)=", numpnts(wDT)
	endif
			
	//calc histograms
	Histogram/B=2 wDT, wHist	
	Histogram/B=2/P/CUM wDT, wHistCum	
	wHist = (wHist > 0)? wHist : NaN
	wHistCum = (numtype(wHist)==0)? wHistCum : NaN
	
		
	//display if not "mute"
	if(mute!=2)
		//DoWindow/K DTdistRAW_Plot
		Display/N=DThistRAW_Plot
		AppendToGraph/R/C=(0,0,0) wHist 
		AppendToGraph/L wHistCum
		ModifyGraph mode($histStr)=3,marker($histStr)=19,msize($histStr)=2
		ModifyGraph mode($histStr+"Cum")=3
		Label left, "\\Z18\\K(65535,0,0)Integrated Prob"
		Label right, "\\Z18Occurrence"
		Label bottom, "\\Z18 Time"
		SetAxis bottom 0,*
		ModifyGraph log(right)=1
	endif
	
	// calc. weighting wave
	string strWeight = ReplaceString("record", NameOfWave(wDT), "weight")
	duplicate/O wHist $strWeight/WAVE=wWeight
	wWeight = sqrt(wHist)

	//fit: dblexp_XOffset
	K0=1 	///TBOX=272
	//CurveFit/Q/W=2/L=(DTmax)/H="10000" /NTHR=0 dblexp_XOffset  wHistCum /D
	CurveFit/Q/W=2/L=(DTmax)/H="100" /NTHR=0 exp_XOffset  wHistCum /W=wWeight /D
	wave W_coef
		
	
	//build infoStr
	infoStr = "\r\ttau1 = " + num2str(W_coef[2]) + " frames"//\r\ttau2 = " + num2Str(W_coef[4]) + " frames"
//	infoStr = infoStr + "\r\tchi^2 = " + num2Str(V_chisq) + "\r\tn(dt)  = " + num2Str(numDT) + "\r\tn(traces) = "+num2Str(evaCount)
	if(mute!=2)
		Textbox/F=0/B=1/A=RC "\f01ExpFit: "+histStr+"\f00"+infoStr		//transparent: /B=1
		ModifyGraph rgb($"#2")=(0,0,0)		
	endif
			
	if(ParamIsDefault(mute))
		print "RAW "+histStr+infoStr
	endif
	
	Return W_coef[2]	//i.e.: tau
End


//###################
//# aux
//###################

//uses last processed input trace
function plot_gamma()

	setdatafolder :HMM
	wave HMM_gamma = $"HMM_gamma", HMM_s
	
	display HMM_gamma[][0]
	AppendToGraph/R HMM_s
	appendtograph HMM_gamma[][1],  HMM_gamma[][2],  HMM_gamma[][3]
	ModifyGraph rgb(HMM_gamma#1)=(65535,43690,0),rgb(HMM_gamma#2)=(3,52428,1);DelayUpdate
	ModifyGraph rgb(HMM_gamma#3)=(0,0,65535),rgb(HMM_s)=(0,0,0)
	ReorderTraces HMM_s,{HMM_gamma#1,HMM_gamma#2,HMM_gamma#3}
	ModifyGraph lsize=2

	setdatafolder ::
end


//uses last processed input trace
function plot_gamma_trans()

	setdatafolder :HMM
	wave HMM_gamma_trans = $"HMM_gamma_trans", HMM_s
	
	Display/R HMM_s
	AppendToGraph HMM_gamma_trans[0][0][], HMM_gamma_trans[0][1][],  HMM_gamma_trans[0][2][],  HMM_gamma_trans[0][3][]
	AppendToGraph HMM_gamma_trans[1][0][], HMM_gamma_trans[1][1][],  HMM_gamma_trans[1][2][],  HMM_gamma_trans[1][3][]
	AppendToGraph HMM_gamma_trans[2][0][], HMM_gamma_trans[2][1][],  HMM_gamma_trans[2][2][],  HMM_gamma_trans[2][3][]
	AppendToGraph HMM_gamma_trans[3][0][], HMM_gamma_trans[3][1][],  HMM_gamma_trans[3][2][],  HMM_gamma_trans[3][3][]

	ModifyGraph rgb(HMM_gamma_trans#1)=(65535,43690,0),rgb(HMM_gamma_trans#2)=(3,52428,1)
	ModifyGraph rgb(HMM_gamma_trans#3)=(0,0,65535),rgb(HMM_s)=(0,0,0)
	ReorderTraces HMM_s,{HMM_gamma_trans,HMM_gamma_trans#1,HMM_gamma_trans#2,HMM_gamma_trans#3}
	ModifyGraph lsize=2

	setdatafolder ::
end


function checkDbal()


	NVAR NumStates
	wave a = HMM_a_ens
	wave p_ = HMM_pi_stat

	variable deltaG
	
	duplicate/O a a1, a2, diff, lnBigK

	//calc fluxes
	a1 = p_[p][0]*a[p][q]
	a2 = p_[q][0]*a[q][p]	
	diff = a1[p][q] - a2[p][q]
	MatrixOP/O sumFluxes = sum(abs(diff))/2
	
	print GetDataFolder(1)
	print "sum(fluxes) =",sumFluxes[0]
	
	//calc deltaG	
	lnBigK = ln(a[p][q]/a[q][p])
//	lnBigK = (p>q)? lnBigK : 0
	lnBigK = (numtype(lnBigK)==2)? 0 : lnBigK
	if(NumStates==2)
		deltaG = - lnBigK[1][1]
		print "deltaG =", deltaG, "kT"
	elseif(NumStates==3)
//		deltaG = lnBigK[1][0]+lnBigK[2][1]-lnBigK[2][0]
		deltaG = -(lnBigK[1][0]+lnBigK[2][1]+lnBigK[0][2])
		print "deltaG(cycle) =", deltaG, "kT"
	elseif(NumStates==4)
//		deltaG = lnBigK[1][0]+lnBigK[2][1]+lnBigK[3][2]-lnBigK[3][0]
		deltaG = -(lnBigK[1][0]+lnBigK[2][1]+lnBigK[3][2]+lnBigK[0][3])
		print "deltaG(main cycle) =", deltaG, "kT"
	endif
	
End


//if something went wrong during calculation
// in :HMM...
function postCorrIC([cont, dbal, consItot])
	variable cont, dbal, consItot
	
//	NVAR NumStates, NumDims, NumSymb
	NVAR logP_FB, vBIC, vAIC, vAICc
	wave log_logP_FB, log_BIC, log_AIC, log_AICc

	variable i
	for(i=0; i<numpnts(log_logP_FB); i+=1)
	
		logP_FB = log_logP_FB[i]
		ENS_calcIC(cont=cont, dbal=dbal, consItot=consItot)
		
		log_BIC[i] = vBIC
		log_AIC[i] = vAIC
		log_AICc[i] = vAICc	
	endfor

	ENS_calcIC(verbose=1, cont=cont, dbal=dbal, consItot=consItot)
end


function getHMMwaves()

	wave/WAVE wInputRef
	string assocList
	DFREF saveDFR = GetDataFolderDFR()
	SetDataFolder ::FRET:offset 
	NewDataFolder subset
	
	variable i,j
	for(i=0; i<dimSize(wInputRef,0); i+=1)
		assocList = StringByKey("AssociatedWaves", note(wInputRef[i]), "=", "\r")
		j=0
		do
			duplicate $StringFromList(j, assocList) :subset:$StringFromList(j, assocList)
			j+=1
		while(j<3)
	endfor
	
	print i
	SetDataFolder saveDFR
	
End


Function totNumPnts()
	SVAR HMM_path = root:HMM_path
	wave/WAVE wInputRef //= $HMM_path+"wInputRef"
	variable tot = 0, i=0
	
	do
		tot += dimSize(wInputRef[i][0],0)
		i+=1
	while(i<dimSize(wInputRef, 0))
	print "Total number of pnts = ", tot
End


Function getBleachTail()

	string wList = WaveList("HMM_x_y_sim*", ";", "" )
	variable i
	
	NewDataFolder/S/O bleachTailData
	
	for(i=0;i<ItemsInList(wList);i+=1)
		string currStr = StringFromList(i, wList)
		duplicate ::$currStr $currStr
		wave currWave = $currStr
		variable length = numpnts(currWave)
		variable newlength = length + 5
		Redimension /N=(newlength) currWave
		currWave[length, newlength-1] = -1
		
		currWave = currWave[p]+1
	endfor

End


function dispA()
	DFREF saveDFR = GetDataFolderDFR()
	SVAR HMM_path = root:HMM_path
	if(DataFolderExists(HMM_path))
		SetDataFolder HMM_path
	else
		print "dispA(): proceeds in currDF."
	endif

	wave HMM_a_ens	
	display/N=A_win
	AppendImage HMM_a_ens
	ModifyImage HMM_a_ens log=1;DelayUpdate
	ModifyImage HMM_a_ens minRGB=NaN,maxRGB=(0,0,0)
	ModifyImage HMM_a_ens ctab= {1e-7,0.5,Rainbow,0}
	ModifyGraph height={Aspect,1}
//	TextBox/C/N=text0/F=0/B=0/A=RC/X=92.79/Y=-58.62/E=0 "\\Z14"+GetDataFolder(0)

	SetDataFolder saveDFR
end


//###################
//# test range
//###################


//Use TbT params for sB run with fixed b_params.
//Point at renamed HMM_TbT DF.
Function prep2ndRun(nStates[, hi, mute, randSub, randStart])
	Variable nStates, hi, mute
	Variable randSub			//if set and >0: randSub contains factor for subset size
	Variable randStart

	//check dependences
	wave/T/Z wOutputNames
	wave/Z collect_b_param
	if(!WaveExists(wOutputNames))
		Abort "prep2ndRun(): No TbT-input found!"
	endif 

	//init
	string source_DF = GetDataFolder(1)
	variable nTraces = dimSize(wOutputNames, 0)
	SetDataFolder ::
	if(ParamIsDefault(mute))
		HMM_init()
	else
		HMM_init(mute=1)	
	endif	
	
	//globals
	SVAR HMM_path = root:HMM_path
	SVAR HMM_inputPath = root:HMM_inputPath
	SetDataFolder HMM_path
	String/G strExcludeB = ""
	NVAR NumStates
	NumStates = nStates			


	//start parameters:
	if(ParamIsDefault(randStart))
		HMM_startParam()	
	else
		randomStart(nStates)
	endif
	ENS_params(start=1)


	
	//prep wInputRef
	Make/WAVE/O/N=(nTraces,2) wInputRef
	
	variable i, n
	for(i=0; i<nTraces;i+=1)
		string currOutput = source_DF+StringFromList(0,wOutputNames[i])
		string currInputList = StringByKey("HMMWaves", note($currOutput), "=", "\r")
		wInputRef[i][0] = $HMM_inputPath+StringFromList(0,currInputList)
		wInputRef[i][1] = $HMM_inputPath+StringFromList(1,currInputList)
	
		//prep b_params
		string strObs = NameOfWave(wInputRef[i][0])	
		string strCurr_b = "b"+strObs[3, strlen(strObs)-1]
		duplicate/R=[*][*][*][i] collect_b_param $HMM_path+strCurr_b/WAVE=new_b
		duplicate/FREE new_b orig_b

		//additional states
		Redimension/N=(-1, -1, NumStates) new_b
		variable hiCutOff = NumStates/2
		if(!ParamIsDefault(hi))
			hiCutOff= NumStates/2-1
			if(hi<0)
				hiCutOff = NumStates/2 + hi
			endif
		endif
		new_b = (r<hiCutOff)? orig_b[p][q][0]	: orig_b[p][q][1]
						
	endfor


	//subset option
	randSub = (ParamIsDefault(randSub)) ? 0 : randSub							//default: no randSub
	if(randSub>0 && randSub<1)
		randomSubset(randSub)
	elseif (randSub<0 || randSub>1)
		Print "prep2ndRun. Check parameter \"randSub\"."
	endif


	SetDataFolder ::
	
End

//4 cyclic:
HMM_a_start[0][0]= {0.9,0.1,0,0.05}
HMM_a_start[0][1]= {0.05,0.8,0.1,0}
HMM_a_start[0][2]= {0,0.1,0.8,0.05}
HMM_a_start[0][3]= {0.05,0,0.1,0.9}


Function ColorizeMe()

	variable i, minStates=2, maxStates=6	
	wave wRGB
	
	for(i=minStates; i<=maxStates; i+=1)
		string traceName = StringFromList(i-minStates, TraceNameList("", ";", 1))
		ModifyGraph rgb($traceName)=(wRGB[0][i-minStates],wRGB[1][i-minStates],wRGB[2][i-minStates])
	endfor	

End


Function hyperBatch_sB()

	string currDF = GetDataFolder(1)

//	Batch_sB(currDF)

//	Batch_sB_special(currDF)
	
	Batch_sB_SUB(currDF)

//	Batch_sB_rand(currDF)

End


//special CONT semi-ensemble
Function Batch_sB_special(sourceDF)
	string sourceDF //= GetDataFolder(1)


	string tList, traceName, DFname
	Variable tNum	
	variable i=4		//, minStates=2, maxStates=6	
	Variable timerRefNum = startMSTimer
//	string sourceDF = GetDataFolder(1)
	
	
//	Display/N=compBIC
	Make/O wRGB = {{0,0,0}, {1,16019,65535}, {3,52428,1}, {65535,0,65535}, {0,65535,65535}}
	DoWindow compBIC
	if (V_flag==0)
		Display/N=compBIC
	endif
	
//######################
		print "\r3sB-hi:"
	//initialize		
		SetDataFolder sourceDF		//holds params & wList
		prep2ndRun(3, hi=1, mute=1)
		SVAR HMM_path = root:HMM_path
		SVAR HMM_inputPath = root:HMM_inputPath
	
	//GO
		ENS_converge(cont=1, resume=1, iter=300)	// dbal=1,


	//Complete & cleanup
		wave currBIC = $HMM_path+"log_BIC"
		AppendToGraph/W=compBIC currBIC
		tList = TraceNameList("compBIC", ";", 1)
		tNum = ItemsInList(tList)-1
		traceName = StringFromList(tNum, tList)
		ModifyGraph/W=compBIC rgb($traceName)=(wRGB[0][1],wRGB[1][1],wRGB[2][1])
		DoUpdate/W=compBIC
		
		
		//unique DF name
		DFname = "HMM_3sB-hi"		
		RenameDataFolder $HMM_path $DFname
		SetDataFolder sourceDF


//######################
		print "\r4sB-cyclic:"
		Dowindow/K ensembleLog
	//initialize		
		SetDataFolder sourceDF		//holds params & wList
		prep2ndRun(4, mute=1)
		SVAR HMM_path = root:HMM_path
		SVAR HMM_inputPath = root:HMM_inputPath
		wave HMM_a_start = $HMM_path+"HMM_a_start", HMM_pi_start = $HMM_path+"HMM_pi_start"
		//cyclic
		HMM_a_start[0][] = {{0.9}	,	{0.05}	,	{0}		,	{0.05}}
		HMM_a_start[1][] = {{0.1}	,	{0.8}		,	{0.1}		,	{0}}
		HMM_a_start[2][] = {{0}		,	{0.1}		,	{0.8}		,	{0.1}} 
		HMM_a_start[3][] = {{0.05}	,	{0}		,	{0.05}	,	{0.9}}
		ENS_params(start=1)
	
	//GO
		ENS_converge(cont=1, resume=1, iter=400)


	//Complete & cleanup
		wave currBIC = $HMM_path+"log_BIC"
		AppendToGraph/W=compBIC currBIC
		tList = TraceNameList("compBIC", ";", 1)
		tNum = ItemsInList(tList)-1
		traceName = StringFromList(tNum, tList)
		ModifyGraph/W=compBIC rgb($traceName)=(wRGB[0][2],wRGB[1][2],wRGB[2][2])
		DoUpdate/W=compBIC
		
		
		//unique DF name
		DFname = "HMM_4sBcyc"	
		RenameDataFolder $HMM_path $DFname
		SetDataFolder sourceDF


//######################
//		print "\r4sB-cyclic_dbal:"
//		Dowindow/K ensembleLog
//	//initialize		
//		SetDataFolder sourceDF		//holds params & wList
//		prep2ndRun(4)
//		SVAR HMM_path = root:HMM_path
//		SVAR HMM_inputPath = root:HMM_inputPath
//		wave HMM_a_ens = $HMM_path+"HMM_a_ens"
//		//cyclic
//		HMM_a_ens[0][] = {{0.9}	,	{0}		,	{0.05}	,	{0.05}}
//		HMM_a_ens[1][] = {{0}		,	{0.8}		,	{0.1}		,	{0.1}}
//		HMM_a_ens[2][] = {{0.1}	,	{0.1}		,	{0.8}		,	{0}} 
//		HMM_a_ens[3][] = {{0.05}	,	{0.05}	,	{0}		,	{0.9}} 
//	
//	//GO
//		ENS_converge(cont=1, dbal=1, resume=1, iter=1000)
//
//
//	//Complete & cleanup
//		wave currBIC = $HMM_path+"log_BIC"
//		AppendToGraph/W=compBIC currBIC
//		tList = TraceNameList("compBIC", ";", 1)
//		tNum = ItemsInList(tList)-1
//		traceName = StringFromList(tNum, tList)
//		ModifyGraph/W=compBIC rgb($traceName)=(wRGB[0][2],wRGB[1][2],wRGB[2][2])
//		DoUpdate/W=compBIC
//		
//		
//		//unique DF name
//		DFname = "HMM_4sBcyc_dbal"		
//		RenameDataFolder $HMM_path $DFname
//		SetDataFolder sourceDF


//######################
		print "\r4sB-cyc2:"
		Dowindow/K ensembleLog
	//initialize		
		SetDataFolder sourceDF		//holds params & wList
		prep2ndRun(4, mute=1)
		SVAR HMM_path = root:HMM_path
		SVAR HMM_inputPath = root:HMM_inputPath
		wave HMM_a_start = $HMM_path+"HMM_a_start"
		//cyclic
		HMM_a_start[0][] = {{0.9}	,	{0}		,	{0.05}	,	{0.05}}
		HMM_a_start[1][] = {{0}		,	{0.8}		,	{0.1}		,	{0.1}}
		HMM_a_start[2][] = {{0.1}	,	{0.1}		,	{0.8}		,	{0}} 
		HMM_a_start[3][] = {{0.05}	,	{0.05}	,	{0}		,	{0.9}} 
		ENS_params(start=1)
	
	//GO
		ENS_converge(cont=1, resume=1, iter=400)


	//Complete & cleanup
		wave currBIC = $HMM_path+"log_BIC"
		AppendToGraph/W=compBIC currBIC
		tList = TraceNameList("compBIC", ";", 1)
		tNum = ItemsInList(tList)-1
		traceName = StringFromList(tNum, tList)
		ModifyGraph/W=compBIC rgb($traceName)=(wRGB[0][2],wRGB[1][2],wRGB[2][2])
		DoUpdate/W=compBIC
		
		
		//unique DF name
		DFname = "HMM_4sBcyc2"		
		RenameDataFolder $HMM_path $DFname
		SetDataFolder sourceDF


//######################
//		print "\r4sB-cyc2_dbal:"
//		Dowindow/K ensembleLog
//	//initialize		
//		SetDataFolder sourceDF		//holds params & wList
//		prep2ndRun(4)
//		SVAR HMM_path = root:HMM_path
//		SVAR HMM_inputPath = root:HMM_inputPath
//		wave HMM_a_ens = $HMM_path+"HMM_a_ens"
//		//cyclic 2
//		HMM_a_ens[0][] = {{0.9}	,	{0.05}	,	{0}		,	{0.05}}
//		HMM_a_ens[1][] = {{0.1}	,	{0.8}		,	{0.1}		,	{0}}
//		HMM_a_ens[2][] = {{0}		,	{0.1}		,	{0.8}		,	{0.1}} 
//		HMM_a_ens[3][] = {{0.05}	,	{0}		,	{0.05}	,	{0.9}} 
//	
//	//GO
//		ENS_converge(cont=1, dbal=1, resume=1, iter=1000)
//
//
//	//Complete & cleanup
//		wave currBIC = $HMM_path+"log_BIC"
//		AppendToGraph/W=compBIC currBIC
//		tList = TraceNameList("compBIC", ";", 1)
//		tNum = ItemsInList(tList)-1
//		traceName = StringFromList(tNum, tList)
//		ModifyGraph/W=compBIC rgb($traceName)=(wRGB[0][2],wRGB[1][2],wRGB[2][2])
//		DoUpdate/W=compBIC
//		
//		
//		//unique DF name
//		DFname = "HMM_4sBcyc2_dbal"		
//		RenameDataFolder $HMM_path $DFname
//		SetDataFolder sourceDF


//######################
		print "\r5sB-cyc:"
		Dowindow/K ensembleLog
	//initialize		
		SetDataFolder sourceDF		//holds params & wList
		prep2ndRun(5, mute=1)
		SVAR HMM_path = root:HMM_path
		SVAR HMM_inputPath = root:HMM_inputPath
		wave HMM_a_start = $HMM_path+"HMM_a_start"
		//cyclic 2
		HMM_a_start[][0] = {0.9,		0.1,		0,			0,			0.05}
		HMM_a_start[][1] = {0.05,		0.8,		0.1,		0,			0}
		HMM_a_start[][2] = {0,			0.1,		0.7,		0.1,		0}
		HMM_a_start[][3] = {0,			0,			0.2,		0.8,		0.05}
		HMM_a_start[][4] = {0.05,		0,			0,			0.1,		0.9}
		ENS_params(start=1)
	
	//GO
		ENS_converge(cont=1, resume=1, iter=400)


	//Complete & cleanup
		wave currBIC = $HMM_path+"log_BIC"
		AppendToGraph/W=compBIC currBIC
		tList = TraceNameList("compBIC", ";", 1)
		tNum = ItemsInList(tList)-1
		traceName = StringFromList(tNum, tList)
		ModifyGraph/W=compBIC rgb($traceName)=(wRGB[0][3],wRGB[1][3],wRGB[2][3])
		DoUpdate/W=compBIC
		
		
		//unique DF name
		DFname = "HMM_5sBcyc"		
		RenameDataFolder $HMM_path $DFname
		SetDataFolder sourceDF


//	endfor
	Print "TOT: min passed", stopMSTimer(timerRefNum) / 6e7, "(timer " + num2str(timerRefNum) +  ")"	

End


//CONT semi-ensemble
Function Batch_sB(sourceDF)
	string sourceDF

	variable i, minStates=2, maxStates=6	
	Variable timerRefNum = startMSTimer	
	
	
	DoWindow compBIC
	if (V_flag==0)
		Display/N=compBIC
	endif
	
	//Make/O wRGB = {{0,0,0}, {1,16019,65535}, {3,52428,1}, {65535,0,65535}, {0,65535,65535}}
	ColorTab2Wave dBZ14		//creates wave M_colors (14x3 pnts) from the built-in color table dBZ14
	Wave wRGB = M_colors
	
	
	
	for(i=minStates; i<=maxStates; i+=1)
		print "\rModel:",i
		Dowindow/K ensembleLog
		

	//initialize		
		SetDataFolder sourceDF		//holds params & wList
		prep2ndRun(i, mute=1)
		SVAR HMM_path = root:HMM_path
		SVAR HMM_inputPath = root:HMM_inputPath				

	
	//GO
		ENS_converge(cont=1, resume=1, iter=i*100)		//, dbal=1


	//Complete & cleanup
		wave currBIC = $HMM_path+"log_BIC"
		AppendToGraph/W=compBIC currBIC
		string traceName = StringFromList(i-minStates, TraceNameList("compBIC", ";", 1))
		Variable mod_i = mod(i, DimSize(wRGB,0))
		ModifyGraph/W=compBIC rgb($traceName)=(wRGB[mod_i][0],wRGB[mod_i][1],wRGB[mod_i][2])
		DoUpdate/W=compBIC
		
		
	//unique DF name
		string DFname = "HMM_"+num2Str(i)+"sB"		//_dbal"		
		RenameDataFolder $HMM_path $DFname		//UniqueName(DFname, 11, 0)

		SetDataFolder sourceDF
	endfor
	
	Print "TOT: min passed", stopMSTimer(timerRefNum) / 6e7, "(timer " + num2str(timerRefNum) +  ")"	
End


//subsets CONT semi-ensemble
Function Batch_sB_sub(sourceDF)
	string sourceDF

	Variable nRuns=1					//todo
	Variable randSub=0.9			//todo
	Variable iter=150				//todo
	
	Variable i, timerRefNum = startMSTimer	
	
	
	DoWindow compBIC
	if (V_flag==0)
		Display/N=compBIC
	endif
	
	//Make/O wRGB = {{0,0,0}, {1,16019,65535}, {3,52428,1}, {65535,0,65535}, {0,65535,65535}}
	ColorTab2Wave dBZ14		//creates wave M_colors (14x3 pnts) from the built-in color table dBZ14
	Wave wRGB = M_colors
	
	
	
	for(i=0; i<nRuns; i+=1)
		print "\rSUB Model:", i, "SubSetFraction:",  randSub
		Dowindow/K ensembleLog
		

	//initialize		
		SetDataFolder sourceDF							//holds params & wList
		prep2ndRun(4, mute=1, randSub=randSub)
		SVAR HMM_path = root:HMM_path
		SVAR HMM_inputPath = root:HMM_inputPath				
		//cyclic
		wave HMM_a_start = $HMM_path+"HMM_a_start"
		wave HMM_pi_start = $HMM_path+"HMM_pi_start"
		HMM_a_start[0][] = {{0.9}	,	{0.05}	,	{0}		,	{0.05}}
		HMM_a_start[1][] = {{0.1}	,	{0.8}		,	{0.1}		,	{0}}
		HMM_a_start[2][] = {{0}		,	{0.1}		,	{0.8}		,	{0.1}} 
		HMM_a_start[3][] = {{0.05}	,	{0}		,	{0.05}	,	{0.9}} 
		ENS_params(start=1)
	
	//GO
		ENS_converge(cont=1, resume=1, iter=iter, vit=-1)		//, dbal=1
		
		
	//report diff from last two iterations in HMM_a
		Wave log_a = $(HMM_path+"log_a")
		Duplicate /O log_a, $(HMM_path+"log_a_diff") /WAVE=log_a_diff
		Redimension /N=(-1,-1)	log_a_diff		//get rid of layers
		log_a_diff = log_a[p][q][DimSize(log_a,2)-1]-log_a[p][q][DimSize(log_a,2)-2]
		MatrixOP /FREE tmp0 = mean(abs(log_a_diff))
		MatrixOP /FREE tmp1 = maxVal(abs(log_a_diff))
		Print "HMM_a converged to avg", tmp0[0], "maxVal", tmp1[0]


	//Complete & cleanup
		Variable /G $(HMM_path + "p_randSub") = randSub					//save fraction of subset size to HMM folder as "p_randSub"
		
		wave currBIC = $HMM_path+"log_BIC"
		AppendToGraph/W=compBIC currBIC
		string traceName = StringFromList(i, TraceNameList("compBIC", ";", 1))
		Variable mod_i = mod(i, DimSize(wRGB,0))
		ModifyGraph/W=compBIC rgb($traceName)=(wRGB[mod_i][0],wRGB[mod_i][1],wRGB[mod_i][2])
		DoUpdate/W=compBIC
		
		
	//unique DF name
		string DFname = "HMM_4sBcyc_SUB"+num2Str(i)		//_dbal"		
		RenameDataFolder $HMM_path $DFname			//UniqueName(DFname, 11, 0)

		SetDataFolder sourceDF
	endfor
	
	Print "TOT: min passed", stopMSTimer(timerRefNum) / 6e7, "(timer " + num2str(timerRefNum) +  ")"	
End


//batch with random start params (given model)
Function Batch_sB_rand(sourceDF)
	string sourceDF

	variable i, maxRuns=5	, nStates=4				//, minStates=2, maxStates=6	
	Variable timerRefNum = startMSTimer	
	
	
	DoWindow compBIC
	if (V_flag==0)
		Display/N=compBIC
	endif
	
	//Make/O wRGB = {{0,0,0}, {1,16019,65535}, {3,52428,1}, {65535,0,65535}, {0,65535,65535}}
	ColorTab2Wave dBZ14		//creates wave M_colors (14x3 pnts) from the built-in color table dBZ14
	Wave wRGB = M_colors
	
	
	
	for(i=0; i<maxRuns; i+=1)
		print "\rModel:",i
		Dowindow/K ensembleLog
		

	//initialize		
		SetDataFolder sourceDF		//holds params & wList
		prep2ndRun(nStates, mute=1, randStart=1)
		SVAR HMM_path = root:HMM_path
		SVAR HMM_inputPath = root:HMM_inputPath				

	
	//GO
		ENS_converge(cont=1, resume=1, iter=nStates*100, vit=-1)		//, dbal=1


	//Complete & cleanup
		wave currBIC = $HMM_path+"log_BIC"
		AppendToGraph/W=compBIC currBIC
		string traceName = StringFromList(i, TraceNameList("compBIC", ";", 1))
		Variable mod_i = mod(i, DimSize(wRGB,0))
		ModifyGraph/W=compBIC rgb($traceName)=(wRGB[mod_i][0],wRGB[mod_i][1],wRGB[mod_i][2])
		DoUpdate/W=compBIC
		
		
	//unique DF name
		string DFname = "HMM_"+num2Str(nStates)+"sB_rand"		//_dbal"		
		RenameDataFolder $HMM_path $UniqueName(DFname, 11, 0)

		SetDataFolder sourceDF
	endfor
	
	Print "TOT: min passed", stopMSTimer(timerRefNum) / 6e7, "(timer " + num2str(timerRefNum) +  ")"	
End


//further iterations in all matching DFs:
//matchStr includes "*" (e.g.: "HMM_4sB_rand*")
//optional: specify # of additional iterations
function batch_resume(matchStr, [nIters])
	string matchStr
	variable nIters
	nIters = (ParamIsDefault(nIters))? 500 : nIters
	
	DFREF saveDFR = GetDataFolderDFR()
	variable i=0

	do
		string currDF = GetIndexedObjName("", 4, i )		
		if(!cmpStr(currDF, ""))
			print i
			Break
		endif
		
		//catch selected DFs
		if(StringMatch(currDF, matchStr))
		
			//ensure proper log-window
			DoWindow ensembleLog
			if(V_flag)
				KillWindow ensembleLog
			endif

			//start run
			SetDataFolder currDF
			ENS_converge(cont=1, iter=nIters, resume=1)
			SVAR HMM_path = root:HMM_path
			HMM_path = "bla_blupp_palimm"		//inexistent DF
			SetDataFolder saveDFR
		endif

		i+=1
	while(1)

end


//DISC
//point at TbT DF
Function Batch_disc()
	variable i, minStates=2, maxStates=6	
	Variable timerRefNum = startMSTimer	
	string sourceDF = GetDataFolder(1)
	
	
	Display/N=compBIC
	Make/O wRGB = {{0,0,0}, {1,16019,65535}, {3,52428,1}, {65535,0,65535}, {0,65535,65535}}
	
	
	for(i=minStates; i<=maxStates; i+=1)
		print "\rModel:",i

	//initialize		
		HMM_init(mute=1)
		SVAR HMM_path = root:HMM_path
		SVAR HMM_inputPath = root:HMM_inputPath
		
		SetDataFolder HMM_path
		NVAR NumStates, NumDims, NumSymb
		SetDataFolder sourceDF
		NumStates = i					//set globals
		NumDims = 1
		NumSymb = 2
		HMM_inputPath = sourceDF		
				
		HMM_startParam()
		BtnStartHmm("")		

	
	//GO
		ENS_converge(resume=-1, iter=i*100)	// dbal=1,


	//Complete & cleanup
		wave currBIC = $HMM_path+"log_BIC"
		AppendToGraph/W=compBIC currBIC
		string traceName = StringFromList(i-minStates, TraceNameList("compBIC", ";", 1))
		ModifyGraph/W=compBIC rgb($traceName)=(wRGB[0][i-minStates],wRGB[1][i-minStates],wRGB[2][i-minStates])
		DoUpdate/W=compBIC
		
		RenameDataFolder $HMM_path $"HMM_"+num2Str(i)	//+"_dbal"
		SetDataFolder sourceDF

	endfor
	Print "TOT: min passed", stopMSTimer(timerRefNum) / 6e7, "(timer " + num2str(timerRefNum) +  ")"	

End


Function randomSubset(SubSetFactor)
	Variable SubSetFactor		//e.g. 2/3; attention: deletes at least one trace from data set, even if SubSetFactor=1
	
	Wave wInputRef
	Variable nTraces = dimSize(wInputRef, 0)
	Variable SubSetSize = nTraces*SubSetFactor
	
	do
		Variable removeThis = abs(round(enoise(nTraces)))
		DeletePoints/M=0 removeThis, 1, wInputRef
	while(dimSize(wInputRef, 0) > SubSetSize)

End


Function Results(setName) 
	string setName
	

	NVAR NumStates
	string strDF = GetDataFolder(0)
	string layoutStr = setName+"_"+ReplaceString("HMM_", strDF, "")
	String titleStr = layoutStr
	if ( strlen(layoutStr)>30 || CheckName(layoutStr, 8)!=0 )
		//Abort "layoutStr too long\r\r" + layoutStr + "\rnumber of characters " + num2str(strlen(layoutStr))
		layoutStr = "x" + layoutStr[strlen(layoutStr)-28, strlen(layoutStr)-1]
		layoutStr = UniqueName(layoutStr, 8, 0)
	endif
	
	Variable oldPrefState
	Preferences 1; // Turn preferences on and
	oldPrefState = V_Flag // save the old state.
	
	NewLayout/N=$layoutStr/W=(754,45,1421,959) as layoutStr
	ModifyLayout mag=1, units=2
	TextBox/C/N=text0/F=0/B=1/A=LB/X=36.09/Y=96.03 "\\Z24\\f01"+titleStr
	TextBox/C/N=text1/F=0/B=1/A=LB/X=36.09/Y=51.34 "\\Z18Viterbi-Plots:"
	TextBox/C/N=text2/F=0/B=1/A=LB/X=36.09/Y=90.27 "\\Z18HMM Params:"
	
	Preferences oldPrefState // Restore old prefs state.
	
	getViterbiPlots()
	//transOcc:
	AppendLayoutObject/F=0/R=(20,568,215,683)/W=$layoutStr graph transOccWin			

	//transOccCalc:
	AppendLayoutObject/F=0/R=(20,684,215,799)/W=$layoutStr graph transOccCalcWin			

	//FRETvsDT:
	AppendLayoutObject/F=0/R=(216,618,574,799)/W=$layoutStr graph FRETvsDT 			

	//DThist
	AppendLayoutObject/F=0/R=(216,448,574,617)/W=$layoutStr graph DThist			

	//tdp:
	AppendLayoutObject/F=0/R=(21,400,215,566)/W=$layoutStr graph fretInOut	//TDPcontour 			
	
	//Model:
	ENS_drawModel()
	AppendLayoutObject/F=0/R=(-3,80,245,305)/W=$layoutStr graph Model			

	//log_A
	ENS_paramLog()
	AppendLayoutObject/F=0/R=(350,127,577,259)/W=$layoutStr graph A_paramLog			
	
	//dispA
	dispA()	
	AppendLayoutObject/F=0/R=(221,119,383,264)/W=$layoutStr graph A_win			
	
	//pi, A, ...
	wave HMM_a_ens,HMM_pi_ens,HMM_pi_stat
	Edit/N=kinParams/W=(272,306,777,513) HMM_a_ens,HMM_pi_ens,HMM_pi_stat
	ModifyTable format(Point)=1,width(Point)=20,width(HMM_a_ens)=72,width(HMM_pi_ens)=70
	ModifyTable width(HMM_pi_stat)=70
	ModifyTable showParts=0xFE
	AppendLayoutObject/F=0/R=(18,260,552,352)/W=$layoutStr table kinParams			


	//state occupation:
	wave countStateOcc
	duplicate/O countStateOcc stateOccLine
	redimension/N=(1,NumStates) stateoccLine
	Edit/N=Occ  stateOccLine
	ModifyTable format(Point)=1,width(Point)=24,width(stateOccLine)=46
	ModifyTable showParts=0x74
	AppendLayoutObject/F=0/R=(220,409,488,441)/W=$layoutStr table Occ			


	Dowindow/F $layoutStr
End


//preliminary: aux functions for further output plots
function compareBIC()

	variable i=0, j=0
	Make/O/D wLogs=Nan, deltaBIC=Nan
	Make/O/T wLogNames=""
	
	do
		string currDF = GetIndexedObjName("", 4, i )
		if(!cmpStr(currDF, ""))
			print i
			Break
		endif
		if(!StringMatch(currDF, "HMM_*sB*") || StringMatch(currDF, "*sub*"))
			i+=1
			Continue
		endif
		
		wave currLog = $":"+currDF+":log_BIC" 
		wLogs[j] = currLog[dimSize(currLog,0)-1]
		wLogNames[j] = currDF[4,inf]

		i+=1
		j+=1
	while(1)

	WaveTransform/O zapNans wLogs
	Redimension/N=(dimSize(wLogs, 0)) wLogNames
	Duplicate/O wLogs deltaBIC, dummy

	deltaBIC -= wavemin(wLogs)
	dummy = p 

end

function dispBIC()

	wave deltaBIC, wLogNames, dummy
	Display/T deltaBIC
	ModifyGraph mode=8,marker=19,msize=3,lsize=1
	ModifyGraph userticks(top)={dummy,wLogNames},standoff(top)=0
	ModifyGraph gbRGB=(56797,56797,56797)
	ModifyGraph width=85.0394
	//ModifyGraph mode=1, lSize=10,hbFill=2
	//ModifyGraph useBarStrokeRGB=1, barStrokeRGB=(65535,0,0)
	ModifyGraph mirror=2
	ModifyGraph fSize(top)=14//, tkLblRot(top)=70
	Label left "\\Z18�BIC"
	Label top "\\Z18States"
	SetAxis/A/R left
end


//generate random start params
function randomStart(nStates)
	variable nStates

//	DFREF saveDFR = GetDataFolderDFR()
//	SetDataFolder root:	

	Make/O/D/N=(nStates) HMM_pi_start =0
	Make/O/D/N=(nStates,nStates) HMM_a_start =0	
	
	HMM_pi_start = abs(enoise(1))
	MatrixOP/O HMM_pi_start = HMM_pi_start/sum(HMM_pi_start)	

	HMM_a_start =  abs(enoise(1))
	MatrixOP/O normRows = sumRows(HMM_a_start)
	HMM_a_start /= normRows[p]
	
//	SetDataFolder saveDFR
end
// use to converge subset


//	preliminary: use subsets to exit local maxima	(after perturbation EM)
//
//point at TbTanalogue
function globalMax(nStates)
	variable nStates
	
	DFREF TbT_DFR = GetDataFolderDFR()
	Variable nSets = 50, i, vSkip=0
	
	//the full set:
	prep2ndRun(nStates, mute=1)
	Variable/G :HMM:prev_logP_FB = 0
	RenameDataFolder :HMM, HMMfull

	
	//get random start params
	randomStart(nStates)
	wave new_pi = root:HMM_pi_start
	wave new_a = root:HMM_a_start

	for(i=0; i<nSets; i+=1)
	
		// subset iters
		SetDataFolder TbT_DFR	
		prep2ndRun(nStates, mute=1, randSub=1)			//how many traces?
		duplicate/O new_pi :HMM:HMM_pi_start
		duplicate/O new_a :HMM:HMM_a_start
		ENS_params(start=1)
		ENS_converge(cont=1, resume=1, iter=-7, vit=-1)
		wave new_pi = :HMM:HMM_pi_ens
		wave new_a = :HMM:HMM_a_ens
		RenameDataFolder :HMM, $"HMMsub"+num2str(i)
		
		
		
		// apply to entire set
		RenameDataFolder :HMMfull, HMM
		duplicate/O new_pi :HMM:HMM_pi_ens
		duplicate/O new_a :HMM:HMM_a_ens
		ENS_converge(cont=1, resume=1, iter=1, vit=-1)
		NVAR logP_FB=:HMM:logP_FB, prev_logP_FB=:HMM:prev_logP_FB
		if(logP_FB>prev_logP_FB)
			ENS_converge(cont=1, resume=1, iter=-7, vit=-1)
			wave new_pi = :HMM:HMM_pi_ens
			wave new_a = :HMM:HMM_a_ens
			vSkip=0
		else
			vSkip+=1
		endif
		RenameDataFolder :HMM, HMMfull
		
	
		if(vSkip>10)
			Break
		endif
	endfor
			
end


//create new wInputRef in current HMM data folder
//only works for NumDims >=1
//strNoteEntry="AssocFretWaves" for FRET 3D bgr
Function get_new_wInputRef(strNoteEntry, strPathToData)
	String strNoteEntry		//if "AssociatedWaves" or "AssocFretWaves" or whatever is in wave note
	String strPathToData	//e.g. "root:'PNP647N+ATP':FREToutlier:"
	
	Print ks_alex
	NVAR NumDims
	
	DFREF saveDFR = GetDataFolderDFR()
	SetDataFolder strPathToData
	
	String wList
	wList = WaveList(StringFromList(0, ks_alex)+"_*", ";", "")
	wList = RemoveFromList(WaveList("*_X", ";", ""), wList)
	
	SetDataFolder saveDFR
	
	Variable nTraces = ItemsInList(wList)
	Make/WAVE/O/N=(nTraces,NumDims) wInputRef
	
	Variable i, j
	for (i=0; i<nTraces; i+=1)
		Wave currW = $(strPathToData + StringFromList(i,wList))
		String strAssoc = StringByKey(strNoteEntry, note(currW), "=", "\r")
		if (ItemsInList(strAssoc) != NumDims)
			Abort "ENS_init. NumDims and AssocWaves do not match."
		endif
		for (j=0; j<NumDims; j+=1)
			String strW = RemoveEnding(ListMatch(strAssoc, StringFromList(j, ks_alex)+"*"))
			wInputRef[i][j] = $(strPathToData + strW)
		endfor
	endfor
End
