# Supplementary material for: Cochaperones convey the energy of ATP hydrolysis for directional action of Hsp90
Source: Nat Commun. 2024 Jan 17;15:569. doi: 10.1038/s41467-024-44847-6 (PMC10794413; doi:10.1038/s41467-024-44847-6)
Supplement: Supplementary file 4 — Supplementary Code 1 [file 41467_2024_44847_MOESM4_ESM.zip › code/Igor/HMM_cont_disc.ipf]

#pragma rtGlobals=3		// Use modern global access method and strict wave access.

#pragma version = 20160529


//################################
//# What & How?
//################################

//Dwell time extraction from any noisy time trace using discrete or continuous HMMs.

//* NEW: auto-converge trace-by-trace using TbT_converge(totIter[, convOnly])
//			 evaluate using HMM_GUI, delete output if needed.

//* works in saved_traces equivalent DF
//* input preferences can be set in HMM_inputPrefs()
//* turn on "context sensitive help" (Windows) or "Igor Tips" (Mac) to learn about the GUI.
//* works in multiple dimensions; tested up to 2dimensions and 6states


//################################
//# Bugs
//################################
//* 
	


//################################
//# ToDo
//################################

//* ?


//nice to have:
//* speed-up: replace nested loop in Viterbi (not currently possible in Igor...)
//* CleanUp function (to be called from menu, removing all aux waves in :HMM:, closing all wins)


//################################
//# menu
//################################

Menu "HMM"

	"-------------"
	"Init HMM", HMM_init()	
	"GUI", HMM_prepGUI()
	"Start Params", HMM_paramWin()
	"Current Params", HMM_paramWin(current=1)
	"Current Trace Win", HMM_outputWin()
	"Kill Timers", killTimer()
	"Kill Threads", killThreads()
	"-------------"
	"TbT_CONVERGE cmd", /Q, ToCommandLine "TbT_converge(totIter[, convOnly])"
	"TbT Apply Means", TbT_apply_means()
	"TbT Plot Output", totOutputWin("TbT_Output", 1)
	"TbT Plot singleB's", TbT_plotSingleB()
	SubMenu "TbT Plot emi cont. 2D" 
		"Sum", TbT_plot_emi_obs()
		"Single", TbT_plot_emi_obs(allEmi=1)
	End

End


//################################
//# GUI
//################################


Function HMM_prepGUI()

	print ks_alex
	
	
	
	DoWindow HMM_GUI
	if(V_flag)
		KillWindow HMM_GUI
	endif

	SVAR HMM_path = root:HMM_path	
	SVAR HMM_inputPath = root:HMM_inputPath	
	SVAR HMM_currName = $HMM_path+"HMM_currName"

	NVAR HMM_medianSm = $HMM_path+"HMM_medianSm"
	NVAR NumStates = $HMM_path+"NumStates"
	NVAR NumDims = $HMM_path+"NumDims"
	NVAR NumSymb = $HMM_path+"NumSymb"

	wave/T HMM_inputType = $HMM_path+"HMM_inputType"
	string popList = "\""+TextWave2StringList1D(HMM_inputType)+"\""

	NewPanel/N=HMM_GUI/K=1/W=(1300,44,1671,294)

	//HMM prefs tab
	TabControl HmmTab,pos={3,3},size={266,244},tabLabel(0)="HMM Prefs",proc=TabProcHmm,value= 1
	PopupMenu PopInput,pos={20,142},size={122,20},proc=PopInputHmm,title="Input Type"
	PopupMenu PopInput,help={"Define the desired input type."}
	PopupMenu PopInput,mode=2,popvalue=HMM_inputType[1][0],value= #popList
	SetVariable SetInputPath,pos={20,170},size={224,16},title="Input Path"
	SetVariable SetInputPath,value= HMM_inputPath
	SetVariable SetHMMPath,pos={20,190},size={224,16},title="HMM Path"
	SetVariable SetHMMPath,value= HMM_Path
	SetVariable SetCurrData,pos={20,212},size={224,16},title="Current Data"
	SetVariable SetCurrData,value= HMM_currName, noedit=1
//	TitleBox currNameTitle,pos={20,212},size={56,20},title="Current Data",frame=0,anchor= LC,fixedSize=1
//	TitleBox currName,pos={80,212},size={175,20},variable=HMM_currName,fixedSize=1,frame=5
	SetVariable SetNumStates,pos={42,35},size={112,15},bodyWidth=60,proc=HMM_paramsUpdate,title="NumStates"
	SetVariable SetNumStates,limits={1,inf,1},value= NumStates,live= 1
	SetVariable SetNumDims,pos={49,59},size={105,15},bodyWidth=60,proc=HMM_paramsUpdate,title="NumDims"
	SetVariable SetNumDims,limits={1,inf,1},value= NumDims,live= 1
	SetVariable SetNumSymb,pos={21,83},size={133,15},bodyWidth=60,proc=HMM_paramsUpdate,title="NumSymb(disc)"
	SetVariable SetNumSymb,limits={1,inf,1},value= NumSymb,live= 1
	SetVariable SetMedianSm,pos={23,107},size={131,15},bodyWidth=60,proc=HMM_paramsUpdate,title="Median Smooth"
	SetVariable SetMedianSm,help={"Box-size for median smoothing. Set to zero to omit smoothing."}
	SetVariable SetMedianSm,limits={-1,inf,5},value=HMM_medianSm
	Button BtnShowVit,pos={171,141},size={80,20},proc=BtnShowVit,title="showVit"

	//HMM params: continuous & disc tab			todo: DISC!!
	GroupBox params,pos={11,25},size={249,53},title="Params",frame=0
	Button BtnStart,pos={32,47},size={50,20},proc=BtnStartHmm,title="Start"
	Button BtnStore,pos={112,47},size={50,20},proc=BtnStoreHmm,title="Store"
	Button BtnStore,help={"Store current Pi, a, b parameters for later use."}
	Button BtnRecall,pos={192,47},size={50,20},proc=BtnRecallHmm,title="Recall"
	Button BtnRecall,help={"Recall previously stored Pi, a, b parameters."}

	//HMM continuous tab
	TabControl HmmTab,tabLabel(1)="HMM cont"
	Button BtnCont,pos={32,92},size={90,25},proc=BtnGoHmm,title="GO"
	Button BtnCont,help={"Perform one iteration through ForwardBackward, BaumWelch & Viterbi."}
	Button BtnContNoTrans,pos={32,129},size={90,25},proc=BtnGoHmm,title="GO noTrans"
	Button BtnContNoTrans,help={"GO w/o transition matrix update."}
	Button BtnContNoEmi,pos={32,166},size={90,25},proc=BtnGoHmm,title="GO noEmi"
	Button BtnContNoEmi,help={"GO w/o emission parameter update."}
	Button BtnContViterbi,pos={32,203},size={90,25},proc=BtnGoHmm,title="Viterbi"
	Button BtnContViterbi,help={"Calculate state sequence from current params."}

	Button BtnConvCont,pos={152,92},size={90,30},proc=BtnConvHmm,title="Converge"
	Button BtnConvCont,help={"Iterate through ForwardBackward, BaumWelch & Viterbi until threshold for state changes is reached."}
	Button BtnConvContNoTrans,pos={152,137},size={90,40},proc=BtnConvHmm,title="Converge\rnoTrans"
	Button BtnConvContNoTrans,help={"Iterate through ForwardBackward, BaumWelch & Viterbi until threshold for state changes is reached."}
	Button BtnConvContNoEmi,pos={152,188},size={90,40},proc=BtnConvHmm,title="Converge\rnoEmi"
	Button BtnConvContNoEmi,help={"Iterate through ForwardBackward, BaumWelch & Viterbi until threshold for state changes is reached."}

	//HMM discrete tab
	TabControl HmmTab,tabLabel(2)="HMM disc"
	Button BtnDisc,pos={32,92},size={90,25},proc=BtnGoHmm,title="GO"
	Button BtnDisc,help={"Perform one iteration through ForwardBackward, BaumWelch & Viterbi."}
	Button BtnDiscNoTrans,pos={32,129},size={90,25},proc=BtnGoHmm,title="GO noTrans"
	Button BtnDiscNoTrans,help={"GO w/o transition matrix update."}
	Button BtnDiscNoEmi,pos={32,166},size={90,25},proc=BtnGoHmm,title="GO noEmi"
	Button BtnDiscNoEmi,help={"GO w/o emission parameter update."}
	Button BtnDiscViterbi,pos={32,203},size={90,25},proc=BtnGoHmm,title="Viterbi"
	Button BtnDiscViterbi,help={"Calculate state sequence from current params."}

	Button BtnConvDisc,pos={152,92},size={90,30},proc=BtnConvHmm,title="Converge"
	Button BtnConvDisc,help={"Iterate through ForwardBackward, BaumWelch & Viterbi until threshold for state changes is reached."}
	Button BtnConvDiscNoTrans,pos={152,137},size={90,40},proc=BtnConvHmm,title="Converge\rnoTrans"
	Button BtnConvDiscNoTrans,help={"Iterate through ForwardBackward, BaumWelch & Viterbi until threshold for state changes is reached."}
	Button BtnConvDiscNoEmi,pos={152,188},size={90,40},proc=BtnConvHmm,title="Converge\rnoEmi"
	Button BtnConvDiscNoEmi,help={"Iterate through ForwardBackward, BaumWelch & Viterbi until threshold for state changes is reached."}

	//ev. kinetics tab
//	TabControl HmmTab,tabLabel(3)="kinetics"

	//static input/output section
	GroupBox BoxInputOutput,pos={276,4},size={87,239},title="Input / Output"//, fsize=12
	Button BtnNextInput,pos={284,31},size={70,40},proc=BtnNextPrevHmm,title="Next"
	Button BtnPrevInput,pos={284,83},size={70,40},proc=BtnNextPrevHmm,title="Previous"
	Button BtnSave,pos={284,135},size={70,40},proc=BtnSaveHmm,title="Save"
	Button BtnDelete,pos={284,188},size={70,40},proc=BtnDeleteHmm,title="Delete"
	
//	Button BtnLoadInput,pos={284,31},size={70,40},proc=BtnLoadHmm,title="Load"
//	Button BtnNextInput,pos={284,83},size={70,40},proc=BtnNextPrevHmm,title="Next"
//	Button BtnPrevInput,pos={284,135},size={70,40},proc=BtnNextPrevHmm,title="Previous"
//	Button BtnSave,pos={284,188},size={70,40},proc=BtnSaveHmm,title="Save"
	
	
	//window hook functions
	SetWindow HMM_GUI hook(HookHmmGui)=Hook_HMM_GUI		//does the same as clicking "Delete" button on "d" key press
	
	//Update controls
	TabProcHmm("HmmTab",0)	
//	PopInputHmm("PopInput",2,HMM_inputType[1][0])
	DoUpdate/W=HMM_GUI
	
End


//pressing key "d" in HMM_GUI causes same action as clicking "Delete" Btn
Function Hook_HMM_GUI(s)
	STRUCT WMWinHookStruct &s
	
	Variable hookResult = 0
	
	switch(s.eventCode)
		case 11:					//keyboard
			if (s.keycode==100)	//"d" pressed
				 BtnDeleteHmm("")
			endif
			hookResult = 1
			break
	endswitch
	
	return hookResult		// 0 if nothing done, else 1
End


Function HMM_outputWin()

	SVAR HMM_path = root:HMM_path			
	SVAR HMM_inputPath = root:HMM_inputPath
	DFREF saveDFR = GetDataFolderDFR()
	SetDataFolder HMM_path

	SVAR HMM_inputList
	NVAR NumDims, NumStates
	NVAR HMM_medianSm
	
	wave/T HMM_inputType

	DoWindow HMM_Output
	if(V_flag)
		KillWindow HMM_Output
	endif
	Display/K=1/N=HMM_Output/W=(295,44,1297,294)
	SetWindow HMM_Output, hook(HookHmmOutputMouseSelect) = HookHmmOutputMouseSelect
	
	
	
	//init waves for display
	wave /Z wDispWaves
	if(!WaveExists(wDispWaves))	//if no input waves were found
		Make/O/N=(100,NumDims) wDispWaves=0
	endif

	wave /Z wDispWavesRaw
	if(!WaveExists(wDispWavesRaw))	//if no input waves were found
		Make/O/N=(100,NumDims) wDispWavesRaw=0
	endif	

	string sStr = "HMM_s"
	if(WaveExists($sStr))
		wave HMM_s = $sStr
	else
		Make/O/N=100 HMM_s=-1	//just to display...	
	endif
	
	
		
	//display observable waves
	variable i, obsDim = dimSize(wDispWaves, 1)
	obsDim = (obsDim == 0)? 1 : obsDim
	for(i=0; i<obsDim;i+=1)

		if(HMM_medianSm)
			AppendToGraph/W=HMM_Output wDispWavesRaw[][i]			
			if(i==0)
				ModifyGraph rgb(wDispWavesRaw)=(49151,65535,49151)	
			else
				ModifyGraph rgb($"wDispWavesRaw#"+num2str(i))=(65535,49151,49151)	
			endif
			//to be done!
			//ModifyGraph rgb($"wDispRaw"+num2str(i))=(65535,49151,49151)		//lighter colors...
		endif
	
		AppendToGraph/W=HMM_Output wDispWaves[][i]
		

		//color
		if(obsDim==1)			
			ModifyGraph rgb(wDispWaves)=(0,0,65535)
			Break
		endif
				
		if(i==0)
			ModifyGraph rgb(wDispWaves)=(0,52428,0)
		elseif(i==1)
			ModifyGraph rgb($"wDispWaves#"+num2str(i))=(65535,0,0)
		elseif(i==2)
			ModifyGraph rgb($"wDispWaves#"+num2str(i))=(32768,0,0)
		endif
		
	endfor
	
		
	ControlInfo/W=HMM_GUI PopInput
	V_value = (V_value==0)? 2 : V_Value				//workaround for programmatic use
//	if(V_Value==4)
//		AppendToGraph/W=HMM_Output wDispWaves[][2]
//		ModifyGraph rgb($"wDispWaves#2")=(26214,0,0)
//		ReorderTraces wDispWaves,{wDispWaves#2}
//	endif

	//display HMM_s analogue
	AppendToGraph/W=HMM_Output/R HMM_s
	ModifyGraph rgb(HMM_s)=(0,0,0), lsize(HMM_s)=2

	//nice up
	ReorderTraces wDispWaves,{$sStr} 
	Label/W=HMM_Output bottom, "Time [frames]" 
	Label/W=HMM_Output right, "States"
	Label/W=HMM_Output left, HMM_inputType[V_Value-1][0]	
	ShowInfo/W=HMM_Output	
	SetAxis/W=HMM_Output/N=2 bottom *,*
	SetAxis/W=HMM_Output right 0,NumStates-1
	if (V_Value==1 || V_Value==5 || V_Value==6)		//displaying FRET?
		SetAxis/W=HMM_Output left -0.5, 1.5
	endif

	SetDataFolder saveDFR	
End


//use Ctrl key and mouse press and relesase to set cursor position in window
Function HookHmmOutputMouseSelect(s)
	STRUCT WMWinHookStruct &s
	
	Variable hookResult = 0				//0 if we do not handle event, 1 if we handle it
	Variable PlotPosRelative, CsrPosScaledX, CsrPosPointX, CsrPosPoint
	String strTraceName
	
	
	//set some variables if "mousedown" or "mouseup"
	if ( s.eventCode == 3 || s.eventCode == 5 )
		String strClosestTraceInfo = TraceFromPixel(s.mouseLoc.h, s.mouseLoc.v, "")
		if ( strlen(strClosestTraceInfo) != 0 )
			strTraceName = StringByKey("TRACE", strClosestTraceInfo)
		else
			String ListTraces = TraceNameList(s.winName, ";", 1)
			strTraceName = StringFromList(0, ListTraces)
		endif
		wave wTrace = TraceNameToWaveRef(s.winName, strTraceName )
		Variable DimScale = DimDelta(wTrace, 0)
		Variable PlotAreaLeft = NumberByKey("POSITION", GuideInfo(s.winName, "PL"))
		Variable PlotAreaRight = NumberByKey("POSITION", GuideInfo(s.winName, "PR"))
		GetAxis /Q /W=$s.winName bottom					//sets V_min, V_max
	endif
	
	
	if ( s.eventCode == 3 && s.eventMod == 9 )				//eventCode "mousedown" && eventMod "mousedown" + Ctrl key -> 2^0 + 2^3
		PlotPosRelative = (s.mouseLoc.h - PlotAreaLeft) / (PlotAreaRight - PlotAreaLeft)
		CsrPosScaledX = (V_max - V_min) * PlotPosRelative + V_min
		
		CsrPosPoint = x2pnt(wTrace, round(CsrPosScaledX))
		Cursor /P /W=$s.winName A, $strTraceName, CsrPosPoint		// /P -> point number of xWave is used for placing the cursor (not x-value), since xWave may be scaled due to channel mergeing
		
		SetWindow $s.winName userdata(SetCsrA) = "true"
		
		hookResult = 1
	endif
	
	
	if (s.eventCode == 5 && s.eventMod == 8 )				//eventCode "mouseup" && eventMod Ctrl key -> 2^3
		PlotPosRelative = (s.mouseLoc.h - PlotAreaLeft) / (PlotAreaRight - PlotAreaLeft)
		CsrPosScaledX = (V_max - V_min) * PlotPosRelative + V_min
		CsrPosPoint = x2pnt(wTrace, round(CsrPosScaledX))
		Cursor /P /W=$s.winName B, $strTraceName, CsrPosPoint		// /P -> point number of xWave is used for placing the cursor (not x-value), since xWave may be scaled due to channel mergeing
				
		hookResult = 1
	endif
	
	return hookResult
End


Function HMM_paramWin([current])
	variable current
	
	SVAR HMM_path = root:HMM_path
	
	DFREF saveDFR = GetDataFolderDFR()
	SetDataFolder HMM_path

	string winStr, posStr
	
	ControlInfo/W=HMM_GUI HmmTab		//disc or not??
	if(ParamIsDefault(current))	
		wave HMM_pi = HMM_pi_start
		wave HMM_a = HMM_a_start 
		wave HMM_b = HMM_b_param_start
		if(!cmpstr(S_Value,"HMM disc"))
			wave HMM_b = HMM_emit_start
		endif
		winStr = "startParams"
		posStr = "/W=(295,317,1298,529)"
	else
		wave HMM_pi
		wave HMM_a 
		wave HMM_b = HMM_b_param
		if(!cmpstr(S_Value,"HMM disc"))
			wave HMM_b = HMM_emit
		endif
		winStr = "currParams"
		posStr = "/W=(295,417,1298,629)"
	endif
	if(!WaveExists(HMM_pi) || !WaveExists(HMM_a) || !WaveExists(HMM_b))
		SetDataFolder saveDFR
		Abort "HMM_paramWin(): Param waves not found."
	endif
	
	DoWindow $winStr
	if (V_flag)				//if table exists -> replace
		KillWindow $winStr
	endif
	Execute "Edit/K=1/N="+winStr+posStr
	AppendToTable HMM_pi, HMM_a, HMM_b	
	ModifyTable format(Point)=1, width[2,3]=122,width[4,9]=160

	SetDataFolder saveDFR
End


//################################################
//# ButtonControl functions and dummy functions
//################################################


Function TabProcHmm(ctrlName,tab) : TabControl
	String ctrlName
	Variable tab

	//controls of tab0: HMM Prefs
	PopupMenu PopInput,disable= (tab!=0)
	SetVariable SetInputPath,disable= (tab!=0)
	Titlebox currNameTitle,disable= (tab!=0)
	Titlebox currName,disable= (tab!=0)
	SetVariable SetMedianSm,disable= (tab!=0)
	SetVariable SetNumStates,disable= (tab!=0)
	SetVariable SetNumDims,disable= (tab!=0)
	SetVariable SetNumSymb,disable= (tab!=0)
	Button BtnShowVit,disable= (tab!=0)	
		
	//controls of tab1 & tab2: store params...
	Button BtnStart,disable= (tab==0)	
	Button BtnStore,disable= (tab==0)
	Button BtnRecall,disable= (tab==0)
	GroupBox Params,disable= (tab==0)
	
	//controls of tab1: HMM cont
	Button BtnCont,disable= (tab!=1)
	Button BtnContNoTrans,disable= (tab!=1)
	Button BtnContNoEmi,disable= (tab!=1)
	Button BtnContViterbi,disable= (tab!=1)
	Button BtnConvCont,disable= (tab!=1)
	Button BtnConvContNoTrans,disable= (tab!=1)
	Button BtnConvContNoEmi,disable= (tab!=1)
	
	//controls of tab2: HMM disc
	Button BtnDisc,disable= (tab!=2)
	Button BtnDiscNoTrans,disable= (tab!=2)
	Button BtnDiscNoEmi,disable= (tab!=2)
	Button BtnDiscViterbi,disable= (tab!=2)
	Button BtnConvDisc,disable= (tab!=2)
	Button BtnConvDiscNoTrans,disable= (tab!=2)
	Button BtnConvDiscNoEmi,disable= (tab!=2)
	
	//controls of tab3: kinetics
	//
	
	//update params wins
//		HMM_ParamsUpdate("",0,"","")		
		HMM_paramWin()
		HMM_paramWin(current=1)

End


Function PopInputHmm(ctrlName,popNum,popStr) : PopupMenuControl
	String ctrlName
	Variable popNum
	String popStr
	
	SVAR HMM_path = root:HMM_path		
	SVAR HMM_inputPath = root:HMM_inputPath		
	
	SVAR HMM_inputList = $HMM_path+"HMM_inputList"
	wave/T HMM_inputType = $HMM_path+"HMM_inputType"
	
	//update inputPath
	string saveDF = GetDataFolder(1)
	HMM_inputPath = saveDF+HMM_inputType[popNum-1][1]
	
	//check inputPath
	if(!DataFolderExists(HMM_inputPath))
		Abort "Inexistent input path."
	endif
	
	//update inputList
	SetDataFolder HMM_inputPath	
	HMM_inputList = WaveList(HMM_inputType[popNum-1][2], ";", "" )	
	HMM_inputList = RemoveFromList(ListMatch(HMM_inputList, "*_X"), HMM_inputList)
	SetDataFolder saveDF
	
	HMM_prepInput(currListItem=0)
	HMM_OutputWin()
	HMM_startParam()	
	BtnStartHmm("recall")
	
	print "HMM_popInput(): # of input traces = ", ItemsInList(HMM_inputList)	
End


Function BtnStartHmm(ctrlName) : ButtonControl
	String ctrlName
	
	SVAR HMM_path = root:HMM_path

	DFREF saveDFR = GetDataFolderDFR()
	SetDataFolder HMM_path
		
	Wave HMM_pi_start, HMM_a_start, HMM_b_param_start, HMM_emit_start
	Wave/Z HMM_pi, HMM_a, HMM_b_param, HMM_emit
	Wave/Z wDispWaves
	Wave/Z/T wOutputNames
	Wave/Z collect_pi, collect_a, collect_b_param
	
	if(!cmpStr(ctrlName, "recall") && WaveExists(wOutputNames))	//not from Btn
		String sStr = StringFromList(0, StringByKey("HMMWaves", note(wDispWaves), "=", "\r"))
		sStr = "HMM"+sStr[3, strlen(sStr)-1]
		//recall saved params if exist
		FindValue/TEXT=sStr+";" wOutputNames
		if(V_value>=0)		//if found
			HMM_pi = collect_pi[V_value][p]
			HMM_a = collect_a[p][q][V_value]
			HMM_b_param = collect_b_param[p][q][r][V_value]
			DoUpdate/W=currParams
			SetDataFolder saveDFR	
			Return 1
		endif
	endif

	Duplicate /O HMM_pi_start, HMM_pi
	Duplicate /O HMM_a_start, HMM_a
	Duplicate /O HMM_b_param_start, HMM_b_param
	Duplicate /O HMM_emit_start, HMM_emit
	
	DoUpdate/W=currParams
	SetDataFolder saveDFR	
End


Function HMM_ParamsUpdate(ctrlName,varNum,varStr,varName) : SetVariableControl
	String ctrlName
	Variable varNum
	String varStr
	String varName

	SVAR HMM_path = root:HMM_path
	SVAR HMM_inputPath = root:HMM_inputPath
	DFREF saveDFR = GetDataFolderDFR()
	SetDataFolder HMM_path
	
	NVAR NumDims 
	NVAR NumStates
	NVAR NumSymb
	SVAR HMM_inputList
	wave/T HMM_inputType
	
	wave HMM_a_start
	wave HMM_pi_start
	wave HMM_b_param_start
	wave HMM_emit_start

	Redimension/N=(NumStates) HMM_pi_start
	Redimension/N=(NumStates, NumStates) HMM_a_start
	Redimension/N=(NumDims, NumDims+1, NumStates) HMM_b_param_start	
	Redimension/N=(NumStates, NumSymb) HMM_emit_start
	DoUpdate/W=Params

	ControlInfo/W=HMM_GUI PopInput
	strswitch(ctrlName)
		case "SetInputPath":		
			SetDataFolder HMM_inputPath
			HMM_inputList = WaveList(HMM_inputType[V_Value-1][2], ";", "" )
			SetDataFolder HMM_path			
			break	
		case "SetMedianSm":
			HMM_prepInput()
	endswitch
	
	HMM_startParam()
	
	SetDataFolder saveDFR		
End


//store current params
Function BtnStoreHmm(ctrlName) : ButtonControl
	String ctrlName
	
	SVAR HMM_path = root:HMM_path	
	
	DFREF saveDFR = GetDataFolderDFR()
	SetDataFolder HMM_path		

	//store params
	Duplicate/O $"HMM_pi" HMM_pi_store
	Duplicate/O $"HMM_a" HMM_a_store
	Duplicate/O $"HMM_b_param" HMM_b_store
	Duplicate/O $"HMM_emit" HMM_emit_store
	
	SetDataFolder saveDFR

End


//use stored params
Function BtnRecallHmm(ctrlName) : ButtonControl
	String ctrlName
	
	SVAR HMM_path = root:HMM_path	
	
	DFREF saveDFR = GetDataFolderDFR()
	SetDataFolder HMM_path		

	wave/Z HMM_a_store 
	wave/Z HMM_pi_store
	wave/Z HMM_b_store
	wave/Z HMM_emit_store

	if(!WaveExists(HMM_pi_store) || !WaveExists(HMM_a_store) || !WaveExists(HMM_b_store) || !WaveExists(HMM_emit_store))
		SetDataFolder saveDFR
		Abort "HMM_BtnRecallParams(): No params to recall!"
	endif

	Duplicate/O HMM_pi_store HMM_pi
	Duplicate/O HMM_a_store HMM_a
	Duplicate/O HMM_b_store HMM_b_param
	Duplicate/O HMM_emit_store HMM_emit

	SetDataFolder saveDFR
	
End


Function BtnGoHmm(ctrlName) : ButtonControl
	string ctrlName
	
	HMM_iterate_contdisc(ctrlName)

End


//loop until delta(ProdProbFB) < thrshld
Function BtnConvHmm(ctrlName) : ButtonControl
	String ctrlName

	Variable timerRefNum = startMSTimer
	print "###################################"
	
	SVAR HMM_path = root:HMM_path				

	DFREF saveDFR = GetDataFolderDFR()
	SetDataFolder HMM_path 
	
	Variable thrshld = 0.01
	Variable counter = 0
	variable/D currChange = 0, last5change = thrshld+1
	Variable start, stop, nanCheck

	
	Make/O/N=1000/D logWave = NaN
	wave logWave
	wave/Z HMM_s, HMM_s_delta
	
	do 			
		HMM_iterate_contdisc(ReplaceString("Conv", ctrlName, ""))

		currChange = sum(HMM_s_delta)/numpnts(HMM_s_delta)*100
		logWave[counter] = currChange 	
		start = (counter -4 >= 0) ? counter-4 : 0	
		stop = counter	
		last5change = sum(logWave, start, stop)/(stop-start+1)		//start/stop to correct for counter < 5
		print "iter", counter, ":"
					 		 
    	counter+=1				
	while(last5change > thrshld || counter < 5)			//counter < 200)		


	//display
	Redimension /N=(counter) logWave
	DoWindow convergeLog
	if(!V_flag)
		Display/K=1/N=convergeLog/W=(1302,319,1672,529) logWave
		Label left "\Z14Assignment Changes [%]"
	endif

	SetDataFolder saveDFR
	Print "TOT: ms passed", stopMSTimer(timerRefNum) / 1e3, "(timer " + num2str(timerRefNum) +  ")"	

End


//Function BtnLoadHmm(ctrlName) : ButtonControl
//	string ctrlName
//		
//	HMM_prepInput(currListItem = 0)
//	HMM_outputWin()
//
//End


Function BtnNextPrevHmm(ctrlName) : ButtonControl
	string ctrlName
		
	SVAR HMM_path = root:HMM_path			
	SVAR HMM_inputPath = root:HMM_inputPath
	
	SVAR HMM_inputList = $HMM_path+"HMM_inputList"
	SVAR HMM_currName = $HMM_path+"HMM_currName"
	wave/T HMM_inputType = $HMM_path+"HMM_inputType"
	NVAR NumDims = $HMM_path+"NumDims"
	
	NextPrevHmm(ctrlName)

	Cursor /W=HMM_Output/K A
	Cursor /W=HMM_Output/K B
	ControlInfo/W=HMM_GUI HmmTab		
//	if(V_Value == 1)	//if "HMM cont" tab is active
//		DFREF saveDFR = GetDataFolderDFR()
//		SetDataFolder HMM_path
//
//		BtnStartHmm("")
//		BtnGoHmm("BtnContViterbi")	
//
//		SetDataFolder saveDFR
//	elseif(V_Value == 2)
//		DFREF saveDFR = GetDataFolderDFR()
//		SetDataFolder HMM_path
//
//		BtnStartHmm("")
//		BtnGoHmm("BtnDiscViterbi")	
//
//		SetDataFolder saveDFR	
//	endif
	
	SetAxis/N=2/W=HMM_Output bottom *,*

End


Function NextPrevHmm(ctrlName)
	string ctrlName
		
	SVAR HMM_path = root:HMM_path				
	SVAR HMM_inputList = $HMM_path+"HMM_inputList"	
	SVAR HMM_currName = $HMM_path+"HMM_currName"
	
	variable currListItem
	
	if(StringMatch(ctrlName, "*next*"))
		currListItem = WhichListItem(HMM_currName, HMM_inputList)+1
	elseif(StringMatch(ctrlName, "*prev*"))
		currListItem = WhichListItem(HMM_currName, HMM_inputList)-1
	else
		Print "NextPrevHmm(): Unknown input!"
		Return 0
	endif
	
	If(currListItem >= ItemsInList(HMM_inputList))
		Print "NextPrevHmm(): Last waves reached!"
		Return 0
	elseif(currListItem<0)
		Print "NextPrevHmm(): First waves reached!"
		Return 0
	endif
	
	//new HMM run
	HMM_prepInput(currListItem =currListItem)
	BtnStartHmm("recall")
	
End


Function BtnSaveHmm(ctrlName) : ButtonControl
	string ctrlName	
	
	SVAR HMM_path = root:HMM_path			
	SVAR HMM_inputPath = root:HMM_inputPath
	DFREF saveDFR = GetDataFolderDFR()
	SetDataFolder HMM_path
	
	wave/T HMM_inputType
	wave HMM_s
	variable startP, endP
	string outputStr = StringFromList(0, StringByKey("HMMWaves", note(HMM_s), "=", "\r"))	
	outputStr = "HMM"+outputStr[3, inf]
	
	//csr range is observed by HMM_s already.
//	//allow csr range
//	Dowindow HMM_Output
//	if(!V_flag || strlen(CsrInfo(A, "HMM_Output")) == 0 || strlen(CsrInfo(B, "HMM_Output")) == 0)
//		startP = 0
//		endP = numpnts(HMM_s)		
//	else
//		startP = min( pcsr(A, "HMM_Output"), pcsr(B, "HMM_Output") )
//		endP = max( pcsr(A, "HMM_Output"), pcsr(B, "HMM_Output") )
//	endif
//	duplicate/O/R=[startP, endP] HMM_s $outputStr
	duplicate/O HMM_s $outputStr
//	duplicate/O $outputStr HMM_s		//and back again... for csr range??
	
	//notes
	ControlInfo/W=HMM_GUI popInput	
	V_value = (V_value==0)? 2 : V_Value				//workaround for programmatic use
	Note $outputStr, "HMM_inputType="+HMM_inputType[V_Value-1][0]

	//params
	variable verbose = cmpStr(ctrlName, "")	//only verbose if called from button.
	storeParams(outputStr, verbose=verbose)
	
	SetDataFolder saveDFR
End


//cont. only currently!
function storeParams(outputStr[, verbose])
	string outputStr
	variable verbose
	
	NVAR NumStates, NumDims, NumSymb
	wave HMM_pi, HMM_a, HMM_b_param
	wave/T/Z wOutputNames
	wave/D/Z collect_pi, collect_a, collect_b_param

	variable newNum


	if(!WaveExists(wOutputNames))
		Make/T/N=1 wOutputNames
		Make/O/D/N=(1, NumStates) collect_pi = 0
		Make/O/D/N=(NumStates, NumStates, 1) collect_a = 0
		Make/O/D/N=(NumDims, 1+NumDims, NumStates, 1) collect_b_param = 0		
		newNum = 0
	else
	
		//check consistency
		variable a=dimsize($"wOutputNames", 0), b=dimsize($"collect_pi", 0)
		variable c=dimsize($"collect_a", 2), d=dimsize($"collect_b_param", 3)	
		if(numtype(a+b+c+d)==2)	//if nan -> lost a wave
			DoAlert 0, "storeParams(): Incomplete parameter set. Please check!" 
			Return -1
		endif			
		if(a!=b ||  b!=c || c!=d)	//if differing sizes
			DoAlert 0, "storeParams(): Inconsistent parameter set. Please check!" 
			Return -1
		endif
		

		//prepare for update
		FindValue/TEXT=outputStr+";" wOutputNames
		if(V_value==-1)
			newNum = dimSize(wOutputNames,0) +1
			Redimension/N=(newNum) wOutputNames
			Redimension/N=(newNum, -1) collect_pi
			Redimension/N=(-1, -1, newNum) collect_a
			Redimension/N=(-1, -1, -1, newNum) collect_b_param
			newNum-=1
		else
			newNum = V_value
			if(verbose)
				Print "storeParams(): params for "+outputStr+" were replaced!!"
			endif
		endif		
	endif

	
	//update
	wOutputNames[newNum] = outputStr+";"
	collect_pi[newNum][] = HMM_pi[q]
	collect_a[][][newNum] = HMM_a[p][q]
	collect_b_param[][][][newNum] = HMM_b_param[p][q][r]

end


//deleted is gone...
Function BtnDeleteHmm(ctrlName) : ButtonControl
	string ctrlName	
	
	SVAR HMM_path = root:HMM_path			
	SVAR HMM_inputPath = root:HMM_inputPath
	DFREF saveDFR = GetDataFolderDFR()
	SetDataFolder HMM_path
	
	wave/T HMM_inputType
	wave HMM_s
	string outputStr = StringFromList(0, StringByKey("HMMWaves", note(HMM_s), "=", "\r"))	
	outputStr = "HMM"+outputStr[3, strlen(outputStr)-1]
	wave/Z wOutput = $outputStr
	
	if(!WaveExists(wOutput))
		Print "BtnDeleteHmm(): Wave does not exist."
		SetDatafolder saveDFR
		Return 0
	endif
//	try
	KillWaves/Z wOutput//; AbortOnRTE
//	catch
	if(WaveExists(wOutput))	
		SetDatafolder saveDFR
		Abort "BtnDeleteHmm(): Could not delete: "+outputStr+" !"//\rAbort Code = "+V_AbortCode
	endif
//	endtry

	deleteParams(outputStr)

	//reset:
	BtnStartHmm("")
	Redimension/N=100 HMM_s 
	HMM_s = 0
		
	SetDataFolder saveDFR
End


function deleteParams(outputStr)
	string outputStr
	
	NVAR NumStates, NumDims, NumSymb
	wave HMM_pi, HMM_a, HMM_b_param
	wave/T/Z wOutputNames
	wave/D/Z collect_pi, collect_a, collect_b_param

	variable newNum

	if(!WaveExists(wOutputNames) || !WaveExists(collect_pi) || !WaveExists(collect_a) || !WaveExists(collect_b_param))
		DoAlert 0, "deleteParams(): Incomplete parameter set. Please check!"
		Return 0
	endif

	FindValue/TEXT=outputStr+";" wOutputNames
	if(V_value==-1)
		Print "deleteParams(): Found no stored params for ",outputStr,"."
		Return 0
	endif
	
	DeletePoints/M=0 V_value, 1, wOutputNames, collect_pi
	DeletePoints/M=2 V_value, 1, collect_a 
	DeletePoints/M=3 V_value, 1, collect_b_param
	Print "deleteParams(): Params for "+outputStr+" were deleted."
	
	Return 1		

end


//################################
//# Main
//################################

//threshold for logarithmic renormalization: 
//V_renorm = (V < 1/k_renorm)? (V * k_renorm) : (V)
constant k_renorm = 1e50	


//initialize essential globals and waves:
//HMM_a_start, HMM_b_param_start, HMM_pi_start
//point at "saved_traces" equivalent to iterate through stored :FRET:FRET* waves.
Function HMM_Init([mute])
	variable mute		//no printing, no windows
	
	string saveDF = GetDataFolder(1)
	NewDataFolder /O /S $saveDF+"HMM"


	//load input prefs
	wave/T HMM_inputType = HMM_inputPrefs()
		
	//define paths (use selection from HMM_GUI if it exists)
	ControlInfo /W=HMM_GUI PopInput		//sets V_Value to current item (starts counting at 1!)
	if (V_flag == 0)
		V_Value = 2
	endif
	String /G root:HMM_inputPath = saveDF+HMM_inputType[V_Value-1][1]		
	String /G root:HMM_Path = GetDataFolder(1)
	SVAR HMM_inputPath = root:HMM_inputPath
	SVAR HMM_path = root:HMM_path
	if(ParamIsDefault(mute))
		print "saveDF = "+saveDF
		print "HMM_inputType[0][1] = "+HMM_inputPath
	endif	
	
	//init HMM default globals (in HMM_Path)
	Variable /G NumStates = 2
	Variable /G NumDims = 2
	Variable /G NumSymb = 2									//i.e. one dimension and 2 states 	in disc mode
	Variable /G ProdProbFB_MANT = 0, ProdProbFB_EXP = 0
	Variable /G ProbVit_MANT = 0, ProbVit_EXP = 0	
	Variable /G HMM_medianSm = 0//10						//boxsize for median smooth. to omit smoothing: set to 0. 	
	String /G HMM_inputList = ""
	String /G HMM_currName = ""

		
	//create param waves & display start params
//	Make /D /O /N=(NumStates) HMM_pi_start			
//	Make /D /O /N=(NumStates, NumStates) HMM_a_start
//	Make /D /O /N=(NumDims, NumDims+1, NumStates) HMM_b_param_start
//	Make /D /O /N=(NumStates, NumSymb) HMM_emit_start
	HMM_startParam()
	Make/O/N=100 HMM_s=-1	
		
	//initialize inputList
	if(DataFolderExists(HMM_inputPath ))
		SetDataFolder HMM_inputPath
	endif
	HMM_inputList = WaveList(HMM_inputType[V_Value-1][2], ";", "" )	
	HMM_inputList = RemoveFromList(ListMatch(HMM_inputList, "*_X"), HMM_inputList)


	SetDataFolder saveDF	
	
	//create windows
	BtnStartHmm("")
	if(ParamIsDefault(mute))
		HMM_prepGUI()		
//		HMM_prepInput(currListItem=0)				//removed to avoid errors at start-up, when expected waves are not found.
		HMM_outputWin()
	endif
	
	if(ParamIsDefault(mute))
		print "HMM_init(): ", ItemsInList(HMM_inputList), " input waves found."
	endif
	
	DoWindow /F HMM_GUI
	
End


//HMM_inputType allows various types of single- OR multi-dim input, e.g.: Fret, fluorescence, stoichiometry, anisotropy...
//HMM_inputType (cols):  {{ typeName }, { inputPath(partial) }, { matchStr }, { noteEntry }}
//Info for <inputType1> is stored in a <row1>, <inputType2> is stored in a <row2>
Function/WAVE HMM_inputPrefs()
			
	Make/T /O /N=(100,6) HMM_inputType
	//  <inputType1>
	HMM_inputType[0][] = {{ "FRET 1d" }, { "FRET:" }, {"FRET*"}, {"AssocFretWaves"}}
	//  <inputType2>
	HMM_inputType[1][] = {{ "fluo. corr." }, { "FRET:corrected:" }, { StringFromList(0, ks_alex)+"_*" }, { "AssociatedWaves" }}
	//  <inputType3>
//	HMM_inputType[2][] = {{ "Conc. FRET" },{ "FRET:" }, { "collection*" }, { "" }}
	//  <inputType4>
//	HMM_inputType[3][] = {{ "ALEX corr. 3D" },{ "FRET:offset:" }, { "r_g_*" }, { "AssociatedWaves" }}
	//  <inputType5>
//	HMM_inputType[2][] = {{ "rg_og_rr corr. 3d" },{ "FRET:corrected:" }, { "r_g_*" }, { "AssociatedWaves" }}
	//  <inputType6>
	HMM_inputType[2][] = {{ "HMM currDF" }, { "" }, { "HMM_x*_y*" }, { "" }}
	//  <inputType7>
	HMM_inputType[3][] = {{ "fluo. currDF" }, { "" }, { StringFromList(0, ks_alex)+"_*" }, { "AssociatedWaves" }}
//	HMM_inputType[6][] = {{ "" }, { "" }, { "" }, { "" }}
	HMM_inputType[4][] = {{ "FRET 2D bgr" }, { "FRET:" }, { "FRET_R_g*" }, { "AssocFretWaves" }}
	HMM_inputType[5][] = {{ "FRET 3D bgr" }, { "FRET:" }, { "FRET_R_g*" }, { "AssocFretWaves" }}

	Return HMM_inputType

End


//create input for HMM (multidim)
Function HMM_prepInput([currListItem])
	Variable currListItem
	
	SVAR HMM_path = root:HMM_path			
	SVAR HMM_inputPath = root:HMM_inputPath
	DFREF saveDFR = GetDataFolderDFR()
	SetDataFolder HMM_path		
		
	NVAR NumStates, NumDims, NumSymb
	NVAR HMM_medianSm
	SVAR HMM_inputList
	SVAR HMM_currName
	wave/T HMM_inputType
	wave HMM_pi, HMM_a, HMM_b_param
	wave/T/Z wOutputNames
	wave/D/Z collect_pi, collect_a, collect_b_param
	
	string currAssocList, currAssocStr, noteEntryStr
	variable startX, endX, startP, endP


	if(!ParamIsDefault(currListItem)) // HMM_currName is updated
		HMM_currName = StringFromList(currListItem, HMM_inputList)
	endif
	wave/Z currWave = $HMM_inputPath+HMM_currName
	if(!WaveExists(currWave))
		Print "HMM_prepInput(): No input waves found!"
		SetDataFolder saveDFR
		Return -1
	endif
	
	
	//check current inputType
	ControlInfo/W=HMM_GUI popInput	
	V_value = (V_value==0)? 2 : V_Value				//workaround for programmatical use

	noteEntryStr = HMM_inputType[V_Value-1][3]		// -> col3 holds noteEntryStr; ControlInfo's V_Value counts from 1!
	currAssocList = StringByKey(noteEntryStr, note(currWave), "=", "\r")
	
	
	//sanity check: is ItemsInList(currAssocList) equal to NumDims?
	if (ItemsInList(currAssocList) != NumDims)
		Print "HMM_prepInput(): Items in currAssocList not equal to NumDims. I hope you know what you are doing."
	endif
	

	//allow csr range
	Dowindow HMM_Output
	if(!V_flag || strlen(CsrInfo(A, "HMM_Output")) == 0 || strlen(CsrInfo(B, "HMM_Output")) == 0)
		startP = 0
		endP = numpnts(currWave)-1		
	else
		startP = min( pcsr(A, "HMM_Output"), pcsr(B, "HMM_Output") )
		endP = max( pcsr(A, "HMM_Output"), pcsr(B, "HMM_Output") )
	endif

	
	
	if(NumDims==1)		//if 1D	
		//create displayed copy of observables in HMM_path (full range to display; optional csr range for HMM)
		Duplicate/O currWave $HMM_path+"wDispWaves"	
		wave wDispWaves = $HMM_path+"wDispWaves"
		Redimension/N=(-1) wDispWaves
		Note wDispWaves, "HMMwaves="+HMM_currName	
		Duplicate/O/R=[startP, endP] wDispWaves $HMM_path+"wObsWaves"/WAVE=wObsWaves
		print "HMM_prepInput(): Current Wave = "+HMM_currName+" ",currListItem	
	
	else	//if multi-dim.
	
		if(StringMatch(currAssocList, ""))	
			DoAlert 1, "HMM_prepInput(): NumDims is not consistent with supplied input!\r Do you want to proceed in "+num2str(NumDims)+"D ?\rYou dont..."
			//"Yes" -> V_flag==1 
			if(V_flag==2)//"No"
				SetDataFolder saveDFR
				Abort
			endif
		endif

		//create displayed copy of observables in HMM_path (full range to display; optional csr range for HMM)
		//fill all items of currAssocList into wDispWaves, (in order of currAssocList)
		Duplicate/O currWave wDispWaves	
		variable i, nItems = ItemsInList(currAssocList)
		Redimension/N=(-1, nItems) wDispWaves
		for (i=0; i<nItems; i+=1)
//			currAssocStr = StringFromList(i, currAssocList)
			currAssocStr = RemoveEnding(ListMatch(currAssocList, StringFromList(i, ks_alex)+"*"))		//fail when using FRET waves as input
			wave currAssocWave = $HMM_inputPath+currAssocStr			
			variable rows = dimSize(currAssocWave,0)	//ALEX waves can be 1pnt shorter: remove last point if NaN.
			if(rows<DimSize(wDispWaves, 0))
				Redimension/N=(rows, -1) wDispWaves
			endif	
			wDispWaves[][i] = currAssocWave[p]
		endfor
	
		//make HMM working copy of observables
		duplicate/O/R=[startP, endP] wDispWaves wObsWaves
	
		//handel ALEX case: display all, but use o_g* & r_g* only. (in order of currAssocList)
		if(NumDims==2)	
//			currAssocList = RemoveFromList(ListMatch(currAssocList, "r_r*"), currAssocList)	
			currAssocList = RemoveFromList(ListMatch(currAssocList, StringFromList(2, ks_alex)+"*"), currAssocList)	
			Redimension/N=(-1,2) wObsWaves
//			wave currAssocWave = $HMM_inputPath+StringFromList(0, currAssocList)			
			wave currAssocWave = $HMM_inputPath+RemoveEnding(ListMatch(currAssocList, StringFromList(0, ks_alex)+"*"))			
			wObsWaves[][0]= currAssocWave[p+startP]
//			wave currAssocWave = $HMM_inputPath+StringFromList(1, currAssocList)		
			wave currAssocWave = $HMM_inputPath+RemoveEnding(ListMatch(currAssocList, StringFromList(1, ks_alex)+"*"))	
			wObsWaves[][1]= currAssocWave[p+startP]
		endif

		if(dimSize(wObsWaves,1) != NumDims)				
			DoAlert 1, "HMM_prepInput(): NumDims is not consistent with supplied input!\r Do you want to proceed in "+num2str(NumDims)+"D ?\rYou dont..."
			//"Yes" -> V_flag==1 
			if(V_flag==2)//"No"
				SetDataFolder saveDFR
				Abort
			endif
		endif

		Note wDispWaves, "HMMwaves="+currAssocList
		Note wObsWaves, "HMMwaves="+currAssocList
		print "HMM_prepInput(): Current AssocWaves = "+currAssocList//+" ",currListItem
	endif


	//smooth if desired
	if(HMM_medianSm > 0  &&  DimSize(wObsWaves, 0) > HMM_medianSm)
		Duplicate/O wDispWaves $HMM_path+"wDispWavesRaw"				// keep unmodified version
		Smooth/DIM=0/M=0 HMM_medianSm, wObsWaves	, wDispWaves		// /DIM=0 -> along rows
//	elseif(HMM_medianSm == -1)	//smooth outliers only
//		Duplicate/O wObsWaves $HMM_path+"wObsWavesRaw"	// keep unmodified version
//		wObsWaves = (wObsWaves)
	endif
	
	
	//recall saved output if exists
	string sStr = StringFromList(0, StringByKey("HMMWaves", note(wDispWaves), "=", "\r"))
	Variable posStart = strsearch(sStr, "_x", 0)		//sStr can be "g_g_x123_*" or "FRET_G_b_x123_*", get position of string "_x"
	sStr = "HMM"+sStr[posStart, strlen(sStr)-1]
	if(WaveExists($HMM_path+sStr))
		Duplicate/O $HMM_path+sStr HMM_s 
	else	
		Make/O/N=100 HMM_s = -1	//reset
	endif
	
	
//	//recall saved params if exist
//	if(WaveExists(wOutputNames))
//		FindValue/TEXT=sStr";" wOutputNames
//		if(V_value>=0)		//if found
//			HMM_pi = collect_pi[V_value][p]
//			HMM_a = collect_a[p][q][V_value]
//			HMM_b_param = collect_b_param[p][q][r][V_value]
//		else
//			BtnStartHmm("")
//		endif
//	endif
	

	//include single_B params if exists (for evaluation of sB output...)
//	string strCurr_b = RemoveEnding(StringByKey("b_param", note(HMM_s), "=", "\r"))
	string strCurr_b = "b"+sStr[3, strlen(sStr)-1]
	Wave/Z wCurr_b = $strCurr_b	
	if(WaveExists(wCurr_b))
//		if(StringMatch(strExcludeB, "*"+strCurr_b+"_*" ))	//if single_b was excluded
//			Break
//		endif	
		Duplicate/O wCurr_b HMM_b_param
	endif
	
	SetDataFolder saveDFR	
End


//store frequent start parameters
Function HMM_startParam()

	SVAR HMM_path = root:HMM_path		
	DFREF saveDFR = GetDataFolderDFR()
	SetDataFolder HMM_path		

	NVAR NumStates, NumDims, NumSymb
//	wave HMM_pi_start, HMM_a_start, HMM_b_param_start, HMM_emit_start
	wave/Z wNumSymb
	if(WaveExists(wNumSymb))		//if discretized mode
		SetDataFolder saveDFR
		Return -1
	endif

	Make /D /O /N=(NumStates) HMM_pi_start			
	Make /D /O /N=(NumStates, NumStates) HMM_a_start
	Make /D /O /N=(NumDims, NumDims+1, NumStates) HMM_b_param_start
	Make /D /O /N=(NumStates, NumSymb) HMM_emit_start
	

	switch(NumStates)	
		case 1:		
			
			HMM_pi_start = 1
			HMM_a_start = 1
			if(NumSymb==2)
				HMM_emit_start = {{0.5}, {0.5}}
			endif			
			if(NumDims==1)	
				HMM_b_param_start = { { {0.5} , {5e-3} } }
			elseif(NumDims==2)	
				HMM_b_param_start[][][0] = { {4e3 , 4e3} , {1e6 , 0} , {0 , 1e6} }
			endif
			break						


		case 2:		
			
			HMM_pi_start = {0.5 , 0.5}
			HMM_a_start = {{0.8 , 0.2}, {0.2 , 0.8}}
			if(NumSymb==2)
				HMM_emit_start = {{0.8 , 0.2}, {0.2 , 0.8}}
			endif			
			if(NumDims==1)	
				HMM_b_param_start = { { {0.1} , {5e-3} } , { {0.8} , {5e-3} } }
			elseif(NumDims==2)	
				HMM_b_param_start[][][0] = { {1e4 , 1e3} , {1e6 , 0} , {0 , 1e6} }
				HMM_b_param_start[][][1] = { {1e3 , 1e4} , {1e6 , 0} , {0 , 1e6} }
			endif
			break						

		case 3:		

			HMM_pi_start = {0.333 , 0.333 , 0.333}
			HMM_a_start[][0] = {0.9  , 0.1 , 0.1}
			HMM_a_start[][1] = {0.05 , 0.8 , 0.1} 
			HMM_a_start[][2] = {0.05 , 0.1 , 0.8}
			HMM_emit_start = {{0.8 , 0.7, 0.2} , {0.2, 0.3, 0.8}}
			if(NumDims==1)	
				HMM_b_param_start[][][0] = { {0.1} , {5e-3} }
				HMM_b_param_start[][][1] = { {0.8} , {5e-3} } 
				HMM_b_param_start[][][2] = { {0.8} , {5e-3} }
			elseif(NumDims==2)	
				HMM_b_param_start[][][0] = { {1e4 , 1e3} , {1e6 , 0} , {0 , 1e6} } 
				HMM_b_param_start[][][1] = { {1e4 , 1e3} , {1e6 , 0} , {0 , 1e6} } 
				HMM_b_param_start[][][2] = { {1e3 , 1e4} , {1e6 , 0} , {0 , 1e6} }
			endif
			if(NumSymb==3)
				HMM_emit_start = {{0.8 , 0.7, 0.1} , {0.1, 0.1, 0.1}, {0.1, 0.2, 0.8}}
			endif
			break

		case 4:		

			HMM_pi_start = {0.25 , 0.25 , 0.25 , 0.25}
			HMM_a_start[][0] = {0.7 , 0.1 , 0.1 , 0.1}
			HMM_a_start[][1] = {0.1 , 0.6 , 0.1 , 0.1}
			HMM_a_start[][2] = {0.1 , 0.2 , 0.7 , 0.1} 
			HMM_a_start[][3] = {0.1 , 0.1 , 0.1 , 0.7} 
			HMM_emit_start = {{0.8 , 0.7, 0.3, 0.2} , {0.2, 0.3, 0.7, 0.8}}
			if(NumDims==1)	
					HMM_b_param_start[][][0] = { {0.1} , {5e-3} } 
					HMM_b_param_start[][][1] = { {0.2} , {5e-3} }
					HMM_b_param_start[][][2] = { {0.8} , {5e-3} } 
					HMM_b_param_start[][][3] = { {0.9} , {5e-3} } 
			elseif(NumDims==2)	
					HMM_b_param_start[][][0] = { {1e4 , 1e3} , {1e6 , 0} , {0 , 1e6} } 
					HMM_b_param_start[][][1] = { {1e4 , 1e3} , {1e6 , 0} , {0 , 1e6} }
					HMM_b_param_start[][][2] = { {1e3 , 1e4} , {1e6 , 0} , {0 , 1e6} }
					HMM_b_param_start[][][3] = { {1e3 , 1e4} , {1e6 , 0} , {0 , 1e6} }
			endif
			break

		case 5:		

			HMM_pi_start = {0.2 , 0.2 , 0.2 , 0.2, 0.2}
			HMM_a_start[][0] = {0.9,		0.05,		0.05,		0.05,		0.01}
			HMM_a_start[][1] = {0.05,		0.8,		0.1,		0.05,		0.02}
			HMM_a_start[][2] = {0.02,		0.05,		0.7,		0.05,		0.05}
			HMM_a_start[][3] = {0.01,		0.05,		0.05,		0.8,		0.02}
			HMM_a_start[][4] = {0.02,		0.05,		0.1,		0.05,		0.9}
			HMM_emit_start = {{0.9, 0.8 , 0.7, 0.3, 0.2} , {0.1, 0.2, 0.3, 0.7, 0.8}}
			if(NumDims==1)	
					HMM_b_param_start[][][0] = { {0.05} , {5e-3} } 
					HMM_b_param_start[][][1] = { {0.1} , {5e-3} }
					HMM_b_param_start[][][2] = { {0.2} , {5e-3} }
					HMM_b_param_start[][][3] = { {0.8} , {5e-3} } 
					HMM_b_param_start[][][4] = { {0.9} , {5e-3} } 
			elseif(NumDims==2)	
					HMM_b_param_start[][][0] = { {1e4 , 1e3} , {1e6 , 0} , {0 , 1e6} } 
					HMM_b_param_start[][][1] = { {1e4 , 1e3} , {1e6 , 0} , {0 , 1e6} } 
					HMM_b_param_start[][][2] = { {1e4 , 1e3} , {1e6 , 0} , {0 , 1e6} }
					HMM_b_param_start[][][3] = { {1e3 , 1e4} , {1e6 , 0} , {0 , 1e6} } 
					HMM_b_param_start[][][4] = { {1e3 , 1e4} , {1e6 , 0} , {0 , 1e6} } 
			endif
			break
			
		case 6:		

			HMM_pi_start = {0.16, 0.16,	0.16,	0.16,	0.16,	0.16}
			HMM_a_start[][0] = {0.9,		0.04,		0.06,		0.06,		0.04,		0.02}
			HMM_a_start[][1] = {0.02,		0.8,		0.06,		0.06,		0.04,		0.02}
			HMM_a_start[][2] = {0.02,		0.04,		0.7,		0.6,		0.04,		0.02}
			HMM_a_start[][3] = {0.02,		0.04,		0.06,		0.7,		0.04,		0.02}
			HMM_a_start[][4] = {0.02,		0.04,		0.06,		0.06,		0.8,		0.02}
			HMM_a_start[][5] = {0.02,		0.04,		0.06,		0.06,		0.04,		0.9}
			HMM_emit_start = {{0.9, 0.8 , 0.7, 0.3, 0.2} , {0.1, 0.2, 0.3, 0.7, 0.8}}
			if(NumDims==1)	
					HMM_b_param_start[][][0] = { {0.05} , {5e-3} } 
					HMM_b_param_start[][][1] = { {0.1} , {5e-3} }
					HMM_b_param_start[][][2] = { {0.2} , {5e-3} }
					HMM_b_param_start[][][3] = { {0.8} , {5e-3} } 
					HMM_b_param_start[][][4] = { {0.9} , {5e-3} } 
					HMM_b_param_start[][][5] = { {0.95} , {5e-3} } 
			elseif(NumDims==2)	
					HMM_b_param_start[][][0] = { {1e4 , 1e3} , {1e6 , 0} , {0 , 1e6} } 
					HMM_b_param_start[][][1] = { {1e4 , 1e3} , {1e6 , 0} , {0 , 1e6} } 
					HMM_b_param_start[][][2] = { {1e4 , 1e3} , {1e6 , 0} , {0 , 1e6} }
					HMM_b_param_start[][][3] = { {1e3 , 1e4} , {1e6 , 0} , {0 , 1e6} } 
					HMM_b_param_start[][][4] = { {1e3 , 1e4} , {1e6 , 0} , {0 , 1e6} } 
					HMM_b_param_start[][][5] = { {1e3 , 1e4} , {1e6 , 0} , {0 , 1e6} } 
			endif
	endswitch
	
	SetDataFolder saveDFR
End


//Function to discretize data for pseudo-discrete HMM mode.
//assign a symbol from [0, NumSymb-1] to each data point using dimensions from wObsWaves
Function HMM_SymbolizeData_multidim()
	
	SVAR HMM_path = root:HMM_path		
	DFREF saveDFR = GetDataFolderDFR()
	SetDataFolder HMM_path		
	
	NVAR NumStates, NumDims
	Wave wObsWaves 

	
	Variable i, SymbolOffset, SymbolDelta
	Make /I /U /O /N=(3) wNumSymb = {50, 0, 0}		//wave that controls number of symbols in x, y and z direction
	Make /T /O /N=3 wDimName = {"y","z","t"}
	
	
	//check if wNumSymb fits with NumDims
	Variable localDims
	for (i=0; i<3; i+=1)
		if (wNumSymb[i] > 0)
			localDims += 1
		endif
	endfor
	if ( localDims != NumDims )
		Abort "SymbolizeData_multidim(). Number of non-zero entries in wNumSymb does not match NumDims."
	endif
	
	
	HMM_prepInput()
	Make /D /O /N=(NumStates, wNumSymb[0], wNumSymb[1], wNumSymb[2]) HMM_emit_start = 0			
	
	
	for (i=0; i<NumDims; i+=1)
		duplicate /O /R=[][i] wObsWaves wObsSymb
		Variable NumSymbols = wNumSymb[i]
	
		//calc bins & apply
		WaveStats /Q /M=1 wObsSymb
		SymbolOffset = V_min
		SymbolDelta = (V_max - V_min) / (NumSymbols)

		wObsSymb = floor( (wObsSymb - SymbolOffset) / SymbolDelta	)			//attention: V_max will be assigned NumSymbol not (NumSymbol-1)
		wObsSymb = (wObsSymb > NumSymbols-1)? NumSymbols-1 : wObsSymb		
		
		Note wObsSymb, "SymbolOffset = " + num2str(SymbolOffset)
		Note wObsSymb, "SymbolDelta = " + num2str(SymbolDelta)
				
		//update wObsWaves
		wObsWaves[][i] = wObsSymb[p]
		Execute "SetScale /P "+wDimName[i]+", "+num2Str(SymbolOffset)+", "+num2Str(SymbolDelta)+", HMM_emit_start"					
	endfor
	
	
	//fill HMM_emit_start with guassians & normalize emissions to sum=1
	if(NumDims == 1)
		HMM_emit_start = myGaussian_multidim(p, {y})
		MatrixOP /O /FREE emit_sum = sumrows(HMM_emit_start)
		HMM_emit_start = HMM_emit_start[p][q] / emit_sum[p]
	elseif(NumDims == 2)
		HMM_emit_start = myGaussian_multidim(p, {y, z})
		MatrixOP /O /FREE emit_sum = sumRows( sumBeams( HMM_emit_start ) )
		HMM_emit_start = HMM_emit_start[p][q][r] / emit_sum[p]
	elseif (NumDims == 3)
//		HMM_emit_start = myGaussian_multidim(p, {y, z, t})
//		todo: normalization (sumBeams in chunk (not z) direction? or loop over states...)
	else
		Abort "SymbolizeData_multidim(). Unexpected number of dimensions."
	endif	
	
		
	SetDataFolder saveDFR	
	//Print "TOT: ms passed", stopMSTimer(timerRefNum) / 1e3, "(timer " + num2str(timerRefNum) +  ")"	
End


Function myGaussian_multidim(state, wVectorVar)
	Variable state
	Wave wVectorVar
	 
	NVAR NumStates, NumDims, NumSymb
	Wave HMM_b_param  //layers are states, w[0,*][0] is mu, w[0,*][1, *] is covariance matrix
	Variable b

	Duplicate /FREE /R=[0,*][0][state] HMM_b_param, wVectorMu
	Redimension /N=(-1) wVectorMu
	 
	Duplicate /FREE /R=[0,*][1, *][state] HMM_b_param, wMatrixCoVar
	Redimension /N=(-1, -1) wMatrixCoVar
	 
	//multidim gauss with vectors and covariance matrix
	MatrixOP /FREE /O intermediate1 = exp(-1/2 * ( (wVectorVar -wVectorMu)^t x Inv(wMatrixCoVar) x (wVectorVar -wVectorMu) ))
	MatrixOP /FREE /O intermediate2 = intermediate1 * 1/(sqrt( powR(2*pi, NumDims) * Det(wMatrixCoVar) ))
	b = intermediate2[0]
	
	Return b
End


//################################
//# HMM
//################################


Function HMM_iterate_contdisc(ctrlName)
	String ctrlName	

//	Variable timerRefNum = startMSTimer			//debug
	SVAR HMM_path = root:HMM_path		
	DFREF saveDFR = GetDataFolderDFR()
	SetDataFolder HMM_path		
	
	
	//check if params are ready:
	wave/Z HMM_pi, HMM_a, HMM_b_param, HMM_emit
	if(!WaveExists(HMM_pi) || !WaveExists(HMM_a) || !(WaveExists(HMM_b_param) && WaveExists(HMM_emit)))
		SetDataFolder saveDFR
		Abort "BtnGoHmm(): Initialise parameters first. \r-> \"Start Params\""
	endif
	
	
	//keep old HMM_s for comparison
	wave/Z HMM_s
	if(WaveExists(HMM_s))							//if exists -> store old values
		duplicate/O HMM_s HMM_s_delta
	else													//else -> make dummy wave
		Make/N=1 HMM_s_delta
	endif
	

	HMM_prepInput()


	//call functions in desired mode:
	//CONTINUOUS
	strswitch(ctrlName[0,6])				
		case "BtnCont":		
		
			if(!cmpstr(ctrlName, "BtnContViterbi"))
				HMM_Viterbi_multidim()
				Break
			endif
	
			
			HMM_ForwardBackward_parallel()


			HMM_BaumWelch_multidim()
			wave HMM_pi_new, HMM_a_new, HMM_b_param_new
			strswitch(ctrlName)		
				case "BtnCont":		
					HMM_pi = HMM_pi_new
					
					HMM_a = HMM_a_new
					wave HMM_a_start
					WaveStats/Q/M=1 HMM_a_new
					if(V_numNans+V_numINFs!=0)
						HMM_a = HMM_a_start
					endif
					WaveStats/Q/M=1 HMM_b_param_new
					if(V_numNans+V_numINFs==0)
						HMM_b_param = HMM_b_param_new						
					endif
		
					Break
				case "BtnContNoTrans":		
					print "NoTrans = 1"
					HMM_pi = HMM_pi_new
					HMM_b_param = HMM_b_param_new
					Break
				case "BtnContNoEmi":	
					print "NoEmi = 1"
					HMM_pi = HMM_pi_new
					HMM_a = HMM_a_new
			endswitch

			
			HMM_Viterbi_multidim()
			Break						

	//DISCRETE
		case "BtnDisc":		
			print "Disc"
			
			if(!cmpstr(ctrlName, "BtnDiscViterbi"))
				HMM_Viterbi_multidim(disc=1)
				Break
			endif
	
			
			HMM_ForwardBackward_parallel(disc=1)


			HMM_BaumWelch_multidim(disc=1)
			wave HMM_pi_new, HMM_a_new, HMM_emit_new
			strswitch(ctrlName)		
				case "BtnDisc":		
					HMM_pi = HMM_pi_new
					HMM_a = HMM_a_new
					HMM_emit = HMM_emit_new
					Break
				case "BtnDiscNoTrans":		
					print "NoTrans = 1"
					HMM_pi = HMM_pi_new
					HMM_emit = HMM_emit_new
					Break
			case "BtnDiscNoEmi":		
					print "NoEmi = 1"
					HMM_pi = HMM_pi_new
					HMM_a = HMM_a_new
			endswitch


			HMM_Viterbi_multidim(disc=1)
			Break

		default:
			SetDataFolder saveDFR
			Abort "BtnGoHmm: WTF_three"
	endswitch


	//compare result
	if(numpnts(HMM_s_delta) == numpnts(HMM_s))		//if old and new HMM_s are the same length -> print changes
		HMM_s_delta = abs(HMM_s_delta - HMM_s)
		print "% changes: ", sum(HMM_s_delta)/numpnts(HMM_s_delta)*100		
	endif	
	
	SetDataFolder saveDFR	
	//Print "TOT: ms passed", stopMSTimer(timerRefNum) / 1e3, "(timer " + num2str(timerRefNum) +  ")"	
End


Function HMM_ForwardBackward_parallel([disc, mute])
	Variable disc, mute			//omit if continuous
	
//	Variable timerRefNum = startMSTimer

	NVAR NumStates, NumDims
	NVAR ProdProbFB_MANT, ProdProbFB_EXP
	Wave HMM_pi, HMM_a, HMM_b_param, HMM_emit
	Wave wObsWaves
	
	Variable Tmax = DimSize(wObsWaves, 0)
	Variable t, t_inv, sj, si, b
	Variable rn, temp_renorm_max = 0
		
	
	//avoid over/under flow: complete value = mantissa * ( k_renorm )^exponent
	Make /D /O /N=(Tmax, NumStates) HMM_alpha_MANT = 0, HMM_beta_MANT = 0				//mantissa[t][i]
	Make /I /O /N=(Tmax) HMM_alpha_EXP = 0, HMM_beta_EXP = 0								//exponent[t] (one exp. for ALL states ->summing...)
	
	
	
	//initialize alpha, beta
	//######################
	if(ParamIsDefault(disc))
		HMM_alpha_MANT[0][] = HMM_pi[q] * HMM_b_multithread(q, 0, wObsWaves, HMM_b_param)
	else
		HMM_alpha_MANT[0][] = HMM_pi[q] * HMM_emit_multithread(q, 0, wObsWaves, HMM_emit)
	endif
	//renormalize:
//	MatrixOP /FREE /O temp_alpha = row(HMM_alpha_MANT,0)
//	Wavestats /Q /M=1 temp_alpha
//	HMM_alpha_MANT[0][] = (V_max < 1/k_renorm)? (HMM_alpha_MANT[0][q] * k_renorm) : (HMM_alpha_MANT[0][q])	//catch small value limit
//	HMM_alpha_EXP = (V_max < 1/k_renorm)? -1 : 0
//	HMM_alpha_MANT[0][] = (V_max > k_renorm)? (HMM_alpha_MANT[0][q] / k_renorm) : (HMM_alpha_MANT[0][q])	//catch large value limit (cont. emissions issue)
//	HMM_alpha_EXP = (V_max > k_renorm)? +1 : 0
	MatrixOP /FREE /O temp_alpha = maxVal( row(HMM_alpha_MANT,0) )
	rn = trunc(log(temp_alpha[0])/log(k_renorm))		//==n if max_temp > (k_renorm)^n, ==-n if max_temp < (1/k_renorm)^n
	HMM_alpha_MANT[0][] = HMM_alpha_MANT[0][q] / (k_renorm)^rn
	HMM_alpha_EXP += rn		//Multithread makes things slower here
	
	HMM_beta_MANT[Tmax-1][] = 1


	
	//recursion: alpha & beta in parallel
	//##########
	Variable nthreads, threadGroupID, threadGroupStatus, dummy
	if(ParamIsDefault(disc))

		nthreads= ThreadProcessorCount
		if(nthreads>=2)	//if >= 2 CPUs
			threadGroupID= ThreadGroupCreate(2)	
			ThreadStart threadGroupID,0,HMM_alpha_loop(HMM_alpha_MANT, HMM_alpha_EXP, HMM_a, HMM_b_param, wObsWaves)
			ThreadStart threadGroupID,1,HMM_beta_loop(HMM_beta_MANT, HMM_beta_EXP, HMM_a, HMM_b_param, wObsWaves)	
			do
				threadGroupStatus = ThreadGroupWait(threadGroupID,100)
			while( threadGroupStatus != 0 )
			dummy= ThreadGroupRelease(threadGroupID)
		else	//only 1 CPU available
			HMM_alpha_loop(HMM_alpha_MANT, HMM_alpha_EXP, HMM_a, HMM_b_param, wObsWaves)
			HMM_beta_loop(HMM_beta_MANT, HMM_beta_EXP, HMM_a, HMM_b_param, wObsWaves)	
		endif

	else

		nthreads= ThreadProcessorCount
		if(nthreads>=2)	//if >= 2 CPUs
			threadGroupID= ThreadGroupCreate(2)	
			ThreadStart threadGroupID,0,HMM_alpha_loop_disc(HMM_alpha_MANT, HMM_alpha_EXP, HMM_a, HMM_emit, wObsWaves)
			ThreadStart threadGroupID,1,HMM_beta_loop_disc(HMM_beta_MANT, HMM_beta_EXP, HMM_a, HMM_emit, wObsWaves)	
			do
				threadGroupStatus = ThreadGroupWait(threadGroupID,100)
			while( threadGroupStatus != 0 )
			dummy= ThreadGroupRelease(threadGroupID)
		else	//only 1 CPU available
			HMM_alpha_loop_disc(HMM_alpha_MANT, HMM_alpha_EXP, HMM_a, HMM_emit, wObsWaves)
			HMM_beta_loop_disc(HMM_beta_MANT, HMM_beta_EXP, HMM_a, HMM_emit, wObsWaves)
		endif

	endif
	
	
	//termination: production probability	
	//############
	MatrixOP /FREE /O temp_sum = sum( row(HMM_alpha_MANT,Tmax-1) )
	ProdProbFB_MANT = temp_sum[0]
	ProdProbFB_EXP = HMM_alpha_EXP[Tmax-1]
	
	AbortOnValue numtype(ProdProbFB_MANT), 55
	
	//print ProdProbFB per time step in exp notation:
	Variable stepP_mant10 = ProdProbFB_MANT^(1/Tmax)									//Tmax-root of ProdProbFB_MANT and ..._EXP
	Variable stepP_exp10 = log(k_renorm) * ProdProbFB_EXP / Tmax 
	Variable aux1 = trunc(log(stepP_mant10))
	stepP_mant10 = stepP_mant10 * 10^(mod(stepP_exp10,1) - aux1)
	stepP_exp10 = trunc(stepP_exp10) + aux1
	if(ParamIsDefault(mute))
		Print "ForwardBackward: P(O, s | lambda) / Tmax = ", stepP_mant10, "E", stepP_exp10
	endif

//	Print "FB: ms passed", stopMSTimer(timerRefNum) / 1e3, "(timer " + num2str(timerRefNum) +  ")"	
End


ThreadSafe Function HMM_b_multithread(state, t, wObsWaves, b_params)
	Variable state, t
	Wave wObsWaves, b_params
	
	Variable b, numdims = DimSize(b_params, 0)
	Duplicate /FREE /R=[t] wObsWaves, wVectorVar
	Redimension /N=(numdims) wVectorVar	
	
	//extract means Mu and covariance matrix
	Duplicate /FREE /R=[0,*][0][state] b_params, wVectorMu
	Redimension /N=(-1) wVectorMu		
	Duplicate /FREE /R=[0,*][1, *][state] b_params, wMatrixCoVar
	Redimension /N=(-1, -1) wMatrixCoVar	
	
	//multidim gauss with vectors and covariance matrix
	MatrixOP /FREE /O intermediate1 = exp(-1/2 * ( (wVectorVar -wVectorMu)^t x Inv(wMatrixCoVar) x (wVectorVar -wVectorMu) ))
	MatrixOP /FREE /O intermediate2 = intermediate1 * 1/(sqrt( powR(2*pi, numdims) * Det(wMatrixCoVar) ))
	b = intermediate2[0]
	
	if (numtype(b) == 2)	//NaN
		b = 1e-200
	endif
	
	if (b < 1e-200)
//		String info = StringFromList(0, StringByKey("AssociatedWaves", note(wObsWaves), "=", "\r"))
//		Print "HMM_b_multithread. Underflow prevention for", info, "frame", t, "state", state, "b=", b, wVectorVar
		b = 1e-200		//1e-312 is limit for ~10 digit precission, 1e-325 seems to be absolute Igor limit
						//1e-200 works, 1e-250 results in NaNs in HMM_a (MG, 2016)
	endif
	
	Return b
End


ThreadSafe Function HMM_emit_multithread(state, t, wObsWaves, emit)
	Variable state, t
	Wave wObsWaves, emit
	
	Variable numdims = DimSize(wObsWaves, 1)
	Variable b
		
	if (numdims == 0 || numdims == 1)		//f****** Igor: 1d gives dimsize 0
		b = emit[state][wObsWaves[t]]
	elseif (numdims == 2)
		b = emit[state][wObsWaves[t][0]][wObsWaves[t][1]]
	elseif (NumDims == 3)
		b = emit[state][wObsWaves[t][0]][wObsWaves[t][1]][wObsWaves[t][2]]
	endif
	
	Return b
End


ThreadSafe Function HMM_alpha_loop(alpha_MANT, alpha_EXP, trans, b_params, wObsWaves)
	Wave alpha_MANT, alpha_EXP, trans, b_params, wObsWaves
	
	Variable numstates = DimSize(trans, 0), numdims = DimSize(b_params, 0), Tmax = DimSize(wObsWaves, 0)
	Variable t, rn
	
	for (t=1; t<Tmax; t+=1)
		Make /FREE /D /O /N=(numstates) b_vec = HMM_b_multithread(p, t, wObsWaves, b_params)
		MatrixOP /FREE /O new_alpha = row(alpha_MANT, t-1) x trans * b_vec^t
		alpha_MANT[t][] = new_alpha[0][q]

		//renormalize:
//		WaveStats /M=1 /Q new_alpha
//		alpha_MANT[t][] = (V_max < 1/k_renorm)? (alpha_MANT[t][q] * k_renorm) : (alpha_MANT[t][q])
//		alpha_EXP[t,*] = (V_max < 1/k_renorm)? (alpha_EXP-1) : alpha_EXP
//		alpha_MANT[t][] = (V_max > k_renorm)? (alpha_MANT[t][q] / k_renorm) : (alpha_MANT[t][q])
//		alpha_EXP[t,*] = (V_max > k_renorm)? (alpha_EXP +1) : alpha_EXP
		MatrixOP /FREE /O temp_max_alpha = maxVal(new_alpha)
		rn = trunc(log(temp_max_alpha[0])/log(k_renorm))		//==n if max_temp > (k_renorm)^n, ==-n if max_temp < (1/k_renorm)^n
		alpha_MANT[t][] = alpha_MANT[t][q] / (k_renorm)^rn
		alpha_EXP[t,*] += rn		//Multithread makes things slower here
	endfor
	
End


ThreadSafe Function HMM_beta_loop(beta_MANT, beta_EXP, trans, b_params, wObsWaves)
	Wave beta_MANT, beta_EXP, trans, b_params, wObsWaves
	
	Variable numstates = DimSize(trans, 0), numdims = DimSize(b_params, 0), Tmax = DimSize(wObsWaves, 0)
	Variable t_inv, rn
	
	for (t_inv=Tmax-2; t_inv>=0; t_inv-=1)
		Make /FREE /D /O /N=(numstates) b_vec = HMM_b_multithread(p, t_inv+1, wObsWaves, b_params)
		MatrixOP /FREE /O new_beta = trans x (b_vec * row(beta_MANT, t_inv+1)^t)
		beta_MANT[t_inv][] = new_beta[q]

		//renormalize:
//		WaveStats /M=1 /Q new_beta
//		beta_MANT[t_inv][] = (V_max < 1/k_renorm)? (beta_MANT[t_inv][q] * k_renorm) : (beta_MANT[t_inv][q])
//		beta_EXP[0,t_inv] = (V_max < 1/k_renorm)? (beta_EXP-1) : beta_EXP
//		beta_MANT[t_inv][] = (V_max > k_renorm)? (beta_MANT[t_inv][q] / k_renorm) : (beta_MANT[t_inv][q])
//		beta_EXP[0,t_inv] = (V_max > k_renorm)? (beta_EXP +1) : beta_EXP
		MatrixOP /FREE /O temp_max_beta = maxVal(new_beta)
		rn = trunc(log(temp_max_beta[0])/log(k_renorm))		//==n if max_temp > (k_renorm)^n, ==-n if max_temp < (1/k_renorm)^n
		beta_MANT[t_inv][] = beta_MANT[t_inv][q] / (k_renorm)^rn
		beta_EXP[0,t_inv] += rn		//Multithread makes things slower here
	endfor

End


ThreadSafe Function HMM_alpha_loop_disc(alpha_MANT, alpha_EXP, trans, emit, wObsWaves)
	Wave alpha_MANT, alpha_EXP, trans, emit, wObsWaves
	
	Variable t, numstates = DimSize(trans, 0), Tmax = DimSize(wObsWaves, 0)
	for (t=1; t<Tmax; t+=1)
		Make /FREE /D /O /N=(numstates) b_vec = HMM_emit_multithread(p, t, wObsWaves, emit)
		MatrixOP /FREE /O new_alpha = row(alpha_MANT, t-1) x trans * b_vec^t
		alpha_MANT[t][] = new_alpha[0][q]
		
		//renormalize:
		WaveStats /M=1 /Q new_alpha
		alpha_MANT[t][] = (V_max < 1/k_renorm)? (alpha_MANT[t][q] * k_renorm) : (alpha_MANT[t][q])
		alpha_EXP[t,*] = (V_max < 1/k_renorm)? (alpha_EXP-1) : alpha_EXP
		if(V_max > 1.001)		//1.001 since there may be numeric rounding issue
			print "alpha > 1 ! t = ", t, "; V_max = ", V_max
		endif
	endfor

End


ThreadSafe Function HMM_beta_loop_disc(beta_MANT, beta_EXP, trans, emit, wObsWaves)
	Wave beta_MANT, beta_EXP, trans, emit, wObsWaves

	Variable t_inv, numstates = DimSize(trans, 0), Tmax = DimSize(wObsWaves, 0)
	for (t_inv=Tmax-2; t_inv>=0; t_inv-=1)
		Make /FREE /D /O /N=(numstates) b_vec = HMM_emit_multithread(p, t_inv+1, wObsWaves, emit)
		MatrixOP /FREE /O new_beta = trans x (b_vec * row(beta_MANT, t_inv+1)^t)
		beta_MANT[t_inv][] = new_beta[q]

		//renormalize:
		WaveStats /M=1 /Q new_beta
		beta_MANT[t_inv][] = (V_max < 1/k_renorm)? (beta_MANT[t_inv][q] * k_renorm) : (beta_MANT[t_inv][q])
		beta_EXP[0,t_inv] = (V_max < 1/k_renorm)? (beta_EXP-1) : beta_EXP
		if(V_max > 1.001)		//1.001 since there may be numeric rounding issue
			print "beta > 1 ! t_inv = ", t_inv, "; V_max = ", V_max
		endif
	endfor

End


Function HMM_BaumWelch_multidim([disc])
	Variable disc											//omit if continuous	
//	Variable timerRefNum = startMSTimer
		
	NVAR NumStates, NumDims
	NVAR ProdProbFB_MANT, ProdProbFB_EXP
	Wave HMM_pi, HMM_a, HMM_b_param, HMM_emit
	Wave wObsWaves
	Wave HMM_alpha_MANT, HMM_alpha_EXP
	Wave HMM_beta_MANT, HMM_beta_EXP
	
	Variable s, t
	Variable Tmax = DimSize(wObsWaves, 0)
	
	
	
	//____AUX PROBS:
	//################	

	//gamma[t][i]
	MatrixOP /FREE /O HMM_gamma_MANT = (HMM_alpha_MANT * HMM_beta_MANT) / ProdProbFB_MANT	
	Make /FREE /I /O /N=(Tmax) HMM_gamma_EXP = HMM_alpha_EXP + HMM_beta_EXP - ProdProbFB_EXP
	Make /FREE /D /O /N=(Tmax, NumStates) HMM_gamma = HMM_gamma_MANT * (k_renorm)^(HMM_gamma_EXP[p])

		
	//gamma_trans[i][j][t]   (t=1,...,Tmax-1)!
	Make /FREE /D /O /N=(NumStates, NumStates, Tmax-1) HMM_gamma_trans, HMM_gamma_trans_MANT
	if(ParamIsDefault(disc))
		Multithread HMM_gamma_trans_MANT = HMM_alpha_MANT[r][p] * HMM_a[p][q] * HMM_b_multithread(q, r+1, wObsWaves, HMM_b_param) * HMM_beta_MANT[r+1][q] / ProdProbFB_MANT	
	else
		 Multithread HMM_gamma_trans_MANT = HMM_alpha_MANT[r][p] * HMM_a[p][q] * HMM_emit_multithread(q, r+1, wObsWaves, HMM_emit) * HMM_beta_MANT[r+1][q] / ProdProbFB_MANT
	endif
	Make /FREE /I /O /N=(Tmax-1) HMM_gamma_trans_EXP = HMM_alpha_EXP[p] + HMM_beta_EXP[p+1] - ProdProbFB_EXP
	Multithread HMM_gamma_trans = HMM_gamma_trans_MANT * (k_renorm)^(HMM_gamma_trans_EXP[r])


//// only required for gaussian mixtures...	
//	//xi_temp[t][j][i]
//	Make /FREE /D /O /N=(Tmax, NumStates, NumStates) HMM_xi_temp, HMM_xi_temp_MANT
//	Make /FREE /I /O /N=(Tmax) HMM_xi_temp_EXP
//	if(ParamIsDefault(disc))
//		Multithread HMM_xi_temp_MANT[1, *] = HMM_alpha_MANT[p-1][r] * HMM_a[r][q] * HMM_b_multithread(q, p, wObsWaves, HMM_b_param) * HMM_beta_MANT[p][q] / ProdProbFB_MANT	
//	else
//		 Multithread HMM_xi_temp_MANT[1, *] = HMM_alpha_MANT[p-1][r] * HMM_a[r][q] * HMM_emit_multithread(q, p, wObsWaves, HMM_emit) * HMM_beta_MANT[p][q] / ProdProbFB_MANT
//	endif
//	Multithread HMM_xi_temp_EXP[1, *] = HMM_alpha_EXP[p-1] + HMM_beta_EXP[p] - ProdProbFB_EXP	
//	Multithread HMM_xi_temp[1, *] = HMM_xi_temp_MANT * (k_renorm)^(HMM_xi_temp_EXP[p])
//	//xi[t][i]
//	MatrixOP /FREE /O HMM_xi = sumBeams(HMM_xi_temp)	
//	HMM_xi[0] = HMM_pi[q]																											//since HMM_xi is not defined for t=0, use starting probability instead	
		
	
	Duplicate/O/FREE HMM_gamma HMM_xi
				
	

	//____UPDATE:
	//################	
	
	//update HMM_pi
	Make /D /O /N=(NumStates) HMM_pi_new = HMM_gamma[0][p]
	HMM_pi_new = (HMM_pi_new < 1/k_renorm)? 0 : HMM_pi_new																//set pi to 0 if too small	
	
	
	//update HMM_a
	Duplicate /FREE /O /R=[0, Tmax-2][] HMM_gamma HMM_gamma_short													//(t=1,...,Tmax-1) -> cf. HMM_gamma_trans...
	MatrixOP /O HMM_a_denom = sumCols(HMM_gamma_short)^t																//[i]; keep for ensemble opt.	
	MatrixOP /O HMM_a_numer = sumBeams(HMM_gamma_trans)																	//[i][j]; keep for ensemble opt
	Make /D /O /N=(NumStates, NumStates) HMM_a_new = HMM_a_numer[p][q] / HMM_a_denom[p]

	
	//update HMM_b
	if(ParamIsDefault(disc))	// in continuous mode
		//update mu
		// -numerator:
		Make /FREE /D /O /N=(Tmax, NumStates, NumDims) HMM_xi_Obs = HMM_xi[p][q] * wObsWaves[p][r]		//xi_Obs[t][i][d]
		MatrixOP /FREE /O HMM_xi_Obs_transposed = transposeVol(HMM_xi_Obs, 3)									//mode=3: output=w[r][q][p] ^= [d][i][t] (needed for sumBeams etc.)
		MatrixOP/O/FREE meanSumObs = ( sum(wObsWaves) )/numRows(wObsWaves)
//		print "Itot = ", meanSumObs[0]		
		// keep for ENS: 
		MatrixOP /O HMM_xiObs_SumT = sumBeams(HMM_xi_Obs_transposed)												//HMM_xi_Obs_SumT[d][i] == numerator of new mu
		MatrixOP /O HMM_xiObs_SumT_cons = meanSumObs[0] * HMM_xiObs_SumT											//in constrained mode: <A>+<I>=<Itot>

		// -denominator:
		Duplicate /FREE /O HMM_xi HMM_xi_sumObs
		MatrixOP /FREE /O sumObs = sumRows(wObsWaves)
		HMM_xi_sumObs = HMM_xi[p][q][r] * sumObs[p][0]
		// keep for ENS:
		MatrixOP /O HMM_xi_SumT = sumCols(HMM_xi)						//std version									// keep for ENS: HMM_xi_SumT[0][i] == denominator of new mu (1d in y)
		MatrixOP /O HMM_xi_SumT_cons = sumCols(HMM_xi_sumObs)		//cons version																			// keep for ENS: HMM_xi_SumT[0][i] == denominator of new mu (1d in y)

		// single trace mu:
		Make /D /O /N=(NumDims, NumStates) HMM_mu_new, HMM_mu_cons
		HMM_mu_new = HMM_xiObs_SumT[p][q] / HMM_xi_SumT[0][q]															//HMM_mu_new[d][i]
		HMM_mu_cons = HMM_xiObs_SumT_cons[p][q] / HMM_xi_SumT_cons[0][q]											//HMM_mu_cons[d][i]; constrained to <A>+<I>=<Itot>

		
		//update (co)variance
		// keep for ENS: 
		Make /D /O /N=(NumDims, NumDims, NumStates) HMM_xi_ObsSquare_SumT = 0, xi_ObsSquare_temp			//HMM_xi_ObsSquare[d][d][i]
		for (t=0; t<Tmax; t+=1)
			MatrixOP /FREE /O vectorCurrObs = row(wObsWaves, t)															//vectorCurrObs[t=t_curr][d]	 ^= curr. obs. vector transposed
			MatrixOP /FREE /O matrixObsSquare = (vectorCurrObs^t) x vectorCurrObs								//matrixObsSquare[d][d] = (vector^t)^t x vector^t
			xi_ObsSquare_temp = HMM_xi[t][r] * matrixObsSquare[p][q]													// xi@t_curr in z-dim, matrixObsSquare in x-y-dim
			HMM_xi_ObsSquare_sumT += xi_ObsSquare_temp																		//sum up over time
		endfor			
		// single trace var:
		Make /FREE /D /O /N=(NumDims, NumDims, NumStates) mu_Square_tot, HMM_CovarMatrix		
		MatrixOP /FREE /O mu_trans = HMM_mu_new^t
		mu_Square_tot = HMM_mu_new[p][r] * mu_trans[r][q]																//mu_Square_tot[d][d][i]
		HMM_CovarMatrix = HMM_xi_ObsSquare_sumT / HMM_xi_SumT[0][r] - mu_Square_tot							//HMM_CovarMatrix[d][d][i]	


		//update HMM_b_...[d][mu,CoVar][i]
		// single trace b_param: 
		Duplicate/O HMM_b_param HMM_b_param_new																				//"duplicate" required to keep notes!! 		HMM_b_param_new[][0][] = HMM_mu_new[p][r]
		HMM_b_param_new[][0][] = HMM_mu_new[p][r]
//		HMM_b_param_new[][0][] = HMM_mu_cons[p][r]																			//constrained to <A>+<I>=<Itot>

		//obsolete: keep variances above shot-noise limit
//		if(HMM_CovarMatrix[0][0][0]<HMM_mu_cons[0][0])
//			HMM_CovarMatrix[0][0][0]=HMM_mu_cons[0][0]
//		endif	
//		if(HMM_CovarMatrix[1][1][0]<HMM_mu_cons[1][0])
//			HMM_CovarMatrix[1][1][0]=HMM_mu_cons[1][0]		
//		endif	
//		if(HMM_CovarMatrix[0][0][1]<HMM_mu_cons[0][1])
//			HMM_CovarMatrix[0][0][1]=HMM_mu_cons[0][1]
//		endif	
//		if(HMM_CovarMatrix[1][1][1]<HMM_mu_cons[1][1])
//			HMM_CovarMatrix[1][1][1]=HMM_mu_cons[1][1]
//		endif
		HMM_b_param_new[][1,*][] = HMM_CovarMatrix[p][q-1][r]


	else		// in discrete mode
		//update HMM_emit[i][numSymb_d1][numSymb_d2]
		Duplicate /O HMM_emit, HMM_emit_numer	, HMM_emit_new; HMM_emit_numer = 0														

		for (t=0; t<Tmax; t+=1)
			if (NumDims == 1)
				HMM_emit_numer[][ wObsWaves[t] ] += HMM_gamma[t][p]
			elseif (NumDims == 2)
				HMM_emit_numer[][ wObsWaves[t][0] ][ wObsWaves[t][1] ] += HMM_gamma[t][p]
			elseif (NumDims == 3)
				HMM_emit_numer[][ wObsWaves[t][0] ][ wObsWaves[t][1] ][ wObsWaves[t][2] ] += HMM_gamma[t][p]
			endif
		endfor
		MatrixOP  /O HMM_emit_denom = (sumcols(HMM_gamma))^t			//[i]; keep for ensemble opt. //not to be confused with HMM_gamma_sumT above: Tmax-2 issue
		HMM_emit_new = HMM_emit_numer[p][q][r][s] / HMM_emit_denom[p]											//normalize prob.
			
	endif

//	Print "BW: ms passed", stopMSTimer(timerRefNum) / 1e3, "(timer " + num2str(timerRefNum) +  ")"
End


Function HMM_Viterbi_multidim([disc, mute])
	Variable disc, mute									//omit if continuous ->default
	
//	Variable timerRefNum = startMSTimer				//debug
		
	NVAR NumStates, NumDims
	NVAR ProbVit_MANT, ProbVit_EXP
	Wave HMM_pi, HMM_a, HMM_b_param, HMM_emit
	Wave wObsWaves	

	Variable t, sj, temp_renorm_max
	Variable Tmax = DimSize(wObsWaves, 0)
	Variable rn
	
	
	Make /FREE /D /O /N=(Tmax, NumStates) HMM_delta_MANT, HMM_psi			//[t][i]
	Make /FREE /I /O /N=(Tmax) HMM_delta_EXP = 0		
	Duplicate /O /R=[][0] wObsWaves HMM_s												//[t]; keep input wave scaling
	Redimension/I /N=(-1) HMM_s															//make truly 1D
	

	//initiation
	//##########
	if(ParamIsDefault(disc))
		HMM_delta_MANT[0] = HMM_pi[q] * HMM_b_multithread(q, 0, wObsWaves, HMM_b_param)	
	else
		HMM_delta_MANT[0] = HMM_pi[q] * HMM_emit_multithread(q, 0, wObsWaves, HMM_emit)
	endif
	HMM_psi[0] = 0

	//renormalize:
	MatrixOP /FREE /O max_temp = maxVal( row(HMM_delta_MANT,0) )
	rn = trunc(log(max_temp[0])/log(k_renorm))		//==n if max_temp > (k_renorm)^n, ==-n if max_temp < (1/k_renorm)^n
	HMM_delta_MANT[0][] = HMM_delta_MANT[0][q] / (k_renorm)^rn
	HMM_delta_EXP += rn		//Multithread makes things slower here
	
//	HMM_delta_MANT[0][] = (max_temp[0] < 1/k_renorm)? (HMM_delta_MANT[0][q] * k_renorm) : (HMM_delta_MANT[0][q])
//	Multithread HMM_delta_EXP = (max_temp[0] < 1/k_renorm)? -1 : 0
//	HMM_delta_MANT[0][] = (max_temp[0] > k_renorm)? (HMM_delta_MANT[0][q] / k_renorm) : (HMM_delta_MANT[0][q])
//	Multithread HMM_delta_EXP = (max_temp[0] > k_renorm)? +1 : 0
	
	
	//recursion
	//##########
	for (t=1; t<Tmax; t+=1)																		
		temp_renorm_max = 0
		for (sj=0; sj<NumStates; sj+=1)															
			Make /FREE /O /D /N=(NumStates) delta_temp = HMM_delta_MANT[t-1][p] * HMM_a[p][sj]		
			WaveStats/Q/M=1 delta_temp
			if(ParamIsDefault(disc))
				HMM_delta_MANT[t][sj] = V_max * HMM_b_multithread(sj, t, wObsWaves, HMM_b_param)		//V_max ^= max( delta[t-1]*a ) over all si			
			else
				HMM_delta_MANT[t][sj] = V_max * HMM_emit_multithread(sj, t, wObsWaves, HMM_emit)											//V_max ^= max( delta[t-1]*a ) over all si			
			endif
			HMM_psi[t][sj] = V_maxLoc																//V_maxloc ^= state si that maximises( delta[t-1]*a ); ->ARGmax(...)			
			temp_renorm_max = max(temp_renorm_max, HMM_delta_MANT[t][sj])					//renorm if maximum is "already" < k_renorm (min or max is arbitrary here.)
//			MatrixOP /FREE /O temp_max = maxVal( row(HMM_delta_MANT,t) )					//not used at all???
		endfor

		//renormalize
		rn = trunc(log(temp_renorm_max)/log(k_renorm))		//==n if max_temp > (k_renorm)^n, ==-n if max_temp < (1/k_renorm)^n
		HMM_delta_MANT[t][] = HMM_delta_MANT[t][q] / (k_renorm)^rn
		HMM_delta_EXP[t,*] += rn		//Multithread makes things slower here
		
//		HMM_delta_MANT[t][] = (temp_renorm_max < 1/k_renorm)? (HMM_delta_MANT[t][q] * k_renorm) : (HMM_delta_MANT[t][q])
//		Multithread HMM_delta_EXP[t,*] = (temp_renorm_max < 1/k_renorm)? (HMM_delta_EXP-1) : HMM_delta_EXP
//		HMM_delta_MANT[t][] = (temp_renorm_max > k_renorm)? (HMM_delta_MANT[t][q] / k_renorm) : (HMM_delta_MANT[t][q])
//		Multithread HMM_delta_EXP[t,*] = (temp_renorm_max > k_renorm)? (HMM_delta_EXP+1) : HMM_delta_EXP
	endfor
	
	
	//termination
	//###########
	delta_temp = HMM_delta_MANT[Tmax-1][p]													//delta_temp[i]
	WaveStats /M=1 /Q delta_temp																	//V_max of delta[Tmax-1] ^= P* (maxProdProb)
	HMM_s[Tmax-1] = V_maxRowLoc																	//q_T* ^=V_maxColLoc of delta[Tmax-1]
	ProbVit_MANT = V_max															
	ProbVit_EXP = HMM_delta_EXP[Tmax-1]


	//print maxProdProb per time step in exp notation:
	Variable stepP_mant10 = ProbVit_MANT^(1/Tmax)									//Tmax-root of ProbVit_MANT and ..._EXP
	Variable stepP_exp10 = log(k_renorm) * ProbVit_EXP / Tmax 
	Variable aux1 = floor(log(stepP_mant10))
	stepP_mant10 = stepP_mant10 * 10^(mod(stepP_exp10,1) - aux1)
	stepP_exp10 = floor(stepP_exp10) + aux1
	if(ParamIsDefault(mute))
		Print "Viterbi: P(O, s* | lambda) / Tmax = ", stepP_mant10, "E", stepP_exp10	
	endif

	
	//backtracking																						//only now the maximised state sequence is entirely known.
	//###########
	for (t=Tmax-2; t>=0; t-=1)
		HMM_s[t] = HMM_psi[t+1][HMM_s[t+1]]
	endfor	
		
//	Print "Vit.: ms passed", stopMSTimer(timerRefNum) / 1e3, "(timer " + num2str(timerRefNum) +  ")"
End


//######################
//# Auto Trace-by-Trace 
//######################


//batch process dataset in "trace by trace" HMM mode (cont.)
//You are in charge of HMM_init etc.
Function TbT_converge(totIter[, convOnly])
	variable totIter		//# of iterations for each input trace
	variable convOnly		//save converged traces only. (ergo no "static" traces)
	
	DFREF saveDFR = GetDataFolderDFR()	

//	HMM_init(mute=1)
	//modify settings here
	
	SVAR HMM_path = root:HMM_path
	DoUpdate/W=HMM_GUI
//	PopInputHmm("",2,"")
	ControlUpdate/W=HMM_GUI PopInput
	DoUpdate/W=HMM_Output

	SetDataFolder HMM_path	
	SVAR HMM_inputList	
	wave HMM_pi, HMM_a, HMM_b_param
	wave wObsWaves
	wave/Z collect_logP_FB

	String/G nonConvList = ""
	variable i, j, nTraces = ItemsInList(HMM_inputList), count=0

	//logWaves
	Make/O/N=(totIter) log_logP_FB
	if(WaveExists(collect_logP_FB))
		Killwaves collect_logP_FB
	endif
	Duplicate log_logP_FB collect_logP_FB
	logWins(nTraces)	


	//over all traces
	for(i=0; i<nTraces; i+=1)	
		Make/O/N=(totIter) log_logP_FB = 0
		BtnStartHmm("")
	
		//iterations
		j=0
		do	
			try
				HMM_ForwardBackward_parallel(mute=1)
				HMM_BaumWelch_multidim()
				wave HMM_pi_new, HMM_a_new, HMM_b_param_new
				WaveStats/Q/M=1 HMM_b_param_new
				AbortOnValue V_numNaNs+V_numINFs, 44

				HMM_pi = HMM_pi_new
				HMM_a = HMM_a_new
				//obsolete: fix hi/lo assignment
//				if(HMM_b_param_new[0][0][0] > HMM_b_param_new[1][0][0] && HMM_b_param_new[0][0][1] < HMM_b_param_new[1][0][1])
					HMM_b_param = HMM_b_param_new
//				endif

				NVAR ProdProbFB_MANT, ProdProbFB_EXP
				log_logP_FB[j] = (log(ProdProbFB_MANT) + ProdProbFB_EXP*log(k_renorm))
				DoUpdate/W=TbT_Log	
			catch	
				string strCurr = StringFromList(i, HMM_inputList)
				print strCurr+": abort code = ", V_AbortCode	
				log_logP_FB[j] = nan
				nonConvList = nonConvList+num2str(i)+" "+strCurr+";"	
				Break	
			endtry
			
			if(progress(i, nTraces))
				Dowindow/K TbT_Progress
				SetDataFolder saveDFR
				Return 0
			endif
			j+=1
		while(j<totIter)
		
		
		if(!V_AbortCode)
			HMM_Viterbi_multidim(mute=1)
			DoUpdate/W=HMM_Output
		endif
		
		Redimension/N=(-1,i+1) collect_logP_FB
		collect_logP_FB[][i] = log_logP_FB[p]
		
		if(ParamIsDefault(convOnly))	//save all	(include bad & static traces)
			BtnSaveHmm("")
		elseif(!V_AbortCode)			//save converged only
			BtnSaveHmm("")
			count+=1
		endif
		
		BtnNextPrevHmm("Next")	
		V_AbortCode = 0
	endfor

	Dowindow/K TbT_Progress
	SetDataFolder saveDFR
		print "TbT_converge(): Converged", nTraces-ItemsInList(nonConvList), "of", nTraces, "input traces."
	
End


//to hold something like ENS_convCrit....
function progress(i, nTraces)
	variable i, nTraces		//, prev_iter, cont, vit, crit, verbose

	ValDisplay/Z valdisp0,value= _NUM:i+1,win=TbT_Progress
	DoUpdate /W=TbT_Progress		// V_Flag=2 means button clicked means stop
	if( V_Flag == 2)
		Return 1
	endif

	Return 0
End


function logWins(nTraces)
	variable nTraces
	
	wave log_logP_FB

	DoWindow/F TbT_Log
	if(!V_flag)
		Display/K=1/N=TbT_Log/W=(1302,319,1672,529) log_logP_FB
		Label left "\Z14Probability"
		Label bottom "\Z14Iterations"
		ModifyGraph/W=TbT_Log mode=4,marker=19,msize=2
		ModifyGraph zColor(log_logP_FB)={log_logP_FB,-2e-50,-1e-50,Grays,0}
		ModifyGraph zColorMax(log_logP_FB)=(0,0,0),zColorMin(log_logP_FB)=(3,52428,1)
	endif
	DoUpdate/W=TbT_Log	

	NewPanel/K=1/N=TbT_Progress/W=(1302,552,1673,617)
	ValDisplay valdisp0,pos={18,23},size={250,18},appearance={native,All}
	ValDisplay valdisp0,limits={0,nTraces,0},barmisc={0,0},mode= 3,value= _NUM:0.2
	Button bStop,pos={297,22},size={50,20},title="Stop",fColor=(65535,0,0)
	DoUpdate /W=TbT_Progress /E=1	// mark this as our progress window		

end


function totOutputWin(titleStr, cont)
	string titleStr
	variable cont

	DFREF saveDFR = GetDataFolderDFR()
	SVAR HMM_inputPath = root:HMM_inputPath
	SVAR HMM_path = root:HMM_path
	if(DataFolderExists(HMM_path))
		SetDataFolder HMM_path
	else
		print "totOutputWin(): proceeds in currDF."
		print "HMM_inputPath = ",HMM_inputPath 
	endif
	
//	SVAR HMM_inputList
	SVAR/Z strExcludeB, nonConvList
	NVAR NumStates, NumDims
	wave HMM_b_param

//	Wave/WAVE/Z wInputRef
//	variable nTraces nTraces=dimSize(wInputRef, 0)

//	string wList = HMM_inputList	
	string wList = WaveList("HMM_x*_y*", ";", "")
	variable nTraces=ItemsInList(wList)
	if(nTraces==0)
		SetDataFolder saveDFR
		Abort "totOutputWin(): No input found!"
	endif


	Variable yOffset = NumStates+2, mulY = 0
	Variable i, j


	//scaling of continuous output
	if(cont)
		Duplicate/FREE/R=[][0][] HMM_b_param tot_mu
		MatrixOP/FREE/O maxObs = maxVal(tot_mu)
		yOffset = (4)*maxObs[0]+2//(3)*maxObs[0]+2
		mulY = 2* maxObs[0]/(NumStates-1)//+0.5
	endif

	DoWindow/K $titleStr
	Display/K=1/W=(374,45,1011,832)/N=$titleStr
	
	for(i=0; i<nTraces; i+=1)
		//get waves in input order
//		string strCurr = NameOfWave(wInputRef[i][0]) 
		string strCurr = StringFromList(i, wList)
		string strS = "HMM"+strCurr[3, strlen(strCurr)-1]						//convert to "HMM_s"-name
		wave/Z wS = $strS
		if(!WaveExists(wS))
			Continue
		endif
		string assocList = StringByKey("HMMWaves", note(wS), "=", "\r")	//load input wave(s)
		string strObs = StringFromList(0,assocList)
		wave wObs = $HMM_inputPath+strObs  //$"::"+strObs	//

		//plot input wave(s)
		AppendToGraph/W=$titleStr wObs
		ModifyGraph/W=$titleStr offset($strObs)={0, yOffset*i}, rgb($strObs)=(3,52428,1)

		for (j=1; j<NumDims; j+=1)							//is skipped when only 1D
			string strObs2 = StringFromList(j, assocList)
			wave wObs2 = $HMM_inputPath+strObs2
			AppendToGraph/W=$titleStr wObs2
			ModifyGraph/W=$titleStr offset($strObs2)={0, yOffset*i}	
		endfor

		//plot "HMM_s"
		if(!cmpStr(strS, strObs))				//catch 1d discrete case, where input & output have the same names.
			strS = strS+"#1"
		endif
		AppendToGraph/W=$titleStr wS
		ModifyGraph/W=$titleStr offset($strS)={0, yOffset*i}, rgb($strS)=(0,0,0), muloffset($strS)={0,mulY}

		//label excluded (sB) or nonConv (TbT) traces:
		if(Exists("strExcludeB"))
			string strCurr_b = "b"+strObs[3, strlen(strObs)-1]
//			string strCurr_b = RemoveEnding(StringByKey("b_param", note(wS), "=", "\r"))
			if(StringMatch(strExcludeB, "*"+strCurr_b+"_*"))
				ModifyGraph rgb($strS)=(0,65535,65535)
			endif
		endif
		if(Exists("nonConvList"))
			if(StringMatch(nonConvList, "*"+strCurr+"*") )
				ModifyGraph rgb($strS)=(0,65535,65535)
			endif
		endif
		
	endfor
	
	SetDataFolder saveDFR
End


//plot individual mu's & var's
Function TbT_plotSingleB()

	SVAR HMM_path = root:HMM_path
	DFREF saveDFR = GetDataFolderDFR()
	if(DataFolderExists(HMM_path))
		SetDataFolder HMM_path
	else
		print "TbT_plotSingleB() CurrDF = "+GetDataFolder(1)
	endif
	
	wave b_params = collect_b_param
	Make/O/N=(DimSize(b_params, 3 )) mu_0 = Nan
	Duplicate/O mu_0 mu_1, mu_0_d2, mu_1_d2, var_0, var_1, var_0_d2, var_1_d2
	
	//1st dim
	mu_0 = b_params[0][0][0][p]
	mu_1 = b_params[0][0][1][p]
	var_0 = b_params[0][1][0][p]
	var_1 = b_params[0][1][1][p]

	Display/K=1/N=single_mu/W=(580,45,975,253) mu_0, mu_1
	ModifyGraph rgb(mu_1)=(1,16019,65535)
	wave/Z offset_0 = ::offset_0, offset_1 = ::offset_1		//from simKin...
	if(waveExists(offset_0) && waveExists(offset_1))
		AppendToGraph offset_0, offset_1
		ModifyGraph offset(offset_1)={0,1}, rgb(offset_1)=(0,0,0), rgb(offset_0)=(0,0,0)
	endif

	Display/K=1/N=single_var/W=(978,45,1373,253) var_0, var_1
	ModifyGraph rgb(var_1)=(1,16019,65535)


	NVAR/Z NumDims
	if(NumDims==2)
		//2nd dim
		mu_0_d2 = b_params[1][0][0][p]
		mu_1_d2 = b_params[1][0][1][p]
		var_0_d2 = b_params[1][2][0][p]
		var_1_d2 = b_params[1][2][1][p]	
		Display/K=1/N=single_mu_d2/W=(580,276,975,484) mu_0_d2, mu_1_d2
		ModifyGraph rgb(mu_1_d2)=(1,16019,65535)
		Display/K=1/N=single_var_d2/W=(978,276,1373,484) var_0_d2, var_1_d2
		ModifyGraph rgb(var_1_d2)=(1,16019,65535)
	endif

	SetDataFolder saveDFR
End


//plot emissions onto observables
Function TbT_plot_emi_obs([allEmi])
	variable allEmi

	SVAR HMM_inputPath = root:HMM_inputPath
	SVAR HMM_path = root:HMM_path
	
	DFREF saveDFR = GetDataFolderDFR()	
	variable i, j, wmax=0

//	string cList = "acontour;bcontour;ccontour;dcontour;econtour;fcontour;gcontour;"
	string winStr = UniqueName("obs_emi_2D_", 6, 0 )
	print winStr
	Display/K=1/N=$winStr

	//DF flexibility (allows pointing at renamed "HMM-folder")
	string currHmmPath = HMM_path
	if(!DataFolderExists(HMM_path))
		currHmmPath = ":"
	endif

	SetDataFolder currHmmPath
	NVAR n=NumStates	//dimSize(b_param, 2)
	NVAR d=NumDims		//dimSize(b_param, 0)
	wave collect_b_param
	variable nTraces = DimSize(collect_b_param, 3 )


	//get observable hist 2D
	if(DataFolderExists(":emiPlot"))
		SetDataFolder :emiPlot
	else		
//		wave conc_acc = concat("r_g*")
//		wave conc_don = concat("o_g*")
		wave conc_acc = concat(StringFromList(1, ks_alex)+"*")
		wave conc_don = concat(StringFromList(0, ks_alex)+"*")

		NewDataFolder/O/S :emiPlot

		MatrixOP/FREE/O meanSumObs = (sum(conc_acc)+sum(conc_don))/numRows(conc_acc)
		Make/O/N=2 wConsItot 
		SetScale/I x, 0, 1E4, wConsItot
		wConsItot = meanSumObs[0] -x

		fluo_hist2d(conc_don, conc_acc, "obs2D", 50, 50)	
	endif

	wave wConsItot
	wave obs2D
	wave obs2D_X
	wave obs2D_Y
//	obs2d/=wavemax(obs2D)	//normalize to max=1

	AppendImage/W=$winStr obs2D
	ModifyImage/W=$winStr obs2D ctab= {1,*,Grays,0}
	ModifyImage obs2D minRGB=NaN,maxRGB=0
	ModifyGraph/W=$winStr height={Aspect,1}
	

	//state dependent color (up to 5states)
	Make/O/N=(3,4) wRGB = {{65535,0,0}, {0,65535,0}, {0,0,65535}, {65535,0,65535}, {0,65535,65535}}


	//get emissions hist 2D
	for(i=0; i<n; i+=1)	//states
		//store tot. emissions & single_mu's
		duplicate/O obs2D $"totemi2D_"+num2str(i)/WAVE=totemi2D
		totemi2D=0
		Make/O/N=(nTraces,2) $"all_muXY_"+num2str(i)/WAVE=muXY

		for(j=0; j<nTraces; j+=1)	//traces	
			duplicate/O/FREE/R=[][][][j] collect_b_param b_param	
			muXY[j][] = b_param[q][0][i]

			string sCurr = "emi2D_"+num2str(i)+"_"+num2str(j)
			if(ParamIsDefault(allEmi))
				duplicate/FREE/O obs2D emi
			else
				duplicate/O obs2D $sCurr/WAVE=emi
				AppendMatrixContour/W=$winStr emi
				ModifyContour/W=$winStr $sCurr update=0, labels=0, autoLevels= {*, *, 3 }
				ModifyContour/W=$winStr $sCurr rgbLines=(wRGB[0][i],wRGB[1][i],wRGB[2][i])
			endIF

			Multithread emi = plot_b(i, b_param, {x,y})
			WaveStats/M=1/Q emi
			if(V_numNans!=0)
				Continue
			endif
			totemi2D+=emi
		endfor

		if(ParamIsDefault(allEmi))
			AppendMatrixContour/W=$winStr totemi2D
			ModifyContour/W=$winStr $NameOfWave(totemi2D) update=0, labels=0, autoLevels= {*, *, 3 }
			ModifyContour/W=$winStr $NameOfWave(totemi2D) rgbLines=(wRGB[0][i],wRGB[1][i],wRGB[2][i])
			
			AppendToGraph/W=$winStr muXY[][1] vs muXY[][0]
			ModifyGraph/W=$winStr rgb($NameOfWave(muXY))=(wRGB[0][i],wRGB[1][i],wRGB[2][i])
			ModifyGraph/W=$winStr mode($NameOfWave(muXY))=3
		endif
	endfor
//	totemi2D/=wavemax(totemi2D)
	
	
	//append constraint if available
	wave/Z wConsItot = $currHmmPath+"wConsItot"
	if(WaveExists(wConsItot))
		AppendToGraph wConsItot
	endif
	
	SetAxis bottom pnt2x(obs2D_X,0), pnt2x(obs2D_X,50)
	SetAxis left  pnt2x(obs2D_Y,0), pnt2x(obs2D_Y,50)
	
	SetDataFolder saveDFR

End


function/WAVE concat(matchStr)
	string matchStr
		
	DFREF saveDFR = GetDataFolderDFR()
	SVAR HMM_inputPath = root:HMM_inputPath
	if(DataFolderExists(HMM_inputPath))
		SetDataFolder HMM_inputPath
	else
		print "concat(): proceeds in currDF."
	endif

		
	string wList = WaveList(matchStr, ";", "" )
	wList = RemoveFromList(WaveList("*_X",";",""), wList)
	string destStr = "conc_"+ReplaceString("*", matchStr, "")

	if(WaveExists($destStr))
		wave wConc = $destStr
		SetDataFolder saveDFR	
		Return wConc
	endif		

	Concatenate/O  wList, $destStr
	wave wConc = $destStr
	
	SetDataFolder saveDFR	
	Return wConc	
End


//emissions = plot_b(0, HMM_b_param_ens, {x,y})
ThreadSafe Function plot_b(state, b_params, wVectorVar)
	Variable state
	Wave b_params, wVectorVar
	
	Variable b, numdims = DimSize(b_params, 0)
		
	//extract means Mu and covariance matrix
	Duplicate /FREE /R=[0,*][0][state] b_params, wVectorMu
	Redimension /N=(-1) wVectorMu		
	Duplicate /FREE /R=[0,*][1, *][state] b_params, wMatrixCoVar
	Redimension /N=(-1, -1) wMatrixCoVar	
	
	//multidim gauss with vectors and covariance matrix
	MatrixOP /FREE /O intermediate1 = exp(-1/2 * ( (wVectorVar -wVectorMu)^t x Inv(wMatrixCoVar) x (wVectorVar -wVectorMu) ))
	MatrixOP /FREE /O intermediate2 = intermediate1 * 1/(sqrt( powR(2*pi, numdims) * Det(wMatrixCoVar) ))
	b = intermediate2[0]
	
	Return b
End


function fluo_hist2d(origX, origY, histName, numBinsX, numBinsY)	//,dimX, dimY)
	wave origX, origY
	string histName
	variable numBinsX, numBinsY
		
	duplicate/O origX waveX
	duplicate/O origY waveY
	
	//Check if lengths of waves fit together.
	if (numpnts(waveX)!=numpnts(waveY)) 
		Abort "hist2d() : numpnts("+NameOfWave(origX)+") NOT equal numpnts("+NameOfWave(origY)+") !"	
	endif		
	
	//define histogram limits, bins, ...
	variable VstartX = wavemin(waveX)
	variable VendX = wavemax(waveX)
	variable VstartY = wavemin(waveY)
	variable VendY = wavemax(waveY)
	variable binsizeX= (VendX-VstartX)/(numBinsX-1)		//include start & end point
	variable binsizeY= (VendY-VstartY)/(numBinsY-1)	

	//set outliers to NaN and kill points that are NaNs
//	waveX = (waveX>Vstart && waveX<Vend && waveY>Vstart && waveY<Vend) ? waveX : NaN		
//	waveY = (waveX>Vstart && waveX<Vend && waveY>Vstart && waveY<Vend) ? waveY : NaN		
//	WaveTransform/O zapNaNs  waveX						
//	WaveTransform/O zapNaNs  waveY						
	
	//fill 2dHistograms with XYpairs
	make/O/N=(numBinsX,numBinsY) $histName = 0
	wave hist2d = $histName

	variable i
	for(i=0;i<numpnts(waveX);i+=1)
		variable currX = waveX[i]
		variable currY = waveY[i]
		variable binnumX= floor((currX-VstartX)/binsizeX)		//corresponding bin number
		variable binnumY= floor((currY-VstartY)/binsizeY)
		variable currVal=hist2d[binnumX][binnumY]
		hist2d[binnumX][binnumY]+=1
	endfor
	print "hist2d() i = "+num2str(i)
//	SetScale/I x, VstartX, VendX, hist2d						//scale accordingly
//	SetScale/I y, VstartY, VendY, hist2d	
	SetScale/P x, VstartX+binsizeX/2, binsizeX, hist2d						//scale accordingly  
	SetScale/P y, VstartY+binsizeY/2, binsizeY, hist2d	

	//sum up 1d projections
	imagetransform sumallrows hist2d			//get total 1dHist 
	imagetransform sumallcols hist2d			//no NaNs allowed!!!
	Duplicate/O $"W_sumrows" $(histName+"_X")	//keep copy for display
	Duplicate/O $"W_sumcols" $(histName+"_Y")
	SetScale/P x, DimOffset(hist2d, 0), DimDelta(hist2d,0), $(histName+"_X")
	SetScale/P x, DimOffset(hist2d, 1), DimDelta(hist2d,1), $(histName+"_Y")

	//kill temp waves
	Killwaves waveX, waveY									
	
end


//######################
//# small & handy
//######################

Function/S TextWave2StringList1D(tw)
	Wave/T tw
 
	String list=""
	Variable i, n= dimSize(tw,0)	//Row0 only
	for(i=0; i<n; i+=1 )
		list += tw[i][0]+";"
	endfor
 
	return list
End


Function KillTimer()
	Variable i
	for (i=0; i<10; i+=1)
		Print stopMSTimer(i)
	endfor
End


Function killThreads()

	SVAR/Z HMM_path = root:HMM_path	
	NVAR/Z tgID = $HMM_path+"threadGroupID"
	
	variable flag = ThreadGroupRelease(tgID)
	if(flag==0)
		print "killThreads(): Thread ", tgID, " was successfully killed."
	elseif(flag==-1)
		print "killThreads(): No threads to kill."
	else
		print "killThreads(): Unknown flag: ", flag
	endif

End


//###################
//# test range
//###################

//use converged mean params for statics:
//

function calc_mean_params()

	SVAR nonConvList
	wave b_params = collect_b_param, HMM_b_param_start
	wave/T wOutputNames
	variable i, n=dimSize(b_params,3), nDel=0
	
	Duplicate/O HMM_b_param_start mean_b_param
	mean_b_param = 0
	
	//remove nonConv params
	for(i=0;i<n;i+=1)		
		string currStr = StringFromList(0, wOutputNames[i-nDel])
		if(StringMatch(nonConvList, "*"+currStr[3,inf]+";"))			
//		if(WhichListItem(currStr, nonConvList)!=-1)
			deleteParams(wOutputNames[i-nDel])								//delete nonCons b_params
			Killwaves $currStr
			nDel+=1
		else
			mean_b_param = mean_b_param + b_params[p][q][r][i-nDel] 	//calc mean from optimized b_params
		endif		
	endfor
	n=dimSize(b_params,3)
	mean_b_param/=n	
	
	//mean A
	wave collect_a
	ImageTransform/METH=2 zProjection collect_a
	wave M_zProjection
	duplicate/O M_zProjection mean_a
	
	edit mean_a, mean_b_param
	print i

End


// includes calc_mean_params & new inputList
Function TbT_apply_means()
	
	DFREF saveDFR = GetDataFolderDFR()	
	SVAR HMM_path = root:HMM_path
	SetDataFolder HMM_path	

	SVAR HMM_inputList	
	wave HMM_a, HMM_b_param
	wave wOutputNames, collect_b_param


	calc_mean_params()
	wave mean_b_param

	string inputList_new = ""
	variable i, nTraces = ItemsInList(HMM_inputList)
	variable nPrevOut = dimSize(wOutputNames,0)

	//over all traces in HMM_inputList
	for(i=0; i<nTraces; i+=1)	
	
		//skip traces that are already in wOutputNames 
		string sourceName = StringFromList(i, HMM_inputList)
		string currName = "HMM"+sourceName[3,inf]
		FindValue/TEXT=currName+";" wOutputNames
		if(V_value!=-1)
			Continue
		endif
		
		HMM_prepInput(currListItem=i)
		BtnStartHmm("")
		HMM_b_param = mean_b_param
		HMM_a = {{0.9, 0.1}, {0.1, 0.9}}
		HMM_Viterbi_multidim(mute=1)		
		BtnSaveHmm("")	
		inputList_new = inputList_new+sourceName+";"
	endfor

	//update inputList for control of the "static" subset only
	String/G HMM_inputList_tot = HMM_inputList
	HMM_inputList = inputList_new

	BtnStartHmm("recall")
	SetDataFolder saveDFR
	
End


function usedNonConv()

	wave/T wOutputNames
	SVAR nonConvList
	
	variable count=0, i
	variable vOut=dimSize(wOutputNames, 0), partNonConv
	
	for(i=0; i<vOut; i+=1)
		string currStr=StringFromList(0, wOutputNames[i])
		if(StringMatch(nonConvList, "*"+currStr[3,inf]+";"))
			count+=1
		endif
	endfor
	
	partNonConv = count/vOut
	print count, vOut, partNonConv
end


Function BtnShowVit(ctrlName) : ButtonControl
	String ctrlName

	string wList = TraceNameList("HMM_Output", ";", 1 )
	
//	if(!StringMatch(wList, "*spacer*" ))
//		Make/O/N=3 spacer
//		spacer = {0, nan, 2}
//		AppendToGraph/W=HMM_Output/R spacer
//	endif

	SVAR HMM_path = root:HMM_path
	wave HMM_s = $HMM_path+"HMM_s"
//	if(StringMatch(wList, "*HMM_s*" ))
//		RemoveFromGraph HMM_s
//	else
//		AppendToGraph/R HMM_s
//		ModifyGraph rgb(HMM_s)=(0,0,0)	
//	endif
	
	if(!StringMatch(wList, "*HMM_s*" ))
		return -1		//HMM_s not on graph
	endif
	
	Variable test = str2num(StringByKey("hideTrace(x)", TraceInfo("", "HMM_s", 0), "=", ";"))
	if (str2num(StringByKey("hideTrace(x)", TraceInfo("", "HMM_s", 0), "=", ";")))
		ModifyGraph hideTrace(HMM_s)=0
		//RemoveFromGraph HMM_s
	else
		ModifyGraph hideTrace(HMM_s)=2
		//AppendToGraph/R HMM_s
		//ModifyGraph rgb(HMM_s)=(0,0,0)	
	endif
	

End
