# Supplementary material for: Cochaperones convey the energy of ATP hydrolysis for directional action of Hsp90
Source: Nat Commun. 2024 Jan 17;15:569. doi: 10.1038/s41467-024-44847-6 (PMC10794413; doi:10.1038/s41467-024-44847-6)
Supplement: Supplementary file 4 — Supplementary Code 1 [file 41467_2024_44847_MOESM4_ESM.zip › code/Igor/iniTIRF.ipf]

#pragma rtGlobals=3				//Use modern global access method and strict wave access.

#pragma IgorVersion = 6.3.0.1

#pragma version = 20160304


//##################################################
//# Set ALEX ID : "don;acc;dir-acc"
//##################################################
	StrConstant ks_alex = "g_g;r_g;r_r"
	//StrConstant ks_alex = "FRET_G_b;FRET_R_b;FRET_R_g"


//##################################################
//# Include Proceedures (in curr DF)
//##################################################


#include ":4f_dynamic_current"
#include ":addon_autocalib_current"

#include ":HMM_cont_disc"
#include ":HMM_addon_ENS_MThread"

//#include ":addon_mg"
#include ":addon_sonja_current"
#include ":addon_SEcorr"
#include ":simKin"
#include ":addon_kinetics_current"
