# Supplementary material for: Cochaperones convey the energy of ATP hydrolysis for directional action of Hsp90
Source: Nat Commun. 2024 Jan 17;15:569. doi: 10.1038/s41467-024-44847-6 (PMC10794413; doi:10.1038/s41467-024-44847-6)
Supplement: Supplementary file 4 — Supplementary Code 1 [file 41467_2024_44847_MOESM4_ESM.zip › code/Igor/simKin.ipf]

#pragma rtGlobals=3		// Use modern global access method and strict wave access.

#pragma version = 20160318


//##################################################
//# Time-Steps Simulation
//##################################################


// simulate 4 state data from per-step-probabilities:
// 2 observables; 1 or 2 states / observable.
//##################################################


Menu "simKin"
	"simPanel",/Q, init_simParams()
End


Function BtnSim(ctrlName) : ButtonControl
	String ctrlName
	
	DFREF saveDFR = GetDataFolderDFR()
	SetDataFolder root:
	
	NVAR trace_num
	if(trace_num)
		simTimeSteps()
	else
		simTimeSteps_2()
	endif
	
	SetDataFolder saveDFR
End


//4 states
Function init_simParams()

	Make/O/N=(4,4) input_rate_mat = 0		//user input: rates; rate(ii)=0 !
	
	Variable/G deltaT = 1						//inverse sampling rate in [s]		
	Variable/G bleach_rate = 0
	Variable/G trace_length = 1E3			//length at zero bleachrate
	Variable/G trace_num = 20			
	Variable/G sigma_gnoise = 0				//gaussian noise
	Variable/G mu_enoise = 0					//level uncertainty
	Variable/G v2D								//1d or 2d
	
	DoWindow SIMpanel
	if(V_flag)
		KillWindow SIMpanel
	endif
		NewPanel /K=1 /W=(662,264,1273,550) /N=SIMpanel	
		ModifyPanel cbRGB=(65535,54607,32768)
		SetDrawLayer UserBack
		SetVariable deltaT,pos={57,10},size={141,19},bodyWidth=80,title="deltaT [s]"
		SetVariable deltaT,fSize=12,value= deltaT
		SetVariable trace_length,pos={44,40},size={154,19},bodyWidth=80,title="trace length"
		SetVariable trace_length,fSize=12,value= trace_length
		SetVariable trace_num,pos={50,70},size={148,19},bodyWidth=80,title="# of traces"
		SetVariable trace_num,fSize=12,value= trace_num
		SetVariable bleachRate,pos={244,10},size={177,19},bodyWidth=80,title="bleachRate [Hz]"
		SetVariable bleachRate,fSize=12,value= bleach_rate
		SetVariable gaussN,pos={262,40},size={159,19},bodyWidth=80,title="sigma gnoise"
		SetVariable gaussN,fSize=12,limits={0,inf,0.1},value= sigma_gnoise
		SetVariable levelN,pos={272,70},size={149,19},bodyWidth=80,title="random mu"
		SetVariable levelN,fSize=12,limits={0,inf,0.1},value= mu_enoise
		CheckBox check2d,pos={436,40},size={33,16},title="2d",fSize=12
		CheckBox check2d,variable= v2D
		Button btn_simTimeSteps,pos={505,40},size={80,40},proc=BtnSim,title="Get Data!"
		Button btn_simTimeSteps,font="Geneva",fSize=12,fStyle=1
		Button btn_simTimeSteps,fColor=(65535,65535,65535)
		TitleBox info,pos={24,104},size={129,16},title="Remember: k_ii == 0 ! Obs(0,1)=0; Obs(2,3)=1",fSize=12
		TitleBox info,frame=0,fStyle=1
		Edit/W=(21,122,589,268)/HOST=#  input_rate_mat
		ModifyTable format(Point)=1,width(input_rate_mat)=121
		SetActiveSubwindow ##
End


Function simTimeSteps()
	//downsample flag
	Variable V_down = 0		//set to integer >0 for downsampling by factor of V_down (e.g. 10)

	//input params:	
	NVAR deltaT, bleach_rate, trace_length, trace_num, sigma_gnoise, mu_enoise, v2D
	wave input_rate_mat

	variable bleachP										//per-step-prob. of bleaching
	variable random
	variable i, j
	
	Variable timerRefNum = startMSTimer


	//DF for output traces
	DFREF saveDFR = GetDataFolderDFR()	
	NewDataFolder/S $UniqueName("SIM_", 11, 0)	
	String/G root:SIM_path = GetDataFolder(1)

	Duplicate input_rate_mat $"input_rate_mat"			//store input params
	Note $"input_rate_mat", "deltaT = "+num2str(deltaT)
	Note $"input_rate_mat", "bleach_rate = "+num2str(bleach_rate)
	Note $"input_rate_mat", "trace_length = "+num2str(trace_length)
	Note $"input_rate_mat", "trace_num = "+num2str(trace_num)
	Note $"input_rate_mat", "noise = "+num2str(sigma_gnoise)
	Note $"input_rate_mat", "heterogeneity = "+num2str(mu_enoise)


	//build normalized transition matrix from supplied rates.
	MatrixOP/O transP_mat = input_rate_mat * deltaT
	MatrixOP/O remainP_vec = sumRows(transP_mat) 	//calc prob(i,i) to remain in "i"; (i.e. normalize)
	remainP_vec = 1 - remainP_vec[p]
	if(wavemin(remainP_vec) < 0)
		SetDataFolder saveDFR
		Abort "remainP < 0 \r Ergo: deltaT too large to sample given rates!"
	endif
	MatrixOP/O transP_mat = transP_mat + DiagRC(remainP_vec,4,4)	//add remainP as diagonal values

	
	//define bleach probability @ every timestep
	bleachP = bleach_rate * deltaT

	
	//initialize with startP
	Duplicate /O transP_mat, input_rate_mat_strip		//get rid of empty rows/cols, assume all transitions are reversible
	for (i=numpnts(remainP_vec)-1; i>-1; i-=1)
		if (remainP_vec[i]==1)
			DeletePoints /M=0 i,1, input_rate_mat_strip
			DeletePoints /M=1 i,1, input_rate_mat_strip
		endif
	endfor
	MatrixEigenV /L input_rate_mat_strip
	Wave W_eigenValues, M_L_eigenVectors
	Make /D /O /N=(DimSize(W_eigenValues,0)) W_eigenValues_real = real(W_eigenValues[p])
	W_eigenValues_real = round(1e5*W_eigenValues_real)/1e5		//W_eigenValues is not precise, so eigenvalue is actually close to 1 and not 1
	for (i=0; i<DimSize(W_eigenValues,0)+1; i+=1)
		if ( i == DimSize(W_eigenValues,0) )
			Print i, "no eigenvalue == 1 found"
			return -1
		elseif ( W_eigenValues_real[i] == 1 && imag(W_eigenValues[i]) == 0 )
			Print i
			break
		endif
	endfor
	
	
	Make /D /O /N=(DimSize(W_eigenValues,0)) startP_vec
	startP_vec = M_L_eigenVectors[p][i]
	for (i=numpnts(remainP_vec)-1; i>-1; i-=1)				//re-insert deleted states
		if (remainP_vec[i]==1)
			InsertPoints i,1, startP_vec						//new elements are automatically set to zero
		endif
	endfor
	MatrixOP/O startP_vec = startP_vec / sum(startP_vec)
	
//	Variable V_rescale = sum(startP_vec)
//	startP_vec /= V_rescale	
//	Print startP_vec
//	MatrixOP/O startP_vec = sumCols(input_rate_mat)^t
//	MatrixOP/O startP_vec = startP_vec / sum(startP_vec)
	
	
	//store applied offsets:
	Make/O/N=(trace_num) offset_0, offset_1


	//MAIN LOOP: build traces
	//##################################################
	for(j=0;j<trace_num;j+=1)
			
		Make/I/O/N=(trace_length) state_seq = -1		//true state sequence (not observable)
		SetScale/P x, 0, deltaT, "s", state_seq

		random = abs(enoise(1)) 							//throw the dice
		if(random < startP_vec[0])
			state_seq[0] = 0
		elseif(random < sum(startP_vec,0,1))
			state_seq[0] = 1
		elseif(random < sum(startP_vec,0,2))
			state_seq[0] = 2
		else
			state_seq[0] = 3
		endif
		
  
		for(i=1;i<trace_length; i+=1)
		
			//include probability to bleach (retrospective):
			random = abs(enoise(1))	
			if(random < bleachP)	
				Redimension/N=(i) state_seq
				Break
			endif
			
			//get transition probabilities FROM previous state (i.e.: vector)
			MatrixOP/O curr_transP = row(transP_mat, row(state_seq, i-1))^t	
			//throw dice and extract matching transition
			random = abs(enoise(1))	
			if(random < curr_transP[0])
				state_seq[i] = 0
			elseif(random < sum(curr_transP,0,1))
				state_seq[i] = 1
			elseif(random < sum(curr_transP,0,2))
				state_seq[i] = 2
			else
				state_seq[i] = 3
			endif
		endfor
		
		
		if(numpnts(state_seq)<3+3*V_down)	//mean(state_seq)>0.1 && mean(state_seq)<1.9)
			j -= 1
			continue
		endif
		
		//keep original state seq
		Duplicate state_seq, :$UniqueName("state_seq_sim", 1, 0)
	
		//deduce observables (emissionP = 1 or 0...)
		state_seq = (state_seq > 1)? 1 : 0	
		
		//downsample
		if (V_down)
			Duplicate /FREE state_seq, state_seq_resamp
			Redimension /D /N=(numpnts(state_seq)/V_down) state_seq_resamp
			SetScale /P x, 0, DimDelta(state_seq, 0)*V_down, state_seq_resamp
			state_seq_resamp = 0
			
			for (i=0; i<V_down; i+=1)
				state_seq_resamp += state_seq[p*V_down + i]
			endfor
			
			state_seq_resamp /= V_down
			//state_seq_resamp = round(state_seq_resamp[p])
			
			Duplicate /O state_seq_resamp, :$UniqueName("state_seq_dwn_sim", 1, 0)
			
			Wave state_seq = state_seq_resamp
		endif
		
		
		//2d, anticorr.
		Duplicate/FREE/O state_seq, state_seq2
		state_seq2 = (state_seq==0)? 1 : 0
		
		
		if(mu_enoise || sigma_gnoise)		//if one of both is non-zero
			Redimension/D state_seq, state_seq2
			offset_0[j] = enoise(mu_enoise)
			offset_1[j] = enoise(mu_enoise)
			Multithread state_seq = (state_seq == 0)? gnoise(sigma_gnoise)+offset_0[j] : gnoise(sigma_gnoise)+1+offset_1[j]
			Multithread state_seq2 = (state_seq2 == 0)? gnoise(sigma_gnoise)+offset_0[j] : gnoise(sigma_gnoise)+1+offset_1[j]
// adjust here for "experiment-like" data:
//				Multithread state_seq = (state_seq == 0)? gnoise(sigma_gnoise)+500+offset_0[j] : gnoise(sigma_gnoise)+6000+offset_1[j]		
//				Multithread state_seq2 = (state_seq2 == 0)? gnoise(sigma_gnoise)+500+offset_0[j] : gnoise(sigma_gnoise)+6000+offset_1[j]		
		endif
					
		if(v2D)
			Duplicate state_seq :$UniqueName(StringFromList(1, ks_alex)+"_x_y_sim", 1, 0)/WAVE=w1
			Duplicate state_seq2 :$UniqueName(StringFromList(0, ks_alex)+"_x_y_sim", 1, 0)/WAVE=w2
			Duplicate state_seq :$UniqueName(StringFromList(2, ks_alex)+"_x_y_sim", 1, 0)/WAVE=w3
			w3 = 5000+offset_1[j]+gnoise(sigma_gnoise)
			Note w1, "AssociatedWaves="+NameOfWave(w2)+";"+NameOfWave(w1)+";"+NameOfWave(w3)+";\r"
			Note w2, "AssociatedWaves="+NameOfWave(w2)+";"+NameOfWave(w1)+";"+NameOfWave(w3)+";\r"
			Note w3, "AssociatedWaves="+NameOfWave(w2)+";"+NameOfWave(w1)+";"+NameOfWave(w3)+";\r"
		else
			Duplicate state_seq :$UniqueName("HMM_x_y_sim", 1, 0)
		endif

	endfor


	//output options:	
	dispData(v2D)
//	DT_Rates(timePerFrame=1/sampleRate, manInvBleachRate=0, currDF=1)
	if(!sigma_gnoise && !mu_enoise && !v2D)
		rawHist_2(deltaT)
	endif
//	KillWavesFromList(WaveList("HMM_*", ";", "" ))

	SetDataFolder saveDFR
	
	Print stopMSTimer(timerRefNum)/1e6, "sec passed."

end


Function simTimeSteps_2()

	//input params:	
	NVAR deltaT, bleach_rate, trace_length, trace_num, sigma_gnoise, mu_enoise, v2D
	wave input_rate_mat

	variable bleachP										//per-step-prob. of bleaching
	variable random
	variable i, j
	
	Variable timerRefNum = startMSTimer


	//DF for output traces
	DFREF saveDFR = GetDataFolderDFR()	
	NewDataFolder/S $UniqueName("SIM_", 11, 0)	
	String/G root:SIM_path = GetDataFolder(1)

	Duplicate input_rate_mat $"input_rate_mat"			//store input params
	Note $"input_rate_mat", "deltaT = "+num2str(deltaT)
	Note $"input_rate_mat", "bleach_rate = "+num2str(bleach_rate)
	Note $"input_rate_mat", "trace_length = "+num2str(trace_length)
	Note $"input_rate_mat", "trace_num = "+num2str(trace_num)
	Note $"input_rate_mat", "noise = "+num2str(sigma_gnoise)
	Note $"input_rate_mat", "heterogeneity = "+num2str(mu_enoise)


	//build normalized transition matrix from supplied rates.
	MatrixOP/O transP_mat = input_rate_mat * deltaT
	MatrixOP/O remainP_vec = sumRows(transP_mat) 	//calc prob(i,i) to remain in "i"; (i.e. normalize)
	remainP_vec = 1 - remainP_vec[p]
	if(wavemin(remainP_vec) < 0)
		SetDataFolder saveDFR
		Abort "remainP < 0 \r Ergo: deltaT too large to sample given rates!"
	endif
	MatrixOP/O transP_mat = transP_mat + DiagRC(remainP_vec,4,4)	//add remainP as diagonal values
	
	//initialize with startP
	Duplicate /O transP_mat, input_rate_mat_strip		//get rid of empty rows/cols, assume all transitions are reversible
	for (i=numpnts(remainP_vec)-1; i>-1; i-=1)
		if (remainP_vec[i]==1)
			DeletePoints /M=0 i,1, input_rate_mat_strip
			DeletePoints /M=1 i,1, input_rate_mat_strip
		endif
	endfor
	MatrixEigenV /L input_rate_mat_strip
	Wave W_eigenValues, M_L_eigenVectors
	Make /D /O /N=(DimSize(W_eigenValues,0)) W_eigenValues_real = real(W_eigenValues[p])
	W_eigenValues_real = round(1e5*W_eigenValues_real)/1e5		//W_eigenValues is not precise, so eigenvalue is actually close to 1 and not 1
	for (i=0; i<DimSize(W_eigenValues,0)+1; i+=1)
		if ( i == DimSize(W_eigenValues,0) )
			Print i, "no eigenvalue == 1 found"
			return -1
		elseif ( W_eigenValues_real[i] == 1 && imag(W_eigenValues[i]) == 0 )
			Print i
			break
		endif
	endfor
	
	
	Make /D /O /N=(DimSize(W_eigenValues,0)) startP_vec
	startP_vec = M_L_eigenVectors[p][i]
	for (i=numpnts(remainP_vec)-1; i>-1; i-=1)				//re-insert deleted states
		if (remainP_vec[i]==1)
			InsertPoints i,1, startP_vec						//new elements are automatically set to zero
		endif
	endfor
	MatrixOP/O startP_vec = startP_vec / sum(startP_vec)

	//MAIN LOOP: build traces
	//##################################################
	variable currState, newState, currObs, newObs
	Make/WAVE/FREE refDT
	for(i=0;i<4;i+=1)
		Make/N=0/O $"wDTrecord"+num2str(i) =0
		refDT[i] = $"wDTrecord"+num2str(i)
	endfor

	random = abs(enoise(1)) 							//throw the dice
	if(random < startP_vec[0])
		currState = 0
	elseif(random < sum(startP_vec,0,1))
		currState = 1
	elseif(random < sum(startP_vec,0,2))
		currState = 2
	else
		currState = 3
	endif


	currObs= (currState>1)? 1 : 0
	wave currDT = refDT[currObs]
//	wave currDT = refDT[currState]
	InsertPoints 0, 1, currDT
	
	
	for(i=1;i<trace_length; i+=1)	
		//get transition probabilities FROM previous state (i.e.: vector)
		MatrixOP/O curr_transP = row(transP_mat, currState)^t	
		//throw dice and extract matching transition
		random = abs(enoise(1))	
		if(random < curr_transP[0])
			newState = 0
		elseif(random < sum(curr_transP,0,1))
			newState = 1
		elseif(random < sum(curr_transP,0,2))
			newState = 2
		else
			newState = 3
		endif
		
//		if(newState!=currState)
//			currState = newState
//			wave currDT = refDT[currState]
//			InsertPoints 0, 1, currDT
//		endif
//		currDT[0]+=1
		
		if(newState!=currState)
			currState = newState
			newObs= (newState>1)? 1 : 0
			if(newObs!=currObs)
				currObs = newObs
				wave currDT = refDT[currObs]
				InsertPoints 0, 1, currDT
			endif
		endif
		currDT[0]+= deltaT
		
	endfor
		
	
	//output options:	
	for(i=0;i<4;i+=1)
		DT_getHistRaw_2(refDT[i], 0, mute=1)
	endfor
	
	
	SetDataFolder saveDFR
	
	Print stopMSTimer(timerRefNum)/1e6, "sec passed."

end


//##################################################
//# Pot Simulation
//##################################################

// main function
//##################################################
function simPotData()

	//cleanup:
//	wave/Z onPDF, offPDF, loPot, hiPot, loDTseq, hiDTseq, wLoDT_record, wHiDT_record
	Killwaves/Z onPDF, offPDF, loPot, hiPot, loDTseq, hiDTseq, wLoDT_record, wHiDT_record

	
	//init globals:
	Variable/G  maxTime = 1E3					//maximal DT in pot
	Variable/G pdfSize=1E6						//total size of PDF wave
	variable/G minTime=maxTime/pdfSize		//minimal DT in pot, ->
	Make/O/N=1000 loPot_Hist, hiPot_Hist, loDTseq_Hist, hiDTseq_Hist
	

	//define probability distribution function
	definePDF()
	wave onPDF, offPDF
//	wave loPot, hiPot


	//fill pot of dwell times according to pdf
	wave loPot = fillDTpot(onPDF)
//	moveWave loPot :loPot
//	Histogram/B=1 loPot,loPot_Hist
	//randomly draw sequence of dwell times
	wave loDTseq = randomDraw(loPot)
	WaveClear loPot
	moveWave loDTseq :loDTseq		//:wLoDT_record
//	Histogram/B=1 loDTseq,loDTseq_Hist

	wave hiPot = fillDTpot(offPDF)
//	moveWave hiPot :hiPot
//	Histogram/B=1 hiPot,hiPot_Hist
	wave hiDTseq = randomDraw(hiPot)
	WaveClear hiPot
	moveWave hiDTseq :hiDTseq		//:wHiDT_record
//	Histogram/B=1 hiDTseq,hiDTseq_Hist

//	Display/K=1 loDTseq_Hist
//	AppendToGraph/R loPot_Hist
//	AppendToGraph/R=PDF onPDF
//	Display/K=1 hiDTseq_Hist
//	AppendToGraph/R hiPot_Hist
//	AppendToGraph/R=PDF offPDF


	//build observable trace at desired sampling rate
	traceBuilder(1)

////	convert from seconds to frames:
//	wave wLoDT_record, wHiDT_record
//	wLoDT_record*=1E3
//	wHiDT_record*=1E3
//
////	evaluate DT distribution:
//	DT_getHistRaw(wLoDT_record, 1)
//	wave wLoDT_hist, wLoDT_histCum
////	Display/K=1  root:wLoDT_hist
////	appendtoGraph/R wLoDT_histCum
////	ModifyGraph mode=3,marker(wLoDT_histCum)=8	
//
//	DT_getHistRaw(wHiDT_record, 1)
//	wave wHiDT_hist, wHiDT_histCum
////	Display/K=1  root:wHiDT_hist
////	appendtoGraph/R wHiDT_histCum
////	ModifyGraph mode=3,marker(wHiDT_histCum)=8	
end


//define probability density function.
//##################################################
function definePDF()

	NVAR maxTime, minTime, pdfSize
	
	Variable onTau = 200, offTau = 100
	print "onTau=", onTau, "; offTau=", offTau

	make/O/N=(pdfSize) onPDF=0, offPDF=0							//probability density function (here linearly scaled)
	SetScale/P x, 0, minTime, "s", onPDF, offPDF

	//monoExp PDF:
	onPDF = exp(-x/onTau)//1-(exp(-x/onTau)-exp(-minTime/onTau))/(exp(-maxTime/onTau)-exp(-minTime/onTau))
	offPDF = exp(-x/offTau)//1-(exp(-x/offTau)-exp(-minTime/offTau))/(exp(-maxTime/offTau)-exp(-minTime/offTau))
	
	//display/K=1 offPDF	
end


// fill DTpot with DTs according to wPDF 
//##################################################
 function/WAVE fillDTpot(wPDF)
	wave wPDF		// = $"onPDF"

	variable i, startP=0, endP=0, currDT, scaleF = 1e3
	make/O/N=2E8/FREE pot			
	
	for(i=1;i<numpnts(wPDF); i+=1)
		endP = startP + round(scaleF*wPDF[i])
		if(endP==startP)
			startP +=1		//for bimodal PDFs
			Continue		//Break
		endif
		
		currDT= pnt2x(wPDF, i)
		pot[startP,endP] = currDT
		
		startP = endP+1
	endfor
	Multithread pot = (pot[p]==0)? Nan : pot[p]	
	WaveTransform/O zapNaNs  pot
		
	Return pot
end


//get random DT selection:
//##################################################
function/WAVE randomDraw(pot)
	wave pot //= $"hiPot"
	 
	make/O/N=1E4/FREE DTseq=0
	variable i, random
	for(i=0; i<1E4;i+=1) 
		random = round(abs(enoise(numpnts(pot)-1)))		
		DTseq[i]=pot[random]
	endfor	
	
	Return DTseq
end


//build observable traces with desired time resolution -> frameTime
//##################################################
function traceBuilder(frameTime)
	variable frameTime 

	variable DTindex=0, i
	wave loDTseq = $"loDTseq"
	wave hiDTseq = $"hiDTseq"


	make/O/N=1E4 simTrace
	SetScale/P x, 0, frameTime, "s", simTrace
	
	DFREF saveDFR = GetDataFolderDFR()
	string DFname = UniqueName("simData_", 11, 0)
	NewDataFolder/S $DFname


	for(i=0;i<20;i+=1)		//make 20 traces
		variable startP=0, endP=0			//startP/endP of DT -> fill simTrace
		simTrace = Nan

		do
			//loDT:
			endP = startP + round(loDTseq[DTindex]/frameTime) - 1		//inclusive endP
			if(endP>0)				
				if(endP>=numpnts(simTrace))
					simTrace[startP, ] = 0		//numpnts(simtrace)-1
					Break
				endif
				simTrace[startP, endP] = 0
			endif
			
			//hiDT:
			startP = endP+1
			endP = startP + round(hiDTseq[DTindex]/frameTime) - 1	
			if(endP>0)
				if(endP>=numpnts(simTrace))
					simTrace[startP, ] = 1			//numpnts(simtrace)-1
					Break
				endif
				simTrace[startP, endP] = 1
			endif
			
			startP = endP+1	
			DTindex+=1
		while(startP<=numpnts(simTrace))
		//print "DT per trace: ", DTindex

		duplicate/O simTrace $UniqueName("SIM_", 1, 0)
		DTindex+=1
	endfor
	
	dispData(0)
	SetDataFolder saveDFR
	KillWaves simTrace
	
end


//##################################################
//# Simulation Utilities
//##################################################


//un-corrected histogram of DTs in "HMM_x*_y*"-traces
//runs in currDF
//##################################################
function rawHist(timePerFrame)
	variable timePerFrame

	Variable/G frameTime=timePerFrame, invBleachRate=Nan
	Variable/G DT_level=0.5, DT_boxVal=3		//for Findlevels...
	String/G notUsedList=""

	
	string DT_wList = WaveList("HMM_x*_y*", ";", "" )
	variable i, inputCount = ItemsInList(DT_wList), evaCount
	wave/Z wHiDT_record, wLoDT_record
	KillWaves/Z wHiDT_record, wLoDT_record
	
	for(i=0; i<inputCount; i+=1)	
		String currStr = StringFromList(i, DT_wList)
		wave currWave = $currStr
		evaCount += DT_extractTimes(currWave)		//extracts DTs from each wave
															//stores them in wHiDT_record / wLoDT_record; always in [frames]
															//returns 1 if wave was evaluated, i.e., >1 transition
	endfor
//	print "Evaluated n = ", evaCount, " of tot = ", i
	wave/Z wHiDT_record, wLoDT_record

	DT_getHistRaw(wHiDT_record, evaCount, mute=1)
	wave W_coef	
	Duplicate/O W_coef wHiCoef //tau = wHiCoef[2] (single exp.)
	DT_getHistRaw(wLoDT_record, evaCount, mute=1)
	wave W_coef	
	Duplicate/O W_coef wLoCoef
	
End


// display simulated data
//##################################################
Function dispData(v2D)
	variable v2D

	variable i
	string wList
	
	if(v2D)
		wList=WaveList(StringFromList(0, ks_alex)+"_*", ";", "" )
	else
		wList=WaveList("HMM_*", ";", "" )
	endif
	
	//execute "display/K=1/N=simData/W=(35,44,515,627) "+wList
	DoWindow simData
	if(V_flag)
		KillWindow simData
	endif
	display/K=1/N=simData/W=(178,44,658,627)	///W=(35,44,515,627)
	for(i=0; i<ItemsInList(wList) && i<100; i+=1)
		string strCurr = StringFromList(i, wList)
		AppendToGraph $strCurr
		ModifyGraph offset($strCurr)={0,i*3}		


		if(v2D)
			string str2 = StringByKey("AssociatedWaves", note($strCurr), "=", "\r")	
			str2 = ListMatch(str2, StringFromList(1, ks_alex)+"*")
			str2 = StringFromList(0, str2)
			AppendToGraph $str2
			ModifyGraph offset($str2)={0,i*3}, rgb($strCurr)=(3,52428,1)
		endif

	endfor

End


//function definePDF_log()
//
//	Variable minTime = 1, maxTime = 1E3	//of DT in pot
//	Variable pdfSize=1E5
//	Variable onTau = 10
//	Variable offTau = 50
//
//	make/O/N=(pdfSize) onPDF, offPDF, xPDF							//probability density function (here linearly scaled)
//	xPDF = log(p/100)
//	onPDF = exp(-xPDF[p]/onTau)
//	offPDF = exp(-xPDF[p]/offTau)
//	
//	display/K=1 offPDF, onPDF vs xPDF
//end


//function randomPick2()
//
//	wave pot = $"loPot"
//
//	duplicate/O/FREE pot DTselect, wRandom, ranIndex
//	wRandom=enoise(1)
//	MakeIndex wRandom, ranIndex	//random pos. integers
//	
//	DTselect = pot[ranIndex]
//	
//	duplicate/O DTselect loDTseq
//
//end


	//check simulated distribution:	
//	Make/N=1000/O loPot_Hist, hiPot_Hist
//	Histogram/B=1 loPot, loPot_Hist
//	Display/K=1 loPot_Hist
//	ModifyGraph mode=1
//	AppendtoGraph/R onPDF
//	ModifyGraph log(bottom)=1, rgb(onPDF)=(0,0,0)
//
//	Histogram/B=1 hiPot, hiPot_Hist
//	Display/K=1 hiPot_Hist
//	ModifyGraph mode=1
//	AppendtoGraph/R offPDF
//	ModifyGraph log(bottom)=1, rgb(offPDF)=(0,0,0)


//##################################################
//# Test Range
//##################################################


//set NVAR frameTime > 0 to work in [seconds]; if not provided, time is in [frames]
//##################################################
Function DT_getHistRaw_2(wDT, evaCount [, mute])	
	wave wDT							//contains dwell times
	variable evaCount				//number of evaluated waves
	variable mute					//if set!=2 -> no printing to history; if set ==2 -> no graphs
	
	NVAR deltaT = root:deltaT
	string histStr = ReplaceString("record", NameOfWave(wDT), "hist")
	string weightStr = ReplaceString("DTrecord", NameOfWave(wDT), "Weight")
	string infoStr
			
	variable DTmax = WaveMax(wDT)						//biggest dwell time found
	if(numtype(DTmax))
		Return 0		//no dwells of the kind
	endif
//	Make/O/N=(DTmax) $histStr, $histStr+"Cum"
	Make/O/N=(DTmax/deltaT) $histStr, $histStr+"Cum"
	//SetScale x, 0, deltaT, $histStr, $histStr+"Cum"
	wave wHist = $histStr, wHistCum = $histStr+"Cum"
	variable numDT = numpnts(wDT)						//number of dwell times recieved
	if(ParamIsDefault(mute))
		print "n(DT)=", numpnts(wDT)
	endif

	//calc histograms
//	Histogram/B=2 wDT, wHist
	Histogram/B={deltaT/2,deltaT,DTmax/deltaT} wDT, wHist
//	Histogram/B=2/P/CUM wDT, wHistCum
	Histogram/B={deltaT/2,deltaT,DTmax/deltaT}/P/CUM wDT, wHistCum
	wHist = (wHist > 0)? wHist : NaN
	wHistCum = (numtype(wHist)==0)? wHistCum : NaN
	
		
	//display if not "mute"
	if(mute!=2)
		//DoWindow/K DTdistRAW_Plot
		Display/N=DTdistRAW_Plot
		AppendToGraph/R/C=(0,0,0) wHist 
		AppendToGraph/L wHistCum
		ModifyGraph mode($histStr)=3,marker($histStr)=19,msize($histStr)=2
//		ModifyGraph mode($histStr)=1,
		ModifyGraph mode($histStr+"Cum")=3
		Label left, "\\Z18\\K(65535,0,0)Integrated Prob"
		Label right, "\\Z18Occurrence"
		Label bottom, "\\Z18 Time"
		SetAxis bottom 0,*
//		SetAxis right 0,*
		ModifyGraph log(right)=1
	endif
	
	// calc. weighting wave
	duplicate/O wHist $weightStr/WAVE=wWeight
//	wave wWeight
	wWeight = sqrt(wHist)

	//fit: dblexp_XOffset
	K0=1 	///TBOX=272
	//CurveFit/Q/W=2/L=(DTmax)/H="10000" /NTHR=0 dblexp_XOffset  wHistCum /D
	CurveFit/Q/W=2/L=(DTmax)/H="100" /NTHR=0 exp_XOffset  wHistCum /W=wWeight /D
	wave W_coef
	Variable nCoef = numpnts(W_coef)
	
	//store important values in W_coef
	Redimension/N=(nCoef+3) W_coef
	W_coef[(nCoef)] = V_chisq
	W_coef[(nCoef+1)] = numDT
	W_coef[(nCoef+2)] = evaCount
	
	
	//build infoStr
	infoStr = "\r\ttau1 = " + num2str(W_coef[2]) + " frames"//\r\ttau2 = " + num2Str(W_coef[4]) + " frames"
	infoStr = infoStr + "\r\tchi^2 = " + num2Str(V_chisq) + "\r\tn(dt)  = " + num2Str(numDT) + "\r\tn(traces) = "+num2Str(evaCount)
	if(mute!=2)
		Textbox/F=0/B=1/A=RC "\F'Arial'\f01ExpFit: "+histStr+"RAW\f00"+infoStr		//transparent: /B=1
		ModifyGraph rgb($"#2")=(0,0,0)		
	endif
			
	if(ParamIsDefault(mute))
		print "RAW "+histStr+infoStr
	endif
	
End


//generalized to 4 states
//un-corrected histogram of DTs in "HMM_x*_y*"-traces
//runs in currDF
//##################################################
function rawHist_2(timePerFrame)
	variable timePerFrame

	Variable/G frameTime=timePerFrame, invBleachRate=Nan
	Variable/G DT_level=0.5, DT_boxVal=3		//for Findlevels...
	String/G notUsedList=""

	
	string DT_wList = WaveList("HMM_x*_y*", ";", "" )
	variable i, inputCount = ItemsInList(DT_wList), evaCount
	wave/Z wHiDT_record, wLoDT_record
	KillWaves/Z wHiDT_record, wLoDT_record
	
	for(i=0; i<inputCount; i+=1)	
		String currStr = StringFromList(i, DT_wList)
		wave currWave = $currStr
//		evaCount += DT_extractTimes(currWave)		//extracts DTs from each wave
		evaCount += DT_extractTimes_2(currWave)		//extracts DTs from each wave
															//stores them in wHiDT_record / wLoDT_record; always in [frames]
															//returns 1 if wave was evaluated, i.e., >1 transition
	endfor
//	print "Evaluated n = ", evaCount, " of tot = ", i
	wave/Z wDTrecord0, wDTrecord1, wDTrecord2, wDTrecord3

	DT_getHistRaw_2(wDTrecord0, evaCount, mute=1)
	DT_getHistRaw_2(wDTrecord1, evaCount, mute=1)
	DT_getHistRaw_2(wDTrecord2, evaCount, mute=1)
	DT_getHistRaw_2(wDTrecord3, evaCount, mute=1)

End


//generalized to 4 states
function DT_extractTimes_2(wS)
	wave wS		//HMM_s analogue
	
	Variable i = 0, startP = 0, dwell
	
	Make/FREE/N=0 wDT0, wDT1, wDT2, wDT3
	Make/WAVE/FREE refDT
	refDT[0] = wDT0; refDT[1] = wDT1; refDT[2] = wDT2; refDT[3] = wDT3

//	Make/FREE/N=0 fretIN, fretOUT//, totDT
	
	do
		if ( (wS[i] != wS[i+1]) && !startP )			//until first transition, startP == 0
			startP = i+1
			
		elseif ( (wS[i] != wS[i+1]) && startP )		//after first trans., start counting dwells, startP > 0
			dwell = i - startP +1
			Wave currDT = refDT[wS[i]]
			InsertPoints 0, 1, currDT
			currDT[0] = dwell									//store dwelltime
			
//			InsertPoints 0, 1, fretIN, fretOUT//, totDT
//			totDT[0] = dwell						
			startP = i+1		//reset startP
		endif
		
		i += 1
	while (i < dimSize(wS,0)-1)	

	
	//store
	for(i=0;i<4;i+=1)
		Concatenate {refDT[i]}, $"wDTrecord"+num2str(i)
//		Concatenate {refFRET[i]}, $"wFRETrecord"+num2str(i)
	endfor
//	Concatenate {totDT}, $"wtotDTrecord"

	Return 1
end
