# Supplementary material for: Cochaperones convey the energy of ATP hydrolysis for directional action of Hsp90
Source: Nat Commun. 2024 Jan 17;15:569. doi: 10.1038/s41467-024-44847-6 (PMC10794413; doi:10.1038/s41467-024-44847-6)
Supplement: Supplementary file 4 — Supplementary Code 1 [file 41467_2024_44847_MOESM4_ESM.zip › code/Labview/1_Readme.txt]

Requirements
------------
* Labview 2019, 32bit
* Camera, shutters and lasers connected to NI PCIe-6535 (National Instruments)
* NI MAX, NIDAQmx (National Instruments)

Execution
-----------
* open MAIN_Trigger in Labview 2019
* load trigger file (e.g. g_r_200+50_directionality_red.txt) by selecting in folder and clicking "Laden"
* start Tigger sequence on START button
