# Supplementary material for: Cochaperones convey the energy of ATP hydrolysis for directional action of Hsp90
Source: Nat Commun. 2024 Jan 17;15:569. doi: 10.1038/s41467-024-44847-6 (PMC10794413; doi:10.1038/s41467-024-44847-6)
Supplement: Supplementary file 4 — Supplementary Code 1 [file 41467_2024_44847_MOESM4_ESM.zip › code/Labview/g_r_200+50_directionality_red.txt]

#08.09.2020 15:08:23
#Version 2

"Block Zeit (ms)":13000
channel1:"Camera O/R":50-250-300-500-550-750-800-1000-1050-1250-1300-1500-1550-1750-1800-2000-2050-2250-2300-2500-2550-2750-2800-3000-3050-3250-3300-3500-3550-3750-3800-4000-4050-4250-4300-4500-4550-4750-4800-5000-5050-5250-5300-5500-5550-5750-5800-6000-6050-6250-6300-6500-6550-6750-6800-7000-7050-7250-7300-7500-7550-7750-7800-8000-8050-8250-8300-8500-8550-8750-8800-9000-9050-9250-9300-9500-9550-9750-9800-10000-10050-10250-10300-10500-10550-10750-10800-11000-11050-11250-11300-11500-11550-11750-11800-12000-12050-12250-12300-12500-12550-12750-12800-13000
channel2:"Camera B/G":50-250-550-750-1050-1250-1550-1750-2050-2250-2550-2750-3050-3250-3550-3750-4050-4250-4550-4750-5050-5250-5550-5750-6050-6250-6550-6750-7050-7250-7550-7750-8050-8250-8550-8750-9050-9250-9550-9750-10050-10250-10550-10750-11050-11250-11550-11750-12050-12250-12550-12750
channel3:"Shutter blau":13000
channel4:"Shutter grün":50-250-550-750-1050-1250-1550-1750-2050-2250-2550-2750-3050-3250-3550-3750-4050-4250-4550-4750-5050-5250-5550-5750-6050-6250-6550-6750-7050-7250-7550-7750-8050-8250-8550-8750-9050-9250-9550-9750-10050-10250-10550-10750-11050-11250-11550-11750-12050-12250-12550-12750
channel5:"Shutter orange":13000
channel6:"Shutter rot":50-250-300-500-550-750-800-1000-1050-1250-1300-1500-1800-2000-2300-2500-2800-3000-3050-3250-3300-3500-3550-3750-3800-4000-4050-4250-4300-4500-4550-4750-4800-5000-5050-5250-5300-5500-5550-5750-5800-6000-6050-6250-6300-6500-6550-6750-6800-7000-7050-7250-7300-7500-7550-7750-7800-8000-8300-8500-8800-9000-9300-9500-9800-10000-10300-10500-10800-11000-11300-11500-11800-12000-12300-12500-12800-13000
channel7:"AOTF blau":0
channel8:"AOTF grün":0
channel9:"AOTF orange":0
channel10:"AOTF rot":0
channel11:"AOTF blank":0
channel12:"Shutter Det blau":13000
channel13:"Shutter Det orange":13000
