# Supplementary material for: Cochaperones convey the energy of ATP hydrolysis for directional action of Hsp90
Source: Nat Commun. 2024 Jan 17;15:569. doi: 10.1038/s41467-024-44847-6 (PMC10794413; doi:10.1038/s41467-024-44847-6)
Supplement: Supplementary file 4 — Supplementary Code 1 [file 41467_2024_44847_MOESM4_ESM.zip › code/Labview/g_r_50_200ms_withoutAOTF.txt]

#08.09.2020 15:08:23
#Version 2

"Block Zeit (ms)":500
channel1:"Camera O/R":50-250-300-500
channel2:"Camera B/G":50-250
channel3:"Shutter blau":500
channel4:"Shutter gr�n":50-250
channel5:"Shutter orange":500
channel6:"Shutter rot":300-500
channel7:"AOTF blau":0
channel8:"AOTF gr�n":0-50-250
channel9:"AOTF orange":0
channel10:"AOTF rot":0-300-500
channel11:"AOTF blank":0-50-250-300-500
channel12:"Shutter Det blau":500
channel13:"Shutter Det orange":500
