# Supplementary material for: Cochaperones convey the energy of ATP hydrolysis for directional action of Hsp90
Source: Nat Commun. 2024 Jan 17;15:569. doi: 10.1038/s41467-024-44847-6 (PMC10794413; doi:10.1038/s41467-024-44847-6)
Supplement: Supplementary file 6 — Source Data [file 41467_2024_44847_MOESM6_ESM.zip]

Archive with 1,247 entries (1,226 files):
- SourceData_DeterministicLaserTriggering/
- SourceData_DeterministicLaserTriggering/LaserTriggering_lowFRETDNA_artificialDirectionality.txt
- SourceData_ProteinMeasurements/
- SourceData_ProteinMeasurements/10_Cdc37_noMut-Hsp90+Hsp90+Ste11+ATP/
- SourceData_ProteinMeasurements/10_Cdc37_noMut-Hsp90+Hsp90+Ste11+ATP/Dataset1_Cdc37_noMut-Hsp90+Hsp90+Ste11+ATP.txt
- SourceData_ProteinMeasurements/10_Cdc37_noMut-Hsp90+Hsp90+Ste11+ATP/Dataset2_Cdc37_noMut-Hsp90+Hsp90+Ste11+ATP.txt
- SourceData_ProteinMeasurements/11_Hsp90+Hsp90+Ste11+ATP/
- SourceData_ProteinMeasurements/11_Hsp90+Hsp90+Ste11+ATP/Dataset1_Hsp90+Hsp90+Ste11+ATP.txt
- SourceData_ProteinMeasurements/11_Hsp90+Hsp90+Ste11+ATP/Dataset2_Hsp90+Hsp90+Ste11+ATP.txt
- SourceData_ProteinMeasurements/12_Cdc37-Hsp90+Hsp90+Aha1+Sba1+Ste11+ATPgammaS/
- SourceData_ProteinMeasurements/1_Hsp90+Hsp90+ATP/
- SourceData_ProteinMeasurements/1_Hsp90+Hsp90+ATP/Dataset1_Hsp90+Hsp90+ATP.txt
- SourceData_ProteinMeasurements/1_Hsp90+Hsp90+ATP/Dataset2_Hsp90+Hsp90+ATP.txt
- SourceData_ProteinMeasurements/1_Hsp90+Hsp90+ATP/Dataset3_Hsp90+Hsp90+ATP.txt
- SourceData_ProteinMeasurements/2_Cdc37-Hsp90+Hsp90+ATP/
- SourceData_ProteinMeasurements/2_Cdc37-Hsp90+Hsp90+ATP/Dataset1_Cdc37-Hsp90+Hsp90+ATP.txt
- SourceData_ProteinMeasurements/2_Cdc37-Hsp90+Hsp90+ATP/Dataset2_Cdc37-Hsp90+Hsp90+ATP.txt
- SourceData_ProteinMeasurements/3_Cdc37-Hsp90+Hsp90+Ste11/
- SourceData_ProteinMeasurements/3_Cdc37-Hsp90+Hsp90+Ste11/Dataset1_Cdc37-Hsp90+Hsp90+Ste11.txt
- SourceData_ProteinMeasurements/3_Cdc37-Hsp90+Hsp90+Ste11/Dataset2_Cdc37-Hsp90+Hsp90+Ste11.txt
- SourceData_ProteinMeasurements/4_Cdc37-Hsp90+Hsp90+Ste11+ATP/
- SourceData_ProteinMeasurements/4_Cdc37-Hsp90+Hsp90+Ste11+ATP/Dataset1_Cdc37-Hsp90+Hsp90+Ste11+ATP.txt
- SourceData_ProteinMeasurements/4_Cdc37-Hsp90+Hsp90+Ste11+ATP/Dataset2_Cdc37-Hsp90+Hsp90+Ste11+ATP.txt
- SourceData_ProteinMeasurements/5_Cdc37-Hsp90+Hsp90+Sba1+Ste11+ATP/
- SourceData_ProteinMeasurements/5_Cdc37-Hsp90+Hsp90+Sba1+Ste11+ATP/Dataset1_Cdc37-Hsp90+Hsp90+Sba1+Ste11+ATP.txt
- SourceData_ProteinMeasurements/5_Cdc37-Hsp90+Hsp90+Sba1+Ste11+ATP/Dataset2_Cdc37-Hsp90+Hsp90+Sba1+Ste11+ATP.txt
- SourceData_ProteinMeasurements/6_Cdc37-Hsp90+Hsp90+Aha1+Sba1+Ste11+ATP/
- SourceData_ProteinMeasurements/6_Cdc37-Hsp90+Hsp90+Aha1+Sba1+Ste11+ATP/Dataset1_Cdc37-Hsp90+Hsp90+Aha1+Sba1+Ste11+ATP.txt
- SourceData_ProteinMeasurements/6_Cdc37-Hsp90+Hsp90+Aha1+Sba1+Ste11+ATP/Dataset2_Cdc37-Hsp90+Hsp90+Aha1+Sba1+Ste11+ATP.txt
- SourceData_ProteinMeasurements/6_Cdc37-Hsp90+Hsp90+Aha1+Sba1+Ste11+ATP/Dataset3_Cdc37-Hsp90+Hsp90+Aha1+Sba1+Ste11+ATP.txt
- SourceData_ProteinMeasurements/7_Cdc37-Hsp90+Hsp90+Aha1+Sba1+ATP/
- SourceData_ProteinMeasurements/7_Cdc37-Hsp90+Hsp90+Aha1+Sba1+ATP/Dataset1_Cdc37-Hsp90+Hsp90+Aha1+Sba1+ATP.txt
- SourceData_ProteinMeasurements/7_Cdc37-Hsp90+Hsp90+Aha1+Sba1+ATP/Dataset2_Cdc37-Hsp90+Hsp90+Aha1+Sba1+ATP.txt
- SourceData_ProteinMeasurements/8_Cdc37-Hsp90+Hsp90+Aha1+Ste11+ATP/
- SourceData_ProteinMeasurements/8_Cdc37-Hsp90+Hsp90+Aha1+Ste11+ATP/Dataset1_Cdc37-Hsp90+Hsp90+Aha1+Ste11+ATP.txt
- SourceData_ProteinMeasurements/8_Cdc37-Hsp90+Hsp90+Aha1+Ste11+ATP/Dataset2_Cdc37-Hsp90+Hsp90+Aha1+Ste11+ATP.txt
- SourceData_ProteinMeasurements/9_Cdc37_noMut-Hsp90+Hsp90+Aha1+Sba1+Ste11+ATP/
- SourceData_ProteinMeasurements/9_Cdc37_noMut-Hsp90+Hsp90+Aha1+Sba1+Ste11+ATP/Dataset1_Cdc37_noMut-Hsp90+Hsp90+Aha1+Sba1+Ste11+ATP.txt
- SourceData_ProteinMeasurements/9_Cdc37_noMut-Hsp90+Hsp90+Aha1+Sba1+Ste11+ATP/Dataset2_Cdc37_noMut-Hsp90+Hsp90+Aha1+Sba1+Ste11+ATP.txt
- SourceData_Simulations/
- SourceData_Simulations/1_Simulations_0kT/
- SourceData_Simulations/1_Simulations_0kT/sim_0kT_mol100of200.txt
- SourceData_Simulations/1_Simulations_0kT/sim_0kT_mol101of200.txt
- SourceData_Simulations/1_Simulations_0kT/sim_0kT_mol102of200.txt
- SourceData_Simulations/1_Simulations_0kT/sim_0kT_mol103of200.txt
- SourceData_Simulations/1_Simulations_0kT/sim_0kT_mol104of200.txt
- SourceData_Simulations/1_Simulations_0kT/sim_0kT_mol105of200.txt
- SourceData_Simulations/1_Simulations_0kT/sim_0kT_mol106of200.txt
- SourceData_Simulations/1_Simulations_0kT/sim_0kT_mol107of200.txt
- SourceData_Simulations/1_Simulations_0kT/sim_0kT_mol108of200.txt
- SourceData_Simulations/1_Simulations_0kT/sim_0kT_mol109of200.txt
- SourceData_Simulations/1_Simulations_0kT/sim_0kT_mol10of200.txt
- SourceData_Simulations/1_Simulations_0kT/sim_0kT_mol110of200.txt
- SourceData_Simulations/1_Simulations_0kT/sim_0kT_mol111of200.txt
- SourceData_Simulations/1_Simulations_0kT/sim_0kT_mol112of200.txt
- SourceData_Simulations/1_Simulations_0kT/sim_0kT_mol113of200.txt
- SourceData_Simulations/1_Simulations_0kT/sim_0kT_mol114of200.txt
- SourceData_Simulations/1_Simulations_0kT/sim_0kT_mol115of200.txt
- SourceData_Simulations/1_Simulations_0kT/sim_0kT_mol116of200.txt
- SourceData_Simulations/1_Simulations_0kT/sim_0kT_mol117of200.txt
- SourceData_Simulations/1_Simulations_0kT/sim_0kT_mol118of200.txt
- SourceData_Simulations/1_Simulations_0kT/sim_0kT_mol119of200.txt
- SourceData_Simulations/1_Simulations_0kT/sim_0kT_mol11of200.txt
- SourceData_Simulations/1_Simulations_0kT/sim_0kT_mol120of200.txt
- SourceData_Simulations/1_Simulations_0kT/sim_0kT_mol121of200.txt
- SourceData_Simulations/1_Simulations_0kT/sim_0kT_mol122of200.txt
- SourceData_Simulations/1_Simulations_0kT/sim_0kT_mol123of200.txt
- SourceData_Simulations/1_Simulations_0kT/sim_0kT_mol124of200.txt
- SourceData_Simulations/1_Simulations_0kT/sim_0kT_mol125of200.txt
- SourceData_Simulations/1_Simulations_0kT/sim_0kT_mol126of200.txt
- SourceData_Simulations/1_Simulations_0kT/sim_0kT_mol127of200.txt
- SourceData_Simulations/1_Simulations_0kT/sim_0kT_mol128of200.txt
- SourceData_Simulations/1_Simulations_0kT/sim_0kT_mol129of200.txt
- SourceData_Simulations/1_Simulations_0kT/sim_0kT_mol12of200.txt
- SourceData_Simulations/1_Simulations_0kT/sim_0kT_mol130of200.txt
- SourceData_Simulations/1_Simulations_0kT/sim_0kT_mol131of200.txt
- SourceData_Simulations/1_Simulations_0kT/sim_0kT_mol132of200.txt
- SourceData_Simulations/1_Simulations_0kT/sim_0kT_mol133of200.txt
- SourceData_Simulations/1_Simulations_0kT/sim_0kT_mol134of200.txt
- SourceData_Simulations/1_Simulations_0kT/sim_0kT_mol135of200.txt
- SourceData_Simulations/1_Simulations_0kT/sim_0kT_mol136of200.txt
- SourceData_Simulations/1_Simulations_0kT/sim_0kT_mol137of200.txt
- SourceData_Simulations/1_Simulations_0kT/sim_0kT_mol138of200.txt
- SourceData_Simulations/1_Simulations_0kT/sim_0kT_mol139of200.txt
- SourceData_Simulations/1_Simulations_0kT/sim_0kT_mol13of200.txt
- SourceData_Simulations/1_Simulations_0kT/sim_0kT_mol140of200.txt
- SourceData_Simulations/1_Simulations_0kT/sim_0kT_mol141of200.txt
- SourceData_Simulations/1_Simulations_0kT/sim_0kT_mol142of200.txt
- SourceData_Simulations/1_Simulations_0kT/sim_0kT_mol143of200.txt
- SourceData_Simulations/1_Simulations_0kT/sim_0kT_mol144of200.txt
- SourceData_Simulations/1_Simulations_0kT/sim_0kT_mol145of200.txt
- SourceData_Simulations/1_Simulations_0kT/sim_0kT_mol146of200.txt
- SourceData_Simulations/1_Simulations_0kT/sim_0kT_mol147of200.txt
- SourceData_Simulations/1_Simulations_0kT/sim_0kT_mol148of200.txt
- SourceData_Simulations/1_Simulations_0kT/sim_0kT_mol149of200.txt
- SourceData_Simulations/1_Simulations_0kT/sim_0kT_mol14of200.txt
- SourceData_Simulations/1_Simulations_0kT/sim_0kT_mol150of200.txt
- SourceData_Simulations/1_Simulations_0kT/sim_0kT_mol151of200.txt
- SourceData_Simulations/1_Simulations_0kT/sim_0kT_mol152of200.txt
- SourceData_Simulations/1_Simulations_0kT/sim_0kT_mol153of200.txt
- SourceData_Simulations/1_Simulations_0kT/sim_0kT_mol154of200.txt
- SourceData_Simulations/1_Simulations_0kT/sim_0kT_mol155of200.txt
- SourceData_Simulations/1_Simulations_0kT/sim_0kT_mol156of200.txt
- SourceData_Simulations/1_Simulations_0kT/sim_0kT_mol157of200.txt
- SourceData_Simulations/1_Simulations_0kT/sim_0kT_mol158of200.txt
- SourceData_Simulations/1_Simulations_0kT/sim_0kT_mol159of200.txt
- SourceData_Simulations/1_Simulations_0kT/sim_0kT_mol15of200.txt
- SourceData_Simulations/1_Simulations_0kT/sim_0kT_mol160of200.txt
- SourceData_Simulations/1_Simulations_0kT/sim_0kT_mol161of200.txt
- SourceData_Simulations/1_Simulations_0kT/sim_0kT_mol162of200.txt
- SourceData_Simulations/1_Simulations_0kT/sim_0kT_mol163of200.txt
- SourceData_Simulations/1_Simulations_0kT/sim_0kT_mol164of200.txt
- SourceData_Simulations/1_Simulations_0kT/sim_0kT_mol165of200.txt
- SourceData_Simulations/1_Simulations_0kT/sim_0kT_mol166of200.txt
- SourceData_Simulations/1_Simulations_0kT/sim_0kT_mol167of200.txt
- SourceData_Simulations/1_Simulations_0kT/sim_0kT_mol168of200.txt
- SourceData_Simulations/1_Simulations_0kT/sim_0kT_mol169of200.txt
- SourceData_Simulations/1_Simulations_0kT/sim_0kT_mol16of200.txt
- SourceData_Simulations/1_Simulations_0kT/sim_0kT_mol170of200.txt
- SourceData_Simulations/1_Simulations_0kT/sim_0kT_mol171of200.txt
- SourceData_Simulations/1_Simulations_0kT/sim_0kT_mol172of200.txt
- SourceData_Simulations/1_Simulations_0kT/sim_0kT_mol173of200.txt
- SourceData_Simulations/1_Simulations_0kT/sim_0kT_mol174of200.txt
- SourceData_Simulations/1_Simulations_0kT/sim_0kT_mol175of200.txt
- SourceData_Simulations/1_Simulations_0kT/sim_0kT_mol176of200.txt
- SourceData_Simulations/1_Simulations_0kT/sim_0kT_mol177of200.txt
- SourceData_Simulations/1_Simulations_0kT/sim_0kT_mol178of200.txt
- SourceData_Simulations/1_Simulations_0kT/sim_0kT_mol179of200.txt
- SourceData_Simulations/1_Simulations_0kT/sim_0kT_mol17of200.txt
- SourceData_Simulations/1_Simulations_0kT/sim_0kT_mol180of200.txt
- SourceData_Simulations/1_Simulations_0kT/sim_0kT_mol181of200.txt
- SourceData_Simulations/1_Simulations_0kT/sim_0kT_mol182of200.txt
- SourceData_Simulations/1_Simulations_0kT/sim_0kT_mol183of200.txt
- SourceData_Simulations/1_Simulations_0kT/sim_0kT_mol184of200.txt
- SourceData_Simulations/1_Simulations_0kT/sim_0kT_mol185of200.txt
- SourceData_Simulations/1_Simulations_0kT/sim_0kT_mol186of200.txt
- SourceData_Simulations/1_Simulations_0kT/sim_0kT_mol187of200.txt
- SourceData_Simulations/1_Simulations_0kT/sim_0kT_mol188of200.txt
- SourceData_Simulations/1_Simulations_0kT/sim_0kT_mol189of200.txt
- SourceData_Simulations/1_Simulations_0kT/sim_0kT_mol18of200.txt
- SourceData_Simulations/1_Simulations_0kT/sim_0kT_mol190of200.txt
- SourceData_Simulations/1_Simulations_0kT/sim_0kT_mol191of200.txt
- SourceData_Simulations/1_Simulations_0kT/sim_0kT_mol192of200.txt
- SourceData_Simulations/1_Simulations_0kT/sim_0kT_mol193of200.txt
- SourceData_Simulations/1_Simulations_0kT/sim_0kT_mol194of200.txt
- SourceData_Simulations/1_Simulations_0kT/sim_0kT_mol195of200.txt
- SourceData_Simulations/1_Simulations_0kT/sim_0kT_mol196of200.txt
- SourceData_Simulations/1_Simulations_0kT/sim_0kT_mol197of200.txt
- SourceData_Simulations/1_Simulations_0kT/sim_0kT_mol198of200.txt
- SourceData_Simulations/1_Simulations_0kT/sim_0kT_mol199of200.txt
- SourceData_Simulations/1_Simulations_0kT/sim_0kT_mol19of200.txt
- SourceData_Simulations/1_Simulations_0kT/sim_0kT_mol1of200.txt
- SourceData_Simulations/1_Simulations_0kT/sim_0kT_mol200of200.txt
- SourceData_Simulations/1_Simulations_0kT/sim_0kT_mol20of200.txt
- SourceData_Simulations/1_Simulations_0kT/sim_0kT_mol21of200.txt
- SourceData_Simulations/1_Simulations_0kT/sim_0kT_mol22of200.txt
- SourceData_Simulations/1_Simulations_0kT/sim_0kT_mol23of200.txt
- SourceData_Simulations/1_Simulations_0kT/sim_0kT_mol24of200.txt
- SourceData_Simulations/1_Simulations_0kT/sim_0kT_mol25of200.txt
- SourceData_Simulations/1_Simulations_0kT/sim_0kT_mol26of200.txt
- SourceData_Simulations/1_Simulations_0kT/sim_0kT_mol27of200.txt
- SourceData_Simulations/1_Simulations_0kT/sim_0kT_mol28of200.txt
- SourceData_Simulations/1_Simulations_0kT/sim_0kT_mol29of200.txt
- SourceData_Simulations/1_Simulations_0kT/sim_0kT_mol2of200.txt
- SourceData_Simulations/1_Simulations_0kT/sim_0kT_mol30of200.txt
- SourceData_Simulations/1_Simulations_0kT/sim_0kT_mol31of200.txt
- SourceData_Simulations/1_Simulations_0kT/sim_0kT_mol32of200.txt
- SourceData_Simulations/1_Simulations_0kT/sim_0kT_mol33of200.txt
- SourceData_Simulations/1_Simulations_0kT/sim_0kT_mol34of200.txt
- SourceData_Simulations/1_Simulations_0kT/sim_0kT_mol35of200.txt
- SourceData_Simulations/1_Simulations_0kT/sim_0kT_mol36of200.txt
- SourceData_Simulations/1_Simulations_0kT/sim_0kT_mol37of200.txt
- SourceData_Simulations/1_Simulations_0kT/sim_0kT_mol38of200.txt
- SourceData_Simulations/1_Simulations_0kT/sim_0kT_mol39of200.txt
- SourceData_Simulations/1_Simulations_0kT/sim_0kT_mol3of200.txt
- SourceData_Simulations/1_Simulations_0kT/sim_0kT_mol40of200.txt
- SourceData_Simulations/1_Simulations_0kT/sim_0kT_mol41of200.txt
- SourceData_Simulations/1_Simulations_0kT/sim_0kT_mol42of200.txt
- SourceData_Simulations/1_Simulations_0kT/sim_0kT_mol43of200.txt
- SourceData_Simulations/1_Simulations_0kT/sim_0kT_mol44of200.txt
- SourceData_Simulations/1_Simulations_0kT/sim_0kT_mol45of200.txt
- SourceData_Simulations/1_Simulations_0kT/sim_0kT_mol46of200.txt
- SourceData_Simulations/1_Simulations_0kT/sim_0kT_mol47of200.txt
- SourceData_Simulations/1_Simulations_0kT/sim_0kT_mol48of200.txt
- SourceData_Simulations/1_Simulations_0kT/sim_0kT_mol49of200.txt
- SourceData_Simulations/1_Simulations_0kT/sim_0kT_mol4of200.txt
- SourceData_Simulations/1_Simulations_0kT/sim_0kT_mol50of200.txt
- SourceData_Simulations/1_Simulations_0kT/sim_0kT_mol51of200.txt
- SourceData_Simulations/1_Simulations_0kT/sim_0kT_mol52of200.txt
- SourceData_Simulations/1_Simulations_0kT/sim_0kT_mol53of200.txt
- SourceData_Simulations/1_Simulations_0kT/sim_0kT_mol54of200.txt
- SourceData_Simulations/1_Simulations_0kT/sim_0kT_mol55of200.txt
- SourceData_Simulations/1_Simulations_0kT/sim_0kT_mol56of200.txt
- SourceData_Simulations/1_Simulations_0kT/sim_0kT_mol57of200.txt
- SourceData_Simulations/1_Simulations_0kT/sim_0kT_mol58of200.txt
- SourceData_Simulations/1_Simulations_0kT/sim_0kT_mol59of200.txt
- SourceData_Simulations/1_Simulations_0kT/sim_0kT_mol5of200.txt
- SourceData_Simulations/1_Simulations_0kT/sim_0kT_mol60of200.txt
- SourceData_Simulations/1_Simulations_0kT/sim_0kT_mol61of200.txt
- SourceData_Simulations/1_Simulations_0kT/sim_0kT_mol62of200.txt
- SourceData_Simulations/1_Simulations_0kT/sim_0kT_mol63of200.txt
- SourceData_Simulations/1_Simulations_0kT/sim_0kT_mol64of200.txt
- SourceData_Simulations/1_Simulations_0kT/sim_0kT_mol65of200.txt
- SourceData_Simulations/1_Simulations_0kT/sim_0kT_mol66of200.txt
- SourceData_Simulations/1_Simulations_0kT/sim_0kT_mol67of200.txt
- SourceData_Simulations/1_Simulations_0kT/sim_0kT_mol68of200.txt
- SourceData_Simulations/1_Simulations_0kT/sim_0kT_mol69of200.txt
- SourceData_Simulations/1_Simulations_0kT/sim_0kT_mol6of200.txt
- SourceData_Simulations/1_Simulations_0kT/sim_0kT_mol70of200.txt
- SourceData_Simulations/1_Simulations_0kT/sim_0kT_mol71of200.txt
- SourceData_Simulations/1_Simulations_0kT/sim_0kT_mol72of200.txt
- SourceData_Simulations/1_Simulations_0kT/sim_0kT_mol73of200.txt
- SourceData_Simulations/1_Simulations_0kT/sim_0kT_mol74of200.txt
- SourceData_Simulations/1_Simulations_0kT/sim_0kT_mol75of200.txt
- SourceData_Simulations/1_Simulations_0kT/sim_0kT_mol76of200.txt
- SourceData_Simulations/1_Simulations_0kT/sim_0kT_mol77of200.txt
- SourceData_Simulations/1_Simulations_0kT/sim_0kT_mol78of200.txt
- SourceData_Simulations/1_Simulations_0kT/sim_0kT_mol79of200.txt
- SourceData_Simulations/1_Simulations_0kT/sim_0kT_mol7of200.txt
- SourceData_Simulations/1_Simulations_0kT/sim_0kT_mol80of200.txt
- SourceData_Simulations/1_Simulations_0kT/sim_0kT_mol81of200.txt
- SourceData_Simulations/1_Simulations_0kT/sim_0kT_mol82of200.txt
- SourceData_Simulations/1_Simulations_0kT/sim_0kT_mol83of200.txt
- SourceData_Simulations/1_Simulations_0kT/sim_0kT_mol84of200.txt
- SourceData_Simulations/1_Simulations_0kT/sim_0kT_mol85of200.txt
- SourceData_Simulations/1_Simulations_0kT/sim_0kT_mol86of200.txt
- SourceData_Simulations/1_Simulations_0kT/sim_0kT_mol87of200.txt
- SourceData_Simulations/1_Simulations_0kT/sim_0kT_mol88of200.txt
- SourceData_Simulations/1_Simulations_0kT/sim_0kT_mol89of200.txt
- SourceData_Simulations/1_Simulations_0kT/sim_0kT_mol8of200.txt
- SourceData_Simulations/1_Simulations_0kT/sim_0kT_mol90of200.txt
- SourceData_Simulations/1_Simulations_0kT/sim_0kT_mol91of200.txt
- SourceData_Simulations/1_Simulations_0kT/sim_0kT_mol92of200.txt
- SourceData_Simulations/1_Simulations_0kT/sim_0kT_mol93of200.txt
- SourceData_Simulations/1_Simulations_0kT/sim_0kT_mol94of200.txt
- SourceData_Simulations/1_Simulations_0kT/sim_0kT_mol95of200.txt
- SourceData_Simulations/1_Simulations_0kT/sim_0kT_mol96of200.txt
- SourceData_Simulations/1_Simulations_0kT/sim_0kT_mol97of200.txt
- SourceData_Simulations/1_Simulations_0kT/sim_0kT_mol98of200.txt
- SourceData_Simulations/1_Simulations_0kT/sim_0kT_mol99of200.txt
- SourceData_Simulations/1_Simulations_0kT/sim_0kT_mol9of200.txt
- SourceData_Simulations/2_Simulations_2kT_Hsp90like/
- SourceData_Simulations/2_Simulations_2kT_Hsp90like/sim_2kT_Hsp90like_mol100of200.txt
- SourceData_Simulations/2_Simulations_2kT_Hsp90like/sim_2kT_Hsp90like_mol101of200.txt
- SourceData_Simulations/2_Simulations_2kT_Hsp90like/sim_2kT_Hsp90like_mol102of200.txt
- SourceData_Simulations/2_Simulations_2kT_Hsp90like/sim_2kT_Hsp90like_mol103of200.txt
- SourceData_Simulations/2_Simulations_2kT_Hsp90like/sim_2kT_Hsp90like_mol104of200.txt
- SourceData_Simulations/2_Simulations_2kT_Hsp90like/sim_2kT_Hsp90like_mol105of200.txt
- SourceData_Simulations/2_Simulations_2kT_Hsp90like/sim_2kT_Hsp90like_mol106of200.txt
- SourceData_Simulations/2_Simulations_2kT_Hsp90like/sim_2kT_Hsp90like_mol107of200.txt
- SourceData_Simulations/2_Simulations_2kT_Hsp90like/sim_2kT_Hsp90like_mol108of200.txt
- SourceData_Simulations/2_Simulations_2kT_Hsp90like/sim_2kT_Hsp90like_mol109of200.txt
- SourceData_Simulations/2_Simulations_2kT_Hsp90like/sim_2kT_Hsp90like_mol10of200.txt
- SourceData_Simulations/2_Simulations_2kT_Hsp90like/sim_2kT_Hsp90like_mol110of200.txt
- SourceData_Simulations/2_Simulations_2kT_Hsp90like/sim_2kT_Hsp90like_mol111of200.txt
- SourceData_Simulations/2_Simulations_2kT_Hsp90like/sim_2kT_Hsp90like_mol112of200.txt
- SourceData_Simulations/2_Simulations_2kT_Hsp90like/sim_2kT_Hsp90like_mol113of200.txt
- SourceData_Simulations/2_Simulations_2kT_Hsp90like/sim_2kT_Hsp90like_mol114of200.txt
- SourceData_Simulations/2_Simulations_2kT_Hsp90like/sim_2kT_Hsp90like_mol115of200.txt
- SourceData_Simulations/2_Simulations_2kT_Hsp90like/sim_2kT_Hsp90like_mol116of200.txt
- SourceData_Simulations/2_Simulations_2kT_Hsp90like/sim_2kT_Hsp90like_mol117of200.txt
- SourceData_Simulations/2_Simulations_2kT_Hsp90like/sim_2kT_Hsp90like_mol118of200.txt
- SourceData_Simulations/2_Simulations_2kT_Hsp90like/sim_2kT_Hsp90like_mol119of200.txt
- SourceData_Simulations/2_Simulations_2kT_Hsp90like/sim_2kT_Hsp90like_mol11of200.txt
- SourceData_Simulations/2_Simulations_2kT_Hsp90like/sim_2kT_Hsp90like_mol120of200.txt
- SourceData_Simulations/2_Simulations_2kT_Hsp90like/sim_2kT_Hsp90like_mol121of200.txt
- SourceData_Simulations/2_Simulations_2kT_Hsp90like/sim_2kT_Hsp90like_mol122of200.txt
- SourceData_Simulations/2_Simulations_2kT_Hsp90like/sim_2kT_Hsp90like_mol123of200.txt
- SourceData_Simulations/2_Simulations_2kT_Hsp90like/sim_2kT_Hsp90like_mol124of200.txt
- SourceData_Simulations/2_Simulations_2kT_Hsp90like/sim_2kT_Hsp90like_mol125of200.txt
- SourceData_Simulations/2_Simulations_2kT_Hsp90like/sim_2kT_Hsp90like_mol126of200.txt
- SourceData_Simulations/2_Simulations_2kT_Hsp90like/sim_2kT_Hsp90like_mol127of200.txt
- SourceData_Simulations/2_Simulations_2kT_Hsp90like/sim_2kT_Hsp90like_mol128of200.txt
- SourceData_Simulations/2_Simulations_2kT_Hsp90like/sim_2kT_Hsp90like_mol129of200.txt
- SourceData_Simulations/2_Simulations_2kT_Hsp90like/sim_2kT_Hsp90like_mol12of200.txt
- SourceData_Simulations/2_Simulations_2kT_Hsp90like/sim_2kT_Hsp90like_mol130of200.txt
- SourceData_Simulations/2_Simulations_2kT_Hsp90like/sim_2kT_Hsp90like_mol131of200.txt
- SourceData_Simulations/2_Simulations_2kT_Hsp90like/sim_2kT_Hsp90like_mol132of200.txt
- SourceData_Simulations/2_Simulations_2kT_Hsp90like/sim_2kT_Hsp90like_mol133of200.txt
- SourceData_Simulations/2_Simulations_2kT_Hsp90like/sim_2kT_Hsp90like_mol134of200.txt
- SourceData_Simulations/2_Simulations_2kT_Hsp90like/sim_2kT_Hsp90like_mol135of200.txt
- SourceData_Simulations/2_Simulations_2kT_Hsp90like/sim_2kT_Hsp90like_mol136of200.txt
- SourceData_Simulations/2_Simulations_2kT_Hsp90like/sim_2kT_Hsp90like_mol137of200.txt
- SourceData_Simulations/2_Simulations_2kT_Hsp90like/sim_2kT_Hsp90like_mol138of200.txt
- SourceData_Simulations/2_Simulations_2kT_Hsp90like/sim_2kT_Hsp90like_mol139of200.txt
- SourceData_Simulations/2_Simulations_2kT_Hsp90like/sim_2kT_Hsp90like_mol13of200.txt
- SourceData_Simulations/2_Simulations_2kT_Hsp90like/sim_2kT_Hsp90like_mol140of200.txt
- SourceData_Simulations/2_Simulations_2kT_Hsp90like/sim_2kT_Hsp90like_mol141of200.txt
- SourceData_Simulations/2_Simulations_2kT_Hsp90like/sim_2kT_Hsp90like_mol142of200.txt
- SourceData_Simulations/2_Simulations_2kT_Hsp90like/sim_2kT_Hsp90like_mol143of200.txt
- SourceData_Simulations/2_Simulations_2kT_Hsp90like/sim_2kT_Hsp90like_mol144of200.txt
- SourceData_Simulations/2_Simulations_2kT_Hsp90like/sim_2kT_Hsp90like_mol145of200.txt
- SourceData_Simulations/2_Simulations_2kT_Hsp90like/sim_2kT_Hsp90like_mol146of200.txt
- SourceData_Simulations/2_Simulations_2kT_Hsp90like/sim_2kT_Hsp90like_mol147of200.txt
- SourceData_Simulations/2_Simulations_2kT_Hsp90like/sim_2kT_Hsp90like_mol148of200.txt
- SourceData_Simulations/2_Simulations_2kT_Hsp90like/sim_2kT_Hsp90like_mol149of200.txt
- SourceData_Simulations/2_Simulations_2kT_Hsp90like/sim_2kT_Hsp90like_mol14of200.txt
- SourceData_Simulations/2_Simulations_2kT_Hsp90like/sim_2kT_Hsp90like_mol150of200.txt
- SourceData_Simulations/2_Simulations_2kT_Hsp90like/sim_2kT_Hsp90like_mol151of200.txt
- SourceData_Simulations/2_Simulations_2kT_Hsp90like/sim_2kT_Hsp90like_mol152of200.txt
[truncated: 947 more entries]
