# Supplementary material for: Cochaperones convey the energy of ATP hydrolysis for directional action of Hsp90
Source: Nat Commun. 2024 Jan 17;15:569. doi: 10.1038/s41467-024-44847-6 (PMC10794413; doi:10.1038/s41467-024-44847-6)
Supplement: Supplementary file 6 — Source Data [file 41467_2024_44847_MOESM6_ESM.zip › SourceData_DeterministicLaserTriggering/LaserTriggering_lowFRETDNA_artificialDirectionality.txt]

g_g_x62_y18_M1	r_g_x62_y19_M1	r_r_x62_y19_M1	g_g_x68_y118_M1	r_g_x66_y121_M1	r_r_x66_y121_M1	g_g_x42_y143_M1	r_g_x39_y146_M1	r_r_x39_y146_M1	g_g_x28_y150_M1	r_g_x25_y153_M1	r_r_x25_y153_M1	g_g_x26_y57_M1	r_g_x25_y58_M1	r_r_x25_y58_M1	g_g_x27_y124_M3	r_g_x25_y126_M3	r_r_x25_y126_M3	g_g_x48_y151_M3	r_g_x45_y154_M3	r_r_x45_y154_M3	g_g_x28_y2_M3	r_g_x28_y2_M3	r_r_x28_y2_M3	g_g_x21_y110_M3	r_g_x19_y112_M3	r_r_x19_y112_M3	g_g_x49_y140_M3	r_g_x46_y143_M3	r_r_x46_y143_M3	g_g_x24_y130_M3	r_g_x21_y133_M3	r_r_x21_y133_M3	g_g_x42_y123_M3	r_g_x40_y126_M3	r_r_x40_y126_M3	g_g_x19_y123_M3	r_g_x17_y125_M3	r_r_x17_y125_M3	g_g_x55_y140_M3	r_g_x52_y143_M3	r_r_x52_y143_M3	g_g_x81_y26_M3	r_g_x81_y27_M3	r_r_x81_y27_M3	g_g_x75_y112_M3	r_g_x73_y115_M3	r_r_x73_y115_M3	g_g_x35_y40_M3	r_g_x34_y41_M3	r_r_x34_y41_M3	g_g_x46_y131_M3	r_g_x44_y134_M3	r_r_x44_y134_M3	g_g_x43_y102_M3	r_g_x41_y104_M3	r_r_x41_y104_M3	g_g_x18_y49_M3	r_g_x17_y50_M3	r_r_x17_y50_M3	g_g_x30_y160_M3	r_g_x27_y163_M3	r_r_x27_y163_M3	g_g_x73_y38_M4	r_g_x73_y39_M4	r_r_x73_y39_M4	g_g_x11_y160_M4	r_g_x8_y163_M4	r_r_x8_y163_M4	g_g_x62_y127_M5	r_g_x60_y130_M5	r_r_x60_y130_M5	g_g_x80_y133_M5	r_g_x78_y136_M5	r_r_x78_y136_M5	g_g_x63_y16_M5	r_g_x63_y17_M5	r_r_x63_y17_M5	g_g_x14_y75_M5	r_g_x12_y76_M5	r_r_x12_y76_M5	g_g_x48_y132_M5	r_g_x46_y135_M5	r_r_x46_y135_M5	g_g_x77_y6_M5	r_g_x77_y7_M5	r_r_x77_y7_M5	g_g_x72_y123_M5	r_g_x70_y126_M5	r_r_x70_y126_M5	g_g_x18_y43_M5	r_g_x17_y43_M5	r_r_x17_y43_M5	g_g_x22_y147_M5	r_g_x19_y150_M5	r_r_x19_y150_M5	g_g_x28_y142_M5	r_g_x25_y145_M5	r_r_x25_y145_M5	g_g_x47_y30_M5	r_g_x46_y31_M5	r_r_x46_y31_M5	g_g_x50_y124_M5	r_g_x48_y127_M5	r_r_x48_y127_M5	g_g_x35_y43_M5	r_g_x34_y44_M5	r_r_x34_y44_M5	g_g_x78_y153_M5	r_g_x75_y157_M5	r_r_x75_y157_M5	g_g_x73_y129_M5	r_g_x71_y132_M5	r_r_x71_y132_M5	g_g_x55_y53_M6	r_g_x54_y54_M6	r_r_x54_y54_M6	g_g_x47_y25_M6	r_g_x47_y26_M6	r_r_x47_y26_M6	g_g_x64_y120_M6	r_g_x62_y123_M6	r_r_x62_y123_M6	g_g_x48_y4_M6	r_g_x48_y4_M6	r_r_x48_y4_M6	g_g_x25_y58_M6	r_g_x24_y59_M6	r_r_x24_y59_M6	g_g_x60_y117_M6	r_g_x58_y120_M6	r_r_x58_y120_M6	g_g_x5_y120_M6	r_g_x2_y122_M6	r_r_x2_y122_M6	g_g_x83_y95_M6	r_g_x82_y98_M6	r_r_x82_y98_M6	g_g_x82_y105_M6	r_g_x80_y108_M6	r_r_x80_y108_M6	g_g_x55_y163_M6	r_g_x52_y167_M6	r_r_x52_y167_M6	g_g_x26_y116_M7	r_g_x24_y118_M7	r_r_x24_y118_M7	g_g_x55_y133_M7	r_g_x53_y136_M7	r_r_x53_y136_M7	g_g_x11_y75_M9	r_g_x9_y76_M9	r_r_x9_y76_M9	g_g_x56_y164_M9	r_g_x53_y168_M9	r_r_x53_y168_M9	g_g_x6_y151_M9	r_g_x3_y154_M9	r_r_x3_y154_M9	g_g_x21_y83_M9	r_g_x19_y84_M9	r_r_x19_y84_M9	g_g_x76_y50_M9	r_g_x75_y52_M9	r_r_x75_y52_M9	g_g_x37_y21_M9	r_g_x37_y21_M9	r_r_x37_y21_M9	g_g_x28_y165_M9	r_g_x25_y168_M9	r_r_x25_y168_M9	g_g_x39_y79_M9	r_g_x37_y81_M9	r_r_x37_y81_M9	g_g_x56_y85_M9	r_g_x55_y87_M9	r_r_x55_y87_M9	g_g_x6_y145_M9	r_g_x3_y148_M9	r_r_x3_y148_M9	g_g_x70_y59_M10	r_g_x69_y61_M10	r_r_x69_y61_M10	g_g_x70_y127_M10	r_g_x68_y130_M10	r_r_x68_y130_M10	g_g_x3_y64_M10	r_g_x1_y65_M10	r_r_x1_y65_M10	g_g_x18_y91_M10	r_g_x16_y93_M10	r_r_x16_y93_M10	g_g_x21_y105_M10	r_g_x19_y107_M10	r_r_x19_y107_M10	g_g_x16_y13_M10	r_g_x15_y13_M10	r_r_x15_y13_M10	g_g_x8_y88_M10	r_g_x6_y89_M10	r_r_x6_y89_M10	g_g_x80_y108_M10	r_g_x78_y111_M10	r_r_x78_y111_M10	g_g_x63_y33_M11	r_g_x63_y34_M11	r_r_x63_y34_M11	g_g_x6_y57_M11	r_g_x5_y58_M11	r_r_x5_y58_M11	g_g_x82_y142_M11	r_g_x80_y146_M11	r_r_x80_y146_M11	g_g_x46_y162_M11	r_g_x43_y166_M11	r_r_x43_y166_M11	g_g_x72_y84_M31	r_g_x71_y86_M31	r_r_x71_y86_M31	g_g_x52_y82_M31	r_g_x51_y84_M31	r_r_x51_y84_M31	g_g_x17_y34_M31	r_g_x16_y34_M31	r_r_x16_y34_M31	g_g_x54_y21_M32	r_g_x54_y22_M32	r_r_x54_y22_M32	g_g_x61_y69_M32	r_g_x60_y71_M32	r_r_x60_y71_M32	g_g_x40_y55_M32	r_g_x39_y56_M32	r_r_x39_y56_M32	g_g_x80_y6_M32	r_g_x80_y7_M32	r_r_x80_y7_M32	g_g_x11_y36_M32	r_g_x10_y36_M32	r_r_x10_y36_M32	g_g_x81_y31_M32	r_g_x81_y32_M32	r_r_x81_y32_M32	g_g_x73_y3_M32	r_g_x73_y3_M32	r_r_x73_y3_M32	g_g_x12_y100_M32	r_g_x10_y102_M32	r_r_x10_y102_M32	g_g_x21_y152_M32	r_g_x18_y155_M32	r_r_x18_y155_M32	g_g_x4_y104_M32	r_g_x2_y106_M32	r_r_x2_y106_M32	g_g_x84_y138_M32	r_g_x82_y142_M32	r_r_x82_y142_M32	g_g_x83_y70_M32	r_g_x82_y72_M32	r_r_x82_y72_M32	g_g_x72_y93_M32	r_g_x71_y95_M32	r_r_x71_y95_M32	g_g_x9_y118_M32	r_g_x7_y120_M32	r_r_x7_y120_M32	g_g_x18_y105_M32	r_g_x16_y107_M32	r_r_x16_y107_M32	g_g_x17_y43_M34	r_g_x16_y43_M34	r_r_x16_y43_M34	g_g_x32_y58_M34	r_g_x31_y59_M34	r_r_x31_y59_M34	g_g_x26_y38_M34	r_g_x25_y39_M34	r_r_x25_y39_M34	g_g_x51_y96_M34	r_g_x49_y98_M34	r_r_x49_y98_M34	g_g_x77_y55_M34	r_g_x76_y57_M34	r_r_x76_y57_M34	g_g_x15_y90_M34	r_g_x13_y92_M34	r_r_x13_y92_M34	g_g_x17_y102_M34	r_g_x15_y104_M34	r_r_x15_y104_M34	g_g_x34_y102_M34	r_g_x32_y104_M34	r_r_x32_y104_M34	g_g_x50_y146_M34	r_g_x47_y149_M34	r_r_x47_y149_M34	g_g_x70_y4_M37	r_g_x70_y4_M37	r_r_x70_y4_M37	g_g_x43_y110_M37	r_g_x41_y112_M37	r_r_x41_y112_M37	g_g_x11_y147_M37	r_g_x8_y150_M37	r_r_x8_y150_M37	g_g_x38_y117_M37	r_g_x36_y120_M37	r_r_x36_y120_M37	g_g_x7_y27_M37	r_g_x6_y27_M37	r_r_x6_y27_M37	g_g_x51_y151_M37	r_g_x48_y154_M37	r_r_x48_y154_M37	g_g_x54_y127_M37	r_g_x52_y130_M37	r_r_x52_y130_M37	g_g_x4_y133_M37	r_g_x1_y135_M37	r_r_x1_y135_M37	g_g_x43_y35_M39	r_g_x42_y36_M39	r_r_x42_y36_M39	g_g_x3_y44_M39	r_g_x2_y44_M39	r_r_x2_y44_M39	g_g_x60_y56_M39	r_g_x59_y57_M39	r_r_x59_y57_M39	g_g_x26_y73_M39	r_g_x24_y74_M39	r_r_x24_y74_M39	g_g_x60_y74_M39	r_g_x59_y76_M39	r_r_x59_y76_M39	g_g_x30_y27_M39	r_g_x29_y27_M39	r_r_x29_y27_M39	g_g_x74_y139_M39	r_g_x72_y142_M39	r_r_x72_y142_M39	g_g_x74_y4_M40	r_g_x74_y4_M40	r_r_x74_y4_M40	g_g_x14_y68_M40	r_g_x12_y69_M40	r_r_x12_y69_M40	g_g_x34_y94_M40	r_g_x32_y96_M40	r_r_x32_y96_M40	g_g_x37_y49_M40	r_g_x36_y50_M40	r_r_x36_y50_M40	g_g_x9_y38_M40	r_g_x8_y38_M40	r_r_x8_y38_M40	g_g_x26_y88_M40	r_g_x24_y90_M40	r_r_x24_y90_M40	g_g_x32_y111_M40	r_g_x30_y113_M40	r_r_x30_y113_M40	g_g_x41_y75_M40	r_g_x40_y77_M40	r_r_x40_y77_M40	g_g_x77_y45_M40	r_g_x76_y46_M40	r_r_x76_y46_M40	g_g_x12_y14_M40	r_g_x11_y14_M40	r_r_x11_y14_M40	g_g_x76_y153_M40	r_g_x73_y157_M40	r_r_x73_y157_M40	g_g_x66_y17_M40	r_g_x66_y18_M40	r_r_x66_y18_M40	g_g_x18_y107_M42	r_g_x16_y109_M42	r_r_x16_y109_M42	g_g_x7_y38_M43	r_g_x6_y38_M43	r_r_x6_y38_M43	g_g_x57_y4_M43	r_g_x57_y4_M43	r_r_x57_y4_M43	g_g_x55_y75_M43	r_g_x54_y77_M43	r_r_x54_y77_M43	g_g_x21_y82_M43	r_g_x19_y83_M43	r_r_x19_y83_M43	g_g_x52_y71_M43	r_g_x51_y73_M43	r_r_x51_y73_M43	g_g_x3_y53_M43	r_g_x2_y54_M43	r_r_x2_y54_M43	g_g_x11_y99_M43	r_g_x9_y101_M43	r_r_x9_y101_M43	g_g_x31_y96_M43	r_g_x29_y98_M43	r_r_x29_y98_M43	g_g_x18_y144_M43	r_g_x15_y147_M43	r_r_x15_y147_M43	g_g_x26_y154_M43	r_g_x23_y157_M43	r_r_x23_y157_M43	g_g_x54_y157_M43	r_g_x51_y161_M43	r_r_x51_y161_M43	g_g_x35_y37_M46	r_g_x34_y38_M46	r_r_x34_y38_M46	g_g_x83_y2_M46	r_g_x83_y2_M46	r_r_x83_y2_M46	g_g_x37_y17_M46	r_g_x37_y17_M46	r_r_x37_y17_M46	g_g_x26_y17_M46	r_g_x25_y17_M46	r_r_x25_y17_M46	g_g_x16_y31_M46	r_g_x15_y31_M46	r_r_x15_y31_M46	g_g_x38_y46_M46	r_g_x37_y47_M46	r_r_x37_y47_M46	g_g_x50_y25_M46	r_g_x50_y26_M46	r_r_x50_y26_M46	g_g_x31_y40_M46	r_g_x30_y41_M46	r_r_x30_y41_M46	g_g_x10_y36_M46	r_g_x9_y36_M46	r_r_x9_y36_M46	g_g_x81_y11_M46	r_g_x81_y12_M46	r_r_x81_y12_M46	g_g_x56_y127_M46	r_g_x54_y130_M46	r_r_x54_y130_M46	g_g_x61_y47_M47	r_g_x60_y48_M47	r_r_x60_y48_M47	g_g_x77_y30_M47	r_g_x77_y31_M47	r_r_x77_y31_M47	g_g_x52_y5_M47	r_g_x52_y5_M47	r_r_x52_y5_M47	g_g_x7_y39_M47	r_g_x6_y39_M47	r_r_x6_y39_M47	g_g_x39_y60_M47	r_g_x38_y61_M47	r_r_x38_y61_M47	g_g_x32_y39_M47	r_g_x31_y40_M47	r_r_x31_y40_M47	g_g_x53_y50_M47	r_g_x52_y51_M47	r_r_x52_y51_M47	g_g_x20_y8_M47	r_g_x20_y8_M47	r_r_x20_y8_M47	g_g_x14_y105_M47	r_g_x12_y107_M47	r_r_x12_y107_M47	g_g_x67_y108_M47	r_g_x65_y111_M47	r_r_x65_y111_M47	g_g_x41_y137_M47	r_g_x38_y140_M47	r_r_x38_y140_M47	g_g_x22_y140_M47	r_g_x19_y143_M47	r_r_x19_y143_M47	g_g_x30_y119_M47	r_g_x28_y121_M47	r_r_x28_y121_M47	g_g_x66_y3_M48	r_g_x66_y3_M48	r_r_x66_y3_M48	g_g_x25_y22_M48	r_g_x24_y22_M48	r_r_x24_y22_M48	g_g_x22_y6_M48	r_g_x22_y6_M48	r_r_x22_y6_M48	g_g_x7_y50_M48	r_g_x6_y51_M48	r_r_x6_y51_M48	g_g_x32_y88_M48	r_g_x30_y90_M48	r_r_x30_y90_M48	g_g_x12_y35_M48	r_g_x11_y35_M48	r_r_x11_y35_M48	g_g_x2_y36_M48	r_g_x1_y36_M48	r_r_x1_y36_M48	g_g_x44_y65_M48	r_g_x43_y66_M48	r_r_x43_y66_M48	g_g_x19_y70_M48	r_g_x17_y71_M48	r_r_x17_y71_M48	g_g_x49_y68_M48	r_g_x48_y70_M48	r_r_x48_y70_M48	g_g_x83_y83_M48	r_g_x82_y85_M48	r_r_x82_y85_M48	g_g_x74_y110_M48	r_g_x72_y113_M48	r_r_x72_y113_M48	g_g_x79_y113_M48	r_g_x77_y116_M48	r_r_x77_y116_M48	g_g_x74_y105_M48	r_g_x72_y108_M48	r_r_x72_y108_M48	g_g_x12_y86_M48	r_g_x10_y87_M48	r_r_x10_y87_M48	g_g_x23_y97_M48	r_g_x21_y99_M48	r_r_x21_y99_M48	g_g_x49_y120_M48	r_g_x47_y123_M48	r_r_x47_y123_M48	g_g_x28_y126_M48	r_g_x26_y129_M48	r_r_x26_y129_M48	g_g_x52_y17_M49	r_g_x52_y17_M49	r_r_x52_y17_M49	g_g_x56_y1_M49	r_g_x56_y1_M49	r_r_x56_y1_M49	g_g_x62_y5_M49	r_g_x62_y5_M49	r_r_x62_y5_M49	g_g_x12_y19_M49	r_g_x11_y19_M49	r_r_x11_y19_M49	g_g_x17_y89_M49	r_g_x15_y91_M49	r_r_x15_y91_M49	g_g_x45_y30_M49	r_g_x44_y31_M49	r_r_x44_y31_M49	g_g_x26_y61_M49	r_g_x25_y62_M49	r_r_x25_y62_M49	g_g_x13_y75_M49	r_g_x11_y76_M49	r_r_x11_y76_M49	g_g_x56_y123_M49	r_g_x54_y126_M49	r_r_x54_y126_M49	g_g_x54_y104_M49	r_g_x52_y106_M49	r_r_x52_y106_M49	g_g_x42_y6_M50	r_g_x42_y6_M50	r_r_x42_y6_M50	g_g_x11_y68_M50	r_g_x9_y69_M50	r_r_x9_y69_M50	g_g_x20_y34_M50	r_g_x19_y34_M50	r_r_x19_y34_M50	g_g_x74_y44_M50	r_g_x73_y45_M50	r_r_x73_y45_M50	g_g_x29_y20_M50	r_g_x28_y20_M50	r_r_x28_y20_M50	g_g_x71_y33_M50	r_g_x71_y34_M50	r_r_x71_y34_M50	g_g_x80_y26_M50	r_g_x80_y27_M50	r_r_x80_y27_M50	g_g_x8_y73_M50	r_g_x6_y74_M50	r_r_x6_y74_M50	g_g_x5_y47_M50	r_g_x4_y47_M50	r_r_x4_y47_M50	g_g_x60_y14_M50	r_g_x60_y14_M50	r_r_x60_y14_M50	g_g_x29_y78_M50	r_g_x27_y79_M50	r_r_x27_y79_M50	g_g_x19_y54_M50	r_g_x18_y55_M50	r_r_x18_y55_M50	g_g_x32_y43_M50	r_g_x31_y44_M50	r_r_x31_y44_M50	g_g_x42_y14_M50	r_g_x42_y14_M50	r_r_x42_y14_M50	g_g_x42_y100_M50	r_g_x40_y102_M50	r_r_x40_y102_M50	g_g_x82_y155_M55	r_g_x79_y159_M55	r_r_x79_y159_M55	g_g_x52_y11_M57	r_g_x52_y11_M57	r_r_x52_y11_M57	g_g_x27_y62_M57	r_g_x26_y63_M57	r_r_x26_y63_M57	g_g_x40_y80_M57	r_g_x38_y82_M57	r_r_x38_y82_M57	g_g_x68_y15_M58	r_g_x68_y16_M58	r_r_x68_y16_M58	g_g_x28_y67_M58	r_g_x27_y68_M58	r_r_x27_y68_M58	g_g_x61_y34_M58	r_g_x60_y35_M58	r_r_x60_y35_M58	g_g_x28_y9_M58	r_g_x28_y9_M58	r_r_x28_y9_M58	g_g_x6_y48_M58	r_g_x5_y48_M58	r_r_x5_y48_M58	g_g_x53_y120_M58	r_g_x51_y123_M58	r_r_x51_y123_M58	g_g_x28_y77_M58	r_g_x26_y78_M58	r_r_x26_y78_M58	g_g_x76_y40_M58	r_g_x76_y41_M58	r_r_x76_y41_M58	g_g_x70_y31_M58	r_g_x70_y32_M58	r_r_x70_y32_M58	g_g_x25_y68_M61	r_g_x24_y69_M61	r_r_x24_y69_M61	g_g_x9_y144_M61	r_g_x6_y147_M61	r_r_x6_y147_M61	g_g_x10_y130_M61	r_g_x7_y132_M61	r_r_x7_y132_M61	g_g_x26_y41_M61	r_g_x25_y42_M61	r_r_x25_y42_M61	g_g_x53_y85_M61	r_g_x51_y87_M61	r_r_x51_y87_M61	g_g_x4_y118_M61	r_g_x1_y120_M61	r_r_x1_y120_M61	g_g_x49_y44_M61	r_g_x48_y45_M61	r_r_x48_y45_M61	g_g_x30_y163_M61	r_g_x27_y166_M61	r_r_x27_y166_M61	g_g_x71_y85_M61	r_g_x70_y87_M61	r_r_x70_y87_M61	g_g_x6_y154_M61	r_g_x3_y157_M61	r_r_x3_y157_M61	g_g_x58_y110_M61	r_g_x56_y113_M61	r_r_x56_y113_M61	g_g_x60_y163_M61	r_g_x57_y167_M61	r_r_x57_y167_M61	g_g_x22_y64_M61	r_g_x21_y65_M61	r_r_x21_y65_M61	g_g_x62_y21_M61	r_g_x62_y22_M61	r_r_x62_y22_M61	g_g_x80_y113_M61	r_g_x78_y116_M61	r_r_x78_y116_M61	g_g_x37_y134_M61	r_g_x34_y137_M61	r_r_x34_y137_M61	g_g_x4_y147_M61	r_g_x1_y150_M61	r_r_x1_y150_M61	g_g_x16_y81_M63	r_g_x14_y82_M63	r_r_x14_y82_M63	g_g_x35_y116_M63	r_g_x33_y118_M63	r_r_x33_y118_M63	g_g_x21_y74_M63	r_g_x19_y75_M63	r_r_x19_y75_M63	g_g_x25_y21_M63	r_g_x24_y21_M63	r_r_x24_y21_M63	g_g_x41_y134_M63	r_g_x38_y137_M63	r_r_x38_y137_M63	g_g_x50_y26_M63	r_g_x50_y27_M63	r_r_x50_y27_M63	g_g_x63_y5_M65	r_g_x63_y5_M65	r_r_x63_y5_M65	g_g_x52_y66_M65	r_g_x51_y68_M65	r_r_x51_y68_M65	g_g_x20_y103_M65	r_g_x18_y105_M65	r_r_x18_y105_M65	g_g_x28_y66_M65	r_g_x27_y67_M65	r_r_x27_y67_M65	g_g_x39_y57_M65	r_g_x38_y58_M65	r_r_x38_y58_M65	g_g_x59_y91_M65	r_g_x57_y93_M65	r_r_x57_y93_M65	g_g_x67_y149_M65	r_g_x64_y153_M65	r_r_x64_y153_M65	g_g_x47_y124_M66	r_g_x45_y127_M66	r_r_x45_y127_M66	g_g_x36_y42_M66	r_g_x35_y43_M66	r_r_x35_y43_M66	g_g_x65_y7_M66	r_g_x65_y7_M66	r_r_x65_y7_M66	g_g_x77_y76_M66	r_g_x76_y78_M66	r_r_x76_y78_M66	g_g_x70_y110_M66	r_g_x68_y113_M66	r_r_x68_y113_M66	g_g_x8_y16_M66	r_g_x7_y16_M66	r_r_x7_y16_M66	g_g_x59_y28_M66	r_g_x59_y29_M66	r_r_x59_y29_M66	g_g_x49_y72_M68	r_g_x48_y74_M68	r_r_x48_y74_M68	g_g_x54_y24_M68	r_g_x54_y25_M68	r_r_x54_y25_M68	g_g_x31_y21_M68	r_g_x30_y21_M68	r_r_x30_y21_M68	g_g_x57_y148_M68	r_g_x54_y151_M68	r_r_x54_y151_M68	g_g_x61_y73_M68	r_g_x60_y75_M68	r_r_x60_y75_M68	g_g_x45_y16_M69	r_g_x45_y16_M69	r_r_x45_y16_M69	g_g_x45_y72_M71	r_g_x44_y74_M71	r_r_x44_y74_M71	g_g_x39_y126_M71	r_g_x37_y129_M71	r_r_x37_y129_M71	g_g_x33_y121_M71	r_g_x31_y124_M71	r_r_x31_y124_M71	g_g_x11_y69_M71	r_g_x9_y70_M71	r_r_x9_y70_M71	g_g_x40_y134_M71	r_g_x37_y137_M71	r_r_x37_y137_M71	g_g_x81_y32_M71	r_g_x81_y33_M71	r_r_x81_y33_M71	g_g_x35_y111_M71	r_g_x33_y113_M71	r_r_x33_y113_M71	g_g_x69_y112_M71	r_g_x67_y115_M71	r_r_x67_y115_M71	g_g_x72_y43_M71	r_g_x71_y44_M71	r_r_x71_y44_M71	g_g_x71_y64_M71	r_g_x70_y66_M71	r_r_x70_y66_M71	g_g_x55_y22_M71	r_g_x55_y23_M71	r_r_x55_y23_M71	g_g_x30_y40_M71	r_g_x29_y41_M71	r_r_x29_y41_M71	g_g_x67_y160_M71	r_g_x64_y164_M71	r_r_x64_y164_M71	g_g_x60_y129_M71	r_g_x58_y132_M71	r_r_x58_y132_M71	g_g_x55_y72_M71	r_g_x54_y74_M71	r_r_x54_y74_M71	g_g_x64_y139_M71	r_g_x62_y142_M71	r_r_x62_y142_M71	g_g_x83_y83_M71	r_g_x82_y85_M71	r_r_x82_y85_M71	g_g_x27_y90_M71	r_g_x25_y92_M71	r_r_x25_y92_M71	g_g_x79_y120_M71	r_g_x77_y123_M71	r_r_x77_y123_M71	g_g_x57_y90_M71	r_g_x55_y92_M71	r_r_x55_y92_M71	g_g_x48_y129_M71	r_g_x46_y132_M71	r_r_x46_y132_M71	g_g_x64_y96_M71	r_g_x62_y98_M71	r_r_x62_y98_M71	g_g_x4_y58_M71	r_g_x3_y59_M71	r_r_x3_y59_M71	g_g_x46_y135_M71	r_g_x43_y138_M71	r_r_x43_y138_M71	g_g_x68_y54_M71	r_g_x67_y56_M71	r_r_x67_y56_M71	g_g_x62_y78_M12	r_g_x61_y80_M12	r_r_x61_y80_M12	g_g_x25_y97_M12	r_g_x23_y99_M12	r_r_x23_y99_M12	g_g_x50_y84_M12	r_g_x48_y86_M12	r_r_x48_y86_M12	g_g_x24_y8_M12	r_g_x24_y8_M12	r_r_x24_y8_M12	g_g_x23_y124_M13	r_g_x21_y126_M13	r_r_x21_y126_M13	g_g_x55_y112_M13	r_g_x53_y115_M13	r_r_x53_y115_M13	g_g_x70_y77_M13	r_g_x69_y79_M13	r_r_x69_y79_M13	g_g_x44_y60_M13	r_g_x43_y61_M13	r_r_x43_y61_M13	g_g_x28_y29_M13	r_g_x27_y29_M13	r_r_x27_y29_M13	g_g_x28_y60_M13	r_g_x27_y61_M13	r_r_x27_y61_M13	g_g_x21_y115_M13	r_g_x19_y117_M13	r_r_x19_y117_M13	g_g_x42_y2_M13	r_g_x42_y2_M13	r_r_x42_y2_M13	g_g_x22_y131_M13	r_g_x19_y134_M13	r_r_x19_y134_M13	g_g_x81_y64_M13	r_g_x80_y66_M13	r_r_x80_y66_M13	g_g_x60_y155_M13	r_g_x57_y159_M13	r_r_x57_y159_M13	g_g_x32_y159_M13	r_g_x29_y162_M13	r_r_x29_y162_M13	g_g_x28_y159_M13	r_g_x25_y162_M13	r_r_x25_y162_M13	g_g_x76_y162_M13	r_g_x73_y166_M13	r_r_x73_y166_M13	g_g_x4_y158_M13	r_g_x1_y161_M13	r_r_x1_y161_M13	g_g_x36_y109_M13	r_g_x34_y111_M13	r_r_x34_y111_M13	g_g_x40_y88_M14	r_g_x38_y90_M14	r_r_x38_y90_M14	g_g_x29_y74_M14	r_g_x27_y75_M14	r_r_x27_y75_M14	g_g_x37_y99_M14	r_g_x35_y101_M14	r_r_x35_y101_M14	g_g_x61_y139_M14	r_g_x59_y142_M14	r_r_x59_y142_M14	g_g_x39_y149_M14	r_g_x36_y152_M14	r_r_x36_y152_M14	g_g_x40_y8_M14	r_g_x40_y8_M14	r_r_x40_y8_M14	g_g_x55_y163_M14	r_g_x52_y167_M14	r_r_x52_y167_M14	g_g_x52_y13_M14	r_g_x52_y13_M14	r_r_x52_y13_M14	g_g_x72_y133_M14	r_g_x70_y136_M14	r_r_x70_y136_M14	g_g_x9_y109_M14	r_g_x7_y111_M14	r_r_x7_y111_M14	g_g_x27_y161_M14	r_g_x24_y164_M14	r_r_x24_y164_M14	g_g_x52_y149_M15	r_g_x49_y152_M15	r_r_x49_y152_M15	g_g_x64_y55_M15	r_g_x63_y57_M15	r_r_x63_y57_M15	g_g_x34_y163_M15	r_g_x31_y166_M15	r_r_x31_y166_M15	g_g_x18_y78_M15	r_g_x16_y79_M15	r_r_x16_y79_M15	g_g_x53_y99_M16	r_g_x51_y101_M16	r_r_x51_y101_M16	g_g_x26_y124_M16	r_g_x24_y127_M16	r_r_x24_y127_M16	g_g_x46_y162_M16	r_g_x43_y166_M16	r_r_x43_y166_M16	g_g_x74_y3_M16	r_g_x74_y3_M16	r_r_x74_y3_M16	g_g_x32_y121_M16	r_g_x30_y123_M16	r_r_x30_y123_M16	g_g_x31_y75_M16	r_g_x29_y76_M16	r_r_x29_y76_M16	g_g_x3_y91_M16	r_g_x1_y92_M16	r_r_x1_y92_M16	g_g_x22_y46_M16	r_g_x21_y47_M16	r_r_x21_y47_M16	g_g_x36_y85_M16	r_g_x34_y87_M16	r_r_x34_y87_M16	g_g_x50_y109_M16	r_g_x48_y111_M16	r_r_x48_y111_M16	g_g_x20_y140_M16	r_g_x17_y143_M16	r_r_x17_y143_M16	g_g_x9_y14_M16	r_g_x8_y14_M16	r_r_x8_y14_M16	g_g_x15_y125_M16	r_g_x12_y127_M16	r_r_x12_y127_M16	g_g_x8_y41_M16	r_g_x7_y41_M16	r_r_x7_y41_M16	g_g_x71_y85_M16	r_g_x70_y87_M16	r_r_x70_y87_M16	g_g_x11_y152_M16	r_g_x8_y155_M16	r_r_x8_y155_M16	g_g_x9_y90_M18	r_g_x7_y91_M18	r_r_x7_y91_M18	g_g_x53_y154_M18	r_g_x50_y158_M18	r_r_x50_y158_M18	g_g_x21_y100_M18	r_g_x19_y102_M18	r_r_x19_y102_M18	g_g_x43_y77_M21	r_g_x42_y79_M21	r_r_x42_y79_M21	g_g_x41_y18_M21	r_g_x41_y18_M21	r_r_x41_y18_M21	g_g_x79_y68_M21	r_g_x78_y70_M21	r_r_x78_y70_M21	g_g_x5_y48_M21	r_g_x4_y48_M21	r_r_x4_y48_M21	g_g_x65_y32_M22	r_g_x65_y33_M22	r_r_x65_y33_M22	g_g_x66_y9_M22	r_g_x66_y9_M22	r_r_x66_y9_M22	g_g_x28_y113_M22	r_g_x26_y115_M22	r_r_x26_y115_M22	g_g_x35_y113_M27	r_g_x33_y115_M27	r_r_x33_y115_M27	g_g_x47_y57_M27	r_g_x46_y58_M27	r_r_x46_y58_M27
15664.875	9946.1699	4994.5601	2753.2451	12006.76	9080.5801	16605.246	9248.7598	5022.5801	990.24512	4092.7598	3755.5801	1094.2451	7799.7598	8070.5801	4477.3096	9925.6953	3178.4102	1801.3096	11561.695	5026.4102	1994.3096	10953.695	1765.4102	1857.3096	8642.6953	4596.4102	6372.3096	10767.695	6599.4102	4285.3096	7989.6948	2495.4102	4273.3096	9667.6953	2716.4102	3103.3096	8422.6953	3442.4102	8027.3096	9693.6953	4076.4102	8961.3096	9660.6953	3064.4102	5220.3096	10123.695	3648.4102	6305.3096	7760.6948	3300.4102	8466.3096	9066.6953	4508.4102	7158.3096	8841.6953	3094.4102	852.30957	7498.6948	2424.4102	4692.3096	7116.6948	3183.4102	5350.8999	12930.48	2125.7651	4410.8999	7271.48	7079.7651	21712.115	11967.955	4098.0098	12470.115	10017.955	2940.0098	12112.115	8303.9551	1360.0098	12772.115	6159.9551	1642.0098	11838.115	7252.9551	2180.0098	11354.115	7324.9551	2355.0098	9566.1152	6884.9551	1786.0098	13906.115	6344.9551	1582.0098	8584.1152	6674.9551	2620.0098	10623.115	7082.9551	866.00977	10142.115	7570.9551	1616.0098	12787.115	8393.9551	2568.0098	12530.115	5878.9551	2713.0098	10263.115	5385.9551	1570.0098	5992.1152	5405.9551	2659.0098	13743.595	9002.335	4879.2598	8921.3945	10674.635	5437.0952	7571.3945	9458.6348	4654.0952	9669.3945	7594.6348	4274.0952	4937.3945	6236.6348	2633.0952	3718.3945	7784.6348	3167.0952	3304.3945	5916.6348	3305.0952	8397.3945	8862.6348	3344.0952	4902.3945	6246.6348	2849.0952	2409.3945	7673.6348	4346.0952	6461.2002	10959.49	5661.5698	3609.2002	9500.4902	3498.5698	13840.865	15267.145	10601.305	2268.865	8892.1445	4191.3047	9269.8652	7285.145	6640.3047	10602.865	10017.145	5305.3047	14472.865	8595.1445	4604.3047	12894.865	8612.1445	5192.3047	7780.8652	7993.145	5174.3047	7253.8652	9245.1445	4558.3047	14642.865	7190.145	4267.3047	7502.8652	5609.145	3601.3049	12085.17	14450.535	2884.5601	12882.17	8133.5352	2572.5601	3971.1699	10516.535	2189.5601	9316.1699	6919.5352	4407.5601	12399.17	6468.5352	4250.5601	11534.17	7625.5352	3341.5601	10907.17	7455.5352	3479.5601	15518.17	7475.5352	2641.5601	9520.4043	8290.8145	3917.0752	9008.4043	7965.8149	2493.0752	8236.4043	8016.8149	4670.0752	4770.4048	7120.8149	4027.0752	6007.9399	14042.645	7902.3101	7484.9399	9794.6445	6500.3101	13999.939	4843.645	3556.3101	12074.76	14432.355	8301.1602	1372.7598	18919.355	7822.1602	7080.7598	13217.355	10374.16	9811.7598	15629.355	7701.1602	5264.7598	10090.355	7446.1602	7736.7598	12162.355	9497.1602	11025.76	13916.355	6709.1602	2434.7598	7644.3555	8085.1602	2329.9849	4731.0552	7071.0049	2552.7598	5651.3555	7410.1602	-1933.2402	3972.3555	4124.1602	6946.7598	7680.3555	8176.1602	-3800.2402	6829.3555	6830.1602	3018.9849	7647.0552	5300.0049	4947.7598	3287.3555	3741.1602	17122.125	18860.996	7693.3599	6509.125	16073.995	8199.3594	1250.125	18781.996	7643.3599	-373.875	21304.996	7657.3599	5952.125	15184.995	4682.3599	3217.125	10766.995	9595.3594	1566.125	10594.995	6569.3599	2434.125	11755.995	10287.359	-603.875	9709.9951	7289.3599	11019.125	10545.065	5438.6152	5081.125	10448.065	4120.6152	1951.125	5557.0654	3672.6152	4885.125	9169.0654	6308.6152	11672.125	14932.065	10443.615	3632.125	3315.0654	4289.6152	1123.125	6274.0654	5135.6152	-2353.2148	8237.1055	8903.625	3952.335	16691.525	10390.855	9238.335	9977.5254	10646.855	9836.335	13050.525	9822.8555	7844.335	10052.525	9779.8555	5777.335	8111.5254	10262.855	20578.336	12907.525	7612.855	853.33496	2151.5254	5561.855	11025	18931.305	7510.1802	8224	15673.305	9804.1797	7851	12451.305	10208.18	15753	14992.305	10109.18	9219	14933.305	6715.1802	6377	11350.305	6317.1802	4768	13587.305	6160.1802	9300	17234.305	8541.1797	10668	15375.305	3819.1802	10265	15736.305	9886.1797	3752	6711.3052	4521.1802	13359	14653.305	5935.1802	-2121.6846	11140.95	3766.3447	7839.5298	11114.845	6996.1948	10661.529	9231.8447	5244.1948	3384.5298	8003.8447	6797.1948	5811.5298	6960.8447	7113.1948	6724.5298	8292.8447	7101.1948	3821.5298	6900.8447	6965.1948	925.52979	440.84473	6251.1948	1521.5298	939.84473	5008.1948	-2108.4702	-1801.1553	2785.1948	-1957.4702	762.84473	3120.1948	-2598.4702	-700.15527	4608.1948	12005.016	15826.815	13098.745	2840.0151	17302.816	12148.745	9886.0156	14558.815	9272.7451	8342.0156	12853.815	11022.745	11560.016	10806.815	8686.7451	6999.0151	12971.815	9410.7451	5394.0151	13229.815	13546.745	9223.0156	11586.815	11054.745	6660.0151	9240.8154	10113.745	10588.016	9852.8154	10796.745	1030.0151	5113.8154	5000.7451	2038.6201	14373.48	8470.7793	6523.6201	12491.48	7261.7798	9625.6201	17482.48	9499.7793	6761.6201	9183.4805	7279.7798	5320.6201	11457.48	8471.7793	7168.6201	11913.48	8438.7793	7860.6201	10723.48	4600.7798	245.62012	9820.4805	8250.7793	2116.6201	10505.48	7809.7798	633.62012	5571.4805	6821.7798	3744.2998	4899.4448	1750.2402	2483.2998	6479.4448	3365.2402	944.62012	5374.4805	7539.7798	13402.77	11051.53	10805.43	16837.77	10572.53	8531.4297	13758.77	16492.531	10408.43	5099.77	15244.53	7956.4302	5598.77	9738.5303	6097.4302	8674.7695	4995.5303	6280.4302	10981.77	9458.5303	7154.4302	9932.7695	8425.5303	5576.4302	6160.77	7717.5303	3474.4302	10331.77	6123.5303	6662.4302	6120.77	6168.5303	6040.4302	5281.77	3399.5303	6129.4302	3632.77	3068.5303	5939.4302	5098.77	1984.5303	6515.4302	5237.77	6546.5303	5777.4302	7033.77	2989.5303	6388.4302	4519.77	100.53027	6212.4302	3162.77	5535.5303	4445.4302	11031.545	15991.605	8153.9102	2794.5449	16752.605	9972.9102	7413.5449	12220.605	5701.9102	6306.5449	9902.6055	7056.9102	1248.5449	7966.6055	7621.9102	12634.545	8934.6055	6326.9102	6298.5449	7062.6055	5602.9102	-112.45508	6330.6055	6577.9102	283.54492	4325.6055	5116.9102	-1974.4551	3034.6055	3567.9102	15293.09	20918.596	8884.8848	8076.0898	14052.596	7634.8848	9665.9004	14319.275	13360.939	11985.09	11115.596	8807.8848	12819.09	16867.596	8613.8848	7176.0898	14825.596	7398.8848	11775.09	11269.596	8471.8848	5617.0898	11643.596	9048.8848	8710.0898	13909.596	7402.8848	10059.09	15648.596	10515.885	6572.0898	15056.596	11395.885	6402.0898	13564.596	7081.8848	12891.09	12775.596	8816.8848	15053.09	17679.596	9040.8848	3619.0898	7789.5952	6048.8848	-83.830078	3859.2754	8782.3594	9495.9844	13235.961	8363.2354	10410.984	12548.961	12157.235	10647.984	10789.961	12716.235	14629.414	37973.656	23844.205	7923.4141	19352.654	10060.205	5595.4141	33983.656	19567.205	5255.4141	21182.654	15779.205	16607.414	22353.654	9477.2051	11748.414	20111.654	6637.2051	10081.414	10419.654	8414.2051	6701.4141	17477.654	12717.205	-679.58594	16993.654	7727.2051	14146.01	15312.141	11477.75	10025.01	25575.141	14779.75	2428.0098	21405.141	14491.75	5773.0098	16836.141	11011.75	3666.0098	11263.141	9726.75	6647.0098	13661.141	7318.75	11753.01	15825.141	13516.75	-760.99023	13410.141	11771.75	16265.01	14235.141	12748.75	7714.0098	14104.141	11344.75	1953.0098	4632.1406	5682.75	-1813.9902	8400.1406	12490.75	6830.0098	15268.141	8239.75	4588.0098	10773.141	8348.75	1333.0098	10143.141	7884.75	-3379.9902	8125.1406	5743.75	-1505.9902	10067.141	14193.75	9631.0352	30256.586	13208.345	7562.0352	14817.585	1718.3447	7229.0352	15310.585	7020.3447	2070.0352	14637.585	3748.3447	8220.0352	17626.586	4430.3447	-2637.9648	7971.585	-688.65527	735.25488	14379.189	10459.76	16905.254	10851.189	11051.76	11898.255	17810.189	19268.76	9338.2549	13682.189	13909.76	12583.255	13131.189	12404.76	6246.2549	13898.189	11129.76	8139.2549	11216.189	8351.7598	23106.324	20574.602	22149.865	30502.324	35326.602	20504.865	9247.3242	6530.6016	4868.8652	13098.324	15102.602	16817.865	16789.324	20138.602	12417.865	13979.324	6735.6016	6642.8652	11660.324	9469.6016	11099.865	11214.375	26088.789	2692.9453	5406.375	19566.789	2680.9453	8509.375	20093.789	-1376.0547	6073.375	20142.789	1985.9453	14615.375	23373.789	10159.945	10892.145	23428.234	671.80078	5436.9141	38035.645	17376.801	-18.085938	30671.645	16580.801	908.91406	34651.645	15932.8	771.91406	33764.645	20989.801	-3250.0859	34788.645	19112.801	-660.08594	32913.645	15381.8	3831.9141	21867.645	12192.8	6794.9141	28360.645	18400.801	7996.9141	17329.645	12346.8	7088.9141	19120.645	12439.8	6794.9141	18624.645	8951.7998	2618.9141	20900.645	11295.8	2980.9141	26594.645	19321.801	1693.9141	22014.645	15620.8	10726.914	19478.645	7437.7998	4447.9141	19099.645	15833.8	-4922.0859	18262.645	10836.8	2608.9141	18158.645	10169.8	-1405.0859	18747.645	11091.8	3183.9141	21954.645	18205.801	3237.9141	18763.645	14372.8	1157.9141	16528.645	14305.8	972.91406	16392.645	8170.7998	-1579.0859	16045.645	7694.7998	6801.9141	20512.645	10461.8	15494.5	8379.54	5335.895	9733.5	8062.54	4147.895	5787.5	10115.54	5220.895	11861.5	8005.54	4045.895	7924.2798	11309.45	4082.1499	2584.2798	9000.4502	5120.1499	15104.279	8617.4502	3839.1499	10563.279	11547.45	4560.1499	14283.279	7450.4502	4446.1499	15723.279	7923.4502	3868.1499	12547.279	7089.4502	4671.1499	13357.279	8467.4502	4779.1499	7744.2798	5626.4502	3822.1499	15330.279	8576.4502	5357.1499	8532.2793	6205.4502	3857.1499	12008.279	8874.4502	5990.1499	11025.279	5856.4502	4285.1499	7800.2798	5256.4502	3994.1499	5769.2798	3298.4502	3755.1499	11124.279	4041.4502	3224.1499	13194.645	7590.0703	5574.645	13227.645	5824.0703	3502.645	18170.645	6501.0703	5983.645	10355.645	4146.0703	3582.645	6987.645	3975.0703	4771.645	4351.645	5739.0703	5003.645	5855.645	4522.0703	4787.645	16892.645	6911.0703	5929.645	13123.645	5053.0703	3710.645	9710.6445	3984.0703	4797.645	7375.645	3566.0703	4517.645	4029.645	8560.9199	5356.3901	17142.645	8545.9199	5301.3901	10108.645	5785.9199	3967.3901	14516.645	6918.9199	3717.3901	12381.785	8028.4702	3095.1299	11961.785	7402.4702	5483.1299	9650.7852	9307.4707	3486.1299	13982.785	6930.4702	3646.1299	13094.785	5189.4702	3518.1299	14672.785	8004.4702	3732.1299	12720.785	5479.4702	3513.1299	14305.785	6942.4702	5019.1299	8986.7852	8117.4702	4094.1299	16906.785	8153.4702	4296.1299	10763.785	5890.4702	3679.1299	8611.7852	6828.4702	2432.1299	9575.7852	7060.4702	3621.1299	14224.785	7944.4702	5037.1299	15484.785	7983.4702	4627.1299	9187.7852	4737.4702	4527.1299	11027.645	6993.9551	5395.4902	6476.645	4450.9551	2553.49	4715.7646	3743.585	2305.375	2162.6499	6872.4502	3949.165	3847.6499	3501.4502	3371.165	6529.6499	3290.4502	3282.165	8312.6504	1940.4502	2846.165	12778.84	5468.5498	4585.6201	9132.8398	3019.5498	2732.6201	6340.8398	2590.5498	3604.6201	3787.3701	7033.9697	3939.5952	7495.3701	6608.9697	3175.5952
12648.234	9835.585	6016.2852	2577.875	11489.17	10893.561	16895.875	8350.1699	3925.5601	1656.875	7044.1699	3667.5601	434.875	7870.1699	6842.5601	1545.2197	8972.4707	3082.25	1344.2197	11033.471	5457.25	825.21973	11918.471	1993.25	2867.2197	7152.4702	4175.25	8029.2197	9411.4707	4699.25	4793.2197	7257.4702	3146.25	7743.2197	7462.4702	3320.25	5964.2197	5925.4702	2919.25	6813.2197	7454.4702	3171.25	7576.2197	6403.4702	3439.25	4239.2197	7535.4702	2959.25	4311.2197	5612.4702	2593.25	7731.2197	5879.4702	2784.25	7079.2197	9614.4707	3609.25	1838.2197	5612.4702	2806.25	8774.2197	6581.4702	2374.25	8715.1504	6645.1797	-209.74023	6093.1499	2899.1797	4363.2598	20221.324	9855.1953	5474.02	10677.325	10464.195	5149.02	11123.325	10004.195	5476.02	11170.325	6203.1948	4337.02	9434.3252	8681.1953	5820.02	7037.3252	8023.1948	3695.02	10328.325	8074.1948	4067.02	11880.325	6580.1948	4264.02	6529.3252	8193.1953	3556.02	8726.3252	9161.1953	6009.02	8065.3252	8053.1948	4631.02	9614.3252	8509.1953	4978.02	11195.325	8336.1953	4392.02	10805.325	5778.1948	3648.02	2163.3252	4857.1948	4273.02	12626.189	9652.1895	4620.0146	15086.71	11375.795	4552.1401	11115.71	11245.795	3835.1401	12649.71	7900.7949	2707.1401	8179.71	6903.7949	3068.1401	8811.71	8007.7949	3020.1401	9160.71	7549.7949	2616.1401	16329.71	8668.7949	1589.1401	12981.71	7507.7949	3269.1401	8533.71	3813.7949	-401.85986	9825.1699	6783.0898	4815.2402	4991.1699	6024.0898	5307.2402	13618.995	16501.811	8764.8145	-1022.0049	8614.8105	2882.8149	4459.9951	7677.8101	6580.8149	8425.9951	8515.8105	2671.8149	12603.995	9591.8105	5215.8149	8440.9951	7868.8101	4196.8149	6638.9951	7441.8101	3275.8149	3836.9951	10217.811	6032.8149	11117.995	6024.8101	2369.8149	4647.9951	6502.8101	2879.8149	12036.14	14175.735	3761.0698	11144.14	9446.7354	4335.0698	3660.1399	12628.735	3426.0698	11262.14	8239.7354	4800.0698	11927.14	7715.7354	4739.0698	9444.1396	7676.7354	3594.0698	7976.1396	8553.7354	3149.0698	12667.14	7839.7354	3570.0698	11509.695	8816.1055	3759.0049	7769.6948	7381.105	3903.0049	10312.695	7590.105	3682.0049	6035.6948	5615.105	2929.0049	5728.2402	15957.505	5591.2598	7708.2402	7790.5049	3386.2598	6230.2402	3866.5049	1423.2598	12270.471	18854.1	10581.43	3313.4702	18756.1	8028.4302	11404.471	15815.1	10217.43	11729.471	11221.1	9072.4297	5828.4702	13282.1	6415.4302	11363.471	14644.1	7865.4302	8400.4707	15880.1	9381.4297	5511.4702	6931.1001	6408.4302	3178.52	-2104.7451	8211.915	4992.4702	7721.1001	7338.4302	969.47021	9092.0996	6205.4302	6164.4702	8394.0996	5027.4302	-485.52979	6760.1001	7450.4302	3947.52	-842.74512	7801.915	5013.4702	6554.1001	2543.4302	14106.49	14722.33	5498.5098	10976.49	15522.33	4822.5098	5167.4902	17442.33	6696.5098	6169.4902	21266.33	4687.5098	10418.49	12456.33	5499.5098	8286.4902	10421.33	6513.5098	4899.4902	6016.3301	6781.5098	6647.4902	11964.33	6729.5098	1936.49	8183.3301	6243.5098	14634.355	4283.875	5812.6899	4958.355	-5543.125	8761.6895	3684.355	-1171.125	5841.6899	4358.355	-1524.125	10192.689	11054.355	4715.875	8540.6895	1544.355	-2291.125	5817.6899	602.35498	114.875	7740.6899	2177.085	7949.2148	3478.7402	5645.8149	22966.891	9138.3047	8803.8145	17226.891	12782.305	10319.814	17299.891	10476.305	6164.8149	13338.891	9994.3047	7907.8149	13325.891	8162.3052	13364.814	18573.891	11864.305	1190.8149	7019.8901	5136.3052	4340.4902	12389.275	7577.1699	6850.4902	17789.275	10758.17	5756.4902	14420.275	5998.1699	12522.49	13211.275	7692.1699	6361.4902	14107.275	5903.1699	5221.4902	11951.275	6463.1699	2678.4902	12658.275	6265.1699	6965.4902	13774.275	8697.1699	8712.4902	13046.275	4304.1699	8759.4902	12198.275	6066.1699	1383.4902	8293.2754	4333.1699	9081.4902	15695.275	4971.1699	7044.6499	10463.35	1348.8047	4561.7749	13859.49	8144.1602	9006.7754	15787.49	9467.1602	1842.7749	7494.4902	5304.1602	3155.7749	8365.4902	7203.1602	4869.7749	6915.4902	6401.1602	4518.7749	8936.4902	6882.1602	1516.7749	6013.4902	5625.1602	-44.225098	4542.4902	5287.1602	-1208.2251	330.49023	4286.1602	-1723.2251	-862.50977	3670.1602	-2105.2251	137.49023	7241.1602	13014.91	15785.465	13932.145	5338.9102	15748.465	11285.145	14752.91	9213.4648	7837.145	11321.91	10761.465	3564.145	11870.91	9543.4648	7204.145	11695.91	8565.4648	6639.145	8088.9102	10337.465	7081.145	11662.91	10241.465	5982.145	12041.91	9763.4648	4373.145	15032.91	10033.465	6296.145	5544.9102	3018.4648	4303.145	3328.2998	19871.445	4617.2402	9010.2998	13127.445	4210.2402	12001.3	17848.445	6041.2402	6764.2998	14676.445	5247.2402	8138.2998	13002.445	3314.2402	7957.2998	11241.445	4103.2402	10163.3	11540.445	1796.2402	7218.2998	17300.445	7706.2402	4120.2998	13096.445	5501.2402	3419.2998	9088.4453	3021.2402	4428.3101	-109.7998	4431.9399	3828.3101	-674.7998	3830.9399	2380.2998	7509.4448	1635.2402	12513.42	18626.84	7022.625	14392.42	19171.84	7134.625	9965.4199	21519.84	13107.625	4376.4199	21245.84	5952.625	5631.4199	22687.84	7012.625	8494.4199	11398.84	6810.625	9520.4199	13776.84	6118.625	6849.4199	16030.84	6716.625	5892.4199	14429.84	3997.625	8060.4199	14384.84	5816.625	4394.4199	17232.84	5663.625	3502.4199	7803.8398	5227.625	3866.4199	11422.84	3298.625	5228.4199	11060.84	4095.625	3768.4199	13137.84	7772.625	8036.4199	10585.84	5174.625	2509.4199	9507.8398	4981.625	4287.4199	8442.8398	5994.625	12991.891	14695.01	8484.2305	6572.8901	23334.01	8566.2305	11448.891	13230.01	10548.23	11463.891	16193.01	8482.2305	4641.8901	9595.0098	12818.23	11837.891	14229.01	8658.2305	10906.891	8313.0098	7992.23	4821.8901	11159.01	7947.23	2194.8901	9553.0098	7373.23	4814.8901	5167.0098	7189.23	11141.9	21761.275	10216.939	5679.8999	9065.2754	9867.9395	7236.415	10467.585	7366.6548	8065.8999	12416.275	8184.9399	10358.9	12938.275	10018.939	5099.8999	12435.275	9684.9395	8788.9004	10313.275	9166.9395	5591.8999	10610.275	7961.9399	5861.8999	8947.2754	8894.9395	8557.9004	13995.275	7850.9399	4951.8999	13082.275	12973.939	8636.9004	10771.275	8521.9395	11454.9	15379.275	10097.939	13280.9	10225.275	8230.9395	3473.8999	8724.2754	7766.9399	3110.4141	911.13672	7041.4902	13708.605	11724.922	7753.1104	16540.605	14782.922	11256.11	17027.605	13587.922	9272.1104	21677.381	34271.852	13429.33	13928.381	13140.85	6244.3301	8827.3809	37093.852	17008.33	12036.381	22478.85	9331.3301	19323.381	19971.85	12942.33	16279.381	15560.85	8992.3301	10588.381	13209.85	4333.3301	11917.381	13570.85	8683.3301	9338.3809	14342.85	6765.3301	14193.711	16251.891	10834.875	17903.711	23357.891	14931.875	4731.7109	24322.891	13609.875	15294.711	22016.891	10256.875	9127.7109	16940.891	9555.875	9980.7109	14967.891	6287.875	18896.711	16666.891	11104.875	3146.7109	14336.891	9261.875	9173.7109	14914.891	13774.875	7990.7109	14548.891	8950.875	8147.7109	6508.8906	7574.875	5022.7109	8815.8906	6543.875	11905.711	16761.891	12210.875	14837.711	16618.891	7215.875	3701.7109	3224.8906	5899.875	4566.7109	9742.8906	7844.875	5808.7109	9331.8906	11753.875	9120.1152	21299.82	17600.656	8496.1152	12541.82	5325.6553	9102.1152	10641.82	7281.6553	3132.1152	9782.8203	5810.6553	8943.1152	11281.82	9520.6553	919.11523	-35.179688	3456.6553	3422.3604	13775.311	6091.9053	8363.3604	9417.3105	4407.9053	11217.36	17387.311	10232.905	11712.36	7800.3105	7963.9053	11380.36	11305.311	9132.9053	7749.3604	8281.3105	5191.9053	8911.3604	6924.3105	6815.9053	9503.3848	26434.078	20833.445	15275.385	10684.078	8489.4453	-4673.6152	12145.078	2380.4453	5336.3848	14167.078	10833.445	9937.3848	18630.078	8451.4453	4877.3848	10557.078	7805.4453	2700.3848	10455.078	7072.4453	8198.1602	32923.719	8689.6602	5581.1602	24157.721	4854.6602	8896.1602	26834.721	2554.6602	4888.1602	21870.721	6385.6602	12268.16	22438.721	7703.6602	17601.26	1167.9297	5960.5898	7695.5059	24004.211	11537.564	-2005.4941	23606.211	6792.5645	2314.5059	12044.211	5560.5645	187.50586	24851.211	12712.564	-1403.4941	24038.211	8978.5645	-1603.4941	13079.211	7668.5645	2828.5059	15759.211	7967.5645	7790.5059	12943.211	8128.5645	8792.5059	8029.2109	4996.5645	2365.5059	7474.2109	4154.5645	5812.5059	11629.211	2389.5645	3138.5059	4122.2109	5541.5645	2098.5059	15183.211	10454.564	-1916.4941	4179.2109	8130.5645	4827.5059	5179.2109	-1054.4355	5437.5059	9691.2109	5417.5645	-5086.4941	9267.2109	5405.5645	-1850.4941	5667.2109	5391.5645	2985.5059	10568.211	4254.5645	2902.5059	16119.211	5114.5645	1158.5059	2784.2109	5575.5645	1023.5059	4899.2109	3436.5645	-765.49414	6049.2109	5906.5645	1633.5059	4900.2109	5432.5645	5514.5059	4742.2109	4439.5645	17723.465	6782.1748	3948.6099	10684.465	7618.1748	3607.6099	6737.4648	6460.1748	3924.6099	11904.465	6796.1748	3826.6099	8790.0996	10603.395	4348.9751	7867.1001	8395.3945	6339.9751	19808.1	7336.395	4296.9751	9571.0996	9337.3945	5669.9751	17122.1	6863.395	4570.9751	17672.1	7826.395	4878.9751	13246.1	6999.395	3868.9751	14113.1	7507.395	3859.9751	8548.0996	6241.395	3593.9751	16335.1	7750.395	4664.9751	12443.1	7129.395	4800.9751	13751.1	9071.3945	5756.9751	11484.1	4037.395	3865.9751	8052.1001	4142.395	3612.9751	6698.1001	3690.395	3510.9751	11611.1	3889.395	3658.9751	13081.561	11360.445	6543.7402	14864.561	9463.4453	3985.7402	17928.561	8772.4453	6160.7402	8691.5605	5593.4448	3511.7402	5415.5601	4544.4448	4689.7402	10108.561	8016.4448	5467.7402	5650.5601	5402.4448	3564.7402	15779.561	9571.4453	4620.7402	10241.561	5713.4448	3198.7402	9493.5605	7302.4448	3571.7402	5038.5601	7081.4448	4804.7402	4495.04	9415.1543	3733.6401	12276.04	10564.154	4702.6401	11122.04	6610.1548	4692.6401	13722.04	10116.154	4406.6401	10058.43	9430.8652	1954.2651	6957.4302	9737.8652	4769.2651	2242.4302	8858.8652	4163.2651	10846.43	8251.8652	3594.2651	9099.4297	9067.8652	4370.2651	7974.4302	7179.8652	3203.2651	6874.4302	8362.8652	2799.2651	10908.43	9383.8652	4456.2651	3899.4302	8440.8652	2796.2651	6998.4302	7043.8652	3488.2651	6914.4302	7199.8652	1986.2651	3991.4302	7299.8652	1424.2651	3848.4302	6698.8652	2662.2651	8531.4297	10010.865	5176.2651	9359.4297	8084.8652	4491.2651	1405.4302	5697.8652	4037.2651	8702.8555	8155.0898	4829.4648	5853.855	3318.0898	3609.4648	5392.7598	4356.0498	2399.9248	4094.3599	8273.375	1517.2202	3856.3599	8852.375	2791.2202	10854.359	5840.375	1021.2202	8398.3594	4808.375	2029.2202	13941.04	7576.6899	3469.97	9380.04	5611.6899	3698.97	5418.04	5096.6899	4005.97	8819.3047	7238.6748	3778.6802	8915.3047	5160.6748	3766.6802
14603.785	5675.1499	5305.0601	78.234863	9386.585	8391.2852	12224.234	7060.585	4447.2852	-1103.7651	5173.585	4871.2852	-275.76514	7347.585	7736.2852	5442.5601	8618.9004	4813.3901	1347.5601	11966.9	6343.3901	3459.5601	9156.9004	4629.3901	4013.5601	7497.8999	4335.3901	8002.5601	8209.9004	6218.3901	8459.5605	7315.8999	5261.3901	8131.5601	9280.9004	4959.3901	7675.5601	5547.8999	3466.3901	6432.5601	8196.9004	4916.3901	9404.5605	6964.8999	5057.3901	8927.5605	8768.9004	4360.3901	5725.5601	6115.8999	3461.3901	7515.5601	5657.8999	1982.3901	9752.5605	10957.9	5350.3901	4403.5601	5919.8999	3647.3901	6390.5601	6027.8999	3824.3901	3761.875	9865.875	3192.8848	7019.875	305.875	4331.8848	18350.129	8542.7852	5801.6851	12106.13	7072.7852	5429.6851	12544.13	6223.7852	4199.6851	9874.1299	6668.7852	2844.6851	11345.13	5091.7852	5285.6851	8007.1299	5553.7852	3794.6851	10248.13	4804.7852	4148.6851	13491.13	5799.7852	3823.6851	10371.13	4343.7852	4471.6851	10679.13	6021.7852	6249.6851	7935.1299	5449.7852	4410.6851	11644.13	5930.7852	4791.6851	10969.13	6946.7852	3746.6851	12160.13	4051.7852	3433.6851	2565.1299	3550.7852	4581.6851	9716.3496	9180.1445	3698.8052	14289.965	7565.5449	6398.2451	12641.965	5030.5449	5907.2451	13406.965	1623.5449	4405.2451	10667.965	3500.5449	3843.2451	12290.965	3566.5449	4518.2451	10269.965	2448.5449	3309.2451	12704.965	3437.5449	4196.2451	13699.965	4668.5449	3235.2451	8887.9648	3920.5449	4722.2451	9523.1953	5226.2803	5184.835	5690.1948	5101.2803	5246.835	15200.48	12714.145	6860.8501	486.47998	6143.145	2276.8501	5526.48	6332.145	4990.8501	11823.48	2858.145	4156.8501	12777.48	9329.1445	2031.8501	11982.48	4115.145	2663.8501	7274.48	4072.145	2798.8501	7877.48	5488.145	3780.8501	12548.48	3510.145	1521.8501	3868.48	4158.145	2252.8501	10743.355	13859.005	2707.7202	11905.355	6368.0049	1910.7202	3755.355	9182.0049	2731.7202	10415.355	5553.0049	4064.7202	11918.355	4465.0049	3995.7202	13760.355	7108.0049	3154.7202	11999.355	183.00488	4150.7202	15080.355	5911.0049	3561.7202	12471.74	7889.0649	5883.54	9014.7402	6610.0649	4045.54	10384.74	6920.0649	3247.54	6040.7402	5457.0649	3049.54	5251.415	10436.7	7153.9648	11779.415	6713.7002	6749.9648	10525.415	4450.7002	7002.9648	13080.984	14331.055	8430.0049	3512.9849	18391.055	9364.0049	12621.984	17706.055	5257.0049	11898.984	14218.055	8187.0049	5006.9849	12430.055	5376.0049	9858.9844	15583.055	9760.0049	11902.984	13677.055	10985.005	4513.9849	9414.0547	7319.0049	4290.105	387.54004	5115.0752	5469.9849	10341.055	8152.0049	-65.015137	7381.0552	6496.0049	8620.9844	8880.0547	7366.0049	-433.01514	10484.055	8154.0049	2457.105	2701.54	5127.0752	5474.9849	4145.0552	1425.0049	11820.66	18755.785	6729.46	9399.6602	20116.785	8378.46	3858.6602	13941.785	5668.46	3585.6602	20437.785	4227.46	7505.6602	15368.785	4955.46	6453.6602	14635.785	3924.46	3691.6602	11407.785	6346.46	8202.6602	13631.785	7894.46	1199.6602	9845.7852	4916.46	12884.505	13067.825	7634.8799	4047.5049	9113.8252	10741.88	1391.5049	8167.8252	8915.8799	3565.5049	12047.825	8865.8799	9207.5049	12067.825	9675.8799	-417.49512	5392.8252	9193.8799	-1113.4951	6817.8252	8370.8799	888.25	567	7425.1299	7037.7852	20272.629	7412.605	10026.785	15392.63	6251.605	12124.785	16907.629	7849.605	10270.785	12741.63	5070.605	11832.785	10877.63	11333.605	13700.785	9858.6299	5561.605	3827.7849	1763.6299	4999.605	9705.625	23035.939	9892.9951	8008.625	21016.939	12538.995	6853.625	15678.939	8739.9951	13770.625	18963.939	11425.995	9646.625	14530.939	8808.9951	9367.625	13738.939	9745.9951	5739.625	13485.939	7798.9951	12072.625	15626.939	10760.995	11506.625	11787.939	8040.9951	6790.625	11583.939	7668.9951	1982.625	8325.9395	6346.9951	10722.625	16054.939	6123.9951	6295.8398	5639.3555	8050.8101	10132.15	10499.56	7589.5098	16442.15	9047.5596	7006.5098	3021.1499	4368.5596	6913.5098	3412.1499	6048.5596	4993.5098	10716.15	8868.5596	5092.5098	5147.1499	7561.5596	3422.5098	4350.1499	5401.5596	3885.5098	3948.1499	-612.44043	2289.5098	877.1499	-399.44043	1191.5098	1165.1499	-435.44043	3016.5098	-245.8501	1220.5596	-196.49023	8566.1748	22552.125	14803.415	2439.1748	19065.125	9131.415	12355.175	10988.125	7608.415	9408.1748	16593.125	6970.415	9495.1748	15837.125	7241.415	5298.1748	12762.125	8741.415	6660.1748	15774.125	8460.415	11094.175	16853.125	9955.415	8956.1748	12434.125	7212.415	10530.175	16638.125	6878.415	3179.1748	7103.125	4258.415	4210.3101	8849.2002	5357.9399	9419.3105	3623.2002	6081.9399	10825.311	9381.2002	8290.9395	8528.3105	7525.2002	4900.9399	8655.3105	3174.2002	5525.9399	8916.3105	2964.2002	6236.9399	10867.311	4345.2002	7177.9399	5634.3101	3396.2002	8386.9395	2355.3101	1468.2002	5962.9399	2575.3101	-317.7998	5636.9399	3929.0249	79.970215	4429.6748	2699.0249	705.97021	6755.6748	2392.3101	-2967.7998	6655.9399	12389.425	16403.17	8652.7656	13318.425	15853.17	7786.7651	13452.425	19940.17	9320.7656	4154.4248	15695.17	7554.7651	4609.4248	15464.17	3738.7651	8196.4248	13453.17	7408.7651	8784.4248	10655.17	5559.7651	8582.4248	13610.17	7213.7651	7824.4248	12329.17	6575.7651	10501.425	13817.17	5212.7651	7586.4248	11231.17	6100.7651	5379.4248	12382.17	5064.7651	4099.4248	7668.1699	6455.7651	6371.4248	9875.1699	6346.7651	3678.425	13073.17	7625.7651	6865.4248	10008.17	6768.7651	3346.425	7453.1699	7421.7651	3180.425	7712.1699	7209.7651	9265.0547	15435.221	8662.335	4274.0552	28009.221	5076.335	7624.0552	17618.221	6273.335	6403.0552	14004.221	6385.335	3159.0552	14677.221	5944.335	8857.0547	13064.221	7258.335	8660.0547	16109.221	5438.335	336.05518	15430.221	5012.335	-1202.9448	12154.221	4912.335	95.055176	12065.221	5299.335	10367.415	14824.585	7757.6548	4793.415	8162.585	6137.6548	8463.4951	6435.9248	10121.495	8074.415	10443.585	7902.6548	12114.415	10898.585	7917.6548	3876.415	8555.585	8537.6543	9355.415	6766.585	7504.6548	4193.415	11874.585	7482.6548	3947.415	11017.585	6663.6548	5512.415	12289.585	7326.6548	3988.415	12814.585	9868.6543	7479.415	11076.585	8664.6543	7920.415	11508.585	7946.6548	11624.415	10067.585	3823.6548	3288.415	4103.585	3669.6548	4185.1953	13237.006	13770.775	7934.2891	16993.391	4624.1953	8138.2891	16796.391	6190.1953	5699.2891	15854.391	8111.1953	14306.869	36177.535	11359.131	8095.8691	16660.535	-326.86914	8828.8691	31630.535	8847.1309	7875.8691	23241.535	3409.1309	7273.8691	17469.535	5220.1309	14477.869	15831.535	-201.86914	5815.8691	11083.535	55.130859	7035.8691	16158.535	2574.1309	1467.8691	9511.5352	-1698.8691	12795.24	17575.195	11079.345	13200.24	27302.195	18737.344	4480.2402	24692.195	11743.345	14769.24	19821.195	9774.3447	9390.2402	15728.195	9144.3447	8585.2402	12418.195	8296.3447	13811.24	16625.195	13071.345	4654.2402	9766.1953	12891.345	9971.2402	14338.195	16067.345	5376.2402	16816.195	13157.345	178.24023	6447.1953	6816.3447	1696.2402	7910.1953	9629.3447	15029.24	18502.195	11426.345	13390.24	14076.195	7503.3447	5609.2402	3613.1953	5710.3447	3293.2402	10083.195	10411.345	5338.2402	14796.195	12753.345	8957.0254	31727.814	17779.141	5165.0254	18507.814	8035.1401	7611.0254	25608.814	9923.1406	3013.0254	26488.814	8712.1406	8587.0254	22770.814	11572.141	-1732.9746	10802.814	5188.1401	670.5293	13801.98	10895.814	14809.529	15130.98	6612.8149	9851.5293	21909.98	18254.814	4091.5293	14132.98	11148.814	5583.5293	13338.98	9942.8145	5426.5293	11050.98	9464.8145	5545.5293	12603.98	15609.814	14741.705	21043.879	21351.719	14086.705	18394.879	11636.72	-142.29492	16177.879	3809.7197	12390.705	19713.879	19089.719	9270.7051	19618.879	16730.719	8937.7051	14309.879	8248.7197	3763.7051	9115.8789	11235.72	7250.8008	24860.105	3296.3652	5581.8008	19936.105	4478.3652	3439.8008	18207.105	1748.3652	4059.8008	18568.105	6457.3652	15101.801	21914.105	12140.365	12394.086	15229.594	9681.4404	11269.465	30348.25	10782.15	5967.4648	25468.25	7052.1504	9120.4648	20252.25	5456.1504	10804.465	24143.25	11728.15	5995.4648	25448.25	14282.15	6882.4648	16927.25	9847.1504	8816.4648	14836.25	7529.1504	12112.465	16405.25	11327.15	21257.465	6980.25	3432.1504	11694.465	10876.25	8074.1504	11653.465	9198.25	5603.1504	11731.465	7306.25	8876.1504	8152.4648	15613.25	18161.15	6397.4648	12673.25	12237.15	13954.465	7836.25	1693.1504	17063.465	5075.25	7363.1504	2102.4648	6653.25	5745.1504	8795.4648	9619.25	5248.1504	3248.4648	10965.25	8066.1504	8853.4648	12835.25	4670.1504	6819.4648	6844.25	4543.1504	11117.465	9132.25	10250.15	7989.4648	10779.25	6964.1504	6999.4648	6352.25	5331.1504	17282.465	12488.25	1932.1504	14625.085	9474.4648	3985.8149	14089.085	9637.4648	4135.8149	7865.085	11491.465	4762.8149	14749.085	9381.4648	3564.8149	6330.2402	11738.075	4587.665	4712.2402	11363.075	5582.665	17038.24	9250.0752	4678.665	12554.24	9027.0752	4364.665	13611.24	9898.0752	3621.665	18084.24	10879.075	4437.665	11617.24	8128.0752	3485.665	11414.24	9575.0752	3672.665	5671.2402	8764.0752	4714.665	14502.24	9152.0752	4106.665	8504.2402	6978.0752	5516.665	10794.24	9684.0752	4905.665	10498.24	7583.0752	3827.665	11077.24	6877.0752	3445.665	7620.2402	4872.0752	3386.665	7252.2402	5353.0752	3415.665	13696.16	9406.1094	3889.395	13489.16	8833.1094	2644.395	19847.16	9514.1094	4320.395	12104.16	5711.1099	3867.395	6378.1602	4992.1099	3740.395	9880.1602	9277.1094	4883.395	5959.1602	6423.1099	2950.395	16839.16	9586.1094	4833.395	12179.16	5366.1099	2607.395	11206.16	4348.1099	2929.395	6519.1602	6402.1099	3675.395	3773.8599	10345.715	3921.2002	12040.859	10537.715	4954.2002	11438.859	8548.7148	5916.2002	11533.859	8992.7148	4846.2002	14330.43	5652.7749	2813.4048	14747.43	6749.7749	5115.4048	8882.4297	6640.7749	3972.4048	13417.43	7883.7749	3469.4048	10674.43	4624.7749	2828.4048	13406.43	5448.7749	4333.4048	9029.4297	4794.7749	2944.4048	14883.43	6202.7749	2538.4048	8724.4297	7480.7749	2849.4048	11817.43	6345.7749	3856.4048	6313.4297	3681.7749	2105.4048	8246.4297	5060.7749	1909.4048	7405.4297	5154.7749	2991.4048	11137.43	6644.7749	4652.4048	15186.43	5736.7749	2918.4048	3768.4299	3778.7749	3120.4048	8519.3945	8782.6396	3727.1152	3046.395	7632.6396	3570.1152	4713.8398	2050.105	2630.4902	84.605469	6901.2749	3924.595	1580.6055	6915.2749	3648.595	4482.6055	3853.2749	2321.595	6376.6055	5759.2749	5507.5947	10688.85	6620.3149	3784.01	9725.8496	5159.3149	3610.01	7063.8501	4750.3149	3393.01	7475.7549	2782.835	3049.7148	8166.7549	2976.835	2987.7148
11543.335	3944.3501	4423.96	3172.7849	2674.1499	9293.0605	12313.785	5038.1499	3197.0601	725.78491	1898.1499	3761.0601	2387.7849	1398.1499	5001.0601	1468.2651	4963.0752	3482.1299	3095.2651	4644.0752	6387.1299	-66.734863	4857.0752	2614.1299	2649.2651	1637.0752	4859.1299	2703.2651	2053.0752	5374.1299	5238.2651	2152.0752	4197.1299	8722.2656	3943.0752	4355.1299	6342.2651	2691.0752	3764.1299	6367.2651	3257.0752	5299.1299	9432.2656	3260.0752	3794.1299	7660.2651	3698.0752	4344.1299	5334.2651	3233.0752	3811.1299	6293.2651	3421.0752	4817.1299	6390.2651	4339.0752	4309.1299	3088.2651	781.0752	4367.1299	7480.2651	2216.0752	3110.1299	4694.5151	9531.9102	2216.855	3043.5151	1793.9102	4389.855	18491.859	3316.7651	4673.0449	10025.86	3912.7651	2874.0449	11505.86	3274.7651	3291.0449	10911.86	3824.7651	2849.0449	10318.86	2771.7651	4264.0449	9580.8604	2821.7651	3965.0449	9832.8604	2574.7651	3434.0449	14098.86	2110.7651	3700.0449	7197.8604	1634.7651	2927.0449	7753.8604	2132.7651	4079.0449	8306.8604	1524.7651	4237.0449	8385.8604	2390.7651	4238.0449	6894.8604	1539.7651	4484.0449	10146.86	1394.7651	3473.0449	3104.8601	-17.234863	3637.0449	14117.235	8896.0098	5000.7651	16653.895	3317.1548	5830.2002	12666.895	4575.1548	5897.2002	12358.895	3280.1548	4538.2002	11737.895	1390.1548	567.2002	9562.8945	3407.1548	4217.2002	7658.895	2486.1548	3745.2002	11409.895	3403.1548	3577.2002	13150.895	3939.1548	4212.2002	10305.895	2327.1548	2908.2002	11243.62	5464.7598	5736.2251	6823.6201	5055.7598	5499.2251	17937.605	5145.915	6683.48	1748.605	4562.915	3754.48	7955.605	1339.915	6225.48	10258.605	3978.915	3928.48	17422.605	4557.915	712.47998	16418.605	2331.915	5090.48	9379.6055	2386.915	4141.48	7830.605	2321.915	4884.48	13284.605	1894.915	2298.48	5001.605	1785.915	4608.48	8383.29	8780.6504	3545.75	9088.29	3777.6499	3943.75	1243.29	7216.6499	2611.75	8018.29	2855.6499	4905.75	10615.29	1627.6499	3781.75	10499.29	3623.6499	3986.75	8967.29	969.6499	4589.75	12413.29	2274.6499	3718.75	17457.035	4656.6001	5245.23	11691.035	3317.6001	4283.23	12405.035	4141.6001	4381.23	6854.0352	1975.6001	3979.23	3729.385	9431.0996	5850.9199	8514.3848	2622.1001	5106.9199	9444.3848	3051.1001	4920.9199	14062.52	4003.2549	8007.915	3328.52	7967.2549	9270.915	9821.5195	2261.2549	11229.915	11414.52	4154.2549	8773.915	6943.52	3456.2549	8132.915	12747.52	2505.2549	7874.915	11218.52	3369.2549	9494.915	4992.52	-464.74512	6068.915	6517.5649	-1871.5195	7895.3203	6483.52	-1024.7451	8759.915	2578.52	-1757.7451	7461.915	7703.52	1018.2549	4832.915	-103.47998	-1529.7451	3280.915	3362.5649	-1153.5195	7888.3203	8162.52	-586.74512	1466.915	9273.4004	2018.5801	9268.0996	10675.4	5457.5801	10500.1	5289.3999	6439.5801	8410.0996	4296.3999	10590.58	5809.1001	10463.4	6656.5801	7355.1001	6346.3999	3118.5801	6315.1001	4812.3999	-1278.4199	5683.1001	8307.4004	1102.5801	8112.1001	2183.3999	-810.41992	6848.1001	13485.455	7539.7002	5787.3599	3947.4551	5415.7002	5415.3599	1254.4551	2181.7002	5736.3599	6034.4551	3495.7002	6170.3599	8134.4551	7928.7002	7175.3599	-606.54492	2565.7002	5129.3599	-655.54492	2458.7002	4141.3599	2776.6399	3980.0947	5790.8301	6138.2251	12722.529	8526.7148	9489.2246	5792.5298	10935.715	12337.225	3104.5298	10543.715	6533.2251	4391.5298	10092.715	8788.2246	4265.5298	9893.7148	15227.225	5202.5298	6349.7148	2612.2251	308.52979	5143.7148	12440.311	9124.2695	9933.0996	7683.3101	5898.27	10098.1	9360.3105	4711.27	10558.1	13938.311	7813.27	8416.0996	11436.311	7654.27	8845.0996	8685.3105	7907.27	5280.1001	6565.3101	4352.27	9208.0996	11544.311	5906.27	8890.0996	12400.311	6252.27	7354.1001	12668.311	5885.27	8350.0996	3565.3101	2819.27	7346.1001	10591.311	9383.2695	6067.1001	6941.2148	1801.6602	7943.2598	7757.2651	2451.3149	6793.54	11545.266	8513.3145	6372.54	3297.2651	1438.3149	6978.54	5781.2651	1677.3149	6255.54	7529.2651	4311.3149	7922.54	6331.2651	3717.3149	5905.54	3737.2651	-624.68506	6109.54	4786.2651	1984.3149	2198.54	-475.73486	-1747.6851	1848.54	-729.73486	-2353.6851	3650.54	22.265137	-1016.6851	2856.54	10810.01	8826.7852	11608.955	1108.0098	11433.785	11953.955	9760.0098	6880.7852	4789.9551	6232.0098	7166.7852	10339.955	6547.0098	6382.7852	8568.9551	5818.0098	6641.7852	2707.9551	4074.0098	5057.7852	9558.9551	8279.0098	7905.7852	7404.9551	7594.0098	5094.7852	7554.9551	10190.01	8664.7852	10019.955	312.00977	1542.7852	5403.9551	5196.0249	10729.971	6261.6748	9317.0254	5132.9702	6279.6748	11386.025	6806.9702	8820.6748	9605.0254	5328.9702	6228.6748	6726.0249	4038.9702	7245.6748	7990.0249	6348.9702	6978.6748	12366.025	4649.9702	8903.6748	7116.0249	3695.9702	10077.675	2176.0249	2296.9702	8287.6748	4908.0249	1487.9702	7031.6748	3566.3049	1357.3101	2504.0952	3363.3049	1625.3101	2873.0952	2582.0249	643.97021	5708.6748	13106.505	8456.8555	6221.1001	12703.505	10693.855	7700.1001	11570.505	9599.8555	11062.1	2717.5049	12465.855	6740.1001	3472.5049	10486.855	6664.1001	7188.5049	6572.855	5963.1001	7264.5049	6064.855	4101.1001	6029.5049	6593.855	6460.1001	3883.5049	8778.8555	4722.1001	9502.5049	5417.855	7068.1001	4362.5049	5780.855	6235.1001	2268.5049	2501.855	6067.1001	2588.5049	2841.855	4170.1001	4317.5049	2623.855	7205.1001	-151.49512	3942.855	7479.1001	5626.5049	4942.855	5871.1001	1879.5049	2591.855	6563.1001	1532.5049	3214.855	8259.0996	14170.57	7134.98	8848.7148	7280.5703	19875.98	8333.7148	15145.57	9302.9805	7410.7148	11633.57	9922.9805	7919.7148	6738.5703	2433.98	8458.7148	11869.57	6657.98	8435.7148	9240.5703	3925.98	8490.7148	6165.5703	3681.98	7824.7148	4661.5703	4191.98	4883.7148	3625.5701	947.97998	5355.7148	11337.495	9932.9248	8808.4951	3357.4951	1947.9248	6541.4951	10357.93	3888.7197	8333.8203	7115.4951	3314.9248	7627.4951	10329.495	4469.9248	7834.4951	4652.4951	2439.9248	10718.495	7560.4951	4652.9248	11112.495	4433.4951	1936.9248	10164.495	2325.4951	4567.9248	6523.4951	8211.4951	4398.9248	9572.4951	3985.4951	2885.9248	10899.495	3195.4951	2748.9248	9453.4951	9809.4951	3980.9248	8598.4951	12515.495	8204.9248	6389.4951	4179.4951	271.9248	4144.4951	3484.9648	2259.4854	8345.6904	6235.5645	11893.025	-1292.4043	8574.5645	10679.025	2347.5957	-2126.4355	6146.0254	3537.5957	19159.871	15477.561	21215.449	8491.8701	4620.5605	4780.4502	9274.8701	16946.561	15038.45	12150.87	1808.5605	9576.4502	6232.8701	-509.43945	6512.4502	12754.87	3205.5605	5234.4502	7008.8701	1118.5605	6163.4502	13891.87	1954.5605	10419.45	8994.8701	-455.43945	3284.4502	19386.48	9613.0146	8672.4805	19895.48	9242.0146	10981.48	3778.4805	15197.015	7296.4805	17547.48	6019.0146	9498.4805	10978.48	4883.0146	3624.4805	10572.48	7728.0146	1731.4805	20431.48	6556.0146	7785.4805	5895.4805	4658.0146	7740.4805	11106.48	8024.0146	7195.4805	8841.4805	3546.0146	5946.4805	8133.4805	-477.98535	5618.4805	3370.4805	3224.0146	3780.4805	15474.48	5195.0146	4250.4805	16438.48	8419.0146	3820.4805	6141.4805	-1874.9854	-653.51953	4863.4805	3620.0146	4923.4805	8812.4805	1599.0146	6766.4805	5851.2754	11270.97	16088.215	3250.2754	10028.97	8110.2148	5168.2754	4006.9697	9100.2148	2511.2754	13231.97	7184.2148	7829.2754	10064.97	12068.215	-1631.7246	-427.03027	4196.2148	-1214.8701	7426.3652	5271.665	15749.13	5496.3652	5855.665	10114.13	4585.3652	14787.665	10666.13	3953.3652	8808.665	13836.13	5667.3652	8635.665	1774.1299	4014.3652	6051.665	2586.1299	437.36523	9729.665	14060.475	12981	17519.535	10724.475	19867	13101.535	1757.4746	13336	2171.5352	8348.4746	5899	15012.535	10837.475	20531	13853.535	8462.4746	15321	8219.5352	4082.4746	6060	9385.5352	9779.4004	15663.83	7636.1602	2851.4004	13844.83	6663.1602	7179.4004	17935.83	7408.1602	4222.4004	13938.83	12732.16	14091.4	6904.8301	11406.16	14788.436	23905.246	6496.4551	7585.9609	15210.961	10071.635	3935.9609	11998.961	10212.635	3959.9609	8447.9609	8330.6348	3021.9609	13149.961	7029.6348	1576.9609	9530.9609	13642.635	-53.039062	9625.9609	8156.6348	1298.9609	9875.9609	3216.6348	7063.9609	4053.9609	8401.6348	10055.961	4713.9609	3200.6348	8055.9609	1700.9609	5364.6348	9717.9609	2291.9609	3013.6348	5202.9609	964.96094	2318.6348	6536.9609	-24.039062	11221.635	3680.9609	3351.9609	7695.6348	14282.961	1155.9609	1034.6348	5717.9609	-2394.0391	7344.6348	237.96094	40.960938	1231.6348	4333.9609	3122.9609	3853.6348	-1358.0391	344.96094	5487.6348	4558.9609	419.96094	7688.6348	3104.9609	375.96094	6258.6348	4283.9609	1540.9609	6227.6348	5711.9609	382.96094	6189.6348	1621.9609	-1607.0391	5869.6348	13715.961	1287.9609	3310.6348	14548.645	4016.835	-179.9248	11817.645	4079.835	1655.0752	7188.645	4647.835	3776.0752	10428.645	4176.835	2765.0752	7076.3301	6375.8599	3599.4502	6836.3301	8172.8599	4689.4502	14666.33	5810.8599	3857.4502	13073.33	5001.8599	5368.4502	12808.33	5457.8599	6192.4502	16074.33	4705.8599	5186.4502	10350.33	3662.8599	3216.4502	12951.33	4990.8599	4491.4502	4752.3301	3023.8599	4914.4502	13918.33	3546.8599	5205.4502	9670.3301	3865.8599	3623.4502	9980.3301	3014.8599	4701.4502	9446.3301	2858.8599	4477.4502	6350.3301	2717.8599	2970.4502	3810.3301	2528.8599	2007.4502	7538.3301	2669.8599	1978.4502	13995.445	4930.6001	2234.6499	14407.445	4010.6001	1879.6499	16638.445	4534.6001	2861.6499	9116.4453	2366.6001	672.6499	5943.4453	2155.6001	348.6499	7879.4453	3657.6001	2727.6499	6181.4453	2391.6001	2092.6499	17992.445	5432.6001	883.6499	12778.445	3377.6001	2270.6499	9940.4453	2969.6001	2016.6499	6557.4453	2663.6001	2106.6499	6135.7402	8022.1851	3669.9048	15081.74	4807.1851	5593.9048	9114.7402	2807.1851	6027.9048	13070.74	3812.1851	4493.9048	12157.705	3991.5898	3490.9448	12839.705	3252.5898	6361.9448	7258.7051	4541.5898	4504.9448	11794.705	3854.5898	4002.9448	8397.7051	3149.5898	4663.9448	11313.705	3859.5898	4073.9448	11885.705	2041.5898	5101.9448	15388.705	4577.5898	4076.9448	7965.7051	4402.5898	3910.9448	10536.705	3018.5898	5032.9448	10896.705	3247.5898	2930.9448	9551.7051	3692.5898	3383.9448	8129.7051	2408.5898	3759.9448	12589.705	4392.5898	3385.9448	14787.705	3857.5898	4623.9448	7443.7051	2279.5898	3546.9448	10280.01	3018.7849	4680.5752	4100.0098	2052.7849	3530.5752	3259.46	651.7749	2543.46	1907.855	4573.4302	1533.1499	2789.855	4722.4302	3067.1499	6297.855	4175.4302	1646.1499	7981.855	2444.4302	4243.1499	11143.67	2656.4399	4244.27	8410.6699	2402.4399	3141.27	5964.6699	1497.4399	3270.27	7252.71	1324.0601	3076.1748	7851.71	2624.0601	5266.1748
14773.575	4670.7402	5352.3901	2970.335	1693.3501	7966.96	16476.336	3381.3501	3911.96	1606.335	896.3501	5263.96	1146.335	749.3501	6703.96	5132.04	4768.9551	1587.9849	2774.04	5379.9551	3780.9849	1763.04	7831.9551	553.98486	1529.04	1302.9551	2079.9849	3209.04	1624.9551	4936.9849	7032.04	1650.9551	2957.9849	7484.04	4246.9551	2307.9849	6292.04	1912.9551	2917.9849	7479.04	3697.9551	3295.9849	6744.04	2138.9551	2579.9849	5416.04	4683.9551	1921.9849	5641.04	1723.9551	1159.9849	8143.04	1626.9551	3757.9849	2760.04	3193.9551	2808.9849	3268.04	687.95508	1898.9849	3549.04	1119.9551	2196.9849	3943.8398	7865.1152	3807.6299	5900.8398	2423.1152	4408.6299	17858.635	3176.6001	5826.3799	9259.6348	2275.6001	5301.3799	10221.635	1463.6001	3909.3799	12437.635	862.6001	4657.3799	10145.635	1022.6001	4364.3799	8813.6348	1250.6001	3346.3799	9193.6348	1162.6001	5356.3799	9850.6348	2332.6001	3282.3799	6865.6348	1498.6001	3518.3799	11159.635	94.600098	5602.3799	5224.6348	1358.6001	2588.3799	9584.6348	1582.6001	4090.3799	9608.6348	1162.6001	3569.3799	10867.635	1085.6001	3405.3799	2978.635	282.6001	4587.3799	13295.135	8662.7949	4027.0098	13715.77	4124.6948	5476.0952	8748.7695	4831.6948	4847.0952	6903.77	2831.6948	3232.0952	11475.77	555.69482	-419.90479	4236.77	2380.6948	4075.0952	5989.77	3278.6948	2520.0952	5190.77	892.69482	-364.90479	9600.7695	3141.6948	2036.0952	4689.77	3092.6948	3286.0952	8869.75	6085.4902	4365.5151	4943.75	5699.4902	4533.5151	14660.61	5704.3301	8436.9248	1954.6101	5403.3301	3361.9248	8216.6104	2921.3301	8872.9248	12219.61	4403.3301	4532.9248	15617.61	4050.3301	1952.9248	12978.61	3539.3301	3730.9248	6824.6104	2275.3301	3834.9248	8455.6104	3826.3301	4739.9248	12439.61	2470.3301	1360.9248	6186.6104	2045.3301	5377.9248	9906.4297	9781.7793	3872.4399	10634.43	2419.7798	3454.4399	1334.4302	6514.7798	2173.4399	7258.4302	1811.7798	2424.4399	7594.4302	836.77979	3082.4399	11669.43	2045.7798	3187.4399	3366.4302	162.77979	2520.4399	15603.43	2621.7798	4053.4399	14610.54	2649.5801	2745.9551	8803.54	1544.5801	2854.9551	10145.54	3560.5801	2200.9551	4278.54	1139.5801	2194.9551	4730.9297	9137.1543	5858.98	9002.9297	3913.1548	3941.98	9265.9297	1994.1548	4892.98	14146.105	5523.54	6719.0752	3375.105	9426.54	7867.0752	14626.105	6724.54	10530.075	13378.105	8003.54	11251.075	7633.105	7240.54	5537.0752	14182.105	4454.54	6766.0752	9865.1055	3759.54	8427.0752	7307.105	2005.54	5975.0752	2645.5298	3652.5649	3430.4849	7700.105	2264.54	8946.0752	1868.105	-148.45996	7209.0752	9605.1055	3027.54	6680.0752	765.10498	1374.54	9523.0752	-1012.4702	5095.5649	4665.4849	8833.1055	-759.45996	2043.0752	4831.4453	4203.4551	8503.6406	11165.445	7633.4551	9310.6406	6409.4453	8286.4551	14364.641	5655.4453	12322.455	8160.6401	9435.4453	7194.4551	7364.6401	8362.4453	7205.4551	7725.6401	4294.4453	5044.4551	9777.6406	6498.4453	5642.4551	8053.6401	4939.4453	3770.4551	6589.6401	13522.71	4550.875	3722.1548	3336.71	1151.875	7931.1548	1407.71	541.875	6616.1548	4053.71	2924.875	6833.1548	8492.71	5285.875	7270.1548	2112.71	1328.875	6448.1548	-450.29004	-1792.125	7378.1548	605.2998	6316.2549	5954.335	4739.4053	11246.186	10657.74	11309.405	7594.1851	9160.7402	12544.405	7352.1851	6827.7402	3251.405	4231.1851	7265.7402	7718.4053	6290.1851	8451.7402	12566.405	7703.1851	7310.7402	1458.405	3001.1851	3865.7402	6712.1602	6085.7202	9289.6748	4328.1602	4303.7202	9949.6748	6804.1602	2830.7202	8994.6748	10927.16	6690.7202	7467.6748	8883.1602	5349.7202	8576.6748	4651.1602	5190.7202	6195.6748	2548.1602	5638.7202	6758.6748	6733.1602	3950.7202	6729.6748	7595.1602	3027.7202	5625.6748	9091.1602	5260.7202	7964.6748	-384.83984	891.72021	8536.6748	8087.1602	6096.7202	6095.6748	4887.7949	126.54492	4444.7002	4844.1548	2085.2549	7764.7202	13683.154	7965.2549	6932.7202	3054.1548	2112.2549	6835.7202	4790.1548	814.25488	5826.7202	6639.1548	2255.2549	8985.7207	3947.1548	2706.2549	5183.7202	2829.1548	79.254883	6427.7202	3319.1548	-617.74512	3875.7202	601.15479	-593.74512	2308.7202	335.15479	-2134.7451	3053.7202	-383.84521	-1078.7451	3531.7202	14731.22	8673.1055	10360.445	2540.22	8924.1055	8548.4453	11370.22	6161.105	7287.4448	7877.2197	8677.1055	8273.4453	8461.2197	6199.105	8175.4448	7592.2197	4915.105	9335.4453	5185.2197	5204.105	9040.4453	12242.22	8295.1055	7588.4448	10395.22	6081.105	6724.4448	8988.2197	6814.105	8250.4453	4459.2197	4202.105	6305.4448	6255.3047	9732.3105	5364.0952	9023.3047	7824.3101	5485.0952	6221.3047	5673.3101	7748.0952	8528.3047	5018.3101	7210.0952	9561.3047	4961.3101	6316.0952	8941.3047	8319.3105	4263.0952	10124.305	2959.3101	4380.0952	7656.3047	4028.3101	9022.0957	6730.3047	2606.3101	9478.0957	3192.3049	3526.3101	3350.0952	4034.8999	2042.2051	4307.8452	3174.8999	905.20508	6238.8452	3589.3049	833.31006	3117.0952	10581.064	10853.08	8693.2598	12631.064	7997.0801	7834.2598	9447.0645	9534.0801	9587.2598	1256.0649	9197.0801	6744.2598	3508.0649	7693.0801	5055.2598	6408.0649	3143.0801	7677.2598	6818.0649	3893.0801	4626.2598	6785.0649	3930.0801	7896.2598	2498.0649	5612.0801	4966.2598	4859.0649	1682.0801	7761.2598	4874.0649	3660.0801	3449.2598	905.06494	1568.0801	5234.2598	813.06494	1102.0801	5010.2598	2899.0649	1117.0801	6874.2598	1516.0649	3351.0801	5984.2598	5356.0649	488.08008	5022.2598	1475.0649	1386.0801	8299.2598	1329.0649	233.08008	5358.2598	11171.779	7893.0952	8897.1201	5738.7798	14571.096	6883.1201	8078.7798	6688.0952	9817.1201	8530.7793	9447.0957	3963.1201	3793.7798	2171.0952	6312.1201	8938.7793	3069.0952	5179.1201	3118.7798	1989.0952	5217.1201	3787.7798	4001.0952	10036.12	1102.7798	3773.0952	5116.1201	1377.7798	1936.0952	5335.1201	12717.93	5276.7197	7501.8198	5784.9302	-715.28027	8004.8198	10798.49	8380.625	8736.1299	8110.9302	2211.7197	6195.8198	15091.93	2214.7197	6647.8198	7011.9302	-71.280273	9096.8203	9734.9297	1814.7197	8684.8203	6183.9302	629.71973	8749.8203	4535.9302	135.71973	6082.8198	11670.93	2490.7197	8615.8203	6763.9302	-318.28027	8077.8198	5925.9302	1875.7197	8164.8198	12838.93	63.719727	8492.8203	12148.93	3553.7197	8292.8203	5149.9302	-1720.2803	7726.8198	2937.6191	-632.71484	5762.4502	8766.3945	554.53906	11762.24	9792.3945	4250.5391	13654.24	12328.395	2099.5391	14702.24	18732.289	11300.615	20145.92	10943.29	7877.6152	7408.9199	10070.29	17883.615	17020.92	12733.29	9763.6152	13479.92	8904.29	3364.6152	10849.92	18892.289	7493.6152	11028.92	12490.29	6337.6152	9339.9199	11493.29	4886.6152	10161.92	6128.29	3351.6152	8622.9199	9507.4004	13764.165	10109.315	10918.4	13893.165	18436.316	-659.59961	18173.164	16480.316	10614.4	12337.165	13528.315	5182.4004	8991.165	9532.3154	3744.4004	9717.165	11662.315	9413.4004	9918.165	13395.315	-2568.5996	8698.165	11825.315	7715.4004	8467.165	15333.315	3870.4004	7860.165	11606.315	1635.4004	4038.165	9749.3154	-4594.5996	6097.165	7809.3154	7846.4004	9484.165	14393.315	5630.4004	9808.165	10510.315	-2305.5996	3828.165	5106.3154	-2138.5996	8155.165	4950.3154	1190.4004	6615.165	13902.315	10061.154	7881.1699	14639.36	5319.1548	4317.1699	3230.3604	10787.154	3311.1699	11757.36	4692.1548	10926.17	5640.3604	7767.1548	4429.1699	9655.3604	1514.1548	-2209.8301	3079.3604	1514.2051	15769.725	1395.9004	19044.205	13808.725	815.90039	9829.2051	8042.7251	9064.9004	6124.2051	9134.7246	3123.9004	14206.205	7902.7251	3024.9004	1987.2051	8496.7246	2783.9004	2611.2051	6662.7251	8073.9004	14908.885	6937.1641	11809.42	12230.885	3904.1641	3716.4199	-709.11523	4819.1641	-894.58008	7425.8848	-2248.8359	13789.42	7736.8848	6819.1641	10523.42	8624.8848	2353.1641	5405.4199	3552.8848	1930.1641	1353.4199	10760.01	18234.58	12284.525	4153.0098	9082.5801	9999.5254	5635.0098	13643.58	9156.5254	2681.0098	7373.5801	14520.525	13962.01	3086.5801	13203.525	10155.266	16980.385	9567.6094	14936.465	17092.531	19715.164	8563.4648	15914.53	15971.165	9299.4648	8275.5303	15684.165	12632.465	13972.53	15989.165	4993.4648	17683.531	15763.165	8602.4648	12254.53	16626.164	9215.4648	8957.5303	11922.165	15439.465	8507.5303	14721.165	18619.465	8788.5303	13887.165	14619.465	8164.5303	16362.165	15833.465	6993.5303	13025.165	9594.4648	6429.5303	14136.165	11662.465	3711.5303	17956.164	8806.4648	4657.5303	17870.164	17150.465	7236.5303	11035.165	5024.4648	2396.5303	14876.165	4086.4648	4261.5303	11871.165	11822.465	11254.53	12351.165	7932.4648	3447.5303	15326.165	7435.4648	7782.5303	11930.165	7089.4648	3724.5303	12920.165	10686.465	4618.5303	12903.165	8061.4648	3726.5303	13436.165	8101.4648	2614.5303	12422.165	16264.465	5835.5303	10797.165	15799.955	4910.125	4073.3052	12079.955	3823.125	4134.3052	5170.9551	3552.125	4908.3052	13440.955	3887.125	3996.3052	4253.48	3152.8301	3947.5049	3921.48	6779.8301	3660.5049	11248.48	2502.8301	3951.5049	8762.4805	2326.8301	2905.5049	11741.48	1866.8301	2723.5049	13953.48	971.83008	4590.5049	7878.48	295.83008	3252.5049	13931.48	835.83008	3301.5049	5442.48	-187.16992	5049.5049	12922.48	1176.8301	4646.5049	4420.48	50.830078	4292.5049	4681.48	-108.16992	3445.5049	7578.48	238.83008	3986.5049	3613.48	41.830078	3716.5049	3260.48	-1465.1699	3217.5049	7281.48	-2353.1699	965.50488	8894.2852	4667.77	4484.8501	11096.285	3843.77	5268.8501	18699.285	3790.77	275.8501	8183.2852	1290.77	3497.8501	6217.2852	1996.77	3615.8501	10112.285	2451.77	5248.8501	8619.2852	1870.77	3682.8501	15915.285	4859.77	4994.8501	11030.285	3277.77	1657.8501	10496.285	2819.77	3454.8501	6343.2852	2042.77	1831.8501	3895.54	6284.5952	4765.04	13696.54	3364.5952	6349.04	13002.54	-72.404785	4735.04	12990.54	1885.5952	4700.04	11341.75	4073.1602	3306.9399	10402.75	2837.1602	5575.9399	4113.75	3653.1602	5534.9399	9923.75	3682.1602	4336.9399	9627.75	3394.1602	3046.9399	10748.75	3934.1602	4373.9399	9215.75	2198.1602	4289.9399	13094.75	3362.1602	4301.9399	4541.75	4513.1602	3898.9399	8978.75	3197.1602	5366.9399	6560.75	1894.1602	3537.9399	6019.75	4077.1602	2308.9399	5684.75	2941.1602	3774.9399	9789.75	2467.1602	3910.9399	10571.75	2583.1602	4435.9399	4089.75	2024.1602	3812.9399	9633.1895	2209.0498	3686.3252	3757.1899	931.0498	4081.3252	6006.27	211.68018	2925.4351	5852.915	2868.6499	3607.21	5089.915	1673.6499	4382.21	9752.915	1299.6499	2630.21	8491.915	413.6499	4539.21	12325.045	3771.4102	3770.47	9953.0449	2748.4102	3683.47	6029.0449	1733.4102	3147.47	8422.4951	4833.0801	3749.585	9627.4951	4638.0801	2324.585
12745.47	8128.2549	2701.6548	3053.575	1115.7402	7977.3901	14598.575	3240.7402	3661.3901	1765.575	434.74023	4883.3901	1416.575	340.74023	5845.3901	5319.2251	2626.875	4463.4102	2453.2251	3799.875	4697.4102	1917.2251	5569.875	3829.4102	1523.2251	1008.875	3988.4102	5080.2251	182.875	7114.4102	4775.2251	821.875	3557.4102	7228.2251	2510.875	5018.4102	6965.2251	71.875	3191.4102	7069.2251	1848.875	4879.4102	7541.2251	1334.875	4439.4102	6044.2251	2019.875	4061.4102	5103.2251	1750.875	3396.4102	7024.2251	1026.875	3623.4102	6731.2251	2704.875	2105.4102	2788.2251	425.875	5149.4102	5367.2251	887.875	3087.4102	3616.5601	6868.3999	2593.1401	4578.5601	1990.3999	4450.1401	17085.93	3804.5698	5116.3501	8281.9297	3371.5698	4166.3501	11122.93	3489.5698	3965.3501	8854.9297	1665.5698	4372.3501	9781.9297	1891.5698	5115.3501	3179.9299	1794.5698	4638.3501	9132.9297	2278.5698	4074.3501	12550.93	3349.5698	4398.3501	8194.9297	2280.5698	5384.3501	7879.9297	2604.5698	4816.3501	9944.9297	2309.5698	3975.3501	11301.93	4023.5698	4277.3501	10922.93	2160.5698	3863.3501	11187.93	2066.5698	3666.3501	2781.9299	397.56982	4931.3501	9448.2148	7787.0952	4380.3203	15050.675	2398.4248	6758.29	8286.6748	3075.4248	5107.29	11747.675	3445.4248	4482.29	11771.675	-78.575195	425.29004	7117.6748	2082.4248	4383.29	8473.6748	1761.4248	2776.29	12079.675	2517.4248	4505.29	12301.675	4060.4248	3525.29	6397.6748	2279.4248	4035.29	8947.7451	5258.9648	4772.4302	4393.7451	5235.9648	3987.4302	13427.936	4276.0947	8601.0605	-2196.0649	5462.0947	2492.0601	4299.9351	3052.095	4661.0601	10825.936	4224.0947	3418.0601	8741.9355	4048.095	2491.0601	10941.936	2852.095	2474.0601	4156.9351	4091.095	3235.0601	5167.9351	3300.095	3898.0601	7093.9351	2710.095	2030.0601	1707.9351	2534.095	3473.0601	9972.9648	9448.7949	2280.1152	16100.965	3512.7949	3998.1152	4719.9648	7540.7949	2768.1152	11722.965	3075.7949	3242.1152	13806.965	3254.7949	3070.1152	5341.9648	2252.7949	-339.88477	4132.9648	1753.7949	3057.1152	12106.965	2651.7949	2738.1152	15658.814	2421.2051	5257.5552	7292.8149	1498.2051	3552.5552	8631.8145	2308.2051	4050.5552	4091.8149	635.20508	3770.5552	6804.8652	6493.0249	6549.1802	11798.865	2346.0249	4641.1802	10033.865	2433.0249	2968.1802	13260.564	4499.4805	7783.3203	4199.5649	6836.4805	11269.32	10916.564	3258.4805	8431.3203	12974.564	2739.4805	8432.3203	9491.5645	4974.4805	4296.3203	10160.564	3608.4805	8550.3203	9627.5645	1263.4805	11028.32	7327.5649	222.48047	6309.3203	2806.4702	3429.7202	3130.1951	5829.5649	622.48047	8796.3203	2912.5649	-2037.5195	4399.3203	11020.564	838.48047	7340.3203	249.56494	-1084.5195	7566.3203	2864.4702	6772.7202	5846.1953	6314.5649	640.48047	8068.3203	15392.811	5559.3101	6932.5449	11418.811	5235.3101	10934.545	7962.8101	4980.3101	14096.545	3347.8101	6477.3101	7461.5449	10684.811	3251.3101	6961.5449	6019.8101	1970.3101	8499.5449	4600.8101	-140.68994	8231.5449	9252.8105	578.31006	7901.5449	1660.8101	-915.68994	5405.5449	13438.575	5307.3198	8177.9448	5102.5752	2415.3198	7535.9448	3631.575	164.31982	8014.9448	5408.5752	4480.3198	10738.945	12820.575	3010.3198	9997.9453	3204.575	1513.3198	6113.9448	2427.575	30.319824	7294.9448	3942.7549	5371.7803	6350.1099	6752.2402	11079.255	9688.29	11921.24	7742.2549	11004.29	11143.24	7829.2549	11040.29	1750.2402	3827.2549	9309.29	8427.2402	6044.2549	9257.29	15563.24	7378.2549	8763.29	2224.2402	1480.2549	4761.29	13384.53	5159.6001	7011.835	5531.5303	2071.6001	9955.835	8638.5303	2645.6001	7578.835	13711.53	5208.6001	9067.835	10710.53	4821.6001	4829.835	8601.5303	2055.6001	8827.835	6964.5303	1906.6001	7797.835	10390.53	5601.6001	9522.835	10072.53	4849.6001	6036.835	12955.53	4494.6001	7370.835	1978.53	227.6001	6113.835	8718.5303	5607.6001	6260.835	7497.02	826.75977	5933.8799	6150.9751	1000.46	7262.3599	10998.975	2504.46	11534.359	5051.9751	1111.46	7520.3599	4989.9751	-1318.54	9610.3594	8892.9746	1.4599609	11389.359	6373.9751	382.45996	7891.3599	2743.9751	-3256.54	5135.3599	4079.9751	-3485.54	3511.3599	2962.9751	-3644.54	7166.3599	962.9751	-3291.54	4298.3599	-712.0249	-5268.54	6625.3599	11122.734	8738.0098	8062.2749	4833.7349	10549.01	7030.2749	12070.734	7313.0098	5033.2749	8732.7344	7480.0098	6510.2749	10727.734	7359.0098	6980.2749	6607.7349	8257.0098	6660.2749	5406.7349	5548.0098	8625.2754	8403.7344	9996.0098	7159.2749	6958.7349	7595.0098	6653.2749	12058.734	8084.0098	7346.2749	2292.7349	2111.0098	3265.2749	2993.8999	12904.205	7153.8452	9895.9004	6226.2051	7400.8452	13250.9	7557.2051	8589.8457	6515.8999	7464.2051	7462.8452	5574.8999	4644.2051	7794.8452	8088.8999	5765.2051	8641.8457	8699.9004	4889.2051	7017.8452	5565.8999	5182.2051	12610.846	3474.8999	1013.2051	9910.8457	2711.8999	2606.2051	7528.8452	2409.8701	8553.0254	9476.9395	1924.8701	5634.0249	4758.9399	481.8999	1621.2051	7118.8452	7908.8052	8436.0098	10483.475	12692.805	7470.0098	11067.475	13057.805	6220.0098	13556.475	3500.8052	10767.01	10714.475	4085.8052	5715.0098	5489.4751	6013.8052	4763.0098	10196.475	7753.8052	4944.0098	5894.4751	8112.8052	2978.0098	8068.4751	3499.8052	6321.0098	6040.4751	7091.8052	6155.0098	5027.4751	5310.8052	3979.0098	7384.4751	2580.8052	2198.0098	8881.4746	3359.8052	1491.0098	4480.4751	3661.8052	2989.0098	8117.4751	3265.8052	2592.0098	5649.4751	6081.8052	1693.0098	8590.4746	2015.8052	2701.0098	6604.4751	2623.8052	2605.0098	5896.4751	13378.72	4475.8452	9356.4004	8977.7197	14208.846	8676.4004	12423.72	6575.8452	9643.4004	10378.72	4662.8452	8116.3999	6380.7197	223.84521	7150.3999	16079.72	4059.8452	7886.3999	10911.72	2021.8452	7390.3999	5115.7197	2132.8452	7992.3999	1718.72	1982.8452	5711.3999	277.71997	865.84521	4984.3999	13038.49	8768.625	8341.1299	6758.4902	4335.625	9112.1299	11336.875	14068.575	8786.0547	9094.4902	5484.625	10062.13	13463.49	5242.625	8577.1299	7034.4902	5497.625	8877.1299	7998.4902	5790.625	8057.1299	5866.4902	3857.625	6201.1299	7166.4902	2223.625	7816.1299	10383.49	6423.625	7957.1299	6446.4902	7239.625	9344.1299	6562.4902	4759.625	9664.1299	13288.49	5397.625	9584.1299	12588.49	8054.625	7775.1299	5290.4902	3545.625	6807.1299	5630.2354	12439.346	7230.5703	6767.8457	2944.2451	12477.06	7833.8457	4612.2451	12825.06	10638.846	4814.2451	16106.06	17290.766	10690.435	23460.059	6515.7646	8766.4346	7897.0596	8816.7646	19282.434	13766.06	10668.765	10278.435	8848.0596	9402.7646	2454.4346	9040.0596	10154.765	5328.4346	11956.06	9083.7646	828.43457	5879.0596	9103.7646	645.43457	9720.0596	3951.7646	842.43457	3764.0596	16402.09	9011.4951	6537.1699	18262.09	7110.4951	14106.17	3635.0898	16566.496	7394.1699	15485.09	13735.495	8798.1699	8246.0898	8426.4951	8511.1699	9973.0898	5218.4951	6741.1699	13833.09	7171.4951	12449.17	4171.0898	3927.4951	9293.1699	9137.0898	2982.4951	9988.1699	10233.09	2450.4951	9540.1699	12006.09	3029.4951	5567.1699	4288.0898	2264.4951	8245.1699	15408.09	6563.4951	7849.1699	13709.09	9176.4951	5249.1699	5192.0898	-366.50488	1732.1699	6839.0898	2553.4951	4194.1699	7793.0898	1349.4951	8577.1699	4985.5898	13407.135	18162.461	4970.5898	8817.1348	9908.46	6486.5898	6545.1348	10187.46	270.58984	10690.135	10196.46	1695.5898	9743.1348	11088.46	-2491.4102	2162.1348	5520.46	1256.5449	6542.9346	7741.7646	21132.545	1848.9346	8435.7646	10816.545	130.93457	14846.765	8407.5449	-2566.0654	10071.765	9194.5449	4381.9346	8358.7646	8667.5449	1116.9346	7049.7646	7580.5449	-1663.0654	11296.765	16312.115	11287.12	13818.715	17711.115	8377.1201	10799.715	4847.1152	14437.12	1093.7148	12217.115	1218.1201	13355.715	8949.1152	10743.12	7554.7148	10035.115	9295.1201	8799.7148	8613.1152	4046.1201	10586.715	9056.4453	19410.07	1310.5898	4550.4453	15322.07	-1439.4102	9428.4453	18445.07	2103.5898	5843.4453	15008.07	1274.5898	16632.445	6921.0703	8673.5898	13082.016	16806.539	2858.375	11885.926	16335.905	10180.96	4277.9258	17474.906	14742.96	7202.9258	11627.905	13522.96	4310.9258	18212.906	12192.96	1876.9258	14697.905	13719.96	3114.9258	14981.905	11926.96	5359.9258	10400.905	10689.96	9337.9258	5068.9053	12837.96	18493.926	9086.9053	8702.96	7692.9258	8614.9053	8616.96	10731.926	7098.9053	11783.96	7590.9258	4931.9053	6537.96	8391.9258	4200.9053	12849.96	6473.9258	9105.9053	15809.96	12644.926	3508.9053	11314.96	1571.9258	1677.9053	10983.96	1084.9258	4776.9053	7982.96	6865.9258	6574.9053	6596.96	7135.9258	4705.9053	10205.96	6604.9258	4402.9053	7870.96	-144.07422	-227.09473	6716.96	3497.9258	3439.9053	7597.96	7887.9258	4751.9053	8122.96	7079.9258	3624.9053	11230.96	14491.926	4328.9053	7063.96	12291.585	3439.5498	4580.3652	1572.585	1585.5498	3757.3652	4936.585	3821.5498	4445.3652	11714.585	5473.5498	4625.3652	5322.6099	5942.8101	4792.29	8036.6099	6477.8101	158.29004	10202.609	3109.8101	2620.29	11824.609	5504.8101	4911.29	12695.609	3687.8101	2945.29	14783.609	4848.8101	4374.29	10500.609	3495.8101	2727.29	12508.609	2527.8101	874.29004	3361.6099	1512.8101	2902.29	12185.609	4697.8101	4829.29	10488.609	3087.8101	3850.29	10464.609	2720.8101	3533.29	8423.6094	3515.8101	3392.29	4631.6099	2762.8101	2786.29	6484.6099	1267.8101	2244.29	7665.6099	1197.8101	840.29004	12645.975	3158.0352	4229.1396	10656.975	3593.0352	5223.1396	16355.975	2008.0352	5684.1396	8254.9746	1763.0352	2900.1399	6022.9751	1623.0352	3167.1399	6162.9751	2141.0352	5380.1396	5924.9751	2223.0352	4978.1396	14508.975	3446.0352	4567.1396	11660.975	2118.0352	3948.1399	9174.9746	2347.0352	3288.1399	4171.9751	2236.0352	4672.1396	8591.2549	4704.2051	4378.5752	17110.254	4711.2051	5878.5752	10555.255	3346.2051	5699.5752	15503.255	4058.2051	5506.5752	12034.85	3582.3501	4248.7402	9278.8496	3110.3501	6063.7402	7821.8501	4350.3501	5535.7402	11325.85	4170.3501	4564.7402	11756.85	2967.3501	4498.7402	12519.85	3843.3501	4107.7402	9405.8496	3264.3501	4099.7402	12977.85	2991.3501	4797.7402	7152.8501	3157.3501	4368.7402	11449.85	3559.3501	3776.74	9219.8496	2076.3501	2924.74	8132.8501	2947.3501	3345.74	5731.8501	2274.3501	3398.74	14712.85	3131.3501	5901.7402	13887.85	3634.3501	4777.7402	7938.8501	2082.3501	4335.7402	10476.91	3344.6699	4367.7949	4639.9102	1478.6699	4192.7949	4540.6348	4127.0649	3608.1599	7506.6348	2897.48	3397.25	6125.6348	2664.48	4634.25	10587.635	2021.48	3434.25	10784.635	2091.48	6042.25	9425.96	2740.6802	4174.71	9213.96	1320.6802	3030.71	6914.96	1703.6802	2572.71	12071.855	1956.8701	3174.3799	13984.855	3783.8701	3171.3799
			2912.47	9408.2549	5361.6548	14032.47	6606.2549	1795.6548	2293.47	4410.2549	1070.6548	1968.47	7681.2549	5706.6548	4372.9902	6782.6201	4009.4751	7005.9902	10931.62	4974.4751	2921.9902	7786.6201	3172.4751	4970.9902	5810.6201	5506.4751	4821.9902	7082.6201	5592.4751	5607.9902	4378.6201	5860.4751	10986.99	1402.6201	4215.4751	9143.9902	5289.6201	4188.4751	9804.9902	6499.6201	4306.4751	9840.9902	5318.6201	637.4751	8810.9902	6162.6201	4270.4751	8120.9902	4615.6201	2696.4751	12565.99	4753.6201	3524.4751	9356.9902	7048.6201	2868.4751	5138.9902	4644.6201	3950.4751	7260.9902	3120.6201	2266.4751	4915.8599	12004.865	1937.165	2598.8599	6519.8652	3378.165	20748.121	10171.875	5398.4951	10397.12	7889.875	3783.4951	13952.12	8445.875	3011.4951	12486.12	5564.875	2865.4951	12734.12	7514.875	4370.4951	9561.1201	6323.875	3114.4951	10730.12	5667.875	3364.4951	14427.12	7309.875	2339.4951	10422.12	5923.875	3000.4951	9484.1201	7422.875	4542.4951	7676.1201	7316.875	2380.4951	11308.12	8734.875	3747.4951	8986.1201	6281.875	2780.4951	12852.12	7181.875	3704.4951	3164.1201	4368.875	2959.4951	11189.74	7559.4849	5134.2002	13474.215	12774.311	5365.4048	6900.2148	8579.3105	4406.4048	9860.2148	8383.3105	2907.4048	12231.215	2467.3101	-286.59521	8077.2148	7630.3101	2911.4048	7841.2148	6691.3101	3193.4048	9849.2148	7585.3101	3221.4048	10393.215	5994.3101	3282.4048	8335.2148	7326.3101	4123.4048	5626.1401	7082.2598	4029.6748	1677.1401	5880.2598	4534.6748	14372.92	14071.75	7879.4951	1547.9199	8514.75	3582.4951	9711.9199	9086.75	6325.4951	11968.92	9697.75	5562.4951	13884.92	8445.75	5590.4951	12389.92	7741.75	3678.4951	6152.9199	7548.75	5869.4951	8321.9199	7935.75	5486.4951	11338.92	5311.75	1853.4951	5240.9199	6748.75	4409.4951	7978.5649	13854.234	3104.8901	13300.564	6390.2349	1448.8901	1706.5649	10541.234	2349.8901	8937.5645	6720.2349	4214.8901	10631.564	5058.2349	4597.8901	12789.564	8048.2349	4721.8901	8651.5645	6965.2349	4583.8901	14407.564	7976.2349	3066.8901	11236.029	8943.0352	3362.23	6460.0298	4749.0352	3365.23	8830.0293	7328.0352	3429.23	2576.0298	5759.0352	2980.23	6134.395	14908.6	5442.2852	9167.3945	10194.6	4933.2852	11914.395	9343.5996	3920.2852	11661.529	15319.564	9265.4844	1447.5298	18199.564	8728.4844	9267.5293	14924.564	8385.4844	8926.5293	12281.564	6984.4849	5678.5298	3803.5649	6516.4849	6836.5298	15122.564	7206.4849	7062.5298	13545.564	8754.4844	2947.5298	6761.5649	5705.4849	5771.6553	2845.4448	1291.1099	1863.5298	9223.5645	7263.4849	-1956.4702	4850.5649	5176.4849	3740.5298	8241.5645	7159.4849	-2895.4702	7777.5649	6990.4849	3265.655	9392.4453	4967.1099	4287.5298	7931.5649	6797.4849	12768.12	16936.996	9245.0156	11493.12	16323.995	9804.0156	4267.1201	20703.996	16405.016	6810.1201	6795.9951	2074.0151	7989.1201	16003.995	8434.0156	5496.1201	14159.995	7464.0151	6095.1201	11337.995	6263.0151	6659.1201	13598.995	9946.0156	1674.1201	7484.9951	7608.0151	8723.7852	10876.105	5546.625	1653.7852	10093.105	8424.625	-1363.2148	8669.1055	6053.625	2157.7852	10839.105	8341.625	6271.7852	15922.105	10589.625	-1477.2148	8108.105	7203.625	-2243.2148	9261.1055	7399.625	2329.7002	5993.54	3379.0552	5568.0303	18989.846	10114.905	11386.03	13962.846	11364.905	11755.03	13524.846	9639.9053	4240.0303	10830.846	8995.9053	9044.0303	12844.846	10713.905	13904.03	14145.846	11805.905	2288.03	7022.8452	6485.9053	9573.8945	12740.615	8337.2002	9179.8945	17562.615	8797.2002	5929.895	12410.615	11032.2	10458.895	15885.615	7893.2002	10298.895	13534.615	7662.2002	5698.895	12476.615	2976.2002	5128.895	9571.6152	5488.2002	6129.895	15433.615	9401.2002	9826.8945	10221.615	5961.2002	9971.8945	13214.615	7858.2002	44.89502	8428.6152	3625.2002	9719.8945	10173.615	7822.2002	8533.0098	9968.1846	11399.83	4082.3652	11487.565	8164.1602	10863.365	16368.565	8606.1602	3209.3652	8382.5654	9760.1602	4392.3652	9050.5654	8572.1602	5893.3652	9162.5654	8513.1602	7658.3652	5723.5654	9827.1602	3543.3652	2513.5654	7400.1602	997.36523	5983.5654	5296.1602	170.36523	3420.5654	5143.1602	611.36523	3240.5654	5108.1602	-366.63477	3735.5654	7899.1602	10660.495	18217.346	12931.465	2358.4951	16986.346	13511.465	6781.4951	7831.3452	7484.4648	4138.4951	11731.346	10793.465	5599.4951	12274.346	9688.4648	6265.4951	11946.346	6798.4648	1961.4951	12528.346	8862.4648	8241.4951	16171.346	7966.4648	5845.4951	13758.346	6718.4648	11003.495	13871.346	6246.4648	-436.50488	3274.3452	4639.4648	3651.8701	19147.025	7237.9399	7904.8701	13125.025	6077.9399	10116.87	18432.025	8168.9399	7980.8701	13243.025	7891.9399	7573.8701	13090.025	6497.9399	7326.8701	13033.025	7299.9399	8519.8701	10934.025	6189.9399	10226.87	13310.025	8881.9395	4825.8701	11181.025	9618.9395	2954.8701	7973.0249	6742.9399	3315.6699	4158.2251	4117.96	3124.6699	5913.2251	4700.96	2341.8701	9035.0254	6187.9399	12999.05	14216.68	9270.3945	13810.05	11298.68	8978.3945	11894.05	13597.68	10137.395	5285.0498	16827.68	9022.3945	5351.0498	11244.68	6083.395	7753.0498	6724.6797	6342.395	10757.05	7688.6797	5724.395	9461.0498	9398.6797	8552.3945	6125.0498	9825.6797	5324.395	11229.05	9588.6797	7082.395	6016.0498	6408.6797	7597.395	5127.0498	3019.6797	7196.395	3513.05	3068.6797	4067.395	6731.0498	4239.6797	6089.395	3163.05	4566.6797	6787.395	7932.0498	939.67969	5848.395	4052.05	1902.6797	5151.395	5818.0498	4669.6797	4862.395	10858.295	15151.805	7678.375	3850.2949	23938.805	7620.375	7588.2949	15642.805	9025.375	6719.2949	15081.805	6179.375	1583.2949	10924.805	8616.375	5711.2949	12034.805	10711.375	8116.2949	15093.805	6515.375	1573.2949	11092.805	7635.375	-801.70508	10866.805	3808.375	-1124.7051	7672.8052	5266.375	12519.875	15121.575	10569.055	8001.875	10434.575	7694.0552	10166.55	18030.885	6949.0151	7997.875	13739.575	6555.0552	13970.875	15159.575	5824.0552	9862.875	10375.575	7560.0552	11175.875	14047.575	9284.0547	4557.875	9570.5752	7604.0552	6798.875	7903.5752	10544.055	10150.875	12722.575	8182.0552	6419.875	10679.575	9621.0547	8243.875	10865.575	7786.0552	11676.875	14566.575	10980.055	12106.875	13753.575	7353.0552	4756.875	7091.5752	6237.0552	4221.9102	10691.211	9066.2598	9020.21	13938.02	13133.175	13102.21	15524.02	13846.175	12470.21	15233.02	15763.175	19863.84	36192.383	22379.984	12425.84	24320.385	7987.9854	8769.8398	39659.383	17824.984	14766.84	24440.385	16538.984	8554.8398	22776.385	17457.984	18535.84	17701.385	11260.985	8422.8398	16894.385	8011.9854	10188.84	19414.385	11158.985	16017.84	17131.385	4872.9854	19557.965	22079	12643.73	21815.965	28833	18911.73	8776.9648	26961	10658.73	11700.965	23004	14222.73	10063.965	18915	12029.73	12975.965	10555	9200.7305	18172.965	19586	2691.7305	6657.9648	16923	10785.73	15816.965	19235	14896.73	11767.965	21088	13919.73	12478.965	4553	6475.7305	5337.9648	14198	14835.73	15141.965	20413	8144.7305	19558.965	18180	9887.7305	6249.9648	8442	7963.7305	8256.9648	15177	14670.73	10910.965	17165	12869.73	5227.9697	22936.746	15562.705	3250.9697	13672.745	1019.7051	6413.9697	9782.7451	6494.7051	2532.9697	17485.746	3194.7051	976.96973	15222.745	3356.7051	-4802.0303	3113.7451	-1026.2949	1013.4053	16454.77	5023.6152	19894.406	9713.7695	7587.6152	7593.4053	17659.77	12110.615	8274.4053	12861.77	9701.6152	7701.4053	10135.77	3647.6152	8432.4053	11811.77	7358.6152	5103.4053	13115.77	7540.6152	11273.77	37437.574	10387.48	14614.77	24355.574	11699.48	308.76953	19512.574	1485.4805	9141.7695	24368.574	9620.4805	7698.7695	31638.574	8956.4805	6999.7695	20325.574	6161.4805	5503.7695	21980.574	5472.4805	8035.29	20156.975	9345.3945	5132.29	13151.975	9853.3945	6875.29	20346.975	9121.3945	6345.29	16868.975	13535.395	13639.29	22558.975	19547.395	4049.9258	27992.07	9407.1699	7986.8359	33332.5	4334.2246	-22.164062	34514.5	3768.2246	3896.8359	19782.5	6064.2246	8158.8359	31244.5	5162.2246	-2075.1641	31905.5	9870.2246	3451.8359	30963.5	3658.2246	3282.8359	27352.5	6574.2246	10889.836	18209.5	6756.2246	11137.836	21463.5	4392.2246	8190.8359	18576.5	3579.2246	8564.8359	16815.5	5055.2246	4001.8359	15179.5	2866.2246	7045.8359	20835.5	7204.2246	4599.8359	26032.5	10179.225	8393.8359	17352.5	1254.2246	3779.8359	18201.5	6268.2246	-366.16406	16333.5	2537.2246	9384.8359	15172.5	-694.77539	5681.8359	13610.5	-8.7753906	5744.8359	18419.5	4994.2246	729.83594	14950.5	3726.2246	5222.8359	14718.5	135.22461	3754.8359	21348.5	3549.2246	4969.8359	16026.5	3981.2246	12162.836	15405.5	604.22461	18165.371	9485.0049	4286	11335.37	6327.0049	2247	8236.3701	9725.0049	4815	16688.371	7380.0049	1892	5258.8501	11911.075	4464.105	7718.8501	13049.075	5911.105	17626.85	9302.0752	5794.105	14787.85	9615.0752	5605.105	14571.85	6610.0752	4707.105	15745.85	9478.0752	4724.105	12166.85	7056.0752	3410.105	13951.85	8042.0752	5033.105	3413.8501	6364.0752	5003.105	16786.85	9748.0752	5328.105	8286.8496	7139.0752	4808.105	12194.85	8585.0752	5543.105	11874.85	7643.0752	4889.105	7778.8501	6192.0752	5558.105	7993.8501	4877.0752	3831.105	7070.8501	7351.0752	4128.105	12604.12	9883.29	4093.7402	13264.12	11327.29	4624.7402	18282.121	8172.29	4108.7402	8325.1201	6198.29	3786.7402	5620.1201	7165.29	4047.7402	5516.1201	9629.29	5361.7402	7411.1201	6416.29	4735.7402	17895.121	11179.29	4815.7402	5790.1201	6515.29	4428.7402	8233.1201	7518.29	4032.7402	2654.1201	6131.29	3408.7402	5259.3901	11229.605	3208.9902	14359.391	10234.605	4537.9902	9465.3906	7444.605	3054.9902	11416.391	9580.6055	4209.9902	9076.9844	6971.5952	3101.8452	10159.984	7882.5952	7111.8452	5248.9849	9104.5957	4143.8452	11346.984	9423.5957	4840.8452	10937.984	7103.5952	3721.8452	9508.9844	9031.5957	3785.8452	10229.984	7354.5952	2056.8452	14098.984	8966.5957	3930.8452	7343.9849	9260.5957	4005.8452	8543.9844	8638.5957	1028.8452	7451.9849	7758.5952	3498.8452	5926.9849	7632.5952	2555.8452	6947.9849	7226.5952	4405.8452	11472.984	8712.5957	5517.8452	15010.984	9323.5957	4179.8452	7091.9849	6880.5952	3607.8452	8312.5498	8399.4102	4982.0498	2615.5498	5532.4102	3312.05	2246.1152	4066.3999	3794.7849	3077.1548	8357.8105	4574.9849	3820.1548	7973.8101	3640.9849	6153.1548	6615.8101	2705.9849	9720.1543	8284.8105	4494.9849	8102.2798	6554.9702	2528.8149	7345.2798	5096.9702	1824.8149	3642.2798	4907.9702	2862.8149	12554.82	4521.9849	3740.9648	11104.82	3770.9849	3090.9648
			2051.1799	9869.6055	8236.8105	12603.18	7964.605	3792.8101	-81.820068	4882.605	4437.8101	1266.1799	9220.6055	6950.8101	3712.2549	7085.1201	6613.7251	6072.2549	11342.12	4415.7251	3355.2549	9519.1201	3454.7251	3979.2549	7110.1201	5697.7251	4440.2549	7749.1201	6320.7251	7238.2549	4758.1201	4373.7251	8301.2549	8544.1201	4226.7251	8504.2549	7223.1201	3388.7251	9471.2549	6649.1201	4746.7251	9633.2549	6011.1201	4241.7251	8611.2549	8642.1201	4313.7251	9151.2549	6305.1201	2730.7251	9657.2549	6815.1201	3696.7251	7193.2549	7447.1201	4129.7251	3192.2549	4847.1201	2782.7251	5770.2549	3325.1201	1358.7251	6328.9697	10710.965	1429.915	6064.9697	7503.9648	6267.915	18700.051	10525.439	4381.6851	10197.05	9034.4395	3827.6851	9876.0498	6930.4399	2925.6851	9696.0498	5519.4399	3566.6851	6681.0498	6371.4399	958.68506	8005.0498	5618.4399	3186.6851	9653.0498	5988.4399	4678.6851	1423.05	4844.4399	2621.6851	8958.0498	5335.4399	2714.6851	9161.0498	6168.4399	3394.6851	8049.0498	5843.4399	4803.6851	8888.0498	7300.4399	4815.6851	11163.05	5472.4399	2691.6851	7312.0498	6525.4399	3801.6851	1775.05	4065.4399	3705.6851	10275.615	9315.6797	3616.3101	10183.391	11133.314	6299.0146	5504.3901	9274.3145	5782.0146	9872.3906	7612.3149	3111.0149	7448.3901	3929.3149	3767.0149	8219.3906	8472.3145	4035.0149	6100.3901	6344.3149	2741.0149	8988.3906	8579.3145	4487.0146	9610.3906	7466.3149	4201.0146	4320.3901	7140.3149	4326.0146	10618.535	9343.3252	5706.4502	5423.5352	5895.3252	4453.4502	8154.395	10671.77	6970.2402	1074.395	7234.77	2428.2402	6225.395	7465.77	5479.2402	14123.395	5942.77	5019.2402	13385.395	7657.77	3868.2402	14789.395	5442.77	2744.2402	10073.395	5436.77	4591.2402	8402.3945	6549.77	3915.2402	12904.395	2465.77	1949.2402	5922.395	4789.77	4303.2402	8326.6055	11787.135	3030.625	11360.605	9082.1348	3169.625	2677.605	10504.135	4020.625	9672.6055	7431.1348	4079.625	10698.605	8059.1348	4018.625	12309.605	7732.1348	4504.625	9970.6055	6288.1348	3642.625	14039.605	8257.1348	3331.625	14371.814	8246.7656	3677.0552	9647.8145	5528.7651	2256.0552	12824.814	6961.7651	3259.0552	5906.8149	5282.7651	3903.0552	5275.0752	16440.975	5777.3252	10054.075	10741.975	6280.3252	8459.0752	10285.975	5025.3252	10847.471	16269.721	8653.1953	3452.4702	18826.721	10254.195	10070.471	14164.721	10532.195	11167.471	14463.721	5728.1953	6650.4702	11650.721	6012.1953	11053.471	11281.721	9832.1953	8305.4707	12242.721	9572.1953	5653.4702	6219.7202	8096.1953	3414.385	1907.8701	3373.8149	2521.4702	12115.721	9812.1953	568.47021	7214.7202	6138.1953	8753.4707	10125.721	9988.1953	-714.52979	9807.7207	7893.1953	3302.385	8030.8701	4365.8149	5598.4702	9670.7207	6555.1953	10753.145	15700.24	9824.9297	10876.145	13430.24	8413.9297	3489.145	13173.24	11065.93	5778.145	12658.24	9395.9297	9992.1445	11141.24	6609.9297	6144.145	7629.2402	6259.9297	4980.145	8186.2402	10567.93	8166.145	11023.24	7893.9297	2157.145	4049.2402	8875.9297	11459.085	13081.215	7104.7402	3695.085	9049.2148	5856.7402	2702.085	11532.215	5014.7402	5584.085	9893.2148	6760.7402	11236.085	15446.215	5985.7402	2880.085	6797.2148	4557.7402	3144.085	11112.215	5213.7402	4169.165	9670.1055	4636.3999	7156.48	18540.949	10458.395	11981.48	14134.95	7455.395	11682.48	13571.95	9370.3945	3868.48	10185.95	6502.395	10393.48	12444.95	7987.395	14156.48	11418.95	6926.395	4491.48	2261.9502	4187.395	10651	13516.37	8596.8252	4902	12140.37	11905.825	6825	14174.37	10124.825	12401	8568.3701	9818.8252	9903	9511.3701	10545.825	6486	7987.3701	8090.8252	6309	6020.3701	9035.8252	8955	10919.37	7789.8252	6601	7858.3701	5787.8252	10330	12263.37	8518.8252	-145	4138.3701	7473.8252	8719	8380.3701	6513.8252	7816.1348	15291.145	8576.2852	7946.1401	6976.0596	9862.2246	14096.141	15392.06	9307.2246	3811.1401	5686.0596	5800.2251	3699.1401	4615.0596	3640.2251	9125.1406	13139.06	6167.2251	6686.1401	9515.0596	14076.225	4193.1401	1968.0596	7209.2251	4409.1401	4332.0596	6714.2251	2189.1401	-1287.9404	5803.2251	310.14014	-1008.9404	5297.2251	-1533.8599	870.05957	5055.2251	12419.89	15355.74	14586.045	4841.8896	15649.74	10606.045	12317.89	15151.74	8487.0449	9357.8896	5436.7402	6444.0449	11502.89	9974.7402	8801.0449	10618.89	11554.74	7430.0449	7221.8896	11590.74	9469.0449	10148.89	11375.74	6275.0449	12948.89	13121.74	6389.0449	13084.89	13679.74	7993.0449	5105.8896	-843.25977	4903.0449	4770.6699	16607.225	9496.96	9433.6699	12120.225	8120.96	12335.67	15139.225	10032.96	9648.6699	14793.225	8336.96	6686.6699	11152.225	7732.96	8537.6699	15228.225	6881.96	8893.6699	11950.225	7304.96	8140.6699	10349.225	8971.96	4675.6699	8087.2251	8770.96	2953.6699	6944.2251	7612.96	-71.654785	8834.4746	4639.9902	158.34521	10377.475	5342.9902	2525.6699	6511.2251	6268.96	10403.76	15038.605	7844.7251	13492.76	18123.605	10182.725	11429.76	19752.605	8470.7246	5026.7598	16367.605	7000.7251	4910.7598	11564.605	6562.7251	9357.7598	11994.605	7543.7251	11267.76	11541.605	7641.7251	7102.7598	12834.605	9234.7246	6191.7598	12409.605	5490.7251	9497.7598	11804.605	8085.7251	6718.7598	8038.605	5077.7251	2722.76	5987.605	6501.7251	2216.76	10480.605	6153.7251	5558.7598	8227.6055	6890.7251	3532.76	10183.605	7630.7251	4751.7598	8151.605	8287.7246	2851.76	8933.6055	9483.7246	3591.76	8815.6055	7368.7251	9224.2305	16400.42	9354.0996	5161.23	20357.42	9470.0996	9962.2305	17774.42	7863.1001	10852.23	16030.42	8429.0996	5831.23	12458.42	7711.1001	6656.23	16968.42	6037.1001				3716.23	14593.42	8808.0996	2198.23	12001.42	5219.1001	1650.23	9677.4199	3043.1001	9608.5498	21417.885	10205.016	4699.5498	12421.885	8170.0151	6770.5898	12247.92	12768.755	8139.5498	13847.885	9003.0156	12534.55	13925.885	7458.0151	8116.5498	15348.885	6819.0151	7986.5498	15273.885	8275.0156	3408.5498	12453.885	8052.0151	3846.5498	13636.885	7794.0151	8178.5498	14858.885	6711.0151	4025.5498	15084.885	8857.0156	8368.5498	15412.885	8045.0151	9666.5498	14752.885	7738.0151	11453.55	16373.885	6989.0151	2797.5498	11337.885	5582.0151	3510.1152	7172.7656	9817.3047	9612.0049	12228.945	4660.9004	13058.005	14141.945	9756.9004	13746.005	15324.945	9883.9004	17031.09	35850.051	17534.07	8661.0898	15135.051	1612.0703	6702.0898	30363.051	9309.0703	7972.0898	18502.051	7072.0703	8762.0898	15649.051	7688.0703	17053.09	12940.051	-2495.9297	9116.0898	13400.051	2077.0703	7848.0898	12077.051	1632.0703	13597.09	13973.051	2691.0703	13548.23	14277.4	-3.4550781	10698.23	16494.4	7109.5449	7629.2305	30089.4	4758.5449	14554.23	16347.4	1955.5449	10873.23	10591.4	-523.45508	12739.23	13117.4	-497.45508	16870.23	14115.4	2193.5449	7240.2305	17964.4	1425.5449	8966.2305	19296.4	248.54492	8552.2305	13748.4	1138.5449	9254.2305	3908.4004	-1051.4551	4992.2305	8256.4004	736.54492	16757.23	14630.4	1457.5449	15238.23	12038.4	234.54492	2661.2305	1052.4004	-2798.4551	7430.2305	11039.4	1434.5449	9455.2305	17268.4	-996.45508	11401.564	30248.15	13005.03	6652.5649	17147.15	4315.0303	11220.564	18415.15	5782.0303	5131.5649	24179.15	758.03027	4473.5649	20675.15	4761.0303	248.56494	8272.1504	2202.0303	1221.0352	18958.41	3504.6904	24202.035	13488.41	4325.6904	10132.035	15912.41	14854.69	8928.0352	21335.41	8980.6904	10739.035	15350.41	4546.6904	7639.0352	10719.41	2199.6904	7842.0352	13364.41	5457.6904	10143.779	27292.15	13786.1	15422.779	39059.148	6072.0996	4788.7793	14252.15	3751.0996	13477.779	20146.15	14372.1	10784.779	30195.15	14423.1	11575.779	25526.15	7904.0996	6671.7793	16084.15	9717.0996	5331.4492	31223.711	3527.3652	1505.4492	17320.711	8771.3652	4940.4492	24299.711	3006.3652	5682.4492	29578.711	7445.3652	9730.4492	23694.711	5928.3652	13288.26	23572.371	13794.625	8685.7109	43482.438	9195.2246	905.71094	33079.438	10286.225	2318.7109	31395.439	8925.2246	745.71094	35822.438	9783.2246	-2708.2891	37655.438	9262.2246	-1773.2891	30660.439	8459.2246				6328.7109	22945.439	9274.2246	10209.711	27599.439	8282.2246	6694.7109	23023.439	9502.2246	6377.7109	26196.439	7814.2246	1171.7109	18396.439	7860.2246	4786.7109	25531.439	11425.225	1077.7109	28404.439	10180.225	5556.7109	19474.439	7277.2246	2567.7109	16131.439	9530.2246	-3565.2891	18571.439	6842.2246	8092.7109	20945.439	3901.2246	5922.7109	18706.439	5614.2246	7187.7109	23000.439	4848.2246	-1677.2891	16826.439	4107.2246	620.71094	13945.439	4280.2246	1731.7109	16215.439	6915.2246	-1664.2891	14622.439	5532.2246	9973.7109	17526.439	2033.2246	15381.88	8571.29	4597.1001	12665.88	8817.29	3572.1001	9539.8799	9141.29	5084.1001	12964.88	7209.29	3890.1001	3777.5498	10941.42	4999.7402	5747.5498	14991.42	5940.7402	12195.55	9295.4199	3844.7402	10872.55	9345.4199	6057.7402	11933.55	8730.4199	3026.7402	15120.55	8717.4199	5020.7402	8780.5498	7588.4199	5037.7402	11331.55	9565.4199	5400.7402	3279.5498	5925.4199	4946.7402	15832.55	10094.42	4287.7402	7517.5498	10313.42	4100.7402	10780.55	9032.4199	4403.7402	8011.5498	5191.4199	4947.7402	6688.5498	7442.4199	3518.7402	4636.5498	4983.4199	4495.7402	7003.5498	7232.4199	3488.7402	12306.641	10103.995	4528.5449	9323.6406	7894.9951	4602.5449	13077.641	8493.9951	5398.5449	6720.6401	6115.9951	2692.5449	6628.6401	6652.9951	3649.5449	2517.6401	5946.9951	4219.5449	3185.6401	4833.9951	4295.5449	15719.641	8700.9951	3327.5449	5767.6401	6570.9951	3110.5449	7325.6401	5958.9951	3412.5449	3101.6401	6523.9951	3206.5449	6926.4351	9308.9199	4576.3047	14285.436	9725.9199	5439.3047	11453.436	7924.9199	5307.3047	16390.436	8680.9199	6860.3047	11264.285	6159.8701	3996.1899	11354.285	9719.8701	5438.1899	8284.2852	9089.8701	3858.1899	9932.2852	6570.8701	3673.1899	9129.2852	6839.8701	3888.1899	13700.285	9243.8701	3088.1899	10227.285	6198.8701	2889.1899	12215.285	9619.8701	3300.1899	7214.2852	7842.8701	3575.1899	11312.285	7709.8701	4364.1899	8818.2852	5384.8701	2990.1899	7412.2852	6503.8701	2312.1899	9321.2852	5853.8701	3879.1899	14031.285	8525.8701	5373.1899	15270.285	9736.8701	4736.1899	5845.2852	6123.8701	4195.1899	9089.5703	7314.4648	3969.8799	4136.5703	6666.4648	3586.8799	3860.095	4813.4448	1847.2549	3788.1201	7842.8101	3227.9351	6492.1201	6406.8101	3238.9351	8651.1201	4962.8101	2652.9351	10203.12	8185.8101	4860.9351	12094.075	6000.0898	2763.4199	9344.0752	5031.0898	2048.4199	6690.0752	5451.0898	2869.4199	9208.8652	4889.8945	4881.8149	11197.865	5177.8945	2457.8149
			3069.4951	9834.0049	9527.2344	13081.495	6149.0049	2901.2349	1600.4951	4823.0049	3537.2349	1483.4951	6980.0049	5801.2349	5016.2349	10028.25	2114.3652	4091.2349	11089.25	5763.3652	1612.2349	8877.25	3160.3652	867.23486	6664.25	4334.3652	4533.2349	5492.25	5654.3652	5134.2349	5404.25	3157.3652	7172.2349	7310.25	3680.3652	9540.2344	5846.25	2602.3652	8873.2344	6024.25	2868.3652	5997.2349	6778.25	1737.3652	7271.2349	6356.25	2774.3652	4156.2349	5502.25	2835.3652	7666.2349	6385.25	3398.3652	10242.234	8671.25	2683.3652	1459.2349	4784.25	2411.3652	8210.2344	3773.25	1663.3652	4017.2798	11630.365	4779.8848	3947.2798	6122.3652	5114.8848	18559.295	9072.9902	7027.2949	10804.295	7315.9902	4403.2949	10372.295	8422.9902	4123.2949	11758.295	4798.9902	3353.2949				7952.2949	5167.9902	3964.2949	11586.295	8299.9902	5154.2949	13042.295	4767.9902	3149.2949	9315.2949	6231.9902	3788.2949	9261.2949	6159.9902	4320.2949	7843.2949	6947.9902	4462.2949	9385.2949	5825.9902	3014.2949				10100.295	4999.9902	4082.2949	3274.2949	4437.9902	3718.2949	15329.33	1911.9399	4111.2202	15581.595	12156.335	6985.2598	9117.5947	9463.335	5636.2598	9863.5947	7682.335	3736.2598	9083.5947	7907.335	3518.2598	8895.5947	6781.335	4520.2598	9086.5947	6635.335	3201.2598	8543.5947	7242.335	4338.2598	12449.595	7002.335	3222.2598	12034.595	6384.335	2825.2598	9015.3203	11030.425	7123.9302	5239.3198	10030.425	4101.9302	16084.9	12640.395	8727.21	2118.8999	7639.395	3736.21	5782.8999	4122.395	4625.21	10870.9	6880.395	5225.21	14092.9	8554.3945	4194.21	10954.9	3643.395	3586.21	9333.9004	2942.395	5483.21	6099.8999	6278.395	5704.21	12006.9	2943.395	2902.21	4597.8999	5237.395	4073.21	8444.1152	13379.46	3477.1799	12116.115	8793.46	4377.1797	3938.115	10814.46	3079.1799	11256.115	5961.46	4951.1797	12757.115	6625.46	3561.1799	14499.115	6812.46	4516.1797	10313.115	6079.46	3274.1799				15951.42	8973.6699	5166.335	11468.42	4604.6699	3286.335	10343.42	7606.6699	3072.335	4054.4199	5472.6699	2063.335	5878.0449	13436.79	7773.8848	7898.0449	6490.79	4889.8848	12184.045	8688.79	6546.8848	14221.655	16055.445	7955.1099	5418.6553	20434.445	9608.1094	12969.655	16350.445	9652.1094	14219.655	17129.445	8787.1094	11748.655	13858.445	4510.1099	10550.655	14548.445	10263.109	9568.6553	14175.445	8373.1094	6907.6553	8147.4448	4891.1099	2700.6799	8094.8901	4782.71	5678.6553	13452.445	2177.1099	1095.655	9793.4453	6790.1099	9370.6553	12294.445	6104.1099	-67.344971	10512.445	7179.1099	3192.6799	8662.8906	7418.71	8049.6553	11007.445	4227.1099				9895.0703	17234.439	9037.6543	6578.0703	25211.439	13511.654	3218.0701	13931.439	7829.6548	9115.0703	9764.4395	6147.6548	7009.0703	12015.439	6662.6548	8182.0703	11124.439	7886.6548	7709.0703	10361.439	6436.6548	2551.0701	6293.4399	7407.6548	10059.25	6466	8501.1299	2134.25	4979	8042.1299	216.25	4515	5208.1299	5388.25	7404	16534.129	7328.25	8749	11437.13	-680.75	1767	7588.1299	-1020.75	4402	8336.1299	137.83496	1490.1748	6410.9102	7767.0303	21363.635	10839.08	11690.03	18067.635	9171.0801	12830.03	18202.635	8487.0801	7740.0303	12670.635	7878.0801	9454.0303	15169.635	10384.08	15253.03	15526.635	8324.0801	4517.0303	8549.6348	4924.0801	10141.95	18641.949	7042.5552	9454.9502	16555.949	9944.5547	7434.9502	12688.95	9271.5547	10805.95	17903.949	7185.5552	6134.9502	14696.95	5766.5552	7622.9502	13832.95	6403.5552	5086.9502	8012.9502	-1069.4448	9491.9502	16221.95	4766.5552	7290.9502	13266.95	4856.5552	9357.9502	14195.95	5274.5552	1908.9502	9508.9502	4228.5552	6691.9502	15723.95	8212.5547	6811.0947	4993.1152	2401.9502	3949.2598	11342.686	10064.05	11275.26	16883.686	6772.0498	2043.2598	11859.686	7793.0498	3456.2598	8129.6851	11127.05	7092.2598	15209.686	10519.05	4647.2598	15519.686	12305.05	2903.2598	8388.6855	5624.0498	4175.2598	7858.6851	5781.0498	-710.74023	3013.6851	4000.0498	-252.74023	4675.6851	7549.0498	-1785.7402	5571.6851	3609.0498	11028.645	18686.711	12175.91	5101.645	17934.711	10185.91	10371.645	11441.71	8937.9102	8334.6445	8827.71	7486.9102	9731.6445	11098.71	8316.9102	7419.645	7771.71	6853.9102	4126.645	9650.71	9626.9102	7911.645	14476.71	7763.9102	8471.6445	9490.71	7157.9102	12677.645	13572.71	6873.9102	2704.645	3669.71	3145.9102	2178.3452	21832.475	5721.9902	5855.3452	14358.475	8899.9902	9564.3457	18355.475	9392.9902	4325.3452	16146.475	7070.9902	6620.3452	11151.475	6072.9902	5223.3452	14932.475	7089.9902	5855.3452	10977.475	6305.9902	7772.3452	12207.475	9148.9902	896.34521	14957.475	9899.9902	394.34521	8567.4746	8200.9902	3264.1851	9914.4951	6746.7749	2427.1851	5643.4951	4720.7749	-176.65479	7211.4751	5913.9902	7572.5703	12022.465	9187.1895	5831.5703	13518.465	6776.1899	5749.5703	15628.465	8177.1899	-873.42969	11628.465	5725.1899	-145.42969	11092.465	3833.1899	2599.5703	8510.4648	3116.1899	4280.5703	9149.4648	4770.1899	1449.5703	11509.465	5828.1899	564.57031	9094.4648	4488.1899	1902.5703	8375.4648	5640.1899	1402.5703	6420.4648	4256.1899	-3089.4297	2056.4648	3710.1899	-3761.4297	5090.4648	4141.1899	-1978.4297	6833.4648	6413.1899	-4590.4297	7535.4648	6904.1899	-1063.4297	5267.4648	4694.1899	-3146.4297	3898.4648	5601.1899	-2748.4297	6315.4648	5731.1899	12836.035	18857.83	13858.95	9031.0352	24020.83	7145.9502	10716.035	16400.83	8065.9502	12903.035	17674.83	9133.9502	7201.0352	12164.83	8973.9502	16204.035	15941.83	9031.9502				6613.0352	11818.83	3428.9502	3167.0349	10655.83	3855.9502	3207.0349	6835.8301	6002.9502	7607.5898	15768.92	10058.755	3767.5898	5839.9199	8282.7549	8951.9951	15918.58	8281.9102	4493.5898	6467.9199	9485.7549	11780.59	10858.92	7997.7549	6325.5898	8829.9199	8384.7549	3041.5898	9230.9199	9802.7549	1875.5898	5875.9199	11729.755	2441.5898	8485.9199	8984.7549	5858.5898	8866.9199	9559.7549	3031.5898	8824.9199	11847.755	2069.5898	9062.9199	7503.7549	4412.5898	9445.9199	10228.755	8151.5898	10577.92	9376.7549	0.58984375	4405.9199	6633.7549	2676.2852	15383.404	14571.43	5509.75	13971.664	8133.5098	11767.75	21133.664	11307.51	11548.75	19640.664	14124.51	16700.926	39335.559	17646.434	7640.9258	23375.559	8169.4346	2365.9258	39391.559	18356.434	11078.926	28237.559	12687.435	5624.9258	23236.559	12781.435	11769.926	20542.559	8282.4346	7964.9258	16782.559	7936.4346	3430.9258	20010.559	8994.4346	-1576.0742	13649.56	7601.4346	17350.205	17804.199	7913.0547	17481.205	24387.199	13636.055	6826.2051	31436.199	10321.055	15470.205	24642.199	10425.055	5238.2051	17013.199	8696.0547	7169.2051	17156.199	8136.0547	15644.205	24434.199	11995.055	7090.2051	19012.199	5097.0547	10030.205	17986.199	15541.055	3265.2051	18113.199	12812.055	11161.205	12403.2	7527.0547	4460.2051	12431.2	14082.055	15007.205	17961.199	7732.0547	13321.205	19945.199	12314.055	8496.2051	7033.2002	-549.94531	7367.2051	15009.2	9707.0547	7231.2051	23474.199	14602.055	12153.596	31532.254	16024.47	8372.5957	16153.255	2360.4697	11047.596	17831.254	2693.4697	4577.5952	18662.254	1620.4697	4639.5952	19737.254	5818.4697	2713.5952	7409.2549	2008.4697	-2442.2852	16650.449	2622.8154	17870.715	15189.45	4935.8154	9112.7148	20772.449	9822.8154	4538.7148	17709.449	2523.8154	5481.7148	12247.45	5246.8154	4037.7148	9904.4502	479.81543	4069.7148	14113.45	1197.8154	8454.4746	13925.125	16014.54				876.47461	10485.125	6984.54	10072.475	16379.125	15835.54	12067.475	17361.125	11134.54	8478.4746	16234.125	11515.54	7595.4746	8688.125	9010.54	6484.3203	16582.203	5732.3809	6792.3203	11232.203	3505.3809	8427.3203	14713.203	237.38086	6405.3203	7425.2031	3960.3809	13480.32	7580.2031	5667.3809	12127.73	22886.805	4583.0293	11784.984	29428.186	14011.52	4008.9844	28551.186	10398.52	2239.9844	21235.186	13025.52	8537.9844	24077.186	13659.52	-1369.0156	26376.186	14558.52	403.98438	21389.186	14120.52				10711.984	19057.186	14365.52	10969.984	18467.186	15244.52	5935.9844	15257.186	12382.52	12824.984	14278.186	9988.5195	3900.9844	12750.186	11202.52	8005.9844	22460.186	15842.52	3625.9844	20615.186	14801.52	12189.984	15436.186	11970.52	3152.9844	7247.1855	13954.52	-2394.0156	12122.186	9755.5195	13879.984	17992.186	6134.5195	5603.9844	12446.186	12410.52	6194.9844	11736.186	11307.52	150.98438	11464.186	9241.5195	3818.9844	8468.1855	11910.52	5873.9844	11057.186	11711.52	4533.9844	9464.1855	9892.5195	10827.984	11032.186	10968.52	18597.879	8305.1748	4025.4751	12002.88	7680.1748	4664.4751	10140.88	9834.1748	4962.4751	4020.8799	3917.1748	4572.4751	4915.395	9104.4395	5038.415	7752.395	9787.4395	5252.415	11990.395	6596.4399	4414.415	11661.395	6943.4399	4420.415	12710.395	5790.4399	4398.415	17893.395	5914.4399	5832.415	10409.395	5617.4399	4433.415	11362.395	7259.4399	5249.415	2589.395	3080.4399	4702.415	13076.395	5418.4399	5345.415	7690.395	4847.4399	4883.415	8986.3945	4475.4399	6163.415	8021.395	2427.4399	4366.415	7856.395	4696.4399	4344.415	5761.395	2781.4399	3919.415	6512.395	4348.4399	3536.415	9048.4199	6314.5649	3943.0449	11361.42	8613.5645	3405.0449	13852.42	8433.5645	5471.0449	7116.4199	6894.5649	2842.0449	2429.4199	4945.5649	3366.0449	4593.4199	7167.5649	3305.0449	4891.4199	4559.5649	3707.0449	8867.4199	8057.5649	4125.0449	5947.4199	5671.5649	2764.0449	6600.4199	6785.5649	2103.0449	3615.4199	4609.5649	3846.0449	6118.4502	11091.04	3979.02	16267.45	9176.04	5372.02	12478.45	6523.04	4686.02	13819.45	7417.04	4782.02	11706.01	5363.71	2276.9902	9408.0098	8080.71	4039.9902	5487.0098	7437.71	4589.9902	11739.01	6591.71	3108.9902	10637.01	4365.71	2294.9902	9523.0098	5654.71	5375.9902	8113.0098	4603.71	3558.9902	8984.0098	6778.71	2654.9902	7690.0098	6360.71	2803.9902	10504.01	5044.71	3061.9902	8836.0098	4420.71	2660.9902	5183.0098	4407.71	2405.9902	7299.0098	4617.71	2910.9902	10882.01	5436.71	5085.9902	14769.01	7606.71	3250.9902	6034.0098	4019.71	2862.9902	12171.62	9241.5049	4040.4849	5381.6201	3629.5049	2003.4849	2278.25	4578.4751	3643.52	643.21484	7301.25	3006.415	1830.2148	5085.25	3214.415	5880.2148	4243.25	3435.415	5370.2148	6740.25	5560.415	9828.5098	7578.1499	3778.6401	8406.5098	5390.1499	2421.6401	6315.5098	6251.1499	2283.6401	9824.3652	5999.0952	3082.4849	8326.3652	6257.0952	2140.4849
						20205.516	8667.3945	3052.21	1157.5149	6296.395	3774.21	2396.5149	9879.3945	8197.21	4136.7749	10940.26	1712.5552	4858.7749	12074.26	3164.5552	2566.7749	8413.2598	-880.44482	1727.7749	6899.2598	2061.5552	5035.7749	6724.2598	1754.5552	5125.7749	6824.2598	1849.5552	7578.7749	8333.2598	330.55518	4462.7749	5400.2598	649.55518	7880.7749	7348.2598	1102.5552	10238.775	5620.2598	-211.44482	6440.7749	6224.2598	1591.5552	5829.7749	5900.2598	174.55518	9486.7754	5830.2598	1358.5552	8876.7754	8323.2598	1600.5552	5527.7749	3168.2598	-2382.4448	4709.7749	4743.2598	247.55518	7709.6299	12802.795	4177.7051	6392.6299	7220.7949	4868.7051	17304.811	10586.335	5008.8447	11401.811	7426.335	4407.8447	12896.811	7615.335	3824.845	10334.811	6888.335	3314.845							9044.8105	6944.335	4474.8447	11155.811	6168.335	16.844971	7770.8101	5033.335	4168.8447	7019.8101	8098.335	3453.845	8031.8101	7588.335	3395.845							7660.8101	6831.335	3253.845	2602.8101	5477.335	3983.845	12790.08	2656.3198	2167.5801				8529.1895	9212.1895	5351.0146	13089.189	5919.1899	3248.0149	11197.189	8249.1895	3984.0149	9366.1895	7201.1899	4530.0146	10688.189	6543.1899	3640.0149	10792.189	8301.1895	4608.0146	14678.189	5835.1899	3648.0149	9304.1895	6006.1899	3637.0149	5118.3149	9731.8203	4389.0552	3803.3149	9367.8203	4048.0552	14779.745	11315.475	7675.8501	-1235.2549	9746.4746	3564.8501	7278.7451	6059.4751	5561.8501	11128.745	7820.4751	4115.8501	13312.745	9486.4746	5324.8501	3012.7451	5760.4751	4436.8501	6832.7451	7027.4751	4690.8501				11235.745	6312.4751	3936.8501	2675.7451	7074.4751	5532.8501	9351.6748	11768.16	1888.7949	12616.675	6394.1602	2668.7949	3657.675	10708.16	1747.7949	9820.6748	7175.1602	3385.7949	13087.675	5320.1602	1733.7949				10654.675	1541.1602	1288.7949				8513.165	6119.875	4989.2197	8853.165	4804.875	4195.2197	12015.165	4158.875	3808.22	5002.165	3929.875	3135.22	5617.2251	15572.51	4869.335	11649.225	11026.51	5382.335	11592.225	5449.5098	4814.335	13732.385	13491.87	5645.8149	5219.3848	15040.87	6364.8149	12694.385	16692.871	8482.8145	13164.385	15103.87	4512.8149	9664.3848	16630.871	3806.8149	11744.385	15451.87	5691.8149				5541.3848	9124.8701	2836.8149	3605.8601	9475.1699	3516.6851	5475.3848	8214.8701	6011.8149	1798.385	7212.8701	4506.8149	10644.385	11393.87	5426.8149	-622.61499	7543.8701	5196.8149	3042.8601	9750.1699	5721.6851	5581.3848	12975.87	5891.8149				8415.9648	10471.28	9844.4551	1547.9648	14741.28	12255.455	2490.9648	17419.281	8557.4551	7375.9648	12718.28	6407.4551	2731.9648	10971.28	9660.4551	1932.9648	8240.2803	9966.4551	4088.9648	7301.2803	9377.4551	1004.9648	3696.2803	6514.4551	13209.64	12313.095	7864.8301	4561.6396	9034.0947	8632.8301	2838.6399	9296.0947	5532.8301	4647.6396	7777.0947	8359.8301	11647.64	19478.094	8440.8301	5630.6396	5237.0947	7615.8301	3309.6399	6372.0947	10113.83	1789.335	10346.865	6249.8398	6314.3701	12913.815	7560.415	10618.37	15954.815	6358.415	10458.37	12536.815	9830.415	5792.3701	14185.815	7311.415	6338.3701	10872.815	6364.415	12437.37	17008.816	6507.415	2454.3701	4174.8154	4066.415	12268.64	20865.73	9660.5	11067.64	15258.73	10173.5	10703.64	17522.73	12323.5	13594.64	22033.73	11129.5	10318.64	17857.73	6693.5	9990.6396	18018.73	9657.5	5403.6396	15929.73	5305.5	9244.6396	13668.73	9426.5	10142.64	12368.73	5923.5	13003.64	16502.73	7897.5	5416.6396	7120.73	3852.5	10929.64	16622.73	6351.5	6947.5449	6732.3398	5866.0801	5707.7148	5767.7803	9438.5996	13304.715	13892.78	10339.6	6569.7148	7568.7803	8661.5996	3760.7148	2939.7803	6688.6001	6924.7148	8040.7803	9999.5996	6131.7148	8449.7803	6905.6001	2725.7148	3599.7803	5942.6001	3430.7148	5421.7803	3104.6001	617.71484	-1627.2197	5039.6001	506.71484	-794.21973	4254.6001	-393.28516	1930.7803	5115.6001	10342.01	20135.615	12196.445	3815.0098	16692.615	8510.4453	12154.01	16412.615	4531.4448	8524.0098	12196.615	5851.4448	9348.0098	14463.615	6782.4448	8024.0098	12614.615	5890.4448	6751.0098	13401.615	9407.4453	8040.0098	14853.615	6492.4448	7988.0098	11299.615	5276.4448	9449.0098	16045.615	6618.4448	3305.0098	6076.6152	3014.4448	3729.1851	16147.495	7718.7749	8796.1855	11927.495	4579.7749	10014.186	23103.496	7331.7749	7716.1851	10900.495	5077.7749	6011.1851	12560.495	4982.7749	9807.1855	12824.495	8340.7754	9528.1855	10937.495	7935.7749	11942.186	16154.495	7827.7749	5484.1851	13775.495	9461.7754	4255.1851	6878.4951	2790.7749	3397.2251	2920.2646	6643.0601	2065.2251	5164.2646	4689.0601	2205.1851	6628.4951	5975.7749	11619.375	14987.675	8875.2598	13144.375	13036.675	7626.2598	12602.375	18210.676	12443.26	3901.375	14764.675	7496.2598	4768.375	14201.675	5212.2598	6004.375	9586.6748	5902.2598	8431.375	9949.6748	6930.2598	7151.375	11096.675	10220.26	3007.375	11555.675	8989.2598	9667.375	11254.675	6815.2598	5264.375	6524.6748	6987.2598	4452.375	6822.6748	7232.2598	1626.375	5900.6748	7288.2598	4513.375	9076.6748	7858.2598	1110.375	6072.6748	7380.2598	5964.375	5149.6748	5791.2598	1302.375	6245.6748	8690.2598	3418.375	6298.6748	8036.2598	11387.09	19771.824	9709.1299	4493.0898	27093.824	7413.1299	11808.09	17530.824	8722.1299	11530.09	15504.825	8237.1299	4420.0898	11077.825	5172.1299	7987.0898	11117.825	9449.1299				4053.0898	13931.825	6598.1299	1273.0898	10601.825	3763.1299	2601.0898	6905.8252	5781.1299	11331.995	16150.58	10223.91	7207.9951	13949.58	7968.9102	9559	15360.275	6734.1748	8850.9951	11677.58	6165.9102	11874.995	14593.58	7475.9102	9165.9951	11714.58	8622.9102	8735.9951	14968.58	9972.9102	6751.9951	11730.58	9063.9102	3674.9951	14634.58	9435.9102	8383.9951	14841.58	7476.9102	5253.9951	15351.58	11058.91	5851.9951	14803.58	7980.9102	9668.9951	12029.58	10492.91	9925.9951	17547.58	9510.9102	5762.9951	7270.5801	7599.9102	12148.655	7989.8203	9508.835	9741.2197	13676.215	7851.5703	11769.22	17366.215	15664.57	13795.22	16140.215	12837.57	7617.9043	22862.645	21660.496	2054.9043	13630.645	6025.4951	591.9043	30309.645	15192.495	5947.9043	16037.645	11279.495	3011.9043	8314.6445	10876.495	5056.9043	13363.645	7134.4951	3960.9043	9369.6445	6155.4951	-4826.0957	4409.6445	6302.4951	4701.9043	11178.645	5609.4951	16916.559	21183.369	5527.8701	15658.56	25058.369	14170.87	5665.5596	29552.369	11453.87	14445.56	20676.369	10033.87	8412.5596	10354.369	7195.8701	13536.56	10870.369	8615.8701	14947.56	17917.369	8785.8701	7627.5596	5327.3691	-41.129883	12369.56	16073.369	7340.8701	9184.5596	10291.369	7555.8701	10373.56	8692.3691	6669.8701	7689.5596	12340.369	10083.87	16960.559	15596.369	10840.87	13848.56	16010.369	7571.8701	7582.5596	3961.3691	4724.8701	6718.5596	11062.369	8319.8701	12654.56	14335.369	12680.87	9301.5498	28850.65	17080.801	5764.5498	18196.65	9115.7998	8317.5498	15848.65	13166.8	2407.5498	21115.65	10176.8	3638.5498	21237.65	10184.8	-2022.4502	7596.6504	5653.7998	2205.29	17374.895	6259.375	16162.29	18387.895	8745.375	9532.29	18323.895	11419.375	5652.29	16713.895	11646.375	11656.29	15246.895	7965.375	5909.29	12305.895	4653.375	7279.29	15261.895	9477.375	11983.88	21278.555	13756.275				6494.8799	4225.5547	2275.2754	11118.88	14300.555	17650.275	8422.8799	12970.555	5491.2754	15248.88	13591.555	18387.275	9150.8799	9004.5547	11402.275	8779.1201	27477.865	385.58008	4925.1201	25455.865	3561.5801	8629.1201	26043.865	2903.5801	5341.1201	26782.865	2530.5801	15923.12	26191.865	6733.5801	9659.2793	30430.5	16975.559	14533.105	26571.135	11187.025	6607.1055	19447.135	13278.025	6239.1055	21289.135	10238.025	10118.105	21370.135	11552.025	5511.1055	23379.135	15140.025	4208.1055	15270.135	12696.025				12388.105	16558.135	12816.025	15603.105	10357.135	11694.025	10595.105	9283.1348	8645.0254	10628.105	7615.1348	9302.0254	10776.105	3690.1348	6461.0254	10122.105	13768.135	14903.025	13536.105	12333.135	13808.025	11094.105	6759.1348	7500.0254	4515.1055	8166.1348	10036.025	4980.1055	6997.1348	8492.0254	10084.105	7972.1348	6399.0254	10630.105	4340.1348	8332.0254	12073.105	5217.1348	7948.0254	1014.1055	1960.1348	7759.0254	7857.1055	6523.1348	11163.025	7416.1055	9642.1348	7442.0254	4568.1055	3912.1348	9885.0254	15588.105	6960.1348	5237.0254	16203.811	7779.1499	4571.3052	10034.811	4854.1499	4038.3052	7901.8101	7875.1499	4737.3052	14761.811	7520.1499	3999.3052	6403.9453	11214.07	5337.1348	7649.9453	13193.07	6092.1348	16075.945	9184.0703	5170.1348	12455.945	10568.07	4896.1348	12841.945	7751.0698	5715.1348	15463.945	9399.0703	5600.1348	9601.9453	6687.0698	4549.1348	15601.945	6556.0698	4059.135	6275.9453	4738.0698	3667.135	14419.945	8451.0703	6043.1348	9439.9453	7707.0698	4436.1348	12257.945	6833.0698	6107.1348	10251.945	7791.0698	5318.1348	7409.9453	6092.0698	5170.1348	6482.9453	4431.0698	4163.1348	8279.9453	5424.0698	4215.1348	16082.085	8135.3301	4621.1001	14312.085	6473.3301	3641.1001	16261.085	8729.3301	5444.1001	8524.085	4513.3301	2745.1001	5931.085	4997.3301	4409.1001	13085.085	7987.3301	3477.1001	2063.085	4307.3301	4477.1001	15202.085	7603.3301	5100.1001	8485.085	5192.3301	4907.1001	8260.085	5603.3301	3687.1001	4401.085	3670.3301	4462.1001	4768.645	10424.984	4982.8652	15266.645	8782.9844	5658.8652	10718.645	6762.9849	6446.8652	14595.645	9718.9844	6198.8652	9497.4746	7360.6099	1929.21	11057.475	9208.6094	4774.21	5288.4751	7032.6099	3542.21	7997.4751	8902.6094	4155.21	11438.475	6089.6099	2769.21	10696.475	7693.6099	3256.21	7784.4751	7806.6099	2818.21	7404.4751	8480.6094	4254.21	7178.4751	7385.6099	2935.21	7365.4751	7422.6099	3204.21	6780.4751	6808.6099	2723.21	6230.4751	7523.6099	1310.21	9122.4746	6555.6099	3614.21	11928.475	8024.6099	4818.21	12779.475	9603.6094	4357.21	6630.4751	5173.6099	2270.21	8378.54	8640.5547	3813.8052	4450.54	6087.5552	3206.8052	3950.8401	4134.8301	3251.8149	2410.9551	5776.8149	2636.5449	2419.9551	6435.8149	1770.5449	6066.9551	4429.8149	2363.5449	4616.9551	4847.8149	5020.5449	9016.4004	7464.0303	4452.9248	11641.4	6309.0303	3409.925	7834.3999	6162.0303	3347.925	8400.4951	6927.52	4514.2749	11353.495	7479.52	4073.2749
						14421.14	6952.6348	2310	1938.1399	1694.6348	1925	1478.1399	7198.6348	6146	5487.7949	5304.2451	5498.02	4501.7949	8224.2451	7699.02	2837.7949	4658.2451	4117.02	4612.7949	5786.2451	3869.02	6330.7949	5403.2451	5226.02	7239.7949	2063.2451	4527.02	10666.795	2323.2451	4793.02	5460.7949	2284.2451	4701.02				8142.7949	3738.2451	523.02002	8890.7949	6041.2451	6937.02	9889.7949	1894.2451	3455.02	8343.7949	3979.2451	3982.02	1487.7949	4176.2451	4283.02				6199.7949	2205.2451	5078.02	7573.1299	11333.625	3754.7651	6607.1299	7580.625	5407.7651	16518.055	10603.205	5158.1001	8527.0547	7544.2051	3770.1001	9232.0547	8590.2051	2981.1001	8454.0547	5662.2051	3163.1001							8649.0547	7181.2051	3070.1001	13032.055	1181.2051	3573.1001	6887.0552	5862.2051	3086.1001	7579.0552	5435.2051	3613.1001	6189.0552	4896.2051	3888.1001							5797.0552	6307.2051	4477.1001	-3.9448242	3867.2051	4081.1001	9953.875	4757.1802	4255.7798				5587.3501	10217.145	5160.8052	13368.35	8025.145	2913.8052	8148.3501	7331.145	3666.8052	6671.3501	7788.145	3231.8052	6936.3501	7337.145	3412.8052	11380.35	9310.1445	3399.8052	10820.35	6681.145	2824.8052	8620.3496	7532.145	3402.8052	8677.7207	9196.3594	6224.2202	3324.7202	7780.3599	4528.2202	13821.7	12435.3	6934.7002	2101.7	7760.2998	1953.7002	7166.7002	6153.2998	2711.7002	9727.7002	8765.2998	4080.7002	14122.7	7902.2998	3106.7002	6569.7002	5524.2998	2520.7002	6940.7002	7724.2998	3230.7002				10967.7	5795.2998	955.7002	4706.7002	7261.2998	2343.7002	11790.195	14035.885	3053.77	10595.195	7871.8848	3626.77	2438.1951	11089.885	2057.77	11356.195	7989.8848	4020.77	11302.195	6579.8848	2083.77				10524.195	7403.8848	3278.77				15793.54	7416.1851	3366.2251	9499.54	8752.1855	2623.2251	13771.54	6311.1851	1749.2251	5460.54	5609.1851	3133.2251	5746.9053	14854.545	8447.8145	4065.905	7371.5449	5750.8149	9102.9053	7959.5449	6812.8149	12145.68	16914.891	8494.71	5056.6797	20392.891	8184.71	11395.68	14282.891	10033.71	11774.68	11804.891	6733.71	11043.68	17151.891	6580.71	10641.68	13189.891	7427.71				5323.6797	8682.8906	4632.71	3041.4451	5589.3555	4365.0449	6885.6797	13273.891	8928.71	1383.6799	4997.8901	4319.71	8646.6797	8361.8906	6141.71	536.67993	9592.8906	4716.71	2516.4451	5748.3555	4667.0449	6319.6797	9092.8906	7353.71				11043	15982.109	10033.8	2732	17839.109	11634.8	2751	15897.109	7499.7998	8977	13180.109	6560.7998	5720	10628.109	9192.7998				7627	10382.109	10033.8	2056	6109.1099	4619.7998	10805.3	11402.255	6690.335	1345.2998	12728.255	7427.335	649.2998	8667.2549	7600.335	3994.2998	14769.255	8351.335	9427.2998	11617.255	10112.335	423.2998	11078.255	6863.335	597.2998	7858.2549	11584.335	2966.6001	3020.4849	4304.23	3759.585	16992.324	9029.125	7881.585	15822.325	12827.125	9803.585	4801.3252	2319.125	6606.585	12709.325	7294.125	6521.585	12505.325	10868.125	10099.585	15820.325	7255.125	1663.585	8293.3252	5598.125	7807.21	15432.09	8256.4707				6295.21	14927.09	7384.4702	10521.21	18236.09	10515.471	6976.21	13766.09	10667.471	7031.21	8503.0898	7641.4702	3939.21	11501.09	6173.4702	7797.21	11522.09	7483.4702	8087.21	14033.09	6898.4702	8176.21	15885.09	5816.4702	982.20996	6310.0898	3773.4702	7896.21	15751.09	5863.4702	3196.4551	10090.67	6068.4502	7844.7349	12821.675	10014.555	10680.734	15438.675	10269.555	4324.7349	9366.6748	6243.5552	4582.7349	11825.675	8595.5547	7082.7349	15459.675	10697.555	5171.7349	11065.675	4483.5552	4251.7349	7340.6748	7265.5552	2868.7349	7399.6748	3611.5552	476.73486	5779.6748	4115.5552	1454.7349	3506.6748	4856.5552	-922.26514	3338.6748	5886.5552	11173.835	21999.555	11873.32	3724.835	17331.555	13444.32	11091.835	15511.555	10545.32	9080.835	12819.555	8410.3203	8684.835	11554.555	10327.32	6412.835	10256.555	9069.3203	3720.835	13323.555	7343.3198	8544.835	12775.555	9841.3203	7846.835	13816.555	7791.3198	11335.835	15735.555	7854.3198	2107.835	7554.5552	5909.3198	3222.2251	14199.265	6927.0601	7467.2251	8774.2646	6585.0601				6027.2251	9544.2646	8304.0605	6618.2251	5257.2646	6928.0601	7347.2251	8582.2646	6124.0601	8797.2246	6137.2646	6407.0601	10622.225	10168.265	9597.0605	4295.2251	7776.2646	10177.061	2472.2251	1972.2646	6170.0601	-712.35986	4882.625	8642.8203	184.64014	5753.625	3878.8198	1978.2251	2205.2646	5578.0601	9556.1797	15517.045	4282.5151	10427.18	15137.045	5006.5151	14214.18	19217.045	10832.516	5039.1802	16147.045	6108.5151	4714.1802	15675.045	5909.5151	6679.1802	10870.045	5750.5151	8276.1797	12434.045	6025.5151	6098.1802	14913.045	7043.5151	5282.1802	12724.045	2818.5151	8570.1797	11030.045	5728.5151	5231.1802	11123.045	4241.5151	2571.1802	10044.045	4061.5151	2182.1802	8827.0449	4000.5151	4413.1802	8403.0449	4691.5151	1790.1802	9013.0449	4650.5151	4463.1802	10225.045	2392.5151	841.18018	7739.0449	4690.5151	1912.1802	9415.0449	2769.5151	12767.425	19402.26	10106.105	6571.4248	22194.26	9229.1055	12588.425	13800.26	9786.1055	10580.425	16605.26	9181.1055	6800.4248	11279.26	5445.105	12948.425	13611.26	11632.105				4594.4248	12935.26	6843.105	1056.425	7333.2598	5783.105	4865.4248	10103.26	8886.1055	13104	14426.275	6116.1748	8169	7548.2749	2583.1748	10739.845	14632.141	7392.27	7859	11819.275	3735.1748	12552	12948.275	3463.1748	8307	15430.275	6182.1748	9093	13683.275	4450.1748	5658	8953.2754	3253.1748	4699	12257.275	3691.1748	10365	11831.275	6857.1748	5955	11198.275	7250.1748	7774	11021.275	4127.1748	10426	12541.275	3346.1748	12316	15138.275	4136.1748	4641	9036.2754	4497.1748	-1412.0742	13117.83	12624.02	12178.89	11595.484	6303.5254	12336.89	19198.484	12337.525	14446.89	15175.484	8759.5254	21882.996	44285.645	21901.59	9549.9951	18224.645	12903.59	7081.9951	42380.645	17714.59	10612.995	22323.645	15274.59	10670.995	23275.645	15310.59	14913.995	19184.645	10943.59	8399.9951	18182.645	12580.59	1967.9951	14697.645	11359.59	16373.995	16576.645	8939.5898	23277.336	22379.83	10371.245	10946.335	21178.83	14236.245	7454.335	27293.83	8545.2451	15196.335	25282.83	13526.245	11580.335	17175.83	8666.2451	13487.335	13644.83	9260.2451	12388.335	19608.83	13537.245	9724.335	15363.83	10629.245	17163.336	20109.83	12453.245	10775.335	18605.83	9443.2451	13109.335	8169.8301	5815.2451	7342.335	16173.83	10425.245	18222.336	21007.83	13117.245	15742.335	16449.83	7722.2451	9914.335	5148.8301	7730.2451	8640.335	12353.83	8727.2451	10797.335	16094.83	15245.245	12541.355	29622.67	17006.365	9985.3555	15145.67	6329.3652	10781.355	15857.67	8865.3652	5521.355	18421.67	4917.3652	8798.3555	16666.67	10612.365	2366.355	7394.6699	6992.3652	2054.665	21469.176	5409.4697	17928.664	13596.176	8859.4697	9973.665	18996.176	15108.47	9708.665	12850.176	10647.47	7592.665	7212.1758	5650.4697	6167.665	4613.1758	6668.4697	9592.665	11126.176	14703.47	9024.6758	22586.186	11147.359				2727.6758	12029.186	570.35938	10289.676	20480.186	16485.359	2886.6758	18843.186	5764.3594	11141.676	15547.186	11098.359	7470.6758	13912.186	7826.3594	9936.6758	18568.061	8419.9053	2441.6758	16311.061	4845.9053	6348.6758	18726.061	6714.9053	5093.6758	15965.061	9902.9053	9655.6758	19806.061	11255.905	9709.9492	25716.789	14048.945	12779.289	34132.883	19074.996	3799.2891	28047.881	14964.995	5382.2891	19995.881	15596.995	7433.2891	22131.881	13890.995	1620.2891	26361.881	16096.995	5374.2891	28760.881	12993.995				10787.289	16394.881	16499.996	14497.289	19548.881	14163.995	7524.2891	15283.881	12392.995	8589.2891	10059.881	13715.995	11260.289	9102.8809	7145.9951	5994.2891	19231.881	18134.996	9208.2891	14599.881	16705.996	9653.2891	9847.8809	12903.995	4157.2891	11383.881	14158.995	5133.2891	15463.881	9480.9951	5166.2891	12719.881	7405.9951	7492.2891	9751.8809	8314.9951	9066.2891	15904.881	12318.995	2961.2891	9074.8809	10430.995	7450.2891	11594.881	11196.995	8500.2891	12699.881	11217.995	5858.2891	8433.8809	14996.995	11495.289	10519.881	5012.9951	19892.449	9965.2598	4527.9302	13775.45	6665.2598	2949.9302	8687.4502	8684.2598	4560.9302	13693.45	8340.2598	4026.9302	1998.4551	11046.915	3984.8501	3949.4551	13926.915	5208.8501	10434.455	9545.915	4418.8501	7514.4551	9327.915	4550.8501	7908.4551	8883.915	5860.8501	12095.455	10852.915	5437.8501	8217.4551	9192.915	5868.8501	9957.4551	9463.915	3821.8501	2831.4551	6862.915	5405.8501	6559.4551	8234.915	5480.8501	4909.4551	8082.915	4352.8501	4938.4551	7462.915	4825.8501	4292.4551	7906.915	4371.8501	4661.4551	6409.915	3959.8501	2462.4551	5848.915	3241.8501	5080.4551	7133.915	3268.8501	9064	7747.895	5996.3999	12646	8069.895	5222.3999	15133	7776.895	4817.3999	6963	5202.895	3985.3999	2294	4862.895	4306.3999				4596	5967.895	3898.3999	12749	8601.8945	3548.3999	10217	6119.895	3784.3999	7724	4400.895	3774.3999	3516	5259.895	5028.3999	5122.3203	11162.266	3293.0752	13345.32	9648.2656	5345.0752	11586.32	6238.2651	5108.0752	13610.32	5778.2651	4826.0752	12635.936	8055.6748	4304.415	13686.936	7195.6748	5760.415	7028.9351	7252.6748	6098.415	9970.9355	5954.6748	3455.415	9218.9355	5538.6748	4307.415	10131.936	6713.6748	3788.415	9607.9355	4915.6748	3860.415	12123.936	8291.6748	3886.415	5420.9351	7270.6748	2630.415	13149.936	7749.6748	3762.415	9352.9355	5241.6748	2852.415	8172.9351	5342.6748	2953.415				11024.936	7074.6748	3951.415	17895.936	7944.6748	4745.415	5475.9351	5501.6748	3249.415	12288.17	7278.6602	3128.9448	5010.1699	5792.6602	2956.9448	4040.2451	4042.0449	2524.8301	3907.9551	7349.7651	4261.9902	6083.9551	8144.7651	2844.9902	8555.9551	4760.7651	3169.9902	8211.9551	6544.7651	3318.9902	7994.8652	6711.8301	3566.2451	3966.8652	4243.8301	2427.2451	2869.8652	3376.8301	4256.2451	10286.795	5777.2749	3774.1899	9877.7949	5279.2749	2821.1899
						12549.13	7254.7051	4222.1948							4642.8701	6517.085	3115.4849	4326.8701	9647.085	4538.4849	4808.8701	8746.085	761.48486	4350.8701	7226.085	4109.4849	5667.8701	6838.085	2503.4849	7627.8701	5446.085	3251.4849	8586.8701	6708.085	2584.4849	5989.8701	5375.085	2348.4849				11030.87	6841.085	1726.4849	9908.8701	7694.085	2841.4849	11024.87	5771.085	2115.4849	8463.8701	6706.085	2386.4849	11953.87	7746.085	2935.4849				7181.8701	4764.085	3661.4849	3063.9502	11062.625	3719.7852	2687.9502	7742.625	5462.7852	18500.41	11050.484	7051.5498	10863.41	7696.4849	4785.5498	8331.4102	7931.4849	4146.5498	11882.41	7270.4849	3350.55							12774.41	7659.4849	4668.5498	14139.41	6942.4849	1172.55	9038.4102	6417.4849	4337.5498	10671.41	7128.4849	4666.5498	8336.4102	8611.4844	4396.5498							10761.41	6762.4849	3905.55	3453.4099	5626.4849	3626.55	10550.375	3421.79	4397.1699				9078.2354	7511.0098	5040.7651	9065.2354	7386.0098	2960.7651	8455.2354	5576.0098	2641.7651	10019.235	7991.0098	4010.7651	9203.2354	5380.0098	3093.7651	12796.235	6661.0098	3735.7651	12542.235	7210.0098	3080.7651	10383.235	4488.0098	4396.7651	4158.6699	10231.641	4131.5952	-632.33008	8719.6406	2519.5952	14996.735	13517.34	6119.4502	1945.7351	7000.3398	2538.4502	8318.7354	5045.3398	3277.4502	10046.735	7446.3398	3301.4502	13268.735	6877.3398	4027.4502	8827.7354	6989.3398	2408.4502	9062.7354	5868.3398	4451.4502				10335.735	4519.3398	2034.4502	5126.7354	5737.3398	3520.4502	10224.055	9893.5498	2741.77	13415.055	6635.5498	3513.77	3067.0549	9241.5498	2049.77	8459.0547	5018.5498	2926.77	10766.055	5592.5498	1509.77				7728.0547	5556.5498	2520.77				11139.34	9366.4951	5188.8447	10053.34	6302.4951	3723.845	9544.3398	5741.4951	2790.845	4880.3398	4504.4951	3689.845	2692.2852	9586.625	7358.895	6842.2852	2514.625	5372.895	11249.285	8554.625	7269.895	13423.86	16704.17	9666.6855	4079.8601	21788.17	7957.6851	13053.86	15388.17	5512.6851				9128.8604	15347.17	7133.6851	12162.86	12145.17	6598.6851				5756.8604	9380.1699	7160.6851	2657.0349	6519.5952	5556.21	6901.8604	11901.17	7236.6851	901.86011	7152.1699	6723.6851	9472.8604	9318.1699	4822.6851				2624.0349	8140.5952	5785.21	7771.8604	9916.1699	5314.6851				10353.92	18544.824	7970.6396	2949.9199	20368.824	15357.64	3165.9199	20261.824	7927.6396	6765.9199	13317.825	7569.6396	5486.9199	12768.825	9884.6396				5989.9199	13382.825	8466.6396				14037.755	9068.7803	5251.1099	4553.7549	10502.78	8086.1099	2405.7549	5481.7803	6881.1099	4976.7549	7019.7803	7497.1099	12448.755	14325.78	7471.1099	1722.7549	6358.7803	4250.1099	3792.7549	9214.7803	6043.1099	2768.25	797.39014	2387.8501	4772.2197	17592.074	7808.0601	11748.22	13157.075	8416.0605	11453.22	15152.075	4740.0601	8576.2197	10753.075	9078.0605	9268.2197	8527.0752	8644.0605	12991.22	13325.075	7523.0601	2651.22	5068.0752	4317.0601	10192.936	20325.846	2516.2354				10119.936	13273.846	3019.2354	13501.936	17143.846	7997.2354	6740.9351	12815.846	3416.2354	8164.9351	12982.846	2674.2354	5757.9351	13417.846	2221.2354	9395.9355	16282.846	4667.2354	9547.9355	11808.846	4804.2354	12065.936	16182.846	4147.2354	4599.9351	5667.8452	732.23535	11198.936	11353.846	511.23535	4110.3599	5277.7246	3532.0947	7797.25	11994.955	10626.83	12803.25	12046.955	9448.8301	4875.25	9809.9551	4395.8301	5030.25	9563.9551	8963.8301	8363.25	12656.955	13796.83	6729.25	7051.9551	4429.8301	4318.25	8010.9551	7857.8301	5368.25	7510.9551	3791.8301	449.25	3071.9551	4096.8301	2141.25	2226.9551	2761.8301	1644.25	834.95508	4960.8301	11334.73	19621.99	12837.186	6347.73	22536.99	10494.186	15051.73	18518.99	7866.1851	9457.7305	13858.99	10076.186	8904.7305	15521.99	8389.1855	10147.73	13005.99	7240.1851	6764.73	11866.99	9099.1855	9964.7305	14795.99	9716.1855	10178.73	13014.99	6031.1851	10547.73	17865.99	8597.1855	3933.73	4650.9902	6008.1851	1869.6401	18961.625	6939.8198	5259.6401	12143.625	5334.8198				6386.6401	11478.625	5973.8198	4675.6401	9923.625	6250.8198	5842.6401	10622.625	7414.8198	7473.6401	9933.625	4838.8198	9329.6406	15789.625	9025.8203	-319.35986	12547.625	7977.8198	519.64014	7556.625	7679.8198	1863.5498	8110.25	6668.8301	2021.5498	5764.25	5255.8301	-1064.3599	9848.625	6717.8198	12358.27	14418.13	8627.7246	13732.27	14983.13	8975.7246	14263.27	19266.129	10761.725	4489.27	13788.13	5562.7251	3963.27	13005.13	7931.7251	5397.27	8929.1299	8833.7246	7687.27	8964.1299	7129.7251	8692.2695	12695.13	7763.7251	4812.27	12547.13	6866.7251	7571.27	9197.1299	9167.7246	6251.27	9295.1299	7734.7251	4531.27	5887.1299	5910.7251	3155.27	5962.1299	5552.7251	3393.27	5397.1299	7687.7251	1263.27	6730.1299	9729.7246	4781.27	4750.1299	3577.7251	1743.27	7252.1299	5170.7251	2009.27	8964.1299	5695.7251	13029.305	14483.13	8581.6094	10652.305	21272.129	4891.6099	13781.305	14310.13	6624.6099	11220.305	14938.13	4948.6099	6588.3047	10708.13	5222.6099	12285.305	12216.13	7309.6099				5597.3047	12072.13	6637.6099	4983.3047	10790.13	2539.6099	3455.3049	7598.1299	4377.6099	12108.845	19544.141	8420.2695	6288.8447	10350.141	8871.2695	6745.3999	15650.875	7016.8101	9606.8447	13394.141	8039.27	13345.845	8838.1406	11013.27	9070.8447	11293.141	10810.27	11177.845	16677.141	7204.27	6804.8447	7840.1401	5641.27	5908.8447	10701.141	5216.27	11340.845	14906.141	9755.2695	7512.8447	15088.141	11478.27	7579.8447	11603.141	6046.27	10949.845	12332.141	9169.2695	14601.845	15601.141	6334.27	6347.8447	8455.1406	7071.27	7807.9551	8639.9258	9110.25	9464.3848	10827.846	8777.29	14711.385	14064.846	13175.29	12968.385	9449.8457	14056.29	17550.07	29080.881	23092.16	13179.07	15346.881	10970.16	7379.0703	33995.883	17472.16	14522.07	18932.881	14189.16	13019.07	11963.881	11779.16	16444.07	17363.881	7438.1602	8064.0703	10302.881	11648.16	8095.0703	12372.881	12598.16	18628.07	11091.881	7881.1602	13512.655	25656.766	6489.9297	12162.655	21960.766	6727.9297	3664.6553	32542.766	11948.93	11298.655	22945.766	3781.9297	5972.6553	24317.766	10070.93	7776.6553	22876.766	7397.9297	10692.655	24794.766	10310.93	4569.6553	19478.766	10865.93	11956.655	17375.766	7465.9297	8769.6553	27077.766	3255.9297	9650.6553	15533.765	7631.9297	5019.6553	21172.766	8749.9297	16966.656	22053.766	9309.9297	12808.655	22667.766	8089.9297	4890.6553	10703.765	5439.9297	5816.6553	15694.765	7945.9297	8023.6553	24704.766	12238.93	8570.3457	28709.281	17516.359	8144.3452	20979.281	7352.3599	11441.346	15533.28	10236.359	4519.3452	18085.281	8071.3599	4488.3452	18029.281	9806.3594	1327.3452	8806.2803	4439.3599	1926.7246	12587.199	4604.9854	14200.725	8023.1992	5651.9854	11582.725	10409.199	10611.985	9588.7246	7752.1992	5270.9854	13429.725	4715.1992	3265.9854	8075.7246	6791.1992	7904.9854	7890.7246	7802.1992	7236.9854	8218.6504	18237.145	10695.68				322.65039	8093.1445	2537.6797	10418.65	14841.145	15019.68	3103.6504	7694.1445	10214.68	9247.6504	27104.145	16866.68	14966.65	9369.1445	5062.6797	15150.11	21199.795	8250.9297	12216.11	11647.795	11576.93	11590.11	17344.795	8565.9297	10741.11	26111.795	10393.93	16268.11	16286.795	14755.93	12219.445	24290.93	4363.3809	19800.969	38488.484	10915.93	12498.97	32823.484	6998.9297	8870.9697	24309.484	9180.9297	8829.9697	28714.484	7588.9297	5477.9697	29141.484	9457.9297	10131.97	28943.484	6919.9297				16133.97	23788.484	8444.9297	18451.969	24072.484	7526.9297	14270.97	16210.484	3511.9297	13454.97	20326.484	5809.9297	10467.97	18389.484	1524.9297	11829.97	25148.484	8537.9297	12133.97	26207.484	5572.9297	14957.97	22372.484	6000.9297	8930.9697	13089.484	6167.9297	8091.9697	18323.484	2628.9297	13346.97	18639.484	4106.9297	10424.97	16325.484	6556.9297	14177.97	18353.484	8199.9297	5797.9697	16086.484	6338.9297	9621.9697	16632.484	4491.9297	10689.97	21337.484	3809.9297	8533.9697	18599.484	7240.9297	16321.97	17127.484	3109.9297	13253.18	8278.1094	3976.625	10606.18	9341.1094	2061.625	6698.1802	7759.1099	3639.625	13702.18	4822.1099	2237.625	6423.3848	11493.705	2757.6401	6959.3848	12542.705	3706.6401	15224.385	7657.7051	2981.6401	12385.385	8971.7051	4051.6401	11150.385	8234.7051	2655.6401	14617.385	9638.7051	3422.6401	9399.3848	6845.7051	2957.6401	13433.385	10376.705	2685.6401	7384.3848	6424.7051	3340.6401	9450.3848	8132.7051	3636.6401	8003.3848	7495.7051	4106.6401	9795.3848	8452.7051	3210.6401	8914.3848	6439.7051	3046.6401	7426.3848	7102.7051	2033.6401	4975.3848	4969.7051	1580.6401	8785.3848	5892.7051	3609.6401	13204.245	7157.5898	3820.0952	12749.245	7178.5898	4167.0952	15726.245	8311.5898	3902.0952	10796.245	6314.5898	2266.0952	6434.2451	5879.5898	2530.0952				4207.2451	3723.5898	3883.0952	13781.245	8986.5898	4176.0952	11097.245	4275.5898	2533.0952	9170.2451	5188.5898	2926.0952	5453.2451	4735.5898	3231.0952	4131.1152	10994.995	4453.5898	13658.115	11043.995	4122.5898	8851.1152	8540.9951	5372.5898	11320.115	7885.9951	1516.5901	9350.5703	6249.77	3425.8799	10325.57	7307.77	6029.8799	6426.5698	5952.77	5522.8799	10846.57	8349.7695	3835.8799	8211.5703	4778.77	4441.8799	12168.57	7525.77	4106.8799	9901.5703	5174.77	3277.8799	11166.57	8131.77	3967.8799	6885.5698	7471.77	4150.8799	10028.57	5915.77	5317.8799	7889.5698	4195.77	3736.8799	6173.5698	6418.77	3175.8799				9946.5703	6675.77	5085.8799	14200.57	8170.77	5696.8799	6207.5698	5648.77	4868.8799	11461.575	7273.3398	3966.375	6024.5752	3688.3398	3785.375	4467.5249	3529.2349	3476.125	4561.7646	3544.0552	2712.625	6796.7646	4202.0552	2247.625	9090.7646	2976.0552	2462.625	9233.7646	3529.0552	3085.625	9082.0098	7427.1948	2791.7598	7978.0098	6423.1948	1697.7598	5912.0098	5031.1948	2476.7598	8697.2148	8514.5049	2751.3501	10010.215	7928.5049	2960.3501
						11188.575	7741.4648	3367.8201							3199.0449	7756.7852	4379.6348	4171.0449	12879.785	5779.6348	2448.0449	11909.785	2743.635	2535.0449	6282.7852	3949.635	5025.0449	8207.7852	5391.6348	5990.0449	8175.7852	6371.6348	8275.0449	8239.7852	5827.6348	6452.0449	5553.7852	4995.6348				8878.0449	6694.7852	4071.635	6966.0449	9107.7852	4493.6348	7121.0449	7886.7852	3804.635				9548.0449	9503.7852	4586.6348				4123.0449	7082.7852	3887.635	6453.5649	11708.68	2780.2002	5460.5649	5980.6802	4063.2002	17449.379	8814.6504	4318.375				10589.38	6649.6499	3082.375	9446.3799	5644.6499	2307.375							9314.3799	6714.6499	5240.375	14149.38	5550.6499	2506.375	8030.3799	5172.6499	3673.375				7796.3799	6170.6499	2901.375							8895.3799	5434.6499	4048.375	60.379883	4459.6499	3343.375	9273.2549	2539.8501	4550.6401				10988.135	7244.7949	4344.0098	12991.135	6233.7949	132.00977	10265.135	6341.7949	4042.0098	11151.135	9520.7949	4981.0098	10427.135	6334.7949	4225.0098	12000.135	7572.7949	3642.0098	12470.135	7258.7949	2979.0098	9629.1348	6739.7949	5004.0098	10019.846	13601.971	6802.79	5763.8452	11596.971	4500.79	15871.705	11227.675	7659.4902	416.70508	5871.6748	2616.49	7266.7051	3001.6748	5502.4902	9921.7051	8061.6748	4783.4902	14924.705	6899.6748	3621.49	9412.7051	5296.6748	3559.49	7554.7051	3477.6748	5347.4902				9444.7051	4670.6748	2378.49	5643.7051	4495.6748	5165.4902	9997.8105	12328.085	3457.585	10081.811	7911.085	3850.585	1808.8101	11418.085	3591.585	10023.811	6283.085	3331.585	9678.8105	5410.085	3707.585				7771.8101	6974.085	2469.585				11909.465	8779.6406	4200.645	10491.465	8459.6406	3474.645	9604.4648	7245.6401	3044.645	4615.4648	7021.6401	5357.645	4365.0146	12121.05	7010.9048	8606.0146	8678.0498	5606.9048	9026.0146	9401.0498	5444.9048				3846.4451	14556.355	4122.0449							9264.4453	8805.3555	4079.0449	9932.4453	8082.3555	6044.0449				6698.4453	4740.3555	6380.0449	5436.5601	6950.165	2656.5098	6166.4453	8889.3555	6823.0449	1820.4451	3186.3555	2638.0449	12126.445	5720.3555	4171.0449				7536.5601	8323.165	5332.5098	6986.4453	6845.3555	6539.0449				8333.1094	16484.064	5773.2002	1247.1099	18003.064	10770.2	2233.1099	22458.064	4143.2002				5390.1099	14052.064	5027.2002				5366.1099	9735.0645	8235.2002				11778.7	15327.54	6984.0552	3063.7002	11597.54	7185.0552	1680.7002	9815.54	4444.0552	5643.7002	12227.54	4609.0552	8655.7002	16189.54	7720.0552	1687.7002	7074.54	756.05518	740.7002	9593.54	3615.0552	1528.8599	1641.2549	4829.4648	5972.5703	18539.039	10379.955	10067.57	17151.039	7687.9551	9826.5703	16129.04	6147.9551	4082.5701	12024.04	5784.9551	7841.5703	15064.04	7520.9551	12402.57	21253.039	8504.9551	2893.5701	9171.04	5269.9551	7969.4702	16125.525	6822.875				7215.4702	13400.525	9231.875	10160.471	14372.525	10242.875	6477.4702	12527.525	9484.875	5578.4702	8483.5254	8725.875	4251.4702	12424.525	8305.875	7754.4702	16927.525	6397.875	8407.4707	13373.525	7115.875	9890.4707	14038.525	8096.875	1783.4702	6073.5249	4772.875	7991.4702	13045.525	5469.875	2605.54	9598.0146	10680.32	7277.7148	12865.404	9254.2656	15073.715	13756.404	11409.266	5500.7148	11916.404	7755.2651	2546.7148	10529.404	3454.2651	5212.7148	15004.404	11300.266	6147.7148	8329.4043	5522.2651	5590.7148	5833.4048	8340.2656	4534.7148	7820.4048	7374.2651	2367.7148	3231.4048	4217.2651	-12.285156	6138.4048	5327.2651	744.71484	6722.4048	6515.2651	11192.064	17091.275	15189.055	7142.0649	17393.275	10092.055	11173.064	12234.275	7279.0552	9767.0645	8511.2754	6985.0552	10517.064	13179.275	9274.0547	11011.064	13129.275	8384.0547	6195.0649	13307.275	5878.0552	10923.064	15461.275	9538.0547	10207.064	10753.275	7512.0552	12263.064	15254.275	11515.055	3434.0649	7539.2749	4265.0552	3308.5498	18811.25	6815.8301	6571.5498	13806.25	5279.8301				4096.5498	13517.25	7913.8301	6868.5498	11119.25	8542.8301	6883.5498	14906.25	6257.8301	9150.5498	9425.25	8196.8301	8393.5498	15360.25	9016.8301	2170.5498	9349.25	7899.8301	1011.5498	7660.25	4037.8301	3434.325	3379.585	6517.7651	2420.325	2228.585	4352.7651	1571.5498	8370.25	5123.8301	14299.295	15353.925	10199.84	13151.295	16235.925	9613.8398	12493.295	16533.926	8637.8398	4862.2949	20849.926	6866.8398	5668.2949	15309.925	4628.8398	8173.2949	10789.925	5888.8398	9771.2949	13101.925	4821.8398	9679.2949	15560.925	6205.8398	4745.2949	11415.925	6258.8398	9950.2949	11627.925	6955.8398	6078.2949	8107.9248	4327.8398	2817.2949	6994.9248	4916.8398	4525.2949	8687.9248	6704.8398	5137.2949	6201.9248	3111.8398	3312.2949	9234.9248	6441.8398	7104.2949	8283.9248	4180.8398	2607.2949	6015.9248	4693.8398	3701.2949	6085.9248	5652.8398	12063.545	12937.455	8294.4707				10424.545	12454.455	7773.4702	9334.5449	11111.455	6428.4702	4634.5449	8290.4551	6059.4702	14341.545	11567.455	10022.471				728.54492	7865.4551	4682.4702	3029.5449	9771.4551	4439.4702	2134.5449	4487.4551	6302.4702	10199.4	17690.875	8359.8105	6002.3999	11065.875	5494.8101	8300.8594	8673.96	9932.5352	9134.4004	13576.875	5868.8101	12251.4	15314.875	9562.8105				6535.3999	13472.875	7636.8101	2246.3999	9922.875	6949.8101	4701.3999	10389.875	5202.8101	7937.3999	13850.875	7075.8101	4292.3999	14648.875	9358.8105	5689.3999	13344.875	6174.8101	7722.3999	14678.875	8958.8105	10478.4	18107.875	7896.8101	2635.3999	10624.875	5733.8101	4266.8008	5827.0059	4317.5254	5872.1953	13999.721	2722.5352	10162.195	17464.721	7051.5352	8004.1953	12806.721	7536.5352	17323.59	40579.02	23207.09	9037.5898	16508.02	11052.09	3669.5898	24310.02	13792.09	9438.5898	19933.02	10288.09	9180.5898	20140.02	11817.09	9905.5898	21306.02	12708.09	7992.5898	15081.02	10311.09	6454.5898	17910.02	11433.09	15355.59	17851.02	4275.0898	13412.83	22974.135	11517.185				3797.8301	35072.133	14168.185				6804.8301	17173.135	11186.185	7617.8301	17204.135	9533.1846	4324.8301	15328.135	11819.185	2663.8301	21379.135	10484.185	11912.83	20196.135	13394.185	8440.8301	14834.135	13449.185	9691.8301	13637.135	9474.1846	3138.8301	20975.135	10214.185	14124.83	16881.135	6180.1846	9311.8301	20417.135	10057.185	2218.8301	10232.135	9267.1846	2366.8301	16214.135	7896.1846	6070.8301	24128.135	14300.185	10304.835	22256.375	17522.629	6605.835	15352.375	5250.6299	10260.835	12835.375	6113.6299	4559.835	17588.375	5002.6299	2428.835	15717.375	7875.6299	1204.835	5602.375	3120.6299	-367.78516	12569.92	2689.8555	11999.215	9761.9199	3000.8555	8409.2148	17839.92	10977.855	6341.2148	9424.9199	3405.8555	6978.2148	9022.9199	5526.8555	6417.2148	11342.92	5090.8555	6199.2148	8792.9199	4575.8555	11996.715	18732.096	22436.49				3009.7148	10055.096	10404.49	10750.715	14727.096	17406.49	2457.7148	12033.096	12273.49	12110.715	17990.096	14559.49	14725.715	8006.0957	14486.49	9284.1553	24533.135	245.49023	339.15527	9442.1348	2040.4902	7031.1553	20178.135	-908.50977	5218.1553	21573.135	5722.4902	10363.155	13327.135	8734.4902	16337.325	29691.125	3140.3809	17086.391	26644.154	8991.7852	10551.39	22525.154	8471.7852	7205.3896	18551.154	8615.7852	12226.39	20231.154	9456.7852	1824.3896	25969.154	14374.785	8686.3896	17503.154	3779.7852				15772.39	15554.154	11139.785	16656.391	17181.154	5578.7852	9338.3896	7313.1543	6746.7852	11888.39	13107.154	3723.7852	8195.3896	5918.1543	8618.7852	10698.39	13457.154	9618.7852	12255.39	11362.154	10926.785	15515.39	13650.154	5270.7852	4968.3896	4736.1543	5408.7852	4620.3896	10383.154	718.78516	10844.39	4575.1543	6245.7852	7616.3896	8012.1543	7950.7852	9518.3896	11004.154	8870.7852	4102.3896	3515.1543	5190.7852	11767.39	7664.1543	4437.7852	9804.3896	13374.154	9616.7852	7136.3896	11308.154	3019.7852	11097.39	5897.1543	3813.7852				13961.375	7111.7749	5087.7998	9106.375	7831.7749	4870.7998	14235.375	7197.7749	3862.8	2514.6152	9356.7695	5526.605	5054.6152	10792.77	6105.605	14343.615	8706.7695	4400.605	8429.6152	10735.77	5535.605	9662.6152	7045.77	5346.605	12360.615	7429.77	4658.605	7479.6152	6673.77	4338.605	11000.615	6866.77	4139.605	7951.6152	6604.77	5046.605	7759.6152	7940.77	4896.605	7786.6152	6695.77	4737.605	8943.6152	6440.77	5242.605	7713.6152	5835.77	4187.605	5078.6152	5582.77	4602.605	3081.6152	4650.77	3771.605	6600.6152	7538.77	4301.605	8647.9746	8007.2451	4217.52	9786.9746	7958.2451	5557.52	13179.975	8929.2451	4080.52	4274.9746	5984.2451	3960.52	3658.9746	5896.2451	3466.52				3015.9746	5398.2451	4494.52	11322.975	8501.2451	4904.52	1853.9746	6896.2451	4672.52	3415.9746	6178.2451	4241.52	2325.9746	6140.2451	4751.52	4560.2251	11291.234	3754.0249	12872.225	7610.2349	3488.0249	8639.2246	6434.2349	3852.0249				15411.225	5543.7051	3802.4248	8068.2251	8438.7051	4959.4248	5565.2251	7196.7051	4252.4248	10708.225	6873.7051	4620.4248	9317.2246	5229.7051	3333.4248	9535.2246	7392.7051	4426.4248				11359.225	7835.7051	2702.4248	6923.2251	7051.7051	3692.4248	12504.225	5928.7051	5137.4248	10036.225	4344.7051	3848.4248	6815.2251	5911.7051	2605.4248				10845.225	7975.7051	4677.4248	13518.225	6247.7051	4702.4248	7442.2251	5044.7051	3977.4248	8150.2148	8081.3101	3589.165	3215.2148	5454.3101	3823.165	5214.9951	4924.0049	2409.1399	3912.54	5493.2051	2662.5049	6288.54	6705.2051	2031.5049	8502.54	5726.2051	1904.5049	10979.54	5521.2051	4053.5049	11385.25	4859.7202	2748.5049	7916.25	4470.7202	562.50488	7118.25	3134.7202	1462.5049	7487.5298	5885.3501	2826.5649	9365.5293	5314.3501	2473.5649
						13092.855	7511.6401	4450.8198							4424.4751	8730.6152	3109.3848	4741.4751	13674.615	6281.3848	958.4751	9956.6152	3813.3848	2105.4751	7567.6152	5039.3848	5696.4751	7262.6152	6257.3848	5110.4751	6987.6152	5135.3848	7965.4751	8023.6152	3634.3848	6358.4751	5953.6152	5192.3848				7934.4751	7187.6152	2979.3848	6651.4751	8543.6152	3797.3848	7288.4751	3891.6152	2598.3848				5686.4751	8409.6152	5142.3848				3892.4751	4478.6152	3347.3848	2519.2002	14446.115	2178.6099	1610.2002	7652.1152	2755.6099	21612.75	9355.8203	7758.5649				10885.75	8383.8203	4410.5649	11422.75	6866.8198	338.56494							10148.75	7997.8198	3936.5649	11522.75	5978.8198	3047.5649							7203.75	8801.8203	4705.5649							10745.75	6452.8198	4076.5649	3456.75	5433.8198	3357.5649	10266.45	4615.0049	4049.6299				7914.2148	7112.0952	5315.3203				7286.2148	6927.0952	3924.3201				7509.2148	5627.0952	4906.3203				7657.2148	6257.0952	3250.3201	7687.2148	5092.0952	3896.3201	9769.9395	10819.465	6224.5049	4371.9399	8667.4648	4389.5049	12947.96	13176.05	7769.415	624.95996	7558.0498	2981.415	5880.96	8495.0498	5224.415	7991.96	8076.0498	3824.415	14146.96	9651.0498	3986.415	5703.96	7230.0498	2946.415	6011.96	8213.0498	4890.415				8989.96	5504.0498	2510.415	5670.96	6948.0498	3746.415	9011.8203	11907.825	3192.55	10843.82	6938.8252	4630.5498	4287.8203	7079.8252	3904.55	11252.82	5411.8252	4695.5498	10460.82	5324.8252	3660.55				8956.8203	5526.8252	4651.5498				14058.195	11261.79	4472.9399	12242.195	8369.79	4082.9399	11526.195	6285.79	4972.9399	6755.1953	6522.79	3295.9399	4783.125	13875.45	7758.1948	8909.125	9447.4502	1713.1948	11735.125	8516.4502	4843.1948				3831.0349	17685.596	6307.21							9322.0352	13048.596	9088.21	11353.035	16044.596	8114.21				6345.0352	9061.5957	5991.21	3360.7051	7388.2202	4105.9902	5868.0352	10940.596	6794.21	1802.0349	7107.5952	3958.21	8154.0352	11465.596	10755.21				4842.7051	10999.221	6244.9902	6661.0352	9295.5957	3005.21							6983.3398	18183.465	15127.625	7322.3398	18122.465	7217.625				7889.3398	13045.465	8631.625				8356.3398	11097.465	10517.625				14563.165	12754.105	6908.3999	6416.165	8668.1055	6722.3999	2689.165	8351.1055	4577.3999	4530.165	7812.105	6110.3999	7092.165	13468.105	4576.3999	4135.165	2116.105	4337.3999	2414.165	10711.105	4183.3999	3340.345	2802.6548	6163.2798	6533.0352	14843.705	5169.6299	13955.035	15564.705	9389.6299	12620.035	15622.705	11241.63	7541.0352	10859.705	8498.6299	9591.0352	14641.705	7572.6299				5456.0352	9918.7051	5870.6299	11954.436	7292.21	7786.4399				8635.4355	5828.21	7442.4399	11561.436	12660.21	4229.4399	7937.4351	6270.21	7038.4399	7219.4351	6514.21	7004.4399	6654.4351	6353.21	7015.4399	10368.436	7880.21	6550.4399	9445.4355	6826.21	4868.4399	11429.436	8120.21	5599.4399	2141.4351	-715.79004	4046.4399	6667.4351	6770.21	4714.4399	3688.4399	9458.7949	10868.95	4895.1699	13897.436	9042.1748	10804.17	15267.436	9096.1748	4230.1699	12798.436	9766.1748	4491.1699	14832.436	9385.1748	6144.1699	18737.436	12592.175	6302.1699	12806.436	6891.1748	1943.1699	10956.436	7121.1748	3224.1699	7330.4351	7535.1748	108.16992	5285.4351	4435.1748	559.16992	4861.4351	4047.175	342.16992	6530.4351	6276.1748	7100.3701	16365.436	10027.255	2975.3701	20518.436	9505.2549	9497.3701	9965.4355	4799.2549	6922.3701	17177.436	7182.2549	7543.3701	16353.436	7854.2549	5854.3701	12151.436	7549.2549	4823.3701	11548.436	4892.2549	7683.3701	14889.436	5063.2549	6289.3701	12332.436	4643.2549	10637.37	12354.436	4320.2549	444.37012	8116.4351	1590.2549	6500.3252	13600.585	7528.7651	8950.3252	7316.585	6984.7651				8489.3252	12055.585	7842.7651	6501.3252	8608.585	5253.7651	10497.325	11869.585	7593.7651	8176.3252	9462.585	8398.7656	13622.325	8739.585	8042.7651	4747.3252	9412.585	10584.766	3668.325	5122.585	7335.7651	4200.4102	5856.7549	4745.8999	3312.4099	2931.7549	1583.8999	2775.325	5040.585	5076.7651	8712.5498	18783.801	8400.0449	11523.55	15928.8	11574.045	10215.55	17078.801	11127.045	3404.5498	15593.8	8484.0449	3685.5498	11868.8	6555.0449	5554.5498	12841.8	6478.0449	8076.5498	10767.8	5871.0449	5298.5498	11460.8	8447.0449	3320.5498	9665.7998	4380.0449	6805.5498	12319.8	8170.0449	5006.5498	9414.7998	7378.0449	3683.5498	6675.7998	4872.0449	2759.5498	5794.7998	6374.0449	4358.5498	10005.8	6384.0449	4584.5498	11076.8	7178.0449	6205.5498	7382.7998	5020.0449	1211.5498	6146.7998	8949.0449	3154.5498	5219.7998	7427.0449	12012.34	14693.135	10689.279				11345.34	15120.135	9816.2793	11156.34	16269.135	5695.2798	3694.3398	8931.1348	812.27979	11729.34	14940.135	7820.2798				3730.3398	13101.135	8301.2793	2311.3398	10429.135	5048.2798	877.33984	6505.1348	4781.2798	10134.859	12016.96	9199.5352	6928.8599	7168.96	8559.5352	9806.9805	14091.105	10222.279	7237.8599	3307.96	7738.5352	8439.8594	5395.96	8257.5352							3710.8599	3412.96	7236.5352	6992.8599	2489.96	7550.5352	9128.8594	5754.96	7041.5352	4902.8599	8073.96	9894.5352	6630.8599	5021.96	8290.5352	7065.8599	6974.96	7419.5352	11446.859	8705.96	10950.535	5465.8599	2965.96	8500.5352	10324.975	11183.305	14093.665	5970.5498	9236.0801	6914.8252	10056.55	15426.08	15313.825	9657.5498	18986.08	9909.8252	20301.984	36109.797	21212.52	13521.985	18279.795	11815.52	8836.9854	28849.795	12034.52	12355.985	24104.795	14139.52	10259.985	18311.795	14432.52	18758.984	17307.795	11517.52	8192.9854	11475.795	9355.5195	12261.985	15853.795	9795.5195	21244.984	19842.795	10548.52	16410.809	23009.01	9685.3398				6912.8096	31396.01	14600.34				8722.8096	13674.01	9985.3398	9045.8096	18409.01	8045.3398	11146.81	18032.01	13275.34	5731.8096	21369.01	13087.34	8961.8096	12964.01	12470.34	8612.8096	16819.01	10621.34	9008.8096	10656.01	8199.3398	3694.8096	15014.01	10661.34	11425.81	15901.01	7841.3398	9018.8096	19353.01	9785.3398	5626.8096	12489.01	9816.3398	5309.8096	14818.01	11206.34	8159.8096	17821.01	12458.34	6498.2852	26741.27	16261.939	3505.2852	15214.27	6983.9399	6153.2852	15581.27	6209.9399	497.28516	18014.27	6746.9399	-248.71484	17507.27	10694.939	-5218.7148	4360.2695	5543.9399	6903.0049	12869.064	2708.5996	18311.004	14213.064	4529.5996	12869.005	15639.064	12305.6	12239.005	12884.064	4865.5996	12625.005	11799.064	5474.5996	10352.005	8092.0645	3974.5996	12441.005	10074.064	3272.5996	6893.6094	27881.895	18269.41				3448.6094	23237.895	7284.4102	7803.6094	21368.895	15449.41	1316.6094	20566.895	10232.41	11614.609	33199.895	19279.41	12731.609	17457.895	12828.41	11410.73	25455.744	9802.3555	1057.7305	13197.744	5180.3555	5823.7305	21605.744	7674.3555	7426.7305	20913.744	9185.3555	13219.73	15122.744	8463.3555	11742.5	31041.305	10639.65	11419.914	28406.645	14428.305	2786.9141	22609.645	17145.305	1281.9141	13332.645	13678.305	2038.9141	22816.645	13951.305	-5081.0859	27296.645	18101.305	-2912.0859	20798.645	14976.305				7382.9141	14085.645	14151.305	4918.9141	17788.645	12850.305	3709.9141	12341.645	9038.3047	3529.9141	9464.6445	10315.305	1764.9141	9756.6445	7629.3047	-2021.0859	16345.645	19474.305	4885.9141	11947.645	14254.305	8949.9141	9417.6445	10991.305	-1945.0859	9223.6445	12722.305	-3807.0859	11992.645	10459.305	-491.08594	8314.6445	7504.3047	-1175.0859	6406.6445	9639.3047	854.91406	11519.645	10723.305	-4342.0859	5580.6445	12076.305	1889.9141	8359.6445	9099.3047	702.91406	9226.6445	14362.305	-546.08594	4757.6445	12264.305	1403.9141	9464.6445	10996.305				13664.615	6395.895	1728	7522.6152	9546.8945	2494	11220.615	8646.8945	2132	5299.5898	11729.314	4636.3652	8026.5898	12210.314	5303.3652	12565.59	10029.314	3944.3652	10254.59	9267.3145	5127.3652	10544.59	8242.3145	5219.3652	16830.59	9430.3145	5369.3652	9669.5898	6954.3149	4800.3652	10475.59	9037.3145	4577.3652	7099.5898	5889.3149	198.36523	9386.5898	7718.3149	5298.3652	5983.5898	7953.3149	5968.3652	11395.59	9971.3145	6219.3652	9317.5898	6880.3149	5329.3652	6786.5898	7430.3149	4312.3652	5254.5898	5376.3149	4240.3652	11119.59	7466.3149	4987.3652	14865.15	3652.5898	2536.9248	7119.1499	6181.5898	3279.9248	15942.15	6933.5898	4885.9248	8392.1504	5100.5898	3028.9248	5917.1499	4501.5898	4206.9248				5298.1499	4867.5898	2840.9248				8635.1504	5409.5898	3196.9248	8261.1504	4405.5898	2516.9248	4807.1499	5168.5898	4745.9248	6085.5547	10932.175	2714.2002	9983.5547	8629.1748	4997.2002							11625.115	6339.4648	3365.8101	10194.115	9410.4648	5588.8101	5683.1152	6041.4648	4452.8101	9625.1152	7692.4648	3995.8101	9027.1152	5781.4648	4205.8101	10700.115	8213.4648	3518.8101				8642.1152	7909.4648	4623.8101	7666.1152	7086.4648	2590.8101	10220.115	6563.4648	3444.8101	7289.1152	4356.4648	2767.8101	5647.1152	5775.4648	2901.8101				9418.1152	6995.4648	4363.8101	14763.115	7940.4648	3898.8101				10397.73	5852.8052	3394.54	4325.73	5244.8052	2882.54	3860.6951	2799.4448	3588.325	5768.145	6393.8501	1873.5552	7189.145	5773.8501	2495.5552	8492.1445	3816.8501	1279.5552	11831.145	4757.8501	3731.5552	9841.5996	6017.02	2843.2202	8912.5996	5242.02	3076.2202	5649.6001	4376.02	2700.2202	11463.936	3702.46	4838.5952	12763.936	2476.46	3311.5952
						11381.57	7584.855	3485.48							6241.0249	7688.2598	4871.5552				2267.0249	4767.2598	2564.5552	2574.0249	4909.2598	4449.5552	6387.0249	4272.2598	4017.5552	8207.0254	3241.2598	4547.5552	8444.0254	6457.2598	3221.5552	9292.0254	5371.2598	3547.5552				10313.025	3264.2598	2668.5552	8753.0254	6270.2598	4393.5552	4855.0249	4125.2598	3197.5552				9118.0254	7603.2598	3914.5552				5385.0249	3456.2598	3514.5552	5061.6201	10181.17	4502.7598	3835.6201	7317.1699	6477.7598	17382.375	9523.0498	7204.9053				8180.375	7166.0498	3978.905										7797.375	6328.0498	3980.905	10471.375	4896.0498	3034.905							6022.375	6454.0498	3839.905							7696.375	5729.0498	3835.905	1032.375	3987.0498	3905.905	9989.6152	5274.3701	4005.905				8903.7402	10182.484	5695.2002				8483.7402	8617.4844	4772.2002				10392.74	7510.4849	4550.2002				7751.7402	6012.4849	779.19995	9997.7402	6796.4849	4969.2002	10497.6	9255.875	5085.4648	3926.6001	6916.875	4928.4648	16262.075	10971.135	7796.77	1405.075	8594.1348	3829.77	7883.0752	5326.1348	4367.77	8648.0752	7844.1348	4304.77	12654.075	7765.1348	4808.77				287.07495	4745.1348	5059.77				11192.075	3422.1348	2378.77	6069.0752	6477.1348	4074.77	10986.59	12057.645	2471.0552	12310.59	4748.645	3601.0552	5205.5898	4522.645	2513.0552	10720.59	6825.645	4973.0552	11684.59	6726.645	3094.0552				7794.5898	6287.645	3693.0552				13871.65	7264.0449	1683.1499	8912.6504	7589.0449	2959.1499	9836.6504	6732.0449	3793.1499	6321.6499	5085.0449	3997.1499	3743.9299	12510.234	6948.1602				9022.9297	12449.234	6426.1602				5283.5601	18376.164	4585.5098							8782.5605	12019.165	3776.5098	12835.561	14581.165	3803.5098				6207.5601	10026.165	5553.5098	3671.1899	823.9751	1964.2451	8520.5605	13815.165	4367.5098	1969.5601	4973.165	2488.5098	10933.561	12343.165	3681.5098				4107.1899	1506.9751	3415.2451	8606.5605	11705.165	4883.5098							3207.2451	21461.73	13803.52	2236.2451	21951.73	8633.5195				5168.2451	14419.73	8717.5195				4375.2451	11994.73	8640.5195				9557.835	8987.1748	7092.9102	643.83496	5280.1748	7667.9102	-2043.165	1251.1748	6681.9102	2079.835	4861.1748	7928.9102	6864.835	8714.1748	8445.9102	-615.16504	1328.1748	6835.9102	-2297.165	2927.1748	8045.9102	3868.0249	1808.4951	8054.7451	5543.4849	22709.404	6531.7852	10963.484	12292.404	7378.7852	7880.4849	20309.404	8729.7852	5462.4849	10502.404	8166.7852	8262.4844	14889.404	7380.7852				2146.4849	7159.4048	6365.7852	10260.05	19219.686	10311.529				9613.0498	13837.686	9285.5293	12932.05	19256.686	8788.5293	10594.05	14831.686	9603.5293	7010.0498	11229.686	8545.5293	7858.0498	13044.686	11305.529	9231.0498	16064.686	11628.529	9785.0498	10477.686	7418.5298	11901.05	14797.686	10273.529	3288.05	7350.6851	6933.5298	9672.0498	15033.686	6874.5298				5961.1899	7377.6055	10613.285	10869.189	10565.605	8839.2852	5502.1899	7185.6055	7320.2852	4934.1899	7765.6055	11107.285	6270.1899	7263.6055	10327.285	4017.1899	4089.6055	6517.2852	4160.1899	980.60547	3966.2852	3837.1899	47.605469	6719.2852	1012.1899	38.605469	3239.2852	1661.1899	-2798.3945	6185.2852	227.18994	974.60547	5828.2852	9543.7305	20744.475	12717.925	5825.73	23482.475	11313.925	12505.73	14409.475	5615.9248	9474.7305	16886.475	9114.9248				9606.7305	13618.475	7199.9248	6586.73	15623.475	8305.9248	8852.7305	14097.475	8256.9248	9644.7305	13236.475	5035.9248	11961.73	17436.475	5437.9248	3826.73	10035.475	4575.9248	3979.4099	17649.754	3222.8999							8376.4102	9961.7549	6177.8999	7512.4102	8429.7549	5512.8999	8240.4102	12208.755	4589.8999	10171.41	8330.7549	6948.8999	11645.41	11347.755	8346.9004	3059.4099	8044.7549	5461.8999	3633.4099	5039.7549	5189.8999	4127.04	5507.75	4996.085	2429.04	3541.75	2765.085	2448.4099	3610.7549	3255.8999	11208.35	14840.43	7906.0249	9943.3496	16565.43	9555.0254	11436.35	23913.43	12140.025	2300.3501	15468.43	9084.0254	3299.3501	14957.43	7346.0249	4617.3501	7829.4302	8345.0254	8555.3496	10942.43	6481.0249	5611.3501	9833.4297	8550.0254	3902.3501	10902.43	6434.0249	5434.3501	11347.43	6150.0249	4293.3501	11241.43	7949.0249	3121.3501	7998.4302	6652.0249	3614.3501	7568.4302	6739.0249	2562.3501	5722.4302	6837.0249	3120.3501	13408.43	5875.0249	2804.3501	6849.4302	6832.0249	2035.3501	9094.4297	7422.0249	734.3501	7991.4302	5814.0249	13139.625	11406.3	11242.41				12891.625	13795.3	8330.4102	9433.625	13675.3	8095.4102				10128.625	9774.2998	9717.4102				3155.625	6568.2998	8282.4102	2705.625	6339.2998	6131.4102	1490.625	4571.2998	5824.4102	10137.98	12974.105	9576.2793	7233.98	9821.1055	8903.2793	8903.5996	14804.96	7809.3652	8690.9805	11324.105	7774.2798	11873.98	15838.105	8680.2793							3662.98	10200.105	7468.2798	4789.98	7905.1055	7027.2798	9485.9805	14167.105	6573.2798	4895.98	12398.105	11502.279	5355.98	9802.1055	5400.2798				14948.98	10277.105	8376.2793	3244.98	6920.1055	8400.2793	8394.9551	14044.24	6486.8154	8947.2949	10337.811	-3376.5947	12312.295	12474.811	9520.4053	14943.295	11757.811	9290.4053	17353.57	34429.062	18413.9	6932.5703	21462.061	7832.9004	-507.42969	32410.061	16179.9	7596.5703	20767.061	12068.9	8569.5703	17132.061	10265.9	11627.57	15467.061	9191.9004	3473.5703	12674.061	6637.9004	3963.5703	15126.061	8324.9004	8600.5703	15378.061	8784.9004	13921.13	7291.6055	9842.4854				6596.1299	21045.605	10484.485				13396.13	6648.6055	9065.4854	11302.13	4240.6055	6728.4854	14585.13	3194.6055	10142.485	6082.1299	4583.6055	11385.485	11108.13	10667.605	10683.485	5162.1299	8580.6055	12197.485	12011.13	-1268.3945	6801.4854	9399.1299	2688.6055	6182.4854	16522.129	2607.6055	5116.4854	13803.13	3941.6055	7708.4854	7673.1299	-2319.3945	5405.4854	5075.1299	6468.6055	8216.4854	7555.1299	6859.6055	14697.485	7116.8301	25896.406	18390.121	5548.8301	14694.405	7102.1201	8760.8301	15754.405	10237.12	2998.8301	17825.406	5140.1201	1545.8301	15358.405	10274.12	-2202.1699	5019.4053	2186.1201	5407.0195	16864.191	-1968.6201	15927.02	11859.19	216.37988	15646.02	21941.191	10247.38	7692.0195	16138.19	1509.3799	11334.02	16309.19	1806.3799	8048.0195	15285.19	1332.3799	8843.0195	12643.19	2758.3799	14207.765	22684.615	17536.711				2307.7646	21566.615	7296.71	10744.765	18919.615	17443.711	4153.7646	18875.615	10995.71	12151.765	27014.615	18827.711	16010.765	19008.615	10816.71	8412.5303	36348.977	-1406.6055	-2072.4697	20896.975	899.39453	6409.5303	25494.975	-2522.6055	5230.5303	26651.975	736.39453	8490.5303	26128.975	4464.3945	4013.4395	26041.35	5223.1406	17141.295	38550.523	17232.625	10139.295	29080.525	11316.625	5872.2949	26672.525	10901.625	10135.295	24344.525	12457.625	3729.2949	27900.525	19367.625	3104.2949	25735.525	12106.625				13557.295	19762.525	11172.625	17407.295	20403.525	8194.625	6898.2949	14229.525	10468.625	12329.295	20282.525	8235.625	7269.2949	10790.525	5975.625	3841.2949	9187.5254	13712.625	12115.295	21297.525	11470.625	15875.295	19025.525	11771.625	6315.2949	9489.5254	10867.625	4046.2949	14352.525	6074.625	9852.2949	12484.525	9792.625	7707.2949	12293.525	8287.625	12950.295	16960.525	10331.625	2895.2949	7519.5254	8592.625	8524.2949	13623.525	7034.625	9418.2949	13630.525	8284.625	6124.2949	9352.5254	9905.625	12855.295	10481.525	8916.625				14022.7	7691.1348	4658.165	6616.7002	8252.1348	3772.165	14270.7	5364.1348	4186.165	4443.8999	10930.25	5073.4297	3928.8999	10572.25	6548.4297	13617.9	8922.25	4883.4297	9701.9004	8237.25	4875.4297	11199.9	10311.25	4677.4297	12759.9	10139.25	6166.4297	9789.9004	8346.25	4775.4297	11907.9	10503.25	5709.4297	8042.8999	4936.25	5085.4297	5278.8999	8023.25	4770.4297	9837.9004	7624.25	5593.4297	10849.9	9343.25	6349.4297	9026.9004	7011.25	4726.4297	8391.9004	6668.25	3795.4299	4839.8999	5039.25	3197.4299	11816.9	9810.25	5336.4297	13483.54	6441.7002	3625.98	12733.54	7237.7002	4376.98	15853.54	6809.7002	5329.98	9629.54	5410.7002	3163.98	6638.54	5055.7002	3749.98				6907.54	4787.7002	4699.98				10181.54	4842.7002	2958.98	9396.54	5186.7002	3336.98	4791.54	5326.7002	4275.98	1594.895	9230.3457	3797.3149	9981.8945	8110.3452	6111.3149							12879.26	7651.3252	4446.5703	10166.26	10345.325	5184.5703	8238.2598	7680.3252	5037.5703	12591.26	8202.3252	3320.5701	8453.2598	6084.3252	3639.5701	11875.26	8429.3252	2165.5701				12103.26	7276.3252	4120.5703	9151.2598	7867.3252	3425.5701	12025.26	7201.3252	4286.5703	9802.2598	6013.3252	3846.5701	9217.2598	5209.3252	2034.5701				12226.26	8288.3252	4462.5703	10816.26	9172.3252	6214.5703				8522.0947	5728.02	2987.165	4316.0947	5862.02	3400.165	3825.3999	1433.3198	2762.905	4032.4451	6671.7549	3943.4248	7052.4453	7171.7549	3466.4248	8644.4453	6742.7549	1781.4248	10839.445	7106.7549	4742.4248	9595.8945	7697.8848	3983.365	8079.895	6127.8848	2852.365	5838.895	5151.8848	3926.365	9801.4951	7172.4849	1870.3101	10185.495	4981.4849	1770.3101
						11845.73	7340.915	3860.7651							8276.7148	7035.2651	3645.1599				4363.7148	8582.2656	4169.1602	4917.7148	7354.2651	6997.1602	7558.7148	7737.2651	5375.1602	7013.7148	5376.2651	4790.1602	10850.715	7668.2651	4576.1602	8869.7148	6500.2651	3762.1599				10663.715	7425.2651	4203.1602	6415.7148	8382.2656	4745.1602	8247.7148	5452.2651	3380.1599				9811.7148	10008.266	4428.1602				7498.7148	4175.2651	4429.1602	6216.395	10817.221	3963.2451	7438.395	6593.2202	4688.2451	18617.375	7981.9751	6614.6201				8545.375	5992.9751	4235.6201										8623.375	4825.9751	3587.6201	9190.375	3894.9751	3695.6201							2604.375	1394.9751	665.62012							8645.375	5134.9751	4152.6201	55.375	1600.9751	3733.6201	14311.855	3787.415	5576.8447										8447.6152	5387.6802	1859.3101				9569.6152	4824.6802	2751.3101							7753.6152	6165.6802	3677.3101	7984.375	12389.29	6769.335	4167.375	7586.29	4601.335	15714.939	11322.891	7689.2349	513.93994	8261.8906	3504.2349	7834.9399	5536.8901	4148.2349	13115.939	9350.8906	4280.2349	9649.9395	8652.8906	2467.2349				6963.9399	7593.8901	5021.2349				11101.939	2971.8901	3956.2349	4807.9399	6542.8901	3448.2349	8232.875	12684.141	3995.1101	11191.875	6906.1401	4538.1104	1231.875	9449.1406	3468.1101	6764.875	6581.1401	4620.1104	6809.875	4235.1401	3487.1101				8267.875	6721.1401	3035.1101				12981.904	9727.9395	3085.5898	7112.9048	9032.9395	4460.5898	8677.9043	8423.9395	3996.5898	3471.9048	6198.9399	2969.5898	5711.0552	13536.775	6546.3301				12200.055	10853.775	6275.3301				3788.7051	21814.221	6981.9902							12932.705	9226.2207	1965.9902	12420.705	15929.221	5336.9902				6262.7051	10386.221	3125.9902	3664.4702	208.25488	4366.48	6971.7051	10841.221	6681.9902	1230.7051	8433.2207	3294.9902	9578.7051	14980.221	6734.9902				1860.4702	1135.2549	7324.48	8444.7051	10780.221	6509.9902							5398.9902	18346.779	10760.88	4932.9902	20875.779	7507.8799				5274.9902	14725.779	6646.8799				7149.9902	10035.779	8601.8799				3456.335	12666.865	9570.8398	1532.335	12662.865	10788.84	1586.335	9047.8652	6791.8398	2922.335	10724.865	7430.8398	9654.335	16160.865	7417.8398	1735.335	7410.8652	5401.8398	385.33496	11346.865	6152.8398	3480.6101	3096.9048	1868.4199	4786.2998	17436.9	7366.9902	9512.2998	18951.9	9293.9902	7991.2998	18652.9	11496.99	4533.2998	11944.9	7580.9902	8019.2998	13030.9	9761.9902				2522.2998	9002.9004	7405.9902	9512.915	15125.675	9451.1543				8337.915	9819.6748	5550.1548	10900.915	15745.675	11873.154	10879.915	10401.675	10567.154	5737.915	10144.675	8442.1543	5194.915	9227.6748	7333.1548	9820.915	12808.675	10280.154	9079.915	7144.6748	9299.1543	10032.915	12958.675	9270.1543	694.91504	4959.6748	4625.1548	6854.915	10548.675	7731.1548				5255.1548	13404.34	8850.9902	8225.1543	17899.34	7235.9902	2469.1548	12043.34	8683.9902	4871.1548	13275.34	8885.9902	5323.1548	16971.34	12608.99	3433.1548	13566.34	8920.9902	1822.1548	6706.3398	8758.9902	1415.1548	8903.3398	7064.9902	46.154785	5349.3398	6294.9902	-435.84521	2075.3398	4941.9902	-2787.8452	4679.3398	7797.9902	8415.9453	17904.609	11935.54	3381.9448	20681.609	10702.54	12425.945	10126.609	5511.54	6569.9448	13147.609	6696.54				7942.9448	12929.609	6785.54	4030.9448	11440.609	4595.54	7533.9448	14826.609	5911.54	6509.9448	14457.609	4752.54	10304.945	14579.609	6966.54	974.94482	8328.6094	4996.54	4650.04	16965.75	5005.085							7268.04	10019.75	10445.085	6766.04	9057.75	6231.085	8998.04	11191.75	5633.085	9418.04	11135.75	4867.085	8453.04	12302.75	7541.085	4581.04	7326.75	5901.085	2858.04	5670.75	5646.085	1672.1099	135.81494	7130.5449	184.10986	1826.8149	6568.5449	3063.04	5059.75	4442.085	11052.325	11216.06	10391.255	14792.325	15258.06	8816.2549	13194.325	14990.06	10525.255	5033.3252	14982.06	10115.255	6420.3252	10014.06	8866.2549	8786.3252	11661.06	8477.2549	10555.325	10005.06	7912.2549	9361.3252	11720.06	9349.2549	6233.3252	8248.0596	6288.2549	10356.325	9636.0596	8513.2549	6306.3252	10835.06	6299.2549	5173.3252	3012.0596	7865.2549	5539.3252	1107.0596	7573.2549	5646.3252	9516.0596	6993.2549	6007.3252	6499.0596	8532.2549	5272.3252	6375.0596	5111.2549	3989.325	5789.0596	9137.2549	4477.3252	7597.0596	4465.2549	9990.7998	15717.609	9352.7051				8394.7998	15863.609	9781.7051	7781.7998	16081.609	9165.7051				12034.8	12599.609	7486.7051				1052.7998	11069.609	8409.7051	109.7998	10706.609	4702.7051	876.7998	11716.609	6903.7051	8485.5996	13966.96	8763.3652	6166.6001	8182.96	6649.3652	10075.85	5869.8799	7267.4849	8195.5996	8598.96	7020.3652	10688.6	8868.96	8200.3652							2118.6001	7173.96	8374.3652	5249.6001	4533.96	6413.3652	7877.6001	10802.96	6342.3652	6035.6001	11895.96	9871.3652	6710.6001	8948.96	7557.3652				12009.6	9465.96	7552.3652	5569.6001	7472.96	8765.3652	1724.1445	10076.045	10775.825	15820.88	4634.2549	-407.36035	18177.879	22091.254	7906.6396	15985.88	20521.254	13079.64	20412.004	36734.816	13801.305	8015.0049	21048.816	7449.3047	4958.0049	40243.816	14663.305	11903.005	21988.816	11951.305	5509.0049	22428.816	11440.305	11192.005	20191.816	8740.3047	8642.0049	18025.816	5072.3047	6338.0049	17737.816	6021.3047	7014.0049	19696.816	7300.3047	19608.23	21544.625	9244.0049				8782.2305	26345.625	9902.0049				11152.23	14904.625	8029.0049	13943.23	9790.625	6480.0049	14393.23	14302.625	8364.0049	6986.2305	13033.625	8696.0049	15184.23	13306.625	12815.005	15251.23	13911.625	13090.005	12438.23	6073.625	4108.0049	6450.2305	6935.625	11167.005	17044.23	11500.625	6272.0049	16360.23	14094.625	6146.0049	10860.23	5298.625	6354.0049	8849.2305	9773.625	4704.0049	8290.2305	12025.625	11396.005	6666.1055	30183.355	16849.695	6148.1055	18007.355	8812.6953	6028.1055	16969.355	10713.695	3272.1055	17293.355	8467.6953	1996.1055	19274.355	11631.695	-2216.8945	8895.3555	7253.6948	2016.0498	11191.105	-2008.9502	18502.051	7160.1055	1921.0498	10472.05	13915.105	8982.0498	9595.0498	8072.1055	516.0498	6976.0498	10851.105	3073.0498	8025.0498	10417.105	27.049805	6817.0498	9901.1055	4065.0498	3517.7441	22756.965	12508.43				-5190.2559	12107.965	923.42969	3735.7441	21532.965	15676.43	-5163.2559	15145.965	6763.4297	6946.7441	27699.965	14433.43	5254.7441	15224.965	6820.4297	13358.92	17679.195	9569.5098	3677.9199	8758.1953	7279.5098	9915.9199	11512.195	5748.5098	8896.9199	16217.195	11858.51	8046.9199	13973.195	11640.51	15954.18	15720.484	8168.8555	11753.035	34123.52	15902.785	6789.0352	25490.52	18778.785	8764.0352	17452.52	11621.785	9928.0352	23524.52	14151.785	2955.0352	28437.52	15885.785	4022.0352	18862.52	14250.785				14575.035	12360.52	16950.785				11349.035	10181.52	13934.785	16810.035	14455.52	15339.785	10101.035	6307.5195	10418.785	6487.0352	5629.5195	16429.785				14669.035	9848.5195	9145.7852				6065.0352	12762.52	8974.7852	7245.0352	11020.52	10775.785	7882.0352	6839.5195	13623.785	10806.035	11795.52	10775.785	2203.0352	2872.5195	11142.785	11963.035	9337.5195	9091.7852	6877.0352	9776.5195	12047.785	7668.0352	10795.52	12710.785	10851.035	2581.5195	12530.785				9560.9199	8030.8652	5209.2402	5395.9199	6560.8652	4127.2402	9015.9199	7244.8652	4514.2402	5923.3149	10569.314	8011.5098	5093.3149	11415.314	4275.5098	12085.314	9928.3145	5052.5098	11419.314	8394.3145	5485.5098				16150.314	10496.314	5346.5098	14320.314	6966.3149	4813.5098	12956.314	8800.3145	4043.5098	9266.3145	8235.3145	5275.5098	12721.314	9986.3145	5551.5098	11095.314	7403.3149	4607.5098	12361.314	9533.3145	9379.5098	6088.3149	7184.3149	4841.5098	8777.3145	7233.3149	4389.5098	4945.3149	4686.3149	3626.5098	9509.3145	8798.3145	5204.5098	9033.9707	1784.8848	2645.03	13757.971	6851.8848	4575.0303	16573.971	9762.8848	4608.0303	8230.9707	4931.8848	3438.03	7009.9702	6010.8848	4227.0303				6001.9702	4500.8848	3259.03				11066.971	6640.8848	4371.0303	7322.9702	6177.8848	2971.03	3851.9702	6896.8848	3914.03	5148.915	10634.6	4113.8252	14714.915	10577.6	4924.8252							12362.234	6372.1152	3675.1602	9713.2344	6694.1152	5381.1602	6633.2349	7181.1152	6373.1602	11727.234	6488.1152	4043.1602	8937.2344	5352.1152	3128.1602	12313.234	6808.1152	5383.1602				8459.2344	8261.1152	4763.1602				8951.2344	6686.1152	4302.1602	7892.2349	4347.1152	3558.1602	7101.2349	6180.1152	2359.1602				13029.234	8106.1152	4169.1602	13282.234	8931.1152	4211.1602				9950.0098	8811.6748	3787.875	2786.01	5442.6748	4254.875	3884.095	974.70996	2566.3848	5938.4199	7006.2251	968.7749	7334.4199	5482.2251	2174.7749	9577.4199	5004.2251	967.7749	10690.42	6513.2251	3024.7749	9021.2998	6592.6602	3518.875	7156.2998	5056.6602	3578.875	5387.2998	6068.6602	3590.875	6126.5547	7283.3252	6820.6699	5734.5547	6868.3252	4097.6699
						12840.42	3734.0049	2951.7549							6860.29	4789.6548	2801.8452				2325.29	4533.6548	2509.8452	2830.29	2161.6548	2970.8452	8810.29	3194.6548	3345.8452	6976.29	2379.6548	2573.8452	6352.29	1782.6548	3204.8452	8814.29	2079.6548	3485.8452				9450.29	3411.6548	2775.8452	8457.29	3461.6548	3281.8452	5227.29	1346.6548	2059.8452				9852.29	4815.6548	4241.8452				4626.29	2819.6548	3108.8452	626.99023	8255.6855	3902.895	676.99023	2249.6851	5846.895																			10217.4	2536.8101	4796.4453	10031.4	2737.8101	3695.4451							5374.3999	4397.8101	4283.4453							7233.3999	3058.8101	2760.4451	695.3999	1709.8101	3626.4451	10398.77	3538.9448	3702.4048										10758.33	2810.9399	3264.2202				10138.33	2669.9399	3359.2202							11098.33	3497.9399	4016.2202	6287.4102	5346.3052	4783.3447	4766.4102	6219.3052	3735.345	16241.025	4612.4849	5455.9448	2050.0249	5736.4849	1483.9448				12408.025	2517.4849	2978.9448	14959.025	3054.4849	2814.9448				8491.0254	2666.4849	3323.9448				12176.025	652.48486	814.94482	2870.0249	349.48486	3260.9448	10407.675	9304.1299	3240.3599	10633.675	3341.1299	4019.3599	3999.675	4708.1299	1919.3599	13823.675	2613.1299	3669.3599	12723.675	2281.1299	3945.3599				8902.6748	3158.1299	3039.3599				14620.28	4573.3047	4259.7002	10690.28	4415.3047	4501.7002	11737.28	3369.3049	3554.7002	6815.2803	2598.3049	3502.7002	5552.7197	7677.3501	6256.6699				12467.72	3019.3501	6645.6699													11974.189	5630.9751	3383.2451	11249.189	4022.9751	4543.2451				6093.1899	2089.9751	3153.2451	3111.8799	1859.2148	5114.1401	3923.1899	1899.9751	5681.2451	1533.1899	2851.9751	961.24512	10618.189	3316.9751	3392.2451				3003.8799	2592.2148	3160.1401	8634.1895	3611.9751	6286.2451							4318.1299	4846.3901	12045.7	3192.1299	10980.391	8639.7002				6659.1299	4415.3901	6630.7002				7663.1299	3707.3901	8384.7002				12773.6	6345.4849	6789.23	3889.6001	4474.4849	8167.23	1006.6001	2937.4849	4763.23	4588.6001	4841.4849	7378.23	9387.5996	8808.4844	6141.23	1539.6001	739.48486	-544.77002	1714.6001	2567.4849	4971.23	2175.4702	-102.48486	3696.7402	5411.0547	10490.43	10711.525	11347.055	6277.4302	10794.525	8627.0547	7219.4302	14046.525	5754.0547	4762.4302	8421.5254	7860.0547	5929.4302	8872.5254				2447.0549	1352.4302	6253.5249	9192.5449	6279.6851	7893.9902				6273.5449	133.68506	7509.9902	9934.5449	5725.6851	11462.99	8494.5449	2888.6851	6056.9902	6314.5449	568.68506	8510.9902	6245.5449	2453.6851	7288.9902	9360.5449	1677.6851	8576.9902	11718.545	2745.6851	7047.9902	9089.5449	4535.6851	10174.99	2726.5449	-207.31494	6176.9902	7728.5449	5541.6851	7709.9902				7641.5449	2524.165	9751.2148	10695.545	5546.165	8919.2148	5747.5449	5046.165	7630.2148	6872.5449	3504.165	6523.2148	9691.5449	3929.165	9478.2148	6980.5449	5004.165	6944.2148	3678.5449	1036.165	5255.2148	5159.5449	1255.165	6944.2148	1564.5449	-73.834961	3587.2148	2371.5449	818.16504	3712.2148	-284.45508	-745.83496	5582.2148	6872.4648	6692.8799	11063.195	6595.4648	10128.88	12777.195	10646.465	6841.8799	8384.1953	7912.4648	6493.8799	7262.1953				8252.4648	6026.8799	6609.1953	7004.4648	4503.8799	7658.1953	7492.4648	4156.8799	7406.1953	10922.465	7132.8799	5223.1953	10442.465	6134.8799	9119.1953	2569.4651	1680.8799	6066.1953	2643.1099	10676.814	7335.5449							6427.1099	4964.8149	7005.5449	6415.1099	5077.8149	4397.5449	8013.1099	4419.8149	6553.5449	7336.1099	5624.8149	8758.5449	9009.1094	4009.8149	11524.545	4043.1099	2497.8149	7211.5449	4015.1099	1440.8149	7287.5449	1127.165	3310.6748	7880.3999	632.16504	1098.6748	5096.3999	1695.1099	513.81494	6938.5449	11786.33	7324.0498	9004.0801	15444.33	5073.0498	8488.0801	15090.33	7985.0498	10898.08	4241.3301	8986.0498	5085.0801	4115.3301	5189.0498	4869.0801	8187.3301	5089.0498	7799.0801	8590.3301	3397.0498	7842.0801	8512.3301	3901.0498	8987.0801	5020.3301	3387.0498	5335.0801	8671.3301	3323.0498	7188.0801	6701.3301	3475.0498	6858.0801	3355.3301	1023.0498	6770.0801	5709.3301	3558.0498	4622.0801	5621.3301	2120.0498	5284.0801	4504.3301	2567.0498	8142.0801	7110.3301	1778.0498	4739.0801	2578.3301	542.0498	4204.0801	3591.3301	2481.0498	6705.0801	12628.59	4759.5352	9785.7549				14028.59	6042.5352	9397.7549	9865.5898	8098.5352	7726.7549				16107.59	5015.5352	10305.755				4154.5898	4288.5352	7995.7549	777.59009	3211.5352	5158.7549	3556.5901	3046.5352	6285.7549	14956.85	9345.8799	8896.4844	8099.8501	4959.8799	7086.4849	9275.6699	4313.2002	10614.325	9892.8496	4789.8799	8124.4849	13649.85	6045.8799	8252.4844							8232.8496	4267.8799	9466.4844	7717.8501	1759.8799	7923.4849	11894.85	6033.8799	8504.4844	7903.8501	4839.8799	7724.4849	8215.8496	5795.8799	5854.4849				14996.85	7315.8799	9157.4844	5183.8501	2003.8799	8612.4844	2660.4844	-978.75977	13548.38	5960.0254	4844.7803	7392	11483.025	4615.7803	7885	8333.0254	6778.7803	11688	15335.32	5235.6602	24608.934				3169.3203	12396.66	16899.934	12033.32	2243.6602	16845.934	7715.3203	-783.33984	13992.935	12300.32	4124.6602	14706.935	5399.3203	-117.33984	9762.9346				4499.3203	67.660156	11745.935	18935.609	9524.4053	6041.6846				7670.6104	13105.405	11530.685				13265.61	4963.4053	7415.6846	11342.61	2872.4053	5394.6846	16351.61	4167.4053	10864.685	6586.6104	4326.4053	9207.6846	10521.61	4022.4053	9413.6846	9093.6104	6412.4053	8259.6846	13995.61	-604.59473	405.68457	5993.6104	-479.59473	5670.6846	17775.609	3870.4053	7721.6846	15952.61	4715.4053	5886.6846	7235.6104	-1730.5947	5883.6846	8614.6104	813.40527	8007.6846	10311.61	-1282.5947	10399.685	7572.0952	8684.9346	19040.449	5141.0952	9170.9346	6652.4502	10306.096	5013.9346	10443.45	6646.0952	10637.935	5742.4502	4201.0952	7019.9346	7683.4502	2179.0952	210.93457	4978.4502	798.5752	12050.63	7074.0098	15888.575	3984.6299	5073.0098	9556.5752	6309.6299	17701.01	7218.5752	5267.6299	12792.01	10404.575	8043.6299	7322.0098	9851.5752	4622.6299	7147.0098	10259.575	4546.6299	7406.0098	11680.115	2417.1602	16371.405				3198.1152	4360.1602	5233.4053	11049.115	-1294.8398	11592.405	2513.1152	3717.1602	8831.4053	11651.115	7706.1602	21215.406	10789.115	2694.1602	7782.4053	9263.2148	18816.461	9164.8896	4903.2148	8043.46	12556.89	7505.2148	12809.46	7828.8896	5758.2148	10304.46	15324.89	7259.2148	5272.46	11773.89	16671.691	17003.371	7508.3809	16381.975	21415.725	17220.156	10188.975	21437.725	12541.155	10352.975	14855.725	14880.155	8644.9746	15275.725	15745.155	3276.9746	15823.725	19377.156	5597.9746	17927.725	14601.155				17727.975	10488.725	19459.156				9879.9746	7856.7246	13234.155	12710.975	10639.725	14136.155	10842.975	10806.725	10648.155	7237.9746	5923.7246	13190.155				16379.975	8369.7246	14697.155				7379.9746	6867.7246	13090.155	6043.9746	6407.7246	9677.1553	9024.9746	5765.7246	14392.155	9487.9746	10852.725	16104.155	7891.9746	4286.7246	13715.155	12453.975	7178.7246	14977.155	11797.975	6541.7246	13451.155	8484.9746	5958.7246	11933.155	9893.9746	5286.7246	15262.155				12398.225	3062.845	3881.45	8119.2251	5064.8447	4983.4502	12303.225	3550.845	4197.4502	7014.9902	3885.04	7731.6748	4424.9902	6699.04	3331.6748	15638.99	5461.04	4145.6748	12507.99	5385.04	2586.6748				16037.99	4633.04	4118.6748	10945.99	4441.04	2334.6748	12978.99	4121.04	3004.6748	9047.9902	2442.04	3689.6748	13249.99	4431.04	4444.6748	9119.9902	2904.04	4498.6748	13057.99	2331.04	5016.6748	10243.99	3311.04	4127.6748	7594.9902	3227.04	2990.6748	4922.9902	2133.04	2686.6748	9225.9902	3262.04	4286.6748				13408.52	4129.1499	5004.1104	18368.52	4249.1499	5202.1104	8423.5195	3564.1499	3038.1101	5232.52	1514.1499	4666.1104				9740.5195	2582.1499	3766.1101				10362.52	2491.1499	5524.1104	10473.52	2952.1499	4217.1104	5134.52	1716.1499	4147.1104	3619	7796.1201	5483.8799	12419	4304.1201	3936.8799							10032.029	3793.9651	2527.5649	7626.0298	3878.9651	5006.5649	3382.0298	3034.9651	3340.5649	8764.0293	3314.9651	2769.5649	8657.0293	1948.9651	2534.5649	8507.0293	3694.9651	3346.5649				8775.0293	4998.9648	3325.5649				8864.0293	3122.9651	2942.5649	6517.0298	3036.9651	1288.5649	4881.0298	3396.9651	1362.5649				9556.0293	4378.9648	3020.5649	10936.029	3518.9651	5239.5649				10532.939	4035.0298	3439.6899	3641.9399	1856.0298	4563.6899	2617.105	-357.5498	1925.3599	3894.5698	3671.5352	2549.3252	6686.5698	2734.5352	2144.3252	9869.5703	2850.5352	1840.3252	9613.5703	1834.5352	3483.3252	9728.8457	2269.1348	3869.9299	7688.8452	2324.1348	3000.9299	5694.8452	1589.1348	3894.9299	11862.859	2748.5952	4272.0298	8824.8594	3282.5952	3534.0298
						9541.9648	3988.1802	3239.9648							7662.75	3814.1201	3684.6802				5261.75	4681.1201	3188.6802	6441.75	2103.1201	3657.6802	9886.75	1852.1201	3656.6802	8487.75	1374.1201	4284.6802	10242.75	2772.1201	3349.6802	9225.75	2856.1201	4263.6802				7662.75	1037.1201	4024.6802	8706.75	3163.1201	6366.6802	8657.75	2539.1201	3154.6802				11463.75	3980.1201	4214.6802				6541.75	1396.1201	3973.6802	6497.1104	8053.8848	3528.1548	5462.1104	2471.8848	3249.1548																			10149.29	3338.5801	5260.6899	12776.29	4042.5801	3665.6899							6691.29	3447.5801	5985.6899							7415.29	4128.5801	3233.6899	1323.29	509.58008	2330.6899	13211.811	3709.7852	4040.5801										8881.0801	3557.3198	2201.5801				10730.08	1683.3198	2493.5801							11153.08	2414.3198	2208.5801	9116.6602	5977.02	6375.98	5992.6602	5965.02	4448.98	13644.234	4605.0601	8345.1055	-974.76514	3438.0601	2563.105				7555.2349	3327.0601	4331.105	12926.234	2489.0601	2602.105				4446.2349	2520.0601	4115.105				10226.234	1159.0601	2359.105	1486.2349	290.06006	3347.105	9869.1445	9510.1855	4322.6104	11552.145	2488.1851	5258.6104	3763.145	5900.1851	3610.6101	11151.145	2511.1851	4274.6104	12136.145	2281.1851	4369.6104				10378.145	2326.1851	4329.6104				13325.13	4095.585	5500.8149	10837.13	4330.585	4279.8149	10261.13	3192.585	3525.8149	4844.1299	2144.585	3984.8149	4730.6699	8636.2549	6863.9199				10964.67	2876.2549	6015.9199													7537.4702	6524.2549	9627.4805	11234.471	1974.2549	9758.4805				4586.4702	-1266.7451	8282.4805	2536.075	1971.1348	5270.2202				95.470215	-962.74512	4445.48	6820.4702	192.25488	6901.48				2766.075	1720.1348	7339.2202	4591.4702	2841.2549	6410.48							6577.2998	9023.54	11643.92	4643.2998	15008.54	6592.9199				6905.2998	4339.54	6548.9199				6910.2998	3710.54	7725.9199				13528.25	4138.3901	3872.8501	2783.25	1693.3901	7314.8501	2098.25	812.39014	4123.8501	4628.25	519.39014	3545.8501	11009.25	5581.3901	6940.8501	2714.25	525.39014	5271.8501	1410.25	1647.3901	4059.8501	1537.1499	194.50488	5256.1499	3987.1802	8176.5649	8588.2793	10315.18	5040.5649	9978.2793	-1248.8198	1243.5649	13081.279	6325.1802	2182.5649	5375.2798	5976.1802	5200.5649	8889.2793				2476.1802	1640.5649	6504.2798	8523.5547	8235.0195	5119.6499				4124.5552	3541.02	5201.6499	9311.5547	6877.02	7733.6499	5827.5552	7218.02	7836.6499	4362.5552	2390.02	5900.6499	4348.5552	4186.02	5427.6499	8277.5547	5368.02	6846.6499	5749.5552	4455.02	4381.6499	7596.5552	5854.02	7576.6499	-611.44482	2588.02	5324.6499	7282.5552	8313.0195	4559.6499				9012.1348	3081.4448	8890.3203	11474.135	6306.4448	7235.3198	6416.1348	3023.4448	6642.3198	9925.1348	795.44482	6172.3198	9206.1348	1876.4448	8643.3203	6148.1348	1261.4448	8646.3203	5864.1348	251.44482	4203.3198	5464.1348	-520.55518	4769.3198	4533.1348	-2113.5552	3901.3198	2948.135	-943.55518	5195.3198	1670.135	-1605.5552	6622.3198	10768.365	4203.2202	11008.005	6275.3652	7762.2202	10444.005	12131.365	5107.2202	6483.0049	9067.3652	3559.2202	9352.0049				9849.3652	3898.2202	7686.0049	7907.3652	4984.2202	7285.0049	11122.365	3641.2202	6493.0049	11205.365	4013.2202	5898.0049	12528.365	6794.2202	9486.0049	3747.365	-832.77979	4913.0049	3433.165	12462.675	5405.3999							6010.165	6735.6748	6304.3999	6363.165	4957.6748	4849.3999	4308.165	5787.6748	6574.3999	6772.165	4879.6748	5302.3999	7755.165	4445.6748	9355.4004	1579.165	4795.6748	5791.3999	962.16504	2298.6748	5113.3999	2919.5349	1813.2651	4477.1299	2120.5349	1790.2651	5318.1299	1403.165	3220.6748	3247.3999	10400.3	8918.2002	5864.2651	10823.3	7812.2002	9411.2656	12996.3	7350.2002	9182.2656	2562.3	9084.2002	4212.2651	3639.3	6196.2002	4903.2651	6610.2998	4826.2002	5588.2651	10003.3	4582.2002	5951.2651	7601.2998	4092.2002	3767.2651	6223.2998	4171.2002	1799.2651	7378.2998	3073.2002	3355.2651	4499.2998	3630.2002	3875.2651	3441.3	1611.2002	3328.2651	4094.3	2479.2002	3125.2651	5383.2998	2540.2002	4137.2651	4752.2998	3016.2002	4054.2651	4835.2998	1961.2002	876.26514	2193.3	-154.7998	1860.2651	2050.3	1108.2002	3231.2651	7932.5649	7681.71	13190.64							8536.5645	7485.71	10975.64				11902.564	6163.71	10055.64				2605.5649	2746.71	9120.6396	-1141.4351	3453.71	4348.6396	2167.5649	2724.71	7617.6396	13380.67	6777.2002	9119.3252	5104.6699	3646.2002	8174.3252	11212.17	1752.8496	6588.8101	10143.67	4399.2002	7539.3252	15152.67	4481.2002	6867.3252							6414.6699	2967.2002	12290.325	6455.6699	1321.2002	9886.3252	9572.6699	7391.2002	8763.3252	6863.6699	3855.2002	12497.325	8068.6699	5317.2002	9906.3252				14086.67	7937.2002	5543.3252	5223.6699	1988.2002	8534.3252	2288.5352	3580.9004	10401.9	11162.895	6788.0547	7145.2354	14877.895	9775.0547	11910.235	15049.895	7390.0547	12343.235	12827.79	9982.2246	11884.955				5756.79	17046.225	10617.955	12167.79	7915.2246	5978.9551	8513.79	4983.2246	1823.9551	10944.79	10350.225	3876.9551	7111.79	4462.2246	-1208.0449				7717.79	3824.2246	2527.9551	17436.219	8465.6553	11246.335				2387.2197	8781.6553	11020.335				8652.2197	2139.6553	8514.335	6515.2197	-1401.3447	6375.335	9928.2197	3035.6553	7319.335	3583.2197	3036.6553	12432.335	9209.2197	1891.6553	14782.335	2739.2197	3193.6553	12490.335	6224.2197	-940.34473	5683.335	2771.2197	819.65527	8374.335	12814.22	4012.6553	5463.335	12093.22	4242.6553	10650.335	3952.2197	-1431.3447	5294.335	5123.2197	1514.6553	7235.335	3758.2197	602.65527	10496.335	5616.2651	10777.404	19364.789	5239.2651	9706.4043	3867.79	8523.2656	8020.4048	10241.79	3461.2651	11562.404	7767.79	4139.2651	8874.4043	9747.79	-369.73486	1738.4048	3864.79	-446.83984	6767.0254	6031.1748	18123.16	2734.0254	8055.1748	9492.1602	2182.0254	19155.176	7416.1602	2017.0254	7067.1748	6298.1602	1292.0254	8338.1748	4064.1602	731.02539	8796.1748	7223.1602	118.02539	9376.1748	12971.05	6315.0049	19599.391				3824.0498	9179.0049	13608.39	11748.05	4979.0049	19050.391	3331.0498	9252.0049	15955.39	12418.05	10363.005	21069.391	10800.05	6616.0049	15394.39	7767.4102	17389.594	6457.415	1228.4102	10451.595	4146.415	1456.4102	16743.594	3215.415	3282.4102	7138.5947	7015.415	10528.41	5164.5947	10372.415	11944.029	22121.609	2028.9551	14274.76	19339.184	13804.72				12010.76	13312.185	9957.7197	9052.7598	11365.185	8960.7197	4479.7598	13616.185	14319.72	6526.7598	12384.185	12021.72				14220.76	9195.1846	11330.72				8311.7598	7012.1846	9633.7197	11498.76	7131.1846	7747.7197	10121.76	5433.1846	6249.7197	8060.7598	1813.1846	11218.72				18828.76	6104.1846	8789.7197				4563.7598	5075.1846	5878.7197	7646.7598	7602.1846	5940.7197	9707.7598	4792.1846	5325.7197	8601.7598	6382.1846	11503.72	9625.7598	1177.1846	5051.7197	12177.76	7463.1846	7453.7197	8706.7598	3964.1846	6797.7197	7368.7598	3283.1846	6985.7197	14915.76	4704.1846	7609.7197				13599.33	2890.79	3556.5801	6226.3301	5194.79	2758.5801	12691.33	4005.79	3712.5801	5833.2549	3334.75	6988.3301	2927.2549	3660.75	4360.3301	7477.2549	1727.75	4412.3301	13915.255	4523.75	6031.3301				16930.254	3760.75	6194.3301	8843.2549	2884.75	3252.3301	13142.255	4576.75	3970.3301	9606.2549	2664.75	5455.3301	8584.2549	3638.75	3661.3301	9082.2549	2551.75	4515.3301	10056.255	2461.75	6836.3301	6430.2549	1982.75	5207.3301	5525.2549	1996.75	4783.3301	3704.2549	542.75	3018.3301	11677.255	3751.75	6013.3301				13479.59	3371.0298	3121.7051	18377.59	2275.0298	5246.7051	8376.5898	1453.0298	3227.7051	4837.5898	690.02979	3829.7051				6362.5898	1599.0298	4221.7051				10406.59	1559.0298	3776.7051	10295.59	1533.0298	2657.7051	5348.5898	1136.0298	4371.7051	5155.5049	6787.9053	3781.855	14543.505	3910.905	5501.855							12229.795	2952.6899	2849.21	7755.7949	4073.6899	3561.21	4542.7949	4315.6899	3414.21	9698.7949	3987.6899	4694.21	3239.7949	1713.6899	3627.21	8962.7949	3291.6899	4096.21				8457.7949	3167.6899	3164.21				7266.7949	4402.6899	3342.21	6786.7949	2774.6899	2719.21	3921.7949	3569.6899	2492.21				11471.795	3887.6899	5502.21	12165.795	4404.6899	3790.21				10635.855	2681.3149	2859.47	2865.855	1186.3149	3511.47	6417.0898	1216.4199	2987.8252	2742.8252	3232.8901	3678.25	5857.8252	2842.8901	4179.25	7884.8252	1999.8901	2622.25	8033.8252	2011.8901	4873.25	10055.125	3520.5801	3556.105	9299.125	2873.5801	3837.105	5511.125	2246.5801	4337.105	7555.895	3395.585	2099.0649	7681.895	3372.585	100.06494
						10866.275	2733.23	2905.5898							6842.4248	4608.5098	2480.4048				5350.4248	2487.5098	1654.4048	5967.4248	630.50977	3107.4048	8915.4248	1349.5098	2885.4048	8505.4248	1847.5098	1764.4048	7586.4248	3189.5098	2021.4048	9962.4248	2251.5098	2286.4048				6061.4248	2017.5098	2819.4048	11469.425	1352.5098	2984.4048	9838.4248	615.50977	2436.4048				10950.425	3619.5098	3875.4048				7588.4248	1020.5098	2528.4048	-1931.5	6981.625	5624.4399	-1424.5	2590.625	5089.4399																			7721.5498	3348.855	4103.0649	738.55005	1387.855	3295.0649							4434.5498	3563.855	3829.0649							11573.55	3212.855	3537.0649	1034.55	2010.855	3620.0649	12937.72	8258.1094	4544.6899										6329.875	3133.1802	2843.7798				7589.875	1726.1802	4399.7798							7307.875	1916.1802	5250.7798	8207.8848	5854.8101	4261.0898	3633.8848	4763.8101	4363.0898	13476.585	4419.1152	9873.1104	1075.585	4590.1152	3955.1101				10537.585	3861.1152	4837.1104	13392.585	4760.1152	4416.1104				6934.585	2102.1152	5425.1104				8608.585	2778.1152	3162.1101	2965.585	1103.1152	4889.1104	7959.4502	10652.109	2151.095	10444.45	2849.1099	4049.095	2699.45	5773.1099	3334.095	8162.4502	2504.1099	3571.095	3448.45	895.10986	3832.095				8365.4502	2193.1099	3891.095				9810.8555	3736.52	3235.8901	7383.855	4383.52	3587.8901	5626.855	4544.52	3158.8901	2353.855	3663.52	3161.8901	5177.105	5102.0249	5660.9048				6485.105	138.0249	5556.9048													7204.8799	4393.2148	6694.1401	11946.88	4138.2148	5928.1401				5633.8799	3647.2148	3633.1401	5026.8848	2347.5649	4698.4849				1927.8799	1828.2148	4140.1401	9816.8799	3605.2148	6593.1401				4224.8848	3017.5649	1566.4849	7480.8799	2232.2148	5953.1401							7055.0146	6458.085	12251.715	4420.0146	11877.085	7261.7148				7085.0146	5767.085	9057.7148				6008.0146	4470.085	9077.7148				9215.8594	6269.2549	8529.4648	1534.8599	5714.2549	7673.4648	-386.14014	2538.2549	6022.4648	775.85986	3785.2549	5524.4648	6256.8599	6659.2549	8945.4648	-211.14014	3070.2549	4215.4648	-508.14014	3069.2549	6813.4648	1186.0098	2014.5601	3786.3101	3094.415	10325.355	7494.1299	10134.415	6886.355	6288.1299	7747.415	5999.355	6948.1299	3614.415	4075.355	7148.1299	4559.415	4076.355	7320.1299				1.4150391	1720.355	5049.1299	9551.2148	7948.335	6170.4902				8479.2148	5233.335	6460.4902	11125.215	8804.335	5994.4902	10330.215	8431.335	5878.4902	5138.2148	3473.335	8298.4902	6368.2148	5180.335	5812.4902	7801.2148	4447.335	499.49023	10273.215	5171.335	7856.4902	11726.215	5608.335	8278.4902	2148.2151	3457.335	3086.4902	9384.2148	8449.335	4448.4902				4953.77	3353.1548	9733.9551	9666.7695	7467.1548	5498.9551	2909.77	4114.1548	9003.9551	4212.77	5193.1548	9628.9551	5189.77	4558.1548	8852.9551	3881.77	4116.1548	9649.9551	3070.77	1348.1548	8071.9551	3212.77	1309.1548	9183.9551	-500.22998	993.15479	5164.9551	-1479.23	653.15479	5177.9551	-1730.23	-162.84521	7399.9551	7109.9048	6504.5098	12815.375	1929.9048	8114.5098	12975.375	9008.9043	8670.5098	5425.375	7038.9048	7062.5098	9926.375				7006.9048	6513.5098	8375.375	3949.9048	5953.5098	8936.375	9418.9043	7181.5098	9600.375	6814.9048	7986.5098	8134.375	11046.904	9347.5098	6981.375	752.90479	1514.5098	3041.375	6725.5352	10570.266	2853.1299							8389.5352	5489.2651	5999.1299	6619.5352	3959.2651	3927.1299	9573.5352	4682.2651	4543.1299	9770.5352	4497.2651	4842.1299	11521.535	3734.2651	6190.1299	4003.5349	2578.2651	8605.1299	4138.5352	2085.2651	4708.1299	2441.9502	429.50977	3167.4648	1999.9502	1234.5098	4784.4648	2990.5349	3028.2651	5115.1299	11692.85	8120.0752	10033.97	14839.85	5847.0752	8822.9697	12061.85	6456.0752	11625.97	4704.8501	4724.0752	6962.9697	4788.8501	6061.0752	7362.9697	7673.8501	3783.0752	7842.9697	10224.85	2022.0752	8978.9697	7460.8501	3426.0752	9633.9697	5335.8501	4305.0752	5315.9697	9634.8496	147.0752	9119.9697	6337.8501	1877.0752	8185.9697	6296.8501	2038.0752	8415.9697	4637.8501	186.0752	7732.9697	5978.8501	1240.0752	8220.9697	4629.8501	2738.0752	8833.9697	5587.8501	1760.0752	6968.9697	1288.8501	207.0752	6984.9697	2774.8501	676.0752	5743.9697	9626.7344	5042.7651	13697.561							10220.734	7444.7651	8248.5605				19311.734	4641.7651	9582.5605				4770.7349	1647.7651	10225.561	258.73486	3191.7651	6598.5601	3864.7349	667.76514	7290.5601	14069.17	4502.8496	6046.8101	8688.1699	768.84961	8475.8105	9713.1699	5138.585	6804.1099	9157.1699	1161.8496	4507.8101	17773.17	2565.8496	5853.8101							7329.1699	-31.150391	7284.8101	7645.1699	-2012.1504	4113.8101	11386.17	1628.8496	6999.8101	6654.1699	2310.8496	8334.8105	9250.1699	2268.8496	5528.8101				12933.17	1453.8496	6637.8101	7053.1699	-66.150391	4270.8101	6778.71	1717.4004	10302.71	4209.625	7562.585	5937.46				7201.625	5696.585	9749.46	18751.906	16705.16	21107.301				4163.9053	8921.1602	15924.3	9289.9053	6941.1602	8481.2998	9125.9053	3573.1602	12403.3	13644.905	4966.1602	7988.2998	4526.9053	2791.1602	4898.2998				11119.905	4597.1602	7393.2998	19347.5	9627.9453	7436.6348				8422.5	7657.9453	13948.635				8041.5	2448.9453	7711.6348	13080.5	1972.9453	7085.6348	15479.5	5466.9453	9254.6348	7248.5	1524.9453	10527.635	12887.5	3587.9453	9952.6348	12970.5	2649.9453	10572.635	9631.5	2172.9453	4442.6348	3731.5	2319.9453	6775.6348	17487.5	3252.9453	4979.6348	14787.5	5457.9453	7130.6348	8968.5	-3030.0547	5099.6348	9186.5	3564.9453	10226.635	8299.5	1624.9453	10078.635	3700.4302	9253.1895	14930.555	3891.4302	3967.1899	574.55518	3303.4302	5807.1899	12148.555	4450.4302	9330.1895	6369.5552	1324.4302	7253.1899	5649.5552	-685.56982	371.18994	3199.5552	-24.169922	10965.975	6604.9648	18160.83	11039.975	7206.9648	8544.8301	7707.9751	17616.965	10146.83	6596.9751	9788.9648	7001.8301	4157.9751	6860.9648	4716.8301	5646.9751	9292.9648	6055.8301	5562.9751	10827.965	7282	10060.87	10938.795				622	12043.87	-156.20508	7575	4814.8701	11124.795	-1103	12139.87	5608.7949	6468	9205.8701	9613.7949	9093	7840.8701	7102.7949	5923.8496	15919.255	4544.125	4710.8496	10998.255	4502.125	1106.8496	8273.2549	4322.125	5779.8496	4452.2549	7811.125	8394.8496	4995.2549	8261.125	11534.756	19974.816	2748.6445	9979.4043	14474.385	9291.7695				3171.4043	11133.385	10080.77	8868.4043	9238.3848	10974.77	-2331.5957	12971.385	11527.77	2870.4043	8662.3848	4548.7695				8912.4043	4329.3848	11969.77				7834.4043	4766.3848	4761.7695	7143.4043	5007.3848	6368.7695	1605.4043	4817.3848	3475.7695	-173.5957	456.38477	11292.77				12458.404	5004.3848	6107.7695				-196.5957	2947.3848	3470.7695	4387.4043	3108.3848	4169.7695	4075.4043	1871.3848	7635.7695	4658.4043	4330.3848	6747.7695	3241.4043	3121.3848	4766.7695	4272.4043	1426.3848	6479.7695	3535.4043	-1568.6152	8903.7695	4971.4043	1099.3848	6793.7695	8815.4043	3162.3848	2601.7695				13668.14	3274.6499	5672.1001	7249.1396	4471.6499	4620.1001	13569.14	3769.6499	3967.1001	6086.6948	3718.2852	9614.8945	4082.6948	4439.2852	5624.895	13821.695	4512.2852	4144.895	11185.695	4963.2852	4601.895				17772.695	4506.2852	5225.895	10627.695	2498.2852	3828.895	13039.695	3345.2852	4861.895	6825.6948	2015.2852	4623.895	10860.695	3073.2852	5452.895	7798.6948	3271.2852	4308.895	11618.695	3233.2852	5829.895	9674.6953	3388.2852	3984.895	6072.6948	2942.2852	4484.895	4788.6948	2291.2852	4504.895	6241.6948	2495.2852	5303.895				11845.35	4417.79	5396.3652				8930.3496	2738.79	4383.3652	5287.3501	2420.79	5513.3652				7794.3501	2600.79	4055.365							7825.3501	3170.79	4658.3652	5735.3501	2125.79	4534.3652	6481.8799	6932.0601	3087.425	13273.88	4616.0601	6026.4248							9446.75	4185.5947	3666.4248	7329.75	3528.595	5858.4248	6547.75	4732.5947	4040.4248	11899.75	4185.5947	4276.4248	7988.75	2873.595	3954.4248	10830.75	3584.595	4278.4248				9290.75	3598.595	4647.4248				11691.75	2774.595	3957.4248	7486.75	3309.595	1819.4248	7759.75	3133.595	2891.4248				11372.75	3980.595	5083.4248	11202.75	4358.5947	4850.4248				10458.66	2841.1602	3101.7598	4587.6602	1371.1602	3158.7598	3437.53	430.93506	3383.2251	2825.8848	5229.5801	3445.4399	4042.8848	3653.5801	3351.4399	6620.8848	2135.5801	2948.4399	7110.8848	2036.5801	5741.4399	11945.23	4507.6553	3351.9751	9992.2305	2520.655	2068.9751	6713.23	2542.655	3543.9751	4947.1748	1004.9102	3097.0151	3394.1748	1259.9102	1007.0151
						14308.825	4877.0352	3591.895							4687.6899	3295.8398	3811.8501				1656.6899	3047.8398	3507.8501	1909.6899	21.839844	4857.8501	9287.6895	165.83984	4501.8501	6054.6899	774.83984	3994.8501	8131.6899	555.83984	2905.8501	5345.6899	-637.16016	3141.8501				9347.6895	-596.16016	3280.8501	6812.6899	646.83984	3477.8501	4914.6899	217.83984	3426.8501				8181.6899	2784.8398	4118.8501				4058.6899	162.83984	4238.8501	9304.9395	3498.21	3505.8398	4492.9399	668.20996	4041.8398																			5699.02	1853.21	4230.1748	13945.02	2876.21	3662.175							7062.02	2924.21	3274.175							6489.02	2819.21	4374.1748	1746.02	657.20996	5421.1748													8182.375	2772.79	3462.1699				8586.375	975.79004	4066.1699							7665.375	1803.79	4360.1699	8220.5605	4820.605	4886.4102	3761.5601	4265.605	5352.4102	12535.74	5666.1396	7281.5649	297.74023	5931.1396	2438.5649				9220.7402	3803.1399	5244.5649	16032.74	5210.1396	4730.5649				6343.7402	2720.1399	3823.5649				10201.74	3340.1399	2385.5649	2879.7402	1542.1399	4634.5649	10072.484	8244.7002	2831.2949	8434.4844	3928.7002	2965.2949	1275.4849	6430.7002	4222.2949	8446.4844	2270.7002	3615.2949	5802.4849	1524.7002	4050.2949				7902.4849	1890.7002	3717.2949				8014.5249	4494.4648	4463.25	7730.5249	4081.4648	4792.25	8345.5254	2969.4648	3689.25	2414.5249	2008.4648	3768.25	4008.0701	6531.0049	5759.2651				10592.07	411.00488	3265.2651													6002.0752	2341.1348	8157.2202	11674.075	7218.1348	5900.2202				6478.0752	3475.1348	3887.2202	2137.3398	1724.5249	9377.8047				647.07495	3090.1348	3311.2202	8174.0752	5962.1348	8263.2207				2476.3398	2374.5249	6757.8052	3748.075	4510.1348	4912.2202							3815	6818.375	10092.109	3165	12549.375	6737.1099				5418	3302.375	6797.1099				4540	4796.375	7786.1099				15475.345	5951.6548	10002.279	5378.3447	3469.6548	9562.2793	2053.345	3022.6548	5695.2798	7316.3447	2373.6548	6879.2798	9957.3447	5679.6548	11919.279	1761.345	1643.6548	5903.2798	3604.345	2239.6548	7269.2798	3927.28	3493.7251	3418.7798	5007.645	9112.9707	6588.8101	12576.645	6612.9702	10597.811	8788.6445	6957.9702	8315.8105	7012.645	3039.9702	7658.8101	8568.6445	3444.9702	10114.811				4282.645	703.97021	4079.8101	10496.561	8800.2656	9210.1152				9380.5605	5021.2651	12046.115	12958.561	7234.2651	13458.115	10787.561	5074.2651	10898.115	7240.5601	1563.2651	9256.1152	7710.5601	2775.2651	8795.1152	9516.5605	3697.2651	9709.1152	12525.561	4788.2651	6943.1152	12165.561	5109.2651	9908.1152	3098.5601	590.26514	7660.1152	11145.561	8941.2656	7130.1152				4959.7251	3678.5801	9090.2754	12914.725	5521.5801	8179.2749	5714.7251	2420.5801	6931.2749	6472.7251	3377.5801	8168.2749	7755.7251	4392.5801	7789.2749				3773.7251	3324.5801	4410.2749	4234.7251	2151.5801	7143.2749	2979.7251	665.58008	1940.2749	1531.7251	705.58008	1267.2749	828.7251	294.58008	2603.2749	10136.84	6274.1602	14849.045	5882.8398	8913.1602	11946.045	13600.84	7641.1602	8572.0449	9510.8398	5755.1602	10460.045				8484.8398	4627.1602	8676.0449	4440.8398	2123.1602	8338.0449	9954.8398	6331.1602	8745.0449	10435.84	5293.1602	7711.0449	10231.84	9465.1602	7955.0449	3615.8401	53.160156	5068.0449	4388.9502	10942.51	4321.4648							6660.9502	5051.5098	4894.4648	7427.9502	5708.5098	2903.4648	8080.9502	3755.5098	5713.4648	9177.9502	5141.5098	3136.4648	9371.9502	3561.5098	6794.4648	3229.9502	1724.5098	2559.4648	1468.9502	834.50977	3108.4648	2740.405	1999.1299	5915.9697	3093.405	1068.1299	5927.9697	4123.9502	511.50977	4353.4648	9018.4355	8097.0752	8803.7998	11682.436	5822.0752	8546.7998	9840.4355	8921.0752	10654.8	1985.4351	10526.075	7271.7998	2146.4351	7860.0752	5112.7998	5741.4351	5302.0752	6705.7998	5781.4351	5702.0752	6175.7998	5333.4351	3380.0752	10525.8	4466.4351	4094.0752	5627.7998	4044.4351	5028.0752	8624.7998	2864.4351	3156.0752	7600.7998	1114.4351	3643.0752	6164.7998	355.43506	2271.0752	6634.7998	1675.4351	1952.0752	5022.7998	2463.4351	4403.0752	8990.7998	2143.4351	2768.0752	5874.7998	951.43506	2186.0752	4277.7998	1085.4351	2413.0752	6109.7998	11593.89	8086.8901	6221.4502							8690.8896	8482.8906	4478.4502				5876.8896	3613.8901	5437.4502				3172.8899	4947.8901	7412.4502	1591.8899	4504.8901	1843.4502	4330.8896	3827.8901	4299.4502	11444.17	8339.585	5825.1099	7507.1699	3093.585	4342.1099	7816.25	5785.335	8595.415	9118.1699	3644.585	2458.1099	18304.17	5347.585	5067.1099							5799.1699	871.58496	6219.1099	5406.1699	1199.585	6279.1099	10154.17	4854.585	7408.1099	7380.1699	2686.585	7080.1099	8255.1699	4354.585	3558.1099				16690.17	7107.585	3534.1099	5276.1699	1212.585	2103.1099	7074.4502	868.66992	574.125	7169.5498	-335.49023	-255.72461				7279.5498	-260.49023	12846.275	20054.035	10418.055	18185.461				4097.0352	18173.055	16142.46	13034.035	10328.055	14955.46	11006.035	4452.0547	14419.46	14498.035	10384.055	12796.46	8185.0352	4132.0547	8180.46				11820.035	6364.0547	9912.46	16132.185	9815.6152	6141.9199				7881.1846	13007.615	8981.9199				11700.185	3117.6152	7470.9199	11173.185	3944.6152	6655.9199	16578.184	8893.6152	13203.92	7975.1846	2884.6152	8509.9199	9330.1846	3679.6152	10979.92	7729.1846	646.61523	7550.9199	11035.185	2019.6152	2656.9199	7502.1846	2588.6152	7421.9199	19442.184	4837.6152	4523.9199	14313.185	5664.6152	8556.9199	9756.1846	801.61523	5972.9199	7684.1846	5683.6152	5772.9199	10124.185	1101.6152	11238.92	7817.77	14013.205	12612.4	4725.77	2962.2051	-1653.5996	9857.7695	4723.2051	4921.4004	5108.77	12857.205	3562.4004	4706.77	6438.2051	5310.4004	549.77002	1088.2051	2003.4004	206.49512	8366.1299	2886.9502	20775.496	8028.1299	5498.9502	10922.495	3993.1299	13935.95	7594.4951	3901.1299	5613.9502	4260.4951	3034.1299	4802.9502	6234.4951	1922.1299	6535.9502	6460.4951	4698.1299	5436.9502	2576.2207	604.56055	17480.996				-2265.7793	4550.5605	5661.9951	3677.2207	-4303.4395	21821.996	-3577.7793	2126.5605	10070.995	5235.2207	6161.5605	23175.996	3001.2207	-1606.4395	8691.9951	11870.305	20594.484	8025.2305	5415.3047	13030.485	6392.2305	12424.305	16002.485	4798.2305	8805.3047	14094.485	10465.23	14718.305	6831.4854	13002.23	6472.5293	23908.531	3940.6543	11340.391	21844.01	10449.65				6086.3906	14452.01	11236.65	7399.3906	15114.01	10738.65	1951.3906	17548.01	16969.65	3973.3906	17161.01	9920.6504				15211.391	7140.0098	9487.6504				4979.3906	7928.0098	12573.65	11408.391	9232.0098	8579.6504	9099.3906	7711.0098	5915.6504	3575.3906	4664.0098	10921.65				4096.3906	7740.0098	8800.6504				880.39062	7744.0098	6257.6504	5610.3906	9194.0098	5864.6504	9550.3906	6093.0098	8019.6504	6759.3906	8558.0098	9826.6504	5358.3906	8975.0098	10414.65	7368.3906	8564.0098	7184.6504	5937.3906	7611.0098	8677.6504	5015.3906	3731.0098	7655.6504	10238.391	6535.0098	7325.6504				11921.99	2925.2798	4678.3301	7695.9902	5007.2798	3642.3301	13742.99	2466.2798	4627.3301	7413.2549	3987.7998	8208.2949	4439.2549	5273.7998	3483.2949	14644.255	5056.7998	5481.2949	13448.255	4152.7998	4468.2949							12711.255	2135.7998	2468.2949	15064.255	3894.7998	3823.2949	9050.2549	2892.7998	4141.2949	11237.255	3178.7998	4577.2949	8955.2549	3361.7998	4277.2949	11438.255	3512.7998	5663.2949	10927.255	3444.7998	3664.2949	6446.2549	1967.7998	3113.2949	5702.2549	1266.7998	2902.2949	10015.255	3902.7998	4156.2949				12463.195	4356.8452	6115.4697				8245.1953	2469.8452	3907.47	5354.1953	1997.8452	5084.4697				7936.1953	2058.8452	3717.47							9710.1953	2870.8452	3284.47	3495.1951	2112.8452	3922.47	4560.8252	6864.52	2859.6802	12277.825	5749.52	4183.6802							12771.936	3169.1802	4512	8056.9351	2665.1802	6350	7117.9351	2095.1802	4964	11536.936	2678.1802	5688	8525.9355	1553.1802	4113	9524.9355	2570.1802	4399				10269.936	4012.1802	3949				10151.936	2399.1802	5107	8214.9355	1862.1802	3747	7084.9351	3432.1802	3209				10941.936	2121.1802	5342	14273.936	3676.1802	5389				6550.4351	2068.5049	3123.5649	4360.4351	359.50488	3847.5649	2815.5249	1493.1399	3134.9851	2147.865	4737.355	3047.0698	4976.8652	3847.355	4608.0698	8697.8652	3991.355	3486.0698	10376.865	2210.355	4143.0698	9906.875	1923.3901	3644.6699	10764.875	2122.3901	2740.6699	8670.875	1694.3901	3341.6699	7433.125	1386.7852	3979.8401	9148.125	981.78516	3961.8401
						9283.2803	3874.9448	1656.9448							3985.3301	5098.0952	2289.4648				1727.3301	5591.0952	1066.4648	2706.3301	1394.0952	4119.4648	9785.3301	1077.0952	3860.4648	7287.3301	2596.0952	4097.4648	7932.3301	2999.0952	2641.4648	6200.3301	1729.0952	5223.4648				8420.3301	1617.0952	2686.4648	5254.3301	2636.0952	4080.4648	5663.3301	2365.0952	3693.4648				8864.3301	4212.0952	3658.4648				3795.3301	1241.0952	4970.4648	5615.5303	5998.4648	1865.9951	6030.5303	2128.4648	2912.9951																			10908.75	2897.2349	3348.7798	12586.75	3366.2349	3504.7798							6989.75	2499.2349	3165.7798							3742.75	1626.2349	2812.7798	1562.75	1283.2349	1799.7798													6956.2549	2529.8501	3201.6401				8908.2549	1258.8501	4700.6401							6544.2549	1540.8501	4605.6401	9745.6748	7027.145	5473.4351	4141.6748	6008.145	3118.4351	14269.97	6159.8398	7663.3301	2448.97	4772.8398	4029.3301				8924.9697	4382.8398	5149.3301	11889.97	4230.8398	4343.3301				8286.9697	2239.8398	5675.3301				11311.97	2024.8398	2345.3301	3733.97	1878.8398	4409.3301	9426.0547	9168.9102	1600.8799	10094.055	4348.9102	3497.8799	2560.0549	6194.9102	2986.8799	7634.0547	2035.9099	3620.8799	3092.0549	1449.9099	3511.8799				9047.0547	2361.9099	3449.8799				13577.585	3650.3999	4676.1851	9531.585	3593.3999	7554.1851	12392.585	4224.3999	4976.1851	7152.585	2696.3999	4122.1851	6333.5498	5734.2202	7028.9351				11709.55	3319.2202	4776.9351													9984.8848	6865.5649	9294.4844	12668.885	6997.5649	8129.4849				7774.8848	4205.5649	5588.4849	3012.1499	822.50977	6988.3047				2332.885	2302.5649	3726.4849	10284.885	4105.5649	5541.4849				1705.1499	721.50977	4918.3047	8652.8848	2838.5649	5700.4849							6932.1748	5176.0649	10146.846	5340.1748	10473.064	4712.8452				6331.1748	2049.0649	6773.8452				8467.1748	3024.0649	6634.8452				12185.025	5721.4951	8832.7451	3470.0249	4425.4951	8308.7451	3694.0249	1419.4951	5843.7451	5191.0249	2351.4951	7959.7451	12359.025	4975.4951	7318.7451	2584.0249	2376.4951	7131.7451	2224.0249	1808.4951	6389.7451	3549.9351	4619.5898	5930.105	5009.7598	6861.1748	10817.105	11781.76	8126.1748	7551.105	7929.7598	5948.1748	10141.105	7018.7598	4500.1748	8690.1055	7927.7598	8942.1748	10691.105				3278.76	1413.1748	5609.105	10370.29	9695.0898	8707.4502				6954.29	2323.0898	11183.45	9410.29	5643.0898	12241.45	10030.29	4798.0898	6907.4502	3296.29	3132.0898	8392.4502	5537.29	1181.0898	6974.4502	7956.29	4328.0898	9060.4502	12882.29	5001.0898	8854.4502	9666.29	3157.0898	10866.45	2046.29	479.08984	6638.4502	7041.29	4806.0898	6309.4502				5412.2852	1974.855	9406.9453	8605.2852	7084.855	8193.9453	2463.2852	2399.855	8553.9453	4668.2852	3851.855	9926.9453	6210.2852	4899.855	6569.9448				2855.2852	1181.855	5998.9448	3369.2852	158.85498	8127.9448	643.28516	314.85498	3837.9448	-673.71484	214.85498	3842.9448	-1734.7148	-1248.145	6711.9448	12982.605	8107.7598	9956.8848	6819.605	7927.7598	13507.885	12802.605	8350.7598	8169.8848	10126.605	7930.7598	7786.8848				8895.6055	5247.7598	7720.8848	4515.605	3832.7598	9102.8848	11383.605	6350.7598	8619.8848	10459.605	5564.7598	7116.8848	11249.605	7511.7598	6549.8848	4562.605	2275.7598	6221.8848	5502.4053	13299.13	8198.9697										7924.4053	7443.1299	7164.9697	7718.4053	4904.1299	8530.9697	8510.4053	3295.1299	6376.9697	12709.405	4776.1299	12116.97	4452.4053	2019.1299	7107.9697	3327.405	1689.1299	7046.9697	1865.585	-409.37988	4986.1401	1704.585	584.62012	8977.1406	4879.4053	2313.1299	6961.9697	9779.6201	1941.2803	7238.3149	11852.62	2716.2803	7955.3149	10943.62	1200.2803	1428.3149	2562.6201	5320.2803	5071.3149	4179.6201	1176.2803	4364.3149	8442.6201	-94.719727	2575.3149	9586.6201	-387.71973	6651.3149	8251.6201	675.28027	4328.3149	6533.6201	-443.71973	2199.3149	5736.6201	-2737.7197	4659.3149	6796.6201	-569.71973	2829.3149	3148.6201	-2574.7197	5187.3149	3987.6201	-3823.7197	6420.3149	6122.6201	-2564.7197	4674.3149	4719.6201	-1903.7197	5808.3149	4249.6201	-1958.7197	2681.3149	2957.6201	-3127.7197	3717.3149	3335.6201	-3238.7197	4593.3149	12545.515	4444.5649	6706.1299							11051.515	4917.5649	6110.1299				13581.515	3416.5649	9050.1299				5741.5146	5100.5649	4839.1299	2473.5149	3091.5649	4791.1299	6385.5146	4361.5649	6874.1299	11569.25	7188.335	8698.415	5913.25	3573.335	7437.415	9065.6553	6346.77	8385.96	6880.25	4282.335	9301.415	18948.25	6975.335	8531.415							3200.25	3087.335	8125.415	8533.25	1781.335	7565.415	8170.25	3943.335	8349.415	2496.25	2257.335	11057.415	3974.25	3746.335	6845.415				16341.25	6899.335	8802.415	2742.25	1394.335	7129.415	12806.936	3320.75	9393.665	11133.785	3007.0352	5559.2148				9990.7852	3896.0352	9486.2148	12667.085	15934.375	23862.965				1955.085	17711.375	17240.965	7409.085	8955.375	16145.965	7761.085	4139.375	13205.965	8574.085	5585.375	12993.965	4039.085	4703.375	10252.965				7387.085	8879.375	11475.965	21412.84	10916.56	11877.25				6302.8398	13669.56	13904.25				10459.84	7809.5596	8429.25	8717.8398	4021.5596	10261.25	12256.84	6605.5596	6983.25	7041.8398	4353.5596	8448.25	9772.8398	4729.5596	8648.25	11154.84	3164.5596	9506.25	13465.84	2383.5596	7467.25	5936.8398	4673.5596	6780.25	15432.84	6215.5596	5418.25	11123.84	5720.5596	7134.25	6437.8398	-969.44043	6421.25	6324.8398	6005.5596	9263.25	9544.8398	3328.5596	7719.25	7216.6802	11444.62	21124.234	5014.6802	1307.6201	3743.2349	9129.6797	6119.6201	14346.234	6170.6802	9319.6201	8007.2349	4401.6802	5964.6201	16917.234	2286.6802	-409.37988	8061.2349	403.76465	13445.955	7185.335	18629.766	7357.9551	4655.335	10760.765	4586.9551	18042.336	8599.7646	5884.9551	10531.335	8405.7646	3616.9551	6760.335	6411.7646	1988.9551	5888.335	10458.765	3177.9551	12717.335	12084.99	3389.335	9441.4004				4040.9902	8730.335	544.40039	9726.9902	1657.335	11478.4	3930.9902	6320.335	5439.4004	13263.99	5890.335	14138.4	9235.9902	5192.335	5522.4004	10754.565	13856.83	9396.4697	5163.5654	11095.83	9511.4697	6722.5654	10579.83	8750.4697	3851.5654	8803.8301	14614.47	10195.565	7777.8301	17042.469	13263.745	13170.529	1404.4199	7250.2852	20714.156	11601.71				4837.2852	8730.1553	12156.71	1277.2852	7479.1553	10239.71	-133.71484	11344.155	12429.71	600.28516	9683.1553	6857.71				12002.285	2631.1553	8183.71				3143.2852	3028.1553	9397.71	7864.2852	4841.1553	7689.71	4088.2852	3706.1553	5059.71	-830.71484	-2017.8447	10685.71				3082.2852	5300.1553	4956.71				-2329.7148	2692.1553	5772.71	486.28516	1233.1553	3302.71	2553.2852	937.15527	6911.71	3555.2852	3931.1553	7423.71	517.28516	195.15527	6317.71	2131.2852	749.15527	10238.71	3282.2852	1888.1553	11177.71	2773.2852	-650.84473	5951.71	7437.2852	1500.1553	2949.71				12119.23	2800.1001	4627.875	7301.23	3762.1001	4350.875	14317.23	4671.1001	4181.875	4197.5898	4451.7051	7301.9199	3331.5898	5467.7051	4583.9199	12974.59	4967.7051	4907.9199										10919.59	3497.7051	3011.9199	12730.59	3565.7051	5221.9199	6870.5898	2440.7051	5257.9199	12017.59	3574.7051	5196.9199	5593.5898	2542.7051	5646.9199	10150.59	2556.7051	6573.9199	9472.5898	3238.7051	5523.9199	5045.5898	2701.7051	4565.9199	5308.5898	904.70508	3572.9199	11977.59	4387.7051	6103.9199				12786.62	4830.2798	4604.9648				8815.6201	2499.2798	2975.9648	6314.6201	2092.2798	3608.9648				7036.6201	2071.2798	3504.9648							10947.62	3123.2798	3070.9648	4940.6201	1875.2798	3305.9648	5024.8848	8366.4551	2020.7549	14644.885	3533.4551	4774.7549							14071.255	2426.5952	3151.165	10595.255	2883.5952	3634.165	7870.2549	3142.5952	3371.165	13630.255	3604.5952	3513.165	11348.255	2954.5952	3330.165	11590.255	3078.5952	2612.165				15625.255	4099.5952	3689.165				13831.255	2323.5952	5060.165	10101.255	2329.5952	2939.165	10898.255	3160.5952	1489.165				10264.255	2194.5952	3573.165	14953.255	3537.5952	4334.165				7028.7051	2399.5601	771.45508	2313.7051	2145.5601	1514.4551	4060.915	-263.46484	2177.0952	1496.875	3738.665	3178.9351	1887.875	3292.665	2248.9351	6673.875	2910.665	2737.9351	7327.875	2294.665	3877.9351	11390.075	2893.585	4018.9099	9672.0752	2661.585	2714.9099	5868.0752	1556.585	3288.9099	5416.4453	2483.645	3192.0498	5774.4453	3623.645	2824.0498
						12920.35	5238.5146	3434.7351							6609.6152	3904.78	1829.04				5333.6152	4853.7803	2411.04	4680.6152	2863.78	2926.04	9677.6152	2864.78	3199.04	7870.6152	2956.78	3973.04	8117.6152	3651.78	2411.04	7130.6152	2437.78	2745.04				12606.615	2914.78	2765.04	9701.6152	3906.78	3812.04	6198.6152	2508.78	2440.04				7253.6152	2500.78	2922.04				5346.6152	3035.78	3565.04	7061.1851	8522.9844	3150.4502	7095.1851	1911.9849	4635.4502																			11179.28	3336.26	3147.0151	12270.28	2932.26	2494.0151							5930.2803	3226.26	4190.0151							7916.2803	2741.26	1435.0151	2215.28	1106.26	3620.0151													9577.4502	2107.0049	3529.6299				9114.4502	2658.0049	3829.6299							7238.4502	3937.0049	3101.6299	11549.145	6057.2202	5748.0498	3848.145	4518.2202	4759.0498	17444.24	3508.5952	7023.5498	2221.24	4489.5952	3549.5498				11130.24	2415.5952	3384.5498	14716.24	3207.5952	4026.5498				4239.2402	919.59521	4485.5498				13635.24	1078.5952	2228.5498	5026.2402	920.59521	4735.5498	9158.3398	9104.4951	3136.595	9942.3398	3321.4951	4576.5947	3543.3401	6067.4951	3082.595	11188.34	3322.4951	4490.5947	12348.34	3077.4951	3840.595				9414.3398	2965.4951	2985.595				11961.04	6082.5801	4799.6602	8594.04	4143.5801	5141.6602	11516.04	3746.5801	4128.6602	5298.04	2482.5801	4161.6602	5745.8203	8205.1855	6190.6602				11229.82	4084.1851	6516.6602													4076.3398	4059.5249	6621.8052	7697.3398	4115.5249	7220.8052				5400.3398	2814.5249	7776.8052	-1704.4502	3205.0801	5107.9551				453.33984	2920.5249	3769.8052	8340.3398	3786.5249	7258.8052				-2238.4502	2100.0801	5908.9551	6097.3398	4749.5249	7257.8052							2918.5049	5919.2852	8766.5605	533.50488	8480.2852	7033.5601				2843.5049	2134.2852	7769.5601										10824.61	5277.9048	3946.4199	4589.6104	5455.9048	1899.4199	2349.6101	2828.9048	1114.4199	5358.6104	3191.9048	1751.4199	9563.6104	7259.9048	5962.4199	2483.6101	2158.9048	1449.4199	2133.6101	2972.9048	1864.4199	3023.825	5787.0601	4975.7651	5112.4849	10644.885	8635.5449	12935.484	6214.8848	12071.545	7168.4849	6361.8848	10000.545	8751.4844	4663.8848	8193.5449	9300.4844	5294.8848	9523.5449				2088.4849	1942.8848	8167.5449	10369.49	5569.0049	4874.7451				8197.4902	3358.0049	11388.745	13190.49	3906.0049	7808.7451	10642.49	2852.0049	5161.7451	8270.4902	1544.0049	7962.7451	7205.4902	970.00488	5637.7451	9475.4902	5089.0049	6383.7451	8048.4902	3276.0049	7549.7451	9752.4902	3777.0049	6126.7451	2685.49	-611.99512	2113.7451	9302.4902	2533.0049	3250.7451				4124.7598	3238.3101	5899.8149	10559.76	8236.3105	6422.8149	3561.7598	1963.3101	5022.8149	4573.7598	1282.3101	7712.8149	7201.7598	3288.3101	6186.8149							3610.7598	1346.3101	4657.8149	259.75977	-126.68994	2534.8149	134.75977	-1031.6899	1326.8149	-1638.2402	-1043.6899	4157.8149	7945.29	5723.4751	12757.12	5358.29	6690.4751	12055.12	10158.29	7949.4751	7869.1201	6322.29	6709.4751	9086.1201				10339.29	6199.4751	7663.1201	6615.29	4521.4751	9974.1201	9416.29	5500.4751	10442.12	8931.29	7230.4751	6822.1201	11035.29	8054.4751	6660.1201	3418.29	3606.4751	4395.1201	4726.585	9212.6201	7665.1401										7342.585	5393.6201	4544.1401	7822.585	3879.6201	6941.1401	7996.585	3515.6201	6753.1401	10550.585	2223.6201	5814.1401	2389.585	2000.6201	11221.141	2854.585	1573.6201	6208.1401	4531.2002	946.50977	5665.5498	3428.2	1093.5098	5145.5498	3514.585	1046.6201	5051.1401	11928.38	8171.1699	9940.4102	13101.38	4576.1699	9805.4102				4762.3799	10296.17	7581.4102	6492.3799	5899.1699	8573.4102	9740.3799	4101.1699	7557.4102	9696.3799	3360.1699	7025.4102	7899.3799	3776.1699	6041.4102	7297.3799	3878.1699	4468.4102	8706.3799	3986.1699	8538.4102	6327.3799	2840.1699	9076.4102	4264.3799	62.169922	8094.4102	6096.3799	411.16992	6208.4102	6577.3799	1061.1699	5355.4102	4928.3799	4121.1699	7089.4102	6455.3799	1127.1699	4919.4102	5654.3799	-333.83008	3563.4102	3484.3799	670.16992	8096.4102	14006.38	6161.105	11151.055							11478.38	5743.105	10991.055				9804.3799	3368.105	9605.0547				7935.3799	2322.105	11784.055	3004.3799	3646.105	6333.0547	5293.3799	1879.105	8271.0547	11844.655	6441.77	9171.96	8308.6553	4996.77	7168.96	8546.29	3415.8701	7564.8999	9006.6553	4957.77	11288.96	15227.655	5602.77	9906.96							6137.6553	2863.77	7313.96	8191.6553	2634.77	7878.96	10865.655	6388.77	7223.96	6165.6553	3547.77	7761.96	7584.6553	4535.77	6314.96				14094.655	5157.77	7141.96	5295.6553	1181.77	5147.96	-54.359375	1525.0254	8712.415	8615.665	4701.0195	3858.6152				10361.665	4752.0195	2213.6152	12971.186	11052.465	13112.405				-911.81445	13479.465	8095.4053	5804.1855	6855.4648	7820.4053	4374.1855	1250.4648	7445.4053	6029.1855	3659.4648	6292.4053	1701.1855	4050.4648	2331.4053				-4000.8145	3767.4648	-444.59473	16647.691	11318.77	15313.57				6477.6904	11776.77	13278.57				13747.69	5167.7695	10848.57	10300.69	6092.7695	11633.57	14545.69	8014.7695	17506.57	9508.6904	4919.7695	12239.57	13168.69	4816.7695	13417.57	11299.69	5108.7695	12345.57	12135.69	4408.7695	7449.5698	9880.6904	4223.7695	7768.5698	15679.69	7988.7695	5719.5698	16190.69	8498.7695	11149.57	8095.6904	-478.23047	9645.5703	9753.6904	3420.7695	9230.5703	5801.6904	3830.7695	13107.57	5479.5698	12588.63	18687.355	3059.5698	8840.6299	9545.3555	5451.5698	3775.6299	10480.355	2616.5698	10973.63	7621.355	1767.5698	8303.6299	10815.355	-113.43018	1974.6299	8274.3555	-1235.5	7520.3203	6460.625	16156.5	4628.3203	4393.625	8345.5	2426.3203	14431.625	6137.5	1256.3203	12578.625	5908.5	-375.67969	7726.625	4249.5	1776.3203	7708.625	6430.5	1252.3203	9220.625	17845.52	8663.2148	20726.475				9745.5195	6794.2148	9067.4746	13491.52	3398.2148	20970.475	6006.5195	12127.215	13474.475	16305.52	13105.215	23107.475	14259.52	4797.2148	16703.475	9457.9199	12851.295	7375.2051	6789.9199	5903.2949	5678.2051	8011.9199	5001.2949	6215.2051	5439.9199	6104.2949	11960.205	11495.92	-105.70508	10703.205	16156.065	17905.125	12244.57	12737.2	19346.066	11518.53				6699.2002	12682.065	11539.53	7906.2002	12562.065	12806.53	1778.2002	14591.065	13916.53	2818.2002	14376.065	10836.53				15269.2	7973.0654	12438.53				6546.2002	7918.0654	3736.5303	11392.2	10286.065	9478.5303	7552.2002	6751.0654	7948.5303	6880.2002	3520.0654	14105.53				13033.2	10739.065	5691.5303				7016.2002	6665.0654	6429.5303	5470.2002	9079.0654	3148.5303	8564.2002	6215.0654	10576.53	9940.2002	6899.0654	9490.5303	5662.2002	7120.0654	4565.5303	6581.2002	9491.0654	9337.5303	10306.2	6970.0654	8193.5303	8093.2002	7185.0654	5550.5303	10637.2	5006.0654	5929.5303				10792.095	2955.75	4898.4048	8652.0947	4169.75	3310.4048	13920.095	4130.75	3743.4048	6290.02	4162.7451	7387.5801	1810.02	5378.7451	5088.5801	14251.02	5173.7451	4933.5801													12834.02	4625.7451	4333.5801	7105.02	2565.7451	4699.5801	12465.02	4088.7451	4845.5801	7703.02	2896.7451	3637.5801	9548.0195	2677.7451	4977.5801	8623.0195	2618.7451	4615.5801	5551.02	3055.7451	4516.5801	4704.02	2089.7451	3525.5801	9946.0195	2851.7451	5331.5801				10993.365	2488.3901	5477.54				2683.3652	1168.3901	3175.54	7462.3652	1591.3901	4241.54				4830.3652	1858.3901	4440.54							8282.3652	2210.3901	2421.54	3860.3652	1237.3901	4042.54	3163.2798	7388.71	3503.5	12205.279	3365.71	5512.5							13218.195	3751.7949	3152.6948	12681.195	2640.7949	3879.6948	6613.1953	3982.7949	2097.6948	13746.195	3116.7949	2484.6948	9160.1953	3294.7949	3204.6948	11723.195	3633.7949	2057.6948				12296.195	3589.7949	2457.6948				12648.195	3491.7949	3624.6948	8402.1953	1861.7949	1542.6948	6145.1953	2851.7949	955.69482				11539.195	3436.7949	3330.6948	16580.195	3644.7949	4440.6948				8429.5645	3793.48	4417.7549	5954.5649	1836.48	3454.7549	4711.2002	1258.8252	2922.3401	-2048.875	2912.7402	2789.2798	52.125	1279.7402	2439.2798	3260.125	1364.7402	2037.2798	4561.125	920.74023	4341.2798	10555.965	2175.5752	3720.8101	11173.965	1415.5752	3025.8101	7642.9648	302.5752	3292.8101	5009.9053	2497.2402	3875.5298	4028.9053	3716.2402	2258.5298
						8938.7344	4100.4551	3884.45							8618.6152	5004.855	4483.98				3923.615	6996.855	3390.98	3888.615	3043.855	5359.98	7996.6152	3138.855	4003.98	6087.6152	3005.855	4264.98				7824.6152	3567.855	3651.98				9883.6152	2851.855	2882.98	7441.6152	5113.855	5586.98	7143.6152	3435.855	3621.98				10074.615	4585.855	3704.98				6048.6152	2343.855	5628.98	4090.8149	6244.625	3824.1602	4687.8149	1170.625	3205.1602																			10598.15	2283.5801	4530.5352	10338.15	4150.5801	1038.5352							6287.1499	3903.5801	3583.5352							8649.1504	3605.5801	2361.5352	255.1499	1457.5801	3228.5352													10149.615	2818.3701	4328.9053				10866.615	2809.3701	4411.9053							7804.6152	2407.3701	3781.905	11125.695	6133.6348	5798.23	3343.6948	5389.6348	3867.23	14973.035	6238.915	8330.2051	3523.0349	6533.915	4488.2051				11422.035	3516.915	4781.2051	16586.035	5546.915	3615.2051				7773.0352	3391.915	4151.2051				12393.035	3235.915	2769.2051	4372.0352	2156.915	5351.2051	8250.7598	8395.3906	3491.665	10381.76	4220.3901	2899.665	2921.76	5916.3901	4389.665	9491.7598	2240.3901	4454.665	10761.76	1890.3901	3603.665				8850.7598	3579.3901	3922.665				13782.75	4996.6802	4583.165	11870.75	3401.6802	5568.165	10217.75	4267.6802	3025.165	7209.75	1998.6802	2100.165	8706.7305	5822.6499	6643.0601				11950.73	3769.6499	5458.0601													6103.1499	3326.5098	7904.3047	12448.15	5306.5098	8380.3047				5068.1499	1316.5098	6241.3047	3246.3	2896.1548	5964.1548				2226.1499	651.50977	4131.3047	9453.1504	1526.5098	8329.3047				2895.3	1673.1548	5928.1548	6473.1499	855.50977	6301.3047							6360.4751	8726.4746	5989.4248	5939.4751	13633.475	5142.4248				6901.4751	2385.4751	5957.4248										11296.471	4120.5151	5072.7402	4936.4702	1512.5151	6739.7402	2720.4702	-1286.4849	4680.7402	3358.4702	360.51514	5131.7402	10745.471	2707.5151	8080.7402	1853.4702	-1241.4849	5152.7402	1850.4702	635.51514	5735.7402	4004.8799	5916.395	5741.7451	4416.6548	11240.785	7641.5898				7153.6548	6121.7852	10671.59	5167.6548	4365.7852	7807.5898	7726.6548	6018.7852	8200.5898				1983.6548	1659.7852	5383.5898	11178.11	9034.0098	9794.3945				9344.1104	2010.0098	12549.395	12927.11	6374.0098	11971.395	10473.11	3876.0098	7020.395	5670.1104	4924.0098	9655.3945	6018.1104	2909.0098	9634.3945	9094.1104	3241.0098	10832.395	10154.11	5881.0098	7822.395	11901.11	5154.0098	11806.395	2536.1101	146.00977	6004.395	11436.11	5708.0098	9356.3945				6705.2549	5849.0552	4043.8452	13289.255	3996.0552	7741.8452	5438.2549	3846.0552	7629.8452	9021.2549	4360.0552	4211.8452	10187.255	4439.0552	8078.8452							3682.2549	3147.0552	7455.8452	2088.2549	-551.94482	3253.8452	2891.2549	830.05518	2704.8452	676.25488	183.05518	5866.8452	10288.5	4073.3301	12388.675	4574.5	7673.3301	10968.675	9662.5	6908.3301	7473.6748	7445.5	4863.3301	8287.6748				8749.5	6011.3301	7777.6748	5338.5	5063.3301	8867.6748	10079.5	4462.3301	8781.6748	8222.5	5860.3301	6917.6748	11531.5	5848.3301	5884.6748	2063.5	757.33008	5442.6748	4904.2002	10350.51	8276.5498										7230.2002	4506.5098	5698.5498	10211.2	5834.5098	7531.5498	8602.2002	5557.5098	5845.5498	12736.2	3870.5098	9737.5498	5326.2002	3081.5098	9168.5498	5435.2002	1835.5098	7782.5498	2875.4551	1430.1699	6753.665	3665.4551	2555.1699	4674.665	4964.2002	3113.5098	6216.5498	8906.8701	7279.5049	9856.2852	11535.87	8651.5049	7528.2852				3236.8701	12091.505	9846.2852	3441.8701	10104.505	8290.2852	6515.8701	6007.5049	6638.2852	10795.87	5146.5049	5969.2852	8385.8701	5277.5049	8775.2852	4075.8701	4691.5049	5915.2852	7370.8701	5813.5049	5947.2852	6833.8701	4202.5049	5937.2852	3817.8701	3946.5049	6226.2852	4692.8701	2652.5049	7117.2852	4938.8701	4435.5049	5313.2852	4617.8701	3877.5049	8244.2852	5461.8701	2588.5049	5839.2852	3903.8701	1967.5049	5532.2852	2485.8701	2644.5049	5378.2852	11636.55	3613.895	13714.005							9415.5498	3134.895	8105.0049				8440.5498	3432.895	9115.0049				4862.5498	1986.895	11048.005	1421.55	4078.895	6889.0049	4546.5498	627.89502	8399.0049	10409.29	6027.8701	9227.9004	8196.29	4153.8701	6892.8999	9943.5449	4221.1001	5749.9102	8547.29	3015.8701	6394.8999	13489.29	3801.8701	9874.9004							4526.29	2169.8701	7639.8999	5067.29	672.87012	8579.9004	8704.29	3962.8701	7006.8999	5235.29	4035.8701	9625.9004	5723.29	3175.8701	7363.8999				13601.29	3704.8701	4722.8999	3328.29	3731.8701	5643.8999	4970.3848	2506.9004	10969.5	10154.36	4265.0498	8401.46				10917.36	6177.0498	15165.46	17076.23	10117.075	15274.36				1931.2305	12051.075	11811.36	10584.23	-490.9248	7221.3604	7960.2305	-256.9248	9054.3604	10351.23	2914.0752	4698.3604	5433.2305	-1770.9248	6274.3604				7330.2305	4263.0752	4415.3604	19205.33	8190.7695	9433.3398				7493.3301	12843.77	11620.34				13722.33	4708.7695	10359.34	12618.33	5422.7695	13418.34	15872.33	8352.7695	12738.34	8051.3301	5596.7695	12430.34	12130.33	3166.7695	13180.34	12144.33	3938.7695	12038.34	12694.33	402.76953	6205.3398	7637.3301	2515.7695	10023.34	16618.33	6216.7695	10241.34	17149.33	6506.7695	10846.34	11171.33	555.76953	8755.3398	7237.3301	2346.7695	9148.3398	9053.3301	1797.7695	12712.34	4161.04	12027.439	13590.98	1789.04	10687.439	3802.9805	4775.04	6802.4399	6215.9805	4132.04	10678.439	930.98047	6.0400391	5627.4399	2918.9805	-401.95996	279.43994	1150.9805	3938.5	13448.189	8571.1504	19292.5	8068.1899	7408.1499	14694.5	9198.1895	16239.15	14937.5	9644.1895	9918.1504	8108.5	5248.1899	8660.1504	8639.5	6650.1899	10837.15	8793.5	5724.1899	13330.15	12392.245	7471.5596	12564.67				6864.2451	10711.56	193.66992	11148.245	3842.5596	13299.67	5542.2451	7964.5596	3716.6699	15302.245	14280.56	16411.67	9060.2451	5467.5596	6515.6699	-1005.2754	16996.16	6825.6748	-5171.2754	4542.1602	7656.6748	-324.27539	11344.16	3789.6748	-570.27539	7612.1602	6804.6748	3268.7246	4832.1602	10738.675	9672.5391	12157.76	-159.64453	13702.94	22669.1	12436.369				6885.9404	13153.1	6880.3691	5334.9404	14795.1	6057.3691	950.94043	14368.1	11415.369	3855.9404	12994.1	5396.3691				17540.941	5959.0996	10355.369				7728.9404	7223.0996	6218.3691	11301.94	8068.0996	4662.3691	8733.9404	4880.0996	3798.3691	4986.9404	1944.0996	8333.3691				14316.94	8312.0996	5554.3691				3871.9404	6493.0996	4882.3691	10248.94	2335.0996	-540.63086	7357.9404	4376.0996	4443.3691	8886.9404	7239.0996	4838.3691	8109.9404	4329.0996	4244.3691	8431.9404	3205.0996	5533.3691	4756.9404	3035.0996	2959.3691	6682.9404	3263.0996	6174.3691	8437.9404	2871.0996	5286.3691				16113.905	3092.2998	3374.9648	9391.9053	5441.2998	3508.9648	15379.905	3181.2998	4351.9648	9144.46	4231.1699	6913.2349	4370.46	4535.1699	5874.2349	17099.461	4725.1699	4553.2349													14864.46	3550.1699	3114.2349	8018.46	2415.1699	5187.2349	12779.46	2583.1699	4435.2349	9924.46	2413.1699	5710.2349	10680.46	1810.1699	7888.2349	12932.46	2540.1699	4968.2349	7325.46	1903.1699	4142.2349	7301.46	1087.1699	2714.2349	8781.46	2474.1699	5532.2349				13403.38	3305.0601	4310.5547				8010.3799	703.06006	3434.5549	6336.3799	1075.0601	4763.5547				8855.3799	1098.0601	3661.5549							10802.38	1323.0601	3189.5549	4142.3799	1921.0601	5025.5547	4446.4854	8789.1094	4802.2051	14265.485	3015.1099	5108.2051										3301.48	1495.9751	3912.4399	6513.48	3157.9751	2370.4399	10429.48	2355.9751	3018.4399	5974.48	1498.9751	3167.4399	9601.4805	2857.9751	3187.4399				9521.4805	4421.9751	3890.4399				6863.48	2839.9751	3871.4399	6244.48	2133.9751	2752.4399	5427.48	2684.9751	2189.4399				11234.48	2858.9751	4787.4399	12932.48	3277.9751	5465.4399				9806.8301	3193	3629.0498	4899.8301	2659	2849.0498	3361.5449	289.27979	3191.0649	3342.085	1879.6699	3868.8599	5465.085	1486.6699	2974.8599	9466.085	1465.6699	3280.8599	9190.085	1612.6699	3691.8599	11140.45	3416.71	3243.98	7718.4502	3054.71	2873.98	4436.4502	2214.71	2640.98	6484.8252	2626.1748	4781.3652	5192.8252	2051.1748	3470.3652
						12556.135	4561.5649	3724.8848							6332.5249	3855.8252	2659.7051				2990.5249	3842.8252	1245.7051	2555.5249	1373.8252	2240.7051	9570.5254	2581.8252	2229.7051	6524.5249	1331.8252	2185.7051				7492.5249	2047.8252	2068.7051				8396.5254	2517.8252	1591.7051	5235.5249	2003.8252	3259.7051	4879.5249	1693.8252	731.70508				8850.5254	2448.8252	2083.7051				5285.5249	2588.8252	2666.7051	7577.4248	8909.9551	4455.6953	6404.4248	2988.9551	5041.6953																			11797.14	2432.355	4772.9751	14015.14	1227.355	2981.9751							7718.1396	2824.355	4524.9751							10432.14	2112.355	4347.9751	2126.1399	169.35498	3402.9751													9812.8555	2403.415	3397.845				10608.855	1480.415	4990.8447							8857.8555	1963.415	4065.845	10144.29	5695.355	6264.27	3292.29	4411.355	2693.27	13901.955	5503.9102	7900.4951	2234.9551	5230.9102	3521.4951				9067.9551	3166.9102	3995.4951	12684.955	4202.9102	4524.4951				6977.9551	2251.9102	4388.4951				10859.955	2786.9102	3037.4951	1671.9551	1201.9102	3531.4951	9120.1104	8908.79	2544.8901	11536.11	3779.79	3722.8901	3897.1101	7088.79	3505.8901	8399.1104	2590.79	4092.8901	11568.11	2528.79	3083.8901				10390.11	3064.79	3274.8901				14066.915	3910.5352	3645.585	10674.915	4525.5352	4065.585	10182.915	4089.5352	2612.585	5593.915	1991.5352	4299.585	4726.5601	8419.7246	5400.1899				11268.561	2676.7251	6282.1899													1512.5498	6687.0801	4311.9551	8107.5498	5152.0801	7044.9551				418.5498	3473.0801	2815.9551	1891.46	1940.915	6461.0249				-2919.4502	2612.0801	4492.9551	3158.5498	3744.0801	7780.9551				1827.46	3176.915	8736.0254	1471.5498	2689.0801	4643.9551							5170.6748	7689.7998	11766.035	3998.675	12781.8	9954.0352				6591.6748	5258.7998	5123.0352										12537.15	3109.5049	6394.1499	3375.1499	1673.5049	4786.1499	752.1499	196.50488	4684.1499	4624.1499	-788.49512	6069.1499	7894.1499	3199.5049	6174.1499	1541.1499	407.50488	3792.1499	1240.1499	-203.49512	6037.1499	805.96484	2644.5601	3952.1851	7311.9648	7201.835	10809.36				8373.9648	6985.835	11041.36	10536.965	4732.835	9306.3604	8719.9648	4921.835	7947.3604				4481.9648	24.834961	6914.3604	8516.8203	5613.605	6749.3599				7229.8198	3272.605	6637.3599	10737.82	5079.605	7415.3599	11059.82	3877.605	6947.3599	6042.8198	3341.605	4932.3599	4889.8198	2621.605	6491.3599	8593.8203	6350.605	7550.3599	8762.8203	4693.605	5081.3599	9836.8203	5778.605	1875.3599	1163.8198	1180.605	3892.3599	8741.8203	5578.605	5520.3599				6221.4048	4220.2051	6090.625				5086.4048	3485.2051	6557.625	7007.4048	1404.2051	7760.625	7615.4048	2110.2051	7252.625							3180.4048	1262.2051	6946.625	504.40479	-839.79492	2791.625	1169.4048	-126.79492	1690.625	-1115.5952	-1097.7949	4261.625	7764.46	9130.0195	16690.449	5105.46	8769.0195	11575.45	11415.46	7881.02	8091.4502	7463.46	9283.0195	7693.4502				7725.46	7210.02	7840.4502	6043.46	6649.02	7941.4502	7395.46	7114.02	9039.4502	8322.46	7136.02	6532.4502	10573.46	7738.02	9464.4502	2593.46	3134.02	7147.4502	5132.4551	12656.17	7816.665										6939.4551	5211.1699	8071.665	8322.4551	5167.1699	8030.665	10725.455	4881.1699	8249.665	9416.4551	3162.1699	11058.665	5171.4551	3370.1699	12534.665	4768.4551	2356.1699	5997.665	5923.9399	-1337.6797	7063.5498	3326.9399	-2825.6797	5947.5498	4151.4551	2580.1699	6533.665	8076.4053	8826.8447	9417.2549	13353.405	7445.8447	12351.255				4965.4053	9222.8447	8357.2549	5879.4053	8819.8447	8642.2549	7746.4053	7201.8447	7652.2549	10494.405	5379.8447	7257.2549	8890.4053	4862.8447	10145.255	6270.4053	6733.8447	5209.2549	9034.4053	4947.8447	11514.255	7294.4053	4363.8447	7653.2549	4093.405	2657.845	6659.2549	4811.4053	4392.8447	7524.2549	7249.4053	3547.845	5735.2549	5752.4053	4415.8447	7451.2549	6294.4053	3190.845	4766.2549	3223.405	4015.845	5290.2549	2696.405	3717.845	6847.2549	12503.96	4507.4902	10895.045							9904.96	8869.4902	7118.0449				8688.96	5142.4902	10160.045				4652.96	3861.4902	7892.0449	343.95996	3633.4902	5246.0449	3946.96	2428.4902	6959.0449	10226.545	6516.1001	7002.9102	6563.5449	3991.1001	5564.9102	8104.7646	6274.875	9610.6748	8631.5449	2786.1001	6245.9102	15185.545	4015.1001	8254.9102							6149.5449	1871.1001	8534.9102	5793.5449	1381.1001	7819.9102	10051.545	5469.1001	6904.9102	5506.5449	1912.1001	9473.9102	6026.5449	3546.1001	6355.9102				11964.545	2909.1001	5129.9102	5294.5449	2491.1001	7198.9102	2016.8301	-1464.8701	9320.7246	13588.165	4095.1602	5799.5801				15903.165	4447.1602	13147.58	18447.289	12675.205	21159.906				6898.29	14082.205	8265.9053	16635.289	6529.2051	14560.905	14571.29	3525.2051	12675.905	19318.289	6896.2051	7857.9053	13159.29	6303.2051	7336.9053				12433.29	9578.2051	7641.9053	15546.25	5453.2002	13824.625				3753.25	9487.2002	10872.625				7311.25	6133.2002	9249.625	9819.25	3600.2002	12757.625	9265.25	6133.2002	14222.625	3604.25	2345.2002	9950.625				10900.25	1883.2002	13200.625	8890.25	2660.2002	9276.625	4443.25	1103.2002	11621.625				10036.25	4268.2002	12212.625	7459.25	-1219.7998	8148.625	6225.25	4175.2002	12393.625	8832.25	997.2002	11796.625	6563.1748	9742.5352	9580.835	4572.1748	4872.5352	4823.835	5311.1748	1456.5352	5073.835	2462.1748	7989.5352	5785.835	200.1748	6598.5352	6067.835	-507.8252	-783.46484	-485.16504	633.02539	7141.8604	8378.8701	20523.025	4509.8604	9796.8701	11744.025	1709.8604	15936.87	7769.0254	3202.8604	10960.87	4693.0254	933.86035	9740.8701	7182.0254	2862.8604	4193.8701	11887.025	257.86035	10773.87	12002.625	5748.1797	12967.795				5143.625	9193.1797	3312.7949	12306.625	-450.82031	18545.795	5170.625	8059.1797	3760.7949	12367.625	10190.18	20549.795	10264.625	4009.1797	9497.7949	6863.4404	16840.205	11658.9	4764.4404	6725.2051	7364.9004	7096.4404	7628.2051	6836.9004	4268.4404	6777.2051	12767.9	9824.4404	5303.2051	11587.9	15125.715	11354.63	11810.165	10993.875	21255.055	11682.045				9098.875	14291.055	9930.0449	7843.875	13992.055	11952.045	4547.875	15445.055	16129.045	5104.875	15465.055	12713.045				10800.875	7253.0547	9405.0449				6638.875	8642.0547	8068.0449	10397.875	6948.0547	6392.0449	8218.875	7050.0547	5560.0449	6534.875	2477.0547	11850.045				11283.875	6334.0547	8784.0449				3407.875	7900.0547	4906.0449	3687.875	8095.0547	6707.0449	12666.875	3929.0547	8878.0449	9559.875	10086.055	9169.0449	10845.875	7681.0547	6882.0449	8071.875	7856.0547	7116.0449	6851.875	7357.0547	5913.0449	6085.875	4796.0547	6815.0449	9016.875	4120.0547	8945.0449				12219.205	3702.085	4880.2651	8481.2051	4689.085	4271.2651	12495.205	3809.085	2506.2651	3133.1899	2059.8701	6475.2148	3202.1899	7024.8701	6126.2148	9039.1895	1892.8701	3849.2148													10785.189	3070.8701	5437.2148	6643.1899	2036.8701	4250.2148	10540.189	2685.8701	5473.2148	6705.1899	2490.8701	3495.2148	11307.189	2089.8701	5524.2148	9846.1895	1810.8701	4392.2148	3691.1899	2727.8701	4147.2148	4517.1899	1523.8701	2732.2148	9564.1895	3035.8701	4712.2148				12942.545	4220.5352	3445.2798				7895.5449	1370.5352	4019.2798	4662.5449	885.53516	2982.2798				6097.5449	2414.5352	3177.2798							8594.5449	2145.5352	3740.2798	5281.5449	1567.5352	3733.2798	4815.895	7585.5098	4185.875	13898.895	4452.5098	6204.875										10006.93	1817.0649	7812.6748				12752.93	3496.0649	4502.6748	10914.93	1946.0649	4249.6748	11068.93	3377.0649	4303.6748				13454.93	4657.0649	4909.6748				12152.93	2865.0649	4441.6748	9492.9297	2054.0649	3433.675	9381.9297	2906.0649	2948.675				13439.93	2208.0649	4769.6748	16600.93	3735.0649	5974.6748				8741.6396	2150.3652	3639.1748	4461.6396	436.36523	3490.1748	3663.4199	626.54492	2899.0649	4676.1953	3318.5	4046.8601	6715.1953	2167.5	3695.8601	9042.1953	2125.5	2929.8601	10091.195	1790.5	3770.8601	11315.805	2347.8452	3459.105	8571.8047	2949.8452	2573.105	5616.8047	1564.8452	3772.105	6024.75	2974.2998	3531.9751	8518.75	4378.2998	2567.9751
						12383.765	2366.7949	4376.855							772.39014	2663.9399	3005.7451				1925.3901	4720.9399	1379.7451	542.39014	1074.9399	5314.7451	5578.3901	1734.9399	4132.7451	3075.3901	892.93994	4293.7451				5106.3901	1280.9399	1935.7451				6399.3901	2534.9399	3670.7451	2609.3901	1708.9399	3440.7451	3518.3901	1625.9399	2186.7451				8763.3906	5030.9399	3797.7451				5578.3901	675.93994	5549.7451	5285.5249	7646.6797	3823.0298	6823.5249	3760.6799	3252.0298																			10200.01	2327.375	5599.6548										7658.0098	3628.375	2666.6548							9866.0098	3021.375	3560.6548	2032.01	1570.375	3912.6548													9908.7695	2373.9448	3810.4048				9815.7695	2290.9448	3670.4048							7998.77	1856.9448	3914.4048	12094.135	6026.9102	5729.2852	3988.135	6141.9102	3919.2849	14959.88	4042.0752	6781.9751	3200.8799	5276.0752	1814.9751				10259.88	4601.0752	3989.9751	15350.88	3817.0752	3370.9751				9918.8799	2532.0752	3092.9751				13430.88	2021.0752	2227.9751	2417.8799	668.0752	1634.9751	8554.1797	7848.9302	1187.8252	12380.18	3664.9302	4244.8252	2776.1799	3789.9302	3275.8252	8234.1797	2522.9302	3332.8252	12371.18	3085.9302	4029.8252				11045.18	2891.9302	3190.8252				11798.51	3601.7549	3735.1748	11699.51	3270.7549	3770.1748	8615.5098	3168.7549	3165.1748	8064.5098	1367.7549	2522.1748	6049.8799	6789.21	6199.27				9869.8799	2809.21	2548.27													6149.2998	3182.1548	6366.1548	12331.3	6452.1548	7576.1548				6651.2998	2487.1548	2470.1548	744.18506	7683.8599	9738.5752				2657.3	1605.1548	4911.1548	9163.2998	3184.1548	5217.1548				2389.1851	7887.8599	5600.5752	5701.2998	3269.1548	5002.1548							6056.2148	4784.6802	9570.8701	5017.2148	7777.6802	6651.8701				5921.2148	4076.6802	8121.8701										11491.01	5433.5601	8933.3105	1433.0098	4466.5601	8514.3105	-821.99023	1638.5601	6507.3101	3349.0098	2151.5601	8773.3105	6529.0098	5194.5601	9359.3105	-78.990234	2058.5601	6392.3101	534.00977	1844.5601	6991.3101	2443.6299	1338.1401	7378.54	6524.0352	8474.0049	7120.5498				12025.035	5327.0049	9508.5498	4844.0352	2762.0049	6913.5498	7916.0352	4490.0049	6478.5498				2790.0349	1285.0049	5174.5498	10445.62	8315.5801	7835.1602				9389.6201	4301.5801	13248.16	10756.62	7674.5801	8069.1602	10518.62	4208.5801	10765.16				9883.6201	3261.5801	7738.1602	11412.62	4494.5801	8058.1602	9854.6201	6073.5801	10495.16	10223.62	4915.5801	6863.1602	3909.6201	1592.5801	7382.1602	9804.6201	5429.5801	5092.1602				5362.71	3718.1499	7095.9902				4232.71	4899.1499	7344.9902	5807.71	3056.1499	8207.9902	5557.71	3587.1499	7524.9902							3581.71	313.1499	6989.9902	901.70996	90.149902	3332.9902	1920.71	-437.8501	4605.9902	-1281.29	494.1499	5255.9902	5965.7002	5886.3252	14729.6	368.7002	8209.3252	13401.6	7294.7002	6856.3252	8975.5996	5735.7002	5209.3252	9727.5996				3915.7002	3662.3252	7526.6001	3171.7002	4323.3252	6000.6001	8524.7002	6169.3252	8774.5996	6465.7002	5209.3252	9651.5996	5996.7002	6724.3252	5092.6001	-216.2998	1428.3252	5933.6001	4731.9399	9009.3203	7518.5498										9047.9395	-12.679688	7305.5498	9455.9395	2649.3203	6252.5498	9951.9395	510.32031	6790.5498	11310.939	-288.67969	10646.55	3827.9399	-1858.6797	10293.55	3803.9399	-1671.6797	5750.5498	2490.9702	1934.4702	6261.4951	978.97021	1770.4702	5196.4951	4315.9399	-1431.6797	6693.5498	12841.635	8450.0498	10007.311	12633.635	7613.0498	7521.3101				5965.6348	8243.0498	6195.3101	4799.6348	7899.0498	8297.3105	8622.6348	5359.0498	5005.3101	9945.6348	4907.0498	6750.3101	10116.635	5421.0498	7651.3101	6968.6348	6211.0498	4302.3101	9387.6348	3434.0498	6483.3101	7153.6348	3812.0498	4922.3101	4837.6348	2739.0498	5702.3101	5245.6348	2909.0498	5740.3101	7526.6348	2547.0498	3585.3101	5047.6348	5227.0498	5737.3101	6809.6348	2925.0498	3865.3101	2916.635	2537.0498	4515.3101	2722.635	1965.0498	4724.3101	11623.385	6395.5552	9411.6699							9407.3848	8388.5547	9168.6699				7861.3848	4601.5552	8072.6699				4590.3848	3957.5552	11759.67	1140.385	6623.5552	5760.6699	4611.3848	3330.5552	6343.6699	12811.765	7007.875	8138.6748	8881.7646	4350.875	8173.6748	10633.875	4554.2998	6007.9551	9240.7646	5645.875	6569.6748	15093.765	8095.875	4954.6748							6857.7646	4257.875	8690.6748	6465.7646	2317.875	6324.6748				6886.7646	4559.875	7137.6748	8246.7646	5076.875	5719.6748				11199.765	5315.875	7563.6748	4300.7646	3626.875	7635.6748	6520.1055	796.53516	17373.385	10714.835	5414.46	4077.5801				16856.836	5830.46	5706.5801	17052.885	16030.25	16489.551				5290.8848	14564.25	6160.5498	13587.885	6806.25	10855.55	16459.885	7903.25	11028.55	13218.885	6733.25	8759.5498	8643.8848	6369.25	4253.5498				11738.885	6629.25	3347.5498	14503.215	6784.8652	7378.7451				7289.2148	13966.865	6675.7451				13130.215	7913.8652	6568.7451	11974.215	5206.8652	6244.7451	10563.215	4666.8652	8965.7451	8356.2148	3596.8652	12414.745				7878.2148	4698.8652	5112.7451	12355.215	3450.8652	4748.7451	4029.2148	2095.8652	7346.7451				10837.215	5831.8652	6994.7451	8433.2148	-451.13477	4156.7451				9211.2148	1712.8652	9569.7451	3230.415	9475.9043	16005.859	-570.58496	10081.904	7845.8599	4207.415	3577.9048	8567.8594	303.41504	11461.904	7147.8599	-2912.585	6733.9048	8919.8594	-4635.585	337.90479	3073.8599	82.304688	15545.154	7289.0547	12652.305	7523.1548	8044.0547	8813.3047	8531.1543	15096.055	9607.3047	6341.1548	12373.055	4944.3047	4573.1548	10100.055	316.30469	3656.1548	7686.0547	6571.3047	7822.1548	6130.0547	10399.56	4347.4902	15170.01				5977.5596	6386.4902	2470.0098	11367.56	904.49023	12008.01	3983.5596	11566.49	6016.0098	13749.56	8418.4902	11184.01	10949.56	6953.4902	2497.0098	5916.9902	18429.664	6553.085	2452.9902	8427.665	6580.085	8332.9902	13275.665	3884.085	3093.9902	10357.665	9890.085	8434.9902	7705.665	7822.085	16074.775	15936.33	6143.3896	13371.815	20160.641	13116.305				9466.8154	13416.64	13400.305	7891.8154	15537.64	11401.305	2900.8154	17808.641	13749.305	3425.8154	14725.64	12182.305				15860.815	8688.6396	13371.305				6762.8154	8865.6396	11839.305	13084.815	6179.6396	9136.3047	8368.8154	5521.6396	8718.3047	7435.8154	2366.6396	18710.305				17053.816	7232.6396	9531.3047				5090.8154	5422.6396	10896.305	9288.8154	5217.6396	6697.3047	8014.8154	3937.6396	10896.305	10056.815	9084.6396	9102.3047	8790.8154	5562.6396	8202.3047	7860.8154	7675.6396	7721.3047	10347.815	2695.6396	11552.305	7171.8154	7852.6396	9073.3047	11971.815	2783.6396	8538.3047				11144.936	3652.5649	3230	8988.9355	4963.5649	3475	15202.936	3915.5649	4024	9005.7354	3479.6001	7077.5098	5610.7354	7765.6001	4311.5098	13333.735	5493.6001	4551.5098													14172.735	2052.6001	2737.5098	8315.7354	2342.6001	3095.5098	11926.735	3669.6001	4621.5098	8794.7354	3266.6001	4027.5098	11631.735	2209.6001	7246.5098	12014.735	3031.6001	3445.5098	6091.7354	2280.6001	3265.5098	7147.7354	1108.6001	2140.5098	10264.735	2822.6001	2849.5098				13422.475	4403.3701	6016.46							7355.4751	2424.3701	3460.46				8750.4746	2772.3701	4421.46							10713.475	1753.3701	4209.46	5933.4751	2458.3701	4441.46	5471.6699	7105.9702	4218.6348	14260.67	4061.9702	6779.6348										12485.38	3114.23	5215.9702				12865.38	3560.23	3060.9702	8908.3799	2402.23	3483.9702	10681.38	2927.23	2498.9702				11351.38	3876.23	2531.9702				11591.38	2965.23	4059.9702	7305.3799	1433.23	3709.9702	8737.3799	4586.23	2728.9702				13637.38	3338.23	3745.9702	13790.38	3091.23	5382.9702				8166.2803	1823.1699	2171.3901	3997.28	1743.1699	3011.3901	3729.4851	427.38477	2321.79	2407.8901	4893.5601	2893.855	2852.8901	2843.5601	2930.855	5221.8901	2453.5601	2148.855	9027.8906	1413.5601	4079.855	10431.115	2328.9702	2987.8	4558.1152	1418.9702	3710.8	1623.1152	1824.9702	4361.7998	8385.0957	2019.1748	4759	6899.0952	2853.1748	3858
						11382.405	4804.6001	5122.5547							6513.4302	4405.2402	2564.0649				2593.4302	6406.2402	2221.0649	3704.4302	2681.24	4236.0649	6956.4302	2861.24	3790.0649	6078.4302	2761.24	4202.0649				7299.4302	2513.24	1607.0649				8910.4297	2925.24	2987.0649	7150.4302	3860.24	2993.0649	7699.4302	2876.24	1407.0649				11829.43	8104.2402	2913.0649				3428.4302	3365.24	3466.0649	7059.1299	7823.3652	1990.0498	5611.1299	2342.3652	4388.0498																			9471.1699	3282.355	2908.02										8069.1699	3383.355	3705.02							10424.17	3009.355	1943.02	1350.1699	1295.355	2664.02													9774.8105	2518.7852	3246.5801				9631.8105	1798.7852	4115.5801							9950.8105	2713.7852	3865.5801	7581.4502	4176.0498	4586.3848	1481.4502	4307.0498	4598.3848	14335.605	4923.1548	7990.5151	466.60498	4392.1548	3331.5151							12861.605	3453.1548	4304.5151				7378.605	1776.1548	3624.5151				10461.605	2160.1548	3764.5151	2468.605	1707.1548	5242.5151	10056.655	9161.2148	3566.6851	9346.6553	3449.2148	4175.6851	2583.655	6236.2148	4548.6851	3544.655	1795.2148	4691.6851	9020.6553	2438.2148	3619.6851				8794.6553	2888.2148	3265.6851				10161.265	3541.8452	4766.605	11137.265	2981.8452	5022.605	7960.2646	2941.8452	4743.605	4676.2646	2095.8452	4652.605	4987.2402	7530.4702	8709.1396				10686.24	3438.4702	3432.1399													5934.46	7162.915	5182.0249	14285.46	5423.915	7522.0249				4064.46	2809.915	5966.0249	4259.5547	11707.58	3198.8901				327.45996	2287.915	8288.0254	6817.46	3472.915	5951.0249				3819.5549	6062.5801	-1242.1099	5119.46	3156.915	7676.0249							4017.5098	5457.3198	10040.995	2916.5098	15335.32	5808.9951				5969.5098	5298.3198	9132.9951										7693.2803	4099.7251	9451.7793	4734.2803	5261.7251	6537.7798	4171.2803	1197.7251	6069.7798	5992.2803	2778.7251	9083.7793	9171.2803	5402.7251	9263.7793	2812.28	2084.7251	7383.7798	3451.28	972.7251	8021.7798	3869.8149	105.68018	3569.7148	7319.25	8144.2251	8572.1797				9734.25	6439.2251	10160.18	8025.25	2274.2251	9828.1797	8990.25	5081.2251	8297.1797				3039.25	1090.2251	6080.1802	10024.525	9896.7207	7619.2051				8145.5249	4100.7202	10791.205	10218.525	9168.7207	7499.2051	9289.5254	6788.7202	7507.2051				6355.5249	4191.7202	8045.2051	7137.5249	3646.7202	7944.2051	8717.5254	5786.7202	5973.2051	7891.5249	6925.7202	6948.2051	3048.5249	3144.7202	4089.2051	7427.5249	6978.7202	4577.2051				6297.0552	3858.1299	2774.1201				5156.0552	1305.1299	3025.1201	6284.0552	-79.870117	5215.1201	6229.0552	3299.1299	6279.1201							1838.0552	421.12988	1396.1201	244.05518	-1408.8701	1812.1201	73.055176	-921.87012	3511.1201	-1076.9448	-2500.8701	814.12012	10129.64	3785.1401	10445.795	4917.6396	7299.1401	9827.7949	11037.64	6086.1401	5512.7949	9397.6396	2652.1401	4696.7949				6775.6396	1694.1401	5527.7949	6725.6396	2158.1401	5334.7949	8679.6396	4589.1401	3463.7949	6126.6396	1614.1401	3853.7949	11354.64	4829.1401	5336.7949	3022.6399	834.14014	2972.7949	4051.9702	10641.471	7708.4951										5216.9702	6553.4702	8605.4951	8127.9702	8053.4702	5987.4951	6553.9702	4348.4702	4905.4951	7362.9702	5499.4702	12289.495	2944.9702	3442.4702	7234.4951	1548.9702	3261.4702	6440.4951	2614.605	5287.77	4775.0601	3184.605	4598.77	3035.0601	2855.9702	2728.4702	6621.4951	10714.775	8688.0195	3870.7646	12970.775	8198.0195	5155.7646				3415.7749	11127.02	1633.7646	3769.7749	6378.02	1886.7646	9417.7754	4942.02	944.76465	8616.7754	6034.02	2443.7646	9215.7754	5421.02	2370.7646	5737.7749	5410.02	-2074.2354				5638.7749	3475.02	2411.7646	3668.7749	3963.02	380.76465	3417.7749	1742.02	-1312.2354	5602.7749	3985.02	2521.7646	3915.7749	2791.02	144.76465	5013.7749	2728.02	-323.23535	2575.7749	2831.02	308.76465	2997.7749	1378.02	-644.23535	9069.2549	3009.0049	8609.6953							9726.2549	2863.0049	4917.6948				5611.2549	2844.0049	6720.6948				3430.2549	2266.0049	6888.6948	569.25488	1579.0049	4429.6948	2707.2549	647.00488	4563.6948	12120.875	6434.2998	7521.9551	6305.875	2789.2998	8257.9551	10111.22	9476.5	7701.1548	9677.875	4265.2998	5840.9551	20963.875	6465.2998	5692.9551							6996.875	2145.2998	6870.9551	5239.875	-322.7002	6331.9551				4825.875	4169.2998	6727.9551	9019.875	6256.2998	4949.9551				11220.875	5785.2998	6025.9551	5040.875	2195.2998	5311.9551	5901.6602	-1790.4697	7291.2998	14278.665	7414.6201	11912.775				18736.664	5339.6201	12895.775							-741.15527	14719.471	6725.835	8111.8447	9447.4707	7377.835	8880.8447	8433.4707	9748.835	10551.845	9705.4707	12815.835	2779.8447	10578.471	6966.835				6087.8447	11367.471	4884.835	11608.595	10994.311	13410.49				4998.5947	15674.311	14307.49				7179.5947	8063.3101	10812.49	10875.595	6659.3101	9523.4902	9986.5947	7025.3101	17270.49	8941.5947	7673.3101	12667.49				7568.5947	4629.3101	14152.49	13517.595	3182.3101	7092.4902	4860.5947	3653.3101	8335.4902				10538.595	7633.3101	7914.4902	2167.5947	547.31006	8362.4902				9919.5947	4490.3101	9497.4902	5591.895	9912.4043	17844.129	5361.895	7929.4048	6074.1299	6906.895	7174.4048	8349.1299	3443.895	9969.4043	6870.1299	1398.895	8589.4043	10992.13	-1372.105	2355.4048	4664.1299	1143.4346	12093.335	10534.1	18447.434	8574.335	10698.1	10906.435	8120.335	18446.1	7731.4346	5908.335	7019.0996	5314.4346	4038.335	9749.0996	8514.4346	9098.335	10011.1	8267.4346	7912.335	10598.1	9308.2305	4181.0449	12576.994				3192.2305	6653.0449	-809.00586	9021.2305	2612.0449	9585.9941	4228.2305	8248.0449	2602.9941	9303.2305	8312.0449	11438.994	11278.23	7220.0449	10933.994	3404.0996	16341.84	3637.1094	859.09961	7198.8398	3140.1094	4248.0996	15828.84	1644.1094	1672.0996	6353.8398	5112.1094	7589.0996	6112.8398	2491.1094	9042.0703	17681.934	6599.4492	13147.215	13379.55	17151.754				7474.2148	13552.55	12251.755	9608.2148	17863.551	13180.755	4338.2148	15498.55	22520.754	4758.2148	16273.55	14314.755				16458.215	8666.5498	8521.7549				8977.2148	7991.5498	10008.755	12411.215	10685.55	12936.755	10600.215	6273.5498	8486.7549	8646.2148	3547.5498	17392.754				14391.215	8893.5498	10357.755				5900.2148	5452.5498	10571.755	5674.2148	9056.5498	8934.7549	8211.2148	7781.5498	11750.755	11067.215	6980.5498	12504.755	8459.2148	6173.5498	14604.755	10688.215	5577.5498	12915.755	7510.2148	5422.5498	11679.755	7721.2148	6227.5498	14950.755	15790.215	4967.5498	12660.755				9903.1201	3075.26	3554.49	5780.1201	5211.2598	3653.49	11652.12	4562.2598	3312.49	6277.79	3536.4551	7546.6948	4571.79	7494.4551	5379.6948	11713.79	5549.4551	4842.6948													11804.79	3888.4551	4253.6948	6108.79	2609.4551	5698.6948	10177.79	3804.4551	4264.6948	6678.79	3026.4551	4828.6948	10538.79	2312.4551	6042.6948				5972.79	3400.4551	4521.6948	5339.79	2152.4551	2869.6948	7281.79	2971.4551	4489.6948				11986.625	3658.1899	4820.4453							4527.625	1923.1899	4485.4453				5149.625	2073.1899	4365.4453							8571.625	2859.1899	3627.4451	6039.625	1440.1899	5696.4453	3353.385	7842.6299	3460.5349	11823.385	3742.6299	5830.5352										11618.564	2434.2451	5063.7354				11641.564	1893.2451	5458.7354	9276.5645	1264.2451	4487.7354	12841.564	2790.2451	4369.7354				13592.564	4216.2451	4738.7354				11435.564	2347.2451	4324.7354	9096.5645	2325.2451	2809.7351	9429.5645	2717.2451	2235.7351				11555.564	2672.2451	5627.7354	14222.564	3912.2451	5136.7354				8254.585	1552.8999	3587.8198	5550.585	188.8999	3394.8198	5455.4102	1691.6948	1657.105	1799.8999	5294.835	3327.7651	3585.8999	3911.835	3675.7651	5012.8999	2181.835	2172.7651	7173.8999	2448.835	4072.7651	8734.5156	2215.6851	2653.9902	9249.5156	2092.6851	1745.9902	5046.5151	2231.6851	1634.9902	4778.6948	2442.0601	1338.3999	5542.6948	2389.0601	490.3999
						8698.6094	7298.46	4985.7451							5805.2798	7483.8599	2853.0151				3425.2798	6475.8599	2560.0151	2194.2798	7290.8599	4453.0151	1936.2798	5736.8599	3568.0151	5845.2798	5748.8599	4585.0151				8206.2793	6223.8599	3886.0151				10294.279	6596.8599	2946.0151	6916.2798	5671.8599	1843.0151	4715.2798	5585.8599	2538.0151				12682.279	11750.859	5548.0151				4419.2798	8459.8594	3961.0151	6251.4951	3610.9302	2225.3799	5937.4951	5895.9302	5310.3799																			11769.125	7030.3252	3682.3901										5575.125	6329.3252	3446.3901							9328.125	6275.3252	3232.3901	550.125	6150.3252	2210.3901													11648.72	6043.1099	3519.6899				10122.72	5577.1099	3785.6899							7678.7197	6160.1099	3365.6899	7290.4248	9082.2002	5880.8799	2945.4248	8064.2002	5226.8799	14615.43	10426.1	5439.8301	2867.4299	5040.1001	1878.8301							13925.43	3347.1001	1949.8301				8681.4297	4167.1001	1757.8301				10305.43	3870.1001	1386.8301	2717.4299	2950.1001	2170.8301	8102.5098	10999.936	3162.625	11638.51	9743.9355	2992.625	2234.51	9131.9355	3236.625	6489.5098	5000.9351	4415.625	10104.51	6860.9351	3816.625				8916.5098	6462.9351	3795.625				13382.61	9613.4697	4795.1201	13159.61	7673.4697	5406.1201	9490.6104	7968.4697	3200.1201	5765.6104	7288.4697	3645.1201	6448.7402	15631.365	6616.23				13003.74	10892.365	5255.23													3420.1851	12329.859	6325.5752	10168.186	14433.859	6589.5752				4627.1851	8885.8594	5295.5752	4065.1299	5907.0449	5212.1299				-39.814941	7861.8599	5941.5752	5255.1851	7529.8599	5343.5752				3983.1299	10544.045	7448.1299	2745.1851	7713.8599	8692.5752							3823.1399	17046.885	10855.77	4956.1396	18896.885	9026.7695				6233.1396	10880.885	9959.7695										10264.936	12883.59	8697.1055	1462.9351	7445.5898	4413.105	1328.9351	7958.5898	6353.105	2821.9351	9118.5898	6469.105	9708.9355	14460.59	9719.1055	2657.9351	8103.5898	5022.105	2945.9351	8290.5898	4554.105	3020.25	7511.46	4913.7798	5864.3149	20974.57	7737.54				7858.3149	16572.57	9544.54	6503.3149	17730.57	8860.54	9420.3145	13124.57	7761.54				2815.3149	6644.5698	6225.54	7064.9102	18615.26	9866.8047				5376.9102	13512.26	9091.8047	9482.9102	16036.26	10459.805	6416.9102	15943.26	7828.8052				3974.9102	11862.26	7186.8052	6628.9102	14187.26	8258.8047	9338.9102	11822.26	8415.8047	6352.9102	13747.26	9413.8047	-145.08984	6662.2598	6478.8052	5404.9102	12094.26	8517.8047				6178.3252	10187.04	8810.2402				6111.3252	11583.04	3751.2402	6640.3252	12847.04	4042.2402	8245.3252	11365.04	3804.2402							5359.3252	6376.04	5522.2402	2450.325	2208.04	351.24023	2814.325	2994.04	1258.2402	956.32495	3182.04	3321.2402	7434.7549	22876.365	12769.42	2660.7549	19166.365	9584.4199	8400.7549	17530.365	7961.4199	5895.7549	14083.365	6998.4199				7490.7549	14315.365	5702.4199	5261.7549	14090.365	6464.4199	7532.7549	15667.365	7367.4199	8611.7549	12909.365	7946.4199	8293.7549	13179.365	7283.4199	87.754883	9925.3652	4048.4199	5279.605	18710.77	7592.0601										8254.6055	7275.77	7254.0601	9193.6055	10395.77	7316.0601	9685.6055	8239.7695	6664.0601	9116.6055	12576.77	12560.061	5065.605	9996.7695	9167.0605	3454.605	8583.7695	5921.0601	3689.5349	5616.0098	6363.3799	4419.5352	4724.0098	7390.3799	4107.605	6291.77	6012.0601	12034.165	18227.895	8495.6445	14789.165	14812.895	5569.645				6827.165	16064.895	6163.645	5213.165	12118.895	6766.645	11063.165	9876.8945	4147.645	10518.165	10025.895	7075.645	9802.165	12593.895	4098.645	5477.165	8415.8945	3332.645				5837.165	10962.895	4533.645	5071.165	8009.895	3265.645	6027.165	7570.895	7319.645	6119.165	8512.8945	3461.645	7781.165	11217.895	5899.645	5736.165	6697.895	3798.645	5084.165	8754.8945	4731.645	4699.165	8395.8945	5579.645	12124.16	20585.711	10736.734							9808.1602	11290.71	7098.7349				7306.1602	12513.71	6055.7349				4667.1602	14174.71	7761.7349	849.15991	9755.71	5585.7349	3800.1599	7991.71	5761.7349	10609.22	13106.5	6279.1548	9506.2197	11774.5	7190.1548	8858.71	13692.141	8369.5957	8604.2197	13188.5	6709.1548	17889.221	10931.5	4518.1548							4673.2197	11799.5	8170.1548	6497.2197	10283.5	7741.1548				6276.2197	12376.5	8024.1548	8244.2197	12796.5	7039.1548				12825.22	14452.5	6052.1548	5135.2197	8250.5	6642.1548	9949.04	16865.586	10742.8	9252.2852	12380.619	5096.9746				9356.2852	5618.6191	11479.975							5813.0596	17870.41	8741.6553	12931.06	21940.41	9048.6553	11729.06	11557.41	7467.6553				13253.06	13715.41	5314.6553				12383.06	18891.41	3391.6553	13185.52	17364.664	11441.77				8396.5195	21455.664	13725.77				8045.5195	13325.664	12312.77	6033.5195	7693.6641	11640.77	15056.52	16398.664	17207.77	7208.5195	13880.664	11153.77				10111.52	15595.664	5340.77	14811.52	6355.6641	7748.77	6500.5195	10044.664	12598.77				12245.52	8384.6641	8737.7695	8588.5195	4754.6641	8904.7695				8408.5195	10116.664	8959.7695	10766.561	20937.539	15905.109	9009.5605	16626.539	6229.1099	9416.5605	14858.54	12135.109	5387.5601	16201.54	6003.1099	6523.5601	16588.539	10788.109	-28.439941	2412.54	3206.1099	-248.81543	19613.426	4223.75	16405.184	16445.426	2345.75	15999.185	24914.426	13389.75	10315.185	15303.425	6154.75	5380.1846	12470.425	6597.75	5468.1846	10278.425	1055.75	7195.1846	17338.426	5794.75	10175.145	20602.654	17117.24				56.144531	13609.654	1929.2402	10370.145	21705.654	17343.24	2829.1445	20825.654	8452.2402	8804.1445	26951.654	11596.24	7655.1445	17639.654	6871.2402	5645.5049	22974.275	9821.2549	-432.49512	18319.275	13498.255	4601.5049	15978.275	6664.2549	3825.5049	19620.275	11656.255	9080.5049	17204.275	12538.255	9578.1445	15052.23	2288.4355	14896.085	32132.381	13525.15				10446.085	25350.381	11611.15	12003.085	28330.381	11044.15	3595.085	29233.381	14068.15	6734.085	23498.381	5832.1504				17210.086	19016.381	9563.1504				9334.085	20313.381	7218.1504	10798.085	19029.381	5878.1504	7953.085	17072.381	4416.1504	10624.085	15983.381	11336.15				13237.085	17257.381	8843.1504				5177.085	12960.381	5970.1504	6024.085	14707.381	4149.1504	9945.085	17669.381	8687.1504	11282.085	17584.381	6851.1504	12868.085	15061.381	7232.1504	10660.085	12733.381	9118.1504				8263.085	15021.381	8211.1504	12009.085	15337.381	6558.1504				12173.325	5646.375	3680.7051	6142.3252	8191.375	2931.7051	14580.325	6430.375	3590.7051	7229.0703	9704.1152	6884.27	5646.0703	12458.115	5221.27	13937.07	9242.1152	3245.27													11337.07	8558.1152	3859.27	9227.0703	6540.1152	5512.27	7736.0703	6278.1152	6281.27	8974.0703	6186.1152	4301.27	10371.07	8293.1152	5610.27				5740.0703	5208.1152	3791.27	7999.0703	4849.1152	3128.27	11061.07	9095.1152	5206.27				11833.05	6715.4199	3211.6699							3955.0498	5612.4199	3088.6699				6220.0498	5317.4199	4335.6699							7819.0498	4569.4199	3062.6699	4223.0498	6039.4199	4219.6699	4421.1299	10752.585	3042.3999	10983.13	8564.585	6177.3999										11097.17	7897.6152	5757.7803				11101.17	6148.6152	3770.78	9923.1699	6215.6152	5269.7803	10845.17	6673.6152	2800.78				12070.17	6076.6152	4492.7803				11864.17	6462.6152	2312.78	8326.1699	4250.6152	4073.78	8618.1699	4331.6152	3639.78				10421.17	6518.6152	5450.7803	11668.17	7455.6152	5029.7803				7581.7402	5897.7598	2054.71	3947.74	4716.7598	3631.71	3346.3501	3588.645	2574.04	1297.6499	8444.7549	3287.9299	3174.6499	7180.7549	4577.9297	7645.6499	6425.7549	2577.9299	6360.6499	6340.7549	3564.9299	11373.04	7374.25	2502.9102	8889.04	5470.25	3155.9102	7591.04	5874.25	2768.9102	7937.4048	4113.46	5760.2651	5530.4048	4848.46	2929.2651
						14565.49	8993.0605	3504.3052							6248.8398	6473.2949	3425.27				3478.8401	8145.2949	1758.27	5137.8398	5807.2949	5002.27	8272.8398	7616.2949	3512.27	8148.8398	6671.2949	4017.27				7459.8398	4990.2949	4248.27				10928.84	6053.2949	3087.27				7526.8398	4279.2949	405.27002				7988.8398	10476.295	4710.27				6042.8398	4838.2949	4429.27	3591.105	13027.109	4803.7051	3573.105	6124.1099	5069.7051																			10977.436	6903.7998	4211.835										6543.4351	7212.7998	3808.835							8388.4355	6870.7998	2892.835	537.43506	5147.7998	2598.835													8581.0293	6380.0801	2516.6899				8547.0293	6014.0801	4631.6899							7226.0298	5954.0801	3939.6899	5216.5801	12244.23	5986.8252	3085.5801	8096.23	5236.8252	13279.516	11527.255	8209.1895	-636.48486	6403.2549	3864.1899							12716.516	7119.2549	4684.1899				5575.5151	5228.2549	3192.1899				5553.5151	3682.2549	3681.1899	818.51514	3705.2549	3509.1899	9268.4395	13166.59	1595.0352	11656.439	7681.5898	3439.0352	4080.4399	10108.59	2456.0352	11193.439	7111.5898	2902.0352	11904.439	7669.5898	2960.0352				8304.4395	7190.5898	2478.0352				14228.52	7904.6699	3975.9951	10952.52	7502.6699	3723.9951	10768.52	7709.6699	2920.9951	7009.52	5558.6699	4397.9951	6160.6748	13571.311	7231.5352				11119.675	8486.3105	6256.5352													7129.5547	13265.58	4241.8901	10718.555	12485.58	3504.8901				6226.5547	10332.58	3105.8901	3453.8401	737.75488	5625.7949				3397.5549	10595.58	4429.8901	7833.5547	7744.5801	2877.8901				3121.8401	778.75488	7020.7949	8265.5547	14152.58	4863.8901							6572.0352	15011.314	10508.415	3612.0349	16370.314	4939.415				6449.0352	10098.314	6415.415										12823.825	11868.061	8507.7656	4774.8252	9055.0605	7482.7651	1791.825	7467.0601	7027.7651	4383.8252	5421.0601	5060.7651	10490.825	12316.061	8805.7656	1393.825	7093.0601	6151.7651	4387.8252	8145.0601	7204.7651	434.63477	8494.625	3941.1602	6352.0151	17217.164	8882.7852				7927.0151	17568.164	6780.7852	7200.0151	14574.165	5343.7852	7354.0151	13725.165	10390.785				1149.0151	8040.165	6726.7852	9206.1094	18705.754	5340.52				6955.1099	16818.754	7052.52	10212.109	16698.754	7867.52	7240.1099	15435.755	6730.52				3819.1099	10981.755	823.52002				8145.1099	10133.755	2179.52	9044.1094	17333.754	5869.52	1605.1099	6581.7549	2035.52	5868.1099	12519.755	4274.52				4320.9048	12940.55	9768.71				6941.9048	8372.5498	10093.71	5269.9048	10128.55	10919.71	7283.9048	12621.55	11299.71							4454.9048	7956.5498	6080.71	1972.9048	3488.5498	4705.71	1355.9048	5721.5498	4726.71	974.90479	3683.5498	5860.71	11500.515	19665.211	13408.279	5371.5146	18898.211	9562.2793	11563.515	17539.211	8369.2793	8147.5146	14359.21	10850.279				10291.515	7921.21	6420.2798	5888.5146	12449.21	8848.2793	8067.5146	11602.21	7868.2798	9031.5146	12384.21	7747.2798	11065.515	15237.21	8415.2793	4356.5146	7611.21	6283.2798	6505.5352	13061.01	9310.3799										7019.5352	10343.01	7333.3799	8986.5352	10764.01	7498.3799	8843.5352	12479.01	7408.3799	7944.5352	11961.01	7801.3799	4183.5352	10328.01	7381.3799	4429.5352	8222.0098	6489.3799	907.49023	4447.0298	3106.9648	373.49023	5757.0298	338.96484	4286.5352	6847.0098	6453.3799	11471.08	12562.895	9221.8906	11902.08	13941.895	9737.8906				4328.0801	17239.895	7644.8901	3905.0801	12881.895	8380.8906	10173.08	15318.895	8523.8906	8485.0801	9937.8945	7285.8901	7919.0801	12102.895	8507.8906	5105.0801	11716.895	7337.8901				4833.0801	10212.895	5377.8901	4372.0801	7022.895	6713.8901	3744.0801	7873.895	4953.8901				4566.0801	10044.895	5611.8901	5431.0801	6492.895	6144.8901	4648.0801	8232.8945	4571.8901	1996.0801	6631.895	5736.8901	11593.91	19748.08	12404.35							9236.9102	14167.08	6696.3501				7767.9102	12546.08	9388.3496				4466.9102	14322.08	7474.3501	211.91016	9339.0801	7855.3501	3498.9102	9100.0801	7227.3501	13934.71	15839.141	9530.5957	7313.71	11282.141	6409.5952	8731.3945	13476.195	8470.1895	9379.71	12710.141	8687.5957	18920.711	15025.141	7622.5952							5699.71	10119.141	9625.5957	7999.71	9550.1406	9652.5957				6095.71	14478.141	11262.596	7576.71	12453.141	6468.5952				14395.71	17274.141	9655.5957	6277.71	10231.141	7333.5952	8326.3799	13180.635	5447.6543	9646.7402	13212.21	6458.5098				10048.74	20322.211	10633.51							6481.9854	21986.711	7729.4053	13489.985	18468.711	9493.4053	11972.985	19554.711	10629.405				10729.985	10759.71	6011.4053				10786.985	14927.71	10443.405	14071.57	18639.699	6682.4453				7996.5698	23031.699	10570.445				11927.57	16286.7	5470.4453	11481.57	13716.7	5466.4453	16840.57	25130.699	7297.4453	11601.57	16715.699	3961.4453							13710.57	12469.7	671.44531	12565.57	13139.7	4376.4453				13905.57	17086.699	2550.4453	10272.57	10500.7	951.44531				8924.5703	15453.7	6804.4453	6131.5146	28242.324	14885.855	5073.5146	14203.325	2917.8555	9121.5146	17943.324	6589.8555	2507.5146	15316.325	3696.8555	1963.5146	16915.324	3272.8555	-2226.4854	5372.3252	-949.14453	-872.75	18294.99	12844.365	17974.25	13891.99	9377.3652	9762.25	24051.99	14016.365	5441.25	14693.99	10568.365	2574.25	10617.99	8078.3652	3722.25	10801.99	11079.365	3849.25	17925.99	13415.365	5420.3047	17319.445	15815.06				-1146.6953	9315.4453	3517.0596				-2114.6953	13344.445	2998.0596	9784.3047	17551.445	10475.06	6896.3047	7970.4453	6274.0596	6226.6445	30502.316	9150.5898	5868.6445	16747.316	4084.5898	11235.645	21440.316	2429.5898	7555.6445	24495.316	8362.5898	6996.6445	21646.316	9168.5898	13395.485	28389.494	2278.5254	16575.135	23400.91	15538.02				12520.135	22729.91	10136.02	7929.1348	21091.91	13922.02	3220.1348	24710.91	15944.02	6660.1348	19246.91	10824.02				17691.135	12875.91	8128.0195				9976.1348	9148.9102	8955.0195	15404.135	14029.91	9992.0195	10175.135	7134.9102	6086.0195	10218.135	11723.91	14526.02				11033.135	11752.91	11439.02				6103.1348	7124.9102	9170.0195	7769.1348	9160.9102	7354.0195	7929.1348	11010.91	13561.02	9196.1348	17834.91	8583.0195	8413.1348	10136.91	6750.0195	11895.135	9805.9102	10207.02				12592.135	9959.9102	7650.0195	11359.135	9753.9102	9467.0195				13336.03	7728.0698	2869.4702	7877.0303	8812.0703	1903.4702	15027.03	7415.0698	2601.4702	7252.6548	13349.105	5463.9502	4332.6548	11223.105	5171.9502	14287.654	8793.1055	5008.9502													12507.654	8669.1055	4200.9502	7083.6548	6644.105	6901.9502	11260.654	9211.1055	6229.9502	7881.6548	6806.105	4829.9502	9742.6543	8811.1055	6547.9502				6520.6548	6233.105	4016.95	6553.6548	3536.105	2945.95	9389.6543	8193.1055	5695.9502				11948.05	6768.6099	3986.6748							6295.0498	6392.6099	4849.6748				5056.0498	4885.6099	3977.6748							7056.0498	4681.6099	3962.6748	6600.0498	5981.6099	4536.6748	6025.6499	9984.1406	3261.375	15094.65	8857.1406	5032.375										12218.33	9771.8398	4621.3901				13312.33	9131.8398	2294.3901	12008.33	6711.8398	2886.3901	12547.33	5412.8398	2031.3901				12658.33	7872.8398	3511.3901				10026.33	7582.8398	3656.3901	9913.3301	5454.8398	2013.3901	7519.3301	7453.8398	1270.3901				12879.33	9271.8398	4757.3901	11414.33	8127.8398	4403.3901				6260.3101	6912.875	3944.625	2806.3101	5172.875	3385.625	2945.7451	2381.8501	2425.71	3961.4399	7775.9048	2350.5552	6271.4399	8648.9043	3033.5552	9241.4395	5046.9048	2585.5552	8561.4395	6559.9048	3968.5552	11811.195	5321.2598	2171.48	10359.195	3727.2598	1200.48	5428.1953	2580.2598	2099.48	8188.855	5530.835	4713.8652	6806.855	4664.835	2253.8652
						12021.475	6193.4849	3155.6699							7773.6553	6111.2402	3986.6699				6121.6553	1330.2402	3132.6699	5932.6553	5907.2402	5315.6699	2112.655	1816.2402	5159.6699	8581.6553	6410.2402	4964.6699				8364.6553	5284.2402	3684.6699				10476.655	5320.2402	4410.6699				11830.655	6225.2402	3367.6699				10224.655	10895.24	5402.6699				6147.6553	6321.2402	3764.6699	6779.9453	11289.6	3802.98	6379.9453	6015.6001	4154.98																			8651.5645	6271.8501	4227.8599										6297.5649	8184.8501	5453.8599							9240.5645	5144.8501	4401.8599	2957.5649	3806.8501	3734.8599													12189.686	6409.5049	3501.6152				10079.686	6381.5049	3244.6152							8688.6855	8004.5049	3652.6152	8350.9551	8534.29	5426.3149	5086.9551	8751.29	3223.3149	10724.525	12076.4	7829.0303	2490.5249	9141.4004	2577.03							13888.525	6480.3999	5360.0303				8309.5254	6242.3999	3338.03				11266.525	3541.3999	2701.03	4685.5249	6928.3999	5929.0303	8398.1895	10142.314	1539.835				3780.1899	9976.3145	3440.835	11175.189	6524.3149	2975.835	12525.189	7460.3149	2932.835				11212.189	5536.3149	3127.835				12758.029	6875.2549	4638.4648	3913.0298	6403.2549	4529.4648	7380.0298	5961.2549	4244.4648	4774.0298	7087.2549	3156.4648	3018.4751	14121.21	6431.4502				8677.4746	8938.21	4996.4502													10042.13	14264.045	7168.1299	12688.13	13111.045	5941.1299				6427.1299	6113.0449	5181.1299	5413.7749	1399.5801	5673.855				3363.1299	6293.0449	6846.1299	10069.13	8002.0449	6637.1299				4485.7749	1044.5801	7066.855	6900.1299	10205.045	7941.1299							3815.8501	15950.85	8579.9551	4746.8501	14399.85	3079.9551				7333.8501	10178.85	6859.9551										12964.88	12312.395	9492.7451	3060.8799	12000.395	6674.7451	2357.8799	10446.395	4651.7451	4489.8799	6428.395	8647.7451	7936.8799	13380.395	7469.7451	1978.8799	6791.395	5253.7451	1829.8799	5607.395	5838.7451	2915.7798	5180.5151	2616.73	129.70508	16571.24	7349.8052				4005.7051	14656.24	9002.8047	3237.7051	13012.24	9164.8047	5009.7051	16963.24	6991.8052				-1343.2949	8810.2402	4958.8052	8814.3701	17456.801	10478.535				8558.3701	16300.8	8201.5352	9641.3701	16175.8	10559.535	9630.3701	14232.8	8752.5352				6651.3701	6290.7998	8536.5352				5097.3701	11197.8	7249.5352	10442.37	13240.8	9075.5352	2315.3701	6402.7998	3462.5349	8144.3701	11675.8	8464.5352				4064.3652	10980.51	7665.5352				2856.3652	9777.5098	7191.5352	5447.3652	8622.5098	9200.5352	5947.3652	13829.51	8691.5352							3006.3652	7267.5098	8748.5352	-489.63477	5702.5098	4702.5352	-115.63477	3835.5098	5060.5352	-1438.6348	6269.5098	4108.5352	5779.395	18372.77	13912.65	2442.395	21456.77	11828.65	6385.395	12238.77	9559.6504	4171.395	14595.77	10483.65				4326.395	12126.77	6583.6499	1576.395	10386.77	6300.6499	6378.395	7478.77	8149.6499	4601.395	10357.77	7043.6499	8130.395	14593.77	8689.6504	-744.60498	6663.77	7104.6499	4533.4902	19727.029	914.96484										5899.4902	11765.029	930.96484	5283.4902	10860.029	52.964844	6783.4902	9526.0293	202.96484	6415.4902	13444.029	3912.9648	3050.4902	11720.029	5114.9648	2301.4902	7768.0298	974.96484	2154.635	864.87012	5999.2197	1060.635	478.87012	8664.2197	2965.4902	6859.0298	-1913.0352	11252.41	16275.125	10134.439	12501.41	15024.125	11116.439				3129.4102	17570.125	7948.4399	4580.4102	16774.125	7359.4399	8721.4102	12043.125	7621.4399	8005.4102	12664.125	8013.4399	6777.4102	11827.125	9669.4395	4636.4102	9230.125	7132.4399				4773.4102	10150.125	7289.4399	1231.4102	8674.125	7610.4399	4992.4102	8016.125	6536.4399				3556.4102	11956.125	7774.4399	6691.4102	7465.125	7153.4399	582.41016	8280.125	6426.4399	924.41016	8557.125	6746.4399	14886.29	17249.814	11717.325							8519.29	12193.814	8907.3252				11351.29	12102.814	8424.3252				4873.29	5174.8149	8657.3252	2180.29	9710.8145	4866.3252	4889.29	9153.8145	8642.3252	10824.395	16588.195	7784.1899				9936.4648	4697.96	9001.6953	7388.395	12042.195	7533.1899	14222.395	13301.195	6255.1899							2293.395	7717.1948	9135.1895	3570.395	8569.1953	6665.1899				4455.395	13132.195	9937.1895	6429.395	13029.195	5549.1899				9431.3945	13222.195	8796.1895	2855.395	9013.1953	6220.1899	6430.4004	12707.915	9683.0947	8350.4199	17015.85	4262.6699													197.67969	20184.691	7530.0146	5935.6797	22809.691	10005.015													7128.6797	16431.691	2979.0146							6824.2402	21043.029	12095.225				13023.24	13556.029	8154.2251	14689.24	12693.029	12636.225	14865.24	17370.029	15905.225	9599.2402	12882.029	15377.225										9659.2402	10393.029	11170.225				14117.24	12578.029	9465.2246	10406.24	4367.0293	8127.2251				7488.2402	9774.0293	11824.225	11984.275	25749.434	14744.21	7647.2749	19119.434	5275.21	11685.275	13488.435	9291.21	5912.2749	17997.434	6109.21	4477.2749	17502.434	8357.21	1159.2749	6490.4346	708.20996	2170.6748	9141.7344	3150.0596	26317.676	13914.734	4870.0596	13767.675	14059.734	10849.06	9342.6748	6886.7344	2703.0596	11706.675	8632.7344	-267.94043	10385.675	3908.7344	-669.94043	11669.675	7111.7344	-533.94043	7926.335	20523.965	2761.6855				667.33496	9729.9648	-6114.3145				-894.66504	19640.965	-1948.3145	8976.335	20839.965	7562.6855	7397.335	15744.965	336.68555	6267.6299	24496.949	5521.5049	3444.6299	22855.949	4128.5049	3355.6299	21852.949	3720.5049	4063.6299	19718.949	8206.5049				13827.485	26073.955	6761.5303							8712.0947	27135.109	8457.6904	9861.0947	21110.109	11583.69	4266.0947	28737.109	12262.69	5877.0947	16722.109	12201.69				15518.095	17442.109	11735.69				5607.0947	15092.109	6513.6904	11785.095	16638.109	9930.6904	6890.0947	8260.1094	7655.6904	4322.0947	11473.109	15374.69				13360.095	12721.109	10526.69							3284.0947	6710.1094	8495.6904	9236.0947	16569.109	8356.6904	9348.0947	11914.109	6189.6904	6712.0947	11044.109	6346.6904	10266.095	10140.109	7133.6904				8282.0947	10641.109	7041.6904	10976.095	10105.109	9742.6904				10752.6	6711.9199	4455.8501	6355.6001	8136.9199	4271.8501	14103.6	6901.9199	2580.8501	6787.0249	8905.4355	3935.4849	5427.0249	5041.4351	3781.4849	15863.025	8613.4355	3266.4849													13163.025	8309.4355	4221.4849	9651.0254	5951.4351	3859.4849	10734.025	6931.4351	6036.4849	9929.0254	7942.4351	4296.4849	11768.025	6529.4351	5113.4849				7011.0249	6260.4351	3465.4849	6742.0249	3715.4351	2137.4849	10915.025	6034.4351	4359.4849				11375.705	8113.875	4108.8149													6803.7051	6865.875	4115.8149							9181.7051	6432.875	3441.8149	5508.7051	6404.875	4639.8149	5455.0049	9155.2656	4629.1299	11955.005	6745.2651	3301.1299										11213.561	10215.645	3815.8848				10251.561	7034.645	2104.8848	7918.5601	6564.645	2586.8848	13159.561	7155.645	2766.8848				11174.561	6788.645	3005.8848				9904.5605	8322.6445	2395.8848	7987.5601	4841.645	1662.8848	6689.5601	7106.645	1215.8848				11961.561	7241.645	5558.8848	9786.5605	9678.6445	2982.8848				8081.7549	6091.8149	3795.6951	4165.7549	6171.8149	4324.6953	4984.4951	1048.8799	3080.2649	4622.0703	6629.3501	3066.75	5705.0703	6804.3501	2857.75	6941.0703	3978.3501	1767.75	7184.0703	5664.3501	5157.75	9252.5293	5943.3799	3538.8101	7708.5298	4919.3799	3613.8101	5041.5298	3999.3799	4123.8101	9655.4902	6886.9351	3414.1152	10934.49	4821.9351	3273.1152
						9751.2344	3575.4648	5408.8047							5167.3701	4037.7598	4255.3101				1289.3701	7173.7598	3136.3101	2685.3701	1078.7598	5309.3101	5939.3701	2163.7598	4646.3101													9329.3701	2541.7598	3968.3101				8278.3701	2942.7598	3132.3101				9438.3701	7201.7598	4493.3101				4658.3701	1119.7598	4045.3101	3734.8049	7819.4351	4659.8604	4198.8047	2357.4351	4235.8604																			8660.9951	2206.26	2922.4702										8322.9951	2617.26	3239.4702							7832.9951	1929.26	3636.4702	433.99512	1529.26	1882.4702													6730.6001	2881.1101	4026.1799				4331.6001	1565.1101	3082.1799							6591.6001	3493.1101	3516.1799				5820.0601	4137.0249	3600.4102	11140.654	5182.6602	7110.1099	-462.34521	5016.6602	2721.1099							10755.654	3899.6602	3837.1099				5877.6548	2304.6602	3050.1099				9660.6543	1718.6602	2661.1099	-686.34521	1177.6602	3314.1099	10800.939	6986.3398	3343.1851				4409.9399	6503.3398	2686.1851	9159.9395	2301.3401	3364.1851	12271.939	2784.3401	3775.1851				7668.9399	2309.3401	1308.1851				14261.285	3863.1699	5037.6201	11042.285	3976.1699	3510.6201	9658.2852	3814.1699	4117.6201	6723.2852	2141.1699	5487.6201	6171.2349	4759.6152	4680.0601				11706.235	2300.6152	2179.0601													6506.8398	5998.7549	7418.7949	9538.8398	4030.7549	7129.7949				5712.8398	1640.7549	5860.7949	3641.3149	1652.0049	4803.3599				2261.8401	281.75488	6211.7949	7017.8398	528.75488	9358.7949				3665.3149	3022.0049	6089.3599	6491.8398	2099.7549	8573.7949							3579.6201	5332.6851	12412.29	3081.6201	12649.686	8000.29				6974.6201	3230.6851	10614.29										12669.965	4326.5601	9225.1855	3642.9648	4384.5601	4994.1851	949.96484	2590.5601	6952.1851	4102.9648	2940.5601	4780.1851	8373.9648	9296.5605	10085.186	323.96484	2263.5601	5785.1851	1005.9648	2387.5601	2625.1851	3970.5249	5208.7949	2735.8198	4767.7002	7452.2651	8017.7998				5906.7002	4907.2651	9166.7998	3704.7002	4102.2651	8089.7998	7216.7002	3119.2651	11255.8				586.7002	397.26514	7296.7998	11110.92	7973.5649	9236.4854				7970.9199	4782.5649	15060.485	8291.9199	5992.5649	11374.485	9232.9199	3647.5649	9871.4854				6797.9199	2343.5649	8651.4854				9343.9199	4818.5649	8606.4854	1143.9199	1761.5649	10301.485	2479.9199	1585.5649	4236.4854	11771.92	5813.5649	8847.4854				4879.875	6872.3901	6301.71				3650.875	3671.3901	7933.71	4241.875	3136.3901	7907.71	6419.875	5819.3901	8058.71							4295.875	1010.3901	6908.71	1223.875	2434.3901	5535.71	551.875	2713.3901	2680.71	551.875	1881.3901	3944.71	8632.7344	8571.7695	15813.4	1447.7349	8800.7695	11458.4	6987.7349	4597.77	10052.4	5321.7349	7119.77	6094.3999				2405.7349	5539.77	6365.3999	784.73486	4189.77	9079.4004	7564.7349	5799.77	6836.3999	4804.7349	5471.77	6979.3999	4440.7349	8584.7695	8975.4004	-2268.2651	2164.77	5332.3999	4324.6348	10463.87	9853.2197										6000.6348	4009.8701	7906.2197	7444.6348	4175.8701	9928.2197	6034.6348	5701.8701	7333.2197	8901.6348	4115.8701	9060.2197	3469.635	2225.8701	9520.2197	2335.635	1779.8701	6461.2197	3339.2649	51.774902	5452.6499	2907.2649	671.7749	5328.6499	2687.635	1411.8701	7365.2197	7268.835	8966.8145	8608.8252	8837.835	6509.8149	8553.8252				-911.16504	9033.8145	8663.8252	477.83496	9731.8145	7608.8252	6414.835	5639.8149	5606.8252	4507.835	6452.8149	9063.8252	4565.835	6945.8149	8349.8252	917.83496	6227.8149	4597.8252				499.83496	4890.8149	5600.8252	-489.16504	2055.8149	5834.8252	691.83496	2785.8149	7137.8252				516.83496	3994.8149	8575.8252	634.83496	4450.8149	6582.8252	-2244.165	2451.8149	4396.8252	-2117.165	2100.8149	4897.8252	14226.515	5898.0151	10722.93							8096.5146	7969.0151	7193.9302				10779.515	6258.0151	6649.9302				5552.5146	1855.0151	7791.9302	1544.5149	5190.0151	6217.9302	5173.5146	4782.0151	6010.9302	13018.465	5156.96	6272.6948				10042.205	5632.3452	4265.4053	9943.4648	4125.96	8100.6948	16981.465	4899.96	5936.6948							4651.4648	1975.96	6520.6948	4441.4648	375.95996	4229.6948				6962.4648	3460.96	9274.6953	8869.4648	3661.96	5305.6948				14992.465	3594.96	7822.6948	4341.4648	2987.96	4626.6948	1437.1299	7948.4199	7464.6553	7958.5752	5058.2646	5950.3652													3893.6396	15620.92	5424.5596																12582.64	8963.9199	2676.5596							9567.7695	10505.855	10994.22				12518.77	4310.8555	6331.2197	10493.77	6156.8555	5670.2197	15936.77	3648.8555	11759.22	9776.7695	4530.8555	9981.2197										6767.7695	1697.8555	8502.2197				12302.77	3593.8555	6116.2197	8787.7695	2485.8555	5435.2197				7673.7695	3007.8555	8909.2197	5319.5352	14060.641	17105.5	5076.5352	10100.641	4810.5	8274.5352	3572.6401	11623.5	3960.5352	10750.641	5651.5	2812.5352	7888.6401	8206.5	429.53516	959.64014	4038.5	3086	8862.1348	5429.6055	25443	9359.1348	6199.6055	13691	2623.1348	14851.605	8344	3014.1348	10490.605	11172	8523.1348	3774.6055	8329	4791.1348	6675.6055	7590	1930.1348	9850.6055	8884.8848	9871.8301	14644.69				325.88477	15113.83	5684.6904				4335.8848	12177.83	10450.69	9659.8848	9709.8301	14765.69	5875.8848	9937.8301	10048.69	5101.4805	15661.365	2461.9551	5386.4805	13231.365	5200.9551	5626.4805	13733.365	2071.9551							16517.65	21177.25	-1599.5957							5802.2344	14774.405	13081.74	3847.2344	14369.405	12428.74	-797.76562	15334.405	11759.74	464.23438	14423.405	9716.7402				12652.234	6079.4053	11159.74				2587.2344	6666.4053	9658.7402	9825.2344	7942.4053	10379.74	4121.2344	5030.4053	9421.7402	3446.2344	4148.4053	10244.74				10562.234	6899.4053	8714.7402							3189.2344	5899.4053	5994.7402	5362.2344	8535.4053	10138.74	7317.2344	7876.4053	10290.74	2399.2344	8903.4053	8955.7402	2837.2344	8344.4053	9617.7402				4903.2344	7951.4053	9289.7402	2937.2344	4822.4053	6158.7402				10399.795	2315.3052	4391.6548	6907.7949	4785.3052	3957.6548	12513.795	2094.3052	5067.6548	7263.4648	5093.2998	5635.8149	4542.4648	6974.2998	5065.8149	15259.465	4366.2998	4661.8149													11803.465	3907.2998	6558.8149	9088.4648	2355.2998	5598.8149	10334.465	4151.2998	5166.8149	9949.4648	2297.2998	5741.8149	10723.465	2146.2998	5320.8149				8448.4648	2186.2998	4182.8149	5964.4648	1344.2998	3369.8149	11716.465	2841.2998	5118.8149				12396.275	2943.0151	3161.5098													6975.2749	1071.0151	3256.5098							11196.275	1030.0151	3970.5098	4961.2749	417.01514	2822.5098	3073.4199	8143.2749	3899.9351	10775.42	4042.2749	3307.9351										11532.2	3114.47	6537.1201				13760.2	4465.4697	3461.1201	8130.2002	2129.47	4837.1201	12551.2	3402.47	4392.1201				13070.2	3445.47	5082.1201				10383.2	3085.47	5711.1201	8661.2002	1766.47	2836.1201	6962.2002	3450.47	3224.1201				12426.2	4582.4697	6367.1201	11888.2	3204.47	5491.1201				8118.3252	2649.835	3112.3101	4282.3252	2457.835	2373.3101	5145.8701	1281.345	2966.29	4686.5049	3178.0701	2501.1851	7350.5049	3311.0701	2909.1851	10883.505	2591.0701	2533.1851	10057.505	2606.0701	3895.1851	10352.88	2689.0498	3116.5698	11726.88	1432.0498	1443.5698	6815.8799	665.0498	2931.5698	7768.3052	822.35986	573.29492	8692.3047	657.35986	330.29492
						11041.345	3418.9551	3796.8198							6843.1201	5214.9453	3815.0049				2783.1201	6743.9453	1986.0049	2114.1201	2923.9451	3551.0049	6659.1201	3804.9451	3723.0049													10776.12	3739.9451	3060.0049				8185.1201	3485.9451	1776.0049										4590.1201	2957.9451	3194.0049	9292.6699	3754.4751	3570.9502	2775.6699	2524.4751	7341.9502																			8879.4805	987.03516	4419.1553										4204.48	1920.0352	3451.155							6795.48	645.03516	3281.155	1004.48	-589.96484	4261.1553													9226.6396	2068.625	3729.585				11366.64	2705.625	3878.585							3572.6399	435.625	5415.585				1936.1001	4481.6299	4854.355	15893.67	3609.2651	6244.6299	1296.6699	3497.2651	2427.6299							11342.67	2161.2651	3772.6299				6261.6699	443.26514	3592.6299				13755.67	258.26514	1420.6299	1804.6699	564.26514	2601.6299	9009.1855	7242.9399	4013.2151				2235.1851	4485.9399	2556.2151	9880.1855	2235.9399	3420.2151	9543.1855	2528.9399	3005.2151				7286.1851	2192.9399	4788.2148				14732.265	3660.6748	1997.1299	12493.265	3198.6748	4906.1299	8821.2646	2970.6748	1745.1299				5139.54	10726.75	10756.345				10700.54	3029.75	4021.345													7286.7749	4623.5801	5637.855	14552.775	5703.5801	5358.855				7716.7749	1874.5801	5279.855	3653.3899	8988.5752	4080.6948				3066.7749	209.58008	3869.855	9678.7754	6092.5801	7007.855				4160.3896	9127.5752	7157.6948	6131.7749	2298.5801	7850.855							2996.0649	5158.7451	13307.77	3973.0649	12830.745	7011.77				5679.0649	1552.7451	5501.77										13704.63	5508.1401	10282.54	3822.6299	5549.1401	8096.54	3128.6299	1049.1401	9155.54	6968.6299	1791.1401	9228.54	10691.63	4763.1401	8567.54	3533.6299	474.14014	7480.54	5036.6299	211.14014	8246.54	3427.5801	6698.8652	8550.6406	7399.7402	11560.21	8592.9395				7021.7402	4321.21	7879.9399	9195.7402	3713.21	8498.9395	7376.7402	6032.21	7654.9399				3710.74	2512.21	3698.9399							10787.215	2977.2651	10882.245	13399.215	6835.2651	9273.2451	9733.2148	3599.2651	8749.2451				6811.2148	4342.2651	7151.2451				8256.2148	8191.2651	4881.2451	8960.2148	4851.2651	8338.2451	2789.2151	2904.2651	6140.2451	10579.215	4239.2651	5587.2451				6714.8149	3940.8599	8712.5898				5608.8149	4913.8599	8102.5898	5952.8149	2195.8599	10853.59	6922.8149	3119.8599	10015.59							4994.8149	1550.8599	7582.5898	1023.8149	295.85986	5726.5898	1683.8149	50.859863	5941.5898	622.81494	-142.14014	5424.5898	10211.515	5189.9502	10723.766	4141.5146	7821.9502	12598.766	11307.515	5100.9502	7497.7651	8148.5146	4073.9502	7323.7651				7614.5146	5973.9502	6916.7651	7021.5146	4242.9502	2671.7651	11219.515	6679.9502	4628.7651	9022.5146	4539.9502	6038.7651	12560.515	5285.9502	7960.7651	3862.5149	442.9502	4357.7651	4749.2646	11905.775	5845.6499										5643.2646	3333.7749	7267.6499	7622.2646	4140.7749	8232.6504	6509.2646	4064.7749	7712.6499	7905.2646	4814.7749	7973.6499	5167.2646	825.7749	9151.6504	2588.2649	177.7749	7003.6499	3712.635	966.97021	6147.9302	2464.635	-633.02979	4560.9302	4122.2646	1077.7749	5047.6499	10970.095	9687.4199	9152.8301	14125.095	7309.4199	10526.83				3334.095	10365.42	8958.8301	4410.0947	9535.4199	5752.8301	10722.095	6409.4199	6577.8301	10480.095	5904.4199	6831.8301	9362.0947	4948.4199	9807.8301	6917.0947	7879.4199	5585.8301				5878.0947	5376.4199	3787.8301	4665.0947	3599.4199	4546.8301							4845.0947	5559.4199	11308.83	7937.0947	2109.4199	4128.8301	4103.0947	2934.4199	5106.8301	4345.0947	4223.4199	5103.8301										10370.015	7082.1948	5704.8799				11691.015	3855.1948	5726.8799				4870.0146	2188.1948	5054.8799	2035.0149	4389.1948	3451.8799	4863.0146	3268.1948	7102.8799	14229.205	4713.3452	3234.4053				8497.0996	6071.7798	10391.75	7744.2051	3216.3452	2967.4053	13423.205	3929.3452	2110.4053										8269.2051	1406.3452	4693.4053				5705.2051	2262.3452	6814.4053	8710.2051	3888.3452	5395.4053				12238.205	5378.3452	2465.4053	6144.2051	1328.3452	641.40527	8514.875	4702.4351	11002.12																1330.0996	14394.186	12886.01																9955.0996	11897.186	7952.0098							7316.7549	11924.935	9800.8203				7598.7549	4248.9346	8346.8203	12342.755	5434.9346	9472.8203	5722.7549	4633.9346	13291.82	7421.7549	4221.9346	13880.82										9196.7549	1069.9346	10361.82				9989.7549	6787.9346	8350.8203	10305.755	2602.9346	5760.8203				6724.7549	3329.9346	10381.82	3031.6748	9356.9453	19492.49	47.674805	8975.9453	10528.49	3106.6748	6633.9448	12892.49	2049.6748	8655.9453	12562.49	582.6748	7442.9448	10019.49	-2988.3252	182.94482	7307.4902	2379.5049	9635.085	8268.4746	22187.504	7173.085	10483.475	8720.5049	3098.085	14911.475	8770.5049	5266.085	9120.4746	6470.5049	3105.085	8189.4751	7800.5049	4464.085	8217.4746				7241.96	10396.41	15752.175				4516.96	13564.41	1843.1748				2880.96	15506.41	9303.1748	8641.96	10446.41	11734.175	7557.96	12661.41	4475.1748	6467.7949	21350.225	9064.585	6447.7949	12624.225	7431.585										13869.355	14587.25	7167.5654							7656.9551	7904.46	9756.7949	6194.9551	13005.46	9342.7949	1333.9551	11594.46	10105.795	672.95508	12420.46	10595.795				13108.955	6233.46	15110.795				5214.9551	1759.46	17985.795	12695.955	4453.46	10867.795	7703.9551	4163.46	7459.7949	1982.9551	356.45996	13796.795				11917.955	929.45996	11572.795							5806.9551	788.45996	6924.7949	3444.9551	803.45996	8871.7949				6647.9551	2358.46	7729.7949	7404.9551	2308.46	6438.7949				5442.9551	-46.540039	8307.7949	7592.9551	-947.54004	8187.7949				12952.225	3276.4199	3244.4048	8428.2246	5070.4199	1149.4048	14852.225	3494.4199	1363.4048	7754.9697	3818.9102	5020.54	5200.9697	5950.9102	4856.54	11640.97	4698.9102	3716.54													13897.97	3366.9102	4373.54	8597.9697	2380.9102	3822.54	10732.97	5057.9102	5287.54	8562.9697	3558.9102	5841.54	10278.97	2313.9102	5669.54				4318.9697	1201.9102	4935.54	5916.9697	1352.9102	2606.54	8450.9697	2667.9102	5524.54				10989.775	4018.8252	4060.9951													4020.7749	1367.8252	3560.9951							6404.7749	2510.8252	1783.9951	1378.7749	907.8252	1684.9951	6626.4902	6751.855	3772.25	12501.49	3267.855	5090.25										10343.62	1238.2451	5587.6104				11694.62	3102.2451	4487.6104	11383.62	1923.2451	4675.6104	11672.62	3603.2451	4704.6104				12971.62	3661.2451	4996.6104				14532.62	2050.2451	5633.6104				10658.62	2322.2451	3639.6101				11963.62	1816.2451	5995.6104	12567.62	2806.2451	4997.6104				8672.7148	2995.5352	3675.1101	2876.7151	1618.5352	3472.1101	4005.8101	408.33008	3317.3701	825.62012	4549.6396	2650.2451	3291.6201	3637.6399	3524.2451	7203.6201	1978.6399	2623.2451	5705.6201	2044.6399	3860.2451	10369.385	3835.9448	4609.6104	9098.3848	1756.9448	2637.6101	5807.3848	1828.9448	3984.6101	8677.8457	3567.7598	5358.0098	11630.846	4073.7598	3691.01
						17374.16	5721.6001	5067.4849							4673.2002	3617.1948	4784.54				2388.2002	4966.1948	3903.54	2323.2002	2157.1948	4357.54	3881.2002	1140.1948	5298.54													10102.2	1858.1948	3457.54				5684.2002	1994.1948	3084.54										4076.2002	1062.1948	4514.54	7219.79	8951.1299	2675.96	4802.79	2002.1299	5004.96																			11651.475	2767	4907.79										5127.4751	2180	4444.79							9043.4746	1790	5096.79	2511.4751	932	4660.79													8753.2305	2849.625	4581.585				8285.2305	3217.625	3004.585							10147.23	2405.625	4305.585				5096.5649	4754.2852	4490.0449	15522.71	3482.0952	6045.5449	1298.71	3251.0952	3779.5449							10438.71	2073.0952	2553.5449				7594.71	1194.0952	4186.5449				10447.71	383.09521	2457.5449	4234.71	667.09521	3532.5449	9651.0195	8886.0996	2060.2202				3397.02	6889.1001	3765.2202	6799.02	2244.1001	3390.2202	11495.02	2263.1001	3502.2202				11418.02	3356.1001	3586.2202				10047.64	2879.2402	4360.8052				9285.6396	2951.2402	3576.8052				4613.4248	7305.3301	4434.7051				8520.4248	4219.3301	3965.7051													9347.3145	7746.0049	5299.3599	11656.314	4909.0049	4169.3599				6991.3149	1273.0049	4726.3599	4162.3652	8902.0996	4885.0449				2307.3149	1742.0049	4304.3599	7941.3149	5407.0049	6732.3599				3025.365	9646.0996	3412.0449	5455.3149	3791.0049	5971.3599							4502.5649	7528.5249	12848.115	4475.5649	12743.525	9719.1152				7485.5649	5299.5249	9956.1152										10410.814	4762.6802	4616.7148	4211.8149	4887.6802	2383.7148	2529.8149	766.68018	2079.7148	4459.8149	2750.6802	5625.7148	7854.8149	5903.6802	4025.7148	1812.8149	616.68018	3519.7148	3657.8149	953.68018	3593.7148	2318.3501	3234.3301	2432.5352	7209.8203	9411.7998	8184.6401				7962.8203	7634.7998	9023.6406	8927.8203	4507.7998	8181.6401	7455.8203	4236.7998	8291.6406				3621.8201	1615.7998	2927.6401							7883.02	3500.5249	9402.8301	9044.0195	7278.5249	10735.83	10200.02	4859.5249	5231.8301				3594.02	2584.5249	5621.8301				8821.0195	2957.5249	8153.8301	8165.02	4393.5249	9870.8301	2215.02	1466.5249	5187.8301	5399.02	5034.5249	7150.8301				8862.2402	1894.1899	9660.415				4564.2402	2517.1899	7973.415	5825.2402	2404.1899	9706.415	6649.2402	880.18994	11602.415							3561.2402	-1347.8101	11210.415	1227.2402	-2058.8101	5834.415	1271.2402	-1908.8101	4103.415	418.24023	-2053.8101	2897.415	10791.99	5574.25	13671.74	6359.9902	11506.25	10991.74	11795.99	7285.25	7619.7402	9492.9902	6324.25	9328.7402				8440.9902	6307.25	6410.7402	7364.9902	6649.25	6366.7402	7449.9902	6684.25	5440.7402	8185.9902	5417.25	7983.7402	9513.9902	6909.25	7904.7402	3295.99	2730.25	5810.7402	5014.6348	13062.971	9137.9297										9335.6348	3559.9702	5942.9302	9544.6348	3185.9702	5860.9302	6671.6348	5000.9702	5288.9302	7017.6348	2481.9702	9501.9297	5160.6348	1226.9702	7519.9302	3127.635	393.97021	7561.9302	2761.4902	9642.3398	6152.46	2585.4902	10327.34	6249.46	5064.6348	954.97021	6078.9302	12588.49	6418.1099	9080.2793	13206.49	4334.1099	8752.2793				3210.49	7586.1099	6348.2798	3525.49	6702.1099	7744.2798	8918.4902	4845.1099	4519.2798	10893.49	3098.1099	6922.2798	9055.4902	3737.1099	8177.2798	5320.4902	5292.1099	5364.2798				6774.4902	2994.1099	4461.2798	3496.49	316.10986	5014.2798							4125.4902	1668.1099	8400.2793	5065.4902	364.10986	4951.2798	3070.49	971.10986	4192.2798	2682.49	1126.1099	6017.2798										10822.08	6572.4248	6855.605				12215.08	5183.4248	7221.605				4122.0801	2138.4248	5602.605	1787.0801	2725.4248	5718.605	3434.0801	1637.4248	7365.605	8736.0996	5375.7798	8814.75				8235.9453	11092.555	6847.2002	8990.0996	4874.7798	7752.75	8571.0996	7527.7798	8469.75										8169.1001	3590.7798	6126.75							5622.1001	6014.7798	7413.75				10331.1	4326.7798	10414.75	4279.1001	3673.7798	8346.75	9738.4248	4609.7402	9156.0303																2577.6602	15356.89	7655.9805																9402.6602	11175.89	1475.9805							9251.4248	9956.1748	10501.42				10853.425	7288.1748	3247.4199	10080.425	3759.1748	6258.4199	13744.425	4702.1748	9701.4199	7224.4248	5239.1748	11058.42										5933.4248	3426.1748	7167.4199				6772.4248	3873.1748	3435.4199	9298.4248	424.1748	4188.4199				9298.4248	1784.1748	10133.42	7150.1348	10392.15	17413.65	3650.135	12908.15	7004.6499	7793.1348	5404.1499	8663.6504	6965.1348	9026.1504	8243.6504	3474.135	10292.15	6541.6499	1100.135	1746.1499	7225.6499	2188.9297	18657.586	5496.4951				6756.9297	4809.585	15616.495	8550.9297	4808.585	10200.495	10738.93	8476.585	9283.4951	11125.93	5401.585	6561.4951				13569.45	7308.7598	7241.6758				7494.4502	10011.76	-2865.3242				6783.4502	8612.7598	-862.32422	15837.45	12020.76	4326.6758	10081.45	5423.7598	-4361.3242	5248.7451	17220.406	8823.9297	5843.7451	13142.405	7589.9297										14529.62	11843.165	3496.0605							2614.3691	14377.995	12830.18	5823.3691	10667.995	13504.18	-47.630859	18328.996	13346.18	-1976.6309	16875.996	10983.18				10475.369	11134.995	13532.18				2165.3691	8627.9951	15035.18	7701.3691	10324.995	12887.18	3940.3691	10233.995	10066.18	878.36914	3386.9951	13531.18				4702.3691	9066.9951	10907.18							1879.3691	6051.9951	6895.1797	1918.3691	6758.9951	13285.18				3675.3691	5585.9951	12103.18	4673.3691	7357.9951	12217.18				4006.3691	4088.9951	10318.18	2216.3691	4224.9951	11064.18				12588.965	2159.0498	3967.4199	7188.9648	4691.0498	3740.4199	14521.965	4169.0498	4093.4199	4117.665	3857.3799	5871.8999	2563.665	4380.3799	6289.8999	11887.665	2027.3799	4826.8999													11671.665	1820.3799	5528.8999	7775.665	38.379883	5331.8999	9436.665	2048.3799	5449.8999	8577.665	361.37988	5897.8999	10205.665	493.37988	5858.8999				4569.665	727.37988	4576.8999	5794.665	-585.62012	4021.8999	7918.665	1102.3799	6075.8999				12452.385	3830.0249	3098.7598													8328.3848	2130.0249	2235.7598							10376.385	2572.0249	4278.7598	7381.3848	940.0249	3909.7598	2462.0049	6770.0449	1810.8301	14290.005	3444.0449	4643.8301										8036.0049	2819.1152	5561.0498				11917.005	3334.1152	5451.0498	9842.0049	2255.1152	4821.0498	12709.005	2540.1152	4110.0498				11645.005	3083.1152	5043.0498				11239.005	2298.1152	5513.0498				9287.0049	2192.1152	3039.05				12686.005	2030.1152	5435.0498	12982.005	2395.1152	6546.0498				8275.8301	622.01514	3847.8052	5048.8301	183.01514	3542.8052	4926.1104	2667.2051	1327.5801	2867.925	3498.1948	1983.5449	5770.9248	2928.1948	2996.5449	6912.9248	2112.1948	2626.5449	9744.9248	2481.1948	4686.5449	11082.971	3969.5801	4238.4351	7794.9702	2161.5801	2547.4351	4660.9702	1840.5801	4809.4351	5497.1899	3198.165	5256.3149	7217.1899	1856.165	4267.3149
						11913.925	6769.6001	3854.3198							5604.9048	8303.9902	3346.5249				3483.9048	8647.9902	2451.5249	3849.9048	4963.9902	3925.5249	9058.9043	6119.9902	3473.5249													12680.904	3846.9902	210.5249				8620.9043	6258.9902	2483.5249										6009.9048	5167.9902	3790.5249	6423.1699	11592.045	3647.79	5062.1699	7558.0449	5312.79																			9763.9697	6695.2549	2913.1152										3002.97	6110.2549	4245.1152							7915.9697	5310.2549	4254.1152	912.96997	3448.2549	4272.1152													7222.8198	3953.02	3356.835				4337.8198	3679.02	2778.835							1997.8198	3668.02	4866.835				5863.085	7981.2949	4325.1299	12013.535	12551.25	6103.585	282.53491	8619.25	3433.585							13384.535	8158.25	4623.585				5341.5352	7973.25	4266.585				10253.535	4287.25	2348.585	2287.5349	6667.25	4138.585	6474.5649	12359.87	2807.645				2355.5649	11524.87	3332.645	7178.5649	5850.8701	5020.645	10326.564	7705.8701	3618.645				7077.5649	7787.8701	3490.645				9931.3604	9321.1201	4369.3252				8714.3604	8250.1201	4157.3252				4479.2749	16285.11	6969.0498				9226.2754	10513.11	2876.0498													6907.3896	10932.575	7534.6948	12237.39	8633.5752	7537.6948				8045.3896	9153.5752	5441.6948	4859.2402	5761.04	3587.8501				3120.3899	6110.5752	3988.6948	8609.3896	10142.575	5270.6948				2937.24	2297.04	169.8501	6379.3896	8672.5752	6798.6948							2708.8301	16054.846	10824.641	663.83008	17343.846	7869.6401				7993.8301	8691.8457	7031.6401										9169.25	12982.46	5262.7798	2917.25	7451.46	3942.7798	2109.25	9067.46	7235.7798	4706.25	8104.46	4787.7798	9655.25	15576.46	7246.7798	2070.25	9096.46	3307.7798	2669.25	4223.46	9390.7793	5009.5649	8556.9355	6894.0498	5598.875	19985.43	9249.1797				8121.875	16712.43	10551.18	8613.875	11400.43	8667.1797	7258.875	11115.43	9125.1797				3371.875	5996.4302	903.18018							7319.2148	15052.335	10761.96	10782.215	14669.335	9396.96	10407.215	11742.335	9122.96				3861.2148	13964.335	8470.96				7701.2148	10642.335	6627.96	8133.2148	14809.335	11521.96	2130.2148	5668.335	5167.96	6835.2148	8198.335	7633.96				8085.1602	9381.5498	10634.225				5544.1602	11608.55	7978.2251	3969.1599	13047.55	8407.2246	8376.1602	11241.55	10123.225							5396.1602	8634.5498	9036.2246	2134.1599	3595.5498	5228.2251	2574.1599	3596.5498	5656.2251	2338.1599	2622.5498	5036.2251	13067.245	18391.211	12248.605	5989.2451	21269.211	9649.6055	11088.245	14738.21	5885.605	10256.245	14682.21	5755.605				8790.2451	13017.21	4575.605				10035.245	14370.21	7581.605	9581.2451	12771.21	4455.605	12979.245	14952.21	7369.605	3059.2451	7295.21	5715.605	3209.4902	23027.34	6559.46										5292.4902	12170.34	6921.46	7324.4902	11777.34	8224.46	3814.4902	13344.34	6649.46	7897.4902	12641.34	6816.46	2556.4902	16096.34	8602.46	2455.4902	8377.3398	5735.46	3906.6101	6898.5752	3721.5898	2899.6101	8068.5752	3993.5898	3790.4902	9227.3398	5637.46	10248.67	16279.02	10123.085	11331.67	15946.02	10068.085				4437.6699	16775.02	8257.085	4627.6699	15791.02	9643.085	9287.6699	16533.02	7126.085	8438.6699	15643.02	8452.085	7488.6699	16722.02	11024.085	5729.6699	11949.02	5099.085				6788.6699	8666.0195	700.08496	2631.6699	6735.02	6690.085							5201.6699	12966.02	9293.085	1747.6699	10220.02	5528.085	205.66992	7118.02	5710.085	2467.6699	7277.02	6427.085										4468.7749	16572.48	5820				5036.7749	12541.48	8311				973.7749	9089.4805	7304	-2265.2251	6652.48	3538	229.7749	12077.48	5834	13505.945	9712.5547	7453.2002				7142.6748	14279.609	10023.445	6883.9453	8870.5547	9366.2002	12761.945	6022.5547	7402.2002										9235.9453	7905.5547	8833.2002							5872.9453	8559.5547	7515.2002				14778.945	10352.555	6240.2002	3877.9451	8198.5547	6948.2002	14588.805	11627.355	14762.535																6007.6201	19784.801	13244.44																10845.62	8268.8008	3592.4404							3540.9746	21824.281	13410.865				8081.9746	19217.281	8694.8652	9110.9746	18500.281	10832.865	15552.975	22185.281	14337.865	4036.9746	17172.281	12189.865										7943.9746	15411.28	11069.865				9668.9746	14807.28	9104.8652	5941.9746	12223.28	9887.8652				7433.9746	16018.28	9371.8652	10756.785	30180.965	21275.426	8906.7852	18631.965	8874.4248	9616.7852	13900.965	10579.425	5536.7852	17982.965	6450.4248	5262.7852	21055.965	11118.425	2089.7852	7936.9648	7143.4248	8.5048828	19001.4	6937.4902				11430.505	23460.4	16706.49	3200.5049	17115.4	9604.4902	4308.5049	14119.4	6722.4902	5696.5049	14485.4	5061.4902				3897.5352	27541.066	17332.23				-8034.4648	24979.066	5748.2305				-5724.4648	26284.066	11091.23	6665.5352	25643.066	3797.2305	2698.5352	17397.066	5809.2305	7431.3301	11517.045	3939.8652	4169.3301	14017.045	3105.8652										16962.475	19822.186	3195.2598							6471.9502	20139.57	11569.07	7900.9502	25708.57	16921.07	706.9502	26501.57	12422.07	3559.9502	20810.57	8128.0703				15385.95	18658.57	12448.07				5875.9502	17645.57	11272.07	12153.95	15971.57	11915.07	6867.9502	11699.57	8290.0703	2722.9502	15529.57	11547.07				9922.9502	13954.57	9244.0703							8151.9502	9306.5703	7080.0703	5840.9502	12765.57	8540.0703				5310.9502	15528.57	9620.0703	6242.9502	12147.57	10424.07				8198.9502	13880.57	10541.07	9397.9502	11355.57	8753.0703				10679.705	7652.8203	3253.0249	4731.7051	8372.8203	671.0249	12452.705	8176.8203	4823.0249	4298.2646	10855.625	5348.855	6170.2646	11423.625	4562.855	14125.265	9638.625	4483.855													14799.265	10142.625	3757.855	8517.2646	7826.625	3856.855	11200.265	10043.625	5671.855	7947.2646	7144.625	5338.855	10433.265	12255.625	8940.8555				7798.2646	4775.625	4394.855	8021.2646	4936.625	2723.855	11486.265	6733.625	4832.855				10330.085	6795.1348	4658.165													5755.085	4346.1348	4516.165							10450.085	5100.1348	3679.165	4940.085	4386.1348	4916.165	6599.9102	10045.575	2885.3848	14352.91	9888.5752	4444.3848										11187.525	8417.3301	5444.5298				13497.525	7947.3301	4696.5298	8675.5254	5482.3301	4124.5298	11259.525	6968.3301	2959.5298				10953.525	8466.3301	4154.5298				9381.5254	7109.3301	3595.5298				9945.5254	6227.3301	2689.5298				13108.525	6241.3301	5791.5298	13467.525	6487.3301	5136.5298				5543.0498	3278.2002	3410.4399	5754.0498	2430.2002	3014.4399	4759.3652	3014.0752	3721.8201	3951.52	6895.54	3201.8052	4795.52	7967.54	2640.8052	9461.5195	4976.54	1697.8052	10163.52	6453.54	4853.8052	8757.915	7514.415	3353.7749	7463.915	4297.415	2998.7749	5752.915	4993.415	3867.7749	11434.255	6928.6348	4233.2749	11987.255	6149.6348	3905.2749
						14358.689	6814.2451	5008.4697							5488.7402	5851.1099	3895.4951				2204.7402	7679.1099	8808.4951	1899.7402	5196.1099	4158.4951	7135.7402	5472.1099	4206.4951													8063.7402	6216.1099	3378.4951				6713.7402	4976.1099	3362.4951										4574.7402	3360.1099	4309.4951	4055.4751	10718	2230.8901	3636.4751	5985	5134.8901																			11477.825	5661.2202	4408.29										8920.8252	5155.2202	3947.29							9014.8252	6268.2202	4281.29	2704.825	3348.2202	4881.29													6688.5498	3656.29	4546.0801				7464.5498	3917.29	5250.0801							6777.5498	4676.29	4538.0801				6042.8301	7706.8799	3571.4751	14910.105	12063.105	6179.0752	1244.105	10410.105	2848.0752							12353.105	10668.105	3925.0752				7719.105	6648.105	3680.0752				12062.105	4177.105	2281.0752	3009.105	5549.105	3711.0752	9510.5	12432.455	2470.2151				5168.5	10123.455	3315.2151	5962.5	7617.4551	3489.2151							11720.5	7153.4551	3612.2151				13010.535	8472.2949	4033.9299				8297.5352	7589.2949	4340.9297				3664.875	10646.721	5042.73				7675.875	7345.7202	6445.73													6610.3652	12285.1	5182.0449	11056.365	13384.1	5177.0449				7282.3652	10626.1	6533.0449	3773.825	4095.98	6028.96				3372.365	10137.1	4374.0449	9713.3652	12580.1	3033.0449				5128.8252	3106.98	2302.96	4979.3652	9885.0996	7165.0449							3215.5552	21303.865	14132.58	1342.5552	15953.865	5629.5801				3992.5552	12939.865	7077.5801										9769.6348	14091.625	7944.1602	1972.6348	11213.625	6008.1602	1233.6348	9627.625	5879.1602	3899.6348	6076.625	6822.1602	7742.6348	18483.625	7296.1602	334.63477	7887.625	5697.1602	653.63477	8036.625	7790.1602	3548.71	9568.7949	6026.8301	6354.75	19506.43	9052.6748				11401.75	20205.43	10437.675	7190.75	13424.43	9748.6748	6823.75	12341.43	6353.6748				3683.75	3252.4302	4349.6748							7977.3047	14003.335	7063.79	10031.305	14710.335	10945.79	9690.3047	12019.335	7409.79										10126.305	13453.335	5784.79	9034.3047	13631.335	8106.79	4380.3047	9821.335	5903.79	9465.3047	10164.335	4979.79				8031.4053	10080.875	9150.2402				7337.4053	6706.875	4029.2402	6945.4053	10467.875	2983.2402	9247.4053	12789.875	5967.2402										2646.405	2200.875	3021.2402	2441.405	-712.125	2006.2402	919.40503	240.875	1453.2402	9895.7148	18702.02	10762.971	3330.7148	21357.02	11920.971	10032.715	15661.02	8326.9707	10037.715	13972.02	4603.9702				7674.7148	15059.02	5186.9702				7623.7148	13269.02	4655.9702				10662.715	14087.02	7179.9702	3210.7148	7649.02	5282.9702	4046.6101	16547.574	8155.5898										8209.6104	12732.575	6781.5898	7475.6104	15572.575	5962.5898	5074.6104	10236.575	5329.5898	8458.6104	12535.575	5538.5898	3280.6101	13415.575	9408.5898	2852.6101	8091.5752	4729.5898	3754.98	8614.4355	7925.5151	2222.98	7342.4351	4571.5151	3103.6101	7878.5752	3812.5898	11345.665	9077.3447	9170.7793	11958.665	13849.345	7473.7798				4821.665	16302.345	6711.7798	5037.665	8601.3447	5259.7798	9725.665	9752.3447	5407.7798	9204.665	9618.3447	6076.7798	7189.665	7983.3447	7179.7798	4685.665	6233.3447	2320.7798							4296.665	2436.3447	3881.7798							3424.665	6609.3447	5418.7798	4186.665	3368.3447	3668.7798	3046.665	3233.3447	4183.7798	1275.665	4386.3447	4445.7798										11714.015	12235.955	4809.3896				10837.015	9699.9551	4354.3896				4921.0146	7866.9551	2866.3896	3432.0149	4871.9551	993.38965	5281.0146	10508.955	5543.3896	11905.675	12700.609	11059.445				7376.9399	8942.9902	8357.4199	8045.6748	17786.609	10097.445	9435.6748	11595.609	7785.4448										9221.6748	11305.609	9390.4453							5583.6748	11590.609	6000.4448							3992.6748	10138.609	6519.4448	11411.6	8773.4141	1153.2246																5396.0547	28828.48	10445.495																10594.055	12754.48	12121.495							5235.21	18689.496	5968.2148				10247.21	13703.495	2888.2148	10899.21	10101.495	6766.2148	12711.21	16449.496	11251.215	8934.21	12740.495	5053.2148										8018.21	10090.495	3380.2148				14224.21	11839.495	3935.2148	7121.21	10543.495	4109.2148				8927.21	9212.4951	4488.2148	6102.7246	24955.74	14490.935	2227.7246	9060.7402	7062.9346	5902.7246	5468.7402	8144.9346				1557.7246	11386.74	8112.9346	-4034.2754	-325.25977	3642.9346	-2133.3799	14041.234	5847.7998				7254.6201	14228.234	16339.8	2714.6201	7805.2344	9084.7998	6599.6201	8171.2344	9319.7998	2351.6201	6012.2344	7819.7998				12101.215	18743.76	15801.575				3873.2148	18150.76	1585.5752				5192.2148	10285.76	9486.5752				10369.215	8240.7598	6753.5752	11323.32	17032.92	3606.7246													16694.586	19009.119	8223.4492							6736.1748	22489.586	6235.5703	6055.1748	25311.586	10181.57	674.1748	25678.586	9360.5703	3145.1748	20658.586	6439.5703				11409.175	15077.586	6621.5703				2291.1748	11559.586	9353.5703	9149.1748	17593.586	7226.5703	4115.1748	13361.586	7545.5703	1894.1748	10630.586	10159.57				7122.1748	12469.586	7819.5703							3385.1748	6703.5859	5952.5703	5725.1748	14049.586	8497.5703				6679.1748	19235.586	7952.5703	5646.1748	13458.586	3486.5703				5820.1748	11974.586	7760.5703	8936.1748	9505.5859	7621.5703				12295.6	6647.5649	4470.5752	7308.6001	7088.5649	4553.5752	12946.6	6541.5649	4919.5752	6022.895	10835.575	5902.1348	4561.895	13155.575	5274.1348																13581.895	5866.5752	4323.1348	6962.895	7502.5752	5910.1348	10671.895	10306.575	3326.135	7835.895	7865.5752	5213.1348	7523.895	9181.5752	6502.1348				5534.895	7399.5752	3928.135	5629.895	5321.5752	4332.1348	11368.895	9536.5752	4756.1348				10698.55	9016.6504	4339.3452													6898.5498	6280.6499	3594.3452							7258.5498	7869.6499	1769.3452	5902.5498	6568.6499	3541.3452	4410.165	8905.9199	3553.625	10079.165	10789.92	4937.625										12350.99	7419.7798	5269.605				10455.99	6592.7798	5237.605	4793.9902	3619.7798	4913.605	11721.99	6909.7798	3783.605				13427.99	7043.7798	4395.605				10475.99	5975.7798	5271.605				8024.9902	5327.7798	3675.605				11325.99	7229.7798	5602.605	11746.99	7070.7798	4861.605				7987.7251	5237.395	4545.6748	4427.7251	5258.395	4086.675	5424.2651	1960.8198	2980.6201	2193.145	7366.48	2667.9048	6255.145	6725.48	2012.9048	6623.145	5084.48	2363.9048	7992.145	6651.48	3878.9048	12210.335	5965.9248	3570.77	10780.335	4746.9248	2898.77	7257.335	4877.9248	2609.77	9790.5293	8146.25	3382.395	9471.5293	7314.25	3793.395
						11746.29	7965.9351	4277.8398							5475.8652	7877.9751	3829.1101				465.86523	10082.975	6296.1104	2029.8652	4769.9751	4513.1104	7388.8652	5954.9751	4139.1104													9634.8652	7851.9751	3448.1101				9159.8652	6107.9751	3824.1101										3235.8652	6399.9751	3633.1101	6792.9854	10494.79	4095.1001	6382.9854	7069.79	5367.1001																			8632.375	6072.5552	3703.4399										5795.375	7313.5552	3931.4399							8242.375	6355.5552	4455.4399	724.375	4724.5552	4270.4399													10749.92	4350.96	573.63501				11886.92	6399.96	5575.6348							10184.92	4226.96	5843.6348				3617.45	8011.9648	4072.7651	14011.6	12434.689	4863.0049	-487.3999	7672.6899	3914.0049							11315.6	8960.6895	1915.0049				6146.6001	6943.6899	4447.0049				9774.5996	2948.6899	2774.0049	120.6001	6427.6899	5026.0049	6609.375	12214.805	2884.75				973.375	8245.8047	3204.75	6335.375	5305.8052	3933.75							8294.375	5147.8052	3933.75				13192.46	8778.21	4563.9248				8160.46	7399.21	3016.925				5210.1499	15784.564	6395.6899				8758.1504	9751.5645	6924.6899													4274.2402	10529.04	3186.8501	11366.24	11289.04	5003.8501				7351.2402	9345.04	4435.8501	3455.7	8353.3555	8281.0498				770.23999	6858.04	4958.8501	8009.2402	9816.04	6920.8501				3515.7	-982.64502	3332.05	6271.2402	12027.04	8299.8496							4272.9951	18811.08	9532.0049	3425.9951	14187.08	10749.005				7815.9951	16163.08	7588.0049										12104.779	8979.5156	7184.73	3925.7798	8669.5156	1815.73	3023.7798	8155.5151	6377.73	4381.7798	7657.5151	6574.73	10451.779	11790.516	4284.73	2233.7798	6699.5151	3244.73	3465.7798	7685.5151	4741.73	3713.2251	6867.0952	5418.6152	3953.115	13017.11	6790.1001				9672.1152	16214.11	13629.1	9536.1152	10551.11	7986.1001	8049.1152	9671.1104	8094.1001				2397.115	5358.1104	4879.1001							7406.605	11513.05	11327.505	10949.605	19625.051	11263.505	7482.605	12298.05	9368.5049										7510.605	13802.05	7578.5049	6121.605	11935.05	8658.5049	1797.605	4602.0498	5159.5049	8978.6055	10057.05	7320.5049				7888.2852	14600.995	8879.9648				6334.2852	13074.995	4943.9648	6254.2852	13908.995	9194.9648	7045.2852	13839.995	8376.9648										2412.2849	6037.9951	3256.9648	1112.2849	4184.9951	2541.9648	-26.715088	5915.9951	4065.9648	10524.814	8603.4951	11386.075	5537.8149	19387.496	12912.075	12089.814	11653.495	8260.0752	10717.814	11289.495	9610.0752				11295.814	13206.495	5236.0752				9703.8145	10270.495	6444.0752				12100.814	14269.495	9359.0752	2924.8149	4486.4951	5296.0752	4482.98	16404.436	6527.5151										7146.98	9749.4355	7715.5151	9027.9805	11828.436	8669.5156	3734.98	11616.436	8123.5151	5506.98	12636.436	10046.516	3742.98	11313.436	8180.5151	4238.98	7293.4351	6022.5151	2800.7351	10646.805	10849.811	2493.7351	5864.8052	5114.8101	3281.98	5028.4351	6880.5151	9723.7695	19568.395	10028.555	11999.77	19150.395	6388.5552				4028.77	20166.395	8341.5547	4241.77	15016.395	8608.5547	10716.77	12861.395	5823.5552	8269.7695	9410.3945	4395.5552	7579.77	12094.395	6852.5552	5047.77	14156.395	4199.5552							2877.77	8798.3945	5333.5552							3320.77	11460.395	7680.5552	5269.77	9838.3945	5353.5552	3487.77	10447.395	3130.5552	2504.77	7593.395	8755.5547										10959.795	11324.355	5413.7549				7872.7949	10105.355	8533.7549				4031.7949	4746.3555	5583.7549	841.79492	6915.3555	5365.7549	2263.7949	6249.3555	6712.7549	9992.9395	10283.99	8337.4199				8963.8203	12534.555	7679.8701	8203.9395	8444.9902	7729.4199	11505.939	3261.9902	4228.4199										7572.9399	4158.9902	7355.4199							8216.9395	6616.9902	7999.4199							3778.9399	5320.9902	8390.4199	13519.75	6833.7305	8387.4453																7563.6104	18787.324	8723.335																16517.609	13760.324	4917.335							5348.2402	17855.67	8549.8555				8788.2402	11463.67	9567.8555	8838.2402	11538.67	7837.8555	10352.24	18054.67	10322.855	6083.2402	11773.67	8356.8555										6548.2402	9644.6699	10390.855				11572.24	10637.67	6439.8555	5275.2402	11926.67	6914.8555				6615.2402	12854.67	10550.855	8921.7451	22880.57	13274.045	4669.7451	8673.5703	5449.0449	6097.7451	6824.5703	8190.0449				2313.7451	12782.57	7640.0449	-1548.2549	-3370.4297	3879.0449							14643.91	12543.84	12804.305	12029.91	9876.8398	8208.3047	11887.91	7330.8398	4443.3047	10477.91	2632.8398	4633.3047				3601.9648	27333.131	15153.205				-3901.0352	21037.131	9034.2051				-2320.0352	21596.131	13200.205				2383.9648	16791.131	8263.2051	8102.1797	21332.855	6902.4551													11703.155	23001.199	6825.6855							7471.5898	26922.875	10824	8831.5898	30398.875	13059	4273.5898	25975.875	9048	4953.5898	23384.875	9404				17936.59	17599.875	10343				7211.5898	18148.875	6005	13320.59	11554.875	7295	10840.59	12949.875	5681	6661.5898	15010.875	12866				15116.59	15609.875	7562							8529.5898	12161.875	5744	8508.5898	18593.875	8701				8369.5898	18356.875	6210							10486.59	17280.875	8872	9717.5898	19395.875	9585				12532.74	6213.0698	4779.5649	6884.7402	7648.0698	3837.5649	13739.74	6823.0698	3433.5649	5875.1748	10779.859	4729.6401	4605.1748	12861.859	3925.6401																11083.175	8148.8599	4325.6401	6004.1748	6050.8599	4574.6401	9772.1748	7439.8599	4210.6401	9464.1748	7807.8599	4697.6401	11953.175	9017.8594	6949.6401				5161.1748	7435.8599	3538.6401	5999.1748	3952.8599	3079.6401	10308.175	6885.8599	5043.6401				11229.52	6300.1948	4573.8501													7008.52	4931.1948	3719.8501							8500.5195	4359.1948	3635.8501	3283.52	4782.1948	3993.8501	5109.7251	10737.085	3356.9351	11354.725	8289.085	5880.9351										12577.025	8932.7793	4611.085				10810.025	7859.7798	4217.085	6650.0249	6080.7798	3506.085	12783.025	7402.7798	3566.085				8744.0254	7618.7798	3558.085				11288.025	6931.7798	4280.085				7628.0249	5438.7798	3912.085				10684.025	10319.779	4170.085	10214.025	8398.7793	4981.085				7248.2749	6829.6851	3745.8149	4199.2749	5657.6851	3602.8149	1112.79	3472.0098	2383.3398	4441.5498	8445.6543	2526.4102	5382.5498	7480.6548	3262.4102	7072.5498	5011.6548	2899.4102	7596.5498	7965.6548	6166.4102	9865.3945	5314.1201	2226.77	6783.395	4754.1201	1163.77	5843.395	3948.1201	2986.77	10157.635	5471.8652	1730.4849	9944.6348	6844.8652	2278.4849
						9278.9102	7749.855	4946.9902							4611.8701	5668.29	2708.5352				2002.8701	8188.29	5919.5352	3740.8701	6608.29	4484.5352	4885.8701	5002.29	3984.5352													9732.8701	7827.29	4242.5352				8228.8701	6185.29	3324.5352										7334.8701	5498.29	3110.5352	5536.8896	13003.936	638.93018	5704.8896	6576.9351	4654.9302																			9877.1055	6062.2148	1423.165										5334.105	4837.2148	2232.165							10467.105	3339.2148	2776.165	2891.105	3440.2148	2063.165													10519.225	5368.3599	2689.8452				10239.225	7071.3599	4565.8452							11105.225	7110.3599	3675.8452				3914.2651	9147.0703	3099.7949	13207.79	9703.4355	8236.0703	2992.79	7986.4351	2148.0701							12488.79	7798.4351	4517.0703										12320.79	2699.4351	2533.0701	3028.79	5737.4351	4026.0701	7312.98	10070.075	2439.835				3132.98	10686.075	3062.835	8055.98	6013.0752	3328.835							9489.9805	5589.0752	3926.835				12165.33	9014.8555	5399.3599				9695.3301	3459.855	3320.3599				4380.23	10983.641	8433.125				9643.2305	5739.6401	7493.125													8333.8252	10921.98	6192.96	12390.825	9848.9805	4691.96				8520.8252	6612.98	5518.96	3996.2549	8376.0801	5694.0298				3482.825	4154.98	5945.96	7652.8252	9839.9805	7053.96				3182.2549	9638.0801	6545.0298	6941.8252	10254.98	6802.96							2723.51	16154.05	10764.37	4648.5098	18750.051	9268.3701				6435.5098	11346.05	8093.3701										13576.525	15417.795	4225.8198	5054.5249	9492.7949	4918.8198	3335.5249	8144.7949	4561.8198	4577.5249	6051.7949	3073.8198	9825.5254	13766.795	5343.8198	2844.5249	7584.7949	5340.8198	4377.5249	9309.7949	5572.8198	3140.675	3520.9048	2849.2798	3862.9651	20075.904	8973.9805				8162.9648	13327.904	8425.9805	6186.9648	12861.904	8025.98	6331.9648	11531.904	8044.98				1848.9651	5605.9048	6773.98							6690.625	14983.995	9440.9648	12059.625	22900.996	8088.9648	8371.625	13820.995	6637.9648										8048.625	14549.995	2922.9648	8704.625	16718.996	5549.9648	3539.625	7223.9951	3773.9648	7308.625	12413.995	2984.9648				5568.335	11863.49	8889.0752				6380.335	9202.4902	8221.0752	5289.335	7029.4902	10667.075	8934.335	9982.4902	10679.075										3175.335	3196.4902	3657.0752	3222.335	1479.4902	5626.0752	1117.335	2983.4902	5299.0752	11843.39	17132.004	11745.01	4269.3896	15088.005	11791.01	9304.3896	12654.005	7015.0098	7817.3896	15720.005	8090.0098				9790.3896	9547.0049	6809.0098				11304.39	10830.005	8949.0098				13836.39	13983.005	8856.0098	2981.3899	5124.0049	6602.0098	5195.7354	17385.805	7295.8101										8272.7354	10887.805	6224.8101	9767.7354	11412.805	8113.8101	6368.7354	12476.805	5452.8101	11020.735	12857.805	5390.8101				4259.7354	8406.8047	5262.8101	970.76514	7744.2305	8738.585				4042.7351	7178.8052	5502.8101	10098.355	16994.586	9832.9004	12442.355	16791.586	9295.9004				1872.355	18834.586	7057.8999	3044.355	14330.585	10563.9	8241.3555	13912.585	5749.8999	7621.355	12023.585	8104.8999	7736.355	12917.585	9486.9004	2548.355	15320.585	6985.8999							3404.355	7513.585	5844.8999							2818.355	12417.585	8957.9004	4494.355	7616.585	4791.8999	1413.355	11149.585	4344.8999	1565.355	9260.585	6469.8999										10655.45	12621.11	6497.52				11642.45	14878.11	8673.5195				5624.4502	8521.1104	4642.52	1675.45	6134.1104	5750.52	4161.4502	10500.11	6626.52	10379.82	14471.555	7498.8701				9164.0547	12721.779	8403.0645	8001.8203	10391.555	9599.8701	15205.82	7826.5547	5517.8701										9654.8203	6499.5547	8570.8701							10275.82	9810.5547	6472.8701							4380.8203	8680.5547	7005.8701	14490.87	36.269531	5166.4053																609.59961	19422.641	13623.43																10539.6	9027.6396	6145.4297							3214.6846	17140.645	2419.9102				3311.6846	6673.6445	6667.9102	5453.6846	10943.645	7016.9102	9896.6846	20240.645	11412.91	3632.6846	12119.645	5462.9102										4664.6846	5528.6445	4861.9102				7778.6846	8542.6445	5601.9102							3516.6846	11096.645	7502.9102	9990.6543	22529.85	12125.9	7150.6548	11565.85	4189.9004	9864.6543	9053.8496	6462.9004				3173.6548	13138.85	5443.9004	-626.34521	168.84961	258.90039							8953.0596	17143.965	9371.1104	7158.0596	8227.9648	6974.1104	8494.0596	6120.9648	5831.1104	5692.0596	2180.9648	6030.1104				17524.025	27893.355	18351.211				5916.0254	17115.355	6899.21				4101.0254	23294.355	12173.21				14796.025	8988.3555	780.20996	4589.0947	29981.461	7169.0352													10992.14	20842.77	6188.3105							2584.8203	16583.221	7761.5947	6360.8203	19006.221	6210.5947	-21.179688	25488.221	10794.595	1588.8203	23066.221	4899.5947				10925.82	11680.221	9676.5947				11455.82	3421.2207	6634.5947	6323.8203	16225.221	4914.5947	8019.8203	12266.221	6879.5947	1450.8203	9964.2207	14119.595				7279.8203	12668.221	8482.5947							3650.8203	6684.2207	4952.5947	2274.8203	10092.221	10115.595				7111.8203	12991.221	5809.5947							4637.8203	11542.221	8377.5947	6077.8203	11941.221	8215.5947				9025.7051	7067.29	3501.6899	5364.7051	10245.29	4714.6899	12167.705	8267.29	3489.6899	6227.5547	10917.895	6828.7002	4522.5547	13165.895	5338.7002																12153.555	9909.8945	4714.7002	5743.5547	6587.895	5496.7002	9810.5547	5769.895	4305.7002	7096.5547	6768.895	4552.7002	10040.555	9848.8945	10166.7				6087.5547	6701.895	3872.7	6692.5547	3428.895	894.69995	9456.5547	6319.895	3792.7				10977.92	7958.8999	4040.855													5077.9199	6052.8999	3815.855										4380.9199	6153.8999	4709.855	4354.77	10700.29	4625.8799	10396.77	8352.29	5982.8799										10162.4	8620.0498	5340.8652				10424.4	7080.0498	4212.8652	9305.4004	5835.0498	3695.8652	11823.4	7301.0498	5010.8652				12368.4	5927.0498	3999.8652				11440.4	6647.0498	4965.8652				7780.3999	5835.0498	4177.8652				10784.4	7007.0498	4414.8652	13478.4	7704.0498	6149.8652				7716.1499	5553.6851	4622.585	3727.1499	4659.6851	3850.585	3345.8301	2936.3999	3034.2649	2450.7202	4051.7598	3205.1201	4641.7202	4230.7598	2239.1201	6239.7202	3325.7598	3050.1201	6946.7202	5439.7598	3839.1201	9336.5801	7277.1201	2994.2402	7795.5801	5576.1201	2286.2402	5835.5801	4956.1201	2051.2402	6827.6748	7084.3149	5259.8652	8023.6748	8030.3149	4457.8652
						13097.885	8409.3047	3724.7949							7525.9697	7323.96	2965.9248				1251.97	8789.96	5089.9248	4901.9697	6593.96	4375.9248	7006.9697	6777.96	3796.9248													10205.97	6804.96	3065.9248				4563.9697	4556.96	3306.9248										5300.9697	6348.96	5332.9248	8706.8447	4278.2148	3953.085	6765.8447	6793.2148	5447.085																			11646.07	6576.1948	5466.9453										6159.0703	6970.1948	4279.9453							10436.07	5199.1948	4186.9453	1234.0701	5487.1948	4118.9453													7713.4448	6276.6001	2774.23													8208.4453	5802.6001	4450.23				2315.6001	9027.3301	4561.9048	13891.68	11550.99	6752.1748	965.67993	7369.9902	2862.1748																			10192.68	3678.9902	3001.1748	2836.6799	6227.9902	4490.1748	4839.8301	6734.5249	3233.1299				1741.8301	10559.525	2003.1299	7778.8301	7437.5249	3724.1299							11372.83	7914.5249	3129.1299				11834.235	9422.7695	4028.9751				7656.2354	7006.77	2436.9751				4503.3701	15662.346	7986.3052				10759.37	9292.3457	7511.3052													5138.7002	9222.3555	10088.05	9907.7002	10542.355	6572.0498				5855.7002	9025.3555	6837.0498	5276.1299	4325.5298	5473.5601				1741.7	8208.3555	8214.0498	7138.7002	9875.3555	4605.0498				5041.1299	6697.5298	6739.5601	5243.7002	8584.3555	7498.0498							2231.0098	18914.596	9365.6748	2517.0098	18532.596	6921.6748																12590.58	11827.865	7160.6401	6153.5801	8633.8652	6571.6401	559.58008	7083.8652	7182.6401	4246.5801	6574.8652	8332.6406	8935.5801	11395.865	6603.6401	243.58008	4007.8652	6804.6401	2221.5801	6333.8652	2228.6401	4797.585	2052.96	2769.3149	5262.645	20185.629	8431.165				10629.645	17111.629	9349.165	8174.645	11274.63	10433.165	10137.645	14632.63	9368.165				3194.645	7391.6299	7098.165							6147.48	13407.779	9253.2451	8373.4805	15193.779	4427.2451	6600.48	12948.779	4427.2451										9045.4805	12445.779	3114.2451	5101.48	15368.779	5090.2451	1934.48	8410.7793	3383.2451	7527.48	13378.779	2477.2451				6743.415	12914.325	10327.285				3913.415	10661.325	8581.2852	3161.415	11999.325	7283.2852	8430.415	11277.325	9062.2852										1510.415	5394.3252	4406.2852	1535.415	1303.3252	3354.2849	528.41504	5398.3252	7818.2852	9910.5898	17401.811	12831.125	4978.5898	19480.811	13281.125	10964.59	14170.811	8882.125	7476.5898	13910.811	9612.125				8504.5898	9185.8105	7227.125				9005.5898	13237.811	10982.125				13252.59	15645.811	9554.125	1621.5901	7468.8101	6189.125	2506.7651	15115.23	7203.585										6602.7651	11177.23	7743.585	8689.7656	9241.2305	7255.585	6220.7651	9057.2305	8576.585	10101.766	11269.23	7172.585				906.76514	5012.2305	6889.585	-776.81006	7822.1851	10237.535				1940.7651	6680.2305	6450.585	11789.995	13924.005	7997.71	14700.995	21547.004	7237.71				4602.9951	17999.004	7226.71	4185.9951	15637.005	5565.71	8974.9951	15903.005	4848.71	8712.9951	8840.0049	5009.71	7931.9951	13004.005	8284.71	3453.9951	13537.005	5861.71							4794.9951	9680.0049	5393.71							4523.9951	16145.005	6321.71	4140.9951	6563.0049	5070.71	2309.9951	6929.0049	3910.71	2731.9951	10727.005	3965.71																7514.0352	7698.75	8417.4043				5057.0352	7218.75	5777.4048	1156.0349	1841.75	1466.4048	4077.0349	6138.75	11299.404	12228.055	15312.779	8312.0645				7370.4048	15643.404	3570.7402	8196.0547	14102.779	7411.0649	13811.055	8737.7793	6194.0649										8836.0547	11715.779	9733.0645							7771.0552	8756.7793	5878.0649							5965.0552	12558.779	6108.0649	10787.545	8308.6504	5507.125																3323.5195	19470.689	12346.365																11930.52	9008.6895	7703.3652													10822.645	12985.225	11958.49	8453.6445	16413.225	9960.4902	16222.645	19157.225	16356.49	7244.6445	16603.225	14997.49										8302.6445	12390.225	10014.49				10628.645	14438.225	11093.49							9067.6445	11746.225	12547.49	3460.71	31175.266	17252.414	590.70996	19166.266	9356.415	2231.71	16906.266	7907.415				-1919.29	14470.265	8541.415	-5439.29	3901.2646	3706.415							8534.915	19924.375	13836.24	6644.915	17140.375	8692.2402	8125.915	11416.375	7841.2402	5344.915	13228.375	5662.2402				10435.54	24465.99	19454.395				2439.54	24840.99	4351.3945				2413.54	25888.99	9042.3945				4117.54	12049.99	3723.3945	8370.4902	26205.926	5763.4346													8949.7197	12347.529	-3625.5957							8281.2852	26899.92	11405.885	9110.2852	26857.92	14720.885	3150.2852	27887.92	14751.885	3187.2852	24254.92	13386.885				11888.285	19155.92	16845.885				9031.2852	17620.92	11634.885	12429.285	12629.92	8249.8848	8777.2852	13810.92	10738.885	5781.2852	17228.92	11780.885				10955.285	19701.92	14955.885							5954.2852	15686.92	12091.885	4484.2852	17163.92	16736.885				5278.2852	20096.92	12461.885							3752.2852	15774.92	9910.8848	13572.285	16449.92	12784.885				13389.515	5950.0952	2992.05	8039.5146	8650.0957	4238.0498	10410.515	5880.0952	3289.05	6924.1797	10422.975	5413.7949	8475.1797	12905.975	5923.7949																13113.18	8811.9746	4809.7949	7034.1797	7585.9751	5582.7949	10004.18	6439.9751	4238.7949	9580.1797	8581.9746	6639.7949	12220.18	10422.975	5524.7949				6406.1797	7095.9751	4972.7949	7111.1797	4396.9751	3437.7949	11170.18	7220.9751	5000.7949																			7005.9399	6246.0151	3697.8398										4376.9399	6436.0151	4203.8398	5709.2651	12368.48	5558.7197	8415.2656	7994.48	5973.7197										10171.345	10195.405	6447.8848				13282.345	8248.4053	3915.8848				11397.345	9922.4053	4100.8848				11171.345	4398.4053	4636.8848				8331.3447	8566.4053	3766.8848				7383.3447	7125.4053	3598.8848				12262.345	7867.4053	4271.8848	12524.345	9031.4053	6011.8848				10744.705	6265.5146	3123.5	5715.7051	5166.5146	2989.5	4267.1152	3312.895	3025.5698	2381.345	4226.895	2887.105	5452.3447	4408.895	2593.105	10071.345	3972.895	2022.105	9025.3447	3571.895	4093.105	7850.4502	7108.1899	3648.3452	7737.4502	5861.1899	3030.3452	5885.4502	5941.1899	3192.3452	13034.43	5324.77	1000.3848	11150.43	5758.77	610.38477
															8557.0898	7338.8101	4205.75				3911.0901	10093.811	5618.75	4784.0898	6102.8101	3731.75	6633.0898	7069.8101	5950.75													10448.09	6752.8101	3904.75				8629.0898	6320.8101	3942.75										5320.0898	7624.8101	3667.75	5734.5947	11265.15	1574.5449	5122.5947	7263.1499	4924.5449																			10549.635	5291.23	4078.54										5830.6348	6100.23	2754.54							10693.635	7003.23	3562.54	1863.635	3054.23	3335.54													10277.939	6099.585	2800.3052													9733.9395	6489.585	3581.3052				2347.4751	9869.6699	4264.8052	11613.615	9697.1055	6230.1201	-1327.3848	8227.1055	2088.1201																			8465.6152	5241.105	2116.1201	-1072.3848	5679.105	2745.1201	7358.145	10845.795	2878.7649				3544.145	8404.7949	3051.7649	8249.1445	5237.7949	4016.7649							9159.1445	4519.7949	3586.7649				13967.561	8546.4453	4271.5249				11398.561	4522.4448	160.5249				4068.6599	18234.471	7356.9902				10622.66	12177.471	8338.9902													5711.2549	13599.08	7686.0298	4378.2549	8914.0801	6149.0298				6985.2549	9836.0801	6727.0298	6074.1851	5711.21	5853.9648				2453.2549	9003.0801	3808.0298	7600.2549	9930.0801	7290.0298				3964.1851	7854.21	8918.9648	5350.2549	10740.08	8768.0293							6187.125	18497.16	13138.36	6700.125	19340.16	7400.3604																12971.35	5645.3301	5619.5352	4658.3501	7297.3301	4133.5352	2383.3501	1509.3301	4664.5352	3722.3501	4486.3301	4649.5352	8590.3496	9248.3301	5220.5352	1582.3501	541.33008	2619.5352	4161.3501	3549.3301	4251.5352	3268.4851	3164.125	6964.5952	3480.2251	17295.16	6287.5649							4091.2251	12591.16	4891.5649	8093.2251	14756.16	6900.5649				1115.2251	7735.1602	5124.5649							8554.2646	12300.215	11360.279	10382.265	15202.215	9249.2793	9891.2646	10473.215	6419.2798										7115.2646	4988.2148	3808.2798	8038.2646	13085.215	7698.2798	1819.2649	6839.2148	7237.2798	7879.2646	11113.215	7004.2798				7019.6602	14771.16	7010.9351				5472.6602	11445.16	6593.9351	5501.6602	11146.16	7167.9351	7004.6602	14905.16	7591.9351										2313.6599	7301.1602	5885.9351	2008.6599	5499.1602	2895.9351	646.65991	6410.1602	3748.9351	10422.805	19081.539	14087.68				10494.805	11595.54	9746.6797	8321.8047	13421.54	7885.6797				10332.805	10747.54	8141.6797				8353.8047	9888.54	9436.6797				11407.805	14386.54	10139.68	3154.8049	4951.54	6049.6797	436.18994	20472.186	8279.5352										4950.1899	12412.186	9606.5352	6674.1899	13828.186	6541.5352	3134.1899	15171.186	7533.5352	8395.1895	16201.186	9688.5352				1475.1899	8804.1855	5502.5352	2794.25	10600.936	8884.2051				-61.810059	8218.1855	7366.5352	10526.98	7503.2549	8114.7651	12782.98	13724.255	9639.7656				2181.98	14127.255	6666.7651	2186.98	12195.255	5769.7651	7803.98	8726.2549	6643.7651	9062.9805	11944.255	6226.7651	5596.98	12911.255	7873.7651	3949.98	11162.255	5236.7651							1354.98	3167.2549	5722.7651							4082.98	8087.2549	7142.7651	1734.98	2903.2549	6303.7651	1716.98	3236.2549	4800.7651	1262.98	5147.2549	4412.7651																5000.1001	11323	6279.125				3413.1001	13055	9864.125	556.1001	9737	6720.125	3977.1001	11434	5822.125	9081.4043	18377.404	6975.7402				8215.375	15385.215	9055.2656	6532.4048	12344.404	7158.7402	9770.4043	14657.404	6327.7402																			6211.4048	12785.404	1960.7402							3592.4048	11981.404	2474.7402	14394.33	2243.3652	9790.7695																2525.8896	30187.426	7729.4199																10552.89	21838.426	4955.4199													11795.125	15045.69	10428.186	12994.125	9319.6904	9407.1855	15106.125	19664.691	13360.186	9031.125	15325.69	12902.186										10582.125	11907.69	9210.1855				13296.125	12753.69	11750.186							11078.125	16677.691	12390.186	8683.2793	22314.309	18428.939	7212.2798	14268.31	9140.9395	7590.2798	13878.31	11147.939				2838.2798	20002.309	8031.9399	99.279785	-452.69043	3542.9399							14862.38	19473.051	11932.195	9859.3799	17496.051	10509.195	12496.38	11909.05	5479.1953	8748.3799	14935.05	5293.1953				7583.2148	34519.023	14560.35				-2866.7852	19685.025	4286.3496				-1670.7852	30624.025	8919.3496				3338.2148	12919.025	2748.3496	8462.5947	27313.465	11063.4													13687.54	18490.186	3552.9453							3750.9404	29503.336	11116.57	10254.94	28722.336	10514.57	1601.9404	24052.336	15297.57	1589.9404	19639.336	7373.5703				10485.94	18572.336	11911.57				3545.9404	4474.3359	3337.5703	11590.94	18755.336	8126.5703	3721.9404	10662.336	5920.5703	1708.9404	14689.336	10679.57				7406.9404	11309.336	13769.57							5263.9404	6284.3359	7113.5703	3586.9404	12759.336	7845.5703				5924.9404	16056.336	11103.57							5509.9404	12453.336	10838.57	6909.9404	17591.336	10922.57				12698.255	8297.96	3576.7351	7175.2549	9843.96	3991.7351	12915.255	6266.96	1177.7351	4418.4399	10105.05	5840.3652	1787.4399	11228.05	5375.3652																9954.4395	7383.0498	6854.3652	5323.4399	6642.0498	5119.3652	7568.4399	6626.0498	3548.365	2556.4399	5007.0498	4303.3652	8511.4395	10560.05	7180.3652				4573.4399	4863.0498	4540.3652				8783.4395	7238.0498	5403.3652																			6773.0249	5867.8999	3021.4448										7262.0249	5615.8999	3546.4448	4514.29	11521.535	3412.3198	8678.29	7835.5352	5469.3198										7875.2148	7172.6602	3768.105				10106.215	7708.6602	2425.105				9978.2148	8025.6602	3741.105				12131.215	7180.6602	3023.105										7469.2148	5975.6602	1950.105				9650.2148	8394.6602	4198.105	8514.2148	10350.66	6035.105				10691.165	4036.1348	2365.4302	6495.165	4746.1348	2552.4302	4056.53	3611.8501	2354.9399	3194.0601	8348.4844	3241.635	6123.0601	5816.4849	3456.635	8016.0601	4063.4849	2960.635				8412.29	7124.46	3802.0901	6656.29	6352.46	3004.0901	5002.29	3748.46	3996.0901	7293.915	7061.1948	2384.9849	8181.915	7810.1948	2721.9849
															8552.9297	6872.875	3867.8999				4859.9297	10842.875	6876.8999	5814.9297	7188.875	3302.8999	4124.9297	6126.875	5210.8999													9916.9297	7195.875	3843.8999				11154.93	6268.875	2342.8999										8238.9297	7751.875	4043.8999	2043.96	9790.1299	4025.095	6053.96	5714.1299	4918.0947																			10736.186	6863.5449	3271.895										4403.1851	6371.5449	3538.895							11649.186	5954.5449	3238.895	974.18506	3981.5449	1444.895													10137.25	5873.7148	4317.46													7658.25	5223.7148	3646.46				1525.4448	9144.25	3030.4448	15618.99	10339.779	5572.1201	1351.99	8400.7793	3406.1201																			8981.9902	4297.7798	2631.1201	2481.99	3815.7798	4264.1201	7911.5752	10887.005	3631.4399				3239.575	8907.0049	4459.4399	7031.5752	4839.0049	4871.4399							11495.575	6634.0049	4110.4399				12224.155	10901.75	3634.9048										5099.5249	16876.68	8452.9053				8962.5254	13259.68	7790.9053													6850.1299	10834.529	7954.5601	13861.13	9198.5293	5394.5601				7878.1299	8675.5293	4996.5601	4968.0703	6194.02	4046.5801				3145.1299	6680.5298	5235.5601	9364.1299	11467.529	5484.5601				1997.0701	8067.02	7097.5801	5160.1299	11280.529	8635.5605							5970.5449	18495.725	12618.2	5346.5449	17740.725	7706.2002																10989.564	13290.936	9609.0498	4881.5649	10585.936	8568.0498	3317.5649	10016.936	7631.0498	6005.5649	13474.936	7052.0498	9132.5645	16185.936	9666.0498	2936.5649	6940.9351	7136.0498	3287.5649	9122.9355	6710.0498	4209.4951	1691.02	601.15039	5437.7197	20323.43	9733.2305							6098.7197	13607.43	9273.2305	9252.7197	14163.43	9722.2305				3455.72	8107.4302	4540.23							11372.17	17049.596	8196.0195	9812.1699	17565.596	8718.0195	8208.1699	12234.596	5195.02										7912.1699	10139.596	4097.02	11786.17	15798.596	6513.02	3229.1699	8189.5952	3341.02	9456.1699	13427.596	3823.02				6275.0947	13149.055	10549.865				3265.095	7612.0552	3119.8652	2542.095	7310.0552	5877.8652	8842.0947	12745.055	7155.8652										1208.095	4352.0552	2895.8652	1860.095	1661.0552	2282.8652	681.09497	5059.0552	2412.8652	11292.09	19048.025	10150.846				13423.09	14638.025	7223.8452	11123.09	16345.025	4519.8452				10136.09	14133.025	4225.8452				10003.09	15809.025	6325.8452				10550.09	15577.025	4694.8452	2976.0901	8661.0254	3715.8452	4617.25	18330.936	8560.2051										7472.25	11378.936	6490.2051	9522.25	13462.936	7167.2051	7820.25	14323.936	5731.2051	10137.25	15042.936	8170.2051				3694.25	7612.9351	5555.2051	2160.8149	7328.2051	9432.7949				4187.25	10580.936	6366.2051	11578.135	19459.436	11481.395	10420.135	14505.436	8853.3945							3080.135	13392.436	8678.3945	8027.1348	8175.4351	7820.395	7622.1348	9750.4355	7537.395	7889.1348	12698.436	10545.395	5992.1348	10641.436	7052.395							3289.135	6339.4351	7637.395							5779.1348	11942.436	6652.395	4413.1348	6188.4351	6494.395	2535.135	5001.4351	8806.3945	2893.135	6132.4351	4929.395																5556.7197	12687.945	6913.1152				4816.7197	11002.945	6372.1152	1846.72	6993.9448	4897.1152	6561.7197	8441.9453	7011.1152	10999.375	17231.215	11275.266				9574.3447	14586.84	8478.4102	6983.375	13366.215	8078.2651	11169.375	11610.215	3765.2651																			8261.375	13596.215	7663.2651										15027.21	1779.5957	5006.8799																4625.4951	21856.24	13665.936																															9821.7051	16344.35	7184.665	11373.705	14469.35	6517.665	16640.705	27823.35	14556.665	10213.705	19568.35	8921.665										7320.7051	11469.35	7261.665				11146.705	15112.35	5200.665							9490.7051	14255.35	10508.665	7444.6851	31436.879	16744.805	6873.6851	11008.88	8974.8047	6738.6851	18543.879	12393.805				2362.6851	16750.879	11146.805	-3380.3149	3956.8799	7446.8052							5771.8398	15550.495	11474.24	3351.8398	18519.496	5112.2402	4865.8398	11087.495	2845.2402	2201.8398	10612.495	960.24023				13254.34	29338.064	21770.205				3653.3398	12729.064	6104.2051				8561.3398	15666.064	11197.205				7057.3398	9074.0645	4390.2051	11267.385	24695.15	5215.9102													17761.129	23138.404	4695.2002							1564.1953	22167.34	9996.5303	3564.1953	25876.34	9588.5303	-375.80469	28621.34	11320.53	-3560.8047	22495.34	5986.5303				8529.1953	22412.34	11306.53				-530.80469	10092.34	1851.5303	9215.1953	17452.34	3424.5303	3254.1953	11449.34	5697.5303	1216.1953	14050.34	7220.5303				6284.1953	19555.34	9404.5303							2207.1953	16809.34	4052.5303	434.19531	15984.34	9133.5303				1497.1953	18361.34	8467.5303							3478.1953	13005.34	9552.5303	5195.1953	15858.34	7516.5303				7597.27	7797.6401	2857.4351	5092.27	10903.641	3512.4351	9611.2695	8760.6406	4680.4351	6680.6748	11020.37	5734.1001	5884.6748	12003.37	5860.1001																14002.675	8014.3701	5191.1001	6557.6748	6275.3701	5180.1001	12680.675	7092.3701	5014.1001	7948.6748	4608.3701	5116.1001	9472.6748	7044.3701	6443.1001				7022.6748	7114.3701	5363.1001				12017.675	8232.3701	4810.1001																			5061.96	5557.0098	2198.3999										5621.96	4411.0098	2551.3999	7057.0898	10537.675	4236.7646	10134.09	8822.6748	6197.7646										8607.6895	7974.3701	6113.5947				10533.689	8400.3701	3709.595				10272.689	7718.3701	3860.595				12817.689	6850.3701	5575.5947										8865.6895	6364.3701	3455.595				11907.689	8722.3701	5940.5947	10361.689	8706.3701	6618.5947				10121.88	5314.7148	3762.1899	5699.8799	3085.7148	3416.1899	4693.3252	4750.8198	2994.9451	5266.4248	7131.8149	2495.835	6999.4248	6905.8149	2478.835	8623.4248	5572.8149	1877.835				9393.3301	7855.48	3713.865	9284.3301	4159.48	2392.865	6831.3301	4230.48	3334.865	10832.846	5299.6348	4747.1602	10987.846	7394.6348	4382.1602
															5776.2002	7002.6699	4346.875				2599.2	12548.67	7561.875	5051.2002	6349.6699	4557.875	260.19995	5251.6699	3493.875													10796.2	6048.6699	3033.875				8779.2002	6155.6699	3371.875										6433.2002	6094.6699	3507.875	6497.3896	12023.939	3272.5952	5488.3896	2981.9399	4114.5952																			9623.0449	7150.8604	3170.4048										4616.0449	7299.8604	2731.4048							10606.045	6877.8604	3589.4048																8049.7148	6228.8301	2923.9351													7783.7148	5933.8301	4131.9351				4053.2451	7080.3901	5394.6602	12433.3	9038.2852	4307.6396	368.30005	6440.2852	3035.6399																			11230.3	4288.2852	3636.6399	3758.3	4055.2852	4480.6396	6445.335	9380.835	3977.145				2319.335	8809.835	4221.145	6257.335	5832.835	3901.145							10049.335	7215.835	4109.145				11179.275	10401.58	3742.7598										4937.1553	12727.825	5146.3701				12628.155	11784.825	8031.3701													6618.1851	13957.21	9056.9648	13919.186	9207.21	6186.9648				9215.1855	6340.21	6799.9648	3920.6899	7620.1748	5860.7251				1949.1851	7132.21	5296.9648	10091.186	10626.21	7221.9648				2708.6899	4659.1748	5545.7251	4542.1851	8527.21	4430.9648							5620.3203	18577.025	12816.314	7127.3203	19722.025	7634.3149																11918.71	13040.795	8703.8301	6363.71	9953.7949	8682.8301	3635.71	6300.7949	5587.8301	7152.71	6063.7949	4679.8301	11114.71	15411.795	7540.8301	3769.71	8850.7949	7442.8301	4639.71	6900.7949	5542.8301	2704.3899	1682.2598	4887.3901	3735.7351	15569.995	9884.29							7964.7354	10079.995	10682.29	8367.7354	13550.995	10680.29				2971.7351	6097.9951	5465.29							9478.2598	15196	8268.5098	12886.26	17906	10949.51	10808.26	14256	6017.5098										7790.2598	10097	5680.5098	10579.26	16478	7704.5098	2110.26	6365	6066.5098	8357.2598	9755	5347.5098				5481.3452	13815.41	8745.8252				4970.3452	8532.4102	4139.8252	7722.3452	9338.4102	6198.8252	6919.3452	14849.41	9721.8252										1791.3452	1843.4102	5927.8252	430.34521	5934.4102	3714.8252	584.34521	6000.4102	3706.8252	11573.12	20903.504	12422.59				13131.12	17319.504	9315.5898	10086.12	13701.505	5616.5898				9515.1201	15392.505	8216.5898				10279.12	16260.505	8998.5898				13676.12	16664.504	7755.5898	4568.1201	10866.505	6350.5898	2582.8149	15576.205	7418.7949													9806.8145	11538.205	6885.7949	5279.8149	11720.205	7137.7949	6321.8149	11779.205	8289.7949				2976.8149	6664.2051	3111.7949	2523.7749	12232.53	7272.6748				3452.8149	3893.2051	5599.7949	12732.85	19446.699	9951.4844	13177.85	18155.699	8032.4849							5129.8501	16425.699	9853.4844	9476.8496	12559.7	8617.4844	9546.8496	12592.7	8447.4844	6321.8501	13998.7	10043.484	5027.8501	12062.7	5987.4849							4446.8501	7975.7002	5529.4849							3140.8501	12546.7	9001.4844	4933.8501	8824.7002	5625.4849	3314.8501	8117.7002	7278.4849	1467.8501	7809.7002	6356.4849																6467.48	8677.0098	5464.4902				3954.48	10906.01	5295.4902	155.47998	7331.0098	391.49023	3810.48	7971.0098	1963.4902	9491.3447	17075.84	8196.4102				8264.29	10426.43	9071.5	7324.3447	12256.84	10084.41	7349.3447	14464.84	7929.4102																			6990.3447	13327.84	7331.4102										11468.935	9823.3701	6113.46																293.94043	21614.59	13146.51																															8056.8096	13861.86	9664.0352	7270.8096	17425.859	9425.0352	13294.81	22864.859	18155.035	5879.8096	15678.86	12422.035										6064.8096	11051.86	9205.0352				8288.8096	16309.86	8688.0352							5591.8096	14552.86	11056.035	5129.3701	31801.184	13762.605	4151.3701	17327.184	4468.6055							631.37012	16216.185	6496.6055	-3243.6299	4638.1846	2802.6055							7008.3096	17956.385	17086.641	5625.3096	18114.385	8753.6406	5240.3096	15137.385	7284.6401	3061.3096	15328.385	7754.6401				10978.14	27426.564	16404.289				1265.1396	12196.564	3838.29				1745.1396	19413.564	6686.29				2869.1396	6483.5645	4466.29	9287.9648	14440.711	9019.5703													9179.4854	20812.096	10858.885							3498.5098	27393.855	8506.1152	5190.5098	27340.855	6381.1152	-3373.4902	30179.855	6586.1152	-982.49023	20845.855	4551.1152				8195.5098	19838.855	8535.1152				521.50977	9422.8555	1424.1152	9084.5098	14726.855	2454.1152				337.50977	17911.855	8939.1152				5410.5098	17598.855	5952.1152							4380.5098	15172.855	5979.1152	3844.5098	19722.855	4711.1152				1873.5098	14855.855	7392.1152							3131.5098	18433.855	8193.1152	5021.5098	18325.855	5940.1152				11782.255	7301.1899	3793.5	9117.2549	9350.1895	3728.5	13214.255	6393.1899	3390.5	6250.0449	9128.3496	4810.2202	5755.0449	12118.35	5614.2202																13063.045	9190.3496	4267.2202				8785.0449	6233.3501	3311.2202	7811.0449	8491.3496	4745.2202	9767.0449	9337.3496	5289.2202				5419.0449	8328.3496	2752.2202				10887.045	8098.3501	3377.2202																			7101.8149	3057.8149	3197.2749										5359.8149	3131.8149	4086.2749	5266.7998	11746.745	2615.46	10340.8	7170.7451	6818.46										7876.9502	7017.1548	4678.6699				11297.95	8900.1543	4216.6699				7981.9502	7510.1548	1931.6699				8682.9502	7804.1548	4527.6699										5781.9502	6601.1548	3881.6699				9393.9502	7785.1548	5439.6699	8481.9502	7543.1548	5025.6699				10767.795	6310.4751	3266.9099	5698.7949	6201.4751	3901.9099	6281.4199	3505.7749	2804.2549	3006.77	7908.3252	3234.52	3638.77	6204.3252	2766.52	6145.77	4599.3252	2360.52				7425.7852	4007.9351	3878.8899	8891.7852	3091.9351	3694.8899				6372.6299	6823.2852	2848.4502	8352.6299	6995.2852	3010.4502
															6642.3203	7773.4951	4246.415				607.32007	12281.495	5535.415	4225.3203	7770.4951	4376.415	7097.3203	6676.4951	5302.415													12152.32	6432.4951	4075.415				3163.3201	4866.4951	4242.415										6301.3203	6751.4951	3714.415	4069.1851	11781.48	796.54492	6578.1851	7400.48	5330.5449																			10527.795	4921.645	3573.8101																			8342.7949	4928.645	3774.8101																6602.2202	6200.6802	3054.98													6068.2202	6410.6802	4374.98				4465.0303	7858	4040.0898	13006.23	10981.34	2133.5898	948.22998	7749.3398	3612.5898																			8923.2305	4843.3398	3775.5898	2311.23	5517.3398	3756.5898	9409.6953	9920.7949	3380.6399				4777.6953	10086.795	4270.6396	8788.6953	5972.7949	4357.6396							8886.6953	6014.7949	3452.6399				16371.775	8846.8047	7432.5										3176.605	10244.875	6455.1548				11176.605	9582.875	7567.1548													5971.0703	13315.02	8079.5801	12657.07	9840.0195	5829.5801				6960.0703	7877.02	6861.5801	4215.5752	512.2251	1813.0098				1804.0701	4113.02	6797.5801	8558.0703	12165.02	13986.58				2038.575	936.2251	8484.0098	5412.0703	9053.0195	8316.5801							5805.2451	14031.035	11292.54	4088.2451	18866.035	8394.54																14051.225	17064.096	5741.6152	5070.2251	9597.0957	7248.6152	3660.2251	9519.0957	5949.6152	5253.2251	12289.096	4719.6152	11208.225	17048.096	7997.6152	4246.2251	8602.0957	4134.6152	4516.2251	11507.096	6754.6152	2325.02	1974.9451	3464.9551	3642.2151	21228.77	9575.3398							7794.2148	10059.77	1269.3401	9733.2148	11001.77	9029.3398				3016.2151	6700.77	5394.3398							9484.4248	12231.75	9197.2207	11180.425	18291.75	11930.221													6390.4248	9617.75	6864.2202	10179.425	17789.75	9907.2207				6657.4248	11684.75	5642.2202				6442.21	10986.516	8052.3052				5552.21	11655.516	7246.3052	5829.21	12861.516	5884.3052	6236.21	12690.516	10465.305										584.20996	5693.5151	5582.3052	1989.21	3775.5151	3559.3052	-14.790039	7396.5151	6741.3052	11156.29	20418.385	11869.025				11326.29	18512.385	9135.0254	9272.29	12624.385	8502.0254				9749.29	14884.385	9354.0254				11877.29	15292.385	7468.0249				12961.29	15943.385	9674.0254	4137.29	9179.3848	6604.0249	5170.7749	18393.529	8179.6748													9346.7754	13621.53	7530.6748	7120.7749	12120.53	9208.6748	7861.7749	14905.53	9888.6748				2740.7749	9410.5303	7970.6748	2693.7051	3660.3047	6933.2998				3831.7749	10473.53	5322.6748	9475.6104	18494.635	10192.939	12695.61	16459.635	11924.939							4686.6104	20103.635	8097.9399	9954.6104	13406.635	10137.939	11694.61	14483.635	7384.9399	8751.6104	12586.635	8780.9395	5874.6104	15735.635	5773.9399							2869.6101	9215.6348	7079.9399							6059.6104	12203.635	7507.9399	4543.6104	7995.6348	6329.9399	3336.6101	10033.635	5906.9399	5197.6104	9393.6348	7716.9399																7926.4697	14953.725	5859.3901				4540.4697	10530.725	4998.3901	1812.47	11043.725	2094.3901	6675.4697	9341.7246	3523.3901	11426.29	12214.43	9002.5				10506.795	4035.1699	3944.145	6556.29	12007.43	8050.5	9108.29	5095.4297	9150.5																			5786.29	10490.43	6792.5										17230.67	8221.1846	7138.4502																2422.9199	22235.691	13130.984																															8729.9951	16013.97	8449.3896	9449.9951	21138.969	2201.3896	12397.995	23331.969	10519.39	5386.9951	19882.969	10085.39										8034.9951	13518.97	6609.3896				10026.995	14082.97	5130.3896							7137.9951	14685.97	7293.3896	11367.7	29402.254	13244.755	10909.7	19246.254	8641.7549							5392.7002	22933.254	6495.7549	-142.2998	7673.2549	4846.7549							3579.46	20840.699	14132.44	7705.46	15239.7	6823.4404	6896.46	10445.7	7826.4404	6050.46	12806.7	7423.4404				9216.5654	23153.27	19503.535				-359.43457	19577.27	6828.5352				486.56543	17860.27	10680.535				-393.43457	5119.2695	3351.5352	4366.0254	28767.98	7816.7695													6243.6846	19189.07	950.375							6909.6504	21038.48	9437.3896	8652.6504	22110.48	10399.39	1676.6504	23814.48	12141.39	2550.6504	17948.48	6133.3896				13108.65	20389.48	12291.39				6605.6504	5251.4805	793.38965	11006.65	14645.48	6691.3896				4792.6504	12188.48	8704.3896				7276.6504	12567.48	7631.3896							6300.6504	11321.48	6398.3896	6302.6504	13821.48	9431.3896				6324.6504	14007.48	6482.3896							5702.6504	9009.4805	9705.3896	9821.6504	14029.48	8190.3896				12302.275	7355.1851	4597.6699	8779.2754	6753.1851	3885.6699	13680.275	5141.1851	4522.6699	6705.4053	8235.8398	5264.395	6127.4053	10261.84	4568.395																12885.405	8149.8398	4251.395				9221.4053	4484.8398	3314.395	9308.4053	7059.8398	5932.395	12483.405	6156.8398	5950.395				6013.4053	5881.8398	3326.395				12196.405	5467.8398	4517.395																			4159.5098	5416.6602	4927.0498										5544.5098	6230.6602	4501.0498	5271.5649	10951.109	3702.6348	9340.5645	7223.1099	5669.6348										9726.7695	9725.3496	6038.23				11028.77	7914.3501	4765.23				10754.77	8193.3496	4574.23				11733.77	8406.3496	4629.23										6623.77	7541.3501	4075.23				11473.77	8473.3496	5846.23	9705.7695	8531.3496	5208.23				9884.9551	5446.4048	2470.1548	4370.9551	4573.4048	2901.1548	5401.5049	2877.1152	1977.8101	3145.5601	7479.7598	2268.9951	3433.5601	7120.7598	4308.9951	5963.5601	5878.7598	3397.9951				10443.16	8023.915	3668.6101							8601.6797	5879.8149	4095.9248	10303.68	7540.8149	2778.9248
															2388.0049	4780.75	4179.8599				3801.0049	11090.75	7196.8599	4259.0049	4544.75	4752.8599	7184.0049	5446.75	5096.8599													7904.0049	5906.75	4712.8599				9048.0049	5416.75	3573.8599										5914.0049	5333.75	5094.8599				4416.355	3692.77	5641.9048																			8634.9902	6696.1499	3656.415																			6302.9902	5785.1499	4198.415																10470.8	6454.2051	1507.1748													8814.7998	6799.2051	4784.1748				4887.7949	9542.665	3938.0352				2412.02	8400.7207	3164.5901																			10202.02	5950.7202	3199.5901	3543.02	5111.7202	4736.5898	8619.3799	10945.46	3693.77				2272.3799	8456.46	2971.77	7282.3799	5012.46	4089.77							9497.3799	5891.46	3507.77				15866.055	9805.6895	6907.7051										4753.4102	14971.82	5552.3149				11882.41	12337.82	8062.3149													4251.6899	10434.175	6635.7251	13596.689	9626.1748	5965.7251				7160.6899	9031.1748	6580.7251	1937.1499	2435.2549	4262.6748				2773.6899	7900.1748	4351.7251	9770.6895	13256.175	8124.7251							6498.6899	11478.175	6147.7251							4196.0703	14444.745	10462.65	5460.0703	20023.746	8344.6504																16015.675	11494.904	5589.2798	4732.6748	8439.9043	8828.2793	3052.675	7582.9048	6226.2798	4190.6748	8211.9043	6014.2798				3255.675	7040.9048	4737.2798	2752.675	9779.9043	7941.2798	4601.25	1566.4502	2888.0698	3502.51	18636.895	7418.1899										9992.5098	6390.8945	10745.189				3037.51	4846.8945	6775.1899							10886.34	12512.41	7617.7148																8607.3398	9715.4102	5729.7148	10017.34	15274.41	6270.7148				10186.34	11324.41	4379.7148				4749.5898	10567.76	9202.6406				2099.5898	11135.76	7841.6401	2664.5898	6653.7598	6695.6401	5632.5898	11839.76	8834.6406										-70.410156	5009.7598	5506.6401	-397.41016	2825.7598	2746.6401	-1182.4102	5529.7598	6782.6401	11391.545	20571.125	10393.4				9836.5449	16315.125	9087.4004	9118.5449	14487.125	6604.3999				10308.545	13803.125	5213.3999										9766.5449	15298.125	5525.3999	2966.5449	11021.125	6362.3999	4235.7051	18202.305	5968.2998													9731.7051	10989.305	8241.2998	6972.7051	10973.305	9381.2998	7191.7051	8537.3047	7137.2998				3839.7051	6031.3047	4796.2998	3786.635	62.85498	5544.6499				3961.7051	4216.3047	5824.2998	12148.57	11806.295	6642.8198	12454.57	12001.295	8256.8203							4357.5703	9804.2949	7778.8198	9320.5703	9635.2949	7462.8198	9382.5703	6017.2949	7271.8198	7267.5703	8280.2949	7338.8198	5540.5703	7539.2949	4197.8198							3004.5701	6830.2949	6006.8198							6045.5703	7233.2949	8714.8203	6349.5703	4130.2949	6381.8198	3390.5701	4143.2949	8946.8203	3171.5701	3891.2949	6398.8198																7524.3198	12595.029	15.839844				3923.3198	14191.029	10729.84	482.31982	10064.029	7325.8398	2129.3198	6202.0298	4018.8398	10503.795	9640.1699	6283.145				8588.8457	5541.1602	9871.2549	7786.7949	4918.1699	5506.145	8808.7949	8126.1699	4153.145																			7430.7949	3956.1699	3649.145										14961.605	9630.6348	1774.7051																-381.93457	25430.91	8886.9248																															8300.5303	14724.435	10983.725				9325.5303	16199.435	11396.725	6944.5303	13361.435	11334.725										3564.5303	14590.435	11570.725				8909.5303	10877.435	6598.7251							4796.5303	12424.435	11378.725	10774.35	20383.836	14672.085	10443.35	13752.835	2656.085							4634.3501	13222.835	7519.085	1884.3501	632.83496	3715.085							4747.29	18645.395	11474.445	6745.29	15382.395	5377.4453	7127.29	12782.395	6372.4453	-765.70996	10740.395	6680.4453				12025.89	31513.725	16716.141				829.88965	24207.725	3875.1396				2398.8896	26106.725	8449.1396				338.88965	14278.725	4202.1396	12299.904	17493.51	6327.2305													10535.7	17637.244	5283.3691							7603.6553	18955.279	8779.6953	7700.6553	13838.279	12300.695	1932.6553	19771.279	10726.695	2725.6553	18670.279	11304.695				14773.655	14989.279	13614.695				6138.6553	10551.279	10155.695	12124.655	8804.2793	5939.6953				7206.6553	5096.2793	13558.695				10880.655	8634.2793	12633.695							4966.6553	6457.2793	9421.6953	5883.6553	11168.279	10145.695				8337.6553	11682.279	9601.6953							9176.6553	7805.2793	8921.6953							12066.311	6215.7051	2813.085	6953.3101	6682.7051	3192.085	10933.311	7286.7051	2055.085	6356.8701	12555.21	5627.395	5906.8701	12559.21	5421.395																11683.87	9752.21	5434.395							9144.8701	9366.21	4417.395	10554.87	9412.21	6193.395				5432.8701	7442.21	4715.395				17823.871	7009.21	4877.395																			4995.4849	5087.0449	3643.125										5056.4849	3493.0449	4616.125	6493.1104	8929.2852	3703.27													9386.915	8139.2749	7149.6748				11888.915	7844.2749	6117.6748				9998.915	8593.2754	5184.6748				12971.915	7673.2749	4768.6748										8278.915	7665.2749	3982.675				10839.915	7800.2749	5854.6748	12512.915	10494.275	5515.6748				8626.8301	4511.415	1912.1348	4925.8301	3103.415	1991.1348	3442.8149	1348.2749	3053.2051	287.28516	8641.2656	4233.8052	1237.2852	7133.2651	2864.8052							8436.2354	5658.2349	3419.4048							8565.3145	6278.6348	6473.4399	9948.3145	6636.6348	3716.4399
															5228.7251	2900.8149	4971.105				724.7251	4012.8149	6078.105	4191.7251	1702.8149	4370.105	7868.7251	1641.8149	4502.105													13751.725	2851.8149	4471.105				10242.725	2434.8149	3346.105										8127.7251	1159.8149	3386.105				6356.3701	1411.0349	3632.2349																																								12006.645	2686.395	2201.3701																9330.4004	1922.5098	3742.115													6693.3999	2802.5098	3449.115				3210.77	4628.77	2698.5352				689.87012	5411.2451	3739.605																			7650.8701	2333.2451	3730.605	1512.8701	759.24512	4422.605	6359.25	7844.395	2845.8601				1716.25	8131.395	2243.8601	6775.25	3201.395	3608.8601							7490.25	2287.395	4235.8604				16801.775	2630.0649	6788.8047										4559.9648	4615.73	6288.2749				11881.965	901.72998	8428.2754													7023.5752	5024.2251	3979.0098	12600.575	5324.2251	4777.0098				7058.5752	2784.2251	6011.0098	3696.46	1098.5601	6538.6152				3734.575	1495.2251	4650.0098										6330.5752	1059.2251	7734.0098							6273.79	5408.9751	14844.645	5728.79	15595.975	8394.6445																11755.585	5644.96	8708.3145	5369.585	6500.96	8418.3145	3016.585	1793.96	5910.3149	6047.585	2785.96	7283.3149				4398.585	1839.96	6835.3149	5608.585	2725.96	6039.3149	3231.405	956.81982	5421.9448	5985.8999	11729.415	7281.4751										9273.9004	7605.415	3903.4751				3575.8999	2778.415	5058.4751																									8857.4805	3029.6899	7260.9199							8015.48	4973.6899	4465.9199				5440.9351	5779.1201	8050.2402				7070.9351	5341.1201	6472.2402	4941.9351	3691.1201	5028.2402	7659.9351	3437.1201	8687.2402										1794.9351	2156.1201	3242.2402	1915.9351	1981.1201	3288.2402	166.93506	1016.1201	4956.2402	10683.735	6533.3252	14205.145				9800.7354	7550.3252	7380.145	10659.735	7782.3252	9457.1445				8107.7354	6734.3252	6388.145										14978.735	5897.3252	10117.145	4734.7354	3190.325	4896.145	4058.635	9580.8555	7104.6499													9954.6348	2548.855	8036.6499	7877.6348	4176.855	9560.6504	10006.635	893.85498	7220.6499				2132.635	-1100.145	4991.6499	2390.7251	1261.8901	8213.9053				2085.635	-1.1450195	7051.6499	11788.025	6474.3452	6833.2451	13469.025	6307.3452	8592.2451							4902.0249	6144.3452	8310.2451	9529.0254	5408.3452	7867.2451	13253.025	7578.3452	8656.2451	8635.0254	4647.3452	9369.2451	6978.0249	5324.3452	5378.2451							5344.0249	2227.3452	6249.2451							7639.0249	3321.3452	9644.2451	3635.0249	1565.3452	5517.2451	3941.0249	2580.3452	6036.2451	3958.0249	2508.3452	5881.2451																						5279.1001	-2818.7002	4167.8398	2802.1001	-3654.7002	3766.8398	4476.1001	-4147.7002	2326.8398	9031.8457	7743.1602	9997.2549				8874.7002	1380.7051	8501.8496	7057.8452	3790.1602	9350.2549	12524.846	6724.1602	6976.2549																			5283.8452	4344.1602	8301.2549																												6979.625	10606.55	13701.596																															9680.0352	6334.5552	11483.515				5569.0352	4507.5552	9539.5146	8030.0352	6584.5552	9841.5146										7863.0352	3337.5552	7568.5146				11242.035	3104.5552	7208.5146							9608.0352	3533.5552	8226.5146	3741.9297	12080.505	16466.09	1340.9297	8124.5049	7459.0898							679.92969	10182.505	8866.0898	-4116.0703	2347.5049	6675.0898							5584.7197	2260.1348	11744.775	4954.7197	2802.1348	7344.7754	3920.7197	4737.1348	5775.7754	3484.7197	1542.1348	6989.7754				15230.915	8090.2451	14821.805				6868.915	10430.245	2021.8047				6064.915	10637.245	7738.8047				5689.915	30.245117	1646.8047	6423.0049	17774.68	6084.6201													10052.78	8318.5801	7105.2852							6924.9746	13905.41	13568.811	8179.9746	11855.41	13535.811	2714.9746	12450.41	15124.811	3994.9746	14244.41	12873.811				11583.975	5706.4102	14710.811				5849.9746	5773.4102	10611.811	12010.975	3854.4102	12072.811				3326.9746	1139.4102	11625.811				7605.9746	6748.4102	14349.811							6141.9746	3798.4102	12664.811							4339.9746	8947.4102	11662.811							7036.9746	3467.4102	12816.811							13253.55	3284.6499	2304.04	4777.5498	3980.6499	4274.04	9528.5498	3974.6499	2288.04	6313.52	5174.7451	5314.4697	5821.52	6415.7451	5068.4697																6860.52	2312.7451	2970.47							9158.5195	2694.7451	4554.4697	9831.5195	3165.7451	7456.4697				4460.52	2807.7451	5258.4697				9231.5195	2944.7451	5936.4697																			4882.52	2138.8599	3021.4702										3999.52	1722.8599	3661.4702	5622.165	7580.6797	3824.2402													10171.74	4741.0352	5156.0498				11698.74	3919.0349	4438.0498				10749.74	4267.0352	3621.05				10444.74	4041.0349	2914.05										6778.7402	4430.0352	3259.05				9517.7402	4332.0352	5188.0498	9197.7402	3925.0349	4099.0498				10454.415	3149.385	4194.73	4966.415	2118.385	2858.73	3366.155	1395.1499	2379.2051	4194.4751	4173.4048	2207.5898	4345.4751	2668.4048	3062.5898							9513.8555	3066.925	3421.9849							9690.835	3353.3101	3791.4399	14196.835	3276.3101	3368.4399
															5033.3101	3425.2251	4086.45				1716.3101	4186.2251	4857.4502	3320.3101	1654.2251	4163.4502	7453.3101	2509.2251	4244.4502													10892.311	2302.2251	4877.4502				5994.3101	2793.2251	3530.45										6668.3101	2100.2251	3774.45				7678.2646	2526.4751	3407.8599																																								8402.4297	2105.6201	4616.0898																8779.4902	3452.48	4213.6851													8184.4902	2791.48	1956.6851				5213.1001	4603.54	3413.27				1397.4451	5293.2349	3095.1951																			10152.445	2154.2349	3397.1951	4033.4451	837.23486	2900.1951	8152.02	6261.5298	2551.8452				3243.02	6709.5298	2274.8452	9292.0195	1153.5298	3204.8452							8497.0195	835.52979	3164.8452				12005.215	5003.9551	6298.3701										5125.1748	11698.439	7841.1797				10118.175	4465.4399	5668.1797													4076.1499	7368.2549	4910.6748	10218.15	5084.2549	3153.6748				6048.1499	5014.2549	6069.6748	4246.4453	2162.0752	4863.145				464.1499	2402.2549	6622.6748										3814.1499	4325.2549	6389.6748							4028.4451	6715.915	9739.6699	6142.4453	11106.915	6604.6699																10914.485	4902.125	6176.5952	3099.4851	5217.125	8103.5952	652.48511	2534.125	9512.5957	5058.4854	2792.125	8927.5957				2940.4851	1814.125	7268.5952	5686.4854	2797.125	6985.5952	3775.5449	1540.1001	6154.8252	6009.6797	9852.6201	11924.085										9015.6797	5235.6201	8638.085				3361.6799	1928.6201	4628.085																									9508.0352	4950.1699	8015.5							7716.0352	4351.1699	4577.5				5273.2949	2837.8452	10657.529				3738.2949	4657.8452	6093.5298	2054.2949	1533.8452	8069.5298	5030.2949	2903.8452	8318.5293										-536.70508	1392.8452	4198.5298	657.29492	239.84521	6746.5298	-1682.7051	573.84521	5729.5298	8429.2852	6248.1602	12527.26				7235.2852	5752.1602	9175.2598	8344.2852	7481.1602	9800.2598				7519.2852	4138.1602	7565.2598										8633.2852	5611.1602	8788.2598	1079.2852	2524.1602	7919.2598	5318.7251	10491.891	8747.9053													10435.725	4936.8901	7547.9053	6666.7251	4497.8901	7954.9053	6311.7251	4608.8901	8689.9053				3433.7251	360.89014	6962.9053	2651.01	1132.9502	6816.6401				3903.7251	2282.8901	6728.9053	13807.265	6684.9399	8605.5352	11809.265	7860.9399	9463.5352							5367.2646	5336.9399	5086.5352	12723.265	5269.9399	6149.5352	11602.265	5097.9399	5391.5352	7733.2646	5374.9399	8047.5352	6042.2646	5564.9399	4846.5352							4258.2646	2692.9399	4443.5352							5411.2646	3777.9399	4763.5352	2771.2649	781.93994	5267.5352	4049.2649	2081.9399	7076.5352	4431.2646	2130.9399	3763.5352																						4366.7749	4106.2451	5975.9199	312.7749	4691.2451	1555.9199	4128.7749	4623.2451	3810.9199	11013.7	3281.7051	7941.8501				10606.72	5560.3301	10715.285	7855.7002	3500.7051	7539.8501	11872.7	2345.7051	7764.8501																			6521.7002	1916.7051	7210.8501																												4089.1055	8646.3047	7195.7402																															14047.27	7305.9702	10155.775				10928.27	6136.9702	11251.775	7113.2695	6877.9702	9851.7754										8512.2695	6389.9702	5835.7754				9878.2695	4025.9702	5817.7754							8287.2695	3983.9702	8157.7754	4992.5151	10937.2	16850.16	4681.5151	6713.2002	7798.1602							3236.5151	4392.2002	7848.1602	-622.48486	-850.7998	-406.83984							7625.0449	5279.2852	13143.3	7051.0449	5132.2852	7671.2998	10534.045	4764.2852	6665.2998	6430.0449	4037.2852	8128.2998				9551.9004	9568.2949	19408.234				139.90039	11985.295	6050.2354				4941.9004	7721.2949	11410.235				365.90039	2464.2949	3739.2354	7756.8945	21514.695	4369.4248													18693.76	19864.1	4542.0059							5163.2305	10664.34	12593.855	7816.2305	14747.34	11473.855	429.23047	17637.34	13947.855	-26.769531	13202.34	13644.855				11687.23	8583.3398	12583.855				6968.2305	5395.3398	15193.855	6211.2305	7580.3398	11554.855				2146.2305	1163.3398	13517.855				6702.2305	4448.3398	8430.8555							5851.2305	6333.3398	6951.8555							3059.2305	7867.3398	9580.8555							2999.2305	4421.3398	8313.8555							10154.495	3923.325	2150.3799	6309.4951	4017.325	3349.3799	11408.495	4711.3252	3155.3799	7409.2451	3479.1299	6243.8203	6936.2451	6402.1299	5391.8203																14002.245	2960.1299	4867.8203							9116.2451	1814.1299	5833.8203	9904.2451	1829.1299	5618.8203				5888.2451	1606.1299	6059.8203				12328.245	2142.1299	5486.8203																			7973.1899	2111.6948	3327.585										4354.1899	1695.6948	3862.585	2967.0601	7722.2651	4057.23													9071.0996	3040.1101	6451.0547				10454.1	4132.1104	4408.0547				11225.1	3182.1101	4249.0547				11616.1	4008.1101	4550.0547										11163.1	3466.1101	3149.0549				11228.1	4416.1104	5617.0547	9436.0996	2915.1101	5616.0547				10636.535	3597.4351	3696.0698	5187.5352	2165.4351	2211.0698	4829.1899	948.68018	2767.8999	5461.4551	4871.375	2864.4648	6953.4551	3148.375	2651.4648							9821.0449	1356.6548	3296.5601							11203.12	2542.8999	2962.0898	11007.12	2912.8999	4215.0898
															8666.415	3670.335	4180.1396				2365.415	5879.335	5056.1396	3474.415	2519.335	3973.1399	7749.415	2497.335	4836.1396													10411.415	2745.335	2873.1399				9540.415	3959.335	4125.1396										6031.415	2622.335	3359.1399				5551.4453	2387.4399	3863.865																																								9281.25	2027.1602	4794.9697																10038.845	2024	3797.675													10851.845	1701	4015.675				6271.125	4043.085	1110.9448				868.77002	5193.7002	3198.7852																			9706.7695	2335.7002	2457.7852	2611.77	1123.7002	5052.7852	8223.4199	8622.9004	2973.1951				3907.4199	6265.8999	4119.1953																17017.936	2567.0249	5024.625										3536.02	10096.8	6812.7852				11688.02	4209.7998	7045.7852													6255.46	3199.5601	8339.6152	10931.46	6754.5601	6990.6152				9072.46	5935.5601	2196.6152	5592.52	2391.5701	2615.1899				2231.46	3287.5601	8119.6152										4938.46	3940.5601	8492.6152							4186.9297	6927.0898	8595.9395	6646.9297	15005.09	7929.9399																13674.495	4773.02	4503.1504	3088.4951	1366.02	1568.1504	1862.4951	1397.02	2282.1504	4105.4951	2883.02	3083.1504				3290.4951	2485.02	4566.1504	3382.4951	1599.02	4958.1504	1371.0601	1769.1899	8173.8652	4662.1396	12938.64	9089.5098										7289.1396	6545.6396	7814.5098				3677.1399	2579.6399	5397.5098																									10904.18	6285.7646	3819.5049							7904.1797	5436.7646	4334.5049				5461.7852	4345.54	7204.1548				3488.7852	5123.54	4587.1548	2880.7852	4626.54	7178.1548	5406.7852	7338.54	9128.1543										-787.21484	-332.45996	6987.1548	872.78516	672.54004	2720.1548	-1309.2148	-27.459961	6227.1548	11223.575	5546.7949	9940.7402				11776.575	5374.7949	6287.7402	8504.5752	4030.7949	7789.7402				9079.5752	3572.7949	7207.7402										12083.575	6084.7949	8472.7402	3773.575	1.7949219	4413.7402	3397.01	10224.95	7480.6401													8229.0098	4642.9502	8190.6401	7530.0098	5225.9502	5301.6401	8896.0098	5584.9502	7458.6401				1553.01	3098.9502	6971.6401	3625.8899	1593.9248	7121.7251				3517.01	2467.9502	4523.6401	11689.095	3693.4302	8777.4199	13533.095	5763.4302	8819.4199							4599.0947	5929.4302	9556.4199	10103.095	3182.4302	8572.4199	9141.0947	4039.4302	9043.4199	9444.0947	2490.4302	8630.4199	5266.0947	5330.4302	6059.4199							4839.0947	500.43018	7154.4199							4776.0947	2006.4302	8094.4199	4919.0947	88.430176	4590.4199	1695.095	558.43018	9109.4199	2017.095	980.43018	4997.4199																						4570.0498	2994.8101	10083.67	526.05005	3703.8101	6069.6699	5354.0498	3094.8101	4114.6699	12541.72	8986.3301	8698.2852				10990.105	4123.9648	8459.1201	7902.7197	3560.3301	13199.285	8362.7197	5615.3301	9286.2852																			7404.7197	4075.3301	8444.2852																												2708.5195	11687.24	13701.755																															8374.3154	2845.4248	11214.04				10699.315	5115.4248	10167.04	6199.3154	5751.4248	9532.04										5840.3154	1754.4248	8244.04				6984.3154	3562.4248	6046.04							4590.3154	3992.4248	10351.04	4858.2051	5831.7246	18848.33	1466.2051	3101.7246	6998.3301							428.20508	2364.7246	9834.3301	-2677.7949	-4123.2754	1178.3301							11174.45	6515.7002	10162.48	7669.4502	4834.7002	8501.4805				6662.4502	4302.7002	12068.48										2806.5498	10029.645	3191.7051				5164.5498	11950.645	8480.7051				7185.5498	1968.6445	3829.7051	5815.875	15607.11	13597.225													12776.915	15285.68	-2595.9004							10843.56	17476.561	5540.5703	11908.56	23991.561	9284.5703	4676.5596	19218.561	6495.5703							13411.56	9577.5605	4022.5703				9204.5596	8072.5601	5472.5703	13896.56	10049.561	12064.57				5383.5596	3153.5601	5790.5703				8541.5596	9055.5605	6591.5703							9201.5596	8466.5605	893.57031							12395.56	13994.561	4076.5703							11445.56	5899.5601	5560.5703							10094.1	3514.925	4283.9199	5653.1001	4786.9248	3058.9199	9601.0996	3373.925	4152.9199				2596.665	4944.0801	6303.2598																11292.665	3307.0801	4212.2598							6069.665	2304.0801	4885.2598	7689.665	2143.0801	5472.2598				1975.665	1411.0801	3489.2598				6559.665	2092.0801	4159.2598																			8470.6445	1596.3901	4249.3599										7313.645	946.39014	4261.3599	6728.6602	7492.9849	3102.7002													9703.6201	1976.9902	4349.375				11462.62	3371.9902	4834.375				11707.62	3366.9902	4269.375				11721.62	2795.9902	4711.375																11580.62	2905.9902	5714.375	11887.62	3391.9902	6106.375				9332.0898	2153.7451	3660.99	5543.0898	1300.7451	3556.99	5135.2251	1686.74	2136.4951	3486.0552	4103.3149	2719.3398	5371.0552	2845.3149	1739.3398							10328.975	4131.2646	4601.0649							8450.8047	2144.395	2817.6602	10942.805	2604.395	3440.6602
															4099.7148	3619.4299	4367.8501				3595.7151	5424.4297	3602.8501	3976.7151	1548.4299	4873.8501	8544.7148	3363.4299	4764.8501													12871.715	2626.4299	4351.8501				10018.715	3748.4299	4277.8501										5502.7148	2828.4299	4155.8501				8705.7197	1676.23	2421.8452																																								8648.0254	2860.375	2876.5049																8414.9297	3460.6951	4169.1299													6877.9297	3320.6951	3941.1299				5699.4502	2321.46	4632.0552				1512.0449	5173.8252	4906.0547																			11339.045	1802.8252	3509.0549	3840.0449	831.8252	4867.0547	7524.395	6884.085	3032.6299				1155.395	7321.085	3362.6299																13481.665	3333.1201	4803.3901										4418.5098	6367.7451	7467.6348				10171.51	4236.7451	8597.6348													7420.4453	3872.0752	6249.145	10952.445	6338.0752	6312.145				6010.4453	2247.0752	5483.145	3610.7351	-10.185059	3774.1899				2120.4451	2670.0752	5698.145										4920.4453	1766.0752	9426.1445							2534.825	9245.8945	10888.23	5543.8252	12694.895	8839.2305																11905.39	5851.2598	9540.3906	5496.3896	3772.2598	8448.3906	2267.3899	898.25977	6769.3901	5383.3896	2017.2598	8113.3901				2707.3899	1682.2598	6459.3901	4617.3896	3028.2598	8376.3906	5493.835	-77.625	6408.4702	6098.0703	7268.9551	8444.6543										8632.0703	6454.9551	7756.6548				5064.0703	1085.9551	3143.6548																									13072.695	6498.2598	9488.9102							6356.6948	6877.2598	6148.9102				6300.9248	3941.4648	10131.29				6580.9248	3467.4648	3901.29	5158.9248	4058.4648	6901.29	9196.9248	4795.4648	7169.29										3748.925	921.46484	4692.29	2889.925	345.46484	5811.29	1228.925	1456.4648	4542.29	7318.5151	7918.0049	11379.85				10603.516	6691.0049	9253.8496	9317.5156	7101.0049	8347.8496				5209.5151	6074.0049	8288.8496										8250.5156	6989.0049	8872.8496	446.51514	2233.0049	6501.8501	5226.8896	9391.9248	9199.7246													11273.89	6731.9248	8799.7246	7061.8896	4396.9248	6327.7251	10655.89	5277.9248	8548.7246				4784.8896	2554.9248	6197.7251	4666.6299	3880.9099	5192.1748				5086.8896	1087.9248	5473.7251	9717.7949	6265.7002	5430.605	12422.795	5172.7002	9494.6055							3309.7949	9464.7002	5874.605	7894.7949	5190.7002	3127.605	6880.7949	3179.7002	3332.605	8004.7949	3033.7002	6041.605	4025.7949	5357.7002	3086.605							877.79492	1602.7002	4643.605							3656.7949	3065.7002	3826.605	2333.7949	1654.7002	3317.605	1808.7949	2623.7002	6441.605	1601.7949	1234.7002	3928.605																						3791.22	1516.895	11435.85	1148.22	2291.895	6533.8501	4314.2197	1689.895	6198.8501	10325.105	4731.9648	10163.12				10972.73	5226.2002	4779.7148	8443.1055	2935.9648	7116.1201	10311.105	4862.9648	9714.1201																			5570.105	4250.9648	6990.1201																												3580.7949	14858.346	10229.73																															10657.955	5504.6748	9141.5996				14253.955	4070.6748	11814.6	8730.9551	5277.6748	11050.6										5309.9551	3312.6748	6344.6001				10915.955	5311.6748	8906.5996							8787.9551	2683.6748	9453.5996	5473.02	8913.7998	16159.245	3996.02	8774.7998	9571.2451							1326.02	10314.8	12693.245	-2347.98	-70.200195	4067.2451							12474.02	8835.9004	12745.436	8229.0195	5424.8999	11538.436				5809.0195	5860.8999	8712.4355																2647.9648	10517.805	10140.315				4613.9648	1534.8047	3728.3154	9421.3301	11766.315	14497.93													10544.765	22876.225	6481.3447							7811.96	9605.25	12203.936	4584.96	9425.25	19649.936	1241.96	15435.25	14927.936							11864.96	7179.25	16154.936				3988.96	4846.25	12747.936	10313.96	5780.25	11704.936				1453.96	784.25	13607.936				3224.96	5653.25	11367.936							5772.96	4376.25	10801.936							8809.96	9207.25	12043.936							9045.96	3663.25	12211.936							12813.225	3867.7849	2823.3999	6917.2251	4602.7852	3168.3999	13253.225	3267.7849	3185.3999				6940.6899	6914.5552	6499.665																13850.689	3375.5552	4250.665							8752.6895	1329.5552	5559.665	11929.689	2938.5552	5620.665				7193.6899	2267.5552	5435.665				11591.689	3563.5552	4798.665																			6413.6299	2405.3452	3911.7849										7224.6299	2095.3452	4292.7852	2763.03	3619.835	3510.52													10301.939	1861.25	5206.1201				10471.939	1898.25	3568.1201										11984.939	2495.25	5605.1201																10480.939	3405.25	5414.1201	9375.9395	2046.25	6570.1201				9451.4951	1715.9648	2870.8149	5411.4951	156.96484	3529.8149	5299.7749	553.76514	4368.2852	1735.4448	4809.835	2412.7349	961.44482	3261.835	2480.7349							8917.8945	99.049805	3215.0449							7174.3901	3602.1152	2359.4199	6086.3901	3896.1152	2230.4199
															5483.1797	1147.2451	4593.6553				2674.1799	2937.2451	4663.6553	4747.1797	838.24512	4512.6553	7297.1797	1294.2451	3537.655													8999.1797	749.24512	5271.6553				8624.1797	2207.2451	3024.655										6978.1797	1750.2451	4683.6553				5379.9351	2290.825	3742.3501																																								11629.485	2929.0249	2502.7598																10758.465	1647.54	3786.9048													8730.4648	2139.54	3124.9048				3888.3049	4741.0801	2015.2451				1977.05	4386.5049	3266.7849																			8978.0498	1973.5049	4661.7852	2326.05	1237.5049	5513.7852	9498.75	9833.1396	2319.7402				3028.75	9376.1396	2873.7402																13741.98	4722.8203	2944.885										7132.4248	6550.7451	7630.5249				11562.425	2505.7451	8247.5254													5165.52	7806.5703	5679.1899	4741.52	3923.5701	3713.1899				8923.5195	3373.5701	4759.1899	4536.0649	1104.895	2302.3198				2529.52	3947.5701	2510.1899										5522.52	4035.5701	4690.1899							2875.0049	7174.3149	9688.4902	1922.0049	12680.314	7589.4902																12740.02	6787.9453	5536.9551	3457.02	4453.9453	8769.9551	2646.02	2593.9451	5944.9551	2949.02	4906.9453	8421.9551				2613.02	2258.9451	5704.9551	2770.02	2950.9451	5623.9551	3166.075	7557.395	3847.405	5918.2749	12441.215	11409.615										9913.2754	6370.2148	6256.6152				5018.2749	2686.2151	4788.6152																									13763.41	4459.8452	6724.4902							10099.41	4219.8452	4617.4902				4092.6201	3937.4351	7606.9351				3505.6201	1160.4351	2318.9351	3398.6201	762.43506	2879.9351	6615.6201	1737.4351	9005.9355										-513.37988	111.43506	713.93506	-847.37988	-514.56494	4932.9351	-1773.3799	50.435059	3901.9351	12838.775	9533.96	13204.42				12508.775	5389.96	10341.42	9708.7754	5109.96	7541.4199				8929.7754	3518.96	9356.4199										11178.775	6180.96	7903.4199	3531.7749	1558.96	5299.4199	3718.6299	10979.91	6821.1748													10419.63	8834.9102	6666.1748	6207.6299	6022.9102	6511.1748	14354.63	6571.9102	5424.1748				3064.6299	3190.9099	5041.1748	4590.0449	1721.8999	6574.96				3197.6299	2192.9099	4177.1748	13139.91	8363.7793	9769.5947	14543.91	9792.7793	8831.5947							7431.9102	10766.779	9708.5947	12492.91	6772.7798	5970.5947	9014.9102	3227.7798	10106.595	8695.9102	6091.7798	9279.5947	6808.9102	5549.7798	4208.5947							4200.9102	2424.7798	7001.5947							8754.9102	4458.7798	7360.5947	7412.9102	1814.7798	8579.5947	3011.9102	2365.7798	8696.5947	3873.9102	2806.7798	7168.5947																						4307.2646	4689.9902	11058.915	2073.2649	4474.9902	6017.915	4515.2646	3747.9902	6386.915	13483.73	4578.2002	4404.7148				10652.811	4270.0151	8044.5698	9848.7305	3738.2002	4284.7148	12362.73	4143.2002	7051.7148																			8418.7305	3711.2002	5358.7148																												3569.6445	12601.28	13018.79																															11053.04	1139.3447	10292.16				-357.95996	-693.65527	14532.16	7550.04	3153.3447	12746.16										5215.04	2955.3447	6932.1602				11094.04	2151.3447	7082.1602							10328.04	2023.3447	11121.16	7703.79	13416.285	17055.676	5173.79	9086.2852	6772.6748							2847.79	10733.285	9330.6748	1155.79	1284.2852	4031.6748							8654.1904	2822.0547	11746.225	6876.1904	3545.0547	11784.225				6250.1904	2179.0547	9497.2246																3579.6953	8089.6553	11202.84				3100.6953	-343.34473	3007.8398	6710.2549	14016.641	7771.6348													11867.64	15814.62	3567.4004							6960.7852	11775.41	10167.34	8552.7852	10898.41	14182.34	2801.7852	13821.41	11366.34							14858.785	7480.4102	15869.34				10151.785	4748.4102	10225.34	10643.785	3734.4102	12424.34				274.78516	-257.58984	11359.34				8815.7852	4233.4102	6601.3398							7453.7852	4434.4102	9922.3398							8107.7852	8754.4102	11165.34							9371.7852	4999.4102	6725.3398							12933.355	1954.0752	4436.6553	7442.355	3716.0752	3666.655	13851.355	2842.0752	4081.655																						11325.035	2834.04	3227.8848							7563.0352	1824.04	4375.8848	6871.0352	1598.04	3906.8848				5444.0352	1359.04	3989.8848				11251.035	2440.04	4076.8848																			6585.5303	2488.1299	3867.3701										3439.53	1595.1299	5340.3701	4848.3047	7696.5049	5197.8501													9926.1445	2563.2649	5004.3848				13630.145	4948.2646	3862.3848										13091.145	4923.2646	4459.3848																12504.145	3190.2649	5966.3848	10364.145	3214.2649	3503.3848				11276.92	2405.47	3583.77	4287.9199	1248.47	2784.77	5026.6104	-9.7900391	2600.7351	1623.52	4948.9199	2864.1201	3642.52	3237.9199	2686.1201							10689.64	4092.1499	3705.135							8796.0947	1806.3398	4216.855	11133.095	3186.3398	3690.855
															7230.7651	3317.835	3253.605				4145.7651	5850.835	2446.605	6376.7651	1978.835	3978.605	7820.7651	2283.835	4221.605													12770.765	3119.835	4068.605				9742.7646	2678.835	-328.39502										8450.7646	2497.835	3214.605				5833.835	2316.48	2259.8599																																								10747.67	1965.845	4118.4751																9171.1104	2485.2251	3593.335													9429.1104	2401.2251	4396.335				4390.7402	4479.6851	5819.2197				1852.495	4963.5649	2519.0601																			9866.4951	1418.5649	3331.0601	3922.4951	1536.5649	4307.0601	5968.0449	4702.7549	4057.655				2261.0449	6281.7549	3603.655																13674	5040.7451	3683.1001										4401.6001	8419.5098	7638.7998				12915.6	3334.5098	8274.7998													5927.7354	4337.8149	6968.1899	12031.735	4359.8149	4186.1899				7891.7354	2142.8149	5150.1899	3923.3501	1948.0498	4213.3896				1919.7351	808.81494	2637.1899										5435.7354	1518.8149	5724.1899							4831.8203	6269.6348	10829.29	6891.8203	11142.635	6917.29																13217.25	5689.4502	5025.0698	6420.25	4393.4502	5203.0698	4011.25	1673.4502	3717.0698	5953.25	3277.4502	4842.0698				3757.25	1427.4502	4873.0698	3123.25	2071.4502	6120.0698	4099.6348	2395.9351	2281.165	4836.7949	10628.689	7383.7251										10163.795	3439.6899	5545.7251				3422.7949	940.68994	4473.7251																									10545.62	7010.8701	10541.715							10263.62	5965.8701	4111.7148				5552.8604	2358.0698	13940.93				3814.8601	2559.0698	7978.9297	5054.8604	2631.0698	7967.9297	5687.8604	2760.0698	9444.9297										2191.8601	-1794.9302	5525.9297	1574.8601	-337.93018	5909.9297	427.86011	-777.93018	5703.9297	10495.66	10259.96	6810.4248				11580.66	7235.96	3587.4248	8560.6602	6900.96	3575.4248				8665.6602	4641.96	2737.4248										11759.66	9200.96	2475.4248	3580.6599	3377.96	2722.4248	4734.0449	15297.9	11271.96													10423.045	7710.8999	8090.96	6584.0449	4959.8999	7696.96	9935.0449	5948.8999	7715.96				3527.0449	1031.8999	7772.96	3398.325	2752.4351	4802.6001				3764.0449	2394.8999	6588.96	11080.695	7603.0752	7177.0352	13091.695	8978.0752	7364.0352							5930.6953	6335.0752	7614.0352	10469.695	5536.0752	7574.0352	10039.695	7526.0752	6083.0352	9835.6953	4423.0752	7547.0352	5567.6953	7366.0752	5448.0352							3099.6951	3281.0752	8293.0352							4927.6953	4376.0752	8077.0352	5904.6953	1726.0752	3567.0352	1521.6951	2383.0752	7128.0352	3816.6951	3426.0752	4968.0352																						4911.3604	3954.7949	9235.3555	1748.3601	6353.7949	4076.355	6145.3604	4178.7949	4291.355	11094.811	8960.0156	7557.5698							7598.8101	4767.0151	8341.5703	10533.811	6298.0151	4267.5698																			8590.8105	5982.0151	7672.5698																												268.74023	12553.34	12376.6																															11042.234	-3766.1553	11008.335				13599.234	-785.15527	13796.335	5438.2349	846.84473	7306.335										6999.2349	-3877.1553	9259.335				10538.234	-727.15527	8212.335							8052.2349	-3767.1553	6128.335	5014.3701	2992.9346	21389.324	2811.3701	2700.9346	9749.3252							1141.3701	4439.9346	12152.325	-972.62988	-4267.0654	6601.3252							14134.529	7522.915	11806.9	7647.5298	7796.915	10596.9				6403.5298	6898.915	10791.9																3985.5752	12630.18	5891.1504				7155.5752	4713.1802	3592.1504	10255.641	16899.25	6508.7803													17843.855	19761.02	7500.5596							8792.6396	12013.59	9638.6748	9764.6396	14402.59	11332.675	5507.6396	12864.59	9047.6748							14430.64	5201.5898	9850.6748				10360.64	6145.5898	11243.675	11481.64	6931.5898	10941.675				1405.6396	-138.41016	10199.675				12072.64	8593.5898	7243.6748							8248.6396	4041.5898	6480.6748							10369.64	8378.5898	7521.6748							6738.6396	3902.5898	5888.6748							12374.745	3288.0801	4619.6152	7938.7451	4472.0801	3267.6152	12877.745	3707.0801	3550.6152																						12516.63	3409.1499	3834.4048							8209.6299	2878.1499	3187.4048	10870.63	2176.1499	3508.4048				7362.6299	2859.1499	3394.4048				10779.63	2806.1499	4151.4048																			5338.52	1617.1748	5020.48										3562.52	1815.1748	4425.48	4687.4697	6817.7803	3557.4851													11731.115	2944.48	4779.5352				12673.115	4625.48	4216.5352										12024.115	3129.48	4501.5352																11198.115	3217.48	5937.5352	10986.115	3146.48	6230.5352				9645.5996	3086.9448	3744.8601	3497.6001	1737.9448	3734.8601	5324.3301	1342.96	2281.7749	4875.5249	4017.835	2447.25										10189.24	3134.98	3308.2749							6851.8198	2640.6001	3598.3501	8404.8203	1587.6001	2603.3501
															5841.75	4234.8799	3998.165				3220.75	4162.8799	3278.165	4278.75	2039.8799	4857.165	9010.75	3299.8799	4989.165													10334.75	3195.8799	4580.165				7985.75	2403.8799	2789.165										6484.75	2831.8799	3704.165				6796.5947	885.19482	2946.1152																																								8360.8145	1768.895	2718.4102																10089.145	2055.74	2258.2402													7410.145	3087.74	3463.2402				3929.8401	3520.665	4613.9102				1430.895	1606.3452	3867.7549																			12397.895	-837.65479	3228.7549	2448.895	-999.65479	4518.7549	3743.52	4685.7598	2459.4448				2644.52	7656.7598	3013.4448																13995.025	3058.4951	3587.77										3870.1851	8270.0605	5894.4648				8961.1855	4344.0601	9462.4648													7859.0649	4173.895	3317.3198	11449.064	4072.895	3583.3198				5891.0649	3084.895	3151.3198	3025.9299	3766.2451	4632.9297				2444.0649	459.89502	-130.68018										4480.0649	3050.895	4758.3198							6142.625	7006.9902	13036.58	5431.625	11332.99	6660.5801																12856.405	4810.8198	6105.9448	4900.4053	2427.8198	7921.9448	1641.405	565.81982	7434.9448	4835.4053	2121.8198	5382.9448				2582.405	769.81982	5364.9448	4701.4053	2023.8198	6832.9448	2708.8101	3426.4004	5721.8652	3426.3301	10641.63	9337.0293										6076.3301	3854.6299	5069.0298				2297.3301	2070.6299	2761.0298																									12803.805	4000.895	4050.7998							9621.8047	2735.895	2311.7998				6202.8999	3245.4702	12659.295				4652.8999	3159.4702	6801.2949	4789.8999	2311.4702	5460.2949	6959.8999	4199.4702	9256.2949										902.8999	881.47021	5106.2949	983.8999	721.47021	5600.2949	1952.8999	491.47021	4696.2949	7286.29	8763.915	15881.641							5647.29	7598.915	5729.6401				7725.29	5548.915	7895.6401										10023.29	6050.915	8531.6406	186.29004	2483.915	7772.6401	3444.325	9362.4355	4784.6001													9243.3252	6024.4351	5101.6001	6413.3252	5596.4351	6433.6001	12307.325	5937.4351	8120.6001				2620.325	1928.4351	7915.6001	2201.8301	1524.4399	3730.855				2650.325	945.43506	4648.6001	11831.22	5794.6001	5717.2549	11904.22	7647.6001	8480.2549							5460.2197	8500.5996	8590.2549	10653.22	5519.6001	7365.2549	9633.2197	4241.6001	4447.2549	8111.2197	4918.6001	9805.2549	5610.2197	6136.6001	3491.2549							4122.2197	1847.6001	5099.2549							7294.2197	2600.6001	10218.255	6533.2197	2693.6001	4029.2549	2047.22	796.6001	4719.2549	3859.22	2626.6001	2401.2549																						4932.1748	4818.8198	8295.04	1268.175	3423.8198	5697.04	3633.175	3391.8198	7449.04	8733.6699	7777.8901	8856.0547							6195.6699	3161.8901	5940.0552	10939.67	9290.8906	10696.055																																																	3305.4199	7948.4648	12532.05																															11678.545	8188.6602	12717.355				15686.545	9070.6602	11941.355	10919.545	7333.6602	12859.355										8970.5449	6927.6602	7526.355				16454.545	6122.6602	5812.355							9897.5449	6245.6602	8719.3555	7170.2852	7003.7354	15767.325	3734.2852	7297.7354	3962.3252							5335.2852	8012.7354	5692.3252	-191.71484	-1298.2646	2194.3252							11374.439	5824.3599	7911.0996	7380.4399	7831.3599	6690.0996																						2074.0449	12728.745	8250.4551				3839.0449	5330.7451	861.45508	11260.48	18170.629	7065.3301													9752.8848	22723.895	7238.5391							10120.695	7128.3447	11682.505	10043.695	11093.345	15088.505	6181.6948	11262.345	14549.505							16110.695	6408.3447	11647.505				9542.6953	1187.3447	8575.5049	14982.695	3796.3447	10557.505				4857.6948	1336.3447	13194.505				10577.695	7329.3447	9505.5049							10160.695	2811.3447	8946.5049							7396.6948	1554.3447	8885.5049							10960.695	4020.3447	8631.5049							12351.72	3169.51	4189.5649	8454.7197	3480.51	4678.5649	11327.72	3825.51	5530.5649																						13559.51	3999.2349	4646.8447							8613.5098	3419.2349	3989.845	12043.51	2349.2349	4582.8447				7219.5098	3220.2349	5113.8447				9767.5098	2533.2349	5331.8447																			6653.6553	1866.9102	4211.6953										5488.6553	1592.9102	3605.6951	4946.46	6636.7998	3264.29																			7361.5146	2880.1001	4044.175										10496.515	3056.1001	4426.1748																11057.515	2285.1001	6896.1748	8473.5146	3426.1001	5571.1748				10704.9	2397.7148	3255.4902	5047.8999	901.71484	3702.4902	3697.7549	862.55518	2925.2251	2662.8848	5147.145	2980.1001										11362.311	3640.25	2808.75							10791.814	1020.9702	3525.1099	11541.814	2394.9702	2544.1099
															6005.4902	3540.5552	3968.29				3654.49	5139.5552	3452.29	5504.4902	1684.5552	3985.29	7575.4902	1619.5552	3463.29													10350.49	1784.5552	4702.29				8331.4902	2678.5552	2572.29										7090.4902	1603.5552	3919.29																																														8672.2754	1417.9849	2994.9399																10788.67	2742.8052	3486.23													8448.6699	1903.8052	3484.23				2945.8101	3561.4648	5343.3799				1689.2251	2215.54	3148.0698																			13152.225	65.540039	3674.0698	3652.2251	-1461.46	3752.0698	6534.5752	5041.6348	734.21484				3141.575	4227.6348	2243.2148																14122.064	3290.115	3069.875										2418.22	5633.9648	5563.9702				6853.2197	3593.9651	7871.9702													10471.35	9282.0498	7862.3896	13393.35	5102.0498	4771.3896				8547.3496	4268.0498	7713.3896	5425.25	2714.6602	2463.4849				3873.3501	2400.0498	6304.3896										7180.3501	4714.0498	9084.3896							4644.3501	6779.7651	11387.35	3982.3501	10258.766	5459.3501																10880.545	5216.1001	7087.8252	5119.5449	3594.1001	9763.8252	1268.5449	864.1001	3944.8252	6302.5449	1273.1001	8547.8252				3360.5449	91.100098	3996.8252	3137.5449	3094.1001	5903.8252	3083.5149	1237.375	6983.3203	5265.02	10697.415	10863.87										7790.02	5797.415	8511.8701				2654.02	1683.415	4536.8701																									10978.561	2390.5298	7384.7949							9552.5605	4859.5298	5696.7949				5677.2998	1407.4849	12758.08				4352.2998	1829.4849	8726.0801	4306.2998	1402.4849	7322.0801	9115.2998	2118.4849	8931.0801										1179.3	-1023.5151	6153.0801	1548.3	-924.51514	6706.0801	489.30005	-1611.5151	5975.0801	9765.0146	5816.9048	12972.87							9605.0146	6485.9048	10517.87				8000.0146	7160.9048	6779.8701										12479.015	7621.9048	9565.8701	2155.0149	3946.9048	7229.8701	3473.8301	9977.4395	4549.855													6685.8301	4783.4399	6477.855	5404.8301	3961.4399	4860.855	9800.8301	4151.4399	8165.855				1869.8301	1371.4399	3690.855	3484.855	1806.1699	5284.8701				3324.8301	781.43994	5143.855	9264.0498	4931.5952	8294.6348										5634.0498	9326.5957	7701.6348	10380.05	4283.5952	5875.6348	8216.0498	3621.5952	6189.6348	8808.0498	4534.5952	9519.6348	5928.0498	5182.5952	3945.6348							2885.05	-1199.4048	4600.6348							5725.0498	2924.5952	9078.6348	5724.0498	761.59521	4815.6348	4175.0498	-323.40479	7885.6348	3585.05	413.59521	3486.6348																						2696.3149	3614.3149	9852.6104	-674.68506	4541.3149	5185.6104	885.31494	2431.3149	7474.6104	9393.835	7494.645	5344.3896							8198.835	3436.645	4020.3896																																																				2648.3047	14924.061	11904.641																															10791.875	7335.79	11447.064				16017.875	10597.79	12035.064	7563.875	6566.79	10263.064										8781.875	2435.79	13982.064				13655.875	3229.79	9684.0645							12405.875	3795.79	10496.064	6401.3101	10526.505	17547.385	3102.3101	11130.505	5279.3848							2619.3101	7464.5049	9496.3848	-1119.6899	1019.5049	3522.3848							13588.561	7440.9302	13096.71	9636.5605	6890.9302	11564.71																						5592.4751	11921.225	12434.135				8475.4746	3435.2251	6175.1348	6433.0498	17885.4	6538.2598													8267.4502	10936.68	3100.9609							9870.1797	7347.46	5518.5195	9475.1797	11335.46	12534.52	4890.1797	13471.46	9487.5195							14651.18	2518.46	10602.52				11734.18	664.45996	5387.5195	15096.18	2252.46	7599.5195				5709.1797	-1611.54	7357.5195				11329.18	343.45996	6827.5195							6690.1797	-683.54004	2695.5195							13256.18	3921.46	6401.5195							11404.18	2286.46	6590.5195							11047.87	2379.7349	4957.2998	4741.8701	3987.7349	5893.2998	11478.87	3584.7349	5273.2998																						11952.085	3685.6001	4683.9751							7190.085	2202.6001	5010.9751	8670.085	1853.6001	5058.9751				6537.085	1701.6001	4893.9751																									8516.8799	2377.5349	3543.0901										3638.8799	2495.5349	4958.0898	5676.665	7676.665	3618.2151																			9607.6348	3427.3198	5435.0449										11982.635	3861.3198	4721.0449																10429.635	2553.3198	5899.0449	10492.635	2941.3198	5620.0449				10223.82	1721.1602	2365.3398	4171.8203	1177.1602	3327.3398	5227.9199	1092.645	3374.5	2361.02	3317.3101	3454.54										10466.215	2769.0801	4284.1099							8733.4746	2305.355	4101.4849	13555.475	4975.355	2946.4849
															4618.6953	4222.7197	4025.1602				2424.6951	6020.7197	3131.1602	5160.6953	2041.72	4055.1602	9095.6953	2269.72	4870.1602													12317.695	2907.72	3657.1602				9363.6953	3038.72	2770.1602										8332.6953	2716.72	3374.1602																																														5734.6001	1938.95	2945.4751																7663.4648	2822.8601	3617.2598													8830.4648	3942.8601	3452.2598				6588.4297	3534.54	3905.585				880.37012	4267.8799	2612.575																			9023.3701	734.87988	3105.575	2760.3701	82.879883	4718.5752	8115.46	6981.79	2947.9551				2068.46	6918.79	2716.9551																18638.07	2405.6851	2095.6802										3017.075	9385.3252	6849.9453				7086.0752	5196.3252	6911.9453													9663.9297	10788.245	14104.93	11955.93	4566.2451	6443.9297				7072.9297	4093.2451	7121.9297	3888.21	4592.4551	5477.8149				3182.9299	2572.2451	6041.9297																			4215.5049	6063.1348	12060.255	5585.5049	11229.135	6885.2549																7034.0601	4539.1899	7866.8652	4505.0601	3604.1899	9758.8652	1976.0601	931.18994	7486.8652	3039.0601	2951.1899	6609.8652				1619.0601	995.18994	8401.8652	1705.0601	2209.1899	6233.8652	3108.1299	1776.075	4883.7949	5607.7148	8519.9648	7570.1299										8652.7148	4343.9648	9314.1299				4271.7148	579.96484	5372.1299																									6652.2002	3991.8799	8055.7251							5296.2002	5163.8799	8758.7246				4971.6001	2968.9448	11114.125				4117.6001	1917.9448	6423.125	5660.6001	2401.9448	8974.125	6497.6001	1554.9448	10314.125										2382.6001	403.94482	6580.125	1804.6001	-765.05518	4154.125	1098.6001	-728.05518	6684.125	9006.8701	5653.5801	13276.311							7397.8701	6149.5801	7336.3101				7718.8701	5384.5801	6550.3101										10960.87	7160.5801	8261.3105	3046.8701	1677.5801	6017.3101	4322.855	10365.17	6330.8701													9716.8555	5327.1699	5777.8701	5220.855	7955.1699	7187.8701	13299.855	5571.1699	8927.8701				1858.855	1923.1699	7795.8701	2494.9351	554.7749	4812.835				3470.855	2039.1699	8885.8701	13040.33	5762.605	10874.485										4553.3301	7046.605	7921.4854	10322.33	5168.605	8882.4854	9445.3301	4499.605	8520.4854	8689.3301	3929.605	9413.4854	6124.3301	3813.605	6214.4854							3090.3301	1202.605	9270.4854							4551.3301	1611.605	8883.4854	5382.3301	1489.605	7382.4854	2223.3301	4.6049805	8091.4854	2858.3301	1560.605	6353.4854																						6016.4502	2837.54	8229.2949	2303.45	4044.54	4237.2949	5107.4502	579.54004	5899.2949	11620.235	4187.1699	5951.585																																																													570.5498	11278.064	7981.0303																															9910.8496	781.29004	7484.9404							9164.8496	467.29004	4071.9404																15062.85	-890.70996	3067.9404							9969.8496	-1004.71	5016.9404	2677.4951	12448.755	19644.465	1338.4951	12743.755	6511.4648							-25.504883	10995.755	9034.4648	-3182.5049	3625.7549	9410.4648							11249.891	3869.6348	11851.16	10347.891	4411.6348	8651.1602																						5691.5601	9485.8896	5595.085				9829.5605	1621.8896	3448.085	7780.0752	17293.99	7144.8047													10786.43	18474.58	4308.9746							11020.235	10495.03	3961.7695	10843.235	15886.03	11376.77	5805.2354	15240.03	9385.7695							14438.235	6926.0303	9972.7695				11224.235	3417.0303	8561.7695	12340.235	7199.0303	1716.7695				5660.2354	-132.96973	11754.77				9911.2354	6229.0303	5443.7695							6929.2354	3491.0303	6413.7695							10778.235	2422.0303	8359.7695							8423.2354	4262.0303	5876.7695							12464.665	2553.6299	4071.8149	6627.665	3488.6299	3498.8149	13237.665	3367.6299	3351.8149																															6161.5498	2879.02	4733.52	9072.5498	2865.02	4421.52				4309.5498	2888.02	4522.52																									5312.6499	1708.8848	4202.7646										2889.6499	1037.8848	3752.7649	4064.6699	8064.25	4180.3047																			11026.465	4374.3301	4618.1797										12559.465	4050.3301	5174.1797																11434.465	3000.3301	4334.1797	11794.465	3030.3301	7280.1797				10481.195	3268.47	3447.155	5117.1953	2410.47	4616.1553	4942.3047	130.31982	4292.0098	3399.3601	2757.7148	4270.375										10569.495	2827.1101	2400.585							8447.21	2512.9351	4272.585	10976.21	3368.9351	2691.585
															4024.5601	4624.9902	4668.3203				5767.5601	6206.9902	4562.3203	4951.5601	1867.9902	3904.3201	1741.5601	694.99023	3610.3201													9825.5605	2307.9902	3370.3201				10153.561	2824.9902	2463.3201										7181.5601	2155.9902	2041.3201																																														8390.4551	740.08496	3575.145																10738.45	2259.0801	4640.96													9596.4502	2070.0801	4086.96				5343.2251	3202.2251	4430.6748				1925.6951	4354.4448	3904.625																			10733.695	2507.4448	2233.625	2792.6951	1918.4448	4608.625	8921.9004	7455.0649	3424.5449				2385.8999	5720.0649	2787.5449																12572.095	2049.3398	5029.4297										5043.1797	8971.8105	6534.1299				12198.18	5392.8101	10476.13													11085.25	10048.66	4543.4849	14632.25	6750.6602	5141.4849				8841.25	2588.6602	5228.4849	3850.4451	6396.6802	4268.1602				4146.25	1597.6602	4769.4849																			4660.8604	5530.8652	10388.846	6023.8604	9097.8652	7293.8452																13587.835	4686.375	6297.4702	4766.835	3914.375	8020.4702	2861.835	1437.375	6375.4702	7125.835	2378.375	6293.4702				4709.835	2116.375	6570.4702	5324.835	1552.375	6622.4702	3420.1951	-413.7251	5362.3101	4730.79	7372.71	7974.4053										8881.79	5121.71	8582.4053				3430.79	1019.71	5920.4053																									10452.035	4693.9751	7516.3452							7094.0352	5211.9751	8581.3457				4789.1602	1443.8901	11112.36				3327.1599	2261.8901	8652.3604	6512.1602	2163.8901	6189.3604	7354.1602	3724.8901	8658.3604										1395.1599	-1346.1099	8076.3604	1574.1599	-405.10986	6197.3604	1015.1599	267.89014	6963.3604	12213.63	4378.8799	11635.85							7466.6299	3161.8799	7393.8501				9428.6299	4052.8799	8447.8496										12681.63	4091.8799	9301.8496	4131.6299	1139.8799	6773.8501	3332.9351	13034.775	4939.835													8019.9351	6444.7749	3607.835	6684.9351	4998.7749	5191.835	12734.936	5006.7749	6492.835				2959.9351	2010.7749	4388.835	3195.9199	6356.165	4497.1748				3963.9351	1452.7749	2532.835	8963.6855	5172.9849	8650.6895										4932.6851	8090.9849	7725.6899	10526.686	5223.9849	5883.6899	7476.6851	4056.9849	6155.6899	8115.6851	3172.9849	8862.6895	5686.6851	4266.9849	7356.6899							1053.6851	2193.9849	6965.6899							4557.6851	2485.9849	6848.6899	4276.6851	1820.9849	5713.6899	-38.314941	1011.9849	5640.6899	2710.6851	2378.9849	6899.6899																						5567.605	3824.4751	8939.0254	2611.605	2472.4751	6777.0249	4094.605	1925.4751	5285.0249	10589.075	7052.2598	7793.3999																																																													6295.2451	12117.65	8115.1396																															9482.9746	-490.17969	9919.3496							3863.9746	2996.8203	10998.35																10664.975	827.82031	8617.3496							7044.9746	-3091.1797	9200.3496	6294.25	9768.5303	16575.17	4624.25	7011.5303	7694.1699							4116.25	7838.5303	7996.1699	-432.75	317.53027	5450.1699							9888.4043	5444.2148	12707.891	8927.4043	7436.2148	8385.8906																						3066.3154	11967.165	13731.47				6082.3154	7954.165	9561.4697	3684.8945	14182.22	7679.1396													12797.385	20533.82	3704.4297							8825.6406	11921.82	8074.1904	11493.641	15068.82	10186.19	5604.6401	17061.82	9564.1904							17006.641	8987.8203	10739.19				8441.6406	7564.8203	10672.19	13955.641	8459.8203	10834.19				7939.6401	3929.8203	7715.1904				9563.6406	6847.8203	6339.1904							12643.641	4924.8203	5626.1904							8605.6406	6162.8203	7310.1904							10417.641	6233.8203	7637.1904							10308.99	3111.425	3141.825	7368.9902	4613.4248	4400.8252	15238.99	4817.4248	4043.825																															5572.4648	1198.5449	4952.0547	10736.465	1322.5449	6915.0547				4716.4648	1224.5449	5369.0547																									9327.1504	1566.8149	4128.3599										7391.1499	1696.8149	3050.3599	4411.4502	6621.3652	2961.25																			10930.54	3589.9648	5041.48										9728.54	3278.9648	4874.48																11700.54	3112.9648	6535.48	12954.54	2351.9648	4456.48				5413.8398	2002.46	3691.7949	4063.8401	1644.46	3741.7949	5704.6899	3312.125	3043.9248	5106.96	4794.0952	3260.04										9657.79	3450.8149	2935.7598							9600.6797	2525.335	3465.8198	11499.68	2714.335	1761.8198
															5723.4502	5803.2749	3759.6201				2973.45	8255.2754	3334.6201	4633.4502	6691.2749	4331.6201	11045.45	6827.2749	4464.6201													6300.4502	5634.2749	3813.6201				8375.4502	6833.2749	3061.6201										6335.4502	4261.2749	4091.6201																																														8438.0098	4878.8901	2791.3052																9158.0254	6633.1748	3406.915													9397.0254	5989.1748	4373.915				3424.5	10927.016	5349.2002				1504.4451	7824.3398	1746.4399																			11074.445	5534.3398	1594.4399	2448.4451	3471.3398	3762.4399	8245.4746	9005.7793	2400.21				2343.4751	9567.7793	2907.21																12966.125	8801.4297	5511.9551										5245.7451	17111.689	10216.936				10168.745	8215.6895	11861.936													10816.21	15868.455	5107.8149	12229.21	10005.455	3553.8149				8111.21	8250.4551	5422.8149	2578.115	6017.2651	5257.2451				2893.21	6478.4551	5997.8149																			4744.0649	14919.62	9551.665	5186.0649	16450.621	5541.665																10890.075	12283.395	8478.4053	5893.0752	15134.395	11364.405				6702.0752	8872.3945	10035.405				3361.075	9800.3945	7121.4053	5168.0752	6907.395	1767.405	2775.8799	5409.23	4683.3501	2926.855	14250.945	7018.2549										9839.8555	16724.945	6117.2549				3768.855	6905.9448	4159.2549																									8591.2002	13133.995	9225.46							8237.2002	9330.9951	7121.46				7158.0601	11209.279	8801.0645				5983.0601	8472.2793	6445.0649	5623.0601	9769.2793	4410.0649	7011.0601	11832.279	10763.064										2991.0601	4567.2798	3770.0649	2253.0601	4122.2798	4316.0649	1904.0601	5228.2798	4433.0649	9737.7949	16282.895	12375.615							5036.7949	8781.8945	8308.6152				7438.7949	10187.895	7820.6152										9498.7949	13739.895	8896.6152	88.794922	983.89453	4720.6152	5754.9199	22767.164	4720.1748													8018.9199	13256.165	5490.1748	8079.9199	14040.165	7073.1748	10257.92	14971.165	7269.1748				2436.9199	7309.165	3021.1748							5545.9199	9847.165	3566.1748	11210.17	11308.265	7896.7998										5707.1699	12851.265	9037.7998	8984.1699	5875.2646	8895.7998	8372.1699	8299.2646	6493.7998	7909.1699	8013.2646	10425.8	4915.1699	8282.2646	7305.7998							2972.1699	2907.2646	6927.7998							4685.1699	9416.2646	7645.7998	4776.1699	4835.2646	7444.7998	898.16992	5152.2646	10794.8	2079.1699	3342.2646	7805.7998																						3196.0752	7615.9248	10463.314	1390.0752	4279.9248	6753.3149				11741.585	10837.54	9326.0996																																																													1939.6748	17340.035	11122.055																															10754.13	10024.065	10319.165							6161.1299	9810.0654	8302.165																11578.13	8080.0654	7770.165							7883.1299	11896.065	9076.165	10089.71	25555.85	14384.955	7905.71	18325.85	10718.955							5545.71	15456.85	11270.955	1602.71	5214.8496	8014.9551							5350.2246	21477.254	13898.81	7521.2246	13079.255	9645.8096																						1752.9551	22724.059	15288.625				7089.9551	14625.06	5238.625	5895.335	25922.734	9531.0498													10942.94	25383.955	3047.9258							10484.355	20989.855	9260.5352	10484.355	34851.855	18052.535	6592.3555	30800.855	14899.535							15958.355	23531.855	16288.535				8357.3555	20512.855	11589.535	14922.355	17948.855	12246.535				6031.3555	19720.855	11438.535				11474.355	16414.855	10579.535							8553.3555	15656.855	9488.5352							11976.355	13790.855	9610.5352							13741.355	19851.855	13180.535							8382.8252	8408.9502	3899.875	6585.8252	9338.9502	4257.875	13599.825	7480.9502	2958.875																															8777.1445	6613.8301	4062.98	7060.145	6586.8301	4004.98				6401.145	6021.8301	3131.98																									8156.855	6085.875	3405.7													5805.2549	11603.37	5355.7002																			13033.25	8526.125	4991.4248										13438.25	8255.125	4859.4248																14544.25	9600.125	4937.4248	10900.25	8086.125	5669.4248				9558.3047	7101.4048	4206.6001	5001.3047	4810.4048	4356.6001	3152.5249	5040.5049	3452.125	2045.2598	6709.8052	3510.4502										9982.1152	4799.0898	3637.8							7469.355	7314.3452	4849.3252	10889.355	6153.3452	4125.3252
[truncated: 232,897 more chars]
