# Supplementary material for: Cochaperones convey the energy of ATP hydrolysis for directional action of Hsp90
Source: Nat Commun. 2024 Jan 17;15:569. doi: 10.1038/s41467-024-44847-6 (PMC10794413; doi:10.1038/s41467-024-44847-6)
Supplement: Supplementary file 6 — Source Data [file 41467_2024_44847_MOESM6_ESM.zip › SourceData_ProteinMeasurements/10_Cdc37_noMut-Hsp90+Hsp90+Ste11+ATP/Dataset1_Cdc37_noMut-Hsp90+Hsp90+Ste11+ATP.txt]

g_g_x74_y15_M67	r_g_x74_y16_M67	r_r_x74_y16_M67	g_g_x55_y12_M67	r_g_x55_y12_M67	r_r_x55_y12_M67	g_g_x50_y5_M67	r_g_x50_y5_M67	r_r_x50_y5_M67	g_g_x43_y99_M68	r_g_x41_y101_M68	r_r_x41_y101_M68	g_g_x41_y53_M68	r_g_x40_y54_M68	r_r_x40_y54_M68	g_g_x49_y20_M68	r_g_x49_y20_M68	r_r_x49_y20_M68	g_g_x22_y61_M68	r_g_x21_y62_M68	r_r_x21_y62_M68	g_g_x17_y64_M69	r_g_x16_y65_M69	r_r_x16_y65_M69	g_g_x35_y94_M69	r_g_x33_y96_M69	r_r_x33_y96_M69	g_g_x41_y63_M69	r_g_x40_y64_M69	r_r_x40_y64_M69	g_g_x57_y111_M69	r_g_x55_y114_M69	r_r_x55_y114_M69	g_g_x49_y5_M69	r_g_x49_y5_M69	r_r_x49_y5_M69	g_g_x2_y55_M69	r_g_x1_y56_M69	r_r_x1_y56_M69	g_g_x17_y34_M69	r_g_x16_y34_M69	r_r_x16_y34_M69	g_g_x12_y30_M69	r_g_x11_y30_M69	r_r_x11_y30_M69	g_g_x65_y109_M69	r_g_x63_y112_M69	r_r_x63_y112_M69	g_g_x63_y125_M69	r_g_x61_y128_M69	r_r_x61_y128_M69	g_g_x6_y57_M69	r_g_x5_y58_M69	r_r_x5_y58_M69	g_g_x34_y67_M73	r_g_x33_y68_M73	r_r_x33_y68_M73	g_g_x31_y84_M73	r_g_x29_y86_M73	r_r_x29_y86_M73	g_g_x81_y34_M73	r_g_x81_y35_M73	r_r_x81_y35_M73	g_g_x65_y16_M73	r_g_x65_y17_M73	r_r_x65_y17_M73	g_g_x69_y5_M73	r_g_x69_y5_M73	r_r_x69_y5_M73	g_g_x30_y61_M73	r_g_x29_y62_M73	r_r_x29_y62_M73	g_g_x11_y159_M73	r_g_x8_y162_M73	r_r_x8_y162_M73	g_g_x82_y1_M73	r_g_x82_y1_M73	r_r_x82_y1_M73	g_g_x71_y49_M73	r_g_x70_y50_M73	r_r_x70_y50_M73	g_g_x47_y93_M73	r_g_x45_y95_M73	r_r_x45_y95_M73	g_g_x8_y101_M73	r_g_x6_y103_M73	r_r_x6_y103_M73	g_g_x40_y121_M74	r_g_x38_y124_M74	r_r_x38_y124_M74	g_g_x63_y119_M76	r_g_x61_y122_M76	r_r_x61_y122_M76	g_g_x46_y15_M77	r_g_x46_y15_M77	r_r_x46_y15_M77	g_g_x5_y3_M78	r_g_x4_y2_M78	r_r_x4_y2_M78	g_g_x9_y31_M78	r_g_x8_y31_M78	r_r_x8_y31_M78	g_g_x23_y21_M78	r_g_x22_y21_M78	r_r_x22_y21_M78	g_g_x36_y14_M78	r_g_x36_y14_M78	r_r_x36_y14_M78	g_g_x28_y80_M78	r_g_x26_y81_M78	r_r_x26_y81_M78	g_g_x22_y29_M78	r_g_x21_y29_M78	r_r_x21_y29_M78	g_g_x50_y2_M78	r_g_x50_y2_M78	r_r_x50_y2_M78	g_g_x74_y15_M78	r_g_x74_y16_M78	r_r_x74_y16_M78	g_g_x34_y61_M80	r_g_x33_y62_M80	r_r_x33_y62_M80	g_g_x24_y89_M80	r_g_x22_y91_M80	r_r_x22_y91_M80	g_g_x45_y80_M80	r_g_x44_y82_M80	r_r_x44_y82_M80	g_g_x30_y151_M80	r_g_x27_y154_M80	r_r_x27_y154_M80	g_g_x4_y76_M81	r_g_x2_y77_M81	r_r_x2_y77_M81	g_g_x51_y104_M81	r_g_x49_y106_M81	r_r_x49_y106_M81	g_g_x64_y143_M85	r_g_x62_y146_M85	r_r_x62_y146_M85	g_g_x78_y129_M85	r_g_x76_y132_M85	r_r_x76_y132_M85	g_g_x2_y2_M85	r_g_x1_y1_M85	r_r_x1_y1_M85	g_g_x11_y6_M85	r_g_x11_y5_M85	r_r_x11_y5_M85	g_g_x15_y12_M85	r_g_x14_y12_M85	r_r_x14_y12_M85	g_g_x18_y97_M85	r_g_x16_y99_M85	r_r_x16_y99_M85	g_g_x51_y15_M87	r_g_x51_y15_M87	r_r_x51_y15_M87	g_g_x3_y105_M87	r_g_x1_y107_M87	r_r_x1_y107_M87	g_g_x18_y110_M88	r_g_x16_y112_M88	r_r_x16_y112_M88	g_g_x9_y23_M88	r_g_x8_y23_M88	r_r_x8_y23_M88	g_g_x7_y132_M88	r_g_x4_y134_M88	r_r_x4_y134_M88	g_g_x12_y38_M89	r_g_x11_y38_M89	r_r_x11_y38_M89	g_g_x9_y68_M89	r_g_x7_y69_M89	r_r_x7_y69_M89	g_g_x80_y115_M89	r_g_x78_y118_M89	r_r_x78_y118_M89	g_g_x49_y59_M89	r_g_x48_y60_M89	r_r_x48_y60_M89	g_g_x16_y116_M90	r_g_x14_y118_M90	r_r_x14_y118_M90	g_g_x53_y39_M90	r_g_x52_y40_M90	r_r_x52_y40_M90	g_g_x14_y35_M90	r_g_x13_y35_M90	r_r_x13_y35_M90	g_g_x29_y156_M90	r_g_x26_y159_M90	r_r_x26_y159_M90	g_g_x83_y115_M91	r_g_x81_y118_M91	r_r_x81_y118_M91	g_g_x52_y35_M91	r_g_x51_y36_M91	r_r_x51_y36_M91	g_g_x52_y124_M91	r_g_x50_y127_M91	r_r_x50_y127_M91	g_g_x48_y57_M91	r_g_x47_y58_M91	r_r_x47_y58_M91	g_g_x45_y149_M91	r_g_x42_y152_M91	r_r_x42_y152_M91	g_g_x11_y48_M92	r_g_x10_y49_M92	r_r_x10_y49_M92	g_g_x25_y32_M96	r_g_x24_y32_M96	r_r_x24_y32_M96	g_g_x12_y30_M97	r_g_x11_y30_M97	r_r_x11_y30_M97	g_g_x20_y52_M97	r_g_x19_y53_M97	r_r_x19_y53_M97	g_g_x42_y59_M97	r_g_x41_y60_M97	r_r_x41_y60_M97	g_g_x72_y1_M97	r_g_x72_y1_M97	r_r_x72_y1_M97	g_g_x65_y16_M98	r_g_x65_y17_M98	r_r_x65_y17_M98	g_g_x21_y119_M101	r_g_x19_y121_M101	r_r_x19_y121_M101	g_g_x62_y35_M101	r_g_x61_y36_M101	r_r_x61_y36_M101	g_g_x48_y20_M102	r_g_x48_y20_M102	r_r_x48_y20_M102	g_g_x63_y81_M102	r_g_x62_y83_M102	r_r_x62_y83_M102	g_g_x19_y18_M102	r_g_x18_y18_M102	r_r_x18_y18_M102	g_g_x4_y59_M102	r_g_x3_y60_M102	r_r_x3_y60_M102	g_g_x54_y114_M102	r_g_x52_y117_M102	r_r_x52_y117_M102	g_g_x22_y40_M106	r_g_x21_y41_M106	r_r_x21_y41_M106	g_g_x58_y14_M106	r_g_x58_y14_M106	r_r_x58_y14_M106	g_g_x9_y35_M106	r_g_x8_y35_M106	r_r_x8_y35_M106	g_g_x46_y98_M109	r_g_x44_y100_M109	r_r_x44_y100_M109	g_g_x75_y104_M109	r_g_x73_y107_M109	r_r_x73_y107_M109	g_g_x7_y84_M110	r_g_x5_y85_M110	r_r_x5_y85_M110	g_g_x37_y137_M110	r_g_x34_y140_M110	r_r_x34_y140_M110	g_g_x46_y75_M110	r_g_x45_y77_M110	r_r_x45_y77_M110	g_g_x68_y30_M110	r_g_x68_y31_M110	r_r_x68_y31_M110	g_g_x40_y4_M110	r_g_x40_y4_M110	r_r_x40_y4_M110	g_g_x45_y33_M111	r_g_x44_y34_M111	r_r_x44_y34_M111	g_g_x12_y14_M111	r_g_x11_y14_M111	r_r_x11_y14_M111	g_g_x79_y15_M113	r_g_x79_y16_M113	r_r_x79_y16_M113	g_g_x36_y78_M113	r_g_x34_y80_M113	r_r_x34_y80_M113	g_g_x41_y49_M113	r_g_x40_y50_M113	r_r_x40_y50_M113	g_g_x22_y10_M113	r_g_x22_y10_M113	r_r_x22_y10_M113	g_g_x65_y90_M113	r_g_x64_y92_M113	r_r_x64_y92_M113	g_g_x38_y36_M113	r_g_x37_y37_M113	r_r_x37_y37_M113	g_g_x13_y20_M114	r_g_x12_y20_M114	r_r_x12_y20_M114	g_g_x36_y62_M115	r_g_x35_y63_M115	r_r_x35_y63_M115	g_g_x4_y73_M116	r_g_x2_y74_M116	r_r_x2_y74_M116	g_g_x26_y62_M118	r_g_x25_y63_M118	r_r_x25_y63_M118	g_g_x52_y11_M118	r_g_x52_y11_M118	r_r_x52_y11_M118	g_g_x5_y134_M118	r_g_x2_y136_M118	r_r_x2_y136_M118	g_g_x24_y3_M118	r_g_x24_y3_M118	r_r_x24_y3_M118	g_g_x59_y15_M118	r_g_x59_y15_M118	r_r_x59_y15_M118	g_g_x63_y86_M118	r_g_x62_y88_M118	r_r_x62_y88_M118	g_g_x64_y33_M118	r_g_x64_y34_M118	r_r_x64_y34_M118	g_g_x12_y15_M203	r_g_x11_y15_M203	r_r_x11_y15_M203	g_g_x8_y96_M203	r_g_x6_y98_M203	r_r_x6_y98_M203	g_g_x8_y3_M203	r_g_x8_y2_M203	r_r_x8_y2_M203	g_g_x6_y50_M203	r_g_x5_y50_M203	r_r_x5_y50_M203	g_g_x59_y90_M205	r_g_x57_y92_M205	r_r_x57_y92_M205	g_g_x24_y128_M205	r_g_x21_y131_M205	r_r_x21_y131_M205	g_g_x11_y11_M205	r_g_x10_y11_M205	r_r_x10_y11_M205	g_g_x8_y137_M205	r_g_x5_y140_M205	r_r_x5_y140_M205	g_g_x14_y25_M206	r_g_x13_y25_M206	r_r_x13_y25_M206	g_g_x2_y43_M206	r_g_x1_y43_M206	r_r_x1_y43_M206	g_g_x67_y82_M206	r_g_x66_y84_M206	r_r_x66_y84_M206	g_g_x27_y99_M206	r_g_x25_y101_M206	r_r_x25_y101_M206	g_g_x42_y62_M206	r_g_x41_y63_M206	r_r_x41_y63_M206	g_g_x52_y39_M206	r_g_x51_y40_M206	r_r_x51_y40_M206	g_g_x10_y119_M206	r_g_x7_y121_M206	r_r_x7_y121_M206	g_g_x15_y134_M206	r_g_x12_y137_M206	r_r_x12_y137_M206	g_g_x56_y62_M206	r_g_x55_y64_M206	r_r_x55_y64_M206	g_g_x70_y116_M206	r_g_x68_y119_M206	r_r_x68_y119_M206	g_g_x18_y3_M207	r_g_x18_y3_M207	r_r_x18_y3_M207	g_g_x11_y37_M208	r_g_x10_y37_M208	r_r_x10_y37_M208	g_g_x11_y32_M208	r_g_x10_y32_M208	r_r_x10_y32_M208	g_g_x13_y63_M208	r_g_x12_y64_M208	r_r_x12_y64_M208	g_g_x29_y93_M208	r_g_x27_y95_M208	r_r_x27_y95_M208	g_g_x71_y26_M208	r_g_x71_y27_M208	r_r_x71_y27_M208	g_g_x61_y8_M210	r_g_x61_y8_M210	r_r_x61_y8_M210	g_g_x54_y112_M210	r_g_x52_y115_M210	r_r_x52_y115_M210	g_g_x23_y4_M210	r_g_x23_y4_M210	r_r_x23_y4_M210	g_g_x50_y44_M212	r_g_x49_y45_M212	r_r_x49_y45_M212	g_g_x25_y44_M213	r_g_x24_y45_M213	r_r_x24_y45_M213	g_g_x29_y48_M215	r_g_x28_y49_M215	r_r_x28_y49_M215	g_g_x13_y87_M215	r_g_x11_y88_M215	r_r_x11_y88_M215	g_g_x57_y156_M215	r_g_x54_y160_M215	r_r_x54_y160_M215	g_g_x45_y33_M217	r_g_x44_y34_M217	r_r_x44_y34_M217	g_g_x49_y3_M221	r_g_x49_y3_M221	r_r_x49_y3_M221	g_g_x25_y95_M223	r_g_x23_y97_M223	r_r_x23_y97_M223	g_g_x49_y56_M226	r_g_x48_y57_M226	r_r_x48_y57_M226	g_g_x19_y97_M226	r_g_x17_y99_M226	r_r_x17_y99_M226	g_g_x8_y89_M226	r_g_x6_y90_M226	r_r_x6_y90_M226	g_g_x10_y34_M226	r_g_x9_y34_M226	r_r_x9_y34_M226	g_g_x41_y17_M226	r_g_x41_y17_M226	r_r_x41_y17_M226	g_g_x75_y20_M227	r_g_x75_y21_M227	r_r_x75_y21_M227	g_g_x34_y26_M227	r_g_x33_y26_M227	r_r_x33_y26_M227	g_g_x16_y94_M227	r_g_x14_y96_M227	r_r_x14_y96_M227	g_g_x83_y119_M227	r_g_x81_y122_M227	r_r_x81_y122_M227	g_g_x47_y45_M230	r_g_x46_y46_M230	r_r_x46_y46_M230	g_g_x13_y153_M230	r_g_x10_y156_M230	r_r_x10_y156_M230	g_g_x31_y52_M232	r_g_x30_y53_M232	r_r_x30_y53_M232	g_g_x6_y30_M233	r_g_x5_y30_M233	r_r_x5_y30_M233	g_g_x17_y102_M233	r_g_x15_y104_M233	r_r_x15_y104_M233	g_g_x20_y89_M233	r_g_x18_y91_M233	r_r_x18_y91_M233	g_g_x44_y96_M233	r_g_x42_y98_M233	r_r_x42_y98_M233	g_g_x17_y50_M233	r_g_x16_y51_M233	r_r_x16_y51_M233	g_g_x15_y22_M236	r_g_x14_y22_M236	r_r_x14_y22_M236	g_g_x8_y86_M236	r_g_x6_y87_M236	r_r_x6_y87_M236	g_g_x38_y125_M236	r_g_x36_y128_M236	r_r_x36_y128_M236	g_g_x34_y81_M236	r_g_x32_y83_M236	r_r_x32_y83_M236	g_g_x42_y52_M237	r_g_x41_y53_M237	r_r_x41_y53_M237	g_g_x5_y35_M240	r_g_x4_y35_M240	r_r_x4_y35_M240	g_g_x57_y161_M240	r_g_x54_y165_M240	r_r_x54_y165_M240	g_g_x29_y66_M240	r_g_x28_y67_M240	r_r_x28_y67_M240	g_g_x73_y36_M240	r_g_x73_y37_M240	r_r_x73_y37_M240	g_g_x18_y68_M241	r_g_x17_y69_M241	r_r_x17_y69_M241	g_g_x34_y138_M241	r_g_x31_y141_M241	r_r_x31_y141_M241	g_g_x82_y122_M241	r_g_x80_y125_M241	r_r_x80_y125_M241	g_g_x44_y16_M241	r_g_x44_y16_M241	r_r_x44_y16_M241	g_g_x76_y15_M241	r_g_x76_y16_M241	r_r_x76_y16_M241	g_g_x77_y67_M242	r_g_x76_y69_M242	r_r_x76_y69_M242	g_g_x54_y85_M242	r_g_x52_y87_M242	r_r_x52_y87_M242	g_g_x41_y30_M242	r_g_x40_y31_M242	r_r_x40_y31_M242	g_g_x15_y66_M244	r_g_x14_y67_M244	r_r_x14_y67_M244	g_g_x57_y139_M244	r_g_x54_y142_M244	r_r_x54_y142_M244	g_g_x53_y60_M247	r_g_x52_y61_M247	r_r_x52_y61_M247	g_g_x25_y81_M248	r_g_x23_y82_M248	r_r_x23_y82_M248	g_g_x73_y125_M248	r_g_x71_y128_M248	r_r_x71_y128_M248	g_g_x63_y25_M249	r_g_x63_y26_M249	r_r_x63_y26_M249	g_g_x36_y29_M249	r_g_x35_y29_M249	r_r_x35_y29_M249	g_g_x62_y34_M249	r_g_x61_y35_M249	r_r_x61_y35_M249	g_g_x9_y68_M249	r_g_x7_y69_M249	r_r_x7_y69_M249	g_g_x40_y97_M249	r_g_x38_y99_M249	r_r_x38_y99_M249	g_g_x46_y104_M249	r_g_x44_y106_M249	r_r_x44_y106_M249	g_g_x27_y57_M249	r_g_x26_y58_M249	r_r_x26_y58_M249	g_g_x13_y42_M249	r_g_x12_y42_M249	r_r_x12_y42_M249	g_g_x44_y148_M249	r_g_x41_y151_M249	r_r_x41_y151_M249	g_g_x8_y79_M250	r_g_x6_y80_M250	r_r_x6_y80_M250	g_g_x51_y7_M250	r_g_x51_y7_M250	r_r_x51_y7_M250	g_g_x52_y112_M252	r_g_x50_y115_M252	r_r_x50_y115_M252	g_g_x52_y41_M253	r_g_x51_y42_M253	r_r_x51_y42_M253	g_g_x22_y114_M253	r_g_x20_y116_M253	r_r_x20_y116_M253	g_g_x4_y155_M253	r_g_x1_y158_M253	r_r_x1_y158_M253	g_g_x16_y103_M253	r_g_x14_y105_M253	r_r_x14_y105_M253	g_g_x39_y47_M253	r_g_x38_y48_M253	r_r_x38_y48_M253	g_g_x20_y88_M253	r_g_x18_y90_M253	r_r_x18_y90_M253	g_g_x45_y135_M253	r_g_x42_y138_M253	r_r_x42_y138_M253	g_g_x49_y109_M254	r_g_x47_y111_M254	r_r_x47_y111_M254	g_g_x36_y81_M254	r_g_x34_y83_M254	r_r_x34_y83_M254	g_g_x65_y157_M255	r_g_x62_y161_M255	r_r_x62_y161_M255	g_g_x8_y150_M256	r_g_x5_y153_M256	r_r_x5_y153_M256	g_g_x30_y58_M256	r_g_x29_y59_M256	r_r_x29_y59_M256	g_g_x63_y20_M256	r_g_x63_y21_M256	r_r_x63_y21_M256	g_g_x83_y136_M257	r_g_x81_y140_M257	r_r_x81_y140_M257	g_g_x11_y113_M257	r_g_x9_y115_M257	r_r_x9_y115_M257	g_g_x27_y129_M257	r_g_x24_y132_M257	r_r_x24_y132_M257	g_g_x62_y82_M258	r_g_x61_y84_M258	r_r_x61_y84_M258	g_g_x53_y99_M258	r_g_x51_y101_M258	r_r_x51_y101_M258	g_g_x16_y87_M258	r_g_x14_y88_M258	r_r_x14_y88_M258	g_g_x14_y91_M258	r_g_x12_y93_M258	r_r_x12_y93_M258	g_g_x35_y85_M259	r_g_x33_y87_M259	r_r_x33_y87_M259	g_g_x27_y40_M259	r_g_x26_y41_M259	r_r_x26_y41_M259	g_g_x35_y158_M259	r_g_x32_y161_M259	r_r_x32_y161_M259	g_g_x24_y75_M259	r_g_x22_y76_M259	r_r_x22_y76_M259	g_g_x32_y15_M260	r_g_x32_y15_M260	r_r_x32_y15_M260	g_g_x55_y1_M260	r_g_x55_y1_M260	r_r_x55_y1_M260
5677.5649	2755.8398	8368.2002	2013.5649	12471.84	7347.2002	5215.5649	5439.8398	10099.2	9354.3145	10151	4573.3398	14214.314	11054	11081.34	10032.314	10498	7147.3398	9333.3145	7538	7002.3398	944.3999	16194.91	6980.7402	-1147.6001	21839.91	3845.7402	8982.4004	7901.9102	8434.7402	7265.3999	5974.9102	2059.7402	8321.4004	5416.9102	9322.7402	4551.3999	4950.9102	7317.7402	6602.3999	6055.9102	10784.74	8933.4004	3538.9102	9931.7402	5910.3999	3895.9102	6582.7402	5326.3999	2543.9102	3396.7402	6434.3999	4066.9102	5885.7402	56.904785	12041.185	6716.7051	-2080.0952	17212.184	7162.7051	-152.09521	13664.185	5513.7051	-297.09521	9584.1846	8205.7051	-593.09521	9583.1846	8109.7051	10094.904	-1654.8154	3037.7051	-1432.0952	3645.1846	3323.7051	-650.09521	2337.1846	6890.7051	5180.9048	578.18457	10552.705	4163.9048	-555.81543	6864.7051	8296.9043	-773.81543	4107.7051	6023.46	-1298.4248	2489.9102	2238.8896	4431.375	4064.6802	-38.825195	14412.945	-2477.4355	698.07031	16309.1	9609.8096	10079.07	8103.0996	7429.8096	11456.07	2141.0996	7450.8096	8314.0703	3678.0996	6879.8096	9019.0703	6015.0996	3847.8096	21884.07	7513.0996	7616.8096	7775.0703	7951.0996	5717.8096	7889.0703	3277.0996	4751.8096	2814.1851	28425.73	790.30957	9991.1855	4216.73	3746.3096	9822.1855	5112.73	1114.3096	7835.1851	1856.73	-1845.6904	4232.5098	16459.859	5728.665	8319.5098	5367.8599	6345.665	-5327.7949	3319.5498	-185.74512	1280.2051	5467.5498	-973.74512	7999.2051	2329.5498	7509.2549	19280.205	5396.5498	6449.2549	12246.205	5741.5498	7087.2549	-2583.7949	23156.551	3971.2549	5668.1201	3370.7051	3445.2451	4592.1201	7537.7051	8218.2451	-1349.73	29584.705	4083.1201	4967.27	19551.705	12134.12	7486.27	1458.7051	2809.1201	12972.73	9326.7451	10331.38	12526.73	8312.7451	11305.38	5256.73	5071.7451	7534.3799	10474.73	6475.7451	8283.3799	3746.2349	4529.3555	7064.5898	11181.234	4846.3555	8876.5898	8607.2344	-425.64453	5705.5898	1821.2349	684.35547	3724.5898	-202.01489	6289.3398	310.34473	9867.9854	3419.3398	4224.3447	7549.9854	1027.3398	3337.3447	10539.985	2822.3398	6434.3447	7433.9854	-184.66016	86.344727	12507.855	3397.9902	3885.1553	7035.0298	5022.8198	7299.1348	11276.945	7313.8252	6387.2402	10239.945	3746.8252	5117.2402	7964.9448	5429.8252	2983.2402	6807.9448	5197.8252	7173.2402	-1273.4453	9145.5645	9051.96	8326.9844	-985.28027	3605.5249	10299.984	-37.280273	6814.5249	3663.0901	14911.654	5356.4502	4535.0898	16334.654	9445.4502	11609.09	9194.6543	8047.4502	8571.0898	8202.6543	4746.4502	11063.09	3191.6548	5644.4502	7572.625	7134.1699	2359.1602	6703.625	5046.1699	4977.1602	6040.625	4244.1699	8238.1602	-2670.6802	12072.09	113.08008	2486.3198	4356.0898	-1696.9199	10701.855	5453.8252	1605.7197	4216.855	6495.8252	58.719727	10592.855	5006.8252	403.71973	11029.855	4479.8252	335.71973	11452.855	4049.8252	4547.7197	11303.375	3320.395	1758.1748	10943.375	6932.395	5973.1748	-1212.6348	11601.1	6873.7202	8250.3652	8016.1001	6979.7202	6873.3652	6232.1001	8414.7207	7006.3652	6981.1001	11525.721	4971.3652	6112.1001	6031.7202	12166.365	6356.1001	9540.7207	8687.75	6710.4702	11437.91	13970.585	7973.0352	2539.5195	18775.59	1880.3945	10432.641	-2651.9199	14068	13110.59	519.08008	13435	17816.59	12899.08	3723	14892.59	3697.0801	6928	16428.59	7049.0801	3944	15454.59	5684.0801	6461	9929.5898	7477.0801	2708	12779.59	-2953.3945	14611.55	13434.635	-5063.3945	11520.55	5352.6348	783.60547	3747.5498	7223.6348	3834.6055	4276.5498	8751.6348	2688.73	3969.0449	5033.6846	2653.73	11704.045	6090.6846	13826.73	9577.0449	21506.684	8390.7305	654.04492	7315.6846	7657.5698	21172.705	11854.915	7904.5698	16036.705	9327.915	3374.5698	8968.7051	8886.915	8435.5703	6259.7051	5747.915	8560.5703	6163.7051	8557.915	14396.57	4129.7051	9144.915	2916.5698	13039.705	7230.915	6777.5698	4660.7051	8671.915	7280.5698	877.70508	5359.915	4053.5698	3091.7051	7738.915	-510.17969	20607.365	10039.69	6869.75	16819.055	2849.7402	8131.75	16403.055	-607.25977	9887.75	15217.055	3171.7402	4675.75	12715.055	1756.7402	2501.75	8899.0547	699.74023	-1899.5254	9161.1895	6555.7949	949.47461	12556.189	3412.7949	4067.4746	8722.1895	7143.7949	1572.9399	9908.3848	-880.75	5416.9248	10756.006	10382.25	3972.4297	15884.18	7990.1553	462.42969	20266.18	2829.1553	-1754.5703	14266.18	1188.1553	3265.5649	12248.865	8246.0352	3669.6602	8768.3945	4918	6302.8398	7755.1699	8060.3154	2072.9302	13735.35	7251.3447	9338.9297	4495.3496	6668.3447	7360.9302	7006.3496	9361.3447	9666.9297	7066.3496	10312.345	18702.93	7237.3496	11950.345	1436.3052	5013.9902	-816.58008	5890.3052	487.99023	1539.4199	8609.3047	3223.9902	2613.4199	3638.3052	-3134.0098	-3671.5801	-324.40479	11044.76	10060.695	-1787.4048	11424.76	7211.6948	4213.5352	16469.336	10744.58	6289.2852	20184.406	11126.66	3237.2852	11450.405	2836.6602	3492.2852	15653.405	3863.6602	2084.2852	7937.4053	1673.6602	9982.2852	7746.4053	7584.6602	4362.5703	18447.295	7954.9551	2723.5703	15254.295	4969.9551	-1670.4297	7977.2949	1308.9551	452.57031	14138.295	4868.9551	8654.5645	16275.89	11622.71	3671.625	15468.561	12388.279	9634.625	3161.5601	7580.2798	11638.625	3113.5601	7289.2798	6463.625	1337.5601	6612.2798	-2225.6802	23518.904	5357.1748	8814.3203	8271.9043	3673.1748	625.31982	8048.9048	1753.1748	4073.3198	3269.9048	5832.1748	1068.3198	3014.9048	1601.1748	1121.1348	13385	3154.3047	3049.1348	16272	3795.3047	6990.1348	697	5205.3047	7666.1001	8775.7656	7009.9648	3853.1001	5440.7651	1757.9648	9146.0449	4122.7148	6709.665	2649.835	21356.27	7151.4805	7707.835	4022.27	-44.519531	120.99023	7384.3447	3748.9453	-325.00977	11345.345	4748.9453	4717.9902	-1514.6553	4703.9453	6443.9902	2232.3447	7183.9453	8800.9902	1116.3447	2787.9453	14218.99	-184.65527	1790.9453	8386.9902	-336.65527	9171.9453	7020.9902	-1614.6553	4403.9453	7635.9902	-2192.6553	181.94531	6802.9697	15573.76	5818.9346	3229.97	5489.7598	7022.9346	3154.0698	13525.355	2753.3398	3790.1299	14821.195	9548.0098	7312.1299	11380.195	8776.0098	9460.1299	6176.1948	6375.0098	10757.13	8587.1953	9433.0098	8754.1299	4973.1948	8492.0098	11273.13	8208.1953	7971.0098	8622.1299	5616.1948	6131.0098	468.74023	17894.975	6967.1152	9643.7402	9017.9746	7633.1152	3825.385	2045.0249	6151.8452	1315.165	14731.455	8617.1797	8932.165	7346.4551	8171.1797	3319.165	3555.4551	4131.1797	3933.605	8997.6201	3545.77	13194.605	8222.6201	8595.7695	11290.605	4257.6201	4525.77	4183.71	4206.7754	8423.125	3681.71	5552.7754	8440.125	8695.71	4218.7754	9888.125	9631.71	-488.22461	7503.125	4460.27	13716.875	9202.7002	2102.27	14902.875	13838.7	12801.27	1973.875	3193.7002	15529.27	-88.125	7335.7002	2525.1101	10307.35	6240.5449	-507.88989	6405.3501	7275.5449
367.79004	9571.2598	5772.9351	10415.79	1656.2598	7748.9351	10730.79	3494.2598	7815.9351	9025.21	7026.1699	7942.1899	15965.21	9593.1699	13412.189	9842.21	6700.1699	8202.1895	7604.21	6655.1699	9219.1895	2806.1099	16397.461	6966.5898	70.109863	16378.46	6689.5898	8250.1094	7759.46	8009.5898	6264.1099	12106.46	2707.5898	7325.1099	3562.46	4920.5898	5560.1099	6798.46	8190.5898	7064.1099	5806.46	12605.59	9725.1094	4788.46	10540.59	6502.1099	5945.46	2849.5898	5258.1099	5171.46	2689.5898	8971.1094	4416.46	6578.5898	-1138.2148	9410.3008	2517.5049	-3525.2148	8667.3008	-1311.4951	-1763.2148	11946.301	543.50488	-1861.2148	1232.3008	3556.5049	-2483.2148	1960.3008	3842.5049	6137.7852	995.30078	-3878.4951	-2340.2148	-1691.6992	-2508.4951	-3878.2148	-304.69922	654.50488	1381.7852	-4415.6992	3644.5049	6076.7852	-4637.6992	-904.49512	4592.7852	-6201.6992	70.504883	8677.5352	2069.6348	5684.9102	4778.9502	4220.2002	4437.3452	2773.7949	10265.43	6899.4297	469.08496	11828.305	9108.835	11128.085	6135.3047	9390.835	10971.085	2157.3047	6388.835	6860.085	1810.3047	7947.835	11220.085	6530.3047	4591.835	15460.085	7452.3047	8614.835	8346.085	4906.3047	7941.835	9366.085	3260.3047	6552.835	2523.895	22585.645	6234.2197	11476.895	786.64453	4671.2197	7596.895	-341.35547	3650.2197	4625.895	-1919.3555	2338.2197	3347.8398	14605.08	6209.1797	8436.8398	1408.0801	6588.1797	-451.35498	2208.46	-466.02539	1729.645	6340.46	-272.02539	7302.645	7634.46	9962.9746	25657.645	4735.46	10940.975	13208.645	2868.46	8829.9746	-1220.355	18441.461	4822.9746	5348.7148	3765.7451	-1230.4297	6168.7148	5219.7451	3494.5703	148.09009	28643.984	7551.02	8574.0898	19673.984	11523.02	6353.0898	5573.9849	4247.02	13723.085	518	10226.65	12038.085	1636	9263.6504	5304.085	1365	8086.6499	9557.085	1654	8124.6499	8841.3203	4139.3652	6474.0098	15536.32	5904.3652	8769.0098	12495.32	4531.3652	6758.0098	5585.3203	4953.3652	3034.0098	-1251.145	5706.7998	-518.25977	9714.8555	4564.7998	5897.7402	6328.855	507.7998	3125.7402	5910.855	2167.7998	9217.7402	1084.855	-2181.2002	2135.7402	10105.805	-114.58496	1455.1445	8746.4951	3859.04	9555.1699	10188.445	6445.335	8075.4502	9378.4453	3374.335	8030.4502	10175.445	4407.335	6147.4502	5167.4448	3657.335	8413.4502	-48.924805	8344.4043	7211.0352	4840.3799	6671.2305	8613.0596	8030.3799	5018.2305	7150.0596	3530.7402	7629.335	10174.38	2150.7402	10874.335	11422.38	11076.74	7880.335	10353.38	7471.7402	5108.335	6016.3799	7999.7402	1095.335	4665.3799	9570.4854	8107.125	4743.4502	10737.485	6078.125	2665.4502	8175.4854	7375.125	3687.4502	-4000.0303	13202.484	-1935.7305	2131.9697	1541.4849	-3125.7305	12631.385	9533.4297	8120.625	2351.385	7778.4302	5195.625	9068.3848	5191.4302	6108.625	8090.3848	4887.4302	7193.625	8007.3848	6820.4302	9088.625	8461.1445	6723.5	3603.9805	7727.145	6280.5	7051.9805	-606.07495	6072.3101	5496.96	11063.925	4579.3101	10645.96	8705.9248	8309.3105	8717.96	10314.925	5769.3101	10020.96	4217.9248	4956.3101	5783.96	11676.925	5542.3101	12436.96	10340.891	6857.5898	7929.5703	13147.529	5804.3555	-438.02539	18576.586	6417.9199	10830.57	-5723.3252	9769.4004	7243.1699	-4940.3252	13596.4	11512.17	11315.675	4929.3999	8520.1699	2942.6748	5961.3999	10261.17	4767.6748	5126.3999	9953.1699	2152.6748	2047.3999	5984.1699	269.6748	2373.3999	8470.1699	4909.2598	17519.83	10384.29	3815.2598	14486.83	3394.29	10458.26	5176.8301	11002.29	14315.26	5600.8301	6293.29	900.2251	10343.05	4198.5703	4167.2251	9763.0498	3610.5703	14889.225	8699.0498	16974.57	7626.2251	1703.0498	8020.5703	5919.9448	20595.746	7263.7354	9056.9453	14363.745	7959.7354	2132.9448	13422.745	3537.7354	10052.945	8139.7451	5731.7354	6930.9448	7482.7451	7134.7354	16301.945	6282.7451	4398.7354	2072.9448	11761.745	7826.7354	5345.9448	7323.7451	4914.7354	2586.9448	2664.7451	6717.7354	4411.9448	4587.7451	2764.7354	-3739.0654	20423.9	3530.71	5867.895	23284.295	9056.3701	7812.895	17508.295	9986.3701	8918.8945	17365.295	12907.37	5343.895	11923.295	8045.3701	1829.895	11813.295	8308.3701	-913.96484	7976.625	8738.3398	618.03516	8386.625	639.33984	4454.0352	9096.625	7700.3398	-4057.8252	11124.62	3254.6904	-317.26953	15848.215	11416.35	-3133.9053	16111.475	4018.9404	-3389.9053	11530.475	1242.9404	-5428.9053	6966.4746	-42.05957	1115.2852	7098.665	-6371.6504	5435.8901	9265.3701	-1064.3906	9557.5049	6749.5498	2333.875	4897.6348	14574.71	-1796.0449	11413.635	3796.71	-1186.0449	8505.6348	4875.71	970.95508	12588.635	6782.71	2081.9551	20114.635	8482.71	8920.9551	-1539.2202	7988.7949	6536.4502	7050.7798	5320.7949	4873.4502	5884.7798	5022.7949	6599.4502	879.77979	1616.7949	2600.4502	794.72021	11615.95	5210.0996	1614.7202	8876.9502	4388.0996	998.22461	23876.779	11802.689	4868.9551	17129.629	9681.8252	2479.9551	8580.6299	4746.8252	1777.9551	11534.63	2649.8252	-706.04492	6845.6299	3534.8252	8569.9551	4665.6299	5588.8252	3829.1499	14294.055	12617.475	5194.1499	16720.055	7534.4746	1060.1499	4590.0547	5980.4746	993.1499	10359.055	8121.4746	2563.0698	8875.25	9645.5254	3095.3999	15949.391	12452.455	8529.4004	4799.3901	4444.4551	9275.4004	4799.3901	11985.455	3172.3999	3332.3901	8867.4551	-444.7002	24935.904	14235.49	11889.3	5549.9048	7111.4902	1312.2998	10218.904	5001.4902	4605.2998	3882.9048	15561.49	3694.2998	1159.9048	7366.4902	2615.9351	12518.785	2082.5195	3534.9351	19922.785	4155.5195	7993.9351	5143.7852	5053.5195	8151.2852	6012.665	10265.57	7473.2852	6233.665	3702.5698	8712.2402	528.625	7786.75	-756.48486	24488.186	7339.1548	3701.5151	3130.1851	5860.1548	-364.45508	10083.65	10648.77	2073.5449	15306.65	12413.77	4126.5449	3352.6499	7835.77	10768.545	5606.6499	10713.77	7732.5449	7210.6499	9300.7695	15472.545	3987.6499	8436.7695	4626.5449	6145.6499	10633.77	7794.5449	2231.6499	13890.77	7692.5449	4227.6499	5589.77	6631.2749	13258.215	10460.585	3680.2749	2703.2148	10666.585	2624.8401	11600.445	7755.2202	2524.7151	14345.745	6121.4053	9809.7148	10450.745	4935.4053	9810.7148	7000.7451	3700.4053	8267.7148	9150.7451	4804.4053	8014.7148	5810.7451	3117.4053	9218.7148	4048.7451	6016.4053	10870.715	4494.7451	3485.4053	4098.48	17169.586	4265.4302	9594.4805	7785.585	5467.4302	6185.3447	3110.7749	3565.5698	3365.2849	15582.471	5834.3398	7639.2852	3359.4702	9729.3398	3617.2849	2985.4702	8221.3398	2993.01	7398.8799	3841.21	7920.0098	11460.88	8626.21	9044.0098	1947.8799	6942.21	1593.085	12202.9	5960.8501	3732.085	12843.9	4783.8501	7803.085	11212.9	5753.8501	10622.085	7250.8999	8341.8496	872.87988	19667.285	5284.7798	-1399.1201	18287.285	10793.779	8683.8799	6576.2852	2018.7798	9499.8799	5483.2852	7957.7798	1112.04	9426.7754	6638.9346	-809.95996	7277.7749	2645.9346
871.83008	10668.9	7824.9248	4326.8301	1959.8999	10322.925	7558.8301	3688.8999	11773.925	8101.5098	8142.6401	5002.5254	12198.51	10502.641	9302.5254	8961.5098	4024.6401	4602.5254	7676.5098	6100.6401	6043.5254	1245.4751	20169.33	5782.7749	-2028.5249	18224.33	3984.7749	6882.4751	13060.33	3947.7749	6418.4751	7540.3301	2180.7749	7231.4751	6811.3301	7852.7749	6173.4751	6610.3301	7163.7749	8531.4746	6606.3301	7718.7749	7396.4751	4479.3301	6992.7749	3975.4751	5986.3301	3521.7749	4338.4751	5937.3301	2981.7749	8278.4746	6304.3301	6296.7749	1054.4551	19089.586	4327.2646	777.45508	15734.585	3143.2646	1799.4551	20989.586	3962.2646	1790.4551	10149.585	6256.2646	-1127.5449	9440.585	8236.2646	7748.4551	8614.585	536.26465	-59.544922	7085.585	1497.2646	-174.54492	10463.585	6599.2646	5359.4551	6535.585	10869.265	7225.4551	4804.585	4982.2646	7619.4551	2228.585	3782.2646	6759.4805	2815.2646	1879.3555	5024.8701	4251.8652	4747.3398	-3070.6055	10022.445	11785.995	1597.8398	16053.28	8370.2803	11635.84	4029.2803	6892.2803	13970.84	7026.2803	8183.2803	9596.8398	3659.2803	7201.2803	8651.8398	9487.2803	4951.2803	13881.84	4024.2803	7213.2803	8561.8398	7346.2803	7333.2803	10338.84	2839.2803	3832.2803	1431.5352	24467.219	9860.4395	10166.535	2682.2197	8602.4395	5497.5352	-1936.7803	9657.4395	2708.5352	-2892.7803	3895.4399	2067.9048	19357.836	8144.46	7291.9048	3341.835	8757.46	-1319.4502	3213.5049	212.25977	3778.5498	3100.5049	527.25977	6578.5498	6915.5049	11380.26	22517.551	6811.5049	7193.2598	12750.55	2818.5049	10732.26	-2999.4502	20547.504	4647.2598	3255.085	6150.625	5711.6948	6010.085	7641.625	8388.6953	-1079.5352	30880.535	3353.5	5725.4648	19789.535	7404.5	7141.4648	3816.5352	1543.5	12748.785	8518.1445	12802.811	15791.785	7425.145	12724.811	8292.7852	4778.145	9715.8105	11858.785	5143.145	9505.8105	6474.1099	2984.4102	6210.3101	13284.109	5297.4102	8716.3105	8262.1094	2395.4102	10867.311	3658.1099	2390.4102	4633.3101	-1092.7002	10193.175	-2984.3652	9088.2998	7809.1748	3187.6348	7966.2998	2691.1748	1556.6348	6655.2998	3023.1748	3438.6348	4656.2998	1626.1748	-411.36523	15603.53	6695.7598	4307.6602	10410.47	5424.4351	3972.1846	11805.725	6160.2852	8352.4248	9402.7246	8186.2852	6480.4248	9807.7246	4824.2852	4593.4248	5437.7251	4286.2852	5973.4248	-3594.3252	7383.2349	8147.3599	-706.00977	12674.935	7383.625	6154.9902	4517.9346	6938.625	721.40479	13611.295	8742.9502	2618.4048	18187.295	13285.95	9268.4043	15594.295	10450.95	8792.4043	8171.2949	5669.9502	6844.4048	4680.2949	1435.9502	9075.1406	6175.9048	8578.2207	6405.1401	3483.9048	9883.2207	6477.1401	3553.9048	7383.2202	-4287.6104	12641.75	5831.0352	1913.3896	270.75	3174.0352	9698.8252	8181.2148	11799.4	2706.825	7642.2148	6654.3999	10172.825	8431.2148	6835.3999	7263.8252	4242.2148	6975.3999	8304.8252	3468.2148	10024.4	6616.4702	5915.2549	3267.3447	10716.471	7573.2549	7149.3447	-1604.1001	8939.96	3722.4746	11922.9	7396.96	3667.4746	9883.9004	5712.96	3988.4746	9901.9004	4653.96	7727.4746	4631.8999	4580.96	1569.4746	10584.9	5767.96	4449.4746	6912.105	7365.8252	6218.8496	13428.08	11098.221	2404.875	17367.846	3721.3501	8608.04	1626.5449	14376.605	12024.875	1336.5449	20214.605	15330.875	16722.545	7619.605	11536.875	10900.545	7911.605	16585.875	11949.545	7101.605	11856.875	12254.545	3389.605	9241.875	9378.5449	3860.605	11379.875	2000.375	15739.035	9873.2549	-637.625	17034.035	2723.2549	5164.375	3964.0352	11575.255	10674.375	6259.0352	10426.255	-1910.9697	4383.2998	2118.7803	-2875.9697	9418.2998	3802.7803	9426.0303	687.2998	16049.78	4984.0303	-3672.7002	3243.7803	-975.73535	18349.066	3407.1104	-2130.7354	16650.066	6250.1104	-4326.7354	8258.0654	-72.889648	2187.2646	5089.0654	-2060.8896	2751.2646	4061.0654	3479.1104	9386.2646	4029.0654	4960.1104	-2355.7354	12060.065	4101.1104	-1663.7354	4127.0654	1338.1104	-844.73535	2490.0654	-1488.8896	-1195.7354	1391.0654	-995.88965	-1378.4854	21506	-1784.8203	2066.9902	16264.18	11259.505	5757.9902	14076.18	6895.5049	5197.9902	15143.18	11621.505	-92.009766	8493.1797	6199.5049	-2536.0098	9187.1797	5988.5049	685.6499	8578.7803	5824.9951	3610.6499	7672.7803	1512.9951	12937.65	7824.7803	8402.9951	-159.19531	7398.21	1868.4102	2153.1504	13504.39	3959.3496	-2467.04	18223.555	1810.8398	-2790.04	14841.555	1265.8398	-4957.04	8765.5547	-2141.1602	285.54492	7293.585	2173.2246	-2062.5996	9780.6602	-1887.0547	5159.1201	2517.2549	7372.8604	2846.7598	14786.8	-1380.2598	9530.7598	4977.7998	-1089.2598	9359.7598	3160.7998	-1354.2598	9986.7598	7604.7998	2797.7402	18571.76	5066.7998	7152.7402	438.00488	4567.3096	6828.8999	3704.0049	110.30957	6523.8999	8368.0049	178.30957	8099.8999	2791.0049	-3082.6904	2908.8999	4612.7803	6172.9648	2996.5	3428.78	6530.9648	6572.5	5436.73	24896.496	9621.7197	4018.0298	17647.676	11624.97	3172.0298	7816.6748	3685.9697	2401.0298	13640.675	5654.9697	1051.0298	2023.6748	2393.9697	8453.0293	2671.6748	6905.9697	6620.4951	20416.57	10650.82	4493.4951	19193.57	10361.82	-1864.5049	13127.57	5660.8198	2272.4951	11944.57	9654.8203	5062.7598	13156.455	7248.0596	2520.0649	17288.5	9096.9902	5975.0649	5462.5	6792.9902	10513.064	4693.5	9364.9902	3359.0649	3864.5	5128.9902	1492.9648	18392.725	13754.245	4741.9648	16448.725	7117.2451	4747.9648	4979.7251	5199.2451	5317.9648	2999.7251	13146.245	2685.9648	7291.7251	8790.2451	2262.6001	9552.6299	-469.91992	4021.6001	14612.63	4029.0801	10298.6	-92.370117	6152.0801	8310.5	6056.4849	8183.3452	5728.5	2718.4849	5153.3452	9481.8105	4206.7051	10830.561	1806.3999	25364.1	5630.9102	6996.3999	5050.1001	2530.9102	2527.2	11850.93	9892.0498	3019.2	16313.93	10883.05	2826.2	12465.93	11355.05	14015.2	6912.9302	9263.0498	10563.2	5600.9302	8518.0498	15692.2	4364.9302	8384.0498	10585.2	5093.9302	11176.05	8112.2002	4441.9302	10013.05	10684.2	2320.9302	4907.0498	3802.2949	15864.275	9502.2402	861.29492	12095.275	7615.2402	4475.7354	13513.93	4852.2798	2502.9551	10940.385	6916.1401	8205.9551	9423.3848	9403.1406	8559.9551	6526.3848	5673.1401	8247.9551	8470.3848	7326.1401	8037.9551	3523.3848	8009.1401	10691.955	5523.3848	7272.1401	10018.955	5547.3848	3923.1401	-865.84521	13389.045	1176.375	8484.1543	2125.0449	3995.375	3505.6299	4372.0698	4633.7051	4613.2402	17068.346	6905.54	8495.2402	6071.3452	9643.54	5443.2402	2020.3452	6484.54	1955.4048	9912.6953	6139.1948	8735.4043	8099.6953	8150.1948	8956.4043	7377.6953	8204.1953	5772.4854	13261.109	3572.0254	4412.4854	13712.109	2817.0254	10622.485	8040.1099	4597.0254	12095.485	5360.1099	6041.0254	4043.23	13786.825	6579.9849	3178.23	17325.824	12429.984	11458.23	2983.8252	5826.9849	11763.23	1662.8252	8119.9849	1982.5352	8194.9902	6859.7598	-1958.4648	5750.9902	3287.7598
993.79004	12129.721	6451.25	6975.79	-53.279785	9238.25	8365.79	4502.7202	8238.25	10328.08	3202.8398	6209.4502	15284.08	9147.8398	11600.45	9280.0801	3685.8398	7376.4502	10845.08	3290.8398	9300.4502	712.2002	21364.875	3067.6055	356.2002	17656.875	3021.6055	8230.2002	8118.875	5329.6055	5467.2002	6921.875	1887.6055	7461.2002	7153.875	8562.6055	4465.2002	4799.875	7181.6055	8778.2002	5888.875	7253.6055	8400.2002	6537.875	10942.605	5544.2002	3250.875	4448.6055	3952.2002	3442.875	915.60547	8991.2002	3007.875	4823.6055	-742.04492	19842.34	7003.2349	-2645.0449	17645.34	7749.2349	985.95508	18606.34	5260.2349	-1321.0449	12658.34	9396.2344	-858.04492	12667.34	8561.2344	5268.9551	6969.3398	6849.2349	-1093.0449	8249.3398	2347.2349	-2617.0449	9877.3398	8232.2344	4254.9551	8021.3398	12719.234	8373.9551	4857.3398	4182.2349	6868.9551	4625.3398	4666.2349	10022.895	5909.23	3522.625	2713.75	4955.335	1981.7305	-983.18457	8556.1602	1227.9346	1564.8301	19573.68	12972.49	-498.16992	16525.68	9403.4902	3752.8301	18537.68	10405.49	11777.83	5748.6802	9278.4902	7310.8301	12626.68	7549.4902	9504.8301	8361.6797	13546.49	4875.8301	6634.6802	8953.4902	10770.83	8115.6802	8110.4902	3407.21	22625.564	13096.745	8876.21	4865.5649	10007.745	9497.21	4846.5649	4458.7451	6174.21	4031.5649	4651.7451	2170.6152	15315.98	6723.7305	6803.6152	3676.98	5800.7305	-1857.3398	6441.6899	1522.8252	-1283.3398	8223.6895	149.8252	7280.6602	6784.6899	12425.825	18462.66	6633.6899	10778.825	12403.66	5763.6899	9139.8252	-2707.3398	21443.689	1916.8252	2998.5	-136.58984	2367.8203	5911.5	826.41016	7618.8203	-2807.9351	29517.105	3290.5	-6.9350586	26777.105	9148.5	2245.0649	4341.105	4535.5	15614.95	2727.3599	7986.5449	13929.95	6608.3599	6068.5449	4220.9502	4585.3599	4073.5449	10929.95	3985.3599	5540.5449	-314.08496	7022.7451	7897.835	11905.915	-644.25488	6690.835	5269.915	1521.7451	4282.835	2166.915	-2585.2549	1647.835	-1696.3701	8289.875	3858.9351	8465.6299	6687.875	8957.9355	4750.6299	2091.875	4564.9351	7924.6299	3960.875	10650.936	1899.6299	3938.875	4763.9351	12476.105	-1282.9854	1269.0449	12410.005	3991.0298	6141.3848	11636.99	7325.2251	9010.3555	7040.9902	8258.2246	7230.3555	7351.9902	6758.2251	6019.3555	5620.9902	7128.2251	4709.3555	5093.1001	6634.4751	7508.7549	5213.7998	5675.1851	7058.1401	12625.8	5801.1851	6589.1401	598.33008	9673.0156	6769.4004	2174.3301	18210.016	11373.4	8853.3301	11571.016	7138.4004	4509.3301	9191.0156	6184.4004	6741.3301	3135.0151	2504.4004	9521.1602	2018.9302	8108.5801	4975.1602	3523.9302	9004.5801	8422.1602	3295.9302	5508.5801	-2816.8047	14045.154	5371.2202	2046.1953	1955.1548	6003.2202	10818.68	5776.6299	10225.064	4693.6797	4184.6299	6725.0649	8387.6797	8688.6299	8706.0645	7535.6797	2698.6299	8212.0645	8551.6797	2618.6299	11828.064	7284.8501	5277.5151	7443.5649	10632.85	7497.5151	10974.564	410.65503	7772.6499	5722.5146	12178.655	3539.6499	1872.5146	10831.655	6088.6499	5332.5146	9548.6553	878.6499	9201.5146	3492.655	4917.6499	2904.5146	11332.655	2011.6499	8377.5146	8827.2402	405.08008	8586.7998	17404.109	10045.645	2418.9697	15396.225	6513.77	10875.705	-102.43994	8009.5752	9324.3105	2485.5601	11836.575	13272.311	13346.561	5411.5752	13473.311	9192.5605	5498.5752	15413.311	8751.5605	5567.5752	12159.311	9057.5605	2489.5752	7832.3101	7372.5601	1561.5752	11277.311	957.91504	18884.555	7486.8203	-3679.085	12740.555	630.82031	7058.915	1043.5547	6220.8203	7600.915	2736.5547	4828.8203	-406.99023	6330.0498	820.73047	1468.0098	9916.0498	-824.26953	12839.01	7258.0498	13151.73	5865.0098	2514.0498	2356.7305	3565.8848	16498.404	10658.62	2806.8848	16411.404	8076.6201	-1363.1152	10907.404	7057.6201	7427.8848	4646.4048	6121.6201	7024.8848	3374.4048	6682.6201	13623.885	4822.4048	6116.6201	-467.11523	9060.4043	8549.6201	2820.8848	3487.4048	4262.6201	4707.8848	2908.4048	4264.6201	2441.8848	1655.4048	3285.6201	-1957.5596	15899.789	6608.1846	9858.5957	22213.615	10232.84	10607.596	17586.615	6907.8398	7938.5952	17355.615	8703.8398	4231.5952	13280.615	6676.8398	2107.5952	6824.6152	3798.8398	-184.53516	7226.0898	2730.5947	727.46484	3923.0898	-281.40527	7548.4648	5423.0898	6541.5947	1320.9648	14926.775	5077.9854	825.46484	14541.725	1353.9609	1938.7148	12851.875	1134.1895	-4282.2852	13029.875	-1869.8105	-4069.2852	11282.875	470.18945	-380.62988	11113.775	2275.3594	253.5752	11096.85	6867.3652	5921.1152	6292.5952	6076.9102	4248.355	10665.035	4611.4951	9314.3555	2146.0352	5740.4951	6617.355	4788.0352	7368.4951	10374.355	5177.0352	11305.495	16357.355	4878.0352	11941.495	1982.4851	8036.96	5906.2651	6651.4854	5182.96	7201.2651	8623.4854	3182.96	6352.2651	3400.4851	-318.04004	3902.2651	1831.3999	9829.7002	481.40527	696.3999	13631.7	-1168.5947	-1412.4199	16808.371	10523.02	635.62012	20525.816	11860.375	2207.6201	10587.815	7476.375	-510.37988	15488.815	9452.375	260.62012	6093.8154	6488.375	7441.6201	6003.8154	9182.375	4517.7354	13794.645	10504.795	3534.7354	15105.645	7379.7949	-296.26465	9417.6445	5632.7949	1142.7354	8100.6445	10368.795	2860.4199	19814.24	6837.6104	4512.3652	16632.275	12090.66	7592.3652	6850.2749	6662.6602	8418.3652	4861.2749	7594.6602	6271.3652	1921.2749	6898.6602	1010.8501	18040.525	6872.6699	1591.8501	16586.525	3238.6699	3847.8501	7583.5249	1429.6699	5104.8501	533.5249	7662.6699	601.8501	4165.5249	2054.6699	2170.3999	10241.68	3291.1104	4886.3999	12160.68	5200.1104	7507.3999	933.68018	6071.1104	6871.7749	4824.4648	10398.07	4758.7749	2739.4648	5086.0698	10459.22	6587.1299	6204.7651	3796.8701	20978.455	2952.2852	9795.8701	3098.4551	869.28516	2636.9451	9043.8203	5914.395	3362.9451	13919.82	8891.3945	796.94507	8641.8203	9709.3945	10517.945	4203.8198	9091.3945	11061.945	3099.8198	10135.395	16341.945	1101.8198	7020.395	5813.9453	5276.8198	10363.395	10571.945	2618.8198	9966.3945	9210.9453	2365.8198	4330.395	4989.0449	17525.539	11715.95	1944.0449	8642.54	10463.95	3837.47	13010.525	5361.5449	3735.7251	10075.25	8455.3945	10094.725	5955.25	6788.395	11128.725	5011.25	4072.395	11114.725	2111.25	8344.3945	11818.725	2575.25	6818.395	13597.725	2292.25	6295.395	8855.7246	4093.25	3671.395	3177.115	17356.449	1738.5303	10895.115	8636.4502	3817.5303	3154.6602	4393.5249	3178.375	642.90479	16833.465	7921.9248	4280.9048	4324.4648	9689.9248	2237.9048	1467.4648	7415.9248	3344.51	7485.3901	5213.7651	12852.51	5879.3901	8663.7656	11859.51	3680.3901	5865.7651	2147.635	8842.4951	7415.6299	5735.6348	12312.495	5593.6299	10485.635	7675.4951	7870.6299	9984.6348	6430.4951	6178.6299	1582.625	17452.465	9807.3652	-464.375	16408.465	10135.365	4994.625	5266.4648	4207.3652	10250.625	4651.4648	9511.3652	3101.23	9292.9395	11040.08	-34.77002	8061.9399	7762.0801
5513.3599	4259.9248	4094.9902	7646.3599	3209.9248	6770.9902	8591.3594	4638.9248	5147.9902	12992.07	2200.6548	6384.1152	16115.07	7797.6548	9863.1152	6224.0703	1691.6548	8957.1152	9311.0703	2697.6548	9750.1152	4428.54	23116.461	6322.02	1094.54	18334.461	6166.02	11629.54	9822.46	10479.02	7831.54	8847.46	2735.02	8023.54	6052.46	7126.02	7293.54	4426.46	10054.02	11582.54	7334.46	7762.02	11429.54	10061.46	10106.02	9914.54	4327.46	4289.02	4987.54	3073.46	5878.02	12636.54	5339.46	7036.02	2205.9199	22386.51	1392.8848	-919.08008	19141.51	4898.8848	1674.9199	21654.51	1323.8848	834.91992	13691.51	1444.8848	667.91992	12557.51	2970.8848	12174.92	5376.5098	971.88477	711.91992	9565.5098	-1805.1152	-436.08008	10882.51	2944.8848	6636.9199	8661.5098	7557.8848	5675.9199	4224.5098	592.88477	6509.9199	3309.5098	2263.8848	3403.3848	7187.335	-3587.6797	203.45996	3830.8198	4268.6948	1370.7949	15358.57	9561.6553	3780.3652	20413.83	8802.7002	13249.365	6271.8301	8780.7002	4347.3652	17240.83	9631.7002	9932.3652	5811.8301	10522.7	13436.365	10946.83	6705.7002	14047.365	6556.8301	9229.7002	7465.3652	5135.8301	9015.7002	12210.365	3031.8301	5918.7002	-233.28516	25901.551	11522.29	6231.7148	4060.5498	10641.29	5702.7148	2968.5498	9764.29	1670.7148	807.5498	4609.29	-1708.0898	15924.09	7555.145	4371.9102	5203.0898	7038.145	-114.02002	4573.1748	-114.37988	2219.98	6156.1748	344.62012	12541.98	3202.1748	8872.6201	23037.98	4016.1748	10188.62	14370.98	1581.1748	8687.6201	192.97998	21628.176	5716.6201	3443.915	1203.0552	4613.915	5730.915	6922.0552	6972.915	-982.50488	29109.605	4369.8555	3565.4951	23351.605	6317.8555	6484.4951	4075.605	5075.8555	13756.68	4366.8301	7683.4951	12418.68	4942.8301	3973.4951	5141.6802	4959.8301	7279.4951	9400.6797	5248.8301	6700.4951	3440.6499	10539.07	6473.5498	9689.6504	3799.0698	7479.5498	8764.6504	6241.0698	6941.5498	3886.6499	1958.0698	1389.5498	-1694.875	7763.3149	2960.2251	9232.125	8799.3145	8638.2246	5561.125	4660.3149	3925.2251	9221.125	4675.3149	10161.225	3384.125	7055.3149	1866.2251	9734.0293	3315.2354	2553.3047	5612.2051	1766.5649	7051.6201	11270.395	5938.6602	9872.1348	6760.395	4282.6602	9679.1348	8329.3945	3317.6602	5955.1348	5425.395	777.66016	6969.1348	-2295.7754	8613.2354	5032.6055	2968.165	7086.3652	3541.1504	8738.165	4743.3652	4380.1504	3429.8401	15836.895	6604.29	4652.8398	16899.895	8709.29	11542.84	11009.895	8016.29	9059.8398	5860.895	5743.29	9750.8398	2971.895	2799.29	9137.6201	7730.75	5682.7349	8811.6201	4384.75	9277.7344	8284.6201	6419.75	6930.7349	-2379.1548	9447.4102	592.91016	4423.8452	6.4101562	1938.9102	11512.215	8010.3701	10551.79	4954.2148	6127.3701	6648.79	7882.2148	10846.37	9673.79	8263.2148	3886.3701	5901.79	10539.215	4192.3701	5792.79	9441.9453	7585.4199	5749.9551	9337.9453	6598.4199	8813.9551	-907.60986	3509.8398	7938.29	2989.3901	10501.84	8298.29	9887.3906	4749.8398	10579.29	8951.3906	1851.8398	14514.29	4808.3901	2498.8398	6688.29	9971.3906	3249.8398	8388.29	9552.8652	3443.3447	10324.215	9395.0498	17374.551	7382.9502	14157.846	4536.8149	9225.3105	2347.0649	15353.98	7836.1499	2534.0649	19163.98	13817.15	17165.064	8563.9805	13363.15	11629.064	6421.98	15156.15	7337.0649	3223.98	14909.15	10584.064	5193.98	7583.1499	9778.0645	4475.98	11087.15	2179.3252	19001.125	7894.9746	-233.6748	13737.125	556.97461	3702.3252	3950.125	6672.9746	10313.325	4426.125	5908.9746	-932.37012	8060.5898	2429.1797	834.62988	9766.5898	2977.1797	11138.63	6783.5898	18776.18	6856.6299	3024.5898	7181.1797	6410.75	21934.785	8284.9199	4232.75	18864.785	10833.92	2156.75	8378.7852	6017.9199	8857.75	4640.7852	8557.9199	8669.75	5904.7852	7552.9199	11906.75	10514.785	6518.9199	3075.75	10602.785	8218.9199	5920.75	5920.7852	8714.9199	8613.75	2231.7852	5354.9199	3491.75	2923.7852	6526.9199	-1515.9854	20465.33	2652.1953	1233.4902	20069.711	8917.9199	1160.4902	18561.711	5370.9199	3108.4902	17490.711	9159.9199	-1003.5098	10225.71	4787.9199	-735.50977	6515.71	2092.9199	-4017.1104	13654.66	850.56055	-1414.1104	9419.6602	-6296.4395	-1358.1104	5469.6602	2962.5605	-1326.1748	17106.455	1662.0098	-3657.3398	19261.484	7716.5352	2189.9502	17826.375	6482.8154	1896.9502	17200.375	3331.8154	709.9502	15088.375	2736.8154	2368.5449	11411.89	-3256.6758	3557.3252	11391.57	6595.2051	6986.6152	5089.3799	9034.1445	2986.8652	15900.55	3933.0996	10647.865	2180.5498	3872.0996	8114.8652	7187.5498	5159.0996	9773.8652	8992.5498	6453.0996	19241.865	7327.5498	13756.1	2492.175	9364.8652	6348.0249	1150.175	15825.865	6107.0249	11060.175	3455.8652	6619.0249	4043.175	1549.8652	3298.0249	1300.5049	10512.385	5694.0898	399.50488	7962.3848	5333.0898	6741.5601	23953.025	11234.295	211.79492	15875.51	2699.1094	1349.7949	10409.51	-2624.8906	-444.20508	9430.5098	213.10938	2087.7949	1680.5098	-3137.8906	7930.7949	4533.5098	1461.1094	-1772.1602	16407.754	11790.64	-647.16016	18236.754	8620.6396	-5597.1602	6131.7549	3984.6396	-4317.1602	7808.7549	6984.6396	4351.6299	12441.72	6994.4302	4487.9302	15857.8	9033.7646	7089.9302	461.7998	2499.7646	10633.93	2138.7998	5985.7646	4359.9302	1101.7998	5555.7646	2061.905	22973.635	12570.221	2131.905	17890.635	8620.2207	2052.905	11500.635	3520.2202	363.90503	12582.635	13090.221	1582.905	7922.6348	6932.2202	1006.0898	10943.125	4093.5352	3068.0898	16982.125	4405.5352	5924.0898	3485.125	7982.5352	7806.3999	490.60986	10056.455	3635.3999	1713.6099	3885.4551	9194.1348	5945.9351	6748.6548	3187.1802	21407.266	4188.2549	8634.1797	6546.2651	1472.2549	1867.845	9678.3047	6637.5352	2772.845	11678.305	6523.5352	2241.845	9077.3047	9833.5352	9036.8447	10113.305	9483.5352	8330.8447	4429.3052	7399.5352	9057.8447	14039.305	10146.535	8074.8447	4109.3052	7747.5352	10908.845	1957.3052	10411.535	10749.845	2715.3052	5983.5352	8075.75	18602.455	7422.8398	3607.75	11090.455	6183.8398	4565.2251	15995.529	7625.625	1575.52	12453.34	5943.9854	8873.5195	10929.34	7724.9854	12161.52	6357.3398	2730.9854	11169.52	5108.3398	6634.9854	8418.5195	5569.3398	3803.9854	11512.52	7361.3398	3661.9854	10278.52	4585.3398	2548.9854	2016.75	13826.4	5382.3848	8203.75	6247.3999	3110.3848	1317.29	3267.29	-674.04492	4339.75	16974.939	10252.984	8937.75	6698.9399	11843.984	6249.75	3409.9399	7093.9849	1402.365	8922.21	4993.3599	11254.365	5114.21	10324.359	9574.3652	3704.21	8546.3594	1139.2451	12418.07	7073.2651	2010.2451	11117.07	7082.2651	7939.2451	6995.0698	7171.2651	9205.2451	8474.0703	8474.2656	5052.4102	13569.225	9200.21	2864.4099	13094.225	9445.21	8888.4102	2461.2251	4470.21	10160.41	3198.2251	9248.21	4493.1602	7109.0801	14257.145	369.15991	7678.0801	9878.1445
6419.7354	3206.5303	8727.8906	8850.7354	-933.46973	8208.8906	9715.7354	372.53027	8732.8906	11935.335	4504.6099	4488.0352	14104.335	10833.609	13461.035	9742.335	3908.6099	5138.0352	10601.335	5806.6099	7036.0352	3523.0901	12842.975	7184.3398	1484.0901	17607.975	4169.3398	9290.0898	10907.975	8017.3398	8597.0898	7506.9751	488.33984	11465.09	8655.9746	9566.3398	7627.0898	4962.9751	7036.3398	10568.09	8257.9746	9598.3398	9697.0898	6366.9751	7253.3398	9107.0898	2601.9751	3315.3398	5896.0898	1948.9751	3280.3398	10551.09	1819.9751	3054.3398	-828.75	17041.449	8065.3452	-2773.75	15338.45	6353.3452	-333.75	24229.449	6329.3452	-1887.75	11225.45	10274.346	-1004.75	8487.4502	10681.346	-280.75	7417.4502	8515.3457	-2182.75	4071.4502	5103.3452	-3165.75	5947.4502	8081.3452	3729.25	4345.4502	11515.346	5748.25	2848.4502	7941.3452	3203.25	2305.4502	7505.3452	6210.98	6513.0698	1025.6055	6208.9199	4540.625	6857.335	312.61523	13923.41	8262.8203	4617.7852	18530.645	11521.865	10560.785	3991.645	9017.8652	5195.7852	20576.645	10364.865	9085.7852	9077.6445	14789.865	15189.785	5701.645	6237.8652	10570.785	4340.645	12396.865	9891.7852	5867.645	6458.8652	12349.785	5095.645	12012.865	4226.8599	23011.625	7699.2949	12084.859	2379.625	8173.2949	5197.8599	6212.625	8187.2949	5547.8599	1657.625	3166.2949	1084.4502	13642.085	3105.2998	4824.4502	1193.085	3344.2998	-360.90479	-401.49023	-2200.8447	839.09521	3772.5098	-2031.8447	9979.0957	1666.5098	8419.1553	20749.096	2433.5098	8142.1553	11060.096	1811.5098	6580.1553	-2820.9048	14509.51	5119.1553	7115.8701	2005.0752	5896.8101	6757.8701	3775.0752	10890.811	458.34497	29712.67	2356.7246	3585.345	22408.67	7740.7246	8207.3447	1864.6699	1491.7246	13713.775	7591.0449	9864.085	11051.775	6775.0449	11750.085	3429.7749	4807.0449	10622.085	8687.7754	5802.0449	12662.085	4594.6899	2171.04	2431.29	6663.6899	5643.04	2430.29	7377.6899	4288.04	994.29004	5809.6899	189.04004	-4505.71	-3129.1548	8582.0049	3458.9902	9084.8457	7113.0049	8572.9902	3141.8452	3244.0049	6833.9902	7196.8452	5112.0049	13182.99	1.8452148	7848.0049	2801.9902	10779.13	7042.04	7763.5698	10175.145	4092.5552	5671.5249	12130.36	6119.4351	6856.23	11104.36	3056.4351	9571.2305	10031.36	3893.4351	6332.23	6267.3604	2448.4351	7411.23	-1336.4746	9652.2949	10748.055	7783.9648	5957.2598	7868.4302	10229.965	3795.2598	9675.4297	4684.5	14513.98	8528.6797	4586.5	15386.98	8429.6797	12691.5	9108.9805	7051.6797	9703.5	7945.98	8900.6797	8293.5	2679.98	3152.6797	11192.48	7667.6401	7644.4902	7822.48	3141.6401	8098.4902	9764.4805	5954.6401	7604.4902	1262.5249	11802.92	4340.52	6761.5249	1423.9199	1821.52	5700.165	24620.801	6513.3604	3690.165	7004.7998	3410.3604	6809.165	10035.8	6011.3604	7173.165	4973.7998	4218.3604	9169.165	4845.7998	8335.3604	1546.2695	7115.7798	6851.5498	2547.2695	8203.7793	9108.5498	1341.095	8312.1699	5934.29	12902.095	5302.1699	6267.29	10995.095	6365.1699	7610.29	12334.095	3032.1699	12457.29	7229.0947	4961.1699	1569.29	10099.095	4776.1699	7522.29	10395.12	4576.5298	7161.3945	11896.904	10282.516	395.57031	15944.395	6441.605	8418.1504	2703.6948	12093.734	11693.07	5657.6948	16436.734	12373.07	18206.695	5578.7349	12130.07	14000.695	6676.7349	13591.07	11059.695	2571.7349	7183.0698	10559.695	4297.7349	4845.0698	12900.695	2755.7349	9978.0703	2192.0254	15992.56	8820.1797	48.025391	12853.56	3216.1797	6134.0254	3979.5596	7049.1797	7307.0254	5972.5596	5257.1797	2991.6499	12543.68	1143.2803	3392.6499	12548.68	2140.2803	18232.65	8703.6797	15032.28	7086.6499	2100.6802	1622.2803	4108.8799	21198.879	9847.2197	6445.8799	12102.88	9908.2197	1952.8799	11119.88	4186.2197	8814.8799	4282.8799	4062.2197	8712.8799	3600.8799	6427.2197	14785.88	5341.8799	7162.2197	2212.8799	12681.88	6307.2197	-793.12012	11925.88	4885.2197	3581.8799	2774.8799	5974.2197	3085.8799	2544.8799	4652.2197	6439.2754	23513.711	4299.9199	6636.2349	14798.62	8825.4102	8551.2344	12521.62	5513.4102	8559.2344	15234.62	7808.4102	5459.2349	9338.6201	5622.4102	3055.2349	7449.6201	2521.4102	-6200.8496	3492.8701	8824.2695	-4126.8496	2597.8701	2187.2695	-1561.8496	2867.8701	8713.2695	1547.3999	9508.1553	566.05469	1210.105	15850.105	9960.1055	-3015.3203	18336.891	4824.585	-6435.3203	12120.89	3466.585	-5456.3203	11734.89	2105.585	-3003.4746	11263.7	2911.9697	4720.0352	11251.95	300.38477	8163.4399	5627.4004	8767.8096	1556.3652	13717.785	4942.5596	7170.3652	4003.7852	1253.5596	6652.3652	4409.7852	3355.5596	8561.3652	8280.7852	5424.5596	19818.365	5835.7852	13755.56	-1543.1348	6866.0498	6745.3452	2774.8652	7611.0498	9663.3457	7744.8652	4594.0498	6737.3452	760.86523	1299.0498	2518.3452	-506.4751	11776.76	3999.8604	262.5249	9427.7598	6774.8604	5643.3101	22776.129	10356.335	3570.02	6165.7656	7937.7354	3016.02	1239.7656	4104.7354	2150.02	598.76562	2492.7354	3459.02	-4607.2344	2155.7354	12299.02	-5061.2344	3797.7354	6635.5552	17362.934	11960.275	4671.5552	14616.935	8548.2754	1347.5552	6889.9346	4262.2754	2178.5552	6956.9346	8719.2754	2791.395	18940.871	8357.1543	4520.04	15560.846	8390.0254	8183.04	3594.8452	3928.0249	11824.04	5926.8452	10321.025	5345.04	906.84521	7458.0249	496.49512	22386.586	9626.0605	5201.4951	13566.585	7409.0601	3460.4951	3976.585	2832.0601	2350.4951	9972.585	9053.0605	1928.4951	2904.585	8769.0605	3667.45	11291.279	4119.27	5320.4502	16540.279	5649.27	9495.4502	3551.2798	6712.27	11879.355	6377.2202	8955.6797	5935.355	3182.2202	4034.6802	8661.5996	4717.5151	8841.5293	5411.1602	24373.93	6602.8198	8572.1602	4818.9302	6223.8198	3233.5249	9464.7305	8472.5498	4258.5249	17395.73	12253.55	1173.5249	12072.73	10777.55	10162.525	10251.73	9535.5498	5361.5249	12045.73	5892.5498	9729.5254	16392.73	9257.5498	9267.5254	6435.73	10523.55	11234.525	4812.73	13302.55	10389.525	5162.73	8478.5498	4219.585	15603.98	3935.7051	1470.585	8163.98	-417.29492	4002.1399	14242.495	4513.085	2882.6599	12093.73	6238.5	8367.6602	7774.73	9724.5	10025.66	5276.73	6772.5	11770.66	3043.73	9098.5	9469.6602	2472.73	7359.5	11020.66	5053.73	5704.5	8063.6602	4112.73	7185.5	848.95996	17754.391	6341.5752	7922.96	5653.3901	6533.5752	5114.7646	5814.375	4313.585	4362.6104	18080.746	11625.585	7222.6104	5124.7451	8154.585	4835.6104	4562.7451	9268.585	1422.615	8283.8301	3950.2651	11961.615	3986.8301	6585.2651	10925.615	2194.8301	4792.2651	1407.415	10266.975	7745.145	3987.415	11923.975	7995.145	10004.415	6000.9751	7173.145	8100.415	8705.9746	9561.1445	2767.1599	17277.775	1263.79	1085.1599	14945.775	1798.79	7909.1602	5061.7749	-2021.21	12798.16	2910.7749	2678.79	3578.075	4892.5098	10649.62	-519.92505	7118.5098	6258.6201
2099.6399	10598.24	6683.0649	4918.6396	3226.2402	6440.0649	7548.6396	4602.2402	10520.064	7286.6401	8615	7379.7549	14019.641	12835	12163.755	5867.6401	6210	7295.7549	7741.6401	5263	9459.7549	4668.145	13416.43	6102.4551	952.14502	14620.43	4964.4551	6991.145	5924.4297	8560.4551	8942.1445	2914.4297	2275.4551	10151.145	2010.4297	7108.4551	6949.145	1830.4297	7441.4551	12953.145	3826.4297	7515.4551	9761.1445	7020.4297	12102.455	8306.1445	381.42969	5495.4551	6646.145	-847.57031	2350.4551	9007.1445	-1156.5703	6231.4551	-326.27002	17368.135	3222.7305	-1422.27	18196.135	4407.7305	909.72998	20192.135	4202.7305	1267.73	11436.135	6529.7305	-866.27002	11962.135	8252.7305	-670.27002	12610.135	3467.7305	-145.27002	8451.1348	2305.7305	-1795.27	10193.135	7148.7305	5691.73	3931.1348	7888.7305	7828.73	2138.1348	4628.7305	5821.73	6153.1348	2815.7305	6777.335	3473.8799	2833.1504	1870.0801	-1887.9746	335.83984	1496.0151	12076.33	5410.4854	1689.6602	14234.86	11485.385	11979.66	3911.8604	8742.3848	4955.6602	13521.86	8207.3848	11243.66	356.86035	8221.3848	9378.6602	2002.8604	5342.3848	11830.66	2948.8604	9699.3848	6071.6602	566.86035	9295.3848	7591.6602	-710.13965	7223.3848	1622.29	25749.984	3557.1201	10167.29	7061.9849	6065.1201	8083.29	7071.9849	4348.1201	5381.29	5842.9849	1411.1201	1107.71	16110.365	2129.7051	7018.71	5386.3652	5037.7051	-751.8999	8104.6299	3022.4448	2025.1001	6052.6299	2766.4448	9758.0996	3820.6299	14324.445	22592.1	6888.6299	10835.445	13054.1	4466.6299	13134.445	-334.8999	19601.629	6893.4448	4008.8901	2904.6099	5070.5449	4353.8901	5182.6099	8637.5449	229.11011	28470.125	3489.9648	2568.1101	24026.125	8786.9648	6990.1104	2335.125	5355.9648	11488.455	5571.0801	7256.5195	13718.455	4636.0801	6151.5195	4593.4551	5429.0801	6059.5195	9513.4551	3972.0801	7338.5195	4576.9248	3915.3452	4243.8604	9328.9248	2865.3452	7505.8604	7444.9248	1825.3452	8044.8604	5428.9248	456.34521	1505.8604	-649.80518	9323.75	-1634.54	8578.1953	10812.75	3197.46	5535.1948	4275.75	4596.46	8262.1953	5563.75	3214.46	-1135.8052	10249.75	-4363.54	12253.436	4284.6401	7130.3096	7951.7251	4919.6001	6984.2349	9754.6699	5669.335	4086.4697	9135.6699	3099.335	7311.4697	6627.6699	2954.335	3769.4697	5962.6699	2826.335	4253.4697	3008.48	9197.1904	12943.975	10772.42	3130.25	2435.8203	11147.42	4038.25	102.82031	4982.48	8249.7549	9463.46	1930.48	11586.755	10095.46	9953.4805	7360.7549	6636.46	8540.4805	1531.7549	5700.46	6659.48	-0.24511719	3282.46	8755.6855	5633.395	5336.1152	4715.6851	6659.395	7378.1152	6977.6851	4688.395	4616.1152	-2393.4199	10271.555	6271.6899	4567.5801	759.55518	6528.6899	4281.5703	28130.375	7697.625	3384.5701	6486.375	5557.625	8965.5703	8779.375	7029.625	8744.5703	2681.375	6718.625	8853.5703	5100.375	9005.625	4666.2798	2817.6348	7246.0049	9601.2793	2056.6348	7634.0049	-3053.6001	5703.7598	6349.3252	10054.4	4590.7598	5300.3252	8142.3999	6689.7598	8728.3252	8142.3999	3240.7598	9900.3252	3089.3999	5578.7598	5324.3252	8866.4004	5671.7598	10163.325	8841.1602	1026.1797	6608.6904	12100.125	12521.064	4431.1152	15447.061	2694.7549	8109.2402	1898.6548	14584.41	11166.425	2791.6548	18535.41	12159.425	16251.654	5882.4102	10491.425	10790.654	5004.4102	15766.425	8889.6543	4595.4102	10607.425	12502.654	4201.4102	6598.4248	12154.654	4609.4102	8095.4248	3639.0752	14973.35	1261.5508	1019.0752	10438.35	-4353.4492	6965.0752	11.349609	3459.5508	13230.075	913.34961	2606.5508	627.44482	10580.471	3065.3496	2428.4448	10166.471	3309.3496	16338.445	9796.4707	19404.35	4813.4448	3144.4702	3714.3496	5514.3052	18533.035	8848.8652	5901.3052	15823.035	8911.8652	1370.3052	8612.0352	6403.8652	8746.3047	5597.0352	4469.8652	7909.3052	6201.0352	9581.8652	15310.305	7164.0352	6041.8652	3495.3052	15255.035	8656.8652	316.30518	10673.035	7534.8652	8878.3047	5177.0352	6518.8652	5838.3052	3106.0352	2075.8652	-846.24023	16212	5287.9805	6703.6001	18181.199	2115.1201	6106.6001	12685.2	5738.1201	7706.6001	17363.199	7344.1201	2024.6001	10033.2	1768.1201	2596.6001	7392.2002	-1263.8799	226.56494	7724.0498	5079.9199	2583.5649	11479.05	1050.9199	5653.5649	7108.0498	10552.92	1527.1201	12370.39	387.11523	3016.79	16727.586	10094.13	1369.3799	16348.734	7716.5303	-727.62012	19528.734	3533.5303	-803.62012	11712.734	5176.5303	1722.4248	9641.4404	4004.75	8126.1699	5934.8198	8998.3555	7507.6851	10756.285	7418.6504	-1366.165	9409.585	4128.6504	3441.835	-925.41504	4263.6504	3043.835	1918.585	4853.6504	4501.835	2348.585	7393.6504	12472.835	2868.585	11548.65	128.37012	8374.2051	1038.8799	6309.3701	8460.2051	5660.8799	9269.3701	5298.2051	3049.8799	3216.3701	1555.2051	-2164.1201	2275.0801	9627.8447	3920.0752	1107.0801	8627.8447	626.0752	926.20508	14954.51	7612.6504	-3853.2695	14824.47	11530.525	-4060.2695	5841.4697	4593.5254	-1835.2695	10936.47	7415.5254	-4481.2695	3441.4697	3406.5254	2480.7305	352.46973	8268.5254	5127.125	20300.26	15669.785	3875.125	17739.26	8709.7852	33.125	9759.2598	6419.7852	1189.125	14206.26	10273.785	2279.8901	11809.22	8518.1699	3512.7002	12898.15	2946.9902	6795.7002	1616.1499	1905.9902	11986.7	3690.1499	2704.9902	4590.7002	-147.8501	2606.9902	345.55005	22696.07	9414.0098	8732.5498	10791.07	6415.0098	2696.55	12085.07	4243.0098	6653.5498	3950.0698	8563.0098	848.55005	10448.07	4942.0098	2390.425	12505	2769.375	4595.4248	18807	2898.375	8713.4248	3962	6437.375	7634.75	2210.4302	9443.7148	5996.75	1089.4302	4342.7148	7216.7354	-809.16016	10907.404	3668.8149	23121.564	9352.9502	9387.8145	5292.5649	4511.9502	3022.075	7121.8198	1974.415	3732.075	14952.82	6074.415	2810.075	8661.8203	3719.415	11220.075	10171.82	5776.415	10546.075	4593.8198	1784.415	8432.0752	17370.82	3213.415	7347.0752	5691.8198	4219.415	8798.0752	5094.8198	4994.415	11466.075	2706.8198	1062.415	5761.0649	20024.02	10171.68	3049.0649	8318.0195	10852.68	5258.9951	13177.35	6592.8149	4395.79	14353.01	8590.3799	8244.79	5623.0098	13935.38	8290.79	6353.0098	8476.3799	10986.79	5276.0098	9249.3799	8330.79	4198.0098	10311.38	13435.79	5610.0098	9912.3799	8471.79	6668.0098	6573.3799	2164.1101	15142.314	7723.0552	9455.1104	4812.3149	9966.0547	5383.835	2668.2998	1114.7749	3909.78	17146.779	10645.925	8608.7803	6228.7803	11622.925	4838.7803	4739.7803	9346.9248	2784.8501	8246.0098	4626.8901	5358.8501	15511.01	6587.8901	8525.8496	9145.0098	6727.8901	1148.6748	13135.141	5293.3701	2571.6748	12251.141	7078.3701	8735.6748	4533.1401	7414.3701	6351.6748	8029.1401	8509.3701	3066.9399	15021.561	9358.54	1970.9399	14969.561	13777.54	8761.9395	2360.5601	6720.54	9847.9395	2966.5601	9464.54	2057.8599	9983.0605	7643.2451	857.85999	9682.0605	3963.2451
3434.585	6750.2998	1894.4502	5677.585	3023.2998	8746.4502	8772.585	5424.2998	4413.4502	9741.5293	3249.9702	6179.8052	13138.529	10348.971	13663.805	7576.5298	4470.9702	8291.8047	6144.5298	3709.9702	7977.8052	5225.9751	17473.221	5987.2754	9770.9746	7745.2202	2829.2754	12168.975	7777.2202	4618.2754	7895.9751	5939.2202	1666.2754	7826.9751	4491.2202	6846.2754	8870.9746	4062.2202	3712.2754	11831.975	8851.2207	6074.2754	7995.9751	8164.2202	9160.2754	8909.9746	4598.2202	3583.2754	7048.9751	3962.2202	3440.2754	11016.975	5261.2202	6430.2754	2321.3398	18793.074	-291.37012	-2496.6602	18819.074	1229.6299	969.33984	21528.074	-179.37012	731.33984	12544.075	1060.6299	-208.66016	11698.075	4327.6299	-377.66016	10336.075	-990.37012	-941.66016	10086.075	-1722.3701	-1771.6602	8994.0752	311.62988	3906.3398	6367.0752	1776.6299	6304.3398	3083.0752	-1277.3701	6100.3398	5691.0752	-2055.3701	9225.0957	5001.5498	2088.0498	-2119.0498	6729.0146	5643.7598	267.72461	14182.375	4083.1055	3188.5752	10897.405	11826.95	10786.575	4942.4053	13573.95	3089.5752	15476.405	11277.95	12140.575	4440.4053	12016.95	11090.575	6155.4053	8281.9502	6758.5752	9222.4053	12632.95	6596.5752	2450.4053	9509.9502	10072.575	4369.4053	6816.9502	2322.7251	21319.34	7438.4248	8666.7246	4861.3398	8496.4248	10318.725	2256.3398	7076.4248	7954.7251	-454.66016	2996.4248	1784.4702	15887.085	7716.6699	7662.4702	6194.085	8449.6699	17.555176	5432.8555	1839.3999	1703.5552	5891.8555	1101.3999	11861.555	4422.8555	13834.4	20959.555	8228.8555	12245.4	12145.555	4455.8555	8742.4004	773.55518	21949.855	5448.3999	4183.71	1298.9351	7303.0601	4692.71	3211.9351	12083.061	4987.0649	7878.2598	4670.5	2692.0649	21047.26	10723.5	6302.0649	2898.2598	3659.5	12940.43	3317.9951	9665.9404	14121.43	3688.9951	6694.9404	4494.4297	2838.9951	7528.9404	9940.4297	4957.9951	8657.9404	2988.6299	-294.84473	6334.9854	13677.63	1644.1553	7350.9854	6915.6299	1385.1553	6848.9854	2507.6299	-1383.8447	3390.9854	263.45996	3570.0801	-1523.5498	8372.46	8305.0801	4961.4502	6989.46	2313.0801	-126.5498	7282.46	2264.0801	2057.4502	541.45996	3536.0801	-2049.5498	10985.721	1282.4453	3961.75	11457.545	2509.4399	5600.2402	12371.705	4763.27	6056.085	8242.7051	4037.27	4217.085	2270.7051	10400.27	1975.085	3338.7051	1656.27	2620.085	-2667.1504	7874.1396	8504.9551	8702.6602	7512.27	6918.1904	8527.6602	5363.27	4771.1904	6288.8149	13284.895	8114.9346	2999.8149	16635.895	9076.9346	10740.814	6424.895	7096.9346	8625.8145	6800.895	10607.935	10193.814	2550.895	3318.9346	7538.605	8642.0957	6604.5752	7889.605	6085.0952	10249.575	7280.605	5045.0952	5507.5752	-1904.0601	10829.745	-430.61523	5262.9399	-1943.2549	-677.61523	3241.2251	17499.779	10910.904	1337.2251	5927.7798	3977.9048	3317.2251	6714.7798	6843.9048	5735.2251	335.77979	4725.9048	5258.2251	385.77979	8261.9043	11329.785	6783.9849	6394.0649	12730.785	5795.9849	11379.064	-909.43994	5500.2402	6967.585	11658.561	-1114.7598	6858.585	8613.5605	1064.2402	9415.585	10131.561	-1087.7598	15015.585	6678.5601	-837.75977	6203.585	9227.5605	568.24023	11546.585	8681.7656	5850.7002	10929.76	8332.1953	13963.995	4698.8398	15493.67	4756.1401	11264.165	4252.6748	10046.615	10194.64	1276.6748	18829.615	9244.6396	17212.676	8546.6152	6605.6396	6459.6748	7903.6152	10956.64	8354.6748	5159.6152	6574.6396	10012.675	5998.6152	3581.6396	10916.675	4017.6152	5786.6396	-249.45508	12477.891	12315.35	-658.45508	5998.8906	4579.3496	3972.5449	-1589.1094	11635.35	6081.5449	-3049.1094	8219.3496	1696.73	9074.3203	2116.7852	1696.73	8749.3203	3440.7852	16042.73	9585.3203	15197.785	6224.73	2545.3198	4259.7852	-732.52539	18642.836	9082.5801	-2139.5254	15172.835	9962.5801	-3601.5254	8338.835	7858.5801	2884.4746	6472.835	7558.5801	3705.4746	3455.835	6804.5801	7530.4746	6396.835	7108.5801	-1181.5254	11492.835	7469.5801	-1765.5254	9257.835	4674.5801	1160.4746	2015.835	8851.5801	-125.52539	2600.835	3590.5801	2232.4399	26092.02	10365.68	5932.23	16124.51	5065.3652	5404.23	13717.51	3399.3652	6849.23	15569.51	3386.3652	4446.23	8452.5098	1267.3652	828.22998	6303.5098	1992.3652	-114.59473	6631.1602	7988.96	-865.59473	7591.1602	4562.96	2590.4053	6831.1602	9272.96	1302.4648	9880.2695	-86.825195	2611.1802	10659.82	7092.8096	2619.7598	10718.435	6912.0146	1257.7598	12744.435	3167.0146	-679.24023	5787.4346	2341.0146	-895.91992	8146.835	3041.5996	4769.6201	5670.7651	4211.25	9293.5156	3951.8701	4164.4453	-4457.085	12621.41	5868.7246	847.91504	198.41016	1636.7246	-52.084961	1974.4102	1628.7246	881.91504	2758.4102	5467.7246	10968.915	782.41016	10237.725	-1962.5298	9570.5898	6761.0098	4992.4702	6171.5898	7016.0098	8061.4702	5662.5898	7810.0098	917.47021	1955.5898	1239.0098	-359.73486	10652.9	5836.105	207.26514	8103.8999	3309.105	504.2998	23386.035	4199.04	3879.3149	18993.039	7180.2754	4436.3149	13965.04	263.27539	2436.3149	14331.04	2550.2754	275.31494	5593.04	-173.72461	10166.314	8955.04	1280.2754	6642.29	16642.531	13285.575	4781.29	18316.531	6871.5752	1112.29	7660.5303	3754.5752	2465.29	13156.53	7378.5752	2668.0698	20262.43	7733.9102	1180.3799	15669.705	10610.3	4900.3799	1037.7051	3291.2998	8555.3799	1107.7051	9504.2998	3889.3799	592.70508	4161.2998	160.34497	20388.32	12364.975	9844.3447	7140.3198	6801.9751	1263.345	6556.3198	4951.9751	4830.3447	4527.3198	11930.975	447.34497	10013.32	6673.9751	444.72998	13943.561	-2457.4199	2223.73	17732.561	1260.5801	6491.73	4533.5601	1078.5801	2883.6299	5907.3799	9677.54	2344.6299	2641.3799	5391.54	9341.625	4868.77	8704.3252	3383.4199	25871	9423.4805	7236.4199	3661	6677.48	3631.46	7979.6152	6194.7798	5375.46	14349.615	7816.7798	7161.46	4577.6152	8548.7793	877.45996	2380.6152	9803.7793	10067.46	6585.6152	7782.7798	6268.46	18694.615	5474.7798	8315.46	6229.6152	6687.7798	9026.46	3075.6152	8849.7793	11578.46	4958.6152	6059.7798	14099.165	3349.6201	8934.0801	3263.165	6637.6201	2812.0801	5698.3203	12855.735	5463.2251	3770.125	13713.665	10883.43	10480.125	7898.665	7626.4302	11430.125	6664.665	7451.4302	10105.125	4356.665	11989.43	8538.125	3933.665	10611.43	12119.125	4747.665	9118.4297	7167.125	6342.665	5176.4302	1863.01	16004.71	5569.2148	11002.01	6430.71	5359.2148	3523.1951	6010.5649	2454.7549	2563.74	17726.279	6618.73	7773.7402	5095.2798	10713.73	4996.7402	2464.2798	8406.7305	2648.9651	7573.0649	5706	11941.965	5740.0649	8654	10078.965	2490.0649	5471	2959.375	10383.695	7066.5498	4059.375	10178.695	8076.5498	11050.375	6438.6948	8811.5498	5641.375	15516.695	8413.5498	3872.2649	15380.811	12696.266	2562.2649	14486.811	14168.266	9550.2646	4216.8101	5765.2651	9180.2646	5106.8101	10334.266	353.6499	8751.1543	11092.811	-592.3501	9008.1543	5506.8101
1940.835	4437.085	8031.895	8736.835	2248.085	7795.895	9621.835	845.08496	8512.8945	9073.2051	5208.6099	3383.2998	14038.205	8542.6094	9134.2998	9835.2051	4183.6099	3311.2998	9513.2051	4396.6099	5098.2998	5618.3149	14857.7	7976.2451	9094.3145	5929.7002	4252.2451	12366.314	8245.7002	11030.245	7424.3149	5293.7002	3826.2451	7838.3149	5287.7002	8393.2451	7468.3149	5497.7002	5199.2451	6828.3149	4517.7002	9975.2451	2529.3149	19602.699	8697.2451	9189.3145	3988.7002	3971.2451	8120.3149	3434.7002	5366.2451	11411.314	5115.7002	7359.2451	8193.3799	3265.2197	-3635.5254	-304.62012	12662.22	2440.4746	4622.3799	16755.219	2829.4746	7512.3799	-796.78027	5300.4746	2425.3799	7354.2197	6150.4746	2519.3799	5135.2197	3206.4746	3593.3799	4008.2197	2403.4746	887.37988	5185.2197	5354.4746	8063.3799	2304.2197	8963.4746	10558.38	323.21973	1787.4746	10684.38	164.21973	1805.4746	12036.05	-57.894531	5512.2002	1494.4902	8782.4951	2352.0898	1251.2651	13619.315	7330.1904	1770.48	14425.89	8818.46	16698.48	839.88965	6826.46	3388.48	13734.89	10615.46	10331.48	1706.8896	8909.46	12935.48	3410.8896	6258.46	2995.48	10092.89	11009.46	8302.4805	2231.8896	7520.46	6872.48	3348.8896	6518.46	-231.37988	13866.08	4447.3945	5374.6201	6464.0801	2255.3945	4967.6201	3300.0801	657.39453	3547.6201	2535.0801	-1163.6055	2398.5952	16314.35	4785.3945	6226.5952	5472.3501	6235.3945	-2348.7148	8099.4102	-2114.6504	1084.2852	5932.4102	-411.65039	12601.285	6110.4102	7187.3496	25195.285	10141.41	5463.3496	3844.2852	19816.41	6734.3496	-1314.7148	21957.41	1806.3496	4831.5601	2929.8052	3749.2349	4557.5601	4621.8052	8389.2344	-1801.6948	27890.045	5181.29	-763.69482	20360.045	12522.29	5260.3052	6592.0449	5941.29	11494.359	6736.1802	11560.415	11637.359	6028.1802	10365.415	6495.3599	3624.1802	8084.415	10889.359	5329.1802	12108.415	3715.26	9670.9746	204.05469	10913.26	6890.9751	2340.0547	9673.2598	5477.9751	4784.0547	4195.2598	5347.9751	-342.94531	2191	5086.2998	3256.3848	10416	4092.2998	5844.3848	6685	3925.2998	5529.3848	6415	3066.2998	7248.3848	3305	4430.2998	3658.3848	11902.97	1344.6504	4695.8848	9606.8848	2802.2998	7846.1948	14740.45	4474.3799	8143.6055	11584.45	6314.3799	7921.6055	9092.4502	5071.3799	4741.6055	7311.4502	2056.3799	6708.6055	-673.43994	10898.21	6652.4648	7558.5898	2678.9648	4619.6152	8242.5898	7801.9648	3388.6152	10410.65	3661.5195	8163.5449	3134.6499	13061.52	8757.5449	11641.65	4709.5195	7172.5449	9389.6504	3050.5195	8933.5449	9533.6504	-848.48047	3063.5449	8352.2451	8285.7451	5884.6953	9585.2451	5900.7451	6131.6953	6542.2451	9346.7451	5386.6953	-3796.8501	18305.061	2441.915	2411.1499	3983.0601	2567.915	1790.345	29585.904	7476.5352	4372.3447	7255.9048	5521.5352	8644.3447	9879.9043	7392.5352	8233.3447	4591.9048	4210.5352	8548.3447	5900.9048	8036.5352	5958.4648	7124.4951	6031.6152	11441.465	6035.4951	7134.6152	1176.3799	7027.0249	7691.0098	15692.38	6215.0249	6538.0098	14397.38	4576.0249	6238.0098	10758.38	3910.0249	13352.01	7266.3799	4843.0249	4423.0098	10900.38	3288.0249	11422.01	6929.0298	962.1748	7105.6899	12428.13	9490.5049	6143.0801	13473.545	1501.5151	8731.1748	1821.1802	14651.35	8986.7197	3000.1802	18751.35	8676.7197	17527.18	6578.3501	6478.7197	9877.1797	6160.3501	11791.72	11541.18	6376.3501	7990.7197	12171.18	5150.3501	4949.7197	7321.1802	6578.3501	11065.72	-1126.665	22985.904	13042.96	-3855.665	13188.904	5011.96	3812.335	3202.9048	11823.96	6058.335	6442.9048	10242.96	2647.29	8135.1899	5435.5947	3033.29	8960.1895	3778.5947	14685.29	8888.1895	24106.594	4795.29	2182.1899	8389.5947	5063.96	20758.641	7995.3496	6582.96	15656.641	6612.3496	1999.96	7857.6401	7948.3496	6888.96	8853.6406	6453.3496	7015.96	4255.6401	5796.3496	14271.96	4834.6401	5895.3496	1827.96	11961.641	7563.3496	368.95996	10739.641	4744.3496	8034.96	3676.6401	4052.3496	4521.96	3350.6401	1575.3496	1730.9551	20613.184	13645.915	5991.9351	19987.164	11607.57	6217.9351	14507.165	9536.5703	7013.9351	21298.164	11494.57	3673.9351	9228.165	6656.5703	-1231.0649	12850.165	9809.5703	3001.9199	8320.29	3920.875	4416.9199	11942.29	1817.875	5741.9199	5895.29	6943.875	-1791.6846	9524.7949	-2206.0391	-1518.6104	11975.175	5336.2852	2389.4399	11899.29	2813.5498	844.43994	11436.29	2609.5498	-98.560059	10338.29	2926.5498	785.99023	6476.9346	8189.7246	10185.359	5730.4199	3589.2305	9343.5293	9080.8652	7505.6602	-216.83984	12009.24	6721.5146	7557.1602	1464.2402	4571.5146	5652.1602	4815.2402	6529.5146	8922.1602	5253.2402	6443.5146	13399.16	4903.2402	11476.515	-1458.5352	7987.4551	4768.6299	2011.4648	7215.4551	5164.6299	6249.4648	2775.4551	7884.6299	902.46484	-580.54492	3584.6299	2686.5801	7788.9849	5478.2349	1923.5801	12942.984	4183.2349	4095.2798	18179.219	6968.6104	2552.8901	18911.34	9393.2402	1125.8901	12485.34	4621.2402	1025.8901	17574.34	5458.2402	4596.8901	5959.3398	3589.2402	7122.8901	9315.3398	8634.2402	4265.5098	17869.27	8101.2002	3876.5098	19423.27	6499.2002	-776.49023	8156.2695	2274.2002	2098.5098	10391.27	6699.2002	372.90527	11529.975	3605.5049	3526.8252	15697.26	12569.695	8197.8252	2631.2598	5728.6948	10081.825	1524.2598	10319.695	3709.8252	-147.74023	6866.6948	1272.6001	21706.721	10157.641	10515.6	2327.7202	4696.6401	2137.6001	9059.7207	4556.6401	4148.6001	2851.7202	13104.641	1307.6001	5178.7202	6612.6401	3138.1851	6897.8848	7735.0752	4025.1851	11246.885	7164.0752	10024.186	-3469.1152	8594.0752	8689.0352	1137.9751	9854.2598	6135.0352	2213.9751	7579.2598	9926.8896	1694.8252	8915.375	5890.7549	26193.439	9305.3203	9014.7549	3154.4399	6440.3198	2565.2749	5702.165	10902.189	3370.2749	14790.165	9202.1895	8932.2754	1458.165	9322.1895	845.2749	-479.83496	10461.189	12155.275	5593.165	7370.1899	7591.2749	14586.165	9262.1895	7707.2749	5061.165	10033.189	8577.2754	4463.165	11530.189	8435.2754	2395.165	5351.1899	12346.665	3157.4351	4812.2754	397.66504	8267.4355	7228.2754	5046.2197	17977.461	6301.2051	2469.175	12693.505	6257.8301	11498.175	7007.5049	8768.8301	11642.175	2832.5049	8699.8301	11243.175	5846.5049	7246.8301	9930.1748	4220.5049	7466.8301	10879.175	5080.5049	9003.8301	8465.1748	5669.5049	7146.8301	2110.8899	16535.115	7352.2251	9663.8896	4997.1152	8603.2246	4918.0249	1740.9951	4247.2598	3080.1899	17152.99	7505.5601	10148.189	7135.9902	10410.561	4292.1899	4076.9902	7648.5601	405.11011	9494.4102	5052.8701	8854.1104	5295.4102	10414.87	7732.1104	5026.4102	5538.8701	1872.385	11973.025	5852.7852	6077.3848	10202.025	7450.7852	8590.3848	6298.0249	7645.7852	4183.3848	12668.025	6911.7852	3506.875	14941.555	7847.9648	2259.875	15957.555	10767.965	9237.875	4493.5552	4154.9648	9726.875	3226.5552	6323.9648	1508.105	9519.2305	7756.0098	-200.89502	6814.23	5064.0098
516.37988	10224	6113.4502	5724.3799	3212	7271.4502	7693.3799	3820	7915.4502	11572.779	5340.6099	7714.5	13443.779	11595.609	16233.5	7752.7798	5456.6099	10415.5	6575.7798	5495.6099	8397.5	5812.3652	14768.346	5119.2148	12391.365	6005.3452	2722.2148	9701.3652	5034.3452	7754.2148	9065.3652	2812.3452	879.21484	10307.365	1198.3452	10773.215	6687.3652	3341.3452	6101.2148	2402.365	862.34521	5633.2148	2321.365	19171.346	6952.2148	8377.3652	890.34521	2018.2148	6368.3652	3186.3452	2602.2148	11653.365	3060.3452	5218.2148	6971.7148	1228.4048	-2509.4805	-2559.2852	18064.404	5295.5195	1039.7148	20792.404	1715.5195	5120.7148	4419.4048	3033.5195	-145.28516	10448.404	5545.5195	-404.28516	19178.404	3277.5195	127.71484	6684.4048	-36.480469	-847.28516	8730.4043	4808.5195	5023.7148	3976.4048	8220.5195	2640.7148	8677.4043	3941.5195	7113.7148	3035.4048	2576.5195	8061.125	3749.75	4827.4648	-245.25977	8244.2598	3557.125	393.64014	14108.234	8886.4248	3840.4648	16956.725	12223.275	5115.4648	18789.725	8607.2754	4790.4648	19308.725	11559.275	11333.465	4950.7251	10443.275	16369.465	6961.7251	6110.2749	7946.4648	9149.7246	9545.2754	10041.465	4864.7251	9025.2754	11930.465	6156.7251	5342.2749	2229.3149	20172.961	10528.6	7483.3149	2135.96	11820.6	7082.3149	1437.96	10740.6	5724.3149	-924.04004	3792.6001	2860.8501	15249.225	10406.875	8249.8496	4003.2251	13661.875	-3046.0498	5749.0654	1158.625	-905.0498	4736.0654	1005.625	9527.9502	4231.0654	13718.625	24441.949	8760.0654	13556.625	1887.9502	15074.065	10087.625	-992.0498	19642.066	6106.625	5913.1953	4751.6499	7537.5449	4329.1953	8673.6504	12068.545	7658	6503.77	5222.6348	5153	22821.77	10790.635	5884	4844.77	4313.6348	13024.471	3976.2549	9948.0195	12851.471	6349.2549	6647.02	5140.4702	485.25488	9252.0195	10227.471	4644.2549	7279.02	6819.085	6006.7949	8815.835	12970.085	6773.7949	6551.835	10991.085	7117.7949	8546.835	3857.085	4528.7949	3759.835	466.37988	3934.23	1649.02	15523.38	3573.23	7536.02	6489.3799	1978.23	4137.02	6862.3799	1988.23	5058.02	1436.3799	7634.23	1851.02	13860.505	864.70996	5769	7872.895	2687.0952	5701.27	10844.55	7589.5952	7598.7349	7650.5498	7069.5952	5882.7349	1580.5498	14317.596	4444.7349	3073.5498	4670.5952	8393.7344	-2305.5	6050.7451	8247.9355	9932.5156	2015.2949	5269.1104	9926.5156	3819.2949	5852.1104	11961.755	4414.1802	7736.0898	2818.7549	16473.18	8469.0898	12634.755	8667.1797	10136.09	8192.7549	6506.1802	8866.0898	8407.7549	3868.1802	1963.0898	8657.1348	8334.5703	8084.8945	7782.1348	3174.5698	5925.8945	6172.1348	4469.5698	4257.8945	-2826.7949	15319.734	5947.605	4553.2051	3130.7349	4613.605	4059.4199	20441.404	10722.311	2453.4199	6786.4048	6891.3101	6197.4199	8955.4043	9124.3105	5983.4199	2215.4048	7658.3101	6141.4199	4058.4048	8849.3105	8864.1602	9751.8145	7688.5049	9640.1602	5152.8149	10595.505	371.98511	5230.2451	5250.0352	13566.985	2833.2451	5141.0352	10878.985	3064.2451	5813.0352	7110.9854	6035.2451	7922.0352	8880.9854	2254.2451	3564.0352	9441.9854	1337.2451	8082.0352	3924.8047	5214.0049	7628.7402	10491.63	21017.75	3010.6504	16585.6	3448.0049	10534.33	2051.895	9624.1797	8172.7197	3102.895	15934.18	10429.72	19891.895	5794.1802	7511.7197	7341.895	6577.1802	16136.72	8761.8945	4575.1802	9923.7197	11407.895	4219.1802	5795.7197	8899.8945	2943.1802	7731.7197	2880.3945	16209.33	6932.6699	-1207.6055	13227.33	2975.6699	8208.3945	920.33008	9278.6699	8176.3945	2923.3301	5649.6699	775.98486	12454.995	-503.0752	1410.9849	7824.9951	-0.075195312	12076.984	7861.9951	15186.925	5549.9849	-56.004883	-984.0752	8696	14981.38	12553.555	4621	13598.38	14237.555	2904	4507.3799	4150.5552	11276	2196.3799	8770.5547	9190	3525.3799	10134.555	15312	3209.3799	7996.5552	4209	11358.38	11096.555	1194	8817.3799	9658.5547	10094	3531.3799	9021.5547	6326	1804.3799	6167.5552	-2871.6396	31069.215	8196.0596	6100.0151	18812.975	7494.9248	7179.0151	16528.975	10232.925	8373.0156	17385.975	10095.925	4128.0151	12861.975	3374.9248	1919.0151	6806.9751	2213.9248	1036.0649	4973.8604	4118.6602	1144.0649	4057.8604	1374.6602	1761.0649	828.86035	7391.6602	806.11523	14344.025	1984.1445	2036.3848	16729.535	6476.0098	2400.3901	14834.97	1784.9141	31.390137	16984.969	1859.9141	-820.60986	10666.97	66.914062	477.12012	8452	-4180.3496	5661.6904	6587.29	890.43555	9050.5947	10548.145	7716.79	2894	14944.285	6344.7949	7624	3347.2852	3161.7949	9029	6640.2852	3919.7949	8862	6766.2852	8962.7949	17310	5637.2852	12552.795	192.04004	2458.1797	3392.1548	394.04004	8064.1797	6725.1548	7886.04	-2741.8203	7442.1548	1286.04	-4423.8203	2078.1548	2869.7649	6982.7354	6195.0298	2709.7649	8741.7354	3511.0298	2746.6299	20059.121	4816.7051	3102.5649	12827.695	11376.235	2945.5649	8075.6953	1128.2354	2738.5649	9271.6953	3478.2354	1321.5649	3409.6953	2070.2354	10257.564	4353.6953	6129.2354	6624.6001	17564.895	10639.7	3053.6001	17500.895	4479.7002	451.6001	10688.895	3669.7002	3377.6001	10628.895	6352.7002	4047.77	14823.535	6062.79	4188.3501	19130.85	11267.12	8675.3496	3713.8501	4036.1201	12297.35	4685.8501	9046.1201	6137.3501	3194.8501	7855.1201	252.32495	21449.49	12857.16	10236.325	8563.4902	7324.1602	2370.325	6232.4902	3413.1602	6411.3252	5035.4902	11936.16	1136.325	8072.4902	6267.1602	2726.5649	9986.1445	4400.9453	3384.5649	13300.145	5912.9453	7913.5649	1710.145	6489.9453	6631.585	2888.2949	8812.5547	5134.585	4087.2949	5587.5552	8467.5947	709.0498	7945.6548	3959.085	25858.266	8284.46	7924.085	3459.2651	7056.46	2763.75	8293.5605	9565.04	2694.75	16777.561	10441.04	8105.75	6559.5601	10160.04	380.75	1496.5601	11086.04	10111.75	5759.5601	8836.04	7059.75	16568.561	7897.04	7803.75	8158.5601	8010.04	10840.75	3823.5601	13340.04	9937.75	7081.5601	7539.04	13085.189	3947.7402	7397.0898	1583.1899	12319.74	9563.0898	5052.0649	13662.015	3087.7251	1769.6201	14392.695	10076.939	9743.6201	7754.6948	11924.939	7374.6201	6490.6948	9545.9395	8295.6201	4600.6948	7866.9399	8929.6201	3995.6948	9740.9395	9645.6201	5959.6948	7839.9399	4771.6201	4539.6948	9845.9395	1490.145	13654.314	4354.855	8830.1445	6362.3149	6220.855	5350.3652	3166.7549	5223.8701	3728.395	18286.289	8710.2949	9003.3945	4020.29	8490.2949	3701.395	759.29004	7025.2949	2782.575	11702.1	2621.4399	6353.5752	17835.1	6986.4399	7806.5752	8341.0996	5197.4399	4675.6299	12807.5	2183.9648	9209.6299	4652.5	1880.9648	11202.63	5159.5	5277.9648	7391.6299	11917.5	2957.9648	2003.585	18928.461	8082.335	328.58496	16902.461	10216.335	6080.585	3434.46	3888.335	9622.585	2742.46	7745.335	2430.615	8717.4844	9532.6445	1456.615	8409.4844	6092.6445
837.45996	8991.4648	5376.7798	7371.46	2164.4648	7431.7798	8854.46	6098.4648	6678.7798	3900.55	7621.855	6652.1748	13179.55	9874.8555	13018.175	10476.55	4153.855	8390.1748	9120.5498	6169.855	5980.1748	3144.1699	14686.605	5493.8901	9369.1699	6540.605	1987.8901	10365.17	4579.605	5770.8901	6921.1699	6023.605	2559.8901	9169.1699	3216.605	10202.891	2614.1699	10838.605	6468.8901	1126.1699	184.60498	7028.8901	753.16992	17994.605	9428.8906	6373.1699	4132.605	3003.8901	5070.1699	5264.605	3286.8901	631.16992	17466.605	7776.8901	7852.3447	1682.23	-8100.5303	-4880.6553	17015.23	-1647.5303	-1827.6553	18862.23	-1716.5303	11780.345	2993.23	1038.4697	-1667.6553	10949.23	820.46973	-3431.6553	15278.23	-3283.5303	-2858.6553	5662.23	-4122.5303	-2543.6553	8844.2305	1040.4697	2768.3447	7692.23	3211.4697	1026.3447	10960.23	-3786.5303	5499.3447	2693.23	-3261.5303	7029.1899	3715.855	4700.125	-228.31494	8814.0801	6277.0151	5667.9902	14504.529	860.50488	3211.085	16927.24	12888.645	5403.085	14321.24	9489.6445	4993.085	19841.24	8499.6445	8414.085	7604.2402	6491.645	14553.085	7637.2402	6767.645	6132.085	12593.24	12233.645	8449.085	4983.2402	10838.645	11708.085	3325.2402	6118.645	3453.5898	20842.855	7035.6201	8993.5898	4437.855	4058.6201	7816.5898	5919.855	4120.6201	6929.5898	4542.855	1024.6201	1570.4951	19353.5	5858.9053	4749.4951	5997.5	10247.905	-2694.4502	8476.5996	2507.3999	1992.5498	5767.6001	1122.3999	12486.55	4368.6001	10074.4	18911.551	12447.6	11215.4	3402.5498	21104.6	10495.4	-2579.4502	21932.6	3816.3999	4404.6152	1192.23	6448.77	5220.6152	3564.23	8098.77	5243.29	8503.5293	3758.105	2473.29	19401.529	12129.105	5202.29	8286.5293	4712.105	10091.811	4611.73	5492.915	14461.811	4834.73	5260.915	4078.8101	3495.73	6464.915	10497.811	4689.73	7941.915	5213.0352	5821.2852	6137.4648	12546.035	9577.2852	7234.4648	10767.035	8573.2852	6510.4648	4489.0352	7870.2852	4205.4648	923.79492	6101.0552	3544.2251	9175.7949	4459.0552	5263.2251	4436.7949	4773.0552	3078.2251	4164.7949	5904.0552	9130.2246	-2342.2051	8963.0547	1877.2251	8295.6855	2871.4448	4393.8096	8650.3906	3807.7251	8799.5254	9141.4355	2507.8496	5758.3154	9530.4355	2087.8496	6118.3154	3252.4351	12167.85	2748.3154	3515.4351	1461.8496	4586.3154	1695.2148	11026.9	6299.1055	9246.7998	-2238.5947	8411.0752	11725.8	669.40527	8536.0752	9076.9102	4229.98	10453.885	1925.9099	18173.98	10155.885	13002.91	4880.98	6996.8848	9056.9102	1349.98	6179.8848	10004.91	1664.98	3619.8848	10879.689	3896.6001	9222.4395	8608.6895	3079.6001	7777.4399	8613.6895	4834.6001	8458.4395	-3747.7598	6292.2148	-1244.6348	865.24023	-4138.7852	-1483.6348	12978.135	4055.4102	3312.2852	4065.135	9133.4102	6371.2852	9017.1348	7122.4102	8190.2852	11272.135	5002.4102	10845.285	9364.1348	5586.4102	9322.2852	10320.235	9055.835	6394.2754	8583.2354	10832.835	8111.2754	1007.845	12405.721	4107.7549	11970.845	7606.7202	2253.7549	12202.845	6472.7202	4077.7549	1433.845	18052.721	7646.7549	5842.8447	5306.7202	-980.24512	10135.845	4244.7202	4007.7549	9641.2656	4918.23	5993.8252	10321.02	14394.725	5515.25	17080.436	3951.7349	10575.109	2735.9502	13699.83	10129.23	2873.9502	14903.83	11813.23	16955.949	8789.8301	8306.2305	6016.9502	5245.8301	13199.23	8493.9502	5254.8301	11176.23	11335.95	5449.8301	5815.2305	7718.9502	4018.8301	8263.2305	6069.1899	16155.205	6923.7002	9210.1895	2543.2051	-4892.2998	7184.1899	3583.2051	9703.7002	14904.189	4530.2051	6130.7002	-497.79004	3558.9902	2622.5449	-32.790039	6345.9902	3531.5449	10560.21	6922.9902	18264.545	1604.21	-1341.0098	4393.5449	2794.5098	19424.879	6824.0498	-2256.4902	7053.8799	6565.0498	-968.49023	4902.8799	1690.0498	5683.5098	2069.8799	4161.0498	7285.5098	510.87988	6255.0498	8820.5098	3879.8799	4495.0498	908.50977	10705.88	6042.0498	-1321.4902	8099.8799	5514.0498	979.50977	778.87988	3743.0498	-593.49023	1.8798828	1492.0498	781.91992	19352.746	7574.6055	6142.4551	15283.725	10862.215	7195.4551	17047.725	5734.2148	7603.4551	15941.725	8965.2148	3395.4551	9597.7246	6871.2148	991.45508	8141.7251	6829.2148	-3272.0449	6532.6553	9798.3555	-2175.0449	7590.6553	5802.3555	-5.0449219	3462.6553	10061.355	919.19482	13840.145	11.120117	676.25977	10015.905	3011.0195	-361.69531	17215.961	6417.1553	-1565.6953	15070.96	7570.1553	-1699.6953	13019.96	5239.1553	1336.7197	7520.5996	2398.125	10739.42	3781.4751	11488.77	3521.0498	7695.1152	2281.0947	732.73486	12194.085	7691.2402	8705.7344	917.08496	6102.2402	6736.7349	2809.085	8166.2402	8299.7344	6747.085	10466.24	14635.734	7860.085	17459.24	624.90479	10226.875	4773.6348	-141.09521	14270.875	8645.6348	9056.9043	3249.875	6588.6348	3249.9048	1046.875	366.63477	2519.2251	11178.279	10038.805	-125.7749	11296.279	7987.8052	2364.9199	28339.414	2653.4746	4463.1348	14555.255	10686.43	1105.1348	10399.255	3202.4297	3273.1348	11873.255	6521.4297	2296.1348	3289.2549	3751.4297	7956.1348	2968.2549	8118.4297	5126.4902	17153.215	14290.59	5599.4902	16273.215	10386.59	1598.49	11409.215	3178.5898	2752.49	9992.2148	6202.5898	3223.6699	9488.1846	7226.3447	3443.1599	14750.471	14537.516	7750.1602	3365.4702	6809.5151	7966.1602	1425.4702	10078.516	5238.1602	555.47021	8505.5156	1240.825	23022.496	9139.8945	10744.825	5817.4951	4619.895	4107.8252	8717.4951	2573.895	5810.8252	960.49512	9732.8945	2659.825	6449.4951	6739.895	1234.9399	8821.335	1651.5254	2567.9399	11157.335	6333.5254	7869.9399	628.33496	6763.5254	3991.1899	3956.0498	12089.314	1063.1899	2836.0498	6140.3149	9943.5195	2850.3452	9670.9648	4137.0649	20772.051	8620.8906	9314.0645	1260.0498	4476.8901	2014.145	5568.145	7250.0952	2357.145	13849.145	7681.0952	7322.145	2239.145	3883.0952	-1507.855	797.14502	7467.0952	10114.145	4416.145	6617.0952	6613.145	15611.145	7728.0952	6257.145	6051.145	6739.0952	10423.145	3076.145	8701.0957	1274.145	13491.145	3735.0952	13822.189	1793.8945	9573.5645	2440.1899	5632.8945	10092.564	2872.46	14846.475	6045.7451	3227.98	11922.766	6678.4702	8631.9805	7121.7651	9034.4707	10000.98	3463.7651	5654.4702	9974.9805	7096.7651	9646.4707	11021.98	3518.7651	7293.4702	11437.98	5520.7651	7637.4702	9811.9805	6887.7651	4575.4702	2356.855	13454.43	8475.1543	10450.855	1820.4302	8739.1543	3422.4399	3202.5752	4453.105	1493.6152	18798.855	7798.085	5993.6152	7506.855	11933.085	2006.6152	3192.855	11283.085	200.25	7036.8252	5589.6802	7919.25	3839.8252	6428.6802	391.25	12373.825	6546.6802	1847.8101	10809.23	6565.7349	7794.8101	3124.23	7175.7349	11436.811	6527.23	6564.7349	9522.8105	6611.23	9027.7344	3968.3201	20662.121	8706.5957	1935.3201	21109.121	12822.596	7907.3203	3948.1201	5340.5952	10404.32	5267.1201	8280.5957	-7.8452148	10720.4	13472.875	-1703.8452	8242.4004	11318.875
1272.5901	10177.221	4053.5547	5056.5898	2309.2202	4969.5547	7392.5898	3562.2202	5782.5547	2124.1699	13556.51	6549.9746	15044.17	11804.51	12533.975	8891.1699	4657.5098	4691.9746	7738.1699	6362.5098	2781.9746	4241.0352	18057.85	6704.1348	9922.0352	6619.8501	4633.1348	12647.035	5937.8501	8888.1348	10797.035	4136.8501	3491.1348	7743.0352	4383.8501	10240.135	1185.0349	18774.85	7297.1348	1346.0349	2915.8501	11424.135	3834.0349	13114.85	10341.135	7452.0352	3942.8501	5979.1348	1215.0349	12589.85	4776.1348	1741.0349	17353.85	8581.1348	6996.3301	-123.61035	-2511.4102	-2421.6699	13014.39	2527.5898	405.33008	18017.391	4386.5898	8947.3301	2210.3896	3544.5898	-165.66992	8779.3896	8296.5898	-45.669922	6919.3896	2495.5898	348.33008	5028.3896	1552.5898	-2299.6699	5569.3896	8608.5898	4666.3301	5593.3896	8126.5898	175.33008	12620.39	2245.5898	7738.3301	-732.61035	2078.5898	7304.6899	2463.9551	1148.3848	302.25488	7213.2798	2153.6504	2935.3101	7641.7949	3743.0195	1207.8799	14893.605	11060.105	11170.88	1684.6055	10646.105	4153.8799	16577.605	12261.105	4147.8799	5643.6055	9634.1055	11977.88	-109.39453	5922.105	1809.8799	11772.605	11496.105	7028.8799	2975.6055	9556.1055	9011.8799	4832.6055	8450.1055	3532.335	19655.48	4175.2852	14189.335	2924.4805	5210.2852	10997.335	427.48047	5836.2852	10732.335	153.48047	484.28516	3687.9399	21467.92	7367.3203	7458.9399	4011.9199	7175.3203	-2352.3901	1120.9502	809.08008	927.60986	4558.9502	208.08008	11053.609	590.9502	11577.08	19202.609	4636.9502	8229.0801	8749.6094	5455.9502	9775.0801	-2574.3901	12793.95	8883.0801	3025.4102	1671.1899	5790.0049	4157.4102	6592.1899	10496.005	6714.3701	10583.955	4557.395	3740.3701	21180.955	11798.395	7347.3701	5762.9551	1909.395	1947.2549	1924.7002	7414.25	16056.255	5730.7002	7421.25	5502.2549	5082.7002	9763.25	9525.2549	5894.7002	12116.25	4389.4302	8525.46	6809.4951	4091.4302	15559.46	9349.4951	9033.4297	8752.46	9989.4951	5272.4302	3704.46	3453.4951	-224.85986	2775.9551	4119.1099	8067.1401	2420.9551	6897.1099	5181.1401	3658.9551	6372.1099	4812.1401	4563.9551	9761.1094	588.14014	5756.9551	5071.1099	12387.266	343.375	4490.415	9615.2803	2924.5952	6608.645	11450.13	5459.0801	3444.7646	7752.1299	5736.0801	4320.7646	6764.1299	7473.0801	1375.7646	5730.1299	4093.0801	1697.7646	-4510.2051	12539.75	7681.2202	7997.3896	6146.2251	8458.0957	11394.39	3666.2251	7767.0952	9727.3203	3805.0298	11891.915	555.31982	19072.029	12800.915	9334.3203	3656.0298	11437.915	9375.3203	3544.0298	9592.915	6393.3198	808.02979	3906.915	511.625	18818.279	1922.1748	6878.625	3690.2798	5588.1748	5550.625	5020.2798	3745.1748	-1368.3101	11599.74	445.5498	4551.6899	-2854.2598	364.5498	8234.1201	3112.875	3006.3652	2287.1201	7976.875	5261.3652	6717.1201	9232.875	6261.3652	8194.1201	2612.875	6476.3652	7266.1201	1119.875	13123.365	1945.2451	10844.9	8574.9902	8114.2451	10513.9	9779.9902	232.51489	8556.335	9365.2998	12357.515	4344.335	5678.2998	3066.5149	15667.335	5457.2998	1659.5149	12629.335	9542.2998	5486.5146	2179.335	7344.2998	12146.515	1641.335	11510.3	9364.0098	3794.9302	10426.54	12256.71	17088.25	5410.1099	15858.79	4591.25	8924.875	1838.4702	7056.6299	13095.965	1463.4702	15816.63	14057.965	16286.471	6530.6299	6903.9648	8920.4707	7129.6299	13701.965	9512.4707	3375.6299	12709.965	9385.4707	3755.6299	8903.9648	6213.4702	3693.6299	10175.965	4874.2998	17325.625	5875.3496	8557.2998	-537.375	-7143.6504	6088.2998	8731.625	9117.3496	14976.3	2554.625	4337.3496	1749.7998	5607.8496	-874.55957	2241.7998	5190.8496	1184.4404	14280.8	6206.8496	18174.441	6531.7998	-2387.1504	2762.4404	8200.7207	-178.34961	4004.7949	2215.7202	-1999.3496	3290.7949	2909.7202	2456.6504	1585.7949	9817.7207	1601.6504	2206.7949	9047.7207	629.65039	3588.7949	15106.721	-840.34961	2474.7949	1691.7202	9667.6504	3190.7949	718.72021	5908.6504	2478.7949	8550.7207	-1219.3496	2283.7949	2959.7202	-1041.3496	-1501.2051	-1752.71	31623.73	3351.4492	3019.9448	11046.605	8319.7148	5152.9448	8238.6055	9728.7148	5891.9448	12207.605	13003.715	2237.9448	6166.6055	7558.7148	1666.9448	1170.6055	8963.7148	1560.2002	8985.4346	2957.0801	1050.2002	7597.4346	-44.919922	3268.2002	3496.4346	6958.0801	-1037.1699	11288.41	-2599.4902	1609.1504	14656.92	2474.0996	3737.0249	19863.52	2290.3242	1170.0249	19998.52	-280.67578	651.0249	11358.52	378.32422	-2000.4951	8172.5098	2524.0742	2893.25	-274.91504	3783.4707	8160.9902	5709.7949	6244.2998	1713.3052	14826.096	4273.9004	10316.305	3669.0952	5212.9004	9737.3047	4150.0952	7306.9004	9253.3047	6950.0952	9154.9004	15751.305	6113.0952	14602.9	863.79492	4354.1152	6337.52	1415.7949	15699.115	9789.5195	6965.7949	3251.1152	4845.52	3161.7949	-361.88477	-71.47998	-96.674805	12887.995	4176.6299	-562.6748	7576.9951	2009.6299	3964.2651	23380.33	8333.5195	6149.4351	12423.34	11048.255	1871.4351	8391.3398	4647.2549	2473.4351	10821.34	4106.2549	3057.4351	896.33984	1401.2549	9524.4355	1479.3398	6553.2549	742.88965	17651.121	18408.395	3148.8896	20053.121	8219.3945	-1199.1104	10644.12	8269.3945	-398.11035	13884.12	11492.395	3116.73	18544.525	5397.4453	5793.3047	16981.945	13227.9	10209.305	6198.9448	3933.8999	11700.305	5836.9448	6839.8999	6536.3047	2777.9448	9205.9004	552.89502	27895.51	10481.314	10301.895	5116.5098	6944.3149	1608.895	5899.5098	4216.3149	1546.895	8453.5098	13661.314	931.89502	7270.5098	8773.3145	3838.375	9256.0098	6491.21	5614.375	15079.01	8655.21	8806.375	1970.0098	9377.21	9194.8701	4275.0801	9940.9297	627.87012	10092.08	7705.9302	8773.8701	2425.7051	7550.7148	2554.125	26373.1	7466.125	7803.125	3899.1001	3584.125	2674.5149	10411.32	8344.4199	4168.5146	17310.32	6855.4199	6970.5146	3557.3201	9065.4199	1185.5149	2392.3201	5624.4199	10569.515	5361.3203	7424.4199	8217.5146	17944.32	9730.4199	9162.5146	7598.3203	8010.4199	9557.5146	5134.3203	10781.42	6632.5146	15187.32	4926.4199	11913.05	5937.4448	9259.5254	3266.05	11120.445	10620.525	2501.3701	13075.245	7523.7051	2009.655	14414.846	10189.195	9664.6553	8106.8452	10786.195	9319.6553	4615.8452	6686.1948	9272.6553	6589.8452	9991.1953	8785.6553	3337.8452	9897.1953	10396.655	6369.8452	9047.1953	9719.6553	5305.8452	5535.1948	1588.1201	14391.23	5752.9448	9796.1201	7047.23	2677.9448	2929	3174.0698	4261.0298	2054.8999	16904.955	10723.66	8281.9004	6920.9551	9135.6602	2157.8999	3317.9551	9093.6602	-124.33008	7121.5752	1034.1904	8878.6699	2939.5752	5453.1904	3718.6699	10214.575	4067.1904	830.55518	11976.195	6261.875	6361.5552	1905.1948	7912.875	7964.5552	4932.1948	10244.875	3735.5552	8068.1948	8903.875	2319.675	21658.74	6248.2651	1483.675	19889.74	9544.2656	9328.6748	5587.7402	4030.2651	11278.675	4427.7402	7112.2651	2264.865	13940.7	5247.9053	1260.865	10078.7	2545.9053
2467.6001	9248.8457	6863.0298	7771.6001	3068.8452	8394.0293	10918.6	3327.8452	8224.0293	11903.265	3272.1348	3549.4199	14575.265	8894.1348	14894.42	9735.2646	472.13477	7041.4199	8949.2646	3637.1348	8580.4199	2335.9702	14598.86	3782.54	9542.9707	4977.8604	1488.54	10696.971	2852.8604	3685.54	6732.9702	2746.8604	-920.45996	6565.9702	-43.139648	6251.54	599.97021	13762.86	4217.54	976.97021	-1988.1396	3293.54	6179.9702	6507.8604	7307.54	6356.9702	1463.8604	495.54004	-419.02979	14981.86	2053.54	7471.9702	3815.8604	3072.54	11865.57	2.0800781	-5391.2148	874.57007	15823.08	722.78516	2886.5701	21510.08	3.7851562	7601.5703	-529.91992	3612.7852	2697.5701	9485.0801	2613.7852	3713.5701	7796.0801	-1442.2148	2420.5701	6855.0801	-1426.2148	1889.5701	6262.0801	3579.7852	7721.5703	7630.0801	8432.7852	1189.5701	15156.08	909.78516	8957.5703	2618.0801	1810.7852	-964.79492	14319.05	3511.2754	3365.8848	2362.6899	6249.5	947.74023	12014.53	10871.471	1447.0952	14566.795	10560.93	12109.096	5686.7949	10236.93	2625.0952	18793.795	12339.93	1698.0952	15299.795	10430.93	11731.096	5060.7949	7503.9302	6329.0952	13086.795	10333.93	4614.0952	5157.7949	8957.9297	10975.096	2277.7949	11474.93	2796.1851	18334.379	7240.5801	10692.186	4348.3799	6833.5801	8150.1851	1619.3799	5541.5801	6308.1851	1419.3799	3994.5801	3114.9248	14354.875	7966.8945	5769.9248	3639.875	7942.8945	226.7749	2174.5249	-692.625	1703.7749	8746.5254	3047.375	11298.775	2914.5249	12168.375	17703.775	5484.5249	6084.375	6407.7749	11437.525	10080.375	-2485.2251	24095.525	7235.375	4095.3149	2777.54	3900.0352	5190.3149	4843.54	6655.0352	6511.1699	9023.6152	6798.605	2318.1699	22579.615	11173.605	5401.1699	1849.6152	7542.605	295.31982	-635.04492	8226.4043	11617.32	2823.9551	9330.4043	4946.3198	1775.9551	9207.4043	11937.32	2474.9551	7636.4048	4567.6401	10417.314	5142.7754	11854.64	8000.3149	5506.7754	11054.64	7816.3149	8145.7754	5371.6401	5057.3149	3113.7754	2707.55	3824.02	1525.2803	11447.55	2169.02	5100.2803	7883.5498	1396.02	2801.2803	8425.5498	1028.02	6731.2803	382.55005	6305.02	1950.2803	12333.16	2147.6602	3505.5498	7374.8799	3180.2202	6016.73	8157.8799	5103.6299	4003.0801	5014.8799	3513.6299	4048.0801	1201.8799	10592.63	2190.0801	1375.8799	3070.6299	2959.0801	-2756.5547	9630.0049	13711.665	8804.0645	747.40039	1675.71	8866.0645	1637.4004	2161.71	4799.4453	5405.3198	8309.8496	4196.4453	18811.32	10798.85	10282.445	6249.3198	6053.8496	8745.4453	5846.3198	11908.85	10503.445	2647.3198	2949.8496	702.3252	15779.625	6713.5	6207.3252	4589.625	8894.5	8868.3252	4949.625	8170.5	-3135.4702	12020.65	5482.9751	6195.5298	106.65039	4690.9751	7680.3701	947.5498	2443.3398	3792.3701	6954.5498	7575.3398	5605.3701	7988.5498	8460.3398	1674.3701	8975.5498	9535.3398	8842.3701	3645.5498	6337.3398	-3782.0552	17901.275	9021.3301	3096.9448	13728.275	12775.33	499.41992	9575.1543	9496.2305	11272.42	5873.1548	6770.23	5530.4199	14584.154	6322.23	359.41992	19636.154	9037.2305	7235.4199	5506.1548	7168.23	11199.42	7372.1548	9611.2305	11460.805	5118.8501	5501.5098	8457.5703	19021.109	7708.4102	19141.805	3714.5352	16225.07	4297.0049	13433.109	10479.22	5053.0049	16680.109	10159.22	20116.004	10137.109	8717.2197	1095.0049	4620.1099	9132.2197	10651.005	6948.1099	11747.22	12644.005	6020.1099	7316.2197	10919.005	7046.1099	6614.2197	2042.4746	21303.469	10165.38	8222.4746	1397.4697	-1201.6201	4909.4746	5156.4697	10355.38	8370.4746	4926.4697	10046.38	3017.9248	6564.6602	-1055.0049	4653.9248	10741.66	110.99512	12700.925	6357.6602	15867.995	6351.9248	523.66016	1565.9951	402.875	635.54492	6444.4951	3120.875	448.54492	8766.4951	1479.875	7328.5449	7090.4951	9824.875	4493.5449	6098.4951	7944.875	1677.5449	8056.4951	17928.875	3780.5449	6748.4951	3600.875	10900.545	6706.4951	642.875	9838.5449	5475.4951	7584.875	1358.5449	5896.4951	4223.875	1733.5449	2361.4951	-3688.5303	33025.566	8115.875	6397.75	15392.635	11388.28	7954.75	15688.635	8732.2803	8556.75	19316.635	13310.28	3833.75	12514.635	6890.2803	2168.75	9767.6348	4039.2803	-389.92969	7749.0049	-1872.9258	296.07031	7402.0049	-5793.9258	3067.0703	2447.0049	189.07422	-921.10986	9251.8301	-1981.1055	3949.2598	14268.38	10171.125	2762	18979.824	592.33984	-537	15292.825	2716.3398	-2242	6915.8252	-2576.6602	-1003.2646	5731.8203	6029.7598	8054.395	5931.4751	2862.2803	6195.2798	8219.9707	4326.6104	4492.165	14306.17	2381.4346	8889.165	4168.1699	2275.4346	7855.165	6578.1699	1201.4346	8687.165	6103.1699	5621.4346	14493.165	5981.1699	10565.435	2221.22	4393.6201	3340.3604	988.21997	13370.62	5644.3604	8498.2197	4112.6201	3988.3604	4199.2197	-649.37988	6.3603516	-1898.3149	10953.775	8830.7207	-2437.3149	7361.7749	6376.7202	2204.4551	20291.57	6974.0752	2850.3799	12124.755	11880.91	-243.62012	11924.755	5646.9102	-516.62012	11185.755	5140.9102	1826.3799	3954.7549	2189.9102	4664.3799	12516.755	7087.9102	5351.2749	13396.4	11315.035	3090.2749	12768.4	6760.0352	-431.7251	4730.4004	3771.0352	-569.7251	2550.4004	7377.0352	3245.3149	13507.785	7368.8496	3696.115	19198.891	12929.109	9922.1152	4627.8901	5109.1099	12979.115	3293.8901	11498.109	6802.1152	3288.8901	7298.1099	1364.885	19796.734	10094.195	12760.885	6676.7349	8976.1953	3689.885	6894.7349	6306.1948	2077.885	10796.734	18954.195	4002.885	5902.7349	8497.1953	2014.875	9888.0254	6552.6099	4698.875	11796.025	6795.6099	9651.875	-531.97461	8333.6094	9725.0703	4095.1401	10661.975	1856.0701	10377.141	7706.9751	7694.0649	3478	4541.6299	4588.73	19874.02	6368.2949	8346.7305	6099.02	5581.2949	2557.9199	11492.165	9047.6299	2993.9199	14042.165	10421.63	6182.9199	1928.165	8207.6299	1592.9199	1187.165	10213.63	10691.92	2877.165	7809.6299	8918.9199	16491.164	9021.6299	9300.9199	4482.165	7833.6299	5179.9199	10834.165	12522.63	2511.9199	19171.164	3920.6299	10832.75	2693.3047	10374.835	2380.75	6911.3047	11529.835	3382.8899	12216.335	6022.915	3561.675	14652.635	10533.43	8610.6748	4160.6348	6088.4302	10548.675	3650.6348	5496.4302	10399.675	8302.6348	6460.4302	11567.675	2909.6348	6552.4302	11956.675	5141.6348	8944.4297	10212.675	6135.6348	5417.4302	-1840.8101	14074.596	5608.375	805.18994	9701.5957	4831.375	2667.825	2534.4448	4748.0801	3907.9551	17143.74	8772.3047	8114.9551	5517.7402	10327.305	5248.9551	2871.7402	7343.3052	113.30005	9030.3145	-351.86523	10914.3	6719.3149	6073.1348	6781.2998	8241.3145	3441.1348	3174.115	8403.375	6023.96	8442.1152	1613.375	9090.96	12344.115	4925.375	8401.96	7533.1152	6236.375	8659.96	3821.5049	20804.275	3564.0049	2191.5049	20170.275	8022.0049	8046.5049	3320.2749	1055.0049	10667.505	4563.2749	4643.0049	1849.5901	10773.615	11261.785	-237.40991	12050.615	8676.7852
1716.02	11027.225	3302.7305	3763.02	4917.2251	5496.7305	10402.02	5242.2251	5314.7305	8717.8799	6005.71	7816.1699	11728.88	9229.71	13435.17	8520.8799	4003.71	8054.1699	6440.8799	5638.71	7876.1699	4143.645	16017.73	421.58496	9042.6445	3669.73	-359.41504	9132.6445	6289.73	3886.585	5975.645	3698.73	-2784.415	7539.645	2068.73	5097.585	6539.645	1569.73	3305.585	927.64502	996.72998	3671.585	43.64502	20344.73	5917.585	8544.6445	2958.73	-466.41504	1977.645	10989.73	767.58496	11829.645	3492.73	-411.41504	5484.0303	2511.3901	-143.66504	-3524.9697	18475.391	7993.335	-2343.9697	22426.391	6493.335	3540.0303	4617.3901	9554.335	-2350.9697	15050.391	9885.335	-3817.9697	11956.391	8521.335	-937.96973	7447.3901	6489.335	-3482.9697	8694.3906	441.33496	3956.0303	9029.3906	9837.335	-3523.9697	17453.391	8494.335	4709.0303	2837.3901	4005.335	1676.3398	16085.325	3005.1396	2434.9746	354	6522.98	3799.7002	2937.79	7245.6553	2396.4448	9799.6904	8975.2402	10886.445	-422.30957	11085.24	3111.4448	12005.69	10648.24	61.444824	8553.6904	8686.2402	13380.445	-481.30957	8567.2402	8960.4453	2939.6904	11499.24	7087.4448	-370.30957	7754.2402	7529.4448	-2538.3096	7884.2402	1887.3198	21359.811	9043.3652	9164.3203	4944.8101	6049.3652	6142.3198	3981.8101	7736.3652	990.31982	9694.8105	3968.3652	2304.3252	18893.914	5776.3301	7544.3252	4453.915	5216.3301	5390.3848	-2253.4951	-3766.8398	8215.3848	283.50488	1020.1602	13046.385	5248.5049	10321.16	898.38477	-1442.4951	4282.1602	8354.3848	12075.505	9549.1602	54.384766	24306.504	3702.1602	6706.2598	-393.45508	5018.2051	6652.2598	5380.5449	5377.2051	8217.6299	678.91992	6281.7852	2127.6299	17828.92	10588.785	6456.6299	1806.9199	6738.7852	1530.4351	-1693.6152	8959.9951	16609.436	3611.3848	7485.9951	2681.4351	4301.3848	8159.9951	11912.436	3217.3848	7678.9951	4901.5	4228.7451	2112.7402	9939.5	4418.7451	4564.7402	9543.5	7556.7451	5629.7402	5562.5	1409.7451	-342.25977	173.68994	3826.0601	4979.8701	8852.6895	3789.0601	4295.8701	4245.6899	3852.0601	2511.8701	7993.6899	3976.0601	10316.87	-1503.3101	10293.061	5093.8701	12043.016	4124.2749	5568.9248	10223.439	3459.3101	4033.7246	13828.25	4486.8301	10574.34	9507.25	2551.8301	9218.3398	8171.25	8305.8301	7166.3398	6354.25	4065.8301	6955.3398	-3711.7549	5512.9453	7964.4199	6589.585	2674.6548	5127.7197	8578.585	2606.6548	7182.7197	-671.55518	739.64502	3646.3203	362.44482	15434.645	10436.32	10264.445	5037.645	9610.3203	7633.4448	1668.645	11031.32	10323.445	1207.645	2960.3203	7596.855	8038.3398	6278.3901	6459.855	7837.3398	8974.3906	8684.8555	6063.3398	7558.3901	-6459.1201	9126.9199	4253.3149	664.87988	-2738.0801	3735.3149	13658.01	1388.8398	340.37012	4800.0098	2812.8398	2125.3701	8044.0098	7369.8398	5806.3701	4277.0098	6029.8398	6527.3701	8268.0098	1896.8398	6636.3701	1832.25	14349.725	5380.8496	9236.25	10531.725	8317.8496	1607.11	9268.8594	7028.2051	16142.11	5492.8599	4090.2051	12644.11	6980.8599	7805.2051	2589.1099	11416.859	10803.205	7567.1099	4873.8599	6771.2051	10875.11	3082.8599	7867.2051	8284.1895	7002.105	6050.1504	9577.2598	15659.225	6418.0151	10547.76	3484.105	8826.1348	7060.21	3674.6553	12051.605	4871.21	10384.655	14804.605	16621.211	4813.6553	11517.605	-593.79004	-683.34473	16855.605	8054.21	-1908.3447	11952.605	8202.21	3178.6553	7435.605	8415.21	-1647.3447	12396.605	5205.6201	24078.275	10662.365	6642.6201	686.2749	-3999.6348	8090.6201	5234.2749	11480.365	10797.62	5207.2749	8993.3652	3991.3203	80.625	-1478.7246	-466.67969	9086.625	2250.2754	9815.3203	3270.625	20125.275	3445.3203	31.625	888.27539	1191.7549	-692.6748	8815.9551	2357.7549	19.325195	7589.9551	1557.7549	9035.3252	4849.9551	11171.755	3214.3252	9574.9551	12060.755	3470.3252	6180.9551	16810.754	2438.3252	4863.9551	3829.7549	9147.3252	8589.9551	2533.7549	6553.3252	3852.9551	6953.7549	1442.3252	4330.9551	5042.7549	2986.3252	2396.9551	-1427.0146	30067.934	11776.12	10593.955	2414.8896	-1681.4053	5739.9551	8106.8896	5739.5947	7696.9551	9206.8896	5068.5947	1826.9551	3927.8896	-470.40527	658.95508	1691.8896	-1401.4053	1694.1201	10661.445	2392.6904	2891.1201	6397.4453	-897.30957	7025.1201	2665.4453	6419.6904	421.98486	12021.561	3194.3799	-1953.7354	18519.086	5609.5898	2929.77	15831.185	1744.0449	908.77002	15464.185	-717.95508	657.77002	9892.1846	4174.0449	662.85547	8203.4746	629.23438	2798.4702	5761.9551	1558.5703	8990.0547	11659.83	4442.3652	764.54492	11657.37	5096.5996	8987.5449	4353.3701	672.59961	7002.5449	6137.3701	1974.5996	7336.5449	8170.3701	7572.5996	12702.545	7305.3701	10861.6	-885.45508	7601.5752	5780.0098	-1240.4551	16333.575	6621.0098	7043.5449	4427.5752	7828.0098	629.54492	191.5752	1417.0098	1241.8101	11406.665	5819.6748	1055.8101	8329.665	2914.6748	-1310.3301	20854.379	11047.455	3411.46	15874.575	7307.3945	370.45996	12753.575	-2998.6055	310.45996	16867.574	-608.60547	3392.46	6258.5752	-2797.6055	2693.46	19101.574	638.39453	3886.105	22563.395	8788.2305	5035.105	17760.395	4967.2305	-877.89502	11871.395	648.23047	948.10498	12676.395	5199.2305	1524.165	19666.004	7325.2148	2978.3149	13168.314	13702.55	6441.3149	1013.3149	3985.5498	8621.3145	829.31494	7526.5498	4407.3149	1308.3149	6179.5498	51.300049	24321.564	11055.279	11409.3	6564.5649	7870.2798	970.30005	9157.5645	5754.2798	1959.3	9680.5645	9681.2793	4890.2998	4230.5649	8519.2793	216.01514	12290.279	-2132.165	1443.0151	16798.279	3860.835	1940.0151	9302.2793	2341.835	9203.4395	2973.4551	6954.5151	2674.4399	9387.4551	5984.5151	10404.561	1786.3149	6886.9248	3286.79	19427.766	6515.605	9470.79	5855.7651	4059.605	3966.01	10908.189	10162.3	3841.01	15430.189	11767.3	6351.0098	5085.1899	7373.2998	909.01001	2594.1899	12467.3	11691.01	4852.1899	7876.2998	6091.0098	17892.189	9438.2998	11201.01	6142.1899	8937.2998	4651.0098	9404.1895	12289.3	9911.0098	4386.1899	8276.2998	12693.615	3980.6401	2705.1748	1985.615	8887.6406	8087.1748	3293.1001	14499.075	8139.8301	3112.3301	13949.375	4063.8252	8950.3301	7556.375	5066.8252	10400.33	4797.375	2883.8252	7656.3301	5458.375	3838.8252	9451.3301	3884.375	3913.8252	12420.33	7717.375	3934.8252	7926.3301	6227.375	994.8252	2770.3701	12365.865	6574.7798	8101.3701	5696.8652	7184.7798	6031.5801	4066.02	6821.7002	7724.7998	5831.1748	2834.3398	9289.7998	2961.1748	9798.3398	4883.7998	-499.8252	9859.3398	1592.0149	9935.9248	2105.9346	12177.015	4949.9248	4623.9346	5063.0146	12838.925	5146.9346	2922.0901	12231.915	4392.4551	9813.0898	4262.915	4308.4551	12827.09	4896.915	2595.4551	8328.0898	8431.915	7576.4551	4756.665	15940.609	7844.1948	3072.665	15081.609	13266.195	8056.665	1949.6099	5812.1948	9042.665	4000.6099	8165.1948	570.47998	9749.1055	13066.77	-444.52002	9832.1055	10427.77
793.17505	7871.3052	4095.5146	5908.1748	1496.3052	5632.5146	10123.175	2845.3052	5907.5146	8025.125	4843.21	8977.2402	14652.125	11751.21	13452.24	8609.125	3793.21	9542.2402	5318.125	3562.21	9921.2402	4243.9751	14131.311	2446.9248	8094.9751	6189.3101	1359.9248	7916.9751	5407.3101	5090.9248	7975.9751	5168.3101	1015.9248	6958.9751	4847.3101	6013.9248	5223.9751	2411.3101	6610.9248	-529.0249	2685.3101	6144.9248	-135.0249	15896.311	6456.9248	6025.9751	3792.3101	3137.9248	21.975098	9927.3105	629.9248	1818.9751	2123.3101	5202.9248	7161.7051	3670.7949	-1805.3555	-2811.2949	20685.795	2856.6445	-237.29492	22758.795	5176.6445	5420.7051	3692.7949	7478.6445	-114.29492	13195.795	5169.6445	-1823.2949	11011.795	2905.6445	-1931.2949	7191.7949	2308.6445	2618.7051	3530.7949	-1474.3555	4110.7051	6926.7949	8501.6445	-1791.2949	14412.795	1624.6445	7951.7051	6254.7949	2517.6445	-1181.4849	15108.27	5040.3447	975.67969	1542.5996	5149.1899	1026.645	7456.1748	10433.785	5565.6299	13923.375	17351.07	13409.63	2563.375	10471.07	6305.6299	18915.375	10390.07	2897.6299	21203.375	12066.07	15556.63	3197.375	10379.07	13414.63	3897.375	13716.07	10287.63	3501.375	9438.0703	7549.6299	2818.375	10391.07	2527.6099	20301.051	6533.4951	8556.6094	2495.0498	4062.4951	6162.6099	2219.0498	6517.4951	173.60986	6581.0498	3452.4951	3377.7151	16408.654	8108.5151	8603.7148	5810.6548	9217.5156	2579.165	-2374.6201	-2265.6055	7476.165	-1543.6201	857.39453	9202.165	6149.3799	9671.3945	-957.83496	-324.62012	5063.3945	11140.165	6750.3799	8820.3945	-944.83496	21405.379	3987.3945	3981.2749	-2178.165	8371.79	4903.2749	-1262.165	10466.79	9135.0449	4219.5752	2732	3862.0449	18771.574	9348	8497.0449	-882.4248	4987	1272.635	1293.3252	9146.5098	17329.635	4590.3252	10410.51	6603.6348	3837.3252	11751.51	10137.635	6341.3252	9821.5098	5178.3999	6373.1499	5439.9502	12146.4	3651.1499	8506.9502	11399.4	4996.1499	7197.9502	7044.3999	438.1499	2491.9502	3438.425	1562.0952	342.06543	10480.425	2314.0952	5001.0654	8273.4248	840.09521	464.06543	6435.4248	3215.0952	6149.0654	287.42505	5353.0952	-365.93457	3227.3452	-165.31543	3834.6748	7368.0752	7681.0801	5408.3848	9261.375	6554.4102	7206.6851	8770.375	6434.4102	8476.6855	9606.375	4219.4102	3992.6851	3137.375	5089.4102	8187.6851	-2997.8799	8703.7656	8956.5996	9894.0957	2473.645	3359.2949	9094.0957	3670.645	5401.2949	-330.65991	1768.1201	11653.436	2630.3401	24909.121	14195.436	11527.34	5174.1201	12719.436	6729.3398	3184.1201	11171.436	8403.3398	2163.1201	6674.4351	1214.5249	14791.04	3312.2051	-720.4751	10804.04	6709.2051	6808.5249	3934.04	6394.2051	-1918.9551	7607.0195	-3027.8301	6116.0449	-2160.9805	-3607.8301	16037.745	1603.145	879.96484	3811.7451	8205.1445	4503.9648	7854.7451	9563.1445	5335.9648	1258.7451	11429.145	7037.9648	1306.7451	9424.1445	7672.9648	7022.29	5646.2349	4589.9551	7284.29	8912.2344	9132.9551	181.2251	9560.2451	4781.9248	13205.225	8826.2451	5032.9248	10077.225	7731.2451	4537.9248	10241.225	3560.2451	10590.925	5972.2251	5378.2451	3755.9248	12431.225	4219.2451	10401.925	9926.2656	4443.3398	9211.2852	10323.895	11832.8	6254.665	10740.17	2904.52	8670.0654	704.68994	13658.925	12160.74	1897.6899	16794.926	11012.74	14919.689	8846.9248	10005.74	-3505.3101	3719.9248	11211.74	7065.6899	3030.9248	14652.74	9447.6895	5925.9248	5297.7402	6373.6899	5313.9248	8229.7402	3063.2549	23326.855	635.4043	8989.2549	1010.855	-11638.596	8124.2549	5518.855	3177.4043	11831.255	5897.855	-1893.5957	5284.2549	1661.3652	-363.84961	2217.2549	11821.365	1540.1504	12634.255	7289.3652	15352.15	4879.2549	4122.3652	3822.1504	-786.79492	2394.105	4592.7754	815.20508	1378.105	3565.7754	2598.2051	7386.105	-2522.2246	9524.2051	4994.105	3530.7754	8649.2051	4064.105	4065.7754	13416.205	1600.105	233.77539	1496.2051	10931.105	2053.7754	-365.79492	11873.105	1468.7754	3727.2051	2125.105	1364.7754	4446.2051	911.10498	207.77539	986.47021	20648.455	4970.6055	11234.395	-2338.9297	-1377.29	6038.395	9298.0703	5675.71	6628.395	12304.07	4905.71	2259.395	7552.0703	3129.71	600.39502	2777.0703	2895.71	731.64014	5417.9248	3000.0654	1789.6401	5149.9248	2574.0654	6877.6401	2669.9248	8444.0654	2350.335	10776.85	-3835.8809	-1329.8799	13750.8	6229.5947	4667.6948	7717.4648	8140.1846	2650.6948	13957.465	2214.1846	1977.6948	6615.4648	5369.1846	-456.88965	9963.0352	-2912.2852	4112.7402	-3826.5449	4513.5352	8513.9043	9699.8906	7223.7598	89.834961	13477.48	3801.1055	6990.835	1995.48	4395.1055	6763.835	3275.48	6234.1055	9365.835	4483.48	6468.1055	14123.835	4395.48	11849.105	-267.25	7422.6948	1790.9346	-1203.25	14847.695	4749.9346	5952.75	3879.6948	2954.9346	764.75	328.69482	-3326.0654	3564.6851	11073.74	7942.3799	1664.6851	12004.74	5760.3799	3927.2651	23344.904	8117.2549	1991.4302	12937.975	7824.5947	1780.4302	15398.975	1998.5947	577.43018	14104.975	3432.5947	1531.4302	4160.9751	2204.5947	1746.4302	19558.975	3692.5947	1907.4199	20057.945	13844.075	-401.58008	2009.9448	10239.075	-2703.5801	11839.945	4484.0752	-1333.5801	12526.945	7370.0752	3863.2598	16547.975	8796.7998	333.52979	16820.871	9644.585	5350.5298	3754.8701	1034.585	7977.5298	4943.8701	4041.585	1126.5298	2475.8701	3201.585	1212.105	18158.779	8782.8799	12308.105	3237.7798	4663.8799	3656.105	6829.7798	1115.8799	1406.105	6540.7798	12546.88	4926.105	-814.22021	8304.8799	-528.72021	10946.48	5749.6948	805.27979	16781.48	6556.6948	3470.2798	6173.48	7115.6948	4117.8096	3529.3149	6802.8252	-3847.1904	10809.314	4742.8252	9267.585	-343.1748	5962.7402	760.375	18058.285	5496.8901	6394.375	2440.2852	5834.8901	2732.22	9787.0703	10646.135	2405.22	18169.07	9106.1348	2822.22	2548.0698	8111.1348	297.21997	1304.0698	10030.135	12570.22	3388.0698	8366.1348	7328.2197	16429.07	9736.1348	10212.22	6830.0698	9542.1348	3884.22	11303.07	10663.135	8094.2197	6259.0698	5645.1348	13057.73	5668.46	9445.8652	594.72998	7944.46	11640.865	1547.3201	12715.985	8056.0151	4551.645	12929.33	5137.7251	9831.6445	5501.3301	8565.7246	9427.6445	3341.3301	6138.7251	13333.645	5106.3301	7787.7251	11424.645	2329.3301	6475.7251	11819.645	6515.3301	8270.7246	11755.645	4513.3301	6118.7251	1987.5449	16613.41	5472.7598	9857.5449	7689.4102	6895.7598	6646.0049	1371.54	6158.21	10677.235	1650.1548	1889.4951	5881.2354	5348.1548	8802.4951	3307.2351	2572.1548	8964.4951	364.00488	8145.0698	5177.5298	10522.005	4666.0698	8523.5293	9907.0049	4013.0698	5342.5298	-864.62988	13800.18	7042.7251	5109.3701	3024.1802	6080.7251	8838.3701	5148.1802	9775.7246	6338.3701	4810.1802	8137.7251	4080.0649	15908.715	11409.109	2074.0649	14921.715	8244.1094	1656.0649	9388.7148	6372.1099	10999.064	2781.7148	8015.1099	-454.07007	10059.71	10245.525	-494.07007	5948.71	5351.5249
830.89502	8789.5703	4789.5	4040.895	871.56982	4248.5	8104.895	2575.5698	6769.5	12711.805	3829.8999	5939.2451	17161.805	11683.9	16710.246	2650.8049	12677.9	9355.2451	8367.8047	2219.8999	8949.2451	2918.1802	14840.189	4207.7852	6947.1802	5559.1899	4570.7852	8097.1802	6654.1899	8142.7852	6524.1802	1517.1899	1790.7852	8319.1797	5154.1899	10352.785	4940.1802	3727.1899	5294.7852	206.18018	2418.1899	6453.7852	-247.81982	18431.189	11051.785	6195.1802	4106.1899	3652.7852	706.18018	11318.189	4487.7852	-45.819824	905.18994	8159.7852	4202.3599	1208.3901	-132.11523	-3815.6401	18883.391	6209.8848	-1973.6401	21086.391	4860.8848	3538.3599	1242.3901	8213.8848	-868.64014	8670.3906	9965.8848	-2629.6401	7082.3901	5772.8848	-1028.6401	7113.3901	3057.8848	3052.3599	-2075.6099	-12.115234	2220.3599	6836.3901	13443.885	-1516.6401	12841.391	3497.8848	3381.3599	778.39014	6439.8848	-3142.2354	12096.75	7360.0298	6115.1201	3815.8799	5525.085	1051.2451	9066.4648	3978.2549	3388.0151	11417.835	13257.675	11184.016	-1588.165	11922.675	4442.0151	9712.835	13574.675	2572.0151	6435.835	12369.675	13462.016	-2197.165	11414.675	10771.016	-1877.165	11496.675	5185.0151	-1631.165	10735.675	5695.0151	-3604.165	10653.675	2427.9648	18644.695	4495.8945	10296.965	3184.6948	3064.8945	8979.9648	3226.6948	5168.8945	1960.9648	12100.695	999.89453	4489.2251	16886.705	7239.9849	11295.225	6177.7051	8292.9844	-287.37012	186.22021	-1684.3101	2479.6299	1461.2202	2157.6899	-3481.3701	30376.221	15147.689	-3183.3701	2607.2202	11623.689	9321.6299	6095.2202	11263.689	-3058.3701	20846.221	6130.6899	3349.3052	2052.5698	6019.3501	4117.3052	2480.5698	5723.3501	4950.4702	7048.6152	4583.5752	1336.4702	24699.615	9653.5752	4152.4702	7291.6152	2606.5752	-1089.3501	3812.2651	11084.825	12604.65	8373.2656	8704.8252	-2819.3501	13338.266	11561.825	7961.6499	6459.2651	10494.825	2888.6152	4411.335	5314.0547	8922.6152	3810.335	6889.0547	7266.6152	3874.335	7471.0547	6064.6152	1437.335	419.05469	-371.75	4196.2949	1928.2998	8482.25	3054.2949	6607.2998	2823.25	4066.2949	3929.2998	3375.25	3513.2949	9817.2998	-2829.75	8708.2949	4480.2998	12707.22	4930.5801	1378.0752	8430.8447	2941.2251	4095.9346	13357.805	5251.9048	8337.2051	9034.8047	6009.9048	9667.2051	10443.805	3813.9048	5212.2051	6984.8047	4818.9048	8815.2051	308.2749	8707.6445	10012.825	10687.905	5911.6548	-664.46973	10299.905	2475.6548	5772.5303	-269.87988	2934.5352	7243.2305	2439.1201	14855.535	9073.2305	11753.12	5956.5352	9521.2305	9656.1201	4133.5352	7564.2305	9316.1201	3175.5352	2097.2305	2109.26	16983.975	7299.5049	5692.2598	9157.9746	8090.5049	7786.2598	4037.9751	6928.5049	-1993.8901	18193.975	1429.6602	4552.1099	2531.9751	-1324.3398	15462.515	2364.895	1513.5952	4049.5149	6907.895	6620.5952	9092.5146	6369.895	8180.5952	1538.5149	10321.895	7609.5952	5868.5146	8658.8945	11186.596	7306.855	6402.4248	4205.8047	9146.8555	9250.4248	8455.8047	78.439941	7910.75	6387.2852	11503.439	4393.75	3598.2852	10836.439	4294.75	3900.2852	11475.439	2916.75	10181.285	6988.4399	2966.75	3982.2852	12230.439	4294.75	11619.285	2347.1152	5476.0098	6773.7246	5281.5	16778.586	4399.4697	12920.66	7463.355	5939.1748	1950.6602	13311.745	10036.24	4320.6602	17587.746	8911.2402	19821.66	11575.745	7466.2402	-1642.3398	3821.7451	12558.24	10133.66	6838.7451	9882.2402	11152.66	6155.7451	7628.2402	9691.6602	5296.7451	5931.2402	4085.1548	19583.68	8369.8604	6711.1548	1503.6802	-6515.1396	7022.1548	4759.6802	4178.8604	13765.154	7349.6802	1915.8604	2875.6948	1902.5649	5079.5752	-443.30518	10726.564	6344.5752	10356.695	7245.5649	21889.574	2631.6948	3378.5649	6245.5752	1550.3701	2907.5298	7539.8096	969.37012	576.52979	7717.8096	1009.3701	5364.5298	2453.8096	7993.3701	3623.5298	4422.8096	7986.3701	3343.5298	8135.8096	12993.37	3730.5298	4475.8096	1906.3701	11750.529	5212.8096	2615.3701	7769.5298	4576.8096	5453.3701	2707.5298	3780.8096	3670.3701	1817.5298	4234.8096	1448.54	30293.566	6183.1992	7579.4951	4459.2651	341.50977	1793.4951	17287.266	8769.5098	1070.4951	19327.266	10606.51	-2916.5049	11569.266	6584.5098	-4362.5049	6349.2651	4078.5098	-1253.585	13427.83	91.109375	-24.584961	11382.83	-5048.8906	4139.415	7544.8301	160.10938	156.66504	6004.7754	1254.25	-2275.6504	16566.496	3723.1543	3250.8101	13302.515	2200.2148	699.81006	9684.5146	-526.78516	2272.8101	7394.5146	-1022.7852	2280.7251	8689.4248	6988.2354	6510.75	5778.395	-1205.1699	8588.7793	7230.8999	6065.25	1861.1748	7321.1201	3080.9502	7406.1748	-196.87988	2873.9502	3351.1748	1739.1201	6914.9502	8408.1748	2654.1201	4157.9502	7904.1748	8539.1201	11277.95	1599.3101	8951.5547	1783.375	302.31006	17124.555	6852.375	7871.3101	3029.5552	4383.375	3153.3101	1450.5552	126.375	2031.49	11857.779	8250.4102	289.48999	8818.7793	2209.4102	3244.6499	19789.496	7375.4297	3937.0649	11941.685	12999.395	177.06494	11903.685	3556.3945	1745.0649	17167.684	6659.3945	2540.0649	1212.6846	2641.3945	2998.0649	14348.685	9124.3945	6099.8901	20076.746	12498.4	14196.891	2697.7451	5119.4004	2723.8901	8370.7451	33.400391	1460.8901	14660.745	5510.4004	-778.02002	13876.305	4221.79	3723.7349	14930.035	14145.04	5124.7349	4597.0352	3712.04	8374.7344	6372.0352	9054.04	1570.7349	3235.0352	7256.04	-47.470215	18297.314	10176.115	9903.5293	3078.3149	7750.1152	2109.5298	7211.3149	2654.1152	2234.5298	7347.3149	13233.115	3565.5298	740.31494	9958.1152	3764.45	11729.07	109.0498	3446.45	16483.07	5493.0498	1337.45	14941.07	2803.0498	10049.725	3367.5151	7777.9751	2170.7251	8953.5156	5575.9751	8034.1699	4892.2451	5969.5151	4229.875	20146.176	10173.346	7428.875	3595.1748	5548.3452	5273.7148	6963.0146	8534.0254	5344.7148	17452.016	7922.0249	3125.7151	3487.0149	7951.0249	1164.7151	1784.0149	9231.0254	3184.7151	17993.016	9134.0254	8193.7148	19609.016	8735.0254	8138.7148	6803.0146	8831.0254	5812.7148	10806.015	10899.025	291.71509	2507.0149	4734.0249	10565.505	4966.7651	10877.25	180.50488	9260.7656	12922.25	1831.5	13162.7	9462.3799	2315.2649	11699.564	7857.3799	8615.2646	3452.5649	8109.3799	9703.2646	3633.5649	6222.3799	10558.265	1670.5649	6862.3799	9906.2646	1372.5649	7301.3799	8082.2646	1393.5649	6076.3799	7321.2646	6862.5649	7068.3799	652.06494	12923.865	5953.8501	8214.0645	3438.8652	6394.8501	4378.125	4130.0552	3752.3701	11689.03	1493.5752	398.875	7588.0303	4377.5752	7131.875	2457.03	3101.5752	6517.875	-500.88477	12072.53	2186.8799	7378.1152	5660.5303	7324.8799	8001.1152	4743.5303	4781.8799	1299.3149	12974.99	7645.9951	7616.3149	6427.9902	8180.9951	9065.3145	7870.9902	10941.995	6248.3149	12367.99	9588.9951	3939.325	16174.005	5323.1899	3383.325	18036.004	9498.1895	1523.325	12142.005	3730.1899	9001.3252	2999.0049	6988.1899	2770.9399	10302.005	10931.484	990.93994	7315.0049	4101.4849
1942.01	6687.9399	7195.7402	7683.0098	4183.9399	8980.7402	11308.01	3691.9399	9836.7402	12530.24	3030.4902	8456.6895	14119.24	7776.4902	12906.689	9249.2402	4044.4902	7139.6899	6324.2402	4789.4902	8944.6895	1872.415	14321.915	4287.7549	8859.415	3579.915	3773.7549	8114.415	973.91504	9342.7549	7455.415	540.91504	2585.7549	5688.415	4363.915	9979.7549	4306.415	2775.915	7769.7549	-980.58496	135.91504	7010.7549	-1638.585	14597.915	7917.7549	7569.415	1494.915	6291.7549	-911.58496	9539.915	6000.7549	989.41504	4815.915	7748.7549	13111.545	2095.2402	725.79492	545.54492	16182.24	6481.7949	2568.5449	20902.24	5938.7949	7408.5449	3034.2402	8623.7949	2645.5449	10315.24	12160.795	2346.5449	11289.24	6628.7949	2658.5449	7502.2402	1898.7949	7019.5449	813.24023	1074.7949	5392.5449	8702.2402	9547.7949	3202.5449	12153.24	6905.7949	9585.5449	3856.2402	3211.7949	4237.8799	4286.5146	3212.0752	5303.3501	1890.75	1688.125	3115.52	12508.471	2499.2051	5313.25	13077.195	12975.52	7107.25	8333.1953	7262.52	4710.25	13093.195	10737.52	1680.25	13836.195	10225.52	9080.25	3386.1953	6028.52	12204.25	-1134.8047	10896.52	7188.25	-830.80469	10547.52	7190.25	-3067.8047	9460.5195	2630.7549	19432.07	6940.875	11865.755	4274.0698	5724.875	7400.7549	2514.0698	8382.875	439.75488	11912.07	3679.875	5445.2148	14548.971	7450.9346	9416.2148	3542.9702	11274.935	3097.9248	-39.390137	168.06982	9275.9248	2352.6099	6356.0698	-52.075195	25864.609	15570.07	-192.0752	841.60986	12283.07	11517.925	6350.6099	12504.07	-312.0752	22092.609	9189.0703	3029.2852	2799.2202	5226.4648	223.28516	3307.2202	6233.4648	9461.1201	819.07031	6611.3848	4827.1201	23439.07	12516.385	9266.1201	-1786.9297	4546.3848	-2182.335	2262.1401	9958.3604	10405.665	7065.1401	7950.3604	-3907.335	11208.141	6745.3604	6255.665	6426.1401	7763.3604	1336.925	10514.43	4256.9199	6087.9248	11866.43	6304.9199	11939.925	6485.4302	8706.9199	6639.9248	2608.4302	2163.9199	478.66504	4973.415	3178.9448	9524.665	3212.415	7570.9448	5695.665	446.41504	4419.9448	4385.665	1724.415	7263.9448	1154.665	5888.415	1637.9448	13462.95	20.660156	3490.1445	10246.189	2689.3149	8329.7598	14025.945	6306.4751	8855.1055	12664.945	5389.4751	8640.1055	11630.945	5001.4751	6894.105	8468.9453	5793.4751	8471.1055	552.6001	9196.75	2699.125	7525.25	6050.21	3901.1401	9145.25	6181.21	9034.1406	153.83008	-1245.4248	11271.891	75.830078	21027.574	10294.891	9997.8301	5263.5752	12213.891	6685.8301	3107.5752	11731.891	7483.8301	-638.4248	5787.8901	3311.0801	9729.21	5965.9048	2299.0801	7970.21	6609.9048	6817.0801	4983.21	5498.9048	-2967.6748	6873.9551	805.19531	3238.3252	-7201.0449	898.19531	15481.525	2372.4648	1442.4399	5457.5249	7425.4648	5479.4399	10295.525	6790.4648	10831.439	1370.5249	9254.4648	6574.4399	1038.5249	20775.465	9681.4395	6307.605	4751.8901	7743.4502	6780.605	8843.8906	11414.45	-1614.665	6643.6201	403.95508	12621.335	5347.6201	1513.9551	9377.335	6372.6201	2122.9551	7330.335	6898.6201	5344.9551	5013.335	6108.6201	2549.9551	11278.335	5089.6201	2773.9551	2680.0601	11730.721	5225.6899	8895.6299	16019.71	4244.0996	16037.346	4821.0752	13150.965	1005.8848	12663.805	13544.09	3485.8848	17528.805	10891.09	14940.885	10754.805	8815.0898	-2185.1152	2732.8052	10487.09	9116.8848	3010.8052	10652.09	8762.8848	5544.8052	6942.0898	7393.8848	5728.8052	8360.0898	5671.4399	13645.54	2349.6504	8449.4395	-9236.46	-7806.3496	9086.4395	-3894.46	6612.6504	10884.439	-3000.46	3155.6504	-3424.4248	9695.3398	3837.9648	246.5752	7354.3398	3976.9648	11345.575	7818.3398	19507.965	4179.5752	2475.3398	3743.9648	-1804.7598	153.375	7880.7549	196.24023	1489.375	4957.7549	2662.2402	5697.375	2938.7549	6959.2402	5016.375	2387.7549	8963.2402	2479.375	4988.7549	13993.24	3889.375	4474.7549	1538.2402	11490.375	6129.7549	-870.75977	8871.375	6352.7549	7265.2402	1753.375	2999.7549	3313.2402	1498.375	4507.7549	-4852.2549	33297.766	10368.645	10341.165	-694.55957	-832.73535	3469.165	10626.44	4875.2646	7925.165	9550.4404	1038.2646	2579.165	7485.4404	1345.2646	1222.165	3129.4404	757.26465	3063.0449	13093.58	8562.5703	3910.0449	10169.58	3708.5703	8853.0449	9368.5801	8611.5703	-1813.79	14757.314	6888.0049	-2299.7803	11715.265	7484.2998	2073.2148	15192.955	3108.4951	-123.78516	16674.955	1187.4951	-81.785156	13473.955	1570.4951	826.46484	11122.67	-1793.7754	11880.064	2095.25	-589.3457	8184.9102	8341.96	5963.9746	1630.2598	9924.2793	-1478.3809	8221.2598	1156.2798	-3330.3809	8614.2598	-166.72021	-2053.3809	6004.2598	6127.2798	1999.6191	10997.26	12959.279	9701.6191	-1730.9399	10642.13	6481.71	-2810.9399	20606.129	7478.71	7792.0601	4271.1299	5805.71	247.06006	1240.1299	2350.71	3522.5801	12305.885	8720.71	4557.5801	10349.885	5082.71	2996.9351	23114.49	8023.8101	6787.6299	11940.425	11566.385	4258.6299	7422.4248	2964.3848	3071.6299	14705.425	6420.3848	4219.6299	2606.4248	775.38477	4476.6299	15697.425	4932.3848	5801.1152	23956.51	12995.971	14904.115	2519.5098	6908.9702	2237.1152	11051.51	6189.9702	3606.1152	11487.51	12751.971	1251.0698	19951.324	7615.125	2407.1348	14114.875	14453.38	7350.1348	3550.875	5291.3799	8647.1348	2479.875	8786.3799	3299.1348	-138.125	8685.3799	-1582.2402	18134.344	11210.365	9855.7598	2515.3447	5235.3652	432.75977	6251.3447	2624.3652	-784.24023	6607.3447	11639.365	1952.7598	-1348.6553	5359.3652	-1928.0552	7959.6953	-549.08496	4783.9448	2524.6953	-599.08496	-1425.0552	10769.695	7210.915	8331.2197	2333.0098	8783.1748	521.21997	10992.01	7981.1748	7983.855	6465.0552	6839.645	4003.9351	23932.801	9225.7852	8111.9351	3790.7998	4697.7852	35.615234	12778.445	8614.7207	1367.6152	17383.445	9478.7207	-1242.3848	1258.4451	9211.7207	-1045.3848	4547.4453	10172.721	-197.38477	15252.445	7923.7202	7069.6152	14475.445	6607.7202	7755.6152	5964.4453	11667.721	4100.6152	11856.445	12817.721	-1271.3848	2040.4451	5544.7202	13765.965	5299.5049	8021.9302	2658.9651	8472.5049	7704.9302	1631.54	13687.35	5788.4102	2670.395	13700.1	8178.585	10261.395	2983.1001	8367.585	8997.3945	4561.1001	7964.585	418.39502	17768.1	9781.585	8365.3945	1123.1001	6292.585	-24.60498	9.1000977	8095.585	5035.395	8274.0996	6703.585	-179.4248	13896.945	6208.1802	8531.5752	4174.9448	4969.1802	3694.3501	2764.46	2166.415	10368.135	2552.585	651.41992	7797.1348	6312.585	10922.42	4576.1348	3678.585	10574.42	-170.26001	8893.1152	3162.8301	4440.7402	11544.115	8124.8301	9125.7402	4202.1152	4267.8301	1173.1699	9557.6299	8176.23	6171.1699	3983.6299	8123.23	9699.1699	7505.6299	6433.23	507.16992	15858.63	8624.2305	3247.645	15918.225	8233.5352	3286.645	14660.225	10770.535	1869.645	10245.225	4949.5352	11705.645	2916.2251	7273.5352	-309.61011	8105.4902	11369.645	-304.61011	4420.4902	6523.645
1249.915	11863.045	8033.3101	4108.915	5082.0449	8799.3105	7554.915	6435.0449	11177.311	8388.6445	3532.0801	1625.3203	11558.645	8913.0801	10076.32	7854.645	3531.0801	2997.3203	5748.645	3845.0801	5293.3203	2327.375	18781.766	5184.3999	7163.375	5554.7651	3881.3999	437.375	13991.766	8419.4004	5878.375	3061.7651	3015.3999	6912.375	3536.7651	11733.4	4250.375	2619.7651	6415.3999	-889.625	1106.7651	12956.4	-764.625	17537.766	9408.4004	7240.375	1946.7651	4725.3999	120.375	9880.7656	4511.3999	1677.375	2845.7651	9583.4004	9785.6602	64.394531	-1560.3999	-28.340088	10270.395	2523.6001	1705.6599	19741.395	4838.6001	7772.6602	-2.6054688	5100.6001	2792.6599	10984.395	6866.6001	984.65991	5674.3945	2667.6001	1801.6599	5265.3945	2847.6001	5742.6602	-2022.6055	-523.3999	7836.6602	6421.3945	9432.5996	1506.6599	9649.3945	4289.6001	8852.6602	2012.3945	2585.6001	7027.375	5801.3301	5430.46	2604.8701	2988.5952	4043.8252	-491.50488	15439.2	5488.0449	4132.7402	16185.085	11358.98	6938.7402	11330.085	8939.9805	4622.7402	19315.086	6868.98	2556.74	15983.085	9084.9805	13117.74	2457.085	6513.98	12839.74	3677.085	10536.98	7612.7402	4520.085	8948.9805	6822.7402	3590.085	7725.98	5860.5547	22055.574	7339.6299	10882.555	5706.5752	5249.6299	12630.555	5270.5752	7544.6299	3946.5549	13847.575	685.62988	5355.0947	14437.811	7582.0596	8671.0947	2827.8101	9351.0596	1239.7051	-2056.2305	-13.129883	5239.7051	-1631.2305	1337.8701	136.70508	25751.77	9332.8701	-2838.2949	14.769531	8643.8701	10601.705	3378.7695	8412.8701	-2696.2949	21635.77	6738.8701	3759.085	-581.56494	5957.4702	-439.91504	1068.4351	8039.4702	9469.71	1319.415	8076.5498	3191.71	17997.414	12718.55	6538.71	2152.415	7871.5498	1914.325	1511.2451	8610.665	17675.324	4578.2451	10453.665	3265.325	6764.2451	7659.665	10980.325	5597.2451	6414.665	4569.105	1549.3047	4879.1553	11000.105	3103.3047	8893.1553	11500.105	5231.3047	9004.1553	3840.105	1346.3047	1401.1553	2567.585	4005.0151	3273.96	10897.585	3530.0151	5877.96	7603.585	2078.0151	4332.96	8663.585	1408.0151	9462.96	2906.585	6348.0151	3875.96	8021.7598	6587.9902	7201.335	8172.8848	1489.3301	6786.4248	10993.005	2420.9102	10107.295	8409.0049	2723.9102	6225.2949	10473.005	3573.9102	5183.2949	4638.0049	3912.9102	8613.2949	-1852.2949	8816.2998	7557	8423.04	1417.8701	9285.665	10721.04	-173.12988	6218.665	-2443.5449	3281.3701	5164.5947	-305.54492	21515.371	6340.5947	12331.455	8718.3701	5751.5947	5009.4551	3845.3701	5232.5947	6112.4551	3786.3701	-1723.4053	1306.6699	14982.41	5827.1099	5243.6699	8281.4102	8378.1094	8135.6699	5196.4102	7544.1099	-2017.3901	5414.8301	1490.7002	3313.6099	-6707.1699	2631.7002	12961.145	4132.9849	-215.04004	5358.145	6892.9849	5484.96	10780.145	6686.9849	8582.96	2507.145	14006.984	6214.96	2500.145	20766.984	9444.96	8478.1953	4379.1899	3340.085	6804.1948	8865.1895	10490.085	98.050049	8395.1699	4448.5352	12198.05	5708.1699	2052.5352	11776.05	5249.1699	5859.5352	9017.0498	4573.1699	8382.5352	6236.0498	2562.1699	2319.5352	8608.0498	3399.1699	5834.5352	-969.66504	17756.426	9942.2148	11194.08	12675	4502.7148	15314.346	5801.29	10184.165	3763.125	12982.47	9483.2949	3489.125	15421.47	9304.2949	16156.125	7348.4697	6450.2949	-573.875	-352.53027	13311.295	6708.125	-164.53027	10639.295	12034.125	2818.4697	7993.2949	8794.125	869.46973	8303.2949	5589.7798	15720.665	7740.6504	10596.779	-1695.335	-6532.3496	10996.779	3828.665	5806.6504	11947.779	6221.665	6925.6504	-4030.7598	10037.49	655.36523	-2242.7598	10827.49	1154.3652	10121.24	10585.49	14602.365	3011.2402	3123.4902	4261.3652	-153.11523	-394.08008	10996.85	863.88477	-290.08008	11578.85	1596.8848	3826.9199	7616.8501	2922.8848	8900.9199	6059.8501	7726.8848	2522.9199	8982.8496	13671.885	830.91992	5420.8501	1149.8848	6524.9199	9723.8496	3176.8848	3010.9199	8424.8496	5162.8848	1846.9199	6334.8501	5366.8848	-905.08008	4505.8501	-3919.7451	27105.066	2280.3457	8607.5947	758.46973	2595.7646	5048.5947	13071.47	7691.7646	12017.595	785.46973	5070.7646	1488.5947	8405.4697	6687.7646	-2856.4053	8014.4697	6141.7646	15.484863	10672.585	1117.5098	1136.4849	9882.585	-3298.4902	6487.4849	4644.585	3801.5098	3889.23	14876.385	3271.8096	2253.6851	17208.621	9018.2598	2551.2749	17063.484	6622.8301	-516.7251	15902.485	4413.8301	1034.2749	13005.485	3554.8301	2198.2251	8190.3203	3997.9551	7014.8052	6518.165	9983.8047	11190.755	7560.895	5234.6104	4047.28	13406.295	8399.3096	10682.28	3166.2949	6463.3096	9810.2803	6592.2949	8028.3096	10921.28	7467.2949	8530.3096	13965.28	14181.295	13705.31	-618.43994	6749.3848	1949.2402	-707.43994	20719.385	8177.2402	7216.5601	1316.3848	6131.2402	345.56006	-1674.6152	1216.2402	2155.835	11607.225	7860.9648	2996.835	10121.225	5573.9648	5050.6699	17775.871	9317.7852	2842.3901	12763.635	13771.43	-447.60986	9236.6348	7092.4302	1145.3901	10284.635	6631.4302	1516.3901	4049.6348	5432.4302	1764.3901	16405.635	8711.4297	7020.0249	20054.539	12031.79	13163.025	3764.54	6740.79	603.0249	11863.54	6485.79	1281.0249	13171.54	10802.79	1637.96	10697.475	5323.1201	5950.4248	17091.215	10482.09	8453.4248	4188.2148	4335.0898	9527.4248	5526.2148	7244.0898	4111.4248	2584.2148	3056.0898	-1335.4951	23399.865	9064.9395	5554.5049	3839.8652	5725.9399	-191.49512	7856.8652	2244.9399	-547.49512	7702.8652	13960.939	1581.5049	941.86523	7410.9399	5582.7852	503.54492	-4424.8096	8563.7852	1869.5449	-3581.8096	148.78516	11960.545	5806.1904	9832.8398	1747.25	5800.1499	727.84009	9073.25	3018.1499	8213.4854	581.83008	6029.52	-1495.5952	20811.641	9700.8701	3971.4048	1503.6401	3414.8701	2688.4299	9916.4199	7440.1299	2825.4299	15168.42	5288.1299	-56.570068	1491.4199	7338.1299	852.42993	2071.4199	9734.1299	2392.4299	17903.42	6203.1299	8220.4297	18369.42	5208.1299	9351.4297	3138.4199	9428.1299	5562.4297	11094.42	7857.1299	-43.570068	2348.4199	4207.1299	10987.715	5752.7148	6308.96	1474.7151	7687.7148	9545.96	3285.9551	12446.975	6405.875	1691.6201	13621.525	9106.5957	8782.6201	7167.5249	9335.5957	9650.6201	5481.5249	6291.5952	1653.6201	15202.525	8069.5952	6852.6201	4830.5249	8512.5957	-792.37988	1948.5249	9064.5957	7127.6201	7184.5249	6291.5952	2928.155	11322.045	3872.4448	10367.155	630.04492	4815.4448	3012.4651	2513.2349	5302.3848	9097.2197	4100.8701	998.10498	5900.2197	6471.8701	10041.105	3327.22	3116.8701	5955.105	1925.7549	6555.6099	3348.9551	4888.7549	15145.609	7802.9551	10427.755	3524.6099	5643.9551	2621.575	11702.28	5882.5151	6406.5752	8348.2803	7724.5151	11454.575	5252.2803	10581.516	5136.5752	10875.28	10854.516	4799.1948	13789.42	8540.29	3187.1948	14929.42	12179.29	4673.1948	5229.4199	5959.29	11541.195	3891.4199	9351.29	2054.175	8208.4805	8548.0645	1779.175	5215.48	6778.0649
8326.2451	3416.1001	6592.3149	5044.2451	5174.1001	9463.3145	10204.245	5258.1001	10145.314	12799.29	3977.875	7660.52	13768.29	9281.875	12565.52	3100.29	11600.875	4730.52	9291.29	2200.875	8341.5195	-877.91504	20157.414	9172.1602	-2740.915	20367.414	7570.1602	-1218.915	17860.414	7375.1602	3202.085	3204.415	2973.1602	5777.085	4175.415	11503.16	1704.085	5489.415	11094.16	-3408.915	4809.415	10060.16	2043.085	9936.415	11330.16	1415.085	6313.415	6193.1602	-2579.915	14392.415	5528.1602	-993.91504	4311.415	7751.1602	11056.77	3791.3901	-2827.3154	1491.77	21586.391	2006.6846	3670.77	22344.391	2921.6846	10506.77	639.39014	6217.6846	4637.77	8345.3906	6774.6846	5631.77	6049.3901	-3610.3154	3999.77	9280.3906	2324.6846	7184.77	716.39014	-2633.3154	9028.7695	6763.3901	6767.6846	3201.77	13666.391	3496.6846	11665.77	3857.3901	2541.6846	9823.9453	921.54004	2231.4053	2550.5498	13725.814	4818.52	3115.54	13671.445	1369.3652	4203.5649	10940.91	13203.13	13409.564	1933.9102	11623.13	3438.5649	17748.91	11092.13	1403.5649	14678.91	11405.13	8233.5645	8611.9102	6076.1299	12512.564	-130.08984	10739.13	7743.5649	437.91016	8237.1299	4521.5649	1109.9102	8534.1299	3340.915	14608.695	-2034.9004	10236.915	5842.6948	943.09961	9819.915	5725.6948	2356.0996	2412.915	11908.695	-1871.9004	2971.3149	14819.88	3727.3848	10000.314	4104.8799	7449.3848	855.16504	-1723.6948	-4784.9404	5410.165	194.30518	-2125.9404	6217.165	15014.305	9108.0596	-2256.835	627.30518	8667.0596	11459.165	3944.3052	4989.0596	-3615.835	20040.305	1150.0596	4246.8398	2094.355	7263.2998	-292.16016	1323.355	8515.2998	10347.16	3677.8799	5678.5298	1808.1602	20110.879	9798.5293	6181.1602	2195.8799	5859.5298	1416.3	462.3999	7498.2949	13090.3	6088.3999	4502.2949	16.300049	10015.4	9149.2949	11105.3	4884.3999	7151.2949	2461.9399	6424.6802	4225.5596	10364.939	3442.6802	8649.5596	12095.939	7582.6802	10955.56	4266.9399	2219.6802	3772.5596	3117.7402	2859.5498	1642.9053	9797.7402	3848.5498	6217.9053	7086.7402	3907.5498	1820.9053	8298.7402	3776.5498	7204.9053	2941.7402	5128.5498	-146.09473	11310.535	3688.0898	5228.915	4094.4102	951.16504	4907.1099	14123.255	1975.6802	7815.5298	10829.255	1834.6802	8531.5293	4588.2549	9405.6797	8321.5293	6472.2549	4875.6802	7343.5298	-2197.2852	5566.6445	6272.6953	7791.7251	4275.6899	5657.9448	12876.725	2529.6899	6225.9448	1582.855	1321.1802	12057.939	3085.855	26198.18	11755.939	11777.855	5277.1802	9997.9395	7845.855	6423.1802	9590.9395	9965.8555	5243.1802	3660.9399	10995.225	1895.5049	7100.2949	3785.2251	9220.5049	7165.2949	8272.2246	2820.5049	8328.2949	-2117.52	8886.5352	4487.1299	6071.48	-4302.4648	3731.1299	14800.86	3822.645	1242.8398	3767.8601	5608.645	6221.8398	10707.86	6750.645	8900.8398	3389.8601	8317.6445	6630.8398	1650.8601	18433.645	14297.84	5514.6899	11377.83	5296.1948	6296.6899	9105.8301	11017.195	-1791.375	11528	7309.1748	11470.625	4121	6673.1748	7758.625	6636	6781.1748	8471.625	4677	10532.175	4211.625	4050	4816.1748	9873.625	5609	8208.1748	1615.0898	13808.96	8956.7949	8765.8252	16098.07	6352.6851	11043.561	3736.5098	11675.734	3525.02	13336.37	9946.335	3015.02	13727.37	11450.335	19672.02	8632.3701	8385.335	-733.97998	-2122.6299	9776.335	4892.02	1501.3701	9100.335	13433.02	2788.3701	6203.335	8324.0195	2802.3701	12585.335	1519.0596	16229.8	8168.1055	5492.0596	-2662.2002	-4657.8945	6191.0596	3599.7998	7505.1055	7271.0596	3283.7998	6155.1055	210.95508	4176.4854	-2149.875	1223.9551	8608.4854	-1205.875	10584.955	3869.4854	13149.125	5664.9551	-2135.5146	162.125	-1577.5249	1854.4648	7787.9648	-103.5249	4246.4648	9667.9648	1940.4751	10739.465	4996.9648	820.4751	14336.465	5087.9648	5237.4751	4398.4648	8301.9648	13404.475	5463.4648	4149.9648	1239.4751	12292.465	10422.965	5841.4751	3377.4648	6009.9648	5568.4751	4782.4648	5299.9648	3586.4751	3330.4648	1817.9648	-2839.6553	35602.281	11407.255	9027.4951	-35.834961	1729.0146	5895.4951	12715.165	12183.015	12345.495	455.16504	4584.0146	-50.504883	8378.165	6164.0146	-418.50488	6397.165	5825.0146	1870.1152	7437.7402	1170.2354	3809.1152	7239.7402	-790.76465	5321.1152	3143.7402	3935.2354	-453.81006	13531.936	1056.0703	-1637.2197	13769.48	5296.7354	3261.4351	16607.699	4844.2148	1733.4351	17795.699	1092.2148	2092.4351	14306.7	1986.2148	2649.7549	8533.4248	5332.1748	6865.2949	6204.7148	-2295.3809	10626.51	9543.5352	7050.0151	3743.7549	13057.225	-1131.3203	8687.7549	3094.2251	-2906.3203	9112.7549	3621.2251	-2689.3203	12429.755	2680.2251	-3626.3203	11701.755	11676.225	5357.6797	1956.1499	8321.3252	5054.9551	45.149902	18928.324	7462.9551	8791.1504	6114.3252	3972.9551	2518.1499	2744.3252	3455.9551	2545.5149	10740.505	-247.29004	1429.5149	10814.505	1192.71	3809.2598	19383.18	8659.2598	2382.2202	15292.855	9685.7598	469.22021	12392.855	1314.7598	161.22021	14037.855	4869.7598	865.22021	4653.855	1600.7598	2761.2202	16957.855	8699.7598	9558.0547	11795.45	-442.45508	14554.055	2511.4502	2496.5449	1235.0552	9450.4502	2575.5449	2470.0552	11661.45	8404.5449	5147.5146	14133.07	10468.835	1423.3052	15737.529	12464.04	6022.3052	1220.5298	5912.04	9491.3047	3108.5298	7315.04	4182.3052	588.52979	6353.04	-458.85498	21924.775	10140.95	12932.145	5625.7749	6758.9502	1560.145	8552.7754	4258.9502	229.14502	8866.7754	13275.95	4466.145	987.7749	7647.9502	5553.5249	2102.0098	-2424.4951	12082.525	1928.0098	-1768.4951	1697.5249	12092.01	8038.5049	9857.1152	4110.1899	9408.1201	2928.115	9733.1895	4450.1201	5558.0649	0.77978516	6811.52	2024.6499	18346.311	3272.6553	7604.6499	3148.3101	2506.6553	2847	6157.9702	-2453.5898	2429	13631.971	6781.4102	-297	-2295.0298	6072.4102	697	-170.02979	6514.4102	3199	14485.971	6990.4102	8820	13556.971	5700.4102	8258	3672.9702	6242.4102	4985	7548.9702	9047.4102	-554	-1812.0298	2500.4102	10879.96	4005.165	7570.79	1039.96	8788.165	10950.79	547.8501	18218.404	8268.1953	2528.1299	11536.865	12536.33	8910.1299	3208.8652	6192.3301	9410.1299	5602.8652	6762.3301	2098.1299	17798.865	9197.3301	9438.1299	4749.8652	9762.3301	1395.13	628.86523	7325.3301	8526.1299	7776.8652	4105.3301	992.76489	15233.975	7365.21	11027.765	4110.9751	6982.21	2570.46	2833.3701	4769.9702	9391.3203	708.93018	1335.0449	7242.3203	6108.9302	9075.0449	2516.3201	4378.9302	9126.0449	1932.6001	8768.3105	3872.5049	6041.6001	8995.3105	10222.505	7990.6001	3618.3101	5736.5049	2410.3301	12568.445	7534.375	5941.3301	4570.4448	7073.375	9966.3301	6104.4448	9876.375	8670.3301	8640.4453	7046.375	2653.9451	16461.35	6736.2002	2896.9451	17313.35	8479.2002	-102.05493	13745.35	2971.2002	6030.9453	9753.3496	4155.2002	903.24512	12658.89	7903.25	1940.2451	6365.8896	7645.25
4802.6499	436.52979	5041.3096	-1764.3501	-1770.4702	3922.3096	4792.6499	7862.5298	5296.3096	9634.915	6091.77	8178.9102	14741.915	12713.77	15128.91	2329.915	14893.77	8508.9102	7482.915	5483.77	10754.91	3547.925	19894.57	1551.0752	4428.9248	11579.57	761.0752	7562.9248	8924.5703	3238.0752	6319.9248	13124.57	54.075195	8412.9248	5448.5698	5765.0752	903.92505	19518.57	2759.0752	712.92505	3621.5698	4421.0752	1051.925	19014.57	4470.0752	3411.925	9789.5703	1062.0752	1828.925	11896.57	136.0752	918.92505	3335.5698	645.0752	9164.7793	-207.83496	-649.65527	2403.7798	11982.165	4174.3447	-691.22021	19124.164	5071.3447	5991.7798	1757.165	8101.3447	-255.22021	9433.165	9067.3447	5288.7798	543.16504	-2748.6553	-78.220215	8160.165	2802.3447	2589.7798	200.16504	-797.65527	5838.7798	6553.165	10356.345	-899.22021	17018.164	3639.3447	8387.7793	2345.165	4617.3447	9016.9004	3247.085	8160.7402	813.47021	12226.564	3962.7202	2650.6348	14965.125	5458.7246	5414.52	11546.585	10898.635	12468.52	4502.585	6359.6348	4978.52	17833.586	8432.6348	-1232.48	20054.586	8808.6348	9543.5195	3200.585	6116.6348	12068.52	5766.585	12550.635	11092.52	6119.585	11241.635	-269.47998	10870.585	7422.6348	7165.96	1278.5195	931.08984	6686.96	-2676.4805	6351.0898	1887.96	6582.5195	8112.0898	88.959961	5286.5195	3486.0898	3727.4951	19534.15	8709.1504	9692.4951	7701.1499	9115.1504	-1697.25	-509.375	14.439941	1773.75	228.625	2732.4399	1943.75	12939.625	13096.439	-4701.25	2071.625	11393.439	9295.75	7005.625	14544.439	-5314.25	21160.625	6219.4399	3784.1699	4396.54	9959.6602	280.16992	743.54004	12660.66	8851.9746	-124.80469	4596.1802	2768.9751	19180.195	11516.18	5420.9751	863.19531	6103.1802	-574.02002	1559.5898	4684.5703	13625.98	4538.5898	4915.5703	3520.98	5638.5898	4159.5703	11199.98	5115.5898	8508.5703	5282.73	6503.2202	3572.5752	12240.73	1905.2202	4695.5752	10401.73	5677.2202	4779.5752	6056.73	793.22021	-945.4248	-2080.6802	7704.27	967.40527	7918.3198	4134.27	578.40527	3608.3198	3202.27	-86.594727	4148.3198	3799.27	4501.4053	1897.3198	2717.27	1183.4053	13427.855	4249.9502	4225.9502	11092.68	3467.27	9643.2949	10886.87	3750.8052	7682.6099	8396.8701	4244.8052	9038.6094	1274.8701	18457.805	4421.6099	4423.8701	4595.8052	6489.6099	-4573.7451	9999.2656	7241.1748	6063.085	8046.0298	9341.8457	8995.085	6667.0298	9329.8457	382.1499	162.50488	9637.1953	2674.1499	22771.504	10144.195	10075.15	7170.5049	11932.195	8777.1504	4312.5049	10306.195	8502.1504	1770.5049	4532.1948	10473.04	5269.4902	6963.335	4373.04	10140.49	9921.335	7302.04	4854.4902	8780.335	-455.1001	11629.805	1503.7695	7172.8999	-2465.1953	-2872.2305	13101.505	-399.70996	-1874.3701	3346.5049	2897.29	3513.6299	6680.5049	2919.29	7031.6299	-508.49512	7437.29	5184.6299	3748.5049	8613.29	9544.6299	1222.27	16455.621	5301.6299	4970.27	9203.6201	9850.6299	-1214.7351	9308.6797	5107.7354	10421.265	5081.6802	5586.7354	8952.2646	6617.6802	5060.7354	9140.2646	4637.6802	12490.735	3731.2649	6809.6802	3698.7354	11437.265	6215.6802	10604.735	3756.6799	14491.92	4587.3701	10682.34	9847.4297	3787.2148	12450.811	2382.915	6427.5654	3548.9448	3818.0801	-2926.5752	1894.9448	14187.08	8403.4248	17692.945	5557.0801	4740.4248	-2237.0552	2421.0801	14785.425	5146.9448	81.080078	6778.4248	8216.9453	2671.0801	3743.4248	9870.9453	1946.0801	8886.4248	2772.0952	17619.25	4989.4502	6747.0952	-274.75	-6892.5498	7603.0952	4004.25	7540.4502	14297.096	4864.25	6469.4502	1166.0449	11068.145	8387.1445	1634.0449	14442.145	4490.145	15731.045	9604.1445	22513.145	7715.0449	4220.145	8245.1445	-1.1547852	460.9502	8292.2148	1292.8452	2759.9502	11315.215	2819.8452	6649.9502	5230.2148	5075.8452	11515.95	3393.2148	8632.8457	5261.9502	5656.2148	14041.846	3543.9502	4239.2148	2786.8452	9967.9502	3857.2148	2520.8452	7130.9502	3391.2148	4108.8452	1249.9502	2554.2148	6067.8452	1775.9502	2858.2148	2393.1152	21119.691	10986.685	7763.79	-864.05957	1241.625	4993.79	7602.9404	7196.625	14608.79	-1153.0596	-309.375	2483.79	5848.9404	1599.625	-141.20996	5734.9404	1779.625	2124.3599	9958.1104	5947.2305	2708.3599	5257.1104	2058.2305	5784.3599	4420.1104	5241.2305	-1854.2754	14619.811	2301.5947	2919.6201	15513.985	8362.1904	4607.605	17158.375	4907.7803	1311.605	17492.375	1617.7803	1967.605	15046.375	2987.7803	-1441.8203	11410.31	2927.8203	7390.625	1577.2598	5475.9102	9616.2148	3663.2549	1164.2451	2238.2651	10527.975	8499.7197	8611.2656	3972.9751	7072.7197	9431.2656	2406.9751	7416.7197	11057.266	5768.9751	10531.72	9167.2656	16051.975	17626.719	-1380.7451	3258.9648	4109.9053	-959.74512	9971.9648	4549.9053	8397.2549	-51.035156	6417.9053	1311.2549	-3538.0352	1264.9053	2033.9351	13732.061	4417.8701	1026.9351	9637.0605	3600.8701	3685.665	18856.355	8425.0098	3106.8652	13427.43	5705.9902	960.86523	12516.43	-4674.0098	918.86523	13169.43	-892.00977	3093.8652	4489.4297	-1765.0098	2167.8652	15302.43	563.99023	13781.425	3305.8154	762.98535	11306.425	3885.8154	3893.9854	195.4248	10620.815	3296.9854	646.4248	14056.815	6021.9854	1261.3398	13251.88	11373.83	2713.0898	17099.66	10032.295	7089.0898	3690.6602	4803.2949	9959.0898	3776.6602	10915.295	4902.0898	3711.6602	7460.2949	2478.8899	13923.225	2473.625	12721.89	5465.2251	7376.625	4376.8896	9000.2246	5407.625	1620.8899	10124.225	15511.625	4414.8896	1577.2251	10368.625	8553.3398	1729.7749	842.39502	14143.34	3295.7749	2117.395	7470.3398	4272.7749	9297.3945	10358.025	3442.0249	7709.0601	1305.0249	8132.0249	4250.0601	7068.1499	1670.1348	7334.6548	3555.2	19873.301	8330.3799	5660.2002	7929.2998	5547.3799	9018.6152	2387.4299	985.91016	3882.615	16871.43	7472.9102	1005.615	1827.4299	10877.91	2022.615	3242.4299	10666.91	6881.6152	10694.43	299.91016	8754.6152	17622.43	8522.9102	10617.615	3862.4299	11151.91	7682.6152	14327.43	11393.91	2077.615	2459.4299	6137.9102	11205.245	4370.4248	9403.5254	3936.2451	7737.4248	8589.5254	3735.345	11949.035	810.25488	2177.825	12105.67	12510.835	7219.8252	8414.6699	8403.835	11802.825	6725.6699	9134.835	2648.825	20326.67	9687.835	6805.8252	5131.6699	10792.835	544.82495	1361.6699	11002.835	6230.8252	5721.6699	6575.835	3258.02	11130.335	7186.8652	12194.02	4006.335	4760.8652	3851.2351	2894.4399	5462.8501	7469.4448	1798.2202	1138.1602	4971.4448	5576.2202	10045.16	936.44482	4155.2202	7896.1602	1908.7749	9138.6699	3659.145	9984.7754	5924.6699	6783.145	9594.7754	6863.6699	6909.145	4605.48	10585.16	6740.3901	7179.48	4285.1602	6046.3901	1854.48	21222.16	8381.3906	3671.48	12976.16	7151.3901	3194.115	13488.575	3076.25	2226.115	13869.575	6258.25	3003.115	7880.5752	738.25	3527.115	12552.575	4120.25	1083.615	9388.7197	12559.596	2799.615	6073.7197	10068.596
6708.9902	4003.8198	5791.5801	715.98999	-55.180176	6483.5801	8035.9902	9791.8203	6011.5801	11881.33	4184.5498	6445.3999	15637.33	6361.5498	12682.4	1286.3301	18570.551	4831.3999	9621.3301	5999.5498	8594.4004	4136.2803	19172.285	1754.4951	7312.2803	5889.2852	3873.4951	12134.28	3769.2852	7243.4951	7069.2803	8779.2852	182.49512	9731.2803	2993.2852	6781.4951	1872.28	17895.285	4020.4951	1495.28	1221.2852	5660.4951	1507.28	15834.285	8635.4951	7187.2803	1500.2852	908.49512	1528.28	11917.285	4198.4951	89.280029	-510.71484	5535.4951	10680.2	3065.0352	-4428.6445	710.2002	16991.035	1868.3555	2355.2002	21819.035	4575.3555	7270.2002	2041.0352	4768.3555	1564.2002	10544.035	3459.3555	9510.2002	2266.0352	-4000.6445	746.2002	8164.0352	804.35547	6196.2002	655.03516	-3515.6445	6649.2002	5095.0352	7644.3555	1056.2002	15956.035	3272.3555	8560.2002	2056.0352	-364.64453	7820.3599	5701.6797	2601.4199	-408.80518	12412.615	4571.1152	3855.72	13868.435	3177.2148	3577.3599	18095.975	10930.62	12947.359	4617.9751	12432.62	4955.3599	23567.975	11791.62	2516.3599	18191.975	11311.62	11450.359	5400.9751	8908.6201	10797.359	8278.9746	17557.621	12722.359	6363.9751	13095.62	485.35986	13288.975	8266.6201	10775.484	6027.8252	-151.77979	8752.4844	4601.8252	6909.2202	3953.4849	11475.825	9442.2207	1699.4849	11099.825	4168.2202	1889.2998	17265.58	5221.3896	6843.2998	4499.5801	8667.3896	1173.21	-732.52979	-1594.165	3332.21	701.47021	1443.835	11497.21	4378.4702	11118.835	-3304.79	1236.4702	9580.835	4105.21	15120.471	8563.835	-3983.79	19004.471	2379.835	6744.4102	4235.9448	5712.48	3308.4099	2139.9448	8918.4805	8928.3848	2813.1099	2084.4004	2841.385	21647.109	9921.4004	9099.3848	3731.1099	4132.4004	2699.28	1989.3848	10681.69	16284.28	6953.3848	9535.6904	6501.2803	5087.3848	8085.6904	11000.28	7899.3848	9203.6904	4787.4297	5593.5195	5260.1846	16447.43	2431.5195	7198.1846	10429.43	5556.5195	7510.1846	7757.4297	879.51953	1742.1846	1858.8052	6233.0498	4555.645	-84.194824	18660.051	7284.645	5466.8052	1460.0498	3979.645	6215.8052	3059.0498	8676.6445	3564.8052	545.0498	6016.645	7329.9048	7925.855	4717.4199	4693.6548	468.0752	4960.7148	11255.99	305.125	7912.3252	8380.9902	52.125	8301.3252	284.98999	13780.125	6498.3252	4854.9902	-2298.875	6641.3252	-423.62988	8425.0996	5813.165	9425.8848	1831.2798	6697.9648	11329.885	3042.2798	8086.9648	-46.189941	4169.7549	9223.5049	5951.8101	9035.7549	3312.5049	10639.811	7679.7549	9063.5049	7645.8101	3691.7549	5237.5049	9501.8105	2604.7549	2825.5049	12109.311	7157.6899	4110.835	3911.3101	5960.6899	4484.835	4817.3101	4202.6899	7476.835	-361.10498	9930.125	226.86035	4096.895	1278.125	189.86035	14892.74	5734.6348	-4827.0654	4438.7402	5438.6348	-575.06543	9806.7402	8059.6348	1708.9346	893.73999	9446.6348	-1310.0654	8.7399902	23398.635	3530.9346	7762.7651	3267.2251	10086.33	5757.7651	8520.2246	14691.33	-2382.0952	9015.9951	9357.9395	9766.9043	4909.9951	5433.9399	9467.9043	3753.9951	9314.9395	8473.9043	5346.9951	12196.939	3653.9048	4823.9951	5358.9399	8814.9043	4977.9951	10680.939	4237.7451	8950.7949	7002.3447	6820.1401	9974.3398	5249.7002	16518.32	4021.9902	8421.2949	9754.5098	-108.33496	597.48486	2843.51	16098.665	16886.484	16791.51	9385.665	12150.484	-600.48999	3450.665	12815.484	8511.5098	2996.665	11809.484	12424.51	4269.665	7499.4849	9227.5098	6182.665	9568.4844	3303.3501	21499.939	7181.0449	8229.3496	4659.9399	-3270.9551	9015.3496	8310.9395	8772.0449	11999.35	8481.9395	7697.0449	2542.5601	6950.105	6311.0498	1041.5601	10157.105	5074.0498	14000.561	7457.105	24815.051	7528.5601	-172.89502	7745.0498	-3877.9053	311	5688.8047	-4033.9053	1622	7016.8047	-3873.9053	8920	2709.8047	-1207.9053	10558	3812.8047	5938.0947	5137	6092.8047	9901.0947	2529	3498.8047	-2425.9053	10234	5002.8047	-2906.9053	8143	6096.8047	-904.90527	457	3560.8047	1879.0947	2570	1801.8047	4650.5498	10281.19	4504.1895	11680.33	2697.7852	88.594727	6239.3301	12930.785	6994.5947	14241.33	4776.7852	1584.5947	5370.3301	10667.785	2929.5947	2023.3301	9492.7852	2046.5947	1790.7251	2199.0752	8795.0352	2483.7251	3124.0752	4758.0352	5156.7251	-1331.9248	10515.035	2001.4399	7962.7051	-900.13477	4675.3301	14430.825	7856.5449	4960.8599	15014.135	-1490.6152	1053.8599	17177.135	-3980.6152	1116.8599	10994.135	-1890.6152	-827.77539	7015.3896	4711.1348	10854.859	1147.25	9058.2197	7809.4399	9934.1299	7540.1001	117.35498	13091.95	6503.9697	8708.3555	3054.9502	6786.9697	5166.355	5592.9502	7473.9697	7692.355	5702.9502	7644.9697	8000.355	13474.95	14874.97	-172.56982	5446.6948	5984.3799	-526.56982	12551.695	8899.3799	7757.4302	4366.6948	7357.3799	880.43018	-511.30518	2121.3799	1075.71	13343.605	4786.1953	1409.71	9928.6055	2665.1953	1532.0752	19448.125	8975.8604	2196.9199	15170.96	7695.3848	2028.9199	11188.96	4046.3848	83.919922	14942.96	7158.3848	870.91992	2360.96	1893.3848	3413.9199	14103.96	6949.3848	10472.37	3312.5498	5286.0898	11027.37	2018.5498	12259.09	-915.62988	8985.5498	5863.0898	-1731.6299	12550.55	10548.09	1678.5098	9881.1152	5851.4502	13297.905	60.220215	1243.4448	9669.9053	3310.2202	4816.4448	11661.905	3519.2202	10080.445	4802.9053	333.22021	9256.4453	2441.3052	1465.3999	-542.66992	9335.3047	4903.3999	2868.3301	1913.3052	10470.4	340.33008	326.30518	10492.4	8130.3301	5005.3052	2724.3999	4799.3301	5127.25	855.58984	-4332.8848	12279.25	1198.5898	-4252.8848	6183.25	3256.5898	3608.1152	11348.595	3934.98	5414.3999	1708.595	11233.98	3949.3999	9150.085	2369.8301	7978.8052	4344.6899	23875.225	6599.52	3889.6899	6459.2251	3123.52	10443.835	2351.2649	557.43994	4651.835	18022.266	10451.439	1879.835	2407.2649	9628.4395	1549.835	1040.2649	10519.439	13078.835	1920.2649	1549.4399	9227.835	15288.265	8905.4395	10412.835	5456.2646	10131.439	4818.835	11001.265	12350.439	1648.835	2076.2649	5495.4399	14524.46	2318.375	9464.5	3160.46	11377.375	7710.5	3481.855	12954.529	7573.02	2075.1101	12581.915	10333.055	9749.1104	5254.915	10386.055	11036.11	4614.915	7101.0552	4051.1101	16077.915	9269.0547	7041.1104	4068.915	12248.055	459.11011	1783.915	7245.0552	8618.1104	7444.915	6631.0552	2544.4451	14332.725	6891.2598	11773.445	8795.7246	8175.2598	4953.5698	4647.6499	5171.5049	10023.175	2597.355	578.49023	7866.1748	7270.355	10673.49	4372.1748	3643.355	7586.4902	741.8999	7858.7349	5210.5049	2589.8999	15493.734	5134.5049	9613.9004	5328.7349	6871.5049	2025.375	9855.1895	6215.7202	6491.375	3979.1899	4542.7202	2927.375	13647.189	7667.7202	1748.375	17086.189	7051.7202	1905.6348	18321.516	10098.3	8863.6348	2655.5151	11664.3	-302.36523	8104.5151	5474.2998	3784.6348	10762.516	10688.3	1270.5801	10609.37	12571.484	699.58008	9545.3701	8232.4844
4474.0947	6646.4551	3954.0254	-306.90503	516.45508	4452.0254	5753.0947	4991.4551	6604.0254	10108.215	4454.2998	5440.105	15968.215	9361.2998	12193.105	2167.2151	11611.3	4048.105	10082.215	3940.2998	10162.105	3338.21	12230.58	6471.7148	10052.21	1329.5801	3786.7148	2866.21	14111.58	8374.7148	9078.21	-126.41992	1949.7148	7700.21	979.58008	9696.7148	1773.21	14816.58	6059.7148	1968.21	-2397.4199	9466.7148	913.20996	16834.58	7708.7148	6703.21	857.58008	4778.7148	2014.21	9401.5801	4418.7148	255.20996	-2233.4199	7546.7148	10620.84	-1103.2148	-431.71484	2325.8401	12635.785	2321.2852	2367.8401	17127.785	3505.2852	7455.8398	-1732.2148	5439.2852	2062.8401	5537.7852	9198.2852	12328.84	-2108.2148	-1703.7148	2867.8401	5142.7852	2406.2852	5139.8398	-4829.2148	-1283.7148	8689.8398	5216.7852	13157.285	1384.8401	8622.7852	5751.2852	11293.84	-912.21484	5381.2852	-855.81982	5644.6553	5328.6602	-14.694824	12303.859	5040.2651	3420.97	9656.5049	9206.1201	2782.7051	13156.585	12322.295	14963.705	5392.585	8655.2949	4288.7051	19256.586	8781.2949	3921.7051	16689.586	8280.2949	10440.705	6170.585	6497.2949	11321.705	4725.585	8952.2949	11085.705	5904.585	8320.2949	967.70508	15498.585	8040.2949	14344.745	2156.835	-1980.3096	9111.7451	3702.835	6078.6904	2099.7451	10329.835	6519.6904	2433.7451	10820.835	2324.6904	2899.395	20890.939	781.83008	6420.395	5113.9399	8140.8301	4826.52	245.49023	-2392.9102	7845.52	2508.4902	3052.0898	12979.52	4800.4902	11950.09	799.52002	1681.4902	8405.0898	6132.52	17202.49	8396.0898	336.52002	21186.49	2349.0898	3550.115	3316.2202	5730.54	337.11499	2120.2202	6711.54	10943.305	2677.7202	8042.7549	4489.3047	22355.721	11657.755	7708.3047	3288.7202	5122.7549	723.91504	-1433.5498	11449.846	14071.915	3764.4502	10265.846	5575.915	3666.4502	10867.846	11770.915	3849.4502	10210.846	2850.9048	5325.0352	11536.875	11694.904	3755.0352	11443.875	8227.9043	2441.0352	11113.875	2.9047852	6484.0352	5601.875	93.924805	6845.7202	2114.645	-456.0752	18889.721	4425.645	5410.9248	1875.7202	2830.645	4548.9248	5149.7202	8198.6445	4277.9248	2350.7202	3536.645	2617.5698	20819.25	-12056.164	6102.52	3327.5498	8225.165	13964.585	5618.2148	5686.1104	7707.585	4994.2148	6630.1104	691.58496	18504.215	3422.1104	5726.585	4696.2148	1861.1104	862.2749	10114.505	3291.3848	5873.2051	2990.6851	4570.915	9293.2051	3440.6851	5758.915	-2967.9199	1348.29	8510.0654	4521.0801	3153.29	3285.0654	8529.0801	4825.29	8956.0654	5368.0801	6108.29	10258.065	4851.0801	2666.29	4482.0654	12239.99	3680.4248	6681.9404	3618.99	7827.4248	6232.9404	7985.9902	4773.4248	6522.9404	-6059.25	12024.96	6310.2148	-1495.25	4282.96	-1087.7852	12515.51	3054.5898	1222.8599	5966.5098	8651.5898	5146.8599	10622.51	6741.5898	8942.8594	1787.51	10135.59	7249.8599	2236.51	20601.59	10613.859	11285.555	3835.3052	5559.96	9800.5547	11023.305	9577.96	195.8501	6948.2598	9525.6895	12715.85	3543.2598	8319.6895	11323.85	3913.2598	8066.6899	11306.85	1824.2598	12594.689	5567.8501	4055.2598	6797.6899	10021.85	844.25977	10209.689	-693.0249	13779.891	7612.1802	7534.3452	16427.121	3936.75	15805.311	4143.1548	7256.5596	13903.325	-1935.71	-466.23486	5918.3252	12956.29	12039.766	18238.324	4705.29	9605.7656	-369.67505	-1624.71	15393.766	5123.3252	-1286.71	11741.766	13969.325	1724.29	8475.7656	9473.3252	-429.70996	11324.766	776.47998	15508.725	13336.38	6430.48	-2000.2754	-276.62012	7318.48	3014.7246	10076.38	9168.4805	3902.7246	12292.38	-1732.6499	6947.9448	3454.8301	121.3501	10534.945	737.83008	10594.35	7695.9448	15587.83	4630.3501	3419.9448	9266.8301	1479.7051	2553.8398	9206.7451	2098.7051	1186.8398	7867.7451	3884.7051	8042.8398	5623.7451	4555.7051	12040.84	4693.7451	10040.705	2580.8398	12348.745	14141.705	2787.8398	7240.7451	2431.7051	7319.8398	8015.7451	2735.7051	5692.8398	7021.7451	10425.705	2166.8398	8711.7451	7593.7051	1451.8398	4135.7451	1613.165	29615.98	7812.2197	8628.2852	-1940.1504	-209.61523	4504.2852	11829.85	7388.3848	15225.285	1801.8496	456.38477	2829.2852	7503.8496	1900.3848	-2073.7148	11630.85	3566.3848	1628.3398	5279.3701	6083.0254	3615.3398	4116.3701	5679.0254	6948.3398	1445.3701	9099.0254	16.015137	14774.955	578.3252	1141.9502	16009.18	9946.7998	771.54004	16416.564	3898.1797	-1973.46	18188.564	1840.1797	797.54004	14813.564	1830.1797	580.54492	8481.9502	7736.9854	7069.8652	1953.0947	465.51953	7812.1299	8584.9502	2379.54	-2697.2051	8273.335	7414.23	4205.7949	1542.335	6086.23	2671.7949	3339.335	8329.2305	4455.7949	4660.335	12846.23	4389.7949	13263.335	13855.23	419.98486	5408.4951	4232.915	-250.01514	16012.495	8630.915	10897.984	1982.4951	6602.915	1696.9849	-1251.5049	1267.915	-5558.0898	4016.3252	3346.6797	-6081.0898	2046.3252	2024.6797	4179.5898	20508.984	11920.385	3906.5649	14936.035	11621.845	3739.5649	14111.035	5983.8447	2484.5649	14606.035	5022.8447	2950.5649	5203.0352	4020.8447	3016.5649	17634.035	6446.8447	13742.995	952.36523	4992.0249	13237.995	4102.3652	6830.0249	1776.9951	12922.365	4887.0249	2903.9951	12210.365	8844.0254	1709.5801	12596.83	4797.7852	11884.436	2833.835	-2008.7754	7435.4351	4626.835	3639.2246	11321.436	4201.835	5374.2246	4804.4351	3533.835	9052.2246	9758.0498	3609.165	-2835	10721.05	5701.165	6339	746.05005	9158.165	2144	1467.05	11028.165	9218	4851.0498	2324.165	4341	5410.0947	2503.3052	-1504.4199	10000.095	4160.3052	217.58008	9452.0947	4144.3052	10168.58	9772.5645	653.87012	10585.99	1398.5649	9301.8701	9048.9902	6333.7251	2772.8398	10101.98	3760.7549	21263.73	9292.9199	2373.7549	11094.73	10495.92	8154.5947	2189.4502	664.6499	5231.5947	15837.45	10846.65	993.59497	1187.4502	6735.6499	4012.595	18253.449	10090.65	11259.595	2392.4502	546.6499	7454.5947	16849.449	6522.6499	8893.5947	5969.4502	7875.6499	4895.5947	8301.4502	11703.65	1008.595	2501.4502	3905.6499	11921.835	2054.2852	7698.6948	1932.835	8769.2852	11793.695	3393.865	13635.045	5893.625	1965.48	13529.15	10258.846	8765.4805	6643.1499	9179.8457	9588.4805	3350.1499	6172.8452	5636.48	13809.15	8491.8457	8735.4805	3704.1499	8749.8457	921.47998	2687.1499	8770.8457	8906.4805	6311.1499	9168.8457	2043.71	15478.255	8474.9199	10376.71	4979.2549	7867.9199	4591.0303	5396.3701	6065.9648	10980.1	2183.48	-487.39014	7323.1001	3281.48	8416.6094	3519.1001	323.47998	6305.6099	1733.3999	9402.3203	3059.2148	4829.3999	14635.32	6737.2148	10071.4	6580.3203	5482.2148	1469.0249	13400.904	7190.3301	8313.0254	3587.9048	4065.3301	2378.0249	16257.904	5339.3301	8005.0249	9497.9043	6352.3301	-589.65479	20016.045	5327.085	5104.3452	5179.0449	8837.085	2989.3452	4541.0449	3440.085	874.34521	15334.045	5345.085	1564.1851	7892.1201	10051.234	494.18506	11345.12	4907.2349
7061.3652	2246.645	8592.29	-1.6350098	1096.645	9158.29	793.36499	15337.645	11016.29	11381.825	4970.9248	2321.3945	13989.825	7774.9248	11932.395	-258.1748	836.9248	1611.3945	8089.8252	4681.9248	5366.3945	4682.5898	18551.961	5471.2749	5874.5898	12219.96	4266.2749	3308.5901	16401.961	7864.2749	2637.5901	15697.96	3408.2749	10451.59	3545.96	12835.275	2315.5901	14791.96	10197.275	1643.5901	1648.96	8169.2749	3161.5901	17708.961	10044.275	9683.5898	6051.96	5757.2749	1207.5901	12016.96	4818.2749	-147.40991	2979.96	8082.2749	8356.6543	1110.3452	-647.31494	8824.6543	6397.3452	-990.31494	3376.6548	24497.346	5597.6851	7534.6548	2011.3452	8468.6855	1220.6548	9097.3457	9453.6855	8624.6543	2382.3452	-664.31494	486.65479	10975.346	3742.6851	5557.6548	1212.3452	1125.6851	6693.6548	13386.346	8170.6851	971.65479	15223.346	7632.6851	10468.654	2617.3452	5175.6851	1473.4048	11780.43	6911.4902	-1755.2598	10580.665	5635.8398	2252.2852	10491.46	6404.1152	3181.3999	16244.266	8686.9648	9609.4004	5670.2651	4483.9648	7476.3999	16386.266	3807.9648	1935.3999	15212.266	4873.9648	11925.4	4966.2651	3133.9648	10160.4	4837.2651	7023.9648	13015.4	3823.2651	5623.9648	-274.6001	11133.266	3307.9648	10304.085	1946.6948	-589.53027	7424.085	5846.6948	6607.4697	2876.085	14617.695	6792.4697	1716.085	10885.695	810.46973	11374.295	2940.77	1335.855	5319.2949	2875.77	9891.8555	487.45996	-1652.2402	-1424.5498	4019.46	-1529.2402	163.4502	9678.46	2167.7598	10777.45	-1552.54	689.75977	8610.4502	2776.46	18530.76	7548.4502	-1612.54	20413.76	2685.4502	3903.7451	1671.8052	9282.6445	-1108.2549	1000.8052	10413.645	7337.71	6070.5449	8361	1294.71	25726.545	12298	5291.71	9153.5449	6406	2333.0701	2096.855	8845.8701	13663.07	2097.855	4814.8701	6421.0703	2975.855	8957.8701	9217.0703	3149.855	9956.8701	4936.105	4348.8599	4083.6846	10621.105	3954.8599	6955.6846	10110.105	5694.8599	2673.6846	738.10498	6766.8599	4497.6846	2907.96	1835.0298	72.610352	-389.04004	17140.029	6654.6104	5249.96	3962.0298	1990.6104	4960.96	5493.0298	6325.6104	3764.96	1470.0298	1273.6104	4126.8052	14436.325	5549.1904	6765.3149	1338.9351	6506.4751	10603.165	1217.4453	7726.6553	8007.165	735.44531	5677.6553	505.16504	12846.445	5977.6553	3195.165	999.44531	5291.6553	-1958.8301	11707.36	6406.6797	7871.8848	2423.8555	2487.7402	8149.8848	3609.8555	4612.7402	-284.01514	-150.06006	7705.5098	8199.9844	1356.9399	1617.5098	10677.984	3632.9399	10091.51	8136.9849	3122.9399	6000.5098	9268.9844	1304.9399	2144.5098	6581.1055	4239.8652	7070.375	-2637.8945	10546.865	11678.375	3738.1055	5918.8652	7774.375	3732.0098	-2826.8896	6161.415	3271.0098	-1993.8896	2108.415	14500.535	2175.9502	527.3999	1788.5349	14023.95	3957.3999	8237.5352	6531.9502	7815.3999	2131.5349	6781.9502	6240.3999	3758.5349	10273.95	8529.4004	10079.33	1330.605	6069.6748	8232.3301	5376.605	14569.675	-151.71997	6372.21	4882.4053	11098.28	3575.21	1686.4053	10157.28	4526.21	5188.4053	9130.2803	2075.21	8015.4053	3704.28	1774.21	1503.4053	9616.2803	3309.21	4924.4053	10559.645	-700.2749	526.65527	9681.3105	10644.564	5407.5	15378.88	1954.5352	8265.79	13828.061	1554.8149	-1815.9551	3956.0601	16971.814	11057.045	18315.061	6335.8149	8507.0449	1143.0601	894.81494	11461.045	3372.0601	1129.8149	12246.045	11385.061	3055.8149	5568.0449	12976.061	5211.8149	9936.0449	4039.3101	16562.301	5930.6895	5535.3101	-1841.7002	-7139.3105	6395.3101	3250.2998	6984.6895	6984.3101	4146.2998	2746.6895	-3745.3945	10372.24	5319.7305	-3027.3945	13017.24	5066.7305	9831.6055	6899.2402	20546.73	1079.6055	2857.2402	5855.7305	-1445.8999	2511.5151	6773.6797	-1022.8999	2934.5151	5507.6797	-16.899902	6619.5151	2434.6797	1829.1001	12677.516	1906.6797	7089.1001	4410.5151	4070.6797	12508.1	4722.5151	1220.6797	-37.899902	12389.516	2287.6797	3316.1001	3223.5151	3267.6797	410.1001	2397.5151	2624.6797	8346.0996	2979.5151	-944.32031	8981.1406	13988.295	11466.3	10109.266	-422.38965	-5272.4492	4789.2651	10560.61	309.55078	10042.266	-103.38965	-4984.4492	2567.2651	5341.6104	306.55078	2543.2651	-2507.3896	-3267.4492	280.24023	12539.811	5419.9502	584.24023	9050.8105	1319.9502	11059.24	8249.8105	7753.9502	205.2251	14514.865	3579.4902	-3272.1201	8950.2695	8935.7754	1978.915	11917.605	3329.4346	-780.08496	16095.605	692.43457	1155.915	9752.6055	2510.4346	-428.88477	8092.6953	7013.7402	6266.0952	1946.8252	378.51953	7879.48	7882.02	4162.3945	3646.0601	9871.3096	10410.641	10188.061	2391.3096	6532.6401	7854.0601	770.30957	11142.641	12413.061	5737.3096	12888.641	8298.0605	12206.31	13176.641	1489.1001	9805.0645	4352.3149	338.1001	20009.064	9494.3145	9989.0996	3900.0649	4561.3149	3903.1001	437.06494	972.31494	1500.8252	11265.415	8769.1094	633.8252	12124.415	3523.1099	3953.7549	22682.41	6289.4004	5359.9448	18961.24	7792.0703	3376.9448	15353.24	-1266.9297	1518.9448	14277.24	404.07031	3827.9448	4133.2402	2153.0703	6465.9448	15710.24	3844.0703	13101.755	949.13477	906.33496	10593.755	4855.1348	8551.335	2374.7549	9469.1348	3730.335	3746.7549	11655.135	9411.335	4011.2402	11590.06	4512.4648	13029.195	3133.73	-554.54492	8923.1953	4668.73	2294.4551	11179.195	6626.73	5185.4551	5125.1953	2212.73	6181.4551	10216.45	924.24512	1395.915	14497.45	3328.2451	8154.915	3062.45	8593.2451	4366.915	1762.45	6136.2451	10611.915	5143.4502	-697.75488	8624.915	4317.1401	-135.19482	186.04004	10628.141	2418.8052	1467.04	7073.1401	1818.8052	10742.04	9273.7305	3385.7749	11357.76	1917.73	11785.775	5752.7598	7808.645	4650.0552	8544.8594	3259.1899	25702.471	9235.6953	4325.1899	9213.4707	4450.6948	8679.3896	2186.96	249.84521	4699.3896	13347.96	8572.8457	1400.3899	646.95996	7497.8452	2295.3899	17864.961	10165.846	11229.39	2506.96	731.84521	16459.391	4018.96	-12.154785	8476.3896	7889.96	8547.8457	7377.3896	9317.96	9069.8457	447.38989	1741.96	4021.8452	11456.814	2491.0752	6883.4248	1875.8149	8294.0752	8046.4248	4646.085	13778.35	8561.2354	486.53516	11520.109	10252.225	6857.5352	5949.1099	9972.2246	7008.5352	4751.1099	8343.2246	-2.4648438	19112.109	8330.2246	5959.5352	1514.1099	6939.2251	-1647.4648	352.10986	8784.2246	5982.5352	5963.1099	5562.2251	3358.3	11775.75	6380.5498	9453.2998	2795.75	5398.5498	705.45996	12841.775	4167.1548	9136.0605	2762.4849	2468.3799	3765.0601	8405.4844	8294.3799	2953.0601	3011.4849	7340.3799	1332.5901	7267.3101	-737.50488	1652.5901	20113.311	5660.4951	11571.59	4227.3101	1021.4951	2249.6699	7367.9399	7426.6348	6788.6699	2795.9399	7850.6348	1896.6699	12279.939	10544.635	7969.6699	8728.9395	9604.6348	4517.4351	18122.654	9116.2451	11208.436	4568.6553	9118.2451	8128.4351	4239.6553	6205.2451	6555.4351	11982.655	8178.2451	550.32495	10084.375	12981.285	-289.67505	8077.375	7333.2852
7169.6299	2497.23	7419.3301	-79.370117	1482.23	6700.3301	-148.37012	15322.23	8773.3301	9663.9805	4610.75	6851.6401	11207.98	5911.75	12014.641	-1632.02	-972.25	5763.6401	4480.98	5371.75	7482.6401	2867.9702	21145.311	8414.5293	9139.9707	6589.3101	8598.5293	6391.9702	7877.3101	6882.5298	-495.02979	14641.311	3816.5298	7142.9702	3507.3101	11308.529	-926.02979	24610.311	11960.529	783.97021	1001.3101	8774.5293	-606.02979	19313.311	13454.529	7128.9702	1187.3101	4150.5298	1128.9702	10933.311	4805.5298	-320.02979	2530.3101	7763.5298	9496.6201	-1285.7695	-4357.6055	11941.62	1589.2305	-4337.6055	2188.6201	19681.23	927.39453	6643.6201	19.230469	3012.3945	3068.6201	9851.2305	3512.3945	12599.62	-953.76953	-5574.6055	2160.6201	5264.2305	145.39453	5562.6201	-2992.7695	-4296.6055	7661.6201	5589.2305	7527.3945	2132.6201	13870.23	5309.3945	7861.6201	454.23047	1839.3945	4449.125	8813.415	3585.54	-1440.1299	7708.0996	4130.02	2855.6348	11356.92	1364.2354	2306.6748	15782.865	8985.165	10751.675	6213.8652	7939.165	3799.6748	18432.865	8384.165	875.6748	18933.865	8565.165	12196.675	7246.8652	6702.165	11127.675	4241.8652	12773.165	10948.675	6423.8652	6822.165	642.6748	12897.865	4218.165	12003.359	2416.1401	-1665.8047	7125.3599	6962.1401	7198.1953	1127.3599	15472.141	5967.1953	6034.3599	5404.1401	1306.1953	12638.055	2203.5649	-3220.8301	6750.0552	5361.5649	6184.1699	4097.6348	-2634.2852	-1244.7148	5949.6348	-902.28516	3254.2852	12265.635	1432.7148	12118.285	-639.36523	645.71484	11050.285	4080.6348	13398.715	11146.285	1719.6348	13221.715	3650.2852	5953.9248	-537.40479	7758.4248	1330.925	2024.5952	11899.425	6683.875	3911.4302	3403.6299	1931.875	22751.43	10125.63	5590.875	5348.4302	3890.6299	664.6499	1690.0552	11775.311	13577.65	5038.0552	8483.3105	5979.6499	3239.0552	10869.311	9436.6504	5697.0552	11400.311	5557.915	3803.585	4564.7051	9623.915	374.58496	7021.7051	12629.915	3079.585	9867.7051	2588.915	3672.585	2063.7051	4246.5498	90.100098	1159.8799	8755.5498	3635.1001	6005.8799	7914.5498	-91.899902	2318.8799	6328.5498	3584.1001	4899.8799	5264.5498	-196.8999	2454.8799	4011.5149	18467.914	2247.9404	7588.21	2300.4951	4056.9805	8744.6953	5579.2598	6379.165	9302.6953	4785.2598	5382.165	1850.6951	16396.26	4556.165	5322.6953	4916.2598	5632.165	-3125.6099	9655.3604	3238.7148	8280.9043	4314.8599	5379.8301	10241.904	4243.8599	6313.8301	19.810059	1034.98	7784.6152	8063.8101	4119.98	2105.6152	10500.811	5448.98	8236.6152	-1261.1899	18696.98	5309.6152	9802.8105	2215.98	1061.6152	11931.43	5670.8452	3815.21	4546.4297	9299.8457	3198.21	7517.4297	4741.8452	3896.21	9708.5098	2367.5352	9750.8301	5066.5098	1888.5352	4763.8301	15510.175	1728.4048	-2196.1504	1814.175	20151.404	3811.8496	7476.1748	5735.4048	6343.8496	8219.1748	2244.4048	3593.8496	1949.175	16143.404	5214.8496	5971.4702	7807.9102	2384.2451	7660.4702	8466.9102	6754.2451	-1710.1699	4110.46	8150.1851	7666.8301	1446.46	10429.186	3002.8301	13308.46	12007.186	8003.8301	287.45996	15694.186	1362.8301	1614.46	7788.1851	8380.8301	-24.540039	14570.186	7056.8501	1460.4751	-1033.23	8590.5703	15147.705	3260.415	13943.15	5794.625	11068.48	14634.76	468.76514	497.90479	5500.7598	17285.766	10241.904	14509.76	6393.7651	12295.904	177.76001	830.76514	15263.904	476.76001	-356.23486	12795.904	10022.76	1670.7651	8001.9048	11180.76	4223.7651	12291.904	3285.8848	18910.24	6370.1797	6971.8848	1976.2402	-6294.8203	7699.8848	7514.2402	6394.1797	8672.8848	6995.2402	2732.1797	-2345.46	8221.125	-738.625	-455.45996	10423.125	-3571.625	12829.54	7916.125	15231.375	3376.54	-718.875	511.375	286.49023	-775.25	11063.525	2209.4902	-1173.25	7592.5249	2203.4902	8204.75	8476.5254	3820.4902	8611.75	5386.5249	9346.4902	175.75	12041.525	16059.49	4051.75	5419.5249	2514.4902	10369.75	5673.5249	5872.4902	28.75	5714.5249	11324.49	1377.75	5214.5249	5706.4902	360.75	5523.5249	2463.835	22397.234	10123.345	13445.48	1705.23	1043.7646	7320.48	16663.23	6419.7646	11999.48	3768.23	127.76465	3459.48	13496.23	7599.7646	5938.48	1962.23	1850.7646	542.5249	10854.279	3704.9004	1734.5249	9974.2793	603.90039	5909.5249	6463.2798	3271.9004	319.27002	12861.93	3986.6748	-1405.1445	8530.1396	6971.4102	2427	8051.335	4052.3701	507	11720.335	2511.3701	1524	7290.335	0.37011719	2036.5298	5795.9199	3683.2402	8090.7051	3059.835	3297.04	4775.54	7005.7852	2709.4648	1028.9399	11801.891	6150.0654	9103.9395	2568.8901	3919.0654	6168.9399	1925.8901	5619.0654	7669.9399	6856.8901	7390.0654	9443.9395	11148.891	13491.065	2322.9551	7292.48	2889.1802	2360.9551	18407.48	7546.1802	11867.955	5098.48	5602.1802	3409.9551	2961.48	2634.1802	1740.0549	10711.484	6229.4346	955.05493	8425.4844	5321.4346	1594.9199	21557.035	13062.04	3085.7598	17753.975	10010.27	2165.7598	11872.975	3623.2695	-709.24023	15342.975	1670.2695	175.75977	10962.975	1564.2695	3437.7598	19099.975	7055.2695	14311.93	2858.335	2370.0898	7610.9302	10518.335	6418.0898	2625.9302	10178.335	4129.0898	2256.9302	11355.335	7856.0898	5291.6104	10181.15	6648.0547	13133.01	3385.2202	-1940.5146	8585.0098	2263.2202	2633.4854	9497.0098	8291.2207	7298.4854	4148.0098	3062.2202	1981.4854	8077.4502	2149.6099	460.91016	12322.45	6326.6099	7508.9102	4177.4502	9677.6094	-1985.0898	307.44995	10342.609	11248.91	4928.4502	1644.6099	4985.9102	5111.25	172.12012	-1198.6899	9202.25	2219.1201	-97.689941	7025.25	2421.1201	10428.311	8390.7598	2917.5801	9547.5752	494.75977	8019.5801	8008.5752	8249.6104	275.14453	7062.3398	1082.73	15717.83	5575.8555	6029.73	-1061.1699	272.85547	7927.895	170.83008	841.66504	4152.895	14679.83	7861.665	677.89502	910.83008	9839.665	4321.895	14156.83	11917.665	9953.8945	1915.8301	773.66504	13722.895	1621.8301	1843.665	9378.8945	3996.8301	11065.665	4802.895	10123.83	12720.665	-119.10498	810.83008	7485.665	12699.645	5389.3599	7048.3604	1806.645	9729.3594	5533.3604	3236.26	12024.404	8167.1201	2826.375	13340.425	8907.4551	8563.375	5883.4248	10380.455	8489.375	5629.4248	7963.4551	2160.375	17251.426	8188.4551	8362.375	4310.4248	7682.4551	362.375	2867.4248	9762.4551	7946.375	7161.4248	8130.4551	1422.51	18061.971	7910.0498	6840.5098	8160.9702	8275.0498	1295.6951	13219.7	2287.0898	11448.345	3444.29	2684.8501	3468.345	10903.29	9807.8496	4045.345	3716.29	7955.8501	26.01001	6353.02	5467.3301	3157.01	10199.02	8950.3301	9477.0098	2850.02	5321.3301	1124.7351	8158.5249	6104.9448	7345.7354	3729.5249	4232.9448	3417.7351	13621.525	5212.9448	8992.7354	4264.5249	6578.9448	4784.8447	16898.92	5722.5	11085.845	4455.9199	8528.5	8521.8447	3585.9199	-622.5	3961.845	2917.9199	5008.5	3583.79	10087.455	13163.064	1042.79	8443.4551	9507.0645
6553.8799	1919.4702	5074.5498	637.87988	492.47021	4693.5498	717.87988	12387.471	7795.5498	9529.3398	7746.04	6510.5	12930.34	8698.04	13692.5	-230.66016	3750.04	6862.5	8762.3398	6550.04	9546.5	3789.6951	16916.395	8431.3906	10025.695	7041.395	7411.3901	11368.695	3714.395	9401.3906	5349.6953	8801.3945	5918.3901	8417.6953	3927.395	11765.391	1178.6951	17660.395	9423.3906	1810.6951	2856.395	12198.391	1604.6951	17581.395	11422.391	7286.6953	2486.395	5969.3901	2550.6951	12848.395	8589.3906	747.69507	2813.395	8042.3901	10284.77	3870.3452	-4160.29	10262.77	2387.3452	-4144.29	981.77002	19700.346	3096.71	8597.7695	3725.3452	5472.71	2533.77	13957.346	4714.71	12812.77	3413.3452	-3852.29	3259.77	12593.346	1369.71	4919.77	2175.3452	-3047.29	8401.7695	9080.3457	10353.71	1454.77	18279.346	4248.71	11590.77	4563.3452	1573.71	2937.4351	12594.415	5136.7148	634.70508	8403.6504	5662.6548	2383.2998	7806.355	-301.875	1993.6348	14539.965	11624.1	10789.635	5042.9648	10831.1	2920.6348	17677.965	8154.1001	-165.36523	21320.965	9345.0996	9661.6348	6232.9648	7528.1001	3915.6348	5190.9648	10295.1	6352.6348	5900.9648	8260.0996	-2486.3652	11433.965	6489.1001	7891.46	1813.395	-2226.4199	4573.46	6377.395	5421.5801	-2407.54	13401.395	6054.5801	4231.46	3139.395	490.58008	9656.2344	3099.1599	-1357.2148	6415.2349	4705.1602	11161.785	3374.355	-507.60498	-1442.2998	8354.3555	1694.395	1431.7002	11935.355	4965.395	12397.7	1345.355	1482.395	5379.7002	1724.355	22638.395	11916.7	9785.3555	8770.3945	3626.7002	3589.6899	3688.8198	7878.1802	12.689941	3127.8198	11009.18	11339.265	2494.5601	4068.125	4071.2649	25358.561	8711.125	7409.2646	4298.5601	5408.125	-449.6001	389.56982	7672.8496	12810.4	5027.5698	3432.8496	3105.3999	1770.5698	6795.8496	7868.3999	5033.5698	7122.8496	4410.125	4401.895	8040.6396	10870.125	6965.895	6350.6396	11644.125	6482.895	7147.6396	-124.875	9907.8945	1347.6396	6108.2002	-881.65527	1152	11641.2	-43.655273	5977	7728.2002	-1131.6553	2895	6496.2002	970.34473	8215	5016.2002	-634.65527	2309	4270.1348	14905.016	5399.1001	6266.4648	-1020.4697	7091.8101	10575.47	6460.71	6169.9902	7460.4697	4251.71	5877.9902	2830.47	9962.71	3502.9902	4965.4697	4345.71	2051.9902	1078.3701	11481.995	5256.6504	7245.5498	5075.25	737.31543	11423.55	4434.25	5051.3154	1668.55	-153.35986	5296.3848	7606.5498	-188.35986	1814.3848	9904.5498	8065.6401	6965.3848	8902.5498	2307.6401	6939.3848	9267.5498	2588.6401	-1018.6152	5263.1396	13335.29	7788.9048	1652.1399	10446.29	6448.9048	6180.1396	5301.29	7536.9048	6948.7202	-504.69531	7036.2749	5081.7202	843.30469	4368.2749	13064.595	2461.27	977.2749	204.59497	14100.27	5542.2749	5053.5947	8192.2695	7449.2749	5242.5947	5903.27	6412.2749	-252.40503	20241.27	12120.275	-702.33496	13702.205	8619.085	8887.665	5334.2051	12803.085	980.68506	9311.5752	3206	13811.686	8851.5752	5876	4354.6851	19723.574	8132	10044.686	3489.5752	11553	4929.6851	5658.5752	3710	10559.686	4326.5752	13299	10824.14	1821.3599	-2486.665	8650.1602	17011.75	2102.6797	14198.415	769.53516	9089.96	11863.445	2800.375	-1136.0098	3674.4451	22529.375	11180.99	15793.445	10279.375	12524.99	-693.55493	3152.375	13637.99	162.44507	1899.375	14269.99	10727.445	4886.375	9067.9902	13503.445	5903.375	7780.9902	2926.2451	18218.705	9039.3447	6535.2451	3654.7051	-1223.6553	5613.2451	7143.7051	13749.345	9833.2451	5654.7051	9366.3447	-981.3999	9043.3594	6857.5249	1067.6001	13792.359	5092.5249	14601.6	8316.3594	17491.525	3175.6001	2304.3599	6820.5249	-1538.5	1263.5	7787.4902	-421.5	1224.5	7736.4902	-64.5	8284.5	4661.4902	2166.5	9867.5	3157.4902	6371.5	3025.5	7285.4902	10654.5	4410.5	1774.4902	4473.5	2887.5	-2379.5098	3985.5	1954.5	-46.509766	8231.5	1394.5	2844.4902	4050.5	2122.5	664.49023	1241.3848	25408.449	6759.8848	13797.505	847.45508	-739.5	9858.5049	14592.455	4680.5	13616.505	1795.4551	-1051.5	4848.5049	9030.4551	1606.5	7663.5049	-839.54492	903.5	-445.40039	9169.9805	4628.4053	-1169.4004	8660.9805	2491.4053	5015.5996	6569.98	8684.4053	1455.9502	8234.0547	2597.125	5871.835	15108.1	10336.055	-1715.7002	15380.41	4433.3496	-4629.7002	18409.41	2317.3496	-2125.7002	13215.41	3331.3496	-2304.0703	9080.8096	3880.9404	9827.2695	3726.9951	-1242.5645	2903.0752	10447.66	2389.7695	1458.125	10788.78	2962.2246	7167.125	264.78027	2698.2246	6402.125	-537.21973	2546.2246	6850.125	3720.7803	4217.2246	6802.125	11716.78	10692.225	1868	5419.3799	7627.0654	1403	13232.38	5223.0654	10738	1292.3799	2390.0654	2844	-210.62012	-1338.9346	1760.4751	12654.13	3321.2051	928.4751	13156.13	1580.2051	1390.2451	13277.735	10798.37	5540.4248	11519.814	12988.875	2189.4248	12704.814	6528.875	1488.4248	8899.8145	5704.875	2488.4248	5913.8149	6851.875	4316.4248	12512.814	8154.875	14494.725	933.29492	-1967.0752	12256.725	5002.2949	1654.9248	2869.7251	9439.2949	-364.0752	3268.7251	14875.295	4572.9248	5120.9751	11025.89	5151.2598	11255.255	490.61523	150.1001	7008.2549	1787.6152	4525.1001	5005.2549	10426.615	9986.0996	5697.2549	-86.384766	6959.1001	7488.2646	545.7749	2425.1748	10007.265	3999.7749	10846.175	5624.2646	1778.7749	1057.1748	-469.73511	9926.7754	13858.175	4252.2646	813.7749	9571.1748	5551.625	1952.0049	-15.245117	10851.625	3375.0049	30.754883	8432.625	1912.0049	9093.7549	9472.2305	3340.9199	8829.2998	2492.23	9383.9199	7770.2998	5129.71	2985.6504	7046.9399	2621.99	22850.629	7646.3999	2786.99	7810.6299	6261.3999	6967.1797	1715.3452	1939.165	3157.1799	13765.346	12629.165	743.17993	1430.3452	8176.165	9873.1797	7688.3452	12759.165	13191.18	1685.3452	2630.165	16686.18	2910.3452	2844.165	6148.1797	6396.3452	10746.165	3895.1799	11117.346	9802.165	532.17993	460.34521	6214.165	14458.965	-2644.3701	7055.0654	1626.9651	1537.6299	4697.0654	3674.6951	11445.17	10167.4	974.18506	11252.335	10846.314	4327.1851	9090.335	8699.3145	8929.1855	5082.335	7317.3149	825.18506	17515.336	8879.3145	7472.1851	4529.335	8241.3145	396.18506	378.33496	9388.3145	6764.1851	7581.335	7109.3149	2477.7451	14939.22	5781.9849	5984.7451	9694.2197	8512.9844	2484.7649	11767.09	5091.0698	10506.84	3739.9951	-2992.9248	4095.8401	8002.9951	6154.0752	4834.8398	1974.9951	3135.0752	385.29492	6840.3701	4908.4849	3250.2949	8924.3701	8669.4844	7308.2949	2387.3701	7497.4849	339.53491	10322.16	4518.4248	8622.5352	4433.1602	5564.4248	7476.5352	9151.1602	4870.4248	7892.5352	8303.1602	5056.4248	3538.4099	20707.99	5880.77	11226.41	4530.9902	10235.77	7890.4102	3610.9902	4789.77	141.40991	292.99023	6328.77	44.949951	8395.8555	11496.955	-663.05005	7681.855	5986.9551
2023.2749	8603.0449	7331.1299	-2028.7251	-1386.9551	7703.1299	-636.7251	12182.045	7949.1299	8909.7754	2270.8799	2412.1396	11485.775	4994.8799	9562.1396	-1102.2251	341.87988	2435.1396	7928.7749	5710.8799	10254.14	2850.73	17166.436	8445.1895	9647.7305	2766.4351	4731.1899	7289.73	3209.4351	6066.1899	913.72998	15464.436	3160.1899	7476.73	2469.4351	11360.189	-202.27002	17333.436	8278.1895	-92.27002	1072.4351	9779.1895	2287.73	14373.436	12253.189	6260.73	3348.4351	6297.1899	1001.73	9003.4355	4579.1899	-740.27002	262.43506	8688.1895	6878.8999	-497.56494	-2070.0298	8522.9004	-464.56494	-2162.0298	595.8999	21152.436	3630.9702	6327.8999	1569.4351	6133.9702	747.8999	7402.4351	9601.9707	8409.9004	3252.4351	-1559.0298	105.8999	6398.4351	4299.9702	4326.8999	282.43506	-1018.0298	5893.8999	8676.4355	8314.9707	148.8999	12799.436	6294.9702	8121.8999	1373.4351	4711.9702	855.46484	15325.825	6350.1104	-466.93018	7948.7852	-0.41992188	3099.9849	9856.9502	6911.2852	3319.9102	16736.086	8125.3945	11283.91	5582.085	6940.3945	2903.9102	14777.085	5832.3945	-9.0898438	20520.086	6404.3945	12840.91	3192.085	6228.3945	-476.08984	2548.085	7676.3945	7553.9102	2388.085	7207.3945	737.91016	11171.085	1460.3945	11832.475	3821.2651	-1931.6104	10129.475	5248.2651	8680.3896	1415.4751	14510.266	4313.3896	6481.4751	3967.2651	1643.3896	6800.835	3171.3101	-541.13477	2516.835	3830.3101	6325.8652	3688.1201	742.04004	-4903.4648	6397.1201	3382.04	-400.46484	10786.12	6927.04	8891.5352	-1012.8799	1620.04	4394.5352	2419.1201	21025.039	8860.5352	7594.1201	5540.04	3539.5352	3378.6899	868.9751	9062.6152	568.68994	-880.0249	9579.6152	9654.6201	750.61523	3206.875	2506.6201	19467.615	10585.875	4420.6201	3267.6152	3836.875	2171.7051	1921.4302	9574.6299	11535.705	6809.4302	10240.63	6302.7051	4434.4302	9479.6299	4146.7051	4146.4302	10917.63	367.37012	7341.6602	6067.7651	8540.3701	3164.6602	9390.7656	7538.3701	2644.6602	11255.766	-1347.6299	5933.6602	5279.7651	3979.415	1121.0649	307.54004	10617.415	3148.0649	7927.54	4232.415	1232.0649	2180.54	3743.415	4072.0649	5789.54	1085.415	1004.0649	1646.54	9008.6396	10347.984	1725.2803	7590.2402	2004.6001	5583.5698	11384.13	3945.4248	3767.5547	9652.1299	3893.4248	4135.5547	5373.1299	10770.425	-1230.4453	6004.1299	3564.4248	36.554688	6109.3599	1656.7148	8166.1445	6874.54	2966.2749	2166.7754	9937.54	2400.2749	1612.7754	1923.27	1339.1548	10895.02	14937.27	2203.1548	3618.0195	4215.27	11728.154	8568.0195	5403.27	3369.1548	11583.02	11135.27	4765.1548	3407.0195	11158.51	5587.3398	4271.1851	6539.5098	4413.3398	7646.1851	8505.5098	3476.3398	10209.186	6566	741.55469	4267.7852	2498	-341.44531	1510.7852	12088.79	270.6001	-1197.0449	524.79004	15377.6	3246.9551	6874.79	5480.6001	5785.9551	8242.79	1355.6001	4799.9551	-227.20996	19511.6	7984.9551	3926.0649	8138.7598	11551.766	7632.0649	5437.7598	15963.766	942.09009	7617.6602	6195.4502	14574.09	6565.6602	3949.4502	2502.0901	17215.66	7841.4502	9815.0898	6814.6602	10867.45	5815.0898	7144.6602	7795.4502	10081.09	5947.6602	11706.45	6666.8149	2530.5649	-1013.98	8193.1445	14501.48	4519.7305	13212.12	3326.8052	11134.55	15595.655	-84.240234	476.68994	4662.6553	14554.76	12268.689	16495.654	5980.7598	10236.689	333.65503	1002.7598	16945.689	1375.655	1124.7598	14628.689	9801.6553	4839.7598	7980.6899	11295.655	4952.7598	12884.689	3534.7202	10088.9	8811.6797	7782.7202	-4204.0996	-5200.3203	9685.7207	1233.9004	8279.6797	10306.721	3.9003906	4411.6797	-288.45996	10103.609	3531.5547	3804.54	14280.609	1640.5547	14364.54	7512.6099	17823.555	5077.54	2525.6099	2346.5547	-1540.0698	3063.8452	4491.5547	92.930176	1450.8452	3409.5547	3389.9302	10679.846	2810.5547	2798.9302	13892.846	2129.5547	6878.9302	6690.8452	6036.5547	11727.93	3978.8452	-2094.4453	6543.9302	3248.8452	-722.44531	5167.9302	5595.8452	815.55469	5684.9302	2534.8452	417.55469	4378.9302	2024.8452	1118.5547	9269.8447	8276.7646	18.480469	11096.67	4580.4502	-6842.9248	6452.6699	18752.449	4526.0752	10575.67	3977.4502	-1235.9248	2254.6699	15889.45	513.0752	7169.6699	3689.4502	-1770.9248	-1015.1152	10126.085	8010.0098	-2930.1152	5856.085	6005.0098	7062.8848	2420.085	10958.01	-2820.5498	10836.26	5515.4053	2144.6802	8570.8848	3507.71	2903.8101	21019.5	2812.2803	-774.18994	19313.5	5588.2803	842.81006	11509.5	5114.2803	-4154.2305	1174.6699	7103.8096	11739.895	194.12988	-834.17969	5487.3101	5867.0547	6408.4199	1746.9648	13089.43	2142.71	7895.9648	3555.4302	1271.71	7357.9648	5743.4302	4747.71	8439.9648	6189.4302	7688.71	8436.9648	11688.43	11239.71	1594.8401	7504.0098	9395.3496	-688.15991	18334.01	8320.3496	9529.8398	5022.0098	6825.3501	2375.8401	3680.01	3582.3501	3037.7251	11632.965	8527.8652	1455.7251	8181.9648	3291.8652	4516.6152	18715.1	9391.04	5011.2949	16978.586	12462.22	3038.2949	14994.585	3635.2197	4078.2949	21830.586	6915.2197	515.29492	10782.585	6355.2197	4517.2949	17576.586	8114.2197	13979.425	2362.4399	4320.3652	10693.425	6104.4399	6932.3652	2205.4248	11181.439	5108.3652	2554.4248	15783.439	9146.3652	1613.23	15747.27	7406.3096	12146	1789.1201	887.9248	8269	4152.1201	7852.9248	6069	11126.12	10530.925	3994	1469.1201	6717.9248	7006.0752	2999.585	1044.8599	10049.075	8029.585	5332.8599	9250.0752	1600.585	-2582.1401	301.07495	10092.585	11712.859	4885.0752	2457.585	5699.8599	9562.1504	-85.509766	-2513.9697	11597.15	2613.4902	-2058.9697	8929.1504	1272.4902	6208.0303	8835.7354	4593.4048	12425.74	2007.7351	8264.4043	8165.7402	8831.4854	2616.605	4488.4351	4719.5049	19066.93	11070.715	775.50488	9835.9297	5987.7148	7801.6553	2486.1951	-780.96484	3710.655	15454.195	6873.0352	1764.655	1940.1951	7557.0352	13469.655	9421.1953	8563.0352	12978.655	2051.1951	-1177.9648	15153.655	2918.1951	-731.96484	8530.6553	6426.1953	9856.0352	6805.6553	13534.195	8383.0352	1505.655	2285.1951	2540.0352	12140.67	3113.2349	8252.0547	1179.6699	10015.234	7569.0552	3508.5901	15513.375	6623.77	2715.1101	10966.255	9984.6445	4786.1104	13326.255	6864.645	9590.1104	4791.2549	5906.645	9463.1104	3370.2549	-478.35498	5961.1104	5915.2549	5745.645	578.11011	2000.2549	5696.645	9332.1104	5779.2549	4688.645	2725.585	15166.915	6814.9448	10655.585	4924.915	8925.9453	2441.8999	11070.689	4368.2148	7493.0498	1684.8701	698	505.05005	13038.87	8942	1812.05	2518.8701	5523	1076.6101	9917.3906	5990.3848	12082.61	4112.3901	8812.3848	9391.6104	4317.3901	7869.3848	2786.5901	9451.54	6514.1548	7120.5898	3324.54	5869.1548	5691.5898	9676.54	4846.1548	6713.5898	8300.54	8096.1548	4226.2749	20166.379	8126.4502	10116.275	4697.3799	9822.4502	8296.2754	5140.3799	2527.4502	559.2749	1612.3799	8311.4502	1725.235	8268.9453	13326.195	423.23499	7886.9448	5285.1948
6573.7749	3487.585	6072.4902	-812.2251	1982.585	8782.4902	1007.7749	17835.586	10780.49	12629.89	4154.8848	6637.1001	12565.89	8895.8848	15906.1	443.88989	1074.8848	7697.1001	10432.89	6258.8848	14220.1	4022.095	16694.51	6637.5249	10339.095	5530.5098	2646.5249	10947.095	5676.5098	6327.5249	6946.0947	6476.5098	956.5249	10636.095	2592.5098	8992.5254	1216.095	19143.51	5202.5249	1947.095	2344.5098	6787.5249	4005.095	17012.51	8837.5254	7567.0947	3703.5098	2877.5249	2755.095	10277.51	6043.5249	489.09497	2914.5098	4693.5249	5886.6499	2824.835	1223.1548	7761.6499	2273.835	1796.1548	1045.6499	24887.836	7909.1548	5742.6499	2165.835	8096.1548	705.6499	13522.835	7708.1548	7048.6499	3957.835	357.15479	-644.3501	9669.835	5170.1548	-1674.3501	565.83496	971.15479	7327.6499	8430.835	12132.154	-574.3501	17491.836	7238.1548	7430.6499	3342.835	6140.1548	409.7002	8253.8145	6618.6152	-2830.6748	9664.4199	2513.8896	2024.3052	9330.96	5194.3496	2876.835	12426.68	10172.16	8964.835	3489.6797	9389.1602	3116.835	17243.68	8579.1602	348.83496	16412.68	10609.16	9955.835	2648.6797	6433.1602	-679.16504	-461.32031	10945.16	5262.835	1894.6797	11439.16	-238.16504	11608.68	5389.1602	9009.5352	1606.6499	-325.46484	6212.5352	6235.6499	10800.535	516.53516	17058.65	8225.5352	2300.5352	3177.6499	4130.5352	13882.105	431.18994	3846.4351	9100.1055	671.18994	14318.436	3698.75	1620.145	-7631.5049	5264.75	3179.145	-3877.5049	13304.75	7347.145	9338.4951	-767.25	2853.145	460.49512	12003.75	5839.145	6337.4951	7482.75	9098.1445	-2826.5049	4274.0801	1434.96	8518.6895	473.08008	644.95996	10707.689	10149.725	611.2998	6721.1602	1266.7251	22344.301	12195.16	5271.7251	1668.2998	6944.1602	-947.2251	-271.5752	2942.5049	14176.775	5548.4248	4064.5049	2856.7749	1885.4248	5383.5049	250.7749	513.4248	4289.5049	2207.8149	9384.875	-1055.3652	8048.8149	6830.875	2506.6348	8015.8149	4918.875	2351.6348	-1411.1851	9954.875	1917.6348	3216.0698	1757.3652	770.4248	12414.07	1847.3652	5008.4248	4278.0698	1873.3652	4435.4248	4339.0698	3597.3652	9983.4248	3130.0698	1285.3652	3632.4248	12059.26	1457.835	4286.0947	4468.3252	4547.6201	8566.2656	10544.66	8015.6748	7524.25	10321.66	7293.6748	5192.25	3693.6599	13629.675	2467.25	6092.6602	6380.6748	4886.25	3431.9849	247.3252	11312.275	7587.665	4751.625	5027.7002	10974.665	4641.625	9891.7002	815.51489	1005.0249	6017.3945	12649.515	3472.0249	3373.3945	12339.515	5173.0249	8449.3945	8490.5146	5969.0249	7190.3945	9566.5146	5537.0249	982.39453	10076.01	4064.73	3994.9648	7489.0098	7017.73	4934.9648	8043.0098	3753.73	4095.9648	6600.1602	2622.7349	4217.7549	3079.1602	2494.7349	521.75488	1780.04	1715.3301	2412.665	-443.95996	17843.33	7561.665	6168.04	5780.3301	9251.665	5559.04	4349.3301	9745.665	958.04004	16525.33	8695.665	10294.45	3848.46	8382.04	9874.4502	4100.46	11162.04	-215.02002	8198.1953	4975.3799	12450.98	3286.1948	3375.3799	7776.98	5084.1948	3881.3799	8255.9805	3744.1948	6943.3799	3500.98	2827.1948	532.37988	9555.9805	5146.1948	8089.3799	11080.88	-80.654785	291.02979	11646.775	11472.45	1628.6396	10893.25	4211.6899	6120.1904	23422.824	696.18018	419.28516	1571.8252	16398.18	11892.285	15955.825	6284.1802	14994.285	-2415.1748	2190.1802	13267.285	-1279.1748	-1296.8198	11747.285	8493.8252	1726.1802	6093.2852	8842.8252	5010.1802	10764.285	4270.4448	13956.64	7080.8047	9194.4453	-2141.3604	-2723.1953	11037.445	1230.6396	10704.805	11904.445	381.63965	7429.8047	577.32495	8847.4102	-3983.7695	3559.325	11692.41	-3458.7695	12411.325	10265.41	10036.23	8174.3252	3185.4102	-1011.7695	-557.91016	1662.6948	10173.61	1577.0898	492.69482	6570.6104	4141.0898	4923.6948	7970.6104	4208.0898	12030.695	7275.6104	8176.0898	2554.6948	10403.61	17671.09	2221.6948	3096.6104	7889.0898	1460.6948	1405.6104	4975.0898	1906.6948	3105.6104	5484.0898	1694.6948	5077.6104	3924.0898	1820.6948	6469.6104	7041.29	14095.08	6628.8896	16290.88	1943.7002	-2666.5254	9851.8799	13261.7	4808.4746	14519.88	1644.7002	-198.52539	5439.8799	8178.7002	943.47461	9389.8799	108.7002	1237.4746	-420.2998	8687.8555	-178.40039	264.7002	7498.8555	-3657.4004	5831.7002	3473.8555	73.599609	-4675.9199	12088.615	148.2002	387.66992	14865.22	1075.5098	785.39453	15924.45	-1527.125	-1169.6055	17197.449	-2489.125	-2472.6055	11022.45	-3460.125	3039.5801	6999.3154	-1388.7891	8693.3701	-1447.0801	2818.96	2589.2451	7860.9102	6221.3149	2729.8149	10906.245	4456.1152	8922.8145	2541.2451	9891.1152	9775.8145	424.24512	7824.1152	9755.8145	2476.2451	8002.1152	10482.814	10143.245	13607.115	1437.095	9963.8701	1828.3398	2841.095	11116.87	6395.3398	8847.0947	5411.8701	6275.3398	2373.095	2019.8701	-362.66016	911.76514	11438.279	11284.95	-334.23486	11820.279	8440.9502	1206.7349	19039.121	13708.705	4341.2349	14438.484	3946.1152	223.23486	15162.484	-2975.8848	-543.76514	12862.484	-162.88477	136.23486	8541.4844	-3267.8848	1565.2349	19381.484	338.11523	7471.4297	3622.4199	2102.7148	6811.4297	3444.4199	8306.7148	-4341.5703	12788.42	5259.7148	-2789.5703	11829.42	7694.7148	991.46484	12159.825	7310.7402	13782.575	382.125	2656.645	9983.5752	2170.125	7113.645	5491.5752	13604.125	13059.645	4666.5752	948.125	8755.6445	9487.5146	2037.9702	2387.2002	13925.515	5159.9702	5793.2002	10246.515	2560.9702	-1053.7998	3201.5149	11792.971	11495.2	5019.5146	2471.9702	5866.2002	5628.0752	-383.97998	-5122.1396	12091.075	1384.02	-3905.1396	6250.0752	-94.97998	5448.8604	7388.4199	3640.5151	13510.971	593.41992	12961.516	5777.9702	9308.2246	3712.8452	7557.7749	3133.78	17188.455	11185.46	3114.78	7545.4551	7774.46	7148.75	1430.625	762.12012	2021.75	14816.625	9986.1201	783.75	2102.625	8729.1201	11388.75	7039.625	9985.1201	9032.75	2242.625	790.12012	11486.75	4049.625	1713.1201	6069.75	6227.625	11588.12	4226.75	10389.625	10605.12	-1336.25	2428.625	4564.1201	13107.73	4139.2798	6596.645	2742.73	9214.2793	8367.6445	1696.905	13143.24	6926.9302	2196.9351	12178.109	5406.0098	4870.9351	11380.109	3702.0098	10543.936	4694.1099	3256.0098	8009.9351	1568.1099	-2473.9902	7419.9351	4338.1099	3569.0098	-247.06494	1078.1099	6107.0098	8384.9355	5272.1099	3690.0098	3130.855	14286.205	7640.1748	10298.855	6414.2051	5467.1748	2174.98	13182.575	6151.375	10073.705	2384.9551	1551.21	2991.7051	16328.955	11183.21	3151.7051	3067.9551	7405.21	1354.4351	8233.0752	6193.4199	11027.436	3330.0752	8144.4199	11321.436	4754.0752	6840.4199	2313.1399	8610.7949	5555.5151	8034.1396	4379.7949	2118.5151	5167.1396	7833.7949	4554.5151	7234.1396	6710.7949	5370.5151	1312.4102	15959.4	9596.5947	8336.4102	2714.3999	13461.595	6648.4102	3980.3999	7258.5947	-1457.5898	2533.3999	8486.5947	2847.1401	12562.625	11376.455	489.14001	7512.625	4028.4551
2434.845	9666.8701	6465.9902	1108.845	373.87012	7181.9902	691.84497	15255.87	10655.99	9863.1543	5658.6099	4413.6099	13613.154	9279.6094	11546.609	-642.84521	2885.6099	7682.6099	7831.1548	6879.6099	10115.609	4862.0098	15631.215	6484.0098	8874.0098	6431.2148	4665.0098	10027.01	4560.2148	7249.0098	7723.0098	4085.2148	4107.0098	8906.0098	3465.2148	14328.01	779.01001	17290.215	7583.0098	1133.01	3558.2148	9918.0098	2661.01	18318.215	10746.01	8916.0098	5603.2148	4457.0098	2717.01	12465.215	6669.0098	1034.01	4439.2148	8951.0098	9500.9102	95.575195	-3477.3799	14676.91	459.5752	-2019.3799	2444.9099	15582.575	3889.6201	7804.9102	2922.5752	7283.6201	3953.9099	9572.5752	6909.6201	8349.9102	503.5752	-3245.3799	2856.9099	10220.575	364.62012	644.90991	-1190.4248	-3099.3799	9222.9102	7876.5752	8237.6201	1535.9099	16080.575	3993.6201	9967.9102	2080.5752	1898.6201	5919.3101	8305.3145	3366.7451	-604.37988	15078.721	3922.145	4977.46	8498.4697	6436.6602	3990.46	15457.795	13145.705	6238.46	14822.795	9250.7051	4241.46	15538.795	8234.7051	1053.46	20894.795	10539.705	13850.46	4665.7949	5705.7051	786.45996	3166.7949	14083.705	10974.46	2871.7949	10583.705	3010.46	11769.795	6688.7051	7763.5195	271.0752	1703.665	3983.5195	-395.9248	9357.665	-3917.4805	10929.075	8748.665	1896.5195	-68.924805	5025.665	7859.9453	1890.52	-640.51514	8587.9453	1811.52	8784.4844	3220.5898	1249.4448	-813.5	4368.5898	1619.4448	3888.5	8913.5898	4104.4448	11681.5	-2233.4102	2003.4448	5805.5	9172.5898	5707.4448	8488.5	6555.5898	6162.4448	4528.5	2297.1152	-307.5498	7716.7549	-1502.8848	-1379.5498	9365.7549	10621.055	1465.9502	5568.1348	4757.0547	20506.949	9885.1348	9036.0547	3105.9502	5520.1348	3291.4302	1925.5298	9008.7598	12726.43	3826.5298	9395.7598	4319.4302	1346.5298	7966.7598	-760.56982	1161.5298	10955.76	3834.365	6398.125	6130.6548	12173.365	6431.125	6311.6548	11802.365	8523.125	9299.6543	811.36499	9392.125	3779.6548	5506.395	-1676.7803	1089.9746	8882.3945	2741.2197	6426.9746	-594.60498	8007.2197	2930.9746	6525.395	2059.2197	2168.9746	5225.395	-1765.7803	2321.9746	4066.9399	15184.625	1356.1299	8292.4102	3841.9551	6738.1851	11966.37	4317.1499	3392.9346	8871.3701	7012.1499	4030.9346	5860.3701	9793.1504	1937.9346	4380.3701	4275.1499	506.93457	2300.4053	3606.9102	5055.4297	9910.2051	4286.2002	11448.975	2183.2051	16957.199	5295.9751	-1527.25	2951.2651	7802.7949	15772.75	5703.2651	1147.7949	9879.75	6569.2651	8351.7949	5085.75	5899.2651	7116.7949	8022.75	3951.2651	1274.7949	14149.115	3795.3599	7360.4951	1896.115	9492.3594	9679.4951	10318.115	3886.3599	8520.4951	4847.9199	1270.9346	10963.904	3842.9199	-2154.0654	4954.9048	556.36499	-1483.4302	-822.69482	195.36499	19559.57	4054.3052	8433.3652	5862.5698	9188.3047	4838.3652	4631.5698	3737.3052	677.36499	21455.57	6236.3052	9405.8496	3478.5	5486.165	7002.8501	3452.5	10170.165	-1704.2349	9183.4502	4864.3848	11394.766	4200.4502	3863.3848	1789.7651	13082.45	6128.3848	8754.7656	2487.4502	9601.3848	3752.7651	3824.4502	5015.3848	7110.7651	5000.4502	11062.385	10236.98	1483.0952	870.7002	9523.6201	14501.855	-2351.3398	13251.83	4139.4448	9680.9951	12211.855	613.68506	-2586.4805	2694.855	16037.686	8769.5195	15376.855	5299.6851	10143.52	-1899.145	-46.314941	9312.5195	4949.855	1338.6851	9111.5195	9190.8555	2132.6851	4469.5195	9205.8555	4148.6851	5595.5195	3796.0151	16049.455	1893.9707	5746.0151	65.455078	-10386.029	6400.0151	3768.4551	1271.9707	7196.0151	2750.4551	4216.9707	-640.74512	8885.8848	3701.3398	1921.2549	15167.885	5171.3398	5392.2549	5837.8848	19905.34	5977.2549	3304.8848	8634.3398	-1496.1602	1523.6299	7859.3154	-2158.1602	3145.6299	7672.3154	1152.8398	8051.6299	1671.3154	164.83984	15008.63	5781.3154	8760.8398	3505.6299	7197.3154	13074.84	6396.6299	1295.3154	6064.8398	1914.6299	30.31543	3077.8398	3281.6299	915.31543	7587.8398	3796.6299	2768.3154	2994.8398	3105.6299	1718.3154	1715.7695	19593.34	3136	12816.76	2024.1104	52.580078	8889.7598	14239.11	6231.5801	11677.76	2615.1104	2652.5801	4507.7598	8721.1104	3420.5801	7614.7598	1460.1104	5480.5801	1439.9248	9672.5703	482.875	1135.9248	3494.5703	785.875	5343.9248	-1045.4297	7804.875	2549.6748	11717.016	-1192.2803	2443.9849	13673.865	10453.52	-3244.4746	11796.72	9289.9697	-2545.4746	14818.72	5744.9697	-2273.4746	10591.72	6956.9697	269.5	8489.9453	6907.6748	7785.5552	4781.8101	-2693.8301	8549.5254	5339.3252	4046.7354	3321.6699	11842.76	4460.2051	7539.6699	4787.7598	4534.2051	9103.6699	4664.7598	-79.794922	10610.67	8206.7598	4873.2051	7121.6699	17621.76	7850.2051	141.7749	6382.9399	3946.4048	233.7749	14395.939	7773.4048	8732.7754	2675.9399	6629.4048	2374.7749	-1483.0601	1844.4048	710.33008	9685.9395	9723.8652	-621.66992	6394.9399	5936.8652	1883.8652	17666.186	12688.641	6785.73	16298.555	10459.65	3530.73	9656.5547	2304.6504	1883.73	11943.555	3545.6504	2397.73	6976.5547	3654.6504	5118.73	18384.555	7357.6504	14224.87	3201.3599	-2079.5049	11127.87	6410.3599	6063.4951	-1607.1299	9797.3594	-115.50488	-424.12988	13763.359	6624.4951	3592.9248	13767.52	3682.6602	10603.15	897.20996	-1277.9951	1551.1499	14223.21	4357.0049	3315.1499	14895.21	8002.0049	5920.1499	3286.21	5121.0049	6901.6201	1538.1602	3939.7798	10180.62	4614.1602	8397.7793	9220.6201	477.16016	210.77979	345.62012	10299.16	12207.779	3521.6201	2368.1602	6779.7798	6048.5552	1787.4199	-3716.5	11201.555	3105.4199	-3129.5	5647.5552	2833.4199	7323.5	10744.95	2755.0752	7143.6055	1878.95	11298.075	3086.6055	8690.3652	2796.7852	8601.4951	3207.415	24081.58	8845.3398	6414.415	4941.5801	4167.3398	5969.9448	1716.5498	397.45508	1774.9448	12598.55	11704.455	-746.05518	1191.5498	7239.4551	8700.9453	9692.5498	9746.4551	9487.9453	2180.5498	226.45508	14716.945	2365.5498	1843.4551	5166.9448	3910.5498	8042.4551	3095.9448	11778.55	11583.455	-446.05518	2195.5498	5158.4551	10917.99	8589.1797	7461.6602	2747.99	10940.18	8340.6602	1148.6802	11643.779	10059	1221.1799	12537.07	8077.0801	6059.1797	8117.0698	6879.0801	5533.1797	1463.0698	3543.0801	8604.1797	542.06982	-238.91992	6326.1797	4234.0698	6222.0801	91.179932	1183.0698	8529.0801	7645.1797	3050.0698	5676.0801	-489.41992	16363.37	8609.7246	8786.5801	6133.3701	10432.725	1088.1899	12605.029	2692.165	13238.115	1895.3201	572.8999	5355.1152	11248.32	8412.9004	4354.1152	2905.3201	8286.9004	2516.22	6097.46	4490.6602	11010.22	7563.46	6075.6602	10883.22	1855.46	9111.6602	3008.0801	9173.125	8200.6152	7096.0801	1510.125	6656.6152	5827.0801	4920.125	8497.6152	10645.08	4909.125	7130.6152	4405.0151	14966	7143.1899	9209.0146	3130	8353.1895	9470.0146	2982	4707.1899	1048.015	871	9298.1895	1822.48	10986.311	11357.96	285.47998	8913.3105	5415.96
5775.3848	5818.54	7699.4751	68.38501	-390.45996	7971.4751	-578.61499	9405.54	11251.475	8987.0049	4458.04	2042.6396	12073.005	7442.04	9798.6396	-952.99512	1547.04	5359.6396	7631.0049	5377.04	7510.6396	3524.4851	18066.641	6608.4502	1090.4851	12935.641	3206.4502	2233.4851	15263.641	9065.4502	7479.4854	4874.6401	1834.4502	10303.485	4757.6401	7318.4502	3094.4851	13889.641	7580.4502	1775.4851	3785.6401	6028.4502	2082.4851	20140.641	11380.45	987.48511	15856.641	4531.4502	2341.4851	12915.641	4517.4502	2885.4851	6195.6401	6318.4502	4434.915	1067.6899	-1965.2549	6835.915	1341.6899	159.74512	-994.08496	19600.689	5984.7451	5575.915	1308.6899	7312.7451	-355.08496	9894.6895	9390.7451	11744.915	1711.6899	-2040.2549	-1178.085	8245.6895	2096.7451	-3799.085	-1301.3101	-148.25488	6435.915	7149.6899	11675.745	-1888.085	14120.689	8744.7451	5701.915	3640.6899	4739.7451	1397.73	14276.86	5232.9351	4513.8501	997.83496	2928.73	549.20996	8844.29	2093.0449	2622.3452	13398.78	12875.595	5013.3452	8966.7803	7652.5947	7012.3452	5790.7803	-2495.4053	-726.65479	17644.781	7449.5947	10257.346	2576.7803	3931.5947	-426.65479	-1982.2197	7888.5947	5898.3452	1923.7803	6000.5947	2607.3452	8003.7803	4327.5947	13656.41	-5775.5098	-1049.3096	8456.4102	-2180.5098	6538.6904	-955.58984	7753.4902	7631.6904	4544.4102	-5309.5098	1522.6904	7553.1699	1782.4551	1512.9199	3234.1699	4774.4551	8112.9199	1543.4702	-1566.2002	-1852.0649	4753.4702	557.7998	3804.9351	10991.471	3202.7998	9391.9355	-2689.5298	-414.2002	4396.9351	10572.471	4386.7998	9824.9355	755.47021	12353.8	4401.9351	6305.145	4235.7202	2000.7695	766.14502	1371.7202	4930.7695	9420.0996	2984.0801	3095.4053	2351.1001	21211.08	9367.4053	9705.0996	2214.0801	1871.4053	6604.8701	2198.79	10192.875	15237.87	8047.79	9678.875	6284.8701	4714.79	9233.875	1657.8701	4525.79	10986.875	5960.6553	7303.585	2743.0146	13855.655	5033.585	4461.0146	11410.655	7771.585	7958.0146	1212.655	11842.585	3571.0146	4775.9648	1278.5	4031.605	10376.965	5819.5	7743.605	-569.03516	14322.5	7002.605	5903.9648	5060.5	10970.605	4381.9648	2788.5	4960.605	4880.7251	13095.654	-389.55469	7338.6899	973.64502	5081.875	9784.4102	4270.9751	8373.9902	8928.4102	4763.9751	4707.9902	8028.4102	5911.9751	2273.9902	4709.4102	3725.9751	4061.9902	8080.6348	2194.8149	7833.9102	8907.5752	4203.2051	3406.6201	1697.575	15994.205	5943.6201	1459.8899	2562.7598	9952.0996	19895.891	2695.7598	6520.1001	848.88989	39.759766	8792.0996	9887.8896	4887.7598	4992.1001	8344.8896	3299.7598	3313.1001	8677.9951	4299.6152	3509.9053	2451.9951	3735.6152	7833.9053	6685.9951	3810.6152	5908.9053	7766.0352	179.60498	5910.355	4247.0352	2642.605	3064.355	1063.6299	882.5752	77.475098	573.62988	8836.5752	5569.4751	8901.6299	6462.5752	8376.4746	2130.6299	10660.575	6313.4751	1624.6299	20406.574	8027.4751	11504.02	2805.5898	4365.1055	4586.02	-4.4101562	10516.105	728.99512	11089.795	7477.875	11017.995	7137.7949	8463.875	5648.9951	15113.795	8027.875	9793.9951	5372.7949	12178.875	5037.9951	4379.7949	5801.875	9725.9951	5702.7949	10277.875	3064.3149	1533.6802	6.8100586	7551.5801	15988.335	2698.1748	13347.495	5554.5552	4484.3447	13748.39	1997.7998	1012.1748	4627.3896	17645.801	12203.175	15081.39	8934.7998	14782.175	-548.61011	3284.7998	15712.175	7924.3896	4592.7998	14023.175	9900.3896	5413.7998	7623.1748	12987.39	6299.7998	11486.175	4797.4399	9979.8154	8653.8301	8359.4395	-2601.1846	-3601.1699	7786.4399	5611.8154	12730.83	10166.439	1704.8154	9891.8301	91.859863	9034.4297	-4260.6602	2525.8599	11888.43	-3712.6602	4943.8599	4706.4302	15116.34	6114.8599	3739.4302	-256.66016	569.7002	3317.6401	3642.5703	2402.7002	2045.6401	6252.5703	6511.7002	3188.6401	1718.5703	2137.7002	15579.641	3014.5703	8791.7002	2798.6401	8287.5703	12704.7	6594.6401	603.57031	7140.7002	4223.6401	996.57031	6159.7002	3561.6401	-109.42969	8956.7002	2646.6401	1387.5703	4771.7002	2999.6401	1695.5703	4914.8848	23085.145	7876.9854	16190.439	-1782.8496	5887.855	9513.4395	12740.15	12490.855	13078.439	-1022.8496	5341.855	6724.4399	8745.1504	10124.855	7311.4399	-2994.8496	9469.8555	4630.9551	10598.715	4498.8154	4854.9551	7912.7148	1489.8154	8713.9551	3455.7148	5396.8154	-1359.7002	9484.5547	-1038.7803	705.24023	11554.485	4787.1553	3134.0752	13754.075	7722.1602	2654.0752	15123.075	5582.1602	2780.0752	9329.0752	7336.1602	-1372.2695	7566.1699	4732.4297	7515.0298	-824.43457	10084.975	5959.2749	6318.8301	9493.8594	-720.28516	12250.225	4804.4746	4548.7148	1682.2251	2982.4746	5421.7148	1977.2251	4080.4746	8408.7148	3794.2251	7854.4746	5384.7148	10918.225	8619.4746	1472.6899	8800.9102	2958.3652	678.68994	17339.91	430.36523	8418.6895	5297.9102	1007.3652	3052.6899	1137.9102	-2675.6348	2739.325	11902.46	2325.54	1601.325	10553.46	2525.54	3267.085	19893.1	10231.8	6959.1396	13323.675	8141.2998	3875.1399	14276.675	3326.2998	3308.1399	12897.675	3777.2998	3299.1399	7001.6748	3626.2998	6635.1396	15642.675	6561.2998	14490.555	310.12988	310.70996	12389.555	2151.1299	7505.71	318.55518	8583.1299	1659.71	2590.5552	12183.13	4557.71	1128.9849	12221.585	6881.2651	11841.67	1030.3198	-2495.3047	5302.6699	8940.3203	4010.6953	6019.6699	16217.32	6169.6953	5316.6699	2817.3198	2577.6953	3843.54	1968.2651	2725.4702	7780.54	5565.2651	9452.4707	6854.54	912.26514	-573.52979	-1445.46	7922.2651	11268.471	990.54004	1519.2651	9301.4707	7668.6899	-178.4751	-2269.8701	9725.6895	668.5249	-1930.8701	868.68994	11586.525	6933.1299	6918.5298	3326.585	12008.654	-187.47021	9564.585	5919.6548	6395.6152	3488.4199	2893.0498	3011.6599	24235.67	1673.6904	872.65991	11215.67	-1406.3096	11030.89	1686.7202	833.93994	5790.8896	12124.721	8930.9395	873.88989	1586.7202	8675.9395	10186.89	10958.721	9390.9395	9598.8896	1007.7202	-195.06006	12412.89	2428.7202	1541.9399	5341.8896	5086.7202	10618.939	4734.8896	10904.721	10734.939	307.88989	1717.7202	4175.9399	11783.255	4297.4448	9976.0605	-1024.7451	12939.445	11163.061	2640.655	12235.035	9016.6602	2136.3149	12172.285	9113.1201	9271.3145	5660.2852	10616.12	11071.314	2377.2852	5839.1201	10744.314	875.28516	1841.1201	6195.3149	3893.2852	9580.1201	527.31494	875.28516	5941.1201	8767.3145	5178.2852	5345.1201	2393.8101	13641.575	5818.8047	11103.811	3148.5752	4497.8047	1684.4351	12927.75	4264.415	7290.4453	1568.625	-157.13477	1995.4451	13940.625	6545.8652	2616.4451	1926.625	5865.8652	2362.2949	5971.5698	2428.7349	10788.295	2116.5698	8579.7344	9398.2949	344.56982	4246.7349	1336.835	11193.68	5329.165	-373.16504	1472.6802	4064.165	9392.835	5389.6802	5517.165	10856.835	5275.6802	7851.165	4355.0146	20005.879	9588.2246	11963.015	2908.8799	9414.2246	8629.0146	2125.8799	3366.2251	231.01489	1121.8799	7932.2251	3035.2749	6946.98	6054.8652	816.27502	8028.98	4625.8652
7426.375	5419.0151	5279.21	-50.625	2500.0151	3304.21	416.375	17590.016	9787.21	10766.665	2963.0151	4689.1802	16489.664	5980.0151	11304.18	938.66504	1466.0151	7240.1802	11055.665	4557.0151	2799.1802	3065.0249	16946.52	6083.0596	-1733.9751	14924.52	-263.94043	4978.0249	8571.5195	1851.0596	5563.0249	8786.5195	-17.94043	8916.0254	4706.52	5017.0596	-463.9751	20216.52	5426.0596	-705.9751	3015.52	5410.0596	-839.9751	18775.52	6277.0596	1748.0249	14576.52	1696.0596	42.024902	12747.52	-997.94043	1848.0249	4303.52	1777.0596	10460.8	1347.9102	708.70508	11938.8	2481.9102	727.70508	2215.8	22683.91	8818.7051	8012.7998	3468.9102	8998.7051	1503.8	13437.91	11003.705	10971.8	2722.9102	679.70508	2033.8	8785.9102	6244.7051	30.800049	-10.089844	3168.7051	11315.8	7710.9102	15040.705	1619.8	16545.91	8038.7051	10626.8	3794.9102	6012.7051	2002.1899	16512.109	3055.9551	6461.9448	2453.2451	5705.1001	3621.9199	6331.3701	2226.3496	4709.9248	16705.205	13719.125	15174.925	4357.2051	11806.125	11713.925	872.20508	1018.125	2247.925	19961.205	13108.125	12744.925	2219.2051	10085.125	2038.925	1147.2051	11401.125	6353.9248	2251.2051	11334.125	128.92505	10536.205	8443.125	7186.6152	1587.4448	-184.27002	5625.6152	4018.4448	6885.73	-3230.3848	14383.445	9164.7305	1685.6152	819.44482	3808.73	13826.695	-1376.7402	-26.390137	8477.6953	2910.2598	7304.6099	3944.8101	-2075.5449	-6427.4951	7849.8101	1268.4551	-537.49512	11308.811	3539.4551	3005.5049	274.81006	405.45508	1844.5049	11489.811	3417.4551	3599.5049	7814.8101	6278.4551	745.50488	3803.325	3211.2451	7192.9902	-322.67505	-720.75488	9822.9902	3361.7402	6055.6299	2653.7998	-1575.2598	27979.629	9514.7998	5880.7402	3953.6299	4032.7998	354.56006	-988.24023	6521.665	16094.561	3459.7598	5280.665	5872.5601	795.75977	5298.665	808.56006	-886.24023	7171.665	3607.3501	7392.8101	6325.355	6704.3501	8774.8105	10135.355	6519.3501	6769.8101	9301.3555	-696.6499	10123.811	5124.355	5855.0552	918.74023	256.06982	10031.055	2653.7402	6379.0698	-470.94482	9492.7402	4082.0698	5803.0552	3637.7402	7576.0698	5118.0552	58.740234	2714.0698	7993.6899	6746.8652	6946.5752	9049.4746	3477.3901	8897.7695	10438.655	2325.1055	6050.54	8529.6553	1475.1055	5691.54	8083.6553	1785.1055	6477.54	4395.6553	2611.1055	5686.54	3372.3501	1707.0098	8092.8096	8533.4395	5639.7998	1126.4854	4882.4399	9488.7998	2332.4854	1580.165	1893.2451	9500.9004	16029.165	3951.2451	4295.8999	1044.165	2133.2451	8860.9004	1507.165	4305.2451	341.8999	11646.165	3031.2451	4035.8999	7463.3252	5672.1851	5686.75	22.325195	9978.1855	11836.75	4808.3252	7028.1851	7833.75	11422.564	2535.3999	8491.0156	8643.5645	1706.3999	3150.0151	625.76001	-85.214844	-287.4248	881.76001	17118.785	4818.5752	9103.7598	5561.7852	6529.5752	2873.76	6740.7852	7120.5752	849.76001	23155.785	9503.5752	8460.2656	2260.0698	3998.8896	-1815.7349	1101.0698	6995.8896	-594.7749	8084.5698	2860.79	10683.225	5588.5698	1996.79	510.2251	20358.57	3580.79	6316.2251	1356.5698	8259.79	2787.2251	3319.5698	2522.79	8189.2251	5170.5698	5717.79	320.36011	510.73486	-4010.0352	7325.4902	11541.5	6113.1152	12593.505	2869.8452	8685.0498	5726.1699	1433.605	360.0752	2484.1699	15971.605	11744.075	8779.1699	18194.605	12010.075	-1734.8301	2774.605	11713.075	4379.1699	2538.605	14929.075	8940.1699	3575.605	7307.0752	9303.1699	3551.605	13103.075	3679.0049	13040.01	7512.3945	6273.0049	-1513.9902	-5515.6055	916.00488	15750.01	5910.3945	10338.005	1124.0098	3717.3945	-3245.96	7149.0801	815.41992	-877.95996	11472.08	674.41992	-456.95996	2384.0801	15697.42	3870.04	355.08008	4640.4199	-784.37988	1529.0449	10489.8	-16.379883	603.04492	9783.7998	5370.6201	961.04492	6048.7998	1621.6201	11256.045	7548.7998	7041.6201	3559.0449	9898.7998	15849.62	5138.0449	3207.7998	4315.6201	3993.0449	524.7998	1573.6201	3743.0449	3416.7998	10829.62	5945.0449	4769.7998	3163.6201	2628.0449	1839.7998	6800.6851	13047.35	-4883.21	10189.404	-1066.2695	-3698.1348	5986.4048	11657.73	3917.8652	10203.404	-1274.2695	-1552.1348	1975.4048	6976.7305	3194.8652	5242.4048	-1731.2695	-2116.1348	907.99023	5458.4048	8035.77	1699.9902	7967.4048	5362.77	6230.9902	3438.4048	13010.77	389.8999	8913.8447	5565.125	3547.085	16880.605	5837.0996	1510.1602	14364.445	3937.165	-133.83984	16928.445	4655.165	140.16016	14398.445	2830.165	-2597.9053	7598.1504	5138.1904	7709.3149	237.78516	4456.9551	8430.7051	9860.3398	-2135.2051	1714.5649	11166.1	6765.9951	9855.5645	3817.1001	2446.9951	9383.5645	2638.1001	6236.9951	6632.5649	8331.0996	8178.9951	7938.5649	11863.1	13980.995	1447.5601	10287.74	8505.4453	283.56006	18959.74	10166.445	9078.5605	5348.7402	5441.4448	4021.5601	1677.7402	2920.4448	2638.415	10337.98	8973.7051	2472.415	12394.98	3947.7051	1592.7051	19943.83	11080.365	3250.1748	13409.955	15381.54	681.1748	15036.955	4140.54	-1305.8252	16487.955	6678.54	-129.8252	8847.9551	4019.54	1938.1748	19951.955	12174.54	14420.404	1248.5498	815.66504	12376.404	2690.5498	5589.665	1938.4048	10089.55	2325.665	1703.4048	11454.55	5252.665	2771.2002	14100.1	6052.8945	13379.07	3346.5	-894.2749	4719.0703	11312.5	3314.7251	6375.0703	14868.5	9497.7246	6861.0703	3590.5	7186.7251	5614.1699	1578.7148	-385.39014	11765.17	3813.7148	6518.6099	7342.1699	1343.7148	-1890.3901	158.16992	7245.7148	10380.609	5220.1699	3453.7148	7294.6099	6925.5449	-1886.7754	-4536.5352	13136.545	-2435.7754	-2681.5352	1695.5449	8695.2246	4606.4648	10693.165	3646.4951	12856.05	2803.165	11645.495	6427.0498	9561.5254	3512.9102	7146.145	1672.375	25759.324	7570.9902	5939.375	5785.3252	6199.9902	8446.1748	485.40479	561.64502	9421.1748	4281.4048	9866.6445	1783.175	-398.59521	10010.645	11516.175	6532.4048	11612.645	11190.175	664.40479	1474.645	14085.175	1670.4048	879.64502	6946.1748	7762.4048	8555.6445	7982.1748	10762.404	10171.645	1488.175	-268.59521	6356.645	8816.9854	4375.125	9217.3301	1042.9851	11572.125	9640.3301	4237.1099	11306.67	7480.9302	2436.2151	10513.075	9140.5898	7816.2148	7261.0752	9833.5898	11108.215	2742.0752	8694.5898	11384.215	2295.0752	717.58984	5992.2148	4414.0752	9581.5898	418.21509	1022.0752	6412.5898	7838.2148	6572.0752	9413.5898	2410.24	17156.814	8071.3301	8962.2402	6300.8149	12943.33	2015.53	9601.4199	3733.8901	7428.8652	1044.3198	-1815.4854	5997.8652	5541.3198	7589.5146	3706.865	3326.3198	6028.5146	-483.04004	8495.335	4456.6001	10629.96	5639.335	7991.6001	9330.96	5077.335	5374.6001	2186.8899	9897.5293	8041.1602	408.88989	426.52979	5829.1602	12291.89	5747.5298	6991.1602	9747.8896	3382.5298	7803.1602	3669.1101	15611.575	5888.0049	10542.11	4680.5752	9647.0049	8879.1104	2699.5752	1583.0049	-207.88989	1095.5752	3883.0049	234.63501	12006.295	12165.359	-1108.365	9716.2949	4923.3599
4436.21	2593.5352	7784.1152	-1835.79	-886.46484	9557.1152	-2304.79	13673.535	10902.115	11059.064	3750.73	7607.4302	12001.064	10394.73	14942.43	351.06494	3303.73	8546.4297	8546.0645	5404.73	9685.4297	3738.0049	16453.5	7123.8052	864.00488	16647.5	2626.8052	4737.0049	317.5	4506.8052	9197.0049	1033.5	4011.8052	8483.0049	1978.5	10499.805	1729.0049	13799.5	5749.8052	1768.0049	420.5	7242.8052	2895.0049	17147.5	10245.805	2529.0049	10298.5	4695.8052	2606.0049	8917.5	6882.8052	617.00488	87.5	7142.8052	5725.25	1695.2749	-1442.7002	9492.25	5017.2749	2236.2998	771.25	22821.275	4495.2998	7076.25	2656.2749	7743.2998	781.25	13191.275	7754.2998	9354.25	3014.2749	-1716.7002	1963.25	10686.275	4766.2998	-1894.75	-428.7251	-135.7002	6346.25	7824.2749	10936.3	-993.75	15274.275	6268.2998	8682.25	3859.2749	4458.2998	-410.37012	11619.654	1420.5352	1731.5249	4091.6299	4059.0801	1593.335	13247.936	6009.6299	-91.274902	17079.266	12995.859	8603.7246	5615.2651	11521.859	9887.7246	4055.2651	214.85986	-1961.2749	21450.266	10786.859	7530.7251	5516.2651	6717.8599	-2769.2749	1835.2651	13430.859	3737.7251	3348.2651	8649.8594	-3807.2749	13077.266	6158.8599	12160.055	-1078.9854	1608.3501	9002.0547	2333.0146	14849.35	595.05518	12579.015	10618.35	6874.0552	2229.0146	3603.3501	13797.985	485.26514	-5203.9248	10542.985	242.26514	4015.0752	3270.0752	782.10986	-6781.0195	5677.0752	2706.1099	-1065.0195	9993.0752	4993.1099	8332.9805	-1596.9248	1702.1099	6114.9805	10279.075	4716.1099	6197.9805	1412.0752	10731.109	358.98047	3119.23	3809.0952	4043.1504	-153.77002	934.09521	6529.1504	5262.7651	2143.8398	7648.77	1588.7651	19669.84	9089.7695	-894.23486	13506.84	5564.77	2013.7451	2278.8652	5295.0547	13518.745	7176.8652	4450.0547	5774.7451	6234.8652	3904.0547	1064.7451	3424.8652	7294.0547	4776.8149	6336.4399	3864.71	421.81494	17933.439	5872.71	11049.814	6261.4399	6896.71	4058.8149	1873.4399	4248.71	6234.2251	2855.9902	2969.6748	15057.225	4361.9902	10120.675	2585.2251	9307.9902	5863.6748	6904.2251	5584.9902	9055.6748	4064.2251	1678.9902	5800.6748	4455.79	11385.8	9107.6094	6822.3047	897.1001	8214.0996	12376.65	5562.8901	7581.4346	8251.6504	6805.8901	4566.4346	9470.6504	5498.8901	4513.4346	5150.6499	5840.8901	6686.4346	6977.8848	-1807.2754	7231.1201	8343.0801	5266.1152	8020.29	7572.0801	10037.115	6053.29	525.43506	4719.5898	11754.234	18373.436	3487.5898	3475.2349	-327.56494	3085.5898	11692.234	1236.4351	16150.59	9165.2344	8339.4355	4716.5898	6276.2349	8669.7402	6053.8652	7875.0298	4097.7402	5603.8652	11479.029	5674.7402	5124.8652	6871.0298	5244.5947	1373.2651	4998.8096	2598.5947	45.265137	-518.19043	83.23999	-1577.5098	1800.9551	597.23999	15281.49	7429.9551	8695.2402	4186.4902	10281.955	516.23999	7478.4902	8854.9551	94.23999	21520.49	10630.955	10088.96	1072.79	3916.7852	-300.04004	-68.209961	7914.7852	717.59009	7136.7798	7254.71	14986.59	1572.7798	5258.71	2177.5901	16064.779	8296.71	10413.59	2506.7798	10691.71	3246.5901	-207.22021	7983.71	11003.59	4457.7798	10233.71	1160.8301	263.27002	202.97998	6155.2998	20920.34	7267.0898	13732.775	3997.6851	8460.6094	9245.2803	1269.8501	2066.8052	4265.2803	18247.85	12717.805	11646.28	15303.85	9236.8047	-28.719971	1928.8501	20025.805	8247.2803	2315.8501	9900.8047	11365.28	3361.8501	7380.8052	8674.2803	4381.8501	15420.805	518.54492	14880.311	13935.495	4106.5449	427.31006	1756.4951	109.54492	14080.311	13887.495	-2232.4551	15522.311	11842.495	-5565.7451	11693.52	2362.1104	-3199.7451	14901.52	313.11035	-3585.7451	5870.52	15940.11	2283.2549	1472.52	3964.1104	612.6499	3181.8999	7595.5049	1312.6499	2524.8999	6305.5049	7628.6499	1945.8999	6525.5049	4038.6499	13860.9	5323.5049	7323.6499	3086.8999	12453.505	12671.65	5842.8999	4999.5049	7720.6499	3841.8999	2990.5049	7617.6499	2146.8999	4159.5049	7010.6499	3951.8999	4805.5049	4663.6499	861.8999	5311.5049	16926.855	-1302.3154	4034.3799	12081.641	4986.9849	-6125.9648	7711.6401	15860.984	3224.0352	13800.641	4030.9849	-1877.9648	1949.6401	8477.9844	-2891.9648	5920.6401	2114.9849	-1565.9648	2057.415	9536.0352	9118.4805	3004.415	7300.0352	8430.4805	7659.415	4563.0352	11309.48	1503.2402	5135.2852	2862.8652	726.91016	12264.775	4733.6553	429.64453	11627.26	2557.3809	-3911.3555	15082.26	1133.3809	-1.3554688	9965.2598	-1054.6191	-2044.1846	7425.4297	9121.915	7546.7949	3711.355	2569.7051	8188.2451	4718.8848	4800.9648	1306.79	12414.25	3500.6699	5953.79	2665.25	1068.6699	7279.79	4186.25	2833.6699	7248.79	7183.25	2557.6699	7979.79	16745.25	13314.67	3156.125	2261.0298	655.95508	2669.125	9324.0293	6482.9551	7412.125	5690.0298	5144.9551	2665.125	536.02979	-1881.0449	3321.75	4753.3496	11464.23	35.75	5407.3496	8509.2305	3457.1699	18041.719	10479.07	6459.6396	14589.061	12699.05	4207.6396	13032.061	2264.0498	2626.6399	16749.061	2512.0498	2154.6399	9585.0605	2365.0498	7319.6396	18606.061	5649.0498	13374.279	3922.2402	49.349609	13130.279	5560.2402	4211.3496	1161.2798	12361.24	3293.3496	231.27979	13268.24	7207.3496	2509.6499	14064.435	1586.7754	10506.025	2326.6851	-4518.7354	380.0249	13513.686	1567.2646	4082.0249	15290.686	4070.2646	3681.0249	2201.6851	4820.2646	7079.9551	1279.23	4015.27	10359.955	6373.23	7158.27	8410.9551	2455.23	468.27002	33.955078	11038.23	13830.27	3306.9551	4346.23	7087.27	8569.835	1600.0498	-5936.8398	14543.835	2013.0498	-3806.8398	2185.835	12339.05	5701.1602	10723.07	2844.4102	11323.09	1718.0701	10441.41	4589.0898	8222.25	3218.79	8875.6699	6569.915	22974.74	10245.12	7887.915	2371.7402	7461.1201	7367.3301	908.83008	-587.00977	9323.3301	4898.8301	7520.9902	-60.669922	632.83008	6778.9902	9308.3301	11289.83	8947.9902	9352.3301	538.83008	-107.00977	12391.33	1000.8301	1650.9902	6426.3301	5368.8301	9456.9902	5680.3301	13045.83	9554.9902	238.33008	2345.8301	5531.9902	12472.235	6249.4302	5098.4805	1585.235	12533.43	8163.4805	3833.845	16609.715	4707.375	638.67993	12335.02	8995.6406	9712.6797	4628.02	8016.6401	8263.6797	3562.02	8903.6406	9231.6797	3274.02	900.64014	5156.6797	6006.02	7553.6401	-34.320068	877.02002	8578.6406	6781.6797	7150.02	4841.6401	3142.45	17745.074	7115.4902	12685.45	5431.0752	7382.4902	2281.5601	10543.605	233.125	8896.7695	-804.0752	2137.3052	7157.77	2817.9248	8931.3047	3586.77	-103.0752	10899.305	3118.585	10253.67	2925.71	7714.585	5776.6699	7751.71	5475.585	11112.67	5216.71	3060.375	10907.91	5339.7251	715.375	1507.9102	6310.7251	9614.375	6863.9102	12550.725	8430.375	6461.9102	8072.7251	3560.6699	18065.605	7834.7749	9758.6699	2988.605	9150.7754	7167.6699	4537.605	2870.7749	34.669922	1282.605	3977.7749	873.81006	6764.1504	11287.33	574.81006	1021.1504	6142.3301
856.38989	8011.5801	4388.7251	-1463.6101	-1025.4199	5940.7251	2019.3899	12123.58	9303.7246	10974.595	4969.7598	9168.2949	4697.5947	20289.76	16139.295	118.59497	2494.7598	9607.2949	8112.5947	4374.7598	8998.2949	3339.2051	18005.91	7665.2349	2513.2051	13334.91	5950.2349	4313.2051	1715.9102	9560.2344	8624.2051	3791.9102	3822.2349	6126.2051	12773.91	12358.234	6894.2051	4636.9102	8811.2344	2265.2051	3962.9102	10398.234	7606.2051	12668.91	13872.234	3215.2051	13134.91	7878.2349	1959.2051	10811.91	3504.2349	1933.2051	3277.9102	7354.2349	10496.645	-636.66504	979.63477	10088.645	922.33496	2631.6348	1309.645	21381.336	7386.6348	8049.645	4482.335	11498.635	2094.645	9414.335	11315.635	11867.645	1416.335	1871.6348	2102.645	11622.335	5750.6348	-1654.355	-1625.665	537.63477	10778.645	7071.335	12682.635	438.64502	14122.335	8006.6348	9017.6445	2550.335	6705.6348	-2791.9551	16260.57	1916.2754	6008.4697	177.16504	6571.3301	1610.4199	7254.7051	6626.2354	2805.085	13622.3	9852.7148	9969.085	2786.2998	9012.7148	13585.085	-192.7002	1042.7148	-1393.915	17309.301	10008.715	6346.085	89.299805	6970.7148	-721.91504	-1480.7002	10014.715	5389.085	1514.2998	10814.715	-854.91504	9490.2998	4369.7148	10386.51	-50.39502	1168.2852	9514.5098	4597.605	11692.285	1371.5098	16363.605	10134.285	5190.5098	3810.605	5459.2852	8130.6401	318.02979	1852.8848	6950.6401	1726.0298	9455.8848	4507.145	1030.1851	-3968.1748	5520.145	3417.1851	1217.8252	10246.145	4637.1851	8733.8252	-2059.855	1976.1851	7257.8252	11811.145	4573.1851	5737.8252	4782.145	6607.1851	-439.1748	6584.9102	2709.9751	4449.3198	720.90991	1638.9751	9612.3203	6119.5	2190.4951	3624.2651	1827.5	20406.496	9019.2656	416.5	13647.495	3436.2651	989.67993	1978.2051	7901.4902	16257.68	4447.2051	6207.4902	7034.6797	3838.2051	9778.4902	52.679932	2795.2051	8259.4902	4785.2354	5677.5649	6496.5249	6473.2354	13735.564	7054.5249	10878.235	10773.564	10424.525	5692.2354	3876.5649	5508.5249	6139.1748	562.97021	-5670.0947	10582.175	3709.9702	1909.9053	-594.8252	12069.971	-2609.0947	4338.1748	5905.9702	1569.9053	5321.1748	1895.9702	-2301.0947	7927.6348	5142.1748	7995.5698	9411.3945	1833.4951	6801.7798	9596.1504	4338.0049	9063.4502	9900.1504	4571.0049	7682.4502	10771.15	5607.0049	6916.4502	3331.1499	5476.0049	8695.4502	5812.4248	2555.23	5817.5547	7732.7749	5821.2251	5348.6348	9704.7754	5983.2251	7631.6348	-1532.6401	-729.17969	10620.75	12883.359	2622.8203	11505.75	-2689.6401	-2281.1797	11617.75	-1860.6401	13104.82	10882.75	5213.3599	-1021.1797	3805.75	10290.939	5625.4849	9792.1797	1998.9399	12578.484	8450.1797	8181.9399	4419.4849	6198.1802	7137.9048	-1370.2197	1519.915	6187.9048	-2415.2197	33.915039	910.87988	-1417.4448	1270.9951	1083.8799	21747.555	5854.9951	8964.8799	2041.5552	8720.9951	564.87988	5403.5552	6645.9951	134.87988	16600.555	12163.995	10337.561	3767.1401	7424.7246	-209.43994	1549.1401	9969.7246	999.625	8590.3652	8274.415	10637.625	8054.3652	7304.415	1896.625	21450.365	7445.415	10105.625	5475.3652	11430.415	5137.625	3692.3652	5225.415	10322.625	7323.3652	9671.415	1077.85	-2726.2051	2343.4648	7611.5146	16316.925	8739.0957	12685.939	6695.9453	7850.98	14087.689	1968.0498	1825.0049	3746.6899	17341.051	13414.005	11731.689	17005.051	10146.005	307.68994	2518.0498	16953.004	7437.6899	4093.0498	11162.005	13643.689	5026.0498	6335.0049	12227.689	5943.0498	12246.005	3055.0952	14396.815	12049.555	8352.0957	-3299.1846	-662.44531	8413.0957	376.81543	10348.555	744.09521	17281.816	11252.555	588.75977	8792.6504	5298.6348	1113.7598	9273.6504	1660.6348	1920.7598	3354.6499	17244.635	6144.7598	1316.6499	6065.6348	-23.879883	312.77002	4997.4346	1342.1201	3001.77	5515.4346	6975.1201	3179.77	5934.4346	5299.1201	12593.77	2892.4346	6692.1201	1601.77	9691.4346	12522.12	4868.77	2621.4346	4880.1201	1184.77	-971.56543	6071.1201	5605.77	1268.4346	6098.1201	1902.77	4571.4346	6150.1201	3305.77	4041.4346	15829.09	-1443.8047	1548.1904	8158.1299	6865.6548	-687.38477	4956.1299	13559.654	6153.6152	10180.13	4214.6548	-797.38477	4261.1299	11313.654	1918.6152	4854.1299	2678.6548	357.61523	675.625	11974.12	4417.2852	179.625	10468.12	799.28516	7309.625	8197.1201	7290.2852	-1591.9551	12687.984	-412.16992	3305.03	14988.63	2817.1396	4130.9751	13018.13	-1224.3047	2208.9751	14187.13	-2847.3047	4469.9751	9409.1299	-5606.3047	-139.03516	8707.9004	4171.8652	-276.4248	11951.17	313.53906	8063.6802	7180.25	9609.9355	2449.0752	9123.0645	5219.1797	7942.0752	563.06494	1549.1797	8497.0752	2832.0649	5030.1797	9161.0752	3746.0649	2606.1797	9125.0752	11131.064	9987.1797	4590.0703	3062.3398	2835.1851	479.07007	15811.34	6302.1851	7736.0703	7833.3398	5914.1851	4210.0703	1156.3398	-420.81494	913.57495	8728.875	8628.3398	2020.575	7101.875	7899.3398	1220.2051	19040.74	12644.525	5148.375	15608.24	12640.685	3862.375	12568.24	4311.6846	2278.375	15194.24	6545.6846	463.375	9733.2402	4362.6846	5369.375	20988.24	10098.685	13254.58	3663.0952	1980.4751	9389.5801	3677.0952	6473.4751	-1665.4199	8928.0957	6703.4751	-384.41992	11649.096	6783.4751	2394.04	14432.665	8224.7852	12988.91	2096.5801	-2546.3799	2627.9099	11917.58	3191.6201	3724.9099	15373.58	5102.6201	6003.9102	2301.5801	3631.6201	8154.0898	1339.395	505.03027	4709.0898	12559.395	5399.0303	11138.09	2421.395	-2196.9697	1123.0901	9500.3945	13737.03	6975.0898	2743.395	5304.0303	2878.5498	-1828.5703	-824.38477	7349.5498	-324.57031	333.61523	-1369.4502	6397.4297	7063.6152	9898.2148	1733.3599	11847.52	3369.2151	9283.3594	5030.52	6866.1499	3533.5649	4765.8599	4368.1899	20025.164	7260.665	8786.1895	2741.165	3336.665	7702.8799	2303.3599	1662	7869.8799	4734.3599	8547	959.87988	862.35986	9563	7661.8799	10350.359	10627	11804.88	1602.3599	1505	13690.88	2653.3599	1888	5.8798828	20492.359	12031	4731.8799	11995.359	9542	378.87988	2380.3599	7108	13246.15	3710.9751	11040.516	1790.1499	13458.975	9711.5156	2520.52	12271.54	7358.9453	844.66992	14444.895	4966.6201	9531.6699	5363.895	6294.6201	9418.6699	6342.895	3775.6201	7111.6699	4164.895	-3600.3799	5408.6699	5776.895	7834.6201	-770.33008	1023.895	4443.6201	5110.6699	8690.8945	277.62012	-112.91504	16678.754	6275.9902	4881.085	9870.7549	7081.9902	1324.8049	13017.41	6571.5801	10500.21	3345.165	893.44482	9233.21	4138.165	8027.4448	4399.21	3037.165	7549.4448	1069.2	7256.2998	2635.6851	6827.2002	10258.3	7439.6851	11170.2	3500.2998	7299.6851	1937.665	5953.8252	6664.3452	400.66504	-897.1748	6993.3452	7617.665	2905.8252	7204.3452	10315.665	3021.8252	10660.346	3491.875	18244.199	6896.3599	7817.875	4040.2	12000.359	6414.875	3211.2	4548.3599	-3.125	2123.2	8224.3594	1590.1499	11021.205	12397.355	326.1499	10897.205	7272.355
27.910156	11246.575	4880.96	-1387.0898	1564.5752	7754.96	101.91016	11632.575	10136.96	9982.9844	5790.9951	6054.3398	11013.984	14545.995	10978.34	-800.01514	2223.9951	6470.3398	8329.9844	5352.9951	8896.3398	2797.3401	17182.186	7654.2549	283.34009	11662.186	6107.2549	1233.3401	1924.1851	10395.255	6639.3398	2514.1851	3305.2549	2627.3401	10479.186	10145.255	7831.3398	2683.1851	7374.2549	963.34009	1170.1851	8879.2549	8666.3398	5083.1851	7663.2549	2521.3401	8724.1855	5287.2549	1161.3401	10430.186	4732.2549	861.34009	111.18506	7132.2549	7272.3452	146.15479	-2028.0649	9250.3457	1493.1548	-643.06494	697.34521	23426.154	3512.9351	5869.3452	952.15479	8655.9355	1349.3452	8867.1543	6607.9351	8665.3457	-5.8452148	-1878.0649	-1221.6548	8466.1543	4217.9351	-2882.6548	-1089.8452	-364.06494	6658.3452	5406.1548	9815.9355	-1592.6548	12456.154	3955.9351	6776.3452	2754.1548	5313.9351	685.125	12302.84	1815.6104	6692.04	3192.6602	5210.4902	2420.21	7406.8447	5918.2451	2099.2002	19987.92	12245.385	12046.2	4766.9199	10708.385	12517.2	4033.9199	1481.3848	361.2002	20219.92	9009.3848	10644.2	5151.9199	7630.3848	152.2002	3036.9199	12047.385	6201.2002	3587.9199	10478.385	-1297.7998	16164.92	3657.3848	7815	2586.7251	-2927.6299	-455	10781.725	7264.3701	-1069	16273.725	8228.3701	4006	5281.7251	849.37012	10632.811	2750.3799	1464.0098	3065.8101	5363.3799	8935.0098	1893.21	-1708.2852	-3078.1699	6438.21	-1628.2852	-131.16992	10735.21	2363.7148	6885.8301	-1624.79	251.71484	6034.8301	13589.21	2537.7148	7318.8301	6752.21	3209.7148	2065.8301	6791.1553	3348.8101	3870.6602	-396.84497	1414.8101	4399.6602	7786.4854	2525.4751	3825.3604	2194.4851	22658.475	9449.3604	3369.4851	13550.475	2.3603516	-271.06006	2718.7451	7476.3701	13865.939	6158.7451	5150.3701	6478.9399	3797.7451	9057.3701	1039.9399	4838.7451	5718.3701	-2594.7402	9742.9297	6957.75	6397.2598	3407.9302	7893.75	4580.2598	9849.9297	10098.75	1131.2598	1825.9302	5188.75	7332.4502	-191.9751	-0.72509766	14758.45	6613.0249	6573.2749	2920.45	8454.0254	2049.2749	6221.4502	3939.0249	7400.2749	8951.4502	768.0249	3107.2749	4887.1553	11327.29	5165.7402	9037.2246	3331.5249	4987.1699	12576.27	4400.0601	5516.0352	9970.2695	4055.0601	3979.0352	10102.27	5401.0601	2355.0352	6716.27	5820.0601	1999.0352	8464.2949	3316.6802	4845.5352	8451.2754	2337.2002	3371.3799	2956.2749	10231.2	10420.38	517.7749	2029.7251	6969.5898	12898.775	2477.7251	1225.5898	947.7749	-294.2749	3170.5898	1925.7749	15360.725	6128.5898	6942.7749	2386.7251	-467.41016	9694.0645	6265.6851	7665.625	1991.0649	10245.686	7958.625	7328.0649	5255.6851	6344.625	8938.5547	4524.6948	3875.4346	7882.5547	287.69482	1670.4346	369.19507	361.81494	-1466.5049	451.19507	20617.814	6054.4951	7893.1953	6698.8149	8426.4951	785.19507	7837.8149	7257.4951	721.19507	21539.814	9553.4951	11905.811	5688.6748	7977.9551	1075.8101	2063.675	11321.955	-2323.6299	10391.575	10262.58	12989.37	3561.5752	9012.5801	-14.629883	18278.574	8803.5801	6172.3701	5688.5752	10566.58	2485.3701	3448.5752	8177.5801	7611.3701	6272.5752	11864.58	-198.68994	-89.919922	1304.9902	11919.1	7390.335	6136.0649	15359.635	5832.29	8138.1948	21566.475	2080.375	-1575.4902	3291.4751	14614.375	12148.51	13462.475	15587.375	9053.5098	453.4751	294.375	9621.5098	8065.4751	2307.375	10008.51	12395.475	1982.375	5619.5098	10997.475	2928.375	9149.5098	6371.2051	17553.445	8239.2148	7960.2051	-788.55469	-5302.7852	10416.205	3068.4453	9322.2148	1650.2051	19397.445	4313.2148	674.45996	5162.8999	2838.5449	2853.46	13378.9	1989.5449	1680.46	3834.8999	18688.545	6422.46	-383.1001	5794.5449	889.69507	2635.2051	3367.5703	2165.6951	1748.2051	4526.5703	6508.6953	4123.2051	1847.5703	5302.6953	12626.205	741.57031	11002.695	3200.2051	7822.5703	13416.695	5796.2051	1651.5703	9862.6953	2653.2051	-2837.4297	6926.6953	4096.2051	1949.5703	8152.6953	3217.2051	1754.5703	5424.6953	3795.2051	-3213.4297	14187.45	3405.085	-2729.0449	12336.27	670.69531	-2389.8301	5470.27	9944.6953	7256.1699	11336.27	1253.6953	1364.1699	5168.27	9156.6953	4992.1699	8267.2695	-163.30469	2069.1699	326.47021	8712.9346	10036.14	2699.4702	8550.9346	4547.1396	6065.4702	2317.9346	8442.1396	-1699.8301	11072.955	1715.1699	1139.6099	14260.915	2133	1997.5552	14104.915	1786.6846	-577.44482	17695.914	1792.6846	3280.5552	11740.915	2158.6846	-3241.9854	10575.895	5019.7207	5273.5498	4224.7549	5385.8799	3556.2998	7810.335	3791.3154	1484.6499	9036.6104	-793.01465	7643.6499	680.61035	-159.01465	8021.6499	1380.6104	2222.9854	10081.65	949.61035	4707.9854	8427.6504	11677.61	9664.9854	4162.6299	689.79492	3585.605	93.629883	12144.795	9028.6055	7610.6299	3205.7949	4776.605	1005.6299	1420.7949	469.60498	2781.5601	12357.71	3488.5	2456.5601	8823.71	4443.5	2722.52	18829.371	11957.07	3028.3799	11118.845	8896.2852	638.37988	8012.8447	679.28516	1480.3799	9170.8447	4304.2852	-1449.6201	5435.8447	483.28516	4989.3799	12576.845	5145.2852	11842.2	-3138.6846	-462.15527	7840.2002	-2015.6846	5528.8447	-1395.7998	4869.3154	3815.8447	-821.7998	8065.3154	5671.8447	5001.3149	10319.56	4839.6699	11919.595	1758.7402	1961.8398	454.59497	10904.74	6935.8398	4621.5947	16020.74	10855.84	5348.5947	2383.7402	9118.8398	9467.5947	1007.71	2533.8652	2418.595	19802.711	7634.8652	10912.595	1340.71	909.86523	1921.595	10104.71	12115.865	5607.5947	1758.71	7814.8652	6430.5698	226.40479	-2199.835	10545.57	2124.4048	-1693.835	9090.5703	3814.4048	8791.165	9123.3848	5691.8149	9895.1855	188.38501	11182.814	7272.1851	9434.2002	1442.645	5202.1602	3489.55	17637.85	7446.5698	1761.55	10884.85	3709.5698	6412.9199	1379.2949	-338.93994	12332.92	7476.2949	7771.0601	806.91992	1844.2949	6898.0601	9768.9199	7566.2949	9564.0605	11960.92	2015.2949	-617.93994	16516.92	2923.2949	434.06006	579.91992	17963.295	7298.0601	5463.9199	11732.295	10493.061	1446.9199	3045.2949	4550.0601	12174.2	-5.7802734	11871.609	128.19995	8291.2197	9848.6094	1936.395	12218.13	8449.3145	1239.6299	12454.436	7503.2148	6901.6299	3998.4351	8163.2148	9488.6299	2499.4351	9407.2148	10626.63	1285.4351	77.214844	6015.6299	1493.4351	7528.2148	1124.6299	612.43506	9085.2148	7974.6299	4732.4351	6322.2148	2813.8899	17352.836	6118.1001	5126.8896	13961.835	6868.1001	3516.5601	15302.15	2628.0498	9673.2354	2109.3799	2286.0952	1369.2351	15107.38	10798.096	4033.2351	1662.3799	9831.0957	1874.9451	8752.5801	4590.1499	4397.9453	11611.58	8600.1504	7871.9453	6650.5801	6641.1499	2368.345	8236.665	7407.3149	-302.65503	-596.33496	7441.3149	7240.3447	3071.665	8918.3145	9303.3447	1703.665	8950.3145	1462.4451	16987.545	10008.84	10761.445	3092.5449	12906.84	6461.4453	2557.5449	4031.8398	-611.55493	1335.5449	8833.8398	1304.7451	10110.82	12136.825	-162.25488	7607.8203	4722.8252
3510.0049	8936.3906	6098.7002	326.00488	1892.3901	4625.7002	6939.0049	5919.3901	10368.7	9850.9199	6187.3101	7874.5698	12512.92	8161.3101	11544.57	1295.9199	2198.3101	7480.5698	10773.92	6101.3101	6652.5698	2696.74	15222.2	7258.0449	-149.26001	17069.199	6853.0449	2256.74	1688.2002	7264.0449	8712.7402	2085.2002	4595.0449	3714.74	8993.2002	11781.045	6931.7402	2923.2002	6431.0449	2261.74	40.200195	11522.045	10240.74	3966.2002	11380.045	1628.74	11798.2	6821.0449	965.73999	12300.2	5656.0449	880.73999	-433.7998	9172.0449	9712.5303	4205.6152	461.18506	14722.53	2707.615	321.18506	4036.53	23209.615	5623.1851	7226.5303	4048.615	8017.1851	2574.53	11475.615	9370.1855	11002.53	3331.615	-1692.8149	2927.53	11001.615	3098.1851	665.53003	44.61499	-1121.8149	9440.5303	7416.6152	9305.1855	2305.53	16174.615	6629.1851	9445.5303	5145.6152	7092.1851	5503.0801	6010.5752	2750.1099	5419.1299	30.764648	5955.835	2904.355	9277.8594	8090.3901	4503.3301	19425.305	7040.4453	2252.3301	3723.3052	3420.4453	5915.3301	3513.3052	-3669.5547	2238.3301	21062.305	6544.4453	11704.33	6914.3052	2707.4453	1213.3301	2712.3052	8205.4453	7987.3301	4678.3052	6822.4453	687.33008	11550.305	3462.4453	10702.58	1199.77	-2586.8447	756.58008	11489.77	5929.1553	1449.5801	14934.77	4470.1553	7385.5801	3162.77	518.15527	11597.91	941.91016	-1625.7998	8082.9102	2990.9102	9277.2002	1815.9502	-3878.0752	-1079.6851	2788.9502	-2197.0752	5466.3149	9544.9502	795.9248	13321.314	-2480.0498	-2539.0752	10965.314	11341.95	811.9248	11963.314	5130.9502	2180.9248	6772.3149	5607.5249	4710.5752	6886.085	1076.5249	2119.5752	8073.085	6986.6699	3030.2852	307.01465	2903.6699	19369.285	3573.0146	3363.6699	3277.2852	825.01465	636.375	3698.7451	9037.1201	14702.375	5733.7451	9251.1201	6816.375	5153.7451	10241.12	316.375	2901.7451	8888.1201	4026.9199	8012.9351	1980.3096	11254.92	3554.9351	300.30957	9854.9199	9254.9355	3984.3096	3990.9199	2467.9351	-448.69043	4993.3701	2547.165	3688.1152	12807.37	4961.165	9379.1152	1549.3701	8821.165	5647.1152	7049.3701	5008.165	10557.115	5915.3701	1823.165	3455.1152	3251.2251	16423.465	211.26465	8372.4551	2772.1948	10455.855	9371.4648	3252.1802	6914.2651	10987.465	2805.1802	6459.2651	10606.465	2144.1802	6914.2651	1695.4651	2022.1802	5828.2651	7894.9248	1036.9199	5622.5098	6735.7949	5281.6001	1886.21	202.79492	17082.6	4430.21	1396.2849	-175.625	12622.715	16669.285	327.375	3369.7148	450.28491	-164.625	11360.715	1453.2849	18431.375	8153.7148	8738.2852	706.375	2423.7148	10212.225	2736.4351	4933.3398	1180.2251	9584.4355	7661.3398	8874.2246	1810.4351	3974.3398	5431.2349	7242.4102	3886.4697	5682.2349	2950.4102	-106.53027	183.76489	-59.069824	-425.89502	40.764893	12417.93	3043.105	9313.7646	6183.9302	8045.105	496.76489	12305.93	7348.105	352.76489	19240.93	7114.105	11291.84	4056.7051	1593.9746	1355.8401	1643.7051	7657.9746	-371.2749	9795.7148	6162.77	11941.725	3922.7148	6213.77	2429.7251	16556.715	4478.77	11400.725	6428.7148	8711.7695	5499.7251	4475.7148	5277.77	9764.7246	6618.7148	10110.77	-1808.6099	-2591.915	-1679.585	9500.625	11687.859	8004.7852	13556.87	3077.2798	8658.1748	14609.385	-2765.9551	-361.8501	1785.3848	13301.045	12252.15	10710.385	11441.045	10454.15	-1827.6152	-2647.9551	13930.15	9436.3848	-1426.9551	8785.1504	7952.3848	45.044922	3917.1499	8616.3848	891.04492	9906.1504	2284.75	12800.655	2564.1953	5678.75	-4221.3447	-10477.805	5933.75	769.65527	2410.1953	-1602.25	14132.655	1661.1953	-226.01514	7659.5298	-613.88965	-376.01514	12292.529	-1194.8896	360.98486	2409.5298	12752.11	2667.9849	1419.5298	2507.1104	489.21484	2329.2998	7094.2549	2279.2148	1292.2998	5773.2549	7584.2148	1522.2998	6829.2549	4085.2148	11554.3	2331.2549	10150.215	3498.2998	7365.2549	17541.215	4541.2998	2546.2549	7794.2148	3879.2998	-161.74512	3420.2148	5190.2998	454.25488	12007.215	2504.2998	3374.2549	4696.2148	2497.2998	2107.2549	14330.061	-619.97461	-3877.1992	9529.585	1046.6104	4168.6504	5677.585	10698.61	9900.6504	11377.585	-1362.3896	5765.6504	988.58496	13185.61	8953.6504	5191.585	-1167.3896	5847.6504	1727.8301	10324.99	8050.3896	3517.8301	5569.9902	2712.3896	6439.8301	3377.9902	11122.39	2531.895	12498.745	-2031.2354	3761.04	14753.2	-3003.0352	359.78516	11606.03	5149.9053	-1125.2148	16775.031	2886.9053	334.78516	9499.0303	3066.9053	138.66016	9251.8652	826.42969	3277.3452	9484.6406	5012.8301	6649.855	6941.1099	6058.3047	801.34521	12557.26	3226.8096	8149.3452	4597.2598	1885.8096	6965.3452	4915.2598	2142.8096	9500.3457	6536.2598	2801.8096	5179.3452	13223.26	11294.81	5427.5352	1102.9751	7155.75	1117.5349	15378.975	4620.75	8486.5352	2294.9751	3491.75	4114.5352	822.9751	1172.75	2037.6748	14136.005	5595.4004	1629.6748	11903.005	5517.4004	2677.1299	19169.9	14253.75	4023.0952	14620.585	9473.2646	2671.0952	13691.585	5297.2646	1440.0952	12834.585	7282.2646	2042.0952	7540.585	7505.2646	4629.0952	19057.586	13245.265	11772.12	3406.6099	966.24023	9475.1201	4390.6099	2872.2402	-1284.8799	12518.609	4979.2402	-1350.8799	12247.609	6815.2402	2037.73	12511.98	5002.4805	10676.46	3896.6951	-2433.0547	7415.46	4403.6953	4314.9453	5408.46	15190.695	7299.9453	4227.46	5710.6953	3523.9453	6935.7402	-588.69043	-1954.6748	9623.7402	2172.3096	5516.3252	7278.7402	-848.69043	-2343.6748	-1035.2598	6403.3096	9108.3252	3341.7402	-1440.6904	3694.3252	6746.0801	787.0498	-4931.9346	10650.08	2632.0498	-4294.9346	4299.0801	8147.0498	3924.0654	8870.2754	1496.1348	11980.721	780.2749	10842.135	6356.7202	8949.0801	2379.855	7537.8301	3618.595	23968.016	6122.98	7521.5947	4254.0151	4472.98	9648.7646	882.50977	2034.9551	11411.765	3947.5098	11020.955	784.76501	660.50977	8899.9551	11913.765	7278.5098	11418.955	11809.765	2316.5098	2174.9551	15316.765	2221.5098	1700.9551	2477.7651	13761.51	11317.955	6230.7651	10792.51	10181.955	748.76501	711.50977	5274.9551	16552.346	3719.5752	6676.2148	2615.345	12946.575	6666.2148	3473.1101	10638.66	3640.9399	1157.6201	14397.125	6881.4551	10437.62	5311.125	6976.4551	11769.62	2782.125	3079.4551	10865.62	364.125	-3928.5449	8316.6201	2696.125	6300.4551	774.62012	-260.875	4919.4551	8569.6201	6083.125	2069.4551	7418.9551	7110.5249	-1250.5698	4194.9551	13738.525	7022.4302	2098.3	8467.1748	5694.9751	9504.9053	4085.655	1329.7349	7110.9053	6513.6553	9421.7344	4175.9053	2649.655	6833.7349	1306.8	6903.7549	2859.8901	9800.7998	2384.7549	8223.8906	9462.7998	2293.7549	5861.8901	1254.4099	8066.0898	3665.2451	41.409912	1882.0898	4872.2451	8048.4102	4623.0898	4986.2451	10392.41	7431.0898	4999.2451	2520.3	15149.96	7330.4702	7110.2998	3584.96	8885.4707	5664.2998	3883.96	2898.4702	-615.69995	2724.96	8226.4707	-981.52002	12486.285	12618.73	-2271.52	7469.2852	5295.73
7119.73	766.72021	6592.4199	874.72998	-1230.2798	9187.4199	1512.73	8877.7207	10654.42	8448.7695	5533.3052	3234.2148	12530.77	6163.3052	14602.215	2604.77	802.30518	6039.2148	13160.77	2702.3052	5974.2148	3012.6201	11729.745	3816.7451	8527.6201	3982.7451	1302.7451	555.62012	-814.25488	4959.7451	6900.6201	3386.7451	2087.7451	2932.6201	14921.745	9852.7451	6238.6201	3153.7451	6736.7451	842.62012	965.74512	5598.7451	11690.62	4427.7451	7288.7451	1790.6201	11892.745	2846.7451	2336.6201	8073.7451	2117.7451	692.62012	-479.25488	4624.7451	7066.1602	1548.6851	-265.53516	10510.16	3644.6851	148.46484	-143.83984	25778.686	4957.4648	4942.1602	3921.6851	7380.4648	-5.8398438	12122.686	8581.4648	9685.1602	4324.6851	-1333.5352	-864.83984	10645.686	5619.4648	-3166.8398	1177.6851	1381.4648	6643.1602	5822.6851	8815.4648	-2013.8398	16260.686	7400.4648	-12.839844	11746.686	6295.4648	5929.0098	3368.2202	2244.1953	6545.46	-409.08008	3592.855	3029.9951	6115.5947	6271.8154	487.35986	19802.561	10957.605	-1922.6401	2182.5601	7980.605	-2197.6401	806.56006	-2036.395	2047.3599	14579.561	7929.605	9416.3594	3939.5601	3200.605	-1311.6401	615.56006	8753.6055	5617.3599	3799.5601	7258.605	-2045.6401	10810.561	3912.605	10652.721	-594.21484	700.95996	4668.7202	4189.7852	6048.96	2485.7202	1309.7852	4814.96	3723.7202	-1091.2148	3806.96	11722.235	293.89014	-446.05957	4813.2354	5580.8901	8717.9404	3562.7651	-1040.7354	-809.46484	6084.7651	-200.73535	3020.5352	11546.766	2042.2646	15393.535	335.76514	1633.2646	13127.535	4809.7651	20631.266	9749.5352	6275.7651	2260.2646	7644.5352	3353.8901	4320.4902	5903.46	-1578.1099	-498.50977	9214.46	8708.5752	3884.355	4530.3301	422.5752	25893.355	9777.3301	365.5752	12929.355	6214.3301	1301.365	2384.6201	12440.995	14075.365	5227.6201	12026.995	9195.3652	4189.6201	11154.995	-297.63501	2954.6201	10402.995	2542.2798	9218.085	5083.6348	1987.2798	1533.085	9125.6348	7687.2798	8902.085	8807.6348	3256.2798	4238.085	5214.6348	5420.395	2027.3198	-1257.2646	10526.395	4295.3198	3755.7354	594.39502	9830.3203	1629.7354	6841.395	4489.3198	3922.7354	3804.395	1777.3198	1606.7354	5294.2051	12311.515	2816.6553	9682.2646	4345.73	6712.9297	10425.145	2515.0352	8938.0654	9707.1445	5219.0352	7319.0654	10453.145	4573.0352	4218.0654	5586.145	4642.0352	5245.0654	8093.6602	2793.3901	-1627.4102	5449.2949	6394.98	7396.7251	3480.2949	29198.98	3492.7251	178	1607.6499	7308.4854	12330	2903.6499	424.48535	-684	1744.6499	4442.4854	190	18357.65	8018.4854	8683	2224.6499	1567.4854	10807.32	3199.5449	6118.77	1289.3201	8483.5449	7731.77	7052.3203	1823.5449	8498.7695	6908.98	4589.585	718.74023	10312.98	1957.585	-3036.2598	1488.655	625.99023	1147.23	1451.655	22223.99	5330.23	11571.655	5078.9902	9703.2305	860.65503	10941.99	7422.23	1155.655	20989.99	10473.23	10637.17	3061.3149	6016.48	2418.1699	2067.3149	8628.4805	118.01001	9700.4355	7353.2598	6225.0098	11612.436	9149.2598	1898.01	18350.436	7542.2598	9351.0098	3636.4351	10509.26	4382.0098	4379.4351	6853.2598	7446.0098	4540.4351	9186.2598	-836.14014	-449.95508	3689.3901	9015.1553	12343.7	7511.7148	14666.689	4164.1401	6884.29	12159.605	-535.3501	-1944.9399	3237.605	16320.65	11385.061	12334.605	15054.65	8822.0605	-1860.395	1870.6499	15396.061	8435.6055	4604.6499	10142.061	10112.605	709.6499	5118.0601	11847.605	2392.6499	12046.061	3895.4502	16726.926	14105.47	6602.4502	921.9248	-2183.5303	8622.4502	4294.9248	11029.47	-1028.5498	13633.925	9616.4697	1506.0549	5236.3701	5077.0249	2324.0549	11152.37	5139.0249	-495.94507	1364.3701	14958.025	7497.0547	193.37012	10292.025	83.375	-99.390137	4848.7002	1241.375	47.609863	8293.7002	7352.375	1032.6099	2729.7002	3895.375	11779.609	2593.7002	11378.375	686.60986	7600.7002	14950.375	5675.6099	2044.7002	5552.375	-287.39014	-2103.2998	2430.375	3493.6099	2118.7002	7667.375	2473.6099	5294.7002	3289.375	1168.6099	1277.7002	16169.814	-2494.46	-7186.9199	9397.4902	-301.88965	-3685.8154	5451.4902	11418.11	5366.1846	11867.49	934.11035	-1630.8154	4467.4902	6731.1104	-2448.8154	7440.4902	-1464.8896	-523.81543	2285.1948	10800.525	4622.0547	2972.1948	8506.5254	1262.0547	10528.195	4973.5254	7755.0547	170.83984	9831.9951	-6800.0293	2903.835	17056.949	5825.1553	5097.3599	14985.895	3647.5703	1631.3599	19147.895	2896.5703	2453.3599	11997.895	3408.5703	-190.82031	11771.545	580.44531	-572.98486	14563.27	1633.5898	4097.6499	10493.975	6932.25	3920.46	11002.645	968.06543	11356.46	3913.645	-27.93457	9006.46	2676.645	182.06543	12798.46	6932.645	3260.0654	10807.46	13382.645	9100.0654	4356.375	2796.915	3393.4302	732.375	13549.915	5633.4302	1734.375	294.91504	6524.4302	3813.375	849.91504	-653.56982	3834.98	7991.5151	8699.1504	1425.98	12459.516	7095.1499	2279.6851	21981.439	11562.15	6051.8701	16382.495	10287.515	3839.8701	11344.495	2990.5146	4130.8701	13621.495	4552.5146	1665.8701	7167.4951	1863.5146	6062.8701	16295.495	5327.5146	11726.984	2537.3501	-1787.0947	13490.984	5258.3501	8083.9053	520.98486	14469.35	5154.9053	2096.9849	13177.35	6965.9053	3226.0098	11425.465	7731.5449	11977.125	2353.4102	1780.4902	9119.125	2240.4102	5609.4902	5288.125	16270.41	10353.49	5634.125	3017.4102	6172.4902	9196.1699	2366.7852	1872.9302	10696.17	6241.7852	9278.9297	9921.1699	1947.7852	566.93018	-567.83008	8345.7852	14750.93	3526.1699	2784.7852	8507.9297	6849.2803	-3290.3848	-753.14502	11977.28	-3087.3848	455.85498	9101.2803	-2083.3848	9578.8555	8767.9248	6737.4102	11872.1	2368.925	11279.41	9340.0996	8650.7451	3739.2051	5717.7598	2655.3899	25961.449	3032.8203	6510.3896	4431.4502	-5951.1797	9480.5	791.24023	-1828.4551	7413.5	4667.2402	8028.5449	1532.5	-23.759766	-1992.4551	2101.5	17965.24	5545.5449	15125.5	2344.2402	-2135.4551	12321.5	3313.2402	-2206.4551	4391.5	10132.24	6735.5449	5456.5	9103.2402	8344.5449	814.5	884.24023	2937.5449	14791.15	1615.3799	9053.3555	2775.1499	12493.38	9720.3555	1414.2351	12678.391	9608.3496	6637.2451	-213.18506	10288.395	8317.2451	2836.8149	4266.395	8997.2451	2759.8149	2989.395	10497.245	654.81494	-1352.605	6809.2451	1518.8149	7982.395	586.24512	-1840.1851	6411.395	7453.2451	7713.8149	3827.395	7900.8047	2302.085	-460.05518	798.80493	82.084961	6874.9448	239.55518	9314.4043	4585.7598	8873.3145	326.39014	20.495117	2459.3149	12089.391	7127.4951	2935.3149	-50.609863	9326.4951	852.73486	6997.6152	5497.5952	9848.7344	5494.6152	6835.5952	9030.7344	3550.6152	6869.5952	3019.335	8147.8501	8035.4751	998.33496	-55.149902	5949.4751	9736.335	5156.8501	6726.4751	7326.335	9325.8496	7694.4751	2741.7849	15805.485	11481.125	10622.785	3656.4851	11759.125	7902.7852	2987.4851	5999.125	469.78491	1977.4851	11465.125	5190.665	6186.7598	11676.665	323.66504	6673.7598	5616.665
4491.5249	6252.8848	7098.4048	657.5249	1156.8848	7824.4048	5208.5249	7388.8848	11903.404	10821.455	5569.02	3555.0801	9351.4551	8058.02	12137.08	-643.54492	237.02002	7710.0801	12232.455	3299.02	7077.0801	4082.24	16970.734	5336.3848	9403.2402	4811.7349	1496.3848	1881.24	920.73486	6297.3848	9561.2402	3598.7349	82.384766	2250.24	11532.734	8047.3848	6100.2402	1144.7349	6799.3848	2378.24	462.73486	6777.3848	11428.24	5579.7349	9907.3848	3303.24	9471.7344	4202.3848	3892.24	685.73486	-3070.6152	2315.24	-257.26514	5273.3848	7125.3198	2535.0901	-259.70508	10601.32	4361.0898	-580.70508	1286.3198	20167.09	5110.2949	6558.3198	5267.0898	4976.2949	1611.3198	9758.0898	6978.2949	9664.3203	3180.0901	-1967.7051	1121.3198	10025.09	2515.2949	-831.68018	1988.0901	-491.70508	7822.3198	6271.0898	9926.2949	277.31982	17666.09	4877.2949	4761.3198	8617.0898	5142.2949	6824.6699	3010.7949	5206.4048	3687.625	-1161.1104	2752.75	4069.6851	7755.7051	7128.3203	3213.2998	17334.18	9320.625	-1434.7002	2622.1802	7696.625	-1893.7002	1369.1802	321.625	-929.7002	20245.18	10680.625	9840.2998	5136.1802	6803.625	-1258.7002	1591.1802	9566.625	4502.2998	3918.1802	12127.625	397.2998	11504.18	8586.625	13100.875	-2275.4297	-1303.2549	9459.875	1830.5703	6977.7451	2267.875	-1687.4297	5589.7451	6154.875	-627.42969	1491.7451	-1486.7051	-1572.7349	198.15479	7442.2949	3298.2651	9557.1543	3266.2852	-2285.1499	-4697.9746	7958.2852	1397.8501	925.02539	12522.285	2708.8501	8627.0254	-64.714844	-38.149902	7488.0254	11402.285	4293.8501	8101.0254	6580.2852	8214.8496	642.02539	6590.3896	1407.4102	6557.1201	650.38989	589.41016	9740.1201	9843.2998	-1081.125	5635.375	1520.3	21081.875	10481.375	-20.699951	10929.875	7026.375	-1083.2002	-727.99023	9638.9199	13687.8	2793.0098	6974.9199	5214.7998	1782.0098	8527.9199	-942.2002	853.00977	9743.9199	1110.3101	8917.7793	5876.9248	-2417.6899	1773.7798	7290.9248	7076.3101	11526.779	4323.9248	715.31006	5696.7798	3401.9248	3392.1699	2565.1299	1908.415	11567.17	2104.1299	7674.415	-895.83008	6722.1299	5572.415	6463.1699	1769.1299	6580.415	3896.1699	-129.87012	5763.415	3296.8601	12540.74	7108.2651	6463.8599	-666.22021	6067.2803	11549.71	5938.71	4693.2002	6818.71	3003.71	5664.2002	6662.71	4378.71	1715.2002	4847.71	2373.71	5018.2002	8143.8896	-464.53516	5637.665	5152.5703	4462.6099	9663.2949	1355.5701	22604.609	9213.2949	693.59009	199.01514	11156.57	13981.59	956.01514	2889.5698	-287.40991	-930.98486	8878.5703	728.59009	14271.016	8339.5703	7820.5898	1044.0151	5849.5698	11708.51	6300.9102	2925.2598	1073.51	11222.91	7614.2598	7959.5098	5769.9102	5360.2598	8000.79	468.18457	7179.3604	7225.79	-2808.8154	1234.3604	997.19995	331.99023	3254.98	1432.2	17493.99	5923.98	7243.2002	8810.9902	11373.98	8261.2002	2559.9902	7293.98	2064.2	18927.99	7247.98	4112.79	13302.74	5778.3652	-1924.21	1758.7402	8492.3652	-1204.845	8644.5449	7515.3901	9674.1553	5757.5449	8202.3906	510.15503	18243.545	8054.3901	12538.155	3842.5449	9312.3906	6118.1553	3043.5449	5601.3901	9936.1553	4343.5449	9365.3906	130	165.53516	-887.39453	9440.4902	8008.6602	4045.9902	17242.305	3475.25	11631.545	13733.525	474.41504	-892.93018	776.5249	18498.414	10509.07	9866.5254	12834.415	11879.07	-1572.4751	2454.415	14683.07	7106.5249	4017.415	10792.07	9059.5254	3237.415	4870.0698	8431.5254	3837.415	9087.0703	3425.3652	16867.379	10657.12	6016.3652	1955.3799	-3298.8799	3556.3652	15698.38	9806.1201	185.36523	3494.3799	7583.1201	70.615234	9234.2051	2996.0352	1582.6152	10876.205	1917.0352	-414.38477	4269.2051	20184.035	3729.6152	3749.2051	4736.0352	-148.88477	-456.39453	8019.5	738.11523	189.60547	7539.5	7883.1152	551.60547	1137.5	3701.1152	10220.605	2114.5	9317.1152	530.60547	8838.5	14924.115	640.60547	1335.5	6579.1152	267.60547	-3084.5	-72.884766	5426.6055	2657.5	7144.1152	674.60547	3663.5	5412.1152	-783.39453	1198.5	18759.586	4443.9248	-3804.7246	11277.705	893.12988	-1208.915	7458.7051	10905.13	6946.085	12870.705	1441.1299	236.08496	3657.7051	8890.1299	1806.085	7698.7051	-1869.8701	1678.085	923.96484	11158.391	3967.9453	468.96484	12811.391	4180.9453	8613.9648	5580.3901	11152.945	569.46484	13280.555	-721.5	3769.8799	18260.225	4436.4805	-1196.1904	17157.01	860.83594	-3407.1904	16332.01	-383.16406	-2736.1904	13326.01	-2818.1641	-2981.415	3429.085	1290.6602	8070.9102	3755.1851	625.48047	4645.7749	9143.8457	6863.2998	-6.6801758	5130.3154	3062.6445	7432.3198	-1558.6846	2066.6445	4612.3198	-2195.6846	1002.6445	6375.3198	582.31543	4745.6445	6429.3198	7788.3154	11667.645	5015.835	1736.3452	5036.5898	1478.835	15108.346	5254.5898	778.83496	1665.3452	8173.5898	2173.835	1993.3452	1475.5898	1286.9102	9729.79	6090.1348	580.91016	7652.79	6159.1348	2776.98	21687.82	6437.3896	3035.23	14810.484	10176.565	2104.23	11271.484	2416.5654	546.22998	12986.484	6162.5654	881.22998	9398.4844	1540.5654	4109.23	17384.484	10731.565	10874.01	875.61523	3949.415	13206.01	2372.6152	5757.415	357.00977	7574.6152	6111.415	1541.0098	7400.6152	6025.415	6379.4248	17313.34	9095.4053	10627.295	1458.48	1179.1499	8488.2949	1956.48	4634.1499	2814.2949	15544.48	5908.1499	4888.2949	-252.52002	4906.1499	8721.1104	439.5	-7188.1396	9840.1104	7968.5	-3172.1396	9231.1104	2595.5	-10141.14	1554.1101	10313.5	1272.8604	5211.1104	2920.5	-3885.1396	6882.4902	-30.470215	-2783.7246	11986.49	-898.47021	-299.72461	10225.49	2039.5298	8246.2754	8790.4102	3294.8701	11235.145	1740.4099	10252.87	6754.145	8849.4248	1933.0498	9011.3701	2621.55	22549.676	7461.4048	7006.5498	2661.6748	-1335.5952	6622.7852	834.375	-441.27979	8743.7852	5057.375	9103.7207	-397.21509	220.375	631.72021	475.78491	17333.375	9251.7207	9337.7852	1109.375	-443.27979	13782.785	2958.375	-797.27979	4179.7852	10748.375	8482.7207	3906.7849	9140.375	8239.7207	-739.21509	1248.375	4663.7202	11135.515	3119.5752	9926.21	1310.5149	8976.5752	8313.21	4295.0098	12930.295	8931.3701	6809.835	3908.4849	7245.1152	7853.835	7567.4849	4383.1152	7135.835	4584.4849	4169.1152	10848.835	3191.4849	-742.88477	6571.835	5368.4849	7332.1152	777.83496	1649.4849	5725.1152	7757.835	7552.4849	3560.1152	9142.6953	3766.5552	713.69482	1403.6949	2204.5552	7262.6948	1712.9351	11246.064	6614.48	9673.6953	1963.1602	1471.3999	6677.6953	4492.1602	8669.4004	2204.6951	1729.1602	10171.4	1362.9751	8403.7451	3571.9248	11592.975	6317.7451	6665.9248	9942.9746	2164.7451	3164.9248	2688.9751	10225.734	7326.0698	314.9751	668.73486	4162.0698	9176.9746	6402.7349	5363.0698	8402.9746	8719.7344	6663.0698	2469.4399	17478.426	6955.2202	8040.4399	2283.4248	10733.221	5391.4399	2438.4248	5030.2202	-19.560059	1185.4248	8314.2207	5733.5801	1727.2051	10212.135	641.58008	7569.2051	6410.1348
3229.25	8014.7251	7693.7451	749.25	970.7251	8215.7451	9804.25	4582.7251	13646.745	7772.9951	3230.1348	5445.4199	8361.9951	6189.1348	14397.42	-1916.0049	559.13477	7392.4199	6696.9951	3899.1348	7401.4199	6075.3799	11131.925	-2377.2651	10737.38	3650.9248	1811.7349	540.37988	1096.9248	5547.7349	8452.3799	2329.9248	1482.7349	3137.3799	10990.925	9664.7344	7117.3799	2802.9248	5813.7349	2511.3799	1798.9248	7078.7349	10950.38	5968.9248	9186.7344	3181.3799	13773.925	4407.7349	6529.3799	-532.0752	-2056.2651	1950.3799	639.9248	3880.7349	6881.3799	950.46484	-1214.895	9747.3799	2448.4648	-478.89502	2003.3799	24538.465	5043.105	7782.3799	1595.4648	5737.105	1798.3799	10474.465	6943.105	9767.3799	2226.4648	-2538.895	249.37988	9123.4648	2762.105	-1393.6201	-295.53516	-362.89502	3781.3799	9501.4648	11501.105	1002.3799	17417.465	6189.105	-129.62012	14501.465	4662.105	8952.5098	3695.0249	5241.605	6702.9048	2042.9702	4338.8848	3330.7402	9287.8105	4980.6904	3647.595	21291.73	10354.545	137.59497	3546.73	7932.5449	21.594971	1411.73	-3449.4551	862.59497	22657.73	8272.5449	13163.595	6197.73	2376.5449	-328.40503	2790.73	9161.5449	7757.5947	5148.73	3097.5449	1689.595	15153.73	3959.5449	11207.355	0.56982422	-2235.2803	10646.355	3835.5698	6639.7197	-151.64502	1330.5698	3324.7197	4991.355	1267.5698	1833.7197	-492.41992	-1414.3052	-1271.4951	7194.5801	1480.6948	9873.5049	2786.0649	2400.4048	38.350098	6680.0649	2494.4048	3646.3501	11175.064	7951.4048	13308.35	-511.93506	3499.4048	13113.35	14721.064	7824.4048	11863.35	6217.0649	7137.4048	4876.3501	5119.0947	2247.48	1615.4697	580.09497	1464.48	5492.4697	9369.5752	2602.9048	8032.9551	1361.5752	20299.904	14010.955	-1423.4248	12557.904	4266.9551	722.4751	1032.5298	7351.4746	13931.475	6363.5298	6818.4746	7376.4751	4810.5298	6548.4746	924.4751	2405.5298	9348.4746	2686.21	8303.5645	853.49023	-1628.79	358.56494	1757.4902	7263.21	8076.5649	3313.4902	-1067.79	7024.5649	-1090.5098	7336.2197	2604.8149	2182.9648	13495.22	7063.8149	6083.9648	3792.22	7222.8149	5704.9648	7135.2197	3722.8149	8856.9648	7119.2197	3002.8149	5144.9648	1213.8052	17330.77	3512.8047	2953.7251	3975.665	7972.96	9583.7695	-2684.8447	8606.9844	4377.77	-264.84473	8610.9844	6146.77	-2855.8447	4541.9849	4477.77	-5173.8447	7212.9849	6256.3452	3498.875	1812.4053	8506.8945	4158.0498	10378.195	11245.895	5249.0498	4798.1948	778.77002	97.859863	11107.52	12420.77	1263.8599	3768.52	399.77002	-170.14014	9615.5195	894.77002	14336.859	11648.52	9927.7695	-491.14014	2221.52	9709.3398	4234.9648	7984.6152	2068.3401	5769.9648	11985.615	6861.3398	3524.9648	9397.6152	6718.0601	7993.0049	6236.6104	4654.0601	3134.0049	1586.6104	706.58008	1249.3652	-2754.1602	306.58008	14519.365	852.83984	7931.5801	8391.3652	4046.8398	9239.5801	3105.3652	3245.8398	-300.41992	21116.365	4034.8398	9630.0498	1889.3052	9564.835	544.05005	-1326.6948	12074.835	-87.205078	11500.245	7559.355	11683.795	5586.2451	6842.355	1229.7949	19391.246	10243.355	10065.795	7910.2451	11163.355	6101.7949	3375.2451	7521.355	8969.7949	3904.2451	11324.355	1466.67	-480.86523	-3567.0703	10215.7	15013.675	6361.585	14948.155	7472.4751	9327.2998	13577.425	86.464844	-966.14453	2698.4248	15781.465	8578.8555	11927.425	14552.465	8381.8555	-1217.5752	274.46484	9856.8555	11303.425	3885.4648	8249.8555	9571.4248	1281.4648	5705.8555	9429.4248	4117.4648	7633.8555	5528.4849	16038.865	6071.2354	8665.4844	3191.8652	-4443.7646	3336.4849	14285.865	7162.2354	713.48486	4144.8652	6513.2354	4479.1001	1970.3701	1924.4746	2855.1001	8391.3701	1942.4746	1118.1001	-2180.6299	14465.475	5696.1001	-2699.6299	4422.4746	1533.8799	-614.52002	7651.2197	-28.120117	28.47998	6564.2197	7240.8799	1998.48	2908.2197	2961.8799	12023.48	2948.2197	6529.8799	3149.48	8057.2197	15479.88	4784.48	-7.7802734	5355.8799	-53.52002	-2959.7803	408.87988	6992.48	1202.2197	9097.8799	1147.48	393.21973	5720.8799	768.47998	2155.2197	15486.74	3305.9453	5718.02	10171.12	3494.6152	-85.419922	7093.1201	16073.615	5130.5801	11628.12	3848.6152	-925.41992	5245.1201	8984.6152	3207.5801	9272.1201	2576.6152	1251.5801	2618.2402	10728.675	7398.71	2539.2402	10992.675	4241.71	8423.2402	8086.6748	9627.71	1703.5352	14580.1	-91.589844	1859.6899	10623.26	2251.8252	1378.3599	15682.279	4459.415	-729.64014	17472.279	7736.415	-477.64014	15682.279	2223.415	-3108.0049	9289.3555	2682.3047	784.10498	13142.21	250.27539	7883.3398	7613.895	1997.2354	1635.7349	13035.555	3775.4902	8981.7344	3313.5552	5021.4902	7139.7349	1213.5552	5364.4902	11161.734	5512.5552	6532.4902	9375.7344	14530.555	11516.49	6523.855	661.02979	3024.0303	911.85498	13674.029	2309.0303	914.85498	1165.0298	3645.0303	3878.855	474.02979	-890.96973	1796.625	10092.01	6413.1401	1071.625	11028.01	2793.1401	2780.9102	21126.805	7000.7852	6237.3252	15560.74	10756.015	4912.3252	11780.74	2556.0146	3084.325	13268.74	2372.0146	3141.325	7750.7402	-1214.9854	4284.3252	18426.74	5412.0146	12031.314	1186.0303	2226.915	12545.314	2500.0303	8250.915	659.31494	10400.03	5119.915	1981.3149	9434.0303	9045.915	4313.5249	14588.92	6691.4297	13366.455	2948.1299	-753.38477	9494.4551	4994.1299	6410.6152	3744.4551	16115.13	9927.6152	6282.4551	3448.1299	5264.6152	8323.5049	-766.80518	3337.585	11595.505	2491.1948	7644.585	-187.49512	-983.80518	202.58496	-509.49512	11253.195	17045.586	4135.5049	731.19482	7881.585	6313.9302	-1958.0552	1240.4551	10003.93	-808.05518	1876.4551	5278.9302	1443.9448	8655.4551	9083.21	4255.29	11702.285	1168.21	12596.29	4536.2852	8981.6445	-720.22461	6123.5298	2216.6201	22710.074	9970.6152	8100.6201	2576.0752	-9.3847656	5917.3203	667.87012	135.00977	8516.3203	5143.8701	6894.0098	136.32007	708.87012	-1980.9902	315.32007	20400.871	8049.0098	8638.3203	2273.8701	-2206.9902	12650.32	1441.8701	-2347.9902	-522.67993	19258.871	6102.0098	3164.3201	9469.8701	10226.01	-1047.6799	1545.8701	1928.0098	13349.89	4030.04	12828.105	2911.8899	7572.04	11841.105	2796.21	14893.425	9580.6504	5647.0498	1614.8101	7636.2002	6432.0498	6117.8101	8698.2002	6713.0498	2942.8101	6683.2002	8663.0498	1792.8101	276.2002	5643.0498	4187.8101	8902.2002	-180.94995	-332.18994	8639.2002	4895.0498	6737.8101	4774.2002	9445.9746	1152.0298	817.31494	612.9751	267.02979	7628.3149	1404.665	9495.9707	3872.605	7092.23	1057.2002	1924.2402	4492.23	415.2002	11351.24	-907.77002	-367.7998	11322.24	1714.25	11811.189	2420.5098	10420.25	7664.1899	4876.5098	12588.25	3105.1899	4590.5098	1839.885	10161.314	5328.6699	-248.11499	877.31494	3494.6699	8611.8848	5819.3149	5237.6699	7211.8848	3591.3149	6234.6699	2665.95	16136.609	6800.2651	7733.9502	2728.6099	8136.2651	7995.9502	2987.6099	3565.2651	-16.050049	1473.6099	9006.2656	4837.75	5398.4648	9803.9902	-1593.25	7992.4648	7456.9902
3770.3501	7516.2651	3926.665	-138.6499	-337.73486	5215.665	5288.3501	4132.2651	6685.665	9910.3652	6195.7549	7973.7051	11234.365	8358.7549	15554.705	899.36499	1727.7549	7058.7051	9647.3652	5166.7549	8607.7051	10908.795	2713.3599	78.334961	7404.7949	3659.3599	3496.335	1268.7949	1895.3599	6025.335	9539.7949	3971.3599	2250.335	3849.7949	13755.359	9567.335	6556.7949	4538.3599	8918.335	2080.7949	1918.3599	6646.335	3016.7949	15856.359	10920.335	2927.7949	11664.359	5748.335	7599.7949	62.359863	-962.66504	1730.7949	862.35986	4869.335	7326.1548	-1309.8599	-2361.5752	9171.1543	-1169.8599	-2311.5752	830.15479	18444.141	2914.4248	5531.1548	852.14014	4684.4248	639.15479	8263.1406	6901.4248	8893.1543	-1844.8599	-2496.5752	644.15479	10057.141	2271.4248	-2119.8452	-2752.8599	-2065.5752	494.15479	10766.141	6687.4248	491.15479	16114.141	4098.4248	8634.1543	1184.1401	3107.4248	6859.5098	5631.0698	3390.3301	5959.8848	2088.02	782.24023	5474.6748	10451.266	5837.335	3101.3052	14855.529	12679.455	-280.69482	3598.5298	11381.455	-765.69482	1589.5298	771.45508	-462.69482	22406.529	10864.455	6322.3052	4576.5298	6182.4551	426.30518	2876.5298	14037.455	7113.3052	5811.5298	10174.455	-480.69482	11162.529	10642.455	12361.21	-161.58984	-2790.4346	9023.21	8265.4102	5414.5654	1451.21	1220.4102	6483.5654	6012.21	2909.4102	1380.5654	-1477.52	571.93994	-839.99512	8133.48	3600.9399	8679.0049	2525.9648	-1849.0752	-2106.0098	6186.9648	-664.0752	2187.9902	12253.965	2594.9248	11133.99	-553.03516	31.924805	10863.99	10689.965	1504.9248	12290.99	6839.9648	4991.9248	2346.9902	4618.5098	1569.9351	5700.3452	716.51001	1609.9351	10418.346	7729.8652	5011.7451	715.96973	1982.865	28181.746	7696.9697	-561.13501	12852.745	89.969727	-138.70508	3716.9702	4795.0654	12735.295	6204.9702	5726.0654	3622.2949	6495.9702	4569.0654	-1337.7051	3127.9702	4491.0654	5927.5	4718.1948	1567.2852	499.5	1886.1948	1406.2852	12242.5	5131.1948	4547.2852	2217.5	3547.1948	975.28516	4255.5098	47.899902	1306.6802	12937.51	4694.8999	7544.6802	1101.51	11286.9	5970.6802	9714.5098	3913.8999	9036.6797	4922.5098	1567.8999	4474.6802	2568.6599	17756.596	4604.6602	6740.3047	3632.9951	5292.895	11590.58	1644.6001	9095.96	7499.5801	5329.6001	7349.96	9515.5801	3718.6001	4728.96	4408.5801	2552.6001	7276.96	4003.5151	249.92969	-3733.1904	8276.3398	4664.1152	8359.5	10559.34	4501.1152	9508.5	-201.8999	3439.7202	11367.005	14201.1	4218.7202	2899.0049	-324.8999	4319.7202	7607.0049	133.1001	19461.721	7311.0049	6851.1001	2624.7202	4777.0049	12919.314	5565.21	5234.5	1738.3149	10961.21	8144.5	8685.3145	3604.21	5700.5	9358.2549	5718.96	5174.2949	7886.2549	2704.96	2130.2949	-233.84497	-169.91016	1216.29	-253.84497	11336.09	7233.29	685.15503	2413.0898	11337.29	8730.1553	2616.0898	7874.29	203.15503	19708.09	8987.29	12464.355	3362.125	10729.266	2596.355	458.125	9367.2656	1381.4951	10887.07	11102.234	14218.495	5121.0698	10772.234	1167.4951	19819.07	11054.234	10786.495	4544.0698	10190.234	7464.4951	5978.0698	8169.2349	11671.495	9528.0703	12526.234	1493.3701	-168.39014	-1003.2246	10268.1	13991.98	6751.0752	14041.265	6470.98	9322.8652	9501.0645	3023.25	-4722.5596	2948.0649	15381.25	7414.4404	10372.064	17495.25	5360.4404	-1698.9351	4832.25	10512.44	10930.064	4086.25	6038.4404	11166.064	3432.25	4563.4404	8872.0645	4266.25	6263.4404	4083.4951	19632.891	9898.8945	5205.4951	1739.8901	-4102.1055	1884.4951	10519.891	11027.895	-3342.5049	5046.8901	4819.8945	-1440.6904	5958.9849	416.95508	-2432.6904	12689.984	-420.04492	-2986.6904	3199.9849	17111.955	3132.3096	672.98486	3062.9551	2053.0801	2206.2148	11912.885	2042.0801	1477.2148	9874.8848	5038.0801	2544.2148	6041.8848	4965.0801	10634.215	6457.8848	10764.08	2822.2148	13494.885	13891.08	4262.2148	5062.8848	8595.0801	468.21484	1574.8848	858.08008	5726.2148	5732.8848	9056.0801	2515.2148	4909.8848	6633.0801	3287.2148	5170.8848	12073.32	3193.3149	-55.490234	9905.7949	-329.30957	2509.2646	4720.7949	11539.69	8984.2646	10636.795	1209.6904	4105.2646	3852.7949	11983.69	4157.2646	7354.7949	520.69043	3678.2646	3629.7852	10512.721	6807.1396	2584.7852	11392.721	4308.1396	13035.785	5553.7202	10455.14	483.74512	11371.615	6390.6445	481.60498	8895.0801	-2125.5156	4929.9702	16025.32	9421.2549	2617.9702	18557.32	6424.2549	1638.9702	11183.32	7730.2549	-1060.7197	12882.15	1878.7051	2369.6951	6897.0654	537.50586	6525.7251	8252.7793	8595.2598	3644.395	11519.615	5140.2402	10223.395	3576.6152	4328.2402	9774.3945	1594.6152	3380.2402	11455.395	4255.6152	9930.2402	8194.3945	10461.615	16259.24	2508.98	1450.8149	1978.6152	-1538.02	13943.814	2998.6152	-2322.02	2200.8149	4043.6152	970.97998	1496.8149	1639.6152	1876.8799	10542.21	8089.7402	1431.8799	9983.21	4816.7402	2481.355	22894.516	15499.74	2511.6602	15931.225	12324.495	-792.33984	9883.2246	6889.4951	-1806.3398	16255.225	5572.4951	-484.33984	8537.2246	6652.4951	7629.6602	8623.2246	5388.4951	14422.545	-5087.46	-650.38965	11214.545	-1146.46	4781.6104	-612.45508	5301.54	3819.6104	5070.5449	-1046.46	5946.6104	3552.6602	13428.915	5935.04	13144.805	16.560059	486.10498	9270.8047	548.56006	6643.105	6166.8047	12669.561	9557.1055	5488.8047	34.560059	6553.105	5292.0146	794.41016	140.76465	11962.015	4222.4102	6272.7646	1279.0149	641.41016	-2233.2354	1885.0149	7917.4102	7901.7646	6542.0146	3304.4102	4528.7646	6040.2148	1120.3452	-4553.4297	8999.2148	2395.3452	-2986.4297	8165.2148	2012.3452	5783.5703	9160.8496	4108.3652	12942.415	3050.8501	11487.365	6421.415	8678.9951	1993.2949	5747.04	2667.26	22681.775	9989.7598	5676.2598	2574.7749	2146.7598	7549.3301	1382.0049	-1118.4399	9466.3301	5636.0049	9492.5605	1672.3301	586.00488	-903.43994	3385.3301	19662.004	8537.5605	10244.33	2532.0049	193.56006	12897.33	2505.0049	-84.439941	1952.3301	22870.004	10368.561	5581.3301	9561.0049	10694.561	597.33008	2188.0049	4618.5601	14291.11	-478.58984	9165.4102	3506.1101	6118.4102	11970.41	3934.105	13558.3	6840.0151	6124.7598	3668.865	7971.1299	8095.7598	5820.8652	5634.1299	10928.76	4321.8652	5899.1299	9162.7598	2272.865	-1277.8701	7691.7598	3984.865	9357.1299	587.76001	2003.865	5818.1299	7957.7598	7126.8652	5694.1299	8759.375	1016.3701	564.91992	1592.375	388.37012	7151.9199	3879.6099	11695.04	5720.8101	10632.96	3096.9448	516.5498	9441.96	3414.9448	7235.5498	3885.96	721.94482	5034.5498	3078.6299	9507.1895	4134.3198	12940.63	6443.1899	8977.3203	9972.6299	3512.1899	5748.3198	2484.4199	6604.8452	8630.5449	844.41992	-2237.1548	6928.5449	14006.42	1219.8452	10541.545	9791.4199	3339.8452	8827.5449	4389.71	17782.215	8765.5547	-104.29004	1602.2148	9097.5547	6276.71	3462.2148	4375.5552	766.70996	1591.2148	8703.5547	5226.52	2703.6101	10142.029	-928.47998	8154.6104	2194.0298
3937.5901	6954.8799	7367.8052	450.59009	950.87988	5053.8052	8791.5898	4846.8799	11985.805	8381.9502	5345.8848	7625.0552	11234.95	6871.8848	14279.055	2247.95	2407.8848	4886.0552	8991.9502	5259.8848	8911.0547	9156.7598	3491.7251	296.91504	8668.7598	5392.7251	4710.915	-1219.24	2758.7251	5892.915	7644.7598	4086.7251	2820.915	2532.76	11789.725	8158.915	5503.7598	5974.7251	10234.915	1790.76	2844.7251	7749.915	8094.7598	8218.7246	8902.915	1167.76	12653.725	5629.915	5894.7598	1941.7251	-582.08496	421.76001	2328.7251	6911.915	10932.43	1617.6001	-2317.625	10908.43	3653.6001	-1552.625	1375.4299	24564.6	4927.375	9005.4297	3743.6001	6001.375	2842.4299	13213.6	6637.375	10492.43	4521.6001	-1978.625	1935.4299	8836.5996	3373.375	-799.57007	1339.6001	-1334.625	387.42993	19047.6	8916.375	1064.4299	16216.6	3662.375	8596.4297	3544.6001	2134.375	8528.7451	2090.4453	1876.7549	6088.6152	3217.7202	4096.0498	3970.845	9560.0449	2584.0146	771.50488	18046.545	11797.295	-1012.4951	2038.5449	10463.295	-882.49512	377.54492	-37.705078	-901.49512	18443.545	8281.2949	9837.5049	3282.5449	5790.2949	-1470.4951	1533.5449	8954.2949	8675.5049	3144.5449	10453.295	-405.49512	12124.545	6884.2949	11959.59	-2149.6953	-645.24023	6618.5898	994.30469	8166.7598	46.589844	-2328.6953	7444.7598	4614.5898	-1874.6953	2148.7598	-46.804932	-482.25977	-118.53516	10076.195	1125.7402	8879.4648	5490.6748	-205.18994	-5846.7246	8989.6748	1666.8101	-1141.7246	13269.675	4073.8101	8035.2754	1000.675	799.81006	6905.2754	11595.675	7248.8101	6898.2754	8311.6748	4001.8101	981.27539	5517.0801	3059.04	6946.9849	1051.0801	1620.04	10862.984	9447.5195	5890.4702	4842.7598	4509.52	19665.471	10400.76	491.52002	10530.471	2736.7598	98.429932	2993.3652	8880.8652	14208.43	7225.3652	7995.8652	4191.4297	3379.3652	7359.8652	153.42993	4011.3652	4874.8652	5024.3398	5354.9399	8924.8555	2042.3401	-2359.0601	9061.8555	11335.34	5513.9399	8204.8555	1410.3401	16854.939	5302.855	5143.9648	2292.2349	419.31494	13261.965	4455.2349	3677.3149	732.96509	14504.234	5681.3149	8483.9648	2750.2349	6261.3149	4811.9648	707.23486	2730.3149	2771.345	17214.57	2002.0195	4566.5049	2428.7002	3198.3398	10979.24	4318.4302	10600.425	6321.2402	8501.4297	8604.4248	9256.2402	3759.4302	4709.4248	5829.2402	6102.4302	6783.4248	4647.04	4873.5098	-115.98047	10695.75	6227.3101	6059.6152	5203.75	15224.311	6901.6152	1377.845	-349.06982	8823.5605	14064.845	178.93018	4238.5601	432.84497	-76.069824	10021.561	733.84497	17634.93	7261.5601	9392.8447	1080.9302	5874.5601	9937.5801	8098.6152	8003.9302	3691.5801	7124.6152	12440.93	6501.5801	4652.6152	8760.9297	9295.5547	2093.0049	2388.6904	6792.5547	-1535.9951	1230.6904	662.40991	-1070.4351	391.66992	1137.4099	22854.564	6464.6699	2683.4099	2507.5649	8648.6699	10998.41	307.56494	6314.6699	1451.4099	19717.564	7620.6699	12488.595	4934.105	8621.8652	-126.40503	2327.105	8308.8652	-765.70996	13262.275	8645.9453	13911.29	7217.2749	6504.9448	768.29004	14029.275	8917.9453	7673.29	3765.2749	10657.945	5373.29	5530.2749	8971.9453	10480.29	6848.2749	9449.9453	368.29492	-3603.1699	1007.04	8481.5098	14645.811	4239.8604	12628.215	5038.3848	9656.665	15443.07	3235.8052	1422.7549	4517.0703	16596.805	11075.755	20061.07	9371.8047	11568.755	685.07007	4627.8052	17093.754	11048.07	8409.8047	7944.7549	10128.07	6102.8052	6937.7549	9027.0703	5901.8052	11676.755	6529.0703	16525.971	3688.9346	11300.07	207.97021	-7312.0654	4923.0703	13698.971	5498.9346	2873.0701	903.97021	3564.9346	894.0249	9038.5645	4365.9702	2014.0249	15386.564	4717.9702	793.0249	5917.5649	17602.971	5370.0249	2294.5649	8984.9707	456.75488	2791.25	6803.4102	1560.7549	2637.25	6416.4102	8276.7549	4460.25	2335.4102	5189.7549	12907.25	698.41016	9509.7549	4443.25	9578.4102	14724.755	5996.25	24.410156	9301.7549	3616.25	-2015.5898	2265.7549	7829.25	-274.58984	8934.7549	3980.25	1900.4102	6001.7549	3407.25	996.41016	16793.41	2317.4551	-1461.8496	10219.609	595.65527	-2237.4902	4367.6099	12013.655	5103.5098	10105.609	2277.6553	-2952.4902	2170.6099	8779.6553	4340.5098	4420.6099	-454.34473	603.50977	5276.6851	11758.63	571.625	4829.6851	13096.63	-3354.375	13300.686	11673.63	3066.625	-484.375	9908.5049	6176.0146	1422.98	9820.7598	986.75488	2259.9302	16435.496	13239.311	-674.06982	15919.495	7545.3101	374.93018	11441.495	7859.3101	-1057.8398	7306.7754	4712.8604	9472.7148	2498.0801	918.08984	5705.3052	4727.3047	7649.4404	3653.645	10049.37	2887.2998	12075.645	5278.3701	2157.2998	10446.645	4472.3701	5395.2998	11146.645	4733.3701	7197.2998	9710.6445	9911.3701	11287.3	3901.415	3045.4199	5340.3701	309.41504	18218.42	11077.37	-444.58496	2295.4199	6031.3701	-816.58496	7920.4199	2339.3701	3771.5449	12378.75	5414.4648	1601.5449	11633.75	3965.4648	3930.105	15781.825	11555.53	4531.23	16888.154	12623.66	2590.23	13413.154	4212.6602	1718.23	12902.154	4657.6602	3033.23	7579.1548	3766.6602	12716.23	6419.1548	1794.6602	16079.225	249.48486	2151.6104	11777.225	4459.4849	7000.6104	1054.2251	9567.4844	3783.6104	7871.2251	3879.4849	8150.6104	3338.5698	11373.52	7791.875	12524.445	-692.625	-4292.1953	8460.4453	2368.375	1404.8047	3813.4451	15059.375	5803.8047	5395.4453	690.375	2445.8047	481.61011	-977.73486	1856.9502	12295.61	2126.2651	10198.95	593.61011	-2008.7349	1345.9502	-112.38989	8703.2656	13079.95	3775.6101	1087.2651	6583.9502	7063.3203	-5819.1055	-398.54492	13737.32	-3808.1055	-63.544922	8599.3203	-2760.1055	10139.455	10147.585	1899.0449	13813.275	2399.585	9948.0449	9319.2754	7591.1899	2856.835	-1963.4404	4116.0249	18808.68	9829.5498	10128.025	2995.6802	974.5498	7831.0801	663.80518	-2391.2002	9538.0801	4344.8052	6442.7998	2024.0801	-783.19482	-1716.2002	5385.0801	14103.805	7699.7998	13145.08	618.80518	-2132.2002	15247.08	2762.8052	-2118.2002	6689.0801	4672.8052	8441.7998	5374.0801	8123.8052	7125.7998	704.08008	1910.8052	1650.7998	12186.975	2747.6348	9197.125	2694.9751	9445.6348	10578.125	3754.02	13686.609	4675.2998	7982.8252	3315.145	7202.4351	7747.8252	5626.145	7744.4351	7615.8252	3393.145	8493.4355	8984.8252	2214.145	553.43506	10858.825	3539.145	8125.4351	516.82495	874.14502	7473.4351	8383.8252	3065.145	5499.4351	8457.4297	-680.78027	-568.16992	997.42993	-1741.7803	9068.8301	4185	9424.0605	6123.75	10753.695	1551.79	1647.3252	9659.6953	3800.79	10678.325	3329.6951	2293.79	9142.3252	2087.0549	7695.6152	898.40479	9101.0547	2033.6152	4980.4048	10654.055	3686.6152	5536.4048	2385.77	8684.7051	8679.1748	303.77002	-174.29492	4383.1748	3965.77	3631.7051	7688.1748	10286.77	3848.7051	6977.1748	1681.3799	18946.83	5409.96	-95.620117	2296.8301	8060.96	7005.3799	3420.8301	203.95996	-78.620117	2320.8301	2507.96	8902.6602	2321.3799	8842.4297	337.65991	7989.3799	7784.4302
2820.2849	10391.186	5255.5449	1175.2849	26.185059	6443.5449	8908.2852	4779.1851	6225.5449	8565.9355	4587.7251	5481.04	11080.936	5877.7251	14234.04	605.93506	1937.7251	6572.04	9150.9355	4442.7251	9344.04	9159.3945	-242.0249	-1790.6797	9599.3945	4124.9751	2092.3203	821.39502	245.9751	6995.3203	1751.395	639.9751	629.32031	3061.395	10897.975	7448.3203	7613.395	3679.9751	4997.3203	1832.395	382.9751	6956.3203	1408.395	17141.975	6238.3203	3929.395	10744.975	4366.3203	7448.395	-210.0249	-2166.6797	1883.395	-1517.0249	4451.3203	8136.5801	721.81982	-2194.2646	11685.58	1350.8198	-2165.2646	1827.5801	22590.82	4260.7354	8807.5801	2507.8198	9351.7354	2293.5801	11300.82	7417.7354	11171.58	1390.8198	-1413.2646	2237.5801	7501.8198	4224.7354	97.580078	-804.18018	106.73535	1038.5801	13904.82	8717.7354	1001.5801	16074.82	4992.7354	10283.58	154.81982	2549.7354	7023.9302	2021.0952	6134.0649	4785.5098	2199.9399	595.11035	1425.6152	5421.6748	6945.2549	3325.7251	12154.655	8583.1201	2086.7251	-296.34473	6421.1201	954.7251	-2289.3447	-1430.8799	1191.7251	13915.655	8701.1201	13719.725	1617.6553	6345.1201	1225.7251	-1553.3447	5990.1201	8767.7246	1147.6553	5491.1201	1960.7251	5514.6553	5136.1201	12044.734	1.5600586	-276.36523	7907.7349	6895.5601	6238.6348	481.73486	1045.5601	5920.6348	3904.7349	1747.5601	4816.6348	-786.15503	409.58496	-585.06494	9967.8447	2990.585	8872.9355	2817.6548	697.81006	1260.8599	6507.6548	296.81006	5106.8599	11866.654	3589.8101	13440.859	-484.34521	2640.8101	13901.859	8240.6543	9896.8105	11712.859	8254.6543	4563.8101	7337.8599	3500.9199	2347.9351	6808.96	-1462.0801	2123.9351	8283.96	7480.46	1209.1299	4863.4849	889.45996	22942.129	10390.484	-922.54004	11658.13	5666.4849	607.8999	1349.0552	9527.4746	11036.9	5711.0552	9625.4746	2258.8999	8128.0552	8673.4746	-681.1001	3002.0552	9790.4746	4546.0703	8227.8398	6921.1899	258.07007	-371.16016	10634.189	9057.0703	8002.8398	9022.1895	1658.0701	5735.8398	6270.1899	3897.835	486.56006	1871.105	13114.835	4241.5601	7828.105	797.83496	9240.5605	4128.105	7103.835	3952.5601	7217.105	4924.835	1755.5601	3260.105	12395.82	-33.995117	861.30957	6714.0752	2623.4648	7852.9399	10164.52	4114.4399	3069.3301	5075.52	6041.4399	3652.3301	8457.5195	4925.4399	1548.3301	5223.52	4520.4399	4738.3301	6442.7349	-4162.7197	2908.8052	8806.585	5687.21	5569.1802	9254.585	7313.21	7515.1802	52.074951	230.18994	8512.085	11113.075	1754.1899	2382.085	-694.92505	211.18994	9718.085	-249.92505	20251.189	8811.085	5618.0752	481.18994	6618.085	11478.665	5037.3301	5482.73	5358.665	8042.3301	8221.7305	5183.665	7676.3301	4189.73	5373.6899	734.15527	5529.9551	4837.6899	-434.84473	3936.9551	727.07495	1740.3701	745.12988	373.07495	16417.371	4079.1299	1284.075	4525.3701	9175.1299	3516.075	5992.3701	7113.1299	1011.075	18397.371	9932.1299	6303.79	9581.5049	9029.1797	1956.79	-408.49512	7930.1797	-242.11499	11194.66	8687.2246	13878.885	4565.6602	6645.2251	1050.885	20733.66	6033.2251	9137.8848	4492.6602	10159.225	5246.8848	3893.6602	6129.2251	8134.8848	9232.6602	8756.2246	1824.04	-2359.9199	-4006.2402	17417.98	5151.4502	4730.9004	16092.08	7636.5698	10918.016	13897.915	-166.75488	373.96484	2747.915	15535.245	11900.965	19701.914	6789.2451	10578.965	-41.084961	-479.75488	14348.965	8308.915	1124.2451	13961.965	11918.915	3419.2451	8010.9648	10719.915	3185.2451	15520.965	4551.5898	14368.295	9322.5654	5093.5898	-953.70508	-5062.4346	1060.5898	14452.295	8507.5654	-544.41016	407.29492	6487.5654	-1132.0049	5068.0952	2723.6299	-663.00488	11373.096	5356.6299	-1797.0049	2242.0952	22185.629	3068.9951	1215.0952	4602.6299	-310.54004	-527.56006	8530.0703	360.45996	-896.56006	7951.0703	5504.46	18.439941	5867.0703	3724.46	10169.439	5995.0703	6551.46	374.43994	10924.07	12148.46	3846.4399	3888.0703	5859.46	-1245.5601	-276.92969	-1369.54	7420.4399	2052.0703	6362.46	253.43994	5639.0703	2101.46	-70.560059	3199.0703	16266.295	3651.4199	4374.1504	11609.82	1390.7998	-149.91504	4561.8198	16102.8	5467.085	8155.8198	1613.7998	1370.085	3196.8198	6600.7998	3293.085	5516.8198	1126.7998	1602.085	1953.625	6298.335	7304.2051	1646.625	6169.335	6946.2051	5277.625	1804.335	9355.2051	58.129883	13743.17	3844.4697	-1692.7051	14693.555	-1298.6699	3591.52	12101.16	1256.6602	973.52002	12983.16	1311.6602	4062.52	6960.1602	2719.6602	2994.4502	6683.71	3375.2549	7581.5601	4214.6499	-6112.4844	4822.4102	7497.3252	5130.3799	1226.98	12871.14	4478.375	8301.9805	2198.1396	4450.375	8592.9805	519.13965	4686.375	-63.02002	-2003.8604	2462.375	6125.98	11194.14	12262.375	4522.1152	2284.8198	5048.4199	229.11499	17498.82	8960.4199	-1113.885	2968.8198	7328.4199	-723.88501	6195.8198	4762.4199	-1251.8901	9399.4551	9263.4355	-2213.8901	10086.455	8351.4355	5118.4102	20458.33	9136.8945	4690.145	14612.895	10743.9	3038.145	9952.8945	5615.9004	2067.145	15240.895	7389.9004	2963.145	7996.895	3823.9004	12252.145	4068.895	4294.9004	14908.27	-2350.8652	-5516.0254	14420.27	2065.1348	-1996.0254	1484.27	7881.1348	-3072.0254	8323.2695	1042.1348	1889.9746	3273.6948	13831.404	1659.6152	9946.9395	938.97998	-4368.1504	5743.9399	4297.98	403.84961	1544.9399	16438.98	3013.8496	3236.9399	3142.98	2501.8496	32.314941	-765.87012	815.125	11750.314	3599.1299	6415.125	867.31494	-1628.8701	933.125	1255.3149	9777.1299	13325.125	6028.3149	-731.87012	5470.125	7119.8398	44.640137	-2022.645	10305.84	-199.35986	-1172.645	8296.8398	3057.6401	7209.355	10347.645	2559.1602	11824.96	2124.645	12517.16	5802.96	7942.7197	497.76514	3816.9951	109.04492	25984.295	7035.0049	6301.0449	746.29492	-789.99512	6937.145	1377.155	715.50488	6540.145	4521.1553	9202.5049	-594.85498	616.15503	1009.5049	9487.1445	9388.1553	10310.505	10071.145	2533.155	-835.49512	13897.145	2217.155	310.50488	8089.145	5681.1553	11097.505	5369.145	9589.1553	8956.5049	-889.85498	3054.155	4143.5049	592.71997	-1913.3496	9084.9707	2458.72	6415.6504	10898.971	2638.145	16939.91	8158.3799	6867.3203	3481.79	9343.4248	7874.3203	6726.79	8779.4248	9709.3203	4580.79	8270.4248	10405.32	4062.79	2617.4248	6943.3203	4486.79	11532.425	-1343.6799	1282.79	7518.4248	6924.3203	6897.79	6376.4248	8934.4746	3765.355	-2418.25	640.4751	1982.355	4491.75	2425.03	11914.221	4231.1499	10725.79	2847.395	3363.9048	7847.79	4283.395	8596.9043	1729.79	1447.395	9771.9043	1159.95	11568.779	4001.2002	9293.9502	6042.7798	8657.2002	8196.9502	4080.7798	7660.2002	1719.635	7141.8799	6182.0649	-669.36499	-1692.1201	5416.0649	2173.635	952.87988	8722.0645	8866.6348	2112.8799	10491.064	3109.02	16187.439	6632.6699	140.02002	2309.4399	11466.67	6921.02	3154.4399	6056.6699	-373.97998	2348.4399	6728.6699	5156.1104	1709.645	9413.8652	-894.88989	6864.645	4822.8652
850.10498	7755.6748	6383.79	349.10498	-511.3252	9020.79	8448.1055	3313.6748	12971.79	8187.0947	1358.3901	5630.3101	10265.095	5460.3901	10182.311	1080.095	-682.60986	5452.3101	8178.0947	1283.3901	7996.3101	9928.415	1032.4702	873.33984	7687.415	8176.4702	4268.3398	1084.415	2193.4702	9684.3398	1002.415	-56.529785	2808.3398	3166.415	15057.471	12137.34	9615.415	3947.4702	7505.3398	2358.415	1591.4702	9289.3398	2169.415	19222.471	11773.34	3912.415	9466.4707	7357.3398	6165.415	507.47021	-491.66016	2258.415	1073.4702	5634.3398	8570.1953	-1127.125	1435.5249	11322.195	-1737.125	1092.5249	2920.1951	22276.875	6734.5249	8090.1953	-899.125	10760.525	4089.1951	10073.875	9019.5254	11991.195	-906.125	887.5249	3296.1951	5892.875	6041.5249	142.19507	-3581.125	1140.5249	2168.1951	13190.875	11029.525	1016.1951	11630.875	5737.5249	9282.1953	99.875	5354.5249	7896.04	3718.3398	1277.5547	4455.6348	-232.9248	4018.9551	3518.1851	14200.975	4623.8398	1386	19176.93	10149.84	-176	580.93018	9726.8398	-970	975.93018	-1662.1602	8908	3145.9302	5568.8398	8731	3772.9302	5398.8398	143	-115.06982	7548.8398	8300	3394.9302	7672.8398	-970	10937.93	5912.8398	11068.96	1656.335	-1048.1699	9083.96	6198.335	5032.8301	2094.96	1266.335	5425.8301	6658.96	1399.335	3725.8301	360.71997	676.70996	-2610.7695	7401.7197	2236.71	7845.2305	3277.8652	582.43018	-3949.4902	5158.8652	2790.4302	1587.5098	10952.865	3270.4302	13027.51	-2174.1348	1303.4302	9259.5098	9396.8652	6174.4302	6266.5098	5295.8652	3600.4302	3667.5098	4466.8047	2866.6152	3827.8252	610.80493	1715.6152	6683.8252	7036.355	6368.2798	4916.0298	3303.355	18200.279	8479.0293	891.35498	15922.279	3084.0298	29.544922	2045.5498	8109.5552	9454.5449	6206.5498	8863.5547	641.54492	10096.55	8899.5547	-684.45508	1927.5498	11137.555	4114.8203	6325.855	4239.8945	1309.8201	1414.855	5715.8945	10468.82	5994.855	6137.8945	3393.8201	3805.855	4080.8945	6378.2251	2379.4248	3335.8301	15412.225	7203.4248	10324.83	3877.2251	8769.4248	5491.8301	6705.2251	7703.4248	10100.83	6440.2251	3042.4248	6333.8301	11275.945	3951.3848	-1163.54	9575.835	4389.46	6590.1499	12322.05	4479.9648	9600.5293	7307.0498	5949.9648	10664.529	9242.0498	4800.9648	5897.5298	4596.0498	3461.9648	8402.5293	6149.9448	1401.2349	1218.7305	5066.7251	2083.9648	6296.605	5315.7251	1708.9648	4856.605	-715.6499	-244.125	7425.8604	12416.35	1952.875	765.86035	-790.6499	1754.875	5029.8604	78.350098	20405.875	6158.8604	5487.3501	1191.875	432.86035	8287.0195	3173.6851	4355.7549	5623.02	3361.6851	9846.7549	6363.02	3714.6851	6834.7549	5052.5049	5791.0698	3753.5352	2601.5049	2938.0698	84.535156	4830.4351	4577.2651	2049.665	1099.4351	16052.266	6191.665	1837.4351	4615.2651	9313.665	7522.4351	3327.2651	9545.665	1043.4351	19278.266	7042.665	2118.655	15700.715	7103.2051	1424.655	2012.7148	7735.2051	1146.505	11069.721	6587.9248	5195.5049	14273.721	7896.9248	2347.5049	20325.721	9681.9248	9480.5049	5874.7202	11564.925	8138.5049	3428.7202	5762.9248	8748.5049	6741.7202	7923.9248	-1045.0151	821.125	2014.0498	15781.335	2653.9351	5441.0698	14086.515	6614.5752	11248.346	8776.9902	2407.395	2117.0952	1478.9902	19050.395	15028.096	15627.99	6838.395	11752.096	-3035.0098	2524.395	17182.096	-2528.0098	885.39502	11455.096	8241.9902	4331.395	7091.0952	6909.9902	1947.395	12814.096	3723.3398	12936.68	7429.4346	5349.3398	-1144.3198	-6018.5654	4482.3398	6378.6802	7776.4346	-389.66016	4342.6802	4801.4346	-672.52979	3696.8652	406.29492	-2212.5298	9426.8652	-2496.7051	-1817.5298	1037.8652	18378.295	3117.4702	968.86523	3510.2949	1883.46	2466.6348	1913.5898	2544.46	1710.6348	4260.5898	7313.46	1862.6348	-943.41016	6102.46	11156.635	-515.41016	9437.46	2429.6348	5495.5898	17481.461	6260.6348	-966.41016	8515.46	1283.6348	-4857.4102	1430.46	5977.6348	-3289.4102	9306.46	1657.6348	-1380.4102	6322.46	3172.6348	-1821.4102	14618.41	4404.6602	-906.06543	11107.985	3152.0898	3273.8301	6934.9854	13480.09	10080.83	14219.985	4356.0898	5036.8301	5619.9854	13683.09	5459.8301	7887.9854	2335.0898	3857.8301	4530.7598	8863.21	4783.8096	1183.76	9478.21	-1638.1904	7188.7598	1897.21	5807.8096	1684.7649	12572.305	6327.75	155.85986	11131.09	3870.8799	4672.0698	16914.061	4977.6152	-330.93018	20133.061	4670.6152	2481.0698	12906.061	2827.6152	2015.9199	3903.2949	7793.6396	7748.3398	-1669.6748	1894.6543	8629.0752	9570.54	6949.7949	1731.4702	6812.0703	6704.3154	6984.4702	-2369.9297	3558.3154	8507.4707	-57.929688	6251.3154	-1016.5298	-3607.9297	9600.3154	5403.4702	7143.0703	15617.315	4453.4199	2710.8198	4833.3599	340.41992	13507.82	8417.3594	-50.580078	3083.8198	5830.3599	-60.580078	7457.8198	3034.3599	-1714.5249	14054.195	7429.4399	-2633.5249	7871.1948	5543.4399	5115.2549	21967.516	6763.8652	4124.2798	16157.58	6273.2354	2570.2798	11441.58	-745.76465	1521.2798	11628.58	2753.2354	2633.2798	5528.5801	-407.76465	9838.2793	5545.5801	-1757.7646	14691.029	4647.4351	439.9502	10351.029	5248.4351	4751.9502	1424.0298	12850.436	5255.9502	5751.0298	6400.4351	5890.9502	2225.2451	15500.109	6670.6699	12728.689	1083.0601	-1349.4199	9180.6895	3349.0601	1994.5801	4936.6899	14031.061	10527.58	4687.6899	2923.0601	5983.5801	1134.28	-3458.375	3989.29	12953.28	1091.625	8482.29	2566.28	-2719.375	970.29004	1614.28	7478.625	16908.289	7183.2803	247.625	8752.29	4926.25	1839.4849	-4509.1104	9948.25	2104.4849	-3449.1104	8358.25	3762.4849	5813.8896	7203.7651	4295.1948	11478.055	-1135.2349	10476.195	6940.0552	6167.96	1045.8149	6033.9399	3900.3	21086.59	8226.5195	7455.2998	2087.5898	-206.47998	6236.6104	1006.3452	-805.85498	6915.6104	5732.3452	9384.1445	395.61011	1145.3452	-297.85498	9687.6104	8859.3457	7886.145	9800.6104	1615.3452	-794.85498	10128.61	2345.3452	146.14502	5453.6104	3809.3452	9719.1445	3092.6101	12731.346	8803.1445	-862.38989	1364.3452	5042.145	95.094971	-961.87012	11188.165	1354.095	7714.1299	11365.165	3569.5249	10459.035	7060.2051	5952.1104	3769.5752	5252.915	7965.1104	6388.5752	9081.915	7704.1104	6159.5752	8090.915	8585.1104	3162.5752	296.91504	8068.1104	4279.5752	7216.915	-1057.8899	1209.5752	5223.915	6076.1104	9677.5752	4190.915	8421.7646	4519.29	-443.31494	986.76489	2719.29	6155.6851	1755.6001	8772.2002	5502.0952	12037.405	-971	-1933.1396	7997.4053	3508	6686.8604	1535.405	-2072	3016.8604	424.45996	10209.745	5131.355	8704.46	5545.7451	9294.3555	9125.46	4153.7451	6769.355	-583.12012	9276.4004	5203.4302	-1512.1201	-1376.6001	5361.4302	-1236.1201	6.3999023	7426.4302	7668.8799	1751.3999	9215.4297	4370.7002	18157.971	6576.2148	260.69995	2646.97	8408.2148	7807.7002	3978.97	3519.2148	280.69995	2603.97	7562.2148	7457.145	3894.8301	8192.3652	275.14502	10950.83	3563.3652
3761.8301	5462.8848	5460.1899	171.83008	-1757.1152	7567.1899	5703.8301	5334.8848	9360.1895	5754.5498	4751.8652	4493.46	9899.5498	8137.8652	12937.46	-1391.4502	1947.8652	5643.46	7775.5498	4952.8652	5598.46	8165.9502	-362.51953	635.93994	5299.9502	3815.4805	5585.9399	-517.05005	-1439.5195	8329.9395	-1453.05	-2092.5195	3532.9399	1776.95	8867.4805	8340.9395	6853.9502	-117.51953	9257.9395	255.94995	-1622.5195	8265.9395	3527.95	11791.48	11436.939	1260.95	7886.4805	5233.9399	6210.9502	-2341.5195	-930.06006	1404.95	-2860.5195	7742.9399	7510.395	830.02979	-3411.7402	8335.3945	1528.0298	-2873.7402	-577.60498	23901.029	4704.2598	3815.395	1409.0298	4829.2598	-528.60498	8887.0293	6510.2598	9275.3945	1276.0298	-4687.7402	-660.60498	9224.0293	2056.2598	-2856.605	-1089.9702	-3196.7402	-459.60498	11351.029	8154.2598	-2302.605	14931.029	4285.2598	6457.395	2769.0298	2741.2598	10223.705	5638.9951	6384.1802	4275.0249	1155.105	3573.0552	4438.8848	7732.7305	3790.8447	2559.6548	19721.59	14668.471	-858.34521	2259.5898	5326.4702	-1067.3452	1068.5898	-1144.5298	10048.654	5659.5898	5477.4702	9049.6543	5514.5898	5595.4702	-603.34521	2471.5898	9529.4707	5847.6548	2458.5898	7342.4702	-466.34521	10509.59	9947.4707	12612.915	1708.73	-1058.96	10037.915	8165.73	5589.04	1022.915	2235.73	6938.04	3727.915	3522.73	3964.04	620.5	-1054.7598	-4604.4453	7587.5	1730.2402	2936.5547	4923.7749	584.35986	-343.10986	6270.7749	2181.3599	4150.8901	11598.775	4725.3599	11807.891	-166.2251	2393.3599	8619.8906	8812.7754	9798.3594	9879.8906	8523.7754	6179.3599	6502.8901	4135.5098	1878.915	1953.5049	1254.51	1194.915	5380.5049	7514.085	3892.75	5248.6348	5358.085	17476.75	10881.635	1136.085	10606.75	8100.6348	639.73999	1054.46	8820.1748	10420.74	4381.46	9966.1748	5258.7402	2286.46	9789.1748	23.73999	2820.46	10019.175	2233.0449	9807.1055	7009.2002	-113.95508	1032.105	9457.2002	10016.045	5030.105	12389.2	4013.0449	1351.105	5924.2002	4475.2349	1393.145	3201.9048	8472.2344	3506.145	5852.9048	-502.76514	9597.1445	5198.9048	6323.2349	3963.145	6581.9048	3907.2349	-196.85498	4709.9048	10528.34	1444.165	-753.41016	8192.2197	2031.4551	1510.6602	9539.4102	5702.9351	7801.2051	9384.4102	7316.9351	7525.2051	8425.4102	6019.9351	2943.2051	5596.4102	2521.9351	4918.2051	5627.4902	3129.9351	5723.0049	5658.0352	4127.085	5583.1797	6166.0352	4454.085	6846.1797	1446.7451	1773.5	7589.46	13230.745	5166.5	-246.54004	809.74512	4690.5	4317.46	1540.7451	11213.5	3828.46	7402.7451	5184.5	1721.46	6465.7051	5223.2148	6349.9902	2204.7051	3843.2148	9479.9902	2799.7051	2995.2148	2951.9902	6638.4302	2468.4502	-2325.8398	5882.4302	996.4502	-6278.8398	-1253.855	3992.665	-1393.7002	-1364.855	13705.665	547.2998	-2551.855	2981.665	5927.2998	6504.145	3066.665	4016.2998	-2200.855	26568.664	5353.2998	680.18506	13688.08	5671.8799	299.18506	-1089.9199	8549.8799	1224.885	10630.189	-975.71484	6974.8848	14572.189	3214.2852	2804.885	19933.189	1956.2852	10224.885	2581.1899	6496.2852	5467.8848	1029.1899	-1825.7148	9711.8848	5203.1899	2577.2852	-1416.04	444.4248	-2769.6152	15088.09	1609.5498	5922.5552	13987.37	5935.4951	11120.234	14561.805	1178.1899	1041.79	3065.8052	19784.189	14365.79	19491.805	7354.1899	8534.79	-2028.1948	6070.1899	13744.79	-2385.1948	1479.1899	10923.79	9003.8047	4806.1899	7802.79	9428.8047	6200.1899	10423.79	5413.6899	15893.721	7080.5801	8362.6895	318.72021	-6494.4199	2166.6899	14538.721	5794.5801	-514.31006	2665.7202	4020.5801	6863.8901	-1171.1299	8006.0498	1648.8901	10268.87	4395.0498	1131.8901	1940.8701	20793.051	5663.8901	-1423.1299	6121.0498	-1813	2829.79	8657.5098	-1540	691.79004	5477.5098	1879	4354.79	3570.5098	1724	11788.79	2925.5098	4456	5489.79	9841.5098	9655	6733.79	2157.5098	6247	2381.79	-1216.4902	-2643	8897.79	365.50977	6302	4015.79	5389.5098	3536	2720.79	2526.5098	16784.9	2423.6099	-2341.4248	9338.6699	221.94531	1377.8604	5109.6699	10760.945	9527.8604	10357.67	-805.05469	1642.8604	5040.6699	8641.9453	6380.8604	5341.6699	-1220.0547	5961.8604	-169.43506	12200.904	8550.7598	735.56494	10854.904	2757.7598	8735.5645	7217.9048	12508.76	798.23486	12925.725	6939.6602	633.15479	13164.925	6004.3252	-1272.1851	9162.8555	5178.9102	-3276.1851	9784.8555	3588.9102	-66.185059	7652.8555	4567.9102	129.66504	12623.13	6104.71	4979.0801	-2102.2549	3273.1758	7501.4854	10382.26	7579.6748	1984.1201	13377.32	6945.4502	9662.1201	5099.3198	2541.4502	8288.1201	7101.3198	10467.45	244.12012	4824.3198	10939.45	7241.1201	14390.32	16857.449	4104.6396	553.81982	4476.4746	7729.6396	3940.8198	5855.4746	96.639893	2297.8198	4516.4746	617.63989	6895.8198	263.47461	1302.0801	9481.4004	7987.77	-354.91992	9768.4004	5878.77	2063.5698	20003.004	11569.675	4149.8398	11317.55	9581.335	2909.8398	8691.5498	2978.335	1634.8398	10955.55	3037.335	1878.8398	4821.5498	1891.335	11554.84	2140.5498	-1633.665	11369.145	2771.75	4669.1001	7740.145	3491.75	9623.0996	-66.85498	13906.75	5377.1001	4842.145	6474.75	8011.1001	2611.1152	14203.055	5995.5596	12094.325	1944.2998	22.325195	6036.3252	4343.2998	5148.3252	2561.3252	15024.3	7933.3252	2967.3252	1613.2998	7665.3252	-3293	155.8501	3540.335	9839	5993.8501	7777.335	-2561	1412.8501	1263.335	-3125	11218.85	15357.335	844	2717.8501	8468.335	8465.1553	-27.080078	-1712.3096	13823.155	1504.9199	-2029.3096	10402.155	2580.9199	6300.6904	7949.6602	4006.3999	11101.8	487.66016	12038.4	6258.7998	6430.3447	2884.9702	4252.8652	3233.5701	22872.43	9511.915	8467.5703	2787.4299	114.91504	6042.6104	1701.875	1356.125	7859.6104	7997.875	10950.125	-1000.3899	1159.875	486.125	7415.6104	11687.875	9750.125	10668.61	2815.875	883.125	-192.38989	1145.875	1187.125	6800.6104	4252.875	9323.125	3396.6101	10377.875	10194.125	-1949.3899	1739.875	4973.125	1285.5	1135.71	7943.6348	1546.5	9601.71	12447.635	3477.9199	13949.345	8100.4248	4885.2148	2781.6401	7224.9951	7970.2148	4222.6401	6613.9951	8349.2148	3962.6401	8801.9951	10553.215	1567.6401	-2383.0049	8357.2148	6986.6401	6943.9951	-118.78491	342.64014	4364.9951	7624.2148	6561.6401	3640.9951	4713.2202	2275.46	635.70508	-2239.7798	1670.46	7147.7051	2274.4351	9503.3594	8129.415	10833.28	2976.3799	607.4751	10202.28	3674.3799	7318.4751	5216.2803	3005.3799	8419.4746	2326.425	9447.2793	5276.1602	10531.425	4213.2798	9621.1602	7398.4248	1984.2798	6655.1602	2746.73	10555.805	2534	674.72998	1592.8052	4124	457.72998	562.80518	5022	10334.73	1987.8052	4239	3855.6948	17867.551	7013.0352	1347.6949	2155.55	8451.0352	9204.6953	3968.55	5266.0352	609.69495	1841.55	8337.0352	5943.6299	4009.4451	8825.4502	-112.37012	9300.4453	4399.4502
1361.5649	9907.3799	10043.25	-483.43506	937.37988	6265.25	6751.5649	8503.3799	11551.25	9718.085	5659.4502	5346.7402	10694.085	4294.4502	17175.74	199.08496	622.4502	8096.7402	8497.085	4580.4502	8927.7402	6160.25	1960.1699	2726.8848	7880.25	5649.1699	6787.8848	38.25	2171.1699	11491.885	488.25	1398.1699	4757.8848	1372.25	10662.17	11527.885	8975.25	4888.1699	10751.885	970.25	1945.1699	10291.885	273.25	18287.17	12019.885	2381.25	10470.17	7453.8848	5262.25	457.16992	1370.8848	2074.25	1628.1699	7272.8848	10521.939	-571.2998	-3501.8398	10867.939	491.7002	-3422.8398	3244.9399	23857.699	1468.1602	7004.9399	2026.7002	4877.1602	5791.9399	6239.7002	5771.1602	13703.939	860.7002	-4251.8398	2383.9399	7482.7002	1285.1602	833.93994	-1840.2998	-1689.8398	10122.939	2788.7002	8353.1602	2959.9399	14719.7	2820.1602	10875.939	1332.7002	-17.839844	8595.0293	4440.3398	3559.7002	4193.8398	2156.2051	1618.6099	1713.2349	9592.2598	8650.375	2897.9751	21709.391	9805.9199	635.9751	479.39014	174.91992	955.9751	1200.3901	-2363.0801	10261.975	5074.3901	7163.9199	12511.975	4456.3901	5719.9199	450.9751	2542.3901	3055.9199	8647.9746	3138.3901	8052.9199	2633.9751	8151.3901	6458.9199	13489.41	183.89453	-2219.3252	13102.41	4784.8945	5794.6748	2428.4099	-1546.1055	5162.6748	6842.4102	-730.10547	4622.6748	60.014893	-3510.1104	181.12988	10573.015	-1466.1104	11579.13	2826.105	269.62012	-1733.6104	7813.105	1210.6201	4164.3896	10338.105	2588.6201	10769.39	-1084.895	1903.6201	6868.3896	9096.1055	12433.62	7028.3896	6493.105	8210.6201	5846.3896	3134.76	2996.0801	8637.4648	-96.23999	1769.0801	8773.4648	10352.13	4441.5352	5723.52	2516.1299	27767.535	10642.52	8791.1299	1264.5352	4759.52	871.13989	-1263.145	6583.1948	11677.14	385.85498	7139.1948	7332.1396	-188.14502	10837.195	1368.1399	470.85498	8361.1953	2342.665	13459.99	7912.915	-673.33496	2519.9902	8380.915	9021.665	9578.9902	10615.915	3965.665	1421.9902	6171.915	6361.7354	1867.7998	5013.4648	12257.735	1283.7998	8037.4648	1091.7351	10043.8	2302.4648	6978.7354	2764.7998	8710.4648	5924.7354	399.7998	3768.4648	7413.7202	-326.35547	-1667.8896	9806.6699	2380.3149	7448.6099	13107.735	3718.9648	4088.79	7348.7354	4213.9648	6526.79	8868.7354	1920.9648	4790.79	6977.7354	1996.9648	2921.79	5127.1802	1065.6699	8618.7949	8728.5	4411.605	9523.3105	9342.5	3917.605	11226.311	120.62988	2300.2402	7445.2451	10664.63	3409.2402	-87.754883	337.62988	3318.2402	6276.2451	72.629883	9011.2402	4574.2451	5413.6299	2758.2402	-456.75488	10287.745	3653.6851	4194.9048	7088.7451	4309.6851	8483.9043	9948.7451	4086.6851	5079.9048	8269.6396	3681.75	2994.4551	8548.6396	416.75	-1511.5449	311.04492	3918.8599	-2399.0703	439.04492	21766.859	5363.9297	-405.95508	2509.8599	5834.9297	6846.0449	2665.8599	3561.9297	348.04492	17319.859	4984.9297	2007.4048	6262.0049	7358.8301	-741.59521	-3476.9951	9761.8301	-419.95996	11165.3	8540.4902	867.04004	18847.301	6211.4902	311.04004	21163.301	5173.4902	5710.04	5992.2998	12129.49	5292.04	6248.2998	5283.4902	6673.04	4924.2998	9821.4902	-1766.0601	-241.87988	-7761.0654	14813.115	6529.5	-835.37988	15304.82	5751.895	10879.795	14503.89	-775.49512	-787.50488	2524.8899	12515.505	11977.495	18174.891	4898.5049	7533.4951	-900.11011	-1016.4951	12217.495	-908.11011	-1290.4951	13570.495	13810.89	-142.49512	6099.4951	8553.8896	7527.5049	8497.4951	2083.835	16695.029	6561.8398	4136.835	1265.0298	-3166.1602	-1218.165	17596.029	13551.84	-1667.165	3714.0298	7484.8398	8044.8398	1658.7798	3070.5898	3289.8401	11202.779	3690.5898	2617.8401	3157.7798	15649.59	5853.8398	-409.22021	5539.5898	397.75488	2959.9902	9049.0352	1284.7549	2367.9902	9034.0352	4589.7549	2475.9902	3610.0352	3351.7549	12548.99	2876.0352	8683.7549	2927.9902	9280.0352	13570.755	4786.9902	2398.0352	7777.7549	1523.9902	3086.0352	69.754883	10938.99	2892.0352	11322.755	2935.9902	4819.0352	5529.7549	2810.9902	1960.0352	18876.85	-218.94531	402.33984	8460.5	387.96484	220.41992	2724.5	13064.965	3850.4199	6695.5	1247.9648	-295.58008	2867.5	9498.9648	4033.4199	4556.5	-823.03516	4192.4199	-2243.5303	4933.2598	7491.7598	-3198.5303	7662.2598	3487.7598	9315.4697	5274.2598	10209.76	-97.459961	14690.275	4728.1504	3446.7002	14547.721	6464.8301	-650.375	15914.465	5215.8896	-3114.375	15702.465	-1199.1104	-717.375	12816.465	1318.8896	2899.6602	7264.3496	5563.2402	9172.4297	2417.835	8857.4004	7063.7251	5883.6899	4471.1904	1572.1699	11589.471	3549.1055	8144.1699	5393.4702	2930.1055	6692.1699	2519.4702	4503.1055	-934.83008	3166.4702	7128.1055	9821.1699	13413.471	12606.105	4996.46	2832.1348	4664.2051	7207.46	5638.1348	10409.205	771.45996	3365.1348	7164.2051	435.45996	6519.1348	3317.2051	4111.96	11228.939	4075.1055	2952.96	11765.939	1557.1055	2903.835	17354.061	15395.945	5699.4648	14951.295	13757.86	2655.4648	13262.295	3608.8604	1376.4648	12220.295	4675.8604	1671.4648	9501.2949	6567.8604	10566.465	6543.2949	2887.8604	12465.955	4272.0552	375.11523	8036.9551	7390.0552	5091.1152	592.95508	14757.055	2442.1152	6197.9551	6235.0552	7994.1152	2204.46	15150.33	7155.2998	11044.439	2334.085	420.40479	8233.4395	3227.085	4492.4048	5166.4399	15550.085	7119.4048	6250.4399	1699.085	9093.4043	-1079.2549	419.0752	2275.125	10086.745	5608.0752	6447.125	-60.254883	1909.0752	1915.125	50.745117	12011.075	15936.125	3202.7451	2729.0752	6026.125	5632.9399	3183.23	-2868.835	12779.939	3571.23	-2724.835	6908.9399	5043.23	8110.165	9411.9043	3733.6948	12545.805	359.90479	12617.695	7023.8052	6303.8999	-1317.0049	3476.2051	4441.8896	19903.186	7918.77	8910.8896	1907.1851	960.77002	6042.2803	1697.1499	-993.2998	4753.2803	9553.1504	10849.7	275.28003	580.1499	-909.2998	9945.2803	11053.15	11044.7	12608.28	2233.1499	-334.2998	1393.28	281.1499	-163.2998	6970.2803	3456.1499	11418.7	3369.28	8937.1504	11506.7	-395.71997	1977.1499	4960.7002	513.42993	3008.8301	8944.9248	527.42993	11546.83	11014.925	753.55518	14563.07	10059.25	9126.7646	2501.3052	8718.8145	9888.7646	3981.3052	9284.8145	10151.765	4930.3052	5626.8149	9145.7646	2716.3052	637.81494	9289.7646	5412.3052	7041.8149	860.76489	1365.3052	8661.8145	5604.7646	6764.3052	6246.8149	8739.3555	3795.5498	-1214.645	-1.6450195	757.5498	6314.355	3079.8899	9325.3496	1090.7998	10842.87	-982.49023	1000.04	8664.8701	3192.5098	7875.04	4468.8701	-789.49023	6210.04	1317.905	8525.8301	2922.6401	9799.9053	4053.8301	5205.6401	1382.905	1172.8301	3557.6401	3031.3	9399.2246	5034.6899	363.30005	234.2251	4991.6899	500.30005	454.2251	5959.6899	9371.2998	2063.2251	5672.6899	3346.0801	13843.82	9613.375	396.07996	1148.8201	10631.375	7547.0801	4305.8203	6609.375	723.07996	3088.8201	8713.375	3773.895	2404.5498	11022.375	584.89502	7971.5498	6418.375
-582.12012	9433.8652	5441.6699	-2195.1201	-1756.1348	9050.6699	4680.8799	4928.8652	13496.67	7587.9248	8361.7754	4631.2051	12927.925	6466.7749	12719.205	1229.925	2210.7749	9085.2051	9262.9248	5057.7749	8048.2051	9965.6104	4109.3848	1833.7798	8000.6104	8281.3848	7178.7798	426.61011	3730.385	6755.7798	-897.38989	2170.385	2349.7798	3311.6101	13618.385	9948.7793	6402.6104	6249.3848	8596.7793	1197.6101	2311.385	7831.7798	3347.6101	20442.385	11600.779	2506.6101	13024.385	4599.7798	4875.6104	1987.385	-151.22021	457.61011	2758.385	7980.7798	4719.3501	1540.3652	-1891.6152	10825.35	2687.3652	-1848.6152	5348.3501	10890.365	-1382.6152	7963.3501	3296.3652	7086.3848	4979.3501	9525.3652	8663.3848	12984.35	2465.3652	-1207.6152	1416.3501	11037.365	2907.3848	-622.6499	988.36523	-201.61523	8144.3501	5666.3652	7932.3848	424.3501	17013.365	5086.3848	8759.3496	4104.3652	5329.3848	679.39014	10650.825	2362.7051	5514.085	2763.8198	5546.3652	6376.0649	2921.0654	6003.0352	2790.3101	17376.875	10074.2	-720.68994	1264.875	10166.2	764.31006	-593.125	2338.2002	12888.311	1662.875	10962.2	11621.311	2857.875	7254.2002	1456.3101	5240.875	452.2002	7687.3101	3495.875	9537.2002	290.31006	11523.875	9388.2002	9732.8496	1723.5	-202.25977	8858.8496	3615.5	8005.7402	1114.8501	716.5	8550.7402	4899.8501	827.5	3350.7402	-1348.1299	-1748.9351	-1908.5752	8856.8701	1910.0649	9281.4248	2126.1602	-3686.7646	313.80518	5273.1602	-2545.7646	1840.8052	9795.1602	1108.2354	12782.805	-2456.8398	-2812.7646	11583.805	4547.1602	13915.235	14407.805	7453.1602	1368.2354	6659.8052	4948.4399	3256.9951	4229.96	398.43994	1385.9951	10234.96	7376.54	5726.8252	6691.5649	382.54004	24608.824	11545.564	6420.54	2164.8252	7907.5649	-29.23999	1472.5752	9885.9248	9579.7598	6062.5752	7749.9248	4699.7598	2696.5752	11759.925	-200.23999	1901.5752	9780.9248	4304.6201	7781.2402	7714.4453	600.62012	4.2402344	5667.4453	8428.6201	7358.2402	7890.4453	1922.6201	6850.2402	2723.4453	1225.6152	3070.7251	1994.2002	10907.615	3678.7251	6821.2002	-943.38477	10498.725	4553.2002	4007.6152	4734.7251	7679.2002	1218.6152	2208.7251	5374.2002	11994.455	3201.1699	667.70508	8064.2598	2961.9951	7588.6401	10674.529	5888.6548	7730.9502	2215.5298	13634.654	4078.9502	3769.5298	9306.6543	4175.9502	5252.5298	3737.6548	7827.9502	3720.9648	3425.9248	7290.2852	7030.27	3777.8149	7095.835	9361.2695	2736.8149	5758.835	-27.834961	3183.2051	11387.484	8750.165	3828.2051	6133.4849	36.165039	3758.2051	12013.484	-173.83496	14930.205	8734.4844	7749.165	3979.2051	6056.4849	7180.7949	8759.7451	6853.3149	7019.7949	1550.7451	7432.3149	8987.7949	3159.7451	4635.3149	6653.8149	1676.1099	6193.2051	6576.8149	54.109863	3258.2051	1736.0449	4058.1748	-376.375	430.04492	16316.175	4344.625	1705.0449	2472.1748	7912.625	8195.0449	2853.1748	4301.625	379.04492	18773.176	8065.625	1954.2451	16650.555	6842.8501	914.24512	3737.5552	9041.8496	79.780029	9203.3799	5756.9302	7546.7803	10919.38	7780.9302	1304.78	17240.379	7159.9302	9346.7803	4989.3799	9883.9297	2362.78	6823.3799	6817.9302	8079.7803	4733.3799	9490.9297	-1558.7749	2026.8398	379.38477	15271.48	5846.6201	8281.915	12939.925	5907.4951	8697.585	15897.51	1776.4951	-670.11523	5159.5098	20709.496	10371.885	19541.51	9827.4951	8158.8848	716.51001	1174.4951	14228.885	405.51001	2094.4951	9777.8848	10112.51	4709.4951	5520.8848	9861.5098	9303.4951	10020.885	1451.5098	11728.115	12698.79	4087.5098	-2310.8848	-1722.21	-878.49023	10933.115	12985.79	-3253.4902	-900.88477	7870.79	7206.3052	3032.6152	14.81543	-635.69482	12643.615	-599.18457	-247.69482	3495.6152	16196.815	6726.3052	972.61523	4086.8154	4256.5601	3768.3848	13923.95	1746.5601	3071.3848	12371.95	7382.5601	3141.3848	5999.9502	5892.5601	13023.385	6181.9502	10404.561	4531.3848	10800.95	16096.561	5178.3848	5426.9502	9783.5605	4509.3848	1684.9502	2081.5601	9405.3848	3977.9502	1549.5601	1983.3848	9009.9502	5132.5601	3982.3848	5640.9502	14060.885	451.7002	-3205.4346	9742.6445	1268.1401	2244.79	4159.645	11978.141	7605.79	9008.6445	1820.1401	5367.79	3295.645	12615.141	6370.79	4106.645	1056.1401	2127.79	3080.75	8153.1445	5743.1201	4900.75	6576.1445	3259.1201	6711.75	-971.85547	7539.1201	-1576.9751	14785.02	1096.7148	417.78516	16428.355	5404.46	3316.915	11070.475	8388.2402	-188.08496	12240.475	7210.2402	2553.915	7936.4746	5990.2402	3739.6748	2823.375	4733.7305	7453.875	294.19043	4082.6504	4430.415	4976.5	8501.1904	437.5249	10812.41	8441.0254	7333.5249	4816.4102	5222.0254	5408.5249	4409.4102	4157.0254	-1422.4751	2415.4102	7842.0254	8380.5254	13270.41	15243.025	-839.55518	666.83984	4779.0801	-594.55518	13622.84	5825.0801	-2583.5552	987.83984	5184.0801	-3010.5552	5033.8398	2044.0801	1357.7349	10851.15	3239.3301	983.73486	9027.1504	-816.66992	5039.2251	15496.27	10452.045	4260.9551	8035.1797	10298.155	2592.9551	6944.1797	3490.1553	345.95508	7956.1797	5024.1553	1165.9551	4746.1797	2254.1553	12463.955	1520.1797	1748.1553	14632.404	996.91016	4256.1748	9851.4043	2890.9102	13170.175	-790.59521	11771.91	7006.1748	6799.4048	4022.9102	12718.175	4513.6953	17781.07	9528.8906	11519.325	3485.49	-2234.2305	9315.3252	4378.4902	2599.7695	10427.325	5496.4902	-4504.2305	5184.3252	2743.49	5729.7695	-1211.4048	-965.9502	479.13477	10977.596	2245.0498	3762.1348	60.595215	-771.9502	-2398.8652	199.59521	8558.0498	8328.1348	3630.5952	1169.0498	3331.1348	6430.5049	-4355.8604	-100.61523	10221.505	-3384.8604	-150.61523	10831.505	-2345.8604	9149.3848	9822.4551	3852.4199	10946.505	2076.4551	13272.42	7749.5049	11324.095	3625.1399	6196.1953	5133.98	23357.779	9634.7656	7243.98	2363.7798	972.76514	5692.2646	709.75977	754.9248	822.26489	12587.76	11063.925	991.26489	-912.24023	1675.9248	1475.2649	18229.76	9224.9248	12337.265	3609.7598	756.9248	988.26489	-1352.2402	340.9248	9347.2646	5145.7598	10000.925	4891.2646	9602.7598	6483.9248	540.26489	-103.24023	5424.9248	1799.64	3626.3301	12548.85	2872.6401	8804.3301	11280.85	3004.175	14298.165	6057.27	7628.4248	3992.5698	7150.3398	8667.4248	3081.5698	10154.34	6754.4248	5549.5698	7616.3398	11331.425	3448.5698	541.33984	8635.4248	3716.5698	8081.3398	1080.425	1851.5698	8471.3398	8221.4248	7671.5698	5800.3398	7212.6553	2906.395	527.97021	880.65503	436.39502	8876.9707	7492.8599	3209.645	1050.625	9932.165	-2598.8604	2565.8999	7778.165	1069.1396	8645.9004	3969.165	-2125.8604	8860.9004	4765.0752	-625.9502	4414.4351	11001.075	6317.0498	7223.4351	1244.075	-630.9502	4514.4351	1639.21	6391.3599	7330.52	-796.79004	-1513.6401	4800.52	628.20996	-116.64014	6799.52	8470.21	3103.3599	7760.52	3680.9751	17721.824	8659.5254	701.97498	2214.8252	10657.525	3514.9751	9516.8252	5400.5249	85.974976	1060.8252	6306.5249	-672.91016	1413.7598	12848.18	-1057.9102	6534.7598	2784.1802
-106.04492	11081.279	5177.2349	-1105.0449	-74.720215	7880.2349	9755.9551	1645.2798	9244.2344	7766.8701	484.10986	5572.9102	11526.87	2812.1099	11190.91	-667.12988	-1156.8901	5071.9102	12744.87	-585.89014	4433.9102	7555.5303	5296.21	407.89014	9290.5303	6572.21	3626.8901	-660.46997	2407.21	6520.8901	-1084.47	1529.21	2438.8901	757.53003	14046.21	7878.8901	7211.5303	3623.21	8858.8906	833.53003	2034.21	7682.8901	10101.53	4301.21	9416.8906	3597.53	12673.21	5347.8901	5546.5303	1343.21	-1061.1099	1772.53	1036.21	5840.8901	9473.8145	3037.355	-5643.335	9335.8145	2977.355	-4531.335	4906.8149	1808.355	-4023.335	4047.8149	3285.355	3828.665	2687.8149	7682.355	3189.665	10972.814	3030.355	-3695.335	881.81494	12248.355	1563.665	-1832.1851	-466.64502	-4213.335	6240.8149	7246.355	7905.665	-936.18506	15333.355	3037.665	7057.8149	5000.355	2455.665	728.98486	15962.68	1248.9404	4216.5952	1181.8652	3579.9502	1581.9702	10610.295	7093.915	12391.84	1626.29	8335.8047	1974.8401	241.29004	9720.8047	2326.8401	-1550.71	-640.19482	10604.84	2640.29	8496.8047	11992.84	5790.29	6307.8052	3026.8401	6553.29	-225.19482	9690.8398	3086.29	8128.8052	1323.8401	7619.29	8601.8047	12821.03	2416.0098	3802.0952	13266.03	7221.0098	11679.096	2073.03	2031.0098	10658.096	4791.0303	2950.0098	6976.0952	-827.375	-1978.5752	512.93018	6581.625	2206.4248	8852.9297	1262.9448	1253.02	-6736.2949	5347.9448	2397.02	-2687.2949	6984.9448	5166.02	3918.7051	-447.05518	2321.02	3579.7051	12223.945	5373.02	5066.7051	5883.9448	5070.02	-1082.2949	5688.6348	60.455078	4804.5898	856.63501	-563.54492	9376.5898	8315.8848	6517.0298	3283.7202	1163.885	28694.029	9972.7207	6988.8848	5033.0298	3645.7202	1114.165	2792.1152	10781.635	11911.165	5001.1152	5995.6348	6640.165	4686.1152	9132.6348	581.16504	2828.1152	8611.6348	4983.8799	9499.6953	2908.3555	-342.12012	1725.6948	6032.3555	10592.88	8803.6953	6925.3555	4235.8799	2433.6948	164.35547	6771.9648	1644.7402	3157.8848	11781.965	3054.7402	6168.8848	1988.9651	11689.74	5754.8848	7790.9648	2698.7402	8990.8848	5682.9648	-92.259766	6025.8848	13087.925	4409.7002	4490.4502	9256.9951	-199.46484	9186.1953	8910.5547	5534.3999	3417.0303	5920.5547	7212.3999	3508.0303	8368.5547	3127.3999	612.03027	819.55493	1613.3999	3264.0303	14035.915	2514.4448	9558.4648	6767.8149	4438.3452	7619.1001	10889.814	3779.3452	8685.0996	1083.6899	849.16504	3528.4199	11856.689	1050.165	-2927.5801	751.68994	-606.83496	5753.4199	240.68994	9387.165	576.41992	6582.6899	1462.165	-2577.5801	12084.895	5903.5898	8439.6406	6940.895	2194.5898	9932.6406	8728.8945	4392.5898	7024.6401	8951.8447	855.2749	657.15039	9421.8447	1782.2749	1083.1504	507.26489	3095.0298	-829.99512	-1061.7351	21286.029	4681.0049	-542.73511	3074.0298	7546.0049	9274.2646	3889.0298	3894.0049	-532.73511	20011.029	5553.0049	1140.9299	13432.715	7335.5049	54.929932	1186.7148	13238.505	-389.41504	11203.564	7330.2998	8542.585	12467.564	7662.2998	1298.585	18479.564	8461.2998	10023.585	7420.5649	13764.3	2912.585	10225.564	6588.2998	8432.585	4607.5649	12006.3	-281.29004	1478.48	-2510.6797	14059.575	6428.4751	5353.1699	16291.73	6244.1201	10208.175	16716.461	2727.3848	434.16992	5639.46	16401.385	11797.17	16094.46	7145.3848	15124.17	-1040.54	1845.3848	14307.17	383.45996	926.38477	9948.1699	12393.46	2168.3848	7602.1699	9292.46	8055.3848	9547.1699	3095.8101	13020.715	8865.04	6817.8101	666.71484	-2122.96	-1221.1899	15903.715	10262.04	-312.18994	1849.7148	8459.04	6683.98	304.21484	4454.5547	370.97998	13047.215	4398.5547	1605.98	4370.2148	17559.555	6187.98	5546.2148	5053.5547	-213.40503	3336.6899	7342.3945	968.59497	3595.6899	6790.3945	6580.5947	3965.6899	3182.3945	4712.5947	12615.689	5109.3945	8207.5947	4707.6899	9904.3945	15929.595	6439.6899	1716.3945	6519.5947	3439.6899	-1763.6055	1484.595	7173.6899	2953.3945	9056.5947	8581.6895	3431.3945	6864.5947	3227.6899	315.39453	16506.82	955.0498	2460.0996	13937.21	3380.2349	-735.64453	7430.21	13645.234	5588.3555	13178.21	2495.2349	-150.64453	4774.21	12426.234	2985.3555	7870.21	2068.2349	3377.3555	-1458.0801	11269.01	8190.6899	5253.9199	1961.0098	3988.6899	10207.92	6727.0098	10428.689	-196.64014	13908.91	5782.2695	2648.1401	8907.4199	1827.79	314.25	9493.3896	2824	-2337.75	9933.3896	47	990.25	5310.3896	2299	4412.0947	5375.2549	6149.3604	8013.3101	4529.1699	8474.6846	7425.5098	9390.4551	6318	780.97021	9798.0752	888.12012	8495.9707	5083.0752	-565.87988	7096.9702	3752.0752	2931.1201	-1287.0298	3245.0752	5752.1201	8397.9707	11224.075	9588.1201	265.48999	-15.02002	3557.8052	818.48999	15184.98	8644.8047	160.48999	1835.98	7467.8052	359.48999	8416.9805	3360.8052	1959.0049	6868.9805	6400.6201	1022.0049	9890.9805	8339.6201	3317.2151	17919.18	3934.6201	1203.4102	14247.66	8008.0547	608.41016	8502.6602	1230.0547	-1788.5898	10698.66	4093.0547	-1295.5898	5594.6602	1852.0547	7394.4102	2572.6602	-130.94531	12915.779	-1362.1396	2890.3799	8465.7793	-1221.1396	7804.3799	-239.22021	6511.8604	2718.3799	5591.7798	1568.8604	8831.3799	2783.7202	13386.795	3688.5601	11215.34	2092.1152	-1085.8848	7396.3398	2981.1152	3696.1152	9068.3398	2598.1152	-1035.8848	3988.3398	2724.1152	5728.1152	-295.87012	2175.5701	1970.0698	9548.1299	5050.5703	9665.0703	32.129883	1937.5701	2369.0698	137.12988	11917.57	15560.07	3168.1299	4882.5703	7885.0698	4932.3501	1786.4248	419.60986	9069.3496	2732.4248	1348.6099	6582.3501	3616.4248	13090.609	9279.6055	3012.2251	8470.5098	1427.605	11477.225	962.50977	9017.5195	100.25977	2019.9648	3648.28	19936.859	7932.2002	7806.2803	1226.8599	-886.7998	7970.2451	-2473.1299	1219.5898	1192.2451	9810.8701	10092.59	236.24512	-3395.1299	2382.5898	3253.2451	10071.87	11806.59	10650.245	-1219.1299	1268.5898	1439.2451	-2940.1299	1645.5898	9784.2451	1777.8701	9673.5898	5444.2451	6769.8701	10796.59	-366.75488	-2052.1299	6293.5898	-394.71997	228.72998	9474.7754	836.28003	6977.73	13472.775	2035.1299	13483.609	7144.6099	5643.27	2289.165	5977.335	6655.27	3243.165	5844.335	9381.2695	4080.165	4555.335	8544.2695	2475.165	-1033.665	4941.27	3407.165	5966.335	-1009.73	1292.165	5521.335	5874.27	9008.165	2304.335	8469.5605	3537.1499	780.7002	110.56006	1047.1499	9351.7002	7131.6953	1119.8052	-1357.8052	7859.0698	2201.9551	1981.395	4813.0698	4017.9551	9326.3945	105.06982	833.95508	10357.395	4089.78	2764.24	4231.9351	12523.78	5777.2402	5711.9351	708.78003	2267.24	5386.9351	2798.2649	8961.5547	6912.3901	-84.735107	2089.5549	6839.3901	581.26489	2200.5549	7144.3901	9311.2646	6384.5547	9466.3906	2572.9299	15491.29	4659.4297	377.92993	2406.29	7467.4297	477.92993	13100.29	-3755.5703	-474.07007	2855.29	3588.4297	-4.6298828	-3325.75	8896.835	630.37012	3774.25	5560.835
1380.78	12503.689	5367.1899	638.78003	434.68994	8364.1895	9267.7803	3008.6899	11445.189	9552.75	4557.7998	4828.6802	15143.75	6514.7998	13319.68	2357.75	918.7998	4428.6802	10393.75	2415.7998	7851.6802	7455.6851	2453.5151	1126.2451	7799.6851	2892.5151	6038.2451	-81.314941	1311.5151	9374.2451	-55.314941	2217.5151	2731.2451	1239.6851	12155.516	8209.2451	6068.6851	2862.5151	10197.245	1815.6851	3022.5151	6813.2451	12579.686	4982.5151	9887.2451	2630.6851	14706.516	5801.2451	7553.6851	785.51514	-106.75488	-269.31494	2158.5151	7920.2451	7486.0601	238.56006	197.19482	10827.061	-739.43994	1455.1948	7433.0601	-1504.4399	1154.1948	4948.0601	1234.5601	7814.1948	1771.0601	9953.5605	9855.1953	12137.061	369.56006	553.19482	710.06006	6511.5601	7888.1948	-2205.9399	-1856.4399	1502.1948	6023.0601	3441.5601	11431.195	-870.93994	11321.561	7686.1948	6918.0601	2697.5601	4815.1948	107.4248	14693.7	7075.9399	2897.5352	930.30518	3483.8799	2003.4951	7463.8496	5379.0596	8635.6348	4844.6948	10027.971	1571.635	1349.6948	9645.9707	1989.635	-991.30518	1785.9702	9718.6348	3784.6948	8466.9707	11397.635	5009.6948	7884.9702	3002.635	6127.6948	-213.02979	7630.6348	3562.6948	7015.9702	3617.635	4139.6948	6874.9702	12348.96	2441.7949	-2864.4951	8233.96	8697.7949	4338.5049	2000.96	3405.7949	7162.5049	5579.96	2578.7949	21.504883	-3477.5	419.9751	-724.81543	5877.5	4390.9751	5822.1846	3969.6499	-3580.8945	-5501.4951	7711.6499	-696.89453	-1696.4951	8367.6504	7600.1055	5247.5049	-314.3501	-240.89453	3600.5049	11024.65	6626.1055	4587.5049	8486.6504	1683.1055	559.50488	6701.02	903.89502	827.62988	306.02002	1796.895	6475.6299	7721.6104	1273.4697	3457.4048	3108.6101	19408.469	11307.404	6408.6104	-600.53027	7391.4048	1564.5	1958.2451	9747.5898	12241.5	4518.2451	7127.5898	8693.5	3907.2451	7552.5898	1772.5	3178.2451	7727.5898	5097.3701	3490.2651	6856.5698	31.370117	-244.73486	12318.57	9787.3701	6246.2651	10783.57	5334.3701	1324.2651	6428.5698	5513.71	4020.4199	3234.9351	12891.71	4681.4199	10228.936	1127.71	12911.42	3137.9351	6260.71	5512.4199	9443.9355	5932.71	4053.4199	6750.9351	9995.8301	4686.1299	4171.3652	5406.6152	4396.5552	6344.0698	13039.785	3003.7852	6806.25	3538.7849	10096.785	5266.25	7041.7852	5102.7852	5061.25	-1182.2151	-658.21484	6667.25	9835.0195	2508.3652	6448.5352	8020.8799	102.52539	4992.5752	12335.88	-372.47461	9994.5752	1094.7949	2420.125	6786.6548	15663.795	2409.125	6874.6548	810.79492	2383.125	12523.654	1037.7949	10518.125	6342.6548	7308.7949	2641.125	5558.6548	2340.0049	11326.15	6858.4248	7916.0049	2798.1499	9647.4248	8188.0049	2920.1499	6775.4248	10265.425	1003.6201	357.08496	8225.4248	2421.6201	3690.085	565.0249	213.3501	531.43994	701.0249	14160.35	5140.4399	-625.9751	-263.6499	11405.439	9453.0254	1312.3501	6294.4399	42.024902	19620.35	7997.4399	2976.5	13037.346	5462.8555	-285.5	625.34521	6373.8555	402.84009	10971.49	542.51465	9006.8398	13523.49	-15.485352	631.84009	19198.49	117.51465	8352.8398	5412.4902	3525.5146	2860.8401	9222.4902	-2621.4854	9514.8398	5720.4902	3064.5146	-2106.665	1091.54	1096.79	15263.835	4796.3101	5455.3604	14513.66	6914.9199	8199.2998	385.35498	579.89014	784.38477	4351.355	15615.891	11178.385	17188.355	8127.8901	9030.3848	180.35498	1128.8901	13117.385	143.35498	2389.8901	7779.3848	10289.355	2438.8901	5624.3848	12683.355	5580.8901	6012.3848	2858.8848	13423.785	10564.45	6034.8848	-1434.2148	-1330.5498	-294.11523	13189.785	14126.45	-523.11523	-392.21484	8111.4502	6301.46	-3352.9854	-785.43457	751.45996	10801.015	-1371.4346	243.45996	1059.0146	13989.565	4398.46	344.01465	-969.43457	-794.9248	-580.76514	11537.875	1444.0752	1901.2349	10524.875	5644.0752	749.23486	8642.875	4172.0752	10843.234	6593.875	9007.0752	1179.2349	12098.875	16328.075	1846.2349	5395.875	8166.0752	-221.76514	646.875	-537.9248	7196.2349	3174.875	7775.0752	1987.2349	5641.875	4105.0752	-712.76514	3746.875	15281.74	1521.585	-1478.6846	10208.596	3691.915	3522.9297	4975.5952	12131.915	6905.9297	14098.596	2339.915	3729.9297	2163.5952	11398.915	5405.9297	5264.5952	96.915039	4458.9297	7358.6851	826.55957	5214.0195	7317.6851	647.55957	1188.0195	9015.6855	1850.5596	8756.0195	1687	14503.529	3649.4248	-1887.5	12938.52	5383.7246	3370.75	13115.9	-2571.6641	591.75	11349.9	-3362.6641	3180.75	10573.9	-1977.6641	2794.5698	9230.9902	1836.2148	9110.9854	90.780273	6926.9297	10864.66	8536.3105	7776.9746	1746.855	13792.445	8312.9404	7984.855	4512.4448	6609.9404	3824.855	11092.445	8790.9404	1686.855	539.44482	13171.94	10693.855	15914.445	13268.94	-1345.3198	-376.70996	4096.645	-747.31982	13857.29	8991.6445	-1468.3198	232.29004	5174.645	-518.31982	6545.29	917.64502	1948.085	8881.7402	7767.2402	1123.085	9546.7402	6317.2402	4414.3198	13857.67	15196.35	1541.3198	14927.721	11902.62	-1021.6802	12054.721	6865.6201	-2008.6802	12336.721	6323.6201	-1594.6802	11157.721	5506.6201	5953.3198	7834.7202	4715.6201	13672.245	1728.0703	1346.3848	8727.2451	1639.0703	6319.3848	-246.75488	6911.0703	2768.3848	5854.2451	113.07031	6883.3848	4163.8047	16437.379	6966.9502	13865.535	-2471.3398	-2491.0752	7633.5352	-1061.3398	4097.9248	11491.535	-2983.3398	-2185.0752	6122.5352	-939.33984	2803.9248	2158.6001	-563.66504	-959.13477	12025.6	4450.335	4057.8652	1642.6001	171.33496	-3264.1348	1978.6001	9808.335	10522.865	3605.6001	342.33496	6334.8652	7807.6602	1165.5801	30.799805	10610.66	844.58008	725.7998	7442.6602	2318.5801	10560.8	9209.2695	-149.2002	11669.495	940.27002	6660.7998	5824.4951	7794.7598	1496.02	1699.71	2536.3899	21116.629	5314.2798	8211.3896	3305.6299	415.27979	4576.25	-323.15479	845.31982	-25.75	14444.846	13971.32	-1433.75	-1242.1548	389.31982	-478.75	20277.846	10368.32	11030.25	481.84521	1193.3198	13.25	-778.15479	834.31982	4533.25	3587.8452	9123.3203	3494.25	9366.8457	11033.32	-1872.75	-63.154785	7090.3198	-179.26489	1306.7402	11242.654	1556.7351	9952.7402	11179.654	1317.8149	15278.625	9300.0996	3450.915	7514.8398	7076.8452	6921.915	4130.8398	11163.846	11278.915	4980.8398	4896.8452	8633.915	3837.8401	-480.15479	6170.915	6763.8398	7673.8452	928.91504	3174.8401	7859.8452	7350.915	7095.8398	6853.8452	9489.7148	3348.24	-2422.7749	49.715088	1951.24	7122.2251	6037.4551	-6.2299805	-361.02002	9091.8496	1829.585	3114.8101	5272.8501	2895.585	9635.8105	-625.1499	1017.585	9685.8105	2445.6899	1909.7998	5608.375	10204.689	4988.7998	8757.375	-783.31006	2152.7998	9722.375	-659.60498	7758.0098	6636.29	-4441.605	-1727.9902	5947.29	-2303.605	99.009766	5411.29	4130.395	1543.0098	7566.29	1927.9451	15174.471	10648.115	-303.05493	690.47021	8474.1152	2226.9451	1064.4702	536.11523	-244.05493	1343.4702	8574.1152	-797.44507	246.08984	7338.4346	-828.44507	5577.0898	3064.4346
-4.1799316	14227.225	6358.5552	-181.17993	2155.2251	9317.5547	7578.8203	4871.2251	11838.555	1158.9751	10619.346	7833.9248	10315.975	2972.3452	14339.925	-472.0249	-1512.6548	8669.9248	6582.9751	1349.3452	8536.9248	10547.186	1958.1099	41.504883	10987.186	4416.1099	4246.5049	1614.1851	1426.1099	6388.5049	898.18506	1799.1099	3697.5049	4659.1851	13027.109	8781.5049	7803.1851	2558.1099	8878.5049	1939.1851	635.10986	9071.5049	10916.186	4634.1099	13293.505	2974.1851	9371.1094	2309.5049	8758.1855	842.10986	-1136.4951	1715.1851	848.10986	4151.5049	8025.3701	4266.02	2486.1602	12840.37	1708.02	685.16016	7667.3701	2294.02	1105.1602	7854.3701	3363.02	9487.1602	1447.3701	9640.0195	6590.1602	9340.3701	2170.02	748.16016	1166.3701	10216.02	5147.1602	-1338.6299	-72.97998	2445.1602	5823.3701	4670.02	11911.16	599.37012	15785.02	7219.1602	9243.3701	4239.02	7744.1602	3679.605	11901.635	4989.5151	5487.3252	2799.8599	1876.9854	3561.6101	11967.16	3463.3555	6991.0249	7888.605	12135.846	-1413.9751	1170.605	9513.8457	-118.9751	32.60498	-1922.1548	9722.0254	2829.605	8242.8457	11041.025	3339.605	5413.8452	696.0249	7831.605	-446.15479	4662.0249	4241.605	6611.8452	3210.0249	3019.605	6024.8452	11338.1	1367.96	-2547.1904	3900.1001	8713.96	6427.8096	-873.8999	1497.96	5594.8096	5601.1001	1669.96	277.80957	-2198.3701	-4286.0303	-1011.1553	8554.6299	-2454.0303	8005.8447	3473.5352	1683.9648	-4240.7998	4852.5352	2131.9648	-1125.7998	9089.5352	5186.9648	6755.2002	-1503.4648	3080.9648	6433.2002	8216.5352	16422.965	7267.2002	7143.5352	4216.9648	2382.2002	5102.1299	2633.915	4961.1001	1031.1299	2242.915	7442.1001	6317.1748	1536.1802	3760.0449	-61.825195	22141.18	9633.0449	5706.1748	1291.1802	3713.0449	1652.3899	2316.1401	9274.4551	10347.39	5203.1401	7730.4551	7430.3896	6589.1401	7529.4551	416.38989	3572.1401	7786.4551	2141.6099	6825.29	685.90039	-1898.3901	-691.70996	2709.9004	7680.6099	6351.29	2239.9004	3070.6099	613.29004	-2867.0996	4686.4902	1856.2402	795.87012	12570.49	544.24023	7261.8701	2279.49	5700.2402	6312.8701	8805.4902	970.24023	8987.8701	4749.4902	-699.75977	3074.8701	10054.471	3443.1201	6235.0498	5558.6602	286.91504	11402.939	11178.95	5117.5	9116.835	5570.9502	12184.5	8251.835	9931.9502	6620.5	8029.835	374.94995	255.5	8015.835	10231.66	3594.0601	8442.7998	7959.29	2085.625	6113.8599	10244.29	522.625	8268.8594	613.26001	2216.4302	8959.8701	12352.26	2205.4302	7981.8701	-181.73999	4406.4302	9513.8701	-276.73999	11750.43	9762.8701	8198.2598	2881.4302	6115.8701	2147.865	1466.8052	7883.6851	8133.8652	2316.8052	9258.6855	8060.8652	4805.8052	4647.6851	7722.0947	-3315.4951	-3261.6104	7563.0947	-3661.4951	-990.61035	-103.05493	2462.1152	2937.895	-10.054932	13803.115	7525.895	-277.05493	1619.1152	9682.8945	9715.9453	2398.1152	8249.8945	1379.9451	24305.115	10021.895	2773.77	13853.665	3856.1104	80.77002	828.66504	10122.11	-624.1001	9690	9260.7949	10095.9	9374	7894.7949	3941.8999	11824	8021.7949	7195.8999	6441	11623.795	1701.8999	6529	4029.7949	10721.9	6032	13651.795	-2293.0552	1208.625	446.76514	11103.99	2460.4004	2730.1396	15733.47	5849.355	12273.564	-2515.29	947.90479	-100.16992	1308.71	17170.904	11602.83	16925.711	10469.904	9682.8301	-2706.29	3296.9048	17439.83	-2580.29	2446.9048	10275.83	9135.71	3971.9048	5727.8301	5185.71	5236.9048	12142.83	3133.6748	12428.365	8456.1846	8509.6748	-4.6347656	-4297.8154	1332.6748	12197.365	8787.1846	847.6748	-1419.6348	6008.1846	86	-1725.4902	3712.6152	-1669	5785.5098	6718.6152	-5210	1216.5098	16620.615	606	-744.49023	3029.6152	1398.95	360.97998	13317.825	2957.95	533.97998	12463.825	6914.9502	2381.98	6346.8252	4111.9502	10174.98	6624.8252	10354.95	2206.98	10099.825	15336.95	3712.98	5867.8252	9837.9502	1607.98	2430.8252	823.94995	7355.98	6145.8252	4840.9502	6480.98	7429.8252	6323.9502	1641.98	3623.8252	16737.936	-4370.9805	-609.29492	11225.891	4115.2798	2171.165	3397.8901	17216.279	5909.165	9973.8906	2219.2798	3027.165	3246.8901	15846.279	4475.165	5102.8901	2813.2798	3028.165	5436.4302	-3957.4951	3882.1055	5221.4302	-2671.4951	1328.1055	8785.4297	3044.5049	5561.1055	1512.3799	10624.97	1675.1797	657.06982	17399.254	9393.6201	8809.54	4985.8149	-3310.8447	-322.45996	18620.814	1244.1553	2890.54	12431.814	2382.1553	4743.9951	10057.925	4828.9199	7660.8301	4250.9351	2828.0098	6644.9951	9304.7207	4204.4199	2850.52	10622.686	5928.625	8434.5195	2561.6851	7762.625	2969.52	12867.686	6910.625	211.52002	616.68506	9225.625	6324.52	14707.686	16472.625	-1532.2002	2539.635	6347.605	-217.2002	14296.635	7220.605	-661.2002	2974.635	7004.605	-585.2002	8921.6348	3957.605	3031.9199	10317.33	10329.955	2726.9199	9038.3301	5691.9551	3191.7051	14908.15	7486.4502	4856.5498	16292.165	7049.75	2966.55	11835.165	-423.25	2717.55	14902.165	2678.75	2710.55	9730.165	-250.25	10290.55	6632.165	-1797.25	13507.215	2540.0601	-206.08008	9493.2148	4509.0601	4289.9199	-792.78516	10892.061	3064.9199	5547.2148	7676.0601	5523.9199	2684.1599	9633.2695	3076.0098	12960.795	3248.6548	450.00488	8879.7949	3921.6548	3746.0049	10805.795	3156.6548	-1274.9951	3262.7949	1593.6548	6825.0049	-687.95508	-174.1748	2800.25	12737.045	3679.8252	8067.25	-479.95508	-1729.1748	548.25	-1064.9551	10217.825	17298.25	2456.0449	2450.8252	7182.25	7561.9102	-339.81006	695.04492	12967.91	1612.1899	1573.0449	8855.9102	1322.1899	9881.0449	9697.0098	967.06494	11758.925	3287.01	11829.064	6436.9248	6312.6396	2931.1001	1524.79	3380.615	21665.125	9539.7207	-123.38501	302.125	221.72021	8717.46	1222.2549	628.75977	2527.46	13067.255	9986.7598	509.45996	699.25488	1044.7598	2799.46	16519.254	10488.76	3877.46	1532.2549	1162.7598	2225.46	547.25488	1048.7598	3691.46	15464.255	9959.7598	4211.46	10483.255	12572.76	165.45996	1834.2549	7918.7598	769.38989	1955.3398	5971.1699	2241.3899	9916.3398	11036.17	2268.085	10676.07	7578.3652	7915.4297	4928.04	5308.0752	8340.4297	2584.04	6534.0752	239.42993	1325.04	6625.0752	11477.43	3416.04	-1380.9248	414.42993	530.04004	5765.0752	1004.4299	1406.04	5256.0752	9393.4297	4948.04	3521.0752	6656.7549	2774.5098	-965.9502	-1019.2451	-578.49023	6683.0498	7683.2549	36.015137	-480.41016	11595.485	2520.04	1607.3101	7693.4849	4334.04	8219.3105	2071.4849	11282.04	8335.3105	1530.3	-901.81982	2850.7051	11181.3	3248.1802	6750.7051	-1283.7	-291.81982	5765.7051	1712.395	11826.311	7148.9399	-867.60498	2019.3101	7782.9399	-274.60498	2560.3101	6206.9399	8615.3945	4572.3101	9715.9395	9701.0098	5928.0303	-4446.7354	1426.01	2875.03	6242.2646	2341.01	1774.03	-3443.7354	773.01001	1460.03	4383.2646	697.71509	-286.22998	10517.895	213.71509	4167.77	3982.895
-32.964844	12436.615	3560.1348	-795.96484	522.61523	6464.1348	5716.0352	4632.6152	10153.135	2907.325	16870.676	2088.1602	10623.325	4186.6748	9243.1602	2043.325	-26.325195	3061.1602	9208.3252	4062.6748	3676.1602	10678.24	1653.1499	1240.625	11512.24	5050.1499	5294.625	990.23999	4038.1499	5316.625	1335.24	1911.1499	1631.625	3718.24	12547.15	7348.625	8228.2402	3574.1499	8059.625	2222.24	2426.1499	7239.625	9302.2402	2968.1499	9462.625	2459.24	12451.15	4892.625	6493.2402	2118.1499	-1214.375	2059.24	2240.1499	6696.625	9673.1953	-635.71484	-1060.3799	11053.195	1187.2852	-1834.3799	6166.1948	1036.2852	-527.37988	7773.1948	2446.2852	5854.6201	2112.1948	12639.285	6530.6201	8986.1953	2146.2852	-626.37988	110.19482	7221.2852	2182.6201	-695.80518	-780.71484	-874.37988	6944.1948	4388.2852	11114.62	182.19482	13089.285	6717.6201	5674.1948	5974.2852	5045.6201	11110.66	921.46484	5316.3799	5955.415	1206.9048	2200.8501	2984.915	16291.825	7373.9102	8558.0947	4981.105	11926.54	675.09497	859.10498	12355.54	985.09497	1121.105	3359.54	8373.0947	2443.105	10585.54	11015.095	3590.105	6576.54	177.09497	5200.105	1278.54	9005.0947	6715.105	8757.54	610.09497	9109.1055	8289.54	9941.2002	2692.8252	-297.21484	9826.2002	6205.8252	10684.785	-587.7998	3279.8252	9253.7852	4507.2002	4466.8252	4079.7852	-1769.3452	-159.7749	-215.08008	6788.6548	3968.2251	7947.9199	1388.3198	-2230.5	-3727.9453	5624.3198	-1639.5	1184.0547	8172.3198	3187.5	8594.0547	-1574.6802	100.5	7828.0547	14776.32	1938.5	9633.0547	5011.3198	2557.5	2279.0547	981.70508	17046.051	1775.4346	1381.7051	1738.0498	1254.4346	8287.8555	4837.7349	3531.105	1564.855	22476.734	5876.105	7052.855	1642.7349	5993.105	809.88989	538.0752	7767.1953	9913.8896	4802.0752	5004.1953	6272.8896	4036.0752	7744.1953	791.88989	2324.0752	5519.1953	2580.605	10291.46	5853.0098	87.60498	1382.46	9277.0098	10664.605	7791.46	8454.0098	6516.605	1172.46	6095.0098	6767.6348	3016.395	2650.0498	10973.635	7388.395	8022.0498	1648.635	10781.395	3978.0498	7489.6348	4279.395	10981.05	4866.6348	1605.395	7151.0498	11810.585	-30.524902	564.21484	8364.5703	4973.7051	3929.3896	623.91016	453.70996	5076.4648	4241.9102	6782.71	4480.4648	4039.9102	5005.71	2626.4648	-1894.0898	-3039.29	5305.4648	8821.5801	1806.665	2681.6055	6253.7202	6356.625	6098.7852	9077.7207	4058.625	12314.785	926.25488	2420.0098	11296.665	10775.255	3700.0098	6735.665	-3.7451172	2862.0098	11459.665	162.25488	9022.0098	12416.665	8695.2549	3962.0098	4832.665	1050.6201	3300.5649	5551.165	6959.6201	4837.5649	5889.165	9447.6201	3885.5649	8154.165	10069.35	1366.4751	1217.9849	7907.3501	2947.4751	3833.9849	569.77002	3351.1802	2121.4502	795.77002	15429.18	7090.4502	-82.22998	2659.1802	8801.4502	9794.7695	4699.1802	7005.4502	1199.77	21787.18	9487.4502	2183.1001	14840.875	6872.0151	1592.1001	136.875	12664.016	919.89502	10609.57	5137.3652	1526.895	3027.5698	6469.3652	9218.8945	3588.5698	1897.3652	7550.895	4651.5698	7548.3652	4338.895	7568.5698	3827.3652	8610.8945	7571.5698	7073.3652	-3680.0752	-652.43506	277.19482	10719.635	10976.4	3107.4746	12790.425	7057.1001	9311.5049	1133.8	-44.509766	416.28516	2425.8	18629.49	8682.2852	19614.801	9162.4902	10657.285	548.80005	2370.4902	15116.285	455.80005	1124.4902	11473.285	11784.8	4541.4902	7285.2852	10651.8	4480.4902	8041.2852	3017.7798	17832.939	11936.25	8097.7798	2670.9399	-4056.75	8008.7798	8129.9399	10039.25	25.779785	3571.9399	5769.25	5405.6499	4076.6851	-1503.1953	1405.6499	12126.686	1371.8047	-1575.3501	4649.6851	14192.805	4166.6499	2866.6851	2841.8047	2636.075	2828.0352	9384.5195	3551.075	1830.0352	8056.52	7757.0752	3629.0352	4960.52	7670.0752	12340.035	6357.52	11420.075	3581.0352	12673.52	16301.075	5088.0352	5650.52	9345.0752	2458.0352	1624.52	1983.075	8447.0352	5957.52	11886.075	5184.0352	3718.52	8276.0752	3433.0352	2547.52	14284.529	2723.855	-5086	10725.87	369.73535	-1984.085	4245.8701	13571.735	967.91504	11919.87	94.735352	428.91504	2804.8701	12474.735	519.91504	7350.8701	81.735352	-797.08496	7632.52	1854.0049	7025.8154	8018.52	1554.0049	4264.8154	7262.52	2095.0049	8599.8154	-872.12988	14130.189	5433.9248	4502.9053	14765.425	2629.6797	8876.7051	2256.9551	690.33008	-972.29492	18979.955	6572.3301	2920.7051	12496.955	4922.3301	2067.6748	7147.75	6913.4453	9882.5645	3386.6299	4186.6348	9295.3301	8115.415	5227.7148	31.259766	13908.41	3716.5654	9119.2598	2354.4102	3831.5654	-759.74023	15096.41	6315.5654	-2206.7402	966.41016	7205.5654	5088.2598	14618.41	10640.565	-380.23999	1795.7798	5375.2749	-69.23999	15182.779	7508.2749	-554.23999	1553.7798	8340.2754	-785.23999	8434.7793	2310.2749	119.83496	8537.5996	9392.54	-1050.165	9111.5996	7660.54	-500.08496	20489.496	10467.205	3952.095	14721.92	10650.385	2169.095	7313.9199	5329.3848	2373.095	12835.92	4920.3848	2485.095	7238.9199	5524.3848	10610.095	5461.9199	-822.61523	14558.51	1574.5146	2670.4551	11718.51	2892.5146	6617.4551	976.50977	9257.5146	5316.4551	6578.5098	2989.5146	9444.4551	4589.2354	10837.235	12807.686	13088.08	585.85498	608.83008	2548.0801	1609.855	4540.8301	13482.08	1418.855	-498.16992	6331.0801	1959.855	8418.8301	110.66504	-55.524902	1236.71	9711.665	3935.4751	4974.71	892.66504	-638.5249	-473.29004	870.66504	8824.4746	14092.71	5770.665	1508.4751	7606.71	6505.5098	1990.5049	2098.46	12644.51	2039.5049	2312.46	9976.5098	5788.5049	10936.46	9042.2695	4081.5151	10632.745	1739.27	11354.516	4681.7451	7818.145	2366.9048	6549.6152	1431.835	22796.99	3278.6201	-446.16504	-640.00977	-3154.3799	8645.4297	1830.05	-145.25488	116.42993	16800.051	7554.7451	943.42993	1184.05	269.74512	473.42993	19706.051	11057.745	251.42993	700.05005	614.74512	2273.4299	1574.05	1023.7451	5372.4297	11394.05	13177.745	4172.4297	9573.0498	8596.7451	-4.5700684	2814.05	6263.7451	-2188.7598	-2911.7852	11277.689	-1462.7598	8791.2148	12619.689	1959.1851	12530.08	6520.4648	6603.2646	2866.9448	6104.085	5602.2646	1727.9448	8543.085	-124.73511	897.94482	8238.085	12027.265	2843.9448	1750.085	-259.73511	268.94482	7087.085	-88.735107	610.94482	10822.085	6759.2646	5936.9448	5508.085	5572.8149	2163.2651	1108.1602	-413.18506	1680.2651	10628.16	6919.7646	3060.9099	-3306.3604	9748.7949	3782.7451	1886.7998	8222.7949	3592.7451	10443.8	-683.20508	8883.7451	8921.7998	1702.9448	1532.0601	6396.3252	9603.9453	3060.0601	10606.325	-3337.0552	613.06006	6342.3252	1848.2949	9694.3398	5403.0049	-438.70508	1928.3398	3408.0049	115.29492	2145.3398	6231.0049	7889.2949	2790.3398	6134.0049	9293.9551	2259.8398	-1141.1802	-921.04492	792.83984	8792.8203	1500.9551	1249.8398	-652.18018	-941.04492	1437.8398	4933.8198	-1847.9399	-13.350098	11068.404	-1443.9399	9406.6504	2654.4048
4352.3301	3791.9951	8755.5752	-1075.6699	1511.9951	10730.575	-1370.6699	1325.9951	10222.575	613.68506	19448.65	8012	12655.686	7926.6499	14517	1257.6851	2006.6499	7412	9255.6855	7467.6499	7734	8028.9199	2159.3701	2323.3301	3062.9199	9953.3701	4698.3301	-1183.0801	4211.3701	7779.3301	-1722.0801	1475.3701	5521.3301	1863.9199	14190.37	10863.33	6518.9199	1712.3701	10320.33	-63.080078	945.37012	9920.3301	9177.9199	4504.3701	11208.33	1070.9199	12739.37	5457.3301	3158.9199	-366.62988	18.330078	-1057.0801	1226.3701	7412.3301	11805.42	2596.4248	-1253.8599	12393.42	2460.4248	-551.85986	8755.4199	921.4248	-836.85986	8419.4199	3795.4248	6732.1401	3078.4199	11651.425	7489.1401	12355.42	2064.4248	-316.85986	2524.4199	10533.425	3085.1401	183.41992	410.4248	-1430.8599	9855.4199	7373.4248	12298.141	1579.4199	15248.425	8127.1401	9180.4199	4075.4248	3609.1401	6987.9902	1351.0952	3331.3501	7351.6299	1385.5498	2625.8198	3539.0352	11400.23	9127.7305	7680.8398	7924.4551	8843.2598	-1224.1602	2853.4551	8476.2598	-827.16016	918.45508	-39.740234	10521.84	3810.4551	8956.2598	4913.8398	4739.4551	5208.2598	-123.16016	1268.4551	-709.74023	6962.8398	3856.4551	8742.2598	545.83984	11389.455	4733.2598	11285.63	2739.375	-2429.0996	5131.6299	9548.375	6776.9004	627.62988	1005.375	6205.9004	3970.6299	1495.375	1258.9004	478.62012	-1972.48	-2754.3945	8355.6201	-209.47998	7825.6055	1262.75	570.16016	-574.69043	6474.75	996.16016	184.30957	9206.75	4021.1602	8186.3096	-2969.25	3599.1602	8465.3096	5450.75	11862.16	11827.31	6284.75	5221.1602	1653.3096	2419.9299	10171.795	3504.2651	234.92993	-1156.2051	8267.2656	8779.2549	2591.8398	3212.2246	592.25488	22568.84	10063.225	8842.2549	-358.16016	-685.77539	1384.425	310.08496	9549.4004	11447.425	4135.085	8903.4004	5252.4248	3409.085	11757.4	559.42505	2981.085	7478.3999	777.45508	10669.971	7851.54	115.45508	-336.02979	10929.54	7263.4551	11680.971	12497.54	3999.4551	3797.9702	5830.54	5462.5649	3607.1348	4395.6802	8731.5645	9970.1348	6010.6802	7146.5649	3366.1348	4349.6802	6276.5649	5319.1348	9295.6797	5723.5649	1800.1348	5579.6802	12102.9	-1735.1904	2325.3701	9316.5645	1719.23	6758.7451	1257.47	1034.5352	6941.8652	5698.4697	10825.535	6875.8652	4354.4697	10208.535	4495.8652	797.46997	-1070.4648	6282.8652	675.08496	-505.43506	5448.8398	6707.875	4028.1602	7141.9702	9264.875	378.16016	8189.9702	-905.75488	1779.0601	11425.38	11093.245	2494.0601	5199.3799	-1053.7549	-454.93994	10004.38	-968.75488	11741.061	11422.38	6116.2451	1962.0601	5759.3799	512.20996	3076.73	7112.6851	7089.21	4173.73	8813.6855	8702.21	5314.73	7567.6851	7570.8452	2143.3101	-1834.5547	5859.8452	2352.3101	1071.4453	2227.885	3883.125	338.75	1990.885	15555.125	3431.75	865.88501	2541.125	6473.75	9433.8848	3421.125	6221.75	682.88501	24120.125	10257.75	-324.5	16622.035	9882.6602	-1291.5	1034.0352	12260.66	1607.97	10043.645	5278.4453	1502.97	2350.645	5066.4453	641.96997	22919.645	4606.4453	9334.9697	7000.645	10548.445	2975.97	8335.6445	2872.4453	8188.9697	6356.645	5819.4453	-2363.21	-444.81494	3115.5698	15935.915	6224.7651	7202.2202	13380.605	8010.1348	7924.5049	-2099.4502	1538.4199	878.33496	-162.4502	21266.42	11645.335	16086.55	10843.42	10201.335	-2216.4502	3125.4199	15338.335	-1768.4502	2988.4199	8768.335	8763.5498	4471.4199	5348.335	9538.5498	7869.4199	8513.335	3434.4302	13977.905	11778.905	5928.4302	-877.09473	-22.094727	6842.4302	2081.9053	11025.905	-212.56982	1114.9053	10363.905	6647.2354	1775.0898	4585.3799	3514.2351	13771.09	5185.3799	2124.2351	4525.0898	18053.379	7024.2354	2719.0898	6929.3799	-2023.2202	-517.06494	10871.33	-301.22021	-957.06494	4217.3301	3695.7798	120.93506	4461.3301	3715.7798	11039.936	2099.3301	7997.7798	1474.9351	10923.33	11430.779	3108.9351	-184.66992	5603.7798	-775.06494	-139.66992	-1152.2202	8493.9355	3164.3301	5163.7798	1477.9351	3752.3301	2206.7798	-393.06494	1518.3301	15130.346	3904.9199	3419.96	11366.27	3087.7749	-1758.79	4404.27	12478.775	3865.21	9940.2695	3383.7749	953.20996	5045.27	8957.7754	-2368.79	5222.27	809.7749	494.20996	6779.9951	3884.2852	4255.6396	5517.9951	3157.2852	604.63965	7530.9951	4268.2852	6488.6396	-1500.6699	11815.655	622.91504	11230.205	6713.145	4953.1846	10641.85	3134.4951	-3090.8799	61.850098	16268.495	4624.1201	1713.8501	8159.4951	1359.1201	543.60498	8717.8496	7121.5498	10314.165	3396.1602	1251.5391	6791.7051	10106.33	6802.2451	4031.3899	10713.56	2023.4854	9083.3896	3490.5596	874.48535	975.38989	16764.559	1847.4854	915.38989	664.55957	4019.4854	8566.3896	12819.56	11190.485	-1200.79	763.3501	4417.875	205.20996	15066.35	7412.875	-1721.79	1547.3501	5839.875	702.20996	3082.3501	-2532.125	-1409.3052	11044.615	5768.3652	-2054.3052	6897.6152	5620.3652	2090.2949	17494.246	8064.8701	4728.2148	15575.311	11440.795	3645.2151	10654.311	2741.7949	2482.2151	13066.311	3066.7949	1841.2151	11628.311	772.79492	10034.215	5872.3101	-2380.2051	10430.175	4785.915	1130.9004	8055.1748	5091.915	4833.9004	-2928.8252	13267.915	8018.9004	3841.1748	6549.915	6784.9004	-398.62988	15480.005	5634.9902	14081.2	4354.73	335.19482	916.19995	2240.73	5759.1948	11074.2	2023.73	-1051.8052	6042.2002	2418.73	7887.1948	1573.145	-2067.0449	872.62988	12322.145	3356.9551	5904.6299	1541.145	-73.044922	-865.37012	1621.145	7516.9551	13382.63	5832.145	-295.04492	8077.6299	6983.02	-201.1499	-1361.5049	13453.02	-173.1499	-301.50488	8017.02	3818.8501	9209.4951	8911.4199	4776.7749	9930.2793	855.41992	12486.775	5564.2798	8957.9004	3126.1602	5389.2051	4735.4849	21091.074	8604.5957	1289.485	-32.924805	-1206.4048	5699.1602	237.18506	-810.23486	1638.1602	7847.1851	8665.7656	-1213.8398	-808.81494	-239.23486	3377.1602	15559.186	8843.7656	-1424.8398	434.18506	-688.23486	-1029.8398	-1009.8149	-29.234863	4952.1602	5010.1851	10552.766	3136.1602	8322.1855	10458.766	-887.83984	-23.814941	4158.7651	269.47998	-1108.165	5501.8896	1940.48	9276.835	5341.8896	1117.4651	16440.836	8909.5254	5975.0146	4021.8999	5933.7949	8114.0146	2814.8999	8708.7949	435.01489	1500.8999	8043.7949	9464.0146	4539.8999	1128.7949	214.01489	1609.8999	7370.7949	61.014893	2230.8999	9596.7949	8461.0146	6751.8999	7379.7949	8261.9551	2659.8252	590.06494	-477.04492	1648.8252	8107.0649	4078.26	1895.0298	1393.3848	8995.3301	3195.7949	-1202.4351	6895.3301	3804.7949	6133.5649	1566.3301	10163.795	4561.5649	6059.9697	-183.95508	4278.6899	11349.97	1651.0449	7838.6899	1766.97	-389.95508	5345.6899	2205.75	10126.925	8491.2246	383.75	2818.925	5717.2251	1240.75	2206.925	8475.2246	11103.75	4808.9248	8208.2246	12089.125	559.66992	964.39014	-100.875	235.66992	8435.3906	8237.125	1993.6699	-191.60986	-962.875	1161.6699	8256.3906	318.91992	-151.65479	12282.096	148.91992	7213.3452	6961.0952
1809.4299	11014.189	5537.96	-978.57007	901.18994	5373.96	-1447.5701	870.18994	8083.96	1406.6699	17318.471	3868.3154	14881.67	8508.4697	9778.3154	196.66992	2908.47	4591.3154	11027.67	6056.4697	3309.3154	4321.9302	633.68994	497.35498	5730.9302	2793.6899	5410.355	-3744.0698	1312.6899	8200.3555	-2928.0698	-487.31006	3395.355	-1177.0698	11311.689	7303.355	3972.9302	3549.6899	9231.3555	-1544.0698	180.68994	11185.355	-148.06982	16027.689	8286.3555	-1219.0698	10343.689	4168.355	1232.9302	-60.310059	-740.64502	-2074.0698	-743.31006	5917.355	9520.6504	-2007.4902	-1333.46	2195.6499	-757.49023	218.54004	6394.6499	-2850.4902	-1593.46	8004.6499	-237.49023	9650.54	2068.6499	7286.5098	8723.54	10699.65	-62.490234	-1000.46	3015.6499	3549.5098	2279.54	-796.3501	-3636.4902	-632.45996	8054.6499	1936.5098	8878.54	71.649902	12744.51	5842.54	7544.6499	-1781.4902	5201.54	6892.1001	3619.9199	3312.2998	6292.7852	1656.9248	6463.52	1949.1548	16344.29	7557.2305	8402.0098	2602.9048	12844.62	759.00977	51.904785	11782.62	-184.99023	-1592.0952	1641.6201	9412.0098	2191.9048	11150.62	1020.0098	-373.09521	6060.6201	-134.99023	-1373.0952	3467.6201	7957.0098	1249.9048	10950.62	160.00977	6650.9048	11873.62	11026.52	2565.3652	-4719.6846	9782.5195	7603.3652	3154.3154	1895.52	1149.3652	2150.3154	6172.52	2367.3652	577.31543	-2470.5552	821.06982	-2780.2949	7860.4448	3904.0698	6023.7051	4827.2949	507.26514	892.09521	6345.2949	2135.2651	2524.0952	9816.2949	5259.2651	12596.096	-183.70508	2429.2651	12475.096	13962.295	7451.2651	10268.096	7664.2949	7607.2651	6964.0952	4984.3652	1136.5449	4777.7402	26.36499	-219.45508	7559.7402	8704.6855	5469.9551	994.16992	1923.6851	25045.955	7474.1699	7280.6851	4036.9551	2208.1699	-188.88989	2031.4102	10690.325	11754.11	5375.4102	6565.3252	2537.1101	7203.4102	8503.3252	258.11011	2770.4102	10741.325	4380.9453	5357.8452	6353.0146	-524.05493	656.84521	7777.0146	8316.9453	9947.8457	7155.0146	3991.9451	1280.8452	3635.0146	4532.3799	3349.29	1549.4551	7613.3799	8959.29	3504.4551	7109.3799	779.29004	3693.4551	5201.3799	5184.29	8767.4551	4090.3799	1147.29	4512.4551	12407.755	2320.1851	6707.2949	5710.5298	3136.145	7147.8052	584.47998	-295.73486	5695.0303	4969.48	10795.266	6963.0303	9793.4805	1386.2651	-2635.9697	133.47998	-393.73486	6020.0303	-563.19482	-828.75	4404.3799	10989.655	2970.04	6874.8848	9903.6553	2223.04	15310.885	906.18506	3083.0601	4382.6504	16251.186	4772.0601	1685.6504	902.18506	2274.0601	8502.6504	519.18506	13582.061	3829.6504	7803.1851	3403.0601	3231.6504	-399.91504	1396.6699	9828.165	3651.085	6381.6699	8547.165	7936.085	6743.6699	6647.165	12180.189	2665.335	-6185.5947	8053.1899	2749.335	-5017.5947	44.419922	3181.395	3531.5249	316.41992	17505.395	8250.5254	320.41992	2412.395	8573.5254	6043.4199	4787.395	9009.5254	421.41992	25690.395	7854.5249	9124.5605	1446.7949	6160.085	-1078.4399	-572.20508	9031.085	464.7251	6629.3101	5088.4248	1940.7251	1720.3101	4416.4248	1054.7251	17740.311	3560.4248	9739.7246	2353.3101	9009.4248	3262.7251	6888.3101	1487.4248	9365.7246	2270.3101	9357.4248	159.52002	452.30493	1486.7998	15893.985	7656.7349	7271.4849	12842.115	4061.6548	6388.3799	-546.66992	509.68994	-1666.7549	609.33008	18626.689	9975.2451	19512.33	8142.6899	8151.2451	109.33008	3646.6899	12318.245	-338.66992	1400.6899	7827.2451	10179.33	4039.6899	4424.2451	9517.3301	6291.6899	6799.2451	5257.0552	14692.484	7061.7148	8984.0547	1437.4849	-4801.2852	9681.0547	2520.4849	7965.7148	801.05518	636.48486	5795.7148	8867.04	3701.7949	-2087.2852	9209.04	4567.7949	-1970.2852	695.04004	3847.7949	10486.715	4877.04	1248.7949	-673.28516	1350.3799	2647.8501	9913.7402	4181.3799	3530.8501	11532.74	7517.3799	4290.8501	6290.7402	4002.3799	14191.85	4799.7402	9769.3799	2499.8501	11448.74	16948.379	6064.8501	3551.7402	8134.3799	2867.8501	2632.7402	1277.3799	9317.8496	4960.7402	8404.3799	6064.8501	3570.7402	5153.3799	3755.8501	2106.7402	12768.115	2556.1904	404.88965	9108.75	-1207.3047	-1387.8301	4408.75	8374.6953	5743.1699	10753.75	-944.30469	2622.1699	9132.75	-2817.3047	1617.1699	7406.75	-3416.3047	1543.1699	8777.5752	4834.2451	8052.6299	7045.5752	4579.2451	5797.6299	9479.5752	7750.2451	9049.6299	41.779785	11898.46	73.570312	10237.48	3379.6201	671.01953	8175.1748	2863.3501	-8508.0098	-3289.8252	17471.35	-1848.0098	-1540.8252	12502.35	-4429.0098	2413.395	8201.46	7095.7354	5489.4102	3683.4302	-33.5	8392.2793	10060.88	2205.9502	3252.885	10645.025	1865.5898	9666.8848	4462.0249	3775.5898	489.88501	18569.025	5801.5898	840.88501	2313.0249	6114.5898	8225.8848	12235.025	11271.59	-1225.415	-1602.2651	2820.6602	-1142.415	9639.7344	5494.6602	-1130.415	-1040.2651	3748.6602	1172.585	-1762.2651	-3254.3398	1471.6599	7785.375	6916.8198	1186.6599	10526.375	6205.8198	-2351.8447	22321.664	12473.8	1890.4302	14862.66	14068.555	-972.56982	9279.6602	5500.5547	-1521.5698	13113.66	5646.5547	-1117.5698	8131.6602	4473.5547	6427.4302	1322.6602	817.55469	12844.025	2897.6548	418.7002	10245.025	4472.6548	4782.7002	378.0249	11873.654	2640.7002	3593.0249	7529.6548	4531.7002	1058.96	16186.83	8148.5049	10566.135	-51.875	-2103.0898	665.13501	66.125	5230.9102	10878.135	-682.875	-2844.0898	5658.1348	665.125	2762.9102	712.94995	-823.0498	3957.5752	12789.95	3720.9502	8762.5752	987.94995	-307.0498	1513.5752	2138.95	7382.9502	14243.575	5858.9502	1671.9502	6815.5752	6773.8501	387.3501	-4526.7197	11044.85	1978.3501	-4362.7197	6521.8501	5303.3501	6180.2803	8923.9453	2507.3501	10852.189	1972.9451	9383.3496	6950.1899	9014.3047	4062.9751	5701.8799	2912.23	21615.955	9062.335	197.22998	-822.04492	274.33496	5449.6104	1466.9399	1493.4751	10501.61	5466.9399	7871.4751	140.61011	606.93994	-856.5249	1862.6101	22637.939	11021.475	-55.389893	545.93994	-536.5249	747.61011	271.93994	-157.5249	802.61011	17013.939	8672.4746	3911.6101	7298.9399	9390.4746	781.61011	2520.9399	3673.4751	246.9751	749.10986	6678.7549	2772.9751	9617.1094	11258.755	2951.855	12396.605	7242.5952	8814.6748	3001.5249	7565.3901	7415.6748	3732.5249	9731.3906	292.67505	2498.5249	7724.3901	10812.675	3889.5249	1275.3901	822.67505	2174.5249	8034.3901	-128.32495	1642.5249	8423.3906	7081.6748	8255.5254	7918.3901	6584.4248	1767.9448	-21.814941	-825.57495	113.94482	8571.1855	7572.9648	-276.00977	-184.8252	9886.2451	3130.9299	701.77002	7209.2451	6036.9297	8556.7695	2282.2451	12109.93	11594.77	2979.5151	1494.8198	3366.8052	10003.516	5898.8198	6810.8052	-1105.4849	2892.8198	4921.8052	1970.6201	9389.4707	6581.0552	-1052.3799	925.47021	7615.0552	-322.37988	741.47021	7341.0552	10195.62	2407.4702	8307.0547	10613.86	1514.605	-519.24512	1067.86	683.60498	12131.755	8584.8604	1040.605	-1241.2451	314.85999	1208.605	6512.7549	-2081.8301	360.9248	6263.3203	-1754.8301	5424.9248	4625.3203
3704.0049	2135.1348	7680.5298	-419.99512	-3736.8652	8702.5293	-795.99512	-2823.8652	12764.529	1454.125	19879.801	6033.8301	13623.125	6047.7998	15134.83	483.125	1590.7998	6643.8301	8600.125	5154.7998	7738.8301	10624.35	2109.9302	-902.76465	718.3501	19320.93	1994.2354	-111.6499	2691.9302	6942.2354	9.3500977	747.93018	818.23535	2617.3501	12965.93	5329.2354	7648.3501	4050.9302	7944.2354	1478.3501	1926.9302	6262.2354	3283.3501	20814.93	8795.2354	2908.3501	9882.9297	3416.2354	6022.3501	1625.9302	-1665.7646	2173.3501	3776.9302	3966.2354	10620.25	3093.4951	-254.04004	1165.25	2013.4951	1315.96	6808.25	1782.4951	-400.04004	7290.25	3538.4951	6774.96	3685.25	12646.495	8435.96	18527.25	5347.4951	322.95996	1766.25	11513.495	5428.96	814.25	592.49512	1200.96	7393.25	7276.4951	11229.96	1781.25	18247.496	10162.96	9596.25	3177.4951	6729.96	10490.43	-1724.1504	5426.1846	6316.9551	1541.2002	5445.0698	1985.355	10927.015	7269.0195	12764.78	4939.9351	11493.43	2441.78	1557.9351	9620.4297	2079.78	479.93506	1864.4302	9358.7803	4477.9351	9642.4297	776.78003	1753.9351	7298.4302	1240.78	304.93506	797.43018	2874.78	12012.936	8939.4297	1403.78	11660.936	10491.43	1061.1201	671.39502	-2852.2148	4455.1201	8437.3945	5108.7852	-396.87988	1287.395	2919.7852	3632.1201	4522.395	259.78516	-185.14502	-5378.915	2347	8433.8555	0.084960938	12053	1392.3599	953.99023	-3139.5254	5254.3599	3217.9902	678.47461	8875.3594	8602.9902	8726.4746	-3763.6401	2927.9902	8375.4746	9995.3594	9558.9902	10255.475	5373.3599	6245.9902	2739.4746	4619.7402	253.21484	8570.6406	548.73999	-337.78516	10409.641	11715.915	4607.1499	4308.085	3897.915	23600.15	12099.085	8327.915	3117.1499	5846.085	370.00488	2498.2402	9166.0898	8822.0049	6235.2402	11537.09	-652.99512	12137.24	9121.0898	-856.99512	2931.2402	8968.0898	5819.71	5561.0352	6931.3101	519.70996	2938.0349	7562.3101	7613.71	14561.035	9400.3105	5489.71	2793.0349	5201.3101	4369.0552	3598.645	2375.355	11574.055	6487.645	10570.355	3286.0552	4843.645	3381.355	5101.0552	5379.645	8661.3555	4084.0552	1721.645	5136.355	9765.9697	-1752.7002	-132.01953	8862.6152	1230.105	7292.875	-771	-425.50488	4091.7246	2071	9361.4951	2583.7246	7766	163.49512	-4869.2754	-2034	-447.50488	2871.7246	957.82495	-370.05518	4407.9302	6031.6299	-91.660156	7013.1899	11312.63	593.33984	13091.189	1428.9751	1601.6152	8142.8149	15813.975	3154.6152	5186.8149	188.9751	3364.6152	11565.814	276.9751	13416.615	9348.8145	4221.9751	7689.6152	5644.8149	193.37012	2044.2998	7576.98	3091.3701	6992.2998	10181.98	8139.3701	4428.2998	6899.98	8500.6396	1060.1401	231.49023	7669.6396	887.14014	584.49023	2052.5701	2123.4849	1381.835	1332.5701	14326.484	7762.835	648.57007	1297.4849	7613.835	6111.5703	6402.4849	7707.835	1097.5701	22028.484	8977.835	12170.175	4697.085	5022.2598	1208.175	2879.085	7954.2598	1552.26	11935.555	6670.2349	3277.26	1913.5549	7668.2349	2694.26	21646.555	9162.2344	9577.2598	6158.5547	11577.234	4339.2598	8699.5547	6880.2349	9333.2598	4515.5547	10493.234	-2401.8848	1280.7202	-1882.9902	12488.77	7061.4697	2014.8604	14969.2	6315.96	11481.305	214.31494	2010.0049	-1902.5649	1303.3149	18794.004	11326.436	15424.314	7650.0049	9552.4355	-729.68506	2096.0049	13109.436	682.31494	2215.0049	9508.4355	14699.314	5955.0049	6379.4351	10488.314	7271.0049	8895.4355	5315.73	16147.154	10663.05	7814.73	-249.84521	-1477.9502	9906.7305	3510.1548	14054.05	1490.73	1973.1548	9026.0498	6913.7749	433.93018	3017.7051	6683.7749	2777.9302	5066.7051	3071.7749	1420.9302	14589.705	7391.7749	1515.9302	3875.7051	399.37012	-428.26465	6661.2246	593.37012	-1940.2646	4876.2246	4924.3701	-442.26465	2088.2246	3643.3701	11472.735	2429.2246	6402.3701	857.73535	10650.225	13782.37	2799.7354	-1808.7754	7077.3701	-1860.2646	-2752.7754	2114.3701	2210.7354	9.2246094	8022.3701	-60.264648	1179.2246	3374.3701	-870.26465	339.22461	6672.7197	-486.59473	1810.9199	8373.0449	1140.1548	1156.4854	5462.0449	10359.154	8735.4854	9971.0449	2279.1548	5775.4854	7826.0449	1844.1548	2728.4854	5358.0449	1944.1548	6600.4854	6464.6299	3602.1152	779.2002	6767.6299	1311.1152	-2430.7998	6139.6299	6988.1152	3412.2002	653.04492	15842.745	426.63477	7158.02	2347.3149	4433.9248	8824.0898	4306.5601	4888.2598	-1904.9102	18755.561	6328.2598	721.08984	14729.561	8228.2598	3945.9849	6659.3252	6593.4805	10351.18	2729.5898	400.99414	7041.875	4218.9102	1592.6953	4319.9053	14532.43	2741.2246	10132.905	5971.4302	3840.2246	1832.905	16877.43	8377.2246	1034.905	2809.4302	8816.2246	7535.9053	16564.43	9632.2246	-259.98999	-238.23486	6512.4199	-55.98999	13164.766	6187.4199	303.01001	1084.7651	5771.4199	2934.01	58.765137	-1506.5801	4016.4851	9373.6055	3500.25	1496.4851	7975.605	25.25	3282.5352	13122.34	8530.04	4503.1201	14086.775	12000.016	550.12012	9643.7754	6267.0151	1743.1201	13796.775	8947.0156	584.12012	8985.7754	7445.0151	11807.12	6339.7749	4313.0151	15943.25	12.200195	-1559.4854	11765.25	2731.2002	2627.5146	2750.25	10929.2	475.51465	5683.25	2789.2002	4548.5146	2569.1152	12918.025	-140.93457	13556.385	2429.835	2034.5649	1463.385	2392.835	6378.5649	10920.385	3681.835	1639.5649	5975.3848	5072.835	7049.5649	487.20996	1210.5298	258.2749	10262.21	7364.5298	4818.2749	-217.79004	2319.5298	-712.7251	2443.21	7095.5298	12009.275	2590.21	3301.5298	7388.2749	8287.2305	1871.5498	-449.9248	11736.23	3177.5498	363.0752	7868.23	5331.5498	12061.075	10101.25	3712.8701	9659.6055	2807.25	9205.8701	7107.605	8501.8447	-763.62012	4250.6699	4470.6553	23157.115	8419.165	1018.655	683.11523	-1086.835	7050.9648	-615.79004	45.495117	9762.9648	3135.21	6405.4951	100.96509	-1176.79	-517.50488	7311.9648	12504.21	6814.4951	561.96509	-1386.79	-1232.5049	1814.9651	-1932.79	-225.50488	7882.9648	6197.21	9458.4951	5582.9648	6773.21	5561.4951	875.96509	748.20996	5848.4951	55.959961	2655.1599	10711.79	1213.96	10593.16	9499.79	1671.6748	11165.575	10044.62	5796.21	3384.4851	8145.6851	5197.21	3321.4851	6377.6851	-458.79004	2793.4851	5819.6851	8458.21	1491.4851	1664.6851	-713.79004	3028.4851	6844.6851	-842.79004	3601.4851	12145.686	6782.21	9327.4854	7742.6851	10324.439	2360.6548	792.12988	1245.4399	-1742.3452	4799.1299	8022.3149	3012.95	-1137.145	9430.21	3547.3501	2727.0098	7704.21	2055.3501	11837.01	1151.21	12865.35	10949.01	3987.5149	2519.6599	3756.54	10252.515	4066.6599	6071.54	-652.48511	1668.6599	5280.54	753.56494	8274.9951	7650.8599	-689.43506	-292.00488	6762.8599	117.56494	-74.004883	7308.8599	9207.5645	1908.9951	9711.8594	11544.02	1823.9199	-2558.7051	843.02002	2374.9199	7626.2949	9310.0195	1631.9199	-2159.7051	1401.02	1739.9199	4412.2949	-494.21997	717.15479	8893.2207	-445.21997	7197.1548	7099.2202
2362.8149	9894.8496	7163.25	-355.18506	671.8501	8405.25	-240.18506	62.850098	6634.25	466.92993	13501.285	8359.46	12346.93	5120.2852	16543.461	-213.07007	-1060.7148	9492.46	9031.9297	4607.2852	9584.46	8657.2451	-1176.6201	703.75977	1595.2451	13658.38	3953.7598	-524.75488	791.37988	8524.7598	192.24512	-1875.6201	3993.7598	1980.2451	11041.38	10713.76	5381.2451	1612.3799	10204.76	558.24512	-530.62012	8776.7598	-157.75488	20870.379	11082.76	3537.2451	9769.3799	6815.7598	5125.2451	-1344.6201	-345.24023	477.24512	-764.62012	8443.7598	10190	1895.0352	-4245.2246	196	250.03516	-2078.2246	6044	1923.0352	-2263.2246	6852	6244.0352	5893.7754	2300	12308.035	4226.7754	10093	1841.0352	-3917.2246	2108	12220.035	488.77539	-649	-50.964844	-1777.2246	7226	3421.0352	6599.7754	1041	18893.035	3435.7754	8809	2545.0352	3099.7754	10107.439	3738.2402	8175.645	6422.5498	427.04004	4742.625	-1299.1499	19255.121	9881.7148	8378.96	4378.79	7435.75	-394.04004	1960.79	8441.75	-707.04004	319.79004	-1493.25	8203.96	3369.79	5317.75	-272.04004	2484.79	5246.75	-162.04004	755.79004	-1045.25	4092.96	8642.79	4412.75	1270.96	8526.79	5525.75	-1282.4702	-643.45996	-41.634766	4555.5298	8226.54	7836.3652	-2563.4702	1843.54	7494.3652	1069.5298	3203.54	1578.3652	-886.43506	407.39502	-5834.1348	1324.5649	5552.395	5522.8652	5994.8252	-3727.6602	513.15479	6226.8252	-1697.6602	3364.1548	10422.825	2391.3398	13381.154	449.8252	-289.66016	12681.154	12927.825	3372.3398	11306.154	7186.8252	476.33984	5532.1548	3498.7651	-87.990234	2118.9004	-1572.2349	140.00977	5389.9004	7070.1499	4775.6948	7317.1851	1661.1499	25031.695	10624.186	6290.1499	2552.6948	6331.1851	-1127.25	1387.7798	8510.9951	143.75	1267.7798	8721.9951	-986.25	11347.779	11214.995	-485.25	2124.7798	9556.9951	3249.885	10443.395	5822.8799	-400.11499	-1160.605	10970.88	8132.8848	8312.3945	7714.8799	5915.8848	-901.60498	5291.8799	6214.1953	3973.895	1517.5303	10558.195	6890.895	2875.5303	5992.1953	3783.895	2742.5303	5456.1953	5486.895	4891.5303	5502.1953	4631.895	2943.5303	12023.99	6842.5752	6200.96	7421.4702	2522.0552	5714.25	-182.12012	420.2998	8338.0703	1582.8799	16426.301	7746.0698	10986.88	385.2998	-1542.9302	-2192.1201	-1157.7002	5166.0698	-1303.52	-4356.6553	2285.21	5829.4702	1091.6152	1798.3604	9046.4707	4592.6152	6703.3604	-32.719971	1570.1948	9689.335	13386.28	2875.1948	3797.335	-419.71997	3376.1948	9163.335	246.28003	13303.195	7816.335	5934.2803	3628.1948	6226.335	429.78003	1505.73	5149.5649	4317.7803	5206.73	4049.5649	7786.7803	3619.73	6113.5649	9291.625	-820.94482	-1422.23	7143.625	2200.0552	1084.77	270.625	3207.2349	400.04492	537.625	15071.234	5457.0449	403.625	2078.2349	8467.0449	3895.625	6112.2349	9615.0449	595.625	22829.234	11004.045	10987.885	3687.1699	5590.6348	-425.11523	1808.1699	11173.635	-415.80493	10749.335	10503.189	1000.1951	2554.335	5849.1899	967.19507	17221.336	8400.1895	10435.195	5262.335	11083.189	3193.1951	9071.335	5509.1899	9046.1953	3185.335	11005.189	-1141.8052	-69.915039	-2448.9697	12955.6	5258.335	-171.24023	14889.311	4007.3701	9868.835	265.28491	623.24023	374.1748	2197.2849	21445.24	9572.1748	20183.285	8519.2402	11579.175	61.284912	3982.2402	13222.175	518.28491	1554.2402	9253.1748	11214.285	4986.2402	6259.1748	11916.285	5243.2402	10234.175	5068.46	15920.1	9414.7305	6847.46	214.1001	-3573.2695	-15.540039	266.1001	8849.7305	1197.46	2035.1001	7126.7305	3751.9199	1503.3149	2657.0654	3354.9199	5129.3149	1112.0654	-811.08008	3763.3149	18853.066	3396.9199	2587.3149	4211.0654	-861.00977	4886.9248	9400.9844	572.99023	3143.9248	10590.984	3839.9902	4590.9248	9055.9844	2483.9902	13887.925	4896.9849	7790.9902	4044.9248	11878.984	14299.99	5095.9248	4255.9849	9915.9902	5540.9248	2553.9849	2869.9902	3549.9248	3871.9849	7123.9902	7662.9248	5598.9849	5008.9902	3606.9248	4670.9849	3735.8149	-237.51465	1294.415	8510.6797	442.16016	-2026.7246	3325.6802	15282.16	5344.2754	10914.68	819.16016	1519.2754	10275.68	228.16016	-1364.7246	6094.6802	192.16016	3475.2754	8081.3848	188.83496	2464.3848	8048.3848	742.83496	-801.61523	8198.3848	1244.835	5146.3848	1273.71	12832.205	2763.375	11946.335	5183.5449	5127.8198	10729.279	-1172.7305	3434.4248	-654.72021	12364.27	8955.4248	891.27979	6437.2695	9371.4248	1301.2598	10287.92	5356.9551	6810.0649	2526.2354	9197.6846	6684.4751	9277.875	7004	1717.855	12882.73	6063.4199	9449.8555	4725.73	2136.4199	1629.855	14875.73	5820.4199	-674.14502	1013.73	6579.4199	7304.855	12532.73	3802.4199	-2758.5098	977.9502	5047.5601	-265.50977	14075.95	5822.5601	-2802.5098	1844.9502	8278.5605	-682.50977	669.9502	-795.43994	1027.3198	12558.654	6607.2651	-510.68018	10447.654	6333.2651	3572.365	19268.109	10430.76	2553.5601	15927.88	7025.2803	-810.43994	9841.8799	2094.2803	-594.43994	12706.88	4654.2803	-1062.4399	7829.8799	2132.2803	7868.5601	4064.8799	-1770.7197	15206.52	-421.46973	1099.6904	14071.52	819.53027	3194.6904	1482.52	8257.5303	3442.6904	7685.52	192.53027	3727.6904	4093.4399	6726.96	5827.8447	11571.505	3168.8799	-2066.0898	1955.5049	3277.8799	2820.9102	12861.505	3460.8799	-3190.0898	7723.5049	3629.8799	4492.9102	-1777.9048	-2848.9399	3203.6001	10141.096	549.06006	8063.6001	-1316.9048	-2507.9399	1842.6001	-1733.9048	5935.0601	13889.6	1345.0952	-185.93994	8008.6001	6513.8652	1111.4551	-1492.6201	11320.865	3099.4551	-1209.6201	9865.8652	3206.4551	8096.3799	6882.8501	3200.6548	10012.775	-512.1499	10195.654	3773.7749	9028.335	915.4751	8386.9502	2995.5901	18111.211	8214.8047	1575.5901	423.20996	-1094.1948	6484.665	1648.125	-1756.9399	8174.665	4530.125	6759.0601	250.66504	10.125	-747.93994	3322.665	14642.125	8077.0601	782.66504	-858.875	-2374.9399	925.66504	-504.875	-264.93994	941.66504	16488.125	6801.0601	5997.665	8364.125	8824.0605	1482.665	1009.125	2456.0601	943.06995	355.1748	7615.5	3215.0698	11033.175	7945.5	1787.51	10816.86	8219.9355	7872.6953	4364.7998	8338.75	6683.6953	3854.8	5733.75	1070.6951	1292.8	4960.75	4684.6953	1532.8	-1794.25	298.69507	2134.8	6670.75	340.69507	1842.8	5057.75	9218.6953	9911.7998	3490.75	9393.4502	3632.0901	-518.8252	407.44995	2086.0901	4927.1748	5229.3848	1079.855	-693.73486	9096.6602	3870.5149	3893	5256.6602	9512.5146	10277	440.65991	13525.515	11194	4084.5901	2436.2251	4687.8652	10581.59	4268.2251	8458.8652	-161.40991	1824.2251	5754.8652	1696.845	10147.391	6033.9302	-88.155029	1948.3901	4392.9302	339.84497	149.39014	8907.9297	9603.8447	4493.3901	7078.9302	11008.189	-3515.2402	838.8501	402.18994	-3669.2402	10490.85	7823.1899	-2670.2402	521.8501	1281.1899	-3049.2402	10446.85	15.754883	1269.7649	11182.285	-300.24512	7668.7646	2869.2852
5598.4951	4905.625	8258.1855	39.495117	1472.625	7409.1851	-806.50488	1940.625	14541.186	1661.625	15540.689	709.12988	13977.625	6135.6899	7730.1299	4.625	2175.6899	1980.1299	10059.625	5265.6899	5684.1299	10095.365	1985.8301	352.06982	12285.365	3423.8301	6333.0698	2329.365	2308.8301	9900.0703	537.36499	1546.8301	4615.0698	3492.365	13836.83	9878.0703	6863.3652	5514.8301	11176.07	2720.365	3711.8301	8695.0703	5001.3652	18091.83	11867.07	2118.365	12320.83	6066.0698	5494.3652	1604.8301	-855.93018	2122.365	3401.8301	7489.0698	10862.925	1939.3599	-4832.5752	2156.925	625.35986	-4970.5752	6961.9248	1439.3599	-5120.5752	10953.925	2516.3599	2548.4248	3679.925	12573.359	2107.4248	14711.925	2495.3599	-4315.5752	3589.925	8989.3594	-1667.5752	1534.925	-70.640137	-4048.5752	10751.925	3914.3599	5934.4248	1810.925	13603.359	3447.4248	9492.9248	3066.3599	2381.4248	9076.9004	334.82031	4580.3701	6228.5752	2114.6748	2548.52	3199.8401	15097.135	11059.5	13338.615	4171.9048	10013.41	-189.38477	3002.9048	8018.4102	-1201.3848	676.90479	655.41016	8943.6152	6342.9048	10150.41	-319.38477	2237.9048	6452.4102	-719.38477	580.90479	1914.4102	6809.6152	3515.9048	7979.4102	-1359.3848	12572.904	8289.4102	-1268.7998	-300.625	-736.99512	5333.2002	7287.375	8644.0049	-1929.7998	1038.375	8796.0049	2537.2002	2022.375	2222.0049	213.69995	-2188.4199	-183.78516	-737.30005	4109.5801	8524.2148	6440.3149	298.0752	428.4248	10134.314	2450.0752	3029.4248	13196.314	3945.0752	13659.425	732.31494	3039.0752	10605.425	11118.314	12616.075	10720.425	11370.314	2427.0752	6963.4248	2973.77	7010.0649	4321.75	945.77002	-760.93506	9587.75	7805.1299	4342.9502	3478.9502	4232.1299	22456.949	10703.95	7839.1299	2086.9502	6003.9502	1673.8201	1487.8149	11149.01	1042.8201	1320.8149	11550.01	2235.8201	7740.8149	8455.0098	1398.8201	2462.8149	8832.0098	61.109863	5197.8555	5848.5898	-2377.8901	-3359.1445	10022.59	4715.1099	5628.8555	8662.5898	2660.1099	-2833.1445	6281.5898	3652.2051	4507.23	-589.73486	10142.205	3125.23	7301.2651	6501.2051	449.22998	4544.2651	7705.2051	1053.23	8072.2651	4521.2051	1842.23	2432.2651	13611.41	5357.8052	6742.9849	7954.645	1889.0898	7262.8901	-620.59009	209.125	6259.4248	2235.4099	16187.125	7696.4248	11047.41	-449.875	910.4248	156.40991	21.125	7178.4248	-1616.0049	1235.8999	3286.2695	7660.8047	3208.8252	3536.4004	9582.8047	4183.8252	4450.4004	1137.415	2071.335	11974.561	14330.415	3750.335	5720.5601	153.41504	2359.335	13211.561	419.41504	12199.335	10352.561	7422.415	4455.335	6274.5601	414.42993	2332.0352	7539.7451	4129.4297	6692.0352	10907.745	8351.4297	5049.0352	7328.7451	9044.6104	-2839.2549	-2699.5703	5470.6104	-3591.2549	-1936.5703	-237.16504	-1392.7549	2331.665	-1367.165	12759.245	7382.665	-1211.165	219.24512	11170.665	-219.16504	10462.245	6900.665	395.83496	23086.246	9600.665	12781.395	3378.0801	2559.3252	578.39502	897.08008	6919.3252	-406.75	7832.4199	10540.075	1418.25	2238.4199	10462.075	-504.75	18486.42	10337.075	6630.25	5669.4199	12637.075	1667.25	7107.4199	8686.0752	7717.25	4478.4199	12442.075	-668.2002	262.85986	-461.01514	17129.49	3611.1802	8484.6699	14208.436	5367.9902	7239.8599	-758.875	909.27002	-932.9751	1054.125	19807.27	11223.025	18536.125	8820.2695	9468.0254	-909.875	3541.27	12357.025	-1107.875	950.27002	10301.025	9600.125	6021.27	4859.0249	9684.125	7836.27	8117.0249	2302.7798	15573.82	6302.7803	8308.7793	-660.18018	-5175.2197	-616.22021	448.81982	7756.7803	-333.22021	892.81982	3609.7803	5670.2349	784.31982	3573.3447	4557.2349	3955.3198	3741.3447	-139.76514	1393.3198	17085.344	2616.2349	213.31982	6721.3447	1146.095	-5.6748047	-1403.8008	1789.095	-608.6748	-3314.8008	6826.0947	1773.3252	-5184.8008	5551.0947	11749.325	-7848.8008	9290.0947	263.3252	-380.80078	15106.095	2128.3252	-10567.801	7459.0947	-620.6748	-11504.801	5382.0947	246.3252	-8321.8008	9679.0947	2422.3252	-4485.8008	6796.0947	-60.674805	-8070.8008	3726.9199	-2437.9004	-4808.1846	10719.16	2278.7051	3163.21	4005.1602	12221.705	8108.21	10380.16	578.70508	6105.21	8462.1602	1446.7051	646.20996	5971.1602	1996.7051	3809.21	6918.3252	485.62012	7184.4199	7283.3252	1691.6201	5217.4199	9069.3252	3504.6201	6475.4199	-329.30518	10119.655	3412.9102	6979.46	2331.3599	3771.0947	7688.125	-1788.9805	-604.14453	-794.875	14029.02	4671.8555	-436.875	11396.02	381.85547	-963.66504	8402.8047	-2288.5742	9299.0996	-760.62988	2903.9707	7784.1802	9566.5449	5463.0596	1208.25	12610.33	1649.2148	9803.25	6300.3301	-222.78516	251.25	15934.33	1979.2148	-262.75	890.33008	5343.2148	6211.25	12740.33	2185.2148	-3460.4102	339.12988	5412.7749	4536.5898	6049.1299	8081.7749	-3767.4102	4536.1299	9123.7754	-0.41015625	102.12988	-991.2251	1489.04	9104.1699	7900.3398	3198.04	11459.17	3742.3398	2083.2549	14131.745	11575.025	6096.4502	11266.745	14325.125	3251.45	7764.7451	6185.125	4086.45	9487.7451	7516.125	1017.45	5878.7451	4043.125	10842.45	1221.7451	2335.125	15187.01	235.21973	5085.4351	13687.01	992.21973	11134.436	2027.01	9223.2197	5887.4351	9980.0098	3322.2197	6399.4351	4034.96	12518.745	3426.75	6870.5498	3421.0898	372.1499	118.55005	2959.0898	5248.1499	13116.55	3362.0898	-763.8501	5153.5498	3968.0898	7537.1499	1469.96	536.71484	1375.895	14493.96	5779.7148	8542.8945	2164.96	1262.7148	-1505.105	5242.96	7358.7148	8708.8945	5659.96	2879.7148	7427.895	7319.02	1058.52	-3459.4746	10903.02	1046.52	-2574.4746	8347.0195	5504.52	6579.5254	8336.21	3644.1001	10009.645	397.20996	13032.1	8765.6445	6627.7798	1204.71	7624.5098	3383.0901	23797.211	4480.7402	-135.90991	907.20996	-4617.2598	7621.7251	1239.2749	187.41016	8580.7246	2011.2749	6428.4102	-92.274902	552.2749	68.410156	3732.7251	16219.275	6899.4102	-166.2749	254.2749	-999.58984	1664.7251	144.2749	-103.58984	3148.7251	14816.275	6178.4102	4546.7251	9310.2754	11518.41	547.7251	1896.2749	2443.4102	373.37012	1088.1001	7775.7349	1344.3701	8750.0996	9073.7344	2929.5801	12057.141	8238.6299	1122.7949	9022.375	7927.4902	8351.7949	3491.375	9101.4902	958.79492	444.375	6817.4902	2076.7949	-618.625	288.49023	380.79492	-97.625	8326.4902	1255.7949	13.375	8543.4902	8359.7949	6029.375	9532.4902	7053.4551	2905.1699	1149.8301	-1352.5449	480.16992	7335.8301	9642.7002	1524.7051	1384.4048	8394.2305	2374.355	2282.5498	4439.23	8299.3555	10867.55	278.22998	9178.3555	8193.5498	3935.6399	459.20508	832.74023	11258.64	5179.2051	6279.7402	154.63989	-930.79492	2466.7402	3537.2949	8399.5996	5838.9551	-122.70508	266.6001	3317.9551	1084.2949	507.6001	7037.9551	12583.295	4106.6001	6414.9551	12364.16	771.64502	-2040.8848	2394.1602	300.64502	9812.1152	6545.1602	958.64502	-2726.8848	971.16003	915.64502	5996.1152	-29.014893	114.9248	9837.7344	-89.014893	9683.9248	4106.7349
2787.3401	8757.5098	6554.54	964.34009	554.50977	9992.54	759.34009	1908.5098	9696.54	2764.3401	17854.961	2999.5996	15207.34	9282.96	7778.5996	1085.3401	3615.96	5910.5996	8587.3398	5967.96	5700.5996	6777.0552	2892.0151	865.79004	7255.0552	2267.0151	6852.79	-1806.9448	1769.0151	10209.79	-4003.9448	707.01514	5246.79	-141.94482	15173.016	10188.79	636.05518	1692.0151	11461.79	-1531.9448	1890.0151	10916.79	7654.0552	3420.0151	11531.79	-1427.9448	10193.016	8531.79	2547.0552	26.015137	454.79004	-1373.9448	3121.0151	7376.79	7533.6299	2214.6001	-1060.3149	-581.37012	2125.6001	418.68506	5588.6299	1551.6001	-88.314941	8562.6299	4557.6001	7280.6851	1947.6299	15592.6	7781.6851	10383.63	3125.6001	-651.31494	1103.6299	12249.6	2823.6851	-256.37012	-3.3999023	-501.31494	8736.6299	7210.6001	11687.686	-122.37012	17858.6	6606.6851	9513.6299	4044.6001	4425.6851	7840.25	3291.23	5335.1299	4014.3052	751.09521	4522.6899	2658.72	17568.855	3802.3945	10956.835	3336.6299	10914.825	-217.16504	1411.6299	9122.8252	-573.16504	-648.37012	825.8252	8662.835	3704.6299	7408.8252	22.834961	-8.3701172	8665.8252	-377.16504	890.62988	504.8252	7602.835	4419.6299	6641.8252	-932.16504	8818.6299	6852.8252	696.4751	1149.9951	365.72021	5049.4751	8115.9951	9980.7207	3443.4751	1672.9951	7582.7202	6704.4751	3223.9951	5912.7202	-378.40503	-1590.6348	-799.98535	377.59497	9073.3652	8242.0146	1997.3052	-2577.4502	113.05518	4957.3052	-506.4502	4921.0552	8677.3047	300.5498	13268.055	-2649.6948	35.549805	12769.055	11094.305	1113.5498	12420.055	5999.3052	-1612.4502	7412.0552	621.0249	12025.88	6252.7949	-177.9751	173.87988	8651.7949	6364.0703	8131.4751	5575.5898	2299.0701	23112.475	11952.59	8178.0703	2108.4751	7019.5898	-938.26514	-973.24023	10594.16	-1546.2651	618.75977	8025.1602	1358.7349	4269.7598	8947.1602	-1769.2651	-292.24023	6554.1602	3246.48	8184.1548	8345.7051	618.47998	1285.1548	12538.705	8150.48	8427.1543	9609.7051	7988.48	-266.84521	6379.7051	4713.375	2627.52	3405.6348	12394.375	4563.52	5952.6348	7293.375	4432.52	4059.6348	6243.375	5753.52	8288.6348	6333.375	1737.52	3675.6348	11518.92	4460.9751	4568.9902	6354.4751	2547	7374.8501	428.26001	-676.2002	1382.6748	2585.26	14511.8	870.6748	9290.2598	-455.2002	-5560.3252	283.26001	-1628.2002	1109.6748	1030.5349	-519.91992	8747.4355	7582.1602	4391.125	6527.335	11882.16	3518.125	9139.335	-477.18994	2423.1099	12022.8	10961.811	4245.1099	5460.7998	-950.18994	1994.1099	9552.7998	-644.18994	11045.109	7387.7998	5758.8101	3506.1099	5772.7998	634.71997	2225.48	4882.5752	3436.72	8239.4805	5704.5752	8747.7197	4461.48	4302.5752	7368.355	-6569.2051	-4046.9004	6048.355	-4496.2051	-2039.9004	680.29004	-224.58008	750.16016	-98.709961	13394.42	6585.1602	714.29004	115.41992	4757.1602	1521.29	7244.4199	6408.1602	480.29004	20953.42	5270.1602	12713.965	3711.6348	5882.375	490.96509	740.63477	7591.375	958.74512	10721.83	8014.915	2654.7451	2288.8301	6359.915	905.74512	16313.83	5048.915	8340.7451	2331.8301	11018.915	2786.7451	8325.8301	3605.915	7759.7451	4253.8301	10053.915	-1663.9302	959.60986	-1722.4648	15309.01	4822.875	7477.6899	14705.03	5701.9399	11700.995	-3898.6152	-324.70508	305.99512	-1934.6152	18486.295	10241.995	16485.385	7550.2949	10156.995	-3766.6152	3052.2949	14828.995	-3533.6152	1414.2949	7865.9951	7875.3848	4155.2949	6421.9951	-2381.6152	1519.2949	8418.9951	4004.53	12268.915	6192.6748	10662.53	-634.08496	-5241.3252	-386.46997	-2101.085	5522.6748	276.53003	-1630.085	5055.6748	6576.7949	3775.96	-2207.3203	9891.7949	3196.96	62.679688	3565.7949	3619.96	10673.68	7644.7949	1946.96	2735.6797	1203.2	2138.645	8715.2754	1267.2	1037.645	9582.2754	7752.2002	3277.645	7570.2749	6191.2002	10716.645	5635.2749	8481.2002	3005.645	14105.275	15324.2	7411.645	5702.2749	8151.2002	1406.645	3386.2749	5675.2002	3354.645	6800.2749	10873.2	3520.645	6589.2749	6208.2002	1687.645	4173.2749	2307.2051	-1860.1396	-6298.5547	11088.385	2910.355	3633.2354	4467.3848	13420.355	5108.2354	11790.385	3860.355	3906.2354	9020.3848	2232.355	2924.2354	5742.3848	2779.355	4159.2354	5181.1748	1454.5801	3641.0801	4052.1748	1793.5801	-520.91992	4590.1748	2675.5801	5922.0801	246.83984	13781.335	5788.6797	8336.4648	4077.4849	-1494.0195	10836.675	2497.8799	3511.2002	7624.6748	1630.8799	3294.2002	2402.6748	11777.88	7384.2002	2507.7798	5337.2754	7361.5098	6595.7852	3137.1699	-1330.5293	3945.4102	9873.6855	3897.5654	3373.8799	8449.2451	3320.0352	9661.8799	842.24512	2077.0352	1628.8799	11749.245	5341.0352	949.87988	-1592.7549	5372.0352	8277.8799	8838.2451	679.03516	-530.59009	-910.95508	462.7998	4629.4102	5803.0449	2943.7998	-64.590088	1064.0449	656.7998	3312.4099	-482.95508	-6266.2002	-1442.6201	12197.01	7882.6001	-2019.6201	11273.01	4969.6001	882.31006	17650.586	11647.295	5054.5	17522.58	9804.4346	2578.5	6606.5801	4276.4346	2305.5	10581.58	5741.4346	2579.5	7323.5801	4056.4346	11402.5	4349.5801	703.43457	1523.7549	-267.64014	2014.5947	10692.755	4819.3599	6007.5947	-706.24512	10678.359	3851.5947	6139.7549	3164.3599	5959.5947	474.1748	13641.436	5126	-527.125	-502.5498	-2568.9502	223.875	1356.4502	3403.0498	10699.875	1029.4502	-3151.9502	5641.875	2180.4502	6678.0498	-392.82007	-682.49512	-1075.0996	11295.18	3478.5049	4826.9004	1416.1799	1547.5049	-2778.0996	-128.82007	9826.5049	11089.9	3598.1799	2218.5049	4922.9004	6704.25	20.959961	-182.81006	13165.25	1752.96	-232.81006	7537.25	3545.96	10066.189	7475.9053	3615.5952	8663.2451	2509.905	9875.5957	7083.2451	7826.895	-174.65479	5218	3520.2849	21675.74	6757.1748	599.28491	-2613.2598	-1072.8252	7020.8447	-1347.0249	-991.2251	10070.845	2410.9751	7671.7749	319.84497	-2344.0249	-428.2251	2240.845	17188.975	10143.775	267.84497	-2924.0249	-250.2251	571.84497	-1501.0249	-1311.2251	1015.845	16980.975	7118.7749	2798.845	5376.9751	8591.7754	-394.15503	187.9751	4145.7749	849.56494	968.93018	11807.05	2736.5649	9632.9297	14095.05	2529.4751	10400.04	9155.9355	8309.54	4335.0752	8495.2656	8451.54	4131.0752	7381.2651	1248.54	3460.075	8334.2656	1529.54	2742.075	309.26514	653.54004	3680.075	7720.2651	589.54004	2516.075	6778.2651	8922.54	8702.0752	4888.2651	6827.0352	4479.0151	-1014.855	-239.96509	745.01514	6518.145	8017.5547	1264.1748	858.04492	8673.6748	1408.1602	2102.2651	6018.6748	1453.1602	9870.2656	-223.32495	6989.1602	10923.266	4155.0649	1631.0552	3794.3701	13288.064	4214.0552	9418.3701	727.06494	1496.0552	5757.3701	3521.075	9626.8555	6936.165	406.07495	893.85498	6682.165	957.07495	1709.855	9029.165	10299.075	3150.855	9182.165	10115.26	210.6499	-699.16992	-115.73999	979.6499	9977.8301	7185.2598	-583.3501	52.830078	-866.73999	-53.350098	7479.8301	-31.030029	794.99512	12468.355	-410.03003	7389.9951	6926.355
3405.2549	6838.5249	7950.6899	108.25488	760.5249	10720.689	-502.74512	1533.5249	8598.6895	-725.93506	14631.05	4772.1948	11791.064	4184.0498	12084.195	-2392.9351	1722.0498	7917.1948	5918.0649	5816.0498	6218.1948	7523.7002	1743.6948	-1735.0352	8086.7002	5192.6948	3319.9648	527.69995	2375.6948	6545.9648	1117.7	386.69482	794.96484	3717.7	12049.695	6002.9648	6773.7002	2788.6948	5541.9648	744.69995	2629.6948	4797.9648	11019.7	3458.6948	7356.9648	2756.7	9089.6953	4215.9648	7497.7002	1810.6948	-1537.0352	1427.7	786.69482	4582.9648	8140.5249	1516.0449	-3096.1348	-2000.4751	1574.0449	-936.13477	4329.5249	1743.0449	-2838.1348	7338.5249	3552.0449	5356.8652	-490.4751	12792.045	3665.8652	9135.5254	3430.0449	-1892.1348	-208.4751	11097.045	1555.8652	-2466.4751	36.044922	-1903.1348	5894.5249	5080.0449	11218.865	-903.4751	15321.045	6409.8652	6487.5249	2966.0449	3687.8652	9844.8301	3945.6851	3060.3652	4400.6099	891.55518	2060.1152	2938.8149	16189.12	12230.105	9260.8604	-2870.4004	11036.141	271.86011	-3062.4004	10230.141	-335.13989	-3973.4004	-21.859863	9693.8604	-1125.4004	6596.1401	350.86011	-2353.4004	5278.1401	185.86011	-4018.4004	-1632.8599	7286.8604	480.59961	9279.1406	720.86011	4363.5996	7781.1401	239.83496	1739.415	-5030.4951	7721.835	6864.415	3248.5049	-287.16504	1930.415	2239.5049	5045.835	3560.415	-319.49512	-1726.0952	-1949.6201	400.98486	-1881.0952	5308.3799	10330.984	3293.405	-3125.2549	-4501.25	7694.4053	286.74512	-323.25	13678.405	2593.7451	10225.75	-131.59497	1123.7451	8343.75	11528.405	8507.7451	6347.75	8879.4053	-674.25488	5126.75	3752.4551	12287.71	8363.8594	1091.455	271.70996	11118.859	7779.3652	6223.4502	5352.8848	3295.365	21463.449	11737.885	7879.3652	1186.4502	5250.8848	-626.52979	1856.1948	8517.2051	-1587.5298	1831.1948	9283.2051	-1204.5298	2032.1948	9323.2051	-1511.5298	2383.1948	10018.205	1220.915	14396.189	4046.605	-600.08496	2329.1899	9693.6055	8437.915	11100.189	6136.605	5988.915	2943.1899	4262.605	4051.085	1749.1152	-2715.4102	7598.085	4282.1152	151.58984	7498.085	1350.1152	-446.41016	6247.085	3132.1152	1646.5898	4826.085	1204.1152	-1539.4102	10424.13	2052.8599	3365.5703	8482.3203	3102.3848	5723.5298	1568.8149	568.25488	5533.3604	3085.8149	12900.255	2449.3604	10491.814	-961.74512	-3899.6396	690.81494	-941.74512	3874.3604	-304.12988	-6054.2354	5168	6682.3799	3160.98	4482.6348	9814.3799	1007.98	6217.6348	756.27002	19.325195	12592.755	13109.27	1438.3252	3422.7549	1585.27	-155.6748	11658.755	1059.27	11439.325	9500.7549	7991.27	589.3252	5713.7549	744.44995	1933.9702	5796.7148	4113.4502	4451.9702	5856.7148	6661.4502	4253.9702	4777.7148	8165.4248	2755.46	-4470.0752	6909.4248	2489.46	-3539.0752	694.30493	1630.2451	-1670.1401	-39.695068	14798.245	3005.8599	-735.69507	387.24512	4233.8599	6550.3047	2049.2451	4872.8599	747.30493	20387.246	5293.8599	11503.23	7044.1401	3210.9004	-97.77002	1675.1401	6279.9004	1534.51	11507.375	7214.46	2614.51	1179.375	7100.46	1770.51	15623.375	8816.46	8169.5098	2707.375	12111.46	3178.51	6915.375	6134.46	11300.51	4660.375	11345.46	-3647.29	-2192.04	1705.4048	12323.795	6434.1099	5048.4297	4967.125	5889.7998	7945.0249	836.51001	304.85498	-4047.6055	1963.51	17965.855	6821.3945	17676.51	8183.855	7802.3945	135.51001	1751.855	7949.3945	174.51001	38.85498	8366.3945	9916.5098	5389.855	2590.3945	1091.51	125.85498	6354.3945	3027.5151	11032.265	4817.2451	8277.5156	-2621.7354	-5015.7549	-103.48486	-3526.7354	4215.2451	867.51514	89.264648	2228.2451	4019.5952	1571.4502	-3952.4502	4662.5952	4568.4502	-3188.4502	-2081.4048	3842.4502	12003.55	5343.5952	1105.4502	-1217.4502	-1110.77	1332.3398	4929.3701	847.22998	810.33984	3712.3701	4848.23	1235.3398	1235.3701	3790.23	10605.34	911.37012	7592.23	3740.3398	7227.3701	12286.23	4481.3398	-221.62988	5589.23	1578.3398	-2642.6299	-615.77002	5382.3398	-109.62988	5525.23	5032.3398	1863.3701	2547.23	4020.3398	73.370117	-322.87012	-1407.0146	570.0752	5828.77	2555.9502	-1768.1104	1194.77	12610.95	5437.8896	8144.77	1323.9502	-177.11035	6880.77	345.9502	-1835.1104	768.77002	711.9502	1982.8896	6497.4248	3669.2148	8481.2207	4597.4248	3929.2148	4038.2202	6110.4248	5166.2148	10890.221	-314.93018	12912.88	6113.54	7007.3398	429.45996	-415.0498	9520.7148	2334.1499	-3222.1797	10156.715	1294.1499	-1290.1797	3116.7151	14168.15	4242.8203	588.6499	12359.995	9920.3701	9703.1152	6343.46	3116.5498	7420.1299	8790.1895	4753.5752	1255.4648	14110.734	3914.8701	7297.4648	4883.7349	824.87012	1636.4648	15284.734	2485.8701	-247.53516	1685.7349	4933.8701	7531.4648	14272.734	6114.8701	-1120.925	-322.39502	3796.0352	5593.0752	3486.605	10632.035	-419.92505	1342.605	5800.0352	1758.075	-91.39502	-844.96484	-9309.8047	12273.54	5599.6548	-9619.8047	8800.54	7432.6548	2139.1499	15897.975	9762.6201	3607.2949	13839.16	8835.4551	168.29492	9555.1602	-924.54492	-1367.7051	14166.16	616.45508	-247.70508	7488.1602	-375.54492	8302.2949	2368.1602	-2653.5449	305.68506	907.08496	3147.0098	3528.6851	4343.085	5817.0098	1529.6851	11677.085	4229.0098	7470.6851	4791.085	4579.0098	991.35986	22317.895	3432.0146	983.53491	46.365234	-3875.585	-405.46509	1851.3652	2118.415	12121.535	2029.3652	-5712.585	5512.5352	1620.3652	1978.415	-1289.085	714.41016	705.9248	5286.915	5606.4102	7547.9248	166.91504	851.41016	-979.0752	-679.08496	11170.41	11250.925	538.91504	6236.4102	5731.9248	5821.54	1165.7651	-2326.2402	11352.54	2995.7651	-2708.2402	8187.54	4913.7651	5449.7598	9114.2754	1868.8652	8936.0547	1028.2749	10232.865	5737.0552	6182.1201	1894.8652	8019.8501	3509.3501	23748.855	7701.6401	163.3501	1401.855	-1206.3599	8289.5449	1272.895	1537.6001	7749.5449	2793.895	9053.5996	163.54492	1694.895	1338.6001	5175.5449	12802.895	10105.6	454.54492	1063.895	18.600098	1508.5449	1690.895	1338.6001	7748.5449	6882.895	9567.5996	3416.5449	10088.895	11585.6	186.54492	2650.895	5910.6001	-1138.7251	2510.155	7725.4502	554.2749	9207.1553	6715.4502	370.72998	10550.32	8953.5547	2859.645	9926.9199	9754.3105	7421.645	3942.9199	11569.311	368.64502	2946.9199	10573.311	96.64502	2157.9199	1085.3101	-608.35498	1673.9199	7650.3101	-378.35498	4039.9199	6886.3101	7581.645	7765.9199	5063.3101	9169	3016.0901	1069.7251	-783	2414.0901	10393.725	3300.6201	1044.1152	-2758.7798	9197.2646	2777.75	1639.1748	8571.2646	5039.75	7475.1748	1719.2649	10744.75	8559.1748	3939.9551	1302.4448	1923.0898	9863.9551	5166.4448	6316.0898	-88.044922	2415.4448	6201.0898	2669.1851	7990.98	4657.1401	-666.81494	1968.98	7699.1401	471.18506	1516.98	6701.1401	9662.1855	3767.98	7015.1401	10159.905	4.4350586	-894.46484	228.90503	-761.56494	11888.535	8622.9053	-267.56494	-295.46484	560.90503	90.435059	7348.5352	-734.28491	-1220.3252	9974.1094	-1803.2849	8324.6748	4982.1099
8566.8398	2652.71	7818.9502	1468.84	986.70996	8695.9502	610.83997	1055.71	13495.95	-538.6001	15293.02	7812.5151	14115.4	8481.0195	13356.516	-1905.6001	1240.02	7965.5151	6745.3999	6423.02	10381.516	8176.6699	28.384766	-1338.2998	10225.67	1926.3848	2095.7002	-1919.3301	347.38477	7872.7002	-2234.3301	956.38477	-1284.2998	-249.33008	7521.3848	7906.7002	3222.6699	1350.3848	7696.7002	-2050.3301	930.38477	4499.7002	5665.6699	6206.3848	9843.7002	-54.330078	7844.3848	5325.7002	3442.6699	314.38477	-2946.2998	-396.33008	165.38477	4254.7002	10352.105	978.7749	-1675.4902	-334.89502	1590.7749	-964.49023	2889.105	1064.7749	-1183.4902	8684.1055	3624.7749	8358.5098	1661.105	13496.775	5729.5098	13157.105	840.7749	-1651.4902	928.10498	8667.7754	2067.5098	-884.89502	-399.2251	-1093.4902	8469.1055	4351.7749	11067.51	-550.89502	14475.775	4003.5098	7180.105	3454.7749	5370.5098	3034.8901	1515.6001	4190.3701	4493.1152	-2550.1553	-606.375	1802.71	14341.66	8025.4746	11146.515	1720.98	5373.2402	796.51489	583.97998	9360.2402	-9.4851074	-816.02002	-2729.7598	10023.515	3802.98	7571.2402	1185.5149	604.97998	4961.2402	1510.5149	-520.02002	-1932.7598	6927.5146	8040.98	3968.2402	757.51489	11270.98	6315.2402	-199.48999	424.29492	-396.65479	9699.5098	4147.2949	5421.3452	-342.48999	963.29492	8097.3452	6960.5098	1170.2949	3728.3452	-415.70508	-1122.4702	-688.13477	743.29492	7142.5298	11233.865	1243.8149	-1379.9053	445.9751	4377.8149	-974.90527	4608.9751	9263.8145	3470.0947	13946.975	-2954.1851	-1651.9053	10235.975	5913.8149	13749.095	12541.975	5528.8149	-1427.9053	6863.9751	1116.875	9214.4102	543.30957	-37.125	2826.4102	6514.3096	4497.3101	7130.3149	2645.585	2913.3101	21220.314	6401.585	5854.3101	3306.3149	3744.585	393.65503	970.58984	7028.9551	298.65503	584.58984	9508.9551	208.65503	617.58984	8281.9551	6.6550293	1877.5898	8696.9551	1056.655	12425.314	8738.415	-298.34497	-197.68506	7054.415	8234.6553	10957.314	8284.415	4984.6553	-589.68506	5788.415	6208.2749	2284.7549	3226.7852	11885.275	3874.7549	8427.7852	6794.2749	1196.7549	7542.7852	6655.2749	3600.7549	12019.785	5463.2749	2409.7549	5982.7852	12184.41	-1236.4746	1979.9648	7782.8252	2286.79	4745.6401	838.60498	-1654.4102	7217.165	2536.605	13125.59	5643.165	10445.605	-909.41016	-1614.835	71.60498	-3076.4102	6018.165	-732.2251	487.81006	6629.7998	4574.2051	5433.4751	5357.54	8460.2051	5195.4751	9349.54	-308.58008	851.08496	13168.555	12191.42	1815.085	4443.5552	-175.58008	1232.085	8367.5547	37.419922	14733.085	10300.555	6862.4199	1506.085	3797.5552	116.39502	2324.4849	8825.4395	5498.395	1592.4849	5751.4399	6216.395	3818.4849	9835.4395	7359.3301	1671.8652	-4100.7051	5748.3301	610.86523	-1219.7051	-127.10986	3818.3452	176.9751	-1275.1099	27902.346	5954.9751	-1175.1099	1372.3452	5133.9751	3406.8901	8456.3457	6494.9751	-208.10986	26860.346	9338.9746	11655.165	4842.7646	7665.3198	-487.83496	2164.7649	12567.32	482.8501	12536.535	9403.2695	3463.8501	2668.5352	6896.27	1552.8501	22980.535	10494.27	9191.8496	5133.5352	11068.27	3955.8501	8853.5352	7431.27	9636.8496	6022.5352	11865.27	1733.7549	-1822.8999	2096.4102	16216.895	3203.4951	8224.1895	5929.2646	6714.9697	12646.01	-781.17993	-4933.7803	-2079.9502	758.82007	11396.22	9716.0498	17529.82	2159.2197	8737.0498	-1152.1799	-3508.7803	13829.05	-1335.1799	-1419.7803	10010.05	9411.8203	4914.2197	4047.0498	-300.17993	-3781.7803	6236.0498	4159.2354	13315.445	10768.275	7786.2354	-413.55518	-3584.7246	700.23511	134.44482	13042.275	1359.2351	-780.55518	8592.2754	6657.1152	-2283.54	-387.16016	4941.1152	-178.54004	-668.16016	-182.88477	-232.54004	13783.84	5830.1152	-3251.54	-425.16016	182.65503	1858.02	10292.03	966.65503	1978.02	7447.0303	6650.6553	3292.02	7053.0303	3965.655	14226.02	5274.0303	9584.6553	3583.02	9257.0303	16261.655	5422.02	3024.0303	6110.6553	3550.02	301.03027	283.65503	8955.0195	5510.0303	8227.6553	3550.02	4987.0303	1326.655	6188.02	2467.0303	-757.49512	-2447.6846	-138.36523	10275.125	-2637.7246	3164.6846	4269.125	9796.2754	6025.6846	12354.125	-1737.7246	2780.6846	11164.125	-2070.7246	4209.6846	6941.125	-2785.7246	6979.6846	7368.6001	2781.2051	1092.9805	6723.6001	2168.2051	912.98047	7379.6001	4765.2051	4929.9805	759.90503	14824.29	3608.5898	7438.3101	2293.105	-4453.7695	8834.1406	-235.87012	-1420.1797	5678.1401	-1913.8701	-1892.1797	2067.1401	9417.1299	501.82031	402.43506	10226.91	5914.8398	11252.811	3059.9302	-93.775391	6600.0352	4916.2451	3679.9697	276.3999	9595.9902	-5605.2305	6131.3999	785.99023	-6469.2305	-92.600098	11794.99	-6044.2305	-764.6001	54.990234	-2260.2305	4943.3999	10441.99	-4341.2305	-317.43506	1328.7649	5313.2549	4224.5649	6541.7646	8503.2549	-101.43506	2703.7649	5545.2549	2122.5649	1813.7649	-1940.7451	-753.58496	12259.484	6578.8052	-1491.585	10679.484	6153.8052	195.91992	20112.76	12199.295	1426.3848	17200.24	12793.375	1327.3848	11091.24	3290.375	3552.3848	11089.24	7861.375	380.38477	8004.2402	2835.375	9580.3848	4027.2402	56.375	357.97998	1076.3052	3230.2598	1879.98	3030.3052	7766.2598	95.97998	9966.3047	6811.2598	5735.98	3883.3052	9011.2598	4549.645	16904.895	7844.5049	1683.27	224.41504	-1094.1401	1468.27	2025.415	4884.8599	13484.27	3020.415	-420.14014	6413.27	1589.415	8572.8594	534.41992	-375.34521	172.90479	7446.4199	1957.6548	3393.9048	651.41992	-714.34521	-905.09521	1336.4199	6775.6548	11640.904	3827.4199	-1042.3452	6208.9048	7493.8652	711.9751	-158.31982	12400.865	2101.9751	1234.6802	7219.8652	4920.9751	10593.68	9565.4102	3964.875	9904.6201	2354.4099	11851.875	5316.6201	10841.095	5357.77	4609.855	3354.5	17075.359	10121.12	505.5	816.35986	1607.1201	7955.1899	1418.3	-1935.6401	10327.189	4548.2998	4753.3599	33.189941	896.30005	-1870.6401	9640.1895	9677.2998	8112.3599	665.18994	897.30005	-2456.6401	1787.1899	871.30005	-503.64014	7538.1899	4302.2998	8880.3594	4679.1899	10254.3	8589.3594	496.18994	2267.3	3748.3599	292.05005	1144.3652	7075.3198	1208.05	8405.3652	8536.3203	4647.4648	12762.029	8855.8105	4585.2598	7029.2202	8975.4502	7799.2598	3699.2202	11060.45	1467.26	3623.2202	8637.4502	1369.26	6.2202148	1929.4502	566.26001	2365.2202	9817.4502	1267.26	961.22021	8047.4502	7144.2598	6474.2202	9537.4502	8773.7354	2794.7651	-1822.2852	816.73511	1325.7651	7317.7148	4312.2949	1128.6699	-5198.5947	10001.265	755.20508	2233	3850.2649	2369.2051	8714	-408.73511	6732.2051	8845	3365.0901	2203.875	1651.6201	8707.0898	5012.875	6245.6201	-293.90991	2979.875	6642.6201	1078.7649	8980.875	8373.2656	-498.23511	2118.875	6499.2651	2.7648926	2269.875	7991.2651	9442.7646	2519.875	9543.2656	10670.18	5114.9248	-1842.5498	1974.1801	1241.925	10947.45	7241.1802	2557.925	-1298.5498	921.18005	2158.925	5502.4502	-97.48999	22.464844	9975.9844	-517.48999	8296.4648	6042.9849
7235.1499	3600.2651	6755.6602	609.1499	1763.2651	8810.6602	581.1499	1074.2651	11672.66	1972.145	16174.525	5477.7451	15136.145	4985.5249	12556.745	1201.145	-136.4751	7179.7451	10457.145	4660.5249	8966.7451	6728.7197	921.95508	804.81494	14366.72	4680.9551	7235.8149	1463.72	72.955078	6445.8149	790.71997	-129.04492	2648.8149	4557.7197	10829.955	7608.8149	5717.7197	1763.9551	12396.814	1409.72	694.95508	10353.814	6470.7197	12187.955	9826.8145	2137.72	9435.9551	6969.8149	7378.7197	2450.9551	488.81494	2364.72	424.95508	8736.8145	7376.645	2946.915	-1627.1748	-1711.355	3684.915	-399.1748	856.64502	309.91504	419.8252	5127.645	4827.915	9064.8252	809.64502	13301.915	6753.8252	9403.6445	3058.915	478.8252	-425.35498	9278.915	2497.8252	-2181.355	-312.08496	83.825195	6783.645	7377.915	11933.825	-639.35498	13821.915	8587.8252	7107.645	4404.915	4867.8252	4972.3452	4401.665	283.35547	6116.9648	615.24023	6371.9399	3957.46	11761.1	9710.0049	9150.3496	6066.5098	7922.0547	-1405.6499	2974.5098	7146.0547	-418.6499	-209.49023	-3131.9453	9054.3496	3662.5098	7167.0547	1882.3501	2041.5098	5529.0547	-564.6499	1618.5098	-1924.9453	1005.3501	10866.51	6166.0547	521.3501	9897.5098	6765.0547	599.55005	654.1748	-140.125	8756.5498	8017.1748	5452.875	473.55005	2810.1748	9194.875	7756.5498	3714.1748	4172.875	765.23999	753.02002	-1441.1001	-519.76001	8257.0195	8387.9004	169.8501	-2140.8848	1470.2798	4459.8501	18.115234	5248.2798	9209.8496	1898.1152	12389.279	-3291.1499	287.11523	11707.279	1290.8501	19022.115	15406.279	6493.8501	-1358.8848	7569.2798	899.19995	9579.21	4271.9102	828.19995	403.20996	6875.9102	7151.1152	4918.7251	7384.105	3815.115	21682.725	10069.105	6992.1152	2510.7251	4568.105	626.34497	2377.1548	12878.08	-657.65503	1572.1548	9944.0801	-113.65503	1838.1548	12911.08	250.34497	2730.1548	10635.08	657.0249	10466.175	8128.915	-1339.9751	1802.1748	11379.915	6998.0249	11084.175	11767.915	3009.0249	2437.1748	5200.915	4889.4502	-383.45508	5681.4399	2329.4502	11698.545	8489.4395	4409.4502	1828.5449	5881.4399	5064.4502	1692.5449	10064.439	2358.4502	-332.45508	5258.4399	9966.0049	2301.4849	2285.7305	9780.9248	2860.3799	8858.0049	728.75	625.29004	8232.1748	4096.75	16372.29	4659.1748	12470.75	756.29004	-2350.8252	692.75	-683.70996	3659.1748	-1505.25	-1622.915	4043.3896	10327.7	4897.0649	2715.0449	10423.7	3055.0649	7043.0449	576.22998	946.83008	11711.63	16900.23	3349.8301	6857.6299	-438.77002	2328.8301	14717.63	740.22998	12908.83	11642.63	5296.23	2291.8301	3935.6299	231.04492	2552.7749	7110.79	8300.0449	1252.7749	10550.79	6105.0449	4412.7749	7415.79	8996.7305	3275.8052	743.77979	5174.73	3314.8052	1062.7798	-198.56982	3256.96	-493.37012	-1211.5698	15755.96	3934.6299	-555.56982	2423.96	5530.6299	2978.4302	8456.96	4947.6299	-999.56982	25412.961	5081.6299	11832.18	5218.3252	4982.7051	-148.82007	3462.325	11331.705	1678.1799	8819.2305	8321.5098	2795.1799	1520.23	7514.5098	1135.1799	20033.23	10843.51	9266.1797	6077.23	12339.51	3132.1799	6893.23	6268.5098	8459.1797	6570.23	11028.51	-3728.1152	1665.2	930.50488	16505.154	-597.76953	2043.7949	6689.4248	4850.4048	8256.2656	1104.24	-3455.3252	-2877.835	2211.24	15765.675	11137.165	20833.24	5136.6748	6189.165	877.23999	-1600.3252	9573.165	486.23999	-702.3252	8750.165	11712.24	1471.6748	6016.165	749.23999	-2759.3252	9660.165	5793.915	19575.379	9159.7852	9706.915	1900.3799	-4891.2148	1466.915	730.37988	4125.7852	2514.915	3483.3799	4649.7852	7602.29	-212.50977	7719.5601	6325.29	3052.4902	6223.5601	164.29004	1005.4902	20673.561	7882.29	1464.4902	9841.5605	1321.0901	4440.9102	8252.4043	2105.0901	3677.9102	8974.4043	7852.0898	3827.9102	7089.4048	5761.0898	10511.91	3874.4048	10145.09	3877.9102	9563.4043	14459.09	5743.9102	4048.4048	9285.0898	3970.9102	121.40479	2213.0901	8924.9102	3465.4048	9756.0898	5345.9102	7061.4048	5933.0898	6648.9102	2302.4048	706.54004	-2251.3398	-2208.3096	9663.7754	3932.0098	-28.224609	2279.7749	16243.01	7163.7754	10967.775	4094.0098	2008.7754	8234.7754	2210.0098	3681.7754	4313.7749	1741.0098	5194.7754	6071.4399	3352.7251	1717.8252	5584.4399	1066.7251	943.8252	5099.4399	3516.7251	8210.8252	-2133.52	7198.3252	5835.4648	9009.9355	3045.7749	1652.835	8730.79	1328.6899	-4079.5195	9326.79	1947.6899	-2183.5195	694.79004	7842.6899	30.480469	6387.3901	-3384.7354	-153.40527	5992.5298	44.004883	11305.855	5578.9502	6403.5952	5180.4248	-527.3999	12406.355	941.95996	7232.6001	4112.355	5696.96	-976.3999	18287.355	6010.96	-1912.3999	2392.355	10848.96	5621.6001	14003.355	4731.96	-1720.0952	-347.54004	7097.2349	4988.9048	3543.46	9121.2344	-1576.0952	1534.46	6696.2349	3464.9048	101.45996	-622.76514	-132.4751	12317.145	4323.27	1173.5249	6343.145	5327.27	2710.2949	19013.379	8437.4697	3085.8501	19726.846	10119.305	1691.8501	12657.846	4519.3047	546.8501	17228.846	4393.3047	801.8501	11698.846	4744.3047	7897.8501	5386.8452	115.30469	1801.03	-727.8501	2093.0249	1685.03	370.1499	6845.0249	3774.03	9995.1504	7028.0249	10055.03	1969.1499	8001.0249	4210.4551	13034.94	5623.835	130.48486	943.16504	875.83984	-765.51514	2019.165	5549.8398	9375.4844	1349.165	1054.8398	4499.4849	3791.165	8249.8398	-205.62988	-63.89502	1645.0098	4526.3701	4165.105	5517.0098	78.370117	1748.105	-562.99023	5617.3701	3722.105	13879.01	3966.3701	3450.105	8466.0098	7473.165	-904.09521	-1529.5098	12729.165	482.90479	-1621.5098	7056.165	1075.9048	6068.4902	10614.345	3506.1899	10861.785	3548.345	9485.1895	4256.7852	6819.1499	4563.605	6351.4502	4084.5249	22720.746	6398.8652	984.5249	-70.254883	1512.8652	8450.9502	-310.37988	194.06494	10560.95	3848.6201	11067.064	807.94995	-1001.3799	344.06494	10370.95	8618.6201	7677.0649	1411.95	-1184.3799	704.06494	2343.95	-747.37988	877.06494	3420.95	1492.6201	8078.0649	5357.9502	6405.6201	8820.0645	1832.95	582.62012	4174.0649	581.43506	2177.04	7736.5049	648.43506	10338.04	10552.505	2377.905	10291.98	8547.4805	2132.5	9542.2354	7824.8652	7122.5	4331.2354	7385.8652	-477.5	1914.2351	8088.8652	484.5	2328.2351	-818.13477	-343.5	1025.2351	7638.8652	-180.5	1834.2351	7812.8652	5784.5	7589.2354	4187.8652	9167.625	2358.21	-287.93506	511.625	-763.79004	6114.0649	4100.9697	-603.85498	-26.075195	10636.505	1172.2598	419.51514	7493.5049	3211.2598	8245.5156	940.50488	8853.2598	7444.5151	2760.51	2008.585	5951.2002	11589.51	4263.585	6960.2002	-410.48999	1886.585	6435.2002	-923.87012	7649.3501	6756.75	-1236.8701	-984.6499	8647.75	-738.87012	-637.6499	8709.75	10096.13	2070.3501	7632.75	12096.055	2231.2749	2480.5649	524.05493	612.2749	9731.5645	6544.0547	499.2749	1812.5649	-20.945068	1180.2749	9824.5645	-1557.855	1151.8	12812.535	-1364.855	9046.7998	8926.5352
5665.625	2846.3652	5349.7349	-1232.375	1231.3652	5710.7349	-736.375	335.36523	8254.7344	345.19482	14868.26	3713.9751	14283.195	7184.2598	10350.975	-907.80518	736.25977	4066.9751	6945.1948	3277.2598	6201.9751	3324.5801	1556.1299	-1425.125	6537.5801	5326.1299	8306.875	-3105.4199	2521.1299	9247.875	-2784.4199	842.12988	2708.875	574.58008	11447.13	10055.875	2956.5801	3236.1299	7790.875	-2725.4199	1992.1299	9750.875	4997.5801	11902.13	7755.875	1009.5801	12795.13	4656.875	2898.5801	1499.1299	-1131.125	-1708.4199	2564.1299	8262.875	9501.5449	-222.85986	-2239.9849	-221.45508	98.140137	877.01514	524.54492	-501.85986	-1065.9849	6240.5449	1878.1401	5938.0151	1788.5449	12491.141	3660.0151	11538.545	1416.1401	-1626.9849	1326.5449	7999.1401	1888.0151	-825.45508	-1696.8599	-1148.9849	7789.5449	4021.1401	9032.0156	1085.5449	15263.141	7539.0151	6577.5449	2727.1401	3395.0151	8964.1396	-31.43457	-1763.0654	4773.8252	2996.9199	5120.9399	-137.39014	12429.365	6039.7695	7116.0098	3818.4648	11998.74	-937.99023	2640.4648	9600.7402	-224.99023	3307.4648	1950.7402	-1027.9902	19934.465	10461.74	461.00977	3450.4648	7229.7402	-324.99023	3135.4648	281.74023	917.00977	11544.465	6578.7402	6.0097656	11386.465	8421.7402	-1575.0752	1487.2402	-1935.8896	8544.9248	6407.2402	4999.1104	-1413.0752	2914.2402	6052.1104	2964.9248	2250.2402	1511.1104	-524.99512	-3281.5703	-1828.8799	-1067.9951	4148.4297	7222.1201	3778.98	-2562.2754	-1516.4648	5280.98	-626.27539	3749.5352	10523.98	1689.7246	11668.535	-1789.02	-531.27539	9620.5352	8646.9805	8116.7246	11085.535	9287.9805	-345.27539	6552.5352	2540.7749	14008.93	3958.4248	755.7749	667.93018	7774.4248	1852.085	13655.195	5609.9702	3818.085	26174.195	8655.9707	8736.085	4774.1948	5402.9702	-1934.4302	3470.5249	8405.0801	-1817.4302	1811.5249	6552.0801	3102.5698	4232.5249	5831.0801	-2003.4302	4142.5249	6902.0801	-476.15479	8867.2949	7667.5649	-2191.1548	206.29492	8619.5645	2857.8452	9843.2949	11971.564	-2489.1548	14411.295	2993.5649	4560.9351	794.30518	-716.60547	562.93506	14702.305	1718.3945	6361.9351	-608.69482	-539.60547	6293.9351	1830.3052	5541.3945	3259.9351	681.30518	2040.3945	13150.885	2692.4199	5936.7349	7183.52	5387.5352	6309.3198	-567.875	-155.14014	6379.4102	3307.125	13009.859	6265.4102	10007.125	-1567.1401	-136.58984	-469.875	-1962.1401	2860.4102	-2754.0352	-2488.4902	5066.0649	7599.0649	3536.2749	6676.0752	11399.064	3121.2749	5567.0752	675.51489	2638.3301	11665.766	11577.515	3801.3301	3277.7651	143.51489	1915.3301	11010.766	1339.5149	12518.33	7668.7651	4624.5146	5820.3301	2164.7651	1417.52	1034.4351	8998.0703	7921.52	3228.4351	9281.0703	8553.5195	2876.4351	6689.0698	6799.6201	-728.26514	-5017.2695	6628.6201	-1251.2651	-2573.2695	1610.59	478.72998	1832.3999	2454.5898	11594.73	8555.4004	1231.59	1008.73	9009.4004	10422.59	2881.73	8567.4004	2610.5898	23470.73	9366.4004	10938.439	3887.5701	11328.529	1249.4399	3298.5701	10461.529	-1076.2749	11461.775	7040.3999	1336.7251	2221.7749	6080.3999	-203.2749	17168.775	9842.4004	7983.7251	4201.7749	10264.4	2142.7251	7563.7749	3422.3999	8094.7251	4270.7749	10852.4	-856.45996	-342.64502	-1847.8154	9863.1953	12751.505	7816.0952	1174.775	316.24512	8092.3901	-1693.6899	359.93994	3659.6602	-542.68994	18610.939	12958.66	16705.311	7469.9399	10914.66	-1076.6899	1119.9399	16265.66	-2358.6899	1407.9399	14320.66	7569.3101	7455.9399	7657.6602	-1213.6899	1340.9399	13364.66	3511.1948	14858.359	8049.2246	10018.195	1240.3599	-6028.7754	-757.80518	2791.3599	7826.2246	112.19482	1755.3599	4370.2246	7772.3999	1096.1602	3146.46	6910.3999	3240.1602	1425.46	2968.3999	4104.1602	16925.461	6330.3999	1132.1602	3439.46	1113.345	991.47998	9548.7549	1560.345	-127.52002	5850.7549	5953.3447	3161.48	5780.7549	5150.3447	11101.48	4291.7549	1792.345	16223.48	8075.7549	17646.346	6176.48	2376.7549	9363.3447	2104.48	219.75488	2193.345	7284.48	4180.7549	9974.3447	1047.48	4419.7549	6382.3447	2838.48	1506.7549	2499.5149	-287.56982	-2146.2451	6827.6802	5236.5249	1055.7246	1583.6802	14095.525	6908.7246	8486.6797	3725.5249	2213.7246	9257.6797	3807.5249	118.72461	4485.6802	868.5249	3001.7246	6904.0801	-54.655273	3762.625	4722.0801	-1209.6553	3717.625	5166.0801	944.34473	5691.625	2075.845	13502.971	5491.8555	7496.2798	3058.5098	2360.2598	10454.721	-1437.0801	-1628.4746	5485.7202	-654.08008	-673.47461	70.720215	9735.9199	2274.5254	7186.1548	-1061	-2425.1748	2181.3599	7026.4648	4935.8848	7264.9702	5919.7549	7640.3945	-83.720215	11427.105	5773.7949	6201.2798	1477.105	6486.7949	-2155.7202	15217.105	5884.7949	-2214.7202	-196.89502	8929.7949	8411.2793	12695.105	6755.7949	-1296.5049	-1323.04	8342.0703	5099.4951	1543.96	8841.0703	-1338.5049	750.95996	6348.0698	3021.4951	-681.04004	287.06982	-522.25	10918.65	4153.6504	-670.25	5985.6499	2591.6504	1539.8701	12992.87	11020.775	4585.5698	14370.545	8630.6396	1972.5698	8315.5449	2618.6396	2572.5698	12777.545	9985.6396	519.56982	5760.5449	3744.6396	9080.5703	615.54492	285.63965	744.18506	3295.585	-1064.0049	511.18506	3696.585	7273.9951	1697.1851	12759.585	1681.9951	8053.1851	5372.585	3743.9951	3125.6401	13564.27	5015.1499	1488.1101	2140.105	-4127.6299	1533.1101	3996.105	1254.3701	13570.11	2260.105	-4285.6299	5308.1104	5489.105	2536.3701	194.44995	235.62988	1327.8252	-532.55005	1867.6299	4158.8252	1774.45	-180.37012	-1567.1748	2662.45	9564.6299	9822.8252	5798.4502	926.62988	8033.8252	4900.75	-739.79004	-1919.6299	11423.75	2328.21	-1421.6299	8215.75	2202.21	6633.3701	6427.1152	1877.6099	10707.76	-1093.8848	11683.609	5752.7598	9541.3604	3831.3149	3393.0947	3381.2649	19760.375	10197.795	395.26489	1446.375	2350.7949	6329.6602	1642.0698	-636.38477	10467.66	2996.0698	10039.615	1201.66	90.069824	445.61523	11088.66	12910.07	9359.6152	1555.66	465.06982	-28.384766	2168.6602	90.069824	321.61523	3585.6602	3193.0698	6587.6152	7354.6602	10584.07	7479.6152	1556.66	2146.0698	3993.6152	921.86499	2916.9551	7339.0801	2380.865	11800.955	7551.0801	2371.4851	12725.32	11185.75	5044.21	7330.5649	1112.6055	7390.21	2766.5649	3608.6055	1104.21	1884.5649	959.60547	1139.21	615.56494	-5008.3945	519.20996	1053.5649	2563.6055	1444.21	830.56494	3528.6055	7486.21	6664.5649	-1693.3945	7555.6948	4500.3604	-1394.355	-1050.3052	2191.3601	7020.645	4438.125	1253.0449	-3.2998047	8372.1152	-2788.6104	1448.4502	8336.1152	-944.61035	7452.4502	2425.115	4853.3896	7499.4502	783.55005	-1651.335	1954.6152	10017.55	3111.665	3441.6152	-1122.45	550.66504	3372.6152	2356.1401	8803.9395	6144.3398	769.14001	1158.9399	4031.3398	1218.14	1804.9399	5656.3398	10985.14	3684.9399	8775.3398	12041.96	148.70508	-2747.8496	1141.96	-1280.2949	7808.1504	9157.96	-1535.2949	-3269.8496	1145.96	-1792.2949	4934.1504	-488.28003	1185.2798	13600.33	-321.28003	6970.2798	9536.3301
1939.8101	11448.314	8237.5049	-512.18994	2074.3149	9092.5049	-200.18994	2425.3149	11333.505	-751.72021	17850.65	7009.9351	3873.2798	4324.6499	10854.936	-1646.7202	717.6499	4964.9351	6049.2798	1859.6499	6560.9351	6632.2998	-1373.8452	-3093.4346	9738.2998	1365.1548	2058.5654	-436.69995	115.15479	3196.5654	-781.69995	-433.84521	-1120.4346	1546.3	11386.154	6883.5654	4546.2998	1819.1548	6184.5654	-462.69995	-308.84521	3709.5654	7362.2998	7234.1548	8019.5654	1642.3	10547.154	2058.5654	7110.2998	-381.84521	-4104.4346	-297.69995	-1.8452148	4226.5654	10733.09	1228.395	-2986.1504	-52.909912	121.39502	-2541.1504	2612.0901	-288.60498	-3159.1504	5059.0898	2219.395	5773.8496	2565.0901	8358.3945	3544.8496	10504.09	1200.395	-3984.1504	2073.0901	8166.395	1159.8496	-1037.9099	-1292.605	-4103.1504	10027.09	4426.395	9985.8496	547.09009	16337.395	3959.8496	7490.0898	5146.395	3613.8496	3220.0698	3825.5098	3193.9805	5240.1001	2416.6499	1046.7246	4462.7148	8133.7051	6813.3398	10532.545	4215.5249	7820.9951	535.54492	1728.5249	7466.9951	722.54492	-113.4751	-2366.0049	805.54492	22806.525	7166.9951	1248.5449	1264.5249	3929.9951	639.54492	-783.4751	-1340.0049	2835.5449	11565.525	4709.9951	701.54492	9756.5254	3699.9951	-138.98999	175.45996	-3641.8555	11200.01	4069.46	3522.1445	1432.01	1677.46	1424.1445	6532.0098	2323.46	-1571.8555	1377.8101	-854.7998	3279.8701	755.81006	5752.2002	7566.8701	1798.5752	-5018.6152	-173.83984	4981.5752	-3611.6152	3508.1602	9820.5752	-1448.6152	11869.16	-2290.4248	-3501.6152	11725.16	9398.5752	4250.3848	12678.16	6921.5752	-2910.6152	8774.1602	195.78491	14421.34	3901.3799	-245.21509	2057.3398	7214.3799	5284.665	6452.895	5782.085	4693.665	26580.895	11334.085	9519.665	4771.895	3951.085	-1194.0649	3019.1401	8396.6445	-1331.0649	2613.1401	7422.645	5161.9351	5941.1401	8933.6445	-645.06494	3012.1401	9218.6445	1296.6201	16186.92	8305.8145	-194.37988	2794.9199	8407.8145	6245.6201	15664.92	11538.814	2556.6201	9688.9199	7829.8149	8466.5898	1747.75	2999.3701	4469.5898	13040.75	6570.3701	861.58997	-1048.25	3181.3701	7786.5898	2073.75	6627.3701	5956.5898	1227.75	1404.3701	9374.1152	3819.9199	3201.2646	8515.7402	2461.1948	4633.5298	1298.1299	1570.8799	5170.3945	3243.1299	16939.879	4192.3945	11185.13	1238.8799	-4700.6055	-137.87012	112.87988	1673.3945	-2898.9502	-170.91016	6785.1152	9170.8047	4706.46	9847.8252	9031.8047	9120.46	7379.8252	1365.9299	-917.08008	7756.0801	12740.93	2434.9199	2908.0801	405.92993	-744.08008	8731.0801	601.92993	9581.9199	6818.0801	2214.9299	9150.9199	2439.0801	-1378.1699	484.13477	6086.6401	2834.8301	5859.1348	7591.6401	5804.8301	4953.1348	6372.6401	-230.52979	-3093.9453	-2266.9502	5393.4702	-1814.9453	1055.0498	2273.21	1775.2451	596.86523	936.20996	14555.245	6656.8652	760.20996	1357.2451	5820.8652	9503.21	3593.2451	7334.8652	1972.21	22194.246	8391.8652	5591.8652	1253.8901	3189.75	-370.13501	58.890137	11815.75	247.59009	9897.3301	2827.4297	751.59009	456.33008	2771.4297	210.59009	19090.33	7397.4297	7891.5898	5480.3301	8841.4297	3414.5901	7651.3301	3071.4297	7672.5898	4179.3301	8796.4297	-1183.3398	-580.875	2227.855	10001.78	14070.27	6047.25	-697.12988	2877.7549	13720.484	670.52002	1389.4648	-1971.9102	3363.52	21556.465	8531.0898	20433.52	9959.4648	11277.09	538.52002	3991.4648	12406.09	505.52002	3302.4648	10552.09	9627.5195	7135.4648	3471.0898	1214.52	1702.4648	6477.0898	4043.2051	16097.055	2203.375	10745.205	-343.94482	-10586.625	-346.79492	902.05518	1985.375	540.20508	-84.944824	-3213.625	7527.96	3690.9399	6178.02	5025.96	4005.9399	7502.02	28.959961	2839.9399	20578.02	3500.96	1653.9399	9251.0195	-902.06494	1718.8799	4600.6504	659.93506	2069.8799	3684.6504	7019.9351	2490.8799	1701.6504	3533.9351	12328.88	2546.6504	853.93506	15548.88	6006.6504	13756.936	4647.8799	-846.34961	5642.9351	741.87988	-5096.3496	-914.06494	5758.8799	-2205.3496	6446.9351	3354.8799	1361.6504	3520.9351	2173.8799	728.65039	1453.6201	-1472.5752	1133.8799	9731.1797	-1305.6055	-349.38477	4850.1797	10884.395	1484.6152	12506.18	-1377.6055	-748.38477	10371.18	-2032.6055	-1231.3848	6466.1797	-2254.6055	1279.6152	7545.165	4461.145	3890.9648	7916.165	5142.145	3529.9648	8663.165	5023.145	5494.9648	-106.58008	12804.755	2561.2197	8605.3555	2484.5601	-1015.6953	5476.6201	2104.0898	1553.4854	4873.6201	4244.0898	1736.4854	4484.6201	3626.0898	8835.4854	5909.355	-1197.0596	-7143.8145	4866.2349	10645.965	3220.165	8121.46	8960.7402	5164.7305	151.7998	11243.725	3531.4404	7872.7998	5240.7251	1829.4404	226.7998	14869.725	3211.4404	543.7998	636.7251	5211.4404	7271.7998	12210.725	3608.4404	-212.62012	592.81494	4738.27	5263.3799	4138.8149	7599.27	252.37988	2056.8149	7890.27	3784.3799	-58.185059	-115.72998	1084.3452	13112.99	4665.6152	1928.3452	10031.99	3717.6152	2533.6499	15660.675	9626.335	7682.8896	18513.846	15822.01	4186.8896	12096.846	8006.0098	2556.8899	13546.846	9414.0098	1827.8899	8326.8457	7171.0098	11038.89	5188.8452	4179.0098	1090.8899	4368.2202	2274.2002	1896.8899	4131.2202	10064.2	2315.8899	10506.221	5548.2002	7365.8896	5397.2202	8827.2002	4752.895	15340.075	1805.665	1599.4451	-296.56006	315.81006	1239.4451	538.43994	3827.8101	11717.445	3107.4399	-748.18994	7689.4453	1578.4399	9923.8105	-239.40479	-1682.665	1890.8252	-914.40479	766.33496	6543.8252	544.59521	-1309.665	1418.8252	2755.5952	1334.335	12583.825	4903.5952	-98.665039	7285.8252	7457.0049	-403.51514	-2238.3301	10539.005	-486.51514	657.66992	8418.0049	1609.4849	7273.6699	10452.59	4915.9702	10365.675	3864.5901	10253.971	4873.6748	8117.1401	2581.46	7769.0801	5320.2354	23841.205	5222.8398	410.23511	393.20508	-3833.1602	9942.29	-14.709961	-657.72998	11267.29	2860.29	8458.2695	1224.29	-1539.71	-802.72998	8248.29	7769.29	6487.27	694.29004	-1813.71	-575.72998	1447.29	-863.70996	-93.72998	1863.29	737.29004	7638.27	5514.29	11654.29	9249.2695	575.29004	641.29004	2830.27	-246.67993	-215.25	9142.7344	1872.3201	6086.75	8605.7344	3955.325	12640.37	9682.4297	6797	3557.03	3748.9746	5064	2909.03	6971.9746	219	2715.03	4823.9746	72	1912.03	-2731.0254	63	1640.03	4316.9746	-66	2442.03	6016.9746	6771	5256.0303	2255.9746	7986.5449	4273.7251	155.10498	738.54492	3107.7251	5845.105	6236.5449	1311.25	91.125	11835.155	2789.7251	377.27979	8202.1553	4099.7251	10692.279	2869.155	9932.7246	8917.2793	-242.28003	506.83496	4479.3198	11088.72	5887.835	6943.3198	-571.28003	1590.835	7477.3198	-640.9751	7383.3599	6587.605	-1802.9751	-695.64014	7812.605	-1323.9751	171.35986	6029.605	10446.025	3311.3599	8811.6055	8936.96	-1177.7651	-428.43994	-1395.04	-298.76514	7803.5601	2260.96	-1197.7651	-316.43994	-889.04004	-1394.7651	7054.5601	1148.635	-441.12012	13410.175	761.63501	6341.8799	6986.1748
[truncated: 937,357 more chars]
