# Supplementary material for: Cochaperones convey the energy of ATP hydrolysis for directional action of Hsp90
Source: Nat Commun. 2024 Jan 17;15:569. doi: 10.1038/s41467-024-44847-6 (PMC10794413; doi:10.1038/s41467-024-44847-6)
Supplement: Supplementary file 6 — Source Data [file 41467_2024_44847_MOESM6_ESM.zip › SourceData_ProteinMeasurements/10_Cdc37_noMut-Hsp90+Hsp90+Ste11+ATP/Dataset2_Cdc37_noMut-Hsp90+Hsp90+Ste11+ATP.txt]

g_g_x37_y32_M130	r_g_x36_y33_M130	r_r_x36_y33_M130	g_g_x46_y48_M130	r_g_x45_y49_M130	r_r_x45_y49_M130	g_g_x63_y42_M130	r_g_x62_y43_M130	r_r_x62_y43_M130	g_g_x37_y10_M131	r_g_x37_y10_M131	r_r_x37_y10_M131	g_g_x50_y42_M131	r_g_x49_y43_M131	r_r_x49_y43_M131	g_g_x11_y14_M131	r_g_x10_y14_M131	r_r_x10_y14_M131	g_g_x8_y73_M131	r_g_x6_y74_M131	r_r_x6_y74_M131	g_g_x33_y44_M131	r_g_x32_y45_M131	r_r_x32_y45_M131	g_g_x34_y83_M131	r_g_x32_y85_M131	r_r_x32_y85_M131	g_g_x46_y42_M131	r_g_x45_y43_M131	r_r_x45_y43_M131	g_g_x20_y30_M132	r_g_x19_y30_M132	r_r_x19_y30_M132	g_g_x56_y5_M132	r_g_x56_y5_M132	r_r_x56_y5_M132	g_g_x82_y147_M132	r_g_x80_y151_M132	r_r_x80_y151_M132	g_g_x26_y94_M132	r_g_x24_y96_M132	r_r_x24_y96_M132	g_g_x58_y32_M132	r_g_x57_y33_M132	r_r_x57_y33_M132	g_g_x73_y14_M132	r_g_x73_y15_M132	r_r_x73_y15_M132	g_g_x57_y128_M132	r_g_x55_y131_M132
10025.965	14766.825	2419.3691	5616.9648	19630.824	2288.3691	15005.965	3872.8252	1821.3691	2609.0947	25471.484	15326.385	6420.0947	29946.484	11727.385	4727.0947	18983.484	16097.385	2508.0947	16572.484	8535.3848	13081.095	14143.484	16757.385	10297.095	7379.4849	10469.385	15314.095	8148.4849	10125.385	3539.7148	27359.715	6683.7598	2224.7148	28640.715	7410.7598	-3482.2852	12986.715	2549.7598	8165.7148	11651.715	10545.76	15783.715	10032.715	10514.76	12884.715	9239.7148	10889.76	6624.7148	5492.7148
2492.8452	21817.914	4185.9551	3956.8452	17460.914	4222.9551	15642.846	5765.915	3755.9551	4811.8252	24911.961	9816.2002	7860.8252	24512.961	12499.2	3965.8252	24032.961	9407.2002	1958.8252	18442.961	7023.2002	9054.8252	13646.96	13470.2	10792.825	7437.96	7786.2002	18903.824	8488.96	6735.2002	7542.3149	29748.75	10856.445	8419.3145	23102.75	16337.445	2991.3149	15376.75	3421.4448	14267.314	6805.75	11586.445	19317.314	8779.75	14646.445	18797.314	6399.75	9209.4453	9142.3145	2831.75
7639.0952	9926.2754	9815.0049	4208.0952	15543.275	9512.0049	14347.096	3126.2754	9880.0049	4562.335	20860.211	16308.885	8018.335	20611.211	12891.885	3012.335	13299.21	6615.8848	226.33496	12097.21	10262.885	12507.335	6793.21	17974.885	7186.335	2070.21	9104.8848	9041.335	4294.21	10434.885	2921.2646	31185.635	14587.155	2191.2646	24093.635	13291.155	-4131.7354	12568.635	2204.1553	9412.2646	6391.6348	9545.1553	12746.265	10060.635	14791.155	17562.266	6355.6348	8379.1553	6683.2646	4056.6348
8984.2246	17009.27	7595.2402	6151.2251	16634.27	8564.2402	14541.225	3333.27	6514.2402	5260.23	23516.684	11427.43	6475.23	24363.684	10628.43	6108.23	19532.684	12855.43	3685.23	11821.685	8799.4297	13207.23	9728.6846	13506.43	11326.23	3238.6846	9193.4297	14299.23	7918.6846	6997.4297	6769.8252	31238.07	14249.91	3998.8252	26699.07	15277.91	-1276.1748	13939.07	4611.9102	9857.8252	9724.0703	9785.9102	16949.824	10750.07	15387.91	18650.824	7912.0698	11522.91	6120.8252	6479.0698
5752.6851	15677.725	6717.0098	3891.6851	19318.725	7407.0098	12526.686	5200.7251	4145.0098	8036.3501	25075.975	16295.245	8226.3496	21351.975	12631.245	8924.3496	18459.975	15795.245	5922.3501	15500.975	8618.2451	14627.35	11078.975	17515.246	13212.35	4129.9746	10880.245	19835.35	4793.9746	9613.2451	5377	25032.109	13744.455	5509	19718.109	16523.455	138	10772.11	4444.4551	12653	1653.1104	7321.4551	20759	3557.1104	13197.455	17168	2563.1104	11693.455	6892	454.11035
411.02979	23184.641	6803.5596	7122.0298	11959.64	6799.5596	12181.029	-71.360352	5329.5596	4226.3701	26633.91	11127.87	7529.3701	25156.91	10734.87	4040.3701	20749.91	15583.87	1947.3701	21636.91	6790.8701	15212.37	14744.91	18756.871	14040.37	5617.9102	7039.8701	14724.37	5269.9102	10653.87	7530.8799	28084.465	11912.225	7214.8799	21401.465	13014.225	749.87988	12399.465	1227.2246	12278.88	4311.4648	8261.2246	19103.879	6185.4648	10453.225	19085.879	4751.4648	8886.2246	8004.8799	1204.4648
1668.0449	19930.41	-261.80469	3607.0449	18181.41	10339.195	15966.045	4594.4102	7306.1953	2128.665	27465.605	10950.45	3159.665	23350.605	8999.4502	2949.665	19248.605	14380.45	2359.665	17401.605	7013.4502	13223.665	14927.605	17351.449	7693.665	5397.605	6938.4502	13809.665	8509.6055	8275.4502	3244.7651	22056.275	11522.575	4807.7651	22151.275	11551.575	-1172.2349	10232.275	1169.5752	713.76514	15076.275	3480.5752	16354.766	6401.2749	9588.5752	16986.766	8258.2754	10865.575	5117.7651	2374.2749
11668.91	3175.1001	-1313.3398	4227.9102	19299.1	6492.6602	12132.91	5128.1001	4955.6602	3781.79	26336.105	12394.255	5866.79	26956.105	14826.255	4526.79	22008.105	13016.255	2250.79	22551.105	6391.2549	10306.79	14426.105	19315.254	8510.79	9565.1055	6998.2549	14911.79	7429.105	8438.2549	9265.4355	24151.781	10883.061	7286.4351	24991.781	13720.061	3605.4351	12389.78	3659.0601	5161.4351	12790.78	7102.0601	22190.436	7924.7803	12304.061	17610.436	4918.7803	12191.061	8902.4355	-329.21973
14203.91	2444.8901	105.66016	3753.9102	13704.891	8510.6602	16522.91	2098.8901	6882.6602	4037.2998	26693.07	13948.029	7387.2998	21867.07	16344.029	5077.2998	19169.07	16716.029	2203.2998	18378.07	11319.029	3497.2998	26729.07	19371.029	11713.3	9899.0703	11561.029	13550.3	8179.0698	12790.029	2594.5952	23806.865	14181.775	3705.5952	23624.865	16872.775	-558.40479	5382.8652	3710.7749	2049.5952	13096.865	9140.7754	17571.596	3135.8652	15535.775	12466.596	4821.8652	11890.775	5478.5952	-470.13477
12506.811	2995.27	2589.6846	6215.8101	18509.27	12374.685	13109.811	3556.27	8008.6846	5730.605	24454.875	16161.346	5971.605	23406.875	13240.346	3657.605	18810.875	14759.346	2088.605	16085.875	8216.3457	5531.605	24025.875	18836.346	12786.605	5232.875	9290.3457	14382.605	6108.875	12200.346	7318.7949	30703.311	7946.0703	7782.7949	25659.311	12522.07	1382.7949	11281.311	606.07031	1629.7949	12664.311	4364.0703	19815.795	5570.3101	10717.07	18467.795	5640.3101	9019.0703	9068.7949	1306.3101
11033.415	442.3999	-915.41016	4304.415	19300.4	9468.5898	13183.415	2596.3999	7754.5898	6332.665	24619.125	11046.52	8666.665	21490.125	9110.5195	5424.665	23373.125	12781.52	4182.665	15728.125	4104.5195	1631.665	21061.125	17319.52	10980.665	7375.125	5798.5195	12701.665	6700.125	9918.5195	3019.7246	26735.801	12910.765	2600.7246	22356.801	16702.766	-2048.2754	14903.8	4057.7646	206.72461	15912.8	9216.7646	13122.725	8903.7998	11485.765	12082.725	7620.7998	9102.7646	5668.7246	5230.7998
14664.36	3065.4448	1649.4951	5717.3604	19437.445	10821.495	12225.36	5383.4448	8010.4951	4388.1201	25060.195	12390.52	6316.1201	24379.195	15030.52	1841.1201	20057.195	11519.52	2130.1201	16238.195	7610.5195	4458.1201	22789.195	17325.52	6549.1201	7044.1948	6008.5195	16098.12	6832.1948	8077.5195	7906.7197	22357.035	10712.455	10145.72	20543.035	11075.455	2635.72	9815.0352	2200.4551	12538.72	2864.0352	6998.4551	18178.721	5827.0352	14136.455	18280.721	4116.0352	9433.4551	9991.7197	1897.0352
13751.221	874.38477	776.2002	5280.2202	15312.385	9481.2002	13110.221	-1041.6152	8436.2002	6083.9702	26718.221	14138.63	8386.9707	23244.221	12810.63	4979.9702	24253.221	15401.63	5517.9702	16505.221	10091.63	6737.9702	24116.221	20431.629	11512.971	7527.2202	8450.6299	17388.971	5439.2202	9120.6299	2574.3701	25215.766	10615.175	1804.3701	26892.766	10915.175	-3996.6299	16603.766	4719.1748	7083.3701	6348.7651	11234.175	13612.37	8493.7656	14282.175	10729.37	8597.7656	9962.1748	4095.3701	7040.7651
10503.165	2889.6401	3530.7852	6172.165	16255.641	9832.7852	13871.165	5864.6401	8769.7852	6876.8198	23280.455	12692.81	13705.82	22849.455	10901.81	4790.8198	20562.455	16039.81	3291.8198	17697.455	6212.8096	8362.8203	20829.455	15578.81	14095.82	5882.4551	11153.81	18533.82	8480.4551	8674.8096	3192.5552	23924.814	7042.8945	4954.5552	23051.814	12035.895	457.55518	15726.814	2778.8945	10557.555	6630.8149	7690.8945	3625.5552	27272.814	11976.895	16208.555	8444.8145	8607.8945	7705.5552	4816.8149
14214.32	3028.1602	3705.6348	5508.3198	18643.16	12465.635	9311.3203	4310.1602	10362.635	3752.7251	27893.914	9609.7148	16812.725	26388.914	10205.715	4994.7251	18267.914	13395.715	2627.7251	17102.914	4569.7148	6518.7251	18069.914	19050.715	8736.7246	2147.915	7782.7148	16101.725	4601.915	7708.7148	4228.7451	24054.465	10684.89	3804.7451	26498.465	15681.89	-1758.2549	12396.465	3643.8896	1105.7451	19612.465	7634.8896	5059.7451	19609.465	13377.89	17615.746	6362.4648	8805.8896	7934.7451	3655.4648
15632.91	215.7002	-6586.4648	8610.9102	18220.699	2970.5352	15258.91	1318.7002	3339.5352	3154.1748	32490.545	6795.2451	9765.1748	27468.545	5285.2451	4783.1748	25176.545	11961.245	1017.1748	20770.545	4894.2451	4626.1748	25545.545	14003.245	10238.175	6809.5449	4977.2451	10439.175	7184.5449	6007.2451	3736.4302	22972.76	8855.5654	5335.4302	19436.76	9709.5654	-1002.5698	12738.76	49.56543	10694.43	4588.7598	7493.5654	5976.4302	14156.76	12461.565	18997.43	6920.7598	7981.5654	6313.4302	2738.7598
13275.97	4502.3052	396.00488	6394.9697	16209.305	12304.005	11203.97	3604.3052	9747.0049	1619.7852	27418.1	9275.8398	15058.785	18399.1	9051.8398	3067.7852	15080.1	11421.84	386.78516	13680.1	5224.8398	5498.7852	13603.1	13512.84	5315.7852	-4.9003906	6863.8398	13667.785	-432.90039	7711.8398	6612.8848	22996.039	7828.5498	6115.8848	20624.039	11361.55	8061.8848	2362.04	-2800.4502	11007.885	4155.04	9233.5498	3944.8848	21917.039	11149.55	18622.885	5021.04	5474.5498	7573.8848	2735.04
17902.176	3856.5752	-6406.3154	6581.1748	22587.574	4266.6846	15672.175	5202.5752	109.68457	6700.2002	21172.879	9071.29	10866.2	21189.879	8073.29	4886.2002	18349.879	14005.29	12.200195	16160.88	7307.29	13864.2	5360.8799	17814.289	9924.2002	6084.8799	8840.29	17316.199	5426.8799	10549.29	4502.4648	18838.039	13745.465	3874.4648	20607.039	9903.4648	6150.4648	-1687.96	-1215.5352	11060.465	3291.04	8948.4648	839.46484	18262.039	14290.465	15240.465	1956.04	9455.4648	8436.4648	-1342.96
10899.235	2002.5049	-3135.3203	5942.2354	15777.505	9646.6797	13653.235	4928.5049	4371.6797	7281.73	23469.039	12862.846	10655.73	18649.039	14861.846	8599.7305	17897.039	16573.846	5932.73	12758.04	10495.846	16081.73	7073.04	18325.846	13862.73	2527.04	11782.846	20986.73	3591.04	12673.846	1258.0649	19018.66	11705.245	2230.0649	23290.66	11965.245	2859.0649	-205.33984	856.24512	10284.064	5682.6602	8701.2451	14388.064	19717.66	13923.245	3895.0649	17699.66	7096.2451	3353.0649	2445.6602
1844.4851	668.09521	-8172.7441	4768.4854	17064.096	1215.2559	14212.485	2982.0952	-1397.7441	5950.3652	21127.145	11559.8	9406.3652	23446.145	10703.8	8241.3652	14145.145	15595.8	4058.3652	15532.145	5806.7998	15255.365	8817.1445	15179.8	12826.365	4968.145	5697.7998	19284.365	6912.145	11085.8	1595.4697	22864.48	7704.3203	733.46973	23578.48	8821.3203	696.46973	-1263.52	-3719.6797	5347.4697	5777.48	6278.3203	-401.53027	20751.48	13120.32	270.46973	14927.48	5090.3203	4587.4697	1641.48
3048.05	2725.0098	5220.1748	6225.0498	20962.01	15985.175	16737.051	8178.0098	13238.175	4864.2749	23857.496	10374.665	2452.2749	22369.496	10144.665	5643.2749	15142.495	8701.665	1157.2749	18966.496	7118.665	13200.275	6363.4951	14157.665	7529.2749	5494.4951	5264.665	-1154.7251	37248.496	11612.665	4628.77	30298.984	8750.125	4210.77	26269.984	14139.125	8099.77	2655.9849	-1776.875	10426.77	8794.9844	6990.125	3027.77	24312.984	10456.125	6193.77	18171.984	9418.125	6706.77	4280.9849
634.26514	2184.2202	1395.29	4461.2651	17914.221	10238.29	9867.2656	10961.221	10823.29	4426.71	21063.061	7094.7646	6148.71	19736.061	6242.7646	8898.71	11347.061	9808.7646	2439.71	17993.061	-456.23535	15339.71	5113.0601	9056.7646	8771.71	9383.0605	3916.7646	13270.71	3630.0601	4718.7646	4837.6899	24915.516	8249.335	3614.6899	18976.516	13109.335	6137.6899	-2497.4854	-1564.665	7928.6899	1264.5146	5461.335	208.68994	18922.516	13858.335	3904.6899	12714.515	9740.335	7168.6899	1270.5146
648.98999	393.43506	-673.125	5555.9902	16983.436	10425.875	2824.99	19616.436	7019.875	6387.375	19116.629	6129.7949	5720.375	19338.629	6355.7949	9039.375	8133.6299	6765.7949	4590.375	15762.63	2323.7949	16233.375	4936.6299	9754.7949	8100.375	5960.6299	1468.7949	16991.375	7472.6299	7418.7949	6631.3398	28657.66	8117.5596	5150.3398	23724.66	9263.5596	6266.3398	677.66016	-3461.4404	12026.34	5579.6602	7706.5596	3835.3398	20798.66	10431.56	7395.3398	22607.66	8435.5596	9178.3398	2865.6602
1094.4551	350.94482	2471.1504	5265.4551	15925.945	10536.15	3570.4551	21037.945	8246.1504	7795.8252	27244.379	7990.3447	8806.8252	20253.379	6674.3447	8867.8252	13886.38	6974.3447	5372.8252	14787.38	4518.3447	15770.825	7619.3799	10506.345	3228.825	15135.38	3952.3447	16066.825	6536.3799	4387.3447	7540.145	19314.859	12220.035	6290.145	21873.859	14462.035	7644.145	412.85986	361.03516	9685.1445	4039.8599	8347.0352	2906.145	22711.859	17238.035	5668.145	14558.859	10191.035	9592.1445	1491.8599
1434.125	913.08496	-106.43457	4330.125	19126.086	8039.5654	3261.125	20400.086	6589.5654	6105.5298	23801.414	14622.6	7063.5298	27205.414	12593.6	6225.5298	20691.414	14481.6	2116.5298	15466.415	10868.6	11549.529	5165.415	16554.6	1088.5298	16693.414	6820.6001	13099.529	6173.415	8709.5996	5165.0049	15703.984	8009.5898	2088.0049	24334.984	11655.59	4179.0049	248.98486	-2883.4102	9301.0049	3360.9849	6328.5898	1783.0049	19397.984	10983.59	1261.0049	19821.984	7486.5898	5814.0049	893.98486
361.72021	-2295.1602	-4606.4648	4675.7202	17765.84	6096.5352	4163.7202	14646.84	4330.5352	5335.3149	23514.016	11256.755	12404.314	25100.016	15929.755	5836.3149	19274.016	17155.754	3271.3149	14338.016	11511.755	8590.3145	7145.0151	21351.754	4435.3149	13375.016	8504.7549	18354.314	5417.0151	11181.755	9348.2598	16565.025	9744.3906	6152.2598	25914.025	14191.391	7971.2598	2096.0249	-753.60986	13849.26	3201.0249	7625.3901	5128.2598	26362.025	14436.391	6900.2598	20701.025	10497.391	8356.2598	4667.0249
2218.3501	225.43506	-399.16504	5295.3501	20181.436	5362.835	1327.3501	20907.436	3057.835	5855.9951	22801.859	14762.045	8672.9951	22708.859	10703.045	7147.9951	19392.859	12404.045	4854.9951	15736.859	9747.0449	13510.995	7127.8599	20441.045	6139.9951	13183.859	6212.0449	17059.996	8485.8594	12316.045	5229.1152	13880.345	9242.4453	5576.1152	20769.344	11230.445	4935.1152	-3954.6553	-810.55469	8491.1152	326.34473	8476.4453	3726.1152	17594.344	10854.445	3186.1152	12240.345	9842.4453	8272.1152	-848.65527
-709.45508	246.3252	-1642.4551	2091.5449	15858.325	9733.5449	2139.5449	22250.324	6378.5449	6544.0449	27819.254	10532.795	9509.0449	24146.254	8612.7949	5474.0449	23700.254	14953.795	4031.0449	15291.255	8015.7949	12287.045	5150.2549	17241.795	5056.0449	15280.255	8504.7949	15721.045	6745.2549	9942.7949	7318.3701	17883.314	10698.94	4475.3701	24026.314	12589.94	8162.3701	1767.3149	-3216.0596	11404.37	3456.3149	8235.9404	11315.37	14279.314	11125.94	6228.3701	16893.314	7173.9404	8773.3701	1950.3149
-4519.4053	1877.54	-4038.5	-325.40527	19694.539	6526.5	2950.5947	18671.539	5177.5	5346.8198	20501.279	9020.1602	8059.8198	22479.279	6196.1602	6255.8198	19332.279	14138.16	4108.8198	16236.279	4413.1602	16231.82	5680.2798	14703.16	3858.8198	16450.279	3415.1602	14937.82	4078.2798	5545.1602	6132.8701	22762.346	5403.6504	5225.8701	22029.346	5903.6504	5764.8701	943.34521	-7221.3496	10815.87	4638.3452	4750.6504	17479.871	9144.3457	6317.6504	7806.8701	13464.346	418.65039	5049.8701	2580.3452
785.09009	2387.2998	1008.8047	4057.0901	19908.301	11080.805	1964.0901	19895.301	7271.8047	6311.4102	24168.475	12044.18	4798.4102	24111.475	9930.1797	4047.4102	23790.475	13627.18	2009.4102	15962.475	8487.1797	13752.41	6748.4751	18627.18	3208.4102	16625.475	7641.1797	14021.41	4367.4751	8925.1797	4164.1548	13866.895	6364.7402	5365.1548	19489.895	6621.7402	3077.1548	-1927.105	-5804.2598	6302.1548	2403.895	5908.7402	14087.154	5471.895	10253.74	363.15479	17184.895	6157.7402	6967.1548	813.89502
1881.98	2995.4702	-1390.4854	5763.98	15521.471	7529.5146	1145.98	24193.471	5431.5146	7380	21577.375	12923.58	8313	20787.375	13403.58	7682	18916.375	11985.58	2580	15523.375	8820.5801	16217	5601.375	14329.58	4098	16593.375	9392.5801	17998	2181.375	6928.5801	8160.7852	17612.795	9087.585	5816.7852	22284.795	8564.585	6884.7852	979.79492	-2171.415	9064.7852	2742.7949	5936.585	17070.785	7660.7949	12371.585	7600.7852	15862.795	8286.585	7368.7852	3675.7949
-826.60498	-2993.6445	-5279.3555	7203.395	12810.355	2820.6445	499.39502	20281.355	-1697.3555	8862.5957	19453.406	11230.915	7315.5952	18104.406	6389.915	4636.5952	15795.405	10826.915	3478.5952	10775.405	7230.915	13264.596	1974.4053	20867.914	3627.5952	9122.4053	3943.915	15189.596	1186.4053	7048.915	4912.27	15622.436	10084.09	5610.27	19920.436	9665.0898	5171.27	2742.4351	-885.91016	7886.27	5916.4351	6433.0898	15554.27	9294.4355	9848.0898	3762.27	18907.436	5748.0898	6246.27	4385.4351
1645.3	342.59521	449.30469	4886.2998	18038.596	11379.305	4628.2998	15738.596	7277.3047	8605.1602	25717.754	15588.52	16762.16	22083.754	10847.52	9630.1602	21197.754	13411.52	11131.16	4407.7549	9336.5195	15785.16	9502.7549	17036.52	7266.1602	15951.755	8813.5195	21081.16	10528.755	10407.52	5948.4502	20634.461	4794.7852	6664.4502	20915.461	7596.7852	7434.4502	2589.46	-6099.2148	11503.45	5639.46	5929.7852	19191.449	4557.46	10387.785	4871.4502	18260.461	1290.7852	7604.4502	3644.46
-1097.2949	-42.259766	-2334.0195	3832.7051	17586.74	6634.9805	1321.7051	20873.74	4198.9805	5627.1001	27816.75	10811.785	7798.1001	23900.75	9613.7852	4215.1001	19083.75	12178.785	13000.1	5695.75	4576.7852	12511.1	8154.75	16129.785	2139.1001	18795.75	6370.7852	14342.1	5058.75	7015.7852	4135.8301	17676.939	7130.4805	5136.8301	21905.939	14833.48	6230.8301	1443.9399	-2530.5195	11988.83	4400.9399	5072.4805	15394.83	5079.9399	10772.48	2707.8301	23472.939	8410.4805	5811.8301	4326.9399
2152.9351	1023.7148	4088.8252	7087.9351	18313.715	10924.825	4768.9351	16681.715	10028.825	8938.1445	23986.15	10792.35	7799.145	26217.15	14441.35	6742.145	18492.15	9042.3496	13990.145	6409.1499	7016.3496	16242.145	4846.1499	20818.35	6325.145	14535.15	7303.3496	19240.145	5018.1499	7887.3496	3576.4004	14006.135	9268.9404	3251.4004	19769.135	13804.94	2804.4004	1130.1348	-2658.0596	7800.4004	1981.1348	6252.9404	13299.4	4702.1348	12450.94	11232.4	5188.1348	7261.9404	3635.4004	695.13477
1940.6399	3247.3149	-2248.9805	7555.6396	18070.314	8701.0195	943.63989	22469.314	4085.0195	2957.2852	27421.775	14278.875	5842.2852	22047.775	9294.875	4939.2852	22151.775	11411.875	10302.285	3134.7749	8094.875	11270.285	7409.7749	15627.875	1585.2852	13919.775	3058.875	17761.285	8250.7754	8421.875	5749.8599	16294.57	9545.6699	8077.8599	17143.57	12699.67	4967.8599	731.56982	-541.33008	11261.859	5295.5698	8483.6699	21512.859	5190.5698	10625.67	13706.859	6517.5698	6161.6699	7633.8599	4719.5698
2.4199219	-2599.5254	1062.3203	3895.4199	13889.475	10012.32	1078.4199	16753.475	10345.32	2639.8701	26890.449	10433.73	17594.871	5583.4502	220.73047	6010.8701	22501.449	9889.7305	11484.87	4375.4502	9038.7305	12447.87	5304.4502	18265.73	1721.8701	15975.45	6067.7305	18975.871	7617.4502	7869.7305	4420.52	13644.325	6867.5898	4644.52	12944.325	8238.5898	4539.52	-3367.6748	-5973.4102	11112.52	805.3252	4583.5898	14188.52	1473.3252	9382.5898	12874.52	1273.3252	4983.5898	7168.52	1973.3252
-1441.0352	-1566.6797	2762.6396	4235.9648	15403.32	9345.6396	1279.9648	18364.32	7527.6396	4470.1851	24737.891	15607.805	15477.186	2676.8901	3517.8052	4442.1851	21786.891	11458.805	11197.186	3519.8901	9679.8047	12114.186	5552.8901	18833.805	3037.1851	17089.891	10263.805	18592.186	5412.8901	10276.805	7249.2852	20807.35	8748.1348	4803.2852	27058.35	10393.135	6815.2852	1896.3501	-1692.8652	11850.285	5144.3501	5972.1348	19085.285	5248.3501	11054.135	15649.285	7299.3501	6200.1348	6676.2852	4372.3501
882.93506	-1240.2998	1013.8047	6002.9351	16204.7	7672.8047	10289.936	12025.7	8638.8047	5600.2349	28085.371	8000.3203	16510.234	1839.3701	-2145.6797	5578.2349	20532.371	12400.32	10011.234	2378.3701	4690.3203	12834.234	8380.3701	10937.32	3991.2349	12747.37	5018.3203	15931.234	6596.3701	5922.3203	5774.355	23587.84	11655.145	6311.355	23796.84	5654.145	6010.355	1061.8398	847.14502	2311.355	3304.8398	11535.145	15373.355	8129.8398	13661.145	18064.355	4629.8398	10245.145	7337.355	6129.8398
1201.3149	1942.875	-673.98047	5102.3149	17047.875	9835.0195	14879.314	5570.875	7282.0195	2301.5952	23772.68	12736.555	16865.596	2175.6802	2497.5552	3140.5952	22190.68	16309.555	10935.596	2694.6802	14484.555	11493.596	6021.6802	18752.555	-519.40479	14193.68	8727.5547	15437.596	5471.6802	12345.555	3859.2349	17268.746	14032.7	9827.2344	-222.25488	2789.7002	-72.765137	-1514.2549	1440.7002	-2027.7651	825.74512	11467.7	11819.234	6445.7451	11998.7	10534.234	5201.7451	12738.7	4256.2349	427.74512
1510.6951	1172.52	-61.31543	7150.6953	17106.52	6760.6846	11736.695	4581.52	9645.6846	6959.6099	22925.164	7053.1299	17084.609	-2317.835	-3288.8701	6004.6099	12527.165	8163.1299	11551.609	-263.83496	8841.1299	15396.609	394.16504	12412.13	3539.6099	11960.165	7291.1299	16485.609	1993.165	7034.1299	2370.3501	20146.779	10158.675	16607.35	3295.7798	-544.3252	4851.3501	886.77979	-1697.3252	1028.3501	2881.7798	7945.6748	14769.35	6836.7798	11828.675	2923.3501	21590.779	7160.6748	8259.3496	5181.7798
-10.774902	-3945.7998	820.73047	6101.2251	15737.2	8642.7305	13646.225	-320.7998	8011.7305	5187.875	19524.746	8943.0049	16556.875	143.74512	-1108.9951	3927.875	13943.745	9882.0049	9261.875	216.74512	9303.0049	13030.875	4032.7451	12520.005	3936.875	12851.745	3217.0049	13729.875	2679.7451	6600.0049	7557.27	23612.525	7697.3154	13940.27	848.5249	146.31543	5411.27	-367.4751	-2571.6846	2108.27	3375.5249	7497.3154	16824.27	10243.525	13264.315	3144.27	20690.525	11137.315	7237.27	3855.5249
301.13501	1113.1152	-2839.3652	5427.1348	19036.115	8035.6348	11767.135	3814.1152	2786.6348	4110.8701	20898.1	9893.6797	18985.871	3628.0996	1022.6797	4147.8701	14198.1	12126.68	10106.87	989.09961	10429.68	12501.87	3008.0996	15692.68	820.87012	10635.1	7042.6797	11098.87	2525.0996	10292.68	7423.7852	14170.85	-3211.04	13151.785	669.8501	-4682.04	4707.7852	308.8501	-6075.04	2330.7852	968.8501	3264.96	20563.785	7580.8501	8348.96	7671.7852	11851.85	5436.96	7560.7852	1748.8501
-1927.6001	-243.44531	-2144.3301	6350.3999	18680.555	9015.6699	11240.4	-627.44531	8412.6699	3258.4502	27236.68	11297.766	14585.45	3738.6802	610.76514	3360.4502	19003.68	13391.766	8280.4502	5078.6802	10934.766	11595.45	7983.6802	16170.766	-935.5498	3674.6802	7555.7651	-604.5498	3939.6802	11453.766	19901.051	2398.1699	2088.5552	13348.05	1268.1699	3116.5552	7113.0498	66.169922	211.55518	5084.0498	3088.1699	8079.5552	24394.051	4908.1699	9504.5547	8771.0498	14822.17	10174.555	10315.05	3604.1699
310.6499	220.2998	1141.7051	5523.6499	22413.301	12313.705	13184.65	4811.2998	7945.7051	4986.8848	25635.92	6927.9854	17145.885	3245.9199	-3437.0146	5295.8848	17972.92	8188.9854	10151.885	2901.9199	4892.9854	16034.885	6995.9199	9546.9854	1161.885	59.919922	3734.9854	3244.885	790.91992	2886.9854	13814.68	2352.1899	2127.5098	9210.6797	1879.1899	5350.5098	6622.6802	1591.1899	1587.5098	1591.6802	2047.1899	7941.5098	23549.68	10436.189	11588.51	4188.6802	18030.189	14549.51	9767.6797	4922.1899
-420.56006	392.31006	583.76953	3599.4399	20388.311	10268.77	11493.439	1854.3101	7526.7695	6970.1851	21799.904	8499.8447	18371.186	3520.9048	-1657.1553	5748.1851	19530.904	11529.845	13350.186	5473.9048	7700.8447	15193.186	6115.9048	13316.845	2496.1851	1682.9048	3561.8447	3430.1851	4092.9048	3516.8447	18554.436	2355.8052	1139.9048	13106.436	562.80518	3397.9048	5706.4351	1203.8052	-1564.0952	3918.4351	1238.8052	8889.9043	22470.436	5151.8052	13955.904	3132.4351	16691.805	14173.904	9043.4355	2335.8052
-477.74023	1171.48	-162.88965	4471.2598	17673.48	13427.11	12334.26	5007.48	7376.1104	2913.3252	25967.73	10285.404	12637.325	5499.73	2405.4048	3123.3252	22903.73	12026.404	8852.3252	5729.73	9907.4043	8560.3252	7666.73	20762.404	-2380.6748	5670.73	8253.4043	-590.6748	5024.73	9857.4043	9260.1855	3096.98	-548.70508	7146.1851	2922.98	346.29492	2501.1851	87.97998	-1378.7051	-696.81494	3190.98	8257.2949	11284.186	25100.98	8339.2949	3045.1851	18926.98	8835.2949	5992.1851	4632.98
759.54492	1576.625	-10780.895	4779.5449	22237.625	-198.89453	14590.545	4276.625	-3824.8945	6475.1802	24498.205	8844.7148	15815.18	1845.2051	2261.7148	4754.1802	19525.205	13916.715	11562.18	2148.2051	9906.7148	6039.1802	3674.2051	16694.715	173.18018	-102.79492	8560.7148	1968.1802	492.20508	8898.7148	14948.005	192.82031	1191.3555	8589.0049	-1862.1797	1437.3555	4885.0049	-1544.1797	-899.64453	603.00488	-160.17969	8133.3555	2368.0049	40289.82	9779.3555	8276.0049	12977.82	11034.355	7049.0049	1556.8203
933.79492	-737.64014	998.13965	5378.7949	19719.359	11914.14	13456.795	4156.3599	9083.1396	3745.6348	23535.949	6427.415	13949.635	3904.9502	-250.58496	3864.6348	21432.949	13521.415	7841.6348	5075.9502	7657.415	-1321.3652	6129.9502	16568.414	-1065.3652	2102.9502	11270.415	198.63477	2047.9502	11006.415	15283.01	2686.355	-8.2304688	9974.0098	2650.355	-979.23047	6916.0098	1049.355	-3055.2305	2465.01	2685.355	6258.7695	5182.0098	36760.355	9761.7695	16302.01	7032.355	11195.77	8969.0098	6858.355
1777.885	1121.79	510.38477	5788.8848	22381.789	13349.385	15505.885	5230.79	7418.3848	7773.3149	22109.83	10555.715	18469.314	5577.8301	-1541.2852	8017.3149	19175.83	8870.7148	14885.314	5582.8301	8108.7148	1949.3149	2333.8301	15547.715	2943.3149	1675.8301	7052.7148	3929.3149	1455.8301	9088.7148	14168.21	1768.1299	1988.3799	10722.21	1785.1299	400.37988	1740.21	88.129883	341.37988	185.20996	1908.1299	10563.38	1836.21	33976.129	11820.38	5274.21	16434.129	8627.3799	5914.21	1059.1299
1906.8149	-1019.665	-1787.8945	6037.8149	23047.336	8775.1055	13394.814	3362.335	4092.1055	3693.125	24503.76	10100.955	16524.125	3835.7598	-2153.0449	3423.125	22150.76	12624.955	12381.125	4761.7598	10186.955	1004.125	3745.7598	11158.955	1251.125	2539.7598	7020.9551	1292.125	2728.7598	9336.9551	16042.13	3650.04	-1055.2305	10486.13	5128.04	-1018.2305	4049.1299	3186.04	-1468.2305	847.12988	5016.04	6312.7695	3046.1299	39625.039	9703.7695	9577.1299	17846.039	9826.7695	7193.1299	3706.04
-401.12012	-797.3252	-2167.1846	3685.8799	18700.676	7093.8154	13047.88	1585.6748	7471.8154	1159.7798	21301.824	11747.1	13773.779	452.8252	1160.1001	4126.7798	15089.825	15160.1	8443.7793	3439.8252	11237.1	514.77979	2344.8252	19302.1	-981.22021	356.8252	9761.0996	1584.7798	347.8252	11316.1	15406.175	887.6001	283.55957	13632.175	1297.6001	-389.44043	5155.1748	-836.3999	-1606.4404	1206.1748	3224.6001	9886.5596	3618.1748	34370.602	12250.56	9431.1748	11321.6	10979.56	7791.1748	1122.6001
-1366.0801	2112.6948	2138.3901	4506.9199	22747.695	15903.391	13922.92	4238.6948	8794.3906	4961.9551	24895.555	8661.5801	18359.955	4613.5552	-1884.4199	6489.9551	23850.555	10376.58	12527.955	4184.5552	6581.5801	843.95508	5698.5552	12524.58	1410.9551	1460.5552	5532.5801	1964.9551	2334.5552	8212.5801	14784.01	1589.585	2840.8999	11290.01	2757.585	1737.8999	3398.0098	1316.585	806.8999	-55.990234	3729.585	8739.9004	3142.0098	36662.586	10904.9	11083.01	4374.585	7678.8999	6230.0098	4362.585
-341.3252	453.96484	250.45996	4378.6748	22564.965	12676.46	11165.675	2242.9648	7920.46	3920.6499	23481.199	7958.2402	16656.65	2947.2002	1010.2402	4930.6499	21991.199	16155.24	9421.6504	3523.2002	13663.24	802.6499	3815.2002	11325.24	610.6499	1430.2002	6316.2402	284.6499	2544.2002	8382.2402	13258.3	376.5	571.51465	14401.3	1180.5	-900.48535	5948.2998	-105.5	-1681.4854	1293.2998	1473.5	8299.5146	2054.2998	31150.5	8124.5146	14935.3	4910.5	9398.5146	14059.3	2083.5
1820.48	136.00977	1010.8555	5044.48	20315.01	12956.855	12730.48	3740.0098	9930.8555	3027.8901	24642.025	7981.7803	15730.891	3624.0249	-661.21973	3552.8901	16780.025	10919.78	9376.8906	3005.0249	7342.7803	409.89014	3993.0249	13838.78	-107.10986	689.0249	8321.7803	-64.109863	-987.9751	9071.7803	16490.785	2493.4351	442.96973	15585.785	2562.4351	-1005.0303	5341.7852	1339.4351	-3112.0303	2098.7849	3180.4351	8065.9697	5302.7852	38537.434	7688.9697	14006.785	7085.4351	6305.9697	7591.7852	2869.4351
2125.585	1604.7852	-7751.2852	6013.585	24024.785	4295.7148	13486.585	6974.7852	1472.7148	4556.1899	23081.004	10377.92	21033.189	134.00488	-4275.0801	5756.1899	14016.005	12312.92	13233.189	2121.0049	4049.9199	2058.1899	2748.0049	8644.9199	2134.1899	-1262.9951	3919.9199	1620.1899	-402.99512	4818.9199	11720.285	100.85986	2699.7051	11359.285	1225.8599	2727.7051	3831.2852	-1583.1401	-276.29492	-1447.7148	1558.8599	11740.705	2523.2852	29387.859	13724.705	13871.285	2934.8599	9638.7051	4219.2852	361.85986
266.1748	-528.48486	3304.835	5464.1748	17073.516	12237.835	10702.175	2611.5151	9345.835	3342.9351	23586.85	6610.5947	16560.936	3598.8501	-1225.4053	4340.9351	23372.85	8009.5947	7855.9351	2814.8501	7638.5947	-413.06494	3345.8501	13100.595	-1966.0649	1404.8501	5741.5947	-1044.0649	2011.8501	7875.5947	12740.285	3510.8452	1868.1499	12072.285	4163.8452	2305.1499	3575.2852	3668.8452	563.1499	-485.71484	3310.8452	10437.15	1539.2852	41657.844	10790.15	15637.285	7424.8452	10842.15	6585.2852	4728.8452
2276.1101	710.33984	2228.6904	6204.1104	19038.34	10831.69	13481.11	6106.3398	11220.69	4032.2651	24413.426	11873.48	13713.266	2361.4248	954.47998	11642.266	3973.4248	3328.48	-831.73486	-687.5752	11954.48	-1046.7349	1109.4248	15808.48	-894.73486	87.424805	11402.48	-770.73486	1756.4248	10494.48	10512.915	1088.6802	2112.6299	13421.915	1955.6802	1948.6299	3852.915	-1136.3198	95.629883	1974.915	2056.6802	10172.63	5106.915	29976.68	11141.63	15342.915	4636.6802	9823.6299	7836.915	2967.6802
413.77002	-4260.2051	-2723.9805	7050.77	12102.795	9527.0195	13982.77	1158.7949	6772.0195	10874.535	2449.415	731.91016	10581.535	2818.415	1684.9102	8614.5352	1794.415	2889.9102	-2873.4648	403.41504	12383.91	-3051.4648	2326.415	15997.91	-3038.4648	592.41504	8601.9102	-1712.4648	2189.415	11786.91	281.89014	1941.395	1024.5352	10317.891	4053.395	901.53516	5245.8901	1156.395	-201.46484	1304.8901	3587.395	13186.535	6357.8901	30650.395	11106.535	15624.891	6443.395	9411.5352	7796.8901	5004.395
-375.18994	1225.0298	-3181.3047	1395.8101	22246.029	5392.6953	10594.811	3038.0298	2020.6953	15108.34	4706.2949	-2091.2354	14643.34	3990.2949	-871.23535	13411.34	1707.2949	-2026.2354	476.33984	-737.70508	6112.7646	700.33984	3683.2949	12590.765	-329.66016	988.29492	4503.7646	-734.66016	1494.2949	4675.7646	466.04004	850.93018	-844.83496	13601.04	1963.9302	-1642.835	4072.04	1749.9302	-566.83496	563.04004	1763.9302	9121.165	4902.04	32427.93	9755.165	14991.04	6656.9302	9021.165	10648.04	2874.9302
-168.17505	260.1748	-3358.2246	4746.8252	20068.176	7624.7754	13135.825	4960.1748	6660.7754	12180.92	4456.125	3979.2651	15725.92	4682.125	3017.2651	6650.9199	2112.125	3756.2651	-2086.0801	1887.125	12860.266	-1915.0801	6528.125	17149.266	-775.08008	3590.125	14416.266	-1030.0801	3697.125	9317.2656	-1460.9648	907.79004	2649.6802	12174.035	2540.79	2330.6802	3372.0352	248.79004	-22.319824	642.03516	452.79004	14767.68	7542.0352	21143.789	19629.68	11528.035	3439.79	9103.6797	6328.0352	3417.79
1381.0349	2641.3848	1003.2549	4834.0352	17289.385	14014.255	9741.0352	7768.3848	9967.2549	17174.51	2323.8452	1220.9502	17118.51	738.84521	2819.9502	16510.51	1948.8452	4168.9502	9760.5098	590.84521	12715.95	951.50977	5130.8452	17274.949	2254.5098	-311.15479	10522.95	2501.5098	456.84521	10695.95	741.81494	1589.0801	1286.5151	12364.814	3210.0801	2729.5151	4168.8149	1583.0801	-149.48486	2885.8149	3476.0801	9460.5156	9647.8145	29308.08	14788.516	3108.8149	3437.0801	12175.516	10294.814	6191.0801
1358.345	-1037.9902	-2794.9053	5858.3447	22593.01	9275.0947	13220.345	4946.0098	7607.0947	16928.76	2839.2549	-1134.7549	18718.76	-58.745117	2752.2451	15614.76	394.25488	3914.2451	8047.7598	2399.2549	10621.245	1898.76	4440.2549	16423.246	805.76001	-511.74512	10414.245	2280.76	2016.2549	7988.2451	-844.99512	-2129.7646	1335.7251	12093.005	-269.76465	1577.7251	3310.0049	-3042.7646	-671.2749	-169.99512	-764.76465	12245.725	9100.0049	17546.234	11364.725	1762.0049	876.23535	9867.7246	6013.0049	592.23535
1076.2549	-497.9502	334.74512	5232.2549	19369.051	9105.7451	15710.255	3959.0498	4435.7451	17156.496	5135.2998	3065.2798	15096.495	4346.2998	4050.2798	14814.495	3313.2998	3718.2798	8652.4951	5917.2998	12254.279	1935.4951	7026.2998	18541.279	-242.50488	2318.2998	11637.279	1970.4951	5985.2998	18137.279	-702.38477	546.18994	-3226.9053	12996.615	2914.1899	-3210.9053	3036.6152	762.18994	-4493.9053	1599.6152	1244.1899	8236.0947	7108.6152	10976.189	8781.0947	2267.6152	3426.1899	4088.0947	7236.6152	4756.1899
1679.6001	1263.9551	-3899.335	4866.6001	21137.955	5593.665	13872.6	4869.9551	5811.665	18835.26	2496.7852	1087.8154	19426.26	3955.7852	-904.18457	14160.26	1450.7852	810.81543	10942.26	4402.7852	8027.8154	1692.26	5053.7852	17223.816	2200.26	2655.7852	4220.8154	3703.26	3117.7852	9641.8154	-3521.9102	1448.0352	-6462.8604	8300.0898	3855.0352	-5378.8604	440.08984	2407.0352	-8111.8604	-3277.9102	4377.0352	3453.1396	3190.0898	7566.0352	4189.1396	-3341.9102	4284.0352	4028.1396	3106.0898	5143.0352
1089.1299	1154.625	2745.9751	5332.1299	23355.625	12367.975	10730.13	4893.625	10846.975	14000.516	4236.1748	-3112.7754	14541.516	5161.1748	-3796.7754	12445.516	1649.1748	-4459.7754	6392.5151	4084.1748	6182.2246	-1654.4849	8037.1748	12544.225	-2390.4849	2004.1748	4746.2246	-23.484863	2411.1748	2847.2246	1665.5149	-1747.5049	307.8252	14411.515	-394.50488	-1103.1748	6023.5146	-1402.5049	-2048.1748	2727.5149	144.49512	8346.8252	6529.5146	1675.4951	9607.8252	2387.5149	154.49512	4793.8252	7215.5146	1409.4951
1548.855	-1549.2402	-1059.8252	6906.855	19951.76	8581.1748	11172.855	2736.7598	4751.1748	17480.061	2231.4351	525.20996	17246.061	3637.4351	681.20996	13369.061	513.43506	-538.79004	11547.061	4865.4351	8759.21	2419.0601	4370.4351	13732.21	3409.0601	396.43506	8739.21	3684.0601	4150.4351	8721.21	-2065.6201	1277.54	-2422.4551	14132.38	4524.54	-411.45508	2868.3799	2708.54	-1932.4551	-413.62012	2891.54	7128.5449	8206.3799	7858.54	9265.5449	639.37988	4014.54	8826.5449	4160.3799	4156.54
745.84497	989.71484	-5041.2002	5959.8447	26216.715	6891.7998	11512.845	3633.7148	4212.7998	15938.865	2106.1699	718.26953	15529.865	1931.1699	64.269531	13934.865	-910.83008	-121.73047	10376.865	1394.1699	9565.2695	1490.8652	343.16992	13661.27	-40.134766	-72.830078	6947.2695	-118.13477	1901.1699	11980.27	480.26514	-2352.3301	222.46973	17317.266	-825.33008	-407.53027	3882.2651	-977.33008	-1091.5303	1923.2651	-524.33008	5707.4697	13506.266	1716.6699	12196.47	1836.2651	-720.33008	10383.47	9041.2656	-596.33008
2284.7949	-2275.125	-4016.7646	4983.7949	18522.875	4843.2354	13053.795	3986.875	3672.2354	17637.016	3481.6152	-2645.4346	13295.016	5189.6152	-1865.4346	12549.016	2267.6152	-1367.4346	9708.0156	2719.6152	6276.5654	-255.98486	4727.6152	13215.565	-62.984863	3101.6152	5425.5654	695.01514	2263.6152	7617.5654	-1702.0049	-2591.9102	466.125	8707.9951	-1863.9102	-108.875	2808.9951	-1821.9102	-384.875	-898.00488	-683.91016	9852.125	9383.9951	2441.0898	12333.125	-165.00488	-113.91016	9043.125	5714.9951	-140.91016
2061.7351	1546.5952	465.83984	13279.735	8293.5957	11214.84	12269.735	7520.5952	6144.8398	10105.564	1560.1201	-3924.7549	14833.564	1864.1201	-2606.7549	10118.564	-843.87988	-3967.7549	9008.5645	277.12012	3727.2451	-42.435059	2291.1201	10728.245	-938.43506	-962.87988	4055.2451	-477.43506	-73.879883	2680.2451	1507.23	104.0249	-4215.79	12364.23	4063.0249	-6121.79	4831.23	1475.0249	-4770.79	1389.23	3169.0249	5803.21	7461.23	6945.0249	6766.21	1378.23	2170.0249	7993.21	8394.2305	2442.0249
71.594971	2677.3799	-2892.1055	15075.595	6532.3799	9332.8945	14310.595	5840.3799	4424.8945	13012.05	4893.3398	-1266.5654	13862.05	4950.3398	-2394.5654	12300.05	2832.3398	-3430.5654	5810.0498	5186.3398	5401.4346	-1759.9502	8780.3398	13558.435	-1745.9502	2446.3398	5648.4346	-1821.9502	3331.3398	5427.4346	286.54492	-3748.3701	1088.2349	13478.545	1005.6299	-260.76514	3543.5449	-1672.3701	43.234863	485.54492	534.62988	6773.2349	6922.5449	2509.6299	12044.234	1479.5449	-329.37012	7817.2349	7019.5449	1170.6299
350.06006	718.70996	-1129.3096	12482.061	10604.71	10201.69	12933.061	5307.71	5370.6904	17263.324	4540.4351	-3614.8447	15137.325	5198.4351	-1227.8447	13497.325	2435.4351	-4219.8447	10829.325	4061.4351	4870.1553	-1057.6748	4814.4351	11403.155	-1205.6748	1626.4351	3971.1553	641.3252	2681.4351	7203.1553	-2114.8999	417.0752	2657.6548	11474.1	2284.0752	2973.6548	2602.1001	2372.0752	-112.34521	-450.8999	3241.0752	12702.654	4137.1001	20282.074	14919.654	-1216.8999	3234.0752	10643.654	-655.8999	12530.075
404.80493	3638.2998	843.63965	13504.805	8198.2998	12852.64	12985.805	3425.2998	8706.6396	16603.629	5351.2549	-3097.7754	16594.629	4568.2549	-4138.7754	13787.63	1746.2549	-1584.7754	11578.63	3205.2549	5454.2246	786.62988	2892.2549	10810.225	1972.6299	2760.2549	2071.2246	2734.6299	313.25488	4527.2246	1940.95	-1060.5698	2708.3301	13869.95	1466.4302	-187.66992	6300.9502	-87.569824	-423.66992	2292.95	2007.4302	11627.33	12931.95	5930.4302	13630.33	5094.9502	1370.4302	8239.3301	3167.95	10192.43
130.06494	-2693	960.29004	10241.064	4796	10378.29	13770.064	2208	9333.29	11837.625	2866.5898	524.57031	14976.625	3308.5898	-1805.4297	11307.625	2246.5898	-1359.4297	6447.625	3868.5898	7855.5703	-286.375	2898.5898	16119.57	-1273.375	1576.5898	5396.5703	-208.375	3214.5898	7701.5703	-1534.2202	-995.23486	-3157.3047	17127.779	1725.7651	1842.6953	2279.7798	-1321.2349	-2982.3047	-375.22021	1020.7651	9259.6953	5435.7798	5092.7651	10680.695	-527.22021	2032.7651	7603.6953	-825.22021	11675.766
1410.3101	-251.5498	-760.18457	11977.311	4649.4502	11299.815	13365.311	4673.4502	9512.8154	17813	1707.0498	118.125	17575	3932.0498	-34.875	13118	2440.0498	478.125	9389	3436.0498	9458.125	988	3276.0498	15361.125	1055	1214.0498	9650.125	1445	2566.0498	14822.125	616.38501	46.850098	-2488.6348	14455.385	3759.8501	-705.63477	5933.3848	-315.1499	-3358.6348	1318.385	311.8501	10269.365	7539.3848	4628.8501	9438.3652	3371.385	2238.8501	7389.3652	2023.385	13131.85
1222.04	-736.56494	3308.585	12913.04	6401.4351	14037.585	13502.04	3222.4351	12120.585	17310.676	4267.5552	3088.3599	16149.675	5791.5552	2425.3599	12331.675	4359.5552	3971.3599	9740.6748	4978.5552	9633.3594	1215.6748	4276.5552	18713.359	493.6748	3689.5552	10450.359	1766.6748	4063.5552	8407.3594	-584.04004	1385.395	-83.535156	11132.96	3559.395	15.464844	4252.96	2302.395	-548.53516	1157.96	3469.395	9071.4648	6768.96	6691.395	11436.465	620.95996	4530.395	11848.465	2893.96	9949.3945
2795.8501	-1487.0596	2843.9351	13933.85	3794.9404	15344.936	13462.85	2101.9404	8811.9355	12224.165	2191.2202	685.47021	19551.164	4981.2202	894.47021	14929.165	2228.2202	2708.4702	9875.165	2625.2202	9091.4707	-1198.835	4944.2202	14076.471	-779.83496	491.22021	8858.4707	-923.83496	2205.2202	9185.4707	1091.6951	757.04004	-740.41992	15347.695	2303.04	-473.41992	5739.6953	662.04004	-2203.4199	2531.6951	3036.04	8152.5801	7168.6953	8859.04	9668.5801	1525.6951	2797.04	8220.5801	4168.6953	9670.04
-3717.2695	-4059.7998	-555.625	8956.7305	3364.2002	6244.375	10297.73	1660.2002	4999.375	16932.27	4676.3999	2446.3701	15392.27	2553.3999	2895.3701	13092.27	3263.3999	5055.3701	13000.27	2717.3999	9954.3701	1296.27	6660.3999	18786.371	1361.27	1174.3999	7907.3701	2356.27	2962.3999	7996.3701	882.09009	-2472.585	-3938.5352	16204.09	311.41504	-3575.5352	8781.0898	-3446.585	-3801.5352	3196.0901	-176.58496	7085.4648	12860.09	4367.415	10894.465	2932.0901	-854.58496	3754.4648	7279.0898	6747.415
-342.62012	2425.2852	-1053.1797	10687.38	9015.2852	10009.82	13039.38	6374.2852	4834.8203	12730.77	5476.7349	221.54492	14142.77	3976.7349	1546.5449	10344.77	2768.7349	2099.5449	7091.77	4238.7349	10891.545	339.77002	4738.7349	15676.545	776.77002	3515.7349	8204.5449	-309.22998	2040.7349	9463.5449	-211.59497	1803.5098	-43.424805	15487.405	3519.5098	984.5752	7490.4053	1635.5098	888.5752	1894.405	4653.5098	10073.575	8801.4053	7858.5098	12354.575	658.40503	5482.5098	7495.5752	758.40503	11454.51
1672.165	-99.52002	-4095.5303	12340.165	5874.48	7515.4697	15974.165	4026.48	3401.4697	17756.855	2632.6699	2698.1548	15928.855	2612.6699	1196.1548	14440.855	2121.6699	1879.1548	9978.8555	1896.6699	11256.154	1056.855	3554.6699	18426.154	404.85498	647.66992	8961.1543	2439.855	2207.6699	9362.1543	2144.7151	805.7749	-722.28027	14673.715	1790.7749	-962.28027	8455.7148	2057.7749	-660.28027	2534.7151	1253.7749	9522.7197	9534.7148	5431.7749	13665.72	2607.7151	1987.7749	8178.7197	4654.7148	11673.775
1422.4399	-1811.4902	142.34473	13827.439	3132.5098	6939.3447	14014.439	4383.5098	5008.3447	13982.695	2893.5498	-1607.4199	15990.695	3852.5498	-826.41992	13798.695	1979.5498	-1417.4199	7318.6948	1775.5498	6379.5801	11.694824	5674.5498	14477.58	504.69482	3121.5498	8448.5801	770.69482	2290.5498	10621.58	-1417.0752	1859.4302	4712.5249	11962.925	3832.4302	4292.5249	4669.9248	2894.4302	838.5249	-1515.0752	4142.4302	10858.525	5700.9248	5047.4302	18726.525	-22.075195	4088.4302	12292.525	2198.9248	8883.4297
-382.94482	2945.2051	-710.08496	10999.055	5017.2051	9591.915	12604.055	7640.2051	6299.915	14155.295	3537.6348	134.71973	16587.295	4908.6348	-1521.2803	14072.295	2256.6348	2973.7197	10152.295	4923.6348	10703.72	465.29492	5995.6348	12608.72	1090.2949	2007.6348	6987.7197	800.29492	1730.6348	6445.7197	-450.21484	1629.3198	-691.58008	12406.785	3004.3198	1648.4199	5484.7852	2172.3198	0.41992188	851.78516	2759.3198	8566.4199	8893.7852	6107.3198	9947.4199	842.78516	4948.3198	4246.4199	3680.7852	9193.3203
1513.425	-1111.46	945.40527	12023.425	6683.54	11403.405	14286.425	4222.54	10692.405	16262.325	2469.3799	-1490.8496	19668.324	1287.3799	-1010.8496	15809.325	619.37988	-1067.8496	9937.3252	543.37988	6007.1504	1226.325	3378.3799	13753.15	3801.325	1492.3799	8047.1504	1293.325	1381.3799	7312.1504	-5903.5498	751.75488	3802.25	8255.4502	6446.7549	1895.25	-594.5498	1701.7549	753.25	-4755.5498	4514.7549	8993.25	4115.4502	6418.7549	16623.25	-3796.5498	2731.7549	11146.25	-3879.5498	11986.755
2143.2251	-76.439941	4896.5352	11343.225	5040.5601	14239.535	13114.225	5871.5601	10565.535	16532.961	1736.3901	-66.240234	16297.96	2145.3901	-550.24023	15826.96	1702.3901	-398.24023	10498.96	1488.3901	11915.76	2567.96	3370.3901	15535.76	3533.96	654.39014	7961.7598	3570.96	-10.609863	6489.7598	-396.47021	-3388.625	2003.2002	14822.529	203.375	635.2002	4628.5298	-2025.625	-1311.7998	543.52979	1890.375	8783.2002	5901.5298	10070.375	10747.2	-211.47021	-1432.625	6439.2002	1327.5298	9630.375
626.97998	-80.154785	463.63477	11730.98	4159.8452	12394.635	13479.98	3184.8452	7326.6348	16386.115	1904.085	1999.2549	15958.115	2507.085	2649.2549	13416.115	414.08496	3503.2549	6369.1152	263.08496	10117.255	1071.1152	4284.085	16418.254	-38.884766	-503.91504	9743.2549	427.11523	-156.91504	11483.255	-629.6748	1095.1401	619.19043	12281.325	4158.1401	705.19043	3433.3252	2103.1401	-3184.8096	2304.3252	3178.1401	8854.1904	10294.325	5924.1401	11661.19	1166.3252	4182.1401	7311.1904	4163.3252	7525.1401
-274.14502	-157.39014	-601.73535	11089.855	5405.6099	9685.2646	12078.855	3585.6099	6144.2646	16275.43	1968.7251	335.46973	14757.43	4825.7251	-613.53027	10179.43	879.7251	-243.53027	9913.4297	1327.7251	8773.4697	696.43018	3489.7251	16885.469	406.43018	2159.7251	6933.4697	925.43018	2153.7251	8714.4697	-354.49023	2139.7051	895.0249	16445.51	3065.7051	603.0249	3691.5098	1818.7051	-1274.9751	1153.5098	3802.7051	7260.0249	11438.51	6800.7051	14084.025	724.50977	3275.7051	7804.0249	3925.5098	7253.7051
710.44507	1253.0049	-1820.5352	12551.445	6197.0049	7331.4648	9834.4453	3660.0049	4222.4648	15474.266	-1472.9248	-3661.2852	13186.266	1208.0752	-3764.2852	2118.2651	-1314.9248	-3187.2852	6815.2651	45.075195	7810.7148	-687.73486	269.0752	11057.715	-1250.7349	-1852.9248	6269.7148	9.2651367	-527.9248	5140.7148	-2113.3149	1308.7002	-563.56982	10461.686	2454.7002	187.43018	3133.6851	1815.7002	332.43018	-429.31494	3191.7002	8291.4297	9214.6855	6826.7002	12744.43	-1708.3149	2715.7002	7778.4302	2211.6851	10359.7
2496.895	-251.97021	774.37012	6667.895	15020.029	11224.37	14507.895	5426.0298	9078.3701	15828.195	4213.7549	-5741.9854	17940.195	3224.7549	-4063.9854	11730.195	3089.7549	-4168.9854	8721.1953	3586.7549	5300.0146	1496.1951	7120.7549	9025.0146	963.19507	2413.7549	3227.0146	1990.1951	1479.7549	4402.0146	1701.3799	1840.4199	2075.6401	16798.379	5466.4199	2048.6401	7702.3799	1693.4199	-844.35986	962.37988	4314.4199	8404.6406	10632.38	5080.4199	15319.641	1520.3799	4117.4199	6887.6401	4798.3799	10002.42
882.95996	502.11523	-2595.3203	3456.96	15326.115	4743.6797	13500.96	4846.1152	3232.6797	13934.375	2205.1699	893.66992	16325.375	2481.1699	-1272.3301	13822.375	1428.1699	1050.6699	7800.375	2175.1699	9477.6699	713.375	5143.1699	15322.67	704.375	1058.1699	6722.6699	686.375	1292.1699	10647.67	-2925.9448	284.2002	-1826.2754	8258.0547	237.2002	-1274.2754	3342.0552	1282.2002	-3591.2754	-2713.9448	1608.2002	10046.725	10138.055	5837.2002	9270.7246	-2023.9448	1193.2002	3397.7246	702.05518	5850.2002
418.57495	1369.73	1965.9502	5738.5752	18223.73	9809.9502	12329.575	4738.73	10264.95	16682.436	3605.1099	-1592.2803	17514.436	4738.1099	148.71973	12177.436	1573.1099	-914.28027	9179.4355	2101.1099	8857.7197	1368.4351	4843.1099	16295.72	1798.4351	3086.1099	6979.7197	1829.4351	957.10986	6515.7197	-175.31982	-657.9502	-954.39453	1477.6802	-634.9502	-1453.3945	4174.6802	18.049805	-2018.3945	1449.6802	683.0498	7479.6055	12536.68	5322.0498	10852.605	2215.6802	1678.0498	3624.6055	8235.6797	3861.0498
-264.25488	88.689941	-2018.2354	4564.7451	21928.689	14139.765	12870.745	6951.6899	5074.7646	16177.24	1878.3652	1041.1499	16642.24	2451.3652	2961.1499	-105.75977	1880.3652	3123.1499	7809.2402	2224.3652	11048.15	724.24023	5174.3652	16657.15	1792.2402	2284.3652	9990.1504	2919.2402	2474.3652	11266.15	-135	-311.54004	2510.5249	-1466	-549.54004	2176.5249	3640	1452.46	1118.5249	866	1476.46	9014.5254	11796	2660.46	17382.525	1541	2992.46	8336.5254	2896	2575.46
1062.4199	-1478.4702	3035.4248	5251.4199	17966.529	7629.4248	13194.42	3386.5298	8112.4248	16144.45	529.06494	-777.125	17934.449	1357.0649	-1185.125	2136.45	-708.93506	-205.125	7842.4502	696.06494	6113.875	1642.45	4197.0649	13659.875	527.44995	-1013.9351	7856.875	1437.45	-196.93506	9662.875	-8.2348633	-624.2998	-2584.3154	1070.7651	592.7002	-3462.3154	5957.7651	-1376.2998	-3249.3154	787.76514	622.7002	7542.6846	12294.766	5618.7002	9379.6846	1430.7651	1826.7002	1417.6846	5515.7651	1506.7002
1169.7749	-2694.0898	-180.90527	2491.7749	10818.91	8692.0947	11041.775	2937.9102	7802.0947	16816.785	3254.7251	-1186.3252	14237.785	5826.7251	-1953.3252	294.78516	2670.7251	-286.3252	8051.7852	3823.7251	6540.6748	579.78516	6600.7251	12742.675	-56.214844	4515.7251	6389.6748	1931.7852	1756.7251	5301.6748	-2400.6948	2272.6299	-1216.5098	-3016.6948	601.62988	644.49023	3490.3052	1878.6299	-676.50977	-1215.6948	3441.6299	7095.4902	8383.3047	7609.6299	12009.49	-1970.6948	3583.6299	5672.4902	5762.3052	3661.6299
304.1499	713.85498	-373.53516	10232.15	4775.855	8805.4648	12894.15	5324.855	4170.4648	16024.641	1880.8599	201.90479	14013.641	5649.8599	1206.9048	-1349.3599	-786.14014	-154.09521	7941.6401	1867.8599	8032.9048	-523.35986	2728.8599	13947.904	175.64014	785.85986	10462.904	738.64014	1941.8599	9551.9043	726.1499	1609.8999	1983.4751	-852.8501	3219.8999	560.4751	8034.1499	1381.8999	1114.4751	93.149902	3539.8999	12796.475	7532.1499	13701.9	16841.475	661.1499	3743.8999	7000.4751	7889.1499	2858.8999
2954.5349	555.5752	1313.29	12845.535	5023.5752	12635.29	14518.535	4965.5752	9738.29	12784.855	1840.6948	1405.9048	16640.855	5483.6948	305.90479	-242.14502	990.69482	1077.9048	7084.855	2297.6948	13372.904	-401.14502	3357.6948	17163.904	-436.14502	789.69482	10228.904	162.85498	610.69482	11921.904	1370.835	-1735.2949	-2824.9746	1195.835	-1290.2949	-1355.9746	7227.835	-2628.2949	-2976.9746	3642.835	-1290.2949	4905.0254	10805.835	9796.7051	7320.0254	2878.835	-1326.2949	3640.0254	8966.835	1167.7051
333.78491	699.58496	-1696.7998	2137.7849	4286.585	7160.2002	13675.785	5436.585	3306.2002	1051.8999	2017.4751	240.80518	14721.9	4261.4751	-760.19482	768.8999	-938.5249	487.80518	8938.9004	2862.4751	12116.805	1022.8999	3874.4751	14403.805	1582.8999	1820.4751	11707.805	1066.8999	3741.4751	8925.8047	-2781.29	-1730.75	742.95508	-2420.29	-967.75	1185.9551	2499.71	7.25	1313.9551	-1741.29	562.25	10561.955	6950.71	3738.25	14731.955	299.70996	1090.25	6798.9551	5699.71	2581.25
1650.3149	695.74023	1192.0449	2250.3149	2373.7402	13694.045	15815.314	5833.7402	12871.045	-1277.0898	-1296.4902	-173.03516	15625.91	544.50977	-235.03516	-627.08984	-1803.4902	2476.9648	8255.9102	1535.5098	9857.9648	-399.08984	2020.5098	17668.965	-883.08984	-771.49023	9074.9648	2996.9102	1382.5098	10235.965	-3088.5898	154.9248	-1061.5352	-3654.5898	441.9248	-1300.5352	2329.4102	1596.9248	-3087.5352	-565.58984	1130.9248	6437.4648	4815.4102	11710.925	14456.465	-2308.5898	1563.9248	3270.4648	4107.4102	2740.9248
46.39502	1540.9199	2882.5449	240.39502	3225.9199	14964.545	8913.3945	11134.92	12502.545	969.93506	-1344.7852	3495.9102	18393.936	796.21484	2417.9102	1232.9351	-1287.7852	753.91016	10475.936	285.21484	12191.91	698.93506	1875.2148	17395.91	1223.9351	-73.785156	7447.9102	1766.9351	161.21484	9857.9102	1657.76	1698.8398	-1135.625	1202.76	1447.8398	-1640.625	6009.7598	479.83984	-592.625	1659.76	2258.8398	9662.375	11338.76	11410.84	11893.375	3084.76	4306.8398	3183.375	8623.7598	3697.8398
380.67993	636.9248	506.56006	1732.6799	2785.9248	10100.561	15221.68	5124.9248	7551.5601	650.2251	-1424.8599	-2247.5303	15565.225	-247.85986	-944.53027	-643.7749	-920.85986	-2284.5303	6366.2251	2191.1401	5077.4697	-107.7749	3934.1401	14086.47	1063.2251	-878.85986	4908.4697	906.2251	-322.85986	7084.4697	-262.47021	-241.18994	3260.3501	-1324.4702	-522.18994	2376.3501	2090.5298	1096.8101	1283.3501	-390.47021	1692.8101	11593.35	6704.5298	6992.8101	15935.35	1123.5298	11510.811	7502.3501	5721.5298	3218.8101
-3111.7598	2309.5449	21.410156	-1221.7598	2408.5449	10063.41	9422.2402	8612.5449	9653.4102	-1644.0049	398.29492	-2759.8301	12410.995	6033.2949	-1384.8301	-2466.0049	1480.2949	343.16992	5481.9951	4328.2949	9503.1699	-1931.0049	4958.2949	11327.17	-2180.0049	2290.2949	5018.1699	-2325.0049	3089.2949	7223.1699	-803.08984	557.58496	-2322.8203	-545.08984	1843.585	-3827.8203	3522.9102	805.58496	-5308.8203	-769.08984	2090.585	6139.1797	8373.9102	5589.585	11017.18	1469.9102	3075.585	38.179688	6067.9102	2612.585
-211.02002	720.8999	1525.625	307.97998	2246.8999	9871.625	8541.9805	3924.8999	10389.625	2592.4551	2349.855	412.93018	18043.455	3213.855	-96.069824	889.45508	-262.14502	1992.9302	10375.455	2729.855	10207.93	1717.4551	4366.855	17610.93	2010.4551	2116.855	933.93018	1102.4551	2827.855	9604.9297	1129.355	-725.22021	541.49512	704.35498	-641.22021	1736.4951	5907.355	-327.22021	-1182.5049	2196.355	1001.7798	10216.495	10738.355	3416.7798	14447.495	2679.355	-617.22021	4712.4951	10865.355	1015.7798
-1465.3799	896.4751	-736.40039	-860.37988	1999.4751	6836.5996	12179.62	6084.4751	2250.5996	-1026.6201	-1177.6948	-1222.875	13540.38	734.30518	-504.875	-1220.6201	-2777.6948	-979.875	6846.3799	1327.3052	8468.125	-575.62012	3014.3052	14986.125	-1896.6201	81.305176	-944.875	-277.62012	-423.69482	10243.125	380.06494	176.1499	-400.18018	431.06494	171.1499	279.81982	5790.0649	1530.1499	-1488.1802	121.06494	2417.1499	10057.82	8224.0645	3056.1499	13680.82	434.06494	2705.1499	5670.8198	9483.0645	2252.1499
-2289.9248	404.89502	-3004.3447	-1076.9248	1745.895	7149.6553	9580.0752	5683.895	3874.6553	756.91504	-538.77002	1037.665	13856.915	3883.23	1165.665	2311.915	-194.77002	3477.665	11686.915	2289.23	12511.665	1687.915	2346.23	17206.664	1254.915	1718.23	1517.665	1365.915	1295.23	9681.665	995.28003	26.185059	-2642.1797	774.28003	-834.81494	-1890.1797	7195.2803	-832.81494	-4120.1797	1426.28	1255.1851	7393.8203	7662.2803	10691.186	8168.8203	2103.28	1143.1851	2755.8203	9806.2803	619.18506
965.54004	-562.44482	75.224609	1764.54	2439.5552	8772.2246	12396.54	3539.5552	8842.2246	1961.9099	1717.915	-2105.1748	17671.91	4319.915	-1152.1748	1639.9099	-653.08496	-2677.1748	11411.91	1645.915	7235.8252	875.90991	3887.915	16745.824	2156.9099	2801.915	-990.1748	2469.9099	2561.915	6784.8252	-1282.8398	901.625	-565.95508	-1893.8398	2201.625	-893.95508	3304.1602	600.625	-1283.9551	-788.83984	2830.625	10714.045	6491.1602	6225.625	13836.045	720.16016	2585.625	3947.0449	6668.1602	2808.625
897.81494	1919.02	-2635.6699	-64.185059	6109.02	5264.3301	12049.814	8468.0195	5044.3301	886.20508	4168.4448	61.825195	18237.205	4880.4448	1069.8252	-67.794922	944.44482	315.8252	9461.2051	2324.4448	11864.825	967.20508	5321.4448	16177.825	596.20508	4670.4448	2532.8252	774.20508	4013.4448	6621.8252	416	1398.7852	2577.915	184	1933.7852	3267.915	3852	2292.7852	2949.915	907	2753.7852	10706.915	5920	13086.785	14984.915	-46	2159.7852	9296.915	9570	3531.7852
2166.9751	1436.0698	1803.7598	1143.9751	3519.0698	11864.76	15538.975	3526.0698	6845.7598	-1450.5	3014.3901	1343.73	18013.5	4290.3901	1561.73	-1469.5	1706.3901	2381.73	8368.5	1373.3901	11595.73	-511.5	5900.3901	15555.73	-1751.5	3434.3901	4110.73	238.5	3377.3901	13266.73	-57.669922	546.91016	-2522.8154	-37.669922	-161.08984	-3528.8154	5377.3301	1774.9102	-4092.8154	1559.3301	2962.9102	4261.1846	6871.3301	4722.9102	10939.185	802.33008	1199.9102	136.18457	8359.3301	3440.9102
527.16992	692.54492	-2017.2354	1632.1699	2355.5449	8051.7646	14511.17	5200.5449	5404.7646	-1017.0049	3154.5049	-1942.1201	13142.995	4483.5049	-1118.1201	-1547.0049	1114.5049	-1885.1201	6868.9951	3513.5049	8105.8799	-762.00488	3504.5049	15253.88	-1221.0049	3410.5049	-1506.1201	-801.00488	1661.5049	8093.8799	-1366.9951	652.26514	-2946.6055	-1731.9951	266.26514	-1874.6055	2588.0049	670.26514	-3440.6055	140.00488	1731.2651	6113.3945	7697.0049	11972.266	9440.3945	349.00488	1396.2651	2317.3945	6810.0049	3418.2651
2009.665	-116.0752	-1834.6445	1339.665	1296.9248	6882.3555	12890.665	3572.9248	9238.3555	1322.7	477.8999	-1100.5	13254.7	2986.8999	-977.5	1867.7	-989.1001	-48.5	8573.7002	2556.8999	11040.5	580.69995	2698.8999	14861.5	819.69995	1741.8999	2310.5	1040.7	-77.100098	10403.5	-698.61523	682.10498	-3670.7197	-2283.6152	-25.89502	-3126.7197	2945.3848	278.10498	-2718.7197	-1641.6152	2513.105	7376.2803	6441.3848	3345.105	10521.28	-1903.6152	1935.105	1637.2803	7111.3848	2063.105
621.31494	2623.79	898.10986	2643.3149	3719.79	11707.109	14027.314	5970.79	8998.1094	463.12012	857.06982	-3510.8496	15704.12	2081.0698	-1921.8496	721.12012	999.06982	-211.84961	10875.12	2380.0698	7128.1504	519.12012	2734.0698	13490.15	1465.1201	4027.0698	-1847.8496	1799.1201	3073.0698	7433.1504	-1366.9502	-1540.8901	-1173.3945	-500.9502	-2399.8901	-1553.3945	4807.0498	-1301.8901	-2094.3945	-1.9501953	-1398.8901	10087.605	8515.0498	3225.1099	11358.605	37.049805	-208.89014	4191.6055	5766.0498	1993.1099
331.33496	886.10986	-742.24023	1309.335	4601.1099	10076.76	12131.335	5195.1099	7602.7598	-1331.27	958.625	1383.8999	13966.73	3339.625	3225.8999	-1003.27	-339.375	1936.8999	7897.73	1960.625	10323.9	-2090.27	6229.625	18214.9	-35.27002	740.625	3747.8999	-1200.27	1578.625	13638.9	1180.375	896.96484	-5021.2598	-127.625	896.96484	-5048.2598	4329.375	1397.9648	-4760.2598	1540.375	3084.9648	3672.7402	8838.375	5394.9648	8261.7402	583.375	3204.9648	-2509.2598	7466.375	4090.9648
529.51489	1584.0151	-3538.7051	1723.5149	4297.0151	7405.2949	13250.515	5595.0151	6056.2949	500.31494	-921.81006	-3766.085	20624.314	2498.1899	-3401.085	-571.68506	-1938.8101	-2062.085	9111.3145	1769.1899	5053.915	-112.68506	820.18994	10741.915	-672.68506	334.18994	-2162.085	-256.68506	507.18994	4514.915	151.1748	1457.2549	-2412.6104	-1277.8252	991.25488	-2058.6104	4200.1748	1156.2549	-3395.6104	-297.8252	2917.2549	8594.3896	6905.1748	7954.2549	7924.3896	94.174805	2256.2549	3570.3896	6702.1748	2070.2549
-111.33008	786.94482	-3478.3447	858.66992	3725.9448	6022.6553	12881.67	4124.9448	668.65527	-473.2998	1741.0649	-2653.0547	15944.7	1069.0649	-2260.0547	-49.299805	578.06494	-937.05469	11496.7	2061.0649	6933.9453	-222.2998	3894.0649	16280.945	503.7002	4595.0649	-1654.0547	3108.7002	764.06494	4313.9453	-12006.664	1528.1548	843.09521	-14216.664	2361.1548	2372.0952	-6856.6641	2261.1548	20.095215	-9574.6641	2701.1548	8196.0957	-4807.6641	9833.1543	14209.096	-10713.664	2265.1548	7838.0952	-2223.6641	2547.1548
-1262.77	468.8999	-1741.7998	-1520.77	3262.8999	10041.2	9922.2305	4388.8999	5894.2002	1230.05	586.90479	3003.0352	16028.05	1660.9048	2092.0352	1303.05	-1791.0952	2627.0352	8978.0498	1217.9048	14375.035	1704.05	2768.9048	17939.035	2121.05	3679.9048	4840.0352	2844.05	755.90479	10017.035	-1664.2402	-718.19482	-290.9751	-1650.2402	828.80518	-193.9751	4520.7598	1954.8052	-1672.9751	649.75977	1084.8052	6942.0249	7768.7598	7460.8052	14556.025	-107.24023	1251.8052	3636.0249	9081.7598	2243.8052
55.125	51.759766	-397.5752	1293.125	2636.7598	11980.425	13168.125	3783.7598	6997.4248	1554.615	-975.12012	-1379.3496	12812.615	171.87988	-1455.3496	529.61499	-1182.1201	539.65039	6963.6152	711.87988	7120.6504	911.61499	3052.8799	10954.65	377.61499	2159.8799	420.65039	835.61499	287.87988	7838.6504	-1534.9702	-7.75	-4740.2803	-1300.9702	-361.75	-3613.2803	1831.0298	909.25	-5442.2803	-1198.9702	444.25	3619.7197	6386.0298	4314.25	7454.7197	-643.97021	1075.25	-2224.2803	5765.0298	2602.25
-1421.6499	519.66504	-1817.9004	-250.6499	2843.665	8238.0996	13028.35	4446.665	5889.0996	-2379.3799	2100.085	-1746.3252	-2404.3799	2071.085	-1188.3252	-2669.3799	1083.085	-256.3252	7292.6201	3402.085	10655.675	-2278.3799	5624.085	14565.675	-1711.3799	2990.085	-27.325195	-1759.3799	3729.085	5654.6748	1675.21	-648.95508	2740.4702	899.20996	-384.95508	1377.4702	5763.21	-725.95508	103.47021	2230.21	698.04492	10712.471	9294.21	2746.0449	15826.471	2530.21	1834.0449	8369.4707	7924.21	4028.0449
2719.6899	-2029.2354	-473.33496	805.68994	-165.23535	9365.665	13941.689	2298.7646	8477.665	668.69995	-117.99023	-1539.0195	1322.7	-10.990234	-1697.0195	1067.7	-1221.9902	-676.01953	9226.7002	1564.0098	8558.9805	2095.7	3755.0098	19009.98	1828.7	3209.0098	-614.01953	723.69995	1946.0098	9127.9805	-855.28516	-1834.1948	72.865234	-1375.2852	-1402.1948	-606.13477	5015.7148	-1874.1948	-996.13477	179.71484	534.80518	6755.8652	11342.715	3214.8052	12474.865	-284.28516	974.80518	4839.8652	5535.7148	1188.8052
-735.40479	1470.5952	992.78516	-885.40479	2009.5952	11529.785	13545.596	5870.5952	8618.7852	789.25	-2214.6846	-3175.9004	32.25	-227.68457	-1044.9004	1122.25	-2156.6846	13.099609	10397.25	1311.3154	5684.0996	1243.25	1188.3154	17317.1	449.25	-310.68457	-410.90039	-158.75	-23.68457	7996.0996	1393.8601	-16.345215	-512.4502	1083.8601	-26.345215	-2052.4502	5628.8604	95.654785	-3501.4502	1410.8601	1266.6548	6629.5498	7926.8604	8292.6543	8990.5498	1055.8601	1800.6548	4266.5498	7392.8604	837.65479
2067.855	-737.87012	-1547.6602	896.85498	-1537.8701	11366.34	14973.855	1579.1299	5783.3398	1788.5701	588.9751	-769.33984	565.57007	-1303.0249	-1358.3398	-156.42993	-1785.0249	-1889.3398	9317.5703	1237.9751	8329.6602	-6.4299316	1811.9751	14313.66	1193.5701	1433.9751	-248.33984	5.5700684	1641.9751	9682.6602	86.425049	-1474.21	-149.14502	526.42505	-1330.21	-912.14502	4638.4248	208.79004	-939.14502	2264.425	1566.79	9361.8555	10116.425	8044.79	14654.855	3418.425	1157.79	2612.855	11273.425	1070.79
-3626.4448	1721.4302	-2808.835	-2636.4448	2618.4302	6829.165	11626.555	6158.4302	5085.165	2942.9299	619.33984	3146.5752	2610.9299	-201.66016	2956.5752	2450.9299	-1035.6602	2014.5752	10454.93	1164.3398	10778.575	2198.9299	3956.3398	17468.574	3107.9299	1645.3398	3136.5752	2334.9299	1747.3398	13094.575	819.39014	296.41016	-3845.1055	-389.60986	-91.589844	-4718.1055	5763.3901	671.41016	-5124.1055	1722.3901	3359.4102	4748.8945	9029.3906	4853.4102	11310.895	1390.3901	1110.4102	2059.8945	8542.3906	3274.4102
421.03516	-795.56006	-58.915039	3528.0352	2142.4399	12282.085	12943.035	3793.4399	9378.085	2173.47	4256.48	-707.65039	1876.47	1309.48	886.34961	786.46997	1658.48	220.34961	11185.47	5031.48	6028.3496	1179.47	5078.48	15426.35	2606.47	3558.48	452.34961	2058.47	3050.48	6456.3496	-1826.98	1133.3149	-1488.21	-2805.98	1914.3149	-2059.21	1607.02	2285.3149	-2195.21	-404.97998	2179.3149	7491.79	6920.02	7373.3149	10778.79	-929.97998	2377.3149	3807.79	6400.02	4312.3149
1000.25	72.5	1713.0947	1127.25	757.5	10398.095	11067.25	3527.5	7667.0947	-323.16504	3077.4302	-1595.5098	2524.835	2336.4302	-1708.5098	1368.835	3583.4302	-1287.5098	9402.835	4745.4302	9308.4902	1386.835	5456.4302	13590.49	196.83496	3797.4302	1159.4902	982.83496	4162.4302	7781.4902	6675.0801	739.2749	2567.6499	-1351.9199	1427.2749	902.6499	4397.0801	1522.2749	-708.3501	-551.91992	3632.2749	10039.65	6260.0801	4439.2749	13061.65	-171.91992	1644.2749	3560.6499	5013.0801	4784.2749
353.08496	2050.1152	-1054.2949	1340.085	2763.1152	9034.7051	14788.085	5965.1152	8244.7051	-1045.9702	1736.4399	2750.0698	-733.97021	211.43994	3659.0698	-1055.9702	570.43994	4853.0698	8552.0293	2538.4399	13902.07	-213.97021	4557.4399	19813.07	524.02979	3483.4399	4138.0698	-896.97021	2592.4399	12961.07	2828.1201	678.3501	-335.0752	1618.1201	2273.3501	-130.0752	5718.1201	962.3501	-120.0752	1674.1201	3145.3501	7706.9248	9714.1201	4968.3501	14320.925	1601.1201	3198.3501	5121.9248	6198.1201	2088.3501
-567.4248	3242.7451	1203.1348	128.5752	3447.7451	7341.1348	11855.575	7071.7451	7642.1348	675.52002	1562.27	367.9248	918.52002	-278.72998	-32.075195	851.52002	-860.72998	-974.0752	8595.5195	2587.27	8854.9248	2208.52	2163.27	11802.925	1983.52	2357.27	-384.0752	702.52002	1072.27	6949.9248	-664.28516	1751.3301	-847.13477	-844.28516	1146.3301	-364.13477	6358.7148	2126.3301	-3007.1348	1038.7148	1788.3301	6521.8652	5680.7148	4253.3301	12830.865	1854.7148	1583.3301	1784.8652	8827.7148	4260.3301
651	505.39014	-2787.6396	490	2452.3901	7782.3604	13318	5715.3901	5299.3604	2860.615	1240.605	-1168.1699	851.61499	105.60498	853.83008	698.61499	-241.39502	2662.8301	9208.6152	3274.605	7370.8301	1633.615	3359.605	15498.83	1307.615	2917.605	1487.8301	753.61499	4643.605	9730.8301	-194.54004	205.83984	1554.8848	-461.54004	302.83984	1723.8848	7731.46	1725.8398	1180.8848	683.45996	1760.8398	11770.885	7767.46	6602.8398	17222.885	654.45996	2219.8398	7192.8848	6859.46	1644.8398
1323.3899	734.43018	920.2002	122.38989	1980.4302	11639.2	13630.39	5414.4302	6182.2002	1677.6799	1682.46	920.52002	1748.6799	404.45996	2240.52	1069.6799	175.45996	847.52002	9338.6797	2905.46	8851.5195	2433.6799	2039.46	14071.52	1453.6799	2072.46	797.52002	886.67993	2384.46	8731.5195	852.45996	-46.990234	412.24023	1484.46	-1128.9902	1133.2402	6555.46	-258.99023	-295.75977	3029.46	1428.0098	10099.24	10181.46	4937.0098	15167.24	1205.46	78.009766	4976.2402	8781.46	1832.0098
-507.63477	1686.29	3579.1299	1267.3652	3280.29	12622.13	12160.365	5227.29	10402.13	1173.595	2233.3999	3006.9248	745.59497	1122.3999	2284.9248	965.59497	281.3999	2069.9248	10009.595	3721.3999	12999.925	2652.595	4431.3999	16459.926	1461.595	2989.3999	2740.9248	1105.595	4448.3999	11637.925	1485.0701	1893.2349	-468.41016	405.07007	756.23486	-1155.4102	6304.0703	309.23486	-1624.4102	1782.0701	2596.2349	10173.59	9007.0703	3803.2349	12718.59	276.07007	1550.2349	4394.5898	8654.0703	2224.2349
614.23511	1430.7251	1396.5	794.23511	3024.7251	11548.5	13952.235	5143.7251	7227.5	-298.63989	1289.7451	523.76514	354.36011	896.74512	-218.23486	1015.3601	587.74512	-213.23486	7440.3604	3395.7451	10159.766	-3.6398926	4462.7451	14505.766	808.36011	2449.7451	982.76514	-101.63989	2210.7451	6336.7651	-19.409912	2512.415	492.81982	492.59009	1879.415	807.81982	5361.5898	1561.415	-329.18018	536.59009	2999.415	9126.8203	8550.5898	4894.415	15434.82	26.590088	1765.415	3686.8198	8476.5898	4965.415
1197.99	236.43994	1783.9453	1902.99	2438.4399	9395.9453	13141.99	3413.4399	8287.9453	1527.6399	1716.96	2589.9751	1083.6399	1408.96	974.9751	641.63989	-50.040039	1398.9751	9231.6396	2166.96	12239.975	1593.6399	3069.96	15304.975	702.63989	4708.96	3231.9751	1537.6399	2082.96	9060.9746	2269.9399	920.63477	-2542.4854	549.93994	891.63477	-2063.4854	6915.9399	582.63477	-4248.4854	1893.9399	1515.6348	6864.5146	10399.939	5207.6348	10491.515	1044.9399	2675.6348	212.51465	9738.9395	3203.6348
1332.02	-1538.98	2940.4048	909.02002	416.02002	14207.404	15167.02	5119.02	9755.4043	32.899902	-441.95996	-2074.3604	1547.8999	701.04004	-2283.3604	398.8999	-57.959961	1155.6396	9455.9004	1503.04	9099.6396	1412.8999	4235.04	12538.64	1238.8999	303.04004	242.63965	283.8999	2080.04	7193.6396	-1658.02	-309.44482	1245.3252	-2429.02	-388.44482	2250.3252	3634.98	-48.444824	1587.3252	-1776.02	2585.5552	10742.325	4776.98	5919.5552	10132.325	-1242.02	2086.5552	7375.3252	456.97998	1441.5552
1421.29	197.22998	-410.73535	1134.29	680.22998	11477.265	15845.29	4436.23	5860.2646	204.46509	959.0498	491.18018	790.46509	689.0498	330.18018	529.46509	-900.9502	2113.1802	11728.465	2811.0498	8977.1797	1052.4651	3305.0498	15767.18	1306.4651	2114.0498	1844.1802	330.46509	3327.0498	10436.18	624.90503	314.1001	1954.21	-204.09497	312.1001	672.20996	5862.9053	944.1001	-294.79004	1123.905	1282.1001	10832.21	6049.9053	5876.1001	14372.21	-377.09497	1430.1001	4964.21	-405.09497	-67.899902
760.6499	138.66504	1791.6152	1170.6499	4367.665	14013.615	13667.65	6375.665	10584.615	-139.6748	460.5249	-618.56543	-758.6748	711.5249	-1248.5654	-1261.6748	1234.5249	-1835.5654	8601.3252	3162.5249	7904.4346	-603.6748	4545.5249	12045.435	-852.6748	3610.5249	131.43457	-1118.6748	2115.5249	7958.4346	173.5498	-3036.7354	-91.865234	-922.4502	-2509.7354	-615.86523	5135.5498	-2651.7354	1514.1348	-809.4502	-721.73535	9027.1348	8033.5498	1843.2646	12307.135	80.549805	-1340.7354	3509.1348	-1655.4502	-1805.7354
1242.585	611.21484	-720.875	1611.585	1341.2148	10906.125	14063.585	3228.2148	4900.125	406.66992	-331.52002	-517.55469	-110.33008	657.47998	-1633.5547	-233.33008	1212.48	-775.55469	8374.6699	1022.48	8177.4453	2780.6699	3494.48	14942.445	-356.33008	3461.48	-14.554688	554.66992	2095.48	7608.4453	833.83008	-1154.3901	-1592.4502	-66.169922	-777.39014	1057.5498	6535.8301	357.60986	-1990.4502	280.83008	1505.6099	12201.55	10954.83	5500.6099	13800.55	2175.8301	1332.6099	5682.5498	1098.8301	-233.39014
1952.915	1796.02	3513.0952	2038.915	4128.02	10463.096	12859.915	6886.02	8203.0957	-2387.6152	827.7998	4535.5698	-1841.6152	168.7998	3011.5698	-1838.6152	669.7998	2601.5698	6529.3848	1569.7998	10350.57	-2000.6152	3349.7998	15228.57	-1133.6152	2976.7998	5091.5698	-2350.6152	1906.7998	10669.57	-50.274902	2581.0352	1876.7549	-387.2749	1979.0352	1893.7549	6242.7251	1397.0352	1790.7549	216.7251	3921.0352	12498.755	13565.725	10198.035	14445.755	565.7251	2474.0352	5080.7549	-1551.2749	1596.0352
-465.91992	94.544922	-290.41504	-45.919922	267.54492	8847.585	11260.08	3365.5449	4359.585	420.95996	-1838.2852	-5118.9805	1123.96	-3454.2852	-5734.9805	-255.04004	-2891.2852	-4277.9805	8621.96	-435.28516	5432.0195	1564.96	-939.28516	8750.0195	-43.040039	-1604.2852	-2839.9805	1037.96	170.71484	3650.0195	-2198.7749	1095.4648	1714.3301	-1402.7749	1826.4648	686.33008	4372.2251	2182.4648	351.33008	-1343.7749	4499.4648	9014.3301	11816.225	10327.465	14412.33	-1862.7749	2314.4648	5086.3301	-1764.7749	3054.4648
1379.1799	192.44482	-2799.0654	2086.1799	2605.4448	5417.9346	15036.18	5067.4448	3723.9346	2375.54	2385.3052	1455.29	2442.54	3174.3052	2012.29	865.54004	1111.3052	2641.29	10084.54	3195.3052	11872.29	1769.54	4614.3052	15715.29	1946.54	5608.3052	4179.29	4000.54	3621.3052	11308.29	-300.62012	-1747.1948	1966.48	140.37988	-738.19482	1892.48	3805.3799	-784.19482	999.47998	-234.62012	872.80518	12501.48	16110.38	4536.8052	11820.48	-526.62012	-6.1948242	5737.48	-777.62012	-14.194824
1521.925	1756.1548	1327.3101	2150.925	2053.1548	13804.311	11256.925	3475.1548	10087.311	1720.4651	1568	409.52979	693.46509	1716	125.52979	1487.4651	713	1160.5298	9187.4648	4378	7960.5298	1056.4651	5706	17871.529	421.46509	2953	1746.5298	1603.4651	3432	7922.5298	954.0249	331.50488	-2974.4199	126.0249	-755.49512	-2783.4199	6998.0249	823.50488	-2671.4199	544.0249	1702.5049	6954.5801	11494.025	7490.5049	12916.58	-58.975098	769.50488	1837.5801	-683.9751	1067.5049
2051.405	552.49512	-1326.0801	1919.405	1523.4951	7122.9199	14852.405	7600.4951	7888.9199	307.81494	-1040.8398	2018.5151	-853.18506	604.16016	613.51514	-292.18506	-1930.8398	394.51514	7926.8149	-124.83984	12291.516	-99.185059	1330.1602	16362.516	-1091.1851	37.160156	2372.5151	-587.18506	223.16016	10566.516	350.54004	-881.66992	376.2998	-4.4599609	-147.66992	-238.7002	3894.54	-143.66992	-1421.7002	248.54004	1397.3301	9432.2998	13265.54	5568.3301	13355.3	651.54004	1311.3301	2330.2998	205.54004	439.33008
1357.1001	432.75488	-1085.5596	1751.1001	1340.7549	6410.4404	12370.1	2751.7549	8846.4404	102.51514	1313.8901	321.25488	-486.48486	596.89014	-344.74512	-895.48486	217.89014	44.254883	8113.5151	2528.8901	8443.2549	-153.48486	4229.8901	14830.255	201.51514	3387.8901	3222.2549	-1126.4849	2372.8901	10173.255	-334.90479	-2426.5498	441.81006	-1034.9048	-1916.5498	700.81006	4636.0952	-1536.5498	-1512.1899	-632.90479	-307.5498	10149.811	15599.096	2410.4502	14554.811	-1057.9048	-1161.5498	3023.8101	-381.90479	-656.5498
1503.53	2300.3149	4663.4551	2201.53	3324.3149	13518.455	12234.53	8261.3145	10209.455	1044.6201	-2906.2798	585.125	1354.6201	-2402.2798	1781.125	1610.6201	-2310.2798	2385.125	8929.6201	1152.7202	11043.125	2073.6201	573.72021	19079.125	2121.6201	440.72021	5143.125	2183.6201	-484.27979	11930.125	1058.48	-3394.75	149.18018	-463.52002	-4403.75	31.180176	4574.48	-3798.75	-742.81982	943.47998	-3332.75	7837.1802	14521.48	6797.25	13192.18	1017.48	-3867.75	1126.1802	414.47998	-5015.75
1047.905	729.31494	-4569.6299	1597.905	3954.3149	5259.3701	13111.905	6094.3149	6262.3701	1540.575	2597.4248	169.72021	1037.575	1912.4248	-139.27979	1014.575	278.4248	1028.7202	7449.5752	4675.4248	7623.7202	1881.575	4740.4248	13334.721	2022.575	2880.4248	1427.7202	849.57495	3314.4248	9140.7207	-441.49512	-774.93018	2782.98	-2263.4951	-114.93018	1289.98	5057.5049	-667.93018	-377.02002	304.50488	516.06982	7805.98	15202.505	5905.0698	11897.98	-897.49512	1045.0698	3828.98	399.50488	411.06982
1107.625	-1494.8252	829.05518	143.625	788.1748	7947.0552	13641.625	2712.1748	6805.0552	303.8501	1468.5649	1276.0552	930.8501	829.56494	2247.0552	363.8501	3299.5649	597.05518	9304.8496	3041.5649	11625.055	132.8501	4436.5649	17647.055	-108.1499	2844.5649	3142.0552	-257.1499	2103.5649	7937.0552	-376.25488	813.31006	-1234.9697	-99.254883	447.31006	-1211.9697	4599.7451	1670.3101	-3978.9697	1649.7451	2207.3101	6220.0303	18059.746	6624.3101	11709.03	1644.7451	2566.3101	907.03027	141.74512	1323.3101
-1100.5649	892.70996	4281.9048	-1130.5649	2259.71	13130.904	10294.436	3995.71	9621.9043	1391.415	507.99023	77.235352	1076.415	1067.9902	-1651.7646	-171.58496	126.99023	-551.76465	7740.415	3528.9902	8046.2354	378.41504	3424.9902	14731.235	387.41504	2783.9902	-682.76465	652.41504	2223.9902	10091.235	289.1499	-1424.7451	108.9248	447.1499	-1198.7451	-392.0752	5000.1499	-1458.7451	-1759.0752	1045.1499	-688.74512	8825.9248	16684.15	2657.2549	12913.925	1871.1499	-265.74512	3250.9248	115.1499	-1432.7451
-489.9502	343.16016	45.110352	-874.9502	3148.1602	10831.11	7945.0498	4915.1602	6972.1104	1176.71	324.25488	-1370.7402	1632.71	639.25488	-2049.7402	463.70996	1084.2549	-1411.7402	8469.71	3596.2549	10475.26	287.70996	3736.2549	16231.26	-111.29004	3886.2549	-355.74023	5245.71	1192.2549	8820.2598	-6491.0449	967.68994	326.75	-6892.0449	1297.6899	78.75	-1657.0449	672.68994	-1283.25	-6772.0449	1920.6899	6431.75	7555.9551	11758.689	12617.75	-5334.0449	1775.6899	586.75	-6886.0449	927.68994
953.6001	2116.1299	840.4751	667.6001	2488.1299	13571.475	9032.5996	4703.1299	8280.4746	344.16504	1196.6899	-3803.6299	224.16504	-211.31006	-3811.6299	-329.83496	325.68994	-1714.6299	6632.165	2544.6899	6509.3701	-979.83496	3740.6899	11662.37	911.16504	3066.6899	-2260.6299	-415.83496	3360.6899	4492.3701	-1499.2749	-113.1001	-2399.5898	-3144.2749	-887.1001	-2640.5898	1846.7251	158.8999	-2999.5898	-2496.2749	24.899902	3177.4102	11340.725	3870.8999	10320.41	-353.2749	-367.1001	-428.58984	-2449.2749	-971.1001
-398.53491	566.7002	-1557.3945	1106.4651	1538.7002	9031.6055	13391.465	3047.7002	7476.6055	2976.0049	1531.5801	-2223.7051	1460.0049	3040.5801	-3961.7051	1470.0049	517.58008	-2106.7051	9020.0049	4484.5801	8050.2949	1236.0049	3794.5801	11808.295	1616.0049	4407.5801	-1012.7051	1818.0049	3064.5801	8842.2949	119.0249	-237.60986	1688.3848	-366.9751	1762.3901	2086.3848	3878.0249	1228.3901	1961.3848	-1792.9751	1574.3901	8231.3848	14775.025	10968.391	16382.385	-158.9751	143.39014	4187.3848	-1375.9751	1889.3901
1002.1299	-1515.0049	3210.8252	2897.1299	-1130.0049	10878.825	12888.13	1839.9951	7223.8252	1191.9299	2569.8599	-864.64453	-33.070068	46.859863	-1023.6445	253.92993	451.85986	260.35547	8110.9297	3548.8599	9507.3555	-17.070068	4974.8599	14960.355	259.92993	1516.8599	556.35547	-914.07007	1997.8599	4943.3555	-346.65503	-297.66992	1121.5	-64.655029	1079.3301	2323.5	4308.3447	321.33008	-434.5	290.34497	1025.3301	8567.5	15440.345	6627.3301	12789.5	1840.345	578.33008	4075.5	230.34497	518.33008
844.67993	1606.6948	2469.46	1299.6799	3034.6948	9413.46	15055.68	5351.6948	6698.46	46.75	181.08496	723.68018	359.75	757.08496	907.68018	128.75	-103.91504	733.68018	9253.75	2889.085	10858.68	19.75	4482.085	14907.68	1324.75	3778.085	640.68018	4.75	2186.085	8342.6797	-1638.9751	-808.55518	1245.375	-2510.9751	825.44482	3259.375	2378.0249	906.44482	445.375	-2600.9751	2730.4448	11665.375	11869.025	5647.4448	15079.375	-1309.9751	1251.4448	4019.375	-2647.9751	203.44482
-345.98511	262.44482	1673.855	2339.0149	1258.4448	12897.855	12869.015	4611.4448	9873.8555	3341.375	-1595.9248	682.10498	1643.375	-1424.9248	-406.89502	454.375	-2785.9248	431.10498	7427.375	964.0752	10548.105	920.375	704.0752	16231.105	688.375	-937.9248	3034.105	2415.375	-467.9248	7135.105	-287.43994	1152.75	-524.0498	-281.43994	2342.75	1568.9502	2146.5601	2528.75	-31.049805	-1177.4399	4835.75	9472.9502	14323.561	7680.75	16391.949	827.56006	2934.75	2513.9502	-797.43994	2133.75
582.1499	-648.74023	992.75	1000.1499	600.25977	8887.75	13619.15	2281.2598	7620.75	-249.39502	1242.145	-1017.1504	-420.39502	466.14502	-235.15039	-159.39502	544.14502	-143.15039	8266.6055	2583.145	6592.8496	-436.39502	3858.145	15579.85	-463.39502	3425.145	573.84961	-1034.395	4332.145	7232.8496	773.41504	1137.5498	-3361.7998	-182.58496	476.5498	-3794.7998	4609.415	1316.5498	-4153.7998	581.41504	1801.5498	4411.2002	13037.415	8161.5498	11686.2	1953.415	822.5498	-73.799805	1564.415	365.5498
574.04492	1139	2965.46	812.04492	639	13717.46	12768.045	4401	8539.46	2209.7649	1879.5552	1991.4551	600.76489	1070.5552	1804.4551	677.76489	449.55518	1919.4551	8520.7646	3482.5552	12784.455	2597.7649	4291.5552	17113.455	1702.7649	3673.5552	1457.4551	1900.7649	1507.5552	9555.4551	656.7749	-428.7251	-2960.7354	48.774902	-0.72509766	-1449.7354	4881.7749	-270.7251	-3989.7354	-949.2251	2773.2749	5669.2646	9225.7754	3651.2749	14317.265	-67.225098	398.2749	-1685.7354	-39.225098	831.2749
-1784.9849	-1702.5952	-1634.2305	-1930.9849	-383.59521	7339.7695	11604.016	2114.4048	5978.7695	345.80518	1911.9902	1231.8052	-104.19482	770.99023	1525.8052	297.80518	2573.9902	2204.8052	8605.8047	5703.9902	8888.8047	-365.19482	3640.9902	20041.805	1618.8052	3645.9902	2304.8052	493.80518	3128.9902	11834.805	-1405.8149	913.25	1164.3101	-2138.8149	1536.25	1033.3101	3864.1851	1842.25	-557.68994	-1675.8149	3447.25	11394.311	4923.1851	5557.25	16215.311	-234.81494	976.25	3122.3101	-1597.8149	3622.25
1941.4099	-513.86523	-1032.1299	2058.4099	783.13477	8172.8701	16250.41	4229.1348	3599.8701	1289.22	1773.145	-136.80518	978.21997	1526.145	-682.80518	2297.22	2258.145	1094.1948	10217.22	3143.145	9157.1953	2529.22	5720.145	14012.195	1402.22	3244.145	2519.1948	643.21997	2773.145	8716.1953	1425.595	1561.4199	852.35986	1104.595	514.41992	-602.64014	4368.5947	408.41992	-630.64014	198.59497	848.41992	7880.3599	6982.5947	3200.4199	17238.359	1128.595	632.41992	1199.3599	1589.595	1843.4199
-1186.5298	1038.2798	-2789.8652	1004.4702	2463.2798	6577.1348	14933.471	4829.2798	-2626.8652	1426.3101	1229.7402	-1203.1445	1743.3101	676.74023	-2742.1445	-301.68994	1325.7402	-2734.1445	8790.3105	3547.7402	6262.8555	537.31006	4543.7402	15873.855	1531.3101	3558.7402	-172.14453	1355.3101	2468.7402	6947.8555	1943.76	-44.294922	3548.6201	697.76001	-2015.2949	1047.6201	5078.7598	-1838.2949	1132.6201	943.76001	-2524.2949	11021.62	8414.7598	3220.7051	15071.62	1544.76	-735.29492	4280.6201	266.76001	-1277.2949
163.68994	-347.10986	-1344.0898	1195.6899	2151.8901	11267.91	15572.689	771.89014	-1851.0898	2430.3201	2347.9102	-246.47021	2327.3201	2604.9102	-1965.4702	1550.3201	1252.9102	552.52979	11318.32	3259.9102	6862.5298	2530.3201	3705.9102	14659.529	1593.3201	3173.9102	1532.5298	2886.3201	3683.9102	7387.5298	683.51489	-3665.7852	-134.37012	116.51489	-3380.7852	-2041.3701	3780.5149	-1642.7852	-1322.3701	-123.48511	-1229.7852	9566.6299	12308.515	3410.2148	11430.63	191.51489	-1456.7852	1397.6299	279.51489	-2463.7852
3716.155	2528.6602	-2264.4248	1958.155	2501.6602	9853.5752	16195.155	3683.6602	-1532.4248	-541.81006	-36.129883	-3455.5449	-493.81006	-1907.1299	-2625.5449	-679.81006	-749.12988	-3681.5449	6518.1899	2119.8701	8250.4551	-1637.8101	2035.8701	11161.455	-1246.8101	1056.8701	-2275.5449	-167.81006	456.87012	6768.4551	-296.7749	-2947.1602	-555.97021	257.2251	-2777.1602	-128.97021	5426.2251	-3165.1602	324.02979	44.225098	-1997.1602	9464.0293	13144.225	2234.8398	15581.029	-58.774902	-2250.1602	3559.0298	-470.7749	-2746.1602
120.99512	767.40479	2553.1499	2493.9951	3674.4048	13944.15	15433.995	1697.4048	2585.1499	375.06006	1028.0952	-4824.9004	-60.939941	866.09521	-4440.9004	674.06006	166.09521	-4303.9004	9280.0605	2751.0952	5742.0996	425.06006	3244.0952	11421.1	408.06006	2160.0952	-221.90039	731.06006	1371.0952	4445.0996	786.33008	703.8252	1049.9751	108.33008	614.8252	1039.9751	6611.3301	2034.8252	-355.0249	572.33008	3059.8252	9202.9746	12204.33	5328.8252	12297.975	4.3300781	903.8252	1242.9751	384.33008	1237.8252
148.78491	1769.2148	-1315.7695	2201.7849	504.21484	9542.2305	13984.785	1199.2148	503.23047	-67.134766	252.94482	-907.79492	-194.13477	-626.05518	1170.2051	-1254.1348	-809.05518	-761.79492	8064.8652	1458.9448	8906.2051	1252.8652	3199.9448	14796.205	-507.13477	1345.9448	759.20508	-141.13477	2280.9448	7746.2051	-3240.6348	-979.00977	-294.78027	-3171.6348	-559.00977	-1375.7803	2188.3652	1272.9902	-2051.7803	-2915.6348	1482.9902	10985.22	-878.63477	3972.9902	15947.22	-3252.6348	-423.00977	-318.78027	-3677.6348	-411.00977
2207.8701	496.35498	-3881.8555	1728.8701	-117.64502	5874.1445	12865.87	801.35498	-4294.8555	159.33008	3047.645	-2503.6797	756.33008	-233.35498	-3668.6797	-297.66992	1138.645	-4283.6797	9266.3301	4304.645	5276.3203	-769.66992	2939.645	16002.32	-599.66992	3078.645	-2402.6797	-36.669922	3439.645	8134.3203	-3552.4297	424.50977	-632.08008	-5511.4297	1623.5098	-1511.0801	-135.42969	-94.490234	-238.08008	-4318.4297	2662.5098	7103.9199	-3960.4297	4621.5098	13774.92	-3968.4297	-265.49023	2561.9199	-4510.4297	-58.490234
-543.04492	-1054.8398	2393.625	103.95508	696.16016	12999.625	17622.955	838.16016	2160.625	531.04492	1511.3149	2536.1802	843.04492	964.31494	2416.1802	972.04492	1047.3149	902.18018	9502.0449	4617.3149	8918.1797	1001.0449	5060.3149	18513.18	1104.0449	4466.3149	3464.1802	1299.0449	2727.3149	9030.1797	1018.2051	-74.674805	3536.625	-326.79492	55.325195	1284.625	4450.2051	811.3252	1639.625	345.20508	722.3252	11899.625	1133.2051	3258.3252	18755.625	568.20508	-913.6748	4060.625	903.20508	393.3252
-1107.7598	-837.16504	824.54004	345.24023	2007.835	11584.54	13664.24	524.83496	-313.45996	-391.3252	-608.05518	1950.2148	-383.3252	-94.055176	1795.2148	-1280.3252	-1480.0552	1543.2148	8962.6748	2284.9448	11591.215	-172.3252	2689.9448	16764.215	1239.6748	2375.9448	5951.2148	-744.3252	671.94482	8840.2148	-2046.71	263.66016	-637.9751	-1966.71	2218.6602	-798.9751	2153.29	1391.6602	-1279.9751	-796.70996	1973.6602	11171.025	-673.70996	3937.6602	15342.025	-2112.71	1014.6602	2500.0249	-1863.71	1215.6602
-1204.8052	1050.1099	-2768.3604	-961.80518	2164.1099	8277.6396	14387.195	2032.1099	-2261.3604	-2076.8799	-1080.9902	-898.70996	-1170.8799	-1214.9902	-690.70996	-2004.8799	-1462.9902	-801.70996	7441.1201	-180.99023	9201.29	-688.87988	1354.0098	14701.29	-381.87988	1057.0098	2873.29	-779.87988	-498.99023	6992.29	-321.625	281.7998	223.78516	244.375	803.7998	-513.21484	5641.375	1163.7998	-1458.2148	1043.375	1770.7998	7589.7852	141.375	1197.7998	16542.785	1005.375	438.7998	102.78516	2172.375	601.7998
-1282.1802	1408.3398	2611.6152	-337.18018	1469.3398	14619.615	11372.82	769.33984	979.61523	2033.335	2635.6899	611.06494	-262.66504	2402.6899	837.06494	3611.335	-162.31006	-556.93506	12303.335	3239.6899	9343.0645	1519.335	5159.6899	17499.064	2519.335	3665.6899	2004.0649	479.33496	2245.6899	7716.0649	-3998.0254	1341.5698	931.13477	-5213.0254	1345.5698	35.134766	-477.02539	3491.5698	-115.86523	-5672.0254	3753.5698	10355.135	-5114.0254	5096.5698	18536.135	-4999.0254	2710.5698	4630.1348	-5929.0254	1477.5698
1993.385	-3065.5596	-2088.9805	1545.385	-1996.5596	11614.02	13578.385	166.44043	-1333.9805	-283.87988	1762.25	-2684.6553	647.12012	922.25	-344.65527	-1011.8799	591.25	-405.65527	8609.1201	4082.25	7471.3447	-577.87988	4217.25	12090.345	-293.87988	2868.25	480.34473	37.120117	2461.25	6946.3447	129.71484	278.30518	2147.6602	-832.28516	773.30518	944.66016	4014.7148	1454.3052	803.66016	-406.28516	2491.3052	8536.6602	999.71484	3079.3052	18723.66	107.71484	639.30518	3025.6602	-8.2851562	2101.3052
2541.6851	652.6748	914.5498	2784.6851	1510.6748	7035.5498	13967.686	3667.6748	1666.5498	-477.83008	-249.53516	2233.0352	440.16992	-38.535156	2358.0352	-427.83008	1399.4648	4505.0352	9638.1699	1751.4648	12127.035	103.16992	6551.4648	18054.035	1138.1699	2692.4648	2384.0352	1337.1699	1603.4648	8893.0352	-1283.4199	403.54492	1029.835	-560.41992	-338.45508	735.83496	3794.5801	485.54492	-719.16504	-501.41992	2028.5449	10827.835	919.58008	3000.5449	15357.835	1602.5801	2542.5449	5395.835	347.58008	765.54492
1510.4951	2363.1152	1593.145	2262.4951	3391.1152	10330.145	14304.495	3555.1152	3468.145	740.50488	2986.415	-2588.7354	49.504883	1856.415	-1822.7354	543.50488	908.41504	-2238.7354	9288.5049	3258.415	5719.2646	1834.5049	3930.415	7519.2646	987.50488	4812.415	-4100.7354	632.50488	3637.415	4879.2646	1426.6899	53.205078	-881.5752	645.68994	-136.79492	492.4248	4545.6899	-844.79492	-1257.5752	1882.6899	735.20508	10713.425	1973.6899	2911.2051	12455.425	350.68994	344.20508	2605.4248	1376.6899	-496.79492
719.10498	2118.085	358.49023	996.10498	3208.085	10153.49	13897.105	2660.085	-2332.5098	832.87988	765.85986	2919.0801	329.87988	-835.14014	1714.0801	606.87988	-205.14014	1148.0801	9479.8799	1608.8599	11132.08	1414.8799	2545.8599	17818.08	1882.8799	4270.8599	4504.0801	1520.8799	1222.8599	10869.08	332.36011	-635.41992	-2673.21	204.36011	-544.41992	-2999.21	4819.3604	-544.41992	-3562.21	-453.63989	573.58008	3458.79	1116.3601	4342.5801	12392.79	-342.63989	1620.5801	1500.79	1075.3601	120.58008
353.13501	1193.9199	254	618.13501	3681.9199	11029	15271.135	3775.9199	-591	-2527.1802	2418.3198	2289.7651	976.81982	1952.3198	3389.7651	-1440.1802	589.31982	3198.7651	6726.8198	1951.3198	10865.766	-1971.1802	4857.3198	15912.766	-1655.1802	4418.3198	6053.7651	-506.18018	1817.3198	13959.766	798.06006	535.79492	735.20996	805.06006	2024.7949	719.20996	5646.0601	2096.7949	-1073.79	1229.0601	1088.7949	8160.21	6316.0601	7161.7949	14044.21	2149.0601	1475.7949	3293.21	1275.0601	2496.7949
1352.27	244.625	293.44531	1641.27	2280.625	9235.4453	16327.27	2382.625	-3054.5547	1042.51	1100.9399	-2479.7305	2945.51	777.93994	-2309.7305	483.51001	188.93994	-324.73047	9838.5098	3794.9399	11260.27	1602.51	5203.9399	15114.27	682.51001	3874.9399	-520.73047	2585.51	931.93994	6187.2695	328.1499	2180.7549	-441.94482	702.1499	1923.7549	1085.0552	5317.1499	998.75488	-397.94482	677.1499	1974.7549	8912.0547	3332.1499	5739.7549	15210.055	734.1499	2518.7549	5688.0552	432.1499	2598.7549
-1954.1401	1422.4849	-476.38477	-1209.1401	1260.4849	10563.615	14738.859	2364.4849	-1038.3848	-254.34497	924.06006	85.870117	1286.655	682.06006	-298.12988	1329.655	-202.93994	445.87012	9818.6553	2849.0601	7758.8701	-9.3449707	4036.0601	14010.87	731.65503	2723.0601	829.87012	755.65503	2610.0601	7678.8701	782.49512	-1374.4448	943.625	427.49512	-540.44482	771.625	6192.4951	-1385.4448	-63.375	-78.504883	-192.44482	10851.625	3526.4951	3356.5552	13236.625	875.49512	-1492.4448	4882.625	1394.4951	2147.5552
593.04004	-2028.6348	471.14502	1715.04	-724.63477	15554.145	15276.04	-1209.6348	1979.145	-772.75488	-375.97998	-827.33984	-1584.7549	-945.97998	-12.339844	-1660.7549	-1609.98	-408.33984	6054.2451	-7.9799805	9451.6602	-2433.7549	1295.02	13284.66	-1092.7549	963.02002	-382.33984	-2299.7549	-1213.98	7952.6602	-203.33984	1689.7852	-112.02979	114.66016	-625.21484	-761.02979	4646.6602	839.78516	-160.02979	-914.33984	1763.7852	8273.9707	1827.6602	4351.7852	15668.971	439.66016	2657.7852	5485.9702	-1170.3398	2367.7852
645.76489	1227.9502	-2893.3301	786.76489	1265.9502	8701.6699	12875.765	3554.9502	-2759.3301	167.19995	195.14014	795.68506	446.19995	1426.1401	2621.6851	878.19995	766.14014	1709.6851	9906.2002	3155.1401	10140.686	1267.2	2839.1401	18335.686	771.19995	3039.1401	2686.6851	1091.2	2800.1401	11549.686	1010.97	218.75	-3618.6602	528.96997	590.75	-3327.6602	5621.9697	1320.75	-4756.6602	309.96997	1818.75	4564.3398	5078.9697	4473.75	12773.34	1128.97	2069.75	89.339844	926.96997	2908.75
632.30493	-805.1001	2121.2749	461.30493	-481.1001	13716.275	14071.305	757.8999	1759.2749	95.870117	-497.75488	-924.18457	1430.8701	-847.75488	-1316.1846	1763.8701	-850.75488	-804.18457	8661.8701	1098.2451	6249.8154	1289.8701	3113.2451	13579.815	162.87012	1064.2451	-1222.1846	581.87012	1961.2451	8382.8154	-676.58008	163.04004	1126.0352	-1175.5801	-295.95996	-573.96484	2974.4199	882.04004	-39.964844	-287.58008	681.04004	9676.0352	-1079.5801	4895.04	20252.035	-654.58008	122.04004	4417.0352	-1041.5801	1317.04
1171.905	181.25977	3076.2798	2475.905	185.25977	12958.279	11062.905	3406.2598	1430.2798	-1203.7051	-1334.4199	-3551.7148	-1614.7051	-584.41992	-3101.7148	-1799.7051	-1200.4199	-2378.7148	7171.2949	1421.5801	8185.2852	-1623.7051	3490.5801	14049.285	-120.70508	2406.5801	-1646.7148	-963.70508	-364.41992	5993.2852	1721.3999	180.91992	886.02979	-741.6001	489.91992	1075.0298	4180.3999	2553.9199	-962.97021	648.3999	2734.9199	8137.0298	4191.3999	7561.9199	12451.029	570.3999	2194.9199	4755.0298	246.3999	2702.9199
-1079.48	-1110.2798	3989.7349	-715.47998	-671.27979	12873.734	-1617.48	-1239.2798	926.73486	-1281.3452	-3428.9551	-646.28516	-1942.3452	-1418.9551	297.71484	-593.34521	-2495.9551	322.71484	9035.6543	-1773.9551	12666.715	-733.34521	859.04492	14483.715	-153.34521	1311.0449	1203.7148	-337.34521	-434.95508	6088.7148	747.16992	1701.7998	-790.4248	935.16992	1176.7998	-272.4248	6109.1699	2089.7998	-2412.4248	280.16992	5162.7998	9329.5752	5290.1699	9609.7998	10011.575	851.16992	3601.7998	4475.5752	1395.1699	2631.7998
-515.55493	-904.10498	-1402.3799	-144.55493	378.89502	10851.62	543.44507	-662.10498	-1604.3799	247.4502	-409.39502	-15.990234	1352.4502	-564.39502	170.00977	-634.5498	-1244.395	295.00977	7490.4502	8.6049805	12266.01	-559.5498	834.60498	15431.01	741.4502	2744.605	627.00977	-233.5498	492.60498	9484.0098	-2368.6748	1843.6699	-1096.0596	-2422.6748	1071.6699	-1242.0596	2778.3252	1875.6699	-2736.0596	-2882.6748	2680.6699	6802.9404	3498.3252	5569.6699	12043.94	-1438.6748	3646.6699	4512.9404	-2530.6748	1155.6699
-32.655029	7.5952148	1222.8652	1771.345	3147.5952	13873.865	558.34497	1899.5952	108.86523	628.30005	1121.3198	-7.3398438	1161.3	1099.3198	1164.6602	1380.3	1656.3198	2919.6602	8407.2998	3448.3198	10260.66	1309.3	4383.3198	14740.66	2561.3	4901.3198	3021.6602	1658.3	2929.3198	9121.6602	-436.39502	-278.4751	1480.4902	310.60498	-579.4751	838.49023	5000.605	588.5249	-81.509766	-686.39502	359.5249	12485.49	13565.605	4058.5249	17534.49	2064.605	2010.5249	4450.4902	1107.605	855.5249
263.95996	-106.21484	1916.1348	460.95996	891.78516	13618.135	-133.04004	-670.21484	2076.1348	-292.5	1529.4351	2728.9351	-357.5	433.43506	3304.9351	-593.5	214.43506	2268.9351	7297.5	3715.4351	9606.9355	-811.5	4104.4351	17428.936	-88.5	5018.4351	2700.9351	-319.5	2561.4351	11326.936	883.66504	2740.7002	289.46484	92.665039	2716.7002	-1010.5352	4038.665	1430.7002	-258.53516	372.66504	2689.7002	6169.4648	5803.665	3074.7002	15734.465	848.66504	2057.7002	2715.4648	1192.665	17800.699
1046.4951	1783.4551	-227.41992	1932.4951	1996.4551	10743.58	2094.4951	1732.4551	-1577.4199	1335.2051	-563.68506	-1908.3203	1333.2051	-249.68506	-1499.3203	601.20508	1.3149414	-1137.3203	8806.2051	3589.3149	9238.6797	838.20508	3537.3149	13450.68	2255.2051	1337.3149	-31.320312	3731.2051	2291.3149	7124.6797	2968.3601	209.86523	-90.955078	1275.3601	-691.13477	-198.95508	9163.3604	259.86523	-1819.9551	571.36011	2243.8652	7162.0449	14278.36	3011.8652	15244.045	856.36011	1446.8652	5255.0449	1929.3601	19038.865
997.48511	1264.1699	1985.5898	2267.4851	2921.1699	15228.59	1037.4851	878.16992	1237.5898	1953.2549	-1318.5952	-658.94482	1854.2549	223.40479	-320.94482	1016.2549	-2768.5952	1495.0552	9668.2549	2063.4048	10216.055	1443.2549	2691.4048	16589.055	2660.2549	2171.4048	2261.0552	4695.2549	300.40479	9453.0547	637.55493	-1396.665	-1803.7549	-72.445068	-1516.665	-1533.7549	5712.5547	-655.66504	-3810.7549	266.55493	676.33496	7108.2451	5458.5547	1703.335	11270.245	789.55493	300.33496	1829.2451	144.55493	20292.336
202.83496	-516.3252	2684.355	633.83496	-243.3252	13035.355	969.83496	1471.6748	1401.355	-1676.9648	-683.29492	-1737.0303	765.03516	-1439.2949	509.96973	433.03516	-232.29492	1436.9697	8052.0352	811.70508	10804.97	-903.96484	2622.7051	12004.97	-467.96484	1806.7051	2456.9697	2963.0352	566.70508	7077.9697	505.8999	-337.1748	654.83008	-593.1001	156.8252	-1012.1699	3825.8999	715.8252	-2018.1699	327.8999	2554.8252	7659.8301	6246.8999	3326.8252	12768.83	38.899902	1796.8252	5508.8301	406.8999	19542.824
728.81006	-1402.375	305.14014	664.81006	-48.375	10845.141	611.81006	508.625	182.14014	1132.9451	1830.9248	2105.9351	1830.9451	1011.9248	2720.9351	664.94507	1845.9248	3514.9351	8663.9453	2440.9248	14148.936	1334.9451	3035.9248	15637.936	694.94507	1941.9248	2733.9351	1553.9451	1215.9248	11453.936	93.014893	441.68506	2236.1802	-445.98511	524.68506	1230.1802	5597.0146	2670.6851	924.18018	430.01489	1988.6851	8980.1797	3255.0149	3406.6851	16574.18	592.01489	1462.6851	6327.1802	1324.0149	17320.686
1317.25	584.8252	3778.9702	2098.25	-173.1748	13134.971	1603.25	-446.1748	3340.9702	-124.39502	1395.1299	-1106.4248	883.60498	1835.1299	1120.5752	-399.39502	591.12988	358.5752	7350.605	3621.1299	12566.575	124.60498	6079.1299	14504.575	301.60498	4143.1299	2445.5752	254.60498	1963.1299	7797.5752	599.95996	-2179.8252	-2867.2754	1810.96	-2586.8252	-1743.2754	5427.96	-1424.8252	-1493.2754	187.95996	-2448.8252	9370.7246	10952.96	1663.1748	12220.725	1540.96	-1603.8252	5137.7246	2075.96	13356.175
-349.03516	-418.28516	2363.6802	-387.03516	-450.28516	15604.68	156.96484	-121.28516	2796.6802	-527.06982	605.77979	2049.4849	-836.06982	1463.7798	3103.4849	-712.06982	689.77979	2643.4849	9212.9297	5084.7798	10564.484	-645.06982	4508.7798	16829.484	424.93018	4293.7798	5374.4849	-648.06982	1278.7798	9947.4844	184.29004	629.5	-285.74512	425.29004	-505.5	-1558.7451	2439.29	-454.5	-908.74512	-119.70996	2528.5	10398.255	13400.29	4189.5	11485.255	522.29004	20.5	3884.2549	1779.29	20350.5
-824.25488	-457.85986	543.25	-728.25488	-1193.8599	12616.25	-95.254883	-1395.8599	256.25	-280.42993	292.11523	376.4248	1293.5701	1024.1152	-1110.5752	1145.5701	477.11523	-300.5752	9383.5703	2905.1152	8154.4248	930.57007	3952.1152	16341.425	955.57007	3081.1152	386.4248	-206.42993	2434.1152	12755.425	320.33496	428.2002	-4005.585	-462.66504	-1141.7998	-3473.585	4589.335	204.2002	-4458.585	13.334961	1800.2002	4457.415	34749.336	4589.2002	10299.415	287.33496	876.2002	3557.415	1609.335	20040.199
988.57495	800.93994	-1500	204.57495	1033.9399	9184	333.57495	316.93994	-1857	992.08008	1412.5098	-2280.9854	2430.0801	951.50977	-2705.9854	952.08008	939.50977	-1484.9854	8909.0801	4193.5098	8728.0146	1510.0801	3639.5098	12205.015	2166.0801	3286.5098	-1693.9854	1602.0801	1271.5098	5105.0146	-1520.605	1418.085	-1726.0146	-2670.605	1249.085	-4138.0146	1763.395	2893.085	-3576.0146	-1490.605	2292.085	4676.9854	27415.395	5273.085	13153.985	-1679.605	1629.085	-236.01465	-458.60498	18043.086
-1671.0601	-631.68018	994.09521	-1363.0601	1905.3198	13172.096	-1435.0601	-495.68018	178.09521	-1636.9351	-2824.5654	3197.2949	-1164.9351	-1189.5654	1792.2949	-2474.9351	-2717.5654	3951.2949	4244.0649	-76.56543	11673.295	-2989.9351	2425.4346	19922.295	-2303.9351	738.43457	3456.2949	-2208.9351	-1214.5654	10892.295	-203.41992	860.43994	932.8501	-385.41992	-1053.5601	-90.149902	6283.5801	1148.4399	-710.1499	-898.41992	684.43994	9584.8496	4075.5801	2975.4399	12361.85	592.58008	2010.4399	7205.8501	1839.5801	18471.439
427.59497	562.54004	2179.915	-299.40503	2107.54	15321.915	-19.405029	-353.45996	598.91504	-1439.6699	1128.2949	-764.77002	-492.66992	1813.2949	-706.77002	-1355.6699	937.29492	435.22998	7168.3301	2518.2949	9919.2305	-818.66992	4478.2949	18181.23	-329.66992	4777.2949	2265.23	-717.66992	3400.2949	8523.2305	944.40991	-632.75977	-65.660156	236.40991	3.2402344	825.33984	451.40991	-821.75977	-1239.6602	138.40991	136.24023	9600.3398	3726.4099	5933.2402	16753.34	351.40991	325.24023	3185.3398	2175.4099	15642.24
908.37988	-2473.7051	1142.0552	1325.3799	-2433.7051	12454.055	2183.3799	-2430.7051	-336.94482	-1270.5752	-231.39502	-6299.9346	-2030.5752	949.60498	-5649.9346	-306.5752	-239.39502	-5941.9346	5833.4248	3649.605	5246.0654	-474.5752	3251.605	8688.0654	-719.5752	2871.605	-4050.9346	-1438.5752	286.60498	2350.0654	-1549.71	906.4248	-1672.8945	-1023.71	2.4248047	88.105469	-1650.71	60.424805	-1459.8945	-1391.71	1245.4248	6473.1055	-55.709961	1219.4248	13895.105	-421.70996	283.4248	3155.1055	223.29004	19383.426
1180.4299	128.0498	2785.1401	341.42993	2376.0498	12233.141	-8.5700684	311.0498	2129.1401	-593.24512	-20.350098	-2695.2998	-20.245117	1009.6499	-1202.2998	1132.7549	346.6499	1088.7002	7621.7549	2407.6499	9472.7002	970.75488	2992.6499	13847.7	1234.7549	4757.6499	2079.7002	-380.24512	2383.6499	5735.7002	455.80493	752.59521	-582.22998	1042.8049	224.59521	-778.22998	804.80493	-239.40479	-402.22998	1365.8049	3485.5952	6249.77	1916.8049	2512.5952	15571.77	1478.8049	1109.5952	4616.77	2637.8049	18320.596
-17.574951	1962.835	-482.67969	1487.425	2468.835	9327.3203	425.42505	344.83496	-2967.6797	1091.3899	-15.455078	-1716.7803	740.38989	1254.5449	-216.78027	364.38989	206.54492	817.21973	10820.39	5139.5449	9083.2197	1503.3899	5283.5449	11711.22	412.38989	3858.5449	-457.78027	1850.3899	2320.5449	6768.2197	1868.4399	-900.93018	-730.25977	1112.4399	-1604.9302	-975.25977	1134.4399	-1469.9302	-1654.2598	908.43994	-605.93018	7815.7402	2426.4399	1791.0698	12937.74	912.43994	-1384.9302	5260.7402	2665.4399	18925.07
2337.365	1111.5498	1763.3452	1944.365	2305.5498	12413.346	316.36499	2549.5498	1171.3452	-162.03003	915.83984	375.14014	-224.03003	1994.8398	1514.1401	345.96997	1573.8398	1187.1401	8888.9697	3375.8398	10434.141	371.96997	4868.8398	19683.141	142.96997	4735.8398	2075.1401	1699.97	2978.8398	7992.1401	212.375	1160.3701	1748.1802	-374.625	118.37012	1449.1802	-134.625	973.37012	-196.81982	667.375	3369.3701	9662.1797	1446.375	4491.3701	15530.18	2490.375	2411.3701	5274.1802	2203.375	19480.371
-406.80518	621.00977	109.12012	-161.80518	2770.0098	10467.12	-1418.8052	-39.990234	1564.1201	-723.09497	1876.9502	1800.3999	635.90503	444.9502	2066.3999	472.90503	-164.0498	1703.3999	7740.9053	3621.9502	12845.4	7.9050293	2649.9502	15003.4	1288.905	3399.9502	2529.3999	530.90503	1504.9502	13107.4	175.31494	781.58984	-1898.2051	-662.68506	1409.5898	-3895.2051	-438.68506	869.58984	-4287.2051	-580.68506	2997.5898	7574.7949	118.31494	5253.5898	12989.795	700.31494	1934.5898	723.79492	1860.3149	20828.59
1306.5049	-550.04004	1139.5449	1839.5049	1052.96	12282.545	2367.5049	-499.04004	1327.5449	1646.98	-109.75	-2841.3604	1866.98	-361.75	-1780.3604	748.97998	-902.75	-1859.3604	8278.9805	1333.25	8596.6396	940.97998	3183.25	11953.64	1565.98	2562.25	922.63965	1020.98	1358.25	7038.6396	86.14502	-1369.3252	926.02979	250.14502	-2267.3252	2476.0298	189.14502	-2940.3252	1361.0298	959.14502	1037.6748	8555.0293	1524.145	338.6748	17126.029	542.14502	-482.3252	6421.0298	3728.145	18206.676
1785.875	2286.1602	4833.9102	500.875	2283.1602	15129.91	1698.875	1925.1602	2162.9102	73.27002	-204.89014	844.75	-101.72998	288.10986	3143.75	180.27002	278.10986	4650.75	10206.27	3461.1099	16200.75	643.27002	4141.1099	16747.75	-298.72998	3199.1099	3202.75	-142.72998	1254.1099	12010.75	-1089.79	906.10498	2514.5952	-1102.79	876.10498	416.59521	-692.79004	899.10498	505.59521	-1239.79	1906.105	11743.596	-428.79004	3107.105	15300.596	-1004.79	2677.105	5909.5952	491.20996	21344.105
2077.7549	-85.214844	604.44482	2057.7549	2689.7852	9891.4453	1171.7549	729.78516	895.44482	-150.6499	-172.4502	1929.2451	6655.3501	1122.5498	3534.2451	1120.3501	967.5498	3609.2451	9710.3496	2882.5498	10818.245	-25.649902	4786.5498	18717.246	188.3501	3158.5498	3521.2451	194.3501	1085.5498	11176.245	554.27002	1387.6201	1999.0249	435.27002	1269.6201	1125.0249	1011.27	693.62012	320.0249	1728.27	2775.6201	9421.0254	3011.27	4801.6201	16172.025	714.27002	2344.6201	6381.0249	2545.27	17306.621
550.5249	1097.2349	5099.0601	594.5249	117.23486	14091.061	2299.5249	39.234863	2920.0601	886.7251	911.6001	-1173.5801	1192.7251	814.6001	1659.4199	462.7251	1678.6001	1158.4199	10478.725	3799.6001	8825.4199	553.7251	6560.6001	13443.42	470.7251	3006.6001	325.41992	1156.7251	2437.6001	9829.4199	-316.83496	-137.4751	-4138.6299	-643.83496	-1661.4751	-6240.6299	-200.83496	-2204.4751	-5095.6299	490.16504	-219.4751	5166.3701	368.16504	2643.5249	9279.3701	819.16504	130.5249	-769.62988	2752.165	11935.525
-236.49512	612.1748	4872.8799	-1161.4951	4383.1748	11720.88	276.50488	472.1748	4091.8799	1444.1899	2814.71	1725.02	1392.1899	1849.71	1763.02	1303.1899	603.70996	2710.02	10402.189	4660.71	11633.02	156.18994	4421.71	15942.02	194.18994	4348.71	2218.02	-154.81006	3782.71	10697.02	899.73999	1433.6851	1462.6948	89.73999	1449.6851	2006.6948	895.73999	-126.31494	1630.6948	-417.26001	1864.6851	11459.695	2876.74	5440.6851	18152.695	-215.26001	2270.6851	6119.6948	2251.74	13117.686
-1290.1548	930.50977	4558.1899	-1961.1548	3246.5098	14686.189	-1064.1548	939.50977	2556.1899	1762.3401	-2019.395	-1885.4951	522.34009	-1753.395	-2252.4951	1713.3401	-2367.395	-975.49512	10553.34	362.60498	10427.505	2440.3401	1026.605	10872.505	2033.3401	424.60498	394.50488	2150.3401	-382.39502	7395.5049	2251.0449	2105.585	3787.0952	471.04492	2058.585	1990.0952	1368.0449	237.58496	1798.0952	1252.0449	2333.585	13171.096	1699.0449	4572.585	17776.096	505.04492	2350.585	8416.0957	3321.0449	12042.585
-353.95996	-1151.6401	-1205.4053	875.04004	-647.64014	7800.5947	-215.95996	-775.64014	-2859.4053	769.56006	1866.8599	-3883.6846	633.56006	1449.8599	-3368.6846	1878.5601	1741.8599	-2481.6846	11264.561	3621.8599	5825.3154	1555.5601	3891.8599	9750.3154	1744.5601	4467.8599	-1755.6846	1061.5601	3110.8599	4987.3154	-1406.2002	-266.95508	-2403.1201	-1051.2002	-390.95508	-3039.1201	-1463.2002	177.04492	-2844.1201	-1902.2002	1837.0449	4745.8799	-149.2002	3326.0449	11354.88	-1318.2002	322.04492	2270.8799	1473.7998	12258.045
162.50488	903.8999	1223.23	439.50488	1446.8999	10734.23	303.50488	411.8999	1610.23	468.96509	1507.895	106.86523	2202.9651	1724.895	471.86523	589.96509	832.89502	1017.8652	8294.9648	2973.895	10942.865	289.96509	4085.895	15749.865	214.96509	3571.895	3160.8652	649.96509	1876.895	7141.8652	-1084.645	400.87012	-2034.335	-1309.645	622.87012	-2582.335	-2421.645	243.87012	-2908.335	-1731.645	1630.8701	9006.665	-1734.645	4767.8701	14134.665	-2468.645	2461.8701	3724.665	-1078.645	12747.87
[truncated: 961 more columns]
