# Supplementary material for: Cochaperones convey the energy of ATP hydrolysis for directional action of Hsp90
Source: Nat Commun. 2024 Jan 17;15:569. doi: 10.1038/s41467-024-44847-6 (PMC10794413; doi:10.1038/s41467-024-44847-6)
Supplement: Supplementary file 6 — Source Data [file 41467_2024_44847_MOESM6_ESM.zip › SourceData_ProteinMeasurements/11_Hsp90+Hsp90+Ste11+ATP/Dataset1_Hsp90+Hsp90+Ste11+ATP.txt]

g_g_x27_y135_M3	r_g_x24_y138_M3	r_r_x24_y138_M3	g_g_x16_y27_M3	r_g_x15_y27_M3	r_r_x15_y27_M3	g_g_x75_y156_M3	r_g_x72_y160_M3	r_r_x72_y160_M3	g_g_x3_y114_M3	r_g_x1_y116_M3	r_r_x1_y116_M3	g_g_x39_y65_M3	r_g_x38_y66_M3	r_r_x38_y66_M3	g_g_x53_y29_M3	r_g_x52_y30_M3	r_r_x52_y30_M3	g_g_x45_y48_M3	r_g_x44_y49_M3	r_r_x44_y49_M3	g_g_x23_y51_M3	r_g_x22_y52_M3	r_r_x22_y52_M3	g_g_x31_y82_M4	r_g_x29_y84_M4	r_r_x29_y84_M4	g_g_x65_y117_M4	r_g_x63_y120_M4	r_r_x63_y120_M4	g_g_x3_y89_M4	r_g_x1_y90_M4	r_r_x1_y90_M4	g_g_x43_y53_M5	r_g_x42_y54_M5	r_r_x42_y54_M5	g_g_x2_y17_M5	r_g_x1_y17_M5	r_r_x1_y17_M5	g_g_x24_y95_M5	r_g_x22_y97_M5	r_r_x22_y97_M5	g_g_x59_y94_M5	r_g_x57_y96_M5	r_r_x57_y96_M5	g_g_x54_y38_M5	r_g_x53_y39_M5	r_r_x53_y39_M5	g_g_x60_y87_M5	r_g_x59_y89_M5
5408.3398	22481.25	2709.1504	1142.3398	25052.25	3695.1504	2736.3398	17608.25	2099.1504	3801.3398	16348.25	3533.1504	472.33984	14457.25	1531.1504	9775.3398	7668.25	8471.1504	3534.3398	16533.25	4177.1504	4085.3398	10647.25	5650.1504	5211.3154	24330.219	5006.46	8672.3154	4888.2197	3934.46	13733.315	5355.2197	7922.46	8760.2148	27156.49	9747.8301	7008.2148	18027.49	4087.8301	2066.2148	23313.49	4746.8301	7102.2148	16791.49	5678.8301	15945.215	5826.4902	4960.8301	14010.215	1640.4902
6685.8101	22768.16	969.67969	1483.8101	18815.16	4697.6797	6214.8101	14215.16	3500.6797	4092.8101	10911.16	4590.6797	1368.8101	12185.16	2461.6797	12225.811	5081.1602	10481.68	4991.8101	13452.16	2769.6797	7102.8101	10889.16	4867.6797	7298.835	12835.74	2157.4453	10477.835	2259.7402	-515.55469	10223.835	1371.7402	1949.4453	7594.3096	31350.045	9861.2148	7221.3096	17138.045	6598.2148	-1657.6904	23947.045	7122.2148	4450.3096	17608.045	6444.2148	15894.31	1135.0449	7135.2148	9317.3096	1273.0449
1582.9746	26560.279	195.25977	-4902.0254	19521.279	3745.2598	-302.02539	19187.279	2488.2598	894.97461	13779.279	1923.2598	-1485.0254	13163.279	5608.2598	5479.9746	10816.279	6193.2598	388.97461	12105.279	1473.2598	149.97461	8352.2793	7487.2598	6565.6899	14473.875	6353.1152	10094.689	1161.875	3666.1152	12470.689	1877.875	5539.1152	9602.9395	32432.395	9552.6396	11143.939	25671.395	4657.6396	1211.9399	29381.395	5058.6396	8436.9395	23715.395	-276.36035	17222.939	5867.395	3088.6396	12646.939	7448.395
4978.2803	23855.016	7677.0098	478.28027	19940.016	9517.0098	4900.2803	17586.016	7254.0098	2760.2803	12964.016	6706.0098	1230.2803	17613.016	4943.0098	7068.2803	13248.016	9677.0098	2205.2803	17961.016	7252.0098	4716.2803	8728.0156	10003.01	4736.875	14280.95	5089.5649	11361.875	-1198.0498	2691.5649	11578.875	-339.0498	4578.5649	5526.8398	27743.945	12350.154	8793.8398	23404.945	6137.1548	715.83984	26936.945	8560.1543	9769.8398	21096.945	3869.1548	18572.84	4011.9453	6993.1548	11384.84	3121.9453
4127.5898	25782.686	5897.7251	1877.5898	22185.686	5540.7251	6387.5898	13993.686	7045.7251	1926.5898	10533.686	9230.7246	-1555.4102	14285.686	4611.7251	4038.5898	14941.686	10237.725	594.58984	13236.686	8185.7251	4731.5898	7297.6851	10520.725	6715.5752	17762.094	2042.2451	2619.5752	15741.095	776.24512	14144.575	2288.0947	2345.2451	5578.5552	24837.586	11523.73	9639.5547	24170.586	4473.73	2059.5552	24089.586	8310.7305	9326.5547	19584.586	5087.73	17890.555	2680.585	5097.73	14957.555	3236.585
7545.855	24429.35	2711.855	2829.855	20293.35	3457.855	8088.855	20089.35	4350.855	1528.855	11750.35	5732.855	2809.855	14835.35	4261.855	7916.855	12363.35	8196.8555	3776.855	15936.35	4009.855	8999.8555	7851.3501	8732.8555	2657.3252	21939.945	5418.7749	-2051.6748	16162.945	2570.7749	5326.3252	19243.945	3783.7749	1325.2202	27125.594	8168.9048	8357.2207	25515.594	4151.9048	-1297.7798	20926.594	7121.9048	8158.2202	19100.594	4741.9048	15024.221	7304.5947	5216.9048	11426.221	7584.5947
4915.5449	20595.691	6398.5498	1692.5449	23081.691	6756.5498	1101.5449	17190.691	7277.5498	1708.5449	10779.69	9533.5498	-471.45508	11616.69	8633.5498	8349.5449	6295.6904	12254.55	-187.45508	9386.6904	8795.5498	1306.5449	7762.6904	8824.5498	4211.125	21377.984	3936.585	7923.125	4517.9849	2736.585	3185.125	18777.984	4000.585	1228.9448	31117.391	10260.01	6816.9448	27817.391	6836.0098	-1216.0552	27444.391	7078.0098	7103.9448	20875.391	4417.0098	12355.945	4495.3901	4805.0098	5816.9448	13815.391
6601.7549	20608.914	4416.0049	2256.7549	22733.914	7205.0049	3251.7549	16468.914	6124.0049	2880.7549	14196.915	6338.0049	-185.24512	11887.915	6150.0049	8238.7549	8396.915	9007.0049	1781.7549	13475.915	7923.0049	3532.7549	8287.915	7003.0049	4879.355	19469.92	5464.8047	12475.355	6841.9199	1484.8047	1962.355	17430.92	6721.8047	4281.73	27588.885	9727.5254	10182.73	23997.885	7375.5249	551.72998	25780.885	5627.5249	10593.73	26061.885	6567.5249	17211.73	3589.8848	7803.5249	3419.73	21742.885
10903.1	20793.23	4558.7349	6033.1001	22360.23	6820.7349	8740.0996	15894.23	7424.7349	5015.1001	14176.23	5688.7349	2655.1001	12544.23	4232.7349	10907.1	9196.2305	9801.7344	6437.1001	11791.23	7036.7349	9072.0996	6439.23	7245.7349	228.95996	16797.275	4268.5254	7524.96	5153.2749	1019.5254	-533.04004	21191.275	5532.5254	5449.8149	33161.898	7036.5098	9412.8145	24589.9	3402.5098	11639.814	5195.8999	-1069.4902	5118.8149	19889.9	497.50977	17426.814	7108.8999	1361.5098	3284.8149	20352.9
6189.2651	24768.096	2929.2202	3277.2651	21765.096	5945.2202	8558.2656	13844.096	3945.2202	3475.2651	12268.096	6536.2202	1616.2651	14158.096	4189.2202	8877.2656	10696.096	12786.221	5643.2651	14980.096	4356.2202	4245.2651	11013.096	10071.221	5464.8599	11716.655	3425.4199	9698.8594	3121.6553	-1309.5801	4029.8599	15161.655	1655.4199	2610.6802	28595.289	12482.035	9100.6797	28213.289	6397.0352	9472.6797	6173.29	3702.0352	8195.6797	25136.289	4151.0352	16037.68	9211.29	2238.0352	3593.6802	22773.289
9188.21	25475.195	3112.9702	4884.21	24421.195	3814.9702	5119.21	14427.195	3885.9702	4710.21	10149.195	2841.9702	2000.21	15032.195	5010.9702	9112.21	8046.1948	10471.971	4056.21	13363.195	4067.9702	6164.21	9104.1953	9735.9707	2187.2803	12831.505	5176.2002	2357.2803	-1639.4951	2167.2002	2425.2803	13176.505	4225.2002	1649.6948	31169.885	7735.5098	8103.6948	26843.885	6608.5098	10927.695	7751.8848	5787.5098	9161.6953	22892.885	4887.5098	16901.695	8284.8848	5254.5098	7103.6948	16959.885
6685.105	18591.691	4086.5151	13406.105	-598.30957	230.51514	6974.105	15351.69	5246.5151	2633.105	11907.69	5526.5151	2405.105	15034.69	5583.5151	6758.105	10531.69	6666.5151	5997.105	7798.6904	9366.5156	8556.1055	3323.6904	7452.5151	-394.7002	19088.004	4272.7549	-2674.7002	-400.99512	3172.7549	-1306.7002	16469.004	3544.7549	4219.8901	26320.266	7378.2949	10345.891	27051.266	5000.2949	14104.891	1684.2646	1346.2949	10331.891	19851.266	4154.2949	16979.891	5280.2646	4348.2949	7119.8901	8880.2646
4276.0547	21934.914	3798.9702	12118.055	1617.915	-2016.0298	963.05469	14669.915	1188.9702	429.05469	14710.915	2973.9702	-1615.9453	11371.915	2969.9702	3866.0547	12255.915	8757.9707	1539.0547	10267.915	5315.9702	3934.0547	13381.915	9208.9707	4394.3799	16337.766	3283.5947	1656.3799	-66.234863	3398.5947	4267.3799	16827.766	3231.5947	-501.7998	29224.449	9052.8652	6468.2002	29403.449	6327.8652	8472.2002	4256.4502	3539.8652	4594.2002	23713.449	7140.8652	11303.2	7818.4502	5906.8652	10963.2	9148.4502
7103.6851	24392.855	3969.3149	12144.686	2714.855	-1295.6851	5674.6851	17755.855	4234.3149	3257.6851	15819.855	6073.3149	1691.6851	15552.855	6164.3149	9175.6855	11082.855	11537.314	5570.6851	12777.855	5934.3149	6571.6851	10440.855	7047.3149	2519.0898	14299.67	7752.9502	-545.91016	-2198.3301	5170.9502	1041.0898	13154.67	6602.9502	1313.2451	22192.68	11038.49	5815.2451	26772.68	8308.4902	7819.2451	3185.6797	6186.4902	9026.2451	17302.68	7953.4902	13873.245	2490.6797	8292.4902	475.24512	12466.68
6146.2549	28492.154	4362.9502	10912.255	2475.1548	-1550.0498	4046.2549	18704.154	4165.9502	538.25488	15170.154	4611.9502	-647.74512	13203.154	5662.9502	4391.2549	11492.154	8245.9502	1896.2549	13487.154	3502.9502	5337.2549	9804.1543	4721.9502	6900.3101	19000.76	3737.3848	982.31006	5465.7598	3567.3848	3792.3101	19020.76	3479.3848	2012.2251	29899.961	6005.5752	5930.2251	30491.961	3492.5752	10024.225	3405.96	2657.5752	4805.2251	19674.961	5637.5752	15059.225	5685.96	3961.5752	10530.225	11877.96
4889.4248	22571.105	4216.1548	11193.425	2387.105	802.15479	3138.4248	15349.105	5310.1548	-327.5752	14836.105	4739.1548	-1183.5752	16818.105	7397.1548	4214.4248	9803.1055	9294.1543	1531.4248	10133.105	5885.1548	4754.4248	6366.105	7039.1548	4103.2051	23628.676	4961.0752	-241.79492	2575.6748	3055.0752	2594.2051	19487.676	4905.0752	953.81006	25260.379	6060.8999	6985.8101	26147.379	8102.8999	9626.8105	2245.3799	5128.8999	4955.8101	23814.379	5227.8999	13345.811	4087.3799	7267.8999	10671.811	8899.3799
6494.5298	23063.43	5839.8799	15522.529	2867.4302	-221.12012	8039.5298	13536.43	5926.8799	1960.5298	24269.43	8270.8799	1932.5298	20235.43	8748.8799	1344.5298	21110.43	10525.88	4761.5298	8163.4302	7275.8799	8348.5293	8513.4297	7499.8799	4555.7549	15465.37	5614.7202	1786.7549	387.37012	2614.7202	6542.7549	19168.371	5571.7202	-182.29004	24569.295	6829.6299	16162.71	8957.2949	-343.37012	7859.71	6138.2949	4063.6299	6220.71	21769.295	3716.6299	12053.71	4625.2949	4076.6299	1877.71	18482.295
5683.355	19784.496	1894.2148	12360.355	2185.4951	-2588.7852	6625.355	20386.496	4713.2148	3297.355	13559.495	4205.2148	611.35498	14630.495	3544.2148	6290.355	9336.4951	6642.2148	6363.355	8947.4951	3191.2148	8650.3555	5331.4951	5107.2148	3391.8452	16580.266	5842.5	948.84521	1556.2651	1935.5	3556.8452	15167.266	2726.5	1024.125	26311.805	8771.4453	22332.125	-93.195312	503.44482	9240.125	2888.8047	1941.4448	8208.125	20128.805	4080.4448	13397.125	2007.8047	5105.4448	3938.125	15113.805
8333.7344	23844.25	5216.9199	10451.734	2046.25	2072.9199	3326.7349	18425.25	4505.9199	3200.7349	17720.25	6827.9199	1515.7349	18336.25	5781.9199	6912.7349	11155.25	8673.9199	3111.7349	9487.25	6437.9199	6778.7349	5533.25	6937.9199	6998.7549	12430.485	-2069.415	2908.7549	-3486.5146	-3679.415	5528.7549	12227.485	-1265.415	2906.6899	33636.551	13327.865	15236.689	5766.5498	1214.8652	12106.689	8700.5498	4893.8652	6908.6899	22059.551	6233.8652	14186.689	7753.5498	5080.8652	3702.6899	21464.551
7773.0952	24061.289	4015.4351	13039.096	2787.29	-1016.5649	5200.0952	18233.289	3852.4351	4401.0952	16919.289	6126.4351	2493.0952	18920.289	5053.4351	6015.0952	10733.29	9362.4355	3561.0952	12870.29	5395.4351	7699.0952	6086.29	6317.4351	6665.0151	13564.435	5258.6602	971.01514	-695.56543	1059.6602	3705.0151	13304.435	2138.6602	4747.8398	31791.945	10612.87	3730.8398	2553.9448	-2128.1299	9172.8398	6961.9448	3406.8701	7406.8398	25365.945	4864.8701	14887.84	6488.9448	6411.8701	802.83984	23763.945
7517.6099	20080.684	4940.2148	14354.609	-1402.3154	-561.78516	3263.6099	9724.6846	4414.2148	2909.6099	11390.685	7159.2148	2421.6099	16502.684	4273.2148	3410.6099	11445.685	11404.215	4054.6099	8233.6846	4781.2148	9755.6094	3502.6846	10398.215	175.66504	18752.721	6768.1699	-2783.335	2437.7202	857.16992	451.66504	18200.721	4028.1699	3313.5698	27511.285	13147.38	16440.57	1240.2852	-440.62012	11265.57	3994.2852	6572.3799	9260.5703	21966.285	6795.3799	13552.57	3644.2852	9408.3799	4225.5698	18104.285
5626.3896	19838.865	3865.9248	10000.39	-3340.1348	-234.0752	1886.3896	8993.8652	3386.9248	519.38965	13036.865	5879.9248	-777.61035	6072.8652	5695.9248	3993.3896	6569.8652	10553.925	2377.3896	5466.8652	6613.9248	3208.3896	2086.8652	8968.9248	5002.7749	23086.324	3248.4346	2653.7749	2390.3252	3419.4346	4470.7749	17129.324	3737.4346	2018.1748	27716.191	8404.0547	14896.175	-242.80957	-1252.9453	9772.1748	2458.1904	1918.0547	7106.1748	14976.19	3325.0547	12196.175	1711.1904	4998.0547	2253.1748	21920.191
4975.0752	24414.539	2784.4399	16970.074	2432.54	-496.56006	2017.0752	21856.539	4013.4399	1165.0752	15089.54	4776.4399	468.0752	15030.54	6488.4399	4783.0752	13294.54	10686.439	3678.0752	10441.54	4401.4399	5979.0752	7962.54	8241.4395	5385.8799	18927.926	3116.3398	1219.8799	2188.9248	1591.3398	3546.8799	14303.925	4332.3398	3343.6899	26679.33	7200.79	15258.689	2792.3301	-4655.21	10399.689	2593.3301	927.79004	13238.689	11311.33	2136.79	14179.689	4554.3301	3108.79	3313.6899	21895.33
7247.25	24598.83	3771.6802	16954.25	3739.8301	-691.31982	5520.25	17664.83	5274.6802	4361.25	16400.83	6501.6802	1934.25	15450.83	6662.6802	1620.25	20342.83	10424.68	5813.25	10427.83	6487.6802	8961.25	9989.8301	6626.6802	4858.4199	18541.699	7948.1001	1438.4199	2712.7002	5541.1001	3919.4199	20221.699	8698.0996	-925.10547	28945.121	4766.7051	12162.895	1222.1201	-813.29492	7429.8945	2259.1201	3262.7051	3602.8945	20326.121	3736.7051	9414.8945	6404.1201	3903.7051	-1118.1055	21660.121
4538.875	23095.705	3193.52	12704.875	2489.7051	1468.52	3389.875	12946.705	6995.52	-245.125	13082.705	9129.5195	234.875	15381.705	5415.52	3269.875	13079.705	11082.52	2182.875	11439.705	7167.52	6343.875	4538.7051	7572.52	5657.6748	17398.6	8790.8701	1393.6748	2754.6001	4887.8701	4843.6748	17232.6	8451.8701	2290.48	33102.41	8692.0498	17526.48	5412.4102	-637.9502	8631.4805	5540.4102	5146.0498	7242.48	25317.41	5372.0498	11987.48	6694.4102	7092.0498	5018.48	20982.41
1409.9297	22748.879	4914.6001	9820.9297	1449.8799	1910.6001	-25.070312	16508.879	6186.6001	364.92969	14245.88	5595.6001	-950.07031	13811.88	4830.6001	-229.07031	12691.88	11436.6	781.92969	9367.8799	5810.6001	4837.9297	5377.8799	10055.6	6199.9551	18206.176	4138.5151	748.95508	3762.1748	2394.5151	3883.9551	18335.176	5028.5151	-58.705078	27213.051	6187.4248	13175.295	2161.0498	-3175.5752	8176.2949	7216.0498	2273.4248	5896.2949	19965.051	2487.4248	9864.2949	7607.0498	4052.4248	3383.2949	20761.051
6606.7998	13565.445	2679.9048	7264.7998	1565.4448	-94.095215	4072.7998	22704.445	3933.9048	4379.7998	13656.445	5983.9048	3061.7998	15253.445	7207.9048	1511.7998	18212.445	10257.904	4833.7998	9129.4453	4944.9048	10177.8	4992.4448	7822.9048	3137.3999	16379.15	5372.5698	-394.6001	827.1499	5101.5698	3588.3999	16218.15	8943.5703	311.47021	30387.254	8101.7803	12119.471	3011.2549	-1160.2197	9811.4707	5342.2549	3397.7803	4097.4702	18400.254	4430.7803	6338.4702	2471.2549	4366.7803	850.47021	18443.254
-762.72998	8710.7695	5959.52	-1029.73	-768.22998	1874.52	1878.27	18337.77	5551.52	2587.27	12297.77	6969.52	1047.27	15399.77	4704.52	-923.72998	22152.77	8905.5195	4521.27	9547.7695	5681.52	4716.27	6805.77	9445.5195	5223.4302	18206.824	3822.3398	1250.4302	2794.8252	3475.3398	3874.4302	15793.825	4729.3398	1972.48	25612.195	9196.4746	12877.48	4205.1948	-1667.5249	7473.48	5566.1948	3550.4751	6564.48	21580.195	5586.4751	9930.4805	5147.1948	7881.4751	10759.48	9210.1953
-1608.7695	13924.13	878.24512	-1264.7695	2219.1299	-933.75488	-394.76953	18273.129	3449.2451	1841.2305	12355.13	3523.2451	-2207.7695	17999.129	4312.2451	-3029.7695	25014.129	8230.2451	796.23047	11042.13	4076.2451	4360.2305	7238.1299	6946.2451	2404.4399	18176.254	4248.5498	428.43994	2173.2549	3177.5498	3118.4399	15958.255	5426.5498	3724.8652	20395.184	10271.99	15460.865	892.18457	1321.9902	12836.865	2550.1846	6919.9902	12611.865	5574.1846	9112.9902	13788.865	1619.1846	6303.9902	6411.8652	16714.184
2301.8999	2946.77	6818.9751	-658.1001	-1481.23	1006.9751	4230.8999	19744.77	7500.9751	-1064.1001	15069.77	8320.9746	978.8999	14397.77	8109.9751	341.8999	18176.77	8633.9746	2543.8999	10005.77	4974.9751	8298.9004	6509.77	9478.9746	3966.1152	17219.266	4944.6851	1851.1152	-1174.7349	1685.6851	2996.1152	13465.266	4166.6851	1718.7852	33295.961	9381.5146	13411.785	1457.96	-2530.4854	10449.785	4786.96	4014.5146	9499.7852	6390.96	4008.5146	10888.785	4631.96	5534.5146	4848.7852	19822.961
6604.1396	12952.17	5473.5498	-2094.8604	385.16992	1876.5498	2371.1396	12630.17	8286.5498	-4234.8604	18653.17	9371.5498	-592.86035	16357.17	8539.5498	-809.86035	19186.17	11047.55	2790.1396	8365.1699	7639.5498	2297.1396	1746.1699	11322.55	5380.3203	15911.37	5803.46	1697.3201	283.37012	5760.46	5352.3203	17705.371	8021.46	-446.6748	33542.504	9454.1602	16061.325	-479.49512	-1356.8398	7079.3252	2800.5049	3068.1602	8362.3252	6268.5049	1133.1602	8943.3252	3525.5049	4430.1602	1696.3252	18109.504
21400.879	6046.4902	6546.1201	1926.8799	-3300.5098	2091.1201	4784.8799	16302.49	6184.1201	1742.8799	16296.49	8382.1201	3813.8799	10122.49	8529.1201	6462.8799	7529.4902	14250.12	5384.8799	8963.4902	7352.1201	8076.8799	-170.50977	10705.12	1330.29	21667.615	3732.8799	-815.70996	210.61523	1447.8799	2750.29	17604.615	2178.8799	2138.4048	31029.705	10983.13	16078.404	3894.7051	1559.1299	9108.4043	6800.7051	4629.1299	11186.404	8511.7051	4885.1299	10007.404	3565.7051	6432.1299	4329.4048	21501.705
14289.695	9341.5898	2871.8652	-1783.3047	-563.41016	-393.13477	1330.6953	14456.59	4105.8652	-3476.3047	19743.59	6596.8652	-681.30469	13800.59	4131.8652	-308.30469	16766.59	8424.8652	2288.6953	8933.5898	3541.8652	3410.6953	1107.5898	7632.8652	2908.04	17504.371	3271.2749	-32.959961	-311.62988	1198.2749	1879.04	21821.371	3418.2749	4019.5098	31259.439	11975.766	17150.51	4673.4399	-135.23486	11277.51	7722.4399	3905.7651	12719.51	8361.4395	8176.7651	12547.51	5591.4399	10699.766	4537.5098	19542.439
15741.345	11306.359	5238.96	-3732.6553	-520.64014	2280.96	1103.3447	18200.359	7252.96	-6119.6553	19783.359	10189.96	-3003.6553	15954.359	7764.96	-231.65527	13189.359	12781.96	-218.65527	9903.3594	10173.96	3739.3447	2642.3599	11090.96	4247.395	19094.141	6962.1948	-30.60498	2323.1401	4149.1948	4179.395	17618.141	7067.1948	3024.7949	31655.711	14961.84	14559.795	452.70996	240.83984	10603.795	3540.71	4790.8398	13891.795	4915.71	6503.8398	13523.795	2306.71	8043.8398	2924.7949	15751.71
19379.035	10101.385	4763.1099	-3502.9648	906.38477	1113.1099	4238.0352	16004.385	9330.1094	-2727.9648	16273.385	2517.1099	-91.964844	14213.385	6894.1099	560.03516	14117.385	10421.109	951.03516	7318.3848	6818.1099	3184.0352	3045.3848	13719.109	6252.355	18301.715	5275.46	1976.355	1137.7148	2871.46	4635.355	13884.715	5264.46	847.27002	32451.301	7585.2305	14237.27	1465.2998	-2493.7695	8496.2695	4779.2998	2736.2305	8801.2695	5492.2998	5365.2305	10089.27	5964.2998	3391.2305	1147.27	19027.301
18779.275	12251.971	6748.77	63.274902	1443.9702	-146.22998	5967.2749	14991.971	4247.77	450.2749	20014.971	5576.77	2358.2749	15325.971	7464.77	6343.2749	11691.971	10059.77	5833.2749	14729.971	5235.77	7901.2749	4732.9702	6845.77	11039.904	6734.4902	2135.8101	2699.9048	-175.50977	4866.8101	2589.9048	15748.49	6579.8101	-740.66504	32386.984	8524.2695	12401.335	354.98486	-6058.7305	9942.335	3584.9849	-411.73047	9436.335	7611.9849	914.26953	8875.335	3478.9849	4384.2695	-767.66504	19058.984
20059.34	10662.96	4408.4199	-1403.6602	1500.96	-904.58008	2770.3398	19096.961	4344.4199	-1791.6602	25935.961	5321.4199	1408.3398	15652.96	5491.4199	3378.3398	17788.961	9276.4199	2480.3398	9730.96	4887.4199	2004.3398	16023.96	6769.4199	12521.939	-396.61523	799.45996	1860.9399	-4741.6152	4436.46	2306.9399	12516.385	7731.46	898.60986	32601.66	11868.404	288.60986	1950.6602	991.40479	9854.6094	5569.6602	4413.4048	8255.6094	9785.6602	5526.4048	10455.609	4468.6602	7155.4048	309.60986	16572.66
18808.59	13969.279	5981.4551	167.58984	469.27979	232.45508	4617.5898	17877.279	5954.4551	-1.4101562	21620.279	11261.455	2035.5898	14868.279	6919.4551	13311.59	7711.2798	12486.455	4056.5898	9590.2793	6008.4551	1922.5898	18215.279	10817.455	16392.4	1453.52	-2542.8896	2015.3999	1008.52	613.11035	3992.3999	16031.52	1835.1104	1741.1499	34050.785	9508.2695	598.1499	-1220.2148	-1513.7305	8204.1504	4072.7852	2170.2695	9216.1504	5522.7852	4356.2695	10666.15	3493.7852	6583.2695	116.1499	18622.785
15331.65	12980.96	4578.085	-2665.3501	-2530.04	1030.085	2091.6499	19411.961	5752.085	-2870.3501	16624.961	7752.085	863.6499	13144.96	6126.085	7619.6499	13471.96	11276.085	4434.6499	5530.96	6406.085	2651.6499	8687.96	9001.085	13369.75	2640.3501	659.99512	-686.25	1491.3501	5305.9951	2099.75	15859.35	7044.9951	2263.04	33257.465	12317.325	1445.04	-2334.5352	963.3252	11596.04	4361.4648	4726.3252	12189.04	6765.4648	6544.3252	9232.04	2916.4648	9571.3252	2283.04	21435.465
16010.635	6765.5049	2579.4248	-2199.3652	-1669.4951	89.424805	4276.6348	16218.505	4121.4248	-3416.3652	17491.504	6092.4248	429.63477	12471.505	5600.4248	1080.6348	15010.505	7561.4248	4830.6348	7353.5049	4886.4248	1170.6348	14919.505	5334.4248	13448.05	-672.5752	658.0498	1466.0498	-2282.5752	3704.0498	4565.0498	17550.426	7512.0498	-283.31982	30786.766	8209.4355	-1100.3198	-1738.2349	-1559.5649	8173.6802	3258.7651	3681.4351	8286.6797	6268.7651	5487.4351	7524.6802	3123.7651	6709.4351	-1485.3198	19008.766
20926.379	11828.13	6408.625	-2519.6201	1102.1299	830.625	1634.3799	19334.129	8116.625	-1895.6201	19104.129	9387.625	2166.3799	14372.13	8203.625	2221.3799	25201.129	11749.625	3596.3799	12122.13	7556.625	-1087.6201	21126.129	8160.625	6976.7402	2359.2051	995.24023	-249.25977	1096.2051	4528.2402	5181.7402	12077.205	7263.2402	6496.7402	30062.199	10345.859	378.74023	535.2002	-491.14014	10611.74	5301.2002	4196.8599	11535.74	5868.2002	4319.8599	9549.7402	3343.2002	4897.8599	676.74023	21296.199
17477.49	9092.3799	1329.9751	118.49023	1124.3799	-1590.0249	8041.4902	16331.38	6193.9751	-228.50977	17281.379	5022.9751	5076.4902	16345.38	4247.9751	5790.4902	17606.379	7453.9751	5506.4902	8249.3799	2888.9751	3943.4902	14065.38	6046.9751	3137.0601	3645.0049	-987.80518	2215.0601	954.00488	2573.1948	6261.0601	10353.005	5143.1948	1776.7798	31388.324	9654.7754	-1326.2202	-1186.6748	-1299.2251	9989.7793	3581.3252	4317.7749	12974.779	3381.3252	5515.7749	8195.7793	2853.3252	6017.7749	252.77979	18823.324
20683.154	14969.609	4813.7002	341.15503	1573.6099	-1578.2998	6286.1553	19806.609	2574.7002	2454.155	19264.609	8381.7002	3504.155	17201.609	5007.7002	5643.1553	21032.609	8330.7002	6383.1553	14987.609	1610.7002	5596.1553	12405.609	7078.7002	2245.0801	1372.6099	638.36523	-760.91992	66.609863	1561.3652	4723.0801	12777.609	5123.3652	3092.0649	29743.195	9330.2793	1300.0649	-1256.8047	1007.2798	11356.064	2423.1953	6457.2798	12188.064	8193.1953	6388.2798	13469.064	1299.1953	8314.2793	3176.0649	15324.195
18993.461	13826.984	4955.2598	531.45996	-1835.0151	-201.74023	8078.46	14125.984	5875.2598	1111.46	21207.984	11047.26	2127.46	16272.984	5519.2598	5914.46	14488.984	8228.2598	5173.46	7571.9849	6347.2598	2499.46	17733.984	9975.2598	1469.9551	2545.7998	-1395.8901	387.95508	535.7998	411.10986	3689.9551	13166.8	5256.1099	1513.9048	27199.955	4636.1904	198.90479	400.95508	-3483.8096	10228.904	3270.9551	2232.1904	12338.904	6819.9551	1158.1904	10785.904	6040.9551	4197.1904	914.90479	19477.955
14164.41	11514.335	3907.8398	-4079.5898	-3131.665	389.83984	3172.4102	20963.336	8214.8398	-3705.5898	17010.336	8510.8398	-1839.5898	14147.335	7003.8398	965.41016	16141.335	9391.8398	115.41016	12119.335	4667.8398	-1310.5898	17353.336	7295.8398	2662.5698	2446.3652	2810.2202	-626.43018	1235.3652	4060.2202	1726.5698	18717.365	6782.2202	3031.5449	31329.029	6083.2803	1741.5449	1161.0298	-4306.7197	12498.545	4763.0298	1405.2803	12406.545	9921.0293	2463.2803	13875.545	6206.0298	3296.2803	3011.5449	17342.029
18030.73	11475.766	2286.4502	-1194.27	222.76514	-940.5498	6032.73	13351.766	2882.4502	-1169.27	19496.766	7655.4502	806.72998	17002.766	3983.4502	4036.73	17321.766	8619.4502	4300.73	11857.766	5091.4502	970.72998	19176.766	6711.4502	2448.5698	3427.835	-2731.3701	-331.43018	317.83496	-931.37012	10197.57	4280.835	3031.6299	3156.26	30819.445	7519.9448	2103.26	-322.55518	836.94482	13921.26	2535.4448	3984.9448	14920.26	4707.4448	6923.9448	14622.26	4902.4448	8559.9453	3548.26	17164.445
21728.135	12582.855	4184.6548	639.13477	1786.855	-246.34521	6031.1348	15991.855	4989.6548	-246.86523	20100.855	5762.6548	1612.1348	16499.855	4619.6548	1711.1348	21846.855	10279.654	4717.1348	9950.8555	5457.6548	9164.1348	7871.855	6551.6548	3213.7402	4332.8848	-1971.6504	-937.25977	3449.8848	-299.65039	10740.74	6851.8848	3431.3496	69.209961	35037.66	7633.6904	-1436.79	-483.33984	-3445.3096	9979.21	5126.6602	1158.6904	10939.21	5915.6602	4220.6904	9906.21	3868.6602	4182.6904	3178.21	19293.66
19880.074	10872.385	3835.5249	-773.9248	1738.3848	-1314.4751	5419.0752	22438.385	4202.5249	-519.9248	19614.385	4818.5249	597.0752	15535.385	4798.5249	-1021.9248	16436.385	6023.5249	3537.0752	11878.385	5045.5249	8163.0752	6955.3848	5080.5249	2180.2051	3643.0601	-5215.1504	-1627.7949	1605.0601	-3061.1504	9033.2051	4545.0601	571.84961	2325.52	30831.26	13882.904	1409.52	570.25977	1168.9048	11843.52	5901.2598	6086.9048	5032.52	5343.2598	9664.9043	12016.52	4866.2598	6717.9048	8882.5195	15664.26
19837.234	9620.8105	5264.4248	509.23486	296.81006	1044.4248	9847.2344	13371.811	4061.4248	-593.76514	16881.811	6673.4248	2203.2349	15666.811	6203.4248	5237.2349	17379.811	8004.4248	4561.2349	10967.811	5479.4248	8896.2344	6438.8101	8403.4248	3533.4399	3686.9702	-174.75	529.43994	622.97021	683.25	9561.4395	3630.9702	2867.25	1520.8701	25291.955	7338.9448	680.87012	-1217.0449	-1830.0552	11400.87	4000.9551	2294.9448	1715.8701	3692.9551	4212.9448	11067.87	3560.9551	7175.9448	9797.8701	1977.9551
19811.355	4760.2051	5178.3101	-2541.645	-1744.7949	723.31006	5061.355	15329.205	7177.3101	-1867.645	19488.205	7256.3101	488.35498	12854.205	6967.3101	2906.355	15875.205	4037.3101	192.35498	12182.205	5234.3101	7130.355	3617.2051	7032.3101	-288.09961	-346.11523	212.4502	-3265.0996	-937.11523	2218.4502	8052.9004	2694.8848	6019.4502	3284.605	36291.68	7335.1846	3103.605	608.68018	-2255.8154	12125.605	5920.6802	1531.1846	3292.605	3511.6802	5178.1846	13364.605	5937.6802	5779.1846	10533.605	3851.6802
18003.1	4357.3501	1291.8848	-1554.8999	-202.6499	-1337.1152	4150.1001	12786.35	4929.8848	-1183.8999	15247.35	5563.8848	1232.1001	12108.35	1949.8848	6232.1001	1687.3501	3168.8848	261.1001	7605.3501	4532.8848	644.1001	8920.3496	4497.8848	-1083.8052	2546.21	-504.3999	-1963.8052	2260.21	330.6001	9916.1953	4164.21	2853.6001	1947.4199	22258.426	12578.375	1310.4199	-5188.5752	99.375	11082.42	-1403.5752	6372.375	2076.4199	-2785.5752	4974.375	10986.42	2461.4248	8747.375	6972.4199	-3545.5752
18523.58	11656.745	3993.1299	-3294.4199	554.74512	91.129883	4382.5801	14362.745	4754.1299	-3393.4199	21633.746	5652.1299	-1798.4199	16336.745	6154.1299	7145.5801	2564.7451	6934.1299	2054.5801	8020.7451	5654.1299	1014.5801	13905.745	6692.1299	-20.794922	-2669.1396	-4192.5898	-1499.7949	-3851.1396	499.41016	11876.205	-549.13965	727.41016	2439.7002	31627.379	11121.45	333.7002	670.37988	671.4502	11305.7	4665.3799	7105.4502	2645.7002	4076.3799	7980.4502	10508.7	3723.3799	8233.4502	7819.7002	3157.3799
22348.49	7426.3452	4741.52	448.49023	-2674.6548	1875.52	8036.4902	11749.346	5819.52	1344.4902	17868.346	8604.5195	2301.4902	13990.346	8352.5195	13593.49	1897.3452	6802.52	4235.4902	7369.3452	7511.52	3934.4902	15455.346	8016.52	1271.1152	1476.6899	1125.1499	-443.88477	844.68994	1346.1499	9874.1152	3457.6899	5457.1499	2464.2749	29223.805	9999.1348	1903.2749	-1287.1948	-341.86523	11715.275	3489.8052	4546.1348	4467.2749	1608.8052	7230.1348	11015.275	3129.8052	6252.1348	8199.2754	1281.8052
20443.129	10622.805	3447.8452	-477.87012	1144.8052	343.84521	9646.1299	14640.805	8105.8452	1783.1299	20565.805	8284.8457	2791.1299	18188.805	3484.8452	12866.13	5459.8052	5961.8452	4879.1299	8595.8047	6225.8452	3003.1299	15182.805	4578.8452	655.75488	662.97021	2051.48	60.754883	656.97021	2632.48	12119.755	2493.9702	6655.48	2413.3899	25803.926	15195.189	449.38989	-5314.0752	733.18994	11474.39	-1417.0752	4370.1899	6293.3896	-2302.0752	5474.1899	11723.39	-552.0752	8763.1895	8525.3896	-3521.0752
21865.635	3302.5146	3685.8452	-1168.3652	-5160.4854	-522.15479	6513.6348	7552.5146	5591.8452	786.63477	13698.515	7735.8452	8137.6348	-2365.4854	1839.8452	11353.635	-2824.4854	2796.8452	3933.6348	4690.5146	6667.8452	-447.36523	15181.515	6975.8452	628.0752	2429.0801	1784.0151	-978.9248	874.08008	2997.0151	11225.075	4295.0801	6139.0151	2177.4951	33566.375	9098.5303	312.49512	-2808.625	-1973.4697	10194.495	4431.375	1132.5303	2496.4951	362.375	3894.5303	11140.495	2886.375	5817.5303	8641.4951	381.375
20944.67	14891.859	6064.0552	929.66992	1424.8599	368.05518	6864.6699	22982.859	7253.0552	1872.6699	20373.859	9089.0547	11009.67	3803.8599	1628.0552	14997.67	5283.8599	4785.0552	5262.6699	11010.859	6529.0552	4097.6699	16116.859	5603.0552	55.910156	274.68506	1954.1201	-258.08984	198.68506	2607.1201	12717.91	4917.6851	7956.1201	2065.105	33394.645	8339.25	174.10498	-2577.3555	-2972.75	10232.105	2255.6445	2505.25	889.10498	-722.35547	5840.25	10018.105	3120.6445	3937.25	12410.105	-1146.3555
23350.395	7388.665	5674.0898	1220.395	-1279.335	155.08984	9307.3945	14179.665	5149.0898	1305.395	15466.665	8788.0898	10608.395	3102.665	3050.0898	11345.395	3338.665	7452.0898	8062.395	5415.665	7173.0898	3255.395	19420.664	7758.0898	-144.91992	2439.7451	-1041.3252	-1224.9199	3460.7451	2181.6748	10014.08	4692.7451	4710.6748	2147.8052	43097.055	8655.835	-594.19482	249.05518	765.83496	9818.8047	5421.0552	5740.835	2598.8052	4122.0552	6764.835	10598.805	4813.0552	8887.835	10695.805	4305.0552
20191.16	7998.1748	4523.96	-908.83984	-795.8252	-410.04004	10174.16	14320.175	7017.96	-805.83984	19731.176	7591.96	8845.1602	1209.1748	1592.96	11247.16	3430.1748	4770.96	3322.1602	8013.1748	5509.96	2217.1602	13713.175	5078.96	2072.835	-1618.5801	-48.669922	598.83496	-2004.5801	1606.3301	11103.835	286.41992	4421.3301	811.81494	30153.824	6360.7749	-1141.1851	-1839.1748	-1474.2251	10449.814	3889.8252	2693.7749	2581.8149	3817.8252	2937.7749	10516.814	3964.8252	7252.7749	13053.814	4006.8252
23832.145	6400.2598	3731.5449	807.14502	19.259766	736.54492	9424.1445	14510.26	5494.5449	270.14502	21817.26	8262.5449	9362.1445	2877.2598	2832.5449	10038.145	3829.2598	5842.5449	4577.145	7860.2598	8925.5449	3125.145	16292.26	10098.545	-623.27002	-172.53516	-2896.9697	-1864.27	-456.53516	-1852.9697	7987.73	2229.4648	952.03027	2046.2849	27307.754	10960.904	856.28491	-1958.2451	-319.09521	12410.285	1544.7549	5239.9048	3387.2849	1151.7549	5715.9048	13236.285	3540.7549	7753.9048	13360.285	-643.24512
20926.314	10334.846	5890.1348	-743.68506	-106.15479	-278.86523	10028.314	10020.846	5837.1348	-758.68506	17033.846	7091.1348	8182.3149	3529.8452	725.13477	12278.314	6031.8452	5475.1348	2880.3149	7601.8452	6068.1348	1243.3149	16010.846	6004.1348	1274.9902	-1881.5	1025.2202	-377.00977	-2463.5	3214.2202	9180.9902	-1151.5	5147.2202	3989.8201	30336.211	6366.46	1007.8201	-287.79004	-1159.54	10343.82	4876.21	4230.46	3049.8201	4254.21	3232.46	11992.82	6008.21	4174.46	13258.82	3107.21
13261.09	14655.025	3804.2549	-2203.9102	-561.9751	118.25488	3717.0898	15114.025	3486.2549	-1643.9102	20540.025	4801.2549	7153.0898	2262.0249	1450.2549	9640.0898	2998.0249	4794.2549	200.08984	10491.025	6763.2549	345.08984	16811.025	4302.2549	2213.625	114.45508	624.02002	841.625	1545.4551	2658.02	10097.625	2858.4551	4632.02	3184.2749	27585.42	7824.2251	1464.2749	-3076.5801	-788.7749	10611.275	-368.58008	2989.2251	2174.2749	-3071.5801	3191.2251	11429.275	233.41992	5407.2251	11335.275	-3552.5801
15849.585	13880.436	4240.9849	-3614.415	1234.4351	-51.015137	3386.585	17150.436	4983.9849	-2438.415	20341.436	6106.9849	6386.585	4006.4351	2383.9849	11514.585	3895.4351	4529.9849	504.58496	12080.436	6881.9849	-37.415039	17527.436	7631.9849	-346.65479	1833.6201	-3774.0654	-2221.6548	2624.6201	-698.06543	8730.3457	3497.6201	970.93457	1721.8799	35902.434	8092.0098	-755.12012	-1275.5649	-2378.9902	7680.8799	3576.4351	4294.0098	2422.8799	1921.4351	5684.0098	10261.88	4516.4351	5473.0098	215.87988	580.43506
15610.805	9559.1396	1546.98	-3452.1948	-4598.8604	-1456.02	2485.8052	13515.14	5840.98	-3474.1948	16798.141	4894.98	6220.8052	-2712.8604	-835.02002	11500.805	312.13965	3009.98	1384.8052	4873.1396	4930.98	5883.8052	961.13965	-1698.02	711.69482	-138.59521	3233.1099	1980.6948	-225.59521	4344.1099	12069.695	1532.4048	5197.1099	3707.7649	29323.096	9493.7754	1702.7649	-1195.9048	302.7749	11044.765	3851.0952	4829.7749	3066.7649	-304.90479	6829.7749	9578.7646	1805.0952	7865.7749	899.76489	-1081.9048
20760.85	10023.561	3811.9351	-2274.1499	-1785.4399	802.93506	5998.8501	11337.561	5480.9351	-566.1499	19218.561	6910.9351	3354.8501	66.560059	2488.9351	9245.8496	4092.5601	5356.9351	1874.8501	9839.5605	5629.9351	8913.8496	881.56006	-119.06494	836.56006	1044.9702	2419.1201	670.56006	-718.02979	3742.1201	11694.561	3264.9702	4861.1201	2118.9702	37913.734	6359.54	-748.02979	961.73486	-1425.46	11363.971	4140.7349	1460.54	18.970215	3297.7349	8921.54	11000.971	6398.7349	3765.54	1057.9702	1348.7349
15385.27	13422.12	2253.1499	-2746.73	-1437.8799	-1315.8501	6262.27	10364.12	4481.1499	-1768.73	17280.121	5991.1499	-2516.73	-885.87988	441.1499	10005.27	814.12012	3274.1499	-26.72998	7866.1201	3750.1499	7709.27	-775.87988	-664.8501	3048.76	1663.5752	-185.8999	1183.76	2341.5752	918.1001	10726.76	5404.5752	4547.1001	2443.145	34887.926	5700.3901	1170.145	846.9248	-2154.6099	10176.145	5359.9248	3300.3901	973.14502	1512.9248	5576.3901	10002.145	5473.9248	7105.3901	1363.145	2677.9248
20464.25	14932.855	4554.355	772.25	-266.14502	-296.64502	8536.25	16447.855	7138.355	2577.25	18979.855	9433.3555	986.25	-1628.145	1905.355	12449.25	1812.855	4858.355	5064.25	10537.855	7073.355	11422.25	1235.855	1542.355	829.06006	2904.79	1691.4902	-161.93994	1806.79	2379.4902	11864.061	5003.79	5897.4902	1153.7051	20017.91	4738.1055	290.70508	1621.9102	-2803.8945	9630.7051	6898.9102	671.10547	1693.7051	3208.9102	3929.1055	11839.705	5157.9102	6098.1055	-686.29492	1687.9102
21092.105	11453.904	3439.0552	-93.89502	-46.095215	-35.944824	7991.105	14126.904	5665.0552	-70.89502	22371.904	4722.0552	21.10498	918.90479	1008.0552	9551.1055	4870.9048	5103.0552	4261.105	12559.904	5193.0552	11661.105	1615.9048	2156.0552	2071.0801	1955.7349	-877.95996	300.08008	2377.7349	310.04004	11274.08	4530.7349	5291.04	465.81494	30799.775	9309.3701	-1133.1851	508.7749	348.37012	9413.8145	4626.7749	5672.3701	-159.18506	2126.7749	9794.3701	9286.8145	4669.7749	7371.3701	-596.18506	1672.7749
19069.379	9134.2051	366.30518	-965.62012	388.20508	-619.69482	7324.3799	15447.205	5354.3052	-312.62012	20813.205	4414.3052	-265.62012	1503.2051	324.30518	7298.3799	4615.2051	5582.3052	3577.3799	10098.205	6998.3052	9949.3799	1921.2051	1288.3052	283.31982	251.63477	8.8100586	-784.68018	-599.36523	2483.8101	9656.3203	2136.6348	4310.8101	4318.4351	31836.145	14575.88	2238.4351	-404.85498	1736.8799	11311.436	1407.145	6300.8799	3735.4351	2189.145	7645.8799	13259.436	3389.145	8246.8799	5520.4351	2586.145
21720.115	3903.75	2311.875	936.11499	-757.25	795.875	8051.1152	14783.75	6296.875	2678.115	13774.75	7014.875	245.11499	-357.25	2695.875	13775.115	2368.75	7003.875	3874.115	9426.75	5556.875	11368.115	292.75	1641.875	2352.95	2803.4851	-892.96484	522.94995	2959.4851	1103.0352	14150.95	7970.4854	1867.0352	-147.91016	35665.355	9321.25	-1951.9102	126.35498	-25.75	9928.0898	4760.355	5692.25	343.08984	2041.355	5481.25	10011.09	6895.355	7424.25	-1126.9102	1046.355
20036.57	8217.665	2694.9248	-2544.4302	876.66504	697.9248	5030.5698	12811.665	7332.9248	-2799.4302	18588.664	10101.925	-4145.4302	1964.665	2192.9248	8683.5703	5821.665	5519.9248	1889.5698	10494.665	5784.9248	7569.5698	3185.665	2864.9248	2522.95	-1669.4351	603.27002	1581.95	-2480.4351	2412.27	14262.95	1740.5649	4337.27	1344.9502	40939.594	8448.8398	14.950195	-722.40479	1108.8398	8251.9502	3500.5952	3274.8398	895.9502	2001.5952	6477.8398	9003.9502	4202.5952	8276.8398	108.9502	927.59521
22427.846	6607.4648	143.0249	-2214.1548	-1180.5352	-176.9751	5689.8452	12591.465	3485.0249	-2147.1548	13704.465	6447.0249	-1937.1548	995.46484	617.0249	11796.846	4024.4648	4942.0249	2230.8452	11425.465	5933.0249	7433.8452	1270.4648	-264.9751	2759.395	252.37988	-520.54004	1213.395	901.37988	2545.46	13250.395	1942.3799	2272.46	2144.4299	38609.121	15670.311	910.42993	-19.879883	-1073.6899	12258.43	5178.1201	3755.3101	1519.4299	2097.1201	5072.3101	12504.43	4241.1201	6477.3101	677.42993	-176.87988
29769.705	9810.665	4038.085	-1284.2949	1292.665	94.084961	8268.7051	12145.665	6246.085	-1864.2949	13796.665	9600.085	-1619.2949	1381.665	433.08496	9921.7051	6999.665	4628.085	3022.7051	13807.665	5543.085	9082.7051	2197.665	-222.91504	657.31982	1279.8052	1340.5898	429.31982	-342.19482	2912.5898	12838.32	2758.8052	5046.5898	1347.5898	33045.059	11601.779	220.58984	-1397.9399	433.77979	9575.5898	4993.0601	4746.7798	401.58984	2358.0601	6213.7798	9584.5898	3967.0601	8044.7798	39.589844	726.06006
24039.625	6455.5952	679.62988	371.625	595.59521	-1589.3701	8816.625	10796.596	4069.6299	768.625	15530.596	6614.6299	185.625	-542.40479	160.62988	13050.625	4241.5952	2967.6299	3448.625	11471.596	4171.6299	9313.625	2399.5952	-540.37012	1361.7949	-969.37012	-1170.8047	-211.20508	-1082.3701	963.19531	10822.795	1269.6299	3859.1953	3114.915	31596.984	14310.625	-263.08496	40.984863	1639.625	9985.915	5547.9849	6385.625	478.91504	2157.9849	6425.625	11314.915	5611.9849	9845.625	1637.915	645.98486
38713.051	10087.266	1831.7451	-1028.9502	780.26514	911.74512	9138.0498	13260.266	7394.7451	74.049805	16954.266	7425.7451	-50.950195	224.26514	1477.7451	13519.05	3865.2651	5591.7451	3683.0498	11192.266	6800.7451	9893.0498	1342.2651	2179.7451	-148.08008	613.68018	384.72021	-483.08008	-104.31982	3729.7202	13236.92	2597.6802	4600.7202	500.3501	31743.301	8615.1543	-433.6499	-1702.7002	-403.84521	9411.3496	3127.2998	3578.1548	-238.6499	929.2998	6663.1548	9644.3496	3362.2998	6526.1548	371.3501	-408.7002
33638.875	6246.3198	2667.98	-600.125	101.31982	1044.98	7569.875	18168.32	6019.98	633.875	11110.32	7199.98	245.875	-37.680176	2093.98	14443.875	3129.3198	4960.98	4244.875	10917.32	8526.9805	9518.875	-28.680176	799.97998	3917.6399	1749.4302	724.47998	2330.6399	1318.4302	2638.48	13116.64	5770.4302	5681.48	807.29004	34481.461	8857.835	-1184.71	501.45996	-321.16504	8800.29	4938.46	4997.835	-250.70996	3707.46	5334.835	9169.29	5559.46	9242.835	-926.70996	1010.46
27647.09	10642.641	2037	-805.91016	789.64014	-1105	6874.0898	16841.641	3925	1708.0898	19581.641	4555	358.08984	1518.6401	127	10613.09	4515.6401	4406	4120.0898	11137.641	6711	11376.09	2704.6401	-41	674.81494	-1592.4702	-695.83496	-435.18506	-2167.4702	2761.165	12331.814	3980.5298	4755.165	725.9751	32810.711	8244.5293	-1004.0249	-1615.29	-1686.4702	14187.975	4410.71	2947.5298	-179.0249	743.70996	4193.5298	9916.9746	2380.71	4314.5298	-161.0249	-1670.29
23188.879	9557.3301	1217.5752	-363.12012	-143.66992	553.5752	9932.8799	13114.33	4601.5752	-14.120117	15681.33	5662.5752	-276.12012	274.33008	770.5752	11458.88	2940.3301	5862.5752	3881.8799	11829.33	3971.5752	8788.8799	2711.3301	96.575195	1265.2849	-35.75	625.40479	65.284912	-116.75	1822.4048	11550.285	1880.25	6583.4048	271.99512	31326.32	10510.075	-198.00488	1005.3198	1029.0752	9621.9951	5637.3198	6376.0752	-1417.0049	2382.3198	5821.0752	9584.9951	4914.3198	9107.0752	-1063.0049	732.31982
26338.65	9163.4355	421.08008	-633.3501	1411.4351	374.08008	5177.6499	18966.436	5897.0801	51.649902	16734.436	6846.0801	-16.350098	726.43506	460.08008	10826.65	5070.4351	5541.0801	5348.6499	10561.436	5938.0801	10751.65	2872.4351	1394.0801	2525.0901	239.7998	75.810059	938.09009	-116.2002	2659.8101	10946.09	2310.7998	4014.8101	2874.5249	34946.184	8611.7148	-882.4751	707.18506	-981.28516	10808.525	5693.1851	6757.7148	1430.5249	4809.1851	6702.7148	9525.5254	4444.1851	5476.7148	519.5249	2793.1851
22036.721	5421.4702	5.9750977	372.71997	-1391.5298	328.9751	8256.7197	13654.471	5077.9751	3018.72	18416.471	5442.9751	-855.28003	-115.52979	367.9751	14156.72	2373.4702	5170.9751	4818.7197	11827.471	7341.9751	13802.72	1288.4702	2528.9751	919.0249	1208.0601	3903.1299	622.0249	822.06006	4117.1299	14811.025	3621.0601	5378.1299	1930.4102	30853.16	10311.7	-355.58984	-1153.8398	-1171.2998	10221.41	2243.1602	4790.7002	-169.58984	1250.1602	3943.7002	11612.41	4205.1602	5125.7002	317.41016	2635.1602
22468.621	10181.04	1997.375	-2737.3799	1263.04	480.375	4856.6201	19854.039	4485.375	1953.6201	20309.039	5254.375	-2835.3799	2744.04	185.375	13659.62	6424.04	4927.375	1408.6201	14942.04	5735.375	8481.6201	4536.04	961.375	-1458.23	126.12988	-1070.0049	-1785.23	-372.87012	1585.9951	9111.7695	2958.1299	4630.9951	5633.1152	34143.75	10370.215	1909.115	37.75	210.21484	13059.115	4525.75	5190.2148	3761.115	3617.75	7754.2148	15685.115	4555.75	8444.2148	2908.115	3275.75
14213.76	9748.7305	2146.8398	-3036.2402	120.72998	617.83984	4887.7598	15199.73	5921.8398	-629.24023	16027.73	5984.8398	-2646.2402	-181.27002	1297.8398	11931.76	2108.73	4267.8398	858.75977	8225.7305	5487.8398	10381.76	1949.73	733.83984	1217.2351	105.51514	1283.5698	37.235107	-1412.4849	3808.5698	9546.2354	3186.5151	5405.5698	2931.6951	35598.555	14132.205	941.69507	757.55518	746.20508	4418.6953	5957.5552	2806.2051	1152.6951	1496.5552	6091.2051	15257.695	6060.5552	9110.2051	2323.6951	3660.5552
22036.484	6507.5049	1639.0898	-1172.5151	-210.49512	-195.91016	8139.4849	10038.505	5334.0898	1836.4849	12855.505	3139.0898	628.48486	259.50488	672.08984	10478.484	4240.5049	5269.0898	3623.4849	9360.5049	6693.0898	12051.484	1179.5049	1393.0898	-1164.7148	1167.5698	267.3501	-2729.7148	615.56982	3671.3501	10509.285	3676.5698	7570.3501	1127.2998	32295.49	10970.904	-1117.7002	-563.50977	2535.9048	244.2998	821.49023	5889.9048	530.2998	1524.4902	5553.9048	12385.3	3330.4902	7517.9048	870.2998	1533.4902
26551.055	8790.4043	725.3999	-149.94507	1054.4048	-1203.6001	11344.055	9548.4043	4831.3999	1173.0549	11445.404	3448.3999	1571.0549	816.40479	2093.3999	14494.055	4913.4048	5614.3999	4024.0549	12406.404	6758.3999	15849.055	3328.4048	376.3999	-1224.0352	-528.47998	2565.2451	-752.03516	-724.47998	2965.2451	9300.9648	2295.52	5856.2451	3906.8049	32260.836	10517.045	-555.19507	-717.16504	-1343.9551	1090.8049	1803.835	3571.0449	505.80493	2520.835	4702.0449	13921.805	4620.835	6848.0449	659.80493	3218.835
23547.586	6698.9902	4958.9951	1119.585	361.99023	2056.9951	8295.585	14443.99	8856.9951	2770.585	12430.99	6999.9951	1037.585	3195.9902	2597.9951	16499.586	6890.9902	6099.9951	4617.585	12549.99	8488.9951	14581.585	4581.9902	3161.9951	-53.589844	126.56494	446.7998	213.41016	1911.5649	1183.7998	8957.4102	3105.5649	5460.7998	1407.04	36110.672	10488.686	-1027.96	2128.6699	754.68506	-111.95996	2403.6699	3990.6851	-1194.96	2042.6699	4224.6851	10513.04	7363.6699	7590.6851	97.040039	4873.6699
21833.785	8131.085	-357.47021	-2040.2148	-364.91504	-1307.4702	6120.7852	11345.085	4981.5298	-321.21484	16774.086	5405.5298	-1145.2148	-113.91504	-112.47021	12223.785	3919.085	5975.5298	2990.7852	12890.085	4887.5298	11884.785	4872.085	763.52979	863.23999	-1768.6602	1710.7798	202.23999	-3674.6602	5265.7798	13449.24	-47.660156	6303.7798	3166.5901	30160.439	10171.436	-120.40991	114.43994	276.43506	816.59009	1758.4399	4842.4351	409.59009	1705.4399	10556.436	12943.59	5309.4399	7409.4351	426.59009	2285.4399
23312.34	6147.8149	2584.54	1020.3401	-756.18506	-575.45996	9495.3398	12352.814	7433.54	2127.3401	15113.814	5991.54	1997.3401	38.814941	1093.54	17124.34	3642.8149	5297.54	4665.3398	11754.814	4006.54	14106.34	3577.8149	930.54004	700.89502	1114.6201	-1634.2598	604.89502	1967.6201	-1726.2598	11765.895	4357.6201	3874.7402	5359.5649	28556.225	12033.561	2050.5649	1328.2251	1591.5601	1719.5649	2986.2251	4881.5601	1365.5649	2548.2251	9759.5605	12634.564	3862.2251	11076.561	1655.5649	1166.2251
21034.955	6349.02	3946.6401	-2490.0449	-1571.98	1210.6401	4791.9551	13258.02	4714.6401	774.95508	9910.0195	7032.6401	-1579.0449	-253.97998	1438.6401	9339.9551	2215.02	6115.6401	2767.9551	10786.02	6815.6401	10540.955	2316.02	2784.6401	1000.6499	1002.3198	1269.5098	1676.6499	952.31982	2177.5098	11103.65	4559.3198	7061.5098	1493.8799	29150.635	9806.1797	-1682.1201	-724.36523	-400.81982	-591.12012	1702.6348	3830.1802	-650.12012	1573.6348	6553.1802	10604.88	3880.6348	5713.1802	565.87988	502.63477
19595.83	10972.891	3054.1748	619.83008	-221.10986	1528.1748	8736.8301	15948.891	4965.1748	2109.8301	15624.891	8047.1748	1533.8301	691.89014	2037.1748	13739.83	4637.8901	5694.1748	2991.8301	13597.891	4364.1748	12059.83	3620.8901	2272.1748	1541.4351	-24.745117	-2696.3604	600.43506	1869.2549	-367.36035	11901.436	3349.2549	1220.6396	2081.0349	33179.594	11576.814	-65.965088	46.595215	123.81494	661.03491	1280.5952	5319.8149	-52.965088	124.59521	7351.8149	11356.035	3216.5952	6726.8149	176.03491	834.59521
14203.245	16147.766	2919.73	675.24512	-1190.2349	-532.27002	7541.2451	15296.766	7054.73	3417.2451	9186.7656	6216.73	1801.2451	-2095.2349	342.72998	13464.245	1792.7651	3972.73	4935.2451	8364.7656	8946.7305	14976.245	689.76514	950.72998	-543.18018	389.54492	41.10498	-1306.1802	842.54492	1283.105	11175.82	2931.5449	5150.105	2350.79	35398	11529.66	519.79004	1257	-62.339844	1810.79	4198	3538.6602	636.79004	3670	5293.6602	14235.79	7584	4966.6602	1165.79	2850
12008.33	13648.234	3219.1899	-1192.6699	181.23486	-736.81006	3150.3301	20536.234	5959.1899	33.330078	16556.234	6333.1899	-1186.6699	1743.2349	929.18994	13559.33	4795.2349	4210.1899	328.33008	12282.234	4689.1899	10351.33	3870.2349	1220.1899	1024.8252	393.52979	-1128.9302	-3637.1748	2097.5298	-2253.9302	10622.825	3098.5298	2829.0698	971.00977	30827.83	7960.0146	-1012.9902	-859.16992	-2877.9854	-473.99023	3005.8301	1273.0146	-209.99023	2068.8301	2933.0146	11232.01	5884.8301	3147.0146	109.00977	1112.8301
18432.965	9840.9395	2427	-897.03516	1529.9399	-528	4411.9648	20674.939	2925	20.964844	17817.939	6057	-1527.0352	1181.9399	-131	13610.965	6468.9399	5789	1591.9648	13949.939	7824	11011.965	5834.9399	1079	1666.4351	-1214.415	-1443.9902	1519.4351	-1571.415	2.0097656	13340.436	2548.585	2983.0098	2019.73	27356.025	11227.175	455.72998	-2816.9751	65.174805	238.72998	-69.975098	4106.1748	-737.27002	127.0249	7094.1748	11105.73	2776.0249	8686.1748	102.72998	-349.9751
22299.484	7089.2402	2850.96	-1246.5151	311.24023	811.95996	5249.4849	19624.24	5379.96	1065.4849	12774.24	5899.96	-23.515137	1471.2402	418.95996	14371.484	3278.2402	4140.96	2473.4849	11651.24	5119.96	10479.484	2544.2402	1794.96	755.69507	-1268.4551	-1450.71	-768.30493	-934.45508	-2224.71	10661.695	1138.5449	1961.29	3601.24	35417.844	9493.7998	22.23999	137.84521	-3296.2002	352.23999	2239.8452	548.7998	800.23999	1368.8452	1370.7998	13597.24	5658.8452	4397.7998	1980.24	1267.8452
21867.516	7043.8398	-661.6499	1042.5149	38.839844	-2373.6499	8445.5146	15217.84	5321.3501	3555.5149	15807.84	4184.3501	758.51489	811.83984	-922.6499	16262.515	4206.8398	2751.3501	3315.5149	12072.84	4122.3501	11780.515	2564.8398	454.3501	182.79004	-1729.3149	-2344.3301	-53.209961	249.68506	-2222.3301	12591.79	200.68506	1763.6699	-38.47998	28914.279	9579.1406	-2710.48	-2473.7202	-1544.8599	-751.47998	-146.72021	4097.1401	-1642.48	671.27979	6359.1401	9761.5195	6491.2798	4983.1401	-1397.48	-936.72021
20667.445	5999.1401	3582.6001	-418.55518	-1932.8599	539.6001	4481.4448	14956.141	6668.6001	3472.4448	13557.141	7754.6001	-152.55518	-1263.8599	1712.6001	14570.445	2416.1401	6766.6001	2388.4448	10741.141	6227.6001	11225.445	1535.1401	1490.6001	102.7002	-557.35498	-833.53027	-1207.2998	670.64502	-3174.5303	10201.7	3198.645	-214.53027	1631.46	35626.754	14506.395	-869.54004	1149.7549	438.39502	-1863.54	3186.7549	3700.395	0.45996094	3118.7549	6109.395	11601.46	6393.7549	4971.395	-515.54004	1444.7549
24110.055	9753.4395	483.72998	899.05493	-1134.5601	-722.27002	4984.0547	16026.439	3960.73	2895.0549	14315.439	6230.73	942.05493	-760.56006	305.72998	17298.055	4904.4399	2955.73	4965.0547	8911.4395	5043.73	12612.055	1129.4399	858.72998	490.16992	1414.6299	-1322.5601	-111.83008	2591.6299	-1514.5601	10912.17	3530.6299	1948.4399	668.4502	32511.125	8389.875	-290.5498	-568.875	-4355.125	-563.5498	1295.125	-714.125	-1548.5498	990.125	2011.875	9034.4502	5924.125	1675.875	205.4502	1257.125
22151.391	7301.6553	2848.2202	5306.3896	-2939.3447	223.22021	7173.3896	13523.655	7659.2202	4986.3896	10335.655	7566.2202	2485.3899	-2732.3447	1349.2202	17006.391	899.65527	4674.2202	5544.3896	10114.655	7439.2202	12961.39	-647.34473	3493.2202	1662.585	308.84521	-335.6748	2295.585	126.84521	-549.6748	14199.585	2129.8452	3940.3252	3882.24	30065.234	13531.33	325.23999	-3447.7646	-1466.6699	961.23999	-461.76465	3735.3301	1044.24	-1691.7646	4816.3301	13499.24	2240.2354	7420.3301	2809.24	-1911.7646
29317.029	8360.4844	-904.83984	2081.03	-1893.5151	-2338.8398	8100.0303	17050.484	1821.1602	3995.03	12555.484	3165.1602	2802.03	-115.51514	-1107.8398	16947.029	1186.4849	2060.1602	7449.0303	11643.484	4873.1602	14805.03	-146.51514	-339.83984	-578.625	1693.46	-2615.335	-63.625	1054.46	-2335.335	12009.375	5512.46	2535.665	1941.3052	29603.926	14459.99	-2770.6948	456.9248	1188.9902	-2542.6948	1542.9248	5300.9902	-2146.6948	2607.9248	4765.9902	7882.3052	5073.9248	6214.9902	-1689.6948	-169.0752
23011.545	5701.0449	2278.6602	1017.5449	-3675.9551	124.66016	6524.5449	18194.045	3326.6602	4624.5449	12419.045	3867.6602	1173.5449	-1527.9551	114.66016	17300.545	1146.0449	3736.6602	4350.5449	7902.0449	5883.6602	14809.545	-806.95508	502.66016	568.07495	1168.5249	658.58984	195.07495	1060.5249	-429.41016	12836.075	4909.5249	4802.5898	1826.145	36209.059	8454.7695	125.14502	474.06006	1228.77	63.14502	2304.0601	3846.77	982.14502	2245.0601	7299.77	10585.145	4930.0601	7817.77	930.14502	850.06006
21005.336	4429.9346	1553.0752	1440.335	-3040.0654	-1081.9248	5357.335	19824.934	4135.0752	4895.335	12334.935	3364.0752	1658.335	-2777.0654	611.0752	15183.335	2742.9346	4776.0752	5703.335	8796.9346	6113.0752	14832.335	69.93457	1539.0752	377.63501	-1626.1099	-2953.1953	1114.635	-1011.1099	-2153.1953	12413.635	366.89014	1709.8047	2045.26	28870.24	16808.686	-378.73999	-1256.7598	-28.314941	600.26001	927.24023	5864.6851	-186.73999	1702.2402	7280.6851	11363.26	3100.2402	8063.6851	546.26001	-343.75977
22683.83	6248.1851	269.43506	199.83008	-1210.8149	-1008.5649	5492.8301	17170.186	5914.4351	509.83008	12994.186	7232.4351	232.83008	-228.81494	1281.4351	13059.83	3368.1851	6525.4351	3402.8301	12539.186	5518.4351	12009.83	1502.1851	1123.4351	1165.8401	275.10498	1449.02	1824.8401	684.10498	3835.02	10688.84	3501.105	4864.02	4364.3799	32971.316	10636.68	2373.3799	-1359.6851	-444.31982	994.37988	697.31494	4300.6802	1454.3799	1726.3149	4640.6802	11862.38	678.31494	7711.6802	922.37988	-634.68506
21822.15	6151.1348	3341.5801	219.1499	-786.86523	768.58008	5886.1499	17742.135	7668.5801	4689.1499	14261.135	5038.5801	375.1499	-543.86523	983.58008	9165.1504	1441.1348	5237.5801	3633.1499	9327.1348	6048.5801	12465.15	2725.1348	2819.5801	434.09009	-1746.1699	-2477.3154	-414.90991	-749.16992	898.68457	11235.09	1622.8301	2923.6846	3537.5952	32453.811	11319.285	-932.40479	1018.8101	709.28516	-1309.4048	2602.8101	5218.2852	-1351.4048	2421.8101	7361.2852	9522.5957	3152.8101	8847.2852	-860.40479	-8.1899414
24467.66	10044	4034.0752	175.65991	878	105.0752	7670.6602	18427	4429.0752	3688.6599	17060	5657.0752	432.65991	1788	932.0752	14919.66	4797	5124.0752	4037.6599	11979	4146.0752	12391.66	3207	1759.0752	-1157.1299	2012.01	688.66504	-802.12988	3042.01	2541.665	10729.87	3927.01	5352.665	3015.7051	30025.615	11322.455	-495.29492	846.61523	-14.544922	-117.29492	1693.6152	4010.4551	86.705078	4245.6152	4877.4551	9317.7051	3737.6152	9646.4551	123.70508	1562.6152
21015.529	8410.2754	1750	155.53003	1360.2749	516	7788.5303	16661.275	7171	1494.53	16643.275	5093	602.53003	1566.2749	2065	13623.53	4296.2749	6375	3522.53	12720.275	10026	14053.53	2246.2749	2119	231.43506	920.30493	590.33008	12.435059	3164.3049	3122.3301	10066.436	5340.3047	5801.3301	3911.6899	31040.324	7829.8101	1178.6899	-1404.6748	-573.18994	1943.6899	1938.3252	4846.8101	509.68994	476.3252	3600.8101	12007.689	2309.3252	7690.8101	2300.6899	805.3252
15913.83	8471.9746	2816.1401	-464.16992	715.9751	505.14014	4037.8301	19918.975	4937.1401	-326.16992	7720.9751	5526.1401	-286.16992	2900.9751	1701.1401	12279.83	6022.9751	6422.1401	4798.8301	12330.975	6989.1401	11425.83	3169.9751	1953.1401	-1202.5352	-1054.3701	-1575.0298	-1588.5352	-3309.3701	604.97021	9829.4648	-671.37012	1673.9702	1229.4551	31997.449	7273.4551	-1158.5449	-1224.5498	-538.54492	-1695.5449	1221.4502	3249.4551	-1570.5449	1463.4502	3257.4551	10585.455	2541.4502	7291.4551	57.455078	536.4502
12725.895	5674.9048	2972.7148	-4198.105	-474.09521	1496.7148	1841.895	17928.904	2706.7148	-3169.105	3526.9048	6927.7148	-2074.105	1296.9048	2301.7148	10466.895	4177.9048	5657.7148	1293.895	13396.904	7652.7148	8774.8945	2655.9048	4163.7148	-2048.4648	-283.43994	2998.4951	-1603.4648	-328.43994	4400.4951	7975.5352	6697.5601	7853.4951	1627.3452	33577.547	14364.92	-1921.6548	325.54492	2126.9199	-572.65479	2509.5449	6034.9199	-1656.6548	2594.5449	6147.9199	11298.346	4805.5449	7767.9199	-1190.6548	733.54492
16629.555	7188.8301	2968.8149	1694.5549	789.83008	493.81494	6894.5547	17140.83	5280.8149	582.55493	9814.8301	5257.8149	155.55493	1289.8301	1763.8149	14957.555	5203.8301	5280.8149	5121.5547	11891.83	4969.8149	9620.5547	3828.8301	1387.8149	248.82007	-16.944824	-1829.4248	670.82007	668.05518	1441.5752	10588.82	3785.0552	2890.5752	931.95508	33282.805	12591.805	116.95508	-3287.1953	-1658.1948	-1050.0449	14.804688	3678.8052	-485.04492	-1242.1953	4130.8052	11885.955	-96.195312	4559.8052	-239.04492	-3014.1953
19589.02	6503.54	935.94482	-1475.98	-1857.46	838.94482	471.02002	13993.54	3330.9448	1032.02	10014.54	5758.9448	-651.97998	-1344.46	986.94482	9439.0195	1222.54	3955.9448	3245.02	11136.54	5878.9448	11411.02	477.54004	728.94482	-716.875	-599.8501	37.879883	303.125	1292.1499	408.87988	9716.125	1535.1499	3793.8799	1361.7749	30388.945	9536.3301	376.7749	-2742.0552	-956.66992	1111.7749	-1333.0552	3881.3301	639.7749	-1331.0552	4113.3301	13096.775	1265.9448	5000.3301	-8.2250977	-2029.0552
18990.74	6459.2251	1790.2002	-2341.2598	-14.774902	1118.2002	-217.25977	15564.225	2717.2002	220.74023	12327.225	4765.2002	-1967.2598	66.225098	433.2002	6448.7402	411.2251	5671.2002	1454.7402	9489.2246	3295.2002	10727.74	457.2251	745.2002	-195.83496	-1731.835	3102.4351	176.16504	-1500.835	4249.4351	13836.165	1512.165	5731.4351	1304.45	34717.711	10577.805	-202.55005	1397.71	138.80518	423.44995	3652.71	4212.8052	730.44995	2434.71	9370.8047	11925.45	4609.71	8321.8047	1332.45	1493.71
22183.355	8696.1445	3887.145	1441.355	244.14502	284.14502	2052.355	12820.145	3984.145	1986.355	13273.145	4120.145	937.35498	837.14502	1026.145	12574.355	5153.145	4501.145	3026.355	13643.145	6059.145	12820.355	3772.145	1399.145	-336.96509	1440.2451	1085.9399	1153.0349	1572.2451	3229.9399	10588.035	5590.2451	5338.9399	691.27979	32483.439	4702.5498	-2228.7202	-273.56006	-2571.4502	-1870.7202	1225.4399	3052.5498	-846.72021	215.43994	2966.5498	10105.279	1216.4399	3801.5498	-2301.7202	-484.56006
34724.195	11637.425	4303.4048	2460.1951	-572.5752	955.40479	1797.1951	11641.425	5668.4048	2335.1951	10261.425	5159.4048	1270.1951	-1894.5752	1862.4048	12236.195	4737.4248	6879.4048	5023.1953	8724.4248	7549.4048	14292.195	-35.575195	1676.4048	-2396.8101	-2907.9502	518.10986	-2235.8101	-2277.9502	25.109863	10088.189	-835.9502	2418.1099	2354.47	37515.891	9739.2695	2181.47	497.89014	-2317.73	518.46997	2278.8901	3055.27	299.46997	2178.8901	2303.27	11945.47	3810.8901	3621.27	342.46997	1150.8901
24487.221	12087.43	3384.3198	437.21997	-249.56982	989.31982	27.219971	13553.43	5003.3198	758.21997	11046.43	5846.3198	622.21997	1736.4302	663.31982	10755.22	2765.4302	4023.3198	11407.22	11533.43	6025.3198	12173.22	2859.4302	978.31982	346.70508	-1939.8398	660.2002	1037.7051	-103.83984	3692.2002	11876.705	1749.1602	5861.2002	1873.5449	30990.59	8947.5293	326.54492	-1393.4102	-141.47021	874.54492	717.58984	2315.5298	-794.45508	1784.5898	6048.5298	9267.5449	1829.5898	4669.5298	95.544922	499.58984
30643.801	12230.05	-1391.75	85.800049	1339.0498	-1870.75	455.80005	13521.05	3681.25	-762.19995	15527.05	4114.25	-245.19995	933.0498	-356.75	10294.8	4425.0498	2262.25	5201.7998	13312.05	4543.25	14593.8	5674.0498	573.25	1362.7949	1535.635	622.08496	412.79492	2935.635	817.08496	11525.795	4310.6348	4054.085	1810.7402	34416.434	10357.835	-742.25977	341.43506	-1186.165	-759.25977	2301.4351	2427.835	-1095.2598	393.43506	5181.835	11788.74	2308.4351	4940.835	106.74023	219.43506
31674.449	7942.645	1896.25	-78.550049	-700.35498	-950.75	1185.45	11042.645	5819.25	1753.45	10816.645	5094.25	-31.550049	-861.35498	559.25	11670.45	2508.645	5484.25	4078.45	8142.645	4946.25	13307.45	2261.645	725.25	-1862.395	-3162.4502	1279.8901	-359.39502	-2275.4502	24.890137	1564.605	-1154.4502	3231.8901	-17.634766	32796.121	13565.205	-2749.6348	1394.1201	1730.2051	-1676.6348	2775.1201	6234.2051	-2141.6348	2507.1201	5697.2051	10781.365	3952.1201	10307.205	-2061.6348	1946.1201
27247.41	9453.4102	926.08008	2.4099121	576.41016	-877.91992	553.40991	13519.41	1530.0801	2335.4099	12011.41	4368.0801	904.40991	651.41016	-1447.9199	10706.41	3559.4102	4427.0801	5476.4102	12683.41	4140.0801	14777.41	2721.4102	714.08008	-189.5249	1002.9849	-83.049805	-771.5249	1349.9849	2100.9502	685.4751	887.98486	2796.9502	3387.1851	29661.879	12452.465	1386.1851	-1300.1201	-339.53516	1747.1851	461.87988	2774.4648	1423.1851	611.87988	6978.4648	12023.186	2041.8799	7694.4648	1749.1851	421.87988
20798.67	11300.705	2983.0352	-1196.3301	345.70508	1316.0352	-512.33008	14186.705	5790.0352	171.66992	13815.705	6468.0352	-1434.3301	1156.7051	1204.0352	10013.67	2289.7051	6616.0352	2253.6699	11206.705	7210.0352	13607.67	3529.7051	3238.0352	-501.51489	822.60986	55.64502	30.485107	1375.6099	5574.645	1307.4851	1599.6099	7394.645	1576.73	31986.324	8755.8105	-272.27002	112.3252	-1228.1899	-1062.27	1500.3252	2989.8101	-897.27002	3389.3252	5221.8101	10158.73	3607.3252	5981.8101	-851.27002	2033.3252
23469.189	6931.8198	2408.5	-22.810059	-239.18018	1054.5	172.18994	13687.82	7479.5	765.18994	6469.8198	8243.5	1169.1899	-872.18018	1735.5	11051.189	2851.8198	5622.5	3912.1899	9910.8203	8082.5	13329.189	3846.8198	2511.5	346.28003	-1068.8652	934.08496	1126.28	-347.86523	1116.085	3737.28	231.13477	5561.085	500.91016	32781.727	7718.7451	-2276.0898	-1215.2749	198.74512	-1104.0898	2739.7251	4698.7451	-1189.0898	2527.7251	8038.7451	10310.91	2183.7251	8213.7451	-1282.0898	-615.2749
25639.695	9607.375	759.94482	592.69507	866.375	-19.055176	1237.6951	13315.375	4539.9448	2667.6951	10522.375	4358.9448	1927.6951	331.375	2080.9448	12942.695	5284.375	3444.9448	5146.6953	10130.375	4952.9448	16034.695	3825.375	-288.05518	-213.68018	1013.7749	124.22998	-128.68018	1077.7749	3447.23	731.31982	2093.7749	5180.23	1293.9951	32898.801	9555.1602	-2009.0049	-806.2002	-167.83984	-2097.0049	814.7998	5763.1602	-1323.0049	2112.7998	6960.1602	8658.9951	2308.7998	5678.1602	-1619.0049	-863.2002
23555.07	8854.2246	3543.5352	-1062.9302	-531.7749	909.53516	-429.93018	13442.225	4486.5352	-861.93018	7657.2251	7315.5352	-1266.9302	807.2251	2080.5352	8579.0703	3997.2251	6301.5352	2192.0698	11528.225	5346.5352	10819.07	2085.2251	2508.5352	498.19995	548.2002	-27.504883	-75.800049	1684.2002	1261.4951	1259.2	1291.2002	7416.4951	2743	29701.17	13970.83	-1478	277.16992	1900.8301	-541	3465.1699	6532.8301	-635	2004.1699	6870.8301	11999	4363.1699	6946.8301	-241	2132.1699
24701.154	6886.5498	2836.46	-312.84497	-1131.4502	-234.54004	890.15503	15630.55	5174.46	775.15503	8385.5498	6029.46	456.15503	552.5498	1993.46	11689.155	5338.5498	5512.46	3465.155	11234.55	5948.46	12821.155	3645.5498	2876.46	-89.689941	1550.605	1549.3999	380.31006	2989.605	3569.3999	-357.68994	2090.605	5470.3999	579.5752	36425.121	9390.6855	-1263.4248	441.12012	-536.31494	-804.4248	2220.1201	6664.6851	-1769.4248	3337.1201	8333.6855	9430.5752	4835.1201	6615.6851	-623.4248	945.12012
26238.295	9152.0801	2945.2998	817.29492	400.08008	1452.2998	1954.2949	13673.08	5314.2998	6205.2949	1507.0801	2075.2998	988.29492	790.08008	1860.2998	12933.295	4221.0801	5389.2998	4877.2949	14118.08	6958.2998	14627.295	3489.0801	2370.2998	-1714.4199	-365.66016	216.22021	-549.41992	1008.3398	3741.2202	-1522.4199	1309.3398	4681.2202	3493.5249	28980.404	6803.2598	1443.5249	-1509.5952	126.25977	627.5249	2207.4048	5887.2598	1438.5249	748.40479	5230.2598	11760.525	2129.4048	8658.2598	2538.5249	824.40479
28024.775	9975.8301	1299.4399	1264.7749	-698.16992	-1542.5601	2452.7749	11180.83	3575.4399	7267.7749	232.83008	-798.56006	1118.7749	-623.16992	-940.56006	11979.775	1886.8301	3161.4399	3895.7749	10319.83	2470.4399	13811.775	1194.8301	186.43994	-280.60498	-3304.165	-515.84521	473.39502	-1239.165	800.15479	504.39502	-2445.165	4822.1548	3554.415	29338.289	10243.825	1330.415	-1672.71	2273.825	1233.415	1193.29	6512.8252	669.41504	-42.709961	7988.8252	13735.415	2126.29	9003.8252	1061.415	-1169.71
28809.785	8871.3203	2377.9951	839.78491	27.319824	550.99512	6897.7852	7388.3198	1831.9951	5825.7852	851.31982	1882.9951	1383.7849	399.31982	760.99512	11645.785	3813.3198	7369.9951	4942.7852	13118.32	6141.9951	13065.785	4655.3198	2686.9951	442.79004	118.22998	-1876.54	1327.79	1105.23	1883.46	389.79004	1174.23	3618.46	2874.585	36404.289	4807.9551	-968.41504	973.29004	-3303.0449	-602.41504	1703.29	2608.9551	-802.41504	2978.29	4539.9551	8674.585	4173.29	2841.9551	-1306.415	453.29004
30596.26	6676.7251	511.54004	83.26001	-2284.2749	-644.45996	6641.2598	-1810.2749	-354.45996	5673.2598	-2491.2749	609.54004	-187.73999	-2917.2749	28.540039	13786.26	-771.2749	5693.54	4974.2598	10487.725	3576.54	14702.26	31.725098	2101.54	-1758.6699	-4211.7549	1959.6748	-717.66992	-2769.7549	3753.6748	-1502.6699	-2824.7549	5056.6748	-503.47021	30650.66	3921.6602	-929.47021	71.660156	-2027.3398	-2254.4702	1865.6602	2765.6602	-800.47021	3458.6602	4765.6602	8431.5293	3617.6602	3817.6602	-610.47021	765.66016
29285.609	11165.04	4383.4048	-200.38989	-267.95996	1532.4048	8242.6104	1906.04	2732.4048	6422.6104	924.04004	2601.4048	619.61011	303.04004	1941.4048	12944.61	5754.04	4329.4048	3727.6101	14634.04	7157.4048	14272.61	4124.04	1818.4048	-103.55493	382.36523	1065.855	-1036.5549	705.36523	5008.855	849.44507	1837.3652	9073.8555	780.25977	35723.871	5639.1851	-1051.7402	614.87012	354.18506	-831.74023	2923.8701	4474.1851	-137.74023	1989.8701	5970.1851	11191.26	6005.8701	5399.1851	186.25977	1834.8701
25738.496	7585.46	470.15479	273.49512	-1326.54	-716.84521	9030.4951	2057.46	936.15479	5131.4951	338.45996	1016.1548	566.49512	-990.54004	581.15479	12783.495	3025.46	4427.1548	3557.4951	11750.46	5797.1548	13674.495	3170.46	116.15479	429.07495	455.6001	2404.0801	2580.075	832.6001	3134.0801	11931.075	2819.6001	7163.0801	10751.545	20108.961	244.73486	-2155.4551	-6.0400391	-2963.2651	-2298.4551	3479.96	3192.7349	-1935.4551	3187.96	2608.7349	9863.5449	4874.96	5240.7349	-2061.4551	823.95996
3928.6101	3842.2998	1560.21	607.61011	1762.2998	-510.79004	13499.61	3366.2998	1411.21	5395.6104	1817.2998	1525.21	23.610107	271.2998	2075.21	11626.61	4838.2998	7247.21	4011.6101	10418.3	5291.21	13730.61	4360.2998	1251.21	-174.37012	1906.0552	481.02002	180.62988	2562.0552	478.02002	11677.63	4998.0552	4353.02	17893.346	5072.0098	2669.9248	-130.65503	1295.01	-348.0752	630.34497	3746.01	3519.9248	1582.345	3192.01	6252.9248	13256.345	3660.01	7041.9248	412.34497	2572.01
6680.3799	4895.4648	1305.9248	97.379883	555.46484	-597.0752	11959.38	3741.4648	401.9248	6947.3799	1217.4648	1016.9248	1462.3799	2786.4648	-169.0752	13772.38	4365.4648	4958.9248	3829.3799	15139.465	6385.9248	13026.38	5282.4648	2156.9248	521.23999	-3167.4297	2882.29	774.23999	-1346.4297	1860.29	12488.24	500.57031	6775.29	14802.21	5360.0898	3203.46	-85.790039	261.08984	-652.54004	2338.21	1648.0898	5118.46	-357.79004	3091.0898	3130.46	10434.21	5145.0898	6149.46	-82.790039	1133.0898
6951.2051	4065.77	311.43994	455.20508	1338.77	-2943.5601	9971.2051	2571.77	-367.56006	4298.2051	2454.77	515.43994	948.20508	1235.77	-729.56006	12839.205	5093.77	2351.4399	5298.2051	12248.77	4484.4399	13661.205	4180.77	-424.56006	-2381.1899	-1694.3398	788.3999	-2062.1899	-1781.3398	2467.3999	7604.8101	-91.339844	3899.3999	16868.461	5975.1401	1898.2852	-556.54004	658.14014	-1021.7148	936.45996	2977.1401	3300.2852	-904.54004	3657.1401	4129.2852	13670.46	4338.1401	4206.2852	-372.54004	1146.1401
690.16504	-389.2002	2076.825	-1476.835	-1298.2002	1756.825	10186.165	1036.7998	2430.825	4073.165	-1289.2002	2902.825	-187.83496	-1142.2002	3996.825	10355.165	5682.7998	6231.8252	2103.165	11374.8	7318.8252	11881.165	2329.7998	3819.825	-962.99023	-2736.6401	-735.37012	-1375.9902	-1472.6401	2063.6299	16011.01	1636.3599	3267.6299	14910.965	4090.9751	3293.96	-377.03491	618.9751	-958.04004	407.96509	2777.9751	2211.96	595.96509	2656.9751	6407.96	2744.9651	1776.9751	6900.96	546.96509	370.9751
1996.9248	-675.93018	510.23486	-906.0752	-1054.9302	767.23486	7429.9248	693.06982	3679.2349	4444.9248	-670.93018	1991.2349	85.924805	-275.93018	1904.2349	11019.925	1758.0698	8464.2344	4710.9248	11106.07	5708.2349	11399.925	2783.0698	3144.2349	-503.69995	436.73486	2522.1348	2349.3	1168.7349	3856.1348	12746.3	3530.7349	5939.1348	17388.314	3640.9648	2753.5552	293.31494	-2162.0352	-888.44482	358.31494	-636.03516	5255.5552	329.31494	-565.03516	7291.5552	-116.68506	-835.03516	4894.5552	216.31494	-1041.0352
8546.1895	355.6499	-207.53516	313.18994	-1941.3501	-28.535156	7863.1899	-694.3501	572.46484	5544.1899	-559.3501	1738.4648	-504.81006	-2168.3501	1979.4648	11967.189	1534.6499	5198.4648	3978.1899	7408.6499	-150.53516	12713.189	306.6499	1286.4648	976.57007	-1304.4351	-622.43018	1170.5701	-1164.4351	1582.5698	13120.57	4522.5649	4693.5698	13214.635	4198.77	1135.8101	-2631.3652	-1224.23	-1958.1899	-2671.3652	909.77002	2907.8101	-1844.3652	315.77002	6334.8101	-2044.3652	823.77002	6682.8101	-1779.3652	89.77002
235.79492	-1461.5698	339.41016	-356.20508	-1336.5698	1288.4102	10038.795	186.43018	1338.4102	5755.7949	1269.4302	1456.4102	-267.20508	-270.56982	1503.4102	12142.795	4233.4302	5965.4102	8804.7949	-1640.5698	993.41016	14351.795	2530.4302	2418.4102	710.77002	481	2046.7451	1246.77	1757	4279.7451	9279.7695	1094	7677.7451	12122.029	3224.7749	2238.7749	-1049.9702	-2486.2251	-5.2250977	-931.97021	-563.2251	5573.7749	-1713.9702	833.7749	5896.7749	-1886.9702	-464.2251	6688.7749	-1709.9702	-1266.2251
684.12012	-634.72998	2022.7002	1904.1201	-112.72998	1699.7002	10260.12	230.27002	1939.7002	6136.1201	-322.72998	2007.7002	1234.1201	-543.72998	1647.7002	12830.12	4095.27	6743.7002	9494.1201	-12.72998	2036.7002	16109.12	1766.27	1860.7002	-1253.835	1075.27	1636.4702	-791.83496	1328.27	5330.4702	-165.83496	2232.27	7511.4702	19558.945	5047.6699	4071.885	672.94507	-2348.3301	1699.885	1130.9451	-1137.3301	5199.8848	1402.9451	-24.330078	7525.8848	823.94507	468.66992	7906.8848	2001.9451	-1657.3301
681.28003	-561.375	285.76514	550.28003	-679.375	1368.7651	9610.2803	558.625	2186.7651	6174.2803	-551.375	2176.7651	1091.28	-867.375	774.76514	9731.2803	6815.625	9196.7656	7995.2803	989.625	1251.7651	12268.28	1022.625	2643.7651	-831.12012	-1630.3149	838.31494	-742.12012	-1610.3149	3037.3149	-94.120117	-586.31494	8992.3145	17313.939	3018.895	894.84521	-958.06006	-2118.105	-1869.1548	-474.06006	1199.895	813.84521	-279.06006	-170.10498	6875.8452	471.93994	-993.10498	3831.8452	846.93994	352.89502
783.05005	-1037.5698	1536.895	743.05005	-694.56982	808.89502	9729.0498	1149.4302	2120.895	6576.0498	-286.56982	1409.895	982.05005	-1600.5698	663.89502	11828.05	2957.4302	5725.895	10948.05	843.43018	351.89502	13697.05	525.43018	4157.895	4412.145	-1407.8799	-46.285156	1116.145	557.12012	2198.7148	962.14502	-66.879883	5997.7148	17294.121	3754.6201	3260.4702	1418.1201	-846.37988	397.47021	1073.1201	378.62012	4705.4702	395.12012	181.62012	7040.4702	1412.1201	330.62012	5155.4702	611.12012	-1518.3799
-1106.54	-1595.9551	518.27979	-713.54004	-1791.9551	934.27979	3935.46	10459.045	6763.2798	4810.46	-1559.9551	1203.2798	-870.54004	-1377.9551	1312.2798	11248.46	2539.0449	4662.2798	5921.46	1151.0449	430.27979	10553.46	2491.0449	2656.2798	-981.01001	-197.7251	249.58984	-193.01001	2102.2749	2674.5898	293.98999	1497.2749	6639.5898	17381.48	3773.3901	2450.7148	621.47998	-574.60986	882.71484	1864.48	1324.3901	5170.7148	442.47998	1305.3901	7098.7148	1355.48	304.39014	6635.7148	1122.48	1125.3901
1675.54	-958.06982	-1513.0698	-2.4599609	-1099.0698	-2634.0698	2483.54	17477.93	1753.9302	6603.54	-28.069824	-1621.0698	1500.54	-688.06982	-1101.0698	13413.54	2944.9302	3465.9302	9200.54	747.93018	-1162.0698	12532.54	1302.9302	-956.06982	-2082.3799	-18.064941	1705.1948	-99.379883	2024.9351	4088.1948	-863.37988	1588.9351	6518.1948	19108.225	4929.4399	5841.1499	-349.7749	316.43994	1315.1499	87.225098	2147.4399	6711.1499	-694.7749	3095.4399	8211.1504	315.2251	1051.4399	5764.1499	-320.7749	573.43994
1043.115	-2098.2998	696.06494	1488.115	-1330.2998	1608.0649	3424.115	16780.699	4245.0649	6807.1152	-317.2998	2396.0649	1969.115	-695.2998	1689.0649	14648.115	502.7002	6339.0649	7712.1152	78.700195	2079.0649	15457.115	1345.7002	2458.0649	931.33008	-875.66992	20.439941	1291.3301	-726.66992	1699.4399	2306.3301	-1482.6699	6376.4399	18048.551	6189.1802	7350.6748	-464.44995	1079.1802	1148.6748	552.55005	1358.1802	5537.6748	-74.449951	2130.1802	7579.6748	565.55005	2093.1802	6838.6748	-438.44995	1313.1802
733.87012	375.10986	-3017.7852	371.87012	624.10986	-2144.7852	2388.8701	19674.109	1567.2148	6493.8701	1084.1099	-1420.7852	1528.8701	96.109863	42.214844	12325.87	4335.1099	3635.2148	8031.8701	3087.1099	-2227.7852	11621.87	3024.1099	-1084.7852	508.18994	1096.2651	1166.5898	555.18994	1489.2651	2669.5898	876.18994	1785.2651	5543.5898	16474.02	5048.1299	4519.1401	-126.97998	-193.87012	455.14014	688.02002	1764.1299	7414.1401	-79.97998	2127.1299	6678.1401	172.02002	2227.1299	7273.1401	1242.02	1566.1299
265.98511	1663.0801	1387.5	215.98511	515.08008	817.5	1278.9851	13942.08	6727.5	6753.9854	1158.0801	1893.5	419.98511	421.08008	600.5	12605.985	4790.0801	6408.5	8745.9854	1468.0801	1003.5	12678.985	3547.0801	1785.5	-996.9751	194.03516	327.59521	-478.9751	1352.0352	4472.5952	3001.0249	971.03516	8034.5952	16703.676	3290.7651	2253.1299	-569.32495	397.76514	-703.87012	767.67505	1709.7651	2220.1299	-139.32495	2873.7651	7283.1299	-172.32495	1017.7651	4411.1299	-265.32495	1120.7651
-1064.3452	-1889.04	-3639.8496	-2302.3452	-940.04004	-4107.8496	-370.34521	12213.96	933.15039	3073.6548	-719.04004	-1566.8496	-833.34521	-1913.04	-3253.8496	11388.654	3041.96	1358.1504	6294.6548	-1261.04	-2063.8496	11092.654	2785.96	-3931.8496	749.80005	1046.4849	2213.7651	836.80005	1742.4849	3970.7651	10694.8	4094.4849	6774.7651	16107.73	1808.7251	4310.6499	-515.27002	-503.2749	-735.3501	-639.27002	174.7251	3588.6499	62.72998	-58.274902	7284.6499	-544.27002	-604.2749	9612.6504	-1093.27	-127.2749
718.80005	1086.3101	532.74023	1485.8	1014.3101	-638.25977	1240.8	16365.311	3764.7402	5755.7998	754.31006	504.74023	482.80005	1514.3101	231.74023	12406.8	3520.3101	6904.7402	8051.7998	2219.3101	-453.25977	12602.8	4751.3101	1711.7402	-391.06006	-1675.125	1824.3848	106.93994	-677.125	5475.3848	11129.939	1914.875	6027.3848	17141.539	5641.4751	2432.1748	695.54004	450.4751	-2328.8252	423.54004	688.4751	1970.1748	533.54004	3590.4751	4722.1748	961.54004	1707.4751	2887.1748	576.54004	901.4751
1035.3799	1215.2451	229.54004	553.37988	710.24512	410.54004	1366.3799	13441.245	3117.54	3249.3799	937.24512	395.54004	841.37988	418.24512	1478.54	11568.38	2913.2451	5527.54	9112.3799	1545.2451	85.540039	12160.38	2723.2451	1301.54	1018.0249	799.53516	10.375	489.0249	2626.5352	3649.375	12482.025	3925.5352	7176.375	15517.7	2558.7402	4410.1748	565.69995	-3087.2598	1088.1748	1151.7	82.740234	4394.1748	1233.7	338.74023	5265.1748	1825.7	-1714.2598	8764.1748	1333.7	-2234.2598
-1172.5151	1062.1499	-1546.8901	-1663.5151	466.1499	-1266.8901	-214.51514	13055.15	4057.1099	2223.4849	1401.1499	-700.89014	-938.51514	-5.8500977	-1296.8901	12827.484	5132.1499	4785.1099	7035.4849	2456.1499	-84.890137	12006.484	3401.1499	-489.89014	841.19995	1271.23	-1264.7251	2193.2	1670.23	1757.2749	8753.2002	3123.23	5091.2749	17074.1	4418.7852	4152.7798	-227.8999	247.78516	-582.22021	-89.899902	2150.7852	3778.7798	-308.8999	3632.7852	7525.7798	-316.8999	3245.7852	5955.7798	-44.899902	-154.21484
865.80005	-639.35498	685.2749	1196.8	-1221.355	490.2749	2137.8	11947.645	6742.2749	7360.7998	15.64502	1867.2749	274.80005	-1272.355	1935.2749	13104.8	1900.645	4077.2749	8950.7998	-712.35498	597.2749	13200.8	1724.645	2136.2749	-520.34497	-923.04492	-1107.9399	560.65503	484.95508	1334.0601	143.65503	583.95508	4041.0601	16002.8	3118.7695	3503.5298	862.80005	-3684.2305	1005.5298	623.80005	-955.23047	4575.5298	1181.8	-825.23047	4308.5298	223.80005	-2056.2305	12182.529	273.80005	-2519.2305
1615.95	368.625	-1162.3452	1241.95	220.625	-393.34521	2155.95	13122.625	2855.6548	4764.9502	218.625	39.654785	1175.95	358.625	-733.34521	13290.95	3090.625	3664.6548	8371.9502	1666.625	-642.34521	7155.9502	1757.625	1892.6548	-553.76489	-1029.2598	-853.125	-135.76489	339.74023	2601.875	520.23511	306.74023	4282.875	4197.46	3204.5	3928.3452	1096.46	670.5	-518.65479	1246.46	3279.5	2668.3452	1289.46	3476.5	4993.3452	1920.46	2470.5	7390.3452	1004.46	1503.5
-1031.0898	-1480.625	71.049805	-488.08984	-2600.625	343.0498	844.91016	11470.375	5503.0498	4357.9102	-2170.625	2635.0498	-902.08984	-655.625	1488.0498	10940.91	1709.375	6780.0498	7754.9102	-703.625	280.0498	-1732.0898	-814.625	2564.0498	-1237.79	973.1499	-1461.5449	-1852.79	155.1499	794.45508	-1082.79	2129.1499	4908.4551	-1055.0649	1406.165	4074.3452	-1233.0649	160.16504	1657.3452	1149.9351	2057.165	5605.3452	99.935059	903.16504	5541.3452	-377.06494	275.16504	6216.3452	-1280.0649	1140.165
734.92993	1009.46	567.27979	513.92993	1203.46	315.27979	2776.9299	15346.46	5941.2798	7020.9297	2506.46	1559.2798	742.92993	1990.46	1309.2798	13672.93	6718.46	4845.2798	7569.9297	3106.46	-763.72021	774.92993	2519.46	1846.2798	-1013.5752	-1364.3052	53.740234	-901.5752	-164.30518	562.74023	91.424805	547.69482	7400.7402	374.66992	2436.7402	5380.105	-229.33008	879.74023	711.10498	2121.6699	2411.7402	5387.105	799.66992	2620.7402	7724.105	640.66992	2044.7402	8397.1055	272.66992	808.74023
-314.22998	1845.8398	-603.31494	114.77002	1387.8398	266.68506	1823.77	12799.84	4516.6851	6230.77	1111.8398	472.68506	-117.22998	562.83984	492.68506	12061.77	3531.8398	4260.6851	11213.77	2750.8398	1263.6851	780.77002	59.839844	3488.6851	-1211.3848	-1491.2852	2964.7349	-800.38477	-890.28516	4519.7349	-1455.3848	-996.28516	5877.7349	-1206.675	6.6401367	2056.8398	-209.67505	-1779.3599	-945.16016	1113.325	-271.35986	3962.8398	-607.67505	-157.35986	9809.8398	-721.67505	-0.35986328	7224.8398	506.32495	668.64014
980.95508	355.96484	-369.06494	551.95508	-927.03516	551.93506	1915.9551	12202.965	4168.9351	8547.9551	857.96484	1715.9351	891.95508	-88.035156	1860.9351	9063.9551	8603.9648	5266.9351	10327.955	1581.9648	1103.9351	820.95508	2492.9648	3499.9351	-584.49512	-294.60498	2103.3301	-809.49512	120.39502	3089.3301	248.50488	1685.395	7383.3301	838.12988	2209.3398	5721.855	674.12988	-113.66016	1020.855	2509.1299	2736.3398	5660.855	1024.1299	3115.3398	9240.8555	1204.1299	1339.3398	7761.855	1921.1299	1077.3398
-1723.1299	585.33496	552.2251	-858.12988	780.33496	916.2251	-598.12988	13312.335	4103.2251	5715.8701	1420.335	1308.2251	-1475.1299	341.33496	17.225098	12335.87	3434.335	4258.2251	7645.8701	1862.335	-259.7749	-1457.1299	1230.335	3007.2251	1055.9451	1028.4502	1961.7749	373.94507	1747.4502	3900.7749	2076.9451	761.4502	7271.7749	1384.7	1252.4951	1745.5552	1215.7	-67.504883	-1792.4448	2665.7	1212.4951	2909.5552	1082.7	2520.4951	6233.5552	627.69995	755.49512	4110.5552	922.69995	71.495117
-477.87012	-331.72021	-928.70996	710.12988	-204.72021	-779.70996	829.12988	14931.279	3611.29	4725.1299	508.27979	1831.29	599.12988	-98.720215	70.290039	11517.13	2766.2798	5455.29	7375.1299	-115.72021	203.29004	779.12988	-90.720215	2523.29	-2342.8198	591.16504	-2390.4199	-3125.8198	1608.165	299.58008	-2707.8198	1397.165	3957.5801	659.87012	595.10986	2439.98	-10.129883	-390.89014	635.97998	1344.8701	3634.1099	2278.98	640.87012	835.10986	7553.98	609.87012	723.10986	4960.98	1065.8701	1020.1099
271.80005	983.54492	-3202.6797	591.80005	755.54492	-3755.6797	600.80005	13596.545	1621.3203	7269.7998	2230.5449	-2163.6797	48.800049	900.54492	-1986.6797	13303.8	4998.5449	2015.3203	8099.7998	3387.5449	-2990.6797	-288.19995	521.54492	1784.3203	-808.36011	-1161.1851	2376.6948	204.63989	95.814941	4854.6948	-382.36011	755.81494	5247.6948	1334.3201	3402.78	4170.6152	638.32007	1499.78	813.61523	894.32007	3476.78	5481.6152	1335.3201	2952.78	8260.6152	707.32007	1415.78	10363.615	1696.3201	1753.78
942.8999	1093.0498	-530.25488	1247.8999	336.0498	-309.25488	2537.8999	12733.05	4859.7451	6548.8999	2189.0498	-654.25488	461.8999	1355.0498	1030.7451	13547.9	4623.0498	4730.7451	9618.9004	2976.0498	734.74512	509.8999	988.0498	2423.7451	-180.28003	1446.3052	1152.5752	336.71997	2819.3052	3025.5752	-418.28003	3477.3052	2983.5752	1011.6299	1856.335	3571.5498	324.62988	1.3349609	404.5498	2246.6299	2393.335	6052.5498	1473.6299	1101.335	3811.5498	1127.6299	964.33496	5133.5498	1136.6299	339.33496
315.27002	1012.3848	208.41992	352.27002	828.38477	172.41992	1669.27	14013.385	4574.4199	15016.27	3703.3848	1126.4199	623.27002	1873.3848	1333.4199	11307.27	3163.3848	6971.4199	8930.2695	2447.3848	1455.4199	277.27002	1125.3848	5241.4199	401.15991	-2231.6748	-534.63477	1813.1599	-1682.6748	987.36523	1290.1599	-1909.6748	4649.3652	-1687.0352	2573.25	2376.5298	-1901.0352	-8.75	-916.47021	-1286.0352	2447.25	3149.5298	-1769.0352	2356.25	3241.5298	-2209.0352	1654.25	6790.5298	-1113.0352	1330.25
-498.33008	630.47998	-1202.2349	87.669922	-153.52002	-822.23486	850.66992	13309.48	3796.7651	4147.6699	1787.48	736.76514	-439.33008	679.47998	129.76514	13476.67	3869.48	4535.7651	7847.6699	1462.48	328.76514	536.66992	1182.48	2981.7651	458.33008	709.27979	238.34521	223.33008	1350.2798	483.34521	1449.3301	2328.2798	4870.3452	-63.040039	836.84521	508.55518	-975.04004	2.8452148	234.55518	-550.04004	1408.8452	2952.5552	-588.04004	874.84521	4332.5552	69.959961	471.84521	4707.5552	1329.96	413.84521
1053.2251	2170.0801	354.2749	982.2251	1126.0801	-589.7251	2061.2251	13735.08	5155.2749	5681.2251	3967.0801	688.2749	1180.2251	1258.0801	-153.7251	10818.225	5811.0801	4518.2749	8881.2246	3419.0801	-200.7251	1222.2251	1788.0801	1333.2749	103.2998	1014.9751	-2409.8398	468.2998	2054.9751	-745.83984	-3.7001953	1653.9751	6676.1602	-144.83008	2959.99	6213.9902	-863.83008	995.98999	-1554.0098	481.16992	1265.99	2059.9902	126.16992	2704.99	6656.9902	309.16992	2508.99	5455.9902	166.16992	1254.99
2205.655	434.56494	-127.26514	1432.655	413.56494	561.73486	1605.655	17678.564	4549.7349	6829.6553	2333.5649	1200.7349	2293.655	770.56494	532.73486	10900.655	4940.5649	3102.7349	9559.6553	1907.5649	-624.26514	859.65503	1468.5649	787.73486	625.92505	2814.4099	1362.7651	543.92505	1959.4099	2704.7651	1130.925	3292.4099	4647.7651	-351.3999	2594.6299	4011.7949	502.6001	114.62988	778.79492	-39.399902	764.62988	4951.7949	-357.3999	1741.6299	6578.7949	481.6001	1703.6299	8466.7949	419.6001	1031.6299
556.25488	1745.2148	-867.29004	539.25488	1697.2148	-806.29004	2409.2549	13479.215	3261.71	4007.2549	3019.2148	692.70996	185.25488	792.21484	-1330.29	13205.255	6103.2148	2335.71	7835.2549	2072.2148	-1528.29	1102.2549	437.21484	1520.71	-276.48511	1320.9502	522.04004	925.51489	2445.9502	4767.04	624.51489	1689.9502	5127.04	652.58008	-958.58984	3703.8252	659.58008	-2049.5898	-708.1748	1200.5801	-375.58984	4335.8252	488.58008	122.41016	6209.8252	684.58008	387.41016	8313.8252	1183.5801	-1254.5898
1156.905	1203.9199	-887.68018	2426.905	1114.9199	-1245.6802	1603.905	13662.92	2775.3198	6080.9053	792.91992	163.31982	429.90503	1301.9199	-66.680176	15289.905	3369.9199	802.31982	8945.9053	2636.9199	-1427.6802	909.90503	1520.9199	1800.3198	1764.73	-764.91504	670.29004	1029.73	377.08496	2008.29	1598.73	-863.91504	4308.29	-415.75	1186.3252	3363.9751	-22.75	-625.6748	-1375.0249	-109.75	920.3252	4387.9751	-729.75	2054.3252	3808.9751	393.25	341.3252	3948.9751	-143.75	433.3252
694.8999	-1526.4551	-415.66504	774.8999	-1410.4551	235.33496	229.8999	13604.545	5771.335	6513.8999	1633.5449	1344.335	-741.1001	-1410.4551	2086.335	14975.9	1871.5449	4248.335	8688.9004	-480.45508	870.33496	-888.1001	-1123.4551	1821.335	-147.41992	414.06982	-154.2251	2.5800781	1342.0698	1678.7749	196.58008	1489.0698	4446.7749	465.48999	748.54004	5227.1602	1242.49	-516.45996	958.16016	666.48999	1730.54	4343.1602	1209.49	100.54004	5905.1602	1760.49	1235.54	7884.1602	1605.49	-589.45996
-286.07495	-325.1499	-97.515137	-34.074951	1.8500977	1160.4849	1443.925	16143.85	5384.4849	4293.9248	-282.1499	1899.4849	-478.07495	4.8500977	997.48486	15448.925	3022.8501	3042.4849	9348.9248	1128.8501	191.48486	82.925049	829.8501	2210.4849	395.3501	-1740.52	62.180176	60.350098	-187.52002	2602.1802	286.3501	1168.48	5044.1802	51.340088	2939.21	3448.375	-629.65991	-483.79004	997.375	-118.65991	2845.21	6453.375	-371.65991	3732.21	7185.375	-111.65991	1722.21	6779.375	180.34009	609.20996
172.17505	56.720215	559.0498	1662.175	-919.27979	-184.9502	370.17505	13575.721	4959.0498	168.17505	-574.27979	473.0498	-323.82495	419.72021	1244.0498	13744.175	2622.7202	3353.0498	11291.175	1864.7202	664.0498	-497.82495	253.72021	3254.0498	941.61011	-119.00488	-470.56494	1438.6101	1765.9951	-1299.5649	1138.6101	822.99512	6054.4351	1204.1699	702.77979	3923.6602	1039.1699	-1431.2202	537.66016	1270.1699	103.77979	6433.6602	2135.1699	1153.7798	6893.6602	594.16992	354.77979	7097.6602	835.16992	-679.22021
780.04492	-698.37012	-2343.9951	124.04492	-132.37012	-1500.9951	3279.0449	12927.63	2969.0049	672.04492	-1441.3701	-525.99512	318.04492	-198.37012	-1755.9951	12264.045	1648.6299	1626.0049	8933.0449	-287.37012	-1868.9951	1125.0449	-341.37012	367.00488	566.95508	349.44482	893.08008	732.95508	1665.4448	918.08008	1805.9551	2014.4448	5633.0801	-58.094971	1669.4102	5802.0952	178.90503	211.41016	865.09521	-141.09497	952.41016	5544.0952	926.90503	2030.4102	7405.0952	-86.094971	4277.4102	6879.0952	97.905029	375.41016
1315.425	-1605.3452	-244.52002	962.42505	-1691.3452	1346.48	3154.425	14789.654	3649.48	1390.425	-1204.3452	-390.52002	1177.425	-1458.3452	-220.52002	13367.425	2193.6548	4624.48	8082.4248	428.65479	-51.52002	830.42505	-270.34521	2069.48	434.91992	231.02002	1716	697.91992	3853.02	1108	631.91992	430.02002	7253	1397.915	2589.645	2669.4448	42.915039	1285.645	-957.55518	914.91504	2003.645	3497.4448	1525.915	1851.645	5407.4448	238.91504	3300.645	4461.4448	277.91504	636.64502
1742.21	1125.8301	-1575.7349	1678.21	145.83008	-807.73486	4724.21	13575.83	2401.2651	4239.21	991.83008	-1469.7349	1560.21	853.83008	-371.73486	15799.21	3798.8301	1514.2651	11644.21	1077.8301	-2439.7349	1517.21	500.83008	-320.73486	-234.2749	1951.75	1902.0952	-686.2749	2918.75	568.09521	1844.7251	2633.75	5682.0952	-310.47998	1249.25	6008.395	-531.47998	-1385.75	1097.395	-1143.48	1006.25	6805.395	-220.47998	1583.25	7462.395	-214.47998	1927.25	5355.395	-348.47998	-464.75
290.20508	-2681.2002	678.35986	-308.79492	-2301.2002	1083.3599	-15.794922	8661.7998	3989.3599	1564.2051	-2061.2002	1590.3599	-121.79492	-1698.2002	400.35986	16151.205	1947.7998	4381.3599	8819.2051	-2443.2002	93.359863	-504.79492	-2863.2002	3245.3599	-2570.2598	-59.439941	1726.1001	-2589.2598	2117.5601	1984.1001	-1001.2598	2866.5601	7218.1001	506.81006	2079.0898	2845.8149	68.810059	-1540.9102	926.81494	274.81006	-243.91016	5495.8149	-790.18994	-163.91016	7945.8149	1443.8101	909.08984	6385.8149	1219.8101	-1401.9102
1840.05	1961.52	1680.625	1210.05	1761.52	327.625	2095.05	15277.52	4925.625	7993.0498	2721.52	1644.625	1379.05	1504.52	1936.625	14122.05	4651.52	4655.625	9470.0498	2657.52	613.625	810.05005	1829.52	6968.625	139.91992	-1618.7451	3112.8799	897.91992	-525.74512	921.87988	1743.9199	-1531.7451	10842.88	1168.29	1606.8052	2638.895	231.29004	-555.19482	-1454.105	877.29004	653.80518	3616.895	932.29004	859.80518	6520.895	1653.29	1363.8052	4881.895	769.29004	484.80518
364.41504	-3653.5	1209.6802	63.415039	-3834.5	1795.6802	1287.415	8194.5	6321.6802	5463.415	-691.5	2117.6802	-609.58496	-4435.5	1893.6802	14638.415	-209.5	4103.6802	8487.415	-1784.5	739.68018	-374.58496	-4685.5	2904.6802	189.28003	459.35986	-1722.4199	788.28003	1366.3599	-571.41992	1665.28	848.35986	3850.5801	-1246.1802	1461.2051	2398.8398	-737.18018	-641.79492	-2068.1602	-895.18018	1222.2051	2924.8398	-429.18018	1220.2051	6058.8398	-1068.1802	2020.2051	5068.8398	-523.18018	316.20508
-551.93506	623.27979	-91.345215	1143.0649	-140.72021	-814.34521	1956.0649	11624.279	4513.6548	6231.0649	3510.2798	505.65479	1308.0649	997.27979	30.654785	13806.064	4089.2798	3578.6548	10696.064	1789.2798	582.65479	594.06494	347.27979	1635.6548	-828.25977	583.43018	123.6748	-551.25977	2007.4302	-741.3252	-628.25977	2172.4302	4889.6748	143.70508	1603.105	2802.145	-334.29492	554.10498	-4.8549805	-274.29492	1337.105	4477.145	-255.29492	1273.105	7262.145	79.705078	3752.105	6914.145	-620.29492	500.10498
1119.45	-638.43018	226.06006	1249.45	-277.43018	699.06006	4950.4502	14531.57	3059.0601	7173.4502	1453.5698	824.06006	1091.45	-1061.4302	729.06006	15219.45	3001.5698	4561.0601	8503.4502	773.56982	198.06006	850.44995	370.56982	1624.0601	646.78491	1777.7749	253.27002	619.78491	3721.7749	-310.72998	1224.7849	2054.7749	4282.27	-1662.2451	2615.605	3473.4551	-969.24512	89.60498	-411.54492	-2053.2451	1133.605	6091.4551	-2098.2451	3082.605	4388.4551	-1456.2451	2165.605	6719.4551	-1363.2451	-100.39502
1116.4099	-2790.8101	-18.859863	1225.4099	-1051.8101	2020.1401	3809.4099	7372.1899	3352.1401	5861.4102	-995.81006	1666.1401	1651.4099	-1736.8101	612.14014	14216.41	1075.1899	5429.1401	11325.41	306.18994	-503.85986	289.40991	-1915.8101	3119.1401	873.87012	21.990234	1424.6099	842.87012	2862.9902	368.60986	1568.8701	2813.9902	6183.6099	1054.48	411.78516	736.08496	1022.48	-1614.2148	-769.91504	1033.48	590.78516	1888.085	408.47998	72.785156	4326.085	1802.48	1076.7852	4397.085	1778.48	-969.21484
1389.915	-514.875	-1371.7148	1101.915	-224.875	-562.71484	1133.915	10053.125	3037.2852	5532.915	-1488.875	641.28516	1461.915	-1185.875	-70.714844	14051.915	2504.125	2745.2852	9260.915	-470.875	-1563.7148	1190.915	19.125	2233.2852	117.1001	-1785.5098	2135.1699	775.1001	868.49023	2362.1699	435.1001	80.490234	7084.1699	-1664.6899	108.06006	2903.8198	-1773.6899	-848.93994	-241.18018	-1088.6899	1776.0601	3212.8198	-1270.6899	1076.0601	7138.8198	-1575.6899	2337.0601	4463.8198	-1176.6899	1280.0601
894.24512	510.90991	-646.0498	872.24512	634.90991	-452.0498	1988.2451	15362.91	3656.9502	3618.2451	1869.9099	856.9502	1617.2451	768.90991	-0.049804688	15471.245	3578.9099	4333.9502	8920.2451	3625.9099	156.9502	319.24512	1342.9099	1227.9502	522.74512	734.66504	1450.9199	197.74512	1901.665	548.91992	381.74512	1874.665	5615.9199	161.5	2161.9302	4021.5298	-288.5	-246.06982	231.52979	1692.5	1503.9302	4970.5298	1136.5	2049.9302	7114.5298	-59.5	2347.9302	6321.5298	694.5	286.93018
1409.83	761.46484	-1902.9302	1630.83	492.46484	-2156.9302	2015.83	14518.465	3176.0698	6319.8301	1005.4648	-868.93018	1596.83	-263.53516	-1574.9302	14821.83	3284.4648	1089.0698	9321.8301	1620.4648	-1512.9302	2022.83	151.46484	1940.0698	-1802.77	1293.6951	1251.6401	-901.77002	3356.6951	1006.6401	11060.23	4791.6953	9335.6406	1254.7	232.78516	2087.9302	1059.7	-1534.2148	-1362.0698	3154.7	27.785156	50.930176	870.69995	-372.21484	6236.9302	1602.7	407.78516	5037.9302	1789.7	-1262.2148
970.17993	1194.79	-2148.8848	232.17993	2137.79	-1626.8848	1038.1799	15748.79	3825.1152	2766.1799	849.79004	-404.88477	243.17993	993.79004	-1726.8848	12028.18	2758.79	1358.1152	8238.1797	3639.79	-1131.8848	1063.1799	2012.79	2104.1152	324.44507	-445.14502	-3065.25	727.44507	3101.855	-2506.25	12755.445	2362.855	2107.75	1447.08	1127.8652	4013.7251	367.07996	-754.13477	-1387.2749	1492.08	1954.8652	967.7251	1705.08	1648.8652	3094.7251	1238.08	1700.8652	3099.7251	1716.08	-571.13477
1929.665	-2202.5552	1065.2549	1309.665	-2225.5552	-740.74512	1540.665	13256.445	3542.2549	5556.665	-1846.5552	1542.2549	1161.665	-1756.5552	156.25488	13624.665	731.44482	4050.2549	7468.665	-137.55518	-952.74512	728.66504	-673.55518	4269.2549	560.43994	1158.46	91.884766	-314.56006	4154.46	-1668.1152	13138.439	4704.46	4692.8848	584.57007	90.540039	452.92969	151.57007	-2101.46	-4139.0703	1129.5701	581.54004	167.92969	152.57007	960.54004	-1064.0703	857.57007	-21.459961	1679.9297	436.57007	-1564.46
-225.56494	-138.83984	-1011.75	-359.56494	-1184.8398	-980.75	1563.4351	11106.16	2568.25	6033.4351	1026.1602	-536.75	-125.56494	-131.83984	-519.75	13132.436	1690.1602	2881.25	8986.4355	1542.1602	-1574.75	-220.56494	87.160156	966.25	1428.8049	723.3501	265.47021	1107.8049	3260.3501	-438.52979	10934.805	5738.3501	4061.4702	-954.31006	1723.155	3847.1299	-1003.3101	1605.155	-556.87012	-1461.3101	2311.155	1212.1299	391.68994	1534.155	656.12988	-1.3100586	4879.1553	4714.1299	-668.31006	1311.155
1032.6699	-1512.4199	-3443.4102	8.6699219	-1241.4199	-3106.4102	457.66992	10544.58	2276.5898	3529.6699	665.58008	-2403.4102	-400.33008	-1985.4199	-2497.4102	12519.67	1952.5801	2483.5898	8622.6699	1566.5801	-2858.4102	53.669922	-802.41992	-897.41016	-698.95996	-168.10986	43.305176	-1384.96	1453.8901	-504.69482	11593.04	3725.8901	5425.3052	403.03491	-918.66992	1527.5352	320.03491	-3907.6699	-1579.4648	116.03491	-883.66992	-672.46484	524.03491	-2056.6699	585.53516	650.03491	546.33008	2776.5352	-115.96509	-2379.6699
791.18506	1124.3301	-2308.7852	744.18506	1119.3301	-2263.7852	1434.1851	13398.33	2716.2148	8861.1855	2563.3301	-1484.7852	733.18506	911.33008	-1222.7852	12091.186	4369.3301	-815.78516	9794.1855	1619.3301	-2817.7852	631.18506	1314.3301	-1858.7852	-355.18994	415.77002	1534.7852	-128.18994	3820.77	-547.21484	12688.811	3521.77	5126.7852	-919.0249	2341.79	1344.2246	-1620.0249	354.79004	-3815.7754	-586.0249	1651.79	738.22461	-1530.0249	3010.79	3314.2246	-1595.0249	3719.79	863.22461	-1451.0249	1301.79
-1647.2002	1565.5698	226.12988	-2197.2002	2012.5698	350.12988	-2064.2002	17038.57	5611.1299	2871.7998	2280.5698	594.12988	-2809.2002	378.56982	21.129883	12168.8	3612.5698	4367.1299	6949.7998	2934.5698	-127.87012	-2262.2002	721.56982	1699.1299	603.27002	1142.375	1664.1748	922.27002	3925.375	-145.8252	11837.27	5796.375	6374.1748	798.40991	2631.5552	5566.7598	1693.4099	-434.44482	854.75977	795.40991	2719.5552	3291.7598	286.40991	3634.5552	5672.7598	703.40991	3476.5552	6895.7598	1213.4099	884.55518
-64.76001	-109.04004	139.14502	-28.76001	-397.04004	-156.85498	305.23999	15569.96	4856.145	1454.24	-604.04004	506.14502	98.23999	980.95996	1952.145	12704.24	3335.96	5071.145	6642.2402	2174.96	-239.85498	522.23999	232.95996	663.14502	-128.79004	-8.7050781	-1405.2949	-342.79004	3522.2949	-2112.2949	12772.21	3924.2949	4421.7051	624.37	-2964.6953	2187.8052	670.37	-3731.6953	-216.19482	1531.37	-1772.6953	3355.8052	1622.37	-1822.6953	6583.8052	584.37	-1354.6953	5137.8052	626.37	-2164.6953
175.76001	-73.080078	-4318.415	456.76001	-14.080078	-3723.415	776.76001	13254.92	1770.585	-132.23999	443.91992	-3170.415	300.76001	201.91992	-3901.415	13604.76	3778.9199	-615.41504	8893.7598	2402.9199	-4291.415	420.76001	582.91992	-2763.415	-368.84497	1328.0552	218.24512	214.15503	2536.0552	402.24512	11037.155	4963.0552	4783.2451	1280.8101	1609.0752	2262.1899	349.81006	-507.9248	-1690.8101	259.81006	1271.0752	2963.1899	547.81006	1689.0752	3503.1899	-545.18994	2760.0752	4352.1899	103.81006	1056.0752
1153.55	146.39014	84.955078	-378.44995	641.39014	305.95508	515.55005	16483.391	2710.9551	-524.44995	386.39014	1539.9551	420.55005	-544.60986	1474.9551	14011.55	1736.3901	4384.9551	8370.5498	1476.3901	1287.9551	335.55005	1090.3901	3145.9551	-195.12988	55.314941	-723.66016	-255.12988	956.31494	479.33984	10595.87	5413.3149	3827.3398	10.725098	3091.895	3211.8149	-794.2749	57.89502	-987.18506	-2.2749023	1366.895	4114.8149	5.7250977	1520.895	5259.8149	-660.2749	1816.895	4873.8149	14.725098	791.89502
-97.375	1439.2549	-840.7998	475.625	1817.2549	602.2002	1481.625	11455.255	4854.2002	192.625	-762.74512	525.2002	1175.625	1919.2549	126.2002	12478.625	3650.2549	3382.2002	6918.625	1566.2549	-296.7998	790.625	410.25488	2039.2002	716.19507	111.56982	642.60498	693.19507	854.56982	593.60498	10597.195	4499.5698	5257.605	35.689941	3467.8901	420.9751	-322.31006	1550.8901	-3009.0249	463.68994	2571.8901	718.9751	-3.3100586	1246.8901	1944.9751	23.689941	2486.8901	2430.9751	-164.31006	1326.8901
911.62012	1898.26	1905.9102	-547.37988	1757.26	1009.9102	803.62012	14492.26	5110.9102	233.62012	698.26001	3290.9102	546.62012	1760.26	1196.9102	13090.62	3555.26	6095.9102	7892.6201	2497.26	1801.9102	896.62012	1448.26	4717.9102	65.254883	-377.33008	1472.3652	555.25488	2243.6699	976.36523	10506.255	2702.6699	7569.3652	-1463.5498	1330.6851	3796.9849	-455.5498	373.68506	-226.01514	-1027.5498	2589.6851	5013.9849	-952.5498	1790.6851	6675.9849	-1394.5498	2855.6851	4909.9849	-557.5498	548.68506
1040.325	1849.4102	747.11523	1199.325	965.41016	730.11523	1369.325	14756.41	4818.1152	132.32495	1180.4102	2674.1152	930.32495	1964.4102	3239.1152	13809.325	3822.4102	4911.1152	8487.3252	5078.4102	1535.1152	1303.325	1037.4102	3850.1152	1078.21	1046.3101	2240.6499	2208.21	3991.3101	242.6499	10055.21	6677.3101	6947.6499	-1560.8149	1336.8799	1160.54	-1539.8149	-430.12012	-2343.46	-1361.8149	2009.8799	1672.54	-1319.8149	1545.8799	3379.54	-1492.8149	1683.8799	1014.54	-1593.8149	696.87988
-107.8999	365.43018	-2654.48	-630.8999	921.43018	-1956.48	-605.8999	17206.43	1272.52	-1063.8999	548.43018	-1208.48	-605.8999	608.43018	-2090.48	10592.1	9025.4297	4753.52	6765.1001	2930.4302	-2427.48	-1102.8999	1181.4302	11.52002	177.01001	-436.27979	736.66016	127.01001	789.72021	1345.6602	8633.0098	2647.7202	6588.6602	-1707.96	533.31982	646.88477	-2121.96	-1423.6802	-2691.1152	-1159.96	-107.68018	1399.8848	-2253.96	75.319824	4374.8848	-2103.96	673.31982	4098.8848	-1625.96	-261.68018
1748.675	728.35986	-1052.5801	1097.675	1354.3599	-129.58008	1029.675	14020.359	4648.4199	694.67505	695.35986	-444.58008	1452.675	2501.3599	-993.58008	12563.675	7740.3599	2674.4199	10156.675	2244.3599	703.41992	1482.675	610.35986	484.41992	218.95996	1268.6851	1413.1152	58.959961	4204.6851	1440.1152	11094.96	5602.6851	6459.1152	262.37988	292.7749	3424.7598	-130.62012	-389.2251	737.75977	-9.6201172	981.7749	7402.7598	-519.62012	1732.7749	7691.7598	-674.62012	744.7749	5516.7598	-824.62012	-873.2251
1760.3	341.63477	-1675.6899	1183.3	1488.6348	4164.3101	2049.3	16758.635	2344.3101	1129.3	1015.6348	109.31006	1176.3	1650.6348	-2297.6899	13162.3	3301.6348	228.31006	9008.2998	915.63477	-2151.6899	698.30005	1320.6348	-1395.6899	-575.37988	2175.8401	1056.6299	734.62012	1709.8401	927.62988	9752.6201	6468.8398	5353.6299	322.13989	2075.3652	3418.8052	797.13989	208.36523	-1337.1948	1040.1399	2249.3652	3612.8052	944.13989	2520.3652	5608.8052	608.13989	1690.3652	4469.8052	27.139893	526.36523
-907.33496	-415.66016	1095.98	-90.334961	1306.3398	702.97998	-512.33496	13694.34	4496.98	-217.33496	-91.660156	1984.98	-1165.335	583.33984	-110.02002	15856.665	3469.3398	2586.98	6341.665	1011.3398	-443.02002	-814.33496	196.33984	2103.98	503.98511	-1876.5552	1556.915	587.98511	191.44482	1591.915	9271.9854	3817.4448	7152.915	-382.7251	3803.145	3954.0801	-221.7251	1071.145	571.08008	-815.7251	2974.145	6407.0801	-506.7251	3346.145	6991.0801	62.274902	2852.145	5005.0801	586.2749	1732.145
-346.625	-302.84521	1322.3601	-1281.625	33.154785	2522.3601	1860.375	10477.154	3167.3601	-1021.625	-443.84521	3473.3601	-879.625	1162.1548	2936.3601	14337.375	3319.1548	5832.3604	5722.375	2105.1548	2219.3601	-380.625	628.15479	5207.3604	-1243.1201	-1279.7998	-3852.1846	-1152.1201	1168.2002	-4798.1846	8790.8799	3911.2002	-342.18457	933.83008	2380.415	5422.3848	930.83008	680.41504	1191.3848	2213.8301	3496.415	6520.3848	888.83008	2798.415	7205.3848	1768.8301	2603.415	7038.3848	1323.8301	1675.415
518.55005	-940.1748	260.71484	2269.55	-122.1748	380.71484	2405.55	1957.8252	2009.7148	1110.55	-1039.1748	1947.7148	937.55005	-1319.1748	904.71484	13991.55	407.8252	4529.7148	7368.5498	-200.1748	1454.7148	159.55005	-1803.1748	4157.7148	-304.40991	-1338.1099	1487.98	-505.40991	1077.8901	2040.98	11122.59	2167.8901	7241.98	717.55005	115.79492	3355.5449	-671.44995	-800.20508	730.54492	-853.44995	2189.7949	6365.5449	-1460.45	879.79492	5422.5449	-777.44995	2.7949219	3666.5449	-760.44995	-1075.2051
1353.8301	1018.3452	-607.625	1310.8301	1494.3452	-1307.625	1366.8301	3945.3452	805.375	-233.16992	106.34521	717.375	769.83008	-423.65479	272.375	10151.83	2957.3452	5695.375	8151.8301	933.34521	-520.625	703.83008	378.34521	1361.375	1582.71	-1291.165	-1355.9453	969.70996	-385.16504	-2419.9453	11975.71	4251.835	4087.0547	1160.0901	2088.8201	5813.0498	885.09009	1062.8201	529.0498	1058.0901	1801.8201	5280.0498	1337.0901	3463.8201	8966.0498	488.09009	1078.8201	1711.0498	1525.0901	440.82007
154.23511	-1599.6548	-2663.9102	-123.76489	-526.65479	-1092.9102	629.23511	2294.3452	-659.91016	-571.76489	-1511.6548	1062.0898	44.235107	-549.65479	-1350.9102	10043.235	2525.3452	134.08984	8164.2354	785.34521	-1477.9102	832.23511	-21.654785	69.089844	-781.03491	-366.9248	1926.2051	-553.03491	1465.0752	1521.2051	9279.9648	3131.0752	7183.2051	344.86011	555.22998	2066.0098	988.86011	-1488.77	-862.99023	-129.13989	-48.77002	6151.0098	91.860107	-567.77002	3440.0098	-640.13989	-1535.77	1091.0098	311.86011	-391.77002
-36.225098	-1116.4849	-1095.4551	330.7749	-930.48486	-982.45508	2328.7749	5194.5151	1352.5449	345.7749	396.51514	-271.45508	114.7749	-579.48486	-940.45508	11833.775	3743.5151	2364.5449	8382.7754	1185.5151	-791.45508	784.7749	419.51514	321.54492	19.110107	808.38477	1307.0649	-116.88989	209.38477	2218.0649	8999.1104	3662.3848	5576.0649	1011.25	1361.4399	5435.5449	1347.25	-665.56006	583.54492	1765.25	-480.56006	4721.5449	201.25	283.43994	6419.5449	770.25	-274.56006	872.54492	1125.25	-1047.5601
947.69507	216.16504	-390.09521	1097.6951	-356.83496	-60.095215	1695.6951	4656.165	1198.9048	864.69507	-196.83496	902.90479	1297.6951	939.16504	-341.09521	12062.695	2550.165	1545.9048	10770.695	2004.165	-1242.0952	1947.6951	-34.834961	1075.9048	-831.76514	-26.185059	1411.9502	-1839.7651	2932.8149	-59.049805	8046.2349	5563.8149	4555.9502	-92.745117	1911.8799	479.75488	-154.74512	-1361.1201	-1673.2451	-230.74512	1925.8799	2860.7549	1129.2549	792.87988	4479.7549	-178.74512	802.87988	113.75488	805.25488	-50.120117
1225.5149	270.35986	-855.58984	780.51489	330.35986	-539.58984	637.51489	1849.3599	174.41016	538.51489	-923.64014	-64.589844	851.51489	140.35986	-1036.5898	12079.515	3058.3599	2711.4102	9066.5146	1434.3599	-1172.5898	1146.5149	182.35986	36.410156	-1295.54	-216.4751	-633.72021	-1413.54	1612.5249	-3103.7202	7626.46	4087.5249	2090.2798	-1963.8599	1820.7852	4648.415	-2327.8599	43.785156	435.41504	-1169.8599	394.78516	5498.415	-1453.8599	397.78516	5275.415	-2177.8599	799.78516	1239.415	-2174.8599	-426.21484
850.13501	-19.290039	-682.03516	1065.135	137.70996	-1419.0352	1532.135	1432.71	4008.9648	1124.135	226.70996	5.9648438	892.13501	-1226.29	-416.03516	12761.135	4813.71	4033.9648	7504.1348	1637.71	-821.03516	877.13501	-55.290039	964.96484	-1885.6401	-1231.3848	188.18994	-1724.6401	1400.6152	-939.81006	7518.3599	3557.6152	5685.1899	1748.4751	-527.61523	3883.6001	-74.524902	-3093.6152	-142.3999	1584.4751	-1454.6152	4032.6001	161.4751	-453.61523	4676.6001	-62.524902	-2906.6152	-628.3999	11.475098	-2938.6152
1056.7749	-4131.4697	-2225.2202	358.7749	-4528.4697	-439.22021	2175.7749	3212.5303	3476.7798	389.7749	-4102.4697	-1231.2202	949.7749	-2559.4697	-630.22021	11436.775	-899.46973	1419.7798	10139.775	-2746.4697	-1230.2202	692.7749	-4173.4697	276.77979	-42.39502	1345.49	990.66504	138.60498	3733.49	-631.33496	10224.605	5217.4902	3541.665	142.19507	2025.1851	2069	-1014.8049	509.18506	-1623	-307.80493	2486.1851	4361	22.195068	2648.1851	5113	-384.80493	759.18506	325	62.195068	687.18506
[truncated: 1,657 more columns]
