# Supplementary material for: Cochaperones convey the energy of ATP hydrolysis for directional action of Hsp90
Source: Nat Commun. 2024 Jan 17;15:569. doi: 10.1038/s41467-024-44847-6 (PMC10794413; doi:10.1038/s41467-024-44847-6)
Supplement: Supplementary file 6 — Source Data [file 41467_2024_44847_MOESM6_ESM.zip › SourceData_ProteinMeasurements/11_Hsp90+Hsp90+Ste11+ATP/Dataset2_Hsp90+Hsp90+Ste11+ATP.txt]

g_g_x76_y20_M5	r_g_x76_y21_M5	r_r_x76_y21_M5	g_g_x46_y82_M5	r_g_x44_y84_M5	r_r_x44_y84_M5	g_g_x63_y20_M6	r_g_x63_y21_M6	r_r_x63_y21_M6	g_g_x49_y29_M6	r_g_x48_y30_M6	r_r_x48_y30_M6	g_g_x49_y93_M6	r_g_x47_y95_M6	r_r_x47_y95_M6	g_g_x74_y81_M9	r_g_x73_y83_M9	r_r_x73_y83_M9	g_g_x50_y90_M11	r_g_x48_y92_M11	r_r_x48_y92_M11	g_g_x23_y23_M13	r_g_x22_y23_M13	r_r_x22_y23_M13	g_g_x42_y51_M13	r_g_x41_y52_M13	r_r_x41_y52_M13	g_g_x6_y66_M15	r_g_x4_y67_M15	r_r_x4_y67_M15	g_g_x56_y100_M15	r_g_x54_y102_M15	r_r_x54_y102_M15	g_g_x12_y77_M17	r_g_x10_y78_M17	r_r_x10_y78_M17	g_g_x45_y28_M17	r_g_x44_y29_M17	r_r_x44_y29_M17	g_g_x20_y119_M17	r_g_x18_y121_M17	r_r_x18_y121_M17	g_g_x18_y90_M17	r_g_x16_y92_M17	r_r_x16_y92_M17	g_g_x13_y24_M17	r_g_x12_y24_M17	r_r_x12_y24_M17	g_g_x17_y147_M17	r_g_x14_y150_M17
1904.0952	8264.3848	7929.6401	2295.0952	3416.3848	1446.6401	1698.855	11959.779	8826.5947	7802.855	8822.7793	6261.5947	8950.8555	3778.7798	4184.5947	-30.850098	12173.561	-826.96484	9849.8848	4144.1802	1094.0352	19987.949	9497.2598	7940.8096	6645.9502	6762.2598	6156.8096	2657.0098	4633.2549	13606.734	-4045.9902	4709.2549	3807.7344	2264.1797	10577.359	5708.2451	8258.1797	12450.359	9018.2451	2593.1797	16441.359	15353.245	1955.1797	11058.359	6457.2451	8722.1797	7262.3599	11073.245	3305.1797	3355.3599
597.53516	10783.13	3701.0752	587.53516	9825.1299	1022.0752	-783.98486	13823.745	9700.5498	6716.0151	6995.7451	6641.5498	7801.0151	1716.7451	4294.5498	2723.73	8966.8252	981.38965	5622.6802	1749.2349	6242.6846	15325.605	8847.5449	7074.5703	10213.605	6865.5449	3536.5703	7456.2002	9622.2754	13293.565	-1165.7998	8173.2749	3921.5654	2371.4502	10395.22	6267.0449	8050.4502	9554.2197	6566.0449	5367.4502	8981.2197	11902.045	1492.4502	7560.2197	3386.0449	7779.4502	2190.2197	10130.045	3562.4502	1077.2197
-1493.8447	10943.7	1275.8447	-3188.8447	7804.7002	-5446.1553	2711.1799	11702.195	13266.55	9156.1797	7536.1948	6513.5498	8366.1797	-149.80518	4653.5498	4177.5552	11658.87	4665.27	6747.6748	3230.395	-1079.0146	13640.846	9594.3301	11856.846	7490.8452	6923.3301	9175.8457	10581.74	11202.87	3431.8652	2126.7402	9032.8701	-5204.1348	-3103.7197	11661.75	4967.9248	2925.2803	14584.75	5922.9248	1027.2803	14144.75	13133.925	-847.71973	7829.75	5590.9248	5427.2803	5020.75	9080.9248	587.28027	3711.75
3571.1851	9123.6152	7408.2949	932.18506	5551.6152	1017.2949	9.0400391	12610.675	13825.41	9750.04	8746.6748	10211.41	6869.04	4743.6748	6080.4102	130.75	9389.2754	4675.7695	4523.2197	205.66016	-460.76465	12274.045	5129.415	7713.7451	7417.0449	1850.415	3016.7451	3110.875	18060.98	11353.891	1224.875	10853.98	-653.10938	2628.4053	9983.6748	3782.1504	4614.4053	9330.6748	5574.1504	5923.4053	12133.675	13531.15	3299.4053	6553.6748	5347.1504	12319.405	3726.6748	9254.1504	4729.4053	1896.6748
5909.5498	7128.2754	6625.605	4366.5498	7709.2754	5005.605	-1131.085	13318.715	6385.5801	8789.915	8623.7148	1884.5801	8624.915	3770.7148	113.58008	1890.75	4513.7305	2114.5098	6897.3501	-7937.4053	2899.3096	8790.96	4532.415	5994.625	4953.96	2998.415	3763.625	11491.76	5590.9048	11685.905	1741.7598	6799.9048	1307.9053	4580.5098	10932.805	9962.5898	8073.5098	12363.805	8622.5898	9329.5098	14267.805	19623.59	6876.5098	7557.8052	8305.5898	13145.51	5356.8052	11530.59	6607.5098	1675.8052
3769.845	8875.3398	4882.835	3650.845	9304.3398	2315.835	1434.5601	15339.63	11981.57	9871.5605	10668.63	7817.5698	7829.5601	1399.6299	5832.5698	1701.1401	8879.9502	3359.23	11602.01	1129.4702	1191.0254	12429.295	8283.0156	2515.6992	9560.2949	4976.0151	-2555.3008	14087.09	5554.4404	12765.465	4711.0898	8101.4404	4214.4648	-852.37988	9643.2598	2639.0449	2787.6201	10668.26	3584.0449	6680.6201	11321.26	12902.045	2000.6201	2523.2598	2474.0449	8546.6201	3166.2598	5378.0449	1508.6201	1821.2598
3693.2549	6175.5146	6228.2051	1977.2549	4049.5146	2429.2051	-710.64502	13945.225	7197.79	4269.355	6733.2251	6558.79	4261.355	3724.2251	2895.79	3069.2349	5317.5601	-1212.0098	7066.8701	1144.8198	5379.5098	12626.635	5190.9404	9914.1104	10410.635	4019.9404	7391.1104	8001.2305	5818.9502	13645.51	-148.76953	13176.95	5754.5098	-168.33496	11051.47	5489.7998	3570.665	9236.4697	4999.7998	5046.665	12928.47	11425.8	2347.665	3587.4697	5007.7998	10511.665	1912.4697	11270.8	1341.665	185.46973
-1904.5	13083.475	4790.335	-2636.5	9527.4746	1830.335	-223.02979	11435.215	6987.1201	7350.9702	5520.2148	6492.1201	5290.9702	1310.2148	2984.1201	4312.1748	5974.8901	7031.895	7527.6802	3287.4048	-3074.3203	12990.779	5156.6553	6225.8848	8468.7793	4458.6553	6261.8848	8346.8252	5528.6748	9129.1895	1036.8252	8959.6748	-3841.8105	3178.3301	11435.891	6235.6401	6720.3301	10510.891	6119.6401	6075.3301	16482.891	15791.641	4763.3301	8867.8906	8158.6401	9677.3301	4381.8901	10974.641	3393.3301	2984.8901
1799.2998	9302.4004	2778.9951	1488.2998	7857.3999	-1471.0049	1329.5498	10315.59	11221.689	7527.5498	4033.5898	9403.6895	7152.5498	1543.5898	4787.6899	1842.375	9012.4844	2522.7305	10347.75	-3700.7598	4402.0498	15393.855	7991.8149	8663.5146	9027.8555	3849.8149	8140.5146	11210.18	3087.9648	10449.04	2219.1802	5288.9648	3816.04	3363.0552	13648.645	5381.8398	4093.0552	14055.645	6279.8398	6939.0552	16307.645	9963.8398	546.05518	13674.645	5271.8398	8689.0547	7664.645	8593.8398	2325.0552	4178.645
2071.9102	6789.5552	7302.7549	1261.9102	9307.5547	4286.7549	2225.2949	12274.734	9438.7207	8745.2949	5683.7349	7911.7202	8556.2949	3698.7349	5600.7202	2577.2451	6178.7598	1485.2051	10025.925	1400.8101	1204.375	13027.92	6173.6201	10010.28	7799.9199	4058.6201	6149.2803	10720.155	2212.6602	13259.936	283.15527	6935.6602	4528.9355	2472.6104	11236.04	5276.2197	4440.6104	9226.04	6239.2197	6349.6104	14882.04	14469.22	2000.6104	6301.04	3726.2197	8237.6104	7042.04	9629.2197	1083.6104	1321.04
72.410156	6264.9053	2692.415	-28.589844	4888.9053	-1522.585	2660.7351	12621.234	11799.221	12456.735	5900.2349	7558.2202	8272.7354	2789.2349	3258.2202	-286.5249	8714.5254	3890.4551	7535.6152	3021.1948	2627.1396	14428.859	9268.9551	10731.535	7701.8599	6062.9551	8800.5352	13536.63	5883.04	14304.285	3427.6299	9026.04	4869.2852	2921.2998	9695.0293	5188.4502	7656.2998	12324.029	7745.4502	9034.2998	19444.029	13208.45	5566.2998	8580.0293	3761.4502	11060.3	7783.0298	6485.4502	6471.2998	4839.0298
2465	8615.9746	5517.2148	2428	8396.9746	2820.2148	2702.29	12805.52	6811.3848	9422.29	4332.52	1621.3848	7531.29	-487.47998	2035.3848	1030.8301	5789.1548	1773.9199	8375.665	-94.265137	1752.7949	13619.835	11619.075	8823.0352	8228.835	4388.0752	3409.0352	7976.8652	3551.855	9176.1445	3374.8652	7783.855	706.14453	3429.1401	12926.035	2708.4951	9395.1406	15033.035	3684.4951	9279.1406	16878.035	15833.495	6792.1401	6102.0352	6020.4951	12420.141	8887.0352	9310.4951	3830.1401	5831.0352
1879.4199	9239.3154	9717.9648	522.41992	5812.3154	1638.9648	1043.23	13523.85	9145.54	10254.23	6364.8501	6495.54	10682.23	3666.8501	4566.54	-911.22998	10989.859	6577.6348	6604.3252	3233.0049	-1989.5508	10552.365	3255.2305	8685.2852	9328.3652	3589.2305	7398.2852	9494.8496	8541.7305	7305.9707	4260.8501	8531.7305	-1914.0293	3643.2651	11713.785	4528.9648	7217.2651	11163.785	7081.9648	8447.2656	13798.785	13998.965	3848.2651	6932.7852	6590.9648	11524.266	7878.7852	7736.9648	3530.2651	4845.7852
2023.9502	8431.3555	3508.7197	2089.9502	7607.355	854.71973	1868.4299	9433.46	8748.5	8270.4297	4736.46	5165.5	8849.4297	996.45996	2517.5	1138.2549	10450.375	2816.9102	11971.97	3894.9502	5250.5449	14319.76	8072.9849	8947.7354	7105.7598	3890.9849	6460.7354	12092.785	3387.98	11046.9	1777.7852	10631.98	1660.9004	3825.8999	11838.266	5591.8047	5433.8999	12511.266	7255.8047	7130.8999	12255.266	15033.805	3708.8999	9682.2656	4359.8047	12143.9	7090.2651	9163.8047	4600.8999	3654.2651
3881.5952	10385.82	5413.1699	2345.5952	10158.82	2550.1699	1710.905	16742.529	9735.335	9066.9053	8899.5293	4627.335	9151.9053	5419.5298	2267.335	1039.2451	11468.555	5780.085	8118.8398	2235.085	-2990.5996	11849.33	15938.25	11697.51	7105.3301	5335.25	6014.5098	11834.436	5236.125	13522.905	2461.4351	12065.125	7188.9053	-1589.1396	10726.285	3606.0254	2914.8604	13105.285	4342.0254	3745.8604	15335.285	13421.025	-957.13965	10748.285	5706.0254	3522.8604	5728.2852	8544.0254	-543.13965	2261.2852
2431.1401	10535.25	4889.4004	162.14014	4824.25	-3965.5996	842.62012	15293.154	9733.5752	8801.6201	7384.1548	9870.5752	8862.6201	3658.1548	6566.5752	2578.645	9731.9902	1976.3154	4914.835	-86.365234	2774.9854	13757.471	6902.73	6088.6104	8819.4707	7067.73	6730.6104	13293.575	6743.8452	13196.551	2531.5752	11510.846	3010.5508	4659.9102	9089.7754	2842.2695	7954.9102	10574.775	3205.2695	5500.9102	8206.7754	13807.27	1386.9102	7244.7754	5681.2695	6426.9102	6629.7754	7260.2695	4684.9102	1654.7754
-1334.3604	6161.6699	12159.675	-2486.3604	6041.6699	1618.6748	1597.54	13317.734	8852.9248	8287.54	6416.7349	5016.9248	7925.54	4545.7349	5437.9248	3614.47	8141.9302	2733.2051	8067.5552	697.02002	1286.3203	11613.665	2283.4053	5244.8096	8330.665	213.40527	182.80957	9360.9004	8253.0752	13783.57	3089.8999	10312.075	9372.5703	5262.1348	12601.064	6759.5254	6619.1348	11350.064	6102.5254	9587.1348	18468.064	18067.525	5314.1348	10706.064	8028.5254	10179.135	8438.0645	9348.5254	4612.1348	7280.0649
1117.21	9803.9248	8354.3945	-426.79004	8234.9248	3891.395	2684.3149	7617.1602	9023.2598	10189.314	3051.1602	6105.2598	8663.3145	88.160156	5351.2598	1484.6499	7285.7749	-920.59473	6838.8101	-71.679688	-1937.4297	15514.975	7494.2349	4420.8154	10976.975	4368.2349	3606.8154	12472.105	3432.7646	15138.925	4733.105	9368.7646	6890.9248	-199.0752	8897.8252	6559.5752	7889.9248	-360.1748	7124.5752	925.9248	10566.825	15047.575	-431.0752	3532.8252	5504.5752	2933.9248	3216.8252	9161.5752	-4073.0752	637.8252
-2087.4448	8183.5552	9008.3652	-2585.4448	9460.5547	3827.3652	354.0498	14752.71	11677.615	7142.0498	6781.71	7352.6152	7177.0498	5759.71	4466.6152	-931.80957	5756.1602	3732.125	7613.3398	3504.0952	-953.55469	12067.26	6457.1001	5079.1348	4807.2598	4005.1001	965.13477	15132.665	4595.7949	14343.705	3731.665	9657.7949	1862.7051	1089.665	10836.765	5512.8945	11278.665	118.76465	5969.8945	6716.665	17626.766	11999.895	4887.665	4108.7646	3267.8945	6873.665	3470.7646	7108.8945	-923.33496	4353.7646
2581.605	7430.7251	7072.2651	2222.605	7902.7251	4069.2651	-198.77979	11928.51	4560.2354	6679.2202	3348.5098	1624.2354	6027.2202	3542.5098	308.23535	538.61523	9965.3145	1096.3252	10594.715	2736.5449	120.83496	12966.105	8895.4844	9309.9404	9933.1055	6427.4849	3393.9404	12593.221	2647.125	18431.086	3131.2202	9285.125	8166.085	7815.73	6028.1904	1937.1899	11654.73	1868.1904	9459.1895	6266.73	11926.19	17486.189	4036.73	6079.1904	9079.1895	5851.73	7008.1904	10133.189	3337.73	4689.1904
906.04492	7577.3301	3887.5	-24.955078	8705.3301	973.5	1514.9199	9826.4346	8162.1499	9583.9199	3768.4346	8432.1504	7426.9199	-1407.5654	4609.1499	3466.47	7875.1748	7996.2852	7395.5801	3562.5601	941.57031	17259.004	7603.0298	9540.6602	8091.0049	4214.0298	7673.6602	7980.7002	5574.3101	11706.795	300.7002	6562.3101	4265.7949	8115.52	1856.6348	445.81543	10319.52	6296.6348	6528.8154	5456.52	18697.635	17211.816	4579.52	8314.6348	6182.8154	8133.52	8922.6348	7708.8154	1240.52	6134.6348
1537.75	11455.52	5462.2451	267.75	11820.52	2782.2451	-128.21484	10777.766	11916.85	9560.7852	4945.7651	7677.8501	7673.7852	2396.7651	6844.8501	4665.5498	4319.5898	796.16992	6944.3301	2705.6548	4263.9951	13489.87	10030.695	8783.0654	8077.8701	5377.6948	2132.0654	12173.74	1700.9746	17121.094	3031.7402	8901.9746	9211.0947	6124.5254	-1322.9902	-7605.5508	7284.5254	1211.0098	-478.55078	3248.5254	16588.01	4646.4492	-474.47461	7116.0098	-2349.5508	5947.5254	8179.0098	270.44922	-2825.4746	6571.0098
1112.645	7156.4199	608	894.64502	6974.4199	-839	1487.47	13967.475	11285.695	10204.47	9141.4746	7273.6948	8608.4697	4895.4751	5770.6948	2499.4849	7127.0898	5585.355	6108.335	4162.0151	2367.0752	11173.811	8223.5605	8306.3252	6956.8101	3944.5601	5131.3252	9206.4854	2489.5498	12200.05	2979.4854	5022.5498	3547.0498	10057.2	133.02979	-242.77539	11380.2	1050.0298	5016.2246	6178.2002	15985.029	15672.225	4059.2002	8381.0293	3920.2246	8004.2002	8796.0293	7631.2246	-420.7998	7343.0298
420.31982	11038.904	4348.9951	-971.68018	8229.9043	305.99512	-403.58008	14623.59	8061.04	9491.4199	3507.5898	5030.04	5586.4199	11.589844	4386.04	725.18994	8584.8398	1973.1396	8358.7754	489.09521	4844.9902	13651.734	6003.4448	5712.1396	8114.7349	3821.4448	7008.1396	11334.365	7813.0449	7220.3848	2882.3652	10080.045	-777.61523	11155.891	1670.4502	-675.33984	12295.891	1179.4502	4855.6602	8572.8906	15445.45	13617.66	6051.8901	8614.4502	6328.6602	9606.8906	6097.4502	6678.6602	2712.8901	5332.4502
3391.5049	8050.3398	4732.8555	1265.5049	7472.3398	467.85547	1320.8049	14415.395	10415.471	10022.805	8363.3945	5778.4702	6448.8047	4910.395	4295.4702	2480.1802	7118.0449	1364.5254	9252.7051	2048.3398	151.42969	10518.734	6103.7148	9217.7695	7625.7349	3897.7148	8218.7695	11636.145	5273.2549	8588.6602	1643.145	11114.255	-1833.3398	10480.01	1233.0151	1559.1299	11595.01	4377.0151	6793.1299	4951.0098	17440.016	14613.13	3272.0098	10364.016	8723.1299	8980.0098	7924.0151	13555.13	723.00977	6117.0151
1767.1152	8479.2646	6287.6152	1497.1152	6408.2646	3487.6152	446.36011	12672.675	10078.915	9436.3604	5790.6748	4922.915	6270.3604	3372.6748	2902.915	3954.6348	5612.3198	4207.7451	8577.1201	3836.2051	-515.07031	12775.755	7073.335	10789.735	10514.755	5122.335	6094.7354	15055.875	3638.085	4840.8145	4868.875	8046.085	2397.8145	7458.0552	-610.07031	451.70996	14544.055	1033.9297	6675.71	7752.0552	13854.93	15122.71	4632.0552	5414.9297	5303.71	10770.055	5117.9297	9993.71	770.05518	8332.9297
-479.10498	5298.0996	6803.9951	-157.10498	5452.0996	2436.9951	1875.165	15441.516	6531.8149	11925.165	10295.516	4540.8149	7126.165	4611.5151	4391.8149	2438.5049	6972.4351	5499.04	7241.9399	3406.4351	2702.625	6208.3301	18050.48	8350.5303	4294.3301	6435.48	4968.5303	13091.46	-3063.9648	8351.7451	2514.46	4722.0352	6068.7451	12018.495	1350.27	-2316.4297	15473.495	4433.27	4189.5703	9728.4951	15516.27	9637.5703	5397.4951	10556.27	1934.5703	12269.495	9033.2695	5576.5703	2928.4951	9667.2695
1229.96	7325.3999	7864.3452	1393.96	8502.4004	261.34521	1370.53	14718.965	9616.3848	10356.53	6827.9648	8757.3848	7635.5303	5060.9648	5321.3848	832.53516	6778.8452	909.00977	6791.1802	2421.6401	1797.5498	16413.846	11204	5893.5254	8896.8447	8245	3878.5254	11788.995	1798.6396	10810.835	3267.9951	8535.6396	4195.835	8447.1055	108.16016	-1912.0801	6440.1055	4305.1602	5289.9199	4865.1055	15573.16	12577.92	566.10547	4976.1602	4780.9199	7756.1055	4476.1602	5931.9199	-3150.8945	4932.1602
-321.2749	9470.5449	7269.6699	-627.2749	8151.5449	2237.6699	1015.0801	14409.955	7076.2695	10411.08	6332.9551	6611.2695	2873.0801	7923.9551	2839.2695	2099.5698	6966.2051	-894.65527	7650.2349	2088.625	3046.3252	15695.995	6527.8701	4543.375	10608.995	4042.8701	1290.375	10956.686	2388.0654	12834.78	3397.6851	7682.0654	4823.7803	6672.3052	1292.2852	1672.585	10874.305	4052.2852	7816.585	5222.3052	18489.285	14219.585	3470.3052	9216.2852	6224.585	7003.3052	6868.2852	7948.585	100.30518	9556.2852
1792.8301	8629.3799	6607.4502	519.83008	12749.38	954.4502	1130.5352	17654.621	10325.835	7443.5352	6960.6201	10189.835	6552.5352	4627.6201	8227.835	5382.46	7654.6099	4678.4399	5750.98	4289.8999	5696.7202	13537.721	8132.6899	8683.5654	5689.7202	5516.6899	2153.5654	10914.23	4798.2598	16185.45	2680.2305	7847.2598	4917.4502	7598.085	1875.165	2674.165	14449.085	4187.165	7415.165	5326.085	16132.165	20646.164	2158.085	6960.165	7405.165	7644.085	7647.165	9757.165	-158.91504	6550.165
254.125	7294.5146	4218.5898	-443.875	8559.5146	912.58984	-293.6499	16174.73	8363.3252	6314.3501	7660.73	2385.3252	5043.3501	6491.73	2472.3252	2038.9448	5686.8901	2843.0596	10040.89	5493.1499	-201.56543	13331.525	8415.3301	9705.9004	9516.5254	5027.3301	9200.9004	16037.915	4420.5649	14159.725	5499.915	6717.5649	8591.7246	3247.1699	-1215.915	-1692.2754	5574.1699	4399.085	5271.7246	2458.1699	13959.085	9752.7246	-1476.8301	3960.085	3290.7246	6278.1699	4479.085	4864.7246	-2769.8301	4243.085
-2667.8252	6643.0098	7512.3701	-4529.8252	7683.0098	3699.3701	325.12988	16429.529	7924.54	6514.1299	10553.529	5834.54	6333.1299	5396.5298	5500.54	3793.5049	6593.6748	-445.01465	9258.4248	-377.01465	3629.46	14353.605	4194.0049	10195.865	7486.605	2902.0049	6366.8652	12051.91	2061.7798	6267.79	4378.9102	7857.7798	4521.79	7326.77	2472.0249	283.20508	14085.77	5250.0249	4475.2051	5696.77	14853.025	13191.205	1400.77	8637.0254	7175.2051	5640.77	7849.0249	7922.2051	39.77002	11001.025
926.6499	6602.4551	7525.0752	-173.3501	8155.4551	2055.0752	2660.78	16381.82	9797.0957	9980.7803	3752.8198	8583.0957	8493.7803	1400.8198	9753.0957	2812.0901	6691.145	634.38965	10954.385	-1099.29	1272.29	12214.654	11409.221	8985.6797	6603.6548	6785.2202	3553.6797	13754.109	2433.5654	10761.705	2563.1099	4677.5654	3657.7051	9990.1406	-276.89502	1003.2197	9651.1406	2634.105	7659.2197	6964.1401	12882.105	18897.219	3438.1401	8474.1055	6966.2197	11138.141	3901.105	11139.22	452.14014	4495.105
910.87988	5667.0449	4192.3496	166.87988	8636.0449	1402.3496	35.810059	12090.561	8724.9053	7231.8101	6912.5601	4106.9053	5949.8101	3969.5601	3784.9053	2393.0698	5159.7402	2485.6602	6753.1548	3690.1499	998.55957	14282.83	4253.7148	9015.5146	4465.8301	4598.7148	3507.5146	12245.855	3944.6553	10349.205	5434.855	9364.6553	4297.2051	8853.7207	2471.645	856.98535	10420.721	5191.645	3502.9854	7951.7202	17125.645	16631.984	4882.7202	9733.6445	4232.9854	9594.7207	9082.6445	7754.9854	-663.27979	6878.645
1430.3252	10365.995	6057.5195	223.3252	8081.9951	-909.48047	2020.6951	15883.745	7562.3848	9573.6953	7086.7451	6122.3848	8340.6953	3892.7451	5754.3848	1812.3701	6951.48	4481.6548	10430.66	2998.9399	-14.860352	14383.08	6483.0601	11145.34	8115.0801	4351.0601	8578.3398	11482.32	8574.7148	6388.3906	3490.3198	9953.7148	2213.3906	8237.5898	2753.415	1079.5254	12121.59	4127.415	6876.5254	6021.5898	17552.414	17105.525	1855.5898	10154.415	8200.5254	9418.5898	10833.415	9015.5254	-398.41016	10169.415
3246.6699	7959.2549	4134	932.66992	7279.2549	3138	1233.2451	13657.665	7231.1602	7918.2451	5972.665	5930.1602	8093.2451	3711.665	3747.1602	3553.635	8024.5801	2929.8398	8620.4707	3956.52	1650.4849	14330.045	8101.8848	9907.9502	11903.045	4355.8848	5883.9502	12691.8	3835.3301	3100.0801	3210.7998	6214.3301	-2703.9199	13065.57	2832.21	-33.929688	10347.57	3754.21	7144.0703	6395.5698	17612.211	16888.07	4716.5698	9886.21	5941.0703	11517.57	7809.21	9181.0703	1350.5698	10053.21
-2932.1504	11342.971	5611.8398	-3745.1504	8754.9707	3450.8398	1583.6599	12464.186	10504.21	8213.6602	6927.1851	8146.21	9603.6602	4843.1851	6516.21	2788.8301	7179.6748	1611.7305	6827.5649	2761.9648	1343.085	13277.335	5193.605	9813.3652	5706.335	3380.605	7877.3652	6867.5303	5590.3652	12398.96	-1565.4697	6788.3652	4373.96	7317.4502	507.98486	-677.75	8463.4502	1573.9849	3363.25	7677.4502	15767.984	10869.25	1694.4502	7739.9849	2671.25	7459.4502	6120.9849	6485.25	-2200.5498	5884.9849
-339.78516	2505.4297	2890.5449	-1695.7852	3362.4297	-1408.4551	1258.415	16224.23	10305.675	8946.415	7450.23	4924.6748	8598.415	5025.23	5228.6748	1722.1001	4913.1748	5826.8999	468.29492	9948.4746	-119.53516	14791.73	8149.4102	2304.9551	9033.7305	6520.4102	-402.04492	11876.695	6984.71	14029.395	5423.6948	9469.71	4826.3945	11809.95	1056.2051	-6675.3896	9804.9502	2503.2051	-177.38965	9960.9502	14786.205	9006.6104	5191.9502	8813.2051	-2263.3896	9690.9502	6636.2051	776.61035	2045.9502	10148.205
3934.7251	10854.375	3390.1748	1780.7251	10221.375	1435.1748	1665.03	13090.971	9345.79	8817.0303	6902.9702	7514.79	7081.0303	5770.9702	5658.79	2270.8198	5899.5649	1941.6748	306.87012	9241.2754	5570.8901	12348.93	7439.5049	7013.0596	7372.9302	5699.5049	3611.0596	16211.015	7169.4351	6003.0195	6223.0146	9604.4355	629.01953	-1043.2998	-2386.2549	1353.8604	7434.7002	-340.25488	5845.8604	6220.7002	14798.745	16813.859	2355.7002	5887.7451	7960.8604	8020.7002	3318.7451	10668.86	-1383.2998	5235.7451
-1580.48	10357.766	1391.2549	-776.47998	9809.7656	-2544.7451	27.404785	13499.41	6210.2197	8399.4043	6590.4102	3905.2197	7705.4048	4092.4102	2315.2197	2308.1948	5997.8398	5736.4248	507.39502	10095.234	-533.41016	13921.529	8303.5605	8279.46	8396.5293	4050.5601	5216.46	11151.995	6364.8701	7572.0254	3692.9951	11394.87	5201.0254	690.14014	527.45996	-1023.5947	9940.1406	3394.46	5538.4053	8263.1406	16106.46	10187.405	3725.1401	12356.46	3720.4053	7475.1401	8303.46	7473.4053	752.14014	7586.46
-1240.5098	11613.811	5346.145	-1572.5098	9219.8105	4761.145	-1021.5601	13121.545	10128.295	7424.4399	8426.5449	8838.2949	6567.4399	4242.5449	8050.2949	3654.4951	6523.9951	1374.2246	697.10498	11539.285	-4601.5547	17509.475	6645.8848	9946.4707	9294.4746	6809.8848	7083.4702	10819.63	-278.40527	8942.6348	2935.6299	7263.5947	1151.6348	367.05518	-259.25	-2830.9854	10872.055	2067.75	6090.0146	8052.0552	17969.75	10217.015	3642.0552	10137.75	3341.0146	11598.055	6630.75	5883.0146	1572.0552	9519.75
1961.5049	10510.91	6314.5195	3428.5049	8585.9102	389.51953	1179.3501	13880.035	9871.3301	8329.3496	5941.0352	8770.3301	7102.3501	4192.0352	5681.3301	572.01514	8541.0801	3016.4746	-583.31006	9955.5898	3663.6699	14425.425	3494.9448	11626.045	12164.425	4205.9448	8317.0449	10269.285	6255.7749	3747.1699	2090.2852	12427.775	903.16992	525.95508	-2013.0952	26.554688	9021.9551	1544.9048	7498.5547	6937.9551	19710.904	13424.555	3744.9551	9099.9043	3951.5547	10009.955	5624.9048	6527.5547	1586.9551	7392.9048
2537.9849	9926.8848	3825.6104	-294.01514	11455.885	314.61035	240.16504	11443.811	8515.8906	7221.165	4784.8101	6785.8901	5589.165	1668.8101	5372.8901	1823.355	9149.5645	1033.665	1790.7251	6326.165	146.26953	13274.075	3645.2695	8894.1953	8707.0752	901.26953	3153.1953	11508.27	5153.7651	12042.42	2711.27	8430.7656	6600.4199	-747.2998	-938.19482	3095.8301	8275.7002	4183.8052	8933.8301	4586.7002	16013.805	17108.83	3151.7002	10237.805	8590.8301	8038.7002	6518.8052	8541.8301	-795.2998	9928.8047
1681.9102	8949.0957	6755.625	1530.9102	10558.096	2391.625	2280.9851	17048.65	10753.27	7265.9854	6908.6499	8540.2695	7494.9854	1773.6499	5781.27	-1026.54	7576.75	5325.4351	35.459961	13967.58	5237.1201	13171.814	12106.48	3558.46	10910.814	2901.48	574.45996	15311.095	8279.0254	13053.635	6582.0947	10005.025	5713.6348	1060.2349	10.794922	2106.7402	13761.234	2602.7949	9273.7402	9288.2344	15593.795	13876.74	5873.2349	10111.795	5971.7402	12475.234	7469.7949	13583.74	1173.2349	7152.7949
1834.7749	7136.1846	6509.0601	-361.2251	7693.1846	4300.0601	785.67505	13770.846	8213.8906	10346.675	6191.8452	6125.8901	7548.6748	3140.8452	2860.8901	-643.81982	9134.625	5804.9448	-763.96484	14795.09	2863.0654	15014.391	3625.1699	11166.08	8935.3906	1979.1699	8247.0801	10130.725	5901.0449	8366.6309	1846.7251	8353.0449	-4047.3691	-482.99512	1080.7798	2406.98	9512.0049	3595.7798	7644.98	5549.0049	17464.779	17142.98	2942.0049	11207.779	11035.98	8470.0049	6753.7798	13069.98	95.004883	8705.7793
2387.8149	9853.1201	6958.1548	1676.8149	10136.12	3292.1548	1390.085	13811.415	8609.8555	8913.085	7213.415	5772.8555	7544.085	5463.415	2494.8555	3971.9248	6033.4746	1832.1953	1308.5151	10556.705	3290.8252	8052.1802	4645.2202	10072.86	7430.1802	4299.2202	3815.8604	12567.971	7693.7949	10058.185	3522.9702	6778.7949	1984.1846	-692	1527.4399	1724.875	7931	3571.4399	5587.875	5684	18063.439	14570.875	4061	10236.439	6916.875	8193	10246.439	8681.875	990	10156.439
1547.0249	12499.311	3836.0654	1265.0249	8390.3105	-415.93457	986.31494	13083.1	7397.7695	9903.3145	9040.0996	4577.7695	7728.3149	2665.1001	1312.7695	1065.4702	6942.875	4486.4248	-2057	13618.305	1438.96	8727.3652	11727.2	8500.5195	7719.3652	1874.2002	6862.5195	14236.654	2417.3149	7024.1406	3978.6548	6902.3149	784.14062	-3113.4453	-612.3501	327.59473	6348.5547	1108.6499	6368.5947	4228.5547	13808.65	13571.595	1700.5547	9692.6504	9239.5947	7181.5547	5255.6499	9550.5947	-1589.4453	7312.6499
-1008.8452	10212.68	5918.4697	-787.84521	9409.6797	-547.53027	2153.125	13707.745	7990.4502	10554.125	5408.7451	5652.4502	7879.125	2796.7451	2489.4502	1187.0649	9063.9746	2684.2852	-1388.165	8937.5547	5046.7148	15539.07	4901.5952	9070.7402	10759.07	2710.5952	6685.7402	14870.029	2915.7598	12959.315	4636.0298	8092.7598	7519.3154	2734.29	1174.25	-3197.2197	13832.29	3872.25	1173.7803	11692.29	18260.25	14217.78	6532.29	9801.25	5203.7803	13817.29	9832.25	8271.7803	2659.29	9601.25
1052.5701	7961.7549	3437.0195	1992.5701	7895.7549	-2168.9805	2387.8999	14269.215	10214.814	9567.9004	8059.2148	6089.8149	9194.9004	5269.2148	3845.8149	3098.3149	7857.605	698.0498	21.879883	15962.43	46.990234	14543.21	3909.855	10646.505	8078.21	2222.855	2879.5049	13837.96	7783.9448	3244.8047	1569.96	9084.9453	-1200.1953	-138.90479	980.96484	0.29492188	9194.0957	3720.9648	5442.2949	7099.0952	19911.965	16338.295	5652.0952	13726.965	5780.2949	7485.0952	7474.9648	8028.2949	90.095215	8912.9648
-234.14014	7594.3096	6396.1401	-1913.1401	6757.3096	2461.1401	1039.5649	18708.641	10582.335	9909.5645	4293.6401	6872.335	6878.5649	2438.6401	4968.335	1275.3101	7157.4399	2863.4248	2072.375	12106.1	2893.5898	12271.545	9101.1855	5911.7354	7481.5449	4644.1851	4961.7354	11270.29	5393.9648	13350.245	3833.29	11119.965	4678.2451	-349.8501	-2260.1104	1507.2402	7959.1499	756.88965	10363.24	6308.1499	11826.89	16606.24	2893.1499	7632.8896	7252.2402	8303.1504	5131.8896	13330.24	-743.8501	7235.8896
2209.4351	7350.335	5913.8496	1977.4351	5628.335	-529.15039	25.689941	13169.615	13495.495	7926.6899	6956.6152	7686.4951	8190.6899	4851.6152	6245.4951	2527.03	11466.57	6001.52	2045.075	12321.635	-4.2695312	10545.76	2833.7051	4972.3652	5566.7598	1552.7051	1614.3652	9002.7246	4818.27	6632.875	2728.7251	13355.27	645.875	2292.915	95.084961	-1489.2949	9668.915	3064.085	4413.7051	7717.915	14716.085	11483.705	5469.915	12328.085	4604.7051	8741.915	5950.085	6437.7051	2051.915	4855.085
-265.43994	5120.085	5527.8599	-867.43994	6729.085	3856.8599	650.46509	13787.93	6195.5801	9891.4648	6799.9302	3667.5801	7887.4648	4566.9302	743.58008	2772.0601	10261.76	1494.4346	-1263.5698	9583.9102	-4784.9902	13683.25	7279.3896	7369.665	5349.25	7270.3896	5000.665	9874.5049	6248.2949	8468.6504	674.50488	8774.2949	3815.6504	-3120.1396	345.0752	-2593.7998	5972.8604	1720.0752	4639.2002	5121.8604	15357.075	10727.2	-233.13965	11504.075	3414.2002	7894.8604	7349.0752	5828.2002	-882.13965	5007.0752
-1452.915	8097.9346	10505	-1987.915	8110.9346	4311	527.39014	10583.465	8021.8848	6820.3901	3121.4648	1348.8848	5782.3901	2274.4648	2448.8848	1091.1201	9421.1152	4555.7598	1768.3	8069.7148	445.88965	15836.735	4060.105	5528.0498	9359.7354	3134.105	4379.0498	11385.24	6645.6948	11782.12	4399.2402	9443.6953	6382.1201	2293.6899	-1370.915	-3703.5898	11862.689	2609.085	3997.4102	9638.6895	16498.086	10891.41	5614.6899	10302.085	1704.4102	9926.6895	6607.085	3079.4102	3042.6899	6459.085
-147.06982	3808.2246	-559.37988	-1649.0698	4641.2246	-3324.3799	368.75977	13966.404	3723.4746	8762.7598	6974.4048	3834.4746	6429.7598	4067.4048	1613.4746	2039.8301	7455.7549	2686.3652	-2226.4453	8884.7754	-1735.3604	11195.515	5972.645	6705.3452	9278.5146	3723.645	5601.3452	11754.016	2019.6299	10514.565	4475.0151	5752.6299	3004.5654	2801.605	2104.5601	-4618.5996	8482.6055	4499.5601	-902.59961	9043.6055	16947.561	7326.4004	4704.605	10363.561	1086.4004	11958.605	10428.561	1171.4004	2478.605	11613.561
515.875	8917.9844	5519.0649	-81.125	10320.984	1715.0649	377.47998	10881.92	12350.54	6931.48	2804.9199	5283.54	4711.48	2088.9199	4395.54	1326.21	6167.9448	-3054.0898	-418.45996	3946.2754	3274.5801	13666.12	6040.3799	6668.6553	9333.1201	4340.3799	4626.6553	8921.0996	6679.0249	12159.39	1066.1001	7654.0249	2656.3896	-2798.2305	876.58984	2151.2349	8885.7695	692.58984	8610.2344	5744.7695	15740.59	15261.234	-810.23047	14596.59	5570.2349	5345.7695	5705.5898	8744.2344	-3167.2305	8050.5898
741.6748	8577.1152	9515.6797	-594.3252	7111.1152	2418.6802	2267.24	11324.245	2235.4697	8929.2402	6739.2451	-1520.5303	6640.2402	4807.2451	1047.4697	2176.5149	5542.0298	2457.5049	-1940.1401	4043.3052	-25.535156	13848.055	3063.3501	8203.0449	6964.0552	4212.3501	7747.0449	11080.93	1870.46	9873.3848	5450.9302	4823.46	2908.3848	198.99023	39.165039	4128.0752	9793.9902	3012.165	8798.0752	7344.9902	17420.164	19242.074	2708.9902	12255.165	8001.0752	10104.99	7771.165	10645.075	1058.9902	9056.165
2120.25	6620.0303	5959.645	-386.75	5960.0303	2883.645	1181.6499	12668.695	9698.8848	9426.6504	2936.6948	7574.8848	5217.6499	320.69482	4065.8848	3112.615	8462.0996	956.28027	-799.41992	4435.1948	1177.1396	11698.5	6107.7148	7218.7051	7322.5	2138.7148	7867.7051	11336.32	5171.5449	18446.77	5377.3203	8806.5449	6720.7695	919.56982	-1193.7251	-976.90527	10327.57	110.2749	4077.0947	7937.5698	16041.275	10689.095	4296.5698	13434.275	5330.0947	9286.5703	5713.2749	9407.0947	1372.5698	7066.2749
2364.47	7907.2949	6673.0249	1434.47	9120.2949	3174.0249	2286.875	13989.77	9586.96	10955.875	2603.77	6355.96	8506.875	1633.77	3169.96	2918.23	6362.7798	3347.2549	-1654.0498	6159.1548	-2670.875	15989.665	5856.415	6866.7051	8080.665	6071.415	5349.7051	11293.79	3512.71	8814.1602	1074.79	11704.71	120.16016	558.625	1004.2148	1104.9502	10590.625	4308.2148	7721.9502	8405.625	14407.215	12694.95	3663.625	16075.215	3571.9502	10390.625	6788.2148	8374.9502	797.625	8861.2148
1434.48	9469.5195	5578.2998	426.47998	10883.52	-395.7002	580.04004	16113.135	6231.2051	9386.04	7602.1348	7304.2051	6725.04	5048.1348	3912.2051	3997.76	5365.0498	5008.5352	-186.00488	5775.2002	-1621.2354	11127.016	5007.2251	4575.6299	6657.0151	5487.2251	5108.6299	8809.7402	4902.8452	13579.78	2909.7402	9217.8457	5892.7803	-946.06494	-1355.4648	-1255.2451	7931.9351	568.53516	7459.7549	5075.9351	17262.535	9833.7549	2723.9351	11143.535	2571.7549	5409.9351	7769.5352	7177.7549	-376.06494	4533.5352
2076.625	8123.3252	5893.7754	624.625	8160.3252	247.77539	1994.51	9600.5195	7339.375	9542.5098	1548.5195	5898.375	9281.5098	-1814.4805	2321.375	2925.125	7999.04	5383.855	2720.1499	5933.2051	3250.5552	11841.92	4902.7402	5324.9004	5638.9199	10032.74	5798.9004	12526.205	5781.0151	12598.47	3365.2051	9142.0156	4933.4697	-2477.1152	-2501.0098	-76.099609	5646.8848	1853.9902	6956.9004	5450.8848	14088.99	17951.9	1288.8848	10778.99	4829.9004	8857.8848	4569.9902	9386.9004	-1943.1152	5745.9902
-330.70508	4476.8096	6883.7949	-1456.7051	7511.8096	3491.7949	-641.39502	11576.596	9122.375	6563.605	6911.5952	7437.375	7252.605	5562.5952	5233.375	2294.54	8743.6748	5932.3799	1099.8049	5842.165	-1498.3555	12905.055	3742.855	5357.4053	8016.0547	4780.855	5504.4053	11546.96	4756.8252	12586.48	1773.96	7199.8252	5597.4805	-1935.5801	362.16992	2578.2949	7492.4199	3461.1699	9128.2949	6168.4199	14826.17	17631.295	1496.4199	11747.17	6078.2949	8877.4199	8887.1699	11196.295	-550.58008	9826.1699
2089.665	8522.625	6428.6699	55.665039	9190.625	1020.6699	1545.5249	13106.695	11105.825	9191.5254	6367.6948	8758.8252	7291.5249	7152.6948	6786.8252	2918.8799	7559.4453	7049.9302	150.59521	6011.75	2042.7998	14753.045	2910.8652	4711.1846	10392.045	3486.8652	5037.1846	6007.0352	4568.3149	10705.985	-3518.9648	9031.3145	2954.9854	-3186.1948	1504.6299	3091.0049	7196.8052	2523.6299	12468.005	3877.8052	14192.63	13889.005	-1121.1948	14511.63	7256.0049	7902.8052	8574.6299	10911.005	-1571.1948	8607.6299
2026.1699	10022.98	4110.2549	804.16992	8964.9805	-371.74512	-73.225098	10869.675	10092.415	8996.7754	4721.6748	8545.415	7152.7749	4636.6748	6783.415	-548.24512	10404.635	6202.1299	-1036.5698	12118.88	1813.3945	16030.03	4725.3652	5579.7148	9069.0303	4554.3652	10297.715	10435.285	4781.6948	2637.7402	1586.2852	7884.6948	-6815.2598	-1460.0352	-3788.915	-1300.2451	7820.9648	443.08496	4028.7549	4852.9648	10653.085	11211.755	1850.9648	10865.085	5094.7549	7911.9648	4134.085	7788.7549	-976.03516	5619.085
1598	10276.665	3218.4697	927	8723.665	790.46973	809.37988	13439.045	9851.7451	7824.3799	5655.0449	7470.7451	5138.3799	4289.0449	4053.7451	1577.5601	3013.8999	3660.2803	2802.0149	9174.2305	25.304688	8674.04	5274.1401	6321.79	8699.04	7803.1401	10476.79	12080.735	7712.75	12497.42	3663.7351	10778.75	1664.4199	-1464.6201	966.1748	748.26953	8508.3799	2714.1748	7477.2695	6303.3799	16069.175	11806.27	4114.3799	11589.175	7132.2695	9078.3799	6621.1748	8595.2695	550.37988	5714.1748
-2002.1953	10860.029	7202.3848	-3320.1953	7595.0298	2529.3848	1734.1899	14390.945	13721.32	5213.1899	7252.9448	7160.3198	9544.1895	4159.9448	2581.3198	-41.509766	6857.8198	779.38965	607.59009	7824.1299	2802.8501	8245.5254	6370.21	1929.0049	5409.5249	6871.21	3005.0049	11290.33	-1713.8848	15073.105	1107.3301	4812.1152	2255.1055	650.29004	1537.5151	2349.875	9961.29	3806.5151	9182.875	8348.29	16191.516	16555.875	5012.29	12880.516	10067.875	7400.29	8422.5156	11158.875	988.29004	10085.516
2859.23	5363.3398	7836.3799	2177.23	7104.3398	5945.3799	1638.74	12132.915	10106.705	10232.74	7028.915	11639.705	9964.7402	4350.915	6294.7051	1444.125	7569.625	2927.4849	-126.62988	1562.71	2886.9902	6521.9351	8261.1895	3533.8896	2718.9351	7112.1899	2546.8896	9519.0254	7532.0449	3492.875	1805.0249	8793.0449	-10200.125	-402.94482	377.33984	1947.25	7723.0552	3485.3398	6755.25	6548.0552	17647.34	14276.25	458.05518	14225.34	8559.25	8082.0552	9818.3398	9738.25	-775.94482	11831.34
2735.7749	13701.715	8216.4805	651.7749	8767.7148	3707.48	1863.8501	14628.42	9818.9004	8475.8496	6838.4199	6488.8999	7396.8501	2917.4199	4370.8999	1743.46	10610.936	2588.5649	2954.22	6668.4551	4672.2251	14302.245	5716.2798	2141.7598	9049.2451	5375.2798	1965.7598	8808.8906	4471.9302	5608.8096	902.89014	3227.9302	2430.8096	-935.14014	-804.93506	-831.5	7611.8599	1259.0649	8208.5	5625.8599	19041.064	12039.5	1171.8599	12462.064	5564.5	7340.8599	6598.0649	11034.5	-1002.1401	7400.0649
1923.595	9165.2754	-3400.4453	1592.595	8758.2754	-3190.4453	1474.345	14055.311	12272.33	9738.3447	10517.311	6184.3301	4864.3447	7636.3101	4661.3301	3168.665	7293.7148	665.0752	-1402.0698	6908.3652	2898.0698	13348.17	3020.3149	10668.445	8382.1699	5404.3149	6812.4448	6121.0049	5333.2051	9136.1553	-2203.9951	6991.2051	3395.1553	-684.4751	1708.3599	-2066.75	7072.5249	2652.3599	3426.25	7267.5249	18143.359	13259.25	2913.5249	14418.359	3229.25	5525.5249	6838.3599	5503.25	-672.4751	10992.359
-346.79492	5843.6001	8333.835	-697.79492	7726.6001	1976.835	1476.3149	9113.3105	9028.0547	9622.3145	8391.3105	5912.0552	7027.3149	6758.3101	2848.0552	367.84497	13067.686	2779.7051	-788.99023	7541.6899	-1955.7695	14466.405	2682.4551	9551.4297	10113.405	3270.4551	4784.4297	8508.5898	8071.6802	5264.8906	1171.5898	5686.6802	-439.10938	-1427.105	1410.6899	-2888.6953	8204.8945	3595.6899	5385.3047	6177.895	16087.689	12095.305	2410.895	16867.689	2279.3047	8493.8945	8791.6895	5549.3047	-775.10498	11584.689
-4410.7803	12816.314	6012.29	-4725.7803	8928.3145	3145.29	1962.2451	11295.95	8127.8149	8636.2451	7586.9502	7298.8149	3793.2451	10527.95	6425.8149	3035.0601	12853.01	2456.8252	2098.8701	5236.4351	-316.49512	9844.25	7084.5801	1550.875	2863.25	7213.5801	-1897.125	12518.26	1310.8555	14304.47	616.25977	7199.8555	2726.4697	563.29004	1943.9102	2083.5801	10417.29	3508.9102	6340.5801	8833.29	19078.91	16313.58	3464.29	10912.91	7580.5801	10013.29	8175.9102	11489.58	1167.29	10267.91
2107.905	7613.7051	3990.335	3041.905	5202.7051	1224.335	1413.77	15010.689	7010.8154	8554.7695	8097.6899	4877.8154	531.77002	2083.6899	1793.8154	-2397.1748	6353.8999	3062.8848	5271.105	6904.0703	2577.6104	13073.87	6854.605	7063.5947	6067.8701	4312.605	6734.5947	12162.57	4442.3198	6122.75	4027.5698	7232.3198	609.75	248.04004	-1240.9448	-273.33984	6972.04	1634.0552	6817.6602	5717.04	14405.055	10405.66	1064.04	9715.0547	3036.6602	6437.04	6201.0552	7688.6602	-136.95996	4762.0552
-617.89502	8199.0703	8212.2002	-634.89502	5636.0698	2624.2002	358.70996	10389.915	7951.0952	5345.71	7932.915	5444.0952	-143.29004	461.91504	4456.0952	2791.0449	10665.405	3050.9351	1674.0352	5328.5952	1709.5298	12048.83	1547.9248	11011.005	5195.8301	2861.9248	10244.005	12507.971	2728.7852	14430.09	1975.9702	4035.7852	8188.0898	-1358.855	361.80518	952.41016	8761.1445	3538.8052	7913.4102	4512.145	16936.805	17433.41	3402.145	13238.805	5830.4102	10248.145	5251.8052	6046.4102	-88.85498	9496.8047
348.14014	8334.9043	4775.7754	312.14014	8424.9043	703.77539	2989.6699	10946.715	7483.8452	7772.6699	5069.7148	9897.8457	819.66992	-1193.2852	6353.8452	2772.7451	10587.686	6165.9702	-337.44482	7287.6602	-1298.04	9023.3945	6212.2002	6568.4199	6072.395	4279.2002	4008.4199	9775.6543	5989.0752	1616.1758	1330.6548	12413.075	-4595.8242	759.0249	-2645.0049	2153.4951	11482.025	-999.00488	6132.4951	10292.025	7193.9951	11888.495	4575.0249	12328.995	5464.4951	11012.025	3134.9951	7156.4951	1564.0249	6209.9951
781.13477	11265.665	5419.1152	667.13477	7841.665	196.11523	2670.7251	13253.745	8146.02	10149.725	9142.7451	8543.0195	879.72498	2307.7451	4084.02	4481.7251	5188.3799	2391.25	714.51489	7156.7949	-187.22461	12216.314	5454.0698	5807.3799	7754.3149	6601.0698	8740.3799	9636.04	-1505.6104	6246.3945	-2070.96	4705.3896	301.39453	1759.0352	-5111.5654	812.08496	8563.0352	-2084.5654	7655.085	10465.035	-674.56543	10543.085	4038.0352	8985.4346	4021.085	8995.0352	451.43457	6760.085	2461.0352	4936.4346
3459.585	8631.5898	9127.5156	2522.585	10803.59	4986.5151	967.56494	13291.811	7683.625	6545.5649	7619.8101	9914.625	263.56494	-782.18994	3259.625	1558.4399	8993.1348	5914.8252	1745.325	3963.8398	714.28027	12502.77	3652.4404	10325.064	7315.77	1270.4404	6860.0649	11958.205	3630.2202	3668.5156	427.20508	8356.2207	-151.48438	-777.48486	1442.5498	2964.8652	9326.5156	1788.5498	4627.8652	11570.516	5526.5498	14817.865	2000.5151	11761.55	4542.8652	10116.516	6326.5498	12290.865	1336.5151	8263.5498
1223.375	8275.79	4043.9404	590.375	5037.79	401.94043	1223.3701	11541.33	10392.415	7635.3701	7531.3301	7325.415	-584.62988	2203.3301	3213.415	-394.63477	11905.21	5375.23	60.325195	5044.75	3964.4697	14891.905	7832.875	12290.7	9563.9053	7434.875	6856.7002	13445.325	5945.6851	5246.1602	4795.3252	11709.686	-1875.8398	-162.87988	249.71484	-4817.7197	9725.1201	1666.7148	-1490.7197	10771.12	3862.7148	5379.2803	2767.1201	8037.7148	1325.2803	8014.1201	9250.7148	1136.2803	2016.1201	9785.7148
4255.5352	11093.471	7677.4849	1663.5349	5633.4702	4394.4849	961.24512	15025.45	8317.6055	8783.2451	7936.4502	8813.6055	502.24512	-271.5498	4445.605	-984.50977	7490.3452	5442.6001	-991.34521	5569.2148	-1246.46	14586.545	6326.3398	2558.1055	8786.5449	6633.3398	2014.1055	12152.84	6313.9902	8331.9297	880.83984	10813.99	-185.07031	493.03491	747.04492	-1228.0195	11478.035	4027.0449	5311.9805	11751.035	2804.0449	8721.9805	4148.0352	9084.0449	5399.9805	10373.035	7287.0449	4164.9805	2567.0349	9539.0449
1117.7749	9577.0703	4147.3599	930.7749	8436.0703	793.35986	1855.6299	17188.955	9219.9805	8067.6299	9871.9551	5958.98	716.62988	1605.9551	3370.98	1007.3999	9028.3496	6241.855	-646.00488	11291.055	1973.5547	13554.82	4461.9351	8016.7451	6060.8203	5540.9351	6615.7451	10089.65	6326.4302	11729.615	2993.6499	6461.4302	4189.6152	-165.0249	-1578.8398	-69.149902	7978.9751	489.16016	8624.8496	11277.975	4012.1602	14380.85	2266.9751	7714.1602	6224.8501	10232.975	5328.1602	9897.8496	-90.024902	6570.1602
1257.1201	9952.5752	4038.25	395.12012	10412.575	2129.25	1173.8501	14624.96	14390.7	6899.8501	10552.96	9922.7002	-170.1499	178.95996	6786.7002	4360.3101	9213.7549	5035.2852	-377.33496	5448.7349	-1805.8701	14829.825	6779.3052	8339.6201	9138.8252	7871.3052	6109.6201	3682.415	4133.9448	10596.365	1937.415	7182.9448	1276.3652	-1389.6001	812.51514	-3238.6201	8864.4004	4486.5151	3728.3799	9626.4004	7811.5151	8269.3799	2033.3999	14338.516	1380.3799	7222.3999	6151.5151	2110.3799	-976.6001	10210.516
2122.9248	8163.1001	5477.9102	694.9248	10738.1	6009.9102	-259.98486	12977.7	7185.7998	5802.0151	5269.7002	7294.7998	-1630.9849	-1795.2998	3122.7998	3585.2649	9106.5352	3953.6401	650.19995	5105.3101	-1115.3945	14016.46	8329.0898	10234.995	8687.46	6423.0898	6395.9951	-1876.9849	5783.8652	10538.89	190.01514	10362.865	3211.8896	2021.575	688.78516	1336.6396	10421.575	3667.7852	8548.6396	10960.575	3953.7852	10414.64	2771.575	13056.785	7373.6396	7929.5752	8501.7852	6905.6396	1908.575	11832.785
635.22998	8793.1152	4088.5498	-161.77002	5000.1152	185.5498	-1221.4951	11760.285	8453.4355	4486.5049	9269.2852	4254.4351	-1936.4951	1941.2852	3201.4351	1553.9902	6332.355	1619.4346	1014.0701	4465.3599	5089.5449	10408.09	4512.4048	8235.7803	6188.0898	2619.4048	6411.7803	-745.64014	2429.855	5855.5098	2588.3599	10448.855	-5979.4902	2043.895	10.024902	694.17969	10272.895	3230.0249	6948.1797	11583.895	6158.0249	10112.18	3730.895	13489.025	7099.1797	8886.8945	10038.025	8026.1797	1424.895	9389.0254
1760.8149	10803.745	4702.1348	1634.8149	9995.7451	2694.1348	1371.105	13035.109	10108.279	10091.105	6150.1099	6013.2798	-163.89502	1404.1099	5025.2798	2388.6101	7340.625	3300.46	1856.345	5939.8101	1739.4805	12721.295	9781.3457	6166.9502	9035.2949	5945.3452	4271.9502	-700.68506	1169.79	5184.0547	2874.3149	6949.79	-2669.9453	-390.98486	1241.9351	-1275.7354	9856.0156	3440.9351	6669.2646	11749.016	5121.9351	9749.2646	2188.0151	13878.936	6675.2646	6982.0151	6942.9351	7436.2646	1796.0151	11257.936
-533.55518	8113.7852	9062.2656	-1816.5552	5731.7852	5929.2651	3154.9299	8485.6602	13456.721	11128.93	633.66016	8542.7207	1564.9299	-4966.3398	2638.7202	3761.96	5915.8452	3142.8604	-211.20508	5791.1099	766.83008	10034.825	5800.5649	6298.4404	6025.8252	6080.5649	2979.4404	-4751.54	2114.6299	11312.39	-2133.54	8015.6299	3873.3896	-3337.7754	-1173.1851	1756.0254	5434.2246	2272.8149	6113.0254	9353.2246	2670.8149	8031.0254	-949.77539	13475.814	4225.0254	4259.2246	4464.8149	8588.0254	-2606.7754	6656.8149
-94.779785	8284.915	7534.3101	-1432.7798	9323.915	5382.3101	316.45996	15250.09	9004.8496	7467.46	5622.0898	8774.8496	-1132.54	2600.0898	4333.8501	3261.5649	10570.335	4242.2451	1650.3899	2070.1152	1916.9302	11526.145	5518.27	6743.5654	7242.145	6053.27	4670.5654	-2907.5898	646.75488	8627.2197	772.41016	3349.7549	3071.2197	-82.75	626.16016	1914.915	9488.25	3004.1602	8079.915	8768.25	5359.1602	11538.915	2848.25	9854.1602	8047.915	2477.25	2139.1602	12082.915	2081.25	9815.1602
2992.97	9892.2549	2006.2305	640.96997	5230.2549	-1164.7695	2098.8999	12301.4	6721.8896	9216.9004	7535.3999	5812.8896	1121.8999	1700.3999	242.88965	4570.6152	6185.4551	1746.8701	-727.48486	6187.9199	-1846.915	10469.205	6077.915	8453.585	7856.2051	6839.915	7588.585	-1344.4551	2245.125	4719.6152	-282.45508	9549.125	-2025.3848	552.49512	-150.23486	773.40039	10652.495	3259.7651	6655.4004	6902.4951	5208.7651	10399.4	2625.4951	11421.766	8377.4004	545.49512	324.76514	8738.4004	1319.4951	10256.766
1578.6401	4279.7305	5056.7051	471.64014	3330.7305	2870.7051	51.669922	12374.5	12324.404	6895.6699	9640.5	6204.4048	-208.33008	2014.5	6439.4048	2350.7749	10344.575	4769.2598	4.4699707	7543.7202	1464.9297	14795.655	6933.9849	5138.5752	8253.6553	3911.9849	4405.5752	-1075.7598	3661.3599	17940.5	3198.2402	10962.359	8638.5	-1712.73	61.529785	1225.125	8597.2695	3486.5298	8032.125	11889.27	6545.5298	8825.125	2336.27	12845.529	5823.125	-82.72998	1961.5298	7807.125	-1221.73	9647.5293
2707.4099	11997.77	299.86523	462.40991	9046.7695	-1368.1348	1948.53	14612.984	9081.5254	6541.5303	10563.984	9824.5254	732.53003	2128.9849	2863.5249	3746.6399	6461.5151	5387.0298	-1028.1899	12850.391	2554.915	14744.61	1809.29	7040.0195	10448.61	1694.29	4376.0195	780.00977	104.20508	7219.7148	2917.0098	7442.2051	1630.7148	-687.08496	-850.79492	-2843.7949	10340.915	1624.2051	2316.2051	3900.915	2475.2051	8391.2051	1862.915	14346.205	2389.2051	-488.08496	1080.2051	5138.2051	-989.08496	9013.2051
3808.8	9057.6406	5419.5898	1047.8	8980.6406	2426.5898	1325.97	12076.88	10119.15	7309.9697	9866.8799	5549.1499	882.96997	1888.8799	4042.1499	2885.9199	8232.0898	2912.3154	2116.05	8611.0996	2811.2695	13238.2	4719.9751	9734.4502	9248.2002	6758.9751	7839.4502	1611.3799	4111.5698	14921.415	5350.3799	8419.5703	6052.415	-141.31006	-1438.9346	-115.6748	8879.6895	245.06543	5216.3252	4179.6899	118.06543	8164.3252	3402.6899	9368.0654	6951.3252	472.68994	-1781.9346	8828.3252	-300.31006	8809.0654
1099.1099	10190.5	4597.7051	-25.890137	8509.5	1427.7051	1326.29	16668.215	5365.9297	8860.29	10409.215	4383.9297	636.29004	2688.2148	363.92969	1606.415	8076.2349	1827.395	-219.52979	10322.35	-374.5498	12953.32	7803.8198	11972.795	7782.3203	6766.8198	10635.795	-325.91992	3207.085	5971.2695	2136.0801	9492.085	-563.73047	-1077.02	-1023.6602	-211.50488	8927.9805	-120.66016	6425.4951	2488.98	-113.66016	11451.495	1485.98	13018.34	5553.4951	-354.02002	448.33984	5978.4951	6231.98	2195.3398
670.27002	11424.965	5038.5752	291.27002	10365.965	786.5752	374.91504	14233.695	10649.04	6832.915	8583.6953	8028.04	-363.08496	830.69482	7033.04	3948.3701	6262.6099	-2444.4502	1680.345	9179.8047	1117.8096	15986.47	4672.8252	4772.3301	9357.4697	3853.8252	1463.3301	-3507.2002	-1049.6001	12501.315	-437.2002	6975.3999	3121.3154	186.9502	1120.7349	-6849.8594	10130.95	4214.7349	-1229.8594	2384.9502	2216.7349	2359.1406	4266.9502	13646.734	-1014.8594	474.9502	1184.7349	2592.1406	5822.9502	3498.7349
3105.1799	6855.875	5260.1099	1121.1799	6427.875	3595.1099	1491.2549	14668.79	10773.189	7095.2549	10829.79	10080.189	465.25488	2802.79	3923.1899	3119.635	5513.3301	3550.1499	1717.7051	3867.9751	644.82031	13249.105	6241.5752	6478.3701	6184.105	7249.5752	6108.3701	36.984863	2588.7251	10858.745	4573.9849	11091.725	3757.7451	469.84009	-1875.2651	3651.2852	11298.84	905.73486	6726.2852	3906.8401	1078.7349	10911.285	4345.8398	10333.734	7335.2852	1493.8401	-1005.2651	10890.285	6634.8398	-358.26514
2003.4399	9854.2051	6973.5098	1290.4399	8864.2051	2932.5098	1549.355	14363.064	8804.5	7562.355	7471.0649	6424.5	-132.64502	1009.0649	5588.5	4201.8149	5312.1748	4804.335	1330.605	5107.02	1753.1299	12623.495	3380.7251	5160.0254	2919.4951	13584.725	4224.0254	-1340.8252	-1147.9004	9022.7549	3373.1748	4695.0996	7523.7549	-556.14014	412.05518	604.87988	8946.8594	1550.0552	7231.8799	2873.8599	1637.0552	6984.8799	2311.8599	13896.055	7410.8799	-653.14014	1959.0552	7686.8799	6435.8599	2455.0552
1638.6499	8747.6797	2982.4053	1122.6499	7558.6802	-2393.5947	876.12012	11191.35	8017.355	8190.1201	6323.3501	5539.355	44.120117	431.3501	5315.355	-972.93994	8279.8252	4280.8848	1141.5249	3969.1099	-1243.1299	11852.145	6637.895	11104.43	3294.145	14016.895	7321.4302	560.20508	1969.8901	9476.4902	3036.2051	8321.8906	538.49023	-1024.6348	423.5498	-302.4502	9643.3652	1502.5498	8258.5498	3969.3652	2836.5498	8308.5498	4901.3652	13735.55	4014.5498	602.36523	1833.5498	8078.5498	5797.3652	3326.5498
3071.1851	10512.855	8155.48	1395.1851	5721.855	5521.48	1522.03	12136.705	5635.9048	8617.0303	10653.705	6852.9048	-109.96997	1434.7051	4757.9048	2333.53	8286.4746	3861.75	1931.3401	2358.52	3617.46	9854.9004	9519.2305	9787.2754	2241.8999	16520.23	8146.2749	-43.040039	2012.9702	11216.185	4422.96	771.97021	-2269.8154	881.33496	-69.234863	-4007.2598	10892.335	3192.7651	1484.7402	4751.335	1503.7651	6881.7402	3436.335	14107.766	-438.25977	896.33496	-790.23486	4806.7402	4955.335	1703.7651
145.08984	8132.6099	5359.9199	83.089844	6354.6099	3894.9199	772.41992	14904.25	8616.1201	7516.4199	8841.25	8638.1201	1040.4199	-427.75	4297.1201	1342.1851	7181.9248	5715.5298	1882.1699	7028.7402	1912	12734.035	9493.665	8008.3501	4581.0352	16354.665	7852.3501	-48.73999	3125.3101	4000.5254	8561.2598	371.31006	-9620.4746	1005.2849	-211.33984	3165.54	10858.285	2337.6602	10823.54	5001.2852	1572.6602	11010.54	6517.2852	13088.66	7276.54	2167.2849	3190.6602	10596.54	7351.2852	2177.6602
-368.31494	10906.3	1338.165	-1001.3149	6285.2998	1103.165	314.9751	7443.4297	11643.984	6635.9751	6815.4297	10429.984	-795.0249	-3078.5703	6092.9849	4453.625	3989.645	1498.8252	1097.29	6608.1001	4850.105	12964.48	5171.4702	6274.8154	3291.48	13176.471	5957.8154	-92.240234	-751.78027	11876.385	7359.7598	-3299.7803	2309.3848	121.29004	-362	-812.55469	8421.29	4098	3784.4453	3980.29	1206	8047.4453	2694.29	9372	3050.4453	592.29004	2210	7300.4453	7988.29	3409
3224.7651	9422.0049	6634.0352	547.76514	4313.0049	3933.0352	2007.405	12517.25	7444.6851	8064.4053	10094.25	4865.6851	-350.59497	1803.25	3761.6851	3484.4451	8836.1152	5367.4102	1805.075	9627.5957	1043.9404	11343.245	6142.645	9107.1602	882.24512	17917.645	10656.16	179.06006	1430.1851	8986.8496	7021.0601	1291.1851	69.849609	1361.145	-1434.6299	-1093.7246	10181.145	-50.629883	7277.2754	2842.145	1114.3701	9186.2754	4663.145	15081.37	4622.2754	2040.145	-206.62988	9897.2754	8593.1445	-71.629883
-198.23486	8038.4448	7159.8398	-931.23486	6912.4448	2484.8398	1650.2549	13966.225	12302.391	8565.2549	3108.2251	12047.391	-305.74512	-468.7749	8379.3906	722.56006	9827.4746	2798.8198	-2312.0801	12080.314	3845.665	14100.515	7632.23	6137.415	2359.5149	15784.23	6730.415	-1784.4751	3732.98	16204.68	5481.5249	1524.98	3801.6797	-2245.8599	1272.6948	429.51465	6183.1401	4206.6948	6487.5146	-885.85986	3597.6948	9322.5146	1670.1401	11947.695	5352.5146	-698.85986	1600.6948	10408.515	1676.1401	3576.6948
1357.5952	11050.615	4840.1802	2621.5952	8689.6152	4927.1802	2278.0601	17231.914	9194.1152	6744.0601	8627.915	7530.1152	1293.0601	2904.915	5936.1152	3175.7549	12426.445	4684.1548	-758.89014	10586.285	1701.3496	10595.971	3108.79	7275.1553	2129.9702	10509.79	5897.1553	-1353.9551	1765.9751	5864.0098	8190.0449	2231.9751	-1842.9902	-881.39502	-666.22998	-1380.4502	8507.6055	1756.77	4917.5498	-235.39502	1916.77	9600.5498	4025.605	16595.77	6480.5498	332.60498	1356.77	6466.5498	6572.605	2719.77
127.83496	10229.575	8285.5	-158.16504	8468.5752	4563.5	1845.5149	14607.995	8338.4199	8992.5146	8506.9951	8998.4199	574.51489	1050.9951	7895.4199	1816.6599	11602.811	4548.375	2457.0901	9538.5049	3132.6348	7080.2549	5037.4648	5453.6602	2997.2549	16239.465	1414.6602	-3549.6499	2148.605	9209.4746	4142.3501	943.60498	-186.52539	3342.145	-2470.3154	1077.9805	14441.145	-1577.3154	7261.9805	2987.145	72.68457	11489.98	5993.145	10309.685	7323.9805	2277.145	-1314.3154	10326.98	8467.1445	-817.31543
1510.98	10785.305	5718.73	240.97998	6417.3052	3997.73	1534.5701	13938.325	7669.4399	8412.5703	5912.3252	6581.4399	882.57007	-399.6748	4867.4399	3658.5049	7926.0649	5831.9849	-1641.9702	4417.7251	2561.5049	-458.72021	2200.105	9364.7598	960.27979	13642.105	5499.7598	156.97021	1716.0752	10148.23	6722.9702	535.0752	-2791.7695	575.02002	-2474.5996	1132.3848	10484.02	695.40039	9911.3848	1523.02	156.40039	12158.385	4447.02	10788.4	9010.3848	-530.97998	-96.599609	9743.3848	5697.02	-864.59961
2843.9651	8264.3799	8037.3701	2183.9651	10857.38	2042.3701	-2549.7852	16588.871	5474.395	3869.2148	9953.8701	6689.395	-2865.7852	1672.8701	3283.395	3415.3049	8320.5752	3896.2549	1452.5	2873.8848	-306.51465	-101.31982	-783.10498	8548.0303	1400.6802	9763.8945	4034.0303	-2557.3599	1368.5049	12992.57	5552.6401	223.50488	1658.5703	-675.40479	327.65479	-1401.2051	9124.5957	3869.6548	4334.7949	-23.404785	4102.6548	10128.795	3191.5952	13649.654	4465.7949	-894.40479	3188.6548	7042.7949	5986.5952	3099.6548
777.25	11306.689	3420.3096	702.25	5489.6899	243.30957	332.63501	12550.279	9208.9297	7736.6348	9590.2793	6585.9302	-111.36499	1241.2798	5626.9302	3121.97	6525.5151	3851.2549	-158.31494	-1139.415	-649.50488	1043.76	-4.0048828	9319.585	3495.76	10286.995	8320.585	-419.63477	-209.74023	8543.4297	7921.3652	-1532.7402	924.42969	1924.855	1479.0952	-1406.7754	10108.855	2669.0952	3696.2246	2831.855	3219.0952	9909.2246	5285.855	15366.096	4481.2246	1052.855	3516.0952	5071.2246	7289.855	4642.0952
-842.29004	8704.875	5658.5	-756.29004	6112.875	-288.5	-100.23511	13269.67	5818.1851	5760.7646	5373.6699	6508.1851	-941.23511	-1471.3301	4422.1851	2311.23	8294.1445	3257.415	-1423.0098	-1424.4102	3111.3052	-291.73486	2504.2002	5173.0195	946.26514	17165.199	4671.0195	613.07495	2960.8999	10603.125	9119.0752	2477.8999	1063.125	1353.3201	1992.0898	-398.14453	12147.32	3833.0898	4971.8555	2878.3201	2010.0898	7088.8555	4598.3203	13646.09	3887.8555	1189.3201	2665.0898	7268.8555	7825.3203	4250.0898
1371.2749	11591.785	2570.4004	441.2749	6846.7852	891.40039	1330.615	13767.564	9098.2598	7227.6152	10908.564	10475.26	572.61499	1520.5649	2632.2598	2473.1799	9503.6797	-3290.1699	1161.9351	-1064.3301	2348.4004	928.46997	-617.31494	5690.6904	2588.47	13243.686	5929.6904	-2248.6499	-4000.8252	10234.745	4156.3501	-3706.8252	-1167.2549	-2329.915	1141.8901	-20.294922	7783.085	1886.8901	8775.7051	-1260.915	3133.8901	10366.705	2103.085	11637.891	7308.7051	-944.91504	1123.8901	8482.7051	3174.085	2844.8901
1557.5349	9074.4648	6130.0898	400.53491	4640.4648	3681.0898	206.86523	11066.025	8946.3555	6567.8652	7048.0249	5692.355	-1503.1348	1719.0249	4879.355	2897.865	8794.4043	3112.1055	112.58008	-1074.645	4426.0151	1361.8401	1992.085	3965.0654	4448.8398	14930.085	1833.0654	-1193.1348	3110.2148	9556.4551	5363.8652	2357.2148	-3637.5449	-133.34521	2600.0601	2532.7349	10325.654	2819.0601	11924.734	-307.34521	3004.0601	12233.734	2901.6548	14699.061	8726.7344	-1113.3452	2364.0601	11551.734	5405.6548	4982.0601
252.75488	12594.939	4832	189.75488	10546.939	2393	2209.2051	19768.68	8500.375	8272.2051	9666.6797	10636.375	388.20508	3572.6802	8023.375	4944.8604	8528.75	5357.585	689.48511	464.625	1590.2754	408.27002	944.23486	10617.95	2065.27	16010.234	10627.95	4.2700195	-1065.7749	9824.3252	8870.2695	-478.7749	58.325195	859.57007	1714.0151	2172.1152	11756.57	3564.0151	8429.1152	1970.5701	3943.0151	9325.1152	4325.5703	14097.016	5459.1152	1686.5701	2747.0151	10624.115	7520.5703	3912.0151
-1029.3149	6179.9351	6245.9199	-406.31494	5987.9351	3348.9199	1164.6399	12460.609	4721.9849	8277.6396	7371.6099	7871.9849	-56.360107	-820.39014	4451.9849	1041.29	10085.12	-1547.125	670.23999	2487.1099	1072.1104	720.60498	2641.3452	13110.221	2136.605	17362.346	9289.2207	-722.02979	2317.375	8595.1553	6464.9702	1411.375	-381.84473	1182.895	-1182.8999	-1963.9199	10285.895	2699.1001	5774.0801	2307.895	1772.1001	9796.0801	4292.895	12949.1	3098.0801	1348.895	1487.1001	3096.0801	8683.8945	2826.1001
1090.73	10112.695	2990.25	-57.27002	6555.6948	1589.25	626.49512	9346.6855	8311.9248	5701.4951	7469.6851	6184.9248	-1569.5049	-1661.3149	3108.9248	3062.4199	5944.8149	3032.2598	-4438.9697	1916.6948	1785.1602	1130.76	3077.9351	7827.2549	2393.76	13865.936	8543.2549	-2519.8398	-197.2749	15069.24	5543.1602	500.7251	2015.2402	-1074.9902	-1714.7998	-1024.835	8032.0098	1110.2002	2759.165	1436.0098	1471.2002	7141.165	900.00977	14240.2	3601.165	237.00977	-1787.7998	6760.165	5137.0098	577.2002
1990.7549	11814.234	7041.1099	793.75488	8354.2344	5705.1099	-474.0249	13920.811	9038.2656	4351.9751	8897.8105	8465.2656	-961.0249	1460.8101	7240.2651	2439.01	11071.475	4071.3799	-201.31982	1496.5801	2441.0654	363.84497	3891.4502	10725.32	2936.845	14280.45	8184.3198	1017.3848	2452.3301	5627.5508	8450.3848	-999.66992	-7043.4492	1141.3201	560.76514	-806.29492	11432.32	3835.7651	7428.7051	1671.3201	949.76514	11386.705	4588.3203	10380.766	5907.7051	1214.3201	1849.7651	7539.7051	7360.3203	1274.7651
883.66992	7974.0498	3838.8252	-1093.3301	9057.0498	1735.8252	2318.3701	12791.165	11332.775	8479.3701	8276.165	10248.775	1034.3701	-476.83496	9238.7754	3661.335	7564.8701	3067.9448	1176.51	-752.9751	2900.5049	-458.33984	2595.5249	8038.6099	3478.6602	13785.525	8242.6094	1749.2351	2779.6802	14575.115	8521.2354	583.68018	3590.1152	2037.74	191.0498	-4100.7197	10283.74	4574.0498	1446.2803	1329.74	2585.0498	7625.2803	2586.74	10262.05	2593.2803	831.73999	1406.0498	4428.2803	6301.7402	2746.0498
-764.2251	11200.1	6077.9648	-1408.2251	10967.1	1939.9648	1046.7549	14122.9	8297.8945	7452.7549	8779.9004	5757.895	-364.24512	1832.8999	5343.895	2784.075	10889.689	-74.790039	-2195.3101	351.5249	1979.8701	-2131.3799	2420.9648	5811.6152	771.62012	14673.965	5218.6152	-382.80518	3635.4502	11303.435	8136.1948	3247.4502	-289.56543	833.625	996.0249	-1790.0801	9134.625	3734.0249	5308.9199	898.625	2277.0249	9207.9199	5264.625	11935.025	5292.9199	1376.625	2149.0249	7325.9199	6982.625	2746.0249
1190.4399	9988.8203	6249.52	200.43994	9257.8203	2445.52	2034.365	12161.135	9928.0049	8396.3652	11455.135	7565.0049	339.36499	1149.1348	3211.0049	4120.395	10312.73	597.30469	-1998.4448	404.64502	3097.1748	990.99512	719.21484	7049.7598	2655.9951	12196.215	6143.7598	-3420.8501	2740.5649	20446.75	4469.1499	1889.5649	4372.75	1413.53	2236.8701	4728.4102	12224.53	3919.8701	12370.41	3617.53	3673.8701	13306.41	6119.5303	11506.87	9078.4102	1071.53	1715.8701	11079.41	7317.5303	2352.8701
655.1499	9143.0195	3903.3604	828.1499	9543.0195	1085.3604	787.99512	14886.57	11491.395	6055.9951	11965.57	8920.3945	-523.00488	2618.5698	6585.395	1531.05	11652.1	5166.8052	62.564941	13.814941	393.16992	951.82495	3122.415	7983.4102	2935.825	15756.415	7845.4102	1375.8101	2834.9448	9701.4453	8062.8101	1029.9448	846.44531	2337.835	-942.71484	3265.9902	10209.835	2424.2852	8897.9902	2280.835	2093.2852	13356.99	4047.835	9403.2852	10301.99	1184.835	-517.71484	13475.99	5987.835	-48.714844
1676.8049	9191.5195	4520.5898	484.80493	5734.5195	1263.5898	1020.99	12486.965	9969.0996	9632.9902	8288.9648	7079.1001	395.98999	-1691.0352	3984.1001	2639.8101	11040.205	5782.1499	-2633.1851	1898.9351	-1997.5596	2493.9651	1317.6748	4308.6699	3298.9651	13602.675	6346.6699	224.64502	-1066.9102	8540.4805	9219.6445	-1835.9102	-2046.5195	-1716.2998	335.44482	744.48047	5543.7002	1658.4448	8480.4805	-1144.2998	2479.4448	9955.4805	1299.7002	11842.445	9340.4805	-547.2998	1475.4448	7069.4805	3375.7002	3979.4448
3054.4902	9795.2451	5844.5146	352.49023	8749.2451	1065.5146	1251.6851	11866.95	7863.2402	7523.6851	7061.9502	8466.2402	1215.6851	-1604.0498	4219.2402	864.52002	12046.085	1956.0752	1123.885	1190.7402	4552.77	409.3999	2815.3301	10266.34	4095.3999	17063.33	8544.3398	1378.6851	514.69482	11016.495	9605.6855	1610.6948	1593.4951	-465.87988	359.875	327.2251	7339.1201	3222.875	7210.2251	-625.87988	4177.875	12081.225	4948.1201	11549.875	9373.2246	149.12012	1133.875	7989.2251	7106.1201	2924.875
605.85986	6752.3599	10191.32	-64.140137	7807.3599	6279.3198	-491.03516	17785.66	9080.625	4059.9648	8841.6602	8505.625	-1921.0352	2189.6599	4792.625	2008.825	11990.555	3613.1201	-388.70996	55.194824	3231.0098	-2416.1899	226.87988	3391.3945	-607.18994	12766.88	3655.3945	-41.504883	1127.625	16235.03	5092.4951	1579.625	-771.96973	-662.8999	214.0498	-904.5	9588.0996	2011.0498	3097.5	1989.1001	2900.0498	8446.5	4048.1001	10711.05	7428.5	60.100098	1097.0498	9220.5	4991.1001	3588.0498
136.47998	7996.8101	6611.75	-1300.52	5897.8101	909.75	-906.85986	12809.785	5340.5552	5598.1401	10596.785	6027.5552	-1094.8599	2310.7852	2304.5552	1771.9351	12333.615	3194.1299	-1487.9302	1090.895	2595.6948	-1124.9048	-583.15039	5680.5352	193.09521	11021.85	5371.5352	858.30005	3533.4502	11570.17	6631.2998	2876.4502	-1883.8301	1983.105	2493.5601	-145.16016	9153.1055	4900.5601	6643.8398	1550.105	4410.5601	8389.8398	4898.105	14052.561	7069.8398	2049.105	2694.5601	10943.84	7891.105	3170.5601
541.22021	11090.525	6132.7651	762.22021	9328.5254	5658.7651	1314.74	14455.58	9081.0957	10468.74	9167.5801	6192.0952	1318.74	1385.5801	5819.0952	1312.6699	12310.84	2033.8047	624.12988	2315.3652	3900.3398	967.84497	1891.5049	6457.0898	3261.845	14871.505	5503.0898	144.56982	4242.3252	11263.415	6778.5698	867.3252	-2312.585	1309.175	-1005.2949	150.97461	10358.175	1882.7051	5004.9746	1128.175	678.70508	13340.975	6014.1748	11568.705	8301.9746	1549.175	1471.7051	10838.975	7299.1748	1405.7051
374.66016	9977.4355	5059.2998	-1244.3398	7084.4351	1540.2998	365.71997	10447.92	8383.7148	6920.7197	3433.9199	5807.7148	-254.28003	-1127.0801	4946.7148	2665.415	7994.2402	7965.645	-374.57007	-2735.875	4011.5898	-1257.8999	1337.7402	11320.59	1233.1001	13784.74	10986.59	-1071.1548	105.58984	12607.245	6668.8452	-1534.4102	1484.2451	1133.2051	-2012.1396	-1838.8096	8865.2051	1964.8604	5562.1904	1047.2051	-537.13965	5702.1904	6032.2051	10034.86	1204.1904	11.205078	-476.13965	5250.1904	7000.2051	1138.8604
-968.83008	8126.2549	8148.4248	-605.83008	9287.2549	3455.4248	175.87988	13357.58	10170.715	8362.8799	8561.5801	10206.715	-613.12012	-346.41992	6386.7148	139.18994	13142.285	5354.5898	757.96997	376.39502	6662.9902	193.5752	893.14014	7893.4248	1786.5752	14258.141	7087.4248	-2080.7002	2059.165	12170.005	5040.2998	959.16504	1928.0049	-426.06494	3075.3599	265.87012	9630.9355	5196.3599	5446.8701	-478.06494	5180.3599	8716.8701	2143.9351	12453.359	7903.8701	-1257.0649	1727.3599	9113.8701	3511.9351	7742.3599
1640.7202	8972.5957	2195.2451	477.72021	8168.5952	-261.75488	2597.8398	9974.4248	11396.075	10167.84	9408.4248	5906.0752	1425.84	787.4248	3734.0752	1060.4248	10734.359	4818.5952	344.16992	2141.135	4456.2998	1756.2051	3231.9399	6841.5449	3365.2051	17392.939	6601.5449	1.9702148	3123.0298	13368.095	7527.9702	1968.0298	669.09473	686.97998	2287.2051	605.51465	7935.98	4713.2051	6751.5146	782.97998	4688.2051	11310.515	3961.98	13773.205	4793.5146	1531.98	3031.2051	9201.5146	5770.98	4592.2051
2529.8601	10655.85	4384.1699	1499.8601	7620.8501	1328.1699	6571.5601	2596.895	11771.635	7522.5601	4967.895	8591.6348	-1008.4399	-169.10498	5897.6348	2700.175	10948.686	4263.9048	1101.345	1219.0151	3312.895	1466.605	4719.4751	5089.3154	4054.605	15177.475	4751.3154	-915.02979	2119.5049	11167.645	7967.9702	2828.5049	-3996.3555	2044.28	1158.5	4185.3652	11414.28	2323.5	10005.365	3403.28	1946.5	12732.365	5546.2803	10976.5	12206.365	1957.28	1486.5	11839.365	6927.2803	2625.5
869.6001	8386.9355	5654.5898	-357.3999	7507.9351	5013.5898	7962.8047	4010.6548	9774.9746	8939.8047	4923.6548	7581.9751	853.80493	-250.34521	4881.9751	521.06494	12661.91	2133.4248	566.87012	-585.60498	2443.5547	1632.335	907.7002	9765.3555	3443.335	9789.7002	7638.355	-1107.585	123.76953	8602.9395	6083.415	-1424.2305	-4289.0605	528.22998	2083.0449	-2517.6602	10154.23	4594.0449	3178.3398	2482.23	3476.0449	4449.3398	5306.23	11580.045	2611.3398	1086.23	2862.0449	6968.3398	7668.23	5231.0449
832.60498	11270.575	5004.2998	-329.39502	6407.5752	3879.2998	7153.5249	3965.2949	5794.2949	9316.5254	7884.2949	7993.2949	398.5249	793.29492	5743.2949	1678.3799	8930.1299	3018.2148	991.38501	1313.2598	1777.085	-2826.665	779.31982	7979.8301	-714.66504	13052.32	5950.8301	-2278.0498	105.34961	10240.175	3497.9502	-384.65039	-1649.8252	821.59521	1497.3052	-2984.3799	9416.5957	4227.3052	991.62012	1630.5952	2475.3052	6527.6201	4129.5952	11545.305	3833.6201	94.595215	1903.3052	4703.6201	6962.5952	4459.3052
1507.9702	7267.0801	5977.7002	357.97021	4809.0801	2566.7002	7412.8652	-1285.2451	1784.2202	6367.8652	4894.7549	9308.2207	1495.865	-1954.2451	5608.2202	1685.5549	11528.575	-1088.4248	194.09009	-2595.1499	352.08008	191.91504	2109.8198	4023.1699	2246.915	13882.82	3237.1699	490.94995	1181.9702	13623.935	4774.9502	-1562.0298	1888.9346	211.53003	-0.25	2301.8203	10202.53	4766.75	5094.8203	2199.53	3890.75	10586.82	5361.5303	8137.75	4753.8203	1780.53	1190.75	10554.82	4069.53	2090.75
2653.0149	4085.0098	5586.1504	2083.0149	-1724.9902	2574.1504	4942.2998	929.2251	-409.83496	5808.2998	7066.2251	6272.165	-587.69995	0.22509766	6530.165	-1635.8301	12645.23	6060.7651	-894.81494	1768.2598	5108.27	851.17505	299.69482	7386.7998	2492.175	13538.695	5295.7998	313.08496	1385.7349	8576.6309	8688.085	-785.26514	-4422.3691	-840.31006	442.74023	770.41992	8412.6895	1108.7402	8448.4199	-416.31006	1803.7402	12386.42	798.68994	9767.7402	5535.4199	-855.31006	1925.7402	8051.4199	4388.6899	3243.7402
646.21484	8722.5293	5818.7998	-671.78516	5075.5298	2352.7998	5985.6001	-71.169922	516	6621.6001	7023.8301	5704	-60.399902	279.83008	4345	1790.4399	9033.9951	5618.145	46.300049	-755.02979	2179.7646	1171.5701	1337.6802	4858.7598	3078.5701	12284.68	3516.7598	439.13477	-272.22998	6218.4355	7864.1348	613.77002	-5867.5645	2137.605	373.60986	-2582.5703	9016.6055	3348.6099	4090.4297	2118.605	3335.6099	8023.4297	4021.605	10914.609	4317.4297	1187.605	2903.6099	5806.4297	6463.605	2547.6099
1903.6299	8376.5049	5789.875	-193.37012	7762.5049	2940.875	8707.7402	3406.52	2407.5752	7437.7402	7063.52	4795.5752	386.73999	3390.52	7106.5752	-716.25	13365.721	-652	74.860107	2286	3896.25	-537.06006	1815.5898	5286.1846	257.93994	14277.59	8024.1846	1123.175	2662.0498	7307.8359	6562.1748	1743.0498	-6442.1641	1937.885	390.14502	-3610.6504	11081.885	2555.145	1141.3496	2032.885	2655.145	3437.3496	4708.8848	11565.145	1861.3496	1928.885	2449.145	4944.3496	8987.8848	4290.145
1356.0249	9113.3105	6288.2402	146.0249	7742.3101	2601.2402	7943.5049	2959.335	-1128.915	6621.5049	9723.335	4630.085	-438.49512	2123.335	3405.085	732.64502	11874.745	8593.9902	660.16992	1110.5549	21.839844	1157.595	3142.7148	11073.975	3464.595	12714.715	9087.9746	-413.12988	3390.0352	11446.26	7980.8701	4229.0352	-2232.7402	333.70996	-2742.3501	3486.7549	11290.71	1442.6499	7399.7549	1716.71	713.6499	15388.755	5201.71	8154.6499	8365.7549	650.70996	-105.3501	10925.755	5832.71	1117.6499
1985.0801	8751.3047	2550.5498	1633.0801	5135.3052	1472.5498	3360.4551	1821.4351	3631.79	5751.4551	9250.4355	8146.79	-1610.5449	917.43506	7528.79	3373.7	8137.875	4902.895	542.13501	-390.9248	4378.0249	-1213.0898	-1586.9297	8258.6152	1278.9102	9876.0703	4926.6152	-3521.3652	4544.5498	16115.05	5734.6348	50.549805	3781.0498	1728.625	-6248.6904	60.399902	11722.625	-4669.6904	6275.3999	2591.625	-3775.6904	10156.4	5536.625	3497.3096	7043.3999	1583.625	-6613.6904	9588.4004	1217.625	-6740.6904
619.43018	6835.3447	4924.6201	1056.4302	5385.3447	3138.6201	4377.1396	2402.5449	2440.96	7470.1396	7227.5449	7340.96	-600.86011	1600.5449	7921.96	1418	15639.766	2666.3945	-599.79492	1359.54	3256.4951	683.17993	2030.2651	9082.4502	2638.1799	15776.266	7283.4502	-850.10986	-288.03516	8377.0303	4951.8901	30.964844	-2602.9697	1064.9651	1498.7852	-393.09473	12087.965	3334.7852	7355.9053	2380.9651	2596.7852	13877.905	3690.9651	12380.785	5723.9053	1132.9651	2616.7852	9032.9053	79.965088	2514.7852
1106.1201	9334.9004	6675.7852	348.12012	7499.8999	3414.7852	5266.0752	-130.5752	-757.40479	8460.0752	5201.4248	4907.5952	-423.92505	-547.5752	4055.5952	3191.8049	8957.4297	4160.75	530.70508	513.46484	5504.6152	827.11499	-311.43994	8523.7305	2543.115	10175.561	8148.73	-3437.5352	2293.0449	7700.6396	4537.4648	279.04492	-5270.3604	244.2251	1827.3052	1106.2197	8872.2246	3580.3052	4844.2197	2323.2251	3645.3052	7801.2197	3017.2251	12871.305	4832.2197	770.2251	2345.3052	9993.2197	-457.7749	3110.3052
2437.21	1521.8896	4711.7251	270.20996	1178.8896	1629.7251	4159.71	1747.875	-831.6748	9778.71	9722.875	2535.3252	-1003.29	1626.875	2044.3252	1924.29	9728.3945	3080.125	-1269.4448	594.7998	3121.2651	927.06006	2281.0898	4201.4004	2670.0601	13525.09	3300.4004	387.04492	-2555.3604	14907.505	7746.0449	-2707.3604	2252.5049	614.64014	1307.3149	-535.95508	8398.6406	2352.3149	4713.0449	247.64014	1783.3149	11288.045	2316.6401	9265.3145	8716.0449	-804.35986	2458.3149	8689.0449	-1338.3599	328.31494
-596.16992	6010.1055	3990.4746	-921.16992	2284.1055	341.47461	4877.3252	1272.665	4362.8101	8708.3252	9659.665	7805.8101	70.324951	1375.665	6436.8101	4505.04	6135.3652	4971.9302	7.4399414	2464.3101	3291.2949	482.6499	2927.7651	8821.2344	2688.6499	14696.766	7955.2349	-1207.2002	4093.9751	13318.585	7856.7998	2598.9751	5113.585	1715.9751	-1536.9351	-1826.4697	10579.975	710.06494	4874.5303	2364.9751	483.06494	6851.5303	6664.9751	7934.0649	5656.5303	2566.9751	-483.93506	8857.5303	907.9751	-370.93506
3527.6001	8387.3203	1823.085	1469.6001	6141.3198	-1243.915	3589.2949	2078.835	3392.73	5190.2949	10279.835	8137.73	-1670.7051	2601.835	7843.73	2845.1299	7643.085	4377.7402	-10.39502	-269.70996	4856.5801	-1140.27	2933.2051	3863.6104	811.72998	17095.205	6053.6104	583.70508	2926.77	4973.6104	10266.705	3680.77	-614.38965	2627.175	-1026.855	-746.16016	10020.175	2269.145	6816.8398	2090.175	-839.85498	11605.84	5810.1748	9603.1445	4144.8398	968.17505	1519.145	9863.8398	840.17505	23.14502
268.56494	6552.835	3910.3149	10.564941	2490.835	3292.3149	6285.8398	3304.855	-1299.9199	9009.8398	8198.8555	5425.0801	868.83997	1376.855	2104.0801	2571.675	8355.4502	5166.2749	-510.2251	776.50977	2221.96	2212.835	4279.6602	11236.665	3357.835	11671.66	8373.665	-578	2891.145	14843.11	7366	-488.85498	3237.1104	-285.49512	1623.4248	-1318.2402	10007.505	3826.4248	4169.7598	1442.5049	3179.4248	10490.76	4568.5049	12223.425	5103.7598	1195.5049	2300.4248	9729.7598	418.50488	2876.4248
-1623.0649	11623.51	4513.4902	-2857.0649	8552.5098	3365.4902	8390.1104	-95.955078	3001.4048	9005.1104	4918.0449	10116.404	1131.1101	-554.95508	8346.4043	3246.8101	12149.846	5566.585	-520.35986	-49.720215	-1463.2998	-2285.3848	194.81006	4124.0352	-305.38477	13908.811	4658.0352	-6086.8203	2803.1099	7551.6553	1621.1797	2144.1099	-1568.3447	151.12988	1335.3301	-4489.0801	10430.13	4980.3301	549.91992	2258.1299	1918.3301	6524.9199	3912.1299	14110.33	2999.9199	-264.87012	2046.3301	2442.9199	518.12988	3799.3301
14.810059	7344.625	3074.54	-1347.1899	8032.625	1505.54	5368.0049	1035.1401	332.75488	5969.0049	5994.1401	7074.7549	-3590.9951	-1248.8599	5686.7549	-170.93018	11467.11	3615.415	909.48999	838.76514	1056.5649	977.65991	-2349.0146	5389.3154	3237.6599	8412.9854	6112.3154	-2349.9702	-4130.96	8286.4043	4399.0298	-2622.96	-6368.5957	224.83008	-2267.04	-602.99023	8149.8301	1513.96	2607.0098	916.83008	144.95996	9894.0098	3990.8301	8649.96	4338.0098	1037.8301	-366.04004	8377.0098	1520.8301	-1062.04
-1242.145	8779.6855	2646.1602	-1697.145	7421.6851	346.16016	7823.5049	778.18018	1350.7402	10718.505	6879.1802	6522.7402	126.50488	566.18018	9289.7402	1667.98	11258.245	1968.7803	-1306.8301	-176.93994	610.23486	2097.385	1763.2251	6920.0352	2684.385	16429.225	8057.0352	-4216.9502	-628.91016	5186.2598	4003.0498	-585.91016	-4023.7402	855.79492	495.89502	2203.0498	11493.795	2621.895	7848.0498	1411.7949	2374.895	11855.05	5505.7949	13386.895	8407.0498	1810.7949	1755.895	13255.05	1899.7949	3247.895
2246.99	6148.9404	4854.895	1570.99	5132.9404	2072.895	7951.2451	326.56982	1971.5498	6139.2451	5598.5698	8995.5498	-1060.7549	-10.430176	6902.5498	2201.29	10465.87	5960.6401	595.50488	729.5752	2591.335	903.56006	3416.7349	7743.5498	3125.5601	15469.734	11512.55	675.45996	2108.605	6637.1641	10332.46	2642.605	-2787.8359	-1260.8301	1449.9849	2081.1401	8277.1699	4220.9849	9573.1406	-181.83008	2384.9849	8899.1406	2880.1699	15359.984	8260.1406	-965.83008	2473.9849	9340.1406	-1583.8301	3272.9849
1400.3101	9358.3799	4057.46	346.31006	7258.3799	1717.46	8445.375	540.18994	-2679.5195	119.375	662.18994	5562.4805	191.375	550.18994	1846.4805	356.6748	13246.965	4277.605	-1329.395	-1356.1348	-3120.46	-737.31494	569.43994	13084.255	2248.6851	13142.439	8785.2549	-1183.96	3934.2349	3026.3145	6718.04	3718.2349	-8031.6855	726.01001	701.7002	-1256.1748	7084.0098	4034.7002	5937.8252	584.01001	2559.7002	8405.8252	2767.01	12453.7	5643.8252	807.01001	2138.7002	6041.8252	41.01001	403.7002
3668.6499	-9.5654297	4303.25	315.6499	3251.4346	3931.25	9677.3799	2191.5649	3663.73	1971.3799	3588.5649	8133.73	991.37988	2810.5649	5398.73	2174.0349	10506.234	7023.9102	-624.78516	-143.11523	-6246.3301	-740.82007	-2019.27	5404.9297	2093.1799	13993.73	1321.9297	316.78003	4482.6152	8958.3555	7894.7803	2188.6152	2165.3555	1206.9651	665.24023	-3821.2246	9813.9648	3375.2402	2472.7754	2566.9651	2083.2402	5361.7754	4707.9648	11779.24	2898.7754	969.96509	1406.2402	7332.7754	1981.9651	2118.2402
4792.6948	1968.2451	8837.875	-75.305176	4127.2451	6459.875	8450.1201	2382.855	3238.6948	25.120117	2270.855	8370.6953	279.12012	720.85498	5785.6948	3543.625	10313.83	1077.4302	-80.905029	1597.2349	1606.9248	-1185.4951	1926.7051	791.66992	2743.5049	13326.705	4490.6699	1369.6599	2606.085	12517.15	9909.6602	2024.085	2874.1504	579.12988	1588.6699	-2236.0449	11855.13	6234.6699	6351.9551	881.12988	4525.6699	8077.9551	4997.1299	14063.67	4030.9551	663.12988	2824.6699	3622.9551	442.12988	3816.6699
2326.6851	2597.6299	2245.9746	-1350.3149	8131.6299	-434.02539	7669.5947	-394.16992	1861.7148	-23.405029	352.83008	7240.7148	-1309.405	-1588.1699	4675.7148	3223.4351	10032.325	-2212.7402	-12.459961	-1975.21	-2444.5649	1119.7	1747.8101	10189.67	3768.7	10686.811	9890.6699	92.189941	1299.6699	13562.39	7516.1899	-930.33008	478.38965	-1036.0752	260.41992	2422.335	8180.9248	2821.4199	6929.335	947.9248	1676.4199	9831.335	3240.9248	9737.4199	7811.335	277.9248	3312.4199	9258.335	-1278.0752	871.41992
6298.3203	2237.7598	5783.6299	1252.3201	7730.7598	3207.6299	6342.0352	-29.194824	1807.7402	-994.96484	120.80518	7928.7402	-1174.9648	265.80518	6099.7402	3045.46	10049.505	3777.8501	371.79004	166.01514	-4890.8799	512.29492	2169.9248	10674.455	1721.2949	14117.925	9438.4551	-1112.2852	1283.3799	1675.6504	6366.7148	104.37988	-5658.3496	-934.56494	632.54004	-1290.3799	11604.436	3110.54	3181.6201	480.43506	2172.54	7879.6201	1678.4351	11699.54	5790.6201	-498.56494	3048.54	7323.6201	-1053.5649	4375.54
5190.9751	2595.5752	8537.7695	615.9751	7497.5752	3042.77	9215.71	4077.4199	139.7251	1614.71	1898.4199	8305.7246	1202.71	2674.4199	4604.7251	4005.3601	6628.4702	3623.5249	572.17505	-1115.3252	2459.6802	695.25	902.83008	6915.2305	4180.25	13251.83	4377.2305	-384.60986	2437.3652	12993.985	8817.3906	-260.63477	-134.01465	1180.27	2063.5552	-1302.7197	11121.27	3846.5552	3465.2803	2813.27	2469.5552	10505.28	6388.27	12297.555	4467.2803	1330.27	2042.5552	8826.2803	1073.27	701.55518
7016.6201	3114.4702	4909.5195	1040.6201	9084.4707	1068.5195	7932.2646	947.25	-3287.1445	65.264893	-241.75	1226.8555	-71.735107	748.25	2266.8555	75.64502	14590.455	5174.5298	142.3999	886.24512	720.73486	1583.0549	2974.4399	9619.8906	3943.0549	14968.439	11879.891	-927.70996	4733.7148	-1017.6094	6096.29	3037.7148	-7581.6094	176.75488	-1693.7646	2157.7998	9142.7549	2479.2354	10004.8	2005.7549	-2382.7646	10720.8	3646.7549	6877.2354	5711.7998	525.75488	-1717.7646	8841.7998	528.75488	-970.76465
7765.835	935.89453	5238.48	3308.835	4617.8945	4375.48	8054.7451	735.47021	441.06494	155.74512	1467.4702	7036.0649	-35.254883	1048.4702	4937.0649	1966.3101	13203.995	5155.46	115.23511	-1056.8901	-2431.7646	754.51489	1674.7349	7645.8101	4341.5146	14996.734	7380.8101	1150.0549	1825.2148	9403.665	8986.0547	1269.2148	3001.665	958.24512	1106.4551	2591.9702	10710.245	5036.4551	10586.971	3211.2451	2882.4551	14381.971	4481.2451	13284.455	8410.9707	1664.2451	2277.4551	9457.9707	989.24512	3586.4551
6850.1851	3670.7998	2826.7695	2073.1851	9057.7998	623.76953	8836.75	1501.6499	3376.125	656.75	1355.6499	6982.125	-302.25	1669.6499	5761.125	2413.71	12286.766	2607.25	253.38501	1524.3701	-230.50488	1249.5701	3230.8149	5247.3799	3832.5701	16623.814	6816.3799	-179.28003	2846.9199	-123.375	9163.7197	187.91992	-7545.375	290.46997	1873.3049	-327.78516	11247.47	4846.3047	5116.2148	831.46997	3912.3049	8818.2148	4710.4697	12973.305	6114.2148	2162.47	2734.3049	7505.2148	1375.47	3827.3049
4999.645	4600.04	5458.4448	-1981.355	7801.04	4320.4448	5363.9102	1438.4648	1198.7402	-1998.0898	378.46484	5310.7402	-2861.0898	451.46484	2796.7402	-312.63501	9910.8496	1179.2402	-669.86011	-107.54004	-500.97998	-1048.7849	3326.645	10768.615	2190.2151	13620.645	6513.6152	-396.70996	-1517.1201	9859.5449	7232.29	-2131.1201	-2303.4551	-939.76514	479.125	1843.4248	8232.2344	3105.125	7975.4248	1603.2349	4957.125	12350.425	3893.2349	10434.125	6227.4248	-523.76514	1884.125	10926.425	-798.76514	1339.125
5179.8501	1920.25	7953.7749	1906.8501	7658.25	2328.7749	9605.7402	948.47998	-1062.9199	2506.74	763.47998	358.08008	668.73999	1444.48	3210.0801	1631.1851	10127.73	4189.0698	-245.19995	2866.53	-905.16016	40.274902	2353.3101	9467.6445	2588.2749	15182.311	6951.645	484.69995	-332.49512	4408.5859	7374.7002	-821.49512	-7020.4141	732.04004	-265.85986	2444.6499	11718.04	2127.1401	10518.65	2620.04	1590.1401	14598.65	11204.04	4063.1401	9887.6504	2110.04	246.14014	10996.65	1865.04	1973.1401
6463.46	3566.7549	6220.335	1577.46	11029.755	3716.335	10266.775	2101.5649	2821.4302	146.7749	1884.5649	5122.4302	-214.2251	2494.5649	8147.4302	643.81006	13118.695	5730.5952	74.034912	-1473.71	3941.6699	331.69995	2549.2251	7671.8398	1218.7	15483.225	8077.8398	653.30005	3491.25	7737.2656	8687.2998	2058.25	-6349.7344	-1502.6802	-2018.2002	1335.5703	-2302.6802	-1067.2002	7215.5703	175.31982	207.7998	12784.57	7010.3198	1474.7998	7055.5703	-1072.6802	-109.2002	10327.57	-1637.6802	-672.2002
4988.6748	-695.45508	2439.2549	-3.3251953	4858.5449	3698.2549	8532.7754	2631.3198	2979.3398	1314.7749	1945.3198	6162.3398	876.7749	1813.3198	8202.3398	2301.415	10348.266	698.62988	669.20508	36.455078	-3299.4199	60.070068	1476.5151	8178.98	3099.0701	13820.516	5894.98	-463.75488	3393.0098	15398.505	7181.2451	1232.0098	3478.5049	47.475098	2065.7549	-410.22461	-1406.5249	2452.7549	4061.7754	-303.5249	3882.7549	6559.7754	10382.475	4113.7549	5344.7754	20.475098	2369.7549	8610.7754	-975.5249	4019.7549
6660.9502	-1691.7598	5167.5498	2662.95	1700.2402	2900.5498	6100.7549	2316.7402	955.54004	-863.24512	1965.7402	5363.54	-909.24512	1653.7402	4125.54	970.18994	10481	2175.4453	-784.88501	2140.8398	-995.71973	1260.6001	44.404785	4504.0947	2361.6001	14438.404	3859.0947	1054.2949	-967.75	9562.5254	7595.2949	92.25	-1872.4746	1737.105	-784.52002	-1293.5098	1527.105	20.47998	4970.4902	2920.105	2284.48	7097.4902	11266.105	2503.48	3326.4902	2007.105	881.47998	5228.4902	1274.105	582.47998
5300.96	1146.0752	4138.52	1896.96	6079.0752	3697.52	7536.1001	-2031.4849	573.89014	-68.899902	652.51514	7795.8901	-1131.8999	-1463.4849	7022.8901	2693.7349	8400.8145	4753.7549	-1667.375	-191.63477	673.16992	768.40503	-1383.9702	5363.5898	4514.4053	10362.029	6093.5898	-559.62988	1427.9951	13019.63	8437.3701	-252.00488	751.62988	-372.31494	-243.56494	-2436.0449	80.685059	597.43506	4047.9551	1393.6851	3098.4351	6661.9551	8040.6851	3158.4351	5854.9551	-1438.3149	112.43506	7081.9551	-554.31494	2026.4351
5452.2251	4735.335	630.19531	420.2251	11850.335	-61.804688	8037.3501	2537.0698	-2459.4453	510.3501	2047.0698	2674.5547	769.3501	1945.0698	1137.5547	959.91992	10349.205	7299.3901	1205.6699	1444.4302	-350.56006	1097.7	2471.21	9164.3145	3725.7	15641.21	9181.3145	-862.99512	290.06494	6262.3242	6597.0049	1736.0649	-7696.6758	1218	1507.9302	562.98047	898	1645.9302	7872.9805	1299	3598.9302	11231.98	13034	5042.9302	6744.9805	1425	3440.9302	7297.9805	1316	3113.9302
2158.6152	3184.5952	4306.0498	-2879.3848	10914.596	1538.0498	8893.04	2617.98	3270	251.04004	1469.98	8045	491.04004	2290.98	8733	2173.45	10540.016	455.68506	-610.15991	-2817.2148	1500.6602	435.63989	3179.4448	6280.8799	3832.6399	16065.445	6815.8799	-2249.7251	5159.1001	11739.07	5519.2749	2481.1001	-454.92969	647.39502	-1129.2002	2521.7749	312.39502	2038.7998	8259.7754	940.39502	1254.7998	14611.775	11160.395	2930.7998	8954.7754	835.39502	1931.7998	11362.775	278.39502	888.7998
4562.375	6275.9702	4077.0098	808.375	7476.9702	1410.0098	9151.4551	1596.54	60.044922	1993.4551	2253.54	5240.0449	437.45508	1427.54	2857.0449	8345.1104	-231.01514	-248.44482	-353.09009	187.06982	-943.97461	1416.9751	-221.14502	6004.2852	2609.9751	14464.855	5176.2852	221.46997	1875.9199	4634.8105	10239.47	-93.080078	-6758.1895	1653.6201	710.93018	1492.835	1374.6201	2418.9302	9493.835	3166.6201	3371.9302	14410.835	11647.62	5243.9302	11077.835	1400.6201	2558.9302	11272.835	3049.6201	1802.9302
8037.9302	2521.3101	5779.6401	951.93018	8268.3105	3447.6401	5298.4248	1919.4048	-1807.2197	-2144.5752	2250.4048	3740.7803	-2246.5752	1355.4048	2863.7803	7420.6099	-79.640137	-1705.2451	431.10498	27.709961	210.50977	1081.105	2517.125	5952.8652	3154.105	16251.125	7773.8652	-1184.2349	1177.085	9873.2754	6049.7651	-254.91504	-1356.7246	950.83008	-655.36523	3624.02	711.83008	-307.36523	7905.02	3239.8301	1904.6348	10396.02	11142.83	1821.6348	8414.0195	715.83008	265.63477	12797.02	1514.8301	232.63477
4876.7251	-796.91504	4860.7402	862.7251	4107.085	897.74023	8495.54	1206.73	217.66504	-987.45996	2431.73	9701.665	-1018.46	896.72998	6100.665	7401.1152	1617.4651	993.01514	1230.9651	27.569824	513.79004	-385.48511	3168.51	6799.4805	2430.5149	17665.51	4527.4805	-1949.0752	-721.18457	2960.7598	7626.9248	-1381.1846	-5090.2402	1830.8701	975.99023	146.34521	1460.8701	1861.9902	8203.3457	2426.8701	3954.9902	10093.346	10006.87	2490.9902	6741.3452	1454.8701	669.99023	8707.3457	1270.8701	2437.9902
5228.73	689.41016	4597.625	1242.73	8038.4102	3080.625	8738.3447	-394.875	-560.98486	-265.65503	1434.125	2611.0151	-233.65503	-462.875	4932.0151	5924.2051	469.78516	1259.3452	229.33496	2132.28	-5066.0547	115.40991	290.14014	10916.359	2571.4099	12619.141	7680.3599	-246.04492	2081.8701	11787.95	7496.9551	-885.12988	1355.9502	-1006.1699	1985.1399	3848.395	-1699.1699	2600.1399	9942.3945	-2258.1699	4974.1396	11239.395	7471.8301	4902.1396	8211.3945	-2075.1699	2816.1399	9417.3945	-2170.1699	3444.1399
3420.6348	3343.9048	4442.7749	-3066.3652	10834.904	3376.7749	10151.61	2086.8848	-2037.6548	-53.389893	2506.8848	5540.3452	-71.389893	587.88477	2772.3452	5791.3701	-472.33008	308.18994	491.90991	2.2299805	-1900.835	201.59497	1890.1602	3498.4502	2703.595	15128.16	4123.4502	36.25	-251.7749	11668.16	8469.25	529.2251	-2195.8398	486.15991	836.43994	-6172.3799	1284.1599	4325.4399	4129.6201	1697.1599	4772.4399	4063.6201	10118.16	3716.4399	2678.6201	596.15991	1726.4399	4299.6201	778.15991	2657.4399
3800.5352	-1439.0947	298.36035	717.53516	2706.9053	-991.63965	9519.5195	2617.4551	1640.6699	648.52002	2769.4551	9471.6699	674.52002	2677.4551	5391.6699	6365.1396	-747.13477	-2253.0996	-277.24512	308.09521	-2577.7148	280.55493	-479.2998	6781.1699	4142.5547	10954.7	2560.1699	-806.43018	1930.3398	9023.21	7050.5698	1746.3398	-2709.79	234.21509	2032.5698	-7057.0293	1245.2151	856.56982	-2098.0293	1952.2151	3692.5698	869.9707	9446.2148	4473.5698	-3289.0293	166.21509	3301.5698	329.9707	-243.78491	2250.5698
4251.2051	584.13477	3648.1099	503.20508	8435.1348	1994.1099	6628.085	3457.9902	2470.1099	-300.91504	3674.9902	9367.1094	-251.91504	1474.9902	8863.1094	8698.2549	-2503.2998	-531.65479	-2045.5298	-120.25	-2120.3652	1267.7949	845.34521	9334.3799	2774.7949	11687.346	4727.3799	284.14502	4034.6802	9741.3398	6404.145	3988.6802	-5211.6602	-1532.0449	1729.9951	2604.6499	-773.04492	1249.9951	10516.65	-104.04492	1752.9951	11405.65	7428.9551	3656.9951	9175.6504	-827.04492	987.99512	9678.6504	-1649.0449	3003.9951
7043.3149	2308.6348	4751.6904	617.31494	6822.6348	-619.30957	8413.0195	2533.48	1786.1851	-324.97998	2749.48	7402.1851	-584.97998	2439.48	7453.1851	6012.71	1761.29	1006.165	1456.29	-1841.3999	-964.97461	27.844971	2859.0249	8115.9102	2329.845	12697.025	3627.9102	-2456.8799	-344.77979	11225.94	5381.1201	203.22021	1662.9404	-1421.2148	1139.8398	-1898.2051	-1078.2148	1866.8398	5072.7949	34.785156	4558.8398	9722.7949	7082.7852	2877.8398	4736.7949	-83.214844	2719.8398	6969.7949	-1174.2148	2752.8398
6301.0449	1867.2451	7778.0498	1468.0449	7920.2451	4333.0498	7621.9297	-757.39014	2151.2002	204.92993	423.60986	7674.2002	23.929932	-688.39014	6319.2002	4815.98	1018.0298	-2121.7246	1103.115	-753.09521	253.87012	937.82495	2190.73	11236.825	2620.825	13415.73	9408.8252	-1399.5098	3659.4448	11560.04	6663.4902	812.44482	-978.95996	946.83496	1258.2798	2593.8896	532.83496	2138.2798	7239.8896	1540.835	3859.2798	11451.89	11222.835	5752.2798	6281.8896	1289.835	1727.2798	6283.8896	1096.835	2817.2798
5695.6201	2813.1948	4463.2998	836.62012	6992.1948	1510.2998	7020.8501	448.64502	20.665039	-1010.1499	1015.645	5353.665	-1254.1499	905.64502	7130.665	7122.3999	2280.27	-435.25488	147.27002	788.39502	1364.0249	1488.4451	2545.5498	7734.0498	3438.4451	10182.55	8189.0498	-761.49023	1868	11054.48	8360.5098	-420	2005.4805	-2525.7749	-107.25	-4928.4355	-2843.7749	876.75	-1607.4355	-3006.7749	4023.75	2657.5645	5192.2251	4279.75	-3597.4355	-2865.7749	681.75	509.56445	-3947.7749	1626.75
5202.0601	3167.395	3028.3154	197.06006	7536.395	2602.3154	9619.8555	-1248.8945	212.21484	1093.855	-2173.8945	8608.2148	539.85498	-3253.8945	6220.2148	6673.3652	501.44482	1342.8452	378.47998	-4.3149414	2583.8652	1462.125	-492.7251	4452.1504	3595.125	9418.2754	3511.1504	183.04492	4621.4854	13735.98	7781.0449	3209.4851	849.98047	1916.74	-102.93018	-1125.8604	946.73999	361.06982	5129.1396	2081.74	93.069824	7200.1396	10539.74	3437.0698	3886.1396	2553.74	-9.9301758	5276.1396	688.73999	1198.0698
4990.6401	1327.2251	5937.2451	-984.35986	7973.2251	4053.2451	9304.9102	1742.6602	3080.98	912.90991	1027.6602	9125.9805	225.90991	903.66016	5398.98	5936.4751	1412.9849	-537.73486	665.90503	-1355.355	2111.8701	1623.5649	1704.7202	7382.6099	3608.5649	11009.721	8917.6094	-956.78516	2923.4399	6497.6641	7979.2148	2253.4399	-5206.3359	276.48999	-94.779785	-1362.7852	376.48999	716.22021	2553.2148	1431.49	2789.2202	4323.2148	8537.4902	6392.2202	3820.2148	2239.49	1921.2202	9794.2148	750.48999	1198.2202
2608.6748	-395.125	3358.6948	-1669.3252	6853.875	2223.6948	8151.2852	640.97021	2443.8501	-104.71509	140.97021	10486.85	-277.71509	-1044.0298	5741.8501	9818.0303	1341.0352	-1551.8555	1059.595	-808.4751	789.89502	1216.8051	3233.1152	5638.6602	2069.8052	11827.115	6225.6602	-1391.7798	4973.2852	14717.98	6941.2202	2045.2852	1195.9805	2718.7549	1260.4502	-952.87988	913.75488	-18.549805	5548.1201	2485.7549	2973.4502	6432.1201	8358.7549	4262.4502	6000.1201	3026.7549	1551.4502	8681.1201	1442.7549	2511.4502
4208.5552	3133.4751	2595.2051	-55.444824	7490.4751	3588.2051	9881.7803	531.27979	1192.8398	1784.78	1668.2798	9358.8398	1448.78	1133.2798	5553.8398	7190.6699	-188.95996	-2946.4551	609.93506	841.7251	-1241.9805	1228.9399	2122.3501	8379.5703	2822.9399	10580.35	8100.5698	-773.94995	745.69531	10993.98	7380.0498	-611.30469	-1902.0195	647.95996	1460.8848	-3179.7197	-70.040039	1472.8848	5206.2803	431.95996	2696.8848	5396.2803	189.95996	2810.8848	4691.2803	29.959961	2295.8848	5481.2803	-568.04004	2958.8848
5647.2451	3677.9102	2105.3896	947.24512	6957.9102	3360.3896	6243.6699	1194.46	375.04492	-2683.3301	2350.46	5277.0449	-2823.3301	452.45996	4479.0449	6920.6104	667.98486	-3756.75	378.30493	239.18506	-1369.3301	-904.49023	1087.4702	10002.26	1335.5098	12474.471	8387.2598	-1281.6699	1207.6201	8192.3809	5814.3301	581.62012	-2985.6191	1222.395	-1255.0146	-829.96484	1486.395	-2414.0146	4743.0352	2903.395	-713.01465	5645.0352	2097.395	-1839.0146	4665.0352	2015.395	-2489.0146	6535.0352	1084.395	-453.01465
5227.5352	3093.0498	2108.4248	920.53491	10050.05	2285.4248	8211.4053	2052.3652	2818.1602	349.40503	2914.3652	8406.1602	325.40503	2016.3652	5925.1602	8779.2354	-2743.9351	-720.59521	-260.39014	-1060.71	-1193.0498	871.77002	2119.2202	2683.0254	3508.77	9441.2207	392.02539	21.074951	5211.3149	8788.0146	8085.0752	2315.3149	-198.98535	667.96997	-2002.2749	-4294.5996	412.96997	-1052.2749	1899.4004	1963.97	893.7251	1315.4004	631.96997	9.7250977	-311.59961	1686.97	-596.2749	1634.4004	547.96997	216.7251
6222.8848	1616.3301	3223.7549	368.88477	7509.3301	1919.7549	9602.3252	797.24512	1069.6699	832.32495	607.24512	8134.6699	1170.325	589.24512	5465.6699	8125.9102	578.0752	-4010.75	-2311.6802	1072.6899	2650.415	-1111.6499	-335.23486	12308.665	1218.3501	9651.7656	9524.665	263.97998	-794.58496	6359.5254	7315.98	-3572.585	-2805.4746	464.6499	1539.8101	-876.2002	46.649902	334.81006	4554.7998	2120.6499	1315.8101	8548.7998	176.6499	907.81006	4808.7998	531.6499	1343.8101	5395.7998	359.6499	1033.8101
3608.6099	2914.3398	5256.625	-1164.3901	8097.3398	1315.625	7724.9551	1805.7949	-490.37012	-886.04492	1949.7949	6079.6299	-1170.0449	93.794922	3785.6299	7543.1499	-1474.0552	-1016.5249	584.16003	589.25488	-3158.3047	1036.58	1200.9751	8447.4297	3109.5801	8918.9746	4659.4302	875.56006	3590.4648	7477.3799	8834.5605	3360.4648	-25.620117	-1907.3301	-1073.5649	941.16504	-2168.3301	1514.4351	4225.165	-1070.3301	1046.4351	7821.165	-2212.3301	267.43506	5325.165	-880.33008	1166.4351	8620.165	-2125.3301	1515.4351
6436.0498	739.10498	2106.2051	655.0498	9828.1055	-674.79492	6601.9502	2375.5498	-1411.0498	1.9499512	2689.5498	6698.9502	465.94995	1605.5498	4637.9502	8454.6152	-1729.6899	-1236.0498	-384.58496	42.25	-858.11523	1309.2151	965.13477	10082.165	2381.2151	9509.1348	7972.165	58.304932	3491.1951	8889.9297	9875.3047	3570.1951	-1555.0703	815.00488	-2241.645	3038.1499	945.00488	-128.64502	5283.1499	2306.0049	241.35498	10159.15	1180.0049	-1556.645	9869.1504	1987.0049	231.35498	9910.1504	1009.0049	-90.64502
4315.395	5450.75	5311.0298	-518.60498	10945.75	4380.0298	9779.4199	1875.1948	639.2251	-523.58008	853.19482	7583.2251	-163.58008	288.19482	5484.2251	7170.1152	-728.50977	2499.3501	-0.89501953	777.30518	-8991.3096	1064.845	1595.27	5716.7349	1875.845	10796.27	5624.7349	836.61011	2049.7852	11086.98	7598.6104	334.78516	-522.01953	-1225.8101	2650.9248	604.38477	-1868.8101	2142.9248	9026.3848	763.18994	4498.9248	6558.3848	-1232.8101	3438.9248	7350.3848	-812.81006	3189.9248	9073.3848	-428.81006	3076.9248
6483.1099	3105.5552	8083.6699	2904.1099	1688.5552	1603.6699	8709.1602	1551.9048	1467.1499	1490.16	1033.9048	10502.15	1254.16	1226.9048	4827.1499	8422.1201	1052.4751	-1677.9951	-81.554932	377.55518	-1429.7202	1684.415	2402.9302	8415.9395	1763.415	12385.93	7600.9399	290.42993	6727.21	10158.195	6053.4297	3955.21	1163.1953	1018.7451	-331.74512	-2714.9648	-301.25488	1521.2549	3320.0352	2536.7451	2764.2549	426.03516	926.74512	1048.2549	1226.0352	385.74512	1340.2549	7159.0352	-2.2548828	1639.2549
5559.6899	3963.3799	5391.8848	4534.6899	3962.3799	-3910.1152	7380.0352	2328.6899	841.01514	-966.96484	3440.6899	8046.0151	-1657.9648	1201.6899	7465.0151	6113.1201	2313.0049	-716.9751	2189.29	-346.6499	-1730.9248	-70.415039	1096.8999	5035.9102	1059.585	11127.9	3463.9102	-922.94482	5323.1001	9159.1152	7675.0552	829.1001	673.11523	377.2998	1422.8652	1940.2349	-658.7002	2098.8652	8738.2344	7472.2998	4570.8652	7384.2349	-813.7002	1966.8652	9104.2344	-114.7002	1571.8652	9538.2344	-558.7002	2868.8652
3323.4399	1496.0449	7200.1899	1496.4399	2347.0449	241.18994	7002.415	436.27002	2528.5449	-739.58496	1692.27	9689.5449	-1057.585	129.27002	7781.5449	6044.915	1384.73	-2113.8154	470.64502	-540.36523	-1610.8203	-1837.8052	1471.8701	10606.01	-362.80518	10624.87	7471.0098	-621.33008	1068.5698	12061.465	8941.6699	676.56982	-2809.5352	1549.51	1167.0449	1361.0098	1552.51	1184.0449	7561.0098	8241.5098	3092.0449	12645.01	422.51001	2144.0449	6534.0098	434.51001	630.04492	6834.0098	1823.51	879.04492
3385.3501	3302.3501	4612.9951	960.3501	2339.3501	1634.9951	8966.0254	2706.7451	-1023.3999	-599.9751	1031.7451	5770.6001	-879.9751	924.74512	5274.6001	7523.9351	3250.6201	-3290.79	1195.3401	832.0752	-4266.6055	1117.575	1657.645	4479.2002	2299.575	11906.645	3075.2002	-2448.7251	596.83008	10329.82	4159.2749	1009.8301	-1337.1797	-42.459961	1120.0298	230.64453	-336.45996	2338.0298	7348.6445	10773.54	5650.0298	9298.6445	-496.45996	3580.0298	4897.6445	101.54004	1277.0298	10359.645	-1366.46	1631.0298
5121.3604	2733.27	2349.71	4257.3604	1771.27	-2524.29	8211.2852	4340	1776.75	595.28491	2963	5842.75	1020.2849	1589	5301.75	6605.2451	1235.415	-2129.415	1507.585	598.04492	-113.87012	199.6499	2842.5601	9769.335	1677.6499	9267.5605	6346.335	8.0549316	1486.7451	12827.49	8078.0547	-195.25488	-579.50977	690.21509	3129.8101	735.58984	-93.784912	1632.8101	7518.5898	7201.2148	5173.8101	5580.5898	-194.78491	1862.8101	5012.5898	873.21509	2873.8101	10230.59	257.21509	3376.8101
6914.21	1004.79	4068.4053	3560.21	1142.79	-3316.5947	8781.5898	1721.3252	1895.7251	677.59009	1597.3252	8534.7246	477.59009	2800.3252	5262.7251	7830.9199	2578.5098	1074.2598	-201.52002	701.64502	813.72461	68.754883	667.7251	6617.3252	1785.7549	10014.725	1482.3252	717.88501	1631.3701	8295.8398	7309.8848	1491.3701	-1236.1602	951.53003	2260.2949	-4076.7549	1121.53	922.29492	2881.2451	2095.53	3878.2949	2427.2451	1069.53	2827.2949	2523.2451	1501.53	1343.2949	6576.2451	743.53003	1149.2949
6673.9502	2218.7852	-759.41016	2246.95	1201.7852	-3804.4102	8713.835	858.36523	677.33496	822.83496	1288.3652	6731.335	253.83496	236.36523	6164.335	7764.8501	2195.55	-1904.0649	-507.47998	-84.490234	-1648.3652	241.18994	1876.645	8228.7598	3035.1899	11726.645	9015.7598	-3512.1851	2756.2002	9879.0898	4812.8149	3588.2002	1165.0898	667.41992	-2450.5049	-176.07031	761.41992	239.49512	10415.93	1027.4199	-452.50488	10352.93	903.41992	-562.50488	7431.9297	1403.4199	-864.50488	10147.93	645.41992	576.49512
7166.0547	3997.8149	5575.9297	6253.0547	2943.8149	-2344.0703	11901.4	231.30518	-1288.7051	696.3999	2246.3052	6475.2949	152.3999	2148.3052	3991.2949	6083.3501	3298.6348	-793.33984	70.754883	1068.8301	-3315.25	273.47998	3402.7649	8222.4453	2615.48	12896.765	5907.4448	280.09521	3053.665	10596	7236.0952	2663.665	1631	0.99511719	-1027.73	681.54492	-141.00488	-561.72998	6037.5449	1894.9951	2131.27	5575.5449	164.99512	-224.72998	6582.5449	701.99512	1395.27	9593.5449	-290.00488	591.27002
6244.6299	1680.2349	6443.6748	5425.6299	1834.2349	239.6748	8377.1602	2797.5752	353.54492	763.15991	1621.5752	4410.5449	783.15991	1915.5752	4480.5449	7989.2598	227.94482	2072.6548	-3300.21	638.94482	2327.04	-1183.4351	371.10986	9225.2148	620.56494	12270.109	9547.2148	1618.77	87.694824	13075.54	8501.7695	-197.30518	3551.54	319.53491	-1667.2246	1116.9746	809.53491	-1727.2246	6209.9746	342.53491	-1707.2246	5341.9746	636.53491	-1672.2246	6612.9746	1327.5349	-828.22461	7657.9746	136.53491	-2244.2246
5606.4102	1322.9351	5556.9351	5098.4102	1514.9351	-1705.0649	7910.9351	2983.9551	397.31543	1814.9351	2194.9551	4903.3154	1418.9351	2277.9551	3583.3154	8245.4805	199.66992	1316.085	663.30005	-2261.665	-216.22021	152.9751	293.85498	5045.5449	2917.9751	7857.855	6441.5449	580.05005	3838.6499	12236.665	8047.0498	1861.6499	3368.665	-559.93506	623.36523	2074.79	451.06494	1230.3652	9107.79	1884.0649	991.36523	8850.79	247.06494	321.36523	6760.79	629.06494	2405.3652	11790.79	238.06494	3264.3652
5726.7251	5270.3452	3911.1553	2031.7251	1745.3452	-4134.8447	8220.0898	391.5	2214.2402	1280.0901	606.5	9911.2402	1129.0901	83.5	7424.2402	7437.9951	1370.7649	-5428.3496	-447.84497	-2307.8149	-2907.8496	-32.649902	2149.645	4352.3154	705.3501	11798.645	4847.3154	379.51001	2753.7451	11693.965	8780.5098	3745.7451	4102.9648	99.064941	243.49023	456.36523	232.06494	2501.4902	3537.3652	1755.0649	894.49023	7417.3652	-60.935059	2011.4902	4404.3652	926.06494	3190.4902	9527.3652	374.06494	2225.4902
4417.125	-1650.0596	-87.344727	3115.125	-2565.0596	-4682.3447	9753.5303	2832.7749	-1905.9702	707.53003	1684.7749	4528.0298	832.53003	2264.7749	4139.0298	7917.3848	-1709.0898	-1432.8301	-427.64502	-69.140137	1149.835	-572.31494	1444.4248	7427.3452	1789.6851	10495.425	5680.3452	-822.43506	3676.2148	16922.145	8245.5645	1898.2148	3508.145	491.96509	135.28516	1666.1548	483.96509	516.28516	6206.1548	1885.9651	2389.2852	8559.1543	146.96509	2452.2852	8408.1543	1402.9651	730.28516	12493.154	381.96509	-224.71484
5412.1748	2802.27	10821.641	6375.1748	1008.27	1617.6401	8272.2002	2811.3501	3003.4751	-1235.8	2571.3501	10553.475	-197.80005	2821.3501	6245.4751	7812.125	971.49023	2172.9951	-702.29492	-814.3999	591.18506	427.19507	2250.5449	10135.641	2394.1951	13784.545	7432.6401	194.72998	-548.53516	11112.685	7254.73	-1051.5352	-3079.3154	156.25	777.93506	-3775.8203	389.25	1536.9351	5330.1797	130.25	3427.9351	5250.1797	-608.75	1859.9351	3271.1797	600.25	2712.9351	5512.1797	-356.75	2044.9351
5890.77	2962.4751	1953.3501	4779.77	1835.4751	279.3501	9584.2949	1857.9048	837.9248	316.29492	1465.9048	9102.9248	-267.70508	1527.9048	7221.9248	6745.29	2853.21	97.214844	793.05493	656.66016	1199.0952	873.54004	-97.370117	12287.891	1462.54	10946.63	9022.8906	1245.7051	-1921.8047	13392.79	9116.7051	-1934.8047	1593.79	84.719971	560.1748	-24.234863	616.71997	2056.1748	6804.7651	2646.72	3410.1748	7771.7651	590.71997	2847.1748	7146.7651	2334.72	2429.1748	11359.766	1084.72	1667.1748
4133.7451	2719.395	4689.0498	4861.7451	604.39502	606.0498	8038.4854	-602.10498	-643.39502	1052.4851	-642.10498	4345.605	573.48511	-444.10498	2925.605	6455.625	2206.9199	-8178.2305	-651.31006	855.89014	-782.12012	616.49512	2452.03	3283.915	2968.4951	13373.03	1747.915	-1251.8799	-1833.7598	15049.58	6879.1201	-2891.7598	2072.5801	1583.6801	-494.43994	-378.30469	1442.6801	437.56006	6430.6953	2807.6802	1255.5601	6868.6953	1187.6801	-149.43994	4924.6953	2167.6802	-1087.4399	10696.695	1523.6801	373.56006
3004.0249	4136.3398	4045.73	3642.0249	3475.3398	224.72998	10102.71	-3.5200195	866.70508	2626.71	-920.52002	7413.7051	934.70996	776.47998	6727.7051	7990.5801	1279.7002	-160.0249	1062.4351	79.180176	42.535156	639.70508	1913.5498	11686.775	2734.7051	11144.55	6180.7749	-165.70508	1840.8398	13103.6	7970.2949	2989.8398	-2486.4004	20.375	-873.54004	-341.76953	2634.375	1500.46	6551.2305	2189.375	1846.46	4631.2305	517.375	503.45996	5975.2305	1438.375	1751.46	9055.2305	1719.375	882.45996
7263.5098	-379.2002	5042.2202	6610.5098	-1575.2002	881.22021	3338.24	318.04492	1681.3599	193.23999	1499.0449	6172.3599	-598.76001	1607.0449	5108.3599	5155.5898	761.87012	-154.37012	1148.77	37.100098	-1145.0098	1026.9451	2136.96	7089.6299	3361.9451	13165.96	7831.6299	1114.405	989.8252	11370.755	10457.405	352.8252	4229.7549	1102.825	1410.5098	659.71484	-254.17505	592.50977	6820.7148	710.82495	3256.5098	10259.715	507.82495	2538.5098	8038.7148	-56.175049	1172.5098	9989.7148	890.82495	1036.5098
5836.8452	-534.29004	6262.8599	4991.8452	292.70996	-828.14014	403.84497	138.18994	2834.125	-197.15503	654.18994	9703.125	-412.15503	1034.1899	7199.125	6749.3848	1818.4199	-342.58496	-884.62988	442.52002	711.12988	-490.38501	129.81494	3874.54	1632.615	10112.814	5071.54	-2020.2749	1600.2051	14050.92	7535.7251	2290.2051	4420.9199	1114.9399	540.7749	1846.0449	846.93994	2877.7749	6552.0449	2058.9399	2720.7749	8523.0449	779.93994	1843.7749	4518.0449	1444.9399	3702.7749	12063.045	1123.9399	2140.7749
6379.2451	2068.8149	4909.2549	6159.2451	2103.8149	-137.74512	648.54492	-1325.2598	1133.48	165.54492	-76.259766	7115.48	-648.45508	-916.25977	3887.48	6664.2598	1572.8398	869.5498	1073.5901	-117.06494	-1813.3945	266.67993	982.43506	9855.29	1035.6799	9444.4355	8747.29	94.159912	4733.0098	15092.445	9155.1602	2579.0098	4164.4453	661.06006	-2186.8101	-2752.625	103.06006	-858.81006	3056.375	1928.0601	-386.81006	6809.375	461.06006	-1591.8101	4092.375	1393.0601	-1041.8101	7681.375	364.06006	-794.81006
6566.75	-1131.1104	1955.7998	5600.75	-1744.1104	-3286.2002	-1276.8398	1698.9648	2245.7251	-2095.8398	2311.9648	7062.7251	-1859.8398	2517.9648	8221.7246	6344.2402	-1707.3398	946.99512	1692.4951	-962.58984	-1264.8154	1055.4199	1916.6699	4934.4404	3008.4199	13094.67	4256.4404	-1605.6499	3308.3999	6902.1797	7227.3501	3161.3999	-3028.8203	1244.04	-404.49512	1576.8848	1165.04	384.50488	7850.8848	2131.04	1750.5049	8941.8848	1007.04	666.50488	6515.8848	1899.04	58.504883	7234.8848	1692.04	1664.5049
7567.2051	2334	6951.5952	7489.2051	764	2700.5952	1045.6399	795.79492	1500.46	-384.36011	2122.7949	10311.46	-556.36011	2125.7949	5211.46	6023.125	876.19482	-1264.1099	-27.659912	-360.70508	1312.3799	191.55005	1477.135	7115.8452	1510.55	13540.135	5273.8452	-1827.73	3527.3848	12752.465	7899.27	1756.3848	4035.4648	1439.7849	-2187.1602	-1481.0752	982.78491	-937.16016	3834.9248	1003.7849	-1784.1602	6056.9248	855.78491	-2587.1602	6300.9248	680.78491	-835.16016	6566.9248	-83.215088	-1211.1602
4884.4849	3634.6152	-1130.75	3268.4849	1243.6152	-5697.75	1131.7351	1895.4399	2565.7949	194.73511	2933.4399	9198.7949	502.73511	2034.4399	7050.7949	6902.5449	275.5	-63.72998	-1397.1499	197.31494	1870.21	-558.2251	-1150.7051	9672.415	874.7749	6867.2949	7817.415	-590.03003	512.62012	6383.6348	8439.9697	750.62012	-5720.3652	-284.42993	643.75488	-3670.1748	32.570068	-765.24512	4961.8252	1850.5701	4393.7549	5273.8252	173.57007	1496.7549	1926.8252	1223.5701	1269.7549	5136.8252	-381.42993	1166.7549
[truncated: 1,513 more columns]
