# Supplementary material for: Cochaperones convey the energy of ATP hydrolysis for directional action of Hsp90
Source: Nat Commun. 2024 Jan 17;15:569. doi: 10.1038/s41467-024-44847-6 (PMC10794413; doi:10.1038/s41467-024-44847-6)
Supplement: Supplementary file 6 — Source Data [file 41467_2024_44847_MOESM6_ESM.zip › SourceData_ProteinMeasurements/1_Hsp90+Hsp90+ATP/Dataset1_Hsp90+Hsp90+ATP.txt]

g_g_x23_y86_M104	r_g_x21_y88_M104	r_r_x21_y88_M104	g_g_x42_y35_M104	r_g_x41_y36_M104	r_r_x41_y36_M104	g_g_x22_y104_M104	r_g_x20_y106_M104	r_r_x20_y106_M104	g_g_x46_y93_M104	r_g_x44_y95_M104	r_r_x44_y95_M104	g_g_x27_y23_M106	r_g_x26_y23_M106	r_r_x26_y23_M106	g_g_x78_y37_M106	r_g_x78_y38_M106	r_r_x78_y38_M106	g_g_x22_y43_M108	r_g_x21_y44_M108	r_r_x21_y44_M108	g_g_x52_y14_M108	r_g_x52_y14_M108	r_r_x52_y14_M108	g_g_x19_y16_M108	r_g_x18_y16_M108	r_r_x18_y16_M108	g_g_x65_y18_M108	r_g_x65_y19_M108	r_r_x65_y19_M108	g_g_x57_y77_M109	r_g_x56_y79_M109	r_r_x56_y79_M109	g_g_x50_y21_M109	r_g_x50_y21_M109	r_r_x50_y21_M109	g_g_x41_y126_M109	r_g_x39_y129_M109	r_r_x39_y129_M109	g_g_x4_y43_M109	r_g_x3_y43_M109	r_r_x3_y43_M109	g_g_x40_y85_M109	r_g_x38_y87_M109	r_r_x38_y87_M109	g_g_x25_y56_M109	r_g_x24_y57_M109	r_r_x24_y57_M109	g_g_x35_y90_M110	r_g_x33_y92_M110	r_r_x33_y92_M110	g_g_x28_y74_M110	r_g_x26_y75_M110	r_r_x26_y75_M110	g_g_x66_y92_M110	r_g_x65_y94_M110	r_r_x65_y94_M110	g_g_x49_y55_M116	r_g_x48_y56_M116	r_r_x48_y56_M116	g_g_x37_y85_M116	r_g_x35_y87_M116	r_r_x35_y87_M116	g_g_x57_y57_M116	r_g_x56_y58_M116	r_r_x56_y58_M116	g_g_x17_y88_M119	r_g_x15_y90_M119	r_r_x15_y90_M119	g_g_x19_y9_M119	r_g_x19_y9_M119	r_r_x19_y9_M119	g_g_x78_y84_M119	r_g_x77_y86_M119	r_r_x77_y86_M119	g_g_x47_y2_M119	r_g_x47_y2_M119	r_r_x47_y2_M119	g_g_x21_y27_M119	r_g_x20_y27_M119	r_r_x20_y27_M119	g_g_x8_y45_M119	r_g_x7_y45_M119	r_r_x7_y45_M119	g_g_x44_y55_M120	r_g_x43_y56_M120	r_r_x43_y56_M120	g_g_x24_y16_M120	r_g_x23_y16_M120	r_r_x23_y16_M120	g_g_x54_y48_M127	r_g_x53_y49_M127	r_r_x53_y49_M127	g_g_x31_y86_M128	r_g_x29_y88_M128	r_r_x29_y88_M128	g_g_x41_y1_M301	r_g_x41_y1_M301	r_r_x41_y1_M301	g_g_x61_y53_M301	r_g_x60_y54_M301	r_r_x60_y54_M301	g_g_x43_y47_M301	r_g_x42_y48_M301	r_r_x42_y48_M301	g_g_x29_y23_M302	r_g_x28_y23_M302	r_r_x28_y23_M302	g_g_x37_y17_M302	r_g_x37_y17_M302	r_r_x37_y17_M302	g_g_x53_y62_M304	r_g_x52_y63_M304	r_r_x52_y63_M304	g_g_x23_y19_M305	r_g_x22_y19_M305	r_r_x22_y19_M305	g_g_x10_y68_M305	r_g_x8_y69_M305	r_r_x8_y69_M305	g_g_x40_y71_M305	r_g_x39_y72_M305	r_r_x39_y72_M305	g_g_x22_y1_M305	r_g_x22_y1_M305	r_r_x22_y1_M305	g_g_x78_y35_M305	r_g_x78_y36_M305	r_r_x78_y36_M305	g_g_x52_y37_M305	r_g_x51_y38_M305	r_r_x51_y38_M305	g_g_x49_y106_M306	r_g_x47_y108_M306	r_r_x47_y108_M306	g_g_x15_y129_M306	r_g_x12_y131_M306	r_r_x12_y131_M306	g_g_x70_y139_M306	r_g_x68_y142_M306	r_r_x68_y142_M306	g_g_x42_y129_M307	r_g_x40_y132_M307	r_r_x40_y132_M307	g_g_x36_y90_M307	r_g_x34_y92_M307	r_r_x34_y92_M307	g_g_x16_y139_M307	r_g_x13_y142_M307	r_r_x13_y142_M307	g_g_x28_y42_M307	r_g_x27_y43_M307	r_r_x27_y43_M307	g_g_x52_y6_M307	r_g_x52_y6_M307	r_r_x52_y6_M307	g_g_x11_y138_M307	r_g_x8_y141_M307	r_r_x8_y141_M307	g_g_x41_y24_M308	r_g_x40_y24_M308	r_r_x40_y24_M308	g_g_x59_y62_M308	r_g_x58_y64_M308	r_r_x58_y64_M308	g_g_x23_y49_M308	r_g_x22_y50_M308	r_r_x22_y50_M308	g_g_x36_y79_M308	r_g_x34_y81_M308	r_r_x34_y81_M308	g_g_x36_y2_M308	r_g_x36_y2_M308	r_r_x36_y2_M308	g_g_x9_y127_M308	r_g_x6_y129_M308	r_r_x6_y129_M308	g_g_x20_y86_M308	r_g_x18_y88_M308	r_r_x18_y88_M308	g_g_x27_y86_M308	r_g_x25_y88_M308	r_r_x25_y88_M308	g_g_x11_y100_M308	r_g_x9_y102_M308	r_r_x9_y102_M308	g_g_x16_y75_M309	r_g_x14_y76_M309	r_r_x14_y76_M309	g_g_x27_y18_M309	r_g_x26_y18_M309	r_r_x26_y18_M309	g_g_x29_y100_M309	r_g_x27_y102_M309	r_r_x27_y102_M309	g_g_x65_y7_M311	r_g_x65_y7_M311	r_r_x65_y7_M311	g_g_x63_y11_M311	r_g_x63_y11_M311	r_r_x63_y11_M311	g_g_x77_y21_M311	r_g_x77_y22_M311	r_r_x77_y22_M311	g_g_x61_y14_M314	r_g_x61_y15_M314	r_r_x61_y15_M314	g_g_x12_y70_M314	r_g_x10_y71_M314	r_r_x10_y71_M314	g_g_x61_y46_M314	r_g_x60_y47_M314	r_r_x60_y47_M314	g_g_x45_y80_M314	r_g_x44_y82_M314	r_r_x44_y82_M314	g_g_x77_y101_M314	r_g_x75_y104_M314	r_r_x75_y104_M314	g_g_x59_y77_M315	r_g_x58_y79_M315	r_r_x58_y79_M315	g_g_x33_y54_M315	r_g_x32_y55_M315	r_r_x32_y55_M315	g_g_x70_y23_M315	r_g_x70_y24_M315	r_r_x70_y24_M315	g_g_x72_y63_M315	r_g_x71_y65_M315	r_r_x71_y65_M315	g_g_x20_y35_M317	r_g_x19_y35_M317	r_r_x19_y35_M317	g_g_x37_y20_M317	r_g_x37_y20_M317	r_r_x37_y20_M317	g_g_x62_y125_M317	r_g_x60_y128_M317	r_r_x60_y128_M317	g_g_x41_y19_M317	r_g_x41_y19_M317	r_r_x41_y19_M317	g_g_x62_y85_M317	r_g_x61_y87_M317	r_r_x61_y87_M317	g_g_x15_y115_M317	r_g_x13_y117_M317	r_r_x13_y117_M317	g_g_x66_y110_M317	r_g_x64_y113_M317	r_r_x64_y113_M317	g_g_x58_y104_M317	r_g_x56_y107_M317	r_r_x56_y107_M317	g_g_x5_y61_M317	r_g_x3_y62_M317	r_r_x3_y62_M317	g_g_x84_y114_M317	r_g_x82_y117_M317	r_r_x82_y117_M317	g_g_x13_y18_M317	r_g_x12_y18_M317	r_r_x12_y18_M317	g_g_x14_y77_M328	r_g_x12_y78_M328	r_r_x12_y78_M328	g_g_x70_y38_M330	r_g_x69_y39_M330	r_r_x69_y39_M330	g_g_x16_y80_M330	r_g_x14_y81_M330	r_r_x14_y81_M330	g_g_x82_y140_M330	r_g_x80_y144_M330	r_r_x80_y144_M330	g_g_x6_y26_M330	r_g_x5_y26_M330	r_r_x5_y26_M330	g_g_x61_y64_M400	r_g_x60_y66_M400	r_r_x60_y66_M400	g_g_x11_y18_M400	r_g_x10_y18_M400	r_r_x10_y18_M400	g_g_x12_y13_M400	r_g_x11_y13_M400	r_r_x11_y13_M400	g_g_x68_y150_M401	r_g_x65_y154_M401	r_r_x65_y154_M401	g_g_x62_y40_M401	r_g_x61_y41_M401	r_r_x61_y41_M401	g_g_x20_y12_M405	r_g_x20_y12_M405	r_r_x20_y12_M405	g_g_x19_y89_M405	r_g_x17_y91_M405	r_r_x17_y91_M405	g_g_x62_y44_M405	r_g_x61_y45_M405	r_r_x61_y45_M405	g_g_x56_y83_M405	r_g_x55_y85_M405	r_r_x55_y85_M405	g_g_x35_y60_M406	r_g_x34_y61_M406	r_r_x34_y61_M406	g_g_x20_y75_M406	r_g_x18_y76_M406	r_r_x18_y76_M406	g_g_x70_y16_M407	r_g_x70_y17_M407	r_r_x70_y17_M407	g_g_x50_y18_M407	r_g_x50_y18_M407	r_r_x50_y18_M407	g_g_x43_y26_M407	r_g_x42_y27_M407	r_r_x42_y27_M407	g_g_x56_y58_M407	r_g_x55_y59_M407	r_r_x55_y59_M407	g_g_x66_y46_M407	r_g_x65_y47_M407	r_r_x65_y47_M407	g_g_x62_y3_M408	r_g_x62_y3_M408	r_r_x62_y3_M408	g_g_x2_y19_M408	r_g_x1_y19_M408	r_r_x1_y19_M408	g_g_x83_y13_M408	r_g_x83_y14_M408	r_r_x83_y14_M408	g_g_x78_y136_M408	r_g_x76_y140_M408	r_r_x76_y140_M408	g_g_x24_y16_M408	r_g_x23_y16_M408	r_r_x23_y16_M408	g_g_x11_y106_M408	r_g_x9_y108_M408	r_r_x9_y108_M408	g_g_x51_y97_M409	r_g_x49_y99_M409	r_r_x49_y99_M409	g_g_x83_y79_M409	r_g_x82_y81_M409	r_r_x82_y81_M409	g_g_x71_y31_M409	r_g_x71_y32_M409	r_r_x71_y32_M409	g_g_x26_y74_M409	r_g_x24_y75_M409	r_r_x24_y75_M409	g_g_x40_y60_M409	r_g_x39_y61_M409	r_r_x39_y61_M409	g_g_x82_y91_M409	r_g_x81_y94_M409	r_r_x81_y94_M409	g_g_x3_y62_M409	r_g_x1_y63_M409	r_r_x1_y63_M409	g_g_x36_y113_M409	r_g_x34_y115_M409	r_r_x34_y115_M409	g_g_x58_y86_M409	r_g_x57_y88_M409	r_r_x57_y88_M409	g_g_x68_y6_M409	r_g_x68_y6_M409	r_r_x68_y6_M409	g_g_x22_y111_M412	r_g_x20_y113_M412	r_r_x20_y113_M412	g_g_x44_y52_M412	r_g_x43_y53_M412	r_r_x43_y53_M412	g_g_x37_y72_M412	r_g_x36_y73_M412	r_r_x36_y73_M412	g_g_x64_y144_M412	r_g_x61_y147_M412	r_r_x61_y147_M412	g_g_x41_y130_M412	r_g_x39_y133_M412	r_r_x39_y133_M412	g_g_x83_y68_M412	r_g_x82_y70_M412	r_r_x82_y70_M412	g_g_x19_y137_M412	r_g_x16_y140_M412	r_r_x16_y140_M412	g_g_x21_y121_M412	r_g_x19_y123_M412	r_r_x19_y123_M412	g_g_x66_y12_M412	r_g_x66_y13_M412	r_r_x66_y13_M412	g_g_x32_y87_M412	r_g_x30_y89_M412	r_r_x30_y89_M412	g_g_x6_y93_M412	r_g_x4_y94_M412	r_r_x4_y94_M412	g_g_x51_y12_M412	r_g_x51_y12_M412	r_r_x51_y12_M412	g_g_x33_y53_M413	r_g_x32_y54_M413	r_r_x32_y54_M413	g_g_x67_y65_M413	r_g_x66_y67_M413	r_r_x66_y67_M413	g_g_x78_y35_M416	r_g_x78_y36_M416	r_r_x78_y36_M416	g_g_x36_y124_M416	r_g_x34_y127_M416	r_r_x34_y127_M416	g_g_x42_y27_M416	r_g_x41_y28_M416	r_r_x41_y28_M416	g_g_x51_y85_M416	r_g_x49_y87_M416	r_r_x49_y87_M416	g_g_x56_y154_M416	r_g_x53_y158_M416	r_r_x53_y158_M416	g_g_x12_y112_M416	r_g_x10_y114_M416	r_r_x10_y114_M416	g_g_x78_y127_M417	r_g_x76_y130_M417	r_r_x76_y130_M417	g_g_x22_y42_M418	r_g_x21_y43_M418	r_r_x21_y43_M418	g_g_x2_y47_M418	r_g_x1_y47_M418	r_r_x1_y47_M418	g_g_x49_y154_M418	r_g_x46_y157_M418	r_r_x46_y157_M418	g_g_x10_y134_M418	r_g_x7_y137_M418	r_r_x7_y137_M418	g_g_x62_y37_M419	r_g_x61_y38_M419	r_r_x61_y38_M419	g_g_x9_y47_M419	r_g_x8_y47_M419	r_r_x8_y47_M419	g_g_x59_y99_M419	r_g_x57_y101_M419	r_r_x57_y101_M419	g_g_x48_y39_M419	r_g_x47_y40_M419	r_r_x47_y40_M419	g_g_x17_y42_M419	r_g_x16_y42_M419	r_r_x16_y42_M419	g_g_x9_y130_M419	r_g_x6_y132_M419	r_r_x6_y132_M419	g_g_x8_y137_M419	r_g_x5_y140_M419	r_r_x5_y140_M419	g_g_x65_y90_M420	r_g_x64_y92_M420	r_r_x64_y92_M420	g_g_x63_y21_M420	r_g_x63_y22_M420	r_r_x63_y22_M420	g_g_x36_y139_M420	r_g_x33_y142_M420	r_r_x33_y142_M420	g_g_x12_y41_M420	r_g_x11_y41_M420	r_r_x11_y41_M420	g_g_x79_y52_M420	r_g_x78_y54_M420	r_r_x78_y54_M420	g_g_x18_y75_M420	r_g_x16_y76_M420	r_r_x16_y76_M420	g_g_x52_y83_M420	r_g_x51_y85_M420	r_r_x51_y85_M420	g_g_x59_y88_M420	r_g_x57_y90_M420	r_r_x57_y90_M420	g_g_x64_y131_M420	r_g_x62_y134_M420	r_r_x62_y134_M420	g_g_x36_y149_M420	r_g_x33_y152_M420	r_r_x33_y152_M420	g_g_x6_y78_M420	r_g_x4_y79_M420	r_r_x4_y79_M420	g_g_x30_y127_M421	r_g_x28_y130_M421	r_r_x28_y130_M421	g_g_x38_y27_M421	r_g_x37_y27_M421	r_r_x37_y27_M421	g_g_x68_y8_M421	r_g_x68_y8_M421	r_r_x68_y8_M421	g_g_x15_y42_M421	r_g_x14_y42_M421	r_r_x14_y42_M421	g_g_x12_y62_M421	r_g_x11_y63_M421	r_r_x11_y63_M421	g_g_x59_y69_M421	r_g_x58_y71_M421	r_r_x58_y71_M421	g_g_x55_y51_M421	r_g_x54_y52_M421	r_r_x54_y52_M421	g_g_x79_y13_M421	r_g_x79_y14_M421	r_r_x79_y14_M421	g_g_x27_y27_M422	r_g_x26_y27_M422	r_r_x26_y27_M422	g_g_x81_y71_M422	r_g_x80_y73_M422	r_r_x80_y73_M422	g_g_x71_y2_M422	r_g_x71_y2_M422	r_r_x71_y2_M422	g_g_x9_y20_M422	r_g_x8_y20_M422	r_r_x8_y20_M422	g_g_x73_y122_M422	r_g_x71_y125_M422	r_r_x71_y125_M422	g_g_x45_y86_M422	r_g_x43_y88_M422	r_r_x43_y88_M422	g_g_x17_y36_M422	r_g_x16_y36_M422	r_r_x16_y36_M422	g_g_x72_y46_M422	r_g_x71_y47_M422	r_r_x71_y47_M422	g_g_x37_y72_M422	r_g_x36_y73_M422	r_r_x36_y73_M422	g_g_x52_y36_M422	r_g_x51_y37_M422	r_r_x51_y37_M422	g_g_x31_y106_M422	r_g_x29_y108_M422	r_r_x29_y108_M422	g_g_x56_y30_M423	r_g_x56_y31_M423	r_r_x56_y31_M423	g_g_x56_y113_M423	r_g_x54_y116_M423	r_r_x54_y116_M423	g_g_x81_y94_M423	r_g_x80_y97_M423	r_r_x80_y97_M423	g_g_x13_y63_M423	r_g_x12_y64_M423	r_r_x12_y64_M423	g_g_x6_y30_M423	r_g_x5_y30_M423	r_r_x5_y30_M423	g_g_x26_y5_M423	r_g_x26_y5_M423	r_r_x26_y5_M423	g_g_x54_y85_M423	r_g_x52_y87_M423	r_r_x52_y87_M423	g_g_x43_y69_M423	r_g_x42_y70_M423	r_r_x42_y70_M423	g_g_x53_y139_M423	r_g_x50_y142_M423	r_r_x50_y142_M423	g_g_x82_y25_M423	r_g_x82_y26_M423	r_r_x82_y26_M423	g_g_x24_y123_M423	r_g_x22_y125_M423	r_r_x22_y125_M423	g_g_x76_y47_M425	r_g_x75_y48_M425	r_r_x75_y48_M425	g_g_x52_y34_M425	r_g_x51_y35_M425	r_r_x51_y35_M425	g_g_x79_y107_M425	r_g_x77_y110_M425	r_r_x77_y110_M425	g_g_x33_y64_M425	r_g_x32_y65_M425	r_r_x32_y65_M425	g_g_x46_y69_M425	r_g_x45_y71_M425	r_r_x45_y71_M425	g_g_x55_y46_M425	r_g_x54_y47_M425	r_r_x54_y47_M425	g_g_x24_y41_M425	r_g_x23_y42_M425	r_r_x23_y42_M425	g_g_x45_y132_M425	r_g_x43_y135_M425	r_r_x43_y135_M425	g_g_x9_y36_M425	r_g_x8_y36_M425	r_r_x8_y36_M425	g_g_x54_y79_M425	r_g_x53_y81_M425	r_r_x53_y81_M425	g_g_x68_y79_M425	r_g_x67_y81_M425	r_r_x67_y81_M425	g_g_x68_y101_M425	r_g_x66_y104_M425	r_r_x66_y104_M425	g_g_x49_y24_M425	r_g_x49_y25_M425	r_r_x49_y25_M425	g_g_x5_y83_M425	r_g_x3_y84_M425	r_r_x3_y84_M425	g_g_x7_y48_M426	r_g_x6_y48_M426	r_r_x6_y48_M426	g_g_x23_y4_M426	r_g_x23_y4_M426	r_r_x23_y4_M426	g_g_x7_y97_M426	r_g_x5_y99_M426	r_r_x5_y99_M426	g_g_x51_y134_M426	r_g_x49_y137_M426	r_r_x49_y137_M426	g_g_x67_y150_M426	r_g_x64_y154_M426	r_r_x64_y154_M426	g_g_x62_y115_M426	r_g_x60_y118_M426	r_r_x60_y118_M426	g_g_x42_y79_M427	r_g_x41_y81_M427	r_r_x41_y81_M427	g_g_x82_y4_M427	r_g_x82_y5_M427	r_r_x82_y5_M427	g_g_x38_y114_M427	r_g_x36_y116_M427	r_r_x36_y116_M427	g_g_x37_y39_M427	r_g_x36_y40_M427	r_r_x36_y40_M427	g_g_x45_y111_M427	r_g_x43_y113_M427	r_r_x43_y113_M427	g_g_x51_y88_M427	r_g_x49_y90_M427	r_r_x49_y90_M427	g_g_x74_y126_M427	r_g_x72_y129_M427	r_r_x72_y129_M427	g_g_x50_y99_M427	r_g_x48_y101_M427	r_r_x48_y101_M427	g_g_x42_y64_M427	r_g_x41_y65_M427	r_r_x41_y65_M427	g_g_x36_y52_M427	r_g_x35_y53_M427	r_r_x35_y53_M427	g_g_x17_y15_M429	r_g_x16_y15_M429	r_r_x16_y15_M429	g_g_x29_y76_M429	r_g_x27_y77_M429	r_r_x27_y77_M429	g_g_x59_y56_M429	r_g_x58_y57_M429	r_r_x58_y57_M429	g_g_x73_y20_M429	r_g_x73_y21_M429	r_r_x73_y21_M429	g_g_x47_y1_M429	r_g_x47_y1_M429	r_r_x47_y1_M429	g_g_x38_y31_M429	r_g_x37_y32_M429	r_r_x37_y32_M429	g_g_x12_y148_M429	r_g_x9_y151_M429	r_r_x9_y151_M429	g_g_x49_y11_M430	r_g_x49_y11_M430	r_r_x49_y11_M430	g_g_x31_y128_M430	r_g_x29_y131_M430	r_r_x29_y131_M430	g_g_x53_y135_M430	r_g_x51_y138_M430	r_r_x51_y138_M430	g_g_x5_y52_M430	r_g_x4_y53_M430	r_r_x4_y53_M430	g_g_x37_y95_M430	r_g_x35_y97_M430	r_r_x35_y97_M430	g_g_x71_y2_M430	r_g_x71_y2_M430	r_r_x71_y2_M430	g_g_x11_y103_M430	r_g_x9_y105_M430	r_r_x9_y105_M430	g_g_x15_y34_M430	r_g_x14_y34_M430	r_r_x14_y34_M430	g_g_x59_y56_M430	r_g_x58_y57_M430	r_r_x58_y57_M430	g_g_x30_y3_M430	r_g_x30_y3_M430	r_r_x30_y3_M430	g_g_x33_y89_M430	r_g_x31_y91_M430	r_r_x31_y91_M430	g_g_x82_y77_M430	r_g_x81_y79_M430	r_r_x81_y79_M430	g_g_x55_y130_M430	r_g_x53_y133_M430	r_r_x53_y133_M430	g_g_x20_y80_M430	r_g_x18_y81_M430	r_r_x18_y81_M430	g_g_x9_y65_M432	r_g_x7_y66_M432	r_r_x7_y66_M432	g_g_x34_y59_M432	r_g_x33_y60_M432	r_r_x33_y60_M432	g_g_x21_y35_M432	r_g_x20_y35_M432	r_r_x20_y35_M432	g_g_x54_y55_M432	r_g_x53_y56_M432	r_r_x53_y56_M432	g_g_x30_y92_M432	r_g_x28_y94_M432	r_r_x28_y94_M432	g_g_x14_y105_M432	r_g_x12_y107_M432	r_r_x12_y107_M432	g_g_x76_y118_M432	r_g_x74_y121_M432	r_r_x74_y121_M432	g_g_x67_y50_M433	r_g_x66_y51_M433	r_r_x66_y51_M433	g_g_x14_y10_M433	r_g_x13_y10_M433	r_r_x13_y10_M433	g_g_x36_y65_M433	r_g_x35_y66_M433	r_r_x35_y66_M433	g_g_x44_y55_M433	r_g_x43_y56_M433	r_r_x43_y56_M433	g_g_x63_y41_M433	r_g_x62_y42_M433	r_r_x62_y42_M433	g_g_x60_y148_M433	r_g_x57_y152_M433	r_r_x57_y152_M433	g_g_x4_y13_M433	r_g_x3_y13_M433	r_r_x3_y13_M433	g_g_x3_y78_M433	r_g_x1_y79_M433	r_r_x1_y79_M433	g_g_x41_y136_M433	r_g_x38_y139_M433	r_r_x38_y139_M433	g_g_x59_y70_M433	r_g_x58_y72_M433	r_r_x58_y72_M433	g_g_x11_y135_M433	r_g_x8_y138_M433	r_r_x8_y138_M433	g_g_x79_y114_M433	r_g_x77_y117_M433	r_r_x77_y117_M433	g_g_x7_y64_M434	r_g_x5_y65_M434	r_r_x5_y65_M434	g_g_x55_y57_M434	r_g_x54_y58_M434	r_r_x54_y58_M434	g_g_x49_y6_M434	r_g_x49_y6_M434	r_r_x49_y6_M434	g_g_x15_y43_M434	r_g_x14_y43_M434	r_r_x14_y43_M434	g_g_x6_y122_M434	r_g_x3_y124_M434	r_r_x3_y124_M434	g_g_x44_y77_M436	r_g_x43_y79_M436	r_r_x43_y79_M436	g_g_x51_y91_M436	r_g_x49_y93_M436	r_r_x49_y93_M436	g_g_x66_y7_M436	r_g_x66_y7_M436	r_r_x66_y7_M436	g_g_x9_y69_M436	r_g_x7_y70_M436	r_r_x7_y70_M436	g_g_x65_y67_M436	r_g_x64_y69_M436	r_r_x64_y69_M436	g_g_x19_y80_M436	r_g_x17_y81_M436	r_r_x17_y81_M436	g_g_x77_y9_M436	r_g_x77_y10_M436	r_r_x77_y10_M436	g_g_x66_y53_M436	r_g_x65_y54_M436	r_r_x65_y54_M436	g_g_x31_y1_M436	r_g_x31_y1_M436	r_r_x31_y1_M436	g_g_x38_y6_M436	r_g_x38_y6_M436	r_r_x38_y6_M436	g_g_x58_y59_M436	r_g_x57_y61_M436	r_r_x57_y61_M436	g_g_x56_y83_M436	r_g_x55_y85_M436	r_r_x55_y85_M436	g_g_x83_y126_M436	r_g_x81_y129_M436	r_r_x81_y129_M436	g_g_x79_y19_M436	r_g_x79_y20_M436	r_r_x79_y20_M436	g_g_x47_y138_M436	r_g_x44_y141_M436	r_r_x44_y141_M436	g_g_x29_y111_M436	r_g_x27_y113_M436	r_r_x27_y113_M436	g_g_x37_y35_M436	r_g_x36_y36_M436	r_r_x36_y36_M436	g_g_x29_y68_M436	r_g_x28_y69_M436	r_r_x28_y69_M436	g_g_x59_y11_M438	r_g_x59_y11_M438	r_r_x59_y11_M438	g_g_x4_y13_M438	r_g_x3_y13_M438	r_r_x3_y13_M438	g_g_x48_y102_M438	r_g_x46_y104_M438	r_r_x46_y104_M438	g_g_x10_y70_M438	r_g_x8_y71_M438	r_r_x8_y71_M438	g_g_x14_y58_M438	r_g_x13_y59_M438	r_r_x13_y59_M438	g_g_x45_y6_M438	r_g_x45_y6_M438	r_r_x45_y6_M438	g_g_x59_y142_M439	r_g_x56_y145_M439	r_r_x56_y145_M439	g_g_x48_y111_M439	r_g_x46_y114_M439	r_r_x46_y114_M439	g_g_x29_y5_M439	r_g_x29_y5_M439	r_r_x29_y5_M439	g_g_x55_y72_M439	r_g_x54_y74_M439	r_r_x54_y74_M439	g_g_x29_y45_M439	r_g_x28_y46_M439	r_r_x28_y46_M439	g_g_x36_y71_M439	r_g_x35_y72_M439	r_r_x35_y72_M439	g_g_x25_y113_M439	r_g_x23_y115_M439	r_r_x23_y115_M439	g_g_x60_y70_M439	r_g_x59_y72_M439	r_r_x59_y72_M439	g_g_x65_y57_M439	r_g_x64_y59_M439	r_r_x64_y59_M439	g_g_x16_y81_M439	r_g_x14_y82_M439	r_r_x14_y82_M439	g_g_x47_y90_M439	r_g_x45_y92_M439	r_r_x45_y92_M439	g_g_x63_y106_M439	r_g_x61_y109_M439	r_r_x61_y109_M439	g_g_x45_y67_M439	r_g_x44_y68_M439	r_r_x44_y68_M439	g_g_x49_y124_M439	r_g_x47_y127_M439	r_r_x47_y127_M439	g_g_x58_y101_M440	r_g_x56_y103_M440	r_r_x56_y103_M440	g_g_x6_y90_M440	r_g_x4_y91_M440	r_r_x4_y91_M440	g_g_x27_y41_M440	r_g_x26_y42_M440	r_r_x26_y42_M440	g_g_x60_y97_M440	r_g_x58_y99_M440	r_r_x58_y99_M440	g_g_x59_y71_M440	r_g_x58_y73_M440	r_r_x58_y73_M440	g_g_x49_y131_M440	r_g_x47_y134_M440	r_r_x47_y134_M440	g_g_x11_y100_M440	r_g_x9_y102_M440	r_r_x9_y102_M440	g_g_x34_y115_M440	r_g_x32_y117_M440	r_r_x32_y117_M440	g_g_x56_y93_M441	r_g_x54_y95_M441	r_r_x54_y95_M441	g_g_x38_y36_M441	r_g_x37_y37_M441	r_r_x37_y37_M441	g_g_x35_y73_M441	r_g_x34_y74_M441	r_r_x34_y74_M441	g_g_x78_y71_M441	r_g_x77_y73_M441	r_r_x77_y73_M441	g_g_x20_y29_M441	r_g_x19_y29_M441	r_r_x19_y29_M441	g_g_x2_y44_M441	r_g_x1_y44_M441	r_r_x1_y44_M441	g_g_x56_y58_M441	r_g_x55_y59_M441	r_r_x55_y59_M441	g_g_x32_y67_M441	r_g_x31_y68_M441	r_r_x31_y68_M441	g_g_x62_y116_M441	r_g_x60_y119_M441	r_r_x60_y119_M441	g_g_x21_y81_M441	r_g_x19_y82_M441	r_r_x19_y82_M441	g_g_x29_y133_M441	r_g_x26_y136_M441	r_r_x26_y136_M441	g_g_x32_y146_M441	r_g_x29_y149_M441	r_r_x29_y149_M441	g_g_x53_y125_M441	r_g_x51_y128_M441	r_r_x51_y128_M441	g_g_x36_y148_M442	r_g_x33_y151_M442	r_r_x33_y151_M442	g_g_x4_y73_M442	r_g_x2_y74_M442	r_r_x2_y74_M442	g_g_x56_y1_M442	r_g_x56_y1_M442	r_r_x56_y1_M442	g_g_x17_y29_M445	r_g_x16_y29_M445	r_r_x16_y29_M445	g_g_x38_y3_M447	r_g_x38_y3_M447	r_r_x38_y3_M447	g_g_x26_y99_M448	r_g_x24_y101_M448	r_r_x24_y101_M448	g_g_x28_y112_M450	r_g_x26_y114_M450	r_r_x26_y114_M450	g_g_x13_y5_M450	r_g_x13_y4_M450	r_r_x13_y4_M450	g_g_x13_y88_M450	r_g_x11_y89_M450	r_r_x11_y89_M450	g_g_x18_y135_M453	r_g_x15_y138_M453	r_r_x15_y138_M453	g_g_x76_y58_M453	r_g_x75_y60_M453	r_r_x75_y60_M453	g_g_x44_y111_M456	r_g_x42_y113_M456	r_r_x42_y113_M456	g_g_x6_y17_M457	r_g_x5_y17_M457	r_r_x5_y17_M457	g_g_x6_y66_M457	r_g_x4_y67_M457	r_r_x4_y67_M457	g_g_x7_y49_M457	r_g_x6_y49_M457	r_r_x6_y49_M457	g_g_x38_y49_M457	r_g_x37_y50_M457	r_r_x37_y50_M457	g_g_x16_y75_M459	r_g_x14_y76_M459	r_r_x14_y76_M459	g_g_x21_y95_M459	r_g_x19_y97_M459	r_r_x19_y97_M459	g_g_x22_y1_M459	r_g_x22_y1_M459	r_r_x22_y1_M459	g_g_x9_y74_M459	r_g_x7_y75_M459	r_r_x7_y75_M459	g_g_x7_y32_M459	r_g_x6_y32_M459	r_r_x6_y32_M459	g_g_x67_y66_M459	r_g_x66_y68_M459	r_r_x66_y68_M459	g_g_x37_y55_M459	r_g_x36_y56_M459	r_r_x36_y56_M459	g_g_x80_y25_M459	r_g_x80_y26_M459	r_r_x80_y26_M459	g_g_x37_y72_M459	r_g_x36_y73_M459	r_r_x36_y73_M459	g_g_x23_y77_M459	r_g_x21_y78_M459	r_r_x21_y78_M459	g_g_x54_y100_M461	r_g_x52_y102_M461	r_r_x52_y102_M461	g_g_x74_y85_M461	r_g_x73_y87_M461	r_r_x73_y87_M461	g_g_x74_y67_M461	r_g_x73_y69_M461	r_r_x73_y69_M461	g_g_x80_y63_M466	r_g_x79_y65_M466	r_r_x79_y65_M466	g_g_x63_y121_M466	r_g_x61_y124_M466	r_r_x61_y124_M466
1309.9453	36383.789	42997.215	-8561.0547	26868.789	21497.215	-2181.0547	2266.7891	28136.215	-941.05469	-2824.2109	39970.215	24051.395	22212.506	26202.016	-6729.6055	7131.5059	23647.016	10179.285	17960.814	13190.42	12674.285	4674.8145	15324.42	15115.285	6781.8145	13535.42	9425.2852	5693.8145	8691.4199	-3817.6992	36399.926	17573.738	10891.301	15785.926	38049.738	-10394.699	7811.9258	19080.738	33229.301	23293.926	43072.738	7687.3008	9979.9258	22308.738	21255.301	15891.926	76651.734	3966.2148	3432.1504	12851.664	13671.215	6854.1504	10155.664	5333.2148	-111.84961	17522.664	-3123.2734	-8883.1797	660.71875	5301.7266	-7322.1797	8814.7188	-107.27344	-2420.1797	37427.719	6074.8047	40636.469	34962.328	1046.8047	15059.47	17419.33	-3480.1953	8972.4697	39007.328	26377.805	20363.469	29189.33	23116.805	14791.47	55689.328	15697.805	5323.4697	29943.33	3317.9199	6283.2002	25820.51	20789.92	8715.2002	51301.508	-1777.73	10444.11	29672.949	6441.1602	8626.5752	22098.805	-5567.2852	66426.203	96317.531	-4671.2852	27678.205	82934.531	14712.715	33607.203	52242.535	30238.16	34725.656	80830.016	3463.1602	11368.654	41286.016	-7735.7305	6613.2539	9066.1484	24519.078	31273.615	19248.84	-9808.9219	24855.615	15454.84	27128.078	24638.615	16581.84	14305.078	13626.615	15070.84	9465.0781	5451.6152	22234.84	5260.0781	894.61523	7720.8398	4399.8101	12596.775	40941.773	15734.811	5327.7749	28201.775	9770.8105	5018.7749	37001.773	10339.755	18448.24	15664.121	4984.7549	13889.24	16472.121	5391.7549	10327.24	18544.121	32167.754	16062.24	39522.121	27979.754	6529.2402	23992.121	5443.7549	5642.2402	10547.121	21410.676	49808.551	26065.301	16321.676	52130.551	9034.3008	13250.676	56601.551	20726.301	6413.6758	35420.551	22784.301	9195.6758	24597.551	18419.301	3601.6758	11760.551	19766.301	27646.676	15854.551	17824.301	38384.676	8275.5508	19717.301	-935.32422	4791.5508	5061.3008	-12240.977	26421.469	-9327.7812	1346.0234	16500.469	-4895.7812	7921.0234	11787.469	34804.219	867.53125	51248.34	31716.164	2957.5312	58664.34	31420.164	-4536.4688	46513.34	25853.164	7309.3398	76816.406	54961.125	-10331.66	9719.4102	11433.125	28751.34	44845.41	62801.125	5879.3398	25920.41	23463.125	-11694.66	18915.41	29647.125	3920.875	53392.867	13662.922	16776.875	66553.867	33186.922	7997.875	28789.869	19854.922	10080.875	19443.869	17991.922	9077.0498	33401.523	15183.875	30228.051	25250.525	32645.875	12318.05	25060.525	50910.875	23103.051	16314.525	45130.875	35295.051	37442.523	71777.875	50563.051	16152.525	64161.875	44502.051	11148.525	57186.875	32168.051	18307.525	60084.875	15487.05	6025.5254	11416.875	6631.0498	2454.5254	40510.875	21993.051	9914.5254	7241.875	6180.6992	39894.164	20497.766	12899.375	17330.795	18738.023	5017.375	16826.795	17949.023	-160.625	-1137.2051	-2240.9766	2385.375	2000.7949	14140.023	1349.5449	17953.59	22213.41	16055.545	8724.5898	29341.41	16635.545	10313.59	30656.41	-3724.0195	54966.809	7848.5801	14841.98	2205.8096	6885.5801	2428.4141	30433.77	20165.266	2770.4141	32329.77	25290.266	449.41406	16901.77	13714.266	-2232.5859	13870.77	9363.2656	18283.455	13769.815	26033.02	12722.455	7736.8154	25595.02	-3739.0293	36749.188	31423.881	8138.9707	25085.189	31700.881	21668.971	4470.1895	25831.881	12529.971	3502.1895	17926.881	20641.971	8404.1895	34439.883	31996.4	32129.395	12953.33	18104.4	14613.395	13449.33	8796.4004	6845.3945	13050.33	8185.4004	2107.3945	17472.33	17844.4	21503.395	23610.33	1846.4004	-923.60547	4849.3301	12236.04	37918.828	30070.234	30161.039	45348.828	36806.234	24921.039	50530.828	53641.234	14285.04	26427.83	29896.234	22690.039	14744.83	37748.234	22707.039	12176.83	35382.234	21393.039	9806.8301	25780.234	16911.039	3748.8301	25792.234	29143.039	11042.83	40571.234	27556.039	8936.8301	49343.234	372.58496	31882.885	23430.285	15531.585	35816.883	30325.285	33295.586	25518.885	22449.285	458.58496	20182.885	25981.285	2140.585	17315.885	28234.285	24049.586	27050.885	23816.285	-5220.415	8668.8848	17391.285	4503.585	24020.885	22756.285	10635.585	9194.8848	22162.285	36773.586	12605.885	30871.285	14912.585	9503.8848	21011.285	4275.585	19749.885	25539.285	1566.2402	33346.086	27794.164	5169.2402	19716.086	21626.164	597.875	23114.26	27237.836	892.875	896.25977	17270.836	16584.875	3270.2598	17631.836	13736.875	1069.2598	21754.836	2899.875	-1258.7402	25581.836	4122.875	-4807.7402	17247.836	-2609.5801	1463.3604	18657.84	-5611.4453	31898.98	21905.16	11287.555	4215.9805	22957.16	851.55469	-1151.0195	18569.16	-700.44531	-3495.0195	10376.16	8932.2549	24610.285	26797.805	14178.255	28983.285	22045.805	34077.254	13354.285	42086.805	16870.254	13108.285	19383.805	28407.254	11735.285	29025.805	12139.255	2606.2852	33963.805	5457.2549	591.28516	12616.805	11331.789	18794.41	17487.074	17775.789	37892.41	17079.074	1368.7891	23032.41	14878.074	39469.789	9385.4102	13070.074	7336.7891	16675.41	32652.074	12911.789	5377.4102	17111.074	10160.789	4187.4102	19029.074	12686.789	2084.4102	17560.074	-2814.2109	8455.4102	15812.074	-393.21094	3168.4102	15896.074	11329.789	3578.4102	27168.074	4261.3447	18014.289	25836.52	12785.345	31703.289	22887.52	14406.345	5382.29	25745.52	32859.344	14807.29	21888.52	26999.344	10987.29	49099.52	27156.344	11160.29	25415.52	24324.344	3387.29	28151.52	24405.344	4717.29	27779.52	-8663.8145	17239.994	19353.109	1446.1855	46495.992	20467.109	27611.186	34531.992	51516.109	-9.8144531	16840.994	27035.109	-6138.8145	-4954.0059	10856.109	1093.1855	-7057.0059	18384.109	-578.81445	-4691.0059	17672.109	1022.1855	6676.9941	19559.109	2405.1855	-7075.0059	18185.109	11531.186	-1103.0059	23435.109	-6514.8145	-4420.0059	14060.109	16780.859	55529.703	34803.883	2307.8604	18367.705	31164.881	1032.8604	20069.705	21043.881	4352.8604	26412.705	16081.881	26738.859	13990.705	20361.881	26263.859	21103.705	42859.883	10235.86	8075.7051	24989.881	30563.859	13690.705	22165.881	2809.8604	7529.7051	21832.881	16684.859	10575.705	24463.881	6061.8604	5432.7051	18243.881	6883.7695	26534.641	54591.758	-1932.2305	26447.641	22584.76	-6509.2305	23178.641	20458.76	32206.77	8694.6396	33555.758	18819.77	19893.641	39465.758	15021.77	7267.6396	21220.76	15497.77	6744.6396	21917.76	3331.7695	5995.6396	24809.76	16167.77	6905.6396	12591.76	1077.7695	10647.64	21093.76	11336.77	7149.6396	45233.758	4188.7695	8471.6396	41819.758	31653.77	14605.64	24829.76	5443.7695	7634.6396	15300.76	31.680176	14247.845	15637.36	880.68018	18685.844	18799.359	7736.6802	5250.8447	10052.36	3539.6802	125.84473	13342.36	7995.6802	836.84473	11833.36	7515.6802	1618.8447	16899.359	1755.5898	20924.779	29534.385	17676.59	1134.7793	28272.385	31470.59	4229.7793	18003.385	20617.59	4267.7793	20072.385	20053.59	-870.2207	18283.385	13702.59	-4789.2207	16918.385	2039.5898	-4908.2207	34372.383	12853.59	-2153.2207	15793.385	11264.59	4882.7793	18037.385	16435.59	672.7793	19705.385	17676.904	59044.367	35550.453	7087.9043	18368.365	28698.455	13244.904	7958.3652	43065.453	8252.9043	3853.3652	27095.455	20276.904	9828.3652	23337.455	23727.904	10006.365	25305.455	6872.9043	-3337.6348	14231.455	-2410.4609	41683.695	21640.695	-8784.4609	19760.695	27855.695	-8046.4609	13190.695	19399.695	-2104.4609	26127.695	32278.695	-301.46094	21233.695	27677.695	7133.5391	14214.695	32624.695	15223.539	4173.6953	18010.695	29159.539	9224.6953	38301.695	13617.539	2701.6953	30712.695	21444.539	12497.695	26802.695	2385.5391	3736.6953	17834.695	5506.5391	-77.304688	23404.695	-3142.4609	-2495.3047	14015.695	-301.46094	-496.30469	15582.695	6740.5156	33128.27	11388.775	14586.516	11515.27	14694.775	13631.516	22573.27	11769.775	17438.516	10104.27	18594.775	12983.516	7193.2695	15599.775	6371.5156	5248.2695	7623.7754	-1008.4844	1448.2695	13267.775	-40970.746	24538.76	31148.51	-23288.746	30216.76	20904.51	-42545.746	23707.76	26169.51	-15090.746	23149.76	23850.51	-27084.746	12567.76	26698.51	-49564.746	6831.7598	18723.51	-23418.746	8210.7598	16961.51	-35303.746	6704.7598	16179.51	-37345.746	1294.7598	24863.51	-22749.746	8851.7598	35558.508	-42039.746	1655.7598	17694.51	-45018.746	1251.7598	26185.51	18004.539	3402.96	24057.801	19207.539	-1954.04	15035.801	7232.5391	4275.96	17386.801	21667.539	1686.96	14680.801	3211.5391	-3307.04	14835.801	16410.18	45152.715	22440.314	3407.1797	23406.715	22392.314	8371.1797	21155.715	34105.312	4232.1797	14959.715	12892.314	6320.1797	26813.715	20229.314	3303.1797	19502.715	17164.314	1139.1797	16391.715	21510.314	11152.18	9084.7148	20575.314	9076.1797	19774.715	20082.314	17731.18	9828.7148	21408.314	12757.18	8083.7148	20452.314	11201.18	5852.7148	19788.314	-5647.8203	2236.7148	14416.314	14195.18	4785.7148	17687.314	5214.1797	-2671.2852	19782.314	7079.1797	454.71484	17966.314	23273.18	6820.7148	19303.314	16962.18	7444.7148	15144.314	-2067.2793	26016.754	23325.664	-104.2793	35815.754	23969.664	-8478.2793	12599.755	21960.664	5123.7207	11265.755	25578.664	7570.7207	7724.7549	18122.664	7852.7207	11591.755	15761.664	-9345.9551	22505.039	6932.5449	-1960.9551	29293.039	5715.5449	9910.0449	25169.039	19726.545	16202.045	12667.04	14479.545	13343.045	6162.04	15647.545	6250.0449	20015.039	-3343.4551	4194.0449	2758.04	9083.5449	10587.045	15278.04	17467.545	10256.045	7498.04	21122.545	9898.0449	3412.04	7938.5449	13192.045	8982.04	4860.5449	2742.0449	-685.95996	12539.545	8687.0449	10719.04	15629.545	-1790.9551	-526.95996	6981.5449	574.18555	1961.7559	18051.16	582.18555	1723.7559	10010.16	10988.186	5499.7559	19946.16	622.18555	2743.7559	18711.16	9656.1855	-2285.2441	15420.16	1070.1855	527.75586	16288.16	5337.1855	-1768.2441	14013.16	-7389.8145	4945.7559	-8008.8398	13140.13	16951.539	27611.525	21805.129	17107.539	24145.525	14818.13	13826.54	24171.525	7572.1299	9778.54	27202.525	19369.129	9549.54	22154.525	13621.13	10005.54	14625.525	13677.13	8590.54	20458.525	20572.129	5487.54	29109.525	17126.129	6715.54	24747.525	8614.1299	3784.54	20000.525	1530.1299	87.540039	18697.525	2347.1299	-3355.46	15689.525	7855.1299	-2644.46	22261.525	-5275.7949	10696.555	13566.141	2332.2051	15984.555	21070.141	16543.205	9234.5547	19969.141	14265.915	34314.25	23426.25	-8148.9141	51827.125	36921.906	4571.8555	38969.496	33453.824	2191.0605	-366.125	17082.006	16553.061	5042.875	19039.006	5158.0605	532.875	15970.006	1969.4248	14521.075	8495.5195	9413.4248	7357.0752	17112.52	9298.71	3882.2349	11340.94	1846.8145	39774.91	23849.371	6841.8145	7464.9102	16850.371	13654.814	1959.9102	18300.371	18835.814	3454.9102	28849.371	6658.04	8059.6055	16508.1	354.04004	5747.6055	24323.1	13208.04	5324.6055	10802.1	13026.04	4582.6055	13555.1	18074.039	2730.6055	16243.1	10262.04	4768.6055	24085.1	15498.04	-2211.3945	17091.1	10964.04	1082.6055	17913.1	17340.039	3076.6055	20039.1	9851.04	-3345.3945	19457.1	2848.425	16474.379	20417.965	9776.4248	2922.3799	26564.965	14854.425	2616.3799	7727.9648	572	15790.564	18166.289	1937	5932.5649	20104.289
844.33984	32450.449	38745.008	-5269.6602	12728.449	29359.01	-1160.6602	1447.4492	30058.01	2610.3398	-8514.5508	35438.008	25406.047	8692.6855	4999.9141	-11360.953	-3015.3145	-1334.0859	7819.2354	17950.914	18113.205	9746.2354	5447.9141	16174.205	16328.235	7000.9141	10775.205	6466.2354	5620.9141	15555.205	-7893.0449	36296.195	31148.715	6711.9551	15529.195	44108.715	-12387.045	13924.195	9129.7148	42984.953	25282.195	53916.715	720.95508	12189.195	31216.715	17565.955	20042.195	65048.715	-380.57812	-7620.8691	26572.547	1555.4219	-7136.8691	14005.547	-7537.5781	-12796.869	18242.547	9586.4453	2157.3496	16632.031	7747.4453	-5763.6504	13946.031	14934.445	901.34961	56326.031	13928.23	41433.219	40696.664	4426.2305	21514.219	23205.664	475.23047	10560.22	52567.664	24341.23	12565.22	37826.664	22938.23	16980.219	63828.664	20068.23	9793.2197	27174.664	-1309.04	17014.814	22524.699	24815.961	12749.814	49010.699	-4129.75	11267.8	27639.49	9205.085	15650.54	19953.699	-8943.0469	69177.102	70775.266	-9926.0469	28535.1	81390.266	2297.9531	33346.102	41704.27	35709.566	40295.414	63261.016	1328.5664	20555.414	35973.016	-5613.3359	1090.8945	5172.2422	17488.309	28758.469	4250.5469	-20385.691	13513.469	2197.5469	17954.309	2682.4688	5532.5469	4873.3086	3827.4688	8201.5469	-4889.6914	-9695.5312	11444.547	-8805.6914	-12473.531	-3886.4531	2239.6748	8793.1846	33529.586	14551.675	3416.1846	23875.586	11633.675	1077.1846	23552.586	4934.1104	32072.129	9402.1289	1652.1104	13057.13	15817.129	5290.1104	7135.1299	16053.129	27224.109	9689.1299	36831.129	26573.109	5237.1299	16304.129	3947.1104	65.129883	5115.1289	11779.66	52951.852	44855.516	12842.66	48246.852	23995.516	5276.6602	59132.852	31174.516	-538.33984	39003.852	27496.516	1176.6602	28930.85	35967.516	-4642.3398	11407.85	25505.516	12281.66	22633.85	28125.516	31324.66	10482.85	21783.516	-5379.3398	5686.8496	18576.516	-4908.3242	21831.266	7114.9766	2500.6758	22344.266	6098.9766	11705.676	17024.266	37474.977	-18249.637	39850.664	37112.234	-11114.637	50714.664	41095.234	-21718.637	42305.664	41578.234	4508.0508	59264.516	66710.164	-8262.9492	4420.5156	24499.164	35955.051	27189.516	61593.164	1268.0508	13272.516	30788.164	-13407.949	-5051.4844	41286.164	9713.8789	41140.465	20184.824	13302.879	68911.469	39817.824	10180.879	25614.465	36974.824	14463.879	16289.465	26235.824	14550.46	35786.254	17083.314	31353.461	20345.254	43711.312	12770.46	31627.254	62346.312	22441.461	21872.254	51160.312	41520.461	43018.254	75999.312	48683.461	13196.255	72831.312	41715.461	10933.255	72166.312	38982.461	12745.255	76699.312	16291.46	11872.255	20396.314	13077.46	6109.2549	40753.312	23648.461	10839.255	13887.314	5745.8438	29326.244	15233.547	11761.295	21166.316	29309.219	-2004.7051	17611.316	31047.219	-6706.7051	6754.3154	9409.2188	-3028.7051	1923.3154	25235.219	4440.6553	12215.715	18622.975	11669.655	8897.7148	24689.975	16957.656	6917.7148	26179.975	-6871.875	52262.742	4349.6797	3432.125	19040.74	13648.68	3972.1953	32839.375	10660.914	12664.195	33787.375	15284.914	4928.1953	17924.375	9954.9141	4510.1953	17626.375	6701.9141	11962.096	15380.785	13751	4510.0957	2815.7852	19580	6979.54	38142.594	27305.795	19719.539	28269.596	25359.795	28383.539	6724.5957	24685.795	24864.539	14450.596	18715.795	28415.539	16637.596	32159.795	21170.141	29269.145	26112.16	11832.141	10021.145	21018.16	2982.1406	388.14453	17185.16	4546.1406	1385.1445	23322.16	14867.141	13815.145	27381.16	-5538.8594	-5154.8555	15920.16	7354.3945	44202.176	25678.324	20740.395	47425.176	30157.324	14632.395	46846.176	39984.324	7522.3945	30829.176	30538.324	16932.395	23034.176	31652.324	21200.395	10025.175	33061.324	7883.3945	31199.176	24933.324	11521.395	8838.1748	17387.324	24858.395	18820.176	35218.324	22252.395	13425.175	55056.324	5047.4248	35072.477	27870.436	15643.425	24876.475	26414.436	40983.426	20498.475	28471.436	2061.4248	15282.475	21263.436	4996.4248	13260.475	29409.436	41084.426	11706.475	20589.436	-2539.5752	6639.4746	21679.436	5574.4248	16373.475	20838.436	14250.425	5088.4746	27472.436	36334.426	12924.475	31412.436	20161.426	4591.4746	21662.436	5770.4248	5675.4746	22216.436	9539.1299	19061.24	30510.805	4481.1299	13902.24	23572.805	5362.3945	26083.324	20800.266	771.39453	7051.3242	24563.266	23166.395	3868.3242	18944.266	17167.395	296.32422	19798.266	7484.3945	-124.67578	20456.266	7502.3945	-7577.6758	15321.266	2375.585	886.13477	15692.846	27730.635	5064.9102	25971.365	20595.635	293.91016	22682.365	9874.6348	-7824.0898	20047.365	549.63477	-5816.0898	9332.3652	3407.2949	21079.195	25931.66	13168.295	37231.195	27140.66	32493.295	15741.195	41127.66	13289.295	13566.195	20493.66	21716.295	12358.195	24857.66	10353.295	4336.1953	34834.66	6607.2949	4081.1953	14848.66	16823.016	23498.975	21954.51	10515.015	31646.975	15729.51	4788.0146	26440.975	21934.51	29654.016	12137.975	17963.51	5351.0146	16730.975	23267.51	12470.015	1060.9746	18295.51	13307.015	9687.9746	19092.51	15179.015	7761.9746	18969.51	6967.0146	1009.9746	19865.51	3922.0146	156.97461	14700.51	12584.015	2532.9746	25198.51	4035.0146	23961.781	19200.33	9114.0146	33376.781	22744.33	12626.015	10429.78	15652.33	27526.016	12148.78	11984.33	29012.016	14248.78	44606.328	23631.016	18072.781	11070.33	25358.016	6948.7803	12961.33	14672.015	6985.7803	18229.33	-828.17578	16163.596	18077.074	8414.8242	39592.594	21477.074	43071.824	18826.596	52192.074	6780.8242	16752.596	22008.074	1259.8242	-11093.404	17917.074	3030.8242	-4699.4043	13579.074	6817.8242	-7270.4043	13769.074	-4713.1758	-11744.404	9543.0742	8239.8242	-9328.4043	11906.074	17011.824	-7109.4043	24222.074	7091.8242	-11691.404	12324.074	21592.789	8418.9648	34744.703	-949.20996	9210.9648	22695.705	340.79004	7956.9648	22940.705	2176.79	16515.965	19450.705	20995.789	9776.9648	10762.705	20019.789	9889.9648	39008.703	7011.79	1576.9648	27356.705	29553.789	5260.9648	22624.705	1776.79	-2545.0352	18591.705	19272.789	-370.03516	20423.705	5820.79	-2473.0352	14270.705	16534.535	21375.025	62942.781	7207.5352	22211.025	28163.779	210.53516	15208.025	19079.779	45932.535	5282.0254	31628.779	26068.535	9636.0254	47382.781	26641.535	4621.0254	25041.779	23133.535	1184.0254	32615.779	5497.5352	12556.025	30226.779	22471.535	1245.0254	17118.779	13581.535	706.02539	24151.779	22912.535	-1300.9746	44875.781	15304.535	384.02539	48670.781	12888.535	-2181.9746	27797.779	13627.535	-3755.9746	15016.779	3876.0249	16292.77	19410.684	-636.9751	24708.77	18492.684	7992.0249	7290.77	8600.6846	5981.0249	1970.77	18265.684	9931.0254	1553.77	9480.6846	10743.025	2164.77	20668.684	5506.1758	17591.025	18069.711	10476.176	9719.0254	17432.711	25732.176	10205.025	12974.711	14117.176	17194.025	24216.711	20157.176	7437.0254	10891.711	10783.176	2215.0254	14706.711	1567.1758	3098.0254	28016.711	6785.1758	3307.0254	16052.711	7603.1758	15186.025	13407.711	14266.176	7675.0254	16165.711	12675.721	53785.426	21276.494	3116.7207	20502.426	19217.494	14992.721	5130.4248	32457.494	7360.7207	5461.4248	17977.494	15366.721	5616.4248	19736.494	21553.721	11092.425	11565.494	5641.7207	-4915.5752	7962.4941	3078.0156	38863.289	16217.295	-2804.9844	24797.289	22048.295	-3180.9844	21711.289	22466.295	1971.0156	34560.289	19626.295	11151.016	19220.289	26385.295	20091.016	11386.29	41992.297	16885.016	10085.29	16605.295	36879.016	15467.29	32686.295	16790.016	10256.29	28221.295	25789.016	17217.289	25967.295	8015.0156	9565.29	19295.295	7659.0156	4214.29	20285.295	1452.0156	3960.29	26494.295	6486.0156	9963.29	13207.295	320.46094	28146.895	11451.695	11500.461	7583.8945	16093.695	13953.461	19034.895	11289.695	15282.461	4795.8945	21839.695	11436.461	2423.8945	15975.695	4548.4609	5897.8945	12817.695	-2280.5391	-377.10547	12206.695	-27732.055	15684.811	22869.189	-22615.055	13060.811	13325.189	-21077.055	13394.811	22037.189	-630.05469	2411.8105	22113.189	-14344.055	-1597.1895	22059.189	-34313.055	-6273.1895	10111.189	-8403.0547	1917.8105	14257.189	-20731.055	-5951.1895	14876.189	-30565.055	-9705.1895	17108.189	-8070.0547	-3590.1895	27237.189	-25240.055	-10400.189	13359.189	-29761.055	-9889.1895	15717.189	7863.7754	6904.73	23591.18	23091.775	7214.73	12719.18	6830.7754	9202.7305	20475.18	18828.775	10822.73	18070.18	6344.7754	5719.73	14735.18	13864.09	49339.379	12641.4	7686.0898	20400.379	15438.4	15114.09	28773.379	22966.4	4827.0898	15994.38	7284.4004	8897.0898	22241.379	16176.4	4187.0898	17588.379	15600.4	17584.09	10205.38	5722.4004	17564.09	9991.3799	15114.4	15150.09	11552.38	10621.4	26919.09	7126.3799	13244.4	15624.09	7223.3799	14960.4	10679.09	6097.3799	13541.4	-1024.9102	3378.3799	10980.4	20979.09	5497.3799	10964.4	6020.0898	224.37988	15306.4	12287.09	696.37988	12155.4	24582.09	8974.3799	14734.4	24094.09	8294.3799	9416.4004	1740.8398	25953.086	21268.529	4068.8398	22664.086	13634.529	-1381.1602	15092.085	15266.529	14051.84	11350.085	19107.529	9056.8398	10025.085	17500.529	12738.84	8478.085	15749.529	-10872.545	29665.525	17551.375	-4497.5449	23930.525	16957.375	7882.4551	20848.525	26335.375	5568.4551	8786.5254	24810.375	13825.455	4182.5254	23565.375	4913.4551	18271.525	9190.375	727.45508	-937.47461	20246.375	15034.455	5471.5254	26932.375	12027.455	5246.5254	31566.375	4130.4551	688.52539	21087.375	7275.4551	7905.5254	18711.375	223.45508	-1369.4746	18907.375	-84.544922	8534.5254	20895.375	-2112.5449	-2917.4746	14853.375	5492.8945	6398.2998	21999.529	12066.895	7553.2998	18577.529	18598.895	13729.3	24413.529	5005.8945	12800.3	23155.529	12586.895	811.2998	27269.529	7480.8945	10666.3	23354.529	12784.895	3145.2998	21177.529	-2567.1055	9787.2998	-972.4707	8536.875	9873.46	26150.01	21405.875	14811.46	29266.01	14317.875	10159.46	24715.01	2098.875	7073.46	25349.01	21995.875	10904.46	26225.01	15937.875	11196.46	18272.01	13999.875	6646.46	31823.01	16160.875	6691.46	27257.01	15035.875	6435.46	24195.01	8679.875	1949.46	19726.01	440.875	65.459961	18148.01	-2178.125	-1458.54	18048.01	-785.125	-501.54004	24506.01	-2778.2051	14944.75	13998.005	-333.20508	16769.75	34139.004	20672.795	11176.75	22236.004	8924.8301	46505.27	18895.885	-6659.6406	40571.055	46510.02	5769.2002	38480.801	28460.715	12160.495	4803.4199	14223.789	24803.496	4072.4199	21253.789	15527.495	435.41992	15456.789	-632.25488	10797.92	9430.8848	8837.7451	5544.9199	15879.885	4101.7598	3382.4346	16947.586	6411.9854	50349.855	26694.4	9557.9854	11696.855	15023.4	20193.984	11755.855	19629.4	22335.984	9469.8555	31656.4	2657.4102	11906.84	25185.9	414.41016	6255.8398	25689.9	14051.41	9199.8398	16559.9	9351.4102	5706.8398	21917.9	20665.41	4267.8398	20294.9	6559.4102	7371.8398	24230.9	13889.41	1173.8398	23764.9	9532.4102	5680.8398	19626.9	20071.41	4804.8398	26582.9	14711.41	1208.8398	19035.9	3574.1699	20764.336	18965.891	9987.1699	3863.335	32784.891	10968.17	1499.335	7916.8896	2326.1499	17784.66	23057.906	3841.1499	4224.6602	19002.906
-1938.6953	43691.492	22232.672	-1354.6953	23543.49	13894.672	-6408.6953	12366.49	15839.672	-1857.6953	1632.4902	27477.672	17466.715	18061.08	18256.266	-11348.285	7461.0801	14254.266	5505.7598	12463.494	16531.635	12687.76	541.49414	18647.635	16405.76	2772.4941	18156.635	4343.7598	-3638.5059	21109.635	-14821.535	34973.391	25484.805	9319.4648	17124.391	38808.805	-17252.535	13288.391	15253.805	33951.465	16870.391	53056.805	-9042.5352	10142.391	31239.805	17534.465	18002.391	63970.805	1746.4297	1441.5098	22790.27	12038.43	1181.5098	23953.27	1737.4297	-428.49023	24001.27	-8898.9688	-7139.4805	5329.5938	-12648.969	-8226.4805	4881.5938	453.03125	-4096.4805	46102.594	14848.815	32733.016	33867.008	5307.8154	12694.015	20022.01	3664.8154	9410.0146	42327.008	33689.816	11787.015	32666.01	24911.816	8496.0146	56969.008	22917.816	6701.0146	26691.01	2779.5449	11560.186	28244.801	29217.545	12156.186	71736.797	-5903.6299	17436.914	11860.922	5448.0801	10643.84	11665.619	-5543.6699	57462.82	65929.656	-4810.6699	22572.82	78828.656	10055.33	26281.82	29985.656	28162.324	43835.977	65116.379	7796.3242	18622.975	45374.379	-5832.8047	16531.17	-3778.5859	31186.711	32838.75	23153.574	-5278.2891	22133.75	20851.574	17815.711	8091.75	19064.574	22468.711	14459.75	24412.574	13827.711	2579.75	26661.574	8498.7109	-1500.25	17711.574	5256.4849	13531.835	35068.781	15523.484	8150.835	23263.779	11213.484	4779.835	28251.779	11217.105	17437.225	16258.699	4346.1055	21941.225	23652.699	3518.1055	10179.225	25477.699	27230.105	14494.225	41606.699	25105.105	7247.2246	25375.699	6452.1055	3083.2246	14142.699	20078.762	58880.57	36400.977	18102.762	46966.57	10205.977	11504.762	75906.57	17077.977	9595.7617	49821.57	32690.977	6644.7617	32348.57	12246.977	990.76172	19994.57	17708.977	21392.762	19253.57	21381.977	23165.762	20633.57	15613.977	-1135.2383	8837.5703	8509.9766	-648.87109	21671.922	14527.344	12692.129	11532.922	11928.344	14804.129	6560.9219	52674.344	-7041.2031	31337.234	35086.84	-5492.2031	40996.234	34040.84	-10781.203	35805.234	26424.84	-1780.0703	73414.188	41335.426	-13946.07	28376.186	11187.426	17551.93	45253.188	57014.426	-6303.0703	43139.188	19240.426	-14865.07	13377.186	15833.426	4731.4258	38757.883	3091.3125	9693.4258	56673.883	17637.312	8241.4258	20117.885	14180.312	23776.426	13340.885	3726.3125	11504.735	32502.469	17778.83	22764.734	25174.469	33089.828	9853.7354	22069.469	57609.828	20894.734	18876.469	41817.828	33651.734	35328.469	73034.828	46330.734	16223.47	63233.828	41329.734	12872.47	65569.828	35119.734	14752.47	77284.828	15224.735	11260.47	18424.83	9668.7354	7719.4697	42613.828	19961.734	9549.4697	8687.8301	2227.2305	25471.596	8827.1172	8390.5195	13795.515	29113.27	-2658.4805	14862.515	22750.27	-4533.4805	-2262.4854	11074.27	-3169.4805	-41.485352	25850.27	-3621.2949	14451.985	14868.83	7312.7051	9570.9854	21710.83	7690.7051	8017.9854	21074.83	-5715.4395	26995.365	9708.8906	2932.5605	24103.365	20085.891	-3029.0254	26782.725	16091.055	-199.02539	29485.725	26271.055	-5162.0254	17846.725	18538.055	-7307.0254	17288.725	14892.055	16435.539	14668.37	14771.59	9862.54	1420.3701	21945.59	4482.4902	29827.824	35123.383	14017.49	21919.824	37038.383	20466.49	1426.8242	34830.383	21644.49	4055.8242	15551.381	31337.49	6992.8242	40313.383	14351.26	32763.691	21844.506	15317.26	17834.691	15475.506	4226.2598	8005.6904	13346.506	703.25977	5923.6904	21809.506	14692.26	16307.69	27529.506	311.25977	3856.6904	8032.5059	14568.58	49754.91	29167.26	25571.58	48386.91	35374.258	19445.58	57283.91	42418.258	7630.5801	30167.91	30929.26	15644.58	18728.91	33984.258	22082.58	10648.91	28648.26	26749.58	13590.91	16213.26	13540.58	8449.9102	13644.26	27982.58	15295.91	32452.26	20729.58	19309.91	39567.258	7930.4404	34023.891	20637.619	16746.441	32877.891	28969.619	40699.441	23126.891	19734.619	2980.4404	15865.89	17448.619	7552.4404	14985.89	28549.619	28836.441	13028.89	23638.619	-1046.5596	11084.89	15916.619	12106.44	14481.89	21217.619	16042.44	4552.8896	15613.619	39664.441	10826.89	33878.617	21088.441	7325.8896	14467.619	8036.4404	4623.8896	24940.619	2548.8154	29771.885	29974.055	568.81543	18118.885	22211.055	3054.1904	33415.781	18342.566	-2635.8096	17291.781	24376.566	16643.191	9984.7803	24941.566	16025.19	8915.7803	22517.566	3561.1904	5796.7803	29366.566	6358.1904	1712.7803	20102.566	4363.2402	1463.0195	13988.211	31408.391	11679.065	18690.785	9799.3906	14952.065	23180.785	7425.3906	411.06543	14368.785	2331.3906	-2648.9346	10810.785	-318.80469	24835.379	23849.855	15959.195	16143.38	23987.855	32714.195	17773.379	36544.855	10550.195	13720.38	18271.855	13768.195	9044.3799	27133.855	8292.1953	6254.3799	28779.855	257.19531	3662.3799	17464.855	16165.315	16600.711	26508.836	20470.316	20788.711	25048.836	7494.3154	21093.711	28877.836	34956.316	15913.71	19154.836	23005.316	3102.71	33851.836	15425.315	2239.71	20749.836	13196.315	4276.71	24736.836	14632.315	6241.71	26626.836	10196.315	-3129.29	25168.836	10061.315	621.70996	21489.836	14939.315	1937.71	35396.836	-1020.3301	22824.99	26125.891	6340.6699	29997.99	26504.891	10815.67	8690.9902	30071.891	27616.67	8570.9902	22996.891	26801.67	10355.99	54952.891	2109.6699	2146.9902	19415.891	21934.67	5654.9902	23271.891	17870.67	3451.9902	32533.891	6679.25	18149.926	13736.055	19075.25	27511.926	19546.055	52039.25	16351.926	53455.055	10799.25	18460.926	24150.055	10766.25	-3715.0742	13460.055	12932.25	-5806.0742	18508.055	17865.25	-3879.0742	14451.055	5150.25	-4456.0742	11373.055	12704.25	-8394.0742	15447.055	18167.25	5284.9258	25610.055	6484.25	-3954.0742	14304.055	28645.469	8699.5146	30816.781	2132.4697	12391.515	24550.781	1838.4697	13602.515	22764.781	8966.4697	23075.516	22094.781	19205.469	20903.516	22038.781	28594.469	17928.516	44312.781	15340.47	4389.5146	29978.781	31881.469	8270.5146	21669.781	1452.4697	2585.5146	25069.781	19010.469	4684.5146	22215.781	8981.4697	4670.5146	17332.781	5720.2148	30929.17	63222.164	-2852.7852	24528.17	21595.164	-5867.7852	21768.17	18813.164	35473.215	9744.1699	29797.164	18024.215	16499.17	43510.164	12733.215	11206.17	23084.164	16060.215	11505.17	26238.164	5891.2148	5918.1699	29921.164	17481.215	9085.1699	10822.164	3666.2148	4720.1699	16967.164	13999.215	4840.1699	39440.164	3426.2148	5114.1699	42396.164	4470.2148	5022.1699	24177.164	3354.2148	3415.1699	17813.164	-854.66992	19507.15	14365.58	-3474.6699	26035.15	18117.58	4724.3301	5588.1499	6184.5801	1140.3301	2864.1499	14882.58	4056.3301	2346.1499	8783.5801	5555.3301	4717.1499	14820.58	4433.5703	20024.596	24918.455	15462.57	1439.5957	27133.455	27685.57	6834.5957	22974.455	17442.57	7911.5957	25252.455	21903.57	984.5957	19978.455	13083.57	-5391.4043	24655.455	7072.5703	-1579.4043	42508.453	8992.5703	1457.5957	25377.455	12645.57	660.5957	20331.455	17039.57	2655.5957	25020.455	17627.859	57731.309	21676.551	3056.8594	24719.309	22014.551	15812.859	9151.3096	30114.551	7376.8594	7450.3096	18867.551	17225.859	12127.31	21052.551	23911.859	11097.31	17146.551	6270.8594	319.30957	7463.5508	4694.6299	32212.164	12692.445	-3295.3701	22349.164	20912.445	-1526.3701	22967.164	20580.445	5189.6299	32543.164	17403.445	10273.63	15724.165	23582.445	8405.6299	20409.164	43753.445	19510.629	9506.165	14936.445	38268.629	15061.165	33355.445	15151.63	7542.165	23118.445	30977.629	22348.164	24898.445	9607.6299	9011.165	21561.445	11146.63	4925.165	17430.445	4483.6299	5361.165	20389.445	5940.6299	6238.165	13684.445	1622.9355	31463.891	17082.551	3196.9355	24125.891	15458.551	11547.936	22150.891	17771.551	15750.936	7545.8896	25519.551	8970.9355	2528.8896	16420.551	6044.9355	4190.8896	17902.551	-863.06445	2155.8896	19287.551	-2405.0996	22873.605	25534.525	6449.9004	24761.605	21503.525	4590.9004	23312.605	23675.525	17244.9	8503.6055	28130.525	13362.9	9069.6055	28151.525	-7327.0996	7310.6055	20117.525	16990.9	14156.605	17425.525	5350.9004	5293.6055	16256.525	881.90039	597.60547	19412.525	9893.9004	3236.6055	32069.525	-564.09961	4021.6055	17530.525	-553.09961	14.605469	20153.525	9233.75	3953.4453	29849.596	23133.75	8567.4453	16055.596	13084.75	2919.4453	20158.596	21243.75	9710.4453	19770.596	8162.75	1346.4453	16026.596	17813.734	45126.965	12735.91	5351.7354	22661.965	15039.91	16755.734	30456.965	23231.91	3973.7354	19029.965	11817.91	8426.7354	20670.965	11335.91	4765.7354	19277.965	10911.91	11669.735	15005.965	5526.9102	13177.735	9177.9648	19177.91	10562.735	11407.965	9404.9102	21413.734	12873.965	17199.91	16379.735	8977.9648	11910.91	9784.7354	6153.9648	12245.91	-2980.2646	5785.9648	7696.9102	13190.735	7640.9648	9798.9102	5783.7354	2791.9648	18187.91	8389.7354	2723.9648	19391.91	22512.734	10144.965	12392.91	19617.734	10422.965	10310.91	-8341.0254	26885.785	12634.615	-2283.0254	26054.785	8285.6152	-9035.0254	15139.785	3037.6152	6168.9746	5599.7852	11232.615	2489.9746	7350.7852	11491.615	6416.9746	7180.7852	2798.6152	-3108.2949	18005.715	15326.686	1220.7051	30480.715	11702.686	12871.705	30979.715	21847.686	13069.705	17976.715	22774.686	734.70508	31171.715	24898.686	9958.7051	19383.715	7847.6855	476.70508	15791.715	13693.686	21637.705	11427.715	21297.686	16505.705	13835.715	33260.688	8087.7051	11441.715	18700.686	16726.705	14745.715	14211.686	8721.7051	9782.7148	17393.686	9013.7051	14250.715	20041.686	4666.7051	5638.7148	14009.686	8497.4102	8795.8799	2132.9648	7921.4102	6162.8799	2176.9648	21334.41	11696.88	7729.9648	7968.4102	8880.8799	8751.9648	17388.41	2078.8799	6537.9648	10329.41	7272.8799	4905.9648	13814.41	3773.8799	6469.9648	-883.58984	7843.8799	-18378.035	7193.8652	18893.215	18932.625	24838.865	13315.215	26506.625	7507.8652	13006.215	17682.625	5251.8652	12447.215	25166.625	19960.865	12200.215	19340.625	12645.865	11601.215	17038.625	11395.865	6409.2148	20060.625	15709.865	6548.2148	27496.625	9576.8652	4521.2148	14314.625	9045.8652	5267.2148	15528.625	3927.8652	1255.2148	10295.625	-1491.1348	479.21484	15389.625	5517.8652	1874.2148	18312.625	-8683.7891	20453.586	11749.965	-3820.7891	20447.586	24761.965	12576.211	14024.585	18316.965	8729.3447	51081.398	25138.65	-27973.766	32981.82	44668.371	1999.0947	33554.234	19119.555	9217.9404	5645.2695	11184.145	17117.941	6147.2695	18703.145	8761.9404	-474.73047	15891.145	1114.9951	12448.425	12413.905	10776.995	3980.4248	22593.906	7730.23	2533.6348	19017.475	5812.1299	59382.078	22235.035	8976.1299	16210.08	21625.035	21276.129	12489.08	25320.035	23388.129	7418.0801	28089.035	4018.6104	10479.085	14773.4	-1307.3896	8438.085	24942.4	13144.61	7992.085	13160.4	11787.61	802.08496	22220.4	17735.609	3399.085	12184.4	6124.6104	7561.085	16399.4	17479.609	142.08496	17675.4	14647.61	1652.085	22129.4	16593.609	5736.085	21027.4	7309.6104	-892.91504	16422.4	2893.115	21381.955	17714.199	11270.115	5897.9551	26558.199	5300.1152	2143.9551	8605.2002	5536.4648	16450.51	17819.086	4697.4648	5435.5098	27307.086
2202.0352	43240.516	31129.531	-786.96484	29816.516	16093.531	-1640.9648	5083.5156	18765.531	3406.0352	-6710.4844	25546.531	31356.045	14641.859	20015.051	1075.0449	3305.8594	26611.051	3155.4102	21397.094	15871.904	6627.4102	7479.0947	16296.904	16495.41	6341.0947	16823.904	3817.4102	7617.0947	14273.904	-11739.5	36820.074	24447.555	9350.5	15179.075	34213.555	-15371.5	17007.074	10815.555	32365.5	25827.074	55318.555	-11181.5	18930.074	38739.555	35089.5	19852.074	58668.555	3878.3945	-6347.1309	7309.7305	10704.395	3560.8691	6642.7305	4782.3945	-8280.1309	6351.7305	-9082.7305	-6516.3945	12955.023	-11889.73	-7068.3945	9860.0234	-4849.7305	-6195.3945	44357.023	12700.535	28942.205	28820.246	2248.5352	25267.205	13920.246	1472.5352	11814.205	33421.246	16597.535	19451.205	21497.246	22344.535	16015.205	54566.246	19570.535	9009.2051	20318.246	2170.2202	15991.58	28508.311	22397.221	8801.5801	71652.312	-1454.145	10888.545	28226.965	3312.4248	5828.835	16657.355	-10535.695	43811.742	72377.859	-10000.695	18863.744	69540.859	3537.3047	19324.744	40283.863	48921.938	33452.23	57421.105	9445.9395	21090.23	42369.105	-14310.621	12708.105	-12090.914	19671.02	40718.023	15961.109	-16111.98	24317.025	7147.1094	4775.0195	12043.025	17584.109	14031.02	13265.025	8981.1094	-590.98047	7335.0254	25785.109	476.01953	548.02539	13171.109	3364.8401	12381.1	31857.529	15247.84	5154.1001	27181.529	13105.84	3398.1001	30799.529	7297.375	12697.654	26377.602	1870.375	24697.654	26440.602	4298.375	14571.654	26325.602	24710.375	16136.654	48687.602	24821.375	8237.6543	31170.602	7101.375	5246.6548	18872.602	11187.797	65574.008	34916.809	8758.7969	43119.008	22067.809	3192.7969	73767.008	18575.809	-2331.2031	54089.008	31366.809	1069.7969	40574.008	15640.809	-6284.2031	30647.01	13634.809	13182.797	27623.01	18542.809	15934.797	33144.008	17990.809	-10061.203	20177.01	6035.8086	-7321.5547	14588.621	14916.195	9769.4453	-3806.3789	23339.195	-5979.5547	10392.621	73147.195	12364.994	32672.699	25938.539	17716.994	39106.699	27637.539	9685.9941	42776.699	23488.539	14862.32	36680.953	48499.059	-11872.68	24572.955	23976.059	25479.32	46522.953	63475.059	8292.3203	28276.955	31668.059	-14928.68	12991.955	44806.059	11465.555	35694.117	5964.1016	12462.555	59218.117	10600.102	13993.555	21676.115	13937.102	19951.555	8825.1152	8163.1016	12255.395	34245.547	23838.885	26362.395	21791.545	28049.885	10708.395	24052.545	56787.883	21515.395	18442.545	41957.883	40001.395	20578.545	73504.883	38097.395	12090.545	68662.883	38598.395	14111.545	72216.883	36116.395	16081.545	80368.883	15041.395	9215.5449	18857.885	10388.395	7195.5449	37075.883	21050.395	7983.5449	13486.885	2996.3008	40370.566	21376.117	11628.775	20297.539	27538.926	5806.7749	17330.539	24346.926	936.7749	2954.54	8172.9258	5873.7749	5749.54	19539.926	-3169.75	20091.34	18519.586	9177.25	9468.3398	15173.586	13919.25	11839.34	21543.586	-4267.5801	46060.629	-538.14453	9465.4199	14456.63	16379.855	4568.3447	63516.461	19604.234	9166.3447	30531.461	28000.234	2709.3447	17692.461	20542.234	884.34473	14443.46	20109.234	6604.2246	17410.949	18994.615	1680.2246	318.9502	28274.615	7907.1602	29340.965	38307.34	16204.16	27991.965	35240.34	94427.156	9920.9648	36266.34	26797.16	1760.9648	19357.34	31346.16	8995.9648	32677.34	11603.125	22738.699	28206.125	9729.125	13737.699	22295.125	6961.125	2552.6992	28388.125	3065.125	-148.30078	30913.125	18227.125	7952.6992	29617.125	603.125	-3610.3008	20766.125	15327.24	41533.926	27992.41	25157.24	50221.926	34939.41	13799.24	54965.926	46053.41	10131.24	32575.926	27205.41	21596.24	16157.925	32760.41	14881.24	23175.926	35092.41	29117.24	12247.925	21654.41	3460.2402	22358.926	23179.41	31066.24	11070.925	41009.41	28537.24	9677.9248	40650.41	1006.2344	33481.406	24458.121	7598.2344	28894.406	35575.121	29079.234	26249.406	29757.121	-2446.7656	20203.406	26085.121	766.23438	14593.405	31146.121	26379.234	18702.406	25520.121	-8230.7656	11969.405	21193.121	2855.2344	17580.406	25301.121	12748.234	9954.4053	21607.121	33529.234	11940.405	33441.121	10543.234	13182.405	16889.121	-109.76562	8510.4053	26462.121	6059.6396	36078.734	28617.91	5556.6396	22648.734	20584.91	1703.2949	25489.754	15973.26	-6443.7051	16743.754	14506.26	17581.295	11159.755	20920.26	9361.2949	7065.7549	19525.26	861.29492	4998.7549	17563.26	731.29492	3325.7549	17122.26	3320.9141	5257.7246	17460.164	31447.121	9738.585	16707.324	11113.12	11843.585	12408.324	7752.1201	1205.585	12109.324	3749.1201	2704.585	6894.3242	6707.2051	20745.625	25393.965	23601.205	12182.625	15098.965	40476.203	11496.625	28243.965	14614.205	12595.625	16407.965	25146.205	7679.625	21282.965	12315.205	4285.625	22607.965	8562.2051	799.625	12505.965	12368.34	23379.02	23807.955	12523.34	29154.02	23665.955	1783.3398	29523.02	21744.955	33844.34	10504.02	13857.955	18739.34	8965.0195	20459.955	8640.3398	11989.02	19379.955	10876.34	10772.02	15942.955	8878.3398	11092.02	18674.955	4290.3398	3700.0195	17574.955	3876.3398	4141.0195	17222.955	11761.34	8909.0195	22506.955	-3950.6699	16390.01	22018.545	6907.3301	22951.01	34254.547	7227.3301	1972.0098	23793.545	32592.33	5104.0098	17553.545	22905.33	4598.0098	53252.547	2146.3301	-2206.9902	19799.545	20919.33	-2082.9902	21643.545	12258.33	595.00977	26869.545	4650.71	21755.971	17216.945	9604.71	13305.971	20394.945	50464.711	23134.971	43735.945	6391.71	18927.971	26046.945	-1700.29	12168.971	16309.945	10421.71	702.9707	19339.945	19352.711	784.9707	15542.945	3950.71	-1326.0293	19502.945	8498.71	4443.9707	11297.945	23618.711	4400.9707	25377.945	10335.71	249.9707	18172.945	24274.955	13690.15	30905.756	7159.9551	16276.15	23853.756	3297.9551	16930.15	18918.756	3259.9551	30198.15	16968.756	22397.955	19188.15	18562.756	25213.955	12051.15	34841.758	16220.955	13092.15	21887.756	32667.955	11952.15	16239.756	-2383.0449	8876.1504	20958.756	21207.955	5097.1499	20147.756	9436.9551	4899.1499	16072.756	5372.7207	31072.141	53761.93	-3642.2793	25751.141	21900.93	-8070.2793	23185.141	18958.93	29038.721	14013.14	29186.93	14469.721	20361.141	38826.93	8506.7207	8145.1396	21587.93	18119.721	8793.1396	26715.93	527.7207	6590.1396	21677.93	15400.721	6125.1396	9558.9297	3470.7207	4696.1396	23652.93	8858.7207	4673.1396	32914.93	2164.7207	5539.1396	44195.93	1335.7207	7333.1396	18455.93	4059.7207	6764.1396	14270.93	1414.0151	13430.27	15492.335	-472.98486	21206.27	17993.336	5732.0151	3500.2695	7194.335	4475.0151	-67.730469	12629.335	6920.0151	-490.73047	5446.335	9072.0156	945.26953	20478.336	2209.1504	26696.195	15878.895	228.15039	22434.195	19377.895	25706.15	6142.1953	13003.895	17629.15	12587.195	15278.895	19651.15	4135.1953	13524.895	13095.15	390.19531	19000.895	7433.1504	-1024.8047	22511.895	9622.1504	1044.1953	13025.895	17560.15	4861.1953	15007.895	16596.15	5745.1953	12821.895	14787.33	51088.141	25247.016	7949.3301	17552.141	24191.016	16529.33	4749.1396	27256.016	9224.3301	3797.1396	20400.016	16910.33	9257.1396	17711.016	26273.33	3012.1396	17972.016	6831.3301	-2911.8604	6509.0156	10867.025	26865.115	8215.9199	3117.0254	22286.115	18672.92	4194.0254	16060.115	14687.92	11198.025	24511.115	10885.92	19160.025	5776.1152	22475.92	19493.025	10978.115	26852.92	26366.025	4402.1152	11658.92	43265.023	10552.115	29374.92	26265.025	6639.1152	18295.92	33753.023	16951.115	19449.92	13776.025	5043.1152	14225.92	15491.025	3624.1152	13438.92	8726.0254	3434.1152	15178.92	10700.025	3417.1152	5262.9199	4202.9697	26451.559	20404.244	14804.97	7475.5596	18513.244	14443.97	12194.56	14201.244	15607.97	3843.5596	18717.244	12405.97	3299.5596	17523.244	4461.9697	1796.5596	13541.244	1287.9697	-4829.4404	15250.244	-357.00977	22757.385	28688.98	5815.9902	20478.385	23880.98	5829.9902	20111.385	26691.98	12337.99	6873.3848	14221.98	10922.99	6279.3848	23094.98	-3371.0098	3520.3848	15557.98	10869.99	4895.3848	17193.98	5358.9902	3743.3848	16707.98	-759.00977	-2494.6152	21537.98	16788.99	6345.3848	32933.98	823.99023	-643.61523	17020.98	2440.9902	-1199.6152	24458.98	3246.1348	4332.7598	27940.309	11308.135	5030.7598	19204.309	4060.1348	5028.7598	20577.309	15978.135	6232.7598	16387.309	178.13477	4676.7598	16949.309	11847.505	47596.605	21131.096	943.50488	22726.605	19709.096	8588.5049	26727.605	27812.096	4205.5049	20162.605	16037.096	3311.5049	22604.605	20638.096	930.50488	20967.605	15253.096	14714.505	9358.6055	14323.096	10902.505	8112.6055	19046.096	9240.5049	14345.605	16873.096	18672.504	10831.605	13113.096	13457.505	4164.6055	15856.096	9577.5049	6515.6055	18325.096	-5573.4951	5404.6055	11261.096	14147.505	4602.6055	16891.096	712.50488	3220.6055	19496.096	4312.5049	863.60547	12648.096	21536.504	6918.6055	16874.096	17163.504	10198.605	11218.096	-335.67969	21474.469	23762.039	4790.3203	17749.469	14318.039	3786.3203	-2770.5303	12548.039	13671.32	1984.4697	16576.039	5041.3203	6323.4697	17905.039	10546.32	8417.4697	12123.039	-3293.5752	21248.324	19717.605	1513.4248	26075.324	12594.605	12235.425	27388.324	23500.605	15091.425	12500.325	19650.605	-268.5752	20663.324	25931.605	10775.425	11359.325	3760.6055	-1492.5752	9098.3252	16480.605	18766.426	3933.3252	19865.605	15197.425	6324.3252	31412.605	8688.4248	2733.3252	17449.605	19102.426	8672.3252	11133.605	9897.4248	-1161.6748	22030.605	11313.425	7984.3252	18883.605	839.4248	-1681.6748	8768.6055	7587.2949	-7329.2949	20675.609	10230.295	-3546.2949	12870.609	18080.295	-205.29492	17276.609	7701.2949	-1572.2949	15041.609	11758.295	-387.29492	22012.609	9717.2949	-4226.2949	13085.609	6987.2949	-9932.2949	16986.609	-44.705078	492.70508	-9186.3906	22970.605	5786.2451	24910.41	32120.605	11297.245	27786.41	16730.605	12251.245	25635.41	10282.605	4595.2451	24224.41	27999.605	9484.2451	21918.41	20103.605	5972.2451	15819.41	22055.605	5597.2451	23857.41	24812.605	7440.2451	30448.41	13410.605	3438.2451	16573.41	17233.605	3336.2451	19213.41	11980.605	1695.2451	17034.41	8197.6055	-1316.7549	15984.41	11844.605	-1583.7549	19823.41	-1220.2646	12117.58	15402.815	960.73535	20029.58	25747.816	14819.735	16339.58	17577.816	13641.67	40018.715	27470.475	-6531.1289	46102.867	51726.82	-2963.6406	46920.629	27668.035	7345.6699	7022.3203	15446.205	15500.67	6238.3203	18760.205	8281.6699	3284.3203	17414.205	-5279.1797	11644.766	4698.1094	4577.8203	4196.7651	13848.109	10730.255	4681.8052	11006.49	7960.9551	52942.445	23094.094	10903.955	13635.445	19267.094	21597.955	8408.4453	21878.094	22815.955	7416.4453	34145.094	7888.1797	6389.0752	20776.555	3099.1797	5815.0752	33101.555	17703.18	6766.0752	19201.555	14349.18	2274.0752	23072.555	25970.18	1135.0752	19640.555	6103.1797	5921.0752	25937.555	17640.18	-1145.9248	18789.555	12181.18	-769.9248	25660.555	18683.18	2051.0752	25776.555	14977.18	-3161.9248	20448.555	1338.1499	10844.455	23182.02	8069.1499	2942.4551	30481.02	11397.15	-257.54492	8232.0195	6387.6548	9551.7002	15181.975	3523.6548	3454.7002	12375.975
733.51953	42695.469	36840.73	-4006.4805	31779.471	19288.73	-2679.4805	3462.4707	24881.73	1888.5195	-5080.5293	32249.73	22644.156	22357.369	24955.273	-14210.844	7755.3691	27570.273	7053.8701	18704.254	15780.605	11424.87	11986.255	27261.605	14039.87	8947.2549	21075.605	6182.8701	2928.2549	23373.605	-5533.2891	24107.93	25720.516	12515.711	1808.9297	28738.516	-9659.2891	-768.07031	4741.5156	17016.711	6749.9297	48948.516	2261.7109	6440.9297	28803.516	29852.711	1484.9297	52392.516	9192.1191	-4290.3398	35872.316	10693.119	-2176.3398	20809.316	1112.1191	-4889.3398	21220.316	2834.8242	3983.3906	9788.3867	-3036.1758	-1466.6094	8538.3867	6076.8242	2229.3906	48447.387	12406.145	28764.934	27358.881	408.14453	35615.934	12135.881	-350.85547	12740.935	23471.881	16449.145	15086.935	24989.881	19471.145	15434.935	65653.883	20220.145	7178.9346	23151.881	133.8252	13094.27	25570.805	22445.824	12029.27	64041.805	-4525.1504	16889.08	20665.795	-147.96484	5549.1396	19558.061	-14994.395	73357.547	64088.023	-7397.3945	30747.551	58845.023	7335.6055	31473.551	22420.023	35204.84	33804.422	58063.094	7513.8398	15055.42	39288.094	-21942.199	9626.4258	6946.5938	26416.535	29067.18	18467.16	-10731.465	15719.18	12752.16	358.53516	27533.18	23758.16	13819.535	3421.1797	18925.16	15096.535	-4063.8203	18704.16	6773.5352	-4879.8203	18967.16	4015.78	11375.225	34902.258	15024.78	7934.2251	24580.26	11068.78	4050.2251	28463.26	9791.8252	17648.85	11372.32	3813.8252	21175.85	6254.3203	6261.8252	12439.85	15880.32	23197.824	13137.85	38497.32	25674.824	8674.8496	22564.32	8003.8252	5260.8501	4638.3203	11692.469	54796.227	41964.621	8413.4688	26046.225	32243.621	2049.4688	64496.227	22618.621	2475.4688	45180.227	26857.621	4822.4688	36547.227	27115.621	-6263.5312	18982.225	20160.621	21732.469	21166.225	26270.621	16412.469	24175.225	9963.6211	-2664.5312	11793.225	20484.621	-10476.387	26691.797	6851.5469	2973.6133	12886.797	13141.547	-7744.3867	44228.797	48169.547	1700.0938	28027.645	35039.414	4175.0938	36402.645	37541.414	-5641.9062	37520.645	36324.414	18769.363	-884.66016	41084.77	-7217.6367	5263.3398	21526.77	21622.363	24890.34	73249.766	4605.3633	11736.34	37005.77	-11336.637	-4243.6602	47337.77	7535.2031	45065.188	15692.648	9466.2031	63892.188	28338.648	10185.203	23839.186	18798.648	15213.203	20364.186	12558.648	5088.3047	34395.43	16646.57	24383.305	26938.43	30223.57	5798.3047	29320.43	53645.57	19597.305	18910.43	43190.57	35003.305	20852.43	67189.57	35823.305	15994.43	73133.57	34888.305	12643.43	56078.57	30924.305	16879.43	71516.57	12767.305	12238.43	16820.57	203.30469	12789.43	36694.57	12457.305	11686.43	9118.5703	9560.5156	30446.891	21995.102	11818.425	17302.555	30918.289	475.4248	19017.555	25409.289	-5597.5752	1813.5547	15356.289	6746.4248	3206.5547	19112.289	1149.9248	17957.395	18709.699	11600.925	8727.3945	27196.699	26523.926	17156.395	31924.699	-894.07031	24660.539	1438.2695	21608.93	6867.54	19591.27	616.1543	49168.949	14488.715	6318.1543	35797.949	25846.715	3277.1543	19448.949	14445.715	913.1543	10056.95	17497.715	12215.17	16412.344	21897.596	9093.1699	1424.3447	24088.596	3508.2109	39085.504	30565.15	15889.211	28068.504	28569.15	35284.211	8764.5049	24747.15	22251.211	5479.5049	26133.15	30094.211	14169.505	37511.148	111.19922	27818.365	20265.85	9288.1992	14846.365	19306.85	111.19922	11057.365	18399.85	8406.1992	3972.3652	21345.85	8856.1992	15590.365	27178.85	-6363.8008	5523.3652	11514.85	9823.8799	42794.008	17307.506	22447.879	51584.008	17947.506	6900.8799	52232.008	41150.508	7305.8799	26993.01	26174.506	16962.879	20317.01	32113.506	12914.88	20064.01	29377.506	23520.879	8301.0098	17319.506	12655.88	6668.0098	15908.506	24227.879	17365.01	27502.506	26118.879	8001.0098	33088.508	6783.7695	32805.727	27131.99	9970.7695	32056.725	23828.99	37094.77	25234.725	20834.99	-2624.2305	20011.725	23487.99	3983.7695	15715.725	22604.99	26115.77	12087.725	20779.99	-2437.2305	14080.725	16836.99	7177.7695	17093.725	21788.99	10976.77	16006.725	18849.99	22355.77	13212.725	30739.99	13565.77	13955.725	17505.99	4401.7695	7371.7251	25462.99	1354.5449	39094.879	27637.234	1459.5449	22069.879	24772.234	3017.0449	26809.039	24264.305	-2098.9551	11654.039	20327.305	19255.045	6562.0391	17849.305	12810.045	1596.0391	16062.305	6064.0449	1651.0391	13957.305	5430.0449	-2480.9609	13672.305	-2763.2246	-1016.9502	8186.2949	11150.84	-7736.5195	21578.955	20094.84	-4353.5195	19027.955	14853.84	-12341.52	15418.955	6662.8398	-10908.52	8346.9551	10335.075	22964.445	11340.734	16971.074	12091.445	5787.7344	30683.074	11099.445	19619.734	13643.075	12785.445	3132.7344	23703.074	6097.4453	18176.734	16624.074	2962.4453	20024.734	2187.0752	-574.55469	5557.7344	5830.9844	25525.59	19648.35	7389.9844	31311.59	17783.35	2234.9844	26026.59	23120.35	30215.984	10810.59	12977.35	15590.984	3819.5898	28081.35	-678.01562	12997.59	19671.35	9211.9844	9159.5898	17800.35	9939.9844	6369.5898	16126.35	492.98438	-445.41016	14588.35	2064.9844	1306.5898	16645.35	9652.9844	3343.5898	24280.35	-4803.9297	24994.57	24699.971	2989.0703	30707.57	9806.9707	4927.0703	13314.57	24132.971	26648.07	18323.57	24721.971	24845.07	14885.57	58181.969	11221.07	15415.57	22388.971	14882.07	11817.57	25914.971	11857.07	11188.57	33829.969	2653.7695	20467.715	23079.199	7376.7695	12221.715	24253.199	43551.77	17368.715	49891.199	3285.7695	21369.715	27113.199	-4008.2305	8181.7148	18294.199	-3765.2305	9697.7148	20505.199	11100.77	1316.7148	19653.199	-449.23047	-1707.2852	21399.199	6873.7695	-1568.2852	17307.199	15751.77	2022.7148	29247.199	1232.7695	-655.28516	24462.199	19963.43	11773.685	28983.234	2905.4297	11758.685	24710.234	-1419.5703	13091.685	21539.234	3616.4297	21888.684	17102.234	25842.43	13763.685	21761.234	19368.43	13621.685	38113.234	12610.43	4938.6846	24578.234	7303.4297	16525.684	17131.234	-5319.5703	11730.685	16082.234	16503.43	4886.6846	21991.234	6661.4297	2380.6846	17542.234	8057.9941	29979.516	67549.82	-1599.0059	24055.516	31284.82	-4020.0059	20473.516	25560.82	24175.994	9312.5146	32299.82	17840.994	18570.516	46688.82	21284.994	8555.5146	26754.82	13432.994	12360.515	29704.82	1883.9941	6950.5146	33804.82	14628.994	7996.5146	18811.82	2920.9941	6298.5146	27472.82	14979.994	6397.5146	51300.82	5263.9941	6739.5146	54704.82	5038.9941	8996.5146	28677.82	5373.9941	7405.5146	17533.82	2393.9902	15884.43	18348.375	1127.9902	22950.43	16524.375	7091.9902	5742.4302	10744.375	4393.9902	3881.4302	18110.375	7471.9902	-161.56982	9477.375	8685.9902	3325.4302	18184.375	6200.7695	19929.199	16364.57	3840.7695	22837.199	19495.57	29515.77	10002.2	16629.57	21103.77	7744.2002	18778.57	24615.77	1623.2002	14682.57	15584.77	1581.2002	15948.57	8036.7695	769.2002	25452.57	944.76953	11322.2	13853.57	18258.77	61.200195	13893.57	17522.77	5568.2002	13448.57	17568.574	59408.375	22766.58	5981.5752	17244.375	24452.58	15652.575	7003.375	30592.58	14658.575	3641.375	25839.58	22775.574	6404.375	23426.58	21835.574	4466.375	20121.58	10561.575	2579.375	14773.58	3206.2598	30181.455	10549.445	-4612.7402	25668.455	22526.445	160.25977	16700.455	22098.445	2428.2598	24703.455	14764.445	12406.26	6181.4551	21481.445	11857.26	7400.4551	32014.445	13714.26	7956.4551	19340.445	38893.258	12117.455	32890.445	19579.26	7868.4551	26222.445	33062.258	20121.455	24707.445	8328.2598	6238.4551	16454.445	6498.2598	4136.4551	17645.445	3873.2598	380.45508	26214.445	6211.2598	4146.4551	10640.445	4876.2598	33798.215	25817.301	16291.26	6231.2148	20971.301	20939.26	9107.2148	23546.301	17890.26	5718.2148	24500.301	14350.26	2238.2148	22454.301	7886.2598	804.21484	18671.301	4708.2598	184.21484	20191.301	4674.915	28165.455	20440.84	10369.915	23671.455	21494.84	8003.915	27009.455	20522.84	11283.915	10492.455	11171.84	20039.914	10133.455	25819.84	406.91504	9068.4551	10389.84	18282.914	9996.4551	16057.84	11387.915	7289.4551	14845.84	5318.915	3853.4551	17202.84	22874.914	11014.455	25398.84	7591.915	6676.4551	10719.84	1928.915	4093.4551	17622.84	9177.2949	5946.6504	28147.475	27253.295	4447.6504	15762.475	8777.2949	3620.6504	23842.475	24252.295	4975.6504	19251.475	1298.2949	2295.6504	17256.475	16937.805	43109.914	22239.865	7508.8047	28932.914	20007.865	15693.805	25757.914	27926.865	8736.8047	18459.914	15725.865	5119.8047	23679.914	19568.865	5340.8047	22369.914	14619.865	1866.8047	31749.914	16360.865	18311.805	7112.915	19741.865	14824.805	13280.915	24813.865	23864.805	10725.915	19555.865	16337.805	8430.915	21881.865	12843.805	7055.915	19277.865	-2742.1953	6718.915	14713.865	19981.805	7315.915	16742.865	4486.8047	2058.915	15412.865	9436.8047	5689.915	22349.865	27611.805	9342.915	18675.865	23501.805	10418.915	11477.865	-8299.8691	11900.91	21880.93	-2942.8691	18536.91	19066.93	-1700.8691	-2148.0898	19877.93	6590.1309	-1212.0898	20386.93	2605.1309	4497.9102	19170.93	1340.1309	4489.9102	13818.93	-5209.2197	21275.92	8942.8105	3876.7803	27581.92	5569.8105	9979.7803	24783.92	20268.811	13910.78	13932.92	13760.811	-1056.2197	25061.92	16019.811	7624.7803	17927.92	1119.8105	-459.21973	12716.92	13931.811	21420.781	1601.9199	25106.811	15154.78	5555.9199	24917.811	8606.7803	1723.9199	8775.8105	15602.78	7946.9199	5107.8105	8206.7803	2103.9199	14649.811	12024.78	5998.9199	11767.811	4076.7803	-1156.0801	5846.8105	10460.55	1367.6299	27758.67	13617.55	2947.6299	16822.67	19965.551	12203.63	23846.67	10891.55	7367.6299	26988.67	13461.55	9177.6299	34059.672	11165.55	6140.6299	20030.67	14556.55	2697.6299	22312.67	1486.5498	10022.63	1707.6699	9149.0801	8055.1699	19636.846	22479.08	7214.1699	23020.846	11680.08	7826.1699	16026.846	6155.0801	10945.17	18854.846	17387.08	8404.1699	19146.846	14103.08	9784.1699	13177.846	11703.08	5534.1699	19006.846	13958.08	9061.1699	22842.846	2688.0801	2062.1699	9608.8457	7637.0801	4924.1699	13880.846	616.08008	1050.1699	10767.846	-3565.9199	2027.1699	10982.846	2548.0801	146.16992	16772.846	-4564.7002	13909.865	13366.516	-3245.7002	17495.865	22331.516	14028.3	14842.865	16488.516	15462.18	47409.309	28826.27	1479.6992	47850.898	33724.18	-2574.0254	39261.004	32052.369	769.83008	7192.3896	7798.9258	12293.83	5164.3896	17425.926	2615.8301	451.38965	13159.926	-623.33984	6388.5703	11479.01	5798.6602	3374.5703	16459.01	8417.7949	5511.5	20526.195	33.990234	44091.586	26232.016	975.99023	9555.585	14891.016	7968.9902	3661.585	23438.016	17093.99	3629.585	30596.016	8843.3945	13162.455	25222.074	132.39453	13761.455	31209.074	15155.395	8366.4551	21241.074	8843.3945	5024.4551	26226.074	23758.395	6275.4551	19967.074	4962.3945	5097.4551	26097.074	15927.395	4825.4551	8953.0752	10090.395	5804.4551	28546.074	19254.395	5802.4551	24268.074	11915.395	3271.4551	21939.074	1791.25	8035.645	20551.656	10085.25	2531.645	25562.656	12118.25	1924.645	5131.6553	5569.895	11789.439	20251.355	4667.895	3127.4399	20959.355
1974.3457	41887.32	34812.258	152.3457	17527.32	15582.26	-6091.6543	10620.32	22265.26	-598.6543	-335.67969	34148.258	19557.92	22598.346	11227.148	-725.08008	5701.3457	9518.1484	1309.3359	19116.865	15140.715	8903.3359	4423.8652	11854.715	10891.336	7429.8652	10106.715	5290.3359	4974.8652	12236.715	-3.6445312	20918.971	24974.395	18734.355	484.9707	30560.395	-5382.6445	-5808.0293	13160.395	50326.355	10342.971	44368.395	4307.3555	1166.9707	40013.395	35525.355	4724.9707	62715.395	7380.4551	-5880.3945	31502.15	9780.4551	-3852.3945	17401.15	5543.4551	-7971.3945	30138.15	4469.1855	6266.3154	5497	1544.1855	3841.3154	6395	10395.186	11367.315	44104	10464.3	22365.484	31010.625	-1416.7002	36407.484	10969.625	197.2998	14145.485	25830.625	17865.301	9293.4854	12371.625	21298.301	10850.485	53798.625	15778.3	6768.4854	21122.625	719.61523	16196.436	29520.855	20462.615	14979.436	66240.859	-3027.52	13291.39	15435.309	4281.0249	6472.1602	22192.57	-13208.031	73887.383	72432.844	-8276.0312	30365.385	71004.844	7231.9688	36014.383	30509.844	26774.828	33517.352	47654.219	-1980.1719	17670.35	34020.219	-10387.113	23825.096	-2071.9688	21243.775	36260.133	10646.094	-7183.2246	27656.135	7990.0938	13286.775	20120.135	15512.094	21548.775	7808.1348	12881.094	10274.775	1028.1348	18056.094	2159.7754	1856.1348	10369.094	1877.6699	11805.55	28809.23	13829.67	5711.5498	24173.23	8557.6699	6017.5498	24590.23	6510.6553	16515.586	29710.66	5390.6553	23790.586	16272.66	1752.6553	8753.585	26000.66	25910.656	9735.585	44566.66	25509.656	2467.585	23530.66	6711.6553	-784.41504	9186.6602	16403.023	43477.477	58309.57	16994.023	3953.4766	37295.57	5690.0234	60751.477	39337.57	6170.0234	33915.477	34699.57	-1127.9766	27243.477	26058.57	-3506.9766	14469.477	36428.57	18808.023	9401.4766	38350.57	15269.023	18848.477	30660.57	-5473.9766	4470.4766	28532.57	-5018.4062	25530.164	-2184.4531	13562.594	13371.164	8063.5469	2800.5938	37559.164	37910.547	-12965.945	34474.992	34925.961	-8938.9453	40237.992	26501.961	-14617.945	34239.992	33752.961	16219.488	4154.3008	26983.133	-1643.5117	11624.301	6693.1328	32506.488	27797.301	44278.133	-1278.5117	14542.301	17815.133	-400.51172	4016.3008	20891.133	1502.7305	42165.82	34162.125	6507.7305	62063.82	29540.125	5957.7305	25597.82	22989.125	11652.73	16001.82	24890.125	8120.2109	30814.34	23670.1	21494.211	25296.34	33228.102	3645.2109	30823.34	52877.102	15151.211	21464.34	42219.102	39124.211	21680.34	61074.102	34322.211	16265.34	79018.102	31965.211	9000.3398	69233.102	27591.211	16734.34	74050.102	9862.2109	11141.34	18788.1	10206.211	6652.3398	42954.102	13152.211	10662.34	17450.1	-3903.6445	37148.266	29684.441	2071.2949	40718.004	33213.98	-4910.7051	17909.004	28470.98	-6057.7051	1048.0049	10515.98	9156.2949	9480.0049	31805.98	1081.5098	15570.635	25838.455	10166.51	10789.635	22535.455	18177.51	11848.635	34826.453	-2666.2793	11963.51	3491.9805	16249.721	5932.5098	20986.98	3185.0195	57114.215	18474.939	5920.0195	33731.215	30742.939	1857.0195	19467.215	16804.939	1416.0195	14261.215	15039.939	15252.555	17583.125	5630.6406	11610.555	-1068.875	19270.641	1722.9551	34038.559	30529.756	11584.955	38121.559	29546.756	22968.955	12241.56	22122.756	18489.955	9144.5596	15321.756	27741.955	13704.56	34466.758	13756.095	25188.006	20275.355	18520.094	15138.006	19723.355	5090.0947	13325.006	23761.355	15982.095	778.00586	21730.355	23913.094	13206.006	32202.355	9146.0947	-3490.9941	16840.355	9467.7695	40012.66	25896.74	20156.77	44006.66	29814.74	5429.7695	27429.66	42327.742	4819.7695	29096.66	31002.74	17751.77	17429.66	34838.742	12641.77	20457.66	38177.742	20358.77	9007.6602	28916.74	7893.7695	7380.6602	21765.74	20700.77	10148.66	33712.742	18298.77	10894.66	47916.742	2410.1055	29668.344	18540.471	7029.1055	25844.344	27564.471	30593.105	20270.344	21995.471	-2748.8945	15217.345	18556.471	-474.89453	11252.345	21308.471	24067.105	7432.3447	17912.471	-4981.8945	8526.3447	13877.471	2891.1055	10788.345	19846.471	6051.1055	7351.3447	16726.471	19128.105	7228.3447	27934.471	12484.105	6962.3447	13356.471	-568.89453	1812.3447	22573.471	1549.0498	34842.66	26106.574	4517.0498	22809.66	22438.574	-350.85938	32107.85	19114.695	-7354.8594	12902.85	17259.695	18723.141	8780.8496	20345.695	8397.1406	3821.8496	10420.695	2912.1406	1518.8496	15243.695	1654.1406	2693.8496	13273.695	3449.2109	-96.365234	16132.779	30069.295	8577.0596	19058.119	13126.295	11707.06	14590.119	7768.2949	1481.0596	14481.119	3969.2949	1775.0596	12244.119	11253.43	29441.465	22267.535	24799.43	15579.465	19103.535	15861.43	29624.465	31100.535	6054.4297	26123.465	17797.535	28183.43	12247.465	25275.535	9287.4297	5574.4648	28787.535	7041.4297	4625.4648	14555.535	7759.6895	25685.93	29153.379	3504.6895	32715.93	30425.379	-2393.3105	24231.93	29033.379	35433.688	13099.93	21148.379	16215.689	7198.9297	28110.379	-465.31055	19740.93	24739.379	9784.6895	6826.9297	24079.379	14859.689	6705.9297	21361.379	5164.6895	1496.9297	23856.379	3646.6895	2485.9297	24693.379	8923.6895	8344.9297	34285.379	994.89453	25464.715	23803.615	26084.895	3399.7148	746.61523	12128.895	10541.715	23160.615	26993.895	6278.7148	23444.615	26475.895	9622.7148	52361.617	2347.8945	1373.7148	18020.615	20848.895	4846.7148	20452.615	21657.895	7597.7148	25925.615	-1299.5293	22122.545	16189.016	6060.4707	15965.545	22157.016	34950.469	16668.545	52788.016	1403.4707	24253.545	26960.016	-7211.5293	14388.545	14233.016	-2596.5293	8828.5449	22553.016	5763.4707	4279.5449	16914.016	-2551.5293	-269.45508	19356.016	9614.4707	-24.455078	16831.016	13157.471	6704.5449	28104.016	670.4707	3104.5449	20893.016	25421.031	12198.779	26082.859	5905.0303	16442.779	25958.859	5952.0303	13691.779	19153.859	7477.0303	21530.779	21543.859	23215.031	10822.779	18407.859	19255.031	13014.779	38939.859	14906.03	9546.7793	22661.859	30759.031	10844.779	19962.859	-1724.9697	12861.779	22588.859	18327.031	10051.779	26877.859	10087.03	5918.7798	16603.859	9144.8096	21328.096	49468.859	456.80957	19124.096	21263.859	-2232.1904	15798.096	22658.859	30538.809	1282.0957	30849.859	19929.809	12618.096	31110.859	21352.809	5187.0957	22077.859	16729.809	-0.90429688	23299.859	6779.8096	-1581.9043	28995.859	15857.81	1730.0957	9253.8594	18543.809	-178.9043	21823.859	16727.809	-2624.9043	37946.859	7994.8096	435.0957	47140.859	7577.8096	1392.0957	18515.859	8722.8096	-100.9043	12950.859	2588.165	21095.645	18136.215	-231.83496	27266.645	16612.215	8288.165	7809.645	8536.2148	4092.165	1764.645	15985.215	5084.165	2317.645	10354.215	10020.165	4135.645	19546.215	6156.5303	16748.756	20089.971	6696.5303	18435.756	24821.971	27546.531	8134.7559	13954.971	17618.531	4934.7559	20839.971	24467.531	3400.7559	16538.971	12657.53	-1947.2441	13800.971	7252.5303	-1575.2441	30093.971	2266.5303	7841.7559	19634.971	14736.53	264.75586	15424.971	18709.531	1316.7559	19688.971	15681.855	56412.699	21640.016	5696.8555	19022.699	23078.016	15196.855	8702.7002	31214.016	11107.855	2854.7002	18871.016	21166.855	6690.7002	20389.016	25298.855	6224.7002	17512.016	7558.8555	1867.7002	6542.0156	7259.5498	33724.051	15623.766	1130.5498	22751.051	27630.766	1373.5498	16468.051	23016.766	8325.5498	25368.051	22875.766	7348.5498	18111.051	28253.766	13700.55	14041.05	38952.766	25958.551	9626.0498	17844.766	21897.551	34915.051	36007.766	17800.551	8617.0498	30252.766	34113.551	23122.051	24131.766	12957.55	8373.0498	20142.766	13824.55	4009.0498	21906.766	5717.5498	3387.0498	22276.766	11230.55	6588.0498	15164.766	728.35938	23711.066	19882.971	12371.359	9605.0654	19278.971	14750.359	14110.065	16049.971	12978.359	6079.0654	22317.971	11659.359	4282.0654	19053.971	3630.3594	2590.0654	14562.971	-1430.6406	308.06543	22446.971	7243.2549	24717.455	30782.641	10074.255	18493.455	21514.641	8882.2549	21970.455	25372.641	14524.255	10159.455	28159.641	22060.254	5734.4551	22915.641	-220.74512	5142.4551	21639.641	18801.254	4731.4551	20201.641	14504.255	4784.4551	18658.641	6658.2549	-238.54492	22160.641	20617.254	5470.4551	32897.641	-3243.7451	12703.455	17038.641	4453.2549	2404.4551	20067.641	16354.8	2329.7803	25358.215	13827.8	-39.219727	19102.215	4609.7998	12140.78	22357.215	20417.801	4212.7803	12455.215	4721.7998	-21.219727	18561.215	23364.74	42369.641	16987.205	8133.7402	25643.641	13291.205	14905.74	29687.641	26290.205	9641.7402	21202.641	7371.2051	7386.7402	17364.641	15616.205	6263.7402	21796.641	17946.205	6916.7402	30802.641	9164.2051	14014.74	6616.6396	17343.205	20236.74	11301.64	11607.205	28625.74	5909.6396	17418.205	23419.74	6307.6396	17522.205	19362.74	7008.6396	13791.205	1342.7402	6501.6396	11607.205	18097.74	4889.6396	14025.205	11244.74	1973.6396	13351.205	9739.7402	1883.6396	15471.205	28160.74	7961.6396	10873.205	23605.74	9484.6396	7689.2051	-2051.5254	32795.141	19581.805	-2476.5254	28916.141	19032.805	-727.52539	6934.1396	22588.805	7614.4746	11789.14	17159.805	5133.4746	10059.14	23272.805	5712.4746	12611.14	20223.805	-1605.8203	18160.844	17768.279	3956.1797	33346.844	12562.279	8730.1797	25947.844	22657.279	11498.18	7668.8447	15441.279	1199.1797	25284.844	22166.279	10510.18	16477.844	5048.2793	554.17969	8921.8447	15231.279	14016.18	14003.845	25467.279	13486.18	4340.8447	28332.279	11788.18	3714.8447	17532.279	16300.18	11925.845	12604.279	11847.18	3116.8447	22221.279	11185.18	5254.8447	19537.279	5749.1797	297.84473	15020.279	7888.7197	5924.1797	26017.85	8056.7197	6852.1797	16674.85	16390.719	11567.18	25872.85	7112.7197	9471.1797	24724.85	7260.7197	13190.18	29531.85	9776.7197	5215.1797	25572.85	9775.7197	3886.1797	26329.85	589.71973	13607.18	-196.15039	18994.676	11594.205	28495.645	31443.676	13762.205	28605.645	15092.675	10933.205	31451.645	11894.675	10907.205	23771.645	28652.676	9864.2051	23020.645	19051.676	10365.205	18532.645	22927.676	8812.2051	24188.645	20382.676	9270.2051	29595.645	10877.675	1976.2051	15338.645	17211.676	8853.2051	17975.645	694.6748	12444.205	18780.645	5749.6748	25.205078	14327.645	8119.6748	2211.2051	18750.645	-1911.7051	14199.94	20474.555	-2863.7051	21333.941	26905.555	18951.295	13220.94	21700.555	13744.38	45803.008	17478.34	-24315.984	71956.023	29534.066	2691.9707	40455.801	33304.191	2618.4199	9601.71	14726.41	11482.42	8403.71	16805.41	8580.4199	6877.71	14496.41	3685.5	11607.675	8286.3555	10287.5	4763.6748	12438.355	6661.7305	3572.4199	9308.1445	4289.4258	42165.301	15561.564	10110.426	10983.3	10714.564	14565.426	4650.2998	19294.564	20370.426	6772.2998	24598.564	6104.1396	11405.515	18628.73	4129.1396	12479.515	21813.73	13075.14	9920.5146	16585.73	-421.86035	18712.516	17982.73	21059.141	3724.5146	12647.73	3866.1396	12970.515	14825.73	15753.14	3184.5146	11638.73	10416.14	1978.5146	19530.73	15063.14	5595.5146	20873.73	9955.1396	3156.5146	18727.73	391.85498	11123.12	19509.725	8616.8555	3600.1201	26110.725	14575.855	1999.1201	5720.7246	774.12012	13311.096	17833.336	2034.1201	2926.0952	20526.336
871.68555	46308.422	30026.836	-370.31445	17429.42	10947.836	-4379.3145	10717.42	17431.836	2148.6855	1379.4199	30735.836	16489.516	10738	20483.449	-10542.484	3251	12958.449	8844.4697	13876.84	10063.154	18628.469	5242.8398	17114.154	24620.469	6437.8398	15498.154	13283.47	1601.8398	14739.154	-4248.4492	34035.664	18728.191	17418.551	14497.665	10859.191	-7625.4492	8774.665	3968.1914	45395.551	24387.664	31395.191	-3610.4492	13612.665	33652.191	43570.551	17042.664	43840.191	5677.7344	4870.6152	23258.156	8551.7344	4279.6152	12353.156	5466.7344	990.61523	18479.156	3788.2246	-4016.6406	9880.2812	3471.2246	-2859.6406	3394.2812	10929.225	-2332.6406	31137.281	13151.779	29033.504	34562.352	1787.7798	33042.504	22075.35	4830.7798	14850.505	34693.352	18881.779	13284.505	32490.35	20901.779	13061.505	57601.352	16460.779	6513.5049	32201.35	-3090.5596	13592.725	33917.789	13126.44	15315.725	72120.789	-3110.3501	15821.275	30717.211	4866.4351	13881.3	14629.26	-4734.6094	68888.469	66689.695	-2295.6094	34562.469	71898.695	14904.391	28428.471	22457.695	29907.039	34424.508	61892.961	9760.0391	12707.506	40122.961	-8657.1602	9019.7031	7626.7578	14610.844	37367.355	19555.434	-9983.1562	20145.355	7815.4336	13597.844	5701.3555	18312.434	13040.844	9508.3555	16490.434	8116.8438	-164.64453	15872.434	-3186.1562	9090.3555	2974.4336	4283.9351	13127.625	26666.66	19881.936	9513.625	27811.66	12746.936	2716.625	27818.66	10385.87	11313.815	12914.145	4493.8701	21922.816	14910.145	3239.8701	8841.8154	17383.145	28480.871	8072.8154	35008.145	25050.871	1436.8154	21767.145	4161.8701	-1881.1846	13726.145	9887.2969	59703.535	37556.699	24848.297	1760.5352	31054.699	114.29688	78501.531	24042.699	272.29688	40546.535	34972.699	-8024.7031	28893.535	18959.699	-1066.7031	26377.535	15396.699	15215.297	18650.535	23649.699	9455.2969	28053.535	25277.699	-5228.7031	16474.535	8839.6992	-15277.395	30770.475	6984.8359	116.60547	34291.477	698.83594	-13115.395	32672.475	30722.836	-10897.676	38408.656	35443.672	-7794.6758	47777.656	34299.672	-12249.676	48225.656	33338.672	9403.0547	5631.8301	50590.391	-7510.9453	9505.8301	23593.391	32253.055	23385.83	58650.391	-10386.945	24745.83	29147.391	-9653.9453	9906.8301	42706.391	4738.4609	28803.506	30349.906	16476.461	61835.508	36545.906	11354.461	22633.506	32625.906	9633.4609	13226.506	29076.906	1065.8047	28225.105	16837.734	17712.805	17448.105	25885.734	-303.19531	23246.105	53056.734	16233.805	15285.105	36083.734	35079.805	12028.105	58032.734	31855.805	13247.105	68133.734	29616.805	11073.105	70177.734	23533.805	15568.105	68792.734	8341.8047	3580.1055	16117.734	8014.8047	5229.1055	39386.734	13066.805	5025.1055	7273.7344	-6349.2539	33789.227	28629.875	26310.051	20851.055	24391.363	853.0498	15142.055	19249.363	-1314.9502	-1856.9453	1417.3633	10267.05	35537.055	15347.363	382.89453	17327.371	19198.346	15567.895	7866.3701	22736.346	19156.895	16229.37	29283.346	-13252.82	12298.68	5495.0156	17837.18	7257.6797	14727.016	5773.8447	51743.672	15357.815	9820.8447	26905.67	27066.816	2740.8447	12355.67	17100.816	1336.8447	8409.6699	19155.816	12535.5	14742.01	18278.305	9649.5	2754.0098	24799.305	5146.2207	41733.695	26092.734	11124.221	38073.695	29025.734	21473.221	16331.695	25784.734	20894.221	12515.695	30565.734	7475.2207	36507.695	35274.734	8266.4199	30305.76	26058.01	71.419922	31659.76	18584.01	116.41992	21861.76	23795.01	11000.42	6887.7598	28797.01	4109.4199	31189.76	35128.008	5497.4199	3688.7598	20941.01	16486.545	43735.844	25637.574	26390.545	41504.844	27196.574	16210.545	28524.844	40957.574	11366.545	30132.844	32126.574	19571.545	12504.845	31988.574	15627.545	15319.845	30392.574	24972.545	8636.8447	21322.574	15215.545	3638.8447	20606.574	26168.545	9193.8447	31966.574	19780.545	5089.8447	45491.574	11169.585	30654.879	10307.99	14369.585	30580.879	22172.99	33332.586	14905.88	14820.99	4038.585	17423.879	8117.9902	4695.585	14942.88	16060.99	33924.586	11505.88	14661.99	-16.415039	11694.88	12895.99	10115.585	17705.879	19443.99	14867.585	9471.8799	15191.99	24615.586	6937.8799	22707.99	17235.586	10833.88	10482.99	5172.585	3858.8799	13173.99	4511.7998	26116.301	25586.74	1577.7998	14384.3	29998.74	3496.7051	31181.695	22789.756	4740.7051	13050.695	22346.756	19212.705	7229.6953	26991.756	18399.705	7920.6953	17156.756	8496.7051	3126.6953	25398.756	5854.7051	1682.6953	17130.756	4924.2305	3737.71	17292.225	31823.629	12717.905	14396.494	20551.629	9710.9053	11732.494	10683.63	2419.9053	9961.4941	6648.6299	2843.9053	3850.4941	5312.2207	13873.115	1211.3652	15223.221	10755.115	22323.365	9763.2207	25254.115	31271.365	-6037.7793	28672.115	17427.365	10689.221	13419.115	27692.365	-1265.7793	3616.1152	27089.365	-260.7793	2159.1152	14662.365	14548.765	32833.309	20031.99	7777.7646	30775.309	21290.99	8545.7646	3918.3096	24466.99	36777.766	13297.31	16957.99	17231.766	7048.3096	29252.99	940.76465	19370.309	23267.99	11887.765	9240.3096	18543.99	12824.765	9260.3096	16228.99	3794.7646	3586.3096	21698.99	3552.7646	4100.3096	18709.99	11975.765	8544.3096	20888.99	6914.3555	17405.336	18866.305	28942.355	-5664.6641	-4306.6953	19398.355	-2150.6641	21608.305	28903.355	6424.3359	19025.305	22822.355	-515.66406	46805.305	7668.3555	-6889.6641	19576.305	24574.355	-515.66406	17958.305	19546.355	-5386.6641	19283.305	-193.1543	18798.625	-2770.7754	7191.8457	7510.625	12118.225	44680.844	17921.625	44616.227	5181.8457	19399.625	17057.225	-3158.1543	7910.625	11237.225	-4020.1543	8927.625	14197.225	12256.846	-281.375	10550.225	-401.1543	-1593.375	13440.225	8753.8457	-4019.375	8582.2246	2934.8457	18433.625	16668.225	8216.8457	499.625	16254.225	16985.59	7606.04	26355.654	-1959.4102	16536.039	24310.654	-1229.4102	8276.04	22590.654	2078.5898	18805.039	21243.654	15418.59	11436.04	21691.654	18853.59	10367.04	39557.656	10880.59	3823.04	24088.654	28918.59	6320.04	15376.654	-8566.4102	8044.04	21651.654	11149.59	1317.04	23852.654	-560.41016	6247.04	14668.654	9970.8301	30978.469	66668.844	-1225.1699	22095.469	31137.844	-2441.1699	21955.469	28848.844	25841.83	5927.4697	36110.844	23584.83	7974.4697	29731.844	19502.83	9132.4697	32061.844	20219.83	4979.4697	33723.844	7964.8301	3854.4697	38214.844	18428.83	8190.4697	17871.844	5229.8301	6435.4697	29275.844	17489.83	3097.4697	46383.844	8079.8301	6572.4697	48179.844	6643.8301	6371.4697	26937.844	12146.83	6426.4697	22550.844	4365.3198	17654.301	19379.199	2020.3198	25554.301	15117.2	8226.3203	4905.2998	7738.2002	5901.3198	1867.2998	14023.2	9080.3203	1740.2998	12126.2	9611.3203	3982.2998	17675.199	3998.4805	26444.379	25006.391	1115.4805	29572.379	30099.391	27495.48	13675.38	17433.391	13161.48	17129.379	24985.391	23083.48	8708.3799	18126.391	15181.48	7118.3799	20562.391	6731.4805	4650.3799	33209.391	-1730.5195	18588.379	23568.391	16093.48	6438.3799	19630.391	15414.48	8406.3799	16523.391	25107.785	35102.051	-4100.0742	3596.7852	15756.05	23217.926	13341.785	1512.0498	28662.926	9246.7852	-2129.9502	20846.926	19274.785	4478.0498	17663.926	11906.785	14290.05	16889.926	2996.7852	-3401.9502	5825.9258	5598	31710.555	16319.994	509	27883.555	24973.994	-256	20823.555	22911.994	6915	24884.555	8934.9941	10065	19165.555	25815.994	7900	21466.555	38487.992	21827	9935.5547	19692.994	33255	16988.555	35970.992	18944	11912.555	26201.994	30460	26037.555	24623.994	16873	9659.5547	17369.994	12111	4194.5552	19746.994	5555	3993.5552	24725.994	10279	7233.5552	14540.994	7188.0049	26381.039	17838.975	15813.005	7740.04	22463.975	12051.005	19850.039	18837.975	18065.004	8783.04	24204.975	17525.004	5527.04	23156.975	6925.0049	8337.04	22103.975	3009.0049	3580.04	19552.975	5270.0449	23750.781	27684.35	16435.045	11117.78	21152.35	11779.045	21735.781	26099.35	18434.045	9944.7803	22077.35	22846.045	6623.7803	24460.35	3323.0449	8147.7803	17184.35	20316.045	5778.7803	19977.35	13850.045	1794.7803	16625.35	7593.0449	724.78027	18091.35	22601.045	4819.7803	28942.35	-2320.9551	15224.78	16900.35	3422.0449	2613.7803	23909.35	13480.676	6159.0552	27875.484	13762.676	4519.0552	28055.484	-4790.3242	26256.055	22866.484	20665.676	6857.0552	20267.484	2131.6758	7088.0552	21646.484	20204.82	42433.121	16367.359	4887.8203	26518.121	18250.359	10587.82	32634.121	24629.359	5915.8203	18696.121	11102.359	5002.8203	19529.121	20556.359	4904.8203	19136.121	17403.359	3484.8203	28361.121	20559.359	15664.82	5384.1201	20610.359	14219.82	7305.1201	15775.359	22187.82	7349.1201	20610.359	14896.82	5300.1201	23641.359	18066.82	3680.1201	19184.359	-1300.1797	5540.1201	13407.359	17750.82	8983.1201	14906.359	10561.82	3678.1201	14409.359	9173.8203	3227.1201	14601.359	24258.82	7550.1201	12768.359	23742.82	11134.12	11128.359	1840.1699	21415.365	19911.811	14514.17	4435.3652	19278.811	3962.1699	-137.63477	15116.811	8211.1699	3231.3652	23306.811	8214.1699	3379.3652	21937.811	8743.1699	5800.3652	17610.811	-1313.5801	25353.51	21065.195	4963.4199	32710.51	16697.195	14674.42	33268.508	23845.195	7445.4199	11735.51	23802.195	4528.4199	28442.51	26211.195	13189.42	21565.51	11166.195	2274.4199	14182.51	19265.195	17001.42	18477.51	23482.195	16633.42	10577.51	28221.195	14077.42	8418.5098	19139.195	18970.42	16381.51	17181.195	11436.42	8693.5098	23517.195	16325.42	10281.51	24629.195	6994.4199	4970.5098	16425.195	17320.289	-2185.8203	21623.314	15779.29	-1763.8203	12424.314	23069.289	1679.1797	16472.314	8665.29	-589.82031	21726.314	18124.289	903.17969	20619.314	10894.29	-43.820312	16449.314	17538.289	-5194.8203	20356.314	3096.29	942.17969	-5616.6855	15475.31	7830.9199	21815.355	23677.309	9589.9199	20423.355	13477.31	6924.9199	21393.355	9994.3096	7419.9199	15840.355	23718.309	6359.9199	17434.355	5856.3096	17628.92	11315.355	15722.31	5660.9199	19153.355	13739.31	9054.9199	20684.355	6031.3096	3382.9199	11552.355	13982.31	2296.9199	13483.355	-3915.6904	7946.9199	14423.355	1661.3096	-50.080078	9454.3555	4147.3096	-569.08008	15237.355	-1520.2402	10780.765	18436.609	-2447.2402	16382.765	25407.609	19727.76	13240.765	17292.609	11758.355	35420.398	27281.58	-10277.32	36657.617	41242.273	-2499.6758	35263.465	29363.805	4021.1904	5061.5898	9100.4258	13818.19	3204.5898	18392.426	7838.1904	1629.5898	11220.426	-374.80957	7178.8799	14117.69	8310.1904	1717.8799	20677.691	3606.7852	3898.0249	16395.09	1903.1055	39465.23	23868.33	6920.1055	6755.2305	18746.33	14324.105	-628.76953	22400.33	21523.105	86.230469	33198.328	5013.7148	3921.8145	18360.346	102.71484	-682.18555	25609.346	11065.715	4128.8145	18769.346	-1025.2852	9532.8145	19385.346	19231.715	-2971.1855	12873.346	3401.7148	-2335.1855	17473.346	11731.715	-5419.1855	18210.346	9628.7148	-6848.1855	19350.346	12339.715	-2385.1855	22938.346	11442.715	-4577.1855	18750.346	1841.2202	9150.0547	19628.725	11889.221	3088.0552	27219.725	8532.2207	1680.0552	7644.7246	3075.1602	13853.609	20646.105	3669.1602	5334.6099	22089.105
3192.6406	46480.477	34708.176	-3854.3594	21352.475	14299.176	-2438.3594	13453.475	13725.176	3452.6406	4465.4746	29932.176	24799.369	13762.205	17636.926	-4396.6309	6614.2051	22047.926	-629.71094	24566.949	23332.33	6152.2891	11843.95	24585.33	12202.289	10695.95	23814.33	5018.2891	9447.9502	25006.33	-5059.1699	25612.744	27573.113	14100.83	5264.7441	29041.113	-10593.17	2621.7441	11367.113	47616.828	15586.744	43949.113	-2358.1699	10786.744	31748.113	34100.828	9473.7441	60918.113	815.93555	240.37012	25415.012	4231.9355	55.370117	17025.012	4159.9355	-2125.6299	17661.012	7968.9258	-4434.1348	8843.3711	3845.9258	-5245.1348	14746.371	7658.9258	2948.8652	63408.371	6716.3604	27709.004	26796.814	1069.3604	21350.004	12502.814	1614.3604	11948.005	29256.814	13309.36	14374.005	25803.814	17101.359	13351.005	49229.812	14492.36	9610.0049	16762.814	-754.78516	12526.3	22470	20317.215	13041.3	54882	303.74512	13023.285	26628.061	8581.0996	7306.0151	16179.395	8837.7559	12137.529	61617.02	-7894.2441	23961.529	71779.016	24944.756	2676.5293	12609.02	30066.58	39624.523	59964.047	7837.5801	14637.525	34476.047	-10783.961	12497.844	-12008.133	21198.49	29455.33	19336.039	-5697.5098	20142.33	17837.039	18751.49	6291.3301	19136.039	18492.49	4448.3301	21167.039	7682.4902	-2026.6699	20991.039	8295.4902	-3284.6699	10766.039	5298.7852	10226.016	29982.266	14582.785	4457.0151	23291.266	9865.7852	4309.0151	22629.266	6929.0654	17808.445	29123.266	-1310.9346	21770.445	19366.266	-425.93457	6624.4453	25440.266	21281.066	8137.4453	43671.266	17526.066	2837.4453	29618.266	-1709.9346	-636.55469	15475.266	13396.031	47533.383	47648.906	23712.031	2107.3848	39808.906	-119.96875	78490.383	28464.906	2188.0312	36743.383	43078.906	-5296.9688	26770.385	26238.906	-2108.9688	20720.385	24311.906	18936.031	21053.385	36087.906	10585.031	24556.385	32538.906	-8301.9688	12271.385	22828.906	1040.3555	41771.906	21830.113	7625.3555	34378.906	19239.113	6736.3555	23565.904	50598.113	-3208.3516	40977.145	26476.547	22169.648	20306.145	-1957.4531	-12717.352	41175.145	19837.547	15576.836	2868.4043	48161.125	-652.16406	12208.404	11698.125	30522.836	18689.404	51752.125	-220.16406	5856.4043	24968.125	-1314.1641	-3209.5957	29612.125	7616.5996	10366.844	13611.203	13083.6	49377.844	14479.203	11518.6	13702.844	17905.203	9332.5996	4657.8438	9717.2031	10022.055	28248.59	20317.125	18791.055	21167.59	37760.125	3997.0547	29268.59	58892.125	20112.055	18746.59	37415.125	36613.055	17868.59	70352.125	35050.055	11705.59	71899.125	36422.055	12479.59	68381.125	25715.055	17647.59	79822.125	16560.055	5052.5898	13968.125	13495.055	7626.5898	40639.125	13204.055	12143.59	14390.125	6065.1992	42758.816	23351.703	27315.07	11624.395	34270.203	2958.0703	15176.395	29417.203	-946.92969	-1544.6055	23495.203	8212.0703	15992.395	29860.203	7143.3301	5611.2305	16378.436	10578.33	9098.2305	16665.436	15146.33	10366.23	25093.436	-3754.8145	19615.83	2906.6895	33185.188	10001.83	14475.689	7191.7998	51264.969	16928.18	13264.8	33459.969	25888.18	5816.7998	19741.969	18195.18	1927.7998	16557.969	13153.18	15629.46	9279.6543	23972.684	13043.46	-1376.3457	31397.684	10032.775	35231.602	29669.445	14887.775	31748.6	28737.445	27498.775	11157.6	28000.445	23203.775	6945.5996	20695.445	14156.775	24373.6	34335.445	449.35938	23530.564	19411.814	-225.64062	22502.564	11722.814	-3511.6406	10088.564	12473.814	3388.3594	2789.5645	19736.814	-3474.6406	24752.564	19472.814	-1356.6406	-2990.4355	13856.814	12354.655	39505.523	24226.961	25142.656	51845.523	31388.961	12871.655	31376.525	38173.961	12966.655	28681.525	25916.961	21698.656	21571.525	32281.961	14692.655	22141.525	31912.961	24995.656	12475.525	26499.961	14632.655	10339.525	21667.961	26236.656	14753.525	40315.961	21887.656	10166.525	39983.961	8256.9297	33270.828	29604.801	16157.93	25078.83	29492.801	33313.93	10720.83	29648.801	2474.9297	14592.83	26902.801	5959.9297	11558.83	29852.801	37443.93	7515.8301	27693.801	-975.07031	8986.8301	18241.801	11879.93	15559.83	29368.801	11055.93	8136.8301	27183.801	23335.93	8365.8301	34984.801	16819.93	8090.8301	23822.801	6347.9297	1521.8301	29205.801	10643.725	31881.635	24964.891	9373.7246	18267.635	21648.891	10991.665	35132.398	24912.164	-690.33496	16318.4	20634.164	4106.665	33193.398	30955.164	19954.664	4497.4004	22921.164	10504.665	5770.4004	23046.164	8952.665	4009.4004	15946.164	-3023.1309	2859.5098	13306.295	14161.66	4424.6104	22944.25	14228.66	1406.6104	19546.25	6527.6602	-1117.3896	20185.25	828.66016	-2551.3896	14710.25	21961.24	1490.9746	-652.75586	11168.24	30067.975	16311.244	25909.24	7913.9746	30465.244	108.24023	24171.975	15287.244	9134.2402	21436.975	23695.244	6955.2402	-375.02539	26287.244	7697.2402	578.97461	11140.244	15850.535	22151.6	18477.15	10020.535	15687.6	24114.15	16097.535	2018.5996	23336.15	32990.535	11747.6	15027.15	15033.535	6178.5996	24916.15	1727.5352	18463.6	20912.15	14402.535	7082.5996	14014.15	12128.535	5849.5996	19249.15	5451.5352	4347.5996	20381.15	6462.5352	1669.5996	15318.15	16889.535	6558.5996	21264.15	-1221.0996	30422.15	21700.881	29601.9	5024.1499	-1417.1191	12240.9	12315.15	27111.881	28138.9	15851.15	24020.881	15216.9	11263.15	57205.883	4051.9004	4787.1499	24815.881	21470.9	8460.1504	29154.881	15236.9	10027.15	24101.881	26146.555	-5549.0059	-9947.2754	12186.555	11367.994	12605.725	36926.555	1269.9941	31369.725	9966.5547	12971.994	19288.725	-596.44531	7386.9941	5911.7246	-249.44531	1684.9941	10745.725	15186.555	-4196.0059	5745.7246	6931.5547	-9078.0059	11766.725	14334.555	-8564.0059	8118.7246	8354.5547	11907.994	16600.725	11157.555	-5269.0059	10353.725	22360.145	10923.734	24167	4220.1445	13292.734	24565	3905.1445	15436.734	17519	6212.1445	23219.734	20361	28751.145	12558.734	20404	18076.145	13182.734	37939	13004.145	5904.7349	23643	28143.145	11892.734	17714	66.144531	9432.7344	18892	20717.145	7098.7349	19818	5978.1445	4527.7349	18562	8396	29343.885	57806.824	1102	23821.885	27951.824	-3110	21118.885	21551.824	22694	8344.8848	39260.824	23738	13310.885	23917.824	20667	8261.8848	30518.824	21813	8571.8848	27487.824	6679	5084.8848	30107.824	18152	7935.8848	15701.824	10453	6491.8848	23232.824	17621	6432.8848	40318.824	4861	9727.8848	52720.824	3071	2989.8848	28758.824	7765	4185.8848	17928.824	-321.31494	18365.971	19603.51	10.685059	30242.971	20433.51	6158.6851	8561.9707	8830.5098	2578.6851	4625.9702	14377.51	6445.6851	3760.9702	13531.51	7876.6851	5654.9702	18681.51	6182.6348	22424.99	19078.33	21830.635	6406.9902	22278.33	31282.635	11884.99	16114.33	15320.635	15136.99	19747.33	23943.635	6240.9902	11928.33	15057.635	4289.9902	16017.33	7521.6348	4108.9902	31631.33	4029.6348	14588.99	16189.33	17456.635	8489.9902	18979.33	21982.635	8485.9902	13951.33	30308.26	9409.915	-2172.3242	3964.2598	18572.914	29539.676	13858.26	9490.915	28638.676	10390.26	6765.915	17461.676	18640.26	10006.915	19455.676	203.25977	27296.914	19502.676	5483.2598	1126.915	9727.6758	6948.5801	42240.285	15522.145	-865.41992	21909.285	21905.145	2474.5801	15459.285	18821.145	6165.5801	35502.285	13715.145	8209.5801	14911.285	21837.145	8490.5801	14646.285	28850.145	18452.58	3755.2852	9959.1445	22079.58	9147.2852	32221.145	19029.58	5383.2852	25440.145	30082.58	21771.285	21972.145	5626.5801	15249.285	15590.145	13387.58	3789.2852	16358.145	4816.5801	1103.2852	15124.145	10113.58	4875.2852	10937.145	-1750.0293	26648.094	15995.725	7764.9707	3411.0947	21730.725	9328.9707	16917.094	13654.725	9790.9707	5964.0947	27776.725	6091.9707	6078.0947	18241.725	-8662.0293	14929.095	18830.725	-3165.0293	1856.0947	16065.725	2091.6504	28835.65	28216.615	16206.65	7844.6499	24437.615	4860.6504	22291.65	31380.615	10211.65	11686.65	22730.615	20184.65	7741.6499	26828.615	-3461.3496	10123.65	17814.615	16283.65	8212.6504	21090.615	7729.6504	4262.6499	21666.615	3001.6504	432.6499	22603.615	16355.65	11179.65	28583.615	-5968.3496	14582.65	20559.615	-2203.3496	2826.6499	28997.615	22916.449	6242.7798	25493.375	19147.449	2810.7798	17786.375	1795.4502	29785.779	16764.375	18989.449	7032.7798	19555.375	9728.4502	5598.7798	19453.375	23797.094	46244.395	17504.811	6309.0947	28277.395	18456.811	10520.095	30579.395	27308.811	9075.0947	21767.395	13246.811	8553.0947	23299.395	23316.811	12284.095	21981.395	2335.8105	4856.0947	26994.395	19707.811	21890.094	9200.3945	21841.811	20053.094	7964.395	17157.811	26952.094	12664.395	22011.811	21118.094	6971.395	24499.811	17867.094	5686.395	18536.811	1764.0947	8004.395	14167.811	24091.094	5712.395	14140.811	9713.0947	3803.395	16179.811	8547.0947	3623.395	19445.811	24748.094	11722.395	21005.811	25130.094	13584.395	13022.811	6991.8096	24868.711	23729.869	18709.809	5720.71	21334.869	10780.81	51.709961	24857.869	14251.81	4269.71	22172.869	12690.81	8403.71	19470.869	19681.809	7474.71	21685.869	-2360.4951	21334.461	10965.936	5436.5049	28248.461	9926.9355	8955.5049	24719.461	23752.936	8079.5049	6220.46	18250.936	4939.5049	23561.461	23066.936	9595.5049	14222.46	3524.9355	-1538.4951	10877.46	14879.936	10336.505	16333.46	19152.936	15772.505	3930.46	28213.936	13764.505	792.45996	12888.936	20056.504	8266.46	7614.9355	8552.5049	1994.46	14250.936	14039.505	5307.46	13299.936	4567.5049	-2844.54	14796.936	5898.8496	5440.5352	16369.74	12164.85	3049.5352	6873.7402	18520.85	11065.535	8959.7402	7717.8496	8522.5352	12194.74	13876.85	4867.5352	13315.74	8839.8496	6781.5352	14717.74	8607.8496	539.53516	14659.74	-1887.1504	4536.5352	-14794.26	23154.125	14209.641	29635.48	30646.125	16936.641	25176.48	12722.125	13441.641	24644.48	11212.125	9982.6406	20625.48	27173.125	12932.641	24698.48	7331.125	23330.641	14307.48	20769.125	8760.6406	18187.48	20528.125	9193.6406	25431.48	12025.125	9829.6406	14222.48	11802.125	8326.6406	15689.48	-1433.875	15745.641	20641.48	5201.125	4046.6401	15760.48	8713.125	6857.6401	19987.48	460.48047	17232.84	20961.746	4563.4805	21733.84	24967.746	22571.48	16379.84	25936.746	11386.545	42440.883	25218.68	-1968.1836	35578.02	40220.711	-7014.4844	37826.844	28644.391	8871.5303	7177.2202	17669.219	19147.531	6994.2202	23901.219	265.53027	16498.221	16689.219	2940.3599	10937.375	12448.85	10411.359	2257.375	19583.85	10408.74	2174.0449	13832.1	9494.0146	42542.566	18644.51	14405.015	13271.565	18057.51	23418.016	6671.5654	24051.51	18442.016	9281.5654	27171.51	3729.25	19764.58	15509.92	743.25	10790.58	18764.92	15707.25	11666.58	13310.92	-1025.75	17153.58	19933.92	18572.25	7059.5801	16193.92	7430.25	7818.5801	19548.92	14927.25	2885.5801	18015.92	12774.25	4528.5801	21464.92	17645.25	4595.5801	26852.92	10199.25	1937.5801	17081.92	387.7251	11972.135	18743.85	7858.7251	3112.1348	21829.85	8309.7246	1564.1348	4621.8496	5104.46	9603.3047	19838.699	4332.46	19.304688	22015.699
8904.5801	48657.625	34767.93	5814.5801	21975.625	19731.93	6323.5801	14301.625	20901.93	10888.58	9461.625	35254.93	29990.314	10464.945	12412.566	-3325.6855	4755.9453	11246.566	-25.054688	22889.719	34338.574	9792.9453	8293.7197	34162.574	14326.945	7564.7197	27936.574	5468.9453	5131.7197	26334.574	-3254.2754	23367.045	34604	17484.725	5901.0449	31373	-4956.2754	3093.0449	16542	40477.727	11117.045	51175	380.72461	9086.0449	46059	31170.725	6485.0449	72438	5966.5547	1026.25	25181.078	10988.555	3077.25	15961.078	5949.5547	1622.25	20001.078	4320.5898	5694.4346	5216.9062	5675.5898	4053.4346	11019.906	9868.5898	4584.4346	57607.906	10229.445	28464.715	31215.625	4606.4453	15871.715	17471.625	4361.4453	19034.715	31533.625	16604.445	13649.715	22871.625	22479.445	14043.715	58226.625	13496.445	9092.7148	22301.625	2099.7051	10379.335	26111.676	18426.705	11673.335	54395.676	-574.06006	16077.57	24699.65	2315.8101	17847.801	14089.145	-1059.8398	12540.256	61642.922	-15896.84	28875.256	60643.922	17560.16	3945.2559	10050.922	33697.715	32381.689	68772.094	4094.7148	11068.689	36206.094	-12735.691	2635.6719	-4192.9375	17872.52	25960.92	25760.66	-9380.4805	21967.92	20157.66	12561.52	7723.9199	15470.66	10514.52	9685.9199	30579.66	6474.5195	1141.9199	26563.66	4937.5195	2433.9199	19442.66	5368.7148	14680.79	26526.539	17420.715	2706.79	13875.539	11040.715	1438.79	23536.539	2063.4141	20432.906	10276.285	2333.4141	7830.9053	4159.2852	-4553.5859	7268.9053	26557.285	18836.414	6751.9053	43781.285	20891.414	4777.9053	29427.285	-1896.5859	373.90527	19701.285	14797.654	54210.961	37108.094	33492.656	5980.9609	26616.094	11467.654	94514.961	19589.094	13788.654	39501.961	30776.094	4890.6543	26508.961	18854.094	6391.6543	25326.961	23020.094	24236.654	20457.961	25786.094	25531.654	20847.961	20153.094	2279.6543	15374.961	14533.094	-810.51562	28491.93	13880.625	2852.4844	31555.93	17236.625	10256.484	28555.93	48597.625	-16474.926	33579.449	32148.871	20212.074	-735.55078	3929.8711	-25577.926	37350.449	28678.871	11798.922	14020.789	55621.926	-8807.0781	19988.789	15980.926	41835.922	37803.789	68323.922	9872.9219	24208.789	36102.926	-10927.078	21111.789	39992.926	12280.811	23006.984	22768.922	17133.811	55792.984	22826.922	16613.811	21783.984	21191.922	9142.8105	16788.984	22002.922	8188.6904	32348.654	28465.561	24290.691	23485.654	39687.562	8222.6904	35636.656	63806.562	19595.691	21777.654	44423.562	41801.691	19180.654	64818.562	36265.691	19221.654	72246.562	35071.691	12785.654	66123.562	21173.691	14523.654	84304.562	8346.6904	18138.654	18345.561	14993.69	5896.6548	41541.562	16178.69	17280.654	13152.561	5705.1992	26313.52	24976.238	26688.566	16335.49	28493.23	2185.5654	14652.49	19215.23	548.56543	3982.4902	9149.2305	2896.5654	30449.49	26979.23	14704.4	6454.1699	22411.439	7450.4004	14893.17	28253.439	20259.4	9516.1699	36818.438	-4209.7754	19625.871	21282.281	27482.225	9647.8701	27243.281	7007.7305	25875.525	10159.24	8479.7305	36666.523	14685.24	7616.7305	19407.525	12383.24	3082.7305	14107.525	2374.2402	10499.164	17398.934	10716.381	6754.1641	3564.9346	22989.381	1839.4355	38388.316	33770.016	7755.4355	32843.316	30529.016	19763.436	9337.3154	28210.016	17219.436	7714.3154	25025.016	20469.436	10028.315	37060.016	5424.5957	26225.635	27531.154	843.5957	24950.635	26664.154	-2438.4043	17367.635	25421.154	2959.5957	4337.6348	26940.154	-2894.4043	30688.635	30189.154	-616.4043	-163.36523	17325.154	9544.8096	41844.945	27668.359	20488.809	50756.945	29459.359	12474.81	27701.945	47288.359	11538.81	23304.945	28416.359	15071.81	18006.945	32447.359	12628.81	17587.945	36557.359	17172.809	8622.9453	32155.359	12051.81	4703.9453	27129.359	25031.809	10963.945	42171.359	17849.809	5075.9453	52604.359	7341.96	23370.191	1332.9902	17586.961	31290.191	18704.99	33328.961	11027.19	19543.99	3653.96	16983.191	12853.99	7985.96	8866.1904	16622.99	29506.961	8910.1904	15040.99	704.95996	10667.19	10082.99	10907.96	16142.19	13105.99	11551.96	9055.1904	14150.99	24028.961	6351.1904	22423.99	11024.96	11554.19	12213.99	16996.961	9023.1904	13985.99	7554.9746	31708.65	17955.404	7498.9746	13727.65	15182.404	2484.1104	38447.891	27019.85	144.11035	20059.891	22394.85	2785.1104	32917.891	32253.85	20984.109	5356.8896	23964.85	7960.1104	6997.8896	28272.85	8322.1104	1315.8896	16391.85	-2745.9941	2324.9697	9844.0801	28856.336	11958.47	23314.314	11280.336	5998.4697	15873.314	6576.3359	-2163.5303	12658.314	1582.3359	-213.53027	4119.3145	17811.16	1520.6445	9094.2754	8716.1602	33968.645	20491.275	18155.16	9259.6445	42882.273	-1058.8398	20911.645	27550.275	7132.1602	17915.645	34139.273	1730.1602	733.64453	32801.273	2957.1602	461.64453	22905.275	14071.13	26190.414	20248.449	5769.1299	8142.415	19779.449	11995.13	-16.584961	22940.449	34845.129	11224.415	24434.449	16686.129	2512.415	18964.449	992.12988	18406.414	16282.449	15573.13	5045.415	14966.449	14980.13	6504.415	22276.449	4372.1299	774.41504	15190.449	6240.1299	1345.415	14066.449	11460.13	4609.415	25887.449	1482.9551	25741.73	20695.25	30607.955	2259.7305	1461.25	14777.955	6176.7305	26629.25	22704.955	11924.73	23999.25	18088.955	7966.7305	48508.25	4031.9551	2881.7305	24496.25	23392.955	6746.7305	20903.25	18157.955	3925.7305	23948.25	12247.785	-10961.211	-9398.0254	12699.785	4133.7891	19515.975	21570.785	5939.7891	45139.977	-252.21484	11617.789	17515.975	-6158.2148	5142.7891	7826.9746	-5803.2148	-1845.2109	16288.975	7950.7852	-8618.2109	6696.9746	-4776.2148	-7930.2109	10049.975	-1149.2148	-764.21094	4884.9746	-5169.2148	10894.789	22847.975	267.78516	-7084.2109	12487.975	24700.719	10566.925	28250	3967.7197	13744.925	27170	2258.7197	13228.925	20879	2257.7197	29663.926	21889	20033.719	13619.925	23184	17808.719	16316.925	38498	15340.72	5409.9248	25316	26295.719	9364.9248	18635	-826.28027	6858.9248	24641	18125.719	4766.9248	17388	9866.7197	2115.9248	18230	9144.5605	31734.42	58809.703	-1116.4395	26858.42	31550.705	-2986.4395	19199.42	23087.705	20978.561	9413.4199	36498.703	22337.561	12175.42	28306.705	19229.561	12338.42	24448.705	16074.561	9484.4199	26440.705	4414.5605	7799.4199	31121.705	15665.561	10222.42	17963.705	4917.5605	6747.4199	30963.705	12222.561	4942.4199	44503.703	3737.5605	9699.4199	47271.703	3525.5605	7420.4199	27442.705	6234.5605	4859.4199	15273.705	2532.6802	17625.57	11976.46	965.68018	26525.57	14834.46	8986.6797	10191.57	6824.46	3442.6802	4167.5698	11221.46	7920.6802	3001.5698	11618.46	8739.6797	5866.5698	15141.46	8040.7402	22071.115	25991.566	22889.74	7339.1152	30813.566	19338.74	12183.115	25043.566	19079.74	7220.1152	23555.566	24831.74	4753.1152	21714.566	17816.74	2952.1152	20071.566	7541.7402	5279.1152	38673.566	2900.7402	16005.115	23615.566	20666.74	6618.1152	25759.566	21905.74	7554.1152	23665.566	24255.705	2352.1699	3047.5996	4623.7051	16599.17	26430.6	4027.7051	13895.17	30524.6	5304.7051	2776.1699	20509.6	17086.705	3228.1699	19795.6	2980.7051	19128.17	23747.6	1872.7051	-2623.8301	13268.6	1164.585	35832.133	9556	-1507.415	22352.135	23000	-924.41504	16765.135	19960	1022.585	33619.133	20887	4551.585	19817.135	21983	11447.585	13618.135	29696	17032.586	5917.1348	18653	16211.585	10578.135	31774	16614.586	7644.1348	31197	23617.586	25916.135	23074	-1167.415	20957.135	21672	7430.585	4632.1348	20720	-6252.415	17580.135	22664	8565.585	8525.1348	11011	10533.33	16937.219	28159.5	15050.33	7776.2197	21455.5	18967.33	11279.22	20961.5	17535.33	5104.2197	30536.5	13674.33	3201.2197	22309.5	-6123.6699	18136.219	25046.5	3026.3301	2159.2197	25288.5	1027.1445	22285.25	26260.895	16461.145	7187.25	18181.895	9625.1445	18114.25	16239.895	13248.145	7337.25	27408.895	18980.145	6701.25	25420.895	-443.85547	8648.25	19860.895	5546.1445	25478.25	19472.895	12940.145	3959.25	19069.895	6462.1445	-1710.75	20428.895	18473.145	5404.25	31974.895	-3849.8555	11374.25	17068.895	2178.1445	432.25	21253.895	6893.6797	1943.7695	26716.516	13381.68	348.76953	13227.516	3.6796875	20849.77	19941.516	23551.68	8704.7695	18714.516	7053.6797	2444.7695	17738.516	16961.316	42283.559	11585.24	2437.3154	24496.559	15601.24	10036.315	28662.559	19608.24	6702.3154	14702.56	12167.24	4947.3154	20321.559	17638.24	20595.316	1848.5596	-3682.7598	9099.3154	21736.559	11679.24	15844.315	5915.5596	18651.24	14141.315	8090.5596	14746.24	26889.316	4896.5596	19498.24	19304.316	8103.5596	18713.24	16304.315	4051.5596	17528.24	-1611.6846	3099.5596	10856.24	3272.3154	24168.559	12753.24	8639.3154	2065.5596	14698.24	10803.315	-45.44043	14653.24	26336.316	6497.5596	9191.2402	20569.316	11043.56	9477.2402	3399.8047	13123.26	16169.385	17629.805	4463.2598	8617.3848	9230.8047	-4033.7402	8974.3848	15837.805	2173.2598	9237.3848	12930.805	-1037.7402	12316.385	13243.805	4334.2598	10891.385	612.73535	27329.4	10773.211	6523.7354	29273.4	11724.211	15512.735	25311.4	21727.211	15791.735	6754.4004	16961.211	5543.7354	24560.4	20342.211	14109.735	17527.4	3997.2109	1927.7354	10591.4	13524.211	11280.735	19042.4	23587.211	18682.734	5088.4004	28549.211	15363.735	2794.4004	10717.211	19062.734	13073.4	11445.211	10349.735	1490.4004	13994.211	17054.734	5961.4004	17228.211	5742.7354	1816.4004	11371.211	5989.5547	1740.25	20291.605	8664.5547	3364.25	13932.605	21378.555	10267.25	15616.605	9632.5547	5901.25	21753.605	1347.5547	16560.25	19027.605	4273.5547	6031.25	15428.605	8558.5547	1646.25	26637.605	-1620.4453	7335.25	-4682.3945	22667.52	7622.75	30881.65	32059.52	12533.75	25238.65	12531.52	7924.75	24872.65	11646.52	9118.75	25373.65	27249.52	9278.75	21184.65	11379.52	22429.75	16020.65	15769.52	5030.75	22427.65	11883.52	14717.75	29611.65	9221.5195	6271.75	15120.65	16973.52	4829.75	18290.65	-1504.4805	12129.75	18187.65	5931.5195	2657.75	17558.65	6170.5195	4416.75	23005.65	-984.92969	17042.676	18595.621	-85.929688	20027.676	24369.621	18508.07	18001.676	20743.621	11893.895	36563.395	27128.344	-3760.6914	35541.609	40966.176	-1359.4941	36968.43	36832.34	9067.2002	5266.5498	13235.99	12391.2	3259.5498	18844.99	1689.2002	15697.55	12672.99	-1316.8252	11228.01	16179.165	7718.1748	3181.0098	21317.164	7833.48	1311.2148	7707	6466.04	56343.789	25719.594	16782.039	10929.79	21526.594	22709.039	7071.79	29207.594	28497.039	6150.79	42434.594	10385.064	11224.515	13674.98	6100.0649	11235.515	16185.98	19876.064	6869.5146	6445.9805	4666.0649	17441.516	15042.98	24868.064	2081.5146	5250.9805	8182.0649	7037.5146	15404.98	20046.064	2875.5146	10992.98	16834.064	4877.5146	13843.98	18624.064	4944.5146	13893.98	14351.064	2302.5146	5913.9805	2894.385	8807.9102	18093.516	13143.385	1064.9102	26844.516	10016.385	579.91016	6982.5146	1964.9448	18953.975	19912.906	4475.9448	6148.9751	17153.906
8576.9805	42730.734	32517.615	1708.9805	8969.7344	15810.615	5635.9805	6809.7344	19086.615	8105.9805	-2614.2656	33431.617	33564.453	10499.285	18764.531	776.45508	9658.2852	10293.531	1669.2549	24341.801	10167.154	9570.2549	5887.7998	13721.154	12232.255	8183.7998	6239.1543	8539.2549	1695.7998	7916.1543	-8105.1191	23173.529	36950.234	12719.881	5009.5293	40651.234	-13194.119	7009.5293	22441.234	21698.881	9178.5293	60737.234	2116.8809	6920.5293	39707.234	26751.881	7483.5293	71580.234	4549.3047	-2469.3906	27245.773	12545.305	-1434.3906	15224.773	2956.3047	-4623.3906	22870.773	11355.43	-3286.0801	27979.211	1863.4297	-1183.0801	20811.211	13298.43	-2868.0801	69186.211	13443.895	17856.926	29138.494	5056.895	5701.9248	17725.494	5263.895	8727.9248	28672.494	16656.895	8145.9248	25393.494	19949.895	5974.9248	59290.492	15070.895	1031.9248	25926.494	-355.33496	16654.311	25398.76	20819.664	10102.311	63668.758	-833.56006	16694.836	30474.91	1709.4199	13226.061	19674.49	34017.219	14780.301	56047.52	-9149.7793	26222.301	56251.52	20223.221	-1800.6992	11174.52	32075.125	32755	73597.164	8183.125	13478	29870.164	-4228.1719	15165.266	2834.7578	19805.404	40399.746	21040.055	-6653.5957	32965.746	18933.055	16239.404	17364.746	17818.055	20349.404	12914.745	29419.055	8393.4043	11852.745	32209.055	5956.4043	11783.745	16894.055	2711.6201	12210.795	31383.68	16275.62	3999.7949	24914.68	10084.62	2003.7949	27908.68	17383.98	939.50488	-3848.3008	13502.98	3319.5049	-13108.301	-779.01953	7702.5049	12671.699	22147.98	8643.5049	30712.699	23855.98	4227.5049	15515.699	1576.9805	-147.49512	3188.6992	9789.7383	52283.867	28886.012	18363.738	-357.13086	21720.012	57.738281	86581.867	23410.012	1174.7383	39246.867	23352.012	-3646.2617	24842.869	24175.012	-3090.2617	15239.869	15614.012	17205.738	17479.869	19226.012	10307.738	18733.869	19625.012	1224.7383	4440.8691	-8163.9883	-6431.9492	34873.859	24310.016	-4610.9492	32415.859	30778.016	5812.0508	36693.859	54372.016	12404.4	41219.426	18951.609	39875.398	11941.425	-9568.3906	9614.4004	46291.426	24259.609	5781.125	3459.0352	47702.664	-5516.875	9496.0352	11727.664	15228.125	55854.035	59806.664	17223.125	8416.0352	25398.664	-3647.875	13267.035	29133.664	18318.42	20477.17	23338.742	17912.42	60842.172	25017.742	31705.42	7078.1699	24095.742	9702.4199	21879.17	16903.742	10596.585	29956.07	20208.816	20607.586	26395.07	36837.816	8411.585	30816.07	64112.816	18624.586	19106.07	36564.816	31975.586	19898.07	66629.812	36333.586	12864.07	69439.812	37335.586	15657.07	64156.816	19915.586	12156.07	77225.812	11717.585	15788.07	19079.816	19261.586	6734.0703	40536.816	14222.585	20264.07	14726.816	7989.4805	31816.98	14407.594	22828.871	20227.336	33991.574	1460.8701	18296.336	34051.574	-2152.1299	2969.335	20075.574	2260.8701	32438.336	28801.574	11137.12	-2110.0498	18546.66	6315.1201	5253.9502	28993.66	11689.12	9161.9502	30699.66	-1127.6094	41689.141	9289.9746	17640.391	4726.1396	14940.975	9655.3398	26173.816	-2160.9258	11286.34	34176.816	21962.074	3969.3398	19841.816	14610.074	2678.3398	10674.815	12854.074	14286.915	18127.516	20100.244	11846.915	1778.5146	30086.244	5026.2207	38157.316	32211.939	23119.221	13940.315	27017.939	10169.221	23737.316	26572.939	19683.221	12919.315	22151.939	30097.221	10242.315	33781.938	5099.0742	27736.98	24560.34	3286.0742	33226.98	15472.34	1463.0742	19282.98	21721.34	11707.074	8571.9805	21072.34	2788.0742	26556.98	26203.34	7858.0742	4397.9805	13859.34	13196.42	40211.82	24302.551	25811.42	48693.82	31037.551	18747.42	28825.82	45796.551	19635.42	22077.82	23720.551	20951.42	14561.82	25813.551	17099.42	19364.82	33973.551	28674.42	10775.82	28767.551	19048.42	6493.8203	24813.551	27204.42	11577.82	29747.551	25975.42	6716.8203	48747.551	29474.379	4999.6348	2297.0254	12857.38	31900.635	26145.025	37521.379	14020.635	20348.025	2937.3799	21115.635	19878.025	6979.3799	18139.635	20377.025	27245.379	11423.635	19147.025	1718.3799	14172.635	15503.025	11884.38	22080.635	19559.025	13510.38	15849.635	21988.025	24983.379	10243.635	28980.025	6765.3799	21546.635	10705.025	16404.379	10013.635	23339.025	8174.9697	32722.75	21964.961	10122.97	20400.75	18789.961	3872.9053	37620.879	23806.234	6015.9053	7916.8799	16039.234	3950.9053	34907.879	22083.234	14751.905	7512.8799	17201.234	5612.9053	5411.8799	20703.234	7291.9053	5970.8799	17318.234	4149.4805	496.44043	12948.365	25844.605	10384.56	20946.779	20870.605	9666.5596	13910.779	9640.6055	1472.5596	13187.779	10035.605	473.55957	9668.7793	20720.98	6397.9351	2679.5254	7992.9805	38082.934	19530.525	27026.98	12982.936	39650.523	3059.9805	24890.936	26215.525	11614.98	20802.936	25276.525	810.98047	6982.9351	33173.523	3734.9805	4873.9351	12859.525	16792.605	20189.365	19466.186	19997.605	18650.365	12961.186	10084.605	1620.3652	21843.186	23534.605	8248.3652	15735.186	18644.605	5979.3652	22364.186	2855.6055	17742.365	17835.186	10931.605	3170.3652	20679.186	2446.6055	18876.365	19738.186	5636.6055	-82.634766	14796.186	3721.6055	-2068.6348	15020.186	13787.605	3947.3652	21891.186	5550.2852	26774.67	17684.955	29695.285	7165.6699	1429.9551	15396.285	13869.67	23370.955	28777.285	13834.67	17262.955	22252.285	14618.67	49051.953	39486.285	10385.67	17769.955	28762.285	10017.67	25209.955	15750.285	11486.67	27048.955	17010.105	464.875	-4118.7344	6097.1055	14395.875	19993.266	10983.105	7239.875	53452.266	3395.1055	17325.875	22409.266	-5214.8945	11567.875	15341.266	445.10547	6629.875	19571.266	8197.1055	4621.875	17603.266	-2919.8945	-182.125	14005.266	-3718.8945	13476.875	14744.266	658.10547	14645.875	27573.266	4672.1055	4640.875	13581.266	22392.27	12854.811	30333.766	2034.2695	15158.811	28066.766	231.26953	14853.811	24904.766	373.26953	32924.809	26703.766	21952.27	15243.811	19252.766	7537.2695	30144.811	38656.766	14831.27	7963.8101	31412.766	29554.27	10692.811	21875.766	-2803.7305	8192.8105	29199.766	19208.27	8761.8105	23308.766	4847.2695	4673.8101	15776.765	11605.77	31441.84	44287.145	7398.7695	28759.84	15618.145	-659.23047	20986.84	14869.145	24479.77	10413.84	28724.145	25022.77	8400.8398	19011.145	23791.77	7326.8398	14619.145	20414.77	7838.8398	22113.145	11714.77	6821.8398	23340.145	20539.77	9923.8398	4209.1445	11497.77	8993.8398	13989.145	17338.77	7626.8398	35214.145	11776.77	10880.84	41129.145	7087.7695	6502.8398	13875.145	13046.77	7672.8398	10913.145	1417.355	12335.695	20424.455	-307.64502	22694.695	18957.455	5606.355	2490.6953	10364.455	2794.355	-1151.3047	17491.455	6524.355	-267.30469	8280.4551	10013.355	-127.30469	19849.455	8724.2148	21825.176	17373.529	22778.215	7875.1748	25744.529	21841.215	6177.1748	13474.529	21834.215	5718.1748	15464.529	29104.215	6528.1748	19338.529	8685.2148	14074.175	16076.529	9910.2148	4414.1748	31680.529	2926.2148	15408.175	14767.529	20678.215	8771.1748	18358.529	23762.215	5389.1748	12307.529	29839.965	2947.4805	-851.68555	4641.9648	13786.48	25604.314	10980.965	10528.48	23983.314	11611.965	2541.4805	16747.314	20970.965	4022.4805	12841.314	3908.9648	27541.48	16260.314	7354.9648	-3746.5195	5420.3145	13688.24	6980.9702	10126.765	22.240234	25889.971	32543.766	3442.2402	20963.971	27201.766	3419.2402	36819.969	20369.766	4693.2402	18085.971	27187.766	6754.2402	18259.971	38945.766	23574.24	9834.9707	20439.766	18459.24	11820.971	37149.766	19251.24	8534.9707	24266.766	22355.24	29745.971	29936.766	-1286.7598	23606.971	17252.766	11375.24	6125.9702	25969.766	-2182.7598	16929.971	20426.766	7764.2402	7182.9702	16196.765	14930.305	2767.0303	17899.859	14729.305	5729.0303	15840.859	11926.305	11701.03	21398.859	19780.305	5178.0303	27914.859	11870.305	4898.0303	21697.859	-2627.6953	15732.03	21835.859	338.30469	557.03027	19625.859	7572.54	21758.824	21849.301	16879.539	9639.8252	19861.301	9904.54	24111.824	20843.301	15953.54	12512.825	21962.301	22298.539	10661.825	22830.301	-418.45996	10115.825	12082.301	7276.54	25284.824	12405.301	13493.54	7269.8252	12749.301	3763.54	3200.8252	14821.301	19017.539	15342.825	24892.301	-1378.46	13617.825	11179.301	3926.54	4861.8252	16366.301	5591.5391	12052.92	21593.256	25006.539	6921.9199	9996.2559	-4902.4609	29009.92	14951.256	21859.539	13653.92	12789.256	-1103.4609	7226.9199	11309.256	13662.345	43548.621	22276.295	5391.3447	10170.62	-1876.7051	6106.3447	21960.621	28954.295	2751.3447	12522.62	18603.295	2954.3447	12773.62	21384.295	11785.345	-1545.3799	6345.2949	-2233.6553	20724.621	21132.295	10908.345	-881.37988	21805.295	13970.345	-1164.3799	19735.295	21289.344	1962.6201	20910.295	15259.345	2268.6201	22727.295	10952.345	-997.37988	26580.295	-5965.6553	594.62012	14848.295	-1145.6553	15489.62	19034.295	3048.3447	-1751.3799	20009.295	5273.3447	-1699.3799	21484.295	19943.344	3346.6201	14505.295	17116.344	3881.6201	16980.295	6383.5449	16235.09	13540.145	16938.545	7252.0898	12499.145	4262.5449	-1748.9102	6439.1445	11936.545	714.08984	16088.145	13278.545	457.08984	11567.145	13001.545	3128.0898	5899.1445	5866.9102	21835.035	-75.765625	4822.9102	30353.035	8570.2344	11619.91	25056.035	22835.234	9203.9102	5780.0352	21104.234	19384.91	5777.0352	19566.234	11873.91	13487.035	4617.2344	8392.9102	758.03516	13062.234	14945.91	13418.035	24111.234	16528.91	6970.0352	28905.234	10033.91	4324.0352	15660.234	17650.91	10739.035	14110.234	12077.91	3370.0352	19092.234	12694.91	7827.0352	18869.234	4085.9102	286.03516	14724.234	10248.64	3186.6699	23618.115	12158.64	3917.6699	6785.1152	21858.641	7831.6699	17680.115	9713.6396	6159.6699	18361.115	16646.641	-319.33008	18911.115	11739.64	5133.6699	19622.115	13412.64	2151.6699	18747.115	243.63965	5608.6699	-8712.8848	16218.705	8985.9805	26107.955	26478.705	7961.98	22336.955	14190.705	8879.9805	23639.955	11709.705	10309.98	23066.955	21339.705	10110.98	22857.955	8602.7051	17488.98	13752.955	14095.705	4744.98	22767.955	10964.705	10942.98	22009.955	2572.7051	10553.98	14971.955	10619.705	7059.98	16020.955	-2472.2949	10560.98	20616.955	1314.7051	4522.98	15193.955	4799.7051	5572.98	18352.955	-1940.3154	15004.84	13707.815	-710.31543	20415.84	24369.816	25170.684	14196.84	24413.816	15823.609	36352.648	28827.59	-11217.594	33073.824	59998.07	5296.1748	38019.766	36581.105	6543.6348	9740.8594	10852.381	10807.635	6782.8599	23826.381	-31.365234	16482.859	11391.381	-256.21484	7138.375	13552.375	6650.7852	4554.375	24191.375	7823.625	4173.1948	14837.78	7570.0996	47410.82	20395.131	12939.1	13664.82	14794.131	20096.1	11532.82	18910.131	23355.1	9525.8203	27481.131	8998.6699	14516.05	25066.83	3142.6699	10374.05	30792.83	15715.67	8949.0498	20785.83	1418.6699	16262.05	20458.83	21805.67	7534.0498	17601.83	6889.6699	10528.05	27432.83	14250.67	4512.0498	20286.83	14245.67	5511.0498	23544.83	15424.67	6109.0498	26425.83	11353.67	3124.0498	18061.83	561.16504	7798.3999	12297.805	10637.165	2194.3999	26363.805	8037.165	-1226.6001	1773.8047	5035.6548	14681.245	20966.836	5770.6548	5851.2451	21134.836
8780.4746	45954.477	32189.061	-2952.5254	12595.475	17193.061	2579.4746	10098.475	20895.061	3124.4746	3462.4746	28529.061	25177.336	5084.0059	4789.625	-4685.6641	1869.0059	5580.625	6535.6299	20360.801	12759.01	13140.63	2860.7998	17395.01	19252.629	5875.7998	10756.01	8564.6299	2130.7998	13839.01	1053.3809	23917.33	20298.379	20620.381	2043.3301	23061.379	-8130.6191	-1383.6699	7072.3789	40522.383	5690.3301	52039.379	14378.381	6939.3301	30434.379	38279.383	7062.3301	47967.379	5518.6309	-3806.3496	12296.734	11553.631	2998.6504	7774.7344	10294.631	-5672.3496	5501.7344	2496.8496	-3011.5508	9525.6133	-921.15039	-4720.5508	11642.613	9575.8496	-860.55078	49046.613	11574.141	24508.1	32152.645	4166.1401	2589.0996	25045.645	5633.1401	15238.1	23924.645	15636.141	7860.0996	19146.645	29645.141	12253.1	56224.645	17874.141	10593.1	23189.645	3399.4849	12548.13	21624.414	21338.484	12629.13	67830.414	1080.9399	13734.13	22734.645	3145.3096	3972.7754	25205.664	18896.314	5217.2559	54880.566	-8210.6855	31743.256	72831.562	22878.314	3885.2559	21123.566	32181.184	28856.734	76306.18	7755.1836	5534.7354	31520.18	-5044.7812	13724.945	21845.562	19187.744	36819.305	17252.977	-3110.2559	26902.305	13737.977	19100.744	9450.3047	8906.9766	20760.744	6708.3047	15338.977	10128.744	2424.3047	19973.977	6932.7441	4712.3047	18009.977	1065.0552	12705.66	37037.27	10352.055	4094.6602	26707.27	8381.0547	3982.6602	29758.27	12738.235	1147.5049	4250.75	24612.234	5528.5049	1590.75	2998.2354	9280.5049	27870.75	27918.234	10603.505	38515.75	23856.234	3980.5049	26160.75	3917.2354	2934.5049	12343.75	12320.859	50140.285	28394.047	19225.859	824.28516	23341.047	6818.8594	88506.281	24424.047	9594.8594	35853.285	30789.047	1423.8594	28075.285	16504.047	-2211.1406	31067.285	12397.047	18578.859	13419.285	259.04688	16967.859	22200.285	11410.047	5899.8594	-4290.7148	-9506.9531	-1712.1719	34575.32	29535.66	4670.8281	36167.32	33183.66	2569.8281	35845.32	57579.66	11967.016	40880.398	23661.871	50074.016	8403.4004	5712.8711	6965.0156	43853.398	25414.871	4905.7305	2565.3203	55441.539	-1753.2695	7780.3203	33600.539	14997.73	49411.32	75199.539	13620.73	6260.3203	45729.539	-6236.2695	154.32031	49627.539	1817.9492	29241.744	29941.871	2585.9492	60994.742	27717.871	16450.949	5759.7441	27452.871	-696.05078	13137.744	16374.871	919.36523	28001.809	14632.949	3394.3652	33638.809	26824.949	2189.3652	25466.809	47249.949	15426.365	18654.809	30217.949	28668.365	17845.809	57935.949	26074.365	16217.81	57030.949	23194.365	11585.81	57989.949	15929.365	8594.8096	65688.953	9214.3652	5698.8096	11252.949	10875.365	6165.8096	36208.949	3341.3652	17659.809	9071.9492	-3315.1797	35371.211	37464.57	11784.92	13407.15	23906.211	864.91992	18382.15	10961.211	-923.08008	3020.1504	8231.2109	1683.9199	32551.15	14153.211	8231.1104	4771.1445	18157.41	-1188.8896	6887.1445	29812.41	14862.11	9311.1445	24070.41	274.48535	24745.92	10839.2	15535.485	9254.9199	22537.199	18018.91	5444.3701	3818.7402	6489.9102	39802.371	23224.74	4828.9102	15840.37	18427.74	6497.9102	12379.37	17148.74	11619.425	17224.094	18495.949	10219.425	1859.0947	23220.949	8214.0547	34278.391	34481.531	28928.055	5341.3896	31462.529	6130.0547	29295.391	31650.529	18486.055	9946.3896	23509.529	33217.055	5069.3896	39197.531	7162.1152	28215.379	21562.365	9937.1152	28822.379	10870.365	704.11523	15520.38	17762.365	10660.115	3201.3799	17341.365	4713.1152	24936.379	23066.365	6485.1152	879.37988	16727.365	11689.775	31604.17	25703.219	21068.775	44170.172	29745.219	14702.775	27536.17	43322.219	5690.7754	25698.17	29479.219	14852.775	13247.17	27843.219	14371.775	22257.17	35507.219	24011.775	11300.17	28465.219	11386.775	2146.1699	21041.219	27524.775	12089.17	36382.219	21144.775	4857.1699	48467.219	29570.594	4159.5195	1385.9199	12631.595	26170.52	23893.92	40255.594	9293.5195	25906.92	926.59473	18209.52	19151.92	9703.5947	14178.52	22103.92	30193.594	12391.52	23057.92	-252.40527	12149.52	13290.92	9670.5947	20921.52	19046.92	9338.5947	11686.52	16568.92	28108.594	6975.5195	31367.92	7842.5947	22776.52	14768.92	12010.595	9965.5195	23350.92	5584.7803	31407.965	28301.246	7588.7803	17426.965	28104.246	9686.8945	2566.7051	-2537.1992	-3620.1055	15547.705	19415.801	-255.10547	31465.705	20398.801	14827.895	3523.7051	17818.801	5494.8945	3410.7051	23826.801	1928.8945	-474.29492	14423.801	-2346.4297	-3943.1846	14511.289	40376.078	11775.105	17081.494	21224.08	3981.1055	10649.494	14601.08	1337.1055	9191.4941	7502.0801	1393.1055	2068.4941	21538.289	5134.5146	-809.83984	7120.29	37064.516	23203.16	18350.289	28419.516	31317.16	4943.29	25255.516	18044.16	12095.29	17786.516	29327.16	6750.29	3020.5146	24185.16	5470.29	5002.5146	12291.16	14165.05	17139.91	25757.215	16280.05	12112.91	24376.215	7873.0498	728.91016	27467.215	14974.05	5547.9102	16176.215	13642.05	4126.9102	30230.215	-1613.9502	13874.91	22486.215	11219.05	4680.9102	22882.215	-331.9502	18721.91	17165.215	2842.0498	28.910156	15997.215	1811.0498	-776.08984	17955.215	12084.05	2523.9102	29180.215	2498.75	25781.105	21444.221	25787.75	576.10547	5308.2207	6180.75	1091.1055	23239.221	25310.75	9988.1055	19415.221	14274.75	9008.1055	54236.219	41008.75	8769.1055	22219.221	20272.75	5018.1055	23440.221	11641.75	5760.1055	27155.221	20149.48	4275.2002	-9838.8008	8955.4805	22403.199	13633.199	19026.48	14323.2	47608.199	9873.4805	24404.199	18922.199	7895.4805	5289.2002	8834.1992	9653.4805	2906.2002	14837.199	10797.48	8918.2002	9540.1992	-1183.5195	16425.199	19071.199	-3861.5195	20445.199	12632.199	14889.48	11958.2	25835.199	13012.48	7449.2002	10940.199	11868.6	7664.9648	28206.51	-907.40039	15198.965	23500.51	-3562.4004	14432.965	21378.51	-1707.4004	27002.965	13511.51	19279.6	17095.965	15620.51	15772.6	13726.965	38815.508	7615.5996	8780.9648	22075.51	24815.6	8836.9648	16644.51	1443.5996	441.96484	23047.51	13689.6	5021.9648	16499.51	1665.5996	3999.9648	12334.51	5577.1953	28455.949	45559.34	-433.80469	17632.949	18171.34	-2946.8047	15204.95	17441.34	17789.195	2744.9502	27343.34	25201.195	4364.9502	20566.34	13414.195	9359.9502	18433.34	17155.195	3725.9502	23509.34	6726.1953	3716.9502	32885.34	27546.195	9166.9502	13324.34	6859.1953	7534.9502	23823.34	15370.195	3289.9502	37016.34	2805.1953	3952.9502	37964.34	780.19531	4722.9502	21451.34	7611.1953	3007.9502	14737.34	-3337.1904	18220.664	16753.809	-5887.1904	24409.664	19469.809	1206.8096	6264.665	3478.8096	-6639.1904	9069.665	14124.81	446.80957	1274.665	11969.81	2175.8096	2682.665	18710.809	-989	19622.664	4394.7207	15912	751.66504	28903.721	11230	5185.665	20671.721	13056	2225.665	20506.721	16365	3436.665	21418.721	-2225	14995.665	18186.721	2804	1132.665	37454.719	1819	6936.665	18280.721	15288	2715.665	18891.721	15526	5150.665	17703.721	24031.836	5723.8496	7238.7402	2927.8359	21401.85	29169.74	2563.8359	17096.85	33441.742	8470.8359	6076.8496	26754.74	21838.836	5963.8496	25038.74	1428.8359	26383.85	21273.74	4688.8359	1326.8496	19043.74	11312.38	6585.7002	3202.8594	1339.3799	18880.699	21776.859	1750.3799	20495.699	17243.859	5422.3799	34216.699	6563.8594	11337.38	17554.699	25760.859	11549.38	13226.7	33835.859	19919.379	5072.7002	15014.859	21732.379	10194.7	29354.859	18986.379	8501.7002	23386.859	32758.379	25931.699	21884.859	-1630.6201	24132.699	18657.859	14846.38	4361.7002	22587.859	-5456.6201	18167.699	15754.859	3029.3799	15676.7	12355.859	-1976.2549	-610.61523	17894.539	12131.745	6066.3848	20837.539	17441.746	14324.385	19580.539	16440.746	3940.3848	29318.539	10724.745	7413.3848	21751.539	-1496.2549	14217.385	18770.539	1208.7451	-81.615234	22511.539	8446.7949	24263.475	22950.84	23740.795	8955.4746	14564.84	14385.795	23464.475	24734.84	21808.795	8846.4746	23024.84	20385.795	8251.4746	22546.84	3199.7949	9111.4746	8986.8398	8387.7949	33546.477	13971.84	18354.795	5962.4751	15680.84	9018.7949	3627.4751	15913.84	24436.795	9688.4746	21549.84	-295.20508	16368.475	13565.84	8804.7949	2667.4751	17235.84	14149.615	946.44043	26693.406	30314.615	868.44043	22104.406	4725.6152	5416.4404	19455.406	24087.615	5602.4404	17649.406	3564.6152	-232.55957	16923.406	23678.936	44324.246	18046.971	15145.936	4360.2451	-7438.0293	14520.936	27889.246	28097.971	8703.9355	24254.246	13384.971	12388.936	20846.246	7894.9707	20235.936	4466.2451	1535.9707	8366.9355	24687.246	16969.971	20152.936	6739.2451	20925.971	20492.936	11593.245	17791.971	28564.936	12582.245	12488.971	20031.936	10083.245	17340.971	15291.936	4735.2451	17280.971	2535.9351	10279.245	11178.971	21651.936	7222.2451	10741.971	10422.936	5413.2451	13732.971	10772.936	3644.2451	19590.971	27628.936	7401.2451	9379.9707	26766.936	13174.245	10959.971	5665.1748	26043.84	14972.824	18687.176	12712.84	14526.824	6735.1748	4741.8398	17029.824	2576.1748	23034.84	14130.824	14670.175	9586.8398	16384.824	6924.1748	14560.84	8501.8242	12860.565	-529.99512	7158.7998	3998.5654	23796.004	16792.801	22985.566	5279.0049	27649.801	7047.5654	9202.0049	27209.801	8985.5654	16323.005	27599.801	15085.565	13974.005	15884.8	11979.565	1369.0049	21465.801	12850.565	16030.005	27258.801	15372.565	3883.0049	36122.801	12023.565	2965.0049	17691.801	18976.566	10328.005	20990.801	12152.565	2572.0049	22505.801	15892.565	5848.0049	24561.801	8124.5654	-662.99512	22452.801	8340.4297	5751.4502	16604.18	9722.4297	3969.4502	11775.18	16077.43	6170.4502	19657.18	9144.4297	7248.4502	23445.18	17036.43	1867.4502	21307.18	10713.43	7355.4502	13319.18	9691.4297	3097.4502	18880.18	-469.57031	3814.4502	-7515.8203	17100.17	8975.1953	22721.449	25770.17	11054.195	19767.449	9448.1699	9523.1953	23979.449	7155.1699	10048.195	25906.449	17881.17	9419.1953	17935.449	11214.17	15486.195	15231.449	11882.17	5184.1948	21531.449	13822.17	10616.195	28517.449	4092.1699	10950.195	5630.4492	13283.17	5426.1948	10891.449	-2593.8301	13282.195	14478.449	901.16992	155.19482	10992.449	3959.1699	4245.1948	11618.449	1447.7998	13435.99	19539.525	3517.7998	15611.99	28085.525	25627.801	7531.9902	23229.525	10716.15	44455.379	23235.629	-4730.3086	40217.5	51957.188	476.10547	30715.504	31665.17	-2144.9141	10922.875	19924.4	2573.0859	5307.875	22964.4	-9950.9141	17858.875	14574.4	-91.985352	4299.2197	11515.6	7442.0146	2186.2197	14831.6	8162.3052	-1771.6445	8706.6602	3867.5596	42487.711	21483.43	11767.56	9336.71	16395.43	17889.559	1643.71	18480.43	22635.559	6080.71	26829.43	5613.6953	17008.375	29701.5	2199.6953	12648.375	32466.5	13658.695	12340.375	20270.5	4612.6953	13841.375	20292.5	20888.695	8303.375	21712.5	6424.6953	11272.375	27598.5	17463.695	4747.375	22885.5	14040.695	3688.375	24405.5	14444.695	4574.375	26257.5	13361.695	2193.375	20409.5	1520.2148	7823.915	13619.76	9391.2148	821.91504	21482.76	8501.2148	-410.08496	517.75977	6381.0698	8346.6094	20377.75	4328.0698	2569.6099	23581.75
9727.25	47492.93	41579.859	-35.75	24759.93	22660.859	2673.25	13198.93	25157.859	7760.25	1347.9297	38304.859	32081.17	3972.9453	11079.137	-1253.8301	-5234.0547	7449.1367	5541.3047	22110.25	16617.41	10848.305	6577.25	19130.41	19046.305	9918.25	7809.4102	9828.3047	3772.25	8005.4102	-4573.8457	33478.227	21474.422	11722.154	9600.2246	30921.422	-13055.846	7433.2246	11983.422	29299.154	18655.225	49375.422	6813.1543	20919.225	34791.422	-814.8457	8792.2246	42894.422	5999.9004	3294.1953	29472.363	11826.9	4192.1953	11589.363	4605.9004	-29.804688	13900.363	5855.0254	-3653.2656	7593.8008	4726.0254	-4422.2656	11842.801	11309.025	-620.26562	46825.801	10422.075	23453.365	38220.484	2539.0752	2609.3652	17259.484	5350.0752	14891.365	35198.484	15002.075	10552.365	26596.484	22522.074	11010.365	65010.484	15539.075	7110.3652	30890.484	9986.5293	9320.7949	34801.094	18398.529	11754.795	69248.094	1062.5149	11754.04	22738.676	9315.2949	7971.4448	25095.004	41241.359	8367.5352	49543.77	-2253.6406	24921.535	59140.77	26001.359	1805.5352	8020.7695	42207.898	38080.078	75092.414	14615.9	-1517.9199	29464.414	-21521.184	14408.635	-3698.4219	13823.795	35833.051	15671.234	-10200.205	28036.051	16901.234	20942.795	9254.0498	19766.234	16170.795	12758.05	19287.234	9586.7949	3684.0498	25559.234	8647.7949	4668.0498	12076.234	2068.3799	6134.2305	26225.9	14431.38	404.23047	20340.9	12087.38	1330.2305	31433.9	13163.465	3419.5654	2479.7969	23951.465	8858.5654	-5138.2031	2171.4648	10360.565	17119.797	18760.465	9550.5654	39294.797	24590.465	6755.5654	22712.797	6550.4648	3554.5654	11686.797	9948.5195	45257.715	28537.836	20327.52	-7195.2852	26041.836	6898.5195	67434.719	18892.836	3056.5195	33107.715	20390.836	-118.48047	14776.715	17606.836	926.51953	21070.715	12484.836	17788.52	-6550.2852	-10221.164	21077.52	13578.715	17397.836	9543.5195	-9188.2852	-9588.1641	-10077.734	38549.43	10424.93	326.26562	32056.43	27869.93	-8543.7344	31892.43	49580.93	11795.135	36986.395	23892.637	39645.133	1620.3945	2096.6367	10670.135	37778.395	32371.637	6356.6445	90.654297	34526.203	-140.35547	6833.6543	17557.203	18199.645	50805.656	62560.203	3942.6445	5840.6543	35977.203	-6004.3555	8468.6543	30983.203	10374.41	24033.811	32764.789	14834.41	68036.812	30851.789	24093.41	9718.8105	23156.789	5453.4102	21023.811	19791.789	9208.8096	28519.219	29830.814	15109.81	35625.219	37436.812	9173.8096	31210.219	64095.812	22964.809	17879.219	41671.812	29889.809	15335.22	67705.812	27457.809	26364.219	74479.812	22794.809	9128.2197	69441.812	28521.809	9812.2197	65492.812	20418.809	3659.2197	19480.814	14249.81	7542.2197	42412.812	13761.81	17275.219	16189.814	4448.1699	31458.789	19765.344	12128.02	10088.03	15830.488	39.019531	15742.03	9998.4883	-1889.9805	4983.0303	569.48828	2432.0195	37265.031	5819.4883	14164.725	1513.3945	19718.135	4785.7246	22672.395	24801.135	18189.725	7500.3945	25326.135	-2084.9297	36768.309	10796.551	7655.0703	15749.31	21911.551	17556.914	4598.0801	4114	9790.915	36899.078	25464	5308.915	19787.08	17881	7641.915	18934.08	22742	13376.655	18739.705	22036.711	12767.655	5827.7051	29222.711	6925.8252	43107.105	33339.414	28530.824	13930.105	27401.414	5294.8252	35929.105	30101.414	15013.825	16326.105	21620.414	29362.824	9773.1055	32044.414	7597.0049	26321.045	22029.125	8380.0049	32758.045	14561.125	521.00488	15081.045	15878.125	15022.005	775.04492	17628.125	4716.0049	28098.045	22859.125	9464.0049	-566.95508	11429.125	10050.345	35773.699	20521.064	23724.344	46739.699	34365.062	14348.345	33177.699	33203.062	5812.3447	24982.699	23475.064	21008.344	13448.7	28069.064	14157.345	19907.699	29072.064	12938.345	20963.699	23548.064	13466.345	3949.7002	16982.064	28254.344	12332.7	33028.062	21284.344	4086.7002	46040.062	25793.105	5756.2051	8348.9248	10462.105	31242.205	33789.926	43543.105	12040.205	30018.926	1792.1055	19991.205	29075.926	4928.1055	13265.205	35123.926	23932.105	14357.205	26368.926	-2172.8945	9425.2051	17773.926	8199.1055	15636.205	31521.926	11044.105	10245.205	26406.926	24827.105	10764.205	41186.926	4046.1055	23060.205	19337.926	11822.105	9773.2051	28736.926	6217.2148	35845.422	27299.135	6066.2148	25139.42	22764.135	19350.125	-1542.9746	2060.5703	2173.125	17977.025	18489.57	2244.125	30708.025	15041.57	15404.125	6239.0254	16613.57	6098.125	5509.0254	19665.57	7715.125	941.02539	13507.57	2470.0352	-4725.1904	17369.75	13558.14	26724.031	22995.445	20786.141	5523.0303	18850.445	12169.14	-2321.9697	15999.445	6005.1396	-3106.9697	7622.4453	26489.184	4095.6104	-947.44922	8569.1846	29485.609	24743.551	18168.184	30594.609	32637.551	6436.1846	21974.609	23594.551	15105.185	15454.61	29533.551	7498.1846	3613.6104	29458.551	9721.1846	468.61035	13583.551	16006.305	19697.754	17486.33	19281.305	18270.754	22699.33	9569.3047	3561.7549	24542.33	15569.305	6079.7549	17056.33	14810.305	6506.7549	26814.33	1227.3047	21843.754	16644.33	8928.3047	8257.7549	18437.33	3094.3047	21492.754	21698.33	37.304688	8353.7549	20124.33	5450.3047	2041.7549	19105.33	11928.305	4833.7549	24203.33	-519.92969	21039.285	23991.35	25447.07	2249.2852	2652.3496	14929.07	5861.2852	25689.35	23170.07	10736.285	21030.35	15310.07	7888.2852	53566.352	42891.07	7603.2852	22177.35	20748.07	2680.2852	25052.35	7463.0703	14962.285	29142.35	13668.484	-4121.75	-6709.1152	7187.4844	13559.25	16168.885	10025.484	5799.25	47325.883	1153.4844	21789.25	15165.885	3930.4844	-1428.75	9939.8848	1870.4844	-1519.75	13799.885	3109.4844	-3731.75	10611.885	-7425.5156	7353.25	15835.885	-6269.5156	15389.25	12959.885	-5911.5156	22162.25	27190.885	2280.4844	-1328.75	12779.885	21696.504	5707.6904	32310.449	7340.5049	7895.6904	25719.449	3410.5049	10176.69	25423.449	5231.5049	18082.691	17909.449	24804.504	7989.6904	19444.449	15016.505	18578.691	39671.449	12672.505	3912.6904	26644.449	29487.504	5930.6904	22054.449	4293.5049	-877.30957	25970.449	14192.505	2721.6904	25061.449	8993.5049	114.69043	17817.449	7543.9854	32653.395	45004.969	5726.9854	24894.395	21128.971	908.98535	20773.395	19130.971	22481.984	6807.3945	38710.969	24741.984	8674.3945	23355.971	18270.984	13417.395	24394.971	22994.984	9872.3945	26598.971	11503.985	7048.3945	29681.971	29285.984	7074.3945	13624.971	4867.9854	5919.3945	19898.971	16905.984	5369.3945	37129.969	11448.985	9853.3945	44070.969	7157.9854	6330.3945	23274.971	-343.01465	18569.395	14363.971	-2480.3945	10767.01	15096.125	-1885.3945	23138.01	15089.125	2543.6055	4128.0098	7327.125	-3871.3945	4932.0098	14696.125	3334.6055	-992.99023	8208.125	7270.6055	472.00977	19216.125	17724.074	-1153.2451	81.984375	20214.074	4651.7549	28867.984	21156.074	6678.7549	16762.984	19157.074	6493.7549	23343.984	25839.074	3888.7549	18621.984	3074.0752	16989.754	17303.984	13000.075	763.75488	26948.984	2281.0752	11688.755	24432.984	20586.074	4646.7549	24195.984	19829.074	6946.7549	20488.984	29135.24	8839.7998	3686.2441	11012.24	14225.8	26614.244	15429.24	15705.8	32018.244	17612.24	5973.7998	21629.244	22773.24	9198.7998	26766.244	8581.2402	23782.801	21319.244	9011.2402	1883.7998	15941.244	19325.176	5147.3496	-1392.5293	4205.1748	21763.35	20018.471	6226.1748	19257.35	17752.471	10639.175	32455.35	19856.471	12716.175	15374.35	20002.471	15765.175	16480.35	35539.469	22240.176	5054.3496	8277.4707	19597.176	8737.3496	27484.471	18024.176	6601.3496	15986.471	30294.176	26368.35	17977.471	3883.1748	19554.35	13187.471	11928.175	2332.3496	16519.471	-171.8252	18797.35	9259.4707	5574.1748	15226.35	10137.471	-7012.7051	2819.3496	12229.789	7268.2949	5653.3496	19414.789	12476.295	13601.35	16902.789	16709.295	4849.3496	20596.789	4359.2949	9351.3496	22256.789	-7516.7051	12821.35	16763.789	-3232.7051	995.34961	14264.789	3307.4199	22796.59	20134.445	16927.42	8227.5898	19478.445	8660.4199	20488.59	31860.445	11176.42	7213.5898	27514.445	16331.42	3733.5898	27319.445	-2042.5801	7077.5898	21289.445	8250.4199	19087.59	20249.445	12262.42	2333.5898	21371.445	4442.4199	2644.5898	18547.445	21880.42	5520.5898	29988.445	-4268.5801	10411.59	20423.445	3486.4199	1312.5898	21891.445	8036.2891	5000.1201	23896.73	25640.289	7417.1201	12652.73	9409.2891	8313.1201	26581.73	18899.289	8080.1201	19431.73	3910.2891	4749.1201	15801.73	18580.531	39812.141	21012.279	15789.53	1985.1396	-1474.7207	8373.5303	24291.141	32611.279	6461.5303	20159.141	18272.279	5616.5303	4721.1396	4413.2793	20249.531	883.13965	3626.2793	4276.5303	22656.141	23903.279	12967.53	8007.1396	25000.279	12957.53	6981.1396	23327.279	16512.531	24534.141	24767.279	17999.531	6775.1396	29244.279	9610.5303	7945.1396	24673.279	-2229.4697	4006.1396	19258.279	18464.531	5430.1396	21840.279	5590.5303	5055.1396	23920.279	11669.53	2238.1396	26471.279	23684.531	6112.1396	21109.279	17871.531	6803.1396	18597.279	-226.82031	25111.684	11917.045	8030.1797	16983.684	8625.0449	1060.1797	4463.6846	12276.045	436.17969	15476.685	11140.045	10926.18	5800.6846	14115.045	4549.1797	11956.685	5827.0449	10391.4	-766.25977	-1495.8555	3496.4004	34775.742	12830.145	23395.4	10019.74	19404.145	10847.4	4990.7402	22885.145	2311.4004	25892.74	22361.145	11333.4	16361.74	7316.1445	8064.4004	4455.7402	14006.145	2822.4004	16095.74	23953.145	15869.4	8438.7402	28872.145	13713.4	4068.7402	13760.145	16066.4	8620.7402	16133.145	5410.4004	3434.7402	16905.145	15782.4	4148.7402	18408.145	3858.4004	1217.7402	16273.145	9931.3203	4480.5996	18353.625	11029.32	2061.5996	8414.625	871.32031	-921.40039	15556.625	8389.3203	9003.5996	18597.625	15227.32	-1755.4004	19592.625	6377.3203	7070.5996	17117.625	10973.32	-766.40039	15784.625	-835.67969	4219.5996	-8249.375	12081.755	6416.3604	29597.961	23715.754	4261.3604	24678.961	13857.755	7561.3604	24579.961	2464.7549	759.36035	27320.961	20940.754	5865.3604	25141.961	10006.755	14547.36	16156.96	14002.755	3737.3604	23515.961	11627.755	7190.3604	26434.961	4865.7549	2315.3604	9261.96	12919.755	1929.3604	18137.961	-4141.2451	9673.3604	19366.961	1503.7549	-3785.6396	16558.961	-1487.2451	7916.3604	20117.961	-2355.5703	17128.746	16247.05	247.42969	21845.746	27545.051	26214.43	5774.7451	20231.051	14856.325	38950.375	26727.285	-13080.977	42853.164	50132.285	166.17969	27311.156	35841.305	2515.25	5636.3398	14314.295	5273.25	3750.3398	18236.295	4354.25	1533.3398	12294.295	1444.4951	7245.21	10123.3	9116.4951	6467.21	13547.3	8692.5996	5004.7549	14197.775	8502.71	48936.699	26166.219	14756.71	9621.7002	17861.219	19670.711	6051.7002	31361.219	23845.711	9201.7002	35596.219	8604.9746	13352.67	24357.844	5166.9746	13824.67	23496.844	17498.975	9002.6699	19846.844	2520.9746	1783.6699	16920.844	21151.975	6382.6699	15096.845	5510.9746	12838.67	27188.844	15160.975	2442.6699	21785.844	15776.975	4203.6699	25748.844	16277.975	5184.6699	22717.844	14494.975	3862.6699	17850.844	3740.395	8225.4199	20083.17	11948.395	5253.4199	31532.17	10965.395	295.41992	9731.1699	1992.9048	15830.84	18143.016	2563.9048	3532.8398	19735.016
9434.9609	50742.172	43315.109	4293.9609	20491.17	24831.109	5892.9609	14228.17	21877.109	6886.9609	4065.1699	47311.109	22036	-2531.6504	25828.77	-1476	-7080.6504	18432.77	5182.125	18990.9	15384.699	13821.125	9394.9004	14005.699	23025.125	6970.9004	7525.6992	9802.125	5358.9004	7923.6992	-6576.1855	7360.0195	21309.91	12349.814	1734.0195	36378.91	-11023.186	11497.02	18529.91	22308.814	8877.0195	50496.91	-1887.1855	12967.02	33755.91	-2541.1855	44775.02	58772.91	5076.1543	2530.5801	27865.064	13029.154	464.58008	18312.064	3991.1543	268.58008	23741.064	7419.9297	-624.99512	20341.051	3958.9297	281.00488	18615.051	10254.93	-737.99512	57066.051	9147.8701	22928.941	38858.875	1411.8701	1502.9404	18019.875	1507.8701	12959.94	25822.875	17946.871	13363.94	27019.875	22871.871	9504.9404	62362.875	14732.87	1208.9404	19205.875	-245.77979	14962.835	28061.43	17979.221	7172.835	65656.43	-3336.4102	19973.24	20633.545	7504.7651	6720.3555	17817.84	47519.977	6269.7852	56380.719	-445.02539	28963.785	63850.719	26020.975	-2227.2148	6893.7188	35194.281	35642.352	60558.73	13602.279	6582.3496	14856.73	-6646.0156	5663.7734	-20808.992	8495.2559	30600.34	28896.59	-6855.7441	24788.34	26377.59	15682.256	9202.3398	27207.59	1130.2559	8768.3398	29654.59	6569.2559	3879.3398	35143.59	2261.2559	7590.3398	22145.59	3410.4351	10644.8	33601.188	14331.436	4814.7998	28984.189	3277.4351	3071.7998	35082.188	19548.621	1814.1104	5866.5859	12047.62	2442.1104	-403.41406	2520.6201	11103.11	19691.586	22256.621	11350.11	43554.586	24362.621	4770.1104	27759.586	5020.6201	2126.1104	15274.586	12254.4	51234.742	43591.09	18386.4	3959.7441	28853.09	3992.4004	96795.742	25960.09	8590.4004	41237.742	34398.09	608.40039	24035.744	24420.09	-307.59961	29302.744	24151.09	18295.4	2903.7441	5417.0898	17717.4	20508.744	26324.09	11493.4	-2118.2559	-1143.9102	2171.7539	29576.23	11080.941	1423.7539	35582.23	16875.941	-4929.2461	30842.23	51392.941	14794.895	40795.305	16928.895	24010.895	1175.3047	-4142.1055	6877.8945	47677.305	20627.895	26719.33	3666.1191	31366.539	3500.3301	18419.119	9899.5391	16182.33	37288.117	60749.539	2566.3301	15001.119	31086.539	451.33008	8258.1191	24356.539	9233.3145	31242.109	15261.773	17808.314	61816.109	18501.773	27980.314	7512.1094	12015.773	11317.314	21055.109	-619.22656	9713.6553	21936.156	13972.852	10510.655	29302.156	28105.852	4967.6553	19827.156	46223.852	16882.656	15331.155	35344.852	26724.656	12512.155	54584.852	13118.655	25350.156	61529.852	16114.655	3857.1553	60514.852	14452.655	22113.156	61209.852	15929.655	-53.844727	8265.8516	11965.655	2436.1553	36499.852	9110.6553	12042.155	4677.8516	5248.6152	34112.344	20887.738	5474.0596	20879.26	29205.172	-6077.9404	19077.26	25166.172	-8148.9404	5369.2598	13219.172	-2471.9404	34124.258	24991.172	8575.9697	-6802.1348	18802.205	-954.03027	13370.865	22757.205	10057.97	45.865234	20593.205	-6972.7598	26403.605	9276.5703	3592.2402	27897.605	21747.57	15832.94	-309.23535	1515.2754	9599.9404	33843.766	26215.275	3901.9404	17435.766	22228.275	7719.9404	16403.766	17987.275	18203.975	19152.52	15245.676	10482.975	2576.5195	27805.676	2017.0654	39182.422	24306.23	23690.066	8743.4199	22383.23	8884.0654	28810.42	26047.23	4017.0654	30805.42	19555.23	29006.066	9472.4199	34978.23	-739.21484	28673.191	4200.4805	-2035.2148	22688.191	344.48047	-3495.2148	10625.19	6844.4805	-2054.2148	8638.1904	7836.4805	-5450.2148	23330.191	17559.48	-2026.2148	-3052.8096	1758.4805	5313.0547	40158.672	21306.045	20472.055	46807.672	32054.045	12337.055	30167.67	33612.047	370.05469	30572.67	26139.045	12565.055	16446.67	32128.045	10265.055	26241.67	34138.047	1445.0547	31576.67	27538.045	6197.0547	6562.6699	17819.045	18476.055	13080.67	37230.047	13496.055	7841.6699	50064.047	18594.551	1212.0898	8117.2549	13848.55	24181.09	35111.254	34635.551	10295.09	30700.254	500.5498	17799.09	30228.254	6083.5498	13380.09	32079.254	12810.55	20164.09	26031.254	-620.4502	10267.09	23454.254	8235.5498	13456.09	28712.254	7588.5498	10122.09	30569.254	19811.551	7141.0898	38172.254	3360.5498	24985.09	25267.254	13839.55	5121.0898	30270.254	5630.5752	35328.211	23055.801	8889.5752	16946.211	20349.801	24017.629	2631.8604	4696.8848	-3272.3701	18211.859	20946.885	-963.37012	34475.859	30429.885	14546.63	6297.8604	23682.885	6531.6299	6469.8604	21461.885	2413.6299	3936.8604	21700.885	-4883.6602	1158.8555	16639.775	-4271.7246	35785.164	24394.635	7828.2754	8118.165	21063.635	2937.2754	-1494.835	17946.635	-1536.7246	-1183.835	13961.635	28038.484	189.28516	4866.1152	13690.484	27208.285	21454.115	22278.484	28451.285	32758.115	5507.4849	18898.285	10299.115	16576.484	16828.285	22966.115	12618.484	-124.71484	30379.115	9769.4844	-1533.7148	17620.115	24020.734	18561.734	19497.83	24713.734	20804.734	17896.83	9859.7354	2138.7354	20477.83	18302.734	8743.7354	13622.83	19367.734	7929.7354	18941.83	7227.7354	22659.734	16120.83	13324.735	5826.7354	17769.83	4048.7354	17826.734	15811.83	-115.26465	11410.735	14227.83	7210.7354	4058.7354	14843.83	18109.734	5540.7354	22051.83	5148.7998	29353.129	15768.971	29253.801	1406.1299	578.9707	13649.8	6322.1299	23068.971	22102.801	8902.1299	20847.971	15950.8	8689.1299	47144.969	32530.801	9714.1299	15811.971	23742.801	3678.1299	21452.971	9217.7998	6125.1299	24224.971	17888.414	-7048.1602	-5270.3496	9228.4141	15347.84	23671.65	10886.414	2560.8398	50497.648	7316.4141	15273.84	22017.65	10764.414	-4544.1602	13277.65	11032.414	-4050.1602	19399.65	7091.4141	-1765.1602	15285.65	-1158.5859	2697.8398	15137.65	1150.4141	442.83984	-3691.3496	4059.4141	11412.84	30149.65	7973.4141	-4243.1602	18960.65	15844.605	5421.8398	26042.926	7867.6055	10376.84	17873.926	3707.6055	9168.8398	16826.926	9584.6055	18152.84	14681.926	26815.605	6149.8398	11998.926	13034.605	17728.84	38394.926	14316.605	5185.8398	19426.926	29253.605	7146.8398	12479.926	4747.6055	33.839844	20975.926	17375.605	925.83984	16550.926	7392.6055	2696.8398	13360.926	3108.7305	28360.715	60818.586	-1076.2695	22224.715	24459.586	-4954.2695	16300.715	23852.586	769.73047	23876.715	30189.586	20113.73	7017.7148	29294.586	16389.73	13837.715	28020.586	15302.73	8449.7148	28899.586	6447.7305	6169.7148	41124.586	22637.73	4685.7148	15247.586	2844.7305	4268.7148	24712.586	12688.73	6857.7148	46721.586	-3458.2695	14568.715	48363.586	299.73047	4797.7148	23569.586	-6394.2695	15655.715	19690.586	2269.9849	17726.955	19287.455	888.98486	24291.955	16026.455	6927.9849	4458.9551	9029.4551	3394.9849	-267.04492	16987.455	7927.9849	-996.04492	9612.4551	6692.9849	1989.9551	17506.455	18013.434	2236.2246	-1063.5	15377.435	16104.225	22949.5	16674.434	6582.2246	16226.5	4800.4346	29692.225	21977.5	20588.434	7717.2246	12807.5	-851.56543	17754.225	19200.5	6433.4346	3845.2246	29174.5	6246.4346	13228.225	19528.5	18352.434	6254.2246	16112.5	15660.435	9165.2246	13149.5	24695.199	5119.875	-4013.1641	8241.2002	15351.875	19156.836	3546.2002	19490.875	33363.836	10747.2	4142.875	19075.836	25691.199	9866.875	18827.836	3833.2002	24594.875	15430.836	4022.2002	-1237.125	7947.8359	16302.76	6650.645	1114.1445	4756.7598	24064.645	24705.145	12907.76	9285.6445	18411.145	8575.7598	36838.645	14160.145	9431.7598	18048.645	22980.145	12967.76	18128.645	34303.145	21824.76	12547.645	18982.145	19945.76	10237.645	27619.145	24254.76	9836.6445	22375.145	31740.76	19982.645	24030.145	871.75977	25884.645	19835.145	14702.76	7895.645	19148.145	69.759766	23098.645	14034.145	4192.7598	20157.645	11298.145	-1525.0801	1370.4248	18900.859	16301.92	7542.4248	26097.859	16962.92	11632.425	18602.859	23149.92	4786.4248	24347.859	2752.9199	18147.426	18153.859	-1737.0801	17444.426	18866.859	3338.9199	1745.4248	17369.859	7967.8252	17386.895	24560.789	21906.824	6233.8945	23106.789	8955.8252	22582.895	25423.789	12728.825	15810.895	32060.789	26163.824	4745.8945	26937.789	2818.8252	4090.8945	17817.789	10058.825	27165.895	21954.789	15665.825	3002.8945	18689.789	7698.8252	-670.10547	17859.789	25090.824	4306.8945	37429.789	1163.8252	8941.8945	20555.789	7868.8252	-1220.1055	24964.789	8710.6553	4577.5654	26975.359	15050.655	1345.5654	20947.359	11295.655	7936.5654	27614.359	14216.655	4133.5654	13360.36	5363.6553	3731.5654	19007.359	23053.18	41481.742	22773.654	19120.18	3558.7402	2711.6543	15621.18	26262.74	28871.654	10760.18	19755.74	21271.654	9351.1797	16135.74	3061.6543	19232.18	-86.259766	5881.6543	22280.18	8631.7402	19816.654	17489.18	7675.7402	21027.654	15915.18	10787.74	25929.654	14436.18	20158.74	25034.654	17871.18	3684.7402	29795.654	4899.1802	19472.74	28856.654	2674.1802	7284.7402	21782.654	23041.18	3030.7402	19168.654	8302.1797	3524.7402	22618.654	11397.18	4403.7402	21343.654	29340.18	5854.7402	26375.654	27988.18	9917.7402	20706.654	-1263.3496	21358.01	8872.5898	7412.6504	8282.0098	9962.5898	4429.6504	1731.0098	9771.5898	651.65039	21054.01	7463.5898	5569.6504	4378.0098	12870.59	-416.34961	20070.01	425.58984	21383.219	476.0498	-3131.2793	2445.2197	33462.051	11108.721	22260.219	11656.05	20394.721	10999.22	7154.0498	20163.721	11164.22	14699.05	21614.721	14556.22	12951.05	7160.7207	8526.2197	4001.0498	20127.721	5619.2197	13880.05	26408.721	22569.219	8695.0498	30013.721	13626.22	3307.0498	13347.721	21869.219	10993.05	14454.721	9392.2197	1879.0498	22028.721	17326.219	7848.0498	13032.721	7546.2197	3063.0498	14252.721	10568.27	7226.1953	18781.285	15481.27	3736.1953	9808.2852	5508.27	3870.1953	19388.285	14093.27	7836.1953	11285.285	16740.27	-190.80469	29830.285	13103.27	10889.195	16636.285	16458.27	1929.1953	20864.285	2681.27	4346.1953	-8424.7148	4969.5352	20789.635	30729.246	30064.535	11210.635	27992.246	15234.535	9592.6348	24496.246	1713.5352	1519.6348	26530.246	27564.535	11454.635	19817.246	12432.535	20810.635	11514.245	17260.535	7848.6348	25995.246	15683.535	12189.635	34122.246	5972.5352	5159.6348	10665.245	12483.535	5214.6348	18067.246	-718.46484	13691.635	18628.246	5328.5352	4223.6348	16367.245	2767.5352	10975.635	19289.246	1250.71	17052.686	12214.615	5973.71	14560.686	19103.615	25296.711	9136.6855	12687.615	9724.21	39028.496	25526.145	1114.0195	34930.023	46138.82	2957.3604	35745.539	36880.398	6911.8154	7534.9297	15638.699	6139.8154	20564.93	20908.699	9713.8154	4260.9297	15080.699	-1999.5	7497.6802	11379.57	5700.5	5072.6802	17889.57	10359.745	6304.02	15211.055	2467.7148	47575.547	28169.67	12336.715	6257.5449	19828.67	17213.715	2349.5449	25849.67	23153.715	5772.5449	36237.672	4130.085	16408.094	18130.016	49.084961	9855.0947	24415.016	13088.085	9379.0947	13653.015	-2358.915	-87.905273	4853.0146	16814.086	5581.0947	15706.015	5582.085	7351.0947	23441.016	12468.085	4414.0947	16883.016	10056.085	4492.0947	22649.016	10034.085	4995.0947	21183.016	12043.085	2439.0947	21100.016	3463.29	12292.955	21431.734	12542.29	6309.9551	26392.734	11372.29	3708.9551	6314.7354	4423.125	14268.984	18928.605	6168.125	2734.9849	17953.605
8705.7793	42526.227	37496.465	-7011.2207	21564.225	22040.465	453.7793	7523.2246	20185.465	5914.7793	-1320.7754	50591.465	25898.025	3720.1855	14591.613	596.02539	747.18555	3352.6133	2949.5049	21414.23	19052.045	10785.505	6620.2305	13401.045	19544.504	5621.2305	8827.0449	9693.5049	5809.2305	13307.045	-3609.3047	18917.93	22823.512	17576.695	10438.93	27657.512	-6709.3047	16699.93	4148.5117	25947.695	12723.93	48161.512	10343.695	15262.93	33030.512	689.69531	16586.93	57967.512	4371.8652	898	21452.273	9220.8652	173	16875.273	6295.8652	-1666	17258.273	6853.2793	2123.7646	8391.3008	5433.2793	-207.23535	10156.301	7217.2793	3603.7646	44684.301	9033.7051	16827.314	28602.15	10515.705	15358.314	17345.15	4378.7051	17374.314	27965.15	6541.7051	30632.314	27454.15	23437.705	12997.314	68034.148	16818.705	9179.3145	22694.15	-913.75488	16438.045	26636.984	-804.75488	34402.047	69790.984	-2427.7402	22090.49	26667.664	8928.5957	8195.8896	25655.23	35669.172	12173.904	58022.738	-11256.83	32318.904	77236.734	16681.17	3313.9043	9377.7383	15176.68	29778.074	80702.547	15154.68	3175.0742	24124.547	-8923.0117	13549.85	2749.6484	17576.285	28770.971	27937.086	-1546.7148	25116.971	23841.086	12968.285	30842.971	32553.086	16869.285	6071.9707	28511.086	15500.285	706.9707	31792.086	13539.285	4031.9707	20044.086	4995.8848	11114.905	38841.906	14206.885	1662.9053	23842.904	12350.885	2075.9053	24574.904	19372.566	2055.8555	7998.5195	17448.566	3178.8555	348.51953	4486.5654	10649.855	19740.52	21395.566	9025.8555	42248.52	25877.566	5077.8555	22636.52	4976.5654	1132.8555	13824.52	5575.9004	56455.938	29074.613	17006.9	1434.9395	19425.613	2973.9004	91887.938	13509.613	-40.099609	41076.938	22604.613	-1327.0996	30868.939	17141.613	-1544.0996	23393.939	12069.613	13442.9	762.93945	-4189.3867	12796.9	14234.939	13131.613	6253.9004	-2683.0605	-5946.3867	-6771.5117	38927.242	11686.32	5238.4883	31736.24	21741.32	1648.4883	29349.24	50548.32	8252.2559	42548.398	22239.715	20955.256	7486.4004	-672.28516	6771.2559	51380.398	33887.715	14047.496	6679.8105	30618.664	-7894.5039	20945.811	22236.664	-672.50391	32447.811	66785.664	-4680.5039	9416.8105	33563.664	-11300.504	7369.8105	39136.664	9600.3359	45119.344	27394.664	12100.336	67604.344	30808.664	21592.336	4189.3457	30842.664	4971.3359	12501.346	14661.664	6608.4854	19999.721	23261	12862.485	27796.721	38787	7842.4854	16369.721	54500	17722.484	14480.721	43961	25994.484	17030.721	62661	13198.485	28004.721	75068	17813.484	1399.7207	63829	14317.485	11659.721	62900	15508.485	871.7207	17049	13146.485	83.720703	45147	7001.4854	11838.721	15478	6035.3594	30004.135	10394.875	16310.41	12799.65	31476.379	1744.4102	14454.65	24478.379	1403.4102	618.65039	7606.3789	4266.4102	31629.65	28249.379	10237.355	6690.6401	14152.98	4720.3555	25383.641	24662.98	18120.355	11934.641	24815.98	726.90039	22830.141	15682.721	10800.9	25298.141	14663.721	15532.095	2808.7002	307.49023	10654.095	33097.699	29802.49	5770.0947	15151.7	17390.49	8381.0947	11014.7	16482.49	8189.0703	18993.949	4842.3047	3830.0703	3026.9502	15839.305	1606.4297	30714.594	30656.439	22456.43	4333.5947	25514.439	5154.4297	37680.594	23549.439	16813.43	8880.5947	17859.439	25178.43	10183.595	37116.438	6202.6953	31150	21995.176	3344.6953	34427	20369.176	972.69531	19469	19810.176	5513.6953	21240	21493.176	2155.6953	29152	31753.176	8310.6953	2227	16749.176	9122.6299	37116.641	23336.801	39530.629	25725.641	3574.7998	10600.63	31500.641	42957.801	3130.6299	29564.641	25284.801	14550.63	12619.641	30536.801	15848.63	18241.641	29233.801	7719.6299	32983.641	24519.801	12504.63	4829.6401	22738.801	23857.629	15768.641	36387.801	19067.629	11982.641	34581.801	18442.246	-1880.5303	6777.2998	14977.245	21510.469	32744.301	47028.246	7720.4697	28469.301	3487.2451	15730.47	24192.301	9794.2451	12830.47	31869.301	14530.245	25333.469	24434.301	2104.2451	9310.4697	21527.301	14370.245	8424.4697	28688.301	12971.245	10119.47	27276.301	26249.246	5654.4697	31923.301	7633.2451	19839.469	20144.301	16625.246	9411.4697	26954.301	4013.25	26616.914	25974.506	5784.25	16300.915	26275.506	28974.225	-2287.835	7858.1855	6055.2246	6751.165	23660.186	5396.2246	26882.164	25070.186	18379.225	1747.165	20906.186	9636.2246	602.16504	22194.186	8180.2246	-900.83496	20588.186	-2246.7402	-1734.165	15375.164	765.66504	32616.879	15918.195	9840.665	14828.88	18297.195	6947.665	2420.8799	18559.195	2991.665	1319.8799	6080.1953	25067.26	6049.7451	-2436.1953	12898.26	27117.746	16153.805	22123.26	29646.746	32442.805	3949.2598	40529.746	7493.8047	14157.26	19041.746	25807.805	7898.2598	4238.7451	30069.805	9228.2598	2472.7451	13298.805	19282.605	20428.08	23220.07	20683.605	22535.08	20121.07	11148.605	4676.0801	21310.07	18294.605	8095.0801	18140.07	14209.605	8091.0801	20864.07	4565.6055	20052.08	19466.07	11527.605	7763.0801	17670.07	6733.6055	15649.08	27170.07	-4837.3945	12851.08	18347.07	6561.6055	2150.0801	20089.07	13622.605	5522.0801	31795.07	2671.7852	30937.955	13233.77	31629.785	4387.9551	-1543.2305	10232.785	9821.9551	19167.77	14489.785	7496.9551	16316.77	16989.785	10256.955	48124.77	17520.785	4856.9551	10540.77	21321.785	5607.9551	24508.77	1913.7852	29359.955	26246.77	18752.586	-5023.4854	-1490.4746	10556.585	16532.516	23918.525	-3655.415	28501.516	48911.523	6723.585	18301.516	27112.525	10684.585	3760.5146	18243.525	11068.585	-415.48535	15971.525	-829.41504	20000.516	20128.525	-632.41504	5451.5146	19055.525	5789.585	-4976.4854	1153.5254	15223.585	7093.5146	40003.523	7142.585	1245.5146	24906.525	13454.225	11045.58	28973.184	6798.2246	11622.58	23614.184	3255.2246	12389.58	24366.184	1507.2246	21861.58	21548.184	21567.225	10597.58	18377.184	10127.225	27526.58	42954.184	-1017.7754	24771.58	27637.184	25937.225	8968.5801	21804.184	2035.2246	3394.5801	26390.184	13392.225	6604.5801	24113.184	4806.2246	3131.5801	21536.184	3548.8398	32547.51	57287.359	-2927.1602	19131.51	22780.359	-8220.1602	15073.51	20431.359	-4257.1602	27301.51	40951.359	18756.84	2916.5098	28816.359	12882.84	8650.5098	30456.359	12681.84	3660.5098	29965.359	2926.8398	1559.5098	32855.359	22525.84	4713.5098	17645.359	771.83984	-179.49023	30156.359	7627.8398	2802.5098	44934.359	-4310.1602	6291.5098	49098.359	-2153.1602	-1150.4902	29374.359	-7723.1602	12002.51	17115.359	2681.5601	20343.199	19971.385	8697.5605	18125.199	23931.385	11418.561	7374.2002	10990.385	4921.5601	4880.2002	19665.385	7033.5601	2937.2002	13033.385	9563.5605	4404.2002	22980.385	11870.275	-411.96484	-1301.5742	12840.275	5007.0352	23779.426	8773.2754	6108.0352	14926.426	-46.724609	27015.035	24976.426	17244.275	2372.0352	15816.426	-5773.7246	20014.035	16498.426	98.275391	5999.0352	32438.426	-1434.7246	17525.035	25267.426	12096.275	5366.0352	17552.426	12178.275	5471.0352	16201.426	26893.41	4390.0801	-2761.4492	10265.41	16531.08	22207.551	18431.41	9147.0801	25658.551	14986.41	4400.0801	13880.551	27121.41	8446.0801	15119.551	8824.4102	21895.08	16517.551	12577.41	3118.0801	10000.551	13886.875	5771.4702	1703.0703	-1389.125	23696.471	24911.07	11196.875	6405.4702	15607.07	2801.875	36152.469	19009.07	8877.875	21027.471	24721.07	6853.875	18752.471	28871.07	21606.875	10261.471	13201.07	4885.875	24528.471	37198.07	15216.875	6588.4702	20751.07	26392.875	19871.471	26070.07	11536.875	8033.4702	19554.07	10524.875	5220.4702	21733.07	-3114.125	18022.471	19839.07	2657.875	13688.471	13840.07	-1410.3203	2190.1299	17328.811	16956.68	6741.1299	20157.811	13647.68	11814.13	16157.811	18027.68	6311.1299	24424.811	14545.68	4415.1299	14071.811	-3103.3203	14582.13	10574.811	2602.6797	1536.1299	15937.811	9655.2002	18071.035	23928.266	20743.199	4896.0352	17684.266	13963.2	18419.035	23566.266	21179.199	6766.0352	26607.266	21289.199	3388.0352	22105.266	2704.2002	4514.0352	22931.266	20819.199	19833.035	19467.266	19351.199	435.03516	15342.266	10941.2	-1737.9648	20559.266	22115.199	3437.0352	31665.266	-511.7998	8089.0352	20303.266	8071.2002	-3043.9648	21121.266	9001.1396	5584.6152	23823.121	8624.1396	-42.384766	17302.121	12021.14	6240.6152	22922.121	20582.141	3480.6152	15330.12	8311.1396	3594.6152	14871.12	18384.52	48517.328	23532.17	17830.52	2330.3301	-3898.8301	16021.52	22554.33	27786.17	8299.5195	20424.33	14866.17	8106.52	-871.66992	-2305.8301	19760.52	-1644.6699	930.16992	26723.52	6270.3301	19490.17	18435.52	3929.3301	21850.17	18090.52	4757.3301	20176.17	17279.52	17990.33	24185.17	18173.52	4605.3301	19778.17	4273.52	19373.33	19363.17	1432.52	1964.3301	20311.17	21546.52	3518.3301	18087.17	6376.52	2821.3301	19690.17	12220.52	1042.3301	16647.17	26304.52	7781.3301	21319.17	22851.52	7151.3301	17356.17	5283.3604	16158.79	19605.225	14986.36	12791.79	22106.225	3885.3604	3039.79	19809.225	6578.3604	18331.789	20772.225	10291.36	5928.79	19043.225	11964.36	8487.79	16157.225	13372.705	-3859.4746	-6887.6953	-2511.2949	25207.525	3085.3047	16208.705	6792.5254	13803.305	7480.7051	1805.5254	11367.305	-4809.2949	21287.525	19139.305	4561.7051	7752.5254	-2222.6953	2838.7051	-2913.4746	11011.305	-1985.2949	12995.525	16491.305	7984.7051	4311.5254	26049.305	9132.7051	-1883.4746	12394.305	12835.705	4679.5254	5831.3047	7.7050781	-1121.4746	15299.305	7408.7051	-1666.4746	9610.3047	-453.29492	-1884.4746	6086.3047	8425.0703	-1613.2949	18733.529	12270.07	-1762.2949	11134.529	-103.92969	-1695.2949	21720.529	7753.0703	1102.7051	17108.529	13590.07	-3366.2949	20219.529	8376.0703	2024.7051	14143.529	10791.07	-3265.2949	20430.529	-1960.9297	3689.7051	-2601.4707	87.935547	13067.64	26507.471	18574.936	8829.6396	20053.471	8217.9355	8834.6396	22317.471	3520.9355	5338.6396	23085.471	17514.936	7998.6396	17696.471	4577.9355	14654.64	13744.471	7394.9355	812.63965	20847.471	12046.936	3525.6396	31130.471	-1508.0645	6544.6396	11434.471	6475.9355	2866.6396	12999.471	-7711.0645	7825.6396	19157.471	-4200.0645	22.639648	13268.471	-5913.0645	8890.6396	14261.471	1155.4448	12183.08	20056.086	2413.4448	16578.08	27533.086	28872.445	6166.0801	27894.086	6262.9248	51601.508	22053.914	-22836.023	37527.773	40738.547	1546.335	34374.328	25199.619	12904.721	8335.9951	10476.125	17292.721	8754.9951	17034.125	11676.721	5715.9951	6732.125	2154.7852	9280.6094	9383.2695	9077.7852	6631.6099	10229.27	6023.6001	2245.7451	10930.33	4850.7754	48215.816	23339.545	12461.775	14616.814	18790.545	16277.775	9876.8145	23312.545	25433.775	12690.814	33938.547	5971.46	12655.65	12533.07	5842.46	12817.65	17818.07	16764.461	14280.65	7899.0703	-94.540039	1104.6499	162.07031	22073.461	7658.6499	7424.0703	7147.46	7871.6499	17229.07	17105.461	6547.6499	15374.07	14138.46	4444.6499	15088.07	11370.46	7922.6499	23164.07	14452.46	4099.6499	12014.07	-1653.2749	8953.0898	18988.76	7480.7251	4849.0898	24714.76	5787.7251	1086.0898	5314.7598	900.88477	15529.705	21099.52	716.88477	3418.7051	13868.52
10758.555	36224.688	41127.258	3065.5547	18480.686	18776.256	7937.5547	771.68555	22899.256	5631.5547	-6482.3145	46537.258	22690.16	10978.92	18054.914	1816.1602	3578.9199	10544.914	8660.9248	16071.525	24538.766	9259.9248	10162.525	21340.766	12099.925	15389.525	9921.7656	8639.9248	8327.5254	15494.766	-4020.1309	3439.5391	23562.871	16146.869	-3275.4609	28814.871	-8609.1309	-9657.4609	-2784.1289	48721.867	9123.5391	42889.871	3967.8691	2525.5391	28118.871	2560.8691	21929.539	60286.871	2064.25	-712.99023	23225.461	7875.25	-1448.9902	10344.461	5470.25	139.00977	19011.461	6414.5098	2243.0605	19904.145	4448.5098	-912.93945	15176.145	15093.51	758.06055	59313.145	9673.0303	17322.135	31755.619	12444.03	19067.135	14547.619	2999.0303	13082.135	31851.619	8383.0303	25612.135	22334.619	21942.031	10191.135	61245.617	15664.03	1851.1348	25295.619	-3633.96	19276.359	19880.18	-482.95996	38187.359	59532.18	769.25	13858.33	10513.977	3592.25	7933.5552	35422.75	37282.43	7629.7949	56223.414	-5643.5703	30471.795	77195.414	23774.43	3985.7949	20108.414	11662.66	13241.35	63604.969	18234.66	1720.3496	26184.969	-695.19922	15004.02	5724.6641	18934.779	14587.734	17584.02	1395.7793	8931.7344	19183.02	6515.7793	15777.734	24185.02	18339.779	-3174.2656	17856.02	11257.779	-11083.266	25687.02	12227.779	-7507.2656	15784.02	494.4248	10671.35	31668.006	12887.425	6002.3501	26059.006	6397.4248	3087.3501	28048.006	13532.825	-1215.0049	-6259.4883	10089.825	-747.00488	-15237.488	-1509.1748	5422.9951	10034.512	14122.825	7961.9951	28415.512	21061.824	3843.9951	5549.5117	4289.8252	1721.9951	739.51172	10864.814	59296.258	46737.691	18385.814	8049.2598	28017.691	-1215.1855	84767.258	28946.691	-512.18555	45146.258	30667.691	-5619.1855	28191.26	18549.691	-809.18555	31431.26	25479.691	8890.8145	5760.2598	4833.6914	4206.8145	36393.258	28049.691	7753.8145	326.25977	2999.6914	-3320.3945	33985.922	18875.34	12111.605	21415.92	-6141.6602	2814.6055	39277.922	49281.34	12164.285	32854.812	17417.406	24153.285	1256.8105	-7177.5938	39827.285	4943.8105	943.40625	17308.785	4635.0957	43500.27	-429.21484	7233.0957	25696.27	8029.7852	31057.096	67040.266	-834.21484	12177.096	34599.27	-3510.2148	7816.0957	38755.27	16534.869	28117.369	30182.801	14283.869	63774.367	24061.801	20173.869	7797.3691	32885.801	2522.8691	17282.369	19232.801	8957.9199	28316.809	18021.535	10276.92	27359.809	28286.535	9321.9199	13749.81	48004.535	21453.92	16648.809	34217.535	30967.92	15967.81	48944.535	12685.92	31172.809	56489.535	20570.92	3376.8096	60914.535	12388.92	29838.809	64978.535	18220.92	50.80957	11716.535	4046.9199	1465.8096	31203.535	8246.9199	14875.81	8160.5352	-4331.125	35373.383	6432.9844	10853.175	14492.92	33871.344	557.1748	16309.92	27262.344	-3433.8252	2237.9199	14158.344	7524.1748	18281.92	7676.3438	7121.7656	24.855469	11556.18	-3876.2344	22387.855	17332.18	10290.766	7981.8555	24226.18	-6396.8242	14751.705	10729.145	11162.176	10123.705	20255.145	15854.315	-487.13477	4254.165	6906.3154	35084.867	32358.164	1829.3154	15248.865	17823.164	6860.3154	3675.8652	21287.164	14037.56	18246.186	13397.855	13432.56	-2913.8145	27047.855	977.51562	35562.242	27604.439	20255.516	4464.2402	25467.439	-895.48438	26803.24	26429.439	20591.516	7000.2402	20375.439	25716.516	9433.2402	35594.438	7212.2803	28723.766	23476.574	18588.281	18934.766	26181.574	5413.2803	14249.765	19461.574	8413.2803	11860.765	17496.574	9353.2803	24566.766	26189.574	8357.2803	1560.7646	14702.574	10292.65	33684.586	6501.4199	29303.65	2218.585	6815.4199	12760.65	27873.586	36408.422	4299.6504	25713.586	32832.422	19105.65	7559.585	27746.42	12473.65	14051.585	31404.42	5835.6504	24746.586	37505.422	8377.6504	-702.41504	26544.42	17870.65	9134.585	34769.422	22414.65	1937.585	52937.422	13747.81	2476.2305	7403.8301	8062.8096	35363.23	35710.828	33098.809	11058.23	26754.83	-2395.1904	19120.23	32943.828	4971.8096	11190.23	32324.83	7272.8096	30768.23	26753.83	-4229.1904	11038.23	22930.83	2393.8096	13226.23	27287.83	4348.8096	11429.23	25367.83	20429.809	6074.2305	37940.828	381.80957	21173.23	20109.83	19545.809	6666.2305	29043.83	6299.4248	38226.375	26321.039	6709.4248	19965.375	26061.039	31699.545	6501.3901	3183.4043	6002.5449	20676.391	17937.404	15775.545	25329.391	19806.404	21256.545	6769.3901	19857.404	11507.545	7263.3901	21654.404	7000.5449	4365.3901	14966.404	5333.6055	291.22461	19252.836	16787.516	3974.585	15397.525	12667.515	7987.585	15557.525	6658.5146	2750.585	14687.525	2299.5146	560.58496	7057.5254	23624.719	3782.2803	-10924.846	12090.72	30367.281	11822.154	23960.719	28569.281	23513.154	3866.7197	39288.281	-641.8457	14600.72	14596.28	22339.154	7982.7197	3762.2803	17706.154	7067.7197	2066.2803	7540.1543	17053.15	22787.395	22568.795	15361.15	21249.395	22459.795	11670.15	4732.3945	21467.795	13675.15	7370.3945	16361.795	20661.15	9554.3945	26882.795	3529.1504	19813.395	15130.795	10724.15	7156.3945	18950.795	2703.1504	17317.395	18086.795	511.15039	10593.395	19135.795	5962.1504	2262.3945	17208.795	13920.15	7305.3945	25600.795	2245.4404	19533.734	20249.461	31715.441	-1161.2646	3503.4609	13237.44	7087.7354	24643.461	18664.441	4834.7354	26472.461	15345.44	5105.7354	55991.461	37997.441	1922.7354	24053.461	24566.441	3280.7354	26484.461	2674.4404	21227.734	25660.461	27328.07	-2915.3447	-4255.5742	19121.07	19335.656	21190.426	4903.0703	24884.656	51995.426	13183.07	14995.655	24095.426	12341.07	5017.6553	13514.426	18003.07	-1083.3447	10505.426	4376.0703	20140.656	16887.426	3187.0703	14556.655	15378.426	16902.07	-4200.3447	-5013.5742	8891.0703	15758.655	33382.426	13907.07	401.65527	17761.426	16671.176	10895.9	30587.109	8528.1748	8871.9004	24393.109	6434.1748	14807.9	21331.109	11843.175	15083.9	18393.109	25118.176	11001.9	15529.109	4391.1748	34502.898	35434.109	3029.1748	19838.9	22109.109	26171.176	9006.9004	15589.109	6662.1748	2556.9004	18879.109	16888.176	6591.9004	25160.109	10136.175	2610.9004	19287.109	9119.9551	30137.531	62233.449	2519.9551	19482.531	27263.449	-1741.0449	15811.53	30103.449	17130.955	9580.5303	31123.449	30599.955	3892.5303	27582.449	13960.955	8426.5303	22956.449	17280.955	5991.5303	29303.449	11003.955	2177.5303	35568.449	29570.955	3556.5303	17076.449	10621.955	1227.5303	24308.449	19501.955	2771.5303	44236.449	4290.9551	8688.5303	53124.449	8520.9551	5382.5303	24162.449	-2626.0449	13326.53	19767.449	1986.9448	18586.01	13319.605	13804.945	9459.0098	17295.605	6572.9448	7204.0098	8660.6055	3150.9448	4970.0098	10751.605	5935.9448	719.00977	6785.6055	8829.9453	4541.0098	16386.605	21655.605	1128.2051	-3336.5352	18896.605	6730.2051	23204.465	19575.605	6388.2051	13549.465	9596.6055	11162.205	17495.465	22917.605	3840.2051	12785.465	1642.6055	14487.205	19330.465	3698.6055	9292.2051	24375.465	4067.6055	17642.205	19686.465	18195.605	7117.2051	12149.465	17550.605	5908.2051	13862.465	28470.949	6474.5098	1723.1504	15921.95	10058.51	4548.1504	17288.949	6779.5098	26212.15	4116.9502	19919.51	25670.15	29311.949	7094.5098	22429.15	9268.9502	20701.51	21693.15	11161.95	2769.5098	12859.15	12290.45	2365.3154	4116.4941	1645.4502	21025.316	16920.494	9584.4502	1987.3154	19773.494	5021.4502	29734.316	20658.494	6605.4502	18900.316	23439.494	8597.4502	16591.316	43600.492	1010.4502	34260.316	13984.494	11684.45	21012.316	32339.494	17068.449	6263.3154	21513.494	26795.449	16862.316	22692.494	11140.45	4374.3154	22867.494	11004.45	3649.3154	23513.494	-1771.5498	18290.316	20367.494	2848.4502	13952.315	12821.494	-5064.6348	278.05469	13305.824	13354.365	5446.0547	22446.824	10952.365	8042.0547	12270.824	15821.365	4239.0547	20957.824	13079.365	3043.0547	11653.824	-5749.6348	14386.055	14250.824	3105.3652	-717.94531	15292.824	2932.9697	25782.016	30568.191	14370.97	8845.0146	23817.191	6708.9697	23419.016	29863.191	12353.97	9677.0146	24873.191	12746.97	7092.0146	26604.191	-2569.0303	10503.015	20896.191	7989.9697	23993.016	17303.191	7600.9697	3214.0146	20417.191	2964.9697	3750.0146	26857.191	17886.969	4745.0146	32805.191	-2192.0303	9827.0146	18997.191	2646.9697	3514.0146	20846.191	12079.595	4625.7646	19748.465	22705.594	2439.7646	17163.465	17121.594	8171.7646	21060.465	29768.594	9335.7646	12916.465	11447.595	1907.7646	15202.465	19634.439	46922.484	21928.619	23729.439	3013.4854	-1356.3809	12916.439	25318.484	27336.619	12696.439	19078.484	-963.38086	18654.439	3148.4854	-1454.3809	20569.439	1537.4854	1511.6191	21531.439	3869.4854	20269.619	24090.439	6599.4854	18609.619	21215.439	8714.4854	15729.619	10268.439	25776.484	21656.619	19976.439	5641.4854	25718.619	9028.4395	17939.484	17757.619	2774.4399	4687.4854	13862.619	21253.439	5556.4854	13033.619	6888.4399	3704.4854	15569.619	10914.439	798.48535	18134.619	27230.439	6169.4854	18277.619	24467.439	8820.4854	15363.619	429.19531	21374.785	12322.93	-1001.8047	29829.785	14908.93	2537.1953	574.78516	15621.93	-2067.8047	18452.785	15804.93	7158.1953	3488.7852	12231.93	10991.195	2998.7852	12144.93	14822.095	-1610.9004	-5800.8203	-2226.9053	27401.1	3631.1797	17376.094	3182.0996	13479.18	11602.095	4428.0996	11447.18	4422.0947	17475.1	19364.18	6334.0947	13135.1	-655.82031	7811.0947	1986.0996	3118.1797	1234.0947	13305.1	17174.18	12327.095	3257.0996	17453.18	11162.095	2026.0996	7326.1797	15391.095	6751.0996	7552.1797	4796.0947	709.09961	9886.1797	7982.0947	650.09961	13882.18	1215.0947	-1366.9004	5764.1797	8226.6348	-1112.3096	23493.295	13321.635	-1724.3096	13843.295	-91.365234	-1457.3096	21732.295	9005.6348	1839.6904	16853.295	17465.635	-4953.3096	20701.295	10313.635	784.69043	18858.295	10426.635	-1921.3096	19270.295	920.63477	3911.6904	-4267.7051	633.65039	13950.325	13177.53	24413.65	6083.3252	29037.531	15987.65	3634.3252	23632.531	8189.6504	2536.3252	29526.531	24604.65	4226.3252	26956.531	8923.6504	15285.325	18294.531	14296.65	-101.6748	24242.531	22227.65	-167.6748	32362.531	3961.6504	6771.3252	15027.53	11418.65	-1721.6748	20720.531	-2707.3496	7209.3252	23294.531	1588.6504	-2973.6748	17414.531	2054.6504	3812.3252	21779.531	1584.8652	17789.545	12240.619	1726.8652	18694.545	19594.619	27177.865	7729.5449	21603.619	12537.811	44601.34	23213.77	-5004.2188	38832.094	41841.18	-3691.4805	33168.656	25532.555	12888.57	7760.0049	8377.0957	17253.57	9132.0049	22144.096	13715.57	6374.0049	14241.096	-617.7998	2508.6748	8202.6748	8338.2002	848.6748	15625.675	8966.7002	3209.5752	13409.045	1932.8799	48454.57	25136.91	8178.8799	13758.57	21419.91	14861.88	8915.5703	17640.91	25904.879	11344.57	34528.91	13427.045	10884.695	13302.869	4969.0449	11039.695	24891.869	18398.045	9901.6953	8782.8691	1139.0449	-816.30469	1583.8691	24480.045	1990.6953	7973.8691	9933.0449	6421.6953	19289.869	18955.045	2928.6953	17504.869	15078.045	2241.6953	24385.869	15939.045	6016.6953	20377.869	13771.045	3089.6953	16024.869	3584.165	8635.5801	14774.595	13539.165	2519.5801	25448.594	10551.165	369.58008	4693.5947	6945.5801	8950.4043	14032.689	3725.5801	1952.4048	15939.689
15371.53	32746.256	30474.59	2331.5303	19601.256	17382.59	4790.5303	7012.2559	19686.59	8130.5303	-1596.7441	40901.59	23505.051	8386.3359	18509.715	481.05078	4614.3359	10312.715	13633.89	16775.971	22311.035	12963.89	405.9707	21699.035	11696.89	14330.971	14979.035	12419.89	-1773.0293	21189.035	-605.79492	501.375	32141.141	17375.205	5073.375	29008.141	-6308.7949	-6519.625	22956.141	43163.203	11855.375	55486.141	1724.2051	8985.375	43757.141	1198.2051	42721.375	64206.141	1461.7148	-4040.7656	28691.719	7899.7148	-1525.7656	13881.719	-3539.2852	6273.2344	14588.719	7350.1406	-1754.9609	22839.773	2963.1406	-4608.9609	14870.773	12784.141	158.03906	59798.773	8217.4453	13283.42	34730.535	6522.4453	16577.42	14161.535	4578.4453	12786.42	30029.535	4764.4453	21388.42	27925.535	22278.445	10699.42	61630.535	14016.445	6762.4199	26124.535	1051.5952	16997.324	33534.883	2548.5952	30573.324	82733.883	-641.39014	17166.939	20124.16	11196.41	7574.4302	24808.66	30149.865	16935.76	55052.305	-9103.1348	33718.758	67302.305	20114.865	4061.7598	15506.305	14650.461	7444.0898	47375.746	17501.461	2579.0898	30203.746	6351.2441	8574.3594	2293.1562	12924.52	39153.352	17861.105	-1242.4805	30301.35	14603.105	4025.5195	26235.35	29528.105	17465.52	9196.3496	17133.105	9308.5195	1614.3496	22248.105	6602.5195	6857.3496	13833.105	2989.415	15102.4	34293.852	13245.415	6583.3999	23176.85	10387.415	3846.3999	25697.85	23044.484	1926.9248	4546.4531	18147.484	1982.9248	159.45312	6631.4854	8799.9248	19815.453	19665.484	8754.9248	35127.453	29263.484	4119.9248	20141.453	9918.4854	2542.9248	12172.453	13453.631	54606.477	37550.824	22252.631	1280.4746	29998.824	6245.6309	80286.477	24249.824	4255.6309	38892.477	30625.824	2756.6309	23283.475	20721.824	8159.6309	19041.475	20748.824	18776.631	-3734.5254	7038.8242	11928.631	22848.475	24239.824	13626.631	-4452.5254	-979.17578	4106.6152	38605.727	11942.047	28021.615	459.72461	-3947.9531	6390.6152	33605.727	43919.047	-1227.6855	26264.75	19722.578	24251.314	4407.75	-8260.4219	35105.312	3753.75	-46.421875	15490.17	10034.029	54150.855	-6969.8301	12876.029	22814.855	5871.1699	30047.029	60546.855	400.16992	15883.029	43197.855	-2577.8301	12994.029	34937.855	12014.91	25875.234	24317.145	15188.91	65274.234	25671.145	31928.91	1252.2344	29750.145	9464.9102	14018.234	11928.145	6627.4746	28169.43	23231.154	13582.475	31199.43	37579.156	16043.475	13670.43	54150.156	19880.475	15660.43	46747.156	22112.475	23048.43	72510.156	14062.475	31675.43	73251.156	23682.475	10439.43	74560.156	15496.475	25317.43	67047.156	5133.4746	20750.43	17975.154	12275.475	5546.4297	40831.156	9629.4746	16386.43	15268.154	456.78516	27550.695	34651.094	7715.0596	13060.65	21338.602	-1144.9404	19200.65	14025.602	-2144.9404	2925.6504	4032.6016	18054.059	6621.6504	-8882.3984	5873.9951	1599.5752	15095.15	-1345.0049	18617.574	23626.15	18245.996	11358.575	27759.15	-8865.9141	22107.77	7399.8398	4586.0859	23127.77	28094.84	10891.53	3764.73	422.95508	6775.5303	36743.73	27590.955	454.53027	22669.73	15978.955	3436.5303	17924.73	20588.955	10227.94	28717.066	19598.596	14076.94	1912.0654	24756.596	4148.9053	35293.703	23453.1	24010.906	4720.7051	22377.1	6074.9053	28009.705	21740.1	22561.906	2955.7051	17919.1	26375.906	3798.7051	33853.102	2363.1992	29603.406	20731.52	-1976.8008	28418.406	20188.52	-1075.8008	21524.406	21460.52	4240.1992	14601.405	22988.52	-1980.8008	27300.406	26433.52	-5587.8008	16526.406	17027.52	34845.535	4414.2852	8064.6553	34865.535	4049.2852	10337.655	15533.535	31143.285	36625.656	4740.5352	19569.285	27671.656	15844.535	10577.285	28006.656	14706.535	15961.285	33494.656	7512.5352	30035.285	30433.656	13149.535	3294.2852	19473.656	20211.535	10115.285	33374.656	19817.535	5478.2852	49703.656	9830.5947	1974.6602	-2352.7656	15432.595	27833.66	24831.234	42410.594	9878.6602	17205.234	186.59473	17090.66	16138.234	7287.5947	13711.66	16520.234	13614.595	33839.66	17448.234	-365.40527	11019.66	10458.234	9162.5947	16503.66	18781.234	6529.5947	13043.66	13488.234	23936.594	7386.6602	25641.234	4437.5947	19511.66	13754.234	13200.595	8381.6602	15880.234	11431.045	16265.545	27529.9	4174.0449	20087.545	24120.9	29438.004	-889.78516	3733.3652	1787.0049	8694.2148	13897.365	563.00488	29797.215	20401.365	16874.004	-1002.7852	16721.365	10403.005	-291.78516	14913.365	5401.0049	-2041.7852	15599.365	6376.2354	-5008.1748	11470.205	36861.609	10469.885	27589.125	15890.61	12739.885	23312.125	10435.61	4336.8848	18095.125	4568.6104	-199.11523	11864.125	27338.941	3089.5596	3241.4053	7371.9404	33824.559	27376.406	23083.941	27680.559	35161.406	2070.9404	34969.559	15880.405	7893.9404	14448.56	31172.406	12612.94	2501.5596	31907.406	6975.9404	849.55957	17632.406	21382.045	18048.004	13185.609	4037.0449	10310.005	11361.609	13342.045	2983.0049	14202.609	17684.045	8082.0049	12098.609	14547.045	8221.0049	17741.609	2988.0449	21114.004	6491.6094	13936.045	7247.0049	9750.6094	6765.0449	12559.005	16246.609	-1354.9551	9882.0049	18701.609	4111.0449	3897.0049	13803.609	11246.045	8453.0049	16606.609	-566.51953	26411.129	15711.109	29382.48	2893.1299	2655.1094	-2220.5195	23665.129	22313.109	3927.4805	6809.1299	25430.109	15611.48	6046.1299	59017.109	12862.48	8987.1299	26820.109	19261.48	6668.1299	23304.109	1395.4805	24924.129	22774.109	16034.81	-5796.0859	-2260.3809	10329.81	16823.914	19432.619	-1833.1904	22767.914	51828.617	6718.8096	14541.914	30356.619	5047.8096	96.914062	14792.619	10440.81	-1454.0859	20508.619	3521.8096	3910.9141	17749.619	-4298.1904	6100.9141	18580.619	6835.8096	-7701.0859	-3427.3809	2480.8096	13843.914	24953.619	-3396.1904	9355.9141	17680.619	15276.42	12760.795	27764.715	2995.4199	14784.795	26029.715	7393.4199	8126.7949	15837.715	1993.4199	23829.795	13524.715	22612.42	12474.795	13441.715	13586.42	22598.795	35508.715	30.419922	22655.795	22746.715	25119.42	12398.795	16607.715	238.41992	8471.7949	20360.715	13934.42	9031.7949	19227.715	5971.4199	4226.7949	16028.715	9949.0449	30637.08	50338.266	5246.0449	17164.08	18453.266	1087.0449	16202.08	24384.266	23223.045	4943.0801	36617.266	29998.045	3711.0801	27370.266	12633.045	3589.0801	25849.266	17255.045	5215.0801	30401.266	11985.045	1270.0801	33577.266	28278.045	3205.0801	16877.266	14048.045	-2086.9199	25685.266	21163.045	418.08008	45004.266	4928.0449	8408.0801	49482.266	7484.0449	5677.0801	22904.266	12071.045	-102.91992	19211.266	3643.0898	17498.254	16966.615	17077.09	3870.2549	16034.615	8817.0898	4546.2549	8794.6152	7002.0898	-1866.7451	15297.615	9071.0898	-1167.7451	8508.6152	9415.0898	2206.2549	18113.615	13764.285	551.80957	3320.9346	17856.285	5202.8096	31260.934	14270.285	3177.8096	25144.934	16357.285	3550.8096	26761.934	19778.285	1791.8096	25214.934	8721.2852	8161.8096	28265.934	-1753.7148	6437.8096	32457.934	-188.71484	15674.81	22507.934	18672.285	4709.8096	21923.934	13631.285	3413.8096	19636.934	11454.29	3812.4902	2703.8906	17737.289	3734.4902	7955.8906	11935.29	15385.49	25450.891	2612.29	22530.49	24564.891	25169.289	8944.4902	18616.891	11009.29	19674.49	21532.891	10790.29	2252.4902	12781.891	9586.8896	5537.02	-3883.9043	-513.11035	25621.02	11095.096	8088.8896	6608.02	15464.096	4970.8896	27958.02	126.0957	9445.8896	19178.02	16032.096	11146.89	17389.02	34720.094	-1094.1104	23237.02	11988.096	3905.8896	31277.02	27134.096	14499.89	9501.0195	13378.096	24142.891	18822.02	19234.096	13162.89	9028.0195	16101.096	12079.89	6607.02	11386.096	-2554.1104	15312.02	9811.0957	3233.8896	12235.02	5548.0957	-5501.8252	510.71973	18303.289	12455.175	9337.7197	23891.289	11287.175	12300.72	18017.289	13766.175	3325.7197	25162.289	11669.175	3357.7197	17417.289	-5662.8252	15121.72	19458.289	1385.1748	-111.28027	12588.289	5120.875	24445.42	28329.535	1612.875	30758.42	24230.535	10111.875	18539.42	32353.535	15967.875	8318.4199	28713.535	22798.875	5112.4199	26642.535	743.875	6406.4199	21930.535	8197.875	28294.42	19818.535	15530.875	3001.4199	19734.535	9924.875	1310.4199	22718.535	20898.875	5333.4199	25931.535	2956.875	11379.42	19408.535	4267.875	2703.4199	24321.535	9528.665	5015.27	19824.904	17762.664	5825.27	12118.904	11927.665	8479.2695	17927.904	27002.664	10933.27	13834.904	10358.665	5953.27	7857.9043	19208.35	47139.93	20593.445	13181.35	3472.9302	-5195.5547	10997.35	26692.93	30136.445	16564.35	3614.9302	-3293.5547	16022.35	4350.9302	-2101.5547	20767.35	2934.9302	981.44531	16119.35	9247.9297	17623.445	13877.35	7805.9302	13350.445	-890.65039	20061.93	12322.445	4314.3496	33061.93	19378.445	20712.35	4711.9302	23963.445	2095.3496	22607.93	22169.445	-39.650391	6509.9302	15999.445	3049.3496	23859.93	14118.445	5278.3496	3904.9302	18242.445	10246.35	5173.9302	16575.445	8945.3496	29086.93	17769.445	16913.35	11175.93	14648.445	19475.406	123.80957	14038.57	4830.4053	23252.809	18855.57	6374.4053	1621.8096	19316.57	13526.405	3132.8096	17096.57	7827.4053	2940.8096	15406.57	10508.405	2465.8096	14609.57	13831.36	-1340.7852	-8443.5508	5327.3604	19376.215	-3561.5508	949.36035	1477.2148	19319.449	13248.36	7050.2148	18552.449	1904.3604	22253.215	17867.449	5026.3604	16213.215	3747.4492	10150.36	992.21484	9148.4492	3722.3604	15253.215	17717.449	14174.36	7215.2148	24234.449	10847.36	3073.2148	10248.449	20943.359	6605.2148	9990.4492	10209.36	1259.2148	10867.449	12327.36	3850.2148	13847.449	2447.3604	-129.78516	10164.449	10472.04	3103.6348	23973.971	11462.04	2138.6348	15314.971	3139.04	800.63477	20719.971	6257.04	5820.6348	22355.971	15841.04	2083.6348	26793.971	9877.04	6479.6348	20251.971	11317.04	171.63477	26861.971	1586.04	8047.6348	-1859.0293	9377.46	-951.17969	1931.5049	21828.461	5118.8203	25264.504	12038.46	3233.8203	26604.504	6287.46	682.82031	25600.504	21243.461	4591.8203	21863.504	15725.46	2427.8203	20792.504	8645.46	1671.8203	26343.504	15085.46	3165.8203	27862.504	1048.46	2890.8203	17377.504	9739.46	2406.8203	24134.504	-2812.54	2392.8203	22674.504	-1285.54	-2937.1797	16774.504	144.45996	3454.8203	18659.504	-467.30469	14779.3	16842.621	3375.6953	15287.3	1721.6201	5657.6953	1317.2998	20281.621	2699.0449	63090.441	21432.73	-16284.535	14412.404	49933.02	-3034.6641	32742.41	26885.465	7909.8047	8151.125	17718.445	3575.8047	18117.125	23789.445	11105.805	2261.125	16870.445	94.444824	-1220.29	8822.8945	10780.445	-727.29004	15311.895	10117.385	2066.625	16329.995	5179.1299	39436.695	20326.895	11277.13	4611.6953	18526.895	19516.129	-583.30469	20217.895	22865.129	278.69531	23638.895	2686.2246	11463.685	22196.016	-2280.7754	12947.685	29111.016	8361.2246	8412.6846	17578.016	-3525.7754	-417.31543	5855.0146	15499.225	6430.6846	16533.016	2832.2246	6284.6846	23097.016	9441.2246	5714.6846	22270.016	10340.225	3867.6846	28013.016	9310.2246	4156.6846	21542.016	11176.225	4328.6846	21360.016	1278.8401	16115.535	20631.055	10718.84	5491.5352	30158.055	6674.8398	2503.5349	7239.0547	3009.9448	10765.445	13798.984	1994.9448	4946.4448	9327.9844
13439.164	46834.305	26942.789	-1860.8359	24067.305	9513.7891	3912.1641	11571.305	8566.7891	6399.1641	-1109.6953	17827.789	17937.975	32667.33	17493.113	3604.9746	7958.3301	15251.113	14336.15	19801.164	19741.984	12045.15	1840.165	15329.984	9418.1504	17709.164	10959.984	11313.15	1656.165	13213.984	-3989.7656	36889.414	32899.141	14388.234	8019.415	30101.141	-5908.7656	17982.414	20063.141	44467.234	16746.414	43316.141	4559.2344	19145.414	32802.141	2267.2344	45867.414	44440.141	6250.2246	-5670.5156	21799.824	10475.225	-3679.5156	10268.824	1968.2246	516.48438	19714.824	9170.1797	991.4043	10061.484	5595.1797	-441.5957	12154.484	14350.18	-622.5957	47660.484	10707.785	12412.12	29683.586	7974.7852	16648.121	14040.586	6421.7852	12488.12	32173.586	5810.7852	19828.121	28337.586	24176.785	9173.1201	60737.586	16732.785	5264.1201	26690.586	8113.0352	5745.165	21309.625	608.03516	14432.165	54103.625	-2266.3452	17488.154	31252.596	6829.5098	10813.375	35367.203	37856.895	10554.24	34839.156	-6162.1055	30962.24	57275.156	49293.895	10415.24	-5538.8438	19625.17	2099.0293	62353.316	17797.17	1412.0293	30571.316	-3566.4336	11685.754	-14663.805	6444.6055	31578.35	14832.02	-8316.3945	18401.35	14213.02	1170.6055	25368.35	20559.02	15083.605	7400.3496	21294.02	2334.6055	-1928.6504	22966.02	2728.6055	2656.3496	15474.02	-1264.3198	7180.5996	37034.812	12962.68	1440.5996	25555.814	7305.6802	442.59961	36361.812	14632.345	2240.0601	9618.0586	13507.345	4671.0601	-72.941406	2676.3447	11807.061	23270.059	20107.344	12492.061	41603.059	23671.344	7825.0601	21854.059	6600.3447	3736.0601	16439.059	7731.3203	45743.688	45849.109	19818.32	-6174.3105	26991.109	-1703.6797	62417.688	26018.109	-838.67969	34912.688	29918.109	-4018.6797	18805.689	16852.109	3824.3203	10672.689	20088.109	15563.32	-5684.3105	5733.1094	8724.3203	17018.689	21783.109	3855.3203	-6804.3105	-4682.8906	-3481.9141	41881.938	21813.434	23139.086	292.93945	-1230.5664	5816.0859	23911.939	40636.434	-4626.7246	20612.371	28412.414	13490.275	4961.3701	-1271.5859	28600.275	3862.3701	1260.4141	9151.8516	8522.7305	51922.73	-13755.148	13146.73	19065.73	-4014.1484	29914.73	66894.734	-12935.148	20299.73	39150.73	-10483.148	8941.7305	43253.73	5247.6309	33248.078	14017.469	18587.631	62009.078	20233.469	20563.631	5452.0801	20179.469	9180.6309	11936.08	4500.4688	10655.31	24898.18	20515.5	24894.309	20402.18	33629.5	24139.309	6256.1797	56690.5	22230.309	18720.18	47030.5	24535.309	16330.18	61345.5	12586.31	27439.18	76389.5	17776.309	7425.1797	66228.5	7792.3096	25396.18	63307.5	6828.3096	18840.18	16168.5	4894.3096	12757.18	32255.5	7729.3096	17334.18	14647.5	-3426.7266	32729.824	7764.8125	8801.6846	8852.0898	39370.422	2280.6846	11446.09	36828.422	-2089.3154	-2897.9102	21827.422	24998.684	153.08984	10045.422	9875.5752	-3482.1748	20392.74	134.5752	19519.824	26871.74	16699.574	5589.8252	29556.74	2318.2002	19217.934	14192.045	18948.199	5857.9346	24950.045	13860.635	1792.4854	769.16016	8531.6348	39267.484	25291.16	2869.6348	18148.484	18392.16	6597.6348	12747.485	14241.16	873.7998	32431.971	15900.346	9821.7998	6111.9702	23826.346	2665.1406	26367.871	28978.35	22305.141	2703.8701	33540.352	8846.1406	15330.87	30168.35	16417.141	-293.12988	21332.35	28142.141	398.87012	40506.352	7821.4346	30952.279	17115.734	11898.435	23685.279	13689.734	10909.435	18836.279	12456.734	10159.435	15285.279	16227.734	6964.4346	24804.279	26119.734	1339.4346	17657.279	13182.734	31803.824	8631.1855	5896.4248	28318.824	9312.1855	7286.4248	10861.825	31430.186	37869.426	1664.8252	24996.186	26365.426	10626.825	13195.186	22046.426	8048.8252	20253.186	28038.426	3606.8252	35258.184	24566.426	9073.8252	5617.1851	23706.426	22656.824	11896.186	31819.426	20942.824	9405.1855	50461.426	17621.77	3647.21	8704.7305	20912.77	27664.211	31871.73	37852.77	16210.21	29840.73	7078.77	18240.211	24702.73	8843.7695	17420.211	30934.73	29869.77	13071.21	25521.73	2903.77	10642.21	16169.73	10214.77	16488.211	24837.73	16572.77	12793.21	25003.73	25394.77	8725.21	41337.73	7238.77	20105.211	22451.73	16501.77	6682.21	29282.73	1114.0703	27196.406	17357.381	8101.0703	15119.405	17474.381	31439.305	-266.08496	4716.6699	3625.3047	13428.915	24283.67	21077.305	4367.915	24865.67	19186.305	4306.915	21505.67	12642.305	2897.915	23941.67	8769.3047	2307.915	16858.67	6733.2646	-486.99512	20394.75	34139.773	5924.3301	21929.539	12775.775	6712.3301	17979.539	11398.775	256.33008	10795.539	3806.7754	42.330078	8302.5391	24465.16	-989.65039	2523.9102	9047.1602	23408.35	20213.91	27935.16	22297.35	28983.91	2566.1602	33678.352	6490.9102	4457.1602	-264.65039	22375.91	9581.1602	-2497.6504	26194.91	8347.1602	-4019.6504	13508.91	16931.969	12295.315	21376.225	6366.9697	7255.3154	17526.225	11817.97	-1284.6846	20457.225	14034.97	4092.3154	19349.225	16633.969	771.31543	22961.225	4426.9697	17408.316	20385.225	15063.97	1640.3154	15989.225	11896.97	6441.3154	24369.225	-433.03027	5819.3154	21582.225	5165.9697	-2556.6846	17017.225	8289.9697	5509.3154	18478.225	4134.9102	24685.545	19812.895	28391.91	2140.5449	1609.8945	7411.9102	9089.5449	26228.895	6642.9102	216.54492	22306.895	15686.91	6505.5449	52481.895	3490.9102	2017.5449	26154.895	24443.91	4745.5449	22148.895	-104.08984	25904.545	34005.895	14906.45	-1119.9346	-5475.1543	11053.45	21789.066	18481.846	77.450195	27684.066	52895.844	4611.4502	21542.066	23349.846	477.4502	13879.065	17327.846	4043.4502	7693.0654	18113.846	9441.4502	921.06543	17041.846	-2251.5498	14290.065	16817.846	11217.45	-2340.9346	-1559.1543	9474.4502	1076.0654	5110.8457	-1765.5498	16048.065	20474.846	17266.25	5067.4805	28793.57	6908.25	8500.4805	20683.57	8243.25	-217.51953	19365.57	10578.25	13660.48	20683.57	27983.25	8153.4805	14273.57	13020.25	25219.48	38987.57	600.25	17849.48	24700.57	24584.25	4576.4805	16765.57	-1775.75	3601.4805	24346.57	14969.25	5223.4805	19548.57	7168.25	624.48047	18204.57	9010.2305	34949.371	62217.562	2693.2305	22534.371	22173.561	-917.76953	20251.371	20363.561	22475.23	8765.3701	31447.561	27397.23	7686.3701	25759.561	7912.2305	11209.37	20412.561	17056.23	9438.3701	29099.561	3205.2305	15429.37	31190.561	28027.23	6416.3701	15170.561	10971.23	4089.3701	19959.561	24328.23	7762.3701	37021.562	1480.2305	12159.37	42746.562	6325.2305	9034.3701	24425.561	1039.2305	15141.37	13811.561	1975.2949	21034.779	11842.005	13993.295	6486.7798	19607.004	6185.2949	7024.7798	6720.0049	6284.2949	3969.7798	14049.005	5600.2949	4429.7798	9131.0049	10804.295	6595.7798	21075.004	19128.5	3396.8398	1636.5596	19603.5	8597.8398	29125.559	14289.5	5293.8398	19122.559	15011.5	8251.8398	24166.559	25003.5	9154.8398	18061.559	14403.5	5863.8398	19727.559	8227.5	7865.8398	25851.559	3032.5	17043.84	25629.559	17374.5	11156.84	22354.559	18180.5	7656.8398	18139.559	514.01465	677.5498	4735.6992	12700.015	4318.5498	11154.699	10262.015	6800.5498	33788.699	-1393.9854	15876.55	19607.699	19415.016	6121.5498	26725.699	-1604.9854	22645.551	25175.699	5627.0146	2465.5498	16333.699	13469.97	-1622.6152	2856.8457	3303.9697	15522.385	21224.846	15812.97	-663.61523	18136.846	14203.97	-634.61523	1897.8457	8249.9697	15845.385	30274.846	17868.969	8055.3848	45481.844	632.96973	21545.385	10248.846	1882.9697	23435.385	39152.844	17957.969	1855.3848	21139.846	27322.969	6438.3848	25121.846	15400.97	635.38477	24128.846	13002.97	-1820.6152	24170.846	-2752.0303	11939.385	20132.846	8060.9697	2930.3848	15216.846	-246	-3616.0547	8173.7051	18000	109.94531	15818.705	21003	4378.9453	8033.7051	21696	3464.9453	18065.705	16537	-1160.0547	9510.7051	1122	8449.9453	9461.7051	6044	-3792.0547	9851.7051	1947.3555	19093.74	21272.195	3398.3555	24523.74	21042.195	5414.3555	18013.74	25574.195	12701.355	6778.7402	24173.195	18815.355	3280.7402	24860.195	-503.64453	6138.7402	14931.195	2322.3555	30070.74	17735.195	11272.355	4864.7402	14235.195	3361.3555	1781.7402	16209.195	19789.355	5156.7402	28376.195	2578.3555	6098.7402	15725.195	1222.3555	1934.7402	17687.195	15296.66	3003.54	20875.631	12204.66	3115.54	13125.631	17760.66	3940.54	19786.631	28730.66	8288.54	13036.631	10003.66	1906.54	9472.6309	20339.469	50743.891	23849.615	15952.47	1737.8896	-2630.3848	10405.47	22987.891	29262.615	19197.469	2604.8896	-2174.3848	17486.469	1316.8896	-2310.3848	20536.469	473.88965	4630.6152	21998.469	3105.8896	19274.615	18341.469	5996.8896	22827.615	7780.4697	9777.8896	19240.615	23488.469	9456.8896	22220.615	22673.469	6334.8896	23424.615	4767.4697	19897.891	23461.615	3144.4697	2421.8896	15842.615	22554.469	7018.8896	16001.615	7551.4697	1534.8896	17641.615	11923.47	2289.8896	21677.615	8537.4697	28573.891	18340.615	23004.469	6550.8896	13586.615	15031.6	2036.0898	16077.936	396.59961	33054.09	16071.936	1204.5996	651.08984	22767.936	13503.6	5950.0898	19106.936	11823.6	4565.0898	18002.936	10125.6	7297.0898	15702.936	10887.265	-166.83008	-4586.5547	5591.2646	19579.17	13891.445	1151.2646	1773.1699	20938.445	10287.265	4430.1699	21956.445	3462.2646	21505.17	21580.445	31.264648	7591.1699	1085.4453	7908.2646	2227.1699	11780.445	99.264648	20476.17	18280.445	9798.2646	8300.1699	26696.445	10562.265	2941.1699	15038.445	16160.265	9805.1699	10527.445	8350.2646	2556.1699	17042.445	11320.265	7037.1699	15382.445	5178.2646	1277.1699	10835.445	9502.1953	-2450.9697	31622.555	13759.195	-2566.9697	19834.555	2081.1953	-2996.9697	31057.555	-278.80469	-4255.9697	30574.555	20179.195	-2073.9697	29279.555	4931.1953	1697.0303	24701.555	5938.1953	-2182.9697	30765.555	542.19531	5061.0303	-1472.4453	4900.0303	1877.895	2592.9551	23262.031	9843.8945	26578.955	13965.03	10670.895	23945.955	11723.03	7631.895	24293.955	16559.031	7555.895	22134.955	17284.031	3977.895	17460.955	16175.03	6444.895	28581.955	22004.031	4696.895	27916.955	3559.0303	9800.8945	16636.955	12432.03	6597.895	19736.955	-2067.9697	12798.895	22440.955	5369.0303	-56.10498	19319.955	3860.0303	5335.895	23741.955	-316.73047	17940.846	13638.99	14954.27	2486.8452	-565.00977	-2309.7305	1279.8452	18842.99	2040.4502	63655.266	25746.441	-730.50391	27313.289	21373.965	-5963.5742	42918.211	29718.41	8903.6895	1809.9248	13247.891	6384.6899	20374.926	20394.891	11642.689	2486.9248	12430.891	-4349.7354	6151.8799	6641.5801	8673.2646	4293.8799	17946.58	5438.0298	5400.02	10923.395	2610.0996	40465.496	21916.09	11536.1	10975.495	14960.09	18601.1	3030.4951	21010.09	22026.1	6553.4951	31561.09	7874.8398	13428.484	25968.23	5548.8398	9861.4844	27770.23	20629.84	11674.484	18262.23	1362.8398	1001.4849	15326.23	26089.84	7726.4849	22905.23	9428.8398	11703.484	28840.23	17382.84	4588.4849	26288.23	15824.84	4382.4849	36078.23	14964.84	5107.4849	34671.23	14225.84	6161.4849	27313.23	933.37012	12551.936	21981.496	8664.3701	6150.9351	27528.496	6541.3701	2376.9351	4278.4951	2984.8799	12551.045	17818.27	4033.8799	2046.0449	21582.27
15463.01	35298.742	21441.059	-495.99023	27881.74	16471.059	2726.0098	11853.74	11763.059	7201.0098	2186.7402	29501.059	15917.494	33539.922	7708.4414	3226.4941	1753.9199	-406.55859	9982.9248	15621.016	25631.805	12392.925	-1336.9844	27150.805	15109.925	-1408.9844	20319.805	8129.9248	-1464.9844	19524.805	-784.56055	16305.01	22850.246	14402.439	4952.0098	26395.246	-6278.5605	11607.01	17833.246	34783.438	9714.0098	47673.246	10611.439	12176.01	34613.246	31317.439	6393.0098	50908.246	10382.475	-13173.855	21796.246	15523.475	-12808.855	23351.246	3840.4746	-336.85547	18445.246	7305.125	2693.5596	25959.559	2788.125	882.55957	23170.559	14534.125	7306.5596	65584.562	10732.17	17574.4	30950.574	12583.17	25501.4	11677.574	4989.1699	15461.4	20892.574	6862.1699	21454.4	20741.574	26567.17	13904.4	50828.574	18463.17	8443.4004	19370.574	10314.775	7224.3301	28041.275	3613.7749	32936.328	90544.273	-1374.8901	16008.1	24599.186	8214.9453	7810.4902	13614.006	33372.727	11718.545	33992.289	-10329.273	27286.545	56499.289	39804.727	6211.5449	-9148.7109	9137.2148	10223.07	59418.934	7147.2148	7110.0703	20435.934	-466.29492	16930.975	10954.461	15034.131	28829.475	22157.211	16045.131	-6313.5254	2846.2109	15450.131	14975.475	28648.211	23061.131	-688.52539	26995.211	10729.131	-5716.5254	25614.211	14557.131	-64.525391	21446.211	4296.6001	7871.4902	32792.648	14694.6	590.49023	22352.65	8927.5996	579.49023	21986.65	21985.99	726.62012	-2812.375	20672.99	2174.6201	-4722.375	5765.9902	7910.6201	16080.625	20712.99	9446.6201	39362.625	23095.99	6718.6201	12685.625	9837.9902	683.62012	8392.625	11304.59	43419.742	26358.105	22576.59	-591.25586	28536.105	1958.5898	88863.742	26072.105	7001.5898	34790.742	38453.105	2103.5898	22280.744	23086.105	12911.59	1563.7441	26140.105	21838.59	-4566.2559	11132.105	20537.59	10863.744	21520.105	12143.59	-5699.2559	756.10547	9543.7695	42008.492	16602.297	29743.77	527.49414	-3773.7031	15091.77	25653.494	39334.297	-3342.7695	20639.516	33479.84	-4571.7695	-5898.4844	6212.8398	13704.23	-1309.4844	6220.8398	7853.7559	8185.1396	57555.906	2053.7559	21703.141	18541.906	10493.756	32526.141	63048.906	5109.7559	23104.141	43691.906	1922.7559	17361.141	39023.906	12801.766	10998.9	8550.5547	17968.766	66794.898	31295.555	21498.766	5629.9004	25102.555	7480.7656	13361.9	12835.555	6883.8604	25396.295	23471.01	17240.859	25271.295	37564.008	17421.859	3141.2949	59203.008	15316.86	16956.295	40695.008	31137.859	12327.295	86524.008	15117.86	23665.295	74373.008	20640.859	4204.2949	69017.008	8092.8604	18818.295	69122.008	8330.8604	5703.2949	15144.01	2310.8604	3967.2949	37923.008	19143.859	1801.2949	17515.01	9074.4707	27557.1	13648.344	10064.455	15593.96	15881.926	-242.54492	17085.961	19093.926	-2885.5449	929.95996	2225.9258	20343.455	2660.96	-9137.0742	9072.9404	-2961.8555	12175.279	1235.9404	21363.145	22897.279	20094.941	4682.1445	25217.279	-3798.5996	19868.48	11613.881	18541.4	3208.4805	21989.881	12291.345	-978.89453	2451.6641	9514.3447	36473.105	29871.664	3026.3447	18644.105	21904.664	2515.3447	18894.105	13416.664	1290.4053	29332.559	13576.09	9581.4053	4097.5596	27819.09	3454.8447	31124.885	25350.545	26322.844	5988.8848	33360.547	11.844727	32132.885	25406.545	22395.844	6639.8848	19012.545	26403.844	8915.8848	39121.547	254.94531	23440.281	-8184.5293	5146.9453	23197.281	19208.471	-1204.0547	20931.281	15723.471	5873.9453	2571.2803	20868.471	2042.9453	21249.281	23098.471	-8859.0547	8739.2803	13501.471	30394.449	4669.3301	7855.1846	37668.449	6904.3301	7643.1846	19205.449	28128.33	38745.184	6491.4502	19645.33	26834.184	18830.449	8491.3301	30397.184	12809.45	21382.33	33083.184	6988.4502	26712.33	30364.184	15252.45	338.33008	24805.184	25997.449	10592.33	38646.184	22707.449	6010.3301	41710.184	14241.21	3541.0752	6221.75	15454.21	29008.074	26064.75	28706.211	28037.074	18550.75	2499.21	18531.074	21404.75	13150.21	4722.0752	22112.75	30737.211	10108.075	24302.75	946.20996	9808.0752	19509.75	9669.21	16570.074	26531.75	11269.21	14204.075	24360.75	24416.211	9765.0752	35367.75	4833.21	19293.074	23780.75	15194.21	9301.0752	28917.75	2253.1055	32925.148	22269.34	1623.1055	21589.15	13016.34	30340.48	2856.8652	-7216.0059	1922.4805	14928.865	9965.9941	22557.48	7972.8652	11162.994	17241.48	7947.8652	9045.9941	9143.4805	5235.8652	13658.994	9532.4805	3044.8652	4820.9941	1756.9502	-2621.3398	13333.35	32324.355	11780.695	16077.15	16193.355	11632.695	15172.15	8331.3555	7554.6948	10759.15	2582.3555	4301.6948	6150.1504	25101.42	5626.5801	-5279.875	3622.4199	32612.58	14776.125	11900.42	26587.58	25322.125	-1877.5801	30221.58	545.125	-1137.5801	6185.5801	21909.125	4757.4199	2759.5801	23099.125	4203.4199	5150.5801	10270.125	16151.11	18338.789	26622.93	6055.1104	13529.79	29683.93	9572.1104	8042.79	32922.93	13743.11	10471.79	25889.93	16179.11	8961.79	31694.93	3038.1104	20434.789	24141.93	7165.1104	14875.79	26592.93	2983.1104	22365.789	23693.93	-2215.8896	14753.79	22695.93	6481.1104	3015.79	22577.93	10994.11	9011.79	29346.93	2723.9004	18154.375	12434.885	29758.9	-3059.625	-496.11523	10158.9	8570.375	19131.885	15235.9	-2361.625	19079.885	16680.9	4291.375	48428.883	1665.9004	-3357.625	21474.885	21102.9	2278.375	22237.885	875.90039	16418.375	20641.885	22540.275	-4229.6309	-4768.0645	18163.275	18737.369	17326.936	115.27539	23424.369	47038.938	10035.275	20069.369	23899.936	6077.2754	7552.3691	14540.936	-503.72461	10134.369	18432.936	6277.2754	6684.3691	14104.936	2191.2754	8253.3691	21038.936	12309.275	-4930.6309	-3437.0645	22689.275	-3046.6309	5434.9355	3018.2754	6464.3691	16906.936	17827.91	10631.105	27101.881	9319.9102	8170.1055	13898.881	11767.91	1793.1055	18946.881	6977.9102	18560.105	11632.881	24340.91	9961.1055	12244.881	3438.9102	37333.105	32592.881	1680.9102	20799.105	16732.881	24692.91	8056.1055	15959.881	2310.9102	5104.1055	19465.881	15425.91	7277.1055	16482.881	8953.9102	4732.1055	11587.881	12260.76	33389.445	52900.09	2295.7598	22360.445	17687.09	-979.24023	18897.445	22519.09	7612.7598	25534.445	32536.09	27562.76	9047.4453	30944.09	6598.7598	16301.445	22551.09	14784.76	11557.445	25580.09	4772.7598	13085.445	33634.09	26932.76	8429.4453	15124.09	14433.76	5532.4448	18895.09	25446.76	11376.445	38816.09	367.75977	13338.445	46103.09	4782.7598	11561.445	25090.09	-4241.2402	15626.445	16372.09	4191.105	17543.279	21622.109	14404.105	2828.2798	21020.109	10812.105	4714.2798	9200.1104	4979.105	3241.2798	19175.109	7280.105	-757.72021	13585.11	8640.1055	1927.2798	20445.109	20702.41	1924.6201	3848.7402	23738.41	4261.6201	32961.742	22203.41	6713.6201	19180.74	17123.41	7375.6201	27434.74	24037.41	8638.6201	16631.74	15339.41	5243.6201	22902.74	10093.41	5109.6201	31987.74	3918.4102	21686.621	15985.74	18398.41	8603.6201	22679.74	20751.41	7156.6201	21341.74	4555.7754	243.65527	-2138.1895	15472.775	3351.6553	2509.8105	16854.775	8784.6553	26031.811	441.77539	15699.655	17471.811	23619.775	4009.6553	17515.811	6052.7754	20089.656	16737.811	9955.7754	1430.6553	8330.8105	15174.08	2091.8447	-2400.6191	3105.0801	23851.844	17372.381	13379.08	1842.8447	11454.381	17574.08	1388.8447	-8574.6191	9739.0801	17987.844	20434.381	6209.0801	6071.8447	29754.381	2737.0801	24539.844	6822.3809	4398.0801	28394.844	24541.381	18756.08	7881.8447	28096.381	15043.08	9568.8447	16984.381	9877.0801	6581.8447	10917.381	12469.08	2661.8447	15045.381	-1650.9199	18259.844	15067.381	8256.0801	4085.8447	1980.3809	1479.165	357.70508	23499.49	11688.165	3472.7051	29355.49	17435.164	11973.705	18480.49	19779.164	4692.7051	30100.49	16773.164	4391.7051	14868.49	2899.165	14386.705	23261.49	6288.165	-588.29492	25307.49	3363.1348	17606.414	21124.234	-2210.8652	28343.414	17843.234	-1942.8652	-609.58496	22124.234	15134.135	7308.415	23748.234	17737.135	288.41504	20556.234	177.13477	3049.415	19499.234	9281.1348	19088.414	15333.234	14337.135	-1057.585	14410.234	5302.1348	-2560.585	17154.234	12980.135	1810.415	31351.234	8207.1348	-2529.585	18980.234	6083.1348	-2287.585	25680.234	12090.89	3150.6396	25144.08	10472.89	2530.6396	14047.08	16801.891	5600.6396	23879.08	24972.891	7211.6396	16079.08	7270.8896	4028.6396	14282.08	18056.371	51111.445	20836.619	21005.371	6416.4448	183.61914	14367.37	32404.445	30713.619	21667.371	6062.4448	-614.38086	19089.371	6867.4448	1800.6191	18139.371	7582.4448	2031.6191	24473.371	10784.445	20607.619	16033.37	10300.445	21927.619	13390.37	11495.445	20270.619	10899.37	33608.445	20158.619	21218.371	9536.4453	26277.619	19879.371	7178.4448	25608.619	4797.3701	8467.4453	17805.619	20192.371	10680.445	16715.619	4287.3701	13676.445	18107.619	10080.37	6536.4448	22859.619	6464.3701	34519.445	21842.619	25463.371	14380.445	15345.619	4222.1104	10534.97	12273.369	7055.1104	20327.969	8913.3691	894.11035	500.96973	9221.3691	11487.11	4026.9697	10063.369	9480.1104	5612.9697	5962.3691	2987.1104	16469.969	5694.3691	9292.79	1057.2402	-2459.5195	808.79004	24903.24	14021.48	-2918.21	1740.2402	15973.48	10210.79	6517.2402	17831.48	3323.79	14220.24	19915.48	-2046.21	9403.2402	-380.51953	7569.79	4026.2402	15090.48	-12.209961	19914.24	16383.48	9223.79	7646.2402	24024.48	7012.79	6495.2402	8803.4805	13627.79	11706.24	10779.48	6294.79	5386.2402	11545.48	10926.79	4455.2402	16774.48	3089.79	2595.2402	14005.48	11345.455	-1150.8701	24698.225	13505.455	1705.1299	9619.2246	3041.4551	-965.87012	26728.225	1385.4551	-3280.8701	18231.225	20123.455	-365.87012	19446.225	8798.4551	3092.1299	18447.225	13122.455	-1026.8701	25317.225	1739.4551	6998.1299	-6108.7754	3376.5547	2936.7202	-494.92578	24714.555	7221.7202	17543.074	11807.555	11611.721	23135.074	10544.555	7932.7202	20706.074	23420.555	6326.7202	17584.074	16909.555	5783.7202	12042.074	16042.555	6682.7202	20764.074	16881.555	4123.7202	26181.074	4103.5547	11625.721	10326.074	12788.555	5544.7202	20870.074	-273.44531	13642.721	14048.074	4546.5547	2113.7202	17223.074	1337.5547	10486.721	3354.0742	3958.8398	14868.68	5086.7051	17610.84	2564.6802	-10335.295	1177.8398	1247.6802	9079.7051	5743.665	54426.141	21369.295	-7874.8086	40744.816	25080.379	4045.0752	28579.395	36981.68	6635.6602	5879.0947	14551.495	-942.33984	21874.094	30143.496	8629.6602	3619.0947	17055.496	-2150.75	2497.3501	11069.73	5985.25	4533.3501	17373.73	8151.9448	3096.9448	15487.66	8203.1797	43212.266	29570.289	14512.18	8482.2646	22028.289	21556.18	2307.2646	26902.289	21843.18	5967.2646	32318.289	3112.5947	11302.195	26764.984	1032.5947	11681.195	25368.984	11534.595	9688.1953	20472.984	-1766.4053	-1242.8047	18113.984	17582.594	6468.1953	20019.984	6138.5947	5902.1953	30979.984	12914.595	3985.1953	23298.984	10573.595	3694.1953	36959.984	10073.595	6164.1953	23280.984	11450.595	5093.1953	23320.984	2094.8301	10763.555	23451.309	8059.8301	2781.5552	25111.309	8994.8301	503.55518	6756.3096	995.85986	14712.721	19640.76	1906.8599	3377.7202	14937.76
17170.605	24295.455	24337.906	401.60547	29394.455	16684.906	4038.6055	10626.455	17240.906	7235.6055	3437.4551	32528.906	-587.43555	28806.305	23059.594	-438.43555	-665.69531	20029.594	12648.64	25389.199	13722.189	9771.6396	11227.2	19289.189	16002.64	9569.2002	10347.189	9588.6396	4783.2002	18481.189	-6475.8203	13813.939	23039.219	11076.18	-5159.0605	20366.219	-10768.82	1742.9395	3997.2188	32147.18	3031.9395	48301.219	-805.82031	14161.939	33087.219	20449.18	-2879.0605	36724.219	-1585.8906	-3125.8691	2011.6016	-2459.8906	2039.1309	11252.602	-4105.8906	4692.1309	-909.39844	9301.4453	2235.8301	13099.16	-533.55469	860.83008	16927.16	19905.445	10452.83	53638.16	11037.305	14517.695	35195.105	7588.3052	28163.695	12809.105	4107.3052	14728.695	31105.105	6938.3052	17897.695	29113.105	24642.305	10633.695	54922.105	14311.305	6843.6948	28337.105	7458.5	6136.2852	25838.09	1837.5	30455.285	59590.09	-988.16504	14766.785	41561.039	5452.855	6677.6851	2570.5195	44557.391	10563.355	49325.602	2548.3906	25239.355	67110.602	48948.391	4793.3555	13744.602	11076.705	3048.4492	62395.371	12212.705	6732.4492	24831.371	1665.8301	20043.025	-12052.648	10328.35	28109.16	17482.551	7801.3496	-5448.8398	3427.5508	10908.35	11926.16	24026.551	15836.35	2596.1602	17901.551	6820.3496	-3723.8398	29785.551	8629.3496	-5009.8398	14847.551	4170.2998	11905.245	42073.102	12818.3	2807.2451	25288.1	8246.2998	1394.2451	35905.102	17589.121	2232.52	-7294.3398	18638.121	5704.52	-11139.34	6190.1201	11834.52	10933.66	26746.121	14776.52	22471.66	28511.121	8226.5195	8510.6602	18124.121	10215.52	1654.6602	8173.4199	45222.801	33375.555	22035.42	1424.8008	34804.555	3415.4199	96334.797	37765.555	6313.4199	39931.801	41469.555	841.41992	20072.801	25147.555	11700.42	1495.8008	25565.555	16352.42	-7599.1992	10533.555	12674.42	24663.801	29660.555	8681.4199	-8514.1992	3906.5547	-5979.3281	37018.031	10423.734	20022.672	-6033.9707	-12295.266	9866.6719	16219.029	42033.734	-1215.7305	23978.766	21453.602	-41.730469	2178.7646	-2599.3984	15529.27	1321.7646	1156.6016	-7946.4258	7188.1699	52679.602	-13310.426	17204.17	19434.602	-7631.4258	31699.17	57726.602	-6542.4258	17974.17	42118.602	-12504.426	21297.17	33721.602	10626.135	20847.211	1814.3203	15607.135	60964.211	17536.32	16732.135	2834.2109	16292.32	9032.1348	9702.2109	10285.32	4137.5752	26040.48	15757.385	3859.5752	33719.48	34849.383	19275.574	8576.4805	54856.383	12723.575	23244.48	40557.383	34633.574	13215.48	86979.383	10392.575	27151.48	72816.383	15985.575	8839.4805	60949.383	12410.575	21712.48	71586.383	143.5752	19979.48	13926.385	1722.5752	6539.4805	38202.383	16523.574	5583.4805	13018.385	8677.6309	34603.289	14837.02	6208.835	14331.35	36405.34	-2540.165	10620.35	33996.34	-3855.165	1972.3496	22124.34	18529.836	1446.3496	14138.34	5001.8652	4224.2852	13877.385	441.86523	26174.285	28482.385	19208.865	11607.285	31426.385	-11010.939	18157.344	2918.2656	9825.0605	3249.3447	18569.266	12174.375	779.19043	3526.9707	5885.375	32393.191	23639.971	-866.625	18055.191	16095.971	-507.625	19166.191	13871.971	5337.645	25724.365	7941.6191	12931.645	2012.3652	18437.619	-2550.21	32470.945	31893.664	23434.789	7294.9453	33255.664	1004.79	25850.945	29401.664	18430.789	7769.9453	23938.664	22479.789	9015.9453	40997.664	23439.234	1419.3652	-169.86523	2696.2354	27531.365	24719.135	1885.2354	15528.365	18414.135	14716.235	-380.63477	20840.135	4284.2354	18038.365	28038.135	-3301.7646	7681.3652	18613.135	31671.074	-1150.1348	10127.855	37612.074	4142.8652	11662.855	15112.075	25730.865	37698.855	5560.0752	18186.865	29418.855	21030.074	15092.865	34479.855	14654.075	18968.865	35152.855	10269.075	28651.865	33000.855	15271.075	283.86523	26301.855	34490.074	8623.8652	42620.855	23018.074	3471.8652	40694.855	13207.295	4075.6001	-69.365234	17989.295	30960.6	21227.635	15928.295	37037.602	14572.635	5411.2949	24042.6	13167.635	14197.295	5866.6001	21252.635	29611.295	12632.6	21503.635	3507.2949	13953.6	13863.635	9644.2949	18801.6	19450.635	12795.295	16069.6	19485.635	26417.295	11115.6	28698.635	5918.2949	20660.6	10172.635	16897.295	11226.6	24933.635	5056.3096	29129.645	25402.23	9064.3096	20639.645	16091.23	31254.564	1299.9404	4426.0703	3820.5649	12111.94	19800.07	21709.564	8314.9404	23226.07	15188.564	9954.9404	18349.07	12973.564	974.94043	21977.07	2719.5649	5690.9404	18122.07	1387.8398	3198.4648	17498.779	27790.781	3698.2646	22898.926	15775.78	5244.2646	23220.926	10359.78	-1051.7354	20495.926	1934.7803	-2652.7354	12289.926	26088.641	6359.0996	2930.0605	7429.6396	42207.102	29954.061	14623.64	31452.1	34363.062	2010.6396	31566.1	13316.061	1226.6396	5875.0996	25706.061	7257.6396	5253.0996	29309.061	7433.6396	2200.0996	14081.061	15047.985	20789.279	23749.965	3706.9854	14056.279	23094.965	8289.9854	4751.2798	24007.965	11094.985	8222.2793	21693.965	20815.984	9474.2793	30468.965	-1736.0146	26205.279	16482.965	1668.9854	16554.279	20908.965	1869.9854	19259.279	25574.965	-5566.0146	11498.279	20298.965	3260.9854	3829.2798	23462.965	12813.985	5469.2798	24534.965	567.96484	27485.49	15418.03	27360.965	6660.4902	2550.0303	-433.03516	25800.49	24343.031	19581.965	8788.4902	22708.031	11824.965	20542.49	50204.031	2802.9648	6457.4902	30409.031	21528.965	12255.49	29843.031	11848.965	6441.4902	5256.0303	23741.254	734.75488	-7089.6797	16212.255	27524.754	15117.32	3725.2549	30247.754	41633.32	10904.255	22737.754	17810.32	4689.2549	18484.754	10150.32	674.25488	21820.754	13270.32	6673.2549	23235.754	10085.32	5365.2549	8138.7549	11972.32	14952.255	962.75488	-5202.6797	13435.255	443.75488	913.32031	3178.2549	17654.754	10356.32	15052.155	8163.0952	33345.785	7449.1553	12578.096	28720.785	7994.1553	8503.0957	21823.785	4947.1553	30324.096	23738.785	26093.156	15405.096	17337.785	4531.1553	40622.094	47382.785	520.15527	23731.096	25505.785	25989.156	10010.096	18737.785	1219.1553	8478.0957	26656.785	17845.156	9505.0957	19509.785	9772.1553	4237.0952	22780.785	12550.085	29862	54149.781	4866.085	24710	20986.779	953.08496	19462	22260.779	8001.085	23526	37169.781	30893.086	4356	24614.779	14633.085	11454	26031.779	20595.086	6940	26335.779	7495.085	11494	35732.781	27731.086	10512	11807.779	14421.085	2595	21398.779	24775.086	6243	39768.781	4018.085	8990	45794.781	9572.085	3365	20185.779	12375.085	4515	14115.779	1109.915	19269.84	21231.574	10401.915	8835.8398	21391.574	5212.915	7125.8398	7518.5752	2112.915	4083.8398	20333.574	3737.915	3774.8398	9816.5752	8890.915	4040.8398	16643.574	16534.211	2167.4746	-59.629883	19759.211	3348.4746	31320.371	14614.21	6151.4746	21645.371	18001.211	4535.4746	23340.371	21412.211	4094.4746	18589.371	12682.21	2297.4746	22099.371	10111.21	1592.4746	27148.371	15653.21	-526.52539	2459.3701	16460.211	3518.4746	21648.371	17708.211	5817.4746	17571.371	1072.9453	-917.5498	1847.875	17883.945	1108.4502	2292.875	1556.9453	17881.449	23762.875	899.94531	17867.449	17669.875	23043.945	6915.4502	23089.875	3540.9453	17314.449	15118.875	9531.9453	129.4502	10439.875	14289.115	6037.3701	-38.810547	404.11523	23184.371	19004.189	6561.1152	4055.3701	16183.189	16854.115	6508.3701	-4178.8105	9168.1152	19335.371	19703.189	2355.1152	7851.3701	26496.189	4492.1152	28856.371	8671.1895	19679.115	12526.37	27128.189	19704.115	6927.3701	31093.189	10873.115	9249.3701	22854.189	14875.115	6024.3701	18412.189	16562.115	5144.3701	20837.189	-1517.8848	18650.371	18016.189	11203.115	5868.3701	10507.189	-1291.1504	3329.7803	13720.471	13893.85	5584.7803	20211.471	15391.85	13187.78	16018.471	16376.85	4552.7803	21097.471	13824.85	3920.7803	15123.471	5353.8496	7613.7803	11477.471	5994.8496	4555.7803	14373.471	767.40039	16356.845	33560.621	-749.59961	3343.8447	22053.621	-3050.5996	-774.15527	30439.621	16281.4	7748.8447	32143.621	16906.4	3084.8447	31815.621	-551.59961	6560.8447	21876.621	17169.4	13535.845	24700.621	9775.4004	2042.8447	22046.621	5192.4004	-2007.1553	27666.621	19210.4	5242.8447	35235.621	4526.4004	557.84473	27763.621	4019.4004	417.84473	23450.621	10627.12	7137.915	28467.371	18080.121	3583.915	17012.371	8926.1201	8642.915	25608.371	21268.121	7325.915	20617.371	4786.1201	7028.915	18878.371	16127.695	44907.648	13481.631	11108.695	1729.6504	-7644.3691	9268.6953	23045.65	28885.631	18346.695	1058.6504	-3369.3691	11593.695	2320.6504	-2619.3691	12899.695	1306.6504	1787.6309	20213.695	3608.6504	15605.631	17332.695	8614.6504	21679.631	8256.6953	2996.6504	17486.631	23397.695	9635.6504	14383.631	17592.695	7317.6504	24366.631	1771.6953	17293.65	20625.631	1754.6953	6579.6504	12372.631	1691.6953	2451.6504	15852.631	-2642.3047	8712.6504	17291.631	8277.6953	3375.6504	18605.631	4736.6953	29217.65	16755.631	19898.695	8072.6504	13487.631	1525.3945	13130.095	8023.8203	5985.3945	24167.094	14760.82	8579.3945	1625.0947	9869.8203	10849.395	9686.0947	14127.82	9762.3945	7273.0947	13846.82	5346.3945	15139.095	6504.8203	-4641.8896	-1398.085	-12897.395	-866.88965	25180.914	1832.6055	-1678.8896	2816.915	8611.6055	9487.1104	6369.915	7425.6055	1867.1104	21532.914	7054.6055	-2037.8896	10654.915	-9422.3945	6952.1104	3406.915	-1684.3945	4060.1104	16150.915	8962.6055	15054.11	10012.915	13291.605	10296.11	5220.915	6215.6055	16765.109	11282.915	1092.6055	4814.1104	3127.915	3564.6055	10195.11	6263.915	-431.39453	2137.1104	2874.915	1341.6055	10754.595	-869.00977	10539.91	3484.5947	10325.99	3687.9102	871.59473	-1562.0098	9636.9102	-880.40527	-4997.0098	12751.91	17162.594	-1709.0098	10489.91	9841.5947	2434.9902	4244.9102	8530.5947	-2445.0098	13772.91	-594.40527	7036.9902	-12676.09	-555.125	2519.1201	2623.4844	23467.875	12704.12	24710.484	12639.875	13588.12	20283.484	11791.875	8479.1201	20819.484	18313.875	9543.1201	21504.484	16126.875	8453.1201	14200.484	16351.875	7049.1201	17758.484	6944.875	5472.1201	26714.484	468.875	11498.12	12881.484	11777.875	6019.1201	14651.484	4642.875	6497.1201	17884.484	4788.875	3823.1201	15946.484	3927.875	3858.1201	-2051.5156	3277.9702	16583.609	24111.865	20213.971	2890.6099	1849.8652	323.97021	3386.6099	22141.865	9985.96	47219.594	23193.934	-9595.2695	67101.055	38781.289	-6002.8008	27478.57	29947.891	10691.779	8290.9355	13247.324	7798.7798	17598.936	19813.324	13933.779	5538.9351	13428.324	1633.1748	5640.3101	7758.1104	10540.175	2787.3101	13960.11	2858.4648	4566.6948	20830.711	2890.6904	56525.172	25051.266	10724.69	12635.17	22323.266	21955.691	9752.1699	25597.266	22608.691	10244.17	28527.266	1715.3799	12354.56	18811.746	-4389.6201	12990.56	9403.7451	7096.3799	10428.56	11257.745	-6182.6201	-1287.4404	15006.745	15465.38	4686.5596	12203.745	2347.3799	8023.5596	27404.746	5608.3799	4532.5596	19874.746	1457.3799	4294.5596	27159.746	5568.3799	5182.5596	22841.746	8645.3799	2916.5596	17384.746	79.10498	8997.9746	21486.465	11347.105	2936.9751	25705.465	7750.105	1310.9751	7057.4648	3718.165	13110.925	13907.94	4829.165	2383.9248	18362.941
6163.7207	27391.27	37141.547	-6426.2793	31447.27	18506.545	-2345.2793	13845.27	19529.545	-132.2793	3195.2695	30749.545	-320.92969	20994.109	8508.5391	1598.0703	-2431.8906	16356.539	3328.2197	25960.85	24614.336	7400.2197	9157.8496	21138.336	14282.22	6978.8496	19349.336	8258.2197	3852.8496	24216.336	917.35547	9073.9297	30528.131	14266.355	-3505.0703	34044.133	-4535.6445	2829.9297	20207.131	25348.355	873.92969	55365.133	5551.3555	4762.9297	44390.133	39610.355	-3172.0703	46000.133	9482.7354	-4717.0098	23151.738	12480.735	-2288.0098	22382.738	9481.7354	-3913.0098	20562.738	-1609.0449	-2478.4707	16604.914	-4573.0449	-5320.4707	22363.914	17094.955	2583.5293	59577.914	8503.7754	19051.564	27418.164	890.77539	25763.564	15282.164	2652.7754	16513.564	26972.164	2395.7754	24981.564	22604.164	22216.775	9591.5645	35821.164	11824.775	10931.564	22871.164	-584.08008	9027.7402	27030.98	-2910.0801	22007.74	57076.98	378.39502	12293.141	20525.863	7881.3999	270.50488	-5131.3242	40572.031	11486.711	50360.75	-7122.9707	29223.711	74462.75	43191.031	3681.7109	13609.75	10800.426	6548.2646	62469.441	15985.426	6739.2646	20648.441	-300.36914	13776.891	647.40625	26847.369	7787.125	28183.926	12868.369	-2695.875	4222.9258	18731.369	7776.125	28937.926	15939.369	13885.125	17920.926	6109.3691	-2086.875	33780.926	10608.369	0.125	25145.926	4620.79	12492.455	38229.406	11822.79	6289.4551	28620.404	10380.79	3249.4551	25873.404	21198.969	-543.54004	7356.4492	18308.969	-316.54004	-898.55078	5341.9697	7325.46	17534.449	26730.969	7200.46	45376.449	28737.969	3775.46	20605.449	14375.97	9044.46	15904.449	9573.5703	51890.633	26697.359	24602.57	-1461.3691	20704.359	3848.5703	77366.633	25621.359	8824.5703	35367.633	30821.359	5570.5703	19849.631	20408.359	10094.57	-990.36914	18537.359	17080.57	-5227.3691	9689.3594	30134.57	6298.6309	23580.359	17275.57	-6518.3691	-3805.6406	1305.2598	47005.906	27865.449	21236.26	13.904297	10223.449	11275.26	26239.904	56841.449	1985.5195	21836.84	26725.316	797.51953	-1317.1602	-554.68359	19730.52	-1242.1602	124.31641	-3736.1309	14271.665	70278.062	-8644.1309	18958.664	30261.059	1645.8691	39035.664	67969.062	-3486.1309	24677.664	43416.059	-6201.1309	21754.664	47197.059	11651.436	22359.281	18706.629	18982.436	65041.281	26651.629	13042.436	16274.28	24758.629	3570.4355	30586.281	19667.629	3629.8555	25232.855	22971.34	9249.8555	23378.855	39589.34	18960.855	6267.8555	56328.34	15724.855	14574.855	40056.34	37999.855	10903.855	93087.344	14526.855	28315.855	81621.344	16509.855	3563.8555	73850.344	10637.855	16104.855	67018.344	15452.855	1256.8555	21843.34	-3626.1445	14366.855	41169.34	15291.855	1753.8555	18031.34	6687.6016	27330.07	12026.938	9588.54	11577.57	35637.965	3513.54	20172.57	35328.965	860.54004	4346.5703	21585.965	22221.539	1501.5703	16226.965	-3917.6201	-2903.3301	15526.859	-1558.6201	18629.67	25160.859	16482.379	11178.67	29787.859	-5910.0996	23540.441	7861.5996	19641.9	7715.4404	14513.6	19003.67	2005.4648	4127.2949	8141.6699	40127.465	30988.295	5147.6699	20014.465	23518.295	5741.6699	18897.465	15824.295	4017.7549	30985.725	5992.4258	9614.7549	5901.7251	19940.426	5316.4102	32718.246	25662.029	28170.41	8972.2451	22744.029	5750.4102	32027.246	25630.029	24177.41	10313.245	17529.029	30050.41	6797.2451	33416.031	23283.32	4771.1299	-3561.7852	1806.3203	30871.129	17725.215	4358.3203	24130.129	18596.215	16824.32	6971.1299	22155.215	4827.3203	32002.129	30489.215	-2624.6797	12029.13	15778.215	23739.879	6018.2002	9375.3047	33280.879	9470.2002	9270.3047	1703.8799	27780.199	47796.305	219.87988	25913.199	30904.305	11024.88	10913.2	28517.305	9045.8799	22369.199	34945.305	3416.8799	27865.199	29921.305	6743.8799	5339.2002	27792.305	20683.879	8865.2002	42150.305	-5272.1201	24160.199	49898.305	2058.5352	2933.9048	2836.9805	12429.535	27934.904	25815.98	13628.535	33315.906	16342.98	1754.5352	21219.904	22371.98	10762.535	8461.9043	21983.98	14932.535	21207.904	22347.98	838.53516	11897.904	17959.98	9197.5352	15321.904	28461.98	12471.535	11253.904	20759.98	22096.535	11836.904	36102.98	5054.5352	17407.904	18791.98	12425.535	9571.9043	26002.98	18025.141	12417.275	-3382.7754	10758.14	16265.275	18072.225	26851.09	3984.1104	1112.8945	321.08984	13806.11	20478.895	19468.09	11949.11	29248.895	2032.0898	21020.109	18709.895	13169.09	2686.1104	24804.895	-1793.9102	13372.11	15573.895	5281.3848	772.75488	17685.07	37186.102	13304.49	16661.15	22127.1	8500.4902	22725.15	14160.1	2633.4902	15469.15	9943.0996	-854.50977	12914.15	20316.191	2313.96	6075.6855	10968.19	39265.961	21796.686	10732.19	24184.961	30309.686	2016.1904	25156.961	-807.31445	-367.80957	2249.96	24840.686	7746.1904	2420.96	30387.686	7151.1904	943.95996	16065.686	20028.5	21863.439	22616.805	12291.5	16524.439	16444.805	10315.5	6051.4399	21897.805	18301.5	10694.439	20921.805	17581.5	6619.4399	25481.805	4555.5	28028.439	16523.805	7679.5	16042.439	12970.805	256.5	22643.439	20333.805	634.5	14993.439	18219.805	6782.5	9421.4395	15031.805	16803.5	4948.4399	19735.805	3597.0254	20441.975	12306.98	28135.025	1610.9746	-5486.0195	2363.0254	19236.975	19489.98	24207.025	4938.9746	19108.98	18093.025	4416.9746	47438.98	8731.0254	991.97461	16458.98	16967.025	8246.9746	18744.98	17083.025	1309.9746	-72.019531	24015.465	-4735.2695	-6896.9102	18358.465	16671.73	15432.09	6301.4648	27847.73	40974.09	10340.465	11327.73	16733.09	5340.4648	6883.7305	9345.0898	1629.4648	10856.73	9278.0898	15004.465	-3564.2695	8551.0898	6136.4648	260.73047	12492.09	14889.465	-6133.2695	-7522.9102	2881.4648	-8243.2695	-3229.9102	3681.4648	10754.73	14386.09	17480.414	3253.4453	30491.629	11841.415	7052.4453	24542.629	11082.415	-1624.5547	22850.629	8081.415	9112.4453	19105.629	23453.414	5708.4453	12904.63	4259.415	33022.445	42840.629	1800.415	15859.445	26917.629	29018.414	5429.4453	21689.629	-2771.585	3547.4453	27072.629	14654.415	2512.4453	23801.629	11275.415	-1254.5547	22748.629	9574.9902	32377.41	54241.914	533.99023	23307.41	19862.914	884.99023	23752.41	14244.914	6015.9902	24293.41	36119.914	30296.99	7271.4102	20259.914	11637.99	11633.41	20629.914	18253.99	7036.4102	25587.914	9795.9902	10323.41	29419.914	22192.99	13525.41	11424.914	15669.99	4803.4102	19422.914	21647.99	7850.4102	34864.914	7779.9902	4603.4102	52443.914	4577.9902	9270.4102	13155.914	7167.9902	6292.4102	12792.914	3581.7051	15290.49	17328.66	11616.705	4409.4902	18612.66	8825.7051	3532.4902	7064.6602	4600.7051	-54.509766	15136.66	7348.7051	25.490234	8918.6602	9793.7051	2195.4902	16746.66	20112.801	848.23535	-3446.5605	16516.801	4027.2354	23148.439	17086.801	5327.2354	18417.439	20225.801	6022.2354	19909.439	8666.7998	1824.2354	12997.439	11567.8	1699.2354	16376.439	10316.8	4601.2354	24951.439	10697.8	2357.2354	-4714.5605	20139.801	5647.2354	17323.439	13769.8	12499.235	12160.439	2968.9102	-970.58984	2164.2793	17886.91	2265.4102	5481.2793	6198.9102	16889.41	27200.279	345.91016	18456.41	25129.279	25934.91	7142.4102	24450.279	5269.9102	18825.41	19570.279	8786.9102	-746.58984	12929.279	12054.37	3545.3301	-628.74023	3758.3701	22526.33	16741.26	8451.3701	2470.3301	20624.26	13795.37	3729.3301	-5146.7402	9786.3701	16600.33	19282.26	122.37012	4023.3301	32411.26	1047.3701	25340.33	4728.2598	20915.371	11154.33	28595.26	18172.371	4303.3301	27267.26	8249.3701	7650.3301	21511.26	15744.37	4199.3301	13297.26	13807.37	1227.3301	17382.26	7219.3701	1314.3301	22271.26	11219.37	5269.3301	9182.2598	2012.3101	4475.395	9178.8047	23327.311	9254.3945	26519.805	20205.311	14983.395	16770.805	23957.311	5166.395	20102.805	21680.311	3657.395	17988.805	13975.311	5715.395	15065.805	7811.3101	3329.395	17302.805	5220.9199	22544.879	26741.449	2530.9199	6367.8799	20001.449	1771.9199	4877.8799	32092.449	17771.92	11481.88	26866.449	24999.92	8210.8799	25771.449	2360.9199	9521.8799	18584.449	14368.92	26776.879	19639.449	17118.92	4585.8799	15148.45	11031.92	3701.8799	22873.449	8404.9199	7098.8799	37037.449	11178.92	4718.8799	21796.449	6775.9199	5698.8799	24061.449	15498.965	8002.9648	27093.465	14474.965	5667.9648	18104.465	16806.965	9214.9648	29166.465	26888.965	9632.9648	17514.465	11068.965	6832.9648	20014.465	19290.141	35384.242	19674.324	10660.14	79.240234	510.32422	10464.14	25174.24	30131.324	20252.141	1605.2402	1344.3242	10792.14	1468.2402	2319.3242	15459.14	205.24023	5711.3242	14534.14	8804.2402	22819.324	14262.14	5050.2402	27075.324	26963.141	4957.2402	24908.324	18408.141	2256.2402	25012.324	17843.141	3254.2402	28552.324	14023.14	3451.2402	22194.324	1380.1396	6622.2402	19536.324	1579.1396	-1086.7598	18161.324	2091.1396	3600.2402	24385.324	9422.1396	1244.2402	23320.324	2680.1396	26593.24	24592.324	10581.14	11520.24	18255.324	4734.5352	6250.21	20163.49	-5694.4648	26669.211	22141.49	2264.5352	1527.21	22272.49	6816.5352	6245.21	24387.49	4159.5352	7803.21	22717.49	-6433.4648	15884.21	18181.49	-2043.6396	-324.59961	-3111.9844	2132.3604	23844.4	14368.016	2252.3604	2540.4004	17015.016	12452.36	3095.4004	16667.016	1353.3604	25513.4	20505.016	1764.3604	4960.4004	848.01562	5746.3604	2601.4004	9041.0156	3932.3604	16909.4	21549.016	14757.36	7737.4004	28388.016	12342.36	3172.4004	17099.016	17460.359	9385.4004	14119.016	8696.3604	1257.4004	13713.016	12610.36	6003.4004	16128.016	7155.3604	653.40039	11053.016	10803.195	3649.2148	20810.926	1868.1953	15470.215	8843.9258	1043.1953	-1308.7852	18984.926	1931.1953	-3656.7852	15101.926	16719.195	-2381.7852	18290.926	9386.1953	5048.2148	12707.926	10785.195	-586.78516	18846.926	1288.1953	1795.2148	-3150.0742	3843.4697	537.41504	1262.9805	30148.469	8614.415	25490.98	11962.47	12052.415	24350.98	14207.47	9255.415	23555.98	24823.469	7847.415	22797.98	23545.469	9349.415	19093.98	21298.469	7372.415	25348.98	18609.469	7419.415	30081.98	4285.4697	11974.415	15900.98	15021.47	6311.415	20236.98	6994.4697	3806.415	22586.98	1555.4697	2488.415	16222.98	8602.4697	-168.58496	639.98047	1981.8599	17959.814	21148.215	21464.859	3173.8149	613.21484	-731.14014	2497.8149	19511.215	14687.686	24922.031	-3637.8809	122.71484	61130.305	44645.062	-834.69531	36766.426	36054.398	10574.23	7070.6396	7607.1094	1650.2305	21472.641	14036.109	10777.23	578.63965	13319.109	-1862.8604	6778.6001	5645.6299	8354.1396	5734.6001	9722.6299	6567.3198	5766.8701	8980.2246	4519.415	46135.586	21711.811	12386.415	7739.585	16620.811	21563.414	4777.585	19612.811	22250.414	4796.585	26615.811	1929.0449	11439.31	16237.725	1112.0449	-3478.6904	4950.7246	11237.045	5890.3096	11498.725	-3157.9551	-4658.6904	15458.725	7417.0449	-1292.6904	16139.725	7293.0449	2955.3096	16931.725	11944.045	-1398.6904	12198.725	-490.95508	13636.31	29625.725	2374.0449	-2214.6904	22038.725	10714.045	1628.3096	12412.725	-759.55518	9106.9297	19301.615	9765.4453	2836.9302	25950.615	10477.445	0.93017578	5934.6152	2244.4902	12321.814	17965.615	2404.4902	3606.8149	17683.615
5282.2598	47722.648	40289.258	-2306.7402	30231.65	21193.256	-636.74023	14990.65	26819.256	-328.74023	6527.6504	33041.258	-4211.5801	37796.617	26311.27	1641.4199	5930.6152	18283.27	1946.5947	18379.066	20734.18	-1407.4053	19214.066	23103.18	8215.5947	13857.065	21266.18	11114.595	4073.0654	15455.18	-3516.3398	23264.32	20191.426	16979.66	4106.3203	23882.426	-5444.3398	14780.32	8449.4258	36147.66	10120.32	48567.426	7139.6602	18195.32	37252.426	38467.66	8809.3203	46910.426	-199.83594	-3016.3701	24803.5	-1395.8359	9857.6299	20358.5	-5966.8359	8513.6299	23948.5	1847.9902	1036.6104	9382.625	-1220.0098	-3310.3896	10280.625	13577.99	3746.6104	48443.625	5499.46	13448.945	27916.535	2139.46	18754.945	17769.535	3181.46	11599.945	27054.535	3005.46	19005.945	20723.535	22903.461	5771.9453	41422.535	15664.46	4918.9453	23002.535	-814.2998	12653.13	25656.131	1622.7002	25013.129	53785.133	296.28491	15918.12	30809.119	14508.245	-4370.25	-747.39453	35163.633	17018.02	46101.801	-5358.3691	29803.02	65999.797	47311.633	10559.02	1286.8008	10764.85	4259.3701	57322.766	10063.85	2822.3701	32467.766	1523.4707	9371.1094	7309.3984	22160.801	3473.8809	22292.125	3571.8008	-2039.1191	-294.875	13002.801	6151.8809	22859.125	18652.801	11245.881	21865.125	4267.8008	-390.11914	30937.125	3480.8008	1086.8809	19159.125	3714.4751	14950.779	43269.945	12804.475	2081.7798	25695.945	8144.4751	2257.7798	35205.945	16072.425	-3859.4004	10202.734	15635.425	92.599609	1223.7344	4633.4248	2293.5996	26407.734	21703.426	6070.5996	45989.734	19703.426	339.59961	30990.734	13033.425	6042.5996	18616.734	8284.0508	53460.945	29887.137	16300.051	5704.9453	33399.137	-854.94922	94014.945	24943.137	1099.0508	45410.945	28304.137	6280.0508	12890.945	20107.137	4337.0508	4502.9453	19477.137	11470.051	2675.9453	6683.1367	23974.051	19269.945	20969.137	6388.0508	-3124.0547	4898.1367	-4572.1953	43228.445	7809.1562	24098.805	7152.4453	-20039.844	12524.805	45613.445	22686.156	-4700.8359	26176.48	18818.625	-2458.8359	-1008.5195	-2620.375	14744.164	-591.51953	-10458.375	-1271.8848	-13.5	50971.586	-5552.8848	4827.5	17674.586	3851.1152	24488.5	67363.586	-2292.8848	18589.5	43110.586	-2423.8848	2582.5	40404.586	6752.9043	21582.885	6380.9219	16257.904	65622.883	19026.922	12111.904	3344.8848	22937.922	2337.9043	16009.885	10872.922	6371.375	38327.145	22413.555	13364.375	33033.145	38765.555	19758.375	9995.1445	51647.555	20260.375	16540.145	39802.555	38298.375	15464.145	83948.555	16263.375	32443.145	72228.555	20907.375	8708.1445	66515.555	12981.375	29979.145	68848.555	13372.375	6931.1445	17340.555	-1832.625	16881.145	35784.555	16717.375	5682.1445	16059.555	14980.061	32694.865	23126.75	10146.3	13531.725	37204.523	-638.7002	18232.725	35707.523	-1037.7002	5403.7246	21386.523	24525.301	6831.7246	7477.5234	-3486.5547	-3924.5654	12843.516	1875.4453	16881.434	18316.516	15689.445	6170.4346	15901.516	-5789.8047	18406.074	4541.7598	6672.1953	3292.0752	17786.76	14620.665	-3128.3604	975.22461	4593.665	28467.641	23190.225	206.66504	12419.64	15693.225	2295.665	15010.64	11927.225	-3488.2148	29865.68	13026.596	1585.7852	6873.6797	21664.596	4631.3945	34920.895	30779.59	22499.395	5933.8945	26573.59	128.39453	33113.895	33714.59	21244.395	5036.8945	19346.59	8991.3945	3082.8945	37494.59	15475.506	-456.25	3243.4102	-4144.4941	21321.75	26548.41	-3589.4941	22227.75	22954.41	5454.5059	993.75	34063.41	721.50586	18044.75	32026.41	-7739.4941	10916.75	26311.41	21338.609	3991.2651	3434.7646	38802.609	7301.2651	5022.7646	21100.609	9644.2656	38551.766	5365.6104	29427.266	28425.766	17811.609	18286.266	26498.766	9280.6104	16720.266	33521.766	6102.6104	33583.266	28103.766	13741.61	7754.2651	18624.766	34049.609	12680.266	39773.766	6171.6104	35737.266	48033.766	-1917.6748	1699.4697	5855.3555	1514.3252	4050.4697	28512.355	10279.325	30811.469	21190.355	-647.6748	15604.47	27426.355	10971.325	1409.4697	25083.355	22205.324	12668.47	27941.355	-1894.6748	12328.47	22484.355	5698.3252	13562.47	24849.355	8291.3252	9882.4697	25855.355	18362.324	4730.4697	35197.355	2044.3252	13734.47	21878.355	10131.325	5235.4697	28831.355	22748.115	4960.54	-1965.2598	8810.1152	18345.539	27449.74	22114.51	2035.8047	9632.29	1678.5098	13238.805	26865.289	20283.51	8287.8047	29971.289	1558.5098	15858.805	25845.289	7266.5098	5649.8047	27775.289	-4063.4902	12025.805	25494.289	5180.8496	448.78516	16637.234	8125.4746	36594.051	28420.676	18860.475	4340.0498	24464.676	12918.475	3368.0498	21818.676	5303.4746	2480.0498	13345.675	26196.711	6443.2598	-8703.75	4163.71	29157.26	14519.25	11483.71	26748.26	32117.25	2513.71	5636.2598	-8623.75	107.70996	3921.2598	22083.25	7016.71	2396.2598	22612.25	8524.71	2512.2598	6011.25	12223.775	14836.245	22057.115	3758.7754	13817.245	20539.115	6330.7754	2482.2451	25111.115	13209.775	7149.2451	17276.115	14137.775	6359.2451	23017.115	758.77539	19895.246	20978.115	5131.7754	14127.245	19400.115	-1312.2246	23008.246	20664.115	-4293.2246	13323.245	18309.115	2709.7754	2838.2451	13460.115	1190.7754	12908.245	22338.115	3962.0298	24496.4	13742.01	34254.031	3720.4004	-9089.9902	13910.029	8204.4004	10440.01	21055.029	4289.4004	11530.01	18958.029	4929.4004	42070.008	26031.029	10669.4	6888.0098	13212.029	6889.4004	16080.01	20033.029	198.40039	-4079.9902	18770.074	-5392.6055	-2255.0059	14429.075	7174.3945	22152.994	4733.0752	13829.395	48570.992	6258.0752	16444.395	24777.994	-2580.9248	13379.395	15444.994	-4830.9248	13140.395	19110.994	6736.0752	-2229.6055	13721.994	1179.0752	-3544.6055	12757.994	9679.0752	-5678.6055	-1212.0059	-2424.9248	-4588.6055	3286.9941	-861.9248	7332.3945	18779.994	14090.885	4293.0254	31862.23	1033.8848	11728.025	27243.23	6805.8848	238.02539	21014.23	-521.11523	22206.025	22807.23	16834.885	14236.025	13513.23	871.88477	28426.025	40790.23	-1703.1152	16974.025	22562.23	21738.885	5024.0254	18229.23	-378.11523	2719.0254	22271.23	13951.885	2787.0254	25300.23	4225.8848	-515.97461	18321.23	5894.5547	30686.109	60221.711	-3102.4453	20668.109	26811.711	-3874.4453	16980.109	23881.711	-4344.4453	27964.109	36350.711	26283.555	6582.1104	25428.711	6210.5547	11014.11	28196.711	12631.555	5211.1104	28878.711	2641.5547	11206.11	35035.711	20502.555	5799.1104	12437.71	11072.555	5343.1104	29691.711	17563.555	6213.1104	41431.711	-973.44531	14402.11	51674.711	592.55469	5043.1104	25666.711	5509.5547	3126.1104	18014.711	1013.7598	17631.984	8311.4453	12045.76	4539.9849	12364.445	6485.7598	5033.9849	3330.4453	4258.7598	1527.9849	9980.4453	7108.7598	724.98486	2616.4453	8856.7598	3184.9849	11690.445	14628.92	4901.5098	-1050.0957	15352.92	8875.5098	26855.904	13222.92	9654.5098	18212.904	15516.92	9405.5098	21613.904	1661.9199	18102.51	15371.904	11497.92	5006.5098	14431.904	12106.92	5113.5098	18178.904	9788.9199	3986.5098	-3783.0957	18213.92	10493.51	16188.904	12571.92	11601.51	20166.904	1691.8945	1501.2002	2613.7109	14674.895	3920.2002	6952.7109	11964.895	14745.2	27996.711	610.89453	17719.199	24798.711	21676.895	8344.2002	18908.711	4261.8945	18669.199	25316.711	8947.8945	2788.2002	12999.711	10314.07	6989.5449	5606.2148	2290.0703	24928.545	22773.215	4375.0703	4300.5449	25366.215	12593.07	6062.5449	607.21484	7523.0703	17415.545	26850.215	436.07031	6837.5449	41619.215	680.07031	27362.545	14248.215	20316.07	12049.545	38005.215	18171.07	7179.5449	34331.215	10960.07	11515.545	23969.215	13095.07	9524.5449	20276.215	981.07031	19352.545	17321.215	6277.0703	5781.5449	23426.215	11375.07	6668.5449	12837.215	-244.5	1885.5	13517.705	16338.5	8463.5	16529.705	17579.5	14133.5	17232.705	23463.5	7227.5	16986.705	20491.5	4219.5	15185.705	10807.5	5253.5	16368.705	4876.5	3106.5	15327.705	5978.29	27145.195	30598.574	21539.289	6646.1953	20865.574	1205.29	3022.1953	31016.574	16786.289	9215.1953	29612.574	22412.289	4702.1953	29950.574	2539.29	7089.1953	17088.574	8902.29	29019.195	18343.574	16130.29	3677.1953	18136.574	9474.29	510.19531	16030.574	-732.70996	1506.1953	35606.574	11789.29	1341.1953	21897.574	5820.29	2226.1953	19919.574	13785.905	6351.7549	32537.395	18418.906	3532.7549	6530.3945	18051.906	7762.7549	26347.395	32989.906	5356.7549	21105.395	8762.9053	6399.7549	18827.395	18108.566	36115.715	9775.0508	9640.5654	1568.7148	-5205.9492	6115.5654	24972.715	23219.051	16134.565	748.71484	-3133.9492	13148.565	2818.7148	2225.0508	14363.565	365.71484	-392.94922	15276.565	5855.7148	18334.051	11036.565	8383.7148	20964.051	26080.566	7081.7148	15774.051	20422.566	5565.7148	20057.051	17344.566	5215.7148	23903.051	18334.566	5280.7148	23737.051	-954.43457	5966.7148	15441.051	-2778.4346	-19.285156	11002.051	-88.43457	10382.715	17721.051	9340.5654	2218.7148	20865.051	3460.5654	29413.715	20478.051	12056.565	4030.7148	14325.051	16653.621	-1743.6797	17664.939	8656.6201	19922.32	18010.939	9963.6201	-3775.6797	22012.939	16207.62	3850.3203	17241.939	13171.62	1894.3203	15902.939	12254.62	5369.3203	11844.939	-951.625	740.3252	-198.36523	3725.375	27848.324	13850.635	151.375	3250.3252	22635.635	13179.375	8521.3252	25585.635	355.375	24970.324	27325.635	393.375	11081.325	6429.6348	7209.375	6133.3252	21563.635	8434.375	14960.325	22338.635	14923.375	7877.3252	32134.635	12742.375	5335.3252	19228.635	15913.375	14220.325	17371.635	8690.375	2526.3252	23506.635	16256.375	8081.3252	17036.635	7280.375	3561.3252	17794.635	11191.225	693.53516	15736.914	4575.2251	9785.5352	11664.914	1348.2251	-4262.4648	18242.914	571.2251	-7334.4648	18989.914	15242.225	-2397.4648	23206.914	11120.225	1872.5352	17514.914	7294.2251	-822.46484	24397.914	1204.2251	2630.5352	-5413.0859	9022.8145	-211.63477	-2463.4805	31481.814	9641.3652	14258.52	18635.814	9377.3652	22790.52	14064.814	6560.3652	13859.52	25984.814	6855.3652	12271.52	21312.814	6496.3652	10336.52	16802.814	6665.3652	17498.52	24450.814	5401.3652	19822.52	10874.814	419.36523	-5975.4805	16294.814	3268.3652	10501.52	11073.814	922.36523	7330.5195	8495.8145	1275.3652	6389.5195	10973.814	542.36523	-5482.4805	-1580.0146	12039.865	20048.066	15768.985	3009.8652	3766.0654	-3688.0146	1758.8652	26612.066	38933.289	7817.1401	-2716.9551	8796.6543	33325.871	871.74023	-4094.5293	33249.77	33145.031	10977.04	6021.8701	20154.65	17580.039	4356.8701	4218.6504	12060.04	3999.8701	22715.65	-1605.1797	4442.1401	386.09961	9993.8203	3859.1401	13991.1	9021.8447	6941.0049	14325.015	5011.8301	48726.395	25390.4	12503.83	13202.395	19136.4	28182.83	7177.3945	23884.4	22530.83	5861.3945	32586.4	13310.359	6320.0596	17575.314	14222.359	3702.0596	3411.3145	17819.359	7820.0596	13419.314	3908.3599	88.05957	15785.314	5719.3599	28.05957	19146.314	8212.3594	7212.0596	22783.314	18369.359	1450.0596	22060.314	11808.359	5305.0596	29387.314	6521.3599	-661.94043	30593.314	15616.359	2968.0596	17549.314	2515.105	12036.96	16682.84	10186.105	2527.96	24690.84	9380.1055	2067.96	2234.8398	4594.915	13946.2	11206.76	5083.915	5309.2002	13783.76
9586.9551	37817.883	26897.086	-1446.0449	23572.881	21688.086	5281.9551	5075.8809	24393.086	9379.9551	-0.11914062	34142.086	1843.1309	28596.805	16685.645	3299.1309	4830.8047	10053.645	442.08984	28418.566	25759.305	-838.91016	16282.565	23429.305	12749.09	12847.565	25843.305	10885.09	3989.5654	23950.305	-4637.0703	24236.406	28021.211	9207.9297	6862.4053	34331.211	-8849.0703	17193.406	19451.211	38452.93	13944.405	48089.211	6180.9297	23931.406	38049.211	22345.93	7990.4053	47108.211	6309.9551	455.16504	29312.625	4958.9551	13438.165	21648.625	961.95508	11925.165	19074.625	15784.635	2759.8896	-3840.6016	12553.635	-2257.1104	3593.3984	26720.635	8906.8896	36775.398	6034.835	11045.33	14954.115	496.83496	26390.33	16914.115	-108.16504	16606.33	25602.115	3814.835	24312.33	25376.115	19936.836	11813.33	52900.117	7886.835	24128.33	22344.115	-1322.6699	12067.285	29813.404	2667.3301	20054.285	64769.406	85.985107	14861.904	24406.615	16053.125	-2833.5049	-4818.9902	20729.176	8619.6309	55916.035	-11931.824	24801.631	66608.031	37208.176	3995.6309	13082.035	9539.9941	4907.7998	72656.078	15158.994	7915.7998	32441.074	-530.67578	11191.045	11333.43	31420.619	7917.2998	18475.605	13394.619	2596.2998	-7457.3945	21712.619	10513.3	18330.605	15607.619	11970.3	12081.605	-827.38086	17367.301	15390.605	9343.6191	4978.2998	11574.605	2707.8301	11703.689	32305.939	16292.83	4225.6899	20384.939	8690.8301	5400.6899	22056.939	9744.8652	953.02539	-1689.4648	16024.865	3485.0254	-4921.4648	3475.8652	10776.025	21598.535	21802.865	10156.025	29356.535	18365.865	3385.0254	17217.535	10316.865	9570.0254	6081.5352	16033.035	45636.82	22960.766	30503.035	141.82031	21822.766	3794.0352	70559.82	15954.766	5764.0352	33013.82	22478.766	12160.035	561.82031	11429.766	12640.035	2787.8203	12256.766	20716.035	-2345.1797	-2095.2344	27035.035	14879.82	12957.766	14982.035	-8187.1797	-7479.2344	-5130.8789	48398.812	12247.211	17059.121	-2508.1895	-9505.7891	4504.1211	27776.811	26922.211	865.63477	21529.275	29523.129	-610.36523	-4303.7246	273.12891	45836.633	2195.2754	2178.1289	-4843.5645	8862.6406	50596.203	-6408.5645	21155.641	19046.203	9960.4355	34027.641	70443.203	-2912.5645	24890.641	38152.203	-4234.5645	16885.641	45755.203	7380.7344	24756.27	11537.906	21097.734	62030.27	25266.906	14878.734	17349.27	15962.906	5621.7344	22751.27	12892.906	3558.5	30927.406	14664.475	10508.5	31966.406	39001.477	19495.5	8158.4053	54609.477	15196.5	18996.406	34070.477	36823.5	12166.405	63992.477	20456.5	13252.405	63162.477	14472.5	4690.4053	68392.477	8349.5	24791.406	62906.477	-1013.5	-87.594727	15571.475	1115.5	11940.405	36715.477	16408.5	7970.4053	13606.475	-164.28516	35241.352	32144.648	7338.29	18073.76	21979.09	-1710.71	18340.76	24335.09	701.29004	1473.7598	9342.0898	18185.289	3710.7598	266.08984	-924.34961	767.56543	17678.811	2372.6504	27654.566	23520.811	13524.65	4042.5654	16678.811	-4924.3848	18779	8171.1152	14258.615	11962	26652.115	14021.67	-5299.6641	3806.6758	5835.6699	27368.336	25183.676	2289.6699	11045.336	12699.676	2230.6699	6037.3359	14467.676	866.92969	27303.615	13809.695	6699.9297	2911.6152	27972.695	-1411.8105	35370.129	35964.086	13966.189	4464.1299	31722.086	14807.189	11168.13	31069.086	13800.189	7779.1299	25913.086	1661.1895	4295.1299	39310.086	26067.141	1813.4697	395.67578	2892.1396	23476.469	25336.676	3986.1396	18081.469	19979.676	12664.14	-397.53027	27136.676	5830.1396	25737.469	30968.676	-1472.8604	11753.47	20773.676	8725.1504	4622.1201	8948.1602	32455.15	6811.1201	9693.1602	18356.15	7070.1201	38888.16	3632.1504	26350.121	30197.16	11320.15	12104.12	29737.16	3303.1504	17734.121	35560.16	3611.1504	30300.121	28191.16	7404.1504	3574.1201	22133.16	18906.15	12801.12	44104.16	10144.15	11450.12	45236.16	391.99512	546.95996	1158.8691	1156.9951	6216.96	26457.869	12473.995	39130.961	17511.869	2026.9951	19031.961	24950.869	8744.9951	7170.96	23404.869	12374.995	25433.961	21745.869	-1483.0049	12487.96	13033.869	6353.9951	15809.96	21199.869	-2357.0049	7422.96	19917.869	23615.996	10282.96	33791.867	3747.9951	17351.961	19149.869	10513.995	10857.96	25748.869	27224.711	6908.665	1748.5352	10972.71	19597.664	20620.535	25058.645	2389.2754	5515.0391	1835.6445	16127.275	20706.039	18087.645	10992.275	20782.039	6316.6445	18681.275	21892.039	10301.645	5454.2754	22249.039	-1969.3555	11344.275	18999.039	1057.9648	1988.6748	14413.189	3227.2451	47781.344	16002.654	18964.246	9367.3457	17984.654	9000.2451	5009.3452	15779.654	6066.2451	4106.3452	5692.6543	23181.57	3496.2549	60.994141	4147.5703	32629.254	22907.994	9960.5703	26507.254	35363.992	15348.57	1048.2549	-327.00586	877.57031	3040.2549	27112.994	5986.5703	117.25488	29709.994	7210.5703	859.25488	16816.994	16617.76	13773.185	24046.02	10457.76	12747.185	16711.02	12366.76	2391.1846	20767.02	21234.76	6600.1846	15279.02	22776.76	4354.1846	24427.02	5737.7598	22282.184	23737.02	4638.7598	12733.185	14578.02	6617.7598	19025.184	24678.02	2927.7598	10566.185	19935.02	6530.7598	2893.1846	11983.02	8420.7598	12601.185	19314.02	6872.9648	33285.176	20751.391	32770.965	6516.1748	3363.3896	15411.965	11759.175	26595.391	25434.965	9435.1748	26068.391	17561.965	14247.175	55502.391	45908.965	14389.175	26645.391	5976.9648	5076.1748	30281.391	19528.965	5611.1748	7298.3896	23724.24	-200.41504	-11795.346	14322.24	25597.586	14103.654	19741.24	6538.585	36483.656	9444.2402	18945.586	16105.654	4272.2402	15053.585	8895.6543	580.24023	19438.586	8500.6543	14524.24	4652.585	6968.6543	4863.2402	320.58496	5081.6543	17409.24	447.58496	-11808.346	1958.2402	-635.41504	-939.3457	5323.2402	13718.585	17403.654	10728.275	3372.8701	28164.74	3963.2754	12412.87	23183.74	10991.275	-2768.1299	11952.74	1112.2754	22626.871	20229.74	22187.275	7839.8701	8702.7402	3988.2754	23479.871	38161.742	3944.2754	12022.87	19135.74	26166.275	3117.8701	15593.74	-2865.7246	5370.8701	20467.74	14448.275	1199.8701	17742.74	11677.275	-431.12988	16717.74	9000.6602	28992.816	55731.805	-1744.3398	23760.816	26897.805	-4381.3398	17089.816	23594.805	-4354.3398	28702.816	32805.805	26152.66	4116.8154	24241.805	8572.6602	9076.8154	22420.805	12422.66	6951.8154	20578.805	1461.6602	13134.815	23021.805	20015.66	6729.8154	9393.8047	15760.66	3063.8154	22410.805	17835.66	3678.8154	41776.805	-1610.3398	8779.8154	50107.805	1146.6602	6478.8154	19656.805	3192.6602	3409.8154	15622.805	1178.2451	18620.305	17796.27	15774.245	8481.3047	18791.27	5891.2451	5927.3052	5942.2695	5520.2451	3357.3052	15774.27	7209.2451	1889.3052	7213.2695	11473.245	5551.3052	16625.27	17817.484	2699.8501	3458.7646	21789.484	8828.8496	26330.766	20420.484	9342.8496	21459.766	15870.485	9134.8496	25091.766	1696.4854	19302.85	21901.766	15088.485	5128.8501	23985.766	12188.485	5114.8501	27115.766	16979.484	4086.8501	1448.7646	18108.484	6118.8501	20693.766	17433.484	7245.8501	22266.766	-3767.0996	-4037.3252	-1541.9141	11625.9	-3431.3252	3796.0859	2137.9004	7958.6748	18823.086	-4354.0996	14928.675	18610.086	19238.9	5176.6748	21771.086	26.900391	14977.675	15517.086	3460.9004	-4981.3252	8834.0859	1818.1797	3327.9102	-961.47461	3792.1797	25763.91	11662.525	1398.1797	4250.9102	11547.525	15662.18	4825.9102	-8029.4746	9083.1797	17737.91	20147.525	740.17969	5866.9102	27474.525	20.179688	27351.91	7339.5254	22859.18	10040.91	22273.525	21907.18	6766.9102	19642.525	8890.1797	7065.9102	19185.525	11403.18	6593.9102	9541.5254	1802.1797	19496.91	13665.525	9186.1797	4680.9102	12460.525	10355.18	8303.9102	2778.5254	780.10547	302.75977	16260.35	15434.105	4135.7598	22432.35	14908.105	9807.7598	21084.35	22803.105	3063.7598	24337.35	20044.105	4030.7598	17212.35	10363.105	2768.7598	18453.35	6815.1055	42.759766	22823.35	7806.9551	19166.895	26813.109	22855.955	5246.8945	21079.109	191.95508	1349.8945	26988.109	25481.955	5796.8945	28527.109	17671.955	9778.8945	28625.109	4756.9551	6493.8945	17402.109	9122.9551	29412.895	25353.109	15355.955	3401.8945	20204.109	7073.9551	-881.10547	16648.109	-661.04492	702.89453	31797.109	10959.955	1112.8945	16548.109	7502.9551	1764.8945	26792.109	15851.645	106.79492	25743.221	12881.645	570.79492	16246.221	16670.645	4717.7949	23272.221	22782.645	6229.7949	11881.221	8059.6445	567.79492	10965.221	16754.449	32030.719	4237.0801	11898.45	-755.28027	-9470.9199	8247.4502	23244.719	22584.08	14719.45	1084.7197	-9340.9199	13738.45	892.71973	-5414.9199	14147.45	-1741.2803	-2442.9199	16619.449	2586.7197	13401.08	12038.45	4159.7197	13422.08	26858.449	3796.7197	13997.08	18273.449	4240.7197	14381.08	15888.45	3247.7197	15505.08	13723.45	4100.7197	14524.08	-747.5498	3076.7197	11292.08	-1340.5498	-667.28027	12292.08	1651.4502	3779.7197	13528.08	9883.4502	249.71973	11894.08	3943.4502	26100.719	12249.08	11400.45	1947.7197	6255.0801	16694.336	-802.10547	12173.689	14338.335	8031.8945	13298.689	13051.335	-891.10547	11466.689	3402.335	14788.895	7256.6895	12409.335	1488.8945	8253.6895	14502.335	1919.8945	6252.6895	-2319.6553	-2471.5498	-608.65039	5015.3447	26997.449	17477.35	896.34473	1650.4502	22990.35	16253.345	4351.4502	22038.35	2849.3447	24306.449	26007.35	3715.3447	13463.45	7016.3496	4304.3447	1868.4502	21615.35	2458.3447	18323.449	24118.35	15512.345	5911.4502	34479.352	14340.345	3546.4502	18562.35	13439.345	16209.45	17709.35	11614.345	2133.4502	25829.35	15975.345	3510.4502	18108.35	-1356.6553	11008.45	17343.35	11339.6	6788.5449	8731.6055	5878.6001	17498.545	8709.6055	602.6001	4314.5449	9097.6055	3834.6001	726.54492	11726.605	17720.6	3721.5449	14846.605	12310.6	7273.5449	14660.605	7972.6001	7605.5449	19320.605	3335.6001	10379.545	-9712.3945	7653.8301	1224.96	1989.29	28525.83	9988.96	27436.289	15580.83	11905.96	24444.289	11021.83	6328.96	27364.289	27583.83	11180.96	25194.289	25326.83	6150.96	14708.29	20665.83	6035.96	27956.289	6804.8301	4071.96	28240.289	10888.83	2081.96	5233.29	14476.83	3509.96	21649.289	7020.8301	1425.96	19181.289	6699.8301	1319.96	18141.289	13872.83	832.95996	4741.29	676.18018	14705.14	17455.695	19736.18	1763.1396	5637.6953	-2664.8198	1620.1396	25802.695	40527.336	6814.9302	-534.1748	25008.35	1815.7793	-1811.6953	-3288.4248	34455.035	22702.27	8137.5649	4810.3496	17098.465	17192.564	3639.3496	5166.4648	3239.5649	-788.65039	15442.465	771.0498	5104.2549	7860.71	8491.0498	7237.2549	18579.711	6678.4849	3429.605	16690.836	6080.1953	43542.949	24271.586	14180.195	11708.95	15398.586	24076.195	8798.9502	18536.586	24398.195	11570.95	27004.586	1795.7051	8915.0947	20694.98	8337.7051	2240.0947	7302.9805	10475.705	5884.0947	9765.9805	-3613.2949	-2561.9053	17380.98	-341.29492	104.09473	15384.98	7152.7051	5854.0947	27386.98	12634.705	57.094727	21147.98	8892.7051	1792.0947	25686.98	884.70508	-1173.9053	22888.98	12173.705	2942.0947	22053.98	1656.7251	11206.45	15625.945	9465.7246	4552.4502	22559.945	8560.7246	928.4502	5693.9453	5243.4951	11457.665	18850.484	4793.4951	4829.665	20269.484
7449.9053	39634.039	23687.865	1029.9053	21506.039	17798.865	1184.9053	6674.0391	20593.865	6654.9053	-1809.9609	29149.865	-2813.2598	30528.27	27129.289	439.74023	4767.2695	23484.289	289.41504	20129.754	20522.016	2041.415	19253.754	21076.016	12004.415	12316.755	17419.016	5386.415	8659.7549	16096.016	5001.3096	16170.471	19892.738	21913.309	1106.4707	20637.738	-1847.6904	7851.4707	13933.738	52654.309	10994.471	50564.738	12028.31	18072.471	38445.738	27121.309	3081.4707	50306.738	7548.625	-899.78516	23010.164	-1665.375	23807.215	21438.164	2116.625	8766.2148	19846.164	5800.4355	3048.8604	-3878.8906	1576.4355	221.86035	-6574.8906	29700.436	9624.8604	36541.109	7457.165	18961.559	34063.133	7183.165	32137.559	15506.131	4551.165	14644.56	20817.131	4453.165	21640.559	12927.131	21114.164	10477.56	44442.133	15721.165	6345.5596	22352.131	-899.24512	19604.965	33215.91	19660.754	13490.965	60413.91	-698.00488	11912.555	24439.795	9872.2998	1310.5449	-2810.1094	44030.562	11673.62	59690.234	-6380.4395	29887.621	70745.234	21510.561	9070.6201	9691.2344	13052.904	7665.5146	45877.215	12795.904	4113.5146	18056.215	-1412.8984	20748.539	18647.664	24386.74	13183.255	15806.391	7474.7402	4578.2549	-6572.6094	16550.74	11413.255	20749.391	6820.7402	24191.254	15402.391	-3820.2598	17388.254	24802.391	3753.7402	3960.2549	10012.391	878.16016	7953.2202	40606.539	14403.16	1265.2202	29316.539	8204.1602	221.22021	27059.539	9030.1104	-4118.125	7857.9258	18310.109	-462.125	-671.07422	4960.1104	6107.875	17574.926	25517.109	8008.875	42298.926	28054.109	2864.875	26124.926	14575.11	9996.875	15107.926	8536.9707	45111.742	32659.98	31108.971	163.74414	37253.98	839.9707	57546.742	26880.98	3598.9707	39905.742	35798.98	-4329.0293	16590.744	22905.98	9605.9707	2373.7441	27660.98	14130.971	-1025.2559	14123.98	17140.971	23112.744	32164.98	13827.971	-5892.2559	6122.9805	-5656.3203	51799.66	12713.98	21997.68	3259.6602	-4630.0195	-2487.3203	30946.66	41818.98	3082.5801	25226.891	30104.559	3463.5801	-1481.1104	8936.5586	46389.578	6037.8896	5591.5586	-7437.0898	6724.8906	46828.219	-11230.09	8877.8906	16102.219	4617.9102	32054.891	64380.219	-6253.0898	22537.891	33515.219	-5461.0898	9398.8906	34529.219	1723.7852	27696.34	33607.57	14369.785	65636.344	39763.57	9861.7852	28326.34	36841.57	7458.7852	12673.34	19811.57	4336.7451	37925.484	17083.66	12003.745	37475.484	33230.66	13527.745	8689.4844	52506.66	18522.746	20267.484	39050.66	36339.746	17886.484	59372.66	25001.746	13885.484	68431.656	17662.746	9377.4844	57489.66	14748.745	29073.484	67192.656	1681.7451	2881.4849	18027.66	3736.7451	16287.484	30079.66	23560.746	6263.4849	7768.6602	-3118.7539	31520.605	30067.504	6713.4551	23723.301	29099.496	1149.4551	17215.301	23060.496	-1813.5449	6779.2998	5704.4961	19811.455	8091.2998	789.49609	847.26514	-1614.8252	20257.314	1474.2651	21422.176	23396.314	16560.266	597.1748	22660.314	-5545.3398	18003.656	9338.04	14453.66	4388.6553	23654.039	13134.87	5335.7148	3207.6895	3021.8701	37418.715	27091.689	4816.8701	3011.7148	395.68945	2765.8701	15764.715	8117.6895	-863.34961	30269.75	11511.43	4374.6504	5448.75	28565.43	7055.9648	37099.379	34796.41	20724.965	9141.3799	24678.41	7808.9648	28829.379	29717.41	21624.965	9410.3799	27449.41	9787.9648	4198.3799	38536.41	21499.426	2860.3154	-1620.1094	7197.4248	24322.316	18359.891	142.4248	15460.315	16735.891	3076.4248	-1842.6846	17113.891	7638.4248	21357.316	21956.891	-2237.5752	9644.3154	21226.891	8948.2051	4587.9102	6886.3154	32985.203	7026.9102	10311.315	21362.205	10895.91	39608.316	5189.2051	23741.91	27209.316	18465.205	16550.91	25206.316	3191.2051	18225.91	35464.316	10341.205	27710.91	25959.316	10311.205	6377.9102	22216.316	22476.205	13997.91	42458.316	19508.205	8972.9102	35227.316	2419.6055	1987.0898	5019.1953	1056.6055	3407.0898	15125.195	9858.6055	37277.09	24059.195	3941.6055	19129.09	22624.195	7456.6055	5687.0898	22299.195	15586.605	22568.09	20564.195	-1842.3945	12441.09	12588.195	7426.6055	15615.09	22465.195	-1784.3945	4360.0898	21971.195	22065.605	7260.0898	30187.195	2238.6055	19165.09	18852.195	8323.6055	10258.09	24393.195	24982.33	2682.4902	9031.9746	7090.3301	18456.49	28424.975	28244.09	3444.9199	8966.0654	11677.09	6101.9199	24430.066	16102.09	13147.92	29810.066	5982.0898	21880.92	22571.066	11546.09	10001.92	28718.066	973.08984	12638.92	21104.066	4454.8447	804.46484	20474.266	-3492.5195	40168.117	17570.91	12787.48	4884.1152	3879.9102	9757.4805	-453.88477	10906.91	1450.4805	-513.88477	6527.9102	25404.48	333.23535	6202.7656	7998.48	33046.234	23815.766	10475.48	23219.234	33583.766	20934.48	463.23535	-183.23438	3626.48	3244.2354	23128.766	7755.48	1843.2354	28389.766	7788.48	938.23535	11977.766	16707.289	17087.059	14238.59	8569.29	12637.06	18286.59	11764.29	2327.0596	14861.59	18427.289	6563.0596	16138.59	6500.29	18098.059	17168.59	14216.29	11156.06	-4356.4102	5050.29	15897.06	12862.59	841.29004	17866.059	13105.59	-835.70996	10779.06	17167.59	9890.29	2193.0596	9729.5898	4085.29	14535.06	19601.59	5165.1953	27749.879	16072.525	32437.195	5129.8799	5537.5254	3726.1953	19861.879	29423.525	23202.195	10072.88	19735.525	5600.1953	23704.879	62235.523	14588.195	7848.8799	19919.525	5174.1953	3021.8799	23090.525	16097.195	3190.8799	5394.5254	16218.97	-1359.6504	-6672.3906	9847.9697	21161.35	17279.609	20260.969	3425.3496	49681.609	6821.9697	21319.35	23410.609	-1328.0303	13588.35	13834.609	-4578.0303	17832.35	18109.609	13492.97	1726.3496	12018.609	3.9697266	1320.3496	15719.609	10123.97	-1032.6504	-4614.3906	-2732.0303	-3931.6504	3532.6094	-717.03027	10439.35	18630.609	7720.5801	599.74023	30354.869	-3897.4199	7694.7402	22334.869	787.58008	-2086.2598	20587.869	-5815.4199	22737.74	20098.869	10835.58	8937.7402	7465.8691	-5512.4199	25503.74	32150.869	4129.5801	1130.7402	23996.869	-732.41992	-1715.2598	13718.869	-6413.4199	1529.7402	22550.869	9618.5801	940.74023	15683.869	1385.5801	-379.25977	16254.869	13305.05	25304.246	60663.891	-203.9502	27338.246	32147.891	-2914.9502	19180.246	28396.891	-1850.9502	31871.246	41765.891	26272.051	5719.2451	28619.891	7251.0498	12411.245	29308.891	14254.05	8313.2451	31768.891	4397.0498	11139.245	39008.891	27195.051	7771.2451	17038.891	21502.051	3366.2451	30382.891	21864.051	2894.2451	43015.891	4094.0498	11592.245	55300.891	4130.0498	7977.2451	27977.891	5114.0498	2460.2451	23123.891	2212.3599	16755.414	14258.655	10932.359	7081.415	14631.655	8025.3599	4974.415	7828.6553	3312.3599	2335.415	17156.656	7094.3599	473.41504	9268.6553	8926.3594	2327.415	17645.656	16786.41	267.22998	3009.4648	15919.41	7321.23	33256.465	20385.41	7515.23	25658.465	13068.41	11739.23	29325.465	3660.4102	19491.23	19303.465	3507.4102	16242.23	23973.465	9269.4102	3996.23	29989.465	14751.41	2302.23	5675.4648	17476.41	8282.2305	20351.465	20589.41	9123.2305	19689.465	4602.3701	2735.145	2564.4395	18567.371	3785.145	6298.4395	9564.3701	14995.145	22981.439	5224.3701	17502.145	20836.439	23854.371	11039.145	24443.439	7434.3701	19600.145	25368.439	12352.37	5737.145	13493.439	258.06543	-1241.6904	3548.5508	-1132.9346	18555.309	20303.551	-1857.9346	-3054.6904	19287.551	11769.065	5748.3096	1609.5508	5535.0654	11835.31	25977.551	-441.93457	1249.3096	37667.551	-1647.9346	21546.309	12226.551	18499.066	4825.3096	32425.551	15139.065	3245.3096	29561.551	6160.0654	5633.3096	26179.551	10840.065	2759.3096	23025.551	9684.0654	8617.3096	26424.551	6556.0654	735.30957	27534.551	5397.0654	2476.3096	10573.551	-1954.25	2760.9551	11851.176	14450.75	6465.9551	17331.176	11880.75	14448.955	17305.176	20280.75	5867.9551	25563.176	16412.75	3259.9551	9984.1758	7620.75	2519.9551	15372.176	4656.75	3807.9551	13522.176	4362.3799	22592.664	26520.359	26870.379	5711.665	20210.359	430.37988	685.66504	29430.359	20153.379	12061.665	29450.359	23010.379	3982.665	26325.359	1733.3799	8560.665	16847.359	8707.3799	26534.664	19668.359	12163.38	3721.665	16500.359	7294.3799	165.66504	20293.359	-436.62012	1267.665	31455.359	10324.38	1511.665	18040.359	9790.3799	484.66504	20967.359	16253.115	8990.9004	20732.801	22951.115	3708.8999	15419.801	18767.115	7791.8999	20545.801	26309.115	15502.9	16746.801	14215.115	6360.8999	13658.801	17480.08	38410.578	22678.18	13727.08	3675.5801	2291.1797	9725.0801	25436.58	31695.18	16778.08	1896.5801	-28.820312	15221.08	5401.5801	2564.1797	20560.08	3265.5801	5262.1797	10540.08	15415.58	21065.18	12476.08	7813.5801	23895.18	25927.08	9267.5801	19933.18	8666.0801	7185.5801	29895.18	18050.08	7061.5801	30488.18	16456.08	7874.5801	28471.18	614.08008	8496.5801	17870.18	2297.0801	2881.5801	20067.18	786.08008	11939.58	19760.18	7061.0801	3464.5801	20245.18	8372.0801	30031.58	19969.18	9135.0801	6130.5801	19376.18	16140.24	3372.7246	11930.766	17437.24	12871.725	17364.766	12861.24	3687.7246	18772.766	6377.2402	15877.725	19486.766	12973.24	7469.7246	14602.766	17747.24	7972.7246	15406.766	-2077.6104	-1529.0801	-8479.1758	2328.3896	22178.92	6472.8242	-347.61035	2690.9199	15564.824	12776.39	3837.9199	15904.824	2162.3896	27197.92	18174.824	2615.3896	12739.92	-184.17578	10052.39	2520.9199	9912.8242	1774.3896	16908.92	19277.824	16613.391	7896.9199	20220.824	10824.39	3403.9199	8037.8242	15368.39	14917.92	10391.824	9955.3896	1791.9199	10796.824	14387.39	6011.9199	9304.8242	-157.61035	4257.9199	12204.824	9651.7305	9461.1152	15794.145	1373.7305	15948.115	2784.1445	1853.7305	1614.1152	9085.1445	970.73047	672.11523	19030.145	16818.73	6543.1152	11667.145	8907.7305	4459.1152	15683.145	509.73047	15768.115	19902.145	2934.7305	8724.1152	-7172.8555	3761.8198	-3559.0547	1446.1797	31509.82	5812.9453	19716.18	12645.82	7495.9453	26082.18	13914.82	5273.9453	18492.18	24914.82	4128.9453	25131.18	22502.82	1493.9453	17274.18	16661.82	1234.9453	21794.18	1637.8198	-2281.0547	29054.18	14080.82	-2914.0547	-1312.8203	14502.82	599.94531	12832.18	10694.82	-1643.0547	16527.18	7261.8198	-3325.0547	18228.18	12078.82	-4299.0547	1226.1797	-184.86035	12544.685	13630.215	19571.141	318.68457	-3124.7852	-3589.8604	-1533.3154	20255.215	41964.172	4469.3848	87.639648	11038.605	5835.835	4496.6953	2866.375	39487.77	29882.08	6453.7949	7793.8398	16738.705	14574.795	1796.8398	3459.7051	2962.7949	740.83984	12585.705	1567.395	2213.0752	4997.6445	5563.395	7816.0752	18530.645	7344.4448	4624.4302	13661.855	5623.3301	40723.875	18580.805	16095.33	7236.875	13837.805	26339.33	3493.875	17531.805	23933.33	5112.875	25263.805	7553.9053	11490.35	18546.605	15248.905	433.34961	8585.6055	13907.905	7876.3496	17355.605	-433.09473	-3066.6504	16920.605	3634.9053	618.34961	18826.605	9799.9053	4828.3496	27888.605	13034.905	225.34961	20653.605	13065.905	606.34961	32323.605	2450.9053	-1601.6504	26361.605	12955.905	1889.3496	17767.605	2377.825	9397.7148	18130.125	11968.825	3531.7148	30102.125	11702.825	1260.7148	3397.125	3042.9199	12788.63	12543.365	3723.9199	5342.6299	15579.365
4028.7051	34180.992	27647.74	-2225.2949	9878.9902	18163.74	-3423.2949	4811.9902	26935.74	283.70508	-6805.0098	29718.74	-7943.7109	33403.539	17692.77	-3961.7109	7496.54	7158.7695	871.26465	16460.414	9391.1094	-348.73535	17341.414	11604.109	9572.2646	13273.415	7884.1094	7640.2646	2774.415	4396.1094	-3047.5	26051.49	32269.045	15782.5	7525.4902	32510.045	-8684.5	16422.49	16173.045	49235.5	11472.49	51952.047	3198.5	20422.49	35122.047	4066.5	4488.4902	47283.047	9944.0049	1049.0898	20562.119	3067.0049	13211.09	29219.119	1694.0049	10806.09	18564.119	9011.4941	721.13965	5332.6406	5766.4941	2407.1396	1003.6406	27738.494	13261.14	28952.641	7721.0352	21362.975	33211.977	2590.0352	28144.975	15723.975	4942.0352	19940.975	35081.977	6225.0352	18579.975	21942.975	24542.035	8297.9746	40396.977	14124.035	8520.9746	17844.975	265.69482	17913.26	29876.266	19282.695	10050.26	61554.266	-702.60986	12946.465	34127.438	11080.385	-3060.1299	-3239.1895	25609.01	2296.2891	54537.855	-5976.9902	20855.289	78643.859	20144.01	-3088.7109	13480.855	12319.68	-2468.0293	53149.836	14186.68	-4738.0293	21174.836	4748.4258	19790.619	4591.2422	30035.395	9465.8945	26441.039	14597.395	1577.8945	7685.0391	18567.395	10781.895	33023.039	-1563.6055	44337.895	25579.039	4879.3945	6988.8945	29006.039	9006.3945	4462.8945	27921.039	4289.4248	9914.3906	31110.199	16597.426	5496.3901	26481.199	10332.425	3643.3901	21024.199	2848.625	2367.8149	5703.4414	14800.625	4552.8149	-1512.5586	5419.625	12085.814	20117.441	24975.625	11019.814	43010.441	25603.625	8688.8145	32039.441	15167.625	13996.814	10165.441	7290.7695	50220.375	29779.148	30616.77	6731.375	17481.148	36647.77	4735.375	20085.148	25675.77	7199.375	25102.148	-5231.2305	24807.375	21309.148	10251.77	5072.375	19579.148	13686.77	136.375	-332.85156	20316.77	14561.375	18229.148	11639.77	-2364.625	-4823.8516	-346.1543	38675.688	14306.797	30017.846	854.68555	-3957.2031	3961.8457	28848.686	43925.797	-2174.7754	26646.746	26839.086	-5345.7754	783.74512	2466.0859	33674.227	5689.7451	1305.0859	-567.74023	11866.105	58949.445	-2725.7402	20827.105	22457.445	15122.26	45493.105	64090.445	399.25977	24821.105	46870.445	-130.74023	17153.105	38755.445	8748.4102	32247.32	37998.051	19709.41	71399.32	45057.051	18559.41	26434.32	31152.051	8058.4102	24178.32	29800.051	4973.6602	30681.766	17840.971	25594.66	20196.766	35021.969	8195.6602	1418.7646	48637.969	20469.66	12554.765	39170.969	39862.66	10990.765	55744.969	25063.66	6982.7646	69087.969	20380.66	5843.7646	60015.969	13267.66	19183.766	66639.969	871.66016	-2250.2354	19413.971	7184.6602	8122.7646	32663.971	18603.66	890.76465	14651.971	25895.619	140.86914	24734.699	9953.8594	18031.35	28591.68	15646.859	9236.3496	37370.68	1218.8599	5038.3501	16560.68	22905.859	6507.3501	5580.6797	-1077.8447	-6133.5742	8597.7305	2604.1553	21975.426	24489.73	15490.155	-75.574219	18142.73	-999.1748	10619.67	-1261.8848	17685.824	5119.6699	20037.115	10827.53	3506.8945	5425.0254	7004.5303	43565.895	27208.025	19227.531	3492.8945	5492.0254	3345.5303	13360.895	17946.025	5823.2349	35908.52	18963.68	13008.234	6512.5195	29790.68	4076.3096	38799.148	25007.471	24226.309	5985.1504	25848.471	17861.309	19013.15	28308.471	21330.309	7761.1504	19216.471	9905.3096	4129.1504	32824.469	23872.055	-4991.9609	-5313.9609	5005.0547	16999.039	16761.039	20350.055	-1401.9609	14846.039	7084.0547	-6377.9609	17567.039	7208.0547	16280.039	22862.039	-967.94531	3165.0391	15819.039	23529.215	-14.179688	10038.27	38554.215	3234.8203	10162.27	19731.215	7691.8203	42079.27	19899.215	2649.8203	31519.27	17892.215	11408.82	28776.27	6855.2148	12894.82	35607.27	19267.215	14027.82	13359.27	15026.215	1692.8203	23864.27	21513.215	9410.8203	41138.27	22304.215	2733.8203	47863.27	911.18457	1724	6836.9902	1010.1846	1996	27717.99	10263.185	44973	25535.99	3633.1846	19415	25750.99	9355.1846	4504	25295.99	22182.184	16065	25255.99	6161.1846	702	5102.9902	8855.1846	12941	22246.99	-1381.8154	3656	31009.99	23035.184	5861	32918.992	6204.1846	15769	21073.99	6629.1846	13527	28272.99	23725.24	4855.9297	-1011.0254	5450.2402	7731.9297	7088.9746	25174.65	2512.73	-1073.7246	9023.6504	6965.73	19177.275	16783.65	14392.73	16581.275	7852.6504	15176.73	14768.275	8698.6504	4047.73	16140.275	-2930.3496	12053.73	12650.275	3178.5303	-1386.9102	10330.311	3885.5146	35639.691	17059.68	5148.5146	65785.688	14013.68	221.51465	13072.69	11559.68	4219.5146	2124.6904	6329.6797	21135.199	4445.335	-5367.1055	6538.2002	46036.336	17105.895	15946.2	15357.335	27429.895	15872.2	1211.335	-9374.1055	527.2002	4748.335	18164.895	4070.2002	3437.335	22443.895	5194.2002	3988.335	6071.8945	19893.211	13823.505	21565.881	9694.21	17411.504	21935.881	11873.21	6879.5049	25756.881	18435.211	7027.5049	14862.881	9114.21	15760.505	26676.881	15811.21	3538.5049	2720.8809	5865.21	17680.504	19356.881	6234.21	19746.504	19814.881	-480.79004	13800.505	22228.881	9150.21	4738.5049	20203.881	6545.21	15447.505	29455.881	2965.1499	22460.74	15815.131	32748.15	1011.7402	-438.86914	3015.1499	15464.74	18654.131	16648.15	3181.7402	21822.131	3532.1499	20724.74	50383.133	1700.1499	-1933.2598	15269.131	5798.1499	-496.25977	21007.131	16539.15	-1093.2598	92.130859	22424.211	-3288.4902	-9561.6641	17112.211	20492.51	6606.3359	6390.21	28064.51	46802.336	12393.21	14287.51	15591.336	2515.21	6989.5098	9861.3359	1020.21	15703.51	11654.336	15988.21	-403.49023	9642.3359	8706.21	-3213.4902	9551.3359	17762.211	-6265.4902	-6492.6641	5037.21	-5888.4902	-581.66406	4394.21	3763.5098	13656.336	19739.281	8720.4043	33692.02	3705.2803	14434.404	30777.02	11093.28	5581.4048	18282.02	7193.2803	21926.404	17672.02	21889.281	14526.404	12683.02	4078.2803	28386.404	42302.02	13523.28	8285.4043	27880.02	1390.2803	4404.4048	19555.02	6803.2803	4251.4048	31121.02	18016.281	7644.4048	26674.02	9488.2803	2526.4048	22504.02	8035.5	32190.254	60067.594	-433.5	24244.254	22044.596	-2360.5	21803.254	21399.596	-1037.5	28882.254	31684.596	25189.5	5541.2549	20415.596	10205.5	12180.255	24233.596	13304.5	10074.255	23754.596	3121.5	11540.255	30438.596	24024.5	8205.2549	13771.596	24432.5	5770.2549	22504.596	19451.5	6663.2549	39420.594	-256.5	13896.255	51718.594	9845.5	6858.2549	-879.4043	-4842.5	17668.254	14276.596	2464.6948	18397.65	17836.254	13438.695	5032.6499	23351.254	7769.6948	4783.6499	11826.255	5663.6948	880.6499	17185.254	5720.6948	247.6499	10341.255	10962.695	2593.6499	22817.254	15426.795	1143.4805	8284.0947	20276.795	2909.4805	30920.094	18297.795	3001.4805	26395.094	15229.795	2847.4805	26269.094	-332.20508	13564.48	23265.094	-1739.2051	22222.48	20298.094	8136.7949	4286.4805	30557.094	7497.7949	694.48047	3278.0947	17164.795	5617.4805	19724.094	17270.795	6599.4805	23301.094	1964.6953	2039.5552	181.16992	17816.695	3087.5552	989.16992	9630.6953	12265.555	29313.17	1057.6953	19081.555	20077.17	23295.695	9876.5547	20488.17	7626.6953	18498.555	14910.17	10374.695	2611.5552	13202.17	-6027.0098	-1442.375	3511.9453	-3225.0098	18262.625	18872.945	-7941.0098	-1512.375	14821.945	1682.9902	8481.625	-148.05469	-189.00977	12621.625	20859.945	-7573.0098	1247.625	36860.945	7328.9902	3248.625	1449.9453	14425.99	5662.625	36553.945	11250.99	3057.625	30896.945	2361.9902	5469.625	26859.945	6243.9902	3065.625	18084.945	-3786.0098	15711.625	20278.945	1939.9902	1705.625	22070.945	1064.9902	2951.625	13321.945	-3100.4453	1948.5752	18961.275	18029.555	7051.5752	22798.275	14023.555	14704.575	18187.275	17458.555	4514.5752	22602.275	16411.555	4759.5752	20405.275	7065.5547	5163.5752	16046.275	3210.5547	3446.5752	19522.275	7522.8154	17340.414	30386.371	21050.816	9679.415	20624.371	-3121.1846	3134.415	25716.371	22662.816	9671.415	27721.371	16747.816	9766.415	25806.371	-863.18457	6975.415	17797.371	8568.8154	22119.414	-1158.6299	-4046.1846	2525.415	16920.371	9039.8154	5565.415	19266.371	-3040.1846	4105.415	30887.371	5280.8154	4485.415	20177.371	2978.8154	3592.415	21811.371	11256.475	-1985.25	24691.73	9050.4746	-4301.25	18515.73	10007.475	2206.75	25492.73	2452.4746	-3481.25	19585.73	-901.52539	-2774.25	18237.73	10743.445	43870.48	25680.904	8849.4453	837.47998	4773.9043	6105.4453	29632.48	28870.904	15877.445	2471.48	1224.9043	13240.445	3153.48	5641.9043	16158.445	1557.48	7552.9043	13770.445	3482.48	25806.904	9803.4453	8537.4805	24440.904	16616.445	7824.48	28114.904	-4241.5547	3508.48	27883.904	12024.445	6530.48	24864.904	12415.445	5204.48	32440.904	-2866.5547	8158.48	23848.904	-2485.5547	384.47998	17520.904	3860.4453	3576.48	20609.904	7810.4453	5420.48	24053.904	-1089.5547	29324.48	23541.904	3205.4453	2777.48	16917.904	16473.715	3036.4004	14194.936	15659.715	7510.4004	21927.936	10519.715	797.40039	19115.936	4548.7148	15045.4	22230.936	14032.715	6288.4004	17952.936	17387.715	6647.4004	14844.936	1394.0698	1259.8799	577.75	12249.07	18285.879	1844.75	2823.0698	2947.8799	15719.75	16247.07	8076.8799	23778.75	4595.0698	25022.879	25279.75	2840.0698	14008.88	6191.75	13587.07	6427.8799	14895.75	8159.0698	13892.88	24706.75	19331.07	7300.8799	36968.75	12476.07	8562.8799	21738.75	21945.07	12145.88	15501.75	11382.07	3905.8799	20000.75	13398.07	6359.8799	16268.75	2019.0698	10242.88	18179.75	8640.0547	5412.1299	22432.145	8129.0552	14378.13	8329.1445	704.05518	624.12988	10481.145	2260.0552	-1104.8701	18324.145	13282.055	2012.1299	14292.145	10112.055	6534.1299	15408.145	5697.0552	9035.1299	21501.145	1939.0552	8335.1299	-8076.8555	-3222.7949	1109.9702	5381.5254	21913.205	7316.9702	28438.525	8922.2051	16495.971	21671.525	7474.2051	6850.9702	23050.525	20151.205	7656.9702	22065.525	17227.205	6472.9702	19818.525	11190.205	5706.9702	21757.525	-3133.7949	911.97021	31512.525	8876.2051	2830.9702	2836.5254	7737.2051	3418.9702	20858.525	2532.2051	2414.9702	19174.525	1832.2051	1446.9702	17594.525	6881.2051	961.97021	4034.5254	-1005.0098	15460.516	20396.885	14604.99	3620.5151	410.88477	-4286.0098	1527.5151	20292.885	42301.625	4378.8999	-5355.1094	16161.926	9742.8604	8315.0195	-1216.7148	44472.23	27873.996	10462.346	6000.6899	15376.17	19026.346	5041.6899	-430.83008	3658.3452	3610.6899	15729.17	994.61035	1732.625	-3898.7891	6342.6104	5713.625	9689.2109	8529.3594	3641.145	12298.34	4493.1299	44457.984	26440.885	12382.13	15092.985	19003.885	21235.129	5862.9854	27672.885	21706.129	7911.9854	30844.885	8317.9395	16045.3	23956.59	13356.939	2650.2998	10163.59	20582.939	11520.3	15916.59	2967.9399	1630.2998	20389.59	7324.9399	2563.2998	21387.59	11372.939	8582.2998	24796.59	14339.939	7117.2998	22260.59	13134.939	3357.2998	34424.59	6524.9399	2229.2998	26633.59	17485.939	6860.2998	22404.59	1579.585	10395.971	17397.025	9914.585	3659.9702	25192.025	10893.585	1237.9702	2239.0254	2982.3848	15532.91	21522.795	5983.3848	6377.9102	24749.795
9226.6104	42689.535	39584.711	2186.6104	11961.535	5139.7109	5888.6104	2421.5352	15699.711	373.61035	-3479.4648	24757.711	4051.4902	35596.648	17258.809	4403.4902	9286.6504	21894.809	3926.3799	27767.75	14612.885	239.37988	20498.75	20561.885	13425.38	13975.75	18245.885	9115.3799	4776.75	18247.885	-1384.8301	22596.84	34167.508	17510.17	7403.8398	38432.508	-4391.8301	16876.84	18291.51	37898.172	13910.84	48677.508	5546.1699	13165.84	44685.508	28840.17	4503.8398	40101.508	7273.5752	-720.12012	18632.41	11649.575	1840.8799	21092.41	790.5752	10466.88	18823.41	5468.0352	-3865.2441	12781.691	1773.0352	-2920.2441	11043.691	10069.035	18514.756	34659.691	6195	18594.115	41536.797	5122	24709.115	19818.795	5639	16908.115	44264.797	5234	16827.115	31450.795	22627	5620.1152	50489.797	15496	8827.1152	31006.795	400.77002	14991.154	15203.311	21675.77	7706.1548	47998.312	178.90503	10687.925	36262.117	13885.855	-3408.8896	94.039062	40380.98	6845.5508	41889.941	-2868.0195	27759.551	64328.941	25681.98	1254.5508	-1566.0586	9086	4994.25	65806.344	11703	3104.25	30705.34	-1758.4004	19805.98	9812.8984	35101.633	11310.07	18722.766	13795.635	3801.0703	506.76562	8678.6348	27957.07	27634.766	-3644.3652	32926.07	13179.766	-218.36523	15783.07	25877.766	10761.635	6629.0703	18153.766	3380.8301	11650.36	60038.824	14632.83	2207.3604	31393.824	5544.8301	2722.3604	29954.824	6535.355	1294.46	16995.195	21029.355	2735.46	8665.1953	7853.355	7998.46	27639.195	23184.355	11415.46	45623.195	27477.355	7027.46	34938.195	20925.355	16517.461	28143.195	10236.961	54271.426	35451.23	42042.961	11290.426	38055.23	34810.961	5034.4258	27381.23	9754.9609	33552.426	34754.23	-1935.0391	29031.426	27574.23	13203.961	7444.4258	27923.23	15824.961	2716.4258	16079.23	13304.961	30610.426	28243.23	11298.961	-334.57422	7854.2305	344.76562	43242.016	22544.594	22698.766	353.01562	3295.5938	6443.7656	29023.016	53347.594	-6257.3848	17266.795	31475.012	-5521.3848	-2628.2051	-3152.9883	29061.615	-2407.2051	-3844.9883	-3028.4141	6765.6543	47882.324	-9142.4141	11091.654	18009.324	22773.586	13161.654	59843.324	-5769.4141	21744.654	31602.324	-6291.4141	15961.654	44723.324	4050.6055	26227.676	20487.648	5741.6055	57930.676	23791.648	8441.6055	27578.676	16526.648	5981.6055	18937.676	10992.648	5456.2598	32836.828	23116.811	24837.26	22388.83	40928.812	13784.26	7552.8301	48107.812	23522.26	20365.83	43208.812	34521.258	19334.83	64186.812	26018.26	12752.83	71734.812	23247.26	7355.8301	68159.812	15703.26	25262.83	64684.812	990.25977	1735.8301	18480.811	10623.26	9768.8301	29033.811	21478.26	11558.83	14305.811	24591.105	3122.4043	25729.5	10997.455	16181.49	25362.43	11612.455	6738.4902	20924.43	1133.4551	1036.4902	10583.43	18079.455	-821.50977	-2845.5703	-2409.4951	-6311.5254	9936.0156	-410.49512	19809.475	24105.016	16950.504	-1065.5254	18180.016	-1049.2354	20830.906	12221.84	14044.765	7495.9053	17582.84	13897.895	-1271.1602	9121.4258	3284.8945	35741.84	23849.426	2885.8945	17996.84	21399.426	-2070.1055	17330.84	17146.426	2154.7246	29227.656	21307.186	8227.7246	502.65527	27476.186	2436.7402	31436.504	31004.805	22900.74	4036.5049	33304.805	8623.7402	2198.5049	32945.805	21579.74	6606.5049	25717.805	10845.74	2574.5049	41795.805	20416.301	2228.6953	-4083.1641	7074.2998	20529.695	19814.836	10063.3	2995.6953	15871.836	306.2998	1472.6953	24625.836	2375.2998	20830.695	23201.836	-5603.7002	12655.695	16155.836	26377.465	3757.77	2826.1445	39821.465	9707.7695	2225.1445	17767.465	9299.7695	38411.145	21098.465	8940.7695	17366.145	20270.465	10473.77	25354.145	5419.4648	16494.77	28265.145	27778.465	15462.77	6838.1445	16014.465	5702.77	20204.145	20005.465	17534.77	36656.145	21699.465	8632.7695	30932.145	2747.02	-510.31543	-993.66992	4325.02	3331.6846	16140.33	15583.02	48088.684	20324.33	4511.02	13459.685	20402.33	13012.02	353.68457	18742.33	18424.02	19155.684	15413.33	6081.02	-411.31543	-3305.6699	11019.02	12545.685	14021.33	-101.97998	-233.31543	16956.33	28636.02	4863.6846	28142.33	14253.02	8454.6846	15723.33	12249.02	4155.6846	14700.33	24663.465	4241.9751	-5402.3652	16150.465	8956.9746	-5355.3652	9864.04	-4444.5352	2380.8496	10482.04	-1756.5352	18507.85	17862.039	1954.4648	19871.85	12077.04	-1609.5352	19381.85	9447.04	-3241.5352	18820.85	-5003.96	8406.4648	13254.85	-2474.8652	6448.4551	21630.119	5083.5898	39485.891	23808.57	18560.59	9685.8906	28692.57	3534.5898	12401.891	22162.57	8589.5898	1709.8901	16790.57	22201.27	3482.6348	2203.1992	11194.27	23358.635	20699.199	23227.27	4567.6348	29766.199	17990.27	1935.6348	-845.80078	-1262.7305	1098.6348	25543.199	6563.2695	-1515.3652	28115.199	3408.2695	1462.6348	11545.199	21511.115	18192.52	27289.67	9896.1152	10814.52	25073.67	13033.115	3616.52	26080.67	21322.115	6528.52	25380.67	7494.1152	22006.52	29897.67	19367.115	5269.52	8318.6699	10127.115	13724.52	26575.67	3031.1152	21770.52	25500.67	2590.1152	11207.52	24393.67	10848.115	4871.52	22432.67	12878.115	8959.5195	32169.67	6179.54	27473.475	18415.24	29362.539	4801.4746	-221.75977	5408.54	15672.475	27885.24	18178.539	2849.4746	19270.24	5668.54	18888.475	54884.242	330.54004	-110.52539	18880.24	2434.54	748.47461	20825.24	14350.54	140.47461	2485.2402	20008.164	2634.0547	-2385.3457	16769.164	20200.055	24022.654	2522.165	31002.055	54774.656	8148.165	17951.055	23808.654	4645.165	16014.055	20215.654	-103.83496	19294.055	19943.654	15555.165	6561.0547	16901.654	4507.165	8742.0547	22833.654	18763.164	821.05469	-3094.3457	2088.165	2667.0547	8955.6543	2323.165	11940.055	26204.654	17814.809	6995.0596	37516.941	7325.8096	10349.06	27494.941	7941.8096	1902.0596	23466.941	8486.8096	14691.06	21090.941	23997.809	15742.06	11449.94	1299.8096	32399.059	39480.941	11002.81	5504.0596	23118.941	480.80957	1161.0596	21478.941	4570.8096	2446.0596	29728.941	15301.81	1058.0596	20722.941	9396.8096	2171.0596	16986.941	9596.9854	26520.949	45984.305	1060.9854	27059.949	23326.305	-2556.0146	19633.949	20973.305	-149.01465	32432.949	30171.305	25629.984	6279.9502	25077.305	12104.985	11053.95	21902.305	15839.985	9006.9502	26821.305	1608.9854	16664.949	33923.305	29127.984	7947.9502	11896.305	24396.984	8160.9502	28383.305	18099.984	7176.9502	42056.305	2825.9854	4603.9502	52909.305	16311.985	4988.9502	1135.3047	-3780.0146	16381.95	14176.305	985.73486	21671.621	12440.195	10848.734	6591.6201	17082.195	5040.7349	5485.6201	7750.1953	2313.7349	2803.6201	12511.195	5706.7349	3379.6201	6574.1953	5375.7349	3431.6201	17654.195	22880.965	2218.3398	186.94531	22782.965	4465.3398	31335.945	20759.965	5682.3398	19309.945	18367.965	7114.3398	22512.945	6590.9648	13439.34	18896.945	-1120.0352	19468.34	16194.945	9317.9648	5451.3398	33423.945	10733.965	1230.3398	3417.9453	19971.965	7640.3398	22221.945	15696.965	8070.3398	20828.945	3363.9048	3722.7051	2147.0508	18920.904	5900.7051	5302.0508	6123.9048	19070.705	24133.051	3594.9048	18476.705	25960.051	22778.904	10601.705	26255.051	12079.904	14182.705	18304.051	9420.9043	3363.7051	14638.051	4428.1953	2838.48	5056.6504	-81.804688	20949.48	16334.65	-3817.8047	2698.48	13268.65	16701.195	4740.48	-3371.3496	2718.1953	17635.48	22515.65	-4198.8047	3739.48	29835.65	12700.195	4553.48	655.65039	10955.195	18185.48	31760.65	20812.195	5768.48	33613.648	4881.1953	6161.48	22320.65	15882.195	6777.48	18966.65	-995.80469	15933.48	12986.65	4346.1953	1574.48	26323.65	7914.1953	7258.48	9066.6504	-60.474609	3792.21	14086.24	19091.525	7701.21	20504.24	17201.525	12534.21	15647.24	24400.525	6287.21	22509.24	19674.525	5525.21	9049.2402	9118.5254	4941.21	17896.24	8088.5254	1103.21	14161.24	2328.7051	17440.691	25649.949	19175.705	3035.6904	15686.949	-272.29492	-507.30957	24663.949	20478.705	5184.6904	24161.949	15365.705	6269.6904	23170.949	-90.294922	3558.6904	16162.949	25013.705	2510.6904	-1746.0508	-2573.2949	-1638.3096	16536.949	6855.7051	1118.6904	15216.949	-2567.2949	-995.30957	27600.949	8665.7051	577.69043	14691.949	6858.7051	-480.30957	19493.949	10607.63	8266.4248	23777.76	9025.6299	4812.4248	13140.76	15526.63	7426.4248	25232.76	-810.37012	1856.4248	20090.76	-742.37012	2358.4248	15800.76	21560.355	42697.867	27106.285	14387.355	676.86523	2178.2852	10226.355	24159.865	34605.285	17815.355	878.86523	-285.71484	21587.355	4329.8652	971.28516	18636.355	344.86523	3794.2852	18588.355	3981.8652	20296.285	14877.355	6260.8652	26785.285	2496.355	4065.8652	24005.285	1615.355	2722.8652	25400.285	19284.355	4682.8652	26892.285	18227.355	2868.8652	26183.285	940.35498	4428.8652	21504.285	1900.355	650.86523	17363.285	8451.3555	2087.8652	20903.285	10964.355	4699.8652	26613.285	4250.355	29426.865	27957.285	3303.355	1391.8652	16295.285	15601.925	-2690.0449	13673.414	15677.925	819.95508	17099.414	8096.9248	-3520.0449	20893.414	2246.9248	11714.955	17716.414	13564.925	-4647.0449	13316.414	19184.926	888.95508	15320.414	-311.40479	-773.125	-4093.8555	25946.596	3227.875	-5297.8555	2455.5952	2175.875	17347.145	15103.596	8591.875	16115.145	9254.5957	16652.875	-527.85547	3070.5952	8609.875	-1773.8555	9647.5957	3937.875	15527.145	4700.5952	12978.875	16010.145	18598.596	7666.875	21734.145	12772.596	5172.875	11804.145	20388.596	9082.875	12629.145	11498.596	2731.875	16134.145	14265.596	4168.875	13788.145	-405.40479	8738.875	13127.145	8984.2598	7589.1904	25329.045	1685.2598	21307.191	16571.045	1896.2598	1756.1904	11420.045	2683.2598	1206.1904	21532.045	16610.26	2442.1904	18531.045	10223.26	6169.1904	20319.045	6132.2598	10213.19	26316.045	3484.2598	11536.19	-4619.9551	-709.18457	1721.8301	948.49512	25172.816	10346.83	24408.496	15635.815	12668.83	22287.496	6818.8154	10922.83	25532.496	25142.816	10007.83	23796.496	16663.816	9238.8301	19776.496	15328.815	8505.8301	28277.496	-1031.1846	4213.8301	27397.496	12013.815	4165.8301	1615.4951	4344.8154	15866.83	16445.496	-2027.1846	12629.83	23284.496	3805.8154	2235.8301	15165.495	8829.8154	2077.8301	1431.4951	10197.6	1146.5947	15353.15	18678.6	-1370.4053	1486.1504	332.6001	-2977.4053	20032.15	35603.84	8591.4805	2873.71	25966.529	9227.3447	4970.5996	1887.1953	30106.58	31470.994	8413.29	3959.4746	15524.314	17229.289	1159.4746	-541.68555	4268.29	-362.52539	12361.314	3156.6899	1153.3599	-1323.1797	7657.6899	7281.3599	10598.82	11193.436	1824.1553	16691.785	7577.7202	44509.73	26455.865	15691.721	9372.7305	19376.865	21510.721	6522.7305	21821.865	25480.721	4996.7305	29102.865	6650.4697	12371.135	20338.76	4559.4697	-735.86523	9201.7598	12765.47	6989.1348	15505.76	-1905.5303	-2557.8652	20853.76	987.46973	-470.86523	20007.76	7591.4697	6183.1348	23315.76	13476.47	675.13477	22476.76	8212.4697	1206.1348	29133.76	2375.4697	-2153.8652	27242.76	9990.4697	2248.1348	15222.76	2535.5349	10308.27	25235.32	11867.535	4440.27	27976.32	11979.535	2463.27	8222.3203	3273.2998	10808.895	20596.9	5722.2998	2270.895	23353.9
9910.2148	48822.992	36434.234	20.214844	25353.99	19837.234	5521.2148	9966.9902	21338.234	5080.2148	81.990234	30767.234	445.13477	24149.439	22723.93	945.13477	2111.4395	30675.93	3647.0049	10857.18	30452.125	1113.0049	13180.18	21674.125	18149.004	1424.1797	19231.125	7539.0049	-1558.8203	20546.125	-1296.2305	20255.496	23193.23	37.769531	2338.4951	31939.23	-3840.2305	15878.495	15966.23	57727.77	17195.496	41760.23	-1690.2305	10423.495	38879.23	31050.77	11793.495	44859.23	9972.6445	-21.605469	24795.051	12045.645	3399.3945	16590.051	3844.6445	9230.3945	25809.051	5424.6504	-4738.5352	4430.1211	-1881.3496	-8739.5352	3164.1211	9247.6504	11769.465	22251.121	9675.1406	22868.555	42103.461	5871.1401	28463.555	23312.461	4394.1401	17566.555	32027.461	5579.1401	22011.555	32624.461	21969.141	10866.555	50143.461	15339.141	10798.555	25647.461	4455.5801	11695.525	28202.141	21863.58	10778.525	75289.141	160.83496	12753.68	26493.314	13281.275	398.51514	1126.3145	46821.16	14418.45	52531.801	-3114.8398	36937.449	68949.797	22037.16	5814.4502	8094.8008	3714.5293	6940.4951	46150.145	9991.5293	5938.4951	17598.145	-5626.2852	22617.596	22152.062	32161.596	12428.25	8036.9766	18169.596	4082.25	-3586.0234	18557.596	14366.25	22566.977	4559.5957	34012.25	10681.977	4446.5957	13151.25	14929.977	13844.596	7420.25	6977.9766	4174.21	14420.245	29948.211	15832.21	5750.2451	18067.211	10395.21	2724.2451	24283.211	-368.02539	496.69531	5769.7109	17014.975	2505.6953	-1423.2891	1433.9746	11088.695	24607.711	18569.975	9917.6953	43423.711	17856.975	4608.6953	30508.711	8423.9746	9627.6953	16952.711	7251.0605	59936.977	15723.344	42031.062	9665.9746	5442.3438	41901.062	4511.9746	7066.3438	32166.061	4011.9746	16652.344	748.06055	25991.975	5275.3438	13624.061	8895.9746	11519.344	12144.061	3410.9746	-11215.656	18061.061	25409.975	15494.344	11880.061	-3500.0254	-11877.656	2132.0547	48305.02	30994.945	25285.055	4019.0195	8434.9453	8618.0547	30310.02	45211.945	5076.5703	27652.461	15787.465	3759.5703	1126.46	-2092.5352	41343.57	2523.46	577.46484	-7419.8652	9363.875	51523.336	-11863.865	19633.875	15896.336	23411.135	13452.875	68117.336	-4823.8652	18710.875	39327.336	-3823.8652	15405.875	39371.336	5669.4258	25452.33	34512.25	12929.426	64016.328	31555.25	11648.426	31291.33	25207.25	7395.4258	22636.33	26036.25	3540.6699	28362.504	29841.336	22624.67	17506.504	31792.336	7542.6699	3276.5049	55838.336	19986.67	11872.505	36497.336	35369.672	11756.505	71453.336	20391.67	8865.5049	65422.336	19050.67	4039.5049	61449.336	17640.67	10229.505	70490.336	20.669922	-3440.4951	16200.336	7951.6699	7179.5049	29775.336	22467.67	1873.5049	13516.336	21513.064	1474.7148	30202.898	12088.45	14582.325	31405.703	13150.45	5690.3252	19485.703	1241.4502	501.3252	9443.7031	15994.45	1591.3252	-2318.2969	-538.125	3530.0952	13299.525	1200.875	26735.096	19292.525	13522.875	6768.0952	14767.525	443.12988	25102.824	9856.9941	19407.129	8816.8252	19394.994	13125.82	-137.71973	6968.4697	4215.8203	31562.281	28109.469	249.82031	18473.281	23707.469	3627.8203	16966.281	16063.47	3553.3154	28015.01	6512.9941	8509.3154	2969.0098	22938.994	3599.4404	31847.67	29890.246	22671.441	3191.6699	30873.246	14447.44	5080.6699	28645.246	20373.441	5739.6699	22211.246	10116.44	2222.6699	37968.246	22075.211	1817.9746	-5291.3301	4343.21	34887.977	18283.67	19245.211	4942.9746	20063.67	5827.21	-1019.0254	25807.67	5499.21	21481.975	26850.67	2955.21	7420.9746	14916.67	19792.445	4406.1348	1129.8848	39044.445	9256.1348	856.88477	22449.445	8601.1348	34377.883	22922.445	6340.1348	24176.885	18288.445	12546.135	20570.885	7573.4453	18627.135	31216.885	27237.445	13997.135	7348.8848	14167.445	4987.1348	18883.885	21128.445	10684.135	33989.883	21980.445	8080.1348	36986.883	361.42969	5087.8652	4790.9004	3372.4297	7912.8652	28325.9	7002.4297	59474.867	17563.9	4553.4297	23460.865	27971.9	12015.43	7861.8652	21821.9	12814.43	26008.865	20708.9	5845.4297	1236.8652	-418.09961	8614.4297	21727.865	20940.9	-1446.5703	6418.8652	29098.9	22086.43	9931.8652	28749.9	14352.43	13117.865	18425.9	11790.43	11580.865	25532.9	21139.941	3417.4102	3158.9395	11163.94	5864.4102	6138.9395	24254.246	1379.9805	-2187.1348	13525.245	2720.9805	15872.865	22606.246	8946.9805	13974.865	21068.246	3876.9805	14960.865	15251.245	3747.9805	19054.865	1777.2451	10323.98	11931.865	-4947.3252	7498.625	19179.836	7831.4697	28147.795	20802.4	7496.4697	60742.797	22623.4	1360.4697	9835.7949	17428.4	3179.4697	2798.7949	16539.4	17416.955	3213.0303	-21.175781	3175.9551	34243.031	16271.824	23419.955	5515.0303	33690.824	17888.955	3287.0303	-4262.1758	-2492.0449	2227.0303	19867.824	4322.9551	1506.0303	28300.824	4179.9551	2811.0303	6267.8242	17675.379	18553.32	21716.096	7823.3799	14265.32	22182.096	7755.3799	4812.3198	24710.096	15304.38	10567.32	18080.096	2394.3799	23794.32	34264.094	17354.379	4562.3198	5720.0957	8993.3799	17784.32	16108.096	3709.3799	23276.32	22110.096	-175.62012	14480.32	22009.096	7340.3799	4791.3198	19067.096	8662.3799	11596.32	29419.096	11.924805	23241.48	21781.795	25130.926	3413.4805	3802.7949	8554.9248	6106.4805	26702.795	13851.925	5229.4805	20888.795	-2981.0752	24809.48	55013.797	-4843.0752	761.48047	23083.795	-1313.0752	2634.4805	32135.795	9611.9248	3193.4805	5386.7949	24077.109	-550.16504	-5325.4102	14592.11	17727.836	16178.59	108.11035	25341.836	44604.59	6190.1104	13479.835	14985.59	3318.1104	12300.835	10535.59	6231.1104	10408.835	12590.59	15350.11	2337.835	10939.59	7486.1104	-458.16504	13113.59	15351.11	-1028.165	-9345.4102	2.1103516	-2716.165	2708.5898	4621.1104	7717.835	16222.59	18595.156	9459.335	32864.742	7264.1553	10781.335	18978.74	11222.155	4142.335	19920.74	10644.155	16635.336	17718.74	25134.156	17734.336	3462.7402	3885.1553	34575.336	29940.74	12406.155	4822.335	20858.74	3206.1553	2576.335	15668.74	5691.1553	1025.335	21027.74	18608.156	6827.335	19732.74	10449.155	3729.335	17316.74	20708.711	10107.404	46612.594	2388.71	25758.404	21405.596	-677.29004	23112.404	26281.596	2485.71	27666.404	38429.594	26039.711	3839.4048	27449.596	7991.71	11046.404	23983.596	16950.711	7802.4048	24129.596	12690.71	4828.4048	24932.596	24441.711	7943.4048	13132.596	30151.711	6432.4048	25810.596	5538.71	15571.404	42192.594	7415.71	4035.4048	53733.594	25206.711	6975.4048	2996.5957	-2061.29	16038.404	17822.596	2946.7651	17793.77	18309.32	11811.766	7834.77	16087.32	7022.7651	6622.77	6570.3203	4733.7651	2903.77	12837.32	7264.7651	4311.77	8402.3203	8740.7656	4737.77	17136.32	15229.89	1653.1152	-2260.8359	19240.891	7016.1152	22768.164	19669.891	3595.1152	17124.164	13724.89	4060.1152	17743.164	1707.8896	18110.115	13252.164	14775.89	4116.1152	15335.164	8829.8896	3555.1152	23036.164	12515.89	1796.1152	-6757.8359	19052.891	5612.1152	16098.164	10967.89	9936.1152	15867.164	-1721.835	1230.4102	-4581.8242	13257.165	2611.4102	577.17578	9206.165	4770.4102	20498.176	2095.165	9070.4102	-6868.8242	16248.165	4734.4102	17462.176	-1779.835	18882.41	13289.176	5771.165	-721.58984	3927.1758	4834.5303	1710.1299	2309.0898	-1342.4697	19907.129	15148.09	-2905.4697	-861.87012	14159.09	14749.53	2477.1299	-736.91016	5055.5303	10385.13	24638.09	-4570.4697	1278.1299	34460.09	15057.53	1145.1299	5900.0898	16674.531	8243.1299	32923.09	17906.531	5339.1299	29647.09	4444.5303	6838.1299	16305.09	11568.53	3984.1299	13791.09	7941.5303	5823.1299	14732.09	5934.5303	1303.1299	23981.09	6834.5303	4100.1299	10335.09	-3530.0898	-2801.2949	27073.795	6046.9102	15600.705	27669.795	12074.91	11085.705	20751.795	15450.91	3669.7051	28301.795	11523.91	2022.7051	22264.795	6159.9102	3460.7051	21446.795	4993.9102	2030.7051	25582.795	4520.2852	21358.504	25905.529	24625.285	5537.5049	17099.529	-472.71484	1105.5049	23872.529	21553.285	8880.5049	25360.529	20306.285	7229.5049	21707.529	2753.2852	7394.5049	17933.529	20453.285	632.50488	-4024.4707	-1606.7148	-123.49512	13759.529	6285.2852	1178.5049	12381.529	-515.71484	2323.5049	26225.529	11668.285	-819.49512	16255.529	5901.2852	348.50488	23233.529	13980.26	6393.8901	20197.279	18457.26	3682.8901	11319.279	17721.26	8819.8906	22372.279	-214.74023	820.89014	12970.279	1448.2598	-1123.1099	14027.279	18325.996	43321.789	18164.105	13542.995	3538.79	-5022.8945	10025.995	27207.789	31390.105	20201.996	4706.79	-6687.8945	17194.996	1205.79	-4556.8945	19763.996	2050.79	-2464.8945	21717.996	4136.79	13816.105	13328.995	6838.79	21302.105	699.99512	2179.79	22167.105	799.99512	3275.79	18408.105	18911.996	5350.79	20073.105	18904.996	4172.79	19354.105	788.99512	7617.79	9822.1055	2235.9951	1906.79	14677.105	11094.995	5897.79	16674.105	9599.9951	5144.79	18963.105	6023.9951	28425.789	17397.105	4495.9951	2621.79	10267.105	17369.365	1127.2803	16460.414	17154.365	5719.2803	15216.414	12547.365	-90.719727	14364.414	4664.3652	19116.281	15754.414	17608.365	4141.2803	13395.414	16147.365	7519.2803	11031.414	-2010.4004	-1328.6548	-6110.8594	22861.6	1983.3452	-7218.8594	-775.40039	1723.3452	14144.141	9873.5996	4458.3452	18730.141	15278.6	3614.3452	-2909.8594	1409.5996	7375.3452	-2541.8594	12816.6	3455.3452	5580.1406	5072.5996	16476.346	16350.141	18180.6	4854.3452	19842.141	11076.6	3529.3452	9787.1406	18409.6	11229.346	8874.1406	9930.5996	3153.3452	14533.141	10827.6	6720.3452	10057.141	4840.5996	2486.3452	6874.1406	8762.2402	13578.686	13482.086	9734.2402	8356.6855	7243.0859	1943.2402	4168.6851	5283.0859	906.24023	4686.6851	8532.0859	17915.24	5841.6851	12050.086	12349.24	9120.6855	11193.086	7854.2402	9412.6855	17876.086	3097.2402	10150.686	-11916.914	3921.0947	2638.9849	1807.7148	19832.094	7155.9849	21405.715	11515.095	16324.984	19397.715	11367.095	9475.9844	21648.715	24905.094	10755.984	18604.715	18093.094	6931.9849	15241.715	15198.095	4322.9849	21364.715	913.09473	1312.9849	25931.715	12635.095	2333.9849	-101.28516	8372.0947	10233.984	15489.715	1388.0947	1711.9849	17397.715	5239.0947	3994.9849	16678.715	10952.095	3923.9849	572.71484	8554.9551	3115.6548	10059.215	15523.955	1630.6548	-7072.7852	-3123.0449	568.65479	13553.215	37885.703	3117.7651	2130.4902	17104.715	6694.085	11078.586	4225.2354	34101.691	26280.365	8762.3105	7786.895	15357.09	16841.311	4281.895	5878.0898	3316.3101	2029.895	18130.09	4461.3052	398.25977	-791.38477	10254.305	3964.2598	14339.615	7451.6699	3018.48	19759.555	8601.0254	44101.453	27342.891	10361.025	12084.455	18471.891	22310.025	6894.4551	23147.891	25232.025	6940.4551	32910.891	4868.6953	15943.73	11968.55	6461.6953	451.72998	9719.5498	13454.695	7411.73	14882.55	-3107.3047	848.72998	15807.55	1664.6953	3465.73	18287.551	5806.6953	9134.7305	24372.551	14147.695	2686.73	16411.551	8072.6953	2163.73	27700.551	415.69531	1537.73	24603.551	11175.695	6561.73	19029.551	1483.6602	7026.7202	18707.836	9336.6602	3490.7202	25747.836	11790.66	2719.7202	4522.835	1297.4951	13830.445	15848.92	4531.4951	676.44531	15021.92
7557	44549.547	34895.773	1602	23271.545	17225.775	5714	9915.5449	23348.775	7771	578.54492	27137.775	1756.9258	35074.781	20503.77	493.92578	8997.7803	13241.77	4272.8555	17461.039	17881.385	3925.8555	13692.04	19214.385	15296.855	9519.04	20248.385	9247.8555	803.04004	16165.385	5749.2354	17302.906	27044.266	7294.2354	7421.9053	32887.266	2305.2354	13867.905	19678.266	58507.234	14675.905	36740.266	4636.2354	14441.905	39753.266	39063.234	10671.905	46536.266	625.92969	-448.88965	26978.336	3477.9297	2780.1104	23078.336	-735.07031	10568.11	22560.336	5219.3945	-819.46973	18783.359	3109.3945	-261.46973	16027.359	3700.3945	21197.531	43029.359	9059.0547	15888.235	39579.367	6464.0552	21314.234	18697.369	5173.0552	10271.235	25558.369	8253.0547	19101.234	21803.369	21544.055	6477.2354	58520.367	19116.055	7200.2354	36531.367	6454.4346	2302.605	21788.461	16931.434	9260.6055	55990.461	89.110107	10525.835	31953.891	10378.58	2052.23	-429.65039	19461.439	6360.9805	46831.535	-899.56055	27791.98	66060.531	24985.439	5747.9805	7352.5352	8441.3848	-945.3457	57269.922	9780.3848	-3215.3457	27229.922	2169.2305	26025.785	5931.9219	27650.455	1609.6152	17531.137	9566.4551	-3338.3848	-5184.8633	11675.455	9719.6152	24415.137	-7692.5449	19449.615	11396.137	3902.4551	-3464.3848	17610.137	5733.4551	-2226.3848	15142.137	3898.1399	10664.83	46012.234	15017.14	3714.8301	30758.234	9319.1396	3381.8301	27402.234	7064.7051	-1686.8848	-13038.203	15254.705	-98.884766	-16218.203	7132.7051	8868.1152	3708.7969	23991.705	8522.1152	25815.797	24355.705	6391.1152	5498.7969	20017.705	12417.115	-1690.2031	5764.8906	3555.3145	19549.512	27019.891	4674.3145	30086.512	25753.891	2222.3145	28354.512	16624.891	14073.314	32891.512	-7762.1094	21868.314	23443.512	11224.891	705.31445	27482.512	17687.891	-1878.6855	7641.5117	8876.8906	20993.314	29973.512	4994.8906	-4558.6855	1065.5117	-2115.8555	63550.145	26339.836	20988.145	7936.1445	5199.8359	3100.1445	34858.145	53565.836	-6422.9395	23088.504	39758.113	-7318.9395	-2368.4951	16157.113	34236.062	4293.5049	7723.1133	-6263.6152	11815.35	58588.625	-6629.6152	16412.35	23484.625	13452.385	22355.35	67879.625	-8559.6152	23345.35	43737.625	-10771.615	22919.35	37173.625	4265.8242	25560.525	28848.094	12942.824	62757.523	29560.094	10590.824	29555.525	26966.094	4366.8242	21275.525	17540.094	-348.50488	27554.855	-4190.4297	19975.496	18144.855	23939.57	12246.495	5490.8555	45761.57	18438.496	18617.855	40594.57	32274.496	15171.855	54880.57	23131.496	9118.8555	51423.57	17127.496	8395.8555	52047.57	12177.495	13205.855	54585.57	-1512.5049	683.85547	7622.5703	-2702.5049	18059.855	19480.57	18693.496	4993.8555	5114.5703	21260.596	6529.3848	15194.5	13152.965	15221.38	30002.934	13605.965	6571.3799	27012.934	3054.9648	1341.3799	18236.934	20401.965	2050.3799	5751.9336	-4755.2148	-6437.29	15766.805	-552.21484	19777.711	20044.805	11838.785	-2113.29	29739.805	-2393.5303	14334.905	19711.414	12986.47	5030.9053	31986.414	15503.115	3820.1201	2804.1201	7270.1152	33221.121	27109.121	2616.1152	18553.121	21762.121	3124.1152	17010.121	15231.12	5128.9297	31986.35	15776.6	11392.93	8639.3496	27497.6	1553.2354	33485.09	30197.266	19082.234	4078.0898	20721.266	8639.2354	5754.0898	23217.266	18880.234	8331.0898	21143.266	7560.2354	2891.0898	35433.266	19837.945	3205.6104	-6201.5254	-490.05469	34954.609	20603.475	12461.945	1769.6104	13903.475	2686.9453	1435.6104	23252.475	6301.9453	22329.609	28398.475	-2795.0547	11696.61	21865.475	22809.82	4188.02	-757.3457	37673.82	7453.02	3206.6543	16636.82	8045.02	38346.656	19712.82	8330.0195	17766.654	19108.82	13076.02	20765.654	5924.8203	18742.02	28329.654	24505.82	14047.02	5782.6543	15588.82	4274.02	19249.654	23881.82	12333.02	27626.654	19854.82	6024.02	30317.654	4650.8848	1179.1299	192.7793	4561.8848	3475.1299	25200.779	13788.885	51163.129	22091.779	5008.8848	18093.129	20761.779	12640.885	3099.1299	17020.779	26407.885	13815.13	16740.779	8445.8848	-134.87012	-722.2207	9592.8848	13640.13	15304.779	1802.8848	4156.1299	17568.779	25533.885	8448.1299	28153.779	8831.8848	11395.13	14909.779	9205.8848	11070.13	20505.779	25900.48	4834.5352	5278.9648	18705.48	7019.5352	8327.9648	6060.3604	605.23047	4984.3799	9471.3604	2030.2305	20362.379	19682.359	9830.2305	22880.379	16659.359	1555.2305	23508.379	8672.3604	823.23047	23485.379	-997.63965	9909.2305	23940.379	-3067.7148	6817.2002	13919.545	1579.1299	15281.154	12805.91	11932.13	18870.154	19902.91	6135.1299	12096.154	9165.9102	3665.1299	5661.1548	8987.9102	7196.9248	204.19043	2790.9355	2265.9248	29513.191	17117.936	21433.926	8635.1904	32125.936	17618.926	1132.1904	-4087.0645	-12.075195	4361.1904	26509.936	7406.9248	2485.1904	26341.936	8209.9248	3554.1904	9924.9355	18291.98	18418.234	20773.34	11333.98	13418.234	18031.34	10751.98	4206.2349	24491.34	20142.98	7886.2349	15888.34	21444.98	7717.2349	23336.34	17830.98	5679.2349	2422.3398	9341.9805	16791.234	18349.34	3570.98	23696.234	17634.34	570.97998	14844.234	20272.34	9509.9805	4075.2349	18475.34	5380.98	17743.234	27688.34	718.11523	30713.525	18824.965	26986.115	3012.5249	4612.9648	10858.115	6438.5249	25158.965	15675.115	4515.5249	17495.965	1563.1152	24761.525	54958.965	-1647.8848	764.5249	22396.965	-1355.8848	3822.5249	24363.965	10668.115	2139.5249	3262.9648	23239.461	2804.165	350.85938	16923.461	23150.164	25273.859	2570.46	32554.164	44724.859	8413.46	13021.165	28297.859	6213.46	16880.164	16508.859	12429.46	8195.165	21512.859	16192.46	3436.165	18464.859	5205.46	3546.165	19838.859	14128.46	3479.165	3197.8594	4857.46	280.16504	7773.8594	12189.46	8305.165	24737.859	17842.676	9816.3906	35743.352	4078.6748	16681.391	26607.35	9845.6748	2730.3901	20403.35	6488.6748	19938.391	32762.35	21968.676	17944.391	19031.35	3580.6748	33134.391	39618.352	14646.675	5172.3901	26532.35	1172.6748	4729.3901	20197.35	6182.6748	1409.3901	29862.35	16520.676	6898.3901	23729.35	8537.6748	3106.3901	24165.35	17984.82	9427.5449	45834.742	1280.8203	24634.545	24267.74	-1468.1797	23401.545	23423.74	-4753.1797	38214.547	34548.742	25517.82	6422.5449	26224.74	12511.82	11539.545	20976.74	15247.82	9852.5449	24316.74	8174.8203	8101.5449	33236.742	21135.82	13833.545	16726.74	17777.82	7697.5449	21208.74	4758.8203	20673.545	40809.742	7885.8203	9177.5449	50475.742	16493.82	4263.5449	3396.7402	7227.8203	6735.5449	15331.74	2045.6899	18214.725	15668.26	11071.689	5128.7251	16044.26	5946.6899	4470.7251	7389.2598	3633.6899	2505.7251	15243.26	6623.6899	-862.2749	6302.2598	3524.6899	1893.7251	14444.26	16387.865	2608.2451	-4263.9004	19938.865	6100.2451	22973.1	18496.865	3423.2451	13094.1	15527.865	3701.2451	11922.1	1814.8652	16036.245	13783.1	-37.134766	18360.246	12586.1	11081.865	4161.2451	26804.1	11367.865	1020.2451	-4814.9004	15704.865	5156.2451	16753.1	15903.865	5982.2451	14254.1	-503.45508	1783.3398	778.98438	17166.545	3230.3398	3253.9844	14859.545	7789.3398	26820.984	10928.545	652.33984	3434.9844	20198.545	5826.3398	24262.984	-768.45508	20024.34	21026.984	6466.5449	2536.3398	10746.984	25.304688	322.36523	1905.5195	957.30469	18644.365	20710.52	-2600.6953	-210.63477	15730.52	15133.305	1681.3652	-1415.4805	10813.305	6378.3652	22872.52	-4013.6953	1228.3652	24856.52	17013.305	555.36523	2153.5195	10729.305	14821.365	39321.52	16389.305	8366.3652	32434.52	6098.3047	3622.3652	22662.52	4329.3047	17390.365	16155.52	2316.3047	10183.365	19587.52	9440.3047	911.36523	19056.52	7792.3047	4523.3652	14581.52	-761.13477	-3228.71	25122.094	156.86523	25039.289	28916.094	17175.865	3786.29	21167.094	20639.865	1754.29	30689.094	14043.865	-2690.71	19789.094	12721.865	-121.70996	19541.094	4842.8652	165.29004	22631.094	4926.0352	21088.865	34506.859	21672.035	5530.8652	25883.859	-1428.9648	390.86523	32580.859	23376.035	8403.8652	35025.859	13372.035	8791.8652	29390.859	-257.96484	6210.8652	22795.859	21858.035	2174.8652	5431.8604	-1710.9648	-1300.1348	19889.859	6962.0352	-80.134766	23442.859	-1099.9648	-489.13477	36389.859	7255.0352	1129.8652	29283.859	6121.0352	2513.8652	27658.859	11944.545	5677.4404	28692.074	19000.545	1541.4404	18847.074	16023.545	3769.4404	26426.074	-2190.4551	588.44043	15553.074	-1700.4551	-2487.5596	12854.074	13913.609	49613.746	18967.07	11198.609	1739.7451	-5110.9297	6888.6099	26082.746	23814.07	2522.6099	-682.25488	-4010.9297	15262.609	2768.7451	-1571.9297	18591.609	2301.7451	1061.0703	15864.609	5443.7451	11582.07	761.60986	3429.7451	22922.07	2597.6099	3661.7451	19756.07	827.60986	3280.7451	21554.07	16462.609	4812.7451	25622.07	15008.609	7444.7451	18119.07	-191.39014	5861.7451	19517.07	1122.6099	1742.7451	13154.07	7163.6099	4267.7451	17999.07	8186.6099	6221.7451	22331.07	5813.6099	30610.746	21979.07	3695.6099	1834.7451	15855.07	8531.6152	6707.0249	12677.75	8216.6152	18207.025	15393.75	3663.6152	4130.0249	14971.75	-3230.3848	17089.025	15534.75	7762.6152	6815.0249	18830.75	13855.615	8381.0254	11511.75	-852.70508	-1177.7251	-1990.3301	24467.295	2931.2749	-103.33008	539.29492	4016.2749	22508.67	11908.295	5262.2749	21582.67	17675.295	2366.2749	3970.6699	-48.705078	7699.2749	718.66992	8619.2949	5656.2749	14750.67	3747.2949	15194.275	20565.67	13227.295	6769.2749	27347.67	12281.295	6973.2749	11174.67	20583.295	8558.2754	12953.67	10083.295	1274.2749	22081.67	13896.295	4541.2749	14221.67	8893.2949	1780.2749	15443.67	5559.5596	6527.2998	20663.984	-2897.4404	18678.301	11182.984	-4422.4404	2840.2998	14712.984	-5149.4404	3157.2998	19153.984	5477.5596	18464.301	20073.984	3128.5596	7776.2998	17752.984	4163.5596	6523.2998	20305.984	-5045.4404	12231.3	-4112.0156	1282.25	988.2998	2916.6504	2143.25	4238.2998	27337.65	181.25	3273.2998	28581.65	12305.25	8768.2998	29046.65	19657.25	19762.301	20516.65	18890.25	8066.2998	15591.65	19558.25	4608.2998	19413.65	-174.75	3375.2998	26413.65	14278.25	3811.2998	4818.6504	10120.25	9602.2998	18108.65	-1278.75	2628.2998	19609.65	7309.25	1760.2998	17256.65	9623.25	3489.2998	2197.6504	10036.785	3069.625	16283.665	17629.785	2800.625	1005.665	-651.21484	2050.625	19525.664	34412.734	3977.2651	3035.585	22535.488	9251.8096	8644.7891	-31.589844	34857.539	30088.914	10683.895	7385.8252	14150.545	18460.895	4880.8252	-2003.4551	5568.895	2137.8252	13862.545	3878.9551	1909.3301	779.65527	7366.9551	5748.3301	15200.655	7363.6748	7470.4199	16153.93	1090.1797	44366.148	23271.795	12649.18	11746.15	21924.795	21076.18	9991.1504	28106.795	28652.18	8652.1504	27404.795	4092.7598	15932.46	14882.346	7251.7598	1886.46	3327.3457	13354.76	10358.46	12459.346	20.759766	2233.46	9255.3457	2575.7598	3298.46	12912.346	7696.7598	8696.46	21676.346	16658.76	1957.46	13957.346	10717.76	3116.46	26976.346	4001.7598	1248.46	18259.346	11654.76	6329.46	13479.346	1676.895	5977.2749	19905.91	11315.895	5775.2749	29000.91	6284.895	1512.2749	2798.9102	2216.4648	10355	12753.16	6065.4648	2949	16096.16
9741.7695	44055.129	40926.672	2035.7695	32233.129	23730.67	4743.7695	14861.13	23200.67	5519.7695	4344.1299	32756.67	-2231.3359	29893.471	20841.496	1080.6641	5557.4707	21847.496	1494.6299	14810.795	20215.645	11163.63	-724.20508	25537.645	-111.37012	-3475.2051	12050.645	4522.6299	-2113.2051	15847.645	-789.29492	22777.5	27067.824	3671.7051	8422.5	33273.824	-3088.2949	15501.5	17833.824	59736.703	15355.5	47991.824	3768.7051	12708.5	37899.824	33100.703	5210.5	31780.824	9156.0654	2765.2549	22870.078	8451.0654	2359.2549	11535.078	4025.0654	8664.2549	14398.078	-3667.2852	9200.3398	14059.824	4130.7148	3729.3398	18862.824	2587.7148	26952.34	41883.824	8659.9248	15788.689	44837.148	5633.9248	25939.689	28449.15	4572.9248	13480.689	31820.15	6592.9248	22380.689	39571.148	21320.926	12741.689	59499.148	14478.925	8521.6895	30261.15	13314.52	5068.7949	24485.145	24887.52	11451.795	71811.141	-132.2998	11573.939	30540.965	11025.971	1193.1548	-2311.8809	8763.3242	3909.5449	42790.051	-1369.6758	27290.545	50137.051	24479.324	2864.5449	-10519.949	9856.8652	8881.71	52975.113	12750.865	6194.71	30657.113	-1294.3555	26091.881	28827.023	28995.41	1786.3555	20851.934	13381.41	-2672.6445	-3464.0664	352.41016	26474.355	27399.934	-1925.5898	18942.355	15349.934	1899.4102	5760.3555	21208.934	14847.41	1432.3555	12724.934	2983.5	12074.415	50619.914	16653.5	3129.415	31711.914	10143.5	4266.415	33767.914	7018.9448	-1005.0254	723.53906	23264.945	4355.9746	-7265.4609	8783.9453	10604.975	16300.539	26579.945	10723.975	33117.539	25019.945	4642.9746	16456.539	15372.945	11129.975	13499.539	7806.6992	6975.25	16472.574	14396.699	5836.25	22420.574	60265.699	10237.25	23174.574	22692.699	5158.25	23490.574	-6863.3008	24443.25	26075.574	10429.699	6148.25	18292.574	22899.699	2840.25	1826.5742	6881.6992	30561.25	20744.574	1443.6992	-3166.75	651.57422	-2019.8145	43122.453	21144.496	19910.186	-1914.5449	-2587.5039	5547.1855	28474.455	33288.496	458.35938	19757.34	21089.246	-2676.6406	-856.66016	-8824.7539	38945.359	3451.3398	-5127.7539	-4284.0449	8350.8691	49633.797	-7541.0449	14054.869	8176.7969	20908.955	14578.869	48281.797	-1470.0449	16580.869	29393.797	-3957.0449	17194.869	31847.797	2981.2344	27621.391	-11766.992	11901.234	68690.391	-993.99219	12548.234	28888.391	2858.0078	4099.2344	19230.391	-2773.9922	7197.7354	2714.9502	-3390.9043	22156.734	22994.949	29601.096	8131.7354	7150.9502	46830.094	21790.734	21699.949	43247.094	25336.734	21653.949	53967.094	23755.734	13496.95	61154.094	16878.734	10361.95	62141.094	18577.734	13267.95	68348.094	1211.7354	4699.9502	21519.096	7256.7354	15234.95	31912.096	20401.734	9317.9502	11709.096	20893.564	5332.5703	21343.891	7706.5801	13731.865	22977.984	8185.5801	10357.865	24082.984	-3486.4199	3867.8652	9680.9844	12012.58	7295.8652	-774.01562	-4738.0146	-12368.17	27436.311	1120.9854	11698.83	23901.311	18754.984	-2222.1699	30640.311	-3261.1055	22608.846	21980.07	7707.8945	10645.846	28991.07	10734.76	3627.4453	-4833.25	2910.7598	33756.445	17985.75	-1264.2402	15493.445	9536.75	2171.7598	15319.445	9103.75	1856.6504	33842.551	16149.449	6814.6504	6880.5498	25629.449	949.64453	28767.066	25963.689	20527.645	3296.0654	22584.689	22477.645	7130.0654	26596.689	17359.645	5254.0654	20032.689	7809.6445	5061.0654	32645.689	14836.654	-703.91016	-6233.1504	7472.6543	13540.09	16176.85	13839.654	-788.91016	17333.85	-2570.3457	-2819.9102	18600.85	8267.6543	9285.0898	27000.85	-9628.3457	10494.09	16109.85	21045.449	4928.4248	3456.7109	34249.449	7583.4248	2354.7109	19578.449	8866.4248	33200.711	24797.449	6581.4248	20056.711	18078.449	12306.425	15915.711	10290.45	20101.426	27916.711	26029.449	15163.425	5703.7109	14402.45	6498.4248	16852.711	24308.449	13196.425	35185.711	22827.449	7419.4248	38000.711	2147.6899	-370.62988	1498.5859	3101.6899	4918.3701	23818.586	11693.689	51258.371	20669.586	4261.6899	14161.37	22757.586	13704.689	3125.3701	18796.586	32085.689	7042.3701	20805.586	7321.6899	79.370117	-776.41406	8769.6895	16139.37	21446.586	1036.6899	3315.3701	21704.586	25243.689	7241.3701	26046.586	18054.689	6803.3701	18307.586	4754.6899	24670.371	23515.586	19572.08	6462.0601	2306.8809	22905.08	10269.061	6908.8809	25263.25	7240.4248	-1385.8203	1381.25	17373.426	11546.18	1539.25	36991.426	18275.18	14993.25	6632.4248	13329.18	12500.25	7686.4248	17429.18	-3692.75	14423.425	12010.18	1384.0898	8832.8945	20637.086	-306.69531	15114.82	15255.99	19140.305	11762.82	21360.99	4085.3047	12489.82	18348.99	3132.3047	6805.8198	11870.99	1508.6699	2102.6851	-2489.3555	3851.6699	43235.684	10602.645	24298.67	11967.686	27186.645	22491.67	3462.6851	-7017.3555	1501.6699	3904.6851	19187.645	6661.6699	3559.6851	19265.645	7248.6699	4935.6851	5329.6445	17931.955	13516.59	23959.08	10819.955	8445.5898	22635.08	8566.9551	143.58984	27104.08	13788.955	8903.5898	20722.08	17354.955	2081.5898	28036.08	16098.955	-1823.4102	5796.0801	8120.9551	13391.59	20818.08	1661.9551	14263.59	22043.08	2164.9551	4502.5898	19261.08	1293.9551	7539.5898	23825.08	11570.955	9041.5898	27712.08	1442.6953	24251.984	21053.645	29244.695	2321.9854	92.644531	8478.6953	4993.9854	20853.645	16823.695	4243.9854	14793.645	12189.695	8339.9854	50843.645	-2577.3047	-257.01465	17648.645	-1130.3047	789.98535	22980.645	12655.695	602.98535	2121.6445	17625.039	-1562.0996	453.50488	14035.04	23123.9	23253.504	17346.039	6133.9004	55856.504	4547.04	7646.9004	27094.504	1876.04	14592.9	21673.504	-1376.96	11633.9	23845.504	11560.04	2488.9004	21431.504	-471.95996	-2301.0996	17713.504	-4779.96	-5841.0996	262.50488	-769.95996	-3793.0996	8673.5049	-557.95996	7389.9004	28065.504	19292.949	4447.6904	34087.602	3790.9502	14261.69	24413.6	11124.95	1518.6904	17035.6	5792.9502	22945.691	22983.6	23052.949	11549.69	12029.6	3805.9502	28169.691	36333.602	15156.95	3149.6904	24838.6	1102.9502	2174.6904	24041.6	7524.9502	1914.6904	23685.6	15243.95	3400.6904	23399.6	8189.9502	1390.6904	16945.6	12784.039	8440.2344	39681.285	-2411.9609	26625.234	16246.285	-6330.9609	21331.234	13440.285	-3578.9609	37543.234	28033.285	23508.039	7781.2349	16885.285	10621.039	11347.234	14989.285	8591.0391	6357.2349	12523.285	5633.0391	6990.2349	18267.285	15872.039	13625.234	10167.285	18916.039	6703.2349	15600.285	-2029.9609	22158.234	30104.285	2215.0391	5723.2349	39760.285	12191.039	3768.2349	-8280.7148	4481.0391	3681.2349	5218.2852	3297.2151	13456.115	13807.495	16815.215	2883.1152	20533.496	6717.2148	3322.1152	6382.4951	6061.2148	-976.88477	12572.495	9564.2148	-922.88477	8246.4951	9580.2148	1435.1152	16747.496	21177.055	-3601.2051	-1496.7949	22772.055	971.79492	27304.205	21555.055	825.79492	20810.205	17984.055	-2448.2051	18527.205	4656.0552	9647.7949	16960.205	16726.055	-1891.2051	17990.205	13118.055	-2764.2051	33939.203	15427.055	-4383.2051	-1459.7949	17914.055	3204.7949	18858.205	14965.055	3832.7949	20305.205	554.79004	4669.085	2027.9199	15706.79	3361.085	4597.9199	4813.79	20010.086	24234.92	12390.79	2957.085	181.91992	18414.789	10147.085	20854.92	2056.79	21460.086	18332.92	8841.79	1585.085	16635.92	2229.7197	-2130.2852	6186.2451	1242.7197	19175.715	20743.246	-935.28027	-130.28516	21782.246	16559.719	-176.28516	4013.2451	12091.72	5245.7148	27396.246	-1616.2803	-1084.2852	35049.246	13525.72	636.71484	7279.2451	4271.7197	30031.715	41764.246	17035.719	4774.7148	31366.246	6686.7197	7594.7148	25329.246	14528.72	7754.7148	23745.246	3132.7197	10610.715	23084.246	9836.7197	-27.285156	24514.246	8349.7197	4580.7148	13850.245	-2337.2051	1727.7598	15006.119	14112.795	11006.76	20989.119	4068.7949	5234.7598	14681.119	19861.795	7017.7598	20573.119	14154.795	3493.7598	13307.119	10744.795	5255.7598	16839.119	6518.7949	74.759766	17805.119	2021.8398	23348.32	27762.734	16200.84	7049.3198	19123.734	-3020.1602	2150.3198	26634.734	19643.84	9217.3203	26201.734	13818.84	7503.3198	25997.734	1537.8398	7369.3198	20482.734	19118.84	2252.3198	118.73535	-3924.1602	534.31982	20405.734	4850.8398	2290.3198	18680.734	-2465.1602	2018.3198	35670.734	4588.8398	801.31982	19258.734	1715.8398	2583.3198	25490.734	10267.065	4290.5596	15092.381	12936.065	1882.5596	4425.3809	12250.065	5632.5596	15629.381	-3025.9346	632.55957	4761.3809	-5548.9346	-1960.4404	6351.3809	32578.984	21640.301	-8532.1797	14052.984	2537.2998	-6722.1797	7989.9849	24620.301	27898.82	4497.9849	393.2998	-5403.1797	16405.984	1207.2998	-7625.1797	21212.984	662.2998	-820.17969	20051.984	3352.2998	12104.82	2558.9849	1868.2998	17544.82	1325.9849	3806.2998	17811.82	3623.9849	7464.2998	16537.82	19835.984	4379.2998	24136.82	4159.9849	20917.301	16343.82	8766.9844	187.2998	12294.82	3201.9849	1729.2998	10752.82	9678.9844	4525.2998	16790.82	13389.984	4289.2998	16110.82	4693.9849	31514.301	16234.82	4391.9849	1021.2998	15448.82	16113.89	3865.0752	7296.9355	19648.891	7281.0752	14653.936	12395.89	2753.0752	12075.936	9281.8896	14968.075	12988.936	12556.89	4234.0752	13451.936	19339.891	3374.0752	11586.936	-3819.3398	-3039.585	-11848.439	19139.66	738.41504	-11614.439	-1914.3398	-318.58496	16642.561	11106.66	3000.415	8163.5605	13504.66	2079.415	-8987.4395	-90.339844	4097.415	-7337.4395	8024.6602	2288.415	5384.5605	1120.6602	16362.415	6200.5605	7234.6602	408.41504	18655.561	10019.66	4705.415	3878.5605	15391.66	10792.415	3609.5605	9436.6602	-217.58496	1481.5605	11197.66	4078.415	3328.5605	802.66016	-16.584961	4054.5605	11520.855	1148.8447	21621.186	3385.855	12662.845	18295.186	690.85498	-1554.1553	17009.186	1533.855	-3845.1553	20521.186	17616.855	8143.8447	24113.186	12360.855	-281.15527	19642.186	11023.855	-373.15527	23922.186	3987.855	7422.8447	-162.81445	2210.1602	1895.79	4593.1602	-955.83984	4190.79	28396.16	14064.16	14218.79	27963.16	12781.16	6297.79	26750.16	21173.16	12049.79	23441.16	11545.16	16670.789	21818.16	17993.16	5818.79	26688.16	-198.83984	1056.79	31908.16	11972.16	2786.79	2938.1602	5969.1602	16449.789	20258.16	-2862.8398	147.79004	23382.16	5440.1602	1230.79	15158.16	9382.1602	1708.79	4684.1602	9345.6348	6037.77	10324.555	18032.635	3666.77	-2144.4453	-1966.3652	4158.77	14176.555	38682.074	7217.8848	106.15039	15502.445	6514.9404	-573.60156	-1142.9297	46535.57	20138.756	12531.891	8584.79	15726.425	16091.891	4171.79	1235.4248	4520.8901	4913.79	15573.425	7162.8149	1968.4502	2142.5	9482.8145	6214.4502	15965.5	2713.6001	4480.395	14118.33	3272.8555	49971.891	22348.939	12544.855	16604.891	15535.939	13002.855	8030.8901	20909.939	24211.855	11896.891	24591.939	6893.8848	16929.395	19361.449	7424.8848	101.39453	4170.4502	14454.885	12070.395	17713.449	-1295.1152	1408.3945	12748.45	5740.8848	1482.3945	12905.45	8034.8848	8577.3945	26478.449	14440.885	8395.3945	19307.449	13682.885	4218.3945	28031.449	3453.8848	536.39453	24365.449	11950.885	6513.3945	14236.45	-356.26514	2557.6445	24945.859	8029.7349	1111.6445	26241.859	-184.26514	-2234.3555	8372.8604	2084.6299	15267.57	17341.359	2269.6299	2590.5703	13909.36
4240.8604	42857.953	39863.695	-2347.1396	31495.955	17775.695	5262.8604	12670.955	19487.695	4749.8604	3821.9551	31343.695	62.984375	31670.35	22330.25	1184.9844	6040.3496	17546.25	3433.0498	28223.365	23775.904	14348.05	6690.3652	23193.904	807.0498	4464.3652	18968.904	11855.05	1806.3652	19710.904	4917.4902	24472.129	31167.238	8450.4902	7811.1299	34927.238	-303.50977	17653.129	19943.238	50081.492	10286.13	41768.238	9839.4902	18008.129	50341.238	36804.492	9392.1299	27533.238	4855.8848	-223.79492	18838.41	6706.8848	8047.2051	22594.41	1843.8848	28.205078	14488.41	-6491.7207	12886.61	11963.734	-1731.7207	417.61035	13244.734	-140.7207	23361.609	34669.734	9031.4102	18012.48	38489.281	3970.4102	24411.48	29017.279	4340.4102	13111.48	29967.279	3358.4102	19581.48	30907.279	16387.41	10257.48	56661.281	15864.41	8786.4805	32801.281	8856.0049	5354.5	25658.43	20598.004	10674.5	54609.43	-3235.79	10995.365	28329.67	9454.5449	425.49023	3314.3447	11199.61	6492.5996	47087.859	2332.6104	33360.602	67127.859	25740.609	7224.5996	3228.8594	6962.2598	7052.875	51251.137	10314.26	1460.875	34597.137	-12304.57	19036.006	975.9375	23910.664	11052.415	20422.781	5315.6641	-1765.585	6278.7812	-3855.3359	30050.414	29902.781	-6799.3359	23694.414	18189.781	6857.6641	3911.415	20625.781	10064.664	5143.415	22359.781	5125.4502	7852.4805	48426.344	16210.45	587.48047	26969.346	11360.45	-501.51953	32837.344	2925.0547	-993.26465	4610.9688	19139.055	1808.7354	-2874.0312	3166.0547	9626.7354	22758.969	24130.055	11335.735	36233.969	24841.055	3930.7354	21740.969	14589.055	10605.735	13734.969	44512.008	9249.5703	28021.113	21057.006	11613.57	45941.113	55296.008	7250.5703	25083.113	32676.006	11571.57	41539.113	5465.0059	26378.57	27501.113	20155.006	8804.5703	28355.113	29819.006	3600.5703	15454.113	24850.006	20893.57	28244.113	11993.006	2463.5703	5739.1133	2117.2598	55677.871	24594.934	27851.26	8109.8701	3817.9336	10812.26	30017.871	44631.934	4997.46	26432.67	35912.969	77.459961	-933.33008	1136.9688	28381.461	5580.6699	2327.9688	-5998.4141	4222.4043	52184	-5487.4141	11069.404	20980	12439.586	8293.4043	53951	-1727.4141	-415.5957	12580	-4391.4141	12511.404	42018	20996.039	5332.75	1500.1445	6061.0391	65960.75	30077.145	7473.0391	31837.75	32179.145	2547.0391	22831.75	27139.145	2197.0098	-695.71484	-3769.6016	11103.01	28259.285	28494.398	6632.0098	7016.2852	43885.398	18477.01	12675.285	35577.398	27773.01	16737.285	53776.398	19985.01	10088.285	59067.398	15190.01	6089.2852	59729.398	18268.01	12524.285	55134.398	-2178.9902	-1008.7148	8636.3984	-2531.9902	18136.285	22912.398	18579.01	5589.2852	10585.398	23097.426	7109.9053	36764.871	8322.0957	12743.015	27363.113	9275.0957	8329.0146	23607.113	716.09521	-1284.9854	9643.1133	17262.096	1410.0146	746.11328	-6984.5801	-556.29004	14517.93	9727.4199	1733.71	14004.93	18291.42	11007.71	25008.93	-2695.6396	18457.855	16163.789	13238.36	5588.8555	23313.789	13274.955	3858.7749	437.38477	5349.9551	41764.773	28389.385	-1818.0449	16167.775	7114.3848	3032.9551	20055.775	12124.385	5023.2549	27816.865	11412.25	10406.255	-910.13477	21661.25	-489.21094	17952.02	6006.0293	15740.789	1803.0195	26524.029	19952.789	5138.0195	27323.029	16512.789	1545.0195	24517.029	4705.7891	-1243.9805	38719.031	21021.609	977.7998	-10174.186	6421.6104	21218.801	15728.814	17661.609	4327.7998	13218.814	1316.6104	-1225.2002	20169.814	12146.61	10299.8	25147.814	-4507.3896	11559.8	10943.814	22976.18	3264.6948	7677.5049	33249.18	6508.6948	8568.5049	20848.18	7822.6948	38173.504	23034.18	7291.6948	22032.504	17752.18	14433.695	26838.504	7713.1797	17694.695	33291.504	29591.18	14873.695	9817.5049	13628.18	1921.6948	25256.504	23205.18	13052.695	33945.504	15664.18	8667.6953	42167.504	738.51953	607.59961	6068.4199	2189.5195	3723.5996	28342.42	8105.5195	57421.602	32215.42	2570.5195	15940.6	24855.42	11663.52	1582.5996	25005.42	25111.52	8560.5996	24510.42	6361.5195	201.59961	6743.4199	7208.5195	14145.6	25763.42	1033.5195	2656.5996	25984.42	23546.52	8161.5996	36679.422	13133.52	5301.5996	22264.42	-466.48047	31746.6	31440.42	25566.275	6090.7749	3207.6904	24609.275	10087.775	6695.6904	24139.475	3035.5146	1589.8242	-1479.5254	16152.515	19667.824	1628.4746	34831.516	16776.824	11697.475	7990.5146	17035.824	8710.4746	6039.5146	23587.824	-2300.5254	10925.515	17352.824	-3234.875	11296.68	12956.551	-2183.3652	11115.845	18118.004	12948.635	5512.8447	19515.004	1013.6348	10940.845	20949.004	-2565.3652	7776.8447	15039.005	4596.3799	337.23047	3488.4043	7382.3799	26701.23	23400.404	26430.379	13132.23	35868.406	22992.379	-117.76953	-2438.5957	4077.3799	3455.2305	24764.404	9919.3799	748.23047	30648.404	7739.3799	3624.2305	11854.404	20574.844	16172.811	22494.381	9796.8447	12006.811	22645.381	8108.8447	4944.8101	25294.381	18436.844	6838.8101	18078.381	18408.844	5710.8101	24639.381	18633.844	3242.8101	2785.3809	8911.8447	13850.811	22516.381	8026.8447	15194.811	19351.381	10211.845	3778.8101	18123.381	3763.8447	6417.8101	18135.381	14843.845	7018.8101	14868.381	5291.355	26507.625	18351.314	36034.355	4177.625	-4681.6855	15033.355	6563.625	21462.314	18864.355	6036.625	16865.314	16025.355	15282.625	46637.312	902.35498	2840.625	14974.314	2761.355	3170.625	16084.314	15125.355	4770.625	757.31445	23089.135	-277.7002	-11655.516	20131.135	15911.3	14225.484	20432.135	6802.2998	50032.484	7379.1348	15690.3	11059.484	4836.1348	17356.301	9049.4844	-1371.8652	17618.301	14721.484	15944.135	4422.2998	5345.4844	6072.1348	1553.2998	9448.4844	-798.86523	-3678.7002	-8711.5156	297.13477	-2662.7002	225.48438	6151.1348	7879.2998	16600.484	20082.164	4259.8945	28744.6	9468.165	7380.8945	14500.6	11700.165	-3605.1055	11249.6	11552.165	16282.895	10873.6	26958.164	13536.895	4932.5996	3240.165	27301.895	25410.6	17435.164	2985.8945	21311.6	2689.165	-1731.1055	15013.6	9919.165	-656.10547	12840.6	16237.165	805.89453	15355.6	11689.165	104.89453	13714.6	14024.02	5758.6953	47694.926	1827.0195	23441.695	19202.926	230.01953	20888.695	22107.926	23459.02	7231.6953	29696.926	26557.02	3681.6953	16918.926	14886.02	9653.6953	20894.926	-699.98047	2991.6953	25692.926	10353.02	4271.6953	28253.926	16611.02	5983.6953	11936.926	22591.02	4234.6953	19342.926	1433.0195	21147.695	34773.926	8834.0195	5761.6953	33942.926	15422.02	105.69531	-5026.0742	8007.0195	4648.6953	10494.926	1558.9399	16302.285	17242.551	14106.939	6340.2852	20421.551	4048.9399	6946.2852	10259.55	4444.9399	3099.2852	17814.551	6652.9399	1304.2852	12988.55	7064.9399	3807.2852	18620.551	17518.475	-1097.9902	1211.0049	18777.475	4129.0098	29013.004	17586.475	2815.0098	21044.004	10278.475	3268.0098	22422.004	-563.52539	12949.01	19115.004	12684.475	636.00977	21142.004	8160.4746	3329.0098	29634.004	12861.475	519.00977	441.00488	13989.475	3879.0098	17778.004	15378.475	7294.0098	22915.004	1645.5195	18.860352	695.2793	14348.52	-373.13965	946.2793	11473.52	8376.8604	26303.279	15233.52	383.86035	3655.2793	11474.52	19373.859	21308.279	3228.5195	19390.859	19185.279	9591.5195	-992.13965	11558.279	-1526.9551	660.25488	4422.6797	1624.0449	21257.254	14670.68	-3041.9551	-691.74512	15925.68	10478.045	644.25488	994.67969	5267.0449	6869.2549	27189.68	-5358.9551	-569.74512	35188.68	11104.045	2586.2549	3298.6797	1788.0449	25117.254	34658.68	17424.045	5172.2549	29514.68	4830.0449	5948.2549	22880.68	9834.0449	2801.2549	20025.68	-1470.9551	15781.255	23619.68	6787.0449	740.25488	23938.68	7848.0449	4860.2549	10515.68	700.04004	682.00977	15418.766	20869.039	3388.0098	17334.766	160.04004	1917.0098	17269.766	21503.039	3223.0098	21480.766	16925.039	1703.0098	11872.766	8696.04	726.00977	17610.766	9478.04	1795.0098	16615.766	3938.9648	23142.785	27980.094	19826.965	5771.7852	28992.094	-2527.0352	3400.7852	26749.094	17235.965	8569.7852	31584.094	16672.965	10473.785	28424.094	2079.9648	8338.7852	18395.094	21600.965	1990.7852	409.09473	-1663.0352	321.78516	19230.094	4127.9648	3866.7852	21602.094	-37.035156	2185.7852	31503.094	6482.9648	2318.7852	21762.094	4400.9648	3996.7852	25258.094	9504.9805	5592.9453	28947.469	9814.9805	2811.9453	22029.469	11566.98	9469.9453	24575.469	-4405.0195	1875.9453	19686.469	-5068.0195	20.945312	22235.469	41180.094	5465.3301	578.74414	7670.0947	720.33008	-28.255859	6720.0947	25329.33	31401.744	-1707.9053	1185.3301	4501.7441	14272.095	3945.3301	7371.7441	16808.094	2850.3301	4819.7441	15726.095	4886.3301	18230.744	2360.0947	3432.3301	23472.744	-2185.9053	2458.3301	22257.744	2520.0947	3041.3301	22899.744	15619.095	3613.3301	29436.744	2909.0947	21446.33	27523.744	4681.0947	932.33008	17586.744	-1228.9053	3081.3301	21272.744	5223.0947	1746.3301	19508.744	7878.0947	3609.3301	24045.744	8259.0947	25497.33	21533.744	2733.0947	3289.3301	21427.744	21797.66	5774.6396	11803.744	17840.66	10436.64	16465.744	13952.66	3799.6396	14353.744	3877.6602	22778.641	15667.744	14294.66	4808.6396	14237.744	16108.66	4681.6396	12513.744	1124.3198	-4666.2852	-2752.2305	27149.32	-749.28516	-1082.2305	3715.3198	1285.7148	15338.77	14636.32	1208.7148	14987.77	19421.32	-992.28516	1283.7695	2559.3198	979.71484	2498.7695	12170.32	-349.28516	12207.77	7420.3198	9822.7148	18089.77	4948.3198	2437.7148	29805.77	18458.32	1341.7148	16065.77	20526.32	9845.7148	15593.77	14408.32	-1241.2852	18900.77	15672.32	2820.7148	13295.77	8518.3203	-1906.2852	15347.77	12132.096	4882.085	21935.506	4068.0952	22078.086	14804.506	4082.0952	3351.085	20055.506	3503.0952	1841.085	18392.506	9219.0957	23509.086	21928.506	15516.096	7901.085	20629.506	10515.096	4529.085	23439.506	4369.0952	17309.086	-3949.4941	5088.5449	-754.23535	435.66406	1116.5449	-1581.2354	19335.664	15425.545	9614.7646	27236.664	14135.545	5449.7646	24235.664	26407.545	5274.7646	21823.664	20133.545	4320.7646	15968.664	22439.545	873.76465	22112.664	4530.5449	-549.23535	18567.664	15251.545	116.76465	-3080.3359	10765.545	11374.765	15357.664	1061.5449	-2448.2354	16120.664	6937.5449	211.76465	14615.664	11076.545	-2659.2354	-1063.3359	5463.1748	1697.1348	18126.465	16039.175	310.13477	1849.4648	-4148.8252	-1045.8652	23999.465	32022.5	7521.2148	3505.375	-5778.7695	185.13965	13495.846	-12464.311	43009.414	26880.355	8863.7646	3823.1748	18920.246	12497.765	301.1748	-685.75488	1704.7646	-1704.8252	19937.246	6563.9302	1157.8198	1915.7246	8852.9297	5575.8198	17080.725	8724.085	4235.8398	14591.975	-47.025391	38096.426	26283.725	6339.9746	5626.4248	23045.725	-1250.0254	-1742.5752	23564.725	23507.975	4775.4248	25466.725	3976.96	13056.795	18312.375	7446.96	1271.7949	6508.375	10976.96	10202.795	16579.375	-3342.04	1984.7949	15203.375	287.95996	3665.7949	15230.375	3437.96	11120.795	20799.375	12751.96	4964.7949	18245.375	9930.96	4392.7949	28104.375	-199.04004	921.79492	22049.375	9354.96	8966.7949	11592.375	2283.2151	5402.105	15617.185	8670.2148	2181.105	21891.184	1538.2151	-700.89502	1809.1846	3550.335	16731.02	15264.675	3020.335	3353.02	15457.675
4031.8447	29003.744	37772.398	2747.8447	16738.744	8519.3984	2505.8447	4503.7441	19602.398	8981.8447	-6067.2559	24687.398	2970.3496	27741.439	14568.25	3585.3496	3174.4395	11044.25	2449.0898	12669.38	22768.98	13178.09	3064.3799	17223.98	1708.0898	-1882.6201	16123.98	10196.09	-2609.6201	14614.98	1556.585	20697.939	33133.219	5439.585	1952.9395	40295.219	-1162.415	12852.939	28789.221	69984.586	19075.939	58006.219	6461.585	10669.939	42410.219	32675.586	2113.9395	57707.219	9585.3896	-971.73535	16399.779	1967.3896	23661.266	22226.779	3721.3896	-3698.7354	20199.779	-4314.4004	4991.5352	12048.605	2070.5996	-4721.4648	16390.605	451.59961	3534.5352	42123.605	7409.1948	15049.135	35468.805	5894.1948	22967.135	27613.805	3961.1948	14839.135	28791.805	6384.1948	15614.135	28858.805	20127.195	9254.1348	43318.805	15826.195	5702.1348	32522.805	11944.54	4921.5352	27018.461	22482.539	9901.5352	76699.461	-4610.9805	17408.496	31846.51	10777.109	2293.2998	2668.2549	14493.215	5776.8496	48753.273	2022.2148	30984.85	67723.273	27528.215	5625.8496	8516.2734	7887.8242	4448.3398	61280.156	16259.824	3861.3398	32839.156	-7609.9258	26021.574	15620.625	23123.686	9734.7695	20495.406	9545.6855	1989.7695	2235.4062	10294.686	7146.7695	31373.406	-11952.314	28277.77	15694.406	5131.6855	6377.7695	25655.406	6810.6855	9316.7695	13123.406	7035.2998	15006.71	37214.812	15078.3	4131.71	20534.814	12111.3	1867.71	22671.814	2883.8799	1610.9902	4569.8496	27881.879	5551.9902	2368.8496	2081.8799	8751.9902	24906.85	20847.879	9371.9902	46892.852	24902.879	6372.9902	27537.85	12644.88	13080.99	24334.85	47155.805	3078.9395	17330.711	21030.805	5135.9395	26043.711	57477.805	5890.9395	21242.711	12887.805	-590.06055	17171.711	12144.805	4503.9395	20408.711	17733.805	5915.9395	14384.711	23148.805	-366.06055	1815.7109	9806.8047	30718.939	20739.711	8561.8047	-4289.0605	-3939.2891	4038.1152	45873.395	19149.82	25950.115	174.39453	4021.8203	14128.115	25552.395	43732.82	40.300781	27079.949	23783.039	-1852.6992	3674.9502	-3297.9609	18215.301	3463.9502	-6637.9609	-1864.3203	4514.5195	59634.387	-3868.3203	13711.52	11986.387	23539.68	5918.5195	50926.387	-1737.3203	-3499.4805	6960.3867	-2765.3203	10993.52	30205.387	21685.4	-73.804688	-1359.4805	14322.4	59678.195	32319.52	12027.4	27663.195	27996.52	6263.4004	15297.195	27247.52	8660.9004	-649.39453	-2249.0508	14988.9	24454.605	38612.949	14428.9	5503.6055	49485.949	18818.9	16703.605	45955.949	28200.9	16790.605	65867.953	23232.9	8049.6055	65569.953	17482.9	5164.6055	65622.953	19243.9	5600.6055	56832.949	-1521.0996	-1202.3945	16135.949	2667.9004	10850.605	28591.949	19011.9	2483.6055	10252.949	23399.68	5812.4297	30228.195	11595.105	19795.539	35614.477	13109.105	7178.54	23205.477	3131.105	3475.54	12943.477	19389.105	2710.54	7377.4766	-5370.9697	-1418.6201	17533.135	11605.03	1668.3799	10286.135	17935.031	11119.38	27569.135	1223.71	27935.064	15346.435	13736.71	12647.064	20280.434	13914.295	6089	2774.4746	5822.2949	43969	27862.475	8706.2949	9188	7148.4746	2971.2949	18448	15708.475	5417.6104	30041.789	20392.92	15250.61	4857.79	32230.92	5425.5996	9566.4902	8044.5098	20911.6	3123.4902	30080.51	625.59961	35354.492	25550.51	22927.6	4021.4902	23752.51	2622.5996	1713.4902	36577.508	24662.254	3738.8301	-2931.7754	22821.254	6270.8301	19612.225	10077.255	9219.8301	20530.225	4113.2549	1229.8301	25717.225	12386.255	15221.83	23000.225	-2536.7451	11810.83	19073.225	25891.59	2973.6099	-1131.5352	31778.59	7511.6099	2256.4648	22060.59	9077.6094	34265.465	22659.59	6942.6099	18987.465	17861.59	11739.609	25507.465	9492.5898	13967.609	25702.465	31819.59	14695.609	6082.4648	17104.59	3422.6099	18049.465	22491.59	10896.609	31925.465	19261.59	8638.6094	34794.465	3167.3901	4148.8652	5603.9297	6458.3901	4132.8652	30655.93	18994.391	52709.867	21370.93	4100.3901	20544.865	21264.93	12544.391	5790.8652	19816.93	29862.391	10686.865	26306.93	9524.3906	2372.8652	1073.9297	9201.3906	18351.865	23544.93	1755.3901	6199.8652	28981.93	28413.391	9181.8652	32131.93	17476.391	7783.8652	22712.93	10244.391	17683.865	28819.93	20461.914	2366.5303	1688.1992	22730.914	5449.5303	4204.1992	13762.765	1539.1953	-654.2207	3191.7646	20971.195	18621.779	2197.7646	35774.195	14930.779	17286.766	7522.1953	13824.779	12555.765	5184.1953	18284.779	3403.7646	11852.195	10600.779	-3242.0752	4808.7451	21777.09	-23.700195	15528.14	9655.5059	11453.3	11031.14	14950.506	7285.2998	2825.1396	16564.506	249.2998	6420.1396	8433.5059	668.79004	-1198.7646	4536.2344	5242.79	25949.234	20776.234	25094.789	5923.2354	33636.234	19419.789	-330.76465	1275.2344	1015.79	3101.2354	29232.234	10266.79	1462.2354	29517.234	3143.79	8450.2354	13074.234	24961.215	12503.8	25801.734	12942.215	11018.8	21668.734	9063.2148	-1081.2002	26302.734	17115.215	4315.7998	18211.734	16042.215	588.7998	27118.734	16896.215	-236.2002	2756.7344	6618.2148	9707.7998	23565.734	4910.2148	19595.801	18281.734	10925.215	-661.2002	21534.734	7843.2148	1027.7998	17334.734	15728.215	2890.7998	15730.734	5866.605	22906.225	15999.016	29204.605	3744.2251	-880.98438	13702.605	5110.2251	18944.016	17114.605	5529.2251	18151.016	5362.605	29528.225	52373.016	3039.605	1327.2251	24023.016	2215.605	1636.2251	22212.016	9182.6055	1046.2251	1772.0156	21676.004	-322.45996	-4181.0293	13982.005	17469.539	17820.971	18029.004	6977.54	44939.969	7006.0049	5654.54	13903.971	8206.0049	12778.54	13848.971	360.00488	18439.539	13254.971	9283.0049	2946.54	15761.971	5154.0049	8675.54	16215.971	-3101.9951	-2681.46	-4371.0293	-1046.9951	1025.54	-85.029297	4021.0049	10658.54	18163.971	19520.02	7428.8452	22287.035	7425.02	10617.846	15330.035	11761.02	2895.8452	5955.0352	14493.02	11982.846	8486.0352	28129.02	13115.846	691.03516	3702.02	33528.844	23399.035	14250.02	5127.8452	12682.035	2108.02	1956.8452	5872.0352	7150.02	2474.8452	9147.0352	19076.02	5081.8452	5933.0352	11427.02	3291.8452	4735.0352	22059.955	-1034.6504	56322.961	1151.9551	17077.35	23344.961	1284.9551	14288.35	19778.961	20457.955	2779.3496	40191.961	29827.955	-307.65039	25483.961	12996.955	5712.3496	25398.961	834.95508	-3017.6504	26889.961	16571.955	-1137.6504	27724.961	18724.955	-1337.6504	16889.961	23382.955	-1845.6504	22768.961	3941.9551	14815.35	39180.961	11994.955	-2089.6504	50109.961	17480.955	-4090.6504	141.96094	11703.955	-2006.6504	15856.961	-141.50488	15407.225	20403.84	14967.495	5711.2251	19296.84	5502.4951	8813.2246	10472.84	4979.4951	3061.2251	18997.84	7297.4951	1408.2251	13047.84	6002.4951	3984.2251	14145.84	19925.65	3752.6948	886.09473	22513.65	7580.6948	25294.094	24084.65	8541.6953	23598.094	20470.65	7941.6948	22203.094	3215.6499	18797.695	21894.094	18431.65	6937.6948	15108.095	12593.65	6532.6948	31448.094	14487.65	5214.6948	2633.0947	17225.65	11645.695	20028.094	16728.65	8667.6953	23051.094	886.5	3256.1699	-4073.6445	13735.5	2335.1699	-3977.6445	3519.5	19432.17	29014.355	10165.5	1971.1699	-5632.6445	5251.5	23330.17	14991.355	315.5	21027.17	15247.355	8203.5	2447.1699	5383.3555	1138.04	367.84473	2029.5703	426.04004	20867.844	19784.57	-488.95996	-497.15527	14300.57	11647.04	3328.8447	-3079.4297	7650.04	9926.8447	20783.57	-494.95996	-902.15527	33671.57	12839.04	2672.8447	4392.5703	3612.04	28083.844	32898.57	20066.039	5697.8447	30047.57	5601.04	6990.8447	25563.57	12754.04	9322.8447	20738.57	12572.04	2949.8447	21727.57	6555.04	1552.8447	21669.57	8695.04	6915.8447	10477.57	665.39502	-3163.5801	12158.475	20925.395	2528.4199	16703.475	230.39502	-1920.5801	7695.4746	23514.395	1274.4199	13585.475	18174.395	-373.58008	4925.4746	9264.3945	-1173.5801	11479.475	7031.395	-904.58008	16093.475	607.70996	22348.9	25645.885	20100.711	5842.9004	22220.885	-2835.29	-620.09961	25968.885	16561.711	4914.9004	28956.885	12616.71	5514.9004	25107.885	-1056.29	8038.9004	14514.885	14934.71	4000.9004	989.88477	-3756.29	220.90039	17955.885	3947.71	206.90039	21130.885	-805.29004	1996.9004	32370.885	8145.71	-1264.0996	21131.885	4063.71	1531.9004	23487.885	17333.98	5569.4951	26463.371	15370.98	2677.4951	30582.371	16905.98	7219.4951	26888.371	1671.98	-590.50488	18825.371	878.97998	-1709.5049	20719.371	42886.969	4471.1602	-5058.6094	9191.9707	3070.1602	-7399.6094	6495.9702	26759.16	22426.391	1656.9702	13.160156	-7225.6094	15712.971	1655.1602	-5183.6094	20934.971	1664.1602	485.39062	16569.971	3713.1602	14726.391	-1392.0298	1987.1602	22093.391	-851.02979	2452.1602	11383.391	2153.9702	3669.1602	19200.391	17077.971	5082.1602	24943.391	983.97021	19372.16	21989.391	3283.9702	963.16016	10212.391	1166.9702	-318.83984	11948.391	5995.9702	1369.1602	11892.391	8983.9707	4164.1602	14518.391	2713.9702	27008.16	14443.391	2747.9702	2717.1602	11653.391	16294.655	4292.5947	11499.414	20262.656	6621.5947	17919.414	10923.655	1404.5947	15803.414	5853.6553	15649.595	16341.414	17727.656	3265.5947	16678.414	18084.656	4838.5947	7990.4141	-1630.23	-364.45508	-145.36914	26448.77	2392.5449	-1170.3691	957.77002	4073.5449	19556.631	15569.77	5856.5449	20122.631	17901.77	2518.5449	2778.6309	2215.77	12951.545	4588.6309	11497.77	3068.5449	12174.631	11097.77	4762.5449	22173.631	3116.77	3134.5449	27611.631	12426.77	6454.5449	15226.631	18753.77	14681.545	15855.631	13456.77	3243.5449	17831.631	15910.77	6718.5449	19821.631	7206.77	1826.5449	15121.631	13056	3069.335	26136.57	5062	15638.335	17841.57	4452	-1127.665	24212.57	1986	-834.66504	22491.57	18549	867.33496	22176.57	14147	2212.335	20685.57	12699	-213.66504	28459.57	5729	9222.335	-2399.4297	2549.9854	2305.895	-2232.7559	-1267.0146	5459.895	20874.244	1571.9854	2884.895	21810.244	13555.985	8142.895	21815.244	27094.984	9018.8945	19268.244	20185.984	6022.895	14223.244	15396.985	6295.895	21144.244	113.98535	5914.895	26910.244	11412.985	2282.895	-1957.7559	4862.9854	17580.895	13914.244	-86.014648	2152.895	15911.244	-2286.0146	17501.895	14099.244	10849.985	3553.895	-536.75586	11659.904	4460.2749	15148.365	17159.904	3231.2749	-1712.6348	1519.9048	1468.2749	20279.365	26199.914	6891.5752	-4397.6748	-294.41992	-2218.1699	-392.56445	1839.1846	40953.297	32060.029	10653.76	7139.625	12999.16	16159.76	4679.625	2346.1602	3812.7598	1404.625	17831.16	140.40527	828.9751	249.15527	6465.4053	5024.9751	12532.155	6411.4448	5366.2002	18430.355	5620.7051	44341.125	21021.32	14470.705	10088.125	21204.32	2800.7051	109.125	18313.32	20130.705	6904.125	33829.32	2424.5352	17730.574	25394.656	2119.5352	4146.5752	8822.6553	8802.5352	10812.575	17911.656	-5566.4648	2218.5752	19268.656	-1072.4648	6149.5752	17301.656	4746.5352	9796.5752	28054.656	12252.535	8483.5752	21389.656	8052.5352	7108.5752	33049.656	-2361.4648	3683.5752	23225.656	7049.5352	5758.5752	21734.656	2790.7849	3197.75	17958.75	12716.785	1319.75	25602.75	1564.7849	-798.25	6368.75	4114.8301	13943.785	19645.684	4316.8301	4071.7852	21982.684
4111.8701	48129.52	36303.172	-68.129883	26268.52	11211.17	4383.8701	10418.52	19038.17	5781.8701	188.51953	27946.17	292.18555	29455.525	27864.629	107.18555	3728.5254	18108.629	6347.3604	19280.664	26639.699	14133.36	5847.665	29045.699	2327.3604	4741.665	17554.699	20137.359	5338.665	23742.699	-2969.3691	25087.465	23712.051	1271.6309	4865.4648	35514.051	-6779.3691	17351.465	14908.051	78989.633	21833.465	63868.051	-3351.3691	6711.4648	33521.051	29908.631	7908.4648	41061.051	9559.1504	3936.46	18295.35	6788.1504	19102.461	29853.35	6947.1504	2070.46	13841.35	1500.5752	9523.4199	16985.52	5719.5752	-1589.5801	16164.52	7244.5752	15418.42	33560.52	7955.3848	15025.564	39289.875	3642.3848	17886.564	23989.875	2941.3848	13361.564	34348.875	4580.3848	18310.564	28670.875	17940.385	11050.564	56761.875	14590.385	8717.5645	26526.875	7033.2749	3925.04	30660.744	17511.275	16980.039	78580.742	-2748.5601	14559.725	17970.266	277.90039	3832.6699	2077.1406	24023.525	8249.2891	64212.266	4665.5254	34941.289	80186.266	34867.523	2470.2891	15146.266	3518.7305	9094.165	50746.512	8136.7305	8870.165	13799.512	1397.6094	16634.615	-11210.328	31311.305	6545.5508	13942.934	15750.305	-233.44922	-2511.0664	21862.305	4722.5508	24189.934	3654.3047	25667.551	13898.934	9883.3047	-1635.4492	17238.934	14846.305	-3446.4492	11351.934	4791.4551	13989.205	34385.602	15814.455	4769.2051	14397.602	11261.455	4916.2051	16479.602	7116.0752	3295.9048	-9355.1211	18393.074	5562.9048	-16031.121	7018.0752	16644.904	13666.879	24424.074	11747.904	34745.879	29142.074	7419.9048	16257.879	18332.074	18238.904	9294.8789	35701.352	478.4043	-612.42188	18165.35	-711.5957	12940.578	47983.352	3422.4043	4199.5781	12592.35	-2953.5957	8387.5781	11035.35	5579.4043	1081.5781	16033.35	2613.4043	7120.5781	16696.35	-3594.5957	-10024.422	16375.35	17631.404	12004.578	8686.3496	-2916.5957	-14951.422	1871.9297	48439.125	7165.1484	27055.93	-4979.875	-20576.852	15570.93	25263.125	33737.148	-3702.0703	23066.189	32744.844	-8275.0703	-5528.8105	1458.8438	7986.9297	-5839.8105	1665.8438	-2653.7344	9183.0547	47842.09	-7114.7344	16388.055	18287.09	23469.266	14889.055	48369.09	-1091.7344	5123.0547	4938.0898	-5656.7344	17552.055	38668.09	24699.061	-2881.5996	-1321.6016	12270.061	62722.398	29401.398	7622.0605	22248.4	29525.398	592.06055	14149.4	14293.398	9321.0352	-381.09473	3173.4902	9804.0352	26358.906	38100.492	14790.035	6280.9053	53445.492	16155.035	19678.906	46697.492	24472.035	14123.905	61388.492	22393.035	8648.9053	65812.492	17219.035	9938.9053	64389.492	12637.035	16057.905	54899.492	-704.96484	926.90527	15537.49	6423.0352	12558.905	34153.492	1297.0352	217.90527	15731.49	21924.895	11316.06	18144.789	13201.06	14174.93	31974.961	7615.0596	7806.9297	26908.961	-1048.9404	4318.9297	14497.961	14775.06	4907.9297	8716.9609	-4108.1504	1443.1104	22030.77	12311.85	2165.1104	8619.7695	18737.85	9505.1104	28625.77	492.33008	22034.1	10806.869	15372.33	11586.1	20473.869	11886.75	5677.9702	3858.7852	4906.75	36020.969	26372.785	8319.75	3946.9702	5383.7852	126.75	20179.971	17682.785	5258.6299	30204.98	14434.176	13723.63	2095.9805	17891.176	14293.185	8821.5703	3444.3242	24576.184	8895.5703	26728.324	3001.1846	43668.57	24020.324	22593.184	11180.57	19376.324	7525.1846	3545.5698	29385.324	17889.885	2284.6504	1907.7695	-966.11523	23248.65	21727.77	-4601.1152	23996.65	21798.77	470.88477	155.65039	27118.77	4597.8848	18920.65	28751.77	-6275.1152	11281.65	12984.77	22029.16	4005.9399	8089.71	27735.16	7167.9399	10634.71	19288.16	7919.9399	41599.711	18878.16	9266.9395	25232.711	17697.16	12560.939	24336.711	4425.1602	17982.939	37458.711	27520.16	16730.939	11591.71	12876.16	4682.9399	23814.711	15970.16	11908.939	29544.711	4782.1602	10890.939	38412.711	5673.2949	2650.8896	6180.1846	4654.2949	3093.8896	27563.184	15207.295	57697.891	24018.184	6934.2949	17286.891	22999.184	19179.295	2808.8896	26542.184	32908.297	12349.89	25436.184	13870.295	-1413.1104	4663.1846	14196.295	13821.89	25204.184	2235.2949	3610.8896	25130.184	26890.295	7219.8896	37766.184	17961.295	5640.8896	17726.184	8353.2949	20293.891	31719.184	28372.234	7603.9849	-5299.2109	22291.234	9997.9844	-2068.2109	360.74512	737.66016	-1803.875	846.74512	19560.66	17978.125	1208.7451	36142.66	20520.125	15402.745	3829.6602	11636.125	9590.7451	6962.6602	16167.125	5336.7451	349.66016	12125.125	-3915.625	7622.8096	16276.18	1731.0654	15451.5	12810.02	12882.065	7072.5	23445.02	9731.0654	7674.5	15860.02	5864.0654	4254.5	12821.02	5203.9448	-697.87988	-951.73047	6650.9448	27087.121	16412.27	31926.945	7610.1201	30878.27	20165.945	1783.1201	-4882.7305	2950.9448	4407.1201	23290.27	11375.945	6031.1201	24203.27	11122.945	1986.1201	11250.27	21495.721	13722.12	28422.734	9617.7207	8016.1201	19123.734	11272.721	676.12012	22869.734	20603.721	4631.1201	18047.734	21360.721	6736.1201	23899.734	18780.721	422.12012	1674.7344	10655.721	11262.12	19295.734	6903.7202	13637.12	24957.734	8601.7207	93.120117	21404.734	9181.7207	-142.87988	17355.734	9017.7207	11747.12	10208.734	2764.3701	23124.49	19304.76	25836.371	2990.4902	60.759766	9740.3701	2478.4902	28318.76	19173.371	7362.4902	19755.76	10741.37	11302.49	51877.758	-1763.6299	-64.509766	24923.76	-424.62988	691.49023	27418.76	-897.62988	-1340.5098	1290.7598	18659.586	-173.60547	-13875.9	9769.585	19845.395	5864.0996	13203.585	7661.3945	40897.102	-1703.415	-992.60547	6089.0996	-1263.415	14570.395	7887.0996	-5563.415	16353.395	11229.1	9482.585	1563.3945	7678.0996	-3700.415	16976.395	12133.1	-8862.415	-3694.6055	-13182.9	-4278.415	-1498.6055	-4086.9004	-1858.415	10261.395	13064.1	17587.965	3476.125	27648.336	8442.9648	3561.125	18241.336	11631.965	-3013.875	16404.336	5845.9648	18933.125	-1332.6641	21482.965	9754.125	7251.3359	3430.9648	27391.125	31428.336	12580.965	1953.125	19500.336	-1969.0352	-2724.875	12534.336	4754.9648	-2467.875	21138.336	4003.9648	11324.125	17742.336	8535.9648	-1605.875	13304.336	21611.914	1700.1504	53786.922	5530.915	19828.15	26756.92	380.91504	17421.15	25608.92	30499.914	2091.1504	44266.922	27271.914	2194.1504	29595.92	16011.915	7463.1504	28862.92	1722.915	-1588.8496	27474.92	6120.915	10897.15	32735.92	22447.914	5645.1504	19718.92	27489.914	307.15039	25557.92	17204.914	4383.1504	44641.922	8728.915	2542.1504	49395.922	21146.914	-1492.8496	4840.9199	12143.915	38.150391	20897.92	415.16016	14980.255	21000.746	13031.16	3454.2549	28526.746	5111.1602	3939.2549	9935.7451	4995.1602	66.254883	19168.746	6041.1602	453.25488	15171.745	6255.1602	2399.2549	24277.746	15925.16	2348.7998	2268.2695	18974.16	6636.7998	23517.27	18505.16	5512.7998	22185.27	11007.16	7399.7998	18125.27	-1198.8398	13754.8	20401.27	11403.16	5251.7998	17046.27	2901.1602	6402.7998	30693.27	11481.16	917.7998	-1757.7305	12205.16	7522.7998	20963.27	2352.1602	3011.7998	19388.27	-362.50977	-793.26514	110.84961	16529.49	2387.7349	2951.8496	4357.4902	17722.734	24781.85	13519.49	3264.7349	-403.15039	12277.49	18926.734	21521.85	4057.4902	19316.734	18013.85	12594.49	2759.7349	14785.85	-142.90527	-2272.1504	-7647.7949	-996.90527	17933.85	6880.2051	-3627.9053	-1823.1504	6279.2051	15336.095	891.84961	-7938.7949	1122.0947	13205.85	14316.205	-3869.9053	-172.15039	18036.205	11287.095	569.84961	-9162.7949	-284.90527	27552.85	27397.205	19629.094	3531.8496	19089.205	6784.0947	4771.8496	15531.205	5954.0947	6748.8496	10481.205	9611.0947	1806.8496	9965.2051	8718.0947	253.84961	12345.205	8181.0947	1679.8496	-4430.7949	15.205078	91.200195	15634.195	20402.205	5264.2002	27766.195	2412.2051	1500.2002	18269.195	24199.205	5410.2002	26442.195	22071.205	2717.2002	14807.195	9916.2051	2813.2002	18642.195	11123.205	998.2002	19878.195	8911.1406	26537.9	27275.365	27684.141	5993.9004	27469.365	4374.1401	1833.9004	25839.365	21555.141	12999.9	25726.365	20395.141	8430.9004	25490.365	6079.1401	7404.9004	12041.365	25250.141	4231.9004	71.365234	1600.1401	-852.09961	16953.365	8560.1406	3213.9004	19120.365	2530.1401	2097.9004	28905.365	12263.141	1554.9004	23559.365	11279.141	1920.9004	28174.365	16904.906	4211.9551	32994.078	17145.906	-1729.0449	17858.08	14510.905	4261.9551	28964.08	-110.09473	-1421.0449	17849.08	-1171.0947	-3749.0449	19648.08	29991.67	4701.9448	-4543.1445	8998.6699	1604.9448	-8397.1445	7266.6699	26736.945	19953.855	848.66992	-422.05518	-6179.1445	15569.67	2430.9448	-5173.1445	15128.67	1152.9448	-2168.1445	20124.67	4356.9448	16235.855	1689.6699	2751.9448	20662.855	559.66992	2042.9448	18305.855	3747.6699	3086.9448	16636.855	16039.67	5605.9448	31800.855	11846.67	8508.9453	19159.855	5918.6699	1612.9448	11746.855	1528.6699	1831.9448	10141.855	10696.67	5198.9448	13229.855	10711.67	5901.9448	15918.855	6821.6699	27727.945	12405.855	5091.6699	2409.9448	11178.855	16144.05	3864.04	18295.465	16762.051	9468.04	20354.465	12090.05	5263.04	20015.465	7607.0498	15739.04	19955.465	15090.05	6108.04	20363.465	18082.051	5413.04	17663.465	284.89014	-950.375	-12462.375	21197.891	1635.625	-12700.375	3309.8901	3017.625	7393.625	12894.891	4333.625	9394.625	19701.891	2267.625	-6915.375	3476.8901	9823.625	-7224.375	11429.891	3625.625	5872.625	12411.891	7764.625	-5795.375	3414.8901	2424.625	22023.625	12487.891	4902.625	2979.625	18878.891	13565.625	2523.625	14666.891	2208.625	5840.625	15218.891	5652.625	4614.625	6783.8901	2988.625	2129.625	14027.145	4344.2949	13134.984	3429.145	21570.295	8882.9844	2661.145	300.29492	17173.984	1884.145	1227.2949	12637.984	19639.145	6326.2949	17932.984	14125.145	6105.2949	11189.984	12874.145	3671.2949	25737.984	4868.145	13169.295	-8937.0156	3000.3252	110.22998	180.84961	-1777.6748	4201.23	20756.85	-1833.6748	2633.23	17612.85	11699.325	3845.23	21946.85	23335.324	7638.23	18424.85	17982.324	7453.23	11491.85	11847.325	12687.23	17618.85	2832.3252	4147.23	21835.85	8730.3252	1276.23	-1320.1504	9125.3252	9552.2305	14741.85	-2380.6748	1499.23	15358.85	-3471.6748	12761.23	14161.85	7653.3252	1933.23	-1269.1504	11280.42	396.625	9915.8154	15837.42	-315.375	-1103.1846	55.419922	567.625	19440.816	36769.594	114.72461	3439.4248	-5706.6602	3895.2646	7408.6309	3483.6152	37035.516	26567.855	8584.1094	1481.8848	13114.43	12189.109	-3090.1152	-564.57031	3240.1099	-1326.1152	11669.43	6299.165	44.759766	451.05469	9949.165	4370.7598	13714.055	6521.3701	1194.875	14046.65	5021.3052	42627.07	29493.85	15203.305	5271.0703	27470.85	3444.3052	-3066.9297	27152.85	3779.3052	-491.92969	29268.85	5607.2598	16630.449	23768.941	11433.26	4710.4502	8418.9404	17505.26	11483.45	13222.94	-1923.7402	3717.4502	16307.94	1856.2598	4498.4502	15739.94	7855.2598	8374.4502	29568.941	15838.26	6555.4502	23835.941	10684.26	4624.4502	29453.941	1996.2598	4643.4502	27891.941	9401.2598	7446.4502	21787.941	-565.87012	7103.0449	20851.02	6544.1299	4237.0449	26930.02	-911.87012	378.04492	7372.02	2610.3301	11480.984	15960.335	2698.3301	4682.9849	18792.336
7726.5195	47836.102	43696.93	4291.5195	20683.1	6795.9297	6662.5195	10490.1	16688.93	8839.5195	1521.0996	26438.93	1034.1104	33521.727	15147.836	1071.1104	7552.7246	12638.836	4004.8799	12172.926	19293.58	12925.88	3052.9258	24709.58	-2602.1201	-3528.0742	19707.58	9914.8799	-717.07422	20942.58	-1723.875	25582.564	22714.156	1152.125	2346.5645	35413.156	-2529.875	15260.564	21108.156	39334.125	13117.564	44109.156	2801.125	2289.5645	33931.156	36252.125	2924.5645	42142.156	7142.9697	1801.1953	19376.711	11409.97	2874.1953	19229.711	5194.9697	848.19531	22639.711	-1314.1348	7589.7559	21651.762	3242.8652	-8580.2441	22622.762	2402.8652	16950.756	48250.762	7681.3701	15442.625	42739.051	6737.3701	18962.625	24798.051	4966.3701	11480.625	35982.051	7023.3701	16966.625	24704.051	4966.3701	26254.625	50702.051	14391.37	7446.625	25294.051	8859.8896	2044.5449	26310.346	20370.891	7884.5449	60733.344	1598.0701	13850.675	32031.23	6110.7598	1386.3501	-1459.1895	18533.404	6507.0996	58419.125	532.4043	27677.1	66470.125	36085.406	4251.0996	12714.125	9277.8848	5328.2402	53388.531	12457.885	6080.2402	19796.531	550.71094	9566.8359	23777.945	31960.096	14752.385	15912.414	21081.096	8974.3848	-7958.5859	27843.096	9019.3848	25217.414	631.0957	37291.383	15642.414	13027.096	7270.3848	19049.414	16087.096	8645.3848	13969.414	2259.0449	15284.045	47579.977	12092.045	6412.0449	30953.975	9086.0449	1861.0449	34574.977	6008.9199	136.65527	2009.4844	15885.92	4206.6553	-972.51562	10368.92	12085.655	17820.484	25010.92	8478.6553	39328.484	26268.92	6309.6553	25983.484	19542.92	16180.655	12674.484	42018.445	7885.7197	11215.602	18493.445	6733.7197	31546.602	33987.445	8461.7197	20875.602	17110.445	6416.7197	31674.602	12653.445	14906.72	18935.602	15382.445	11941.72	22276.602	21094.445	5541.7197	5666.6016	23140.445	16726.719	25708.602	10134.445	4826.7197	-545.39844	2175.6309	51109.59	13440.531	27394.631	-542.41016	-11732.469	14809.631	35452.59	39708.531	1621.8203	28016.914	18942.504	-1383.1797	1266.915	-4375.4961	17410.82	897.91504	-777.49609	3187.9648	1729.125	53926.566	-2964.0352	12919.125	11880.566	20008.965	10063.125	43707.566	6215.9648	2478.125	3730.5664	-722.03516	13736.125	37728.566	18684.355	5382.9951	-14724.281	8185.3555	62918.996	14628.719	11083.355	29538.996	15323.719	773.35547	24347.996	12031.719	10186.69	-811.53027	2839.7207	14084.69	31321.469	36950.719	13492.69	6636.4697	55674.719	16521.691	15080.47	38136.719	23987.691	12866.47	63601.719	25734.691	12038.47	65372.719	19536.691	8491.4697	71105.719	9770.6904	22813.469	54386.719	622.69043	-245.53027	12198.721	1526.6904	16730.469	34134.719	-2842.3096	557.46973	9784.7207	18248.914	14486.63	17296.875	8082.165	14130.79	28906.023	11448.165	11668.79	22601.023	-2880.835	4657.79	10460.023	13091.165	3166.79	6019.0234	-181.24512	586.5752	17007.891	18745.754	653.5752	10190.891	23024.754	9761.5752	27607.891	-2738.0098	17123.131	6759.1309	16465.99	1877.1309	19239.131	12923.845	-1029.2998	9.3554688	6479.8447	42112.699	21242.355	13123.845	-611.2998	-2680.6445	4742.8447	16437.699	11394.355	3936.7803	29989.574	17272.016	10668.78	4832.5752	29769.016	8869.9453	7485.9702	1236.9395	13554.945	5202.9702	17481.939	-6614.0547	35141.969	22635.939	12817.945	9314.9707	21356.939	-327.05469	4441.9702	39019.938	21976.275	5427.165	936.39453	17058.275	6046.165	27026.395	-216.72461	22417.164	19649.395	5253.2754	1517.165	30445.395	2953.2754	21369.164	30820.395	-187.72461	11231.165	23767.395	21999.336	1820.0898	2069.9355	17869.336	4870.0898	2093.9355	19976.336	7300.0898	38944.938	21542.336	7668.0898	23135.936	17010.336	8100.0898	20324.936	4418.335	18672.09	29726.936	28816.336	13560.09	7641.9355	14406.335	1985.0898	20325.936	6754.335	39167.09	25952.936	10733.335	11487.09	29683.936	2274.335	1463.9102	9136.8252	3664.335	4018.9102	29056.824	16242.335	57395.91	30592.824	5424.335	17209.91	24625.824	12325.335	6978.9102	24347.824	15928.335	11039.91	28190.824	10704.335	641.91016	7294.8252	11910.335	14084.91	26562.824	1525.335	2613.9102	24325.824	25748.336	8397.9102	34867.824	20088.336	6801.9102	19025.824	12553.335	11192.91	30468.824	28877.426	6893.6152	-195.29492	19475.426	8592.6152	140.70508	20159.266	3434.1299	3657.6543	-4804.7344	15677.13	18203.654	-4300.7344	30063.129	27040.654	11413.266	7175.1299	19192.654	5680.2656	5423.1299	22682.654	1277.2656	2639.1299	11973.654	-3041.3154	13851.596	23253.484	3887.2852	569.63477	22075.695	16425.285	3557.6348	22839.695	8997.2852	62.634766	18455.695	8050.2852	-416.36523	10392.695	-3432.6152	3885.6899	-224.43945	3626.3848	27495.689	18383.561	9439.3848	27975.689	31694.561	14241.385	4478.6899	-2539.4395	-4728.6152	7986.6899	21118.561	-4320.6152	17361.689	25093.561	-483.61523	12254.689	14118.561	20749.945	19688.121	24376.68	8652.9453	12413.12	25878.68	8901.9453	4186.1201	22910.68	16479.945	7823.1201	20964.68	7090.9453	16466.121	25460.68	18641.945	2329.1201	1082.6797	4148.9453	18828.121	18155.68	2836.9453	23265.121	17539.68	10285.945	5723.1201	22997.68	7485.9453	3462.1201	17531.68	3407.9453	2646.1201	13201.68	6701.3101	22874.355	20013.885	31714.311	3639.355	2140.8848	15608.311	7229.355	31830.885	22027.311	5100.355	22209.885	15950.311	11772.355	55196.883	2161.3101	1935.355	24733.885	3905.3101	4316.355	27440.885	1275.3101	1363.355	8067.8848	17048.285	274.25977	-4776.8945	14962.285	19913.26	16360.105	15206.285	5733.2598	45143.105	-86.714844	-1029.7402	12288.105	1792.2852	13532.26	11936.105	234.28516	12226.26	14917.105	11064.285	-1519.7402	11875.105	-315.71484	8018.2598	16449.105	-5267.7148	-5425.7402	-5050.8945	-2491.7148	-3118.7402	3607.1055	-636.71484	10068.26	22225.105	14242.015	8907.5498	25273.07	4288.0146	11058.55	23912.07	6110.0146	3682.5498	22160.07	7904.0146	5206.5498	-581.92969	18366.016	15659.55	12403.07	382.01465	29861.551	39396.07	8240.0146	7682.5498	25033.07	-4168.9854	4041.5498	17413.07	1529.0146	4924.5498	23303.07	12926.015	5011.5498	27056.07	4664.0146	3867.5498	18583.07	18655.34	4177.4404	48504.242	936.33984	24898.441	29217.24	-756.66016	15527.44	22753.24	22647.34	9324.4404	40796.242	31471.34	3545.4404	25976.24	11267.34	8007.4404	28005.24	-1356.6602	2938.4404	29156.24	6879.3398	10659.44	34937.242	17834.34	7907.4404	17497.24	22070.34	2723.4404	25378.24	6022.3398	13757.44	37690.242	8322.3398	4447.4404	49824.242	12527.34	529.44043	944.24023	8400.3398	1462.4404	19761.24	-7.2651367	20278.176	15895.085	16239.734	7663.1748	19677.086	4866.7349	8754.1748	3585.085	3204.7349	742.1748	13358.085	5226.7349	1997.1748	8218.085	5295.7349	4259.1748	19368.086	10243.625	2655.6401	-6291.0801	8425.625	6892.6401	19789.92	10360.625	4232.6401	16747.92	10204.625	6258.6401	20466.92	-4384.375	16210.641	12028.92	7984.625	4120.6401	14925.92	230.625	7940.6401	26986.92	7430.625	1147.6401	-3538.0801	5079.625	8752.6406	16388.92	-9626.375	1924.6401	13726.92	1669.9351	-276.08496	-2266.4941	17916.936	1758.915	4726.5059	16441.936	5885.915	33859.508	12807.936	1470.915	182.50586	10267.936	18647.914	18130.506	1503.9351	23045.914	21378.506	11997.936	3052.915	7907.5059	1163.5547	-815.88965	9903.6504	1739.5547	24658.109	24692.65	974.55469	-787.88965	24778.65	13433.555	162.11035	5827.6504	1661.5547	14471.11	28829.65	-822.44531	1702.1104	36521.648	14283.555	549.11035	11334.65	3922.5547	26039.109	39191.648	19917.555	3667.1104	36144.648	8058.5547	6252.1104	34989.648	12890.555	7901.1104	23933.65	11190.555	3279.1104	28810.65	9062.5547	-1358.8896	26400.65	2761.5547	16118.11	15582.65	1348.585	-150.40039	17228.84	23917.586	4311.5996	19109.84	2461.585	1522.5996	16303.84	20650.586	5809.5996	20418.84	17748.586	3891.5996	12919.84	12088.585	1298.5996	14740.84	10011.585	731.59961	15207.84	4186.02	21886.949	20650.76	23045.02	5186.9502	14758.76	2456.02	2497.9502	21998.76	21206.02	4950.9502	28250.76	16679.02	7046.9502	23665.76	4731.02	6265.9502	13235.76	21654.02	-223.0498	-1419.2402	74.02002	1042.9502	15228.76	7998.02	168.9502	17605.76	389.02002	1775.9502	30644.76	11070.02	676.9502	18288.76	9675.0195	-148.0498	18235.76	11785.225	4369.915	22439.445	14063.225	2254.915	17930.445	11505.225	6020.915	26686.445	-1219.7754	-1418.085	17322.445	-1853.7754	-750.08496	15332.445	30283.965	7151.5098	-5614.9805	10090.965	2081.5098	-9820.9805	7739.9648	30381.51	16275.02	-2145.0352	1059.5098	-11512.98	13050.965	2215.5098	-5583.9805	-938.03516	1397.5098	-3756.9805	9933.9648	7074.5098	13045.02	-604.03516	2231.5098	12161.02	-2524.0352	4197.5098	13181.02	2069.9648	4463.5098	11415.02	12868.965	5145.5098	22606.02	5978.9648	15582.51	17132.02	2117.9648	1968.5098	9370.0195	-1243.0352	1232.5098	10031.02	7439.9648	4846.5098	12428.02	5697.9648	6551.5098	10069.02	1700.9648	34455.508	12376.02	-533.03516	3768.5098	10921.02	13199.745	1497.4854	13158.824	10850.745	5256.4854	16288.824	9403.7451	568.48535	12927.824	1442.7451	14697.485	12502.824	9081.7451	2909.4854	13311.824	12058.745	5375.4854	12854.824	832.66016	-2382.0801	-1074.3096	21821.66	803.91992	2750.6904	3320.6602	3848.9199	21960.691	14351.66	4758.9199	25927.691	20209.66	1835.9199	6529.6904	4462.6602	10053.92	4826.6904	11682.66	3431.9199	15290.69	17867.66	2019.9199	8228.6904	5558.6602	4199.9199	34001.691	17911.66	3882.9199	17872.691	20229.66	17370.92	14318.69	11938.66	1608.9199	19809.691	19251.66	5299.9199	18460.691	9740.6602	1587.9199	14837.69	710.16992	18634.061	13451.475	1223.1699	19592.061	9470.4746	-658.83008	4691.0601	13213.475	31.169922	3758.0601	13390.475	16052.17	7382.0601	12396.475	13201.17	6392.0601	11560.475	9275.1699	6695.0601	17048.475	3206.1699	1755.0601	-13262.525	5342.8652	2849.2402	6205.1699	1686.8652	2506.2402	26065.17	2779.8652	1149.2402	27255.17	16155.865	5247.2402	27061.17	25588.865	10060.24	22875.17	19542.865	7861.2402	22554.17	20060.865	5955.2402	26100.17	1224.8652	3097.2402	31754.17	12356.865	1139.2402	3977.1699	12792.865	8947.2402	24161.17	360.86523	-43.759766	21208.17	138.86523	9681.2402	22172.17	9300.8652	1315.2402	1919.1699	9827.6406	296.17969	11595.045	18194.641	-12.820312	-1050.9551	-137.35986	-718.82031	15581.045	35125.945	6935.6548	1327.8096	-3540.5195	314.95996	11371.244	-250.0498	38270.051	35053.629	9875.3496	6709.2402	15912.67	18635.35	1678.2402	3525.6699	5441.3501	214.24023	15833.67	6793.3301	-290.91992	260.28516	10928.33	3095.0801	11012.285	11642.245	1564.9199	15494.52	6586.4849	46067.43	23144.391	14039.484	11579.43	18942.391	3289.4849	615.42969	26199.391	6801.4849	2926.4297	29734.391	7298.5601	13411.065	15601.865	12361.561	-829.93457	2897.8652	16655.561	5465.0654	5172.8652	644.56006	-433.93457	9257.8652	6654.5601	1609.0654	15191.865	9989.5605	5931.0654	19937.865	13588.561	3113.0654	15144.865	13442.561	1961.0654	22642.865	5349.5601	-1256.9346	14074.865	16332.561	4439.0654	13550.865	2133.99	12579.404	22618.121	12088.99	5214.4048	25797.121	1754.99	1654.4048	5495.1201	1834.5952	9372.5352	13317.51	3241.5952	860.53516	15889.51
1463.335	46733.023	42807.285	3296.335	20774.025	21704.285	471.33496	15794.025	17209.285	5974.335	5822.0254	33426.285	860.65527	1286.2793	-19989.945	3436.6553	4409.2793	458.05469	15294.88	7482.3398	27487.596	14982.88	3220.3398	26205.596	1779.8799	2622.3398	19569.596	4650.8799	13936.34	20475.596	8637.6104	7702.4053	11707.99	4514.6104	5373.4053	38582.992	-1227.3896	14280.405	12958.99	42343.609	30088.406	55915.992	3015.6104	12031.405	40060.992	31099.609	5150.4053	42059.992	8500.9951	-4112.9346	30639.686	19099.996	-483.93457	18898.686	5653.9951	-5364.9346	22470.686	3388.6602	12442.88	1914.2031	6965.6602	-405.12012	1484.2031	2406.6602	22641.879	27684.203	12502.74	5004.0049	26869.676	4303.7402	17969.004	12626.676	4730.7402	14792.005	19241.676	4668.7402	13256.005	15974.676	8780.7402	23563.004	36582.676	16371.74	6763.0049	16698.676	11768.745	5381.4502	31767.77	19880.746	9736.4502	70076.766	-1491.1299	20547.279	36959.84	6014.96	-2553.9453	785.66016	12119.605	9950.3096	56780.871	-2219.3945	30274.309	70112.875	36060.605	10761.31	19761.871	11135.609	3354.6309	42630.285	14524.609	-2209.3691	27156.285	-382.73047	16704.994	10735.188	30981.545	6427.8301	29878.625	14921.545	897.83008	3386.625	19254.545	8409.8301	33263.625	955.54492	30128.83	26348.625	9017.5449	3357.8301	21718.625	12933.545	2141.8301	19453.625	4264.0098	12333.061	38836.906	14284.01	3795.0601	22803.904	8110.0098	3988.0601	27395.904	5689.6104	4081.835	4184.1992	14397.61	4108.835	-5598.8008	4193.6104	11770.835	22221.199	22112.609	12726.835	43234.199	26328.609	8721.835	21921.199	19441.609	16842.836	11822.199	44169.883	6585.9297	21267.926	18441.881	10456.93	29393.926	35094.883	7603.9297	25576.926	17177.881	7815.9297	33162.926	10593.881	17294.93	30896.926	24592.881	11537.93	32916.926	24270.881	5004.9297	11347.926	32376.881	18611.93	27564.926	15281.881	700.92969	7201.9258	1834.1309	47789.816	27643.855	23347.131	7065.8154	4030.8555	6088.1309	31181.816	52006.855	-320.78516	24372.07	20659.91	-2404.7852	2447.0703	-10807.09	14988.215	284.07031	-5580.0898	-2178.2207	6167.9951	52032.484	-3981.2207	23804.996	27470.484	20172.779	11804.995	42929.484	9913.7793	6331.9951	6953.4844	-2586.2207	16442.996	35897.484	20812.615	6539.7695	-1885.875	16815.615	73430.766	28510.125	15813.615	27853.77	31618.125	10867.615	15000.77	-8707.875	12507.425	512.59473	5046.6055	14916.425	32603.594	41126.605	17690.426	8817.5947	55855.605	23298.426	17355.594	41553.605	30976.426	14308.595	64805.605	28738.426	8507.5947	67936.609	6975.4248	17675.594	66022.609	12381.425	22627.594	63794.605	3344.4248	-1851.4053	21546.605	8072.4248	11274.595	35050.605	-640.5752	-98.405273	12320.605	15912.475	3536.8047	28505.621	17102.629	18316.561	33100.531	13534.63	8913.5605	23937.531	-1068.3701	8611.5605	9649.5312	17852.629	6875.5601	77.53125	-1664.4648	4732.4551	11816.91	18964.535	3095.4551	3145.9102	19992.535	15136.455	17756.91	-2689.0303	14622.375	14406.516	9127.9697	2991.375	20235.516	16467.449	6421.3052	-1020.4902	8334.4502	38695.305	26493.51	15221.45	3182.3052	3970.5098	8230.4502	17983.305	8302.5098	870.30469	28917.1	14921.994	7775.3047	3713.0996	29568.994	20109.879	3853.6748	8136.6846	23058.879	6478.6748	27057.684	2562.8799	37327.676	28533.684	19223.879	4740.6748	28413.684	7563.8799	4379.6748	44127.684	19366.82	-6029.1992	-7769.0957	10856.82	-3515.1992	20438.904	-9736.1797	14815.801	18077.904	-2671.1797	-9287.1992	24259.904	-1840.1797	13816.801	24455.904	-7158.1797	890.80078	13693.904	18255.566	3849.6948	7780.6348	16235.565	4952.6948	6265.6348	18391.566	7294.6948	32471.635	19520.566	5476.6948	25923.635	16213.565	11297.695	26223.635	5237.5654	16773.695	30253.635	36438.566	14820.695	8665.6348	12646.565	5493.6948	23756.635	5185.5654	26846.695	25423.635	15961.565	23984.695	33546.633	992.16504	-800.62988	-1082.0156	2193.165	343.37012	21759.984	12703.165	42613.371	24486.984	4478.165	14742.37	18897.984	9163.165	3443.3701	23228.984	2789.165	20739.371	19268.984	6605.165	-680.62988	-2093.0156	9959.165	10802.37	22614.984	-443.83496	1508.3701	19775.984	23704.164	5273.3701	30866.984	5487.165	7192.3701	16143.984	3002.165	24353.371	20407.984	29831.635	2756.7051	1918.3008	9023.6348	2043.7051	4845.3008	23795.074	3219.5049	2792.625	240.0752	20772.504	14696.625	496.0752	31645.504	22028.625	17872.074	8073.5049	14530.625	11602.075	5952.5049	20200.625	9396.0752	9703.5049	16095.625	-4626.4697	6619.4102	21238.365	2329.7051	5700.0298	19193.096	15930.705	6226.0298	2702.0957	2826.7051	14573.029	13083.096	5726.7051	5985.0298	5406.0957	-702.84961	505.03027	1793.9453	-88.849609	24503.031	17428.945	13294.15	19127.031	34313.945	20346.15	1555.0303	-3370.0547	-2548.8496	3537.0303	25769.945	2353.1504	8462.0303	27802.945	-1379.8496	9096.0303	10192.945	18808.961	14521.17	24365.484	8942.96	12533.17	23796.484	8257.96	2236.1699	22065.484	14859.96	6303.1699	20198.484	10389.96	13846.17	31222.484	15867.96	2822.1699	4392.4854	5544.96	19355.17	23202.484	1917.96	20154.17	22507.484	7550.96	1918.1699	21874.484	479.95996	8927.1699	21377.484	16010.96	3718.1699	18756.484	2004.1299	25622.939	15693.34	32633.129	4040.9399	413.33984	14648.13	7826.9399	26571.34	15817.13	4065.9399	19549.34	1243.1299	28045.939	45396.34	856.12988	1451.9399	21427.34	1204.1299	2534.9399	29213.34	62.129883	479.93994	3648.3398	12275.695	900.70508	-6335.7246	10184.695	24484.705	19685.275	9711.6953	7193.7051	49002.273	-3690.3047	787.70508	18801.275	-4648.3047	16198.705	13096.275	5701.6953	4610.7051	17105.275	4947.6953	3920.7051	14831.275	-7920.3047	8978.7051	18680.275	-11523.305	-2633.2949	-5435.7246	-7435.3047	-1072.2949	3739.2754	-5904.3047	13697.705	22740.275	16436.105	11102.09	35266.492	7775.1055	10700.09	18037.494	9735.1055	6696.0898	14249.494	11661.105	4650.0898	-5015.5059	21997.105	15287.09	12106.494	-172.89453	41494.09	37592.492	15205.105	8973.0898	19681.494	1196.1055	5677.0898	14885.494	5957.1055	5885.0898	17896.494	15045.105	7060.0898	20299.494	7586.1055	5894.0898	14381.494	20245.609	3063.4297	47425.086	5161.6104	26218.43	21142.086	2967.6104	19157.43	19340.086	25350.609	7098.4297	31022.086	33895.609	7841.4297	24103.086	16223.61	7593.4297	22826.086	963.61035	232.42969	23947.086	15226.61	4995.4297	23499.086	22986.609	8502.4297	13738.086	26098.609	3628.4297	25038.086	4889.6104	20062.43	36822.086	10630.61	5247.4297	43641.086	-1324.3896	-1062.5703	-775.91406	10371.61	3013.4297	12698.086	960.43018	18156.324	17584.43	11734.43	6661.3252	20767.43	4755.4302	9442.3252	9430.4297	5304.4302	3957.3252	10512.43	6965.4302	2908.3252	12744.43	7645.4302	4717.3252	22359.43	18292.344	2936.21	867.6748	15458.345	5772.21	29634.676	18367.344	4094.21	20145.676	17800.344	5990.21	22527.676	2631.3447	18047.211	20009.676	17215.344	4654.21	19885.676	10777.345	4021.21	33212.676	15425.345	2383.21	2690.6748	13187.345	8469.21	24276.676	545.34473	1667.21	20663.676	603.6499	-7604.8203	4133.8447	19806.65	-5694.8203	7425.8447	15707.65	-1608.8203	27318.844	12978.65	-5597.8203	4033.8447	10642.65	11475.18	27083.844	4962.6499	15700.18	24786.844	13517.65	-2480.8203	18708.844	-1523.1445	-1008.1299	1910.085	1296.8555	21583.871	20711.086	-1328.1445	129.87012	14860.085	13917.855	793.87012	788.08496	554.85547	14377.87	24258.086	-2291.1445	1106.8701	27429.086	11568.855	1794.8701	6509.085	574.85547	9105.8701	29561.086	15547.855	4114.8701	30772.086	5445.8555	5693.8701	31400.086	5856.8555	13419.87	24115.086	911.85547	201.87012	18841.086	6082.8555	737.87012	21637.086	1847.8555	14114.87	16495.086	-195.66016	1948.0649	16945.721	18476.34	7484.0649	21057.721	1557.3398	2104.0649	17659.721	24322.34	6015.0649	24570.721	18474.34	3598.0649	13416.721	10456.34	1703.0649	16854.721	4186.3398	2676.0649	14093.721	130.4248	28768.285	23794.205	-754.5752	32536.285	21848.205	-5970.5752	3694.2852	28545.205	13246.425	9322.2852	23027.205	11271.425	10322.285	23009.205	-1439.5752	9978.2852	24452.205	12694.425	3516.2852	-1259.7949	-5703.5752	420.28516	18788.205	1161.4248	5507.2852	21364.205	-5156.5752	1787.2852	34444.203	5663.4248	3082.2852	23073.205	4683.4248	4386.2852	28017.205	18115.086	6934.4751	19101.605	23049.086	2483.4751	18731.605	6213.085	5665.4751	21065.605	696.08496	3011.4751	13780.605	-1216.915	1280.4751	10262.605	38365.227	3482.0547	2830.2949	13182.225	1754.0547	-368.70508	11239.225	24755.055	28862.295	2013.2251	-807.94531	-1280.7051	17807.225	785.05469	3496.2949	3295.2251	-2416.9453	5576.2949	19185.225	5611.0547	24361.295	2955.2251	2376.0547	23128.295	3703.2251	2648.0547	20308.295	7040.2251	3215.0547	24203.295	21279.225	4661.0547	26723.295	5448.2251	15471.055	24610.295	1663.2251	-2125.9453	23456.295	2771.2251	440.05469	21956.295	14558.225	2980.0547	20902.295	9219.2246	4629.0547	23006.295	4672.2251	29681.055	26927.295	3681.2251	1238.0547	14235.295	17142.65	3200.3154	19349.85	15971.65	6723.3154	16494.85	10306.65	3362.3154	14281.85	7339.6504	12091.315	11362.85	11774.65	5597.3154	16019.85	16037.65	6071.3154	6922.8496	-2760.8047	210.43018	2436.0957	21446.195	5051.4302	850.0957	749.19531	4122.4302	20136.096	13357.195	7569.4302	21675.096	18437.195	5890.4302	3700.0957	-640.80469	11191.43	6610.0957	6891.1953	6695.4302	16424.096	12268.195	3892.4302	3992.0957	1678.1953	5366.4302	31139.096	12393.195	5202.4302	18640.096	15371.195	19429.43	15614.096	4485.1953	4377.4302	18083.096	13512.195	9427.4297	15351.096	6326.1953	2143.4302	10906.096	2201.0098	17437.84	22925.66	2282.0098	19159.84	11312.66	1204.0098	2960.8398	19002.66	939.00977	1599.8398	19008.66	17908.01	5158.8398	16629.66	11875.01	6148.8398	15886.66	10733.01	4268.8398	28037.66	4895.0098	1859.8398	-5438.3398	-1300.0601	-4212.7148	4781.585	513.93994	-4115.7148	24698.586	-245.06006	-3081.7148	25139.586	14254.939	2632.2852	26254.586	24317.939	2149.2852	21102.586	19162.939	3468.2852	14777.585	16205.939	709.28516	25135.586	1104.9399	-2003.7148	27762.586	16442.939	-2326.7148	1132.585	10029.939	13669.285	21573.586	-800.06006	-4352.7148	19969.586	-912.06006	6962.2852	15047.585	12461.939	-4874.7148	814.58496	11055.925	1722.2148	13963.49	17810.926	-148.78516	-1615.5098	-452.0752	-1656.7852	15846.49	37111.004	5010.9399	456.4502	-11658.305	3005.3555	7805.0801	-1120.7402	33081.125	28923.73	9105.3145	6426.6899	12666.484	13039.314	2946.6899	-332.51562	3547.3149	732.68994	15526.484	911.58008	130.0498	2563.2549	6539.5801	2314.0498	11097.255	10208.595	3362.4248	15477.815	3144.6602	44567.875	20865.895	14537.66	14945.875	14116.895	271.66016	4248.875	17202.895	4589.6602	7495.875	23318.895	4319.1846	14782.13	22199.379	8504.1846	541.12988	5513.3799	13304.185	10190.13	17075.379	-1020.8154	1152.1299	14789.38	3511.1846	3393.1299	14476.38	630.18457	328.12988	23582.379	17174.184	5005.1299	18624.379	12916.185	2318.1299	30297.379	3832.1846	3204.1299	23448.379	11399.185	4597.1299	17341.379	88.810059	7777.1152	16872.566	9277.8105	4351.1152	27833.566	1447.8101	788.11523	6480.5654	4839.9048	10445.596	10664.17	3358.9048	3270.5952	9030.1699
6120.0098	52459.523	44506.367	3364.0098	16208.525	21109.365	2853.0098	8417.5254	33467.367	5796.0098	-869.47461	28522.365	2134.8604	5050.1504	19223.465	4453.8604	-2756.8496	23343.465	17182.43	5959.5	29597.965	15818.43	5631.5	26860.965	1757.4297	2341.5	23649.965	2163.4297	15097.5	22085.965	15707.984	-1129.1699	12924.172	3878.9844	3001.8301	30783.172	-1941.0156	10246.83	11094.172	35186.984	16641.83	59581.172	7209.9844	18499.83	41933.172	31541.984	7428.8301	42237.172	-2111.1445	23817.676	47874.785	9408.8555	2458.6748	17189.785	660.85547	-1432.3252	20909.785	-5159.0059	11984.56	15137.414	2768.9941	2177.5596	25978.414	-3308.0059	18218.559	43138.414	15592.245	7607.8052	35224.062	4485.2451	18126.805	26501.064	4780.2451	13989.805	23365.064	6442.2451	16035.805	21106.064	9653.2451	22281.805	46116.062	18381.246	7699.8052	29091.064	13675.63	5887.8599	24021.971	22888.629	9068.8594	70239.969	-1814.04	17958.1	25776.211	8301.0293	162.85498	2446.3809	13996.699	7412.6152	60232.871	-5101.3008	25882.615	71326.875	32735.699	379.61523	5356.8711	8544.1855	2537.085	53938.555	10113.186	219.08496	29959.555	1127.1543	12882	26287.719	26678.869	363.82031	24397.746	9064.8691	-6474.1797	3509.7461	2742.8691	16856.82	34133.746	-8292.1309	24554.82	23858.746	2284.8691	-3466.1797	30502.746	6660.8691	-2006.1797	24971.746	4335.6152	14320.6	35262.785	12759.615	4153.6001	19744.785	8991.6152	3215.6001	21583.785	3018.9404	-582.63477	4573.3906	9406.9404	2804.3652	3101.3906	3353.9404	5054.3652	23500.391	16306.94	14142.365	42480.391	11626.94	6184.3652	27363.391	14587.94	12027.365	19997.391	37930.75	5035.5703	21724.93	14939.75	5202.5703	29200.93	41890.75	8632.5703	22662.93	8007.75	6995.5703	29314.93	4313.75	12583.57	22021.93	8455.75	4446.5703	29089.93	18139.75	468.57031	12672.93	21990.75	14922.57	24291.93	6421.75	1398.5703	940.92969	1449.8457	37442.676	24348.895	22794.846	-1086.3242	-1835.1055	13550.846	20099.676	36307.895	100.58008	23284.404	28405.016	-3881.4199	-5004.5957	-1743.9844	13852.58	-1872.5957	337.01562	-330.92969	7779.9346	51834.719	-2469.9297	13392.935	16248.719	21651.07	14064.935	44588.719	8368.0703	5463.9346	7614.7188	-2683.9297	21765.934	36630.719	23223.955	3483.5801	-10755.461	11910.955	60863.578	27998.539	9527.9551	24324.58	18465.539	15620.955	2912.5801	-11596.461	15527.26	3984.1401	4783.875	13775.26	29955.141	40342.875	14427.26	8395.1406	52334.875	18210.26	19577.141	46524.875	9677.2598	31325.141	67175.875	24618.26	13501.141	67746.875	5464.2598	23595.141	64545.875	9523.2598	23605.141	62385.875	-1084.7402	2828.1401	20980.875	-16.740234	15772.141	32214.875	-1538.7402	1481.1401	17424.875	2530.8809	-910.24414	26390.012	17067.721	14929.945	24561.27	10678.72	10061.945	21408.27	3414.72	5144.9453	10610.27	17094.721	2607.9453	-1794.7305	-2698.9746	-7274.2852	16305.195	16183.025	-2529.2852	13464.195	18299.025	5159.7148	27704.195	280.61035	15147.17	4083.9902	5192.6104	7098.1699	26724.99	12860.04	2990.2549	6228.1504	6959.04	39629.254	28454.15	11135.04	1677.2549	5243.1504	2692.04	16972.254	16705.15	5035.0947	32439.32	9509.5859	12362.095	3219.3198	19149.586	21442.375	6174.0254	-1011.9492	21014.375	5877.0254	21914.051	17798.375	18675.025	1259.0508	24311.375	2824.0254	20892.051	7832.375	3683.0254	33165.051	18674.43	7710.96	122.53906	13170.43	10543.96	24188.539	-6936.5703	22883.961	17834.539	-7269.5703	2951.96	27147.539	-340.57031	23857.961	32761.539	-8025.5703	14348.96	24846.539	26301.529	5103.6851	8975.8945	17458.529	6398.6851	9153.8945	19955.529	8150.6851	36869.895	22708.529	9235.6855	22518.895	18909.529	11814.686	24136.895	8887.5293	18425.686	33843.895	28686.529	14378.686	9224.8945	14340.529	5968.6851	20494.895	8582.5293	30174.686	23976.895	25684.529	10741.686	44984.895	2094.1699	864.87988	3262.1396	4927.1699	5430.8799	28375.141	15425.17	48950.879	20508.141	4488.1699	18577.879	24008.141	13813.17	7837.8799	19126.141	3343.1699	25007.879	21922.141	12553.17	355.87988	533.13965	9329.1699	15129.88	21065.141	848.16992	3864.8799	23079.141	22784.17	8194.8799	39872.141	13085.17	9303.8799	18442.141	4675.1699	22598.879	22988.141	31562.15	2005.4199	-781.69922	14551.15	5039.4199	4406.3008	28558.555	121.7998	2669.1855	3642.5547	14393.8	17137.186	1450.5547	26416.801	22199.186	17135.555	3012.7998	14150.186	13246.555	435.7998	19250.186	10677.555	-713.2002	15718.186	-1609.04	4809.875	17311.945	1556.4697	6724.585	15532.98	15427.47	72.584961	4181.9805	2821.4697	3909.585	22775.98	4834.4697	-1514.415	11108.98	-4333.7695	735.64502	3413.8145	1373.2305	34451.645	20557.814	1981.2305	20742.645	35469.812	17065.23	948.64502	1085.8145	-4438.7695	4711.645	33380.812	-4595.7695	14258.645	27832.814	-2500.7695	9490.6445	15659.814	20064.109	10842.27	15960.27	8341.1094	5839.2695	16245.27	10420.109	436.26953	8513.2695	19429.109	2419.2695	6284.2695	11449.109	9494.2695	20848.27	19049.109	-1368.7305	-8006.7305	5333.1099	11329.27	8054.2695	4592.1099	18351.27	11673.27	9330.1094	-2378.7305	12076.27	1734.1099	5715.2695	9157.2695	17807.109	427.26953	8070.2695	3712.6152	23516.061	14227.195	32134.615	4946.0601	3396.1953	13906.615	5199.0601	24019.195	20572.615	6363.0601	16616.195	11447.615	15836.061	45509.195	122.61523	3417.0601	23584.195	1198.6152	1166.0601	26013.195	1108.6152	787.06006	4821.1953	15401.175	2830.8848	-9482.6309	14047.175	22409.885	22239.369	14569.175	6154.8848	52030.367	1720.1748	4387.8848	19000.369	640.1748	19512.885	15574.369	8192.1748	4836.8848	11036.369	10159.175	5436.8848	17163.369	-3461.8252	13712.885	15715.369	-6993.8252	-1391.1152	-5056.6309	-3993.8252	1269.8848	4108.3691	-2441.8252	15825.885	22594.369	15404.48	8871.8398	31274.516	4783.4805	11845.84	24339.516	8308.4805	2733.8398	21517.516	17046.48	2881.8398	-1640.4844	23286.48	11363.84	21099.516	-890.51953	39525.84	39088.516	11323.48	8204.8398	18832.516	-462.51953	2063.8398	16066.516	10387.48	1963.8398	20901.516	11226.48	4793.8398	22495.516	7366.4805	2932.8398	15380.516	16571.01	7516.9399	55158.148	17953.01	4380.9399	20239.15	1587.0098	22471.939	24762.15	25743.01	8460.9395	37337.148	36830.008	8346.9395	23607.15	16638.01	6397.9399	27066.15	1037.0098	2706.9399	28656.15	11447.01	5179.9399	35111.148	24170.01	8897.9395	17613.15	22281.01	4676.9399	22882.15	11112.01	18547.939	35647.148	10708.01	4375.9399	45080.148	-1517.9902	-167.06006	2454.1504	-120.99023	14768.939	16766.15	1120.9248	19042.225	17203.34	12438.925	6390.2251	17366.34	7474.9248	6013.2251	7057.3398	5542.9248	1578.2251	16175.34	5657.9248	2646.2251	12884.34	7483.9248	4222.2251	18474.34	21257.016	630	4498.1299	24328.016	4053	31069.129	20300.016	4184	23251.129	22111.016	4559	23199.129	5903.0151	23022	18401.129	19553.016	1029	19489.129	11820.016	3742	38422.129	18080.016	32	4.1298828	17100.016	4444	24924.129	3807.0151	730	20895.129	-953.16992	-132.24512	3798.0645	20362.83	2606.7549	4005.0645	18151.83	8178.7549	33987.062	12973.83	2766.7549	-1511.9355	9879.8301	24545.754	23388.064	3556.8301	20694.754	20336.064	12406.83	2825.7549	13956.064	3824.6899	978.87012	2766.6094	3282.6899	20924.871	14013.609	-417.31006	-1623.1299	21594.609	18450.689	210.87012	-1757.3906	4678.6899	15487.87	24723.609	130.68994	1660.8701	19840.609	11500.689	979.87012	1155.6094	3358.6899	3537.8701	31908.609	21609.689	4320.8701	24784.609	6218.6899	4743.8701	26317.609	6484.6899	10604.87	17840.609	15616.689	3249.8701	14082.609	9523.6895	1916.8701	20631.609	1843.6899	14609.87	8818.6094	-1338.2305	-2145.8301	22070.385	20667.77	3036.1699	27694.385	746.76953	482.16992	19628.385	20150.77	2033.1699	29806.385	16364.77	1080.1699	19927.385	10027.77	7.1699219	15880.385	4384.7695	1152.1699	28149.385	2590.1797	22792.064	20649.189	14131.18	15877.064	19656.189	-2875.8203	2053.0649	24536.189	19496.18	7729.0649	27518.189	16227.18	6072.0649	20355.189	-25.820312	8467.0645	17988.189	16644.18	2565.0649	-56.810547	-3924.8203	714.06494	17417.189	1191.1797	1545.0649	15028.189	-2326.8203	1183.0649	31562.189	6600.1797	2991.0649	19072.189	2655.1797	2130.0649	21866.189	18506.205	2899.7549	13242.176	13190.205	2001.7549	11843.176	-1365.7949	735.75488	10581.176	-975.79492	1133.7549	11296.176	-1305.7949	-1784.2451	10175.176	27992.496	4283.1499	-686.6543	8388.4951	2175.1499	-2400.6543	4950.4951	27405.15	27424.346	-2412.5049	824.1499	-95.654297	10754.495	626.1499	976.3457	-1850.5049	116.1499	3377.3457	11149.495	7558.1499	22957.346	-2094.5049	1959.1499	21012.346	-2244.5049	2419.1499	16574.346	-394.50488	4255.1499	23695.346	18000.496	4784.1499	25045.346	-972.50488	21704.15	25187.346	-4485.5049	436.1499	22094.346	-2284.5049	1966.1499	12829.346	3665.4951	4399.1499	15415.346	-2215.5049	1152.1499	18892.346	4796.4951	25466.15	21269.346	-645.50488	4251.1499	16251.346	16573.92	2659.8447	8190.7656	22203.92	5170.8447	2586.7656	5429.9199	12844.845	6687.7656	7010.9199	9038.8447	9307.7656	13944.92	4546.8447	8047.7656	14915.92	5636.8447	4991.7656	1283.0449	-1741.3945	-4367.9609	24100.045	-1708.3945	-6794.9609	3864.0449	2162.6055	15161.039	15426.045	2442.6055	16145.039	23229.045	2602.6055	431.03906	4667.0449	11334.605	5190.0391	13544.045	1921.6055	9389.0391	19422.045	367.60547	-309.96094	5306.0449	1636.6055	26387.039	20972.045	2500.6055	12757.039	16911.045	17574.605	12894.039	17830.045	2300.6055	13211.039	19789.045	5721.6055	10617.039	10136.045	872.60547	8755.0391	-295.1001	14859.71	28011.926	2511.8999	16583.711	25494.926	2498.8999	516.70996	21821.926	1167.8999	-1705.29	30870.926	18767.9	2279.71	27965.926	11641.9	3062.71	23061.926	13378.9	-205.29004	29061.926	6839.8999	-1688.29	2984.9248	3997.6802	-61.540039	-625.48535	1444.6802	2069.46	22748.516	1343.6802	823.45996	25639.516	2152.6802	1614.46	22021.516	27661.68	6023.46	19194.516	19567.68	4676.46	12323.515	20460.68	3998.46	21506.516	3120.6802	2377.46	28965.516	13505.68	-1153.54	1762.5146	13150.68	11651.46	19730.516	1057.6802	-367.54004	17980.516	378.68018	8831.46	16139.515	11181.68	731.45996	270.51465	7966.7852	2692.0449	12872.12	11884.785	3046.0449	1738.1201	-4101.2148	1738.0449	24467.121	38101.215	8141.1201	3046.4346	-7680.7344	-217.4707	8795.0801	-5167.6699	40257.16	30585.6	10644.37	3774.0049	11640.6	969.37012	-2302.9951	-1663.4004	2761.3701	-843.99512	11891.6	5059.1348	2545.0952	-147.78516	7853.1348	3607.0952	13047.215	7114.4448	3818.7651	16974.41	4557.3096	44818.246	19541.949	14491.31	9641.2451	13141.949	1185.3096	1564.2451	15940.949	3711.3096	3455.2451	18487.949	4281.355	16263.945	19289.695	9678.3555	-303.05469	-518.30469	13417.355	8975.9453	10694.695	1457.355	103.94531	8592.6953	3836.355	1677.9453	15362.695	1919.355	-253.05469	22890.695	15011.355	3576.9453	19410.695	13255.355	1994.9453	24020.695	665.35498	-659.05469	17677.695	14086.355	3641.9453	13053.695	-388.00488	4205.8101	22955.715	1229.9951	-639.18994	30499.715	-178.00488	-2555.1899	8284.7148	-786.0498	10574.455	16902.184	1001.9502	3903.4551	22246.184
2817.5498	43648.922	45186.141	481.5498	17394.92	27355.141	840.5498	2095.9199	32113.141	4600.5498	-5760.0801	30221.141	2528.4297	22194.68	12845.77	1163.4297	2017.6797	13220.77	18766.105	7123.6553	31805.24	13457.105	7699.6553	27684.24	1513.1055	3750.6553	19620.24	5518.1055	14784.655	18283.24	20612.84	661.56543	11890.91	7488.8398	4621.5654	35303.91	4151.8398	15828.565	11447.91	32569.84	9093.5654	53043.91	22697.84	2893.5654	957.91016	33079.84	7776.5654	25784.91	4482.645	14037.055	29153.375	13838.645	1996.0547	21787.375	3109.645	5898.0547	22059.375	1723.9404	4478.8447	-285.28125	6550.9404	1141.8447	19218.719	4109.9404	24132.844	28597.719	14603.01	2618.5801	27955.41	5076.0098	13554.58	19307.41	4541.0098	10186.58	16618.41	7619.0098	9918.5801	18035.41	7867.0098	19611.58	55534.41	17760.01	3418.5801	21343.41	13089.25	1525.4746	21843.244	2726.25	31322.475	77319.242	-1152.2251	12801.859	29142.756	10632.675	3767.2002	-4425.3555	8682.6406	6434.0654	50600.34	-7354.3594	29964.066	68408.344	25364.641	5603.0654	12189.34	1248.3203	393.76562	52065.602	7456.3203	-1596.2344	15698.602	-289.40039	25754.539	7293.5312	39453.945	5953.2305	19507.715	20626.945	883.23047	-7216.2852	19361.945	23990.23	26377.715	6331.9453	23019.23	20726.715	15963.945	5834.2305	20328.715	12966.945	3993.2305	12329.715	2950.6699	13139.436	32494.605	11289.67	3778.4351	18543.605	8788.6699	2865.4351	16486.605	8099.9551	1338.2998	4542.2734	20709.955	2390.2998	-3663.7266	6410.9551	14040.3	21756.273	4295.9551	6589.2998	37511.273	-1184.0449	713.2998	26234.273	14863.955	14992.3	10523.273	48417.758	5154.2451	23100.203	20817.76	5477.2451	38440.203	34412.758	7613.2451	31420.203	25039.76	6878.2451	32416.203	14133.76	14408.245	22948.203	11044.76	4969.2451	24714.203	25363.76	834.24512	6951.2031	28770.76	13657.245	30256.203	15628.76	1064.2451	2252.2031	1225.8945	41175.875	16806.559	23488.895	369.875	-8630.4414	31503.895	-115.125	23763.559	-1738.8203	30569.395	37585.32	-4025.8203	312.39453	10831.32	15136.18	-530.60547	15755.32	-3308.125	2327.3359	57814.145	-1962.125	5220.3359	20463.145	26393.875	4954.3359	41533.145	13386.875	-2202.6641	13288.145	344.875	13106.336	42511.145	19934.16	3516.6641	-8575.2539	7656.1602	67715.664	23935.746	8254.1602	22164.664	20507.746	17036.16	-4489.3359	-12077.254	20100.645	-2292.9551	-3867.6992	14223.645	23893.045	28404.301	18187.645	3558.0449	50577.301	18328.645	14717.045	37324.301	14876.645	27185.045	57799.301	27654.645	5967.0449	67794.297	11990.645	15427.045	59439.301	11231.645	22747.045	58195.301	1636.645	-3133.9551	16275.301	2119.645	13865.045	34855.301	-268.35498	-1863.9551	4392.3008	3550.8555	-871.31445	27844.5	10228.695	20354.975	35236.176	-1246.3047	21092.975	36556.176	-2988.3047	6254.9751	25130.176	13397.695	7002.9751	12991.176	-994.91504	3035.7002	19571.859	17094.086	4903.7002	9512.8594	17289.086	11484.7	28626.859	-3939.8252	20014.98	8229.9004	-2302.8252	4143.9805	16886.9	6978.0752	2091.665	-618.72461	1068.0752	39786.664	22850.275	5570.0752	1799.665	636.27539	6492.0752	10737.665	-334.72461	4595.1797	33847.898	14719.904	11456.18	5630.8999	25185.904	17099.85	5371.1348	641.2207	21973.85	7770.1348	20387.221	30854.85	7814.1348	3957.2207	22441.85	7212.1348	18791.221	5867.8496	4270.1348	38420.219	14807.32	1590.9854	4753.1309	16881.32	5025.9854	27619.131	-6797.6797	23348.984	25736.131	-3819.6797	-2106.0146	29811.131	-667.67969	22135.984	36724.133	-4671.6797	11224.985	19192.131	17054.004	2761.0752	9292.375	15365.005	3852.0752	8713.375	20206.004	6444.0752	39021.375	20270.004	7610.0752	28160.375	14778.005	11403.075	23869.375	6369.0049	15169.075	34246.375	25962.004	13033.075	10764.375	15903.005	1343.0752	15888.375	6803.0049	33067.074	24469.375	22864.004	4500.0752	35868.375	1126.855	-646.63965	59.089844	2506.855	1668.3604	24390.09	15796.855	56184.359	24080.09	10112.855	5096.3604	15319.09	12672.855	696.36035	19114.09	10755.855	12504.36	11739.09	9915.8555	-166.63965	-4400.9102	9352.8555	14076.36	14182.09	-736.14502	3009.3604	16391.09	17627.855	4148.3604	31525.09	15902.855	2710.3604	12970.09	8562.8555	5488.3604	14229.09	32699.996	6580.1948	5225.71	22155.996	6379.1948	4079.71	25193.33	5056.2002	3623.3242	1301.3301	18141.199	20474.324	3344.3301	34242.199	21632.324	17430.33	4863.2002	16227.324	14974.33	5894.2002	22358.324	8484.3301	3017.2002	10254.324	863.64453	10339.07	16803.336	2759.9751	11672.205	23786.82	19987.975	1177.2051	17767.82	14070.975	486.20508	19607.82	8849.9746	-1432.7949	17824.82	-1293.9102	381.13965	3681.8809	3050.0898	33342.141	25940.881	6243.0898	31447.141	31274.881	12354.09	1009.1396	-1504.1191	1383.0898	3055.1396	25526.881	708.08984	9563.1396	26493.881	1668.0898	6284.1396	17834.881	22528.08	13954.07	30313.824	11842.08	8995.0703	26964.824	8625.0801	-687.92969	29633.824	8330.0801	4987.0703	22508.824	17280.08	5298.0703	29028.824	17170.08	-607.92969	6850.8252	1227.0801	15797.07	22698.824	7093.0801	12138.07	24137.824	9376.0801	-921.92969	23354.824	1295.0801	6943.0703	20730.824	8302.0801	6989.0703	18181.824	87.075195	24949.395	16717.176	29978.074	5420.395	576.17578	12391.075	6955.395	25512.176	16458.074	7551.395	21198.176	889.0752	24801.395	46799.176	-3138.9248	4038.395	21640.176	-1828.9248	3359.395	25607.176	-3116.9248	1303.395	3283.1758	18421.215	-286.08008	-2868.5	12745.215	20349.92	22468.5	14614.215	4668.9199	52242.5	2271.2148	1161.9199	19443.5	971.21484	12984.92	15627.5	-3823.7852	15136.92	16991.5	12677.215	872.91992	16209.5	898.21484	3049.9199	18037.5	-5051.7852	-2409.0801	-4128.5	-3364.7852	-397.08008	4251.5	-229.78516	10766.92	24550.5	15207.155	11029.805	32302.596	4413.1553	10620.805	21641.596	9622.1553	3682.8052	18357.596	18683.156	4018.8052	-3706.4043	22360.156	13322.805	14910.596	1410.1553	35743.805	36659.594	2087.1553	20847.805	20487.596	-2758.8447	2053.8052	18036.596	5383.1553	3219.8052	22405.596	15960.155	5732.8052	15372.596	8068.1553	4140.8052	15062.596	12799.25	3840.5654	50914.316	12833.25	1527.5654	27512.316	-217.75	18612.566	23976.316	17872.25	2078.5654	33307.316	32483.25	2185.5654	28560.316	12647.25	7377.5654	24549.316	-2426.75	35.56543	29241.316	13041.25	2743.5654	34159.316	15586.25	5409.5654	24347.316	24705.25	204.56543	29076.316	3857.25	16626.566	45628.316	7778.25	-127.43457	50794.316	-3813.75	-3315.4346	3592.3154	8021.25	-1167.4346	21914.316	61.464844	19148.904	12415.72	10797.465	6981.9048	18974.719	5269.4648	5005.9048	10559.72	3678.4648	2900.9048	17307.719	3226.4648	938.90479	10665.72	8431.4648	3350.9048	18253.719	20998.154	143.02539	-987.80469	19365.154	2956.0254	27432.195	17205.154	1214.0254	18186.195	18791.154	1681.0254	19235.195	4949.1548	15481.025	14017.195	5949.1548	14855.025	17754.195	11568.154	2632.0254	29071.195	15290.154	25.025391	-453.80469	17431.154	8103.0254	23529.195	2938.1548	1529.0254	11925.195	-506.5498	-1388.8398	-180.83594	16921.449	486.16016	32.164062	14691.45	5257.1602	28619.164	15061.45	418.16016	1286.1641	11935.45	17963.16	23340.164	3954.4502	20375.16	22220.164	12840.45	2790.1602	8065.1641	4261.96	-805.07031	8581.5195	3955.96	20243.93	21331.52	1748.96	-234.07031	19272.52	17165.961	1480.9297	2684.5195	4370.96	16748.93	26430.52	758.95996	1525.9297	36354.52	11831.96	658.92969	5350.5195	3279.96	2340.9297	39799.52	22248.961	5789.9297	35411.52	7969.96	4733.9297	28088.52	12934.96	9365.9297	23922.52	14924.96	1955.9297	21956.52	8042.96	1211.9297	25117.52	5996.96	15570.93	17020.52	-756.77539	1605.9902	15895.385	18375.225	5393.9902	20426.385	994.22461	3046.9902	13666.385	22161.225	5682.9902	18004.385	17584.225	2096.9902	9719.3848	9379.2246	2051.9902	13716.385	5772.2246	376.99023	15380.385	7833.0352	16653.676	24344.09	13834.035	14995.675	27560.09	435.03516	-2187.3252	28658.09	21119.035	1633.6748	33805.09	21709.035	2556.6748	29145.09	3650.0352	5722.6748	25968.09	21897.035	-119.3252	5731.0898	809.03516	-3956.3252	22791.09	697.03516	-4739.3252	23798.09	249.03516	-2067.3252	34272.09	11494.035	-88.325195	23839.09	10183.035	-2053.3252	27711.09	26979.555	3126.3252	26608.121	16020.555	273.3252	18839.121	1228.5552	-1066.6748	23781.121	1035.5552	-706.6748	15635.12	-1684.4448	-2405.6748	15144.12	34346.227	3197.4399	-6758.3496	15014.225	2143.4399	-1084.3496	11589.225	25111.439	20548.65	2134.2251	869.43994	-5531.3496	18274.225	2328.4399	-950.34961	3904.2251	289.43994	5285.6504	11672.225	17775.439	18878.65	2229.2251	1390.4399	22142.65	1853.2251	3593.4399	19844.65	6116.2251	2860.4399	16381.65	19168.225	4518.4399	23253.65	19713.225	3706.4399	20845.65	714.2251	-601.56006	15927.65	4515.2251	2362.4399	12585.65	7299.2251	4893.4399	11889.65	1707.2251	839.43994	14967.65	11220.225	27349.439	18591.65	4767.2251	2462.4399	8605.6504	5085.4648	14818.75	10079.414	18201.465	6438.75	21335.414	11707.465	2623.75	15318.414	17608.465	2922.75	16693.414	12903.465	2097.75	15493.414	14605.465	4485.75	12305.414	752.38477	-2097.2949	-2402.6152	28854.385	2608.7051	-1761.6152	5469.3848	2704.7051	12825.385	14945.385	4319.7051	16898.385	19031.385	3011.7051	1533.3848	9173.3848	17461.705	8723.3848	14000.385	1253.7051	12552.385	8203.3848	290.70508	1913.3848	3582.3848	311.70508	26713.385	17316.385	2187.7051	14501.385	19894.385	13700.705	12546.385	6226.3848	10322.705	17651.385	17756.385	4809.7051	12055.385	9208.3848	404.70508	11391.385	5392.1299	6930.2598	20539.029	2254.1299	12303.26	14210.029	1579.1299	-2106.7402	17143.029	943.12988	-3364.7402	13451.029	15807.13	789.25977	20681.029	11545.13	1448.2598	11456.029	8319.1299	-604.74023	20077.029	3381.1299	-3241.7402	-6864.9707	2060.4102	-2091.3398	4845.5195	-295.58984	-88.339844	25033.52	-889.58984	-599.33984	28975.52	3840.4102	1947.6602	25220.52	21580.41	6698.6602	24708.52	8766.4102	2050.6602	18839.52	16985.41	1599.6602	22396.52	739.41016	758.66016	32315.52	12211.41	-482.33984	2822.5195	6117.4102	11480.66	17550.52	-1733.5898	-2192.3398	20715.52	-2166.5898	9775.6602	17064.52	7798.4102	-2460.3398	3920.5195	10167.345	6131.0151	12320.71	21893.346	5181.0151	703.70996	896.34497	2529.0151	22158.711	37057.797	7902.6899	1047.7598	-3526.6152	5348.8652	10318.135	-3780.3496	37595.773	15486.689	5743.4102	9798.1348	16595.516	-3062.5898	-303.86523	1103.5146	-36.589844	-228.86523	12737.515	7055.2549	-755.18018	3105.8301	9478.2549	3937.8198	15421.83	7145.9849	2956.4302	13257.27	4439.3555	51695.98	23143.98	15120.355	11612.98	17641.98	1887.3555	-85.019531	21538.98	1324.3555	3519.9805	25565.98	7695.4551	10463.555	22023.615	10848.455	-843.44531	6946.6152	15598.455	7747.5547	13829.615	-1389.5449	-2634.4453	18991.615	3325.4551	-1051.4453	16957.615	631.45508	-1671.4453	25687.615	3932.4551	-1767.4453	26424.615	12528.455	-798.44531	30570.615	3351.4551	-1377.4453	26244.615	13068.455	4139.5547	20592.615	1523.2849	3358.9399	19721.469	1471.2849	1220.9399	24427.469	1526.2849	-613.06006	4494.4697	1993.4302	12146.225	18256.844	4430.4302	1139.2246	18434.844
[truncated: 1,788,945 more chars]
