# Supplementary material for: Cochaperones convey the energy of ATP hydrolysis for directional action of Hsp90
Source: Nat Commun. 2024 Jan 17;15:569. doi: 10.1038/s41467-024-44847-6 (PMC10794413; doi:10.1038/s41467-024-44847-6)
Supplement: Supplementary file 6 — Source Data [file 41467_2024_44847_MOESM6_ESM.zip › SourceData_ProteinMeasurements/1_Hsp90+Hsp90+ATP/Dataset2_Hsp90+Hsp90+ATP.txt]

g_g_x74_y25_M201	r_g_x74_y26_M201	r_r_x74_y26_M201	g_g_x48_y103_M201	r_g_x46_y105_M201	r_r_x46_y105_M201	g_g_x31_y100_M201	r_g_x29_y102_M201	r_r_x29_y102_M201	g_g_x82_y27_M201	r_g_x82_y28_M201	r_r_x82_y28_M201	g_g_x52_y45_M201	r_g_x51_y46_M201	r_r_x51_y46_M201	g_g_x64_y36_M201	r_g_x63_y37_M201	r_r_x63_y37_M201	g_g_x43_y19_M201	r_g_x43_y19_M201	r_r_x43_y19_M201	g_g_x20_y37_M201	r_g_x19_y37_M201	r_r_x19_y37_M201	g_g_x81_y164_M201	r_g_x78_y168_M201	r_r_x78_y168_M201	g_g_x19_y139_M201	r_g_x16_y142_M201	r_r_x16_y142_M201	g_g_x3_y74_M202	r_g_x1_y75_M202	r_r_x1_y75_M202	g_g_x29_y154_M202	r_g_x26_y157_M202	r_r_x26_y157_M202	g_g_x19_y24_M202	r_g_x18_y24_M202	r_r_x18_y24_M202	g_g_x26_y76_M203	r_g_x24_y77_M203	r_r_x24_y77_M203	g_g_x53_y20_M204	r_g_x53_y21_M204	r_r_x53_y21_M204	g_g_x44_y80_M204	r_g_x43_y82_M204	r_r_x43_y82_M204	g_g_x62_y7_M204	r_g_x62_y7_M204	r_r_x62_y7_M204	g_g_x26_y77_M204	r_g_x24_y78_M204	r_r_x24_y78_M204	g_g_x28_y3_M204	r_g_x28_y3_M204	r_r_x28_y3_M204	g_g_x23_y22_M204	r_g_x22_y22_M204	r_r_x22_y22_M204	g_g_x84_y71_M204	r_g_x83_y73_M204	r_r_x83_y73_M204	g_g_x82_y146_M204	r_g_x80_y150_M204	r_r_x80_y150_M204	g_g_x80_y24_M204	r_g_x80_y25_M204	r_r_x80_y25_M204	g_g_x70_y114_M204	r_g_x68_y117_M204	r_r_x68_y117_M204	g_g_x13_y160_M204	r_g_x10_y163_M204	r_r_x10_y163_M204	g_g_x29_y90_M204	r_g_x27_y92_M204	r_r_x27_y92_M204	g_g_x76_y112_M204	r_g_x74_y115_M204	r_r_x74_y115_M204	g_g_x68_y52_M204	r_g_x67_y53_M204	r_r_x67_y53_M204	g_g_x75_y73_M204	r_g_x74_y75_M204	r_r_x74_y75_M204	g_g_x47_y47_M204	r_g_x46_y48_M204	r_r_x46_y48_M204	g_g_x35_y156_M204	r_g_x32_y159_M204	r_r_x32_y159_M204	g_g_x16_y74_M204	r_g_x14_y75_M204	r_r_x14_y75_M204	g_g_x30_y31_M204	r_g_x29_y31_M204	r_r_x29_y31_M204	g_g_x4_y108_M204	r_g_x2_y110_M204	r_r_x2_y110_M204	g_g_x18_y58_M204	r_g_x17_y59_M204	r_r_x17_y59_M204	g_g_x77_y78_M204	r_g_x76_y80_M204	r_r_x76_y80_M204	g_g_x69_y154_M204	r_g_x66_y158_M204	r_r_x66_y158_M204	g_g_x19_y37_M207	r_g_x18_y37_M207	r_r_x18_y37_M207	g_g_x19_y22_M207	r_g_x18_y22_M207	r_r_x18_y22_M207	g_g_x38_y63_M207	r_g_x37_y64_M207	r_r_x37_y64_M207	g_g_x12_y106_M207	r_g_x10_y108_M207	r_r_x10_y108_M207	g_g_x29_y120_M207	r_g_x27_y122_M207	r_r_x27_y122_M207	g_g_x27_y46_M207	r_g_x26_y47_M207	r_r_x26_y47_M207	g_g_x51_y19_M208	r_g_x51_y19_M208	r_r_x51_y19_M208	g_g_x84_y66_M208	r_g_x83_y68_M208	r_r_x83_y68_M208	g_g_x31_y34_M208	r_g_x30_y35_M208	r_r_x30_y35_M208	g_g_x79_y137_M208	r_g_x77_y141_M208	r_r_x77_y141_M208	g_g_x29_y38_M208	r_g_x28_y39_M208	r_r_x28_y39_M208	g_g_x66_y75_M208	r_g_x65_y77_M208	r_r_x65_y77_M208	g_g_x33_y55_M208	r_g_x32_y56_M208	r_r_x32_y56_M208	g_g_x64_y30_M208	r_g_x64_y31_M208	r_r_x64_y31_M208	g_g_x17_y130_M208	r_g_x14_y133_M208	r_r_x14_y133_M208	g_g_x13_y102_M208	r_g_x11_y104_M208	r_r_x11_y104_M208	g_g_x25_y33_M208	r_g_x24_y33_M208	r_r_x24_y33_M208	g_g_x67_y43_M208	r_g_x66_y44_M208	r_r_x66_y44_M208	g_g_x35_y50_M208	r_g_x34_y51_M208	r_r_x34_y51_M208	g_g_x63_y140_M208	r_g_x61_y143_M208	r_r_x61_y143_M208	g_g_x79_y130_M208	r_g_x77_y133_M208	r_r_x77_y133_M208	g_g_x81_y109_M208	r_g_x79_y112_M208	r_r_x79_y112_M208	g_g_x54_y138_M208	r_g_x51_y141_M208	r_r_x51_y141_M208	g_g_x49_y43_M208	r_g_x48_y44_M208	r_r_x48_y44_M208	g_g_x5_y67_M209	r_g_x3_y68_M209	r_r_x3_y68_M209	g_g_x65_y70_M209	r_g_x64_y72_M209	r_r_x64_y72_M209	g_g_x8_y44_M209	r_g_x7_y44_M209	r_r_x7_y44_M209	g_g_x20_y138_M209	r_g_x17_y141_M209	r_r_x17_y141_M209	g_g_x19_y146_M209	r_g_x16_y149_M209	r_r_x16_y149_M209	g_g_x50_y83_M210	r_g_x49_y85_M210	r_r_x49_y85_M210	g_g_x66_y89_M210	r_g_x65_y91_M210	r_r_x65_y91_M210	g_g_x71_y163_M210	r_g_x68_y167_M210	r_r_x68_y167_M210	g_g_x20_y52_M210	r_g_x19_y53_M210	r_r_x19_y53_M210	g_g_x32_y106_M210	r_g_x30_y108_M210	r_r_x30_y108_M210	g_g_x36_y121_M210	r_g_x34_y124_M210	r_r_x34_y124_M210	g_g_x58_y17_M210	r_g_x58_y18_M210	r_r_x58_y18_M210	g_g_x39_y59_M210	r_g_x38_y60_M210	r_r_x38_y60_M210	g_g_x61_y157_M210	r_g_x58_y161_M210	r_r_x58_y161_M210	g_g_x66_y10_M210	r_g_x66_y10_M210	r_r_x66_y10_M210	g_g_x55_y129_M210	r_g_x53_y132_M210	r_r_x53_y132_M210	g_g_x74_y153_M213	r_g_x71_y157_M213	r_r_x71_y157_M213	g_g_x75_y32_M213	r_g_x75_y33_M213	r_r_x75_y33_M213	g_g_x6_y139_M213	r_g_x3_y142_M213	r_r_x3_y142_M213	g_g_x11_y152_M213	r_g_x8_y155_M213	r_r_x8_y155_M213	g_g_x80_y129_M213	r_g_x78_y132_M213	r_r_x78_y132_M213	g_g_x22_y139_M213	r_g_x19_y142_M213	r_r_x19_y142_M213	g_g_x25_y66_M216	r_g_x24_y67_M216	r_r_x24_y67_M216	g_g_x33_y120_M216	r_g_x31_y122_M216	r_r_x31_y122_M216	g_g_x38_y89_M216	r_g_x36_y91_M216	r_r_x36_y91_M216	g_g_x76_y21_M216	r_g_x76_y22_M216	r_r_x76_y22_M216	g_g_x18_y121_M216	r_g_x16_y123_M216	r_r_x16_y123_M216	g_g_x49_y145_M216	r_g_x46_y148_M216	r_r_x46_y148_M216	g_g_x22_y57_M216	r_g_x21_y58_M216	r_r_x21_y58_M216	g_g_x47_y58_M216	r_g_x46_y59_M216	r_r_x46_y59_M216	g_g_x13_y128_M216	r_g_x10_y130_M216	r_r_x10_y130_M216	g_g_x30_y14_M216	r_g_x30_y14_M216	r_r_x30_y14_M216	g_g_x49_y15_M218	r_g_x49_y15_M218	r_r_x49_y15_M218	g_g_x22_y52_M218	r_g_x21_y53_M218	r_r_x21_y53_M218	g_g_x51_y141_M218	r_g_x48_y144_M218	r_r_x48_y144_M218	g_g_x49_y117_M218	r_g_x47_y120_M218	r_r_x47_y120_M218	g_g_x9_y70_M218	r_g_x7_y71_M218	r_r_x7_y71_M218	g_g_x54_y124_M218	r_g_x52_y127_M218	r_r_x52_y127_M218	g_g_x12_y26_M218	r_g_x11_y26_M218	r_r_x11_y26_M218	g_g_x66_y61_M218	r_g_x65_y63_M218	r_r_x65_y63_M218	g_g_x52_y45_M218	r_g_x51_y46_M218	r_r_x51_y46_M218	g_g_x57_y50_M218	r_g_x56_y51_M218	r_r_x56_y51_M218	g_g_x68_y53_M218	r_g_x67_y55_M218	r_r_x67_y55_M218	g_g_x50_y35_M218	r_g_x49_y36_M218	r_r_x49_y36_M218	g_g_x69_y121_M218	r_g_x67_y124_M218	r_r_x67_y124_M218	g_g_x49_y80_M218	r_g_x48_y82_M218	r_r_x48_y82_M218	g_g_x73_y17_M218	r_g_x73_y18_M218	r_r_x73_y18_M218	g_g_x32_y159_M218	r_g_x29_y162_M218	r_r_x29_y162_M218	g_g_x64_y164_M218	r_g_x61_y168_M218	r_r_x61_y168_M218	g_g_x50_y51_M218	r_g_x49_y52_M218	r_r_x49_y52_M218	g_g_x11_y98_M218	r_g_x9_y100_M218	r_r_x9_y100_M218	g_g_x75_y11_M218	r_g_x75_y12_M218	r_r_x75_y12_M218	g_g_x69_y42_M220	r_g_x68_y43_M220	r_r_x68_y43_M220	g_g_x32_y64_M220	r_g_x31_y65_M220	r_r_x31_y65_M220	g_g_x44_y114_M220	r_g_x42_y117_M220	r_r_x42_y117_M220	g_g_x52_y111_M220	r_g_x50_y114_M220	r_r_x50_y114_M220	g_g_x58_y69_M220	r_g_x57_y71_M220	r_r_x57_y71_M220	g_g_x36_y27_M220	r_g_x35_y27_M220	r_r_x35_y27_M220	g_g_x21_y100_M220	r_g_x19_y102_M220	r_r_x19_y102_M220	g_g_x28_y54_M220	r_g_x27_y55_M220	r_r_x27_y55_M220	g_g_x74_y93_M220	r_g_x73_y95_M220	r_r_x73_y95_M220	g_g_x67_y80_M220	r_g_x66_y82_M220	r_r_x66_y82_M220	g_g_x71_y59_M220	r_g_x70_y61_M220	r_r_x70_y61_M220	g_g_x49_y69_M220	r_g_x48_y71_M220	r_r_x48_y71_M220	g_g_x50_y46_M220	r_g_x49_y47_M220	r_r_x49_y47_M220	g_g_x30_y100_M220	r_g_x28_y102_M220	r_r_x28_y102_M220	g_g_x51_y13_M220	r_g_x51_y13_M220	r_r_x51_y13_M220	g_g_x66_y37_M220	r_g_x65_y38_M220	r_r_x65_y38_M220	g_g_x37_y163_M220	r_g_x34_y167_M220	r_r_x34_y167_M220	g_g_x17_y110_M220	r_g_x15_y112_M220	r_r_x15_y112_M220	g_g_x62_y103_M220	r_g_x60_y106_M220	r_r_x60_y106_M220	g_g_x81_y107_M221	r_g_x79_y110_M221	r_r_x79_y110_M221	g_g_x66_y47_M221	r_g_x65_y48_M221	r_r_x65_y48_M221	g_g_x43_y138_M221	r_g_x40_y141_M221	r_r_x40_y141_M221	g_g_x42_y72_M221	r_g_x41_y74_M221	r_r_x41_y74_M221	g_g_x80_y131_M221	r_g_x78_y134_M221	r_r_x78_y134_M221	g_g_x81_y66_M221	r_g_x80_y68_M221	r_r_x80_y68_M221	g_g_x65_y129_M221	r_g_x63_y132_M221	r_r_x63_y132_M221	g_g_x8_y109_M221	r_g_x6_y111_M221	r_r_x6_y111_M221	g_g_x8_y12_M221	r_g_x7_y12_M221	r_r_x7_y12_M221	g_g_x30_y118_M221	r_g_x28_y120_M221	r_r_x28_y120_M221	g_g_x84_y53_M221	r_g_x83_y55_M221	r_r_x83_y55_M221	g_g_x84_y135_M221	r_g_x82_y139_M221	r_r_x82_y139_M221	g_g_x14_y108_M221	r_g_x12_y110_M221	r_r_x12_y110_M221	g_g_x36_y116_M221	r_g_x34_y118_M221	r_r_x34_y118_M221	g_g_x83_y88_M221	r_g_x82_y91_M221	r_r_x82_y91_M221	g_g_x58_y61_M221	r_g_x57_y63_M221	r_r_x57_y63_M221	g_g_x24_y132_M221	r_g_x21_y135_M221	r_r_x21_y135_M221	g_g_x24_y33_M221	r_g_x23_y33_M221	r_r_x23_y33_M221	g_g_x4_y87_M221	r_g_x2_y88_M221	r_r_x2_y88_M221	g_g_x57_y13_M222	r_g_x57_y13_M222	r_r_x57_y13_M222	g_g_x31_y35_M222	r_g_x30_y36_M222	r_r_x30_y36_M222	g_g_x62_y111_M222	r_g_x60_y114_M222	r_r_x60_y114_M222	g_g_x25_y72_M222	r_g_x24_y73_M222	r_r_x24_y73_M222	g_g_x84_y126_M222	r_g_x82_y129_M222	r_r_x82_y129_M222	g_g_x20_y61_M222	r_g_x19_y62_M222	r_r_x19_y62_M222	g_g_x76_y144_M222	r_g_x74_y148_M222	r_r_x74_y148_M222	g_g_x15_y117_M222	r_g_x13_y119_M222	r_r_x13_y119_M222	g_g_x41_y34_M223	r_g_x40_y35_M223	r_r_x40_y35_M223	g_g_x40_y137_M223	r_g_x37_y140_M223	r_r_x37_y140_M223	g_g_x78_y14_M223	r_g_x78_y15_M223	r_r_x78_y15_M223	g_g_x39_y73_M223	r_g_x38_y75_M223	r_r_x38_y75_M223	g_g_x30_y132_M223	r_g_x27_y135_M223	r_r_x27_y135_M223	g_g_x39_y117_M224	r_g_x37_y120_M224	r_r_x37_y120_M224	g_g_x39_y129_M224	r_g_x37_y132_M224	r_r_x37_y132_M224	g_g_x44_y77_M224	r_g_x43_y79_M224	r_r_x43_y79_M224	g_g_x47_y40_M224	r_g_x46_y41_M224	r_r_x46_y41_M224	g_g_x32_y144_M224	r_g_x29_y147_M224	r_r_x29_y147_M224	g_g_x63_y46_M225	r_g_x62_y47_M225	r_r_x62_y47_M225	g_g_x13_y63_M225	r_g_x12_y64_M225	r_r_x12_y64_M225	g_g_x54_y93_M225	r_g_x52_y95_M225	r_r_x52_y95_M225	g_g_x81_y50_M225	r_g_x80_y52_M225	r_r_x80_y52_M225	g_g_x24_y52_M225	r_g_x23_y53_M225	r_r_x23_y53_M225	g_g_x52_y8_M225	r_g_x52_y8_M225	r_r_x52_y8_M225	g_g_x21_y45_M225	r_g_x20_y46_M225	r_r_x20_y46_M225	g_g_x28_y16_M225	r_g_x28_y16_M225	r_r_x28_y16_M225	g_g_x50_y18_M225	r_g_x50_y18_M225	r_r_x50_y18_M225	g_g_x29_y79_M225	r_g_x27_y80_M225	r_r_x27_y80_M225	g_g_x60_y109_M225	r_g_x58_y112_M225	r_r_x58_y112_M225	g_g_x34_y32_M225	r_g_x33_y32_M225	r_r_x33_y32_M225	g_g_x66_y106_M225	r_g_x64_y109_M225	r_r_x64_y109_M225	g_g_x78_y115_M225	r_g_x76_y118_M225	r_r_x76_y118_M225	g_g_x13_y29_M225	r_g_x12_y29_M225	r_r_x12_y29_M225	g_g_x33_y12_M225	r_g_x33_y12_M225	r_r_x33_y12_M225	g_g_x52_y46_M225	r_g_x51_y47_M225	r_r_x51_y47_M225	g_g_x12_y34_M225	r_g_x11_y34_M225	r_r_x11_y34_M225	g_g_x39_y109_M225	r_g_x37_y111_M225	r_r_x37_y111_M225	g_g_x20_y76_M225	r_g_x18_y77_M225	r_r_x18_y77_M225	g_g_x83_y118_M225	r_g_x81_y121_M225	r_r_x81_y121_M225	g_g_x44_y12_M225	r_g_x44_y12_M225	r_r_x44_y12_M225	g_g_x74_y83_M225	r_g_x73_y85_M225	r_r_x73_y85_M225	g_g_x24_y112_M225	r_g_x22_y114_M225	r_r_x22_y114_M225	g_g_x78_y160_M225	r_g_x75_y164_M225	r_r_x75_y164_M225	g_g_x4_y45_M225	r_g_x3_y45_M225	r_r_x3_y45_M225	g_g_x40_y43_M225	r_g_x39_y44_M225	r_r_x39_y44_M225	g_g_x46_y48_M226	r_g_x45_y49_M226	r_r_x45_y49_M226	g_g_x53_y42_M226	r_g_x52_y43_M226	r_r_x52_y43_M226	g_g_x16_y67_M226	r_g_x15_y68_M226	r_r_x15_y68_M226	g_g_x42_y26_M226	r_g_x41_y26_M226	r_r_x41_y26_M226	g_g_x59_y140_M226	r_g_x56_y143_M226	r_r_x56_y143_M226	g_g_x61_y43_M226	r_g_x60_y44_M226	r_r_x60_y44_M226	g_g_x83_y60_M226	r_g_x82_y62_M226	r_r_x82_y62_M226	g_g_x62_y127_M226	r_g_x60_y130_M226	r_r_x60_y130_M226	g_g_x62_y123_M228	r_g_x60_y126_M228	r_r_x60_y126_M228	g_g_x74_y88_M228	r_g_x73_y90_M228	r_r_x73_y90_M228	g_g_x62_y14_M228	r_g_x62_y15_M228	r_r_x62_y15_M228	g_g_x68_y152_M228	r_g_x65_y156_M228	r_r_x65_y156_M228	g_g_x50_y101_M228	r_g_x48_y103_M228	r_r_x48_y103_M228	g_g_x84_y123_M228	r_g_x82_y126_M228	r_r_x82_y126_M228	g_g_x38_y115_M228	r_g_x36_y117_M228	r_r_x36_y117_M228	g_g_x16_y139_M228	r_g_x13_y142_M228	r_r_x13_y142_M228	g_g_x14_y99_M228	r_g_x12_y101_M228	r_r_x12_y101_M228	g_g_x33_y113_M228	r_g_x31_y115_M228	r_r_x31_y115_M228	g_g_x74_y152_M228	r_g_x71_y156_M228	r_r_x71_y156_M228	g_g_x69_y89_M228	r_g_x68_y91_M228	r_r_x68_y91_M228	g_g_x63_y26_M228	r_g_x63_y27_M228	r_r_x63_y27_M228	g_g_x54_y113_M228	r_g_x52_y116_M228	r_r_x52_y116_M228	g_g_x45_y86_M228	r_g_x43_y88_M228	r_r_x43_y88_M228	g_g_x47_y109_M228	r_g_x45_y111_M228	r_r_x45_y111_M228	g_g_x54_y11_M228	r_g_x54_y11_M228	r_r_x54_y11_M228	g_g_x43_y133_M228	r_g_x40_y136_M228	r_r_x40_y136_M228	g_g_x63_y135_M228	r_g_x61_y138_M228	r_r_x61_y138_M228	g_g_x51_y85_M228	r_g_x49_y87_M228	r_r_x49_y87_M228	g_g_x50_y76_M228	r_g_x49_y78_M228	r_r_x49_y78_M228	g_g_x73_y10_M228	r_g_x73_y11_M228	r_r_x73_y11_M228	g_g_x44_y120_M228	r_g_x42_y123_M228	r_r_x42_y123_M228	g_g_x27_y16_M228	r_g_x27_y16_M228	r_r_x27_y16_M228	g_g_x18_y104_M228	r_g_x16_y106_M228	r_r_x16_y106_M228	g_g_x60_y37_M228	r_g_x59_y38_M228	r_r_x59_y38_M228	g_g_x43_y106_M228	r_g_x41_y108_M228	r_r_x41_y108_M228	g_g_x15_y67_M228	r_g_x13_y68_M228	r_r_x13_y68_M228	g_g_x50_y97_M230	r_g_x48_y99_M230	r_r_x48_y99_M230	g_g_x34_y60_M230	r_g_x33_y61_M230	r_r_x33_y61_M230	g_g_x42_y138_M230	r_g_x39_y141_M230	r_r_x39_y141_M230	g_g_x10_y46_M230	r_g_x9_y46_M230	r_r_x9_y46_M230	g_g_x23_y59_M230	r_g_x22_y60_M230	r_r_x22_y60_M230	g_g_x19_y90_M230	r_g_x17_y92_M230	r_r_x17_y92_M230	g_g_x16_y39_M230	r_g_x15_y39_M230	r_r_x15_y39_M230	g_g_x4_y156_M230	r_g_x1_y159_M230	r_r_x1_y159_M230	g_g_x63_y13_M230	r_g_x63_y13_M230	r_r_x63_y13_M230	g_g_x48_y38_M230	r_g_x47_y39_M230	r_r_x47_y39_M230	g_g_x41_y149_M230	r_g_x38_y152_M230	r_r_x38_y152_M230	g_g_x40_y112_M230	r_g_x38_y114_M230	r_r_x38_y114_M230	g_g_x24_y149_M230	r_g_x21_y152_M230	r_r_x21_y152_M230	g_g_x3_y74_M230	r_g_x1_y75_M230	r_r_x1_y75_M230	g_g_x49_y154_M230	r_g_x46_y157_M230	r_r_x46_y157_M230	g_g_x72_y122_M230	r_g_x70_y125_M230	r_r_x70_y125_M230	g_g_x55_y9_M230	r_g_x55_y9_M230	r_r_x55_y9_M230	g_g_x13_y19_M230	r_g_x12_y19_M230	r_r_x12_y19_M230	g_g_x83_y155_M230	r_g_x80_y159_M230	r_r_x80_y159_M230	g_g_x68_y121_M231	r_g_x66_y124_M231	r_r_x66_y124_M231	g_g_x29_y68_M231	r_g_x28_y69_M231	r_r_x28_y69_M231	g_g_x42_y153_M231	r_g_x39_y156_M231	r_r_x39_y156_M231	g_g_x5_y30_M231	r_g_x4_y30_M231	r_r_x4_y30_M231	g_g_x32_y131_M231	r_g_x29_y134_M231	r_r_x29_y134_M231	g_g_x42_y89_M232	r_g_x40_y91_M232	r_r_x40_y91_M232	g_g_x41_y79_M232	r_g_x40_y81_M232	r_r_x40_y81_M232	g_g_x58_y108_M232	r_g_x56_y111_M232	r_r_x56_y111_M232	g_g_x43_y66_M232	r_g_x42_y67_M232	r_r_x42_y67_M232	g_g_x5_y44_M232	r_g_x4_y44_M232	r_r_x4_y44_M232	g_g_x76_y48_M232	r_g_x75_y49_M232	r_r_x75_y49_M232	g_g_x64_y67_M232	r_g_x63_y69_M232	r_r_x63_y69_M232	g_g_x20_y67_M232	r_g_x19_y68_M232	r_r_x19_y68_M232	g_g_x15_y25_M232	r_g_x14_y25_M232	r_r_x14_y25_M232	g_g_x50_y164_M232	r_g_x47_y168_M232	r_r_x47_y168_M232	g_g_x66_y146_M232	r_g_x63_y150_M232	r_r_x63_y150_M232	g_g_x19_y109_M232	r_g_x17_y111_M232	r_r_x17_y111_M232	g_g_x47_y155_M232	r_g_x44_y158_M232	r_r_x44_y158_M232	g_g_x83_y164_M232	r_g_x80_y168_M232	r_r_x80_y168_M232	g_g_x36_y10_M233	r_g_x36_y10_M233	r_r_x36_y10_M233	g_g_x71_y128_M233	r_g_x69_y131_M233	r_r_x69_y131_M233	g_g_x53_y109_M233	r_g_x51_y112_M233	r_r_x51_y112_M233	g_g_x46_y3_M233	r_g_x46_y3_M233	r_r_x46_y3_M233	g_g_x17_y43_M234	r_g_x16_y43_M234	r_r_x16_y43_M234	g_g_x62_y9_M234	r_g_x62_y9_M234	r_r_x62_y9_M234	g_g_x22_y21_M236	r_g_x21_y21_M236	r_r_x21_y21_M236	g_g_x62_y124_M236	r_g_x60_y127_M236	r_r_x60_y127_M236	g_g_x4_y116_M236	r_g_x2_y118_M236	r_r_x2_y118_M236	g_g_x70_y63_M236	r_g_x69_y65_M236	r_r_x69_y65_M236	g_g_x43_y100_M238	r_g_x41_y102_M238	r_r_x41_y102_M238	g_g_x56_y124_M238	r_g_x54_y127_M238	r_r_x54_y127_M238	g_g_x75_y13_M239	r_g_x75_y14_M239	r_r_x75_y14_M239	g_g_x74_y60_M239	r_g_x73_y62_M239	r_r_x73_y62_M239	g_g_x83_y81_M240	r_g_x82_y83_M240	r_r_x82_y83_M240	g_g_x31_y4_M241	r_g_x31_y4_M241	r_r_x31_y4_M241	g_g_x72_y74_M243	r_g_x71_y76_M243	r_r_x71_y76_M243	g_g_x57_y34_M243	r_g_x56_y35_M243	r_r_x56_y35_M243	g_g_x76_y151_M244	r_g_x73_y155_M244	r_r_x73_y155_M244	g_g_x68_y132_M244	r_g_x66_y135_M244	r_r_x66_y135_M244	g_g_x9_y93_M244	r_g_x7_y95_M244	r_r_x7_y95_M244	g_g_x57_y71_M245	r_g_x56_y73_M245	r_r_x56_y73_M245	g_g_x73_y65_M245	r_g_x72_y67_M245	r_r_x72_y67_M245	g_g_x77_y15_M246	r_g_x77_y16_M246	r_r_x77_y16_M246	g_g_x4_y54_M246	r_g_x3_y55_M246	r_r_x3_y55_M246	g_g_x71_y147_M249	r_g_x68_y151_M249	r_r_x68_y151_M249	g_g_x65_y28_M249	r_g_x65_y29_M249	r_r_x65_y29_M249	g_g_x75_y36_M249	r_g_x75_y37_M249	r_r_x75_y37_M249	g_g_x32_y29_M251	r_g_x31_y29_M251	r_r_x31_y29_M251	g_g_x80_y72_M252	r_g_x79_y74_M252	r_r_x79_y74_M252	g_g_x51_y80_M257	r_g_x50_y82_M257	r_r_x50_y82_M257	g_g_x13_y68_M257	r_g_x11_y69_M257	r_r_x11_y69_M257	g_g_x54_y98_M258	r_g_x52_y100_M258	r_r_x52_y100_M258	g_g_x11_y113_M258	r_g_x9_y115_M258	r_r_x9_y115_M258	g_g_x70_y102_M258	r_g_x68_y105_M258	r_r_x68_y105_M258	g_g_x5_y53_M258	r_g_x4_y54_M258	r_r_x4_y54_M258	g_g_x4_y77_M259	r_g_x2_y78_M259	r_r_x2_y78_M259	g_g_x45_y57_M259	r_g_x44_y58_M259	r_r_x44_y58_M259	g_g_x21_y9_M259	r_g_x21_y9_M259	r_r_x21_y9_M259	g_g_x73_y12_M261	r_g_x73_y13_M261	r_r_x73_y13_M261	g_g_x83_y63_M261	r_g_x82_y65_M261	r_r_x82_y65_M261	g_g_x56_y60_M261	r_g_x55_y62_M261	r_r_x55_y62_M261	g_g_x59_y7_M264	r_g_x59_y7_M264	r_r_x59_y7_M264	g_g_x34_y24_M264	r_g_x33_y24_M264	r_r_x33_y24_M264
3593.5098	36640.273	17931.766	2602.5098	29949.275	13422.766	10481.51	26106.275	10468.766	-2701.4902	29407.275	22555.766	18473.51	14050.275	9831.7656	16683.51	15198.275	17252.766	23112.51	17612.275	9428.7656	13069.51	8230.2754	2757.7656	7487.5098	10532.275	12747.766	11492.51	8452.2754	5089.7656	1542.0254	18123.045	6539.7207	11232.025	4327.0449	-2754.2793	-1355.9746	17604.045	17719.721	16761.406	8433.04	12300.335	4907.1543	38529.941	21457.676	16756.154	32670.941	11238.676	12421.154	18673.941	13761.676	11114.154	22546.941	11038.676	8279.1543	22412.941	5193.6758	2102.1543	21895.941	20343.676	42.154297	20577.941	2864.6758	16975.154	23502.941	27517.676	33537.156	19660.941	32679.676	8002.1543	33103.941	18103.676	-3963.8457	12266.94	3026.6758	14047.154	18824.941	3894.6758	20457.154	18027.941	16984.676	23454.154	10353.94	14375.676	22086.154	11654.94	14892.676	19531.154	15018.94	26026.676	21911.154	11302.94	13290.676	13736.154	10178.94	5064.6758	9882.1543	10518.94	786.67578	9260.1543	7471.9404	10078.676	12809.154	8981.9404	3806.6758	31337.154	10644.94	18495.676	13227.154	9706.9404	21021.676	3639.2949	22389.66	7556.8301	9859.2949	20942.66	9893.8301	16721.295	9298.6602	18938.83	20414.295	11009.66	26842.83	11492.295	6954.6602	13115.83	11605.295	8198.6602	16868.83	5304.5293	17568.461	34383.148	-5182.4707	11205.461	11104.15	18118.529	12337.461	11324.15	1540.5293	18562.461	10704.15	12544.529	6040.4609	5319.1504	22930.529	5290.4609	12642.15	49911.531	5097.4609	15535.15	17321.529	1787.4609	13868.15	20881.529	-1840.5391	4383.1504	6534.5293	-2000.5391	9144.1504	15604.529	3105.4609	13053.15	11218.529	125.46094	16675.15	15898.529	3405.4609	4896.1504	13699.529	1194.4609	13805.15	16269.529	263.46094	14386.15	17671.529	4946.4609	14486.15	11633.529	-2740.5391	8744.1504	14950.529	-557.53906	11880.15	-1251.2451	14749.355	12522.275	13157.755	8024.3555	32160.275	-256.24512	5484.3555	9397.2754	4042.7549	1411.3555	15920.275	13171.755	497.35547	10749.275	7826.9355	22817.211	7936.7051	19336.936	8507.21	11613.705	-4094.0645	15048.21	13599.705	13768.936	4958.21	2811.7051	12462.936	7012.21	19595.705	9419.9355	3180.21	4047.7051	8403.9355	612.20996	4189.7051	17089.936	5050.21	4668.7051	7764.9355	4683.21	18707.705	20500.936	3075.21	11203.705	18198.936	1268.21	8120.7051	-2333.1797	14673.21	17779.75	7130.8203	14352.21	4646.75	-3109.1797	5657.21	25656.75	-2755.1797	7038.21	10722.75	11648.82	-581.79004	22469.75	2849.8203	-899.79004	5908.75	6271.6504	24415.746	16246.885	23283.65	21624.746	20856.885	15399.65	25306.746	12419.885	7065.6504	22609.746	17649.885	10974.65	21671.746	6990.8848	22417.65	10855.745	11213.885	32381.65	17447.746	28299.885	35726.648	11797.745	35748.883	17864.65	4052.7451	10057.885	16312.65	13526.745	12062.885	7963.8896	26253.34	12318.744	15334.89	27048.34	11844.744	19186.891	25331.34	17632.744	31369.891	20898.34	41487.742	28082.891	13680.34	14481.744	38133.891	16765.34	17173.744	26377.891	11271.34	10460.744	26501.891	19430.34	23251.744	25693.891	17354.34	16802.744	27116.891	10857.34	28142.744	28732.891	11653.34	19421.744	27259.891	9404.3398	12871.744	31849.891	18822.34	21882.744	31758.891	10851.34	14919.744	21953.891	7880.3398	20040.744	21331.891	10612.34	15690.744	17861.891	11089.34	30711.744	25853.891	11579.34	14134.744	17050.891	5905.3398	9122.7441	36515.891	10527.34	26443.744	23557.58	18952.301	9088.5605	11899.58	23825.301	6842.5605	21507.58	11661.3	6184.5605	30953.58	13674.3	16944.561	27086.58	10686.3	23195.561	16764.58	4697.2998	10008.561	8132.5801	16867.301	15455.561	17045.58	5561.2998	6383.5605	35192.578	9541.2998	12664.561	24753.58	6447.2998	17562.561	27595.58	9881.2998	17172.561	20997.58	12743.3	11470.561	26496.58	9703.2998	10690.561	16774.58	4710.2998	12264.561	14244.58	6509.2998	2661.5605	16194.58	5348.2998	7882.5605	11585.58	4410.2998	9916.5605	8594.5801	253.2998	2735.5605	21175.58	6394.2998	15477.561	4764.9854	25136.705	25226.891	8683.9854	27951.705	17154.891	10879.985	19179.705	20492.891	4635.9854	27912.705	8078.8906	13669.985	25469.705	28038.891	13789.985	29944.705	29411.891	11086.985	25659.705	24623.891	8307.9854	14143.705	11854.891	12451.985	4869.7051	11304.891	14685.985	10088.705	13671.891	6529.9854	8898.7051	16394.891	25489.984	5352.7051	13877.891	13219.985	5952.7051	7807.8906	30587.984	13134.705	21645.891	19669.984	6351.7051	18864.891	23786.984	11668.705	31475.891	8123.9854	9668.7051	11711.891	22827.984	11381.705	14218.891	15012.985	4660.7051	4977.8906	7206.9502	27491.219	15059.215	6232.9502	16071.22	11990.215	18999.949	32237.219	18965.215	15040.95	26951.219	21095.215	4903.9502	21421.219	20815.215	21693.949	8779.2197	8334.2148	31660.949	15181.22	32146.215	17440.949	8658.2197	11449.215	5340.8398	21094.689	322	1227.8398	13579.689	12156	13976.84	11666.689	10895	9771.8398	5060.6899	5934	8981.8398	7124.6899	6693	395.59473	17437.82	16881.516	-1835.4053	8964.8203	178.51465	11354.595	7503.8198	7394.5146	11417.595	7356.8198	4661.5146	9650.5947	3319.8198	5509.5146	9721.3945	23924.969	17118.205	9467.3945	22596.969	10919.205	18738.395	9161.9697	14292.205	2948.3945	22098.969	12378.205	6636.3945	20962.969	21593.205	11352.395	10371.97	14259.205	13997.395	13141.97	17024.205	3543.3945	23205.969	19505.205	11019.395	19131.969	17671.205	14595.395	4272.9697	29307.205	16361.395	7136.9697	14627.205	15996.395	7468.9697	18561.205	12139.395	9494.9697	14635.205	13214.395	8146.9697	19565.205	16345.395	10816.97	20314.205	12660.395	4188.9697	16115.205	13479.395	6253.9697	14511.205	13330.395	3016.9697	13522.205	28358.395	6438.9697	25518.205	16685.395	4807.9697	16449.205	15318.395	5095.9697	22951.205	13136.395	5942.9697	16403.205	11834.395	3816.9697	13159.205	13725.395	5584.9697	11332.205	9546.3945	3744.9697	14543.205	596.39453	465.96973	3250.2051	18168.395	1278.9697	11180.205	23298.164	25792.816	7099.2051	11980.164	22589.816	15417.205	-3466.8359	15586.815	14661.205	13064.164	7173.8154	4405.2051	8265.1641	10326.815	40260.203	15771.164	14205.815	14104.205	15288.164	10494.815	14113.205	13408.164	18171.816	14154.205	30686.754	30797.92	45815.133	13724.755	27740.92	21558.135	17726.754	25858.92	19252.135	9857.7549	24270.92	18030.135	10253.755	21803.92	20527.135	4575.7549	12477.92	17561.135	11042.755	23004.92	18912.135	419.75488	12490.92	15430.135	11564.755	15588.92	13387.135	20098.754	4252.9199	20056.135	11664.755	17607.92	20599.135	22435.754	11238.92	18578.135	20164.754	8338.9199	18793.135	18341.754	6694.9199	20457.135	15567.755	4963.9199	15973.135	24713.754	5590.9199	22652.135	4543.7549	20627.92	29627.135	16052.755	7972.9199	18810.135	26926.754	11022.92	23895.135	19548.754	4461.9199	18978.135	27855.754	7176.9199	16922.135	16282.755	2264.9199	23058.135	23246.754	6701.9199	16389.135	18710.754	10605.92	14481.135	13147.755	4769.9199	12808.135	28094.754	5139.9199	21160.135	19430.754	4632.9199	14116.135	13786.755	4488.9199	12799.135	16100.779	32063.914	26956.824	10990.779	21743.914	11359.825	15493.779	17486.914	14159.825	9274.7793	21199.914	16396.824	17720.779	10274.915	18327.824	14095.779	14074.915	24503.824	16605.779	7630.915	27048.824	-20.220703	7295.915	7977.8252	19632.779	7723.915	20095.824	13741.779	9268.915	36609.824	7959.7793	2892.915	14450.825	20327.779	12958.915	16221.825	4421.7793	2956.915	8866.8252	10319.779	7173.915	14330.825	8432.7793	2966.915	14217.825	17933.779	4930.915	24018.824	12360.779	7827.915	17951.824	14524.779	4715.915	8219.8252	4345.7793	6228.915	19127.824	4866.6836	5259.3945	17484.59	-5913.3164	-1755.6055	3082.5898	-9942.3164	-4642.6055	4210.5898	-17337.316	-8651.6055	879.58984	-9060.3164	-6943.6055	7672.5898	17142.621	17213.051	2931.1309	17553.621	13133.051	7435.1309	18554.621	11367.051	5348.1309	28356.621	12188.051	17279.131	10348.62	12677.051	-2431.8691	17493.621	9490.0508	10616.131	23380.621	8546.0508	10933.131	13109.62	5739.0508	6002.1309	11980.62	-1791.9492	-341.86914	10623.62	-475.94922	3379.1309	27509.621	4713.0508	11229.131	17227.621	379.05078	6141.1309	12181.62	-105.94922	9640.1309	14584.62	-2221.9492	11377.131	5745.9199	36958.48	7779.3105	6832.9199	45396.48	19438.311	13986.92	16452.48	7848.3105	17565.92	5735.48	1774.3105	57.404785	17901.83	26387.93	35987.406	19951.83	20526.93	6710.395	45381.785	5562.4902	1295.395	18692.785	2047.4902	3359.395	11398.785	-2830.5098	1177.395	15929.785	880.49023	16593.746	9167.4102	14231.87	591.74512	18342.41	9881.8701	19647.734	6046.8252	2418.4609	19054.734	6441.8252	6242.4609	6164.0098	11021.96	17263.275	937.79504	14371.09	-4034.3809	19387.436	9638.8848	19812.039	8447.4355	6589.8848	20291.039	1732.45	26364.211	17495.824	536.44995	-320.79004	9014.8252	12244.45	4013.21	17366.824	6801.5898	23384.74	19908.316	9078.5898	15974.74	22233.316	3192.3	26997.475	6652.4004	683.30005	14065.475	1079.4004	-1400.7451	27529.41	19039.275	7369.2549	19197.41	30773.275	5751.2549	6362.4102	19739.275	2064.5049	11314.93	8922.9951	5411.5098	12653.765	27937.4	-134.79492	48787.102	45570.746	13811.205	6314.1001	5840.7451	16924.564	14040.92	12957.04	3469.5649	13144.92	11800.04	26195.564	14782.92	22061.039	13785.564	7342.9199	10065.04	1257.6553	34175.883	-1406.1553	3947.6553	9802.8848	22652.844	5505.6553	16305.885	11323.845	3451.925	53716.422	10770.295	17993.926	13128.42	17287.295	26938.926	11927.42	4174.2949	641.27002	-2111.2549	6131.3599	21550.27	-712.25488	8289.3594
14218.41	28346.26	16699.82	7076.4102	22663.26	15368.82	11672.41	20846.26	13155.82	9335.4102	15062.26	25545.82	25181.41	12235.26	9264.8203	13878.41	22669.26	19306.82	28395.41	10065.26	9176.8203	19967.41	7469.2598	9026.8203	10154.41	3234.2598	17422.82	17502.41	2042.2598	5378.8203	5234.5654	16716.82	10292.055	6594.5654	10737.82	12604.055	1644.5654	12154.82	25175.055	13350.205	4083.6104	7421.5703	2596.6055	31871.295	18043.439	318.60547	32078.295	11401.439	-85.394531	20923.295	9252.4395	-3177.3945	18622.295	3317.4395	-3799.3945	22279.295	10476.439	-5731.3945	15789.295	18597.439	-6408.3945	10338.295	2308.4395	6307.6055	21179.295	27601.439	19566.605	14957.295	34030.438	3540.6055	21658.295	17817.439	-11769.395	9736.2949	-1213.5605	2647.6055	13622.295	7168.4395	14494.605	16613.295	16746.439	16690.605	12929.295	10822.439	14736.605	8690.2949	15680.439	11836.605	10341.295	20025.439	14061.605	9403.2949	9673.4395	3515.6055	8695.2949	3227.4395	-117.39453	9081.2949	866.43945	808.60547	4006.2949	8426.4395	7353.6055	4967.2949	4028.4395	20178.605	7880.2949	12159.439	10682.605	6482.2949	15567.439	10029.82	26738.734	14313.48	14986.82	21817.734	10798.48	16507.82	20185.734	25570.48	29155.82	16217.735	28303.48	13929.82	9004.7354	14521.48	16343.82	11361.735	18901.48	8378.7441	20852.756	31873.225	-3078.2559	14518.756	12127.225	22713.744	18907.756	15139.225	7554.7441	12320.756	22368.225	13245.744	5767.7559	5404.2246	22762.744	10850.756	22893.225	52998.742	15789.756	17566.225	14325.744	9672.7559	17046.225	21943.744	-245.24414	6503.2246	12963.744	3728.7559	10298.225	14324.744	3937.7559	17219.225	10512.744	4392.7559	14480.225	18892.744	1895.7559	6389.2246	18417.744	6029.7559	19144.225	12322.744	-477.24414	18729.225	25986.744	5910.7559	18708.225	12304.744	4350.7559	14684.225	19490.744	1220.7559	12612.225	2118.1348	13679.1	7670.5654	16312.135	11276.1	29726.566	-349.86523	4870.0996	5005.5654	8805.1348	-735.90039	12972.565	15688.135	-1483.9004	11020.565	9698.7656	20030.215	16687.879	7173.7656	20945.215	21138.879	1501.7656	15260.215	21699.879	13440.766	7764.2148	11617.88	19771.766	7073.2148	26026.879	9405.7656	4411.2148	13863.88	14590.766	1600.2148	13195.88	19725.766	4008.2148	17315.879	10682.766	3131.2148	26143.879	18557.766	5660.2148	20791.879	24396.766	4536.2148	17737.879	936.5	18133.594	22227.775	4032.5	12601.595	8199.7754	-492.5	20415.594	18052.775	218.5	7939.5947	10412.775	22721.5	4097.5947	27487.775	11000.5	2798.5947	8259.7754	5799.9902	24994.289	23470.711	19232.99	25881.289	25644.711	15729.99	27937.289	21576.711	3399.9902	13344.29	26168.711	12014.99	22427.289	10481.71	18329.99	14970.29	16258.71	19764.99	18604.289	28288.711	34507.992	10573.29	17740.711	19885.99	5304.29	12516.71	17760.99	7538.29	16092.71	8265.7002	24104.285	10679.814	19438.699	20661.285	15747.814	14499.7	22502.285	14101.814	28281.699	16757.285	26524.814	17300.699	6615.2852	11743.814	36958.699	18309.285	15858.814	25502.699	11714.285	11213.814	31520.699	14475.285	20721.814	31362.699	9576.2852	13753.814	30527.699	13204.285	26700.814	30998.699	9459.2852	19285.814	26737.699	8284.2852	9338.8145	35198.699	13004.285	21445.814	32330.699	8912.2852	16383.814	25383.699	4647.2852	16288.814	24221.699	7399.2852	8404.8145	22163.699	7953.2852	19339.814	16028.7	7977.2852	14842.814	13487.7	5233.2852	7080.8145	34056.699	8310.2852	23190.814	17696.07	25609.801	12015.85	8987.0703	17050.801	7571.8496	16037.07	7933.7998	9515.8496	16737.07	9609.7998	21613.85	17173.07	14086.8	23448.85	7331.0703	8314.7998	8067.8496	8623.0703	3617.7998	18752.85	14712.07	5995.7998	7910.8496	24183.07	6822.7998	15621.85	19414.07	7902.7998	15827.85	21988.07	10458.8	14870.85	11441.07	12008.8	7391.8496	19477.07	8168.7998	13651.85	13449.07	3082.7998	10544.85	10784.07	3420.7998	7386.8496	15023.07	12517.8	13355.85	9993.0703	5357.7998	10945.85	5523.0703	2194.7998	7110.8496	16336.07	7545.7998	13426.85	9152.0596	28361.471	23858.945	3890.0596	31802.471	15930.945	7392.0596	23072.471	19252.945	823.05957	31086.471	10635.945	12907.06	26520.471	22255.945	11690.06	28444.471	22181.945	10839.06	25628.471	19253.945	8170.0596	15382.471	5720.9453	10892.06	6881.4702	2698.9453	17847.059	14660.471	5772.9453	6672.0596	10462.471	9576.9453	24707.059	9452.4707	8897.9453	13206.06	10542.471	4357.9453	20749.059	16401.471	15766.945	16796.059	13398.471	14818.945	23779.059	16725.471	32643.945	7124.0596	11055.471	7700.9453	23901.059	14440.471	8516.9453	14310.06	7750.4702	2700.9453	4242.7402	24948.82	10231.115	730.74023	27320.82	25834.115	12761.74	31643.82	19856.115	10519.74	20081.82	19533.115	8899.7402	13268.82	17608.115	15900.74	5085.8203	2465.1152	30918.74	11802.82	28301.115	12272.74	3255.8203	6262.1152	4965.9351	15834.35	4117.8447	1693.9351	14619.35	13259.845	15546.936	12444.35	16192.845	7379.9351	3360.3501	9732.8447	10537.936	7082.3501	16216.845	-2288.8652	19057.27	18507.84	-3707.8652	4333.2695	2782.8398	12127.135	7720.2695	7178.8398	8433.1348	1057.2695	8070.8398	10137.135	-1511.7305	7556.8398	5699.7793	24098.285	17061.865	8342.7793	22198.285	14801.865	14766.779	8851.2852	17583.865	4062.7793	21175.285	13114.865	832.7793	24494.285	27100.865	8811.7793	10226.285	10336.865	10613.779	11457.285	15240.865	-2981.2207	23644.285	17154.865	12526.779	7652.2852	15967.865	9903.7793	17051.285	30667.865	15245.779	12113.285	13415.865	6909.7793	10785.285	25734.865	8850.7793	7841.2852	13749.865	7622.7793	7098.2852	21560.865	14481.779	9683.2852	18606.865	5563.7793	8934.2852	13680.865	8000.7793	9962.2852	13575.865	7107.7793	8706.2852	11103.865	15061.779	8021.2852	25047.865	9925.7793	7382.2852	20257.865	6563.7793	7733.2852	23279.865	10029.779	7212.2852	15847.865	8471.7793	8612.2852	15465.865	6529.7793	7120.2852	16692.865	4297.7793	6767.2852	18572.865	9594.7793	6225.2852	9132.8652	14796.779	3333.2852	10775.865	17433.184	6195.3652	10435.574	12852.185	13263.365	13174.574	3391.1846	-4795.6348	21777.574	17243.184	-8957.6348	4425.5742	12953.185	-2803.6348	41994.574	23318.184	-1183.6348	19669.574	17948.184	-1148.6348	28157.574	22203.184	3009.3652	16550.574	22797.4	28164.109	39127.211	2547.4004	27811.109	25156.211	8922.4004	13800.11	23023.211	1323.4004	16549.109	17098.211	4526.4004	14073.11	15304.21	-4187.5996	14223.11	21618.211	-2344.5996	23723.109	19029.211	-9230.5996	15138.11	10771.21	2207.4004	13433.11	9795.21	12186.4	-232.88965	16801.211	8384.4004	4729.1104	20182.211	15329.4	3158.1104	21120.211	16544.4	3288.1104	16944.211	6852.4004	4468.1104	15586.21	7705.4004	1197.1104	20239.211	8582.4004	2841.1104	19903.211	-2751.5996	21237.109	26530.211	6178.4004	7140.1104	21931.211	16102.4	5273.1104	21753.211	11197.4	-301.88965	16186.21	15996.4	2847.1104	16309.21	7369.4004	2458.1104	25896.211	14507.4	5987.1104	18171.211	12679.4	-185.88965	17806.211	6849.4004	-175.88965	15763.21	14086.4	-2077.8896	18572.211	10670.4	1049.1104	18610.211	10253.4	1698.1104	13667.21	8209.1602	31189.375	23222.85	4371.1602	20613.375	11464.85	3130.1602	21486.375	13838.85	6419.1602	23084.375	11135.85	8796.1602	8990.375	15431.85	16986.16	9258.375	19579.85	-4892.8398	18691.375	17737.85	-5402.8398	5291.375	7735.8496	12913.16	4959.375	18889.85	10440.16	12713.375	21908.85	-387.83984	5267.375	10976.85	13920.16	8947.375	12517.85	7313.1602	-963.625	10327.85	3317.1602	4581.375	9772.8496	4283.1602	6557.375	7567.8496	15447.16	5039.375	19946.85	5600.1602	5103.375	19055.85	7439.1602	2388.375	8641.8496	-1934.8398	242.375	17438.85	-1478.8711	4501.3906	11528.699	-2423.8711	893.39062	-1391.3008	-7991.8711	-1018.6094	-661.30078	-13845.871	-2807.6094	-6353.3008	-12609.871	-2172.6094	2695.6992	4779.4004	26689.6	13627.51	10126.4	21786.6	14966.51	10936.4	8818.5996	12640.51	17042.4	17664.6	22751.51	2015.4004	15135.6	7165.5098	8428.4004	9111.5996	16798.51	18291.4	7604.5996	18401.51	6651.4004	7116.5996	10563.51	5830.4004	1722.5996	7520.5098	-5108.5996	11008.6	11954.51	14947.4	5230.5996	18191.51	9957.4004	1508.5996	16237.51	5891.4004	-176.40039	12866.51	7345.4004	1559.5996	15334.51	8438.46	23224.141	10754.415	4210.46	27956.141	24198.414	20376.461	6546.1396	14691.415	16327.46	3837.1396	11563.415	-1074.8252	14678.045	23658.789	33347.176	12799.045	24803.789	7782.9502	25925.715	12345.825	7534.9502	27269.715	9900.8252	4185.9502	13773.715	7882.8252	1569.95	19836.715	8918.8252	15099.025	10021.455	11890.37	2112.0249	22351.455	11438.37	20811.189	5567.7002	5092.9199	17835.189	7268.7002	2288.9199	5092.7148	7653.0449	13524.105	-58.02002	7220.0049	5229.2549	21062.561	5875.9697	18882.775	16249.561	6220.9697	16150.775	-3266.5098	25808.98	9175.7646	-569.50977	9555.9805	7255.7646	6761.4902	3963.98	11614.765	6546.7949	21105.855	21623.891	3695.7949	28440.855	26075.891	4777.2852	26617.275	8747.8203	2590.2849	10728.275	2353.8203	1558.8301	20035.24	30356.59	10870.83	22451.24	37369.59	13829.83	16311.24	21422.59	5345.6299	11757.605	6588.8799	1097.3691	27631.961	35295.141	218.47998	49753.691	46837	16320.48	8397.6895	5206	22268.504	11317.984	9116.04	4682.5049	9575.9844	9897.04	26487.504	15072.984	18169.039	13163.505	8466.9844	9978.04	-572.59961	33006.016	1916.335	1963.4004	9640.0146	18729.336	4748.4004	11801.015	13979.335	-952.66504	49733.234	10908.93	16007.335	12506.234	15411.93	22285.336	10744.234	-2011.0703	2318.27	-4440.6299	2657.1797	18116.27	-4564.6299	4887.1797
5785.21	48488.477	22905.691	6876.21	30801.475	23913.691	7294.21	26138.475	15467.69	6316.21	27270.475	33053.691	23449.211	15488.475	18411.691	21014.211	17495.475	25523.691	18922.211	16426.475	18429.691	19046.211	11138.475	10529.69	9664.21	13634.475	27102.691	19697.211	11803.475	12984.69	4279.7549	16184.98	10688.73	4268.7549	13959.98	13307.73	-765.24512	11348.98	26184.73	15890.825	4801.585	8669.7754	-3406.7559	28882.67	26120.51	1587.2441	38217.672	13212.51	-1058.7559	26971.67	17147.51	-1310.7559	22125.67	9717.5098	-3486.7559	21525.67	8180.5098	-8867.7559	19305.67	23782.51	-2836.7559	8009.6699	6523.5098	4881.2441	26991.67	29645.51	23362.244	13786.67	37362.508	732.24414	23625.67	21754.51	-10223.756	13173.67	8429.5098	857.24414	11548.67	7386.5098	21270.244	14289.67	22295.51	14263.244	13331.67	15184.51	15841.244	4654.6699	20763.51	14036.244	10667.67	26867.51	17132.244	7035.6699	15573.51	4639.2441	9434.6699	10282.51	5674.2441	8375.6699	7333.5098	-1374.7559	8415.6699	13060.51	4993.2441	8225.6699	6063.5098	17167.244	9208.6699	19176.51	7962.2441	7211.6699	16516.51	2760.2207	24709.344	11787.295	6499.2207	19728.344	11778.295	11612.221	22199.344	17006.295	21872.221	16392.344	25960.295	4460.2207	7096.3447	15224.295	13385.221	10522.345	15549.295	4189.1191	18390.506	27970.689	-4704.8809	10017.506	11608.689	3585.1191	17096.506	13667.689	2264.1191	9910.5059	15663.689	11833.119	2313.5059	9267.6895	17973.119	3845.5059	24806.689	46707.117	10631.506	22814.689	15189.119	565.50586	15965.689	20706.119	1989.5059	5311.6895	8348.1191	5066.5059	8973.6895	11936.119	1756.5059	14102.689	8297.1191	1412.5059	14020.689	20272.119	-474.49414	10656.689	14561.119	276.50586	16814.689	9453.1191	491.50586	17981.689	19694.119	3793.5059	15576.689	10502.119	1873.5059	11932.689	12277.119	-2303.4941	13523.689	-2303.9697	11935.64	3620.7441	14893.03	13140.64	31444.744	-788.96973	-1013.3604	3949.7441	5706.0303	3587.6396	13910.744	5610.0303	-2281.3604	5446.7441	12069.545	28656.475	15458.05	10945.545	22396.475	18286.051	2160.5449	20233.475	22947.051	16185.545	10670.475	15833.05	20403.545	6996.4746	25312.051	13826.545	8891.4746	7475.0498	14880.545	6531.4746	12260.05	21205.545	9397.4746	17437.051	13874.545	7501.4746	27780.051	22782.545	8512.4746	14866.05	26888.545	9944.4746	17029.051	24814.676	4654.6953	24662.289	14659.675	18938.695	10680.289	5418.6748	10599.695	23508.289	5953.6748	9683.6953	13564.289	21474.676	3473.6953	27828.289	13240.675	4597.6953	10293.289	980.70996	25778.695	15042.699	18235.711	28926.695	22078.699	14749.71	28521.695	17284.699	7192.71	19875.695	19450.699	10685.71	25380.695	8221.6992	23840.711	4754.6953	13313.699	20661.711	10192.695	26967.699	33371.711	9492.6953	18974.699	22012.711	5398.6953	10880.699	7420.71	17693.695	12241.699	4774.1348	28757.41	6506.2793	14872.135	24894.41	18711.279	12532.135	28112.41	17245.279	19124.135	23678.41	32967.281	11740.135	19832.41	13807.279	35473.133	16766.41	20190.279	20093.135	17706.41	9617.2793	24735.135	21164.41	20265.279	22127.135	12469.41	17074.279	26203.135	11992.41	21619.279	29868.135	11474.41	20595.279	21561.135	13646.41	13993.279	31828.135	17280.41	24782.279	25592.135	10789.41	15114.279	19861.135	13212.41	20171.279	15625.135	9821.4102	14302.279	20263.135	12551.41	26777.279	24443.135	13066.41	21920.279	13353.135	8381.4102	8625.2793	27645.135	11201.41	20839.279	9369.4355	23247.164	15091.535	4806.4355	17761.164	7138.5352	9925.4355	12902.165	14657.535	14948.436	6662.165	20589.535	10889.436	6842.165	31019.535	-2189.5645	10725.165	12927.535	5423.4355	2404.165	15168.535	9626.4355	7222.165	10445.535	19971.436	4757.165	17794.535	14121.436	6160.165	14886.535	22388.436	7497.165	18760.535	8254.4355	11538.165	18762.535	13498.436	3932.165	10110.535	2933.4355	10342.165	16383.535	6565.4355	1470.165	13512.535	8709.4355	6332.165	12795.535	2914.4355	1690.165	13212.535	337.43555	1360.165	9014.5352	14603.436	7537.165	20429.535	2989.5049	25287.205	21906.045	7353.5049	31583.205	14519.045	9866.5049	21786.205	17907.045	1806.5049	28296.205	6383.0449	9942.5049	24724.205	20991.045	13048.505	27222.205	21179.045	11698.505	22128.205	22294.045	9941.5049	12263.205	9752.0449	13310.505	4152.2051	4959.0449	15900.505	10920.205	8661.0449	6334.5049	7324.2051	14109.045	22129.504	6856.2051	10189.045	13814.505	10135.205	6544.0449	17552.504	9657.2051	20123.045	17698.504	6718.2051	14804.045	25997.504	16079.205	29632.045	7998.5049	8214.2051	11718.045	22641.504	7868.2051	6440.0449	14294.505	3920.2051	5780.0449	3420.7949	29197.625	7322.9258	1584.7949	27119.625	11203.926	11432.795	31976.625	18354.926	7974.7949	24890.625	16916.926	10378.795	8732.625	17320.926	14397.795	9952.625	3813.9258	23039.795	18386.625	26511.926	18634.795	8129.625	5878.9258	7973.8252	16934.586	1637.5654	6738.8252	9928.585	10524.565	16004.825	10809.585	12387.565	7713.8252	4488.585	6882.5654	14047.825	2222.585	3361.5654	-3325.5254	22492.926	19280.809	-4478.5254	8779.9248	2420.8096	12507.475	8886.9248	7988.8096	8956.4746	10771.925	7795.8096	6804.4746	6135.9248	5682.8096	10336.565	26000.475	14699.891	15126.565	21963.475	19097.891	16908.566	15167.475	15664.891	9551.5654	19537.475	13399.891	8895.5654	28635.475	18341.891	17274.566	14486.475	11941.891	12249.565	11607.475	16383.891	13496.565	11459.475	18166.891	20030.566	8567.4746	17430.891	18784.566	13090.475	32365.891	25802.566	11949.475	15459.891	15825.565	8915.4746	18408.891	15938.565	8747.4746	15492.891	15295.565	8367.4746	21495.891	26832.566	12965.475	20628.891	16760.566	9143.4746	20826.891	15438.565	12636.475	23626.891	14705.565	7901.4746	10512.891	24009.566	9420.4746	36661.891	13218.565	7116.4746	18844.891	10156.565	10272.475	23786.891	15120.565	8757.4746	13855.891	21517.566	10091.475	16484.891	15953.565	7643.4746	17268.891	16766.566	5676.4746	17471.891	14859.565	8675.4746	8975.8906	18041.566	4875.4746	11695.891	8606.6055	17576.555	9362.6953	9052.6055	21450.555	15049.695	-3031.3945	14847.555	19601.695	14702.605	5329.5547	5951.6953	9972.6055	10064.555	37747.695	19717.605	13625.555	19052.695	12198.605	10593.555	23917.695	17672.605	11123.555	20153.695	30275.906	29542.539	28042.16	10265.905	28466.539	13914.16	13905.905	23039.539	10823.16	8190.9053	25158.539	15868.16	11849.905	15694.54	9483.1602	-1314.0947	16218.54	11374.16	7429.9053	20450.539	19438.16	-858.09473	14850.54	7107.1602	9088.9053	14632.54	5949.1602	4661.9053	13493.54	12217.16	17621.906	7348.54	18896.16	23451.906	7604.54	15349.16	23224.906	5432.54	21976.16	13730.905	2992.54	10839.16	18521.906	3167.54	13432.16	15183.905	857.54004	16366.16	2822.9053	22274.539	18065.16	16642.906	6137.54	11118.16	25053.906	7173.54	16850.16	15600.905	5775.54	14149.16	25724.906	2674.54	6367.1602	16925.906	8388.54	16771.16	19379.906	5279.54	8860.1602	21265.906	2238.54	10940.16	14135.905	3435.54	9520.1602	22499.906	7365.54	8670.1602	20571.906	4056.54	7467.1602	14426.905	6354.54	7425.1602	8679.3145	34913.465	19906.525	4636.3145	27911.465	13451.525	10029.314	15577.465	14184.525	6155.3145	20434.465	9318.5254	11256.314	13717.465	18011.525	14306.314	16407.465	17257.525	10671.314	12564.465	15018.525	-3903.6855	8082.4648	1897.5254	15861.314	7582.4648	17074.525	10437.314	15878.465	21212.525	4850.3145	11218.465	11349.525	16258.314	12120.465	14081.525	351.31445	23425.465	8136.5254	3356.3145	6372.4648	9582.5254	6186.3145	8615.4648	6203.5254	9523.3145	11883.465	16017.525	9878.3145	7944.4648	15963.525	11449.314	7426.4648	486.52539	2224.3145	3942.4648	13391.525	18149.92	8833.8604	15524.227	11439.92	6426.8604	-6871.7734	5375.9199	2979.8604	396.22656	5975.9199	891.86035	-11007.773	5814.9199	4029.8604	2491.2266	11462.279	30542.266	12200.199	10456.279	29442.266	14880.199	13492.279	14480.265	13621.199	25643.279	17697.266	21709.199	4328.2793	18689.266	9765.1992	14814.279	15239.265	11493.199	20843.279	10758.265	14354.199	10919.279	12232.265	11626.199	11933.279	9895.2646	6065.1992	-504.7207	13912.265	9167.1992	22329.279	8443.2646	19526.199	14057.279	6074.2646	10323.199	10675.279	5303.2646	7264.1992	12083.279	5420.2646	13783.199	-53.109863	34367.883	640.06445	1207.8901	24357.885	14592.064	14827.891	3958.8848	6933.0645	16310.891	2711.8848	2044.0645	1508.25	18179.01	23139.9	41123.25	11767.01	25528.9	4757.145	31258.844	7519.4199	229.14502	16807.844	7955.4199	4242.145	11339.845	4489.4199	812.14502	15333.845	3755.4199	22073.686	11005.635	7699.0957	2727.6851	17054.635	9521.0957	21011.945	5613.48	9737.9746	19630.945	6588.48	3472.9746	9631.1797	6852.9199	12673.73	-638.88989	9274.1797	-384.77539	19296.516	11865.76	11280.574	8692.5146	6413.7598	11270.574	-22.790039	21433.145	11346.24	3536.21	13407.145	14110.24	10269.21	4495.145	17113.24	12165.86	41007.305	8890.0293	7106.8604	29079.305	12921.029	5147.6553	30927.096	5752.0752	2780.655	10430.096	648.0752	625.78003	17802.59	24703.18	10689.78	29627.59	29669.18	9058.7803	12086.59	25637.18	993.55518	7095.4199	8128.3154	5230.2344	32581.469	34699.031	-484.9751	44834.055	45346.523	15169.025	5064.0552	6566.5254	14392.8	10040.2	11292.07	3283.7998	9726.2002	13321.07	23760.801	12614.2	19765.07	11248.8	6850.2002	8734.0703	5942.1001	33421.898	3186.9502	8281.0996	11777.9	26788.949	10266.1	5526.9004	13764.95	1402.5549	43439.16	15483.335	19194.555	11434.16	20618.336	26391.555	12150.16	1847.335	445.00977	1393.0596	3454.6201	18350.01	1276.0596	10023.62
7795.6797	30951.094	17503.609	8986.6797	27407.094	17333.609	9146.6797	24390.094	12566.609	7963.6797	20506.094	21650.609	10229.68	16989.094	10077.609	18181.68	14814.095	16034.609	13942.68	14471.095	11950.609	19266.68	12247.095	3732.6094	7113.6797	8898.0947	16906.609	12143.68	5566.0947	5681.6094	6038.6299	16840.539	5981.625	7149.6299	16768.539	8444.625	2115.6299	12344.54	18374.625	12973.935	3910.2451	13916.28	5216.1309	27190.35	18625.26	11069.131	29869.35	4076.2598	4120.1309	18445.35	5649.2598	6676.1309	16272.35	2808.2598	2944.1309	17286.35	1271.2598	-2985.8691	18608.35	12832.26	-4246.8691	12310.35	1430.2598	14964.131	21601.35	20986.26	26693.131	12181.35	18076.26	10192.131	22028.35	7001.2598	-4739.8691	11571.35	-1168.7402	8410.1309	12623.35	2035.2598	20153.131	10447.35	14687.26	16851.131	6973.3496	10832.26	22652.131	6045.3496	14193.26	17213.131	5873.3496	18058.26	19935.131	7688.3496	6277.2598	13833.131	7203.3496	2740.2598	10023.131	5380.3496	-437.74023	4937.1309	4415.3496	3695.2598	9629.1309	1385.3496	-793.74023	22914.131	7733.3496	13827.26	12073.131	7862.3496	13864.26	-410.19922	16442.51	13933.245	8016.8008	13838.51	12764.245	10381.801	15019.51	16248.245	19342.801	7660.5098	36838.246	8421.8008	2999.5098	19143.246	7662.8008	2392.5098	17471.246	1821.1641	21582.74	27758.664	-7797.8359	9274.7402	6807.6641	-1486.8359	16124.74	4284.6641	-2158.8359	9164.7402	13729.664	4482.1641	785.74023	6291.6641	9500.1641	7082.7402	16289.664	23534.164	8628.7402	13256.664	9639.1641	3020.7402	9350.6641	18033.164	1154.7402	4437.6641	3773.1641	3401.7402	8675.6641	8215.1641	2499.7402	13293.664	1417.1641	-326.25977	9145.6641	10722.164	110.74023	1032.6641	7258.1641	-899.25977	14024.664	5868.1641	1715.7402	11090.664	12330.164	726.74023	16058.664	11350.164	-909.25977	7745.6641	4931.1641	727.74023	10336.664	-1891.0547	15674.715	4690.1953	9205.9453	20053.715	23324.195	-4253.0547	2186.7148	6068.1953	4921.9453	4025.7148	7993.1953	5305.9453	1549.7148	7242.1953	7977.8496	30771.84	13203.311	2210.8496	24231.84	12061.311	2026.8496	16440.84	9264.3105	17911.85	9054.8398	4108.3105	19829.85	9963.8398	16122.311	13040.85	10729.84	4641.3105	8784.8496	5187.8398	3311.3105	17656.85	6800.8398	11440.311	11788.85	7378.8398	18906.311	20143.85	6411.8398	10884.311	22427.85	7964.8398	8198.3105	1571.3945	18808.629	18232.471	3484.3945	22682.629	4033.4707	-618.60547	15243.63	23932.471	-697.60547	9848.6299	10100.471	14190.395	5259.6299	22783.471	7956.3945	5438.6299	3302.4707	2236.9805	26994	17118.439	16819.98	32856	23907.439	9057.9805	28853	14359.439	1907.9805	26274	20321.439	8569.9805	25071	7610.4395	22085.98	10186	21959.439	16704.98	12924	28358.439	30531.98	10720	19374.439	17234.98	7290	8703.4395	9530.9805	20944	16179.439	11603.37	23793.824	13109.596	19275.371	25672.824	15716.596	16797.371	23054.824	14528.596	18990.371	24584.824	27712.596	9636.3701	19140.824	14877.596	31666.371	9041.8252	22175.596	27048.371	14623.825	9529.5957	30960.371	12366.825	17921.596	27752.371	8022.8252	6983.5957	27494.371	9852.8252	16839.596	29552.371	15725.825	22615.596	23677.371	9524.8252	13838.596	32169.371	10521.825	22072.596	32076.371	8793.8252	18300.596	22765.371	6569.8252	22681.596	18401.371	6539.8252	14286.596	19451.371	6864.8252	26277.596	28055.371	10111.825	14641.596	20587.371	4647.8252	10778.596	30622.371	6387.8252	25746.596	33826.789	17187.836	14817.93	5462.7891	25524.836	8723.9297	14454.789	17466.836	13573.93	6274.7891	18259.836	23760.93	24304.789	15758.835	29542.93	-4276.2109	20111.836	16277.93	7358.7891	13058.835	20314.93	-2132.2109	24683.836	8088.9297	19050.789	10205.835	18906.93	19923.789	10855.835	20888.93	21452.789	10758.835	18157.93	12612.789	16227.835	14061.93	18154.789	10687.835	7831.9297	8691.7891	8889.835	9012.9297	9276.7891	9428.835	9464.9297	12248.789	12123.835	12663.93	5551.7891	7931.835	14945.93	2441.7891	5724.835	7230.9297	16703.789	7181.835	14545.93	2284.0596	28161.52	18989.461	5040.0596	31394.52	13005.461	10793.06	23393.52	14784.461	7375.0596	19811.52	3869.4609	11929.06	25840.52	22751.461	9541.0596	27404.52	19246.461	6364.0596	21944.52	18627.461	8804.0596	18419.52	4262.4609	10124.06	8821.5195	3105.4609	13245.06	14424.52	7442.4609	5917.0596	9461.5195	11251.461	22725.059	8949.5195	11259.461	15678.06	11438.52	5394.4609	14126.06	12355.52	15596.461	14156.06	7327.52	12921.461	20903.059	13553.52	36592.461	5735.0596	10404.52	8866.4609	23415.059	16854.52	10972.461	15637.06	9049.5195	2108.4609	7755.6953	25474.414	12088.936	5685.6953	17543.414	17145.936	14480.695	25591.414	19187.936	12565.695	20849.414	21042.936	464.69531	18816.414	17454.936	16102.695	2899.415	6142.9355	26688.695	3477.415	28342.936	18639.695	667.41504	9129.9355	1851.6748	18304.135	1949.5195	847.6748	15218.135	13034.52	11411.675	9601.1348	11339.52	13381.675	4286.1348	6925.5195	10652.675	585.13477	6181.5195	-1479.6055	23153.984	17606.01	-657.60547	4928.9854	4259.0098	11057.395	5221.9854	4201.0098	9538.3945	4645.9854	7862.0098	9019.3945	610.98535	7626.0098	2475.8691	22617.625	11862.064	6711.8691	21346.625	15033.064	3330.8691	39430.625	23651.064	4287.8691	24718.625	8418.0645	3227.8691	20957.625	15357.064	8951.8691	8768.625	11425.064	8917.8691	12562.625	17301.064	7132.8691	5921.625	14954.064	9877.8691	5245.625	18526.064	11054.869	9141.625	28920.064	16951.869	6630.625	7871.0645	8866.8691	5070.625	20463.064	10756.869	3525.625	11397.064	10849.869	6347.625	21406.064	15606.869	8316.625	14241.064	12851.869	7851.625	14763.064	9263.8691	6984.625	12648.064	11038.869	2630.625	7760.0645	15135.869	7338.625	30501.064	8686.8691	4262.625	16698.064	6552.8691	4185.625	19591.064	9743.8691	7931.625	12337.064	13502.869	2091.625	14628.064	10548.869	3854.625	16138.064	9783.8691	4939.625	13637.064	9834.8691	4893.625	11904.064	13226.869	1760.625	9799.0645	9404.3701	14244.436	954.95508	12089.37	22677.436	12293.955	2648.3701	10058.436	13284.955	11516.37	12318.436	-2805.0449	14536.37	2215.4355	28091.955	20433.371	2927.4355	14263.955	15264.37	5685.4355	15227.955	17509.371	5818.4355	14749.955	34764.297	31074.551	39135.98	10855.295	33239.551	25467.98	11065.295	29805.551	19302.98	14075.295	18811.551	16452.98	9204.2949	29297.551	15291.98	-2525.7051	5412.5498	19716.98	9923.2949	24394.551	17863.98	1229.2949	15817.55	11076.98	12432.295	15323.55	13433.98	7598.2949	24670.551	21119.98	12860.295	8047.5498	21760.98	19969.295	12307.55	21065.98	24380.295	10297.55	21768.98	17242.295	11269.55	18650.98	19275.295	5959.5498	17121.98	18692.295	9891.5498	16493.98	6839.2949	24629.551	20178.98	17410.295	10072.55	19931.98	26339.295	12601.55	20827.98	18406.295	7040.5498	18395.98	27055.295	5452.5498	17466.98	15073.295	5778.5498	22872.98	23793.295	8642.5498	17708.98	23621.295	5991.5498	14622.98	18050.295	4202.5498	15347.98	26695.295	7958.5498	20292.98	20730.295	2783.5498	13203.98	16454.295	5470.5498	11061.98	16836.93	35511.219	26180.135	12019.93	24276.219	11635.135	13895.93	29710.219	21164.135	17371.93	18354.219	11439.135	22226.93	10177.22	18040.135	22842.93	9708.2197	18807.135	21382.93	12443.22	17489.135	6465.9297	6233.2197	5029.1348	29875.93	5950.2197	16710.135	17553.93	8655.2197	28893.135	10424.93	10778.22	9151.1348	32555.93	5404.2197	13589.135	9367.9297	5825.2197	9088.1348	12347.93	2567.2197	10067.135	14300.93	3338.2197	5690.1348	23090.93	5640.2197	26768.135	20696.93	4810.2197	19557.135	19181.93	520.21973	6266.1348	13312.93	2358.2197	14476.135	17220.436	10825.695	22591.25	16181.436	5928.6953	6003.25	7657.4355	7205.6953	8471.25	6585.4355	6083.6953	3378.25	8563.4355	3870.6953	11623.25	15139.085	31264.324	9698.9297	19721.086	21615.324	8181.9297	18038.086	15218.325	12336.93	30530.086	14893.325	20983.93	12296.085	18088.324	9461.9297	20986.086	16727.324	14285.93	27669.086	11000.325	16293.93	16277.085	4108.3252	12797.93	14150.085	3708.3252	3463.9297	11186.085	8699.3252	9345.9297	24629.086	9381.3252	16801.93	13558.085	10856.325	8766.9297	15457.085	6196.3252	13778.93	15671.085	5270.3252	15976.93	1578.23	35436.746	8032.1553	2289.23	22428.746	26725.156	16184.23	6326.7451	14568.155	16222.23	5094.7451	8635.1553	2330.9351	15833.695	17637.98	38283.934	13909.695	22949.98	8916.875	51582.648	20840.941	1663.875	15886.65	11084.94	5003.875	10124.65	8827.9404	1105.875	16437.65	9578.9404	20127.074	5698.4502	9636.5498	3415.075	14142.45	13372.55	17691.871	8499.9395	9936.6406	17518.871	6428.9399	9065.6406	9801.415	6848.9199	16275.18	-2455.3398	18076.789	2029.5996	16830.289	10333.35	12121.055	10671.29	8053.3501	12612.055	-1417.0898	23368.539	10945.79	1008.9102	23187.539	19305.789	10004.91	5929.54	11915.79	8173.1748	41781.906	19473.016	7587.1748	17995.904	19292.016	220.88477	49599.805	646.32031	-1551.1152	10682.805	-1991.6797	888.36499	23594.225	15793.94	5336.3652	11115.225	35856.941	11990.365	11961.225	17477.941	-1952.7949	11812.404	5912.4951	9605.5195	19154.309	45094.211	1461.95	47722.844	47857.875	17507.949	-1513.1553	6247.875	16227.865	15525.641	13953.14	4349.8652	9809.6406	9169.1396	25580.865	9207.6406	18532.141	14635.865	7152.6401	7135.1396	2557.2998	29719.469	112.36523	3814.2998	14079.47	21442.365	7120.2998	15109.47	9357.3652	1075.9448	48287.625	14768.205	20545.945	10263.625	16519.205	23586.945	11283.625	600.20508	1718.125	632.30469	4624.6904	18669.125	479.30469	7751.6904
12420.675	24350.406	31793.15	8992.6748	25406.406	28779.15	13670.675	18840.406	18946.15	17578.676	7577.4053	28674.15	13825.675	18536.406	13914.15	22824.676	6854.4053	26061.15	24498.676	5167.4053	18277.15	25125.676	5277.4053	16155.15	8713.6748	6262.4053	25275.15	19565.676	5105.4053	14642.15	1359.0146	17897.08	5093.7891	3305.0146	16807.08	7901.7891	633.01465	15606.08	17125.789	14001.14	4917.2598	10443.33	8701.8809	28114.98	27948.211	13570.881	34815.98	13415.211	6859.8809	27956.98	15454.211	8403.8809	24506.98	9630.2109	7008.8809	24958.98	13823.211	879.88086	21436.98	21530.211	-2384.1191	15950.98	11054.211	13834.881	24123.98	29063.211	22914.881	26127.98	26267.211	21895.881	12255.98	17138.211	-1513.1191	13235.98	5580.2109	11933.881	13858.98	5623.2109	28341.881	13524.98	20654.211	19843.881	11676.98	20327.211	25263.881	11815.98	23904.211	18186.881	14589.98	25505.211	24853.881	12213.98	12739.211	13962.881	11096.98	9765.2109	16944.881	7777.9805	5708.2109	7889.8809	10967.98	15952.211	13553.881	8723.9805	6307.2109	29214.881	11743.98	19114.211	18282.881	11431.98	20615.211	3557.7754	22448.969	15153.535	12939.775	15062.97	14477.535	8971.7754	25056.969	22112.535	25643.775	9903.9697	38450.535	11857.775	5997.9697	17020.535	15047.775	5472.9697	17301.535	2391.8848	18399.09	30041.426	-6157.1152	10203.09	6928.4258	-145.11523	11966.09	2247.4258	2814.8848	7725.0898	12741.426	6058.8848	6457.0898	3652.4258	12394.885	6828.0898	15850.426	26210.885	10578.09	14006.426	13100.885	5073.0898	15188.426	20518.885	77.089844	1291.4258	4885.8848	2867.0898	6942.4258	11155.885	638.08984	8586.4258	5483.8848	-64.910156	9979.4258	13062.885	2311.0898	4672.4258	9094.8848	-1522.9102	7482.4258	6557.8848	4329.0898	13026.426	16357.885	5635.0898	14423.426	9693.8848	318.08984	12031.426	7844.8848	444.08984	6485.4258	-3762.5703	20734.115	9072.4346	2519.4297	20287.115	27223.434	-4311.5703	16556.115	7577.4346	2618.4297	4519.1152	14776.435	3585.4297	4247.1152	10384.435	10951.1	26996.59	9325.8496	4301.0996	21501.59	15265.85	-341.90039	14167.59	9746.8496	14734.1	2717.5898	7462.8496	21783.1	6533.5898	17520.85	9535.0996	4549.5898	4326.8496	9643.0996	3378.5898	3832.8496	18939.1	4155.5898	8705.8496	11383.1	3909.5898	14877.85	6403.0996	3940.5898	13755.85	18998.1	3170.5898	9778.8496	13227.84	8402.6055	18255.99	4103.8398	21769.605	5759.9902	400.83984	17865.605	21095.99	-544.16016	11889.605	7544.9902	22814.84	9086.6055	24679.99	10249.84	4088.6055	2288.9902	3568.79	23920.9	19895.094	15662.79	29620.9	23588.094	12241.79	26014.9	14378.095	2318.79	21744.9	22009.094	9822.79	22404.9	7174.0947	20831.789	8098.9004	11431.095	18685.789	10153.9	26825.094	20183.789	8045.9004	14048.095	15526.79	7493.9004	12234.095	17138.789	6357.9004	12720.095	4817.0752	23870.289	13068.83	14478.075	19334.289	20591.83	16537.074	20390.289	14956.83	19180.074	19943.289	32004.83	10061.075	14846.29	14285.83	26585.074	8498.29	17112.83	21997.074	10182.29	11827.83	28820.074	10727.29	22485.83	25671.074	14145.29	16401.83	24591.074	5835.29	18568.83	24343.074	11839.29	27372.83	22175.074	4179.29	14741.83	32920.074	9415.29	27060.83	9429.0752	27498.289	14865.83	18081.074	6266.29	24094.83	22887.074	4052.29	19000.83	17065.074	4370.29	28700.83	23963.074	5903.29	14365.83	15114.075	6677.29	11521.83	27970.074	9370.29	24740.83	34005.938	9295.7051	10688.365	14148.939	20892.705	3306.3652	19013.939	20030.705	6865.3652	17620.939	13838.705	13992.365	21588.939	9903.7051	26524.365	2373.9395	12239.705	8442.3652	16893.939	2369.7051	11314.365	-566.06055	23272.705	5358.3652	22481.939	5874.7051	13694.365	22421.939	5308.7051	15501.365	24599.939	4173.7051	14923.365	14036.939	4611.7051	7617.3652	24386.939	452.70508	8331.3652	10683.939	1289.7051	10762.365	9538.9395	3347.7051	5281.3652	16354.939	4836.7051	13416.365	10186.939	1406.7051	7512.3652	7015.9395	-1528.2949	7297.3652	18487.939	2441.7051	11203.365	3644.9004	21371.211	19862.779	4442.9004	28660.211	15575.779	10780.9	23354.211	16020.779	5015.9004	22914.211	7847.7793	14241.9	22411.211	20438.779	10596.9	26748.211	29999.779	9449.9004	16065.21	22511.779	8235.9004	9159.21	5604.7793	6447.9004	11446.21	6790.7793	14064.9	7724.21	11477.779	9885.9004	6468.21	17021.779	29652.9	5105.21	10306.779	13370.9	6712.21	9263.7793	18174.9	7076.21	15352.779	18539.9	2314.21	13314.779	25143.9	10561.21	29687.779	9476.9004	8191.21	8964.7793	22052.9	6015.21	13185.779	15565.9	3211.21	2164.7793	4096.6396	22264.766	9999.7441	4309.6396	25317.766	2195.7441	11693.64	26410.766	18825.744	9045.6396	19572.766	12041.744	-1709.3604	19200.766	20061.744	15828.64	8792.7646	6722.7441	23934.641	10950.765	30686.744	18122.641	3264.7646	8210.7441	3896.2251	20172.689	385.5498	2091.2251	13078.689	9640.5498	11958.225	14037.689	9432.5498	3472.2251	8076.6899	2636.5498	9589.2246	3679.6899	2209.5498	-1708.3096	24288.029	16511.375	-1707.3096	7433.0298	2719.375	12313.69	9984.0293	1318.375	12484.69	8726.0293	5500.375	11426.69	4319.0298	4805.375	9802.0547	25126.711	15117.71	12736.055	25330.711	14922.71	7323.0547	41932.711	17400.711	9755.0547	24290.711	12418.71	6819.0547	25011.711	20417.711	14385.055	10343.71	18970.711	18308.055	10050.71	17821.711	14200.055	10886.71	18872.711	15732.055	14685.71	17670.711	20950.055	10097.71	26400.711	24555.055	11604.71	12046.71	17083.055	9674.71	23221.711	13330.055	10589.71	16025.71	15938.055	11940.71	21050.711	20158.055	12623.71	18824.711	14909.055	11096.71	16850.711	12023.055	9632.71	14083.71	18851.055	6929.71	11554.71	17115.055	7275.71	33626.711	13368.055	10253.71	14573.71	16576.055	7372.71	20911.711	15300.055	10294.71	15011.71	16925.055	8505.71	19721.711	15871.055	7592.71	17006.711	14879.055	9524.71	15618.71	10516.055	8012.71	11785.71	16698.055	6721.71	11360.71	14194.96	13275.42	8084.9297	12597.96	18335.42	15598.93	3691.96	14885.42	15982.93	9843.96	8268.4199	2181.9297	12999.96	2005.4199	30723.93	21737.961	2016.4199	16896.93	15748.96	7590.4199	24220.93	19632.961	6505.4199	12650.93	24550.789	27312.01	41335.246	3727.7891	26709.01	24856.246	13273.789	25614.01	22452.246	4828.7891	23306.01	21382.246	4527.7891	26957.01	18770.246	-7688.2109	25735.01	14870.245	970.78906	29641.01	22368.246	-6175.2109	18079.01	11774.245	1148.7891	16609.01	12700.245	-794.21094	19860.01	18512.246	10281.789	10759.01	22591.246	14235.789	10198.01	24121.246	19852.789	13951.01	22503.246	8185.7891	9407.0098	16626.246	13460.789	8380.0098	19548.246	12871.789	10609.01	23381.246	-1516.2109	29611.01	27070.246	8491.7891	8240.0098	17718.246	16351.789	10757.01	21011.246	7431.7891	10868.01	21364.246	17772.789	9255.0098	17497.246	10570.789	7865.0098	23054.246	14140.789	8723.0098	16732.246	14137.789	6009.0098	17864.246	9400.7891	6612.0098	15980.245	16403.789	9048.0098	21174.246	11300.789	5180.0098	13841.245	6732.7891	5892.0098	15030.245	13108.795	21903.055	25478.52	6253.7949	16095.055	14476.52	21286.795	13073.055	17681.52	13819.795	24312.055	10358.52	15912.795	8733.0547	17141.52	15932.795	13673.055	15464.52	13530.795	4576.0547	24593.52	1001.7949	4578.0547	7983.5195	18051.795	3573.0547	20758.52	12035.795	949.05469	21639.52	2937.7949	69.054688	13274.52	24201.795	1389.0547	15720.52	5309.7949	-255.94531	11796.52	6159.7949	-310.94531	10197.52	11188.795	2260.0547	10318.52	18476.795	604.05469	20205.52	15249.795	4795.0547	16535.52	13330.795	1250.0547	9769.5195	3778.7949	-424.94531	18784.52	20060.795	18446.27	13244.844	15523.795	9826.2695	-8530.1562	10142.795	13878.27	-6096.1562	6931.7949	5905.2695	-10508.156	8816.7949	10979.27	-2967.1562	18819.441	30749.5	9522.9043	14511.44	27445.5	9240.9043	19487.441	15313.5	10283.904	25099.441	16454.5	25657.904	14491.44	19083.5	6730.9043	20232.441	15908.5	18764.904	28391.441	10086.5	15460.904	20311.441	8286.5	9659.9043	14676.44	8452.5	7247.9043	11458.44	4657.5	10300.904	28492.441	9853.5	14328.904	17566.441	6231.5	7583.9043	17406.441	5384.5	9529.9043	18698.441	7115.5	13260.904	221.47998	45072.52	11059.655	3551.48	37756.52	21072.656	17394.48	7512.52	11598.655	14617.48	6136.52	9983.6553	2431.48	24599.98	14406.869	39445.48	10174.98	26010.869	5878.3652	25899.836	12837.285	2387.3652	14363.835	17337.285	2127.3652	11767.835	6817.2852	-846.63477	15086.835	6952.2852	20493.58	6965.4902	9329.0898	2625.5801	19132.49	11366.09	23902.109	11243.814	26570.109	20406.109	7291.8149	10239.11	13519.93	2861.0098	13428.235	2009.8999	20559.186	5914.7002	18324.539	8857.4004	17029.039	16074.54	4791.3999	19042.039	-426.0249	22730.301	11532.845	5154.9751	17204.301	11418.845	9581.9746	3402.2998	18497.844	13337.245	59161.906	22814.84	4340.2451	19371.904	20619.84	5838.48	19214.605	6562.7998	1555.48	10398.605	2538.7998	2303.355	15996.48	8524.5195	486.35498	3165.48	34954.52	9125.3555	12259.48	24438.52	2640.9702	12432.936	6518.4551	7054.4941	11378.325	42856.855	-1390.2151	42558.855	46826.605	12014.785	5082.855	2406.6055	1377.6748	20407.561	8883.1504	2094.6748	11011.561	5714.1504	22509.676	9289.5605	14184.15	9316.6748	4522.5601	1120.1504	4956.6201	35740.836	-3726.0449	7070.6201	13660.835	12291.955	7086.6201	12775.835	2282.9551	1495.9102	58671.453	8170.3154	18453.91	12425.455	19710.316	24076.91	11403.455	-4248.6846	1828.0901	-902.83008	9164.6445	21661.09	-947.83008	9892.6445
9398.3945	35975.84	19372.18	7866.3945	34451.84	16161.18	10188.395	24051.84	12198.18	14014.395	10707.84	19053.18	8875.3945	21268.84	9654.1797	7726.3945	28662.84	23404.18	17846.395	9251.8398	9070.1797	20041.395	11302.84	7658.1797	4076.3945	9788.8398	20869.18	17133.395	8382.8398	7477.1797	1377.6299	17601.441	13539.37	2915.6299	18203.441	15012.37	3337.6299	11100.44	29566.371	11417.71	3619.2598	9415.1504	1939.9395	24788.844	23593.145	10858.939	31451.844	8364.1445	2422.9395	26065.844	7823.1445	2092.9395	17518.844	7776.1445	2611.9395	22919.844	8712.1445	-5604.0605	26311.844	17565.145	-5649.0605	17035.844	5489.1445	9005.9395	23543.844	33660.145	17353.939	24114.844	18480.145	16889.939	10575.845	15683.145	-5038.0605	13533.845	3283.1445	6395.9395	8874.8447	7822.1445	16279.939	15247.845	17692.145	13238.939	10700.845	12093.145	2528.9395	35357.844	22126.145	17717.939	10945.845	17807.145	15263.939	9264.8447	12601.145	9951.9395	12139.845	4548.1445	12223.939	7054.8447	6288.1445	6816.9395	6564.8447	10283.145	9849.9395	8010.8447	1763.1445	23802.939	10525.845	17081.145	7160.9395	8813.8447	17676.145	6959.7998	24757.594	4716.4609	12123.8	18694.594	6174.4609	24560.801	9820.5947	15568.461	23155.801	11095.595	26616.461	15901.8	5188.5947	7528.4609	12088.8	13369.595	14380.461	4985.0801	27934.496	32318.805	-3497.9199	15960.495	11477.805	-325.91992	23088.496	13462.805	1368.0801	16302.495	21794.805	7205.0801	10523.495	8146.8047	7397.0801	10807.495	19049.805	24973.08	12221.495	17143.805	13681.08	9506.4951	22028.805	26153.08	6636.4951	7399.8047	9314.0801	10776.495	11383.805	15006.08	10021.495	16069.805	3026.0801	11717.495	15617.805	12318.08	7678.4951	11760.805	12590.08	4904.4951	16334.805	8273.0801	8574.4951	14697.805	16384.08	11563.495	17171.805	8933.0801	8450.4951	9043.8047	9015.0801	5311.4951	11308.805	2701.2246	16722.705	4223.5	5055.2246	26392.705	29342.5	-1323.7754	7519.7051	5324.5	7180.2246	3340.7051	13349.5	6536.2246	108.70508	8940.5	9586.3301	25675.711	16023.025	1013.3301	27821.711	21930.025	1036.3301	11894.71	20834.025	16271.33	6967.71	17291.025	16466.33	7667.71	20785.025	8183.3301	4896.71	17494.025	9485.3301	3782.71	12293.025	15899.33	5489.71	15884.025	9905.3301	6271.71	28014.025	1353.3301	12048.71	21170.025	22729.33	5012.71	18757.025	1376.8799	21303.404	15506.305	5874.8799	18798.404	213.30469	593.87988	16490.404	19599.305	-126.12012	12610.404	5988.3047	5861.8799	15070.404	23986.305	13394.88	5001.4048	1987.3047	3205.3447	32688.074	25921.42	18678.344	27713.074	29916.42	12694.345	23482.074	19208.42	5994.3447	23127.074	25061.42	8730.3447	20074.074	15206.42	17844.344	16875.074	14632.42	24889.344	6244.0752	26252.42	27454.344	12533.075	23131.42	21485.344	4885.0752	13523.42	19668.344	5515.0752	18006.42	2724.7246	25442.635	14513.92	14151.725	32925.633	22584.92	11242.725	25931.635	13658.92	15042.725	29439.635	29293.92	6684.7246	18181.635	14174.92	20984.725	9382.6348	21529.92	16543.725	16190.635	12420.92	19503.725	12681.635	22339.92	18978.725	11744.635	28517.92	23907.725	9022.6348	19682.92	27417.725	7612.6348	19227.92	18740.725	9718.6348	11640.92	24438.725	10818.635	23018.92	5605.7246	32350.635	14171.92	15580.725	7482.6348	17277.92	16235.725	5556.6348	14799.92	19676.725	8873.6348	25093.92	23376.725	8596.6348	17077.92	10002.725	6978.6348	8384.9199	22335.725	12074.635	24478.92	23397.555	7865.9199	9607.2207	479.55469	20467.92	6846.2207	8714.5547	21157.92	9615.2207	-792.44531	23474.92	22593.221	8327.5547	8958.9199	20645.221	-10031.445	12133.92	15695.221	6269.5547	3991.9199	13610.221	-9467.4453	22644.92	11488.221	13025.555	7374.9199	12440.221	6195.5547	4759.9199	11853.221	9862.5547	9931.9199	12112.221	3231.5547	7837.9199	12548.221	10899.555	3231.9199	14310.221	1334.5547	6231.9199	12064.221	-3325.4453	6260.9199	7094.2207	2569.5547	6944.9199	9418.2207	-1904.4453	3659.9199	12665.221	-5331.4453	1264.9199	5101.2207	6667.5547	5695.9199	9363.2207	3770.5801	28560.695	15624.285	5343.5801	27217.695	7712.2852	10985.58	24337.695	17051.285	3668.5801	33450.695	7647.2852	9396.5801	27827.695	19772.285	11627.58	30034.695	20767.285	6606.5801	26325.695	17896.285	9439.5801	19776.695	7079.2852	3870.5801	15362.695	1838.2852	19271.58	12478.695	6054.2852	7316.5801	10361.695	6110.2852	21577.58	11167.695	11396.285	16853.58	8429.6953	9349.2852	16850.58	10011.695	13647.285	15917.58	6965.6948	11681.285	21590.58	17589.695	28704.285	10516.58	12177.695	2556.2852	25448.58	13702.695	8838.2852	15803.58	7756.6948	1199.2852	4.2050781	25333.316	5369.4258	2971.2051	25005.316	5477.4258	6149.2051	30039.316	14062.426	583.20508	27269.316	11754.426	-6078.7949	20596.316	16307.426	11499.205	7182.3154	3108.4258	15528.205	9832.3154	23932.426	11529.205	12158.315	4753.4258	5264.4902	19876.086	4475.2051	2856.4902	14827.085	13098.205	13775.49	12619.085	12171.205	6571.4902	6968.085	6941.2051	11434.49	4376.085	5711.2051	-1094.3052	23370.875	15949.949	-2089.3052	4575.875	461.94922	15466.695	5857.875	2303.9492	12635.695	1077.875	7247.9492	11081.695	-279.125	2999.9492	11135.655	24503.18	2611.5195	12528.655	23670.18	3173.5195	6816.6553	36925.18	8371.5195	13352.655	18580.18	7222.5195	8107.6553	22867.18	6425.5195	17415.656	5962.1797	5233.5195	20670.656	6726.1797	9526.5195	14362.655	13982.18	10336.52	11712.655	15428.18	8435.5195	16143.655	12365.18	13945.52	23186.656	9084.1797	2170.5195	18766.656	9260.1797	10201.52	14674.655	8323.1797	2897.5195	15554.655	8973.1797	9896.5195	25969.656	12068.18	9867.5195	12493.655	7526.1797	7800.5195	18424.656	8986.1797	5940.5195	17210.656	4396.1797	-3184.4805	18548.656	5155.1797	16949.52	14927.655	8850.1797	6215.5195	18236.656	8137.1797	17925.52	16024.655	9987.1797	5444.5195	20755.656	7641.1797	5948.5195	15892.655	9582.1797	9722.5195	17440.656	6176.1797	3606.5195	17441.656	4827.1797	830.51953	18599.656	4914.1797	3860.5195	10862.205	11826.975	3691.4707	11972.205	14714.975	7389.4707	3749.2051	13365.975	14885.471	11171.205	-1496.0254	-507.5293	11676.205	3353.9746	24412.471	21874.205	5003.9746	11000.471	12919.205	9242.9746	20610.471	17964.205	4521.9746	10878.471	33155.355	27197.381	35498.508	28563.355	1340.3809	18163.506	22883.355	13044.381	18038.506	13386.355	13009.381	18303.506	11696.355	15935.381	14866.506	2497.3555	20881.381	11720.506	15717.355	18162.381	16062.506	3001.3555	9307.3809	9147.5059	12521.355	12969.381	8927.5059	9812.3555	11573.381	12216.506	18854.355	3891.3809	10508.506	26903.355	4988.3809	13265.506	19341.355	3455.3809	18050.506	16635.355	-1319.6191	12339.506	19847.355	520.38086	11819.506	17786.355	4766.3809	16217.506	7811.3555	18092.381	16373.506	18317.355	-1520.6191	15035.506	24344.355	2808.3809	16017.506	22027.355	-3259.6191	15682.506	24022.355	-1523.6191	13728.506	20048.355	2976.3809	22818.506	22088.355	5407.3809	10178.506	25329.355	-271.61914	11162.506	14508.355	-760.61914	8828.5059	29079.355	1860.3809	13086.506	18425.355	-538.61914	9339.5059	18362.355	1151.3809	8762.5059	8629.2754	37156.309	21788.391	6331.2754	27390.309	11308.391	10449.275	31925.309	14337.391	8503.2754	23175.309	14202.391	12835.275	8488.3096	17286.391	14383.275	14019.31	15667.391	14243.275	9780.3096	18672.391	-1666.7246	9829.3096	5806.3906	17254.275	5822.3096	21463.391	8489.2754	9362.3096	25099.391	-62.724609	5013.3096	14082.391	15474.275	8883.3096	12601.391	6248.2754	8198.3096	6257.3906	4658.2754	6990.3096	7515.3906	11911.275	3609.3096	7936.3906	12275.275	3692.3096	17652.391	10900.275	12322.31	13279.391	10269.275	7293.3096	6117.3906	6385.2754	2199.3096	17380.391	21303.68	6224.8154	15891.086	19791.68	2036.8154	-1597.9141	12383.68	2698.8154	-3738.9141	7458.6797	-765.18457	-9216.9141	10456.68	1146.8154	1334.0859	12230.04	21602.566	16031.765	12573.04	20941.566	10889.765	18731.039	11562.565	17813.766	28135.039	13101.565	29937.766	8109.04	17041.566	10790.765	13950.04	15972.565	17654.766	26425.039	7120.5654	19203.766	4081.04	21537.566	12529.765	14506.04	4965.5654	7453.7646	10972.04	7342.5654	14920.765	25764.039	6969.5654	19106.766	18998.039	8080.5654	7652.7646	13830.04	5268.5654	16455.766	16623.039	3600.5654	19530.766	2063.8701	43628.871	10701.51	3473.8701	15829.87	17328.51	15159.87	6554.8701	8916.5098	15057.87	10482.87	6198.5098	1096.6299	18072.074	30348.176	40644.629	15342.075	25399.176	12402.495	42699.324	4616.3301	1076.4951	14315.325	6543.3301	2873.4951	9676.3252	5732.3301	2005.4951	15130.325	6944.3301	21389.365	9797.3145	10265.83	1971.365	18222.314	8496.8301	21537.246	8025.7651	10869.62	18211.246	5034.7651	7331.6201	8392.6699	7109.3101	13955.779	-341.67993	15809.265	2957.375	17587.109	7500.5298	19739.9	11608.109	8360.5293	25229.9	2004.145	22633.109	13780.355	4353.145	18637.109	23769.355	12222.145	4648.1099	17199.355	9874.1602	24199.795	19013.535	6778.1602	21206.795	15483.535	5034.4102	15017.525	7580.8301	1175.4099	10439.525	1704.8301	10608.984	4068.0952	5707.2051	1304.9849	33234.094	28823.205	7369.9849	15935.096	21717.205	2346.5649	8961.6748	8139.9404	4455.0605	25094.395	34596.555	960.68506	46966.66	47188.219	17843.686	5101.6602	4636.2197	2194.46	27689.59	10917.26	4652.46	6287.5898	2428.2598	22474.461	12018.59	12639.26	9666.46	6815.5898	5029.2598	5553.5649	28961.115	-2329.2002	9021.5645	9509.1152	16031.8	3792.5649	35373.117	8848.7998	3492.27	34806.539	7902.0298	20985.27	9939.54	19868.029	28555.27	11938.54	1327.0298	613.7998	5068.2251	10172.17	15416.8	3111.2251	6967.1699
7131.7695	38745.926	25782.51	6368.7695	32247.926	22682.51	12544.77	22717.926	13304.51	3388.7695	29937.926	24827.51	7137.7695	28136.926	13837.51	10051.77	21639.926	21938.51	18284.77	12059.925	17057.51	18868.77	9729.9248	7363.5098	-20.230469	5953.9248	18996.51	14581.77	8523.9248	10616.51	5099.7646	20230.395	8186.3496	7006.7646	18620.395	13198.35	3398.7646	13482.395	23337.35	6091.9902	-1719.415	12354.1	-1874.6855	27062.4	24442.176	7277.3145	29426.4	13817.176	-3623.6855	18862.4	14881.176	-398.68555	15409.4	6681.1758	-774.68555	12215.4	10716.176	-8245.6855	17739.4	18666.176	-6538.6855	8468.4004	7818.1758	5663.3145	15959.4	28891.176	13190.314	18667.4	27174.176	11551.314	6558.4004	15961.176	-8211.6855	5584.4004	4134.1758	-2484.6855	18844.4	8236.1758	12852.314	12042.4	25264.176	14287.314	8540.4004	20969.176	4010.3145	25574.4	16518.176	12736.314	7040.4004	24112.176	17132.314	5989.4004	11589.176	5826.3145	6766.4004	8870.1758	9534.3145	1642.4004	6920.1758	4543.3145	3456.4004	18889.176	5458.3145	3002.4004	7772.1758	20727.314	4326.4004	17611.176	11797.314	3819.4004	18393.176	3696.9648	16724.07	12476.34	12938.965	16961.07	13718.34	22967.965	8969.0703	24646.34	24312.965	11129.07	30887.34	9835.9648	9224.0703	15473.34	14458.965	10164.07	20733.34	5617.1191	27268.34	34327.59	-5649.8809	18994.34	13053.59	165.11914	23239.34	7798.5898	2027.1191	14605.34	17398.59	9091.1191	11361.34	7498.5898	8480.1191	15039.34	18659.59	23678.119	26981.34	13819.59	13018.119	11017.34	22660.59	13882.119	5932.3398	6624.5898	5938.1191	11801.34	9830.5898	15037.119	10093.34	14882.59	7124.1191	8796.3398	15337.59	12969.119	10291.34	10231.59	13042.119	7024.3398	14630.59	7379.1191	5096.3398	13330.59	20067.119	9299.3398	15655.59	11053.119	7861.3398	16131.59	-4248.8809	20125.34	12428.59	1803.6748	24182.275	5468.6445	18728.676	7973.2749	28324.645	2362.6748	10833.275	2782.6445	9150.6748	6109.2749	15682.645	7230.6748	4794.2749	7552.6445	6665.6855	28653.84	15452.17	-1497.3145	21659.84	19397.17	-4575.3145	15125.84	21990.17	4967.6855	9763.8398	14610.17	11757.686	7160.8398	23965.17	7243.6855	6979.8398	13345.17	6578.6855	4063.8398	14098.17	10380.686	3204.8398	18400.17	6070.6855	5602.8398	26649.17	-5266.3145	10535.84	22113.17	18108.686	2176.8398	21496.17	4990.7305	15571.09	22644.746	8044.7305	16098.09	7222.7451	2676.7305	9870.0898	23574.746	4509.7305	3681.0898	12777.745	21292.73	498.08984	25712.746	8847.7305	917.08984	8025.7451	2761.7148	34106.715	16046.405	20988.715	32229.715	28599.406	11420.715	26784.715	12904.405	6848.7148	28602.715	22388.406	9965.7148	23440.715	7350.4053	19336.715	8927.7148	13535.405	23239.715	11047.715	21955.406	22849.715	12381.715	22188.406	17927.715	10051.715	10182.405	17992.715	8930.7148	13759.405	5311.5498	27725.73	13727.891	14633.55	28920.73	14370.891	10018.55	12834.73	15762.891	14354.55	28477.73	22997.891	18632.551	7418.7305	16777.891	22303.551	11341.73	17174.891	24484.551	12860.73	10076.891	23985.551	14078.73	22498.891	14226.55	18174.73	13740.891	24682.551	17068.73	19438.891	28358.551	9958.7305	26035.891	20563.551	11545.73	12448.891	26509.551	15215.73	20802.891	5886.5498	39963.73	12978.891	16273.55	12254.73	19073.891	12496.55	10986.73	11656.891	23074.551	11307.73	21788.891	23805.551	8395.7305	15890.891	12245.55	9754.7305	9512.8906	28727.551	8254.7305	21661.891	32809.617	8759.4648	6436.4102	2096.6152	24351.465	456.41016	9872.6152	23918.465	9194.4102	-5916.3848	56841.465	19988.41	14611.615	10152.465	19146.41	-4053.3848	15187.465	8634.4102	12814.615	8690.4648	10158.41	-4116.3848	24213.465	3022.4102	13525.615	5090.4648	8154.4102	13905.615	7029.4648	10930.41	2205.6152	25723.465	10303.41	9196.6152	12415.465	2336.4102	17821.615	8240.4648	6152.4102	4564.6152	8094.4648	8069.4102	8286.6152	6279.4648	1181.4102	11927.615	5823.4648	8030.4102	-1608.3848	8697.4648	9508.4102	543.61523	3247.4648	1372.4102	9342.6152	7531.4648	11315.41	1918.54	24544.16	26552.045	908.54004	22044.16	16366.045	11445.54	13970.16	21922.045	393.54004	25581.16	12947.045	11414.54	26575.16	28342.045	6426.54	30448.16	23213.045	763.54004	24327.16	19044.045	5668.54	12730.16	8268.0449	2061.54	14566.16	7299.0449	10477.54	8404.1602	13826.045	5498.54	5093.1602	7806.0449	18385.539	7272.1602	13483.045	12405.54	3664.1602	11563.045	12924.54	8439.1602	20921.045	16534.539	8948.1602	16878.045	18044.539	12338.16	35131.047	4345.54	7981.1602	9757.0449	25322.539	9065.1602	16882.045	13337.54	3029.1602	4842.0449	566.90527	21931.836	11789.869	-346.09473	14106.835	7987.8691	6087.9053	27824.836	22822.869	4488.9053	20544.836	20233.869	-6510.0947	18400.836	18548.869	11458.905	6234.835	6409.8691	14767.905	6642.835	21901.869	13941.905	1734.835	10560.869	2416.0298	16951.246	-1006.5801	175.02979	14232.245	7724.4199	14001.029	10824.245	7311.4199	4226.0298	5438.2451	2985.4199	10436.029	4525.2451	4403.4199	-2911.3896	21537.121	15809.155	-4510.3896	6700.1201	4097.1553	10849.61	6035.1201	8576.1553	7772.6104	4824.1201	5090.1553	5920.6104	5267.1201	11785.155	8087.165	16391.379	8895.3359	11654.165	19026.379	1517.3359	7847.165	12688.38	10077.336	4963.165	19025.379	-1525.6641	6623.165	22892.379	5512.3359	10956.165	5924.3799	3975.3359	15087.165	3324.3799	3739.3359	10936.165	5346.3799	6096.3359	11362.165	8421.3799	4152.3359	6096.165	14128.38	14358.336	16395.164	9805.3799	-150.66406	14426.165	6710.3799	10381.336	13052.165	1405.3799	842.33594	9114.165	7290.3799	6859.3359	23204.164	5207.3799	7068.3359	9201.165	11007.38	2487.3359	11227.165	4242.3799	2620.3359	16105.165	2851.3799	-1861.6641	11069.165	5154.3799	16932.336	11118.165	3435.3799	2520.3359	12309.165	4234.3799	12572.336	11714.165	8629.3799	7131.3359	15430.165	2192.3799	5660.3359	8251.165	3246.3799	9305.3359	9806.165	3189.3799	3301.3359	14365.165	3406.3799	-1039.6641	15779.165	2285.3799	-573.66406	10319.44	18434.121	8360.1348	14239.44	19302.121	14391.135	4175.4404	23094.121	21380.135	12321.44	3890.1201	6412.1348	14653.44	7490.1201	32154.135	17983.441	10524.12	18632.135	14241.44	11016.12	22749.135	21667.441	8525.1201	16019.135	25731.434	24684.539	36076.121	20631.434	3036.54	21631.121	21409.434	16069.54	20875.121	7104.4346	17879.539	17344.121	11258.435	17020.539	18717.121	-663.56543	17152.539	17401.121	12980.435	15358.54	22987.121	1146.4346	15261.54	14659.12	9477.4346	15226.54	8458.1201	8048.4346	16168.54	18489.121	20205.434	2461.54	20072.121	22657.434	6415.54	23186.121	1373.4346	6474.54	21032.121	11573.435	3313.54	13899.12	17873.434	3433.54	13283.12	17130.434	5697.54	18241.121	5924.4346	20780.539	25923.121	13327.435	3859.54	19992.121	23632.434	11902.54	19061.121	13341.435	1237.54	17435.121	18586.434	2594.54	17962.121	14343.435	4225.54	23366.121	23762.434	9448.54	16565.121	20144.434	2987.54	13873.12	14236.435	-938.45996	11492.12	22783.434	3160.54	16542.121	19434.434	381.54004	12989.12	15831.435	3192.54	10497.12	17639.156	27528.635	21716.795	11490.155	22103.635	15235.795	22079.156	20271.635	13104.795	16622.156	17199.635	11452.795	6366.1553	9820.6348	17617.795	14810.155	15176.635	16148.795	19196.156	5195.6348	20596.795	6029.1553	9163.6348	4511.7949	23851.156	5292.6348	16903.795	16128.155	10319.635	23202.795	7134.1553	-1351.3652	9834.7949	26579.156	7724.6348	11840.795	10750.155	9905.6348	5210.7949	15799.155	2909.6348	3683.7949	18186.156	-1069.3652	5864.7949	21235.156	3650.6348	15766.795	24118.156	3935.6348	17388.795	21880.156	2690.6348	6905.7949	13423.155	827.63477	12752.795	23396.455	10440.975	16168.855	15017.455	8814.9746	-1671.1445	12346.455	8822.9746	-321.14453	4576.4551	3350.9746	-6912.1445	12126.455	7014.9746	847.85547	-934.00977	18882.656	14582.795	6875.9902	19116.656	13551.795	10056.99	12670.655	12408.795	19626.99	10542.655	27192.795	4660.9902	13895.655	10519.795	8746.9902	12928.655	22425.795	21242.99	3544.6553	17459.795	-2900.0098	21483.656	10258.795	5594.9902	3717.6553	9996.7949	4828.9902	4205.6553	15167.795	17023.99	7321.6553	17188.795	10734.99	4796.6553	9523.7949	13483.99	1683.6553	11104.795	7196.9902	3310.6553	19183.795	-333.68994	40914.809	6235.9951	6486.3101	37587.809	10125.995	15888.311	9222.8105	13600.995	20640.311	9235.8105	2739.9951	4165.7998	24543.855	22582.221	36720.801	18555.855	28309.221	5205.1602	56965.93	14805.025	-1840.8398	23712.93	17535.025	3118.1602	10762.93	10390.025	818.16016	15287.93	12136.025	18597.285	9547.8105	8303.6543	2668.2849	23557.811	11474.654	25182.68	4356.5596	9292.9951	16624.68	4374.5596	12946.995	8219.6299	6823.3198	19191.301	461.39502	20291.629	2611.7305	15779.29	7697.5151	11668.755	15680.29	5774.5151	18897.754	1013.375	20465.051	11851.8	7223.375	13765.05	16913.801	10902.375	1589.0498	21615.801	6096.46	20180.629	24756.879	15724.46	15644.63	20293.879	2619.2798	25859.051	13001.74	-1469.7202	8932.0498	5912.7402	8728.415	3648.6001	3749.1797	8323.415	16608.6	30139.18	9786.415	15791.6	20243.18	1444.5049	8040.4502	6525.335	2213.9941	13748.506	39523.055	-189.46509	47281.414	46590.852	15569.535	3895.415	6855.8501	18858.865	8905.0098	11671.54	3470.8652	13046.01	10412.54	21408.865	11175.01	16506.539	7876.8652	7368.0098	9690.54	4747.335	32433.025	-4448.7949	4428.335	6830.0254	17861.205	3605.335	24122.025	9591.2051	3974.8398	27750.785	8660.7451	19309.84	13713.785	287.74512	25273.84	11627.785	-4054.2549	2691.3601	5602.9248	3693.9648	20887.359	2180.9248	3855.9648
3543.4043	23889.355	1962.3809	1024.4043	31800.355	16615.381	7698.4043	24824.355	8113.3809	-1798.5957	25912.355	21018.381	4135.4043	25894.355	2934.3809	2847.4043	28675.355	12620.381	14772.404	8966.3555	3963.3809	12617.404	7357.3555	5705.3809	-2996.5957	4271.3555	18779.381	13908.404	4979.3555	5685.3809	6863.0801	17717.855	6424.0449	7234.0801	16881.855	8037.0449	4259.0801	10589.855	17102.045	8835.1055	5342.77	12828.42	-3690.6504	22402.68	29864.641	-189.65039	28109.68	17332.641	-7661.6504	21337.68	20723.641	-2308.6504	11699.68	11531.64	-5791.6504	19948.68	16306.64	-13193.65	23702.68	27581.641	-11397.65	7610.6797	10800.64	4971.3496	21872.68	36741.641	14568.35	13535.68	47224.641	9112.3496	8017.6797	22069.641	-11013.65	7910.6797	9850.6396	-4534.6504	19854.68	13894.64	11265.35	12324.68	23616.641	7679.3496	4436.6797	25318.641	513.34961	21807.68	27550.641	8542.3496	6709.6797	28856.641	14703.35	5270.6797	14771.64	4896.3496	4958.6797	15200.64	4310.3496	290.67969	7915.6396	-507.65039	2971.6797	22301.641	2117.3496	3456.6797	11626.64	19737.35	9331.6797	21365.641	3612.3496	6229.6797	23930.641	-1975.4004	17498.555	2992.6797	2511.5996	15648.555	4879.6797	15026.6	7670.5547	9290.6797	18669.6	7044.5547	22915.68	5304.5996	5093.5547	9413.6797	8498.5996	5243.5547	8248.6797	3723.0898	18070.105	28412.039	-7262.9102	9552.1055	9698.0391	-5670.9102	15717.105	7911.0391	-285.91016	5670.1055	16708.039	-1640.9102	13218.105	4040.0391	2022.0898	13693.105	12550.039	26204.09	9830.1055	16098.039	10773.09	1189.1055	7834.0391	10436.09	-3564.8945	4607.0391	6888.0898	-1443.8945	8886.0391	5903.0898	978.10547	11223.039	4307.0898	564.10547	9037.0391	11606.09	-462.89453	4524.0391	6575.0898	-470.89453	12272.039	7217.0898	-1524.8945	19035.039	13612.09	1144.1055	11700.039	8861.0898	-1014.8945	10239.039	-3383.9102	14967.105	12673.039	-5165.3359	12343.78	5486.4902	15131.664	5886.7803	28214.49	-1647.3359	7271.7803	5808.4902	46.664062	532.78027	10108.49	-948.33594	1831.7803	7426.4902	9853.5049	21636.404	10891.596	1084.5049	25273.404	9593.5957	1629.5049	9030.4043	15363.596	12519.505	5888.4043	3103.5957	22158.504	1999.4043	15472.596	11667.505	-2757.5957	3854.5957	14298.505	393.4043	3391.5957	15984.505	-3103.5957	9888.5957	12734.505	-3467.5957	15867.596	8419.5049	551.4043	9481.5957	24482.504	1017.4043	5736.5957	977.08496	24578.15	24261.184	6043.085	22481.15	5136.1846	3539.085	13873.15	15657.185	3201.085	9491.1504	14459.185	22377.086	8682.1504	23734.184	1423.085	16669.15	9678.1846	-533.79492	37538.336	13630.414	14259.205	28450.336	21936.414	8908.2051	23657.336	17847.414	3733.2051	23013.336	18799.414	5572.2051	23757.336	8621.4141	21263.205	8482.335	11040.414	20799.205	11261.335	20006.414	15377.205	15054.335	20544.414	15722.205	8548.335	6908.4141	13984.205	11016.335	10083.414	7341.4053	22798.906	15509.35	13289.405	28982.906	17316.35	5393.4053	4721.9053	18194.35	14214.405	27601.906	22451.35	3295.4053	13607.905	18129.35	23909.406	8289.9053	20516.35	23125.406	13197.905	13591.35	23970.406	14169.905	22172.35	19636.406	10349.905	26145.35	24148.406	12844.905	16584.35	23274.406	8269.9053	19833.35	22990.406	10955.905	14437.35	21852.406	16218.905	17806.35	11846.405	33051.906	12653.35	22181.406	10698.905	20231.35	23833.406	9107.9053	12623.35	17534.406	12416.905	25210.35	24697.406	7954.9053	13633.35	12984.405	11156.905	9502.3496	32335.406	8626.9053	24957.35	39067.031	8301.8496	18139.756	10379.03	21370.85	11107.756	19925.031	19661.85	14945.756	8191.0303	48595.852	28887.756	24865.031	9759.8496	25179.756	6232.0303	18337.85	14573.756	19110.031	2981.8496	23923.756	7451.0303	17189.85	11240.756	29297.031	3519.8496	14081.756	9558.0303	28073.85	25235.756	7541.0303	21777.85	18175.756	15625.03	7056.8496	13510.756	25044.031	896.84961	20576.756	17749.031	3215.8496	14146.756	15062.03	3050.8496	12274.756	16656.031	2246.8496	17887.756	14033.03	914.84961	17314.756	8603.0303	-562.15039	11796.756	17875.031	3838.8496	17407.756	801.26953	23664.76	15543.465	-347.73047	31039.76	12258.465	17046.27	15575.76	16288.465	2116.2695	29226.76	4175.4648	10036.27	28306.76	18579.465	8513.2695	26575.76	20896.465	4703.2695	23091.76	17191.465	4994.2695	16580.76	4842.4648	8424.2695	8018.7598	-1657.5352	15886.27	12519.76	5935.4648	5506.2695	12719.76	9037.4648	23758.27	13940.76	9394.4648	10587.27	9703.7598	4767.4648	12238.27	13885.76	12011.465	14776.27	6748.7598	16146.465	20803.27	17924.76	27547.465	5416.2695	12795.76	5979.4648	18330.27	12429.76	9249.4648	10314.27	5912.7598	3452.4648	3295.7695	14772.529	12782.061	3280.7695	9525.5293	12874.061	7171.7695	18575.529	18800.061	3500.7695	18305.529	23991.061	-3854.2305	10987.529	18298.061	15778.77	-3182.4707	6577.0605	19601.77	-1273.4707	31369.061	12905.77	-5515.4707	7959.0605	5542.2852	17636.355	6059.5449	5069.2852	11796.355	15662.545	16911.285	7140.355	15333.545	8081.2852	1716.355	8780.5449	12349.285	4220.355	9656.5449	773.52979	12516.62	19097.18	-407.47021	11725.62	-1846.8203	13745.529	7441.6201	2825.1797	13293.529	7376.6201	2960.1797	9361.5293	4024.6201	7707.1797	6474.165	24115.455	18809.129	11655.165	25119.455	18776.129	16656.164	7202.4551	23929.129	6888.165	21838.455	12576.13	7205.165	24738.455	20904.129	14511.165	9709.4551	18556.129	15145.165	6115.4551	19895.129	-153.83496	5254.4551	19016.129	14270.165	9527.4551	14491.13	14013.165	15320.455	24370.129	16063.165	10106.455	14532.13	12358.165	11113.455	23941.129	11563.165	8901.4551	18511.129	11875.165	10041.455	22334.129	18541.164	17815.455	22861.129	5577.165	18106.455	20988.129	15928.165	9186.4551	20741.129	15264.165	6932.4551	12669.13	15649.165	10042.455	35674.129	6998.165	14315.455	19061.129	12144.165	11907.455	24741.129	7963.165	16242.455	20648.129	15254.165	9904.4551	19716.129	12733.165	8377.4551	20865.129	15623.165	5504.4551	17221.129	13473.165	8696.4551	9542.1299	19512.164	3967.4551	15553.13	9825.8652	15772.25	3608.2051	10822.865	20957.25	7241.2051	1334.8652	12658.25	15940.205	8823.8652	6034.25	-1410.7949	14384.865	6340.25	27395.205	20508.865	9887.25	13576.205	14087.865	9732.25	13903.205	16040.865	6867.25	13588.205	41218.816	14849.24	28689.516	9312.8154	7386.2402	10854.516	14295.815	26763.24	7999.5156	10479.815	22852.24	11617.516	14137.815	19099.24	2877.5156	19338.816	3171.2402	6042.5156	10694.815	24533.24	11469.516	367.81543	19377.24	3924.5156	10833.815	21408.24	561.51562	6574.8154	17958.24	8546.5156	14447.815	13967.24	5411.5156	24376.816	9229.2402	11799.516	4825.8154	22259.24	6760.5156	13904.815	7749.2402	1929.5156	16761.816	8920.2402	8385.5156	21041.816	6604.2402	10630.516	5564.8154	25847.24	17164.516	12154.815	7203.2402	6913.5156	25249.816	13963.24	15197.516	15752.815	6966.2402	4618.5156	26111.816	6793.2402	4600.5156	13297.815	9958.2402	13303.516	21331.816	6499.2402	6046.5156	27074.816	7765.2402	2502.5156	12846.815	8800.2402	-316.48438	27966.816	7372.2402	4428.5156	18643.816	5128.2402	6293.5156	16658.816	7482.2402	1710.5156	11061.805	26126.715	25291.25	5382.8047	20578.715	9955.25	34710.805	4020.7148	16576.25	9847.8047	24108.715	15388.25	1181.8047	27690.715	12432.25	6476.8047	21225.715	20459.25	9960.8047	7866.7148	24217.25	-3964.1953	9528.7148	7506.25	15578.805	6103.7148	19945.25	12933.805	6766.7148	25406.25	-1170.1953	682.71484	11730.25	14196.805	9548.7148	12815.25	6391.8047	5676.7148	10564.25	2703.8047	8293.7148	9819.25	10897.805	2179.7148	11975.25	11943.805	6061.7148	23614.25	10813.805	5932.7148	13468.25	10116.805	2619.7148	7478.25	2288.8047	1133.7148	16051.25	25422.975	7556.7646	9778.8867	17511.975	3323.7646	-4954.1133	18045.975	2953.7646	-1825.1133	12509.975	2044.7646	-6301.1133	13115.975	2971.7646	-375.11328	2816.9951	21235.344	13685.695	13250.995	19482.344	13998.695	12426.995	15258.345	14269.695	25728.996	10791.345	20654.695	7584.9951	16357.345	12819.695	13902.995	13350.345	17191.695	26698.996	8785.3447	19378.695	3055.9951	21521.344	11751.695	10102.995	3407.3447	10573.695	7759.9951	6925.3447	15852.695	19716.996	6206.3447	23920.695	15417.995	5708.3447	13226.695	10128.995	4779.3447	13156.695	9964.9951	5650.3447	17277.695	3270.115	44973.18	11564.56	5797.1152	15572.18	11354.56	10632.115	9444.1797	10836.56	23593.115	4521.1802	7388.5596	4266.9453	21865.895	22147.885	40008.945	18650.895	34402.883	9028.4502	35628.66	5922.2305	2941.45	21681.66	15471.23	4158.4502	9006.6602	3322.2305	692.44995	16715.66	6669.2305	18433.766	9189.1543	13646.24	1396.7649	19281.154	14012.24	22816.074	5598.355	10454.955	19780.074	6782.355	7753.9551	8701.4746	8181.8848	20114.531	-588.57495	14586.105	6337.9453	19552.205	5504.1748	6183.9551	19093.205	4557.1748	6018.9551	1167.4751	18298.824	11560.875	7909.4751	12844.825	20361.875	10046.475	3454.8252	13630.875	4857.2803	20583.01	23609.225	12971.28	19967.01	26024.225	4526.0898	17851.705	7447.7305	-416.90991	6555.7051	1745.7305	10096.92	3346.0449	1384.0352	6039.9199	14335.045	24039.035	4660.9199	10746.045	17001.035	2857.79	9610.1152	9314.2002	-390.46484	21675.574	41217.938	1555.22	46298.797	41360.09	15404.22	3929.7949	1621.0898	17713.324	10213.23	13619.895	4608.3252	8473.2305	10558.895	21093.324	9098.2305	17354.895	12330.325	7058.23	10338.895	196.98486	36202.523	-447.94043	2299.9849	6281.5249	19273.059	1092.9849	36892.523	10295.06	2542.9751	24064.74	8724.1055	21157.975	7060.7402	11965.105	30490.975	10818.74	-1782.8945	-2148.4248	6949.7148	9221.6904	10447.575	3961.7148	7689.6904
19695.73	3001.1201	214.43555	5400.7305	25336.121	14890.436	8685.7305	19555.121	7197.4355	5889.7305	16316.12	17133.436	4530.7305	19012.121	6563.4355	4190.7305	23225.121	16462.436	14142.73	6567.1201	11133.436	16701.73	2224.1201	5992.4355	1489.7305	173.12012	14379.436	15549.73	1893.1201	1253.4355	6706.6299	19611.574	12258.675	9784.6299	16479.574	13502.675	6066.6299	17318.574	20157.676	13986.58	6296.625	1579.3848	2075.1895	28804.395	21598.096	10725.189	29657.395	13036.096	-17.810547	25231.395	16758.096	13601.189	7257.3945	-285.9043	1475.1895	23734.395	9678.0957	-5232.8105	29621.395	17293.096	-5801.8105	14648.395	2585.0957	6247.1895	22259.395	29035.096	26481.189	15063.395	40741.094	18923.189	11269.395	17408.096	-2403.8105	11079.395	3268.0957	2522.1895	24530.395	8232.0957	19583.189	16621.395	19980.096	12079.189	11536.395	19199.096	6369.1895	26012.395	21356.096	16844.189	16081.395	25955.096	21891.189	8301.3945	12792.096	6837.1895	8483.3945	9584.0957	12530.189	7142.3945	4390.0957	6498.1895	9925.3945	9694.0957	10857.189	9596.3945	8120.0957	6620.1895	27234.395	16641.096	13370.189	9267.3945	14639.096	7187.4951	24725.035	7201.375	11445.495	18637.035	5158.375	22729.496	13594.035	15151.375	30109.496	11543.035	25312.375	12064.495	11036.035	10166.375	17376.496	11803.035	13334.375	8342.2949	18988.27	28317.461	1510.2949	11390.27	4685.4609	6188.2949	19451.27	6507.4609	7411.2949	4245.2695	6458.4609	10986.295	3944.2695	897.46094	7778.2949	13011.27	12087.461	31898.295	4801.2695	11507.461	18411.295	7741.2695	9694.4609	15923.295	231.26953	1726.4609	14028.295	3979.2695	7065.4609	16878.295	4136.2695	4476.4609	12835.295	4526.2695	4912.4609	15259.295	4241.2695	2369.4609	18077.295	329.26953	6498.4609	16321.295	4583.2695	10293.461	19827.295	2460.2695	11010.461	15704.295	-336.73047	5760.4609	1903.2949	11708.27	7169.4609	-351.2002	14929.97	2606.9053	20637.801	6594.9697	31309.906	395.7998	5286.9697	9665.9053	2963.7998	4820.9697	9104.9053	4568.7998	797.96973	5302.9053	13493.805	27851.199	18174.58	8174.8047	21628.199	19280.58	5921.8047	13086.2	16923.58	14543.805	6409.2002	7187.5801	22462.805	5662.2002	21465.58	12107.805	3706.2002	11182.58	19772.805	3072.2002	7933.5801	24987.805	3081.2002	11718.58	19244.805	3578.2002	17707.58	11199.805	3943.2002	17027.58	29276.805	4971.2002	12965.58	-1975.7051	16483.406	20874.914	2490.2949	14490.405	5562.9141	294.29492	12948.405	16723.914	-2372.7051	10049.405	9170.9141	13904.295	4755.4053	22762.914	2021.2949	7144.4053	5533.9141	14243.295	1614.8047	10046.785	17765.295	28208.805	21262.785	3693.2949	20454.805	13726.785	577.29492	18453.805	19205.785	8525.2949	14360.805	3946.7852	19047.295	4513.8047	10971.785	18081.295	5555.8047	27008.785	17434.295	4828.8047	13973.785	15814.295	1063.8047	6390.7852	14030.295	1439.8047	5603.7852	5082.5049	24152.035	17532.93	13029.505	18779.035	21432.93	2400.5049	2146.0352	19364.93	14729.505	25449.035	27060.93	8035.5049	9241.0352	15445.93	21444.504	9728.0352	24591.93	25804.504	16065.035	15153.93	21549.504	9255.0352	22459.93	20090.504	11288.035	25542.93	25988.504	10411.035	20898.93	3877.5049	2054.0352	26062.93	16074.505	13538.035	16628.93	23442.504	10615.035	23843.93	7605.5049	33274.035	15080.93	18292.504	5656.0352	20025.93	19120.504	6393.0352	16893.93	14411.505	9045.0352	29320.93	17845.504	6655.0352	14568.93	12501.505	3698.0352	14147.93	19354.504	6246.0352	25616.93	22519	16093.76	20304.641	110	25567.76	11751.64	5547	26082.76	15184.64	-5742	58427.758	27975.641	15241	13470.76	27226.641	-8349	28663.76	16674.641	5495	11215.76	24519.641	7867	11040.76	14850.64	17686	10310.76	18243.641	-3709	27158.76	19416.641	7843	26593.76	23743.641	2506	15154.76	21762.641	18522	12992.76	16411.641	-1554	12311.76	12791.64	3944	8392.7598	11296.64	5904	8621.7598	17506.641	533	8695.7598	19490.641	-5932	7516.7598	15525.64	6996	10328.76	17018.641	-8178.0859	19414.01	19225.105	-4002.0859	28742.01	12298.105	9143.9141	5440.0098	22389.105	-8860.0859	25410.01	9295.1055	-1912.0859	19469.01	23958.105	1672.9141	27252.01	29472.105	-559.08594	18317.01	23817.105	1033.9141	13167.01	11958.105	2147.9141	3844.0098	7518.1055	4306.9141	8703.0098	9306.1055	1528.9141	7953.0098	16087.105	13691.914	7072.0098	12241.105	6457.9141	4388.0098	11417.105	3687.9141	11674.01	21558.105	6891.9141	7529.0098	13890.105	17140.914	9444.0098	35122.105	-2642.0859	7121.0098	13205.105	11842.914	7467.0098	9553.1055	8696.9141	3937.0098	5970.1055	2284.0498	21439.836	5942.2441	1979.0498	28213.836	2647.2441	6774.0498	33883.836	11004.244	2931.0498	17963.836	11752.244	-2029.9502	19723.836	9224.2441	10588.05	9905.835	854.24414	13923.05	4929.835	21848.244	18632.051	3082.835	2691.2441	3068.145	13088.3	5446.0703	2596.145	12314.3	13096.07	14558.145	12149.3	14082.07	6881.145	481.2998	10345.07	13189.145	-6.7001953	9737.0703	2020.7749	13031.615	13196.025	-1487.2251	8798.6152	-3598.9746	11577.775	8306.6152	3620.0254	13274.775	7218.6152	5928.0254	9515.7754	4334.6152	5738.0254	6813.1094	24952.25	21616.605	8307.1094	23825.25	17297.605	-1545.8906	33988.25	15826.605	4712.1094	16846.25	14445.605	6237.1094	24159.25	18761.605	11085.109	10311.25	18443.605	14230.109	4666.25	16102.605	-4155.8906	4163.25	17081.605	8878.1094	7923.25	20826.605	11342.109	14797.25	26778.605	15605.109	4869.25	19197.605	16070.109	5772.25	19522.605	8661.1094	5548.25	13583.605	12561.109	5430.25	22146.605	9909.1094	26138.25	18416.605	-4383.8906	21117.25	12802.605	12593.109	5736.25	18386.605	12859.109	4105.25	11194.605	10545.109	6137.25	30482.605	10070.109	4925.25	15877.605	-1049.8906	3246.25	19794.605	-2516.8906	25899.25	14275.605	17065.109	4097.25	15713.605	12363.109	4930.25	18364.605	12873.109	5135.25	14169.605	6728.1094	8622.25	12422.605	9940.1094	12183.25	16542.605	7829.1299	19435.51	4188.9941	7831.1299	23673.51	7959.9941	-2810.8701	14292.51	16367.994	2446.1299	2581.5098	132.99414	9640.1299	6094.5098	21678.994	14836.13	13348.51	12950.994	10423.13	9682.5098	20271.994	17539.129	8601.5098	14874.994	35026.27	16970.766	38768.41	8885.2695	9793.7646	21744.41	11098.27	27735.766	21311.41	5114.2695	24600.766	26695.41	2842.2695	30642.766	19890.41	2814.2695	8046.7646	18162.41	12549.27	17040.766	22902.41	-3715.7305	17001.766	15109.41	4308.2695	22350.766	13487.41	1531.2695	22844.766	18379.41	477.26953	20273.766	20146.41	17615.27	11542.765	24351.41	7593.2695	3951.7646	15442.41	7502.2695	8888.7646	17285.41	13640.27	10094.765	19416.41	15425.27	13676.765	21302.41	-1216.7305	26736.766	30023.41	7899.2695	8037.7646	20248.41	16793.27	12515.765	27121.41	13809.27	6825.7646	15973.41	15637.27	9503.7646	13758.41	8486.2695	9173.7646	24341.41	16552.27	8383.7646	20380.41	14510.27	5428.7646	16719.41	468.26953	16836.766	18009.41	19232.27	8173.7646	21043.41	14417.27	6870.7646	22866.41	7832.2695	7197.7646	17228.41	19112.516	9739.8701	20031.391	1165.5156	19824.871	8233.3906	32608.516	3382.8701	8228.3906	10055.516	19862.871	10476.391	611.51562	20144.871	8880.3906	10503.516	13756.87	10356.391	12579.516	4337.8701	18885.391	-3034.4844	6717.8701	-471.60938	18572.516	1141.8701	10606.391	11401.516	1618.8701	18302.391	-2337.4844	-916.12988	5172.3906	18269.516	3011.8701	9282.3906	6322.5156	-454.12988	1527.3906	5978.5156	-228.12988	6271.3906	11667.516	-2059.1299	6944.3906	12219.516	2402.8701	11845.391	14245.516	6112.8701	10235.391	9048.5156	1791.8701	1984.3906	6370.5156	-1559.1299	12618.391	20531.219	12868.29	3128.1211	16027.22	4628.29	-12855.879	15661.22	7433.29	-11415.879	7303.2197	4117.29	-13876.879	8066.2197	5694.29	-6555.8789	5280.6748	11948.095	7350.1445	24937.676	3500.0947	6178.1445	14053.675	10601.095	6811.1445	23005.676	19339.094	15065.145	10375.675	15731.095	3636.1445	21107.676	15596.095	12192.145	20697.676	9599.0947	9272.1445	2645.6748	22580.094	-73.855469	14821.675	2346.0947	1675.1445	13282.675	4327.0947	7793.1445	24787.676	6932.0947	13295.145	17737.676	2641.0947	1825.1445	11464.675	7636.0947	9182.1445	10009.675	9609.0947	13881.145	-939.91992	47568.227	13341.605	3838.0801	21642.225	15692.605	16465.08	7967.2251	11877.605	16466.08	4830.2251	7931.6055	5141.2598	37627.227	14489.605	36713.262	17893.225	20867.605	8565.3496	47751.051	8032.1797	1097.3501	22718.051	10772.18	941.3501	12016.05	3912.1797	-331.6499	14220.05	5448.1797	17864.465	4473.1201	10576.42	462.46484	12975.12	9350.4199	26102.82	8244.375	7863.1641	16968.82	6882.375	8995.1641	2484.1504	7744.5898	21794.434	-507.40503	19998.891	3935.625	18350.91	4430.0703	18356.906	7072.9102	1294.0703	16454.906	1650.77	24159.1	8774.9697	4731.77	25524.1	23842.969	8021.77	6795.1001	8813.9697	12631.445	38547.086	30144.789	12894.445	18016.086	27333.789	5341.29	29006.746	7927.29	865.29004	12043.745	3341.29	6914.4351	1984.855	2517.4297	11968.436	28126.855	29928.43	6879.4351	12362.855	13150.43	-1797.9648	13779.54	7147.8301	-1101.6055	23535.49	31854.324	333.69995	48952.273	52642.977	15802.7	4021.2749	7615.9746	19120.926	8536.625	8918.9502	4384.9248	12116.625	5526.9502	23176.926	11115.625	17550.949	13973.925	6517.625	4750.9502	4489.2148	39193.984	-105.38477	2877.2148	7313.9849	17243.615	1637.2148	38189.984	11539.615	4096.2598	32960.746	13545.865	22537.26	9499.7451	17094.865	24980.26	7679.7451	240.86523	-1508.5352	4304.6748	-302.5752	18461.465	-323.3252	3669.4248
23335.6	4372.8496	5138.75	10898.6	30275.85	16936.75	13389.6	19305.85	12884.75	2303.5996	24129.85	19957.75	10457.6	21849.85	8495.75	23367.6	9496.8496	18939.75	14668.6	10551.85	11681.75	20977.6	2506.8496	8522.75	9534.5996	1771.8496	19599.75	10523.6	14804.85	6616.75	1413.4854	16370.395	7751.6553	4260.4854	17600.395	10968.655	279.48535	15971.395	22371.656	13370.495	5016.5996	4644.8945	2884.2656	24603.879	20422	10616.266	26347.879	8532	-2070.7344	20961.879	7776	13366.266	2251.8799	-3109	2648.2656	22476.879	1712	-2359.7344	19342.879	13485	-5731.7344	11726.88	1194	9473.2656	21236.879	25231	21343.266	7257.8799	31963	15525.266	5045.8799	12575	-2404.7344	10989.88	-84	975.26562	21298.879	1196	17553.266	12968.88	12684	14764.266	4976.8799	10858	7946.2656	24195.879	14127	14569.266	7267.8799	18835	24323.266	4601.8799	9856	6814.2656	7228.8799	714	13992.266	2686.8799	84	8754.2656	4540.8799	11533	12552.266	247.87988	1289	12857.266	15656.88	12654	9490.2656	3985.8799	14683	7774.75	4432.625	4433.8652	8249.75	15554.625	13739.865	15191.75	7922.625	16618.865	16189.75	14743.625	33042.867	-2103.25	10652.625	15416.865	10397.75	6077.625	17387.865	3913.4941	23556.984	38637.102	-4593.5059	18468.984	11376.1	3082.4941	23307.984	16676.1	4770.4941	14292.985	19486.1	7213.4941	13501.985	12367.1	7159.4941	25201.984	21828.1	33503.492	16472.984	20648.1	16386.494	5555.9854	25625.1	14347.494	3616.9854	11169.1	14084.494	9100.9854	18545.1	9794.4941	9594.9854	12608.1	9693.4941	4458.9854	15788.1	15103.494	12521.985	14551.1	13984.494	5650.9854	16836.1	8549.4941	7456.9854	21909.1	12404.494	8482.9854	17345.1	15944.494	10395.985	18246.1	-2715.5059	16639.984	18436.1	377.1748	10275.685	8743.4453	8479.1748	5108.6846	37174.445	-1297.8252	9979.6846	9755.4453	-2039.8252	13986.685	14373.445	3609.1748	2837.6846	12364.445	8948.9854	24922.455	8762.6348	7631.9854	17855.455	16238.635	1616.9854	13052.455	18875.635	12400.985	7958.4551	8360.6348	15124.985	11018.455	18458.635	10471.985	4392.4551	12441.635	12948.985	5006.4551	8127.6348	15557.985	4904.4551	13344.635	12603.985	7257.4551	21254.635	7342.9854	3605.4551	16605.635	27933.984	5541.4551	14291.635	-465.87988	18836.641	20879.971	3400.1201	21367.641	5378.9707	1078.1201	11241.64	18062.971	2474.1201	8627.6396	7967.9707	20054.121	4250.6396	20998.971	-357.87988	14940.64	10052.971	7264.8496	16030.516	11078.596	23505.85	32594.516	22549.596	19810.85	8460.5156	15338.596	6228.8496	29416.516	17931.596	12338.85	22865.516	7474.5957	22904.85	9227.5156	15819.596	22340.85	9630.5156	22795.596	22434.85	11000.516	13133.596	19731.85	6189.5151	6535.5957	23608.85	7480.5151	7440.5957	7900.7852	25866.645	11034.885	13843.785	31380.645	16489.885	7024.7852	2894.6445	9769.8848	14284.785	25189.645	20565.885	5093.7852	20059.645	15516.885	20187.785	9309.6445	17721.885	23469.785	13153.645	11763.885	22991.785	9483.6445	20938.885	10069.785	14609.645	11333.885	23621.785	10801.645	16623.885	5008.7852	3370.6445	23694.885	15897.785	12243.645	10331.885	28625.785	10726.645	17572.885	8001.7852	34164.645	20788.885	23223.785	9523.6445	18628.885	18843.785	5487.6445	13913.885	14843.785	9212.6445	25848.885	20291.785	5654.6445	13180.885	15945.785	6454.6445	6648.8848	30722.785	9205.6445	21002.885	38231.891	13199.255	17591.445	13018.89	20560.254	8565.4453	18817.891	20692.254	9588.4453	4657.8896	60664.254	21726.445	23473.891	11922.255	26028.445	5354.8896	13009.255	14710.445	16294.89	5510.2549	15546.445	15580.89	8252.2549	10452.445	30837.891	5174.2549	13037.445	9476.8896	29666.254	16573.445	22905.891	13404.255	17073.445	14735.89	10811.255	13431.445	30460.891	7895.2549	14322.445	15830.89	4797.2549	11828.445	15713.89	4206.2549	6708.4453	11203.89	9602.2549	10760.445	9642.8896	4136.2549	7837.4453	12024.89	4956.2549	8377.4453	20140.891	4595.2549	16573.445	-4050.9648	20135.525	21163.885	-145.96484	34710.523	12015.885	16586.035	8275.5254	19773.885	-4541.9648	29388.525	9331.8848	4510.0352	24108.525	20345.885	5298.0352	25218.525	27473.885	1827.0352	19613.525	20537.885	1748.0352	9919.5254	8370.8848	12326.035	3947.5254	6405.8848	7333.0352	9545.5254	10507.885	6215.0352	10189.525	11712.885	18973.035	8041.5254	9902.8848	6029.0352	6528.5254	7264.8848	4915.0352	15372.525	14217.885	-3581.9648	2813.5254	12708.885	15293.035	12282.525	33293.883	4761.0352	6240.5254	8595.8848	20187.035	10570.525	7702.8848	11717.035	2084.5254	5650.8848	6301.0654	14373.855	4984.2305	2838.0654	19890.855	7393.2305	6269.0654	24891.855	14560.23	4347.0654	22028.855	13762.23	-3252.9346	15167.855	14092.23	11839.065	1955.8555	813.23047	18091.066	3768.8555	20409.23	17397.066	-1589.1445	3113.2305	6863.9102	17060.016	959.51953	5656.9102	13638.016	10829.52	14415.91	10144.016	13000.52	9315.9102	3291.0151	5019.5195	13362.91	4807.0151	4177.5195	-361.58496	16093.3	22348.754	-11.584961	6036.2998	4234.7549	13193.415	6057.2998	8882.7549	12559.415	5326.2998	10223.755	9636.415	1787.2998	10327.755	6556.96	18522.205	16826.074	10844.96	20674.205	13919.075	5181.96	30638.205	20038.074	8744.96	16719.205	8976.0752	7325.96	17100.205	16237.075	16125.96	6786.2051	13362.075	16749.961	3878.2051	15680.075	-1638.04	-576.79492	19303.074	12224.96	4860.2051	13434.075	1149.96	-52.794922	25786.074	23788.961	3444.2051	12331.075	16213.96	6627.2051	16862.074	13346.96	2241.2051	14128.075	16085.96	2401.2051	18524.074	13569.96	17093.205	16345.075	12345.96	4411.2051	17560.074	13168.96	2056.2051	16924.074	18426.961	775.20508	11841.075	14388.96	1546.2051	28212.074	11384.96	5458.2051	17926.074	3566.96	1675.2051	23357.074	1404.96	27475.205	11997.075	11316.96	2777.2051	18064.074	13807.96	1874.2051	17805.074	17063.961	2547.2051	15681.075	-273.04004	13008.205	13834.075	7445.96	13129.205	11578.075	10405.11	16591	6001.3242	11068.11	22948	10093.324	1584.1104	13423	21292.324	11158.11	4554	6024.3242	12664.11	5405	16575.324	17411.109	12015	20852.324	12428.11	10449	24909.324	20482.109	6965	20848.324	20093.609	11794.315	36285.781	8486.6104	8573.3154	17943.779	14857.61	30318.316	16111.779	8644.6104	19404.316	20500.779	10803.61	20804.316	14352.779	-4168.3896	7930.3154	14332.779	15038.61	18486.316	17614.779	2307.6104	15873.315	9318.7793	8583.6104	19559.316	8151.7793	9255.6104	18639.316	12656.779	13852.61	6354.3154	15282.779	24334.609	7869.3154	21281.779	18231.609	3774.3154	14301.779	12625.61	12023.315	15061.779	17468.609	8130.3154	11786.779	16752.609	10599.315	16482.779	6497.6104	25942.316	26900.779	9437.6104	6226.3154	14650.779	24352.609	13502.315	16147.779	18776.609	7067.3154	12048.779	19037.609	14464.315	10479.779	12687.61	12942.315	22804.779	20758.609	8159.3154	14108.779	23314.609	7665.3154	14172.779	6626.6104	17292.316	10377.779	22075.609	6300.3154	13139.779	20045.609	8312.3154	14084.779	14648.61	7387.3154	6428.7793	18955.85	10689.42	18976.115	-892.15039	20195.42	8694.1152	12884.85	2657.4199	9336.1152	5800.8496	18422.42	10090.115	-341.15039	17343.42	8132.1152	2431.8496	17303.42	18183.115	5685.8496	7216.4199	15245.115	-6838.1504	8831.4199	6162.1152	11136.85	4533.4199	15128.115	8188.8496	2358.4199	22574.115	-5912.1504	-2842.5801	5843.1152	15459.85	8138.4199	10713.115	5876.8496	886.41992	4257.1152	2497.8496	3591.4199	5191.1152	4890.8496	2757.4199	11125.115	6283.8496	4044.4199	18780.115	12305.85	4694.4199	11310.115	8441.8496	3053.4199	2166.1152	-1636.1504	1418.4199	10500.115	22183.094	6653.8945	7135.4844	16700.094	-891.10547	-5654.5156	15019.095	-530.10547	-1824.5156	5625.0947	-689.10547	-12196.516	12193.095	-1314.1055	-2018.5156	4817.5898	14396.42	11216.205	19797.59	4741.4199	10210.205	12212.59	12686.42	13961.205	23964.59	11204.42	26649.205	10078.59	16239.42	6165.2051	19255.59	9371.4199	15942.205	18874.59	5248.4199	16918.205	3164.5898	19209.42	9940.2051	12084.59	6210.4199	8052.2051	10988.59	5902.4199	7243.2051	22853.59	7182.4199	16227.205	16638.59	7167.4199	10278.205	11348.59	2511.4199	13469.205	11960.59	6983.4199	13369.205	4114.54	39746.215	15679.72	9725.54	17167.215	19519.719	15025.54	8820.2148	18034.719	16455.539	6269.2148	11793.72	7090.8701	34055.465	19165.375	34443.871	13136.465	30547.375	4506.4351	27230.375	5820.9609	-2939.5649	16726.375	6988.9609	-2567.5649	2670.375	598.96094	-3583.5649	10573.375	1469.9609	20733.984	6863.875	5511.4902	2398.9851	17008.875	12935.49	23546.955	7698.3652	11418.16	15530.955	3481.3652	11899.16	5294.6797	5865.1099	17983.789	-230.26489	17149.73	99.575195	18903.775	10035.99	16717.965	14084.775	6397.9902	16866.965	1164.0349	25550.449	11025.87	7106.0352	22914.449	16640.871	11902.035	4647.4502	11326.87	1675.2749	15738.83	21184.725	13018.275	18499.83	21506.725	3598.0801	30262.699	3858.8496	1673.0801	15510.7	276.84961	9913.1348	4088.355	-815.74023	9964.1348	19651.355	21562.26	8746.1348	12167.355	12890.26	1367.8398	4430.1904	5493.4951	927.70508	7925.1953	44084.949	791.58496	41182.309	45847.359	16786.586	2717.3101	5391.3599	21306.705	3477.7451	13561.805	4409.7051	3855.7451	10564.805	23373.705	7209.7451	24551.805	11529.705	1774.7451	9149.8047	175.94043	31166.93	-4608.6953	1102.9404	3223.9297	14885.305	15231.94	2856.9297	-5799.6953	1569.0649	34556.617	6482.1748	14600.064	6059.6152	15019.175	26215.064	10592.615	-1525.8252	-127.83008	8562.3799	8697.4951	14869.17	1865.3799	3364.4951
19441.955	9111.6406	13803.67	2267.9551	27753.641	25130.67	7622.9551	24037.641	22395.67	3286.9551	20931.641	32087.67	4767.9551	21869.641	12548.67	13454.955	14250.641	25759.67	3297.9551	25273.641	21560.67	15235.955	9925.6406	14629.67	7173.9551	8416.6406	23851.67	6236.9551	26817.641	15598.67	4616.8652	19427.891	6095.7207	3456.8652	19530.891	5391.7207	2445.8652	15293.891	20252.721	15701.105	6072.625	11166.095	1095.835	24498.129	23432.23	10580.835	25701.129	10430.23	3708.835	21859.129	18057.23	14991.835	3946.1299	-60.769531	3952.835	17888.129	10343.23	-120.16504	20791.129	17990.23	-4318.165	15691.13	4234.2305	9468.835	22096.129	27373.23	20196.836	7748.1299	37830.23	16322.835	6235.1299	16576.23	-1807.165	8919.1299	3904.2305	2232.835	19660.129	6177.2305	18154.836	8241.1299	17810.23	17861.836	4103.1299	16571.23	10200.835	20613.129	17827.23	14920.835	6277.1299	22658.23	25351.836	3051.1299	14815.23	13034.835	7341.1299	6404.2305	17036.836	3236.1299	3774.2305	11165.835	4271.1299	10217.23	14024.835	2688.1299	10814.23	7802.835	19318.129	23661.23	14247.835	7243.1299	16322.23	17328.615	2747.0254	3836.5957	10631.615	18292.025	5010.5957	23945.615	9247.0254	14903.596	26383.615	11229.025	23120.596	12506.615	5772.0254	9449.5957	14320.615	7882.0254	8977.5957	6608.3154	21665.6	20622.07	-2867.6846	13424.6	7179.0703	2573.3154	17783.6	7812.0703	6054.3154	6942.5996	12574.07	8695.3154	4394.5996	2138.0703	4716.3154	14332.6	11859.07	24980.316	10686.6	16190.07	9070.3154	2789.5996	12213.07	16237.315	-260.40039	4882.0703	15325.315	2231.5996	12795.07	10081.315	8465.5996	9643.0703	8966.3154	2456.5996	8759.0703	15050.315	4624.5996	4582.0703	15156.315	4778.5996	11847.07	10118.315	3074.5996	12603.07	16415.316	2964.5996	14831.07	12674.315	3772.5996	11753.07	-1295.6846	17119.6	8163.0703	-200.71484	11572.48	14220.275	15396.285	7964.4805	36254.273	-1753.7148	14450.48	7820.2754	582.28516	11138.48	18939.275	4308.2852	4039.4805	14849.275	845.66406	19976.5	11123.255	-5305.3359	25469.5	19408.254	-3709.3359	10686.5	19022.254	6249.6641	8018.5	14826.255	11765.664	8920.5	25228.254	-3496.3359	21989.5	7541.2549	7419.6641	4501.5	14087.255	12390.664	2610.5	18992.254	8059.6641	5634.5	24614.254	2944.6641	6646.5	15882.255	29025.664	8988.5	18096.254	-3627.4053	18864.809	17234.561	-181.40527	19802.809	-2573.4395	-1953.4053	5391.8096	9249.5605	-1302.4053	6413.8096	1693.5605	-3683.4053	219.80957	16153.561	4437.5947	3012.8096	-3449.4395	7804.3301	3374.5049	13986.475	20553.33	31420.504	27405.475	12883.33	5215.5049	15860.475	229.33008	19183.504	21317.475	5075.3301	15433.505	10153.475	20811.33	5507.5049	12750.475	18815.33	5723.5049	26609.475	21452.33	9983.5049	19567.475	12474.33	5332.5049	12949.475	12235.33	3714.5049	15195.475	662.25977	27484.789	12123.415	5939.2598	30206.789	19869.414	-336.74023	2735.79	15688.415	8194.2598	27498.789	15763.415	10969.26	5550.79	16809.414	20095.26	9320.79	19867.414	20543.26	9561.79	12762.415	18190.26	9322.79	20429.414	11757.26	10815.79	21121.414	17240.26	15480.79	17908.414	-90.740234	3429.79	22057.414	14177.26	9505.79	15448.415	1734.2598	6412.79	20196.414	1332.2598	29171.789	9953.415	13326.26	9940.79	23485.414	11858.26	5882.79	14182.415	10874.26	5358.79	24481.414	5590.2598	17140.789	19200.414	6918.2598	5648.79	12878.415	13644.26	5723.79	24904.414	23580.471	23150.205	18378.846	3996.4707	28078.205	4617.8457	7590.4707	25480.205	10581.846	-5017.5293	60413.203	24981.846	15638.471	18311.205	32089.846	-4235.5293	17132.205	16936.846	-8235.5293	7893.2051	14964.846	-3052.5293	30685.205	6427.8457	22963.471	10257.205	15858.846	383.4707	32082.205	17187.846	6995.4707	21122.205	13029.846	9629.4707	16661.205	10805.846	12394.471	13285.205	17345.846	7385.4707	5104.2051	11688.846	4734.4707	7348.2051	10312.846	8018.4707	12681.205	11738.846	3131.4707	7348.2051	12475.846	-910.5293	7187.2051	5784.8457	8807.4707	7916.2051	15043.846	-489.24023	23582.605	22811.43	-62.240234	29837.605	15220.43	14281.76	9135.6055	22177.43	15897.76	11169.605	7888.4297	13507.76	19424.605	9351.4297	5385.7598	24062.605	21280.43	2979.7598	25658.605	24291.43	-1389.2402	2158.6055	10224.43	9888.7598	5687.6055	6194.4297	9362.7598	12313.605	15423.43	5821.7598	8914.6055	6995.4297	22276.76	8585.6055	11408.43	8561.7598	3566.6055	11279.43	633.75977	18482.605	13493.43	-1951.2402	3126.6055	14684.43	16378.76	10803.605	37615.43	5722.7598	10658.605	9475.4297	17557.76	8564.6055	14890.43	9873.7598	5045.6055	5654.4297	5392.6953	24201.801	12000.82	6258.6953	26000.801	11250.82	10498.695	26667.801	26360.82	6725.6953	25785.801	18228.82	471.69531	20930.801	13572.82	16206.695	7242.7998	7250.8203	19616.695	10213.8	27193.82	13631.695	5362.7998	14962.82	2698.8901	26744.516	3561.3896	3114.8901	11308.515	10938.39	12307.891	11819.515	9689.3896	9391.8906	2361.5146	2543.3896	11094.891	1847.5146	2332.3896	-3072.71	26638.309	20178.656	-3758.71	6897.3096	-1606.3447	7753.29	8073.3096	1811.6553	11848.29	5350.3096	7930.6553	7424.29	2002.3096	7116.6553	10170.36	24510.836	9854.5859	11709.36	21849.836	6454.5859	14646.36	15875.835	7751.5859	5018.3604	3632.835	4267.5859	9132.3604	18288.836	15193.586	17178.359	12893.835	5863.5859	19352.359	7610.835	12833.586	11742.36	7980.835	6797.5859	17433.359	8980.835	8792.5859	2963.3604	5152.835	21032.586	24437.359	7909.835	11686.586	18349.359	7767.835	14593.586	19319.359	9637.835	11867.586	17797.359	9007.835	11074.586	15543.36	25806.836	15477.586	16383.36	8449.835	9576.5859	4987.3604	2489.835	8169.5859	20106.359	5350.835	7073.5859	22331.359	8367.835	23137.586	20150.359	7438.835	7814.5859	5266.3604	4478.835	11498.586	4868.3604	43311.836	1644.5859	20709.359	2323.835	10475.586	16751.359	6759.835	11847.586	22379.359	8714.835	10934.586	5223.3604	12418.835	1359.5859	13292.36	14581.835	5715.5859	14100.07	13490.425	7845.8691	11704.07	18255.426	13473.869	3480.0703	14419.425	20870.869	17524.07	922.4248	5644.8691	16073.07	1457.4248	9002.8691	20656.07	10840.425	19514.869	15755.07	4471.4248	20698.869	19980.07	3883.4248	16795.869	21988.801	12544.585	36996.754	2463.7998	5637.585	31137.754	17636.801	27557.586	22583.754	9497.7998	18823.586	17751.754	10092.8	22370.586	15454.755	-2793.2002	8457.585	16210.755	11971.8	23240.586	25985.754	75.799805	16965.586	11564.755	9515.7998	22209.586	10176.755	5726.7998	18682.586	21443.754	6927.7998	18930.586	17764.754	20997.801	9817.585	26147.754	21356.801	6960.585	17943.754	4104.7998	22434.586	14715.755	17602.801	7850.585	20495.754	18047.801	10573.585	18687.754	5099.7998	27488.586	25591.754	8239.7998	8914.585	19909.754	22230.801	16043.585	22522.754	18762.801	7428.585	15970.755	19229.801	10967.585	20047.754	18623.801	11912.585	21698.754	24810.801	8172.585	14303.755	25401.801	7032.585	13432.755	18578.801	3036.585	8421.7549	23428.801	7721.585	17263.754	3953.7998	53889.586	18449.754	15150.8	4584.585	15679.755	22812.77	13508.75	24856.391	7449.7695	23252.75	9321.3906	22184.77	3079.75	10848.391	14384.77	22957.75	13231.391	6280.7695	24066.75	17208.391	11983.77	18808.75	20219.391	15612.77	5734.75	23326.391	2605.7695	7682.75	5188.3906	21243.77	4035.75	16128.391	13614.77	9004.75	25946.391	2110.7695	643.75	9125.3906	25360.77	10393.75	14053.391	13215.77	3450.75	10266.391	12120.77	3964.75	8609.3906	17175.77	3026.75	11367.391	16281.77	7962.75	18771.391	17610.77	8092.75	15578.391	12061.77	3947.75	5030.3906	11798.77	1379.75	16778.391	24150.914	12412.17	15219.613	22423.914	5041.1699	-3959.3867	15408.915	8080.1699	-1680.3867	13127.915	3535.1699	-9814.3867	15790.915	6049.1699	-1092.3867	6412.4697	19032.109	7224.75	20070.469	4523.1104	11437.75	13562.47	9974.1104	11837.75	24984.469	6665.1104	18826.75	10756.47	15027.11	6886.75	14979.47	11843.11	16043.75	4061.4697	2659.1104	15047.75	2384.4697	23003.109	8713.75	14626.47	-441.88965	6653.75	13820.47	4500.1104	7050.75	18581.469	2733.1104	16439.75	14167.47	1543.1104	7184.75	16305.47	4160.1104	8598.75	4452.4697	8548.1104	14844.75	2474.645	51259.68	5529.7754	3159.645	17870.68	14063.775	15988.645	11785.68	8072.7754	15421.645	6629.6802	1130.7754	2970.0249	32041.445	16185.965	24121.025	12537.445	20704.965	12409.965	32070.26	3426.9551	1906.9651	23003.26	7546.9551	1959.9651	9596.2598	1757.9551	1935.9651	14841.26	2639.9551	17753.57	5960.3052	9639.71	2105.5701	16515.305	9938.71	24146.67	5366.5649	7739.9941	17007.67	3111.5649	7388.9941	12994.55	4724.5098	12784.615	-2060.79	15504.105	6229.2695	19801.004	6071.8652	21061.664	9773.0049	3080.8652	20234.664	1823.905	23268.734	11870.38	7096.9053	18084.734	10595.38	10395.905	4225.7349	18133.379	2889.0498	23176.766	24060.385	11768.05	22993.766	23539.385	288.7998	15643.13	6446.3252	-2544.2002	5922.1299	4763.3252	3025.2549	5240.3052	2739.4346	7675.2549	15809.305	27577.434	8418.2549	13211.305	18807.434	-1320.6548	6949.9551	2039.585	605.48438	8766.2998	39690.828	120.21997	49992.949	54272.891	16326.22	4687.9502	4967.8901	20507.984	11668.436	14369.615	5550.9854	10343.436	11179.615	23773.984	14190.436	16043.615	12096.985	6046.4351	10447.615	2716.29	34704.605	-1669.6846	5444.29	5642.6055	18886.316	25903.289	2105.6055	-1772.6846	4113.48	32203.98	5511.5547	186.47998	1672.98	13133.555	24584.48	9012.9805	-2749.4453	720.43506	5792.5801	6161.6748	17307.436	2099.5801	7997.6748
21893.715	3197.9854	1989.1953	6193.7148	27875.984	15618.195	12050.715	21056.984	8432.1953	5386.7148	26077.984	18772.195	6037.7148	21723.984	5608.1953	17599.715	11070.985	14625.195	4944.7148	22232.984	14808.195	18167.715	6371.9854	6246.1953	7385.7148	5264.9854	17729.195	7593.7148	23554.984	5478.1953	2342.4648	16047.71	5503.9707	1011.4648	14282.71	7946.9707	880.46484	15453.71	20553.971	10285.28	10481.48	1821.8848	2251.0195	28707.379	30455.195	25139.02	3978.3799	5686.1953	8511.0195	29489.379	17329.195	16632.02	5710.3799	6260.1953	1945.0195	20305.379	13271.195	1599.0195	25413.379	23647.195	-4245.9805	11509.38	13245.195	7929.0195	16629.379	34229.195	22222.02	8593.3799	38845.195	18047.02	11261.38	22957.195	565.01953	11292.38	9892.1953	6609.0195	19242.379	8028.1953	19919.02	9279.3799	19244.195	22005.02	5924.3799	19171.195	16797.02	14472.38	20136.195	16164.02	9752.3799	26931.195	22040.02	5625.3799	18065.195	14414.02	5385.3799	13303.195	15651.02	5649.3799	10195.195	8910.0195	3633.3799	14495.195	11486.02	2493.3799	11579.195	25930.02	6584.3799	25645.195	12501.02	9880.3799	22332.195	10158.561	-6011.4551	-4379.6602	4807.5605	14188.545	4947.3398	13333.561	2627.5449	13056.34	21722.561	2103.5449	25196.34	1574.5605	4001.5449	10433.34	-3059.4395	21589.545	10993.34	22795.219	183.03027	28652.314	-3206.7803	12736.03	9457.3145	7271.2197	16669.031	15340.314	5198.2197	12017.03	18244.314	11839.22	6803.0303	9087.3145	5763.2197	14595.03	24335.314	25824.219	9181.0303	17006.314	15018.22	4219.0303	22564.314	13654.22	362.03027	8070.3145	9569.2197	4446.0303	16998.314	9803.2197	10008.03	16375.314	8614.2197	577.03027	17634.314	4477.2197	19392.031	9733.3145	12033.22	2086.0303	16453.314	11327.22	821.03027	24176.314	13321.22	4300.0303	16362.314	16851.219	603.03027	17276.314	-513.78027	11251.03	14269.314	1801.9854	19123.785	9312.5049	17924.984	9683.7852	33661.504	4020.9854	10945.785	7009.5049	-693.01465	15487.785	11323.505	3267.9854	6286.7852	7750.5049	7712.3945	21610.975	10607.211	-2768.6055	26376.975	16258.211	204.39453	11590.975	13104.211	13237.395	8795.9746	7692.2109	15184.395	5278.9746	18777.211	9511.3945	2894.9746	13374.211	10854.395	2938.9746	8401.2109	19922.395	2377.9746	16105.211	11327.395	3719.9746	20473.211	-2356.6055	20159.975	19591.211	24294.395	6698.9746	8406.2109	2693.8848	19559.926	14286.439	7631.8848	21145.926	3236.4395	4508.8848	14032.925	11926.439	5629.8848	8657.9248	9817.4395	17993.885	6417.9248	16116.439	10950.885	4109.9248	4256.4395	10845.21	6728.6104	10832.391	23367.211	30536.609	23081.391	21501.211	8358.6104	11451.391	6789.21	22826.609	15028.391	13640.21	20804.609	3405.3906	26576.211	7064.6104	9116.3906	25944.211	7071.6104	18690.391	20932.211	6492.6104	15026.391	19276.211	7479.6104	6156.3906	17181.211	2836.6104	15296.391	18226.961	12198.825	-2650.2109	16652.961	25089.824	12535.789	7899.96	22.825195	11040.789	15577.96	19234.824	14223.789	8899.96	14718.825	14860.789	24760.961	5963.8252	13352.789	30830.961	7802.8252	8810.7891	22854.961	4107.8252	16543.789	27957.961	4047.8252	14151.789	27541.961	4535.8252	13964.789	9404.96	1542.8252	18640.789	24031.961	6066.8252	9937.7891	11723.96	2650.8252	15551.789	10924.96	31613.824	8404.7891	21230.961	9500.8252	18252.789	19897.961	12254.825	11881.789	19322.961	7513.8252	22210.789	14188.96	22735.824	11976.789	17141.961	3338.8252	12095.789	22030.961	7340.8252	17809.789	9782.4141	28892.824	19948.824	8446.4141	22349.824	10624.824	12699.414	15278.825	12296.824	13445.414	6794.8252	14679.824	19840.414	11388.825	23855.824	3810.4141	11675.825	15051.824	-5209.5859	-1559.1748	14450.824	151.41406	21228.824	10023.824	28300.414	2003.8252	13751.824	4875.4141	21964.824	21821.824	4043.4141	23544.824	16817.824	471.41406	25181.824	10886.824	17774.414	7807.8252	16702.824	8839.4141	209.8252	10856.824	10989.414	3170.8252	9871.8242	6669.4141	9340.8252	13349.824	8337.4141	2283.8252	7985.8242	5570.4141	-54.174805	7694.8242	4487.4141	11014.825	15844.824	-6216.6445	17517.914	21834.256	-4973.6445	24488.914	10595.256	14241.355	2247.915	18857.256	8625.3555	4270.915	7549.2559	15209.355	1076.915	9406.2559	3081.3555	15780.915	19630.256	-4692.6445	18711.914	13213.256	-6826.6445	-938.08496	6934.2559	2509.3555	113.91504	2066.2559	6016.3555	5126.915	7274.2559	3771.3555	1841.915	1471.2559	14111.355	-1222.085	8617.2559	5411.3555	1559.915	8469.2559	-2815.6445	19060.914	15303.256	-6949.6445	-1852.085	10571.256	15320.355	9031.915	32932.258	18.355469	5683.915	9189.2559	14825.355	3511.915	7806.2559	6769.3555	575.91504	-1240.7441	-682.05957	23372.734	9500.2695	1438.9404	24587.734	8320.2695	2954.9404	26912.734	20372.27	-737.05957	26985.734	11298.27	36.94043	15888.735	19492.27	9374.9404	8212.7354	2650.2695	12282.94	9046.7354	23781.27	14017.94	7069.7354	7755.2695	17960.971	5822.3198	503.25586	4796.9697	14105.32	11392.256	15950.97	12777.32	14618.256	10867.97	4590.3198	3797.2559	12837.97	5290.3198	2389.2559	-162.5	28371.154	22713.955	633.5	11071.154	3172.9551	8233.5	5647.1548	9148.9551	12100.5	6996.1548	12760.955	14934.5	3781.1548	8634.9551	6626.0498	18540.996	11756.324	3592.0498	14780.995	8814.3242	10988.05	-1599.0049	11439.324	-48.950195	-7152.0049	5789.3242	3148.0498	15430.995	11923.324	11638.05	2453.9951	10636.324	18143.051	-3189.0049	15209.324	9761.0498	2995.9951	14269.324	12748.05	240.99512	11601.324	-775.9502	-2188.0049	18537.324	20196.051	445.99512	9773.3242	13525.05	1045.9951	14424.324	11857.05	858.99512	9178.3242	9752.0498	1619.9951	17560.324	15640.05	-923.00488	15425.324	13538.05	609.99512	12789.324	284.0498	-4883.0049	10579.324	12130.05	-794.00488	5468.3242	14914.05	168.99512	28300.324	10124.05	2591.9951	12109.324	-1027.9502	-183.00488	16453.324	-1702.9502	31135.996	7837.3242	15183.05	-3108.0049	12814.324	9499.0498	164.99512	11633.324	12419.05	-688.00488	11731.324	-1477.9502	7690.9951	7427.3242	9313.0498	2628.9951	11967.324	12321.995	13501.095	-698.16016	12874.995	18236.094	9269.8398	1982.9951	17590.094	14257.84	18323.996	5314.0947	1368.8398	14437.995	908.09473	21229.84	20766.996	7126.0947	16145.84	14384.995	6817.0947	22647.84	20793.996	5582.0947	12206.84	10143.68	410.36523	35425.926	288.67969	-4510.6348	26229.926	15009.68	25025.365	21328.926	5092.6797	15327.365	21659.926	4649.6797	18867.365	17833.926	961.67969	167.36523	15662.925	5989.6797	18891.365	21897.926	-2293.3203	13840.365	13710.925	3426.6797	13257.365	11879.925	3607.6797	12576.365	20444.926	12072.68	-1526.6348	18241.926	19558.68	609.36523	28262.926	14616.68	-236.63477	13840.925	8328.6797	1584.3652	19456.926	12209.68	4152.3652	13213.925	13443.68	4239.3652	24254.926	-43.320312	20675.365	29082.926	9227.6797	-2198.6348	22918.926	18118.68	5496.3652	20588.926	13480.68	201.36523	16166.925	14343.68	2602.3652	15857.925	8213.6797	3560.3652	19323.926	20113.68	-585.63477	16244.925	17504.68	2316.3652	11605.925	8366.6797	-5720.6348	5121.9248	16409.68	4479.3652	16112.925	11635.68	11833.365	14338.925	11438.68	1714.3652	16332.925	20564.43	14355.235	16634.936	3085.4297	22291.234	11216.936	17706.43	8930.2354	13605.936	8066.4297	26240.234	8163.9355	4277.4297	24841.234	12638.936	6391.4297	20012.234	22928.936	6881.4297	7738.2354	19565.936	2945.4297	9434.2354	7344.9355	12677.43	9650.2354	18913.936	11540.43	14408.235	19812.936	-448.57031	4105.2354	7513.9355	22429.43	5569.2354	13100.936	8712.4297	3704.2354	5315.9355	5442.4297	9251.2354	9652.9355	13600.43	4892.2354	6551.9355	13937.43	6408.2354	17072.936	15057.43	12585.235	8458.9355	9597.4297	7262.2354	-1039.0645	6267.4297	5435.2354	15657.936	16209.109	4622.6699	10431.059	13423.109	2019.6699	-3378.9414	7547.1094	3977.6699	-916.94141	902.10938	-2468.3301	-9571.9414	9963.1094	1163.6699	1286.0586	4691.1396	19094.781	10496.065	18462.141	3075.7803	14642.065	13366.14	8749.7803	15896.065	19888.141	5726.7803	18383.066	7131.1396	15972.78	11989.065	13700.14	8660.7803	21782.066	5815.1396	2734.7803	20525.066	634.13965	20526.781	15539.065	15505.14	4447.7803	11346.065	7946.1396	3136.7803	14382.065	19559.141	5964.7803	22883.066	13979.14	3304.7803	11958.065	17529.141	3747.7803	15357.065	3761.1396	7018.7803	17040.066	1676.665	39645.305	11917.06	806.66504	33146.305	19143.059	14172.665	6758.3052	13860.06	15864.665	9650.3047	5873.0596	2502.3149	24840.961	18184.391	16364.314	8306.96	21558.391	7381.415	59676.406	10295.125	2135.415	17138.404	10017.125	1023.415	-206.59521	1860.125	198.41504	14630.404	2568.125	8190.9697	18397.385	10716.315	1522.97	22344.385	8131.3154	27748.371	7186.1299	1172.7598	17993.371	7772.1299	-263.24023	10681.74	4219.1851	16148.065	-2033.3901	18618.359	3283.6553	17177.984	6251.9648	21296.586	11546.985	2950.9648	22475.586	-30.834961	22779.664	11901.43	3369.165	20034.664	18807.43	8405.165	4642.665	13919.43	4048.5649	13780.484	30880.434	11152.564	22579.484	19907.434	5539.3203	22740.215	6140.0303	-236.67993	10730.215	1479.0303	7080.0952	2803.0098	1375.1797	8503.0957	19055.01	30936.18	6002.0952	10811.01	18401.18	4855.8101	13358.279	13202.905	-732.05469	4972.0449	40490.449	565.79492	46473.633	49333.797	16781.795	2662.6348	4652.7949	20196.75	10924.07	15358.154	4423.75	10041.07	11130.154	23711.75	10486.07	21726.154	10939.75	8870.0703	9550.1543	-416.37012	31127.225	2520.4951	-360.37012	2493.2246	19889.496	24544.629	2249.2246	-858.50488	2374.585	28110.58	11179.7	481.58496	2999.5801	20901.699	8607.585	14511.58	2265.7002	1357.6101	10368.705	5393.3198	17403.609	5381.7051	9141.3203
24092.641	3449.2549	5922.2207	8171.6396	27436.254	20661.221	17127.641	19739.254	9475.2207	6501.6396	20326.254	15550.221	10862.64	23280.254	2775.2207	18964.641	9066.2549	13627.221	6416.6396	23227.254	10506.221	15794.64	4697.2549	6722.2207	11096.64	6002.2549	15481.221	12509.64	18955.254	4055.2207	10387.285	15146.6	6861.7197	10920.285	17137.6	10730.72	9230.2852	18049.6	22095.719	17200.885	6773.9551	8137.6504	5044.875	21342.309	29292.184	25381.875	6520.3096	6609.1846	8411.875	24507.309	20763.184	17026.875	6830.3096	3340.1846	6181.875	20426.309	13407.185	662.875	19675.309	20596.184	-1662.125	12408.31	9861.1846	6408.875	22078.309	37472.184	19471.875	11394.31	38995.184	18293.875	6711.3096	18023.184	2090.875	10740.31	5408.1846	5076.875	16148.31	7842.1846	25382.875	6529.3096	22549.184	20702.875	8831.3096	18474.184	16422.875	14375.31	21881.184	20801.875	8353.3096	30063.184	28473.875	3893.3096	14701.185	16277.875	4872.3096	7921.1846	20240.875	3591.3096	6314.1846	12449.875	3879.3096	11826.185	15543.875	6058.3096	7100.1846	7472.875	4640.3096	20007.184	18966.875	7991.3096	21668.184	13287.355	532.25488	-1182.1699	6772.3555	16735.254	6919.8301	23135.355	7290.2549	17394.83	26132.355	10046.255	28478.83	9098.3555	9936.2549	13955.83	5500.3555	18368.254	17073.83	14102.436	4492.8799	22953.795	-8745.5645	13381.88	8331.7949	7414.4355	9200.8799	7715.7949	-258.56445	14331.88	14357.795	4337.4355	6747.8799	4536.7949	-1534.5645	11951.88	18663.795	23153.436	21164.879	12910.795	455.43555	10753.88	19019.795	9103.4355	-1089.1201	10114.795	7592.4355	5659.8799	12790.795	3345.4355	11464.88	7946.7949	1697.4355	3861.8799	6339.7949	-4402.5645	25908.879	12341.795	10691.436	3478.8799	10589.795	5928.4355	5430.8799	18069.795	10517.436	6111.8799	15897.795	9957.4355	6240.8799	12379.795	-7188.5645	15899.88	12113.795	5735.605	13918.315	9122.7598	24303.605	9941.3154	31930.76	15156.605	-815.68457	-2216.2402	1671.605	11126.315	9578.7598	9805.6055	3649.3154	4622.7598	7024.0498	14466.505	7833.0293	3672.0498	20873.504	14258.029	2274.0498	9797.5049	12864.029	13371.05	7577.5049	4692.0293	18107.051	3959.5049	14870.029	9397.0498	3986.5049	5347.0293	11518.05	2055.5049	7111.0293	16418.051	2190.5049	8187.0293	10054.05	5706.5049	18186.029	26.049805	10730.505	10675.029	24374.051	6106.5049	12628.029	-3094.1504	14381.585	9810.0508	4347.8496	15163.585	3220.0508	-1331.1504	6876.585	17909.051	-3363.1504	2960.585	7013.0508	13964.85	-861.41504	20891.051	4071.8496	428.58496	2154.0508	12235.76	10103.905	11989.985	10012.76	22435.906	29249.984	18714.76	11757.905	15977.985	5315.7598	23752.906	20935.984	6586.7598	24065.906	7125.9854	17980.76	10318.905	14027.985	20659.76	8052.9053	24922.984	13262.76	5932.9053	15252.985	16751.76	5747.9053	11948.985	17073.76	5829.9053	15436.985	17390.734	5716.415	5678.9805	9477.7354	29867.414	15274.98	2831.7354	7861.415	18050.98	7270.7354	29962.414	28525.98	11584.735	16365.415	22120.98	19878.734	14073.415	23727.98	26214.734	10037.415	14106.98	20638.734	13708.415	22596.98	26618.734	10027.415	21064.98	24291.734	14611.415	27743.98	2776.7354	9536.415	26371.98	20982.734	14172.415	18652.98	3457.7354	9964.415	28298.98	5631.7354	39994.414	14274.98	17004.734	13679.415	25140.98	14836.735	15878.415	13827.98	13753.735	13825.415	28489.98	12931.735	18324.414	19126.98	11161.735	10441.415	11689.98	8048.7354	30009.414	30352.98	14379.369	16544.539	12568.09	7354.3691	24098.539	8238.0898	14317.369	18794.539	13279.09	3353.3691	18811.539	26190.09	22916.369	11298.54	22308.09	-1900.6309	12472.54	12646.09	-591.63086	4733.54	9472.0898	2139.3691	21553.539	3778.0898	29639.369	9332.54	15839.09	4113.3691	33424.539	16394.09	3537.3691	26918.539	8951.0898	-1761.6309	30035.539	19439.09	19665.369	6484.54	15112.09	10366.369	-53.459961	9764.0898	7789.3691	3633.54	9076.0898	5671.3691	15990.54	12199.09	6889.3691	5569.54	14740.09	523.36914	3710.54	5432.0898	5157.3691	11815.54	10656.09	3761.6602	18055.734	21965.32	9904.6602	29065.734	14079.32	24189.66	6736.7354	15761.32	20913.66	3155.7354	7163.3203	25579.66	2349.7354	4123.3203	12532.66	28733.734	21362.32	5021.6602	20787.734	11819.32	1963.6602	736.73535	2976.3203	14292.66	2644.7354	775.32031	14763.66	8340.7354	7725.3203	15649.66	4686.7354	11140.32	24358.66	2685.7354	10676.32	14364.66	7702.7354	6494.3203	5356.6602	19425.734	15670.32	3153.6602	1840.7354	11172.32	27267.66	9068.7354	29570.32	11600.66	5686.7354	7807.3203	24492.66	5520.7354	13590.32	21048.66	722.73535	3351.3203	2238.5498	17477.859	10798.74	2696.5498	24485.859	13150.74	8328.5498	28394.859	23312.74	5145.5498	13731.86	18579.74	12015.55	5165.8604	18860.74	17840.551	4702.8604	10791.74	20294.551	7414.8604	28254.74	12227.55	2510.8604	11533.74	9675.4395	-753.61523	-5408.1504	1543.4399	7319.3848	2032.8496	13704.439	6549.3848	4307.8496	6655.4399	-2617.6152	-5729.1504	10116.439	-1203.6152	-2954.1504	1526.96	12943.745	29323.074	2815.96	8564.7451	1912.0752	2690.96	1993.7451	7147.0752	14961.96	5240.7451	9930.0752	11170.96	5599.7451	11579.075	2863.375	18325.934	9495.0352	10289.375	12816.935	8153.0352	10554.375	1672.9346	11423.035	-1931.625	-3925.0654	7659.0352	3537.375	18548.934	13747.035	10120.375	5814.9346	6905.0352	8148.375	3317.9346	13827.035	11010.375	5092.9346	12692.035	8625.375	3552.9346	10924.035	-2827.625	-1261.0654	20390.035	18182.375	590.93457	7810.0352	11220.375	3829.9346	16446.035	10758.375	702.93457	7410.0352	13867.375	2705.9346	9227.0352	23590.375	4218.9346	10088.035	9605.375	1383.9346	8113.0352	182.375	-2729.0654	9008.0352	9016.375	-668.06543	4530.0352	14837.375	1243.9346	27039.035	7662.375	8436.9346	9688.0352	-934.625	-2884.0654	15566.035	-1297.625	25860.934	9557.0352	10983.375	-661.06543	12611.035	7791.375	1754.9346	6514.0352	13297.375	-260.06543	8360.0352	6927.375	4690.9346	6417.0352	8974.375	5965.9346	12969.035	5530.6846	14624.695	4476.1602	5440.6846	9845.6953	9457.1602	-1649.3154	8478.6953	16866.16	15050.685	4533.6953	939.16016	8075.6846	-2239.3047	13273.16	11722.685	95.695312	15861.16	8810.6846	-35.304688	15321.16	15541.685	4167.6953	10754.16	5407	6485.29	32819.27	1379	3188.29	22128.27	189	28423.289	15777.27	10490	23968.289	21451.27	7596	26507.289	11727.27	18243	3099.29	13866.27	12992	21218.289	20150.27	-240	17812.289	10083.27	6677	18417.289	12573.27	8420	16777.289	17300.27	14811	6960.29	15299.27	24880	11869.29	27388.27	17009	3780.29	12145.27	13854	5179.29	13380.27	15630	7146.29	18569.27	21290	8391.29	19059.27	3950	30074.289	22793.27	10369	5350.29	17003.27	24087	10257.29	16137.27	16251	5299.29	15708.27	16674	11801.29	16638.27	9711	14392.29	21960.27	20152	6858.29	17126.27	22948	5815.29	12847.27	14521	1852.29	4677.2695	25845	6555.29	13620.27	17650	5259.29	13987.27	16272	5205.29	11133.27	31142.18	10025.86	18490.775	12361.18	27863.859	7617.7754	18743.18	5936.8604	14234.775	11387.18	25398.859	14685.775	8203.1797	21866.859	7668.7754	16087.18	22592.859	16212.775	17443.18	7355.8604	20622.775	9144.1797	8577.8604	6088.7754	22862.18	8899.8604	18903.775	17116.18	8575.8604	22055.775	8346.1797	2699.8604	7623.7754	21869.18	6055.8604	13878.775	9013.1797	5770.8604	3835.7754	15175.18	7533.8604	10659.775	18912.18	5385.8604	10168.775	33861.18	9202.8604	19470.775	21006.18	6862.8604	13023.775	15181.18	7922.8604	1926.7754	14886.18	3521.8604	13273.775	25974.939	-3128.3906	26639.064	24204.939	-3889.3906	8365.0645	18148.939	-3582.3906	15006.064	7054.9399	70.609375	4756.0645	17908.939	-6115.3906	12664.064	7094.6797	18917.34	13365.785	16608.68	5275.3398	12372.785	17284.68	8117.3398	18644.785	24065.68	10763.34	21224.785	7681.6797	21045.34	10140.785	16077.68	9352.3398	17064.785	3459.6797	2173.3398	16484.785	4252.6797	13502.34	1223.7852	11366.68	5361.3398	4498.7852	8221.6797	8229.3398	12138.785	19670.68	6333.3398	17400.785	13354.68	5228.3398	5829.7852	13310.68	4351.3398	9572.7852	12473.68	9462.3398	12278.785	1318.1748	43467.344	13455.885	1736.1748	16101.346	20646.885	16404.176	3012.3452	15842.885	17470.176	4358.3452	10887.885	2546.0298	34043.227	10761.574	18406.029	8904.2246	17056.574	6172.2803	72564.031	12901.814	1609.28	24870.035	8325.8145	2011.28	12318.035	2801.8145	-70.719971	14496.035	13244.814	7292.4248	25646.379	13714.695	2917.425	23834.379	14948.695	27657.645	5807.5801	8420.4551	21228.645	7213.5801	7430.4551	3069.6201	6599.9902	17587.816	-1374.4902	15709.485	5784.0498	16945.77	7161.4248	10398.494	7077.77	3151.4248	12684.494	-1363.7002	24185.76	14410.615	1088.2998	17797.76	15651.615	8372.2998	5803.7598	14198.615	4062.155	7217.0752	26366.145	5851.1553	16436.074	22743.145	23	29861.121	8863.1348	-2671	13487.12	4453.1348	9188.2246	4663.7051	4642.0049	8273.2246	25828.705	53499.004	6184.2251	8536.7051	19223.004	4543.46	16512.355	6407.7998	2467.125	8931.3252	34747.27	1108.3101	53639.055	43603.395	4452.3101	16215.055	2824.3945	21354.551	9309.2305	11496.265	3171.5498	11045.23	10800.265	19578.551	8055.23	15754.265	9246.5498	5489.23	8200.2646	1031.3252	30147.891	3737.6504	2202.3252	2715.8896	22151.65	20388.324	2540.8896	1929.6504	2784.115	32428.586	7680.3047	-947.88501	4181.585	16806.305	2765.115	16676.586	298.30469	-3193.4951	8557.5254	6490.6445	13947.505	2812.5249	8626.6445
22265.891	5390.3447	3457.9648	7160.8896	23371.344	19515.965	9432.8896	22129.344	14199.965	2483.8896	28979.344	20282.965	9541.8896	21240.344	4891.9648	14877.89	13206.345	17093.965	20097.891	2719.3447	9476.9648	17085.891	5726.3447	7153.9648	6891.8896	2875.3447	14463.965	18949.891	3559.3447	5786.9648	5242.4697	12673.355	6183.7598	4813.4697	13578.355	6610.7598	5022.4697	11964.355	18890.76	15629.745	1245.5195	8951.4004	4743.8701	20995.066	26890.836	22750.871	-934.93457	4805.8359	1722.8701	18048.066	14114.836	16081.87	-1708.9346	3472.8359	8498.8701	17397.066	9945.8359	672.87012	13274.065	20692.836	-4465.1299	6532.0654	4305.8359	4164.8701	15724.065	35746.836	17927.871	7057.0654	41788.836	22092.871	5033.0654	22137.836	-801.12988	2754.0654	8971.8359	2899.8701	15920.065	6126.8359	23088.871	3108.0654	20344.836	16599.871	500.06543	17665.836	10513.87	13355.065	21829.836	14733.87	7722.0654	23156.836	24996.871	2552.0654	14622.836	10511.87	1911.0654	9531.8359	14968.87	1514.0654	8244.8359	13028.87	-1576.9346	13835.836	17627.871	-3203.9346	3553.8359	2276.8701	-1196.9346	21536.836	3129.8701	10476.065	19172.836	12820.11	2898.7695	2719.7051	12595.11	15327.77	8777.7051	17419.109	7729.7695	14736.705	24782.109	9902.7695	25951.705	8862.1104	1526.7695	15608.705	13711.11	7840.7695	13653.705	22186.844	-2247.9453	22646.176	-849.15527	7279.0547	12464.176	13625.845	4353.0547	9456.1758	8546.8447	7229.0547	11926.176	12700.845	-2515.9453	9023.1758	1763.8447	-2867.9453	18502.176	28838.844	427.05469	16667.176	9926.8447	-994.94531	12443.176	15818.845	-2189.9453	5410.1758	12548.845	-630.94531	14028.176	12702.845	3057.0547	9155.1758	9764.8447	-1356.9453	8947.1758	4350.8447	17052.055	7466.1758	12960.845	977.05469	16146.176	11428.845	1089.0547	14899.176	23340.844	-554.94531	20844.176	15626.845	-1438.9453	11068.176	8527.8447	1499.0547	13286.176	-1720.5596	15339.48	13763.605	4639.4404	19465.48	34698.605	7046.4404	2396.48	1444.6055	-3448.5596	11110.48	13773.605	719.44043	4350.48	12320.605	8241.5352	16748.975	14100.065	3629.5352	28936.975	21178.066	-590.46484	13825.975	22432.066	10685.535	10376.975	14023.065	19063.535	6523.9746	24303.066	8446.5352	7035.9746	17361.066	13982.535	2671.9746	14518.065	18990.535	6573.9746	17043.066	1966.5352	18277.975	30274.066	8267.5352	4042.9746	26964.066	25419.535	8551.9746	19825.066	6768.3198	19491.939	18782.484	9745.3203	19210.939	9219.4854	3882.3198	14150.939	23143.484	4228.3198	9755.9395	13514.485	21198.32	5177.9399	25533.484	14577.32	7840.9399	6766.4854	18506.914	2067.9902	15764.795	1651.915	2631.9902	23551.795	15422.915	4023.9902	20068.795	3382.915	24641.99	20886.795	12476.915	17916.99	12626.795	25954.914	9298.9902	14427.795	22951.914	4595.9902	31564.795	20085.914	3890.9902	19454.795	19083.914	3116.9902	11749.795	17851.914	2125.9902	13871.795	17749.65	5277.6699	7021.1699	12043.65	25344.67	21162.17	4002.6504	3625.6699	19400.17	10078.65	21277.67	29180.17	6777.6504	17376.67	17243.17	19972.65	8372.6699	25984.17	23212.65	11275.67	16334.17	23826.65	6184.6699	28170.17	29580.65	8716.6699	24151.17	14842.65	11457.67	26261.17	3320.6504	4556.6699	24788.17	14931.65	7826.6699	15708.17	3734.6504	5410.6699	27454.17	7949.6504	36772.672	18280.17	14374.65	8850.6699	21680.17	20340.65	12259.67	19783.17	18914.65	8517.6699	28519.17	18948.65	6129.6699	23964.17	13920.65	8057.6699	10624.17	6702.6504	24905.67	28138.17	13963.665	33757.641	5777.4199	10069.665	27485.641	1109.4199	19622.664	18556.641	2341.4199	6581.665	46790.641	16550.42	23236.664	15681.64	19614.42	4365.665	16262.64	508.41992	15146.665	8357.6396	13868.42	4754.665	25538.641	4200.4199	32170.664	8785.6396	9501.4199	6978.665	28528.641	13612.42	7506.665	30828.641	9754.4199	7462.665	25035.641	5622.4199	30817.664	9961.6396	11528.42	15192.665	9429.6396	4300.4199	12223.665	7581.6396	5067.4199	6172.665	14273.64	7771.4199	12312.665	7656.6396	6475.4199	5740.665	8087.6396	653.41992	2807.665	32219.641	7906.4199	4707.8604	20393.975	15831.74	5182.8604	33386.977	9663.7402	23575.859	10373.975	15540.74	17124.859	7232.9746	1874.7402	21369.859	7113.9746	8811.7402	10670.86	23859.975	20972.74	15999.86	13397.975	10319.74	1288.8604	3141.9746	5760.7402	13491.86	6492.9746	868.74023	14249.86	10265.975	6618.7402	13737.86	5889.9746	3141.7402	29024.859	6215.9746	11447.74	16423.859	5559.9746	6713.7402	13717.86	9036.9746	13550.74	-485.13965	954.97461	13350.74	22776.859	8958.9746	31487.74	10661.86	8462.9746	6340.7402	24977.859	10310.975	5442.7402	15232.86	5894.9746	808.74023	3526.9199	22600.219	18715.445	7643.9199	19611.219	12772.445	12801.92	23760.219	24997.445	4294.9199	17286.219	23454.445	13608.92	7867.2197	20143.445	10903.92	4405.2197	7424.4453	18122.92	6614.2197	31836.445	11068.92	-2508.7803	15259.445	12654.705	300.53516	8226.3398	1192.7051	10689.535	15736.34	10461.705	7069.5352	13333.34	5609.7051	1003.5352	10162.34	11869.705	2682.5352	12502.34	-715.3999	5856.8496	20981.051	-724.3999	4256.8496	1537.0498	674.6001	-2571.1504	6164.0498	11924.6	1454.8496	12301.05	9468.5996	1247.8496	14004.05	7429.7852	21113.35	16113.06	18032.785	10601.35	12890.06	12179.785	11052.35	14713.06	2774.7852	3419.3496	13750.06	9586.7852	20305.35	19108.059	17343.785	9516.3496	15832.06	15941.785	6809.3496	16736.059	19003.785	15250.35	15477.06	13652.785	6332.3496	19514.059	1645.7852	5324.3496	25414.059	16136.785	19485.35	14548.06	16143.785	10996.35	20552.059	17690.785	8641.3496	15790.06	13925.785	9288.3496	18744.059	20003.785	8136.3496	15730.06	16358.785	7981.3496	17350.059	2872.7852	3476.3496	13110.06	17359.785	8149.3496	10978.06	17374.785	11436.35	30642.059	18061.785	6391.3496	14887.06	1566.7852	4272.3496	27876.059	1036.7852	33329.352	17125.059	15142.785	6788.3496	17326.059	14294.785	7600.3496	16332.06	17924.785	3679.3496	18579.059	16643.785	5596.3496	8363.0596	1620.7852	49430.352	20991.059	5840.1396	21973.91	2696.4492	8322.1396	24077.91	9616.4492	1528.1396	22250.91	14904.449	13970.14	8017.9102	2216.4492	6608.1396	13026.91	11700.449	-1290.8604	6843.9102	14544.449	9016.1396	10319.91	19301.449	13686.14	15952.91	10928.449	5485.8652	6369.4404	34812.039	952.86523	930.44043	20658.039	-2328.1348	22581.441	12125.039	6877.8652	22431.441	18696.039	6956.8652	18689.441	10115.039	9803.8652	2802.4404	10972.039	6505.8652	26733.441	18456.039	844.86523	18033.441	6761.0391	4871.8652	19078.441	8702.0391	5393.8652	20940.441	9666.0391	16391.865	6944.4404	16491.039	25241.865	5667.4404	19449.039	22613.865	4975.4404	10945.039	11490.865	6200.4404	13520.039	12476.865	5768.4404	9240.0391	16681.865	7719.4404	18440.039	2489.8652	24693.441	19649.039	592.86523	21589.441	14707.039	18710.865	14496.44	15250.039	14543.865	8436.4404	15779.039	17927.865	8366.4404	12563.039	11721.865	10413.44	17691.039	22242.865	6330.4404	14932.039	20489.865	3708.4404	8358.0391	13727.865	1687.4404	4448.0391	20932.865	9313.4404	16610.039	15703.865	10859.44	11783.039	13576.865	3544.4404	6893.0391	24538.246	16863.375	20295.615	8227.2451	31709.375	12032.615	23016.246	8510.375	14766.615	10204.245	20618.375	10678.615	9465.2451	17252.375	18412.615	10096.245	21264.375	19520.615	16821.246	10523.375	19223.615	5078.2451	8584.375	5007.6152	19642.246	7914.375	14297.615	16873.246	9437.375	24803.615	4289.2451	3009.375	7379.6152	20201.246	7762.375	18159.615	11480.245	5721.375	11907.615	10003.245	8970.375	8378.6152	9280.2451	5522.375	10669.615	15693.245	8872.375	17170.615	16657.246	11719.375	14945.615	9514.2451	7389.375	1241.6152	6865.2451	4070.375	13914.615	19977.059	-2943.7051	11681.359	7156.0596	2610.2949	-2218.6406	3264.0596	5903.2949	5584.3594	-377.94043	6231.2949	-3743.6406	14978.06	-8448.7051	4651.3594	1686.4648	28384.355	11690.92	17614.465	6480.355	13297.92	9198.4648	14098.355	14559.92	18507.465	13785.355	24746.92	3452.4648	19106.355	10597.92	9876.4648	15318.355	16804.92	2629.4648	8130.355	19451.92	8940.4648	4230.355	488.91992	11453.465	3720.355	5002.9199	2621.4648	11184.355	18659.92	17320.465	5828.355	16552.92	7604.4648	5998.355	11332.92	11413.465	4327.355	12474.92	-206.53516	9478.3555	15588.92	4413.8799	39318.129	10315.12	4037.8799	40299.129	21659.121	14463.88	11189.13	11104.12	16862.879	13043.13	10514.12	260.02979	30979.096	20349.846	28642.029	13689.096	22730.846	-654.00488	35291.977	16863.27	6044.9951	8846.9746	6393.2695	-1970.0049	18052.975	7925.2695	-3531.0049	12719.975	13755.27	3560.375	20244.529	10203.15	-712.625	15177.529	9747.1504	21811.039	7238.415	13546.83	17080.039	8447.415	8935.8301	7740.5498	14893.725	9528.8691	-197.80005	16676.395	2646.1953	18023.045	8679.2549	21443.309	8052.0449	3666.2549	20751.309	1913.7749	22456.975	7957.7246	5788.7749	15166.975	20840.725	10536.775	2780.9751	18252.725	5173	10831.9	24142.055	4055	16122.9	17856.055	4103.5601	19593.775	9229.4248	-233.43994	7108.7749	2838.4248	7865.1899	4195.125	4031.085	16699.189	15771.125	39783.086	6592.1899	13537.125	15127.085	468.65479	11044.3	1123.8203	1865.7793	20201.746	32925.734	1002.6949	50943.824	47007.301	3475.6948	10960.825	4111.2998	20040.879	6924.6055	10891.805	3026.8799	6949.6055	7400.8047	19320.879	7501.6055	15691.805	11440.88	3511.6055	8293.8047	3098.46	28480.801	-3291.0859	5242.46	5577.7998	11107.914	31877.461	3592.7998	-6987.0859	2784.9551	32356.49	10117.93	-367.04492	480.49023	22861.93	6092.9551	16786.49	-894.07031	1246.78	4659.79	3554.5596	12997.78	2467.79	5482.5596
19596.621	8505.0049	5190.5195	6574.6201	25693.004	18540.52	10876.62	25397.004	15070.52	2567.6201	29257.004	20560.52	5973.6201	26560.004	7101.5195	19822.621	10213.005	18314.52	17340.621	6324.0049	9904.5195	13729.62	8588.0049	9334.5195	6220.6201	8082.0049	16953.52	13844.62	16038.005	6264.5195	-30.605469	18082.105	-1734.5254	836.39453	15575.105	3347.4746	-1699.6055	15119.105	12976.475	15399.564	-3557.9902	3173.9902	3613.0703	26562.295	29491.215	17589.07	6448.2949	1083.2148	4332.0703	25725.295	12479.215	14059.07	3465.2949	1300.2148	3938.0703	21797.295	12115.215	2055.0703	22191.295	21360.215	-5520.9297	14191.295	5285.2148	6580.0703	22667.295	31088.215	22291.07	14005.295	30350.215	16759.07	8945.2949	17730.215	-3069.9297	12822.295	4417.2148	3285.0703	24982.295	9752.2148	24162.07	6880.2949	17305.215	20730.07	7513.2949	17569.215	12704.07	23729.295	17547.215	15639.07	9872.2949	27681.215	23923.07	6526.2949	8859.2148	15364.07	8808.2949	8110.2148	16536.07	3542.2949	4143.2148	8957.0703	6075.2949	8247.2148	11854.07	7429.2949	5837.2148	4286.0703	4494.2949	15329.215	2670.0703	17069.295	13778.215	-4259.3457	-2694.0596	-7854.5059	2546.6543	14025.94	1996.4941	17958.654	8208.9404	9425.4941	15665.654	9045.9404	19023.494	4091.6543	2097.9404	4049.4941	6969.6543	3236.9404	6938.4941	18314.525	906.375	31296.055	-2589.4746	14131.375	13614.055	13849.525	2357.375	7072.0547	4155.5254	13944.375	16497.055	12469.525	5030.375	9605.0547	987.52539	1775.375	17422.055	37536.523	8379.375	17331.055	12306.525	4210.375	18056.055	14374.525	1168.375	7320.0547	7973.5254	1053.375	16941.055	13385.525	6988.375	12551.055	8268.5254	1228.375	20646.055	1073.5254	6941.375	6744.0547	8474.5254	7060.375	18964.055	16334.525	3244.375	18266.055	23884.525	2406.375	17163.055	13882.525	5058.375	14826.055	11883.525	3947.375	13557.055	-1833.3203	11997.04	10962.75	6443.6797	14725.04	26713.75	7585.6797	-2008.96	-1691.25	2343.6797	5316.04	8226.75	3482.6797	3055.04	9751.75	8925.5098	16217.75	11785.79	8747.5098	27128.75	16479.789	1917.5098	15088.75	19916.789	10332.51	8475.75	10673.79	16033.51	10786.75	24184.789	11474.51	8804.75	13791.79	12161.51	7880.75	11734.79	17782.51	7139.75	14553.79	7323.5098	12644.75	19735.789	5317.5098	7518.75	20872.789	30409.51	11134.75	16140.79	-2436.7305	15789.185	18480.756	3111.2695	13953.185	5338.7559	987.26953	1174.1846	22338.756	772.26953	4361.1846	7599.7559	15379.27	-1087.8154	19499.756	3186.2695	1911.1846	7526.7559	11329.4	12715.096	16003.34	1748.4004	8554.0957	18430.34	16594.4	6756.0952	13892.34	3174.4004	28583.096	17249.34	7425.4004	21743.096	6833.3398	22235.4	10474.096	11122.34	24258.4	10979.096	19451.34	20630.4	14487.096	21087.34	15279.4	6134.0952	12519.34	18111.4	5287.0952	11747.34	22745.52	8089.3896	-372.19922	16730.52	28449.391	9629.8008	6231.5195	6992.3896	13362.801	15844.52	28324.391	19570.801	8507.5195	18809.391	7832.8008	22423.52	14892.39	16634.801	29238.52	9141.3896	8410.8008	25597.52	10190.39	18548.801	28827.52	9035.3896	16652.801	20523.52	19050.391	14170.801	6656.5195	5518.3896	17336.801	23187.52	12633.39	8157.8008	8160.5195	9910.3896	19734.801	9613.5195	40138.391	5091.8008	18927.52	8760.3896	13613.801	18515.52	13144.39	6360.8008	18592.52	9939.3896	17499.801	13689.52	22481.391	12917.801	16563.52	7567.3896	4790.8008	9007.5195	27586.391	21335.801	13239.24	21324.635	12262.936	9041.2402	20687.635	7230.9355	22340.24	5694.6348	14787.936	-845.75977	57966.633	24752.936	4038.2402	4178.6348	22617.936	734.24023	11273.635	11409.936	20133.24	5519.6348	19324.936	1396.2402	24496.635	10721.936	29071.24	6646.6348	12352.936	5986.2402	30309.635	20289.936	7329.2402	22666.635	16107.936	-552.75977	22349.635	14534.936	18792.24	2906.6348	15504.936	11188.24	5088.6348	9046.9355	9178.2402	2338.6348	9913.9355	-797.75977	13607.635	11539.936	10919.24	476.63477	14167.936	6441.2402	3679.6348	8638.9355	6808.2402	7968.6348	16176.936	603.69043	25877.805	17353.74	1911.6904	30137.805	11996.74	14733.69	10391.805	16022.74	16096.69	6913.8047	9639.7402	24805.691	5560.8047	6461.7402	8365.6904	21657.805	24239.74	17058.691	9457.8047	14375.74	-592.30957	1013.8047	7211.7402	8663.6904	2430.8047	6651.7402	12579.69	8887.8047	14619.74	5384.6904	5806.8047	11192.74	21558.691	3408.8047	9969.7402	14294.69	5340.8047	8577.7402	11196.69	8914.8047	14061.74	-2528.3096	2146.8047	10866.74	19995.691	6453.8047	31034.74	8603.6904	6407.8047	10816.74	9239.6904	17905.805	10989.74	11884.69	2763.8047	2091.7402	2169.9805	16830.775	13199.215	3042.9805	23791.775	10407.215	9627.9805	20699.775	20432.215	2300.9805	15304.775	11688.215	8452.9805	1091.7754	15925.215	13560.98	870.77539	7866.2148	20470.98	468.77539	21163.215	14995.98	-2910.2246	8019.2148	13941.266	6156.4902	7774.4854	4325.2651	12678.49	13917.485	13903.266	8261.4902	13001.485	8829.2656	5534.4902	4840.4854	14111.266	2241.4902	5765.4854	-1883.5298	5128.7598	20727.18	-1665.5298	4448.7598	3032.1797	-1347.5298	-212.24023	8162.1797	9573.4707	1356.7598	12502.18	7653.4702	2126.7598	13846.18	11795.14	23205.055	13717.664	25868.141	13973.055	10675.664	17157.141	7691.0552	14143.664	5405.1396	3885.0552	9437.6641	9763.1396	25556.055	13526.664	21177.141	11551.055	5754.6641	18846.141	8883.0547	10778.664	24728.141	15119.055	14809.664	13219.14	6659.0552	13590.664	5190.1396	4205.0552	24020.664	19290.141	15289.055	9324.6641	25654.141	10136.055	14669.664	18064.141	5931.0552	15227.664	15544.14	5713.0552	15672.664	19019.141	8850.0547	18012.664	21077.141	7301.0552	12731.664	6314.1396	1576.0552	14644.664	13656.14	8803.0547	12253.664	21076.141	10196.055	33331.664	15867.14	11886.055	14087.664	4310.1396	6374.0552	22846.664	3809.1396	36259.055	11488.664	19683.141	4438.0552	16826.664	17968.141	9320.0547	15251.664	18411.141	4669.0552	13815.664	8631.1396	18572.055	6330.6641	7964.1396	51821.055	18025.664	8917.8252	14749.735	6803.0742	8800.8252	16646.734	10566.074	-514.1748	11377.735	22611.074	15226.825	6776.7354	6190.0742	4843.8252	14819.735	18973.074	573.8252	1202.7354	17828.074	12594.825	4012.7354	18614.074	13030.825	8409.7354	16864.074	5419.3203	7739.1055	33252.492	-622.67969	4935.1055	18495.49	11656.32	15469.105	15119.49	11240.32	20243.105	18249.49	5236.3203	27507.105	12519.49	-2157.6797	18045.105	10350.49	8335.3203	25149.105	14308.49	-1524.6797	16105.105	7403.4902	4957.3203	18164.105	9694.4902	7754.3203	21602.105	13012.49	17791.32	8776.1055	13652.49	23837.32	11771.105	19359.49	19550.32	5513.1055	14506.49	12785.32	6489.1055	10079.49	-694.67969	20537.105	13631.49	18867.32	9117.1055	16709.49	1833.3203	26490.105	23536.49	512.32031	17748.105	18238.49	19251.32	14319.105	16934.49	13736.32	5951.1055	14709.49	19826.32	10023.105	10941.49	12095.32	9917.1055	22882.49	17150.32	10010.105	14652.49	18476.32	5246.1055	6803.4902	12719.32	1600.1055	6735.4902	19931.32	13536.105	11489.49	20234.32	6750.1055	10827.49	11842.32	5305.1055	7011.4902	19281.465	13121	20709.186	3504.4648	22830	9938.1855	13218.465	6210	11551.186	9669.4648	23493	10411.186	7580.4648	13814	9189.1855	5800.4648	22133	19498.186	8134.4648	9334	20436.186	-906.53516	12536	6394.1855	14216.465	9295	19134.186	9369.4648	7648	23665.186	-1214.5352	3455	6438.1855	16962.465	5858	10896.186	4460.4648	7648	9523.1855	6598.4648	6196	8619.1855	5392.4648	7208	8674.1855	7835.4648	4546	13072.186	12438.465	10617	12453.186	7280.4648	7136	1500.1855	5976.4648	3227	14179.186	22175.74	13641.22	9624.8789	18978.74	10436.22	-3338.1211	14396.74	5949.2197	-2508.1211	3677.7402	16848.219	-7281.1211	10845.74	11737.22	2859.8789	2945.0654	28337.57	8827.5449	4994.0654	23793.57	12252.545	11759.065	14757.57	11373.545	29418.066	11922.57	22875.545	9334.0654	22163.57	7062.5449	21205.066	15100.57	15563.545	3684.0654	5068.5698	11459.545	15409.065	5093.5698	-2619.4551	10889.065	7866.5698	5682.5449	10586.065	6711.5698	8921.5449	20205.066	6582.5698	14375.545	13918.065	9081.5703	5430.5449	13252.065	8749.5703	11733.545	4562.0654	21233.57	18379.545	5827.1104	43279.328	11892.15	3461.1101	32073.33	18759.15	13713.11	7715.3301	16196.15	2084.1101	2918.3301	13351.15	1602.2051	29186.926	17294.725	26145.205	14029.925	23866.725	56.245117	30898.096	11545.48	14137.245	2271.0952	3833.4805	-881.75488	14593.096	5467.4805	-1805.7549	14590.096	14315.48	15710.825	5616.7202	9461.3203	718.82495	13557.721	11347.32	27363.629	4569.7202	11466.33	21411.629	3914.7202	6405.3301	11923.775	4034.8052	12957.29	-686.64502	19172.004	1978.1299	19576.49	4937.6904	10349.27	8018.4902	1521.6904	10993.27	-168.7251	22951.436	8819.5254	2817.2749	26781.436	22983.525	10218.275	4287.4351	14753.525	3387.3049	10349.665	18213.75	12562.305	18086.664	20164.75	2707.3899	33412.484	5110.8799	1032.3899	5893.4849	696.87988	9983.6504	3196.78	5157.5898	16588.65	15625.78	47436.59	71.649902	3686.78	16946.59	-632.25977	6984.8999	11339.47	7518.3691	30665.234	40730.898	1099.745	52370.066	36553.285	2070.7451	12595.064	9557.2852	16559.605	7268.6548	6932.1348	5097.605	7821.6548	3022.1348	20437.605	8552.6543	17025.135	14300.605	5466.6548	5709.1348	2450.5049	37052.969	531.09473	2813.5049	8742.9707	21171.094	27155.504	4224.9702	-80.905273	2183.075	25967.961	5821.6201	-160.92505	76.959961	12912.62	4560.0752	14491.96	-3384.3799	1141.8201	4529.04	3819.335	11512.82	561.04004	5590.335
23226.615	3236.0801	5622.2852	9372.6152	29415.08	18349.285	14990.615	23182.08	13529.285	4173.6152	27864.08	24143.285	6960.6152	24715.08	10634.285	17436.615	7204.0801	18174.285	20238.615	4465.0801	11859.285	18396.615	5534.0801	7341.2852	2100.6152	19001.08	21691.285	18364.615	3140.0801	10247.285	12104.705	156.59521	-439.71094	7016.7051	15663.596	7776.2891	5214.7051	15942.596	19407.289	12279.87	9502.4297	7948.4707	56.630859	30126.465	23763.119	21355.631	5840.4648	720.11914	-61.369141	22606.465	13070.119	12891.631	2095.4648	1.1191406	923.63086	21012.465	8551.1191	-1462.3691	22148.465	18572.119	-6438.3691	12112.465	5288.1191	3420.6309	17124.465	24012.119	20181.631	11353.465	35798.117	15042.631	9018.4648	13696.119	-4557.3691	9254.4648	2323.1191	302.63086	20424.465	1407.1191	14271.631	7367.4648	20037.119	19254.631	6994.4648	13936.119	8684.6309	17932.465	13953.119	12475.631	5325.4648	23298.119	22480.631	6934.4648	11905.119	10339.631	6894.4648	7895.1191	8154.6309	6363.4648	3293.1191	4841.6309	3416.4648	11010.119	10409.631	3149.4648	4553.1191	183.63086	2946.4648	18026.119	3173.6309	13982.465	15839.119	-5488.4199	2433.2402	-2184.9395	4689.5801	15259.24	4003.0605	16496.58	10201.24	14789.061	15862.58	11396.24	25911.061	2760.5801	8975.2402	10368.061	5811.5801	6525.2402	11694.061	17704.9	2301.875	22729.199	-5817.0996	15014.875	8539.1992	6923.9004	8478.875	6487.1992	3517.9004	15246.875	13399.199	-2818.0996	22052.875	5581.1992	-2922.0996	2922.875	18579.199	13940.9	42004.875	16875.199	11903.9	2093.875	14369.199	10639.9	4495.875	5950.1992	4210.9004	4765.875	10040.199	9752.9004	9009.875	11711.199	5117.9004	4025.875	12909.199	-2394.0996	1453.875	-967.80078	6627.9004	4216.875	13848.199	7630.9004	7398.875	14461.199	16043.9	8345.875	12391.199	13412.9	7520.875	11495.199	2818.9004	8516.875	9874.1992	5390.4346	2679.75	7409.2051	9407.4346	13169.75	27873.205	8347.4346	2287.75	1440.2051	3315.4346	2675.75	11129.205	858.43457	4235.75	9263.2051	6070.1797	14680.49	12408.8	447.17969	29163.49	18994.801	953.17969	8039.4902	16646.801	11495.18	5584.4902	8227.7998	13564.18	6677.4902	26742.801	12680.18	5514.4902	11309.8	8089.1797	4233.4902	10658.8	13888.18	5567.4902	17210.801	-429.82031	13276.49	27444.801	5272.1797	7017.4902	18161.801	14441.18	12650.49	15470.8	1177.0498	19360.045	20817.83	6763.0498	16298.045	2501.8301	1937.0498	6192.0449	18424.83	3993.0498	7727.0449	7888.8301	16388.051	6211.0449	22936.83	1053.0498	10733.045	7988.8301	1198.0752	21084.516	13660.605	2180.0752	6646.5151	25182.605	19220.074	8106.5151	12284.605	4327.0752	27285.516	18140.605	8453.0752	18806.516	5256.6055	20913.074	9605.5156	10978.605	25574.074	8358.5156	22471.605	18706.074	13687.516	15019.605	17682.074	8629.5156	6985.6055	14087.075	13385.516	9563.6055	18287.836	4354.7246	1155.7305	6639.835	24945.725	-1928.2695	552.83496	5411.7246	17126.73	13842.835	24784.725	26500.73	10117.835	12829.725	16653.73	17862.836	10908.725	18896.73	25539.836	13818.725	6759.7305	20561.836	8724.7246	16242.73	16205.835	11545.725	21463.73	15483.835	15648.725	18955.73	4947.835	6597.7246	20659.73	15170.835	9698.7246	11312.73	2606.835	7715.7246	22733.73	5160.835	28691.725	6895.7305	14253.835	15124.725	21944.73	17780.836	13545.725	12041.73	12367.835	10779.725	20771.73	9849.835	17564.725	14016.73	13321.835	9126.7246	7111.7305	6222.835	26784.725	19751.73	35911.328	10604.13	14934.119	3914.3301	24392.129	5894.1191	20749.33	6741.1299	12705.119	-773.66992	61275.129	23602.119	912.33008	5295.1299	30990.119	-420.66992	17492.129	10042.119	12532.33	11128.13	17181.119	-1719.6699	24054.129	12192.119	24445.33	10084.13	14823.119	4327.3301	29689.129	20363.119	12385.33	16613.129	15979.119	-1245.6699	26169.129	18007.119	21910.33	7318.1299	9930.1191	14148.33	5153.1299	10173.119	9892.3301	5895.1299	14036.119	6391.3301	12508.13	15774.119	9054.3301	6538.1299	17288.119	3294.3301	3314.1299	9321.1191	2980.3301	19172.129	20213.119	3863.6152	20387.344	21686.904	3223.6152	27504.344	15044.904	18849.615	10393.345	22166.904	13716.615	5867.3447	8753.9043	19559.615	7981.3447	13872.904	4159.6152	25887.344	25506.904	13045.615	10835.345	18683.904	-1725.3848	-196.65527	11803.904	9666.6152	6096.3447	6539.9043	8264.6152	10614.345	12327.904	4812.6152	7107.3447	10273.904	25813.615	5496.3447	13624.904	12049.615	5942.3447	11561.904	15278.615	6988.3447	14735.904	-1629.3848	764.34473	14908.904	15061.615	10367.345	32720.904	8842.6152	6602.3447	8563.9043	9108.6152	24539.344	10188.904	15146.615	2579.3447	3372.9043	2031.2998	20792.734	7571.0801	3070.2998	26892.734	6083.0801	8563.2998	18809.734	8896.0801	2068.2998	12767.735	10758.08	-1479.7002	18638.734	14708.08	3536.2998	16889.734	5610.0801	18600.301	8776.7354	26030.08	11791.3	5617.7354	7406.0801	17644.025	3060.0249	4530.3945	4118.0249	12410.025	8826.3945	14754.025	9368.0254	8341.3945	6304.0249	5014.0249	968.39453	15067.025	1982.0249	4447.3945	-404.625	13206.045	19234.955	-2082.625	11185.045	220.95508	-3000.625	2421.0449	8057.9551	12493.375	6642.0449	10101.955	10561.375	6072.0449	12129.955	10358.35	16205.575	13606.825	20784.35	13363.575	18418.824	14540.35	4548.5752	21053.824	1908.3496	1779.5752	14199.825	7762.3496	21629.574	24488.824	-219.65039	19536.574	15776.825	13059.35	9007.5752	24949.824	16682.35	5928.5752	20665.824	14147.35	7486.5752	20392.824	650.34961	1731.5752	28297.824	20809.35	15975.575	17720.824	17938.35	7442.5752	25181.824	17424.35	6818.5752	20304.824	12788.35	6374.5752	18935.824	17833.35	9371.5752	23770.824	14058.35	7738.5752	19499.824	563.34961	3846.5752	16958.824	20958.35	3419.5752	18919.824	15020.35	6614.5752	32969.824	10600.35	12216.575	20846.824	1125.3496	3161.5752	26231.824	3540.3496	40481.574	18475.824	16295.35	5491.5752	20435.824	14515.35	7836.5752	20318.824	8551.3496	16878.574	20261.824	4119.3496	15807.575	14957.825	1925.3496	48218.574	24858.824	1068.75	6394.0391	1586.2949	6679.75	12048.039	9215.2949	-4964.25	9473.0391	14873.295	9762.75	4124.0391	3645.2949	-1494.25	28426.039	14256.295	-2756.25	-1231.9609	13282.295	4869.75	3371.0391	15846.295	11670.75	954.03906	12194.295	6284.0498	6057.7598	30953.814	-250.9502	1977.7598	14978.814	-2052.9502	24958.76	14138.814	5104.0498	21284.76	10168.814	3056.0498	26404.76	10901.814	-5922.9502	20761.76	8972.8145	4752.0498	22529.76	10183.814	-164.9502	20717.76	9393.8145	5784.0498	16585.76	7136.8145	16005.05	5064.7598	-271.18555	12836.05	6704.7598	9342.8145	17786.051	5640.7598	17551.814	14312.05	1574.7598	7187.8145	14464.05	5306.7598	8465.8145	-2350.9502	21828.76	7509.8145	19319.051	6746.7598	15582.814	94.049805	24163.76	19769.814	-2198.9502	17532.76	15071.814	25981.051	9776.7598	12709.814	11952.05	4892.7598	8824.8145	17305.051	12142.76	11322.814	13511.05	5411.7598	15102.814	13686.05	7377.7598	9776.8145	19219.051	3831.7598	5452.8145	-2635.9502	-1584.2402	-1379.1855	19565.051	9214.7598	9867.8145	13979.05	6198.7598	9769.8145	12240.05	4395.7598	2732.8145	18658.65	6869.9004	22634.881	11008.65	23150.9	9448.8809	25744.65	4254.9004	11488.881	16048.65	18255.9	8609.8809	16452.65	8146.9004	13994.881	13009.65	18188.9	16700.881	22889.65	4589.9004	20277.881	6099.6504	4928.9004	3371.8809	21707.65	1563.9004	14041.881	21841.65	7067.9004	26235.881	13808.65	1838.9004	6343.8809	22621.65	2943.9004	13016.881	15241.65	198.90039	5624.8809	14659.65	4443.9004	12813.881	10690.65	1950.9004	9694.8809	16987.65	1358.9004	18414.881	21529.65	9798.9004	14388.881	12471.65	4973.9004	-1189.1191	13975.65	1038.9004	14088.881	15590.779	10221.605	15036.75	11010.779	5282.6055	-5708.25	7139.7793	1483.6055	-3743.25	-603.2207	10127.605	-8848.25	1635.7793	8575.6055	-2096.25	4921.665	20099.031	4383.2852	18217.664	9629.0303	391.28516	11504.665	11115.03	5549.2852	27459.664	9877.0303	16900.285	9218.665	18445.031	2660.2852	16713.664	11228.03	9011.2852	5900.665	2395.0303	8877.2852	15282.665	2988.0303	-5835.7148	14932.665	3669.0303	950.28516	10925.665	6030.0303	5051.2852	18858.664	5921.0303	9885.2852	16529.664	5189.0303	-1125.7148	15970.665	3470.0303	2467.2852	8096.665	24507.031	9017.2852	2877.085	38031.254	9634.1104	2170.085	20876.254	19157.109	14225.085	5321.2549	10600.11	15851.085	3889.2549	7664.1104	122.66504	28140.795	14445.994	35842.664	19529.795	19224.994	4049.5049	42986.156	14143.92	15698.505	1380.1548	2652.9199	-342.49512	14442.154	5108.9199	-2017.4951	21608.154	6257.9199	19788.33	7295.7852	17388.445	2519.3301	19731.785	12566.445	24404.926	9824.8252	6681.9053	14843.925	6699.8252	9816.9053	9585.3105	5787.2998	10527.075	799.10498	17689.689	-2406.1543	18789.455	3179.8047	16339.345	8542.4551	783.80469	18369.344	2289.1699	26031.32	15993.891	5108.1699	22962.32	32751.891	12306.17	4297.3198	18138.891	1298.0898	15407.689	25513.316	-1490.9102	14600.689	25485.316	1477.7852	34963.535	8099.9805	1371.7852	5055.5352	5616.9805	8557.21	4568.1099	2774.1602	4284.21	10037.109	49033.16	10995.21	14684.109	17607.16	-400.14502	11301.016	3437.6348	-5971.9902	15332.325	25053.33	1419.6899	59858.691	42386.48	13229.689	5279.6899	5024.4805	25514.029	9513.6543	16476.385	4815.0303	9568.6543	10001.385	20859.029	12437.654	19087.385	13443.03	7145.6548	8680.3848	2799.9951	35037.129	1654.2197	4664.9951	8090.1299	18535.219	24663.996	2915.1299	3863.2197	373.27002	32010.496	8396.9404	-1600.73	578.49512	11819.94	5900.27	14446.495	-2433.0596	47.240234	1377.0049	1891.4102	9273.2402	-3469.9951	5169.4102
18477.725	6751.96	4390.8398	8908.7246	29987.961	18458.84	12523.725	24139.961	7487.8398	2853.7246	27571.961	18946.84	6717.7246	23983.961	5209.8398	10879.725	10998.96	3521.8398	16372.725	7937.96	10901.84	15543.725	9574.96	4656.8398	-78.275391	19374.961	17131.84	5669.7246	15530.96	4665.8398	12003.01	-3257.5547	1581.1904	3033.0098	7874.4453	12271.19	2226.0098	6777.4453	24640.191	11809.035	2788.915	8791.9902	-2100.0449	18310.154	23795.5	23418.955	-2746.8457	5910.5	-2940.0449	12718.154	17712.5	9953.9551	-5560.8457	-471.5	627.95508	13260.154	11971.5	-1165.0449	12409.154	20137.5	-6517.0449	2238.1543	6521.5	-691.04492	11461.154	31454.5	15741.955	3814.1543	35577.5	14746.955	1359.1543	18452.5	-2126.0449	-1948.8457	7349.5	-887.04492	14931.154	9726.5	14920.955	409.1543	21468.5	17962.955	-401.8457	16517.5	4502.9551	9121.1543	20233.5	11028.955	-2867.8457	27580.5	16422.955	-4361.8457	11614.5	8553.9551	-5170.8457	8663.5	6310.9551	-4394.8457	5375.5	4512.9551	-5253.8457	12794.5	10062.955	-5535.8457	6774.5	-1183.0449	-5670.8457	21706.5	-185.04492	1781.1543	16456.5	1137.5547	-729.37012	502.68945	9375.5547	13639.63	9140.6895	27183.555	9673.6299	16988.689	25761.555	6952.6299	26840.689	10756.555	3980.6299	8961.6895	11913.555	6104.6299	14907.689	20540.406	7626.4453	15144.654	365.40527	15696.445	-1156.3457	13098.405	7688.4453	-1555.3457	5098.4053	9731.4453	9957.6543	851.40527	21167.445	-1477.3457	-3128.5947	1984.4453	12304.654	17214.406	38066.445	6519.6543	2676.4053	16086.445	2383.6543	6080.4053	6126.4453	1814.6543	7637.4053	4760.4453	2035.6543	4039.4053	16208.445	-1107.3457	3601.4053	3514.4453	-888.3457	-1578.5947	4826.4453	-1058.3457	9184.4053	8185.4453	5436.6543	12304.405	9426.4453	6521.6543	15245.405	8258.4453	1609.6543	9774.4053	9373.4453	5724.6543	9148.4053	5036.4453	126.6543	8636.8701	-4614.2402	2797.1602	14125.87	6824.7598	42827.16	12382.87	-4268.2402	5759.1602	6358.8701	-2844.2402	13781.16	4489.8701	1754.7598	12980.16	10010.14	20088.449	8703.9297	20791.141	9348.4502	14892.93	-1581.8604	11528.45	13133.93	13569.14	7409.4502	10551.93	18254.141	5882.4502	23558.93	11327.14	9365.4502	9610.9297	13228.14	6003.4502	7072.9297	1437.1396	24696.449	12690.93	2596.1396	17361.449	21548.93	3100.1396	13812.45	16642.93	24284.141	8666.4502	14253.93	9539.7051	9035.0898	21224.375	1724.7051	18571.09	5594.375	-566.29492	14709.09	25051.375	-1629.2949	9347.0898	7055.375	12338.705	5830.0898	22648.375	-4149.2949	18564.09	15189.375	15197.23	6189.4102	22057.52	770.23047	4210.4102	25517.52	1986.2305	4960.4102	19384.52	5039.2305	23659.41	23055.52	11500.23	21624.41	14611.52	24957.23	8629.4102	17485.52	25922.23	7765.4102	28662.52	5413.2305	24564.41	19117.52	20164.23	5045.4102	12782.52	3353.2305	26070.41	14791.52	23371.715	5779.8604	-740.53516	11993.715	5606.8604	-1270.5352	4919.7148	5593.8604	11991.465	14051.715	28779.859	26362.465	6195.7148	21542.859	12759.465	21461.715	8735.8604	15008.465	28203.715	11357.86	7843.4648	20898.715	10570.86	18705.465	21158.715	8825.8604	10527.465	17627.715	19412.859	13426.465	4750.7148	4369.8604	5651.4648	19767.715	13215.86	9201.4648	5900.7148	9404.8604	20279.465	5253.7148	41674.859	9590.4648	8124.7148	17081.859	20131.465	16699.715	14496.86	8175.4648	17565.715	11669.86	21666.465	18607.715	8504.8604	10811.465	11409.715	8451.8604	3520.4648	7604.7148	27567.859	19883.465	30263.574	5834.5996	4087.3203	4821.5742	26311.6	7880.3203	20509.574	9141.5996	14217.32	2695.5742	56979.602	22031.32	667.57422	6877.5996	26538.32	55.574219	14152.6	12884.32	11093.574	7330.5996	16146.32	398.57422	26286.6	10515.32	29580.574	6844.5996	10131.32	4102.5742	28351.6	14092.32	5032.5742	29054.6	14935.32	-343.42578	22938.6	11331.32	20576.574	8383.5996	14544.32	12250.574	9773.5996	12597.32	10986.574	5070.5996	8920.3203	13708.574	6699.5996	14205.32	6623.5742	3977.5996	11623.32	5068.5742	3924.5996	5938.3203	14388.574	4681.5996	16371.32	2580.1152	21469.365	24250.721	3653.1152	33518.367	16258.721	17763.115	9267.3652	21942.721	10041.115	9045.3652	6670.7207	21228.115	5222.3652	12853.721	8522.1152	17526.365	24332.721	15244.115	6585.3652	17400.721	-296.88477	456.36523	10843.721	7636.1152	4606.3652	7850.7207	14464.115	4747.3652	10895.721	6454.1152	4301.3652	15169.721	20876.115	4321.3652	12801.721	11908.115	4532.3652	13389.721	13617.115	3622.3652	21021.721	-1094.8848	1389.3652	17630.721	16172.115	9254.3652	39696.719	7143.1152	4985.3652	11746.721	12350.115	19422.365	14933.721	12133.115	2889.3652	4036.7207	2869.0254	23524.545	10364.609	1819.0254	26024.545	8617.6094	8054.0254	19830.545	14968.609	2779.0254	20923.545	18283.609	-2571.9746	15505.545	16940.609	5774.0254	8917.5449	3680.6094	20114.025	9154.5449	25508.609	13808.025	4401.5449	6989.6094	14135.215	4293.8198	5895.5547	4089.2148	13493.82	12708.555	14544.215	11866.82	6938.5547	6841.2148	4646.8198	2984.5547	10268.215	1593.8198	2697.5547	1976.02	23300.49	17109.93	2597.02	9596.4902	-99.070312	4566.02	2525.4902	6657.9297	17756.02	8772.4902	9899.9297	17324.02	6333.4902	8854.9297	20542.49	3207.165	-1132.6191	22565.49	9034.165	8615.3809	14420.49	5426.165	12878.381	991.49023	-396.83496	6799.3809	7593.4902	24579.164	11872.381	2939.4902	16450.164	7743.3809	3168.4902	3640.165	9407.3809	13442.49	5893.165	12943.381	13722.49	8125.165	9839.3809	814.49023	2217.165	20213.381	18587.49	13660.165	5925.3809	4615.4902	23027.164	16935.381	14387.49	4490.165	10853.381	16079.49	5380.165	13239.381	16516.49	6376.165	15619.381	12408.49	6844.165	7437.3809	1604.4902	4001.165	7962.3809	23010.49	4552.165	5799.3809	11786.49	4358.165	22800.381	9777.4902	8789.165	9491.3809	231.49023	2949.165	15497.381	-869.50977	41825.164	7219.3809	18802.49	3536.165	12155.381	9647.4902	7337.165	9649.3809	7101.4902	12896.165	8987.3809	-1093.5098	15256.165	4376.3809	2680.4902	43601.164	16466.381	6127.0195	23929.73	5473.8652	6675.0195	19666.73	7691.8652	1642.0195	16901.73	15318.865	11747.02	11881.73	-2671.1348	10668.02	6196.7305	21708.865	1462.0195	2116.7305	12929.865	9178.0195	6773.7305	19471.865	15101.02	7925.7305	6724.8652	6250.4053	8563.1348	40927.867	-82.594727	4532.1348	20887.865	1088.4053	30475.135	16948.865	8880.4053	25073.135	16438.865	8303.4053	25358.135	14762.865	-2494.5947	26468.135	17731.865	10393.405	22255.135	18073.865	715.40527	18149.135	10429.865	9130.4053	17810.135	9753.8652	15527.405	4696.1348	7895.8652	15382.405	7820.1348	18260.865	20984.406	9221.1348	23181.865	18268.406	6682.1348	10435.865	13955.405	8510.1348	10226.865	949.40527	22392.135	16497.865	21941.406	11401.135	20596.865	5673.4053	33370.133	24910.865	61.405273	22719.135	22466.865	25627.406	13848.135	17166.865	13152.405	7678.1348	13903.865	14832.405	12611.135	15462.865	14787.405	8543.1348	23493.865	15094.405	7685.1348	14678.865	19678.406	6712.1348	12115.865	2531.4053	3175.1348	4377.8652	20765.406	9138.1348	14001.865	14780.405	4731.1348	12074.865	10538.405	11745.135	12443.865	7174.8799	-2274.5449	22755.336	10993.88	25085.455	7395.3359	18756.879	-920.54492	12113.336	14591.88	15466.455	8767.3359	14309.88	-750.54492	8001.3359	13911.88	18826.455	16656.336	16915.879	-4.5449219	19757.336	5544.8799	1898.4551	2437.3359	21272.879	1622.4551	10923.336	20758.879	2695.4551	22215.336	11594.88	-3811.5449	9092.3359	20360.879	1988.4551	11010.336	15790.88	-3433.5449	9686.3359	9893.8799	-1917.5449	7440.3359	11663.88	-2406.5449	9571.3359	13559.88	433.45508	15001.336	20645.879	1982.4551	11439.336	10936.88	164.45508	-1826.6641	9230.8799	-1159.5449	15851.336	17753.746	1804.2441	18759.205	17779.746	331.24414	-1867.7949	13008.745	-594.75586	2307.2051	11520.745	-793.75586	-240.79492	1170.7451	12930.244	6959.2051	-2642.0352	15816.475	10587.375	13758.965	6757.4751	8372.375	6985.9648	11139.475	7259.375	18065.965	15131.475	19211.375	5847.9648	22288.475	5935.375	16136.965	11498.475	11810.375	1758.9648	6703.4751	11792.375	8347.9648	2821.4751	-2316.625	7522.9648	6168.4751	843.375	10764.965	6007.4751	9978.375	12257.965	8359.4746	14683.375	10730.965	5280.4751	4670.375	9914.9648	6254.4751	10835.375	8223.9648	7625.4751	10492.375	1884.5701	43304.547	10622.365	3689.5701	21784.545	15434.365	19928.57	8443.5449	9991.3652	14584.57	7651.5449	9978.3652	335.81006	38417.797	19469.914	32884.809	14010.795	22630.914	1268.4751	49801.383	12718.235	10104.475	-912.61523	7499.2354	217.4751	12892.385	6862.2354	-612.5249	12084.385	16114.235	12565.43	8402.4551	10296.355	2830.4302	13184.455	8317.3555	23852.115	8984.8301	8344.2998	17018.115	5657.8301	9417.2998	2636.4551	3681.3398	13324.23	301.21997	13056.154	-2978.9746	20954.1	8244.4805	17876.629	8336.0996	4448.48	17815.629	630.63989	18106.859	10603.93	13115.64	9793.8594	37357.93	10601.64	3243.8599	14285.93	2920.4299	17412.846	19236.775	8636.4297	14756.846	19956.775	1140.9551	21784.68	4855.1201	-3281.0449	12954.68	3120.1201	5271.5698	-2713.9346	3424.0596	5360.5698	11828.065	44688.059	5761.5698	7002.0654	20127.059	112.1001	10813.755	8512.2803	-2249.7148	18132.83	32225.994	-1361.9651	54914.23	38901.785	433.03491	8919.2305	4066.7852	1436.875	20854.914	12717.61	4004.875	7282.915	7480.6104	19976.875	7202.915	20993.609	8267.875	10139.915	6978.6104	-323.83008	34796.535	593.25488	-557.83008	3761.5352	19979.254	23734.17	2027.5352	194.25488	896.99512	26738.676	4959.21	-256.00488	4824.6748	14175.21	4019.9951	21092.676	-1122.79	1546.3201	2706.5698	7875.4551	11148.32	807.56982	6269.4551
19144.16	4144.0596	3039.4492	7979.1602	28685.059	14599.449	10497.16	21232.059	3387.4492	7816.1602	14832.06	14610.449	8466.1602	20378.059	4443.4492	3140.1602	5845.0596	-2202.5508	18049.16	5190.0596	9370.4492	16897.16	4755.0596	3335.4492	1203.1602	17225.059	13956.449	2004.1602	16076.06	-431.55078	12330.715	-1824.3848	-4251.1504	8848.7148	10120.615	5448.8496	3213.7148	11002.615	10920.85	13921.7	2511.335	7518.4902	6406.5449	25297.176	16109.875	30019.545	7324.1748	-302.125	2780.5449	22922.176	7187.875	20317.545	2863.1748	-3379.125	4788.5449	22454.176	4700.875	1600.5449	21530.176	14999.875	-950.45508	12260.175	-948.125	5051.5449	21328.176	25986.875	20527.545	11931.175	32998.875	18105.545	7173.1748	8901.875	1147.5449	15047.175	2011.875	4193.5449	24720.176	-959.125	21840.545	10669.175	15211.875	20101.545	5177.1748	9600.875	11418.545	22108.176	11676.875	16026.545	9864.1748	18111.875	19607.545	5501.1748	4671.875	14264.545	10838.175	335.875	1106.5449	21545.176	426.875	10063.545	4488.1748	3782.875	11171.545	4686.1748	326.875	1982.5449	3877.1748	11183.875	2990.5449	13647.175	7616.875	-3303.5195	-1075.0098	-4495.0898	4172.4805	13644.99	1377.9102	20740.48	6206.9902	9890.9102	17162.48	8179.9902	19565.91	5973.4805	7314.9902	5087.9102	1102.4805	23306.99	6418.9102	16603.809	3804.3154	27827.994	-6304.1904	8297.3154	15818.994	7140.8096	3647.3154	12868.994	4207.8096	10584.315	10589.994	-1593.1904	17538.316	8703.9941	-179.19043	260.31543	18842.994	12153.81	38459.316	13495.994	8443.8096	3682.3154	20844.994	5753.8096	3829.3154	11040.994	8764.8096	4964.3154	16243.994	2047.8096	17028.316	10626.994	9144.8096	4170.3154	18509.994	445.80957	2682.3154	5856.9941	6610.8096	4597.3154	15329.994	2086.8096	17490.316	19949.994	14604.81	2993.3154	16368.994	366.80957	11876.315	17198.994	-2870.1904	16545.316	15611.994	12605.95	177.75977	1103.4404	20821.949	7714.7598	33553.441	9958.9502	-399.24023	395.44043	8018.9502	1630.7598	12227.44	10084.95	2867.7598	10902.44	10694.475	16347.43	6269.6348	4837.4746	21414.43	18287.635	368.47461	13085.43	17536.635	15251.475	6725.4297	6299.6348	17194.475	10290.43	22658.635	11377.475	4026.4297	8251.6348	9240.4746	4433.4297	7965.6348	15751.475	6961.4297	12096.635	2279.4746	14301.43	25745.635	5434.4746	4174.4297	17982.635	13172.475	5431.4297	16577.635	1290.3496	23772.469	16695.115	6764.3496	19453.469	1144.1152	6345.3496	10565.47	15905.115	2008.3496	6801.4697	9422.1152	19322.35	2894.4697	21367.115	3601.3496	797.46973	3952.1152	10240.175	9491.6348	11646.375	2621.1748	3788.6348	20287.375	1373.1748	338.63477	9111.375	5883.1748	17265.635	16178.375	9081.1748	19850.635	3831.375	22845.176	4458.6348	8373.375	24941.176	5995.6348	14816.375	8216.1748	23249.635	13957.375	20087.176	1647.6348	4106.375	17646.176	3044.6348	12330.375	21135.145	4252.6104	3032.1953	9527.1445	9956.6104	12237.195	3549.1445	6555.6104	17463.195	8850.1445	26479.609	26297.195	4604.1445	25612.609	19137.195	14664.145	8894.6104	23053.195	22824.145	11755.61	12067.195	22061.145	8505.6104	21268.195	16181.145	18221.609	20429.195	13448.145	16432.609	16732.195	1367.1445	3839.6104	10470.195	13894.145	12951.61	15978.195	3872.1445	7917.6104	20932.195	2296.1445	35207.609	15766.195	13439.145	9965.6104	23307.195	2855.1445	24308.609	19163.195	13905.145	10417.61	21828.195	15356.145	9000.6104	17007.195	11646.145	9384.6104	13505.195	4192.1445	29478.609	28162.195	36042.59	3025.3447	3539.5742	7452.5898	25295.344	6941.5742	17572.59	3728.3447	14987.574	1240.5898	54149.344	19942.574	5975.5898	3527.3447	21349.574	3702.5898	17858.344	12007.574	9010.5898	6520.3447	12348.574	2619.5898	20552.344	9290.5742	26974.59	3606.3447	11340.574	6492.5898	23667.344	17263.574	9179.5898	23968.344	12729.574	981.58984	21755.344	13596.574	21351.59	5360.3447	11774.574	15046.59	3431.3447	8841.5742	13185.59	975.34473	5044.5742	15726.59	1421.3447	11741.574	9861.5898	505.34473	13749.574	7524.5898	1322.3447	7959.5742	4812.5898	9856.3447	12316.574	7302.2754	17630.93	26301.01	3265.2754	27196.93	16046.01	20714.275	13080.93	26923.01	19175.275	9553.9297	11187.01	24565.275	6373.9297	13803.01	9481.2754	20005.93	29006.01	19124.275	6721.9297	23133.01	3191.2754	1334.9297	12605.01	15479.275	5678.9297	9501.0098	16082.275	6237.9297	14387.01	2538.2754	1460.9297	14078.01	25936.275	6143.9297	19384.01	16311.275	4152.9297	15395.01	16580.275	5666.9297	17298.01	2487.2754	1477.9297	19436.01	21243.275	8626.9297	36022.008	9781.2754	4622.9297	13747.01	13785.275	17056.93	17859.01	16234.275	3267.9297	10652.01	-462.08984	26458.561	11649.145	247.91016	32791.559	8835.1445	9061.9102	28813.561	17376.145	2161.9102	22080.561	17059.145	-26.089844	22187.561	11694.145	7007.9102	14751.561	7297.1445	21081.91	12581.561	22933.145	14202.91	8832.5605	8627.1445	17355.93	3445.625	3738.9551	2421.9302	16948.625	12212.955	13669.93	12939.625	13173.955	6326.9302	6415.625	7152.9551	12513.93	2749.625	6191.9551	476.81982	24857.375	20190.059	1295.8198	8598.375	705.05957	-760.18018	1223.375	3980.0596	13318.82	9271.375	8505.0596	10046.82	7063.375	7713.0596	13951.84	3023.3447	7700.0947	15927.84	11044.345	18672.094	7996.8398	3229.3447	15151.095	-5827.1602	3136.3447	14899.095	-1279.1602	20939.344	20650.094	-2569.1602	20000.344	14389.095	-5287.1602	1149.3447	14526.095	9278.8398	6967.3447	15195.095	7145.8398	7027.3447	16076.095	-4304.1602	3455.3447	24723.094	10181.84	18761.344	17063.094	-4361.1602	29187.344	19217.094	7307.8398	6497.3447	14785.095	8462.8398	9973.3447	20727.094	11966.84	9234.3447	21421.094	4729.8398	6263.3447	20879.094	-5935.1602	2407.3447	16377.095	14233.84	4333.3447	11098.095	-2948.1602	4976.3447	28987.094	7565.8398	3502.3447	14926.095	-5243.1602	7564.3447	19147.094	-6076.1602	31689.344	10784.095	10922.84	5568.3447	17518.094	8336.8398	5303.3447	15570.095	1109.8398	16151.345	14711.095	-4747.1602	17926.344	8931.0947	-3381.1602	46707.344	21200.094	9783.4697	21861.531	7578.8906	8626.4697	24488.531	12541.891	842.46973	17820.531	20023.891	13389.47	15527.53	5667.8906	13395.47	3889.5303	19998.891	833.46973	4328.5303	14506.891	2160.4697	27641.531	18708.891	20659.469	10888.53	15487.891	2643.2051	5602.8096	32017.176	-6866.7949	843.80957	20584.176	-8934.7949	26886.809	19227.176	970.20508	23736.809	16291.175	1389.2051	25491.809	12395.175	-10808.795	21989.809	14693.175	2868.2051	23264.809	18249.176	-8017.7949	17931.809	8941.1748	-2379.7949	18163.809	11335.175	8739.2051	3481.8096	7531.1748	5983.2051	4734.8096	14990.175	14788.205	8693.8096	23560.176	12072.205	4701.8096	11831.175	7912.2051	4626.8096	12990.175	-7643.7949	29083.809	12691.175	11791.205	7890.8096	17271.176	-6801.7949	29047.809	23349.176	-7167.7949	5932.8096	29131.176	14838.205	12339.81	16192.175	6415.2051	6212.8096	16690.176	9652.2051	12509.81	16089.175	7196.2051	9152.8096	22216.176	5521.2051	7846.8096	12739.175	13873.205	1505.8096	11842.175	-9632.7949	1955.8096	1045.1748	10188.205	5564.8096	16641.176	9724.2051	5668.8096	15104.175	3604.2051	3323.8096	12801.175	11725.54	7144.085	21927.719	13104.54	24786.086	12467.72	19849.539	9086.085	14404.72	17826.539	23915.086	13149.72	24696.539	15547.085	11304.72	19492.539	21805.086	15260.72	18373.539	10389.085	25354.719	10039.54	11320.085	9832.7197	15476.54	12371.085	17090.719	18690.539	9628.085	25247.719	12395.54	5380.085	13718.72	21719.539	6813.085	17150.719	14776.54	6555.085	8372.7197	12363.54	8950.085	10241.72	16118.54	5850.085	10109.72	19896.539	5047.085	15731.72	21551.539	9982.085	16050.72	11854.54	8657.085	5899.7197	11896.54	5533.085	15923.72	20468.824	9841.4297	9853.1562	16315.825	6062.4297	-12385.844	16183.825	5181.4297	-10839.844	4055.8252	15862.43	-12738.844	1954.8252	21651.43	-3780.8438	5441.96	25352.266	18971.359	17559.961	6335.2651	16418.359	18122.961	8831.2656	7718.3604	20946.961	11942.266	20149.359	7858.96	20857.266	10562.36	18545.961	11437.266	22788.359	4674.96	5101.2651	16022.36	15765.96	3987.2651	3124.3604	10298.96	5630.2651	9022.3604	10960.96	6180.2651	12231.36	20751.961	8684.2656	18709.359	15714.96	6112.2651	10036.36	13351.96	6285.2651	15462.36	17558.961	6096.2651	17527.359	2251.7649	41292.945	17564.129	2171.7649	19565.945	28392.129	18631.766	2426.9453	16617.129	12157.765	5884.9453	11446.13	-1888.4399	12856.34	22072.314	30115.561	10812.34	24183.314	3936.98	48159.727	15703.965	16126.98	63.724609	2387.9648	1019.98	17231.725	6033.9648	-445.02002	8164.7246	12921.965	14513.98	6749.8501	12036.755	409.97998	17723.85	9920.7549	24134.301	9062.5156	10586.14	18110.301	5596.5151	7399.1396	7228.4453	-205.25	12506.955	3028.7251	16850.045	425.78516	21732.254	7641.9102	10212.27	6886.2549	6814.9102	13567.27	1090.1599	18359.77	14681.95	13982.16	8420.7695	20334.949	11113.16	2188.77	17899.949	3817.425	41224.996	26721.891	5829.4248	25978.996	22125.891	3174.9551	20967.785	2881.04	729.95508	6921.7852	1038.04	10973.835	-2092.7803	3973.5801	9719.835	14647.22	36377.578	9957.835	6862.2197	14974.58	1452.4351	16076.186	10170.225	-4631.3691	18665.83	28728.66	853.34497	49145.008	38502.391	1481.345	13225.01	1921.3896	24042.516	4636.9346	9412.7148	3933.5149	5394.9346	3485.7148	20699.516	6020.9346	22428.715	2531.5149	15865.935	5945.7148	623.1001	38124.316	1870.5498	46.100098	4497.3149	20773.551	22120.1	2043.3149	-370.4502	1146.605	20082.275	6861.6104	384.60498	1848.2749	22429.609	4471.605	16719.275	304.61035	-519.0752	12867.66	5685.5898	7997.9248	3809.6602	5645.5898
15616.695	2948.4053	1027.1699	5079.6953	32360.406	13447.17	7679.6953	25622.406	9023.1699	1168.6953	23504.406	19635.17	4552.6953	23282.406	389.16992	-374.30469	8679.4053	4499.1699	13659.695	7369.4053	6650.1699	13674.695	7455.4053	4324.1699	-1515.3047	15391.405	14345.17	459.69531	12857.405	4347.1699	6986.415	-5210.2148	-3007.0742	2460.415	11262.785	3586.9258	93.415039	6996.7852	20523.926	12190.255	4880.9302	7459.2148	5564.04	21185.92	26824.91	28345.039	7212.9199	4852.9102	1737.04	23728.92	15720.91	18338.039	2915.9199	2464.9102	7924.04	17752.92	9803.9102	4919.04	21215.92	22907.91	-1305.96	13117.92	4673.9102	4859.04	18236.92	20821.91	23001.039	10471.92	38769.91	19720.039	7874.9199	19978.91	2029.04	8269.9199	8933.9102	4436.04	21746.92	10498.91	20875.039	6068.9199	20101.91	19326.039	5555.9199	17982.91	18638.039	11445.92	18176.91	21281.039	8579.9199	27761.91	21012.039	5229.9199	14689.91	18639.039	7028.9199	9279.9102	6901.04	16750.92	5535.9102	11843.04	7336.9199	13857.91	13936.04	4803.9199	8598.9102	5196.04	4250.9199	19767.91	4331.04	11181.92	16740.91	-606.87988	3143.9746	-1670.6348	4448.1201	19088.975	5475.3652	20699.121	10065.975	17031.365	23159.121	15062.975	24420.365	10656.12	9441.9746	7821.3652	5211.1201	22194.975	14299.365	18175.074	1342.8301	26054.074	-7772.9258	7963.8301	12903.074	11225.074	2468.8301	9158.0742	3847.0742	9300.8301	18529.074	-2192.9258	15665.83	9698.0742	-3478.9258	-1322.1699	22126.074	15149.074	34490.828	18432.074	8140.0742	1651.8301	17800.074	3181.0742	-3068.1699	8389.0742	5699.0742	1076.8301	14425.074	-273.92578	14436.83	12435.074	6742.0742	-399.16992	12668.074	-3594.9258	-838.16992	10758.074	8794.0742	4636.8301	16325.074	11233.074	1794.8301	19317.074	13957.074	6419.8301	21594.074	1862.0742	12424.83	20428.074	11518.074	-684.16992	17027.074	7763.7646	554.71973	2364.8848	16899.766	7066.7197	31104.885	8481.7646	-586.28027	-1468.1152	4305.7646	2607.7197	9556.8848	4887.7646	1615.7197	7178.8848	13181.465	13929.84	10252.449	3160.4648	23574.84	12808.449	1943.4648	6964.8398	12174.449	13268.465	3439.8398	10913.449	16521.465	3071.8398	17798.449	11285.465	3448.8398	9680.4492	14291.465	-3155.1602	7124.4492	19398.465	2765.8398	11478.449	10349.465	2800.8398	24641.449	12496.465	1133.8398	15453.449	14608.465	-291.16016	15157.449	1879.0352	21171.594	26678.785	7656.0352	17954.594	4625.7852	3491.0352	18207.594	14914.785	4541.0352	7613.5947	9575.7852	19123.035	2169.5947	26863.785	1956.0352	-2387.4053	6839.7852	15331.654	2057.6396	9121.75	1192.6548	2316.6396	23929.75	-450.34521	490.63965	11075.75	5139.6548	22743.641	17863.75	8203.6543	20103.641	2441.75	24237.654	4805.6396	9938.75	20575.654	8099.6396	17673.75	2270.6548	23891.641	13777.75	16494.654	2389.6396	10073.75	17788.654	7216.6396	9555.75	16200.02	564.82031	2111.7852	5691.0195	17688.82	8619.7852	-4329.9805	8207.8203	15442.785	4412.0195	26671.82	21069.785	3590.0195	12174.82	16629.785	11082.02	11388.82	20306.785	20647.02	11456.82	11821.785	14465.02	7340.8203	21039.785	11585.02	20846.82	16190.785	-1645.9805	5345.8203	16600.785	-4495.9805	4099.8203	5191.7852	12349.02	9965.8203	11709.785	-1347.9805	6418.8203	21317.785	-3654.9805	34601.82	11569.785	128.01953	6062.8203	18078.785	1628.0195	17433.82	17910.785	11111.02	12671.82	22338.785	15984.02	4611.8203	16080.785	8254.0195	7161.8203	11160.785	-2472.9805	32014.82	23570.785	32652.516	4643.4004	4903.8809	13141.515	24201.4	9905.8809	22527.516	10961.4	15261.881	3322.5146	61819.398	22098.881	2791.5146	3358.4004	26334.881	7426.5146	16232.4	12705.881	9175.5146	11762.4	25934.881	2003.5146	21772.4	12958.881	33484.516	8276.4004	15674.881	7393.5146	32289.4	21470.881	6884.5146	34118.398	15740.881	2973.5146	19633.4	17908.881	7749.5146	7500.4004	8729.8809	9155.5146	10227.4	13446.881	4872.5146	14701.4	12043.881	19120.516	6444.4004	17318.881	9189.5146	3953.4004	15193.881	2009.5146	3494.4004	8302.8809	16348.515	7067.4004	14844.881	-4185.8047	24965.586	16860.1	-989.80469	24287.586	12732.1	9922.1953	9439.585	13172.1	9169.1953	7352.585	3059.0996	16485.195	5671.585	6896.0996	1566.1953	20941.586	18642.1	8510.1953	5525.585	18869.1	-6852.8047	1464.585	1556.0996	3775.1953	4452.585	3823.0996	6925.1953	5247.585	5242.0996	-9069.8047	823.58496	8617.0996	17372.195	4840.585	8820.0996	8074.1953	7648.585	7512.0996	5785.1953	6913.585	11495.1	-6417.8047	-1061.415	10089.1	11616.195	10053.585	33981.102	7463.1953	4682.585	7764.0996	4854.1953	19849.586	6328.0996	8732.1953	-660.41504	1987.0996	2921.5352	23378.516	15815.78	2283.5352	20946.516	14911.78	14409.535	10883.515	12009.78	4631.5352	21175.516	18838.781	-3940.4648	19090.516	21468.781	3904.5352	10699.515	8539.7803	16389.535	7177.5146	23397.781	13836.535	-2085.4854	11365.78	16345.395	4681.9302	5678.7148	-107.60498	11110.93	15315.715	9710.3945	10091.93	12675.715	2323.395	2683.9302	4680.7148	7808.395	2894.9302	4443.7148	-1091.3149	13489.72	15757.81	-1622.3149	7121.7197	729.80957	-2172.3149	273.71973	4079.8096	9182.6855	2424.7197	6439.8096	10750.686	1101.7197	5199.8096	14426.8	2740.2305	1338.7793	17101.801	11373.23	8245.7793	-5971.2002	788.23047	7352.7793	-3296.2002	1206.2305	7010.7793	5070.7998	22317.23	12361.779	1504.7998	13322.23	11877.779	-3291.2002	1927.2305	9013.7793	13005.8	7617.2305	5677.7793	10909.8	6835.2305	7782.7793	-3858.2002	2905.2305	21794.779	13681.8	21444.23	8721.7793	-2843.2002	22149.23	17239.779	7536.7998	3386.2305	10158.779	10122.8	6910.2305	10204.779	11728.8	3932.2305	8241.7793	12544.8	9609.2305	8852.7793	-4451.2002	697.23047	7762.7793	9768.7998	4316.2305	4984.7793	-1888.2002	4335.2305	21125.779	7861.7998	5988.2305	12964.779	-3326.2002	801.23047	16958.779	-4395.2002	37395.23	8853.7793	10398.8	6317.2305	14573.779	12452.8	5733.2305	10122.779	1384.7998	15255.23	11721.779	-2456.2002	14082.23	6049.7793	-1315.2002	46488.23	14994.779	2161.1348	19864.07	4143.2793	6073.1348	24563.07	10502.279	1218.1348	21559.07	16917.279	8780.1348	3478.0703	1184.2793	9767.1348	7475.0703	21237.279	-2365.8652	4683.0703	19894.279	-481.86523	26750.07	17362.279	17073.135	8493.0703	15431.279	10403.955	8272.4551	34526.434	2977.9551	5574.4551	17424.434	3505.9551	30513.455	16010.435	9426.9551	23929.455	19022.434	17797.955	18150.455	14585.435	1950.9551	18038.455	10709.435	16950.955	20331.455	17959.434	2025.9551	20788.455	8247.4346	10662.955	19505.455	18772.434	19680.955	3310.4551	7111.4346	19350.955	6683.4551	18441.434	24124.955	10571.455	21821.434	20898.955	6572.4551	13611.435	18854.955	8712.4551	13751.435	10288.955	24706.455	13208.435	21657.955	8848.4551	20035.434	4482.9551	28682.455	22836.434	3192.9551	13233.455	22191.434	18011.955	20582.455	20031.434	17276.955	7159.4551	16146.435	19896.955	11689.455	17894.434	14899.955	6166.4551	25302.434	18406.955	6526.4551	12545.435	24541.955	5196.4551	11958.435	441.95508	179.45508	4670.4346	24403.955	8252.4551	16378.435	19089.955	15902.455	12084.435	16928.955	7529.4551	10651.435	5361.3945	6963.3301	21690.314	6013.3945	27346.33	9006.3145	15659.395	4170.3301	13312.314	7324.3945	19116.33	12385.314	8223.3945	16947.33	15124.314	17293.395	13093.33	18237.314	14826.395	8486.3301	16458.314	3230.3945	9099.3301	7894.3145	3912.3945	26318.33	17842.314	3252.3945	22326.33	20631.314	5286.3945	3891.3301	10655.314	20587.395	5387.3301	13015.314	10640.395	2367.3301	10614.314	10482.395	4743.3301	10328.314	3547.3945	9706.3301	7910.3145	10584.395	5491.3301	18603.314	16868.395	4352.3301	12840.314	7811.3945	7801.3301	3114.3145	7901.3945	2561.3301	16054.314	14057.15	7281.3652	10824.105	11299.15	7385.3652	-606.89453	11861.15	5839.3652	2457.1055	-4057.8496	16464.365	-8351.8945	5613.1504	2281.3652	2541.1055	6117.7803	23232.961	6422.5293	15427.78	8539.96	11129.529	12962.78	11793.96	11771.529	26876.781	18351.961	17811.529	6897.7803	25654.961	5838.5293	16677.781	14773.96	13529.529	5180.7803	5063.96	10418.529	16084.78	5153.96	-4170.4707	12459.78	6101.96	3285.5293	10180.78	6669.96	5875.5293	17326.781	4386.96	11495.529	20836.781	7083.96	4430.5293	14610.78	6624.96	7388.5293	16421.781	8848.96	11481.529	1406.4248	47887.148	12293.675	2863.4248	33999.148	17774.676	13133.425	10532.15	10927.675	16489.426	6947.1499	8646.6748	2216.23	26000.664	30700.016	33587.23	17972.664	21749.016	4487.8398	35719.836	12705.585	12692.84	1944.835	3813.585	1531.8401	12388.835	6085.585	1380.8401	9549.835	16476.586	15286.59	4450.5649	12839.645	640.59009	15699.564	9589.6445	21379.561	5190.3901	5540.3691	17914.561	6399.3901	4744.3691	10801.555	4113.6499	16267.735	4955.46	7588.9302	-2911.4355	20777.83	7020.3252	21400.74	8307.8301	5550.3252	18124.74	-882.72998	26487.926	10357.895	3389.27	22334.926	15866.895	7793.27	6025.9248	11716.895	2741.6799	30228.664	21844.025	4159.6797	16841.664	18369.025	4670.5	22116.43	6962.0498	1045.5	10835.43	3115.0498	7669.8999	799.84521	4985.29	7878.8999	17974.846	49161.289	8460.9004	9118.8457	23580.289	-1584.9048	10129.58	8062.2451	-2492.6406	16429.51	23344.01	-448.28003	41219.559	41845.211	5439.7197	11158.561	2298.21	22632.48	3258.5498	13016.72	5020.48	6747.5498	10073.72	21738.48	6529.5498	18718.719	4220.48	11112.55	11725.72	1236.8599	36352.52	-3392.7998	5315.8599	6971.52	18230.199	24775.859	4087.52	-2125.7998	6852.7598	17797.895	8667.4707	789.76001	-1006.105	19648.471	5217.7598	16691.895	1581.4702	-3547.9248	10934.195	9054.835	12151.075	3606.1948	6944.835
20899.895	7591.1602	4786.7695	8433.8945	29629.16	20844.77	13721.895	24401.16	10241.77	4849.8945	22581.16	21127.77	7563.8945	26706.16	4248.7695	3414.8945	11297.16	2530.7695	17135.895	8406.1602	11958.77	16500.895	8984.1602	5010.7695	2887.8945	19783.16	15233.77	8396.8945	11482.16	8527.7695	14468.225	397.26465	326.11523	7827.2251	10934.265	8454.1152	4999.2251	11346.265	19268.115	14734.936	3666.6445	7720.0049	2383.7197	29211.355	20561.135	26200.719	6507.3555	-3599.8652	1770.7197	22839.355	319.13477	13616.72	4062.3555	-5736.8652	1993.7197	22326.355	6765.1348	134.71973	21786.355	11700.135	-4465.2803	13013.355	-5096.8652	5471.7197	18990.355	20538.135	20513.719	14507.355	32819.133	16544.719	8284.3555	9421.1348	699.71973	11286.355	-2364.8652	1700.7197	23542.355	5283.1348	16591.719	10668.355	12419.135	18354.719	9212.3555	10246.135	4037.7197	28354.355	18837.135	17938.719	8776.3555	22116.135	18040.719	6696.3555	6601.1348	13333.72	6193.3555	2850.1348	-3255.2803	20990.355	802.13477	10637.72	5554.3555	5763.1348	10351.72	5168.3555	703.13477	2683.7197	6493.3555	15645.135	4217.7197	10405.355	10355.135	-2087.2197	823.63477	-4199.2109	7824.7803	19562.635	2978.7891	16763.781	8773.6348	10922.789	19200.781	10636.635	24015.789	8420.7803	6405.6348	7264.7891	4143.7803	26613.635	8626.7891	11794.926	2817.9551	22877.131	-9174.0742	12468.955	9362.1309	5873.9258	6239.9551	9667.1309	-3759.0742	13769.955	7279.1309	3085.9258	4269.9551	7106.1309	-9754.0742	2412.9551	15656.131	7924.9258	36691.953	17218.131	7174.9258	4839.9551	19384.131	2163.9258	3488.9551	8065.1309	4539.9258	10027.955	16809.131	-1904.0742	20118.955	13469.131	2935.9258	6963.9551	13388.131	-7425.0742	3626.9551	6783.1309	2952.9258	5417.9551	12389.131	7077.9258	7771.9551	15610.131	13211.926	5133.9551	13804.131	-3333.0742	15908.955	11905.131	2390.9258	3447.9551	12646.131	10086.52	1835.1602	-1955.0449	18823.52	10613.16	21795.955	8633.5195	1643.1602	-4939.0449	6599.5195	7968.1602	6256.9551	9088.5195	7097.1602	1855.9551	6871.7998	17890.191	3539.9902	14583.8	11246.19	8228.9902	-1109.2002	14217.19	8722.9902	15630.8	6963.1904	7309.9902	17803.801	8286.1904	12617.99	11873.8	9861.1904	4294.9902	13467.8	5913.1904	2977.9902	16293.8	5413.1904	4439.9902	9034.7998	5915.1904	13166.99	7857.7998	6370.1904	8280.9902	10796.8	7428.1904	9281.9902	3790.4648	18232.01	21763.881	5275.4648	21579.01	5120.8809	4357.4648	12329.01	19483.881	2090.4648	6209.0098	8422.8809	17242.465	3748.0098	27038.881	435.46484	-1012.9902	7142.8809	17476.061	6874.9248	11157.904	4094.0601	8344.9248	22259.904	2281.0601	6561.9248	14744.904	11239.061	25526.926	19563.904	11507.061	23924.926	10961.904	22008.061	10957.925	13034.904	26740.061	10220.925	21521.904	3041.0601	25865.926	14819.904	19325.061	7232.9248	10465.904	21594.061	10137.925	14661.904	23484.975	6401.1001	-4536.375	15649.975	22223.1	1706.625	6327.9751	5912.1001	7768.625	14746.975	30224.1	17011.625	18323.975	9073.0996	8992.625	18968.975	13260.1	13169.625	26162.975	14149.1	5744.625	25030.975	9757.0996	10040.625	29082.975	12171.1	9254.625	6989.9751	5323.1001	7348.625	6409.9751	3591.1001	-484.375	23611.975	12028.1	4826.625	8829.9746	10946.1	12028.625	9298.9746	35842.102	5715.625	3668.9751	5118.1001	9445.625	9934.9746	24917.1	5276.625	6551.9751	10979.1	16926.625	24257.975	9905.0996	7384.625	17317.975	10128.1	1547.625	10124.975	30645.1	14864.625	24517.109	4222.8496	4763.8555	8037.1104	22596.85	11346.855	20100.109	5975.8496	23145.855	16868.109	7695.8496	16632.855	3783.1104	3446.8496	29796.855	2919.1104	18404.85	23974.855	9668.1104	5787.8496	23618.855	179.11035	24278.85	12185.855	24504.109	3516.8496	23818.855	3651.1104	21139.85	17906.855	12946.11	18264.85	19380.855	8769.1104	13905.85	16876.855	2384.1104	-719.15039	19358.855	13104.11	1871.8496	16896.855	10033.11	4639.8496	13428.855	17830.109	6679.8496	21995.855	13060.11	1956.8496	18059.855	6073.1104	3133.8496	8857.8555	13434.11	1603.8496	13238.855	-2563.0898	15396.605	18566.695	-330.08984	28932.605	10910.695	14995.91	7063.6055	16623.695	13629.91	5429.6055	7846.6953	20244.91	2406.6055	7761.6953	1639.9102	20732.605	20959.695	1996.9102	4035.6055	11885.695	-3692.0898	1980.6055	7914.6953	6003.9102	5459.6055	4523.6953	7528.9102	8911.6055	6591.6953	-6834.0898	234.60547	13001.695	19078.91	3618.6055	12898.695	11950.91	4882.6055	10184.695	15951.91	6531.6055	14056.695	-5633.0898	695.60547	10747.695	13869.91	8620.6055	32231.695	8429.9102	2883.6055	8192.6953	7253.9102	19302.605	10804.695	10060.91	3514.6055	2974.6953	-469.79004	25623.605	10782.555	5121.21	26007.605	10050.555	19623.211	7971.6055	6250.5547	788.20996	21543.605	16240.555	-3379.79	21963.605	18525.555	9467.21	13958.605	4276.5547	12697.21	8841.6055	19773.555	10985.21	4935.6055	8095.5547	17503.455	971.29004	8153.8047	10583.455	171.29004	16839.805	-652.54492	-85.709961	15604.805	3426.4551	2821.29	8054.8047	11182.455	-842.70996	9834.8047	-2049.1299	28045.605	19466.289	-2166.1299	8372.6055	1859.29	-1709.1299	977.60498	5244.29	10314.87	7002.605	9548.29	11450.87	4309.605	8653.29	15912.65	3969.71	-1573.5996	22259.65	11271.71	8381.4004	-3425.3496	2396.71	11026.4	280.65039	1503.71	7158.4004	6816.6504	25346.711	12477.4	4882.6504	15814.71	8098.4004	-336.34961	4176.71	10419.4	13332.65	6784.71	10502.4	12171.65	6235.71	7614.4004	-769.34961	3751.71	21672.4	13112.65	18090.711	7051.4004	854.65039	28563.711	16083.4	10403.65	8668.71	10104.4	13555.65	3941.71	11893.4	13123.65	7896.71	10391.4	13479.65	6505.71	10217.4	-562.34961	4971.71	7183.4004	16290.65	6995.71	4221.4004	3475.6504	5189.71	20969.4	16271.65	5159.71	10469.4	-1458.3496	4635.71	17990.4	-1301.3496	43781.711	9323.4004	12310.65	4390.71	9487.4004	5483.6504	5108.71	12373.4	4887.6504	18622.711	7080.4004	1160.6504	21600.711	3540.4004	520.65039	48420.711	12804.4	588.91504	14696.155	-2525.7949	-98.084961	15693.155	2834.2051	-5255.085	14677.155	14337.205	8999.915	2593.1553	-4640.7949	6633.915	-1293.8447	13591.205	-5743.085	-3600.8447	7819.2051	-4410.085	12376.155	12328.205	13001.915	2993.1553	8146.2051	4085.625	11177.564	27719.115	-2893.375	6521.5649	11503.115	-976.375	35332.566	9806.1152	3336.625	26108.564	9535.1152	6140.625	26256.564	5191.1152	-1998.375	24323.564	6402.1152	5183.625	28690.564	11699.115	-221.375	24328.564	2534.1152	3929.625	19105.564	1430.1152	13781.625	6548.5649	-3419.8848	10044.625	7974.5649	10196.115	19839.625	10952.564	11874.115	12628.625	8824.5645	2030.1152	11650.625	10313.564	7035.1152	687.625	23107.564	1466.1152	17883.625	11762.564	8626.1152	-348.375	33840.566	18385.115	-3789.375	16489.564	13024.115	16225.625	22015.564	9847.1152	12705.625	9484.5645	8740.1152	10522.625	19302.564	3605.1152	4093.625	9238.5645	12308.115	12937.625	10859.564	2987.1152	21540.625	6694.5649	859.11523	-4709.375	4655.5649	-4858.8848	14644.625	9314.5645	4466.1152	16157.625	10451.564	3744.1152	10515.625	10428.564	3319.1152	7576.6553	19.769531	24550.559	7487.6553	15782.77	12587.56	18902.656	1344.7695	14764.56	6956.6553	15113.77	14744.56	12431.655	12798.77	17453.559	18057.656	2300.7695	23688.559	12419.655	1408.7695	25584.559	2744.6553	4711.7695	10729.56	5020.6553	24974.77	17794.559	3227.6553	16240.77	28154.559	9797.6553	-983.23047	15836.56	18307.656	-415.23047	16730.559	7825.6553	-3569.2305	12128.56	9104.6553	-1539.2305	12781.56	-1541.3447	2779.7695	16918.559	16499.656	-3113.2305	21136.559	11460.655	-1764.2305	17115.559	-762.34473	7690.7695	7292.5596	6292.6553	-2956.2305	17380.559	18941.1	2014.0303	19799.506	18663.1	2641.0303	-3117.4941	15607.1	714.03027	2762.5059	2876.0996	14581.03	-4405.4941	16365.1	453.03027	5262.5059	7985.1099	20542.051	21259.754	20213.109	5995.0498	15026.755	13426.109	7980.0498	17049.754	14610.109	11107.05	25954.754	9151.1094	17640.051	13311.755	18679.109	12771.05	22656.754	5778.1099	1833.0498	19522.754	14866.109	2888.0498	4753.7549	14398.109	2916.0498	11411.755	15810.109	2389.0498	17443.754	16511.109	4410.0498	21552.754	16059.109	4868.0498	12833.755	16473.109	5110.0498	18414.754	5659.1099	27575.051	23227.754	3042.575	40268.922	6304.3398	4183.5752	14368.92	8868.3398	16475.574	4481.9199	7477.3398	17455.574	4088.9199	5429.3398	2482.6399	23156.205	16602.48	27656.641	16417.205	20649.48	4928.9297	42770.434	7568.6152	17453.93	-3588.5654	1095.6152	760.92993	7086.4346	6666.6152	332.92993	5139.4346	16717.615	16825.254	4562.0952	4119.5098	-387.74512	16344.096	6011.5098	23174.965	5330.355	7466.3008	12184.965	4524.355	5775.3008	13130.83	4823.7598	19131.785	1019.405	12262.825	3187.2949	20248.025	3145.0352	17366.641	5884.0249	2454.0352	19780.641	-764.16504	23167.225	15725.425	4648.835	15870.225	29751.426	9092.835	4268.2251	16069.425	2070.325	22548.385	22858.455	2650.325	17687.385	20015.455	4712.9902	18813.42	9796.8154	1067.99	11937.42	5272.8154	3674.8701	453.84521	4635.4805	16144.87	19035.846	42812.48	10507.87	10730.846	23008.48	-898.96484	9498.7148	7339.2451	-1323.9941	20552.641	27813.48	-1553.0801	50602.441	43820.551	-151.08008	13048.439	7807.5498	4247.46	377.38965	15786.064	4278.46	6940.3896	12513.064	19902.461	6006.3896	21428.064	1637.46	11180.39	11693.064	-1428.2949	27289.449	-4481.29	984.70508	4352.4502	15159.71	18582.705	-508.5498	-5246.29	1977.4351	29798.205	4934.96	1476.4351	3721.2051	13169.96	4950.4351	14070.205	-5098.04	-1193.0098	13853.975	2260.5752	13038.99	2541.9746	1613.5752
22071.51	5926.2451	8294.2754	3400.5098	31658.246	20290.275	8210.5098	22340.246	11501.275	-218.49023	26097.246	19224.275	8034.5098	19046.246	11685.275	975.50977	5766.2451	3735.2754	16512.51	3432.2451	12967.275	11741.51	5977.2451	10724.275	-1157.4902	13959.245	18639.275	5521.5098	12242.245	6575.2754	10332.545	361.91504	1685.8398	6275.5449	13919.915	7796.8398	5617.5449	13425.915	22804.84	16905.98	1856.335	9729.1348	7069.7998	23300.975	27343.01	35553.801	6357.9746	6654.0098	19240.801	3368.9746	4731.0098	21021.801	7656.9746	7214.0098	9491.7998	23464.975	13256.01	3767.7998	26029.975	22365.01	-1720.2002	11034.975	10560.01	7660.7998	19327.975	29647.01	24385.801	9421.9746	39782.008	22607.801	9507.9746	21321.01	4766.7998	9608.9746	10813.01	8096.7998	21194.975	12481.01	23545.801	5692.9746	22453.01	25364.801	5553.9746	20279.01	20872.801	8304.9746	21987.01	22197.801	3902.9746	30925.01	25045.801	5100.9746	13510.01	16942.801	7113.9746	12866.01	6385.7998	17770.975	10377.01	13609.8	3613.9746	18564.01	15936.8	6418.9746	12721.01	6337.7998	661.97461	22528.01	15046.8	7574.9746	19966.01	-1429.8945	4470.1001	-2360.3691	2969.1055	21915.1	6642.6309	17445.105	12644.1	11363.631	20114.105	14848.1	24048.631	8354.1055	9981.0996	5815.6309	2855.1055	22269.1	12890.631	14353.9	217.9502	21975.641	-8014.0996	13382.95	6276.6406	6602.9004	1879.9502	5109.6406	9000.9004	259.9502	1796.6406	5448.9004	-1578.0498	4071.6406	-4273.0996	-1382.0498	18346.641	11187.9	37460.949	16973.641	11052.9	-472.0498	13753.641	-3290.0996	5385.9502	4133.6406	5353.9004	2259.9502	14708.641	1152.9004	14265.95	11306.641	-147.09961	17431.949	14819.641	-4105.0996	-280.0498	5837.6406	7172.9004	4646.9502	12612.641	7587.9004	2302.9502	16466.641	13593.9	2391.9502	17527.641	2659.9004	10826.95	14106.641	4292.9004	505.9502	11936.641	8895.6904	2360.2246	-518.13477	13098.69	12458.225	30156.865	10016.69	-150.77539	1688.8652	5178.6904	5686.2246	12416.865	7970.6904	4990.2246	7960.8652	10273.365	15000.37	9283.3047	2832.3652	22726.371	24342.305	241.36523	8854.3701	13369.305	12897.365	4743.3701	12150.305	19317.365	6899.3701	20478.305	13246.365	5410.3701	12746.305	18670.365	2719.3701	9627.3047	14582.365	3327.3701	14381.305	14605.365	4374.3701	16432.305	8878.3652	4036.3701	20210.305	13865.365	2020.3701	16118.305	834.76465	20310.135	17453.16	5746.7646	24905.135	6271.1602	2057.7646	17586.135	19447.16	2763.7646	9963.1348	9930.1602	14257.765	7862.1348	28630.16	589.76465	3952.1348	11761.16	14075.73	7132.6001	10992.141	-1025.2695	6165.6001	21894.141	-2361.2695	4761.6001	14224.141	3190.7305	24009.6	18812.141	8805.7305	22133.6	6640.1406	20554.73	7767.6001	11327.141	22342.73	10382.6	15539.141	-1449.2695	28533.6	18883.141	13613.73	5967.6001	11233.141	14445.73	4753.6001	10350.141	16171.895	5107.915	2684.625	9045.8945	19287.914	13576.625	3264.8945	4528.915	16688.625	19094.895	19099.914	21170.625	20969.895	6634.915	17672.625	11849.895	7211.915	22301.625	29703.895	9023.915	10727.625	23928.895	11639.915	20434.625	12871.895	7653.915	10479.625	1224.8945	4968.915	20494.625	6052.8945	1372.915	7557.625	19810.895	10247.915	12224.625	6039.8945	2552.915	19388.625	32232.895	10888.915	5736.625	398.89453	5558.915	22637.625	9460.8945	18674.914	16437.625	3574.8945	5558.915	25377.625	18736.895	7325.915	14600.625	16825.895	6839.915	9748.625	8222.8945	25644.914	23815.625	27091.945	3670.0596	176.65039	9726.9453	18830.059	2840.6504	16944.945	5824.0596	12681.65	22896.945	8391.0596	19227.65	797.94531	1603.0596	18967.65	-328.05469	14381.06	12647.65	12626.945	5264.0596	21092.65	-3115.0547	19682.059	6349.6504	25520.945	6611.0596	14407.65	-2431.0547	3372.0596	15945.65	-1901.0547	22471.059	16868.65	11084.945	5757.0596	12292.65	1827.9453	1908.0596	10396.65	12154.945	4679.0596	11370.65	4736.9453	8874.0596	5827.6504	14018.945	6939.0596	17482.65	6766.9453	1201.0596	11139.65	1904.9453	3967.0596	4382.6504	10851.945	4391.0596	13241.65	6659.7002	22849.109	18284.336	4583.7002	26036.109	10855.336	21495.699	8250.1094	11154.336	19002.699	10694.109	12354.336	22593.699	5397.1099	9870.3359	10107.7	27979.109	22215.336	3776.7002	5662.1099	16793.336	2364.7002	3842.1099	10950.336	11588.7	7023.1099	4568.3359	17501.699	9462.1094	11545.336	-861.2998	3012.1099	12364.336	28577.699	8182.1099	12296.336	16998.699	9843.1094	7870.3359	18862.699	7753.1099	18473.336	408.7002	3611.1099	15962.336	18625.699	13139.109	33554.336	12142.7	7021.1099	12217.336	24124.699	12844.109	10853.336	17174.699	6302.1099	5963.3359	3692.5098	22374.949	9048.3203	10003.51	16314.95	5559.3203	19184.51	87.950195	3719.3203	5305.5098	13251.95	17375.32	-390.49023	14691.95	14555.32	18255.51	3740.9502	5560.3203	11011.51	20388.949	21341.32	19903.51	638.9502	7873.3203	15526.23	3920.6699	11335.47	10062.23	7058.6699	20704.469	-818.77002	4257.6699	16310.47	5487.23	4631.6699	12404.47	12933.23	4288.6699	10954.47	-1439.02	10337.21	19142.305	-739.02002	9621.21	148.30469	-2000.02	2583.21	5091.3047	11967.98	12732.21	6471.3047	10169.98	5206.21	8058.3047	16146.54	3882.4746	-1586.4805	21059.539	15226.475	12383.52	674.54004	2909.4746	12569.52	2578.54	5044.4746	6720.5195	6066.54	23120.475	12811.52	17910.539	7683.4746	14794.52	2738.54	3698.4746	12100.52	16336.54	8273.4746	6940.5195	18412.539	8048.4746	8270.5195	3228.54	5297.4746	17206.52	16352.54	22444.475	7476.5195	2970.54	26861.475	15058.52	17138.539	5700.4746	8891.5195	12615.54	7997.4746	14205.52	14113.54	8506.4746	12063.52	19168.539	5482.4746	10510.52	1833.54	5341.4746	9138.5195	17358.539	5022.4746	6430.5195	4689.54	3015.4746	24364.52	18100.539	4460.4746	15158.52	1884.54	1883.4746	16025.52	3166.54	31432.475	8856.5195	18622.539	6970.4746	11698.52	-228.45996	1349.4746	13991.52	9150.54	15610.475	8060.5195	2739.54	11127.475	7595.5195	4286.54	44617.477	8529.5195	8553.1104	10766.936	8715.0449	14035.11	3975.9355	13411.045	1171.1104	8185.9355	12689.045	18447.109	-2677.0645	1744.0449	14515.11	-3708.0645	22179.045	283.11035	-4286.0645	16504.045	5729.1104	16765.936	24258.045	19128.109	352.93555	14589.045	1930.5752	3080.7305	36305.148	-701.4248	377.73047	21232.15	1227.5752	25459.73	16667.15	7683.5752	17678.73	23428.15	8605.5752	20467.73	19034.15	1077.5752	17238.73	18854.15	9133.5752	20959.73	21891.15	-291.4248	15360.73	15169.15	3909.5752	17191.73	11273.15	17433.574	2299.7305	6916.1504	12164.575	4897.7305	14576.15	14375.575	4708.7305	24310.15	9449.5752	2588.7305	10882.15	15638.575	3556.7305	16729.15	17183.574	4347.7305	16372.15	20034.574	8316.7305	22876.15	1816.5752	28696.73	22898.15	-1266.4248	6776.7305	16600.15	16937.574	8691.7305	19372.15	14895.575	5345.7305	12713.15	16133.575	8489.7305	20995.15	-3136.4248	122.73047	24718.15	18327.574	3982.7305	13779.15	3755.5752	16075.73	11016.15	-2143.4248	-509.26953	7271.1504	20523.574	3402.7305	16834.15	19180.574	4955.7305	13513.15	4751.5752	9908.7305	11197.15	6647.4004	-523.58496	25598.91	8785.4004	20604.414	13190.91	16876.4	172.41504	15263.91	6214.4004	16115.415	12234.91	10468.4	14297.415	16562.91	23741.4	2954.415	21223.91	11939.4	4749.415	22636.91	1872.4004	3037.415	10944.91	9177.4004	14467.415	22005.91	6014.4004	21163.414	28417.91	7437.4004	-61.584961	12739.91	17604.4	2254.415	12972.91	10642.4	-883.58496	11843.91	7679.4004	627.41504	11973.91	-96.599609	7252.415	12793.91	13330.4	-268.58496	20843.91	15926.4	317.41504	17341.91	1374.4004	9120.415	5605.9102	9439.4004	144.41504	17406.91	18891.1	1781.5352	17695.914	17012.1	146.53516	-4997.0859	15257.1	551.53516	237.91406	-567.90039	9276.5352	-6870.0859	12465.1	-2611.4648	2967.9141	4907.9648	24089.814	11498.676	20723.965	6994.8149	7308.6758	13600.965	8331.8145	11910.676	6928.9648	9308.8145	17935.676	7237.9648	20998.814	6243.6758	16109.965	14369.814	13786.676	4993.9648	6289.8149	15526.676	13493.965	5896.8149	-884.32422	13472.965	3075.8149	5674.6758	6152.9648	13486.814	10808.676	15936.965	6387.8149	19686.676	2143.9648	30207.814	12404.676	10973.965	9432.8145	13037.676	16101.965	6696.8149	4455.6758	2079.575	49952.75	12630.58	254.57495	14769.75	17245.58	14723.575	8663.75	15954.58	14971.575	4781.75	10662.58	2669.5049	24071.234	17537.914	19724.504	59600.234	13252.914	7778.6104	43974.121	10911.445	9146.6104	2869.1201	875.44531	367.61011	15841.12	7073.4453	1113.6101	10890.12	24264.445	18097.596	2729.6201	9080.7852	5652.5947	15055.62	7256.7852	26494.176	7910.0801	15517.65	16791.176	4433.0801	13198.65	12795.25	2286.3652	14193.27	3072.5151	12576.225	5309.5752	17816.004	2625.4448	11705.926	7255.0049	1415.4448	13609.926	726.61499	26371.045	11875.76	7388.6152	24661.045	32413.76	11879.615	5378.0449	14795.76	4480.9697	28271.289	24694.184	8051.9697	18504.289	20563.184	3552.0601	18964	6922.3301	-720.93994	1802	5354.3301	4935.2402	379.08008	4702.625	21017.24	26331.08	36713.625	6486.2402	7810.0801	18265.625	1570.2852	8652.4453	2346.9844	7919.3301	9247.6904	12665.551	113.30505	46541.285	48754.43	15022.305	4833.2852	7037.4297	1924.4299	3000.9048	14399.875	5449.4297	7325.9048	10689.875	23515.43	9602.9043	19794.875	983.42993	15414.904	11892.875	3867.2549	27706.135	232.09473	6167.2549	4463.1348	20157.094	24314.254	1099.1348	1621.0947	1718.4851	16941.426	10242.47	-855.51489	-2881.5752	16289.47	7193.4854	11886.425	-1165.5303	-945.6001	12648.26	7608.4053	14970.4	1374.2598	3140.4053
12676.49	2535.6396	10065.69	1078.4902	28800.641	26585.691	8624.4902	21509.641	15845.69	-2119.5098	23739.641	28920.691	5191.4902	27264.641	13363.69	-3291.5098	5836.6396	10643.69	11641.49	4815.6396	19043.691	9678.4902	5210.6396	8856.6904	-3063.5098	14576.64	23499.691	2640.4902	6451.6396	11795.69	11362.72	4069.77	5077.2754	6229.7197	18058.77	12403.275	4191.7197	11881.77	23104.275	13696	7095.9902	10317.69	4841.0498	27423.801	24460.441	18959.051	6808.7998	7509.4404	15425.05	6754.7998	1843.4404	11637.05	6385.7998	4171.4404	3039.0498	24789.801	12712.44	411.0498	25617.801	24336.441	-2537.9502	12284.8	7572.4404	2248.0498	20812.801	29401.441	10295.05	29751.801	37114.441	15403.05	6352.7998	16952.441	1657.0498	9288.7998	7483.4404	2326.0498	22954.801	9148.4404	21664.051	9035.7998	18552.441	20769.051	12551.8	18413.441	13859.05	13086.8	20832.441	14692.05	7851.7998	26376.441	3431.0498	10484.8	16757.441	15545.05	6988.7998	7565.4404	2427.0498	18160.801	6327.4404	8881.0498	5683.7998	14150.44	8116.0498	5964.7998	10000.44	877.0498	4823.7998	20771.441	3028.0498	18818.801	18686.441	-4296.8145	-5215.7695	1193.6602	2690.1855	11967.23	8640.6602	17079.186	3556.2305	21720.66	15525.186	6117.2305	38282.66	7377.1855	4312.2305	11780.66	8776.1855	3826.2305	11719.66	10226.435	1151.7051	16559.051	-4405.5654	9587.7051	6055.0508	9218.4346	2671.7051	3128.0508	11127.435	-2335.2949	516.05078	8469.4346	-574.29492	797.05078	-2897.5654	-1434.2949	18280.051	12892.435	31569.705	9497.0508	4658.4346	-576.29492	10222.051	5353.4346	-1379.2949	2833.0508	5928.4346	1099.7051	7287.0508	-875.56543	19075.705	7844.0508	-1260.5654	13598.705	3440.0508	-3565.5654	-580.29492	807.05078	6215.4346	4214.7051	10898.051	9650.4346	699.70508	13916.051	15247.435	1142.7051	12125.051	1693.4346	11837.705	6033.0508	7778.4346	673.70508	8946.0508	18931.189	2270.3599	-628.58008	11532.189	23953.359	25625.42	10943.189	1090.3599	-2179.5801	9046.1895	4408.3599	12974.42	10677.189	3837.3599	9477.4199	7046.5352	17349.234	9638.3604	2841.5352	28295.234	16441.359	-1702.4648	10846.234	17964.359	9065.5352	8121.2349	14038.36	19878.535	11343.234	27375.359	12158.535	7189.2349	7837.3604	13720.535	6392.2349	7067.3604	17639.535	8279.2344	15915.36	10753.535	8894.2344	23359.359	8725.5352	5755.2349	18267.359	29849.535	10616.234	16727.359	-3227.8203	21636.465	26194.426	3310.1797	18402.465	8437.4248	21.179688	18757.465	26958.426	-690.82031	7111.4648	18653.426	12788.18	7447.4648	28722.426	-1428.8203	4130.4648	16532.426	13797.01	5225.1602	19254.746	-301.99023	6534.1602	26114.746	850.00977	5479.1602	17745.746	4773.0098	21594.16	22572.746	6301.0098	28460.16	9969.7451	26626.01	13922.16	14576.745	21465.01	10979.16	22879.746	37.009766	28348.16	22251.746	12048.01	2761.1602	13946.745	18959.01	6043.1602	17793.746	23436.805	7624.5801	6126.0801	17134.805	18335.58	8021.0801	6618.8052	5610.5801	14476.08	25977.805	14051.58	20414.08	20288.805	10328.58	18087.08	23948.805	8639.5801	18611.08	28620.805	10203.58	14165.08	26510.805	7057.5801	20715.08	8623.8047	41663.578	18232.08	4338.8052	3491.5801	18845.08	7058.8052	3831.5801	10452.08	20335.805	11170.58	15883.08	7149.8052	9068.5801	22852.08	26954.805	7177.5801	5387.0801	2936.8052	6020.5801	21650.08	11114.805	18122.58	15112.08	6614.8052	6192.5801	23539.08	22916.805	7547.5801	18710.08	17103.805	9235.5801	11720.08	9319.8047	24914.58	24752.08	28316.939	6015.9648	-7761.0391	9048.9395	24348.965	1177.9609	22304.939	10263.965	5155.9609	-1348.0605	53415.965	10979.961	431.93945	8434.9648	15693.961	2278.9395	19670.965	6342.9609	14296.939	11230.965	14864.961	3976.9395	18024.965	3125.9609	25899.939	9538.9648	10279.961	-3481.0605	9055.9648	12577.961	208.93945	26510.965	6511.9609	14606.939	9462.9648	10370.961	365.93945	6511.9648	11851.961	9149.9395	6157.9648	6725.9609	-95.060547	15157.965	3894.9609	13875.939	13094.965	9266.9609	8994.9395	6163.9648	6521.9609	2508.9395	7439.9648	-627.03906	11162.939	8699.9648	9844.9609	8656.5752	16283.1	24000.4	245.5752	23378.1	16761.4	16370.575	5453.0996	15355.4	598.5752	25155.1	11164.4	17490.574	5315.0996	14832.4	7837.5752	22753.1	24230.4	1258.5752	5597.0996	19563.4	-1669.4248	2554.0996	12965.4	10458.575	6711.0996	7973.4004	14817.575	7498.0996	13652.4	-4398.4248	2996.0996	12903.4	23687.574	5405.0996	12769.4	8130.5752	8424.0996	11221.4	14450.575	10755.1	18012.4	-1620.4248	608.09961	14599.4	18330.574	11639.1	35917.398	-535.4248	15647.1	12546.4	19252.574	9192.0996	17703.4	10378.575	4180.0996	10980.4	1358.9248	20910.805	10644.83	8242.9248	19409.805	9480.8301	22448.926	3094.8047	6342.8301	2143.9248	20505.805	14450.83	676.9248	17533.805	15547.83	15479.925	3645.8047	6233.8301	8221.9248	16180.805	18313.83	14191.925	136.80469	11345.83	12360.26	-1439.6602	7863.0098	11546.26	-61.660156	17491.01	415.26001	-2799.6602	14911.01	8453.2598	-146.66016	5850.0098	14344.26	-2488.6602	7717.0098	12306.355	6270.0952	16928.715	451.35498	11774.096	6688.7148	-1607.645	3122.0952	10129.715	11189.355	8417.0957	14569.715	12134.355	6702.0952	13048.715	12624.225	2302.5303	3500.5508	15831.225	7440.5303	13380.551	-5764.7754	1611.5303	13797.551	-4207.7754	-343.46973	11813.551	2955.2246	18936.531	17809.551	12974.225	5662.5303	12551.551	-2445.7754	-695.46973	15102.551	10491.225	4696.5303	14645.551	6981.2246	4181.5303	9962.5508	-3742.7754	3516.5303	24932.551	6823.2246	19401.531	10593.551	-3470.7754	22936.531	16021.551	10031.225	5437.5303	11754.551	6922.2246	2654.5303	15311.551	11669.225	4494.5303	15144.551	9767.2246	3997.5303	16036.551	-4590.7754	-2783.4697	12627.551	14554.225	2273.5303	13136.551	-22.775391	1502.5303	25079.551	10653.225	5774.5303	15722.551	-4926.7754	-166.46973	19786.551	-2594.7754	27743.531	8861.5508	7933.2246	4151.5303	19692.551	-5583.7754	-54.469727	11674.551	2073.2246	10752.53	11639.551	-3495.7754	12775.53	6053.5508	9795.2246	2249.5303	12498.551	3670.0498	14067.645	2466.3008	8784.0498	9406.6445	13523.301	-4405.9502	2144.6445	13905.301	15485.05	6514.6445	768.30078	9714.0498	2692.6445	15093.301	-2045.9502	175.64453	8672.3008	-3484.9502	20201.645	13026.301	13182.05	9586.6445	12000.301	-116.95996	5308.8198	35354.828	-3532.96	3484.8198	17682.83	-1562.96	30428.82	17762.83	4110.04	22534.82	16000.83	7408.04	20587.82	10933.83	-2244.96	21318.82	13271.83	16952.039	7455.8198	21653.83	-1888.96	18055.82	10334.83	3006.04	18902.82	8496.8301	17146.039	3778.8198	4212.8301	10772.04	6610.8198	15753.83	-1575.96	3097.8198	19140.83	16057.04	5041.8198	12157.83	14121.04	6297.8198	13753.83	18123.039	8088.8198	14516.83	16308.04	8968.8203	10521.83	-588.95996	31346.82	19303.83	-607.95996	15340.82	18027.83	19848.039	12625.82	15702.83	12960.04	8237.8203	10205.83	18842.039	11252.82	12194.83	-3777.96	3462.8198	18493.83	13493.04	7603.8198	6902.8301	1708.04	2093.8198	12987.83	-2199.96	2648.8198	2582.8301	14974.04	17073.82	16531.83	15049.04	6861.8198	13265.83	8492.04	9600.8203	9527.8301	4367.8398	1384.5146	23954.934	7753.8398	27016.516	16356.935	18375.84	7308.5146	15883.935	18572.84	8156.5146	5051.9346	13787.84	15639.515	13981.935	17396.84	10906.515	20895.934	15242.84	6328.5146	21847.934	4472.8398	8109.5146	7786.9346	18796.84	6782.5146	16950.934	5390.8398	22827.516	28788.934	7656.8398	3622.5146	9631.9346	17593.84	2840.5146	17981.934	11916.84	779.51465	14857.935	9354.8398	5396.5146	12068.935	2549.8398	10208.515	15094.935	13454.84	1499.5146	18635.934	3538.8398	-864.48535	17915.934	-20.160156	15365.515	3942.9346	9157.8398	4169.5146	13713.935	18290.16	3191.4404	14284.191	14274.16	6466.4404	-8713.8086	14557.16	2707.4404	-4455.8086	1369.1602	13010.44	-7584.8086	12836.16	3607.4404	4446.1914	2731.5996	20040.684	12869.54	15002.6	5997.6846	10317.54	12664.6	8267.6846	16785.539	3888.5996	5761.6846	19194.539	4180.5996	16397.684	8378.54	16243.6	10277.685	16326.54	2262.5996	2231.6846	18598.539	10677.6	3117.6846	4669.54	9847.5996	1700.6846	6622.54	-465.40039	20381.684	17432.539	10791.6	3823.6846	18037.539	852.59961	19426.684	10735.54	13925.6	6706.6846	16661.539	9763.5996	3242.6846	10582.54	2487.1299	36348.203	7291.5498	-1402.8701	20008.205	16435.551	17894.129	5598.2051	13267.55	17127.129	4884.2051	10401.55	1011.01	28553.35	12426.5	19654.01	45824.352	26306.5	12611.45	57816.699	7095.9902	14086.45	3338.7002	1696.9902	1483.45	13707.7	7378.9902	4880.4502	41804.699	9642.9902	2571.6748	1524.3901	3123.1855	1444.6748	13590.391	474.18555	23201.789	5136.2549	17638.254	18110.789	4877.2549	12894.255	-1435.8301	21678.211	10889.516	-903.98486	10138.936	1496.4248	16421.746	8072.8149	13994.23	8708.7451	3971.8149	19801.23	1268.0349	24697.471	16254.035	7987.0352	24401.471	33558.035	11044.035	6569.4702	17038.035	3019.3201	19863.621	20915.535	12912.32	14506.62	20506.535	6235.895	17002.275	4725.5352	241.89502	3462.2749	1126.5352	7136.8398	559.6748	3540.915	17140.84	21315.676	39188.914	10296.84	8164.6748	19665.914	2176.3398	10471.855	8730.3203	11137.5	3146.375	4533.2695	-1085.7251	50323.469	45945.746	5803.2749	14016.471	10216.745	-29.970215	2996.5649	6418.6348	3340.0298	9708.5645	3034.6348	10077.029	7539.5649	15696.635	4451.0298	9424.5645	4165.6348	-2416.7549	28378.84	-474.28516	956.24512	1961.8398	22671.715	12149.245	-1209.1602	-1943.2852	-462.60498	25946.775	6500.7754	-610.60498	3319.7749	15535.775	3905.395	19997.775	482.77539	1028.6899	18865.641	8627.2803	9069.6895	1404.6401	5836.2803
20106.086	4401.8652	2421.4004	5784.085	29827.865	17761.4	9402.085	21546.865	13524.4	9977.085	17410.865	22296.4	6641.085	25518.865	9700.4004	2296.085	9303.8652	6255.4004	4812.085	21150.865	15402.4	15750.085	6632.8652	8585.4004	38.084961	14736.865	24154.4	3037.085	18382.865	11197.4	10467.865	1765.5254	888.54492	831.86523	15657.525	7027.5449	-866.13477	10749.525	19849.545	12407.115	1274.1104	5811.375	617.78516	38444.48	29577.785	20593.785	6326.48	9114.7852	17808.785	5395.48	8434.7852	13732.785	11823.48	8338.7852	3621.7852	27754.48	17650.785	-16.214844	23894.48	23375.785	-1913.2148	14325.48	12264.785	7649.7852	19521.48	39368.785	14542.785	25614.48	38406.785	18219.785	8476.4805	24549.785	4487.7852	15168.48	14699.785	3478.7852	31844.48	13251.785	25045.785	11088.48	30985.785	21361.785	9888.4805	20301.785	13965.785	18977.48	22620.785	18211.785	10289.48	31561.785	3169.7852	23037.48	16952.785	18470.785	10578.48	14126.785	4375.7852	22698.48	11750.785	12537.785	4565.48	21216.785	12829.785	6671.48	13076.785	1996.7852	4264.48	25172.785	6914.7852	15843.48	24310.785	2751.2148	120.39453	-2945.6406	8110.2148	15534.395	3235.3594	21166.215	4679.3945	13801.359	24519.215	9438.3945	22225.359	12757.215	4753.3945	11363.359	17296.215	822.39453	5280.3594	21568.115	5915.6299	23548.055	1323.1152	17879.629	13422.055	16883.115	6910.6299	11004.055	19122.115	3142.6299	9527.0547	15845.115	5149.6299	13341.055	969.11523	6241.6299	22553.055	19809.115	35066.629	13495.055	12639.115	4292.6299	18772.055	9207.1152	2475.6299	8976.0547	11816.115	4136.6299	13299.055	6009.1152	26586.629	13604.055	2919.1152	1008.6299	9752.0547	2986.1152	3967.6299	9506.0547	13456.115	8262.6299	15967.055	14937.115	6130.6299	22299.055	17213.115	7353.6299	20072.055	9781.1152	17096.629	28120.055	12826.115	4732.6299	14580.055	10617.015	1112.4746	-5072.875	9577.0146	14615.475	23845.125	8340.0146	-1014.5254	-5207.875	6525.0146	4575.4746	9188.125	7286.0146	1243.4746	4771.125	13941.335	18708.83	8992.3594	8229.335	22893.83	12464.359	993.33496	15433.83	11869.359	14633.335	7568.8301	5014.3594	17384.336	11523.83	18880.359	13439.335	8818.8301	7039.3594	11453.335	8911.8301	8194.3594	24187.336	7554.8301	8102.3594	13255.335	6528.8301	13775.359	8571.335	7474.8301	10839.359	23695.336	6158.8301	12092.359	843.48535	18036.824	19255.1	5057.4854	17793.824	2216.0996	320.48535	11897.825	17840.1	-47.514648	6116.8252	8027.0996	8093.4854	1787.8252	22163.1	-438.51465	-29.174805	4877.0996	9211.3555	14132.12	15466.345	4584.355	5362.1201	24987.344	2116.355	3975.1201	12486.345	9132.3555	18825.121	20800.344	11490.355	23352.121	8892.3447	24675.355	9062.1201	15782.345	17607.355	10305.12	24710.344	4206.355	30699.121	18499.344	14298.355	4238.1201	9387.3447	18767.355	6516.1201	12564.345	19168.836	3974.8496	3165.0703	7689.835	19713.85	11690.07	711.83496	1753.8496	18083.07	19425.836	15239.85	25766.07	14714.835	7776.8496	17403.07	19129.836	7699.8496	20311.07	24600.836	5942.8496	12597.07	22427.836	6653.8496	24660.07	23134.836	9005.8496	22716.07	1301.835	1839.8496	21984.07	2946.835	1661.8496	9039.0703	9587.835	21794.85	13425.07	5729.835	4533.8496	25347.07	21196.836	3675.8496	6569.0703	910.83496	1448.8496	23121.07	3941.835	23800.85	19612.07	-882.16504	8019.8496	25082.07	17249.836	6772.8496	22001.07	4575.835	13492.85	15140.07	5866.835	25928.85	23248.07	33113.508	1137.665	2030.75	12404.51	19242.664	7803.75	18918.51	3708.665	11063.75	2111.5098	56735.664	20684.75	5327.5098	373.66504	21713.75	4837.5098	13616.665	12444.75	17862.51	3962.665	18848.75	3405.5098	19445.664	8852.75	32539.51	2875.665	18155.75	1556.5098	1404.665	19365.75	16557.51	6995.665	17420.75	18563.51	1594.665	9084.75	7108.5098	-739.33496	9656.75	12440.51	6612.665	11235.75	13201.51	3029.665	9213.75	16670.51	2692.665	11164.75	4677.5098	4878.665	16832.75	7934.5098	2153.665	9805.75	17375.51	5213.665	14612.75	20296.205	5662.5547	16381.449	2951.2051	25037.555	13848.449	16111.205	5238.5547	13178.449	3781.2051	24079.555	7348.4492	24321.205	6351.5547	7256.4492	8021.2051	18786.555	17837.449	3342.2051	4625.5547	11644.449	1613.2051	1402.5547	7045.4492	13278.205	3529.5547	3707.4492	17546.205	7141.5547	7303.4492	-1855.7949	955.55469	12969.449	20187.205	6393.5547	10632.449	4618.2051	17803.555	9868.4492	16801.205	7823.5547	13949.449	-102.79492	2858.5547	9930.4492	19605.205	10361.555	33691.449	1498.2051	16252.555	9603.4492	21410.205	12630.555	5954.4492	17169.205	4397.5547	4131.4492	4422.6846	23074.801	14059.17	5247.6846	21839.801	14708.17	21661.684	5275.7998	9250.1699	4359.6846	23913.801	24063.17	-1502.3154	18053.801	19613.17	9093.6846	2953.7998	9772.1699	16392.684	14490.8	27148.17	14371.685	2384.7998	13788.17	8521.4902	2787.1802	5360.6699	9673.4902	3940.1802	9762.6699	-3689.5098	2841.1802	11055.67	2752.4902	2921.1802	5327.6699	11839.49	3034.1802	6272.6699	14888.815	1426.5996	2051.0996	-5615.1846	5973.5996	-7449.9004	-6224.1846	1511.5996	-3291.9004	5574.8154	6052.5996	884.09961	2765.8154	-24.400391	-327.90039	13963.255	884.12012	7638.7549	17180.254	6913.1201	13479.755	-4573.7451	-585.87988	16401.754	-2307.7451	-3702.8799	14616.755	2292.2549	19537.121	19121.754	12914.255	3602.1201	15004.755	-3138.7451	-558.87988	18130.754	11414.255	3862.1201	14371.755	9584.2549	2431.1201	14180.755	-3157.7451	-355.87988	21295.754	11010.255	15671.12	13163.755	-3632.7451	22427.121	21063.754	10290.255	2929.1201	16688.754	5706.2549	4936.1201	16972.754	13928.255	2942.1201	19445.754	10037.255	3766.1201	18021.754	281.25488	-2336.8799	17999.754	16482.254	1752.1201	12755.755	-1089.7451	-2265.8799	29910.754	11114.255	235.12012	18330.754	-2754.7451	176.12012	24557.754	-2906.7451	22803.121	15225.755	8296.2549	-481.87988	17659.754	-2425.7451	-1757.8799	16316.755	7218.2549	5443.1201	16565.754	-3842.7451	15675.12	4586.7549	17698.254	1454.1201	15261.755	9339.9951	14356.965	365.98438	14698.995	-1098.0352	8606.9844	1353.9951	1757.9648	13055.984	18185.996	-1075.0352	1669.9844	12675.995	2572.9648	17516.984	1377.9951	-2384.0352	14680.984	848.99512	16404.965	16882.984	16994.996	4218.9648	11835.984	1102.625	-743.31543	33472.547	-774.375	-3273.3154	14347.545	-2057.375	24463.684	12286.545	8094.625	15890.685	13482.545	11940.625	13224.685	8619.5449	12.625	16385.684	10007.545	2584.625	-269.31543	14370.545	472.625	13744.685	6322.5449	9362.625	15087.685	8385.5449	15131.625	-1992.3154	1654.5449	13473.625	2619.6846	9870.5449	-660.375	-763.31543	15426.545	7417.625	-3095.3154	8308.5449	16858.625	1951.6846	12184.545	18479.625	-237.31543	9348.5449	15638.625	5924.6846	14843.545	4620.625	23377.684	18730.545	-569.375	14423.685	17906.545	22347.625	6191.6846	12755.545	17936.625	1781.6846	10482.545	13518.625	17409.684	9991.5449	-2621.375	-1939.3154	23497.545	14722.625	3228.6846	7695.5449	641.625	-3916.3154	9029.5449	313.625	-3568.3154	-2480.4551	20514.625	138.68457	11577.545	18994.625	2133.6846	6972.5449	15121.625	968.68457	8389.5449	5741.2803	3559.3896	25727.375	8443.2803	24045.391	12827.375	20960.281	3278.3896	15015.375	20347.281	4752.3896	6482.375	17539.281	5011.3896	8646.375	16239.28	8830.3896	19735.375	13608.28	6536.3896	17842.375	5757.2803	6066.3896	6993.375	3741.2803	25097.391	19635.375	2973.2803	19600.391	29316.375	10304.28	4062.3896	14593.375	18221.281	4877.3896	17107.375	11446.28	4416.3896	13045.375	11562.28	4328.3896	10470.375	2741.2803	14951.39	12505.375	19031.281	6023.3896	14625.375	2912.2803	1000.3896	17777.375	3380.2803	9131.3896	7125.375	6616.2803	7870.3896	19334.375	18342.984	5691.8652	9324.1445	19234.984	4270.8652	-3592.8555	16185.985	5380.8652	-4199.8555	1587.9854	17487.865	-7078.8555	13003.985	3701.8652	6352.1445	6929.2998	22063.225	9832	8095.2998	8614.2246	7107	12676.3	7325.2251	10863	5824.2998	9195.2246	19220	7586.2998	24029.225	7357	15466.3	16120.225	13757	1785.2998	5434.2251	11891	12074.3	4617.2251	-3652	11560.3	6817.2251	3650	1084.2998	19876.225	11494	14751.3	8010.2251	13563	3617.2998	21115.225	6001	12881.3	6689.2251	9110	16706.301	6533.2251	3210	7273.2451	33350.547	7512.4746	2072.2451	11301.545	13274.475	15185.245	8818.5449	10301.475	17953.246	7590.5449	9285.4746	572.73511	22227.289	17429.346	10453.735	44828.289	23687.346	9354.7207	20576.66	2223.0801	15294.721	2482.6602	-6397.9199	101.72021	16015.66	-1776.9199	577.72021	13035.66	5110.0801	1530.9851	1660.5649	12683.7	4269.9854	12556.564	13852.7	23734.725	2186.6797	7906.6699	19845.725	3599.6797	5112.6699	-2167.7451	18362.59	9685.5742	1938.24	12445.555	3708.1904	19391.955	3181.1299	4538.8145	12766.955	989.12988	10721.814	1849.8049	23265.879	10681.79	10841.805	10768.88	22894.789	12867.805	5537.8799	19133.789	2802.7151	37482.43	22030.496	9550.7148	17851.43	20381.496	3726.7798	12568.25	5962.9297	-983.22021	1263.25	5749.9297	9702.5752	3375.28	3447.0352	12494.575	25068.279	46037.035	10271.575	10771.28	19458.035	893.51514	11977.865	9687.6299	17993.42	3872.1445	10587.115	732.29004	55245.48	44800.945	4579.29	16428.48	4387.9453	1912.45	2818.6401	14767.93	5379.4502	6505.6401	9194.9297	17578.449	6546.6401	21948.93	2177.45	13725.641	13258.93	2115.6299	29116.43	1129.9346	4744.6299	6937.4302	22598.934	24715.629	2172.4302	-146.06543	11601.23	6091.2354	25.304688	-2138.77	655.23535	17113.305	3030.23	15520.235	-1596.6953	355.35498	15281.41	9993.625	8187.355	1929.4102	8464.625
21951.195	-1884.4648	8489.7305	4634.1953	20787.535	27056.73	9973.1953	16717.535	16136.73	13781.195	-699.46484	29097.73	6117.1953	14889.535	10935.73	662.19531	1816.5352	9947.7305	3165.1953	16261.535	14733.73	19809.195	-433.46484	13177.73	-2025.8047	12828.535	22219.73	5831.1953	4476.5352	12308.73	11207.675	725.7749	-3772.4102	5084.6748	13071.775	4976.5898	2739.6748	14526.775	20623.59	14360.115	-1503.9297	5242	2911.3496	36115.145	26733.465	20121.35	8192.1445	7792.4648	16413.35	9330.1445	5461.4648	10443.35	9630.1445	4070.4648	4963.3496	24215.145	14659.465	-568.65039	27572.145	23669.465	-4079.6504	18510.145	10281.465	3152.3496	25979.145	35201.465	8937.3496	29236.145	34394.465	16547.35	9724.1445	17349.465	-2621.6504	18936.145	10109.465	-930.65039	29551.145	11801.465	19313.35	17085.145	20287.465	18239.35	10891.145	21263.465	15903.35	14724.145	23670.465	14173.35	10210.145	28179.465	-325.65039	21571.145	15089.465	13851.35	7315.145	14788.465	2897.3496	20451.145	10804.465	9912.3496	9387.1445	17787.465	9031.3496	7875.145	9667.4648	-1059.6504	5397.145	20994.465	1699.3496	17263.145	19239.465	-1627.5596	-2994.6797	7974.9697	-623.55957	16389.32	11776.97	15375.44	8147.3203	24209.969	16917.441	11839.32	33278.969	2475.4404	11222.32	16187.97	8537.4404	2799.3203	13112.97	11856.39	3439.6348	22765.215	-3032.6104	13461.635	11427.215	9005.3896	2512.6348	7917.2148	7645.3896	1579.6348	8450.2148	8203.3896	1109.6348	11424.215	-3244.6104	3806.6348	22522.215	9939.3896	35712.633	13611.215	10091.39	2601.6348	18334.215	6030.3896	2749.6348	5097.2148	4608.3896	3634.6348	14348.215	-1288.6104	18144.635	9138.2148	-6628.6104	152.63477	937.21484	-3632.6104	1948.6348	6374.2148	5649.3896	6592.6348	12743.215	9989.3896	6417.6348	17539.215	13063.39	5746.6348	20120.215	1812.3896	17571.635	12806.215	6881.3896	3139.6348	11924.215	15624.635	-245.62988	1481.835	16511.635	11407.37	36149.836	16359.635	-722.62988	215.83496	10740.635	2313.3701	18802.836	11071.635	4308.3701	10369.835	9976.7803	12086.75	2905.4004	6055.7803	23592.75	8660.4004	1526.7803	11342.75	4564.4004	14540.78	1587.75	2436.4004	15658.78	6615.75	8093.4004	17952.781	5409.75	5076.4004	13469.78	5614.75	2505.4004	17494.781	3718.75	10434.4	13293.78	7220.75	16517.4	10365.78	2845.75	15356.4	13960.78	4338.75	10568.4	12846.42	4353.5947	15775.961	10924.42	15508.595	2679.9609	5715.4199	14332.595	18281.961	4247.4199	6921.5947	7620.9609	17349.42	4922.5947	17119.961	3595.4199	-971.40527	6332.9609	11858.705	6863.4399	11578.82	2229.7051	5522.4399	21988.82	-676.29492	3605.4399	12567.82	5845.7051	24321.439	14331.82	9448.7051	24102.439	6865.8203	23455.705	10521.439	10260.82	18318.705	8828.4395	21813.82	3030.7051	25786.439	15563.82	17841.705	6888.4399	16239.82	21378.705	7040.4399	10884.82	17299.135	8479.8496	1840.0293	3170.1348	17884.85	6370.0293	-3145.8652	4599.8496	15800.029	16615.135	14589.85	25075.029	9613.1348	13884.85	16535.029	11727.135	9530.8496	17901.029	20828.135	11616.85	9661.0293	17499.135	9454.8496	20484.029	15631.135	11367.85	16169.029	-3091.8652	3574.8496	16285.029	-587.86523	5652.8496	6275.0293	12878.135	8660.8496	787.0293	-2340.8652	6229.8496	18541.029	19401.135	4635.8496	1423.0293	-5192.8652	7278.8496	19114.029	6314.1348	19075.85	16063.029	-805.86523	8826.8496	22367.029	19939.135	7603.8496	16606.029	2068.1348	17162.85	10053.029	5514.1348	16060.85	21757.029	27121.551	4369.875	-1712.2891	8960.5508	14148.875	2536.7109	15095.551	9114.875	8477.7109	11190.551	20540.875	13757.711	377.55078	4406.875	28164.711	-3084.4492	15443.875	8495.7109	1242.5508	5436.875	16540.711	-3312.4492	27520.875	4372.7109	28130.551	5967.875	13218.711	-5829.4492	7461.875	10807.711	-3768.4492	26993.875	11276.711	7855.5508	13826.875	8097.7109	-1923.4492	1088.875	6031.7109	498.55078	13173.875	6902.7109	6531.5508	4205.875	5554.7109	17317.551	5699.875	14376.711	1397.5508	11360.875	10106.711	817.55078	4093.875	3236.7109	-385.44922	23722.875	10785.711	2907.4102	17908.875	23821.914	2342.4102	24970.875	17455.914	14193.41	9645.875	14876.915	2585.4102	22600.875	8895.915	24632.41	2762.875	10562.915	7625.4102	21275.875	25445.914	1906.4102	3411.875	18347.914	-785.58984	-134.125	9209.915	10366.41	2478.875	9342.915	17257.41	6276.875	10499.915	-1813.5898	687.875	17767.914	23844.41	6245.875	15389.915	5548.4102	12699.875	15957.915	14295.41	7433.875	21791.914	-398.58984	913.875	18086.914	19478.41	8441.875	33086.914	2844.4102	17167.875	15616.915	21278.41	9366.875	16113.915	13919.41	981.875	6345.915	4529.7852	22847.625	12895.26	4148.7852	26466.625	10703.26	18358.785	6789.625	8351.2598	1807.7852	19076.625	17370.26	-4429.2148	2560.625	14835.26	385.78516	2780.625	7015.2598	16336.785	6360.625	22384.26	10533.785	1255.625	13374.26	17502.955	3036.8052	5859.7754	9479.9551	1769.8052	13433.775	-801.04492	3640.8052	13589.775	7863.9551	2657.8052	5212.7754	11390.955	1704.8052	10907.775	12451.365	3190.645	16814.469	1491.3652	7847.645	4265.4697	-389.63477	985.64502	10678.47	13680.365	9452.6445	10830.47	9869.3652	3408.645	10772.47	19525.289	6036.145	6541.3047	18670.289	15088.145	12879.305	-472.70996	2430.145	13696.305	-291.70996	3200.145	15398.305	15348.29	17448.145	6851.3047	16733.289	10206.145	16469.305	2886.29	6357.145	13197.305	17051.289	8062.145	15064.305	12965.29	7377.145	13928.305	2104.29	6558.145	26923.305	12258.29	22389.145	13030.305	1988.29	30861.145	19152.305	15552.29	7973.145	16740.305	11349.29	7296.145	21776.305	13531.29	7299.145	19849.305	13708.29	9253.1445	19521.305	1236.29	4554.145	11267.305	15110.29	8861.1445	14348.305	9.2900391	6152.145	33308.305	14884.29	9913.1445	14646.305	-758.70996	5557.145	19341.305	470.29004	32183.145	8983.3047	13212.29	5171.145	17081.305	-1312.71	2773.145	17656.305	14319.29	6588.145	14479.305	-268.70996	19297.145	6217.3047	20141.289	10392.145	13001.305	5785.3398	21108.645	8589.6953	14659.34	2114.6445	13816.695	278.33984	16197.645	19846.695	15510.34	-4795.3555	3604.6953	7757.3398	2262.6445	16773.695	-378.66016	-761.35547	14447.695	1325.3398	14326.645	16250.695	19497.34	3143.6445	12898.695	877.73047	5056.7803	37292.578	-3631.2695	490.78027	28618.58	47.730469	27343.781	23654.58	5321.7305	19283.781	27401.58	13764.73	13390.78	16574.58	2584.7305	11087.78	23555.58	3244.7305	1566.7803	25505.58	-1906.2695	17095.781	13784.58	5317.7305	19065.781	11484.58	14952.73	3932.7803	9187.5801	10154.73	7010.7803	17434.58	-1640.2695	1061.7803	24434.58	-1900.2695	2635.7803	13180.58	12563.73	4462.7803	14671.58	16539.73	4866.7803	17955.58	20391.73	2982.7803	19571.58	3551.7305	25478.781	20780.58	-1669.2695	19802.781	20410.58	19784.73	10212.78	24637.58	9470.7305	5208.7803	19391.58	21076.73	4291.7803	16955.58	-1696.2695	2301.7803	24662.58	16541.73	3480.7803	10985.58	-513.26953	-1857.2197	19636.58	-1253.2695	-452.21973	10369.58	20712.73	5800.7803	20287.58	17686.73	5681.7803	16218.58	2769.7305	12395.78	11736.58	2354.8652	5044.2695	25140.414	9087.8652	23692.27	14267.415	19458.865	3608.2695	15087.415	16176.865	1488.2695	1919.415	15141.865	10507.27	4645.415	13998.865	12090.27	16573.414	15520.865	6070.2695	22917.414	5822.8652	5101.2695	5276.415	697.86523	25575.27	15618.415	3396.8652	22037.27	37716.414	8739.8652	758.26953	11353.415	3034.8652	24740.27	14115.415	10724.865	1941.2695	15898.415	8372.8652	2341.2695	7930.415	4952.8652	4420.2695	15152.415	16887.865	3012.2695	16652.414	1987.8652	1116.2695	15522.415	-1682.1348	9217.2695	1945.415	6808.8652	1858.2695	18082.414	16714.865	7257.3096	7755.2617	18026.865	6811.3096	-11752.738	13892.865	3139.3096	-10069.738	-52.134766	12944.31	-15471.738	14309.865	4715.3096	-6111.7383	9059.2305	6093.415	9828.6504	17583.23	7854.415	6559.6504	20887.23	7656.415	11671.65	8142.23	10361.415	16679.65	8314.2305	25144.414	8020.6504	19741.23	15230.415	13524.65	5682.23	5233.415	13080.65	16019.23	3464.415	-2852.3496	14813.23	6074.415	472.65039	3191.23	19794.414	10401.65	16677.23	7303.415	11107.65	4296.23	24066.414	7895.6504	14651.23	7651.415	4826.6504	19301.23	6319.415	6371.6504	4506.3398	43424.156	6375.4854	1815.3401	14179.154	12649.485	15243.34	6782.1548	9288.4854	15856.34	3984.1548	11563.485	1289.03	25515.17	18425.484	31982.029	11652.17	21133.484	3548.5549	46368.684	7456	17293.555	4164.6851	676	2081.5549	15230.686	2105	1085.5549	16119.686	8157	1428.8501	2377.52	12541.04	1192.8501	16945.52	10441.04	21175.096	7706.1099	11820.1	16058.095	6739.1099	10560.1	14258.05	3404.9399	16677.395	2278.375	15221.734	-2343.2148	19057.465	3455.7852	14585.984	8992.4648	2005.7852	15524.984	374.85498	21092.635	19871.121	1652.855	6276.6348	26455.121	9046.8555	2710.6348	19578.121	2862.6399	32833.574	24541.33	9222.6396	12638.575	15148.33	7116.1851	14230.46	8076.6602	380.18506	2567.46	4326.6602	13501	3413.9849	4820.7598	7870	25565.984	53008.758	9864	8933.9844	17776.76	2607.0601	13997.846	7763.835	19965.461	3089.9746	10721.68	224.5249	48319.133	43247.25	1851.5249	15080.135	5740.25	1139.4851	948.54004	12233.525	4193.4854	6861.54	5322.5249	17900.484	11062.54	20744.525	1838.4851	12541.54	12968.525	-2040.2949	29756.42	-91.544922	271.70508	5596.4199	17410.455	24156.705	2975.4199	1096.4551	5499.6953	12993.82	7139.46	-14.304932	1778.8198	8527.46	5949.6953	18961.82	-1399.54	-3457.0352	8482.7803	15371.185	4180.9648	-5985.2197	4214.1846
19395.531	2309.085	5743.1094	2160.5303	27633.086	15632.109	4545.5303	21428.086	9446.1094	12336.53	7127.085	15211.109	3058.5303	22251.086	3576.1094	2922.5303	10556.085	625.10938	2236.5303	21794.086	11668.109	10639.53	5511.085	4231.1094	-1802.4697	12690.085	16595.109	5645.5303	11222.085	9907.1094	5544.7305	2041.52	2684.9746	1683.7305	12988.52	11178.975	3099.7305	13015.52	23961.975	15256.005	4735.4951	9595.3555	3469.3496	25966.33	21310.564	23840.35	2879.3301	2657.5645	17645.35	6257.3301	507.56445	17178.35	2625.3301	-187.43555	6728.3496	19968.33	8057.5645	1738.3496	19307.33	18903.564	-1879.6504	12897.33	1136.5645	6535.3496	19680.33	30398.564	10597.35	21495.33	32600.564	15686.35	5949.3301	11798.564	-370.65039	9857.3301	1941.5645	931.34961	19794.33	2679.5645	8848.3496	4471.3301	15812.564	18058.35	7115.3301	14196.564	3395.3496	24081.33	14367.564	16403.35	7547.3301	23221.564	8359.3496	1890.3301	11421.564	15699.35	5609.3301	5655.5645	6481.3496	10646.33	1679.5645	11363.35	2569.3301	8708.5645	13567.35	1620.3301	6063.5645	95.349609	2858.3301	13826.564	6246.3496	6737.3301	13332.564	-5823.7246	-3839.2246	1456.8047	2299.2754	14085.775	9340.8047	13185.275	4787.7754	14951.805	17694.275	9196.7754	28403.805	5593.2754	3013.7754	10556.805	11215.275	2887.7754	8566.8047	15747.75	5129.4102	16749.484	-5223.25	13643.41	9590.4844	10882.75	6283.4102	4838.4844	9464.75	2014.4102	2836.4844	8397.75	4578.4102	1964.4844	-3913.25	2356.4102	20076.484	17279.75	34673.41	11786.484	-564.25	14875.41	16223.484	3277.75	3435.4102	5127.4844	8051.75	6738.4102	16137.484	-1858.25	14303.41	4871.4844	-3630.25	2319.4102	1349.4844	-1536.25	4795.4102	5948.4844	9292.75	8051.4102	13078.484	11316.75	4199.4102	17954.484	13550.75	5362.4102	14183.484	3044.75	20403.41	8866.4844	9800.75	4835.4102	13249.484	14349.6	-3287.5654	1707.5898	10727.6	2057.4346	30261.59	2444.5996	-4271.5654	511.58984	2195.5996	-895.56543	15905.59	693.59961	-3017.5654	9509.5898	7735.3154	20906.58	544.66406	288.31543	23451.58	7767.6641	-3554.6846	13743.58	7198.6641	9258.3154	6815.5801	3780.6641	17528.316	11996.58	14104.664	117.31543	25654.58	3639.6641	6869.3154	8378.5801	4666.6641	17350.316	7265.5801	6694.6641	9102.3154	9206.5801	15844.664	9124.3154	8794.5801	13506.664	10197.315	6181.5801	8187.6641	930.73535	15842.38	21003.559	5637.7354	20002.379	8481.5596	-265.26465	15467.38	25129.559	655.73535	9040.3799	13333.56	11337.735	5594.3799	32085.559	-3612.2646	18.379883	13682.56	2780.585	16288.98	19734.031	-2990.415	2818.9805	28031.031	-3028.415	3535.9805	16977.031	-104.41504	19139.98	17813.031	9009.585	5675.9805	9304.0303	19953.586	6461.9805	14978.03	12401.585	5528.9805	27113.031	-2344.415	27213.98	24602.031	10647.585	7827.9805	19645.031	15202.585	6097.9805	17510.031	18808.07	3269.25	4357.415	7938.0703	18476.25	7653.415	2765.0703	2655.25	16843.414	22522.07	9934.25	25472.414	14958.07	7026.25	17479.414	13266.07	6880.25	23639.414	24790.07	5983.25	9738.415	18892.07	4765.25	21282.414	24178.07	10287.25	13454.415	-1415.9297	3339.25	19677.414	1517.0703	2151.25	6863.415	12731.07	1686.25	1070.415	1948.0703	5253.25	23328.414	24714.07	1710.25	2032.415	-116.92969	1474.25	15910.415	4231.0703	13628.25	14588.415	46.070312	6233.25	28929.414	6371.0703	6009.25	10440.415	-924.92969	3430.25	12030.415	13798.07	8475.25	19425.414	23898.5	3589.2646	243.44922	6141.5	7201.2646	8182.4492	9995.5	6386.2646	10942.449	19679.5	7697.2646	17662.449	-8748.5	4736.2646	19981.449	-8297.5	21153.266	12377.449	5815.5	6951.2646	19164.449	-12019.5	23983.266	10885.449	18670.5	8966.2646	13513.449	-12647.5	4329.2646	20945.449	-8737.5	24861.266	3286.4492	1446.5	4820.2646	10461.449	-10011.5	911.26465	9611.4492	1633.5	4938.2646	9381.4492	-461.5	4588.2646	10110.449	6773.5	6990.2646	11077.449	-7360.5	10508.265	14287.449	-8347.5	7111.2646	9369.4492	895.5	5109.2646	7904.4492	5740.1953	18180.371	18756.57	4689.1953	27263.371	12054.57	21325.195	8813.3701	12240.57	13269.195	9382.3701	5710.5703	21391.195	5604.3701	9039.5703	10560.195	3157.3701	22846.57	2110.1953	5441.3701	19183.57	790.19531	863.37012	9456.5703	10749.195	4293.3701	5636.5703	16830.195	9887.3701	9297.5703	-1346.8047	2543.3701	12529.57	6531.1953	1310.3701	9773.5703	2941.1953	19960.371	9242.5703	16186.195	7499.3701	22808.57	-374.80469	625.37012	14253.57	20012.195	9089.3701	33401.57	2313.1953	17961.371	9415.5703	22937.195	9611.3701	16505.57	16459.195	4732.3701	5258.5703	12958.395	11705.745	15375.57	2253.3945	22349.746	14372.57	22725.395	95.745117	10326.57	6157.3945	17082.746	20098.57	-970.60547	1711.7451	21797.57	2194.3945	2461.7451	11216.57	15494.395	6724.7451	31243.57	15496.395	1753.7451	14332.57	17513.42	2666.5303	13078.24	10120.42	1960.5303	14046.24	-144.58008	1691.5303	15819.24	8869.4199	3315.5303	11085.24	13880.42	-165.46973	11981.24	20081.289	7618.7852	14847.35	446.29004	6896.7852	3466.3496	-2251.71	2323.7852	7927.3496	12273.29	7569.7852	14083.35	10502.29	3613.7852	14076.35	19380.031	604.13965	7747.5	20909.031	7341.1396	13019.5	-3144.9697	-1149.8604	16009.5	799.03027	-526.86035	11721.5	16103.03	1384.1396	3222.5	-562.96973	14260.14	11899.5	516.03027	329.13965	16257.5	14656.03	3792.1396	13521.5	14029.03	5703.1396	12852.5	286.03027	-341.86035	24070.5	14205.03	16654.141	14204.5	1288.0303	28847.141	21438.5	13488.03	2693.1396	15038.5	13716.03	2930.1396	22483.5	14324.03	3996.1396	19401.5	14575.03	4805.1396	14862.5	-1028.9697	-2346.8604	13120.5	18483.031	2916.1396	12223.5	-320.96973	-645.86035	26333.5	8775.0303	10020.14	16397.5	-778.96973	-395.86035	21889.5	273.03027	30297.141	16094.5	11487.03	617.13965	19531.5	-1939.9697	-902.86035	13710.5	14072.03	921.13965	14546.5	-530.96973	14618.14	10907.5	20242.031	4927.1396	12762.5	2474.9248	15842.88	6129.3555	9520.9248	6894.8799	14634.355	-1716.0752	21613.879	18567.355	12877.925	266.87988	1338.3555	6267.9248	3077.8799	20785.355	-3056.0752	1799.8799	15755.355	-3634.0752	23507.879	18751.355	13414.925	5385.8799	12233.355	1820.6445	9795.1201	32778.75	-958.35547	5810.1201	17079.75	1439.6445	28993.121	17144.75	6850.6445	19923.121	19175.75	10596.645	25224.121	11858.75	8038.6445	12723.12	12367.75	4986.6445	7631.1201	15497.75	1496.6445	18004.121	12139.75	6179.6445	21616.121	10138.75	15452.645	6927.1201	2987.75	17380.645	8004.1201	13467.75	-2433.3555	5833.1201	19114.75	-1369.3555	4278.1201	10610.75	17785.645	10438.12	11414.75	18277.645	5415.1201	16247.75	20094.645	10592.12	16825.75	3729.6445	24945.121	17115.75	554.64453	16592.121	15270.75	16981.645	17633.121	22733.75	13646.645	8875.1201	9133.75	18777.645	10534.12	11623.75	-1044.3555	3492.1201	18519.75	18197.645	8713.1201	15853.75	1793.6445	3384.1201	9410.75	-722.35547	3095.1201	1453.75	9945.6445	30996.121	16391.75	17185.645	7390.1201	15001.75	5623.6445	14382.12	6379.75	4241.3096	4306.5	22618.086	8424.3096	28882.5	16319.085	16691.309	4748.5	16962.086	14848.31	4477.5	7016.085	10552.31	13570.5	16300.085	9031.3096	10209.5	14750.085	15731.31	6178.5	22632.086	5336.3096	7363.5	10719.085	2308.3096	24805.5	17931.086	3289.3096	20345.5	35379.086	5327.3096	5768.5	10151.085	4496.3096	52616.5	15146.085	12913.31	4321.5	17726.086	8443.3096	7632.5	14929.085	-1477.6904	17702.5	16935.086	9634.3096	3529.5	19708.086	920.30957	2583.5	17891.086	-1052.6904	11461.5	3478.085	7151.3096	3343.5	16621.086	20224.83	5537.6396	16430.566	1510.8301	19374.641	-10484.434	13534.83	1705.6396	-3643.4336	1035.8301	16836.641	-7743.4336	13684.83	4737.6396	-829.43359	8024.7002	4239.875	12855.1	13057.7	4877.875	7779.0996	20189.699	6086.875	16557.1	5912.7002	9649.875	14820.1	7165.7002	25226.875	7165.0996	21818.699	10520.875	14033.1	3459.7002	157.875	18259.1	11925.7	1834.875	-3456.9004	14617.7	1998.875	4423.0996	9307.7002	7031.875	8860.0996	14467.7	6977.875	16519.1	8304.7002	13546.875	6846.0996	14371.7	7138.875	11500.1	16976.699	4054.875	3087.0996	5760.1953	36310.023	7782.9102	3824.1951	11334.025	14500.91	18706.195	4074.0254	13166.91	7401.1953	29504.025	13805.91	2059.375	15509.695	-7506.0391	33224.375	17799.695	9127.9609	5430.0801	32155.721	8600.3096	4847.0801	481.72021	2792.3096	-695.91992	11166.721	4995.3096	-539.91992	13239.721	10254.31	385.55005	1162.8452	3226.0391	4011.55	16014.846	6214.0391	24038.561	3534.0698	14720.035	21432.561	3458.0698	9035.0352	14427.195	2523.4746	9454.6152	537.53491	9989.1396	1094.7803	16905.461	5734.1899	17403.914	12546.46	6199.1899	14938.915	1144.405	25304.221	13188.935	8005.4053	51722.219	15810.935	12023.405	4010.2202	13335.935	3841.76	33019.145	20968.441	10844.76	10767.145	17003.441	8715.71	15696.535	9061.1699	1689.71	17976.535	3986.1699	9767.4004	3916.96	1469.2402	6836.3999	11615.96	37528.242	11894.4	10890.96	17663.24	3235.49	14559.55	9330.4346	19458.225	4386.4697	14284.289	-587.97998	45950.914	46267.133	14214.02	5086.915	9939.1348	2312.55	2590.4102	11545.375	3422.55	6782.4102	6127.375	22770.551	7898.4102	16724.375	1417.55	12654.41	7057.375	3866.7651	35445.746	1716.04	4763.7651	4738.7451	16446.039	10426.766	-1462.2549	-1770.96	1551.5801	27604.295	10974.23	-1721.4199	2073.2949	17527.23	3648.5801	19766.295	-2128.7695	857.80005	18432.096	16129.325	8409.7998	1752.0952	5804.3252
7937.3496	1623.0947	8538.1152	5306.3496	25925.094	23285.115	6409.3496	18576.094	15117.115	9766.3496	12663.095	28930.115	6967.3496	23194.094	12135.115	2875.3496	9035.0947	8596.1152	8299.3496	18336.094	14260.115	15818.35	6121.0947	11708.115	8526.3496	2695.0947	24914.115	10302.35	4136.0947	11710.115	12122.87	2595.73	-1096.9951	7574.8701	15127.73	8789.0049	3874.8701	14598.73	21744.004	11137.904	3173.7646	11793.685	4804.4004	28442	27064.33	19588.4	6734	6758.3301	12272.4	8991	6256.3301	15212.4	6388	1903.3301	1303.4004	25868	11327.33	-2748.5996	23586	24501.33	-3121.5996	12816	5829.3301	4363.4004	22842	30540.33	6130.4004	22912	35701.328	17341.4	8633	17154.33	-1721.5996	13823	8735.3301	1061.4004	26556	9430.3301	2393.4004	6616	23161.33	9595.4004	7597	18786.33	11532.4	18809	22178.33	11717.4	12682	29826.33	5206.4004	7280	15197.33	11643.4	9349	10282.33	4223.4004	17158	7277.3301	2174.4004	9194	13246.33	13170.4	7162	9853.3301	376.40039	5401	18925.33	1917.4004	18537	15034.33	-566.12012	-2847.3652	-184.76953	3706.8799	13124.635	7356.2305	10660.88	4595.6348	17887.23	25568.879	5119.6348	32096.23	10832.88	2163.6348	12186.23	13193.88	1402.6348	7757.2305	13118.245	4302.8447	21778.426	-3581.7549	16251.845	9638.4258	9513.2451	2433.8447	7177.4258	9254.2451	2098.8447	1885.4258	9884.2451	1046.8447	-1660.5742	-2273.7549	3047.8447	19987.426	20676.246	42819.844	13642.426	10799.245	2167.8447	9388.4258	5097.2451	2402.8447	8336.4258	3880.2451	4337.8447	10348.426	-3012.7549	983.84473	6707.4258	-4086.7549	379.84473	1824.4258	-2502.7549	4114.8447	6267.4258	4436.2451	8573.8447	12676.426	13124.245	2959.8447	13702.426	14895.245	6731.8447	15755.426	2225.2451	14281.845	13388.426	8070.2451	3762.8447	11307.426	15503.755	513.5752	4551.335	12557.755	5290.5752	29854.336	-5591.2451	-914.4248	5097.335	1594.7549	2849.5752	18173.336	3261.7549	1456.5752	11192.335	7719.9297	16909.344	5920.9102	2020.9297	22473.344	15232.91	-287.07031	10500.345	8292.9102	14005.93	4080.3447	5356.9102	17797.93	7211.3447	20383.91	3344.9297	23038.344	5505.9102	2685.9297	2937.3447	5708.9102	4536.9297	2563.3447	10289.91	9921.9297	5331.3447	19724.91	10238.93	3286.3447	12269.91	14116.93	4764.3447	11439.91	11935.855	7162.0098	23022.441	4184.8555	17138.01	10946.44	-999.14453	14800.01	21090.441	1070.8555	12295.01	13329.44	11475.855	7263.0098	32185.441	-2870.1445	1404.0098	11181.44	3656.8052	17353.705	2479.1309	1340.8052	2750.7051	15271.131	-370.19482	618.70508	7702.1309	3049.8052	17824.705	14104.131	15948.805	3428.7051	971.13086	23617.805	7376.7051	4378.1309	17838.805	3939.7051	19790.131	2293.8052	22924.705	15548.131	17577.805	4910.7051	3583.1309	18055.805	3903.7051	3351.1309	7529.8652	1824.0947	4034.0752	12387.865	14833.095	11986.075	4818.8652	2615.0947	18405.074	21720.865	9050.0947	28465.074	15429.865	7228.0947	20836.074	16516.865	8069.0947	22369.074	14089.865	24583.094	13571.075	19610.865	7220.0947	21305.074	26024.865	5562.0947	21191.074	1443.8652	2269.0947	19634.074	3063.8652	3244.0947	10206.075	18162.865	3508.0947	4809.0752	5048.8652	6477.0947	22198.074	25293.865	3553.0947	5523.0752	342.86523	1611.0947	20385.074	11511.865	23997.094	18086.074	2391.8652	4731.0947	29755.074	8011.8652	2578.0947	15507.075	653.86523	6502.0947	12214.075	16150.865	7072.0947	25510.074	30686.035	-5348.5498	1091.6641	18376.035	4209.4502	9877.6641	17264.035	3684.4502	10262.664	26161.035	2459.4502	15465.664	1820.0352	-2215.5498	15149.664	1952.0352	11045.45	7626.6641	12543.035	2598.4502	16641.664	2073.0352	17678.449	8585.6641	26664.035	3024.4502	12952.664	-1835.9648	-951.5498	15564.664	16044.035	-2673.5498	3988.6641	13183.035	1318.4502	10231.664	4505.0352	-5274.5498	7450.6641	12579.035	-3581.5498	10235.664	9018.0352	1565.4502	9925.6641	14516.035	2622.4502	11007.664	3671.0352	2698.4502	10866.664	2892.0352	-3040.5498	6505.6641	4743.0352	7093.4502	13095.664	3194.585	20417.176	21959.199	3481.585	28320.176	18728.199	23389.586	5818.1748	18300.199	-1085.415	20145.176	8193.2002	21229.586	4447.1748	10241.2	2848.585	2055.1748	24398.199	3423.585	409.1748	16222.2	728.58496	-732.8252	11007.2	4431.585	14109.175	10168.2	18314.586	4981.1748	12944.2	-719.41504	-578.8252	9300.2002	526.58496	-1696.8252	16513.199	5074.585	17309.176	12677.2	18345.586	4412.1748	20371.199	1115.585	512.1748	19319.199	17625.586	6799.1748	30683.199	1789.585	13971.175	11818.2	20095.586	5578.1748	16311.2	15400.585	1062.1748	4474.2002	12768.405	10314.81	14087.69	1450.4053	18873.809	13340.69	17493.406	1822.8096	7936.6904	3651.4053	20797.809	15727.69	10345.405	5671.8096	17618.691	1341.4053	-1132.1904	9400.6904	16320.405	4995.8096	26107.691	13204.405	3566.8096	9131.6904	13436.189	4051.9102	8124.9805	6644.1899	3829.9102	20401.98	-2971.8101	2592.9102	10946.98	2657.1899	2934.9102	5546.9805	12044.189	4448.9102	6847.9805	6613.3198	5438.75	12478.82	-727.68018	7367.75	974.82031	-323.68018	2733.75	5340.8203	12870.32	8277.75	9518.8203	14797.32	3328.75	11333.82	19953.906	8108.5898	9583.6094	18479.906	13022.59	11331.609	1053.9053	2859.5898	15113.609	1559.9053	1311.5898	10072.609	18562.906	4299.5898	3851.6094	4597.9053	18863.59	15306.609	4688.9053	3267.5898	15756.609	12864.905	9192.5898	16361.609	17774.906	11873.59	9847.6094	1156.9053	5959.5898	23599.609	13330.905	21280.59	14083.609	3053.9053	30823.59	16358.609	13843.905	5270.5898	15725.609	13719.905	6014.5898	16457.609	6143.9053	22989.59	17796.609	17793.906	9535.5898	17439.609	309.90527	3730.5898	13242.609	14429.905	3995.5898	14444.609	899.90527	2943.5898	29109.609	8065.9053	13762.59	15013.609	416.90527	2169.5898	20218.609	4364.9053	27655.59	14938.609	10754.905	5647.5898	15353.609	1625.9053	4313.5898	14802.609	15455.905	5612.5898	16188.609	3819.9053	17536.59	7372.6094	11143.905	6522.5898	11499.609	13138.985	1969.0254	2810.1191	15492.985	-547.97461	8705.1191	322.98535	15084.025	12375.119	13971.985	-1857.9746	-802.88086	10863.985	251.02539	17609.119	717.98535	-731.97461	13925.119	1071.9854	24390.025	20652.119	13937.985	2099.0254	9341.1191	-2295.7549	2639.8447	35862.828	-4156.7549	413.84473	22599.83	-5673.7549	27507.844	17743.83	1924.2451	18243.844	25132.83	1443.2451	26256.844	16876.83	5826.2451	3369.8447	14888.83	508.24512	1554.8447	20177.83	-4832.7549	15787.845	11331.83	2305.2451	18901.844	15698.83	13329.245	1502.8447	9466.8301	10076.245	4355.8447	15492.83	-5235.7549	1945.8447	22609.83	-3737.7549	566.84473	15133.83	9804.2451	3878.8447	17389.83	11937.245	5776.8447	22312.83	12085.245	7174.8447	20226.83	-924.75488	22035.844	22128.83	-6055.7549	19765.844	18185.83	15246.245	13375.845	18706.83	9430.2451	6274.8447	20913.83	15815.245	5061.8447	13960.83	-5537.7549	-721.15527	25313.83	11269.245	4678.8447	14317.83	-2654.7549	1338.8447	19955.83	-5657.7549	1151.8447	3270.8301	5341.2451	24148.844	17502.83	4515.2451	3831.8447	16866.83	-360.75488	12418.845	13089.83	4446.5547	2516.8398	20080.586	8760.5547	24485.84	8744.5859	22274.555	4289.8398	8971.5859	17576.555	2168.8398	822.58594	13714.555	13240.84	16004.586	12517.555	11485.84	19341.586	16459.555	5999.8398	18368.586	5168.5547	7920.8398	3956.5859	2476.5547	23724.84	11477.586	4281.5547	21435.84	25567.586	8496.5547	3819.8398	9569.5859	10487.555	33652.84	11632.586	11424.555	2533.8398	8110.5859	10681.555	4198.8398	8153.5859	1029.5547	15594.84	5559.5859	9832.5547	3895.8398	14570.586	2450.5547	1176.8398	14921.586	2247.5547	14869.84	1690.5859	1295.5547	-892.16016	14945.586	12645.26	10230.18	20358.375	7540.2598	12435.18	423.375	14324.26	3072.1797	3468.375	1797.2598	14637.18	711.375	14249.26	3091.1797	6080.375	5694.7402	3265.375	15754.57	14503.74	7692.375	5887.5703	10643.74	9693.375	14209.57	5103.7402	16856.375	20341.57	9454.7402	22399.375	6539.5703	19349.74	14418.375	15702.57	2482.7402	6484.375	12619.57	10426.74	6254.375	445.57031	12630.74	6118.375	4741.5703	5330.7402	9957.375	12982.57	13186.74	5777.375	18887.57	2758.7402	26791.375	7741.5703	12801.74	7104.375	10522.57	9847.7402	9129.375	9639.5703	218.87988	43458.648	12402.305	55.879883	10960.65	20706.305	12516.88	6757.6504	11633.305	15886.88	5224.6504	8024.3047	-451.3501	40119.914	16482.115	25414.65	12802.915	20676.115	4638.0898	33170.91	7866.2549	16680.09	-792.08984	1859.2549	3985.0901	9995.9102	5288.2549	1531.0901	8174.9102	6513.2549	74.939941	1645.1001	11881.335	1615.9399	13706.1	6862.335	22772.305	7202.1699	9054.5957	14011.305	6033.1699	4108.5957	1835.0049	19883.439	15851.255	2550.845	11693.975	6603.5352	18063.129	4556.5698	14022.225	13531.13	5286.5698	14982.225	1295.7	21803.064	8170.8945	6038.7002	47848.066	12787.895	11530.7	4334.0649	8391.8945	3071.665	45667.254	24519.336	13923.665	17845.254	19801.336	4848.3999	9859.25	8583.8447	217.3999	5296.25	4572.8447	8220.5752	51.109863	6436.3848	10393.575	24080.109	36375.383	9389.5752	8935.1094	21814.385	159.60498	12925.96	2940.6055	18985.26	-2349.4102	13276.404	134.08008	46799.602	40492.633	10142.08	9940.5996	4061.6348	912.84497	616.50977	9167.0801	4894.8447	9616.5098	2252.0801	23696.846	7894.5098	18310.08	1302.845	12952.51	8475.0801	1016.3101	29063.676	-3744.7998	3468.3101	9222.6748	14417.2	1323.3101	-801.3252	-5412.7998	1479.3999	26695.295	9071.2051	793.3999	3889.2949	14315.205	5629.3999	17475.295	-4837.7949	1180.2251	18140.879	9285.665	10868.225	-2914.1201	7164.665
7176.4199	3126.6846	6466.4346	10569.42	22797.684	23425.434	9742.4199	20570.684	7527.4346	15908.42	7704.6846	23054.434	10627.42	22094.684	8124.4346	4717.4199	10022.685	5522.4346	18773.42	3317.6846	11624.435	20674.42	7103.6846	10970.435	9440.4199	4531.6846	23662.434	15467.42	5835.6846	8492.4346	9769.4854	2911.645	2184.2695	3838.4854	14052.645	10019.27	3193.4854	14119.645	24440.27	14532.23	4116.8252	8737.3047	3830.2002	26114.184	24265.316	19228.199	2244.1846	5330.3154	15294.2	4767.1846	3549.3154	18936.199	749.18457	2052.3154	9111.2002	16431.184	10032.315	-1876.7998	20559.184	19688.316	-2444.7998	9285.1846	8120.3154	4951.2002	16315.185	27761.316	10291.2	21199.184	38229.316	15225.2	8528.1846	19642.316	572.2002	11623.185	7618.3154	1108.2002	22206.184	8220.3154	5822.2002	2972.1846	18718.316	351.2002	718.18457	22027.316	12303.2	15935.185	19339.316	18396.199	4893.1846	30861.316	9835.2002	6529.1846	11360.315	13938.2	3631.1846	11316.315	13498.2	551.18457	5287.3154	11982.2	2892.1846	14224.315	13242.2	3713.1846	6296.3154	2776.2002	3998.1846	17904.316	13753.2	5693.1846	12465.315	-8911.7305	-2118.5898	-1210.1543	972.26953	14813.41	7966.8457	-2986.7305	5564.4102	16714.846	15986.27	6443.4102	29854.846	-323.73047	9665.4102	8544.8457	1953.2695	4047.4102	5708.8457	15345.48	1461.9902	23322.551	-981.51953	12675.99	11212.551	14263.48	2834.9902	7933.5508	13272.48	-1033.0098	2056.5508	12730.48	852.99023	-29.449219	-55.519531	2284.9902	18412.551	36076.48	39650.992	12584.551	15314.48	2085.9902	16196.551	9270.4805	-1147.0098	5490.5508	8962.4805	5303.9902	11578.551	-507.51953	624.99023	6142.5508	-2691.5195	-1505.0098	995.55078	575.48047	2207.9902	5208.5508	11800.48	4028.9902	17211.551	14803.48	2873.9902	13052.551	6203.4805	26066.99	9360.5508	7036.4805	13629.99	12183.551	12668.48	1039.9902	10810.551	27371.84	1586.2002	4771.8945	16661.84	6733.2002	32558.895	-2593.1602	-2273.7998	2413.8945	-1365.1602	12912.2	11588.895	5860.8398	1012.2002	9210.8945	11227.92	14204.545	5066.7949	5485.9199	30048.545	14545.795	3384.9199	11889.545	8116.7949	18181.92	9374.5449	5115.7949	22399.92	9717.5449	14079.795	13109.92	15107.545	7965.7949	3402.9199	319.54492	7476.7949	5043.9199	4381.5449	12705.795	13558.92	8981.5449	18764.795	11138.92	4652.5449	9418.7949	15772.92	5135.5449	10990.795	17853.914	6171.0352	18562.15	7629.915	20309.035	10437.15	3697.915	17564.035	19902.15	7403.915	6853.0352	2247.1504	17870.914	6185.0352	24359.15	1910.915	1733.0352	12930.15	3014.8652	21298.555	18468.27	2296.8652	6153.5552	26436.27	431.86523	4221.5552	17284.27	3037.8652	23486.555	22539.27	16409.865	7853.5552	11794.27	19817.865	8126.5552	15683.27	17193.865	8834.5547	25176.27	3603.8652	26386.555	26399.27	15956.865	7043.5552	12199.27	21290.865	8452.5547	15767.27	2645.3096	-788.77539	6189.0703	10625.31	15757.225	8558.0703	5494.3096	2107.2246	22208.07	21395.309	11042.225	29438.07	13932.31	7373.2246	22436.07	22431.309	6796.2246	25990.07	16345.31	21518.225	12572.07	18364.309	4947.2246	23347.07	24141.309	4806.2246	22534.07	5951.3096	3884.2246	22320.07	4286.3096	2015.2246	9025.0703	21011.309	3758.2246	5846.0703	5295.3096	6768.2246	19690.07	24661.309	5021.2246	9599.0703	2291.3096	400.22461	24652.07	4393.3096	22360.225	18156.07	3903.3096	5826.2246	25948.07	22460.309	4910.2246	15321.07	12108.31	8076.2246	12202.07	21231.309	9873.2246	23646.07	35015.469	4133.9902	3058.0508	21184.469	8418.9902	9716.0508	22889.469	4746.9902	15149.051	24792.469	5444.9902	18513.051	3090.4697	5167.9902	24653.051	6147.4697	14181.99	22318.051	1159.4697	27.990234	20373.051	1984.4697	26010.99	9360.0508	29022.469	4593.9902	14434.051	1852.4697	6284.9902	17153.051	14311.47	640.99023	4570.0508	15615.47	8498.9902	12974.051	3469.4697	2540.9902	14304.051	13751.47	5549.9902	16585.051	11734.47	6865.9902	15085.051	16487.469	7097.9902	13001.051	8123.4697	10729.99	17567.051	7757.4697	3718.9902	13218.051	17583.469	5408.9902	15112.051	2512.3604	23326.145	18898.34	849.36035	27214.145	17191.34	15622.36	8538.1445	14086.34	15265.36	6987.1445	4482.3398	22433.359	6318.1445	11451.34	643.36035	3569.1445	22538.34	991.36035	3655.1445	17325.34	-1332.6396	3283.1445	11100.34	2788.3604	16834.145	7101.3398	16414.359	7073.1445	13104.34	-2292.6396	2739.1445	16343.34	-231.63965	1473.1445	18752.34	4477.3604	16761.145	10979.34	17964.359	9387.1445	17873.34	-316.63965	2577.1445	19095.34	18405.359	8259.1445	33667.34	2001.3604	13385.145	11846.34	17387.359	8510.1445	11969.34	13380.36	2604.1445	9886.3398	13574.63	16458.895	10009.5	4653.6299	26634.895	8959.5	21599.629	5521.895	5543.5	5527.6299	26224.895	16095.5	12617.63	7825.895	16240.5	3786.6299	5221.895	3992.5	6410.6299	25909.895	26500.5	18300.629	7801.895	9999.5	11744.43	3053.0449	8189.7148	9956.4297	5089.0449	11171.715	-1442.5698	6331.0449	14220.715	9800.4297	4731.0449	6745.7148	13543.43	4317.0449	8981.7148	4792.5547	2320.0098	9956.125	-4217.4453	4001.0098	-5597.875	-4849.4453	-395.99023	2179.125	6024.5547	4684.0098	2951.125	6229.5547	2195.0098	4530.125	16891.01	5695.9551	8827.8252	22693.01	11211.955	12729.825	208.00977	4866.9551	17331.824	-2007.9902	2775.9551	12647.825	15437.01	6635.9551	6333.8252	6200.0098	13980.955	17752.824	1304.0098	2955.9551	19645.824	13956.01	9176.9551	18091.824	14373.01	7682.9551	16719.824	1038.0098	4811.9551	29813.824	11728.01	20904.955	16826.824	-1311.9902	30073.955	21358.824	16451.01	8197.9551	17543.824	12882.01	7189.9551	19466.824	8210.0098	16621.955	26511.824	16118.01	6623.9551	19964.824	-1352.9902	4229.9551	12206.825	6722.0098	11358.955	12358.825	-808.99023	4350.9551	31237.824	15645.01	4807.9551	15246.825	-1412.9902	3954.9551	28111.824	214.00977	30838.955	14296.825	11673.01	2772.9551	20107.824	-1300.9902	2308.9551	19460.824	9332.0098	9867.9551	17214.824	849.00977	14477.955	12120.825	-2246.9902	3141.9551	15303.825	9362.125	2822.1953	7835.6699	10000.125	-1110.8047	10968.67	-1461.875	12641.195	23366.67	13896.125	1072.1953	2704.6699	6944.125	3265.1953	24439.67	-1513.875	2006.1953	17010.67	-1051.875	18679.195	23300.67	4822.125	11845.195	13712.67	-6744.2559	3423.3799	31005.426	-7847.2559	1110.3799	20136.426	-8269.2559	22273.379	18985.426	3289.7441	15529.38	17468.426	7821.7441	12162.38	14333.425	-8934.2559	8389.3799	16214.425	-2813.2559	1365.3799	21695.426	-6815.2559	14403.38	12082.425	-3487.2559	19413.379	14655.425	7721.7441	-574.62012	7085.4248	4143.7441	2567.3799	14611.425	-8083.2559	2702.3799	21474.426	-8616.2559	2231.3799	9800.4248	8033.7441	5622.3799	16633.426	7461.7441	3797.3799	13312.425	11903.744	4968.3799	18359.426	-5056.2559	25140.379	23082.426	-5853.2559	20133.379	20630.426	15157.744	9470.3799	19925.426	5259.7441	5325.3799	16380.425	9801.7441	5926.3799	11757.425	-8929.2559	-782.62012	19058.426	6389.7441	3269.3799	17871.426	-8145.2559	-156.62012	11118.425	-9235.2559	-43.620117	5495.4248	-1567.2559	3390.3799	15287.425	-7227.2559	1744.3799	14993.425	4859.7441	10602.38	11778.425	7089.46	3876.0654	14116.9	6741.46	26025.066	11073.9	14789.46	7178.0654	9249.9004	18201.461	4325.0654	1700.9004	5604.46	23368.066	19768.9	9838.46	13616.065	12691.9	14174.46	7985.0654	16597.9	3703.46	7362.0654	6546.9004	4380.46	24073.066	4776.9004	760.45996	24274.066	26418.9	6580.46	5403.0654	9766.9004	14010.46	18504.066	10174.9	13341.46	6112.0654	7362.9004	6949.46	4202.0654	6039.9004	-29.540039	14983.065	10654.9	10370.46	3999.0654	15616.9	646.45996	3081.0654	11837.9	-1117.54	11569.065	2680.9004	-1687.54	-458.93457	13226.9	-1006.8398	17446.83	12742.064	-4078.8398	26119.83	-2609.9355	9370.1602	2388.8301	-1581.9355	-4754.8398	19465.83	-4191.9355	8449.1602	940.83008	3381.0645	3657.2402	1962.3496	15850.414	10450.24	2999.3496	6086.4141	14440.24	3992.3496	12909.414	4553.2402	12529.35	19414.414	6699.2402	19701.35	9682.4141	14211.24	11885.35	14864.414	811.24023	3164.3496	12841.414	14095.24	1393.3496	-2799.5859	8966.2402	4150.3496	5863.4141	8856.2402	3083.3496	8610.4141	12444.24	1932.3496	13803.414	2217.2402	14236.35	8557.4141	12393.24	2723.3496	12556.414	8961.2402	2997.3496	4394.4141	3764.3999	42519.031	4670.1904	3950.3999	16154.029	10839.19	16676.4	10041.029	10848.19	16313.4	3387.0298	5052.1904	409.03003	31644.58	10991.266	27212.029	9213.5801	19360.266	1484.2451	25852.445	1569.7695	14698.245	3687.4448	-6566.2305	1942.2451	13599.445	-1159.2305	791.24512	14066.445	-2257.2305	-199.77002	589.34473	8598.2305	2591.23	11328.345	10189.23	26129.525	-72.570312	11288.654	18425.525	-790.57031	4755.6543	7470.7202	12122.2	18052.426	378.68994	14529.555	2042.4746	19710.525	3016.0801	11007.79	14972.525	5116.0801	9772.79	122.08008	17342.525	9954.3154	6579.0801	36770.523	26322.316	8685.0801	3541.5249	10836.315	-1268.1748	25131.65	25132.094	8486.8252	11877.65	20183.094	5401.6152	14603.725	6395.0195	1791.615	11385.725	3296.0195	15092.845	2381.355	11233.91	11673.845	14016.355	39523.91	12537.845	11632.355	26950.91	430.3252	9738.5098	7784.4053	13977.939	7793.5449	9838.5508	-768.43994	45806.117	47582.891	7259.5601	10814.115	8444.8896	2371.605	-712.28516	8346.4453	5171.605	2811.7148	3183.4453	19803.605	2387.7148	19871.445	6100.605	8478.7148	8060.4453	-1016.8452	27330.525	-2017.125	-1270.8452	1087.5254	19356.875	-165.84521	-1636.4746	-4441.125	58.140137	29832.596	6478.0996	-1468.8599	2147.5952	13472.1	1955.1401	19506.596	-7459.9004	367.13989	15680.061	6588.0947	7134.1396	3894.0601	2587.0947
-7417.1641	1240.3252	4938.9805	7660.8359	6992.3252	9634.9805	-3925.1641	19203.324	14012.98	3921.8359	10928.325	21654.98	-2772.1641	19850.324	5805.9805	-5787.1641	9900.3252	4678.9805	8848.8359	2299.3252	12723.98	7640.8359	4568.3252	10825.98	-2873.1641	6176.3252	21624.98	1273.8359	3444.3252	8592.9805	13933.705	4003.23	524.33496	5687.7051	17393.23	7528.335	2312.7051	18026.23	20790.336	11153.735	4160.6504	5838.5049	9122.46	27048.371	26331.936	23154.461	7707.3701	2925.9355	14028.46	7907.3701	-121.06445	18745.461	3655.3701	99.935547	9243.46	19299.371	7488.9355	2161.46	20280.371	22291.936	-2101.54	11891.37	6431.9355	6069.46	18748.371	25439.936	19417.461	11108.37	38419.938	17434.461	7247.3701	16502.936	459.45996	14932.37	6556.9355	4342.46	21903.371	8270.9355	4129.46	4612.3701	19934.936	1619.46	3680.3701	16062.936	4594.46	22645.371	17984.936	19109.461	7486.3701	25030.936	11880.46	9966.3701	8382.9355	12075.46	10467.37	7226.9355	13151.46	4203.3701	6606.9355	11315.46	5789.3701	13054.936	14191.46	6263.3701	8169.9355	2883.46	5772.3701	16499.936	11629.46	12935.37	14211.936	-4810.2002	1692.5898	-1209.125	4576.7998	15931.59	862.875	2699.7998	7103.5898	14796.875	23164.801	9810.5898	32190.875	4482.7998	3846.5898	12411.875	9428.7998	3186.5898	8901.875	17958.594	5703.7451	14838.895	-292.40527	14919.745	92.894531	14110.595	7387.7451	-1363.1055	14987.595	3324.7451	-3535.1055	8931.5947	3950.7451	-7059.1055	-1147.4053	3833.7451	12348.895	22754.594	10958.745	12941.895	12303.595	5620.7451	11494.895	7487.5947	4920.7451	-2317.1055	7547.5947	6569.7451	9045.8945	-1178.4053	5409.7451	4480.8945	-2719.4053	1207.7451	-6299.1055	-283.40527	5513.7451	-4089.1055	8272.5947	10648.745	7665.8945	13136.595	7403.7451	6761.8945	8405.5947	19334.746	7889.8945	6366.5947	17930.746	5384.8945	12092.595	3140.7451	2370.8945	17358.49	2913.27	5085.335	6471.4902	8461.2695	33817.336	3036.4902	3084.27	2144.335	3775.4902	17253.27	13272.335	7533.4902	5129.27	12882.335	6887.0654	7079.9004	11866.744	4251.0654	13257.9	12401.744	-5178.9346	3324.9004	15419.744	12290.065	-2999.0996	5299.7441	15619.065	1001.9004	17139.744	11861.065	-1611.0996	4349.7441	-783.93457	-6059.0996	9857.7441	345.06543	-2780.0996	12320.744	9263.0654	-2449.0996	20140.744	7481.0654	-966.09961	11762.744	11115.065	-1267.0996	11699.744	10628.345	4821.9248	19336.641	1952.3447	13802.925	10590.64	-2356.6553	13301.925	24997.641	7139.3447	577.9248	2195.6396	15653.345	4268.9248	28253.641	-2404.6553	-429.0752	8179.6396	1997.7749	26741.689	12517.195	1611.7749	7871.6899	20285.195	-0.22509766	3271.6899	12461.195	4143.7749	21083.689	17548.195	20985.775	8586.6895	9688.1953	21459.775	10585.689	13380.195	19558.775	8570.6895	22343.195	3456.7749	24921.689	17883.195	17584.775	7775.6899	11388.195	18726.775	8339.6895	12897.195	4212.0352	3383.3799	5851.6797	9722.0352	15817.38	17459.68	6262.0352	5172.3799	16328.68	25813.035	12261.38	28477.68	19980.035	6142.3799	24471.68	26597.035	8729.3799	23903.68	17113.035	28382.379	16765.68	22617.035	10203.38	23810.68	17850.035	10033.38	27708.68	5240.0352	6838.3799	17513.68	8155.0352	4609.3799	10677.68	19775.035	2550.3799	6178.6797	8806.0352	5936.3799	26362.68	39350.035	7618.3799	5278.6797	2297.0352	3226.3799	25732.68	7784.0352	26514.379	15430.68	5345.0352	8943.3799	30725.68	22215.035	6913.3799	21367.68	8361.0352	4799.3799	15666.68	19846.035	11595.38	28757.68	31322.934	5183.25	1024	17711.934	12074.25	9573	22772.934	11847.25	14111	10344.935	7752.25	23725	1997.9346	5258.25	23210	1405.9346	20607.25	15199	-1617.0654	3318.25	19846	2199.9346	26304.25	9066	28018.934	7418.25	21317	79.93457	6801.25	17415	15688.935	2677.25	5550	14339.935	11640.25	13340	4080.9346	2410.25	10595	8974.9346	3868.25	14850	6336.9346	10139.25	8829	13022.935	10197.25	11800	5447.9346	11796.25	12423	7313.9346	5139.25	7647	18181.934	4874.25	10993	-1346.7754	24448.24	22095.426	-902.77539	31683.24	14654.426	15131.225	10799.24	12991.426	11188.225	9496.2402	672.42578	20221.225	7774.2402	6398.4258	-1536.7754	6170.2402	19458.426	1216.2246	4887.2402	15604.426	-2798.7754	3431.2402	5285.4258	1604.2246	15463.24	3920.4258	11931.225	7756.2402	7430.4258	-4372.7754	3376.2402	9976.4258	-2476.7754	3207.2402	9116.4258	2673.2246	19528.24	2879.4258	13397.225	10682.24	12758.426	-3530.7754	4660.2402	16001.426	15077.225	11438.24	33647.426	-3356.7754	16483.24	2564.4258	12829.225	5715.2402	8794.4258	12953.225	5872.2402	1678.4258	11013.365	5967.3945	10542.81	-868.63477	21276.395	10340.81	14116.365	5112.3945	8044.8096	-1483.6348	17576.395	17543.809	4373.3652	4273.3945	16772.809	-3336.6348	-246.60547	8433.8096	7010.3652	11389.395	28566.809	12588.365	4351.3945	8054.8096	12080.855	4696.8901	13450.735	7854.855	1502.8901	6759.7354	-3422.145	2676.8901	14517.735	3349.855	5319.8901	5313.7354	8956.8555	3931.8901	8216.7354	13780.9	3477.8701	16311.89	2097.8999	6585.8701	5348.8896	1920.8999	2731.8701	8284.8896	15456.9	7340.8701	13339.89	17990.9	4558.8701	17034.891	4705.1553	-642.09961	5458.6191	22818.156	7037.9004	11950.619	368.15527	-559.09961	13984.619	1580.1553	2059.9004	5338.6191	15628.155	4705.9004	407.61914	1705.1553	19405.9	8510.6191	1590.1553	3208.9004	12567.619	16338.155	6090.9004	15109.619	13852.155	7003.9004	8103.6191	2664.1553	2397.9004	25292.619	10969.155	19646.9	9643.6191	4635.1553	33327.898	17933.619	14220.155	5187.9004	9160.6191	12532.155	3498.9004	9718.6191	2025.1553	24870.9	14548.619	12135.155	10513.9	13417.619	2073.1553	1658.9004	8961.6191	2966.1553	11494.9	7859.6191	509.15527	3542.9004	21836.619	4141.1553	1129.9004	13405.619	136.15527	787.90039	20474.619	652.15527	25430.9	11331.619	10183.155	6503.9004	15396.619	59.155273	1375.9004	15530.619	11048.155	6695.9004	11357.619	250.15527	17061.9	4818.6191	822.15527	158.90039	13593.619	16261.51	6041.395	5081.8008	16542.51	7971.395	9482.8008	3841.5098	20344.395	19193.801	13468.51	8426.3945	-2757.1992	6338.5098	23293.395	22134.801	2760.5098	4686.395	17811.801	3592.5098	28023.395	16457.801	9038.5098	25605.395	14202.801	3362.2998	6125.2002	39571.219	-1397.7002	4006.2002	22881.219	1622.2998	31040.199	16480.219	7950.2998	22855.199	20953.219	16625.301	7561.2002	13217.22	3129.2998	7400.2002	16250.22	6738.2998	6975.2002	24013.219	580.2998	19442.199	15607.22	6811.2998	20395.199	10716.22	17635.301	4148.2002	4714.2197	17715.301	9318.2002	16793.219	-174.7002	4803.2002	23745.219	-10.700195	5142.2002	11951.22	14789.3	11661.2	12667.22	19805.301	7199.2002	15439.22	18760.301	9757.2002	19241.219	4770.2998	26852.199	23182.219	653.2998	21579.199	18672.219	23286.301	9518.2002	20106.219	13021.3	7458.2002	11845.22	21669.301	8447.2002	15007.22	-396.7002	4433.2002	21959.219	16959.301	6900.2002	15775.22	3096.2998	3586.2002	14025.22	-347.7002	3240.2002	6906.2197	6753.2998	5426.2002	14118.22	175.2998	3503.2002	12245.22	9515.2998	16180.2	10142.22	8281.4102	5070.6846	10572.984	8913.4102	22943.684	6499.9844	20886.41	2561.6846	8966.9844	20665.41	-2021.3154	-1578.0156	13061.41	12999.685	10000.984	5200.4102	903.68457	10399.984	18716.41	2649.6846	16461.984	5243.4102	6867.6846	-2490.0156	17654.41	-272.31543	-946.01562	4906.4102	19313.684	23557.984	10791.41	2076.6846	3209.9844	6947.4102	39056.684	8602.9844	15870.41	-736.31543	6046.9844	11091.41	1658.6846	5113.9844	1488.4102	11951.685	4518.9844	13828.41	-1836.3154	7704.9844	4119.4102	-1328.3154	14000.984	3125.4102	9059.6846	-834.01562	211.41016	-2706.3154	4965.9844	-2736.5996	20132.225	17702.275	7907.4004	8275.2246	-6407.7246	9375.4004	3310.2246	-811.72461	-5558.5996	15204.225	-4819.7246	2517.4004	7572.2246	2022.2754	8800.335	4607.6152	14296.425	13565.335	6593.6152	10620.425	10430.335	4678.6152	20515.426	6449.335	14631.615	24708.426	8105.335	19843.615	11786.425	16987.336	13377.615	19885.426	3147.335	3467.6152	21727.426	15924.335	6415.6152	3314.4248	16222.335	5003.6152	16188.425	9027.335	5243.6152	14848.425	18020.336	8018.6152	20050.426	3526.335	22918.615	12160.425	12546.335	6286.6152	15190.425	17516.336	4561.6152	10404.425	6295.0298	27622.715	7951.8252	586.02979	6997.7148	12771.825	8317.0293	5680.7148	9865.8252	12903.029	4637.7148	4653.8252	1114.1799	26384.725	13968.449	25517.18	9347.7246	18348.449	4606.0703	33995.805	17187.906	15841.07	2236.8052	2206.9053	4766.0703	13451.805	8346.9053	3482.0701	8013.8052	9412.9053	1570.1101	2129.625	10883.055	1465.1101	14951.625	10799.055	23325.51	6556.9399	13082.36	19652.51	6000.9399	10925.36	-1670.8901	20857.129	17796.275	1326.9199	14481.49	8058.6504	17946.025	6737.8198	10750.814	18773.025	4410.8198	10596.814	1990.2051	23279.336	11112.49	2879.2051	26084.336	25051.49	11305.205	1183.335	16026.49	5614.2251	47096.398	26761.41	13077.225	19380.4	20612.41	-1.7348633	11719.525	6064.2803	-4158.7349	-814.4751	3370.2803	7387.9453	-1090.355	2326.29	8277.9453	10534.645	38307.289	12360.945	7901.645	18174.289	2056.7798	8700.7402	9278.8896	21593.545	5209.915	11022.15	-168.61499	49763.07	47901.941	2124.385	15732.07	9946.9395	2038.875	-4154.1201	14413.75	4064.875	2555.8799	11625.75	19421.875	-1861.1201	18044.75	1212.875	6508.8799	12991.75	493.44482	31475.1	-2803.5547	866.44482	1775.0996	15983.445	612.44482	-2540.9004	-4108.5547	2117.6799	26435.965	6464.7695	-171.32007	972.96484	17387.77	3393.6799	18859.965	-3251.2305	-646.0249	13390.096	6404.585	2760.9751	2538.0952	6579.585
1294.3096	-944.54492	7672.6445	17736.309	1286.4551	13246.645	6566.3096	19342.455	10186.645	9545.3096	12509.455	23618.645	20410.309	2119.4551	5295.6445	5182.3096	5705.4551	6247.6445	13578.31	3658.4551	11141.645	15963.31	4432.4551	9552.6445	7076.3096	823.45508	17728.645	12245.31	1576.4551	8424.6445	8471.6152	429.50977	-2096.8594	1932.6152	14273.51	6459.1406	646.61523	12430.51	21474.141	12362.98	6655.5801	11280.19	5779.8999	36575.496	24078.725	29136.9	7438.4951	3202.7246	21116.9	5516.4951	-879.27539	19122.9	3440.4951	288.72461	11150.9	21675.496	9156.7246	1801.8999	26179.496	22322.725	2385.8999	12628.495	6589.7246	13989.9	23030.496	26164.725	21237.9	10694.495	37535.727	21248.9	7266.4951	15586.725	4306.8999	14384.495	6945.7246	7494.8999	20194.496	6067.7246	7569.8999	4525.4951	16125.725	5061.8999	4493.4951	15687.725	8651.9004	28699.496	18261.725	22553.9	11096.495	28809.725	15597.9	5822.4951	12166.725	9150.9004	21393.496	7169.7246	19331.9	6625.4951	3978.7246	15686.9	5096.4951	15621.725	15207.9	5630.4951	7307.7246	7416.8999	5746.4951	19125.725	5485.8999	18266.496	17879.725	-3529.4746	-2418.7852	-291.61523	3756.5254	15589.215	2377.3848	2468.5254	2627.2148	17432.385	19563.525	7133.2148	28555.385	10924.525	2317.2148	10923.385	9104.5254	3059.2148	2970.3848	14267.215	1768.8301	26615.455	-4052.7852	992.83008	11263.455	7714.2148	2249.8301	14465.455	9704.2148	-2754.1699	4793.4551	5364.2148	-1798.1699	4794.4551	-5696.7852	1027.8301	21828.455	11820.215	4658.8301	24236.455	6964.2148	713.83008	21152.455	3783.2148	-383.16992	9993.4551	4286.2148	1130.8301	18303.455	-5205.7852	-362.16992	11604.455	-7929.7852	-4252.1699	3884.4551	-6657.7852	-574.16992	10256.455	-5197.7852	-1758.1699	15733.455	6861.2148	1794.8301	16699.455	9415.2148	10559.83	15599.455	126.21484	18654.83	14039.455	-5217.7852	-1836.1699	12925.455	13101.995	-207.58496	3300.8096	-1197.0049	5143.415	33792.809	1836.9951	-1714.585	6798.8096	2338.9951	12643.415	11496.81	4363.9951	672.41504	13887.81	10568.335	14161.145	14290.6	12265.335	7728.1445	16206.6	-3341.665	10819.145	17576.6	12975.335	6543.1445	11836.6	16318.335	6898.1445	20286.6	3088.335	19633.145	15426.6	-2140.665	1293.1445	12692.6	2419.335	811.14453	16353.6	9657.335	3456.1445	26175.6	8388.335	4316.1445	17111.6	8337.335	9383.1445	16381.6	15022.125	4596.085	17305.77	5760.125	20842.086	2518.7695	1042.125	12658.085	20138.77	8235.125	3700.085	328.76953	15983.125	9766.085	24209.77	1216.125	2999.085	6979.7695	9921.7998	15629.68	14607.16	83.799805	3717.6802	22540.16	-1020.2002	4757.6802	14319.16	3099.7998	22960.68	21946.16	15805.8	7299.6802	7754.1602	20050.801	7765.6802	13637.16	18238.801	6800.6802	29110.16	4105.7998	25014.68	24816.16	15195.8	5581.6802	12900.16	12839.8	16935.68	10016.16	-3485.0801	-1246.5498	633.42578	5189.9199	16934.449	8632.4258	-3002.0801	914.4502	13135.426	17899.92	6180.4502	21281.426	12941.92	4247.4502	14207.426	14238.92	4369.4502	15891.426	11710.92	16452.449	11321.426	13172.92	2612.4502	17783.426	6192.9199	3183.4502	14366.426	-3030.0801	-1411.5498	18233.426	662.91992	-1350.5498	11482.426	13271.92	-2288.5498	3853.4258	-2986.0801	2731.4502	19998.426	21864.92	1922.4502	2763.4258	-4801.0801	1749.4502	19720.426	392.91992	11651.45	11117.426	-3445.0801	2845.4502	22441.426	14308.92	2329.4502	10935.426	6461.9199	6321.4502	5703.4258	14303.92	4134.4502	21470.426	33687.371	-2075.7646	2642.0156	17646.371	1353.2354	6509.0156	20915.371	-1069.7646	10307.016	14648.37	947.23535	16737.016	517.37012	-2330.7646	19177.016	3227.3701	17722.234	19549.016	-3270.6299	-4745.7646	20505.016	-847.62988	20809.234	7850.0156	28942.371	-72.764648	11054.016	-2211.6299	299.23535	16065.016	18495.371	-2477.7646	4519.0156	14240.37	3020.2354	11264.016	1513.3701	-6482.7646	11593.016	9878.3701	3986.2354	11405.016	8042.3701	2912.2354	9759.0156	12707.37	-575.76465	8448.0156	4992.3701	5643.2354	14042.016	4539.3701	-1439.7646	13066.016	15202.37	-3325.7646	18832.016	2493.875	14800.44	17084.33	2465.875	22617.441	12297.33	15411.875	10364.44	14825.33	15777.875	5722.4404	1055.3301	22052.875	3520.4404	8543.3301	-1054.125	4946.4404	22481.33	810.875	1879.4404	12652.33	-670.125	865.44043	8392.3301	2148.875	15848.44	2239.3301	14567.875	7708.4404	4434.3301	-4193.125	292.44043	13111.33	-635.125	1286.4404	7100.3301	4674.875	15315.44	11612.33	14761.875	6648.4404	11742.33	-2715.125	-310.55957	17611.33	18647.875	10474.44	30782.33	7515.875	-93.55957	2192.3301	10440.875	3617.4404	11374.33	14014.875	1356.4404	4230.3301	10397.325	12295.95	11551.939	2099.3252	25854.949	6817.9395	16039.325	922.9502	2669.9395	1153.3252	15974.95	15555.939	10294.325	6410.9502	12008.939	9508.3252	4930.9502	801.93945	11008.325	11943.95	26343.939	9349.3252	1841.9502	5981.9395	16315.415	3011.3652	6517.5947	10154.415	4027.3652	9701.5947	-656.58496	4875.3652	15249.595	10022.415	4223.3652	9723.5947	12762.415	3354.3652	9677.5947	8701.3105	2614.96	9801	-1259.6899	6781.96	1421	-3127.6899	-148.04004	6606	9986.3105	5797.96	8309	7667.3101	634.95996	9578	3333.5352	2398.4297	10265.98	18568.535	9503.4297	22394.98	-576.46484	897.42969	18744.98	3338.5352	-141.57031	15826.98	12198.535	4126.4297	7845.9805	5853.5352	14255.43	19268.98	311.53516	1254.4297	20878.98	15169.535	5552.4297	21284.98	12104.535	7675.4297	18841.98	3874.5352	137.42969	36573.98	6534.5352	18061.43	16001.98	1713.5352	25070.43	22205.98	13017.535	3400.4297	24704.98	12508.535	1762.4297	17704.98	2284.5352	17629.43	27147.98	19429.535	2064.4297	22712.98	1227.5352	1014.4297	19529.98	4098.5352	15062.43	19424.98	-695.46484	975.42969	36171.98	2915.5352	162.42969	20010.98	2828.5352	1294.4297	28175.98	2046.5352	19712.43	20836.98	17063.535	1985.4297	21698.98	713.53516	-79.570312	21075.98	5057.5352	11896.43	19656.98	2403.5352	15573.43	15198.98	1306.5352	-1003.5703	21470.98	14712.94	-1497.2598	5815.7305	16299.94	-1929.2598	13608.73	-1017.0596	5949.7402	20372.73	6901.9404	18232.74	6818.7305	10287.94	-902.25977	23799.73	-483.05957	-2237.2598	22762.73	-1236.0596	14351.74	20263.73	5056.9404	14954.74	18263.73	1634.4697	4316.4453	37428.219	-3204.5303	350.44531	20106.219	-1174.5303	24714.445	18390.219	10968.47	15786.445	19397.219	5529.4697	19605.445	15776.22	-2909.5303	-2508.5547	29446.219	5146.4697	1273.4453	20488.219	-1512.5303	8712.4453	14403.22	4264.4697	14567.445	11208.22	16451.469	446.44531	8789.2197	13824.47	4397.4453	17048.219	-909.53027	2245.4453	24216.219	-2101.5303	449.44531	16644.219	14822.47	3025.4453	15295.22	15201.47	3476.4453	18308.219	18415.469	2902.4453	18051.219	1609.4697	21060.445	20166.219	-1502.5303	17227.445	19969.219	16592.469	7721.4453	19477.219	12611.47	4405.4453	15271.22	10753.47	13565.445	20189.219	-3365.5303	-1014.5547	28062.219	16117.47	2646.4453	18196.219	609.46973	-451.55469	12803.22	-1271.5303	-871.55469	4584.2197	5573.4697	-120.55469	17972.219	295.46973	1061.4453	13568.22	6751.4697	11836.445	10126.22	6719.415	707.21484	16402.195	12303.415	21691.215	15274.195	19620.414	3347.2148	18196.195	19991.414	661.21484	7579.1953	7707.415	7795.2148	19998.195	4001.415	1681.2148	19607.195	16624.414	2536.2148	23237.195	4275.415	7857.2148	8456.1953	16447.414	22.214844	6636.1953	2433.415	23966.215	26622.195	9228.415	3747.2148	14204.195	5912.415	47620.215	18599.195	12721.415	1695.2148	15352.195	11379.415	2212.2148	14696.195	975.41504	7099.2148	15158.195	13874.415	1848.2148	17663.195	4063.415	-459.78516	16547.195	1719.415	7967.2148	7102.1953	-825.58496	-2089.7852	19783.195	2360.4951	19718.955	9512.7266	15774.495	1098.9551	-10551.273	14688.495	3645.9551	-3274.2734	-175.50488	12553.955	-9936.2734	2737.4951	20527.955	-3481.2734	5924.2949	-1934.9697	5580.2246	7212.2949	54.030273	-64.775391	-2301.7051	-2017.9697	5579.2246	640.29492	3104.0303	16283.225	2163.2949	15699.03	-1949.7754	12475.295	10853.03	11442.225	-905.70508	-927.96973	9392.2246	7331.2949	-2697.9697	-6998.7754	9500.2949	-578.96973	1709.2246	4918.2949	140.03027	3805.2246	10978.295	1740.0303	7472.2246	-572.70508	16743.031	2400.2246	12027.295	1079.0303	-2355.7754	12034.295	-632.96973	-809.77539	8378.1348	24443.115	3969.1094	21042.135	4384.1152	1833.1094	14234.135	8459.1152	9897.1094	19937.135	1915.1152	2711.1094	2515.03	23646.484	12161.086	27724.029	7562.4849	13993.086	4055.3501	26928.16	11165.285	18504.35	-2350.8398	5459.2852	1406.3501	11052.16	6335.2852	3067.3501	2699.1602	8503.2852	2047.8301	2131.6602	11305.685	2905.8301	17292.66	14484.685	23771.086	4978.3198	11943.56	19107.086	5125.3198	9239.5596	225.33008	20321.504	17847.66	3386.5	23155.5	5177.5303	19372.58	7337.5151	13086.586	11335.58	6184.5151	14931.586	28.530029	25772.285	13533.045	7187.5303	34729.285	26456.045	10294.53	4322.2852	14934.045	2940.02	46105.645	26563.246	7651.02	21830.645	19502.246	2839.5249	14193.505	7139.5801	-348.4751	7682.5049	4804.5801	10930.595	321.50977	6085.4297	10770.595	26920.51	40448.43	7489.5947	9173.5098	17894.43	3785.6548	12203.055	4727.7051	15884.105	-2068.0098	10289.836	-2068.25	50204.68	49518.816	2098.75	17354.68	9648.8145	1518.71	4210.8848	4757.8555	5462.71	10087.885	6582.8555	22288.711	9166.8848	23621.855	3642.71	13573.885	9620.8555	38.25	31643.439	1579.29	-394.75	2827.4399	21285.289	391.25	-161.56006	582.29004	-1417.9102	22783.035	7996.6152	-1726.9102	686.03516	21674.615	1711.0898	21291.035	2589.6152	-1520.9648	9172.0254	1545.6104	3938.0352	-8.9746094	7641.6104
-2812.3447	2209.5947	6354.3096	18618.656	4239.5947	10347.31	7168.6553	21024.594	12172.31	9996.6553	7191.5947	26733.309	22798.656	1510.5947	3427.3096	909.65527	8476.5947	6594.3096	13530.655	2636.5947	16346.31	13952.655	4659.5947	8290.3096	5283.6553	3020.5947	23667.309	7946.6553	859.59473	10898.31	16871.064	-4054.4004	3034.6797	6375.0649	7385.5996	13072.68	5383.0649	5302.5996	21669.68	13275.575	4475.4502	4055.1758	3626.6699	28081.58	30900.51	22098.67	4173.5801	9599.5098	18008.67	4910.5801	6393.5098	17971.67	1963.5801	5500.5098	8619.6699	19267.58	13413.51	-2411.3301	24658.58	25755.51	-886.33008	7266.5801	11162.51	4783.6699	18844.58	33332.508	19158.67	8205.5801	40459.508	21949.67	7872.5801	23623.51	1211.6699	12958.58	9475.5098	9277.6699	11805.58	8814.5098	3162.6699	4057.5801	26716.51	1669.6699	-712.41992	19183.51	9860.6699	19695.58	24393.51	598.66992	4194.5801	28049.51	11415.67	2010.5801	15646.51	2540.6699	18559.58	15642.51	14532.67	3852.5801	12010.51	9445.6699	4563.5801	18623.51	13756.67	4387.5801	13652.51	1080.6699	5834.5801	23521.51	5932.6699	7632.5801	20175.51	-1361.7197	1401.7803	-317.33008	4521.2803	17058.781	9883.6699	1846.2803	5908.7803	15135.67	27911.281	11265.78	29151.67	7575.2803	13962.78	10007.67	10620.28	5516.7803	6522.6699	23419.914	4037.6348	23931.844	4456.915	4607.6348	10712.845	21013.914	2758.6348	12812.845	17677.914	190.63477	7014.8447	16824.914	-124.36523	4819.8447	3788.915	1934.6348	24017.844	23985.914	5556.6348	20156.844	15745.915	627.63477	22004.844	14278.915	-106.36523	11978.845	13331.915	1955.6348	20151.844	1838.915	-459.36523	13793.845	1724.915	-3012.3652	5537.8447	4246.915	-418.36523	13103.845	2702.915	78.634766	13355.845	18012.914	2729.6348	17173.844	17029.914	4371.6348	21447.844	9203.915	15494.635	13500.845	588.91504	-2164.3652	17321.844	14944.355	2169.2202	2408.4648	2787.355	7214.2202	33172.465	1769.355	2060.2202	-1517.5352	6104.355	9118.2207	11371.465	11386.355	4995.2202	10659.465	13429.04	11717.135	9650.8496	21060.039	4897.1348	16625.85	3956.04	8068.1348	12226.85	20423.039	-262.86523	7861.8496	21279.039	4589.1348	16760.85	16858.039	5298.1348	8888.8496	4957.04	-1230.8652	7116.8496	4637.04	-1898.8652	11748.85	15140.04	829.13477	22111.85	12835.04	-813.86523	19676.85	17375.039	2805.1348	11253.85	12573.9	4691.3848	14195.314	4969.9004	17403.385	3841.3145	1077.9004	16542.385	22232.314	10094.9	4014.3848	-4030.6855	21850.9	8416.3848	25513.314	-180.09961	2074.3848	6961.3145	12515.555	15145.984	10749.096	1174.5552	5376.9849	24523.096	639.55518	5347.9849	13793.096	11161.555	14973.984	2320.0957	15143.555	9179.9844	6680.0957	21222.555	7228.9849	11548.096	18641.555	8059.9849	24293.096	8976.5547	23828.984	24392.096	18003.555	4701.9849	6638.0957	12906.555	16614.984	10658.096	19815.301	10557.465	-6904.5508	9711.2998	21575.465	657.44922	4492.2998	8098.4648	3713.4492	21006.301	11353.465	8473.4492	18371.301	10042.465	9069.4492	21016.301	10516.465	10875.449	18639.301	24684.465	1963.4492	20569.301	9449.4648	9846.4492	12288.3	8046.4648	16775.449	2913.2998	6368.4648	6519.4492	5357.2998	3861.4648	-2421.5508	20105.301	6812.4648	-8736.5508	3968.2998	8770.4648	11886.449	29051.301	6782.4648	-2258.5508	2708.2998	5985.4648	14696.449	8686.2998	21282.465	146.44922	4631.2998	9578.4648	16363.449	22896.301	9607.4648	6798.4492	14996.3	10921.465	-88.550781	18997.301	13831.465	12133.449	32322.109	2843.3701	5669.4551	17951.109	8527.3701	13461.455	20512.109	8213.3701	19909.455	2232.1104	3491.3701	19382.455	-2515.8896	1723.3701	23989.455	-222.88965	40270.371	20206.455	-2690.8896	2890.3701	16654.455	-2902.8896	22755.371	8703.4551	25243.109	1539.3701	13189.455	-4921.8896	360.37012	22218.455	13991.11	-25.629883	7306.4551	14243.11	7986.3701	12732.455	2966.1104	-1452.6299	15888.455	7751.1104	5635.3701	11855.455	2505.1104	8797.3701	9916.4551	10327.11	4962.3701	10894.455	2178.1104	10799.37	10925.455	6664.1104	-44.629883	10180.455	11478.11	8099.3701	17966.455	284.68457	20462.184	19963.971	-685.31543	25179.184	16116.971	18666.684	8448.1846	17534.971	14019.685	7314.1846	4556.9707	18263.684	2886.1846	8416.9707	-709.31543	3045.1846	24039.971	-139.31543	4806.1846	15530.971	-1525.3154	1396.1846	7868.9707	7492.6846	8342.1846	9236.9707	14084.685	6016.1846	8403.9707	-5466.3154	1012.1846	12162.971	-2672.3154	2368.1846	8979.9707	2961.6846	14033.185	7245.9707	15418.685	6945.1846	17392.971	-1738.3154	1117.1846	14884.971	15223.685	12293.185	38673.969	9161.6846	3083.1846	864.9707	7787.6846	6495.1846	11126.971	15840.685	4809.1846	4688.9707	12107.97	10102.11	3013.1758	3117.9697	21227.109	7623.1758	18353.969	1867.1104	1585.1758	-7.0302734	24686.109	14114.176	12338.97	5487.1104	12681.176	12975.97	5303.1104	4206.1758	9873.9697	14473.11	20811.176	10007.97	5519.1104	10763.176	12222.87	7369.0298	5334.7695	10744.87	8194.0293	15451.77	-265.12988	6807.0298	8287.7695	4282.8701	4163.0298	3768.7695	12429.87	5194.0298	4792.7695	11431.43	4349.9951	16352.735	1281.4302	7147.9951	7636.7354	456.43018	24.995117	11101.735	15565.43	7289.9951	14731.735	23187.43	5421.9951	17380.734	-531.02539	152.62988	-652.96484	17400.975	6255.6299	11894.035	-6084.0254	-743.37012	15417.035	-3577.0254	1382.6299	9049.0352	10155.975	3987.6299	-870.96484	-2514.0254	18226.629	9662.0352	-5515.0254	-490.37012	10245.035	7795.9746	5872.6299	23503.035	9385.9746	6004.6299	11039.035	-3701.0254	1912.6299	27585.035	-537.02539	17765.629	8997.0352	-2973.0254	22102.629	20117.035	6310.9746	3847.6299	14502.035	-836.02539	-672.37012	10248.035	-445.02539	19686.629	16373.035	10721.975	3342.6299	11866.035	-3141.0254	-261.37012	12155.035	-3256.0254	22792.629	8194.0352	-3326.0254	3237.6299	24499.035	-1712.0254	1488.6299	10431.035	-4068.0254	237.62988	19846.035	-3327.0254	23295.629	10563.035	5534.9746	4442.6299	14424.035	-4658.0254	260.62988	9140.0352	1606.9746	7868.6299	10407.035	-2851.0254	14399.63	7494.0352	6979.9746	2085.6299	8252.0352	17401.816	7383.8052	2050.3848	15603.815	7988.8052	7982.3848	1539.8154	15333.805	16196.385	11038.815	14105.805	270.38477	8232.8154	18093.805	10875.385	836.81543	4355.8052	3956.3848	148.81543	7814.8052	19715.385	7062.8154	18759.805	8848.3848	2823.8154	6939.1948	34652.172	-206.18457	3181.1948	19829.17	723.81543	25981.195	16803.17	7438.8154	20823.195	19604.17	9768.8154	19241.195	11538.17	-3643.1846	1419.1948	24988.17	4590.8154	4222.1948	21237.17	-483.18457	14260.195	13512.17	8192.8154	25014.195	5809.1699	20218.816	3880.1948	4804.1699	15067.815	8641.1953	13641.17	115.81543	2365.1948	19894.17	1969.8154	3796.1948	7752.1699	13345.815	8286.1953	13129.17	18747.816	6220.1948	15299.17	20280.816	6776.1948	12923.17	5274.8154	25961.195	18551.17	1744.8154	24190.195	18768.17	22310.816	10938.195	16278.17	7089.8154	4261.1948	12954.17	2917.8154	29490.195	14946.17	920.81543	2601.1948	18990.17	16581.816	3938.1948	14606.17	612.81543	1708.1948	8192.1699	-1399.1846	782.19482	1727.1699	5407.8154	5994.1948	15501.17	1685.8154	4418.1948	13294.17	14991.815	7798.1948	9328.1699	4980.1802	2556.9399	12727.4	12089.18	27859.939	5770.4004	19101.18	7410.9399	14458.4	22661.18	4972.9399	4253.4004	4240.1802	6587.9399	18101.4	4012.1802	9191.9395	19269.4	18038.18	8151.9399	25523.4	5279.1802	13079.939	5499.4004	18381.18	5551.9399	4247.4004	3572.1802	23944.939	26607.4	10487.18	9223.9395	9986.4004	10747.18	32507.939	13495.4	18616.18	4124.9399	10902.4	11685.18	5622.9399	12929.4	4728.1802	15059.939	10729.4	12068.18	4560.9399	12325.4	3084.1802	5004.9399	16087.4	1833.1802	16588.939	3063.4004	1160.1802	1526.9399	9885.4004	1725.0352	16483.32	13398.715	11002.035	-1195.6797	-8089.2852	11604.035	1563.3203	-6102.2852	3030.0352	918.32031	-6955.2852	-4102.9648	13263.32	-1280.2852	7570.355	-206.32031	15849.46	13100.355	2507.6797	11167.46	2091.355	-714.32031	12633.46	5349.355	11642.68	18751.461	6378.355	18415.68	12449.46	15795.355	11941.68	19546.461	3625.355	1149.6797	18729.461	15465.355	-176.32031	2727.46	15947.355	1316.6797	6710.46	7778.355	2892.6797	10597.46	15849.355	1253.6797	16798.461	10888.355	9613.6797	12895.46	16362.355	2019.6797	11950.46	16611.355	-330.32031	11158.46	10917.095	25135.016	4059.5654	13704.095	5181.0151	4511.5654	13870.095	10204.016	8784.5654	19353.096	4599.0151	9965.5654	-315.02002	22820.371	18136.92	24291.98	6977.3701	21899.92	2240.6299	27610.539	6182.1797	20265.629	3810.54	-189.82031	-556.37012	13950.54	3641.1797	-1015.3701	12269.54	8059.1797	661.14502	2476.6348	14165.855	1826.145	20307.635	12623.855	22938.105	7939.8252	17445.641	15340.105	6697.8252	16563.641	6139.1602	13970.95	18390.016	2559.1951	13833.24	7487.2754	16265.12	5485.2798	18023.715	13996.12	7103.2798	17121.715	1177.0801	23957.045	13431.34	8761.0801	27893.045	29237.34	9475.0801	4507.0449	17094.34	3987.405	48633.773	30460.621	12933.405	10503.775	12476.62	5397.0649	12410.63	5773.75	-18.935059	8281.6299	1631.75	7380.7803	1132.9702	3510.625	2126.78	4660.9702	28996.625	11943.78	9923.9707	18456.625	2867.6548	12120.335	3630.8848	26382.129	3646.6348	7176.5859	1584.58	51010.328	49159.211	2915.5801	17941.33	6263.21	2232.3899	4323.4048	3397.3604	5400.3896	13439.404	5862.3604	20413.391	9273.4043	19292.359	4335.3896	14813.404	9550.3604	-19.529785	30181.615	-2737.8301	659.47021	3059.6152	19599.17	1138.4702	-758.38477	-3289.8301	-1330.5952	22368.699	10557.205	-1187.5952	813.7002	21424.205	3820.4048	17007.699	2273.2051	-1355.8452	52.169922	9085.5146	7252.1548	-1529.8301	4884.5146
-1343.085	-195.20508	11355.695	17153.914	2212.7949	5300.6953	5574.915	22789.795	8174.6953	12925.915	8236.7949	16218.695	22671.914	3159.7949	3156.6953	-223.08496	6593.7949	4844.6953	14189.915	4804.7949	8620.6953	16033.915	3272.7949	8448.6953	7548.915	1545.7949	17835.695	11373.915	4588.7949	8065.6953	11177.865	3032.8799	52.785156	3340.8652	17216.879	7638.7852	3120.8652	17102.879	23117.785	8503.4346	1423.5498	11392.665	2422.6846	28980.789	29480.176	15153.685	3367.79	2838.1748	17288.684	546.79004	4705.1748	9816.6846	-121.20996	4800.1748	8830.6846	16506.789	12813.175	1077.6846	19621.789	24351.176	187.68457	8487.79	6891.1748	7719.6846	17030.789	25768.176	22152.684	6666.79	38200.176	20882.684	5171.79	16884.176	1476.6846	9694.79	7364.1748	6767.6846	16788.789	8977.1748	7424.6846	1084.79	17142.176	2948.6846	-1460.21	19104.176	13661.685	15942.79	18932.176	31.68457	692.79004	33094.176	13586.685	1290.79	13877.175	6960.6846	12274.79	6200.1748	13827.685	3589.79	11951.175	14651.685	1488.79	15716.175	14839.685	2326.79	8446.1748	1570.6846	1102.79	21106.176	4265.6846	206.79004	16224.175	-8131.3301	1084.0049	-152.25977	-3849.3301	17806.004	4585.7402	-5494.3301	6263.0049	16601.74	16604.67	9424.0049	27742.74	794.66992	8651.0049	8412.7402	4925.6699	5504.0049	4642.7402	17842.68	2735.8652	27998.055	3819.6797	105.86523	14621.055	14887.68	2837.8652	12804.055	10227.68	-368.13477	4565.0547	10612.68	699.86523	3817.0547	-207.32031	530.86523	28943.055	16489.68	9925.8652	23126.055	12761.68	-1359.1348	18481.055	10003.68	1561.8652	11914.055	8475.6797	1445.8652	22705.055	-1579.3203	45.865234	14675.055	-2628.3203	-1496.1348	6900.0547	-487.32031	-1354.1348	14910.055	-1132.3203	-2750.1348	20594.055	15551.68	72.865234	16198.055	7926.6797	19634.865	19736.055	1823.6797	-275.13477	16021.055	-1876.3203	-1378.1348	14004.055	12089.96	1338.8052	584.32031	-766.04004	5730.8052	28927.32	-508.04004	284.80518	1379.3203	7183.96	8743.8047	16166.32	8830.96	5409.8052	12853.32	8491	12978.39	6228.6758	19641	1051.3896	15229.676	303	7663.3896	7711.6758	15323	-307.61035	9446.6758	18779	5215.3896	19564.676	13250	2481.3896	9759.6758	1577	-1298.6104	8300.6758	1974	-2002.6104	11118.676	9139	1736.3896	20662.676	8758	321.38965	16653.676	7641	-300.61035	10746.676	11715.155	4472.02	10972.645	3365.1553	20772.02	-102.35547	68.155273	14365.02	15609.645	7595.1553	796.02002	-7109.3555	20013.156	5916.02	19359.645	-764.84473	709.02002	1611.6445	17427.555	6080.4399	8460.9746	-27.444824	7010.4399	26175.975	-808.44482	4502.4399	15861.975	14898.555	2894.4399	1189.9746	14730.555	8260.4395	6398.9746	13072.555	12758.439	11745.975	13670.555	9534.4395	21871.975	-782.44482	32975.441	17981.975	18779.555	8436.4395	11035.975	8733.5547	16034.439	10975.975	15868.08	6469.5547	4910.21	7713.0801	19131.555	13386.21	4456.0801	3044.5547	16280.21	22306.08	8814.5547	25115.211	13324.08	7029.5547	16770.211	22816.08	7758.5547	16854.211	17170.08	20869.555	11012.21	22010.08	8315.5547	25431.211	11398.08	5612.5547	21052.211	1059.0801	762.55469	20300.211	2843.0801	-617.44531	11718.21	19669.08	2443.5547	4898.21	3405.0801	7247.5547	22425.211	24407.08	4198.5547	5121.21	-328.91992	1550.5547	20990.211	5247.0801	19583.555	14912.21	1318.0801	8686.5547	29713.211	18767.08	3106.5547	15678.21	11275.08	4790.5547	12700.21	22090.08	4991.5547	25559.211	32529.865	2187.3496	13346.07	16698.865	3206.3496	13528.07	21414.865	4517.3496	21015.07	-268.13477	1264.3496	24740.07	-811.13477	3731.3496	28314.07	5825.8652	10490.35	16061.07	-4260.1348	-169.65039	20413.07	1011.8652	20579.35	10980.07	28193.865	2029.3496	12173.07	-1304.1348	697.34961	22411.07	17066.865	237.34961	9493.0703	17807.865	6772.3496	16026.07	3177.8652	-1126.6504	16026.07	12488.865	4287.3496	16740.07	5525.8652	9569.3496	12258.07	14595.865	3774.3496	17587.07	5433.8652	8292.3496	18102.07	4248.8652	-1086.6504	12488.07	-313.13477	26482.35	26566.07	1239.8203	21957.949	18380.176	14.820312	26076.949	10706.176	16793.82	10453.95	14406.176	-3352.1797	33678.949	3882.1758	21102.82	5583.9502	9390.1758	684.82031	5091.9502	21061.176	-1746.1797	3185.9502	11983.176	-1941.1797	2977.9502	9564.1758	9928.8203	6006.9502	7734.1758	12524.82	6975.9502	8019.1758	-4024.1797	2886.9502	12044.176	-2260.1797	1712.9502	12119.176	2387.8203	17966.949	10536.176	15671.82	8338.9502	19656.176	-1582.1797	984.9502	11571.176	19310.82	10096.95	38792.176	7886.8203	2808.9502	1541.1758	5137.8203	4810.9502	15510.176	14160.82	2543.9502	-221.82422	21073.629	7120.0298	7712.4707	4152.6299	30335.029	10777.471	16481.629	8075.0298	5215.4707	-643.37012	24217.029	19313.471	4411.6299	16626.029	16390.471	12737.63	4462.0298	3251.4707	12470.63	11724.029	29258.471	7720.6299	6313.0298	8940.4707	8285.3203	3757.1499	8489.6396	6973.3198	2958.1499	12535.64	-4483.6802	3004.1499	11531.64	3856.3198	1832.1499	8188.6396	7665.3198	2012.1499	8404.6396	9594.3398	4533.3252	11009.52	-847.66016	5664.3252	1038.5195	-1857.6602	1762.3252	4085.5195	10422.34	10038.325	5991.5195	15915.34	7318.3252	9703.5195	438.4248	3404.21	4146.2656	17534.426	11721.21	14918.266	-2477.5752	3676.21	14028.266	-1610.5752	2487.21	8931.2656	14228.425	7256.21	770.26562	-1036.5752	18379.211	11645.266	-745.5752	3242.21	18138.266	12094.425	8032.21	13197.266	12338.425	9963.21	11128.266	-1736.5752	4549.21	18796.266	3193.4248	19081.211	11878.266	16486.426	8268.21	19842.266	12985.425	3585.21	14910.266	121.4248	2855.21	14724.266	-865.5752	26714.211	16436.266	15142.425	8400.21	16339.266	-230.5752	980.20996	15155.266	-385.5752	24174.211	9362.2656	-1839.5752	3511.21	23386.266	3373.4248	3382.21	13111.266	-1584.5752	5845.21	21231.266	529.4248	24977.211	13459.266	11611.425	6128.21	17465.266	-3070.5752	3306.21	13939.266	15643.425	3613.21	10381.266	-697.5752	21144.211	8914.2656	11301.425	5691.21	11752.266	10800.025	1209.2451	5853.3301	14611.025	3866.2451	9414.3301	-4377.9746	5787.2451	22310.33	10784.025	9087.2451	3158.3301	8705.0254	-495.75488	20415.33	-3605.9746	-777.75488	6462.3301	-3711.9746	-1071.7549	18991.33	4094.0254	10509.245	8047.3301	2704.4302	1065.3496	39545.215	49.430176	-3239.6504	25011.215	3207.4302	23438.35	23988.215	9927.4297	16354.35	23324.215	15572.43	11661.35	17378.215	-1321.5698	-3911.6504	27580.215	6889.4302	-46.650391	23911.215	1163.4302	10392.35	16055.215	5698.4302	15169.35	14610.215	18403.43	-516.65039	6503.2148	18062.43	2105.3496	15046.215	1006.4302	-3376.6504	23471.215	1772.4302	-1341.6504	13383.215	16536.43	566.34961	19234.215	15263.43	2298.3496	19910.215	14806.43	-595.65039	19471.215	4525.4302	22542.35	24960.215	2390.4302	16604.35	22267.215	21090.43	4268.3496	25450.215	2409.4302	1250.3496	17868.215	8763.4297	16471.35	18019.215	574.43018	-1962.6504	24316.215	16557.43	2357.3496	22365.215	2007.4302	-2181.6504	18232.215	-470.56982	-2830.6504	8189.2148	7655.4302	-2408.6504	16984.215	2003.4302	-1334.6504	15036.215	14530.43	5812.3496	11992.215	2580.7451	-3492.3496	12133.926	8954.7451	15436.65	9394.9258	15269.745	-930.34961	11080.926	17965.746	-1621.3496	3062.9258	2278.7451	-1130.3496	10930.926	3876.7451	1227.6504	18684.926	13031.745	1483.6504	20595.926	6294.7451	949.65039	2703.9258	14279.745	-2670.3496	3779.9258	3775.7451	13966.65	29399.926	7642.7451	-1718.3496	8459.9258	17681.746	33.650391	14975.926	14882.745	-2558.3496	10243.926	8244.7451	-2989.3496	5870.9258	-3200.2549	7134.6504	9021.9258	9141.7451	-2593.3496	16865.926	4670.7451	-2387.3496	14084.926	-1340.2549	9947.6504	1449.9258	-1467.2549	-6733.3496	12693.926	6217.7402	19053.961	17500.779	17124.74	5893.96	-1376.2207	3252.7402	10766.96	277.7793	-3241.2598	17593.961	2717.7793	5492.7402	13347.96	10246.779	7720.6499	1980.8848	15652.215	13023.65	2322.8848	15730.215	853.6499	1409.8848	17837.215	6153.6499	8687.8848	21164.215	5098.6499	16905.885	11541.215	14897.65	11784.885	22535.215	2876.6499	2900.8848	18863.215	15294.65	3199.8848	5319.2148	14454.65	2908.8848	11849.215	9046.6504	2677.8848	12145.215	15476.65	2030.8848	18852.215	2484.6499	24766.885	10905.215	11393.65	4255.8848	15133.215	15056.65	1664.8848	11559.215	12979.625	8211.4453	6985.165	19697.625	-28.554688	7579.165	18837.625	861.44531	13581.165	20613.625	-1541.5547	9213.165	-1021.7148	27959.154	5276.1543	27048.285	10167.154	17000.154	3381.7852	54362.559	7060.1953	11172.785	-985.44043	4878.1953	-883.21484	14253.56	4293.1953	-1454.2148	42030.559	13660.195	1027.49	2497.0649	8052.2051	1456.49	19156.064	9048.2051	23426.436	8472.2549	15098.96	3612.4351	2810.2549	10096.96	2032.665	22816.629	20365.609	-170.68994	16091.52	1237.5996	17942.16	6576.875	15743.535	14813.16	6425.875	18212.535	-639.80005	17572.246	12964.38	6630.2002	28105.246	22949.379	11691.2	-1643.7549	12795.38	4011.77	56775.895	29035.641	11226.77	14783.895	17875.641	4681.71	13723.029	3470.3096	-1708.29	11910.029	550.30957	32523.035	4379.04	7309.04	1588.0349	3127.04	22964.039	9076.0352	10836.04	18914.039	-976.06006	12917.08	7407.0703	15065.65	6047.1797	9613.6348	-1548.9551	50097.68	45154.203	7191.0449	9179.6797	8261.2051	2045.5601	2747.27	8310.3555	4236.5601	11123.27	11789.355	23198.561	6813.27	21417.355	2566.5601	13138.27	9622.3555	8241.4648	5368.3101	-1051.4199	1286.4648	4253.3101	16843.58	425.46484	660.31006	-2465.4199	967.12012	23456.689	4444.1445	319.12012	3333.6899	15750.145	3951.1201	16521.689	-7865.8555	-3139.9399	8954.2998	8576.6846	2601.0601	-402.7002	3546.6846
-339.91016	1724.25	12175.69	19931.09	6158.25	12975.69	7273.0898	20865.25	14425.69	10558.09	12918.25	21871.691	18803.09	2520.25	2880.6904	4583.0898	11645.25	4694.6904	16618.09	3391.25	13447.69	15326.09	4483.25	11894.69	8442.0898	2377.25	20871.691	3797.0898	13739.25	10855.69	17110.645	1970.5352	1443.2852	5318.6445	15070.535	11788.285	3744.6445	17453.535	22301.285	15430.105	7885.5801	7001.165	1292.5596	28651.059	31708.705	1742.5596	-1827.9404	6335.7051	11901.56	536.05957	2821.7051	1292.5596	-3181.9404	2329.7051	3995.5596	18133.059	15058.705	2716.5596	15373.06	24870.705	-1768.4404	9210.0596	9652.7051	4096.5596	17174.059	27627.705	18938.559	4847.0596	42943.703	15831.56	4998.0596	21008.705	1526.5596	7882.0596	9670.7051	3023.5596	15567.06	7835.7051	4844.5596	1387.0596	19945.705	-571.44043	-422.94043	18403.705	9199.5596	16002.06	21410.705	-1403.4404	2027.0596	31546.705	9235.5596	5173.0596	16910.705	14364.56	1619.0596	12290.705	14189.56	-169.94043	9330.7051	10869.56	2552.0596	20358.705	11596.56	808.05957	9526.7051	186.55957	-1040.9404	20014.705	1260.5596	1850.0596	16531.705	-2198.0195	-287.94043	-5637.3945	3588.9805	17283.059	3571.6055	-392.01953	5468.0596	11906.605	21250.98	9126.0596	25427.605	7744.9805	4993.0596	4975.6055	8996.9805	4184.0596	2073.6055	16936.301	6941.4648	18495.711	1930.2998	2359.4648	4616.7109	8534.2998	6481.4648	2715.7109	15636.3	1322.4648	551.71094	13034.3	1873.4648	-3294.2891	-1674.7002	4752.4648	15013.711	22477.301	9709.4648	18120.711	7916.2998	6455.4648	11657.711	9586.2998	2167.4648	3248.7109	9062.2998	6735.4648	11866.711	474.2998	2917.4648	7464.7109	-2579.7002	966.46484	-1119.2891	964.2998	1424.4648	3833.7109	-249.7002	2707.4648	10300.711	13951.3	5612.4648	10619.711	11030.3	26195.465	13064.711	340.2998	645.46484	10966.711	-3516.7002	2149.4648	11464.711	14135.115	1389.4648	2285	444.11523	5920.4648	33609	2604.1152	2385.4648	1350	5814.1152	8961.4648	16552	11810.115	2880.4648	9183	5282.9453	15205.055	6917.3047	14779.945	4952.0547	9894.3047	-1070.0547	11256.055	9140.3047	11069.945	2302.0547	5836.3047	14777.945	5605.0547	17943.305	13816.945	7231.0547	10287.305	-1315.0547	706.05469	8978.3047	-712.05469	2238.0547	12530.305	8538.9453	4186.0547	17195.305	9943.9453	4027.0547	12952.305	-2588.0547	2913.0547	10291.305	8310.0352	5352.9951	16665.561	3568.0352	18571.996	425.56055	-839.96484	10523.995	18230.561	7042.0352	2072.9951	-5085.4395	22546.035	6007.9951	23660.561	-3767.9648	392.99512	7553.5605	3513.4448	29152.949	24544.809	1906.4448	5813.9502	27679.809	-577.55518	5472.9502	18914.809	19057.445	2194.9502	6085.8096	15890.445	8186.9502	11567.81	10782.445	17238.949	16328.81	18289.445	9380.9502	25316.809	2862.4448	27416.949	26479.809	18037.445	6406.9502	12939.81	11919.445	16966.949	18619.809	15813.86	6575.0352	4143.0449	7440.8604	14294.035	17916.045	2250.8604	3852.0352	18887.045	11894.86	8143.0352	25897.045	14382.86	6310.0352	18426.045	21647.859	10457.035	20000.045	26865.859	6688.0352	12084.045	17147.859	4143.0352	20115.045	19351.859	5348.0352	18235.045	1085.8604	1915.0352	22120.045	3839.8604	1436.0352	7042.0449	21988.859	2524.0352	3066.0449	5075.8604	3580.0352	18406.045	26892.859	4519.0352	5506.0449	721.86035	2987.0352	14873.045	7020.8604	19539.035	13794.045	1248.8604	6644.0352	29947.045	19476.859	5343.0352	18077.045	13064.86	3931.0352	10899.045	18719.859	7371.0352	24779.045	30686.865	4037.1104	-3663.5898	16513.865	9555.1104	1312.4102	18291.865	5548.1104	13258.41	-5342.1348	3588.1104	11811.41	-4291.1348	3969.1104	16922.41	-795.13477	10933.11	8782.4102	-9786.1348	1088.1104	18711.41	-3705.1348	27748.109	1408.4102	25191.865	4857.1104	3810.4102	-6877.1348	6163.1104	12998.41	11985.865	2013.1104	-2715.5898	8214.8652	11512.11	8463.4102	-1408.1348	568.11035	3560.4102	2109.8652	8611.1104	6158.4102	5921.8652	6340.1104	5505.4102	8234.8652	10736.11	8239.4102	-1528.1348	13660.11	8668.4102	617.86523	7560.1104	3217.4102	11024.865	3844.1104	9348.4102	3883.71	20982.65	24501.066	1527.71	24492.65	16932.066	16103.71	11364.65	23960.066	15389.71	5274.6499	10447.065	18987.711	6029.6499	12381.065	3003.71	3954.6499	27935.066	2310.71	3394.6499	20624.066	243.70996	1753.6499	13609.065	13949.71	5576.6499	6117.0654	13728.71	8087.6499	13899.065	-1285.29	3399.6499	12032.065	453.70996	2124.6499	17089.066	4418.71	17437.65	15543.065	14320.71	7422.6499	21599.066	3547.71	3068.6499	19892.066	20005.711	11040.65	36410.066	12123.71	1428.6499	5584.0654	12000.71	8062.6499	20009.066	15988.71	5055.6499	10841.065	17329.58	3851.7246	5219.7949	1584.5801	26365.725	13526.795	18264.58	568.72461	2061.7949	-2722.4199	17397.725	17908.795	-2727.4199	17743.725	16774.795	10919.58	4966.7246	4921.7949	2220.5801	26759.725	25464.795	8355.5801	3210.7246	10044.795	20987.824	5565.1499	8532.0703	12427.825	3278.1499	16408.07	748.82495	4337.1499	15462.07	7876.8252	4326.1499	6890.0703	11629.825	1811.1499	7399.0703	14214.285	7644.2451	17245.295	-346.71484	10671.245	7381.2949	-2779.7148	2923.2451	9428.2949	10828.285	12615.245	16243.295	7046.2852	5981.2451	14173.295	-1202.0752	4107.605	9095.0195	16192.925	8739.6055	15174.02	-4854.0752	5094.605	20215.02	-1943.0752	3018.605	14338.02	15960.925	7736.605	7528.0195	4419.9248	15473.605	19226.02	-1853.0752	3685.605	22142.02	7292.9248	7590.605	18750.02	9552.9248	8311.6055	14215.02	-2172.0752	4791.605	32561.02	1567.9248	16002.605	16018.02	-3345.0752	31384.605	25621.02	11514.925	4919.605	18427.02	-2684.0752	2708.605	18057.02	987.9248	23954.605	21578.02	11907.925	7084.605	18947.02	-3393.0752	4330.605	20434.02	487.9248	21488.605	16309.02	-3041.0752	5859.605	31526.02	960.9248	5658.605	19921.02	-3947.0752	5980.605	30941.02	-595.0752	26004.605	18945.02	9502.9248	5927.605	21188.02	-3758.0752	2769.605	21772.02	9766.9248	3832.605	17380.02	-1663.0752	18525.605	10548.02	12321.925	6685.605	15905.02	8769.5146	-1954.9746	3273.5898	13166.515	-2496.9746	11640.59	-5831.4854	9635.0254	20424.59	921.51465	24075.025	-919.41016	4798.5146	-3924.9746	21691.59	-5315.4854	-4988.9746	8972.5898	-5561.4854	-3843.9746	16693.59	11641.515	-2652.9746	4486.5898	-2514.3799	3132.2451	31711.875	-5124.3799	3070.2451	19698.875	-4415.3799	25557.246	18127.875	4325.6201	18819.246	18398.875	3162.6201	23966.246	13913.875	-7333.3799	-402.75488	15305.875	-1640.3799	5874.2451	15498.875	-3713.3799	15674.245	8251.875	-2927.3799	20907.246	6336.875	12520.62	3760.2451	3958.875	11467.62	4716.2451	9490.875	-6649.3799	1616.2451	24217.875	-5295.3799	1359.2451	10912.875	9537.6201	3434.2451	15236.875	12799.62	5146.2451	15048.875	-2362.3799	1454.2451	14242.875	-1963.3799	24387.246	23567.875	-3680.3799	15101.245	12503.875	19105.621	11010.245	16735.875	-3666.3799	3623.2451	12532.875	13300.62	6389.2451	14647.875	-3786.3799	225.24512	20244.875	1081.6201	16265.245	15365.875	-2526.3799	403.24512	9565.875	-5086.3799	276.24512	2967.875	2037.6201	1584.2451	14672.875	-4232.3799	289.24512	11321.875	5384.6201	6760.2451	6115.875	6160.3501	3547.5254	13436.665	9512.3496	24945.525	12593.665	18976.35	5263.5254	10016.665	20435.35	1885.5254	1750.665	6668.3501	6434.5254	15661.665	4430.3501	7113.5254	19908.664	15716.35	6207.5254	20285.664	9499.3496	13007.525	10294.665	21456.35	3251.5254	3029.665	4621.3501	23330.525	30603.664	8809.3496	6190.5254	10119.665	23220.35	8389.5254	16648.664	12903.35	3589.5254	12262.665	10475.35	6081.5254	8806.665	1603.3501	15246.525	10017.665	13968.35	5441.5254	14424.665	5297.3501	5574.5254	14554.665	3809.3501	15462.525	4946.665	2126.3501	1009.5254	15514.665	-3456.335	18712.254	3422.0664	13412.665	2545.2549	-7752.9336	221.66504	4195.2549	-11022.934	-5445.335	16497.254	-11492.934	5703.665	8484.2549	-5609.9336	5818.77	3030.4849	12985.16	14839.77	5332.4849	16348.16	1487.77	920.48486	10605.16	5183.77	9941.4844	22223.16	7899.77	19871.484	12455.16	17938.77	13977.484	18494.16	4203.77	2522.4849	14429.16	17614.77	2035.4849	5246.1602	13332.77	3262.4849	11401.16	8694.7695	2903.4849	15184.16	16557.77	5578.4849	19993.16	3790.77	22616.484	10871.16	14274.77	5154.4849	14501.16	11850.77	5202.4849	9225.1602	3835.2598	30768.73	13184.865	17853.26	5214.73	9392.8652	5327.2598	3632.73	13343.865	14928.26	4619.73	15681.865	2473.1001	22198.121	19690.449	24488.1	10569.12	27655.449	1835.3252	66401.875	8914.6445	14978.325	289.875	4420.6445	-742.6748	11074.875	5965.6445	-2037.6748	5900.875	13275.645	855.09497	1695.2251	3127.1309	1.0949707	19127.225	6380.1309	24708.74	6529.9248	11828.195	800.73999	-38.075195	9106.1953	499.2749	19329.01	16061.035	1362.4449	13736.8	3138.0303	14987.305	5359.5298	12696.325	13739.305	4168.5298	14202.325	-131.40503	24029.9	12876.735	9136.5947	20795.9	19704.734	7570.5947	5117.8999	9959.7354	2713.5752	62974.801	25410.35	9454.5752	19748.801	20651.35	3027.8799	13394.439	6006.4902	-800.12012	9627.4395	3656.4902	12736.97	2226.79	2893.7949	-312.03003	1828.79	24752.795	10184.97	10864.79	16527.795	-141.98486	8337.2549	11703.01	16880.465	7467.2402	19222.461	353.66504	47540.578	47644.035	2765.665	16063.58	5817.0352	1997.27	2309.5049	10782.95	4378.27	9723.5049	6567.9502	20156.27	8597.5049	15021.95	2414.27	11912.505	10081.95	11220.705	2005.0898	-3.5	2273.7051	736.08984	18014.5	2149.7051	-4390.9102	-283.5	698.28003	24874.574	8221.2305	1232.28	1181.5752	11092.23	5766.2803	22513.574	-3019.7695	-7.4248047	16218.439	11337.58	5584.5752	2640.4399	6961.5801
-2404.1953	2851.79	1084.875	11904.805	5973.79	7933.875	3131.8047	19061.789	4089.875	8245.8047	11753.79	15189.875	22129.805	6920.79	-3853.125	2183.8047	9344.79	-1084.125	14374.805	8581.79	11573.875	15307.805	6774.79	2445.875	4708.8047	4498.79	18377.875	8803.8047	4074.79	1346.875	17193.76	2533.4448	-2992.7695	6410.7598	16045.445	5751.2305	3830.7598	16667.445	20453.23	7791.7998	-5871.5645	9738.2949	3419.0352	28843.5	22504.08	2903.0352	2992.5	2627.0801	14571.035	2834.5	-291.91992	5570.0352	1288.5	218.08008	4667.0352	20364.5	5958.0801	3629.0352	19124.5	14264.08	-1187.9648	13146.5	3441.0801	4474.0352	21191.5	29926.08	13973.035	15657.5	35563.078	18557.035	7888.5	16644.08	2239.0352	9318.5	4549.0801	5897.0352	26977.5	10555.08	6839.0352	5222.5	20872.08	173.03516	2742.5	18402.08	4318.0352	37743.5	17949.08	215.03516	4108.5	27588.08	9987.0352	10048.5	6770.0801	18509.035	6179.5	6476.0801	16762.035	3170.5	2369.0801	13151.035	5501.5	12222.08	12797.035	6576.5	2921.0801	1573.0352	4119.5	15198.08	1962.0352	6501.5	14792.08	-5046.8701	-1626.8496	5316.9746	1877.1299	19535.15	14298.975	-1742.8701	1288.1504	21872.975	21086.129	8395.1504	31221.975	7268.1299	2351.1504	19106.975	7965.1299	3864.1504	12897.975	14586.795	6686.9951	25305.211	2380.7949	2096.9951	11263.21	9873.7949	7273.9951	9060.21	11815.795	4826.9951	8669.21	8644.7949	4426.9951	5339.21	-4689.2051	8639.9951	24030.211	15989.795	13479.995	19074.211	13697.795	6588.9951	22469.211	8248.7949	9241.9951	9399.21	6166.7949	8093.9951	17219.211	-6949.2051	6268.9951	15980.21	-6148.2051	2609.9951	3036.21	-2820.2051	4204.9951	11118.21	-4247.2051	4772.9951	14682.21	11101.795	7406.9951	16378.21	19048.795	10859.995	20660.211	-3381.2051	6096.9951	18638.211	-4639.2051	5748.9951	13065.21	22954.35	912.0498	5359.0146	-3617.6504	2925.0498	30998.016	-3119.6504	-2731.9502	3675.0146	-4464.6504	13211.05	15134.015	4686.3496	958.0498	10645.015	5791.9297	17824.885	2906.9902	16738.93	5121.8848	14625.99	-2904.0703	13748.885	9438.9902	11158.93	4547.8848	5070.9902	13392.93	7436.8848	20127.99	8498.9297	8261.8848	11806.99	-2125.0703	1807.8848	9090.9902	240.92969	2649.8848	9514.9902	7300.9297	5537.8848	19510.99	7612.9297	5009.8848	16050.99	-2617.0703	5053.8848	11726.99	-207.37012	19766.205	8622.3105	3617.6299	13576.205	-6945.6895	719.62988	16944.205	4715.3105	10721.63	678.20508	-11500.689	17252.629	3257.2051	13000.311	-2130.3701	2075.2051	-2272.6895	1355.0303	24700.051	21874.551	-2606.9697	2833.0498	27040.551	-3707.9697	1021.0498	19950.551	15164.03	2454.0498	4294.5498	10954.03	6222.0498	11025.55	4734.0303	15282.05	14853.55	11420.03	5804.0498	26290.551	2395.0303	21460.051	23885.551	15645.03	8585.0498	8096.5498	16592.031	6071.0498	16233.55	20808.6	3944.6846	2622.3848	8426.5996	20412.684	14739.385	4573.6001	3226.6846	18585.385	6762.6001	7181.6846	24329.385	19233.6	7430.6846	18440.385	21132.6	8951.6846	20102.385	17347.6	4473.6846	12749.385	16841.6	7122.6846	20505.385	23746.6	9277.6846	18032.385	2407.6001	3931.6846	21724.385	4469.6001	2302.6846	7865.3848	22476.6	5399.6846	6150.3848	7052.6001	4846.6846	15996.385	28985.6	4300.6846	5945.3848	2076.6001	1592.6846	20083.385	17112.6	17302.684	18520.385	3671.6001	6496.6846	29161.385	19812.6	2953.6846	20629.385	15894.6	5991.6846	13073.385	20710.6	8950.6846	21014.385	20340.691	1602.8496	4497.8047	23339.691	7952.8496	10444.805	19009.691	5900.8496	20856.805	263.69043	3231.8496	24620.805	830.69043	3136.8496	27305.805	-466.30957	11195.85	15761.805	-3275.3096	2207.8496	16366.805	-2017.3096	18111.85	8966.8047	30952.691	1535.8496	10239.805	-2382.3096	1919.8496	20163.805	18397.691	1031.8496	6237.8047	11337.69	10585.85	13125.805	2407.6904	851.84961	12667.805	10206.69	3187.8496	13747.805	5703.6904	10710.85	14912.805	11534.69	4530.8496	18619.805	5471.6904	11208.85	16438.805	6892.6904	4222.8496	9617.8047	5280.6904	4198.8496	18696.805	890.87988	23922.275	22480.059	-1645.1201	26649.275	18048.059	13304.88	9831.2754	22235.059	11318.88	6709.2749	6491.0596	15661.88	8907.2754	10216.06	-891.12012	7255.2749	28111.059	-486.12012	4318.2749	22335.059	-2411.1201	2822.2749	10970.06	8148.8799	1382.2749	3230.0596	12082.88	7869.2749	14782.06	-4948.1201	2837.2749	16347.06	-1911.1201	3535.2749	14950.06	3122.8799	17578.275	14935.06	7923.8799	9753.2754	21028.059	-4318.1201	3122.2749	19322.059	16935.879	11287.275	40199.059	6283.8799	4279.2749	6093.0596	8117.8799	6652.2749	19661.059	11539.88	7299.2749	11015.06	20842.686	7840.4951	-664.11523	4111.6851	21351.496	6652.8848	19093.686	2824.4951	-2057.1152	1413.6851	25874.496	11042.885	990.68506	19758.496	10328.885	13795.686	4084.4951	-1302.1152	14023.686	8025.4951	22981.885	12287.686	4610.4951	3130.8848	17699.33	3481.855	6447.3848	10262.33	4872.855	14341.385	-179.66992	4517.855	10913.385	5181.3301	3607.855	8984.3848	7944.3301	4226.855	5680.3848	1870.95	-3842.3047	8277.9697	1995.95	1734.6953	-1768.0303	-14.050049	-5570.3047	5948.9697	18012.949	3240.6953	2895.9697	15719.95	-139.30469	7417.9697	-755.4502	980.35547	-2526.1191	14381.55	13383.355	9094.8809	-3212.4502	829.35547	8769.8809	-875.4502	1009.3555	5287.8809	14409.55	5399.3555	1133.8809	-634.4502	20820.355	6300.8809	-3233.4502	2754.3555	7497.8809	8580.5498	3480.3555	7295.8809	10046.55	7290.3555	11106.881	-1939.4502	2574.3555	17803.881	3090.5498	14295.355	7779.8809	-280.4502	27934.355	11276.881	12166.55	5663.3555	11232.881	-1694.4502	500.35547	8050.8809	2837.5498	17451.355	10356.881	11068.55	5132.3555	14260.881	-3160.4502	2310.3555	5666.8809	-201.4502	18431.355	6023.8809	-2198.4502	1957.3555	17760.881	482.5498	2931.3555	8314.8809	-2074.4502	2031.3555	15524.881	-2175.4502	21397.355	7247.8809	8914.5498	2214.3555	8039.8809	-3262.4502	-314.64453	9391.8809	11794.55	3558.3555	5364.8809	-1361.4502	12561.355	2778.8809	8950.5498	5321.3555	15979.881	12055.04	666.71484	-3614.3906	-1933.96	-2234.2852	3650.6094	-4896.96	2045.7148	9945.6094	-1005.96	29568.715	-9085.3906	7417.04	253.71484	12828.609	-7858.96	-1968.2852	-77.390625	-5699.96	8573.7148	2157.6094	9298.04	-363.28516	-1780.3906	2477.9351	1325.5703	33159.023	1201.9351	268.57031	13871.025	3276.9351	26085.57	16669.025	8911.9355	18494.57	12479.025	6720.9351	20083.57	10703.025	-2059.0649	-61.429688	24323.025	5195.9351	2881.5703	14723.025	232.93506	13825.57	7662.0254	5651.9351	16920.57	7163.0254	18589.936	-246.42969	4302.0254	14375.936	6626.5703	11845.025	-87.064941	1187.5703	21921.025	-1129.0649	-1048.4297	10098.025	18042.936	5052.5703	12093.025	15497.936	430.57031	14387.025	1339.9351	-1134.4297	14128.025	3713.9351	22788.57	22286.025	3452.9351	15663.57	13406.025	18976.936	9299.5703	14124.025	30.935059	2813.5703	11005.025	17134.936	5030.5703	12439.025	-1657.0649	-184.42969	17522.025	9623.9355	13357.57	13934.025	2984.9351	-328.42969	12893.025	346.93506	-718.42969	4501.0254	3974.9351	321.57031	11446.025	2029.9351	609.57031	13207.025	14079.936	2674.5703	4587.0254	6581.0801	-5377.3701	18302.844	7500.0801	18802.629	14863.845	18619.08	-1506.3701	12506.845	20196.08	-560.37012	2749.8447	2914.0801	-70.370117	21271.844	2091.0801	-905.37012	20763.844	17539.08	3221.6299	20026.844	4036.0801	5235.6299	7554.8447	17214.08	-1428.3701	7585.8447	4958.0801	17774.629	25721.844	7588.0801	-1617.3701	13209.845	12564.08	8231.6299	16042.845	17253.08	-804.37012	12098.845	11578.08	-1892.3701	16333.845	-433.91992	9389.6299	9689.8447	14158.08	52.629883	21029.844	1619.0801	-3201.3701	14374.845	11843.08	79.629883	4159.8447	489.08008	-6741.3701	14344.845	-1262.8496	4072.7402	13606.4	9041.1504	-13510.26	-7054.5996	-3402.8496	-12929.26	-5235.5996	-3467.8496	-2023.2598	-4754.5996	8856.1504	-12807.26	740.40039	8684.2998	2294.2148	7032.1699	17070.301	5624.2148	5115.1699	5405.2998	-473.78516	8593.1699	7229.2998	6567.2148	15740.17	9591.2998	17015.215	6087.1699	20363.301	8276.2148	7478.1699	3658.2998	-2474.7852	-1088.8301	14054.3	759.21484	-4365.8301	15320.3	1135.2148	1784.1699	10484.3	3943.2148	7721.1699	19410.301	4587.2148	13476.17	7670.2998	12332.215	495.16992	14442.3	2662.2148	5849.1699	10509.3	-272.78516	46.169922	6833.2451	30679.225	6451.6309	22124.246	5271.2251	3735.6309	1237.2451	138.2251	8972.6309	18001.246	5045.2251	6282.6309	1734.925	13607.345	25338.344	24132.926	9642.3447	26836.344	12538.52	22200.91	-199.63477	16029.52	954.91016	-1406.6348	2554.52	15498.91	4118.3652	3043.52	40076.91	10556.365	949.25488	2372.3701	10237.435	1264.2549	17338.371	7587.4346	24048.871	6272.6548	14356.505	738.87012	791.65479	13712.505	11363.045	6318.7148	13943.405	1142.765	16380.285	-3841.5352	17547.211	3612.1699	15273.965	14899.21	3446.1699	20117.965	1011.8149	12827.75	13165.28	10117.814	20361.75	21528.281	11330.814	-1608.25	14988.28	3610.3201	55864.785	28941.539	9814.3203	16329.785	23047.539	4397.3652	16703.996	3862.1445	-601.63477	13609.995	4444.1445	17972.379	3389.1799	5312.0703	587.37988	4571.1797	26121.07	7975.3799	16901.18	20890.07	1573.9248	7429.6899	-276.85547	19025.295	7370.3604	13289.904	-392.15503	52773.898	41553.672	2232.845	13588.9	4787.6699	1185.1851	966.04004	11802.505	4437.1851	9868.04	8583.5049	17945.186	6502.04	15789.505	4483.1851	10956.04	8832.5049	11459.42	998.79492	-1962.3203	899.41992	-226.20508	16972.68	220.41992	-2277.2051	-623.32031	2061.8101	30627.93	5578.2354	1248.8101	1863.9302	15220.235	2990.8101	16953.93	-2279.7646	1322.4399	7719.96	9825.3848	7342.4399	1689.96	8766.3848
-547.64453	2193.2754	7934.2402	18596.355	2702.2754	10376.24	7618.3555	24155.275	11918.24	13454.355	7938.2754	20811.24	19316.355	2992.2754	2918.2402	3422.3555	6018.2754	7154.2402	15230.355	3460.2754	10479.24	17037.355	7495.2754	7149.2402	6842.3555	6359.2754	20339.24	10043.355	2762.2754	8088.2402	15363.36	3412.6699	-2516.2646	4052.3604	15446.67	8675.7354	60.360352	17447.67	19137.734	14185.436	-3242.7549	10967.51	1267.9697	34365.109	28048.426	3883.9697	2779.1099	5941.4248	12726.97	5863.1099	9448.4248	2192.9697	2749.1099	7304.4248	4903.9697	24561.109	10522.425	-1078.0303	24430.109	22652.426	-364.03027	15076.109	8910.4248	5595.9697	23110.109	33416.426	15685.97	11257.109	38243.426	19157.969	7951.1099	19240.426	8202.9697	5854.1099	9162.4248	1742.9697	24581.109	10508.425	5280.9697	6721.1099	22517.426	-1303.0303	4399.1099	22899.426	2121.9697	6581.1099	22293.426	-936.03027	6007.1099	37178.426	6808.9697	10713.109	12625.425	17071.969	10101.109	13025.425	16218.97	7960.1099	8486.4248	14458.97	6484.1099	18398.426	11203.97	5454.1099	10186.425	-1913.0303	3805.1099	22811.426	2572.9697	5986.1099	21892.426	-3943.1797	3198.5049	-2240.0957	1151.8203	20896.504	5999.9043	-2003.1797	7507.5049	17807.904	21829.82	14219.505	27352.904	3816.8203	12898.505	10352.904	7828.8203	7423.5049	6526.9043	17491.719	6743.0752	23753.715	5814.7197	2086.0752	6820.7148	12873.72	7829.0752	9001.7148	13229.72	2778.0752	5517.7148	12696.72	1522.0752	-3368.2852	-632.28027	4003.0752	20559.715	22701.719	11655.075	17718.715	14642.72	4160.0752	7978.7148	9157.7197	3914.0752	7090.7148	10520.72	3668.0752	15082.715	-95.280273	4045.0752	5481.7148	21.719727	22.075195	3465.7148	-282.28027	3987.0752	9049.7148	-19.280273	1406.0752	12623.715	17182.719	3672.0752	14104.715	17098.719	8317.0752	11752.715	2978.7197	1183.0752	13429.715	-2419.2803	370.0752	11571.715	6779.3848	-1645.5752	520.00977	-1520.6152	1486.4248	26592.01	-708.61523	-1886.5752	896.00977	-1371.6152	8754.4248	8978.0098	7434.3848	12.424805	5242.0098	11449.641	14245.405	8591.7246	20525.641	3756.4053	20113.725	-894.35986	8047.4053	12979.725	13062.641	674.40527	12518.725	17970.641	7693.4053	17942.725	13555.641	3103.4053	12981.725	1792.6401	-1041.5947	10731.725	2466.6401	1444.4053	14188.725	10920.641	4594.4053	27473.725	9494.6406	3251.4053	18254.725	365.64014	1304.4053	12874.725	5564.8047	10497.015	13070.09	4754.8047	15062.015	8873.0898	-685.19531	8711.0146	20489.09	8119.8047	-2548.9854	-937.91016	23503.805	3216.0146	23296.09	-3610.1953	-1693.9854	9915.0898	3786.5098	30511.74	19736.9	436.50977	4262.7402	21295.9	669.50977	2703.7402	15465.9	21738.51	4292.7402	2986.9004	15638.51	5249.7402	6327.9004	7894.5098	18279.74	13071.9	16463.51	10495.74	20263.9	3752.5098	27679.74	24761.9	17710.51	9772.7402	15635.9	19529.51	7229.7402	13130.9	20002.305	6588.96	4304.71	10330.305	18411.961	10708.71	5204.3052	6593.96	18977.711	6828.3052	7403.96	18989.711	18728.305	7212.96	19781.711	25208.305	8788.96	18577.711	22293.305	7830.96	13163.71	16588.305	8453.96	20297.711	28008.305	9724.96	16549.711	6215.3052	4948.96	18116.711	7101.3052	2413.96	6176.71	24325.305	4753.96	1169.71	8359.3047	5141.96	18307.711	30150.305	5471.96	5495.71	3892.3052	1665.96	18441.711	21175.305	9046.96	10966.71	7237.3052	7486.96	24855.711	23536.305	5364.96	21381.711	10061.305	8715.96	8279.71	18791.305	9219.96	19322.711	8771.6055	2819.9751	40.810547	13260.605	11150.975	9666.8105	11386.605	8307.9746	12638.811	-8065.3945	5098.9751	11914.811	-6906.3945	4308.9751	19249.811	-8450.3945	17961.975	5789.8105	-11347.395	6230.9751	10085.811	-8577.3945	22461.975	6937.8105	23201.605	6721.9751	3709.8105	-10391.395	5954.9751	13612.811	7601.6055	4708.9751	-3873.1895	8726.6055	10736.975	10683.811	-4160.3945	2500.9751	4581.8105	-2006.3945	4840.9751	9272.8105	-3766.3945	14126.975	2379.8105	5631.6055	9330.9746	8025.8105	-2475.3945	11673.975	7263.8105	-3171.3945	2551.9751	4510.8105	-10210.395	5019.9751	11615.811	56.844727	17649.76	24912.26	6652.8447	7070.7598	14443.26	19830.844	7241.7598	22228.26	-2169.1553	21639.76	8973.2598	15823.845	312.75977	11739.26	-328.15527	745.75977	25271.26	-506.15527	-2812.2402	23460.26	-2933.1553	-4354.2402	13393.26	10655.845	-2839.2402	4322.2598	13238.845	-1318.2402	14136.26	-4108.1553	-2777.2402	18597.26	-3760.1553	-1267.2402	23433.26	7219.8447	1736.7598	6652.2598	8947.8447	1200.7598	20222.26	-1581.1553	-2790.2402	19210.26	18338.844	4355.7598	34050.258	5119.8447	-3693.2402	6440.2598	8476.8447	544.75977	20094.26	12793.845	471.75977	7860.2598	13241.475	6432.5146	7713.8398	-1606.5254	13943.515	7984.8398	12603.475	855.51465	-184.16016	-2879.5254	19732.516	13125.84	-3479.5254	15602.515	12029.84	9284.4746	2241.5146	-1106.1602	3843.4746	19610.516	24024.84	4754.4746	340.51465	6227.8398	12839.48	5501.0801	8213.8496	10754.48	3864.0801	12380.85	-590.52002	4149.0801	10181.85	3047.48	6086.0801	2621.8496	8761.4805	4770.0801	6860.8496	-745.00488	3543.7852	17058.84	297.99512	6915.7852	2587.8398	-1636.0049	1392.7852	7845.8398	16148.995	4987.7852	11783.84	11147.995	3144.7852	12180.84	-2053.0947	4938.98	377.80078	17716.906	9082.9805	7027.8008	-5609.0947	4721.98	7413.8008	-3282.0947	3697.98	8277.8008	16168.905	5737.98	-817.19922	1014.9053	23504.98	7661.8008	-2058.0947	4870.98	11765.801	9771.9053	8143.98	9714.8008	11425.905	8619.9805	9970.8008	-3487.0947	7026.98	15248.801	3915.9053	17912.98	6807.8008	-483.09473	31476.98	11411.801	9931.9053	8221.9805	4187.8008	-2483.0947	3752.98	7671.8008	5062.9053	16101.98	8380.8008	12126.905	9684.9805	11763.801	-4148.0947	6094.98	12329.801	-2714.0947	26471.98	6338.8008	-4603.0947	5133.98	25532.801	-125.09473	5104.98	10069.801	-4528.0947	7812.98	16355.801	-1725.0947	30202.98	9942.8008	7917.9053	6923.98	13499.801	-5169.0947	4109.98	10054.801	10087.905	8842.9805	8152.8008	-2392.0947	16479.98	8669.8008	12576.905	14567.98	9662.8008	11299.56	2547.5146	3897.6055	2415.5596	-3241.4854	8306.6055	-3451.4404	6326.5146	16589.605	4613.5596	6971.5146	2122.6055	7354.5596	3613.5146	21393.605	-64.44043	-1696.4854	2924.6055	154.55957	8712.5146	5479.6055	15487.56	-242.48535	4345.6055	-2116.2002	6672.7798	31926.939	-1657.2002	6248.7798	19778.939	-1846.2002	29478.779	17690.939	6133.7998	20300.779	16734.939	4018.7998	26860.779	11207.939	-6071.2002	3524.7798	21847.939	4278.7998	7521.7798	16784.939	-1478.2002	13099.779	5388.9395	257.7998	19129.779	8894.9395	14067.8	6188.7798	4987.9395	13089.8	11063.779	7489.9395	-1729.2002	4751.7798	19343.939	-2666.2002	3798.7798	10688.939	12302.8	10569.779	10906.939	15863.8	10931.779	9165.9395	-1905.2002	6984.7798	16047.939	2265.7998	28415.779	15589.939	-1513.2002	23668.779	17186.939	14606.8	12991.779	21449.939	-2547.2002	3589.7798	10094.939	16963.801	8838.7793	10227.939	-4619.2002	4841.7798	16735.939	5778.7998	17278.779	12934.939	-357.2002	3381.7798	11115.939	-4563.2002	3539.7798	1008.9395	-336.2002	3595.7798	12913.939	-4664.2002	5034.7798	10790.939	9703.7998	12529.779	8596.9395	529.50977	2729.2002	16745.719	3933.5098	22289.199	11297.72	16244.51	4945.2002	14523.72	15378.51	2378.2002	4142.7197	-694.49023	6051.2002	16589.719	669.50977	1906.2002	15170.72	13853.51	4107.2002	21284.719	2760.5098	11230.2	7877.7197	11853.51	4278.2002	6560.7197	1462.5098	25183.199	24898.719	9355.5098	5007.2002	14936.72	18544.51	6983.2002	18562.719	8390.5098	2046.2002	8836.7197	7554.5098	5153.2002	13623.72	-1664.4902	11596.2	13320.72	11035.51	1187.2002	18846.719	17730.51	4773.2002	14470.72	6465.5098	3795.2002	4844.7197	-1767.4902	-1053.7998	15394.72	5101.6396	13311.98	15228.355	17353.641	587.98047	-1652.6445	11783.64	-1419.0195	-6206.6445	-80.360352	9248.9805	-2472.6445	16563.641	828.98047	314.35547	2756.4404	5973.6401	10206.625	9702.4404	6901.6401	8857.625	-3183.5596	4677.6401	13445.625	1021.4404	8013.6401	19823.625	3466.4404	23507.641	7616.625	16859.441	9892.6406	11917.625	1840.4404	1760.6401	1808.625	11808.44	2942.6401	801.625	13786.44	3273.6401	6178.625	5611.4404	5625.6401	5526.625	9857.4404	7367.6401	10323.625	-876.55957	22953.641	8714.625	10972.44	9320.6406	8324.625	10133.44	6417.6401	3624.625	10314.995	19486.904	8254.5049	20916.996	8160.9048	8350.5049	786.99512	3356.9048	12013.505	17312.996	5829.9048	8566.5049	1488.05	21179.529	20656.805	25017.051	13136.529	24869.805	32800.133	6612.7998	4258.8945	13565.135	3704.7998	7192.8945	894.13477	19946.801	6615.8945	1917.1348	29045.801	19097.895	516.62988	3656.75	13138.395	762.62988	16835.75	9128.3945	27220.904	7185.9399	17572.285	947.90503	1672.9399	14062.285	3819.9702	14640.141	10678.84	2153.9199	13206.775	3470.7402	18653.529	2823.625	8509.0645	17312.529	4287.625	15317.064	1585.115	19202.379	9634.1445	3770.115	34849.379	23845.145	9508.1152	3947.3799	12913.145	3491.3101	56429.121	26483.26	7298.3101	20044.121	15777.26	6020.23	13467.415	5064.2148	105.22998	7809.415	548.21484	8567.9697	1218.3452	6889.3149	2215.97	3697.3452	26077.314	7696.9697	11049.346	28563.314	3410.8501	10235.615	9541.2246	16467.92	4599.3496	12961.275	1332.255	45647.484	52162.117	6029.2549	9660.4844	7282.1152	1201.825	2172.9199	9211.0254	4985.8252	6472.9199	6340.0249	20087.824	8612.9199	21724.025	971.82495	15231.92	12699.025	5608.9448	6384.7451	1302.625	2728.9448	8126.7451	19813.625	-1217.0552	1289.7451	-1942.375	689.51489	28783.754	8510.1904	-680.48511	782.75488	17132.191	3686.5149	20228.754	-3340.8096	-2461.2998	9542.0156	8911.375	2770.7002	3301.0151	6776.375
-2613.9453	-402.70996	10673.055	17711.055	2929.29	12788.055	5359.0547	22321.289	19229.055	9199.0547	4409.29	24860.055	21465.055	2138.29	7669.0547	2023.0547	8066.29	6932.0547	15428.055	3241.29	14243.055	20591.055	4360.29	17630.055	6584.0547	4115.29	27233.055	10630.055	2567.29	12632.055	14191.585	242.75977	302.24512	8200.585	11287.76	9861.2451	826.58496	15040.76	26003.246	13424.85	8557.1953	13633.575	2874.9849	26942.414	23187.484	4983.9849	2539.415	-945.51562	17577.984	3061.415	2339.4844	5529.9849	1684.415	-597.51562	10205.984	21378.414	9728.4844	3953.9849	21440.414	18642.484	705.98486	10517.415	2854.4844	6979.9849	17146.414	26398.484	19309.984	10153.415	39083.484	18041.984	6335.415	12664.484	10636.984	6217.415	3147.4844	4978.9849	22291.414	3048.4844	6613.9849	3928.415	15980.484	714.98486	3219.415	15522.484	4090.9849	1542.415	18679.484	1305.9849	3903.415	32972.484	15896.984	6936.415	11698.484	20054.984	5270.415	2166.4844	16802.984	2372.415	7926.4844	17548.984	3377.415	13906.484	15933.984	5392.415	6456.4844	3609.9849	2942.415	15398.484	4519.9849	4689.415	12235.484	-4253.7305	1047.1445	1213.9805	1517.2695	20107.145	9182.9805	-1041.7305	7353.1445	16707.98	18136.27	9435.1445	33454.98	5533.2695	4678.1445	10575.98	9345.2695	2721.1445	7676.9805	10748.335	6214.2402	27204.281	-1088.665	4534.2402	12451.28	8013.335	6845.2402	14329.28	10847.335	4382.2402	7869.2803	5078.335	2729.2402	4130.2803	-6755.665	3962.2402	27019.281	16388.336	10671.24	20495.281	2771.335	7060.2402	18556.281	5509.335	6054.2402	11178.28	4781.335	8448.2402	19397.281	-6029.665	4376.2402	16143.28	-6210.665	1076.2402	6540.2803	-5393.665	4119.2402	13606.28	-3576.665	3862.2402	19647.281	7872.335	5091.2402	16874.281	21054.336	8294.2402	25489.281	-2785.665	4702.2402	17016.281	-6869.665	3494.2402	19514.281	11734.735	-2474.5996	-220.44043	-218.26465	969.40039	29752.559	-1638.2646	-3341.5996	1739.5596	1737.7354	7597.4004	14056.56	8324.7354	-861.59961	8045.5596	3718.2402	18884.141	8219.2305	19138.24	8459.1406	9913.2305	-3613.7598	11089.141	9755.2305	8830.2402	4914.1401	4765.2305	12484.24	7311.1401	21793.23	600.24023	25361.141	4244.2305	-3634.7598	1239.1401	10225.23	-2825.7598	2923.1401	10141.23	7440.2402	6847.1401	18463.23	9566.2402	6232.1401	15638.23	-3397.7598	3059.1401	12401.23	2064.1201	31745.895	19705.801	8109.1201	19722.895	12513.8	4399.1201	13840.895	25846.801	12902.12	2678.895	3943.7998	23604.121	7246.895	29958.801	2463.1201	2463.895	12214.8	1472.7451	35839.816	18406.855	1094.7451	5656.8149	19282.855	-358.25488	5113.8149	12640.855	21237.746	4076.8149	-1154.1445	12588.745	8268.8145	6086.8555	4172.7451	17141.814	13126.855	15349.745	7498.8149	20486.855	4710.7451	27272.814	20836.855	13940.745	8387.8145	2100.8555	4175.7451	28434.814	6574.8555	12663.96	7283.3052	-6378.5	7876.96	20854.305	5071.5	969.95996	5578.3052	8544.5	2394.96	8579.3047	13964.5	13418.96	7363.3052	13283.5	16895.961	9733.3047	14281.5	16549.961	5861.3052	4186.5	20448.961	8948.3047	11425.5	24619.961	10353.305	7652.5	1307.96	5619.3052	12185.5	2476.96	4430.3052	1981.5	23128.961	8474.3047	-4951.5	3175.96	6774.3052	20747.5	23416.961	7328.3052	-4662.5	-1086.04	4599.3052	11170.5	18425.961	9609.3047	750.5	1868.96	10174.305	20370.5	20257.961	7167.3052	9732.5	-610.04004	5014.3052	2820.5	14949.96	10482.305	14551.5	14267.985	-3096.2695	1352.6855	19021.984	6307.7305	6259.6855	16314.985	-211.26953	10977.686	-1529.0146	1490.7305	18993.686	-1064.0146	443.73047	20276.686	-888.01465	20652.73	9686.6855	-2131.0146	-1643.2695	9364.6855	-785.01465	19392.73	7353.6855	20950.984	-1951.2695	6695.6855	-1757.0146	402.73047	12655.686	15063.985	616.73047	-514.31445	1198.9854	21985.73	10250.686	1183.9854	-2573.2695	6034.6855	-2546.0146	-5924.2695	7428.6855	-3264.0146	17686.73	3077.6855	2512.9854	-161.26953	12587.686	1295.9854	784.73047	9739.6855	4922.9854	115.73047	7649.6855	-528.01465	-1813.2695	12584.686	21623.779	6314.2402	18084.914	13778.779	4532.2402	14379.915	17327.779	9896.2402	17041.914	4318.7798	17927.24	9682.915	22584.779	1946.2402	8465.915	2926.7798	2632.2402	21564.914	2412.7798	894.24023	14789.915	1336.7798	79.240234	10895.915	11795.779	-574.75977	-3193.085	16081.779	6178.2402	10698.915	44.779785	2364.2402	18153.914	862.77979	646.24023	13538.915	15670.779	1371.2402	2299.915	10955.779	5660.2402	18013.914	229.77979	1387.2402	18922.914	22312.779	9619.2402	34164.914	10468.779	2221.2402	3924.915	11263.779	4883.2402	14164.915	12214.779	2975.2402	3325.915	10381.215	7309.4004	6374.0898	-527.78516	20081.4	9225.0898	16485.215	675.40039	6058.0898	-254.78516	19956.4	18105.09	-2323.7852	16066.4	15026.09	11432.215	797.40039	5128.0898	4262.2148	-106.59961	25004.09	7766.2148	1188.4004	9163.0898	10866.79	5048.02	5570.915	7627.79	4954.02	17194.914	-1340.21	7513.02	14129.915	2219.79	4648.02	7948.915	3015.79	3711.02	9203.915	63.189941	424.75488	15692.735	53.189941	7527.7549	926.73535	-455.81006	12.754883	7515.7354	14208.189	5586.7549	6833.7354	10137.189	4519.7549	9309.7354	1518.2305	-1701.2354	9126.2949	24811.23	5654.7646	16017.295	-568.76953	-1641.2354	19842.295	3230.2305	501.76465	14562.295	22694.23	1099.7646	6311.2949	4797.2305	18499.766	15222.295	2124.2305	420.76465	19519.295	17895.23	4908.7646	15645.295	14271.23	2704.7646	15429.295	1877.2305	1950.7646	24033.295	6984.2305	16117.765	17856.295	1303.2305	28622.766	22981.295	16917.23	3172.7646	16181.295	-806.76953	-1691.2354	13253.295	4324.2305	20853.766	20071.295	21095.23	2802.7646	15356.295	-106.76953	-1108.2354	15080.295	3932.2305	21656.766	18149.295	1302.2305	3705.7646	30665.295	5111.2305	-523.23535	18925.295	-1437.7695	-195.23535	23318.295	3222.2305	30673.766	12548.295	11310.23	1635.7646	21826.295	-60.769531	480.76465	18643.295	9537.2305	2503.7646	17466.295	-66.769531	11717.765	11688.295	25301.23	4832.7646	17002.295	15304.635	1070.5049	3621.5547	3829.6348	-145.49512	5342.5547	645.63477	12230.505	11351.555	12615.635	5209.5049	-3843.4453	7144.6348	1822.5049	15379.555	134.63477	113.50488	-8.4453125	2986.6348	8471.5049	717.55469	8979.6348	49.504883	-15.445312	1364.8096	4723.4902	33869.434	-500.19043	1818.4902	18660.434	464.80957	25442.49	18864.434	10846.81	17245.49	16250.435	8059.8096	24066.49	14506.435	-2729.1904	-370.50977	27950.434	4150.8096	3856.4902	20294.434	159.80957	12774.49	14004.435	5743.8096	17537.49	10960.435	15988.81	1179.4902	6061.4346	16462.809	4940.4902	11615.435	-645.19043	1722.4902	19398.434	-829.19043	-1963.5098	11981.435	15329.81	3628.4902	15306.435	17702.809	2088.4902	14297.435	-357.19043	2496.4902	13804.435	6274.8096	22699.49	8773.4346	2461.8096	16138.49	19011.434	17285.809	11220.49	22357.434	-306.19043	1191.4902	16819.434	18197.809	3967.4902	12877.435	-1015.1904	374.49023	24427.434	8313.8096	11379.49	17535.434	1424.8096	1693.4902	14425.435	341.80957	-1559.5098	3314.4346	2439.8096	375.49023	12045.435	453.80957	2187.4902	13673.435	15049.81	4505.4902	8051.4346	3549.7803	581.55957	10157.484	2961.7803	24326.559	5756.4844	11062.78	5583.5596	8443.4844	17520.781	2564.5596	668.48438	236.78027	1063.5596	16136.484	1675.7803	1902.5596	9927.4844	14925.78	6866.5596	14568.484	2814.7803	7790.5596	1931.4844	17573.781	4078.5596	-1147.5156	1513.7803	22462.559	26877.484	8566.7803	5170.5596	3606.4844	4793.7803	35208.559	9962.4844	12378.78	1274.5596	9695.4844	8183.7803	4012.5596	5159.4844	-1497.2197	13853.56	9171.4844	11255.78	3641.5596	11899.484	13436.78	7822.5596	11736.484	9324.7803	3518.5596	-1226.5156	-2765.2197	-91.44043	9956.4844	-2838.6797	20305.465	24626.4	13281.32	4653.4648	10112.4	11255.32	5440.4648	10664.4	-3987.6797	15576.465	4030.4004	11403.32	3478.4648	10278.4	7067.5151	5146.7251	14477.23	15146.516	3723.7251	12147.23	2275.5151	3742.7251	14861.23	6666.5151	2595.7251	14717.23	7306.5151	22412.725	9192.2305	20287.516	11223.725	16801.23	5245.5151	1096.7251	4413.2305	15955.516	1871.7251	-865.76953	14864.516	3140.7251	10920.23	11234.516	1873.7251	9434.2305	14259.516	5647.7251	17110.23	6247.5151	20441.725	6214.2305	14534.516	8012.7251	10661.23	22766.516	4964.7251	7438.2305	9588.7598	24274.211	717.07422	25730.76	4154.21	249.07422	2663.76	2376.21	4573.0742	19677.76	4183.21	3306.0742	447.01001	18118.734	20181.535	23986.01	9730.7344	21789.535	31024.324	6820.6299	448.89062	9560.3252	4365.6299	-1521.1094	2401.325	15616.63	-93.109375	687.32495	17574.629	15882.891	328.60498	2665.145	9106.6797	1280.605	20679.145	11921.68	20420.189	6672.5752	21551.914	-820.81006	503.5752	15800.915	4629.1899	15774.5	11194.705	2521.7051	9554.8457	4028.7402	20671.49	4881.8999	15923.365	28434.49	6723.8999	15688.365	-902.94995	21802.109	8636.1152	4823.0498	16738.109	8452.1152	8048.0498	3772.1099	9994.1152	2835.1951	43259.16	23622.141	12425.195	19498.16	14415.141	5853.0249	8899.165	7533.3701	1110.0249	9087.165	5848.3701	13042.28	2162.6099	8822.1904	1192.28	2979.6099	36629.191	7927.2803	7247.6099	32632.191	1667.7148	10915.99	3821.6553	18121.16	6886.2651	12660.961	684.42993	46925.578	44322.461	13695.43	10332.58	2687.46	2114.595	1344.25	12980.061	4081.595	8048.25	9209.0605	17547.596	7673.25	18128.061	1561.595	20065.25	10593.061	11137.505	8958.0547	3253.5	5245.5049	10036.055	21358.5	1266.5049	1914.0552	-153.5	1330.1001	33686.859	3532.625	1605.1001	2923.8599	15189.625	3359.1001	19623.859	-5874.375	460.67993	11634.26	7660.8301	4410.6797	2056.2598	3068.8301
1769.4053	-1770.3203	-2505.5059	21684.406	3261.6797	4340.4941	7182.4053	17878.68	5091.4941	16118.405	7535.6797	18978.494	27438.406	1334.6797	-2500.5059	3133.4053	6287.6797	1049.4941	13432.405	2884.6797	1642.4941	16167.405	5176.6797	-1011.5059	8091.4053	2902.6797	10695.494	13822.405	1750.6797	-468.50586	16886.895	293.76465	995.75977	8855.8945	10935.765	9448.7598	1811.895	14092.765	20470.76	10732.61	4461.7598	8234.4648	2370.7549	30652.195	27209.289	2193.7549	1186.1953	3343.2891	16672.754	3305.1953	-428.71094	2441.7549	-342.80469	127.28906	4987.7549	22036.195	11107.289	5392.7549	13111.195	17951.289	-2814.2451	10206.195	3934.2891	5090.7549	18023.195	27366.289	19049.754	8152.1953	31290.289	17669.754	4432.1953	17238.289	8014.7549	258.19531	8592.2891	1981.7549	17401.195	7898.2891	2353.7549	1978.1953	15599.289	-1571.2451	-843.80469	17238.289	-1614.2451	2654.1953	10939.289	-1346.2451	2331.1953	24549.289	10866.755	4076.1953	12207.289	15186.755	4938.1953	11018.289	15902.755	3630.1953	5574.2891	14353.755	3857.1953	11150.289	14118.755	3938.1953	3576.2891	-1970.2451	-234.80469	15257.289	2080.7549	2302.1953	11721.289	-2588.8604	-256.08008	1206.9355	5646.1396	10596.92	7456.9355	2583.1396	895.91992	16976.936	25140.141	10670.92	25360.936	10034.14	842.91992	10098.936	11227.14	4365.9199	5558.9355	22116.27	5401.77	20764.779	8063.27	3324.77	7558.7793	18271.27	6335.77	7487.7793	16896.27	5578.77	1814.7793	13414.27	3880.77	750.7793	2752.27	4246.77	21705.779	25050.27	8299.7695	16875.779	12487.27	5633.77	14382.779	16053.27	3687.77	5573.7793	13127.27	6174.77	15604.779	4242.27	6927.77	14199.779	1414.27	1771.77	1225.7793	5367.27	3561.77	7868.7793	2663.27	5428.77	12454.779	19706.27	8369.7695	12670.779	26141.27	7950.77	15973.779	5897.27	6647.77	9330.7793	932.27002	2695.77	12416.779	12785.165	2308.1099	2181.2246	-1783.835	5059.1099	28447.225	-1869.835	419.10986	-731.77539	-923.83496	15257.109	10017.225	5130.165	4471.1099	7806.2246	6860.165	12162.275	6883.5957	19480.164	4875.2754	16984.596	-3960.835	12770.275	12347.596	12207.165	3710.2754	9735.5957	15840.165	8110.2754	19353.596	930.16504	25116.275	5073.5957	-3443.835	-711.72461	6092.5957	-596.83496	193.27539	10229.596	6665.165	7418.2754	17264.596	6154.165	2926.2754	16728.596	-2631.835	2935.2754	13803.596	14755.17	5976.2349	6745.6855	6879.1699	21598.234	3239.6855	1047.1699	13900.234	17641.686	7787.1699	982.23486	-3969.3145	18638.17	5701.2349	21545.686	-177.83008	1727.2349	2607.6855	1286.3052	33102.703	24234.324	1093.3052	6970.7051	24940.324	-139.69482	6454.7051	17217.324	21835.305	7579.7051	5379.3252	15240.305	10003.705	11039.325	7919.3052	19474.705	15381.325	14224.305	8686.7051	26934.324	4453.3052	27607.705	24398.324	18377.305	6023.7051	5505.3252	17354.305	13425.705	17467.324	14034.97	5970.0195	3770.3047	7089.9697	18927.02	13632.305	1133.9697	3543.0195	19390.305	1415.9697	7725.0195	21925.305	17109.969	7974.0195	20002.305	18761.969	6621.0195	23409.305	10713.97	1315.0195	15572.305	15613.97	7607.0195	21882.305	19161.969	9227.0195	22490.305	-2684.0303	3488.0195	21125.305	257.96973	-423.98047	8399.3047	18473.969	1225.0195	3179.3047	3031.9697	5536.0195	24961.305	22461.969	3655.0195	4691.3047	-2606.0303	3515.0195	15769.305	11906.97	8786.0195	6958.3047	-116.03027	3522.0195	24870.305	422.96973	28651.02	18583.305	-1106.0303	2773.0195	13042.305	16389.969	8204.0195	23741.305	11270.535	-3671.9805	4275.46	22689.535	3920.0195	12700.46	6235.5352	13563.02	19119.461	-3563.4648	997.01953	21780.461	-2646.4648	-121.98047	28151.461	6012.5352	12488.02	16789.461	-5983.4648	942.01953	19786.461	-95.464844	15348.02	17166.461	18701.535	-2320.9805	9791.46	-3846.4648	-638.98047	22250.461	16470.535	-2505.9805	6705.46	-214.46484	20986.02	15708.46	-2104.4648	-2959.9805	13345.46	-5194.4648	-2623.9805	13639.46	-5463.4648	22511.02	14560.46	-4123.4648	-3393.9805	18780.461	3169.5352	6727.0195	20396.461	4364.5352	-975.98047	11517.46	13458.535	3063.0195	19790.461	21431.551	5570.1401	23903.195	17243.551	8024.1401	17024.195	17039.551	10549.141	18978.195	5891.5498	27105.141	10193.195	19800.551	3945.1401	9247.1953	3999.5498	4759.1401	23544.195	3560.5498	6609.1401	16189.195	2201.5498	2109.1401	11556.195	13378.55	1966.1401	-345.80469	18514.551	5380.1401	9634.1953	-1175.4502	1677.1401	12743.195	2133.5498	2584.1401	11902.195	15313.55	4450.1401	3829.1953	11323.55	8107.1401	20446.195	1882.5498	3401.1401	16624.195	17491.551	10805.141	34293.195	13226.55	3056.1401	4445.1953	13221.55	4284.1401	8397.1953	12556.55	10264.141	7963.1953	10020.335	9293.9102	5781.6445	864.33496	23424.91	10422.645	17951.336	5985.9102	7686.6445	-2048.665	21730.91	21686.645	4076.335	14824.91	17566.645	13174.335	5465.9102	3890.6445	1010.335	5457.9102	27962.645	9210.335	3087.9102	7991.6445	14486.561	4940.3452	4693.0352	10120.561	7406.3452	7906.0352	-358.43994	3778.3452	9466.0352	5629.5601	3866.3452	2073.0352	4720.5601	4292.3452	4351.0352	-3097.23	2375.7549	17351.77	-1813.23	8544.7549	6234.7695	-3174.23	1318.7549	11118.77	11593.77	8060.7549	14267.77	8712.7695	3068.7549	14544.77	-234.00488	2928.5898	7123.5449	14555.995	15978.59	13173.545	-2826.0049	4940.5898	13356.545	-860.00488	2145.5898	13700.545	16622.996	2878.5898	5392.5449	10533.995	13496.59	14990.545	-781.00488	4041.5898	15249.545	9721.9951	8270.5898	18120.545	14118.995	9543.5898	13512.545	-1032.0049	5108.5898	26004.545	5642.9951	14679.59	14466.545	12339.995	18747.59	20927.545	9672.9951	7388.5898	17720.545	-617.00488	3984.5898	14351.545	8836.9951	15338.59	19724.545	16351.995	8435.5898	15123.545	-975.00488	3739.5898	15724.545	2893.9951	19390.59	13551.545	-996.00488	4699.5898	30137.545	3632.9951	2954.5898	17158.545	-1337.0049	4955.5898	26954.545	2599.9951	30777.59	16302.545	9643.9951	5530.5898	16503.545	-1698.0049	5482.5898	19868.545	14497.995	7236.5898	13012.545	7611.9951	6149.5898	1079.5449	13724.995	5763.5898	20864.545	19016.9	2545.6201	8055.5	6942.8999	-1595.3799	9273.5	3033.8999	9205.6201	14351.5	14304.9	6598.6201	190.5	12619.9	2462.6201	16814.5	4753.8999	-1099.3799	5045.5	5738.8999	3904.6201	5574.5	9230.9004	-1958.3799	4538.5	3435.4448	5383.6602	26712.59	1189.4448	3693.6602	9228.5898	224.44482	30248.66	11590.59	10140.445	22337.66	8592.5898	11934.445	20777.66	9149.5898	-1367.5552	4122.6602	8005.5898	6885.4448	4279.6602	10076.59	1023.4448	16904.66	652.58984	5469.4448	15447.66	-3342.4102	19586.445	4630.6602	-3288.4102	19029.445	4908.6602	-2568.4102	2326.4448	3435.6602	12110.59	1485.4448	1984.6602	5211.5898	16803.445	7759.6602	4091.5898	17841.445	5735.6602	6713.5898	660.44482	3053.6602	12134.59	18482.445	6359.6602	2907.5898	3428.4448	19499.66	8828.5898	27317.445	11643.66	9006.5898	1496.4448	3343.6602	6893.5898	24490.445	12869.66	4913.5898	-32.555176	2279.6602	11332.59	10350.445	13866.66	10651.59	3967.4448	3324.6602	2262.5898	1844.4448	4516.6602	-2467.4102	8793.4453	3660.6602	4777.5898	1115.4448	3698.6602	5509.5898	10002.445	10593.66	1821.5898	387.76465	2959.6152	8817.1953	3908.7646	22447.615	7864.1953	9247.7646	6397.6152	11181.195	16310.765	4122.6152	-2322.8047	-754.23535	6504.6152	10023.195	1545.7646	4206.6152	13490.195	12298.765	8387.6152	15065.195	1092.7646	5425.6152	1785.1953	10930.765	3380.6152	2459.1953	249.76465	24469.615	26601.195	4520.7646	4903.6152	5776.1953	6517.7646	28861.615	9533.1953	11676.765	5371.6152	7883.1953	640.76465	14818.615	7905.1953	-4383.2354	14964.615	2538.1953	11526.765	3531.6152	13105.195	16524.766	7996.6152	12147.195	9465.7646	4348.6152	1498.1953	-4201.2354	1519.6152	7096.1953	75.139648	24242.234	10687.906	17058.141	2198.2354	-4571.0938	13150.14	2185.2354	-2362.0938	-2055.8604	21058.234	-10729.094	9514.1396	2834.2354	-4837.0938	6988.3052	5605.96	15900.175	12542.305	5298.96	13749.175	-304.69482	2696.96	18030.176	6625.3052	4174.96	20027.176	6515.3052	20453.961	14534.175	15807.305	9849.96	15747.175	3237.3052	2033.96	5492.1748	13374.305	3290.96	5228.1748	12566.305	3595.96	11078.175	7681.3052	8304.96	12375.175	14409.305	6147.96	19667.176	5661.3052	21123.961	15086.175	11446.305	6372.96	11275.175	16383.305	4898.96	11077.175	11048.215	17478.996	4421.9492	18222.215	360.99512	-259.05078	-1092.7849	-1807.0049	6692.9492	16455.215	-1750.0049	5345.9492	2829.8052	19010.391	18325.336	28422.805	9206.3906	20693.336	31202.855	6332.1548	4909.7949	2285.855	1736.1548	1918.7949	1158.855	12993.154	7036.7949	-71.14502	11583.154	15544.795	1258.3999	726.20996	8719.4297	1525.3999	16357.21	4397.4297	1505.16	2901.0752	13010.99	802.16003	2598.0752	8725.9902	12199.484	1334.0254	17068.266	1328.97	14008.88	1377.7051	16832.115	7890.835	12691.465	14829.115	6396.835	18407.465	795.76001	21021.686	9808.165	6125.7598	17829.686	14092.165	9533.7598	6266.6851	12610.165	3112.6299	46761.754	20819.535	13115.63	16762.754	15313.535	3021.585	16563.156	7523.7051	-1578.415	3678.1553	761.70508	9607.165	1192.27	7081.9048	901.16504	4069.27	30136.904	6982.165	5456.27	23365.904	-285.45996	9235.5605	12883.74	21836.234	3861.9746	12970.27	496.71497	50082.914	40381.965	5616.7148	15067.915	7495.9648	1838.99	1092.3398	4013.7852	4909.9902	8227.3398	8393.7852	22870.99	7653.3398	16438.785	2608.99	15852.34	10360.785	11683.79	6744.1299	-1969.2998	3619.79	5990.1299	14728.7	622.79004	-2163.8701	-3469.2998	1600.1201	22251.234	1423.9004	1331.1201	-2438.7646	8817.9004	4460.1201	14251.235	-7227.0996	535.95508	9026.915	11818.175	2864.9551	488.91504	8037.1748
-1226.9453	3919.125	7350.9404	16798.055	8963.125	13671.94	4750.0547	25395.125	14512.94	13020.055	9507.125	25337.941	17846.055	7590.125	4657.9404	4447.0547	12660.125	6736.9404	12097.055	8721.125	12868.94	18000.055	7569.125	10643.94	7160.0547	5826.125	24428.941	11552.055	6458.125	12650.94	12754.37	1695.6548	3667.3301	6007.3701	17253.654	11575.33	3238.3701	17208.654	26452.33	11417.215	-2365.3896	4416.7109	2058.5947	29409.914	25091.539	669.59473	3279.915	5363.5391	15159.595	3497.915	2749.5391	-378.40527	3014.915	2073.5391	944.59473	23115.914	11056.539	-3720.4053	21062.914	21515.539	-3723.4053	13747.915	5836.5391	999.59473	19375.914	26061.539	14793.595	11884.915	41420.539	14663.595	9937.915	17813.539	4644.5947	7143.915	9426.5391	-201.40527	24261.914	7253.5391	1280.5947	6722.915	17738.539	-3323.4053	3485.915	15753.539	-2802.4053	5556.915	21692.539	-4765.4053	6792.915	29560.539	10495.595	7483.915	12426.539	9540.5947	8791.915	10588.539	10005.595	6226.915	9490.5391	11060.595	7442.915	16085.539	8723.5947	7231.915	8800.5391	-1953.4053	2989.915	17385.539	447.59473	5955.915	15033.539	-5628.7451	-2690.6396	-1369.5996	-755.74512	15002.36	9357.4004	-2383.7451	4334.3604	13623.4	19876.254	7984.3604	22083.4	2210.2549	11745.36	8674.4004	2579.2549	1563.3604	2610.4004	17251.955	3412.6201	24209.176	5164.9551	73.620117	6515.1758	15055.955	4831.6201	8212.1758	12709.955	2163.6201	-403.82422	9943.9551	1527.6201	-281.82422	1084.9551	680.62012	18193.176	20665.955	3369.6201	15665.176	15554.955	4487.6201	16606.176	8540.9551	4706.6201	7827.1758	12620.955	6774.6201	13148.176	-572.04492	2767.6201	6175.1758	-1281.0449	570.62012	-1032.8242	2136.9551	-1927.3799	8598.1758	-99.044922	1123.6201	7915.1758	13776.955	2640.6201	12449.176	12841.955	13012.62	18170.176	1444.9551	4865.6201	10012.176	-2183.0449	773.62012	9507.1758	11729.78	-4303.8701	2465.665	-2756.2197	1013.1299	33036.664	-608.21973	-3750.8701	692.66504	6150.7803	-977.87012	16861.664	8747.7803	-2784.8701	11118.665	5648.1396	15363.635	9211.375	20291.141	6761.6348	16822.375	-353.86035	10543.635	10935.375	13902.14	15258.635	11973.375	16501.141	8738.6348	22896.375	10539.14	6144.6348	9945.375	542.13965	533.63477	8772.375	-17.860352	2546.6348	10080.375	8944.1396	4474.6348	14578.375	9305.1396	3805.6348	13180.375	537.13965	4873.6348	13099.375	16029.715	11117.215	16183.535	11018.715	20102.215	10635.535	4661.7148	17341.215	25707.535	13445.715	3688.2148	2829.5352	22760.715	7588.2148	26317.535	3150.7148	4627.2148	13006.535	1945.6548	31557.125	17020.525	1479.6548	3965.125	18615.525	-420.34521	2141.125	13276.525	22226.654	2053.125	-2131.4746	17954.654	6378.125	9294.5254	4209.6548	19405.125	15491.525	16917.654	7113.125	19726.525	5332.6548	28006.125	19336.525	22109.654	2885.125	3985.5254	21079.654	5691.125	8977.5254	17229.59	9969.0293	-1206.5195	11626.59	15826.029	6175.4805	4797.5898	6297.0298	8198.4805	4176.5898	12807.029	18425.48	14358.59	8870.0293	11358.48	20378.59	11240.029	13037.48	3138.5898	4513.0298	8759.4805	19181.59	10454.029	14793.48	26929.59	12037.029	12954.48	3255.5898	6392.0298	10310.48	7288.5898	4072.0298	1017.4805	26728.59	6815.0298	430.48047	6822.5898	8995.0293	24468.48	26220.59	8085.0298	-2727.5195	1637.5898	4561.0298	13206.48	20798.59	5785.0298	3245.4805	2895.5898	8890.0293	26931.48	6941.5898	30650.029	11561.48	3947.5898	4809.0298	3633.4805	20940.59	13438.029	18151.48	-1031.2051	-2638.9248	9711.3398	15581.795	8627.0752	17846.34	15745.795	4001.0752	20017.34	-6395.2051	2330.0752	24480.34	-5271.2051	328.0752	27390.34	-5173.2051	32269.074	19408.34	-8954.2051	756.0752	15840.34	-4886.2051	22895.074	17344.34	21350.795	1521.0752	9970.3398	-7859.2051	22.075195	16677.34	9507.7949	1713.0752	8867.3398	-5761.2051	30091.074	18908.34	-5470.2051	218.0752	14772.34	-8345.2051	-1444.9248	16583.34	-8401.2051	26922.074	13353.34	-9557.2051	-1047.9248	20302.34	385.79492	8061.0752	20977.34	-38.205078	5213.0752	15583.34	4607.7949	3098.0752	21026.34	24571.189	9172.8945	20803.695	16104.189	9948.8945	16639.695	17622.189	11637.895	17682.695	4675.1899	24656.895	7415.6953	19765.189	8642.8945	11338.695	809.18994	4921.895	27191.695	2026.1899	6369.895	19412.695	659.18994	3345.895	9144.6953	11771.189	4340.895	-233.30469	17977.189	9888.8945	12164.695	-3474.8101	3995.895	8721.6953	307.18994	3522.895	13545.695	13453.189	3588.895	1532.6953	12441.189	12097.895	14498.695	1564.1899	3823.895	5229.6953	22047.189	13439.895	38081.695	11278.189	4056.895	918.69531	14978.189	4553.895	7611.6953	13724.189	6941.895	5617.6953	19103.41	1880.7246	10224.09	5042.4102	21074.725	11931.09	19511.41	466.72461	6317.0898	940.41016	18286.725	19474.09	5284.4102	9345.7246	13923.09	13770.41	955.72461	4525.0898	3920.4102	1154.7246	12128.09	12054.41	258.72461	10040.09	13935.49	1915.5996	727.4043	11373.49	4844.5996	5121.4043	-237.51001	2076.5996	-2340.5957	7416.4902	2425.5996	2740.4043	8398.4902	2012.5996	-552.5957	-152.4751	-1765.7949	12513.915	-788.4751	4821.2051	1058.915	-707.4751	-2941.7949	7712.915	15467.525	872.20508	6801.915	8657.5254	-175.79492	12138.915	-2237.0596	2991.54	7273.2852	17226.941	9419.54	9132.2852	-1413.0596	2232.54	11052.285	-1696.0596	3158.54	11267.285	10938.94	3851.54	2318.2852	14157.94	8791.54	12670.285	1505.9404	4930.54	15486.285	10572.94	9094.54	12826.285	14436.94	6853.54	10153.285	-982.05957	4546.54	21960.285	6431.9404	15013.54	13261.285	4316.9404	23271.539	19007.285	14391.94	7773.54	13589.285	-1246.0596	4118.54	13589.285	-886.05957	25870.539	22424.285	16358.94	6209.54	15757.285	-645.05957	6066.54	12606.285	2297.9404	22480.539	11750.285	-1103.0596	3412.54	27575.285	2694.9404	5216.54	16466.285	-71.05957	5190.54	22351.285	-514.05957	28946.539	15046.285	10185.94	6571.54	18628.285	-2208.0596	2537.54	15487.285	12307.94	8702.54	16616.285	11842.94	3907.54	-122.71484	11398.94	7371.54	7069.2852	13310.515	-3525.3096	5279.2598	4872.5146	-2531.3096	10849.26	-255.48535	7995.6904	16414.26	5899.5146	4699.6904	-1354.7402	9813.5146	-183.30957	17688.26	1176.5146	-5125.3096	4528.2598	2410.5146	3477.6904	6370.2598	11469.515	-2195.3096	4616.2598	2322.8496	4358.2749	28011.135	-419.15039	2987.2749	14080.135	-858.15039	31777.275	15837.135	10951.85	20603.275	11944.135	8542.8496	20372.275	9251.1348	-5243.1504	-294.7251	8774.1348	3773.8496	2767.2749	18168.135	1306.8496	12763.275	9204.1348	4285.8496	19145.275	4357.1348	14474.85	744.2749	1228.1348	18626.85	2159.2749	-651.86523	-2011.1504	1173.2749	15282.135	156.84961	1156.2749	11005.135	14250.85	6726.2749	15176.135	17483.85	5538.2749	10504.135	-1042.1504	3680.2749	15820.135	15893.85	5056.2749	5120.1348	1169.8496	20646.275	13256.135	18543.85	11834.275	11517.135	-1433.1504	2575.2749	10606.135	18329.85	8782.2754	12279.135	-1381.1504	946.2749	15423.135	1514.8496	5907.2749	11629.135	2386.8496	1535.2749	7211.1348	-2590.1504	933.2749	1653.1348	5932.8496	1943.2749	9211.1348	-869.15039	337.2749	9117.1348	11863.85	9186.2754	5136.1348	2626.8945	3124.3149	9785.2246	9796.8945	16864.314	10102.225	11435.895	4567.3149	14499.225	16523.895	5212.3149	1560.2246	258.89453	5727.3149	8824.2246	1935.8945	4583.3149	17255.225	16252.895	4817.3149	18292.225	2753.8945	10492.314	6112.2246	3611.8945	1455.3149	4122.2246	959.89453	23015.314	26115.225	8607.8945	6137.3149	11523.225	9820.8945	15970.314	16859.225	9841.8945	3806.3149	11215.225	4731.8945	12632.314	12261.225	-908.10547	18541.314	11115.225	12094.895	4382.3149	16354.225	15061.895	9597.3145	14519.225	-1448.1055	14247.314	3152.2246	-2043.1055	1629.3149	12379.225	1034.5996	23428.824	16646.025	17415.6	-2137.1748	-3922.9746	14441.6	36.825195	-1061.9746	7948.5996	-490.1748	-9523.9746	14782.6	-541.1748	3540.0254	8492.8301	5902.8149	17192.879	11053.83	8499.8145	6272.8799	717.83008	3394.8149	12200.88	4836.8301	5269.8149	18429.879	6058.8301	18937.814	10150.88	19683.83	11842.814	20151.879	5871.8301	2220.8149	6223.8799	16253.83	3090.8149	898.87988	14397.83	4196.8149	7358.8799	9363.8301	7701.8149	11064.88	18217.83	6146.8149	20640.879	1811.8301	4548.8149	17622.879	12977.83	8069.8149	14035.88	18255.83	5615.8149	8334.8799	7204.8101	25401.094	11999.055	27280.811	4091.0947	8194.0547	1071.8101	-2008.9053	11519.055	18849.811	2765.0947	16652.055	1420.0549	16799.266	23262.475	27053.055	11137.266	25229.475	32607.455	6807.3501	2418.5947	231.45508	521.3501	312.59473	2636.4551	17500.35	5299.5947	1283.4551	11603.35	16160.595	73.264893	693.99512	4801.8496	-174.73511	17746.996	5260.8496	643.08496	-23.620117	12330.505	558.08496	-812.62012	7981.5049	12669.936	3854.1548	18093.205	-4084.6152	12911.575	2633.3848	19065.51	7148.3652	4597.0254	17896.51	3945.3652	13258.025	1567.79	23921.32	13540.44	3059.79	32408.32	21853.441	11550.79	3022.3198	14001.44	3756.0349	28657.98	20020.01	10672.035	15911.98	15911.01	6404.5449	15526.445	6727.6846	357.54492	12245.445	5058.6846	9710.1855	2790.2349	6740.0195	804.18506	2945.2349	36245.02	6119.1851	8917.2344	26963.02	1499.9399	9550.5352	19671.754	19821.52	6105.2949	8112.7051	364.16504	52012.781	43217.75	3582.165	17178.779	4444.75	3042.825	2621.835	5749.9404	6518.8252	13866.835	9633.9404	18956.824	10143.835	23267.941	1872.825	17201.836	9876.9404	4399.4346	4693.0352	-142.49512	2647.4346	8956.0352	20143.504	-1325.5654	289.03516	-976.49512	-509.28491	24055.074	11374.73	-1044.2849	1545.0752	15564.73	1281.7151	18269.074	-440.26953	-3300.0952	4600.0649	16142.99	-1267.0952	2839.0649	5071.9902
-2746.7051	2025.1348	7071.7148	10668.295	5529.1348	11943.715	2151.2949	22459.135	13639.715	13761.295	5851.1348	26008.715	18650.295	5313.1348	3992.7148	1016.2949	11564.135	10864.715	14030.295	5805.1348	13749.715	12211.295	8023.1348	8862.7148	3828.2949	3599.1348	16150.715	10390.295	4623.1348	12197.715	15093.895	1576.7251	2060.1348	6355.895	12998.725	10273.135	1016.895	19669.725	22540.135	13086.41	7846.125	1338.2559	1902.7402	28478.059	28100.734	-76.259766	6.0595703	1587.7344	-2823.2598	1117.0596	-191.26562	2464.7402	-324.94043	-922.26562	2772.7402	18876.059	6703.7344	-1926.2598	20031.059	23368.734	-2529.2598	8029.0596	3036.7344	2136.7402	16055.06	21382.734	11841.74	8171.0596	35126.734	12068.74	6233.0596	16589.734	3562.7402	1566.0596	5008.7344	5314.7402	6541.0596	4462.7344	949.74023	127.05957	18872.734	-3285.2598	-373.94043	15090.734	-2764.2598	-616.94043	18492.734	-3496.2598	2471.0596	23918.734	10553.74	4116.0596	12618.734	13960.74	4522.0596	8535.7344	13397.74	2168.0596	5715.7344	10813.74	2783.0596	13631.734	10336.74	1811.0596	6412.7344	-2919.2598	1365.0596	16875.734	225.74023	919.05957	13221.734	-3333.8301	1897.085	-4344.8691	5118.1699	19364.086	8158.1309	636.16992	4893.085	13026.131	22834.17	8160.085	30784.131	563.16992	21190.086	6246.1309	2952.1699	4479.085	1176.1309	17703.086	3155.0654	24479.785	6126.085	-0.93457031	12558.785	9202.085	1817.0654	12455.785	15488.085	1005.0654	8677.7852	9366.085	-432.93457	5568.7852	549.08496	3135.0654	24047.785	24986.086	5858.0654	21912.785	5058.085	19136.066	22021.785	7374.085	6377.0654	12619.785	13977.085	4730.0654	18014.785	1775.085	1597.0654	10763.785	1850.085	-1182.9346	5935.7852	1816.085	1762.0654	9441.7852	411.08496	4190.0654	15878.785	16516.086	6651.0654	15230.785	13546.085	19494.066	16182.785	2402.085	2327.0654	16477.785	-676.91504	975.06543	16824.785	11203.94	-510.96484	8001.5898	-3511.0596	1441.0352	29509.59	-721.05957	-1190.9648	2238.5898	3998.9404	3311.0352	11060.59	7372.9404	3358.0352	9264.5898	7059.8896	16276.575	7110.3652	19196.891	4477.5752	15728.365	-195.11035	13341.575	13428.365	17991.891	8746.5752	8155.3652	13824.89	9205.5752	19180.365	12793.89	6991.5752	10564.365	-1716.1104	1866.5752	12468.365	444.88965	4687.5752	10738.365	8995.8896	5220.5752	18597.365	7605.8896	10619.575	12988.365	-3.1103516	4013.5752	12500.365	9425.3555	6681.79	15125.494	7078.3555	16777.789	2373.4941	-1161.6445	11136.79	9521.4941	6797.3555	2835.79	-2652.5059	14593.355	6820.79	25189.494	-1624.6445	2988.79	4292.4941	-513.09473	32202.85	17536.926	-1458.0947	4174.8496	20629.926	-3793.0947	2618.8496	8435.9258	11841.905	728.84961	555.92578	9403.9053	5573.8496	3856.9258	6835.9053	11495.85	14167.926	15778.905	7303.8496	15215.926	-48.094727	25397.85	16274.926	18953.906	2363.8496	-3166.0742	15679.905	6410.8496	6050.9258	11308.87	7985.5996	-2546.1602	6657.8701	19251.6	11002.84	1524.8701	3565.5996	9910.8398	305.87012	7909.5996	15814.84	14382.87	7549.5996	11704.84	15335.87	8171.5996	15662.84	-362.12988	153.59961	9780.8398	18186.871	8388.5996	16043.84	18860.871	8329.5996	15876.84	-1469.1299	3487.5996	11694.84	2451.8701	3924.5996	4683.8398	18787.871	5226.5996	-1846.1602	1131.8701	5723.5996	20813.84	22671.871	5296.5996	7.8398438	-1503.1299	2404.5996	13663.84	19473.871	4777.5996	5370.8398	5.8701172	9843.5996	21710.84	1202.8701	34066.602	18851.84	-490.12988	4283.5996	6925.8398	16692.871	9397.5996	17916.84	11777.365	-4692.3496	-8231.9648	23385.365	87.650391	4291.0352	26849.365	3163.6504	7386.0352	3316.3652	-930.34961	10781.035	5446.3652	-1558.3496	13358.035	13722.365	8803.6504	5013.0352	847.36523	-461.34961	1960.0352	4706.3652	14825.65	699.03516	29510.365	727.65039	1610.0352	2027.3652	-998.34961	12716.035	23661.365	-2196.3496	-1185.9648	5101.3652	24557.65	5686.0352	4635.3652	-1524.3496	2933.0352	-420.63477	-4512.3496	1946.0352	669.36523	21700.65	-2109.9648	1570.3652	-2370.3496	8588.0352	9902.3652	5949.6504	4133.0352	10536.365	-2215.3496	912.03516	21424.365	984.65039	5481.0352	19394.855	494.44531	21080.26	14837.855	2475.4453	17627.26	18734.855	4759.4453	19138.26	4552.8555	26188.445	11797.26	17843.855	-1387.5547	9659.2598	1729.8555	-337.55469	25578.26	544.85547	331.44531	17422.26	345.85547	-3633.5547	13779.26	11143.855	-2861.5547	1520.2598	13002.855	367.44531	12686.26	-4109.1445	-2424.5547	12191.26	127.85547	-1765.5547	16790.26	15587.855	-595.55469	5350.2598	13789.855	2961.4453	19886.26	-2915.1445	-4503.5547	4697.2598	20371.855	6148.4453	40705.258	11427.855	-2499.5547	4690.2598	10034.855	-2395.5547	9253.2598	11721.855	2053.4453	9354.2598	16454.23	7948.3701	12831.425	9016.2305	19614.371	9492.4248	18179.23	6695.3701	4954.4248	279.22998	23611.371	15698.425	8317.2305	13028.37	15222.425	16986.23	5284.3701	6805.4248	4784.23	3068.3701	14156.425	10040.23	3223.3701	14855.425	11129.9	2192.3999	11438.355	7915.8999	6435.3999	22597.355	-1827.1001	-271.6001	8036.3555	5693.8999	2712.3999	7771.3555	8085.8999	2111.3999	7134.3555	-1449.7451	3906.2749	14863.74	-949.74512	10901.275	2228.7402	-1233.7451	2311.2749	8342.7402	12781.255	7487.2749	10307.74	11256.255	5748.2749	10068.74	-5285.9951	1270.7148	5186.5293	10201.005	7326.7148	11269.529	-8382.9951	1077.7148	15351.529	-6366.9951	2862.7148	9804.5293	10358.005	2066.7148	1380.5293	11067.005	7384.7148	16828.529	-6437.9951	3102.7148	15519.529	10153.005	7275.7148	16032.529	8214.0049	5126.7148	12355.529	-6524.9951	1965.7148	22051.529	-1711.9951	17350.715	9325.5293	-5904.9951	29656.715	18116.529	6429.0049	3444.7148	10861.529	-7624.9951	1008.7148	12002.529	-3647.9951	19680.715	16370.529	10151.005	4537.7148	14434.529	-5412.9951	2022.7148	13072.529	-4649.9951	20868.715	10598.529	-6474.9951	1968.7148	24481.529	-4604.9951	3785.7148	8301.5293	-6440.9951	5297.7148	25865.529	-4739.9951	24140.715	13179.529	5355.0049	5726.7148	16672.529	-5916.9951	2292.7148	15315.529	7396.0049	5988.7148	15837.529	5533.0049	313.71484	-1973.4707	9804.0049	5153.7148	16208.529	6037.2598	2275.7197	12047.975	-728.74023	-216.28027	12960.975	-3067.7402	10252.72	22549.975	7879.2598	8493.7197	6409.9746	-384.74023	23041.719	20665.975	-4715.7402	-2129.2803	7448.9746	-3976.7402	6931.7197	9842.9746	12639.26	3106.7197	9915.9746	144.85986	4729.04	32494.215	1415.8599	3392.04	13145.215	1281.8599	30599.039	15452.215	8738.8594	22160.039	14336.215	7336.8599	24011.039	13476.215	-3158.1401	3019.04	10763.215	996.85986	4203.04	12289.215	2067.8599	16759.039	8590.2148	4325.8599	22023.039	2502.2148	16132.859	4513.04	-4445.7852	15202.859	3982.04	-1973.7852	-892.14014	3488.04	11766.215	-695.14014	3369.04	6124.2148	11214.859	6877.04	6940.2148	14802.859	9113.04	10218.215	1746.8599	4176.04	11195.215	18202.859	6198.04	1752.2148	1589.8599	20516.039	10093.215	20336.859	13762.04	12528.215	-1647.1401	5345.04	10882.215	18565.859	10003.04	11590.215	-1662.1401	2826.04	14282.215	1286.8599	3677.04	10418.215	1884.8599	2977.04	4404.2148	147.85986	1583.04	-32.785156	4959.8599	3380.04	8496.2148	510.85986	4622.04	6420.2148	9524.8594	11249.04	4708.2148	3760.25	2207.0254	12628.756	13004.25	11540.025	8883.7559	14122.25	3268.0254	12189.756	22935.25	2738.0254	-750.24414	1787.25	4004.0254	15481.756	3236.25	1099.0254	14785.756	14297.25	6897.0254	19587.756	6092.25	6315.0254	2239.7559	2355.25	-148.97461	5334.7559	4055.25	22514.025	21756.756	8860.25	5133.0254	9674.7559	11740.25	32541.025	15527.756	4626.25	7135.0254	12286.756	5005.25	4977.0254	10532.756	1122.25	11984.025	9953.7559	10976.25	3331.0254	16140.756	11727.25	8424.0254	11877.756	1254.25	9305.0254	1584.7559	6.25	794.02539	14316.756	1433.46	10889.19	6253.6211	10962.46	268.19043	-7465.3789	8992.46	-1601.8096	-1527.3789	-5234.54	12267.19	-8354.3789	8394.46	716.19043	-4094.3789	5171.9648	3556.7651	9314.8398	8678.9648	6673.7651	6994.8398	-3119.0352	3318.7651	9043.8398	2565.9648	6382.7651	14417.84	2854.9648	18937.766	5291.8398	14716.965	11909.766	12482.84	-809.03516	2338.7651	-2034.1602	10722.965	4982.7651	-730.16016	10892.965	4677.7651	2092.8398	4320.9648	4445.7651	8830.8398	13032.965	7572.7651	16178.84	-3186.0352	3710.7651	3180.8398	11926.965	8754.7656	5786.8398	8095.9648	4205.7651	1039.8398	6356.0449	23394.096	6816.0752	60666.047	7723.0952	4832.0752	-868.95508	1433.0952	10207.075	17021.045	1560.0952	9170.0752	-1959.6851	20823.73	18529.59	27814.314	12304.73	24895.59	38126.809	5887.0298	1496.1904	344.81006	309.02979	1245.1904	1905.8101	16718.029	4945.1904	1965.8101	18923.029	13794.19	1750.76	3645.52	8351.4004	1634.76	19110.52	5059.4004	49.120117	1191.145	7157.1855	612.12012	2853.145	6809.1855	12180.32	3887.1099	9685.0752	-279.93506	15674.295	-5129.7305	18487.74	7933.4849	12323.625	17720.74	4025.4849	16939.625	2346.3599	16670.295	10750.07	3274.3599	29174.295	24075.07	11304.36	-1749.7051	13187.07	2474.4399	31822.439	19832.145	17568.439	16798.439	19862.145	5652.71	17388.535	5685.71	2221.71	10150.535	6565.71	12836.445	668.93018	8101.0952	456.44507	597.93018	30596.096	8372.4453	4084.9302	25179.096	-737.34521	7729.3149	7738.7798	21069.6	4539.4346	10670.85	888.84998	48270.57	45574.398	1994.85	18769.57	7035.3999	1845.71	-278.2002	780.06445	4668.71	9557.7998	2522.0645	23885.711	6716.7998	7812.0645	2429.71	12832.8	2606.0645	2635.27	5215.8052	2667.3496	3652.27	7997.8052	21911.35	85.27002	-1247.1948	1055.3496	1221.145	24597.926	2502.0498	282.14502	2200.9248	14413.05	1299.145	17361.926	-7587.9502	2092.8799	5799.145	11515.39	2876.8799	3107.145	1846.3896
2228.8901	1843.0552	-51.300781	4006.8901	3522.0552	6538.6992	9055.8906	18727.055	7860.6992	18793.891	8780.0547	16084.699	21807.891	2694.0552	-2281.3008	7802.8901	10490.055	-838.30078	16133.891	3551.0552	9629.6992	18887.891	6687.0552	6334.6992	10319.891	4929.0552	19800.699	15865.891	4157.0552	2214.6992	14861.35	1280.7402	-1348.9805	6130.3501	11580.74	5206.0195	3233.3501	19407.74	18206.02	4819	8073.2451	8783.8252	10633.16	21898.305	18821.391	7317.1602	4052.3052	7074.3896	1435.1602	2788.3052	3097.3896	6608.1602	4965.3052	3399.3896	14187.16	20125.305	14465.39	5624.1602	23913.305	26501.391	2269.1602	15322.305	7425.3896	4996.1602	22477.305	31328.391	15870.16	10530.305	38187.391	21446.16	8007.3052	12223.39	9797.1602	4442.3052	10464.39	15651.16	10513.305	8745.3896	8068.1602	3530.3052	18793.391	1837.1602	4641.3052	16858.391	3699.1602	4522.3052	20274.391	2474.1602	6480.3052	32924.391	15818.16	5829.3052	14703.39	19166.16	7672.3052	11940.39	14905.16	6525.3052	8842.3896	15616.16	7106.3052	15885.39	13173.16	9299.3047	10481.39	4115.1602	2718.3052	17369.391	7488.1602	4083.3052	14230.39	30.785156	2313.0596	274.06445	4759.7852	20728.059	6423.0645	3387.7852	5252.0596	13428.064	28925.785	9511.0596	28616.064	6947.7852	9179.0596	12934.064	1862.7852	5360.0596	3798.0645	15113.205	8633.5254	23642.391	2396.2051	5118.5249	10024.391	-1722.7949	3872.5249	11219.391	12692.205	2263.5249	2331.3906	7719.2051	1904.5249	3960.3906	-3215.7949	4411.5249	25687.391	21987.205	6891.5249	18611.391	830.20508	21361.525	20975.391	7293.2051	6469.5249	9072.3906	11442.205	5745.5249	16662.391	-2636.7949	6570.5249	8038.3906	-1674.7949	3114.5249	2995.3906	-605.79492	1796.5249	10453.391	-1665.7949	4296.5249	12316.391	14567.205	4989.5249	13732.391	2236.2051	25350.525	19387.391	1214.2051	4180.5249	13662.391	-2086.7949	4832.5249	14744.391	7203.1104	3412.5601	4015.3701	-4442.8896	6602.5601	28265.371	-4267.8896	3299.5601	3874.3701	3956.1104	5459.5601	12475.37	3601.1104	5200.5601	12801.37	1570.6445	14415.165	12385.255	15517.645	2088.165	21137.254	-3700.3555	7404.165	14214.255	8707.6445	3233.165	11236.255	11519.645	3204.165	23064.254	9847.6445	4323.165	11076.255	-2332.3555	-750.83496	12492.255	-3365.3555	61.165039	15114.255	8508.6445	-442.83496	22281.254	4190.6445	219.16504	22045.254	-3811.3555	2425.165	18687.254	12182.734	4427.75	10438.404	5156.7349	17192.75	3073.4043	2202.7349	13080.75	11479.404	9430.7344	2938.75	-5036.5957	18380.734	3207.75	23352.404	741.73486	764.75	4719.4043	379.6748	33084.758	18046.086	647.6748	2688.7598	19643.086	-1448.3252	1497.7598	12988.086	16148.675	1242.7598	-4509.9141	13566.675	7752.7598	3509.0859	6433.6748	17987.76	13534.086	10669.675	11074.76	22447.086	1197.6748	14365.76	25221.086	18580.676	3768.7598	-1978.9141	15419.675	15437.76	10516.086	17795.76	8831.29	3233.04	9865.7598	17275.289	10326.04	1892.7598	1900.29	23148.039	4622.7598	7968.29	22568.039	16810.76	6841.29	17624.039	20441.76	9817.29	14439.04	1364.7598	216.29004	8431.04	19597.76	8014.29	15716.04	23322.76	9212.29	14310.04	2398.7598	3951.29	18903.039	4188.7598	1711.29	6428.04	17208.76	3411.29	1364.04	5450.7598	3837.29	24521.039	39012.758	5581.29	1065.04	1430.7598	68.290039	21155.039	15420.76	6529.29	9780.04	2419.7598	7350.29	28886.039	8238.7598	31099.289	17901.039	669.75977	2308.29	8135.04	15041.76	8967.29	24303.039	6771.6553	-324.61523	4297.8945	14884.655	2915.3848	7668.8945	15397.655	7406.3848	18433.895	-575.34473	5215.3848	22817.895	597.65527	2962.3848	21157.895	-245.34473	27039.385	11691.895	-4017.3447	5017.3848	13971.895	-1280.3447	19510.385	9991.8945	30470.656	2273.3848	9694.8945	-1404.3447	1076.3848	18360.895	18793.656	529.38477	5891.8945	-941.34473	26769.385	14189.895	2754.6553	230.38477	7814.8945	-3734.3447	261.38477	12372.895	-3310.3447	26941.385	10481.895	-5086.3447	2603.3848	12926.895	7441.6553	11576.385	16411.895	6085.6553	327.38477	8124.8945	13990.655	3594.3848	15960.895	19314.365	6175.29	22768.559	3614.3652	14244.29	19645.559	14391.365	6989.29	17785.559	9807.3652	14833.29	11741.56	18955.365	4754.29	16313.56	-1418.6348	3971.29	28620.559	-1964.6348	4414.29	21525.559	-2641.6348	-891.70996	17860.559	5575.3652	54.290039	1588.5596	12276.365	1721.29	13593.56	-6681.6348	-1274.71	13405.56	-2729.6348	-597.70996	17615.559	13994.365	2594.29	6245.5596	7290.3652	2074.29	20589.559	-3070.6348	954.29004	11196.56	15973.365	10026.29	34239.559	6621.3652	1158.29	7864.5596	9721.3652	2629.29	12111.56	3638.3652	6843.29	10935.56	18038.496	8689.7852	9987.4609	12557.495	13720.785	7274.4609	18485.496	4107.7852	3072.4609	1910.4951	21529.785	14680.461	251.49512	19075.785	10624.461	13364.495	3358.7852	3236.4609	2459.4951	2779.7852	10521.461	10051.495	4485.7852	7369.4609	17648.689	4360.1548	13511.445	11722.689	3627.1548	21174.445	-1252.3101	1329.1548	8454.4453	9137.6895	4318.1548	10473.445	11620.689	4387.1548	7687.4453	-2175.2949	2492.6099	10649.234	-657.29492	8554.6094	-3240.7656	-2909.2949	852.60986	1122.2344	14019.705	6635.6099	6950.2344	8868.7051	6465.6099	2418.2344	3591.9297	0.059570312	5826.1553	16949.93	6038.0596	13943.155	-600.07031	669.05957	13780.155	244.92969	590.05957	17846.156	14713.93	1313.0596	3594.1553	13498.93	6124.0596	16462.156	739.92969	1270.0596	16859.156	7461.9297	5478.0596	18944.156	4226.9297	4337.0596	16873.156	-1433.0703	1367.0596	26466.156	3231.9297	16813.059	14305.155	227.92969	25895.059	21469.156	13849.93	2905.0596	16785.156	-1051.0703	1443.0596	16799.156	2285.9297	13783.06	19970.156	18166.93	4786.0596	16209.155	-318.07031	1349.0596	13225.155	1375.9297	13789.06	11374.155	-1054.0703	3656.0596	27851.156	4357.9297	2246.0596	21489.156	-1691.0703	35.05957	26295.156	674.92969	22935.059	17585.156	14127.93	3255.0596	16318.155	71.929688	517.05957	19359.156	11662.93	2216.0596	16772.156	9480.9297	285.05957	2189.1553	14110.93	2658.0596	17349.156	15368.76	3518.6797	-77.480469	6351.7598	2995.6797	2971.5195	4924.7598	14969.68	13539.52	9633.7598	11195.68	-2977.4805	18415.76	1001.6797	11700.52	2897.7598	-263.32031	-819.48047	3681.7598	8469.6797	856.51953	18172.76	1256.6797	404.51953	2651.4849	762.45996	32085.695	-339.51514	374.45996	18414.695	149.48486	20968.461	14566.695	9556.4844	16939.461	11896.695	6194.4849	21621.461	14643.695	-3949.5151	-3147.54	27626.695	-266.51514	-1110.54	18235.695	1930.4849	11502.46	7666.6953	4267.4849	17594.461	4507.6953	15309.484	-1593.54	5600.6953	14709.484	397.45996	7146.6953	-406.51514	-984.54004	21603.695	438.48486	-2371.54	14323.695	14092.484	2501.46	11739.695	17328.484	4872.46	11413.695	-1540.5151	-1289.54	17363.695	17451.484	1509.46	8614.6953	410.48486	18087.461	13283.695	18364.484	8248.46	19160.695	-1156.5151	-862.54004	10411.695	16668.484	6251.46	14485.695	-693.51514	-2212.54	22573.695	650.48486	-1198.54	13189.695	480.48486	1031.46	11520.695	-1880.5151	-2128.54	3702.6953	5346.4849	485.45996	13703.695	520.48486	-1637.54	7630.6953	12908.484	898.45996	10190.695	5755.7251	3760.7651	7803.9453	18688.725	13991.766	7417.9453	15737.725	6126.7651	13434.945	22337.725	5702.7651	-2144.0547	3033.7251	5223.7651	10989.945	5787.7251	4019.7651	13205.945	17188.725	7390.7651	16943.945	8517.7246	9087.7656	2968.9453	3096.7251	799.76514	-173.05469	5513.7251	23714.766	21691.945	8395.7246	6159.7651	6614.9453	11443.725	21338.766	11282.945	8627.7246	7287.7651	7781.9453	5228.7251	13225.766	7776.9453	981.7251	13403.766	5058.9453	8978.7246	5787.7651	12586.945	17156.725	9097.7656	9225.9453	1026.7251	10589.766	213.94531	372.7251	2686.7651	9852.9453	7077.7051	16910.26	16838.885	17710.705	2693.2598	734.88477	17857.705	3872.2598	8674.8848	2084.7051	12498.26	-5365.1152	18626.705	745.25977	4104.8848	7294.7549	4956.3901	16325.685	12244.755	4960.3901	14236.685	-226.24512	2175.3901	10680.685	2761.7549	3099.3901	17871.684	8675.7549	20607.391	8603.6846	16716.754	9359.3906	17626.684	3387.7549	1794.3901	4764.6846	14935.755	2862.3901	1331.6846	12835.755	4966.3901	6008.6846	8719.7549	5431.3901	10198.685	15775.755	5239.3901	19226.684	1102.7549	3508.3901	11610.685	15470.755	5061.3901	10899.685	19293.754	3453.3901	7302.6846	6848.3452	28390.215	6736.3203	19552.346	4215.2148	7244.3203	-1144.6548	4357.2148	15522.32	14479.346	2652.2148	11164.32	232.86523	19119.16	18016.605	28112.865	11569.16	22659.605	37144.895	4621.2002	-3233.5156	270.89502	268.2002	-3174.5156	2809.895	14505.2	-819.51562	690.89502	9020.2002	10121.484	1146.4	529.06982	8454.1348	1643.4	17836.07	8428.1348	1367.24	-3672.2695	15972.385	709.23999	-4052.2695	12225.385	14223.025	7229.8398	18996.1	749.3501	11632.766	-2343.29	16246.895	9000.9004	13956.245	13948.895	9677.9004	14100.245	1379.275	22256.35	6856.9248	3840.2749	25116.35	19326.926	9670.2754	2212.3501	6299.9248	-757.19482	25181.66	31962.281	7183.8052	17047.66	25737.281	2676.9351	18413.18	11199.66	428.93506	8538.1797	4929.6602	16826.779	3628.48	1974.3799	38.780029	7500.48	28263.379	6172.7803	9691.4805	19596.379	-2146.46	8709.29	12431.465	24393.73	4047.5049	16179.07	775.94995	46000.367	57785.559	11304.95	5461.3652	10388.561	1914.3799	2918.8149	8072.835	4191.3799	8983.8145	6273.835	19556.379	6052.8149	17299.836	6573.3799	6153.8149	7326.835	7281.46	5370.8398	311.41016	2377.46	4400.8398	18385.41	1136.46	-86.160156	-3715.5898	-1020.835	25229.391	9565.1953	-1770.835	2007.3901	16484.195	249.16504	23290.391	921.19531	1360.1201	3158.2202	9245.4199	3039.1201	2058.2202	7791.4199
-1203.3252	727.33496	-1531.6309	-1906.3252	1618.335	5908.3691	5476.6748	21878.336	6264.3691	11548.675	9706.335	14687.369	20877.676	5296.335	-3350.6309	-522.3252	8760.335	160.36914	10382.675	6519.335	4934.3691	11510.675	7869.335	3192.3691	5786.6748	3624.335	10976.369	11703.675	5197.335	3262.3691	14057.85	1616.0801	153.07031	3696.8501	16650.08	6669.0703	-654.1499	21206.08	17104.07	4895.2651	9209.2002	5322.9297	16326.085	9917.1152	16092.645	4113.085	4104.1152	2369.6445	-22.915039	694.11523	3968.6445	3636.085	1426.1152	4588.6445	10599.085	13244.115	4086.6445	1773.085	26119.115	15351.645	839.08496	13825.115	3029.6445	5095.085	22817.115	26544.645	2206.085	3628.1152	36497.645	16180.085	5376.1152	17450.645	7318.085	4290.1152	5020.6445	12284.085	8092.1152	1790.6445	4736.085	3362.1152	18506.645	755.08496	496.11523	16198.645	-1533.915	2348.1152	16377.645	-469.91504	4192.1152	27420.645	8234.085	13779.115	14491.645	11262.085	12458.115	4740.6445	15265.085	5079.1152	3849.6445	14341.085	5082.1152	9803.6445	1859.085	20336.115	6648.6445	-403.91504	1683.1152	18386.645	3564.085	6534.1152	10003.645	-5942.1699	3227.375	461.94531	1538.8301	21356.375	7385.9453	-1192.1699	7223.375	21013.945	23688.83	14608.375	27349.945	-170.16992	11667.375	11553.945	-2035.1699	4662.375	6611.9453	16355.73	10249.83	19338.5	8036.7305	4080.8301	9380.5	482.73047	7222.8301	6610.5	10836.73	3585.8301	1242.5	9308.7305	3415.8301	-4269.5	206.73047	2897.8301	17580.5	25275.73	9154.8301	14312.5	11427.73	4726.8301	9287.5	8839.7305	6682.8301	4010.5	9159.7305	6873.8301	13127.5	-1290.2695	3943.8301	11593.5	-1961.2695	1347.8301	-1284.5	-153.26953	4830.8301	6692.5	829.73047	3848.8301	9868.5	13991.73	5492.8301	11359.5	3950.7305	29939.83	11163.5	1720.7305	7170.8301	13710.5	1950.7305	7998.8301	-4240.5	10377.755	1952.29	-4207.1602	-759.24512	4448.29	27053.84	1450.7549	-1079.71	-2891.1602	9100.7549	366.29004	4995.8398	9650.7549	2146.29	7345.8398	7846.8799	15207.575	6309.4648	17262.879	6302.5752	13823.465	506.87988	13380.575	9131.4648	16227.88	7722.5752	6698.4648	16640.879	7692.5752	15526.465	1396.8799	5609.5752	15336.465	55.879883	1599.5752	12468.465	-62.120117	6330.5752	8946.4648	7205.8799	4653.5752	9860.4648	7657.8799	4276.5752	17991.465	-124.12012	6333.5752	11243.465	-3700.7246	325.10498	12832.086	5469.2754	15332.105	-303.91406	-1642.7246	10453.105	14732.086	9267.2754	798.10498	-1923.9141	20192.275	7246.105	26260.086	-2058.7246	1449.105	5022.0859	6993.7749	25851.49	25388.484	2421.7749	7310.4902	25730.484	992.7749	2905.4902	18615.484	22942.775	4253.4902	6775.4854	12421.775	9545.4902	11917.485	10852.775	13257.49	16945.484	18397.775	10126.49	27940.484	1918.7749	9227.4902	28140.484	19819.775	5733.4902	3458.4854	19556.775	8646.4902	16018.485	10669.595	6992.2598	155.17969	7720.5947	20231.26	4632.1797	84.594727	6404.2598	6437.1797	2054.5947	12431.26	19488.18	9854.5947	11497.26	12391.18	16151.595	8609.2598	15509.18	1179.5947	3242.2598	5555.1797	18236.594	10281.26	12325.18	21205.594	10367.26	9846.1797	-891.40527	5804.2598	13049.18	1599.5947	3740.2598	4306.1797	17541.594	4009.2598	-4041.8203	2653.5947	5748.2598	23564.18	26084.594	7836.2598	688.17969	-2481.4053	5237.2598	15622.18	1372.5947	5589.2598	3467.1797	-133.40527	7619.2598	24571.18	-13.405273	29471.26	9106.1797	-176.40527	5753.2598	9085.1797	12163.595	9440.2598	18944.18	9036.4951	298.37012	2882.5391	18021.496	9871.3701	9688.5391	8667.4951	2609.3701	13705.539	4385.4951	3840.3701	20924.539	6308.4951	5596.3701	22502.539	6062.4951	34173.371	12412.539	1482.4951	4935.3701	12159.539	4737.4951	31230.371	10479.539	31836.496	2673.3701	17147.539	3620.4951	3062.3701	17654.539	21510.496	2584.3701	2668.5391	7284.4951	27819.371	13474.539	6504.4951	4005.3701	17080.539	2136.4951	764.37012	12263.539	1868.4951	28293.371	7585.5391	884.49512	3861.3701	16902.539	10846.495	13437.37	13500.539	9580.4951	5413.3701	9086.5391	22740.496	7201.3701	13702.539	14877.5	5952.9399	26650.82	-3557.5	27415.939	13993.82	12246.5	10572.939	23105.82	6950.5	17203.939	9109.8203	13126.5	7652.9399	14125.82	-4863.5	6277.9399	23221.82	-5635.5	6194.9399	15854.82	-5115.5	2855.9399	13632.82	6411.5	3049.9399	3796.8203	12048.5	8562.9395	11743.82	-8433.5	5060.9399	10610.82	-5451.5	3636.9399	12506.82	11813.5	4188.9399	4718.8203	10088.5	7306.9399	19698.82	-7173.5	3489.9399	7192.8203	15393.5	11524.939	34481.82	7707.5	3539.9399	5077.8203	9848.5	3422.9399	9359.8203	10284.5	4289.9399	7885.8203	23047.32	3618.1953	13508.73	9435.3203	13323.195	11906.73	22766.32	1809.1953	4655.7305	4324.3198	18304.195	20847.73	2403.3198	17748.195	16520.73	13550.32	-294.80469	6829.7305	4609.3198	1580.1953	10303.73	12752.32	-1330.8047	11194.73	8061.1748	4035.2451	4358.8242	4922.1748	3710.2451	10379.824	-2796.8252	15.245117	-582.17578	2968.1748	3798.2451	4521.8242	6421.1748	1986.2451	3003.8242	-1602.2798	2040.665	10767.69	-649.27979	3474.665	2306.6904	-2703.2798	-637.33496	5164.6904	13277.721	1964.665	5034.6904	10148.721	2536.665	7429.6904	2426.3555	643.00488	6276.79	19418.355	6892.0049	18097.789	-2288.6445	289.00488	18962.789	-2162.6445	3571.0049	13858.79	11598.355	-879.99512	2284.79	17433.355	4266.0049	12223.79	73.355469	2984.0049	18505.789	14238.355	8015.0049	15664.79	13218.355	7941.0049	16770.789	95.355469	5232.0049	31782.789	3320.3555	23271.004	13648.79	95.355469	27598.004	20437.789	14942.355	3345.0049	16137.79	844.35547	2604.0049	15159.79	-1548.6445	21458.004	15374.79	17831.355	4110.0049	19737.789	-1331.6445	2849.0049	14749.79	2649.3555	16130.005	14090.79	291.35547	3069.0049	28609.789	1455.3555	622.00488	18806.789	-1233.6445	2787.0049	22895.789	1251.3555	24946.004	14046.79	14295.355	5587.0049	17182.789	-1627.6445	1382.0049	7642.79	15442.355	3964.0049	14374.79	12876.355	619.00488	2602.79	16429.355	2735.0049	15801.79	9156.8496	-4140.0098	2321.7207	2300.8501	-7491.0098	7622.7207	2059.8501	6468.9902	13849.721	15197.85	-2526.0098	-1523.2793	11974.85	-5410.0098	14931.721	301.8501	-6415.0098	1596.7207	4544.8501	2026.9902	3167.7207	16152.85	-4213.0098	-876.2793	-220.74023	1765.2695	27422.186	-1972.7402	592.26953	11510.186	-1688.7402	27739.27	13501.186	5208.2598	20835.27	15818.186	7121.2598	25592.27	10082.186	-3288.7402	-1710.7305	11344.186	-2231.7402	-533.73047	18256.186	-556.74023	9379.2695	9801.1855	1471.2598	16490.27	5378.1855	14040.26	1714.2695	3045.1855	16306.26	1549.2695	1342.1855	-2852.7402	-376.73047	17920.186	-2243.7402	-40.730469	6479.1855	11248.26	2723.2695	5486.1855	16606.26	3947.2695	11256.186	189.25977	1250.2695	12981.186	12757.26	2814.2695	6683.1855	938.25977	16435.27	11118.186	18161.26	8808.2695	11277.186	-1549.7402	1124.2695	9922.1855	19514.26	4913.2695	8414.1855	-3455.7402	661.26953	16624.186	-1146.7402	1982.2695	11894.186	1926.2598	465.26953	4991.1855	-1367.7402	-564.73047	1754.1855	4811.2598	-1044.7305	8926.1855	-522.74023	-32.730469	8532.1855	13261.26	3424.2695	5701.1855	5798.125	-1008.5098	10107.145	15070.125	12772.49	5642.1445	15761.125	657.49023	11353.145	19274.125	1268.4902	1426.1445	2976.125	-711.50977	11673.145	3475.125	-2375.5098	19620.145	18213.125	1736.4902	14659.145	6496.125	7638.4902	4859.1445	2956.125	-3490.5098	4231.1445	10704.125	11981.49	22214.145	1712.125	12246.49	10400.145	10792.125	14377.49	13272.145	11314.125	-3241.5098	7807.1445	6889.125	7586.4902	8887.1445	624.125	8911.4902	10965.145	14642.125	-1319.5098	11302.145	16227.125	4290.4902	13049.145	2889.125	9122.4902	1272.1445	1402.125	-4609.5098	12456.145	3206.0098	21060.77	17130.1	15596.01	-2623.2305	-3151.9004	18118.01	2201.7695	80.099609	307.00977	14394.77	-8697.9004	11308.01	-306.23047	9077.0996	7900.4502	1898.3799	9304.8906	12778.45	3697.3799	11032.891	-191.5498	224.37988	8496.8906	5305.4502	-456.62012	19120.891	6951.4502	16945.379	5379.8906	19540.449	8153.3799	9783.8906	4107.4502	-2482.6201	-1610.1094	16379.45	1587.3799	-2908.1094	14729.45	-225.62012	5167.8906	10605.45	207.37988	8744.8906	16945.449	3364.3799	13659.891	779.4502	94.379883	4920.8906	17842.449	3092.3799	8892.8906	17916.449	1351.3799	2879.8906	8668.1797	27559.039	2097.8496	11150.18	2692.04	1346.8496	409.17993	299.04004	6735.8496	19425.18	3208.04	2364.8496	1163.8501	17495.445	18513.859	26731.85	10773.445	25516.859	35362.203	5555.2051	5341.5049	-1314.7949	-1148.7949	4814.5049	4606.2051	7095.2051	9146.5049	-101.79492	6027.2051	9183.5049	1700.1949	1799.0249	7983.96	2076.1948	16052.025	12385.96	716.85498	2151.7349	11090.721	745.85498	2252.7349	4827.7207	11738.596	2363.3701	11818	1276.5649	13545.99	4639.6953	19300.689	6712.875	13555.24	13856.689	4648.875	11037.24	635.96509	25788.766	4711.9609	2504.9651	11567.766	19563.961	9776.9648	8725.7656	8739.9609	1855.7849	23380.285	24734.525	10529.785	5436.2852	22490.525	4503.2549	18956.391	10618.25	1666.2549	7335.3901	4694.25	17579.279	-85.075195	5327.1797	873.28003	1698.9248	27249.18	8195.2803	4197.9248	24864.18	-523.02002	10337.475	12064.98	21462.76	4778.7754	12998.25	583.68506	43086.191	47086.91	3216.6851	13185.189	3804.9102	4759.4751	2784.125	12267.575	4934.4751	8455.125	9326.5752	18839.475	10541.125	19769.574	4233.4751	13866.125	9464.5752	2554.3848	1908.1401	-617.94043	3720.3848	5724.1401	24121.059	510.38477	-126.85986	-2826.9404	1265.635	31459.596	3268.5596	325.63501	-427.40479	12397.56	2413.635	14081.596	-2737.4404	184.1001	8482.4746	5393.915	6163.1001	3101.4751	2175.915
766.25	426.17969	4964.5898	815.25	1142.1797	9628.5898	6721.25	23247.18	10096.59	13601.25	7835.1797	19886.59	22371.25	4952.1797	545.58984	5640.25	9140.1797	4728.5898	13972.25	2741.1797	6667.5898	19727.25	5502.1797	7774.5898	7900.25	1889.1797	16762.59	11965.25	1888.1797	4404.5898	11485.46	-3659.1299	-2564.2793	5101.46	13054.87	3581.7207	-2586.54	11988.87	18110.721	4082.6504	13667.745	11653.1	16988.285	6918.3047	15536.225	6005.2852	1302.3047	5829.2246	1401.2852	-832.69531	3960.2246	5920.2852	1023.3047	4659.2246	16119.285	6884.3047	3180.2246	3534.2852	23752.305	22763.225	327.28516	9214.3047	2644.2246	6499.2852	16216.305	27336.225	4318.2852	3662.3047	38403.227	14477.285	15267.305	16507.225	8571.2852	5096.3047	8104.2246	16958.285	5589.3047	11356.225	7230.2852	2688.3047	19863.225	3421.2852	-841.69531	14815.225	2702.2852	816.30469	20008.225	2839.2852	2376.3047	35302.227	8310.2852	14494.305	13975.225	12852.285	5098.3047	9066.2246	18873.285	1635.3047	7258.2246	13077.285	3488.3047	12923.225	3863.2852	20153.305	8704.2246	1946.2852	902.30469	18426.225	4754.2852	1280.3047	16913.225	-3046.9697	1807.9453	-1070.3896	1440.0303	19083.945	9420.6104	1435.0303	6053.9453	13447.61	25508.031	7972.9453	25836.609	4169.0303	13513.945	12756.61	1021.0303	4030.9453	7632.6104	17864.609	8232.3906	27834.121	5658.6104	2253.3901	16080.12	1212.6104	4674.3901	12746.12	13927.61	1237.3901	11145.12	7484.6104	3443.3901	5281.1201	752.61035	3916.3901	27134.121	24963.609	6764.3901	22586.121	12420.61	4657.3901	15937.12	8767.6104	7841.3901	11047.12	8080.6104	6463.3901	17308.121	-259.38965	2648.3901	15478.12	-624.38965	508.39014	5920.1201	3173.6104	3057.3901	14242.12	-269.38965	769.39014	18864.121	17361.609	5717.3901	21618.121	7325.6104	28957.391	22598.121	3865.6104	5974.3901	19350.121	1751.6104	9189.3906	7756.1201	7363.9248	4015.46	-1410.4346	-2358.0752	6975.46	24266.566	-3469.0752	1933.46	-2261.4346	4693.9248	6944.46	13911.565	6551.9248	7697.46	8119.5654	5348.5947	14047.555	9141.0859	17848.594	5441.5547	16258.086	-1026.4053	12100.555	17555.086	14149.595	8412.5547	7609.0859	14888.595	6027.5547	18812.086	3795.5947	4227.5547	8321.0859	-440.40527	316.55469	9280.0859	1030.5947	6200.5547	13353.086	10334.595	5141.5547	14743.086	5359.5947	5409.5547	16055.086	-39.405273	4755.5547	11041.086	-3229.7451	3055.1851	13986.814	5220.2549	16563.186	2571.8145	-848.74512	11751.186	15122.814	8966.2549	758.18506	-2650.1855	19063.254	6152.1851	22766.814	-3141.7451	1302.1851	6218.8145	1535.9648	31523.629	30808.309	-1428.0352	4435.6299	28215.309	-1111.0352	2942.6299	15050.31	16411.965	1000.6299	4138.3096	11122.965	4365.6299	12577.31	20446.965	2430.6299	8150.3096	4348.9648	17524.629	27494.309	-394.03516	5235.6299	30545.309	16401.965	2468.6299	6403.3096	16349.965	8083.6299	16913.309	19237.385	5104.6396	-42.894531	6886.3848	18400.641	5897.1055	4773.3848	3792.6396	6241.1055	3986.3848	7680.6396	24782.105	16929.385	6518.6396	14212.105	21547.385	8621.6396	17616.105	2343.3848	-11.360352	9645.1055	19149.385	8177.6396	15469.105	1.3847656	4597.6396	17409.105	1852.3848	1508.6396	14715.105	4201.3848	2807.6396	3311.1055	19602.385	3026.6396	-1618.8945	3230.3848	6871.6396	20531.105	26815.385	6034.6396	1414.1055	523.38477	2383.6396	14658.105	3594.3848	4204.6396	4968.1055	4131.3848	8220.6396	22512.105	5434.3848	36364.641	18897.105	2796.3848	2392.6396	6797.1055	21918.385	7802.6396	18919.105	5375.0352	-1882.8701	-576.60938	7396.0352	2143.1299	6829.3906	1141.0352	1512.1299	11788.391	-4600.9648	2760.1299	17523.391	-1623.9648	2417.1299	15317.391	-5380.9648	34014.129	12612.391	-6025.9648	3655.1299	8904.3906	-5277.9648	21320.129	8927.3906	23392.035	2816.1299	14346.391	-5658.9648	2051.1299	12912.391	12444.035	1820.1299	2172.3906	-2087.9648	25756.129	12196.391	-2050.9648	392.12988	7982.3906	-5881.9648	706.12988	8358.3906	-4572.9648	29754.129	5601.3906	-6196.9648	352.12988	13153.391	2465.0352	12109.13	10895.391	4791.0352	2358.1299	6970.3906	13462.035	5860.1299	13002.391	15480.265	4189.0703	20290.371	407.26465	26133.07	14105.37	19646.266	8820.0703	17600.371	15405.265	5206.0703	6260.3701	18930.266	3852.0703	10378.37	-647.73535	4535.0703	24266.371	-1008.7354	442.07031	13709.37	433.26465	89.070312	10300.37	13097.265	987.07031	-1527.6299	15555.265	4015.0703	10409.37	-4088.7354	2359.0703	12842.37	-343.73535	128.07031	11876.37	15130.265	3235.0703	4283.3701	8904.2646	4026.0703	25179.371	-2064.7354	-1600.9297	1996.3701	17084.266	10625.07	32247.371	10147.265	3075.0703	4673.3701	11316.265	2001.0703	5710.3701	12361.265	2369.0703	6806.3701	3441.3652	2138.4951	6378.0059	7535.3652	13165.495	5003.0059	16605.365	402.49512	1988.0059	-941.63477	21508.496	12621.006	2164.3652	12591.495	16170.006	1767.3652	12130.495	-23.994141	1464.3652	-1246.5049	6073.0059	9792.3652	2069.4951	8202.0059	17108.186	6080.4502	8395.1201	8530.1855	6572.4502	12005.12	-240.81494	1728.4502	1146.1201	5900.1851	5476.4502	6192.1201	12124.186	5089.4502	3349.1201	-4341.0254	3781.5601	11958.975	-4456.0254	8637.5605	938.97461	-4903.0254	2711.5601	5095.9746	10053.975	8761.5605	7223.9746	5685.9746	6364.5601	6575.9746	-734.58984	2488.665	1677.9707	15195.41	5811.665	11808.971	-4228.5898	3505.665	13747.971	-2823.5898	2997.665	8159.9707	6484.4102	2298.665	-893.0293	12597.41	7301.665	7497.9707	-2019.5898	4547.665	8484.9707	13801.41	7842.665	11825.971	12831.41	6259.665	12912.971	-1956.5898	4769.665	22961.971	1482.4102	22402.664	7848.9707	51.410156	24390.664	11446.971	8012.4102	4965.665	6321.9707	-2261.5898	3132.665	9363.9707	2862.4102	17383.664	12057.971	14736.41	8111.665	16326.971	-2637.5898	2499.665	9032.9707	257.41016	14085.665	12731.971	-878.58984	2808.665	23930.971	-131.58984	2620.665	9780.9707	-2089.5898	5316.665	16699.971	-925.58984	30704.664	11099.971	8304.4102	2723.665	10646.971	-1824.5898	230.66504	2534.9707	12608.41	3808.665	10406.971	7554.4102	1600.665	-5425.0293	15772.41	4494.665	12013.971	13449.615	109.61523	-7379.9941	4861.6152	-657.38477	-3392.9941	710.61523	13126.615	2219.0059	7161.6152	4504.6152	-11949.994	11506.615	-532.38477	3050.0059	426.61523	-3023.3848	-8234.9941	3089.6152	5768.6152	-7462.9941	18708.615	-98.384766	-10408.994	2680.8101	-271.66504	35037.086	704.81006	2002.335	16458.086	1332.8101	23668.336	15985.085	8014.8101	17714.336	18036.086	6476.8101	19033.336	9648.085	-2685.1899	499.33496	27396.086	1807.8101	1871.335	18030.086	1739.8101	11148.335	14556.085	13505.811	6428.335	9954.085	13980.811	-282.66504	6018.085	15542.811	3812.335	4564.085	15.810059	60.334961	19282.086	-617.18994	-23.665039	10590.085	15573.811	3358.335	10892.085	17672.811	5091.335	12038.085	1690.8101	2504.335	18488.086	17057.811	4145.335	8462.085	2953.8101	17066.336	17992.086	26954.811	6912.335	19297.086	2280.8101	748.33496	11544.085	21931.811	6486.335	11650.085	-853.18994	185.33496	22526.086	815.81006	2381.335	17736.086	2049.8101	-340.66504	9372.085	1226.8101	-481.66504	3699.085	5395.8101	201.33496	13933.085	1285.8101	-350.66504	10178.085	14972.811	3355.335	5914.085	7213.7349	3366.5752	10778.33	14633.734	19599.574	12681.33	14125.734	5359.5752	13600.33	21797.734	4620.5752	4704.3301	3173.7349	8465.5752	19704.33	3848.7349	5657.5752	18987.33	8042.7349	17601.574	16505.33	6777.7349	12036.575	8728.3301	2420.7349	3117.5752	8799.3301	17187.734	14151.575	28222.33	1678.7349	20489.574	10099.33	10363.734	17492.574	17771.33	16188.734	6185.5752	10552.33	6511.7349	10941.575	9045.3301	2535.7349	14048.575	9181.3301	17840.734	5230.5752	16589.33	17912.734	10707.575	14256.33	572.73486	15631.575	4913.3301	610.73486	1126.5752	9985.3301	16595.705	6274.71	14462.77	18860.705	2863.71	-956.23047	15603.705	1276.71	5990.7695	5858.7051	6542.71	-3167.2305	13196.705	3000.71	166.76953	13395.72	4795.8052	17012.51	16574.721	5055.8052	12415.51	4062.72	1685.8052	16824.51	7789.7197	5844.8052	22586.51	9567.7197	21382.805	14178.51	22286.721	13328.805	20788.51	8572.7197	1006.8052	4616.5098	16016.72	3028.8052	4027.5098	17761.721	3310.8052	11385.51	11373.72	4532.8052	11311.51	18933.721	7635.8052	17569.51	4445.7197	3264.8052	12745.51	17627.721	4072.8052	13415.51	13952.72	2454.8052	11425.51	7672.665	27031.029	10884.525	16564.664	2775.0298	5113.5254	827.66504	2096.0298	11252.525	19565.664	3949.0298	10179.525	1284.2251	12309	21700.645	21745.225	11444	27481.645	35155.84	5821.5952	4088.1396	455.84009	642.59521	4279.1396	2491.8401	10216.596	8359.1396	2947.8401	18980.596	14630.14	660.94995	1318.5298	9553.835	2447.95	17320.529	5848.835	455.66992	-823.91992	17093.025	192.66992	-1187.9199	8245.0254	13859.945	5135.835	14124.245	-149.15991	12970.766	3859.1152	16850.98	540.63477	11995.935	16677.98	493.63477	18248.934	874.19995	18881.555	12106.44	2846.2	11007.555	27001.441	11220.2	5448.5552	12122.44	653.46509	14031.325	14772.475	8005.4648	20507.324	21699.475	6232.1899	23222.205	15233.335	1131.1899	10464.205	3087.335	5196.5498	768.88477	1096.5254	950.55005	5921.8848	26510.525	3697.55	6140.8848	18933.525	-3817.6953	9111.2002	11729.555	17321.344	3474.6201	6599.3047	-863.01001	48848.289	46573.004	13787.99	4748.29	7074.0049	3058.655	-3622.125	9707.6797	5157.6553	2381.875	6834.6797	18459.654	1990.875	15294.68	3255.655	2743.875	7706.6797	10057.445	4358.0698	3486.7051	4237.4448	6197.0698	18931.705	850.44482	937.06982	-341.29492	-1272.665	24730.135	14464.84	-1752.665	3091.1348	21002.84	-510.66504	21117.135	6647.8398	459.20996	3839.5449	7210.5898	14318.21	568.54492	8612.5898
[truncated: 1,489,097 more chars]
