# Supplementary material for: Cochaperones convey the energy of ATP hydrolysis for directional action of Hsp90
Source: Nat Commun. 2024 Jan 17;15:569. doi: 10.1038/s41467-024-44847-6 (PMC10794413; doi:10.1038/s41467-024-44847-6)
Supplement: Supplementary file 6 — Source Data [file 41467_2024_44847_MOESM6_ESM.zip › SourceData_ProteinMeasurements/1_Hsp90+Hsp90+ATP/Dataset3_Hsp90+Hsp90+ATP.txt]

g_g_x69_y125_M560	r_g_x67_y128_M560	r_r_x67_y128_M560	g_g_x53_y131_M560	r_g_x51_y134_M560	r_r_x51_y134_M560	g_g_x43_y158_M561	r_g_x40_y162_M561	r_r_x40_y162_M561	g_g_x59_y149_M561	r_g_x56_y152_M561	r_r_x56_y152_M561	g_g_x74_y41_M561	r_g_x73_y42_M561	r_r_x73_y42_M561	g_g_x27_y137_M561	r_g_x24_y140_M561	r_r_x24_y140_M561	g_g_x9_y72_M561	r_g_x7_y73_M561	r_r_x7_y73_M561	g_g_x74_y75_M561	r_g_x73_y77_M561	r_r_x73_y77_M561	g_g_x26_y147_M561	r_g_x23_y150_M561	r_r_x23_y150_M561	g_g_x81_y116_M561	r_g_x79_y119_M561	r_r_x79_y119_M561	g_g_x55_y125_M561	r_g_x53_y128_M561	r_r_x53_y128_M561	g_g_x35_y16_M562	r_g_x35_y16_M562	r_r_x35_y16_M562	g_g_x23_y54_M562	r_g_x22_y55_M562	r_r_x22_y55_M562	g_g_x35_y69_M563	r_g_x34_y70_M563	r_r_x34_y70_M563	g_g_x81_y113_M563	r_g_x79_y116_M563	r_r_x79_y116_M563	g_g_x76_y136_M563	r_g_x74_y139_M563	r_r_x74_y139_M563	g_g_x5_y30_M563	r_g_x4_y30_M563
3565.1899	7433.3848	4840.9297	813.18994	7159.3848	8000.9297	3784.0898	26528.76	23571.295	3271.0898	16555.76	16547.295	6768.0898	3034.7598	15916.295	9183.0898	7909.7598	13921.295	-1305.9102	13022.76	12071.295	2576.0898	4873.7598	11982.295	8614.0898	4215.7598	18655.295	-950.91016	3756.7598	19197.295	9459.0898	2377.7598	14365.295	4627.98	8204.9355	1544.4551	16784.98	3608.9351	3475.4551	68.049805	31761.73	21446.145	391.0498	10023.73	14614.145	-99.950195	11288.73	14195.145	9356.0498	11606.73
1882.7998	6632.8154	12032.585	365.7998	6732.8154	7966.585	-286.52002	17486.285	18385.219	2820.48	13337.285	13708.22	7802.48	4667.2852	11356.22	8876.4805	5938.2852	13770.22	-937.52002	14979.285	6353.2197	-162.52002	7746.2852	9373.2197	9243.4805	6644.2852	16397.219	-1544.52	4831.2852	15502.22	8207.4805	4127.2852	16492.219	1088.3301	5354.7354	5795.0449	13258.33	2335.7354	11599.045	2878.27	32574.895	15989.84	1233.27	13050.895	10257.84	1041.27	13004.895	15429.84	7370.27	12136.895
2081.7798	6489.48	5657.6602	1174.7798	9094.4805	4664.6602	3315.1948	26250.395	15843.57	1993.1948	12518.395	13425.57	5447.1948	6601.395	11350.57	8003.1948	6927.395	13459.57	6767.1948	1648.395	-1750.4297	-119.80518	1558.395	216.57031	9871.1953	5802.395	15567.57	-1021.8052	4291.395	20918.57	10633.195	4697.395	9545.5703	3309.4502	10358.12	4402.3604	12913.45	6571.1201	9742.3604	-612.16504	35287.836	17326.051	-110.16504	16831.836	12212.05	1439.835	13243.835	13798.05	13355.835	7503.835
2430.4351	5765.3096	5284.3604	971.43506	7666.3096	3933.3604	4025.0298	22970.625	22843.121	3394.0298	16975.625	18136.121	340.02979	11206.625	17664.121	8685.0293	9588.625	17811.121	8216.0293	945.625	3030.1201	3159.0298	7378.625	16411.121	8883.0293	6951.625	18887.121	-1361.9702	6230.625	18976.121	6670.0298	5866.625	15432.12	2849.1152	7433.875	6796.895	13823.115	3999.875	13532.895	1189.9048	27422.4	24426.885	639.90479	8719.4004	14714.885	-1047.0952	6779.4004	19864.885	4707.9048	13048.4
2278.165	3484.3496	4742.1602	801.16504	2452.3496	4505.1602	3102.96	24968.789	17139.914	2593.96	9762.79	11611.915	-657.04004	15435.79	17253.914	9313.96	6932.79	11423.915	12255.96	3653.79	2074.915	3164.96	13746.79	12837.915	10654.96	5812.79	15196.915	-1604.04	5999.79	17513.914	7748.96	5875.79	14069.915	-280.25488	8952.6406	4269.6797	11388.745	5284.6401	10798.68	305.64502	34351.023	23620.539	-2568.355	13864.025	14293.54	-2575.355	18029.025	21184.539	10627.645	6542.0249
-3178.2197	10239.15	13147.54	-2454.2197	10839.15	7292.54	5361.2451	15936.325	4000.2354	1376.2451	11324.325	13304.235	-682.75488	13306.325	15743.235	7464.2451	6278.3252	16207.235	8690.2451	4919.3252	880.23535	1636.2451	8306.3252	11768.235	8109.2451	7049.3252	16210.235	-1331.7549	5486.3252	18243.234	10066.245	3969.3252	16248.235	4046.4551	15184.141	5955.8149	14663.455	6824.1401	10977.814	2933.4048	34531.117	26172.705	361.40479	13536.115	14436.705	1791.4048	14318.115	17315.705	15091.404	4207.1152
100.49512	7837.2549	5924.4248	-2755.5049	7774.2549	4305.4248	9351.2344	4021.77	4484.415	2009.2349	14733.77	13115.415	7196.2349	7144.77	14548.415	9204.2344	7527.77	15216.415	11733.234	3294.77	189.41504	5877.2349	6959.77	12855.415	9372.2344	6936.77	14606.415	-2280.7651	4557.77	10468.415	7406.2349	3434.77	15947.415	3746.145	2388.0195	4312.0654	12820.145	524.01953	11556.065	5351.8301	31353.359	15600.346	3150.8301	14900.359	7241.3457	2105.8301	11179.359	10051.346	12604.83	4665.3599
536.77002	6149.9102	8066.5498	-1034.23	8914.9102	8020.5498	9799.7793	2702.605	3742.4102	1498.7798	11467.605	8948.4102	4812.7798	4005.605	13894.41	9750.7793	6763.605	18163.41	9335.7793	1217.605	-782.58984	-638.22021	8296.6055	6235.4102	2621.7798	11500.605	11395.41	-1586.2202	4400.605	12731.41	7676.7798	2086.605	14498.41	5217.2002	5532.9053	4319.1104	15278.2	3068.9053	9256.1104	108.66016	31794.65	19448.789	-117.33984	11010.65	8355.79	1803.6602	10002.65	13206.79	11164.66	3231.6499
-2539.8101	10525.785	7410.7002	-2001.8101	7082.7852	8064.7002	13488.835	4496.085	5348.9502	2860.835	11255.085	13121.95	4506.835	5899.085	16403.949	8825.835	2849.085	18200.949	13663.835	4456.085	146.9502	-539.16504	6455.085	2701.9502	6369.835	5041.085	16905.949	-1764.165	6378.085	15791.95	8320.835	5608.085	14563.95	5828.7549	9920.8799	4254.1445	15040.755	5306.8799	10275.145	185.49023	35165.578	17398.83	-1310.5098	14102.58	8911.8301	-1892.5098	11799.58	15247.83	12417.49	5125.5801
1280.9951	3897.5596	2961.8604	1145.9951	1671.5596	1533.8604	16164.689	447.73047	2719.4746	3467.6899	9109.7305	9820.4746	8175.6899	3711.7305	19330.475	10967.689	2666.7305	18426.475	11352.689	-91.269531	2580.4746	7883.6899	2063.7305	2322.4746	338.68994	99.730469	14803.475	-250.31006	1376.7305	21028.475	9067.6895	3140.7305	15843.475	5060.75	7424.8203	8713.9199	14348.75	2950.8203	12943.92	1529.1401	27208.156	19709.859	1621.1401	9956.1553	11773.86	2150.1401	10806.155	15034.86	11120.141	-438.84473
3132.46	7725.7651	7391.2695	576.45996	3931.7651	8358.2695	15592.029	-77.115234	1584.1699	3696.0298	12562.885	13852.17	7451.0298	4118.8848	21219.17	12808.029	3159.8848	14817.17	9896.0293	1867.8848	277.16992	2532.0298	1656.8848	-1412.8301	193.02979	-41.115234	10695.17	-600.97021	2640.8848	16086.17	-702.97021	15891.885	15322.17	1892.2651	8297.1699	8378.2998	10135.266	5073.1699	14884.3	114.35986	33114.148	21975.445	-810.64014	14389.15	10086.445	-1881.6401	14171.15	12303.445	15143.359	4969.1499
238.3252	7123.5601	2668.4004	-141.6748	8270.5605	7306.4004	12296.92	4531.8301	5456.0801	5594.9199	10684.83	12949.08	6749.9199	3386.8301	20619.08	9715.9199	3144.8301	21749.08	15258.92	2753.8301	2689.0801	4943.9199	3570.8301	2556.0801	1255.9199	2787.8301	15105.08	163.91992	4262.8301	21468.08	5008.9199	8318.8301	14780.08	2050.7651	8180.5698	5257.1699	12536.766	3998.5698	16184.17	122.02002	39468.453	6044.9902	-303.97998	34049.453	6849.9902	147.02002	15831.455	12559.99	12399.02	5611.4551
1565.925	5787.2402	6723.4697	1964.925	6211.2402	7295.4697	15698.325	1503.085	7630.71	3671.3252	13909.085	19742.711	715.3252	11017.085	21114.711	7217.3252	2920.085	19493.711	10098.325	1912.085	2470.71	4591.3252	1261.085	2849.71	-137.6748	638.08496	16784.711	-534.6748	2379.085	16538.711	8775.3252	3299.085	17776.711	4077.7151	10610.055	4778.4053	14361.715	6498.0552	11201.405	-2385.375	33092.754	15942.115	-2476.375	14723.755	7109.1152	-853.375	13253.755	12377.115	11435.625	5830.7549
2450.1699	5192.2949	6867.7002	640.16992	7220.2949	4432.7002	10920.475	2682.27	3167.915	38.474609	12263.27	15045.915	5398.4746	1861.27	1555.915	5463.4746	2827.27	16713.914	9283.4746	3101.27	560.91504	2205.4746	3248.27	1759.915	-1004.5254	474.27002	16119.915	-2456.5254	2818.27	18893.914	9150.4746	2969.27	15068.915	6065.0449	9035.5498	711.1748	16714.045	3277.5498	12974.175	2326.9902	30965.045	16193.74	1954.9902	10107.045	9288.7402	919.99023	15076.045	9235.7402	15370.99	1804.0449
-1169.605	8705.6201	11928.93	-1378.605	11302.62	9517.9297	9775.9297	2686.4199	5637.645	2760.9302	10171.42	17348.645	9180.9297	1007.4199	2253.645	9725.9297	3816.4199	18027.645	10286.93	396.41992	2008.645	2580.9302	2028.4199	4169.645	-995.06982	-740.58008	11527.645	-1406.0698	3904.4199	16702.645	1157.9302	9278.4199	16674.645	6039.165	3739.8999	-1413.4404	11280.165	5018.8999	11462.56	1981.8149	33790.539	17226.785	2065.8149	22666.539	11066.785	1848.8149	11775.54	11431.785	13178.814	5618.54
471.50488	7063.0698	2223.1104	-844.49512	9375.0703	2939.1104	12648.135	689.125	6285.2549	2442.1348	10543.125	15842.255	1654.1348	5749.125	12036.255	4073.1348	9367.125	17808.254	10110.135	998.125	3113.2549	6402.1348	2655.125	3634.2549	-492.86523	2688.125	13795.255	7695.1348	5131.125	17483.254	1698.1348	13231.125	20191.254	5005.3599	-933.01465	1042.1001	15065.359	1902.9854	13951.1	1065.1851	36409.41	20428.395	-104.81494	12462.41	8851.3945	1121.1851	14687.41	16455.395	11845.186	2388.4102
1122.29	7045.145	8888.5947	-1050.71	8656.1445	6353.5947	10774.21	3088.77	7033.52	1480.21	12144.77	12029.52	258.20996	14020.77	9375.5195	8807.21	4608.77	20813.52	7584.21	515.77002	2572.52	5955.21	3806.77	2441.52	1262.21	2169.77	18503.52	7092.21	3217.77	15252.52	-981.79004	15590.77	14080.52	6146.835	1380.9248	1709.335	12488.835	4470.9248	17005.336	-897.79492	28866.689	22374.625	1534.2051	24587.689	11268.625	6858.2051	3059.6899	19954.625	772.20508	17771.689
-271.12012	6764.8301	2544.3604	-2539.1201	6528.8301	5639.3604	13633.285	3876.7148	4857.7402	3853.2852	11143.715	14738.74	1942.2852	13933.715	7163.7402	10568.285	3876.7148	19651.74	12414.285	2289.7148	1789.7402	6658.2852	6430.7148	2729.7402	1021.2852	2652.7148	13769.74	7150.2852	3419.7148	9937.7402	1470.2852	14760.715	14349.74	8577.5547	4140.5	-3260.0547	11964.555	4649.5	10270.945	-860.83008	34794.895	21718.93	-1029.8301	12385.895	11538.93	6832.1699	616.89502	16736.93	-141.83008	21561.895
-113.85498	6519.335	6595.9053	-2152.855	8061.335	3947.9053	11442.51	2983.54	3901.2598	2522.5098	9755.54	14023.26	8247.5098	3101.54	9571.2598	11252.51	2090.54	17858.26	12225.51	275.54004	2011.2598	7444.5098	1617.54	2496.2598	509.50977	1392.54	13158.26	7846.5098	2902.54	26420.26	851.50977	12212.54	18623.26	8212.5547	2569.5049	972.41016	12289.555	6641.5049	13811.41	784.23486	37289.156	19144.141	-328.76514	15424.154	12886.14	3374.2349	9628.1543	10211.14	14572.234	9230.1543
2113.1851	4094.5952	4512.0752	1388.1851	6531.5952	3150.0752	13942.325	1538.0649	4583.4849	2479.3252	5434.0649	15940.484	8092.3252	3015.0649	8666.4844	8495.3252	1288.0649	19035.484	12304.325	1110.0649	1279.4849	5748.3252	1750.0649	1658.4849	909.3252	1318.0649	18435.484	7769.3252	2248.0649	18507.484	7441.3252	3630.0649	17197.484	7444.7349	2878.4502	-115.75977	12077.734	5259.4502	15220.24	2949.02	30197.406	18353.559	1891.02	11979.405	11766.56	3171.02	8001.4053	16304.56	14922.02	2573.4053
88.14502	9447.7051	874.4707	-1661.855	11478.705	-2017.5293	13207.55	1785.5498	2447.3052	1816.5498	8182.5498	20418.305	5923.5498	366.5498	12554.305	11820.55	4855.5498	15175.305	11053.55	-846.4502	4428.3052	6069.5498	1259.5498	5261.3052	-339.4502	124.5498	17742.305	2790.5498	4278.5498	21715.305	3505.5498	8877.5498	14546.305	8341.6201	2670.5752	-554.5	11184.62	13014.575	12179.5	2667.855	30151.65	20301.76	1972.855	12261.65	15641.76	1892.855	9900.6504	13067.76	15646.855	4534.6504
1263.9849	9629.7451	-1213.4199	981.98486	7016.7451	-2768.4199	14990.33	2826.0098	3310.855	979.33008	11977.01	9567.8555	1298.3301	2140.0098	8084.855	9167.3301	4275.0098	21014.855	9879.3301	173.00977	2910.855	6040.3301	2722.0098	1034.855	584.33008	1380.0098	16724.855	7424.3301	3361.0098	11960.855	1986.3301	12393.01	16633.855	6469.835	1518.6401	18.14502	10914.835	5563.6401	14993.145	1704.8101	34053.949	24801.545	1080.8101	18396.949	12395.545	3128.8101	17938.949	16410.545	12573.811	5374.9502
2668.105	7236.0952	6511.5098	235.10498	10538.096	9160.5098	13006.689	2042.895	2211.2402	6091.6899	5745.895	13039.24	10738.689	3483.895	8075.2402	10767.689	3844.895	16311.24	13922.689	832.89502	-1639.7598	8307.6895	474.89502	267.24023	1890.6899	-237.10498	14613.24	8574.6895	408.89502	20173.24	2632.6899	11982.895	13880.24	10587.26	940.53516	1678.0752	15409.26	4436.5352	12480.075	-1400.52	34191.953	21946.754	-2582.52	15613.955	12357.755	-1983.52	12482.955	16427.754	8808.4805	5990.9551
1999.6948	6689.2549	338.19043	-336.30518	10418.255	4963.1904	12085.18	449.88477	-4322.3701	5900.1802	8523.8848	9047.6299	298.18018	348.88477	4511.6299	11891.18	2277.8848	10671.63	11672.18	114.88477	-4693.3701	6715.1802	-895.11523	-3740.3701	995.18018	-984.11523	8545.6299	8278.1797	939.88477	11445.63	2902.1802	7986.8848	9957.6299	7970.4648	2376.0352	-1617.375	11401.465	6416.0352	10891.625	3674.6599	30755.9	18250.15	3823.6599	14430.9	12052.15	3372.6599	13919.9	13669.15	14620.66	7833.8999
3293.4102	-290.3501	1972.1748	-2101.5898	9316.6504	6110.1748	12374.535	6252.48	1279.7051	5764.5352	12060.48	14552.705	10901.535	4423.48	7968.7051	10565.535	4198.48	18231.705	11046.535	2817.48	-1354.2949	7223.5352	3604.48	950.70508	1988.5352	2996.48	14659.705	9539.5352	1021.48	20209.705	9219.5352	6434.48	11943.705	9133.3398	4656.1802	-100.91504	11346.34	8167.1802	10016.085	2667.26	28949.891	18896.879	1414.26	9481.8896	12479.88	5468.2598	5465.8896	13886.88	9808.2598	8920.8896
6310.71	-309.72998	-5658.3047	1063.71	11795.27	-1671.3047	11615.279	4532.4199	2539.8252	3209.2798	12346.42	13851.825	9852.2793	6751.4199	8150.8252	11525.279	4018.4199	16912.824	12262.279	3468.4199	429.8252	5583.2798	4466.4199	1375.8252	843.27979	3725.4199	15233.825	4200.2798	2693.4199	23341.824	2428.2798	12202.42	13275.825	7026.6699	2868.46	920.6748	8905.6699	5981.46	12332.675	1942.48	35347.215	19498.66	439.47998	13320.215	13017.66	-221.52002	14045.215	18480.66	12420.48	5095.2148
5130.7852	1891.1899	1980.7251	214.78516	14713.189	8593.7246	12130.76	2225.7202	586.53516	5698.7598	9599.7207	13780.535	9104.7598	4503.7202	5958.5352	11468.76	3272.7202	19007.535	12626.76	2141.7202	-1121.4648	7768.7598	5210.7202	705.53516	392.75977	1904.7202	14336.535	3554.7598	3317.7202	17854.535	-296.24023	1948.7202	16217.535	9352.1602	3290.2402	-833.45508	2524.1602	21481.24	10365.545	-859.77979	30719.324	18872.301	-1211.7798	13918.325	9081.2998	-1612.7798	14722.325	18283.301	8257.2207	3215.3252
3276.7949	-1250.7202	-7238.8809	-3823.2051	11591.279	-837.88086	10398.4	3414.855	1270.895	4384.3999	7879.855	15405.895	6553.3999	1992.855	6618.895	7232.3999	4368.855	21381.895	9243.4004	2097.855	963.89502	5642.3999	3252.855	2539.895	-284.6001	158.85498	14926.895	4001.3999	8584.8555	17560.895	-1851.6001	1158.855	15361.895	7371.0352	409.36523	1557.105	10373.035	2698.3652	13210.105	1650.73	26948.365	22436.844	2639.73	9421.3652	14306.845	887.72998	9177.3652	14488.845	12785.73	1003.3652
4408.2251	428.85498	-627.50977	-1474.7749	5769.855	4580.4902	10502.665	3154.6001	1750.2749	538.66504	10002.6	17042.275	4225.665	3192.6001	8547.2754	7936.665	3538.6001	21552.275	7297.665	3370.6001	-102.7251	1606.665	785.6001	2192.2749	-3699.335	1096.6001	13855.275	5819.665	1621.6001	18394.275	-3075.335	2650.6001	16167.275	8090.8901	-870.45508	-543.81494	1007.8901	20631.545	11455.186	2008.375	32641.205	22189.955	614.375	15054.205	11235.955	1095.375	14429.205	17080.955	7387.375	2214.2051
5763.75	-361.43506	-492.43457	180.75	2439.5649	5567.5654	10215.12	3316.5698	2265.6699	7694.1201	7718.5698	12280.67	8009.1201	6124.5698	7154.6699	7840.1201	4457.5698	16577.67	13825.12	5109.5698	-1452.3301	6689.1201	5869.5698	560.66992	-1255.8799	4930.5698	13254.67	-319.87988	7167.5698	14441.67	-989.87988	3122.5698	14633.67	7531.8652	3270	237.4751	2677.8652	16996	13158.475	2290.23	30705.535	17581.025	338.22998	17060.535	9902.0254	1844.23	12099.535	12979.025	3151.23	3684.5352
4630.9297	1456.2598	1789.0049	871.92993	8978.2598	2112.0049	9820.165	2379.9648	719.63477	679.16504	7101.9648	15887.635	-1222.835	15771.965	10405.635	8476.165	3631.9648	15918.635	8073.165	2551.9648	1391.6348	4198.165	1022.9648	1251.6348	-3056.835	2495.9648	14042.635	-3167.835	12583.965	15367.635	-3319.835	1087.9648	12082.635	9414.1553	595.8252	-404.75488	4238.1553	16900.824	13931.245	-2373.9805	32682.529	22817.885	-3911.9805	13396.529	12583.885	-4226.9805	12389.529	17788.885	-2706.9805	1826.5298
4477.9951	2159.2949	-2799.8604	-1084.0049	6687.2949	2792.1396	13077.404	3366.7051	2423.6348	5187.4048	12938.705	12480.635	235.40479	14466.705	10462.635	11121.404	1559.7051	18400.635	12862.404	3746.7051	2314.6348	5020.4048	2838.7051	2734.6348	721.40479	1812.7051	16324.635	944.40479	9374.7051	16321.635	67.404785	3119.7051	11810.635	6923.1499	1420.2451	-430.13477	7920.1499	7812.2451	14303.865	-3310.0898	29395.705	21662.02	-3370.0898	10768.705	12051.02	-4100.0898	14596.705	13628.02	-324.08984	1247.7051
4833.3701	-3208.7246	-1472.9248	-282.62988	3410.2754	2125.0752	7451.9951	1796.3052	-2467.7002	555.99512	8923.3047	13792.3	-3299.0049	10735.305	4632.2998	4944.9951	1454.3052	16929.301	7806.9951	1558.3052	-2081.7002	2773.9951	2480.3052	208.2998	-4149.0049	-688.69482	13062.3	-940.00488	5438.3052	17668.301	-4668.0049	9.3051758	9738.2998	9899.875	1452.3652	823.29492	1933.875	19026.365	13459.295	2049.45	28243.02	13366.936	1374.45	14912.02	5621.9355	377.44995	15725.02	7598.9355	4325.4502	3272.02
4232.8101	-2934.3848	-1963.3896	-82.189941	2419.6152	3800.6104	12845.625	4000.2251	1871.96	3781.625	9580.2246	15026.96	-1046.375	17176.225	8870.96	6900.625	3860.2251	15756.96	10397.625	1771.2251	-1069.04	6159.625	2937.2251	1546.96	-1082.375	2917.2251	13301.96	6157.625	3155.2251	20465.961	-1138.375	2437.2251	14250.96	9316.8604	889.98486	-2698.2305	1746.8601	19677.984	12136.77	-2550.9248	30789.346	21342.545	441.0752	23820.346	8263.5449	-943.9248	12141.346	16615.545	1136.0752	-355.65479
4598.9199	-349.83984	-1809.8848	-1815.0801	6714.1602	1286.1152	11379.471	1620.0352	-732.13477	4153.4702	8256.0352	10192.865	1957.4702	7958.0352	7469.8652	9603.4707	2240.0352	19126.865	9546.4707	2732.0352	127.86523	6867.4702	3929.0352	331.86523	-1349.5298	1919.0352	13354.865	8392.4707	671.03516	15207.865	-856.52979	2015.0352	13540.865	8032.5298	1869.6499	-510.80469	3666.5298	21026.65	8531.1953	2879.5952	31732.279	25411.93	805.59521	15287.279	14442.93	10603.596	5460.2798	12765.93	3423.5952	3199.2798
3529.9248	374.12988	1125.8799	-264.0752	5982.1299	6704.8799	11796.85	3868.875	2491.8052	2753.8501	6869.875	17707.805	1742.8501	13711.875	4044.8052	9698.8496	4620.875	19556.805	12890.85	2391.875	66.805176	5635.8501	4825.875	1988.8052	-215.1499	2585.875	16229.805	7067.8501	2294.875	17938.805	-281.1499	1564.875	2227.8052	6930.8398	-958.2251	1098.0249	987.83984	16860.775	14772.025	257.79492	30988.734	25035.676	-842.20508	14657.734	13405.675	7043.7949	2616.7349	16428.676	3170.7949	1764.7349
4416.0752	1906.5698	319.80957	-196.9248	5772.5698	2420.8096	11992.895	1750.335	-695.21484	2532.895	8133.335	11561.785	8652.8945	2148.335	-767.21484	7283.895	4209.335	15799.785	7371.895	3249.335	-203.21484	6633.895	2510.335	1265.7852	-3291.105	860.33496	13220.785	3252.895	3617.335	12563.785	-1888.105	391.33496	-832.21484	9729.875	-669.63477	1446.0698	1417.875	16864.365	14598.07	-636.33496	31388.195	20779.855	-927.33496	12578.195	6638.8555	11091.665	3290.1948	10646.855	3012.665	847.19482
6405.3398	-3655.0146	-3042.1396	576.34009	1448.9854	1689.8604	12043.455	2298.2251	-236.33008	4186.4551	6303.2251	7978.6699	7049.4551	1963.2251	1421.6699	9046.4551	3779.2251	13032.67	9998.4551	4602.2251	-1527.3301	7863.4551	3772.2251	-1281.3301	564.45508	2298.2251	11500.67	7080.4551	1228.2251	15550.67	-39.544922	2059.2251	1316.6699	10306.61	-934.97021	-4528.335	7585.6104	11007.029	-4473.335	590.3501	32412.689	18488.184	9120.3496	5467.6899	-2030.8154	12593.35	5665.6899	13591.185	5506.3501	4639.6899
4986.4248	-885.58496	1291.7798	1717.425	6200.415	5731.7798	9613.9805	1320.4351	1903.1748	1205.98	8567.4355	13084.175	7488.98	1871.4351	2338.1748	8289.9805	3573.4351	17878.176	7586.98	4157.4351	1747.1748	3785.98	5569.4351	3423.1748	-2902.02	2757.4351	17623.176	6118.98	1096.4351	16744.176	-2902.02	175.43506	2044.1748	10159.205	1961.3452	-1188.4951	10864.205	2074.3452	1110.5049	2848.4648	35575.781	20683.609	8900.4648	750.77979	1816.6104	6462.4648	3415.7798	15399.61	2361.4648	4534.7798
1819.2949	1889.6499	-1332.9004	-4125.7051	9269.6504	1231.0996	12491.52	2953.2349	2484.5698	3353.52	9668.2344	20032.57	9505.5195	1948.2349	4198.5698	11781.52	4448.2349	19717.57	14736.52	3284.2349	1469.5698	7607.52	5019.2349	3463.5698	-375.47998	1783.2349	16007.57	7019.52	2434.2349	20403.57	407.52002	3216.2349	3564.5698	8656.6348	2196.5	-642.30469	13710.635	3055.5	2937.6953	1547.3149	32875.617	20031.711	8044.3149	1914.6152	-367.29004	9451.3145	6950.6152	10943.71	1744.3149	4358.6152
4032.2549	-4583.25	-24.155273	-1601.7451	-371.25	2807.8447	7435.1201	1740.375	-1278.9297	5288.1201	10746.375	15093.07	10920.12	3416.375	-645.92969	9719.1201	5476.375	18405.07	11879.12	1058.375	-1666.9297	6484.1201	3727.375	467.07031	337.12012	1824.375	10168.07	7667.1201	3379.375	14577.07	1277.1201	734.375	-512.92969	6393.46	-424.47998	1940.5352	7580.46	542.52002	2779.5352	2746.22	30292.449	12689.625	9682.2197	1554.4502	-9191.375	11695.22	3246.4502	10558.625	5756.2197	2460.4502
4077.2002	1853.0552	-3241.9854	477.2002	9766.0547	-432.98535	12236.18	1117.5698	1985.6748	4032.1802	7272.5698	14165.675	9685.1797	-198.43018	933.6748	9190.1797	3842.5698	15111.675	11952.18	656.56982	-1061.3252	6833.1802	1958.5698	4.6748047	-788.81982	643.56982	12645.675	6977.1802	242.56982	14737.675	655.18018	-1762.4302	379.6748	10012.58	178.06006	808.63477	12601.58	2112.0601	1188.6348	3816.8252	29649.18	8951.9004	10539.825	803.18018	-11840.1	9511.8252	2645.1802	3975.9004	5356.8252	2074.1802
4350.6802	56.009766	-3053.9551	-549.31982	6513.0098	2041.0449	11974.215	1848.4048	2957.9751	4300.2148	6029.4048	15795.975	9567.2148	1213.4048	3911.9751	7202.2148	3190.4048	20911.975	9107.2148	3150.4048	3254.9751	6560.2148	2350.4048	6861.9751	-1665.7852	334.40479	15403.975	5560.2148	159.40479	24853.975	-1953.7852	-1073.5952	5530.9751	7298.71	2797.77	-1352.1201	13283.71	3173.77	-14.120117	-3398.7695	25557.635	19313.6	6368.2305	-1234.3652	-3752.4004	7064.2305	173.63477	13811.6	-2553.7695	421.63477
6362.9199	1314.9302	-2222.7246	254.91992	10360.93	-264.72461	9994.2305	2364.0098	702.74023	2733.23	9279.0098	15693.74	7166.23	2475.0098	3331.7402	6193.23	3839.0098	16965.74	8386.2305	3075.0098	1790.7402	3971.23	3924.0098	1974.7402	-2400.77	2532.0098	11817.74	3806.23	3225.0098	18547.74	-1969.77	847.00977	1864.7402	8692.1748	3107.0049	-3732.2246	16216.175	1403.0049	-2202.2246	2717.0649	32023.039	16298.815	14162.064	4048.04	-1792.1846	10572.064	5787.04	14775.815	3911.0649	5642.04
3962.8999	1059.4302	-3265.6904	-556.1001	7193.4302	3460.3096	12478.045	1570.7051	2743.71	3184.0449	9727.7051	18959.711	10002.045	2399.7051	6032.71	11096.045	2940.7051	18446.711	11134.045	3110.7051	3355.71	6057.0449	2241.7051	2857.71	-84.955078	2085.7051	21459.711	6625.0449	2161.7051	24149.711	-1331.9551	1325.7051	4774.71	4751.46	1804.835	2135.0898	8724.46	3715.835	3149.0898	1540.0649	33167.566	22203.715	11504.064	1818.5649	-3074.2852	11110.064	4485.5649	15102.715	570.06494	2656.5649
5991.1152	1534.75	3708.7305	-322.88477	9057.75	8770.7305	11671.145	2013.0498	2871.6348	3597.145	9934.0498	15549.635	7895.145	2301.0498	4864.6348	10028.145	3665.0498	21593.635	9314.1445	1370.0498	658.63477	5366.145	2928.0498	2289.6348	-1652.855	1058.0498	16049.635	8612.1445	1233.0498	23884.635	-1144.855	827.0498	4819.6348	5475.3252	-974.48486	145.52979	5593.3252	356.51514	1490.5298	1681.8999	29569.961	14942.055	11902.9	-1829.04	-5035.9453	9029.9004	-512.04004	6063.0547	3061.8999	910.95996
4960.9453	-2217.125	-1049.2549	-236.05493	5761.875	6972.7451	9147.2549	1797.6099	-2680.8945	247.25488	8120.6099	12655.105	4941.2549	-187.39014	-333.89453	9370.2549	5825.6099	11632.105	9112.2549	1458.6099	-2712.8945	4212.2549	1934.6099	-4104.8945	-2464.7451	280.60986	15025.105	4916.2549	96.609863	17653.105	-2589.7451	259.60986	-1004.8945	8510.4199	-89.529785	1723.7852	4597.4199	275.47021	2176.7852	1172.0298	26639.605	20865.434	5146.0298	-455.39502	-3075.5654	12384.029	1069.605	15242.435	1831.0298	1977.605
5284.1748	-1553.5352	-821.05957	-914.8252	6652.4648	874.94043	16371.59	3041.0151	1988.1802	2268.5898	8303.0156	14971.18	6195.5898	3111.0151	1965.1802	8133.5898	3367.0151	17990.18	7826.5898	1802.0151	1793.1802	5219.5898	2965.0151	1583.1802	-2632.4102	1528.0151	13639.18	4494.5898	1854.0151	21865.18	-3559.4102	686.01514	2654.1802	9641.665	-157.75977	1332.7949	7448.665	-473.75977	3007.7949	2654.5952	32574.004	13437.936	10037.596	1500.0049	-8522.0645	11085.596	3685.0049	8570.9355	3314.5952	4168.0049
5187.9751	342.72021	1676.2646	6318.9751	1191.7202	778.26465	12432.84	2476.6548	1296.2002	988.83984	8356.6543	13023.2	6288.8398	2561.6548	2769.2002	10160.84	3721.6548	15540.2	7821.8398	1755.6548	126.2002	3881.8398	2809.6548	2350.2002	-3544.1602	1145.6548	14981.2	3984.8398	1506.6548	18351.199	-3603.1602	667.65479	4224.2002	12559.16	353.65479	2033.7349	8410.1602	444.65479	3293.7349	-2500.73	30622.471	26106.734	4639.27	-653.52979	-87.264648	1.2700195	9660.4707	16235.735	-1955.73	1019.4702
3857.0298	975.51514	31.299805	6246.0298	-709.48486	1043.2998	14608.529	4495.5449	2062.8398	4917.5298	8103.5449	14542.84	8448.5293	4813.5449	1989.8398	11134.529	3588.5449	17339.84	10336.529	2510.5449	-670.16016	5946.5298	2970.5449	181.83984	-787.47021	3164.5449	11240.84	6395.5298	1685.5449	20007.84	-724.47021	1370.5449	2203.8398	3542.415	4495.3652	2269.4551	4791.415	3672.365	1932.4551	1093.1201	29923.686	17131.609	9953.1201	726.68506	-4706.3896	9029.1201	3006.6851	12757.61	1414.1201	3463.6851
9324.29	380.12988	859.10547	6117.29	1158.1299	2874.1055	13430.07	4033.9448	1080.2002	6442.0703	7298.9448	15031.2	3542.0701	2121.9448	1553.2002	12750.07	4670.9448	15980.2	13818.07	2598.9448	347.2002	6344.0703	4481.9448	1770.2002	626.07007	2754.9448	19465.199	7518.0703	2636.9448	18336.199	808.07007	1836.9448	1847.2002	6139.2949	2773.6748	-1119.2549	8118.2949	5388.6748	-172.25488	1885.6101	32100.391	18617.57	8719.6104	730.39014	-5946.4297	9571.6104	5596.3901	9462.5703	4449.6104	3910.3901
7820.3398	-2441.4648	1482.6553	7011.3398	-1882.4648	474.65527	13065.34	7.9199219	3356.3198	7788.3398	5558.9199	16213.32	3046.3401	-1971.0801	4572.3198	12643.34	635.91992	16268.32	12791.34	944.91992	3625.3198	9449.3398	1765.9199	2638.3198	403.34009	-302.08008	18720.32	9268.3398	1291.9199	16182.32	1689.3401	-2085.0801	2515.3198	9565.4648	1525.7402	0.70996094	6745.4648	4487.7402	-271.29004	3555.5649	38613.469	17621.645	10375.564	3805.4702	-4887.3555	12859.564	6663.4702	12913.645	3116.5649	3832.4702
3420.0098	-3697.7148	252.41504	-412.99023	-2354.7148	-885.58496	4603.0947	4474.1602	2142.3848	-957.90527	8973.1602	13805.385	-6696.9053	1965.1602	2508.3848	7443.0947	5007.1602	17956.385	5989.0947	3483.1602	1302.3848	1336.0947	5007.1602	2582.3848	-4931.9053	3454.1602	12414.385	-238.90527	3506.1602	21775.385	-6095.9053	1243.1602	2779.3848	10376.314	673.58984	-1333.1797	6735.3149	1095.5898	253.82031	1677.5151	43117.371	15540.15	10390.516	2444.3701	-2935.8496	9160.5156	5188.3701	10618.15	3034.5151	1928.3701
5890.2803	-3305.8604	-3208.3398	4471.2803	-1591.8604	-3435.3398	6504.8452	109.91504	2814.0601	3445.8452	6889.915	17205.061	-786.15479	294.91504	1818.0601	7083.8452	3253.915	17352.061	8919.8457	935.91504	1285.0601	7833.8452	2299.915	-164.93994	-2053.1548	-859.08496	13736.061	3314.8452	58.915039	15380.061	-1852.1548	-131.08496	2252.0601	8479.2695	-1216.9199	647.77979	7308.27	692.08008	2887.7798	3222.9851	39886.605	18138.316	8956.9854	-2096.3945	-5160.6846	3724.9851	11973.605	10153.315	3406.9851	371.60547
6140.8101	1211.645	1351.7148	2332.8101	423.64502	-237.28516	9698.4053	117.97021	4573.585	4912.4053	5335.9702	15265.585	738.40503	-1816.0298	4581.585	10949.405	2115.9702	18513.586	13298.405	253.97021	2040.585	10933.405	5445.9702	2938.585	543.40503	-674.02979	17391.586	10708.405	548.97021	30994.586	777.40503	-1890.0298	3358.585	8826.9453	3798.645	77.529785	5242.9448	4753.645	2374.5298	250.5249	42540.289	21806.254	9655.5254	1480.29	-5982.7451	-487.4751	16657.289	11378.255	3624.5249	3526.29
2272.7002	276.51514	467.06543	1332.7002	-17.484863	-1430.9346	7790.25	521.43018	1589.0698	5946.25	8956.4297	16034.07	1665.25	341.43018	4559.0698	11670.25	3030.4302	21753.07	13894.25	2360.4302	1432.0698	12522.25	5891.4302	1359.0698	895.25	648.43018	14704.07	9468.25	3286.4302	20820.07	739.25	191.43018	3719.0698	7653.7402	4534.835	819.7002	6455.7402	3895.835	2354.7002	517.47998	37514.156	24475.105	6397.48	1194.1548	-841.89453	-188.52002	13770.154	15482.105	2033.48	2281.1548
7706.4551	-112.97998	-4432.7803	8241.4551	649.02002	-879.78027	11614.805	1973.3301	1802.02	4560.8052	9081.3301	11993.02	-372.19482	-1225.6699	2479.02	9400.8047	4634.3301	16981.02	9545.8047	832.33008	1618.02	9596.8047	2134.3301	1941.02	582.80518	1313.3301	14106.02	7903.8052	-99.669922	17111.02	-364.19482	-313.66992	4800.02	11180.99	-1366.5449	2773.25	8780.9902	77.455078	4084.25	2360.5752	33099.5	19990.125	9069.5752	1580.5	-496.875	4961.5752	10942.5	16626.125	2927.5752	2643.5
5472.3599	181.9502	18.584961	3431.3599	2290.9502	608.58496	14393.654	4066.8398	-185.31543	2355.6548	12032.84	9257.6846	-1841.3452	1537.8398	256.68457	7704.6548	4357.8398	19304.684	-568.34521	3259.8398	-1747.3154	8764.6543	5327.8398	-205.31543	-1575.3452	3512.8398	13923.685	8061.6548	2731.8398	14724.685	-1403.3452	1988.8398	-427.31543	11591.125	1711.835	-609.80469	9926.125	83.834961	1222.1953	2975.3049	33385.73	13806.34	11440.305	-1434.27	-1611.6602	11451.305	2036.73	13044.34	3436.3049	231.72998
7445.1748	-2000.2002	2505.6802	5923.1748	-2381.2002	2152.6802	12598.45	1363.25	735.51514	2649.4502	9664.25	15859.516	-2597.5498	-282.75	3487.5151	7321.4502	1351.25	16579.516	-1424.5498	3471.25	-131.48486	9604.4502	3389.25	1940.5151	-1480.5498	104.25	16717.516	2909.4502	1594.25	13655.516	-2067.5498	-324.75	3689.5151	11782.25	1354.4351	440.52002	10676.25	746.43506	3087.52	-125.29492	34676.367	17111.785	8399.7051	803.36523	3260.7852	5318.7051	7838.3652	14144.785	3315.7051	1309.3652
5814.4502	2229.7148	-1400.3701	3375.4502	3647.7148	-2735.3701	10687.425	1257.2051	1817.7549	3983.4248	8720.2051	13811.755	-846.5752	849.20508	1909.7549	8279.4248	3130.2051	20246.754	-2139.5752	4553.2051	336.75488	9312.4248	4007.2051	1727.7549	-1681.5752	2111.2051	12450.755	987.4248	4572.2051	19142.754	-1444.5752	909.20508	2259.7549	9549.6895	-262.58496	399.56494	10350.689	-286.58496	4553.5649	22610.859	5373.5449	676.21484	8684.8604	-3201.4551	-968.78516	11603.86	491.54492	16518.215	4071.8601	-664.45508
3918.3652	681.2998	-1275.2852	3117.3652	1923.2998	1669.7148	12118.555	3669.085	0.95019531	2196.5552	12042.085	10365.95	-685.44482	-1615.915	404.9502	12492.555	3767.085	19113.949	330.55518	3634.085	-352.0498	9649.5547	2039.085	643.9502	-115.44482	1378.085	13877.95	8785.5547	1795.085	13705.95	-133.44482	-230.91504	-60.049805	10571.765	2285.7998	1064.3301	9604.7646	3269.7998	1795.3301	29069.32	3915	-1917.0254	9284.3203	2398	-4144.0254	13085.32	5945	13118.975	2064.3198	4453
6294.1851	738.36523	3146.665	6266.1851	2546.3652	1614.665	15126.2	917.14502	2114.9346	5402.2002	9242.1445	12144.935	2256.2	-132.85498	1420.9346	11948.2	1951.145	18793.934	1783.2	1120.145	-1104.0654	12618.2	2607.145	-4.0654297	2343.2	1584.145	14165.935	11432.2	587.14502	16098.935	1981.2	331.14502	355.93457	8255.7148	-417.86523	727.04492	6881.7148	310.13477	2601.0449	26681.609	4031.1401	1643.6104	9956.6094	1033.1401	-459.38965	9190.6094	3271.1401	20081.609	2543.6099	2645.1401
3844.9902	-806.375	-3692.2148	4135.9902	457.625	-2551.2148	14123.885	4498.665	2881.2202	2755.8848	10328.665	14258.221	-1484.1152	1971.665	5201.2202	7914.8848	6005.665	19011.221	-1179.1152	3048.665	3159.2202	9584.8848	3657.665	3373.2202	-846.11523	1770.665	17020.221	6777.8848	3228.665	19367.221	-1471.1152	1708.665	2979.2202	10102.93	1241.1499	-1461.3047	9893.9297	1791.1499	-1044.3047	25216.984	3300.8501	-3829.7598	10684.984	2209.8501	-6817.7598	8727.9844	4655.8501	6649.2402	3133.9849	2966.8501
6292.1299	456.26514	-1121.335	3853.1299	3812.2651	-4057.335	10957.65	1312.855	2139.4697	3365.6499	2839.855	3379.4697	-461.3501	-338.14502	2559.4697	10451.65	2279.855	14313.47	-638.3501	81.85498	-314.53027	11353.65	4312.855	332.46973	-559.3501	-25.14502	13734.47	7678.6499	786.85498	18277.469	-1218.3501	-43.14502	3006.4697	11147.71	2019.9351	1279.5552	8408.71	1786.9351	4683.5552	26550.285	1272.3999	-1642.8799	7177.2852	-1292.6001	-2095.8799	9576.2852	2462.3999	13374.12	1618.2852	295.3999
6211.6152	-3936.375	-2680.625	5896.6152	-2964.375	-2701.625	12150.09	-2753.1504	1242.105	8261.0898	-7.1503906	2997.105	-1600.9102	-1948.1504	4182.105	9361.0898	2226.8496	17524.105	-1148.9102	-135.15039	591.10498	7528.0898	1655.8496	42.10498	-788.91016	-2127.1504	14637.105	5389.0898	92.849609	16507.105	-1807.9102	-3560.1504	1925.105	10645.471	2366.6499	1517.7451	8132.4702	1370.6499	2088.7451	29142.379	4277.3052	-1139.3447	8428.3799	1781.3052	-1613.3447	13556.38	4344.3052	13491.655	3112.3799	3564.3052
4965.1548	123.93994	464.98535	3928.1548	490.93994	1110.9854	14591.13	4555.0352	-909.33496	4134.1299	10861.035	8812.665	364.12988	1272.0352	-1291.335	13425.13	5020.0352	17216.664	122.12988	2624.0352	-1039.335	7772.1299	3342.0352	-993.33496	390.12988	3074.0352	11958.665	4959.1299	1706.0352	15061.665	-80.870117	1167.0352	434.66504	10032.595	2906.7749	-1812.0601	10159.595	4953.7749	-478.06006	30661.785	4703.3501	-4987.0703	8191.7852	522.3501	-6631.0703	9062.7852	3264.3501	9090.9297	3465.7852	3533.3501
4542.73	206.22021	560.95996	2417.73	-254.77979	415.95996	11264.965	-4411.04	1181.6602	3479.9651	7490.96	10997.66	731.96509	-4627.04	1517.6602	8187.9648	800.95996	18626.66	201.96509	-1674.04	1694.6602	9347.9648	-1311.04	1501.6602	709.96509	-3845.04	12692.66	8055.9648	-3204.04	15006.66	-60.034912	-5242.04	2316.6602	7134.7852	1726.0898	2558.6152	9481.7852	2571.0898	2308.6152	34862.031	3135.8101	-6398.5	8998.0293	343.81006	-9850.5	11450.029	3908.8101	7484.5	767.02979	4201.8101
5069.5898	-25.080078	2682.21	4532.5898	1524.9199	933.20996	15565.535	3379.6499	4216.5801	4003.5349	10530.65	13727.58	1330.5349	-359.3501	3228.5801	10334.535	6090.6499	20765.58	1078.5349	611.6499	2311.5801	10498.535	4132.6499	3872.5801	1367.5349	2240.6499	17845.58	8053.5352	3195.6499	20571.58	-233.46509	820.6499	4065.5801	10944.96	1199.7949	392.62012	9009.96	441.79492	1243.6201	24294.57	1057.6797	50.174805	8479.5703	-2560.3203	-1723.8252	8389.5703	1151.6797	15484.175	1968.5698	-1127.3203
6644.3896	2194.165	-5671.6904	5100.3896	879.16504	-5806.6904	13130.97	2930.395	2448.7598	4903.9697	9470.3945	16101.76	563.96997	704.39502	362.75977	11393.97	4918.395	20210.76	1349.97	1847.395	1258.7598	11239.97	4812.395	-404.24023	1380.97	545.39502	15555.76	8470.9697	2718.395	16522.76	367.96997	-333.60498	-177.24023	9278	5135.6851	217.43018	9265	5846.6851	3441.4302	14858.285	4614.6948	1044.4297	9696.2852	3354.6948	2306.4297	10046.285	3105.6948	17674.43	2359.2852	2583.6948
4013.7852	1636.3901	352.78027	2887.7852	2882.3901	-1006.2197	20348.625	3864.7549	164.09961	4107.625	14760.755	14949.1	677.625	2496.7549	2593.0996	12455.625	5431.7549	17613.1	314.625	5053.7549	752.09961	10699.625	4719.7549	340.09961	647.625	3035.7549	14116.1	10471.625	4284.7549	14438.1	1360.625	3055.7549	-135.90039	12171.145	1639.915	775.06494	8641.1445	2289.915	4288.0649	32756.504	3993.5249	-1343.8496	10336.505	-2007.4751	-2067.8496	12606.505	1796.5249	11354.15	4541.5049	1027.5249
7170.1851	-2604.3252	-2536.6396	6276.1851	-2890.3252	-1921.6396	14234	4078.6348	2162.8252	3977	12260.635	16580.824	533	3340.6348	1569.8252	10349	5219.6348	19373.824	524	3960.6348	2588.8252	10032	3590.6348	1554.8252	337	2963.6348	10516.825	10830	2026.6348	15752.825	167	2964.6348	3018.8252	10514.4	2548.1802	-474.61523	1217.3999	599.18018	3300.3848	30380.475	4241.0601	497.62988	9331.4746	-871.93994	-3190.3701	8343.4746	1435.0601	11651.63	1157.4751	-1045.9399
6678.27	202.33496	2016.7051	6535.27	-1474.665	845.70508	12618.52	3036.5752	-144.69531	3005.52	8230.5752	14229.305	-1056.48	2486.5752	881.30469	9770.5195	6121.5752	16739.305	-1471.48	4875.5752	-1078.6953	9333.5195	4954.5752	326.30469	-999.47998	2662.5752	13492.305	11471.52	3101.5752	17219.305	-1517.48	1972.5752	359.30469	11422.54	48.259766	585.72998	-47.459961	-1371.7402	1384.73	28785.186	3705.1602	2208.2402	7826.1851	1302.1602	-2696.7598	10415.186	2216.1602	15039.24	2289.1851	2007.1602
6350.9399	93.419922	13.330078	3562.9399	899.41992	-1623.6699	18735.66	-1140.6504	2700.0801	5842.6602	7158.3496	15189.08	1228.6599	-1495.6504	4212.0801	10597.66	3461.3496	16490.08	2246.6599	2318.3496	1035.0801	10910.66	2034.3496	1234.0801	1382.6599	-1346.6504	17165.08	12592.66	36.349609	18250.08	1956.6599	-1720.6504	2992.0801	12736.436	1221.4048	-753.9502	1589.4351	585.40479	1469.0498	29102.746	4642.0649	858.41992	13169.745	1352.0649	901.41992	800.74512	20150.064	12760.42	3450.7451	1388.0649
929.04492	1407.2598	-2265.2402	5084.0449	1888.2598	-2660.2402	14499.37	-507.14453	2472.5352	5725.3701	7169.8555	19014.535	-2.6298828	-1385.1445	1933.5352	12462.37	805.85547	19132.535	221.37012	-1089.1445	-591.46484	10803.37	753.85547	535.53516	654.37012	-697.14453	14208.535	11020.37	413.85547	17581.535	27.370117	-1398.1445	2013.5352	11004.936	3135.9199	10.75	882.93506	1016.9199	3007.75	33830.211	73.330078	-1156.6396	11788.21	-2272.6699	-4405.6396	2733.21	9456.3301	12793.36	4472.21	-2943.6699
32.209961	-3646.1445	-2756.5049	5921.21	-2116.1445	-2442.5049	14538.275	1064.335	1151.8701	9103.2754	8571.335	10468.87	2012.2749	-864.66504	-566.12988	12317.275	1998.335	19347.871	478.2749	-674.66504	-379.12988	4629.2749	462.33496	1654.8701	1582.2749	339.33496	13952.87	9686.2754	97.334961	15565.87	984.2749	-1399.665	1817.8701	10878.045	3618.5601	-673.45996	681.04492	1601.5601	-51.459961	28476.76	2847.3198	-2948.9004	10237.76	-633.68018	-4321.9004	-20.240234	24112.32	8751.0996	2825.7598	593.31982
457.59521	1512.3501	364.16992	6073.5952	255.3501	-899.83008	12246.02	2781.8848	1586.415	6759.02	10852.885	10554.415	-1349.98	2033.8848	2549.415	9923.0195	7539.8848	17289.414	-952.97998	5362.8848	31.415039	-1082.98	451.88477	91.415039	-1043.98	2486.8848	17455.414	7538.02	2703.8848	17062.414	-35.97998	1594.8848	2210.415	9545.9805	1754.8799	462.25488	963.97998	4280.8799	2274.2549	26370.746	4503.3901	-3843.7354	10931.745	1037.3901	-2803.7354	3797.7451	12845.391	13084.265	2843.7451	1681.3901
606.43506	-706.3999	2459.2451	6189.4351	1418.6001	2806.2451	16444.275	2600.3501	756.29492	5683.2749	11567.35	12742.295	-360.7251	1496.3501	1672.2949	10821.275	4291.3501	15189.295	-871.7251	3645.3501	1153.2949	-841.7251	1145.3501	180.29492	-712.7251	1959.3501	13956.295	9055.2754	1004.3501	17728.295	-104.7251	484.3501	779.29492	10282.275	5096.5498	-684.44482	-31.725098	2875.5498	505.55518	27837.615	409.79492	3249.3252	10895.615	198.79492	-706.6748	2709.6152	5222.7949	17009.324	1011.6152	-1211.2051
1752.9951	256.9502	-1260.1348	5151.9951	3322.9502	-474.13477	13600.904	3309.3052	1334.7803	5968.9048	12106.305	10358.78	-349.09521	554.30518	1601.7803	8756.9043	4734.3052	14004.78	-454.09521	1436.3052	-72.219727	-646.09521	141.30518	-1336.2197	478.90479	1822.3052	14697.78	7511.9048	2030.3052	14191.78	125.90479	-1055.6948	716.78027	12665.35	3762.0649	-2711.2197	4028.3501	4418.0649	-1147.2197	30977.98	3882.3599	-2287.8848	12970.98	1891.3599	-5386.8848	6932.98	7956.3599	14418.115	2920.98	2035.3599
-1299.2349	-802.06543	2053.0449	3044.7651	-545.06543	1730.0449	10201.035	2736.3101	3004.3252	843.03516	4803.3101	14163.325	-944.96484	760.31006	2786.3252	9238.0352	3913.3101	20658.324	-1509.9648	2424.3101	4854.3252	-1175.9648	787.31006	4139.3252	-662.96484	1839.3101	18483.324	9026.0352	2738.3101	17252.324	-299.96484	648.31006	3306.3252	9774.125	1383.645	2551.6948	2928.125	3497.645	3850.6948	31542.004	263.70508	2257.4004	9505.0049	-643.29492	532.40039	2857.0049	3679.7051	13682.4	2231.0049	-797.29492
-1514.3101	-1415.9248	1134.5649	2464.6899	-1143.9248	2274.5649	14497.18	842.93506	3104.0049	4532.1802	9612.9355	15089.005	-1863.8198	-218.06494	1922.0049	10605.18	1975.9351	16018.005	-501.81982	2763.9351	1468.0049	-1494.8198	455.93506	993.00488	-1001.8198	234.93506	15679.005	7214.1802	2025.9351	13491.005	-1638.8198	-1317.0649	1637.0049	10059.4	2136.3652	637.93994	1715.3999	3077.3652	2751.9399	28427.926	3795.3848	-750.51953	9608.9248	2162.3848	-1359.5195	859.9248	2779.3848	12878.48	3149.9248	1821.3848
183.6001	384.66504	-6097.1992	4302.6001	1401.665	-7611.1992	9225.125	2061.5049	-2483.5146	5852.125	9128.5049	9823.4854	-930.875	280.50488	-2172.5146	10880.125	4627.5049	15941.485	-424.875	1763.5049	-604.51465	-659.875	1664.5049	-2805.5146	-31.875	1830.5049	12475.485	8391.125	3099.5049	17807.484	886.125	720.50488	-1551.5146	9806.7148	2318.1802	-1607.9805	2558.7151	3213.1802	-1171.9805	28167.359	3984.4902	-1728.4951	10442.359	2747.4902	-3156.4951	-2067.6401	5000.4902	15427.505	1905.3599	2529.4902
-2456.0449	-1116.7749	-558.16992	2453.9551	-173.7749	-921.16992	13566.01	3161.605	1510.3599	6265.0098	10583.605	15049.359	2154.01	857.60498	2267.3599	14192.01	3542.605	18907.359	1285.01	1177.605	2385.3599	2404.01	2288.605	4197.3599	1412.01	1699.605	17423.359	12621.01	1937.605	19743.359	226.01001	79.60498	5618.3599	11115.49	3449.8901	-1456.4004	690.48999	6355.8901	-349.40039	31160.176	4203.3198	-5762.4297	10653.175	1751.3198	-8505.4297	916.17505	956.31982	9926.5703	4895.1748	2855.3198
-252.00488	-2194.3203	-5876.2197	2732.9951	-481.32031	-5888.2197	13581.561	3418.895	1072.8848	5412.5601	11245.895	11234.885	585.56006	773.89502	-25.115234	11901.561	5243.895	14618.885	-651.43994	5065.895	763.88477	159.56006	100.89502	2240.8848	997.56006	2608.895	14569.885	10513.561	892.89502	20188.885	778.56006	720.89502	717.88477	8396.9355	1154.2251	-1121.6699	857.93506	4785.2251	2219.3301	32104.811	3299.5898	1791.6553	13137.811	800.58984	-886.34473	785.81006	1306.5898	15735.655	4772.8101	1033.5898
2754.2251	247.30518	-83.730469	6506.2251	1966.3052	1553.2695	13359.721	3632.5552	1050.2051	6849.7202	11248.555	17196.205	-666.27979	1562.5552	2757.2051	12917.721	4129.5552	18255.205	-797.27979	4242.5552	2996.2051	-507.27979	242.55518	1357.2051	-750.27979	2354.5552	13686.205	9522.7207	4899.5552	16681.205	-574.27979	1364.5552	2986.2051	11007.295	3852.095	88.279785	567.29492	6845.0947	-757.72021	29114.721	4723.2148	821.42969	10426.721	3635.2148	444.42969	-1865.2798	3390.2148	18503.43	1882.7202	2965.2148
900.78003	-473.64502	2144.54	7278.7803	361.35498	732.54004	18362.939	1030.8101	3248.46	9881.9395	10444.811	13606.46	2153.9399	-826.18994	4335.46	9396.9395	4594.8101	17905.461	1290.9399	2476.8101	2698.46	499.93994	-26.189941	1726.46	1237.9399	979.81006	15737.46	10554.939	251.81006	17261.461	1361.9399	-954.18994	3708.46	11575.015	1451.04	-4730.8398	2193.0149	3396.04	-3516.8398	30418.314	5096.6348	-2988.6348	10729.314	3261.6348	-4782.6348	-107.68506	4878.6348	14881.365	1860.3149	2453.6348
501.65479	448.04492	-738.73535	7963.6548	2192.0449	-1273.7354	13233.63	3545.1499	957.0249	8238.6299	10534.15	14811.025	1126.6299	487.1499	1118.0249	13573.63	5661.1499	18300.025	793.62988	2921.1499	772.0249	-317.37012	748.1499	43.024902	1071.6299	3610.1499	15389.025	9325.6299	2064.1499	17313.025	842.62988	1317.1499	963.0249	9246.1055	3022.4448	1813.4302	33.10498	4361.4448	3191.4302	31064.02	5165.2949	1214.375	9946.0195	2318.2949	-1958.625	-418.97998	3363.2949	10008.375	1732.02	2890.2949
390.22998	587.49023	-105.90527	8433.2305	2088.4902	-1960.9053	15593.835	1481.54	-401.44531	7549.835	9825.54	9817.5547	566.83496	-1367.46	23.554688	11145.835	2469.54	12469.555	816.83496	-648.45996	210.55469	838.83496	-1647.46	-430.44531	1633.835	-565.45996	12629.555	8445.835	-605.45996	13265.555	1315.835	-594.45996	-921.44531	10999.985	576.0249	962.24023	2261.9851	2876.0249	2678.2402	32079.52	4452.9351	829.76953	10215.52	404.93506	-366.23047	-792.47998	2939.9351	15137.77	1766.52	969.93506
214.35986	-2578.0947	-223.98535	5126.3599	-2240.0947	370.01465	13914.63	1633.395	1998.3452	4266.6299	8891.3945	14614.346	-325.37012	246.39502	2610.3452	11345.63	2780.395	17961.346	-170.37012	1087.395	170.34521	-598.37012	-1295.605	2457.3452	-17.370117	343.39502	15604.346	9615.6299	1745.395	16052.346	564.62988	1201.395	1223.3452	12381.265	4182.1851	785.29492	-9.7351074	1134.1851	2012.2949	26708.971	4036.2202	-1499.1201	7418.9702	1424.2202	-1508.1201	-1764.0298	3045.2202	14713.88	1305.9702	2010.2202
-152.3501	2114.0952	391.27979	4869.6499	2095.0952	3570.2798	10844.795	2446.6948	2692.96	5550.7949	11376.695	22482.961	203.79492	397.69482	2239.96	8256.7949	5443.6948	19571.961	543.79492	1874.6948	1908.96	1171.7949	-164.30518	2875.96	398.79492	1650.6948	15720.96	8876.7949	2719.6948	15949.96	679.79492	631.69482	4685.96	10251.42	1857.9648	2280.7749	-1353.5801	1941.9648	3063.7749	27800.09	5568.8501	2089.9805	7932.0898	1964.8501	-898.01953	-2209.9102	2163.8501	16246.98	968.08984	3330.8501
770.75	2042.0498	1027.7949	5109.75	1451.0498	-604.20508	4513.27	1099.165	1281.5449	8364.2695	9069.165	15717.545	-392.72998	1921.165	2364.5449	6921.27	5104.165	17770.545	685.27002	2413.165	541.54492	755.27002	35.165039	498.54492	-569.72998	1491.165	12301.545	9353.2695	1915.165	13093.545	105.27002	1192.165	3120.5449	7881.0649	2723.1201	-1398.5996	-758.93506	984.12012	7.4003906	31981.564	384.88477	1368.52	12102.564	-2268.1152	476.52002	1196.5649	-2199.1152	13119.52	5664.5649	-3178.1152
-1066.3149	222.41016	1873.5352	3677.6851	1379.4102	-1139.4648	1827.2649	1731.1152	1312.2949	5513.2646	9807.1152	12716.295	-171.73511	957.11523	1745.2949	10228.265	4027.1152	22661.295	-162.73511	814.11523	836.29492	-134.73511	1327.1152	2792.2949	-77.735107	1032.1152	15105.295	9867.2646	137.11523	14750.295	55.264893	-8.8847656	2461.2949	1581.52	1098.9248	-2821.8301	457.52002	2036.9248	-1827.8301	28603.865	-1704.7754	2794.2646	13151.865	-3401.7754	395.26465	-183.13501	-1542.7754	18775.266	3936.865	-2934.7754
1246.21	-1355.25	1012.0303	7969.21	-139.25	1163.0303	1439.6748	3022.5498	2132.2651	4301.6748	13647.55	10495.266	-1356.3252	800.5498	2252.2651	9756.6748	7530.5498	20415.266	155.6748	3749.5498	2581.2651	-133.3252	1088.5498	3154.2651	312.6748	2399.5498	13859.266	9498.6748	2648.5498	15871.266	-602.3252	1362.5498	4125.2651	755.67993	-379.25977	1118.645	1205.6799	113.74023	1585.645	29201.035	4719.23	926.27539	7518.0352	1590.23	-1246.7246	-3511.9648	-572.77002	20680.275	1766.0352	1405.23
1002.155	1189.085	2511.3149	8949.1553	727.08496	3433.3149	2750.1001	50.834961	-491.83984	4753.1001	12460.835	7622.1602	-806.8999	1978.835	-570.83984	8418.0996	5343.835	14290.16	-154.8999	508.83496	-2586.8398	734.1001	500.83496	-2242.8398	-113.8999	2444.835	11772.16	8141.1001	397.83496	17673.16	-296.8999	-83.165039	-1350.8398	601.53003	792.2998	2204.895	1033.53	879.2998	1239.895	33204.5	4794.8198	-2571.9697	11265.5	538.81982	-1565.9697	-122.5	1107.8198	15913.03	2430.5	2520.8198
2349.8601	-2032.2852	-1837.9346	6344.8604	-258.28516	-3251.9346	3070.0249	1565.9351	3251.8501	6375.0249	10093.936	14057.85	-582.9751	-601.06494	3328.8501	8312.0254	4766.9351	18288.85	1201.0249	2053.9351	878.8501	328.0249	785.93506	1188.8501	659.0249	2535.9351	17304.85	8864.0254	-85.064941	19766.85	801.0249	1127.9351	434.8501	1375.4199	2308.3149	779.40479	197.41992	2631.3149	1889.4048	28278.275	3585.1602	-1285.29	11847.275	2078.1602	-2000.29	1615.2749	3394.1602	12183.71	6378.2749	2812.1602
464.62012	2036.23	-1743.9951	2751.6201	4336.23	-2348.9951	4.6699219	301.58984	852.20508	5219.6699	8366.5898	14355.205	-1328.3301	-670.41016	2037.2051	4907.6699	4606.5898	13540.205	-1271.3301	475.58984	1241.2051	-1722.3301	-1796.4102	2625.2051	-2224.3301	-152.41016	17196.205	6729.6699	-280.41016	14217.205	-520.33008	-866.41016	2631.2051	-1152.375	2408.1602	-228.4502	-1644.375	1378.1602	1296.5498	31874.605	2377.4399	-2863.2852	13915.605	36.439941	-3465.2852	1008.605	-388.56006	11204.715	3275.605	-222.56006
2738.9551	1201.9199	-2468.6553	7451.9551	2945.9199	-3629.6553	-1062.105	252.71484	1205.5801	2967.895	13361.715	13681.58	-2959.105	-1299.2852	943.58008	5778.895	3430.7148	19120.58	-3231.105	856.71484	1102.5801	-3368.105	102.71484	-746.41992	-2794.105	59.714844	13775.58	5703.895	2610.7148	18793.58	-2881.105	-704.28516	-19.419922	-1841.6851	535.1748	-233.56006	-1914.6851	-109.8252	938.43994	28386.145	5280.8452	750.58984	11370.145	1440.8452	718.58984	-607.85498	387.84521	15523.59	4176.145	-650.15479
2131.2849	-1173.2749	-5240.3096	4546.2852	-159.2749	-7157.3096	85.379883	756.02002	3014.3052	2284.3799	15446.02	9610.3047	-2078.6201	1106.02	1741.3052	7683.3799	4112.02	20240.305	-1700.6201	4144.02	3069.3052	-1916.6201	1500.02	1176.3052	-1156.6201	1578.02	16988.305	7531.3799	2511.02	24836.305	-1460.6201	1742.02	2216.3052	-924.43994	2018.29	779.16016	-1484.4399	1760.29	1815.1602	26213.895	6369.2852	-7323.2441	5753.895	2272.2852	-5042.2441	-1880.105	2065.2852	7239.7559	-381.10498	2362.2852
545.24023	-2528.2998	-683.49023	4282.2402	-1981.2998	-3386.4902	1723.5601	-1270.335	2214.8652	4037.5601	5436.665	10744.865	241.56006	-3078.335	2159.8652	8333.5605	2592.665	19423.865	357.56006	-293.33496	965.86523	1053.5601	-3986.335	1145.8652	1155.5601	-1980.335	15508.865	9263.5605	-886.33496	20643.865	708.56006	-3179.335	1515.8652	1430.6851	-1001.9951	604.5752	-683.31494	707.00488	3564.5752	29934.91	4100.2549	-2970.3398	10043.91	1793.2549	-3160.3398	-901.09009	825.25488	12103.66	3988.9099	2162.2549
-83.174805	-1026.1499	-716.62012	3045.8252	1048.8501	65.379883	2920.7549	1566.5801	-1231.4902	4223.7549	10113.58	6635.5098	1552.7549	1409.5801	1131.5098	8902.7549	4925.5801	15102.51	1819.7549	2145.5801	-923.49023	1356.7549	839.58008	-638.49023	870.75488	2977.5801	11854.51	9915.7549	1759.5801	14208.51	2711.7549	1015.5801	-8.4902344	277.33496	-2042.4453	-3440.3398	1224.335	-2497.4453	-3838.3398	29956.246	4948.9102	-480.82031	7708.2451	1913.9102	-1535.8203	-827.75488	2195.9102	17463.18	2448.2451	1429.9102
-1772.2798	-2541.9648	-7536.0195	945.72021	-1558.9648	-7593.0195	2226.845	-1305.5352	3087.2852	10233.845	4137.4648	4924.2852	1465.845	-1677.5352	2091.2852	9962.8447	3572.4648	16195.285	756.84497	-241.53516	2170.2852	1402.845	-584.53516	2451.2852	1416.845	-272.53516	17279.285	11967.845	-26.535156	18212.285	1345.845	-1352.5352	799.28516	-981.46484	755.99512	414.7998	-536.46484	1476.9951	2770.7998	30388.875	6136.3901	-874.26953	10641.875	2271.3901	-2043.2695	956.875	2139.3901	16338.73	4234.875	1511.3901
492.6499	-95.85498	-7275.8848	3131.6499	-118.85498	-6375.8848	2003.3899	-489.34521	331.78027	13118.39	2115.6548	2816.7803	223.38989	-1275.3452	592.78027	9282.3896	1763.6548	19411.781	119.38989	-94.345215	-243.21973	1892.3899	-18.345215	-822.21973	1409.3899	-139.34521	12920.78	9593.3896	1024.6548	16231.78	524.38989	-1775.3452	-641.21973	443.27002	414.4248	2322.8198	-744.72998	1504.4248	2715.8198	26649.93	4917.4351	-3028.0703	10600.93	1233.4351	-8465.0703	187.92993	1624.4351	7495.9297	4621.9297	635.43506
795.65503	-3208.5146	669.04492	5236.6553	-1671.5146	554.04492	1203.2949	-289.7251	3639.6851	13605.295	2067.2749	4618.6851	917.29492	-544.7251	4788.6851	11019.295	5954.2749	19170.686	1476.2949	1488.2749	3240.6851	452.29492	-413.7251	2684.6851	811.29492	-389.7251	18438.686	10435.295	518.2749	16634.686	717.29492	-93.725098	3289.6851	-2282.73	278.4248	835.02979	-2479.73	438.4248	886.02979	30147.4	1811.9805	2655.375	12741.4	-1726.0195	2814.375	523.3999	-1037.0195	16309.375	5925.3999	-1354.0195
-1603.5098	2713.395	-3676.7354	2340.4902	3175.395	-3486.7354	170.70996	-693.59521	3453.0601	8351.71	-1243.5952	3433.0601	-1638.29	-1920.5952	3463.0601	9717.71	3693.4048	17467.061	-2067.29	-1846.5952	1762.0601	-2324.29	-1777.5952	1861.0601	-1986.29	1087.4048	14012.061	1305.71	-1950.5952	16420.061	-2103.29	-841.59521	2115.0601	-1524.1602	-2879.9697	1684.54	-2104.1602	-3533.9697	1138.54	26189.375	3850.5698	2699.1099	11359.375	2067.5698	3625.1099	1405.375	1870.5698	21748.109	5789.375	934.56982
2078.905	-4966.2646	841.81494	4046.905	-2810.2646	1476.8149	-189.08496	292.79492	1152.8896	8966.915	2349.7949	1995.8896	-1248.085	199.79492	587.88965	10577.915	3814.7949	20258.891	-560.08496	717.79492	1832.8896	-1375.085	867.79492	-871.11035	-154.08496	1049.7949	13234.89	-1109.085	2251.7949	15486.89	-1521.085	1250.7949	-1456.1104	-3340.0952	734.83496	2688.2148	-3182.0952	-316.16504	4184.2148	29965.371	4499.3848	-562.9502	11911.37	3544.3848	-1128.9502	912.37012	2118.3848	11128.05	6288.3701	2252.3848
2920.6599	-2126.7749	267.33496	7611.6602	-436.7749	-2617.665	1600.1101	-3197.2549	-483.73535	12566.11	-2207.2549	648.26465	963.11011	-3235.2549	474.26465	13636.11	973.74512	12498.265	701.11011	-26.254883	-54.735352	1266.1101	-2812.2549	-126.73535	684.11011	-2721.2549	13217.265	1068.1101	-2625.2549	13801.265	523.11011	-2359.2549	-417.73535	531.80493	1380.6348	976.50488	492.80493	1917.6348	1678.5049	30910.859	5831.2251	2303.6748	9691.8594	3060.2251	-558.3252	-407.14014	2794.2251	13951.675	4265.8599	2931.2251
1537.165	222.19482	3096.915	4304.165	-290.80518	2272.915	1728.79	1692.9502	1090.8301	11527.79	4642.9502	1699.8301	564.79004	956.9502	402.83008	9115.79	4853.9502	19657.83	1343.79	1671.9502	907.83008	974.79004	362.9502	92.830078	887.79004	2426.9502	11479.83	134.79004	1547.9502	14628.83	459.79004	2687.9502	895.83008	16.089844	1219.6602	859.81006	-451.91016	1645.6602	1788.8101	25149.285	3674.1802	-1270.3203	5969.2852	-1010.8198	1235.6797	-3169.7148	805.18018	13014.68	817.28516	-330.81982
-255.37988	-1857.8149	1099.5352	3065.6201	-358.81494	-798.46484	2336.3149	720.54004	859.20996	11098.314	3407.54	2181.21	78.314941	1315.54	445.20996	8506.3145	4261.54	20540.211	97.314941	3170.54	153.20996	52.314941	1998.54	-155.79004	457.31494	1400.54	12840.21	-111.68506	866.54004	13388.21	154.31494	616.54004	1600.21	358.60498	-295.10986	919.5	-421.39502	638.89014	1326.5	25381.48	4780.6001	-1135.1055	12294.48	-287.3999	-1191.1055	294.47998	477.6001	15929.895	6916.48	-748.3999
1302.28	1477.3652	2631.125	2854.28	1165.3652	-1345.875	787.67505	-1611.2949	2187.3301	11514.675	1781.7051	3788.3301	490.67505	268.70508	1254.3301	9633.6748	2473.7051	18458.33	1420.675	-30.294922	2872.3301	1144.675	-1861.2949	3083.3301	283.67505	-56.294922	16551.33	320.67505	-1796.2949	15169.33	532.67505	632.70508	1574.3301	532.08496	2531.4048	1131.2002	250.08496	1817.4048	988.2002	28211.676	-1605.1299	-400.40527	12473.675	-2878.1299	1051.5947	513.67505	-2047.1299	15764.595	5465.6748	-3140.1299
1666.4951	-2430.3496	945.00488	4696.4951	-832.34961	-1202.9951	-80.470215	2033.4551	-850.40527	9918.5293	3424.4551	451.59473	-2356.4702	2265.4551	-189.40527	6242.5298	4520.4551	13183.595	-1860.4702	5292.4551	-1170.4053	-1635.4702	2291.4551	-684.40527	-805.47021	3832.4551	11707.595	-1091.4702	1935.4551	13093.595	-1491.4702	717.45508	-1018.4053	913.23511	17.049805	689.95996	322.23511	899.0498	525.95996	26930.211	4205.1899	-5324.3096	11123.21	2485.1899	-2751.3096	-648.79004	2352.1899	11255.69	3434.21	2847.1899
1725.45	-324.04004	453.36035	6204.4502	1682.96	-1471.6396	761.94507	391.69482	1015.1948	11230.945	3204.6948	2974.1948	950.94507	944.69482	1702.1948	9587.9453	5703.6948	16459.195	569.94507	2021.6948	596.19482	1315.9451	222.69482	1288.1948	1106.9451	2147.6948	18798.195	470.94507	2173.6948	13004.195	879.94507	-76.305176	1779.1948	-951.58984	-1660.4648	641.9751	-1209.5898	-2005.4648	2730.9751	1306.5698	2338.77	-4941.5195	11778.57	2530.77	-8135.5195	-202.43018	3215.77	11642.48	2453.5698	1660.77
1438.2949	-929.81494	-3627.2402	3452.2949	1737.1851	-3176.2402	1225.9302	217.73486	3227.23	6550.9302	1110.7349	2362.23	-167.06982	-415.26514	1619.23	7637.9302	5975.7349	17899.23	-635.06982	2039.7349	963.22998	-1095.0698	-553.26514	938.22998	-429.06982	2102.7349	14156.23	-1522.0698	482.73486	15047.23	-86.069824	554.73486	4226.23	-571.69507	2591.7251	590.01514	-51.695068	875.7251	2206.0151	505.73999	649.33984	-72.110352	10151.74	1673.3398	-361.11035	587.73999	3751.3398	15667.89	6227.7402	3042.3398
483.92505	29.504883	750.63477	6206.9248	339.50488	-672.36523	3023.8149	-514.53516	-680.74512	2081.8149	-1599.5352	1201.2549	2013.8149	-668.53516	529.25488	12718.814	2264.4648	17650.254	884.81494	1318.4648	-1510.7451	1423.8149	-1316.5352	-1877.7451	1262.8149	123.46484	10015.255	1038.8149	-1760.5352	10839.255	2309.8149	-703.53516	-780.74512	45.715088	2662.1499	463.64502	526.71509	1706.1499	839.64502	1154.0349	-437.85498	2633.8896	11956.035	446.14502	-348.11035	1603.0349	731.14502	15414.89	10657.035	169.14502
446.41992	-949.87988	1396.1851	4416.4199	1125.1201	-529.81494	-3422.0703	1029.96	2982.8149	-5638.0703	2131.96	3831.8149	-3496.0703	1573.96	4628.8149	5958.9297	5339.96	18796.814	-4517.0703	2501.96	963.81494	-4226.0703	1360.96	2197.8149	-3256.0703	2038.96	15251.814	-4832.0703	715.95996	16892.814	-3402.0703	940.95996	2508.8149	2026.0349	521.50977	1234.2051	1885.0349	-349.49023	2140.2051	1381.1399	702.85498	-3092.9805	11459.14	1224.855	-4484.9805	626.13989	1956.855	14078.02	7253.1396	1018.855
783.41504	-445.35986	3639.9199	4362.415	1202.6401	973.91992	1743.49	1348.3701	3225.5049	430.48999	2958.3701	4030.5049	1142.49	4898.3701	2558.5049	8251.4902	8632.3701	21831.504	2068.49	3690.3701	670.50488	337.48999	2477.3701	1322.5049	120.48999	4234.3701	15933.505	781.48999	2304.3701	17616.504	680.48999	2449.3701	2225.5049	228.93994	487.64014	1587.9751	1286.9399	-435.35986	2347.9751	382.1499	216.31494	-1792.8799	9722.1504	1014.3149	-2874.8799	692.1499	2156.3149	13499.12	5380.1499	1541.3149
1536.625	2569.9102	71.714844	5807.625	2844.9102	1722.7148	1044.2	911.6499	-2655.5801	900.19995	1584.6499	285.41992	327.19995	5011.6499	-1101.5801	8899.2002	3662.6499	15077.42	466.19995	1379.6499	-3515.5801	711.19995	504.6499	-2366.5801	1218.2	3450.6499	10422.42	436.19995	495.6499	11113.42	851.19995	1643.6499	-567.58008	1160.8201	-1220.5698	1044.7798	508.82007	-1578.5698	3031.7798	-2119.1899	-2539.2998	-690.58008	6928.8101	-2231.2998	-2243.5801	-3085.1899	-639.2998	14055.42	1360.8101	-2088.2998
-853.7251	-933.50977	-6503.6055	5166.2749	-128.50977	-7510.6055	-133.27979	-295.08984	-3258.6797	-1884.2798	-420.08984	168.32031	-1263.2798	3863.9102	-2381.6797	8368.7207	4099.9102	12591.32	-2757.2798	3311.9102	-3599.6797	-1797.2798	878.91016	-3205.6797	-1517.2798	1136.9102	9781.3203	-2899.2798	-1006.0898	14084.32	-2378.2798	790.91016	-2842.6797	424.95508	-269.24512	-2986.9951	1672.9551	-214.24512	-352.99512	-369.16504	-779.89014	1932.9199	10090.835	-533.89014	-288.08008	-661.16504	319.10986	18990.92	2878.835	792.10986
1581.6699	165.31982	-698.28027	4332.6699	3611.3198	-1956.2803	1114.99	2449.5801	-1098.7002	-210.01001	1750.5801	1798.2998	1411.99	6401.5801	-154.7002	11034.99	4751.5801	15208.3	-1254.01	1295.5801	-1065.7002	-552.01001	1613.5801	-683.7002	-44.01001	2678.5801	12213.3	-367.01001	511.58008	14237.3	-337.01001	1853.5801	-725.7002	1541.4351	749.5752	900.99512	1166.4351	70.575195	2136.9951	964.69995	2151.1299	-2794.3447	13930.7	2555.1299	-1368.3447	982.69995	1175.1299	13450.655	5191.7002	1238.1299
-2958.1299	1234.8901	-1465.9453	550.87012	1373.8901	90.054688	2529.1001	-578.21484	388.24023	1134.1001	-1171.2148	815.24023	3350.1001	5096.7852	13.240234	11109.1	902.78516	17593.24	2217.1001	-1964.2148	761.24023	1518.1001	-189.21484	1139.2402	1711.1001	169.78516	14808.24	1821.1001	-1027.2148	12184.24	1399.1001	-335.21484	1426.2402	696.05005	892.14014	-1736.8203	1000.05	-74.859863	-626.82031	-226.43994	528.33984	-2497.9248	11498.561	1234.3398	-721.9248	-395.43994	1579.3398	12334.075	4470.5601	816.33984
-2200.6201	-408.375	-4605.6748	2461.3799	1288.625	-5668.6748	-197.88477	16.75	1855.8452	-994.88477	946.75	5526.8452	1103.1152	7463.75	4489.8452	11196.115	5417.75	21930.846	-937.88477	3029.75	2826.8452	-348.88477	1846.75	3402.8452	-648.88477	1683.75	14019.846	-433.88477	1054.75	19030.846	-807.88477	1767.75	3092.8452	-454.24512	1066.6851	850.62988	259.75488	808.68506	2244.6299	-1118.7949	1121.1401	-1766.2148	10038.205	2918.1401	-4340.2148	-306.79492	1964.1401	14739.785	2828.2051	1906.1401
1292.635	-2483.8555	2359.4302	4459.6348	-2001.8555	-184.56982	1224.4199	-1171.25	3476.125	49.419922	521.75	4338.125	215.41992	3170.75	3788.125	11009.42	3020.75	20780.125	-573.58008	-357.25	2595.125	-96.580078	-147.25	3688.125	-552.58008	1133.75	19205.125	4.4199219	188.75	19638.125	-606.58008	-183.25	5082.125	360.98511	1064.0298	-757.35986	522.98511	1908.0298	538.64014	-451.1748	1222.7451	-1290.54	10422.825	2463.7451	-3888.54	-565.1748	2243.7451	12226.46	2550.8252	2529.7451
-281.75	-1248.8101	2182.0801	5452.25	345.18994	912.08008	893.22998	2523.79	1390.105	1636.23	3216.79	3433.105	1031.23	7129.79	40.10498	10528.23	6283.79	14944.105	579.22998	5604.79	1357.105	-397.77002	2657.79	311.10498	1273.23	2164.79	13279.105	395.22998	1341.79	16209.105	-97.77002	2262.79	1524.105	-310.09497	1315.7998	1307.46	513.90503	481.7998	1495.46	1628.1299	-2947.7002	-1689.3203	10482.13	-1701.7002	-3659.3203	-194.87012	-719.7002	14150.68	3694.1299	-3466.7002
1669.79	557.34521	695.01465	4381.79	2287.3452	-1485.9854	1530.02	-711.99512	-1128.6348	1422.02	-101.99512	-364.63477	1993.02	2719.0049	942.36523	3273.02	2515.0049	13494.365	839.02002	1568.0049	-191.63477	22.02002	-791.99512	-634.63477	251.02002	769.00488	13256.365	268.02002	-127.99512	17521.365	386.02002	-497.99512	783.36523	-501.30493	-901.43994	-2505.7754	448.69507	-169.43994	-672.77539	1327.4199	-5648.0547	3021.8398	12856.42	-3640.0547	255.83984	1942.4199	-3895.0547	18233.84	5513.4199	-3912.0547
2605.45	-158.7749	-846.05469	6006.4502	-250.7749	-1456.0547	-2386.4751	412.01514	-63	-2848.4751	-1050.9849	1381	-3166.4751	5555.0151	857	-2807.4751	2040.0151	18986	-2483.4751	3271.0151	726	-3549.4751	-880.98486	-2510	-3218.4751	772.01514	12308	-2912.4751	-1264.9849	13595	-2780.4751	-439.98486	-149	1249.52	2182.7749	700.625	970.52002	2333.7749	2516.625	-819.03516	609.93994	-1549.2148	10554.965	1982.9399	-3525.2148	-804.03516	3090.9399	14802.785	2076.9648	207.93994
1727.9351	1310.5752	217.63477	7318.9351	1513.5752	934.63477	2357.05	154.58008	-1742.71	1192.05	-131.41992	359.29004	1152.05	2770.5801	-1274.71	413.05005	2844.5801	14182.29	864.05005	2151.5801	-2665.71	-169.94995	331.58008	-1913.71	345.05005	297.58008	13889.29	1259.05	451.58008	15911.29	35.050049	-138.41992	35.290039	595.01489	-4368.7549	802.7251	1569.0149	-3521.7549	1821.7251	-708.16016	2597.2148	-1210.0498	10716.84	2006.2148	-4449.0498	-1315.1602	2145.2148	16178.95	1785.8398	891.21484
-993.11523	1223.4199	-983.83496	2977.8848	3015.4199	-2261.835	646.90479	-1030.5601	-454.43457	525.90479	-1111.5601	1966.5654	1079.9048	2807.4399	-1956.4346	221.90479	-28.560059	15608.565	-277.09521	1161.4399	-339.43457	466.90479	-2063.5601	-1271.4346	779.90479	444.43994	10389.565	-171.09521	-364.56006	15017.565	176.90479	-161.56006	-136.43457	724.77002	281.66016	326.66992	395.77002	-56.339844	2282.6699	-1749.1152	2222.645	-3015.9102	9170.8848	2874.645	-4116.9102	-753.11523	3072.645	11311.09	565.88477	1500.645
1020.125	-2704.4004	-1051.1445	4380.125	-1789.4004	-2384.1445	1880.4751	650.83984	-2259.1348	2040.4751	-637.16016	-820.13477	4059.4751	4976.8398	-101.13477	699.4751	2319.8398	14783.865	725.4751	4344.8398	-1711.1348	2169.4751	-272.16016	-2009.1348	634.4751	1176.8398	14601.865	1342.4751	602.83984	17969.865	998.4751	-342.16016	-1388.1348	-223.82495	-3621.335	-2427.3652	84.175049	-3875.335	-1963.3652	501.4751	898	-3196.9502	12428.475	3215	-4447.9502	848.4751	1380	10937.05	3551.4751	1858
594.5249	-1032.73	-2917.5	5025.5249	342.27002	-2032.5	-1619.6699	-808.00977	-717.62012	-1098.6699	-1370.0098	1241.3799	-428.66992	4415.9902	736.37988	-1486.6699	391.99023	18040.379	-1561.6699	882.99023	-660.62012	-1307.6699	-1928.0098	-68.620117	-775.66992	-1751.0098	16502.379	-1945.6699	-728.00977	19543.379	-1743.6699	-1486.0098	232.37988	-3136.4551	2150.125	-134.125	-2432.4551	2163.125	2122.875	-232.46997	-2021.8945	-3779.9453	10693.53	-1418.8945	-7653.9453	362.53003	-292.89453	10879.055	3932.53	-2034.8945
965.40991	-257.06982	565.66504	6470.4102	1157.9302	-1459.335	2050.5449	2064.0449	2602.4648	-455.45508	1086.0449	3279.4648	886.54492	4332.0449	2090.4648	93.544922	1805.0449	14609.465	-22.455078	3129.0449	1336.4648	6.5449219	1278.0449	1585.4648	-749.45508	3417.0449	17799.465	204.54492	686.04492	19458.465	-493.45508	1738.0449	161.46484	-266.61499	-366.39502	1038.98	-274.61499	1329.605	1806.98	517.91016	-332.01514	-33.974609	-1727.0898	-104.01514	189.02539	-1342.0898	1945.9849	16431.025	449.91016	754.98486
811.22998	1597.98	-3366.3154	5544.23	4755.98	-5711.3154	1638.5549	-298.02979	-1364.5654	43.554932	1714.9702	1660.4346	1131.5549	6423.9702	-692.56543	-118.44507	2559.9702	16429.434	1351.5549	5343.9702	-1813.5654	261.55493	1879.9702	-1346.5654	-458.44507	550.97021	13536.435	161.55493	536.97021	19060.434	-520.44507	865.97021	581.43457	-454.83008	-11.370117	-3466.0254	408.16992	1144.6299	-1883.0254	1466.04	-2508.9248	-5083.1904	1035.04	-3062.9248	-6921.1904	533.04004	249.0752	10381.81	3810.04	-1440.9248
-542.81494	716.74512	2448.625	4077.1851	1187.7451	2002.625	2803.885	-478.55518	3605.46	301.88501	-1498.5552	5643.46	1391.885	4026.4448	2736.46	1019.885	-1641.5552	19202.461	1066.885	168.44482	1243.46	1064.885	-790.55518	1960.46	1131.885	-486.55518	17672.461	564.88501	-2261.5552	19491.461	1797.885	-1208.5552	1657.46	-760.37012	-1215.4702	-42.734863	411.62988	-1005.4702	1523.2651	-90.560059	1245.6748	-3135.0352	676.43994	1169.6748	-6228.0352	285.43994	1724.6748	7741.9648	2616.4399	1451.6748
-1024.2949	-903.97998	732.40039	4768.7051	847.02002	-1691.5996	531.81982	-838.95508	-2353.9746	-1353.1802	-592.95508	-83.974609	-1056.1802	4804.0449	-1878.9746	-334.18018	-518.95508	14262.025	-1397.1802	1187.0449	-2557.9746	-530.18018	-743.95508	-1371.9746	-41.180176	-591.95508	10248.025	-1494.1802	-167.95508	12412.025	-874.18018	-665.95508	-2571.9746	445.83008	602.88477	-853.12012	687.83008	192.88477	-255.12012	451.40503	792.99023	331.4502	-93.594971	1374.9902	247.4502	119.40503	2094.9902	15625.45	2835.405	2101.9902
793.25488	-309.5752	382.10547	5670.2549	1125.4248	-365.89453	1466.3198	705.78516	1428.0898	-322.68018	1268.7852	3940.0898	1023.3198	5023.7852	888.08984	-401.68018	1252.7852	22174.09	43.319824	1627.7852	824.08984	-223.68018	423.78516	1538.0898	-101.68018	1207.7852	13953.09	-414.68018	277.78516	17486.09	273.31982	998.78516	1304.0898	-511.91504	632.21484	284.2998	-1604.915	1138.2148	1872.2998	366.35498	1741.8652	4876.8101	-286.64502	1682.8652	1117.8101	209.35498	1848.8652	17225.811	3103.355	827.86523
68.584961	231.62988	1588.6001	5323.585	840.62988	-39.399902	1960.0449	285.29492	-498.59473	220.04492	142.29492	-993.59473	2809.0449	4101.2949	-363.59473	1467.0449	207.29492	16102.405	439.04492	1816.2949	-3104.5947	1446.0449	-661.70508	-825.59473	1826.0449	1376.2949	12486.405	921.04492	-765.70508	13049.405	1150.0449	-736.70508	-700.59473	1847.615	-592.25977	-1176.0498	1817.615	-369.25977	309.9502	861.34497	1191.0552	-4952.1748	322.34497	811.05518	-5906.1748	601.34497	2732.0552	11822.825	1565.345	1526.0552
1623.7451	714.62988	-3483.5049	6868.7451	3230.6299	-3343.5049	895.22998	-3339.2598	3692.3101	-192.77002	-970.25977	4010.3101	396.22998	2367.7402	2088.3101	-449.77002	-664.25977	16613.311	-163.77002	3054.7402	2835.3101	539.22998	-2657.2598	958.31006	-338.77002	-323.25977	15149.311	-503.77002	-2495.2598	13049.311	201.22998	-2351.2598	1587.3101	1704.75	-4504.8848	734.16992	1016.75	-4389.8848	-396.83008	382.06982	1787.5952	862.09473	551.06982	1790.5952	-4236.9053	-593.93018	3048.5952	13464.095	2280.0698	2784.5952
-232.62012	-4433.7803	-1269.5449	4193.3799	-3208.7803	-2073.5449	891.16992	1616.02	1482.9351	528.16992	1322.02	6343.9351	1443.1699	5242.02	2260.9351	-486.83008	1485.02	19600.936	952.16992	5338.02	1336.9351	130.16992	2170.02	2724.9351	-323.83008	1511.02	14971.936	-265.83008	1633.02	15954.936	26.169922	322.02002	2811.9351	-865.66992	1498.0801	391.49512	-848.66992	202.08008	2255.4951	2872.575	1157.4849	-52.415039	-453.42505	1188.4849	-324.41504	71.574951	2288.4849	16596.586	2724.575	1819.4849
-23.469971	-327.34521	-1726.7695	4091.53	-1535.3452	-2974.7695	540.38501	-51.669922	2208.4048	-80.61499	1462.3301	6164.4048	1369.385	3396.3301	4139.4048	384.38501	785.33008	19159.404	251.38501	2739.3301	2703.4048	212.38501	109.33008	3057.4048	-15.61499	1664.3301	14574.404	67.38501	1124.3301	16455.404	756.38501	-485.66992	3321.4048	36.13501	2278.8901	1911.5898	544.13501	2929.8901	1348.5898	-911.66016	-3520.8154	-2742.8555	-602.66016	-3904.8154	-2860.8555	-24.660156	-2857.8154	12950.145	3083.3398	-4381.8154
-793.31006	-925.9751	431.52539	2682.6899	105.0249	-797.47461	-768.65479	-49.200195	2111.7402	-1400.6548	2249.7998	3179.7402	-601.65479	6052.7998	3194.7402	-1195.6548	1631.7998	17815.74	-444.65479	3829.7998	2434.7402	-422.65479	1542.7998	1859.7402	-1150.6548	3200.7998	14282.74	519.34521	1745.7998	17673.74	-714.65479	1428.7998	3542.7402	623.62012	-463.6748	-51.944824	638.62012	368.3252	1310.0552	-261.81006	-151.74512	-4023.3701	-439.81006	-1448.7451	-2905.3701	-587.81006	1182.2549	14120.63	2098.1899	-1257.7451
-1879.0449	-3012.5	-439.58984	-1207.0449	-3585.5	1362.4102	1386.8252	1210.5249	-1207.0449	-276.1748	1796.5249	1222.9551	244.8252	4991.5249	-636.04492	21.825195	2169.5249	17722.955	211.8252	3107.5249	-1439.0449	609.8252	1127.5249	-711.04492	-621.1748	2615.5249	12802.955	-813.1748	605.5249	16530.955	-558.1748	723.5249	-655.04492	-735.79492	1436.5449	585.36523	39.205078	337.54492	-1280.6348	-121.67505	-3252.8701	1994.0498	249.32495	-4161.8701	1742.0498	381.32495	-1884.8701	15847.05	2323.325	-3200.8701
455.01514	1222.6001	1922.9502	352.01514	2465.6001	2290.9502	1116.3601	-2429.1846	2597.9448	1112.3601	-1964.1846	5299.9448	289.36011	2264.8154	3840.9448	-1304.6399	-649.18457	19055.945	-331.63989	-373.18457	3185.9448	53.360107	-1859.1846	2272.9448	-216.63989	-837.18457	16281.945	-238.63989	-2105.1846	15028.945	-449.63989	-1304.1846	3436.9448	215.75	-2022.04	-3451.0703	-143.25	-2991.04	-2495.0703	694.76001	-6.2050781	4519.645	-134.23999	-408.20508	1001.645	-582.23999	1958.7949	19483.645	3470.76	0.79492188
-83.375	-560.79004	-1812.7646	-1814.375	336.20996	-3258.7646	1666.2549	1307.6548	-2474.1602	2375.2549	2627.6548	-1901.1602	2816.2549	3068.6548	-3118.1602	1171.2549	2305.6548	16415.84	1087.2549	2564.6548	-2433.1602	1686.2549	706.65479	-3319.1602	496.25488	1814.6548	11480.84	695.25488	1762.6548	18934.84	1431.2549	1548.6548	-1584.1602	1228.835	2040.1699	2954.7251	1212.835	284.16992	3317.7251	520.28003	2243.3999	-1990.3496	5447.2803	2264.3999	-4389.3496	563.28003	2353.3999	12480.65	2931.28	1385.3999
1801.825	1193.3848	-5776.1953	1200.825	-355.61523	-5480.1953	985.7749	1822.335	948.14502	350.7749	1604.335	4422.145	-304.2251	5462.335	933.14502	-774.2251	4262.335	19109.145	-597.2251	1383.335	-269.85498	-1301.2251	785.33496	2447.145	-68.225098	3043.335	13500.145	-1241.2251	1993.335	16482.145	-611.2251	1123.335	495.14502	81.179932	-30.665039	-2971.4004	1597.1799	1148.335	-2056.4004	-853.08496	817.87988	-367.09961	10604.915	307.87988	-652.09961	-349.08496	444.87988	15159.9	2943.915	63.879883
925.70508	-82.404785	-2699.21	1909.7051	-333.40479	-2129.21	1171.625	-522.44482	1393.9448	107.625	109.55518	4568.9448	787.625	4949.5552	1883.9448	-455.375	866.55518	21301.945	159.625	2554.5552	1041.9448	400.625	195.55518	2457.9448	140.625	649.55518	15750.945	234.625	284.55518	16449.945	117.625	-81.444824	2474.9448	704.45508	331.20996	939.51514	636.45508	120.20996	2414.5151	-863.18994	-3112.3301	-4733.9297	6784.8101	-273.33008	-3789.9297	-337.18994	-1134.3301	14021.07	1684.8101	-1434.3301
275.55518	1464.6699	2060.2852	-358.44482	2779.6699	323.28516	2030.71	596.73486	1579.8452	2193.71	1656.7349	2368.8452	2380.71	6132.7349	-507.15479	844.70996	2164.7349	17521.846	749.70996	4068.7349	-758.15479	1316.71	490.73486	361.84521	2343.71	2304.7349	13161.846	587.70996	1585.7349	15865.846	2413.71	682.73486	1083.8452	646.62012	2178.4302	924.3252	740.62012	1406.4302	1460.3252	-754.87012	-3046.2148	-2164.5352	9835.1299	-2721.2148	-3610.5352	-1626.8701	-1298.2148	15002.465	3117.1299	-2123.2148
307.45996	-318.91016	-1280.3799	1093.46	369.08984	-3975.3799	718.12988	460.24512	-903.76514	-1141.8701	-50.754883	2455.2349	270.12988	7517.2451	1701.2349	-615.87012	1322.2451	18029.234	1188.1299	2984.2451	937.23486	-471.87012	-806.75488	60.234863	-925.87012	2006.2451	12550.234	-1123.8701	-552.75488	15482.234	-602.87012	229.24512	224.23486	-1696.1699	996.47998	-393.1748	-1088.1699	218.47998	1723.8252	1017.585	996.18506	-7871.4141	10651.585	3579.1851	-8581.4141	797.58496	2297.1851	9407.5859	5115.585	1910.1851
-1022.3198	67.694824	4149.5801	-1230.3198	-837.30518	1601.5801	1406.29	1447.165	1796.9902	-799.70996	1598.165	4642.9902	609.29004	4067.165	3362.9902	175.29004	2864.165	21264.99	-39.709961	5201.165	1101.9902	-215.70996	2554.165	1406.9902	-614.70996	3193.165	12723.99	-236.70996	2195.165	16389.99	-547.70996	1753.165	2441.9902	1733.1899	1060.2051	-352.21484	1848.1899	845.20508	969.78516	392.73511	-2723.73	-698.66504	13509.735	-1122.73	-499.66504	4.7351074	-1470.73	16272.335	4315.7354	-592.72998
-1636.8149	1343.25	1599.5298	-1123.8149	1700.25	581.52979	1695.5801	-665.91504	2687.9502	1195.5801	-1090.915	4638.9502	1598.5801	5052.085	1484.9502	898.58008	1666.085	19460.949	512.58008	3425.085	2444.9502	846.58008	-1629.915	2214.9502	466.58008	-4.9150391	12796.95	384.58008	828.08496	16916.949	647.58008	-546.91504	2063.9502	165.7251	1894.0498	-970.99023	-221.2749	1065.0498	-1905.9902	-456.18506	-1372.7998	-695.62988	12128.814	494.2002	1127.3701	-1237.1851	-1484.7998	16984.371	2437.8149	-1234.7998
1995.3799	1604.3652	-550.84473	1586.3799	2077.3652	-306.84473	1685.28	1900.2798	895.91016	-483.71997	1240.2798	3153.9102	507.28003	4970.2798	1741.9102	-50.719971	967.27979	17272.91	-1020.72	3534.2798	2374.9102	-282.71997	720.27979	1579.9102	-75.719971	2014.2798	15479.91	-218.71997	1212.2798	17391.91	617.28003	731.27979	1348.9102	340.17993	2575.1548	77.915039	670.17993	2477.1548	-121.08496	1051.4399	1759.9351	-111.2998	11031.439	2666.9351	-643.2998	98.439941	1478.9351	13690.7	3229.4399	1665.9351
-984.80518	1084.3149	-5171.6602	-1211.8052	2440.3149	-4671.6602	1464.0151	2889.1299	831.23486	-534.98486	1818.1299	3065.2349	1269.0151	7244.1299	1423.2349	-1415.9849	2560.1299	18620.234	-432.98486	3315.1299	-91.765137	-881.98486	1823.1299	-78.765137	-665.98486	1990.1299	14575.234	-768.98486	2272.1299	13183.234	-381.98486	1572.1299	518.23486	1396.7849	2422.7002	403.46484	1415.7849	336.7002	1595.4648	1182.8601	732.375	-6177.3447	12410.86	1289.375	-6284.3447	1421.8601	606.375	12196.655	4283.8604	933.375
338.73486	-1430.5449	1680.6001	830.73486	681.45508	815.6001	1631.3401	2719.0898	1780.0049	499.34009	2347.0898	3081.0049	1550.3401	9003.0898	1557.0049	1033.3401	2208.0898	17478.004	313.34009	4377.0898	1301.0049	744.34009	807.08984	-112.99512	1519.3401	3207.0898	15592.005	-154.65991	2267.0898	21088.004	591.34009	1154.0898	2678.0049	-996.22021	437.56982	-422.28516	-505.22021	-95.430176	-10.285156	205.90991	583.50977	-1273.1299	12015.91	1071.5098	-829.12988	-1013.0901	3248.5098	17265.871	2467.9099	117.50977
1093.24	175.25977	-731.41992	605.23999	769.25977	-965.41992	2875.615	514.78516	-339.64453	1811.615	557.78516	-365.64453	2017.615	4238.7852	-1394.6445	1753.615	1343.7852	15850.355	1501.615	3691.7852	-3590.6445	991.61499	-72.214844	-3310.6445	2035.615	1670.7852	10213.355	1492.615	1647.7852	15452.355	1524.615	1469.7852	-1981.6445	-511.20996	-194.18994	-346.62988	-383.20996	-440.18994	2759.3701	750.97998	282.7251	119.25488	13066.98	1467.7251	1244.2549	577.97998	2330.7251	18679.254	3761.98	1810.7251
486.3501	-1331.395	-879.28516	-940.6499	225.60498	-3346.2852	707.91504	-1137.5098	2485.665	171.91504	117.49023	3007.665	1374.915	6296.4902	1636.665	91.915039	1032.4902	17705.664	-524.08496	3542.4902	1692.665	72.915039	-945.50977	3667.665	-5.0849609	166.49023	16337.665	-229.08496	1096.4902	19752.664	-159.08496	-42.509766	6169.665	1362.2849	2405.8149	-1056.0298	1919.2849	1122.8149	-787.02979	-175.60498	1043.9849	622.25488	10133.395	3168.9849	-2864.7451	-640.60498	2255.9849	15746.255	2260.395	1795.9849
798.29004	-3012.6504	-3495.4902	-195.70996	-1111.6504	-5456.4902	810.97998	605.85986	3083.2402	740.97998	826.85986	4962.2402	2111.98	4142.8599	3458.2402	1406.98	1239.8599	18270.24	1601.98	-13.140137	1634.2402	1566.98	779.85986	1602.2402	837.97998	1965.8599	15079.24	867.97998	1943.8599	13930.24	1149.98	736.85986	1244.2402	-829.6499	-1460.3452	-288.25	-17.649902	-1018.3452	-1777.25	599.60498	1566.335	889.94043	11441.605	2115.335	560.94043	492.60498	4635.335	17416.941	3429.605	1567.335
1986.125	-174.77979	3616.6948	1363.125	1803.2202	4017.6948	1542.615	1421.4951	3006.8999	35.61499	2386.4951	5260.8999	170.61499	6929.4951	1590.8999	-281.38501	3429.4951	17565.9	886.61499	1942.4951	2277.8999	-776.38501	2036.4951	2601.8999	163.61499	2330.4951	15694.9	199.61499	1151.4951	16570.9	428.61499	1489.4951	2518.8999	562.1001	-224.86523	650.43018	191.1001	1448.1348	220.43018	521.1001	-2699.6553	-205.875	11711.1	-1078.6553	-2670.875	658.1001	123.34473	13264.125	3249.1001	-699.65527
1572.3201	1334.3501	1716.2402	1218.3201	1441.3501	-1909.7598	1794.825	-2641.1445	1326.145	988.82495	-2208.1445	2709.145	1403.825	2486.8555	1319.145	914.82495	-1812.1445	16939.145	1157.825	-1443.1445	945.14502	1637.825	-3100.1445	1133.145	1211.825	-1258.1445	15407.145	1427.825	-2371.1445	15027.145	605.82495	-2149.1445	140.14502	-1083.46	1416.585	-315.95508	-688.45996	1020.585	824.04492	-648.29004	-475.0498	-555.24512	12423.71	2532.9502	-749.24512	-1893.29	1983.9502	12767.755	2272.71	321.9502
1103.885	-1984.7798	-228.20508	329.88501	610.22021	1470.7949	1765.5801	-1142.2998	77.774902	466.58008	-964.2998	3325.7749	1708.5801	3084.7002	2115.7749	495.58008	-1801.2998	18339.775	1829.5801	1794.7002	1608.7749	303.58008	-679.2998	1962.7749	30.580078	84.700195	11656.775	-344.41992	-1140.2998	18298.775	806.58008	-1017.2998	3518.7749	157.69507	1917.855	1351.6948	884.69507	711.85498	1570.6948	-706.66504	215.98486	-1475.085	11878.335	3812.9849	-2616.085	-1229.665	2274.9849	13753.915	3564.335	3305.9849
1324.5801	-1675.9697	-1722.1152	1421.5801	-1484.9697	-2849.1152	-446.16016	747.99023	-104.31006	-658.16016	1055.9902	1468.6899	53.839844	5064.9902	416.68994	-924.16016	1750.9902	15636.689	-547.16016	3774.9902	491.68994	-1884.1602	321.99023	-650.31006	-1008.1602	1842.9902	9071.6895	-1150.1602	2051.9902	19859.689	-1132.1602	2421.9902	-81.310059	-1	-68.680176	1229.1152	75	311.31982	3016.1152	797.09497	628.29492	-378.9502	9013.0947	610.29492	-3138.9502	1429.095	1916.2949	17563.051	4549.0947	194.29492
-290.14014	2066.2002	2034.5449	-1535.1401	168.2002	1652.5449	-852.1001	1066.0552	736.1748	-1339.1001	-991.94482	2904.1748	-127.1001	3234.0552	696.1748	-1686.1001	-980.94482	17904.176	-264.1001	1675.0552	1375.1748	-1283.1001	-1630.9448	2142.1748	-1058.1001	-1048.9448	966.1748	-1410.1001	-829.94482	13018.175	-1563.1001	-859.94482	979.1748	-1553.0049	113.02979	-4761.6748	-1493.0049	876.02979	-5769.6748	-863.65479	1258.9648	-1834.54	-530.65479	1449.9648	-3132.54	-1703.6548	2483.9648	13586.46	2327.3452	1205.9648
1062.635	-1444.1699	-2117.96	1738.635	-780.16992	-1806.96	212.84521	123.39014	3216.0498	-1037.1548	493.39014	4075.0498	1440.8452	5478.3901	2431.0498	-994.15479	1154.3901	17230.051	-131.15479	5264.3901	2558.0498	-791.15479	1490.3901	2233.0498	-213.15479	617.39014	2341.0498	-844.15479	92.390137	19056.051	-781.15479	485.39014	3050.0498	-1120.855	1802.6602	679.93018	-305.85498	1311.6602	-91.069824	28.919922	834.43018	4204.6152	890.91992	431.43018	2153.6152	838.91992	2535.4302	15523.615	4854.9199	266.43018
-2346.0698	44.615234	-2008.4248	-2286.0698	-377.38477	-1590.4248	1757.5549	1221.4048	72.995117	586.55493	562.40479	3312.9951	2271.5549	3973.4048	1140.9951	907.55493	2283.4048	16702.996	1126.5549	3109.4048	1358.9951	1530.5549	412.40479	1109.9951	800.55493	1057.4048	3172.9951	1836.5549	2184.4048	14378.995	521.55493	-279.59521	3575.9951	530.58997	-935.9751	-905.2251	2070.5898	-841.9751	-525.2251	816.51489	2257.2949	-2148.0049	137.51489	474.29492	-796.00488	1488.5149	2516.2949	11812.995	3361.5149	2736.2949
474.34521	1753.5249	-7537.3652	-1356.6548	591.5249	-8448.3652	893.92993	545.85986	1598.1001	-61.070068	-998.14014	2840.1001	438.92993	4323.8599	2126.1001	-500.07007	335.85986	18059.1	1053.9299	3029.8599	1316.1001	-84.070068	152.85986	917.1001	700.92993	886.85986	2157.1001	363.92993	318.85986	17917.1	1373.9299	-264.14014	2855.1001	427.11499	-338.875	-556.64014	-418.88501	-742.875	607.35986	-491.76514	-4834.6699	2700.6201	4235.2349	-4660.6699	2172.6201	-361.76514	-4631.6699	19197.621	1707.2349	-4343.6699
-924.66992	659.26514	-2406.3398	-2108.6699	735.26514	-3339.3398	-1321.0151	-572.875	1330.9849	-3394.0151	-368.875	3680.9849	-3057.0151	5636.125	1209.9849	-3713.0151	921.125	19561.984	-3530.0151	3867.125	-355.01514	-3549.0151	503.125	-12.015137	-3429.0151	1411.125	2626.9849	-3614.0151	65.125	13595.984	-3736.0151	1241.125	1185.9849	-416.5498	-646.04492	1138.625	-513.5498	226.95508	1684.625	-2186.5352	747.33496	-1279.4854	9392.4648	2427.335	-4184.4854	-2466.5352	2756.335	14288.515	-373.53516	2800.335
-758.91504	-1419.9648	1463.8599	19.084961	-1141.9648	1721.8599	1520.76	-172.3999	217.36523	315.76001	-1020.3999	1540.3652	2408.76	4990.6001	389.36523	1296.76	-295.3999	18539.365	-176.23999	1825.6001	408.36523	-171.23999	-145.3999	1000.3652	1133.76	-1239.3999	212.36523	955.76001	-147.3999	16302.365	177.76001	370.6001	967.36523	122.05493	1591.2251	894.85498	149.05493	1989.2251	1012.855	-1343.5049	327.875	1234.5654	11903.495	3438.875	-559.43457	-499.50488	1584.875	16407.566	2222.4951	656.875
-15.955078	-1442.8999	416.2998	-271.95508	-322.8999	-475.7002	2317.6851	482.37988	-539.30469	867.68506	456.37988	758.69531	2234.6851	4288.3799	-223.30469	836.68506	567.37988	16113.695	1434.6851	3682.3799	-1775.3047	578.68506	-694.62012	-1586.3047	778.68506	291.37988	-110.30469	1888.6851	403.37988	13480.695	653.68506	-907.62012	-858.30469	-1096.3599	-3584.7949	1199.3301	163.64014	-2446.7949	2009.3301	921.01489	298.20996	392.81543	12534.015	1290.21	-837.18457	1340.0149	2185.21	16922.816	3382.0149	58.209961
-2425.9199	-1641.0049	-4679.9297	-2445.9199	-2262.0049	-6161.9297	2674.6599	511.78516	778.25977	1866.6599	314.78516	3568.2598	4200.6602	3832.7852	567.25977	859.65991	1635.7852	17279.26	835.65991	3535.7852	-596.74023	583.65991	-25.214844	80.259766	220.65991	1076.7852	1284.2598	1221.6599	2222.7852	17470.26	737.65991	-419.21484	2413.2598	-13.14502	-1382.96	946.25	-49.14502	-910.95996	972.25	1087.9299	233.58984	8.8896484	12535.93	1687.5898	-2587.1104	865.92993	1105.5898	18651.891	4441.9297	-720.41016
-740.40479	-1325.77	1072.5151	-1559.4048	-873.77002	-203.48486	1929.4751	-340.54492	1612.8501	-178.5249	-363.54492	3600.8501	4918.4751	4134.4551	2478.8501	98.475098	-117.54492	24062.85	1389.4751	1423.4551	1240.8501	-227.5249	-459.54492	1649.8501	1597.4751	-4.5449219	2985.8501	207.4751	524.45508	23168.85	-17.524902	-963.54492	3174.8501	966.33496	573.62988	1707.9951	1162.335	-300.37012	2690.9951	-827.7998	2610.8252	4257.1401	12647.2	3180.8252	3496.1401	-1563.7998	3395.8252	23512.141	238.2002	1877.8252
-832.2251	-4890.8154	-1058.875	-1150.2251	-4359.8154	-1050.875	-2755.1699	289.6748	507.7251	-2799.1699	2187.6748	3322.7251	-360.16992	4884.6748	419.7251	-2255.1699	1970.6748	16521.725	-2511.1699	2948.6748	1070.7251	-1994.1699	602.6748	1176.7251	-3165.1699	930.6748	329.7251	-2689.1699	2471.6748	18486.725	-2479.1699	52.674805	2329.7251	571.23999	379.60498	-2148.6602	258.23999	913.60498	-2230.6602	-151.89502	-266.58984	1676.0098	10454.105	1162.4102	1450.0098	-969.89502	1093.4102	18180.01	3285.105	948.41016
1343.4399	1365.4448	-9491.9355	1911.4399	193.44482	-7746.9355	175.40479	727.19482	1518.4502	-440.59521	728.19482	3728.4502	1780.4048	3333.1948	3177.4502	-505.59521	472.19482	17457.449	-1141.5952	1405.1948	1751.4502	-56.595215	137.19482	1656.4502	-622.59521	855.19482	1288.4502	1021.4048	957.19482	17592.449	-851.59521	-155.80518	2359.4502	328.79492	330.04004	1416.0151	-402.20508	654.04004	954.01514	329.7251	-852.0752	510.90527	12140.725	2008.9248	-1432.0947	1215.7251	659.9248	17056.906	4097.7251	661.9248
239.55005	-4129.2695	11.794922	106.55005	-4431.2695	-309.20508	1213.9751	1241.5	-1315.8301	738.9751	1346.5	2518.1699	5270.9751	3493.5	-3334.8301	1553.9751	1715.5	14004.17	2061.9751	5290.5	-2065.8301	1118.9751	1664.5	-3025.8301	448.9751	81.5	-1331.8301	722.9751	1088.5	11346.17	568.9751	1088.5	-1045.8301	398.82495	1478.8899	-1450.3052	1110.825	2324.8899	976.69482	140.51489	891.06006	3254.2998	16157.515	3785.0601	1332.2998	1382.5149	1269.0601	16265.3	1921.5149	602.06006
1444.155	994.6001	1308.9951	916.15503	1299.6001	-569.00488	2625.665	1550.27	2162.3052	622.66504	2586.27	1038.3052	4948.665	5503.27	4729.3052	1984.665	2462.27	18190.305	2077.665	5004.27	1386.3052	2008.665	926.27002	1916.3052	1453.665	1242.27	2688.3052	1301.665	1791.27	18427.305	1309.665	1231.27	4711.3052	-5043.6904	1471.7349	691.22998	-4745.6904	2395.7349	2591.23	541.37012	-753.7998	185.0498	13025.37	-448.7998	-1864.9502	842.37012	-1194.7998	16719.051	2734.3701	-635.7998
1217.46	2223.7002	602.86523	421.45996	1260.7002	642.86523	300.08984	996.83984	454.27979	-712.91016	736.83984	766.27979	2307.0898	5383.8398	-348.72021	-899.91016	1503.8398	15675.279	-883.91016	3041.8398	-1428.7202	-414.91016	843.83984	105.27979	-1306.9102	1326.8398	-245.72021	-1292.9102	3058.8398	12668.279	-1054.9102	769.83984	-83.720215	875.32007	1094.9102	618.69482	374.32007	995.91016	948.69482	-3228.9702	-294.24512	-873.72461	8015.0298	913.75488	-3652.7246	-2599.9702	333.75488	14399.275	-864.97021	-534.24512
-1299.7251	811.97998	-3325.2949	-1482.7251	1890.98	-2273.2949	1145.2749	267.31494	12.419922	-884.7251	699.31494	1214.4199	2948.2749	4732.3149	1458.4199	-1150.7251	832.31494	15241.42	-1008.7251	2918.3149	-591.58008	94.274902	370.31494	-451.58008	98.274902	-668.68506	-715.58008	-955.7251	369.31494	16696.42	67.274902	-221.68506	1050.4199	816.08008	-199.54004	1474.3999	664.08008	-96.540039	2626.3999	305.33008	-432.48486	3226.6152	13357.33	1990.5151	2570.6152	-146.66992	1657.5151	23435.615	5689.3301	272.51514
-895.87988	-816.91992	2338.9102	-281.87988	1194.0801	-155.08984	1526.4399	492.51514	1719.4648	2426.4399	1804.5151	1814.4648	3794.4399	4587.5151	595.46484	585.43994	678.51514	15712.465	1584.4399	1345.5151	158.46484	1581.4399	750.51514	1487.4648	1877.4399	-144.48486	-131.53516	1317.4399	1338.5151	15283.465	1631.4399	1155.5151	1473.4648	970.66992	2157.4199	-1439.9746	380.66992	916.41992	-1477.9746	-1038.0649	211.96484	-894.15039	12139.936	1173.9648	-2816.1504	-1030.0649	996.96484	15610.85	2744.9351	411.96484
282.28516	2195.605	722.91992	-735.71484	1028.605	301.91992	583.12988	-908.27002	-50.110352	817.12988	-813.27002	1273.8896	3296.1299	2346.73	1682.8896	659.12988	303.72998	17198.891	269.12988	1774.73	-1845.1104	376.12988	-2060.27	-783.11035	229.12988	-2047.27	-274.11035	-232.87012	-663.27002	12187.89	238.12988	-1071.27	-721.11035	1503.2351	-415.48486	720.35498	1074.2351	-443.48486	120.35498	-854.52002	-1690.0151	-2321.4746	13357.48	-0.015136719	-1476.4746	-813.52002	433.98486	17705.525	2262.48	-305.01514
1089.5801	1090.9951	-805.76953	984.58008	767.99512	236.23047	64.169922	-513.76514	20.475098	-1121.8301	-19.765137	481.4751	990.16992	2775.2349	216.4751	-626.83008	-911.76514	22828.475	-949.83008	1149.2349	-199.5249	-931.83008	-470.76514	250.4751	-744.83008	112.23486	320.4751	-974.83008	305.23486	16015.475	-1073.8301	-705.76514	802.4751	-815.9248	-753.93994	-3558.6699	-1070.9248	1519.0601	-3004.6699	-1023.175	969.04492	1086.21	11980.825	2562.0449	515.20996	369.82495	4805.0449	17763.211	2205.825	864.04492
-385.37988	1109.4399	1743.165	-817.37988	1822.4399	1153.165	1467.5149	-1638.4248	3676.5049	878.51489	-1350.4248	5262.5049	4077.5149	1167.5752	2632.5049	-51.485107	2489.5752	18473.504	221.51489	-1312.4248	2431.5049	557.51489	-1873.4248	2135.5049	254.51489	-1912.4248	2711.5049	104.51489	-1714.4248	16551.504	963.51489	-1474.4248	3381.5049	708.32495	1931.7651	-89.890137	626.32495	2467.7651	1347.1099	-569.56494	103.77002	1682.1396	10554.436	1295.77	-2785.8604	-1601.5649	569.77002	15665.14	620.43506	-548.22998
42.10498	-741.94482	-3490.2354	-434.89502	1822.0552	-3515.2354	-67.950195	-2509.0449	1460.1401	-606.9502	-3150.0449	4432.1401	1543.0498	-585.04492	1557.1401	-1713.9502	-3631.0449	19422.141	-514.9502	-788.04492	1599.1401	-1154.9502	-4232.0449	1752.1401	-1408.9502	-3196.0449	2374.1401	-471.9502	-2734.0449	18952.141	-293.9502	-4878.0449	3536.1401	-665.21997	1032.0352	603.74512	-75.219971	1237.0352	2121.7451	-3255.085	-2584.2246	398.31543	8651.915	-229.22461	-2289.6846	-3898.085	-459.22461	15976.315	-2046.085	-2322.2246
1565.3799	202.1001	-6575.6748	1956.3799	466.1001	-4737.6748	522.17993	2698.5801	1275.8154	25.179932	2520.5801	2862.8154	2527.1799	5860.5801	-399.18457	763.17993	2753.5801	17167.816	-114.82007	4628.5801	-1567.1846	192.17993	2075.5801	-2068.1846	-212.82007	1211.5801	-1757.1846	-62.820068	2467.5801	24335.816	317.17993	1926.5801	17.81543	247.62988	-1515.73	264.97021	764.62988	-617.72998	231.97021	-281.81494	220.85986	-5850.8604	13563.186	1894.8599	-7899.8604	83.185059	-159.14014	8152.1396	2722.1851	-124.14014
-246.93018	0.5	-360.5498	-47.930176	-842.5	36.450195	399.07007	-3366.3496	-971.19482	-108.92993	-4168.3496	1192.8052	2763.0701	-1513.3496	1535.8052	277.07007	-2511.3496	17174.805	146.07007	-3532.3496	-409.19482	-357.92993	-4179.3496	456.80518	-43.929932	-4454.3496	-1110.1948	-255.92993	-4156.3496	15099.805	-78.929932	-5053.3496	601.80518	-2309.8301	1597.2549	-1480.9448	-2986.8301	541.25488	-632.94482	1463.1599	1726.9102	-1123.665	13121.16	1974.9102	-4160.665	1671.1599	1900.9102	15281.335	2914.1599	1357.9102
1176.4951	2452.3052	3288.6401	1925.4951	1737.3052	1339.6401	1777.54	716.53516	702.5249	1320.54	1428.5352	3652.5249	4686.54	3928.5352	513.5249	155.54004	1092.5352	18329.525	1440.54	3644.5352	2220.5249	739.54004	161.53516	1909.5249	1136.54	637.53516	1932.5249	1208.54	2335.5352	18392.525	1878.54	-145.46484	2075.5249	-480.12012	2564.8501	-2322.2695	118.87988	723.8501	-2694.2695	917.82007	-419.85498	1222.9346	13895.82	2170.145	-729.06543	-100.17993	1705.145	17819.934	3245.8201	655.14502
-2302.0898	1085.8599	3685.5352	-1283.0898	-806.14014	1044.5352	2898.21	-906.7002	-293.93994	681.20996	-265.7002	3129.0601	5624.21	3522.2998	1519.0601	1207.21	452.2998	15757.061	1151.21	1451.2998	-63.939941	1306.21	-359.7002	323.06006	1810.21	553.2998	-1391.9399	1359.21	-499.7002	7697.0601	1867.21	-1211.7002	350.06006	572.87988	1391.54	1873.875	297.87988	34.540039	1775.875	-347.97998	19.77002	325.89453	12994.02	3222.77	-1144.1055	-1942.98	1467.77	14568.895	607.02002	841.77002
619.87012	-423.22998	-627.99023	1291.8701	2786.77	-1816.9902	337.22998	1595.0049	2586.79	-811.77002	2139.0049	3172.79	2658.23	4817.0049	1496.79	-1502.77	3018.0049	19053.789	-431.77002	5255.0049	1545.79	-378.77002	656.00488	882.79004	-795.77002	213.00488	1186.79	-1355.77	2594.0049	14349.79	-1204.77	-91.995117	3148.79	1730.425	1756.2651	747.22998	873.42505	1406.2651	2474.23	274.33496	45.995117	3458.0498	11874.335	3708.9951	-905.9502	-698.66504	2689.9951	18147.051	2707.335	1461.9951
-2079.165	573.7998	167.98486	-2555.165	757.7998	-709.01514	836.60498	-2914.9297	-4024.4053	2645.605	-1076.9297	-287.40527	4434.605	541.07031	-1935.4053	940.60498	-1627.9297	15721.595	199.60498	132.07031	-3163.4053	1013.605	-3627.9297	-3545.4053	884.60498	-2753.9297	-2437.4053	978.60498	-1945.9297	9536.5947	843.60498	-3354.9297	-4567.4053	-390.24512	-1177.4751	-681.49023	1005.7549	-1633.4751	1253.5098	309.41992	968.83496	-2321.4502	12754.42	2513.835	-2949.4502	-204.58008	2124.835	16135.55	3195.4199	961.83496
1558.97	987.5	-988.70996	1023.97	1567.5	-1566.71	122.93994	1074.1748	804.19482	-610.06006	416.1748	2224.1948	1737.9399	2226.1748	-17.805176	-1140.0601	-918.8252	15976.195	-352.06006	1559.1748	156.19482	-1055.0601	1382.1748	457.19482	-948.06006	-554.8252	834.19482	-1721.0601	374.1748	10030.195	-1234.0601	-443.8252	-610.80518	316.14502	1162.1099	-2468.8496	139.14502	1530.1099	-2375.8496	-1451.0601	-807.03516	-4918.4902	9910.9395	1490.9648	-6555.4902	-1951.0601	-113.03516	9819.5098	4704.9399	-944.03516
916.18994	-4984.5146	1197.9302	2.1899414	-4704.5146	1348.9302	-3505.085	1930.77	733.2998	-4592.085	2346.77	2997.2998	-411.08496	5207.77	372.2998	-3481.085	2714.77	16240.3	-2389.085	4236.77	1629.2998	-3731.085	2138.77	42.299805	-4390.085	587.77002	510.2998	-4160.085	2108.77	10633.3	-3946.085	1898.77	1532.2998	-168.77002	-23.564941	-24.189941	177.22998	-704.56494	406.81006	-1368.4702	483.24512	-2811.2646	11101.529	791.24512	-4481.2646	4902.5298	2794.2451	17635.734	779.52979	241.24512
796.47998	-1618.9902	-166.54492	623.47998	-2409.9902	274.45508	-164.66992	2192.1201	904.89502	-579.66992	1671.1201	2922.895	1957.3301	3006.1201	1595.895	-1173.6699	1844.1201	17415.895	-975.66992	2984.1201	707.89502	-1817.6699	313.12012	1669.895	-1223.6699	890.12012	1930.895	-2009.6699	2674.1201	15442.895	-1215.6699	-610.87988	3795.895	-2164.9849	1553.6099	159.50488	-2533.9849	952.60986	694.50488	1014.1599	3206.8501	-1157.2197	14027.16	2387.8501	-2453.2197	6057.1602	2262.8501	14162.78	3407.1599	3170.8501
-116.30493	159.77979	-6733.3096	335.69507	197.77979	-7990.3096	191.8999	289.64014	300.35986	-824.1001	-1445.3599	1447.3599	1735.8999	1643.6401	1536.3599	-578.1001	-1087.3599	17910.359	-750.1001	205.64014	931.35986	-1001.1001	-305.35986	-76.640137	-211.1001	-701.35986	3193.3599	-984.1001	-451.35986	12796.359	-989.1001	-1264.3599	2096.3599	1025.8	-2787.0801	786.59521	1342.8	-1659.0801	359.59521	809.20996	414.33008	-2277.3447	10957.21	1925.3301	-2725.3447	9590.21	3024.3301	15105.655	3273.21	-415.66992
-247.13989	1269.2148	-2703.9297	178.86011	1542.2148	-2729.9297	2031.335	-6159.46	3457.8652	708.33496	-6298.46	5130.8652	3939.335	-3706.46	1898.8652	498.33496	-5441.46	21716.865	523.33496	-3862.46	4045.8652	-31.665039	-7248.46	3098.8652	-50.665039	-6718.46	2613.8652	91.334961	-6773.46	17153.865	499.33496	-7172.46	4072.8652	-2218.04	253.31982	1849.0449	-3028.04	33.319824	2267.0449	1497.2051	1008.875	4475.915	16604.205	2195.875	2404.915	6243.2051	1156.875	18890.914	6396.2051	1545.875
1386.9351	2246.7451	1394.4502	1850.9351	912.74512	758.4502	140.53516	-871.31006	-155.85498	-560.46484	-1592.3101	2745.145	2041.5352	707.68994	231.14502	-1511.4648	67.689941	14664.145	-217.46484	1685.6899	730.14502	-1140.4648	-1042.3101	-1143.855	-1590.4648	-1455.3101	483.14502	-1729.4648	-1015.3101	10715.145	-1358.4648	-1161.3101	1176.145	982.92505	507.18994	537.08008	1423.925	171.18994	706.08008	1071.4099	-2724.0049	-2447.8447	16299.41	-1523.0049	-3936.8447	8140.4102	736.99512	17354.156	2605.4099	-2242.0049
307.45996	-3043.4102	-1732.4453	63.459961	-3575.4102	-1639.4453	2785.345	-2128.5	906.5498	679.34497	437.5	4436.5498	3823.345	2934.5	2490.5498	451.34497	26.5	18772.551	776.34497	832.5	1331.5498	1392.345	-2021.5	922.5498	1123.345	-1039.5	2264.5498	513.34497	-1049.5	14708.55	2085.345	-218.5	3456.5498	-121.86499	575.4751	-695.35498	-592.86499	1029.4751	602.64502	1160.155	-58.120117	-948.70508	15500.155	1096.8799	-615.70508	2508.155	1369.8799	17058.295	6050.1553	1603.8799
1701.55	-874.03516	1445.8101	297.55005	1294.9648	-1864.1899	1200.6851	-394.3999	919.64453	1709.6851	-1084.3999	2654.6445	2782.6851	4027.6001	-853.35547	99.685059	-311.3999	17862.645	83.685059	2744.6001	-618.35547	1407.6851	-1547.3999	-1686.3555	795.68506	-850.3999	-1557.3555	-84.314941	475.6001	14765.645	43.685059	-951.3999	747.64453	664.87012	-1185.4849	732.10498	1428.8701	-1576.4849	441.10498	1996.3401	631.4502	-5602.9453	13398.34	479.4502	-6016.9453	4559.3398	2188.4502	13561.055	3085.3401	661.4502
264.84497	937.58984	882.36523	612.84497	-271.41016	1664.3652	21.939941	-160.875	-449.69482	231.93994	1179.125	4495.3052	2267.9399	3882.125	37.305176	-1048.0601	465.125	20534.305	-576.06006	3549.125	-204.69482	-745.06006	685.125	757.30518	-733.06006	823.125	131.30518	-506.06006	1178.125	12870.305	-782.06006	1284.125	-562.69482	-694.01489	-3440.8652	1717.2598	-248.01489	-2178.8652	743.25977	2903.0249	2310.7002	-764.96484	14286.025	4388.7002	-259.96484	9141.0254	3740.7002	15497.035	5135.0249	3406.7002
516.25488	-1874.5098	391.4248	299.25488	-526.50977	-531.5752	2922.2949	622.04492	1685.0698	915.29492	-47.955078	2570.0698	4276.2949	832.04492	2466.0698	1576.2949	1003.0449	20085.07	1812.2949	1504.0449	-390.93018	1674.2949	171.04492	859.06982	1334.2949	-568.95508	964.06982	1568.2949	681.04492	15563.07	1512.2949	-445.95508	1868.0698	-3626.8599	-1457.9702	2330.625	-3678.8599	-1816.9702	3291.625	1052.0449	-3536.5752	1702.3555	13658.045	-2858.5752	-1185.6445	5656.0449	-778.5752	18079.355	2777.0449	-1690.5752
2467.4651	154.60498	-3859.4854	1597.4651	928.60498	-4977.4854	1139.9399	772.81982	1252.105	1698.9399	-24.180176	1875.105	3592.9399	4571.8198	2219.105	1160.9399	2310.8198	19242.105	546.93994	275.81982	228.10498	919.93994	922.81982	1546.105	864.93994	146.81982	631.10498	1572.9399	1365.8198	15497.105	855.93994	362.81982	1680.105	-550.06006	2103.0552	-4088.2002	-506.06006	1040.0552	-2774.2002	656.49512	858.1748	2039.2402	11844.495	2477.1748	1813.2402	2976.4951	2494.1748	17279.24	1511.4951	2331.1748
927.07495	1127.1499	-2945.5098	1470.075	155.1499	-2215.5098	425.62012	-1749.3652	4664.9302	1481.6201	-1515.3652	4887.9302	3683.6201	1252.6348	3453.9302	735.62012	-227.36523	19970.93	958.62012	-2284.3652	1308.9302	-238.37988	-2158.3652	2673.9302	1516.6201	-2337.3652	3874.9302	47.620117	-1267.3652	16844.93	813.62012	-1660.3652	1830.9302	229.06494	-1424.895	3756.5298	-179.93506	-1340.895	3198.5298	1206.4299	-2676.1846	-2184.5947	13180.43	-1459.1846	-2134.5947	6681.4297	135.81543	14958.405	3746.4299	-1995.1846
791.39502	1499.75	1243.8301	1978.395	836.75	-402.16992	-279.44507	100.08984	1738.4248	810.55493	-35.910156	2911.4248	4667.5547	3273.0898	1831.4248	410.55493	1463.0898	23763.426	209.55493	608.08984	1926.4248	109.55493	362.08984	1600.4248	806.55493	-335.91016	2302.4248	-248.44507	691.08984	17513.426	-139.44507	474.08984	2747.4248	329.75	818.3501	323.60498	768.75	1632.3501	1649.605	-277.64502	344.05518	1639.3604	13082.355	1724.0552	-158.63965	8352.3555	2309.0552	18319.359	1934.355	676.05518
483.8999	918.21484	-4000.2549	1038.8999	207.21484	-2865.2549	-101.33496	-520.06006	458.14502	-48.334961	773.93994	1554.145	3659.665	1954.9399	892.14502	425.66504	1017.9399	17408.145	-1106.335	-163.06006	53.14502	760.66504	-435.06006	695.14502	-12.334961	-436.06006	1279.145	-538.33496	866.93994	13863.145	-558.33496	-987.06006	262.14502	-1301.9351	-247.85986	-2482.7202	-881.93506	-891.85986	-725.72021	1513.6399	-595.11523	2761.5952	12641.64	1404.8848	667.59521	4532.6396	1620.8848	17483.596	4678.6396	180.88477
1050.77	547.68018	-725.78516	754.77002	1753.6802	-1363.7852	-946.50977	2632.5649	3586.2798	-2445.5098	1206.5649	2952.2798	21.490234	4477.5649	2557.2798	-1843.5098	2010.5649	19183.279	-1331.5098	2942.5649	1053.2798	-1768.5098	2131.5649	1888.2798	-1735.5098	2352.5649	2394.2798	-1662.5098	3885.5649	17323.279	-1878.5098	2155.5649	1599.2798	731.2749	961.64502	-2917.4053	924.2749	435.64502	-1837.4053	-194.65479	1141.2798	158.11035	10585.346	671.27979	-286.88965	2991.3452	76.279785	17186.109	2385.3452	396.27979
214.19507	-3569.2695	-3961.4746	723.19507	-3321.2695	-4491.4746	-785.4502	1924.5752	2636.625	-510.4502	2583.5752	5266.625	1683.5498	4855.5752	2129.625	-535.4502	2101.5752	18711.625	-818.4502	1485.5752	792.625	789.5498	512.5752	1623.625	-425.4502	1179.5752	2790.625	-625.4502	1612.5752	14297.625	-790.4502	1067.5752	2295.625	-218.05005	260.43018	721.45996	934.94995	-662.56982	1240.46	1040.9751	316.91504	-3098.5049	15993.975	2602.915	-6905.5049	3825.9751	2922.915	13025.495	3679.9751	1862.915
-667.72021	-393.26514	2304.4502	-36.720215	322.73486	-382.5498	-800.43018	833.86523	647.51514	-675.43018	393.86523	1719.5151	2446.5698	4043.8652	903.51514	-666.43018	1058.8652	21031.516	-608.43018	613.86523	241.51514	-399.43018	1091.8652	173.51514	-502.43018	521.86523	262.51514	-595.43018	2591.8652	12344.516	-819.43018	698.86523	373.51514	893.40991	1353.0898	-1230.7002	2226.4099	1688.0898	-196.7002	-1381.7202	1112.6699	-1473.4297	11917.279	2015.6699	-2906.4297	1682.2798	2973.6699	16727.57	2254.2798	1602.6699
437.04004	849.0249	2252.1602	852.04004	589.0249	631.16016	956.94995	-761.47021	1907.0601	-334.05005	-1744.4702	3838.0601	4202.9502	2516.5298	3021.0601	479.94995	-869.47021	19482.061	-122.05005	-620.47021	93.060059	676.94995	-369.47021	972.06006	177.94995	-1870.4702	3409.0601	-672.05005	-1023.4702	13671.061	316.94995	-638.47021	4129.0601	-1078.0498	1080.665	-1813.7451	-561.0498	1036.665	403.25488	1301.0149	-1428.2749	-4271.4199	11634.015	1688.7251	-8731.4199	749.01489	1072.7251	8866.5801	4706.0146	61.725098
[truncated: 1,201 more columns]
