# Supplementary material for: Cochaperones convey the energy of ATP hydrolysis for directional action of Hsp90
Source: Nat Commun. 2024 Jan 17;15:569. doi: 10.1038/s41467-024-44847-6 (PMC10794413; doi:10.1038/s41467-024-44847-6)
Supplement: Supplementary file 6 — Source Data [file 41467_2024_44847_MOESM6_ESM.zip › SourceData_ProteinMeasurements/2_Cdc37-Hsp90+Hsp90+ATP/Dataset1_Cdc37-Hsp90+Hsp90+ATP.txt]

g_g_x53_y72_M1140	r_g_x52_y74_M1140	r_r_x52_y74_M1140	g_g_x6_y149_M1140	r_g_x3_y152_M1140	r_r_x3_y152_M1140	g_g_x16_y53_M1140	r_g_x15_y54_M1140	r_r_x15_y54_M1140	g_g_x21_y137_M1140	r_g_x18_y140_M1140	r_r_x18_y140_M1140	g_g_x44_y53_M1140	r_g_x43_y54_M1140	r_r_x43_y54_M1140	g_g_x8_y50_M1140	r_g_x7_y50_M1140	r_r_x7_y50_M1140	g_g_x51_y56_M1140	r_g_x50_y57_M1140	r_r_x50_y57_M1140	g_g_x18_y68_M1141	r_g_x17_y69_M1141	r_r_x17_y69_M1141	g_g_x34_y106_M1141	r_g_x32_y108_M1141	r_r_x32_y108_M1141	g_g_x27_y129_M1141	r_g_x24_y132_M1141	r_r_x24_y132_M1141	g_g_x65_y95_M1141	r_g_x63_y97_M1141	r_r_x63_y97_M1141	g_g_x31_y110_M1141	r_g_x29_y112_M1141	r_r_x29_y112_M1141	g_g_x37_y48_M1141	r_g_x36_y49_M1141	r_r_x36_y49_M1141	g_g_x58_y43_M1141	r_g_x57_y44_M1141	r_r_x57_y44_M1141	g_g_x71_y2_M1141	r_g_x71_y2_M1141	r_r_x71_y2_M1141	g_g_x37_y143_M1141	r_g_x34_y146_M1141	r_r_x34_y146_M1141	g_g_x41_y142_M1141	r_g_x38_y145_M1141	r_r_x38_y145_M1141	g_g_x67_y4_M1141	r_g_x67_y4_M1141	r_r_x67_y4_M1141	g_g_x31_y102_M1143	r_g_x29_y104_M1143	r_r_x29_y104_M1143	g_g_x65_y39_M1143	r_g_x64_y40_M1143	r_r_x64_y40_M1143	g_g_x4_y52_M1143	r_g_x3_y53_M1143	r_r_x3_y53_M1143	g_g_x12_y117_M1143	r_g_x10_y119_M1143	r_r_x10_y119_M1143	g_g_x72_y17_M1143	r_g_x72_y18_M1143	r_r_x72_y18_M1143	g_g_x41_y61_M1143	r_g_x40_y62_M1143	r_r_x40_y62_M1143	g_g_x38_y134_M1143	r_g_x35_y137_M1143	r_r_x35_y137_M1143	g_g_x69_y55_M1143	r_g_x68_y57_M1143	r_r_x68_y57_M1143	g_g_x83_y122_M1144	r_g_x81_y125_M1144	r_r_x81_y125_M1144	g_g_x2_y13_M1144	r_g_x1_y12_M1144	r_r_x1_y12_M1144	g_g_x57_y16_M1144	r_g_x57_y16_M1144	r_r_x57_y16_M1144	g_g_x9_y63_M1144	r_g_x7_y64_M1144	r_r_x7_y64_M1144	g_g_x14_y126_M1144	r_g_x11_y128_M1144	r_r_x11_y128_M1144	g_g_x51_y147_M1144	r_g_x48_y150_M1144	r_r_x48_y150_M1144	g_g_x34_y139_M1144	r_g_x31_y142_M1144	r_r_x31_y142_M1144	g_g_x51_y95_M1144	r_g_x49_y97_M1144	r_r_x49_y97_M1144	g_g_x35_y88_M1144	r_g_x33_y90_M1144	r_r_x33_y90_M1144	g_g_x27_y153_M1144	r_g_x24_y156_M1144	r_r_x24_y156_M1144	g_g_x19_y101_M1144	r_g_x17_y103_M1144	r_r_x17_y103_M1144	g_g_x33_y46_M1144	r_g_x32_y47_M1144	r_r_x32_y47_M1144	g_g_x5_y115_M1144	r_g_x3_y117_M1144	r_r_x3_y117_M1144	g_g_x13_y139_M1144	r_g_x10_y142_M1144	r_r_x10_y142_M1144	g_g_x56_y66_M1144	r_g_x55_y68_M1144	r_r_x55_y68_M1144	g_g_x82_y158_M1144	r_g_x79_y162_M1144	r_r_x79_y162_M1144	g_g_x30_y38_M1144	r_g_x29_y39_M1144	r_r_x29_y39_M1144	g_g_x50_y157_M1144	r_g_x47_y161_M1144	r_r_x47_y161_M1144	g_g_x60_y20_M1144	r_g_x60_y21_M1144	r_r_x60_y21_M1144	g_g_x71_y21_M1144	r_g_x71_y22_M1144	r_r_x71_y22_M1144	g_g_x5_y123_M1144	r_g_x2_y125_M1144	r_r_x2_y125_M1144	g_g_x33_y107_M1144	r_g_x31_y109_M1144	r_r_x31_y109_M1144	g_g_x60_y101_M1144	r_g_x58_y103_M1144	r_r_x58_y103_M1144	g_g_x29_y114_M1144	r_g_x27_y116_M1144	r_r_x27_y116_M1144	g_g_x70_y91_M1144	r_g_x69_y93_M1144	r_r_x69_y93_M1144	g_g_x26_y160_M1144	r_g_x23_y163_M1144	r_r_x23_y163_M1144	g_g_x58_y143_M1144	r_g_x55_y146_M1144	r_r_x55_y146_M1144	g_g_x60_y121_M1144	r_g_x58_y124_M1144	r_r_x58_y124_M1144	g_g_x43_y114_M1144	r_g_x41_y117_M1144	r_r_x41_y117_M1144	g_g_x31_y150_M1144	r_g_x28_y153_M1144	r_r_x28_y153_M1144	g_g_x24_y111_M1148	r_g_x22_y113_M1148	r_r_x22_y113_M1148	g_g_x24_y154_M1148	r_g_x21_y157_M1148	r_r_x21_y157_M1148	g_g_x61_y99_M1148	r_g_x59_y101_M1148	r_r_x59_y101_M1148	g_g_x22_y127_M1148	r_g_x19_y130_M1148	r_r_x19_y130_M1148	g_g_x5_y7_M1148	r_g_x4_y6_M1148	r_r_x4_y6_M1148	g_g_x22_y73_M1148	r_g_x20_y74_M1148	r_r_x20_y74_M1148	g_g_x42_y144_M1150	r_g_x39_y147_M1150	r_r_x39_y147_M1150	g_g_x73_y123_M1150	r_g_x71_y126_M1150	r_r_x71_y126_M1150	g_g_x21_y98_M1150	r_g_x19_y100_M1150	r_r_x19_y100_M1150	g_g_x17_y10_M1150	r_g_x17_y10_M1150	r_r_x17_y10_M1150	g_g_x43_y10_M1150	r_g_x43_y10_M1150	r_r_x43_y10_M1150	g_g_x50_y136_M1150	r_g_x47_y139_M1150	r_r_x47_y139_M1150	g_g_x20_y122_M1150	r_g_x18_y124_M1150	r_r_x18_y124_M1150	g_g_x7_y91_M1150	r_g_x5_y92_M1150	r_r_x5_y92_M1150	g_g_x36_y119_M1150	r_g_x34_y122_M1150	r_r_x34_y122_M1150	g_g_x78_y25_M1150	r_g_x78_y26_M1150	r_r_x78_y26_M1150	g_g_x57_y60_M1150	r_g_x56_y61_M1150	r_r_x56_y61_M1150	g_g_x60_y94_M1150	r_g_x58_y96_M1150	r_r_x58_y96_M1150	g_g_x71_y62_M1151	r_g_x70_y64_M1151	r_r_x70_y64_M1151	g_g_x70_y34_M1151	r_g_x70_y35_M1151	r_r_x70_y35_M1151	g_g_x66_y92_M1151	r_g_x65_y94_M1151	r_r_x65_y94_M1151	g_g_x18_y75_M1151	r_g_x16_y76_M1151	r_r_x16_y76_M1151	g_g_x63_y75_M1152	r_g_x62_y77_M1152	r_r_x62_y77_M1152	g_g_x37_y11_M1152	r_g_x37_y11_M1152	r_r_x37_y11_M1152	g_g_x36_y47_M1152	r_g_x35_y48_M1152	r_r_x35_y48_M1152	g_g_x19_y60_M1152	r_g_x18_y61_M1152	r_r_x18_y61_M1152	g_g_x16_y149_M1152	r_g_x13_y152_M1152	r_r_x13_y152_M1152	g_g_x49_y84_M1152	r_g_x47_y86_M1152	r_r_x47_y86_M1152	g_g_x12_y28_M1152	r_g_x11_y28_M1152	r_r_x11_y28_M1152	g_g_x61_y25_M1152	r_g_x61_y26_M1152	r_r_x61_y26_M1152	g_g_x4_y108_M1152	r_g_x2_y110_M1152	r_r_x2_y110_M1152	g_g_x66_y28_M1152	r_g_x66_y29_M1152	r_r_x66_y29_M1152	g_g_x3_y63_M1154	r_g_x1_y64_M1154	r_r_x1_y64_M1154	g_g_x14_y101_M1154	r_g_x12_y103_M1154	r_r_x12_y103_M1154	g_g_x33_y127_M1154	r_g_x31_y130_M1154	r_r_x31_y130_M1154	g_g_x48_y23_M1154	r_g_x48_y24_M1154	r_r_x48_y24_M1154	g_g_x71_y42_M1154	r_g_x70_y43_M1154	r_r_x70_y43_M1154	g_g_x54_y156_M1154	r_g_x51_y160_M1154	r_r_x51_y160_M1154	g_g_x25_y47_M1154	r_g_x24_y48_M1154	r_r_x24_y48_M1154	g_g_x82_y54_M1154	r_g_x81_y56_M1154	r_r_x81_y56_M1154	g_g_x58_y19_M1154	r_g_x58_y20_M1154	r_r_x58_y20_M1154	g_g_x47_y109_M1154	r_g_x45_y111_M1154	r_r_x45_y111_M1154	g_g_x73_y94_M1154	r_g_x72_y97_M1154	r_r_x72_y97_M1154	g_g_x9_y123_M1154	r_g_x6_y125_M1154	r_r_x6_y125_M1154	g_g_x60_y80_M1154	r_g_x59_y82_M1154	r_r_x59_y82_M1154	g_g_x56_y96_M1154	r_g_x54_y98_M1154	r_r_x54_y98_M1154	g_g_x55_y47_M1154	r_g_x54_y48_M1154	r_r_x54_y48_M1154	g_g_x8_y163_M1154	r_g_x5_y166_M1154	r_r_x5_y166_M1154	g_g_x50_y102_M1156	r_g_x48_y104_M1156	r_r_x48_y104_M1156	g_g_x30_y97_M1156	r_g_x28_y99_M1156	r_r_x28_y99_M1156	g_g_x38_y112_M1156	r_g_x36_y114_M1156	r_r_x36_y114_M1156	g_g_x41_y72_M1156	r_g_x40_y74_M1156	r_r_x40_y74_M1156	g_g_x19_y132_M1156	r_g_x16_y135_M1156	r_r_x16_y135_M1156	g_g_x50_y17_M1156	r_g_x50_y17_M1156	r_r_x50_y17_M1156	g_g_x9_y37_M1156	r_g_x8_y37_M1156	r_r_x8_y37_M1156	g_g_x47_y144_M1156	r_g_x44_y147_M1156	r_r_x44_y147_M1156	g_g_x27_y29_M1156	r_g_x26_y29_M1156	r_r_x26_y29_M1156	g_g_x47_y128_M1156	r_g_x45_y131_M1156	r_r_x45_y131_M1156	g_g_x61_y99_M1156	r_g_x59_y101_M1156	r_r_x59_y101_M1156	g_g_x9_y96_M1156	r_g_x7_y98_M1156	r_r_x7_y98_M1156	g_g_x6_y126_M1156	r_g_x3_y128_M1156	r_r_x3_y128_M1156	g_g_x15_y125_M1156	r_g_x12_y127_M1156	r_r_x12_y127_M1156	g_g_x30_y66_M1158	r_g_x29_y67_M1158	r_r_x29_y67_M1158	g_g_x37_y40_M1158	r_g_x36_y41_M1158	r_r_x36_y41_M1158	g_g_x42_y136_M1158	r_g_x39_y139_M1158	r_r_x39_y139_M1158	g_g_x7_y63_M1158	r_g_x5_y64_M1158	r_r_x5_y64_M1158	g_g_x43_y19_M1158	r_g_x43_y19_M1158	r_r_x43_y19_M1158	g_g_x23_y25_M1158	r_g_x22_y25_M1158	r_r_x22_y25_M1158	g_g_x61_y69_M1158	r_g_x60_y71_M1158	r_r_x60_y71_M1158	g_g_x37_y81_M1160	r_g_x35_y83_M1160	r_r_x35_y83_M1160	g_g_x23_y152_M1164	r_g_x20_y155_M1164	r_r_x20_y155_M1164	g_g_x67_y17_M1164	r_g_x67_y18_M1164	r_r_x67_y18_M1164	g_g_x24_y95_M1164	r_g_x22_y97_M1164	r_r_x22_y97_M1164	g_g_x38_y24_M1164	r_g_x37_y24_M1164	r_r_x37_y24_M1164	g_g_x80_y73_M1164	r_g_x79_y75_M1164	r_r_x79_y75_M1164	g_g_x68_y17_M1165	r_g_x68_y18_M1165	r_r_x68_y18_M1165	g_g_x5_y132_M1166	r_g_x2_y134_M1166	r_r_x2_y134_M1166	g_g_x38_y50_M1166	r_g_x37_y51_M1166	r_r_x37_y51_M1166	g_g_x26_y60_M1167	r_g_x25_y61_M1167	r_r_x25_y61_M1167	g_g_x29_y17_M1178	r_g_x29_y17_M1178	r_r_x29_y17_M1178	g_g_x54_y101_M1180	r_g_x52_y103_M1180	r_r_x52_y103_M1180	g_g_x15_y70_M1180	r_g_x13_y71_M1180	r_r_x13_y71_M1180	g_g_x5_y35_M1181	r_g_x4_y35_M1181	r_r_x4_y35_M1181	g_g_x19_y122_M1181	r_g_x17_y124_M1181	r_r_x17_y124_M1181	g_g_x61_y157_M1183	r_g_x58_y161_M1183	r_r_x58_y161_M1183	g_g_x67_y76_M1183	r_g_x66_y78_M1183	r_r_x66_y78_M1183	g_g_x21_y109_M1183	r_g_x19_y111_M1183	r_r_x19_y111_M1183	g_g_x48_y163_M1183	r_g_x45_y167_M1183	r_r_x45_y167_M1183	g_g_x36_y55_M1183	r_g_x35_y56_M1183	r_r_x35_y56_M1183	g_g_x25_y72_M1184	r_g_x23_y73_M1184	r_r_x23_y73_M1184	g_g_x46_y27_M1184	r_g_x45_y28_M1184	r_r_x45_y28_M1184	g_g_x50_y156_M1184	r_g_x47_y160_M1184	r_r_x47_y160_M1184	g_g_x24_y55_M1184	r_g_x23_y56_M1184	r_r_x23_y56_M1184	g_g_x8_y106_M1187	r_g_x6_y108_M1187	r_r_x6_y108_M1187	g_g_x4_y4_M1187	r_g_x3_y3_M1187	r_r_x3_y3_M1187	g_g_x23_y131_M1187	r_g_x20_y134_M1187	r_r_x20_y134_M1187	g_g_x28_y88_M1187	r_g_x26_y90_M1187	r_r_x26_y90_M1187	g_g_x40_y43_M1187	r_g_x39_y44_M1187	r_r_x39_y44_M1187	g_g_x29_y5_M1188	r_g_x29_y5_M1188	r_r_x29_y5_M1188	g_g_x16_y156_M1188	r_g_x13_y159_M1188	r_r_x13_y159_M1188	g_g_x79_y46_M1190	r_g_x78_y47_M1190	r_r_x78_y47_M1190	g_g_x15_y122_M1192	r_g_x12_y124_M1192	r_r_x12_y124_M1192	g_g_x82_y46_M1192	r_g_x81_y48_M1192	r_r_x81_y48_M1192	g_g_x83_y38_M1192	r_g_x83_y39_M1192	r_r_x83_y39_M1192	g_g_x32_y120_M1195	r_g_x30_y122_M1195	r_r_x30_y122_M1195	g_g_x5_y52_M1196	r_g_x4_y53_M1196	r_r_x4_y53_M1196	g_g_x40_y1_M1196	r_g_x40_y1_M1196	r_r_x40_y1_M1196	g_g_x54_y17_M1197	r_g_x54_y17_M1197	r_r_x54_y17_M1197	g_g_x14_y117_M1197	r_g_x12_y119_M1197	r_r_x12_y119_M1197	g_g_x32_y46_M1197	r_g_x31_y47_M1197	r_r_x31_y47_M1197	g_g_x73_y40_M1197	r_g_x72_y41_M1197	r_r_x72_y41_M1197	g_g_x27_y72_M1198	r_g_x26_y73_M1198	r_r_x26_y73_M1198	g_g_x35_y151_M1200	r_g_x32_y154_M1200	r_r_x32_y154_M1200
5113.1055	14753.475	21893.91	143.10547	10314.475	19752.91	10089.105	5368.4746	19384.91	1643.1055	6359.4746	12688.91	13305.105	1936.4746	14390.91	14618.105	5145.4746	13463.91	13322.105	4576.4746	12425.91	13110.69	45414.699	33961.812	5212.6904	31557.699	20429.814	13297.69	17744.699	7596.8145	14632.69	16895.699	41369.812	1642.6904	13131.7	16299.814	14916.69	8130.7002	17151.814	9010.6904	13298.7	21278.814	11403.69	4119.7002	18749.814	8764.6904	3188.7002	17408.814	14867.69	5249.7002	16498.814	6253.6904	4562.7002	18999.814	2918.4297	15869.641	19927.609	1484.4297	14927.641	2825.6094	7758.4297	9895.6406	1409.6094	86.429688	15636.641	7469.6094	7053.4297	9427.6406	1063.6094	16372.43	8598.6406	9104.6094	1407.4297	11070.641	23219.609	30011.43	11464.641	33229.609	-3986.7305	29233.234	24844.26	10411.27	25256.234	38680.258	5255.2695	33071.234	20923.26	7094.2695	31463.234	21969.26	-3266.7305	24016.234	28414.26	-4190.7305	18553.234	29431.26	-4778.7305	22321.234	30541.26	6997.2695	34533.234	42815.258	4433.2695	24791.234	36101.258	-4859.7305	18138.234	35692.258	8764.2695	15092.235	32600.26	9919.2695	14391.235	23903.26	5880.2695	12119.235	21561.26	4710.2695	12322.235	20888.26	6145.2695	15341.235	25362.26	-3157.7305	11074.235	35978.258	7873.2695	14782.235	20808.26	19131.27	9054.2354	48344.258	10712.27	14451.235	26081.26	9283.2695	15629.235	58288.258	5019.2695	11115.235	43805.258	5057.2695	11901.235	25174.26	1518.2695	9887.2354	27564.26	10003.27	13285.235	37115.258	2085.2695	12273.235	27526.26	228.26953	8978.2354	19649.26	2590.2695	7472.2354	22512.26	-1702.7305	8910.2354	26281.26	5281.2695	10566.235	26027.26	13145.27	8359.2354	26783.26	-4488.7852	14364.76	10012.566	473.21484	8505.7598	11350.566	-10046.785	4213.7598	8980.5664	6843.2148	15045.76	35746.566	1860.2148	5420.7598	13373.566	3438.2148	5079.7598	18636.566	-1749.6445	20356.885	17945.645	-5635.6445	7067.8848	13974.645	3721.3555	10342.885	23948.645	11505.355	12337.885	23883.645	21580.355	15301.885	25432.645	-1948.6445	4537.8848	21996.645	8392.3555	5425.8848	22071.645	10249.355	12757.885	16359.645	4630.3555	4245.8848	17126.645	1813.3555	3195.8848	13298.645	8386.3555	5043.8848	25829.645	2001.3555	4600.8848	20116.645	2391.7598	6835.3008	17627.363	6569.7598	8953.3008	40222.363	1985.7598	7864.3008	17953.363	8218.7598	9248.3008	14468.363	5635.4141	56302.355	70810.055	10116.414	27949.355	29376.055	5266.4141	18947.355	13381.055	7328.4141	28084.355	20637.055	604.41406	13736.355	27971.055	8979.4141	7422.3555	22288.055	15251.414	6151.3555	12304.055	9345.4141	12162.355	8824.0547	12307.414	11339.355	15940.055	9519.4141	5506.3555	15338.055	8255.7646	24976.504	22519.086	3511.7646	22035.504	19924.086	1275.7646	33243.504	29949.086	11713.765	23267.504	54735.086	702.76465	21899.504	21606.086	247.76465	8868.5049	27720.086	28036.766	14734.505	30642.086	12891.765	17309.504	53662.086	3348.7646	12316.505	23095.086	7893.7646	9683.5049	27541.086	9388.7646	6386.5049	33306.086	10336.765	2619.5049	22993.086	12115.765	9187.5049	29069.086	10898.765	8977.5049	50799.086	8476.7646	8803.5049	25163.086	8745.7646	4021.5049	26652.086	1186.96	20185.504	24654.525	8127.96	15420.505	18672.525	4520.96	11900.505	21123.525	30351.961	16272.505	37555.523	2528.96	14926.505	21553.525	16433.961	1884.5049	26792.525	11983.96	38048.504	19658.525	13049.96	2048.5049	26602.525	16391.961	10449.505	24547.525	412.95996	6198.5049	27643.525	5700.96	2894.5049	26260.525	26286.961	4806.5049	30630.525	12142.96	-1038.4951	12621.525	11693.96	2589.5049	22726.525	11627.065	27205.75	44606.391	8790.0654	24208.75	33054.391	11507.065	16852.75	21165.391	10498.065	8153.75	14015.391	25299.066	16643.75	32966.391	20446.066	12781.75	29998.391	8190.0654	10376.75	10726.391	3863.1748	23889.365	61713.781	-4630.5352	20254.42	15796.74	3191.4648	9218.4199	8720.7402	32208.465	12773.42	19009.74	8182.4648	10481.42	20518.74	-1190.5352	4335.4199	6377.7402	2200.625	6145.6396	-1475.2197	13198.46	1565.4043	19886.971	4142.46	16672.404	18724.971	2476.7598	28708.91	3188.5742	23843.154	15459.33	48121.742	4926.1396	14665.73	26719.785	20199.141	10068.73	5135.7852	8377.7695	28940.029	65672.477	-850.23047	5442.0293	18265.475	3130.4048	10300.609	18330.266	16571.404	6326.6099	15870.265	11129.404	10786.609	29507.266	4335.4048	8242.6094	14859.265	21712.404	8613.6094	18048.266	7989.3447	23122.74	16664.32	7811.3447	22621.74	44627.32	1066.3447	25473.74	31153.32	17333.344	11175.74	22168.32	11431.635	15316.45	13903.805	1533.6348	19701.449	46513.805	15619.635	5317.4502	42117.805	19013.635	4439.4502	15254.805	20061.635	3977.4502	19758.805	-1818.0254	7075.6201	10937.461	6268.9746	7596.6201	12985.461	-7941.3555	7344.9053	17253.195	3127.1201	15737.575	14597.975	15168.12	5775.5752	25828.975	14119.12	1964.5752	22815.975	7431.9648	13102.335	12585.061	1760	28208.4	35117.254	7149	8553.4004	35218.254	19341.295	26607.859	24709.105	3899.2949	31043.859	24738.105	17912.295	13216.86	24892.105	966.29492	-229.13965	67793.109	9691.4004	8296.7598	40270.676	2862.79	-798.25488	9260.3398
5000.6401	14678.335	22716.619	5717.6401	10156.335	19890.619	9296.6406	3240.335	16658.619	4448.6401	5891.335	13328.619	14176.641	6353.335	21381.619	18143.641	7331.335	21977.619	13923.641	6394.335	21057.619	6536.0449	36820.605	35399.434	2655.0449	31272.605	20525.434	11265.045	12432.605	16469.434	1692.0449	11445.605	34477.434	-514.95508	15039.605	16864.434	9410.0449	10323.605	20544.434	6506.0449	9571.6055	21912.434	7436.0449	2071.6055	19250.434	6557.0449	577.60547	26397.434	10854.045	173.60547	19036.434	4228.0449	588.60547	24439.434	2964.71	17579.26	35281.023	2940.71	15349.26	21752.025	13719.71	5603.2598	16484.025	3770.71	14678.26	22672.025	3405.71	9000.2598	13981.025	9002.71	16787.26	21114.025	414.70996	7687.2598	35903.023	24727.711	13576.26	38432.023	-3530.4844	23541.16	20602.02	13581.516	22791.16	31713.02	10340.516	21484.16	29679.02	4494.5156	16431.16	25658.02	460.51562	18370.16	27380.02	339.51562	15830.16	30551.02	1706.5156	17986.16	31072.02	14611.516	18804.16	36794.02	13255.516	11734.16	34309.02	-1447.4844	12335.16	31759.02	9357.5156	12367.16	33971.02	16406.516	11680.16	27703.02	9359.5156	8903.1602	23286.02	5523.5156	5936.1602	22915.02	8220.5156	7389.1602	18815.02	-4236.4844	10768.16	34552.02	9072.5156	7571.1602	18657.02	18414.516	8460.1602	37212.02	14715.516	6854.1602	20317.02	10153.516	10687.16	52611.02	5653.5156	10224.16	35749.02	7240.5156	8147.1602	28837.02	7561.5156	6660.1602	24365.02	9051.5156	5917.1602	37095.02	3352.5156	5933.1602	22259.02	2534.5156	4736.1602	21679.02	4178.5156	5675.1602	20983.02	6844.5156	4735.1602	24382.02	7068.5156	10680.16	25959.02	10814.516	2866.1602	20267.02	-2327.8604	10666.675	10254.289	7369.1396	8241.6748	11373.289	-4512.8604	10934.675	6907.2891	9215.1396	11273.675	29644.289	9937.1396	3079.6748	12561.289	10539.14	287.6748	16957.289	4042.8301	21057.211	22057.895	3726.8301	10287.211	20586.895	1523.8301	15330.211	22143.895	20189.83	12226.211	26049.895	30308.83	11554.211	25871.895	10650.83	1888.2109	21189.895	17088.83	4684.2109	17644.895	12534.83	6687.2109	18553.895	12469.83	1097.2109	14890.895	8439.8301	3777.2109	15019.895	15790.83	6859.2109	20762.895	12299.83	3627.2109	19700.895	12567.75	5336.1299	22144.555	12667.75	5364.1299	46169.555	7654.75	4507.1299	23675.555	15296.75	5138.1299	18849.555	4846.3555	39056.035	55383.836	10071.355	14533.035	40346.836	2173.3555	9046.0352	21119.836	4638.3555	14591.035	25913.836	-2309.6445	6201.0352	37100.836	7272.3555	-3276.9648	18962.836	13708.355	200.03516	17921.836	4386.3555	-2688.9648	21890.836	11011.355	-1124.9648	20520.836	1174.3555	-3159.9648	18392.836	6928.4551	22123.945	2658.7598	4273.4551	15583.945	8460.7598	15661.455	19101.945	17901.76	8557.4551	21142.945	46006.758	1474.4551	16061.945	10655.76	2185.4551	14271.945	14557.76	32247.455	9245.9453	13748.76	20859.455	17047.945	43879.758	9864.4551	9285.9453	17492.76	16844.455	4350.9453	16545.76	16786.455	6347.9453	22887.76	16380.455	2950.9453	6616.7598	14434.455	9749.9453	19014.76	16642.455	8248.9453	42320.758	8070.4551	1753.9453	14436.76	12124.455	3707.9453	14025.76	-1685.3896	20361.355	24280.686	3890.6104	19930.355	24200.686	4637.6104	16066.355	23917.686	24716.609	16504.355	37332.688	3771.6104	11201.355	21746.686	13540.61	5134.3555	28646.686	18218.609	10828.355	22314.686	170.61035	11950.355	40620.688	14836.61	10901.355	24759.686	-2534.3896	6065.3555	31920.686	2912.6104	5473.3555	30181.686	26810.609	7602.3555	29813.686	13242.61	6390.3555	14322.686	11090.61	2617.3555	25048.686	7245.6348	16143.655	42094.824	1996.6348	21982.656	38715.824	1230.6348	14396.655	24619.824	3346.6348	5104.6553	17706.824	18888.635	7652.6553	33291.824	12654.635	6311.6553	28359.824	3340.6348	4481.6553	18786.824	4378.79	9657.415	27621.969	-1377.3242	14280.73	15378.18	6376.6758	5590.7305	6904.1797	28618.676	4608.7305	13987.18	-146.32422	2613.7305	17632.18	-2693.3242	1537.7305	6299.1797	1125.4351	4371.2598	1542.0947	15644.56	5622.8896	18360.5	20651.559	8217.8896	16513.5	-1681.9902	33489.98	-1345.75	28425.766	8709.5703	40324.281	-1554.2695	32697.086	33326.188	16250.73	17914.086	13921.186	13108.095	35726.961	51843.234	400.09473	5552.96	18831.234	2621.23	9046.7949	18822.664	13269.23	6515.7949	17545.664	10526.23	11735.795	33367.664	2889.23	5902.7949	16065.665	36033.23	5610.7949	18639.664	10287.885	25713.375	20352.85	5849.8848	25382.375	31940.85	-654.11523	22273.375	29128.85	21807.885	17185.375	19028.85	14471.57	30010.816	20702.385	-876.43018	20032.816	49146.383	15424.57	4594.8154	40510.383	17663.57	4061.8154	17125.385	16724.57	6908.8154	22675.385	2083.77	7196.1602	18354.275	8406.7695	7495.1602	15865.275	-7884.54	4975.6553	14449.17	3230.7852	22131.914	8940.7949	18345.785	5186.915	25339.795	16221.785	3368.915	24557.795	4036.605	17527.91	11480.051	2890.4702	29210.275	22356.141	-1991.5298	22764.275	29812.141	18074.355	29030.51	13916.1	1809.3555	25218.51	16188.1	6474.3555	12814.51	13725.1	4577.3555	4851.5098	50166.102	7875.9502	18112.684	40294.047	3200.2402	3822.4502	9132.8799
5049.5952	23214.684	15025.215	5397.5952	13183.685	16522.215	13705.596	7665.6846	13599.215	10503.596	7924.6846	11552.215	14804.596	4441.6846	18719.215	18768.596	8549.6846	12793.215	14039.596	2283.6846	12356.215	8865.4004	34877.289	25268.82	3144.4004	25565.289	18690.82	6802.4004	7838.29	9973.8203	3499.4004	8033.29	36279.82	-1251.5996	10257.29	12530.82	12300.4	11616.29	18270.82	6790.4004	9002.29	19111.82	8653.4004	-509.70996	18565.82	7318.4004	1993.29	21931.82	9445.4004	-738.70996	13739.82	3901.4004	1396.29	15938.82	487.54492	14864.93	18002.734	-947.45508	15067.93	1222.7344	9294.5449	11043.93	588.73438	1032.5449	10071.93	2778.7344	-501.45508	8880.9297	-4143.2656	3903.5449	24373.93	4626.7344	1436.5449	9188.9297	14043.734	19755.545	6736.9297	20102.734	2817.335	18133.035	21767.195	23681.336	12148.035	33917.195	25677.336	15268.035	20324.195	7465.335	15296.035	23095.195	4910.335	15583.035	24385.195	5689.335	10154.035	21407.195	5557.335	11109.035	23030.195	28469.336	9403.0352	31683.195	20963.336	6441.0352	27927.195	7921.335	9294.0352	31361.195	17488.336	5559.0352	30473.195	20037.336	7659.0352	23414.195	16943.336	4386.0352	14692.195	11884.335	3975.0352	16341.195	13650.335	1867.0352	16120.195	3496.335	9220.0352	36604.195	17243.336	7105.0352	17198.195	31431.336	3610.0352	37626.195	16540.336	5855.0352	19129.195	14111.335	3268.0352	47451.195	12172.335	-1064.9648	39301.195	15295.335	4342.0352	26200.195	12139.335	2061.0352	21986.195	17073.336	2788.0352	29416.195	9843.335	3987.0352	20884.195	10007.335	-1805.9648	15300.195	11127.335	-120.96484	21100.195	8928.335	1884.0352	22403.195	16341.335	2730.0352	20851.195	18703.336	2046.0352	21341.195	976.46973	13211.635	8526.1797	9239.4697	7824.6348	6744.1797	-2190.5303	3607.6348	9233.1797	10813.47	13484.635	37803.18	5910.4697	19292.635	11127.18	11440.47	3107.6348	20492.18	746.31445	16778.779	23292.33	-2833.6855	10995.779	26589.33	5868.3145	12566.779	25998.33	11501.314	8745.7793	25798.33	38659.312	16073.779	31716.33	2656.3145	4964.7793	18264.33	11409.314	2258.7793	12920.33	13549.314	6669.7793	15278.33	9772.3145	2934.7793	21642.33	5743.3145	5307.7793	13093.33	13150.314	5277.7793	22437.33	6349.3145	6140.7793	17133.33	7817.9805	4661.8008	23283.195	16434.98	1076.8008	46037.195	8690.9805	4261.8008	22630.195	15401.98	4246.8008	22467.195	8627.9053	43437.305	30671.279	14317.905	24813.305	35421.281	10778.905	19664.305	20770.279	9353.9053	24843.305	24394.279	6255.9053	14572.305	33510.281	5457.9053	19588.305	23875.279	16987.906	12547.305	21148.279	13516.905	7265.3047	19350.279	16835.906	10197.305	22281.279	15201.905	5209.3047	17716.279	5747.4746	14835.955	17845.506	6543.4746	14080.955	24053.506	22170.475	6654.9551	29133.506	12121.475	15472.955	50295.508	3327.4746	10253.955	20325.506	7020.4746	6725.9551	19347.506	28902.475	9527.9551	30229.506	13849.475	13620.955	59009.508	6804.4746	-102.04492	29661.506	11177.475	1877.9551	27876.506	9995.4746	4418.9551	34479.508	9401.4746	-2300.0449	36380.508	994.47461	3954.9551	30225.506	12757.475	2733.9551	43707.508	7376.4746	643.95508	28691.506	11849.475	978.95508	27168.506	3491.3848	17357.684	24409.145	10127.385	20704.684	17352.145	9073.3848	16562.684	22131.145	23601.385	25057.684	30604.145	10212.385	12652.685	17838.145	12133.385	7322.6846	18590.145	12203.385	21118.684	19054.145	3112.3848	13313.685	37772.145	19158.385	10069.685	23467.145	4085.3848	8924.6846	24052.145	6980.3848	5432.6846	23535.145	23961.385	7568.6846	25085.145	17913.385	4852.6846	15804.145	12664.385	7285.6846	23849.145	2504.2695	27415.914	31804.891	2242.2695	17730.914	28771.891	2923.2695	7180.9141	4922.8906	9742.2695	4079.9141	8163.8906	18136.27	5502.9141	20905.891	9445.2695	-906.08594	21465.891	4622.2695	316.91406	5120.8906	2314.7998	11463.439	24399.67	9399.7051	17739.4	15128.035	16502.705	14008.4	14260.035	48474.703	12826.4	10559.035	20739.705	10143.4	19079.035	10771.705	6341.4004	7818.0352	3436.1851	3956.3496	3028.0249	13627.68	11291.045	18920.939	17845.68	9886.0449	14363.939	-311.32031	35035.43	5051.5605	17984.969	8562.1904	33276.176	1533.8096	19664.539	50083.465	30735.809	14334.54	18280.465	4251.6504	27778.4	58715.703	-2450.3496	11887.4	16375.705	3055.8599	5571.6904	10745	4213.8599	15314.69	15440	11556.859	2854.6904	32210	2931.8599	3066.6904	14954	18986.859	1581.6904	20440	3401.2148	16687.711	-5913.3867	3761.2148	14675.711	18491.613	-1783.7852	8837.7109	9098.6133	16682.215	7513.7109	-186.38672	16143.141	47222.953	16969.189	2304.1401	18555.955	43320.188	17381.141	6721.9551	36350.188	20819.141	5076.9551	10102.189	17785.141	5240.9551	17485.189	-500.74023	10101.55	20571.574	5142.2598	5651.5498	22913.574	-3554.7197	6663.415	12800.52	1627.7598	21223.461	2833.2031	14489.76	10465.46	11883.203	13024.76	5489.46	6780.2031	5680.5298	18108.344	15532.26	5859.8447	28878.25	17675.285	11580.845	1637.25	8933.2852	5681.7451	33812.715	12286.82	906.74512	28300.715	23734.82	2983.7451	12165.715	17583.82	1933.7451	2864.7148	32964.82	3252.5801	9478.6846	28592.48	338.10547	2523.3047	8303.375
7695.6348	10227.971	15067.744	6675.6348	4910.9707	20529.744	9201.6348	12039.971	21410.744	3745.6348	6551.9707	11775.744	15418.635	-609.0293	23251.744	19277.635	-1009.0293	19449.744	14607.635	-2970.0293	19624.744	8080.8848	26652.1	28007.93	4239.8848	29155.1	22164.93	6947.8848	15946.1	16219.93	4737.8848	10643.1	33741.93	2734.8848	11270.1	14473.93	14624.885	9726.0996	20746.93	8303.8848	8512.0996	23648.93	12299.885	2461.0996	28345.93	12324.885	-358.90039	22444.93	12957.885	70.099609	20768.93	9361.8848	-945.90039	17623.93	1736.8701	5130.2695	26200.211	1333.8701	8049.2695	2027.2109	-575.12988	12847.27	7542.2109	488.87012	10257.27	16282.211	-749.12988	4719.2695	9120.2109	1143.8701	22656.27	20490.211	1898.8701	7914.2695	28269.211	24098.871	5100.2695	35745.211	2579.6348	17312.92	18918.645	17447.635	12277.92	27139.645	25576.635	18081.92	18696.645	6926.6348	10842.92	18322.645	5647.6348	15241.92	19590.645	3584.6348	8629.9199	24937.645	8183.6348	6160.9199	21577.645	33083.633	8768.9199	31728.645	20295.635	5108.9199	24047.645	4881.6348	8226.9199	27486.645	15458.635	7410.9199	25792.645	14749.635	6917.9199	18975.645	20733.635	4586.9199	17890.645	11464.635	7711.9199	14031.645	16140.635	4396.9199	12538.645	1587.6348	11247.92	35547.645	12916.635	5553.9199	9407.6445	31220.635	3893.9199	34774.645	15158.635	5072.9199	20982.645	15560.635	7677.9199	48638.645	14365.635	3121.9199	37432.645	13955.635	1711.9199	15140.645	12667.635	5679.9199	18201.645	14922.635	4486.9199	27576.645	6768.6348	4807.9199	21073.645	8203.6348	2004.9199	18293.645	6902.6348	1621.9199	21283.645	7156.6348	3311.9199	19572.645	11989.635	4521.9199	15189.645	24558.635	2436.9199	13932.645	5505.71	10233.305	17757.551	10748.71	9110.3047	10032.551	-2003.29	9994.3047	6731.5508	12431.71	13722.305	35616.551	2837.71	19357.305	14075.551	11912.71	5388.3047	22663.551	-7184.2891	20089.641	17807.871	-9557.2891	15552.64	19575.871	-1742.2891	13161.64	16325.871	6098.7109	14068.64	15556.871	18391.711	18494.641	27685.871	-3486.2891	9047.6396	15037.871	-2297.2891	21507.641	15106.871	5040.7109	10429.64	14338.871	3843.7109	7674.6396	12715.871	3494.7109	8830.6396	10246.871	12435.711	6569.6396	27961.871	294.71094	6803.6396	15809.871	2406.5293	4468.2051	18451.336	558.5293	3163.2051	41292.336	-676.4707	626.20508	17907.336	6824.5293	2754.2051	18278.336	5906.2451	41826.945	24681.385	10126.245	24923.945	24689.385	4384.2451	22333.945	18257.385	5659.2451	24204.945	20435.385	-390.75488	18981.945	29078.385	4289.2451	20825.945	15805.385	10306.245	21160.945	16801.385	8939.2451	11875.945	12957.385	5762.2451	11478.945	18033.385	7843.2451	8770.9453	20108.385	2598.25	15208.305	19196.051	6021.25	25032.305	21342.051	24846.25	11045.305	29708.051	14271.25	21795.305	54194.051	3116.25	20998.305	25218.051	1331.25	16067.305	20792.051	34105.25	14687.305	25112.051	17552.25	18712.305	52393.051	9459.25	14178.305	23075.051	13547.25	11216.305	21626.051	11437.25	10186.305	36916.051	9637.25	9245.3047	26735.051	15112.25	13031.305	26087.051	18393.25	11074.305	41093.051	9172.25	8316.3047	16061.051	10690.25	8791.3047	25137.051	-608.46484	15037.83	18574.26	6661.5352	12058.83	22879.26	7527.5352	11883.83	21747.26	15828.535	25260.83	32801.258	4662.5352	4623.8301	14118.26	7110.5352	2794.8301	15774.26	13810.535	14186.83	16684.26	4992.5352	6624.8301	28493.26	14470.535	5729.8301	22972.26	678.53516	7106.8301	29825.26	5423.5352	1776.8301	18289.26	26951.535	3468.8301	23657.26	11709.535	-2399.1699	15891.26	9020.5352	712.83008	15945.26	1686.8555	26139.775	41548.523	4324.8555	17320.775	31012.525	4955.8555	5425.7754	21588.525	7091.8555	3862.7754	18540.525	21818.855	6265.7754	36851.523	8502.8555	1151.7754	30251.525	7686.8555	-2622.2246	14159.525	2199.5947	13582.02	27564.439	6453.6602	10964.605	23094.965	13664.66	8537.6055	16686.965	40014.66	10701.605	20933.965	14728.66	7435.6055	28900.965	8020.6602	3862.6055	11111.965	4078.135	12278.7	1631.375	8024.6553	6766.9648	26231.605	19440.656	9570.9648	11410.605	4392.0898	49079.047	10972.119	21193.801	17642.279	41337.875	4062.5254	22202.109	29394.17	32377.525	14064.11	11734.17	11939.76	24221.391	62644.508	366.75977	3118.3906	27898.506	1643.6899	14811.266	12079.02	2613.6899	17101.266	14516.02	7102.6899	10711.266	31882.02	1929.6899	9813.2656	6667.0195	13650.689	8384.2656	18391.02	6081.4502	20622.654	3089.75	2010.4502	15917.654	28942.75	1268.4502	14069.654	30461.75	19528.449	13000.654	18995.75	16145.346	46382.492	25355.324	1637.3452	22404.49	43390.324	11555.346	11233.49	41747.324	16732.346	9278.4902	16070.324	17481.346	10229.49	17626.324	-2230.1001	12109.234	21406.35	15238.9	7849.2349	21746.35	-7778.1104	-4236.0859	16130.064	3802.5752	19135.635	2735.2891	18912.574	5308.6348	14511.289	12452.575	1779.6348	7583.2891	3631.8047	19394.824	16529.744	2661.3452	22970.385	17251.24	9452.3457	2339.3848	8211.2402	26372.814	18547.275	21828.77	6407.8149	34796.273	23094.77	14756.814	7357.2754	26582.77	8568.8145	359.27539	25430.77	10005.814	12089.995	39789.055	2299.9902	3057.4502	10660.46
5147.29	17417.746	15228.346	5236.29	15937.745	13861.346	6656.29	18425.746	11836.346	7272.29	4466.7451	7118.3457	11983.29	8932.7451	20051.346	17738.289	10431.745	14923.346	13706.29	8247.7451	15280.346	2877.7197	29482.9	28994.99	844.71973	22702.9	16720.99	5965.7197	26763.9	13686.99	-1462.2803	13849.9	39390.992	-2459.2803	18376.9	17110.99	11393.72	5955.9004	19986.99	9968.7197	13361.9	25099.99	9177.7197	-1047.0996	19125.99	6198.7197	1034.9004	25593.99	6141.7197	2299.9004	23113.99	2817.7197	-2505.0996	19732.99	5616.1602	16348.199	21534.414	5282.1602	15466.199	6882.4141	8319.1602	16490.199	5030.4141	4695.1602	11096.199	8986.4141	4572.1602	8521.1992	-2067.5859	16802.16	14447.199	17295.414	3162.1602	10196.199	22653.414	27904.16	9888.1992	19951.414	1558.7354	20750.441	23487.49	11463.735	19966.441	33198.492	19992.734	29674.441	35844.492	9918.7354	23934.441	22045.49	3490.7354	21115.441	25979.49	2266.7354	11576.44	27666.49	11661.735	3905.4404	25501.49	38305.734	18171.441	40429.492	14308.735	14195.44	39081.492	4156.7354	14052.44	29778.49	11259.735	17530.441	41796.492	16108.735	10207.44	28353.49	10529.735	8952.4404	30697.49	11004.735	4928.4404	18294.49	6233.7354	9444.4404	21636.49	-862.26465	13177.44	45025.492	12612.735	7169.4404	24321.49	24932.734	10024.44	45016.492	15441.735	8850.4404	29040.49	13764.735	8367.4404	60799.492	9607.7354	5828.4404	50895.492	17741.734	7461.4404	37612.492	12053.735	10508.44	21602.49	12918.735	4214.4404	36654.492	10384.735	5817.4404	26740.49	6753.7354	5489.4404	25175.49	6888.7354	4246.4404	30359.49	9790.7354	6943.4404	28770.49	12078.735	6985.4404	28389.49	14883.735	6791.4404	24288.49	-1722.1748	16050.43	21869.596	4460.8252	9357.4297	16543.596	-5209.1748	7837.4297	8949.5957	5514.8252	12126.43	44275.594	9496.8252	8341.4297	20867.596	7268.8252	6310.4297	26286.596	14336.365	7402.1104	-673.17578	-2161.6348	14954.11	14552.824	7842.3652	7384.1104	18466.824	5118.3652	11395.11	15355.824	17963.365	18447.109	22565.824	-328.63477	2833.1104	16439.824	1712.3652	20191.109	9552.8242	15874.365	6975.1104	10806.824	10185.365	7358.1104	9476.8242	8625.3652	5742.1104	5099.8242	14213.365	6830.1104	13281.824	4672.3652	4939.1104	10437.824	15503.8	-3310.0547	16369.469	10652.8	-1814.0547	32496.469	11129.8	-2386.0547	10166.469	14053.8	-543.05469	7657.4688	5298.6855	40209.117	49824.09	6092.6855	22054.115	34039.09	4252.6855	15542.115	19568.09	-134.31445	17882.115	28298.09	-3301.3145	11500.115	28304.09	2172.6855	10923.115	20499.09	11366.686	8547.1152	19622.09	3991.6855	62.115234	23048.09	3798.6855	5513.1152	19024.09	4104.6855	2097.1152	16363.09	4421.3848	17733.441	15930.369	7408.3848	18991.441	18601.369	20415.385	4425.4404	23338.369	12014.385	13477.44	56247.367	2995.3848	18284.441	14696.369	14911.385	-714.55957	18271.369	29536.385	8684.4404	20397.369	14133.385	10069.44	58649.367	7314.3848	10200.44	23122.369	15955.385	6507.4404	16799.369	13317.385	6453.4404	27814.369	10469.385	4510.4404	20969.369	12218.385	9838.4404	22092.369	17728.385	5016.4404	43860.367	11675.385	5003.4404	23358.369	7586.3848	2761.4404	20283.369	2144.9697	19963.67	17437.035	11381.97	16564.67	12517.035	6875.9697	17480.67	18962.035	26028.969	13183.67	33087.035	6321.9697	13878.67	18589.035	7265.9697	16996.67	16799.035	17505.969	6442.6699	15832.035	4975.9697	8620.6699	25302.035	15907.97	8406.6699	13126.035	3288.9697	8196.6699	25735.035	6388.9697	8502.6699	18463.035	23960.969	6150.6699	19332.035	5873.9697	9802.6699	8942.0352	12368.97	3302.6699	16088.035	6269.8496	33982.664	33271.508	5133.8496	19480.664	35290.508	7664.8496	15815.665	18860.51	10477.85	9351.665	13881.51	26699.85	9142.665	24708.51	13313.85	6001.665	23489.51	6726.8496	4171.665	12558.51	4501.5098	18145.406	26319.824	2060.1602	12576.88	16345.865	13661.16	8065.8799	17779.865	34712.16	3231.8799	14034.865	14136.16	7391.8799	22215.865	6400.1602	402.87988	16712.865	3523.6499	12689.404	1147.7051	14858.815	8460.9102	11405.9	23969.816	11207.91	6607.9004	1517.3799	37534.5	24946.289	16993.016	8966.7803	41461.84	3962.415	22958.414	32699.699	21633.414	17575.414	17171.699	8561.835	26386.67	67215.609	4429.835	13797.67	19875.605	1193.8501	12329.805	16708.586	1793.8501	16196.805	14851.585	10086.85	12229.805	34956.586	2566.8501	9093.8047	7738.585	19341.85	8318.8047	20402.586	1330.1191	22771.08	19754.855	-1855.8809	20000.08	35794.855	-4298.8809	19288.08	33228.855	18939.119	10375.08	26816.855	11709.865	43030.355	20337.906	-1993.1348	18051.355	54453.906	11169.865	4089.3555	44582.906	12141.865	5054.3555	20569.906	14803.865	5062.3555	23487.906	801.12012	11302.175	21643.68	9545.1201	2949.1748	19256.68	-5048.3252	4910.835	11969.57	79.214844	12339.155	12237.824	10734.215	3219.1553	32598.824	8603.2148	2848.1553	23512.824	4786.7798	17235.406	16365.426	2440.8052	28175.504	18198.855	10013.805	4105.5049	13579.855	7915.2949	29356.25	14950.215	5050.2949	23026.25	20312.215	7605.2949	9096.25	13616.215	6319.2949	-798.75	29182.215	3681.5703	7769.54	28103.461	2602.895	2610.2949	4765.6904
2589.2402	14527.904	18568.26	3704.2402	14554.904	18902.26	4158.2402	20683.904	14063.26	4268.2402	14033.904	11622.26	10679.24	7213.9048	23168.26	16283.24	11398.904	17652.26	12472.24	7044.9048	23866.26	6293.9048	26427.984	19091.68	3338.9048	30335.984	13576.68	10070.904	31024.984	15982.68	4302.9048	18197.984	35015.68	472.90479	13982.985	14365.68	13440.904	10193.985	17402.68	10838.904	9660.9854	16238.68	11495.904	4744.9854	13293.68	10707.904	3026.9854	14601.68	10998.904	2551.9854	12174.68	10344.904	1189.9854	21579.68	3223.7852	9144.0752	19431.645	3488.7852	19632.074	8503.6445	3697.7852	12146.075	1068.6445	1190.7852	7125.0752	10823.645	1812.7852	12847.075	-778.35547	6808.7852	20939.074	13034.645	3411.7852	6595.0752	8618.6445	22193.785	9547.0752	19665.645	7510.4697	22425.68	15542.887	16196.47	15131.68	19747.887	29169.469	13550.68	14706.887	12050.47	21420.68	6309.8867	9030.4697	18524.68	17841.887	6530.4697	11262.68	14890.887	17627.469	3373.6797	10860.887	40209.469	12377.68	29536.887	23359.469	4382.6797	23924.887	7656.4697	12065.68	16176.887	6867.4697	14998.68	18990.887	22090.469	12738.68	10707.887	11759.47	17036.68	10817.887	15550.47	1745.6797	7123.8867	17891.469	4215.6797	6044.8867	4230.4697	10112.68	30399.887	20144.469	9403.6797	9355.8867	22296.469	5471.6797	28670.887	18327.469	10386.68	10144.887	14894.47	11730.68	38340.887	15417.47	2848.6797	28140.887	13710.47	4297.6797	20676.887	9854.4697	16149.68	9154.8867	16103.47	5233.6797	25400.887	15190.47	3603.6797	16711.887	10267.47	3728.6797	6976.8867	10541.47	4830.6797	9460.8867	11128.47	5614.6797	9012.8867	15993.47	4464.6797	7250.8867	21052.469	5778.6797	8739.8867	-3852.585	14153.555	17026.445	2050.415	7689.5547	16840.445	-7997.585	9342.5547	16869.445	6373.415	14041.555	47548.445	-1830.585	16981.555	19903.445	6779.415	3741.5547	25743.445	13402	252.11523	-9844.6562	-283	8483.1152	10882.344	7302	8360.1152	20250.344	14917	8893.1152	10205.344	16033	15143.115	15447.344	4948	2480.1152	2972.3438	2731	16127.115	4301.3438	14846	3546.1152	5060.3438	12043	1895.1152	4318.3438	8439	6886.1152	-170.65625	15493	1632.1152	14298.344	4490	2225.1152	11692.344	15063.34	2352.1992	7056.9258	11336.34	4666.1992	39226.926	7531.3398	170.19922	15060.926	17188.34	-864.80078	5291.9258	9404.6396	42516.289	42975.551	10724.64	20033.289	39383.551	3655.6396	17422.289	23312.551	4941.6396	15477.289	24401.551	1138.6396	12379.289	32096.551	5540.6396	12799.289	20136.551	18313.641	2531.2891	17891.551	5847.6396	6403.2891	16532.551	11380.64	7227.2891	17902.551	8488.6396	2008.2891	29712.551	16459.641	15318.365	7539.2559	10416.64	22246.365	12345.256	27642.641	8483.3652	23733.256	11590.64	24538.365	48409.258	2361.6396	16587.365	10231.256	13937.64	2848.3652	18113.256	36800.641	11626.365	18334.256	19960.641	17691.365	57801.258	10207.64	12085.365	16715.256	14523.64	3897.3652	14425.256	11978.64	10658.365	25125.256	11029.64	15294.365	27295.256	13347.64	9078.3652	17395.256	18211.641	13545.365	41430.258	8730.6396	6811.3652	17914.256	11402.64	7748.3652	21785.256	-2342.9199	13889.48	30083.115	7405.0801	18467.48	30516.115	3099.0801	12129.48	25805.115	22030.08	6132.4805	45524.117	642.08008	10356.48	26242.115	1077.0801	13814.48	29797.115	12158.08	3217.4805	29576.115	-13.919922	9445.4805	32640.115	7788.0801	4604.4805	33329.117	-2528.9199	7712.4805	33686.117	-2809.9199	9205.4805	25697.115	24157.08	6636.4805	30864.115	2553.0801	5403.4805	22320.115	10410.08	3540.4805	28934.115	7441.9297	30676.266	38512.047	3125.9297	15023.265	37228.047	6864.9297	11099.265	16659.045	10793.93	4610.2646	16333.045	21027.93	5968.2646	33318.047	12483.93	5665.2646	22721.045	6129.9297	555.26465	13186.045	-390.30469	12862.64	31266.33	1270.25	5426.2402	12207.689	16494.25	3271.2402	11485.689	40526.25	1736.2402	10742.689	19431.25	-2566.7598	16256.689	13209.25	4319.2402	13032.689	3369.1548	11812.48	-1346.2549	13834.795	4671.1445	27242.91	23757.795	9830.1445	17630.91	-88.375	18883.07	2730.1055	14828.43	8282.2354	37076.539	-9.8349609	21248.434	32543.99	14691.165	17526.434	21748.99	5682.8301	21115.33	49169.68	-415.16992	6558.3301	14387.68	1372.0151	6715.1699	13014.551	1239.0151	17229.17	9613.5508	9272.0156	6266.1699	29523.551	493.01514	4830.1699	4059.5508	13378.016	4976.1699	17317.551	8648.1748	21939.025	-313.12109	4253.1748	17742.025	7322.8789	2402.1748	19184.025	19010.879	21785.176	12420.025	4364.8789	17564.65	27635.504	21001.465	3865.6499	19343.504	48674.465	14313.65	8755.5049	41118.465	16991.65	7927.5049	13015.465	19653.65	8793.5049	21371.465	9966.4951	13510.46	8921.8848	11188.495	4072.46	18585.885	-3211.6396	6894.5195	8172.3594	5268.3198	18513.609	9472.7148	18078.32	6279.6104	53155.715	13457.32	4518.6104	12452.715	9533.4502	20245.484	19651.039	2705.2349	23869.105	29362.984	10062.234	82.105469	16127.985	20741.465	44136.895	10483.82	8933.4648	27832.895	21196.82	8573.4648	16429.895	20300.82	6700.4648	4649.895	32121.82	1865.1953	12983.695	41604.074	4464.7598	2144.895	11708.13
1060.2998	7249.9102	25253.996	2307.2998	9995.9102	25514.996	1700.2998	20482.91	23148.996	2776.2998	7968.9102	18717.996	8316.2998	546.91016	25989.996	12833.3	3324.9102	23856.996	12459.3	1910.9102	29115.996	11150.125	36691.492	27390.635	3205.125	29485.49	21717.635	10308.125	15897.49	16437.635	1665.125	9751.4902	40795.633	-2113.875	11965.49	15110.635	10434.125	5708.4902	21089.635	8512.125	8921.4902	19473.635	12476.125	2179.4902	19342.635	12539.125	383.49023	23329.635	14840.125	-2839.5098	16704.635	7071.125	272.49023	16821.635	-654.96484	15053.41	27811.77	-1241.9648	18944.41	11016.77	1870.0352	19446.41	11397.77	-3047.9648	14922.41	20139.77	-1364.9648	15548.41	13678.77	-2044.9648	26326.41	16108.77	1355.0352	11398.41	32682.77	2117.0352	21603.41	35909.77	-758.90039	25444.195	21067.006	13830.1	21325.195	36180.008	26046.1	18882.195	24306.006	6822.0996	22473.195	22708.006	3517.0996	21267.195	28696.006	3171.0996	13348.195	25365.006	-300.90039	17576.195	29252.006	32608.1	12088.195	43786.008	10991.1	7839.1953	30720.006	2160.0996	14547.195	27453.006	-1393.9004	25582.195	30781.006	16397.1	9999.1953	24318.006	4931.0996	12006.195	19453.006	6415.0996	4985.1953	18206.006	11331.1	7978.1953	24288.006	-2064.9004	15021.195	35985.008	10479.1	10288.195	20422.006	13833.1	7572.1953	36047.008	13279.1	7491.1953	21530.006	6234.0996	9109.1953	46986.008	2972.0996	6122.1953	35072.008	3133.0996	7504.1953	31711.006	1863.0996	18262.195	20368.006	2670.0996	33144.195	34124.008	9851.0996	5000.1953	25484.006	5987.0996	6531.1953	19865.006	5207.0996	3832.1953	25056.006	7197.0996	6671.1953	24363.006	11578.1	6520.1953	27723.006	9899.0996	5963.1953	20537.006	-3935.2305	10180.495	10284.52	6527.7695	6458.4951	10696.52	-3673.2305	4572.4951	3783.5195	7443.7695	9871.4951	38241.52	3332.7695	13379.495	10095.52	8365.7695	-289.50488	21600.52	17879.115	-3294.9199	4618.7891	-1197.8848	7748.0801	27178.789	10709.115	-46.919922	27492.789	13722.115	748.08008	25206.789	20016.115	13308.08	32128.789	7440.1152	-2760.9199	24232.789	5374.1152	7511.0801	20739.789	13274.115	361.08008	18251.789	12980.115	-5055.9199	21924.789	7398.1152	-26.919922	18285.789	12338.115	-460.91992	25035.789	7394.1152	82.080078	23888.789	18545.66	5841.2451	9108.7539	13233.66	8813.2451	34110.754	11342.66	2932.2451	7829.7539	18299.66	2801.2451	8222.7539	9205.0752	53468.133	48769.914	8264.0752	22645.135	39151.914	6335.0752	13806.135	18609.914	5884.0752	18538.135	23517.914	-726.9248	12857.135	30829.914	3587.0752	13293.135	20142.914	11436.075	8681.1348	17356.914	7583.0752	4296.1348	18958.914	6480.0752	5556.1348	19875.914	7909.0752	-2369.8652	21653.914	7405.3496	26032.369	16425.24	5960.3496	17564.369	17320.24	21498.35	3352.3691	23259.24	13718.35	16857.369	53361.242	3359.3496	11623.369	18249.24	15513.35	-1088.6309	16046.24	29858.35	8323.3691	19464.24	16621.35	8242.3691	54342.242	9899.3496	3339.3691	19834.24	16622.35	3106.3691	22013.24	10974.35	4212.3691	27517.24	970.34961	10466.369	32410.24	12933.35	4439.3691	22427.24	15614.35	2531.3691	45989.242	13181.35	248.36914	18543.24	10732.35	2372.3691	23000.24	2530.7251	17897.975	30545.941	9066.7246	20521.975	31887.941	10359.725	22416.975	21032.941	32669.725	10271.975	36631.941	5349.7251	15317.975	25885.941	14299.725	12038.975	31172.941	16977.725	9134.9746	28011.941	5477.7251	16092.975	39084.941	16875.725	15566.975	29860.941	1900.7251	10693.975	31632.941	4471.7251	13078.975	25957.941	27618.725	11034.975	28160.941	13879.725	6763.9746	20669.941	10013.725	11287.975	32140.941	6434.2998	25302.055	34639.48	5789.2998	18842.055	37567.48	7634.2998	9656.0547	15344.48	12907.3	2989.0547	14501.48	24928.301	5223.0547	32546.48	12037.3	4888.0547	23601.48	10095.3	3604.0547	8858.4805	3389.1748	15196.28	33871.148	8688.5352	13094.39	20862.859	19958.535	9899.3896	11779.859	35712.535	5279.3896	11779.859	15762.535	8323.3896	22204.859	21072.535	7590.3896	8577.8594	5736.5303	12012.52	-1251.4248	14918.915	5048.2598	20883.586	23936.914	8672.2598	15080.586	19371.531	197.84961	5167.9043	19331.23	6851.9404	31254.996	3892.1152	23438.809	32899.805	10652.115	12564.81	18358.805	6910.4854	28059.461	48728.27	-3119.5146	12758.46	13348.27	-3353	7837.6299	19229.42	-3891	14677.63	17240.42	562	10008.63	35329.422	-1248	6648.6299	8875.4199	9392	5905.6299	6942.4199	5246.4805	25225.52	5642.3164	12302.48	3628.5195	5268.3164	2110.4805	23206.52	30232.316	21451.48	8622.5195	11347.316	13612.43	43809.996	21807.115	700.43018	16879.996	55450.117	11787.43	8423.9951	44899.117	3693.4302	1214.9951	24208.115	14337.43	7864.9951	23951.115	9206.7451	13228.695	23048.891	9253.7451	1796.6953	26525.891	-6132.46	6714.875	12600.57	1563.8447	11937.244	8541.0195	14174.845	785.24414	33953.02	10417.845	834.24414	21419.02	6168.77	21404.225	13033.52	4566.835	33450.176	30398.895	10497.835	3043.1748	13415.895	14330.475	43425.992	17405.289	4524.4746	26329.99	25758.289	7013.4746	15042.99	26952.289	6425.4746	6889.9902	41334.289	10956.975	10898.83	36047.414	4186.3101	4524.6152	7358.0049
382.26465	10931.88	24397.725	2325.2646	6811.8799	9254.7246	786.26465	12872.88	21801.725	2305.2646	508.87988	17692.725	9578.2646	-4017.1201	25185.725	14556.265	1749.8799	25424.725	7859.2646	-3014.1201	26832.725	9997.0752	16949.254	11903.16	3743.0752	27087.254	21471.16	10042.075	18067.254	26535.16	1837.0752	11318.255	33606.16	-1507.9248	9157.2549	18225.16	11169.075	5974.2549	22822.16	8388.0752	9911.2549	24280.16	8354.0752	2954.2549	19829.16	6977.0752	1306.2549	23543.16	11627.075	72.254883	15963.16	6213.0752	1059.2549	18192.16	3164.4053	22584.289	22474.35	4327.4053	18861.289	10795.35	10767.405	16885.289	11119.35	2423.4053	12294.29	16185.35	3763.4053	9435.29	14701.35	2951.4053	24583.289	20765.35	3683.4053	8031.29	24353.35	811.40527	24322.289	33738.352	884.23535	23956.375	17778.471	8118.2354	22894.375	27618.471	22744.234	18727.375	17926.471	9424.2354	19080.375	23151.471	3887.2354	21489.375	29447.471	2252.2354	14482.375	26021.471	1129.2354	13536.375	18795.471	31834.234	14214.375	39550.469	14547.235	8983.375	29806.471	3589.2354	15256.375	28303.471	-63.764648	20623.375	27927.471	16847.234	10771.375	27435.471	12504.235	9627.375	23468.471	9718.2354	7918.375	16103.471	11554.235	9220.375	25924.471	1673.2354	15016.375	39335.469	16644.234	8821.375	16328.471	15952.235	6389.375	37189.469	18763.234	8864.375	21665.471	2591.2354	20455.375	47553.469	3701.2354	5866.375	41700.469	9349.2354	8765.375	29910.471	2963.2354	15639.375	21327.471	13514.235	8755.375	29630.471	7141.2354	7819.375	19505.471	5709.2354	5970.375	24648.471	6524.2354	7320.375	24698.471	6945.2354	6712.375	22131.471	9892.2354	7655.375	21051.471	6191.2354	9251.375	19859.471	-4857.6445	13509.75	20902.811	2436.3555	11040.75	12223.811	-6587.6445	11953.75	21130.811	5631.3555	12241.75	42159.812	5228.3555	6757.75	18220.811	7507.3555	3814.75	16097.811	21440.871	-4790.2891	3663.1602	-2015.1299	5960.7109	25677.16	9024.8701	-2055.2891	24863.16	13936.87	2241.7109	23803.16	14295.87	9758.7109	34102.16	5992.8701	-3262.2891	20814.16	2261.8701	12869.711	16284.16	10555.87	-756.28906	18296.16	11872.87	-5258.2891	15085.16	4084.8701	-2620.2891	12352.16	14863.87	-2268.2891	25220.16	5857.8701	-1922.2891	18425.16	11682.16	6733.1299	8065.9805	7986.1602	8640.1299	34436.98	6390.1602	7897.1299	11496.98	8800.1602	6567.1299	4078.9805	8778.4902	45893.695	37903.285	10742.49	24357.695	28265.285	14694.49	17546.695	6723.2852	6048.4902	20779.695	12324.285	8372.4902	11991.695	24714.285	11080.49	18171.695	19632.285	19579.49	4576.6953	13647.285	9135.4902	11463.695	13939.285	14595.49	8716.6953	19360.285	16815.49	2226.6953	20326.285	5047.46	-1967.25	27825.83	5712.46	12307.75	18869.83	25054.461	274.75	24641.83	9770.46	13571.75	56025.828	1197.46	14757.75	20748.83	10746.46	783.75	22274.83	33033.461	7306.75	29698.83	14869.46	6848.75	63598.828	10609.46	1480.75	24915.83	11465.46	-2360.25	21253.83	11655.46	853.75	34004.828	-1953.54	7645.75	26400.83	11519.46	2932.75	29159.83	14402.46	-846.25	48424.828	10256.46	-1690.25	24134.83	9786.46	-823.25	20884.83	-180.85547	15489.095	24599.881	4774.1445	15226.095	29286.881	4972.1445	16354.095	28760.881	24073.145	10342.095	34805.883	2415.1445	13846.095	21694.881	7470.1445	10766.095	27347.881	12327.145	7002.0947	22523.881	4575.1445	9737.0947	30202.881	13424.145	9531.0947	28873.881	-543.85547	10089.095	32398.881	-1313.8555	11611.095	23122.881	22040.145	9120.0947	34603.883	14151.145	5051.0947	18182.881	7976.1445	7334.0947	26206.881	3215.4004	22054.115	37855.742	7139.4004	2008.1152	22502.74	2805.4004	7087.1152	18477.74	10563.4	2804.1152	14815.74	19041.4	8806.1152	35782.742	9020.4004	1329.1152	23774.74	425.40039	12697.115	13558.74	3220.4199	13403.365	19267.656	5248.8096	7185.5752	19136.676	17932.809	4529.5752	17535.676	36219.809	2821.5752	21275.676	13726.81	1207.5752	27806.676	16511.809	4580.5752	13554.675	1933.6499	8374.165	338.98535	9946.4551	4596.5449	23297.975	24267.455	7626.5449	19051.975	27798.371	5566.79	2618.8047	21951.67	6232.54	34819.086	3817.3701	16143.26	31779.934	19195.371	8736.2598	18076.934	4995.3896	26618.48	66266.234	1660.3896	13585.48	28513.23	6247.165	9114.835	17983.68	2747.165	15914.835	12670.68	-775.83496	12026.835	28969.68	2766.165	6141.835	9823.6797	17164.164	4783.835	16414.68	3393.9404	19962.385	7278.9258	19652.941	5141.3848	4226.9258	4567.9404	15866.385	5563.9258	18996.941	7569.3848	8389.9258	10901.135	45409.914	16785.475	1731.1348	20978.914	47617.477	14075.135	9949.915	39772.477	2128.1348	6519.915	15522.475	12616.135	9468.915	18839.475	6717.2251	17659.436	14744.775	8531.2246	4424.4351	20076.775	-8128.8096	7957.25	13972.189	443.16504	14008.385	16066.289	14001.165	4270.3848	44715.289	7993.165	3606.3848	25927.289	7295.8301	20884.215	15851.33	3894.0701	29131.02	33846.68	10193.07	5171.02	13074.68	18082.895	36442.133	15924.586	4471.895	23396.135	29105.586	7672.895	7721.1348	23389.586	9602.8945	2833.1348	34947.586	10004.016	14841.74	33877.34	1207.8198	705.6001	10479.195
5967.04	9565.8652	15439.186	6169.04	-100.13477	3977.1855	4892.04	17163.865	15323.186	10230.04	244.86523	11228.186	9742.04	3513.8652	20374.186	15431.04	5332.8652	20661.186	11729.04	4739.8652	24084.186	22040.039	13938.06	7830.7754	3134.04	25236.059	19629.775	13124.04	10499.06	18146.775	4000.04	8446.0596	37102.773	1567.04	9677.0596	12523.775	12976.04	3994.0596	15628.775	9638.04	4743.0596	16743.775	8644.04	-2081.9404	16373.775	7177.04	-2599.9404	16264.775	10171.04	-2978.9404	10472.775	9781.04	-2940.9404	12740.775	3257.2549	13327.105	16083.154	5531.2549	15158.105	5695.1543	11411.255	11202.105	7252.1543	2473.2549	8956.1055	11151.154	1424.2549	7735.1055	6452.1543	5153.2549	16651.105	18508.154	6718.2549	-148.89453	26763.154	1773.2549	18817.105	41339.156	4061.8096	21253.945	15455.445	9666.8096	14701.945	22492.445	22892.809	15265.945	27637.445	8237.8096	18380.945	16947.445	6440.8096	16529.945	26485.445	5096.8096	11425.945	21867.445	3264.8096	12974.945	19300.445	37475.809	12617.945	34338.445	4665.8096	15100.945	36927.445	6265.8096	11272.945	25544.445	1940.8096	19682.945	24598.445	17519.809	8385.9453	16220.445	14039.81	3968.9453	22759.445	12318.81	2323.9453	11649.445	15044.81	4735.9453	19466.445	1394.8096	12169.945	37102.445	13861.81	8334.9453	16630.445	16668.809	10721.945	27080.445	15259.81	4408.9453	21834.445	8116.8096	11453.945	52217.445	10182.81	4443.9453	40483.445	13174.81	3731.9453	30380.445	7337.8096	12163.945	6112.4453	11449.81	5520.9453	37834.445	10916.81	3200.9453	26870.445	7429.8096	4900.9453	18543.445	8834.8096	3611.9453	20837.445	8820.8096	4540.9453	23737.445	14203.81	5923.9453	15793.445	11648.81	2803.9453	19284.445	-3808.7646	14595.41	15999.227	6469.2354	8727.4102	10012.227	-5683.7646	20880.41	14571.227	7015.2354	12305.41	13215.227	3432.2354	5850.4102	6207.2266	6461.2354	5475.4102	22235.227	16723.375	3541.3496	4419.1992	-2754.625	10774.35	19835.199	6722.375	9052.3496	21420.199	13193.375	12677.35	19581.199	15252.375	16005.35	24777.199	6956.375	6836.3496	20633.199	823.375	20408.35	17299.199	14402.375	8791.3496	14716.199	11501.375	4988.3496	15496.199	4028.375	8677.3496	7920.1992	15677.375	6173.3496	18964.199	4949.375	6705.3496	14080.199	18243.125	3202.0098	14581.797	11118.125	2404.0098	41589.797	10184.125	1239.0098	16702.797	13995.125	1526.0098	20962.797	9723.3701	53892.559	39047	11736.37	21829.559	27396	8748.3701	16783.559	12067	9854.3701	16780.559	13780	6314.3701	12629.56	25791	7082.3701	10920.56	16173	9338.3701	15161.56	16455	5631.3701	11729.56	15317	14965.37	3101.5596	14435	12487.37	-1718.4404	13640	7363.4102	17379.395	19814.516	4639.4102	18770.395	19992.516	17267.41	4539.3945	29033.516	13343.41	18165.395	60192.516	5842.4102	16834.395	21646.516	15166.41	34.394531	19389.516	35256.41	13080.395	26613.516	19086.41	12973.395	60832.516	10668.41	7654.3945	21148.516	16593.41	5136.3945	20196.516	8560.4102	7068.3945	32110.516	660.41016	9507.3945	33286.516	15443.41	4255.3945	27950.516	9039.4102	10256.395	50239.516	10974.41	2815.3945	27605.516	12178.41	2945.3945	25100.516	-720.53027	15555.375	24314.359	8393.4697	19700.375	22272.359	8102.4697	17364.375	19857.359	27331.469	7801.375	28557.359	3753.4697	14860.375	16123.359	15416.47	11317.375	20937.359	6410.4697	24639.375	19108.359	-686.53027	15153.375	34697.359	11609.47	10760.375	27238.359	-2059.5303	8683.375	28098.359	-371.53027	13022.375	18273.359	30206.469	5909.375	24688.359	12552.47	1563.375	19528.359	11537.47	9447.375	20332.359	1302.4004	19745.785	31856.125	9372.4004	844.78516	20791.125	880.40039	9565.7852	18407.125	3989.4004	5808.7852	12292.125	14921.4	7831.7852	26727.125	5856.4004	3585.7852	22631.125	971.40039	10934.785	10829.125	2079.2754	15978.529	25579.881	-70.464844	13588.985	18514.9	14282.535	12491.985	12135.9	35293.535	6916.9854	10303.9	10745.535	8329.9854	20180.9	8479.5352	10665.985	7875.9004	-1495.085	2867.0498	-2266.3945	12300.435	8533.5752	20373.895	16203.435	9789.5752	12730.895	30127.074	-5609.1797	4379.1152	19300.4	10058.555	35899.09	-2610.7754	10822.2	35310.617	8076.2246	10332.2	16181.619	10323.145	35003.215	58061.84	2759.1445	13934.215	17187.84	6800.585	9357.6953	25112.33	3679.585	14724.695	15936.33	-0.41503906	15078.695	36514.328	4683.585	8464.6953	11815.33	31933.586	6836.6948	20871.33	6116.6104	17636.494	8587.2461	14489.61	1843.4941	6156.2461	15890.61	-2886.5059	10623.246	21870.609	3006.4941	3425.2461	9364.3047	29272.211	17493.48	2126.3052	17005.211	44749.48	12234.305	7834.21	33381.48	4644.3052	4790.21	12335.48	13152.305	7484.21	13912.48	10603.365	15444.295	21045.68	12186.365	7030.2949	19600.68	-2824.4053	8417.0049	10715.221	2843.3901	19011.42	11621.564	15174.391	7345.4199	29206.564	11572.391	7760.4199	18936.564	4739.4502	17778.725	17075.594	4522.73	25814.531	24928.895	6604.73	2723.5303	9751.8945	21397.121	34635.344	30369.301	66.120117	27388.344	17756.301	4603.1201	8323.3447	19930.301	5504.1201	841.34473	30925.301	8418.5098	9564.1152	33854.77	3656.6099	5490.3398	5779.0596
4643.46	12648.705	19984.84	7502.46	5353.7051	288.83984	2878.46	20075.705	20802.84	8709.46	3052.7051	8458.8398	12524.46	5264.7051	19869.84	14241.46	7347.7051	17276.84	12499.46	6721.7051	18276.84	23093.754	7837.75	11467.18	1562.7549	25381.75	19856.18	9730.7549	10719.75	12519.18	885.75488	8568.75	42476.18	-177.24512	12691.75	17489.18	10526.755	3704.75	21235.18	8856.7549	4181.75	26095.18	-1219.2451	6835.75	23844.18	9327.7549	-2451.25	20827.18	12169.755	-959.25	17981.18	3432.7549	397.75	19478.18	1041.5	15622.1	16058.369	1646.5	19718.1	11079.369	10240.5	11650.1	4174.3691	801.5	15554.1	12145.369	2052.5	15490.1	940.36914	3701.5	29692.1	21915.369	2022.5	6096.0996	18401.369	9122.5	13759.1	40923.367	1904.6201	24004.26	15061.395	14511.62	11095.26	28585.395	25921.621	9898.2598	22574.395	7417.6201	16798.26	19050.395	4280.6201	9386.2598	21045.395	4548.6201	6872.2598	26178.395	3728.6201	12273.26	18151.395	32510.621	5771.2598	33579.395	7561.6201	11783.26	28884.395	7186.6201	3063.2598	25235.395	3845.6201	14416.26	25167.395	18205.621	1289.2598	15327.395	14325.62	2496.2598	17656.395	10358.62	-3094.7402	14840.395	14669.62	1598.2598	15704.395	2095.6201	9107.2598	34944.395	16744.621	5049.2598	13479.395	19162.621	3100.2598	32647.395	17851.621	3256.2598	15245.395	5551.6201	4450.2598	51942.395	5528.6201	-1573.7402	43067.395	12146.62	2124.2598	22388.395	18751.621	-2673.7402	-838.60547	12577.62	2238.2598	41402.395	11142.62	-369.74023	19926.395	9798.6201	-752.74023	19023.395	10658.62	-693.74023	17881.395	7745.6201	-772.74023	21614.395	11228.62	4273.2598	16174.395	10660.62	-1255.7402	17477.395	6863.1504	9387.8252	5992.5	7947.1504	12678.825	26.5	-962.84961	24369.824	4358.5	17504.15	5729.8252	5968.5	9962.1504	12194.825	2767.5	12467.15	8062.8252	12665.5	17454.365	2161.3203	172.86914	1039.3652	14182.32	19586.869	9042.3652	9296.3203	26203.869	13826.365	8456.3203	9968.8691	19442.365	12883.32	30647.869	6652.3652	7687.3203	19518.869	1958.3652	19601.32	18506.869	13069.365	4809.3203	17061.869	10340.365	6038.3203	19977.869	5922.3652	8011.3203	13873.869	13595.365	10269.32	32025.869	4235.3652	11971.32	20619.869	20068.51	-559.40039	12165.578	14578.51	-190.40039	45674.578	14099.51	-2434.4004	11307.578	18482.51	-4194.4004	9787.5781	2649.0156	42331.98	20587.625	2660.0156	25600.98	31657.625	590.01562	20336.98	16154.625	-2166.9844	22529.98	13693.625	-97.984375	17904.98	23934.625	-2648.9844	17539.98	13660.625	-208.98438	21991.98	16244.625	-3445.9844	14149.98	8253.625	3281.0156	8194.9805	17063.625	2057.0156	5930.9805	18714.625	961.06543	32002.74	21311.086	3798.0654	25619.74	17787.086	18034.066	9699.7402	22945.086	10950.065	23810.74	61934.086	966.06543	18839.74	16692.086	9222.0654	5045.7402	14856.086	35831.066	13247.74	26148.086	17215.066	18552.74	56430.086	7236.0654	13611.74	16330.086	12333.065	10525.74	19387.086	7008.0654	10767.74	27600.086	-1010.9346	12849.74	30754.086	9990.0654	11288.74	25139.086	12007.065	7978.7402	43735.086	8738.0654	7349.7402	22257.086	8447.0654	4835.7402	23599.086	-452.05957	19486.025	22691.57	3758.9404	15073.025	24923.57	4787.9404	14538.025	17664.57	24518.941	9912.0254	29852.57	101.94043	16938.025	18759.57	-1547.0596	16895.025	23094.57	11541.94	9012.0254	16338.57	5300.9404	6256.0254	28947.57	11778.94	6151.0254	13594.57	-3993.0596	12298.025	25854.57	259.94043	8879.0254	21444.57	25495.941	6594.0254	23029.57	9652.9404	6158.0254	14629.57	6239.9404	6627.0254	23526.57	6416.0049	21669.59	28209.199	12871.005	5175.5898	15817.199	6436.0049	15087.59	21790.199	10395.005	6841.5898	9992.1992	18837.004	7872.5898	29866.199	6709.0049	10656.59	16737.199	388.00488	18469.59	8088.1992	4879.835	22294.941	22507.119	5942.2598	9734.6699	10989.164	15599.26	7710.6699	10104.164	30826.26	5013.6699	12337.164	11207.26	6464.6699	26347.164	11516.26	6149.6699	9247.1641	-1411.4502	1647.0098	106.66504	9103.585	7418.1953	17509.885	21533.586	11443.195	14087.885	15374.62	3016.9702	4620.2793	14078.064	8433.3457	35566.523	2880.1602	18980.475	27651.99	16436.16	9790.4746	21629.99	8405.9746	22224.1	52695.109	1301.9746	7227.0996	14520.109	2650.145	6629.9551	19897.645	6843.145	8729.9551	18163.645	6431.145	13672.955	34202.645	2797.145	6814.9551	9444.6445	35668.145	6385.9551	19822.645	8569.9951	19294.625	7688.0664	20064.996	1637.625	10997.066	15557.995	-1455.375	11339.066	20776.996	4441.625	9283.0664	13230.165	18201.211	23089.365	3070.165	11357.21	49500.367	14784.165	2095.21	42578.367	9834.165	-716.79004	16084.365	17975.164	8584.21	26320.365	9130.1104	8944.7402	21571.551	10680.11	2307.7402	22141.551	-4685.3496	3264.3154	13207.615	1903.6899	16246.62	8117.3848	14836.689	6501.6201	24762.385	12233.689	6961.6201	17571.385	4486.5498	16299.835	15125.244	3613.375	41559.859	22914.484	11250.375	4328.8599	12377.485	29247.25	33519.141	15046.295	4735.25	21444.141	20515.295	7514.25	9488.1396	15384.295	6470.25	159.13965	36821.297	12216.335	10021.37	27139.025	5899.2749	2070.3203	7839.3501
6679.9648	15437.285	16778.83	5437.9648	5242.2852	5431.8301	3364.9648	21060.285	17975.83	9124.9648	3804.2852	10205.83	11498.965	8676.2852	17956.83	12692.965	9490.2852	20792.83	9954.9648	6005.2852	22051.83	25172.109	7467.7246	7596.0605	1094.1104	26071.725	15194.061	20667.109	2572.7246	19038.061	2673.1104	12050.725	40516.062	4524.1104	5375.7246	11110.061	7162.1104	9743.7246	14346.061	7240.1104	7087.7246	15109.061	5155.1104	1973.7246	13790.061	7595.1104	182.72461	15089.061	10346.11	1040.7246	16476.061	7442.1104	825.72461	16292.061	984.99023	21765.844	18867.91	2183.9902	16912.844	7795.9102	9925.9902	19083.844	7693.9102	4038.9902	19442.844	15826.91	710.99023	12651.845	1129.9102	4761.9902	26343.844	15699.91	6530.9902	8249.8447	23688.91	8225.9902	14508.845	36973.91	636.66992	21515.205	13912.721	13281.67	16776.205	28813.721	25338.67	17517.205	25460.721	8933.6699	19133.205	15459.721	4375.6699	13114.205	22037.721	4083.6699	8386.2051	17440.721	2436.6699	18071.205	18061.721	30263.67	8220.2051	32373.721	23105.67	10352.205	24206.721	4925.6699	8683.2051	23111.721	10508.67	10344.205	26503.721	13851.67	8515.2051	17163.721	12538.67	2532.2051	17586.721	10726.67	2823.2051	11068.721	15012.67	7852.2051	13515.721	1677.6699	12074.205	33585.719	11784.67	5624.2051	8090.7207	14082.67	9887.2051	27997.721	2703.6699	13826.205	18343.721	10153.67	12422.205	54840.719	10822.67	5461.2051	34797.719	11977.67	3198.2051	17272.721	16099.67	711.20508	-1433.2793	9946.6699	6623.2051	20305.721	11299.67	2169.2051	22532.721	9924.6699	5431.2051	13171.721	4327.6699	2960.2051	22887.721	7095.6699	2634.2051	14166.721	10491.67	5952.2051	14203.721	7558.6699	5418.2051	18974.721	881.61523	-1625.3447	11910.734	4448.6152	6749.6553	15439.734	-6518.3848	14180.655	10178.734	12196.615	359.65527	18476.734	-4952.3848	19653.656	13634.734	5019.6152	1310.6553	20737.734	15970.715	-3725.7852	5123.5957	-3346.2852	4423.2148	19999.596	-1434.2852	17961.215	28457.596	13236.715	-243.78516	12593.596	14435.715	5584.2148	30697.596	8738.7148	-2255.7852	28564.596	2800.7148	10612.215	20315.596	11037.715	-2378.7852	20145.596	12341.715	-338.78516	16215.596	4398.7148	2154.2148	19477.596	20792.715	1985.2148	29906.596	5881.7148	-120.78516	26911.596	12529.475	3208.6904	16353.309	10876.475	6757.6904	43881.309	9302.4746	2151.6904	18584.309	12675.475	3279.6904	18310.309	8263.6445	33432.961	19466.76	7447.6445	20854.961	28889.76	2741.6445	13992.96	13346.76	3061.6445	22582.961	15432.76	320.64453	15293.96	28724.76	1501.6445	9331.96	14467.76	16348.645	7175.96	9907.7598	1975.6445	15476.96	14438.76	6087.6445	7212.96	14137.76	8575.6445	-451.04004	14920.76	6984.4346	28596.746	18348.195	4144.4346	21622.746	19798.195	18998.434	11121.745	25573.195	5769.4346	22160.746	49990.195	6541.4346	17321.746	21473.195	13422.435	3553.7451	19066.195	28683.434	18744.746	25273.195	16615.434	18809.746	53764.195	8302.4346	9113.7451	23836.195	15706.435	9854.7451	22970.195	10906.435	9135.7451	27816.195	-91.56543	22555.746	35170.195	12238.435	8435.7451	27919.195	10646.435	11377.745	43462.195	11955.435	5782.7451	29115.195	8841.4346	7255.7451	21220.195	-1197.0654	10327.87	21918.074	7817.9346	13304.87	19824.074	2066.9346	14178.87	15698.074	23391.934	5862.8701	25592.074	1276.9346	9419.8701	13563.074	9154.9346	-633.12988	25794.074	11193.935	2874.8701	24192.074	-2913.0654	7726.8701	25737.074	7483.9346	8030.8701	19425.074	-2108.0654	3848.8701	27604.074	-1349.0654	5329.8701	20021.074	26534.934	8804.8701	25743.074	-466.06543	5009.8701	12893.074	3882.9346	3556.8701	23026.074	11283.955	21057.016	30377.426	15667.955	3361.0146	23184.426	8826.9551	12610.015	19259.426	12868.955	9418.0146	21926.426	22047.955	9262.0146	37154.426	8749.9551	11300.015	23086.426	3934.9551	15133.015	16183.426	7065.4399	17671.885	40420.77	1730.1699	13050.275	23546.85	9918.1699	11088.275	21612.85	22300.17	10522.275	34517.852	11674.17	10236.275	29167.85	11946.17	10212.275	22784.85	1687.9702	9578.1348	730	18604.596	5501.8154	16456.586	27673.596	9937.8154	14503.586	14766.675	-2118.0049	-6239.9746	16337.795	12544.645	36954.09	6481.1299	18759.635	18750.105	17725.129	9819.6348	13985.105	6093.79	34287.41	52724.625	-3684.21	10569.41	18393.625	324.27002	6863.4102	18068.531	1461.27	16653.41	23663.531	11984.27	7441.4102	33408.531	2505.27	7788.4102	13579.53	14107.27	6981.4102	22465.531	5844.7246	16923.885	2677.9492	15626.725	1885.8848	9782.9492	16886.725	-4062.1152	11280.949	18280.725	1705.8848	9350.9492	13233.346	23202.305	14113.1	-1270.6548	18093.305	45506.102	12652.346	10359.305	35860.102	5752.3452	3775.3052	15156.1	12939.346	12917.305	28107.1	2776.0249	17244.82	19108.006	6799.0249	5471.8198	16600.006	-3180.8154	7116.7695	14743.02	-1797.9697	16707.76	10530.449	12224.03	6372.7598	31299.449	10072.03	6447.7598	20085.449	4077.7949	21015.336	19354.205	2747.5349	22039.891	28420.545	10813.535	7554.8901	10148.545	21860.561	34160.852	16404.465	7311.5601	16470.85	14263.465	9840.5605	10121.85	19669.465	5758.5601	1477.8496	33685.465	11482.575	9434.085	26864.869	9034.8604	366.45508	10256.31
3870.375	6647.875	25228.785	5055.375	-500.125	5061.7852	4515.375	18360.875	21406.785	8795.375	-1432.125	13866.785	8262.375	-225.125	20939.785	11935.375	2650.875	19459.785	10663.375	-762.125	23801.785	31511.219	11375.04	8587.3691	7991.2197	24078.039	24378.369	24457.219	3405.04	21462.369	2680.2197	15044.04	27205.369	3183.2197	14520.04	15279.369	9192.2197	8940.04	17805.369	8948.2197	8932.04	22924.369	2529.2197	9172.04	17974.369	10146.22	2642.04	23234.369	11665.22	5388.04	15836.369	4620.2197	1040.04	17564.369	2537.0947	20046.629	11095.281	6319.0947	17562.629	-10976.719	15483.095	9060.6299	-5560.7188	2102.0947	8787.6299	4464.2812	1870.0947	12426.63	-6063.7188	9042.0947	18779.629	2298.2812	7784.0947	4256.6299	10401.281	2700.0947	18911.629	40406.281	6004.6152	26100.68	10976.98	13608.615	25257.68	25534.98	23484.615	18614.68	15890.98	8664.6152	23501.68	5142.9805	7620.6152	18924.68	17318.98	7764.6152	12842.68	14579.98	13906.615	5207.6797	405.98047	30102.615	13812.68	30224.98	7354.6152	21213.68	22210.98	11115.615	10462.68	20638.98	14512.615	13779.68	21108.98	15992.615	9624.6797	11377.98	16589.615	9955.6797	17255.98	9987.6152	4883.6797	9205.9805	11291.615	12527.68	18504.98	3572.6152	15605.68	21277.98	15303.615	6404.6797	9408.9805	21194.615	13010.68	22016.98	8503.6152	19161.68	12338.98	10882.615	10623.68	52448.98	14623.615	8010.6797	27660.98	16877.615	9378.6797	20316.98	16804.615	3639.6797	-7232.0195	10911.615	6022.6797	21496.98	12312.615	8621.6797	10583.98	9621.6152	7528.6797	8687.9805	13406.615	5506.6797	17302.98	11740.615	6281.6797	17812.98	13776.615	6394.6797	11732.98	15107.615	5289.6797	16066.98	1996.8604	4811.2803	18477.221	6610.8604	8980.2803	9482.2207	-4460.1396	6361.2803	9557.2207	14338.86	2995.2803	18118.221	-3137.1396	26268.281	12126.221	8458.8604	3714.2803	20893.221	19721.336	2573.3799	8330.2598	-2040.665	11195.38	15498.26	-1998.665	21168.379	26650.26	13752.335	11333.38	14516.26	16495.336	13772.38	29724.26	10970.335	4356.3799	23329.26	-2187.665	14898.38	22386.26	17456.336	2765.3799	13995.26	11266.335	2035.3799	17197.26	3446.335	3094.3799	18427.26	12475.335	9171.3799	18064.26	4215.335	4756.3799	20585.26	5906.0352	3814.7949	20306.766	5081.0352	7398.7949	45763.766	5686.0352	2138.7949	22591.766	10340.035	3760.7949	21306.766	10333.16	41000.625	16990.305	6057.1602	19175.625	33626.305	7433.1602	14283.625	15914.305	3983.1602	19789.625	18839.305	3635.1602	10979.625	28152.305	5023.1602	11237.625	18939.305	16238.16	10011.625	17641.305	7616.1602	7333.625	15114.305	9652.1602	3588.625	15584.305	10028.16	929.625	13528.305	3944.9805	33212.129	9412.0391	2609.9805	21543.129	7001.0391	20854.98	6162.1299	11495.039	15636.98	3723.1299	44378.039	3460.9805	13068.13	12158.039	13780.98	1966.1299	20215.039	34330.98	13275.13	17499.039	10370.98	18222.129	48093.039	8238.9805	7116.1299	19471.039	11271.98	7578.1299	10897.039	7328.9805	4901.1299	19333.039	20157.98	1130.1299	-6024.9609	13871.98	4952.1299	15416.039	1947.9805	16029.13	33749.039	10244.98	4184.1299	14848.039	7088.9805	3357.1299	12330.039	-1045.2246	14320.195	18788.705	6269.7754	18308.195	26795.705	3127.7754	17188.195	19797.705	20109.775	11755.195	30498.705	3611.7754	14126.195	20456.705	12545.775	4361.1953	32070.705	12556.775	5266.1953	22741.705	-1439.2246	13751.195	30311.705	10061.775	9446.1953	22604.705	-1010.2246	5512.1953	36717.703	1238.7754	7231.1953	23140.705	25576.775	5398.1953	30236.705	-2640.2246	11338.195	20324.705	10269.775	7724.1953	29498.705	6285.5996	22052.094	29766.52	12804.6	2394.0947	20042.52	5340.5996	10561.095	15153.52	6832.5996	8894.0947	13738.52	16331.6	9148.0947	38567.52	992.59961	11368.095	23876.52	7828.5996	556.09473	9324.5195	7593.9902	11109.675	18759.535	6391.3496	11764.27	19751.141	2662.3496	-12.730469	16060.141	14536.35	6166.2695	18981.141	10642.35	4518.2695	12011.141	15949.35	12377.27	9951.1406	-297.72021	7784.0098	2401.415	16062.984	6405.3496	16297.045	25752.984	10390.35	15335.045	12682.62	-1522.8701	138.76953	14537.766	10393.814	29608.01	6061.8652	17937.275	21204.539	19561.865	12100.275	9130.5391	14670.475	15990.76	43449.766	-1501.5254	8221.7598	6145.7656	1650.1602	12608.07	18563.945	3126.1602	7972.0698	20001.945	12776.16	12960.07	34008.945	1853.1602	6527.0698	13419.945	5002.1602	15815.07	24069.945	5011.3496	20904.184	8415.9297	20656.35	6000.1846	13344.93	20246.35	1511.1846	13868.93	18663.35	6635.1846	8452.9297	13930.205	37081.926	8137.4395	2635.2051	14408.925	44986.438	13316.205	8309.9248	31909.439	10164.205	3828.9248	11784.439	18821.205	9725.9248	13564.439	8135.1699	17402.475	17620.516	9913.1699	9897.4746	18658.516	-4917.5195	4354.3252	9508.2246	3065.5151	15615.35	14501.631	10086.516	15342.35	29146.631	5858.5151	6562.3496	24409.631	2166.0195	22091.42	13086.695	3071.98	30050.154	30040.76	9340.9805	6271.1548	9863.7598	10461.355	36874.316	15462.314	7386.3555	4095.3154	8371.3145	3015.3555	13683.315	25490.314	8.3554688	2542.3154	32204.314	11241.346	10117.26	29166.131	8271.6602	4879.3901	9254.7002
7943.7651	13894.78	18584.33	7786.7651	3311.7803	1713.3301	6501.7651	18117.781	11941.33	11983.766	870.78027	8129.3301	12616.766	2354.7803	22587.33	16555.766	5656.7803	14833.33	12955.766	10917.78	21846.33	16640.895	7123.9746	4699.1699	-1361.1055	27467.975	16974.17	7425.8945	7341.9746	2224.1699	-669.10547	9951.9746	26776.17	1704.8945	12404.975	13434.17	8185.8945	6167.9746	11397.17	6411.8945	8902.9746	18251.17	6567.8945	3320.9746	15764.17	4139.8945	-36.025391	11503.17	5791.8945	963.97461	14700.17	3388.8945	-178.02539	13405.17	4661.7051	20049.295	7924.4805	5103.7051	20058.295	7310.4805	24083.705	6324.2949	9439.4805	8238.7051	18013.295	13645.48	5886.7051	11486.295	4777.4805	9907.7051	21958.295	18353.48	11618.705	6175.2949	20714.48	10841.705	28780.295	50704.48	3432.7354	27602.609	25259.199	21653.734	16070.61	27167.199	20698.734	21355.609	21573.199	5894.7354	24366.609	20999.199	3223.7354	17614.609	25516.199	2870.7354	10488.61	25031.199	10803.735	1862.6104	7569.1992	17740.734	11527.61	42600.199	8034.7354	24559.609	28779.199	4463.7354	9813.6104	25581.199	14437.735	11270.61	31050.199	13657.735	8080.6104	20776.199	11655.735	9169.6104	20939.199	9637.7354	832.61035	16479.199	11814.735	10751.61	20171.199	3039.7354	16170.61	29952.199	12378.735	10467.61	23902.199	21593.734	8892.6104	28446.199	4210.7354	15976.61	22899.199	703.73535	32897.609	54005.199	4287.7354	21307.609	39997.199	14507.735	7177.6104	29595.199	14517.735	1694.6104	2273.1992	10630.735	7465.6104	30908.199	10753.735	5373.6104	26847.199	7710.7354	6610.6104	21089.199	6480.7354	2683.6104	26606.199	10922.735	5734.6104	20875.199	8856.7354	16403.609	16321.199	11145.735	3674.6104	18129.199	1734.2451	12492.404	15854.539	9706.2451	12231.404	12297.539	-1195.7549	11072.404	7555.5391	17643.246	6485.4048	20877.539	-110.75488	28575.404	12176.539	10220.245	8116.4048	18424.539	21445.15	-8481.3594	2505.3906	2916.1504	2777.6406	22470.391	4824.1504	12271.641	24768.391	20865.15	-1759.3594	10749.391	21808.15	7388.6406	26812.391	14024.15	-8497.3594	22731.391	3385.1504	6462.6406	19715.391	15491.15	-5266.3594	15507.391	13419.15	-7917.3594	16629.391	7528.1504	-4662.3594	15252.391	12974.15	-4130.3594	24153.391	10116.15	-6211.3594	20920.391	10613.465	3548.0303	13681.965	7363.4648	12902.03	40450.965	10005.465	409.03027	13909.965	14633.465	4076.0303	11605.965	11822.805	39178.648	17448.689	9679.8047	21941.65	33359.688	7119.8047	22575.65	12742.689	6373.8047	19477.65	19759.689	5202.8047	15147.65	33340.688	5507.8047	21242.65	21423.689	16363.805	21118.65	23694.689	5968.8047	17058.65	17392.689	14048.805	11102.65	16108.689	11951.805	6643.6504	15540.689	3323.4854	28170.855	17111.891	2238.4854	22070.855	13034.891	17722.484	9330.8555	20766.891	15399.485	5506.8555	46444.891	-2.5146484	22321.855	17265.891	10200.485	2918.8555	15656.891	30477.484	10008.855	20175.891	12316.485	14759.855	50650.891	10320.485	4587.8555	16701.891	11664.485	5110.8555	18586.891	9850.4854	5816.8555	23388.891	11562.485	105.85547	-2949.1094	11941.485	5403.8555	27911.891	3513.4854	15590.855	39712.891	10096.485	3722.8555	30063.891	9820.4854	6003.8555	15042.891	-707.74512	20541.309	22209.766	14472.255	7382.3096	5515.7646	2918.2549	15465.31	20802.766	16979.254	15596.31	36104.766	4539.2549	17599.309	20607.766	13301.255	8131.3096	27917.766	12802.255	12990.31	25362.766	4210.2549	12895.31	39536.766	10339.255	10191.31	22638.766	496.25488	15546.31	33912.766	2758.2549	10914.31	26257.766	24799.254	6923.3096	30951.766	38.254883	13543.31	15470.765	7365.2549	9080.3096	25428.766	7998.4551	22331.84	38709.84	13185.455	-1303.1602	27490.84	6422.4551	8366.8398	20273.84	3093.4551	15284.84	18374.84	19700.455	-1112.1602	46897.84	1344.4551	10614.84	31774.84	9602.4551	-5878.1602	21364.84	4177.6548	18797.42	35684.312	8751.3555	6952.79	19347.971	3221.3555	-6914.21	13699.971	24776.355	4087.79	15739.971	4608.3555	-2812.21	28900.971	19161.355	3338.79	9828.9707	3686.53	3772.5352	-1592.3604	11725.485	3811.585	20455.346	25376.484	11550.585	17974.346	21988.336	1457.0801	-877.21094	18090.525	8650.9395	32080.33	6439.2695	19650.16	20309.34	17292.27	9972.1602	19571.34	15319.995	10657.23	60228.785	3296.9951	8270.2305	17570.785	1393.7402	6307.9004	13680.635	2150.7402	13490.9	12293.635	9493.7402	4266.9004	27780.635	4467.7402	-698.09961	9291.6348	2895.7402	16701.9	17913.635	4638.2695	21265.125	16475.564	15422.27	7507.125	18353.564	16935.27	1033.125	24677.564	17817.27	5957.125	17018.564	12563.755	33808.02	14858.49	511.75488	19740.02	53106.492	15983.755	6708.02	35604.492	3854.7549	2527.02	15744.49	14285.755	4008.02	24319.49	7581.0947	18041.211	23058.379	10226.095	6047.21	20067.379	-188.86523	6249.7803	8289.9043	1093.96	17991.109	12814.855	9906.96	14002.11	29734.855	5158.96	8648.1104	18005.855	8448.2148	14775.44	18580.115	1765.6748	27320.016	32851.336	8922.6748	4509.0151	14038.335	15404.41	36518.789	14233.615	16246.41	2273.79	1029.6152	10685.41	8428.79	19068.615	5023.4102	-317.20996	22869.615	11617.27	9572.0752	31813.51	7264.7852	-91.469727	13260
5663.7749	17385.295	19443.795	8054.7749	2723.2949	3260.7949	8798.7754	21366.295	18033.795	13365.775	3689.2949	17001.795	13518.775	6929.2949	21824.795	15389.775	8230.2949	16663.795	7053.7749	16815.295	27308.795	17552.746	8118.1553	12634.904	705.74512	30592.156	21833.904	8007.7451	26021.156	15626.904	2068.7451	15360.155	29883.904	-1711.2549	16847.156	16420.904	6572.7451	8786.1553	13490.904	8164.7451	11475.155	19172.904	-2456.2549	10280.155	20369.904	5608.7451	1415.1553	21467.904	8941.7451	2498.1553	15690.904	5316.7451	3054.1553	17690.904	69.049805	8380.6953	20839.725	230.0498	8785.6953	8983.7246	13545.05	-2350.3047	9390.7246	-806.9502	8502.6953	13110.725	-2501.9502	3844.6953	3120.7246	-2974.9502	-5703.3047	18903.725	7876.0498	-2328.3047	29496.725	-767.9502	21324.695	52569.727	4912.5303	15425.48	20357.006	12447.53	19019.48	36359.008	24644.531	22686.48	20350.006	12402.53	24514.48	26377.006	4194.5303	21328.48	28533.006	7797.5303	13534.48	30345.006	17018.531	4634.48	10966.006	19723.531	13669.48	35851.008	9174.5303	29424.48	37729.008	6899.5303	15644.48	36804.008	15361.53	12160.48	29739.006	14123.53	8783.4805	13380.006	12345.53	10698.48	28337.006	10102.53	5308.48	19499.006	15408.53	8819.4805	22814.006	2758.5303	17279.48	38067.008	15515.53	13665.48	23612.006	19621.531	11071.48	36383.008	2085.5303	17147.48	16091.006	2422.5303	29750.48	64384.008	6972.5303	21929.48	40971.008	15167.53	8445.4805	29651.006	13613.53	4391.48	5349.0059	16583.531	9112.4805	31975.006	11297.53	6702.48	25169.006	3514.5303	18034.48	23544.006	11033.53	7460.48	36202.008	8273.5303	6166.48	23288.006	3712.5303	22866.48	25197.006	13371.53	7561.48	22920.006	1943.3149	4468.7148	6680.5156	10891.314	3091.7148	6230.5156	1602.3149	367.71484	9664.5156	21051.314	-6624.2852	11945.516	2843.3149	9509.7148	9429.5156	15055.314	-5126.2852	15190.516	23472.6	-1064.8047	-2621.8203	2521.5996	9921.1953	14511.18	4030.5996	15465.195	21809.18	18579.6	2215.1953	3450.1797	20933.6	9102.1953	24316.18	12688.6	-577.80469	11651.18	5944.5996	11647.195	9806.1797	16139.6	1288.1953	10734.18	6808.5996	4311.1953	10885.18	9041.5996	122.19531	8225.1797	16094.6	3668.1953	18649.18	10987.6	2271.1953	10336.18	6175.5547	5972.3848	11080.613	2006.5547	11247.385	30065.613	5187.5547	2436.3848	12205.613	8891.5547	4330.3848	10578.613	13737.98	31843.42	19006.105	9405.9805	15208.42	29742.105	5614.9805	16344.42	9495.1055	4919.9805	19146.42	18856.105	2682.9805	7968.4199	26101.105	3860.9805	13316.42	16936.105	10852.98	17224.42	16031.105	9955.9805	17.419922	15309.105	9629.9805	5268.4199	14543.105	7237.9805	1524.4199	19598.105	3424.1299	25730.055	18952.445	5957.1299	21291.055	13126.445	9761.1299	29298.055	5744.4453	19247.129	8074.0547	52218.445	5361.1299	19788.055	15470.445	15888.13	4707.0547	13284.445	32656.129	13991.055	22077.445	16215.13	18519.055	48481.445	12099.13	6715.0547	13988.445	11739.13	11698.055	19347.445	9976.1299	3179.0547	24413.445	13753.13	2997.0547	1036.4453	13506.13	6829.0547	26961.445	4518.1299	16541.055	35393.445	12609.13	7856.0547	21221.445	11158.13	6506.0547	18764.445	1537.3555	14948.97	14436.705	18479.355	-2369.0303	835.70508	7004.3555	12295.97	15373.705	21141.355	11962.97	22272.705	3715.3555	11856.97	13079.705	10703.355	2750.9697	16818.705	16379.355	1240.9697	14382.705	2436.3555	11028.97	30139.705	12163.355	4403.9697	9723.7051	1111.3555	5408.9697	23529.705	3368.3555	5850.9697	18225.705	20625.355	8795.9697	18998.705	-490.64453	8745.9697	9585.7051	10311.355	2605.9697	12045.705	8966.7949	23306.105	29916.635	15444.795	2948.1055	15318.635	6276.7949	11492.105	11173.635	3729.7949	17560.105	15177.635	16048.795	6592.1055	41305.633	6006.7949	12718.105	27034.635	8560.7949	-785.89453	8127.6348	4736.7202	16783.711	33418.719	-156.29492	12763.75	9134.8359	-4809.2949	-671.25	11316.836	25298.705	11900.75	7069.8359	10733.705	9695.75	20230.836	8466.7051	6943.75	16558.836	2778.1499	4819.835	-1982.1201	14528.35	7705.0098	18464.635	26108.35	10429.01	13124.635	10060.015	3809.9648	-4254.0605	17024.705	11849.125	37913.07	7255.875	24737.725	21007.779	15095.875	9382.7246	12707.779	15439.155	12094.495	40694.195	1735.1553	14971.495	14862.195	1460.1299	11961.689	20859.676	6278.1299	3592.6899	22755.676	11766.13	9557.6895	35245.676	3227.1299	7995.6899	15943.675	4536.1299	17469.689	20162.676	6710.3047	11999.91	10490.094	14647.305	-3863.0898	14194.094	10378.305	-7803.0898	17770.094	15062.305	-2922.0898	8570.0938	13707.455	24490.465	22197.066	756.45508	15390.465	55768.066	13134.455	8017.4648	45523.066	17016.455	6826.4648	22060.066	15559.455	10957.465	20049.066	4301.1001	10192.875	17730.115	6464.1001	8794.875	16407.115	-5463.4502	4266.6055	18086.689	1941.9902	19617.08	9305.9707	10957.99	17806.08	24518.971	3354.9902	5417.0801	12248.971	5245.4199	20757.279	11906.23	1959.2798	31110.035	29625.844	11000.279	4006.0352	18440.844	11071.93	29844.395	7447.2109	6735.9302	1685.3945	6349.2109	9268.9297	392.39453	657.21094	6336.9302	-3380.6055	22816.211	12352.75	8284.2402	25460.721	1628.145	420.9248	10655.52
4984.77	13882.255	16412.471	8417.7695	3919.2549	4874.4707	5056.77	20410.254	15177.471	11738.77	5631.2549	15467.471	14859.77	5114.2549	25574.471	14855.77	8325.2549	20317.471	4892.77	14251.255	25195.471	18481.301	2461.1797	10728.189	7813.2998	21713.18	13586.189	16234.3	9579.1797	11371.189	4992.2998	7407.1797	31864.189	5745.2998	9673.1797	17221.189	15554.3	3590.1797	17340.189	12253.3	7839.1797	22284.189	6770.2998	6840.1797	18092.189	13244.3	-1291.8203	18842.189	16905.301	-3013.8203	13113.189	10393.3	-3999.8203	14559.189	3597.7695	15233.015	10011.309	5691.7695	12691.015	1276.3086	16929.77	1448.0146	1031.3086	5491.7695	12235.015	7404.3086	409.76953	4333.0146	-6695.6914	13840.77	948.01465	11447.309	6977.7695	4089.0146	13612.309	9424.7695	13602.015	43735.309	2118.0898	11678.471	13572.939	6793.0898	12005.471	28644.939	26335.09	7740.4707	17876.939	8232.0898	11254.471	12059.939	3915.0898	9380.4707	13769.939	1503.0898	4616.4707	14319.939	6942.0898	-5329.5293	438.93945	13260.09	-793.5293	34158.938	3974.0898	14754.471	26665.939	5949.0898	3852.4707	45615.938	12160.09	1605.4707	24162.939	14598.09	-2004.5293	9348.9395	15013.09	-57.529297	12611.939	9761.0898	-6290.5293	7018.9395	12161.09	-4212.5293	16701.939	6.0898438	3891.4707	28079.939	13354.09	94.470703	8697.9395	20013.09	-156.5293	25550.939	1542.0898	3901.4707	14327.939	-145.91016	11558.471	51064.938	5694.0898	8784.4707	30186.939	-440.91016	-5060.5293	17996.939	8388.0898	-5319.5293	-3737.0605	13420.09	-3470.5293	20165.939	8698.0898	-2666.5293	19933.939	2148.0898	6087.4707	11152.939	8914.0898	-3295.5293	18852.939	5546.0898	-5615.5293	12625.939	2697.0898	13058.471	16741.939	8405.0898	-3787.5293	13691.939	737.52979	14626.435	22723.475	9498.5293	12722.435	17353.475	-154.47021	10062.435	7442.4746	19211.529	5467.4346	17504.475	4150.5298	17201.434	17147.475	9560.5293	6707.4346	26585.475	19044.766	-2901.2695	8283.5195	-28.235352	10288.73	25493.52	-1902.2354	13808.73	36301.52	14337.765	2330.7305	12780.52	16855.766	12026.73	32732.52	6136.7646	-1195.2695	28815.52	3012.7646	10589.73	25844.52	10722.765	1380.7305	22193.52	1988.7646	6628.7305	24756.52	3801.7646	-1813.2695	19997.52	14256.765	449.73047	33254.52	8035.7646	1770.7305	26782.52	9637.4404	3916.7754	15392.279	1543.4404	13189.775	43372.281	5964.4404	4149.7754	18497.279	9274.4404	7219.7754	22904.279	6672.3848	48017.281	29789.025	9161.3848	16617.281	26122.025	1066.3848	17810.281	22335.025	677.38477	21638.281	25219.025	2426.3848	16227.28	40697.023	2542.3848	12455.28	22325.025	222.38477	25512.281	24332.025	1512.3848	14005.28	17663.025	5162.3848	9579.2803	20549.025	5857.3848	5030.2803	22920.025	8553.8447	22200.176	13769.141	4292.8447	12168.175	15945.141	16339.845	-1760.8252	2971.1406	16922.844	2157.1748	49072.141	7030.8447	10849.175	15899.141	10414.845	1776.1748	16666.141	19823.844	1817.1748	21614.141	11746.845	12731.175	52612.141	10790.845	803.1748	20456.141	14719.845	3027.1748	14950.141	7677.8447	-648.8252	22527.141	14587.845	-4575.8252	-3026.8594	11834.845	2363.1748	20448.141	13640.845	-878.8252	41649.141	11650.845	3035.1748	20935.141	8748.8447	4024.1748	15041.141	3763.2646	15653.39	16229.225	16931.266	5025.3896	4047.2246	3609.2646	15067.39	17931.225	21725.266	16518.391	26320.225	4244.2646	13682.39	22824.225	929.26465	18822.391	27160.225	10793.265	12553.39	21176.225	4692.2646	12950.39	35129.227	13419.265	7945.3896	17206.225	-439.73535	13854.39	32814.227	2418.2646	10743.39	22577.225	30668.266	6417.3896	26252.225	12019.265	4913.3896	12210.225	9713.2646	6306.3896	22920.225	1605.9551	19961.66	33125.633	8493.9551	6784.6602	17633.631	-1361.0449	9689.6602	23135.631	-6159.0449	18810.66	16967.631	14135.955	6425.6602	34410.633	-913.04492	10421.66	21890.631	1502.9551	2711.6602	11330.631	4112.8599	13508.06	32223.564	9837.5996	8528.1104	23114.746	548.59961	257.11035	18022.746	30702.6	4843.1104	16047.745	15698.6	7315.1104	29188.746	13416.6	6482.1104	18257.746	-1646.3198	8058.9902	-4441.0703	12591.08	7433.6201	16763.109	25501.08	8694.6201	13519.109	18177.309	1875.6797	-2908.8398	15909.695	12628.355	39558.031	7565.2949	17866.629	22086.24	15228.295	6063.6299	21785.24	17082.945	14912.38	59538.176	2272.9453	10171.38	20850.176	1992.6099	11041.625	16008.12	15566.609	3525.625	19810.121	2028.6099	19795.625	37119.121	5165.6099	3088.625	11402.12	3214.6099	20177.625	18830.121	4935.125	20679.561	8485.0898	20272.125	2529.5605	7544.0898	15200.125	-3664.4395	7966.0898	20302.125	73.560547	1662.0898	10738.061	24837.305	16134.46	3130.0601	14712.305	44961.461	13967.061	7897.3052	35076.461	20531.061	8022.3052	17975.461	15781.061	5611.3052	22227.461	2938.7749	17778.67	12328.74	7258.7749	7394.6699	16232.74	-4037.9346	8791.0303	9481.5098	1250.4248	18773.865	15694.074	6780.4248	29945.865	29832.074	6736.4248	1714.8652	21219.074	468.88965	18166.234	9646.2598	2087.0552	36346.391	28597.141	7148.0552	3821.3901	15302.14	22491.504	44336.195	1928.0293	6854.5049	-890.80469	-13.970703	11013.505	10932.195	-4252.9707	6423.5049	980.19531	27602.029	8136.395	3367.4404	29157.385	8660.3604	3310.2148	5849.3701
6205.2202	11093.875	22636.449	10014.221	126.875	2581.4492	4384.2202	20964.875	13262.449	12021.221	-567.125	13918.449	12527.221	2487.875	21141.449	15324.221	6596.875	16577.449	13897.221	-642.125	2762.4492	6333.1851	6986.6445	6560.6348	3359.1851	34753.645	18763.635	12260.186	12963.645	7646.6348	2798.1851	10613.645	35021.633	257.18506	14690.645	11636.635	12004.186	9160.6445	13508.635	5416.1851	10113.645	15936.635	-294.81494	9464.6445	14895.635	6879.1851	3350.6445	14682.635	9420.1855	5812.6445	12784.635	7945.1851	3077.6445	14267.635	3193.5801	13489.595	8911.6406	1552.5801	17916.594	2806.6406	13369.58	6936.5947	1600.6406	4765.5801	12394.595	5074.6406	3318.5801	6584.5947	-999.35938	11109.58	6322.5947	9929.6406	8155.5801	4482.5947	5679.6406	8268.5801	16277.595	42000.641	4672.1748	20201.816	13049.955	12120.175	12379.815	28888.955	23816.176	17822.816	18796.955	8393.1748	18351.816	12981.955	5352.1748	15217.815	22678.955	5171.1748	11496.815	19741.955	12262.175	2456.8154	4557.9551	20278.176	12512.815	24892.955	12071.175	18870.816	37185.953	4923.1748	12947.815	28142.955	15887.175	11060.815	26857.955	16324.175	6922.8154	5443.9551	14573.175	4953.8154	16047.955	11221.175	5834.8154	13024.955	16305.175	7240.8154	18596.955	-630.8252	13161.815	37564.953	15418.175	8357.8154	12593.955	14946.175	6759.8154	29243.955	12662.175	10115.815	14209.955	4131.1748	28178.816	46500.953	7516.1748	18579.816	37824.953	1123.1748	4586.8154	24088.955	17416.176	3470.8154	-3739.0449	17021.176	5244.8154	21056.955	10137.175	5226.8154	23395.955	3407.1748	14235.815	16992.955	10312.175	5052.8154	22490.955	10851.175	3611.8154	17295.955	4376.1748	23792.816	16153.955	12881.175	5217.8154	18139.955	5679.335	10016.675	18062.301	12939.335	12336.675	14575.301	2191.335	10170.675	3388.3008	20829.336	3511.6748	22289.301	2014.335	24833.676	13341.301	11798.335	6192.6748	22435.301	9344.5049	-3227.6152	6583.8691	2950.5049	11820.385	24240.869	3888.5049	18142.385	38249.867	17254.504	3966.3848	21875.869	16654.504	23177.385	45451.867	14697.505	1016.3848	31149.869	7281.5049	12121.385	26070.869	18190.504	928.38477	24034.869	8718.5049	12269.385	23639.869	11441.505	2229.3848	21331.869	19816.504	2026.3848	39280.867	13304.505	5215.3848	23341.869	12543.545	3008.5898	22966.311	10537.545	10867.59	39681.312	13236.545	4265.5898	17297.311	17048.545	9735.5898	19384.311	10198.73	29195.99	23909.801	14386.73	3575.9902	30655.801	6845.7305	10310.99	17423.801	3637.7305	15010.99	20469.801	1621.7305	7985.9902	32103.801	1090.7305	8686.9902	25164.801	17065.73	-60.009766	19502.801	4112.7305	9030.9902	19563.801	10959.73	4504.9902	23614.801	10170.73	324.99023	25715.801	4600.9346	21966.816	11226.34	2407.9346	20070.816	10100.34	16507.934	-3044.1846	2124.3398	11349.935	3725.8154	47040.34	949.93457	11626.815	15085.34	9726.9346	856.81543	6450.3398	16141.935	3749.8154	5412.3398	6923.9346	18333.816	30723.34	5807.9346	3731.8154	10771.34	-712.06543	7388.8154	13821.34	10366.935	2418.8154	21857.34	15292.935	-3352.1846	-5209.6602	10596.935	3013.8154	19424.34	12147.935	2735.8154	31380.34	7424.9346	610.81543	19268.34	12586.935	1633.8154	17459.34	3320.415	11621.395	13150.295	16437.414	-1192.6055	69.294922	5844.415	11685.395	12575.295	16013.415	11628.395	27766.295	4163.415	9458.3945	17658.295	-698.58496	11721.395	19167.295	15761.415	4725.3945	13624.295	2869.415	9344.3945	28811.295	21752.414	1103.3945	14775.295	2755.415	4020.3945	24095.295	7369.415	-236.60547	17606.295	21308.414	2350.3945	15464.295	11442.415	-1488.6055	10811.295	13818.415	2349.3945	22254.295	9008.9707	23162.375	27578.506	14610.971	7288.375	18590.506	6820.9702	15060.375	18565.506	2456.9702	19571.375	14360.506	22277.971	6861.375	44034.508	8066.9702	14137.375	24979.506	9317.9707	4454.375	10058.506	923.33008	15042.395	24859.525	5627.2051	13643.35	21094.426	4828.2051	1522.3496	17883.426	23348.205	7578.3496	15449.426	18156.205	9768.3496	25081.426	16493.205	3741.3496	9818.4258	2933.9551	10752.715	-2395.79	15948.13	10644.695	13811.561	18145.129	10475.695	12259.561	24501.51	2082.4346	-45.074219	16508.07	12107.01	36913.109	-5260.7305	12853.655	32530.156	-4431.7305	6129.6553	19747.156	18425.289	9505.7803	54398.352	1873.29	8904.7803	14024.35	2325.0552	8971.3701	17646.199	7855.0552	1167.3701	23953.199	1264.0552	13389.37	32907.199	4558.0552	6333.3701	12807.2	-329.94482	20380.371	25374.199	3381.8701	23879.801	9182.125	17941.871	2082.7998	4777.125	17745.871	599.7998	7309.125	8009.8701	23516.801	1280.125	10677.025	24264.705	16469.699	1855.0249	14383.705	47974.699	12474.025	5388.7051	39039.699	14625.025	7783.7051	16420.699	20294.025	9201.7051	24845.699	3388.8301	14584.415	12892.635	7609.8301	3944.415	14991.635	-5242.7451	9261.1445	6674.7949	4277.2549	10269.74	6771.8848	14797.255	9229.7402	25915.885	11491.255	1649.7402	14192.885	2124.4102	2686.0898	15757.675	3559.4199	30498.02	21600.965	11211.42	3075.02	9163.9648	12039.425	39573.875	25400.67	6233.4248	962.875	7121.6699	7052.4248	8363.875	5459.6699	2874.4248	-282.125	31701.67	11820.115	4207.7998	18281.41	10223.11	4464.1001	11955.23
5885.8901	11669.471	10147.369	8609.8906	3420.4702	-2734.6309	6888.8901	19469.471	11599.369	13877.891	5339.4702	4857.3691	13330.891	5151.4702	9823.3691	18648.891	9462.4707	10344.369	14095.891	3058.4702	-2577.6309	7856.2051	2520.04	11165.561	5202.2051	27782.039	17008.561	12487.205	8929.04	13906.561	2837.2051	12298.04	26586.561	10310.205	2063.04	14006.561	14072.205	3558.04	12357.561	7583.2051	10259.04	20442.561	4499.2051	8242.04	16916.561	10670.205	41.040039	23909.561	10592.205	-220.95996	13532.561	10203.205	990.04004	16070.561	-840.6748	19618.615	17488.4	1398.3252	21962.615	2023.4004	12603.325	7724.6152	8938.4004	1561.3252	15879.615	11345.4	814.3252	13790.615	2826.4004	9531.3252	6447.6152	15349.4	5578.3252	6746.6152	7889.4004	-418.6748	49194.617	40593.398	3669.6953	17443.594	17467.355	5786.6953	19324.594	22655.355	20194.695	15259.595	22103.355	9765.6953	19190.594	22975.355	8094.6953	15153.595	18502.355	6312.6953	13077.595	24452.355	9992.6953	310.59473	6393.3555	16112.695	6646.5947	33454.355	4304.6953	16611.594	26870.355	6128.6953	11363.595	31691.355	18463.695	6004.5947	23676.355	17979.695	10646.595	17480.355	16540.695	5755.5947	20231.355	7030.6953	2510.5947	11124.355	13681.695	5546.5947	19739.355	-1468.3047	13812.595	38378.355	14197.695	5134.5947	19939.355	20140.695	6532.5947	29311.355	9057.6953	10189.595	19860.355	2636.6953	25063.594	53596.355	4763.6953	14290.595	33635.355	-78.304688	2338.5947	24028.355	15423.695	949.59473	1812.3555	12050.695	4848.5947	22396.355	5316.6953	10069.595	27224.355	2034.6953	14714.595	18782.355	4906.6953	4631.5947	28518.355	8156.6953	609.59473	22934.355	4753.6953	18331.594	16555.355	8324.6953	6270.5947	15102.355	276.04004	8825.9502	17067.65	8302.04	8724.9502	10194.65	-1448.96	8257.9502	5833.6504	14715.04	3071.9502	19901.65	10285.04	4157.9502	12421.65	2193.04	16350.95	16897.65	7303.3604	-2093.8301	3307.1855	1884.3604	14554.17	17590.186	-243.63965	11568.17	28043.186	12954.36	3585.1699	11291.186	12659.36	23671.17	35228.188	9640.3604	305.16992	22502.186	5070.3604	17780.17	21977.186	13895.36	-205.83008	9072.1855	6488.3604	8907.1699	12122.186	7987.3604	-481.83008	12748.186	18189.359	954.16992	7852.1855	9199.3604	6926.1699	18126.186	12416.56	6350.875	9717.2344	10104.56	7820.875	38246.234	10454.56	6575.875	13882.234	15246.56	7632.875	10476.234	10189.575	39974.344	29479.855	12510.575	9422.3447	32201.855	8395.5752	18183.344	19469.855	6601.5752	18003.344	26971.855	2014.5752	9381.3447	35575.855	1786.5752	13518.345	23352.855	9619.5752	18546.344	28167.855	6368.5752	13771.345	22890.855	7490.5752	6728.3447	28341.855	9649.5752	2168.3447	24317.855	4808.3447	32429.615	18597.699	2694.3447	19027.615	19412.699	16710.344	3879.6152	5757.6992	9950.3447	8722.6152	51682.699	4992.3447	16246.615	21223.699	12831.345	7026.6152	20633.699	-215.65527	18208.615	26207.699	7561.3447	29777.615	46768.699	9185.3447	8552.6152	21322.699	9900.3447	6638.6152	19073.699	9234.3447	7693.6152	28715.699	15038.345	2109.6152	-2018.3008	12649.345	6694.6152	27641.699	15208.345	8273.6152	42502.699	8876.3447	8494.6152	20613.699	9468.3447	7796.6152	25021.699	-951.13477	16299.94	25980.16	16104.865	-55.05957	12695.16	3246.8652	16876.941	29640.16	12708.865	20995.941	37485.16	-111.13477	18214.941	29185.16	-2293.1348	11312.94	31846.16	10485.865	1224.9404	22104.16	2758.8652	7727.9404	32688.16	23431.865	5276.9404	21859.16	-1636.1348	8261.9404	39322.16	6047.8652	2110.9404	24827.16	25529.865	5013.9404	29194.16	12314.865	1717.9404	18420.16	4793.8652	8143.9404	27768.16	5924.3447	30555.734	34264.965	9799.3447	6362.7354	18970.965	3729.3447	15442.735	20407.965	-2701.6553	22183.734	15437.965	20205.344	9342.7354	45191.965	3907.3447	14171.735	21537.965	7559.3447	1845.7354	14173.965	3742.7754	11100.26	24472.715	5033.4551	10260.055	22550.324	2133.4551	-2826.9453	20976.324	34096.453	6768.0547	19609.324	10709.455	8040.0547	27924.324	17587.455	5679.0547	19994.324	1278.48	7969.3301	-3009.0801	15444.32	5639.1699	15551.881	19492.32	6978.1699	14594.881	14870.015	1884.1152	3811.5742	18107.275	8697.0098	37186.961	8333.1348	21661.461	29349.16	2073.1348	42656.461	18010.16	16721.629	10733.585	39152.113	1857.6299	10583.585	16027.113	2800.7749	2378.625	20847.17	13636.775	-3821.375	21639.17	2708.7749	13768.625	34895.172	4480.7749	-2584.375	10786.17	189.7749	12352.625	21853.17	1393.46	25692.719	10093.461	13800.46	6398.7197	8304.4609	15340.46	2083.7197	14628.461	3807.46	26077.719	14337.461	14396.971	16535.504	20857.52	4278.9702	15993.505	55070.52	13821.971	2377.5049	41645.52	20120.971	6937.5049	24079.52	19633.971	3810.5049	23986.52	14143.96	17612.596	16115.895	8739.96	6063.5952	17107.895	1026.3149	5848.5947	15313.971	4321.3901	14006.495	16029.555	13147.391	15027.495	32446.555	10944.391	6392.4951	25031.555	4867.6401	16641.32	18488.664	2694.6602	28894.875	25384.275	9787.6602	3605.875	13544.275	13334.686	45193.398	31164.135	11518.686	-770.59961	9195.1348	17190.686	-563.59961	892.13477	8607.6855	-1843.5996	27305.135	9312.3945	7720	27405.564	13128.936	2671.1548	10171.445
6226.52	10222.135	20551.525	8507.5195	1538.1348	-728.47461	8329.5195	14874.135	14741.525	10770.52	4081.1348	10478.525	10872.52	2376.1348	22249.525	12767.52	6215.1348	18968.525	3357.52	3522.1348	3144.5254	7279.4951	9659.9248	6095.2051	3741.4951	33287.926	16844.205	11572.495	16113.925	15522.205	3656.4951	15435.925	33261.203	10551.495	4795.9248	8152.2051	14214.495	8975.9248	15857.205	8355.4951	11165.925	17373.205	4985.4951	11130.925	19565.205	8723.4951	2271.9248	21038.205	11262.495	4097.9248	17188.205	9456.4951	4691.9248	15563.205	4358.9199	21771.811	29522.154	4185.9199	21644.811	12392.154	8823.9199	8751.8105	13026.154	2737.9199	20511.811	17659.154	2215.9199	16813.811	10587.154	12144.92	11233.811	23113.154	8601.9199	8621.8105	12967.154	1266.9199	50719.809	54821.156	632.59473	17861.531	21719.76	4647.5947	14859.53	38055.758	18065.594	18280.531	26104.76	6228.5947	22161.531	19278.76	8909.5947	20272.531	28832.76	2114.5947	8488.5303	22942.76	10008.595	331.53027	8303.7598	13861.595	8432.5303	28433.76	3379.5947	24470.531	27277.76	2897.5947	8424.5303	31537.76	13226.595	8561.5303	29377.76	12870.595	7253.5303	20239.76	13813.595	8040.5303	22662.76	7198.5947	1082.5303	15477.76	13696.595	3609.5303	26509.76	-4109.4053	11709.53	34229.758	13013.595	6013.5303	14919.76	13798.595	6930.5303	31706.76	3136.5947	11289.53	21536.76	1611.5947	20571.531	46392.758	4730.5947	12285.53	36797.758	-2163.4053	1007.5303	32560.76	11716.595	-649.46973	4444.7598	12780.595	6599.5303	27279.76	-52.405273	15071.53	27591.76	-1429.4053	8983.5303	19080.76	8151.5947	2305.5303	30322.76	6134.5947	40.530273	23967.76	1416.5947	21393.531	25282.76	8320.5947	4086.5303	18109.76	-1195.9502	9931.9551	12756.006	9260.0498	10032.955	13117.006	-2376.9502	12769.955	8573.0059	20040.051	1713.9551	17795.006	10801.05	5874.9551	7296.0059	-1205.9502	14522.955	15929.006	3863.085	-2668.0596	-5037.0312	-634.91504	10347.94	8749.9688	-518.91504	17623.941	22035.969	12415.085	6931.9404	22581.969	10949.085	12834.94	21191.969	9828.085	1949.9404	11162.969	3026.085	13613.94	13949.969	16646.086	2508.9404	10719.969	9988.085	9352.9404	8067.9688	7580.085	-451.05957	11465.969	15356.085	934.94043	4194.9688	10740.085	2901.9404	14973.969	9999.2402	1614.7002	16545.955	8670.2402	11922.7	50507.953	3452.2402	15913.7	22276.955	16085.24	6046.7002	15682.955	12307.175	36699.324	18333.77	13678.175	6623.3252	22131.77	8542.1748	17327.324	8149.7695	4748.1748	19163.324	19286.77	870.1748	12420.325	20265.77	3536.1748	11549.325	13041.77	6706.1748	11148.325	9008.7695	7270.1748	7931.3252	11261.77	9059.1748	5649.3252	17742.77	11695.175	2427.3252	14902.77	8763.0752	25901.225	21477.814	8207.0752	19303.225	20114.814	22292.074	3043.2246	9172.8145	17127.074	5774.2246	53206.812	12807.075	12675.225	23138.814	19004.074	1647.2246	25998.814	4272.0752	5525.2246	5672.8145	13258.075	24197.225	58946.812	15524.075	3650.2246	22397.814	13522.075	3374.2246	16880.814	13450.075	6853.2246	35460.812	4945.0752	4029.2246	4490.8145	18530.074	4689.2246	20506.814	17964.074	5801.2246	42035.812	14407.075	4196.2246	28299.814	14565.075	1434.2246	21657.814	1198.4351	19041.504	23611.725	18801.436	2053.5049	10305.725	4300.4351	13165.505	27792.725	7566.4351	22547.504	35307.727	3700.4351	22159.504	20261.725	7486.4351	12365.505	24080.725	14160.436	7812.5049	21386.725	6177.4351	13089.505	33449.727	23581.436	6088.5049	16977.725	11317.436	2410.5049	34801.727	10986.436	1619.5049	23720.725	22933.436	7272.5049	29437.725	14355.436	1340.5049	18710.725	7459.4351	8125.5049	26817.725	10385.955	21623.816	32717.35	15430.955	3496.8154	24842.35	7434.9551	5990.8154	20363.35	5312.9551	11400.815	12441.35	22116.955	4254.8154	43014.352	7380.9551	10129.815	24281.35	15008.955	-4455.1846	17003.35	6861.9849	14488.925	21226.039	4892.5703	12165.56	8218.0898	-1203.4297	-765.44043	15273.09	21822.57	5024.5596	7266.0898	8316.5703	5872.5596	9794.0898	14437.57	8557.5596	10703.09	3337.405	7494.77	1245.335	19108.73	7988.4648	12259.484	22778.73	9787.4648	13584.484	15714.67	4563.71	1944.9844	17668.711	11104.29	31352.996	4942.6055	19515.025	29605.43	19029.605	7311.0254	14201.43	9076.9004	19887.379	48833.984	358.90039	9911.3799	14680.984	2479.425	9910.5898	18602.67	15946.425	336.58984	23045.67	7045.4248	13180.59	33440.672	2877.425	-342.41016	14017.67	5138.4248	14876.59	20974.67	-371.54492	18551.365	3602.6602	13625.455	-2334.6348	1458.6602	1916.4551	-8055.6348	10228.66	6963.4551	15563.365	6271.6602	21046.346	21301.074	8061.8447	-97.654785	16040.075	53896.844	14805.346	13376.075	33894.844	15870.346	10345.075	13125.845	11873.346	9494.0752	20472.844	2379.54	12630.18	25452.51	5983.54	6818.1802	19999.51	-3770.4551	10641.685	5894	2174.895	19182.045	10890.35	15894.895	8587.0449	22719.35	7533.895	5101.0449	17283.35	4383.2852	12378.846	9750.9199	2047.645	42632.695	33070.051	11611.645	5408.6948	18349.051	11555.47	32972.492	19710.885	4727.4697	96.490234	-4188.1152	10586.47	159.49023	-7679.1152	5187.4697	-2818.5098	22787.885	11082.885	9211.7646	26471.656	14233.655	2488.7549	5030.2305
4101.585	8561.2998	11039.535	7301.585	-2775.7002	-4015.4648	4465.585	15693.3	12308.535	9710.585	-386.7002	14201.535	14260.585	771.2998	17030.535	15664.585	3422.2998	13561.535	1183.585	-2062.7002	886.53516	11657.07	6719.1104	4211.5801	2923.0698	26340.109	17193.58	7259.0698	7287.1104	5233.5801	3418.0698	13866.11	35277.578	10056.07	4517.1104	9296.5801	13479.07	6754.1104	10671.58	7494.0698	8960.1104	16745.58	-79.930176	11649.11	13721.58	8353.0703	1.1103516	15706.58	11647.07	2266.1104	10000.58	6964.0698	7027.1104	15615.58	3453.9648	10189.1	22049.164	3135.9648	12410.1	8083.1641	2609.9648	-2079.9004	8836.1641	3110.9648	10477.1	15560.164	5259.9648	5939.0996	264.16406	13950.965	438.09961	14833.164	9104.9648	2403.0996	7063.1641	3543.9648	43978.102	51031.164	5194.5	19329.975	15175.189	10275.5	25857.975	30226.189	24555.5	21313.975	13068.189	9178.5	21045.975	11443.189	8683.5	13522.975	20506.189	7669.5	14851.975	14688.189	12805.5	2955.9746	4204.1895	21843.5	9266.9746	25136.189	10496.5	22095.975	20345.189	7647.5	9043.9746	20098.189	19928.5	10339.975	24615.189	15360.5	8987.9746	11377.189	14282.5	7323.9746	16450.189	12384.5	4051.9746	8030.1895	13443.5	6305.9746	15387.189	-637.5	13222.975	38079.188	14382.5	6891.9746	9333.1895	16713.5	9493.9746	24087.189	7406.5	13772.975	13400.189	3550.5	9080.9746	54116.188	6488.5	16542.975	33712.188	2931.5	5188.9746	23642.189	16568.5	3631.9746	-2549.8105	5017.5	5375.9746	29041.189	2485.5	16910.975	20009.189	3103.5	14507.975	12674.189	10137.5	5940.9746	21185.189	9007.5	4299.9746	17382.189	5978.5	22978.975	14732.189	11740.5	7139.9746	18114.189	9786.1406	-719.37988	11732.301	10979.141	6930.6201	5341.3008	-510.85986	1019.6201	4829.3008	16717.141	-2600.3799	15342.301	11870.141	-1582.3799	8725.3008	7599.1401	5167.6201	14386.301	8554.9697	2103.3096	-373.48047	1564.9697	15739.31	15882.52	-3.0302734	20204.309	20194.52	14184.97	8024.3096	19799.52	13363.97	10360.31	23510.52	1582.9697	1987.3096	16547.52	2465.9697	14886.31	18664.52	15153.97	5617.3096	12343.52	5527.9697	14846.31	13003.52	7425.9697	3305.3096	13168.52	20039.969	3734.3096	1227.5195	10040.97	5928.3096	14814.52	13841.735	7332.4199	17219.08	10327.735	8696.4199	44673.078	2836.7354	15214.42	22121.08	18033.734	9714.4199	18211.08	15051.44	38909.379	33885.145	14636.44	12285.38	33408.145	8001.4404	13593.38	18842.145	7093.4404	16079.38	22095.145	6830.4404	11836.38	32878.145	2464.4404	10952.38	21712.145	3162.4404	4843.3799	18092.145	2104.4404	12873.38	18424.145	11961.44	7925.3799	28327.145	7074.4404	3613.3799	25855.145	3608.1504	26722.516	14073.275	2435.1504	17467.516	19247.275	3323.1504	482.51465	4610.2754	12740.15	8228.5146	51265.273	5226.1504	8356.5146	20622.275	11891.15	5355.5146	18393.275	282.15039	17430.516	24990.275	4474.1504	21394.516	48793.273	7751.1504	4142.5146	25043.275	12227.15	4101.5146	20342.275	7229.1504	5176.5146	28749.275	401.15039	8234.5146	3604.2754	10167.15	4054.5146	4737.2754	10404.15	6960.5146	43289.273	8944.1504	3430.5146	29885.275	8516.1504	1470.5146	20575.275	4179.085	22429.461	19624.789	17687.086	7864.46	2187.7891	5921.085	21586.461	16579.789	6202.085	25881.461	29670.789	8893.085	15334.46	15731.789	7194.085	19635.461	22045.789	14971.085	10686.46	18907.789	7127.085	13767.46	31549.789	13483.085	11007.46	11767.789	11596.085	7258.46	26631.789	5754.085	9428.46	19528.789	29362.086	11069.46	23155.789	13233.085	8748.46	14466.789	9255.085	11410.46	18364.789	2578.9048	1552.415	27908.721	14226.904	1124.415	18430.721	6265.9048	10868.415	17042.721	2000.9048	12073.415	10586.721	21483.904	7429.415	42362.719	7667.9048	7482.415	24617.721	8470.9043	-513.58496	10231.721	6085.9048	9974.7402	34875.953	993.80469	12520.4	19037.314	-838.19531	-1264.5996	20771.314	-2268.1953	3057.4004	12440.314	12593.805	7226.4004	18673.314	15816.805	2932.4004	11605.314	506.78516	4493.5151	3209.2451	10211.69	4681.8701	15717.225	16121.69	8686.8701	15604.225	17272.789	-1772.415	4210.1855	19771.525	14404.939	41188.383	6047.605	19840.02	25264.67	21708.605	4055.0195	10263.67	4884.0449	30132.691	57995.258	1019.0449	6328.6904	18016.256	918.09497	7211.2852	19444.281	6766.0947	2189.2852	19650.281	14278.095	3978.2852	30323.281	2817.095	4123.2852	12174.28	16960.096	5029.2852	15229.28	6610.3252	21712.98	3215.25	17384.324	8687.9805	5245.25	2672.3252	217.98047	5602.25	3135.3252	24983.98	4898.25	23263.629	10499.71	8758.5742	3626.6299	17380.711	47710.574	14910.63	7688.71	30140.574	2905.6299	5012.71	18802.574	14149.63	6832.71	11288.574	3463.3999	4850.5752	18449.76	9463.4004	3927.5752	17170.76	-1718.1748	8931.9404	7084.3594	6051.9902	19325.904	6080.375	16847.99	9104.9043	20729.375	10147.99	10701.904	16062.375	5257.4248	11412.125	12509.695	682	32118.285	25630.301	7709	6469.2852	14042.3	16535.895	52659.203	25907.02	12705.895	3645.2051	5582.0195	14415.895	2381.2051	-87.980469	8485.8945	3979.2051	25943.02	13235.641	6390.8652	31364.689	11058.859	3023.1802	9422.9902
6956.1499	11129.18	25711.734	9192.1504	6478.1802	5133.7354	9329.1504	13143.18	11349.735	12265.15	1873.1802	18967.734	14137.15	4904.1802	24200.734	13950.15	6966.1802	25557.734	2768.1499	1624.1802	7423.7354	7805.7749	8140.0303	7751.7852	5689.7749	25276.031	20080.785	6390.7749	24079.031	12697.785	6684.7749	15100.03	27342.785	13159.775	3645.0303	10983.785	15504.775	8317.0303	15577.785	10268.775	11044.03	19390.785	3337.7749	12429.03	22693.785	10639.775	2143.0303	17368.785	10353.775	3073.0303	14113.785	9921.7754	4318.0303	19240.785	2950.3896	16766.004	20115.484	787.38965	21281.004	8673.4844	967.38965	3725.0049	7622.4844	840.38965	15853.005	12057.484	1127.3896	11137.005	1963.4844	14423.39	8771.0049	20010.484	9643.3896	6440.0049	9787.4844	-1132.6104	45494.004	41372.484	5795.605	13059.235	9992.1641	8096.605	27902.234	19732.164	25532.605	14150.235	12967.164	13084.605	22671.234	-5766.8359	9363.6055	12829.235	16866.164	5139.605	12564.235	18430.164	15012.605	-958.76465	1341.1641	20431.605	10004.235	19288.164	10404.605	18812.234	17607.164	7926.605	11453.235	18648.164	14919.605	4226.2354	23304.164	18497.605	6229.2354	12735.164	16158.605	5766.2354	11721.164	10333.605	6118.2354	7835.1641	15656.605	6071.2354	11986.164	705.60498	9960.2354	22024.164	14096.605	6446.2354	12090.164	17120.605	2172.2354	22388.164	9249.6055	8576.2354	8837.1641	6166.605	14003.235	57683.164	6924.605	18048.234	31229.164	1463.605	197.23535	22877.164	15234.605	3014.2354	-4263.8359	2390.605	711.23535	15554.164	3161.605	13030.235	22707.164	5055.605	7647.2354	10249.164	13110.605	45.235352	19270.164	11426.605	-28.764648	11624.164	6255.605	20348.234	10085.164	11439.605	1235.2354	8833.1641	6473.5	4510.0352	21803.109	7353.5	12221.035	3769.1094	-3746.5	10328.035	16542.109	14482.5	-879.96484	26716.109	6725.5	2199.0352	15566.109	517.5	7519.0352	24875.109	9505.9854	-2137.7549	-7137.8164	597.98535	12015.245	13912.184	1065.9854	20419.246	22213.184	13867.985	4161.2451	16251.184	13922.985	12292.245	17831.184	1207.9854	-1442.7549	15834.184	1835.9854	11671.245	15619.184	15060.985	519.24512	11543.184	9364.9854	8441.2451	13349.184	8225.9854	-1289.7549	7969.1836	15016.985	1059.2451	9737.1836	6079.9854	22867.246	15096.184	10967.44	8133.125	15579.016	12803.44	10303.125	41007.016	1791.4404	19239.125	20938.016	16291.44	9622.125	23439.016	10895.04	60131.523	34346.898	17832.039	10905.525	27650.9	8724.04	21540.525	20975.9	6779.04	20521.525	25610.9	6381.04	16680.525	30060.9	6433.04	12736.525	26112.9	3871.04	7107.5254	21246.9	6078.04	16884.525	23813.9	11135.04	8495.5254	25107.9	11041.04	7852.5254	24720.9	2721.7246	24535.141	16749.59	4308.7246	14893.141	16825.59	5167.7246	-5396.8594	1634.5898	15452.725	-513.85938	37078.59	7243.7246	6465.1406	21252.59	11880.725	-3561.8594	15244.59	-128.27539	18901.141	21208.59	6260.7246	23639.141	50104.59	10130.725	-2314.8594	25583.59	1119.7246	9839.1406	11349.59	10830.725	-150.85938	24073.59	-1092.2754	-6584.8594	2660.5898	13847.725	-3873.8594	5951.5898	1236.7246	7343.1406	40052.59	7715.7246	464.14062	27443.59	11048.725	-2585.8594	20956.59	3057.04	19242.641	19401.801	20400.039	4839.6396	5636.8008	5868.04	16572.641	18640.801	8531.04	26783.641	34204.801	9637.04	12678.64	19008.801	14982.04	7783.6396	23874.801	10917.04	13606.64	20836.801	13110.04	4799.6396	33152.801	15107.04	7387.6396	15836.801	14485.04	3463.6396	26913.801	11450.04	3913.6396	19532.801	30412.039	6700.6396	22885.801	15242.04	3485.6396	15848.801	13905.04	10654.64	18494.801	102.15039	4364.7646	30974.314	5965.1504	12782.765	35984.312	4796.1504	11718.765	17318.314	5402.1504	18238.766	11000.314	21231.15	7445.7646	42374.312	7436.1504	11806.765	29472.314	-46.849609	1443.7646	19381.314	3091.4048	19178.205	33340.148	8017.5298	6783.915	20831.891	7574.5298	-3823.085	24192.891	2397.5298	-1757.085	16447.891	15383.529	1768.915	30701.891	21778.529	-1319.085	17376.891	-1765.665	11022.46	1822.27	16254.525	10519.685	16439.926	22176.525	12978.685	11760.926	15730.985	3537.4346	-6506.9004	17424.629	8712.2949	38533.371	-1406.0303	28945.91	31671.779	14422.97	8254.9102	19259.779	6608.6299	19075.086	49175.383	-609.37012	8315.085	6025.3848	2671.085	8602.0703	21501.74	6340.085	3206.0698	28471.74	15957.085	7143.0698	32685.74	4159.085	4515.0698	10142.74	11971.085	6400.0698	22595.74	3647.7754	17191.545	9065.8555	15764.775	2530.5449	8184.8555	2791.7754	-2037.4551	17627.855	6046.7754	16446.545	6610.8555	23099.496	10795.34	2717.2051	1852.4951	19532.34	51579.203	10483.495	13758.34	30336.205	1952.4951	5893.3398	10236.205	11869.495	12410.34	12109.205	-1696.4199	1841.52	20111.871	6619.5801	5727.52	15442.87	-2069.4199	10994.01	14619.414	-1.2099609	11759.315	1569.7949	9603.79	5325.3154	10930.795	14026.79	-145.68457	6310.7949	3918.0249	16129.99	9948.7246	1326.5898	23083.061	25977.781	9340.5898	6453.0601	13701.78	11650.34	41715.914	22202.875	11000.34	3709.915	1683.875	11005.34	2993.915	-7152.125	9059.3398	4355.915	26680.875	12864.575	6338.1299	33081.312	14354.03	3329.3848	18589.5
4439.54	16577.426	19953.109	5705.54	5885.4248	-1954.8906	7625.54	15230.425	2423.1094	9034.54	6624.4248	13588.109	12061.54	6791.4248	16752.109	14116.54	10128.425	17979.109	116.54004	5368.4248	4667.1094	4906.7002	3722.0898	10031.336	5463.7002	27389.09	16840.336	10798.7	9184.0898	7410.3359	5716.7002	12199.09	28369.336	8392.7002	2505.0898	11307.336	11866.7	3083.0898	11540.336	7152.7002	9801.0898	15719.336	2239.7002	7505.0898	15494.336	9732.7002	-1100.9102	17716.336	8252.7002	-865.91016	11342.336	7117.7002	1415.0898	20217.336	1634.5996	18330.969	16213.781	1950.5996	13839.97	5190.7812	-1127.4004	1693.9697	3333.7812	2270.5996	14502.97	9302.7812	825.59961	11268.97	1927.7812	14767.6	3235.9697	16381.781	3621.5996	4018.9697	7095.7812	321.59961	46252.969	40847.781	1718.2354	22043.066	16457.109	3610.2354	23769.066	32915.109	21570.234	21852.066	31006.109	17818.234	5065.0654	8831.1094	5232.2354	17968.066	25956.109	4160.2354	16112.065	27412.109	7971.2354	2392.0654	7790.1094	-623.76465	25558.066	32983.109	11636.235	14402.065	30658.109	4502.2354	11159.065	26375.109	12818.235	7746.0654	30236.109	17536.234	12586.065	20603.109	12730.235	10195.065	23148.109	10175.235	6283.0654	14066.109	11381.235	8765.0654	22964.109	-1276.7646	13227.065	37129.109	11142.235	8164.0654	18527.109	21841.234	6097.0654	39339.109	1549.2354	17932.066	21807.109	10879.235	19813.066	53142.109	3317.2354	17323.066	37638.109	-1142.7646	3883.0654	26995.109	11595.235	1604.0654	4256.1094	-464.76465	4069.0654	25453.109	697.23535	16998.066	22178.109	8846.2354	3751.0654	18347.109	6546.2354	8567.0654	29821.109	7358.2354	3296.0654	22973.109	2642.2354	18612.066	21280.109	8117.2354	4114.0654	20843.109	11514.275	-1072.5947	20055.561	19768.275	-711.59473	1947.5605	-725.7251	9054.4053	11268.561	11690.275	-829.59473	22418.561	9462.2754	1065.4053	14449.561	185.2749	11303.405	18759.561	6811.0654	5232.9248	10765.994	1122.0654	16778.926	26586.994	-714.93457	29664.926	35945.992	9274.0654	11470.925	32805.992	10237.065	15653.925	36203.992	-1232.9346	4649.9248	27227.994	-43.93457	15757.925	25312.994	13752.065	9076.9248	22155.994	6840.0654	15076.925	23802.994	4981.0654	6079.9248	25092.994	5932.0654	13503.925	35582.992	10715.065	7773.9248	29377.994	14855.19	-4986.8555	17953.814	11680.19	-1267.8555	44035.812	9824.1904	-5059.8555	18724.814	16401.191	-2902.8555	15634.814	3258.2695	55738.961	43445.938	12579.27	7249.96	26412.936	3593.2695	20222.961	23122.936	1205.2695	20528.961	26263.936	-1282.7305	16174.96	34583.938	17.269531	20927.961	22674.936	1014.2695	5738.96	21838.936	1748.2695	16452.961	23864.936	9262.2695	11604.96	28992.936	-1403.7305	16637.961	25902.936	4208.75	22927.6	21025.16	4726.75	17940.6	25947.16	5543.75	-2070.4004	8840.1602	11857.75	1158.5996	55065.16	6087.75	7124.5996	27681.16	10906.75	1030.5996	21226.16	-666.25	25654.6	23576.16	6106.75	18180.6	54488.16	8016.75	1921.5996	32483.16	33.75	14593.6	23342.16	10151.75	4584.5996	31076.16	-452.25	-1071.4004	6429.1602	13623.75	1565.5996	7750.1602	797.75	14622.6	39398.16	8420.75	5153.5996	28165.16	10030.75	168.59961	26357.16	1102.7651	17750.281	18643.355	15579.766	979.28027	10103.355	4997.7651	12425.28	20997.355	7281.7651	19046.281	38123.355	6380.7651	8034.2803	24068.355	13812.766	2974.2803	28442.355	14322.766	434.28027	25444.355	13194.766	2460.2803	35019.355	21823.766	3359.2803	20824.355	13732.766	3589.2803	36771.355	8877.7656	207.28027	29507.355	28634.766	4956.2803	28236.355	9111.7656	1976.2803	17301.355	9156.7656	6848.2803	25990.355	2284.625	3695.0049	30288.119	3985.625	19345.004	30991.119	5613.625	12559.005	19624.119	9141.625	3497.0049	3044.1191	21119.625	5289.0049	32711.119	5599.625	14067.005	25131.119	1726.625	-2194.9951	16823.119	2689.6953	19512.301	33039.562	6753.4746	7606.8047	14172.551	6374.4746	-2610.1953	16703.551	-675.52539	494.80469	13922.551	6755.4746	3538.8047	16608.551	17143.475	4982.8047	14104.551	5464.8896	11441.375	702.65039	13470.345	9662.0098	14961.43	21274.344	7419.0098	16153.43	14424.62	2595.0552	364.72461	15303.8	13468.02	28415.719	909.79492	28682.275	28144.055	18995.795	9142.2754	13023.055	10724.915	19212.725	60848.617	17.915039	15348.725	17486.615	-19.125	12447.439	19967.52	2549.875	1107.4399	29513.52	14149.875	7360.4399	34021.52	2851.875	3119.4399	15513.52	-1679.125	2428.4399	22086.52	3703.4199	17724.35	9443.2344	15089.42	4588.3496	5446.2344	4390.4199	-2017.6504	14882.234	5917.4199	23358.35	6627.2344	13897.445	3239.8252	7076.2559	-690.55518	13379.825	53211.258	322.44482	468.8252	36127.258	-668.55518	-126.1748	18808.256	8466.4453	4210.8252	15178.256	562.61011	2502.9849	12134.1	6037.6104	2441.9849	13762.1	-5475.2754	8966.96	19106.51	4838.5552	18391.566	10622.096	13193.555	6226.5654	34783.094	12860.555	4935.5654	20874.096	201.34521	10231.01	16246.99	4645.2354	27580.254	26700.59	11969.235	4433.2549	9673.5898	10563.391	33488.898	26024.945	11832.391	2605.9004	6696.9453	14242.391	1088.9004	2126.9453	11606.391	3819.9004	39495.945	10235.005	6767.0449	23297.635	9547.6201	1660.4751	13260.38
7756.4502	11436.295	17885.35	7820.4502	4471.2949	1867.3496	6782.4502	20621.295	86.349609	11264.45	4640.2949	15040.35	10823.45	5032.2949	22098.35	14858.45	6925.2949	17552.35	1030.4502	3905.2949	3994.3496	5736.8652	9669.7344	5586.3203	3987.8652	29129.734	16635.32	7912.8652	15094.734	7484.3203	1472.8652	13425.734	32275.32	9567.8652	3698.7349	13021.32	10546.865	6760.7349	18841.32	10463.865	10729.734	18692.32	806.86523	14432.734	19401.32	8871.8652	2456.7349	19420.32	11038.865	5343.7349	13786.32	8926.8652	6408.7349	18703.32	6087	21985.66	22336.205	6520	20792.66	7317.2051	1981	2562.6602	8065.2051	3194	21990.66	10001.205	6994	10937.66	4178.2051	16677	6921.6602	17786.205	7003	11606.66	22060.205	2625	45913.66	49998.203	2440.2646	15418.57	13005.641	3504.2646	25445.57	25278.641	19207.266	18127.57	11908.641	26110.266	2794.5703	-1978.3594	5758.2646	15868.57	15694.641	2971.2646	13525.57	17353.641	10781.265	726.57031	4711.6406	19569.266	5967.5703	34265.641	17124.266	9139.5703	22193.641	4395.2646	6024.5703	21288.641	-443.73535	3426.5703	24548.641	17488.266	6878.5703	10616.641	14474.265	7460.5703	18663.641	8688.2646	2649.5703	11915.641	12364.265	4652.5703	16022.641	317.26465	14567.57	31195.641	12404.265	6517.5703	13194.641	13381.265	5858.5703	27771.641	4527.2646	16933.57	11249.641	2021.2646	15174.57	43300.641	4314.2646	16185.57	29884.641	-1656.7354	-583.42969	20243.641	8292.2646	1222.5703	-3789.3594	-2520.7354	2176.5703	20478.641	7443.2646	3499.5703	17927.641	4314.2646	1332.5703	14082.641	8682.2646	2534.5703	16299.641	8143.2646	1221.5703	20054.641	2447.2646	20409.57	15111.641	9873.2646	4446.5703	11439.641	8634.1396	5553.6953	15405	14153.14	2909.6953	565	-3430.8604	10989.695	6069	10347.14	5885.6953	22960	9345.1396	7996.6953	10941	-335.86035	14664.695	14111	7037.2646	-1251.665	8334.4805	3911.2646	6754.335	6720.4805	-115.73535	22344.336	35696.48	12450.265	7609.335	32365.48	12319.265	10495.335	32147.48	8726.2646	356.33496	29059.48	1062.2646	17919.336	26987.48	15569.265	5371.335	22604.48	4250.2646	11552.335	23782.48	8821.2646	2527.335	22800.48	10463.265	5376.335	32148.48	6898.2646	2145.335	23470.48	10256.145	4835.9502	22950.561	10480.145	9396.9502	42906.562	10755.145	3151.9502	21859.561	13007.145	7833.9502	20282.561	4283.2197	51382.062	34873.945	21425.219	1247.0645	24278.945	4993.2197	12900.064	16077.945	5874.2197	13935.064	24955.945	4954.2197	6416.0645	36553.945	2655.2197	11133.064	13403.945	2171.2197	-1384.9355	18513.945	1956.2197	9378.0645	21961.945	12039.22	1384.0645	22067.945	5580.2197	-2118.9355	23584.945	5234.4102	34862.09	21078.08	731.41016	25786.09	25642.08	450.41016	7920.0898	7874.0801	13828.41	12438.09	53895.078	13484.41	3558.0898	5918.0801	10723.41	5114.0898	23437.08	-3575.5898	24853.09	30346.08	3569.4102	28676.09	59737.078	6393.4102	7995.0898	26091.08	-986.58984	17105.09	21976.08	7527.4102	4909.0898	30667.08	-1195.5898	5654.0898	6037.0801	13335.41	4071.0898	11808.08	-50.589844	23423.09	39848.078	6604.4102	11003.09	26498.08	7223.4102	7734.0898	24950.08	3542.1699	18608.295	16973.4	21541.17	-2500.7051	459.40039	9753.1699	10584.295	11937.4	5356.1699	24997.295	24658.4	8061.1699	8450.2949	15783.4	15836.17	2571.2949	19647.4	19589.17	3362.2949	18658.4	13599.17	1487.2949	26806.4	25528.17	1400.2949	12571.4	12878.17	997.29492	32561.4	9717.1699	1318.2949	15978.4	28922.17	3979.2949	14883.4	3517.1699	6989.2949	8335.4004	15339.17	2150.2949	12772.4	-905.79492	6083.3301	27421.244	1951.2051	20233.33	22823.244	3796.2051	14245.33	13946.244	8770.2051	455.33008	-4637.7559	19001.205	7712.3301	30404.244	9484.2051	4207.3301	15701.244	-524.79492	22.330078	14403.244	7196.5552	19823.141	21810.16	1941.8203	11355.075	23528.76	7619.8203	-1834.9248	20699.76	610.82031	-119.9248	24037.76	2468.8203	5311.0752	28294.76	13627.82	3606.0752	16458.76	4310.4697	8125.375	-362.17969	11408.47	4651.5703	14287.5	-2891.5303	752.57031	9184.5	13503.835	3846.8599	-3962.1602	18966.629	13200.25	29725.555	3870.8652	22963.594	25310.574	18299.865	7125.5947	16330.574	6288.8896	10700.46	58634.812	-5538.1104	7707.46	19939.811	2966.405	6998.5654	16868.281	5983.4053	-2251.4346	28444.281	19941.404	3726.5654	42299.281	5227.4053	2928.5654	8786.2803	1043.405	-227.43457	19257.281	1171.1904	23927.359	15804.895	14512.19	6357.3604	20497.895	758.19043	-3112.6396	18878.895	2816.1904	22280.359	18405.895	20867.789	9117.8701	1446.1699	436.79004	14588.87	41013.172	578.79004	6018.8701	28619.17	-842.20996	3341.8701	15715.17	10837.79	8300.8701	11385.17	955.68506	-1064.6846	19834.309	951.68506	-1402.6846	17142.309	3694.8945	-9906.6699	-6405.1641	3579.8052	19179.33	10556.811	12722.805	7606.3301	21014.811	10544.805	6601.3301	20650.811	-2792.4297	1621.1055	15073.76	2520.5098	27526.555	26607.635	10911.51	5160.5552	11815.635	5786.3154	37267.117	19966.17	12133.315	112.11523	6589.1699	11688.315	251.11523	-1345.8301	5725.3154	3986.1152	34156.172	8893.9004	2367.3447	19457.645	9811.6748	6114.6699	14439.56
5793.1948	13560.545	17576.346	3746.1948	1533.5449	-2387.6543	12259.195	3689.5449	-4190.6543	7345.1948	1910.5449	15190.346	8414.1953	4574.5449	15418.346	6768.1948	4239.5449	9274.3457	596.19482	220.54492	1048.3457	7999.8999	7041.665	10442.765	4737.8999	29139.664	19218.766	6044.8999	17479.664	15942.765	3327.8999	9899.665	35479.766	7686.8999	4804.665	13439.765	10760.9	8934.665	17984.766	13308.9	7485.665	24159.766	-103.1001	11164.665	17318.766	9119.9004	1256.665	16319.765	7810.8999	2485.665	14901.765	6197.8999	1372.665	18856.766	5901.3701	16679.391	9829.4766	6824.3701	16866.391	4516.4766	2607.3701	2611.3896	2000.4766	4047.3701	20088.391	8811.4766	4871.3701	11793.39	568.47656	18062.371	12155.39	11896.477	1296.3701	15813.39	1772.4766	2803.3701	33616.391	36434.477	5313.6201	17043.156	14693.445	6549.6201	30192.156	30857.445	21024.621	18585.156	17285.445	19412.621	4156.1553	4595.4453	8995.6201	15682.155	18283.445	5232.6201	11237.155	20389.445	12880.62	3439.1553	9012.4453	18221.621	6377.1553	29404.445	19627.621	7279.1553	28871.445	9965.6201	6223.1553	25193.445	2024.6201	4442.1553	17283.445	7063.6201	6560.1553	21485.445	15451.62	7398.1553	18441.445	10379.62	1550.1553	19558.445	12108.62	3450.1553	19683.445	3107.6201	15204.155	37291.445	15203.62	7136.1553	14776.445	15258.62	8067.1553	37283.445	14547.62	11507.155	17961.445	7022.6201	14320.155	49234.445	6499.6201	19008.156	31967.445	2037.6201	1809.1553	20842.445	12297.62	3456.1553	2254.4453	1237.6201	3977.1553	25199.445	10362.62	3833.1553	27714.445	10324.62	1578.1553	15984.445	9293.6201	2321.1553	23929.445	8865.6201	2846.1553	21377.445	3658.6201	22461.156	18072.445	10397.62	5143.1553	19022.445	6685.625	3144.4951	13571.26	12905.625	2123.4951	-4169.7402	-2619.375	10297.495	-159.74023	10452.625	2732.4951	16068.26	7845.625	4943.4951	8039.2598	2959.625	12591.495	11879.26	9200.2197	919.08496	424.51172	13234.22	-805.91504	-4338.4883	1330.2197	17057.086	19943.512	11340.22	4613.085	16649.512	11766.22	13742.085	22787.512	11159.22	531.08496	10705.512	3866.2197	14297.085	12383.512	13588.22	4914.085	10152.512	8121.2197	7609.085	10502.512	6673.2197	3451.085	10133.512	14488.22	3678.085	21445.512	7880.2197	2881.085	14146.512	12815.09	1951.5303	15022.465	9820.0898	7647.5303	45495.465	9141.0898	-302.46973	21133.465	11729.09	2874.5303	15971.465	10173.32	56899.539	30591.775	20006.32	7744.54	29350.775	16143.32	879.54004	3631.7754	5205.3198	21158.539	26252.775	6163.3198	14194.54	27282.775	6970.3198	16480.539	15896.775	4761.3198	3914.54	13674.775	12724.32	6061.54	16086.775	12045.32	6861.54	22774.775	4521.3198	8121.54	21972.775	3380.5049	29284.91	12758.664	4448.5049	19885.91	18564.664	4081.5049	2783.9102	3483.6641	11744.505	4892.9102	46160.664	14928.505	-1563.0898	-320.33594	10908.505	1149.9102	18057.664	-906.49512	22159.91	11249.664	4591.5049	29888.91	52768.664	11891.505	4083.9102	20111.664	535.50488	17355.91	16615.664	7814.5049	4705.9102	27700.664	-1596.4951	-239.08984	-2966.3359	14014.505	2174.9102	4041.6641	1259.5049	15637.91	25529.664	4840.5049	6379.9102	21374.664	11933.505	356.91016	16698.664	-1652.9648	15005.56	23656.115	13845.035	775.55957	6850.1152	1693.0352	11334.56	19221.115	13402.035	14325.56	36342.117	2349.0352	15006.56	17183.115	9518.0352	5791.5596	22975.115	9930.0352	7704.5596	18644.115	8441.0352	1974.5596	33051.117	17928.035	8280.5596	13566.115	-1299.9648	-557.44043	33744.117	2833.0352	2573.5596	20669.115	17911.035	11594.56	26854.115	9901.0352	881.55957	18482.115	4313.0352	4369.5596	23206.115	-878.79492	2544.1348	26050.91	3369.2051	17128.135	25824.91	3751.2051	8590.1348	16421.91	8456.2051	-1455.8652	-855.08984	17005.205	6671.1348	26602.91	8430.2051	3746.1348	12019.91	-2572.7949	158.13477	12178.91	7096.085	13290.66	28983.631	4747.9404	14711.585	19227.914	9159.9404	2700.585	22891.914	-1386.0596	4355.585	19759.914	1275.9404	4038.585	25344.914	12554.94	7006.585	17137.914	1414.9351	10493.255	-3468.0898	14315.465	7165.71	17162.756	-2461.5352	1110.71	16655.756	14523.38	-1671.1748	1342.3496	16156.67	12630.141	27565.766	-1259.9004	28194.191	25032.385	15756.1	3813.1904	13680.385	16466.184	6642.7402	55999.938	1758.1846	4048.7402	20908.936	-342.6748	6657.0752	15136.244	2857.3252	341.0752	18160.244	13166.325	4372.0752	34288.242	2740.3252	3240.0752	5813.2441	-1562.6748	2111.0752	14898.244	-1705.8496	15137.135	10800.672	13154.15	-2426.8652	8924.6719	-1038.8496	-9394.8652	14400.672	4906.1504	12495.135	8168.6719	22264.439	13603.439	12065.905	2773.4399	17205.439	58207.906	2622.4399	5840.4399	37627.906	2704.4399	3347.4399	21813.906	11915.439	7532.4399	18801.906	-639.875	2654.125	14856.48	-46.875	2059.125	17757.48	5031.6348	-2272.3848	-6324.6641	1922.1802	18260.324	6893.875	14701.18	7442.3252	19951.875	5205.1802	4125.3252	16378.875	3482.25	10465.015	21001.16	11894.37	2230.2354	1859.4102	10116.37	964.23535	18363.41	10658.54	37428.18	16015.145	17596.539	2935.1797	3808.1445	14315.54	639.17969	-769.85547	10046.54	2384.1797	35418.145	6874.6602	8880.0049	41077.426	7838.1748	11128.38	13281.52
3502.7148	11112.975	13740.561	5627.7148	1442.9746	670.56055	12161.715	2769.9746	496.56055	10983.715	1280.9746	9684.5605	8229.7148	3620.9746	24161.561	-105.28516	1573.9746	15299.561	-1483.2852	1702.9746	2462.5605	7881.0552	6504.4346	-1615.9707	6062.0552	26525.434	6168.0293	12902.055	19020.434	5613.0293	3604.0552	13456.435	19347.029	9647.0547	4455.4346	3733.0293	12322.055	6586.4346	7685.0293	8750.0547	10898.435	7436.0293	9421.0547	6071.4346	13563.029	8599.0547	1236.4346	7154.0293	9255.0547	365.43457	7680.0293	10632.055	1364.4346	8598.0293	522.76953	14480.83	21707.039	2111.7695	16030.83	10906.039	-4514.2305	-2249.1699	10438.039	-128.23047	12887.83	19444.039	127.76953	11050.83	2299.0391	12471.77	5042.8301	22580.039	-5339.2305	8080.8301	13112.039	2767.7695	17921.83	61173.039	5773.8398	16134.36	8948.9902	8811.8398	27921.359	28572.99	22911.84	15267.36	12390.99	22020.84	2658.3604	-2206.0098	7682.8398	13672.36	17537.99	3069.8398	10973.36	17123.99	15716.84	1599.3604	1213.9902	20412.84	6404.3604	27148.99	5710.8398	5085.3604	22937.99	11270.84	6718.3604	19779.99	2546.8398	1837.3604	10468.99	3424.8398	1102.3604	15099.99	12098.84	7241.3604	13424.99	10983.84	1649.3604	9152.9902	11103.84	3804.3604	15104.99	3954.8398	12787.36	28635.99	14610.84	6296.3604	12765.99	4669.8398	16578.359	33853.992	4334.8398	15370.36	12334.99	4611.8398	25184.359	40534.992	6137.8398	16687.359	26833.99	1066.8398	1962.3604	23748.99	13954.84	1688.3604	-4385.0098	1936.8398	1961.3604	9165.9902	10669.84	3178.3604	19120.99	10505.84	1327.3604	13594.99	11222.84	6099.3604	18449.99	11992.84	808.36035	12628.99	5183.8398	19193.359	15268.99	11492.84	3636.3604	13197.99	11190.66	4423.2402	17646.721	15752.66	4853.2402	-1684.2793	-425.33984	10279.24	10706.721	10712.66	2851.2402	15513.721	9165.6602	7053.2402	11588.721	11887.66	6550.2402	13872.721	14566.516	3374.7852	-3023.4297	15758.516	1184.7852	-5014.4297	2306.5151	15866.785	22042.57	20748.516	10254.785	23765.57	14156.516	13967.785	23381.57	11891.516	2668.7852	15595.57	4245.5151	17792.785	19606.57	15166.516	2997.7852	12687.57	9454.5156	12469.785	12600.57	11567.516	4265.7852	12710.57	18030.516	9149.7852	24449.57	10302.516	6329.7852	12676.57	11190.79	4919.0801	-5941.8984	13223.79	5435.0801	18615.102	8454.79	3436.0801	1657.1016	11836.79	8860.0801	5521.1016	7437.7598	51701.465	27465.1	23919.76	9305.4648	15674.1	15571.76	5318.4648	-2451.9004	9530.7598	26286.465	14708.1	6091.7598	17292.465	21413.1	4809.7598	19317.465	9982.0996	3596.7598	2995.4648	9661.0996	11803.76	6844.4648	10129.1	13121.76	9820.4648	19253.1	8057.7598	8489.4648	9830.0996	6812.4199	37973.32	10697.766	5849.4199	24137.32	16493.766	13774.42	5493.3198	1841.7656	11586.42	7451.3198	40755.766	16998.42	6133.3198	-263.23438	17760.42	7120.3198	20997.766	286.41992	24178.32	25711.766	4067.4199	26172.32	48177.766	14002.42	8479.3203	23371.766	1938.4199	18259.32	13366.766	11520.42	9095.3203	22805.766	2479.4199	7145.3198	-1404.2344	15291.42	3773.3198	2972.7656	3426.4199	17596.32	27179.766	8740.4199	8081.3198	25713.766	12978.42	4781.3198	19404.766	2417.21	12269.935	19020.615	18496.211	-3881.0654	3591.6152	3902.21	7963.9346	13394.615	17038.211	10494.935	30656.615	2629.21	11708.935	17802.615	13884.21	689.93457	21826.615	7664.21	1748.9346	20252.615	12216.21	-2157.0654	34458.617	11812.21	4095.9346	15688.615	452.20996	-3585.0654	31175.615	1223.21	6082.9346	16451.615	25575.211	1892.9346	21687.615	9882.21	517.93457	12739.615	9364.21	4458.9346	20891.615	4498.0698	5950.4199	30758.115	2415.0698	-426.58008	27728.115	6011.0698	11774.42	21666.115	9863.0703	-1754.5801	4738.1152	13742.07	5767.4199	38085.117	14230.07	6308.4199	13662.115	2468.0698	-1830.5801	15247.115	6897.7598	19954.754	22188.795	4090.9746	10516.275	17557.154	5563.9746	1598.2754	17949.154	-276.02539	2435.2754	22711.154	2740.9746	3946.2754	19175.154	15450.975	4806.2754	11153.154	1534.895	6829.0552	-660.05957	18083.58	10412.045	19900.596	3655.5801	3695.0449	17155.596	15360.91	1366.8701	-220.80469	18951.645	13714.35	33874.219	-2557.6104	26829.41	30771.795	22703.391	13470.41	19393.795	14383.285	9174.165	60210.965	514.28516	14637.165	18378.965	2726.9851	12590.48	20282.795	6635.9854	4726.48	24368.795	17194.984	10645.48	34611.797	3178.9851	10868.48	8966.7949	1040.9851	4273.48	23989.795	1281.7998	20781.211	4806.2383	17968.801	6328.21	8208.2383	751.7998	2682.21	13722.238	4912.7998	26981.211	10673.238	12534.92	5089.2051	3521.1191	1747.9199	18829.205	49756.117	1454.9199	7049.2051	37600.117	1525.9199	2452.2051	15551.119	15878.92	5720.2051	14050.119	1477.0449	-251.59473	17083.586	1578.0449	-805.59473	14438.585	991.17969	93.790039	-5258.0391	4940.5552	16508.59	9021.8906	12557.555	6589.5898	24399.891	12289.555	3751.5898	14994.891	6440.2549	17275.859	11669.564	13945.175	5375.9751	-209.06543	9974.1748	4594.9751	15531.935	10390.505	39195.449	26433.086	15874.505	1574.4502	3275.0859	16349.505	-266.5498	-1662.9141	9313.5049	4466.4502	37356.086	10396.05	8125.0254	22673.555	4162.5698	6743.585	12700.84
4645.9551	10227.91	20925.875	5745.9551	40.910156	5513.875	15484.955	1670.9102	5146.875	7584.9551	2331.9102	17880.875	11538.955	3104.9102	26578.875	-1312.0449	3791.9102	22661.875	-0.044921875	-1824.0898	7189.875	10295.105	7846.0098	10787.65	7067.105	37422.008	21800.65	9710.1055	24684.01	14820.65	6984.105	12310.01	36311.648	11726.105	5042.0098	12240.65	14692.105	7539.0098	21287.65	12089.105	11419.01	16144.65	9885.1055	7300.0098	23784.65	10745.105	3325.0098	24643.65	12227.105	1311.0098	17588.65	20536.105	5118.0098	20331.65	9858.9502	19315.42	22087.699	4709.9502	21795.42	10506.699	2122.9502	2674.4199	8928.6992	7972.9502	20322.42	17100.699	4984.9502	13949.42	1411.6992	15368.95	9450.4199	17754.699	656.9502	11028.42	11585.699	11329.95	24536.42	55357.699	4433.4199	15243.275	14352.561	6217.4199	23786.275	28779.561	22255.42	12969.275	17576.561	20342.42	1818.2754	3205.5605	9412.4199	17078.275	20747.561	3414.4199	10968.275	23021.561	18625.42	1420.2754	9447.5605	19794.42	6642.2754	24337.561	4420.4199	4905.2754	27357.561	14134.42	5147.2754	25058.561	2066.4199	1092.2754	14651.561	496.41992	2223.2754	19884.561	16695.42	4552.2754	22775.561	11326.42	2392.2754	13666.561	13113.42	2878.2754	18174.561	1933.4199	13688.275	31477.561	10896.42	6531.2754	12763.561	7325.4199	8098.2754	33765.562	2893.4199	15999.275	16917.561	1332.4199	19490.275	46200.562	5051.4199	18965.275	29703.561	1530.4199	128.27539	25633.561	18809.42	4977.2754	2560.5605	1478.4199	2259.2754	24468.561	10913.42	4153.2754	23823.561	8503.4199	2739.2754	18381.561	13717.42	5627.2754	24630.561	10233.42	1289.2754	17166.561	2685.4199	19582.275	22187.561	10496.42	2235.2754	21075.561	5897.9248	-111.23047	20678.051	9919.9248	91.769531	2559.0508	-4454.0752	9343.7695	8263.0508	10350.925	-2138.2305	24543.051	7225.9248	2084.7695	16833.051	6757.9248	1533.7695	21860.051	8719.3447	-545.08008	-3317.9805	7978.3447	-3464.0801	-5480.9805	-829.65527	20179.92	22750.02	12550.345	4138.9199	12118.02	10431.345	8131.9199	22133.02	10005.345	482.91992	10163.02	-983.65527	11318.92	13797.02	13069.345	2650.9199	1811.0195	5744.3447	8171.9199	10235.02	3527.3447	1723.9199	8263.0195	13224.345	4003.9199	25407.02	5111.3447	2611.9199	15798.02	10326.79	6601.1201	21913.535	10780.79	7055.1201	46788.535	6094.79	3000.1201	29726.535	8385.79	7670.1201	28698.535	6251.79	46970.914	39196.867	20728.789	7516.915	28168.865	15489.79	-1619.085	3899.8652	5599.79	14250.915	28138.865	4926.79	14570.915	32272.865	3501.79	13575.915	16756.865	3580.79	-3112.085	20610.865	12996.79	618.91504	16781.865	10258.79	4445.915	22895.865	8263.79	2612.915	21576.865	6208.7402	31260.414	12333.795	4645.7402	17490.414	14351.795	15223.74	-1118.585	4497.7949	11943.74	1041.415	47727.797	15773.74	-1357.585	-458.20508	15087.74	-731.58496	20917.795	1965.7402	21756.414	21404.795	5370.7402	24393.414	51662.797	10005.74	4507.415	17227.795	2664.7402	15691.415	17627.795	10245.74	2407.415	24360.795	736.74023	4690.415	-1511.2051	15531.74	485.41504	1191.7949	1885.7402	14453.415	35555.797	8155.7402	4794.415	22284.795	12105.74	4171.415	17352.795	2001.7549	17567.539	18066.766	15754.755	341.54004	6530.7656	4443.7549	13945.54	18997.766	29156.754	6281.54	30288.766	2933.7549	15704.54	25073.766	13025.755	2886.54	18767.766	4386.7549	2282.54	22712.766	9832.7549	4834.54	37805.766	14974.755	3728.54	15608.766	67.754883	564.54004	31396.766	3939.7549	6349.54	18985.766	28645.754	4717.54	23284.766	6925.7549	1857.54	16332.766	10931.755	7112.54	33926.766	719.11523	2321.2549	28054.766	689.11523	2223.2549	28787.766	6041.1152	12649.255	16344.766	9069.1152	-824.74512	4939.7656	9614.1152	5299.2549	41986.766	9756.1152	3152.2549	22128.766	-1929.8848	-2000.7451	9205.7656	7407.21	14841.88	32838.84	1588.415	15367.035	17530.189	1702.415	896.03516	18879.189	-4880.585	6217.0352	25509.189	-1360.585	3974.0352	18421.189	10914.415	3872.0352	14245.189	-1933.855	3744.5151	-1747.5254	16056.285	12825.471	8306.2305	556.28516	6082.4702	8935.2305	13794.16	3126.6948	-771.38086	20116.176	14953.98	25894.195	1990.3799	27687.92	32256.234	28065.379	8961.9199	18424.234	17058.891	5473.5898	52170.961	99.889648	10369.59	10478.961	1348.4399	11724.305	17354.65	3287.4399	3760.3052	21256.65	6556.4399	5323.3052	37392.648	2466.4399	6195.3052	7145.6504	-1303.5601	2751.3052	22409.65	2781.0552	19817.715	10382.715	19897.055	-2762.2852	14045.715	4071.0552	-7738.2852	13206.715	7181.0552	15074.715	9051.7148	14824.73	6069.8252	7736.6602	1718.73	16651.824	47157.66	3320.73	7025.8252	40229.66	1981.73	3267.8252	12127.66	22027.73	10203.825	15391.66	-977.72998	-218.41016	13827.41	-1775.73	-156.41016	14741.41	4326.5254	-6774.2451	-4269.0156	1217.1001	19048.5	7484.4199	3766.1001	32555.5	24365.42	10466.1	2770.5	14141.42	5993.145	15751.755	17265.49	9650.3496	4205.7549	-1038.2754	11560.35	3107.7549	8110.7246	8578.1055	33993.797	29462.195	6366.1055	-2416.2051	6362.1953	11651.105	-1232.2051	28.195312	5217.1055	1064.7949	28321.195	11321.745	5364.0098	32609.24	11945.064	4258.7251	15199.105
3811.4448	13468.95	21717.49	6935.4448	2734.9502	1755.4902	15155.445	3262.9502	2040.4902	9857.4453	5864.9502	12643.49	10893.445	6499.9502	18980.49	1347.4448	5572.9502	15583.49	243.44482	4014.9502	8223.4902	7297.4551	3991.0254	11723.6	4733.4551	30622.025	22393.6	5680.4551	5829.0254	5570.5996	2624.4551	15937.025	29916.6	11157.455	4513.0254	12786.6	2548.4551	459.02539	17777.6	8439.4551	9770.0254	15098.6	7964.4551	3281.0254	20400.6	8853.4551	-1127.9746	17876.6	8754.4551	1045.0254	16697.6	8816.4551	3201.0254	19045.6	8476.8301	17338.865	17961.17	7249.8301	16347.865	6127.1699	4702.8301	2606.8652	7306.1699	7654.8301	20180.865	16719.17	5571.8301	13711.865	4572.1699	17478.83	10561.865	19296.17	1050.8301	9587.8652	10964.17	9423.8301	19607.865	50160.172	8904.9951	21863.105	14403.096	6207.9951	29186.105	32924.094	24600.996	18839.105	18821.096	19230.996	5625.105	1616.0957	12111.995	17766.105	19418.096	7934.9951	14027.105	23206.096	17028.996	5498.105	5092.0957	23500.996	9575.1055	26642.096	7587.9951	8768.1055	20481.096	13064.995	6432.105	25543.096	2587.9951	4196.105	12381.096	5233.9951	3577.105	18490.096	15381.995	7979.105	12382.096	10568.995	5186.105	11828.096	15957.995	7715.105	17051.096	5394.9951	16700.105	28712.096	17180.996	9630.1055	11035.096	9860.9951	5598.105	36208.094	9851.9951	13992.105	16056.096	10310.995	13763.105	42742.094	7825.9951	19846.105	29870.096	1690.9951	1907.105	22999.096	2052.9951	2271.105	856.0957	4048.9951	4805.105	28667.096	13653.995	8150.105	18557.096	12389.995	6257.105	16111.096	12433.995	6349.105	20564.096	13812.995	4785.105	13075.096	6785.9951	23651.105	14191.096	12009.995	4446.105	13480.096	8691.3154	5377.3149	12915.641	12850.315	2714.3149	-1740.3594	-2297.6846	13122.314	10103.641	10023.315	3653.3149	16809.641	6588.3154	8402.3145	9623.6406	8593.3154	6055.3149	17005.641	10089.595	-5331.0391	3891.4746	12384.595	-5849.0391	4572.4746	1928.5947	14154.961	25533.475	13906.595	99.960938	26137.475	11145.595	4920.9609	30175.475	9843.5947	-1613.0391	24329.475	4976.5947	10712.961	20868.475	13400.595	-771.03906	13414.475	4314.5947	2708.9609	20634.475	11435.595	-4422.0391	17717.475	18075.594	-1956.0391	23828.475	8502.5947	-3593.0391	23877.475	10161.43	-318.15039	19523.676	8071.4297	3954.8496	50109.676	6009.4297	-1996.1504	27211.676	3688.4297	17625.85	25949.676	8978.1504	53787.391	33884.289	17651.15	7171.3896	22361.289	15014.15	-1181.6104	1012.2891	3275.1499	17997.391	24239.289	5372.1499	13649.39	33585.289	2640.1499	12923.39	19216.289	4160.1499	858.38965	18750.289	12838.15	3.3896484	14122.289	10577.15	6874.3896	23390.289	5978.1499	3773.3896	19687.289	7570.665	30992.59	16616.4	21619.664	1111.5898	-535.59961	16490.664	491.58984	4065.4004	13378.665	4746.5898	52973.398	15981.665	832.58984	2687.4004	15477.665	1770.5898	22793.4	2036.665	23939.59	22710.4	4952.665	25732.59	48868.398	10933.665	6287.5898	17691.4	3679.665	14527.59	18395.4	2850.665	10661.59	27457.4	1187.665	7246.5898	2693.4004	18561.664	5053.5898	6959.4004	3179.665	18679.59	40205.398	11614.665	5794.5898	24399.4	11362.665	1572.5898	20172.4	1556.895	18261.715	26553.039	15165.895	6194.7148	14336.04	4177.895	15483.715	24471.039	26363.895	6980.7148	36721.039	5590.895	10756.715	11465.04	16273.895	8395.7148	29380.039	804.89502	6292.7148	23689.039	11723.895	6338.7148	37655.039	9263.8945	12966.715	24912.039	429.89502	2086.7148	39345.039	4265.895	8089.7148	27692.039	23712.895	9470.7148	33672.039	3192.895	2610.7148	21754.039	16005.895	9256.7148	26839.039	3308.355	2172.2148	36557.324	2039.355	693.21484	29908.324	7455.355	10743.215	17766.324	10050.355	1786.2148	2499.3242	13640.355	2326.2148	36154.324	11377.355	1321.2148	19181.324	988.35498	-2798.7852	11192.324	2629.9751	15135.51	30970.064	4819.3447	17891.02	23090.754	1893.3447	3740.02	28457.754	-563.65527	6705.02	39418.754	4105.3447	7446.02	25333.754	17111.344	10386.02	15517.755	-1861.1699	574.98486	-1860.5146	11314.495	8588.2549	18966.984	-727.50488	1613.2549	13114.984	14986.15	2897.8896	734.43555	13757.84	10535.75	26867.676	1982.8896	41948.07	28719.564	26256.891	11866.07	12335.564	10128.195	30750.914	60006.406	4853.1948	7427.915	14939.404	781.64502	11226.375	14227.415	5860.645	1986.375	23018.414	636.64502	3404.375	36458.414	4708.645	5985.375	14791.415	-431.35498	2880.375	17055.414	5196.7852	12535.955	10313.387	18700.785	-1157.0449	13238.387	2427.7852	-5982.0449	17194.387	10762.785	13668.955	10898.387	26998.404	5571.3052	5730.1895	3671.405	19699.305	43824.188	3746.405	6795.3052	36874.188	1316.405	1902.3052	15442.189	17202.404	5542.3052	12762.189	-496.47021	1677.2251	17436.441	-436.47021	709.2251	10178.44	5652	1213.7002	-9311.25	2177.6499	14205.99	11742.141	4537.6499	32169.99	23123.141	6656.6499	1664.9902	15189.141	-601.30957	8335.2305	11434.6	8961.8555	3270.1602	-364.6543	11712.855	5541.1602	10206.346	11115	45807.531	31944.125	9261	4859.5298	10462.125	15781	5662.5298	7786.125	10625	8442.5293	34369.125	8516.4805	8611.0498	28964.914	10861.57	4234.3901	23455.504
2454.1699	12386.21	24505.645	6296.1699	3055.21	-480.35547	13857.17	2686.21	347.64453	7462.1699	3518.21	12284.645	3942.1699	9121.21	22322.645	-1940.8301	2232.21	21022.645	-1625.8301	1799.21	2562.6445	11127.154	9334.5	-5557.9805	3704.1548	29870.5	8426.0195	6575.1548	20970.5	4466.0195	1427.1548	15043.5	25024.02	8405.1543	8026.5	2407.0195	1627.1548	8202.5	7911.0195	8072.1548	14412.5	4832.0195	8998.1543	8155.5	12010.02	8865.1543	3577.5	3984.0195	8611.1543	4527.5	4441.0195	10797.154	8575.5	6869.0195	4744.1001	17991.68	11521.977	13548.1	9849.6797	-15961.023	937.1001	5107.6802	8638.9766	5650.1001	20759.68	7971.9766	4735.1001	14769.68	1777.9766	16218.1	14376.68	10479.977	8056.1001	12006.68	21498.977	3991.1001	34780.68	37974.977	2887.2305	18624.535	17579.67	6063.2305	28265.535	21480.67	23259.23	17176.535	17571.67	15564.23	3500.5352	654.66992	5841.2305	16945.535	22291.67	1034.2305	12035.535	20409.67	15857.23	3357.5352	6482.6699	15707.23	9590.5352	13508.67	3362.2305	6711.5352	27682.67	8393.2305	6400.5352	23288.67	2105.2305	4088.5352	12373.67	-1269.7695	5412.5352	16648.67	13012.23	5560.5352	17546.67	7992.2305	3977.5352	13670.67	10818.23	7594.5352	19378.67	636.23047	15331.535	35558.672	12918.23	8583.5352	15325.67	9910.2305	4967.5352	35612.672	2776.2305	15748.535	16431.67	3404.2305	18820.535	46219.672	5129.2305	16355.535	29420.67	-2652.7695	2471.5352	20951.67	622.23047	655.53516	-1171.3301	-696.76953	2913.5352	9214.6699	7833.2305	6101.5352	24778.67	-1329.7695	13058.535	14389.67	8160.2305	3688.5352	24940.67	1267.2305	12678.535	16416.67	798.23047	23982.535	20598.67	8488.2305	2321.5352	14278.67	5460.7402	-949.65527	12686.061	10473.74	-3212.6553	-2522.9395	-5028.2598	3626.3447	7685.0605	6100.7402	-2440.6553	17305.061	7540.7402	2779.3447	9403.0605	7358.7402	-559.65527	10987.061	11690.3	-290.51953	1700.4648	10241.3	-5377.5195	-3455.5352	-486.7002	16072.48	26422.465	10746.3	6581.4805	20330.465	10217.3	7081.4805	23252.465	7083.2998	-344.51953	20230.465	2047.2998	12615.48	15409.465	13799.3	-247.51953	14512.465	1433.2998	12231.48	13756.465	5144.2998	6187.4805	13155.465	14271.3	2599.4805	15674.465	4497.2998	1863.4805	18010.465	19382.789	5005.4854	19508.164	20217.789	7491.4854	46153.164	12184.79	3693.4854	25303.164	16416.789	14741.485	22567.164	9587.54	54902.785	48498.961	19635.539	9885.7852	28713.961	20073.539	3077.7852	8519.9609	8600.54	21997.785	24045.961	12861.54	11904.785	23034.961	4824.54	22278.785	26389.961	3433.54	7282.7852	22060.961	13408.54	5732.7852	22800.961	11717.54	7646.7852	29393.961	9090.54	6430.7852	21382.961	8594.5703	30043.67	16597.939	16721.57	-2585.3301	-185.06055	16315.57	-1626.3301	-3.0605469	15365.57	1482.6699	43986.938	16550.57	-2010.3301	1281.9395	16222.57	495.66992	18627.939	458.56982	22312.67	21932.939	13001.57	12705.67	49218.938	11437.57	674.66992	29509.939	2416.5698	14914.67	16313.939	2911.5698	15208.67	23738.939	2157.5698	4662.6699	-1127.0605	16697.57	-768.33008	1009.9395	2688.5698	21941.67	36747.938	9809.5703	4063.6699	20289.939	11628.57	652.66992	22425.939	4460.0601	16810.865	15225.936	18271.061	4403.8652	2107.9355	7637.0601	14134.865	19362.936	27528.061	6673.8652	32479.936	13170.061	3520.8652	244.93555	9012.0605	5827.8652	21420.936	3982.0601	4179.8652	19244.936	14769.061	2838.8652	32410.936	12894.061	11361.865	16601.936	2127.0601	2170.8652	29780.936	5805.0601	6092.8652	15283.936	27760.061	3952.8652	17513.936	3657.0601	3032.8652	11839.936	11228.061	6611.8652	21433.936	8494.2246	7241.375	28317.74	3436.2251	2858.375	22614.74	8327.2246	13335.375	10651.74	8692.2246	1346.375	-4794.2598	14158.225	6511.375	36894.742	12249.225	3086.375	13423.74	279.2251	-723.625	5946.7402	3260.0947	19041.18	32870.617	10485.425	12683.46	23238.055	4846.4248	-54.540039	28320.055	-677.5752	4384.46	25745.055	4028.4248	4317.46	29521.055	17872.426	2757.46	17764.055	4800.02	9188.1543	-120.01953	11049.205	5783.1152	9649.2109	652.20508	1215.1152	9164.2109	5708.8799	594.51465	-4248.1445	19255.945	15453.77	25770.516	-2383.9199	28875.699	44825.742	23088.08	13679.7	23834.74	7486.1348	28189.4	50471.273	2988.1348	8231.4004	17595.275	1909.925	11034.92	17369.559	5381.9248	1324.9199	19892.559	717.92505	4767.9199	35972.559	2562.925	7440.9199	9539.5596	1051.925	3236.9199	21448.559	3822.6797	24334.32	-6085.2031	17010.68	3217.3203	745.79688	-195.32031	-2819.6797	1668.7969	3584.6797	27447.32	-454.20312	10927.436	5673.4551	11971.185	-229.56494	15995.455	56321.184	-366.56494	6647.4551	47382.184	-1361.5649	4758.4551	20654.184	9702.4355	10454.455	27513.184	173.61499	-507.0498	17362.121	175.61499	-1416.0498	10706.12	5617.8604	-4349.3447	-16647.43	-1189.9199	11731.965	2217.9141	5884.0801	11899.965	23568.914	-2782.9199	-3165.0352	9211.9141	4698.1851	10025.945	13972.53	10974.675	845.67969	1438.3252	9593.6748	2231.6797	11449.325	13164.695	50507.383	17958.016	17486.695	4684.3848	-1186.9844	14149.695	4919.3848	-6575.9844	8233.6953	6649.3848	23298.016	10602.686	5275.4199	18188.09	14747.314	5032.9399	23789.965
3230.5	16344.721	29435.73	9496.5	775.72021	7225.7305	14510.5	2964.7202	4292.7305	7434.5	2864.7202	22947.73	10988.5	3263.7202	26154.73	-347.5	3482.7202	24747.73	-1002.5	3633.7202	9675.7305	4299.1104	5548.8555	7710.3799	1892.1104	29154.855	19646.379	3676.1104	21976.855	14298.38	-759.88965	9388.8555	17411.379	7332.1104	4337.8555	19518.379	-722.88965	3224.8555	16190.38	6143.1104	8534.8555	19050.379	4586.1104	5412.8555	19908.379	7009.1104	582.85547	16573.379	5192.1104	48.855469	17940.379	6074.1104	2556.8555	22774.379	5425.6602	18007.16	28971.84	14973.66	1157.1602	920.83984	2559.6602	1363.1602	21387.84	3881.6602	21399.16	20352.84	4832.6602	10779.16	17286.84	16162.66	11633.16	32326.84	13937.66	2864.1602	33395.84	5086.6602	34215.16	50185.84	6557.6748	18672.395	15422.955	6642.6748	24953.395	28225.955	14620.675	8552.3945	10972.955	23724.676	2252.3945	-880.04492	13469.675	13639.395	22907.955	7696.6748	10218.395	22399.955	17779.676	-345.60547	3782.9551	21707.676	9727.3945	15939.955	8345.6748	3197.3945	23752.955	15761.675	3236.3945	23364.955	4310.6748	4032.3945	9387.9551	2799.6748	1321.3945	17227.955	16089.675	2234.3945	19572.955	14450.675	769.39453	7461.9551	15448.675	2136.3945	16645.955	7101.6748	13370.395	25537.955	18154.676	14921.395	9486.9551	13184.675	2304.3945	33707.953	13514.675	9297.3945	17282.955	5392.6748	20007.395	56190.953	8451.6748	15949.395	28372.955	4111.6748	-611.60547	21129.955	4514.6748	333.39453	884.95508	5237.6748	2368.3945	22864.955	13969.675	2374.3945	25535.955	4841.6748	8151.3945	15758.955	16407.676	2399.3945	18624.955	6185.6748	14999.395	17210.955	7737.6748	15673.395	17383.955	15501.675	2433.3945	16081.955	8107.0146	4058.6152	15008.096	13666.015	280.61523	5907.0957	-2699.9854	3446.6152	7550.0957	7864.0146	11.615234	15634.096	10468.015	5486.6152	10992.096	6433.0146	3144.6152	13832.096	12850.84	-2097.0049	2493.6445	14051.84	-2903.0049	-704.35547	3282.8398	20642.996	25646.645	17270.84	3702.9951	9852.6445	14875.84	8257.9951	27511.645	13617.84	251.99512	15635.645	6245.8398	11300.995	19003.645	18508.84	1243.9951	13776.645	7666.8398	15628.995	13363.645	13106.84	1936.9951	10577.645	17080.84	4336.9951	29195.645	11470.84	3564.9951	15818.645	14767.766	4865.5654	10269.84	11555.766	5777.5654	44188.84	10984.766	3374.5654	20087.84	16656.766	8465.5654	20506.84	6714.7998	67199.695	50683.34	16676.801	4227.6953	26776.34	13419.8	-526.30469	2805.3398	3272.7998	17001.695	18095.34	14363.8	814.69531	18169.34	323.7998	16964.695	25207.34	606.7998	1153.6953	22185.34	11853.8	-230.30469	20160.34	11099.8	3935.6953	24265.34	6644.7998	3072.6953	17503.34	3839.8496	34144.156	13611.289	15930.85	652.15527	-1242.7109	14776.85	4068.1553	2649.2891	10342.85	4372.1553	46389.289	10835.85	2771.1553	680.28906	13741.85	3552.1553	17933.289	-867.15039	23442.156	21257.289	11747.85	16039.155	46644.289	7727.8496	3506.1553	23006.289	1172.8496	18322.156	19315.289	5333.8496	13105.155	19830.289	3.8496094	7793.1553	-1577.7109	15020.85	7895.1553	4920.2891	1442.8496	17014.156	39979.289	10087.85	4704.1553	23981.289	8155.8496	6201.1553	21068.289	5977.0298	16180.545	23713.309	18250.029	-3261.4551	10754.31	7120.0298	8961.5449	28278.309	30392.029	2769.5449	35989.309	15715.029	-4796.4551	7952.3096	14228.029	1383.5449	26084.309	4835.0298	-741.45508	28904.309	15248.029	-2301.4551	42716.309	15907.029	2029.5449	20812.309	2607.0298	-4519.4551	33578.309	6881.0298	1800.5449	25493.309	27280.029	-189.45508	30048.309	4156.0298	-3772.4551	20741.309	16861.029	1431.5449	24990.309	1439.6748	4025.7803	30060.15	-1255.3252	1151.7803	26166.15	4866.6748	11698.78	18330.15	7138.6748	-1985.2197	392.15039	11226.675	934.78027	29967.15	11027.675	765.78027	17987.15	-1860.3252	-1056.2197	11717.15	3388.0898	17128.15	26017.449	10561.3	2344.6152	23142.551	1254.2998	-2678.3848	25434.551	-601.7002	677.61523	21229.551	3316.2998	-1334.3848	19723.551	18285.301	566.61523	16524.551	-589.51514	6187.29	7210.3501	16280.275	3201.9346	14661.404	2460.2749	-4030.0654	9476.4043	14231.07	3090.29	1398.5352	18601.785	10197.41	27098.475	2843.6152	22114.119	28793.365	25643.615	1401.1191	15173.365	5856.6748	22531.559	36095.504	1808.6748	3470.5596	11336.504	2758.625	11137.585	20787.57	6194.625	1372.585	22459.57	2295.625	4274.585	44421.57	3180.625	6153.585	13443.57	796.625	1474.585	22125.57	1703.0898	18612.189	4626.3086	16313.09	-1748.8105	11603.309	2688.0898	-8732.8105	11789.309	6565.0898	15529.189	12780.309	14962.395	-4061.875	9339.3301	1187.395	9439.125	47832.328	882.39502	-1388.875	41692.328	-232.60498	-6026.875	13579.33	10217.395	7100.125	27024.33	33.370117	1167.7202	17626.906	-22.629883	1736.7202	16128.905	4915.5254	-1026.6396	-5707.5156	10904.609	2548.9004	-5130.4043	4796.6099	36747.898	34129.594	49.609863	-538.09961	17688.596	7918.9951	14088.189	13921.87	4698.9702	4825.335	5993.3301	5273.9702	6187.335	16181.33	7256.6953	49822.5	21100.086	10895.695	4436.5	4547.0859	12103.695	3894.5	1655.0859	5282.6953	4926.5	32346.086	10475.7	5692.7754	13821.445	9163.5996	340.58496	22209.449
6553.0547	10712.315	18404.965	9570.0547	222.31543	-5376.0352	14902.055	1645.3154	-3212.0352	12670.055	1183.3154	12424.965	3800.0549	12031.315	20394.965	3030.0549	846.31543	12566.965	2575.0549	-641.68457	2075.9648	5214.4351	6855.9805	11066.655	4873.4351	34200.98	21357.656	7236.4351	18611.98	15354.655	3471.4351	13933.98	21309.656	9194.4355	3923.9805	13157.655	499.43506	2631.9805	20206.656	9262.4355	11180.98	21570.656	1955.4351	10798.98	19377.656	7881.4351	1168.9805	22515.656	8665.4355	3229.9805	20754.656	10665.436	4931.9805	24237.656	2521.6201	16539.906	16694.494	15048.62	1026.9053	-11764.506	-1433.3799	-498.09473	7697.4941	1860.6201	16456.906	13360.494	2002.6201	8769.9053	3110.4941	16017.62	6604.9053	18056.494	9822.6201	1506.9053	22131.494	-553.37988	31353.906	51008.492	2378.6797	23024.1	19006.971	3668.6797	20525.1	19885.971	-1521.3203	7322.1001	18442.971	15777.68	3866.1001	3341.9707	7770.6797	14201.1	22898.971	5299.6797	11221.1	21954.971	13230.68	4316.1001	5528.9707	16984.68	8651.0996	21804.971	2604.6797	5199.1001	29107.971	9100.6797	6713.1001	29911.971	607.67969	2995.1001	11282.971	-1863.3203	3401.1001	22745.971	9332.6797	5196.1001	22703.971	7426.6797	4415.1001	17715.971	13042.68	7298.1001	25137.971	177.67969	13084.1	31068.971	10810.68	8506.0996	14667.971	7271.6797	4965.1001	29677.971	338.67969	17965.1	17993.971	2231.6797	8654.0996	52356.969	5517.6797	24413.1	33366.969	-1018.3203	5752.1001	25948.971	-894.32031	1504.1001	1211.9707	-691.32031	2750.1001	18648.971	7336.6797	7604.1001	29083.971	-1562.3203	15306.1	18649.971	9602.6797	6174.1001	26226.971	5701.6797	5044.1001	11585.971	2745.6797	19695.1	18396.971	8176.6797	5948.1001	19664.971	6644.2246	2384.6553	4864.9297	15083.225	925.65527	7042.9297	-2993.7754	12290.655	12369.93	9949.2246	2016.6553	19946.93	8613.2246	4958.6553	20317.93	7573.2246	2323.6553	22353.93	7336.5801	4877.4048	658.99414	7444.5801	696.40479	619.99414	-329.41992	24370.404	22598.994	12764.58	10072.404	21507.994	11913.58	10299.404	23054.994	8497.5801	5212.4048	18455.994	4324.5801	17728.404	18102.994	14950.58	8323.4043	11656.994	2619.5801	16226.404	15924.994	10809.58	5503.4048	11589.994	5260.5801	30614.404	34668.992	8779.5801	6991.4048	18383.994	9101.8555	2531.9854	14470.295	11548.855	4705.9854	44002.297	9377.8555	3143.9854	16335.295	1451.8555	15636.985	17073.295	6944.0703	72234.602	42637.641	6678.0703	3186.5996	16494.641	14473.07	-1386.4004	-3184.3594	2742.0703	14456.6	18310.641	9843.0703	131.59961	8804.6406	1580.0703	10658.6	11558.641	3938.0703	1368.5996	14827.641	11240.07	42.599609	16545.641	6963.0703	2566.5996	15451.641	8194.0703	1932.5996	10526.641	3135.9902	21705.129	17266.211	18579.99	-3595.8701	4113.2109	16827.99	-3611.8701	7364.2109	14628.99	-916.87012	53112.211	16010.99	-2270.8701	5871.2109	16635.99	-1570.8701	30393.211	1426.9902	15387.13	13868.211	15601.99	7602.1299	52048.211	10457.99	281.12988	21515.211	4161.9902	9412.1299	23122.211	1355.9902	6596.1299	29690.211	1982.9902	-1081.8701	2487.2109	13884.99	-1588.8701	11016.211	5280.9902	17689.129	49540.211	11099.99	3282.1299	25808.211	12991.99	-824.87012	20282.211	950.25	16503.07	20945.516	15909.25	3864.0703	6779.5156	4108.25	18191.07	17542.516	26532.25	7540.0703	28088.516	9027.25	2021.0703	3210.5156	12639.25	9175.0703	25419.516	2010.25	5324.0703	20421.516	10677.25	3310.0703	31156.516	17874.25	9119.0703	16890.516	181.25	4926.0703	30124.516	453.25	11080.07	22276.516	25270.25	7221.0703	20333.516	-406.75	1833.0703	15107.516	12467.25	9586.0703	23778.516	2707.6152	6360.2598	25944.586	2103.6152	4816.2598	22875.586	7615.6152	11927.26	17787.586	11522.615	2619.2598	-285.41406	4631.6152	3725.2598	33459.586	7530.6152	5091.2598	17664.586	3632.6152	2446.2598	8677.5859	5665.5298	16771.555	30114.096	4300.1396	4367.9297	20887.49	-4062.8604	302.92969	25000.49	-5689.8604	2103.9297	25579.49	-3085.8604	5196.9297	28972.49	4796.1396	1989.9297	14826.49	1150.5	6615.9302	576.16992	17905.779	7357.5498	16629.801	2475.78	2927.5498	17583.801	11319.995	1885.7148	-844.86523	16921.15	8757.8447	28938.52	-1272.9502	29667.711	32342.035	20970.051	10148.71	15540.035	4811.1401	24220.441	57283.008	1822.1401	8080.4404	6803.0059	-84.154785	12647.13	20856.766	3892.8452	4445.1299	22445.766	-37.154785	3996.1299	35819.766	558.84521	9788.1299	13044.765	-266.15479	2754.1299	20066.766	6158.3701	21487.65	15015.48	19035.371	3206.6504	16946.48	4416.3701	-1862.3496	21309.48	16145.37	11535.65	13364.48	18244.211	7391.1001	5641.21	2190.21	17858.1	45255.211	5579.21	8098.1001	36796.211	1945.21	6451.1001	15452.21	9357.21	20331.1	26569.211	-158.17505	3737.3149	21222.34	389.82495	3479.3149	18340.34	3682.5752	-10927.42	-6948.2051	9128.0947	-1283.4648	-11529.086	3341.0947	28767.535	23481.914	-652.90527	-935.46484	16871.914	5678.0552	18174.895	14305.51	7959.27	4889.6699	4190.9053	10213.27	4374.6699	16625.906	7726.9551	46191.199	27809.445	18328.955	4134.2002	9411.4453	12248.955	3759.2002	4050.4453	5151.9551	3425.2002	30680.445	11984.245	9604.3701	30361.039	-1129.8252	-4208.1152	28682.975
5421.5303	10281.725	19994.154	8159.5303	984.7251	-3641.8457	14850.53	6837.7251	-1102.8457	10295.53	4376.7251	15303.154	7334.5303	3899.7251	16649.154	2446.53	3925.7251	16797.154	3443.53	2047.7251	2266.1543	3734.6904	299.38477	8021.2451	4296.6904	26772.385	21338.246	3876.6904	9178.3848	5252.2451	2496.6904	8979.3848	16420.246	5570.6904	233.38477	5438.2451	-1202.3096	-820.61523	17529.246	7409.6904	6102.3848	22228.246	704.69043	6398.3848	19770.246	4615.6904	-1773.6152	23541.246	6544.6904	-737.61523	18405.246	5980.6904	1665.3848	21862.246	7810.6602	17009.781	30840.244	16561.66	2933.7803	1237.2441	3064.6602	1332.7803	17296.244	7027.6602	19349.781	23611.244	6250.6602	10009.78	15491.244	15729.66	14257.78	15955.244	12345.66	1461.7803	28454.244	2581.6602	32955.781	55217.242	4958.8701	23227.566	24334.561	7438.8701	14204.565	15464.561	3322.8701	3469.5654	25031.561	22519.871	4429.5654	5454.5605	12885.87	14403.565	30362.561	7965.8701	10872.565	25329.561	17165.871	3204.5654	8244.5605	21719.871	5641.5654	20125.561	8038.8701	2948.5654	29923.561	9725.8701	3600.5654	26464.561	2679.8701	1240.5654	13901.561	2357.8701	2373.5654	23730.561	13575.87	6233.5654	19605.561	8685.8701	3673.5654	16262.561	9725.8701	10113.565	27307.561	3697.8701	10845.565	33845.562	14793.87	4502.5654	17612.561	8363.8701	4151.5654	32886.562	5187.8701	17722.566	19575.561	403.87012	3222.5654	54525.562	7986.8701	15345.565	35143.562	2178.8701	1276.5654	31148.561	2037.8701	386.56543	5151.5605	1272.8701	389.56543	20696.561	3648.8701	16891.566	28601.561	5839.8701	7875.5654	21419.561	13417.87	4845.5654	32933.562	13093.87	2387.5654	20972.561	5249.8701	18346.566	21519.561	13315.87	4716.5654	20727.561	9838.7246	873.04492	-2926.8105	16056.725	826.04492	-2090.8105	-805.2749	9863.0449	7677.1895	10357.725	782.04492	18258.189	11911.725	2088.0449	11140.189	9502.7246	2676.0449	23646.189	20573.82	591.4502	-6864.0195	1320.8198	-3796.5498	-9309.0195	12168.82	-266.5498	-3107.0195	15489.82	3189.4502	10087.98	13366.82	5200.4502	11424.98	11589.82	144.4502	5646.9805	5440.8198	13805.45	12346.98	21288.82	3061.4502	8391.9805	6099.8198	14652.45	7527.9805	11991.82	783.4502	6753.9805	8461.8203	22220.449	25174.98	9983.8203	6806.4502	10558.98	11632.12	5028.3496	12548.689	13922.12	9596.3496	47095.688	10222.12	4732.3496	24765.689	1861.1201	22959.35	25651.689	6220.5098	38775.41	45043.367	7739.5098	192.41016	26612.369	18498.51	-4728.5898	1853.3691	5332.5098	17896.41	22509.369	15176.51	-4194.5898	17571.369	4239.5098	10162.41	18653.369	2312.5098	-1562.5898	20644.369	14165.51	-2465.5898	16175.369	12167.51	1305.4102	22386.369	11137.51	-4366.5898	14638.369	7134.52	33880.547	13070.414	16552.52	3526.5449	-1407.5859	16382.52	2622.5449	3090.4141	17722.52	4955.5449	47826.414	14527.52	1980.5449	-1371.5859	14425.52	2957.5449	20061.414	22381.52	3416.5449	-422.58594	14844.52	11537.545	44418.414	11381.52	7458.5449	22693.414	3656.52	17920.545	13822.414	2336.52	14439.545	27024.414	1918.52	3649.5449	523.41406	15649.52	5959.5449	1069.4141	4948.52	20643.545	31447.414	12128.52	5562.5449	21591.414	13998.52	3821.5449	19415.414	240.90039	19529.16	13815.635	13628.9	2655.1602	2804.6348	3875.9004	15570.16	15065.635	23898.9	11210.16	27891.635	9691.9004	2267.1602	-970.36523	10190.9	6776.1602	18045.635	-2226.0996	2314.1602	13847.635	8788.9004	3150.1602	34283.633	11651.9	5833.1602	15843.635	-2027.0996	3240.1602	28826.635	7426.9004	5504.1602	15739.635	23950.9	5382.1602	25882.635	1079.9004	2362.1602	12513.635	12194.9	8605.1602	18657.635	410.8252	-597.24512	26047.225	-1271.1748	-520.24512	25446.225	8519.8252	3349.7549	14035.225	10713.825	-4488.2451	4717.2246	-601.1748	-1848.2451	45296.227	-748.1748	-1894.2451	14983.225	-1837.1748	-4648.2451	11979.225	3967.5698	20991.199	36126.188	10606.575	5461.0298	19169.969	3138.5752	2178.0298	22164.969	314.5752	5168.0298	23934.969	5387.5752	5699.0298	26279.969	-1180.4248	3212.0298	15637.97	1399.1101	7104.605	2352.3398	10434.3	4484.375	20153.555	-3489.7002	353.375	15507.555	12318.596	596.70508	-1075.1152	18949.66	5372.4248	31094.945	-1900.9697	35996.281	27712.846	19278.031	13366.28	6011.8457	4018.9453	29070.129	59751.836	52.945312	10083.13	10194.836	2350.04	7677.7549	17213.855	4555.04	-155.24512	18707.855	826.04004	1622.7549	37049.855	2973.04	7351.7549	16971.855	-70.959961	-151.24512	20208.855	5624.5952	20792.885	13766.66	19030.596	2467.8848	12848.66	2038.5952	-2142.1152	15236.66	7411.5952	21530.885	16074.66	15581.715	4691.7852	6500.6504	1105.7148	16902.785	48344.648	2375.7148	7942.7852	39164.648	1739.7148	2206.7852	15695.65	5591.7148	13541.785	27586.65	106.95996	3470.1001	21491.865	1149.96	2156.1001	17965.865	7177.7852	-3204.9951	-5109.6953	14376.33	-80.415039	-758.28027	12356.33	13799.585	30610.719	516.33008	301.58496	20550.719	3734.855	8429.1504	16121.78	9501.0898	2148.4648	-448.58008	10839.09	4174.4648	16089.42	10041.255	46145.605	24910.664	15353.255	1558.6055	11436.665	15057.255	1055.6055	3201.665	8357.2549	1265.6055	32634.664	11727.39	6747.2305	31942.84	633.45508	2634.54	32960.066
7292.0049	10934.561	19976.025	8426.0049	2234.5601	3724.0254	7293.0049	6367.5601	4850.0254	10988.005	3393.5601	19345.025	2046.0049	2444.5601	23002.025	3317.0049	6060.5601	21962.025	3679.0049	4082.5601	9658.0254	6096.46	6847.2949	13118.92	4290.46	30050.295	26293.92	8921.46	16404.295	16829.92	4930.46	10450.295	17027.92	10110.46	6974.2949	5362.9199	2384.46	2450.2949	19115.92	6649.46	4545.2949	16289.92	1475.46	15120.295	24577.92	9276.46	3299.2949	21800.92	10518.46	865.29492	14505.92	8752.46	5631.2949	22046.92	4869.4453	14495.215	21401.9	16354.445	-474.78516	-2653.0996	-252.55469	-2957.7852	10238.9	3535.4453	16984.215	18184.9	2641.4453	10552.215	9247.9004	12506.445	9582.2148	13979.9	9053.4453	-113.78516	22624.9	1132.4453	29813.215	54737.898	6419.54	19933.76	23974.279	8857.54	15739.76	11451.279	4481.54	3562.7598	18433.279	15067.54	1707.7598	4308.2793	12574.54	14108.76	27037.279	4892.54	4003.7598	18787.279	17181.539	3405.7598	9182.2793	25527.539	7794.7598	24881.279	6571.54	3166.7598	27285.279	12485.54	5184.7598	24841.279	2254.54	3725.7598	16038.279	3548.54	3751.7598	19584.279	12484.54	4591.7598	19142.279	12387.54	2235.7598	16985.279	6023.54	10900.76	24309.279	4579.54	11133.76	34816.281	19483.539	5745.7598	16377.279	12937.54	4926.7598	30279.279	14079.54	10259.76	15927.279	3364.54	4981.7598	47784.281	8344.54	20729.76	26538.279	3313.54	308.75977	28374.279	2752.54	-1684.2402	1996.2793	2664.54	811.75977	28682.279	3379.54	17211.76	28033.279	7671.54	9953.7598	21973.279	9860.54	3815.7598	36897.281	7358.54	13317.76	21299.279	8024.54	20812.76	21534.279	11977.54	3125.7598	19347.279	11901.92	-1792	7573.2441	18735.92	-2195	4838.2441	1275.9199	6357	13782.244	15246.92	293	30862.244	11874.92	2291	18051.244	14155.92	512	21873.244	7414.8203	943.64453	5733.3203	-2896.1797	-2907.3555	-1573.6797	8730.8203	1775.6445	11058.32	10045.82	6870.6445	18785.32	6652.8203	13262.645	23637.32	9307.8203	1815.6445	16501.32	10689.82	-746.35547	3530.3203	13576.82	3114.6445	11858.32	511.82031	15319.645	16916.32	5413.8203	4180.6445	15996.32	4759.8203	22112.645	42589.32	-2248.1797	14547.645	10675.32	13571.645	5731.8154	12166.664	12041.645	7187.8154	28797.664	12406.645	5477.8154	15915.664	2874.645	19030.816	11844.664	5632.4248	57415.41	41187.844	3539.4248	613.41016	21393.846	14931.425	-2439.5898	-1565.1543	11619.425	1645.4102	18336.846	9645.4248	-1807.5898	19915.846	3566.4248	14185.41	17710.846	473.4248	-1504.5898	16833.846	8292.4248	1610.4102	14309.846	8700.4248	3734.4102	23194.846	8260.4248	-2048.5898	18166.846	8632.1855	26085.4	17144.344	14798.186	1954.4004	1851.3447	15757.186	2882.4004	5342.3447	14555.186	3809.4004	48118.344	15175.186	3246.4004	2037.3447	18049.186	5792.4004	25757.344	17456.186	5180.4004	3067.3447	13699.186	11557.4	52507.344	10529.186	3913.4004	23501.344	3876.1851	17824.4	20759.344	460.18506	14793.4	29152.344	653.18506	5703.4004	4683.3447	16027.186	2992.4004	6164.3447	2200.1851	24151.4	33313.344	11508.186	6179.4004	24838.344	10786.186	5195.4004	22551.344	3935.7148	20345.176	14850.641	18776.715	5003.1748	2891.6406	6621.7148	17991.176	16151.641	28848.715	10243.175	25927.641	14398.715	2868.1748	1599.6406	13041.715	7550.1748	17884.641	3644.7148	4929.1748	18333.641	13469.715	4233.1748	23208.641	12098.715	9105.1748	12890.641	1193.7148	3954.1748	27370.641	600.71484	3168.1748	2704.6406	30842.715	9067.1748	24033.641	3486.7148	3583.1748	14361.641	3323.7148	6347.1748	19493.641	1982.6699	2575.4805	21772.744	1238.6699	884.48047	34992.742	12237.67	5759.4805	18899.744	13153.67	205.48047	4068.7441	2865.6699	-46.519531	36796.742	2405.6699	-306.51953	19632.744	647.66992	-2672.5195	12673.744	3769.1948	21128.539	31309.914	9522.7949	5353.2646	15298.145	1028.7949	2474.2646	28950.145	-2747.2051	5445.2646	18623.145	1294.7949	7036.2646	26762.145	-3712.2051	3179.2646	19264.145	1178.3848	10007.23	983.30957	11460.475	6426.4399	12378.195	-132.5249	4541.4399	12228.195	12334.445	2107.5898	-2909.9805	17323.164	5458.8901	21331.016	1349.4805	32567.555	24647.855	25287.48	12085.555	17537.855	8214.8701	26412.945	62159.41	1682.8701	2629.9453	18318.41	-929.86523	7720.6548	20328.51	3311.1348	1394.6548	25784.51	-2025.8652	3188.6548	42194.508	443.13477	5442.6548	14931.51	-1589.8652	1471.6548	18896.51	2856.04	22404.27	5115.0195	16355.04	7296.2695	3800.0195	-1581.96	2118.2695	12676.02	4869.04	21892.27	13780.02	11886.965	6999.375	9773.9551	2239.9651	16911.375	53425.953	2998.9651	7298.375	44621.953	1668.9651	3272.375	14954.955	9225.9648	18545.375	29037.955	-1215.5698	2011.21	19725.266	-322.56982	1225.21	16418.266	3239.9854	638.66992	-9882.0059	13751.645	1550.0298	-7871.6055	12703.645	8971.0293	19096.395	1535.645	180.02979	14850.395	7379.5352	14560.175	15694.95	10119.845	5873.7598	2968.9746	10750.845	6674.7598	11851.975	7926.9805	40955.309	20852.141	7778.9805	-3337.6904	9991.1406	9534.9805	-3520.6904	906.14062	830.98047	-3931.6904	28241.141	9731.2451	7454.5947	38622.688	-13.570068	1858.2651	30314.055
5258.4551	10707.085	17179.734	7562.4551	-1227.915	804.73535	13619.455	3997.085	5426.7354	12360.455	1162.085	16214.735	3271.4551	645.08496	25786.734	3061.4551	1676.085	20965.734	3196.4551	1071.085	7378.7354	5755.2349	5809.5952	5161.8594	1442.2349	30465.596	14164.859	7925.2349	18309.596	11338.859	1774.2349	14117.596	18209.859	4022.2349	3150.5952	-1382.1406	-204.76514	3988.5952	13647.859	2209.2349	2788.5952	10875.859	1433.2349	14745.596	18685.859	5132.2349	4457.5952	17949.859	8839.2344	2938.5952	15893.859	7644.2349	3919.5952	14448.859	5500.8101	19003.105	27698.164	18570.811	1666.1055	-932.83594	1238.8101	-1069.8945	11643.164	6532.8101	16588.105	19296.164	4410.8101	8828.1055	9435.1641	631.81006	9154.1055	15022.164	2019.8101	1610.1055	27967.164	3546.8101	22555.105	21162.164	2994.7148	16527.285	23347.449	5776.7148	16519.285	18317.449	2021.7148	4567.2852	19541.449	-137.28516	2526.2852	3866.4492	9823.7148	12251.285	27938.449	-120.28516	2147.2852	20206.449	12027.715	2451.2852	10750.449	20154.715	6411.2852	23689.449	7193.7148	4221.2852	30532.449	8355.7148	6784.2852	28694.449	1724.7148	2437.2852	15248.449	2471.7148	3166.2852	23156.449	10990.715	3071.2852	19650.449	8476.7148	3213.2852	14303.449	7628.7148	13030.285	25974.449	6969.7148	8853.2852	28558.449	-212.28516	21374.285	16899.449	12065.715	1561.2852	29633.449	2583.7148	19028.285	21080.449	829.71484	4529.2852	55170.449	6217.7148	20111.285	34370.449	237.71484	592.28516	26698.449	511.71484	169.28516	5864.4492	51.714844	3265.2852	30278.449	253.71484	14138.285	24774.449	9721.7148	3315.2852	18797.449	11046.715	3522.2852	33046.449	5949.7148	14034.285	18468.449	3547.7148	19087.285	22030.449	12797.715	1832.2852	16291.449	8188.4902	5562.77	-2944.5801	12507.49	3374.77	-268.58008	-3619.5098	12043.77	3374.4199	10103.49	5222.77	18542.42	6773.4902	8901.7695	15472.42	7676.4902	5146.77	15315.42	8423.0049	2628.7754	4589.2246	-1963.9951	-56.224609	-43.775391	10151.005	4232.7754	12026.225	12002.005	7726.7754	21451.225	7854.0049	17456.775	25249.225	7364.0049	2874.7754	14343.225	13526.005	705.77539	4967.2246	12689.005	7992.7754	17859.225	2093.0049	17371.775	14329.225	8611.0049	3882.7754	12665.225	3960.0049	23385.775	37497.227	12591.005	5890.7754	19309.225	11577.44	2883.9746	16802.66	5270.4404	7029.9746	45505.66	6642.4404	2573.9746	24331.66	6398.4404	13442.975	17217.66	3572.0947	57688.141	35731.281	5247.0947	6965.1401	24170.279	13539.095	4478.1401	-4558.7207	10816.095	8405.1406	14202.279	11555.095	5447.1401	13447.279	2571.0947	18655.141	21798.279	1276.0947	6519.1401	14707.279	9788.0947	6961.1401	12289.279	6628.0947	11640.141	18308.279	9044.0947	6205.1401	15366.279	5946.5049	28366.551	13226.525	18234.504	1131.5498	-4560.4746	18206.504	-390.4502	-2286.4746	14863.505	5804.5498	40623.523	14746.505	1739.5498	-335.47461	15697.505	861.5498	19078.525	23114.504	3390.5498	755.52539	15565.505	5859.5498	46147.523	9300.5049	1154.5498	18841.525	6459.5049	12414.55	16302.525	1389.5049	10332.55	24241.525	2912.5049	2084.5498	-4578.4746	12578.505	1127.5498	163.52539	5073.5049	24238.551	26132.525	10598.505	5160.5498	15122.525	10528.505	2347.5498	16264.525	1025.0498	23197.121	14210.465	13035.05	4111.1201	3730.4648	5096.0498	15313.12	15795.465	27824.051	12263.12	33226.465	11836.05	3514.1201	1576.4648	11879.05	7374.1201	21310.465	166.0498	3143.1201	20665.465	11294.05	5788.1201	24905.465	13341.05	5686.1201	14767.465	-2549.9502	2594.1201	36297.465	-604.9502	1855.1201	17754.465	23803.051	7527.1201	24479.465	-1006.9502	3631.1201	15641.465	-1046.9502	2876.1201	22056.465	-842.62012	5222.5498	29565.574	-907.62012	2892.5498	30789.574	4704.3799	10374.55	16167.574	6940.3799	-420.4502	1444.5742	1263.3799	2219.5498	28789.574	274.37988	1104.5498	15698.574	-2516.6201	163.5498	10443.574	9049.665	22541.035	24772.926	6431.1553	6199.3652	18344.145	-3515.8447	4414.3652	14401.145	-4356.8447	7097.3652	22898.145	2789.1553	7592.3652	20524.145	-4905.8447	2536.3652	9852.1445	1478.29	6508.9048	2164.2949	10375.016	3833.9199	11519.725	-2014.9849	1346.9199	12478.725	14948.51	1091.8652	3480.9453	21345.115	8440.0957	8972.7559	-10447.561	22939.85	31743.109	17271.439	5811.8496	12361.109	7922.8301	21834.68	58342.605	-1332.1699	1094.6797	11907.605	3733.415	9407.2197	19536.445	6463.415	-198.78027	27860.445	1683.415	1657.2197	39573.445	3562.415	7163.2197	16967.445	2491.415	2518.2197	21097.445	5227.8198	19013.98	8635.3906	18048.82	4781.9805	12930.391	2219.8198	-1215.0195	16780.391	6412.8198	19501.98	12634.391	5075.2651	6794.6802	2864.9609	623.26514	16836.68	40774.961	-684.73486	5728.6802	43542.961	-332.73486	4628.6802	18042.961	5530.2651	16118.68	25711.961	564.69995	4266.9648	23162.516	1339.7	1911.9648	16060.515	7548.96	-2092.7803	-7962.6504	9547.1504	1505.7251	-12043.045	6640.1504	6449.7251	15770.955	-2454.8496	1561.7251	10552.955	6138.2051	18094.404	10259.494	10059.12	2591.8452	2502.71	8000.1201	5709.8452	12562.71	4903.1499	45288.961	31201.275	9876.1504	4018.96	7877.2754	11856.15	1832.96	-115.72461	-929.8501	1744.96	35858.273	8412.3906	12011.775	32591.285	917.35498	1605.5151	28001.67
7627.0952	11171.285	20479.301	7939.0952	2654.2852	-410.69922	12252.096	4424.2852	1885.3008	11453.096	4379.2852	17842.301	-183.90479	4414.2852	25624.301	1291.0952	3628.2852	16635.301	555.09521	1726.2852	2675.3008	6355.5249	8530.8848	-2177.5605	4754.5249	30660.885	3284.4395	8510.5254	21365.885	-4313.5605	9391.5254	7676.8848	-8790.5605	2294.5249	6030.8848	-8883.5605	2252.5249	3805.8848	6329.4395	1665.5249	3591.8848	5390.4395	3244.5249	13036.885	11036.439	8459.5254	1981.8848	7334.4395	9802.5254	3505.8848	9956.4395	8915.5254	5874.8848	6427.4395	4256.6099	15929.73	30644.99	20254.609	1214.7305	2300.9902	859.60986	-424.26953	18460.99	4486.6099	14006.73	24940.99	2663.6099	11484.73	18676.99	2524.6099	3322.7305	20037.99	-703.39014	-1576.2695	32994.992	14224.609	334.73047	25013.99	5764.1802	18159.365	20890.789	5605.1802	17959.365	19478.789	3563.1802	1585.3652	17093.789	4515.1802	1213.3652	2010.7891	11725.18	15173.365	26625.789	3300.1802	1860.3652	22667.789	15892.18	787.36523	9280.7891	19810.18	4624.3652	27574.789	8171.1802	4663.3652	30459.789	11675.18	3111.3652	28664.789	3247.1802	2707.3652	16146.789	3710.1802	1302.3652	22543.789	10339.18	6269.3652	24376.789	10179.18	1196.3652	13440.789	19606.18	2769.3652	23537.789	17975.18	3638.3652	25923.789	3011.1802	14697.365	15003.789	16566.18	3066.3652	33469.789	8050.1802	14165.365	18064.789	3536.1802	5107.3652	54941.789	8025.1802	19950.365	36593.789	2850.1802	-408.63477	31710.789	2492.1802	-534.63477	3980.7891	3008.1802	978.36523	24844.789	2971.1802	14200.365	29637.789	8675.1797	2503.3652	20657.789	11309.18	3047.3652	25901.789	12060.18	1635.3652	20955.789	5998.1802	20231.365	19001.789	2702.1802	2990.3652	18281.789	4575.2798	-347.64453	-2494.6895	12832.279	-1597.6445	-3470.6895	-1433.7202	5682.3555	5713.3105	11672.279	-549.64453	12562.311	8643.2793	3677.3555	9270.3105	8766.2793	2001.3555	13975.311	12048.58	728.26953	2718.9551	-657.41992	-787.73047	1545.9551	9308.5801	2332.2695	11145.955	10629.58	8797.2695	13849.955	-961.41992	7418.2695	28591.955	11193.58	3514.2695	21889.955	11540.58	3931.2695	-982.04492	16989.58	9064.2695	12388.955	2656.5801	16799.27	16583.955	8288.5801	5486.2695	15060.955	4359.5801	25627.27	32826.953	6346.5801	6200.2695	16861.955	9805.1953	-2753.7402	21168.369	8189.1953	35.259766	45007.367	8819.1953	-3274.7402	25622.369	-1685.8047	15869.26	21857.369	6648.4702	55237.117	33974.445	5786.4702	-2123.8848	26475.445	15493.471	-1541.8848	3391.4453	12646.471	-615.88477	18965.445	16784.471	-724.88477	22336.445	1951.4702	10143.115	19825.445	3838.4702	-1681.8848	16228.445	14627.471	3.1152344	22370.445	11137.471	2091.1152	23816.445	10408.471	-2321.8848	15889.445	4388.5547	29664.99	21126.5	14418.555	2805.9902	1687.5	10375.555	-773.00977	5526.5	10307.555	4881.9902	51156.5	9829.5547	2682.9902	2409.5	16500.555	3296.9902	22265.5	21556.555	3465.9902	4957.5	13638.555	9608.9902	49126.5	7331.5547	5680.9902	26141.5	273.55469	15384.99	19545.5	-1926.4453	9338.9902	25129.5	-2535.4453	326.99023	1.5	11525.555	3608.9902	2733.5	-1396.4453	28405.99	32415.5	6951.5547	7914.9902	24141.5	8684.5547	2720.9902	20018.5	1238.0146	17177.871	16008.91	16075.015	692.87012	3055.9102	2663.0146	14131.87	17422.91	24520.016	7234.8701	28115.91	10235.015	735.87012	188.91016	9334.0146	5318.8701	27424.91	-310.98535	2773.8701	16974.91	9643.0146	2192.8701	27530.91	11447.015	5726.8701	19629.91	-2859.9854	-296.12988	33161.91	-1619.9854	-780.12988	15922.91	26155.016	7142.8701	23904.91	-1773.9854	-28.129883	15270.91	-571.98535	281.87012	19890.91	1321.915	3987.1201	32938.711	1350.915	4196.1201	33838.711	9051.915	8364.1201	19579.711	9241.915	-894.87988	4195.7109	823.91504	-924.87988	32699.711	2773.915	610.12012	20059.711	-1436.085	-60.879883	22625.711	6000.3101	20372.205	27083.045	14971.561	3684.6348	16929.83	169.56006	2104.6348	11582.83	-273.43994	3535.6348	19102.83	4178.5601	5414.6348	23007.83	5722.5601	1890.6348	8314.8301	205.00488	10530.404	4045.5654	15021.63	8855.2695	7721.7656	1512.6299	3165.27	8913.7656	13624.87	3337.8652	-5996.7441	20510.379	9730.9453	25185.52	-2315.7451	29092.895	23359.67	26273.254	10540.895	10535.67	7495.02	23043.871	52866.035	2861.02	9939.8701	17079.035	-101.68994	6981.2754	19268.684	6035.3101	-1648.7246	21176.684	-1801.6899	2102.2754	36192.684	-1384.6899	10286.275	13713.685	-1796.6899	-1102.7246	18286.684	4687.2695	19163.965	3199.6602	18290.27	1820.9648	6942.6602	1772.2695	-5585.0352	9302.6602	5022.2695	14966.965	7332.6602	-523.68506	3249.6553	-3684.9805	181.31494	13463.655	34772.02	-985.68506	4027.6553	27312.02	-1735.6851	1235.6553	16623.02	5329.3149	11777.655	16032.02	714.23999	2802.2749	20121.871	1348.24	2207.2749	18015.871	8368.7002	-5655.4004	-11262.01	13380.87	-100.59473	-6160.5352	14585.87	4935.4053	22558.465	2735.8701	-1431.5947	19840.465	6304.48	18014.051	20343.434	11252.76	4415.1348	3432.1445	15187.76	5075.1348	14388.145	6029.0098	36361.141	28129.449	12275.01	4091.1396	5453.4492	14555.01	2893.1396	16.449219	957.00977	197.13965	31130.449	13399.189	8229.0645	14705.77	4693.27	-1010.4404	25239.484
6656.3652	9969.5996	25091	9410.3652	-3548.4004	702	12680.365	-1758.4004	1218	11224.365	-2186.4004	17233	1747.365	-2226.4004	23137	3209.365	-2970.4004	16267	408.36499	-2646.4004	7002	5740.4248	1176.9004	9847.3848	3598.4248	29160.9	16063.385	7324.4248	13082.9	13191.385	10876.425	-2124.0996	537.38477	1862.4248	12902.9	19385.385	1623.4248	1224.9004	19079.385	3512.4248	-3860.0996	21187.385	6469.4248	1178.9004	19560.385	8774.4248	-3625.0996	14758.385	8922.4248	-2386.0996	15230.385	8813.4248	-805.09961	21036.385	7607.71	21582.656	21302.6	19265.711	-1172.3447	-5371.4004	2408.71	2978.6553	9920.5996	4151.71	14448.655	17448.6	6014.71	14096.655	8473.5996	1138.71	7712.6553	8501.5996	11595.71	2444.6553	30448.6	10638.71	1809.6553	29271.6	2324.8848	17595.365	15422.516	4750.8848	20509.365	11471.516	1900.8848	5252.3652	12165.516	-431.11523	1186.3652	5021.5156	4922.8848	9054.3652	23410.516	-344.11523	5128.3652	19296.516	12601.885	2685.3652	11739.516	13575.885	25199.365	23955.516	3131.8848	4770.3652	29533.516	8206.8848	7207.3652	25445.516	-931.11523	4949.3652	11498.516	-99.115234	3852.3652	15973.516	8923.8848	6560.3652	17134.516	6631.8848	5591.3652	11438.516	13161.885	8681.3652	19074.516	13889.885	1995.3652	25188.516	5528.8848	16203.365	14094.516	16571.885	5467.3652	24429.516	4237.8848	14504.365	19283.516	-468.11523	4579.3652	55429.516	4840.8848	22856.365	34626.516	25.884766	2044.3652	28852.516	-2415.1152	948.36523	1690.5156	-1252.1152	5652.3652	30494.516	468.88477	7292.3652	8912.5156	6443.8848	2710.3652	16729.516	7498.8848	5351.3652	28142.516	5423.8848	8456.3652	17812.516	3566.8848	23297.365	22921.516	2867.8848	12602.365	24187.516	3244.71	-129.05469	1537.9258	15620.71	1462.9453	1087.9258	-5009.29	8066.9453	10612.926	8085.71	2587.9453	21461.926	3801.71	8514.9453	15228.926	10325.71	5546.9453	24948.926	12456.71	862.88965	-6337.6484	33.709961	-2884.1104	-8888.6484	10782.71	1373.8896	-3425.6484	16832.711	8019.8896	7050.3516	1202.71	7003.8896	21280.352	9269.71	2964.8896	10943.352	15967.71	498.88965	-8621.6484	18756.711	5182.8896	4244.3516	9479.71	10412.89	6990.3516	8542.71	3025.8896	8927.3516	5694.71	22016.891	26012.352	11437.71	3729.8896	10489.352	13962.615	3577.6055	9315.7207	19317.615	4298.6055	36266.719	9446.6152	2834.6055	20382.721	3521.6152	18901.605	12142.721	2715	52153.289	16601.045	1843	-4129.71	22331.045	10834	-5199.71	3614.0449	11183	2947.29	20289.045	8820	-2334.71	17912.045	2865	12403.29	21310.045	2317	-2158.71	27207.045	8667	-2566.71	21290.045	8211	-1559.71	20702.045	4839	-3469.71	13752.045	6088.3901	27418.371	13904.13	18628.391	2981.3701	-2.8701172	15009.391	2519.3701	5067.1299	14006.391	7103.3701	49352.129	13097.391	3853.3701	6378.1299	16114.391	5999.3701	26895.129	23872.391	6737.3701	6356.1299	12994.391	14482.37	48475.129	15163.391	8116.3701	16184.13	4318.3901	20258.371	11858.13	11862.391	7047.3701	24031.129	2704.3901	5117.3701	1595.1299	17528.391	4188.3701	8753.1299	4317.3901	26754.371	32000.129	10002.391	7704.3701	22958.129	13408.391	6668.3701	19656.129	-63.099609	16460.336	20902.26	12177.9	-532.66504	5143.2598	2220.9004	10758.335	19292.26	24313.9	3326.335	31088.26	13494.9	1447.335	3524.2598	11652.9	6100.335	24499.26	-1095.0996	2742.335	23684.26	10828.9	2475.335	32414.26	15057.9	1938.335	20983.26	-1871.0996	-924.66504	35114.258	-3079.0996	-1585.665	17750.26	21412.9	6850.335	25738.26	-2015.0996	1321.335	15756.26	-2067.0996	1641.335	19098.26	3338.4502	2547.3154	29783.176	1179.4502	2896.3154	32982.176	10026.45	6330.3154	23017.176	12080.45	784.31543	4788.1758	2539.4502	1531.3154	40798.176	2116.4502	2318.3154	19740.176	-115.5498	-9.6845703	19357.176	2454.6299	15947.36	133.69531	10822.865	4193.2251	9075.0859	355.86523	2914.2251	21821.086	-2284.1348	4910.2251	16567.086	11071.865	6601.2251	25907.086	3619.8652	882.2251	9755.0859	-1249.1699	4564.7197	898.77539	14779.58	8071.895	10786.07	1076.5801	1829.895	10584.07	36458.371	3995.8799	761.27539	13033.635	2756.04	27954.379	-1681.6553	38797.215	29269.955	19226.344	8082.2148	11831.955	5444.9102	35007.066	69679.969	5147.9102	15358.064	12525.965	4248.21	12197.195	17976.98	7184.21	3181.1948	25233.98	2292.21	3956.1948	38250.98	3195.21	8226.1953	9834.9805	1643.21	4818.1948	21554.98	4156.6499	20168.469	13943.895	17872.65	2610.4697	18688.895	1673.6499	-2079.5303	13577.895	5208.6499	21928.469	18748.895	3467.655	2062.0298	7791.7148	3052.655	15258.029	51142.715	2255.655	6814.0298	35671.715	2565.655	2910.0298	19639.715	8939.6553	12920.029	23762.715	-264.26001	-268.44043	17049.324	768.73999	835.55957	16023.325	4913.6602	3381.98	-2452.8809	12310.205	458.07031	-288.125	14631.205	7165.0703	37027.875	1393.2051	-1492.9297	23119.875	7879.7051	13805.82	18413.775	9246.7695	2557.1904	2515.96	14579.77	2624.1904	9610.96	9819.6445	46807.98	24126.91	2720.645	2701.98	5494.9102	10632.645	3693.98	188.91016	-703.35498	2849.98	27790.91	6577.3652	12501.061	21126.279	1163.9351	3331.4551	29094.574
5430.8501	9601.5254	23049.965	7492.8501	-202.47461	4091.9648	6343.8501	-177.47461	7298.9648	10546.85	-1249.4746	19168.965	-88.149902	-1991.4746	26544.965	7287.8501	-136.47461	21886.965	506.8501	-2574.4746	9074.9648	6631.125	5441.1396	12278.905	2896.125	32239.141	23716.906	9103.125	6690.1396	17355.906	10880.125	2630.1396	2083.9053	1255.125	18124.141	19583.906	2190.125	3275.1396	16225.905	1792.125	1312.1396	19057.906	9542.125	2161.1396	23302.906	9388.125	1719.1396	19668.906	9814.125	2533.1396	17748.906	9426.125	5989.1396	23934.906	3764.1099	19506.906	24447.721	15813.109	-2111.0947	-4342.2793	-486.89014	-3984.0947	12713.721	4178.1099	13427.905	6516.7207	2898.1099	6587.9053	13862.721	111.10986	2798.9053	18232.721	9063.1094	338.90527	31412.721	22963.109	-41.094727	20292.721	4788.1348	15613.755	1122.5234	5807.1348	17916.754	-5155.4766	2611.1348	-624.24512	-1604.4766	1522.1348	-953.24512	-15326.477	8557.1348	13653.755	3616.5234	2598.1348	1865.7549	8217.5234	15874.135	-2537.2451	-11725.477	14699.135	26299.754	3614.5234	3995.1348	2231.7549	11764.523	12553.135	1673.7549	1626.5234	2333.1348	853.75488	-3739.4766	3473.1348	6137.7549	-1394.4766	10437.135	1504.7549	6005.5234	7991.1348	2367.7549	-2299.4766	15844.135	1838.7549	1847.5234	12973.135	1082.7549	11967.523	1549.1348	18667.754	-3646.4766	16031.135	1455.7549	3992.5234	5741.1348	16249.755	-3115.4766	409.13477	2763.7549	35739.523	5902.1348	17726.754	11253.523	2098.1348	905.75488	9879.5234	223.13477	-1348.2451	-17081.477	923.13477	642.75488	3721.5234	2568.1348	19062.754	-6116.4766	9006.1348	738.75488	574.52344	9100.1348	-324.24512	16743.523	4957.1348	11259.755	-2191.4766	4798.1348	17493.754	2108.5234	4560.1348	9354.7549	2846.5234	4188.1899	2529.4248	-9553.2852	17232.189	1968.4248	-7233.2852	-1876.8101	10861.425	-2417.2852	9751.1895	3660.4248	14921.715	7580.1899	9314.4248	1300.7148	9842.1895	6381.4248	8177.7148	11907.68	529.71973	-7525.8438	-3148.3203	-1662.2803	-10903.844	2391.6797	2302.7197	-1754.8438	7720.6797	7525.7197	14608.156	-147.32031	2325.7197	18135.156	4487.6797	3805.7197	13520.156	-1811.3203	-1327.2803	-4399.8438	14215.68	5794.7197	5121.1562	2038.6797	7984.7197	9052.1562	3135.6797	2284.7197	7510.1562	1592.6797	17696.719	20931.156	9698.6797	6889.7197	14291.156	12564.085	4467.875	16700.336	11704.085	10696.875	47086.336	12479.085	6377.875	20396.336	5053.085	22425.875	20833.336	6314.7949	24652.83	21184.5	7988.7949	3242.8301	30473.5	19545.795	1364.8301	3629.5	13543.795	6346.8301	27281.5	14942.795	1162.8301	18754.5	5833.7949	17034.83	23855.5	2473.7949	1832.8301	25934.5	7484.7949	16307.83	20002.5	14027.795	7335.8301	21609.5	9669.7949	2495.8301	19579.5	9196.0049	23895.73	13811.275	19476.004	303.73047	-4290.7246	18732.004	1095.7305	-1671.7246	19286.004	4567.7305	47133.273	20203.004	2995.7305	-1674.7246	18649.004	1882.7305	24745.275	24825.004	3361.7305	-2421.7246	11619.005	17910.73	47709.273	9801.0049	2574.7305	21734.275	6448.0049	12688.73	11724.275	14883.005	6103.7305	21174.275	2452.0049	-795.26953	-2442.7246	16533.004	3044.7305	-426.72461	4420.0049	20976.73	30461.275	12877.005	6118.7305	20868.275	14075.005	2738.7305	13397.275	187.0498	21277.715	16212.266	14386.05	-55.285156	8866.2656	4215.0498	12001.715	15519.266	30943.051	5881.7148	33536.266	12196.05	548.71484	6163.2656	11198.05	6951.7148	26730.266	1158.0498	1969.7148	22782.266	9305.0498	857.71484	24794.266	2480.0498	19698.715	16053.266	-1282.9502	-27.285156	40418.266	-1585.9502	-45.285156	16858.266	27062.051	4950.7148	22662.266	-595.9502	-316.28516	16284.266	-33.950195	767.71484	21551.266	1131.585	5555.7051	29729	3030.585	3402.7051	27986	7144.585	10389.705	17136	12501.585	1738.7051	267	3074.585	3892.7051	28775	3288.585	975.70508	16492	968.58496	1372.7051	9602	17909.41	-2811.3301	-4472.9395	13616.745	2856.1001	3934.7051	4494.7451	4497.1001	26293.705	-1092.2549	6503.1001	24422.705	3811.7451	8014.1001	24987.705	2128.7451	2692.1001	13511.705	5466.1396	6963.29	2632.25	10443.76	6334.8203	11337.395	-1228.2402	852.82031	6560.3945	9700.2695	3294.21	1646.1602	17345.24	6472.1001	19087.965	-3136.2148	38292.891	27708.346	20472.785	11739.891	14382.346	6610.9351	34492.289	58838.148	572.93506	8371.29	22254.15	1377.4399	9842.8105	18111.85	4918.4399	2221.8101	19806.85	-734.56006	2121.8101	35485.852	-1012.5601	6581.8101	18072.85	-1530.5601	2246.8101	18691.85	5360	21596.344	18152.461	18956	-354.65527	21236.461	2430	-6110.6553	22768.461	7610	19173.344	18780.461	1571.73	2275.3301	7077.75	2296.73	17702.33	52702.75	474.72998	4674.3301	39966.75	863.72998	2787.3301	24948.75	8724.7305	12784.33	22415.75	-28.514893	-827.16016	14277.015	1056.4851	-689.16016	9735.0146	-2079.0698	-2072.5547	-4235.8457	11814.035	1512.335	-5563.1855	10540.035	13088.335	26605.814	1948.0352	1005.335	16177.814	3556.9648	14053.785	13350.105	8089.75	3369.9048	886.41016	12893.75	4303.9048	12533.41	13717.34	30875.375	19815.27	15013.34	3231.375	2835.2695	14934.34	2782.375	1687.2695	3039.3401	666.375	30714.27	10130.285	10268.64	21228.391	1987.22	625.74023	27654.635
5810.23	14928.325	21168.17	8805.2305	4000.3252	-3715.8301	1096.23	1984.3252	-1128.8301	10603.23	4758.3252	15408.17	1047.23	3632.3252	21589.17	923.22998	2324.3252	19741.17	1076.23	2700.3252	-840.83008	5391.8501	10047.12	8109.2754	5482.8501	34869.121	13299.275	6747.8501	18861.121	15766.275	14736.85	3458.1201	534.27539	1298.8501	19536.121	15091.275	1594.8501	6726.1201	15868.275	2635.8501	3514.1201	11858.275	9430.8496	7507.1201	18673.275	9583.8496	6148.1201	14231.275	11047.85	6770.1201	13333.275	10191.85	8388.1201	20630.275	6022.0698	22347.469	27390.645	19548.07	2449.4697	-1188.3555	1522.0698	2054.4697	18695.645	6948.0698	20371.469	25519.645	5848.0698	13448.47	20040.645	3495.0698	7847.4697	20224.645	12271.07	6576.4697	37613.645	15060.07	4501.4697	26861.645	2253.5352	16887.465	17612.73	16062.535	-110.53516	3145.7305	1504.5352	-610.53516	21400.73	-390.46484	-2096.5352	4043.7305	8615.5352	17485.465	23879.73	1217.5352	-293.53516	25995.73	4518.5352	-1854.5352	8029.7305	10240.535	26184.465	25107.73	3566.5352	284.46484	31543.73	7562.5352	564.46484	28444.73	594.53516	-300.53516	14884.73	326.53516	4013.4648	15240.73	10942.535	2777.4648	22560.73	8619.5352	-845.53516	16579.73	14336.535	2979.4648	24101.73	12899.535	-935.53516	25524.73	5176.5352	11345.465	16737.73	1071.5352	-938.53516	25594.73	3834.5352	11421.465	20923.73	-458.46484	2063.4648	57471.73	3455.5352	16094.465	36935.73	1320.5352	-1200.5352	31315.73	-111.46484	-2667.5352	5152.7305	1909.5352	1706.4648	24502.73	87.535156	17435.465	14112.73	5869.5352	-604.53516	15835.73	10667.535	-739.53516	33150.73	6645.5352	3951.4648	21191.73	5705.5352	17760.465	21245.73	2538.5352	12139.465	22744.73	7185.835	-5844.4746	-4129.375	19936.836	-5047.4746	2005.625	154.83496	1492.5254	3160.625	14134.835	-3491.4746	19661.625	8487.835	1849.5254	11598.625	13300.835	-462.47461	16766.625	10207.845	1822.3096	-2292.3594	-3634.1553	-1648.6904	-1029.3594	6331.8447	2557.3096	4995.6406	8181.8447	5613.3096	13402.641	-3093.1553	19053.309	28128.641	6564.8447	3031.3096	17972.641	-3651.1553	1782.3096	2052.6406	15366.845	5751.3096	14957.641	-401.15527	15105.31	17370.641	1981.8447	3940.3096	14036.641	-2327.1553	17535.309	37849.641	-2447.1553	25225.309	13884.641	16484.41	4090.0303	19027.695	14446.41	4608.0303	56155.695	14643.41	2615.0303	28402.695	5780.4102	20517.031	15172.695	12221.936	9319.9854	18759.725	6669.9351	6727.9854	21945.725	14355.936	10333.985	2234.7246	10927.936	5417.9854	23031.725	10663.936	5417.9854	21289.725	4087.9351	15781.985	19531.725	2626.9351	998.98535	24482.725	2463.9351	14189.985	15205.725	12505.936	10400.985	23854.725	10061.936	6435.9854	17117.725	7359.54	27131.531	20397.57	19384.539	869.53027	2477.5703	15042.54	2559.5303	8335.5703	14207.54	5929.5303	48039.57	13293.54	1930.5303	2814.5703	16216.54	3744.5303	27792.57	20696.539	5209.5303	6586.5703	7776.54	23275.531	50030.57	10425.54	5930.5303	33417.57	3379.54	14761.53	21215.57	11542.54	5153.5303	31427.57	2885.54	6833.5303	4613.5703	13025.54	2572.5303	9317.5703	1825.54	24653.531	35935.57	13203.54	8798.5303	29551.57	12638.54	5572.5303	23076.57	2551.3701	-44.884766	2411.5898	15242.37	2404.1152	9440.5898	2622.3701	13450.115	21007.59	30850.371	6429.1152	38321.59	13204.37	2942.1152	6082.5898	13984.37	8349.1152	28756.59	-908.62988	1703.1152	25677.59	11858.37	2567.1152	28937.59	12743.37	9937.1152	19212.59	-2148.6299	1404.1152	33046.59	-782.62988	723.11523	14172.59	24625.371	5288.1152	25283.59	229.37012	2758.1152	18696.59	150.37012	3522.1152	27351.59	1795.8501	3292.8447	28418.855	3227.8501	2779.8447	26097.855	3472.8501	26790.844	18167.855	11592.85	908.84473	571.85547	4345.8501	4239.8447	32247.855	1565.8501	551.84473	17412.855	1718.8501	-1574.1553	11271.855	20975.58	36.764648	-698.09961	12051.275	1231.9854	7819.8496	5749.2749	3103.9854	21744.85	-1418.7251	3510.9854	23949.85	2938.2749	5403.9854	22920.85	-1612.7251	-1505.0146	15058.85	482.7002	3620.8149	6711.7148	10124.835	6076.0449	16479.699	-2563.165	567.04492	13896.699	5740.5498	-126.83496	396.53906	17395.965	10450.52	21735.83	-2186.71	31609.76	32404.6	23657.289	10823.76	18215.6	5518.9248	25995.211	57474.109	-173.0752	14142.21	22212.109	2220.355	9247.2754	25089.629	3298.355	1878.2749	23596.629	-309.64502	4918.2749	40539.629	-519.64502	4903.2749	22589.629	-555.64502	3535.2749	22365.629	4102.8398	25952.199	-82.605469	19114.84	5019.2002	1219.3945	4763.8398	1947.2002	4949.3945	7932.8398	23158.199	2497.3945	1853.97	-220.63965	3863.4805	3200.97	13736.36	44567.48	2261.97	4851.3604	36118.48	1453.97	2821.3604	15982.48	8621.9697	9713.3604	26753.48	1415.1001	2364.585	21282.594	1762.1001	3983.585	20769.594	-6644.0098	-4867.2998	-9144.0391	12157.615	4201.0698	-398.92969	13655.615	7266.0698	33191.07	3893.6152	3026.0698	23509.07	5628.1899	12662.641	11693.125	11538.905	4705.835	-886.26465	13942.905	5863.835	13503.735	10785.415	34845.992	26081.939	14207.415	2153.9902	5949.9395	16473.414	1181.9902	2239.9395	1968.415	651.99023	34154.938	5971.8999	9523.7549	25763.574	-914.86523	-1407.3848	23675.984
8197.7354	14937.48	18216.4	8394.7354	-702.51953	593.40039	955.73511	-283.51953	4504.4004	14261.735	1246.4805	10927.4	1364.7351	-772.51953	20894.4	2482.7351	2549.4805	18882.4	541.73511	-1330.5195	3322.4004	6797.6699	4275.6953	6084.3301	7473.6699	28100.695	10803.33	14474.67	10165.695	6283.3301	13428.67	-480.30469	-2068.6699	1050.6699	11160.695	12917.33	1524.6699	667.69531	13848.33	2899.6699	-494.30469	11714.33	10748.67	1569.6953	11914.33	11419.67	167.69531	14806.33	10346.67	770.69531	11666.33	12439.67	1818.6953	15841.33	4803.0449	18124.695	22559.484	19109.045	-1667.3047	-2235.5156	1823.0449	-2141.3047	17491.484	6348.0449	13411.695	23151.484	3401.0449	12881.695	15776.484	1904.0449	4794.6953	14034.484	10359.045	294.69531	26412.484	13990.045	2016.6953	19841.484	3029.4199	21557.275	17494.34	15467.42	3318.2749	761.33984	3006.4199	4474.2749	13425.34	-330.58008	310.2749	-381.66016	10224.42	20282.275	26215.34	1055.4199	3383.2749	20000.34	2144.4199	637.2749	5967.3398	12699.42	30693.275	19522.34	3322.4199	4792.2749	28881.34	7163.4199	5870.2749	24063.34	3005.4199	3121.2749	12278.34	-411.58008	8441.2754	19328.34	11995.42	7227.2749	18853.34	8982.4199	4059.2749	15077.34	17567.42	6020.2749	20152.34	14179.42	4103.2749	24702.34	-140.58008	25758.275	12788.34	4795.4199	1093.2749	17440.34	4550.4199	23474.275	15943.34	1876.4199	4952.2749	48783.34	7871.4199	18866.275	26826.34	918.41992	2172.2749	25827.34	62.419922	1021.2749	514.33984	1787.4199	4172.2749	24469.34	3365.4199	22202.275	12298.34	11025.42	4613.2749	17401.34	9408.4199	4301.2749	30192.34	1320.4199	18892.275	26546.34	5453.4199	17601.275	14121.34	3554.4199	13263.275	22622.34	3189.0649	642.7002	-3604.0352	18131.064	1137.7002	1227.9648	-2764.9351	7018.7002	8982.9648	9548.0645	2577.7002	19731.965	8710.0645	4403.7002	15212.965	9227.0645	4084.7002	18134.965	12158.33	-1031.6201	810.55078	-3051.6699	-2117.6201	-1068.4492	8374.3301	1920.3799	6904.5508	13191.33	6905.3799	24830.551	-713.66992	21261.379	25049.551	8853.3301	538.37988	14063.551	-1217.6699	-185.62012	499.55078	13583.33	7001.3799	13172.551	6324.3301	8956.3799	15649.551	7202.3301	3714.3799	16448.551	1776.3301	17442.379	34137.551	-456.66992	17661.379	16179.551	13014.26	4890.3496	14253.75	13587.26	3048.3496	39885.75	11277.26	3144.3496	27004.75	10682.26	12705.35	14279.75	13221.475	12736.89	17431.414	6143.4751	4052.8896	18111.414	17934.475	7167.8896	958.41406	15259.475	6849.8896	19494.414	14650.475	2408.8896	16953.414	8682.4746	10493.89	6233.4141	2561.4751	2593.8896	16924.414	10719.475	9695.8896	16351.414	9890.4746	8015.8896	20863.414	8779.4746	7842.8896	15042.414	6073.5249	25445.246	19135.975	20739.525	2290.2451	2485.9746	18503.525	5003.2451	10026.975	17471.525	7183.2451	51635.977	13324.525	4771.2451	5046.9746	19947.525	5504.2451	20483.975	20607.525	4891.2451	7534.9746	8129.5249	25273.246	50868.977	12290.525	6650.2451	34644.977	3378.5249	21834.246	15505.975	12466.525	5714.2451	28212.975	2388.5249	5892.2451	1902.9746	14538.525	4604.2451	8882.9746	3266.5249	23984.246	33619.977	14598.525	12459.245	34294.977	15580.525	7692.2451	20362.975	1429.6099	2269.8154	698.83594	14012.609	3358.8154	4130.8359	4988.6099	15295.815	20528.836	26087.609	8954.8154	35103.836	11563.609	371.81543	856.83594	11083.609	11870.815	23646.836	915.60986	2365.8154	21785.836	8951.6094	5987.8154	29244.836	14146.609	7146.8154	17344.836	-1345.3901	1375.8154	22200.836	-836.39014	2306.8154	18015.836	25457.609	8496.8154	22968.836	1313.6099	3270.8154	16125.836	-1179.3901	2735.8154	19799.836	846.68994	1896	28817.205	-250.31006	1155	34703.203	2319.6899	19183	20696.205	9302.6895	88	2824.2051	1510.6899	-1501	41546.203	-123.31006	-1399	21056.205	-558.31006	-2286	21851.205	16819.66	-181.39453	-3101.4297	6748.9902	445.96973	2052.1895	1247.9902	401.96973	21943.189	-4652.0098	2603.9697	16188.189	-96.009766	6223.9697	22427.189	-4470.0098	1331.9697	10069.189	1282.55	6127.375	2828.1396	16232.965	7445.6899	12251.439	2595.9651	1803.6899	15437.439	12405.29	2591.0801	1981.1797	18089.125	8236.3047	22881.73	7657.5498	18922.92	24624.109	27040.551	14393.92	17425.109	8939.0898	32148.85	42003.035	5108.0898	8301.8496	-4266.9648	1251.6602	10746.285	22817.699	3856.6602	2992.2852	27754.699	-1061.3398	2176.2852	37166.699	1170.6602	4814.2852	14696.7	-579.33984	2301.2852	16306.7	3408.9453	22287.705	15483.545	14113.945	4512.7051	12822.545	180.94531	-1297.2949	14341.545	4712.9453	19338.705	13531.545	527.87988	3682.1948	7079.1152	-661.12012	12675.195	40663.117	422.87988	5823.1948	51090.117	727.87988	5799.1948	23081.115	9802.8799	14199.195	27111.115	-4459.6748	3832.3301	21859.426	-4111.6748	4846.3301	18384.426	-836.55493	-2336.0654	-573.50977	14032.654	1698.3047	-8755.1895	13246.654	7744.3047	23143.811	1558.6548	105.30469	15226.811	4131.7852	8884.5098	11560.05	7040.3701	2864.27	3472.1299	12240.37	3848.27	17008.129	11103.404	39382.922	25254.27	10640.404	170.91992	2852.2695	12516.404	-2156.0801	-572.73047	-665.59521	2224.9199	29947.27	5439.5	5475.4551	29175.971	6130.335	2813.6299	23513.66
8315.9551	4587.375	-2876.8496	8777.9551	4195.375	-1823.8496	269.95508	325.375	-3711.8496	10758.955	2664.375	9567.1504	-896.04492	991.375	16457.15	-557.04492	2358.375	13974.15	-1568.0449	-591.625	821.15039	5678.1948	8438.5449	8675.5498	6028.1948	29745.545	16777.551	4774.1948	14429.545	19283.551	13195.195	6212.5449	4097.5498	608.19482	14149.545	19814.551	-819.80518	6893.5449	17055.551	1431.1948	2453.5449	14583.55	8888.1953	5389.5449	19001.551	6317.1948	6966.5449	21741.551	4744.1948	4635.5449	12768.55	8424.1953	6534.5449	20276.551	5601.1851	17152.781	16782.85	19357.186	-230.21973	-7706.1504	2571.1851	1540.7803	6542.8496	6282.1851	16441.781	14411.85	6594.1851	10379.78	6608.8496	3273.1851	6207.7803	10645.85	11415.186	1463.7803	32220.85	18218.186	1985.7803	17347.85	3546.7251	16271.905	23106.096	18537.725	-1041.0947	2843.0957	4659.7251	1183.9053	10337.096	2300.7251	-2746.0947	-955.9043	10080.725	16588.906	21402.096	1080.7251	-470.09473	21944.096	2213.7251	481.90527	6551.0957	11864.725	23011.906	17475.096	4417.7251	2416.9053	29240.096	7603.7251	2439.9053	26261.096	1732.7251	-668.09473	10422.096	718.7251	2645.9053	26901.096	13625.725	3683.9053	19711.096	10027.725	2553.9053	14417.096	16126.725	2451.9053	21815.096	14104.725	1083.9053	21281.096	3601.7251	11331.905	11620.096	4194.7251	-550.09473	18483.096	5273.7251	10352.905	12576.096	-126.2749	1705.9053	48697.094	10304.725	18537.906	32798.094	339.7251	-2298.0947	23338.096	290.7251	-2384.0947	-1487.9043	1401.7251	-571.09473	23572.096	1713.7251	17779.906	14594.096	8989.7246	-182.09473	18695.096	10188.725	2119.9053	35324.094	8855.7246	10496.905	18730.096	4802.7251	17249.906	23736.096	3716.7251	12403.905	23620.096	4106.6748	-2735.9248	4556.7656	17335.676	-208.9248	6099.7656	-3082.3252	3031.0752	10229.766	8753.6748	-3177.9248	24409.766	6126.6748	5979.0752	17063.766	9254.6748	649.0752	20510.766	14172.71	1131.8799	-6487.0098	-2455.29	-2379.1201	-5259.0098	9662.71	2251.8799	2776.9902	10159.71	5818.8799	9497.9902	4607.71	12960.88	20254.99	8008.71	3811.8799	12192.99	-3098.29	500.87988	-2196.0098	17278.711	8818.8799	9396.9902	-40.290039	11803.88	12362.99	3517.71	7080.8799	10269.99	577.70996	14425.88	29511.99	675.70996	13527.88	12647.99	1452.9199	9769.6055	24612.785	10010.92	1700.6055	51087.785	11293.92	-669.39453	31559.785	10249.92	2909.6055	20767.785	3458.54	19652.49	1617.7891	4252.54	2792.4902	14198.789	11393.54	2125.4902	-11692.211	11239.54	6654.4902	11456.789	8494.54	6259.4902	21144.789	11015.54	6168.4902	-3212.2109	918.54004	2286.4902	6080.7891	154.54004	16202.49	9163.7891	2060.54	16350.49	4480.7891	5228.54	3123.4902	7674.7891	3110.0098	21431.6	12394.301	17650.01	-3.4003906	-1394.6992	15134.01	-2186.4004	3769.3008	14187.01	5102.5996	43126.301	11468.01	-72.400391	677.30078	15002.01	-352.40039	17779.301	20091.01	-907.40039	758.30078	7681.0098	22925.6	44460.301	9792.0098	864.59961	21620.301	3638.0098	14339.6	17871.301	11598.01	-264.40039	19552.301	2859.0098	2419.5996	679.30078	14654.01	-1313.4004	6236.3008	3879.0098	16725.6	32677.301	15625.01	3366.5996	27109.301	14557.01	2411.5996	20329.301	1032.7852	-1513.6299	1508.9609	14062.785	-1184.6299	4534.9609	3136.7852	9562.3701	23648.961	27358.785	8000.3701	29737.961	11110.785	-1241.6299	3209.9609	10181.785	5301.3701	21914.961	3244.7852	3053.3701	18341.961	13551.785	917.37012	28816.961	16150.785	3213.3701	15941.961	-689.21484	-616.62988	34333.961	-1658.2148	-1501.6299	20777.961	23781.785	3432.3701	23996.961	165.78516	-2529.6299	13935.961	-764.21484	48.370117	23069.961	1398.46	1853.9004	31603.775	1709.46	961.90039	34359.773	2757.46	25107.9	19429.775	10840.46	1100.9004	7394.7754	4168.46	1856.9004	47251.773	1428.46	1038.9004	21368.775	-885.54004	120.90039	13662.775	16351.266	-2962.9951	-4336.2441	9206.9199	-2313.1152	4622.5996	4206.9199	-2160.1152	21769.6	-2284.0801	-1629.1152	14923.6	412.91992	-197.11523	18232.6	-2423.0801	-3290.1152	14015.6	1861.03	1069.165	5462.1499	13470.59	2722.8652	11608.115	889.58984	-1647.1348	8442.1152	16115.26	-871.28516	-9596.5742	15786.73	5154.8652	30528.02	1671.9854	18720.629	21565.256	19942.984	13077.63	14630.256	7324.9849	36387.742	55152.086	262.98486	8105.7402	12953.086	3265.4751	10381.029	14965.2	6309.4751	2301.0298	20563.199	1975.4751	6175.0298	34114.199	2038.4751	4339.0298	8998.2002	1172.4751	1881.0298	14093.2	5841.7798	18958.295	6066.4453	18630.779	-657.70508	7378.4453	4714.7798	-4742.7051	8455.4453	10122.779	12999.295	3355.4453	-342.87988	2753.9399	9275.2803	2026.1201	21927.939	47829.281	-811.87988	7360.9399	39291.281	954.12012	6742.9399	20030.281	7965.1201	13848.939	29400.281	1115.5549	-826.08984	21107.219	462.55493	-499.08984	18823.219	-4648.1401	-1699.6299	-7548.7148	8219.915	3340.4448	-3899.8945	12600.915	6841.4448	28521.105	-941.08496	358.44482	21948.105	4789.4351	16856.914	19986.164	9517.8604	7137.2998	716.48438	19330.859	8410.2998	10757.484	9688.4902	31389.355	19686.734	12304.49	3497.3555	-719.26562	13061.49	2925.3555	-4703.2656	2227.49	10608.355	24460.734	704.51465	6950.8604	22763.77	1508.4351	-564.7998	16895.656
10949.346	-2244.665	3050.0605	6956.3452	-2839.665	1192.0605	1991.3452	-1099.665	2043.0605	6811.3452	-881.66504	17024.061	26.345215	-2154.665	25076.061	334.34521	312.33496	15377.061	1680.3452	-1188.665	4298.0605	5678.3149	6491.915	6990.9805	5181.3149	30159.914	14113.98	11632.314	18604.914	6506.9805	16685.314	2017.915	-2360.0195	2084.3149	17826.914	13875.98	1115.3149	917.91504	14224.98	1319.3149	594.91504	7297.9805	4150.3149	2792.915	13669.98	8659.3145	3741.915	15902.98	7642.3149	3261.915	12890.98	9815.3145	2372.915	14908.98	8709.8496	16167.465	26174.135	22178.85	613.46484	-2812.8652	3174.8501	1945.4648	14705.135	6259.8501	19983.465	25387.135	6551.8501	12279.465	19228.135	2308.8501	5462.4648	22064.135	17784.85	5183.4648	33742.133	19964.85	5280.4648	25661.135	3707.2148	16556.531	6487.4551	10581.215	1182.5303	3932.4551	2388.2148	-276.46973	13686.455	-1302.7852	-292.46973	6460.4551	8132.2148	20588.531	25246.455	-1021.7852	-162.46973	22619.455	-525.78516	-563.46973	8375.4551	9862.2148	19018.531	24526.455	2535.2148	2979.5303	30740.455	7494.2148	3035.5303	31653.455	-1613.7852	907.53027	12218.455	37.214844	542.53027	24043.455	10189.215	2859.5303	27088.455	7273.2148	1871.5303	16678.455	13495.215	2769.5303	25478.455	15087.215	1691.5303	26372.455	302.21484	19417.531	11803.455	3487.2148	-425.46973	30663.455	3580.2148	15660.53	24538.455	501.21484	1829.5303	57402.453	6398.2148	18382.531	33548.453	-1305.7852	-1107.4697	27787.455	-845.78516	-1100.4697	962.45508	445.21484	2353.5303	26300.455	869.21484	18122.531	13864.455	5931.2148	187.53027	18707.455	8902.2148	3271.5303	27084.455	3785.2148	15267.53	20548.455	3633.2148	19085.531	21674.455	1834.2148	12841.53	22550.455	6926.2598	-3043.8496	-1419.7949	17875.26	-1731.8496	225.20508	1613.2598	6341.1504	10648.205	11538.26	97.150391	17983.205	12517.26	4704.1504	12819.205	12228.26	2712.1504	15406.205	9812.8252	-1037.9805	-5400.4941	-2720.1748	-2753.9805	-5848.4941	12887.825	1068.0195	1543.5059	12033.825	3925.0195	12545.506	9693.8252	983.01953	17907.506	8307.8252	3410.0195	16969.506	-2120.1748	-1358.9805	-2586.4941	12310.825	5146.0195	7891.5059	2344.8252	7759.0195	11989.506	-1861.1748	15285.02	7582.5059	407.8252	16163.02	26146.506	-267.1748	18820.02	16410.506	1269.3848	20229.84	17558.936	12241.385	10190.84	47412.938	11473.385	6670.8398	31820.936	4884.3848	14366.84	19350.936	14805.375	3438.0801	9070.0645	6093.375	3209.0801	16764.064	14866.375	1281.0801	-6257.9355	2247.375	-55.919922	10589.064	5625.375	13831.08	26185.064	11178.375	1079.0801	293.06445	4892.375	34.080078	12369.064	5359.375	9140.0801	10466.064	3497.375	15280.08	7249.0645	14166.375	5672.0801	6756.0645	5938.4751	29368.074	11921.586	21835.475	908.0752	1477.5859	19285.475	-314.9248	5657.5859	17094.475	5371.0752	48268.586	16149.475	-46.924805	669.58594	17412.475	4290.0752	23883.586	22557.475	3751.0752	-131.41406	10853.475	21000.074	46447.586	15365.475	3100.0752	24710.586	7409.4751	16647.074	12516.586	11658.475	2462.0752	24329.586	3130.4751	1853.0752	1911.5859	18417.475	2395.0752	-485.41406	4418.4751	7457.0752	28903.586	17820.475	7147.0752	35312.586	15901.475	3494.0752	22361.586	11006.355	-782.59473	-920.33008	14441.355	1059.4053	729.66992	501.35547	12075.405	18976.67	17369.355	10643.405	30011.67	8601.3555	-730.59473	4975.6699	7943.3555	12295.405	20055.67	-2113.6445	1143.4053	17979.67	8841.3555	703.40527	28942.67	9984.3555	8153.4053	19432.67	-3233.6445	3728.4053	36342.672	-4010.6445	-925.59473	7365.6699	21329.355	4052.4053	25347.67	-2325.6445	-1737.5947	13868.67	-3989.6445	402.40527	20571.67	-229.89502	4137.6846	29813.785	852.10498	1554.6846	31243.785	9176.1055	8273.6846	19220.785	11151.105	1967.6846	2276.7852	1792.105	-189.31543	24498.785	-100.89502	1434.6846	20844.785	-826.89502	-1271.3154	3196.7852	23219.689	3047	-9077.1543	11923.439	2066.1904	6965.3301	4786.4399	-235.80957	26347.33	498.43994	2776.1904	27642.33	6748.4399	6639.1904	29138.33	-865.56006	-1402.8096	14813.33	1242.3401	4606.6001	5053.8652	4636.6904	3540.2051	18661.234	-3651.3096	1386.2051	17758.234	11267.63	-533.76465	962.52539	16238.985	5824.6602	17878.605	4845.5996	16971.635	28853.711	22405.6	12061.635	21092.711	9840.96	35954.891	50773.688	1747.96	5287.8896	5736.6855	3713.645	10989.484	17940.35	8784.6445	4703.4849	24145.35	495.64502	5330.4849	41085.352	3115.645	9623.4844	7486.3496	2508.645	3845.4849	22226.35	4908.6152	23220.32	17045.516	17648.615	4651.3203	17956.516	3070.6152	-4399.6797	15630.516	6341.6152	18963.32	13594.516	988.45996	6278.8149	12114.525	4223.46	21747.814	43414.523	1168.46	8075.8149	40520.523	1976.46	7637.8149	23244.525	10630.46	16196.814	27857.525	306.48999	1959.4248	20946.656	1846.49	1659.4248	11535.655	-6057.8301	-2599.085	-13533.385	7602.2148	594.51953	-7988.0508	8477.2148	7882.5195	27478.949	-2142.7852	-2322.4805	19348.949	6254.98	12465.205	19646.301	10990.635	4034.4805	3597.625	15755.635	3860.4805	9531.625	10169.455	29470.684	25773.955	13755.455	1563.6846	3676.9551	16255.455	21.68457	-2254.0449	472.45508	13320.685	34396.953	882.10498	3623.2998	22632.49	4558.9551	4653.9502	24185.705
8275.8652	-1020.0303	2983.5254	10231.865	182.96973	3602.5254	1253.8652	-676.03027	406.52539	-177.13477	251.96973	19791.525	-899.13477	47.969727	23078.525	556.86523	1126.9697	18073.525	-176.13477	931.96973	1049.5254	10418.485	6956.0703	3094.2344	175.48535	27613.07	13456.234	3660.4854	12461.07	6357.2344	8161.4854	-1222.9297	-5201.7656	-1909.5146	12979.07	13160.234	-2146.5146	-1634.9297	10208.234	-2888.5146	-284.92969	9688.2344	-4024.5146	-918.92969	15681.234	5092.4854	-653.92969	14043.234	3381.4854	-445.92969	14126.234	-4542.5146	-1945.9297	11550.234	13516.85	4393.3496	15964.035	20341.85	-1164.6504	-12960.965	4712.8501	-2840.6504	4335.0352	8928.8496	15662.35	7273.0352	5825.8501	7558.3496	6171.0352	3871.8501	2816.3496	1536.0352	12945.85	-1111.6504	17278.035	3367.8501	-1801.6504	12548.035	10921.035	-4704.1299	1510.5801	13110.035	-4308.1299	-1715.4199	1447.0352	-4777.1299	12488.58	-1559.9648	-4621.1299	2050.5801	9711.0352	14206.87	22153.58	253.03516	-3722.1299	14695.58	-912.96484	-5030.1299	6189.5801	13097.035	21467.871	19053.58	1655.0352	-2953.1299	12078.58	4565.0352	-1151.1299	23124.58	656.03516	-393.12988	6775.5801	407.03516	-2081.1299	24579.58	1232.0352	-892.12988	15870.58	7557.0352	-2072.1299	13143.58	12029.035	2107.8701	17400.58	14166.035	-449.12988	24003.58	16.035156	12484.87	9694.5801	85.035156	-2805.1299	22402.58	503.03516	11451.87	13698.58	-345.96484	-589.12988	41972.578	8002.0352	11470.87	25103.58	-490.96484	-4017.1299	19510.58	-644.96484	-5207.1299	783.58008	96.035156	-3459.1299	18884.58	1930.0352	15672.87	7796.5801	4692.0352	-2335.1299	12454.58	8827.0352	-1394.1299	26335.58	633.03516	14978.87	16193.58	6684.0352	15884.87	15014.58	3834.0352	6941.8701	18152.58	6540.5	518.79492	3153.2148	17940.5	475.79492	2716.2148	260.5	13447.795	10371.215	11611.5	1682.7949	29708.215	11848.5	6700.7949	16068.215	12751.5	4852.7949	22891.215	9760.7598	-3509.9951	-3706.5859	-4275.2402	-6416.9951	-3567.5859	10097.76	-1818.9951	46.414062	10671.76	2507.0049	17338.414	9244.7598	-637.99512	20059.414	7031.7598	-472.99512	16202.414	-3765.2402	-5039.9951	-2319.5859	609.75977	12454.005	10913.414	-141.24023	7663.0049	16196.414	-2681.2402	9922.0049	9307.4141	465.75977	17093.004	25607.414	-2877.2402	27484.004	17299.414	2350.9648	14306.77	13054.365	11383.965	9348.7695	46388.367	9313.9648	4621.7695	21366.365	7542.9648	10620.77	13476.365	11740.975	2148.9805	9896.8457	7451.9751	1157.9805	20766.846	12882.975	89.980469	-4784.1543	2666.9751	1197.9805	16388.846	4988.9751	12353.98	30171.846	9975.9746	-645.01953	4760.8457	4384.9751	2736.9805	9496.8457	3565.9751	11772.98	13420.846	2101.9751	10484.98	15673.846	9855.9746	3173.9805	10148.846	4958.9551	30308.375	10319.039	19195.955	1205.375	-3247.9609	16337.955	-1115.625	-276.96094	13620.955	3544.375	46857.039	14319.955	1411.375	-850.96094	15014.955	1595.375	17658.039	18560.955	4178.375	646.03906	6927.9551	25795.375	37897.039	8924.9551	3505.375	18144.039	1914.9551	14508.375	15977.039	11128.955	5039.375	19678.039	2494.9551	6075.375	-3162.9609	11491.955	1919.375	-254.96094	1267.9551	24278.375	15801.039	12843.955	8357.375	27183.039	11451.955	1999.375	14659.039	10830.55	2551.3896	1626.0352	12252.55	2922.3896	7033.0352	3923.5498	13438.39	20082.035	20799.551	11505.39	36856.035	11887.55	2629.3896	2152.0352	7882.5498	15018.39	20568.035	1159.5498	4438.3896	20453.035	12415.55	4190.3896	30609.035	16440.551	6791.3896	20167.035	75.549805	2486.3896	38183.035	2049.5498	-259.61035	21478.035	26924.551	6842.3896	27571.035	2620.5498	1335.3896	15857.035	-733.4502	4853.3896	24785.035	681.1748	-2872.8604	30182.055	1539.1748	-4055.8604	26494.055	11315.175	-531.86035	14947.055	12158.175	-2136.8604	-866.94531	6170.1748	-3032.8604	28118.055	2327.1748	-4039.8604	16207.055	2392.1748	-6696.8604	5639.0547	26321.686	-700.37012	2385.4941	9623.2148	2559.1152	8034.0449	2708.2148	999.11523	22409.045	-1170.7852	2171.1152	17018.045	164.21484	6422.1152	21217.045	-3366.7852	18.115234	12749.045	1412.915	6930.5352	9084.4502	6767.2949	2572.1152	18166.77	1592.2949	2203.1152	13473.77	11760.32	1932.27	4870.4502	16628.246	10019.195	23840.91	7932	13121.835	23345.039	23045	8464.835	4753.0391	7234.5952	37714.004	53244.125	2566.5952	-1197.9951	1829.125	2893.9299	8988.835	9614.3604	5061.9297	646.83496	23318.359	681.92993	858.83496	31744.359	1564.9299	8002.835	7437.3604	885.92993	1068.835	15886.36	-3477.2197	18963.475	11773.586	12039.78	-2379.5254	11475.586	-4856.2197	-6393.5254	15490.586	1533.7803	13134.475	15156.586	2477.1799	2014.9502	121.42969	3414.1799	24232.949	38730.43	1389.1799	3791.9502	26744.43	2271.1799	5997.9502	5566.4297	3358.1799	19708.949	16607.43	-2463.145	2193.8999	23135.301	-2338.145	2009.8999	14400.3	38.044922	-1799.25	-12510.119	13114.59	-2042.2754	-9732.9844	12857.59	4930.7246	22251.016	3222.5898	-1519.2754	17905.016	4721.165	10319.69	15165.965	10863.48	2947.6499	1037.0703	15831.48	2667.6499	8360.0703	9505.5049	31153.609	28307.41	20820.504	4055.6104	7527.4102	18806.504	-864.38965	469.41016	1029.5049	5533.6104	37540.41	446.06982	3604.2651	24327.506	1436.0649	2135.0498	25716.961
15638.115	522.38477	1793.1602	9496.1152	3121.3848	1336.1602	2808.115	2891.3848	842.16016	1929.115	-189.61523	14381.16	1158.115	-87.615234	25180.16	590.11499	1624.3848	17801.16	1493.115	552.38477	5756.1602	12597.285	7490.0698	6659.6641	3933.2852	34237.07	486.66406	4882.2852	12895.07	12628.664	11067.285	2403.0698	-1149.3359	1102.2852	16641.07	-2694.3359	4450.2852	3730.0698	10135.664	31.285156	3208.0698	12028.664	-1233.7148	2516.0698	19098.664	5627.2852	6255.0698	13593.664	6076.2852	4242.0698	11713.664	-2246.7148	200.06982	14155.664	11150.641	1990.3652	20691.83	18055.641	-991.63477	-11670.17	-1261.3599	-1474.6348	7158.8301	2156.6401	13325.365	13438.83	1300.6401	9882.3652	8314.8301	-422.35986	2221.3652	3453.8301	9160.6406	-2207.6348	21073.83	715.64014	-2050.6348	9161.8301	11844.665	5813.8652	4642.1406	9908.665	4130.8652	3950.1406	247.66504	5208.8652	11421.141	-1997.335	5770.8652	4453.1406	7090.665	24426.865	19831.141	-1726.335	4875.8652	19201.141	-1512.335	4704.8652	8183.1406	3550.665	19625.865	21633.141	3537.665	5938.8652	14268.141	-1534.335	5776.8652	26357.141	389.66504	5346.8652	8631.1406	-982.33496	5350.8652	21316.141	427.66504	4538.8652	19649.141	6814.665	7643.8652	15570.141	11565.665	8382.8652	20554.141	11720.665	7766.8652	29187.141	1009.665	18207.865	13514.141	-2027.335	4514.8652	21932.141	831.66504	20807.865	22223.141	-818.33496	7641.8652	46840.141	4061.665	25115.865	30451.141	-1058.335	5887.8652	28039.141	-744.33496	3242.8652	217.14062	-1121.335	6062.8652	26071.141	24.665039	23691.865	14446.141	4659.665	5627.8652	14868.141	11169.665	6947.8652	29329.141	1224.665	25538.865	19662.141	1453.665	24743.865	15429.141	3100.665	17947.865	25970.141	4535.6548	1209.9346	-3613.0449	14582.654	1520.9346	-2913.0449	-2571.3452	11747.935	3510.9551	9575.6543	4558.9346	16407.955	6374.6548	6577.9346	15457.955	10760.654	5438.9346	16054.955	3405.4346	1097.5752	-2241.6348	-3506.5654	-76.424805	27.365234	14922.435	7117.5752	4077.3652	9731.4346	10925.575	15834.365	12432.435	3624.5752	24707.365	6491.4346	4045.5752	17859.365	-1745.5654	1768.5752	-976.63477	-1500.5654	23856.574	12007.365	2266.4346	13339.575	14893.365	-509.56543	12790.575	13969.365	1139.4346	19026.574	26418.365	-1195.5654	19258.574	12600.365	2170.2202	17211.5	16256.346	13520.221	9525.5	34388.344	10023.221	5478.5	17563.346	9667.2207	15243.5	7768.3457	8603.4902	2616.1445	7830.3496	6017.4902	3663.1445	19921.35	16712.49	-423.85547	-1590.6504	-593.50977	656.14453	13650.35	3536.4902	14013.145	25377.35	9292.4902	3119.1445	7566.3496	-482.50977	628.14453	14347.35	-284.50977	13628.145	13242.35	3614.4902	12013.145	16808.35	6294.4902	4230.1445	11748.35	5018.6748	33420.719	14313.175	16416.676	3394.7197	1581.1748	17579.676	1893.7197	7721.1748	14543.675	5876.7197	51868.176	13373.675	3502.7197	3523.1748	17117.676	3856.7197	24905.176	17390.676	1701.7197	4338.1748	11431.675	16925.719	46883.176	10405.675	7378.7197	30319.176	4878.6748	17876.719	16141.175	10824.675	5992.7197	25159.176	2573.6748	4349.7197	3606.1748	15047.675	3873.7197	4024.1748	5097.6748	21377.719	30225.176	18243.676	9559.7197	30845.176	10994.675	3095.7197	20343.176	14827.061	4212.73	3204.2803	15442.061	3482.73	8113.2803	4157.0601	15459.73	26687.281	14782.061	16639.73	34055.281	14681.061	3520.73	7029.2803	10082.061	16647.73	27311.281	1562.0601	5276.73	24623.281	13940.061	3022.73	33652.281	2039.0601	3078.73	14436.28	994.06006	1809.73	34109.281	2035.0601	1721.73	18782.281	27233.061	7675.73	23556.281	2950.0601	5983.73	15243.28	1176.0601	3368.73	24692.281	-721.31494	6197.0146	27704.75	-965.31494	2547.0146	29115.75	6277.6851	5829.0146	16528.75	8568.6855	2139.0146	4109.75	2318.6851	2097.0146	26566.75	-1182.3149	3106.0146	18669.75	-1440.3149	429.01465	9538.75	29704.109	406.31543	-4842.8105	11627.36	3449.8496	2930.8691	3237.3604	1813.8496	24636.869	-619.63965	4636.8496	25330.869	3737.3604	6988.8496	23893.869	-3467.6396	2286.8496	18041.869	2158.26	9562.4805	4578.1904	7167.1099	4616.6948	10687.676	-839.89014	3169.6948	8420.6758	20657.984	4229.3501	-2961.6152	19147.301	423.4502	21392.281	3742.5449	17188.85	10193.064	1718.5449	37630.852	2088.0645	7881.46	33440.32	51919.617	4933.46	88.320312	2523.6191	540.49023	4580.4746	24615.24	6403.4902	-4011.5254	29073.24	-1349.5098	-2286.5254	36367.242	2159.4902	163.47461	12598.24	-1537.5098	-2088.5254	17784.24	5847.7451	26160.48	15353.035	20596.746	6501.4805	12570.035	3180.7451	-1485.5195	13556.035	9458.7451	19049.48	20968.035	946.38989	3617.0698	6862.0898	3231.3899	28831.07	44565.09	1700.3899	6489.0698	41045.09	2138.3899	5188.0698	16498.09	9184.3896	17535.07	27812.09	-577.12012	2683.585	21926.086	792.87988	486.58496	15825.085	-7904.9648	-2046.5195	-6442.6602	10479.38	2426.3496	-2723.2344	14181.38	5634.3496	30937.766	-103.62012	-1296.6504	20244.766	190.68506	-100.8252	17422.891	5532.8101	-1698.5	7427.8848	11781.811	3077.5	17506.885	6846.585	35374.195	33435.102	11991.585	2286.1953	7802.0996	15952.585	620.19531	1131.0996	1046.585	12628.195	27152.1	1290.6748	-408.31543	30533.5	-12.564941	4140.8701	20289.035
10778.81	3815.4399	4893.2246	4570.8096	1919.4399	3421.2246	-1792.1904	2635.4399	4959.2246	-3571.1904	2234.4399	19899.225	-3656.1904	2759.4399	32522.225	-2663.1904	2361.4399	20452.225	-2862.1904	2340.4399	6696.2246	6940.6001	2720.9854	3705.1094	22931.6	3764.9854	-989.89062	8192.5996	13028.985	3723.1094	10551.6	-697.01465	-1573.8906	4393.6001	-1217.0146	-4766.8906	2005.6001	1141.9854	7968.1094	1703.6001	320.98535	13010.109	-353.3999	-1592.0146	16036.109	8067.6001	2558.9854	12100.109	9317.5996	3164.9854	11691.109	-650.3999	-1812.0146	14420.109	14213.984	9172.21	23831.025	19286.984	4041.21	-6778.9746	949.98486	4047.21	12883.025	6558.9849	17978.211	15018.025	3380.9849	13453.21	5727.0254	9.9848633	10179.21	4185.0254	11451.984	4954.21	33110.023	1214.9849	4971.21	17279.025	18286.461	1241.1504	5427.4355	12476.46	65.150391	3006.4355	3243.46	1361.1504	23529.436	1252.46	163.15039	1607.4355	8272.46	17227.15	21203.436	1505.46	-905.84961	19207.436	2309.46	-306.84961	6820.4355	5963.46	27481.15	20470.436	4246.46	1289.1504	11209.436	698.45996	125.15039	23905.436	3637.46	816.15039	13176.436	2650.46	4756.1504	22986.436	2812.46	1722.1504	20520.436	10936.46	1294.1504	14599.436	15637.46	3829.1504	20566.436	14034.46	4357.1504	26536.436	2109.46	15148.15	13178.436	1294.46	692.15039	17006.436	7321.46	14651.15	11881.436	1741.46	5769.1504	50845.438	10615.46	23081.15	36880.438	2424.46	-31.849609	26951.436	748.45996	-1847.8496	5945.4355	1296.46	507.15039	33223.438	7181.46	885.15039	4423.4355	7681.46	2502.1504	22512.436	11226.46	2390.1504	29123.436	3198.46	14767.15	15349.436	4504.46	17759.15	18895.436	2071.46	12895.15	20948.436	3128.7651	2696.1401	1848.9004	17024.766	4540.1401	2996.9004	-1975.2349	14512.141	14549.9	-1112.2349	2775.1401	19511.9	7662.7651	9414.1406	13875.9	8794.7656	7020.1401	20068.9	14950.096	3569.8501	3991.9941	-1265.9048	533.8501	725.99414	15979.096	6184.8501	5607.9941	13543.096	9730.8496	21851.994	15521.096	3459.8501	26424.994	13364.096	5342.8501	22133.994	1723.0952	999.8501	-887.00586	1286.0952	26059.85	14153.994	4674.0952	12802.85	16742.994	1097.0952	18875.85	20255.994	3358.0952	22220.85	41372.992	9615.0957	40425.852	9506.9941	3422.9648	16199.35	11402.26	8249.9648	9788.3496	35297.258	13124.965	4252.3496	17030.26	5663.9648	16267.35	10647.26	26039.715	8169.0801	15245.244	11093.715	4178.0801	19046.244	15661.715	3985.0801	724.24414	2424.7148	6002.0801	17699.244	5083.7148	19484.08	31362.244	9642.7148	6104.0801	10105.244	1503.7148	8406.0801	17286.244	2716.7148	26413.08	16211.244	3229.7148	12843.08	16912.244	7841.7148	7411.0801	15345.244	3555.0249	33656.227	10098.994	17608.025	-40.775391	-6001.0059	11519.025	-700.77539	1075.9941	13139.025	5314.2246	46063.992	13414.025	917.22461	-1368.0059	13790.025	3791.2246	22764.994	17584.025	2509.2246	-5284.0059	8207.0254	26106.225	43791.992	9649.0254	3654.2246	13531.994	2743.0249	16677.225	14374.994	13757.025	8746.2246	22122.994	1664.0249	8475.2246	-4855.0059	14401.025	2750.2246	-510.00586	1784.0249	23208.225	22326.994	13953.025	5668.2246	26150.994	13032.025	2656.2246	10885.994	16540.795	-2860.1797	4798.7852	16131.795	-2603.1797	9101.7852	3261.7949	11268.82	23564.785	27183.795	711.82031	32684.785	12605.795	-2077.1797	2765.7852	7247.7949	12089.82	25589.785	3150.7949	162.82031	23479.785	14239.795	-2546.1797	34422.785	1722.7949	101.82031	15028.785	1.7949219	-487.17969	26708.785	1216.7949	-3922.1797	21389.785	28856.795	518.82031	26997.785	1645.7949	-2199.1797	15110.785	1789.7949	-2870.1797	21449.785	-1438.6099	361.71973	23395.045	-2450.6099	759.71973	28534.045	5687.3901	799.71973	10211.045	7958.3901	315.71973	-3116.9551	-196.60986	-2981.2803	27533.045	-321.60986	-1637.2803	11531.045	-1981.6099	-1091.2803	12679.045	18110.539	-1168.2656	5549.1953	9868.2949	-4771.4004	3682.5352	-1038.7051	-2925.4004	24364.535	-3748.7051	1403.5996	21441.535	4609.2949	317.59961	21071.535	-5508.7051	-5004.4004	15941.535	-304.38477	14142.775	6482.0547	11573.405	6635.7002	15416.09	-3310.5947	2316.7002	13771.09	6569.5352	456.83984	-2182.3594	22053.27	6246.665	19850.305	3898.6104	17981.15	34226.984	3260.6104	33136.148	11806.985	9875.3203	29569.26	45271.68	2938.3201	-1276.7402	-5391.3203	2743.3201	7655.895	19366.02	6067.3203	820.89502	17422.02	812.32007	2250.895	32470.02	5210.3203	5351.895	5678.0195	243.32007	2564.895	12878.02	4273.7148	21966.555	12048.471	13520.715	1162.5547	6257.4707	783.71484	-2303.4453	4127.4707	7745.7148	16254.555	12553.471	2489.9399	1830.1602	-2553.1895	4336.9399	18771.16	38692.812	2272.9399	2025.1602	32909.812	2099.9399	3146.1602	9999.8105	6851.9399	10493.16	28119.811	775.45508	3455.7949	24091.465	1092.4551	1477.7949	16680.465	-12388.785	-84.879883	-4329.5898	503.375	378.25488	-12152.199	2626.375	29741.254	19470.801	-682.625	1332.2549	10662.801	1152.2549	-786.91504	18704.77	396.33984	96.97998	1462.5254	12884.34	3301.98	11835.525	12990.785	45535.344	13464.67	1908.7852	868.34473	6180.6699	14304.785	2307.3447	1993.6699	1086.7852	11867.345	37197.672	3238.99	4377.1099	19200.266	418.6499	-505.88477	24478.961
13812.035	799.78516	6443.7148	5317.0352	-1593.2148	3251.7148	2521.0349	-1731.2148	2361.7148	2166.0349	-1291.2148	19268.715	1615.0349	-2597.2148	20453.715	1624.0349	-1595.2148	18296.715	2035.0349	-1828.2148	3712.7148	3841.125	4659.8047	5773.9297	21859.125	8223.8047	5.9296875	6175.125	10922.805	16336.93	10841.125	1386.8047	693.92969	1138.125	286.80469	981.92969	-954.875	1804.8047	17347.93	1128.125	1229.8047	16387.93	-585.875	2661.8047	19556.93	9240.125	2352.8047	20690.93	7773.125	2161.8047	14316.93	-2051.875	1227.8047	17600.93	13214.395	6026.085	14367.33	20890.395	4174.085	-9475.6699	2540.395	2783.085	8969.3301	12112.395	7703.085	4546.3301	5300.395	10697.085	456.33008	2522.395	7507.085	1129.3301	10679.395	5825.085	20504.33	1213.395	3211.085	14535.33	12689.939	-1641	2071.4902	20975.939	40	1322.4902	-435.06006	3313	17639.49	-254.06006	-1400	-554.50977	5076.9399	20100	21214.49	-1346.0601	-217	20269.49	424.93994	-2870	8029.4902	2446.9399	17747	17388.49	545.93994	2040	10979.49	-1924.0601	485	21991.49	490.93994	3390	14916.49	-233.06006	-65	26238.49	-907.06006	-897	19736.49	8056.9399	2442	13033.49	13354.939	2648	19236.49	9091.9395	1962	22476.49	-2585.0601	10338	11553.49	-1313.0601	-1169	19171.49	4480.9399	13656	20737.49	-2052.0601	2069	49479.492	8493.9395	2303	32312.49	-2270.0601	-1017	24498.49	-1355.0601	-2890	293.49023	-606.06006	1498	23557.49	5446.9399	-1369	3121.4902	4773.9399	2998	15474.49	9648.9395	3333	22471.49	7336.9399	1510	10972.49	1910.9399	16716	14935.49	538.93994	8293	18395.49	3866.7402	618.03516	-49.169922	18481.74	-722.96484	4030.8301	-1284.2598	9901.0352	7901.8301	254.74023	620.03516	18927.83	8021.7402	4878.0352	17584.83	12868.74	1987.0352	18167.83	20093.871	-801.13965	4083.3398	-3020.1299	-1428.1396	4903.3398	11815.87	1139.8604	5642.3398	10614.87	8148.8604	22743.34	11990.87	3093.8604	30104.34	10219.87	4957.8604	25000.34	-563.12988	-336.13965	4443.3398	-2424.1299	22794.859	15231.34	4356.8701	8376.8604	20479.34	-2424.1299	13418.86	19496.34	-157.12988	20904.859	41914.34	5656.8701	37853.859	19556.34	1815.6548	10685.07	15727.564	1269.6548	1798.0703	38957.562	11002.654	737.07031	19561.564	4477.6548	15594.07	9009.5645	16842.566	8037.2549	16005.01	5192.5654	5270.2549	20986.01	14582.565	1838.2549	-521.99023	-235.43457	2448.2549	19257.01	1817.5654	17851.254	30478.01	9956.5654	3435.2549	4075.0098	-220.43457	4732.2549	18986.01	-1353.4346	27141.254	16343.01	2275.5654	15011.255	18431.01	-1774.4346	15693.255	12753.01	3572.2451	33744.699	20880.725	17161.246	4360.7002	3370.7246	10828.245	3825.7002	11561.725	15589.245	10317.7	54615.727	10819.245	2729.7002	8232.7246	17241.246	7934.7002	26182.725	17852.246	5444.7002	6388.7246	12186.245	23888.699	45660.727	10756.245	8291.7002	24372.725	2790.2451	18932.699	17260.725	11654.245	9227.7002	23092.725	1371.2451	10256.7	4998.7246	13429.245	4605.7002	5659.7246	113.24512	7281.7002	33161.727	16216.245	9545.7002	31504.725	10050.245	7068.7002	23198.725	13867.93	-5886.7354	4588.8105	14936.93	-4430.7354	2519.8105	5352.9302	8828.2646	12607.811	23776.93	5463.2646	30591.811	12783.93	-4253.7354	5392.8105	11344.93	5512.2646	23792.811	2450.9302	-2057.7354	18613.811	12280.93	-2312.7354	24968.811	2957.9302	-2993.7354	14612.811	2382.9302	-3976.7354	34234.812	2398.9302	-6411.7354	17734.811	25576.93	-667.73535	24531.811	3542.9302	-5084.7354	18557.811	1421.9302	-2759.7354	17134.811	-3989.835	-1073.6152	32473.68	-4083.835	-2172.6152	35016.68	8135.165	-1668.6152	19689.68	6118.165	-357.61523	5984.6797	-2216.835	214.38477	42385.68	-3103.835	-3242.6152	21101.68	-4275.835	-3646.6152	21335.68	-162.76514	-2014.3604	-2681.1191	10921.155	2688.3149	1342.2598	6450.1553	3880.3149	23864.26	-1838.8447	5407.3149	19298.26	5337.1553	5178.3149	27219.26	-2572.8447	1515.3149	8057.2598	3562.7549	7780.8799	8042.165	12550.625	5926.0947	16998.91	-751.375	1291.0947	6634.9102	8908.5957	2106.6201	4522.1348	17921.279	9353.7207	21700.525	1556.5352	15138.005	24394.676	18718.535	18425.004	15996.675	6321.9048	27005.871	51195.141	1623.9048	-2687.1299	-4408.8594	2482.3701	9888.9248	15087.495	6468.3701	2374.9248	19938.496	78.370117	2829.9248	28608.496	3474.3701	5521.9248	9318.4951	16.370117	3084.9248	18778.496	2040.2002	21757.664	3762.1133	12708.2	3431.665	7722.1133	-803.7998	-6569.335	-3272.8867	4147.2002	13742.665	10651.113	2099.885	2840.5352	4657.125	6893.8848	22204.535	35785.125	2214.885	6764.5352	41077.125	1417.885	7250.5352	11112.125	9721.8848	17765.535	29549.125	846.35498	1290.1152	18128.275	2830.355	1252.1152	14203.275	-3280.0298	-3455.2949	-7045.9551	-2123	-13.669922	-8447.1797	12336	5954.3301	20868.82	-482	798.33008	12549.82	578.06494	-249.4751	12959.135	2310.7151	1492.4951	96	14415.715	7229.4951	19555	5524.1504	44637.184	28426.596	-2227.8496	4211.1851	6097.5957	11097.15	7728.1851	-866.4043	-4359.8496	15591.186	36937.594	1275.77	794.71973	21257.07	880.79492	-335.86523	26139.105
15010.17	2085.5049	2566.0859	-742.83008	1881.5049	1624.0859	538.16992	2529.5049	1715.0859	-729.83008	889.50488	19551.086	-917.83008	2174.5049	20152.086	436.16992	2871.5049	19002.086	-2341.8301	1318.5049	3763.0859	4362.0449	2285.4746	3268.5156	20303.045	6079.4746	-2999.4844	3845.0449	7551.4746	5058.5156	9279.0449	973.47461	-3265.4844	-110.95508	-899.52539	-5099.4844	-1113.9551	712.47461	9693.5156	-1072.9551	699.47461	6645.5156	-2813.9551	1199.4746	15597.516	6253.0449	397.47461	12567.516	6734.0449	456.47461	11193.516	-3391.9551	-1056.5254	12846.516	13754.189	8039.1904	23992.16	21184.189	2260.1904	-5586.8398	1311.1899	2223.1904	12180.16	2626.1899	1075.1904	14614.16	3857.1899	11604.19	5201.1602	5624.1899	6442.1904	10279.16	11699.189	4401.1904	27828.16	2487.1899	2807.1904	15187.16	15388.15	2069.7451	-3672.0742	15354.15	6120.7451	-6784.0742	1180.1499	6388.7451	21812.926	-1070.8501	915.74512	-8008.0742	9615.1504	17986.746	19083.926	1638.1499	2527.7451	12299.926	712.1499	584.74512	1050.9258	3677.1499	21788.746	16235.926	7204.1499	3732.7451	5449.9258	949.1499	3768.7451	14863.926	1833.1499	7120.7451	5330.9258	1877.1499	3000.7451	18706.926	1820.1499	5312.7451	12049.926	6085.1499	5453.7451	5496.9258	15658.15	5518.7451	10608.926	14202.15	3499.7451	18204.926	1696.1499	15968.745	1992.9258	166.1499	2869.7451	15028.926	2455.1499	20722.746	18937.926	1818.1499	5371.7451	52032.926	10099.15	8919.7451	24972.926	1280.1499	2937.7451	19764.926	1112.1499	1005.7451	-8307.0742	2145.1499	2252.7451	18573.926	8531.1504	3460.7451	-7727.0742	7987.1499	3925.7451	8261.9258	690.1499	8842.7451	11448.926	12181.15	4727.7451	11172.926	6253.1499	19837.746	7349.9258	4685.1499	16511.746	9541.9258	-40.105469	-1491.875	-2643.4707	10720.895	1821.125	-3407.4707	-5049.1055	13118.125	11059.529	-3858.1055	-995.875	20218.529	3944.8945	7035.125	10421.529	7888.8945	4351.125	15302.529	24031.266	3581.4048	-15974.824	910.26514	489.40479	-15718.824	17780.266	6335.4048	-8567.8242	14924.266	10998.404	2243.1758	16709.266	4199.4048	11009.176	13696.266	5365.4048	2635.1758	1657.2651	1707.4048	-15766.824	5344.2651	12115.404	-1431.8242	5064.2651	15762.404	3984.1758	2146.2651	15553.404	3761.1758	3707.2651	17669.404	23711.176	9204.2656	40984.406	-5207.8242	9482.0049	3217.9551	9148.1094	234.00488	5433.9551	33170.109	6904.0049	1201.9551	17647.109	1444.0049	16924.955	8516.1094	21148.16	5701.0898	6008.8691	9115.1602	4477.0898	11477.869	12692.16	2581.0898	-7757.1309	2965.1602	4265.0898	9803.8691	2255.1602	11585.09	22021.869	11124.16	1591.0898	-2295.1309	1853.1602	4738.0898	12666.869	1600.1602	26728.09	8150.8691	2420.1602	16662.09	14417.869	2198.1602	13181.09	6170.8691	4420.7148	35895.449	11307.59	15585.715	2215.4502	-4635.4102	6699.7148	935.4502	1504.5898	10849.715	5750.4502	49096.59	18160.715	6407.4502	-1653.4102	15444.715	2952.4502	24306.59	20754.715	5134.4502	-2733.4102	9849.7148	17892.449	43831.59	8576.7148	4874.4502	19974.59	2373.7148	17146.449	14109.59	11957.715	2700.4502	21198.59	2584.7148	6220.4502	-3406.4102	14870.715	3680.4502	-190.41016	1230.7148	30446.449	23429.59	10800.715	8214.4502	23746.59	10598.715	4818.4502	13371.59	15815.641	-1998.4805	3698.5996	13845.641	149.51953	5175.5996	4960.6401	14876.52	20812.6	20851.641	8964.5195	37430.602	9642.6406	-675.48047	3073.5996	1535.6401	21502.52	26428.6	2580.6401	1531.5195	22284.6	11448.641	1255.5195	30835.6	1846.6401	4015.5195	15398.6	-475.35986	-2414.4805	31928.6	413.64014	-801.48047	17913.6	27163.641	1569.5195	30033.6	1544.6401	-2707.4805	19029.6	424.64014	-69.480469	24662.6	1819.425	-1761.5146	26481.564	2746.425	-3135.5146	23391.564	9763.4248	18.485352	14206.564	11876.425	-3175.5146	-1344.4355	5135.4248	-3952.5146	39463.562	1699.425	-2692.5146	15976.564	630.42505	-4155.5146	15733.564	-3008.27	-650.87012	-1611.1406	10287.95	3165.8848	287.69531	8122.9502	3277.8848	20754.695	-1685.0498	3253.8848	18379.695	5742.9502	4886.8848	15671.695	-1144.0498	-248.11523	10808.695	3250.03	6406.2598	7223.415	13771.79	6310.8301	25588.59	422.79004	3073.8301	20207.59	9889.5254	-187.00977	1804.2803	19366.99	6495.3999	18377.975	5832.29	18183.121	20684.689	32313.289	8571.1201	13167.689	7478.6802	21046.84	49602.477	76.680176	-4701.1602	-3685.5254	920.63477	6273.0801	19185.871	5283.6348	190.08008	26117.871	-402.36523	704.08008	34043.871	827.63477	2142.0801	10669.87	-436.36523	938.08008	21289.871	2597.9404	19310.58	3202.7148	14585.94	1559.5801	7375.7148	-129.05957	-5795.4199	1728.7148	4738.9404	15942.58	13426.715	1964.2	1407.5996	-8.1757812	4873.2002	21511.6	41183.824	1083.2	2730.5996	39967.824	2278.2	1214.5996	12511.824	7450.2002	14711.6	20906.824	746.96997	1451.8101	19516.211	1160.97	2597.8101	16609.211	-4398.1099	-22.015137	-7517.6602	-913.69482	-470.47461	-7036.4941	13493.305	4207.5254	28794.506	1783.3052	-55.474609	16050.506	18.180176	2114.145	16455.455	689.70508	684.75488	938.87988	12123.705	3025.7549	13020.88	5406.0498	36959.004	27850.23	1972.0498	214.00488	12467.23	10468.05	2910.0049	5673.2305	-435.9502	9367.0049	44388.23	-1783.9902	21.43457	35289.699	2093.885	4287.3701	26521.055
7780.4849	1202.8198	5609.8848	-548.51514	3140.8198	5937.8848	-0.51513672	3347.8198	5023.8848	-1713.5151	574.81982	21649.885	-1011.5151	2366.8198	19818.885	-187.51514	3283.8198	22737.885	-829.51514	3027.8198	4140.8848	5728.9648	2341.0352	7815.5957	22030.965	5889.0352	-1326.4043	7997.9648	9117.0352	2676.5957	10795.965	-1107.9648	-69.404297	1932.9648	-653.96484	-2002.4043	822.96484	-178.96484	16767.596	2262.9648	-1892.9648	15037.596	-162.03516	-2051.9648	9702.5957	9153.9648	-377.96484	16654.596	8013.9648	-972.96484	13180.596	-572.03516	-2397.9648	16062.596	-1097.7852	18695.795	21382.18	15493.215	2993.7949	-7673.8203	-1583.7852	2404.7949	10120.18	-4119.7852	3652.7949	11120.18	473.21484	12220.795	6994.1797	-1191.7852	7361.7949	7480.1797	5884.2148	2539.7949	26990.18	-2514.7852	4312.7949	-1826.8203	14335.314	1100.5801	7525.0449	14751.314	3039.5801	5449.0449	1261.3149	5065.5801	26998.045	-1318.6851	2475.5801	8566.0449	6904.3149	17831.58	26716.045	-866.68506	787.58008	23790.045	2462.3149	52.580078	9393.0449	2496.3149	22660.58	25414.045	5189.3149	1053.5801	17162.045	-249.68506	1085.5801	28349.045	921.31494	4478.5801	13322.045	946.31494	1684.5801	28892.045	1723.3149	3625.5801	25067.045	10424.314	4383.5801	20877.045	12376.314	3857.5801	24262.045	14426.314	7192.5801	29418.045	-785.68506	15155.58	15695.045	634.31494	1033.5801	23319.045	6242.3149	16074.58	27315.045	116.31494	5083.5801	58273.047	10482.314	8003.5801	32878.047	515.31494	1258.5801	33129.047	215.31494	1493.5801	5918.0449	1962.3149	1181.5801	32573.045	5246.3149	374.58008	4673.0449	7334.3149	2552.5801	19470.045	-426.68506	10238.58	25960.045	7503.3149	3190.5801	22540.045	4872.3149	21133.58	26341.045	5149.3149	12701.58	25440.045	876.87012	-173.34961	-907.67578	11889.87	-1544.3496	306.32422	-5883.1299	7768.6504	10085.324	-4291.1299	-3526.3496	15384.324	4968.8701	-828.34961	10945.324	7789.8701	171.65039	21101.324	17582.76	3592.8252	3094.8594	340.75977	853.8252	505.85938	13627.76	5843.8252	4371.8594	4004.7598	13822.825	25851.859	13162.76	4527.8252	26230.859	10952.76	6428.8252	17498.859	2434.7598	3512.8252	1836.8594	1450.7598	26263.824	16169.859	3681.7598	15291.825	18801.859	622.75977	16100.825	19660.859	1911.7598	22542.824	41192.859	4868.7598	44178.824	16557.859	4654.4648	3536.7549	17457.314	-2246.5352	1982.7549	37935.312	8781.4648	-2500.2451	2909.3145	10081.465	2819.7549	9477.3145	21991.395	3956.2305	10384.051	8257.3945	3440.2305	3564.0508	15217.395	1143.2305	-2165.9492	3026.395	1387.2305	15053.051	4356.395	10549.23	26900.051	14820.395	2145.2305	2311.0508	4419.395	3838.2305	11051.051	1295.395	16040.23	14635.051	4759.395	9627.2305	12784.051	4373.395	9854.2305	10769.051	2477.8701	26224.525	7936.8691	18696.871	-154.47461	-1908.1309	11214.87	-1532.4746	1926.8691	17369.871	3380.5254	49011.867	28790.871	4799.5254	-1691.1309	15626.87	-1036.4746	23043.869	19172.871	1014.5254	281.86914	8739.8701	24792.525	48810.867	11603.87	910.52539	19760.869	985.87012	3858.5254	16332.869	11804.87	2799.5254	25630.869	1247.8701	1338.5254	-1947.1309	15571.87	465.52539	-885.13086	1905.8701	24518.525	27847.869	14444.87	5364.5254	26849.869	11088.87	1597.5254	17973.869	11772.775	2916.8047	-1710.7305	13183.775	4886.8047	-1743.7305	1042.7749	15653.805	14963.27	18722.775	13555.805	29158.27	8327.7754	2674.8047	-1686.7305	6989.7749	10149.805	19588.27	310.7749	4229.8047	17130.27	11482.775	2239.8047	21544.27	-1724.2251	5186.8047	10074.27	-1242.2251	2113.8047	33215.27	-2053.2251	1281.8047	13498.27	27715.775	6907.8047	21265.27	-190.2251	2329.8047	12245.27	-753.2251	1449.8047	15831.27	-1913.2202	4574.7749	25669.975	-1468.2202	2631.7749	18862.975	5944.7798	3415.7749	10696.975	8467.7793	3640.7749	-5185.0254	-204.22021	2863.7749	35576.977	-1159.2202	5038.7749	13331.975	-2910.2202	5035.7749	13407.975	-768.37988	-2616.4248	1830.9141	11133.71	-528.90039	2190.0156	2372.71	635.09961	13219.016	-4463.29	2750.0996	17097.016	3116.71	4173.0996	24183.016	-2416.29	-2246.9004	13353.016	3025.0349	9637.6445	6081.4951	11720.63	8495.2207	12834.689	-195.37012	4356.2202	10476.689	14040.695	-948.34473	-5748.8848	13329.505	10182.295	19237.941	6411.6299	17536.645	26452.686	29563.629	13041.645	13207.686	8302.2451	25767.795	43341.711	2631.2451	-1641.2051	-5892.2891	-627.125	8377.3848	27207.26	2895.875	1804.3848	28740.26	-1895.125	-169.61523	37325.258	863.875	3018.3848	14260.26	-1800.125	1119.3848	21640.26	1022.0996	27594.461	-7571.2148	12672.1	9520.46	-12338.215	-1241.9004	345.45996	-17408.215	2384.0996	24708.461	722.78516	3006.3149	3506.605	-2225.0703	5448.3149	21602.605	43253.93	1563.3149	7925.605	34636.93	3523.3149	3065.605	9871.9297	10482.314	12246.605	20219.93	-3054.7251	2134.9746	18533.574	-752.7251	-12.025391	14448.575	-6150.3604	1480.7549	-7063.7344	663.32007	1057.0649	-9761.1406	5634.3203	31246.064	23928.859	4307.3203	2411.0649	16611.859	-1058.625	677.99512	16600.844	630.43018	-1160.1099	63.764648	8449.4297	6140.8901	14242.765	4603.915	40271.84	18180.885	-207.08496	2605.8398	-1333.1152	13025.915	3876.8398	-5837.1152	1070.915	14780.84	20151.885	117.4248	-314.32031	29028.16	-572.89502	1983.71	21149.391
14305.365	-985.7998	6949.2002	3221.365	-1410.7998	8355.2002	2509.365	-2386.7998	8975.2002	1928.365	-1246.7998	22245.199	831.36499	-1703.7998	27547.199	932.36499	-237.7998	21644.199	1829.365	-1283.7998	6505.2002	6518.165	893.25	3907.4297	24031.164	4982.25	-2242.5703	10078.165	9873.25	6967.4297	12506.165	-1824.75	-2088.5703	2124.165	-402.75	-6123.5703	2481.165	-210.75	13388.43	1776.165	-588.75	14647.43	-785.83496	-1300.75	17775.43	9434.165	775.25	16337.43	8790.165	-406.75	11061.43	-1086.835	-1337.75	11709.43	4792.395	12279.635	14418.936	18850.395	-1036.3652	-11858.064	1291.395	169.63477	2364.9355	2896.395	-1005.3652	9667.9355	7364.395	11053.635	3402.9355	2793.395	3082.6348	1901.9355	13248.395	3399.6348	27511.936	1692.395	-1635.3652	-4468.0645	15209.585	466.64453	5489.5059	15470.585	3414.6445	128.50586	1829.585	5524.6445	18104.506	20.584961	-201.35547	4783.5059	8442.585	18630.645	25451.506	642.58496	1218.6445	22763.506	1413.585	581.64453	6132.5059	3442.585	20282.645	25318.506	6048.585	2108.6445	11106.506	2001.585	1163.6445	25804.506	1428.585	1801.6445	12270.506	2075.585	2398.6445	24406.506	2739.585	2875.6445	25168.506	10171.585	6696.6445	19308.506	9726.585	10145.645	24359.506	16220.585	5107.6445	21723.506	6412.585	8747.6445	13579.506	549.58496	1847.6445	15560.506	3446.585	17185.645	17987.506	2184.585	3108.6445	56754.508	10190.585	6575.6445	24960.506	-127.41504	1072.6445	22662.506	327.58496	-2055.3555	5147.5059	1046.585	2047.6445	28138.506	6616.585	1388.6445	3132.5059	7674.585	2047.6445	15767.506	1162.585	8795.6445	20576.506	10349.585	4583.6445	21762.506	4310.585	24006.645	20327.506	4081.585	10464.645	19012.506	1618.2051	1299.0254	2024.0352	13507.205	266.02539	4298.0352	-3074.7949	8246.0254	9023.0352	-2680.7949	2127.0254	18598.035	6889.2051	6014.0254	21075.035	8061.2051	4030.0254	21408.035	10582.305	-1183.4502	-7820.4805	-4099.6953	-4384.4502	-10844.48	13582.305	-809.4502	-5087.4805	-3675.6953	10662.55	16725.52	10807.305	788.5498	19365.52	8672.3047	-1059.4502	11479.52	-3267.6953	-4212.4502	-7492.4805	-2144.6953	21545.551	6778.5195	-2018.6953	13408.55	10764.52	-2776.6953	10936.55	8306.5195	-1892.6953	16180.55	34053.52	380.30469	49543.551	10261.52	10807.689	8347.8203	16158.785	1644.6899	6976.8198	40199.785	8809.6895	3399.8198	4690.7852	16089.689	8763.8203	11590.785	8373.4355	1856.8701	11230.971	7456.4351	631.87012	3372.9707	16157.436	-1212.1299	2891.9707	-44.564941	-1459.1299	17980.971	1137.4351	14318.87	25022.971	9758.4355	660.87012	8529.9707	2213.4351	669.87012	24843.971	810.43506	17293.871	15787.971	1513.4351	12387.87	17952.971	2228.4351	5289.8701	15657.971	2337.9551	26682.77	16230.2	17843.955	2127.7695	2758.2002	10446.955	1657.7695	8039.2002	13809.955	5648.7695	47851.199	23298.955	3787.7695	2541.2002	15087.955	1083.7695	27218.199	17967.955	3173.7695	2815.2002	13244.955	11849.77	51994.199	10723.955	1876.7695	10336.2	2489.9551	15986.77	19148.199	12024.955	5663.7695	26105.199	973.95508	6032.7695	3645.2002	11798.955	5189.7695	6639.2002	1107.9551	21732.77	27370.199	9625.9551	8033.7695	26454.199	10582.955	4969.7695	23591.199	15885.955	-778.12988	86.849609	14449.955	-1302.1299	3460.8496	2932.9551	11539.87	19116.85	23970.955	4661.8701	31137.85	-87.044922	-2719.1299	-770.15039	8526.9551	7066.8701	24092.85	-4.0449219	-2399.1299	17360.85	11516.955	230.87012	31778.85	1664.9551	-784.12988	16999.85	-1334.0449	1460.8701	33581.852	826.95508	-2269.1299	20267.85	22613.955	1723.8701	31069.85	-963.04492	-2432.1299	8503.8496	-586.04492	-983.12988	19121.85	-1494.6851	2867.6602	30971.039	72.314941	725.66016	32570.039	6152.3149	4596.6602	20474.039	9390.3145	166.66016	5135.0391	973.31494	3187.6602	42038.039	-1262.6851	574.66016	20925.039	-1013.6851	765.66016	26526.039	-801.59521	-9883.6797	1223.4707	9326.6904	3608.6401	4811.3154	-996.30957	4374.6401	30126.316	-3940.3096	5518.6401	28542.316	2747.6904	8559.6406	31357.316	-3644.3096	3645.6401	16051.315	3900.835	9175.5498	8593.9502	12818.92	6938.2402	10111.635	661.91992	5496.2402	5294.6348	14649.74	4932.8848	1018.8604	13939.645	8719.6797	19939.426	7903.3452	20508.775	28785.82	12467.346	12216.775	19814.82	6205.96	23371.301	50096.145	1953.96	-2875.7002	-3648.8555	1624.575	10838.814	19633.805	3972.575	1865.8149	25811.805	-3.4250488	5199.8149	40425.805	3668.575	9209.8145	13285.805	95.574951	2034.8149	23539.805	3799.29	19475.965	9496.7793	17713.289	-1933.0352	10334.779	1331.29	-8754.0352	2594.7793	15628.29	12385.965	18363.779	3165.2251	818.47461	-58.689453	6119.2251	22115.475	34510.312	2146.2251	3275.4746	40010.312	3019.2251	2302.4746	8552.3105	10977.225	13529.475	19523.311	62.445068	3637.29	26200.621	1307.4451	980.29004	19675.621	-6153.8398	-660.56494	-2531.9199	-110.73999	3179.5	-9129.7793	6424.2598	35220.5	25492.221	3883.26	3344.5	17755.221	1224.71	868.93994	13270.645	762.58008	1667.2798	5884.1553	11062.58	5757.2798	17941.156	14023.686	28724.314	10626.975	421.68506	2411.3149	5358.9746	15852.686	975.31494	-3268.0254	770.68506	12723.314	24330.975	-868.375	-3511.4697	26960.689	768.59009	-627.75977	20185.5
12822.085	1312.9502	8021.4551	2500.085	613.9502	8913.4551	1794.085	-115.0498	6284.4551	3861.085	1382.9502	15181.455	48.084961	666.9502	25461.455	1007.085	3890.9502	24101.455	915.08496	987.9502	9057.4551	6347.75	4826.3799	6939.5654	19268.75	11287.38	1691.5654	8074.75	15788.38	15617.565	10371.75	1053.3799	2477.5654	1298.75	4895.3799	-130.43457	833.75	4336.3799	18368.566	534.75	298.37988	18751.566	-1931.25	1778.3799	24583.566	7404.75	3015.3799	17943.566	7949.75	2522.3799	13413.565	-1680.25	2373.3799	19956.566	16145.615	7554.4502	20943.045	22408.615	2018.4502	-6405.9551	4382.6152	1474.4502	10685.045	3513.615	2331.4502	13672.045	7985.6152	11613.45	12523.045	3508.615	5696.4502	7491.0449	12409.615	3091.4502	26067.045	5510.6152	1213.4502	1536.0449	16593.365	-565.30957	1835.4395	17846.365	-245.30957	1103.4395	3002.3652	6424.6904	27817.439	1751.3652	-1956.3096	792.43945	9886.3652	13959.69	21668.439	974.36523	-2326.3096	17686.439	3608.3652	-711.30957	8224.4395	4279.3652	19270.691	20049.439	5391.3652	399.69043	9261.4395	2508.3652	-777.30957	23364.439	2809.3652	1545.6904	10313.439	2135.3652	-532.30957	22104.439	4444.3652	-866.30957	20412.439	8025.3652	6727.6904	15778.439	7998.3652	2366.6904	15858.439	14597.365	3321.6904	21931.439	18207.365	4030.6904	15416.439	2761.3652	-1682.3096	19406.439	2414.3652	17553.691	19752.439	1062.3652	5242.6904	50805.438	12787.365	4151.6904	31448.439	3037.3652	-1242.3096	28249.439	1086.3652	-698.30957	3936.4395	3552.3652	1580.6904	30975.439	9118.3652	-239.30957	4849.4395	7049.3652	1776.6904	19154.439	3324.3652	7531.6904	17065.439	10294.365	2981.6904	21729.439	4467.3652	17622.691	17201.439	3625.3652	11790.69	22727.439	4173.2202	753.14453	-4906.7148	13878.221	2119.1445	-5747.7148	-3046.7798	12515.145	1969.2852	-946.77979	472.14453	13931.285	8051.2202	5894.1445	9543.2852	8367.2207	7172.1445	9094.2852	15616.58	-678.0498	-3110.8047	457.58008	-4495.0498	-90.804688	18239.58	2719.9502	-737.80469	900.58008	17538.949	23119.195	11936.58	-81.049805	29930.195	11188.58	-147.0498	23608.195	998.58008	-3628.0498	1818.1953	3901.5801	19387.949	19062.195	4728.5801	8831.9502	20576.195	692.58008	11100.95	14928.195	2848.5801	19993.949	45187.195	2857.5801	42372.949	16542.195	12377.359	3009.6797	12937.68	3182.3599	2534.6797	47149.68	10261.359	3053.6797	8800.6797	17891.359	5372.6797	13317.68	20585.885	4906.0498	16576.205	4815.8848	1836.0498	8559.2051	13287.885	1490.0498	3553.2051	-103.11523	1007.0498	19019.205	939.88477	13475.05	26896.205	11638.885	986.0498	5284.2051	2732.8848	4061.0498	17155.205	604.88477	16455.051	20131.205	2408.8848	16001.05	21600.205	6582.8848	6424.0498	16231.205	2072.4502	29024.355	14292.76	15248.45	3399.355	2577.7598	9937.4502	3466.355	9505.7598	18129.449	5904.355	42052.758	25178.449	8252.3555	3640.7598	14352.45	4872.355	26553.76	21896.449	7892.355	5988.7598	13318.45	19074.355	41091.758	839.4502	1433.355	13127.76	2602.4502	19134.355	20051.76	12304.45	7886.355	32704.76	1928.4502	7098.355	5619.7598	15375.45	5916.355	5498.7598	2830.4502	14002.355	26538.76	11896.45	10233.355	31426.76	12648.45	8015.355	20715.76	7104.8398	-2396.3896	-970.66406	15173.84	-2689.3896	1536.3359	1871.8398	11004.61	23566.336	25525.84	5147.6104	34047.336	945.83984	-2230.3896	2769.3359	8492.8398	7842.6104	20473.336	2112.8398	-2297.3896	19347.336	11083.84	2145.6104	26199.336	3001.8398	-858.38965	15803.336	129.83984	-753.38965	51646.336	-329.16016	-2800.3896	13074.336	21048.84	1030.6104	22915.336	1561.8398	-1829.3896	11690.336	1805.8398	879.61035	18756.336	-889.38477	-920.15039	24457.551	-1495.3848	-2900.1504	26074.551	6691.6152	-514.15039	10008.551	8396.6152	-1256.1504	-1114.4492	697.61523	-4461.1504	31423.551	-986.38477	-2062.1504	21118.551	-951.38477	-4328.1504	17996.551	1371.77	-1815.5898	-338.56445	8823.875	2558.4448	-1781.6602	-1133.125	2520.4448	26242.34	-5480.125	3109.4448	16198.34	2384.875	8376.4453	21384.34	-4692.125	2946.4448	12541.34	1996.2798	5674.3999	7889.7002	9498.3301	6421.2646	7556.3848	-1676.6699	-2738.7354	1524.3848	11906.925	1120.0654	-1672.8359	13964.915	5396.1099	8706.7246	5954.3599	14132.766	24316.32	7483.3599	13956.766	19656.32	7741	29350.965	56715.414	8652	1452.9648	2179.4141	337.78516	6249.2852	24005.184	5322.7852	1953.2852	23755.184	-1275.2148	792.28516	21778.184	2621.7852	4808.2852	19699.184	-1446.2148	1598.2852	24836.184	1824.3154	23003.49	6180.0195	13741.315	3698.4902	3683.0195	-350.68457	-2040.5098	-6602.9805	2310.3154	15971.49	5382.0195	266.45996	4400.8599	-2764.3398	4640.46	27817.859	31131.66	-62.540039	6492.8599	34979.66	415.45996	3899.8599	8392.6602	11271.46	14376.859	17338.66	621.96997	1923.5	22227.545	1008.97	2627.5	16033.545	-4041.5449	1202.625	-13847.24	-943.04004	2703.0298	-6517.1602	4941.96	33513.031	18225.84	75.959961	3657.0298	14361.84	765.37012	1772.98	16463.359	2068.3149	1001.1401	2744.25	11131.314	4529.1401	13835.25	19434.76	43722.672	36175.633	1549.7598	6912.6699	6447.6348	15207.76	4753.6699	2487.6348	1987.7598	12439.67	28172.635	977.49512	3426.0801	15211.824	886.48511	1322.895	23282.061
19046.99	648.45508	3655.3457	3277.99	-2892.5449	-40.654297	3147.99	-2962.5449	382.3457	1868.99	-2202.5449	10874.346	937.98999	-1878.5449	19341.346	2804.99	-689.54492	18829.346	1530.99	-3308.5449	5535.3457	3338.3154	3001.9346	7648.5996	15532.315	5322.9346	4142.5996	4615.3154	3160.9346	9375.5996	7440.3154	140.93457	2575.5996	-1748.6846	646.93457	-914.40039	-2198.6846	1529.9346	15444.6	-2868.6846	572.93457	20662.6	-4322.6846	887.93457	17805.6	7960.3154	2616.9346	19816.6	7267.3154	3038.9346	18031.6	-3462.6846	1514.9346	17993.6	13460.955	2126.1504	20065.975	14786.955	-1699.8496	-10292.025	-1022.0449	-2669.8496	7195.9746	-497.04492	-1648.8496	9656.9746	1973.9551	8544.1504	7238.9746	225.95508	1244.1504	3038.9746	10782.955	1022.1504	10161.975	41.955078	-1498.8496	-3542.0254	14879.859	2248.7852	4860.1348	15910.859	5112.7852	1315.1348	2167.8599	7763.7852	19015.135	-1136.1401	860.78516	1958.1348	7203.8599	18388.785	27756.135	-675.14014	2107.7852	22328.135	0.85986328	-260.21484	8951.1348	3106.8599	26563.785	28033.135	3341.8599	3340.7852	15501.135	-2025.1401	3990.7852	26929.135	195.85986	4596.7852	15425.135	-1072.1401	3471.7852	22652.135	3419.8599	2453.7852	26473.135	8765.8594	5953.7852	15194.135	100.85986	2922.7852	20838.135	10980.859	6500.7852	25481.135	14980.859	4753.7852	11381.135	-367.14014	2316.7852	21078.135	801.85986	19912.785	27416.135	-1050.1401	6042.7852	53254.133	9123.8594	7612.7852	32152.135	-499.14014	1011.7852	23772.135	162.85986	761.78516	3909.1348	1109.8599	4344.7852	27738.135	7057.8599	1511.7852	4467.1348	2470.8599	10311.785	20735.135	-443.14014	8075.7852	19343.135	5715.8599	10139.785	17282.135	2457.8599	22578.785	19567.135	2057.8599	13588.785	25064.135	5426.8701	1976.2148	-916.19922	16995.871	585.21484	-1011.1992	-1387.1299	15778.215	6411.8008	-1265.1299	2794.2148	17382.801	9361.8701	6490.2148	8793.8008	10657.87	3205.2148	14259.801	10258.45	-6754.2402	8322.1152	-1481.5498	-9011.2402	1422.1152	12569.45	-5214.2402	6984.1152	-2059.5498	12724.76	30110.115	12754.45	-6269.2402	26747.115	6896.4502	-2598.2402	19456.115	1114.4502	-6366.2402	6772.1152	-239.5498	11135.76	22064.115	829.4502	6245.7598	18747.115	-21.549805	7263.7598	16883.115	210.4502	14133.76	48670.117	3132.4502	47198.758	20946.115	7236.0596	5769.7251	13910.846	-2484.9404	5396.7251	40897.844	3348.0596	6935.7251	-248.1543	9765.0596	7435.7251	8378.8457	22632.689	7978.6499	7917.1445	7377.6899	3774.6499	-1990.8555	16209.689	3938.6499	-4936.8555	1172.6899	4613.6499	7557.1445	3142.6899	15134.65	22897.145	11875.689	5061.6499	1082.1445	1520.6899	5547.6499	10862.145	8307.6895	7307.6499	8367.1445	1753.6899	18851.65	13906.145	544.68994	14280.65	10724.145	3803.2	26208.58	17279.5	20582.199	-463.41992	2509.5	12557.2	-728.41992	4860.5	17902.199	5870.5801	54789.5	23909.199	3937.5801	1189.5	17787.199	3100.5801	30627.5	20006.199	4599.5801	1501.5	18339.199	7158.5801	34873.5	2925.2	-3167.4199	16518.5	6300.2002	9428.5801	23329.5	11549.2	2503.5801	25570.5	3998.2	7445.5801	4556.5	16474.199	1831.5801	6093.5	3568.2	8249.5801	32346.5	11140.2	4757.5801	31024.5	9603.2002	3572.5801	21868.5	8966.625	4143.4746	932.0957	14225.625	-339.52539	3353.0957	1469.625	10640.475	22937.096	23676.625	6947.4746	29998.096	690.625	-918.52539	3122.0957	8331.625	9921.4746	13729.096	-727.375	1783.4746	15943.096	14205.625	3413.4746	46297.094	865.625	103.47461	12992.096	-379.375	1224.4746	50033.094	1124.625	1202.4746	9196.0957	19490.625	5942.4746	25051.096	-771.375	1561.4746	13367.096	460.625	2792.4746	18106.096	1118.2451	-4662.2051	28562.564	1429.2451	-6659.2051	32347.564	9014.2451	-4805.2051	17109.564	10345.245	-5369.2051	2312.5645	2707.2451	-7162.2051	35932.562	986.24512	-8404.2051	22951.564	480.24512	-9097.2051	20414.564	1165.7549	-1446.1504	-4612.7246	12127.015	-4785.4854	-4989.5391	-688.98535	-4994.4854	18700.461	-3814.9854	-1362.4854	16381.461	4746.0146	-4361.4854	16615.461	-4212.9854	-7768.4854	5963.4609	2543.3799	5178.6299	1846.5596	15900.395	-481.90039	19100.969	-408.60498	-528.90039	16322.97	4004.1748	-592.21484	901.23047	14054.029	5768.3149	21641.885	7200.9702	15587.99	20578.086	11481.971	15882.99	13000.086	7425.395	21100.711	42018.016	9223.3945	634.70996	-8082.9844	2799.1699	8485.4004	13465.6	7553.1699	927.3999	19809.6	837.16992	3645.3999	31018.6	4153.1699	3568.3999	7873.5996	853.16992	2890.3999	15852.6	4943.71	24403.85	12924.32	14270.71	9142.8496	6399.3203	746.70996	613.84961	1558.3203	2012.71	23103.85	4600.3203	-195.56006	1453.9048	5037.0352	2084.4399	22252.904	35193.035	-23.560059	6230.9048	51049.035	-405.56006	4491.9048	13153.035	10602.439	15055.904	19897.035	-1810.3198	3851.415	21524.426	-1054.3198	2206.415	19904.426	-500.625	-979.25	-5709.5859	-2685.3052	1673.8848	-8936.0293	10380.695	5610.8848	24448.971	434.69482	2548.8848	15699.971	-1853.6401	-1042.5098	14614.285	1371.385	3356.54	-1006.4951	11295.385	5797.54	11925.505	6168.0898	35451.879	25459.525	2736.0898	3592.8799	-121.47461	14400.09	1734.8799	-5419.4746	573.08984	13100.88	20553.525	-938.14502	-3955.2598	23251.68	2254.01	1900.29	26007.635
11845.045	-185.59961	6361.9004	2396.0449	-706.59961	4253.9004	3670.0449	-387.59961	12054.9	230.04492	60.400391	21730.9	754.04492	-568.59961	24882.9	1348.0449	3854.4004	20611.9	1051.0449	-1105.5996	5768.9004	6172.0049	2698.1396	12615.09	18162.004	5245.1396	6371.0898	12465.005	1972.1396	29488.09	9084.0049	539.13965	4226.0898	-99.995117	-1276.8604	5378.0898	-1412.9951	1898.1396	21999.09	-2794.9951	749.13965	22951.09	-4355.9951	784.13965	24802.09	-712.99512	-204.86035	21860.09	6969.0049	2577.1396	16647.09	-2285.9951	1051.1396	22863.09	11745.025	8105.6104	21037.119	20405.025	-228.38965	-10580.881	161.0249	353.61035	8981.1191	-69.975098	-2213.3896	11520.119	3892.0249	15110.61	7632.1191	-75.975098	2006.6104	422.11914	8894.0254	316.61035	7440.1191	3522.0249	-1462.3896	-3412.8809	10456.43	2094.8252	1232.0547	16869.43	5520.8252	-1528.9453	-10.569824	6835.8252	13698.055	-2947.5698	1260.8252	913.05469	5864.4302	17117.824	24054.055	-2030.5698	2237.8252	17376.055	-945.56982	1603.8252	2139.0547	1967.4302	24795.824	17259.055	5338.4302	5573.8252	8706.0547	-1780.5698	1240.8252	20608.055	768.43018	3696.8252	10308.055	-2902.5698	3312.8252	18954.055	-546.56982	2599.8252	21136.055	7741.4302	7513.8252	9715.0547	-1951.5698	4946.8252	17429.055	12500.43	4530.8252	25331.055	13403.43	8790.8252	13722.055	-2447.5698	560.8252	14646.055	-2117.5698	21893.824	18684.055	-2507.5698	5824.8252	45201.055	8989.4297	7869.8252	27969.055	-1133.5698	1604.8252	19238.055	-1427.5698	40.825195	-2249.9453	-1343.5698	3078.8252	23883.055	5742.4302	2584.8252	3088.0547	-1583.5698	13333.825	17029.055	-906.56982	12038.825	17389.055	847.43018	20785.824	11695.055	2655.4302	22508.824	16467.055	3863.4302	10999.825	13246.055	1692.8652	-1291.4297	4927.0098	16687.865	1483.5703	4785.0098	81.865234	7827.5703	14136.01	-1183.1348	359.57031	20656.01	10765.865	1937.5703	17279.01	10754.865	1743.5703	24935.01	14841.609	-889.71484	-618.16016	-548.39014	-1113.7148	-889.16016	16825.609	2452.2852	3936.8398	165.60986	9723.2852	24672.84	12644.609	2600.2852	27137.84	9717.6094	4554.2852	17014.84	1091.6099	-1169.7148	682.83984	1887.6099	22919.285	17495.84	3247.6099	14325.285	22396.84	838.60986	12916.285	20850.84	3086.6099	19217.285	47579.84	2703.6099	46588.285	21561.84	9066.4502	3226.7246	11662.59	192.4502	3418.7246	40787.59	9366.4502	526.72461	2081.5898	16550.449	2543.7246	10402.59	19324.734	4801.5	18160.516	4724.7349	1071.5	13487.515	13874.734	1495.5	6573.5146	219.73486	-1702.5	21253.516	1832.7349	14780.5	32648.516	11089.734	1750.5	11432.515	1674.7349	1775.5	20917.516	2663.7349	13733.5	18808.516	1145.7349	14762.5	21875.516	862.73486	17378.5	29600.516	-986.11523	27402.99	10120.936	13292.885	3068.9902	-3010.0645	5507.8848	2363.9902	1071.9355	6856.8848	7890.9902	46790.938	22105.885	5452.9902	498.93555	8305.8848	6646.9902	26484.936	18055.885	6514.9902	-1145.0645	15048.885	10523.99	32782.938	-1694.1152	1191.9902	5436.9355	265.88477	17959.99	15921.936	7805.8848	4852.9902	25287.936	-9.1152344	4398.9902	-2251.0645	13318.885	3754.9902	2040.9355	666.88477	32010.99	24166.936	9922.8848	6977.9902	25683.936	8618.8848	5186.9902	19020.936	8784.7451	2987.2251	6107.1748	14297.745	2592.2251	10286.175	5187.7451	14571.225	29513.176	31056.746	10904.225	34907.176	2610.7451	-207.7749	3483.1748	12814.745	12321.225	19879.176	2357.7451	2397.2251	24996.176	10569.745	4763.2251	34301.176	3159.7451	1490.2251	15079.175	1794.7451	2748.2251	44100.176	995.74512	1790.2251	23180.176	23930.746	7240.2251	30435.176	2220.7451	-47.774902	16631.176	825.74512	2505.2251	21436.176	1391.3398	1607.75	28064.551	559.33984	1093.75	35081.551	10298.34	-986.25	19300.551	10431.34	-227.25	7649.5508	2494.3398	1264.75	43841.551	314.33984	-2483.25	21259.551	-507.66016	-2623.25	21609.551	309.5	-1197.7051	-5719.7207	7903.4199	1724.75	122.34961	-599.58008	3248.75	11129.35	-4878.5801	5928.75	19106.35	4775.4199	3121.75	16517.35	-5980.5801	1537.75	9177.3496	2613.6799	7355.3301	4908.5654	11393.21	10509.745	15628.57	937.20996	3776.7451	12136.57	11305.045	1073.9053	-4320.2793	12900.234	3960.9648	23872.449	6039.375	13835.995	27132.184	8714.375	12249.995	20534.184	7958.5352	28580.43	49253.105	7887.5352	646.42969	-794.89453	1256.4502	14473.465	17872.41	4843.4502	4787.4648	28841.41	-622.5498	6381.4648	35884.41	1701.4502	10013.465	13787.41	158.4502	5451.4648	23382.41	2228.1499	14364.24	17030.734	16203.15	403.24023	9512.7344	4500.1499	-4715.7598	6658.7344	15429.15	1008.2402	16787.734	62.209961	3446.3999	8665.29	1345.21	15340.4	42618.289	-993.79004	6134.3999	38751.289	-507.79004	4209.3999	14436.29	8099.21	15813.4	24924.289	66.399902	-3295.3652	9942.4707	1190.3999	-3378.3652	8394.4707	-4659.0801	-2068.8047	-14210.006	-2242.1899	2528.1899	-1633.2949	12901.811	10248.189	30548.705	-418.18994	1853.1899	23115.705	720.62012	2300.9902	21569.156	3994.7598	-1178.25	1741.5449	14262.76	3679.75	16850.545	5230.125	31839.115	31855.635	764.125	1515.1152	8521.6348	-1943.875	1676.1152	2826.6348	-221.875	12715.115	37106.633	-423.4751	5115.2549	21659.58	3785.835	1691.29	25509.605
11423.71	-3421.8203	7740.9805	1731.71	-1956.8203	8592.9805	1035.71	233.17969	7349.9805	268.70996	-2963.8203	20800.98	726.70996	-3670.8203	28904.98	140.70996	-1559.8203	23648.98	558.70996	-3003.8203	8488.9805	1013.4551	5599.9551	4700.6846	19222.455	6912.9551	3461.6846	13503.455	4826.9551	18141.684	7873.4551	-75.044922	-899.31543	-1362.5449	3301.9551	-3885.3154	-2295.5449	1677.9551	15073.685	-2796.5449	-673.04492	15034.685	-4762.5449	97.955078	16777.684	-2448.5449	912.95508	15574.685	4025.4551	3199.9551	18605.684	-4024.5449	1535.9551	12894.685	13700.585	4239.1699	24295.936	6982.585	-971.83008	-11302.064	549.58496	-2555.8301	6176.9355	1723.585	-770.83008	6597.9355	4704.585	11905.17	5367.9355	1349.585	3883.1699	3350.9355	10450.585	3583.1699	1290.9355	1195.585	-1939.8301	-7204.0645	9601.2754	2422.2202	4717.8203	16466.275	4085.2202	1335.8203	1719.2749	6643.2202	19554.82	465.2749	3582.2202	2947.8203	7026.2749	20821.221	27236.82	376.2749	4862.2202	17053.82	-160.7251	712.22021	8939.8203	908.2749	27159.221	23965.82	3904.2749	4700.2202	23530.82	1.2749023	4752.2202	28549.82	178.2749	5247.2202	14087.82	-1991.7251	4621.2202	25816.82	2447.2749	3655.2202	21170.82	7207.2749	9037.2207	16528.82	-386.7251	2617.2202	18581.82	11891.275	5741.2202	32790.82	12755.275	7619.2202	12953.82	-1832.7251	919.22021	21696.82	-810.7251	20656.221	17225.82	-1122.7251	6720.2202	56034.82	9416.2754	6909.2202	33648.82	-1074.7251	4020.2202	31455.82	-1889.7251	1618.2202	2035.8203	-1072.7251	4522.2202	30473.82	4751.2749	3189.2202	5334.8203	-635.7251	12040.221	18618.82	-170.7251	12955.221	21899.82	-572.7251	21126.221	14196.82	3699.2749	26176.221	22951.82	1765.2749	14594.221	26012.82	559.70508	-439.3252	1524.7793	19270.705	1558.6748	876.7793	-534.29492	20214.676	3964.7793	348.70508	1281.6748	20294.779	10739.705	5446.6748	18123.779	10138.705	4546.6748	12660.779	12969.295	-2894.2197	-3136.0781	-1205.7051	-5652.2197	-8100.0781	15630.295	-177.21973	-4505.0781	592.29492	8883.7803	18978.922	15242.295	-162.21973	17646.922	11965.295	-1638.2197	6159.9219	154.29492	-4474.2197	-4630.0781	1152.2949	16459.781	9546.9219	2500.2949	10805.78	14408.922	1516.2949	2497.7803	7675.9219	1824.2949	13913.78	37581.922	1593.2949	32003.781	10695.922	10611.37	7590.6348	25668.641	-798.62988	4005.6348	49020.641	8158.3701	4662.6348	9221.6406	12810.37	5522.6348	17682.641	18567.154	6676.1445	8683.1504	4685.1548	828.14453	-327.84961	11074.154	696.14453	-3984.8496	-1303.8452	377.14453	14223.15	1335.1548	12389.145	28483.15	12690.154	-1087.8555	2278.1504	2882.1548	729.14453	10808.15	7593.1548	2119.1445	14579.15	770.15479	14868.145	14945.15	514.15479	7925.1445	12529.15	-509.69043	25963.781	8948	13642.31	3964.7803	-1956	8587.3096	2147.7803	546	10549.31	5771.7803	46899	19609.309	7448.7803	-1847	11289.31	6369.7803	20856	15699.31	3634.7803	548	15571.31	8542.7803	24417	-2305.6904	1457.7803	6431	-1310.6904	17369.781	12930	-975.69043	18001.781	19103	-1290.6904	3309.7803	-2146	13478.31	3149.7803	974	133.30957	12426.78	27627	14425.31	9012.7803	27365	9148.3096	4217.7803	11370	8245.3398	-435.5498	7988.6396	13705.34	507.4502	9063.6396	2951.3398	8459.4502	27823.641	11615.34	12722.45	32712.641	-974.66016	-2221.5498	4854.6396	10424.34	12892.45	22314.641	-1505.6602	261.4502	18270.641	6604.3398	4140.4502	28266.641	289.33984	-1456.5498	19314.641	635.33984	1157.4502	44167.641	-1201.6602	307.4502	26189.641	21787.34	6762.4502	21111.641	-1321.6602	763.4502	16044.64	-348.66016	663.4502	25420.641	-4130.0303	-1421.6201	21849.586	-5742.0303	-458.62012	23850.586	3088.9697	-353.62012	8991.5859	4379.9697	-1267.6201	1429.5859	-3375.0303	-69.620117	25729.586	-6204.0303	-1743.6201	22585.586	-5100.0303	-3723.6201	16868.586	-5640.5703	-1183.8555	3134.3154	10734.195	521.55957	218.71094	4953.1948	1502.5596	11808.711	-1866.8052	870.55957	20916.711	6439.1948	7025.5596	18459.711	-2215.8052	2009.5596	4869.7109	1436.9851	9468.5156	3117.125	18160.125	13158.885	17273.51	806.125	4724.8848	10441.51	17804.689	4170.2451	3979.0596	16321.755	6336.7002	19666.225	9219.5645	21228.9	21663.975	20832.564	3358.9004	51.974609	5632.0752	27430.816	52854.938	5457.0752	3867.8154	2277.9395	741.16016	7191.4199	21901.324	5096.1602	-250.58008	28738.324	-1275.8398	2467.4199	33013.324	3330.1602	3140.4199	14306.325	-1026.8398	251.41992	23025.324	3075.625	27376.555	5182.0508	15300.625	5281.5547	2527.0508	33329.625	4832.5547	251.05078	14592.625	4255.5547	8096.0508	-187.35986	-1633.8047	757.95508	1855.6401	9875.1953	38800.953	-994.35986	1707.1953	36196.953	1474.6401	-1077.8047	14936.955	10763.641	9725.1953	17705.955	-396.43506	1928.2148	15662.2	213.56494	2362.2148	15282.2	-6596.2305	-3679.2451	-8315.8652	181.36499	-1533.0703	-2164.0742	15726.365	3375.9297	25309.926	3693.365	-829.07031	23735.926	-319.17505	324.41016	10647.381	5838.1401	1354.4849	-6634.25	13759.14	5710.4849	5972.75	11306.27	33791.344	32058.955	2356.27	1026.3447	12462.955	1726.27	1131.3447	3899.9551	2273.27	10093.345	41126.953	1926.8799	3361.625	20869.875	1127.9502	2027.1748	19556.1
11090.33	2220.9902	6431.9102	1882.3301	1633.9902	6760.9102	2158.3301	4922.9902	18264.91	916.33008	1333.9902	22717.91	746.33008	1104.9902	27087.91	1537.3301	2369.9902	18374.91	648.33008	1366.9902	8931.9102	16932.686	5836.625	-346.16406	16259.686	6855.625	-4547.1641	12530.686	2039.625	16831.836	11066.686	-1329.375	-4925.1641	253.68506	190.625	-5793.1641	-442.31494	-314.375	11165.836	330.68506	-1044.375	14906.836	-1899.3149	-3000.375	9439.8359	-62.314941	-418.375	10892.836	6063.6851	-703.375	9861.8359	-363.31494	166.625	9186.8359	13091.609	2992.2549	14074.506	1488.6099	-4364.7451	-10968.494	1908.6099	-3358.7451	3525.5059	1202.6099	-2730.7451	3636.5059	5582.6099	7489.2549	-1329.4941	1448.6099	633.25488	3002.5059	12109.609	-1027.7451	13114.506	2117.6099	-3911.7451	-5278.4941	19364.025	-2225.8701	2931.2441	16962.025	-255.87012	560.24414	2897.0249	959.12988	20303.244	1671.0249	-1750.8701	3552.2441	8482.0254	16938.129	20748.244	3201.0249	-1731.8701	17964.244	2850.0249	-1772.8701	7043.2441	2957.0249	15388.13	22293.244	8327.0254	710.12988	28471.244	1856.0249	-387.87012	28276.244	2614.0249	-255.87012	9490.2441	1263.0249	-2649.8701	24920.244	4585.0249	-2230.8701	21976.244	10615.025	1879.1299	15600.244	2524.0249	-24.870117	11383.244	14704.025	118.12988	29614.244	1439.0249	13934.13	13224.244	2058.0249	-1771.8701	20837.244	2878.0249	18899.129	20522.244	714.0249	1319.1299	54865.242	12446.025	1912.1299	36108.242	1286.0249	-1453.8701	21494.244	1767.0249	-3388.8701	2268.2441	2506.0249	-904.87012	27591.244	10312.025	-2473.8701	3041.2441	6783.0249	-1718.8701	15301.244	1764.0249	6493.1299	18262.244	3294.0249	17501.129	12702.244	4517.0249	15982.13	17253.244	5573.0249	9770.1299	13548.244	-2576.1602	2091.1104	-4463.8555	14277.84	3267.1104	-3663.8555	-3247.1602	11650.11	7100.1445	-3205.1602	335.11035	20931.145	8289.8398	5735.1104	8957.1445	9698.8398	5760.1104	13537.145	13678.49	-35.889648	-3754.5156	-1105.5098	-3694.8896	-5207.5156	15979.49	466.11035	-1940.5156	-573.50977	13628.11	15196.484	12920.49	3980.1104	23453.484	5496.4902	1824.1104	12576.484	213.49023	-861.88965	-1583.5156	4479.4902	15390.11	10612.484	2410.4902	12460.11	9906.4844	1010.4902	8952.1104	13248.484	1396.4902	19446.109	40183.484	915.49023	29886.109	7312.4844	12040.07	6342.7852	17445.215	2890.0698	7065.7852	44992.215	12559.07	5765.7852	7110.2148	18131.07	8978.7852	-803.78516	18235.885	9417.8945	8157.6543	7024.8848	3049.8945	1169.6543	11193.885	487.89453	-2901.3457	2658.8848	1596.8945	21153.654	2577.8848	15073.895	26922.654	13858.885	3355.8945	2937.6543	5034.8848	3525.8945	9867.6543	10506.885	4453.8945	12316.654	2831.8848	17201.895	14884.654	3189.8848	12028.895	14050.654	4545.9102	29908.836	14481.295	17343.91	1549.835	4171.2949	13288.91	1298.835	7660.2949	16213.91	6012.835	54687.297	22632.91	6982.835	3273.2949	16641.91	5993.835	27078.295	20925.91	2829.835	5190.2949	18505.91	10356.835	31052.295	2993.9099	1375.835	23044.295	4320.9102	19249.836	18571.295	1571.9099	18562.836	27739.295	2786.9099	7375.835	4198.2949	14427.91	2567.835	5132.2949	3498.9099	31260.836	36506.297	22816.91	13825.835	30973.295	13441.91	3984.835	19425.295	3848.1899	3502.2402	-600.73047	13065.189	4026.2402	1380.2695	2854.1899	15738.24	20791.27	22123.189	11171.24	32466.27	344.18994	1888.2402	-2828.7305	1055.1899	17340.24	18579.27	1187.1899	5285.2402	18759.27	6656.1899	7520.2402	24676.27	-832.81006	3513.2402	11872.27	1944.1899	6358.2402	34849.27	-605.81006	3378.2402	16834.27	25544.189	6079.2402	19830.27	-489.81006	1339.2402	12651.27	921.18994	3288.2402	17715.27	1552.5098	-1959.7305	20403.58	153.50977	-1753.7305	26612.58	9824.5098	-2753.7305	13879.58	10203.51	-946.73047	200.58008	2510.5098	-2955.7305	42000.578	1365.5098	-2052.7305	14805.58	1272.5098	-4477.7305	20262.58	902.66016	398.64453	-1952.0898	3619.75	-1018.3555	-1529.0605	-2001.25	-811.35547	8320.9395	-8330.25	5987.6445	20511.939	-967.25	642.64453	16529.939	-9429.25	-2960.3555	6842.9395	3441.5601	5684.6099	6244.1846	16111.189	3708.71	10342.27	1398.1899	-335.29004	12422.27	15627.32	-641.77539	682.69531	15137.005	6463.375	26750.025	6936.8599	12004.61	14898.105	23831.859	-2927.3896	-3436.8945	1881.5352	23215.609	61212.414	4275.5352	3622.6099	9355.415	2345.2051	9771.165	20274.5	7022.2051	2920.165	23335.5	-330.79492	4581.165	34740.5	3689.2051	5837.165	9710.5	281.20508	3287.165	17251.5	3463.0698	25081.805	8166.9551	17025.07	5374.8047	3972.9551	25222.07	2099.8047	1230.9551	14767.07	5432.8047	10693.955	1250.355	-1.6503906	-8200.3496	3572.355	15149.35	25723.65	1167.355	3158.3496	32420.65	1601.355	566.34961	3884.6504	11652.355	9342.3496	9930.6504	-102.9248	4222.4502	16003.725	-888.9248	2427.4502	16939.725	-5480.75	-2014.4551	-8052.4492	-1487.645	3118.5498	-13587.385	7859.355	7370.5498	16692.615	606.35498	2101.5498	13189.615	-2912.645	-914.01514	17575.545	1062.5498	637.5	3026.875	7372.5498	3319.5	15989.875	3437.0649	33994.289	24780.891	-869.93506	-1124.71	4535.8906	-2044.9351	-2754.71	1313.8906	-1553.9351	7343.29	30779.891	1461.5549	1149.5596	32130.41	1983.0149	-40.984863	25312.34
12558.875	3469.415	8430.7803	2387.875	4311.415	7463.7803	2767.875	1640.415	12104.78	1162.875	2476.415	25058.781	2535.875	3534.415	28347.781	1916.875	2568.415	25791.781	1742.875	3284.415	11700.78	15064.545	8198.9297	2063.3809	21755.545	7376.9302	765.38086	19581.545	6985.9302	10099.381	10643.545	1356.9302	700.38086	2205.5449	1418.9302	-3701.6191	814.54492	2773.9302	18406.381	731.54492	685.93018	14841.381	-327.45508	1118.9302	17807.381	1234.5449	1103.9302	14599.381	7606.5449	3043.9302	14975.381	-530.45508	1657.9302	15802.381	13554.529	3033.1699	26209.15	-579.47021	-2328.8301	-4043.8496	-488.47021	-404.83008	11513.15	-694.47021	-776.83008	11487.15	3786.5298	8271.1699	8241.1504	1969.5298	7470.1699	5648.1504	9824.5293	3344.1699	17506.15	515.52979	-1441.8301	403.15039	17349.711	-1882.165	4148.8242	16963.711	-772.16504	2999.8242	1091.71	2480.835	19971.824	1289.71	-1804.165	2551.8242	9472.71	15445.835	26035.824	854.70996	-2087.165	21237.824	1696.71	-2723.165	9331.8242	3428.71	19774.836	22167.824	5365.71	815.83496	29448.824	-877.29004	672.83496	23988.824	2271.71	1224.835	13452.824	-128.29004	194.83496	26545.824	2520.71	3513.835	26300.824	7872.71	-1067.165	18786.824	1229.71	-419.16504	15067.824	12322.71	1150.835	32024.824	-548.29004	9861.835	9795.8242	-576.29004	-2574.165	23636.824	215.70996	16688.836	22240.824	-124.29004	3081.835	53214.824	10356.71	5249.835	34206.824	-422.29004	-872.16504	22051.824	-227.29004	-3681.165	2312.8242	885.70996	1732.835	33642.824	6902.71	-2430.165	5745.8242	-804.29004	5026.835	16734.824	1195.71	8169.835	19555.824	2040.71	15382.835	15130.824	3485.71	19555.836	17867.824	4163.71	10302.835	22882.824	-6537.2754	-3595.4502	359.23047	10222.725	-2820.4502	3116.2305	-6649.2754	10304.55	11172.23	-5187.2754	-2281.4502	22474.23	5047.7246	2601.5498	21168.23	6854.7246	3082.5498	18858.23	13909.109	-42.070312	-709.13086	2534.1099	-1338.0703	-1669.1309	11767.109	295.92969	2806.8691	2426.1099	16861.93	22764.869	16138.109	2530.9297	26070.869	11996.109	1522.9297	15485.869	1913.1099	-760.07031	74.869141	3290.1099	19707.93	12858.869	7596.1099	13499.93	14329.869	7268.1099	5402.9297	18389.869	4338.1099	19407.93	42743.867	3995.1099	13898.93	12153.869	10543.395	2954.5752	15718.189	707.39502	4150.5752	45228.188	10554.395	-710.4248	4672.1895	15277.395	2182.5752	-2881.8105	19717.09	-1334.29	8898.9941	5970.0898	-307.29004	9351.9941	12363.09	25.709961	4381.9941	-360.91016	-838.29004	22263.994	1215.0898	12189.71	35396.992	11996.09	1684.71	10595.994	1857.0898	-812.29004	25637.994	9958.0898	-924.29004	17743.994	158.08984	13357.71	25371.994	3978.0898	4592.71	6133.9941	4003.96	27277.59	12493.055	17852.961	4581.5898	596.05469	9911.96	2217.5898	3978.0547	15307.96	8175.5898	47617.055	14749.96	5646.5898	1761.0547	16338.96	3622.5898	25191.055	22767.961	4932.5898	4164.0547	18198.961	10758.59	26871.055	2533.96	2755.5898	22392.055	5436.96	18431.59	17735.055	7205.96	12548.59	23007.055	2443.96	6521.5898	4893.0547	14065.96	4362.5898	3101.0547	5417.96	7494.5898	27554.055	18055.961	13259.59	27800.055	13915.96	6693.5898	18409.055	1940.0752	-189.89453	392.58008	12804.075	-1046.8945	2697.5801	4552.0752	11838.105	13083.58	28620.074	6354.1055	29043.58	1659.0752	-2541.8945	1486.5801	3413.0752	14681.105	16350.58	3181.0752	1764.1055	19678.58	6883.0752	10537.105	28482.58	1624.0752	-1464.8945	9966.5801	2108.0752	-680.89453	33836.578	733.0752	-284.89453	17446.58	26250.074	4416.1055	15810.58	1523.0752	-1824.8945	13396.58	1057.0752	-819.89453	17608.58	-1766.7549	1128.9453	36381.309	-1698.7549	84.945312	29550.309	6829.2451	1771.9453	20387.309	7419.2451	1049.9453	3978.3096	1037.2451	2024.9453	53279.309	-1488.7549	-951.05469	22683.309	-686.75488	94.945312	22890.309	-2236	-4603.54	-5446.9902	13794.495	2277.6099	3617.7402	6832.4951	2446.6099	15443.74	-97.504883	7837.6099	27256.74	9888.4951	5219.6099	19037.74	-715.50488	2666.6099	9001.7402	1491.1499	6911.48	6290.8555	13610.49	6392.3799	21706.77	42.490234	135.37988	20973.77	11371.045	1915.335	5135.2646	17535.664	3720.25	19578.141	10716.2	10952.55	4633.6348	20118.199	4798.5498	-4036.3652	2923.3252	23395.691	47051.945	3848.3252	-5191.3096	-7073.0547	1087.2798	10013.205	20105.074	7837.2798	3768.2051	19978.074	713.27979	3761.2051	32848.074	4230.2798	8118.2051	8725.0752	67.279785	4025.2051	16064.075	6366.8901	25461.48	12239.654	22002.891	6502.4805	8580.6543	9104.8906	-668.51953	3007.6543	18436.891	7311.4805	16920.654	792.7002	69.375	993.09961	9334.7002	13587.375	35433.102	-48.299805	5019.375	37488.102	-576.2998	3046.375	5759.0996	10896.7	14913.375	20611.1	634.53003	2653.125	15518.2	1222.53	1161.125	13592.2	-4955.6904	2363.4048	-532.38477	1311.9451	-2061.1699	-10764.096	15559.945	1916.8301	16662.904	2215.9451	-1602.1699	16406.904	-885.43994	-252.14453	19617.76	3694.3701	676.00977	2578.3047	9577.3701	5534.0098	18529.305	6807.8799	39529.48	29722.324	862.87988	3591.48	6274.3252	922.87988	1978.48	-482.6748	1757.8799	15200.48	41245.324	-689.27979	3539.2451	27306.91	601.33008	1501.3901	27042.654
8404.9248	-81.169922	439.84961	-2561.0752	-400.16992	784.84961	-567.0752	-480.16992	1931.8496	-2880.0752	-1593.1699	16404.85	-2913.0752	-558.16992	22225.85	-3063.0752	66.830078	17438.85	-2332.0752	982.83008	2285.8496	16201.555	10387.234	5237.0146	7381.5552	6700.2349	2693.0146	4376.5552	11634.234	9546.0146	10069.555	1535.2349	171.01465	649.55518	2185.2349	1212.0146	-213.44482	5088.2349	15767.015	769.55518	2019.2349	21176.016	-826.44482	4648.2349	20812.016	1542.5552	1417.2349	21664.016	7256.5552	5025.2349	19552.016	-605.44482	3511.2349	21761.016	12450.675	-4283.9805	19124.221	-1992.3252	-9154.9805	-4169.7793	-1482.3252	-8075.9805	13762.221	-2216.3252	-8358.9805	10748.221	2640.6748	-1160.9805	11411.221	-418.3252	-4146.9805	9052.2207	9389.6748	-5350.9805	17207.221	1290.6748	-8705.9805	-103.7793	12471.359	2881.2549	6026.7051	12542.359	6138.2549	3530.7051	607.35986	6680.2549	20290.705	-666.64014	3939.2549	4304.7051	7164.3599	18706.254	25459.705	-350.64014	2749.2549	19110.705	-181.64014	1634.2549	7312.7051	13285.359	4299.2549	7215.7051	2349.3599	7024.2549	32926.703	-691.64014	3793.2549	25733.705	506.35986	3549.2549	14930.705	-1265.6401	3469.2549	28184.705	2607.3599	1771.2549	22109.705	6046.3599	5812.2549	21648.705	-1067.6401	4123.2549	18255.705	12674.359	6928.2549	25991.705	-1433.6401	14836.255	16487.705	-202.64014	3494.2549	22326.705	4900.3599	16095.255	24156.705	-167.64014	4776.2549	55068.703	6188.3599	6906.2549	30477.705	671.35986	2592.2549	24113.705	-1162.6401	1112.2549	4639.7051	1355.3599	4391.2549	32882.703	6859.3599	2527.2549	5170.7051	710.35986	13894.255	24097.705	983.35986	12109.255	25400.705	551.35986	17923.254	17118.705	2967.3599	18686.254	16852.705	3122.3599	12694.255	28162.705	972.93994	3061.1851	7460.4648	11969.939	3356.1851	4857.4648	-371.06006	13049.186	6259.4648	2364.9399	3305.1851	27640.465	11928.939	6774.1851	15626.465	11451.939	7261.1851	24022.465	16998.016	-1200.0703	-3060.5645	1215.0151	-3869.0703	-5585.5645	11954.016	2060.9297	4810.4355	1943.0151	13422.93	23400.436	15288.016	3129.9297	25451.436	12210.016	2140.9297	16795.436	2558.0151	-3588.0703	-951.56445	3248.0151	22916.93	12196.436	6871.0151	14167.93	15454.436	10064.016	1855.9297	16757.436	4494.0151	14684.93	40326.438	3758.0151	25917.93	13457.436	11682.295	2870.6846	13630.926	2145.2949	-956.31543	42795.926	575.29492	-3856.3154	3667.9258	16687.295	1835.6846	-2656.0742	17803.686	-2499.9648	9034.5293	4561.6851	-2203.9648	1734.5293	11997.686	-4678.9648	-3091.4707	344.68506	-2693.9648	12426.529	819.68506	9491.0352	27122.529	11857.686	-2183.9648	5317.5293	1896.6851	-2857.9648	16503.529	10862.686	-564.96484	12004.529	778.68506	11840.035	20403.529	6634.6851	-5435.9648	713.5293	-844.6499	23378.275	14503.93	13807.35	538.27539	1088.9297	9777.3496	-412.72461	3780.9297	11201.35	3303.2754	45972.93	17684.35	1348.2754	5526.9297	13717.35	1554.2754	26020.93	16959.35	1739.2754	1751.9297	14375.35	7022.2754	30601.93	-1967.6499	-109.72461	19362.93	-18.649902	10856.275	19405.93	-721.6499	12228.275	27913.93	-429.6499	4131.2754	2452.9297	9187.3496	2261.2754	2724.9297	-1461.6499	6646.2754	27539.93	17717.35	9384.2754	34418.93	7241.3501	1783.2754	14554.93	1677.7749	4575.25	-786.55078	13000.775	6219.25	2907.4492	3113.7749	15337.25	18177.449	13792.775	18995.25	24526.449	168.7749	2524.25	-767.55078	4486.7749	19200.25	14382.449	1677.7749	5874.25	19759.449	9304.7754	4625.25	28617.449	770.7749	5729.25	13040.449	983.7749	5133.25	42705.449	997.7749	2571.25	17731.449	26529.775	10267.25	16175.449	443.7749	2988.25	14013.449	-135.2251	4771.25	21883.449	379.16016	1178.6699	24297.141	-559.83984	-1879.3301	22598.141	8627.1602	2363.6699	16031.141	8100.1602	-1782.3301	2645.1406	1073.1602	1140.6699	35860.141	-196.83984	-1107.3301	17248.141	-574.83984	-1577.3301	22702.141	12076.6	2618.8252	-479.33594	12827.15	2042.5801	9042.5195	1816.1499	852.58008	31329.52	-1638.8501	4384.5801	17170.52	5292.1499	7183.5801	25449.52	-2640.8501	-474.41992	17519.52	779.43506	4118.9199	6081.2305	16667.205	5074.6152	17964.949	280.20508	1992.6152	14299.949	10143.279	4845.2051	-2210.2695	21968.961	10289.88	22875.184	11626.63	8123.1104	10197.086	13932.63	310.11035	-903.91406	7446.21	28301.805	46789.711	3797.21	2019.8047	-4557.2891	2671.585	7022.8604	15964.615	9185.585	234.86035	24760.615	1859.585	3576.8604	26222.615	5181.585	4199.8604	9045.6152	2942.585	977.86035	17533.615	1272.6699	18354.205	-809.35547	13067.67	2046.2051	1632.6445	6347.6699	-940.79492	-5331.3555	12806.67	5320.2051	2629.6445	731.60498	-37.485352	-807.90039	13787.605	15394.515	23343.1	21.60498	5650.5146	36397.102	-832.39502	2511.5146	5622.0996	9439.6055	14824.515	18751.1	-494.64502	1894.145	16664.859	1149.355	2490.145	16586.859	-1167.0552	-1751.0303	321.52539	-2175.1299	69.730469	-2714.5254	11438.87	6457.7305	27952.475	-729.12988	-201.26953	25107.475	-1085.25	3029.02	19815.309	844.85498	2358.6948	4056.7598	10491.855	8482.6953	19735.76	5870.915	29624.01	24025.314	329.91504	-2994.9902	3710.3145	-2015.085	-2431.9902	-485.68555	-267.08496	9366.0098	34747.312	112.85986	3196.8447	17717.797	-2114.4502	2936.6748	29146.305
14039.495	846.91504	3182.0254	3123.4951	1270.915	-464.97461	2366.4951	1918.915	2094.0254	593.49512	-269.08496	15681.025	1152.4951	-798.08496	15999.025	694.49512	844.91504	16089.025	1292.4951	1044.915	3647.0254	5992.4302	8244.1055	4248.8252	8986.4297	4336.1055	2145.8252	3031.4302	15718.105	11063.825	5888.4302	-356.89453	803.8252	-2105.5698	68.105469	539.8252	-2160.5698	156.10547	14200.825	-2826.5698	1023.1055	19403.824	-2044.5698	-701.89453	19955.824	-2456.5698	441.10547	17198.824	1022.4302	3453.1055	14262.825	-2363.5698	-1332.8945	17144.824	12924.745	2195.7305	21978.145	1464.7451	-3663.2695	-6037.8555	-1009.2549	-986.26953	13339.145	1398.7451	-1362.2695	10709.145	3814.7451	6870.7305	11611.145	1302.7451	1294.7305	12535.145	11445.745	-120.26953	22650.145	1950.7451	-2915.2695	2848.1445	12478.895	422.08984	-1525.9395	14040.895	290.08984	-708.93945	1172.895	5011.0898	11541.061	-191.10498	-1083.9102	-1074.9395	5635.895	18142.09	20025.061	-1672.105	86.089844	12838.061	325.89502	-94.910156	2014.0605	12174.895	634.08984	-3654.9395	2903.895	3424.0898	24282.061	-1419.105	450.08984	22824.061	271.89502	668.08984	4555.0605	-2077.105	1936.0898	19882.061	42.89502	538.08984	17081.061	5794.895	3570.0898	8112.0605	198.89502	1389.0898	8090.0605	13101.895	3641.0898	17419.061	-2529.105	10450.09	10047.061	-2027.105	75.089844	13245.061	2724.895	16287.09	12835.061	-1426.105	3478.0898	46149.062	292.89502	4379.0898	22875.061	-1375.105	1251.0898	19977.061	-2303.105	-1154.9102	-4717.9395	276.89502	2933.0898	20624.061	6058.895	189.08984	-5697.9395	2336.895	3222.0898	11330.061	-308.10498	10958.09	16116.061	-512.10498	16082.09	14235.061	2557.895	21286.09	13074.061	343.89502	11507.09	20378.061	-2589.7949	-6748.4951	-2078.9551	9187.2051	-5540.4951	-3443.9551	-3702.7949	2526.5049	10066.045	-3073.7949	-2414.4951	15613.045	7821.2051	1372.5049	8850.0449	10778.205	-422.49512	11609.045	15362.285	1610.5898	-3668.8496	-219.71484	-494.41016	-4371.8496	10552.285	2518.5898	2655.1504	-1748.7148	18924.59	23836.15	13818.285	4280.5898	24249.15	7186.2852	5138.5898	13785.15	-104.71484	2424.5898	-1907.8496	778.28516	23021.59	11230.15	3801.2852	14591.59	11670.15	7566.2852	1985.5898	12378.15	219.28516	22330.59	24174.15	1318.2852	20043.59	9073.1504	8822.0195	3345.4697	18521.119	-1172.9805	1130.4697	44119.117	-935.98047	-2060.5303	9804.1191	11406.02	2603.4697	-2178.8809	26525.846	2609.2695	3455.7246	3815.8452	-378.73047	-358.27539	15731.846	743.26953	-4400.2754	181.84521	86.269531	15509.725	611.84521	15611.27	22012.725	15895.846	1132.2695	1679.7246	668.84521	2698.2695	17648.725	8052.8452	3091.2695	11145.725	-542.15479	15133.27	14330.725	6552.8452	305.26953	1216.7246	-211.7251	24313.645	17562.545	16831.275	3697.6445	1052.5449	8590.2754	1054.6445	5512.5449	13189.275	9198.6445	48836.547	17282.275	5741.6445	3600.5449	14707.275	4192.6445	28697.545	15866.275	1786.6445	5583.5449	14474.275	9681.6445	33970.547	-2118.7251	1052.6445	26021.545	500.2749	14534.645	21105.545	-1687.7251	21241.645	26414.545	-1465.7251	3531.6445	1737.5449	-1291.7251	432.64453	7120.5449	471.2749	8475.6445	32785.547	16396.275	10546.645	32681.545	7349.2749	6234.6445	22134.545	4095.0149	2406.04	-290.875	17348.016	1749.04	2021.125	5784.0146	13799.04	21396.125	19134.016	3037.04	28468.125	1345.0149	1196.04	-640.875	4285.0146	17696.039	19358.125	3155.0149	2033.04	16585.125	11399.015	1043.04	28145.125	3792.0149	2345.04	7756.125	3993.0149	2978.04	34914.125	2745.0149	2639.04	18628.125	27578.016	5102.04	16082.125	2511.0149	854.04004	9096.125	4103.0146	1978.04	23271.125	-1708.1499	-1346.8496	29143.83	-1993.1499	-2263.8496	27267.83	7965.8501	-3119.8496	19809.83	7228.8501	-2370.8496	6988.8301	-703.1499	-2276.8496	47882.828	-1639.1499	-3671.8496	23154.83	-2043.1499	-5005.8496	26720.83	-512.47021	2688.1748	-8446.1953	12818.08	1768.6099	2378.125	2638.0801	1599.6099	28157.125	-601.91992	2588.6099	15800.125	7748.0801	6956.6099	21943.125	-207.91992	2530.6099	9528.125	605.80005	2460.1099	6753.4502	7878.6445	8433.5498	8932.5859	-3227.3555	3112.5498	8204.5859	10016.54	2944.2646	7224.3447	17218.52	6713.5498	16461.25	12414	11439.84	5297.2695	19870	5914.8398	-241.73047	6161.7949	28473.379	45558.695	6190.7949	2940.3799	-5190.3047	483.41992	8937.25	21785.961	4218.4199	716.25	22137.961	-1027.5801	970.25	32748.961	4192.4199	4787.25	11654.96	-810.58008	1451.25	19676.961	8486.5547	16361.555	13674.115	18451.555	4543.5547	7625.1152	8764.5547	-2450.4453	1907.1152	16399.555	3569.5547	11966.115	1792.26	2785.6699	1696.2305	15629.26	16252.67	12439.23	694.26001	8494.6699	45418.23	1228.26	4990.6699	12705.23	7488.2598	15748.67	23277.23	148.72998	2405.5698	14919.365	1114.73	4898.5698	16357.365	-4828.1396	1422.105	-9817.4141	-480.47021	-1289.5049	-12386.436	12705.529	4624.4951	20516.564	2601.5298	-1068.5049	16186.564	-389.81006	-2231.7754	14203.125	1509.7549	157.77002	5028.5098	13220.755	6608.77	20747.51	7695.0698	42017.949	26321.93	1985.0698	2980.9502	6960.9297	482.06982	875.9502	684.92969	736.06982	13371.95	48434.93	2242.575	1757.9404	34011.438	1060.2749	4151.8848	29745.699
12616.145	1646.5552	-47.275391	1764.145	1440.5552	-1422.2754	1467.145	967.55518	1696.7246	230.14502	1717.5552	17246.725	2080.145	944.55518	19385.725	1525.145	2864.5552	18692.725	1805.145	284.55518	998.72461	7431.835	9098.085	9978.415	11148.835	10280.085	4770.415	9083.835	18990.086	18110.414	11095.835	2783.085	4195.415	3119.835	3379.085	-132.58496	1680.835	5634.085	16630.414	1820.835	1939.085	22984.414	359.83496	4426.085	23679.414	1023.835	3199.085	21255.414	1331.835	3395.085	16281.415	450.83496	2721.085	23004.414	17118.336	-467.625	22141.07	2480.335	-3165.625	-9391.9297	1212.335	-804.625	4073.0703	2666.335	-1707.625	9857.0703	4962.335	7506.375	10002.07	4593.335	4213.375	4695.0703	12698.335	-296.625	2350.0703	3015.335	-3239.625	2864.0703	21740.965	3977.9048	4330.1846	12079.965	2840.9048	1091.1846	-323.03516	4878.9048	23578.184	-2150.0352	3438.9048	6908.1846	6609.9648	19617.904	27838.184	-379.03516	3447.9048	18218.184	766.96484	2218.9048	10719.185	14413.965	1846.9048	7218.1846	-234.03516	4247.9048	32057.184	-122.03516	2362.9048	35499.184	344.96484	1037.9048	17912.184	-1636.0352	3384.9048	24941.184	2063.9648	1713.9048	27418.184	6294.9648	5239.9048	17444.184	290.96484	4653.9048	26082.184	13997.965	5451.9048	25543.184	366.96484	17197.904	13222.185	-1501.0352	3468.9048	25102.184	6360.9648	16981.904	19606.184	208.96484	6836.9048	56699.184	1709.9648	4705.9048	27502.184	-177.03516	2728.9048	27350.184	-807.03516	1020.9048	2156.1846	-1517.0352	2736.9048	29299.184	6265.9648	1093.9048	5078.1846	4264.9648	6448.9048	24691.184	-620.03516	8772.9043	26709.184	1076.9648	16012.904	16987.184	4731.9648	16801.904	17022.184	2862.9648	14393.904	25818.184	961.85498	-3017.1152	2413.6309	16368.855	-3010.1152	1420.6309	-346.14502	12988.885	12000.631	1055.855	-2966.1152	18463.631	12885.855	691.88477	14859.631	14471.855	-51.115234	19644.631	13970.395	1570.3604	3588.1758	272.39502	-2617.6396	1299.1758	10820.395	-457.63965	8448.1758	810.39502	17096.359	28708.176	15290.395	4697.3604	32983.176	6307.395	860.36035	21754.176	1455.395	-323.63965	6274.1758	6467.395	16527.359	21382.176	5749.395	13265.36	18681.176	10354.395	1038.3604	19709.176	2550.395	27534.359	30537.176	149.39502	19884.359	18029.176	7825.395	-2292.7402	16028.619	933.39502	-2497.7402	41735.617	142.39502	-5633.7402	6728.6191	15655.395	-1569.7402	-1358.3809	19381.1	1258.2002	6318.0742	7835.1001	1651.2002	6936.0742	17631.1	-1071.7998	-1804.9258	4024.1001	-9.7998047	21803.074	3564.1001	16703.199	28146.074	12865.1	-153.7998	6974.0742	4318.1001	473.2002	17166.074	12602.1	1588.2002	13101.074	4141.1001	13297.2	17942.074	7440.1001	-379.7998	242.07422	5035.895	30718.115	14786.23	18622.895	2974.1152	63.230469	12340.895	1797.1152	7379.2305	14448.895	6422.1152	51044.23	12701.895	2924.1152	2420.2305	18853.895	3077.1152	23707.23	20039.895	6063.1152	3291.2305	19865.895	13309.115	27928.23	1318.895	1812.1152	21565.23	5396.895	15660.115	15991.23	12518.895	6098.1152	27924.23	4724.895	10066.115	3165.2305	1359.895	3496.1152	4350.2305	4821.895	2869.1152	30031.23	17899.895	11968.115	31825.23	13571.895	4669.1152	16704.23	-226.48486	5668.1499	-1402.7754	15670.516	4997.1499	1985.2246	3036.5151	14519.15	22892.225	8197.5156	7965.1499	31667.225	-964.48486	2613.1499	-36.775391	12656.516	5902.1499	3341.2246	889.51514	5082.1499	25272.225	10245.516	7099.1499	23392.225	1316.5151	3466.1499	9246.2246	70.515137	5279.1499	42206.227	183.51514	6727.1499	15954.225	22121.516	8058.1499	20304.225	-82.484863	2650.1499	12634.225	133.51514	3254.1499	18615.225	249.3999	3682.2051	19468.551	-43.600098	4408.2051	23126.551	15112.4	7079.2051	12980.551	7985.3999	3449.2051	-1237.4492	1040.3999	3537.2051	41482.551	8394.4004	6820.2051	15262.551	-1324.6001	4158.2051	11801.551	3092.5701	-133.74023	1797.0898	7715.4648	-1947.9648	4512.9805	-5389.5352	-2179.9648	12136.98	-7454.5352	21.035156	21396.98	-2021.5352	4782.0352	25537.98	-8891.5352	-3585.9648	5707.9805	2699.3301	8626.21	7332.4854	13567.46	6528.165	20019.375	2432.46	2418.165	17575.375	-942.74512	1356.2148	-11883.631	17059.551	7654.9702	9743.3301	12098.125	8878.5449	3369.4004	16313.125	2304.5449	-5569.5996	5957.4502	22990.984	48458.949	6132.4502	413.98535	522.94922	895.24512	13089.15	14343.03	6732.2451	4907.1499	19119.031	-360.75488	5357.1499	25612.031	1721.2451	7511.1499	10000.03	81.245117	5016.1499	19590.031	6167.6348	15692.87	-2168.9766	2421.6348	2187.8701	4592.0234	9427.6348	-2729.1299	-5127.9766	10735.635	6637.8701	3659.0234	2857.1799	100.28516	4068.9004	12155.18	11342.285	17067.9	1622.1799	974.28516	35456.898	1306.1799	-141.71484	10270.9	7521.1797	13962.285	17555.9	317.21509	3011.3501	8154.2656	1187.2151	2658.3501	10216.266	-6005.2852	1074.6201	-7924.6348	1917.78	687.6748	-6786.8691	14898.78	5477.6748	26365.131	3471.78	1070.6748	15994.131	-1638.8799	-2248.7949	19119.805	2690.3701	1114.0898	2930.5352	12030.37	2600.0898	16818.535	11652.825	30881.93	28684.75	1215.8252	-1065.0703	9761.75	-711.1748	-827.07031	3930.75	192.8252	10393.93	41456.75	47.879883	1226.3799	32549.824	-1374.2998	184.6001	25426.01
9458.585	1165.915	2588.7051	-2568.415	-143.08496	6120.7051	-2708.415	0.91503906	3973.7051	-2571.415	-2421.085	17676.705	-4047.415	126.91504	20610.705	-3431.415	852.91504	20272.705	-3110.415	355.91504	4410.7051	5258.5352	5026.54	-1210.8242	10546.535	4926.54	277.17578	7531.5352	21901.539	11507.176	9551.5352	136.54004	-1393.8242	2877.5352	255.54004	-3324.8242	1731.5352	842.54004	9657.1758	809.53516	788.54004	15369.176	712.53516	612.54004	15328.176	562.53516	525.54004	15355.176	524.53516	-186.45996	12497.176	472.53516	23.540039	12121.176	13008.02	6958.2598	30974.336	421.02002	-355.74023	-2135.6641	209.02002	696.25977	14191.336	337.02002	-254.74023	15562.336	3520.02	10706.26	12351.336	509.02002	6017.2598	10735.336	12210.02	3758.2598	8977.3359	1314.02	-717.74023	1661.3359	18940.32	1903.7754	2963.8359	9420.3203	346.77539	2699.8359	-40.679688	3529.7754	16981.836	-2372.6797	-286.22461	1400.8359	5691.3203	19311.775	28622.836	-2783.6797	-604.22461	19799.836	-2413.6797	-1572.2246	8046.8359	9334.3203	594.77539	4529.8359	-3598.6797	1787.7754	25925.836	-2921.6797	191.77539	27985.836	-486.67969	281.77539	8736.8359	-3292.6797	13.775391	23680.836	809.32031	-954.22461	25364.836	7781.3203	2600.7754	11892.836	-2215.6797	-59.224609	15248.836	10333.32	625.77539	24502.836	612.32031	16951.775	13500.836	-3412.6797	-2067.2246	22392.836	859.32031	11751.775	23380.836	-2226.6797	1693.7754	56843.836	-1901.6797	3108.7754	26892.836	-2569.6797	-2509.2246	33946.836	-2927.6797	-3257.2246	2399.8359	-2068.6797	895.77539	29182.836	7388.3203	-1866.2246	7027.8359	-1318.6797	9032.7754	21472.836	-2397.6797	5661.7754	25340.836	-1208.6797	17153.775	20728.836	3104.3203	16709.775	19222.836	233.32031	9043.7754	23869.836	-2267.8501	1103.0098	-10896.18	13912.15	3399.0098	-10459.18	-3228.8501	10392.01	-6759.1797	-1854.8501	2647.0098	5379.8203	3296.1499	8705.0098	162.82031	9252.1504	6480.0098	6030.8203	11602.016	-2214.04	-3587.8945	-731.98486	-3918.04	-477.89453	9541.0156	-1993.04	3129.1055	-579.98486	11080.96	25535.105	11637.016	-1251.04	25074.105	8886.0156	1160.96	17976.105	532.01514	-3341.04	1271.1055	-893.98486	19536.961	12160.105	2430.0151	13438.96	14077.105	19245.016	-16.040039	17253.105	144.01514	18568.961	38064.105	120.01514	22374.961	14670.105	204.37988	4614.1104	9518.3398	2038.3799	4350.1104	44216.34	-616.62012	-1081.8896	-1213.6602	13654.38	2548.1104	-11251.66	18926.801	712.39453	3639.2949	5912.7998	358.39453	3638.2949	14690.8	-822.60547	953.29492	359.7998	-2658.6055	14503.295	885.7998	11200.395	24302.295	12831.8	-954.60547	1151.2949	2351.7998	829.39453	18228.295	12620.8	1108.3945	19072.295	1917.7998	10925.395	16547.295	5594.7998	-2978.6055	1544.2949	3570.0449	21943.434	17977.246	17549.045	-4778.5654	724.24512	12658.045	-3311.5654	7819.2451	18657.045	-2.5654297	53493.246	23780.045	1744.4346	1865.2451	14683.045	871.43457	30466.246	19871.045	-1636.5654	4473.2451	17879.045	5972.4346	36755.246	2287.0449	-3482.5654	30629.246	5059.0449	12761.435	17373.246	14440.045	726.43457	27422.246	2600.0449	2051.4346	2646.2451	2435.0449	-1448.5654	8979.2451	2550.0449	-4356.5654	35993.246	20987.045	10723.435	30330.246	11953.045	992.43457	22096.246	2617.415	5397.835	1898.7559	14896.415	4467.835	29.755859	4648.415	17886.836	18131.756	5966.415	5255.835	30706.756	773.41504	1114.835	-1165.2441	11248.415	10236.835	4343.7559	862.41504	3670.835	17382.756	13574.415	5557.835	25802.756	2533.415	3060.835	9820.7559	2420.415	3282.835	32297.756	1141.415	2297.835	16199.756	13154.415	6251.835	14790.756	924.41504	3479.835	12499.756	468.41504	3441.835	15816.756	1478.3452	839.90039	32731.699	-1237.6548	310.90039	28031.699	14359.346	3060.9004	20344.699	9970.3457	-1091.0996	4783.7002	1783.3452	344.90039	53946.699	8212.3457	1705.9004	23647.699	-817.65479	-1927.0996	19845.699	1135.6599	1230.6299	-3785.5352	11813.165	4370.0654	2785.1299	1430.165	-1192.9346	12938.13	-2238.835	4526.0654	20706.129	901.16504	3784.0654	21643.129	-2725.835	-641.93457	375.12988	2129.135	6258.105	6271.6904	10517.26	9446.2451	15153.664	268.25977	2337.2451	13146.664	-2783.2598	2368.2002	996.11523	14875.13	6018.6802	16989.664	12560.984	8340.8799	7584.4648	18888.984	2254.8799	1907.4648	5756.3599	27125.01	50326.676	7730.3599	2387.0098	313.67578	2223.3049	11607.596	14311.885	5400.3047	3575.5952	14534.885	1581.3049	4427.5952	21990.885	2657.3049	9706.5957	4926.8848	1645.3049	4624.5952	12770.885	5546.7651	15278.965	3658.0195	834.76514	6914.9648	8805.0195	7076.7651	1763.9648	-1868.9805	13658.766	4303.9648	8078.0195	1365.1699	3082.5449	4515.8203	13073.17	17889.545	15413.82	1501.1699	7398.5449	43952.82	832.16992	5196.5449	14148.82	8263.1699	18937.545	23182.82	325.91504	1210.9351	12606.08	789.91504	1034.9351	12649.08	-2485.21	-907.49512	-3841.5742	1938.27	-342.29004	-4982.1846	12865.27	5249.71	25343.816	2246.27	312.70996	22949.816	1388.5049	-6366.8047	20994.609	3127.73	710.58008	4581.8096	10025.73	4347.5801	15110.81	5935.54	41665.07	31299.42	-141.45996	1550.0698	7500.4199	-1099.46	3761.0698	1404.4199	31.540039	14114.07	36468.422	2238.5049	508.7002	23737.68	-797.28003	-302.19482	26983.77
10048.135	-2904.3047	4310.4141	1551.1348	-2894.3047	-282.58594	751.13477	-4444.3047	2535.4141	-76.865234	-2430.3047	13360.414	-30.865234	-3662.3047	33729.414	598.13477	-3107.3047	17055.414	292.13477	-3646.3047	-232.58594	5078.4199	1320.7002	5037.8945	11.419922	3981.7002	2840.8945	5703.4199	12179.7	13480.895	9420.4199	-1293.2998	250.89453	556.41992	-1227.2998	-309.10547	1728.4199	-534.2998	13897.895	159.41992	-1168.2998	22372.895	-528.58008	-3809.2998	18950.895	1308.4199	-2696.2998	19764.895	-1091.5801	-2609.2998	16258.895	-301.58008	-2389.2998	24736.895	13384.8	9288.835	28922.061	1189.7998	2104.835	-5191.9395	-266.2002	5049.835	13009.061	1084.7998	2242.835	16446.061	4118.7998	14828.835	12326.061	657.7998	7128.835	11044.061	11529.8	9235.835	6745.0605	577.7998	1845.835	5297.0605	23847.754	650.84961	2163.3945	13720.755	-1314.1504	2894.3945	3072.7549	3721.8496	17989.395	2080.7549	-2641.1504	1873.3945	9379.7549	18667.85	26228.395	1673.7549	-37.150391	19551.395	2132.7549	-1490.1504	3854.3945	16921.754	-1229.1504	1910.3945	1725.7549	1889.8496	24876.395	2825.7549	-779.15039	26411.395	4945.7549	-1364.1504	10613.395	813.75488	455.84961	17733.395	3547.7549	-1641.1504	20832.395	11064.755	3426.8496	11444.395	3329.7549	-1414.1504	16187.395	16515.754	1419.8496	26327.395	6755.7549	10183.85	8952.3945	453.75488	-4175.1504	17097.395	2339.7549	15942.85	23609.395	1186.7549	3765.8496	49731.395	3634.7549	560.84961	21568.395	1206.7549	-1156.1504	3012.3945	870.75488	-3568.1504	-512.60547	2315.7549	-430.15039	23468.395	10710.755	-1390.1504	1176.3945	3341.7549	6368.8496	19322.395	2674.7549	7449.8496	22674.395	3342.7549	14757.85	16312.395	7583.7549	15451.85	16357.395	4302.7549	9555.8496	17756.395	-8773.4053	804.87012	4261.3496	9605.5947	2679.8701	8855.3496	-8195.4053	13807.87	8471.3496	-8223.4053	2945.8701	25256.35	1665.5947	8250.8701	18088.35	3441.5947	4403.8701	22191.35	13599.21	430.75977	-1206.1152	610.20996	-3776.2402	-983.11523	11920.21	444.75977	8391.8848	1616.21	12163.76	23572.885	12699.21	800.75977	26763.885	12412.21	-850.24023	15645.885	2584.21	-2346.2402	203.88477	3415.21	19935.76	16685.885	6235.21	14787.76	12077.885	9283.21	-539.24023	21223.885	3799.21	13210.76	31392.885	1697.21	31548.76	18092.885	2624.855	1521.2002	7769.1895	1430.855	3643.2002	35562.188	1778.855	559.2002	-916.81055	17229.855	3270.2002	-6380.8105	13111.63	1455.6055	8853.5859	3422.6299	2031.6055	4900.5859	10396.63	-181.39453	-552.41406	-2533.3701	303.60547	17129.586	-169.37012	14267.605	31375.586	7352.6299	262.60547	4644.5859	760.62988	4970.6055	16927.586	7563.6299	2207.6055	17921.586	-1653.3701	12509.605	17361.586	6267.6299	-85.394531	2599.5859	4715.3052	27232.109	17206.914	16774.305	3021.1104	-90.084961	7960.3052	767.11035	6351.915	14998.305	5294.1104	46769.914	23392.305	3792.1104	773.91504	11417.305	3854.1104	16269.915	18150.305	6688.1104	3659.915	18836.305	12162.11	34351.914	1.3051758	3015.1104	21136.914	1637.3052	18341.109	19753.914	9089.3047	7116.1104	29665.914	471.30518	5447.1104	1007.915	1298.3052	1952.1104	3565.915	1428.3052	1440.1104	30577.914	14709.305	11921.11	27448.914	12328.305	6698.1104	16158.915	1807.1152	930.3252	-4219.4902	10910.115	2222.3252	-2475.4902	2970.1152	10991.325	16397.51	5420.1152	7195.3252	25431.51	-147.88477	-1989.6748	42.509766	6742.1152	14139.325	969.50977	-1005.8848	572.3252	16192.51	2626.1152	694.3252	25265.51	305.11523	-1528.6748	9237.5098	-614.88477	-228.6748	35918.508	-497.88477	-694.6748	16436.51	9644.1152	1217.3252	16115.51	-844.88477	-431.6748	12888.51	-919.88477	-486.6748	17773.51	277.22998	3308.46	33059.727	-764.77002	1904.46	25024.725	11666.23	4164.46	17728.725	5932.23	3199.46	2626.7246	1615.23	2176.46	48226.727	425.22998	1851.46	24579.725	-486.77002	-1635.54	23678.725	95.649902	-4677.7695	941.94922	9260.9854	2993.48	7219.6953	2712.9854	3564.48	12850.695	-2780.0146	4410.48	20084.695	884.98535	5470.48	29943.695	-5425.0146	-2.5200195	4879.6953	-1422.8501	-1176.7598	2401.7852	12858.495	7654.665	12395.314	1979.4951	-902.33496	12712.314	631.08496	293.74512	2416.0303	12069.725	4700.96	22383.18	7887.1748	2953.5752	12239.39	25844.176	2775.5752	-754.61035	5442.0752	24062.875	57302.535	6001.0752	-3110.125	7218.5352	1147.3701	12002.24	15599.715	3431.3701	2748.2402	20006.715	-1465.6299	5380.2402	23940.715	-26.629883	9036.2402	10081.715	-1360.6299	4538.2402	20238.715	2945.0601	13109.005	13679.234	4319.0601	-4029.9951	12971.234	6814.0601	-6346.9951	7607.2344	9982.0605	8837.0049	18218.234	1848.6899	-523.03027	-1100.1699	14546.689	14246.97	9199.8301	804.68994	6390.9697	37173.828	898.68994	244.96973	8254.8301	11523.689	11925.97	14585.83	983.71997	290.75	15537.525	1178.72	2098.75	17515.525	-9486.0996	-1933.1904	-1591.0742	-450.53516	282.05469	-4886.8896	12305.465	4964.0547	37241.109	-1725.5352	-1083.9453	27502.109	-311.80518	-1536.5254	18768.125	2303.0249	3078.7749	430.91992	10115.025	7399.7749	14419.92	13077.23	41760.746	26442.936	1634.23	223.74512	2881.9355	306.22998	1237.7451	-2653.0645	947.22998	15441.745	25696.936	310.43506	4236.2197	24737.945	-830.06006	2044.2852	26437.219
7924.5352	3518.1348	421.17578	2531.5349	2959.1348	-538.82422	2060.5349	4115.1348	-1853.8242	73.534912	2277.1348	14859.176	12293.535	4452.1348	28073.176	1458.5349	3698.1348	13494.176	1983.5349	3590.1348	703.17578	5350.4199	8882.4297	-1901.25	607.41992	8274.4297	-1789.25	9256.4199	17581.43	12208.75	10257.42	4570.4302	-5047.25	1588.4199	2706.4302	-8259.25	468.41992	5061.4302	8921.75	432.41992	2853.4302	13707.75	589.41992	4229.4302	12544.75	2483.4199	3829.4302	12245.75	469.41992	4703.4302	11042.75	478.41992	3429.4302	13531.75	15013.535	7086.73	31769.471	742.53516	1443.73	713.4707	2498.5352	2711.73	15903.471	1050.5352	533.72998	16189.471	5868.5352	13214.73	8566.4707	2112.5352	9773.7305	13020.471	12387.535	4866.73	7220.4707	1568.5352	1232.73	8526.4707	18545.189	3773.7852	-2506.5547	12537.189	1339.7852	-1042.5547	665.18994	6387.7852	-1767.5547	-2085.8101	2462.7852	-3389.5547	7101.1899	21792.785	22999.445	90.189941	2209.7852	14883.445	-854.81006	1821.7852	5638.4453	15570.189	2484.7852	265.44531	-1045.8101	2435.7852	21093.445	-1911.8101	3533.7852	21615.445	-463.81006	2135.7852	7527.4453	-1629.8101	2946.7852	22210.445	1698.1899	3565.7852	19424.445	5389.1899	3043.7852	10457.445	-1429.8101	123.78516	7970.4453	16033.189	4561.7852	18515.445	14552.189	4993.7852	9091.4453	-2494.8101	-190.21484	18849.445	-758.81006	16126.785	19161.445	-1809.8101	2366.7852	45842.445	-769.81006	3207.7852	20590.445	-1274.8101	-738.21484	359.44531	-1768.8101	-764.21484	-4793.5547	736.18994	3793.7852	21268.445	7806.1899	-223.21484	-1158.5547	-688.81006	10920.785	13259.445	-322.81006	7044.7852	17592.445	-957.81006	20444.785	10031.445	4023.1899	16443.785	10875.445	2345.1899	11718.785	14157.445	-1850.0801	-3188.165	-3752.6191	14364.92	-402.16504	-1100.6191	-2573.0801	19820.836	2312.3809	-1785.0801	-640.16504	11578.381	9124.9199	3660.835	8636.3809	8892.9199	1145.835	15254.381	11297.12	1387.7998	5252.5	886.12012	-1250.2002	2268.5	10595.12	3662.7998	10470.5	555.12012	14100.8	26836.5	13669.12	4436.7998	33585.5	10899.12	3301.7998	23485.5	2404.1201	874.7998	4578.5	3932.1201	21452.801	25226.5	4165.1201	16338.8	24663.5	6523.1201	2374.7998	21791.5	2182.1201	16162.8	41480.5	2090.1201	26390.801	17749.5	-2021.5654	2226.4551	14284.08	-553.56543	4989.4551	48263.078	-2977.5654	2066.4551	8721.0801	14207.435	6213.4551	1979.0801	24556.734	-946.27539	7506.9941	10415.735	826.72461	3890.9941	15819.735	1717.7246	4274.9941	3866.7351	305.72461	13311.994	3025.7351	15572.725	28374.994	13637.735	239.72461	6783.9941	6379.7354	2284.7246	19300.994	12779.735	1744.7246	21694.994	3475.7351	7989.7246	19495.994	9018.7354	-127.27539	5634.9941	3308.0449	27995.65	15617.935	18002.045	994.65039	2896.9346	7439.0449	-376.34961	7260.9346	13576.045	3219.6504	49003.934	21588.045	8197.6504	2065.9346	5693.0449	13079.65	6076.9346	18511.045	1589.6504	4039.9346	16807.045	6148.6504	28562.934	291.04492	706.65039	22363.934	2992.0449	16092.65	22417.934	12519.045	4530.6504	28253.934	1601.0449	4157.6504	3815.9346	-631.95508	-185.34961	5142.9346	2486.0449	-537.34961	30804.934	18376.045	11122.65	28783.934	9626.0449	2443.6504	18941.934	-77.805176	1931.9648	5161.0703	16718.195	2806.9648	8481.0703	4778.1948	15957.965	22022.07	8991.1953	5536.9648	35365.07	13.194824	1215.9648	6989.0703	5486.1948	21167.965	8734.0703	1951.1948	3003.9648	23241.07	1399.1948	2676.9648	33326.07	328.19482	-120.03516	15918.07	1241.1948	1435.9648	41176.07	349.19482	1714.9648	21206.07	3152.1948	2798.9648	22808.07	-157.80518	870.96484	19914.07	-254.80518	5047.9648	23643.07	914.31494	3046.5596	29281.539	-302.68506	2457.5596	25237.539	14175.314	2556.5596	23458.539	9678.3145	1085.5596	6806.54	1699.3149	924.55957	40976.539	2015.3149	-975.44043	24512.539	-217.68506	1249.5596	24875.539	-498.0752	-4322.0049	959.13086	11659.925	-1013.375	3970.5508	3864.9248	-2622.375	13160.551	-697.0752	4713.625	26032.551	3009.9248	2002.625	26556.551	-2657.0752	-1911.375	693.55078	103.39502	-1847.2852	8377.5049	9169.7549	8837.7344	18707.43	46.754883	4190.7349	17902.43	677.94507	79.285156	1282.7441	17703.625	9538.9248	19708.996	8741.8203	963.99023	13530.74	21562.82	1261.9902	6179.7402	1005.2695	25084.219	48557.242	1618.2695	-82.780273	-1528.7559	-18.464844	8605.8252	21221.965	3180.5352	1898.8252	24624.965	-2184.4648	3556.8252	28822.965	-1800.4648	11424.825	10355.965	-1567.4648	2728.8252	22335.965	4097.2349	17094.695	7027.3457	1346.2349	2577.6953	10695.346	9020.2344	130.69531	3955.3457	1791.2349	20216.695	18727.346	2560.8899	464.35547	9343.75	11841.89	13299.355	15788.75	711.88989	3717.3555	42897.75	1034.8899	1179.3555	14058.75	9095.8896	13440.355	27481.75	-2152.2798	2271.4048	16988.645	-2333.2798	1018.4048	14357.645	-3669.23	-1697.1104	-3054.3359	-91.265137	-1881.1299	-1749.71	8693.7344	2387.8701	26924.289	390.73486	-3024.1299	19598.289	-1031.2251	1732.1299	15742.65	3058.55	-831.72998	-2123.9951	10281.55	2511.27	13128.005	8247.1895	62259.758	23109.625	-2201.8101	-1064.2402	4315.625	-2730.8101	-32.240234	-5807.375	-1358.8101	12552.76	25922.625	122.59497	-2466.4746	11572.375	-1562.8301	2727.0352	27443.891
9973.6797	3984.1699	-168.66406	1747.6802	3569.1699	-490.66406	81.680176	1406.1699	-1838.6641	-300.31982	1987.1699	14246.336	9771.6797	3047.1699	23277.336	874.68018	2746.1699	13737.336	770.68018	3562.1699	310.33594	4094.2798	7420.145	1892.1348	822.27979	5442.145	1145.1348	6495.2798	14249.145	18695.135	10543.279	2831.145	-1675.8652	1792.2798	4266.145	-1409.8652	713.27979	3365.145	13374.135	287.27979	2371.145	20724.135	-834.72021	1031.145	21775.135	1161.2798	539.14502	13489.135	-315.72021	2301.145	13988.135	-630.72021	2029.145	21665.135	13488.7	8185.1699	22389.016	-1726.2998	2194.1699	-7201.9844	-1263.2998	4048.1699	13167.016	-301.2998	3769.1699	14368.016	3256.7002	14737.17	10151.016	-567.2998	11632.17	9769.0156	9117.7002	7458.1699	12014.016	592.7002	4491.1699	1401.0156	21082.434	1918.7695	602.17578	14643.435	466.76953	-1773.8242	-1057.5654	-2209.2305	-2715.8242	-1976.5654	-59.230469	527.17578	4712.4346	18755.77	20557.176	-2571.5654	705.76953	13754.176	-1261.5654	-2707.2305	3223.1758	15357.435	117.76953	1400.1758	-2518.5654	523.76953	17420.176	-648.56543	1977.7695	22152.176	-2305.5654	978.76953	11133.176	-3381.5654	735.76953	21165.176	1089.4346	1041.7695	23115.176	8043.4346	4343.7695	10987.176	-724.56543	-50.230469	18523.176	11648.435	4535.7695	22448.176	12892.435	2353.7695	11142.176	-3725.5654	-898.23047	20445.176	-2487.5654	14507.77	22173.176	-2828.5654	4257.7695	47401.176	-959.56543	2326.7695	21018.176	-1391.5654	-1548.2305	-1129.8242	-2536.5654	-2092.2305	-375.82422	-811.56543	2379.7695	31059.176	6732.4346	98.769531	-1769.8242	-2150.5654	8772.7695	13812.176	-1886.5654	10685.77	15079.176	-571.56543	12229.77	15395.176	1529.4346	17615.77	10352.176	-261.56543	11692.77	18059.176	-2543.4448	678.2251	5586.3105	12011.555	2803.2251	5220.3105	-3309.4448	10961.225	15728.311	-2900.4448	1801.2251	27567.311	7945.5552	8719.2246	16043.311	8994.5547	7038.2251	23383.311	15876.285	4919.8301	2042.2754	-846.71484	1519.8301	-114.72461	10392.285	6245.8301	14615.275	847.28516	19424.83	20285.275	13442.285	7167.8301	32986.273	12785.285	4628.8301	20941.275	1601.2852	3120.8301	4013.2754	7513.2852	13952.83	11099.275	4056.2852	18961.83	24596.275	9034.2852	6124.8301	20744.275	1574.2852	18187.83	32025.275	5017.2852	33076.828	20571.275	-1009.1602	2681.5298	7261.5098	531.83984	6862.5298	40247.508	-966.16016	2735.5298	-122.49023	16917.84	5860.5298	-8091.4902	20956.779	2234.8301	8470.5547	3873.7798	2836.8301	4104.5547	14892.779	517.83008	1547.5547	374.77979	2078.8301	16272.555	681.77979	16657.83	17777.555	9291.7793	1558.8301	7241.5547	2045.7798	3239.8301	19337.555	7857.7798	3799.8301	24223.555	2261.7798	14603.83	21470.555	7973.7798	242.83008	6082.5547	6016.9399	34478	15770.395	18986.939	5727	-937.60547	10807.939	4306	2197.3945	14985.939	8595	55532.395	29284.939	14874	1385.3945	13883.939	13212	29806.395	21098.939	5585	3605.3945	17664.939	13677	24012.395	699.93994	3825	21986.395	5076.9399	22445	23708.395	11343.939	7302	22682.395	4284.9399	13304	-612.60547	4169.9399	6532	5655.3945	2983.9399	3731	32095.395	21004.939	12801	26956.395	9394.9395	8324	15773.395	91.845215	-2714.0303	3117.9648	14058.846	-1868.0303	-60.035156	3658.8452	7853.9697	18132.965	7380.8452	555.96973	35893.965	234.84521	-4428.0303	3268.9648	12353.846	9980.9697	4169.9648	-754.15479	-1942.0303	21584.965	20.845215	-2688.0303	26831.965	-1069.1548	-3620.0303	7912.9648	909.84521	-4169.0303	41573.965	731.84521	-5123.0303	15650.965	-1253.1548	-1044.0303	23194.965	-1220.1548	-2639.0303	15881.965	-414.15479	-3650.0303	19735.965	-3062.7349	2345.7402	17733.846	-2195.7349	2266.7402	15688.846	14248.266	3874.7402	10881.846	7530.2651	194.74023	-1618.1543	-1601.7349	1430.7402	31368.846	-218.73486	2497.7402	14217.846	-2875.7349	99.740234	16039.846	-2513.4102	-4430.54	-6018.7148	3518.7305	-44.714844	6325.4902	-1974.2695	1088.2852	17279.49	-8561.2695	3884.2852	27807.49	3015.7305	5807.2852	14488.49	-8613.2695	-2615.7148	3078.4902	1616.5149	-3979.5498	3937.3301	13100.475	6605.8896	18903.5	1718.4751	141.88965	17229.5	875.04492	-1346.6055	828.77539	18845.145	7115	21649.195	12620.345	5710.9648	11123.93	27192.346	4649.9648	-1288.0703	4828.7251	25705.234	52779.301	9610.7246	-1849.7646	-1970.6992	-1241.9951	8390.7002	21671.574	3318.0049	821.7002	26381.574	-2329.9951	3648.7002	26273.574	-405.99512	6477.7002	13154.575	-1566.9951	1212.7002	26173.574	2468.7451	13864.175	-1200.8164	1692.7451	612.1748	-469.81641	9144.7451	-3335.8252	-9070.8164	1991.7451	19880.176	1684.1836	-452.56982	1926.3398	1039.625	700.43018	7918.3398	9874.625	-1360.5698	6821.3398	30207.625	-1083.5698	1947.3398	9383.625	6962.4302	14702.34	20840.625	-735.27002	2993.8848	11772.93	-689.27002	2337.8848	11179.93	-2215.9448	-2968.0254	-8429.9648	1073.895	-211.30469	-10534.705	15178.895	4690.6953	14548.295	2422.895	750.69531	12229.295	-2090.5049	-5562.6055	15476.79	2298.9502	2292.2148	1345.7305	8428.9502	4469.2148	11818.73	8820.7549	56412.09	31273.18	3325.7549	1462.0898	5825.1797	698.75488	2565.0898	1292.1797	2812.7549	10454.09	29921.18	-685.25977	4716.7998	14547.77	198.2251	-145.85547	16615.15
10622.766	2264.1152	2416.8896	397.76514	1422.1152	4691.8896	558.76514	3564.1152	4432.8896	-754.23486	357.11523	19116.891	5408.7651	1278.1152	2461.8896	946.76514	4134.1152	15926.89	911.76514	3151.1152	990.88965	7619.605	5709.3501	-1563.8105	1991.605	7849.3501	-2156.8105	8311.6055	17459.35	4724.1895	9920.6055	1277.3501	-3329.8105	1485.605	2695.3501	-3549.8105	1089.605	1282.3501	12697.189	556.60498	1828.3501	19989.189	819.60498	1990.3501	17214.189	961.60498	2347.3501	15140.189	-34.39502	-632.6499	10339.189	-180.39502	-906.6499	16220.189	12237.92	6108.0146	25353.025	-879.08008	307.01465	-5440.9746	-1613.0801	-699.98535	8589.0254	-733.08008	-289.98535	9350.0254	11513.92	6104.0146	8369.0254	2937.9199	8952.0146	8498.0254	10298.92	4969.0146	6522.0254	-689.08008	-22.985352	-813.97461	13567.79	3499.3252	5525.8496	10068.79	5001.3252	2030.8496	423.79004	3077.3252	11909.85	-2105.21	1768.3252	261.84961	6993.79	18084.324	21425.85	-1680.21	1423.3252	19768.85	-860.20996	1031.3252	6087.8496	16094.79	3637.3252	3865.8496	-887.20996	4266.3252	23251.85	-1951.21	3439.3252	21056.85	-781.20996	2530.3252	13917.85	-1143.21	1610.3252	25763.85	1703.79	3511.3252	19437.85	7297.79	6100.3252	15886.85	-760.20996	2490.3252	20567.85	13874.79	4483.3252	26384.85	11683.79	9521.3252	12979.85	-2086.21	936.3252	13496.85	-1763.21	18109.324	21497.85	-1301.21	2957.3252	49628.852	171.79004	5758.3252	30005.85	-413.20996	2008.3252	2579.8496	-947.20996	1228.3252	534.84961	2530.79	5018.3252	25174.85	6399.79	1437.3252	1129.8496	4741.79	7473.3252	19124.85	-2511.21	12414.325	18612.85	-2515.21	15810.325	17741.85	2277.79	17851.324	24297.85	652.79004	13356.325	24372.85	-3657.8604	-4237.1953	1529.0898	12685.14	-3348.1953	4080.0898	-3156.8604	1159.8047	13516.09	-3469.8604	-3461.1953	21272.09	8863.1396	-163.19531	15472.09	5883.1396	639.80469	25649.09	14581.26	-3228.3848	-3234.6152	362.25977	-5976.3848	-5141.6152	10610.26	-2999.3848	-4421.6152	2202.2598	10828.615	12555.385	14057.26	-2080.3848	26946.385	12219.26	-1703.3848	11964.385	1782.2598	-4984.3848	-2829.6152	1624.2598	8721.6152	5748.3848	4137.2598	9215.6152	12560.385	11401.26	-891.38477	11071.385	3854.2598	18181.615	30584.385	3210.2598	27789.615	12003.385	2363.1299	3951.8203	11880.654	3857.1299	3537.8203	44083.656	2139.1299	1118.8203	1785.6543	21537.129	6160.8203	-8580.3457	15287.654	20.969727	7776.4805	3701.6548	605.96973	2617.4805	-922.34521	-1305.0303	100.48047	880.65479	-894.03027	15271.48	1879.6548	3514.9697	16216.48	11528.654	-565.03027	2333.4805	1515.6548	2434.9697	23197.48	-249.34521	-722.03027	21756.48	1650.6548	18837.969	16192.48	6197.6548	-189.03027	2559.4805	4387.7148	25535.08	15760.325	18390.715	1806.0801	-314.6748	13125.715	3274.0801	7292.3252	15978.715	4584.0801	50406.324	32617.715	8890.0801	2715.3252	16857.715	2212.0801	24501.324	25006.715	3797.0801	2993.3252	17958.715	6361.0801	31305.324	1444.7151	1568.0801	27687.324	4672.7148	17153.08	17146.324	13268.715	4496.0801	24222.324	2751.7151	11127.08	4248.3252	3329.7151	1733.0801	5073.3252	4224.7148	350.08008	29494.324	22893.715	8015.0801	28625.324	15078.715	2334.0801	18571.324	2346.7949	686.53027	691.06055	12589.795	447.53027	5237.0605	6103.7949	12284.53	13919.061	14386.795	5543.5303	39851.062	1688.7949	1308.5303	491.06055	14581.795	7932.5303	107.06055	996.79492	2001.5303	17047.061	1703.7949	2948.5303	27366.061	2163.7949	-398.46973	9856.0605	2364.7949	649.53027	32638.061	955.79492	547.53027	21786.061	1614.7949	2181.5303	16303.061	1907.7949	-1186.4697	12518.061	1159.7949	2759.5303	16850.061	-77.365234	279.50488	30326.824	-890.36523	-247.49512	21761.824	12506.635	-438.49512	22381.824	10219.635	-1598.4951	2368.8242	-166.36523	-1766.4951	32925.824	922.63477	-1038.4951	23237.824	-232.36523	-3430.4951	16049.824	2607.3452	-1059.4902	-1122.4346	11942.115	227.2002	7174.1846	3247.1152	-1350.7998	17672.184	1064.1152	7444.2002	26072.184	4532.1152	1215.2002	2789.1846	-481.88477	-1970.7998	9863.1846	5102.1699	880.56494	719.36035	10609.295	11856.215	18819.1	3013.2949	4323.2148	18452.1	1414.7151	2198.1851	3170.0146	9017.3145	7076.9199	21630.781	13706.095	2141.145	12542.83	23065.096	3950.145	4956.8301	6705.4048	30373.641	48646.727	12255.404	1637.6401	-4798.2754	-509.60498	8301.2051	19858.93	2495.395	1207.2051	24267.93	-2612.605	4606.2051	20196.93	-114.60498	6892.2051	9844.9297	-1948.605	2846.2051	20774.93	3501.7002	11752.06	10109.6	2467.7002	182.05957	17977.6	8143.7002	-2744.9404	7901.5996	13743.7	2675.0596	16705.6	3110.6951	4267.9048	4085.375	586.69507	13183.904	18928.375	-376.30493	6272.9048	45587.375	1243.6951	4316.9048	16114.375	9890.6953	12238.904	26593.375	-17.985107	2035.3301	12896.37	273.01489	1025.3301	12279.37	-1493.8052	-531.40039	-2550.4043	-688.0752	-2247.2148	-13791.164	10944.925	5203.7852	16280.836	-71.075195	-2184.2148	8680.8359	523.35498	1409.1948	14902.93	1757.1499	949.6001	3291.6797	8213.1504	4820.6001	13026.68	5717.835	50866.109	31360.455	-777.16504	360.11035	10974.455	-2161.165	-317.88965	3540.4551	-1538.165	9681.1104	42811.453	-1879.1499	2866.4404	23012.025	511.45996	730.79004	23711.359
9437.3154	2634.6748	-3771.1895	-4619.6846	2885.6748	-3777.1895	-4229.6846	229.6748	-4168.1895	-5698.6846	1048.6748	11252.811	-5934.6846	-360.3252	-3047.1895	-3369.6846	3474.6748	11294.811	-5240.6846	600.6748	-2591.1895	3562.1445	6905.0449	2919.1348	-2873.8555	7895.0449	-974.86523	3973.1445	14086.045	12299.135	5906.1445	676.04492	-1921.8652	-2773.8555	3882.0449	-3130.8652	-3210.8555	2242.0449	17550.135	-1281.8555	1100.0449	18093.135	-3171.8555	2129.0449	16518.135	-4139.8555	2226.0449	13089.135	-2503.8555	676.04492	11422.135	-3504.8555	1141.0449	21494.135	13049.686	8891.21	26648.846	2133.6851	746.20996	-8340.1543	2642.6851	3677.21	10291.846	1362.6851	909.20996	14557.846	14729.686	3177.21	9074.8457	2789.6851	8641.21	6045.8457	12935.686	9324.21	8179.8457	3012.6851	2946.21	-2813.1543	18510.77	3908.7251	6991.8701	14385.77	4636.7251	3693.8701	3740.77	3343.7251	11518.87	2149.77	1280.7251	7335.8701	12385.77	21353.725	26882.871	658.77002	3111.7251	20632.871	2508.77	-101.2749	7823.8701	18548.77	1254.7251	10374.87	60.77002	3867.7251	26890.871	839.77002	518.7251	35740.871	1359.77	1091.7251	11015.87	895.77002	1868.7251	25846.871	3624.77	4564.7251	32044.871	8033.77	4829.7251	17392.871	2117.77	3017.7251	25307.871	16419.77	4864.7251	30895.871	21075.77	10547.725	23061.871	1233.77	1488.7251	21384.871	1119.77	16118.725	25069.871	1319.77	6983.7251	60843.871	2834.77	4563.7251	25900.871	866.77002	943.7251	9679.8701	996.77002	-1248.2749	2339.8701	5404.77	1846.7251	29398.871	11738.77	381.7251	5836.8701	5753.77	2857.7251	25075.871	1978.77	10603.725	23197.871	4600.77	14940.725	21274.871	3252.77	16490.725	23169.871	2889.77	13076.725	28169.871	-5813.8848	-640.44043	1923.3301	9983.1152	2152.5596	4041.3301	-6175.8848	11809.56	16590.33	-6446.8848	1478.5596	24108.33	3867.1152	5103.5596	14566.33	5422.1152	4757.5596	17362.33	12726.346	-1069.6699	-745.08594	-330.65479	-3423.6699	-1414.0859	9460.3457	1525.3301	4756.9141	12540.346	7453.3301	16926.914	15616.346	2308.3301	28619.914	10451.346	1062.3301	15741.914	1108.3452	-3199.6699	2559.9141	6206.3452	5481.3301	17306.914	4316.3452	14454.33	15062.914	5353.3452	-2179.6699	19018.914	2612.3452	15744.33	32683.914	10988.346	4946.3301	19677.914	-44.004883	520.12988	16282.676	-1054.0049	1486.1299	48623.676	-71.004883	-4043.8701	9035.6758	17070.996	3147.1299	-1282.3242	18738.635	4724.8501	9560.1348	8363.6348	4227.8501	9596.1348	174.63477	1765.8501	5261.1348	992.63477	1786.8501	25472.135	3166.6348	10955.85	27400.135	11726.635	666.8501	11710.135	1725.6348	5476.8501	23420.135	3921.6348	2495.8501	27855.135	2310.6348	16863.85	24429.135	7469.6348	1972.8501	8124.1348	3383.29	31287.4	15062.295	17962.289	1242.3999	-4382.7051	14189.29	3321.3999	1787.2949	15746.29	4929.3999	52087.297	19358.289	8981.4004	-1133.7051	17020.289	6163.3999	26224.295	21602.289	4289.3999	1005.2949	23009.289	8323.4004	28766.295	2230.29	1319.3999	18479.295	4468.29	20644.4	12040.295	14795.29	5481.3999	24169.295	5536.29	9516.4004	-3815.7051	1775.29	2080.3999	1310.2949	2533.29	4190.3999	27478.295	21071.289	13320.4	28208.295	9367.29	3788.3999	16995.295	895.93506	-1873.1553	676.71484	15244.936	920.84473	2468.7148	4057.9351	9346.8447	18227.715	6226.9351	3264.8447	34874.715	665.93506	-1548.1553	778.71484	15546.936	14784.845	3859.7148	2745.9351	1869.8447	18033.715	2260.9351	1124.8447	25333.715	1666.9351	69.844727	12782.715	1754.9351	627.84473	44518.715	1524.9351	-88.155273	20220.715	680.93506	25.844727	15307.715	134.93506	-69.155273	15048.715	824.93506	2151.8447	20365.715	-222.31494	4801.8252	18557.439	-1833.3149	1920.8252	16044.439	12190.686	5190.8252	13893.439	-1818.3149	-519.1748	-2504.5605	860.68506	3068.8252	36173.438	455.68506	3777.8252	16682.439	-2709.3149	729.8252	17014.439	-511.35498	96.785156	-5066.3652	13428.625	-2320.0098	4523.3594	4860.625	-5300.0098	8077.3594	-970.375	-830.00977	25503.359	5378.625	-3384.0098	-678.64062	460.625	-5394.0098	-244.64062	4990.8604	1284.1099	5941.3301	12122.725	6892.5449	9116.5645	1191.7251	1660.5449	10553.564	-1039.165	-152.08008	7428.8799	10459.26	5452.9448	24957.355	10403.07	3410.605	8135.2598	25441.07	2940.605	-1674.7402	4280.9448	29644.91	45287.883	15013.945	3184.9102	-989.11914	776.84521	8454.375	11873.109	3913.8452	184.375	14927.109	-1181.1548	3103.375	12229.109	850.84521	9041.375	5005.1094	-905.15479	3072.375	12840.109	3690.8198	16513.725	9083.1758	530.81982	1032.7246	8377.1758	8711.8203	-1019.2754	2148.1758	12459.82	6594.7246	11299.176	-437.16992	-226.69531	-6080.3203	607.83008	9354.3047	7232.6797	-1014.1699	6679.3047	31952.68	-134.16992	1635.3047	11394.68	8719.8301	13280.305	7882.6797	469.125	4997.0498	19509.391	1374.125	4354.0498	20445.391	-2026.895	-4780.3945	-7903.0254	670.3252	2128.585	-14742.266	11530.325	6913.585	14592.734	2740.3252	2718.585	13303.734	-1934.3999	-2619.29	17647.766	2657.605	3325.7451	-1908.3945	9932.6055	5788.7451	5338.6055	6900.7402	39133.785	17099.34	-213.25977	265.78516	2430.3398	-1046.2598	1536.7852	-5161.6602	-605.25977	12053.785	37904.34	-39.439941	4148.3301	27383.625	559.46997	410.75	27406.441
14719.665	-1035.4053	3766.1504	2388.665	778.59473	3449.1504	2402.665	1214.5947	3634.1504	1068.665	-765.40527	16754.15	2045.665	-1064.4053	5126.1504	2611.665	1768.5947	15183.15	253.66504	-1419.4053	3479.1504	7407.6396	4892.3154	256.67969	3078.6399	2715.3154	485.67969	10572.64	8097.3154	8009.6797	11659.64	-160.68457	-4688.3203	2951.6399	-572.68457	-1731.3203	2283.6399	-1241.6846	13664.68	1708.6399	-443.68457	15995.68	1277.6399	242.31543	14363.68	757.63989	-1889.6846	17967.68	1809.6399	-2333.6846	13081.68	-409.36011	-2304.6846	17178.68	12784.85	2368.4404	24930.904	-761.1499	-5169.5596	-15164.096	499.8501	-4362.5596	3074.9043	38.850098	-4143.5596	8499.9043	11959.85	-2307.5596	-1098.0957	52.850098	1572.4404	-451.0957	11640.85	264.44043	-1269.0957	128.8501	-3970.5596	-5807.0957	17473.471	-4713.2002	-6457.6406	11765.471	-2433.2002	-5452.6406	986.47021	-3982.2002	-5342.6406	-986.52979	-3583.2002	-5484.6406	8638.4707	16014.8	14454.359	-451.52979	-2866.2002	17927.359	-1094.5298	-5391.2002	234.35938	15557.471	-2464.2002	18.359375	-2162.5298	-3211.2002	19275.359	-1470.5298	-2269.2002	15061.359	-47.529785	-6368.2002	2200.3594	-2321.5298	-3034.2002	14871.359	1047.4702	-3753.2002	20419.359	7300.4702	-615.2002	7190.3594	-507.52979	-5381.2002	14293.359	15312.471	-1592.2002	20366.359	19851.471	2052.7998	9321.3594	-1288.5298	-5776.2002	12082.359	-798.52979	11812.8	17872.359	297.47021	-1673.2002	43485.359	908.47021	64.799805	10981.359	-1151.5298	-4881.2002	-2064.6406	-1360.5298	-6380.2002	-7391.6406	-804.52979	-4679.2002	19220.359	9683.4707	-4701.2002	-5613.6406	4294.4702	-2212.2002	9563.3594	-1253.5298	2025.7998	12615.359	2903.4702	12343.8	10669.359	4351.4702	13720.8	14245.359	2761.4702	2962.7998	11538.359	-5318.1797	2968.8901	-11240.176	9413.8203	4023.8901	-8377.1758	-5025.1797	11536.891	6225.8242	-4342.1797	2417.8901	10609.824	3488.8203	7922.8901	3858.8242	5259.8203	5672.8901	10662.824	11543.71	1685.7451	2797.9395	-1301.29	19.745117	1154.9395	9440.71	2603.7451	9247.9395	12885.71	10055.745	20526.939	13947.71	3211.7451	31917.939	5977.71	10588.745	16550.939	-87.290039	908.74512	638.93945	12444.71	9957.7451	15336.939	2676.71	13694.745	14857.939	8640.71	2522.7451	20306.939	1664.71	24114.746	33315.938	9014.71	7721.7451	17141.939	-1813.1401	3405.1104	17351.955	-691.14014	2751.1104	44733.953	-1154.1401	1375.1104	1898.9551	15073.859	4933.1104	-2916.0449	18050.016	4051.21	3351.4141	6947.0146	4855.21	3184.4141	-2224.9854	2845.21	-2498.5859	-662.98535	3875.21	12374.414	-549.98535	11125.21	15157.414	10498.015	5182.21	2510.4141	180.01465	8011.21	12141.414	6713.0146	5577.21	17779.414	365.01465	18294.211	16316.414	5687.0146	3448.21	-559.58594	3182.865	22171.305	15595.119	16877.865	-355.69531	134.11914	13620.865	-741.69531	3419.1191	18101.865	3431.3047	32409.119	17355.865	4404.3047	1833.1191	18548.865	-257.69531	28133.119	21184.865	803.30469	4495.1191	15534.865	3587.3047	35941.117	1354.865	-506.69531	19055.119	6666.8652	17681.305	15229.119	11714.865	769.30469	25131.119	2404.865	-823.69531	-908.88086	3624.865	-1897.6953	3123.1191	3449.865	-4078.6953	25087.119	23322.865	11155.305	25956.119	10459.865	1117.3047	20042.119	-1132.2852	561.18457	-3351.1055	11393.715	1624.1846	-1094.1055	2818.7148	14821.185	13117.895	-2054.2852	6619.1846	26775.895	-1963.2852	1547.1846	-222.10547	-555.28516	3462.1846	-631.10547	-549.28516	3313.1846	17810.895	-1471.2852	3740.1846	33126.895	-1774.2852	585.18457	7971.8945	-1762.2852	538.18457	36402.895	-1602.2852	2219.1846	15369.895	-2114.2852	2368.1846	15775.895	-2517.2852	1019.1846	12400.895	-2014.2852	997.18457	17443.895	-1097.4702	3993.2749	27812.789	-1826.4702	4814.2749	27603.789	13146.529	5444.2749	20613.789	-1783.4702	3298.2749	1569.7891	1504.5298	4402.2749	39382.789	1475.5298	5942.2749	20363.789	-1391.4702	2806.2749	25389.789	2292.28	-1031.5449	2146.9053	9033.2197	5372.355	7032.2754	1075.2197	2587.355	17150.275	-3906.7803	5801.355	17690.275	-736.78027	6928.355	687.27539	-2519.7803	2917.355	3097.2754	4886.96	-774.83008	5926.7002	11518.516	6399.7998	17686.969	1869.5151	2164.7998	14614.97	1990.21	1089.145	-1200.0449	21570.83	9505.085	25572.465	11193.88	-1271.415	10189.17	23659.879	923.58496	1332.1699	3962.4302	25467.285	56834.449	5538.4302	-1583.7148	4950.4492	1452.9651	12888.15	22985.109	4718.9648	1323.1499	22974.109	654.96509	7013.1499	17253.109	2694.9651	6560.1499	7138.1104	-464.03491	3974.1499	22282.109	5887.165	14932.48	3082.3281	2930.165	-1014.5195	4098.3281	10609.165	-3742.5195	-2180.6719	1033.165	14274.48	509.32812	743.93506	85.109863	-553.68555	757.93506	9214.1094	11216.314	-610.06494	6214.1099	35303.312	234.93506	3264.1099	16461.314	9616.9355	13328.109	13408.314	-1429.2349	2968.6348	12975.795	-329.23486	3552.6348	13473.795	-1538.1548	-2514.9248	-7758.8945	-1775.7402	-449.41992	-4120.5898	8715.2598	4694.5801	25916.41	-653.74023	-315.41992	20947.41	2161.3	-5916.3096	15840.721	1166.6948	3795.9902	3935.5146	8651.6953	5777.9902	20198.516	6343.4502	25285.566	27666.121	5972.4502	366.56543	8665.1201	1544.45	-154.43457	1892.1201	1123.45	10991.565	36821.121	-2695.23	4242.02	28712.061	988.99023	1924.415	25252.529
11720.75	4834.9849	2257.5352	103.75	4169.9849	2475.5352	-67.25	2032.9849	3296.5352	-1497.25	2250.9849	17836.535	-1721.25	1420.9849	678.53516	-785.25	3273.9849	14537.535	-2037.25	924.98486	1732.5352	6641.9502	4982.23	3547.7305	1363.9502	5077.23	1536.7305	11426.95	16605.23	6190.7305	9864.9502	2148.23	-946.26953	1922.9502	1640.23	-3160.2695	37.950195	3587.23	16290.73	961.9502	1416.23	14693.73	239.9502	2239.23	15292.73	552.9502	2194.23	17287.73	-135.0498	3192.23	14846.73	-35.049805	2005.23	17978.73	15860.7	14085.6	32497.49	421.7002	2423.6001	-1500.5098	902.7002	4363.6001	13316.49	1386.7002	4014.6001	22975.49	13459.7	5529.6001	16738.49	2577.7002	10132.6	14452.49	11116.7	11205.6	14863.49	1700.7002	3843.6001	9207.4902	13849.855	1319.9404	1055.8555	11670.855	1517.9404	2538.8555	1952.855	1324.9404	-669.14453	2658.855	351.94043	610.85547	12692.855	19614.941	20238.855	2530.855	3746.9404	19287.855	2302.855	-1092.0596	6385.8555	19321.855	2168.9404	-1013.1445	104.85498	1662.9404	19844.855	1443.855	1754.9404	27505.855	1936.855	854.94043	7207.8555	663.85498	2275.9404	21335.855	4795.855	2055.9404	20975.855	10069.855	4738.9404	12466.855	1312.855	2479.9404	14871.855	17740.855	4626.9404	23400.855	18513.855	7804.9404	10795.855	1347.855	1294.9404	18397.855	3227.855	14871.94	26337.855	610.85498	2716.9404	50585.855	2578.855	2384.9404	21197.855	1769.855	1108.9404	2818.8555	1702.855	-354.05957	-1686.1445	2285.855	1261.9404	21944.855	13228.855	1274.9404	1563.8555	9652.8555	1815.9404	17362.855	804.85498	10182.94	17306.855	5050.855	11651.94	14916.855	5041.855	13723.94	22364.855	8221.8555	5742.9404	24442.855	1498.78	-2145.4102	1273.9297	18616.779	-2911.4102	1769.9297	1446.78	6567.5898	21316.93	1017.78	-4545.4102	23411.93	11469.78	1045.5898	13077.93	1706.78	14686.59	18817.93	17001.77	438.71973	-4699.4609	3145.77	-3725.2803	-8415.4609	17046.77	-423.28027	242.53906	17346.77	5486.7197	15923.539	7616.77	-107.28027	23137.539	8202.7695	10247.72	11125.539	3854.77	-927.28027	-3732.4609	13286.77	10119.72	9113.5391	8328.7695	13722.72	7933.5391	10436.77	1239.7197	12161.539	4406.77	14249.72	23157.539	11604.77	5355.7197	16655.539	-2462.3101	6928.2998	13883.314	-1519.3101	6422.2998	43274.312	-1782.3101	4189.2998	1440.3145	1649.6899	3507.2998	-5171.6855	19245.975	-3123.7402	11870.574	7584.9751	-3509.7402	7806.5742	1184.9751	-4553.7402	5288.5742	1433.9751	-3413.7402	20351.574	4650.9751	5864.2598	21276.574	10942.975	-2585.7402	8631.5742	8525.9746	-794.74023	22713.574	13027.975	-3108.7402	19676.574	2888.9751	10676.26	17965.574	9812.9746	-2705.7402	4401.5742	760.7002	19991.055	17359.184	15259.7	-3269.9453	1781.1846	10918.7	-3852.9453	6804.1846	13445.7	1170.0547	39807.184	16578.699	5171.0547	811.18457	14024.7	-2429.9453	25451.184	17842.699	-2365.9453	2572.1846	17465.699	2551.0547	25742.184	-1291.2998	-5159.9453	20609.184	1834.7002	12812.055	15510.185	11327.7	1243.0547	27351.184	-721.2998	-1555.9453	2859.1846	-966.2998	-5237.9453	4648.1846	-649.2998	-4738.9453	29984.184	15778.7	3903.0547	25234.184	8823.7002	-3697.9453	20880.184	-1596.5601	-936.80469	-787.05078	13817.439	-1794.8047	2157.9492	2672.4399	10147.195	16071.949	-1381.5601	1314.1953	37615.949	-463.56006	-727.80469	4951.9492	-115.56006	2883.1953	412.94922	1656.4399	3014.1953	14305.949	974.43994	2065.1953	30401.949	95.439941	806.19531	12373.949	1242.4399	119.19531	41096.949	419.43994	1070.1953	16239.949	1440.4399	733.19531	14381.949	-1358.5601	-591.80469	14568.949	-984.56006	917.19531	16123.949	-52.035156	-341.17969	28229.131	-149.03516	-1274.1797	25431.131	15508.965	1136.8203	17342.131	807.96484	-1210.1797	1708.1309	723.96484	-2300.1797	41706.133	3073.9648	-2695.1797	20498.131	844.96484	-2907.1797	24247.131	-1609.9048	-3474.2002	-8202.7344	7806.4502	-39.820312	1870.0449	220.4502	2116.1797	13567.045	-4914.5498	2883.1797	13240.045	685.4502	36.179688	-2974.9551	-4566.5498	-624.82031	3459.0449	8344.8604	702.15479	7112.2549	15255.91	8601.5996	18418.73	2770.9099	4684.6001	19397.73	-634.08984	2297.79	2448.2402	15380.735	3720.7852	14010.3	6202.5352	6496.9248	11945.885	21757.535	5571.9248	2491.8848	3954.5498	31270.996	60686.602	11167.55	430.99512	-990.40039	-70.540039	12620.445	23644.135	5850.46	2751.4448	26630.135	-1801.54	5668.4448	23876.135	313.45996	7599.4448	12534.135	-1181.54	2803.4448	22699.135	5026.4102	18661.455	5921.4199	5672.4102	3285.4551	6926.4199	12980.41	-3005.5449	1658.4199	16209.41	3779.4551	12147.42	444.29492	4252.7798	879.94922	65.294922	9527.7793	10488.949	-258.70508	7466.7798	31611.949	1212.2949	6397.7798	16562.949	9198.2949	15122.779	15265.949	-1630.1201	3966.2549	16983.59	476.87988	3913.2549	13633.59	-3567.8252	-2500.5947	1869.9404	189.62012	-1643.915	-1912.1797	10813.62	4581.085	30672.82	2012.6201	-2784.915	20461.82	-1401.8301	761.13477	16027.59	692.0498	1692.9951	-908.47461	8769.0498	4417.9951	8701.5254	3325.46	55574.43	16523.506	-1869.54	1797.4302	-1850.4941	-2757.54	1333.4302	-7432.4941	-2222.54	12501.43	25554.506	-1617.2651	4185.4297	25096.92	51.090088	-474.31006	28396.365
9155.835	-4070.8496	-1742.6641	-206.16504	-5065.8496	-874.66406	93.834961	-4251.8496	-2919.6641	-1874.165	-4995.8496	12140.336	-2004.165	-5284.8496	-2127.6641	-355.16504	-5599.8496	16229.336	-2684.165	-6529.8496	-4095.6641	14072.59	2756.9697	4864.7803	818.58984	3419.9697	6538.7803	6017.5898	9826.9697	12149.78	12076.59	-1435.0303	5192.7803	2240.5898	-2385.0303	1448.7803	734.58984	-2043.0303	17602.781	1213.5898	-1444.0303	21953.781	392.58984	-1707.0303	21989.781	1153.5898	-533.03027	23110.781	1297.5898	-79.030273	18286.781	-333.41016	-2597.0303	21319.781	14813.37	10318.055	30969.225	-966.62988	-134.94482	-3806.7754	1327.3701	2469.0552	9034.2246	-257.62988	1340.0552	19891.225	9684.3701	4060.0552	7178.2246	2335.3701	7919.0552	14047.225	12194.37	7866.0552	10331.225	1644.3701	1194.0552	1131.2246	17346.82	885.92969	-741.89453	12553.82	174.92969	-2891.8945	1201.8198	2353.9297	-2570.8945	-157.18018	311.92969	2556.1055	7519.8198	18271.93	16868.105	182.81982	788.92969	20523.105	480.81982	-1734.0703	1306.1055	19650.82	1781.9297	3447.1055	-1206.1802	1013.9297	11357.105	239.81982	694.92969	24045.105	-989.18018	1599.9297	8401.1055	-385.18018	807.92969	20926.105	1512.8198	715.92969	16770.105	6219.8198	4621.9297	13271.105	-1342.1802	218.92969	14639.105	14226.82	2555.9297	23501.105	12209.82	9214.9297	10254.105	-801.18018	1936.9297	14942.105	987.81982	16832.93	20778.105	-482.18018	3288.9297	51030.105	2299.8198	4482.9297	19948.105	-946.18018	-711.07031	1541.1055	365.81982	-1237.0703	-2221.8945	-348.18018	649.92969	23767.105	10424.82	644.92969	-694.89453	8341.8203	4724.9297	16967.105	-678.18018	8161.9297	15607.105	2007.8198	14976.93	11093.105	3374.8198	12088.93	20338.105	5140.8198	5646.9297	20475.105	-5685.5898	1428.0898	191.60938	10014.41	1971.0898	2332.6094	-6745.5898	16483.09	8701.6094	-6990.5898	474.08984	21685.609	1316.4102	4358.0898	13987.609	-5881.5898	17811.09	15488.609	12877.48	2592.2148	6880.4492	-576.52002	-2703.7852	4388.4492	11188.48	3905.2148	12303.449	15843.48	6299.2148	24902.449	-1042.52	1678.2148	32520.449	4422.48	10122.215	18314.449	-350.52002	404.21484	6584.4492	10144.48	8255.2148	18005.449	3929.48	13667.215	23024.449	8265.4805	413.21484	24543.449	2829.48	19964.215	31845.449	8833.4805	4384.2148	27332.449	2088.5552	1964.4297	18059.619	2780.5552	2877.4297	40910.617	2084.5552	-760.57031	-339.38086	2873.5552	-547.57031	-5748.3809	19480.266	1516.2197	10656.07	8007.2651	-994.78027	9808.0703	2110.2651	-2177.7803	6977.0703	1333.2651	-1852.7803	15949.07	3581.2651	3505.2197	24749.07	13823.266	-2839.7803	10217.07	3094.2651	620.21973	20669.07	13612.266	191.21973	24798.07	3926.2651	10956.22	24346.07	11367.266	-3293.7803	6429.0703	4135.5098	28039.211	16940.109	19424.51	-1642.79	2461.1104	10142.51	-3225.79	6414.1104	16671.51	4247.21	39447.109	20598.51	7462.21	4207.1104	16034.51	2221.21	31054.109	21022.51	476.20996	4488.1104	16217.51	9244.21	26182.109	1250.5098	-1608.79	20800.109	5775.5098	17799.211	18687.109	13439.51	3481.21	30449.109	2806.5098	-146.79004	2341.1104	1785.5098	-23.790039	5128.1104	2013.5098	454.20996	28811.109	18534.51	6047.21	26312.109	2229.5098	-73.790039	24377.109	931.88501	-5303.4697	-266.07422	15342.885	-1545.4697	1292.9258	5674.8848	5321.5303	19923.926	1970.885	-4175.4697	30983.926	633.88501	-7516.4697	-480.07422	1472.885	-2933.4697	3097.9258	3415.885	-2237.4697	21270.926	2449.885	-3598.4697	26047.926	1767.885	-4704.4697	14850.926	2145.885	-3435.4697	34536.926	1893.885	-6104.4697	20630.926	934.88501	-4328.4697	14034.926	197.88501	-6379.4697	14761.926	990.88501	-5370.4697	15081.926	-1057.165	4461.8149	33959.336	-2204.165	4314.8149	27088.336	15064.835	8245.8145	23055.336	-1476.165	2557.8149	2784.3359	-1201.165	5127.8149	40338.336	-2041.165	3354.8149	18404.336	-2142.165	2735.8149	24668.336	1549.2202	-6668.915	-2163.0996	7351.1797	4235.73	152.55078	922.17969	2988.73	10479.551	-5976.8203	5717.73	17208.551	1508.1797	2207.73	-7456.4492	-4685.8203	1491.73	615.55078	1371.875	2812.3052	5679.4805	11622.965	8280.2246	14551.586	-566.03491	5035.2251	7878.5859	1602.5801	513.24023	-7368.5645	22210.225	9048.7598	26596.096	9016.585	4608.7998	10103.711	19893.586	4890.7998	-2792.2891	7814.5601	23973.691	55321.156	8597.5605	724.69043	5004.1543	3165.6699	10517.915	16150.795	9651.6699	4700.915	28894.795	595.66992	4721.915	22212.795	2934.6699	4905.915	11372.795	744.66992	1800.915	20997.795	5406.5146	17609.555	-255.67578	4062.5149	2233.5547	1428.3242	5252.5146	795.55469	2932.3242	16802.516	6747.5547	8037.3242	1596.4751	2291.915	5181.0498	2598.4751	10522.915	14445.05	275.4751	6036.915	45888.051	2170.4751	5586.915	16680.051	12703.475	12485.915	26791.051	-658.04492	2255.04	18551.92	585.95508	2671.04	205.91992	-3250.4951	-4732.3047	-4468.8555	-835.54004	3324.3901	-6156.7559	12272.46	8755.3906	24597.244	1677.46	1299.3901	17559.244	-1003.2002	3173.8398	21066.004	-1736.375	3297.855	3263.6553	7304.625	4306.855	14741.655	5980.75	45814.391	26640.115	1698.75	-1916.6104	6770.1152	-285.25	-3289.6104	975.11523	547.75	10685.39	39317.117	778.35986	2637.3799	21317.355	761.40503	3665.9851	21980.641
10494.85	2748.9502	4041.8203	274.8501	3802.9502	6536.8203	1040.8501	2273.9502	7985.8203	-687.1499	1541.9502	21784.82	-478.1499	128.9502	4166.8203	1048.8501	2723.9502	24433.82	-937.1499	1201.9502	4885.8203	4504.8701	1850.1553	3754.5801	-681.12988	3535.1553	2214.5801	-1345.1299	7339.1553	8839.5801	10762.87	-367.84473	324.58008	-52.129883	956.15527	-2339.4199	-1054.1299	-894.84473	23312.58	-375.12988	-124.84473	25241.58	-126.12988	-34.844727	20929.58	-1517.1299	-1221.8447	16451.58	-1216.1299	-1452.8447	16595.58	-643.12988	150.15527	23528.58	13359.895	6697.4751	24450.895	1471.895	1827.4751	-7249.1055	1720.895	4487.4751	6602.8945	2402.895	1911.4751	12179.895	15623.895	4879.4751	4703.8945	2788.895	10068.475	5070.8945	11546.895	7532.4751	5388.8945	1819.895	414.4751	-5111.1055	19572.07	4165.645	7256.1904	12989.07	1471.645	5135.1904	3730.0701	916.64502	1368.1904	1806.0701	1098.645	5034.1904	12350.07	23139.645	26431.191	2553.0701	3080.645	24890.191	2079.0701	85.64502	9248.1904	13932.07	4867.645	8555.1904	1294.0701	2666.645	14300.19	2223.0701	3436.645	30847.191	1878.0701	1726.645	13551.19	1767.0701	3696.645	28270.191	5959.0703	4028.645	26226.191	7510.0703	3493.645	13783.19	2752.0701	4863.645	20680.191	17831.07	5994.645	27828.191	14201.07	7688.645	16919.191	1493.0701	1918.645	20939.191	5024.0703	4890.645	5449.1904	2651.0701	7791.645	55521.191	4599.0703	4617.645	29946.191	1841.0701	2717.645	9052.1904	2308.0701	92.64502	2824.1904	2454.0701	4281.645	27423.191	10720.07	2410.645	6300.1904	7459.0703	3416.645	27295.191	1800.0701	13408.645	19991.191	5924.0703	9939.6445	18154.191	5316.0703	15570.645	24804.191	7911.0703	6703.645	26419.191	-3162.5303	3499.6499	-4032.4258	13220.47	3099.6499	-3852.4258	-3649.5303	10068.65	10079.574	-3191.5303	2090.6499	17584.574	6177.4697	6697.6499	11028.574	310.46973	12671.65	14184.574	14742.625	-3065.5801	1374.4844	2379.625	-5337.5801	-998.51562	12724.625	-3139.5801	4969.4844	15473.625	7438.4199	20169.484	2258.625	-2560.5801	28896.484	4349.625	16143.42	15621.484	3866.625	-5953.5801	698.48438	13384.625	3045.4199	15107.484	5840.625	8943.4199	14401.484	13499.625	-21.580078	18611.484	5894.625	16437.42	38627.484	15108.625	655.41992	20012.484	-821.78516	4408.4053	11163.006	-1212.7852	5912.4053	49106.008	-1441.7852	1414.4053	1145.0059	686.21484	625.40527	-6489.9941	14313.475	-824.5498	7806.3496	4393.4751	-1935.5498	6685.3496	-440.5249	-4019.5498	3911.3496	464.4751	-3087.5498	17545.35	2925.4751	6100.4502	22556.35	11335.475	-1231.5498	10822.35	1146.4751	-423.5498	26624.35	15143.475	616.4502	20649.35	-49.524902	11322.45	22085.35	7558.4751	-2407.5498	7044.3496	2970.7202	26029.566	2553.9746	17970.721	-1562.4346	-5604.0254	11095.721	-858.43457	-474.02539	14441.721	3225.5654	35414.977	17815.721	5355.5654	-4276.0254	18105.721	-68.43457	19704.975	20305.721	1653.5654	-3825.0254	13824.721	6727.5654	26647.975	673.72021	14.56543	20827.975	4064.7202	12413.565	11816.975	11333.721	4007.5654	22534.975	2027.7202	-239.43457	-2915.0254	1234.7202	-571.43457	-65.025391	2342.7202	-1940.4346	25351.975	25053.721	8298.5654	20975.975	1856.7202	-195.43457	16241.975	-1267.4302	429.99512	8396.085	14430.57	1208.9951	6994.085	2074.5698	15443.995	21764.086	-1465.4302	2773.9951	40605.086	-793.43018	83.995117	5780.085	-420.43018	3791.9951	7480.085	1030.5698	2763.9951	26414.086	-803.43018	1726.9951	32800.086	-268.43018	917.99512	15996.085	-582.43018	1608.9951	36656.086	-1676.4302	324.99512	18345.086	-1151.4302	3910.9951	25462.086	-1139.4302	-777.00488	20197.086	-1213.4302	2778.9951	21170.086	-269.06006	-1754.0752	21467.58	-567.06006	-3151.0752	22813.58	15716.939	-706.0752	13256.58	-1180.0601	-2064.0752	-2009.4199	672.93994	-1097.0752	33710.578	1060.9399	-3163.0752	16640.58	-552.06006	-4048.0752	24260.58	479.3252	-1222.5947	-726.67578	12439.516	2968.3452	4262.5547	3890.5151	4393.3452	19451.555	-2745.4849	4186.3452	16362.555	2286.5151	4979.3452	202.55469	-2845.4849	935.34521	1881.5547	-1469.8501	36.265137	4776.4502	13974.535	6998.3501	20346.955	1560.5349	3368.3501	12996.955	2119.6899	973.06982	4361.6699	12367.745	7381	22026.18	8978.6797	1867.4302	11288.175	24912.68	7844.4302	-1200.8252	10335.275	20601.324	52282.551	9369.2754	3355.3252	-2637.4492	1802.55	10886.26	19100.094	5150.5498	2951.2598	28532.094	-517.44995	3390.2598	22490.094	1950.55	6325.2598	10329.095	-407.44995	2696.2598	20162.094	5324.8652	17938.191	-1330.9062	2965.8652	39.19043	4829.0938	924.86523	-3580.8096	739.09375	1750.8652	19420.191	4281.0938	3262.9951	2158.5752	6893.6846	1880.9951	11845.575	13375.685	1774.9951	5670.5752	41632.684	1541.9951	6734.5752	23900.684	9036.9951	18473.574	25710.684	950.65503	3034.2202	15681.71	1851.655	1161.2202	-183.29004	-4110.4849	-6873.7852	-958.26953	-888.58496	820.37988	-5339.4199	9890.415	4674.3799	25472.58	-740.58496	1207.3799	17104.58	-1359.5151	868.79492	17041.91	3406.4751	4411.6899	3339.1299	11668.475	5461.6899	16263.13	5412.6001	44372.227	2462.1055	2357.6001	701.22461	2664.1055	196.6001	695.22461	-4268.8945	1406.6001	9871.2246	35227.105	280.29004	3756.8848	24394.346	655.23999	2417.4702	23918.359
9831.915	-32.939941	1005.79	-537.08496	1714.0601	3080.79	282.91504	1419.0601	4836.79	-112.08496	204.06006	19060.789	-802.08496	995.06006	206.79004	653.91504	1252.0601	15990.79	-593.08496	359.06006	1176.79	4738.0801	927.69043	-2974.3906	-577.91992	1787.6904	-950.39062	2707.0801	-877.30957	15230.609	10001.08	-841.30957	-4394.3906	124.08008	-2080.3096	-3808.3906	26.080078	-15.30957	15715.609	-714.91992	-1078.3096	14137.609	-748.91992	1304.6904	14924.609	-1639.9199	-137.30957	15297.609	-2210.9199	-764.30957	7776.6094	-1271.9199	-1818.3096	13877.609	9670.1895	1108.1797	26795.301	303.18994	-2004.8203	-4498.6992	1245.1899	-1290.8203	9888.3008	2430.1899	-1016.8203	18712.301	12007.189	1385.1797	8150.3008	2252.1899	5822.1797	7873.3008	13678.189	2767.1797	7600.3008	3115.1899	-1838.8203	1437.3008	17202.664	2216.3604	2991.8105	13892.665	1561.3604	4153.8105	4494.665	494.36035	3322.8105	1372.665	2298.3604	1491.8105	7931.665	23170.359	23233.811	237.66504	1115.3604	18535.811	3093.665	154.36035	4030.8105	33746.664	2284.3604	8984.8105	1459.665	-362.63965	14408.811	716.66504	48.360352	32133.811	855.66504	1430.3604	11237.811	702.66504	3015.3604	26658.811	3800.665	1806.3604	22546.811	4895.665	3128.3604	16628.811	1386.665	1492.3604	21812.811	18969.664	5222.3604	26129.811	14222.665	3035.3604	20440.811	936.66504	-922.63965	19066.811	4716.665	1082.3604	8266.8105	1114.665	4632.3604	48759.812	2735.665	3864.3604	27888.811	719.66504	-276.63965	8912.8105	1589.665	1946.3604	3348.8105	1224.665	2969.3604	27060.811	10955.665	372.36035	2313.8105	8000.665	2505.3604	15045.811	2708.665	6379.3604	16893.811	5065.665	13333.36	16794.811	4635.665	12398.36	21303.811	8572.665	5723.3604	25998.811	-2268.2251	710.7002	-5225.0996	16217.775	-666.2998	-171.09961	-916.2251	9065.7002	8422.9004	-1389.2251	1427.7002	20486.9	6193.7749	8342.7002	12929.9	6843.7749	7326.7002	17671.9	458.83984	-2474.1348	-2697.25	-2010.1602	-5749.1348	-831.25	12912.84	-1303.1348	3052.75	11667.84	6557.8652	20857.75	-438.16016	-1821.1348	28428.75	1099.8398	14366.865	9380.75	2218.8398	-3895.1348	3201.75	9009.8398	2998.8652	15750.75	4201.8398	12352.865	12628.75	10469.84	-1251.1348	17214.75	1561.8398	12835.865	28816.75	9988.8398	1371.8652	16925.75	-2226.4751	465.75	13754.98	-1598.4751	3173.75	47712.98	-2289.4751	-335.25	8349.9805	-1615.4751	-1243.25	-2864.0195	12965.88	-3069.1904	3095.5156	6199.8799	1571.8096	1201.5156	1018.8799	-3306.1904	700.51562	1221.8799	-74.19043	16880.516	3010.8799	8937.8096	16040.516	13481.88	-995.19043	4553.5156	3236.8799	598.80957	15305.516	12503.88	367.80957	18885.516	1627.8799	12042.81	20585.516	8793.8799	675.80957	204.51562	1884.2949	22594.08	6100.5254	13999.295	-922.91992	-1229.4746	8004.2949	-808.91992	1966.5254	13737.295	2473.0801	46989.523	9562.2949	613.08008	3316.5254	14666.295	815.08008	25342.525	19986.295	-1197.9199	1498.5254	15789.295	5685.0801	31889.525	-1470.7051	-2193.9199	21192.525	2395.2949	15913.08	15848.525	10859.295	5771.0801	27370.525	656.29492	3535.0801	1376.5254	-1219.7051	-2670.9199	1273.5254	13.294922	273.08008	34500.523	17201.295	3856.0801	27557.525	-623.70508	-3353.9199	17871.525	-546.25977	1313.75	337.25488	14984.74	2529.75	5107.2549	3459.7402	15973.75	18300.254	33.740234	5684.75	36343.254	1464.7402	445.75	3444.2549	568.74023	4207.75	4833.2549	-779.25977	5612.75	20715.254	1399.7402	2519.75	33889.254	-727.25977	1044.75	10796.255	337.74023	4159.75	35841.254	-227.25977	1892.75	22107.254	-870.25977	3960.75	23126.254	-302.25977	2838.75	13571.255	543.74023	4525.75	23140.254	-1112.4448	5238.1948	27357.695	-2847.4448	3658.1948	19110.695	11236.555	5306.1948	12790.695	-2966.4448	3515.1948	4028.6953	-1537.4448	4371.1948	35864.695	1886.5552	4154.1948	18388.695	-3701.4448	3228.1948	22572.695	-221.85986	-184.76514	-3397.0195	9570.04	1602.145	4234.3594	5725.04	3103.145	13680.359	661.04004	1594.145	15105.359	2735.04	4215.145	725.35938	-1215.96	544.14502	13779.359	-15.01001	186.1499	8977.9902	11619.88	8266.2051	13720.404	370.87988	2615.2051	12949.404	1372.3401	-1303.5698	2264.2803	16759.625	5899.7949	22001.211	9227.4902	3214.1299	11326.495	14118.49	3673.1299	2426.4951	7759.5049	17000.82	47027.141	9573.5049	1414.8203	-3549.8594	3763.895	8130.02	21788.531	5631.895	2114.02	26161.531	2499.895	4616.02	23309.531	2609.895	8011.02	9406.5303	1508.895	2055.02	21095.531	2831.2451	12415.375	7949.7051	2038.2451	1845.375	7011.7051	-1194.7549	-3160.625	4565.7051	-210.75488	17002.375	11836.705	1565.1748	4805.1099	7347.2695	1268.1748	13367.109	17154.27	-742.8252	6873.1099	45315.27	1692.1748	6854.1099	23823.27	8867.1748	16678.109	22799.27	-735.26001	1211.0703	8427.1602	802.73999	-2170.9297	-4728.8398	-5154.605	-3974.29	-3590.3652	-1879.0049	1475.2002	-6853.0449	6827.9951	6291.2002	20540.955	-930.00488	470.2002	15725.955	723.0249	-462.09473	17349.805	1521.415	2465.54	225.28516	9679.415	4447.54	12353.285	2711	25398.605	5740.8398	1297	3939.605	8393.8398	466	2553.605	251.83984	880	15209.605	41972.84	4.125	1545.3252	20690.01	-3852.7305	-534.79492	26510.471
7643.7998	2679.165	4607.4199	-3748.2002	3563.165	2953.4199	-3869.2002	2823.165	3956.4199	-5034.2002	2434.165	28515.42	-4042.2002	1487.165	441.41992	-3337.2002	4201.165	18795.42	-4033.2002	947.16504	2372.4199	3602.7651	132.70508	-6927.6094	-733.23486	2994.7051	-10133.609	628.76514	79.705078	15107.391	12759.766	-461.29492	-10805.609	150.76514	-1289.2949	-10959.609	363.76514	-2372.2949	8343.3906	470.76514	-2468.2949	10881.391	429.76514	-1059.2949	11111.391	-1275.2349	-2130.2949	10147.391	-286.23486	-2393.2949	2487.3906	-1005.2349	-1553.2949	9970.3906	1424.3799	-9995.875	22422.965	546.37988	-10303.875	-7440.0352	406.37988	-8035.875	5745.9648	3560.3799	-9160.875	12948.965	12835.38	-7415.875	3616.9648	1697.3799	-4071.875	6000.9648	13234.38	-2414.875	3834.9648	3220.3799	-9690.875	-4730.0352	17844.715	2273.085	5374.8301	10318.715	1249.085	5395.8301	1727.7148	1831.085	4684.8301	-269.28516	1273.085	4406.8301	10145.715	19983.086	28103.83	328.71484	1200.085	21558.83	1964.7148	2208.085	14431.83	8975.7148	900.08496	5725.8301	280.71484	1413.085	20842.83	-578.28516	706.08496	32129.83	-670.28516	2472.085	19849.83	-151.28516	81.084961	28805.83	2494.7148	3115.085	26336.83	3964.7148	1629.085	18480.83	432.71484	1725.085	20669.83	16383.715	4402.085	30842.83	13240.715	5654.085	23636.83	-58.285156	350.08496	21953.83	1144.7148	1077.085	7058.8301	167.71484	6600.085	48683.828	2001.7148	3481.085	29830.83	917.71484	-1131.915	7701.8301	1272.7148	-480.91504	4021.8301	865.71484	2118.085	20406.83	11518.715	724.08496	6278.8301	6049.7148	2382.085	26257.83	72.714844	17340.086	27688.83	3081.7148	12208.085	18405.83	458.71484	101.08496	23556.83	7497.7148	6126.085	31474.83	-7712.6797	-2146.0898	981.36914	9659.3203	-1087.0898	2371.3691	-6575.6797	13108.91	10419.369	-6644.6797	-518.08984	20879.369	3380.3203	3840.9102	14648.369	-2260.6797	10489.91	16768.369	1721.825	-439.03027	-6604.9941	1529.825	-1111.0303	-4616.9941	12722.825	1521.9697	593.00586	13694.825	8480.9697	10011.006	1603.825	1840.9697	20142.006	8667.8252	14385.97	8035.0059	3472.825	-891.03027	-7698.9941	10533.825	11276.97	7064.0059	5462.8252	18068.969	10816.006	10734.825	5193.9697	10351.006	3149.825	17503.969	32486.006	12823.825	5614.9697	10935.006	-692.5498	-1840.0254	6798.6543	578.4502	-317.02539	43598.656	-659.5498	-4929.0254	-2920.3457	1603.4502	-1969.0254	-11049.346	23413.449	3395.0498	14120.055	9263.4502	340.0498	10445.055	-128.5498	9.0498047	6796.0547	1328.4502	4031.0498	22167.055	4467.4502	9744.0498	27270.055	11250.45	245.0498	11562.055	2720.4502	3768.0498	23302.055	12876.45	3389.0498	26558.055	1944.4502	13555.05	29378.055	7705.4502	897.0498	7146.0547	1111.645	29826.391	7667.9648	18322.645	2391.3901	851.96484	10197.645	506.39014	5292.9648	8942.6445	5095.3901	50957.965	12923.645	7600.3901	-541.03516	14898.645	2430.3901	27118.965	18152.645	4975.3901	4195.9648	16878.645	9266.3906	32045.965	-364.35498	1476.3901	26569.965	1456.645	18941.391	15116.965	9082.6445	8744.3906	29572.965	-610.35498	2460.3901	1647.9648	1203.645	2153.3901	5504.9648	-206.35498	2851.3901	30895.965	18412.645	12545.391	25577.965	-475.35498	3079.3901	15541.965	2463.21	1340.5601	3582.085	15098.21	3972.5601	3808.085	4995.21	15347.561	20943.086	3096.21	4900.5601	37411.086	1926.21	3319.5601	7388.085	3142.21	5199.5601	8611.085	3106.21	3797.5601	23177.086	1668.21	2134.5601	35821.086	2310.21	446.56006	19214.086	2695.21	3818.5601	41872.086	707.20996	2135.5601	20103.086	1229.21	2676.5601	17380.086	1175.21	332.56006	18801.086	2297.21	2584.5601	26010.086	-3729.2354	817.07031	28617.09	-5299.2354	625.07031	27564.09	9766.7646	1835.0703	22358.09	-5758.2354	1573.0703	4538.0898	-4238.2354	1952.0703	43378.09	-3771.2354	1318.0703	23671.09	-6504.2354	218.07031	22312.09	-488.16992	-3853.5303	515.33496	6557.0801	3138.8398	-1149.4551	2303.0801	1156.8398	9737.5449	-3229.9199	5696.8398	16951.545	-1212.9199	2538.8398	-1205.4551	-4697.9199	3314.8398	12487.545	-802.37988	1062.1152	6425.7646	11862.66	8367.5752	13531.32	872.66016	3417.5752	6978.3203	748.20996	176.44043	-2014.3594	13677.186	7246.6299	20787.025	9362.7949	1864.1899	16346.82	16588.795	3800.1899	1719.8203	7819.415	14138.555	48165.633	8678.415	634.55469	-983.36914	3528.4399	8304.085	16859.004	6947.4399	322.08496	22444.004	1001.4399	2950.085	19280.004	3757.4399	3848.085	5744.0049	1445.4399	-328.91504	21293.004	4018.7852	19671.609	4223.1641	2876.7852	6192.6104	3341.1641	3119.7852	647.61035	-3908.8359	5753.7852	17570.609	5765.1641	-1660.6499	3125.3901	-1318.0742	535.3501	10270.391	16489.926	-1126.6499	5757.3901	36328.926	-1518.6499	5361.3901	13614.926	8065.3501	8495.3906	-79.074219	-775.68994	1653.9902	17526.539	34.310059	-168.00977	-1355.46	-5025.3896	-2197.1553	-2752.2852	1365.2351	522.57031	-8933.9707	8064.2354	2706.5703	18334.029	767.23511	36.570312	10316.029	-3.4599609	-1851.4648	12938.765	1732.375	3874.6602	1680.8203	9752.375	6864.6602	16053.82	6931.1851	54410.805	3158.9199	1619.1851	6021.8052	-3865.0801	437.18506	1820.8052	-3479.0801	-278.81494	13412.805	29925.92	-440.66016	2530.2598	30402.949	2185.135	913.70996	22744.945
13704.86	863.01465	6879.0498	958.86011	-161.98535	5800.0498	1072.8601	1800.0146	6795.0498	679.86011	1552.0146	27263.051	1525.8601	213.01465	7220.0498	1047.8601	1228.0146	20639.051	1303.8601	-2305.9854	5815.0498	4355.7251	6380.1348	-4595.3145	2513.7251	1684.1348	-7946.3145	647.7251	1882.1348	9398.6855	9737.7246	1027.1348	-5496.3145	1304.7251	56.134766	-7406.3145	95.725098	661.13477	7676.6855	-787.2749	1110.1348	14276.686	92.725098	763.13477	14309.686	-1273.2749	1954.1348	13799.686	-1545.2749	1192.1348	5049.6855	-1278.2749	1731.1348	9040.6855	-1949.6802	3855.5801	33779.469	-3445.6802	-1142.4199	-4592.5293	-2414.6802	3164.5801	12126.471	-2755.6802	3482.5801	22210.471	11176.32	3767.5801	12014.471	-1364.6802	9479.5801	11794.471	7484.3198	7500.5801	8607.4707	-2985.6802	368.58008	730.4707	19109.391	801.88965	5144.2949	12227.391	62.889648	2236.2949	1552.3901	-1770.1104	18192.295	494.39014	-455.11035	7295.2949	8205.3906	21853.891	25555.295	2320.3901	512.88965	22184.295	181.39014	-981.11035	10198.295	7091.3901	407.88965	6952.2949	-1099.6099	1117.8896	15927.295	122.39014	-1041.1104	33785.297	487.39014	-1072.1104	12871.295	598.39014	24.889648	24793.295	4216.3901	1459.8896	28203.295	4911.3901	2477.8896	13639.295	905.39014	312.88965	19041.295	11486.391	3064.8896	34284.297	12115.391	7013.8896	19775.295	53.390137	-1233.1104	20826.295	117.39014	-660.11035	6356.2949	580.39014	3063.8896	55337.297	2680.3901	2608.8896	28773.295	-402.60986	-1102.1104	6771.2949	-732.60986	-564.11035	4867.2949	126.39014	405.88965	17569.295	10621.391	209.88965	4966.2949	8485.3906	3594.8896	19233.295	1788.3901	13261.89	25799.295	2196.3901	9881.8896	18249.295	929.39014	240.88965	20946.295	7054.3901	5796.8896	28186.295	-1850.2148	-1146.4854	-1024.2051	12499.785	1463.5146	-2446.2051	-4274.2148	11223.515	12041.795	-3595.2148	-246.48535	18202.795	8304.7852	5018.5146	11674.795	9384.7852	984.51465	13789.795	-172.74512	-4039.0098	-8015.0801	-2937.7451	-2759.0098	-3061.0801	8983.2549	-398.00977	245.91992	11711.255	4153.9902	9865.9199	-3005.7451	-2440.0098	18489.92	3781.2549	7694.9902	9314.9199	-109.74512	-4203.0098	-4181.0801	672.25488	10715.99	-634.08008	1665.2549	10697.99	10175.92	4257.2549	4059.9902	13431.92	83.254883	15171.99	22947.92	12012.255	-424.00977	13960.92	-1259.7798	5330.2051	15965.289	-765.77979	4312.2051	40630.289	-1637.7798	1797.2051	4366.2891	-1365.7798	1764.2051	-4943.7109	20418.561	4029.6602	8835.0605	8589.5605	2655.6602	3547.0605	886.56006	-1570.3398	1422.0605	2742.5601	2693.6602	19219.061	4183.5601	9889.6602	18792.061	16127.561	2456.6602	9625.0605	3404.5601	3507.6602	24608.061	11415.561	2301.6602	18594.061	2603.5601	15067.66	20529.061	9604.5605	1025.6602	1053.0605	3528.8101	28588.83	7598.7559	20813.811	3017.8301	-972.24414	10365.811	-151.16992	2578.7559	12236.811	5888.8301	43396.758	15240.811	5802.8301	1323.7559	16379.811	984.83008	27480.756	16567.811	3762.8301	2181.7559	16109.811	8294.8301	26910.756	-196.18994	2506.8301	22414.756	1966.8101	14792.83	13683.756	12015.811	8735.8301	22585.756	1460.8101	1769.8301	-933.24414	1391.8101	448.83008	2662.7559	2952.8101	216.83008	28453.756	2348.8101	1194.8301	24613.756	738.81006	580.83008	21647.756	-295.93994	1831.3701	-6189.6953	13701.061	3409.3701	-5464.6953	2697.0601	13697.37	9271.3047	-426.93994	3326.3701	26089.305	-1235.9399	2660.3701	-5857.6953	705.06006	7975.3701	-2306.6953	-234.93994	3204.3701	12131.305	-54.939941	3981.3701	22454.305	-696.93994	1730.3701	10630.305	765.06006	3768.3701	29478.305	-431.93994	1310.3701	8242.3047	-1440.9399	2295.3701	14101.305	-262.93994	1157.3701	10031.305	0.060058594	3639.3701	13112.305	1976.8149	-2148.9346	26985.045	-39.185059	-4405.9346	23992.045	12891.814	-3022.9346	16115.045	710.81494	-4863.9346	1084.0449	2451.8149	-1443.9346	44627.047	2111.8149	-4439.9346	21362.045	1152.8149	-3607.9346	26816.045	-637.17505	-328.53027	-4107.0059	5502.5449	-3133.7998	5331.6602	4560.5449	-2607.7998	27073.66	-5625.4551	-904.7998	16954.66	-2123.4551	-2313.7998	2816.6602	-5341.4551	-2036.7998	20004.66	210.33496	-679.9248	5303.9902	15187.52	6891.71	17644.25	868.52002	2886.71	7331.25	-744.43506	-1306.1445	5176.5947	14619.925	7249.9399	20543.496	7092.4199	1831.7949	14837.73	18417.42	1257.7949	4291.7305	4472.1602	17572.67	36224.383	7947.1602	884.66992	2195.3809	247.97021	8474.2305	22575.961	4772.9702	242.23047	28144.961	-720.02979	-597.76953	19599.961	2273.9702	3156.2305	8560.96	-655.02979	2038.2305	23331.961	2102.4199	16863.684	4343.9941	1331.4199	-473.31543	6767.9941	-1779.5801	-3140.3154	3429.9941	3325.4199	12840.685	9089.9941	702.63501	-1585.3555	5885.6699	1961.635	10874.645	20145.67	425.63501	2976.6445	37717.672	2266.635	5655.6445	20924.67	17551.635	4467.6445	3738.6699	-1028.4951	2241.1499	15721.3	665.50488	614.1499	-2357.7002	-2876.8149	-3275.4453	330.33008	-2587.5952	-207.19043	-4249.0859	5767.4048	2739.8096	22376.914	-3230.5952	-2097.1904	18033.914	1134.355	2147.4351	14725.16	1901.3701	2311.5298	-925.35547	8852.3701	5592.5298	12512.645	6691.1499	2031.5	1984.7891	11.149902	2065.5	4913.7891	-1319.8501	-1048.5	-191.21094	190.1499	11262.5	32708.789	-2165.75	1946.665	14909.84	-12	3253.0249	22364.561
149.72998	-3209.0498	-512.26953	-815.27002	-1698.0498	285.73047	-2746.27	21.950195	-510.26953	-1528.27	-183.0498	15294.73	-1997.27	-2710.0498	-1020.2695	-2071.27	-731.0498	15348.73	-1268.27	-449.0498	-1983.2695	6698.29	4334.4702	5806.8301	1619.29	5607.4702	3202.8301	1606.29	2975.4702	27309.83	12653.29	2098.4702	2661.8301	2162.29	2195.4702	-1419.1699	2371.29	1577.4702	16988.83	2274.29	1383.4702	21637.83	1675.29	1084.4702	15289.83	980.29004	1073.4702	16034.83	2933.29	1100.4702	9785.8301	1365.29	1116.4702	18606.83	1411.875	3123.375	33950.133	-465.125	-706.625	-2016.8691	-155.125	258.375	10028.131	-1182.125	634.375	18372.131	13858.875	4290.375	13164.131	-87.125	6883.375	10904.131	11335.875	6884.375	7249.1309	-2.125	1861.375	1176.1309	16661.625	4621.6748	1426.3945	11514.625	4181.6748	2675.3945	791.625	446.6748	10271.395	-2096.375	1811.6748	1105.3945	6510.625	23923.676	22633.395	1021.625	4962.6748	20999.395	-682.375	1237.6748	7253.3945	6035.625	1940.6748	7495.3945	-932.375	2776.6748	12747.395	312.625	2801.6748	29543.395	-1748.375	4500.6748	12809.395	-518.375	5211.6748	20160.395	1606.625	1779.6748	22043.395	10010.625	4668.6748	15959.395	-843.375	1096.6748	19948.395	12586.625	6207.6748	23278.395	11607.625	6354.6748	23789.395	-1601.375	3646.6748	20318.395	291.625	4622.6748	8322.3945	-623.375	8400.6748	50111.395	221.625	5405.6748	24258.395	-1512.375	2291.6748	6543.3945	-2023.375	1406.6748	362.39453	555.625	1561.6748	19256.395	10277.625	2633.6748	2773.3945	5795.625	3864.6748	20944.395	-1218.375	16161.675	26860.395	2205.625	12019.675	18296.395	882.625	2174.6748	19165.395	8382.625	8220.6748	23135.395	-1800.3901	-683.72461	5084.2695	13152.609	1375.2754	-182.73047	-1979.3901	14012.275	15270.27	-1165.3901	-490.72461	18128.27	11293.609	4499.2754	17955.27	8512.6094	3870.2754	16425.27	2878.7549	2101.875	4721.6309	-1531.2451	-1609.125	7645.6309	10554.755	2872.875	13859.631	15919.755	9289.875	23547.631	-953.24512	2388.875	35123.633	3174.7549	13492.875	22439.631	71.754883	-643.125	7792.6309	-208.24512	13604.875	20814.631	5382.7549	14283.875	21350.631	8607.7549	3552.875	24734.631	3159.7549	24102.875	27208.631	11791.755	4184.875	21553.631	2796.1499	131.81543	16867.211	1064.1499	2463.8154	50564.211	1567.1499	-1789.1846	11334.211	515.1499	-1983.1846	-780.78906	21844.09	5407.125	7750.2207	978.08984	4969.125	11018.221	-3138.9102	3693.125	3038.2207	-2354.9102	4515.125	15921.221	-1234.9102	16494.125	16818.221	8227.0898	4292.125	9049.2207	-748.91016	6142.125	21886.221	5842.0898	4771.125	24419.221	-2035.9102	19533.125	20676.221	4220.0898	3946.125	5330.2207	2737.0649	25330.145	12714.725	17404.064	396.14453	868.72461	8796.0645	-430.85547	5801.7246	15815.064	4975.1445	35968.727	15134.064	4366.1445	864.72461	15581.064	2083.1445	15786.725	23348.064	3472.1445	823.72461	16925.064	8575.1445	23890.725	580.06494	1825.1445	24697.725	4880.0649	20475.145	14864.725	13379.064	4840.1445	25557.725	1639.0649	2512.1445	-493.27539	2027.0649	1377.1445	3002.7246	2851.0649	673.14453	27020.725	936.06494	1589.1445	29080.725	2522.0649	-383.85547	17960.725	772.875	1617.3149	4619.0449	15516.875	4437.3149	4876.0449	4100.875	17846.314	21290.045	478.875	6144.3149	32960.047	880.875	2672.3149	4203.0449	910.875	5683.3149	3819.0449	1464.875	6926.3149	23202.045	1328.875	3754.3149	31133.045	1417.875	3265.3149	18891.045	915.875	3581.3149	40565.047	1017.875	3568.3149	21518.045	1156.875	2933.3149	22820.045	1466.875	1615.3149	13572.045	1083.875	3842.3149	22206.045	-23.5	427.83496	24603.48	-1044.5	-1224.165	23393.48	11301.5	686.83496	13868.48	-838.5	-2529.165	3728.4805	653.5	903.83496	37411.48	10.5	-1341.165	19148.48	-1168.5	-2788.165	22440.48	1413.8	541.8252	2883.0049	7910.6953	-559.2002	843.13477	3370.6953	1377.7998	13188.135	-4169.3047	3202.7998	10933.135	-1472.3047	1277.7998	-2889.8652	-5488.3047	1338.7998	11865.135	566.43506	-498.23486	3297.0352	12182.295	2024.1201	8006.0645	1862.2949	-1365.8799	-7235.9355	286.48511	-337.91504	4911.0947	15549.62	6692.2549	17922.574	11961.64	8986.3848	16989.91	9114.6396	2830.3848	4404.9102	15708.516	5295.9102	36972.75	9928.5156	359.91016	1057.75	2026.4451	5322.1748	17843.725	7576.4453	739.1748	27299.725	1197.4451	866.1748	21732.725	4165.4453	6210.1748	8288.7246	2440.4451	798.1748	20057.725	2357.8452	15321.925	7466.3008	-933.15479	760.9248	8343.3008	-1816.1548	-3094.0752	4113.3008	-783.15479	16186.925	9717.3008	2615.105	4395.3052	-213.53516	2662.105	12065.305	12548.465	1037.105	6123.3052	35602.465	3542.105	8485.3047	12162.465	19159.105	5785.3052	195.46484	-1859.4502	2735.5151	17257.975	-1413.4502	1457.5151	1950.9746	-5332.0049	-2077.3452	-8553.7402	-770.83496	2563.8252	-4704.7852	11681.165	2783.8252	24387.215	-464.83496	283.8252	21950.215	-1092.1602	-678.35547	10304.645	5066.9902	2501.6899	4933.3945	11214.99	3868.6899	17435.395	8177.1001	2265.3101	-5654.4902	102.1001	2776.3101	326.50977	-1054.8999	1015.3101	-5323.4902	-3006.8999	13111.311	30459.51	528.43994	2271.3252	19263.07	57.590088	938.4751	23487.359
1342.7251	403.47998	-1636.3652	1895.7251	2387.48	906.63477	2050.7251	1238.48	-2028.3652	1480.7251	1418.48	14872.635	930.7251	225.47998	-3332.3652	1730.7251	2216.48	10585.635	741.7251	1522.48	-3279.3652	4665.1099	977.19043	6045.9746	208.10986	486.19043	4585.9746	-1279.8901	783.19043	27105.975	10122.109	-49.80957	3068.9746	-1051.8901	305.19043	-661.02539	-681.89014	333.19043	16962.975	-720.89014	-874.80957	26853.975	-507.89014	1365.1904	21841.975	-1045.8901	-606.80957	18573.975	-2415.8901	-180.80957	16079.975	-609.89014	-619.80957	22560.975	1631.2251	2059.3301	26503.939	1409.2251	1181.3301	-4783.0605	2430.2251	5507.3301	9391.9395	2731.2251	730.33008	19922.939	14511.225	5333.3301	10329.939	3040.2251	4809.3301	12982.939	14118.225	10223.33	8770.9395	3328.2251	19.330078	1856.9395	23185.32	5366.1699	-1639.6406	10534.32	3696.1699	-4788.6406	485.31982	2755.1699	6087.3594	-634.68018	2339.1699	-1940.6406	7194.3198	22822.17	15825.359	49.319824	2794.1699	16779.359	712.31982	1670.1699	1561.3594	12910.32	6460.1699	338.35938	-509.68018	3479.1699	8247.3594	318.31982	2907.1699	20102.359	-154.68018	3332.1699	8355.3594	-684.68018	1841.1699	15414.359	2807.3198	3682.1699	18374.359	10140.32	5158.1699	13819.359	-919.68018	1134.1699	15692.359	15365.32	5914.1699	20871.359	9976.3203	7895.1699	16399.359	313.31982	2312.1699	20735.359	2089.3198	2369.1699	-1353.6406	470.31982	6846.1699	46029.359	1248.3198	7743.1699	18897.359	382.31982	1788.1699	559.35938	-113.68018	2785.1699	-2854.6406	-101.68018	1580.1699	17516.359	9191.3203	2342.1699	-1475.6406	6729.3198	5782.1699	14388.359	726.31982	12923.17	20912.359	705.31982	12535.17	7110.3594	-442.68018	1708.1699	11965.359	997.31982	6947.1699	16222.359	-2550.585	-2840.3447	686.22461	10689.415	-627.34473	2093.2246	-2508.585	11087.655	11663.225	-2561.585	-3082.3447	22136.225	7849.415	1064.6553	18146.225	10487.415	1758.6553	14556.225	-114.0752	-4050.9346	-3166.2559	-2156.0752	-5937.9346	-3055.2559	11180.925	-3322.9346	2348.7441	11076.925	1655.0654	17131.744	-1428.0752	-2355.9346	24311.744	3811.9248	8729.0654	13681.744	-4.0751953	-7065.9346	486.74414	10090.925	3232.0654	12281.744	3146.9248	8087.0654	15610.744	16787.926	-269.93457	13091.744	1343.9248	15871.065	28129.744	4367.9248	8802.0654	16838.744	-2850.5098	4724.5698	11614.439	-2865.5098	4172.5698	37849.438	-4031.5098	356.56982	-5082.5605	-2141.5098	2853.5698	-13190.561	18776.17	4226.2798	7259.5352	1672.1699	2023.2798	6718.5352	-568.83008	447.27979	91.535156	-593.83008	649.27979	26615.535	343.16992	9783.2793	18721.535	14832.17	1398.2798	6445.5352	3443.1699	3700.2798	21549.535	10392.17	2565.2798	22984.535	6037.1699	14411.279	21137.535	5749.1699	3228.2798	5896.5352	3396.4451	28786.441	12283.42	17888.445	489.44043	3040.4199	14737.445	450.44043	3127.4199	15708.445	3533.4404	43817.422	8453.4453	2235.4404	3673.4199	14117.445	712.44043	33889.422	22164.445	1478.4404	2963.4199	16457.445	9582.4404	30546.42	743.44507	-95.55957	25929.42	2244.4451	14713.44	14147.42	11989.445	5005.4404	30184.42	3045.4451	1282.4404	3781.4199	1343.4451	-1666.5596	4380.4199	3761.4451	613.44043	38503.422	946.44507	2118.4404	22904.42	2575.4451	-507.55957	21939.42	1098.5449	-4019.8398	4097.0498	12922.545	-848.83984	8725.0498	4686.5449	10577.16	20292.051	-123.45508	3391.1602	35312.051	1544.5449	-3518.8398	6408.0498	2323.5449	-1124.8398	6114.0498	1712.5449	1817.1602	20784.051	339.54492	-1255.8398	39058.051	2092.5449	-155.83984	12147.05	3921.5449	421.16016	42875.051	1393.5449	-2508.8398	23537.051	1669.5449	1690.1602	21418.051	858.54492	-1394.8398	31755.051	430.54492	997.16016	23426.051	-1423.7798	361.88965	23940.18	-903.77979	1142.8896	24372.18	11751.221	3504.8896	14618.18	-89.779785	-92.110352	925.17969	248.22021	-197.11035	44546.18	-1376.7798	513.88965	16379.18	-1654.7798	-447.11035	16871.18	-1482.7549	-1882.3555	-7935.2559	7513.355	2981.0552	9159.9648	4436.355	2544.0552	16902.965	-1780.645	4249.0552	19204.965	1132.355	3245.0552	4628.9648	-1727.645	3214.0552	21134.965	-3621.9048	-2278.1396	9200.665	14254.59	5229.4448	20022.83	1075.5901	3185.4448	3160.8301	2355.5801	1609.395	-3088.8594	16040.23	7937.79	16917.434	9436.5996	10747.945	11199.995	7596.6001	3192.9453	396.99512	11947.71	7015.7949	34196.094	7138.71	1706.7949	1497.0957	1659.5449	10789.43	19159.65	5593.5449	1373.4302	31268.65	2031.5449	2487.4302	20612.65	4144.5449	7268.4302	10898.65	2021.5449	2855.4302	19610.65	479.2749	15782.57	-2440.8242	901.2749	5987.5703	4157.1758	-1662.7251	1082.5703	-2687.8242	12328.275	6519.5703	7691.1758	2726.9099	3022.5952	7530.0195	2600.9099	9056.5957	13423.02	2029.9099	5382.5952	34271.02	2217.9099	4906.5952	18302.02	20779.91	2929.5952	1030.0195	384.09009	1731.4648	18778.605	1163.0901	-319.53516	1512.6055	-2441.8799	-2638.6055	-9811.2207	-325.8999	-4140.8096	-12777.404	11731.1	-1236.8096	15959.596	2138.1001	-5089.8096	13648.596	-1245.8652	1313.1802	17562.885	3421.7151	3795.9399	-2049.0146	15916.715	6809.9399	7745.9854	10855.355	3310.77	-3117.9297	2387.355	695.77002	1908.0703	986.35498	2573.77	-2833.9297	458.35498	14876.77	29393.07	2045.4551	-528.16016	24191.535	-496.02979	2307.2749	22632.109
682.26514	-800.04492	1246.7598	1567.2651	-1195.0449	721.75977	797.26514	-392.04492	1092.7598	-301.73486	-123.04492	12255.76	24.265137	-48.044922	-817.24023	-557.73486	298.95508	17281.76	-505.73486	109.95508	3.7597656	7339.9351	-351.41016	8976.8154	2642.9351	-1488.4102	9247.8154	1687.9351	74.589844	34014.816	13886.936	-1302.4102	3195.8154	1147.9351	-1740.4102	1766.8154	1173.9351	-617.41016	17162.816	1750.9351	-1857.4102	19988.816	1637.9351	-2590.4102	23989.816	1465.9351	-2162.4102	23522.816	1081.9351	-370.41016	18866.816	626.93506	-1.4101562	19493.816	-698.48486	1067.2949	23651.32	-1388.4849	183.29492	-9785.6797	64.515137	-608.70508	3618.3203	-296.48486	993.29492	16204.32	9383.5156	4630.2949	8420.3203	2728.5151	7790.2949	6187.3203	10769.516	8700.2949	4521.3203	-97.484863	103.29492	-1590.6797	20121.375	5422.6748	4475.0156	7824.375	4809.6748	-1145.9844	903.375	4706.6748	13510.016	-762.625	2159.6748	1568.0156	5045.375	27193.676	20809.016	592.375	5821.6748	17749.016	538.375	3025.6748	7023.0156	15158.375	7150.6748	4561.0156	-1111.625	5433.6748	9875.0156	-1575.625	3119.6748	27415.016	-136.625	4112.6748	12696.016	-565.625	4688.6748	15865.016	3792.375	3506.6748	20801.016	8523.375	5102.6748	13028.016	-1166.625	5254.6748	16927.016	11305.375	6013.6748	27819.016	11077.375	13393.675	20851.016	-1022.625	4154.6748	21839.016	-455.625	3096.6748	7622.0156	-1118.625	8163.6748	47856.016	112.375	6925.6748	19320.016	-531.625	2455.6748	3487.0156	-2249.625	2189.6748	282.01562	-879.625	3595.6748	20872.016	7567.375	3512.6748	2266.0156	2947.375	12108.675	17998.016	-136.625	19735.676	18268.016	856.375	11585.675	12517.016	-143.625	7137.6748	20817.016	5015.375	8483.6748	25062.016	-2189.0049	1304.5752	-8841.4043	14282.995	3576.5752	-5409.4043	-1908.0049	14000.575	872.5957	-1525.0049	2315.5752	12744.596	10858.995	2847.5752	10567.596	8312.9951	6983.5752	9764.5957	3624.9048	291.1748	890.88086	-1311.0952	-2240.8252	-2424.1191	9262.9043	987.1748	11084.881	8947.9043	1632.1748	22314.881	-2310.0952	827.1748	26022.881	-333.09521	7891.1748	20197.881	194.90479	-1073.8252	1810.8809	8114.9048	9778.1748	16254.881	3748.9048	12653.175	15401.881	7652.9048	1205.1748	15473.881	1875.9048	25663.176	22930.881	2242.9048	11702.175	21514.881	-2591.2598	4471.8052	16206.551	-1458.2598	4915.8052	38620.551	-2314.2598	1977.8052	6281.5508	-3511.2598	81.805176	-3971.4492	10315.311	-2350.0195	8727.6895	2520.3101	-916.01953	3411.6895	-881.68994	-3072.0195	3008.6895	-92.689941	1187.9805	18675.689	9374.3105	4041.9805	15827.689	10358.311	-470.01953	5136.6895	3516.3101	3490.9805	19759.689	10248.311	1214.9805	20549.689	5201.3101	11126.98	22651.689	5852.3101	-51.019531	5187.6895	2079.8149	31481.914	10064.05	19121.814	4108.915	598.0498	11153.814	1687.915	4402.0498	15477.814	7146.915	47306.051	12110.814	3435.915	1361.0498	13446.814	3158.915	27748.051	16436.814	1388.915	1220.0498	16997.814	7322.915	27912.051	641.81494	1392.915	23091.051	1736.8149	14064.915	16066.05	10106.814	8022.915	29939.051	1144.8149	3295.915	2054.0498	1233.8149	850.91504	2995.0498	1433.8149	1910.915	29929.051	202.81494	3177.915	24713.051	2214.8149	3095.915	27462.051	-384.34521	6.5195312	3184.4551	12608.654	-105.48047	5747.4551	2359.6548	12598.52	20547.455	-620.34521	2664.5195	34292.453	-547.34521	-2231.4805	3697.4551	-848.34521	-1160.4805	4636.4551	351.65479	-727.48047	22925.455	-551.34521	317.51953	28501.455	607.65479	-1771.4805	13283.455	22.654785	1399.5195	35491.453	-130.34521	123.51953	22350.455	-1018.3452	1154.5195	19362.455	231.65479	-2284.4805	15828.455	-101.34521	-215.48047	21449.455	-957.9502	4256.2002	29108.895	-1466.9502	3252.2002	29080.895	10793.05	3851.2002	15061.895	-682.9502	1056.2002	-1219.1055	-1210.9502	2508.2002	39254.895	-1906.9502	3739.2002	17119.895	-2089.9502	1335.2002	18823.895	768.76001	-3286.5146	605.03027	11181.064	-1014.8945	593.0957	4809.0649	2462.1055	18381.096	-333.93506	3366.1055	13951.096	2888.0649	1778.1055	-1027.9043	-30.935059	235.10547	13347.096	-1849.3101	-1550.8599	4403.6104	13623.52	7522.5	20329.246	835.52002	1180.5	5404.2451	-2235.0049	-2695.3398	-1418.8203	17653.574	8861.7344	17491.025	9024.7246	2959.9551	11140.8	7290.7251	-542.04492	4056.7998	14334.995	8694.9648	43406.605	5408.9951	1107.9648	2515.6055	1543.73	6265.3901	18935.504	2361.73	1178.3901	26934.504	-354.27002	3340.3901	21164.504	2812.73	8093.3901	8409.5049	56.72998	1250.3901	12045.505	822.77002	14638.665	8584.0898	383.77002	4193.665	9086.0898	42.77002	-613.33496	334.08984	2151.77	17754.664	8341.0898	856.33008	1899.75	12630.305	765.33008	7906.75	17739.305	-787.66992	3697.75	50151.305	304.33008	5144.75	25522.305	16584.33	3163.75	6610.3052	436.18506	3085.7251	15441.625	1208.1851	-984.2749	293.625	-3873.9849	-652.34521	-2597.9492	-2024.8252	930.375	-3356.4902	6990.1748	5124.375	29959.51	-1381.8252	-308.625	20987.51	-1375.7549	-1703.3555	16073.345	3699.9351	1047.8447	-2462.0947	9263.9355	2048.8447	11877.905	17583.785	4095.0752	1634.0547	9.7851562	1353.0752	8408.0547	-1218.2148	849.0752	2414.0547	-2324.2148	12823.075	34481.055	1874.345	4618.2798	26942.52	-1663.375	1553.6802	22851.9
-150.65479	-772.80469	1769.8096	-313.65479	578.19531	2656.8096	-932.65479	-1311.8047	1473.8096	-1186.6548	-1595.8047	20416.809	-218.65479	-1793.8047	1986.8096	-539.65479	1065.1953	18608.809	165.34521	1104.1953	6636.8096	11590.375	3258.875	4924.4502	5838.375	-1723.125	1260.4502	2195.375	-962.125	21266.449	13829.375	339.875	89.450195	3251.375	-672.125	542.4502	864.375	409.875	15834.45	330.375	-442.125	19895.449	1100.375	-164.125	22271.449	102.375	-1673.125	16985.449	972.375	-270.125	9663.4502	188.375	-1073.125	24579.449	-281.0498	4498.5952	27590.02	-1195.0498	1297.5952	-7546.9805	-206.0498	4891.5952	8544.0195	-358.0498	4062.5952	14576.02	25280.949	8685.5957	3134.0195	-4.0498047	11144.596	7268.0195	8084.9502	11350.596	7113.0195	1104.9502	4388.5952	-2572.9805	21475.029	4372.645	-668.46484	12479.03	2830.645	-1910.4648	5432.0303	2134.645	5630.5352	718.03003	2477.645	-919.46484	8575.0303	21525.645	20358.535	2258.03	3984.645	17941.535	3125.03	998.64502	9797.5352	17671.029	3804.645	2050.5352	1256.03	3210.645	13310.535	1447.03	2804.645	31779.535	1264.03	2574.645	9827.5352	1429.03	3449.645	21330.535	4084.03	2323.645	19792.535	9690.0303	6044.645	10054.535	500.03003	2618.645	20537.535	15602.03	5126.645	23997.535	13379.03	10103.645	19285.535	1933.03	486.64502	23209.535	2602.03	1308.645	4580.5352	2765.03	6253.645	51953.535	3259.03	4979.645	18768.535	1452.03	880.64502	3204.5352	1380.03	1286.645	1866.5352	2957.03	1328.645	18184.535	13184.03	1911.645	546.53516	4110.0303	8064.645	19199.535	1873.03	13038.645	25550.535	2510.03	12306.645	11492.535	2740.03	4107.645	18694.535	8179.0303	5785.645	19427.535	-1327.2349	230.7998	-1228.4805	7754.7651	2709.7998	4350.5195	-1920.2349	15714.8	8766.5195	-1432.2349	2556.7998	22203.52	13119.766	3295.7998	13900.52	9528.7656	5629.7998	12923.52	1595.355	1633.1299	-2249.4004	-1994.645	588.12988	-1385.4004	9548.3555	3806.1299	10033.6	4042.355	3530.1299	14334.6	-2758.645	3691.1299	30721.6	7904.355	4667.1299	15630.6	-1706.645	1739.1299	-3370.4004	8569.3555	9382.1299	15684.6	3150.355	16969.129	13856.6	6790.355	7553.1299	18010.6	347.35498	27662.129	58040.602	2132.355	28562.129	22581.6	1317.9751	4344.645	17052.221	2715.9751	6707.645	43858.219	990.9751	3589.645	5505.2207	2857.9751	151.64502	-6282.7793	12028.75	422.41504	8713.3945	2552.75	-753.58496	11141.395	1148.75	-2092.585	1048.3945	1718.75	-1406.585	16772.395	11197.75	3460.415	18150.395	11148.75	2654.415	8839.3945	4360.75	2507.415	17514.395	12011.75	498.41504	20053.395	7335.75	13267.415	20754.395	7588.75	-580.58496	4349.3945	5832.2646	28879.365	12261.68	20510.266	3785.3652	424.67969	11731.265	2887.3652	6253.6797	17826.266	7319.3652	33516.68	26103.266	8193.3652	1530.6797	15762.265	9181.3652	27680.68	19535.266	5273.3652	3458.6797	16689.266	12198.365	25329.68	355.26489	4147.3652	17914.68	3747.2649	19493.365	19316.68	11985.265	7104.3652	26302.68	2195.2649	3346.3652	941.67969	3676.2649	3358.3652	4074.6797	2056.2649	2188.3652	37215.68	956.26489	4810.3652	25544.68	1713.2649	5064.3652	23399.68	-763.58496	1618.8398	-2581.8652	11910.415	4448.8398	4341.1348	1883.415	13603.84	15842.135	-1032.585	5898.8398	29032.135	-856.58496	3409.8398	523.13477	-130.58496	4192.8398	991.13477	-436.58496	4951.8398	28885.135	-721.58496	4112.8398	29618.135	-846.58496	2207.8398	10324.135	333.41504	4739.8398	35311.133	-1447.585	1614.8398	19876.135	-1511.585	2759.8398	17450.135	-573.58496	1311.8398	11390.135	340.41504	3693.8398	15147.135	1532.4551	3698.7002	21207.164	1391.4551	3381.7002	18444.164	14195.455	3861.7002	9991.1641	1770.4551	1141.7002	-1601.8359	2401.4551	2678.7002	42832.164	1603.4551	2245.7002	14181.164	1984.4551	1790.7002	14535.164	792.1499	361.35986	-9749.6094	3431.7598	-762.06543	3985.4199	-215.24023	1587.9346	19504.42	-5415.2402	5702.9346	22325.42	-3871.2402	1558.9346	5019.4199	-6100.2402	101.93457	15049.42	-1494.7598	68.549805	4879.4004	14071.08	6512.4302	20974.234	2752.0801	1203.4302	7755.2354	969.22998	-2921.6396	2762.7002	15250.45	8210.5498	21209.555	12613.79	11055.484	5923.9551	7736.79	4348.4849	-2771.0449	12197.645	5944.2197	39390.875	10991.645	-850.78027	5821.875	2641.5601	12811.68	20991.025	5281.5601	2051.6802	31594.025	64.560059	3013.6802	24844.025	2871.5601	7058.6802	11266.025	-26.439941	3359.6802	20303.025	-2.6000977	15224.66	3424.4746	-556.6001	5168.6602	5273.4746	-1405.6001	1403.6602	2461.4746	4153.3999	12962.66	10892.475	-607.61523	172.1748	1789.6152	272.38477	6703.1748	12197.615	-1378.6152	2572.1748	35359.617	127.38477	1934.1748	14989.615	15321.385	3685.1748	-3248.3848	-337.15991	2672.855	18461.559	904.84009	1153.855	-140.44043	-3747.2598	769.45508	-8110.5254	-1051.1099	3300.085	-608.25977	9167.8906	5339.085	31816.74	1068.8901	1878.085	24152.74	-866.18506	-683.02979	16039.29	3035.78	2030.1748	747.11523	13653.78	3420.1748	11255.115	18793.035	531.69531	2705.0195	2765.0349	-2177.3047	5194.0195	1647.0349	-2561.3047	1186.0195	1199.0349	-1050.3047	38606.02	5632.145	7171.7852	33656.461	1792.8301	2506.395	26635.561
-1591.4399	1720.145	3941.6104	-1827.4399	2551.145	1159.6104	-2149.4399	1144.145	1231.6104	-1274.4399	1495.145	17423.609	-2123.4399	-795.85498	1427.6104	-787.43994	3977.145	16325.61	-1599.4399	2324.145	436.61035	12209.875	5144.335	-3972.8848	3567.875	-1215.665	-5530.8848	1226.875	1485.335	11592.115	9617.875	1105.335	-6124.8848	726.875	-1205.665	-7520.8848	-445.125	709.33496	2671.1152	-691.125	612.33496	14502.115	1251.875	-956.66504	9446.1152	-298.125	251.33496	7458.1152	-1091.125	-10.665039	-2589.8848	-408.125	129.33496	10086.115	1427.5701	1573.7349	22544.77	1567.5701	1575.7349	-11289.23	1833.5701	1588.7349	4020.7695	1986.5701	-25.265137	13237.77	7486.5703	6859.7349	5903.7695	2020.5701	6992.7349	3470.7695	12681.57	9601.7344	4344.7695	3549.5701	85.734863	-6118.2305	18194.16	559.97461	1909.3145	10960.16	121.97461	3532.3145	4620.1602	-738.02539	4439.3145	3409.1599	2360.9746	4404.3145	9694.1602	19688.975	25919.314	2435.1599	528.97461	20509.314	3613.1599	-400.02539	9026.3145	19779.16	555.97461	5725.3145	2522.1599	-2496.0254	15716.314	4301.1602	1033.9746	31426.314	1940.1599	-459.02539	11521.314	2003.1599	836.97461	26157.314	4413.1602	-708.02539	25668.314	13185.16	4198.9746	14658.314	1615.1599	-1028.0254	19002.314	15839.16	1448.9746	28789.314	5254.1602	14786.975	18994.314	1785.1599	472.97461	16183.314	2663.1599	-1306.0254	7010.3145	3340.1599	2955.9746	50880.312	4097.1602	3140.9746	23448.314	3164.1599	-2587.0254	3731.3145	1994.1599	-1134.0254	3867.3145	1361.1599	13.974609	17255.314	13899.16	285.97461	810.31445	3310.1599	9724.9746	20740.314	3099.1599	10207.975	25827.314	6243.1602	5157.9746	11379.314	2258.1599	201.97461	16877.314	7016.1602	6876.9746	28430.314	-2233.2998	1697.0352	4611.7207	5152.7002	3886.0352	3421.7207	-2567.2998	11392.035	14248.721	-2935.2998	3293.0352	20613.721	10188.7	5350.0352	13241.721	7443.7002	4598.0352	18765.721	-848.97021	696.7749	-5009.1543	-2887.9702	-238.2251	-4380.1543	11052.029	2395.7749	4278.8457	-1946.9702	2601.7749	35661.844	-1443.9702	1141.7749	23340.846	7979.0298	4074.7749	17800.846	-465.97021	783.7749	-3705.1543	7186.0298	9054.7754	1667.8457	3165.0298	15192.775	8491.8457	9167.0293	5287.7749	10986.846	1208.0298	20532.775	23649.846	-617.97021	28082.775	16756.846	537.62988	3701.5752	13839.67	2650.6299	3156.5752	43026.672	573.62988	1729.5752	-3535.3301	1524.6299	291.5752	-8240.3301	8371.5449	-880.80469	-2110.7559	4127.5449	2495.1953	-3777.7559	-498.45508	-1438.8047	-6405.7559	-355.45508	-114.80469	13999.244	11024.545	4395.1953	5716.2441	9696.5449	1635.1953	-2805.7559	4116.5449	2036.1953	12603.244	10341.545	405.19531	9801.2441	5154.5449	7952.1953	13857.244	6118.5449	26.195312	-9258.7559	3074.1399	30424.984	15368.455	18687.141	4954.9849	5084.4551	8296.1396	3726.9849	6786.4551	14670.14	7575.9849	48499.453	26202.141	6474.9849	3613.4551	12865.14	3856.9849	27862.455	15902.14	3893.9849	5150.4551	18560.141	12380.984	28341.455	1777.1399	5159.9849	22821.455	2374.1399	16611.984	20453.455	13479.14	5965.9849	30033.455	2510.1399	5231.9849	3566.4551	2440.1399	4313.9849	5383.4551	2580.1399	2937.9849	43262.453	1102.1399	3607.9849	25923.455	1352.1399	3076.9849	25132.455	-1584.5449	527.98486	-1273.8398	9755.4551	4576.9849	-106.83984	1957.4551	10724.984	16238.16	-2390.5449	3982.9849	28906.16	-2385.5449	1651.9849	-107.83984	-1488.5449	1409.9849	23.160156	-447.54492	5072.9849	15852.16	-1530.5449	1908.9849	25664.16	-2396.5449	592.98486	6881.1602	-989.54492	4005.9849	34458.16	-2582.5449	2007.9849	16071.16	-2148.5449	3855.9849	18021.16	-1970.5449	1095.9849	7843.1602	-2089.5449	4244.9849	13945.16	126.50488	3199.6055	26549.74	-276.49512	1466.6055	16167.74	11652.505	3445.6055	9940.7402	622.50488	389.60547	-4652.2598	1229.5049	4268.6055	28503.74	54.504883	1350.6055	9033.7402	-1258.4951	1321.6055	17462.74	-2286.5	2432.5698	161.24023	2661.1602	3150.6851	867.33984	2543.1602	335.68506	12745.34	-4087.8398	8696.6855	14795.34	-146.83984	4736.6851	-1119.6602	-4411.8398	1516.6851	11025.34	-2033.6548	225.6748	1830.2051	13213.29	6627.52	14829.949	874.29004	2943.52	2439.9492	560.58008	1642.1948	3036.4697	7811.1396	1737.9746	9708.9648	22885.879	3676.5098	15189.865	9471.8799	3307.5098	3959.8652	11994.115	10087.4	36081.633	8072.1152	1951.3999	-4654.3652	3678.1101	7060.0752	19281.656	3972.1101	-2645.9248	29837.656	865.11011	533.0752	19000.656	2460.1101	4146.0752	9994.6553	928.11011	-109.9248	20904.656	2838.605	19058.676	12670.715	2106.605	4142.6748	13247.715	1524.605	-1466.3252	10444.715	12777.605	4635.6748	17181.715	3502.825	1280.125	4723.4805	3002.825	12207.125	13793.48	1499.825	5569.125	32825.48	1529.825	4754.125	17585.48	19525.824	4582.125	4234.4805	-1819.5649	2185.9448	14720.985	-1120.5649	-282.05518	255.98535	-749.77002	-3907.5752	-5968.8203	-1211.2949	3758.3149	-6549.5801	8995.7051	6522.3149	24302.42	-28.294922	1630.3149	16495.42	-2613.895	775.70508	18200.441	3558.8201	3022.2798	-2164.8242	10729.82	4287.2798	9257.1758	14728.66	2612.1846	3145.9199	1120.6602	362.18457	13689.92	171.66016	-522.81543	2567.9199	-345.33984	1118.1846	42911.922	137.875	2333.9502	27268.02	2399.1399	-88.259766	20722.375
664.60498	896.39014	4008.2148	2076.605	2702.3901	4840.2148	623.60498	1699.3901	2106.2148	7679.605	3435.3901	16858.215	1542.605	-78.609863	746.21484	2242.605	2883.3901	18682.215	192.60498	993.39014	2935.2148	14262.985	6201.8599	3360.3096	5025.9854	2687.8599	2403.3096	2685.9851	4251.8599	17108.309	13208.985	2980.8599	-491.69043	2122.9851	972.85986	-742.69043	1408.9851	3083.8599	13008.31	1375.9851	4374.8599	21631.309	1497.9851	4456.8599	19377.309	832.98511	3530.8599	18042.309	1306.9851	2893.8599	3223.3096	789.98511	3545.8599	20307.309	1306.6899	-1143.9053	36130.562	726.68994	-836.90527	-3823.4395	2553.6899	-2097.9053	13533.561	194.68994	-1324.9053	24332.561	10844.689	3001.0947	11776.561	423.68994	3005.0947	12851.561	12728.689	4707.0947	12427.561	-101.31006	-2324.9053	5264.5605	22267.15	-1984.165	-2782.8359	11458.15	-3366.165	1510.1641	1780.1499	-1510.165	477.16406	-284.8501	-3950.165	-1577.8359	7371.1499	14594.835	16749.164	941.1499	-2168.165	16366.164	757.1499	-3416.165	8313.1641	17246.15	427.83496	-1965.8359	-224.8501	-2277.165	10310.164	-368.8501	-413.16504	25165.164	84.149902	-2587.165	9100.1641	-612.8501	-1900.165	20875.164	3251.1499	-1978.165	16929.164	11102.15	2795.835	8501.1641	354.1499	-1803.165	14186.164	14410.15	1642.835	20002.164	22.149902	11999.835	12475.164	277.1499	-311.16504	15839.164	1821.1499	-2782.165	3710.1641	-33.850098	684.83496	49110.164	2983.1499	-388.16504	23390.164	-125.8501	-3591.165	-267.83594	-432.8501	-4945.165	-4564.8359	708.1499	-3668.165	13983.164	11003.15	-4901.165	-2165.8359	1696.1499	8906.835	14608.164	939.1499	7820.835	18471.164	881.1499	3270.835	8115.1641	1832.1499	-2146.165	15720.164	5914.1499	6283.835	21685.164	-4100.7402	518.1001	-1056.6699	6297.2598	668.1001	-1819.6699	-4906.7402	15547.1	6472.3301	-4114.7402	-50.899902	18576.33	4575.2598	5363.1001	19785.33	6964.2598	3288.1001	13038.33	-267.75977	-709.50977	5122.8457	-611.75977	133.49023	4164.8457	8528.2402	3506.4902	10808.846	-988.75977	3079.4902	40163.844	-602.75977	3542.4902	34199.844	9245.2402	4592.4902	26910.846	434.24023	1140.4902	5569.8457	-158.75977	14300.49	9626.8457	2213.2402	16660.49	22602.846	8586.2402	5979.4902	25479.846	6243.2402	8789.4902	34604.844	1690.2402	24200.49	23034.846	-1108.3799	2460.1602	7564.0508	-166.37988	3990.1602	34422.051	-528.37988	-1108.8398	2875.0508	58.620117	-793.83984	-6272.9492	4437.3501	-4160.2051	4270.3203	1565.3501	-2745.2051	5410.3203	-2867.6499	-4787.2051	-2807.6797	-2692.6499	-2338.2051	18460.32	7965.3501	1217.7949	10215.32	7766.3501	-1499.2051	2146.3203	1937.3501	206.79492	17863.32	7042.3501	-1077.2051	16925.32	3885.3501	12329.795	22107.32	4605.3501	-3558.2051	-1051.6797	3466.6599	26605.461	15591.85	17846.66	1700.46	2125.8496	11375.66	-1031.54	3537.8496	16392.66	3603.46	43966.852	26955.66	5239.46	2581.8496	12940.66	710.45996	26663.85	16736.66	2854.46	3384.8496	20198.66	8474.46	33281.852	1133.6599	1720.46	24948.85	2707.6599	21485.461	15943.85	11250.66	3007.46	25683.85	2418.6599	1261.46	2413.8496	2113.6599	269.45996	3817.8496	2206.6599	927.45996	34747.852	997.65991	4096.46	28361.85	1063.6599	643.45996	22882.85	-1149.6099	-1127.4053	4073.7451	11965.391	-705.40527	8170.7451	2986.3901	9215.5947	21101.746	-921.60986	1929.5947	40218.746	-512.60986	-2944.4053	2358.7451	204.39014	-739.40527	3885.7451	-905.60986	563.59473	21980.746	-418.60986	-1488.4053	33413.746	-702.60986	-1952.4053	10866.745	-396.60986	512.59473	37403.746	-1437.6099	-1708.4053	19937.746	-248.60986	-1690.4053	18679.746	-1384.6099	-1246.4053	13594.745	-7.6098633	-993.40527	19054.746	1598.2949	4925.1899	22062.48	-179.70508	3424.1899	22849.48	9136.2949	4547.1899	12772.48	334.29492	3207.1899	4791.4805	2322.2949	4175.1899	35652.48	-331.70508	5133.1899	16554.48	-155.70508	2007.1899	23294.48	-3594.9048	-2881.1201	-4205.9844	1922.9951	2149.6499	94.755859	4207.9951	3547.6499	9537.7559	-5446.0049	7347.6499	22100.756	-2364.0049	3940.6499	-4634.2441	-4549.0049	1267.6499	11139.756	-1906.2749	-2324.5449	2907.835	9355.1602	7464.0752	12792.125	-2514.8398	3781.0752	660.125	578.3501	-4971.085	-6001.3848	-3797.2749	1576.8052	18348.936	18193.5	3760.1899	11013.72	9534.5	2355.1899	-3245.2803	12195.24	3797.875	37779.66	6075.2402	-885.125	-1539.3398	1735.1001	7795.4248	15237.35	4437.1001	819.4248	25057.35	244.1001	3351.4248	21073.35	2356.1001	7483.4248	11723.35	658.1001	2881.4248	20428.35	2175.9302	18941.531	11886.766	1229.9302	4309.5303	14103.766	698.93018	-1307.4697	2636.7656	15724.93	6014.5303	13300.766	1869.8899	-1846.5254	5012.375	3175.8899	7713.4746	14734.375	509.88989	3440.4746	40046.375	788.88989	796.47461	19908.375	17955.891	1452.4746	3447.375	-1624.5049	1526.4902	13818.015	153.49512	838.49023	1213.0146	-175.93506	1309.7651	-6563.5508	623.73999	2537.5698	-5319.1094	11364.74	3306.5698	26448.891	1370.74	-405.43018	16271.891	-1.625	-2880.7695	20206.531	2870.4099	1960.2549	1519.1201	10550.41	4276.2549	11443.12	11880.605	3100.5547	-248.2207	3254.605	2575.5547	6986.7793	1015.605	-1041.4453	1069.7793	883.60498	1469.5547	42325.781	-728.1748	7943.2051	12937.02	-92.654785	1634.375	24794.305
829.4751	-1278.2051	-7.6152344	1642.4751	-1272.2051	2035.3848	126.4751	-1539.2051	-817.61523	337.4751	-149.20508	14839.385	478.4751	-1106.2051	-957.61523	1914.4751	1446.7949	14627.385	957.4751	205.79492	-219.61523	5995.96	2576.0498	6198.5146	3031.96	-853.9502	1764.5146	269.95996	2240.0498	23548.516	8091.96	-1334.9502	5235.5146	-501.04004	-242.9502	1479.5146	-2352.04	-1505.9502	22352.516	-2591.04	381.0498	20149.516	-2674.04	-605.9502	21290.516	-2841.04	209.0498	19541.516	-2002.04	-1603.9502	4635.5146	-2878.04	-764.9502	21502.516	-2522.9302	1898.0698	23693.115	-635.93018	-1533.9302	-6992.8848	-2097.9302	1442.0698	8758.1152	-1365.9302	1172.0698	24989.115	9645.0703	5205.0698	8254.1152	-2379.9302	6194.0698	6848.1152	8028.0698	9423.0703	12157.115	-1903.9302	-15.930176	-642.88477	17985.449	5371.8599	1610.3242	8390.4502	3702.8599	-591.67578	1387.4502	6054.8599	3147.3242	-873.5498	3330.8599	-711.67578	7393.4502	24466.859	20647.324	1872.4502	2924.8599	19303.324	1014.4502	3141.8599	8450.3242	18403.449	4431.8599	787.32422	-259.5498	3544.8599	10462.324	1037.4502	3149.8599	27192.324	702.4502	3224.8599	10195.324	-698.5498	3088.8599	22752.324	3806.4502	2087.8599	21925.324	8139.4502	5545.8599	10388.324	744.4502	4172.8599	13632.324	15669.45	7951.8599	23653.324	11722.45	8551.8594	17346.324	300.4502	5835.8599	18980.324	1123.4502	4124.8599	4373.3242	193.4502	7703.8599	45786.324	1785.4502	6279.8599	18646.324	300.4502	2040.8599	1790.3242	-487.5498	2287.8599	-780.67578	689.4502	4796.8599	9967.3242	11435.45	1878.8599	-822.67578	2559.4502	11381.859	14318.324	348.4502	13974.859	20290.324	1861.4502	9473.8594	8753.3242	1410.4502	6245.8599	14832.324	5404.4502	10299.859	21806.324	-3980.3501	651.77539	1394.5293	5296.6499	1926.7754	-2520.4707	-2204.3501	8592.7754	14109.529	-3401.3501	1128.7754	17078.529	7161.6499	4520.7754	11410.529	-2493.3501	1816.7754	13823.529	1370.9399	-1909.7148	-7136.0859	130.93994	-3558.7148	-10285.086	9826.9395	756.28516	-3155.0859	1420.9399	1352.2852	30519.914	695.93994	-111.71484	16504.914	12285.939	2809.2852	12845.914	913.93994	-2137.7148	-6076.0859	1593.9399	11507.285	373.91406	5422.9399	13077.285	8871.9141	11019.939	2226.2852	14255.914	2690.9399	20805.285	24937.914	2614.9399	21072.285	9984.9141	-198.33496	-1481.4053	11952.215	2220.665	-910.40527	35716.215	115.66504	-5620.4053	2373.2148	1165.665	-5108.4053	-9613.7852	7123.415	-2160.5303	-4840.4746	2927.415	1777.4697	-5498.4746	242.41504	-356.53027	-8961.4746	1037.415	157.46973	9523.5254	11201.415	5407.4697	2812.5254	-295.58496	64.469727	-3181.4746	3774.415	1893.4697	7976.5254	7719.415	2663.4697	12000.525	2122.415	16209.47	7158.5254	7978.415	535.46973	-7869.4746	1097.395	32969.25	17550.699	14286.395	4696.25	-858.2998	9176.3945	3484.25	4449.7002	12400.395	7690.25	46026.699	5222.395	3982.25	1271.7002	11331.395	4511.25	22543.699	17625.395	7531.25	5580.7002	14598.395	8029.25	24797.699	-817.60498	526.25	24777.699	793.39502	20560.25	20043.699	8967.3945	9187.25	26758.699	174.39502	7848.25	-1513.2998	-14.60498	2432.25	3421.7002	721.39502	3638.25	35973.699	-2063.605	3560.25	24023.699	1468.395	2736.25	25808.699	273.27979	983.59521	3180.5654	13748.279	4057.5952	2875.5654	3454.2798	14423.596	17431.566	880.27979	6381.5952	30601.566	37.279785	3385.5952	3586.5654	1131.2798	3635.5952	2266.5654	187.27979	5558.5952	19005.566	1009.2798	2172.5952	31191.566	428.27979	2131.5952	14122.565	766.27979	4840.5952	32675.566	371.27979	3745.5952	20090.566	959.27979	5271.5952	17599.566	478.27979	5489.5952	17932.566	1226.2798	5911.5952	22311.566	315.83008	889.53516	17893.654	-462.16992	-409.46484	18172.654	8111.8301	129.53516	4430.6543	-486.16992	-3489.4648	-5342.3457	36.830078	-143.46484	40724.656	-303.16992	-878.46484	11895.654	-1336.1699	-3460.4648	12010.654	-2036.395	-2928.3447	-911.09961	8409.9746	620.58008	-1179.1895	7668.9751	2018.5801	13746.811	277.9751	3612.5801	12156.811	1721.9751	-241.41992	-5350.1895	247.9751	201.58008	11145.811	-3964.0801	1224.125	3564.3203	9822.1055	6630.7852	18068.375	-74.89502	4314.7852	2227.375	442.37012	1019.5449	4191.375	1027.5449	2330.5752	12764.06	23327.74	4331.2998	14293.69	9864.7402	2797.2998	-5.3095703	12893.455	4035.1553	36163.062	9905.4551	-2480.8447	-1042.9395	2774.425	7778.4048	14896.131	4778.4248	-607.59521	24687.131	781.42505	2022.4048	14700.131	3101.425	9439.4043	6387.1309	1518.425	9.4047852	10074.131	1197.125	11943.965	1752.6484	-29.875	-526.03516	-2049.3516	-931.875	-4899.0352	-12452.352	16831.125	2438.9648	1776.6484	-1397.8848	420.91992	3610.7598	23.115234	7047.9199	13864.76	-1385.8848	2845.9199	38303.758	-1349.8848	1914.9199	17140.76	15806.115	3196.9199	893.75977	1118.6899	4779.0649	17618.621	1672.6899	968.06494	5669.6201	-1432.165	-4843.3848	-8701.6445	288.73486	1764.355	1425.1553	8221.7344	5392.355	26171.156	2328.7349	845.35498	22148.156	199.4751	1848.7549	14084.415	2303.865	839.7998	4211.4346	9341.8652	4645.7998	19314.434	5640.4551	-2534.1953	-430.60547	2338.4551	-1103.1953	3382.3945	298.45508	-5053.1953	554.39453	1460.4551	-2262.1953	25717.395	2736.8701	-1576.4102	20498.721	1675.0649	2014.1948	30481.875
997.48511	-3933.7754	820.83984	4301.4854	376.22461	1874.8398	1796.4851	-2516.7754	732.83984	715.48511	-2879.7754	19311.84	2507.4851	-4097.7754	480.83984	4093.4851	-1944.7754	1189.8398	1993.4851	-2530.7754	-605.16016	13520.38	5827.54	4616.5703	5019.3799	-796.45996	4437.5703	2906.3799	1227.54	25587.57	11979.38	374.54004	4189.5703	1295.3799	-621.45996	1103.5703	930.37988	162.54004	23526.57	1712.3799	215.54004	19981.57	1940.3799	2641.54	24266.57	266.37988	-1334.46	16329.57	2198.3799	94.540039	4909.5703	-294.62012	158.54004	19631.57	-953.02002	3423.0151	19280.805	-641.02002	3326.0151	-15377.195	230.97998	4777.0151	669.80469	-797.02002	3687.0151	10936.805	10957.98	5429.0151	-201.19531	411.97998	7105.0151	3378.8047	8177.98	11885.016	-1043.1953	-1311.02	3766.0151	-8508.1953	18800.221	1185.4502	810.875	8454.2207	66.450195	-1499.125	955.22021	1624.4502	2688.875	-341.77979	-1030.5498	-1001.125	7478.2202	20058.449	19991.875	-3.7797852	880.4502	18443.875	-819.77979	1914.4502	5973.875	15593.221	3509.4502	496.875	-492.77979	1361.4502	10204.875	-492.77979	1216.4502	29339.875	-2.7797852	1795.4502	11574.875	-745.77979	2949.4502	19527.875	1689.2202	2225.4502	20066.875	266.22021	58.450195	12329.875	-935.77979	755.4502	13057.875	12743.221	3073.4502	16669.875	12822.221	3674.4502	16104.875	-426.77979	-816.5498	16032.875	1101.2202	136.4502	2719.875	-694.77979	2129.4502	44860.875	-679.77979	2718.4502	18432.875	-667.77979	-75.549805	2458.875	67.220215	-1336.5498	-4189.125	-1838.7798	-455.5498	12788.875	9632.2207	-1413.5498	-1166.125	3461.2202	4298.4502	16771.875	-642.77979	11069.45	25326.875	119.22021	9945.4502	9785.875	-509.77979	-126.5498	15373.875	14336.221	5275.4502	21159.875	-335.20508	-68.94043	2214.8047	9209.7949	-1132.9404	2217.8047	-225.20508	6566.0596	16189.805	-753.20508	-674.94043	17338.805	12959.795	4385.0596	19729.805	-456.20508	2896.0596	15146.805	436.75977	703.5249	-4398.1758	-133.24023	345.5249	-2341.1758	8859.7598	5184.5249	3279.8242	-850.24023	2277.5249	43893.824	-248.24023	3979.5249	21717.824	8907.7598	7811.5249	12794.824	775.75977	2690.5249	3435.8242	3267.7598	12279.525	2228.8242	4314.7598	18515.525	7981.8242	8760.7598	6605.5249	14367.824	2539.7598	20199.525	20444.824	3348.7598	14788.525	18302.824	1561.9048	3829.7798	13510.971	-347.09521	6171.7798	39218.969	1184.9048	3017.7798	273.9707	1304.9048	2454.7798	-4560.0293	10152.945	532.26953	9405.8242	2423.9448	486.26953	3623.8242	-1963.0552	-1990.7305	1419.8242	-1926.0552	-2041.7305	21903.824	9848.9453	4856.2695	16319.824	-2104.0552	939.26953	8010.8242	2078.9448	1527.2695	20622.824	9598.9453	2930.2695	19404.824	-120.05518	14292.27	21671.824	5679.9448	1863.2695	1840.8242	3871.0552	30063.16	16201.71	14707.055	4335.1602	1024.71	8957.0547	1495.1602	4336.71	13635.055	6124.1602	45021.711	1297.0552	2404.1602	3568.71	11693.055	1158.1602	24074.711	22676.055	4984.1602	2618.71	15557.055	7582.1602	27101.711	622.05518	678.16016	30158.711	1998.0552	17556.16	17040.711	11475.055	6915.1602	29425.711	1892.0552	4979.1602	2519.71	826.05518	2521.1602	3217.71	4005.0552	3003.1602	42570.711	725.05518	4528.1602	28936.711	3347.0552	2618.1602	24546.711	-3947.835	-785.83496	-494.48047	10857.165	-241.83496	1634.5195	-1683.835	12010.165	15122.52	-2851.835	2143.165	36669.52	-3828.835	-2120.835	2133.5195	-2046.835	876.16504	4022.5195	-3232.835	2722.165	25059.52	-2445.835	-2433.835	33648.52	-2305.835	-259.83496	10228.52	-3852.835	1615.165	37656.52	-3677.835	-724.83496	17060.52	-3566.835	-1237.835	19647.52	-4092.835	468.16504	14393.52	-3623.835	396.16504	20240.52	-70.85498	3073.4453	22485.619	1067.145	1395.4453	17746.619	8916.1445	5093.4453	9566.6191	784.14502	-1105.5547	-1233.3809	1581.145	590.44531	34735.617	86.14502	2050.4453	14288.619	-990.85498	-929.55469	14386.619	-2359.0498	-785.01953	-8312.5996	6966.7549	932.86523	3525.3945	2518.7549	1356.8652	14364.395	-2384.2451	6314.8652	21191.395	1195.7549	2326.8652	-843.60547	-2300.2451	-169.13477	19340.395	-1908.2852	-1084.3599	8383.7451	9322.4395	6071.7852	11966.164	-1021.5601	2932.7852	-3499.8359	-213.18018	406.47021	-3305.7793	1732.49	4292.9199	11165.155	22403.42	8254.6895	12615.13	6621.4199	3836.6899	6143.1299	12779.064	8856.2305	37153.945	4486.0649	-2110.7695	-6212.0547	683.48486	9971.5	18498.885	4732.4849	2483.5	26291.885	-663.51514	994.5	18126.885	440.48486	9784.5	5979.8848	-872.51514	235.5	21604.885	1590.6748	17253.355	5998.4941	427.6748	2480.3555	6462.4941	658.6748	-1104.6445	-539.50586	14669.675	4200.3555	12711.494	-1391.8701	2845.355	2103.9746	-165.87012	7206.355	12509.975	-1642.8701	8590.3555	38609.977	-1806.8701	6144.355	17532.975	14565.13	6301.355	-42.025391	161.90503	3500.5352	15883.955	677.90503	598.53516	-82.044922	-3400.3999	-3572.7695	-3612.6699	1453.0801	644.52002	-9679.0293	11325.08	5728.52	12463.971	2470.0801	1322.52	17015.971	-3916.2451	749.83496	15590.025	2485.0449	4085.1748	3195.6748	9137.0449	6438.1748	15546.675	8521.9951	1303.8252	-2526.7441	2963.9951	-1869.1748	60.255859	-112.00488	-2718.1748	-2997.7441	1497.9951	-1195.1748	33202.258	561.08008	3055.1055	21544.27	1366.0498	181.16016	19997.629
547.26489	1757.895	257.90527	1109.2649	3531.895	5606.9053	637.26489	1556.895	2417.9053	169.26489	1946.895	21253.906	1838.2649	1121.895	2674.9053	3119.2649	2635.895	2760.9053	3338.2649	1889.895	1336.9053	15656.93	5070.6299	3336.8896	4543.9302	-846.37012	3685.8896	-65.069824	-607.37012	9063.8896	11171.93	-478.37012	845.88965	125.93018	-2357.3701	1309.8896	-343.06982	-923.37012	16882.891	688.93018	-1012.3701	18338.891	190.93018	-939.37012	19331.891	-219.06982	-187.37012	17303.891	-314.06982	-1479.3701	4015.8896	193.93018	-2670.3701	22598.891	1893.27	1120.7549	32397.564	-229.72998	-4643.2451	-7723.4355	-315.72998	-305.24512	6862.5645	190.27002	-1610.2451	16820.564	11663.27	-1444.2451	83.564453	2498.27	-496.24512	12073.564	13421.27	4742.7549	3789.5645	715.27002	-1447.2451	-987.43555	22733.115	1136.0049	1335.9141	11415.115	1121.0049	132.91406	4451.1152	667.00488	277.91406	2121.115	1132.0049	857.91406	6798.1152	24024.004	19765.914	2084.115	2868.0049	19277.914	859.11499	175.00488	4916.9141	16711.115	2808.0049	796.91406	2081.115	3203.0049	4957.9141	412.11499	1092.0049	24342.914	1816.115	1497.0049	13898.914	1389.115	2861.0049	23420.914	3810.115	-424.99512	22845.914	1189.115	2726.0049	15774.914	812.11499	2100.0049	14260.914	17336.115	3767.0049	21310.914	13657.115	6279.0049	17402.914	1839.115	714.00488	18483.914	2374.115	490.00488	2776.9141	1792.115	3971.0049	51578.914	1348.115	2839.0049	19446.914	739.11499	-1280.9951	4739.9141	1388.115	-729.99512	-1541.0859	1398.115	1710.0049	18202.914	14639.115	1458.0049	-1821.0859	2225.115	8702.0049	15601.914	2200.115	14239.005	22132.914	2880.115	8750.0049	9757.9141	1252.115	2088.0049	12149.914	6823.1152	6888.0049	17257.914	1251.0249	-2458.0303	1723.2051	1021.0249	-4325.0303	668.20508	1454.0249	6106.9697	10734.205	317.0249	-385.03027	16900.205	9403.0254	1884.9697	17188.205	423.0249	570.96973	16219.205	-1541.8652	1885.5249	-4065.3496	-2182.8652	673.5249	-4402.3496	9885.1348	4637.5249	2163.6504	-2196.8652	3808.5249	28782.65	-1946.8652	4283.5249	27405.65	960.13477	20892.525	16673.65	-201.86523	651.5249	-3476.3496	498.13477	13373.525	3764.6504	2535.1348	15998.525	10994.65	8973.1348	6588.5249	17705.65	995.13477	20752.525	24277.65	-644.86523	18544.525	14166.65	-574.7749	-1350.3799	11719.695	79.225098	-315.37988	38190.695	-813.7749	-4044.3799	3010.6953	-34.774902	-4929.3799	-5452.3047	5443.73	3566.9048	10586.865	287.72998	4617.9048	4588.8652	-3077.27	537.90479	217.86523	-2996.27	7335.9048	16480.865	7200.73	6451.9048	20960.865	-1972.27	1394.9048	4412.8652	562.72998	5464.9048	18105.865	6216.73	6405.9048	19901.865	-1129.27	16661.904	19756.865	8697.7305	3374.9048	2552.8652	4437.6851	25356.449	17403.039	20623.686	-769.5498	-1855.96	10286.686	-1874.5498	1997.04	16855.686	4883.4502	42413.039	1156.6851	-2615.5498	-534.95996	11225.686	35.450195	29612.039	21869.686	4261.4502	2993.04	19499.686	9448.4502	25769.039	1662.6851	-2151.5498	24515.039	4277.6851	17752.449	16492.039	12730.686	2366.4502	32768.039	2807.6851	1010.4502	-937.95996	3468.6851	135.4502	5516.04	4604.6851	-622.5498	31859.039	1907.6851	558.4502	23209.039	3433.6851	-1780.5498	18128.039	-14419.875	1578.4805	-910.60938	-2693.875	2792.4805	1673.3906	-10894.875	11908.48	16865.391	-14744.875	2491.4805	22719.391	-13418.875	714.48047	-43.609375	-13097.875	417.48047	4447.3906	23.125	4794.4805	17367.391	-13722.875	555.48047	33321.391	-14105.875	543.48047	22576.391	-12672.875	1937.4805	33479.391	-13155.875	655.48047	19302.391	-14171.875	2303.4805	19610.391	-13527.875	2257.4805	11891.391	-13497.875	1087.4805	20724.391	-2746.1851	-4854.9346	21170.734	-2402.1851	-5429.9346	22697.734	6822.8149	-4253.9346	11089.734	-2419.1851	-8201.9346	-2246.2656	-1472.1851	-2301.9346	30578.734	-2779.1851	-3838.9346	8473.7344	-2853.1851	-7962.9346	11913.734	1136.7251	-2515.0498	-8456.1348	5825.2402	5017.4751	1745.9707	4112.2402	5006.4751	15399.971	-4058.7598	5430.4751	19778.971	1511.2402	5461.4751	-1179.0293	-3307.7598	3128.4751	17722.971	-2858.96	596.00977	3738.6699	12868.8	5317.835	11828.49	1632.8	2705.835	517.49023	-889.64014	-6475.1953	3591.7852	-3349.5601	3231.79	15598.455	25195.605	6708.5801	10486.355	4921.605	1684.5801	-1418.6445	12795.17	7354.5547	35804.801	17860.17	1224.5547	-2784.1992	419.81982	11273.925	19924.93	1619.8198	2045.9248	34904.93	-1474.1802	2684.9248	18711.93	-505.18018	8997.9248	23674.93	-1603.1802	1892.9248	20366.93	2435.2251	16702.414	7911.3809	-733.7749	5164.415	7967.3809	-1639.7749	-43.584961	-5038.6191	16428.225	7563.415	5031.3809	2554.165	2694.2402	86.755859	3929.165	12999.24	8058.7559	1713.165	5078.2402	36811.758	2476.165	4435.2402	9387.7559	19346.164	7562.2402	-1599.2441	-1119.7349	1053.1802	12479.82	-517.73486	-31.819824	-624.17969	-3503.3301	-2809.8604	-9835.8945	715.51001	1202.7148	-3537.1699	10674.51	5277.7148	21308.83	1432.51	822.71484	21729.83	1698.6851	3257.4351	15627.98	2486.0952	2310.5151	2391.915	10971.096	4183.5151	17959.914	-1355.2051	-815.2998	-4222.6797	-2719.2051	-668.2998	3014.3203	-3770.2051	-1659.2998	-3507.6797	-4586.2051	225.7002	23847.32	-3744.9351	1379.54	11949.266	789.18506	864.81006	24704.176
-1434.5498	177.8999	1807.7754	-681.5498	2074.8999	-417.22461	-657.5498	405.8999	612.77539	-1390.5498	1267.8999	13519.775	-908.5498	-1150.1001	-1980.2246	-187.5498	2399.8999	2897.7754	-1092.5498	-1079.1001	362.77539	11080.165	979.20508	8442.4248	3740.165	-790.79492	8891.4248	845.16504	-2410.7949	7017.4248	11551.165	-1873.7949	4894.4248	73.165039	-3644.7949	5101.4248	894.16504	-3956.7949	20804.426	159.16504	-1533.7949	22020.426	-1274.835	-1788.7949	23490.426	-64.834961	-1949.7949	23388.426	-349.83496	-2450.7949	7341.4248	-537.83496	-2708.7949	22355.426	1316.6201	3192.29	38924.855	1599.6201	1447.29	-4986.1445	3102.6201	3096.29	6656.8555	2246.6201	2356.29	21990.855	1415.6201	3291.29	5557.8555	1684.6201	6585.29	12942.855	12556.62	10078.29	8003.8555	2011.6201	3075.29	325.85547	17929.635	798.7002	1497.75	7187.6348	-1981.2998	326.75	3019.6348	-1504.2998	4738.75	-348.36523	-1211.2998	1499.75	8717.6348	17164.699	21348.75	1126.6348	-418.2998	20391.75	1805.6348	-3024.2998	4511.75	16547.635	794.7002	4164.75	-369.36523	-1763.2998	14389.75	1417.6348	-1388.2998	24763.75	1233.6348	-1764.2998	15727.75	-126.36523	1400.7002	22233.75	3251.6348	-158.2998	20994.75	980.63477	-501.2998	18211.75	763.63477	-153.2998	17668.75	14831.635	1792.7002	25889.75	16386.635	3716.7002	15591.75	671.63477	-232.2998	20422.75	1783.6348	-2063.2998	6730.75	1415.6348	4390.7002	52082.75	1178.6348	1160.7002	22483.75	605.63477	-2335.2998	5489.75	987.63477	-2463.2998	1688.75	41.634766	-1406.2998	19219.75	11781.635	-1776.2998	1441.75	3090.6348	4956.7002	22292.75	1130.6348	13105.7	18458.75	2381.6348	4724.7002	13374.75	916.63477	-554.2998	17231.75	6046.6348	4094.7002	26239.75	-459.31006	-895.48047	-2491.5645	1376.6899	-563.48047	-3200.5645	-406.31006	10110.52	10377.436	-928.31006	-495.48047	13393.436	9049.6895	3149.5195	9000.4355	733.68994	641.51953	9721.4355	-1408.73	515.7749	6158.5098	-2453.73	95.774902	3446.5098	9363.2695	2853.7749	10475.51	-439.72998	2168.7749	38730.508	-1697.73	680.7749	30452.51	5098.27	11875.775	6179.5098	-806.72998	898.7749	5966.5098	6823.27	8659.7754	19044.51	7403.27	20111.775	17299.51	8406.2695	3375.7749	23913.51	682.27002	19457.775	29859.51	856.27002	32722.775	24132.51	-1664.98	-346.71484	17359.525	-2540.98	635.28516	48202.523	-629.97998	-90.714844	10964.525	201.02002	-1235.7148	-639.47461	6275.7998	-623.88965	3960.4805	4850.7998	2085.1104	3448.4805	197.7998	-1359.8896	1442.4805	371.7998	-1091.8896	17987.48	11566.8	6709.1104	12638.48	-79.200195	502.11035	4791.4805	3399.7998	2211.1104	18332.48	7064.7998	660.11035	19478.48	1369.7998	18376.109	20850.48	6878.7998	696.11035	852.48047	2906.9502	32950.16	11959.609	20624.949	3641.1602	-1587.3906	8875.9502	4090.1602	2039.6094	12824.95	8380.1602	40292.609	230.9502	2009.1602	1268.6094	9234.9502	4292.1602	22620.609	23430.949	6367.1602	288.60938	17516.949	10491.16	30730.609	2027.9502	4646.1602	15456.609	1351.9502	21471.16	15471.609	10566.95	6771.1602	24897.609	1141.9502	4181.1602	-2452.3906	203.9502	3594.1602	1813.6094	3730.9502	5311.1602	33560.609	-963.0498	5765.1602	21279.609	1723.9502	3491.1602	19273.609	-1346.0151	-929.49023	5631.8945	12171.984	-660.49023	7772.8945	4541.9849	10984.51	14774.895	642.98486	1673.5098	31439.895	-450.01514	-1552.4902	8379.8945	17.984863	-1373.4902	5352.8945	-3.0151367	1247.5098	20243.895	721.98486	-101.49023	34303.895	434.98486	-1926.4902	20169.895	406.98486	1159.5098	37223.895	-1092.0151	-2573.4902	23793.895	-1043.0151	-766.49023	20263.895	585.98486	-363.49023	16500.895	46.984863	-841.49023	21905.895	-664.7251	3620.3901	20202.914	-1281.7251	824.39014	22417.914	8323.2754	2248.3901	16986.914	-775.7251	31.390137	2780.9141	760.2749	4162.3901	25714.914	-538.7251	4003.3901	18317.914	-1380.7251	1931.3901	13452.914	-3100.6748	-912.64453	-1829.8398	7675.3799	2678.2002	7987.165	4149.3799	3331.2002	25326.164	-676.62012	7385.2002	18211.164	-999.62012	2984.2002	7143.165	-3396.6201	433.2002	22820.164	-856.58496	-689.64502	3625.6055	13688.585	351.01953	19709.869	2584.585	-1044.9805	1718.8691	-2144.8652	2048.8848	4323.7002	-557.86523	3189.835	22324.855	21997.621	6416.8301	18304.789	4002.6201	3677.8301	3412.79	12047.055	6251.1953	47215.41	17259.055	2342.1953	-950.58984	1137.6001	8932.9004	23266.125	1910.6001	1034.8999	24299.125	-1011.3999	2869.8999	22571.125	-867.3999	6600.8999	17627.125	-1448.3999	1962.8999	19849.125	4910.4448	18204.439	12869.52	1221.4448	2579.4399	9847.5195	198.44482	926.43994	5854.5195	17183.445	5939.4399	17603.52	1258.7002	2446.145	1931.9346	326.7002	10339.145	13841.935	310.7002	6446.145	32053.934	1464.7002	4394.145	2308.9346	15018.7	3851.145	461.93457	1087.8701	1800.0752	15350.32	1259.8701	-776.9248	955.32031	-6530.4746	731.38477	-6250.5547	-1384.6348	2283.0449	-5885.8652	8898.3652	5007.0449	20664.135	1428.3652	1215.0449	19048.135	-387.44995	-3204.1504	16257.88	3371.4651	3749.8301	588.17969	12158.465	5688.8301	12307.18	7124.895	3125.3096	-1227.5654	2714.895	-391.69043	5792.4346	699.89502	-1146.6904	2135.4346	353.89502	931.30957	34062.434	947.56494	1973.2754	14977.441	1079.4199	2457.8398	21869.516
[truncated: 620,512 more chars]
