# Supplementary material for: Cochaperones convey the energy of ATP hydrolysis for directional action of Hsp90
Source: Nat Commun. 2024 Jan 17;15:569. doi: 10.1038/s41467-024-44847-6 (PMC10794413; doi:10.1038/s41467-024-44847-6)
Supplement: Supplementary file 6 — Source Data [file 41467_2024_44847_MOESM6_ESM.zip › SourceData_ProteinMeasurements/2_Cdc37-Hsp90+Hsp90+ATP/Dataset2_Cdc37-Hsp90+Hsp90+ATP.txt]

g_g_x10_y142_M500	g_g_x10_y142_M500_X	r_g_x7_y145_M500	r_g_x7_y145_M500_X	r_r_x7_y145_M500	r_r_x7_y145_M500_X	g_g_x39_y6_M500	g_g_x39_y6_M500_X	r_g_x39_y6_M500	r_g_x39_y6_M500_X	r_r_x39_y6_M500	r_r_x39_y6_M500_X	g_g_x2_y54_M500	g_g_x2_y54_M500_X	r_g_x1_y54_M500	r_g_x1_y54_M500_X	r_r_x1_y54_M500	r_r_x1_y54_M500_X	g_g_x51_y126_M500	g_g_x51_y126_M500_X	r_g_x49_y129_M500	r_g_x49_y129_M500_X	r_r_x49_y129_M500	r_r_x49_y129_M500_X	g_g_x63_y142_M501	g_g_x63_y142_M501_X	r_g_x61_y145_M501	r_g_x61_y145_M501_X	r_r_x61_y145_M501	r_r_x61_y145_M501_X	g_g_x36_y133_M501	g_g_x36_y133_M501_X	r_g_x33_y136_M501	r_g_x33_y136_M501_X	r_r_x33_y136_M501	r_r_x33_y136_M501_X	g_g_x71_y95_M501	g_g_x71_y95_M501_X	r_g_x70_y97_M501	r_g_x70_y97_M501_X	r_r_x70_y97_M501	r_r_x70_y97_M501_X	g_g_x45_y72_M501	g_g_x45_y72_M501_X	r_g_x44_y74_M501	r_g_x44_y74_M501_X	r_r_x44_y74_M501	r_r_x44_y74_M501_X	g_g_x30_y139_M501	g_g_x30_y139_M501_X	r_g_x27_y142_M501	r_g_x27_y142_M501_X	r_r_x27_y142_M501	r_r_x27_y142_M501_X	g_g_x6_y161_M501	g_g_x6_y161_M501_X	r_g_x3_y164_M501	r_g_x3_y164_M501_X	r_r_x3_y164_M501	r_r_x3_y164_M501_X	g_g_x27_y36_M501	g_g_x27_y36_M501_X	r_g_x26_y36_M501	r_g_x26_y36_M501_X	r_r_x26_y36_M501	r_r_x26_y36_M501_X	g_g_x44_y48_M501	g_g_x44_y48_M501_X	r_g_x43_y49_M501	r_g_x43_y49_M501_X	r_r_x43_y49_M501	r_r_x43_y49_M501_X	g_g_x42_y162_M501	g_g_x42_y162_M501_X	r_g_x39_y166_M501	r_g_x39_y166_M501_X	r_r_x39_y166_M501	r_r_x39_y166_M501_X	g_g_x39_y95_M501	g_g_x39_y95_M501_X	r_g_x37_y97_M501	r_g_x37_y97_M501_X	r_r_x37_y97_M501	r_r_x37_y97_M501_X	g_g_x81_y52_M501	g_g_x81_y52_M501_X	r_g_x80_y54_M501	r_g_x80_y54_M501_X	r_r_x80_y54_M501	r_r_x80_y54_M501_X	g_g_x28_y2_M501	g_g_x28_y2_M501_X	r_g_x28_y2_M501	r_g_x28_y2_M501_X	r_r_x28_y2_M501	r_r_x28_y2_M501_X	g_g_x18_y75_M501	g_g_x18_y75_M501_X	r_g_x16_y76_M501	r_g_x16_y76_M501_X	r_r_x16_y76_M501	r_r_x16_y76_M501_X	g_g_x14_y75_M501	g_g_x14_y75_M501_X	r_g_x12_y76_M501	r_g_x12_y76_M501_X	r_r_x12_y76_M501	r_r_x12_y76_M501_X	g_g_x11_y127_M501	g_g_x11_y127_M501_X	r_g_x8_y129_M501	r_g_x8_y129_M501_X	r_r_x8_y129_M501	r_r_x8_y129_M501_X	g_g_x59_y85_M501	g_g_x59_y85_M501_X	r_g_x58_y87_M501	r_g_x58_y87_M501_X	r_r_x58_y87_M501	r_r_x58_y87_M501_X	g_g_x4_y96_M501	g_g_x4_y96_M501_X	r_g_x2_y98_M501	r_g_x2_y98_M501_X	r_r_x2_y98_M501	r_r_x2_y98_M501_X	g_g_x75_y165_M501	g_g_x75_y165_M501_X	r_g_x72_y169_M501	r_g_x72_y169_M501_X	r_r_x72_y169_M501	r_r_x72_y169_M501_X	g_g_x60_y133_M501	g_g_x60_y133_M501_X	r_g_x58_y136_M501	r_g_x58_y136_M501_X	r_r_x58_y136_M501	r_r_x58_y136_M501_X	g_g_x30_y77_M501	g_g_x30_y77_M501_X	r_g_x28_y78_M501	r_g_x28_y78_M501_X	r_r_x28_y78_M501	r_r_x28_y78_M501_X	g_g_x75_y95_M501	g_g_x75_y95_M501_X	r_g_x74_y98_M501	r_g_x74_y98_M501_X	r_r_x74_y98_M501	r_r_x74_y98_M501_X	g_g_x38_y29_M501	g_g_x38_y29_M501_X	r_g_x37_y29_M501	r_g_x37_y29_M501_X	r_r_x37_y29_M501	r_r_x37_y29_M501_X	g_g_x18_y68_M501	g_g_x18_y68_M501_X	r_g_x17_y69_M501	r_g_x17_y69_M501_X	r_r_x17_y69_M501	r_r_x17_y69_M501_X	g_g_x54_y82_M501	g_g_x54_y82_M501_X	r_g_x53_y84_M501	r_g_x53_y84_M501_X	r_r_x53_y84_M501	r_r_x53_y84_M501_X	g_g_x50_y27_M501	g_g_x50_y27_M501_X	r_g_x49_y28_M501	r_g_x49_y28_M501_X	r_r_x49_y28_M501	r_r_x49_y28_M501_X	g_g_x25_y20_M501	g_g_x25_y20_M501_X	r_g_x24_y20_M501	r_g_x24_y20_M501_X	r_r_x24_y20_M501	r_r_x24_y20_M501_X	g_g_x28_y157_M501	g_g_x28_y157_M501_X	r_g_x25_y160_M501	r_g_x25_y160_M501_X	r_r_x25_y160_M501	r_r_x25_y160_M501_X	g_g_x2_y8_M501	g_g_x2_y8_M501_X	r_g_x1_y7_M501	r_g_x1_y7_M501_X	r_r_x1_y7_M501	r_r_x1_y7_M501_X	g_g_x67_y70_M501	g_g_x67_y70_M501_X	r_g_x66_y72_M501	r_g_x66_y72_M501_X	r_r_x66_y72_M501	r_r_x66_y72_M501_X	g_g_x65_y14_M501	g_g_x65_y14_M501_X	r_g_x65_y15_M501	r_g_x65_y15_M501_X	r_r_x65_y15_M501	r_r_x65_y15_M501_X	g_g_x13_y5_M501	g_g_x13_y5_M501_X	r_g_x13_y5_M501	r_g_x13_y5_M501_X	r_r_x13_y5_M501	r_r_x13_y5_M501_X	g_g_x79_y48_M501	g_g_x79_y48_M501_X	r_g_x78_y50_M501	r_g_x78_y50_M501_X	r_r_x78_y50_M501	r_r_x78_y50_M501_X	g_g_x5_y163_M502	g_g_x5_y163_M502_X	r_g_x2_y166_M502	r_g_x2_y166_M502_X	r_r_x2_y166_M502	r_r_x2_y166_M502_X	g_g_x15_y151_M502	g_g_x15_y151_M502_X	r_g_x12_y154_M502	r_g_x12_y154_M502_X	r_r_x12_y154_M502	r_r_x12_y154_M502_X	g_g_x76_y130_M503	g_g_x76_y130_M503_X	r_g_x74_y133_M503	r_g_x74_y133_M503_X	r_r_x74_y133_M503	r_r_x74_y133_M503_X	g_g_x10_y139_M503	g_g_x10_y139_M503_X	r_g_x7_y142_M503	r_g_x7_y142_M503_X	r_r_x7_y142_M503	r_r_x7_y142_M503_X	g_g_x50_y58_M503	g_g_x50_y58_M503_X	r_g_x49_y59_M503	r_g_x49_y59_M503_X	r_r_x49_y59_M503	r_r_x49_y59_M503_X	g_g_x27_y85_M503	g_g_x27_y85_M503_X	r_g_x25_y87_M503	r_g_x25_y87_M503_X	r_r_x25_y87_M503	r_r_x25_y87_M503_X	g_g_x13_y122_M503	g_g_x13_y122_M503_X	r_g_x10_y124_M503	r_g_x10_y124_M503_X	r_r_x10_y124_M503	r_r_x10_y124_M503_X	g_g_x16_y134_M503	g_g_x16_y134_M503_X	r_g_x13_y137_M503	r_g_x13_y137_M503_X	r_r_x13_y137_M503	r_r_x13_y137_M503_X	g_g_x49_y50_M503	g_g_x49_y50_M503_X	r_g_x48_y51_M503	r_g_x48_y51_M503_X	r_r_x48_y51_M503	r_r_x48_y51_M503_X	g_g_x18_y98_M503	g_g_x18_y98_M503_X	r_g_x16_y100_M503	r_g_x16_y100_M503_X	r_r_x16_y100_M503	r_r_x16_y100_M503_X	g_g_x2_y9_M503	g_g_x2_y9_M503_X	r_g_x1_y8_M503	r_g_x1_y8_M503_X	r_r_x1_y8_M503	r_r_x1_y8_M503_X	g_g_x28_y113_M503	g_g_x28_y113_M503_X	r_g_x26_y115_M503	r_g_x26_y115_M503_X	r_r_x26_y115_M503	r_r_x26_y115_M503_X	g_g_x69_y140_M503	g_g_x69_y140_M503_X	r_g_x67_y143_M503	r_g_x67_y143_M503_X	r_r_x67_y143_M503	r_r_x67_y143_M503_X	g_g_x23_y153_M503	g_g_x23_y153_M503_X	r_g_x20_y156_M503	r_g_x20_y156_M503_X	r_r_x20_y156_M503	r_r_x20_y156_M503_X	g_g_x8_y109_M503	g_g_x8_y109_M503_X	r_g_x6_y111_M503	r_g_x6_y111_M503_X	r_r_x6_y111_M503	r_r_x6_y111_M503_X	g_g_x58_y165_M504	g_g_x58_y165_M504_X	r_g_x55_y169_M504	r_g_x55_y169_M504_X	r_r_x55_y169_M504	r_r_x55_y169_M504_X	g_g_x82_y77_M504	g_g_x82_y77_M504_X	r_g_x81_y79_M504	r_g_x81_y79_M504_X	r_r_x81_y79_M504	r_r_x81_y79_M504_X	g_g_x43_y135_M504	g_g_x43_y135_M504_X	r_g_x40_y138_M504	r_g_x40_y138_M504_X	r_r_x40_y138_M504	r_r_x40_y138_M504_X	g_g_x7_y107_M504	g_g_x7_y107_M504_X	r_g_x5_y109_M504	r_g_x5_y109_M504_X	r_r_x5_y109_M504	r_r_x5_y109_M504_X	g_g_x10_y8_M505	g_g_x10_y8_M505_X	r_g_x9_y8_M505	r_g_x9_y8_M505_X	r_r_x9_y8_M505	r_r_x9_y8_M505_X	g_g_x71_y60_M506	g_g_x71_y60_M506_X	r_g_x70_y62_M506	r_g_x70_y62_M506_X	r_r_x70_y62_M506	r_r_x70_y62_M506_X	g_g_x22_y83_M506	g_g_x22_y83_M506_X	r_g_x20_y84_M506	r_g_x20_y84_M506_X	r_r_x20_y84_M506	r_r_x20_y84_M506_X	g_g_x27_y111_M506	g_g_x27_y111_M506_X	r_g_x25_y113_M506	r_g_x25_y113_M506_X	r_r_x25_y113_M506	r_r_x25_y113_M506_X	g_g_x12_y71_M506	g_g_x12_y71_M506_X	r_g_x10_y72_M506	r_g_x10_y72_M506_X	r_r_x10_y72_M506	r_r_x10_y72_M506_X	g_g_x16_y140_M506	g_g_x16_y140_M506_X	r_g_x13_y143_M506	r_g_x13_y143_M506_X	r_r_x13_y143_M506	r_r_x13_y143_M506_X	g_g_x6_y138_M506	g_g_x6_y138_M506_X	r_g_x3_y141_M506	r_g_x3_y141_M506_X	r_r_x3_y141_M506	r_r_x3_y141_M506_X	g_g_x12_y108_M506	g_g_x12_y108_M506_X	r_g_x10_y110_M506	r_g_x10_y110_M506_X	r_r_x10_y110_M506	r_r_x10_y110_M506_X	g_g_x45_y44_M506	g_g_x45_y44_M506_X	r_g_x44_y45_M506	r_g_x44_y45_M506_X	r_r_x44_y45_M506	r_r_x44_y45_M506_X	g_g_x27_y122_M506	g_g_x27_y122_M506_X	r_g_x25_y124_M506	r_g_x25_y124_M506_X	r_r_x25_y124_M506	r_r_x25_y124_M506_X	g_g_x6_y28_M506	g_g_x6_y28_M506_X	r_g_x5_y28_M506	r_g_x5_y28_M506_X	r_r_x5_y28_M506	r_r_x5_y28_M506_X	g_g_x71_y86_M506	g_g_x71_y86_M506_X	r_g_x70_y88_M506	r_g_x70_y88_M506_X	r_r_x70_y88_M506	r_r_x70_y88_M506_X	g_g_x9_y155_M506	g_g_x9_y155_M506_X	r_g_x6_y158_M506	r_g_x6_y158_M506_X	r_r_x6_y158_M506	r_r_x6_y158_M506_X	g_g_x71_y27_M506	g_g_x71_y27_M506_X	r_g_x71_y28_M506	r_g_x71_y28_M506_X	r_r_x71_y28_M506	r_r_x71_y28_M506_X	g_g_x26_y141_M509	g_g_x26_y141_M509_X	r_g_x23_y144_M509	r_g_x23_y144_M509_X	r_r_x23_y144_M509	r_r_x23_y144_M509_X	g_g_x19_y159_M509	g_g_x19_y159_M509_X	r_g_x16_y162_M509	r_g_x16_y162_M509_X	r_r_x16_y162_M509	r_r_x16_y162_M509_X	g_g_x62_y149_M509	g_g_x62_y149_M509_X	r_g_x59_y153_M509	r_g_x59_y153_M509_X	r_r_x59_y153_M509	r_r_x59_y153_M509_X	g_g_x12_y136_M509	g_g_x12_y136_M509_X	r_g_x9_y139_M509	r_g_x9_y139_M509_X	r_r_x9_y139_M509	r_r_x9_y139_M509_X	g_g_x15_y91_M509	g_g_x15_y91_M509_X	r_g_x13_y93_M509	r_g_x13_y93_M509_X	r_r_x13_y93_M509	r_r_x13_y93_M509_X	g_g_x5_y74_M509	g_g_x5_y74_M509_X	r_g_x3_y75_M509	r_g_x3_y75_M509_X	r_r_x3_y75_M509	r_r_x3_y75_M509_X	g_g_x24_y151_M509	g_g_x24_y151_M509_X	r_g_x21_y154_M509	r_g_x21_y154_M509_X	r_r_x21_y154_M509	r_r_x21_y154_M509_X	g_g_x6_y94_M509	g_g_x6_y94_M509_X	r_g_x4_y96_M509	r_g_x4_y96_M509_X	r_r_x4_y96_M509	r_r_x4_y96_M509_X	g_g_x48_y109_M509	g_g_x48_y109_M509_X	r_g_x46_y111_M509	r_g_x46_y111_M509_X	r_r_x46_y111_M509	r_r_x46_y111_M509_X	g_g_x21_y91_M509	g_g_x21_y91_M509_X	r_g_x19_y93_M509	r_g_x19_y93_M509_X	r_r_x19_y93_M509	r_r_x19_y93_M509_X	g_g_x54_y129_M509	g_g_x54_y129_M509_X	r_g_x52_y132_M509	r_g_x52_y132_M509_X	r_r_x52_y132_M509	r_r_x52_y132_M509_X	g_g_x8_y81_M509	g_g_x8_y81_M509_X	r_g_x6_y82_M509	r_g_x6_y82_M509_X	r_r_x6_y82_M509	r_r_x6_y82_M509_X	g_g_x36_y103_M509	g_g_x36_y103_M509_X	r_g_x34_y105_M509	r_g_x34_y105_M509_X	r_r_x34_y105_M509	r_r_x34_y105_M509_X	g_g_x15_y51_M509	g_g_x15_y51_M509_X	r_g_x14_y52_M509	r_g_x14_y52_M509_X	r_r_x14_y52_M509	r_r_x14_y52_M509_X	g_g_x74_y28_M509	g_g_x74_y28_M509_X	r_g_x74_y29_M509	r_g_x74_y29_M509_X	r_r_x74_y29_M509	r_r_x74_y29_M509_X	g_g_x59_y36_M509	g_g_x59_y36_M509_X	r_g_x58_y37_M509	r_g_x58_y37_M509_X	r_r_x58_y37_M509	r_r_x58_y37_M509_X	g_g_x4_y137_M510	g_g_x4_y137_M510_X	r_g_x1_y140_M510	r_g_x1_y140_M510_X	r_r_x1_y140_M510	r_r_x1_y140_M510_X	g_g_x52_y122_M510	g_g_x52_y122_M510_X	r_g_x50_y125_M510	r_g_x50_y125_M510_X	r_r_x50_y125_M510	r_r_x50_y125_M510_X	g_g_x28_y77_M510	g_g_x28_y77_M510_X	r_g_x26_y78_M510	r_g_x26_y78_M510_X	r_r_x26_y78_M510	r_r_x26_y78_M510_X	g_g_x80_y100_M510	g_g_x80_y100_M510_X	r_g_x79_y103_M510	r_g_x79_y103_M510_X	r_r_x79_y103_M510	r_r_x79_y103_M510_X	g_g_x36_y107_M510	g_g_x36_y107_M510_X	r_g_x34_y109_M510	r_g_x34_y109_M510_X	r_r_x34_y109_M510	r_r_x34_y109_M510_X	g_g_x58_y147_M510	g_g_x58_y147_M510_X	r_g_x55_y150_M510	r_g_x55_y150_M510_X	r_r_x55_y150_M510	r_r_x55_y150_M510_X	g_g_x22_y108_M510	g_g_x22_y108_M510_X	r_g_x20_y110_M510	r_g_x20_y110_M510_X	r_r_x20_y110_M510	r_r_x20_y110_M510_X	g_g_x45_y161_M510	g_g_x45_y161_M510_X	r_g_x42_y165_M510	r_g_x42_y165_M510_X	r_r_x42_y165_M510	r_r_x42_y165_M510_X	g_g_x60_y112_M512	g_g_x60_y112_M512_X	r_g_x58_y115_M512	r_g_x58_y115_M512_X	r_r_x58_y115_M512	r_r_x58_y115_M512_X	g_g_x16_y109_M512	g_g_x16_y109_M512_X	r_g_x14_y111_M512	r_g_x14_y111_M512_X	r_r_x14_y111_M512	r_r_x14_y111_M512_X	g_g_x66_y162_M512	g_g_x66_y162_M512_X	r_g_x63_y166_M512	r_g_x63_y166_M512_X	r_r_x63_y166_M512	r_r_x63_y166_M512_X	g_g_x19_y141_M512	g_g_x19_y141_M512_X	r_g_x16_y144_M512	r_g_x16_y144_M512_X	r_r_x16_y144_M512	r_r_x16_y144_M512_X	g_g_x43_y2_M515	g_g_x43_y2_M515_X	r_g_x43_y2_M515	r_g_x43_y2_M515_X	r_r_x43_y2_M515	r_r_x43_y2_M515_X	g_g_x64_y132_M515	g_g_x64_y132_M515_X	r_g_x62_y135_M515	r_g_x62_y135_M515_X	r_r_x62_y135_M515	r_r_x62_y135_M515_X	g_g_x78_y88_M516	g_g_x78_y88_M516_X	r_g_x77_y90_M516	r_g_x77_y90_M516_X	r_r_x77_y90_M516	r_r_x77_y90_M516_X	g_g_x57_y4_M516	g_g_x57_y4_M516_X	r_g_x57_y4_M516	r_g_x57_y4_M516_X	r_r_x57_y4_M516	r_r_x57_y4_M516_X	g_g_x53_y46_M516	g_g_x53_y46_M516_X	r_g_x52_y47_M516	r_g_x52_y47_M516_X	r_r_x52_y47_M516	r_r_x52_y47_M516_X	g_g_x65_y146_M516	g_g_x65_y146_M516_X	r_g_x62_y150_M516	r_g_x62_y150_M516_X	r_r_x62_y150_M516	r_r_x62_y150_M516_X	g_g_x79_y4_M516	g_g_x79_y4_M516_X	r_g_x79_y4_M516	r_g_x79_y4_M516_X	r_r_x79_y4_M516	r_r_x79_y4_M516_X	g_g_x48_y13_M516	g_g_x48_y13_M516_X	r_g_x48_y13_M516	r_g_x48_y13_M516_X	r_r_x48_y13_M516	r_r_x48_y13_M516_X	g_g_x31_y147_M516	g_g_x31_y147_M516_X	r_g_x28_y150_M516	r_g_x28_y150_M516_X	r_r_x28_y150_M516	r_r_x28_y150_M516_X	g_g_x43_y85_M516	g_g_x43_y85_M516_X	r_g_x41_y87_M516	r_g_x41_y87_M516_X	r_r_x41_y87_M516	r_r_x41_y87_M516_X	g_g_x40_y69_M516	g_g_x40_y69_M516_X	r_g_x39_y70_M516	r_g_x39_y70_M516_X	r_r_x39_y70_M516	r_r_x39_y70_M516_X	g_g_x57_y60_M516	g_g_x57_y60_M516_X	r_g_x56_y62_M516	r_g_x56_y62_M516_X	r_r_x56_y62_M516	r_r_x56_y62_M516_X	g_g_x79_y80_M517	g_g_x79_y80_M517_X	r_g_x78_y82_M517	r_g_x78_y82_M517_X	r_r_x78_y82_M517	r_r_x78_y82_M517_X	g_g_x78_y42_M517	g_g_x78_y42_M517_X	r_g_x78_y43_M517	r_g_x78_y43_M517_X	r_r_x78_y43_M517	r_r_x78_y43_M517_X	g_g_x4_y120_M518	g_g_x4_y120_M518_X	r_g_x1_y122_M518	r_g_x1_y122_M518_X	r_r_x1_y122_M518	r_r_x1_y122_M518_X	g_g_x33_y98_M518	g_g_x33_y98_M518_X	r_g_x31_y100_M518	r_g_x31_y100_M518_X	r_r_x31_y100_M518	r_r_x31_y100_M518_X	g_g_x13_y150_M518	g_g_x13_y150_M518_X	r_g_x10_y153_M518	r_g_x10_y153_M518_X	r_r_x10_y153_M518	r_r_x10_y153_M518_X	g_g_x43_y165_M518	g_g_x43_y165_M518_X	r_g_x40_y169_M518	r_g_x40_y169_M518_X	r_r_x40_y169_M518	r_r_x40_y169_M518_X	g_g_x18_y164_M518	g_g_x18_y164_M518_X	r_g_x15_y167_M518	r_g_x15_y167_M518_X	r_r_x15_y167_M518	r_r_x15_y167_M518_X	g_g_x58_y99_M518	g_g_x58_y99_M518_X	r_g_x56_y101_M518	r_g_x56_y101_M518_X	r_r_x56_y101_M518	r_r_x56_y101_M518_X	g_g_x25_y115_M518	g_g_x25_y115_M518_X	r_g_x23_y117_M518	r_g_x23_y117_M518_X	r_r_x23_y117_M518	r_r_x23_y117_M518_X	g_g_x29_y86_M518	g_g_x29_y86_M518_X	r_g_x27_y88_M518	r_g_x27_y88_M518_X	r_r_x27_y88_M518	r_r_x27_y88_M518_X	g_g_x17_y33_M518	g_g_x17_y33_M518_X	r_g_x16_y33_M518	r_g_x16_y33_M518_X	r_r_x16_y33_M518	r_r_x16_y33_M518_X	g_g_x18_y118_M518	g_g_x18_y118_M518_X	r_g_x16_y120_M518	r_g_x16_y120_M518_X	r_r_x16_y120_M518	r_r_x16_y120_M518_X	g_g_x8_y35_M518	g_g_x8_y35_M518_X	r_g_x7_y35_M518	r_g_x7_y35_M518_X	r_r_x7_y35_M518	r_r_x7_y35_M518_X	g_g_x5_y124_M518	g_g_x5_y124_M518_X	r_g_x2_y126_M518	r_g_x2_y126_M518_X	r_r_x2_y126_M518	r_r_x2_y126_M518_X	g_g_x55_y65_M518	g_g_x55_y65_M518_X	r_g_x54_y67_M518	r_g_x54_y67_M518_X	r_r_x54_y67_M518	r_r_x54_y67_M518_X	g_g_x68_y33_M518	g_g_x68_y33_M518_X	r_g_x68_y34_M518	r_g_x68_y34_M518_X	r_r_x68_y34_M518	r_r_x68_y34_M518_X	g_g_x19_y108_M519	g_g_x19_y108_M519_X	r_g_x17_y110_M519	r_g_x17_y110_M519_X	r_r_x17_y110_M519	r_r_x17_y110_M519_X	g_g_x67_y51_M519	g_g_x67_y51_M519_X	r_g_x66_y52_M519	r_g_x66_y52_M519_X	r_r_x66_y52_M519	r_r_x66_y52_M519_X	g_g_x23_y109_M519	g_g_x23_y109_M519_X	r_g_x21_y111_M519	r_g_x21_y111_M519_X	r_r_x21_y111_M519	r_r_x21_y111_M519_X	g_g_x8_y120_M519	g_g_x8_y120_M519_X	r_g_x5_y122_M519	r_g_x5_y122_M519_X	r_r_x5_y122_M519	r_r_x5_y122_M519_X	g_g_x46_y77_M519	g_g_x46_y77_M519_X	r_g_x45_y79_M519	r_g_x45_y79_M519_X	r_r_x45_y79_M519	r_r_x45_y79_M519_X	g_g_x53_y144_M519	g_g_x53_y144_M519_X	r_g_x50_y147_M519	r_g_x50_y147_M519_X	r_r_x50_y147_M519	r_r_x50_y147_M519_X	g_g_x53_y160_M522	g_g_x53_y160_M522_X	r_g_x50_y164_M522	r_g_x50_y164_M522_X	r_r_x50_y164_M522	r_r_x50_y164_M522_X	g_g_x49_y51_M525	g_g_x49_y51_M525_X	r_g_x48_y52_M525	r_g_x48_y52_M525_X	r_r_x48_y52_M525	r_r_x48_y52_M525_X	g_g_x32_y22_M525	g_g_x32_y22_M525_X	r_g_x31_y22_M525	r_g_x31_y22_M525_X	r_r_x31_y22_M525	r_r_x31_y22_M525_X	g_g_x30_y39_M525	g_g_x30_y39_M525_X	r_g_x29_y40_M525	r_g_x29_y40_M525_X	r_r_x29_y40_M525	r_r_x29_y40_M525_X	g_g_x59_y49_M525	g_g_x59_y49_M525_X	r_g_x58_y50_M525	r_g_x58_y50_M525_X	r_r_x58_y50_M525	r_r_x58_y50_M525_X	g_g_x30_y127_M525	g_g_x30_y127_M525_X	r_g_x28_y130_M525	r_g_x28_y130_M525_X	r_r_x28_y130_M525	r_r_x28_y130_M525_X	g_g_x38_y95_M525	g_g_x38_y95_M525_X	r_g_x36_y97_M525	r_g_x36_y97_M525_X	r_r_x36_y97_M525	r_r_x36_y97_M525_X	g_g_x31_y99_M525	g_g_x31_y99_M525_X	r_g_x29_y101_M525	r_g_x29_y101_M525_X	r_r_x29_y101_M525	r_r_x29_y101_M525_X	g_g_x76_y1_M525	g_g_x76_y1_M525_X	r_g_x76_y1_M525	r_g_x76_y1_M525_X	r_r_x76_y1_M525	r_r_x76_y1_M525_X	g_g_x4_y161_M525	g_g_x4_y161_M525_X	r_g_x1_y164_M525	r_g_x1_y164_M525_X	r_r_x1_y164_M525	r_r_x1_y164_M525_X	g_g_x12_y60_M525	g_g_x12_y60_M525_X	r_g_x11_y61_M525	r_g_x11_y61_M525_X	r_r_x11_y61_M525	r_r_x11_y61_M525_X	g_g_x62_y68_M525	g_g_x62_y68_M525_X	r_g_x61_y70_M525	r_g_x61_y70_M525_X	r_r_x61_y70_M525	r_r_x61_y70_M525_X	g_g_x41_y162_M525	g_g_x41_y162_M525_X	r_g_x38_y166_M525	r_g_x38_y166_M525_X	r_r_x38_y166_M525	r_r_x38_y166_M525_X	g_g_x41_y135_M527	g_g_x41_y135_M527_X	r_g_x38_y138_M527	r_g_x38_y138_M527_X	r_r_x38_y138_M527	r_r_x38_y138_M527_X	g_g_x22_y18_M527	g_g_x22_y18_M527_X	r_g_x21_y18_M527	r_g_x21_y18_M527_X	r_r_x21_y18_M527	r_r_x21_y18_M527_X	g_g_x34_y80_M527	g_g_x34_y80_M527_X	r_g_x32_y82_M527	r_g_x32_y82_M527_X	r_r_x32_y82_M527	r_r_x32_y82_M527_X	g_g_x17_y37_M527	g_g_x17_y37_M527_X	r_g_x16_y37_M527	r_g_x16_y37_M527_X	r_r_x16_y37_M527	r_r_x16_y37_M527_X	g_g_x54_y143_M530	g_g_x54_y143_M530_X	r_g_x51_y146_M530	r_g_x51_y146_M530_X	r_r_x51_y146_M530	r_r_x51_y146_M530_X	g_g_x12_y131_M530	g_g_x12_y131_M530_X	r_g_x9_y133_M530	r_g_x9_y133_M530_X	r_r_x9_y133_M530	r_r_x9_y133_M530_X	g_g_x3_y114_M530	g_g_x3_y114_M530_X	r_g_x1_y116_M530	r_g_x1_y116_M530_X	r_r_x1_y116_M530	r_r_x1_y116_M530_X	g_g_x11_y120_M530	g_g_x11_y120_M530_X	r_g_x9_y122_M530	r_g_x9_y122_M530_X	r_r_x9_y122_M530	r_r_x9_y122_M530_X	g_g_x79_y66_M530	g_g_x79_y66_M530_X	r_g_x78_y68_M530	r_g_x78_y68_M530_X	r_r_x78_y68_M530	r_r_x78_y68_M530_X	g_g_x30_y147_M530	g_g_x30_y147_M530_X	r_g_x27_y150_M530	r_g_x27_y150_M530_X	r_r_x27_y150_M530	r_r_x27_y150_M530_X	g_g_x29_y36_M530	g_g_x29_y36_M530_X	r_g_x28_y37_M530	r_g_x28_y37_M530_X	r_r_x28_y37_M530	r_r_x28_y37_M530_X	g_g_x35_y142_M530	g_g_x35_y142_M530_X	r_g_x32_y145_M530	r_g_x32_y145_M530_X	r_r_x32_y145_M530	r_r_x32_y145_M530_X	g_g_x43_y136_M530	g_g_x43_y136_M530_X	r_g_x40_y139_M530	r_g_x40_y139_M530_X	r_r_x40_y139_M530	r_r_x40_y139_M530_X	g_g_x9_y80_M530	g_g_x9_y80_M530_X	r_g_x7_y81_M530	r_g_x7_y81_M530_X	r_r_x7_y81_M530	r_r_x7_y81_M530_X	g_g_x38_y9_M530	g_g_x38_y9_M530_X	r_g_x38_y9_M530	r_g_x38_y9_M530_X	r_r_x38_y9_M530	r_r_x38_y9_M530_X	g_g_x56_y120_M530	g_g_x56_y120_M530_X	r_g_x54_y123_M530	r_g_x54_y123_M530_X	r_r_x54_y123_M530	r_r_x54_y123_M530_X	g_g_x8_y26_M530	g_g_x8_y26_M530_X	r_g_x7_y26_M530	r_g_x7_y26_M530_X	r_r_x7_y26_M530	r_r_x7_y26_M530_X	g_g_x42_y40_M530	g_g_x42_y40_M530_X	r_g_x41_y41_M530	r_g_x41_y41_M530_X	r_r_x41_y41_M530	r_r_x41_y41_M530_X	g_g_x14_y66_M530	g_g_x14_y66_M530_X	r_g_x13_y67_M530	r_g_x13_y67_M530_X	r_r_x13_y67_M530	r_r_x13_y67_M530_X	g_g_x69_y35_M530	g_g_x69_y35_M530_X	r_g_x69_y36_M530	r_g_x69_y36_M530_X	r_r_x69_y36_M530	r_r_x69_y36_M530_X	g_g_x66_y112_M531	g_g_x66_y112_M531_X	r_g_x64_y115_M531	r_g_x64_y115_M531_X	r_r_x64_y115_M531	r_r_x64_y115_M531_X	g_g_x32_y106_M531	g_g_x32_y106_M531_X	r_g_x30_y108_M531	r_g_x30_y108_M531_X	r_r_x30_y108_M531	r_r_x30_y108_M531_X	g_g_x46_y124_M531	g_g_x46_y124_M531_X	r_g_x44_y127_M531	r_g_x44_y127_M531_X	r_r_x44_y127_M531	r_r_x44_y127_M531_X	g_g_x31_y136_M531	g_g_x31_y136_M531_X	r_g_x28_y139_M531	r_g_x28_y139_M531_X	r_r_x28_y139_M531	r_r_x28_y139_M531_X	g_g_x63_y75_M531	g_g_x63_y75_M531_X	r_g_x62_y77_M531	r_g_x62_y77_M531_X	r_r_x62_y77_M531	r_r_x62_y77_M531_X	g_g_x73_y45_M531	g_g_x73_y45_M531_X	r_g_x72_y46_M531	r_g_x72_y46_M531_X	r_r_x72_y46_M531	r_r_x72_y46_M531_X	g_g_x53_y77_M531	g_g_x53_y77_M531_X	r_g_x52_y79_M531	r_g_x52_y79_M531_X	r_r_x52_y79_M531	r_r_x52_y79_M531_X	g_g_x7_y9_M531	g_g_x7_y9_M531_X	r_g_x6_y9_M531	r_g_x6_y9_M531_X	r_r_x6_y9_M531	r_r_x6_y9_M531_X	g_g_x19_y125_M531	g_g_x19_y125_M531_X	r_g_x16_y127_M531	r_g_x16_y127_M531_X	r_r_x16_y127_M531	r_r_x16_y127_M531_X	g_g_x57_y54_M531	g_g_x57_y54_M531_X	r_g_x56_y55_M531	r_g_x56_y55_M531_X	r_r_x56_y55_M531	r_r_x56_y55_M531_X	g_g_x45_y45_M531	g_g_x45_y45_M531_X	r_g_x44_y46_M531	r_g_x44_y46_M531_X	r_r_x44_y46_M531	r_r_x44_y46_M531_X	g_g_x6_y30_M531	g_g_x6_y30_M531_X	r_g_x5_y30_M531	r_g_x5_y30_M531_X	r_r_x5_y30_M531	r_r_x5_y30_M531_X	g_g_x79_y144_M531	g_g_x79_y144_M531_X	r_g_x77_y148_M531	r_g_x77_y148_M531_X	r_r_x77_y148_M531	r_r_x77_y148_M531_X	g_g_x33_y86_M531	g_g_x33_y86_M531_X	r_g_x31_y88_M531	r_g_x31_y88_M531_X	r_r_x31_y88_M531	r_r_x31_y88_M531_X	g_g_x62_y115_M531	g_g_x62_y115_M531_X	r_g_x60_y118_M531	r_g_x60_y118_M531_X	r_r_x60_y118_M531	r_r_x60_y118_M531_X	g_g_x53_y88_M531	g_g_x53_y88_M531_X	r_g_x51_y90_M531	r_g_x51_y90_M531_X	r_r_x51_y90_M531	r_r_x51_y90_M531_X	g_g_x24_y94_M531	g_g_x24_y94_M531_X	r_g_x22_y96_M531	r_g_x22_y96_M531_X	r_r_x22_y96_M531	r_r_x22_y96_M531_X	g_g_x82_y88_M531	g_g_x82_y88_M531_X	r_g_x81_y91_M531	r_g_x81_y91_M531_X	r_r_x81_y91_M531	r_r_x81_y91_M531_X	g_g_x59_y144_M531	g_g_x59_y144_M531_X	r_g_x56_y147_M531	r_g_x56_y147_M531_X	r_r_x56_y147_M531	r_r_x56_y147_M531_X	g_g_x82_y115_M531	g_g_x82_y115_M531_X	r_g_x80_y118_M531	r_g_x80_y118_M531_X	r_r_x80_y118_M531	r_r_x80_y118_M531_X	g_g_x66_y111_M532	g_g_x66_y111_M532_X	r_g_x64_y114_M532	r_g_x64_y114_M532_X	r_r_x64_y114_M532	r_r_x64_y114_M532_X	g_g_x35_y32_M532	g_g_x35_y32_M532_X	r_g_x34_y33_M532	r_g_x34_y33_M532_X	r_r_x34_y33_M532	r_r_x34_y33_M532_X	g_g_x54_y99_M532	g_g_x54_y99_M532_X	r_g_x52_y101_M532	r_g_x52_y101_M532_X	r_r_x52_y101_M532	r_r_x52_y101_M532_X	g_g_x38_y49_M532	g_g_x38_y49_M532_X	r_g_x37_y50_M532	r_g_x37_y50_M532_X	r_r_x37_y50_M532	r_r_x37_y50_M532_X	g_g_x5_y96_M532	g_g_x5_y96_M532_X	r_g_x3_y98_M532	r_g_x3_y98_M532_X	r_r_x3_y98_M532	r_r_x3_y98_M532_X	g_g_x46_y156_M532	g_g_x46_y156_M532_X	r_g_x43_y159_M532	r_g_x43_y159_M532_X	r_r_x43_y159_M532	r_r_x43_y159_M532_X	g_g_x31_y41_M532	g_g_x31_y41_M532_X	r_g_x30_y42_M532	r_g_x30_y42_M532_X	r_r_x30_y42_M532	r_r_x30_y42_M532_X	g_g_x28_y82_M532	g_g_x28_y82_M532_X	r_g_x26_y84_M532	r_g_x26_y84_M532_X	r_r_x26_y84_M532	r_r_x26_y84_M532_X	g_g_x70_y93_M532	g_g_x70_y93_M532_X	r_g_x69_y95_M532	r_g_x69_y95_M532_X	r_r_x69_y95_M532	r_r_x69_y95_M532_X	g_g_x78_y113_M532	g_g_x78_y113_M532_X	r_g_x76_y116_M532	r_g_x76_y116_M532_X	r_r_x76_y116_M532	r_r_x76_y116_M532_X	g_g_x73_y74_M532	g_g_x73_y74_M532_X	r_g_x72_y76_M532	r_g_x72_y76_M532_X	r_r_x72_y76_M532	r_r_x72_y76_M532_X	g_g_x8_y71_M532	g_g_x8_y71_M532_X	r_g_x6_y72_M532	r_g_x6_y72_M532_X	r_r_x6_y72_M532	r_r_x6_y72_M532_X	g_g_x72_y66_M532	g_g_x72_y66_M532_X	r_g_x71_y68_M532	r_g_x71_y68_M532_X	r_r_x71_y68_M532	r_r_x71_y68_M532_X	g_g_x61_y89_M532	g_g_x61_y89_M532_X	r_g_x60_y91_M532	r_g_x60_y91_M532_X	r_r_x60_y91_M532	r_r_x60_y91_M532_X	g_g_x62_y146_M532	g_g_x62_y146_M532_X	r_g_x59_y149_M532	r_g_x59_y149_M532_X	r_r_x59_y149_M532	r_r_x59_y149_M532_X	g_g_x73_y33_M532	g_g_x73_y33_M532_X	r_g_x73_y34_M532	r_g_x73_y34_M532_X	r_r_x73_y34_M532	r_r_x73_y34_M532_X	g_g_x9_y52_M532	g_g_x9_y52_M532_X	r_g_x8_y53_M532	r_g_x8_y53_M532_X	r_r_x8_y53_M532	r_r_x8_y53_M532_X	g_g_x55_y142_M533	g_g_x55_y142_M533_X	r_g_x52_y145_M533	r_g_x52_y145_M533_X	r_r_x52_y145_M533	r_r_x52_y145_M533_X	g_g_x59_y120_M533	g_g_x59_y120_M533_X	r_g_x57_y123_M533	r_g_x57_y123_M533_X	r_r_x57_y123_M533	r_r_x57_y123_M533_X	g_g_x9_y30_M533	g_g_x9_y30_M533_X	r_g_x8_y30_M533	r_g_x8_y30_M533_X	r_r_x8_y30_M533	r_r_x8_y30_M533_X	g_g_x24_y137_M533	g_g_x24_y137_M533_X	r_g_x21_y140_M533	r_g_x21_y140_M533_X	r_r_x21_y140_M533	r_r_x21_y140_M533_X	g_g_x55_y93_M533	g_g_x55_y93_M533_X	r_g_x53_y95_M533	r_g_x53_y95_M533_X	r_r_x53_y95_M533	r_r_x53_y95_M533_X	g_g_x19_y66_M533	g_g_x19_y66_M533_X	r_g_x18_y67_M533	r_g_x18_y67_M533_X	r_r_x18_y67_M533	r_r_x18_y67_M533_X	g_g_x46_y36_M533	g_g_x46_y36_M533_X	r_g_x45_y37_M533	r_g_x45_y37_M533_X	r_r_x45_y37_M533	r_r_x45_y37_M533_X	g_g_x28_y72_M533	g_g_x28_y72_M533_X	r_g_x27_y73_M533	r_g_x27_y73_M533_X	r_r_x27_y73_M533	r_r_x27_y73_M533_X	g_g_x74_y149_M533	g_g_x74_y149_M533_X	r_g_x71_y153_M533	r_g_x71_y153_M533_X	r_r_x71_y153_M533	r_r_x71_y153_M533_X	g_g_x13_y71_M533	g_g_x13_y71_M533_X	r_g_x11_y72_M533	r_g_x11_y72_M533_X	r_r_x11_y72_M533	r_r_x11_y72_M533_X	g_g_x28_y130_M533	g_g_x28_y130_M533_X	r_g_x25_y133_M533	r_g_x25_y133_M533_X	r_r_x25_y133_M533	r_r_x25_y133_M533_X	g_g_x2_y39_M533	g_g_x2_y39_M533_X	r_g_x1_y39_M533	r_g_x1_y39_M533_X	r_r_x1_y39_M533	r_r_x1_y39_M533_X	g_g_x11_y88_M533	g_g_x11_y88_M533_X	r_g_x9_y89_M533	r_g_x9_y89_M533_X	r_r_x9_y89_M533	r_r_x9_y89_M533_X	g_g_x47_y114_M533	g_g_x47_y114_M533_X	r_g_x45_y117_M533	r_g_x45_y117_M533_X	r_r_x45_y117_M533	r_r_x45_y117_M533_X	g_g_x49_y130_M533	g_g_x49_y130_M533_X	r_g_x47_y133_M533	r_g_x47_y133_M533_X	r_r_x47_y133_M533	r_r_x47_y133_M533_X	g_g_x48_y60_M533	g_g_x48_y60_M533_X	r_g_x47_y61_M533	r_g_x47_y61_M533_X	r_r_x47_y61_M533	r_r_x47_y61_M533_X	g_g_x67_y140_M533	g_g_x67_y140_M533_X	r_g_x65_y143_M533	r_g_x65_y143_M533_X	r_r_x65_y143_M533	r_r_x65_y143_M533_X	g_g_x62_y157_M533	g_g_x62_y157_M533_X	r_g_x59_y161_M533	r_g_x59_y161_M533_X	r_r_x59_y161_M533	r_r_x59_y161_M533_X	g_g_x59_y90_M533	g_g_x59_y90_M533_X	r_g_x57_y92_M533	r_g_x57_y92_M533_X	r_r_x57_y92_M533	r_r_x57_y92_M533_X	g_g_x22_y106_M533	g_g_x22_y106_M533_X	r_g_x20_y108_M533	r_g_x20_y108_M533_X	r_r_x20_y108_M533	r_r_x20_y108_M533_X	g_g_x63_y50_M533	g_g_x63_y50_M533_X	r_g_x62_y51_M533	r_g_x62_y51_M533_X	r_r_x62_y51_M533	r_r_x62_y51_M533_X	g_g_x21_y142_M533	g_g_x21_y142_M533_X	r_g_x18_y145_M533	r_g_x18_y145_M533_X	r_r_x18_y145_M533	r_r_x18_y145_M533_X	g_g_x46_y46_M533	g_g_x46_y46_M533_X	r_g_x45_y47_M533	r_g_x45_y47_M533_X	r_r_x45_y47_M533	r_r_x45_y47_M533_X	g_g_x14_y139_M534	g_g_x14_y139_M534_X	r_g_x11_y142_M534	r_g_x11_y142_M534_X	r_r_x11_y142_M534	r_r_x11_y142_M534_X	g_g_x32_y69_M534	g_g_x32_y69_M534_X	r_g_x31_y70_M534	r_g_x31_y70_M534_X	r_r_x31_y70_M534	r_r_x31_y70_M534_X	g_g_x3_y87_M534	g_g_x3_y87_M534_X	r_g_x1_y88_M534	r_g_x1_y88_M534_X	r_r_x1_y88_M534	r_r_x1_y88_M534_X	g_g_x11_y143_M534	g_g_x11_y143_M534_X	r_g_x8_y146_M534	r_g_x8_y146_M534_X	r_r_x8_y146_M534	r_r_x8_y146_M534_X	g_g_x54_y58_M534	g_g_x54_y58_M534_X	r_g_x53_y59_M534	r_g_x53_y59_M534_X	r_r_x53_y59_M534	r_r_x53_y59_M534_X	g_g_x40_y133_M534	g_g_x40_y133_M534_X	r_g_x37_y136_M534	r_g_x37_y136_M534_X	r_r_x37_y136_M534	r_r_x37_y136_M534_X	g_g_x52_y138_M534	g_g_x52_y138_M534_X	r_g_x49_y141_M534	r_g_x49_y141_M534_X	r_r_x49_y141_M534	r_r_x49_y141_M534_X	g_g_x52_y84_M534	g_g_x52_y84_M534_X	r_g_x50_y86_M534	r_g_x50_y86_M534_X	r_r_x50_y86_M534	r_r_x50_y86_M534_X	g_g_x45_y9_M534	g_g_x45_y9_M534_X	r_g_x45_y9_M534	r_g_x45_y9_M534_X	r_r_x45_y9_M534	r_r_x45_y9_M534_X	g_g_x50_y47_M534	g_g_x50_y47_M534_X	r_g_x49_y48_M534	r_g_x49_y48_M534_X	r_r_x49_y48_M534	r_r_x49_y48_M534_X	g_g_x39_y53_M534	g_g_x39_y53_M534_X	r_g_x38_y54_M534	r_g_x38_y54_M534_X	r_r_x38_y54_M534	r_r_x38_y54_M534_X	g_g_x55_y160_M534	g_g_x55_y160_M534_X	r_g_x52_y164_M534	r_g_x52_y164_M534_X	r_r_x52_y164_M534	r_r_x52_y164_M534_X	g_g_x66_y149_M534	g_g_x66_y149_M534_X	r_g_x63_y153_M534	r_g_x63_y153_M534_X	r_r_x63_y153_M534	r_r_x63_y153_M534_X	g_g_x44_y138_M534	g_g_x44_y138_M534_X	r_g_x41_y141_M534	r_g_x41_y141_M534_X	r_r_x41_y141_M534	r_r_x41_y141_M534_X	g_g_x51_y159_M534	g_g_x51_y159_M534_X	r_g_x48_y163_M534	r_g_x48_y163_M534_X	r_r_x48_y163_M534	r_r_x48_y163_M534_X	g_g_x33_y164_M534	g_g_x33_y164_M534_X	r_g_x30_y168_M534	r_g_x30_y168_M534_X	r_r_x30_y168_M534	r_r_x30_y168_M534_X	g_g_x20_y139_M534	g_g_x20_y139_M534_X	r_g_x17_y142_M534	r_g_x17_y142_M534_X	r_r_x17_y142_M534	r_r_x17_y142_M534_X	g_g_x5_y150_M534	g_g_x5_y150_M534_X	r_g_x2_y153_M534	r_g_x2_y153_M534_X	r_r_x2_y153_M534	r_r_x2_y153_M534_X	g_g_x49_y127_M534	g_g_x49_y127_M534_X	r_g_x47_y130_M534	r_g_x47_y130_M534_X	r_r_x47_y130_M534	r_r_x47_y130_M534_X	g_g_x13_y112_M534	g_g_x13_y112_M534_X	r_g_x11_y114_M534	r_g_x11_y114_M534_X	r_r_x11_y114_M534	r_r_x11_y114_M534_X	g_g_x12_y45_M534	g_g_x12_y45_M534_X	r_g_x11_y45_M534	r_g_x11_y45_M534_X	r_r_x11_y45_M534	r_r_x11_y45_M534_X	g_g_x18_y135_M534	g_g_x18_y135_M534_X	r_g_x15_y138_M534	r_g_x15_y138_M534_X	r_r_x15_y138_M534	r_r_x15_y138_M534_X	g_g_x11_y101_M534	g_g_x11_y101_M534_X	r_g_x9_y103_M534	r_g_x9_y103_M534_X	r_r_x9_y103_M534	r_r_x9_y103_M534_X	g_g_x54_y67_M534	g_g_x54_y67_M534_X	r_g_x53_y69_M534	r_g_x53_y69_M534_X	r_r_x53_y69_M534	r_r_x53_y69_M534_X	g_g_x8_y122_M534	g_g_x8_y122_M534_X	r_g_x5_y124_M534	r_g_x5_y124_M534_X	r_r_x5_y124_M534	r_r_x5_y124_M534_X	g_g_x75_y113_M534	g_g_x75_y113_M534_X	r_g_x73_y116_M534	r_g_x73_y116_M534_X	r_r_x73_y116_M534	r_r_x73_y116_M534_X	g_g_x52_y109_M534	g_g_x52_y109_M534_X	r_g_x50_y112_M534	r_g_x50_y112_M534_X	r_r_x50_y112_M534	r_r_x50_y112_M534_X	g_g_x37_y57_M534	g_g_x37_y57_M534_X	r_g_x36_y58_M534	r_g_x36_y58_M534_X	r_r_x36_y58_M534	r_r_x36_y58_M534_X	g_g_x68_y98_M534	g_g_x68_y98_M534_X	r_g_x66_y101_M534	r_g_x66_y101_M534_X	r_r_x66_y101_M534	r_r_x66_y101_M534_X	g_g_x75_y142_M534	g_g_x75_y142_M534_X	r_g_x73_y146_M534	r_g_x73_y146_M534_X	r_r_x73_y146_M534	r_r_x73_y146_M534_X	g_g_x59_y125_M534	g_g_x59_y125_M534_X	r_g_x57_y128_M534	r_g_x57_y128_M534_X	r_r_x57_y128_M534	r_r_x57_y128_M534_X	g_g_x42_y97_M534	g_g_x42_y97_M534_X	r_g_x40_y99_M534	r_g_x40_y99_M534_X	r_r_x40_y99_M534	r_r_x40_y99_M534_X	g_g_x78_y77_M534	g_g_x78_y77_M534_X	r_g_x77_y79_M534	r_g_x77_y79_M534_X	r_r_x77_y79_M534	r_r_x77_y79_M534_X	g_g_x3_y74_M534	g_g_x3_y74_M534_X	r_g_x1_y75_M534	r_g_x1_y75_M534_X	r_r_x1_y75_M534	r_r_x1_y75_M534_X	g_g_x62_y150_M534	g_g_x62_y150_M534_X	r_g_x59_y154_M534	r_g_x59_y154_M534_X	r_r_x59_y154_M534	r_r_x59_y154_M534_X	g_g_x32_y48_M534	g_g_x32_y48_M534_X	r_g_x31_y49_M534	r_g_x31_y49_M534_X	r_r_x31_y49_M534	r_r_x31_y49_M534_X	g_g_x29_y80_M534	g_g_x29_y80_M534_X	r_g_x27_y82_M534	r_g_x27_y82_M534_X	r_r_x27_y82_M534	r_r_x27_y82_M534_X	g_g_x68_y71_M534	g_g_x68_y71_M534_X	r_g_x67_y73_M534	r_g_x67_y73_M534_X	r_r_x67_y73_M534	r_r_x67_y73_M534_X	g_g_x21_y90_M534	g_g_x21_y90_M534_X	r_g_x19_y92_M534	r_g_x19_y92_M534_X	r_r_x19_y92_M534	r_r_x19_y92_M534_X	g_g_x56_y110_M534	g_g_x56_y110_M534_X	r_g_x54_y113_M534	r_g_x54_y113_M534_X	r_r_x54_y113_M534	r_r_x54_y113_M534_X	g_g_x70_y118_M534	g_g_x70_y118_M534_X	r_g_x68_y121_M534	r_g_x68_y121_M534_X	r_r_x68_y121_M534	r_r_x68_y121_M534_X	g_g_x39_y39_M534	g_g_x39_y39_M534_X	r_g_x38_y40_M534	r_g_x38_y40_M534_X	r_r_x38_y40_M534	r_r_x38_y40_M534_X	g_g_x25_y10_M534	g_g_x25_y10_M534_X	r_g_x25_y10_M534	r_g_x25_y10_M534_X	r_r_x25_y10_M534	r_r_x25_y10_M534_X	g_g_x11_y10_M535	g_g_x11_y10_M535_X	r_g_x10_y10_M535	r_g_x10_y10_M535_X	r_r_x10_y10_M535	r_r_x10_y10_M535_X	g_g_x7_y142_M535	g_g_x7_y142_M535_X	r_g_x4_y145_M535	r_g_x4_y145_M535_X	r_r_x4_y145_M535	r_r_x4_y145_M535_X	g_g_x35_y136_M535	g_g_x35_y136_M535_X	r_g_x32_y139_M535	r_g_x32_y139_M535_X	r_r_x32_y139_M535	r_r_x32_y139_M535_X	g_g_x7_y105_M535	g_g_x7_y105_M535_X	r_g_x5_y107_M535	r_g_x5_y107_M535_X	r_r_x5_y107_M535	r_r_x5_y107_M535_X	g_g_x53_y152_M535	g_g_x53_y152_M535_X	r_g_x50_y155_M535	r_g_x50_y155_M535_X	r_r_x50_y155_M535	r_r_x50_y155_M535_X	g_g_x18_y157_M535	g_g_x18_y157_M535_X	r_g_x15_y160_M535	r_g_x15_y160_M535_X	r_r_x15_y160_M535	r_r_x15_y160_M535_X	g_g_x82_y133_M535	g_g_x82_y133_M535_X	r_g_x80_y136_M535	r_g_x80_y136_M535_X	r_r_x80_y136_M535	r_r_x80_y136_M535_X	g_g_x57_y162_M535	g_g_x57_y162_M535_X	r_g_x54_y166_M535	r_g_x54_y166_M535_X	r_r_x54_y166_M535	r_r_x54_y166_M535_X	g_g_x51_y132_M535	g_g_x51_y132_M535_X	r_g_x49_y135_M535	r_g_x49_y135_M535_X	r_r_x49_y135_M535	r_r_x49_y135_M535_X	g_g_x48_y35_M535	g_g_x48_y35_M535_X	r_g_x47_y36_M535	r_g_x47_y36_M535_X	r_r_x47_y36_M535	r_r_x47_y36_M535_X	g_g_x29_y53_M535	g_g_x29_y53_M535_X	r_g_x28_y54_M535	r_g_x28_y54_M535_X	r_r_x28_y54_M535	r_r_x28_y54_M535_X	g_g_x26_y94_M535	g_g_x26_y94_M535_X	r_g_x24_y96_M535	r_g_x24_y96_M535_X	r_r_x24_y96_M535	r_r_x24_y96_M535_X	g_g_x76_y90_M535	g_g_x76_y90_M535_X	r_g_x75_y92_M535	r_g_x75_y92_M535_X	r_r_x75_y92_M535	r_r_x75_y92_M535_X	g_g_x25_y47_M535	g_g_x25_y47_M535_X	r_g_x24_y48_M535	r_g_x24_y48_M535_X	r_r_x24_y48_M535	r_r_x24_y48_M535_X	g_g_x19_y118_M536	g_g_x19_y118_M536_X	r_g_x17_y120_M536	r_g_x17_y120_M536_X	r_r_x17_y120_M536	r_r_x17_y120_M536_X	g_g_x17_y85_M536	g_g_x17_y85_M536_X	r_g_x15_y86_M536	r_g_x15_y86_M536_X	r_r_x15_y86_M536	r_r_x15_y86_M536_X	g_g_x4_y88_M536	g_g_x4_y88_M536_X	r_g_x2_y89_M536	r_g_x2_y89_M536_X	r_r_x2_y89_M536	r_r_x2_y89_M536_X	g_g_x43_y136_M536	g_g_x43_y136_M536_X	r_g_x40_y139_M536	r_g_x40_y139_M536_X	r_r_x40_y139_M536	r_r_x40_y139_M536_X	g_g_x34_y130_M536	g_g_x34_y130_M536_X	r_g_x31_y133_M536	r_g_x31_y133_M536_X	r_r_x31_y133_M536	r_r_x31_y133_M536_X	g_g_x22_y65_M536	g_g_x22_y65_M536_X	r_g_x21_y66_M536	r_g_x21_y66_M536_X	r_r_x21_y66_M536	r_r_x21_y66_M536_X	g_g_x44_y123_M536	g_g_x44_y123_M536_X	r_g_x42_y126_M536	r_g_x42_y126_M536_X	r_r_x42_y126_M536	r_r_x42_y126_M536_X	g_g_x25_y28_M536	g_g_x25_y28_M536_X	r_g_x24_y28_M536	r_g_x24_y28_M536_X	r_r_x24_y28_M536	r_r_x24_y28_M536_X	g_g_x64_y139_M536	g_g_x64_y139_M536_X	r_g_x62_y142_M536	r_g_x62_y142_M536_X	r_r_x62_y142_M536	r_r_x62_y142_M536_X	g_g_x82_y66_M536	g_g_x82_y66_M536_X	r_g_x81_y68_M536	r_g_x81_y68_M536_X	r_r_x81_y68_M536	r_r_x81_y68_M536_X	g_g_x69_y64_M536	g_g_x69_y64_M536_X	r_g_x68_y66_M536	r_g_x68_y66_M536_X	r_r_x68_y66_M536	r_r_x68_y66_M536_X	g_g_x79_y108_M536	g_g_x79_y108_M536_X	r_g_x77_y111_M536	r_g_x77_y111_M536_X	r_r_x77_y111_M536	r_r_x77_y111_M536_X	g_g_x45_y68_M536	g_g_x45_y68_M536_X	r_g_x44_y70_M536	r_g_x44_y70_M536_X	r_r_x44_y70_M536	r_r_x44_y70_M536_X	g_g_x9_y72_M536	g_g_x9_y72_M536_X	r_g_x7_y73_M536	r_g_x7_y73_M536_X	r_r_x7_y73_M536	r_r_x7_y73_M536_X	g_g_x47_y53_M536	g_g_x47_y53_M536_X	r_g_x46_y54_M536	r_g_x46_y54_M536_X	r_r_x46_y54_M536	r_r_x46_y54_M536_X	g_g_x8_y92_M536	g_g_x8_y92_M536_X	r_g_x6_y93_M536	r_g_x6_y93_M536_X	r_r_x6_y93_M536	r_r_x6_y93_M536_X	g_g_x37_y115_M536	g_g_x37_y115_M536_X	r_g_x35_y117_M536	r_g_x35_y117_M536_X	r_r_x35_y117_M536	r_r_x35_y117_M536_X	g_g_x9_y116_M536	g_g_x9_y116_M536_X	r_g_x7_y118_M536	r_g_x7_y118_M536_X	r_r_x7_y118_M536	r_r_x7_y118_M536_X	g_g_x45_y73_M536	g_g_x45_y73_M536_X	r_g_x44_y75_M536	r_g_x44_y75_M536_X	r_r_x44_y75_M536	r_r_x44_y75_M536_X	g_g_x24_y117_M536	g_g_x24_y117_M536_X	r_g_x22_y119_M536	r_g_x22_y119_M536_X	r_r_x22_y119_M536	r_r_x22_y119_M536_X	g_g_x27_y108_M536	g_g_x27_y108_M536_X	r_g_x25_y110_M536	r_g_x25_y110_M536_X	r_r_x25_y110_M536	r_r_x25_y110_M536_X	g_g_x23_y53_M536	g_g_x23_y53_M536_X	r_g_x22_y54_M536	r_g_x22_y54_M536_X	r_r_x22_y54_M536	r_r_x22_y54_M536_X	g_g_x3_y79_M536	g_g_x3_y79_M536_X	r_g_x1_y80_M536	r_g_x1_y80_M536_X	r_r_x1_y80_M536	r_r_x1_y80_M536_X	g_g_x59_y154_M536	g_g_x59_y154_M536_X	r_g_x56_y158_M536	r_g_x56_y158_M536_X	r_r_x56_y158_M536	r_r_x56_y158_M536_X	g_g_x58_y158_M536	g_g_x58_y158_M536_X	r_g_x55_y162_M536	r_g_x55_y162_M536_X	r_r_x55_y162_M536	r_r_x55_y162_M536_X	g_g_x12_y82_M536	g_g_x12_y82_M536_X	r_g_x10_y83_M536	r_g_x10_y83_M536_X	r_r_x10_y83_M536	r_r_x10_y83_M536_X	g_g_x57_y116_M536	g_g_x57_y116_M536_X	r_g_x55_y119_M536	r_g_x55_y119_M536_X	r_r_x55_y119_M536	r_r_x55_y119_M536_X	g_g_x12_y151_M536	g_g_x12_y151_M536_X	r_g_x9_y154_M536	r_g_x9_y154_M536_X	r_r_x9_y154_M536	r_r_x9_y154_M536_X	g_g_x48_y58_M536	g_g_x48_y58_M536_X	r_g_x47_y59_M536	r_g_x47_y59_M536_X	r_r_x47_y59_M536	r_r_x47_y59_M536_X	g_g_x49_y109_M536	g_g_x49_y109_M536_X	r_g_x47_y111_M536	r_g_x47_y111_M536_X	r_r_x47_y111_M536	r_r_x47_y111_M536_X	g_g_x45_y163_M536	g_g_x45_y163_M536_X	r_g_x42_y167_M536	r_g_x42_y167_M536_X	r_r_x42_y167_M536	r_r_x42_y167_M536_X	g_g_x30_y42_M536	g_g_x30_y42_M536_X	r_g_x29_y43_M536	r_g_x29_y43_M536_X	r_r_x29_y43_M536	r_r_x29_y43_M536_X	g_g_x68_y64_M537	g_g_x68_y64_M537_X	r_g_x67_y66_M537	r_g_x67_y66_M537_X	r_r_x67_y66_M537	r_r_x67_y66_M537_X	g_g_x15_y161_M537	g_g_x15_y161_M537_X	r_g_x12_y164_M537	r_g_x12_y164_M537_X	r_r_x12_y164_M537	r_r_x12_y164_M537_X	g_g_x74_y76_M537	g_g_x74_y76_M537_X	r_g_x73_y78_M537	r_g_x73_y78_M537_X	r_r_x73_y78_M537	r_r_x73_y78_M537_X	g_g_x19_y162_M537	g_g_x19_y162_M537_X	r_g_x16_y165_M537	r_g_x16_y165_M537_X	r_r_x16_y165_M537	r_r_x16_y165_M537_X	g_g_x71_y155_M537	g_g_x71_y155_M537_X	r_g_x68_y159_M537	r_g_x68_y159_M537_X	r_r_x68_y159_M537	r_r_x68_y159_M537_X	g_g_x11_y77_M537	g_g_x11_y77_M537_X	r_g_x9_y78_M537	r_g_x9_y78_M537_X	r_r_x9_y78_M537	r_r_x9_y78_M537_X	g_g_x58_y16_M537	g_g_x58_y16_M537_X	r_g_x58_y16_M537	r_g_x58_y16_M537_X	r_r_x58_y16_M537	r_r_x58_y16_M537_X	g_g_x53_y37_M537	g_g_x53_y37_M537_X	r_g_x52_y38_M537	r_g_x52_y38_M537_X	r_r_x52_y38_M537	r_r_x52_y38_M537_X	g_g_x46_y136_M537	g_g_x46_y136_M537_X	r_g_x43_y139_M537	r_g_x43_y139_M537_X	r_r_x43_y139_M537	r_r_x43_y139_M537_X	g_g_x48_y145_M537	g_g_x48_y145_M537_X	r_g_x45_y148_M537	r_g_x45_y148_M537_X	r_r_x45_y148_M537	r_r_x45_y148_M537_X	g_g_x34_y147_M537	g_g_x34_y147_M537_X	r_g_x31_y150_M537	r_g_x31_y150_M537_X	r_r_x31_y150_M537	r_r_x31_y150_M537_X	g_g_x81_y131_M537	g_g_x81_y131_M537_X	r_g_x79_y134_M537	r_g_x79_y134_M537_X	r_r_x79_y134_M537	r_r_x79_y134_M537_X	g_g_x23_y131_M537	g_g_x23_y131_M537_X	r_g_x20_y134_M537	r_g_x20_y134_M537_X	r_r_x20_y134_M537	r_r_x20_y134_M537_X	g_g_x39_y4_M537	g_g_x39_y4_M537_X	r_g_x39_y4_M537	r_g_x39_y4_M537_X	r_r_x39_y4_M537	r_r_x39_y4_M537_X	g_g_x40_y56_M537	g_g_x40_y56_M537_X	r_g_x39_y57_M537	r_g_x39_y57_M537_X	r_r_x39_y57_M537	r_r_x39_y57_M537_X	g_g_x60_y87_M537	g_g_x60_y87_M537_X	r_g_x59_y89_M537	r_g_x59_y89_M537_X	r_r_x59_y89_M537	r_r_x59_y89_M537_X	g_g_x30_y53_M537	g_g_x30_y53_M537_X	r_g_x29_y54_M537	r_g_x29_y54_M537_X	r_r_x29_y54_M537	r_r_x29_y54_M537_X	g_g_x71_y143_M537	g_g_x71_y143_M537_X	r_g_x69_y147_M537	r_g_x69_y147_M537_X	r_r_x69_y147_M537	r_r_x69_y147_M537_X	g_g_x52_y41_M537	g_g_x52_y41_M537_X	r_g_x51_y42_M537	r_g_x51_y42_M537_X	r_r_x51_y42_M537	r_r_x51_y42_M537_X	g_g_x63_y91_M537	g_g_x63_y91_M537_X	r_g_x61_y93_M537	r_g_x61_y93_M537_X	r_r_x61_y93_M537	r_r_x61_y93_M537_X	g_g_x19_y151_M537	g_g_x19_y151_M537_X	r_g_x16_y154_M537	r_g_x16_y154_M537_X	r_r_x16_y154_M537	r_r_x16_y154_M537_X	g_g_x70_y71_M537	g_g_x70_y71_M537_X	r_g_x69_y73_M537	r_g_x69_y73_M537_X	r_r_x69_y73_M537	r_r_x69_y73_M537_X	g_g_x51_y19_M539	g_g_x51_y19_M539_X	r_g_x51_y19_M539	r_g_x51_y19_M539_X	r_r_x51_y19_M539	r_r_x51_y19_M539_X	g_g_x44_y51_M539	g_g_x44_y51_M539_X	r_g_x43_y52_M539	r_g_x43_y52_M539_X	r_r_x43_y52_M539	r_r_x43_y52_M539_X	g_g_x8_y44_M539	g_g_x8_y44_M539_X	r_g_x7_y44_M539	r_g_x7_y44_M539_X	r_r_x7_y44_M539	r_r_x7_y44_M539_X	g_g_x29_y74_M539	g_g_x29_y74_M539_X	r_g_x27_y75_M539	r_g_x27_y75_M539_X	r_r_x27_y75_M539	r_r_x27_y75_M539_X	g_g_x13_y121_M539	g_g_x13_y121_M539_X	r_g_x11_y123_M539	r_g_x11_y123_M539_X	r_r_x11_y123_M539	r_r_x11_y123_M539_X	g_g_x50_y72_M539	g_g_x50_y72_M539_X	r_g_x49_y74_M539	r_g_x49_y74_M539_X	r_r_x49_y74_M539	r_r_x49_y74_M539_X	g_g_x44_y65_M540	g_g_x44_y65_M540_X	r_g_x43_y66_M540	r_g_x43_y66_M540_X	r_r_x43_y66_M540	r_r_x43_y66_M540_X	g_g_x6_y83_M540	g_g_x6_y83_M540_X	r_g_x4_y84_M540	r_g_x4_y84_M540_X	r_r_x4_y84_M540	r_r_x4_y84_M540_X	g_g_x33_y105_M540	g_g_x33_y105_M540_X	r_g_x31_y107_M540	r_g_x31_y107_M540_X	r_r_x31_y107_M540	r_r_x31_y107_M540_X	g_g_x6_y54_M540	g_g_x6_y54_M540_X	r_g_x5_y55_M540	r_g_x5_y55_M540_X	r_r_x5_y55_M540	r_r_x5_y55_M540_X	g_g_x11_y79_M540	g_g_x11_y79_M540_X	r_g_x9_y80_M540	r_g_x9_y80_M540_X	r_r_x9_y80_M540	r_r_x9_y80_M540_X	g_g_x3_y50_M540	g_g_x3_y50_M540_X	r_g_x2_y50_M540	r_g_x2_y50_M540_X	r_r_x2_y50_M540	r_r_x2_y50_M540_X	g_g_x42_y138_M540	g_g_x42_y138_M540_X	r_g_x39_y141_M540	r_g_x39_y141_M540_X	r_r_x39_y141_M540	r_r_x39_y141_M540_X	g_g_x4_y19_M540	g_g_x4_y19_M540_X	r_g_x3_y19_M540	r_g_x3_y19_M540_X	r_r_x3_y19_M540	r_r_x3_y19_M540_X	g_g_x35_y85_M540	g_g_x35_y85_M540_X	r_g_x33_y87_M540	r_g_x33_y87_M540_X	r_r_x33_y87_M540	r_r_x33_y87_M540_X	g_g_x10_y154_M541	g_g_x10_y154_M541_X	r_g_x7_y157_M541	r_g_x7_y157_M541_X	r_r_x7_y157_M541	r_r_x7_y157_M541_X	g_g_x42_y60_M541	g_g_x42_y60_M541_X	r_g_x41_y61_M541	r_g_x41_y61_M541_X	r_r_x41_y61_M541	r_r_x41_y61_M541_X	g_g_x6_y115_M541	g_g_x6_y115_M541_X	r_g_x4_y117_M541	r_g_x4_y117_M541_X	r_r_x4_y117_M541	r_r_x4_y117_M541_X	g_g_x51_y135_M541	g_g_x51_y135_M541_X	r_g_x49_y138_M541	r_g_x49_y138_M541_X	r_r_x49_y138_M541	r_r_x49_y138_M541_X	g_g_x42_y100_M541	g_g_x42_y100_M541_X	r_g_x40_y102_M541	r_g_x40_y102_M541_X	r_r_x40_y102_M541	r_r_x40_y102_M541_X	g_g_x45_y122_M541	g_g_x45_y122_M541_X	r_g_x43_y125_M541	r_g_x43_y125_M541_X	r_r_x43_y125_M541	r_r_x43_y125_M541_X	g_g_x4_y150_M541	g_g_x4_y150_M541_X	r_g_x1_y153_M541	r_g_x1_y153_M541_X	r_r_x1_y153_M541	r_r_x1_y153_M541_X	g_g_x32_y31_M541	g_g_x32_y31_M541_X	r_g_x31_y31_M541	r_g_x31_y31_M541_X	r_r_x31_y31_M541	r_r_x31_y31_M541_X	g_g_x47_y137_M541	g_g_x47_y137_M541_X	r_g_x44_y140_M541	r_g_x44_y140_M541_X	r_r_x44_y140_M541	r_r_x44_y140_M541_X	g_g_x29_y46_M542	g_g_x29_y46_M542_X	r_g_x28_y47_M542	r_g_x28_y47_M542_X	r_r_x28_y47_M542	r_r_x28_y47_M542_X	g_g_x63_y70_M542	g_g_x63_y70_M542_X	r_g_x62_y72_M542	r_g_x62_y72_M542_X	r_r_x62_y72_M542	r_r_x62_y72_M542_X	g_g_x12_y148_M543	g_g_x12_y148_M543_X	r_g_x9_y151_M543	r_g_x9_y151_M543_X	r_r_x9_y151_M543	r_r_x9_y151_M543_X	g_g_x30_y103_M543	g_g_x30_y103_M543_X	r_g_x28_y105_M543	r_g_x28_y105_M543_X	r_r_x28_y105_M543	r_r_x28_y105_M543_X	g_g_x24_y42_M543	g_g_x24_y42_M543_X	r_g_x23_y43_M543	r_g_x23_y43_M543_X	r_r_x23_y43_M543	r_r_x23_y43_M543_X	g_g_x56_y39_M543	g_g_x56_y39_M543_X	r_g_x55_y40_M543	r_g_x55_y40_M543_X	r_r_x55_y40_M543	r_r_x55_y40_M543_X	g_g_x68_y129_M543	g_g_x68_y129_M543_X	r_g_x66_y132_M543	r_g_x66_y132_M543_X	r_r_x66_y132_M543	r_r_x66_y132_M543_X	g_g_x44_y15_M543	g_g_x44_y15_M543_X	r_g_x44_y15_M543	r_g_x44_y15_M543_X	r_r_x44_y15_M543	r_r_x44_y15_M543_X	g_g_x12_y106_M543	g_g_x12_y106_M543_X	r_g_x10_y108_M543	r_g_x10_y108_M543_X	r_r_x10_y108_M543	r_r_x10_y108_M543_X	g_g_x60_y67_M543	g_g_x60_y67_M543_X	r_g_x59_y69_M543	r_g_x59_y69_M543_X	r_r_x59_y69_M543	r_r_x59_y69_M543_X	g_g_x11_y109_M544	g_g_x11_y109_M544_X	r_g_x9_y111_M544	r_g_x9_y111_M544_X	r_r_x9_y111_M544	r_r_x9_y111_M544_X	g_g_x25_y117_M545	g_g_x25_y117_M545_X	r_g_x23_y119_M545	r_g_x23_y119_M545_X	r_r_x23_y119_M545	r_r_x23_y119_M545_X	g_g_x31_y145_M545	g_g_x31_y145_M545_X	r_g_x28_y148_M545	r_g_x28_y148_M545_X	r_r_x28_y148_M545	r_r_x28_y148_M545_X	g_g_x15_y152_M545	g_g_x15_y152_M545_X	r_g_x12_y155_M545	r_g_x12_y155_M545_X	r_r_x12_y155_M545	r_r_x12_y155_M545_X	g_g_x47_y110_M545	g_g_x47_y110_M545_X	r_g_x45_y112_M545	r_g_x45_y112_M545_X	r_r_x45_y112_M545	r_r_x45_y112_M545_X	g_g_x48_y66_M546	g_g_x48_y66_M546_X	r_g_x47_y67_M546	r_g_x47_y67_M546_X	r_r_x47_y67_M546	r_r_x47_y67_M546_X	g_g_x40_y24_M546	g_g_x40_y24_M546_X	r_g_x39_y24_M546	r_g_x39_y24_M546_X	r_r_x39_y24_M546	r_r_x39_y24_M546_X	g_g_x67_y79_M546	g_g_x67_y79_M546_X	r_g_x66_y81_M546	r_g_x66_y81_M546_X	r_r_x66_y81_M546	r_r_x66_y81_M546_X	g_g_x6_y160_M546	g_g_x6_y160_M546_X	r_g_x3_y163_M546	r_g_x3_y163_M546_X	r_r_x3_y163_M546	r_r_x3_y163_M546_X	g_g_x53_y138_M546	g_g_x53_y138_M546_X	r_g_x50_y141_M546	r_g_x50_y141_M546_X	r_r_x50_y141_M546	r_r_x50_y141_M546_X	g_g_x52_y66_M546	g_g_x52_y66_M546_X	r_g_x51_y68_M546	r_g_x51_y68_M546_X	r_r_x51_y68_M546	r_r_x51_y68_M546_X	g_g_x47_y77_M546	g_g_x47_y77_M546_X	r_g_x46_y79_M546	r_g_x46_y79_M546_X	r_r_x46_y79_M546	r_r_x46_y79_M546_X	g_g_x7_y7_M547	g_g_x7_y7_M547_X	r_g_x6_y6_M547	r_g_x6_y6_M547_X	r_r_x6_y6_M547	r_r_x6_y6_M547_X	g_g_x28_y67_M547	g_g_x28_y67_M547_X	r_g_x27_y68_M547	r_g_x27_y68_M547_X	r_r_x27_y68_M547	r_r_x27_y68_M547_X	g_g_x12_y112_M549	g_g_x12_y112_M549_X	r_g_x10_y114_M549	r_g_x10_y114_M549_X	r_r_x10_y114_M549	r_r_x10_y114_M549_X	g_g_x49_y96_M549	g_g_x49_y96_M549_X	r_g_x47_y98_M549	r_g_x47_y98_M549_X	r_r_x47_y98_M549	r_r_x47_y98_M549_X	g_g_x80_y116_M549	g_g_x80_y116_M549_X	r_g_x78_y119_M549	r_g_x78_y119_M549_X	r_r_x78_y119_M549	r_r_x78_y119_M549_X	g_g_x14_y76_M549	g_g_x14_y76_M549_X	r_g_x12_y77_M549	r_g_x12_y77_M549_X	r_r_x12_y77_M549	r_r_x12_y77_M549_X	g_g_x7_y98_M550	g_g_x7_y98_M550_X	r_g_x5_y100_M550	r_g_x5_y100_M550_X	r_r_x5_y100_M550	r_r_x5_y100_M550_X	g_g_x39_y102_M550	g_g_x39_y102_M550_X	r_g_x37_y104_M550	r_g_x37_y104_M550_X	r_r_x37_y104_M550	r_r_x37_y104_M550_X	g_g_x32_y131_M550	g_g_x32_y131_M550_X	r_g_x29_y134_M550	r_g_x29_y134_M550_X	r_r_x29_y134_M550	r_r_x29_y134_M550_X	g_g_x78_y108_M550	g_g_x78_y108_M550_X	r_g_x76_y111_M550	r_g_x76_y111_M550_X	r_r_x76_y111_M550	r_r_x76_y111_M550_X	g_g_x35_y59_M551	g_g_x35_y59_M551_X	r_g_x34_y60_M551	r_g_x34_y60_M551_X	r_r_x34_y60_M551	r_r_x34_y60_M551_X	g_g_x50_y134_M551	g_g_x50_y134_M551_X	r_g_x48_y137_M551	r_g_x48_y137_M551_X	r_r_x48_y137_M551	r_r_x48_y137_M551_X
4430.9746	0	41156.531	0	-22000.602	0.25	-2400.0254	0	14640.53	0	-35797.602	0.25	330.97461	0	17461.531	0	-25348.602	0.25	11005.975	0	15141.53	0	-24629.602	0.25	18808.779	0	25049.82	0	34296.055	0.25	2667.7793	0	42569.82	0	63843.055	0.25	2618.7793	0	26301.82	0	23456.055	0.25	2918.7793	0	28195.82	0	33665.055	0.25	6974.7793	0	20099.82	0	17955.055	0.25	11499.779	0	14507.82	0	38272.055	0.25	11131.779	0	17154.82	0	48774.055	0.25	-2541.2207	0	19149.82	0	17736.055	0.25	11066.779	0	9731.8203	0	24755.055	0.25	11503.779	0	11992.82	0	28082.055	0.25	-1128.2207	0	11711.82	0	22812.055	0.25	4787.7793	0	1868.8203	0	13849.055	0.25	14871.779	0	10882.82	0	19976.055	0.25	14874.779	0	12418.82	0	31570.055	0.25	15248.779	0	9009.8203	0	37720.055	0.25	18197.779	0	33218.82	0	40005.055	0.25	7704.7793	0	20830.82	0	18453.055	0.25	4494.7793	0	5679.8203	0	6254.0547	0.25	19013.779	0	13533.82	0	16174.055	0.25	25779.779	0	11551.82	0	19150.055	0.25	16920.779	0	7360.8203	0	19836.055	0.25	8628.7793	0	8511.8203	0	18893.055	0.25	6398.7793	0	7166.8203	0	25351.055	0.25	15399.779	0	12150.82	0	28214.055	0.25	8991.7793	0	5584.8203	0	16580.055	0.25	8744.7793	0	3275.8203	0	21617.055	0.25	22959.779	0	8515.8203	0	36176.055	0.25	2274.7793	0	6462.8203	0	11409.055	0.25	14981.779	0	5660.8203	0	12446.055	0.25	7883.7793	0	4013.8203	0	12550.055	0.25	3339.7793	0	519.82031	0	8740.0547	0.25	2782.7793	0	15718.82	0	16261.055	0.25	4906.2051	0	9451.7354	0	19809.66	0.25	11420.205	0	3465.7354	0	16482.66	0.25	251.97998	0	31479.01	0	15028.301	0.25	5987.98	0	16710.01	0	25999.301	0.25	4745.98	0	15275.01	0	18524.301	0.25	9604.9805	0	16637.01	0	19700.301	0.25	3372.98	0	17040.01	0	24292.301	0.25	2346.98	0	19882.01	0	37425.301	0.25	1358.98	0	13313.01	0	15299.301	0.25	14904.98	0	8433.0098	0	31699.301	0.25	4215.98	0	5179.0098	0	18176.301	0.25	12646.98	0	12227.01	0	22376.301	0.25	12790.98	0	2261.0098	0	24928.301	0.25	14615.98	0	7067.0098	0	24468.301	0.25	20912.98	0	1540.0098	0	15883.301	0.25	6619.3652	0	7113.415	0	-640.83594	0.25	4026.3652	0	14303.415	0	3168.1641	0.25	17840.365	0	9336.415	0	2169.1641	0.25	11533.365	0	10280.415	0	23684.164	0.25	2034.9502	0	5809.7202	0	13974.66	0.25	1409.0151	0	21110.525	0	16397.975	0.25	10078.016	0	25044.525	0	18436.975	0.25	9230.0156	0	26309.525	0	31220.975	0.25	30333.016	0	13283.525	0	12733.975	0.25	5912.0151	0	25542.525	0	28149.975	0.25	6633.0151	0	31103.525	0	34805.977	0.25	18889.016	0	16695.525	0	15336.975	0.25	17303.016	0	14507.525	0	40987.977	0.25	21022.016	0	13925.525	0	17904.975	0.25	17218.016	0	6496.5249	0	14062.975	0.25	17247.016	0	5854.5249	0	11553.975	0.25	16842.016	0	9056.5254	0	24715.975	0.25	10605.016	0	8514.5254	0	15211.975	0.25	-2435.7646	0	24281.344	0	30909.305	0.25	13161.235	0	5284.3447	0	32056.305	0.25	8817.2354	0	22014.344	0	29186.305	0.25	5633.2354	0	8140.3447	0	23325.305	0.25	14238.235	0	6644.3447	0	22794.305	0.25	8224.2354	0	5007.3447	0	15491.305	0.25	18441.234	0	6436.3447	0	29812.305	0.25	16272.235	0	7726.3447	0	21383.305	0.25	11617.235	0	6336.3447	0	17332.305	0.25	30100.234	0	5598.3447	0	21769.305	0.25	16036.235	0	7681.3447	0	35214.305	0.25	19140.234	0	3506.3447	0	22626.305	0.25	15865.235	0	3550.3447	0	16664.305	0.25	7125.2354	0	6903.3447	0	21597.305	0.25	5341.2354	0	2153.3447	0	15758.305	0.25	2018.2354	0	1427.3447	0	16970.305	0.25	7827.835	0	21061.551	0	11788.215	0.25	6799.835	0	27577.551	0	22131.215	0.25	10148.835	0	30894.551	0	18588.215	0.25	2159.835	0	11788.55	0	6015.2148	0.25	5060.835	0	21046.551	0	25856.215	0.25	4869.835	0	17787.551	0	15936.215	0.25	23347.836	0	7040.5498	0	14685.215	0.25	18245.836	0	1685.5498	0	13821.215	0.25	8195.5098	0	24996.004	0	10303.359	0.25	7559.5098	0	18840.004	0	14180.359	0.25	8279.5098	0	9318.0049	0	10174.359	0.25	20355.51	0	11751.005	0	39089.359	0.25	861.5752	0	15255.875	0	14586.68	0.25	12821.575	0	6909.875	0	24725.68	0.25	706.76953	0	21868.385	0	20213.699	0.25	-1995.2305	0	12277.385	0	4828.6992	0.25	768.76953	0	7397.3848	0	26171.699	0.25	16639.77	0	4922.3848	0	18270.699	0.25	2237.7695	0	11288.385	0	19209.699	0.25	8885.7695	0	10336.385	0	27065.699	0.25	14724.77	0	12644.385	0	22322.699	0.25	18033.77	0	6270.3848	0	21509.699	0.25	12657.77	0	9567.3848	0	53996.699	0.25	14792.77	0	1708.3848	0	15417.699	0.25	-4611.7695	0	16566.32	0	18691.295	0.25	-6565.7695	0	23369.32	0	34250.297	0.25	24221.715	0	25236.135	0	17715.631	0.25	16304.715	0	15171.135	0	28062.631	0.25	8802.7148	0	22643.135	0	21626.631	0.25	6395.7148	0	9152.1348	0	9008.6309	0.25	8493.7148	0	17748.135	0	24734.631	0.25	12269.715	0	23697.135	0	51599.633	0.25	8373.7148	0	17596.135	0	23814.631	0.25	20094.715	0	11213.135	0	38375.633	0.25	9890.7148	0	17288.135	0	31861.631	0.25	26422.715	0	6299.1348	0	23446.631	0.25	15067.715	0	2548.1348	0	25462.631	0.25	19071.715	0	5595.1348	0	20868.631	0.25	11106.715	0	1339.1348	0	16425.631	0.25	11592.715	0	-1351.8652	0	24423.631	0.25	12048.14	0	21590.09	0	32190.535	0.25	-277.86035	0	12460.09	0	18823.535	0.25	18875.141	0	9472.0898	0	32760.535	0.25	12819.14	0	10269.09	0	32454.535	0.25	13834.14	0	8908.0898	0	20141.535	0.25	13149.14	0	8074.0898	0	22571.535	0.25	405.37988	0	17052.336	0	9920.5508	0.25	10516.18	0	12918.575	0	36180.52	0.25	3336.1802	0	19687.574	0	31402.52	0.25	6856.1802	0	15823.575	0	15255.52	0.25	9090.1797	0	16246.575	0	20482.52	0.25	19610.18	0	7732.5752	0	27559.52	0.25	26376.18	0	10582.575	0	28475.52	0.25	25669.18	0	5331.5752	0	26293.52	0.25	1296.1802	0	5874.5752	0	12464.52	0.25	18693.18	0	9098.5752	0	33964.52	0.25	18516.18	0	8682.5752	0	16929.52	0.25	19672.18	0	4541.5752	0	24352.52	0.25	16169.18	0	7232.5752	0	25560.52	0.25	9478.625	0	8081.8398	0	19291.984	0.25	2711.625	0	7948.8398	0	8014.9844	0.25	17030.625	0	7026.8398	0	18257.984	0.25	12864.625	0	6627.8398	0	13483.984	0.25	3829.3096	0	24186.469	0	11337.779	0.25	8698.3096	0	19573.469	0	31732.779	0.25	21770.309	0	8441.4697	0	20103.779	0.25	17081.309	0	12939.47	0	15293.779	0.25	2402.3096	0	8636.4697	0	17573.779	0.25	20497.309	0	8457.4697	0	23325.779	0.25	9773.3096	0	6595.4697	0	28709.779	0.25	21520.309	0	10780.47	0	25337.779	0.25	18508.309	0	11326.47	0	52299.781	0.25	15215.31	0	6058.4697	0	13425.779	0.25	9027.3096	0	10026.47	0	42028.781	0.25	31451.309	0	9073.4697	0	12817.779	0.25	5913.3096	0	2705.4697	0	6956.7793	0.25	12759.31	0	3796.4697	0	13833.779	0.25	10355.31	0	8671.4697	0	7449.7793	0.25	4877.3096	0	9246.4697	0	27039.779	0.25	1743.4902	0	21647.535	0	21115.016	0.25	10450.49	0	22191.535	0	26236.016	0.25	3238.4902	0	22781.535	0	31163.016	0.25	8902.4902	0	21522.535	0	36801.016	0.25	1945.4902	0	17853.535	0	23299.016	0.25	586.49023	0	18029.535	0	11895.016	0.25	7667.4902	0	6573.5352	0	17117.016	0.25	-246.50977	0	14484.535	0	14649.016	0.25	18914.49	0	9977.5352	0	26790.016	0.25	3583.4902	0	11699.535	0	19474.016	0.25	8303.4902	0	5445.5352	0	13474.016	0.25	8193.4902	0	11499.535	0	32064.016	0.25	9500.4902	0	10999.535	0	34841.016	0.25	15353.49	0	11132.535	0	27278.016	0.25	18498.49	0	10109.535	0	26591.016	0.25	16827.49	0	7525.5352	0	21492.016	0.25	17510.49	0	9683.5352	0	19949.016	0.25	7057.4902	0	5520.5352	0	19248.016	0.25	15811.49	0	9392.5352	0	29896.016	0.25	5294.4902	0	6413.5352	0	19919.016	0.25	5564.4302	0	14175.32	0	19165	0.25	7822.4302	0	8475.3203	0	10767	0.25	21016.43	0	9087.3203	0	19778	0.25	13538.43	0	3808.3203	0	10656	0.25	16868.43	0	9229.3203	0	11663	0.25	15593.43	0	6863.3203	0	24327	0.25	9544.4297	0	3976.3203	0	23495	0.25	16096.43	0	8184.3203	0	7760	0.25	10593.43	0	7941.3203	0	14849	0.25	17672.43	0	10817.32	0	26285	0.25	9443.4297	0	4739.3203	0	12351	0.25	11548.43	0	4624.3203	0	3345	0.25	9868.4297	0	3518.3203	0	6089	0.25	16158.43	0	7238.3203	0	24919	0.25	14896.43	0	5814.3203	0	6119	0.25	13712.43	0	4280.3203	0	14154	0.25	11395.43	0	4822.3203	0	8803	0.25	7652.9551	0	18361.92	0	24394.096	0.25	15211.955	0	23508.92	0	30413.096	0.25	4969.9551	0	16492.92	0	19416.096	0.25	26245.955	0	11164.92	0	27932.096	0.25	10380.955	0	13144.92	0	16225.096	0.25	8160.9551	0	15742.92	0	14240.096	0.25	2043.9551	0	9518.9199	0	24953.096	0.25	16320.955	0	4271.9199	0	19883.096	0.25	16893.955	0	8935.9199	0	19454.096	0.25	12973.955	0	8129.9199	0	13912.096	0.25	18440.955	0	5049.9199	0	19916.096	0.25	18557.955	0	7514.9199	0	22769.096	0.25	17546.955	0	6840.9199	0	15023.096	0.25	14550.955	0	9699.9199	0	17045.096	0.25	7303.9551	0	4596.9199	0	20709.096	0.25	8384.9551	0	4633.9199	0	11280.096	0.25	14966.955	0	4776.9199	0	17229.096	0.25	15910.955	0	9232.9199	0	23765.096	0.25	12407.955	0	5104.9199	0	9766.0957	0.25	16761.955	0	7576.9199	0	16747.096	0.25	8715.9551	0	5095.9199	0	17398.096	0.25	17385.955	0	6765.9199	0	10542.096	0.25	10639.955	0	3612.9199	0	18266.096	0.25	6698.3301	0	19428.295	0	12691.195	0.25	468.33008	0	13532.295	0	10327.195	0.25	25553.33	0	14596.295	0	31171.195	0.25	20932.33	0	12356.295	0	27202.195	0.25	-1177.6699	0	12856.295	0	10912.195	0.25	13453.33	0	3208.2949	0	27832.195	0.25	5128.3301	0	19742.295	0	19662.195	0.25	1834.3301	0	6267.2949	0	15042.195	0.25	-329.66992	0	4933.2949	0	4214.1953	0.25	-334.66992	0	9810.2949	0	11595.195	0.25	-5.6699219	0	14109.295	0	16993.195	0.25	1389.3301	0	10223.295	0	11446.195	0.25	471.33008	0	12566.295	0	16688.195	0.25	4735.3301	0	16202.295	0	25631.195	0.25	12535.33	0	10970.295	0	18118.195	0.25	3339.3301	0	19513.295	0	25327.195	0.25	10861.33	0	7719.2949	0	16905.195	0.25	15599.33	0	10860.295	0	23869.195	0.25	7897.3301	0	6788.2949	0	16743.195	0.25	10254.33	0	7046.2949	0	9666.1953	0.25	4506.3301	0	4566.2949	0	10106.195	0.25	12044.33	0	11966.295	0	16743.195	0.25	8576.3301	0	7090.2949	0	6691.1953	0.25	523.33008	0	5400.2949	0	19756.195	0.25	11630.33	0	8100.2949	0	20504.195	0.25	6496.3301	0	1002.2949	0	6126.1953	0.25	11868.33	0	2884.2949	0	23888.195	0.25	11944.33	0	6663.2949	0	10205.195	0.25	6550.3301	0	5052.2949	0	12972.195	0.25	4670.3301	0	5368.2949	0	12395.195	0.25	3762.3301	0	6676.2949	0	12396.195	0.25	10615.33	0	3299.2949	0	15576.195	0.25	2407.3301	0	4988.2949	0	16667.195	0.25	5058.3301	0	1742.2949	0	5218.1953	0.25	6053.3301	0	5520.2949	0	13020.195	0.25	713.33008	0	9567.2949	0	-4040.8047	0.25	7122.3301	0	6602.2949	0	9675.1953	0.25	2242.3301	0	3646.2949	0	27063.195	0.25	11675.33	0	5786.2949	0	19893.195	0.25	11918.33	0	4340.2949	0	12122.195	0.25	5334.3301	0	3094.2949	0	7295.1953	0.25	522.33008	0	1147.2949	0	10750.195	0.25	2235.3301	0	1605.2949	0	4701.1953	0.25	2366.52	0	8491.3398	0	16712.936	0.25	17097.52	0	11053.34	0	18732.936	0.25	9734.5195	0	12302.34	0	22424.936	0.25	24142.52	0	1861.3398	0	21898.936	0.25	2890.52	0	5385.3398	0	9701.9355	0.25	19276.52	0	10863.34	0	27787.936	0.25	8810.5195	0	-2503.6602	0	28121.936	0.25	9868.5195	0	-2440.6602	0	16446.936	0.25	11226.52	0	1889.3398	0	25341.936	0.25	10184.52	0	732.33984	0	15691.936	0.25	14898.52	0	-892.66016	0	16575.936	0.25	18821.52	0	3788.3398	0	22177.936	0.25	9753.5195	0	-214.66016	0	16211.936	0.25	11564.52	0	-1323.6602	0	13310.936	0.25	7449.8701	0	33986.617	0	23469.535	0.25	4805.8701	0	22482.615	0	17156.535	0.25	-171.12988	0	23894.615	0	13992.535	0.25	5367.8701	0	22292.615	0	13948.535	0.25	4108.8701	0	19950.615	0	34829.535	0.25	2799.8701	0	24358.615	0	36336.535	0.25	2408.8701	0	20826.615	0	10666.535	0.25	-1898.1299	0	21384.615	0	6716.5352	0.25	6957.8701	0	5473.6152	0	38631.535	0.25	-5321.1299	0	9663.6152	0	3852.5352	0.25	-396.12988	0	13396.615	0	12363.535	0.25	-1228.1299	0	10147.615	0	8169.5352	0.25	24387.871	0	5724.6152	0	15651.535	0.25	14278.87	0	8275.6152	0	11367.535	0.25	8353.8701	0	9315.6152	0	17625.535	0.25	9834.8701	0	6869.6152	0	8582.5352	0.25	15160.87	0	7926.6152	0	18449.535	0.25	11335.87	0	11700.615	0	14891.535	0.25	12452.87	0	7223.6152	0	17937.535	0.25	17353.871	0	9824.6152	0	12604.535	0.25	10877.87	0	8857.6152	0	11542.535	0.25	11824.87	0	6546.6152	0	20703.535	0.25	11680.87	0	5667.6152	0	22418.535	0.25	9602.8701	0	4747.6152	0	7961.5352	0.25	7677.8701	0	5928.6152	0	10713.535	0.25	8623.8701	0	7556.6152	0	11447.535	0.25	12932.87	0	5622.6152	0	9406.5352	0.25	18251.871	0	8929.6152	0	14288.535	0.25	12783.87	0	6801.6152	0	13042.535	0.25	7297.8701	0	6820.6152	0	11201.535	0.25	9293.8701	0	4686.6152	0	13955.535	0.25	6851.8701	0	6491.6152	0	11280.535	0.25	6226.5596	0	20225.1	0	30271.795	0.25	24821.559	0	11823.1	0	35725.797	0.25	2619.5596	0	15962.1	0	24445.795	0.25	25092.559	0	23854.1	0	32863.797	0.25	10696.56	0	8127.0996	0	20444.795	0.25	11109.56	0	15794.1	0	25861.795	0.25	4955.5596	0	11421.1	0	30694.795	0.25	7063.5596	0	12423.1	0	23817.795	0.25	15775.56	0	10466.1	0	52049.797	0.25	16119.56	0	11816.1	0	20828.795	0.25	20193.559	0	12799.1	0	44441.797	0.25	11458.56	0	9089.0996	0	23166.795	0.25	13503.56	0	11268.1	0	20437.795	0.25	6620.5596	0	4244.0996	0	9771.7949	0.25	10456.56	0	8310.0996	0	20743.795	0.25	9785.5596	0	7274.0996	0	25553.795	0.25	14815.56	0	8068.0996	0	26639.795	0.25	19053.559	0	10252.1	0	25897.795	0.25	10722.56	0	7031.0996	0	21652.795	0.25	4191.5596	0	15501.1	0	27914.795	0.25	14788.56	0	7402.0996	0	27069.795	0.25	11559.56	0	7451.0996	0	33465.797	0.25	1930.5801	0	11080.75	0	12359.045	0.25	8591.5801	0	3742.75	0	16052.045	0.25	9410.5801	0	3796.75	0	9174.0449	0.25	10672.58	0	7044.75	0	23620.045	0.25	3285.5801	0	3037.75	0	13159.045	0.25	12603.58	0	5316.75	0	13724.045	0.25	-61.189941	0	13529.725	0	24580.855	0.25	1203.8101	0	-176.27539	0	16607.855	0.25	733.81006	0	6492.7246	0	7496.8555	0.25	21550.811	0	6946.7246	0	9940.8555	0.25	9435.8105	0	6780.7246	0	15522.855	0.25	11561.811	0	1068.7246	0	11506.855	0.25	21261.811	0	1305.7246	0	21286.855	0.25	11068.811	0	-1168.2754	0	4741.8555	0.25	188.81006	0	-1638.2754	0	-1930.1445	0.25	5749.0449	0	29040.225	0	33600.133	0.25	-232.95508	0	27490.225	0	11670.135	0.25	2334.0449	0	20332.225	0	16356.135	0.25	6869.0449	0	15105.225	0	19851.135	0.25	13181.045	0	8293.2246	0	15488.135	0.25	10838.045	0	10179.225	0	18364.135	0.25	12953.045	0	12421.225	0	30256.135	0.25	7258.0449	0	7382.2251	0	14932.135	0.25	14044.045	0	8066.2251	0	24761.135	0.25	5131.625	0	13752.98	0	9175.625	0.25	13495.625	0	2497.98	0	15963.625	0.25	18279.996	0	1146.7852	0	24001.15	0.25	8255.9951	0	13219.785	0	24036.15	0.25	13190.995	0	3602.7852	0	14151.15	0.25	11189.995	0	875.78516	0	14545.15	0.25	10092.995	0	2802.7852	0	17972.15	0.25	10101.995	0	76.785156	0	25238.15	0.25	11898.995	0	5153.7852	0	18233.15	0.25	7946.9951	0	3199.7852	0	16207.15	0.25	14148.34	0	2884.4551	0	13411.47	0.25	7372.085	0	12758.045	0	19456.26	0.25	6259.085	0	19815.045	0	35437.258	0.25	16626.086	0	4693.0449	0	20819.26	0.25	15132.085	0	7703.0449	0	59576.258	0.25	8165.3447	0	21340.115	0	9798.1152	0.25	3676.345	0	13140.115	0	13490.115	0.25	8211.3447	0	16667.115	0	16359.115	0.25	13805.345	0	7482.1152	0	10884.115	0.25	21747.346	0	7594.1152	0	7856.1152	0.25	5578.3447	0	16379.115	0	5061.1152	0.25	6088.3447	0	12590.115	0	19254.115	0.25	2568.875	0	23685.16	0	-5839.9551	0.25	14438.875	0	10090.16	0	9197.0449	0.25	14430.33	0	12952.7	0	11817.369	0.25	4747.3301	0	15588.7	0	9792.3691	0.25	12230.33	0	8620.7002	0	12573.369	0.25	29836.33	0	6491.7002	0	13973.369	0.25	11276.061	0	8432.9746	0	16440.254	0.25	4097.0601	0	17893.975	0	22001.254	0.25	15093.061	0	7281.9746	0	25560.254	0.25	10182.061	0	3802.9746	0	21580.254	0.25	9598.1504	0	6341.0151	0	17613.914	0.25	10486.15	0	4728.0151	0	14350.915	0.25
7003.1348	0.5	26539.57	0.5	-50662.648	0.75000006	3921.1348	0.5	10500.57	0.5	-59762.648	0.75000006	7016.1348	0.5	14464.57	0.5	-45077.648	0.75000006	14112.135	0.5	9715.5703	0.5	-46064.648	0.75000006	27107.289	0.5	26143.135	0.5	37350.992	0.75000006	10059.29	0.5	40127.133	0.5	64201.992	0.75000006	4973.29	0.5	25531.135	0.5	32527.99	0.75000006	5328.29	0.5	28311.135	0.5	39807.992	0.75000006	11613.29	0.5	22255.135	0.5	24099.99	0.75000006	22161.289	0.5	8581.1348	0.5	38557.992	0.75000006	17036.289	0.5	3327.1348	0.5	52044.992	0.75000006	5000.29	0.5	15249.135	0.5	24007.99	0.75000006	15374.29	0.5	6499.1348	0.5	26450.99	0.75000006	25667.289	0.5	2899.1348	0.5	37887.992	0.75000006	4329.29	0.5	10438.135	0.5	34357.992	0.75000006	-1663.71	0.5	12448.135	0.5	19694.99	0.75000006	23812.289	0.5	14178.135	0.5	23512.99	0.75000006	20401.289	0.5	6194.1348	0.5	36287.992	0.75000006	19729.289	0.5	6424.1348	0.5	44087.992	0.75000006	27018.289	0.5	23810.135	0.5	45711.992	0.75000006	17304.289	0.5	6229.1348	0.5	25785.99	0.75000006	11732.29	0.5	-1305.8652	0.5	14293.99	0.75000006	26801.289	0.5	6452.1348	0.5	22238.99	0.75000006	28951.289	0.5	10684.135	0.5	32029.99	0.75000006	27335.289	0.5	4861.1348	0.5	26155.99	0.75000006	16458.289	0.5	2510.1348	0.5	18387.99	0.75000006	19055.289	0.5	5777.1348	0.5	30031.99	0.75000006	22222.289	0.5	5457.1348	0.5	35660.992	0.75000006	11291.29	0.5	6047.1348	0.5	23333.99	0.75000006	16622.289	0.5	2240.1348	0.5	27503.99	0.75000006	25666.289	0.5	5972.1348	0.5	48390.992	0.75000006	8547.29	0.5	-334.86523	0.5	19725.99	0.75000006	15986.29	0.5	1899.1348	0.5	16192.99	0.75000006	13738.29	0.5	-2725.8652	0.5	21821.99	0.75000006	9642.29	0.5	315.13477	0.5	17756.99	0.75000006	7851.29	0.5	12540.135	0.5	23103.99	0.75000006	6326.8252	0.5	10291.665	0.5	22187.635	0.75000006	18468.824	0.5	6670.665	0.5	12398.635	0.75000006	4007.9048	0.5	28289.6	0.5	9552.6309	0.75000006	5856.9048	0.5	30334.6	0.5	20015.631	0.75000006	5395.9048	0.5	31772.6	0.5	15387.631	0.75000006	9409.9043	0.5	23529.6	0.5	12317.631	0.75000006	4149.9048	0.5	24874.6	0.5	12748.631	0.75000006	1030.9048	0.5	29003.6	0.5	24013.631	0.75000006	9377.9043	0.5	17718.6	0.5	10828.631	0.75000006	18602.904	0.5	15773.6	0.5	26434.631	0.75000006	847.90479	0.5	16325.6	0.5	-922.36914	0.75000006	15860.904	0.5	14805.6	0.5	17365.631	0.75000006	11349.904	0.5	8139.6001	0.5	18649.631	0.75000006	15809.904	0.5	8843.5996	0.5	16615.631	0.75000006	17953.904	0.5	17144.6	0.5	9497.6309	0.75000006	-215.58496	0.5	12711.266	0.5	5420.5195	0.75000006	5955.415	0.5	13237.266	0.5	1398.5195	0.75000006	16414.414	0.5	17932.266	0.5	6521.5195	0.75000006	13632.415	0.5	10792.266	0.5	21080.52	0.75000006	3358.7949	0.5	3944.4551	0.5	11558.699	0.75000006	-896.875	0.5	25478.496	0.5	15116.16	0.75000006	7813.125	0.5	28502.496	0.5	26364.16	0.75000006	8956.125	0.5	28123.496	0.5	39316.16	0.75000006	22320.125	0.5	8121.4951	0.5	18729.16	0.75000006	4318.125	0.5	16070.495	0.5	26196.16	0.75000006	5181.125	0.5	22567.496	0.5	33733.16	0.75000006	16600.125	0.5	8967.4951	0.5	21578.16	0.75000006	11900.125	0.5	10325.495	0.5	42472.16	0.75000006	16294.125	0.5	13272.495	0.5	20082.16	0.75000006	16593.125	0.5	5698.4951	0.5	18049.16	0.75000006	16212.125	0.5	2456.4951	0.5	18151.16	0.75000006	19628.125	0.5	3235.4951	0.5	24610.16	0.75000006	8899.125	0.5	2385.4951	0.5	19037.16	0.75000006	-579.78027	0.5	16882.43	0.5	23667.43	0.75000006	-1431.7803	0.5	15290.43	0.5	21163.43	0.75000006	5671.2197	0.5	17911.43	0.5	27956.43	0.75000006	8718.2197	0.5	6492.4297	0.5	18047.43	0.75000006	16450.219	0.5	1014.4297	0.5	17293.43	0.75000006	13548.22	0.5	748.42969	0.5	13624.43	0.75000006	18603.219	0.5	2726.4297	0.5	24169.43	0.75000006	18547.219	0.5	2344.4297	0.5	16499.43	0.75000006	11840.22	0.5	1353.4297	0.5	16056.43	0.75000006	14910.22	0.5	1504.4297	0.5	24410.43	0.75000006	16598.219	0.5	5459.4297	0.5	26438.43	0.75000006	19686.219	0.5	-497.57031	0.5	18246.43	0.75000006	16498.219	0.5	3786.4297	0.5	16900.43	0.75000006	12053.22	0.5	3572.4297	0.5	20253.43	0.75000006	5783.2197	0.5	-2208.5703	0.5	8421.4297	0.75000006	5324.2197	0.5	738.42969	0.5	10392.43	0.75000006	3940.2549	0.5	18923.715	0.5	18414.689	0.75000006	86.254883	0.5	22121.715	0.5	19495.689	0.75000006	8032.2549	0.5	16017.715	0.5	24437.689	0.75000006	-68.745117	0.5	9418.7148	0.5	6507.6895	0.75000006	-706.74512	0.5	18693.715	0.5	22458.689	0.75000006	9815.2549	0.5	-859.28516	0.5	15145.689	0.75000006	17090.254	0.5	-1351.2852	0.5	19841.689	0.75000006	15298.255	0.5	-75.285156	0.5	18777.689	0.75000006	8425.04	0.5	23177.809	0.5	-85.816406	0.75000006	3473.04	0.5	18415.809	0.5	3522.1836	0.75000006	11848.04	0.5	6104.8096	0.5	2098.1836	0.75000006	16789.039	0.5	7621.8096	0.5	27313.184	0.75000006	-958.86523	0.5	7795.915	0.5	4668.8848	0.75000006	8058.1348	0.5	1008.915	0.5	17070.885	0.75000006	5500.355	0.5	14245.875	0.5	23150.945	0.75000006	-163.64502	0.5	9804.875	0.5	7228.9453	0.75000006	-269.64502	0.5	8627.875	0.5	29677.945	0.75000006	15315.355	0.5	1284.875	0.5	25586.945	0.75000006	1811.355	0.5	3054.875	0.5	20300.945	0.75000006	15452.355	0.5	10933.875	0.5	28964.945	0.75000006	13738.355	0.5	5882.875	0.5	22729.945	0.75000006	13675.355	0.5	4263.875	0.5	25237.945	0.75000006	14217.355	0.5	6390.875	0.5	50317.945	0.75000006	12413.355	0.5	1657.875	0.5	20046.945	0.75000006	-4035.3604	0.5	7784.6895	0.5	11747.756	0.75000006	-7150.3604	0.5	2258.6895	0.5	21879.756	0.75000006	22197.91	0.5	26274.795	0.5	13712.311	0.75000006	13355.91	0.5	22644.795	0.5	17204.311	0.75000006	8188.9102	0.5	16596.795	0.5	11011.311	0.75000006	2963.9102	0.5	15437.795	0.5	-154.68945	0.75000006	7758.9102	0.5	20037.795	0.5	14566.311	0.75000006	19223.91	0.5	22946.795	0.5	41822.312	0.75000006	3594.9102	0.5	23612.795	0.5	13305.311	0.75000006	19699.91	0.5	12905.795	0.5	21208.311	0.75000006	6126.9102	0.5	15871.795	0.5	21308.311	0.75000006	20168.91	0.5	9575.7949	0.5	10995.311	0.75000006	13780.91	0.5	8891.7949	0.5	18702.311	0.75000006	19578.91	0.5	8351.7949	0.5	8079.3105	0.75000006	13877.91	0.5	3227.7949	0.5	5885.3105	0.75000006	10071.91	0.5	1611.7949	0.5	15332.311	0.75000006	11591.255	0.5	17418.711	0.5	29806.07	0.75000006	2201.2549	0.5	7523.71	0.5	14957.07	0.75000006	22624.254	0.5	4364.71	0.5	32057.07	0.75000006	20039.254	0.5	3412.71	0.5	26252.07	0.75000006	13980.255	0.5	-588.29004	0.5	21427.07	0.75000006	16999.254	0.5	2240.71	0.5	26699.07	0.75000006	819.91016	0.5	19672.02	0.5	16706.006	0.75000006	4009.6797	0.5	11073.72	0.5	37560	0.75000006	2084.6797	0.5	14734.72	0.5	26296	0.75000006	2173.6797	0.5	13235.72	0.5	17687	0.75000006	3849.6797	0.5	9750.7197	0.5	19635	0.75000006	15168.68	0.5	12248.72	0.5	20125	0.75000006	21388.68	0.5	10294.72	0.5	23278	0.75000006	13061.68	0.5	4094.7197	0.5	23165	0.75000006	-3741.3203	0.5	6101.7197	0.5	11000	0.75000006	11343.68	0.5	6209.7197	0.5	31362	0.75000006	15498.68	0.5	3214.7197	0.5	12533	0.75000006	16392.68	0.5	4310.7197	0.5	19555	0.75000006	10681.68	0.5	5285.7197	0.5	26805	0.75000006	1067.3047	0.5	17485.109	0.5	13276.875	0.75000006	2570.3047	0.5	11204.11	0.5	2873.875	0.75000006	14502.305	0.5	2461.1104	0.5	10500.875	0.75000006	10084.305	0.5	9003.1104	0.5	6124.875	0.75000006	8953.29	0.5	18675.285	0.5	20142.199	0.75000006	9236.29	0.5	14998.285	0.5	38168.199	0.75000006	19295.289	0.5	6070.2852	0.5	25101.199	0.75000006	15614.29	0.5	6628.2852	0.5	17265.199	0.75000006	9564.29	0.5	7940.2852	0.5	21365.199	0.75000006	21006.289	0.5	8658.2852	0.5	26145.199	0.75000006	11542.29	0.5	5154.2852	0.5	30449.199	0.75000006	19668.289	0.5	6064.2852	0.5	26362.199	0.75000006	20606.289	0.5	8593.2852	0.5	52150.199	0.75000006	15841.29	0.5	3534.2852	0.5	8958.1992	0.75000006	9749.29	0.5	3878.2852	0.5	48229.199	0.75000006	27844.289	0.5	5888.2852	0.5	13842.199	0.75000006	11652.29	0.5	2787.2852	0.5	7263.1992	0.75000006	13857.29	0.5	2940.2852	0.5	16003.199	0.75000006	13770.29	0.5	5801.2852	0.5	14180.199	0.75000006	10330.29	0.5	3663.2852	0.5	16585.199	0.75000006	3762.915	0.5	19902.945	0.5	13381.574	0.75000006	9694.915	0.5	25523.945	0.5	21170.574	0.75000006	5598.915	0.5	13234.945	0.5	23675.574	0.75000006	11144.915	0.5	11355.945	0.5	26290.574	0.75000006	4392.915	0.5	12038.945	0.5	15571.574	0.75000006	1464.915	0.5	11019.945	0.5	10838.574	0.75000006	9287.915	0.5	14263.945	0.5	12564.574	0.75000006	1550.915	0.5	11621.945	0.5	8023.5742	0.75000006	19701.914	0.5	4746.9453	0.5	22425.574	0.75000006	6799.915	0.5	7383.9453	0.5	13007.574	0.75000006	10148.915	0.5	5392.9453	0.5	11527.574	0.75000006	13043.915	0.5	6081.9453	0.5	29264.574	0.75000006	12864.915	0.5	4834.9453	0.5	29582.574	0.75000006	16431.914	0.5	7915.9453	0.5	25675.574	0.75000006	18728.914	0.5	7420.9453	0.5	21677.574	0.75000006	17142.914	0.5	5822.9453	0.5	10122.574	0.75000006	18466.914	0.5	3509.9453	0.5	19433.574	0.75000006	11263.915	0.5	1973.9453	0.5	14871.574	0.75000006	15301.915	0.5	7877.9453	0.5	25191.574	0.75000006	11453.915	0.5	3469.9453	0.5	12178.574	0.75000006	2404.9346	0.5	17805.115	0.5	18567.936	0.75000006	2029.9346	0.5	9872.1152	0.5	13288.936	0.75000006	19018.934	0.5	8998.1152	0.5	24140.936	0.75000006	8250.9346	0.5	6668.1152	0.5	15088.936	0.75000006	15372.935	0.5	4072.1152	0.5	15191.936	0.75000006	13649.935	0.5	4133.1152	0.5	25796.936	0.75000006	7199.9346	0.5	7144.1152	0.5	23379.936	0.75000006	16100.935	0.5	6182.1152	0.5	9043.9355	0.75000006	12136.935	0.5	2250.1152	0.5	15493.936	0.75000006	16380.935	0.5	5409.1152	0.5	24444.936	0.75000006	10092.935	0.5	2949.1152	0.5	18890.936	0.75000006	10622.935	0.5	3695.1152	0.5	5890.9355	0.75000006	7186.9346	0.5	4934.1152	0.5	11706.936	0.75000006	13048.935	0.5	5841.1152	0.5	20239.936	0.75000006	11766.935	0.5	3125.1152	0.5	12140.936	0.75000006	8687.9346	0.5	2970.1152	0.5	9382.9355	0.75000006	11847.935	0.5	2177.1152	0.5	8951.9355	0.75000006	837.58496	0.5	25130.344	0.5	28344.135	0.75000006	10121.585	0.5	21460.344	0.5	26743.135	0.75000006	3211.585	0.5	21301.344	0.5	18800.135	0.75000006	12448.585	0.5	23729.344	0.5	27582.135	0.75000006	2779.585	0.5	14736.345	0.5	22032.135	0.75000006	2675.585	0.5	16492.344	0.5	15281.135	0.75000006	-1926.415	0.5	13252.345	0.5	17254.135	0.75000006	9538.585	0.5	8003.3447	0.5	21976.135	0.75000006	14576.585	0.5	6309.3447	0.5	19769.135	0.75000006	9943.585	0.5	6900.3447	0.5	19863.135	0.75000006	10356.585	0.5	7428.3447	0.5	22030.135	0.75000006	12381.585	0.5	8526.3447	0.5	25851.135	0.75000006	10627.585	0.5	5693.3447	0.5	15534.135	0.75000006	7640.585	0.5	4255.3447	0.5	21160.135	0.75000006	8583.585	0.5	7982.3447	0.5	22982.135	0.75000006	7053.585	0.5	3099.3447	0.5	24374.135	0.75000006	9863.585	0.5	7484.3447	0.5	16895.135	0.75000006	11891.585	0.5	9758.3447	0.5	27244.135	0.75000006	12787.585	0.5	3313.3447	0.5	17580.135	0.75000006	15529.585	0.5	3948.3447	0.5	18991.135	0.75000006	7028.585	0.5	5423.3447	0.5	23458.135	0.75000006	10743.585	0.5	7135.3447	0.5	20471.135	0.75000006	5584.585	0.5	1968.3447	0.5	22352.135	0.75000006	10264.641	0.5	22191.83	0.5	10207.984	0.75000006	8623.6406	0.5	18347.83	0.5	12641.984	0.75000006	31359.641	0.5	20342.83	0.5	21513.984	0.75000006	32861.641	0.5	21622.83	0.5	29820.984	0.75000006	4648.6401	0.5	13322.83	0.5	7111.9844	0.75000006	20821.641	0.5	6932.8301	0.5	22281.984	0.75000006	13142.641	0.5	20859.83	0.5	22642.984	0.75000006	3128.6401	0.5	17206.83	0.5	19045.984	0.75000006	5661.6401	0.5	13657.83	0.5	4181.9844	0.75000006	7533.6401	0.5	15948.83	0.5	13687.984	0.75000006	7608.6401	0.5	15256.83	0.5	16584.984	0.75000006	5311.6401	0.5	15220.83	0.5	13345.984	0.75000006	4775.6401	0.5	14099.83	0.5	15454.984	0.75000006	11666.641	0.5	18641.83	0.5	21942.984	0.75000006	10950.641	0.5	12785.83	0.5	9949.9844	0.75000006	10804.641	0.5	21227.83	0.5	27399.984	0.75000006	8980.6406	0.5	18552.83	0.5	21922.984	0.75000006	25147.641	0.5	14272.83	0.5	17256.984	0.75000006	12642.641	0.5	14065.83	0.5	13845.984	0.75000006	17762.641	0.5	12628.83	0.5	9148.9844	0.75000006	11726.641	0.5	8194.8301	0.5	11357.984	0.75000006	21704.641	0.5	11435.83	0.5	15589.984	0.75000006	17782.641	0.5	10697.83	0.5	8083.9844	0.75000006	8623.6406	0.5	10563.83	0.5	19148.984	0.75000006	18530.641	0.5	9533.8301	0.5	17200.984	0.75000006	11798.641	0.5	6477.8301	0.5	7838.9844	0.75000006	11996.641	0.5	5379.8301	0.5	16381.984	0.75000006	16680.641	0.5	7211.8301	0.5	14828.984	0.75000006	8978.6406	0.5	6593.8301	0.5	19801.984	0.75000006	9572.6406	0.5	7298.8301	0.5	13307.984	0.75000006	10027.641	0.5	15313.83	0.5	10377.984	0.75000006	18577.641	0.5	9861.8301	0.5	14956.984	0.75000006	7263.6401	0.5	6912.8301	0.5	12940.984	0.75000006	14272.641	0.5	6642.8301	0.5	5087.9844	0.75000006	12424.641	0.5	6536.8301	0.5	9757.9844	0.75000006	11475.641	0.5	2706.8301	0.5	9105.9844	0.75000006	13486.641	0.5	7790.8301	0.5	11296.984	0.75000006	11771.641	0.5	7591.8301	0.5	22712.984	0.75000006	18441.641	0.5	8737.8301	0.5	14623.984	0.75000006	17523.641	0.5	6546.8301	0.5	17071.984	0.75000006	10377.641	0.5	4908.8301	0.5	6308.9844	0.75000006	9373.6406	0.5	3983.8301	0.5	3150.9844	0.75000006	7615.6401	0.5	9694.8301	0.5	5334.9844	0.75000006	-2589.7998	0.5	13198.715	0.5	5532.4102	0.75000006	9167.2002	0.5	12595.715	0.5	15406.41	0.75000006	1528.2002	0.5	16834.715	0.5	16189.41	0.75000006	16283.2	0.5	1530.7148	0.5	15117.41	0.75000006	-3407.7998	0.5	4807.7148	0.5	2539.4102	0.75000006	13471.2	0.5	6944.7148	0.5	20312.41	0.75000006	1710.2002	0.5	-1566.2852	0.5	25217.41	0.75000006	7652.2002	0.5	-560.28516	0.5	13599.41	0.75000006	7560.2002	0.5	2347.7148	0.5	21931.41	0.75000006	2232.2002	0.5	1169.7148	0.5	8006.4102	0.75000006	8582.2002	0.5	1056.7148	0.5	7087.4102	0.75000006	10184.2	0.5	-1704.2852	0.5	8053.4102	0.75000006	3414.2002	0.5	-4577.2852	0.5	13867.41	0.75000006	4722.2002	0.5	-2725.2852	0.5	9861.4102	0.75000006	12082.65	0.5	36365.602	0.5	21661.535	0.75000006	11436.65	0.5	23196.6	0.5	14603.535	0.75000006	4470.6499	0.5	20819.6	0.5	18110.535	0.75000006	9836.6504	0.5	22892.6	0.5	21156.535	0.75000006	11228.65	0.5	21148.6	0.5	41518.535	0.75000006	6514.6499	0.5	24436.6	0.5	34084.535	0.75000006	8025.6499	0.5	19973.6	0.5	16980.535	0.75000006	7627.6499	0.5	10841.6	0.5	10105.535	0.75000006	7291.6499	0.5	11048.6	0.5	40073.535	0.75000006	899.6499	0.5	12058.6	0.5	8974.5352	0.75000006	4341.6499	0.5	12577.6	0.5	15384.535	0.75000006	4590.6499	0.5	8880.5996	0.5	14951.535	0.75000006	27597.65	0.5	9968.5996	0.5	19679.535	0.75000006	16382.65	0.5	6677.5996	0.5	18309.535	0.75000006	12607.65	0.5	9944.5996	0.5	23800.535	0.75000006	12166.65	0.5	12365.6	0.5	18156.535	0.75000006	19805.65	0.5	6547.5996	0.5	21963.535	0.75000006	15860.65	0.5	13050.6	0.5	16754.535	0.75000006	17960.65	0.5	6920.5996	0.5	20893.535	0.75000006	18177.65	0.5	6906.5996	0.5	18174.535	0.75000006	16364.65	0.5	9167.5996	0.5	21571.535	0.75000006	18229.65	0.5	9571.5996	0.5	16821.535	0.75000006	17580.65	0.5	6500.5996	0.5	27909.535	0.75000006	12661.65	0.5	6992.5996	0.5	15900.535	0.75000006	13421.65	0.5	6228.5996	0.5	13734.535	0.75000006	16001.65	0.5	8927.5996	0.5	19166.535	0.75000006	16069.65	0.5	5556.5996	0.5	11208.535	0.75000006	13313.65	0.5	9174.5996	0.5	14812.535	0.75000006	14801.65	0.5	6193.5996	0.5	22691.535	0.75000006	13133.65	0.5	5567.5996	0.5	21069.535	0.75000006	18243.65	0.5	3711.5996	0.5	19543.535	0.75000006	13479.65	0.5	3815.5996	0.5	20182.535	0.75000006	5101.6553	0.5	18506.926	0.5	34098.273	0.75000006	21985.656	0.5	9995.9248	0.5	18639.275	0.75000006	1686.6553	0.5	11716.925	0.5	19814.275	0.75000006	19572.656	0.5	19674.926	0.5	18277.275	0.75000006	6870.6553	0.5	8621.9248	0.5	11041.275	0.75000006	9187.6553	0.5	16989.926	0.5	14555.275	0.75000006	1916.6553	0.5	8771.9248	0.5	20224.275	0.75000006	3815.6553	0.5	10300.925	0.5	12686.275	0.75000006	12487.655	0.5	10050.925	0.5	39130.273	0.75000006	11434.655	0.5	9497.9248	0.5	10798.275	0.75000006	15149.655	0.5	10335.925	0.5	36362.273	0.75000006	11439.655	0.5	9393.9248	0.5	15594.275	0.75000006	12542.655	0.5	4825.9248	0.5	14808.275	0.75000006	4280.6553	0.5	3414.9248	0.5	88.275391	0.75000006	7634.6553	0.5	7176.9248	0.5	14086.275	0.75000006	7658.6553	0.5	7114.9248	0.5	16939.275	0.75000006	9696.6553	0.5	6359.9248	0.5	16384.275	0.75000006	15195.655	0.5	5193.9248	0.5	18028.275	0.75000006	8190.6553	0.5	5223.9248	0.5	12236.275	0.75000006	1519.6553	0.5	12604.925	0.5	22293.275	0.75000006	14294.655	0.5	4767.9248	0.5	17509.275	0.75000006	6503.6553	0.5	5475.9248	0.5	29673.275	0.75000006	-2164.4951	0.5	9287.9297	0.5	11892.369	0.75000006	5974.5049	0.5	3755.9302	0.5	14464.369	0.75000006	4163.5049	0.5	4721.9302	0.5	12423.369	0.75000006	4554.5049	0.5	6740.9302	0.5	20359.369	0.75000006	13612.505	0.5	6538.9302	0.5	14064.369	0.75000006	6210.5049	0.5	4485.9302	0.5	13483.369	0.75000006	356.80493	0.5	18216.629	0.5	26866.895	0.75000006	176.80493	0.5	2438.6299	0.5	18980.895	0.75000006	441.80493	0.5	8440.6299	0.5	13695.895	0.75000006	18934.805	0.5	10061.63	0.5	13088.895	0.75000006	7203.8047	0.5	7809.6299	0.5	22679.895	0.75000006	11781.805	0.5	5366.6299	0.5	17516.895	0.75000006	14142.805	0.5	4005.6299	0.5	25467.895	0.75000006	11802.805	0.5	3555.6299	0.5	13093.895	0.75000006	109.80493	0.5	2446.6299	0.5	5262.8945	0.75000006	5183.0249	0.5	27809.68	0.5	30628.969	0.75000006	-935.9751	0.5	23361.68	0.5	15621.97	0.75000006	325.0249	0.5	22732.68	0.5	12695.97	0.75000006	6010.0249	0.5	18190.68	0.5	22806.969	0.75000006	13669.025	0.5	3894.6802	0.5	15783.97	0.75000006	9582.0254	0.5	4327.6802	0.5	20497.969	0.75000006	12393.025	0.5	8417.6797	0.5	26722.969	0.75000006	9608.0254	0.5	5217.6802	0.5	15253.97	0.75000006	15610.025	0.5	9203.6797	0.5	29552.969	0.75000006	5412.9053	0.5	16697.32	0.5	12775.29	0.75000006	12452.905	0.5	5778.3198	0.5	11597.29	0.75000006	13253.96	0.5	7158.0703	0.5	28815.109	0.75000006	6111.96	0.5	11153.07	0.5	31551.109	0.75000006	11381.96	0.5	1953.0703	0.5	20319.109	0.75000006	9677.96	0.5	1009.0703	0.5	17772.109	0.75000006	10195.96	0.5	5062.0703	0.5	22676.109	0.75000006	8885.96	0.5	2429.0703	0.5	35423.109	0.75000006	9034.96	0.5	-536.92969	0.5	27866.109	0.75000006	8045.96	0.5	3087.0703	0.5	21093.109	0.75000006	12892.971	0.5	4952.0996	0.5	22673.275	0.75000006	3235.1851	0.5	28202.254	0.5	17847.625	0.75000006	3813.1851	0.5	24522.254	0.5	37429.625	0.75000006	12908.186	0.5	3763.2549	0.5	16891.625	0.75000006	16322.186	0.5	10018.255	0.5	69652.625	0.75000006	7188	0.5	17064.48	0.5	25477.721	0.75000006	2132	0.5	13335.48	0.5	20820.721	0.75000006	5195	0.5	15688.48	0.5	27053.721	0.75000006	12653	0.5	5372.4805	0.5	24327.721	0.75000006	16784	0.5	6598.4805	0.5	16285.721	0.75000006	2367	0.5	8065.4805	0.5	12974.721	0.75000006	3424	0.5	4591.4805	0.5	25791.721	0.75000006	4641.8149	0.5	22553.795	0.5	3673.625	0.75000006	14532.814	0.5	6907.7949	0.5	6687.625	0.75000006	8124.4849	0.5	14532.01	0.5	15157.635	0.75000006	2808.4849	0.5	10529.01	0.5	11333.635	0.75000006	8889.4844	0.5	2558.0098	0.5	12521.635	0.75000006	16055.484	0.5	4674.0098	0.5	14080.635	0.75000006	1025.7051	0.5	17131.449	0.5	17350.711	0.75000006	713.70508	0.5	11345.45	0.5	19710.711	0.75000006	13166.705	0.5	7525.4502	0.5	24971.711	0.75000006	7442.7051	0.5	6328.4502	0.5	16660.711	0.75000006	8291.2402	0.5	10612.67	0.5	14646.44	0.75000006	8474.2402	0.5	7895.6699	0.5	11194.44	0.75000006
8019.7051	1	32118.805	1	-32292.945	1.25	6016.7051	1	17138.805	1	-45345.945	1.25	8736.7051	1	16924.805	1	-36665.945	1.25	20887.705	1	13004.805	1	-38230.945	1.25	20725.82	1	23660.359	1	29794.324	1.25	6167.8203	1	34352.359	1	55988.324	1.25	1867.8203	1	23213.359	1	20483.324	1.25	1221.8203	1	16653.359	1	30787.324	1.25	2018.8203	1	13240.359	1	15569.324	1.25	19585.82	1	7283.3594	1	32524.324	1.25	10167.82	1	4708.3594	1	37109.324	1.25	5907.8203	1	12609.359	1	20521.324	1.25	13649.82	1	5820.3594	1	18775.324	1.25	19494.82	1	4113.3594	1	30536.324	1.25	-1035.1797	1	3766.3594	1	26686.324	1.25	-3971.1797	1	7600.3594	1	18540.324	1.25	20398.82	1	7045.3594	1	17604.324	1.25	17321.82	1	2557.3594	1	31466.324	1.25	16246.82	1	6649.3594	1	40023.324	1.25	21534.82	1	15522.359	1	39086.324	1.25	17951.82	1	1355.3594	1	21877.324	1.25	3312.8203	1	-4243.6406	1	7494.3242	1.25	17916.82	1	5809.3594	1	17450.324	1.25	26887.82	1	7990.3594	1	35514.324	1.25	17057.82	1	-1491.6406	1	19134.324	1.25	12212.82	1	911.35938	1	14625.324	1.25	10649.82	1	-807.64062	1	32496.324	1.25	12783.82	1	5466.3594	1	34345.324	1.25	8917.8203	1	-2016.6406	1	17447.324	1.25	14518.82	1	-1660.6406	1	19257.324	1.25	15599.82	1	5336.3594	1	45899.324	1.25	3407.8203	1	-1251.6406	1	11025.324	1.25	13631.82	1	1877.3594	1	13131.324	1.25	10782.82	1	-465.64062	1	19271.324	1.25	3192.8203	1	-5772.6406	1	12717.324	1.25	7497.8203	1	6542.3594	1	22703.324	1.25	3550.6445	1	11894.845	1	15440.6	1.25	15153.645	1	6855.8447	1	18084.6	1.25	1840.0098	1	27579.91	1	7060.3047	1.25	6317.0098	1	25321.91	1	25150.305	1.25	4412.0098	1	26978.91	1	15595.305	1.25	8493.0098	1	28228.91	1	21470.305	1.25	5842.0098	1	23130.91	1	21862.305	1.25	2398.0098	1	22629.91	1	26936.305	1.25	6245.0098	1	9816.9102	1	14623.305	1.25	14251.01	1	12252.91	1	27734.305	1.25	1969.0098	1	13107.91	1	6534.3047	1.25	12840.01	1	11122.91	1	18222.305	1.25	14330.01	1	6626.9102	1	24239.305	1.25	16936.01	1	8180.9102	1	18825.305	1.25	20460.01	1	8797.9102	1	17588.305	1.25	2523.855	1	12092.195	1	1733.3086	1.25	5536.855	1	9747.1953	1	1834.3086	1.25	21543.855	1	12379.195	1	4679.3086	1.25	16789.855	1	14953.195	1	24310.309	1.25	4069.665	1	-7440.1553	1	10695.186	1.25	1426.6802	1	13318.205	1	21159.379	1.25	9299.6797	1	25543.205	1	26556.379	1.25	10731.68	1	24528.205	1	44067.379	1.25	23801.68	1	9493.2051	1	20148.379	1.25	7009.6802	1	16462.205	1	29776.379	1.25	8497.6797	1	25297.205	1	37361.379	1.25	13259.68	1	14119.205	1	22348.379	1.25	15838.68	1	8944.2051	1	38954.379	1.25	20973.68	1	12414.205	1	21866.379	1.25	18468.68	1	3821.2051	1	20277.379	1.25	15488.68	1	1959.2051	1	16277.38	1.25	21557.68	1	5736.2051	1	30845.379	1.25	10265.68	1	4748.2051	1	21555.379	1.25	176.52539	1	31232.16	1	21102.064	1.25	3017.5254	1	20650.16	1	19174.064	1.25	11863.525	1	24349.16	1	22553.064	1.25	10366.525	1	9224.1602	1	14782.064	1.25	16217.525	1	6176.1602	1	18196.064	1.25	12780.525	1	5202.1602	1	14565.064	1.25	20976.525	1	8600.1602	1	17782.064	1.25	14903.525	1	7811.1602	1	15494.064	1.25	15144.525	1	8744.1602	1	11186.064	1.25	17387.525	1	5604.1602	1	13795.064	1.25	18765.525	1	7791.1602	1	21002.064	1.25	20476.525	1	8826.1602	1	18085.064	1.25	16265.525	1	5705.1602	1	14451.064	1.25	15199.525	1	5379.1602	1	16160.064	1.25	11160.525	1	1962.1602	1	8225.0645	1.25	6540.5254	1	6056.1602	1	10305.064	1.25	767.32031	1	24735.295	1	15634.914	1.25	-562.67969	1	19848.295	1	15904.914	1.25	5109.3203	1	21664.295	1	25193.914	1.25	-1800.6797	1	17010.295	1	7709.9141	1.25	-1880.6797	1	20202.295	1	19899.914	1.25	-2000.6797	1	10041.295	1	11953.914	1.25	17347.32	1	2793.2949	1	16788.914	1.25	11803.32	1	3530.2949	1	14103.914	1.25	4823.5049	1	21156.635	1	16456.539	1.25	4557.5049	1	19279.635	1	17251.539	1.25	8772.5049	1	11703.635	1	10149.539	1.25	17925.504	1	6227.6348	1	23781.539	1.25	4646.2852	1	5299.4902	1	9159.2656	1.25	12790.285	1	4120.4902	1	28705.266	1.25	5208.5952	1	19591.535	1	18694.186	1.25	3103.5952	1	10661.535	1	7076.1855	1.25	3868.5952	1	6618.5352	1	27327.186	1.25	19970.596	1	4803.5352	1	20874.186	1.25	3593.5952	1	7840.5352	1	21495.186	1.25	15850.596	1	6702.5352	1	29317.186	1.25	16010.596	1	10694.535	1	19678.186	1.25	19013.596	1	4017.5352	1	20911.186	1.25	18057.596	1	10142.535	1	49165.188	1.25	11313.596	1	4326.5352	1	12731.186	1.25	-5043.9951	1	10701.535	1	15622.059	1.25	-6137.9951	1	5462.5352	1	7677.0586	1.25	23154.039	1	29810.891	1	23455.285	1.25	10887.04	1	25418.891	1	26434.285	1.25	5013.04	1	24751.891	1	16455.285	1.25	3886.04	1	15730.89	1	8973.2852	1.25	7539.04	1	17402.891	1	27437.285	1.25	25836.039	1	12316.89	1	39946.285	1.25	11018.04	1	15140.89	1	19267.285	1.25	16364.04	1	15632.89	1	35097.285	1.25	10342.04	1	15601.89	1	28301.285	1.25	20467.039	1	8210.8896	1	23454.285	1.25	15330.04	1	6346.8896	1	22452.285	1.25	21871.039	1	14105.89	1	18193.285	1.25	15100.04	1	4248.8896	1	10477.285	1.25	11000.04	1	2317.8896	1	19491.285	1.25	10675.025	1	19198.199	1	24049.65	1.25	-822.9751	1	10772.2	1	16574.65	1.25	16735.025	1	7256.2002	1	31729.65	1.25	14662.025	1	5220.2002	1	24724.65	1.25	11229.025	1	5351.2002	1	21929.65	1.25	15018.025	1	5883.2002	1	27073.65	1.25	-2447.4805	1	13126.825	1	15696.32	1.25	2622.9453	1	14769.045	1	33233.992	1.25	-2220.0547	1	15167.045	1	25711.994	1.25	319.94531	1	12811.045	1	15481.994	1.25	4697.9453	1	13381.045	1	14652.994	1.25	14033.945	1	13129.045	1	20093.994	1.25	14981.945	1	9891.0449	1	22259.994	1.25	13932.945	1	5417.0449	1	15271.994	1.25	-5613.0547	1	5022.0449	1	10476.994	1.25	9326.9453	1	7273.0449	1	25201.994	1.25	8032.9453	1	5695.0449	1	14537.994	1.25	12681.945	1	4274.0449	1	19587.994	1.25	10162.945	1	6253.0449	1	23009.994	1.25	4765.0601	1	16880.215	1	20090.391	1.25	4058.0601	1	13716.215	1	11239.391	1.25	16503.061	1	4286.2148	1	15737.391	1.25	16826.061	1	4591.2148	1	7219.3906	1.25	8290.9346	1	15905.765	1	17573.51	1.25	11965.935	1	17747.766	1	32540.51	1.25	16406.934	1	14986.765	1	24076.51	1.25	13083.935	1	7072.7646	1	20581.51	1.25	5962.9346	1	5022.7646	1	25984.51	1.25	18814.934	1	7890.7646	1	28721.51	1.25	14207.935	1	4764.7646	1	33477.508	1.25	17913.934	1	5666.7646	1	30382.51	1.25	15845.935	1	10475.765	1	55148.508	1.25	15160.935	1	4735.7646	1	12431.51	1.25	8618.9346	1	5600.7646	1	40392.508	1.25	31762.934	1	6953.7646	1	20649.51	1.25	8836.9346	1	2632.7646	1	6810.5098	1.25	12591.935	1	3717.7646	1	14702.51	1.25	13270.935	1	4361.7646	1	15415.51	1.25	7205.9346	1	3114.7646	1	33372.508	1.25	-1066.6152	1	16252.07	1	20013.359	1.25	4818.3848	1	23588.07	1	32297.359	1.25	3457.3848	1	13019.07	1	23364.359	1.25	5405.3848	1	10683.07	1	29050.359	1.25	-730.61523	1	9676.0703	1	19460.359	1.25	-2758.6152	1	10207.07	1	15899.359	1.25	1217.3848	1	14819.07	1	20359.359	1.25	-3271.6152	1	9734.0703	1	14079.359	1.25	4795.3848	1	20279.07	1	24481.359	1.25	-2850.6152	1	12395.07	1	17817.359	1.25	2885.3848	1	5154.0703	1	13868.359	1.25	6213.3848	1	7427.0703	1	34642.359	1.25	9146.3848	1	3303.0703	1	34667.359	1.25	11314.385	1	7602.0703	1	27546.359	1.25	11815.385	1	4232.0703	1	24732.359	1.25	15557.385	1	2036.0703	1	24539.359	1.25	16700.385	1	3621.0703	1	25709.359	1.25	4952.3848	1	2563.0703	1	23258.359	1.25	13369.385	1	3272.0703	1	29585.359	1.25	1816.3848	1	1805.0703	1	21876.359	1.25	13399.415	1	3910.9648	1	19287.295	1.25	4099.415	1	6517.9648	1	11261.295	1.25	21343.414	1	7682.9648	1	22270.295	1.25	12750.415	1	2729.9648	1	10314.295	1.25	15954.415	1	5377.9648	1	16494.295	1.25	15734.415	1	3099.9648	1	18413.295	1.25	12054.415	1	2558.9648	1	25892.295	1.25	18444.414	1	3507.9648	1	12807.295	1.25	12547.415	1	3160.9648	1	13592.295	1.25	20130.414	1	4231.9648	1	25340.295	1.25	15466.415	1	1691.9648	1	14163.295	1.25	14519.415	1	4037.9648	1	9966.2949	1.25	10953.415	1	4629.9648	1	8193.2949	1.25	19441.414	1	3882.9648	1	23298.295	1.25	14578.415	1	242.96484	1	9085.2949	1.25	12001.415	1	-326.03516	1	13037.295	1.25	12447.415	1	2690.9648	1	8084.2949	1.25	4937.71	1	24112.91	1	28476.545	1.25	13589.71	1	22052.91	1	30244.545	1.25	4475.71	1	19459.91	1	13099.545	1.25	8460.71	1	14342.91	1	31049.545	1.25	4318.71	1	18632.91	1	22734.545	1.25	3567.71	1	16177.91	1	18081.545	1.25	-575.29004	1	13388.91	1	28019.545	1.25	12248.71	1	5877.9102	1	24914.545	1.25	14751.71	1	6277.9102	1	25158.545	1.25	13327.71	1	7572.9102	1	22482.545	1.25	12235.71	1	8404.9102	1	21647.545	1.25	17616.711	1	7215.9102	1	30338.545	1.25	13960.71	1	8285.9102	1	15260.545	1.25	10070.71	1	5829.9102	1	28394.545	1.25	10684.71	1	7789.9102	1	32388.545	1.25	8507.71	1	4074.9102	1	24297.545	1.25	9347.71	1	7523.9102	1	22850.545	1.25	14052.71	1	11111.91	1	31263.545	1.25	9455.71	1	5475.9102	1	15213.545	1.25	13929.71	1	2621.9102	1	23192.545	1.25	9290.71	1	5839.9102	1	27833.545	1.25	11176.71	1	3895.9102	1	19758.545	1.25	5776.71	1	5540.9102	1	26119.545	1.25	6672.1904	1	25776.385	1	16017.945	1.25	5235.1904	1	16799.385	1	23589.945	1.25	30178.191	1	21896.385	1	27127.945	1.25	24537.191	1	13299.385	1	26243.945	1.25	4340.1904	1	11258.385	1	13343.945	1.25	13535.19	1	13274.385	1	26711.945	1.25	11554.19	1	17417.385	1	28705.945	1.25	1834.1904	1	22477.385	1	16705.945	1.25	4024.1904	1	12042.385	1	11374.945	1.25	4762.1904	1	15091.385	1	19425.945	1.25	3298.1904	1	17329.385	1	24333.945	1.25	6892.1904	1	18421.385	1	13735.945	1.25	4364.1904	1	15793.385	1	18782.945	1.25	9024.1904	1	18450.385	1	24352.945	1.25	11606.19	1	11556.385	1	21844.945	1.25	12885.19	1	15334.385	1	23753.945	1.25	13572.19	1	16866.385	1	30158.945	1.25	19142.191	1	16755.385	1	28789.945	1.25	12044.19	1	13099.385	1	19733.945	1.25	13386.19	1	13429.385	1	18480.945	1.25	4173.1904	1	13493.385	1	16802.945	1.25	18311.191	1	11930.385	1	30118.945	1.25	10766.19	1	13929.385	1	13896.945	1.25	7655.1904	1	10680.385	1	21057.945	1.25	13497.19	1	15062.385	1	19869.945	1.25	3111.1904	1	11738.385	1	11294.945	1.25	11625.19	1	8912.3848	1	23589.945	1.25	15487.19	1	11098.385	1	21157.945	1.25	9308.1904	1	11313.385	1	23419.945	1.25	6516.1904	1	7936.3848	1	14645.945	1.25	6722.1904	1	16104.385	1	20137.945	1.25	13612.19	1	8010.3848	1	18726.945	1.25	4265.1904	1	7803.3848	1	19188.945	1.25	8263.1904	1	6430.3848	1	11522.945	1.25	6696.1904	1	9653.3848	1	16648.945	1.25	10823.19	1	6485.3848	1	8377.9453	1.25	10405.19	1	9743.3848	1	16887.945	1.25	6211.1904	1	7749.3848	1	29389.945	1.25	13013.19	1	10157.385	1	15476.945	1.25	8827.1904	1	13274.385	1	31560.945	1.25	10781.19	1	5648.3848	1	11872.945	1.25	6374.1904	1	5049.3848	1	11811.945	1.25	4064.1904	1	7384.3848	1	7926.9453	1.25	-469.54492	1	5901.8496	1	14101.765	1.25	13687.455	1	7573.8496	1	23168.766	1.25	10813.455	1	4263.8496	1	22180.766	1.25	8742.4551	1	8814.8496	1	24645.766	1.25	943.45508	1	3752.8496	1	12467.765	1.25	17643.455	1	7638.8496	1	23136.766	1.25	5692.4551	1	-1849.1504	1	34050.766	1.25	10744.455	1	-2011.1504	1	18126.766	1.25	9872.4551	1	1993.8496	1	28445.766	1.25	5434.4551	1	-2518.1504	1	13331.765	1.25	9707.4551	1	-596.15039	1	21634.766	1.25	9301.4551	1	-2157.1504	1	21221.766	1.25	7484.4551	1	-3685.1504	1	14560.765	1.25	10306.455	1	-4197.1504	1	12877.765	1.25	9569.0898	1	28237.07	1	24637.811	1.25	8242.0898	1	17395.07	1	15810.811	1.25	1650.0898	1	19329.07	1	13202.811	1.25	8075.0898	1	21511.07	1	14120.811	1.25	7748.0898	1	17535.07	1	39974.812	1.25	1946.0898	1	24344.07	1	30970.811	1.25	1905.0898	1	19339.07	1	16218.811	1.25	4274.0898	1	11501.07	1	7580.8105	1.25	3041.0898	1	12517.07	1	33632.812	1.25	-2535.9102	1	8510.0703	1	3535.8105	1.25	271.08984	1	12861.07	1	9033.8105	1.25	1202.0898	1	12136.07	1	7311.8105	1.25	23796.09	1	6224.0703	1	13094.811	1.25	8517.0898	1	9505.0703	1	11199.811	1.25	10389.09	1	8945.0703	1	13835.811	1.25	11578.09	1	3563.0703	1	13203.811	1.25	17223.09	1	6885.0703	1	9592.8105	1.25	12930.09	1	9391.0703	1	17828.811	1.25	15745.09	1	5082.0703	1	12375.811	1.25	19504.09	1	6037.0703	1	15251.811	1.25	9144.0898	1	8116.0703	1	15286.811	1.25	17833.09	1	5120.0703	1	13942.811	1.25	14395.09	1	4800.0703	1	22943.811	1.25	9341.0898	1	6873.0703	1	7235.8105	1.25	9328.0898	1	3187.0703	1	10259.811	1.25	6139.0898	1	5489.0703	1	8887.8105	1.25	9685.0898	1	5387.0703	1	7416.8105	1.25	15566.09	1	7771.0703	1	9384.8105	1.25	16438.09	1	4028.0703	1	18152.811	1.25	11207.09	1	3609.0703	1	12157.811	1.25	12220.09	1	3073.0703	1	12053.811	1.25	11340.09	1	5408.0703	1	14627.811	1.25	8229.7852	1	17071.58	1	35690.551	1.25	17930.785	1	4528.5801	1	30682.551	1.25	4291.7852	1	11973.58	1	19697.551	1.25	23650.785	1	17377.58	1	23822.551	1.25	5073.7852	1	12577.58	1	17311.551	1.25	10417.785	1	8230.5801	1	16508.551	1.25	1562.7852	1	10563.58	1	28920.551	1.25	6775.7852	1	10449.58	1	17974.551	1.25	8885.7852	1	15655.58	1	45237.551	1.25	15459.785	1	8121.5801	1	17284.551	1.25	17422.785	1	9011.5801	1	39468.551	1.25	16075.785	1	5616.5801	1	21208.551	1.25	15360.785	1	5180.5801	1	25795.551	1.25	967.78516	1	5535.5801	1	9062.5508	1.25	10534.785	1	3209.5801	1	16386.551	1.25	9707.7852	1	6842.5801	1	24014.551	1.25	16186.785	1	2792.5801	1	17246.551	1.25	19172.785	1	4360.5801	1	21390.551	1.25	11346.785	1	4521.5801	1	15587.551	1.25	3472.7852	1	11980.58	1	20456.551	1.25	16301.785	1	3502.5801	1	21737.551	1.25	7726.7852	1	4172.5801	1	26969.551	1.25	2397.845	1	5772.9453	1	7194.0957	1.25	13534.845	1	2581.9453	1	6559.0957	1.25	10523.845	1	1102.9453	1	4846.0957	1.25	11480.845	1	2805.9453	1	11671.096	1.25	17568.846	1	378.94531	1	6100.0957	1.25	9240.8447	1	1685.9453	1	8062.0957	1.25	109.81494	1	19645.904	1	28656.135	1.25	3254.8149	1	22217.904	1	15301.135	1.25	1136.8149	1	9005.9043	1	12945.135	1.25	18185.814	1	11256.904	1	16128.135	1.25	11608.814	1	8049.9048	1	19304.135	1.25	10239.814	1	5048.9048	1	14005.135	1.25	17286.814	1	902.90479	1	26332.135	1.25	7231.8149	1	2539.9048	1	14966.135	1.25	966.81494	1	2926.9048	1	5087.1348	1.25	4936.6553	1	24831.225	1	28776.119	1.25	400.65503	1	20866.225	1	7642.1191	1.25	1052.655	1	19698.225	1	13526.119	1.25	6436.6553	1	11545.225	1	17216.119	1.25	13327.655	1	3562.2246	1	12535.119	1.25	10273.655	1	5841.2246	1	18187.119	1.25	13261.655	1	6670.2246	1	24297.119	1.25	10636.655	1	3944.2246	1	10862.119	1.25	16577.654	1	4447.2246	1	27378.119	1.25	6148.4751	1	15568.445	1	18185.926	1.25	12954.475	1	847.44482	1	18714.926	1.25	13830.98	1	6431	1	18099.814	1.25	8334.9805	1	11942	1	27961.814	1.25	12554.98	1	3275	1	11174.814	1.25	7733.98	1	5507	1	10710.814	1.25	11605.98	1	4506	1	13736.814	1.25	7903.98	1	2780	1	23008.814	1.25	10543.98	1	1547	1	13241.814	1.25	7827.98	1	4506	1	11572.814	1.25	18637.496	1	4515.0352	1	15189.596	1.25	-1535.5449	1	32631.895	1	12126.885	1.25	-2248.5449	1	27855.895	1	28150.885	1.25	6064.4551	1	8550.8945	1	14992.885	1.25	12733.455	1	9195.8945	1	51846.883	1.25	5367.71	1	13415.385	1	20589.824	1.25	1903.71	1	12916.385	1	24878.824	1.25	6066.71	1	9592.3848	1	29559.824	1.25	12969.71	1	4130.3848	1	24064.824	1.25	21112.711	1	4956.3848	1	16670.824	1.25	1056.71	1	4075.3848	1	12514.824	1.25	4136.71	1	3316.3848	1	17529.824	1.25	1673.52	1	19795.996	1	5030.1348	1.25	13514.52	1	8319.9951	1	2880.1348	1.25	12674.995	1	6510.3252	1	8953.875	1.25	4343.9951	1	10787.325	1	6870.875	1.25	9758.9951	1	4897.3252	1	7892.875	1.25	15361.995	1	1314.3252	1	4390.875	1.25	1892.9399	1	17589.98	1	9459.6348	1.25	2437.9399	1	10338.98	1	10436.635	1.25	14800.939	1	3483.9805	1	20026.635	1.25	10577.939	1	4950.9805	1	10315.635	1.25	9020.335	1	7890.3901	1	20910.17	1.25	8799.335	1	7430.3901	1	12406.17	1.25
2441.4102	1.5000001	26311.836	1.5000001	-50520.406	1.7500001	1050.4102	1.5000001	13892.835	1.5000001	-62847.406	1.7500001	2931.4102	1.5000001	11374.835	1.5000001	-51379.406	1.7500001	13363.41	1.5000001	12420.835	1.5000001	-45274.406	1.7500001	21580.525	1.5000001	37675.555	1.5000001	22179.125	1.7500001	5420.5254	1.5000001	33430.555	1.5000001	47202.125	1.7500001	3198.5254	1.5000001	18996.555	1.5000001	16384.125	1.7500001	7410.5254	1.5000001	18460.555	1.5000001	30833.125	1.7500001	1221.5254	1.5000001	22229.555	1.5000001	15000.125	1.7500001	13077.525	1.5000001	14549.555	1.5000001	34277.125	1.7500001	12901.525	1.5000001	8622.5547	1.5000001	39494.125	1.7500001	15634.525	1.5000001	4995.5547	1.5000001	18901.125	1.7500001	15997.525	1.5000001	5560.5547	1.5000001	15455.125	1.7500001	22655.525	1.5000001	7358.5547	1.5000001	22565.125	1.7500001	2028.5254	1.5000001	12523.555	1.5000001	25729.125	1.7500001	1445.5254	1.5000001	3242.5547	1.5000001	7158.125	1.7500001	21301.525	1.5000001	9493.5547	1.5000001	19561.125	1.7500001	17473.525	1.5000001	8803.5547	1.5000001	23776.125	1.7500001	12774.525	1.5000001	8635.5547	1.5000001	36837.125	1.7500001	19766.525	1.5000001	16091.555	1.5000001	34908.125	1.7500001	21051.525	1.5000001	9502.5547	1.5000001	15785.125	1.7500001	6737.5254	1.5000001	2682.5547	1.5000001	6144.125	1.7500001	20069.525	1.5000001	8751.5547	1.5000001	14071.125	1.7500001	26123.525	1.5000001	8421.5547	1.5000001	27093.125	1.7500001	14918.525	1.5000001	6864.5547	1.5000001	16082.125	1.7500001	9509.5254	1.5000001	2747.5547	1.5000001	15088.125	1.7500001	13340.525	1.5000001	4147.5547	1.5000001	22716.125	1.7500001	16382.525	1.5000001	8232.5547	1.5000001	27590.125	1.7500001	10632.525	1.5000001	7803.5547	1.5000001	16780.125	1.7500001	13460.525	1.5000001	1747.5547	1.5000001	11892.125	1.7500001	15877.525	1.5000001	5535.5547	1.5000001	38490.125	1.7500001	6139.5254	1.5000001	2481.5547	1.5000001	4351.125	1.7500001	12339.525	1.5000001	5805.5547	1.5000001	5654.125	1.7500001	11894.525	1.5000001	2142.5547	1.5000001	10462.125	1.7500001	8170.5254	1.5000001	-1327.4453	1.5000001	3987.125	1.7500001	9106.5254	1.5000001	2770.5547	1.5000001	17669.125	1.7500001	293.59961	1.5000001	5516.7109	1.5000001	18591.311	1.7500001	1490.5996	1.5000001	9541.7109	1.5000001	16959.311	1.7500001	1719.9404	1.5000001	25945	1.5000001	6703.1895	1.7500001	5426.9404	1.5000001	26023	1.5000001	22483.189	1.7500001	172.94043	1.5000001	23241	1.5000001	13022.189	1.7500001	8789.9404	1.5000001	20253	1.5000001	14135.189	1.7500001	565.94043	1.5000001	22334	1.5000001	17933.189	1.7500001	-226.05957	1.5000001	24365	1.5000001	19388.189	1.7500001	1000.9404	1.5000001	21517	1.5000001	11915.189	1.7500001	12947.94	1.5000001	14841	1.5000001	25165.189	1.7500001	-921.05957	1.5000001	9165	1.5000001	6985.1895	1.7500001	16884.941	1.5000001	4698	1.5000001	19153.189	1.7500001	6216.9404	1.5000001	12183	1.5000001	17711.189	1.7500001	19091.941	1.5000001	8776	1.5000001	18096.189	1.7500001	15004.94	1.5000001	10847	1.5000001	10897.189	1.7500001	618.28516	1.5000001	12416.985	1.5000001	-2560.5938	1.7500001	6023.2852	1.5000001	14050.985	1.5000001	-3566.5938	1.7500001	19512.285	1.5000001	10925.985	1.5000001	-3264.5938	1.7500001	17712.285	1.5000001	12979.985	1.5000001	11355.406	1.7500001	5091.2051	1.5000001	1000.7402	1.5000001	19823.445	1.7500001	339.16992	1.5000001	16655.949	1.5000001	26776.23	1.7500001	9255.1699	1.5000001	21819.949	1.5000001	27778.23	1.7500001	7724.1699	1.5000001	25772.949	1.5000001	44780.23	1.7500001	15756.17	1.5000001	21138.949	1.5000001	25009.23	1.7500001	4334.1699	1.5000001	18205.949	1.5000001	26080.23	1.7500001	3989.1699	1.5000001	22183.949	1.5000001	36359.23	1.7500001	13180.17	1.5000001	15105.95	1.5000001	26801.23	1.7500001	14967.17	1.5000001	8303.9502	1.5000001	40999.23	1.7500001	19785.17	1.5000001	8128.9502	1.5000001	22664.23	1.7500001	19552.17	1.5000001	6603.9502	1.5000001	21704.23	1.7500001	16446.17	1.5000001	3987.9502	1.5000001	20088.23	1.7500001	20175.17	1.5000001	4731.9502	1.5000001	29397.23	1.7500001	8536.1699	1.5000001	3348.9502	1.5000001	22337.23	1.7500001	2224.5898	1.5000001	23711.93	1.5000001	23921.605	1.7500001	5807.5898	1.5000001	17962.93	1.5000001	24212.605	1.7500001	11694.59	1.5000001	23333.93	1.5000001	28677.605	1.7500001	11391.59	1.5000001	11263.93	1.5000001	20822.605	1.7500001	24518.59	1.5000001	7990.9297	1.5000001	22537.605	1.7500001	14506.59	1.5000001	4567.9297	1.5000001	11413.605	1.7500001	20350.59	1.5000001	6973.9297	1.5000001	24194.605	1.7500001	20002.59	1.5000001	10683.93	1.5000001	16571.605	1.7500001	14134.59	1.5000001	5162.9297	1.5000001	14372.605	1.7500001	18442.59	1.5000001	6767.9297	1.5000001	16766.605	1.7500001	23070.59	1.5000001	7510.9297	1.5000001	24111.605	1.7500001	22505.59	1.5000001	4523.9297	1.5000001	20719.605	1.7500001	19345.59	1.5000001	1817.9297	1.5000001	16272.605	1.7500001	15503.59	1.5000001	6620.9297	1.5000001	19056.605	1.7500001	11201.59	1.5000001	1963.9297	1.5000001	10213.605	1.7500001	10928.59	1.5000001	1266.9297	1.5000001	7536.6055	1.7500001	-2552.4199	1.5000001	20043.391	1.5000001	12737.455	1.7500001	-3332.4199	1.5000001	26649.391	1.5000001	19569.455	1.7500001	2197.5801	1.5000001	13224.391	1.5000001	21734.455	1.7500001	-4080.4199	1.5000001	10247.391	1.5000001	14174.455	1.7500001	-5046.4199	1.5000001	16065.391	1.5000001	22427.455	1.7500001	-1897.4199	1.5000001	8767.3906	1.5000001	10658.455	1.7500001	15916.58	1.5000001	-1229.6094	1.5000001	13760.455	1.7500001	13049.58	1.5000001	-2665.6094	1.5000001	19553.455	1.7500001	5134.6055	1.5000001	20042.645	1.5000001	7231.9648	1.7500001	4962.6055	1.5000001	15625.645	1.5000001	12728.965	1.7500001	6022.6055	1.5000001	9498.6445	1.5000001	5567.9648	1.7500001	18812.605	1.5000001	6829.6445	1.5000001	20495.965	1.7500001	2625.5752	1.5000001	8607.9199	1.5000001	8390.0508	1.7500001	13443.575	1.5000001	5116.9199	1.5000001	24553.051	1.7500001	1076.2148	1.5000001	21970.1	1.5000001	15249.881	1.7500001	-942.78516	1.5000001	12543.1	1.5000001	1742.8809	1.7500001	-1971.7852	1.5000001	8132.1001	1.5000001	20850.881	1.7500001	11715.215	1.5000001	13479.1	1.5000001	14960.881	1.7500001	-2326.7852	1.5000001	16030.1	1.5000001	11572.881	1.7500001	13079.215	1.5000001	14762.1	1.5000001	18687.881	1.7500001	10938.215	1.5000001	11264.1	1.5000001	14937.881	1.7500001	12679.215	1.5000001	9514.0996	1.5000001	13258.881	1.7500001	10196.215	1.5000001	8473.0996	1.5000001	40506.883	1.7500001	10407.215	1.5000001	6005.1001	1.5000001	7694.8809	1.7500001	-6932.2305	1.5000001	15048.105	1.5000001	18615.02	1.7500001	-9527.2305	1.5000001	9406.1055	1.5000001	23443.02	1.7500001	15643.9	1.5000001	29889.496	1.5000001	22569.65	1.7500001	6420.9004	1.5000001	23750.496	1.5000001	27906.65	1.7500001	5877.9004	1.5000001	19982.496	1.5000001	16413.65	1.7500001	282.90039	1.5000001	13012.495	1.5000001	7625.6504	1.7500001	3012.9004	1.5000001	19874.496	1.5000001	25739.65	1.7500001	8091.9004	1.5000001	25260.496	1.5000001	42588.648	1.7500001	15309.9	1.5000001	7152.4951	1.5000001	19738.65	1.7500001	12631.9	1.5000001	14609.495	1.5000001	37089.648	1.7500001	5418.9004	1.5000001	18386.496	1.5000001	29783.65	1.7500001	15382.9	1.5000001	6603.4951	1.5000001	22920.65	1.7500001	13812.9	1.5000001	8360.4951	1.5000001	19113.65	1.7500001	18214.9	1.5000001	11840.495	1.5000001	16867.65	1.7500001	10557.9	1.5000001	4255.4951	1.5000001	16366.65	1.7500001	8742.9004	1.5000001	2281.4951	1.5000001	21726.65	1.7500001	6052.5498	1.5000001	19390.094	1.5000001	28746.725	1.7500001	-4868.4502	1.5000001	13705.095	1.5000001	18441.725	1.7500001	16773.551	1.5000001	8132.0947	1.5000001	24734.725	1.7500001	10438.55	1.5000001	7211.0947	1.5000001	25027.725	1.7500001	8449.5498	1.5000001	2717.0947	1.5000001	21679.725	1.7500001	9731.5498	1.5000001	3914.0947	1.5000001	31960.725	1.7500001	4737.2598	1.5000001	11459.275	1.5000001	324.88672	1.7500001	5789.2354	1.5000001	13879.39	1.5000001	27402.785	1.7500001	222.23535	1.5000001	15227.39	1.5000001	24101.785	1.7500001	3272.2354	1.5000001	13463.39	1.5000001	13732.785	1.7500001	3809.2354	1.5000001	12949.39	1.5000001	17015.785	1.7500001	13768.235	1.5000001	12133.39	1.5000001	23907.785	1.7500001	20431.234	1.5000001	4570.3896	1.5000001	21156.785	1.7500001	16002.235	1.5000001	6065.3896	1.5000001	18981.785	1.7500001	1729.2354	1.5000001	993.38965	1.5000001	8292.7852	1.7500001	13722.235	1.5000001	6037.3896	1.5000001	26760.785	1.7500001	14586.235	1.5000001	5859.3896	1.5000001	14481.785	1.7500001	15660.235	1.5000001	5490.3896	1.5000001	16258.785	1.7500001	10514.235	1.5000001	7766.3896	1.5000001	20038.785	1.7500001	-3857.9346	1.5000001	20853	1.5000001	18835.535	1.7500001	-3524.9346	1.5000001	10411	1.5000001	8104.5352	1.7500001	8213.0654	1.5000001	7342	1.5000001	18956.535	1.7500001	6742.0654	1.5000001	6644	1.5000001	13640.535	1.7500001	4922.0352	1.5000001	22394.539	1.5000001	14557.256	1.7500001	11308.035	1.5000001	21495.539	1.5000001	32428.256	1.7500001	16523.035	1.5000001	16293.54	1.5000001	20669.256	1.7500001	11964.035	1.5000001	8779.54	1.5000001	14138.256	1.7500001	5572.0352	1.5000001	6704.54	1.5000001	21105.256	1.7500001	16735.035	1.5000001	9013.54	1.5000001	20690.256	1.7500001	12041.035	1.5000001	6916.54	1.5000001	25914.256	1.7500001	16889.035	1.5000001	7741.54	1.5000001	22196.256	1.7500001	15244.035	1.5000001	7435.54	1.5000001	42921.258	1.7500001	16571.035	1.5000001	7012.54	1.5000001	8768.2559	1.7500001	6774.0352	1.5000001	8693.54	1.5000001	33646.258	1.7500001	26123.035	1.5000001	8983.54	1.5000001	17696.256	1.7500001	9865.0352	1.5000001	2523.54	1.5000001	7513.2559	1.7500001	11693.035	1.5000001	4182.54	1.5000001	13192.256	1.7500001	14206.035	1.5000001	5578.54	1.5000001	9237.2559	1.7500001	9581.0352	1.5000001	3923.54	1.5000001	23958.256	1.7500001	2811.7998	1.5000001	12403.085	1.5000001	19952.49	1.7500001	7589.7998	1.5000001	17326.086	1.5000001	23282.49	1.7500001	6335.7998	1.5000001	8998.085	1.5000001	21480.49	1.7500001	6368.7998	1.5000001	18593.086	1.5000001	29410.49	1.7500001	3866.7998	1.5000001	8555.085	1.5000001	16235.49	1.7500001	25.799805	1.5000001	9345.085	1.5000001	10245.49	1.7500001	5350.7998	1.5000001	14870.085	1.5000001	14114.49	1.7500001	3108.7998	1.5000001	5771.085	1.5000001	6317.4902	1.7500001	10783.8	1.5000001	14501.085	1.5000001	17890.49	1.7500001	5961.7998	1.5000001	1746.085	1.5000001	9184.4902	1.7500001	7829.7998	1.5000001	3776.085	1.5000001	11674.49	1.7500001	9942.7998	1.5000001	3252.085	1.5000001	34035.492	1.7500001	12733.8	1.5000001	32.084961	1.5000001	30690.49	1.7500001	17095.801	1.5000001	1244.085	1.5000001	21027.49	1.7500001	12194.8	1.5000001	-406.91504	1.5000001	21950.49	1.7500001	13076.8	1.5000001	246.08496	1.5000001	19995.49	1.7500001	19080.801	1.5000001	-114.91504	1.5000001	18079.49	1.7500001	11016.8	1.5000001	-452.91504	1.5000001	14089.49	1.7500001	16687.801	1.5000001	1719.085	1.5000001	24907.49	1.7500001	10237.8	1.5000001	346.08496	1.5000001	9363.4902	1.7500001	1725.7549	1.5000001	17332.059	1.5000001	12893.66	1.7500001	95.754883	1.5000001	10899.06	1.5000001	12207.66	1.7500001	19694.754	1.5000001	9276.0596	1.5000001	21170.66	1.7500001	6718.7549	1.5000001	7105.0596	1.5000001	6178.6602	1.7500001	13806.755	1.5000001	8708.0596	1.5000001	14893.66	1.7500001	10076.755	1.5000001	5226.0596	1.5000001	16496.66	1.7500001	5797.7549	1.5000001	7412.0596	1.5000001	23710.66	1.7500001	10196.755	1.5000001	7816.0596	1.5000001	10754.66	1.7500001	8066.7549	1.5000001	10340.06	1.5000001	15964.66	1.7500001	13324.755	1.5000001	11252.06	1.5000001	19733.66	1.7500001	6636.7549	1.5000001	8751.0596	1.5000001	16337.66	1.7500001	6920.7549	1.5000001	5135.0596	1.5000001	8514.6602	1.7500001	5861.7549	1.5000001	7104.0596	1.5000001	10512.66	1.7500001	8606.7549	1.5000001	8029.0596	1.5000001	19662.66	1.7500001	12146.755	1.5000001	6182.0596	1.5000001	9981.6602	1.7500001	8022.7549	1.5000001	7199.0596	1.5000001	15921.66	1.7500001	10015.755	1.5000001	7719.0596	1.5000001	7668.6602	1.7500001	3594.2148	1.5000001	25481.33	1.5000001	24567.385	1.7500001	11846.215	1.5000001	20899.33	1.5000001	28967.385	1.7500001	1727.2148	1.5000001	17100.33	1.5000001	15691.385	1.7500001	5992.2148	1.5000001	19603.33	1.5000001	34422.383	1.7500001	4679.2148	1.5000001	20922.33	1.5000001	18853.385	1.7500001	3225.2148	1.5000001	16312.33	1.5000001	14245.385	1.7500001	398.21484	1.5000001	12430.33	1.5000001	27656.385	1.7500001	10444.215	1.5000001	11617.33	1.5000001	22269.385	1.7500001	17692.215	1.5000001	11935.33	1.5000001	18778.385	1.7500001	10033.215	1.5000001	8249.3301	1.5000001	18833.385	1.7500001	14739.215	1.5000001	9292.3301	1.5000001	22309.385	1.7500001	5810.2148	1.5000001	7170.3301	1.5000001	23103.385	1.7500001	10972.215	1.5000001	8540.3301	1.5000001	21221.385	1.7500001	10264.215	1.5000001	8668.3301	1.5000001	20524.385	1.7500001	8373.2148	1.5000001	8439.3301	1.5000001	21593.385	1.7500001	4104.2148	1.5000001	6180.3301	1.5000001	23679.385	1.7500001	12893.215	1.5000001	9728.3301	1.5000001	19064.385	1.7500001	11612.215	1.5000001	16557.33	1.5000001	23100.385	1.7500001	9302.2148	1.5000001	5610.3301	1.5000001	17110.385	1.7500001	12096.215	1.5000001	7868.3301	1.5000001	19121.385	1.7500001	9024.2148	1.5000001	9355.3301	1.5000001	26603.385	1.7500001	14041.215	1.5000001	7497.3301	1.5000001	12899.385	1.7500001	6726.2148	1.5000001	5301.3301	1.5000001	22855.385	1.7500001	9526.4854	1.5000001	20926.93	1.5000001	21372.525	1.7500001	3837.4854	1.5000001	12607.93	1.5000001	23453.525	1.7500001	28960.484	1.5000001	16214.93	1.5000001	32337.525	1.7500001	9571.4854	1.5000001	22951.93	1.5000001	38610.523	1.7500001	9349.4854	1.5000001	6957.9297	1.5000001	17245.525	1.7500001	14179.485	1.5000001	7270.9297	1.5000001	37374.523	1.7500001	6977.4854	1.5000001	15666.93	1.5000001	32964.523	1.7500001	3750.4854	1.5000001	13131.93	1.5000001	25410.525	1.7500001	5161.4854	1.5000001	9382.9297	1.5000001	15548.525	1.7500001	7128.4854	1.5000001	10854.93	1.5000001	30064.525	1.7500001	7325.4854	1.5000001	17690.93	1.5000001	25906.525	1.7500001	6013.4854	1.5000001	11766.93	1.5000001	21747.525	1.7500001	4454.4854	1.5000001	14032.93	1.5000001	23689.525	1.7500001	13058.485	1.5000001	15498.93	1.5000001	31807.525	1.7500001	14277.485	1.5000001	7078.9297	1.5000001	25294.525	1.7500001	17373.484	1.5000001	6160.9297	1.5000001	26895.525	1.7500001	13274.485	1.5000001	10971.93	1.5000001	30528.525	1.7500001	20633.484	1.5000001	9485.9297	1.5000001	28068.525	1.7500001	8258.4854	1.5000001	12529.93	1.5000001	28647.525	1.7500001	14582.485	1.5000001	6965.9297	1.5000001	21468.525	1.7500001	9429.4854	1.5000001	6611.9297	1.5000001	21594.525	1.7500001	18819.484	1.5000001	6534.9297	1.5000001	31549.525	1.7500001	15261.485	1.5000001	7881.9297	1.5000001	24264.525	1.7500001	9022.4854	1.5000001	6285.9297	1.5000001	28484.525	1.7500001	16981.484	1.5000001	9282.9297	1.5000001	27679.525	1.7500001	3534.4854	1.5000001	12418.93	1.5000001	19721.525	1.7500001	17410.484	1.5000001	6727.9297	1.5000001	21852.525	1.7500001	18411.484	1.5000001	6776.9297	1.5000001	23559.525	1.7500001	10017.485	1.5000001	7028.9297	1.5000001	31095.525	1.7500001	9576.4854	1.5000001	2966.9297	1.5000001	22037.525	1.7500001	7705.4854	1.5000001	14639.93	1.5000001	22072.525	1.7500001	12628.485	1.5000001	2393.9297	1.5000001	26341.525	1.7500001	6707.4854	1.5000001	4701.9297	1.5000001	25246.525	1.7500001	11608.485	1.5000001	3901.9297	1.5000001	11446.525	1.7500001	11846.485	1.5000001	6827.9297	1.5000001	20050.525	1.7500001	11464.485	1.5000001	3108.9297	1.5000001	13481.525	1.7500001	10985.485	1.5000001	4577.9297	1.5000001	23412.525	1.7500001	10437.485	1.5000001	3655.9297	1.5000001	37959.523	1.7500001	16261.485	1.5000001	3989.9297	1.5000001	22778.525	1.7500001	14367.485	1.5000001	5976.9297	1.5000001	28912.525	1.7500001	9884.4854	1.5000001	5916.9297	1.5000001	17320.525	1.7500001	8140.4854	1.5000001	596.92969	1.5000001	12427.525	1.7500001	4861.4854	1.5000001	2205.9297	1.5000001	17462.525	1.7500001	-2999.625	1.5000001	11489.26	1.5000001	12805.369	1.7500001	8296.375	1.5000001	12478.26	1.5000001	16447.369	1.7500001	7940.375	1.5000001	12060.26	1.5000001	18488.369	1.7500001	13770.375	1.5000001	6648.2598	1.5000001	20487.369	1.7500001	-692.625	1.5000001	6370.2598	1.5000001	11627.369	1.7500001	16367.375	1.5000001	12227.26	1.5000001	25933.369	1.7500001	2270.375	1.5000001	1468.2598	1.5000001	28099.369	1.7500001	9077.375	1.5000001	623.25977	1.5000001	16261.369	1.7500001	7766.375	1.5000001	2664.2598	1.5000001	33445.367	1.7500001	4872.375	1.5000001	2580.2598	1.5000001	12521.369	1.7500001	8917.375	1.5000001	231.25977	1.5000001	17728.369	1.7500001	9896.375	1.5000001	1262.2598	1.5000001	14586.369	1.7500001	6122.375	1.5000001	234.25977	1.5000001	16793.369	1.7500001	7847.375	1.5000001	367.25977	1.5000001	14493.369	1.7500001	9827.3301	1.5000001	36732.566	1.5000001	23231.766	1.7500001	11154.33	1.5000001	22915.564	1.5000001	14721.766	1.7500001	1189.3301	1.5000001	24462.564	1.5000001	12099.766	1.7500001	7808.3301	1.5000001	23926.564	1.5000001	20203.766	1.7500001	6970.3301	1.5000001	24727.564	1.5000001	43351.766	1.7500001	3506.3301	1.5000001	25077.564	1.5000001	34127.766	1.7500001	6035.3301	1.5000001	23025.564	1.5000001	15002.766	1.7500001	5740.3301	1.5000001	12023.564	1.5000001	10143.766	1.7500001	5670.3301	1.5000001	17870.564	1.5000001	35661.766	1.7500001	-543.66992	1.5000001	12623.564	1.5000001	4810.7656	1.7500001	3167.3301	1.5000001	18460.564	1.5000001	7017.7656	1.7500001	1470.3301	1.5000001	14158.564	1.5000001	10246.766	1.7500001	25045.33	1.5000001	11175.564	1.5000001	12783.766	1.7500001	8436.3301	1.5000001	12151.564	1.5000001	9033.7656	1.7500001	13033.33	1.5000001	11286.564	1.5000001	16778.766	1.7500001	10904.33	1.5000001	6971.5649	1.5000001	10717.766	1.7500001	15238.33	1.5000001	12293.564	1.5000001	19879.766	1.7500001	12781.33	1.5000001	11683.564	1.5000001	17972.766	1.7500001	11864.33	1.5000001	10411.564	1.5000001	16688.766	1.7500001	17572.33	1.5000001	7764.5649	1.5000001	9698.7656	1.7500001	16496.33	1.5000001	10012.564	1.5000001	18040.766	1.7500001	19471.33	1.5000001	7366.5649	1.5000001	14520.766	1.7500001	12895.33	1.5000001	8222.5645	1.5000001	20318.766	1.7500001	10742.33	1.5000001	7315.5649	1.5000001	11693.766	1.7500001	11596.33	1.5000001	5545.5649	1.5000001	10778.766	1.7500001	3177.3301	1.5000001	4939.5649	1.5000001	17663.766	1.7500001	11359.33	1.5000001	5592.5649	1.5000001	13514.766	1.7500001	11593.33	1.5000001	11758.564	1.5000001	9264.7656	1.7500001	15427.33	1.5000001	7508.5649	1.5000001	19419.766	1.7500001	15275.33	1.5000001	6583.5649	1.5000001	13209.766	1.7500001	11332.33	1.5000001	6726.5649	1.5000001	13641.766	1.7500001	12546.33	1.5000001	8832.5645	1.5000001	7972.7656	1.7500001	5807.3301	1.5000001	18372.359	1.5000001	35620.359	1.7500001	7575.3301	1.5000001	39368.359	1.5000001	26477.359	1.7500001	4636.3301	1.5000001	12596.36	1.5000001	17572.359	1.7500001	19161.33	1.5000001	23635.359	1.5000001	22744.359	1.7500001	4418.3301	1.5000001	13102.36	1.5000001	17171.359	1.7500001	10041.33	1.5000001	11273.36	1.5000001	23572.359	1.7500001	4376.3301	1.5000001	10262.36	1.5000001	27814.359	1.7500001	5023.3301	1.5000001	11820.36	1.5000001	20803.359	1.7500001	13049.33	1.5000001	11959.36	1.5000001	46073.359	1.7500001	14836.33	1.5000001	8766.3604	1.5000001	19672.359	1.7500001	12899.33	1.5000001	13476.36	1.5000001	37377.359	1.7500001	14550.33	1.5000001	6731.3604	1.5000001	22796.359	1.7500001	15455.33	1.5000001	4876.3604	1.5000001	23475.359	1.7500001	3294.3301	1.5000001	6851.3604	1.5000001	6905.3594	1.7500001	10757.33	1.5000001	7112.3604	1.5000001	19409.359	1.7500001	11374.33	1.5000001	6818.3604	1.5000001	22745.359	1.7500001	13597.33	1.5000001	8935.3604	1.5000001	18564.359	1.7500001	21125.33	1.5000001	6910.3604	1.5000001	16801.359	1.7500001	11394.33	1.5000001	5034.3604	1.5000001	18110.359	1.7500001	5371.3301	1.5000001	12457.36	1.5000001	24009.359	1.7500001	19034.33	1.5000001	5813.3604	1.5000001	22085.359	1.7500001	12763.33	1.5000001	4458.3604	1.5000001	25213.359	1.7500001	1054.5249	1.5000001	11393.605	1.5000001	11699.949	1.7500001	11290.525	1.5000001	6106.605	1.5000001	11629.949	1.7500001	9954.5254	1.5000001	3686.605	1.5000001	9715.9492	1.7500001	10911.525	1.5000001	4237.605	1.5000001	22462.949	1.7500001	17903.525	1.5000001	4113.605	1.5000001	13392.949	1.7500001	13872.525	1.5000001	3514.605	1.5000001	11585.949	1.7500001	545.44507	1.5000001	16312.445	1.5000001	26462.539	1.7500001	2017.4451	1.5000001	23285.445	1.5000001	15515.54	1.7500001	2531.4451	1.5000001	4322.4448	1.5000001	14079.54	1.7500001	17250.445	1.5000001	7549.4448	1.5000001	12955.54	1.7500001	12492.445	1.5000001	9388.4453	1.5000001	21101.539	1.7500001	11074.445	1.5000001	4721.4448	1.5000001	14233.54	1.7500001	16936.445	1.5000001	1494.4448	1.5000001	22488.539	1.7500001	6850.4453	1.5000001	1987.4448	1.5000001	12593.54	1.7500001	1193.4451	1.5000001	2041.4448	1.5000001	3254.54	1.7500001	7301.9399	1.5000001	22499.68	1.5000001	26305.756	1.7500001	1202.9399	1.5000001	27209.68	1.5000001	6752.7559	1.7500001	2394.9399	1.5000001	22932.68	1.5000001	13668.756	1.7500001	4021.9399	1.5000001	19289.68	1.5000001	17285.756	1.7500001	9290.9395	1.5000001	10231.68	1.5000001	12823.756	1.7500001	15126.939	1.5000001	5414.6802	1.5000001	13926.756	1.7500001	16216.939	1.5000001	5231.6802	1.5000001	23452.756	1.7500001	15571.939	1.5000001	4796.6802	1.5000001	13103.756	1.7500001	16219.939	1.5000001	7203.6802	1.5000001	22727.756	1.7500001	3936.3052	1.5000001	18288.461	1.5000001	11885.615	1.7500001	7217.3052	1.5000001	3443.46	1.5000001	8334.6152	1.7500001	694.3501	1.5000001	10958.439	1.5000001	25240.221	1.7500001	7090.3501	1.5000001	15579.439	1.5000001	23142.221	1.7500001	8230.3496	1.5000001	5259.4399	1.5000001	14185.221	1.7500001	8631.3496	1.5000001	4983.4399	1.5000001	12037.221	1.7500001	8473.3496	1.5000001	4761.4399	1.5000001	11038.221	1.7500001	7218.3501	1.5000001	3005.4399	1.5000001	26100.221	1.7500001	11377.35	1.5000001	6390.4399	1.5000001	15372.221	1.7500001	5271.3501	1.5000001	2896.4399	1.5000001	13533.221	1.7500001	9254.835	1.5000001	5040.0801	1.5000001	23723.715	1.7500001	4328.2949	1.5000001	23225.574	1.5000001	12501.835	1.7500001	2283.2949	1.5000001	31467.574	1.5000001	33186.836	1.7500001	8266.2949	1.5000001	8231.5752	1.5000001	12877.835	1.7500001	15480.295	1.5000001	11698.575	1.5000001	35964.836	1.7500001	5663.2197	1.5000001	15438.89	1.5000001	18264.881	1.7500001	2123.22	1.5000001	9206.8896	1.5000001	19397.881	1.7500001	5962.2197	1.5000001	15048.89	1.5000001	23958.881	1.7500001	11651.22	1.5000001	2021.8896	1.5000001	16689.881	1.7500001	15776.22	1.5000001	4483.8896	1.5000001	21034.881	1.7500001	2742.22	1.5000001	3643.8896	1.5000001	9307.8809	1.7500001	3656.22	1.5000001	9185.8896	1.5000001	17451.881	1.7500001	-1498.1201	1.5000001	11950.335	1.5000001	3980.8906	1.7500001	9451.8799	1.5000001	3107.335	1.5000001	14021.891	1.7500001	12593.846	1.5000001	9457.1504	1.5000001	18488.67	1.7500001	1626.8452	1.5000001	13415.15	1.5000001	12564.67	1.7500001	5057.8452	1.5000001	6475.1499	1.5000001	18023.67	1.7500001	14335.846	1.5000001	7771.1499	1.5000001	19001.67	1.7500001	2081.0901	1.5000001	18239.676	1.5000001	13590.69	1.7500001	13400.09	1.5000001	14700.675	1.5000001	-139.30957	1.7500001	15299.09	1.5000001	4319.6748	1.5000001	19939.691	1.7500001	16213.09	1.5000001	2610.6748	1.5000001	14934.69	1.7500001	11475.285	1.5000001	13979.995	1.5000001	17685.436	1.7500001	8951.2852	1.5000001	5739.9951	1.5000001	11932.436	1.7500001
4566.415	2	29265.84	2	-32936.836	2.25	10642.415	2	-3181.1602	2	-48773.836	2.25	4292.415	2	16174.84	2	-37016.836	2.25	17284.414	2	5257.8398	2	-37351.836	2.25	24739.684	2	22140.24	2	35792.758	2.25	12084.685	2	38910.242	2	48640.758	2.25	9081.6846	2	29513.24	2	24866.756	2.25	14022.685	2	23596.24	2	24615.756	2.25	11058.685	2	24455.24	2	27791.756	2.25	20286.684	2	16565.24	2	28661.756	2.25	16074.685	2	9676.2402	2	42400.758	2.25	22136.684	2	10951.24	2	19160.756	2.25	17773.684	2	12497.24	2	17868.756	2.25	8914.6846	2	25170.24	2	24317.756	2.25	7765.6846	2	9719.2402	2	24441.756	2.25	11575.685	2	1626.2402	2	10251.756	2.25	27394.684	2	13082.24	2	18221.756	2.25	25621.684	2	11847.24	2	25297.756	2.25	16202.685	2	10305.24	2	38598.758	2.25	30667.684	2	20902.24	2	32046.756	2.25	23088.684	2	9631.2402	2	17731.756	2.25	12357.685	2	2670.2402	2	2674.7559	2.25	22764.684	2	14812.24	2	15865.756	2.25	31064.684	2	10548.24	2	29695.756	2.25	22141.684	2	10386.24	2	22955.756	2.25	15189.685	2	5918.2402	2	14548.756	2.25	16151.685	2	7628.2402	2	19071.756	2.25	20143.684	2	10144.24	2	33189.758	2.25	22041.684	2	8581.2402	2	11763.756	2.25	20675.684	2	4359.2402	2	8158.7559	2.25	27246.684	2	14625.24	2	43005.758	2.25	10221.685	2	2056.2402	2	9023.7559	2.25	18562.684	2	5238.2402	2	9811.7559	2.25	16148.685	2	4084.2402	2	10307.756	2.25	12131.685	2	4073.2402	2	9046.7559	2.25	17795.684	2	4677.2402	2	20348.756	2.25	356.73535	2	15189.705	2	22511.016	2.25	15213.735	2	4403.7051	2	13284.016	2.25	3205.5698	2	30989.686	2	7764.8945	2.25	7042.5698	2	27009.686	2	22509.895	2.25	6018.5698	2	27439.686	2	13734.895	2.25	14344.57	2	23998.686	2	20748.895	2.25	4026.5698	2	23027.686	2	21147.895	2.25	3564.5698	2	29795.686	2	25245.895	2.25	5197.5698	2	21003.686	2	10866.895	2.25	14675.57	2	18638.686	2	20968.895	2.25	2572.5698	2	17009.686	2	6537.8945	2.25	17255.57	2	9970.6855	2	20544.895	2.25	8714.5703	2	22051.686	2	33652.895	2.25	21993.57	2	10148.686	2	18346.895	2.25	19887.57	2	14031.686	2	13450.895	2.25	2541.2251	2	10214.275	2	-8328.4844	2.25	1968.2251	2	18475.275	2	-7120.4844	2.25	16608.225	2	8932.2754	2	-1894.4844	2.25	18515.225	2	5929.2754	2	10693.516	2.25	5535.1802	2	4378.6499	2	12324.561	2.25	-377.27979	2	17840.395	2	21596.615	2.25	10036.721	2	22033.395	2	25426.615	2.25	9238.7207	2	27224.395	2	38652.617	2.25	11176.721	2	26579.395	2	22201.615	2.25	4206.7202	2	21513.395	2	26958.615	2.25	17017.721	2	9411.3945	2	38186.617	2.25	10477.721	2	20089.395	2	23843.615	2.25	14643.721	2	8729.3945	2	41068.617	2.25	17492.721	2	11785.395	2	17601.615	2.25	13410.721	2	7650.395	2	17746.615	2.25	18761.721	2	4340.395	2	17855.615	2.25	18631.721	2	6267.395	2	29750.615	2.25	7393.7202	2	6793.395	2	18981.615	2.25	-2108.7549	2	26451.434	2	23860.404	2.25	-2765.7549	2	21012.434	2	25118.404	2.25	4453.2451	2	23848.434	2	26595.404	2.25	-551.75488	2	8863.4346	2	20791.404	2.25	11961.245	2	7727.4346	2	16378.404	2.25	9802.2451	2	7330.4346	2	20769.404	2.25	13634.245	2	8238.4346	2	31615.404	2.25	15400.245	2	4806.4346	2	26419.404	2.25	12489.245	2	6016.4346	2	17812.404	2.25	13633.245	2	4253.4346	2	21412.404	2.25	13321.245	2	7809.4346	2	28421.404	2.25	21362.246	2	7264.4346	2	23862.404	2.25	12323.245	2	4208.4346	2	18809.404	2.25	11008.245	2	6526.4346	2	19563.404	2.25	5366.2451	2	2919.4346	2	9703.4043	2.25	3102.2451	2	660.43457	2	13777.404	2.25	3876.9951	2	26148.266	2	22127.035	2.25	1048.9951	2	21069.266	2	21545.035	2.25	4799.9951	2	18107.266	2	22240.035	2.25	-1357.0049	2	14392.265	2	13517.035	2.25	1036.9951	2	21372.266	2	28013.035	2.25	-692.00488	2	11381.265	2	22160.035	2.25	17663.996	2	3655.2646	2	22137.035	2.25	14403.995	2	-408.73535	2	27055.035	2.25	8057.7949	2	19679.814	2	9814.4258	2.25	7134.7949	2	25240.814	2	11492.426	2.25	7865.7949	2	17477.814	2	2096.4258	2.25	9451.7949	2	26960.814	2	21507.426	2.25	6061.6899	2	6373.1396	2	14867.715	2.25	16431.689	2	1498.1396	2	30635.715	2.25	1525.3496	2	17796.645	2	21674.301	2.25	-1598.6504	2	11813.645	2	7719.3008	2.25	-1767.6504	2	18990.645	2	31604.301	2.25	6443.3496	2	20359.645	2	16641.301	2.25	-96.650391	2	10289.645	2	14730.301	2.25	12204.35	2	13795.645	2	23411.301	2.25	9563.3496	2	9435.6445	2	17988.301	2.25	5953.3496	2	13331.645	2	20870.301	2.25	12573.35	2	8746.6445	2	51879.301	2.25	11256.35	2	5210.6445	2	19866.301	2.25	-1865.2197	2	12607.695	2	22170.279	2.25	-4791.2197	2	5858.6953	2	25679.279	2.25	14997.16	2	25011.816	2	18718.4	2.25	8418.1602	2	24432.816	2	25827.4	2.25	4317.1602	2	21448.816	2	12282.4	2.25	14157.16	2	2614.8154	2	3068.4004	2.25	6160.1602	2	18094.816	2	18373.4	2.25	9635.1602	2	27969.816	2	45605.398	2.25	16499.16	2	7909.8154	2	17676.4	2.25	16009.16	2	13485.815	2	32100.4	2.25	9440.1602	2	16312.815	2	24697.4	2.25	17478.16	2	9715.8154	2	18765.4	2.25	13566.16	2	5182.8154	2	19682.4	2.25	17223.16	2	10546.815	2	13632.4	2.25	12054.16	2	3184.8154	2	10144.4	2.25	8811.1602	2	2118.8154	2	13118.4	2.25	11021.4	2	18613.07	2	31467.84	2.25	2043.3999	2	9646.0703	2	14843.84	2.25	16536.4	2	6505.0703	2	31238.84	2.25	13693.4	2	2000.0703	2	28452.84	2.25	13920.4	2	1418.0703	2	15838.84	2.25	15254.4	2	2073.0703	2	19891.84	2.25	2065.395	2	19897.914	2	14636.119	2.25	5541.3198	2	19862.695	2	31701.23	2.25	2860.3198	2	19475.695	2	27949.23	2.25	4161.3198	2	15029.695	2	17436.23	2.25	3975.3198	2	12942.695	2	13617.23	2.25	15441.32	2	13262.695	2	20846.23	2.25	20885.32	2	7095.6953	2	17785.23	2.25	16870.32	2	8573.6953	2	16003.23	2.25	-392.68018	2	9731.6953	2	9485.2305	2.25	14752.32	2	6833.6953	2	29358.23	2.25	14727.32	2	3709.6953	2	12590.23	2.25	19320.32	2	7026.6953	2	15039.23	2.25	14782.32	2	6816.6953	2	23664.23	2.25	4300.6099	2	19885.26	2	14768.346	2.25	3097.6099	2	16412.26	2	5284.3457	2.25	16198.609	2	9917.2598	2	18642.346	2.25	13448.609	2	6211.2598	2	10388.346	2.25	4729.4502	2	16330.995	2	5390.2656	2.25	6123.4502	2	19094.996	2	30665.266	2.25	14286.45	2	11861.995	2	17999.266	2.25	2775.4502	2	11218.995	2	14244.266	2.25	-178.5498	2	9459.9951	2	14597.266	2.25	17486.449	2	6116.9951	2	16469.266	2.25	9261.4502	2	4710.9951	2	21226.266	2.25	12898.45	2	8757.9951	2	16585.266	2.25	15796.45	2	6957.9951	2	41840.266	2.25	14092.45	2	5265.9951	2	4936.2656	2.25	5075.4502	2	10485.995	2	29871.266	2.25	23760.449	2	4668.9951	2	11342.266	2.25	6813.4502	2	537.99512	2	1085.2656	2.25	11213.45	2	4520.9951	2	6468.2656	2.25	8346.4502	2	6816.9951	2	6131.2656	2.25	9212.4502	2	4079.9951	2	12483.266	2.25	3226.6055	2	10005.97	2	13079.006	2.25	11549.605	2	21069.969	2	20147.006	2.25	4125.6055	2	12261.97	2	16619.006	2.25	20662.605	2	8305.9697	2	24467.006	2.25	4054.6055	2	7478.9697	2	3115.0059	2.25	2588.6055	2	7351.9697	2	7452.0059	2.25	4909.6055	2	8058.9697	2	3872.0059	2.25	1917.6055	2	7406.9697	2	1488.0059	2.25	3837.6055	2	15079.97	2	11319.006	2.25	7429.6055	2	1067.9697	2	5994.0059	2.25	7875.6055	2	-203.03027	2	3145.0059	2.25	10328.605	2	3447.9697	2	22904.006	2.25	12628.605	2	-2244.0303	2	19853.006	2.25	15863.605	2	495.96973	2	17958.006	2.25	13844.605	2	791.96973	2	13249.006	2.25	13101.605	2	-211.03027	2	9687.0059	2.25	19950.605	2	-391.03027	2	10688.006	2.25	12652.605	2	-2100.0303	2	7285.0059	2.25	16075.605	2	483.96973	2	20219.006	2.25	9512.6055	2	-1577.0303	2	7143.0059	2.25	4849.4951	2	17923.426	2	23121.301	2.25	2342.4951	2	10400.425	2	9511.3008	2.25	17047.496	2	8366.4248	2	24967.301	2.25	8349.4951	2	5225.4248	2	13877.301	2.25	16460.496	2	4817.4248	2	18348.301	2.25	10779.495	2	3673.4248	2	24763.301	2.25	4470.4951	2	6628.4248	2	29780.301	2.25	12293.495	2	6450.4248	2	-438.69922	2.25	7460.4951	2	4297.4248	2	19665.301	2.25	15094.495	2	6851.4248	2	29216.301	2.25	7463.4951	2	4341.4248	2	12047.301	2.25	8318.4951	2	4913.4248	2	11565.301	2.25	3966.4951	2	1178.4248	2	12963.301	2.25	10253.495	2	5391.4248	2	21313.301	2.25	10208.495	2	2490.4248	2	12914.301	2.25	6570.4951	2	1223.4248	2	16770.301	2.25	6864.4951	2	3450.4248	2	15296.301	2.25	-125.35547	2	15277.21	2	18463.619	2.25	11622.645	2	18382.211	2	25023.619	2.25	-299.35547	2	13454.21	2	15814.619	2.25	2591.6445	2	10123.21	2	27505.619	2.25	764.64453	2	13878.21	2	18114.619	2.25	-1988.3555	2	4827.21	2	9742.6191	2.25	-2028.3555	2	6388.21	2	23437.619	2.25	9932.6445	2	3272.21	2	16004.619	2.25	13743.645	2	3913.21	2	19669.619	2.25	9428.6445	2	3379.21	2	17929.619	2.25	6479.6445	2	-125.79004	2	14849.619	2.25	8285.6445	2	2944.21	2	23826.619	2.25	10877.645	2	3255.21	2	12703.619	2.25	8583.6445	2	-279.79004	2	18706.619	2.25	9566.6445	2	-161.79004	2	18430.619	2.25	1816.6445	2	2166.21	2	19385.619	2.25	8818.6445	2	2235.21	2	14716.619	2.25	9706.6445	2	7516.21	2	22908.619	2.25	8978.6445	2	-312.79004	2	8338.6191	2.25	10657.645	2	2983.21	2	18009.619	2.25	3740.6445	2	759.20996	2	16410.619	2.25	8853.6445	2	1495.21	2	19298.619	2.25	3866.6445	2	-149.79004	2	16271.619	2.25	4294.6904	2	22876.039	2	13511.76	2.25	1353.6904	2	16368.04	2	7739.7598	2.25	32131.691	2	19698.039	2	24105.76	2.25	4257.6904	2	30151.039	2	24657.76	2.25	1114.6904	2	12863.04	2	12293.76	2.25	558.69043	2	40457.039	2	4788.7598	2.25	4115.6904	2	18595.039	2	24117.76	2.25	2084.6904	2	17179.039	2	14158.76	2.25	-396.30957	2	11273.04	2	1006.7598	2.25	5757.6904	2	4668.04	2	3072.7598	2.25	1542.6904	2	12743.04	2	20660.76	2.25	2536.6904	2	15912.04	2	6758.7598	2.25	-212.30957	2	17596.039	2	9367.7598	2.25	8391.6904	2	16175.04	2	15853.76	2.25	10431.69	2	10871.04	2	12995.76	2.25	12046.69	2	6190.04	2	15391.76	2.25	13427.69	2	12273.04	2	20287.76	2.25	12408.69	2	25635.039	2	10624.76	2.25	10271.69	2	7095.04	2	17154.76	2.25	10131.69	2	7934.04	2	13242.76	2.25	1336.6904	2	9580.04	2	12415.76	2.25	16394.691	2	8266.04	2	16228.76	2.25	11342.69	2	8753.04	2	10066.76	2.25	4250.6904	2	8707.04	2	14191.76	2.25	11696.69	2	11531.04	2	14056.76	2.25	868.69043	2	12968.04	2	8723.7598	2.25	2530.6904	2	17723.039	2	19294.76	2.25	15178.69	2	7595.04	2	14640.76	2.25	8446.6904	2	10427.04	2	19775.76	2.25	7289.6904	2	6045.04	2	13059.76	2.25	5100.6904	2	16379.04	2	5947.7598	2.25	12609.69	2	8398.04	2	15613.76	2.25	3066.6904	2	7536.04	2	12453.76	2.25	8790.6904	2	6740.04	2	4378.7598	2.25	3981.6904	2	8141.04	2	8095.7598	2.25	7391.6904	2	3554.04	2	4136.7598	2.25	6192.6904	2	7226.04	2	8909.7598	2.25	4626.6904	2	6980.04	2	20247.76	2.25	16496.691	2	9010.04	2	14159.76	2.25	5462.6904	2	9701.04	2	18158.76	2.25	7932.6904	2	7247.04	2	6458.7598	2.25	5017.6904	2	3427.04	2	2554.7598	2.25	1486.6904	2	5160.04	2	2737.7598	2.25	-1616.0801	2	10592.355	2	4288.0996	2.25	8204.9199	2	10137.355	2	18364.1	2.25	3936.9199	2	11352.355	2	13883.1	2.25	15045.92	2	7417.3555	2	18358.1	2.25	1215.9199	2	3559.3555	2	1640.0996	2.25	9657.9199	2	6965.3555	2	20180.1	2.25	-2881.0801	2	4331.3555	2	20696.1	2.25	3086.9199	2	-502.64453	2	7604.0996	2.25	9299.9199	2	2799.3555	2	20326.1	2.25	3031.9199	2	1204.3555	2	2724.0996	2.25	7986.9199	2	-724.64453	2	8701.0996	2.25	10454.92	2	-1959.6445	2	11702.1	2.25	6561.9199	2	-1130.6445	2	7995.0996	2.25	4839.9199	2	68.355469	2	7396.0996	2.25	9020.1152	2	32952.57	2	13427.555	2.25	11697.115	2	19297.57	2	15099.555	2.25	3672.1152	2	20010.57	2	9017.5547	2.25	10609.115	2	21079.57	2	14774.555	2.25	8047.1152	2	18838.57	2	42663.555	2.25	6281.1152	2	20038.57	2	27104.555	2.25	3299.1152	2	21679.57	2	12660.555	2.25	5188.1152	2	12321.57	2	10891.555	2.25	5258.1152	2	12248.57	2	35940.555	2.25	-2145.8848	2	12830.57	2	2514.5547	2.25	3779.1152	2	12696.57	2	7692.5547	2.25	1894.1152	2	14795.57	2	4468.5547	2.25	23169.115	2	10146.57	2	12748.555	2.25	11207.115	2	8689.5703	2	11501.555	2.25	13207.115	2	10029.57	2	14327.555	2.25	9800.1152	2	5870.5703	2	6936.5547	2.25	17830.115	2	5565.5703	2	15497.555	2.25	13883.115	2	8463.5703	2	10371.555	2.25	15967.115	2	6899.5703	2	10510.555	2.25	17321.115	2	8094.5703	2	9173.5547	2.25	15222.115	2	9230.5703	2	13758.555	2.25	17921.115	2	6383.5703	2	6442.5547	2.25	18113.115	2	6228.5703	2	16382.555	2.25	15657.115	2	4364.5703	2	11763.555	2.25	13395.115	2	5049.5703	2	6264.5547	2.25	17044.115	2	6577.5703	2	6655.5547	2.25	14345.115	2	2530.5703	2	4664.5547	2.25	18369.115	2	5430.5703	2	5639.5547	2.25	5959.1152	2	3641.5703	2	12401.555	2.25	12166.115	2	5355.5703	2	10170.555	2.25	11986.115	2	5251.5703	2	9421.5547	2.25	4957.1152	2	8965.5703	2	9515.5547	2.25	5881.0898	2	16633.891	2	46841.883	2.25	6532.0898	2	46647.891	2	25726.885	2.25	3421.0898	2	14432.89	2	19204.885	2.25	18271.09	2	19894.891	2	23586.885	2.25	3688.0898	2	12396.89	2	19402.885	2.25	8941.0898	2	19084.891	2	24576.885	2.25	5033.0898	2	8925.8896	2	24787.885	2.25	5388.0898	2	13005.89	2	22617.885	2.25	15932.09	2	9371.8896	2	47143.883	2.25	13404.09	2	10872.89	2	26002.885	2.25	13172.09	2	9954.8896	2	43158.883	2.25	12291.09	2	8353.8896	2	22600.885	2.25	14326.09	2	5779.8896	2	24522.885	2.25	389.08984	2	8429.8896	2	10213.885	2.25	9957.0898	2	6394.8896	2	18412.885	2.25	9618.0898	2	8154.8896	2	22084.885	2.25	11918.09	2	5462.8896	2	23946.885	2.25	19648.09	2	8172.8896	2	23570.885	2.25	11275.09	2	5161.8896	2	19410.885	2.25	4752.0898	2	10792.89	2	27848.885	2.25	15560.09	2	6879.8896	2	19244.885	2.25	8765.0898	2	3392.8896	2	23962.885	2.25	250.08008	2	9071.5254	2	13266.164	2.25	9086.0801	2	2417.5249	2	15809.164	2.25	6136.0801	2	3285.5249	2	8512.1641	2.25	8662.0801	2	5424.5249	2	23077.164	2.25	14033.08	2	3931.5249	2	16071.164	2.25	8458.0801	2	3540.5249	2	15877.164	2.25	-39.825195	2	22445.336	2	18672.311	2.25	708.1748	2	18450.336	2	11753.311	2.25	403.1748	2	7652.335	2	9255.3105	2.25	18141.176	2	9074.335	2	10879.311	2.25	9920.1748	2	8257.335	2	18804.311	2.25	9636.1748	2	2449.335	2	16387.311	2.25	18443.176	2	-489.66504	2	14454.311	2.25	8707.1748	2	481.33496	2	6546.3105	2.25	1291.1748	2	214.33496	2	-2113.6895	2.25	8597.5498	2	22679.85	2	28708.93	2.25	1099.55	2	26945.85	2	8958.9297	2.25	2631.55	2	22552.85	2	13897.93	2.25	1520.55	2	20053.85	2	21273.93	2.25	2172.55	2	19351.85	2	14787.93	2.25	9297.5498	2	9304.8496	2	21510.93	2.25	17268.551	2	9208.8496	2	25654.93	2.25	11517.55	2	2919.8501	2	7481.9297	2.25	15533.55	2	11726.85	2	23669.93	2.25	4098.0801	2	10319.295	2	8911.1641	2.25	8196.0801	2	-1328.7051	2	11049.164	2.25	2707.6499	2	9686.6445	2	22011.455	2.25	7100.6499	2	15541.645	2	31643.455	2.25	12720.65	2	4976.645	2	6483.4551	2.25	11794.65	2	5251.645	2	14939.455	2.25	9758.6504	2	6684.645	2	9997.4551	2.25	7361.6499	2	5662.645	2	25847.455	2.25	16529.65	2	6170.645	2	12489.455	2.25	11000.65	2	5018.645	2	11366.455	2.25	12522.13	2	9902.6094	2	18684.574	2.25	1023.26	2	29410.67	2	11630.74	2.25	1770.26	2	22349.67	2	29163.74	2.25	6915.2598	2	7089.6699	2	13219.74	2.25	15327.26	2	7089.6699	2	45735.742	2.25	4905.855	2	16360.505	2	6844.5996	2.25	431.85498	2	12084.505	2	9198.5996	2.25	3485.855	2	14393.505	2	7869.5996	2.25	10832.855	2	4608.5049	2	3157.5996	2.25	15248.855	2	6167.5049	2	9066.5996	2.25	1194.855	2	2238.5049	2	868.59961	2.25	2493.855	2	4485.5049	2	8572.5996	2.25	2988.8401	2	12432.29	2	-2757.5156	2.25	15544.84	2	4937.29	2	4741.4844	2.25	11429.84	2	9701.7344	2	15049.3	2.25	2142.8398	2	15260.734	2	12027.3	2.25	7255.8398	2	6297.7349	2	19382.301	2.25	25603.84	2	14379.734	2	16805.301	2.25	2930.915	2	21841.949	2	14058.565	2.25	9272.915	2	11016.95	2	12609.565	2.25	16873.914	2	5986.9502	2	21378.566	2.25	12177.915	2	3697.9502	2	13348.565	2.25	6608.3101	2	9317.1699	2	15173.7	2.25	5716.3101	2	7772.1699	2	15310.7	2.25
13253.765	2.5	12574.355	2.5	-51086.602	2.7500002	6333.7646	2.5	2577.3555	2.5	-56374.602	2.7500002	4185.7646	2.5	11881.355	2.5	-44860.602	2.7500002	15301.765	2.5	2004.3555	2.5	-47045.602	2.7500002	18237.039	2.5	16002.055	2.5	26608.07	2.7500002	7411.04	2.5	26613.055	2.5	27174.07	2.7500002	3957.04	2.5	18893.055	2.5	19621.07	2.7500002	12031.04	2.5	8210.0547	2.5	21718.07	2.7500002	12027.04	2.5	18967.055	2.5	16047.07	2.7500002	15342.04	2.5	7965.0547	2.5	31136.07	2.7500002	12865.04	2.5	610.05469	2.5	37068.07	2.7500002	18278.039	2.5	4973.0547	2.5	14619.07	2.7500002	15601.04	2.5	21.054688	2.5	15092.07	2.7500002	4377.04	2.5	24409.055	2.5	26312.07	2.7500002	1496.04	2.5	3567.0547	2.5	22643.07	2.7500002	4039.04	2.5	-3606.9453	2.5	8706.0703	2.7500002	22359.039	2.5	6723.0547	2.5	12416.07	2.7500002	21873.039	2.5	2398.0547	2.5	23350.07	2.7500002	19668.039	2.5	5132.0547	2.5	34265.07	2.7500002	12955.04	2.5	11377.055	2.5	29320.07	2.7500002	20515.039	2.5	1039.0547	2.5	16571.07	2.7500002	7933.04	2.5	-1714.9453	2.5	3428.0703	2.7500002	21698.039	2.5	6374.0547	2.5	9203.0703	2.7500002	27195.039	2.5	4590.0547	2.5	26100.07	2.7500002	13060.04	2.5	714.05469	2.5	17717.07	2.7500002	13105.04	2.5	735.05469	2.5	15257.07	2.7500002	11620.04	2.5	3100.0547	2.5	25814.07	2.7500002	21064.039	2.5	4951.0547	2.5	25252.07	2.7500002	13230.04	2.5	594.05469	2.5	11543.07	2.7500002	11877.04	2.5	-96.945312	2.5	9482.0703	2.7500002	21267.039	2.5	4383.0547	2.5	34259.07	2.7500002	3662.04	2.5	-787.94531	2.5	8477.0703	2.7500002	15746.04	2.5	-163.94531	2.5	7188.0703	2.7500002	11516.04	2.5	-963.94531	2.5	11903.07	2.7500002	7962.04	2.5	-290.94531	2.5	2515.0703	2.7500002	6017.04	2.5	9833.0547	2.5	16211.07	2.7500002	-4022.0098	2.5	14251.355	2.5	32640.801	2.7500002	9981.9902	2.5	2647.3555	2.5	23778.801	2.7500002	3558.2002	2.5	21163.184	2.5	15946.801	2.7500002	7228.2002	2.5	28013.184	2.5	32899.801	2.7500002	4585.2002	2.5	23209.184	2.5	15561.801	2.7500002	11039.2	2.5	16972.184	2.5	26710.801	2.7500002	5352.2002	2.5	20426.184	2.5	24967.801	2.7500002	4586.2002	2.5	23042.184	2.5	30112.801	2.7500002	6555.2002	2.5	19085.184	2.5	15928.801	2.7500002	16321.2	2.5	14300.185	2.5	21247.801	2.7500002	3034.2002	2.5	9430.1846	2.5	14001.801	2.7500002	13952.2	2.5	11015.185	2.5	20365.801	2.7500002	13828.2	2.5	2298.1846	2.5	55685.801	2.7500002	19995.199	2.5	3752.1846	2.5	24986.801	2.7500002	20501.199	2.5	3091.1846	2.5	16127.801	2.7500002	4092.2749	2.5	11974.62	2.5	-5201.2344	2.7500002	2800.2749	2.5	18118.621	2.5	-10521.234	2.7500002	21180.275	2.5	11546.62	2.5	-2532.2344	2.7500002	21739.275	2.5	7240.6201	2.5	14316.766	2.7500002	5649.1748	2.5	-954.34473	2.5	16275.11	2.7500002	2574.5952	2.5	18653.379	2.5	12808.385	2.7500002	11494.596	2.5	28793.379	2.5	16472.385	2.7500002	8597.5957	2.5	30661.379	2.5	27876.385	2.7500002	14239.596	2.5	26307.379	2.5	7616.3848	2.7500002	5154.5952	2.5	21251.379	2.5	16944.385	2.7500002	18957.596	2.5	9714.3799	2.5	32455.385	2.7500002	17242.596	2.5	10788.38	2.5	11904.385	2.7500002	11366.596	2.5	23846.379	2.5	27525.385	2.7500002	22311.596	2.5	11019.38	2.5	10991.385	2.7500002	16898.596	2.5	7433.3799	2.5	9809.3848	2.7500002	16679.596	2.5	8098.3799	2.5	9227.3848	2.7500002	16565.596	2.5	7847.3799	2.5	17872.385	2.7500002	10002.596	2.5	5259.3799	2.5	10492.385	2.7500002	1599.875	2.5	31105.65	2.5	19633.824	2.7500002	2192.875	2.5	16356.65	2.5	23585.824	2.7500002	15963.875	2.5	16902.65	2.5	19542.824	2.7500002	9411.875	2.5	10340.65	2.5	15263.824	2.7500002	14532.875	2.5	5608.6504	2.5	14546.824	2.7500002	13488.875	2.5	5128.6504	2.5	7940.8242	2.7500002	17331.875	2.5	7408.6504	2.5	19800.824	2.7500002	17271.875	2.5	7655.6504	2.5	8887.8242	2.7500002	14042.875	2.5	8761.6504	2.5	9820.8242	2.7500002	14590.875	2.5	4761.6504	2.5	11777.824	2.7500002	14324.875	2.5	6390.6504	2.5	22847.824	2.7500002	22646.875	2.5	7386.6504	2.5	15568.824	2.7500002	19781.875	2.5	5057.6504	2.5	13316.824	2.7500002	12001.875	2.5	6343.6504	2.5	16705.824	2.7500002	7010.875	2.5	1905.6504	2.5	7271.8242	2.7500002	6104.875	2.5	414.65039	2.5	4795.8242	2.7500002	-1036.9746	2.5	22548.094	2.5	21162.67	2.7500002	-210.97461	2.5	14968.095	2.5	19204.67	2.7500002	1408.0254	2.5	7228.0947	2.5	24458.67	2.7500002	-3739.9746	2.5	13746.095	2.5	13339.67	2.7500002	1345.0254	2.5	13558.095	2.5	26202.67	2.7500002	-2872.9746	2.5	18806.094	2.5	21489.67	2.7500002	12901.025	2.5	3471.0947	2.5	24829.67	2.7500002	10770.025	2.5	-638.90527	2.5	22408.67	2.7500002	6007.7803	2.5	20319.17	2.5	12376.461	2.7500002	5945.7803	2.5	20474.17	2.5	17912.461	2.7500002	10384.78	2.5	11806.17	2.5	12658.461	2.7500002	14102.78	2.5	15505.17	2.5	25510.461	2.7500002	3861.1152	2.5	9979.5645	2.5	7696.2656	2.7500002	10612.115	2.5	6559.5649	2.5	23014.266	2.7500002	-2379.9697	2.5	15208.945	2.5	18844.471	2.7500002	-4916.9697	2.5	7399.9453	2.5	11017.471	2.7500002	-3444.9697	2.5	2328.9453	2.5	19469.471	2.7500002	1855.0303	2.5	21355.945	2.5	16093.471	2.7500002	-2049.9697	2.5	8399.9453	2.5	12647.471	2.7500002	6688.0303	2.5	12444.945	2.5	27583.471	2.7500002	9714.0303	2.5	7694.9453	2.5	20980.471	2.7500002	3375.0303	2.5	9893.9453	2.5	18124.471	2.7500002	9452.0303	2.5	5827.9453	2.5	48716.469	2.7500002	10774.03	2.5	650.94531	2.5	16456.471	2.7500002	827.09521	2.5	9100.9004	2.5	16189.221	2.7500002	-1951.9048	2.5	3829.9004	2.5	15020.221	2.7500002	5728.5146	2.5	27837.516	2.5	17918.59	2.7500002	8132.5146	2.5	19315.516	2.5	22387.59	2.7500002	3297.5146	2.5	20668.516	2.5	16612.59	2.7500002	10556.515	2.5	2848.5151	2.5	3756.5898	2.7500002	6278.5146	2.5	19314.516	2.5	19722.59	2.7500002	7898.5146	2.5	25650.516	2.5	44569.59	2.7500002	1100.5146	2.5	23462.516	2.5	16285.59	2.7500002	12815.515	2.5	12819.516	2.5	33239.59	2.7500002	8168.5146	2.5	16924.516	2.5	22160.59	2.7500002	16301.515	2.5	8725.5156	2.5	18761.59	2.7500002	13333.515	2.5	7599.5151	2.5	23020.59	2.7500002	15065.515	2.5	15820.516	2.5	21142.59	2.7500002	8894.5146	2.5	5954.5151	2.5	11152.59	2.7500002	6030.5146	2.5	2777.5151	2.5	12385.59	2.7500002	11029.525	2.5	23780	2.5	17617.939	2.7500002	6510.5254	2.5	3748	2.5	10138.939	2.7500002	17932.525	2.5	6048	2.5	30160.939	2.7500002	15817.525	2.5	3188	2.5	23052.939	2.7500002	12836.525	2.5	242	2.5	14406.939	2.7500002	12968.525	2.5	4339	2.5	14709.939	2.7500002	1111.1699	2.5	17949.891	2.5	2460.7246	2.7500002	3147.3301	2.5	19065.754	2.5	33158.789	2.7500002	1321.3301	2.5	15778.755	2.5	26187.789	2.7500002	3573.3301	2.5	15159.755	2.5	13208.789	2.7500002	3994.3301	2.5	13292.755	2.5	19148.789	2.7500002	14516.33	2.5	9592.7549	2.5	16184.789	2.7500002	16196.33	2.5	9428.7549	2.5	22382.789	2.7500002	10891.33	2.5	20748.754	2.5	21962.789	2.7500002	-3624.6699	2.5	8998.7549	2.5	6978.7891	2.7500002	12076.33	2.5	9185.7549	2.5	26878.789	2.7500002	13418.33	2.5	4304.7549	2.5	11615.789	2.7500002	16310.33	2.5	6645.7549	2.5	14479.789	2.7500002	11890.33	2.5	6963.7549	2.5	20392.789	2.7500002	1929.6104	2.5	12006.235	2.5	18402.914	2.7500002	-2601.3896	2.5	4590.2354	2.5	7402.9141	2.7500002	8945.6104	2.5	717.23535	2.5	24040.914	2.7500002	7588.6104	2.5	2449.2354	2.5	14500.914	2.7500002	13660.055	2.5	7129.9551	2.5	15673.715	2.7500002	3771.0547	2.5	18992.955	2.5	25519.715	2.7500002	14135.055	2.5	16369.955	2.5	18845.715	2.7500002	3129.0547	2.5	13341.955	2.5	11637.715	2.7500002	5303.0547	2.5	8556.9551	2.5	20815.715	2.7500002	14847.055	2.5	8351.9551	2.5	17466.715	2.7500002	6215.0547	2.5	2108.9551	2.5	22875.715	2.7500002	12922.055	2.5	6321.9551	2.5	22342.715	2.7500002	5419.0547	2.5	19764.955	2.5	46928.715	2.7500002	14748.055	2.5	6516.9551	2.5	11896.715	2.7500002	4078.0547	2.5	17234.955	2.5	30958.715	2.7500002	28040.055	2.5	8332.9551	2.5	15972.715	2.7500002	5582.0547	2.5	2003.9551	2.5	6061.7148	2.7500002	10094.055	2.5	3899.9551	2.5	12679.715	2.7500002	10247.055	2.5	5530.9551	2.5	11347.715	2.7500002	3276.0547	2.5	11029.955	2.5	19557.715	2.7500002	1520.125	2.5	18215.516	2.5	15378.75	2.7500002	10552.125	2.5	28405.516	2.5	20084.75	2.7500002	7129.125	2.5	20413.516	2.5	20812.75	2.7500002	14494.125	2.5	7528.5146	2.5	28162.75	2.7500002	4629.125	2.5	15319.515	2.5	14449.75	2.7500002	3297.125	2.5	11749.515	2.5	10383.75	2.7500002	2993.125	2.5	11663.515	2.5	11018.75	2.7500002	2943.125	2.5	9223.5146	2.5	3336.75	2.7500002	7617.125	2.5	20095.516	2.5	18083.75	2.7500002	9256.125	2.5	5617.5146	2.5	8940.75	2.7500002	7964.125	2.5	5068.5146	2.5	7010.75	2.7500002	9105.125	2.5	9099.5146	2.5	32644.75	2.7500002	13084.125	2.5	3863.5146	2.5	34712.75	2.7500002	16089.125	2.5	6836.5146	2.5	23719.75	2.7500002	14805.125	2.5	6338.5146	2.5	19033.75	2.7500002	11719.125	2.5	4628.5146	2.5	13174.75	2.7500002	18975.125	2.5	8872.5146	2.5	21109.75	2.7500002	11165.125	2.5	4007.5146	2.5	21221.75	2.7500002	18707.125	2.5	8288.5146	2.5	22274.75	2.7500002	9790.125	2.5	3287.5146	2.5	9922.75	2.7500002	5471.2549	2.5	16292.71	2.5	20721.051	2.7500002	2463.2549	2.5	12251.71	2.5	14793.051	2.7500002	22600.254	2.5	9335.71	2.5	32516.051	2.7500002	7575.2549	2.5	4413.71	2.5	16176.051	2.7500002	13267.255	2.5	7251.71	2.5	21815.051	2.7500002	11690.255	2.5	6308.71	2.5	29134.051	2.7500002	8226.2549	2.5	7562.71	2.5	25637.051	2.7500002	16472.254	2.5	3162.71	2.5	4035.0508	2.7500002	7458.2549	2.5	6404.71	2.5	24650.051	2.7500002	13467.255	2.5	10744.71	2.5	24783.051	2.7500002	11175.255	2.5	5131.71	2.5	16260.051	2.7500002	9410.2549	2.5	6617.71	2.5	13565.051	2.7500002	2788.2549	2.5	8525.71	2.5	14857.051	2.7500002	11242.255	2.5	5062.71	2.5	25745.051	2.7500002	12782.255	2.5	3203.71	2.5	17398.051	2.7500002	5107.2549	2.5	1487.71	2.5	17562.051	2.7500002	10930.255	2.5	7181.71	2.5	12643.051	2.7500002	2985.1152	2.5	19354.496	2.5	22271.73	2.7500002	12194.115	2.5	21200.496	2.5	23696.73	2.7500002	6970.1152	2.5	19692.496	2.5	7805.7305	2.7500002	11205.115	2.5	11071.495	2.5	26575.73	2.7500002	6561.1152	2.5	10572.495	2.5	18830.73	2.7500002	1122.1152	2.5	12464.495	2.5	14670.73	2.7500002	2327.1152	2.5	12177.495	2.5	21594.73	2.7500002	12196.115	2.5	4710.4951	2.5	17385.73	2.7500002	16231.115	2.5	7001.4951	2.5	11605.73	2.7500002	8654.1152	2.5	4718.4951	2.5	14537.73	2.7500002	1055.1152	2.5	1281.4951	2.5	18600.73	2.7500002	9844.1152	2.5	12808.495	2.5	20430.73	2.7500002	10935.115	2.5	7035.4951	2.5	8261.7305	2.7500002	8644.1152	2.5	7069.4951	2.5	18065.73	2.7500002	8952.1152	2.5	4217.4951	2.5	27175.73	2.7500002	4465.1152	2.5	3835.4951	2.5	18192.73	2.7500002	12501.115	2.5	5350.4951	2.5	21000.73	2.7500002	11748.115	2.5	10227.495	2.5	29517.73	2.7500002	10946.115	2.5	4573.4951	2.5	13533.73	2.7500002	14440.115	2.5	5172.4951	2.5	17348.73	2.7500002	7507.1152	2.5	4750.4951	2.5	16891.73	2.7500002	11460.115	2.5	7700.4951	2.5	17094.73	2.7500002	2174.1152	2.5	13561.495	2.5	19851.73	2.7500002	5301.25	2.5	20027.395	2.5	18607.775	2.7500002	5082.25	2.5	17456.395	2.5	18144.775	2.7500002	26968.25	2.5	15693.395	2.5	25814.775	2.7500002	25771.25	2.5	6574.3945	2.5	26551.775	2.7500002	11336.25	2.5	2921.3945	2.5	14444.775	2.7500002	11330.25	2.5	6579.3945	2.5	11383.775	2.7500002	9421.25	2.5	18119.395	2.5	25891.775	2.7500002	2078.25	2.5	12114.395	2.5	16538.775	2.7500002	8292.25	2.5	7130.3945	2.5	11197.775	2.7500002	10970.25	2.5	2856.3945	2.5	6966.7754	2.7500002	4733.25	2.5	11763.395	2.5	21359.775	2.7500002	4044.25	2.5	13276.395	2.5	15773.775	2.7500002	3787.25	2.5	14964.395	2.5	19376.775	2.7500002	10480.25	2.5	13835.395	2.5	30358.775	2.7500002	9554.25	2.5	6467.3945	2.5	19345.775	2.7500002	13792.25	2.5	7730.3945	2.5	25200.775	2.7500002	18492.25	2.5	13103.395	2.5	24824.775	2.7500002	21287.25	2.5	7728.3945	2.5	18976.775	2.7500002	8497.25	2.5	5596.3945	2.5	22022.775	2.7500002	15608.25	2.5	5829.3945	2.5	13958.775	2.7500002	5441.25	2.5	12098.395	2.5	11866.775	2.7500002	12410.25	2.5	11374.395	2.5	20875.775	2.7500002	4074.25	2.5	14206.395	2.5	15220.775	2.7500002	6868.25	2.5	3103.3945	2.5	20886.775	2.7500002	13723.25	2.5	12995.395	2.5	19553.775	2.7500002	4916.25	2.5	9465.3945	2.5	12463.775	2.7500002	8728.25	2.5	9993.3945	2.5	21514.775	2.7500002	17095.25	2.5	5658.3945	2.5	22797.775	2.7500002	10712.25	2.5	7207.3945	2.5	21447.775	2.7500002	11138.25	2.5	3383.3945	2.5	19322.775	2.7500002	9934.25	2.5	10583.395	2.5	12014.775	2.7500002	12688.25	2.5	8287.3945	2.5	22332.775	2.7500002	5767.25	2.5	4080.3945	2.5	19721.775	2.7500002	11472.25	2.5	4065.3945	2.5	7929.7754	2.7500002	7844.25	2.5	5980.3945	2.5	13756.775	2.7500002	10707.25	2.5	1197.3945	2.5	11127.775	2.7500002	11912.25	2.5	6323.3945	2.5	17713.775	2.7500002	6945.25	2.5	6342.3945	2.5	33893.773	2.7500002	17127.25	2.5	7659.3945	2.5	24334.775	2.7500002	11858.25	2.5	7155.3945	2.5	26287.775	2.7500002	11664.25	2.5	5004.3945	2.5	14807.775	2.7500002	6699.25	2.5	4131.3945	2.5	11065.775	2.7500002	3042.25	2.5	2582.3945	2.5	9274.7754	2.7500002	-510.48486	2.5	15270.875	2.5	9980.4395	2.7500002	13627.516	2.5	13389.875	2.5	16564.439	2.7500002	6506.5151	2.5	14456.875	2.5	13374.439	2.7500002	9054.5156	2.5	6159.875	2.5	21800.439	2.7500002	6030.5151	2.5	6851.875	2.5	12191.439	2.7500002	20939.516	2.5	16592.875	2.5	35557.438	2.7500002	1581.5151	2.5	15226.875	2.5	25460.439	2.7500002	3173.5151	2.5	2745.875	2.5	20207.439	2.7500002	12329.516	2.5	7501.875	2.5	27337.439	2.7500002	7316.5151	2.5	6003.875	2.5	12610.439	2.7500002	14482.516	2.5	3460.875	2.5	12378.439	2.7500002	13162.516	2.5	2892.875	2.5	13524.439	2.7500002	11242.516	2.5	4813.875	2.5	13035.439	2.7500002	11545.516	2.5	1614.875	2.5	11365.439	2.7500002	11434.12	2.5	23072.77	2.5	25549.375	2.7500002	9234.1201	2.5	18029.77	2.5	15491.375	2.7500002	8385.1201	2.5	5263.7695	2.5	2761.375	2.7500002	8106.1201	2.5	16823.77	2.5	7491.375	2.7500002	8687.1201	2.5	18008.77	2.5	48598.375	2.7500002	3706.1201	2.5	19479.77	2.5	33743.375	2.7500002	6255.1201	2.5	17065.77	2.5	18795.375	2.7500002	10913.12	2.5	4987.7695	2.5	12453.375	2.7500002	6730.1201	2.5	9505.7695	2.5	37813.375	2.7500002	-1581.8799	2.5	9248.7695	2.5	10127.375	2.7500002	4157.1201	2.5	17165.77	2.5	13777.375	2.7500002	1475.1201	2.5	12387.77	2.5	12246.375	2.7500002	24558.121	2.5	6378.7695	2.5	16314.375	2.7500002	14996.12	2.5	5983.7695	2.5	14325.375	2.7500002	10004.12	2.5	8063.7695	2.5	15343.375	2.7500002	13042.12	2.5	4987.7695	2.5	12028.375	2.7500002	12012.12	2.5	6166.7695	2.5	18648.375	2.7500002	8510.1201	2.5	7529.7695	2.5	14805.375	2.7500002	12178.12	2.5	8179.7695	2.5	18541.375	2.7500002	15231.12	2.5	4855.7695	2.5	13276.375	2.7500002	16121.12	2.5	6449.7695	2.5	19270.375	2.7500002	16424.121	2.5	2658.7695	2.5	16084.375	2.7500002	16579.121	2.5	8108.7695	2.5	18691.375	2.7500002	8374.1201	2.5	4396.7695	2.5	12878.375	2.7500002	5015.1201	2.5	13415.77	2.5	14122.375	2.7500002	15955.12	2.5	5274.7695	2.5	15664.375	2.7500002	13251.12	2.5	3617.7695	2.5	9385.375	2.7500002	17359.121	2.5	5074.7695	2.5	10168.375	2.7500002	6156.1201	2.5	3575.7695	2.5	19172.375	2.7500002	13347.12	2.5	4924.7695	2.5	16660.375	2.7500002	6847.1201	2.5	4759.7695	2.5	16853.375	2.7500002	3265.1201	2.5	9282.7695	2.5	16701.375	2.7500002	7928.0498	2.5	12696.18	2.5	32647.25	2.7500002	19982.051	2.5	3921.1797	2.5	28124.25	2.7500002	5237.0498	2.5	8125.1797	2.5	24664.25	2.7500002	23475.051	2.5	18558.18	2.5	22438.25	2.7500002	5064.0498	2.5	15581.18	2.5	17186.25	2.7500002	13573.05	2.5	16954.18	2.5	23270.25	2.7500002	6688.0498	2.5	1799.1797	2.5	22521.25	2.7500002	7681.0498	2.5	8487.1797	2.5	21137.25	2.7500002	17205.051	2.5	5069.1797	2.5	42515.25	2.7500002	16801.051	2.5	5095.1797	2.5	24400.25	2.7500002	15796.05	2.5	7130.1797	2.5	42191.25	2.7500002	14557.05	2.5	7212.1797	2.5	22307.25	2.7500002	16609.051	2.5	1733.1797	2.5	21726.25	2.7500002	2544.0498	2.5	2720.1797	2.5	7811.25	2.7500002	13630.05	2.5	2412.1797	2.5	15169.25	2.7500002	12483.05	2.5	3206.1797	2.5	21004.25	2.7500002	16308.05	2.5	5149.1797	2.5	17766.25	2.7500002	17346.051	2.5	5506.1797	2.5	20231.25	2.7500002	12349.05	2.5	1700.1797	2.5	13477.25	2.7500002	5685.0498	2.5	9473.1797	2.5	28912.25	2.7500002	13665.05	2.5	2825.1797	2.5	21700.25	2.7500002	12096.05	2.5	2019.1797	2.5	27777.25	2.7500002	369.04492	2.5	13559.029	2.5	11823.68	2.7500002	8684.0449	2.5	5658.0298	2.5	16490.68	2.7500002	5720.0449	2.5	6615.0298	2.5	9071.6797	2.7500002	6933.0449	2.5	6421.0298	2.5	22338.68	2.7500002	16442.045	2.5	6540.0298	2.5	9126.6797	2.7500002	9586.0449	2.5	5743.0298	2.5	15624.68	2.7500002	385.76001	2.5	21653.891	2.5	30608.254	2.7500002	1330.76	2.5	23223.891	2.5	17948.254	2.7500002	2781.76	2.5	14569.891	2.5	17416.254	2.7500002	18580.76	2.5	13695.891	2.5	20148.254	2.7500002	11139.76	2.5	8958.8906	2.5	23973.254	2.7500002	9775.7598	2.5	4594.8901	2.5	19163.254	2.7500002	15744.76	2.5	4594.8901	2.5	27543.254	2.7500002	10373.76	2.5	2150.8901	2.5	12635.255	2.7500002	1246.76	2.5	3611.8901	2.5	4775.2549	2.7500002	7611.4951	2.5	18523.18	2.5	28134.545	2.7500002	-55.504883	2.5	30357.18	2.5	8267.5449	2.7500002	1326.4951	2.5	22225.18	2.5	15430.545	2.7500002	1692.4951	2.5	20980.18	2.5	12143.545	2.7500002	760.49512	2.5	19608.18	2.5	15354.545	2.7500002	10728.495	2.5	6563.1802	2.5	24858.545	2.7500002	15179.495	2.5	7678.1802	2.5	24369.545	2.7500002	10330.495	2.5	4924.1802	2.5	13841.545	2.7500002	13626.495	2.5	8919.1797	2.5	24680.545	2.7500002	5190.25	2.5	15864.87	2.5	16162.33	2.7500002	7425.25	2.5	3029.8701	2.5	17831.33	2.7500002	886.48511	2.5	6514.4453	2.5	24047.1	2.7500002	5803.4854	2.5	14854.445	2.5	26459.1	2.7500002	11899.485	2.5	1645.4453	2.5	10749.1	2.7500002	9737.4854	2.5	41.445312	2.5	15307.1	2.7500002	12070.485	2.5	1960.4453	2.5	14179.1	2.7500002	8455.4854	2.5	4569.4453	2.5	27202.1	2.7500002	10394.485	2.5	7520.4453	2.5	12602.1	2.7500002	8348.4854	2.5	180.44531	2.5	5084.0996	2.7500002	12511.2	2.5	8794.3398	2.5	23719.859	2.7500002	2156.895	2.5	23686.879	2.5	13900.74	2.7500002	-59.10498	2.5	25264.879	2.5	30812.74	2.7500002	14073.895	2.5	6784.8799	2.5	17521.74	2.7500002	9986.8945	2.5	7347.8799	2.5	41306.742	2.7500002	3312.5698	2.5	16967.461	2.5	14142.984	2.7500002	-156.43018	2.5	12958.46	2.5	13604.984	2.7500002	2121.5698	2.5	18966.461	2.5	18542.984	2.7500002	11518.57	2.5	4312.46	2.5	16322.984	2.7500002	9380.5703	2.5	5154.46	2.5	9924.9844	2.7500002	-410.43018	2.5	7762.46	2.5	9180.9844	2.7500002	1957.5698	2.5	6881.46	2.5	16315.984	2.7500002	5460.21	2.5	37192.094	2.5	2155.5293	2.7500002	14903.21	2.5	5408.0952	2.5	11671.529	2.7500002	12165.42	2.5	10665.436	2.5	11859.165	2.7500002	2733.4199	2.5	18563.436	2.5	7264.165	2.7500002	7492.4199	2.5	5842.4351	2.5	10778.165	2.7500002	22001.42	2.5	10822.436	2.5	9933.165	2.7500002	786.7251	2.5	21354.635	2.5	16495.35	2.7500002	9588.7246	2.5	22742.635	2.5	19773.35	2.7500002	14169.725	2.5	11089.635	2.5	21768.35	2.7500002	9596.7246	2.5	3435.6348	2.5	17467.35	2.7500002	7156.1553	2.5	6721.0947	2.5	15346.915	2.7500002	10337.155	2.5	776.09473	2.5	13432.915	2.7500002
4576.0898	3.0000002	18254.734	3.0000002	-32654.188	3.2500002	6426.0898	3.0000002	4475.7354	3.0000002	-35553.188	3.2500002	-603.91016	3.0000002	18377.734	3.0000002	-24933.188	3.2500002	12283.09	3.0000002	11323.735	3.0000002	-27763.188	3.2500002	33987.336	3.0000002	28930.324	3.0000002	26821.689	3.2500002	10484.335	3.0000002	33325.324	3.0000002	37182.688	3.2500002	10116.335	3.0000002	24958.324	3.0000002	20051.689	3.2500002	13370.335	3.0000002	14367.324	3.0000002	24485.689	3.2500002	15303.335	3.0000002	32852.324	3.0000002	23903.689	3.2500002	22444.336	3.0000002	13685.324	3.0000002	33785.688	3.2500002	13590.335	3.0000002	6474.3242	3.0000002	40928.688	3.2500002	23998.336	3.0000002	4602.3242	3.0000002	13296.689	3.2500002	20232.336	3.0000002	8746.3242	3.0000002	14942.689	3.2500002	15793.335	3.0000002	11485.324	3.0000002	25336.689	3.2500002	7832.335	3.0000002	3847.3242	3.0000002	21468.689	3.2500002	12183.335	3.0000002	359.32422	3.0000002	11470.689	3.2500002	27668.336	3.0000002	11425.324	3.0000002	17416.689	3.2500002	24740.336	3.0000002	6096.3242	3.0000002	30586.689	3.2500002	6894.335	3.0000002	1621.3242	3.0000002	33729.688	3.2500002	17868.336	3.0000002	14969.324	3.0000002	34012.688	3.2500002	26126.336	3.0000002	6399.3242	3.0000002	16121.689	3.2500002	11774.335	3.0000002	4785.3242	3.0000002	7438.6895	3.2500002	24522.336	3.0000002	11295.324	3.0000002	14279.689	3.2500002	25337.336	3.0000002	8198.3242	3.0000002	27744.689	3.2500002	21974.336	3.0000002	9825.3242	3.0000002	17172.689	3.2500002	22814.336	3.0000002	2819.3242	3.0000002	18133.689	3.2500002	18577.336	3.0000002	8463.3242	3.0000002	16629.689	3.2500002	21778.336	3.0000002	9730.3242	3.0000002	32211.689	3.2500002	18177.336	3.0000002	7846.3242	3.0000002	14314.689	3.2500002	20071.336	3.0000002	4121.3242	3.0000002	8694.6895	3.2500002	26602.336	3.0000002	3512.3242	3.0000002	42712.688	3.2500002	12229.335	3.0000002	1462.3242	3.0000002	11696.689	3.2500002	18957.336	3.0000002	10217.324	3.0000002	8034.6895	3.2500002	16635.336	3.0000002	5374.3242	3.0000002	9811.6895	3.2500002	11579.335	3.0000002	1187.3242	3.0000002	5964.6895	3.2500002	8817.335	3.0000002	13691.324	3.0000002	21487.689	3.2500002	-2927.96	3.0000002	15545.675	3.0000002	25721.01	3.2500002	10739.04	3.0000002	4162.6748	3.0000002	19322.01	3.2500002	-465.65039	3.0000002	14430.325	3.0000002	8731.9355	3.2500002	4142.3496	3.0000002	27656.324	3.0000002	28880.936	3.2500002	-333.65039	3.0000002	18911.324	3.0000002	16154.936	3.2500002	7555.3496	3.0000002	22279.324	3.0000002	15126.936	3.2500002	1188.3496	3.0000002	35045.324	3.0000002	19077.936	3.2500002	-718.65039	3.0000002	19813.324	3.0000002	24449.936	3.2500002	280.34961	3.0000002	22123.324	3.0000002	12955.936	3.2500002	11944.35	3.0000002	13161.325	3.0000002	20360.936	3.2500002	-2550.6504	3.0000002	14328.325	3.0000002	14232.936	3.2500002	16751.35	3.0000002	3635.3252	3.0000002	19846.936	3.2500002	6664.3496	3.0000002	151.3252	3.0000002	54145.938	3.2500002	15401.35	3.0000002	3502.3252	3.0000002	21984.936	3.2500002	17464.35	3.0000002	4665.3252	3.0000002	12243.936	3.2500002	7614.3101	3.0000002	6169.1348	3.0000002	-12402.754	3.2500002	5336.3101	3.0000002	12205.135	3.0000002	-8903.7539	3.2500002	19789.311	3.0000002	8255.1348	3.0000002	-15149.754	3.2500002	13037.311	3.0000002	11429.135	3.0000002	8389.2461	3.2500002	7494.1201	3.0000002	1123.1699	3.0000002	8966.5098	3.2500002	-603.68018	3.0000002	21738.926	3.0000002	23807.725	3.2500002	11173.32	3.0000002	21830.926	3.0000002	24945.725	3.2500002	5852.3198	3.0000002	27884.926	3.0000002	35266.727	3.2500002	9182.3203	3.0000002	23631.926	3.0000002	23241.725	3.2500002	4407.3198	3.0000002	18360.926	3.0000002	26743.725	3.2500002	3999.3198	3.0000002	30429.926	3.0000002	35292.727	3.2500002	3882.3198	3.0000002	7878.9248	3.0000002	21806.725	3.2500002	13038.32	3.0000002	10427.925	3.0000002	36416.727	3.2500002	18461.32	3.0000002	8738.9248	3.0000002	20129.725	3.2500002	12906.32	3.0000002	6818.9248	3.0000002	19992.725	3.2500002	13150.32	3.0000002	6353.9248	3.0000002	16025.725	3.2500002	13580.32	3.0000002	7566.9248	3.0000002	25379.725	3.2500002	7991.3198	3.0000002	6491.9248	3.0000002	19934.725	3.2500002	-2677.2549	3.0000002	26020.594	3.0000002	21401.676	3.2500002	2700.7451	3.0000002	16377.595	3.0000002	20766.676	3.2500002	12499.745	3.0000002	7489.5947	3.0000002	25616.676	3.2500002	4101.7451	3.0000002	7882.5947	3.0000002	15873.676	3.2500002	9702.7451	3.0000002	3768.5947	3.0000002	15990.676	3.2500002	7195.7451	3.0000002	4130.5947	3.0000002	11796.676	3.2500002	13534.745	3.0000002	4234.5947	3.0000002	22454.676	3.2500002	16498.746	3.0000002	5243.5947	3.0000002	19943.676	3.2500002	7259.7451	3.0000002	4223.5947	3.0000002	12478.676	3.2500002	12749.745	3.0000002	3022.5947	3.0000002	16069.676	3.2500002	11367.745	3.0000002	7065.5947	3.0000002	26349.676	3.2500002	17433.746	3.0000002	4837.5947	3.0000002	13156.676	3.2500002	16257.745	3.0000002	3910.5947	3.0000002	12720.676	3.2500002	7538.7451	3.0000002	5438.5947	3.0000002	16050.676	3.2500002	5019.7451	3.0000002	86.594727	3.0000002	10325.676	3.2500002	4329.7451	3.0000002	943.59473	3.0000002	8115.6758	3.2500002	1175.1602	3.0000002	23243.195	3.0000002	22616.346	3.2500002	2750.1602	3.0000002	19583.195	3.0000002	7324.3457	3.2500002	20628.16	3.0000002	7319.1953	3.0000002	22386.346	3.2500002	-594.83984	3.0000002	19409.195	3.0000002	20205.346	3.2500002	654.16016	3.0000002	22990.195	3.0000002	28382.346	3.2500002	564.16016	3.0000002	19678.195	3.0000002	22061.346	3.2500002	18291.16	3.0000002	4438.1953	3.0000002	26327.346	3.2500002	14009.16	3.0000002	4532.1953	3.0000002	21981.346	3.2500002	5762.8799	3.0000002	15468.73	3.0000002	14596.32	3.2500002	5567.8799	3.0000002	20631.73	3.0000002	17726.32	3.2500002	13984.88	3.0000002	15870.73	3.0000002	10164.32	3.2500002	18353.879	3.0000002	10260.73	3.0000002	19228.32	3.2500002	8865.9395	3.0000002	3166.6201	3.0000002	5565.5742	3.2500002	10590.939	3.0000002	2860.6201	3.0000002	17815.574	3.2500002	-2124.1104	3.0000002	16407.561	3.0000002	14454.305	3.2500002	-2639.1104	3.0000002	12255.561	3.0000002	6947.3047	3.2500002	-3736.1104	3.0000002	9529.5605	3.0000002	22017.305	3.2500002	4540.8896	3.0000002	21176.561	3.0000002	21406.305	3.2500002	-1968.1104	3.0000002	16377.561	3.0000002	16004.305	3.2500002	9270.8896	3.0000002	14626.561	3.0000002	20381.305	3.2500002	9162.8896	3.0000002	8975.5605	3.0000002	16508.305	3.2500002	12599.89	3.0000002	10070.561	3.0000002	12979.305	3.2500002	11665.89	3.0000002	9822.5605	3.0000002	42776.305	3.2500002	11740.89	3.0000002	5148.5601	3.0000002	14076.305	3.2500002	-2438.04	3.0000002	16394.865	3.0000002	12557.525	3.2500002	-3420.04	3.0000002	6226.8652	3.0000002	20739.525	3.2500002	9570.3848	3.0000002	28588.586	3.0000002	19212.836	3.2500002	9804.3848	3.0000002	22213.586	3.0000002	22960.836	3.2500002	4808.3848	3.0000002	22610.586	3.0000002	15562.836	3.2500002	14974.385	3.0000002	1858.585	3.0000002	4733.8359	3.2500002	5465.3848	3.0000002	21763.586	3.0000002	22481.836	3.2500002	15622.385	3.0000002	20442.586	3.0000002	47418.836	3.2500002	6311.3848	3.0000002	16044.585	3.0000002	19760.836	3.2500002	12871.385	3.0000002	12384.585	3.0000002	30849.836	3.2500002	7421.3848	3.0000002	15469.585	3.0000002	20792.836	3.2500002	18031.385	3.0000002	9692.585	3.0000002	18871.836	3.2500002	13510.385	3.0000002	8198.585	3.0000002	23331.836	3.2500002	18013.385	3.0000002	13337.585	3.0000002	13461.836	3.2500002	9465.3848	3.0000002	2936.585	3.0000002	14051.836	3.2500002	9109.3848	3.0000002	3843.585	3.0000002	18161.836	3.2500002	6401.1553	3.0000002	22067.51	3.0000002	26075.43	3.2500002	2594.1553	3.0000002	2795.5098	3.0000002	8863.4297	3.2500002	11024.155	3.0000002	8552.5098	3.0000002	35839.43	3.2500002	9901.1553	3.0000002	6146.5098	3.0000002	24536.43	3.2500002	5635.1553	3.0000002	3282.5098	3.0000002	19054.43	3.2500002	11486.155	3.0000002	5170.5098	3.0000002	24437.43	3.2500002	-4225.5098	3.0000002	16460.551	3.0000002	8360.1895	3.2500002	3525.5801	3.0000002	27791.6	3.0000002	34245.375	3.2500002	1822.5801	3.0000002	19832.6	3.0000002	22683.375	3.2500002	3917.5801	3.0000002	15997.6	3.0000002	15833.375	3.2500002	5737.5801	3.0000002	12675.6	3.0000002	15297.375	3.2500002	15816.58	3.0000002	11276.6	3.0000002	19791.375	3.2500002	20205.58	3.0000002	8380.5996	3.0000002	19800.375	3.2500002	10459.58	3.0000002	19173.6	3.0000002	19401.375	3.2500002	-1250.4199	3.0000002	8689.5996	3.0000002	5772.375	3.2500002	14554.58	3.0000002	11264.6	3.0000002	30196.375	3.2500002	16946.58	3.0000002	6185.6001	3.0000002	14177.375	3.2500002	13880.58	3.0000002	6455.6001	3.0000002	18971.375	3.2500002	11269.58	3.0000002	6726.6001	3.0000002	15601.375	3.2500002	1416.4849	3.0000002	18489.031	3.0000002	10763.824	3.2500002	2708.4849	3.0000002	9185.0303	3.0000002	5397.8242	3.2500002	15811.484	3.0000002	4649.0303	3.0000002	14044.824	3.2500002	12549.484	3.0000002	4263.0303	3.0000002	9659.8242	3.2500002	12884.47	3.0000002	6562.8896	3.0000002	13181.314	3.2500002	7800.4697	3.0000002	16892.891	3.0000002	27997.314	3.2500002	10181.47	3.0000002	10528.89	3.0000002	23035.314	3.2500002	-226.53027	3.0000002	14024.89	3.0000002	17641.314	3.2500002	-2169.5303	3.0000002	9974.8896	3.0000002	20067.314	3.2500002	14889.47	3.0000002	6539.8896	3.0000002	22096.314	3.2500002	7769.4697	3.0000002	3168.8896	3.0000002	27316.314	3.2500002	12527.47	3.0000002	4280.8896	3.0000002	25841.314	3.2500002	3505.4697	3.0000002	20662.891	3.0000002	52293.312	3.2500002	14289.47	3.0000002	3863.8896	3.0000002	16319.314	3.2500002	406.46973	3.0000002	16138.89	3.0000002	31547.314	3.2500002	26697.469	3.0000002	7869.8896	3.0000002	21049.314	3.2500002	2639.4697	3.0000002	2210.8896	3.0000002	8148.3145	3.2500002	6899.4697	3.0000002	7221.8896	3.0000002	10775.314	3.2500002	8669.4697	3.0000002	4572.8896	3.0000002	12407.314	3.2500002	145.46973	3.0000002	10307.89	3.0000002	23046.314	3.2500002	2165.1846	3.0000002	19723.51	3.0000002	21470.93	3.2500002	7516.1846	3.0000002	27252.51	3.0000002	22400.93	3.2500002	4360.1846	3.0000002	15691.51	3.0000002	25377.93	3.2500002	17397.184	3.0000002	5873.5098	3.0000002	34943.93	3.2500002	2127.1846	3.0000002	15833.51	3.0000002	19878.93	3.2500002	-952.81543	3.0000002	13788.51	3.0000002	13017.93	3.2500002	7630.1846	3.0000002	10140.51	3.0000002	16101.93	3.2500002	3493.1846	3.0000002	6303.5098	3.0000002	11602.93	3.2500002	3441.1846	3.0000002	23936.51	3.0000002	30896.93	3.2500002	9364.1846	3.0000002	6375.5098	3.0000002	16095.93	3.2500002	1365.1846	3.0000002	7247.5098	3.0000002	14008.93	3.2500002	7797.1846	3.0000002	9250.5098	3.0000002	39766.93	3.2500002	7877.1846	3.0000002	7290.5098	3.0000002	38592.93	3.2500002	14528.185	3.0000002	6780.5098	3.0000002	29004.93	3.2500002	11905.185	3.0000002	5980.5098	3.0000002	32014.93	3.2500002	12108.185	3.0000002	4174.5098	3.0000002	20796.93	3.2500002	14045.185	3.0000002	7209.5098	3.0000002	19642.93	3.2500002	9869.1846	3.0000002	5235.5098	3.0000002	21462.93	3.2500002	12242.185	3.0000002	6336.5098	3.0000002	27733.93	3.2500002	8264.1846	3.0000002	4547.5098	3.0000002	15910.93	3.2500002	10180.335	3.0000002	10030.335	3.0000002	22349.654	3.2500002	3458.335	3.0000002	13590.335	3.0000002	9339.6543	3.2500002	19937.336	3.0000002	7818.335	3.0000002	32663.654	3.2500002	8905.335	3.0000002	8943.335	3.0000002	14173.654	3.2500002	15362.335	3.0000002	10021.335	3.0000002	17016.654	3.2500002	14190.335	3.0000002	4687.335	3.0000002	28842.654	3.2500002	5098.335	3.0000002	10402.335	3.0000002	29049.654	3.2500002	13748.335	3.0000002	3648.335	3.0000002	1475.6543	3.2500002	2062.335	3.0000002	12374.335	3.0000002	23050.654	3.2500002	13639.335	3.0000002	11708.335	3.0000002	24491.654	3.2500002	9137.335	3.0000002	5240.335	3.0000002	13066.654	3.2500002	10529.335	3.0000002	7672.335	3.0000002	15726.654	3.2500002	1504.335	3.0000002	12498.335	3.0000002	19145.654	3.2500002	10554.335	3.0000002	5850.335	3.0000002	25934.654	3.2500002	9002.335	3.0000002	7929.335	3.0000002	15579.654	3.2500002	9664.335	3.0000002	5357.335	3.0000002	24851.654	3.2500002	8784.335	3.0000002	6469.335	3.0000002	14038.654	3.2500002	5943.3252	3.0000002	18153.25	3.0000002	27295.641	3.2500002	11842.325	3.0000002	17471.25	3.0000002	27919.641	3.2500002	9388.3252	3.0000002	6588.25	3.0000002	13832.641	3.2500002	7131.3252	3.0000002	14560.25	3.0000002	28968.641	3.2500002	12044.325	3.0000002	9771.25	3.0000002	17471.641	3.2500002	3914.3252	3.0000002	6814.25	3.0000002	17746.641	3.2500002	4224.3252	3.0000002	8552.25	3.0000002	22040.641	3.2500002	14308.325	3.0000002	3188.25	3.0000002	16200.641	3.2500002	17028.324	3.0000002	5074.25	3.0000002	16356.641	3.2500002	11489.325	3.0000002	2278.25	3.0000002	21674.641	3.2500002	2230.3252	3.0000002	-3476.75	3.0000002	16748.641	3.2500002	15385.325	3.0000002	8136.25	3.0000002	31809.641	3.2500002	13470.325	3.0000002	5574.25	3.0000002	14975.641	3.2500002	11300.325	3.0000002	2477.25	3.0000002	20640.641	3.2500002	13104.325	3.0000002	2763.25	3.0000002	26193.641	3.2500002	7861.3252	3.0000002	2190.25	3.0000002	17132.641	3.2500002	6205.3252	3.0000002	10590.25	3.0000002	20437.641	3.2500002	14589.325	3.0000002	5881.25	3.0000002	23161.641	3.2500002	13810.325	3.0000002	933.25	3.0000002	12022.641	3.2500002	15738.325	3.0000002	1039.25	3.0000002	16298.641	3.2500002	9449.3252	3.0000002	1618.25	3.0000002	15092.641	3.2500002	13809.325	3.0000002	3730.25	3.0000002	18853.641	3.2500002	8936.3252	3.0000002	3709.25	3.0000002	20386.641	3.2500002	13273.05	3.0000002	7519.835	3.0000002	514.60938	3.2500002	6152.0498	3.0000002	13820.835	3.0000002	7717.6094	3.2500002	31493.051	3.0000002	15669.835	3.0000002	20704.609	3.2500002	27740.051	3.0000002	3545.835	3.0000002	12026.609	3.2500002	10901.05	3.0000002	3463.835	3.0000002	9553.6094	3.2500002	17031.051	3.0000002	2810.835	3.0000002	7155.6094	3.2500002	7220.0498	3.0000002	11084.835	3.0000002	25992.609	3.2500002	3293.0498	3.0000002	10065.835	3.0000002	19542.609	3.2500002	3542.0498	3.0000002	2285.835	3.0000002	5125.6094	3.2500002	10134.05	3.0000002	1059.835	3.0000002	-1225.3906	3.2500002	6617.0498	3.0000002	10043.835	3.0000002	16716.609	3.2500002	5746.0498	3.0000002	10040.835	3.0000002	10691.609	3.2500002	5548.0498	3.0000002	9419.835	3.0000002	13981.609	3.2500002	11660.05	3.0000002	11408.835	3.0000002	20844.609	3.2500002	10408.05	3.0000002	8007.835	3.0000002	11971.609	3.2500002	16301.05	3.0000002	3562.835	3.0000002	16566.609	3.2500002	19176.051	3.0000002	10955.835	3.0000002	14008.609	3.2500002	24875.051	3.0000002	7639.835	3.0000002	11656.609	3.2500002	10457.05	3.0000002	5340.835	3.0000002	13085.609	3.2500002	16057.05	3.0000002	1353.835	3.0000002	9343.6094	3.2500002	8857.0498	3.0000002	8662.835	3.0000002	5556.6094	3.2500002	17377.051	3.0000002	3718.835	3.0000002	12378.609	3.2500002	6247.0498	3.0000002	11413.835	3.0000002	6443.6094	3.2500002	11712.05	3.0000002	2156.835	3.0000002	13577.609	3.2500002	11918.05	3.0000002	12726.835	3.0000002	13195.609	3.2500002	11033.05	3.0000002	6181.835	3.0000002	10205.609	3.2500002	14401.05	3.0000002	3491.835	3.0000002	17638.609	3.2500002	17519.051	3.0000002	3752.835	3.0000002	11866.609	3.2500002	14229.05	3.0000002	2679.835	3.0000002	16286.609	3.2500002	8566.0498	3.0000002	2692.835	3.0000002	11751.609	3.2500002	9568.0498	3.0000002	13239.835	3.0000002	13935.609	3.2500002	13996.05	3.0000002	4115.835	3.0000002	18771.609	3.2500002	5927.0498	3.0000002	-211.16504	3.0000002	13715.609	3.2500002	11621.05	3.0000002	604.83496	3.0000002	2969.6094	3.2500002	11517.05	3.0000002	4090.835	3.0000002	8766.6094	3.2500002	12420.05	3.0000002	1896.835	3.0000002	2907.6094	3.2500002	12254.05	3.0000002	2448.835	3.0000002	9301.6094	3.2500002	9904.0498	3.0000002	5077.835	3.0000002	32276.609	3.2500002	6353.0498	3.0000002	18333.836	3.0000002	6884.6094	3.2500002	13427.05	3.0000002	4414.835	3.0000002	15354.609	3.2500002	11820.05	3.0000002	1607.835	3.0000002	8549.6094	3.2500002	11747.05	3.0000002	431.83496	3.0000002	11049.609	3.2500002	7148.0498	3.0000002	1905.835	3.0000002	1222.6094	3.2500002	-353.51465	3.0000002	16510.371	3.0000002	11940.9	3.2500002	10116.485	3.0000002	16348.37	3.0000002	18981.9	3.2500002	14614.485	3.0000002	13495.37	3.0000002	21982.9	3.2500002	8375.4854	3.0000002	11201.37	3.0000002	21481.9	3.2500002	2822.4854	3.0000002	9927.3701	3.0000002	9929.9004	3.2500002	16680.484	3.0000002	19962.371	3.0000002	24323.9	3.2500002	-2546.5146	3.0000002	12594.37	3.0000002	26555.9	3.2500002	12691.485	3.0000002	5626.3701	3.0000002	13705.9	3.2500002	12053.485	3.0000002	10223.37	3.0000002	28100.9	3.2500002	8813.4854	3.0000002	8653.3701	3.0000002	11256.9	3.2500002	10317.485	3.0000002	6339.3701	3.0000002	12812.9	3.2500002	9886.4854	3.0000002	5864.3701	3.0000002	15924.9	3.2500002	7522.4854	3.0000002	5225.3701	3.0000002	8676.9004	3.2500002	9946.4854	3.0000002	5242.3701	3.0000002	9968.9004	3.2500002	10083.875	3.0000002	32519.426	3.0000002	28648.365	3.2500002	9513.875	3.0000002	22271.426	3.0000002	24569.365	3.2500002	14520.875	3.0000002	3259.4248	3.0000002	6455.3652	3.2500002	9618.875	3.0000002	20069.426	3.0000002	21980.365	3.2500002	6694.875	3.0000002	19152.426	3.0000002	49045.367	3.2500002	4743.875	3.0000002	21406.426	3.0000002	36455.367	3.2500002	4164.875	3.0000002	21941.426	3.0000002	19409.365	3.2500002	11089.875	3.0000002	8330.4248	3.0000002	11472.365	3.2500002	4915.875	3.0000002	15905.425	3.0000002	42734.367	3.2500002	-1573.125	3.0000002	12591.425	3.0000002	12378.365	3.2500002	3869.875	3.0000002	13476.425	3.0000002	14320.365	3.2500002	2034.875	3.0000002	12327.425	3.0000002	14430.365	3.2500002	20684.875	3.0000002	7711.4248	3.0000002	21239.365	3.2500002	13796.875	3.0000002	6916.4248	3.0000002	19767.365	3.2500002	5196.875	3.0000002	13037.425	3.0000002	18612.365	3.2500002	15661.875	3.0000002	7455.4248	3.0000002	13496.365	3.2500002	16459.875	3.0000002	10352.425	3.0000002	23383.365	3.2500002	4229.875	3.0000002	4463.4248	3.0000002	21237.365	3.2500002	14627.875	3.0000002	6700.4248	3.0000002	20305.365	3.2500002	18499.875	3.0000002	9882.4248	3.0000002	18594.365	3.2500002	13822.875	3.0000002	9157.4248	3.0000002	24800.365	3.2500002	14382.875	3.0000002	5907.4248	3.0000002	22922.365	3.2500002	14829.875	3.0000002	7592.4248	3.0000002	22794.365	3.2500002	9883.875	3.0000002	5186.4248	3.0000002	16571.365	3.2500002	12779.875	3.0000002	4990.4248	3.0000002	22335.365	3.2500002	12044.875	3.0000002	7326.4248	3.0000002	22111.365	3.2500002	12729.875	3.0000002	4914.4248	3.0000002	18572.365	3.2500002	13346.875	3.0000002	6644.4248	3.0000002	20654.365	3.2500002	3875.875	3.0000002	6512.4248	3.0000002	25822.365	3.2500002	11522.875	3.0000002	6037.4248	3.0000002	20489.365	3.2500002	9434.875	3.0000002	6669.4248	3.0000002	16289.365	3.2500002	10064.875	3.0000002	7483.4248	3.0000002	14892.365	3.2500002	11770.66	3.0000002	16776.025	3.0000002	36329.844	3.2500002	22178.66	3.0000002	6391.0249	3.0000002	35654.844	3.2500002	4733.6602	3.0000002	13710.025	3.0000002	26591.846	3.2500002	22074.66	3.0000002	25958.025	3.0000002	21365.846	3.2500002	4418.6602	3.0000002	14480.025	3.0000002	21089.846	3.2500002	12617.66	3.0000002	14750.025	3.0000002	25669.846	3.2500002	8223.6602	3.0000002	4232.0249	3.0000002	25201.846	3.2500002	9106.6602	3.0000002	8820.0254	3.0000002	22257.846	3.2500002	20727.66	3.0000002	11995.025	3.0000002	40310.844	3.2500002	13690.66	3.0000002	7910.0249	3.0000002	24159.846	3.2500002	17110.66	3.0000002	12036.025	3.0000002	43170.844	3.2500002	14908.66	3.0000002	7950.0249	3.0000002	21015.846	3.2500002	15320.66	3.0000002	6173.0249	3.0000002	20456.846	3.2500002	3985.6602	3.0000002	7057.0249	3.0000002	8684.8457	3.2500002	12097.66	3.0000002	4976.0249	3.0000002	23902.846	3.2500002	9788.6602	3.0000002	8781.0254	3.0000002	19842.846	3.2500002	14826.66	3.0000002	9889.0254	3.0000002	28062.846	3.2500002	17541.66	3.0000002	7723.0249	3.0000002	20666.846	3.2500002	12059.66	3.0000002	8480.0254	3.0000002	20918.846	3.2500002	2360.6602	3.0000002	11833.025	3.0000002	28822.846	3.2500002	14451.66	3.0000002	7774.0249	3.0000002	26359.846	3.2500002	9202.6602	3.0000002	5528.0249	3.0000002	33960.844	3.2500002	2554.905	3.0000002	8419.9648	3.0000002	8734.5352	3.2500002	9976.9053	3.0000002	1747.9648	3.0000002	10423.535	3.2500002	8632.9053	3.0000002	3196.9648	3.0000002	6870.5352	3.2500002	9742.9053	3.0000002	1734.9648	3.0000002	19467.535	3.2500002	18579.904	3.0000002	2007.9648	3.0000002	9493.5352	3.2500002	10261.905	3.0000002	1510.9648	3.0000002	11807.535	3.2500002	-1270.7451	3.0000002	17705.254	3.0000002	29693.406	3.2500002	239.25488	3.0000002	21324.254	3.0000002	18175.406	3.2500002	-289.74512	3.0000002	13647.255	3.0000002	18185.406	3.2500002	8230.2549	3.0000002	4724.2549	3.0000002	12579.405	3.2500002	11492.255	3.0000002	9091.2549	3.0000002	21607.406	3.2500002	7015.2549	3.0000002	4451.2549	3.0000002	19457.406	3.2500002	14567.255	3.0000002	1886.2549	3.0000002	20063.406	3.2500002	6683.2549	3.0000002	1100.2549	3.0000002	12751.405	3.2500002	-518.74512	3.0000002	2430.2549	3.0000002	5035.4053	3.2500002	6985.9048	3.0000002	23094.76	3.0000002	29312	3.2500002	-44.095215	3.0000002	28852.76	3.0000002	8353	3.2500002	885.90479	3.0000002	22618.76	3.0000002	12073	3.2500002	781.90479	3.0000002	24585.76	3.0000002	18206	3.2500002	762.90479	3.0000002	27228.76	3.0000002	13542	3.2500002	12659.904	3.0000002	8794.7598	3.0000002	18417	3.2500002	17161.904	3.0000002	8910.7598	3.0000002	23068	3.2500002	5190.9048	3.0000002	11695.76	3.0000002	9145	3.2500002	16343.904	3.0000002	8125.7598	3.0000002	23230	3.2500002	2701.4648	3.0000002	14848.65	3.0000002	7816.1699	3.2500002	8007.4648	3.0000002	1451.6499	3.0000002	12170.17	3.2500002	1668.25	3.0000002	15547.925	3.0000002	15687.395	3.2500002	4490.25	3.0000002	11882.925	3.0000002	33214.395	3.2500002	11660.25	3.0000002	3411.9248	3.0000002	11414.395	3.2500002	9529.25	3.0000002	3373.9248	3.0000002	17774.395	3.2500002	10928.25	3.0000002	6179.9248	3.0000002	11803.395	3.2500002	8633.25	3.0000002	4345.9248	3.0000002	22457.395	3.2500002	9445.25	3.0000002	6403.9248	3.0000002	12950.395	3.2500002	9915.25	3.0000002	1670.9248	3.0000002	9723.3945	3.2500002	15146.189	3.0000002	5106.3799	3.0000002	17164.24	3.2500002	2563.28	3.0000002	27790.484	3.0000002	18863.586	3.2500002	647.28003	3.0000002	26429.484	3.0000002	34455.586	3.2500002	9070.2803	3.0000002	5499.4849	3.0000002	13364.585	3.2500002	16020.28	3.0000002	8883.4844	3.0000002	44675.586	3.2500002	6413.645	3.0000002	15700.955	3.0000002	12976.404	3.2500002	290.64502	3.0000002	18482.955	3.0000002	14222.404	3.2500002	3795.645	3.0000002	15308.955	3.0000002	20850.404	3.2500002	12053.645	3.0000002	5241.9551	3.0000002	21161.404	3.2500002	14638.645	3.0000002	6413.9551	3.0000002	12757.404	3.2500002	1373.645	3.0000002	12907.955	3.0000002	10930.404	3.2500002	2250.645	3.0000002	11727.955	3.0000002	12972.404	3.2500002	-972.64502	3.0000002	8751.3701	3.0000002	-4728.2207	3.2500002	12402.355	3.0000002	1313.3701	3.0000002	7646.7793	3.2500002	15158.82	3.0000002	8319.7402	3.0000002	10142.619	3.2500002	2965.8201	3.0000002	11813.74	3.0000002	-27.380859	3.2500002	10421.82	3.0000002	4051.7402	3.0000002	7338.6191	3.2500002	27592.82	3.0000002	8793.7402	3.0000002	3823.6191	3.2500002	2845.0049	3.0000002	18599.121	3.0000002	15430.585	3.2500002	5195.0049	3.0000002	15226.12	3.0000002	21039.586	3.2500002	8973.0049	3.0000002	8723.1201	3.0000002	24690.586	3.2500002	8638.0049	3.0000002	5457.1201	3.0000002	14836.585	3.2500002	10331.13	3.0000002	9063.0752	3.0000002	16184.06	3.2500002	11867.13	3.0000002	6045.0752	3.0000002	11881.06	3.2500002
4181.9648	3.5000002	24522.195	3.5000002	-53519.688	3.7500002	8385.9648	3.5000002	-2336.8047	3.5000002	-58849.688	3.7500002	4246.9648	3.5000002	13221.195	3.5000002	-44908.688	3.7500002	15345.965	3.5000002	3227.1953	3.5000002	-52395.688	3.7500002	19488.695	3.5000002	24996.945	3.5000002	23923.936	3.7500002	3908.6953	3.5000002	27475.945	3.5000002	29027.936	3.7500002	5581.6953	3.5000002	15103.945	3.5000002	26064.936	3.7500002	4161.6953	3.5000002	12195.945	3.5000002	25106.936	3.7500002	7747.6953	3.5000002	22337.945	3.5000002	14971.936	3.7500002	14003.695	3.5000002	7747.9453	3.5000002	34015.938	3.7500002	14055.695	3.5000002	2498.9453	3.5000002	39956.938	3.7500002	19398.695	3.5000002	175.94531	3.5000002	10405.936	3.7500002	18176.695	3.5000002	5152.9453	3.5000002	22274.936	3.7500002	5328.6953	3.5000002	17514.945	3.5000002	25245.936	3.7500002	3938.6953	3.5000002	851.94531	3.5000002	26767.936	3.7500002	9265.6953	3.5000002	-5198.0547	3.5000002	10231.936	3.7500002	17158.695	3.5000002	9643.9453	3.5000002	15640.936	3.7500002	24089.695	3.5000002	6306.9453	3.5000002	28220.936	3.7500002	3006.6953	3.5000002	-3217.0547	3.5000002	39693.938	3.7500002	16944.695	3.5000002	10488.945	3.5000002	36314.938	3.7500002	21137.695	3.5000002	3775.9453	3.5000002	19246.936	3.7500002	10255.695	3.5000002	170.94531	3.5000002	6092.9355	3.7500002	20042.695	3.5000002	8205.9453	3.5000002	19170.936	3.7500002	21980.695	3.5000002	7030.9453	3.5000002	30842.936	3.7500002	21471.695	3.5000002	3383.9453	3.5000002	19874.936	3.7500002	16236.695	3.5000002	-1428.0547	3.5000002	13561.936	3.7500002	13244.695	3.5000002	-1290.0547	3.5000002	22368.936	3.7500002	19708.695	3.5000002	3666.9453	3.5000002	28410.936	3.7500002	13662.695	3.5000002	289.94531	3.5000002	17476.936	3.7500002	15967.695	3.5000002	1032.9453	3.5000002	15971.936	3.7500002	25234.695	3.5000002	4582.9453	3.5000002	33652.938	3.7500002	8698.6953	3.5000002	-336.05469	3.5000002	9683.9355	3.7500002	4414.6953	3.5000002	20674.945	3.5000002	12944.936	3.7500002	13956.695	3.5000002	-1662.0547	3.5000002	12707.936	3.7500002	7872.6953	3.5000002	-1450.0547	3.5000002	10477.936	3.7500002	4382.6953	3.5000002	11445.945	3.5000002	18151.936	3.7500002	-650.36035	3.5000002	15986.525	3.5000002	27211.141	3.7500002	10558.64	3.5000002	5380.5254	3.5000002	21190.141	3.7500002	2119.2798	3.5000002	29523.65	3.5000002	7738.3008	3.7500002	3775.2798	3.5000002	26233.65	3.5000002	25372.301	3.7500002	1838.2798	3.5000002	24336.65	3.5000002	11195.301	3.7500002	11794.279	3.5000002	18341.65	3.5000002	12271.301	3.7500002	3035.2798	3.5000002	24999.65	3.5000002	17462.301	3.7500002	1187.2798	3.5000002	24518.65	3.5000002	19615.301	3.7500002	2086.2798	3.5000002	18887.65	3.5000002	13839.301	3.7500002	14455.279	3.5000002	14480.65	3.5000002	20209.301	3.7500002	2219.2798	3.5000002	11775.65	3.5000002	3494.3008	3.7500002	15213.279	3.5000002	8783.6504	3.5000002	15886.301	3.7500002	13216.279	3.5000002	4613.6504	3.5000002	14175.301	3.7500002	19578.279	3.5000002	6099.6504	3.5000002	19287.301	3.7500002	21156.279	3.5000002	10169.65	3.5000002	15747.301	3.7500002	16812.34	3.5000002	-3672.625	3.5000002	-10493.996	3.7500002	2195.3398	3.5000002	13437.375	3.5000002	-5838.9961	3.7500002	18527.34	3.5000002	8927.375	3.5000002	-11220.996	3.7500002	13812.34	3.5000002	8529.375	3.5000002	11518.004	3.7500002	6111.9448	3.5000002	2796.9702	3.5000002	4547.1445	3.7500002	-95.504883	3.5000002	17909.441	3.5000002	14216.676	3.7500002	23834.496	3.5000002	6954.4404	3.5000002	22076.676	3.7500002	7112.4951	3.5000002	24905.441	3.5000002	32807.676	3.7500002	9737.4951	3.5000002	23086.441	3.5000002	19316.676	3.7500002	8177.4951	3.5000002	15520.44	3.5000002	25375.676	3.7500002	18711.496	3.5000002	6768.4404	3.5000002	28419.676	3.7500002	2394.4951	3.5000002	3904.4404	3.5000002	15263.676	3.7500002	12893.495	3.5000002	13681.44	3.5000002	34373.676	3.7500002	19495.496	3.5000002	7952.4404	3.5000002	17633.676	3.7500002	13592.495	3.5000002	4292.4404	3.5000002	11248.676	3.7500002	15227.495	3.5000002	4837.4404	3.5000002	12297.676	3.7500002	16094.495	3.5000002	4267.4404	3.5000002	24104.676	3.7500002	6376.4951	3.5000002	3120.4404	3.5000002	16682.676	3.7500002	1294.7598	3.5000002	24052.205	3.5000002	20671.439	3.7500002	11428.76	3.5000002	6528.2051	3.5000002	26105.439	3.7500002	16941.76	3.5000002	7244.2051	3.5000002	24538.439	3.7500002	7117.7598	3.5000002	6419.2051	3.5000002	10045.439	3.7500002	15475.76	3.5000002	4553.2051	3.5000002	13611.439	3.7500002	9225.7598	3.5000002	4874.2051	3.5000002	11525.439	3.7500002	18297.76	3.5000002	8059.2051	3.5000002	20322.439	3.7500002	13954.76	3.5000002	7241.2051	3.5000002	16601.439	3.7500002	12558.76	3.5000002	7689.2051	3.5000002	11066.439	3.7500002	19829.76	3.5000002	2972.2051	3.5000002	12892.439	3.7500002	14376.76	3.5000002	9722.2051	3.5000002	24308.439	3.7500002	20550.76	3.5000002	4549.2051	3.5000002	10158.439	3.7500002	20461.76	3.5000002	5193.2051	3.5000002	16618.439	3.7500002	11304.76	3.5000002	6241.2051	3.5000002	11384.439	3.7500002	7392.7598	3.5000002	1294.2051	3.5000002	4048.4395	3.7500002	6542.7598	3.5000002	2039.2051	3.5000002	8846.4395	3.7500002	366.7749	3.5000002	27925.84	3.5000002	21963.074	3.7500002	10551.775	3.5000002	4110.8398	3.5000002	4878.0742	3.7500002	17530.775	3.5000002	4514.8398	3.5000002	17234.074	3.7500002	-2842.2251	3.5000002	15229.84	3.5000002	9794.0742	3.7500002	-683.2251	3.5000002	23993.84	3.5000002	21516.074	3.7500002	-623.2251	3.5000002	21133.84	3.5000002	15270.074	3.7500002	18164.775	3.5000002	6736.8398	3.5000002	22417.074	3.7500002	13734.775	3.5000002	1187.8398	3.5000002	18602.074	3.7500002	6865.1748	3.5000002	17836.32	3.5000002	7425.7305	3.7500002	8113.1748	3.5000002	15874.32	3.5000002	8576.7305	3.7500002	15113.175	3.5000002	7374.3203	3.5000002	2461.7305	3.7500002	13234.175	3.5000002	10769.32	3.5000002	19155.73	3.7500002	5297.73	3.5000002	5303.3047	3.5000002	19221.605	3.7500002	14667.73	3.5000002	3635.3047	3.5000002	29073.605	3.7500002	5021.46	3.5000002	12190.064	3.5000002	23117.66	3.7500002	-559.54004	3.5000002	10480.064	3.5000002	10125.66	3.7500002	-3074.54	3.5000002	8564.0645	3.5000002	30578.66	3.7500002	1519.46	3.5000002	26875.064	3.5000002	20962.66	3.7500002	-2647.54	3.5000002	16432.064	3.5000002	18630.66	3.7500002	7127.46	3.5000002	13119.064	3.5000002	27764.66	3.7500002	6499.46	3.5000002	7931.0649	3.5000002	24872.66	3.7500002	15419.46	3.5000002	7769.0649	3.5000002	19072.66	3.7500002	12447.46	3.5000002	9011.0645	3.5000002	51451.66	3.7500002	10594.46	3.5000002	3007.0649	3.5000002	14108.66	3.7500002	-991.32031	3.5000002	8941.7246	3.5000002	8966.9805	3.7500002	-2993.3203	3.5000002	2272.7246	3.5000002	18893.98	3.7500002	13446.061	3.5000002	21274.865	3.5000002	17644.256	3.7500002	11321.061	3.5000002	16644.865	3.5000002	22689.256	3.7500002	11090.061	3.5000002	15724.865	3.5000002	19233.256	3.7500002	18109.061	3.5000002	-807.13477	3.5000002	9777.2559	3.7500002	9462.0605	3.5000002	16010.865	3.5000002	31015.256	3.7500002	11323.061	3.5000002	22750.865	3.5000002	48759.258	3.7500002	6996.0601	3.5000002	8762.8652	3.5000002	21218.256	3.7500002	17394.061	3.5000002	8951.8652	3.5000002	30653.256	3.7500002	12343.061	3.5000002	10157.865	3.5000002	25375.256	3.7500002	18169.061	3.5000002	6156.8652	3.5000002	23760.256	3.7500002	14733.061	3.5000002	2815.8652	3.5000002	26143.256	3.7500002	16357.061	3.5000002	10702.865	3.5000002	18973.256	3.7500002	11387.061	3.5000002	2483.8652	3.5000002	12482.256	3.7500002	10700.061	3.5000002	-1035.1348	3.5000002	18578.256	3.7500002	8218.8096	3.5000002	19075.35	3.5000002	29425.535	3.7500002	911.80957	3.5000002	815.34961	3.5000002	15986.535	3.7500002	13722.81	3.5000002	5458.3496	3.5000002	31200.535	3.7500002	13295.81	3.5000002	3809.3496	3.5000002	25567.535	3.7500002	10217.81	3.5000002	2149.3496	3.5000002	17517.535	3.7500002	11020.81	3.5000002	2323.3496	3.5000002	23953.535	3.7500002	977.3999	3.5000002	15865.915	3.5000002	14585.414	3.7500002	6924.27	3.5000002	22466.955	3.5000002	28227.199	3.7500002	2829.27	3.5000002	13466.955	3.5000002	27704.199	3.7500002	4311.27	3.5000002	13515.955	3.5000002	14786.199	3.7500002	3803.27	3.5000002	11653.955	3.5000002	14980.199	3.7500002	15372.27	3.5000002	10849.955	3.5000002	17765.199	3.7500002	23609.27	3.5000002	8285.9551	3.5000002	16963.199	3.7500002	9823.2695	3.5000002	17574.955	3.5000002	20849.199	3.7500002	-1734.73	3.5000002	8286.9551	3.5000002	9175.1992	3.7500002	12427.27	3.5000002	9246.9551	3.5000002	24786.199	3.7500002	14508.27	3.5000002	5234.9551	3.5000002	10375.199	3.7500002	16202.27	3.5000002	4550.9551	3.5000002	18585.199	3.7500002	11290.27	3.5000002	6946.9551	3.5000002	17867.199	3.7500002	4593.0098	3.5000002	15070.485	3.5000002	19171.785	3.7500002	2923.0098	3.5000002	5608.4854	3.5000002	11529.785	3.7500002	15493.01	3.5000002	1640.4854	3.5000002	17590.785	3.7500002	13774.01	3.5000002	2238.4854	3.5000002	14682.785	3.7500002	18571.484	3.5000002	6434.6846	3.5000002	-6125.7754	3.7500002	11494.484	3.5000002	19713.684	3.5000002	31720.225	3.7500002	14244.484	3.5000002	14174.685	3.5000002	18318.225	3.7500002	2700.4849	3.5000002	17487.684	3.5000002	11362.225	3.7500002	5294.4849	3.5000002	10187.685	3.5000002	14161.225	3.7500002	16255.484	3.5000002	6992.6846	3.5000002	17071.225	3.7500002	11317.484	3.5000002	1647.6846	3.5000002	19237.225	3.7500002	18415.484	3.5000002	5388.6846	3.5000002	19495.225	3.7500002	7984.4849	3.5000002	17894.684	3.5000002	46626.227	3.7500002	14314.484	3.5000002	4060.6846	3.5000002	8002.2246	3.7500002	5105.4849	3.5000002	17068.684	3.5000002	26897.225	3.7500002	28346.484	3.5000002	5848.6846	3.5000002	13575.225	3.7500002	9017.4844	3.5000002	2626.6846	3.5000002	870.22461	3.7500002	10996.484	3.5000002	2851.6846	3.5000002	7031.2246	3.7500002	12058.484	3.5000002	6475.6846	3.5000002	6140.2246	3.7500002	3843.4849	3.5000002	12737.685	3.5000002	20649.225	3.7500002	3634.6201	3.5000002	16979.865	3.5000002	21478.75	3.7500002	15949.62	3.5000002	5964.8652	3.5000002	18177.75	3.7500002	7116.6201	3.5000002	11847.865	3.5000002	17815.75	3.7500002	14864.62	3.5000002	2884.8652	3.5000002	28091.75	3.7500002	6851.6201	3.5000002	10120.865	3.5000002	15100.75	3.7500002	1698.6201	3.5000002	4915.8652	3.5000002	16249.75	3.7500002	5524.6201	3.5000002	11112.865	3.5000002	15810.75	3.7500002	3184.6201	3.5000002	5762.8652	3.5000002	5091.75	3.7500002	14677.62	3.5000002	11953.865	3.5000002	17054.75	3.7500002	4359.6201	3.5000002	10565.865	3.5000002	16447.75	3.7500002	2183.6201	3.5000002	7717.8652	3.5000002	9001.75	3.7500002	11358.62	3.5000002	7513.8652	3.5000002	29693.75	3.7500002	7338.6201	3.5000002	8488.8652	3.5000002	34188.75	3.7500002	15481.62	3.5000002	4111.8652	3.5000002	22415.75	3.7500002	12460.62	3.5000002	2581.8652	3.5000002	19389.75	3.7500002	15179.62	3.5000002	-92.134766	3.5000002	20024.75	3.7500002	16022.62	3.5000002	7594.8652	3.5000002	23219.75	3.7500002	11635.62	3.5000002	1100.8652	3.5000002	15723.75	3.7500002	18446.621	3.5000002	4623.8652	3.5000002	18523.75	3.7500002	9825.6201	3.5000002	1422.8652	3.5000002	16016.75	3.7500002	4562.9248	3.5000002	18360.391	3.5000002	20663.865	3.7500002	1110.9248	3.5000002	10194.39	3.5000002	12147.865	3.7500002	17651.926	3.5000002	7425.3896	3.5000002	28240.865	3.7500002	8049.9248	3.5000002	8365.3896	3.5000002	18542.865	3.7500002	14776.925	3.5000002	6711.3896	3.5000002	18268.865	3.7500002	15188.925	3.5000002	4721.3896	3.5000002	25388.865	3.7500002	7539.9248	3.5000002	5406.3896	3.5000002	29971.865	3.7500002	16965.926	3.5000002	4055.3896	3.5000002	690.86523	3.7500002	3076.9248	3.5000002	6922.3896	3.5000002	21701.865	3.7500002	8228.9248	3.5000002	11019.39	3.5000002	27113.865	3.7500002	8652.9248	3.5000002	3158.3896	3.5000002	13199.865	3.7500002	8813.9248	3.5000002	6364.3896	3.5000002	10455.865	3.7500002	1811.9248	3.5000002	10958.39	3.5000002	8804.8652	3.7500002	9836.9248	3.5000002	3911.3896	3.5000002	21255.865	3.7500002	12633.925	3.5000002	1522.3896	3.5000002	12915.865	3.7500002	6154.9248	3.5000002	2313.3896	3.5000002	25036.865	3.7500002	10945.925	3.5000002	5230.3896	3.5000002	8392.8652	3.7500002	10085.545	3.5000002	24393.885	3.5000002	22456.096	3.7500002	9312.5449	3.5000002	18568.885	3.5000002	23032.096	3.7500002	7628.5449	3.5000002	11580.885	3.5000002	14457.096	3.7500002	12594.545	3.5000002	13556.885	3.5000002	29578.096	3.7500002	12232.545	3.5000002	10299.885	3.5000002	17223.096	3.7500002	3509.5449	3.5000002	11840.885	3.5000002	12270.096	3.7500002	6528.5449	3.5000002	13622.885	3.5000002	27743.096	3.7500002	14669.545	3.5000002	8031.8848	3.5000002	15218.096	3.7500002	24578.545	3.5000002	6379.8848	3.5000002	16808.096	3.7500002	12640.545	3.5000002	7088.8848	3.5000002	10324.096	3.7500002	2268.5449	3.5000002	2178.8848	3.5000002	13498.096	3.7500002	18176.545	3.5000002	9171.8848	3.5000002	22335.096	3.7500002	16330.545	3.5000002	9923.8848	3.5000002	15994.096	3.7500002	12202.545	3.5000002	8415.8848	3.5000002	15634.096	3.7500002	15848.545	3.5000002	7882.8848	3.5000002	20012.096	3.7500002	6608.5449	3.5000002	4764.8848	3.5000002	13074.096	3.7500002	7061.5449	3.5000002	19188.885	3.5000002	16290.096	3.7500002	15014.545	3.5000002	10392.885	3.5000002	23535.096	3.7500002	14834.545	3.5000002	5730.8848	3.5000002	12710.096	3.7500002	14666.545	3.5000002	6312.8848	3.5000002	17049.096	3.7500002	12806.545	3.5000002	5857.8848	3.5000002	18892.096	3.7500002	13555.545	3.5000002	7760.8848	3.5000002	13244.096	3.7500002	10834.545	3.5000002	6801.8848	3.5000002	22005.096	3.7500002	15730.975	3.5000002	6317.145	3.5000002	-611.16016	3.7500002	13611.975	3.5000002	5293.145	3.5000002	-3361.1602	3.7500002	30758.975	3.5000002	18264.145	3.5000002	13303.84	3.7500002	18146.975	3.5000002	6337.145	3.5000002	16389.84	3.7500002	6815.9751	3.5000002	8678.1445	3.5000002	8528.8398	3.7500002	13622.975	3.5000002	6101.145	3.5000002	7881.8398	3.7500002	14916.975	3.5000002	12635.145	3.5000002	29463.84	3.7500002	2348.9751	3.5000002	22707.145	3.5000002	11581.84	3.7500002	6473.9751	3.5000002	8100.145	3.5000002	4836.8398	3.7500002	9909.9746	3.5000002	5412.145	3.5000002	408.83984	3.7500002	4804.9751	3.5000002	15095.145	3.5000002	20793.84	3.7500002	5071.9751	3.5000002	19145.145	3.5000002	17349.84	3.7500002	4433.9751	3.5000002	14460.145	3.5000002	12710.84	3.7500002	8940.9746	3.5000002	13867.145	3.5000002	21730.84	3.7500002	10394.975	3.5000002	9604.1445	3.5000002	14687.84	3.7500002	14761.975	3.5000002	8146.145	3.5000002	18968.84	3.7500002	15901.975	3.5000002	13444.145	3.5000002	19826.84	3.7500002	19936.975	3.5000002	6443.145	3.5000002	10629.84	3.7500002	9362.9746	3.5000002	8141.145	3.5000002	14955.84	3.7500002	12446.975	3.5000002	7322.145	3.5000002	8716.8398	3.7500002	7648.9751	3.5000002	12433.145	3.5000002	6700.8398	3.7500002	19098.975	3.5000002	11763.145	3.5000002	11674.84	3.7500002	7664.9751	3.5000002	16236.145	3.5000002	11968.84	3.7500002	7640.9751	3.5000002	7024.145	3.5000002	19644.84	3.7500002	10506.975	3.5000002	19980.145	3.5000002	16669.84	3.7500002	7148.9751	3.5000002	8860.1445	3.5000002	10807.84	3.7500002	12972.975	3.5000002	8279.1445	3.5000002	21590.84	3.7500002	17318.975	3.5000002	9062.1445	3.5000002	17015.84	3.7500002	10377.975	3.5000002	5952.145	3.5000002	19289.84	3.7500002	8127.9751	3.5000002	6928.145	3.5000002	16910.84	3.7500002	8614.9746	3.5000002	18189.145	3.5000002	10265.84	3.7500002	13287.975	3.5000002	8214.1445	3.5000002	17174.84	3.7500002	6460.9751	3.5000002	9656.1445	3.5000002	11338.84	3.7500002	12338.975	3.5000002	4924.145	3.5000002	2425.8398	3.7500002	9968.9746	3.5000002	8537.1445	3.5000002	11006.84	3.7500002	8360.9746	3.5000002	6545.145	3.5000002	5389.8398	3.7500002	12975.975	3.5000002	7383.145	3.5000002	11407.84	3.7500002	8406.9746	3.5000002	8273.1445	3.5000002	25952.84	3.7500002	5764.9751	3.5000002	20668.145	3.5000002	16246.84	3.7500002	9835.9746	3.5000002	7064.145	3.5000002	17666.84	3.7500002	9200.9746	3.5000002	6701.145	3.5000002	8652.8398	3.7500002	7594.9751	3.5000002	3653.145	3.5000002	2150.8398	3.7500002	7405.9751	3.5000002	5350.145	3.5000002	1879.8398	3.7500002	2105.4399	3.5000002	17105.904	3.5000002	12194.141	3.7500002	13414.439	3.5000002	16059.904	3.5000002	18484.141	3.7500002	16176.439	3.5000002	7268.9048	3.5000002	16180.141	3.7500002	13719.439	3.5000002	10725.904	3.5000002	23910.141	3.7500002	10983.439	3.5000002	6623.9048	3.5000002	7597.1406	3.7500002	8705.4395	3.5000002	18928.904	3.5000002	17336.141	3.7500002	218.43994	3.5000002	13875.904	3.5000002	25782.141	3.7500002	13691.439	3.5000002	5303.9048	3.5000002	14179.141	3.7500002	14835.439	3.5000002	9137.9043	3.5000002	31909.141	3.7500002	5666.4399	3.5000002	7247.9048	3.5000002	14922.141	3.7500002	10834.439	3.5000002	6490.9048	3.5000002	16501.141	3.7500002	14158.439	3.5000002	7715.9048	3.5000002	15974.141	3.7500002	11185.439	3.5000002	5305.9048	3.5000002	17124.141	3.7500002	10648.439	3.5000002	6658.9048	3.5000002	14650.141	3.7500002	8945.625	3.5000002	37293.906	3.5000002	23484.75	3.7500002	8833.625	3.5000002	20503.906	3.5000002	20869.75	3.7500002	11434.625	3.5000002	2707.9053	3.5000002	2020.75	3.7500002	7052.625	3.5000002	23107.906	3.5000002	21768.75	3.7500002	7511.625	3.5000002	17574.906	3.5000002	42291.75	3.7500002	741.625	3.5000002	20526.906	3.5000002	36253.75	3.7500002	4585.625	3.5000002	20653.906	3.5000002	17027.75	3.7500002	1116.625	3.5000002	14512.905	3.5000002	11160.75	3.7500002	5540.625	3.5000002	11656.905	3.5000002	36220.75	3.7500002	-2239.375	3.5000002	8969.9053	3.5000002	8624.75	3.7500002	1865.625	3.5000002	15457.905	3.5000002	17306.75	3.7500002	-776.375	3.5000002	12236.905	3.5000002	12844.75	3.7500002	20287.625	3.5000002	6767.9053	3.5000002	20981.75	3.7500002	12220.625	3.5000002	6285.9053	3.5000002	14936.75	3.7500002	8497.625	3.5000002	5943.9053	3.5000002	20505.75	3.7500002	12866.625	3.5000002	6560.9053	3.5000002	12144.75	3.7500002	11311.625	3.5000002	8360.9053	3.5000002	20110.75	3.7500002	3743.625	3.5000002	5433.9053	3.5000002	19930.75	3.7500002	11156.625	3.5000002	4759.9053	3.5000002	15839.75	3.7500002	14670.625	3.5000002	7164.9053	3.5000002	15014.75	3.7500002	12295.625	3.5000002	6593.9053	3.5000002	21284.75	3.7500002	9868.625	3.5000002	6125.9053	3.5000002	16489.75	3.7500002	11176.625	3.5000002	6469.9053	3.5000002	25022.75	3.7500002	9294.625	3.5000002	5216.9053	3.5000002	12642.75	3.7500002	10305.625	3.5000002	6052.9053	3.5000002	12803.75	3.7500002	17541.625	3.5000002	6114.9053	3.5000002	14907.75	3.7500002	10696.625	3.5000002	4772.9053	3.5000002	13844.75	3.7500002	15024.625	3.5000002	6579.9053	3.5000002	15126.75	3.7500002	3175.625	3.5000002	3331.9053	3.5000002	13930.75	3.7500002	13864.625	3.5000002	4558.9053	3.5000002	14771.75	3.7500002	9653.625	3.5000002	4145.9053	3.5000002	16747.75	3.7500002	10580.625	3.5000002	3213.9053	3.5000002	17170.75	3.7500002	6993.3701	3.5000002	20447.32	3.5000002	34883.609	3.7500002	17767.371	3.5000002	9769.3203	3.5000002	26275.609	3.7500002	2580.3701	3.5000002	11330.32	3.5000002	20006.609	3.7500002	20018.371	3.5000002	24943.32	3.5000002	22425.609	3.7500002	4185.3701	3.5000002	17182.32	3.5000002	19774.609	3.7500002	11585.37	3.5000002	16133.32	3.5000002	18051.609	3.7500002	6205.3701	3.5000002	6764.3198	3.5000002	26601.609	3.7500002	4973.3701	3.5000002	15851.32	3.5000002	17315.609	3.7500002	17278.371	3.5000002	13413.32	3.5000002	37570.609	3.7500002	14446.37	3.5000002	9986.3203	3.5000002	22356.609	3.7500002	11614.37	3.5000002	11835.32	3.5000002	48997.609	3.7500002	13461.37	3.5000002	9645.3203	3.5000002	21910.609	3.7500002	16296.37	3.5000002	9252.3203	3.5000002	20637.609	3.7500002	1436.3701	3.5000002	10605.32	3.5000002	5397.6094	3.7500002	9938.3701	3.5000002	7859.3198	3.5000002	16444.609	3.7500002	11110.37	3.5000002	8805.3203	3.5000002	21157.609	3.7500002	14102.37	3.5000002	6745.3198	3.5000002	20810.609	3.7500002	13277.37	3.5000002	11902.32	3.5000002	21509.609	3.7500002	8705.3701	3.5000002	7907.3198	3.5000002	17332.609	3.7500002	4384.3701	3.5000002	14624.32	3.5000002	22507.609	3.7500002	15683.37	3.5000002	7973.3198	3.5000002	17772.609	3.7500002	6960.3701	3.5000002	9593.3203	3.5000002	27248.609	3.7500002	-3213.3154	3.5000002	11184.21	3.5000002	5631.5449	3.7500002	5381.6846	3.5000002	4595.21	3.5000002	9845.5449	3.7500002	2935.6846	3.5000002	5266.21	3.5000002	6008.5449	3.7500002	6446.6846	3.5000002	4952.21	3.5000002	15026.545	3.7500002	10918.685	3.5000002	5214.21	3.5000002	12655.545	3.7500002	4194.6846	3.5000002	5213.21	3.5000002	9655.5449	3.7500002	-1231.2002	3.5000002	21525.086	3.5000002	25838.58	3.7500002	-654.2002	3.5000002	24706.086	3.5000002	19635.58	3.7500002	-995.2002	3.5000002	11845.085	3.5000002	14525.58	3.7500002	8952.7998	3.5000002	7396.085	3.5000002	16426.58	3.7500002	12222.8	3.5000002	11201.085	3.5000002	21579.58	3.7500002	9896.7998	3.5000002	6732.085	3.5000002	16201.58	3.7500002	11763.8	3.5000002	4569.085	3.5000002	19945.58	3.7500002	6838.7998	3.5000002	3330.085	3.5000002	11595.58	3.7500002	-293.2002	3.5000002	4712.085	3.5000002	25373.58	3.7500002	3305.73	3.5000002	19875.24	3.5000002	38275.258	3.7500002	591.72998	3.5000002	28358.24	3.5000002	10683.26	3.7500002	209.72998	3.5000002	19070.24	3.5000002	14103.26	3.7500002	3474.73	3.5000002	16404.24	3.5000002	20799.26	3.7500002	368.72998	3.5000002	20405.24	3.5000002	13336.26	3.7500002	10673.73	3.5000002	7790.2402	3.5000002	23667.26	3.7500002	14579.73	3.5000002	8042.2402	3.5000002	22846.26	3.7500002	7503.73	3.5000002	5198.2402	3.5000002	13547.26	3.7500002	12701.73	3.5000002	6447.2402	3.5000002	23666.26	3.7500002	379.99023	3.5000002	16331.65	3.5000002	11305.814	3.7500002	6086.9902	3.5000002	3922.6499	3.5000002	10191.814	3.7500002	1671.4102	3.5000002	12506.221	3.5000002	20217.795	3.7500002	5451.4102	3.5000002	17542.221	3.5000002	32771.797	3.7500002	8825.4102	3.5000002	4707.2202	3.5000002	6378.7949	3.7500002	8087.4102	3.5000002	5017.2202	3.5000002	7592.7949	3.7500002	10526.41	3.5000002	7505.2202	3.5000002	11128.795	3.7500002	7910.4102	3.5000002	6167.2202	3.5000002	18445.795	3.7500002	10661.41	3.5000002	7106.2202	3.5000002	8093.7949	3.7500002	7889.4102	3.5000002	2940.2202	3.5000002	7229.7949	3.7500002	12177.45	3.5000002	7682.4551	3.5000002	19000.199	3.7500002	3747.5149	3.5000002	20261.484	3.5000002	19242.766	3.7500002	1301.5149	3.5000002	27140.484	3.5000002	39911.766	3.7500002	16404.516	3.5000002	4189.4849	3.5000002	15938.765	3.7500002	15784.515	3.5000002	7733.4849	3.5000002	52306.766	3.7500002	9313.6953	3.5000002	11869.39	3.5000002	17776.926	3.7500002	1263.6948	3.5000002	7935.3896	3.5000002	25566.926	3.7500002	2901.6948	3.5000002	17012.391	3.5000002	19825.926	3.7500002	8833.6953	3.5000002	2983.3896	3.5000002	21456.926	3.7500002	13701.695	3.5000002	6376.3896	3.5000002	19544.926	3.7500002	6287.6948	3.5000002	5321.3896	3.5000002	-1202.0742	3.7500002	2078.6948	3.5000002	20155.391	3.5000002	19656.926	3.7500002	2002.0249	3.5000002	5822.4453	3.5000002	7681.1602	3.7500002	15597.025	3.5000002	-1457.5547	3.5000002	13809.16	3.7500002	10512.085	3.5000002	11351.555	3.5000002	14479.645	3.7500002	700.08496	3.5000002	12867.555	3.5000002	9035.6445	3.7500002	7382.085	3.5000002	5986.5552	3.5000002	13645.645	3.7500002	22774.086	3.5000002	10901.555	3.5000002	7002.6445	3.7500002	330.31006	3.5000002	18531.365	3.5000002	7769.9844	3.7500002	881.31006	3.5000002	17957.365	3.5000002	9451.9844	3.7500002	1230.3101	3.5000002	3187.3652	3.5000002	14863.984	3.7500002	8577.3105	3.5000002	3674.3652	3.5000002	11432.984	3.7500002	9737.6553	3.5000002	7936.5601	3.5000002	17372.926	3.7500002	12373.655	3.5000002	5736.5601	3.5000002	15536.925	3.7500002
2732.5996	4	19998.871	4	-27376.852	4.25	5626.5996	4	-2824.1299	4	-35407.852	4.25	4260.5996	4	11550.87	4	-24008.852	4.25	12589.6	4	5540.8701	4	-25544.852	4.25	5956.9102	4	18831.25	4	29169.039	4.25	2368.9102	4	30349.25	4	30115.039	4.25	5707.9102	4	22924.25	4	18864.039	4.25	14443.91	4	17096.25	4	21602.039	4.25	5203.9102	4	25327.25	4	12159.039	4.25	18999.91	4	8584.25	4	25580.039	4.25	13914.91	4	6312.25	4	41344.039	4.25	14444.91	4	8322.25	4	16273.039	4.25	16085.91	4	8310.25	4	18401.039	4.25	4212.9102	4	23880.25	4	23147.039	4.25	2015.9102	4	113.25	4	24585.039	4.25	7979.9102	4	-1950.75	4	9679.0391	4.25	21725.91	4	9342.25	4	10941.039	4.25	20305.91	4	7655.25	4	22477.039	4.25	-471.08984	4	1733.25	4	34677.039	4.25	16807.91	4	16806.25	4	35295.039	4.25	17481.91	4	6900.25	4	11397.039	4.25	7271.9102	4	-320.75	4	736.03906	4.25	19122.91	4	7265.25	4	12526.039	4.25	16463.91	4	10433.25	4	26865.039	4.25	19484.91	4	5751.25	4	15010.039	4.25	14473.91	4	1976.25	4	4831.0391	4.25	17156.91	4	3740.25	4	16922.039	4.25	14660.91	4	10345.25	4	27451.039	4.25	11315.91	4	4392.25	4	13719.039	4.25	11732.91	4	125.25	4	12677.039	4.25	22948.91	4	6832.25	4	38164.039	4.25	8725.9102	4	2293.25	4	6992.0391	4.25	-67.089844	4	26537.25	4	12471.039	4.25	12935.91	4	1324.25	4	11289.039	4.25	6754.9102	4	3393.25	4	8578.0391	4.25	3891.9102	4	15051.25	4	12930.039	4.25	3365.1553	4	13105.415	4	20682.75	4.25	14376.155	4	2972.415	4	15097.75	4.25	2073.7749	4	12310.79	4	9404.1953	4.25	4172.7749	4	18667.789	4	17896.195	4.25	484.7749	4	19513.789	4	15658.195	4.25	5854.7749	4	16205.79	4	21835.195	4.25	1247.7749	4	14387.79	4	19646.195	4.25	-18.225098	4	22660.789	4	23725.195	4.25	364.7749	4	19985.789	4	14601.195	4.25	13078.775	4	9062.79	4	23760.195	4.25	1390.7749	4	5761.79	4	7673.1953	4.25	-407.2251	4	-3981.21	4	23126.195	4.25	12538.775	4	1131.79	4	14244.195	4.25	17489.775	4	1782.79	4	24081.195	4.25	20608.775	4	5273.79	4	12955.195	4.25	14084.891	4	-708.99512	4	-4481.9766	4.25	1057.8901	4	16354.005	4	-5822.9766	4.25	16658.891	4	11508.005	4	-1029.9766	4.25	14435.891	4	7558.0049	4	17007.023	4.25	1932.8701	4	1579.3999	4	7255.4805	4.25	1558.0098	4	14192.255	4	21276.961	4.25	21066.01	4	7937.2549	4	23564.961	4.25	7450.0098	4	25607.254	4	36976.961	4.25	9090.0098	4	22669.254	4	21362.961	4.25	2188.0098	4	19971.254	4	5241.9609	4.25	17891.01	4	5063.2549	4	36824.961	4.25	1378.0098	4	1453.2549	4	20533.961	4.25	410.00977	4	21077.254	4	32790.961	4.25	16600.01	4	7584.2549	4	20177.961	4.25	15782.01	4	4847.2549	4	17131.961	4.25	13975.01	4	3200.2549	4	18163.961	4.25	19585.01	4	5364.2549	4	30847.961	4.25	9411.0098	4	4356.2549	4	14754.961	4.25	218.62988	4	22601.535	4	28798.191	4.25	4586.6299	4	13008.535	4	34032.191	4.25	23258.629	4	9360.5352	4	33369.191	4.25	10835.63	4	11673.535	4	27210.191	4.25	1041.6299	4	17778.535	4	19323.191	4.25	15848.63	4	2132.5352	4	19823.191	4.25	22959.629	4	2772.5352	4	31387.191	4.25	20165.629	4	3827.5352	4	22221.191	4.25	14423.63	4	6473.5352	4	21213.191	4.25	14421.63	4	2040.5352	4	28866.191	4.25	20337.629	4	7167.5352	4	32054.191	4.25	21255.629	4	4784.5352	4	22615.191	4.25	9933.6299	4	864.53516	4	29048.191	4.25	13240.63	4	3750.5352	4	23650.191	4.25	12040.63	4	464.53516	4	16635.191	4.25	7451.6299	4	-973.46484	4	22397.191	4.25	2069.125	4	20693.105	4	13384.016	4.25	25031.125	4	1499.1055	4	-1167.9844	4.25	22274.125	4	5530.1055	4	18307.016	4.25	2279.125	4	11789.105	4	9441.0156	4.25	4769.125	4	17159.105	4	20065.016	4.25	402.125	4	15783.105	4	14967.016	4.25	18227.125	4	5960.1055	4	19573.016	4.25	16385.125	4	3746.1055	4	14252.016	4.25	9125.0703	4	20944.051	4	13037.359	4.25	9586.0703	4	15502.05	4	15410.359	4.25	6063.0698	4	16075.05	4	10333.359	4.25	21423.07	4	8883.0498	4	19401.359	4.25	5092.9746	4	5391.2549	4	13327.596	4.25	10070.975	4	5503.2549	4	23766.596	4.25	1225.0601	4	13170.915	4	12808.266	4.25	1053.0601	4	7472.915	4	1570.2656	4.25	179.06006	4	5832.915	4	19674.266	4.25	10628.061	4	18132.914	4	10816.266	4.25	4097.0601	4	9803.915	4	8548.2656	4.25	11104.061	4	10416.915	4	17824.266	4.25	16146.061	4	8243.915	4	18131.266	4.25	15067.061	4	1139.915	4	15197.266	4.25	15272.061	4	7755.915	4	42121.266	4.25	13668.061	4	2157.915	4	13690.266	4.25	-5312.9404	4	12206.734	4	10749.305	4.25	-5677.9404	4	7961.7344	4	23877.305	4.25	11629.936	4	27108.711	4	14362.285	4.25	7371.9351	4	25750.711	4	22987.285	4.25	17295.936	4	14766.71	4	15513.285	4.25	12604.936	4	4293.71	4	8579.2852	4.25	5751.9351	4	23459.711	4	25030.285	4.25	273.93506	4	27482.711	4	43317.285	4.25	2224.9351	4	22425.711	4	17396.285	4.25	17026.936	4	14628.71	4	27925.285	4.25	10318.936	4	21890.711	4	22123.285	4.25	19668.936	4	11831.71	4	20068.285	4.25	12914.936	4	7807.71	4	17906.285	4.25	16280.936	4	16074.71	4	19960.285	4.25	5056.9351	4	8859.71	4	14931.285	4.25	8425.9355	4	5994.71	4	18865.285	4.25	8828.0898	4	23583.246	4	25999.955	4.25	6022.0898	4	5915.2451	4	15118.955	4.25	15878.09	4	10705.245	4	30468.955	4.25	14003.09	4	8125.2451	4	29730.955	4.25	9081.0898	4	6624.2451	4	13442.955	4.25	11483.09	4	6993.2451	4	21419.955	4.25	-143.79492	4	13348.945	4	14349.695	4.25	3895.1152	4	29028.754	4	41126.875	4.25	2351.1152	4	19303.754	4	26943.875	4.25	4576.1152	4	17393.754	4	17677.875	4.25	5890.1152	4	16304.755	4	16810.875	4.25	13300.115	4	13131.755	4	22767.875	4.25	19192.115	4	11617.755	4	23294.875	4.25	8697.1152	4	19644.754	4	23921.875	4.25	-1594.8848	4	10912.755	4	6346.875	4.25	13738.115	4	11243.755	4	33968.875	4.25	13837.115	4	7046.7549	4	16046.875	4.25	13947.115	4	7545.7549	4	19883.875	4.25	15325.115	4	11616.755	4	19428.875	4.25	1128.9048	4	21529.496	4	9668.8555	4.25	1304.9048	4	7946.4951	4	-68.144531	4.25	16951.904	4	5899.4951	4	11186.855	4.25	13855.904	4	6256.4951	4	-844.14453	4.25	15239.83	4	4337.4551	4	-662.71094	4.25	5952.8301	4	19472.455	4	21007.289	4.25	10236.83	4	17948.455	4	23552.289	4.25	1916.8301	4	22596.455	4	18418.289	4.25	2709.8301	4	7845.4551	4	19833.289	4.25	6330.8301	4	20335.455	4	22139.289	4.25	7549.8301	4	3849.4551	4	22466.289	4.25	16046.83	4	7548.4551	4	20190.289	4.25	4619.8301	4	18996.455	4	47432.289	4.25	13219.83	4	7047.4551	4	10479.289	4.25	3302.8301	4	17112.455	4	36451.289	4.25	24324.83	4	9492.4551	4	15234.289	4.25	6036.8301	4	3535.4551	4	4121.2891	4.25	5900.8301	4	5272.4551	4	10993.289	4.25	11509.83	4	8223.4551	4	7638.2891	4.25	840.83008	4	13355.455	4	19631.289	4.25	1176.8203	4	18880.6	4	28272.67	4.25	5128.8203	4	4792.5996	4	25241.67	4.25	4430.8203	4	14230.6	4	26547.67	4.25	6754.8203	4	16542.6	4	34300.672	4.25	622.82031	4	13794.6	4	22288.67	4.25	164.82031	4	6716.5996	4	18268.67	4.25	10382.82	4	3800.5996	4	18393.67	4.25	4971.8203	4	4019.5996	4	11219.67	4.25	12657.82	4	8189.5996	4	26314.67	4.25	2298.8203	4	9189.5996	4	17512.67	4.25	-1486.1797	4	10361.6	4	19532.67	4.25	7426.8203	4	7585.5996	4	35907.672	4.25	1904.8203	4	10586.6	4	34715.672	4.25	15388.82	4	7026.5996	4	32242.67	4.25	11865.82	4	4810.5996	4	27581.67	4.25	11443.82	4	4494.5996	4	21610.67	4.25	15682.82	4	4572.5996	4	20715.67	4.25	8595.8203	4	3121.5996	4	24988.67	4.25	14064.82	4	2780.5996	4	24976.67	4.25	7520.8203	4	1390.5996	4	20312.67	4.25	13073.055	4	11020.735	4	25436.27	4.25	5861.0552	4	9999.7354	4	9409.2695	4.25	23423.055	4	8230.7354	4	28751.27	4.25	11655.055	4	3984.7354	4	12513.27	4.25	13130.055	4	9928.7354	4	17913.27	4.25	13802.055	4	5625.7354	4	21530.27	4.25	7962.0552	4	6868.7354	4	30331.27	4.25	18458.055	4	2497.7354	4	6837.2695	4.25	5243.0552	4	4578.7354	4	26272.27	4.25	13672.055	4	17539.734	4	24394.27	4.25	3469.0552	4	11154.735	4	15493.27	4.25	13438.055	4	4448.7354	4	14894.27	4.25	3493.0552	4	11541.735	4	14822.27	4.25	13203.055	4	5243.7354	4	22580.27	4.25	14321.055	4	2801.7354	4	10644.27	4.25	9598.0547	4	7268.7354	4	18680.27	4.25	12003.055	4	5209.7354	4	11200.27	4.25	4082.8848	4	25090.066	4	22096.66	4.25	4070.8848	4	16876.066	4	22662.66	4.25	7003.8848	4	13163.065	4	8302.6602	4.25	5674.8848	4	14666.065	4	25944.66	4.25	5847.8848	4	10742.065	4	17396.66	4.25	576.88477	4	8985.0654	4	13029.66	4.25	-459.11523	4	14972.065	4	20449.66	4.25	9793.8848	4	8560.0654	4	19846.66	4.25	20726.885	4	8472.0654	4	14352.66	4.25	6545.8848	4	6994.0654	4	16640.66	4.25	-2922.1152	4	2094.0654	4	12388.66	4.25	11713.885	4	7299.0654	4	23225.66	4.25	10958.885	4	7159.0654	4	11281.66	4.25	6764.8848	4	7229.0654	4	16258.66	4.25	10634.885	4	4593.0654	4	20035.66	4.25	3075.8848	4	8589.0654	4	15305.66	4.25	2344.8848	4	17879.066	4	13078.66	4.25	14399.885	4	8300.0654	4	25826.66	4.25	13221.885	4	6928.0654	4	16034.66	4.25	12001.885	4	4471.0654	4	16010.66	4.25	7488.8848	4	7812.0654	4	16062.66	4.25	4902.8848	4	6957.0654	4	11861.66	4.25	377.88477	4	16135.065	4	23078.66	4.25	12169.51	4	6027.4502	4	4610.5859	4.25	19162.51	4	2406.4502	4	3928.5859	4.25	30417.51	4	20758.449	4	28227.586	4.25	22859.51	4	6484.4502	4	20624.586	4.25	3443.5098	4	8966.4502	4	10881.586	4.25	11298.51	4	5921.4502	4	16968.586	4.25	11776.51	4	9054.4502	4	31625.586	4.25	3649.5098	4	21061.449	4	20307.586	4.25	1563.5098	4	7920.4502	4	11582.586	4.25	10666.51	4	6046.4502	4	5448.5859	4.25	4773.5098	4	12355.45	4	8640.5859	4.25	7614.5098	4	15099.45	4	15786.586	4.25	1938.5098	4	12868.45	4	15261.586	4.25	4490.5098	4	18325.449	4	22436.586	4.25	11414.51	4	10960.45	4	19978.586	4.25	12338.51	4	8752.4502	4	29356.586	4.25	17621.51	4	16369.45	4	26274.586	4.25	21659.51	4	12225.45	4	11869.586	4.25	13697.51	4	9504.4502	4	17957.586	4.25	13374.51	4	8083.4502	4	16720.586	4.25	7839.5098	4	10392.45	4	10084.586	4.25	17511.51	4	9788.4502	4	20905.586	4.25	3908.5098	4	18348.449	4	12516.586	4.25	10010.51	4	5882.4502	4	20181.586	4.25	7772.5098	4	17549.449	4	26338.586	4.25	11079.51	4	4796.4502	4	15135.586	4.25	12178.51	4	7619.4502	4	21857.586	4.25	14313.51	4	9853.4502	4	20225.586	4.25	9682.5098	4	7871.4502	4	22743.586	4.25	7554.5098	4	5088.4502	4	21049.586	4.25	8447.5098	4	15099.45	4	16367.586	4.25	9334.5098	4	8944.4502	4	27277.586	4.25	4802.5098	4	5552.4502	4	18212.586	4.25	11603.51	4	6085.4502	4	4586.5859	4.25	9021.5098	4	9629.4502	4	17228.586	4.25	8257.5098	4	5891.4502	4	11802.586	4.25	12909.51	4	7792.4502	4	15591.586	4.25	7709.5098	4	7049.4502	4	30659.586	4.25	4883.5098	4	22109.449	4	17499.586	4.25	10813.51	4	6866.4502	4	19232.586	4.25	11069.51	4	5067.4502	4	14052.586	4.25	7402.5098	4	4980.4502	4	12129.586	4.25	4458.5098	4	6495.4502	4	9686.5859	4.25	10060.4	4	4959.335	4	15466.74	4.25	10675.4	4	12614.335	4	20037.74	4.25	15221.4	4	6160.335	4	19196.74	4.25	11332.4	4	-648.66504	4	26933.74	4.25	6975.4004	4	5507.335	4	12772.74	4.25	5420.4004	4	12417.335	4	20748.74	4.25	-1887.5996	4	5340.335	4	26940.74	4.25	10827.4	4	497.33496	4	18265.74	4.25	10298.4	4	4032.335	4	27189.74	4.25	5726.4004	4	3843.335	4	13979.74	4.25	10411.4	4	1778.335	4	15996.74	4.25	12141.4	4	2424.335	4	18365.74	4.25	10037.4	4	2897.335	4	16359.74	4.25	8379.4004	4	3480.335	4	16194.74	4.25	8415.2148	4	29152.004	4	27783.93	4.25	10383.215	4	22045.004	4	24188.93	4.25	15423.215	4	6464.0049	4	6122.9297	4.25	8708.2148	4	26250.004	4	17028.93	4.25	9753.2148	4	23434.004	4	46156.93	4.25	16485.215	4	10360.005	4	37510.93	4.25	5846.2148	4	25105.004	4	18063.93	4.25	11413.215	4	10402.005	4	12927.93	4.25	5096.2148	4	17769.004	4	39231.93	4.25	-579.78516	4	15675.005	4	9321.9297	4.25	3748.2148	4	15033.005	4	15568.93	4.25	2204.2148	4	20250.004	4	16070.93	4.25	22667.215	4	10634.005	4	18095.93	4.25	13732.215	4	8980.0049	4	19874.93	4.25	11567.215	4	12656.005	4	21287.93	4.25	13645.215	4	10060.005	4	10492.93	4.25	15773.215	4	12931.005	4	18355.93	4.25	16325.215	4	10938.005	4	21803.93	4.25	15588.215	4	6681.0049	4	17912.93	4.25	19342.215	4	8733.0049	4	20468.93	4.25	12824.215	4	13532.005	4	22508.93	4.25	20000.215	4	7191.0049	4	24021.93	4.25	13686.215	4	10268.005	4	20096.93	4.25	15281.215	4	8263.0049	4	13577.93	4.25	15877.215	4	7793.0049	4	14957.93	4.25	17883.215	4	9475.0049	4	19636.93	4.25	13550.215	4	5800.0049	4	15257.93	4.25	10461.215	4	8550.0049	4	19845.93	4.25	6527.2148	4	5345.0049	4	20760.93	4.25	14717.215	4	8710.0049	4	16696.93	4.25	13851.215	4	7693.0049	4	17822.93	4.25	13586.215	4	5053.0049	4	17673.93	4.25	11406.38	4	19370.555	4	37057.352	4.25	19285.379	4	9227.5547	4	30594.35	4.25	8195.3799	4	12860.555	4	24007.35	4.25	22410.379	4	23793.555	4	26243.35	4.25	14430.38	4	6855.5552	4	23365.35	4.25	14880.38	4	12511.555	4	22179.35	4.25	9623.3799	4	6423.5552	4	24678.35	4.25	9665.3799	4	17174.555	4	19781.35	4.25	20237.379	4	12604.555	4	37106.352	4.25	6233.3799	4	6627.5552	4	25342.35	4.25	6122.3799	4	7983.5552	4	51696.352	4.25	16674.379	4	7676.5552	4	22251.35	4.25	15610.38	4	7683.5552	4	24075.35	4.25	8879.3799	4	12666.555	4	17086.35	4.25	15638.38	4	7694.5552	4	22579.35	4.25	12759.38	4	7522.5552	4	25563.35	4.25	17146.379	4	5799.5552	4	20466.35	4.25	21633.379	4	8262.5547	4	25866.35	4.25	13376.38	4	6941.5552	4	22102.35	4.25	8034.3799	4	11154.555	4	31331.35	4.25	17904.379	4	6549.5552	4	23756.35	4.25	10546.38	4	4627.5552	4	34588.352	4.25	2272.575	4	12599.66	4	13269.936	4.25	12237.575	4	4999.6602	4	13140.936	4.25	10026.575	4	8320.6602	4	7146.9355	4.25	9481.5752	4	7793.6602	4	22171.936	4.25	10232.575	4	14080.66	4	13861.936	4.25	10623.575	4	7000.6602	4	11961.936	4.25	-345.57495	4	14416.721	4	21480.586	4.25	1701.425	4	22497.721	4	16345.585	4.25	1118.425	4	9374.7207	4	12949.585	4.25	10245.425	4	4526.7202	4	14639.585	4.25	11227.425	4	8457.7207	4	24270.586	4.25	9852.4248	4	6144.7202	4	17336.586	4.25	19348.426	4	3966.7202	4	23579.586	4.25	9692.4248	4	2894.7202	4	11753.585	4.25	439.42505	4	4766.7202	4	22399.586	4.25	5865.7002	4	21493.785	4	33481.57	4.25	471.69995	4	29111.785	4	10304.57	4.25	2249.7	4	23674.785	4	14252.57	4.25	4527.7002	4	16244.785	4	20346.57	4.25	1868.7	4	17782.785	4	15148.57	4.25	11386.7	4	3753.7852	4	23656.57	4.25	16135.7	4	6025.7852	4	26403.57	4.25	7337.7002	4	5129.7852	4	16683.57	4.25	13608.7	4	5249.7852	4	31849.57	4.25	2530.9102	4	14003.255	4	13972.065	4.25	10686.91	4	559.25488	4	14694.065	4.25	-2293.605	4	14251.505	4	21572.301	4.25	4253.395	4	15214.505	4	24863.301	4.25	7646.395	4	3298.5049	4	10497.301	4.25	5176.395	4	4202.5049	4	13473.301	4.25	7401.395	4	4230.5049	4	10462.301	4.25	4504.395	4	6622.5049	4	20948.301	4.25	6073.395	4	6055.5049	4	10210.301	4.25	4368.395	4	3948.5049	4	11336.301	4.25	14991.015	4	7268.25	4	21580.859	4.25	2923.0549	4	30183.801	4	11385.48	4.25	3436.0549	4	27021.801	4	29517.48	4.25	22217.055	4	7047.7998	4	13563.48	4.25	14301.055	4	9748.7998	4	39480.48	4.25	4750.6001	4	13491.96	4	13962.346	4.25	-66.399902	4	8508.96	4	19826.346	4.25	2405.6001	4	13693.96	4	19033.346	4.25	8632.5996	4	4243.96	4	11535.346	4.25	11865.6	4	7880.96	4	12705.346	4.25	11231.6	4	2145.96	4	-2706.6543	4.25	5565.6001	4	8399.96	4	12829.346	4.25	-364.36523	4	9085.1094	4	312.23438	4.25	12166.635	4	4417.1099	4	12778.234	4.25	12334.59	4	10585.635	4	14781.24	4.25	2619.5901	4	13702.635	4	8838.2402	4.25	9115.5898	4	7089.6348	4	15634.24	4.25	25601.59	4	6894.6348	4	14119.24	4.25	2963.27	4	19297.779	4	17564.254	4.25	6662.27	4	9372.7793	4	18678.254	4.25	14310.27	4	6962.7798	4	17994.254	4.25	11933.27	4	5552.7798	4	18824.254	4.25	10453.55	4	9661.6445	4	17979.34	4.25	9809.5498	4	9106.6445	4	13795.34	4.25
16957.039	4.5	-1590.9258	4.5	-35271.336	4.75	8263.04	4.5	-3595.9258	4.5	-44505.336	4.75	5552.04	4.5	15031.074	4.5	-31917.336	4.75	14448.04	4.5	4227.0742	4.5	-34330.336	4.75	5315.21	4.5	21786.949	4.5	18465.355	4.75	3229.21	4.5	18346.949	4.5	28907.355	4.75	4768.21	4.5	16409.949	4.5	24971.355	4.75	16485.211	4.5	7300.9492	4.5	32890.355	4.75	6423.21	4.5	10636.949	4.5	19093.355	4.75	3951.21	4.5	-6273.0508	4.5	35280.355	4.75	15317.21	4.5	-3525.0508	4.5	40195.355	4.75	18523.211	4.5	-4831.0508	4.5	26351.355	4.75	15657.21	4.5	-1379.0508	4.5	22689.355	4.75	13421.21	4.5	5584.9492	4.5	33184.355	4.75	2411.21	4.5	-5468.0508	4.5	26548.355	4.75	9658.21	4.5	-11567.051	4.5	14984.355	4.75	21051.211	4.5	2135.9492	4.5	14967.355	4.75	20749.211	4.5	-629.05078	4.5	28372.355	4.75	3629.21	4.5	-4917.0508	4.5	42855.355	4.75	14961.21	4.5	4884.9492	4.5	37265.355	4.75	22350.211	4.5	-459.05078	4.5	18793.355	4.75	7255.21	4.5	-7954.0508	4.5	8315.3555	4.75	5149.21	4.5	-5255.0508	4.5	19421.355	4.75	14945.21	4.5	-1770.0508	4.5	29084.355	4.75	17564.211	4.5	-5413.0508	4.5	21812.355	4.75	14951.21	4.5	-5530.0508	4.5	18862.355	4.75	15963.21	4.5	-1034.0508	4.5	26189.355	4.75	13459.21	4.5	-2664.0508	4.5	26838.355	4.75	13208.21	4.5	-1258.0508	4.5	20934.355	4.75	16208.21	4.5	-7863.0508	4.5	16109.355	4.75	23577.211	4.5	-4529.0508	4.5	38941.355	4.75	9006.21	4.5	-3627.0508	4.5	14334.355	4.75	2557.21	4.5	23928.949	4.5	13333.355	4.75	15913.21	4.5	-6504.0508	4.5	19930.355	4.75	10139.21	4.5	-5608.0508	4.5	9818.3555	4.75	5092.21	4.5	7869.9492	4.5	21874.355	4.75	685.49023	4.5	12047.81	4.5	23349	4.75	8444.4902	4.5	1311.8096	4.5	13910	4.75	4495	4.5	17863.525	4.5	8345.2559	4.75	7019	4.5	20721.525	4.5	29444.256	4.75	3956	4.5	20431.525	4.5	14572.256	4.75	9734	4.5	17760.525	4.5	17078.256	4.75	5362	4.5	17817.525	4.5	21317.256	4.75	3950	4.5	20919.525	4.5	29728.256	4.75	10151	4.5	11002.525	4.5	11720.256	4.75	4013	4.5	1582.5254	4.5	20538.256	4.75	11768	4.5	-2170.4746	4.5	-2736.7441	4.75	1011	4.5	-4146.4746	4.5	15703.256	4.75	18537	4.5	-944.47461	4.5	21909.256	4.75	22515	4.5	1878.5254	4.5	20586.256	4.75	20813	4.5	4039.5254	4.5	13479.256	4.75	15618.064	4.5	1645.6904	4.5	-12087.414	4.75	3570.0649	4.5	13306.69	4.5	-6344.4141	4.75	13818.064	4.5	19594.691	4.5	-6219.4141	4.75	14270.064	4.5	9481.6904	4.5	12893.586	4.75	3877.73	4.5	2319.3198	4.5	10739.805	4.75	-1829.8496	4.5	20657.725	4.5	17882.615	4.75	18271.15	4.5	13435.725	4.5	19503.615	4.75	5689.1504	4.5	19200.725	4.5	13236.615	4.75	4063.1504	4.5	30448.725	4.5	15338.615	4.75	3365.1504	4.5	27141.725	4.5	2748.6152	4.75	14161.15	4.5	9657.7246	4.5	28594.615	4.75	-1549.8496	4.5	6243.7251	4.5	17171.615	4.75	5628.1504	4.5	13869.725	4.5	36799.617	4.75	18119.15	4.5	11921.725	4.5	15298.615	4.75	10524.15	4.5	7298.7251	4.5	11054.615	4.75	13609.15	4.5	5307.7251	4.5	19766.615	4.75	11534.15	4.5	6834.7251	4.5	23512.615	4.75	7337.1504	4.5	6403.7251	4.5	13345.615	4.75	-1653.7852	4.5	23996.176	4.5	11457.725	4.75	3332.2148	4.5	15652.175	4.5	15738.725	4.75	20269.215	4.5	8029.1748	4.5	20467.725	4.75	3186.2148	4.5	7362.1748	4.5	8267.7246	4.75	-905.78516	4.5	20669.176	4.5	8657.7246	4.75	12798.215	4.5	4879.1748	4.5	8762.7246	4.75	20814.215	4.5	8494.1748	4.5	18143.725	4.75	17762.215	4.5	4078.1748	4.5	11841.725	4.75	12781.215	4.5	4615.1748	4.5	11488.725	4.75	11275.215	4.5	4132.1748	4.5	10161.725	4.75	7900.2148	4.5	7276.1748	4.5	21534.725	4.75	22696.215	4.5	6757.1748	4.5	6723.7246	4.75	-1337.7852	4.5	4478.1748	4.5	18026.725	4.75	10744.215	4.5	4994.1748	4.5	9551.7246	4.75	7369.2148	4.5	1278.1748	4.5	5074.7246	4.75	-2755.7852	4.5	91.174805	4.5	4097.7246	4.75	-90.804688	4.5	23940.816	4.5	11998.131	4.75	5891.1953	4.5	749.81543	4.5	-5613.8691	4.75	17433.195	4.5	12029.815	4.5	12865.131	4.75	-2485.8047	4.5	13150.815	4.5	1344.1309	4.75	-1056.8047	4.5	20896.816	4.5	12338.131	4.75	-1623.8047	4.5	18791.816	4.5	5454.1309	4.75	-952.80469	4.5	30103.816	4.5	14701.131	4.75	9605.1953	4.5	2148.8154	4.5	12555.131	4.75	8090.0352	4.5	18058.365	4.5	10215.691	4.75	8525.0352	4.5	16377.365	4.5	15377.691	4.75	5790.0352	4.5	20388.365	4.5	7146.6914	4.75	8987.0352	4.5	23770.365	4.5	20874.691	4.75	4447.96	4.5	-1288.9053	4.5	13327.205	4.75	15086.96	4.5	-1592.9053	4.5	19608.205	4.75	3869.915	4.5	14050.055	4.5	15440.025	4.75	1345.915	4.5	10537.055	4.5	10141.025	4.75	2010.915	4.5	9400.0547	4.5	23828.025	4.75	17905.914	4.5	5026.0547	4.5	16364.025	4.75	1411.915	4.5	15408.055	4.5	14065.025	4.75	12534.915	4.5	9909.0547	4.5	25224.025	4.75	14054.915	4.5	6548.0547	4.5	14176.025	4.75	16339.915	4.5	5199.0547	4.5	14320.025	4.75	16444.914	4.5	7934.0547	4.5	45348.023	4.75	14252.915	4.5	3921.0547	4.5	12161.025	4.75	-2585.3604	4.5	4208.8809	4.5	23011.904	4.75	-3429.3604	4.5	5167.8809	4.5	27592.904	4.75	13821.68	4.5	22916.254	4.5	10424.135	4.75	12163.68	4.5	20617.254	4.5	15904.135	4.75	19416.68	4.5	9966.2549	4.5	16920.135	4.75	16750.68	4.5	897.25488	4.5	3185.1348	4.75	8390.6797	4.5	19675.254	4.5	19479.135	4.75	15246.68	4.5	7509.2549	4.5	32341.135	4.75	8164.6802	4.5	11219.255	4.5	16935.135	4.75	19766.68	4.5	7151.2549	4.5	27433.135	4.75	10478.68	4.5	10963.255	4.5	20581.135	4.75	23383.68	4.5	7449.2549	4.5	18686.135	4.75	14730.68	4.5	5240.2549	4.5	24576.135	4.75	19034.68	4.5	13929.255	4.5	15863.135	4.75	1292.6802	4.5	18000.254	4.5	6310.1348	4.75	10985.68	4.5	2953.2549	4.5	10343.135	4.75	8536.4854	4.5	20648.664	4.5	26586.725	4.75	6055.4854	4.5	1115.665	4.5	7521.7246	4.75	2627.4854	4.5	20482.664	4.5	27890.725	4.75	11727.485	4.5	7184.665	4.5	23551.725	4.75	12933.485	4.5	6267.665	4.5	17485.725	4.75	11306.485	4.5	6322.665	4.5	21398.725	4.75	10082.305	4.5	5268.3799	4.5	-1975.8105	4.75	6888.5601	4.5	26909.105	4.5	35030.938	4.75	2420.5601	4.5	13156.105	4.5	26298.939	4.75	10665.561	4.5	6803.1055	4.5	14240.939	4.75	7065.5601	4.5	12081.105	4.5	20825.939	4.75	17124.561	4.5	14668.105	4.5	24189.939	4.75	20224.561	4.5	9567.1055	4.5	21670.939	4.75	13182.561	4.5	21933.105	4.5	27270.939	4.75	3824.5601	4.5	4594.1055	4.5	11532.939	4.75	13871.561	4.5	9546.1055	4.5	36079.938	4.75	4762.5601	4.5	16597.105	4.5	15857.939	4.75	18652.561	4.5	7598.1055	4.5	26093.939	4.75	16083.561	4.5	10529.105	4.5	24947.939	4.75	5305.4502	4.5	13320.35	4.5	10144.99	4.75	1668.4502	4.5	6493.3496	4.5	4281.9902	4.75	13316.45	4.5	8015.3496	4.5	14860.99	4.75	12894.45	4.5	6634.3496	4.5	6749.9902	4.75	13237.665	4.5	3230.6401	4.5	-1576.3359	4.75	11039.665	4.5	17339.641	4.5	27460.664	4.75	12723.665	4.5	14719.641	4.5	19509.664	4.75	58.665039	4.5	17735.641	4.5	19133.664	4.75	6362.665	4.5	7498.6401	4.5	16654.664	4.75	10064.665	4.5	12660.641	4.5	21510.664	4.75	8911.665	4.5	5366.6401	4.5	18801.664	4.75	15260.665	4.5	8439.6406	4.5	25293.664	4.75	4437.665	4.5	20117.641	4.5	46531.664	4.75	14294.665	4.5	6383.6401	4.5	12995.664	4.75	3263.665	4.5	17174.641	4.5	30738.664	4.75	25906.664	4.5	8717.6406	4.5	16974.664	4.75	9439.665	4.5	3676.6401	4.5	2862.6641	4.75	8340.665	4.5	3833.6401	4.5	14097.664	4.75	11601.665	4.5	7964.6401	4.5	6787.6641	4.75	1435.665	4.5	13141.641	4.5	27000.664	4.75	-19.724609	4.5	16803.801	4.5	19821.535	4.75	7191.2754	4.5	5421.7998	4.5	19265.535	4.75	8033.2754	4.5	12960.8	4.5	21917.535	4.75	11171.275	4.5	6306.7998	4.5	27675.535	4.75	1742.2754	4.5	11985.8	4.5	15661.535	4.75	461.27539	4.5	5480.7998	4.5	15695.535	4.75	9994.2754	4.5	3836.7998	4.5	13982.535	4.75	7256.2754	4.5	3632.7998	4.5	7947.5352	4.75	14873.275	4.5	4959.7998	4.5	23547.535	4.75	3619.2754	4.5	5670.7998	4.5	9941.5352	4.75	-212.72461	4.5	10136.8	4.5	13598.535	4.75	7589.2754	4.5	8453.7998	4.5	29787.535	4.75	583.27539	4.5	12781.8	4.5	27384.535	4.75	7015.2754	4.5	16112.8	4.5	25523.535	4.75	11564.275	4.5	4496.7998	4.5	24062.535	4.75	11447.275	4.5	5227.7998	4.5	17170.535	4.75	17691.275	4.5	6029.7998	4.5	21475.535	4.75	6696.2754	4.5	2039.7998	4.5	20816.535	4.75	11249.275	4.5	4131.7998	4.5	18131.535	4.75	8004.2754	4.5	1419.7998	4.5	11846.535	4.75	3647.8599	4.5	18235.98	4.5	21310.551	4.75	2004.8599	4.5	13107.98	4.5	11953.551	4.75	21393.859	4.5	9726.9805	4.5	28138.551	4.75	9714.8594	4.5	10065.98	4.5	15998.551	4.75	2024.8599	4.5	18517.98	4.5	15611.551	4.75	14113.859	4.5	5836.98	4.5	27809.551	4.75	6096.8599	4.5	9912.9805	4.5	27066.551	4.75	13656.859	4.5	7269.98	4.5	12633.551	4.75	743.85986	4.5	12291.98	4.5	20260.551	4.75	9638.8594	4.5	20934.98	4.5	27559.551	4.75	4432.8599	4.5	13748.98	4.5	15447.551	4.75	8807.8594	4.5	7507.98	4.5	14454.551	4.75	-4.1401367	4.5	14898.98	4.5	17341.551	4.75	10813.859	4.5	6330.98	4.5	26181.551	4.75	12087.859	4.5	5174.98	4.5	17644.551	4.75	4232.8599	4.5	8808.9805	4.5	19161.551	4.75	9070.8594	4.5	7775.98	4.5	7670.5508	4.75	3353.2803	4.5	21620.221	4.5	24170.186	4.75	3386.2803	4.5	22541.221	4.5	24994.186	4.75	8248.2803	4.5	14966.221	4.5	10916.186	4.75	2270.2803	4.5	22449.221	4.5	22160.186	4.75	6177.2803	4.5	13873.221	4.5	19034.186	4.75	-214.71973	4.5	15887.221	4.5	17131.186	4.75	1150.2803	4.5	12689.221	4.5	20162.186	4.75	8928.2803	4.5	11950.221	4.5	17479.186	4.75	16794.281	4.5	9051.2207	4.5	13980.186	4.75	4449.2803	4.5	9242.2207	4.5	16142.186	4.75	-634.71973	4.5	2292.2202	4.5	12298.186	4.75	14432.28	4.5	10424.221	4.5	25954.186	4.75	10014.28	4.5	8694.2207	4.5	12845.186	4.75	7571.2803	4.5	11172.221	4.5	18721.186	4.75	11005.28	4.5	8724.2207	4.5	21885.186	4.75	4342.2803	4.5	8551.2207	4.5	16209.186	4.75	5119.2803	4.5	18945.221	4.5	15355.186	4.75	8963.2803	4.5	12072.221	4.5	17878.186	4.75	693.28027	4.5	20346.221	4.5	18099.186	4.75	12578.28	4.5	6849.2202	4.5	15988.186	4.75	3622.2803	4.5	8065.2202	4.5	19246.186	4.75	2437.2803	4.5	15150.221	4.5	12186.186	4.75	1000.2803	4.5	11363.221	4.5	18566.186	4.75	16371.234	4.5	3827.9004	4.5	5137.2754	4.75	14226.234	4.5	1904.9004	4.5	1143.2754	4.75	22597.234	4.5	11713.9	4.5	25577.275	4.75	27265.234	4.5	3153.9004	4.5	12559.275	4.75	11503.234	4.5	753.90039	4.5	9411.2754	4.75	15536.234	4.5	3982.9004	4.5	10702.275	4.75	15100.234	4.5	8336.9004	4.5	26194.275	4.75	4038.2349	4.5	16207.9	4.5	14212.275	4.75	4819.2349	4.5	2511.9004	4.5	9254.2754	4.75	12954.234	4.5	2222.9004	4.5	6218.2754	4.75	13223.234	4.5	-308.09961	4.5	12961.275	4.75	6715.2349	4.5	16207.9	4.5	15539.275	4.75	4818.2349	4.5	10801.9	4.5	14702.275	4.75	7968.2349	4.5	14800.9	4.5	23917.275	4.75	13701.234	4.5	7844.9004	4.5	14338.275	4.75	16423.234	4.5	5343.9004	4.5	26357.275	4.75	16929.234	4.5	14836.9	4.5	30638.275	4.75	22496.234	4.5	8067.9004	4.5	13384.275	4.75	14163.234	4.5	4148.9004	4.5	13306.275	4.75	16841.234	4.5	3777.9004	4.5	15225.275	4.75	8946.2344	4.5	5903.9004	4.5	13414.275	4.75	18186.234	4.5	8120.9004	4.5	12552.275	4.75	6288.2349	4.5	10244.9	4.5	8782.2754	4.75	9222.2344	4.5	3018.9004	4.5	18705.275	4.75	12478.234	4.5	13860.9	4.5	11896.275	4.75	11788.234	4.5	4327.9004	4.5	11465.275	4.75	15355.234	4.5	2845.9004	4.5	17574.275	4.75	15727.234	4.5	4072.9004	4.5	17241.275	4.75	11757.234	4.5	7514.9004	4.5	14896.275	4.75	13363.234	4.5	2113.9004	4.5	13941.275	4.75	14620.234	4.5	5284.9004	4.5	16561.275	4.75	13501.234	4.5	4963.9004	4.5	25196.275	4.75	6637.2349	4.5	4698.9004	4.5	18511.275	4.75	12954.234	4.5	1109.9004	4.5	6814.2754	4.75	10963.234	4.5	2743.9004	4.5	15584.275	4.75	15451.234	4.5	1081.9004	4.5	12354.275	4.75	16867.234	4.5	3983.9004	4.5	13987.275	4.75	6551.2349	4.5	5811.9004	4.5	30487.275	4.75	15473.234	4.5	5651.9004	4.5	15513.275	4.75	14220.234	4.5	3090.9004	4.5	21048.275	4.75	14118.234	4.5	3205.9004	4.5	15493.275	4.75	8543.2344	4.5	1874.9004	4.5	7067.2754	4.75	6496.2349	4.5	1936.9004	4.5	2128.2754	4.75	7958.52	4.5	7469.0151	4.5	15621.49	4.75	9894.5195	4.5	18464.016	4.5	22055.49	4.75	15265.52	4.5	10680.016	4.5	19876.49	4.75	11701.52	4.5	8764.0156	4.5	16919.49	4.75	3338.52	4.5	10692.016	4.5	6783.4902	4.75	7605.52	4.5	21047.016	4.5	23700.49	4.75	1266.52	4.5	16024.016	4.5	29298.49	4.75	12710.52	4.5	5614.0151	4.5	11333.49	4.75	10253.52	4.5	8357.0156	4.5	22302.49	4.75	8093.52	4.5	8905.0156	4.5	13136.49	4.75	11890.52	4.5	6445.0151	4.5	17681.49	4.75	12519.52	4.5	8003.0151	4.5	15270.49	4.75	2721.52	4.5	4017.0151	4.5	11787.49	4.75	10692.52	4.5	3972.0151	4.5	10604.49	4.75	10025.385	4.5	32221.035	4.5	25045.574	4.75	8233.3848	4.5	24541.035	4.5	21449.574	4.75	12347.385	4.5	7213.0352	4.5	-707.42578	4.75	9082.3848	4.5	22428.035	4.5	14191.574	4.75	13117.385	4.5	21699.035	4.5	40277.574	4.75	13912.385	4.5	11380.035	4.5	31910.574	4.75	10181.385	4.5	11616.035	4.5	14401.574	4.75	8146.3848	4.5	12693.035	4.5	10520.574	4.75	3921.3848	4.5	17412.035	4.5	32522.574	4.75	-2087.6152	4.5	13336.035	4.5	8867.5742	4.75	2978.3848	4.5	13727.035	4.5	8703.5742	4.75	2850.3848	4.5	19302.035	4.5	9461.5742	4.75	14305.385	4.5	11074.035	4.5	17334.574	4.75	13456.385	4.5	7954.0352	4.5	12896.574	4.75	7287.3848	4.5	14742.035	4.5	16175.574	4.75	14169.385	4.5	9118.0352	4.5	9038.5742	4.75	13002.385	4.5	13640.035	4.5	16929.574	4.75	17731.385	4.5	9432.0352	4.5	22104.574	4.75	14721.385	4.5	8905.0352	4.5	13725.574	4.75	16790.385	4.5	9642.0352	4.5	16086.574	4.75	15513.385	4.5	13814.035	4.5	20063.574	4.75	17862.385	4.5	11156.035	4.5	12277.574	4.75	11957.385	4.5	14929.035	4.5	21748.574	4.75	11031.385	4.5	4860.0352	4.5	13240.574	4.75	11154.385	4.5	11170.035	4.5	10694.574	4.75	13936.385	4.5	9135.0352	4.5	11455.574	4.75	13971.385	4.5	10056.035	4.5	15040.574	4.75	30864.385	4.5	14445.035	4.5	11519.574	4.75	2692.3848	4.5	8664.0352	4.5	17407.574	4.75	8817.3848	4.5	8340.0352	4.5	14462.574	4.75	11085.385	4.5	8363.0352	4.5	18208.574	4.75	11068.385	4.5	5241.0352	4.5	13008.574	4.75	8980.4102	4.5	16734.025	4.5	32504.98	4.75	17361.41	4.5	4856.0254	4.5	23164.98	4.75	4736.4102	4.5	7518.0254	4.5	20479.98	4.75	19997.41	4.5	19452.025	4.5	23161.98	4.75	13943.41	4.5	2210.0254	4.5	19052.98	4.75	9852.4102	4.5	12701.025	4.5	23864.98	4.75	8201.4102	4.5	2225.0254	4.5	27232.98	4.75	6768.4102	4.5	7332.0254	4.5	13774.98	4.75	16458.41	4.5	7613.0254	4.5	37686.98	4.75	3396.4102	4.5	791.02539	4.5	25177.98	4.75	16295.41	4.5	5864.0254	4.5	43821.98	4.75	17930.41	4.5	3891.0254	4.5	15497.98	4.75	13102.41	4.5	5214.0254	4.5	23574.98	4.75	4724.4102	4.5	6529.0254	4.5	9627.9805	4.75	10902.41	4.5	3210.0254	4.5	17032.98	4.75	10980.41	4.5	4145.0254	4.5	20417.98	4.75	10662.41	4.5	1654.0254	4.5	21141.98	4.75	20628.41	4.5	3999.0254	4.5	26226.98	4.75	9057.4102	4.5	735.02539	4.5	22566.98	4.75	4206.4102	4.5	9653.0254	4.5	22355.98	4.75	7962.4102	4.5	1868.0254	4.5	19144.98	4.75	10953.41	4.5	2400.0254	4.5	31317.98	4.75	1419.665	4.5	10468.885	4.5	10365.09	4.75	10841.665	4.5	1125.8848	4.5	18552.09	4.75	8927.665	4.5	4789.8848	4.5	11417.09	4.75	10829.665	4.5	2360.8848	4.5	24270.09	4.75	7162.665	4.5	16389.885	4.5	10127.09	4.75	9977.665	4.5	3384.8848	4.5	14690.09	4.75	-361.79004	4.5	10216.186	4.5	15399.205	4.75	2244.21	4.5	17633.186	4.5	12645.205	4.75	1682.21	4.5	11311.186	4.5	7945.2051	4.75	3286.21	4.5	2279.1851	4.5	7419.2051	4.75	7799.21	4.5	8044.1851	4.5	18027.205	4.75	10688.21	4.5	5628.1851	4.5	6057.2051	4.75	12336.21	4.5	2111.1851	4.5	16783.205	4.75	8297.21	4.5	3965.1851	4.5	6595.2051	4.75	818.20996	4.5	4939.1851	4.5	27249.205	4.75	5016.1396	4.5	23256.035	4.5	25367.83	4.75	523.13989	4.5	26211.035	4.5	2314.8301	4.75	1487.1399	4.5	19175.035	4.5	9961.8301	4.75	6762.1396	4.5	12072.035	4.5	14065.83	4.75	616.13989	4.5	13921.035	4.5	8874.8301	4.75	11828.14	4.5	4190.0352	4.5	15183.83	4.75	15753.14	4.5	10137.035	4.5	20200.83	4.75	9593.1396	4.5	5622.0352	4.5	7770.8301	4.75	12643.14	4.5	8632.0352	4.5	26459.83	4.75	4636.375	4.5	16009.825	4.5	11527.505	4.75	11159.375	4.5	2211.8252	4.5	13002.505	4.75	526.28516	4.5	10423.1	4.5	21331.615	4.75	4459.2852	4.5	13984.1	4.5	26732.615	4.75	11171.285	4.5	2722.1001	4.5	10041.615	4.75	10379.285	4.5	709.1001	4.5	12387.615	4.75	11471.285	4.5	4381.1001	4.5	11020.615	4.75	7668.2852	4.5	3641.1001	4.5	20609.615	4.75	11661.285	4.5	6470.1001	4.5	17348.615	4.75	7096.2852	4.5	1501.1001	4.5	10614.615	4.75	12881.4	4.5	10858.686	4.5	21183.17	4.75	1585.4751	4.5	28053.5	4.5	12384.109	4.75	1296.4751	4.5	26766.5	4.5	32737.109	4.75	16204.475	4.5	3737.5	4.5	9830.1094	4.75	14104.475	4.5	11434.5	4.5	37302.109	4.75	6700.0498	4.5	19584.336	4.5	15288.52	4.75	1904.05	4.5	12120.335	4.5	18820.52	4.75	3541.05	4.5	20219.336	4.5	24321.52	4.75	10764.05	4.5	8351.335	4.5	6691.5195	4.75	9332.0498	4.5	16148.335	4.5	14530.52	4.75	9609.0498	4.5	3921.335	4.5	-1268.4805	4.75	4583.0498	4.5	8255.335	4.5	18317.52	4.75	-2738.0898	4.5	16575.746	4.5	395.25	4.75	15129.91	4.5	7299.7451	4.5	5007.25	4.75	11247.515	4.5	9772.8457	4.5	10406.855	4.75	7132.5146	4.5	12636.846	4.5	4424.8555	4.75	6288.5146	4.5	7269.8452	4.5	11974.855	4.75	29271.516	4.5	11371.846	4.5	6618.8555	4.75	6410.5898	4.5	19815.596	4.5	16366.37	4.75	8631.5898	4.5	13867.596	4.5	14187.37	4.75	5395.5898	4.5	34684.594	4.5	18866.371	4.75	10934.59	4.5	5933.5952	4.5	11506.37	4.75	9978.0996	4.5	7895.5249	4.5	18767.48	4.75	8596.0996	4.5	4815.5249	4.5	16299.48	4.75
14463.03	5	-7075.3008	5	-40259.242	5.2500005	5305.0303	5	-7072.3008	5	-45241.242	5.2500005	1171.0303	5	4808.6992	5	-37529.242	5.2500005	10599.03	5	-4093.3008	5	-38083.242	5.2500005	40.890625	5	25581.725	5	31413.859	5.2500005	-1175.1094	5	30996.725	5	31505.859	5.2500005	-3262.1094	5	24433.725	5	26076.859	5.2500005	6395.8906	5	16834.725	5	32840.859	5.2500005	-2278.1094	5	17634.725	5	31329.859	5.2500005	-2492.1094	5	-12.275391	5	31558.859	5.2500005	13906.891	5	5365.7246	5	41962.859	5.2500005	14352.891	5	4736.7246	5	27210.859	5.2500005	12872.891	5	10343.725	5	26027.859	5.2500005	-55.109375	5	21704.725	5	29517.859	5.2500005	-2677.1094	5	3426.7246	5	31157.859	5.2500005	7312.8906	5	-680.27539	5	17178.859	5.2500005	13801.891	5	8120.7246	5	19502.859	5.2500005	13431.891	5	7535.7246	5	32460.859	5.2500005	-3991.1094	5	1134.7246	5	37551.859	5.2500005	8667.8906	5	14751.725	5	38469.859	5.2500005	14268.891	5	4191.7246	5	22749.859	5.2500005	1626.8906	5	-3818.2754	5	8667.8594	5.2500005	-2717.1094	5	2682.7246	5	19960.859	5.2500005	-1913.1094	5	25237.725	5	30450.859	5.2500005	6629.8906	5	9418.7246	5	24517.859	5.2500005	10385.891	5	401.72461	5	20131.859	5.2500005	6695.8906	5	2855.7246	5	23655.859	5.2500005	87.890625	5	3257.7246	5	35852.859	5.2500005	6608.8906	5	1387.7246	5	20901.859	5.2500005	12015.891	5	-615.27539	5	22846.859	5.2500005	13990.891	5	4365.7246	5	43039.859	5.2500005	2808.8906	5	352.72461	5	13283.859	5.2500005	1507.8906	5	19521.725	5	16242.859	5.2500005	12666.891	5	4834.7246	5	18772.859	5.2500005	1195.8906	5	1113.7246	5	13809.859	5.2500005	-2421.1094	5	12416.725	5	24698.859	5.2500005	3108.9502	5	17521.9	5	27979.904	5.2500005	17074.949	5	3895.9004	5	19889.904	5.2500005	-1681.3149	5	26837.74	5	5815.9492	5.2500005	4495.6851	5	21173.74	5	18141.949	5.2500005	589.68506	5	22528.74	5	9527.9492	5.2500005	8975.6855	5	13871.74	5	15298.949	5.2500005	288.68506	5	26476.74	5	15465.949	5.2500005	-135.31494	5	20533.74	5	26002.949	5.2500005	-1156.3149	5	16771.74	5	10643.949	5.2500005	159.68506	5	2358.7402	5	16731.949	5.2500005	9360.6855	5	808.74023	5	-6016.0508	5.2500005	-973.31494	5	1063.7402	5	11913.949	5.2500005	14524.686	5	4544.7402	5	15252.949	5.2500005	15834.686	5	6247.7402	5	17752.949	5.2500005	17746.686	5	6097.7402	5	10005.949	5.2500005	18401.66	5	-473	5	-6017.6484	5.2500005	3194.6602	5	12328	5	-2374.6484	5.2500005	17090.66	5	11560	5	823.35156	5.2500005	21328.66	5	1313	5	20285.352	5.2500005	2484.9248	5	49.995117	5	6755.6758	5.2500005	404.1748	5	10609.655	5	17360.865	5.2500005	21376.176	5	8150.6553	5	19628.865	5.2500005	19931.176	5	3550.6553	5	16633.865	5.2500005	7879.1748	5	18348.656	5	22173.865	5.2500005	19014.176	5	-2260.3447	5	5713.8652	5.2500005	18015.176	5	2692.6553	5	33433.867	5.2500005	4175.1748	5	1181.6553	5	19921.865	5.2500005	13603.175	5	3808.6553	5	38611.867	5.2500005	18650.176	5	3626.6553	5	22444.865	5.2500005	14046.175	5	3938.6553	5	16407.865	5.2500005	16670.176	5	932.65527	5	20713.865	5.2500005	18966.176	5	1650.6553	5	26309.865	5.2500005	7122.1748	5	2545.6553	5	19888.865	5.2500005	-4229.2002	5	15148.52	5	17248.619	5.2500005	-196.2002	5	13488.52	5	19207.619	5.2500005	15809.8	5	1053.5195	5	28270.619	5.2500005	5327.7998	5	5807.5195	5	19839.619	5.2500005	8509.7998	5	-1359.4805	5	22082.619	5.2500005	11504.8	5	-1811.4805	5	14058.619	5.2500005	14136.8	5	1687.5195	5	21665.619	5.2500005	13702.8	5	-1087.4805	5	21612.619	5.2500005	14380.8	5	-379.48047	5	16722.619	5.2500005	12295.8	5	-1396.4805	5	13042.619	5.2500005	-3679.2002	5	-2856.4805	5	24088.619	5.2500005	18795.801	5	-1015.4805	5	15164.619	5.2500005	-5066.2002	5	-5235.4805	5	17479.619	5.2500005	9992.7998	5	277.51953	5	14898.619	5.2500005	5764.7998	5	-5803.4805	5	10009.619	5.2500005	-5536.2002	5	-7011.4805	5	10372.619	5.2500005	-57.754883	5	26418.359	5	18478.779	5.2500005	14763.245	5	3334.3604	5	4288.7793	5.2500005	15758.245	5	8082.3604	5	26021.779	5.2500005	-2384.7549	5	15905.36	5	12338.779	5.2500005	-582.75488	5	24373.359	5	22449.779	5.2500005	-1048.7549	5	17796.359	5	21786.779	5.2500005	14107.245	5	6735.3604	5	16420.779	5.2500005	13783.245	5	3923.3604	5	21212.779	5.2500005	-588.71973	5	21324.746	5	26.949219	5.2500005	4313.2803	5	18097.746	5	-2799.0508	5.2500005	379.28027	5	21139.746	5	-11143.051	5.2500005	1401.2803	5	24620.746	5	10883.949	5.2500005	4822.2402	5	6408.5898	5	17426.891	5.2500005	9831.2402	5	6610.5898	5	25512.891	5.2500005	3127.8501	5	22283.93	5	6233.6152	5.2500005	-51.149902	5	12448.93	5	3709.6152	5.2500005	933.8501	5	9722.9297	5	23844.615	5.2500005	16768.85	5	4065.9297	5	10582.615	5.2500005	3880.8501	5	7681.9297	5	4923.6152	5.2500005	12489.85	5	10248.93	5	20771.615	5.2500005	14877.85	5	4889.9297	5	16800.615	5.2500005	16709.85	5	4445.9297	5	14278.615	5.2500005	13469.85	5	5363.9297	5	37622.617	5.2500005	14066.85	5	3361.9297	5	7775.6152	5.2500005	-3315.5449	5	13087.965	5	28455.051	5.2500005	-4436.5449	5	12232.965	5	26692.051	5.2500005	6435.9746	5	22533.809	5	22055	5.2500005	6637.9746	5	19511.809	5	23857	5.2500005	11826.975	5	5882.8096	5	19021	5.2500005	7958.9746	5	351.80957	5	9049	5.2500005	1912.9746	5	14619.81	5	22004	5.2500005	10001.975	5	8037.8096	5	44744	5.2500005	101.97461	5	19726.809	5	21532	5.2500005	12013.975	5	7455.8096	5	33616	5.2500005	5430.9746	5	18025.809	5	28065	5.2500005	14209.975	5	7137.8096	5	22448	5.2500005	9621.9746	5	2959.8096	5	23535	5.2500005	11928.975	5	11730.81	5	20958	5.2500005	-4114.0254	5	16618.809	5	19667	5.2500005	4699.9746	5	-80.19043	5	21278	5.2500005	9174.4844	5	20894.324	5	21452.48	5.2500005	7569.4849	5	931.3252	5	9142.4805	5.2500005	16185.484	5	7836.3252	5	26792.48	5.2500005	16345.484	5	6739.3252	5	25561.48	5.2500005	15374.484	5	3434.3252	5	14087.48	5.2500005	13305.484	5	4229.3252	5	19909.48	5.2500005	7656.9746	5	6528.04	5	2535.1953	5.2500005	5141.1846	5	15941.975	5	35502.605	5.2500005	2414.1846	5	13348.975	5	31804.605	5.2500005	12204.185	5	1205.9746	5	17040.605	5.2500005	10459.185	5	1732.9746	5	19225.605	5.2500005	14589.185	5	7334.9746	5	25129.605	5.2500005	15386.185	5	7215.9746	5	24030.605	5.2500005	7306.1846	5	17760.975	5	31242.605	5.2500005	-2297.8154	5	6096.9746	5	11532.605	5.2500005	13259.185	5	4242.9746	5	25033.605	5.2500005	3459.1846	5	13254.975	5	20710.605	5.2500005	12776.185	5	2829.9746	5	26406.605	5.2500005	11526.185	5	4812.9746	5	25782.605	5.2500005	2643.085	5	15825.74	5	19642.391	5.2500005	-260.91504	5	9933.7402	5	10434.391	5.2500005	13435.085	5	3239.7402	5	19279.391	5.2500005	12772.085	5	3572.7402	5	12911.391	5.2500005	21829.316	5	4374.2402	5	-2095.6543	5.2500005	2013.3154	5	16691.24	5	24863.346	5.2500005	10642.315	5	15415.24	5	22515.346	5.2500005	-99.68457	5	15375.24	5	17867.346	5.2500005	7003.3154	5	2880.2402	5	15215.346	5.2500005	8918.3154	5	7813.2402	5	14767.346	5.2500005	6652.3154	5	4897.2402	5	17687.346	5.2500005	14364.315	5	7314.2402	5	26360.346	5.2500005	3248.3154	5	23044.24	5	46970.344	5.2500005	14740.315	5	4435.2402	5	10165.346	5.2500005	1428.3154	5	16793.24	5	27843.346	5.2500005	28820.316	5	7103.2402	5	16976.346	5.2500005	5368.3154	5	3430.2402	5	4832.3457	5.2500005	5112.3154	5	3004.2402	5	8008.3457	5.2500005	8052.3154	5	5184.2402	5	5773.3457	5.2500005	1041.3154	5	11729.24	5	19502.346	5.2500005	3220.54	5	15522.15	5	19080.715	5.2500005	6808.54	5	4547.1504	5	21932.715	5.2500005	13648.54	5	5101.1504	5	21593.715	5.2500005	14311.54	5	7422.1504	5	24818.715	5.2500005	4343.54	5	16420.15	5	12832.715	5.2500005	3631.54	5	2013.1504	5	5761.7148	5.2500005	12369.54	5	3501.1504	5	13371.715	5.2500005	8230.54	5	5635.1504	5	2974.7148	5.2500005	18549.539	5	6381.1504	5	22001.715	5.2500005	8982.54	5	6323.1504	5	12184.715	5.2500005	2882.54	5	7664.1504	5	12262.715	5.2500005	7182.54	5	8350.1504	5	35513.715	5.2500005	8409.54	5	8481.1504	5	33747.715	5.2500005	6873.54	5	15253.15	5	27050.715	5.2500005	11737.54	5	4540.1504	5	19132.715	5.2500005	15626.54	5	3434.1504	5	19110.715	5.2500005	17707.539	5	7227.1504	5	17209.715	5.2500005	13023.54	5	3241.1504	5	18699.715	5.2500005	17338.539	5	7560.1504	5	21628.715	5.2500005	8561.54	5	3402.1504	5	14703.715	5.2500005	198.66992	5	15203.675	5	5950.1797	5.2500005	-777.33008	5	11631.675	5	-130.82031	5.2500005	19138.67	5	11828.675	5	18160.18	5.2500005	1717.6699	5	12620.675	5	8680.1797	5.2500005	-2138.3301	5	17701.676	5	4632.1797	5.2500005	11858.67	5	7664.6748	5	13941.18	5.2500005	2671.6699	5	8499.6748	5	24172.18	5.2500005	7740.6699	5	6798.6748	5	80.179688	5.2500005	-1992.3301	5	11857.675	5	8636.1797	5.2500005	3655.6699	5	17195.676	5	19542.18	5.2500005	-1770.3301	5	10476.675	5	8260.1797	5.2500005	9332.6699	5	6387.6748	5	75.179688	5.2500005	-2693.3301	5	7600.6748	5	339.17969	5.2500005	4931.6699	5	6527.6748	5	7843.1797	5.2500005	6420.6699	5	7286.6748	5	6346.1797	5.2500005	774.66992	5	17641.676	5	13563.18	5.2500005	6263.6699	5	8963.6748	5	377.17969	5.2500005	12641.66	5	5437.875	5	18182.711	5.2500005	1456.6602	5	20592.875	5	29911.711	5.2500005	4701.6602	5	14011.875	5	18197.711	5.2500005	10364.66	5	8628.875	5	30981.711	5.2500005	2157.6602	5	16054.875	5	29442.711	5.2500005	-1348.3398	5	9356.875	5	21843.711	5.2500005	-802.33984	5	14757.875	5	23361.711	5.2500005	8319.6602	5	5943.875	5	20421.711	5.2500005	15278.66	5	8190.875	5	22006.711	5.2500005	1704.6602	5	19214.875	5	16513.711	5.2500005	-3035.3398	5	185.875	5	21187.711	5.2500005	15299.66	5	7120.875	5	32714.711	5.2500005	10874.66	5	6912.875	5	16644.711	5.2500005	9451.6602	5	8778.875	5	21221.711	5.2500005	10353.66	5	6461.875	5	24510.711	5.2500005	5803.6602	5	6471.875	5	20130.711	5.2500005	5201.6602	5	9969.875	5	25522.711	5.2500005	9510.6602	5	9884.875	5	24881.711	5.2500005	-1117.3398	5	13491.875	5	19740.711	5.2500005	11165.66	5	7295.875	5	23501.711	5.2500005	5155.6602	5	3552.875	5	26028.711	5.2500005	-1284.3398	5	10229.875	5	22424.711	5.2500005	-1748.3398	5	12164.875	5	10777.711	5.2500005	13919.425	5	3592.4854	5	-47.990234	5.2500005	12019.425	5	5132.4854	5	-3044.9902	5.2500005	19411.426	5	8123.4854	5	16161.01	5.2500005	17100.426	5	4176.4854	5	9523.0098	5.2500005	7681.4248	5	3358.4854	5	7505.0098	5.2500005	10804.425	5	2586.4854	5	4968.0098	5.2500005	11968.425	5	7483.4854	5	22138.01	5.2500005	5461.4248	5	7350.4854	5	12105.01	5.2500005	-859.5752	5	5874.4854	5	6465.0098	5.2500005	7398.4248	5	2635.4854	5	-1011.9902	5.2500005	10829.425	5	3466.4854	5	674.00977	5.2500005	4050.4248	5	11511.485	5	9095.0098	5.2500005	1262.4248	5	13135.485	5	10793.01	5.2500005	4679.4248	5	15655.485	5	19429.01	5.2500005	6490.4248	5	8831.4854	5	8531.0098	5.2500005	8784.4248	5	5820.4854	5	16032.01	5.2500005	13538.425	5	11723.485	5	24969.01	5.2500005	17745.426	5	6968.4854	5	9617.0098	5.2500005	8409.4248	5	5738.4854	5	10138.01	5.2500005	11132.425	5	3763.4854	5	8873.0098	5.2500005	3671.4248	5	7583.4854	5	9689.0098	5.2500005	9031.4248	5	8936.4854	5	14492.01	5.2500005	4092.4248	5	12299.485	5	9778.0098	5.2500005	5321.4248	5	3792.4854	5	12279.01	5.2500005	1419.4248	5	24346.484	5	13270.01	5.2500005	4806.4248	5	3555.4854	5	10680.01	5.2500005	12504.425	5	6814.4854	5	14341.01	5.2500005	13788.425	5	4297.4854	5	12951.01	5.2500005	6446.4248	5	3186.4854	5	14032.01	5.2500005	7303.4248	5	6745.4854	5	11472.01	5.2500005	9236.4248	5	4088.4854	5	10899.01	5.2500005	10366.425	5	5122.4854	5	15951.01	5.2500005	1489.4248	5	3166.4854	5	13466.01	5.2500005	6612.4248	5	3032.4854	5	1709.0098	5.2500005	5991.4248	5	7371.4854	5	8507.0098	5.2500005	4567.4248	5	6163.4854	5	3271.0098	5.2500005	10514.425	5	4028.4854	5	6679.0098	5.2500005	4722.4248	5	4298.4854	5	24947.01	5.2500005	11210.425	5	6434.4854	5	12874.01	5.2500005	9920.4248	5	5946.4854	5	17972.01	5.2500005	7837.4248	5	4473.4854	5	5701.0098	5.2500005	5119.4248	5	4415.4854	5	2895.0098	5.2500005	2810.4248	5	3783.4854	5	3074.0098	5.2500005	9138.4043	5	8107.5752	5	15768.789	5.2500005	9028.4043	5	17528.574	5	16674.789	5.2500005	19666.404	5	9721.5752	5	20324.789	5.2500005	14228.404	5	9027.5752	5	19162.789	5.2500005	1927.4048	5	14470.575	5	10813.789	5.2500005	3119.4048	5	8985.5752	5	15761.789	5.2500005	1251.4048	5	13620.575	5	26511.789	5.2500005	12880.404	5	3017.5752	5	17839.789	5.2500005	10982.404	5	3399.5752	5	27635.789	5.2500005	7892.4048	5	7754.5752	5	11042.789	5.2500005	13633.404	5	8665.5752	5	15026.789	5.2500005	13021.404	5	5385.5752	5	12804.789	5.2500005	384.40479	5	1357.5752	5	12659.789	5.2500005	12176.404	5	3366.5752	5	10542.789	5.2500005	11266.715	5	22982.525	5	22811.125	5.2500005	9571.7148	5	17819.525	5	14384.125	5.2500005	11035.715	5	2068.5254	5	-1752.875	5.2500005	8971.7148	5	16577.525	5	13410.125	5.2500005	7530.7148	5	19137.525	5	40354.125	5.2500005	14324.715	5	5605.5254	5	28295.125	5.2500005	11158.715	5	5868.5254	5	18280.125	5.2500005	10016.715	5	5031.5254	5	3957.125	5.2500005	3065.7148	5	14024.525	5	32101.125	5.2500005	-587.28516	5	9172.5254	5	3728.125	5.2500005	711.71484	5	11522.525	5	9715.125	5.2500005	1111.7148	5	15937.525	5	8230.125	5.2500005	23873.715	5	4926.5254	5	8670.125	5.2500005	11761.715	5	4846.5254	5	7709.125	5.2500005	267.71484	5	15447.525	5	11654.125	5.2500005	13749.715	5	2288.5254	5	8544.125	5.2500005	12006.715	5	8600.5254	5	15786.125	5.2500005	16165.715	5	5246.5254	5	14537.125	5.2500005	15144.715	5	4828.5254	5	12820.125	5.2500005	16193.715	5	6879.5254	5	15533.125	5.2500005	13647.715	5	9866.5254	5	15165.125	5.2500005	16421.715	5	4382.5254	5	15724.125	5.2500005	13231.715	5	2767.5254	5	17297.125	5.2500005	11340.715	5	2846.5254	5	7695.125	5.2500005	11839.715	5	3769.5254	5	9724.125	5.2500005	3944.7148	5	3003.5254	5	11935.125	5.2500005	12202.715	5	3154.5254	5	12048.125	5.2500005	28425.715	5	7994.5254	5	10746.125	5.2500005	3549.7148	5	4503.5254	5	13447.125	5.2500005	12895.715	5	3500.5254	5	9299.125	5.2500005	4973.7148	5	1722.5254	5	15353.125	5.2500005	10151.715	5	4033.5254	5	13546.125	5.2500005	5416.7305	5	10234.94	5	38780.766	5.2500005	15290.73	5	880.94043	5	26820.766	5.2500005	1478.7305	5	3164.9404	5	14762.766	5.2500005	18293.73	5	12582.94	5	26623.766	5.2500005	1766.7305	5	5910.9404	5	16898.766	5.2500005	1305.7305	5	12938.94	5	20528.766	5.2500005	6788.7305	5	-1661.0596	5	21365.766	5.2500005	-516.26953	5	-4796.0596	5	12520.766	5.2500005	18323.73	5	2466.9404	5	31193.766	5.2500005	852.73047	5	-3266.0596	5	25961.766	5.2500005	14476.73	5	4294.9404	5	46022.766	5.2500005	11586.73	5	-1359.0596	5	18529.766	5.2500005	11785.73	5	-4228.0596	5	21634.766	5.2500005	3465.7305	5	-1057.0596	5	8680.7656	5.2500005	9043.7305	5	-1629.0596	5	17673.766	5.2500005	11225.73	5	-3011.0596	5	19542.766	5.2500005	5991.7305	5	-1548.0596	5	19101.766	5.2500005	17707.73	5	1308.9404	5	24579.766	5.2500005	4753.7305	5	-4889.0596	5	16746.766	5.2500005	3526.7305	5	3130.9404	5	24050.766	5.2500005	-398.26953	5	-3282.0596	5	22890.766	5.2500005	5618.7305	5	-3256.0596	5	35769.766	5.2500005	2393.825	5	12341.9	5	12319.295	5.2500005	10651.825	5	3980.8999	5	15150.295	5.2500005	9622.8252	5	6734.8999	5	8148.2949	5.2500005	12548.825	5	5860.8999	5	19605.295	5.2500005	10238.825	5	12999.9	5	8530.2949	5.2500005	12778.825	5	4081.8999	5	11821.295	5.2500005	-279.30493	5	22326.984	5	22644.234	5.2500005	2099.6951	5	18095.984	5	12925.235	5.2500005	13549.695	5	5462.9849	5	3646.2354	5.2500005	1616.6951	5	3023.9849	5	12146.235	5.2500005	9291.6953	5	11991.984	5	18257.234	5.2500005	8791.6953	5	4028.9849	5	14220.235	5.2500005	15402.695	5	1678.9849	5	20238.234	5.2500005	7963.6953	5	2481.9849	5	12909.235	5.2500005	783.69507	5	3604.9849	5	31748.234	5.2500005	3947.075	5	26641.346	5	34905.371	5.2500005	-13.925049	5	26381.346	5	13186.37	5.2500005	1881.075	5	20543.346	5	14310.37	5.2500005	4075.075	5	15809.346	5	20369.371	5.2500005	1531.075	5	28502.346	5	18147.371	5.2500005	13977.075	5	6263.3452	5	25230.371	5.2500005	15355.075	5	8679.3457	5	26351.371	5.2500005	7516.0752	5	5221.3452	5	18141.371	5.2500005	10055.075	5	7488.3452	5	29733.371	5.2500005	3699.9751	5	12259.755	5	11343.025	5.2500005	8675.9746	5	3581.7549	5	13526.025	5.2500005	1143.7949	5	10947.335	5	22536.07	5.2500005	5359.7949	5	14427.335	5	30333.07	5.2500005	10838.795	5	4666.335	5	12258.07	5.2500005	9917.7949	5	3657.335	5	14901.07	5.2500005	10975.795	5	6076.335	5	9728.0703	5.2500005	10577.795	5	3832.335	5	27609.07	5.2500005	8660.7949	5	6872.335	5	11553.07	5.2500005	7440.7949	5	2526.335	5	12617.07	5.2500005	16710.275	5	9611.5957	5	15712.02	5.2500005	3182.98	5	23008.164	5	17296.35	5.2500005	2407.98	5	20803.164	5	33651.352	5.2500005	14655.98	5	41.165039	5	25832.35	5.2500005	12255.98	5	6596.165	5	41625.352	5.2500005	4074.3301	5	18289.871	5	14038.15	5.2500005	1114.3301	5	12443.87	5	15584.15	5.2500005	2015.3301	5	21526.871	5	22657.15	5.2500005	12736.33	5	8685.8701	5	19950.15	5.2500005	9295.3301	5	13133.87	5	13796.15	5.2500005	9474.3301	5	3825.8701	5	-1134.8496	5.2500005	587.33008	5	13853.87	5	19763.15	5.2500005	1241.7	5	12897.045	5	-2385.625	5.2500005	16487.699	5	1466.0449	5	5656.375	5.2500005	8551.9844	5	9455.0605	5	14478.585	5.2500005	169.98486	5	20848.061	5	8092.585	5.2500005	6406.9849	5	8727.0605	5	14029.585	5.2500005	28921.984	5	14133.061	5	10157.585	5.2500005	12778.915	5	7406.395	5	11821.775	5.2500005	3123.915	5	14055.395	5	12837.775	5.2500005	3720.915	5	31787.395	5	15984.775	5.2500005	11431.915	5	3196.395	5	12105.775	5.2500005	10706.45	5	3378.48	5	13486.08	5.2500005	12880.45	5	2355.48	5	16834.08	5.2500005
16982.52	5.5000005	-1491.3398	5.5000005	-34418.367	5.7500005	9490.5195	5.5000005	-3712.3398	5.5000005	-41886.367	5.7500005	6179.5195	5.5000005	17760.66	5.5000005	-30067.367	5.7500005	13074.52	5.5000005	3727.6602	5.5000005	-27629.367	5.7500005	8959.5303	5.5000005	27664.73	5.5000005	29834.09	5.7500005	20151.531	5.5000005	6612.7305	5.5000005	9369.0898	5.7500005	4929.5303	5.5000005	24435.73	5.5000005	24367.09	5.7500005	8439.5303	5.5000005	19944.73	5.5000005	25803.09	5.7500005	6916.5303	5.5000005	23747.73	5.5000005	21623.09	5.7500005	3454.5303	5.5000005	5427.7305	5.5000005	31377.09	5.7500005	19669.531	5.5000005	12584.73	5.5000005	43542.09	5.7500005	18584.531	5.5000005	7267.7305	5.5000005	23039.09	5.7500005	17534.531	5.5000005	6432.7305	5.5000005	28180.09	5.7500005	11622.53	5.5000005	17819.73	5.5000005	26176.09	5.7500005	2626.5303	5.5000005	3423.7305	5.5000005	29368.09	5.7500005	-964.46973	5.5000005	13687.73	5.5000005	18463.09	5.7500005	21178.531	5.5000005	12554.73	5.5000005	21962.09	5.7500005	20377.531	5.5000005	11267.73	5.5000005	23108.09	5.7500005	815.53027	5.5000005	4042.7305	5.5000005	30472.09	5.7500005	12962.53	5.5000005	17660.73	5.5000005	43182.09	5.7500005	15537.53	5.5000005	8583.7305	5.5000005	20163.09	5.7500005	6276.5303	5.5000005	4608.7305	5.5000005	5871.0898	5.7500005	1621.5303	5.5000005	7166.7305	5.5000005	15520.09	5.7500005	7122.5303	5.5000005	25378.73	5.5000005	32602.09	5.7500005	16905.531	5.5000005	7027.7305	5.5000005	26640.09	5.7500005	15825.53	5.5000005	5819.7305	5.5000005	15297.09	5.7500005	10579.53	5.5000005	5232.7305	5.5000005	22348.09	5.7500005	5732.5303	5.5000005	6191.7305	5.5000005	34850.09	5.7500005	13899.53	5.5000005	6220.7305	5.5000005	21017.09	5.7500005	15545.53	5.5000005	3893.7305	5.5000005	17110.09	5.7500005	19116.531	5.5000005	8196.7305	5.5000005	35801.09	5.7500005	9820.5303	5.5000005	5559.7305	5.5000005	12029.09	5.7500005	3685.5303	5.5000005	25534.73	5.5000005	10360.09	5.7500005	12662.53	5.5000005	8384.7305	5.5000005	12833.09	5.7500005	7979.5303	5.5000005	4769.7305	5.5000005	10519.09	5.7500005	5053.5303	5.5000005	19164.73	5.5000005	21662.09	5.7500005	-1544.4297	5.5000005	16627.67	5.5000005	8643.5449	5.7500005	9769.5703	5.5000005	7486.6699	5.5000005	7967.5449	5.7500005	4372.7803	5.5000005	24416.52	5.5000005	7452.8398	5.7500005	6608.7803	5.5000005	19866.52	5.5000005	20028.84	5.7500005	5075.7803	5.5000005	18259.52	5.5000005	15947.84	5.7500005	14971.78	5.5000005	15397.52	5.5000005	18521.84	5.7500005	7674.7803	5.5000005	21605.52	5.5000005	15859.84	5.7500005	14790.78	5.5000005	7225.5195	5.5000005	20845.84	5.7500005	6018.7803	5.5000005	17769.52	5.5000005	15735.84	5.7500005	2935.78	5.5000005	1884.5195	5.5000005	20325.84	5.7500005	13613.78	5.5000005	-2858.4805	5.5000005	-5943.1602	5.7500005	4712.7803	5.5000005	-480.48047	5.5000005	12459.84	5.7500005	17247.779	5.5000005	2083.5195	5.5000005	20615.84	5.7500005	22289.779	5.5000005	3774.5195	5.5000005	16964.84	5.7500005	20489.779	5.5000005	4862.5195	5.5000005	11316.84	5.7500005	13192.835	5.5000005	-557.17969	5.5000005	-9473.6289	5.7500005	2556.835	5.5000005	15337.82	5.5000005	1695.3711	5.7500005	18760.836	5.5000005	12337.82	5.5000005	-3736.6289	5.7500005	12347.835	5.5000005	16127.82	5.5000005	12078.371	5.7500005	1301.2051	5.5000005	4440.8101	5.5000005	8092.6797	5.7500005	-885.41016	5.5000005	15377.67	5.5000005	14826.115	5.7500005	19003.59	5.5000005	9483.6699	5.5000005	20458.115	5.7500005	17581.59	5.5000005	5124.6699	5.5000005	14687.115	5.7500005	4238.5898	5.5000005	25195.67	5.5000005	15808.115	5.7500005	17474.59	5.5000005	2157.6699	5.5000005	-3102.8848	5.7500005	11664.59	5.5000005	4650.6699	5.5000005	25445.115	5.7500005	351.58984	5.5000005	2282.6699	5.5000005	12935.115	5.7500005	12070.59	5.5000005	6876.6699	5.5000005	31493.115	5.7500005	13722.59	5.5000005	7596.6699	5.5000005	10949.115	5.7500005	13830.59	5.5000005	3385.6699	5.5000005	11071.115	5.7500005	11744.59	5.5000005	1891.6699	5.5000005	6841.1152	5.7500005	13996.59	5.5000005	2771.6699	5.5000005	27621.115	5.7500005	7622.5898	5.5000005	4113.6699	5.5000005	8357.1152	5.7500005	-2212.0146	5.5000005	18784.984	5.5000005	28331.15	5.7500005	2354.9854	5.5000005	15620.985	5.5000005	22390.15	5.7500005	21176.984	5.5000005	5846.9854	5.5000005	29998.15	5.7500005	9482.9854	5.5000005	6743.9854	5.5000005	23754.15	5.7500005	15777.985	5.5000005	2155.9854	5.5000005	22802.15	5.7500005	11491.985	5.5000005	496.98535	5.5000005	14508.15	5.7500005	19535.984	5.5000005	6370.9854	5.5000005	28523.15	5.7500005	18728.984	5.5000005	3349.9854	5.5000005	20428.15	5.7500005	14983.985	5.5000005	6387.9854	5.5000005	18548.15	5.7500005	13278.985	5.5000005	2410.9854	5.5000005	18807.15	5.7500005	1029.9854	5.5000005	477.98535	5.5000005	23613.15	5.7500005	18925.984	5.5000005	2514.9854	5.5000005	15496.15	5.7500005	-229.01465	5.5000005	-4263.0146	5.5000005	18843.15	5.7500005	11105.985	5.5000005	5243.9854	5.5000005	18903.15	5.7500005	8484.9854	5.5000005	-601.01465	5.5000005	9493.1504	5.7500005	-1028.0146	5.5000005	-4007.0146	5.5000005	12750.15	5.7500005	1632.2349	5.5000005	23294.295	5.5000005	19001.945	5.7500005	18930.234	5.5000005	1719.2949	5.5000005	6286.9453	5.7500005	19168.234	5.5000005	3487.2949	5.5000005	19793.945	5.7500005	149.23486	5.5000005	15558.295	5.5000005	12314.945	5.7500005	581.23486	5.5000005	22363.295	5.5000005	25548.945	5.7500005	1190.2349	5.5000005	17884.295	5.5000005	18629.945	5.7500005	17900.234	5.5000005	3844.2949	5.5000005	18790.945	5.7500005	14177.234	5.5000005	571.29492	5.5000005	19704.945	5.7500005	6246.1201	5.5000005	22038.895	5.5000005	10384.455	5.7500005	8461.1201	5.5000005	20911.895	5.5000005	15701.455	5.7500005	10267.12	5.5000005	15077.895	5.5000005	5363.4551	5.7500005	13129.12	5.5000005	20158.895	5.5000005	26080.455	5.7500005	6682.3701	5.5000005	-1169.9707	5.5000005	16869.205	5.7500005	12596.37	5.5000005	-5264.9707	5.5000005	26568.205	5.7500005	1978.9199	5.5000005	16891.92	5.5000005	20855.965	5.7500005	991.91992	5.5000005	14500.92	5.5000005	13668.965	5.7500005	850.91992	5.5000005	12126.92	5.5000005	30498.965	5.7500005	18514.92	5.5000005	5259.9199	5.5000005	19028.965	5.7500005	1342.9199	5.5000005	9646.9199	5.5000005	21955.965	5.7500005	11550.92	5.5000005	14511.92	5.5000005	30295.965	5.7500005	12218.92	5.5000005	6769.9199	5.5000005	21738.965	5.7500005	16140.92	5.5000005	7425.9199	5.5000005	18377.965	5.7500005	12587.92	5.5000005	9420.9199	5.5000005	47902.965	5.7500005	13776.92	5.5000005	2649.9199	5.5000005	17856.965	5.7500005	1219.6699	5.5000005	22840.406	5.5000005	12973.1	5.7500005	-2202.3301	5.5000005	10743.405	5.5000005	13753.1	5.7500005	12128.91	5.5000005	30327.525	5.5000005	19405.475	5.7500005	14444.91	5.5000005	12864.525	5.5000005	22064.475	5.7500005	18672.91	5.5000005	7593.5254	5.5000005	20836.475	5.7500005	15010.91	5.5000005	1291.5254	5.5000005	6547.4746	5.7500005	5624.9102	5.5000005	20845.525	5.5000005	27457.475	5.7500005	13825.91	5.5000005	7257.5254	5.5000005	44148.477	5.7500005	2683.9102	5.5000005	21397.525	5.5000005	19559.475	5.7500005	15587.91	5.5000005	10282.525	5.5000005	31850.475	5.7500005	8849.9102	5.5000005	17474.525	5.5000005	23253.475	5.7500005	18941.91	5.5000005	8654.5254	5.5000005	23637.475	5.7500005	13534.91	5.5000005	5778.5254	5.5000005	22674.475	5.7500005	19914.91	5.5000005	6256.5254	5.5000005	19331.475	5.7500005	1166.9102	5.5000005	17668.525	5.5000005	16662.475	5.7500005	3839.9102	5.5000005	4373.5254	5.5000005	20416.475	5.7500005	9860.5	5.5000005	23017.004	5.5000005	24245.086	5.7500005	10286.5	5.5000005	421.00488	5.5000005	12284.086	5.7500005	14543.5	5.5000005	9246.0049	5.5000005	27218.086	5.7500005	19232.5	5.5000005	4488.0049	5.5000005	24863.086	5.7500005	13844.5	5.5000005	1867.0049	5.5000005	20444.086	5.7500005	13128.5	5.5000005	5294.0049	5.5000005	19623.086	5.7500005	6331.4951	5.5000005	6662.7451	5.5000005	-5248.7852	5.7500005	3490.3896	5.5000005	16119.9	5.5000005	26511.49	5.7500005	1022.3896	5.5000005	17648.9	5.5000005	23077.49	5.7500005	11188.39	5.5000005	131.90039	5.5000005	12121.49	5.7500005	7889.3896	5.5000005	3256.9004	5.5000005	10774.49	5.7500005	15253.39	5.5000005	8464.9004	5.5000005	13912.49	5.7500005	21444.391	5.5000005	6162.9004	5.5000005	14738.49	5.7500005	7203.3896	5.5000005	17060.9	5.5000005	13858.49	5.7500005	-3115.6104	5.5000005	6133.9004	5.5000005	3238.4902	5.7500005	11362.39	5.5000005	8171.9004	5.5000005	23440.49	5.7500005	5406.3896	5.5000005	11756.9	5.5000005	9619.4902	5.7500005	11943.39	5.5000005	4547.9004	5.5000005	13932.49	5.7500005	3188.3896	5.5000005	2789.9004	5.5000005	12875.49	5.7500005	4795.2852	5.5000005	16690.875	5.5000005	19192.994	5.7500005	1571.2852	5.5000005	10901.875	5.5000005	8653.9941	5.7500005	13678.285	5.5000005	8991.875	5.5000005	17657.994	5.7500005	12615.285	5.5000005	5632.875	5.5000005	13357.994	5.7500005	23648.805	5.5000005	1088.6504	5.5000005	-11941.76	5.7500005	7965.8052	5.5000005	11481.65	5.5000005	24615.24	5.7500005	15138.805	5.5000005	8673.6504	5.5000005	18394.24	5.7500005	4137.8052	5.5000005	12807.65	5.5000005	12692.24	5.7500005	8396.8047	5.5000005	-89.349609	5.5000005	14253.24	5.7500005	18379.805	5.5000005	4363.6504	5.5000005	18556.24	5.7500005	10746.805	5.5000005	3609.6504	5.5000005	17493.24	5.7500005	15844.805	5.5000005	6453.6504	5.5000005	18492.24	5.7500005	6709.8052	5.5000005	14063.65	5.5000005	36811.242	5.7500005	13578.805	5.5000005	2534.6504	5.5000005	7352.2402	5.7500005	3564.8052	5.5000005	12176.65	5.5000005	22431.24	5.7500005	21657.805	5.5000005	5164.6504	5.5000005	7686.2402	5.7500005	6849.8052	5.5000005	709.65039	5.5000005	511.24023	5.7500005	8446.8047	5.5000005	2791.6504	5.5000005	7668.2402	5.7500005	12812.805	5.5000005	7439.6504	5.5000005	5201.2402	5.7500005	3904.8052	5.5000005	10131.65	5.5000005	19024.24	5.7500005	4055.8848	5.5000005	20036.555	5.5000005	24718.414	5.7500005	9647.8848	5.5000005	8965.5547	5.5000005	22875.414	5.7500005	15345.885	5.5000005	8838.5547	5.5000005	25507.414	5.7500005	12597.885	5.5000005	5301.5552	5.5000005	30775.414	5.7500005	5899.8848	5.5000005	16032.555	5.5000005	21975.414	5.7500005	8375.8848	5.5000005	4740.5552	5.5000005	15449.414	5.7500005	14230.885	5.5000005	5009.5552	5.5000005	17289.414	5.7500005	9279.8848	5.5000005	6032.5552	5.5000005	8883.4141	5.7500005	17265.885	5.5000005	8970.5547	5.5000005	22190.414	5.7500005	7235.8848	5.5000005	9690.5547	5.5000005	20586.414	5.7500005	2007.8848	5.5000005	13523.555	5.5000005	13459.414	5.7500005	4401.8848	5.5000005	15696.555	5.5000005	29977.414	5.7500005	7457.8848	5.5000005	17650.555	5.5000005	36757.414	5.7500005	10591.885	5.5000005	16436.555	5.5000005	23236.414	5.7500005	18635.885	5.5000005	9316.5547	5.5000005	20775.414	5.7500005	16310.885	5.5000005	6549.5552	5.5000005	16676.414	5.7500005	18846.885	5.5000005	6356.5552	5.5000005	25303.414	5.7500005	14818.885	5.5000005	5305.5552	5.5000005	22798.414	5.7500005	17636.885	5.5000005	7997.5552	5.5000005	24981.414	5.7500005	8694.8848	5.5000005	5222.5552	5.5000005	12867.414	5.7500005	6927.9248	5.5000005	11653.455	5.5000005	24327.664	5.7500005	4343.9248	5.5000005	12433.455	5.5000005	16067.664	5.7500005	20757.926	5.5000005	9981.4551	5.5000005	35698.664	5.7500005	1471.9248	5.5000005	20396.455	5.5000005	19757.664	5.7500005	3208.9248	5.5000005	18458.455	5.5000005	16960.664	5.7500005	13350.925	5.5000005	7472.4551	5.5000005	31715.664	5.7500005	7362.9248	5.5000005	7221.4551	5.5000005	33780.664	5.7500005	12426.925	5.5000005	7178.4551	5.5000005	15039.664	5.7500005	2388.9248	5.5000005	7183.4551	5.5000005	23706.664	5.7500005	9525.9248	5.5000005	16180.455	5.5000005	29431.664	5.7500005	4567.9248	5.5000005	13540.455	5.5000005	21871.664	5.7500005	10738.925	5.5000005	3642.4551	5.5000005	12982.664	5.7500005	1867.9248	5.5000005	11263.455	5.5000005	17669.664	5.7500005	11299.925	5.5000005	6774.4551	5.5000005	21722.664	5.7500005	11448.925	5.5000005	5604.4551	5.5000005	14658.664	5.7500005	3712.9248	5.5000005	24444.455	5.5000005	23902.664	5.7500005	9490.9248	5.5000005	5140.4551	5.5000005	12712.664	5.7500005	16323.725	5.5000005	219.16504	5.5000005	11528.08	5.7500005	6987.7251	5.5000005	16601.164	5.5000005	28893.08	5.7500005	6263.7251	5.5000005	13729.165	5.5000005	13184.08	5.7500005	14540.725	5.5000005	5974.165	5.5000005	28936.08	5.7500005	4798.7251	5.5000005	15583.165	5.5000005	17702.08	5.7500005	2259.7251	5.5000005	8568.165	5.5000005	13369.08	5.7500005	956.7251	5.5000005	10311.165	5.5000005	25664.08	5.7500005	12050.725	5.5000005	3285.165	5.5000005	15196.08	5.7500005	19294.725	5.5000005	4104.165	5.5000005	16002.08	5.7500005	4397.7251	5.5000005	11564.165	5.5000005	19435.08	5.7500005	1015.7251	5.5000005	-443.83496	5.5000005	15815.08	5.7500005	14499.725	5.5000005	8166.165	5.5000005	30216.08	5.7500005	13344.725	5.5000005	5153.165	5.5000005	12754.08	5.7500005	10962.725	5.5000005	3920.165	5.5000005	19556.08	5.7500005	6973.7251	5.5000005	2923.165	5.5000005	31430.08	5.7500005	6992.7251	5.5000005	4102.165	5.5000005	17156.08	5.7500005	11264.725	5.5000005	5642.165	5.5000005	20282.08	5.7500005	14291.725	5.5000005	8548.165	5.5000005	31083.08	5.7500005	2206.7251	5.5000005	15071.165	5.5000005	20741.08	5.7500005	16922.725	5.5000005	5546.165	5.5000005	16647.08	5.7500005	7990.7251	5.5000005	1986.165	5.5000005	19746.08	5.7500005	3515.7251	5.5000005	19669.164	5.5000005	3103.0801	5.7500005	1438.7251	5.5000005	9826.165	5.5000005	6136.0801	5.7500005	15053.915	5.5000005	5217.835	5.5000005	-627.34961	5.7500005	10197.915	5.5000005	4825.835	5.5000005	-2164.3496	5.7500005	18997.914	5.5000005	8238.835	5.5000005	21616.65	5.7500005	14607.915	5.5000005	5335.835	5.5000005	7490.6504	5.7500005	8008.915	5.5000005	6226.835	5.5000005	10966.65	5.7500005	13474.915	5.5000005	5352.835	5.5000005	8587.6504	5.7500005	10774.915	5.5000005	9162.835	5.5000005	25949.65	5.7500005	7773.915	5.5000005	9419.835	5.5000005	11519.65	5.7500005	-224.08496	5.5000005	10602.835	5.5000005	3079.6504	5.7500005	6967.915	5.5000005	3966.835	5.5000005	652.65039	5.7500005	9280.915	5.5000005	3295.835	5.5000005	2642.6504	5.7500005	3418.915	5.5000005	16274.835	5.5000005	11483.65	5.7500005	720.91504	5.5000005	14782.835	5.5000005	10355.65	5.7500005	9361.915	5.5000005	11822.835	5.5000005	16850.65	5.7500005	-2134.085	5.5000005	3477.835	5.5000005	14088.65	5.7500005	10770.915	5.5000005	7423.835	5.5000005	17366.65	5.7500005	4389.915	5.5000005	10642.835	5.5000005	16029.65	5.7500005	16980.914	5.5000005	7731.835	5.5000005	11238.65	5.7500005	7655.915	5.5000005	6345.835	5.5000005	15422.65	5.7500005	10895.915	5.5000005	7635.835	5.5000005	9138.6504	5.7500005	7642.915	5.5000005	6480.835	5.5000005	6383.6504	5.7500005	15906.915	5.5000005	7301.835	5.5000005	9997.6504	5.7500005	3565.915	5.5000005	12999.835	5.5000005	9311.6504	5.7500005	-93.084961	5.5000005	17175.836	5.5000005	9269.6504	5.7500005	2355.915	5.5000005	25039.836	5.5000005	16166.65	5.7500005	7257.915	5.5000005	5035.835	5.5000005	9775.6504	5.7500005	7047.915	5.5000005	4777.835	5.5000005	15805.65	5.7500005	18875.914	5.5000005	7012.835	5.5000005	12549.65	5.7500005	7760.915	5.5000005	5864.835	5.5000005	17494.65	5.7500005	4479.915	5.5000005	7248.835	5.5000005	12131.65	5.7500005	9333.915	5.5000005	4863.835	5.5000005	5835.6504	5.7500005	9356.915	5.5000005	6929.835	5.5000005	12558.65	5.7500005	2946.915	5.5000005	5420.835	5.5000005	11940.65	5.7500005	8562.915	5.5000005	4292.835	5.5000005	4277.6504	5.7500005	5686.915	5.5000005	7800.835	5.5000005	13788.65	5.7500005	6234.915	5.5000005	1459.835	5.5000005	6090.6504	5.7500005	11518.915	5.5000005	7836.835	5.5000005	10963.65	5.7500005	7280.915	5.5000005	7370.835	5.5000005	26954.65	5.7500005	11243.915	5.5000005	8622.835	5.5000005	12159.65	5.7500005	6066.915	5.5000005	5207.835	5.5000005	17299.65	5.7500005	6444.915	5.5000005	4552.835	5.5000005	7196.6504	5.7500005	3327.915	5.5000005	3008.835	5.5000005	5022.6504	5.7500005	61.915039	5.5000005	5831.835	5.5000005	1436.6504	5.7500005	4183.7598	5.5000005	5329.0146	5.5000005	16261.266	5.7500005	6872.7598	5.5000005	10320.015	5.5000005	22699.266	5.7500005	15119.76	5.5000005	6947.0146	5.5000005	20819.266	5.7500005	8891.7598	5.5000005	3756.0146	5.5000005	20962.266	5.7500005	-2209.2402	5.5000005	8107.0146	5.5000005	10817.266	5.7500005	-747.24023	5.5000005	6611.0146	5.5000005	19354.266	5.7500005	-4706.2402	5.5000005	10125.015	5.5000005	25233.266	5.7500005	7861.7598	5.5000005	4005.0146	5.5000005	19783.266	5.7500005	7558.7598	5.5000005	4088.0146	5.5000005	30432.266	5.7500005	5105.7598	5.5000005	4222.0146	5.5000005	14730.266	5.7500005	9065.7598	5.5000005	1431.0146	5.5000005	18241.266	5.7500005	11225.76	5.5000005	2950.0146	5.5000005	13465.266	5.7500005	-3913.2402	5.5000005	-515.98535	5.5000005	19777.266	5.7500005	7135.7598	5.5000005	3686.0146	5.5000005	11650.266	5.7500005	11534.609	5.5000005	32388.686	5.5000005	20252.555	5.7500005	9028.6094	5.5000005	22249.686	5.5000005	15273.555	5.7500005	16688.609	5.5000005	3515.6851	5.5000005	-3801.4453	5.7500005	11882.609	5.5000005	22426.686	5.5000005	15270.555	5.7500005	13002.609	5.5000005	19581.686	5.5000005	29850.555	5.7500005	15559.609	5.5000005	8223.6855	5.5000005	29007.555	5.7500005	11945.609	5.5000005	9365.6855	5.5000005	14196.555	5.7500005	10613.609	5.5000005	6754.6851	5.5000005	6767.5547	5.7500005	4791.6099	5.5000005	18541.686	5.5000005	41553.555	5.7500005	727.60986	5.5000005	12839.686	5.5000005	8208.5547	5.7500005	3024.6099	5.5000005	13711.686	5.5000005	5643.5547	5.7500005	9566.6094	5.5000005	6655.6851	5.5000005	9219.5547	5.7500005	19607.609	5.5000005	6765.6851	5.5000005	12060.555	5.7500005	18228.609	5.5000005	6884.6851	5.5000005	10661.555	5.7500005	5638.6099	5.5000005	15139.686	5.5000005	14708.555	5.7500005	13702.609	5.5000005	5135.6851	5.5000005	7334.5547	5.7500005	10922.609	5.5000005	15099.686	5.5000005	10887.555	5.7500005	15533.609	5.5000005	6352.6851	5.5000005	17334.555	5.7500005	16077.609	5.5000005	6814.6851	5.5000005	7774.5547	5.7500005	15935.609	5.5000005	5009.6851	5.5000005	8683.5547	5.7500005	17086.609	5.5000005	8997.6855	5.5000005	16031.555	5.7500005	15798.609	5.5000005	6614.6851	5.5000005	12323.555	5.7500005	14877.609	5.5000005	6399.6851	5.5000005	20316.555	5.7500005	13810.609	5.5000005	5537.6851	5.5000005	7020.5547	5.7500005	11613.609	5.5000005	4933.6851	5.5000005	-4511.4453	5.7500005	2690.6099	5.5000005	3483.6851	5.5000005	8838.5547	5.7500005	12978.609	5.5000005	3252.6851	5.5000005	8385.5547	5.7500005	34382.609	5.5000005	9940.6855	5.5000005	13068.555	5.7500005	3751.6099	5.5000005	5665.6851	5.5000005	13130.555	5.7500005	12317.609	5.5000005	4558.6851	5.5000005	12203.555	5.7500005	3045.6099	5.5000005	3525.6851	5.5000005	10253.555	5.7500005	11602.609	5.5000005	4261.6851	5.5000005	8764.5547	5.7500005	7846.1348	5.5000005	22005.525	5.5000005	30794.17	5.7500005	18955.135	5.5000005	9307.5254	5.5000005	26123.17	5.7500005	4827.1348	5.5000005	10442.525	5.5000005	14611.17	5.7500005	17576.135	5.5000005	20324.525	5.5000005	21643.17	5.7500005	4721.1348	5.5000005	14218.525	5.5000005	12608.17	5.7500005	14299.135	5.5000005	9734.5254	5.5000005	14195.17	5.7500005	9083.1348	5.5000005	4318.5249	5.5000005	21942.17	5.7500005	4545.1348	5.5000005	3723.5249	5.5000005	16082.17	5.7500005	22130.135	5.5000005	13328.525	5.5000005	35105.172	5.7500005	4702.1348	5.5000005	4141.5249	5.5000005	23607.17	5.7500005	13938.135	5.5000005	10616.525	5.5000005	46994.172	5.7500005	16042.135	5.5000005	5991.5249	5.5000005	17899.17	5.7500005	20897.135	5.5000005	5423.5249	5.5000005	30894.17	5.7500005	6335.1348	5.5000005	7480.5249	5.5000005	4468.1699	5.7500005	12315.135	5.5000005	5000.5249	5.5000005	14867.17	5.7500005	11803.135	5.5000005	4894.5249	5.5000005	20529.17	5.7500005	11957.135	5.5000005	8155.5249	5.5000005	15359.17	5.7500005	22115.135	5.5000005	8130.5249	5.5000005	16822.17	5.7500005	7105.1348	5.5000005	3103.5249	5.5000005	17603.17	5.7500005	6155.1348	5.5000005	11382.525	5.5000005	23474.17	5.7500005	3774.1348	5.5000005	2895.5249	5.5000005	19171.17	5.7500005	9572.1348	5.5000005	3415.5249	5.5000005	24605.17	5.7500005	686.81982	5.5000005	9528.8848	5.5000005	-237.97461	5.7500005	-40.180176	5.5000005	20239.885	5.5000005	7947.0254	5.7500005	9116.8203	5.5000005	3712.8848	5.5000005	5315.0254	5.7500005	5561.8198	5.5000005	5230.8848	5.5000005	16538.025	5.7500005	7369.8198	5.5000005	15116.885	5.5000005	6769.0254	5.7500005	9354.8203	5.5000005	4671.8848	5.5000005	7919.0254	5.7500005	-770.7998	5.5000005	13911.18	5.5000005	16807.645	5.7500005	1601.2002	5.5000005	18698.18	5.5000005	9740.6445	5.7500005	12180.2	5.5000005	4695.1802	5.5000005	1081.6445	5.7500005	21.200195	5.5000005	3020.1802	5.5000005	9997.6445	5.7500005	10093.2	5.5000005	12195.18	5.5000005	12760.645	5.7500005	9395.2002	5.5000005	4249.1802	5.5000005	15270.645	5.7500005	12795.2	5.5000005	4112.1802	5.5000005	16581.645	5.7500005	9359.2002	5.5000005	2852.1802	5.5000005	3968.6445	5.7500005	-349.7998	5.5000005	2693.1802	5.5000005	21457.645	5.7500005	4730.5146	5.5000005	26438.635	5.5000005	30107.98	5.7500005	1633.5149	5.5000005	27390.635	5.5000005	12191.98	5.7500005	1609.5149	5.5000005	20512.635	5.5000005	13563.98	5.7500005	4817.5146	5.5000005	16840.635	5.5000005	19507.98	5.7500005	1192.5149	5.5000005	20611.635	5.5000005	16633.98	5.7500005	12406.515	5.5000005	5246.6348	5.5000005	23110.98	5.7500005	17059.516	5.5000005	8899.6348	5.5000005	27820.98	5.7500005	9792.5146	5.5000005	6667.6348	5.5000005	18484.98	5.7500005	2927.5149	5.5000005	4281.6348	5.5000005	25304.98	5.7500005	5288.1152	5.5000005	14425.891	5.5000005	11875.975	5.7500005	9071.1152	5.5000005	2153.8901	5.5000005	15636.975	5.7500005	654.48999	5.5000005	9559.9355	5.5000005	19918.975	5.7500005	5206.4902	5.5000005	16455.936	5.5000005	31942.975	5.7500005	12898.49	5.5000005	4283.9351	5.5000005	14154.975	5.7500005	10652.49	5.5000005	3302.9351	5.5000005	19035.975	5.7500005	12035.49	5.5000005	6710.9351	5.5000005	14494.975	5.7500005	9850.4902	5.5000005	4349.9351	5.5000005	28696.975	5.7500005	7408.4902	5.5000005	8649.9355	5.5000005	15334.975	5.7500005	7266.4902	5.5000005	4374.9351	5.5000005	17434.975	5.7500005	13254.5	5.5000005	4687.2246	5.5000005	16911.254	5.7500005	1074.6899	5.5000005	33451.941	5.5000005	17606.621	5.7500005	1015.6899	5.5000005	30027.939	5.5000005	34986.621	5.7500005	17854.689	5.5000005	6953.9399	5.5000005	20407.621	5.7500005	1035.6899	5.5000005	10571.939	5.5000005	40759.621	5.7500005	6731.6348	5.5000005	18074.574	5.5000005	11529.975	5.7500005	1637.635	5.5000005	10053.575	5.5000005	16034.975	5.7500005	6242.6348	5.5000005	10571.575	5.5000005	20471.975	5.7500005	11646.635	5.5000005	3735.5752	5.5000005	14901.975	5.7500005	12869.635	5.5000005	11218.575	5.5000005	9749.9746	5.7500005	9028.6348	5.5000005	760.5752	5.5000005	-4208.0254	5.7500005	2773.635	5.5000005	6927.5752	5.5000005	15397.975	5.7500005	-1109.4351	5.5000005	16549.91	5.5000005	2428.8809	5.7500005	12807.564	5.5000005	6633.9102	5.5000005	5138.8809	5.7500005	11331.6	5.5000005	9587.415	5.5000005	11165.465	5.7500005	4066.6001	5.5000005	13178.415	5.5000005	6127.4648	5.7500005	8488.5996	5.5000005	7344.415	5.5000005	9939.4648	5.7500005	32774.602	5.5000005	8883.415	5.5000005	10867.465	5.7500005	13162.814	5.5000005	2826.0596	5.5000005	11367.36	5.7500005	7156.8149	5.5000005	9939.0596	5.5000005	12513.36	5.7500005	15176.814	5.5000005	3395.0596	5.5000005	12288.36	5.7500005	12432.814	5.5000005	-138.94043	5.5000005	12391.36	5.7500005	8883.1299	5.5000005	7529.0698	5.5000005	13662.09	5.7500005	11164.13	5.5000005	5193.0698	5.5000005	11116.09	5.7500005
19758.939	6.0000005	4716.585	6.0000005	-44155.438	6.2500005	7733.9399	6.0000005	-1196.415	6.0000005	-54977.438	6.2500005	8419.9395	6.0000005	10176.585	6.0000005	-58256.438	6.2500005	19099.939	6.0000005	2421.585	6.0000005	-47756.438	6.2500005	1669.3203	6.0000005	29822.5	6.0000005	35917.594	6.2500005	15277.32	6.0000005	-498.5	6.0000005	9265.5957	6.2500005	2449.3203	6.0000005	14725.5	6.0000005	28007.596	6.2500005	14709.32	6.0000005	1684.5	6.0000005	14014.596	6.2500005	2050.3203	6.0000005	15079.5	6.0000005	19867.596	6.2500005	41.320312	6.0000005	-460.5	6.0000005	33942.594	6.2500005	8690.3203	6.0000005	5694.5	6.0000005	53037.594	6.2500005	12590.32	6.0000005	3306.5	6.0000005	26597.596	6.2500005	10709.32	6.0000005	2971.5	6.0000005	29398.596	6.2500005	1867.3203	6.0000005	19064.5	6.0000005	31515.596	6.2500005	-147.67969	6.0000005	-3637.5	6.0000005	32021.596	6.2500005	-1357.6797	6.0000005	5048.5	6.0000005	17387.596	6.2500005	18805.32	6.0000005	3803.5	6.0000005	27299.596	6.2500005	17806.32	6.0000005	925.5	6.0000005	35136.594	6.2500005	1489.3203	6.0000005	-3478.5	6.0000005	39573.594	6.2500005	11604.32	6.0000005	10707.5	6.0000005	38771.594	6.2500005	17586.32	6.0000005	-1170.5	6.0000005	22876.596	6.2500005	4885.3203	6.0000005	-3264.5	6.0000005	13994.596	6.2500005	2442.3203	6.0000005	870.5	6.0000005	22706.596	6.2500005	2290.3203	6.0000005	22327.5	6.0000005	28554.596	6.2500005	12991.32	6.0000005	3119.5	6.0000005	23017.596	6.2500005	11375.32	6.0000005	-3212.5	6.0000005	22424.596	6.2500005	8151.3203	6.0000005	1373.5	6.0000005	30038.596	6.2500005	914.32031	6.0000005	-1640.5	6.0000005	32610.596	6.2500005	3344.3203	6.0000005	6936.5	6.0000005	22440.596	6.2500005	12431.32	6.0000005	-1671.5	6.0000005	22044.596	6.2500005	18668.32	6.0000005	2622.5	6.0000005	38562.594	6.2500005	5270.3203	6.0000005	-3495.5	6.0000005	10644.596	6.2500005	4048.3203	6.0000005	19411.5	6.0000005	13127.596	6.2500005	11648.32	6.0000005	-5021.5	6.0000005	21444.596	6.2500005	4385.3203	6.0000005	-1239.5	6.0000005	13932.596	6.2500005	888.32031	6.0000005	14000.5	6.0000005	27431.596	6.2500005	5560.2349	6.0000005	13961.57	6.0000005	18819.984	6.2500005	16035.234	6.0000005	6286.5703	6.0000005	9004.9844	6.2500005	1549.9448	6.0000005	22451.73	6.0000005	17190.066	6.2500005	3525.9448	6.0000005	24057.73	6.0000005	28984.066	6.2500005	2506.9448	6.0000005	25096.73	6.0000005	21189.066	6.2500005	8768.9453	6.0000005	21101.73	6.0000005	27201.066	6.2500005	8425.9453	6.0000005	17659.73	6.0000005	27512.066	6.2500005	15155.945	6.0000005	9612.7305	6.0000005	32463.066	6.2500005	5583.9448	6.0000005	15230.73	6.0000005	24504.066	6.2500005	832.94482	6.0000005	5916.73	6.0000005	26798.066	6.2500005	9883.9453	6.0000005	2212.73	6.0000005	7878.0654	6.2500005	3847.9448	6.0000005	3318.73	6.0000005	17145.066	6.2500005	15262.945	6.0000005	8625.7305	6.0000005	30146.066	6.2500005	19955.945	6.0000005	7379.73	6.0000005	25611.066	6.2500005	17675.945	6.0000005	10215.73	6.0000005	20266.066	6.2500005	14097.305	6.0000005	-986.71973	6.0000005	-20598.805	6.2500005	1466.3052	6.0000005	15539.28	6.0000005	-18676.805	6.2500005	6224.3052	6.0000005	21738.281	6.0000005	-18970.805	6.2500005	16842.305	6.0000005	4345.2803	6.0000005	2660.1953	6.2500005	3340.9902	6.0000005	3792.2549	6.0000005	7164.8105	6.2500005	493.22998	6.0000005	21633.35	6.0000005	17619.02	6.2500005	19883.23	6.0000005	9677.3496	6.0000005	24376.02	6.2500005	17507.23	6.0000005	6149.3496	6.0000005	20097.02	6.2500005	8582.2305	6.0000005	19433.35	6.0000005	25947.02	6.2500005	18928.23	6.0000005	1113.3496	6.0000005	9015.0195	6.2500005	16240.23	6.0000005	3227.3496	6.0000005	31521.02	6.2500005	1582.23	6.0000005	3450.3496	6.0000005	22664.02	6.2500005	17263.23	6.0000005	7075.3496	6.0000005	40166.02	6.2500005	14333.23	6.0000005	7564.3496	6.0000005	21501.02	6.2500005	12674.23	6.0000005	3623.3496	6.0000005	18001.02	6.2500005	14792.23	6.0000005	4003.3496	6.0000005	16596.02	6.2500005	10177.23	6.0000005	4350.3496	6.0000005	30617.02	6.2500005	3248.23	6.0000005	845.34961	6.0000005	20653.02	6.2500005	-1862.7051	6.0000005	22302.35	6.0000005	20768.525	6.2500005	-1105.7051	6.0000005	18982.35	6.0000005	23498.525	6.2500005	16264.295	6.0000005	9200.3496	6.0000005	25948.525	6.2500005	6872.2949	6.0000005	6933.3496	6.0000005	23084.525	6.2500005	1402.2949	6.0000005	567.34961	6.0000005	23040.525	6.2500005	6074.2949	6.0000005	2290.3496	6.0000005	15578.525	6.2500005	19387.295	6.0000005	4299.3496	6.0000005	28996.525	6.2500005	17249.295	6.0000005	5908.3496	6.0000005	19551.525	6.2500005	11063.295	6.0000005	3055.3496	6.0000005	15182.525	6.2500005	13991.295	6.0000005	2305.3496	6.0000005	16611.525	6.2500005	1525.2949	6.0000005	3848.3496	6.0000005	28700.525	6.2500005	14444.295	6.0000005	7283.3496	6.0000005	13790.525	6.2500005	-4468.7051	6.0000005	-253.65039	6.0000005	20084.525	6.2500005	11126.295	6.0000005	5070.3496	6.0000005	17481.525	6.2500005	7557.2949	6.0000005	-524.65039	6.0000005	12312.525	6.2500005	-4459.7051	6.0000005	-535.65039	6.0000005	16853.525	6.2500005	2135.8599	6.0000005	24535.695	6.0000005	19817.779	6.2500005	16762.859	6.0000005	118.69531	6.0000005	6813.7793	6.2500005	20222.859	6.0000005	8185.6953	6.0000005	24118.779	6.2500005	1269.8599	6.0000005	14230.695	6.0000005	14763.779	6.2500005	3885.8599	6.0000005	18217.695	6.0000005	25919.779	6.2500005	-90.140137	6.0000005	18355.695	6.0000005	26526.779	6.2500005	14294.859	6.0000005	4219.6953	6.0000005	27465.779	6.2500005	11101.859	6.0000005	1374.6953	6.0000005	22157.779	6.2500005	6928.7349	6.0000005	16714.445	6.0000005	20621.725	6.2500005	9955.7344	6.0000005	12398.445	6.0000005	24994.725	6.2500005	10640.734	6.0000005	6993.4453	6.0000005	13551.725	6.2500005	12154.734	6.0000005	20165.445	6.0000005	32434.725	6.2500005	3409.2202	6.0000005	12986.51	6.0000005	15072.87	6.2500005	15645.221	6.0000005	1857.5098	6.0000005	26627.871	6.2500005	-416.25977	6.0000005	15448.905	6.0000005	15779.131	6.2500005	-1632.2598	6.0000005	8832.9053	6.0000005	5372.1309	6.2500005	-2108.2598	6.0000005	8729.9053	6.0000005	23419.131	6.2500005	13547.74	6.0000005	4764.9053	6.0000005	17882.131	6.2500005	-3194.2598	6.0000005	12033.905	6.0000005	17520.131	6.2500005	10321.74	6.0000005	9372.9053	6.0000005	23473.131	6.2500005	11636.74	6.0000005	4120.9053	6.0000005	21590.131	6.2500005	13859.74	6.0000005	4498.9053	6.0000005	17503.131	6.2500005	10614.74	6.0000005	5750.9053	6.0000005	44789.133	6.2500005	10319.74	6.0000005	1447.9053	6.0000005	9293.1309	6.2500005	-2090.9248	6.0000005	15346.395	6.0000005	25275.551	6.2500005	-3120.9248	6.0000005	8745.3945	6.0000005	19301.551	6.2500005	17820.99	6.0000005	24628.795	6.0000005	8077.8047	6.2500005	9945.9902	6.0000005	24372.795	6.0000005	24334.805	6.2500005	19202.99	6.0000005	8300.7949	6.0000005	19389.805	6.2500005	16384.99	6.0000005	63.794922	6.0000005	13425.805	6.2500005	7717.9902	6.0000005	21499.795	6.0000005	28624.805	6.2500005	14570.99	6.0000005	6442.7949	6.0000005	41707.805	6.2500005	4470.9902	6.0000005	18820.795	6.0000005	16881.805	6.2500005	16278.99	6.0000005	6931.7949	6.0000005	33926.805	6.2500005	8999.9902	6.0000005	13376.795	6.0000005	23078.805	6.2500005	19425.99	6.0000005	6410.7949	6.0000005	27397.805	6.2500005	15260.99	6.0000005	6714.7949	6.0000005	28167.805	6.2500005	19232.99	6.0000005	9591.7949	6.0000005	21921.805	6.2500005	2933.9902	6.0000005	15126.795	6.0000005	18022.805	6.2500005	8122.9902	6.0000005	5588.7949	6.0000005	25293.805	6.2500005	8210.4346	6.0000005	23016.615	6.0000005	22641.766	6.2500005	6529.4346	6.0000005	2539.6152	6.0000005	10801.766	6.2500005	15903.435	6.0000005	7808.6152	6.0000005	22891.766	6.2500005	17045.434	6.0000005	4068.6152	6.0000005	23777.766	6.2500005	12006.435	6.0000005	2475.6152	6.0000005	13666.766	6.2500005	11427.435	6.0000005	2622.6152	6.0000005	17590.766	6.2500005	11881.17	6.0000005	2023.4248	6.0000005	-8760.7402	6.2500005	4993.4102	6.0000005	15185.535	6.0000005	34998.492	6.2500005	2174.4102	6.0000005	17348.535	6.0000005	28714.49	6.2500005	9246.4102	6.0000005	2280.5352	6.0000005	15199.49	6.2500005	12855.41	6.0000005	3470.5352	6.0000005	18803.49	6.2500005	15842.41	6.0000005	10276.535	6.0000005	21261.49	6.2500005	19837.41	6.0000005	7195.5352	6.0000005	23553.49	6.2500005	8655.4102	6.0000005	21264.535	6.0000005	19375.49	6.2500005	-819.58984	6.0000005	8297.5352	6.0000005	22027.49	6.2500005	14178.41	6.0000005	10081.535	6.0000005	27310.49	6.2500005	5426.4102	6.0000005	13444.535	6.0000005	21189.49	6.2500005	15192.41	6.0000005	8757.5352	6.0000005	21080.49	6.2500005	2311.4102	6.0000005	1658.5352	6.0000005	19203.49	6.2500005	4045.96	6.0000005	14593.575	6.0000005	20524.301	6.2500005	3556.96	6.0000005	14655.575	6.0000005	12127.3	6.2500005	15477.96	6.0000005	3636.5752	6.0000005	25612.301	6.2500005	12724.96	6.0000005	6938.5752	6.0000005	9371.2998	6.2500005	26062.34	6.0000005	2598.0703	6.0000005	-420.17578	6.2500005	4193.3398	6.0000005	13853.07	6.0000005	25386.824	6.2500005	7602.3398	6.0000005	8411.0703	6.0000005	24792.824	6.2500005	2414.3398	6.0000005	14162.07	6.0000005	21767.824	6.2500005	6862.3398	6.0000005	3512.0703	6.0000005	15748.824	6.2500005	16977.34	6.0000005	4003.0703	6.0000005	24851.824	6.2500005	9979.3398	6.0000005	4350.0703	6.0000005	25658.824	6.2500005	13184.34	6.0000005	5264.0703	6.0000005	26863.824	6.2500005	5230.3398	6.0000005	17870.07	6.0000005	53636.824	6.2500005	14908.34	6.0000005	5301.0703	6.0000005	13355.824	6.2500005	2613.3398	6.0000005	14502.07	6.0000005	38310.824	6.2500005	18848.34	6.0000005	7724.0703	6.0000005	13645.824	6.2500005	9600.3398	6.0000005	1643.0703	6.0000005	9608.8242	6.2500005	9977.3398	6.0000005	3067.0703	6.0000005	15959.824	6.2500005	10689.34	6.0000005	5782.0703	6.0000005	20060.824	6.2500005	3027.3398	6.0000005	13380.07	6.0000005	23375.824	6.2500005	1782.3701	6.0000005	18021.254	6.0000005	17898.686	6.2500005	5793.3701	6.0000005	7904.2549	6.0000005	18727.686	6.2500005	14456.37	6.0000005	6170.2549	6.0000005	23154.686	6.2500005	4177.3701	6.0000005	4216.2549	6.0000005	23809.686	6.2500005	5535.3701	6.0000005	16523.254	6.0000005	12511.686	6.2500005	9329.3701	6.0000005	2554.2549	6.0000005	9014.6855	6.2500005	11705.37	6.0000005	4668.2549	6.0000005	16094.686	6.2500005	6828.3701	6.0000005	6456.2549	6.0000005	5739.6855	6.2500005	12501.37	6.0000005	7117.2549	6.0000005	9291.6855	6.2500005	8444.3701	6.0000005	7016.2549	6.0000005	11870.686	6.2500005	2646.3701	6.0000005	11198.255	6.0000005	11176.686	6.2500005	3759.3701	6.0000005	11480.255	6.0000005	30879.686	6.2500005	3646.3701	6.0000005	20409.254	6.0000005	28879.686	6.2500005	11084.37	6.0000005	15077.255	6.0000005	20227.686	6.2500005	11770.37	6.0000005	5286.2549	6.0000005	23879.686	6.2500005	15431.37	6.0000005	5853.2549	6.0000005	13013.686	6.2500005	17094.371	6.0000005	9463.2549	6.0000005	17514.686	6.2500005	11397.37	6.0000005	2961.2549	6.0000005	16086.686	6.2500005	10427.37	6.0000005	4961.2549	6.0000005	22311.686	6.2500005	9509.3701	6.0000005	4427.2549	6.0000005	16379.686	6.2500005	7181.5498	6.0000005	11431.42	6.0000005	12108.619	6.2500005	2783.5498	6.0000005	12839.42	6.0000005	8505.6191	6.2500005	19723.551	6.0000005	9397.4199	6.0000005	24239.619	6.2500005	2486.5498	6.0000005	17887.42	6.0000005	10846.619	6.2500005	2812.5498	6.0000005	13653.42	6.0000005	13098.619	6.2500005	12885.55	6.0000005	5984.4199	6.0000005	21501.619	6.2500005	5097.5498	6.0000005	7041.4199	6.0000005	26259.619	6.2500005	13290.55	6.0000005	10719.42	6.0000005	15714.619	6.2500005	2986.5498	6.0000005	10216.42	6.0000005	17273.619	6.2500005	11013.55	6.0000005	17399.42	6.0000005	22290.619	6.2500005	3896.5498	6.0000005	10335.42	6.0000005	10745.619	6.2500005	8302.5498	6.0000005	8201.4199	6.0000005	4321.6191	6.2500005	1059.5498	6.0000005	15647.42	6.0000005	6322.6191	6.2500005	5280.5498	6.0000005	10890.42	6.0000005	14202.619	6.2500005	2606.5498	6.0000005	11169.42	6.0000005	6808.6191	6.2500005	5701.5498	6.0000005	9514.4199	6.0000005	14607.619	6.2500005	4562.5498	6.0000005	11777.42	6.0000005	9042.6191	6.2500005	14001.415	6.0000005	4000.0947	6.0000005	12894.32	6.2500005	4368.415	6.0000005	18514.094	6.0000005	29765.32	6.2500005	14073.415	6.0000005	7607.0947	6.0000005	17267.32	6.2500005	11667.415	6.0000005	8429.0947	6.0000005	26592.32	6.2500005	3809.415	6.0000005	18082.094	6.0000005	24635.32	6.2500005	2116.415	6.0000005	12432.095	6.0000005	19500.32	6.2500005	1090.415	6.0000005	10898.095	6.0000005	28109.32	6.2500005	12689.415	6.0000005	9571.0947	6.0000005	18642.32	6.2500005	21311.414	6.0000005	5398.0947	6.0000005	15071.32	6.2500005	7212.415	6.0000005	12430.095	6.0000005	17260.32	6.2500005	1204.415	6.0000005	1266.0947	6.0000005	19821.32	6.2500005	7239.415	6.0000005	18282.094	6.0000005	23695.32	6.2500005	10495.415	6.0000005	9163.0947	6.0000005	15659.32	6.2500005	3623.415	6.0000005	10211.095	6.0000005	20705.32	6.2500005	12829.415	6.0000005	4797.0947	6.0000005	27664.32	6.2500005	8078.415	6.0000005	8192.0947	6.0000005	19353.32	6.2500005	9835.415	6.0000005	9789.0947	6.0000005	20448.32	6.2500005	11955.415	6.0000005	11308.095	6.0000005	24452.32	6.2500005	2536.415	6.0000005	19417.094	6.0000005	19311.32	6.2500005	14165.415	6.0000005	7995.0947	6.0000005	22321.32	6.2500005	9345.415	6.0000005	8716.0947	6.0000005	21106.32	6.2500005	14363.415	6.0000005	3787.0947	6.0000005	6898.3203	6.2500005	7337.415	6.0000005	4621.0947	6.0000005	6621.3203	6.2500005	16078.66	6.0000005	4130.2646	6.0000005	6845.9805	6.2500005	12404.66	6.0000005	1790.2646	6.0000005	3295.9805	6.2500005	18641.66	6.0000005	4442.2646	6.0000005	25509.98	6.2500005	15283.66	6.0000005	944.26465	6.0000005	17441.98	6.2500005	10860.66	6.0000005	4023.2646	6.0000005	12828.98	6.2500005	12154.66	6.0000005	3853.2646	6.0000005	14079.98	6.2500005	14151.66	6.0000005	5284.2646	6.0000005	34455.98	6.2500005	9896.6602	6.0000005	7267.2646	6.0000005	18687.98	6.2500005	2021.6602	6.0000005	4212.2646	6.0000005	13743.98	6.2500005	12594.66	6.0000005	987.26465	6.0000005	4349.9805	6.2500005	10362.66	6.0000005	1761.2646	6.0000005	11016.98	6.2500005	4597.6602	6.0000005	11892.265	6.0000005	18834.98	6.2500005	3313.6602	6.0000005	13220.265	6.0000005	14262.98	6.2500005	11803.66	6.0000005	7608.2646	6.0000005	23859.98	6.2500005	717.66016	6.0000005	1585.2646	6.0000005	16908.98	6.2500005	13112.66	6.0000005	4070.2646	6.0000005	30946.98	6.2500005	6265.6602	6.0000005	4246.2646	6.0000005	33427.98	6.2500005	22792.66	6.0000005	5595.2646	6.0000005	13408.98	6.2500005	1490.6602	6.0000005	1336.2646	6.0000005	20226.98	6.2500005	13095.66	6.0000005	5435.2646	6.0000005	16447.98	6.2500005	9447.6602	6.0000005	7325.2646	6.0000005	15453.98	6.2500005	17616.66	6.0000005	4901.2646	6.0000005	21798.98	6.2500005	1332.6602	6.0000005	8957.2646	6.0000005	13203.98	6.2500005	2082.6602	6.0000005	10328.265	6.0000005	14869.98	6.2500005	1843.6602	6.0000005	22442.266	6.0000005	23268.98	6.2500005	7838.6602	6.0000005	3021.2646	6.0000005	16615.98	6.2500005	11633.66	6.0000005	3814.2646	6.0000005	25195.98	6.2500005	16215.66	6.0000005	2907.2646	6.0000005	20666.98	6.2500005	10172.66	6.0000005	4219.2646	6.0000005	22860.98	6.2500005	9420.6602	6.0000005	2751.2646	6.0000005	22118.98	6.2500005	12601.66	6.0000005	1563.2646	6.0000005	18825.98	6.2500005	13398.66	6.0000005	3528.2646	6.0000005	26439.98	6.2500005	4489.6602	6.0000005	2988.2646	6.0000005	20254.98	6.2500005	10044.66	6.0000005	2518.2646	6.0000005	5778.9805	6.2500005	8357.6602	6.0000005	5332.2646	6.0000005	16394.98	6.2500005	11317.66	6.0000005	3598.2646	6.0000005	11740.98	6.2500005	13957.66	6.0000005	2465.2646	6.0000005	14651.98	6.2500005	6892.6602	6.0000005	6104.2646	6.0000005	33575.98	6.2500005	14655.66	6.0000005	6876.2646	6.0000005	17681.98	6.2500005	12025.66	6.0000005	3035.2646	6.0000005	22465.98	6.2500005	10253.66	6.0000005	3694.2646	6.0000005	16569.98	6.2500005	7214.6602	6.0000005	2584.2646	6.0000005	10001.98	6.2500005	4123.6602	6.0000005	2560.2646	6.0000005	8357.9805	6.2500005	6075.4448	6.0000005	2933.7451	6.0000005	11836.314	6.2500005	9177.4453	6.0000005	7761.7451	6.0000005	16387.314	6.2500005	15715.445	6.0000005	6536.7451	6.0000005	15090.314	6.2500005	12807.445	6.0000005	136.74512	6.0000005	10579.314	6.2500005	-447.55518	6.0000005	6213.7451	6.0000005	2635.3145	6.2500005	190.44482	6.0000005	2436.7451	6.0000005	16178.314	6.2500005	-1939.5552	6.0000005	10400.745	6.0000005	21861.314	6.2500005	10442.445	6.0000005	1271.7451	6.0000005	13113.314	6.2500005	6531.4448	6.0000005	5980.7451	6.0000005	23781.314	6.2500005	5754.4448	6.0000005	1327.7451	6.0000005	6919.3145	6.2500005	9430.4453	6.0000005	-841.25488	6.0000005	11767.314	6.2500005	8242.4453	6.0000005	-212.25488	6.0000005	9544.3145	6.2500005	-2280.5552	6.0000005	-3522.2549	6.0000005	14159.314	6.2500005	12156.445	6.0000005	-151.25488	6.0000005	10566.314	6.2500005	9816.9453	6.0000005	24592.385	6.0000005	19931.91	6.2500005	7968.9453	6.0000005	15365.385	6.0000005	10560.91	6.2500005	9157.9453	6.0000005	1170.3848	6.0000005	-657.08984	6.2500005	6721.9453	6.0000005	17546.385	6.0000005	17873.91	6.2500005	9029.9453	6.0000005	16133.385	6.0000005	31161.91	6.2500005	12582.945	6.0000005	6729.3848	6.0000005	24624.91	6.2500005	10295.945	6.0000005	6393.3848	6.0000005	11784.91	6.2500005	5618.9453	6.0000005	5802.3848	6.0000005	6608.9102	6.2500005	2861.9453	6.0000005	9853.3848	6.0000005	34003.91	6.2500005	-2496.0547	6.0000005	8649.3848	6.0000005	5323.9102	6.2500005	-208.05469	6.0000005	8160.3848	6.0000005	12414.91	6.2500005	-164.05469	6.0000005	14723.385	6.0000005	3027.9102	6.2500005	16840.945	6.0000005	3764.3848	6.0000005	18250.91	6.2500005	14357.945	6.0000005	2240.3848	6.0000005	6704.9102	6.2500005	1866.9453	6.0000005	12538.385	6.0000005	16771.91	6.2500005	10696.945	6.0000005	2241.3848	6.0000005	9522.9102	6.2500005	7505.9453	6.0000005	11487.385	6.0000005	11326.91	6.2500005	12986.945	6.0000005	6034.3848	6.0000005	13722.91	6.2500005	13803.945	6.0000005	2397.3848	6.0000005	12303.91	6.2500005	12107.945	6.0000005	4493.3848	6.0000005	11590.91	6.2500005	11254.945	6.0000005	3388.3848	6.0000005	14118.91	6.2500005	14442.945	6.0000005	2744.3848	6.0000005	10070.91	6.2500005	10510.945	6.0000005	1119.3848	6.0000005	19113.91	6.2500005	12217.945	6.0000005	846.38477	6.0000005	6667.9102	6.2500005	11414.945	6.0000005	1110.3848	6.0000005	146.91016	6.2500005	1499.9453	6.0000005	-218.61523	6.0000005	8396.9102	6.2500005	7601.9453	6.0000005	826.38477	6.0000005	7653.9102	6.2500005	27405.945	6.0000005	9061.3848	6.0000005	11833.91	6.2500005	-24.054688	6.0000005	111.38477	6.0000005	13985.91	6.2500005	10671.945	6.0000005	636.38477	6.0000005	11719.91	6.2500005	993.94531	6.0000005	-1250.6152	6.0000005	12292.91	6.2500005	6667.9453	6.0000005	-748.61523	6.0000005	7965.9102	6.2500005	4131.46	6.0000005	14529.145	6.0000005	26170.279	6.2500005	8154.46	6.0000005	5861.1445	6.0000005	45718.281	6.2500005	2121.46	6.0000005	8151.1445	6.0000005	11093.279	6.2500005	18651.461	6.0000005	19357.145	6.0000005	21434.279	6.2500005	952.45996	6.0000005	10592.145	6.0000005	14562.279	6.2500005	8607.46	6.0000005	6807.1445	6.0000005	13231.279	6.2500005	5303.46	6.0000005	3166.1445	6.0000005	16122.279	6.2500005	1000.46	6.0000005	2991.1445	6.0000005	8827.2793	6.2500005	4283.46	6.0000005	5085.1445	6.0000005	34039.281	6.2500005	815.45996	6.0000005	2458.1445	6.0000005	23989.279	6.2500005	6488.46	6.0000005	17664.145	6.0000005	49087.281	6.2500005	10956.46	6.0000005	2849.1445	6.0000005	14532.279	6.2500005	12023.46	6.0000005	3610.1445	6.0000005	24318.279	6.2500005	712.45996	6.0000005	5978.1445	6.0000005	6698.2793	6.2500005	8315.46	6.0000005	5147.1445	6.0000005	13436.279	6.2500005	8043.46	6.0000005	3515.1445	6.0000005	17481.279	6.2500005	7589.46	6.0000005	3813.1445	6.0000005	17292.279	6.2500005	6813.46	6.0000005	20917.145	6.0000005	21603.279	6.2500005	-1817.54	6.0000005	-1080.8555	6.0000005	12153.279	6.2500005	2408.46	6.0000005	9039.1445	6.0000005	20897.279	6.2500005	-1406.54	6.0000005	25.144531	6.0000005	21033.279	6.2500005	7889.46	6.0000005	1819.1445	6.0000005	25963.279	6.2500005	416.9502	6.0000005	10201.3	6.0000005	8036.4707	6.2500005	2177.9502	6.0000005	17220.301	6.0000005	11776.471	6.2500005	5198.9502	6.0000005	5044.2998	6.0000005	6846.4707	6.2500005	9223.9502	6.0000005	6351.2998	6.0000005	17948.471	6.2500005	6808.9502	6.0000005	13767.3	6.0000005	13223.471	6.2500005	9037.9502	6.0000005	5316.2998	6.0000005	11830.471	6.2500005	-318.02002	6.0000005	18019.75	6.0000005	29679.42	6.2500005	543.97998	6.0000005	15019.75	6.0000005	20368.42	6.2500005	-493.02002	6.0000005	319.75	6.0000005	7349.4199	6.2500005	628.97998	6.0000005	2318.75	6.0000005	18223.42	6.2500005	8967.9805	6.0000005	9919.75	6.0000005	23093.42	6.2500005	8429.9805	6.0000005	2650.75	6.0000005	21868.42	6.2500005	16550.98	6.0000005	2462.75	6.0000005	21225.42	6.2500005	6572.98	6.0000005	1614.75	6.0000005	11627.42	6.2500005	-285.02002	6.0000005	3275.75	6.0000005	24012.42	6.2500005	3752.125	6.0000005	21388.586	6.0000005	18095.83	6.2500005	961.125	6.0000005	28963.586	6.0000005	9533.8301	6.2500005	2557.125	6.0000005	19181.586	6.0000005	12447.83	6.2500005	4591.125	6.0000005	19874.586	6.0000005	18513.83	6.2500005	676.125	6.0000005	22866.586	6.0000005	12574.83	6.2500005	10885.125	6.0000005	6316.585	6.0000005	19168.83	6.2500005	17717.125	6.0000005	10019.585	6.0000005	25162.83	6.2500005	9737.125	6.0000005	4115.585	6.0000005	12946.83	6.2500005	244.125	6.0000005	4232.585	6.0000005	21024.83	6.2500005	1299.8252	6.0000005	13074.46	6.0000005	9910.1855	6.2500005	6988.8252	6.0000005	415.45996	6.0000005	4883.1855	6.2500005	1199.24	6.0000005	12015.145	6.0000005	20335.475	6.2500005	5764.2402	6.0000005	15863.145	6.0000005	33862.477	6.2500005	12320.24	6.0000005	3971.145	6.0000005	18030.475	6.2500005	9414.2402	6.0000005	5689.145	6.0000005	9387.4746	6.2500005	16530.24	6.0000005	7164.145	6.0000005	10452.475	6.2500005	8653.2402	6.0000005	6104.145	6.0000005	22857.475	6.2500005	6523.2402	6.0000005	13651.145	6.0000005	12616.475	6.2500005	5013.2402	6.0000005	4239.145	6.0000005	10280.475	6.2500005	11066.811	6.0000005	11323.195	6.0000005	21362.43	6.2500005	1743.6499	6.0000005	38484.266	6.0000005	17339.76	6.2500005	2523.6499	6.0000005	28066.266	6.0000005	31440.76	6.2500005	16401.65	6.0000005	5273.2651	6.0000005	13133.76	6.2500005	343.6499	6.0000005	8743.2656	6.0000005	45807.758	6.2500005	7061.8652	6.0000005	17594.355	6.0000005	16760.305	6.2500005	1768.865	6.0000005	12529.355	6.0000005	22521.305	6.2500005	4989.8652	6.0000005	20342.355	6.0000005	26612.305	6.2500005	12621.865	6.0000005	7007.355	6.0000005	19242.305	6.2500005	11669.865	6.0000005	15358.355	6.0000005	14917.305	6.2500005	8659.8652	6.0000005	2770.355	6.0000005	-2797.6953	6.2500005	7263.8652	6.0000005	10228.355	6.0000005	17435.305	6.2500005	-740.97021	6.0000005	9207.7246	6.0000005	-43.540039	6.2500005	13608.029	6.0000005	-989.27539	6.0000005	13260.46	6.2500005	10241.346	6.0000005	6546.77	6.0000005	12792.725	6.2500005	-1376.6548	6.0000005	12186.77	6.0000005	10513.725	6.2500005	6324.3452	6.0000005	7012.77	6.0000005	9899.7246	6.2500005	29456.346	6.0000005	9489.7695	6.0000005	12480.725	6.2500005	13740.98	6.0000005	5334.0049	6.0000005	15933.685	6.2500005	7121.98	6.0000005	16340.005	6.0000005	19393.684	6.2500005	14945.98	6.0000005	5231.0049	6.0000005	20780.684	6.2500005	10034.98	6.0000005	4070.0049	6.0000005	17943.684	6.2500005	10037.515	6.0000005	6421.3652	6.0000005	17645.266	6.2500005	10770.515	6.0000005	6436.3652	6.0000005	17687.266	6.2500005
18882.99	6.5000005	5252.9102	6.5000005	-39706.289	6.7500005	10531.99	6.5000005	3845.9102	6.5000005	-47993.289	6.7500005	13724.99	6.5000005	2091.9102	6.5000005	-51846.289	6.7500005	13744.99	6.5000005	10846.91	6.5000005	-40322.289	6.7500005	3474.3799	6.5000005	21448.17	6.5000005	17837.006	6.7500005	11455.38	6.5000005	8979.1699	6.5000005	2192.0059	6.7500005	243.37988	6.5000005	23773.17	6.5000005	23433.006	6.7500005	18549.379	6.5000005	4768.1699	6.5000005	8767.0059	6.7500005	4816.3799	6.5000005	17410.17	6.5000005	14484.006	6.7500005	-1244.6201	6.5000005	5744.1699	6.5000005	30952.006	6.7500005	14394.38	6.5000005	10162.17	6.5000005	43571.008	6.7500005	13333.38	6.5000005	7592.1699	6.5000005	17615.006	6.7500005	11479.38	6.5000005	11236.17	6.5000005	22224.006	6.7500005	6527.3799	6.5000005	16876.17	6.5000005	23849.006	6.7500005	-254.62012	6.5000005	1275.1699	6.5000005	24289.006	6.7500005	-667.62012	6.5000005	10317.17	6.5000005	7325.0059	6.7500005	26447.379	6.5000005	15553.17	6.5000005	12605.006	6.7500005	17281.379	6.5000005	11405.17	6.5000005	23269.006	6.7500005	-1918.6201	6.5000005	6699.1699	6.5000005	32804.008	6.7500005	14319.38	6.5000005	21601.17	6.5000005	30268.006	6.7500005	18735.379	6.5000005	9265.1699	6.5000005	17756.006	6.7500005	5358.3799	6.5000005	2774.1699	6.5000005	3382.0059	6.7500005	-12.620117	6.5000005	7235.1699	6.5000005	12021.006	6.7500005	2225.3799	6.5000005	27033.17	6.5000005	17820.006	6.7500005	16278.38	6.5000005	9871.1699	6.5000005	18837.006	6.7500005	14406.38	6.5000005	3923.1699	6.5000005	7531.0059	6.7500005	7457.3799	6.5000005	7176.1699	6.5000005	20756.006	6.7500005	5444.3799	6.5000005	5143.1699	6.5000005	24744.006	6.7500005	10788.38	6.5000005	5797.1699	6.5000005	10375.006	6.7500005	10294.38	6.5000005	5146.1699	6.5000005	14424.006	6.7500005	20521.379	6.5000005	6936.1699	6.5000005	36140.008	6.7500005	5374.3799	6.5000005	4378.1699	6.5000005	6135.0059	6.7500005	13400.38	6.5000005	7600.1699	6.5000005	10994.006	6.7500005	9691.3799	6.5000005	8530.1699	6.5000005	13145.006	6.7500005	7063.3799	6.5000005	3265.1699	6.5000005	8661.0059	6.7500005	2522.3799	6.5000005	20062.17	6.5000005	12860.006	6.7500005	5801.4102	6.5000005	4540.4141	6.5000005	17429.945	6.7500005	19633.41	6.5000005	-3598.5859	6.5000005	14417.945	6.7500005	2614.29	6.5000005	24793.641	6.5000005	18400.426	6.7500005	2832.29	6.5000005	22135.641	6.5000005	31362.426	6.7500005	1054.29	6.5000005	26627.641	6.5000005	23148.426	6.7500005	10290.29	6.5000005	19621.641	6.5000005	23775.426	6.7500005	1367.29	6.5000005	25383.641	6.5000005	23367.426	6.7500005	14033.29	6.5000005	9539.6406	6.5000005	34091.426	6.7500005	1857.29	6.5000005	21531.641	6.5000005	22740.426	6.7500005	741.29004	6.5000005	4069.6401	6.5000005	26996.426	6.7500005	10965.29	6.5000005	1224.6401	6.5000005	6985.4248	6.7500005	883.29004	6.5000005	3116.6401	6.5000005	20884.426	6.7500005	12375.29	6.5000005	8754.6406	6.5000005	29938.426	6.7500005	20485.289	6.5000005	6531.6401	6.5000005	27252.426	6.7500005	17610.289	6.5000005	10281.641	6.5000005	21230.426	6.7500005	14285.105	6.5000005	-3327.4902	6.5000005	-3306.0586	6.7500005	4362.105	6.5000005	6795.5098	6.5000005	-3137.0586	6.7500005	7053.105	6.5000005	18976.51	6.5000005	-3503.0586	6.7500005	14286.105	6.5000005	3534.5098	6.5000005	15146.941	6.7500005	-2789.4902	6.5000005	1319.8398	6.5000005	10363	6.7500005	-961.4751	6.5000005	18903.74	6.5000005	16367.02	6.7500005	18528.525	6.5000005	11928.74	6.5000005	19523.02	6.7500005	19057.525	6.5000005	5906.7402	6.5000005	14965.02	6.7500005	7910.5249	6.5000005	29217.74	6.5000005	19506.02	6.7500005	17306.525	6.5000005	5612.7402	6.5000005	1239.0195	6.7500005	16747.525	6.5000005	7326.7402	6.5000005	33805.02	6.7500005	-204.4751	6.5000005	5376.7402	6.5000005	13593.02	6.7500005	10949.525	6.5000005	7669.7402	6.5000005	39219.02	6.7500005	14801.525	6.5000005	9790.7402	6.5000005	17821.02	6.7500005	14841.525	6.5000005	6569.7402	6.5000005	11738.02	6.7500005	11122.525	6.5000005	5276.7402	6.5000005	13806.02	6.7500005	15024.525	6.5000005	6354.7402	6.5000005	25922.02	6.7500005	2292.5249	6.5000005	4659.7402	6.5000005	14817.02	6.7500005	-766.97461	6.5000005	23544.629	6.5000005	18837.211	6.7500005	6781.0254	6.5000005	12077.63	6.5000005	20843.211	6.7500005	17014.025	6.5000005	7113.6299	6.5000005	30996.211	6.7500005	6004.0254	6.5000005	6466.6299	6.5000005	17996.211	6.7500005	-1992.9746	6.5000005	-2800.3701	6.5000005	17726.211	6.7500005	13658.025	6.5000005	927.62988	6.5000005	13540.211	6.7500005	20530.025	6.5000005	1453.6299	6.5000005	19563.211	6.7500005	16331.025	6.5000005	2037.6299	6.5000005	17911.211	6.7500005	11467.025	6.5000005	4067.6299	6.5000005	15176.211	6.7500005	16980.025	6.5000005	139.62988	6.5000005	18248.211	6.7500005	2592.0254	6.5000005	3932.6299	6.5000005	27427.211	6.7500005	16193.025	6.5000005	2161.6299	6.5000005	16708.211	6.7500005	-2014.9746	6.5000005	-2262.3701	6.5000005	17510.211	6.7500005	9271.0254	6.5000005	6123.6299	6.5000005	14608.211	6.7500005	7665.0254	6.5000005	-1475.3701	6.5000005	9562.2109	6.7500005	-2897.9746	6.5000005	-2808.3701	6.5000005	10501.211	6.7500005	-1916.0703	6.5000005	24869.941	6.5000005	19661.869	6.7500005	13653.93	6.5000005	3948.9404	6.5000005	7811.8691	6.7500005	7086.9297	6.5000005	16748.941	6.5000005	28266.869	6.7500005	-3267.0703	6.5000005	11964.94	6.5000005	17172.869	6.7500005	-175.07031	6.5000005	21082.941	6.5000005	26534.869	6.7500005	-1894.0703	6.5000005	19537.941	6.5000005	19367.869	6.7500005	12848.93	6.5000005	2628.9404	6.5000005	22838.869	6.7500005	10634.93	6.5000005	989.94043	6.5000005	27325.869	6.7500005	4127.6396	6.5000005	13404.7	6.5000005	11188.039	6.7500005	3635.6396	6.5000005	10265.7	6.5000005	11398.039	6.7500005	11915.64	6.5000005	468.7002	6.5000005	3190.0391	6.7500005	5984.6396	6.5000005	12935.7	6.5000005	21461.039	6.7500005	372.3999	6.5000005	12778.42	6.5000005	9236.1855	6.7500005	11481.4	6.5000005	-1750.5801	6.5000005	22923.186	6.7500005	11568.62	6.5000005	5078.3096	6.5000005	13075.32	6.7500005	-2476.3799	6.5000005	8010.3096	6.5000005	-3749.6797	6.7500005	-691.37988	6.5000005	10379.31	6.5000005	19782.32	6.7500005	15321.62	6.5000005	5852.3096	6.5000005	11192.32	6.7500005	110.62012	6.5000005	17195.309	6.5000005	10122.32	6.7500005	8948.6201	6.5000005	10346.31	6.5000005	15590.32	6.7500005	11819.62	6.5000005	5757.3096	6.5000005	15587.32	6.7500005	14803.62	6.5000005	2689.3096	6.5000005	11412.32	6.7500005	14327.62	6.5000005	9709.3096	6.5000005	40699.32	6.7500005	11510.62	6.5000005	5384.3096	6.5000005	-1399.6797	6.7500005	-3583.0596	6.5000005	9177.5742	6.5000005	-2314.2656	6.7500005	-8368.0596	6.5000005	8112.5742	6.5000005	16221.734	6.7500005	26303.246	6.5000005	7063.7949	6.5000005	3138.4746	6.7500005	8706.2451	6.5000005	23262.795	6.5000005	15009.475	6.7500005	18447.246	6.5000005	7832.7949	6.5000005	17048.475	6.7500005	13002.245	6.5000005	2910.7949	6.5000005	5172.4746	6.7500005	6506.2451	6.5000005	25160.795	6.5000005	25314.475	6.7500005	11622.245	6.5000005	10044.795	6.5000005	41324.477	6.7500005	13461.245	6.5000005	6691.7949	6.5000005	6396.4746	6.7500005	14606.245	6.5000005	9262.7949	6.5000005	23401.475	6.7500005	10916.245	6.5000005	14129.795	6.5000005	20494.475	6.7500005	14894.245	6.5000005	6977.7949	6.5000005	17702.475	6.7500005	10601.245	6.5000005	5698.7949	6.5000005	23953.475	6.7500005	15022.245	6.5000005	13816.795	6.5000005	15249.475	6.7500005	1216.2451	6.5000005	14569.795	6.5000005	12106.475	6.7500005	2878.2451	6.5000005	9484.7949	6.5000005	18680.475	6.7500005	6626.105	6.5000005	20650.434	6.5000005	25638.721	6.7500005	8637.1055	6.5000005	1991.4346	6.5000005	8530.7207	6.7500005	12370.105	6.5000005	7222.4346	6.5000005	33932.719	6.7500005	11397.105	6.5000005	6631.4346	6.5000005	27466.721	6.7500005	10732.105	6.5000005	4234.4346	6.5000005	16347.721	6.7500005	10860.105	6.5000005	1916.4346	6.5000005	22827.721	6.7500005	7568.5449	6.5000005	1085.3398	6.5000005	-3553.0957	6.7500005	4561.7148	6.5000005	17135.836	6.5000005	30034.029	6.7500005	2560.7148	6.5000005	16609.836	6.5000005	30548.029	6.7500005	10619.715	6.5000005	3132.835	6.5000005	12096.029	6.7500005	9046.7148	6.5000005	5007.835	6.5000005	16927.029	6.7500005	12982.715	6.5000005	7800.835	6.5000005	21570.029	6.7500005	16701.715	6.5000005	10683.835	6.5000005	19428.029	6.7500005	8521.7148	6.5000005	22273.836	6.5000005	22268.029	6.7500005	-2649.2852	6.5000005	21495.836	6.5000005	7221.0293	6.7500005	10815.715	6.5000005	11267.835	6.5000005	27881.029	6.7500005	4720.7148	6.5000005	15164.835	6.5000005	14540.029	6.7500005	13878.715	6.5000005	7765.835	6.5000005	22877.029	6.7500005	1534.7148	6.5000005	4412.835	6.5000005	16351.029	6.7500005	5133.9854	6.5000005	7116.6055	6.5000005	18380.58	6.7500005	-904.01465	6.5000005	8595.6055	6.5000005	8615.5801	6.7500005	10068.985	6.5000005	6116.6055	6.5000005	16862.58	6.7500005	7902.9854	6.5000005	7565.6055	6.5000005	16188.58	6.7500005	23095.926	6.5000005	3425.7998	6.5000005	-7942.9844	6.7500005	6704.9248	6.5000005	11860.8	6.5000005	17059.016	6.7500005	7631.9248	6.5000005	6470.7998	6.5000005	14763.016	6.7500005	1400.9248	6.5000005	18222.801	6.5000005	9836.0156	6.7500005	10167.925	6.5000005	5794.7998	6.5000005	10644.016	6.7500005	16634.926	6.5000005	5942.7998	6.5000005	11618.016	6.7500005	11372.925	6.5000005	6322.7998	6.5000005	12518.016	6.7500005	10743.925	6.5000005	6377.7998	6.5000005	15838.016	6.7500005	6766.9248	6.5000005	19098.801	6.5000005	41729.016	6.7500005	15057.925	6.5000005	5778.7998	6.5000005	3824.0156	6.7500005	4171.9248	6.5000005	13096.8	6.5000005	27211.016	6.7500005	27578.926	6.5000005	10239.8	6.5000005	7002.0156	6.7500005	6884.9248	6.5000005	2384.7998	6.5000005	-927.98438	6.7500005	10938.925	6.5000005	3724.7998	6.5000005	6622.0156	6.7500005	10034.925	6.5000005	5738.7998	6.5000005	1550.0156	6.7500005	5374.9248	6.5000005	11501.8	6.5000005	15142.016	6.7500005	3835.375	6.5000005	15888.16	6.5000005	20163.125	6.7500005	6835.375	6.5000005	3442.1602	6.5000005	20230.125	6.7500005	14903.375	6.5000005	6270.1602	6.5000005	22660.125	6.7500005	3775.375	6.5000005	2749.1602	6.5000005	24286.125	6.7500005	4546.375	6.5000005	12341.16	6.5000005	10631.125	6.7500005	7455.375	6.5000005	3666.1602	6.5000005	8440.125	6.7500005	12011.375	6.5000005	306.16016	6.5000005	8648.125	6.7500005	9511.375	6.5000005	3815.1602	6.5000005	2048.125	6.7500005	15576.375	6.5000005	1283.1602	6.5000005	6905.125	6.7500005	10204.375	6.5000005	4334.1602	6.5000005	8094.125	6.7500005	2943.375	6.5000005	6034.1602	6.5000005	11510.125	6.7500005	5350.375	6.5000005	8679.1602	6.5000005	27129.125	6.7500005	7858.375	6.5000005	12096.16	6.5000005	33296.125	6.7500005	10592.375	6.5000005	14416.16	6.5000005	17413.125	6.7500005	16083.375	6.5000005	6920.1602	6.5000005	22044.125	6.7500005	15146.375	6.5000005	1371.1602	6.5000005	12595.125	6.7500005	17991.375	6.5000005	5416.1602	6.5000005	16280.125	6.7500005	10590.375	6.5000005	3957.1602	6.5000005	22617.125	6.7500005	14514.375	6.5000005	2542.1602	6.5000005	15820.125	6.7500005	10224.375	6.5000005	1392.1602	6.5000005	9815.125	6.7500005	2925.9648	6.5000005	16755.43	6.5000005	18396.756	6.7500005	3371.9648	6.5000005	10225.43	6.5000005	6474.7559	6.7500005	22677.965	6.5000005	9713.4297	6.5000005	17213.756	6.7500005	2912.9648	6.5000005	15787.43	6.5000005	1913.7559	6.7500005	706.96484	6.5000005	18966.43	6.5000005	5693.7559	6.7500005	12409.965	6.5000005	4688.4302	6.5000005	13284.756	6.7500005	4357.9648	6.5000005	6290.4302	6.5000005	23375.756	6.7500005	17559.965	6.5000005	5451.4302	6.5000005	2737.7559	6.7500005	3672.9648	6.5000005	7291.4302	6.5000005	14225.756	6.7500005	2690.9648	6.5000005	14436.43	6.5000005	15166.756	6.7500005	7177.9648	6.5000005	8214.4297	6.5000005	6724.7559	6.7500005	4477.9648	6.5000005	9600.4297	6.5000005	2292.7559	6.7500005	585.96484	6.5000005	10135.43	6.5000005	3139.7559	6.7500005	9719.9648	6.5000005	5993.4302	6.5000005	16918.756	6.7500005	3092.9648	6.5000005	18437.43	6.5000005	4617.7559	6.7500005	10842.965	6.5000005	9278.4297	6.5000005	10458.756	6.7500005	1479.9648	6.5000005	11929.43	6.5000005	1932.7559	6.7500005	16553.551	6.5000005	1686.7354	6.5000005	12143.34	6.7500005	8690.5498	6.5000005	15177.735	6.5000005	27084.34	6.7500005	6774.5498	6.5000005	15396.735	6.5000005	9563.3398	6.7500005	17758.551	6.5000005	5280.7354	6.5000005	25759.34	6.7500005	5830.5498	6.5000005	15133.735	6.5000005	22541.34	6.7500005	4744.5498	6.5000005	8008.7354	6.5000005	17536.34	6.7500005	3575.5498	6.5000005	11090.735	6.5000005	20055.34	6.7500005	13420.55	6.5000005	6808.7354	6.5000005	15321.34	6.7500005	22615.551	6.5000005	5364.7354	6.5000005	15994.34	6.7500005	6847.5498	6.5000005	15082.735	6.5000005	15280.34	6.7500005	1645.5498	6.5000005	-845.26465	6.5000005	18936.34	6.7500005	9270.5498	6.5000005	16709.734	6.5000005	22512.34	6.7500005	11967.55	6.5000005	8459.7354	6.5000005	9066.3398	6.7500005	8023.5498	6.5000005	6145.7354	6.5000005	16365.34	6.7500005	12166.55	6.5000005	3167.7354	6.5000005	22528.34	6.7500005	6881.5498	6.5000005	5292.7354	6.5000005	17722.34	6.7500005	13678.55	6.5000005	5741.7354	6.5000005	14773.34	6.7500005	14986.55	6.5000005	9296.7354	6.5000005	19158.34	6.7500005	6466.5498	6.5000005	16790.734	6.5000005	13084.34	6.7500005	13583.55	6.5000005	4337.7354	6.5000005	16727.34	6.7500005	9991.5498	6.5000005	3485.7354	6.5000005	18139.34	6.7500005	11075.55	6.5000005	2237.7354	6.5000005	2323.3398	6.7500005	11681.55	6.5000005	616.73535	6.5000005	9466.3398	6.7500005	16464.094	6.5000005	-2405.1055	6.5000005	14837.16	6.7500005	12988.095	6.5000005	-1753.1055	6.5000005	8791.1602	6.7500005	19572.094	6.5000005	-499.10547	6.5000005	34750.16	6.7500005	14818.095	6.5000005	-2924.1055	6.5000005	24483.16	6.7500005	8543.0947	6.5000005	-3974.1055	6.5000005	20188.16	6.7500005	12816.095	6.5000005	-2119.1055	6.5000005	19165.16	6.7500005	10705.095	6.5000005	235.89453	6.5000005	31311.16	6.7500005	5307.0947	6.5000005	3451.8945	6.5000005	24346.16	6.7500005	528.09473	6.5000005	-160.10547	6.5000005	15621.16	6.7500005	9036.0947	6.5000005	-4539.1055	6.5000005	11141.16	6.7500005	11499.095	6.5000005	-3367.1055	6.5000005	17819.16	6.7500005	1670.0947	6.5000005	7877.8945	6.5000005	22010.16	6.7500005	1625.0947	6.5000005	8701.8945	6.5000005	23448.16	6.7500005	7679.0947	6.5000005	2345.8945	6.5000005	28297.16	6.7500005	-1403.9053	6.5000005	-2030.1055	6.5000005	26181.16	6.7500005	13151.095	6.5000005	112.89453	6.5000005	29491.16	6.7500005	-330.90527	6.5000005	802.89453	6.5000005	35708.16	6.7500005	20546.094	6.5000005	650.89453	6.5000005	22056.16	6.7500005	1626.0947	6.5000005	-3350.1055	6.5000005	23772.16	6.7500005	9309.0947	6.5000005	1123.8945	6.5000005	18182.16	6.7500005	3997.0947	6.5000005	5251.8945	6.5000005	17090.16	6.7500005	10247.095	6.5000005	3410.8945	6.5000005	22795.16	6.7500005	14779.095	6.5000005	-1589.1055	6.5000005	17452.16	6.7500005	1288.0947	6.5000005	5856.8945	6.5000005	17397.16	6.7500005	2919.0947	6.5000005	10102.895	6.5000005	28647.16	6.7500005	7235.0947	6.5000005	-3414.1055	6.5000005	22354.16	6.7500005	8267.0947	6.5000005	-1533.1055	6.5000005	28324.16	6.7500005	14484.095	6.5000005	-1897.1055	6.5000005	23414.16	6.7500005	11180.095	6.5000005	1493.8945	6.5000005	27922.16	6.7500005	1256.0947	6.5000005	6070.8945	6.5000005	19677.16	6.7500005	10007.095	6.5000005	-1565.1055	6.5000005	24989.16	6.7500005	9813.0947	6.5000005	-1402.1055	6.5000005	26181.16	6.7500005	3350.0947	6.5000005	-4015.1055	6.5000005	26203.16	6.7500005	5373.0947	6.5000005	1252.8945	6.5000005	17441.16	6.7500005	7762.0947	6.5000005	-1866.1055	6.5000005	21542.16	6.7500005	8894.0947	6.5000005	-2359.1055	6.5000005	17103.16	6.7500005	11421.095	6.5000005	-71.105469	6.5000005	24152.16	6.7500005	1492.0947	6.5000005	-3106.1055	6.5000005	35811.16	6.7500005	11367.095	6.5000005	2283.8945	6.5000005	24197.16	6.7500005	10842.095	6.5000005	1582.8945	6.5000005	24228.16	6.7500005	8230.0947	6.5000005	-1065.1055	6.5000005	22878.16	6.7500005	6798.0947	6.5000005	-2948.1055	6.5000005	11160.16	6.7500005	3981.0947	6.5000005	-1668.1055	6.5000005	15326.16	6.7500005	7172.3149	6.5000005	4051.4004	6.5000005	15545.72	6.7500005	5867.3149	6.5000005	8584.4004	6.5000005	26361.719	6.7500005	17205.314	6.5000005	5996.4004	6.5000005	27519.719	6.7500005	15357.314	6.5000005	2039.4004	6.5000005	21472.719	6.7500005	863.31494	6.5000005	7077.4004	6.5000005	13275.72	6.7500005	2631.3149	6.5000005	9152.4004	6.5000005	18774.719	6.7500005	-1121.6851	6.5000005	6669.4004	6.5000005	32541.719	6.7500005	9603.3145	6.5000005	2874.4004	6.5000005	20587.719	6.7500005	766.31494	6.5000005	16946.4	6.5000005	33878.719	6.7500005	5116.3149	6.5000005	276.40039	6.5000005	19302.719	6.7500005	9339.3145	6.5000005	1130.4004	6.5000005	22054.719	6.7500005	9201.3145	6.5000005	4855.4004	6.5000005	20044.719	6.7500005	-1426.6851	6.5000005	-2838.5996	6.5000005	14041.72	6.7500005	11720.314	6.5000005	1886.4004	6.5000005	18385.719	6.7500005	8256.4453	6.5000005	31451.195	6.5000005	33266.68	6.7500005	9002.4453	6.5000005	18123.195	6.5000005	23575.68	6.7500005	8835.4453	6.5000005	3883.1953	6.5000005	9691.6797	6.7500005	5997.4453	6.5000005	21760.195	6.5000005	28950.68	6.7500005	8606.4453	6.5000005	16964.195	6.5000005	42573.68	6.7500005	11290.445	6.5000005	7765.1953	6.5000005	43924.68	6.7500005	9469.4453	6.5000005	7038.1953	6.5000005	15061.68	6.7500005	1207.4453	6.5000005	11772.195	6.5000005	15983.68	6.7500005	1084.4453	6.5000005	17048.195	6.5000005	44788.68	6.7500005	-2093.5547	6.5000005	10677.195	6.5000005	15363.68	6.7500005	94.445312	6.5000005	12210.195	6.5000005	18304.68	6.7500005	6609.4453	6.5000005	7292.1953	6.5000005	14544.68	6.7500005	19941.445	6.5000005	7354.1953	6.5000005	21295.68	6.7500005	11376.445	6.5000005	6943.1953	6.5000005	18746.68	6.7500005	-384.55469	6.5000005	11492.195	6.5000005	27445.68	6.7500005	12808.445	6.5000005	6263.1953	6.5000005	21247.68	6.7500005	11915.445	6.5000005	11179.195	6.5000005	23956.68	6.7500005	14969.445	6.5000005	5676.1953	6.5000005	20895.68	6.7500005	11080.445	6.5000005	5571.1953	6.5000005	20837.68	6.7500005	14663.445	6.5000005	5708.1953	6.5000005	19833.68	6.7500005	15663.445	6.5000005	8380.1953	6.5000005	22209.68	6.7500005	15241.445	6.5000005	2938.1953	6.5000005	24416.68	6.7500005	225.44531	6.5000005	2312.1953	6.5000005	25573.68	6.7500005	10974.445	6.5000005	3298.1953	6.5000005	22687.68	6.7500005	10348.445	6.5000005	1698.1953	6.5000005	6831.6797	6.7500005	-81.554688	6.5000005	2302.1953	6.5000005	14240.68	6.7500005	10893.445	6.5000005	3391.1953	6.5000005	18742.68	6.7500005	15098.445	6.5000005	7945.1953	6.5000005	19520.68	6.7500005	2287.4453	6.5000005	17824.195	6.5000005	26218.68	6.7500005	8684.4453	6.5000005	4576.1953	6.5000005	23820.68	6.7500005	3.4453125	6.5000005	3898.1953	6.5000005	21250.68	6.7500005	9042.4453	6.5000005	4074.1953	6.5000005	21444.68	6.7500005	7457.7651	6.5000005	22141.15	6.5000005	32417.836	6.7500005	5006.7651	6.5000005	6306.1499	6.5000005	28011.836	6.7500005	4336.7651	6.5000005	12619.15	6.5000005	13874.836	6.7500005	20978.766	6.5000005	21504.15	6.5000005	24684.836	6.7500005	4242.7651	6.5000005	15083.15	6.5000005	18129.836	6.7500005	10908.766	6.5000005	11068.15	6.5000005	17136.836	6.7500005	9801.7656	6.5000005	4489.1499	6.5000005	21474.836	6.7500005	2083.7651	6.5000005	6317.1499	6.5000005	12236.836	6.7500005	1791.7651	6.5000005	11219.15	6.5000005	33423.836	6.7500005	3437.7651	6.5000005	3624.1499	6.5000005	22348.836	6.7500005	8867.7656	6.5000005	20953.15	6.5000005	44661.836	6.7500005	12257.766	6.5000005	7453.1499	6.5000005	20790.836	6.7500005	13869.766	6.5000005	6174.1499	6.5000005	21489.836	6.7500005	5334.7651	6.5000005	9709.1504	6.5000005	6540.8359	6.7500005	12034.766	6.5000005	5913.1499	6.5000005	16377.836	6.7500005	10767.766	6.5000005	4846.1499	6.5000005	19793.836	6.7500005	5603.7651	6.5000005	12334.15	6.5000005	17162.836	6.7500005	9338.7656	6.5000005	20574.15	6.5000005	22237.836	6.7500005	1552.7651	6.5000005	3064.1499	6.5000005	15260.836	6.7500005	3555.7651	6.5000005	14126.15	6.5000005	26438.836	6.7500005	2662.7651	6.5000005	3100.1499	6.5000005	17241.836	6.7500005	11506.766	6.5000005	4755.1499	6.5000005	21300.836	6.7500005	3484.0549	6.5000005	13837.625	6.5000005	12127.67	6.7500005	4182.0547	6.5000005	20806.625	6.5000005	10299.67	6.7500005	1418.0549	6.5000005	3792.625	6.5000005	7832.6699	6.7500005	9725.0547	6.5000005	6254.625	6.5000005	22150.67	6.7500005	11055.055	6.5000005	11330.625	6.5000005	12353.67	6.7500005	10897.055	6.5000005	5756.625	6.5000005	13105.67	6.7500005	1376.6699	6.5000005	17023.289	6.5000005	21129.676	6.7500005	2598.6699	6.5000005	14910.29	6.5000005	17118.676	6.7500005	790.66992	6.5000005	1883.29	6.5000005	3672.6748	6.7500005	1738.6699	6.5000005	4142.29	6.5000005	13297.675	6.7500005	13408.67	6.5000005	11868.29	6.5000005	18783.676	6.7500005	11051.67	6.5000005	4050.29	6.5000005	18679.676	6.7500005	16977.67	6.5000005	1986.29	6.5000005	18469.676	6.7500005	8755.6699	6.5000005	3801.29	6.5000005	4798.6748	6.7500005	927.66992	6.5000005	7425.29	6.5000005	17358.676	6.7500005	14362.68	6.5000005	61.110352	6.5000005	13227.965	6.7500005	396.68018	6.5000005	23910.109	6.5000005	7593.9648	6.7500005	789.68018	6.5000005	16753.109	6.5000005	11408.965	6.7500005	5354.6802	6.5000005	8201.1104	6.5000005	22146.965	6.7500005	2293.6802	6.5000005	12503.11	6.5000005	12866.965	6.7500005	10862.68	6.5000005	670.11035	6.5000005	20950.965	6.7500005	16695.68	6.5000005	2835.1104	6.5000005	19386.965	6.7500005	10586.68	6.5000005	2767.1104	6.5000005	3368.9648	6.7500005	453.68018	6.5000005	-572.88965	6.5000005	18478.965	6.7500005	3550.425	6.5000005	12999.061	6.5000005	11211.165	6.7500005	12044.425	6.5000005	3987.0601	6.5000005	7265.165	6.7500005	1871.9299	6.5000005	10379.78	6.5000005	26015.426	6.7500005	4859.9297	6.5000005	14445.78	6.5000005	32924.426	6.7500005	2038.9299	6.5000005	10830.78	6.5000005	15519.425	6.7500005	10576.93	6.5000005	-11.219727	6.5000005	15656.425	6.7500005	2539.9299	6.5000005	6856.7803	6.5000005	19521.426	6.7500005	6410.9297	6.5000005	1482.7803	6.5000005	27736.426	6.7500005	13521.93	6.5000005	3138.7803	6.5000005	15967.425	6.7500005	5726.9297	6.5000005	780.78027	6.5000005	12722.425	6.7500005	14639.275	6.5000005	4490.2402	6.5000005	17296.045	6.7500005	2005.8799	6.5000005	28031.965	6.5000005	17184.359	6.7500005	3263.8799	6.5000005	27418.965	6.5000005	34196.359	6.7500005	16375.88	6.5000005	8489.9648	6.5000005	20594.359	6.7500005	4167.8799	6.5000005	7927.9648	6.5000005	51779.359	6.7500005	8780.7246	6.5000005	11809.66	6.5000005	17558.24	6.7500005	1328.7251	6.5000005	14316.66	6.5000005	22238.24	6.7500005	3499.7251	6.5000005	13940.66	6.5000005	26631.24	6.7500005	10976.725	6.5000005	3137.6602	6.5000005	22868.24	6.7500005	13853.725	6.5000005	9729.6602	6.5000005	22064.24	6.7500005	10583.725	6.5000005	-349.33984	6.5000005	840.24023	6.7500005	2474.7251	6.5000005	8393.6602	6.5000005	19533.24	6.7500005	502.78003	6.5000005	48.629883	6.5000005	-8701.25	6.7500005	14300.78	6.5000005	4737.6299	6.5000005	8141.75	6.7500005	13326.635	6.5000005	12366.221	6.5000005	12682.195	6.7500005	224.63501	6.5000005	15949.221	6.5000005	5596.1953	6.7500005	5472.6348	6.5000005	7910.2202	6.5000005	11057.195	6.7500005	25030.635	6.5000005	12755.221	6.5000005	9096.1953	6.7500005	7772.4453	6.5000005	11330.635	6.5000005	10761.435	6.7500005	2648.4451	6.5000005	10347.635	6.5000005	10559.435	6.7500005	2854.4451	6.5000005	36736.633	6.5000005	14016.435	6.7500005	8883.4453	6.5000005	5119.6348	6.5000005	9596.4346	6.7500005	11055.645	6.5000005	8667.7695	6.5000005	11333.5	6.7500005	12903.645	6.5000005	9707.7695	6.5000005	19925.5	6.7500005
15843.785	7.0000005	1996.3252	7.0000005	-36315.852	7.2500005	6854.7852	7.0000005	694.3252	7.0000005	-46011.852	7.2500005	14182.785	7.0000005	-2994.6748	7.0000005	-47671.852	7.2500005	16906.785	7.0000005	3717.3252	7.0000005	-40794.852	7.2500005	2140.3555	7.0000005	32053.895	7.0000005	18929.135	7.2500005	13866.355	7.0000005	-2657.1055	7.0000005	16387.135	7.2500005	1895.3555	7.0000005	14477.895	7.0000005	26818.135	7.2500005	19110.355	7.0000005	-3605.1055	7.0000005	14542.135	7.2500005	12152.355	7.0000005	2199.8945	7.0000005	8672.1348	7.2500005	1201.3555	7.0000005	-6357.1055	7.0000005	37779.133	7.2500005	12473.355	7.0000005	1684.8945	7.0000005	51670.133	7.2500005	16251.355	7.0000005	-2933.1055	7.0000005	27484.135	7.2500005	14357.355	7.0000005	-1550.1055	7.0000005	26483.135	7.2500005	9845.3555	7.0000005	6623.8945	7.0000005	19826.135	7.2500005	1016.3555	7.0000005	-2961.1055	7.0000005	37542.133	7.2500005	6170.3555	7.0000005	-8318.1055	7.0000005	16267.135	7.2500005	18062.355	7.0000005	-600.10547	7.0000005	23227.135	7.2500005	19022.355	7.0000005	113.89453	7.0000005	33765.133	7.2500005	-350.64453	7.0000005	-5397.1055	7.0000005	41557.133	7.2500005	10407.355	7.0000005	9305.8945	7.0000005	42665.133	7.2500005	18554.355	7.0000005	-2857.1055	7.0000005	27086.135	7.2500005	8146.3555	7.0000005	-8364.1055	7.0000005	10461.135	7.2500005	2608.3555	7.0000005	-1632.1055	7.0000005	23857.135	7.2500005	19336.355	7.0000005	-1129.1055	7.0000005	27031.135	7.2500005	18862.355	7.0000005	-1067.1055	7.0000005	30053.135	7.2500005	8853.3555	7.0000005	-8834.1055	7.0000005	20693.135	7.2500005	10355.355	7.0000005	-4767.1055	7.0000005	30524.135	7.2500005	7343.3555	7.0000005	-395.10547	7.0000005	36250.133	7.2500005	11411.355	7.0000005	-3617.1055	7.0000005	18003.135	7.2500005	13674.355	7.0000005	-6590.1055	7.0000005	19184.135	7.2500005	20615.355	7.0000005	-304.10547	7.0000005	48662.133	7.2500005	7568.3555	7.0000005	-8067.1055	7.0000005	16858.135	7.2500005	17895.355	7.0000005	-5706.1055	7.0000005	16422.135	7.2500005	12917.355	7.0000005	-2379.1055	7.0000005	17903.135	7.2500005	6979.3555	7.0000005	-6722.1055	7.0000005	18154.135	7.2500005	1887.3555	7.0000005	6389.8945	7.0000005	26834.135	7.2500005	467.66504	7.0000005	14091.475	7.0000005	15865.34	7.2500005	13649.665	7.0000005	67.474609	7.0000005	10023.34	7.2500005	2766.5952	7.0000005	38064.102	7.0000005	11141.289	7.2500005	6041.5952	7.0000005	25024.1	7.0000005	29219.289	7.2500005	3521.5952	7.0000005	26439.1	7.0000005	17813.289	7.2500005	11276.596	7.0000005	24891.1	7.0000005	20704.289	7.2500005	3687.5952	7.0000005	18892.1	7.0000005	14743.289	7.2500005	17353.596	7.0000005	7418.1001	7.0000005	31037.289	7.2500005	6568.5952	7.0000005	20333.1	7.0000005	14171.289	7.2500005	1828.5952	7.0000005	3684.1001	7.0000005	24067.289	7.2500005	12758.596	7.0000005	2037.1001	7.0000005	1189.2891	7.2500005	4018.5952	7.0000005	5341.1001	7.0000005	15780.289	7.2500005	5970.5952	7.0000005	19676.1	7.0000005	24204.289	7.2500005	21423.596	7.0000005	5076.1001	7.0000005	24982.289	7.2500005	16823.596	7.0000005	9600.0996	7.0000005	18937.289	7.2500005	14316.516	7.0000005	-1889.7695	7.0000005	-14049.305	7.2500005	1416.5151	7.0000005	14149.23	7.0000005	-7344.3047	7.2500005	8273.5156	7.0000005	25703.23	7.0000005	-11556.305	7.2500005	18256.516	7.0000005	4707.2305	7.0000005	7814.6953	7.2500005	4450.3052	7.0000005	2845.9199	7.0000005	8235.3652	7.2500005	-1126.8604	7.0000005	18169.045	7.0000005	15039.74	7.2500005	16610.141	7.0000005	7064.0449	7.0000005	18263.74	7.2500005	18587.141	7.0000005	908.04492	7.0000005	10944.74	7.2500005	6793.1396	7.0000005	22951.045	7.0000005	19583.74	7.2500005	12180.14	7.0000005	365.04492	7.0000005	4260.7402	7.2500005	-460.86035	7.0000005	21666.045	7.0000005	29913.74	7.2500005	-294.86035	7.0000005	692.04492	7.0000005	22109.74	7.2500005	18848.141	7.0000005	6255.0449	7.0000005	46524.742	7.2500005	10709.14	7.0000005	6564.0449	7.0000005	14186.74	7.2500005	8993.1396	7.0000005	1200.0449	7.0000005	10982.74	7.2500005	12034.14	7.0000005	2058.0449	7.0000005	16646.74	7.2500005	12665.14	7.0000005	2811.0449	7.0000005	26216.74	7.2500005	3153.1396	7.0000005	1879.0449	7.0000005	10351.74	7.2500005	-3820.2197	7.0000005	23341.98	7.0000005	21173.66	7.2500005	-3917.2197	7.0000005	18318.98	7.0000005	26339.66	7.2500005	13146.78	7.0000005	6225.9805	7.0000005	33518.66	7.2500005	4637.7803	7.0000005	6657.9805	7.0000005	20077.66	7.2500005	-3529.2197	7.0000005	822.98047	7.0000005	20628.66	7.2500005	9266.7803	7.0000005	-120.01953	7.0000005	11251.66	7.2500005	16330.78	7.0000005	5905.9805	7.0000005	22604.66	7.2500005	12874.78	7.0000005	5363.9805	7.0000005	24597.66	7.2500005	146.78027	7.0000005	9402.9805	7.0000005	20613.66	7.2500005	11594.78	7.0000005	414.98047	7.0000005	22595.66	7.2500005	-1826.2197	7.0000005	1608.9805	7.0000005	30211.66	7.2500005	14130.78	7.0000005	3378.9805	7.0000005	16102.66	7.2500005	-5209.2197	7.0000005	406.98047	7.0000005	26085.66	7.2500005	7427.7803	7.0000005	4076.9805	7.0000005	14727.66	7.2500005	2018.7803	7.0000005	-1322.0195	7.0000005	13250.66	7.2500005	-7013.2197	7.0000005	-2373.0195	7.0000005	12535.66	7.2500005	91.069824	7.0000005	27469.52	7.0000005	26112.506	7.2500005	17629.07	7.0000005	3876.5195	7.0000005	7735.5059	7.2500005	3950.0698	7.0000005	28255.52	7.0000005	26229.506	7.2500005	-2462.9302	7.0000005	17671.52	7.0000005	13431.506	7.2500005	921.06982	7.0000005	24987.52	7.0000005	32344.506	7.2500005	-1250.9302	7.0000005	16709.52	7.0000005	22395.506	7.2500005	17261.07	7.0000005	6677.5195	7.0000005	22151.506	7.2500005	9967.0703	7.0000005	5618.5195	7.0000005	25717.506	7.2500005	3673.0352	7.0000005	21961.305	7.0000005	11176.406	7.2500005	4090.0352	7.0000005	24579.305	7.0000005	11509.406	7.2500005	7421.0352	7.0000005	7232.3047	7.0000005	1834.4062	7.2500005	16412.035	7.0000005	7183.3047	7.0000005	17270.406	7.2500005	293.16504	7.0000005	16920.455	7.0000005	13712.355	7.2500005	14408.165	7.0000005	5043.4551	7.0000005	24696.355	7.2500005	15083.4	7.0000005	6897.5498	7.0000005	21325.865	7.2500005	1471.3999	7.0000005	9148.5498	7.0000005	16393.865	7.2500005	1363.3999	7.0000005	8166.5498	7.0000005	36114.867	7.2500005	17662.4	7.0000005	4140.5498	7.0000005	23142.865	7.2500005	1963.3999	7.0000005	9010.5498	7.0000005	24257.865	7.2500005	4002.3999	7.0000005	9198.5498	7.0000005	37593.867	7.2500005	12273.4	7.0000005	6651.5498	7.0000005	28220.865	7.2500005	16487.4	7.0000005	4064.5498	7.0000005	24896.865	7.2500005	2036.3999	7.0000005	21558.551	7.0000005	56524.867	7.2500005	13781.4	7.0000005	4558.5498	7.0000005	21676.865	7.2500005	3029.8496	7.0000005	-6564.6602	7.0000005	-7812.9141	7.2500005	-4630.1504	7.0000005	8725.3398	7.0000005	23996.086	7.2500005	25340.314	7.0000005	3344.0596	7.0000005	3968.4102	7.2500005	14340.314	7.0000005	20219.059	7.0000005	16533.41	7.2500005	20061.314	7.0000005	1835.0596	7.0000005	18151.41	7.2500005	11573.314	7.0000005	3440.0596	7.0000005	6826.4102	7.2500005	7306.3149	7.0000005	18145.059	7.0000005	22914.41	7.2500005	16015.314	7.0000005	6360.0596	7.0000005	51825.41	7.2500005	14193.314	7.0000005	4567.0596	7.0000005	11435.41	7.2500005	16027.314	7.0000005	7371.0596	7.0000005	30683.41	7.2500005	20404.314	7.0000005	3067.0596	7.0000005	25951.41	7.2500005	20420.314	7.0000005	5836.0596	7.0000005	27268.41	7.2500005	13708.314	7.0000005	2819.0596	7.0000005	29602.41	7.2500005	19210.314	7.0000005	8130.0596	7.0000005	18392.41	7.2500005	8727.3145	7.0000005	-475.94043	7.0000005	17209.41	7.2500005	4374.3149	7.0000005	4809.0596	7.0000005	19139.41	7.2500005	10921.76	7.0000005	22890.391	7.0000005	25227.32	7.2500005	8622.7598	7.0000005	3202.3901	7.0000005	12626.32	7.2500005	16661.76	7.0000005	11327.391	7.0000005	26352.32	7.2500005	16464.76	7.0000005	8779.3906	7.0000005	26638.32	7.2500005	11651.76	7.0000005	6433.3901	7.0000005	14258.32	7.2500005	13543.76	7.0000005	4907.3901	7.0000005	20777.32	7.2500005	10906.675	7.0000005	5611.2402	7.0000005	-8702.625	7.2500005	6006.8252	7.0000005	11447.48	7.0000005	42974.5	7.2500005	4520.8252	7.0000005	9668.4805	7.0000005	28575.5	7.2500005	14473.825	7.0000005	688.48047	7.0000005	15438.5	7.2500005	12186.825	7.0000005	-1059.5195	7.0000005	17013.5	7.2500005	16205.825	7.0000005	3317.4805	7.0000005	17824.5	7.2500005	24643.824	7.0000005	6728.4805	7.0000005	26850.5	7.2500005	8937.8252	7.0000005	17583.48	7.0000005	19843.5	7.2500005	447.8252	7.0000005	4188.4805	7.0000005	10492.5	7.2500005	13778.825	7.0000005	3494.4805	7.0000005	27113.5	7.2500005	5050.8252	7.0000005	9804.4805	7.0000005	17273.5	7.2500005	17735.824	7.0000005	5072.4805	7.0000005	22560.5	7.2500005	3440.8252	7.0000005	-750.51953	7.0000005	23333.5	7.2500005	9431.6953	7.0000005	4080.6348	7.0000005	10907.971	7.2500005	3599.6948	7.0000005	11928.635	7.0000005	-1687.0293	7.2500005	12782.695	7.0000005	5315.6348	7.0000005	8856.9707	7.2500005	14837.695	7.0000005	6086.6348	7.0000005	6398.9707	7.2500005	16121.175	7.0000005	2388.9199	7.0000005	-7097.1406	7.2500005	6300.1748	7.0000005	13054.92	7.0000005	18164.859	7.2500005	378.1748	7.0000005	5745.9199	7.0000005	18655.859	7.2500005	-286.8252	7.0000005	18284.92	7.0000005	16954.859	7.2500005	6908.1748	7.0000005	4400.9199	7.0000005	11239.859	7.2500005	13773.175	7.0000005	6615.9199	7.0000005	2035.8594	7.2500005	7868.1748	7.0000005	4826.9199	7.0000005	18854.859	7.2500005	11676.175	7.0000005	7694.9199	7.0000005	18608.859	7.2500005	4920.1748	7.0000005	19255.92	7.0000005	37167.859	7.2500005	10794.175	7.0000005	5345.9199	7.0000005	11805.859	7.2500005	781.1748	7.0000005	16257.92	7.0000005	27450.859	7.2500005	20542.176	7.0000005	7679.9199	7.0000005	13592.859	7.2500005	7712.1748	7.0000005	1641.9199	7.0000005	5500.8594	7.2500005	10019.175	7.0000005	2398.9199	7.0000005	8658.8594	7.2500005	12829.175	7.0000005	3975.9199	7.0000005	8936.8594	7.2500005	1533.1748	7.0000005	11414.92	7.0000005	19618.859	7.2500005	1800.1299	7.0000005	16549.096	7.0000005	16795.311	7.2500005	6905.1299	7.0000005	6795.0952	7.0000005	17389.311	7.2500005	11002.13	7.0000005	7044.0952	7.0000005	19740.311	7.2500005	1856.1299	7.0000005	4219.0952	7.0000005	25474.311	7.2500005	2225.1299	7.0000005	14006.096	7.0000005	11889.311	7.2500005	4880.1299	7.0000005	3235.0952	7.0000005	12658.311	7.2500005	10028.13	7.0000005	5033.0952	7.0000005	13428.311	7.2500005	6150.1299	7.0000005	7438.0952	7.0000005	4406.3105	7.2500005	975.12988	7.0000005	4813.0952	7.0000005	5599.3105	7.2500005	7592.1299	7.0000005	6726.0952	7.0000005	5927.3105	7.2500005	-167.87012	7.0000005	9538.0957	7.0000005	10941.311	7.2500005	3128.1299	7.0000005	11062.096	7.0000005	32974.312	7.2500005	1675.1299	7.0000005	15374.096	7.0000005	23040.311	7.2500005	12149.13	7.0000005	9611.0957	7.0000005	22698.311	7.2500005	12618.13	7.0000005	6117.0952	7.0000005	24283.311	7.2500005	7105.1299	7.0000005	12409.096	7.0000005	14773.311	7.2500005	19324.129	7.0000005	9201.0957	7.0000005	15165.311	7.2500005	9822.1299	7.0000005	4046.0952	7.0000005	17592.311	7.2500005	12103.13	7.0000005	7149.0952	7.0000005	20185.311	7.2500005	9097.1299	7.0000005	1887.0952	7.0000005	10553.311	7.2500005	1111.6699	7.0000005	15584.29	7.0000005	20096.74	7.2500005	-1381.3301	7.0000005	10743.29	7.0000005	5636.7402	7.2500005	18286.67	7.0000005	10527.29	7.0000005	24348.74	7.2500005	-1342.3301	7.0000005	22517.289	7.0000005	8281.7402	7.2500005	-1603.3301	7.0000005	21700.289	7.0000005	7693.7402	7.2500005	10761.67	7.0000005	4752.29	7.0000005	24834.74	7.2500005	3638.6699	7.0000005	10579.29	7.0000005	25326.74	7.2500005	9982.6699	7.0000005	8091.29	7.0000005	4852.7402	7.2500005	1433.6699	7.0000005	6922.29	7.0000005	12662.74	7.2500005	-2728.3301	7.0000005	15675.29	7.0000005	18996.74	7.2500005	-1392.3301	7.0000005	9307.29	7.0000005	10240.74	7.2500005	2668.6699	7.0000005	13818.29	7.0000005	5642.7402	7.2500005	-3027.3301	7.0000005	13351.29	7.0000005	6926.7402	7.2500005	4005.6699	7.0000005	7279.29	7.0000005	15585.74	7.2500005	-1800.3301	7.0000005	17099.289	7.0000005	8090.7402	7.2500005	3736.6699	7.0000005	5049.29	7.0000005	20164.74	7.2500005	-905.33008	7.0000005	14249.29	7.0000005	3610.7402	7.2500005	8354.5352	7.0000005	1401.4746	7.0000005	5753.3203	7.2500005	-600.46484	7.0000005	15513.475	7.0000005	20765.32	7.2500005	1912.5352	7.0000005	10650.475	7.0000005	9697.3203	7.2500005	8070.5352	7.0000005	3505.4746	7.0000005	26649.32	7.2500005	-3183.4648	7.0000005	15564.475	7.0000005	20511.32	7.2500005	-2395.4648	7.0000005	8536.4746	7.0000005	9860.3203	7.2500005	-2199.4648	7.0000005	11357.475	7.0000005	19255.32	7.2500005	5843.5352	7.0000005	7332.4746	7.0000005	8834.3203	7.2500005	12178.535	7.0000005	5279.4746	7.0000005	9512.3203	7.2500005	-627.46484	7.0000005	8226.4746	7.0000005	10168.32	7.2500005	-3030.4648	7.0000005	-1057.5254	7.0000005	16932.32	7.2500005	5605.5352	7.0000005	14070.475	7.0000005	24403.32	7.2500005	-5789.4648	7.0000005	979.47461	7.0000005	11509.32	7.2500005	1588.5352	7.0000005	3598.4746	7.0000005	15713.32	7.2500005	7277.5352	7.0000005	2149.4746	7.0000005	21853.32	7.2500005	1782.5352	7.0000005	2278.4746	7.0000005	11398.32	7.2500005	2385.5352	7.0000005	-525.52539	7.0000005	4675.3203	7.2500005	3673.5352	7.0000005	6367.4746	7.0000005	15923.32	7.2500005	-1656.4648	7.0000005	9679.4746	7.0000005	14817.32	7.2500005	7652.5352	7.0000005	1819.4746	7.0000005	14474.32	7.2500005	2788.5352	7.0000005	870.47461	7.0000005	16457.32	7.2500005	4891.5352	7.0000005	-715.52539	7.0000005	2919.3203	7.2500005	3558.5352	7.0000005	-628.52539	7.0000005	3162.3203	7.2500005	15375.6	7.0000005	4874.9805	7.0000005	10341.895	7.2500005	13750.6	7.0000005	-154.01953	7.0000005	4583.8945	7.2500005	19944.6	7.0000005	3449.9805	7.0000005	33779.895	7.2500005	14718.6	7.0000005	4601.9805	7.0000005	24581.895	7.2500005	8392.5996	7.0000005	1299.9805	7.0000005	15966.895	7.2500005	2245.6001	7.0000005	-186.01953	7.0000005	17540.895	7.2500005	11231.6	7.0000005	4249.9805	7.0000005	29635.895	7.2500005	11464.6	7.0000005	4930.9805	7.0000005	22231.895	7.2500005	4130.6001	7.0000005	2310.9805	7.0000005	12925.895	7.2500005	11417.6	7.0000005	-1199.0195	7.0000005	11503.895	7.2500005	13110.6	7.0000005	-64.019531	7.0000005	12184.895	7.2500005	4368.6001	7.0000005	10207.98	7.0000005	21440.895	7.2500005	2556.6001	7.0000005	9162.9805	7.0000005	18528.895	7.2500005	7134.6001	7.0000005	9787.9805	7.0000005	31337.895	7.2500005	-412.3999	7.0000005	2335.9805	7.0000005	18163.895	7.2500005	10778.6	7.0000005	5248.9805	7.0000005	24469.895	7.2500005	2310.6001	7.0000005	3046.9805	7.0000005	29933.895	7.2500005	23566.6	7.0000005	4225.9805	7.0000005	17799.895	7.2500005	3073.6001	7.0000005	1024.9805	7.0000005	22631.895	7.2500005	15165.6	7.0000005	3215.9805	7.0000005	23644.895	7.2500005	3835.6001	7.0000005	9787.9805	7.0000005	19572.895	7.2500005	15498.6	7.0000005	2380.9805	7.0000005	22827.895	7.2500005	12588.6	7.0000005	5978.9805	7.0000005	17022.895	7.2500005	1976.6001	7.0000005	8029.9805	7.0000005	16470.895	7.2500005	2765.6001	7.0000005	16359.98	7.0000005	29050.895	7.2500005	9427.5996	7.0000005	1634.9805	7.0000005	24775.895	7.2500005	11553.6	7.0000005	3390.9805	7.0000005	27423.895	7.2500005	11146.6	7.0000005	6215.9805	7.0000005	26176.895	7.2500005	9332.5996	7.0000005	6645.9805	7.0000005	27913.895	7.2500005	424.6001	7.0000005	12305.98	7.0000005	16492.895	7.2500005	9732.5996	7.0000005	3205.9805	7.0000005	20795.895	7.2500005	9975.5996	7.0000005	3381.9805	7.0000005	27394.895	7.2500005	7708.6001	7.0000005	1697.9805	7.0000005	28719.895	7.2500005	895.6001	7.0000005	13142.98	7.0000005	16227.895	7.2500005	8224.5996	7.0000005	2948.9805	7.0000005	24043.895	7.2500005	8471.5996	7.0000005	1907.9805	7.0000005	18203.895	7.2500005	12308.6	7.0000005	2154.9805	7.0000005	19138.895	7.2500005	1019.6001	7.0000005	59.980469	7.0000005	27851.895	7.2500005	13602.6	7.0000005	2888.9805	7.0000005	26736.895	7.2500005	10783.6	7.0000005	5122.9805	7.0000005	25306.895	7.2500005	8998.5996	7.0000005	1200.9805	7.0000005	17443.895	7.2500005	8677.5996	7.0000005	1735.9805	7.0000005	16328.895	7.2500005	-897.3999	7.0000005	9343.9805	7.0000005	18064.895	7.2500005	2482.3198	7.0000005	13174.25	7.0000005	18099.715	7.2500005	11273.32	7.0000005	10092.25	7.0000005	20496.715	7.2500005	18988.32	7.0000005	7565.25	7.0000005	21538.715	7.2500005	18512.32	7.0000005	2100.25	7.0000005	23915.715	7.2500005	1838.3198	7.0000005	7955.25	7.0000005	9877.7148	7.2500005	5455.3198	7.0000005	7790.25	7.0000005	20027.715	7.2500005	2465.3198	7.0000005	11588.25	7.0000005	28300.715	7.2500005	12498.32	7.0000005	942.25	7.0000005	18374.715	7.2500005	10895.32	7.0000005	3695.25	7.0000005	15947.715	7.2500005	8209.3203	7.0000005	3434.25	7.0000005	16961.715	7.2500005	11456.32	7.0000005	3478.25	7.0000005	19833.715	7.2500005	12385.32	7.0000005	5352.25	7.0000005	17651.715	7.2500005	1882.3198	7.0000005	-2290.75	7.0000005	19390.715	7.2500005	13122.32	7.0000005	1305.25	7.0000005	11429.715	7.2500005	6649.5703	7.0000005	27735.08	7.0000005	27348.51	7.2500005	7483.5703	7.0000005	20228.08	7.0000005	15392.51	7.2500005	9208.5703	7.0000005	2544.0801	7.0000005	614.50977	7.2500005	5609.5703	7.0000005	18715.08	7.0000005	16402.51	7.2500005	8365.5703	7.0000005	20901.08	7.0000005	49491.508	7.2500005	10955.57	7.0000005	7178.0801	7.0000005	28953.51	7.2500005	8660.5703	7.0000005	7604.0801	7.0000005	12964.51	7.2500005	4287.5703	7.0000005	13528.08	7.0000005	8111.5098	7.2500005	505.57031	7.0000005	17300.08	7.0000005	33524.508	7.2500005	-2743.4297	7.0000005	13153.08	7.0000005	9563.5098	7.2500005	-721.42969	7.0000005	12861.08	7.0000005	10389.51	7.2500005	780.57031	7.0000005	18911.08	7.0000005	8745.5098	7.2500005	17391.57	7.0000005	9218.0801	7.0000005	14653.51	7.2500005	11320.57	7.0000005	9166.0801	7.0000005	11844.51	7.2500005	-1260.4297	7.0000005	15697.08	7.0000005	16796.51	7.2500005	10058.57	7.0000005	5684.0801	7.0000005	6877.5098	7.2500005	12194.57	7.0000005	8571.0801	7.0000005	16630.51	7.2500005	13124.57	7.0000005	7746.0801	7.0000005	16879.51	7.2500005	12298.57	7.0000005	8703.0801	7.0000005	12394.51	7.2500005	13805.57	7.0000005	8213.0801	7.0000005	13642.51	7.2500005	13011.57	7.0000005	6579.0801	7.0000005	18780.51	7.2500005	16083.57	7.0000005	4831.0801	7.0000005	17665.51	7.2500005	-952.42969	7.0000005	4950.0801	7.0000005	19542.51	7.2500005	9964.5703	7.0000005	3914.0801	7.0000005	5994.5098	7.2500005	11743.57	7.0000005	3754.0801	7.0000005	1462.5098	7.2500005	-354.42969	7.0000005	7145.0801	7.0000005	7502.5098	7.2500005	10671.57	7.0000005	3203.0801	7.0000005	6718.5098	7.2500005	1959.5703	7.0000005	3824.0801	7.0000005	13251.51	7.2500005	347.57031	7.0000005	18631.08	7.0000005	17604.51	7.2500005	9661.5703	7.0000005	4255.0801	7.0000005	16252.51	7.2500005	-867.42969	7.0000005	3264.0801	7.0000005	16402.51	7.2500005	8778.5703	7.0000005	5231.0801	7.0000005	15095.51	7.2500005	5013.415	7.0000005	14151.225	7.0000005	23611.561	7.2500005	2710.415	7.0000005	4092.2246	7.0000005	25913.561	7.2500005	4781.415	7.0000005	11228.225	7.0000005	12102.561	7.2500005	16446.414	7.0000005	21303.225	7.0000005	18340.561	7.2500005	-201.58496	7.0000005	13821.225	7.0000005	13978.561	7.2500005	16.415039	7.0000005	3792.2246	7.0000005	22567.561	7.2500005	5949.415	7.0000005	3285.2246	7.0000005	18077.561	7.2500005	139.41504	7.0000005	3064.2246	7.0000005	8735.5605	7.2500005	1273.415	7.0000005	8358.2246	7.0000005	34202.562	7.2500005	1522.415	7.0000005	2699.2246	7.0000005	21696.561	7.2500005	7465.415	7.0000005	16542.225	7.0000005	46325.562	7.2500005	9520.415	7.0000005	4653.2246	7.0000005	17412.561	7.2500005	13241.415	7.0000005	3197.2246	7.0000005	23655.561	7.2500005	4040.415	7.0000005	3849.2246	7.0000005	3505.5605	7.2500005	10261.415	7.0000005	1625.2246	7.0000005	14206.561	7.2500005	8357.415	7.0000005	1380.2246	7.0000005	15020.561	7.2500005	6762.415	7.0000005	3763.2246	7.0000005	21887.561	7.2500005	8790.415	7.0000005	20657.225	7.0000005	21090.561	7.2500005	-1324.585	7.0000005	2046.2246	7.0000005	10763.561	7.2500005	1902.415	7.0000005	10178.225	7.0000005	21160.561	7.2500005	348.41504	7.0000005	2441.2246	7.0000005	17640.561	7.2500005	7999.415	7.0000005	2063.2246	7.0000005	14038.561	7.2500005	747.84521	7.0000005	8641.335	7.0000005	8160.6895	7.2500005	-847.15479	7.0000005	17125.336	7.0000005	11528.689	7.2500005	-885.15479	7.0000005	851.33496	7.0000005	3847.6895	7.2500005	9555.8457	7.0000005	2256.335	7.0000005	16686.689	7.2500005	16085.846	7.0000005	3078.335	7.0000005	8827.6895	7.2500005	9696.8457	7.0000005	4141.335	7.0000005	6778.6895	7.2500005	807.28491	7.0000005	16845.66	7.0000005	23484.809	7.2500005	2695.2849	7.0000005	15068.66	7.0000005	18446.809	7.2500005	-458.71509	7.0000005	2774.6602	7.0000005	3436.8096	7.2500005	2211.2849	7.0000005	4142.6602	7.0000005	16652.809	7.2500005	9064.2852	7.0000005	8839.6602	7.0000005	21056.809	7.2500005	11408.285	7.0000005	5004.6602	7.0000005	16186.81	7.2500005	16702.285	7.0000005	3240.6602	7.0000005	20394.809	7.2500005	976.28491	7.0000005	3220.6602	7.0000005	5912.8096	7.2500005	830.28491	7.0000005	5360.6602	7.0000005	21727.809	7.2500005	16303.51	7.0000005	1566.2305	7.0000005	22830.781	7.2500005	1492.51	7.0000005	20716.23	7.0000005	11113.78	7.2500005	1782.51	7.0000005	18316.23	7.0000005	17965.781	7.2500005	6857.5098	7.0000005	11223.23	7.0000005	18592.781	7.2500005	2678.51	7.0000005	28746.23	7.0000005	19148.781	7.2500005	13149.51	7.0000005	4515.2305	7.0000005	19786.781	7.2500005	17537.51	7.0000005	4061.2305	7.0000005	27244.781	7.2500005	7745.5098	7.0000005	2626.2305	7.0000005	16775.781	7.2500005	1913.51	7.0000005	2224.2305	7.0000005	19193.781	7.2500005	5032.02	7.0000005	12253.641	7.0000005	13345.32	7.2500005	10765.02	7.0000005	2624.6401	7.0000005	9014.3203	7.2500005	2296.9551	7.0000005	11091.92	7.0000005	23330.934	7.2500005	5691.9551	7.0000005	17574.92	7.0000005	33429.934	7.2500005	10682.955	7.0000005	3917.9199	7.0000005	15433.935	7.2500005	10062.955	7.0000005	2624.9199	7.0000005	13421.935	7.2500005	3127.9551	7.0000005	8904.9199	7.0000005	12812.935	7.2500005	9983.9551	7.0000005	2121.9199	7.0000005	25929.934	7.2500005	19009.955	7.0000005	10777.92	7.0000005	10654.935	7.2500005	9839.9551	7.0000005	4044.9199	7.0000005	13829.935	7.2500005	7679.4297	7.0000005	4360.9448	7.0000005	13170.665	7.2500005	2709.335	7.0000005	28815.555	7.0000005	16655.885	7.2500005	3203.335	7.0000005	23534.555	7.0000005	40421.883	7.2500005	11316.335	7.0000005	788.55469	7.0000005	18022.885	7.2500005	7813.335	7.0000005	4992.5547	7.0000005	56461.883	7.2500005	7841.3799	7.0000005	11740.064	7.0000005	15646.756	7.2500005	996.37988	7.0000005	22015.064	7.0000005	23882.756	7.2500005	7204.3799	7.0000005	13743.064	7.0000005	24037.756	7.2500005	10829.38	7.0000005	4853.0649	7.0000005	15441.756	7.2500005	13448.38	7.0000005	5972.0649	7.0000005	18959.756	7.2500005	8419.3799	7.0000005	877.06494	7.0000005	890.75586	7.2500005	4939.3799	7.0000005	10302.064	7.0000005	26266.756	7.2500005	1946.9099	7.0000005	8858.1396	7.0000005	-5133.8203	7.2500005	12395.91	7.0000005	-183.86035	7.0000005	12969.18	7.2500005	1458.2649	7.0000005	2847.2349	7.0000005	8505.8398	7.2500005	4020.2649	7.0000005	12841.234	7.0000005	2285.8398	7.2500005	5101.2646	7.0000005	6999.2349	7.0000005	5996.8398	7.2500005	28444.266	7.0000005	9877.2344	7.0000005	6247.8398	7.2500005	4171.4297	7.0000005	15446.564	7.0000005	10143.25	7.2500005	5356.4297	7.0000005	29417.564	7.0000005	15455.25	7.2500005	1509.4299	7.0000005	32806.566	7.0000005	18738.25	7.2500005	8719.4297	7.0000005	3622.5649	7.0000005	9271.25	7.2500005	12902.72	7.0000005	8608.6797	7.0000005	10309.845	7.2500005	14651.72	7.0000005	5067.6802	7.0000005	13503.845	7.2500005
17795.461	7.5000005	34.615234	7.5000005	-45512.273	7.7500005	7967.46	7.5000005	-3076.3848	7.5000005	-53998.273	7.7500005	12380.46	7.5000005	-3884.3848	7.5000005	-55104.273	7.7500005	13714.46	7.5000005	-730.38477	7.5000005	-42495.273	7.7500005	8527.5449	7.5000005	34068.219	7.5000005	19575.131	7.7500005	18679.545	7.5000005	11385.22	7.5000005	6267.1309	7.7500005	11259.545	7.5000005	20690.219	7.5000005	21163.131	7.7500005	18670.545	7.5000005	4498.2197	7.5000005	8673.1309	7.7500005	21034.545	7.5000005	6425.2197	7.5000005	8280.1309	7.7500005	4319.5449	7.5000005	7566.2197	7.5000005	34577.133	7.7500005	19481.545	7.5000005	7715.2197	7.5000005	45744.133	7.7500005	21058.545	7.5000005	7374.2197	7.5000005	22130.131	7.7500005	20034.545	7.5000005	7216.2197	7.5000005	20898.131	7.7500005	26231.545	7.5000005	4504.2197	7.5000005	5995.1309	7.7500005	6617.5449	7.5000005	7664.2197	7.5000005	28824.131	7.7500005	12442.545	7.5000005	1693.2197	7.5000005	13290.131	7.7500005	21104.545	7.5000005	9109.2197	7.5000005	21426.131	7.7500005	22712.545	7.5000005	3885.2197	7.5000005	27079.131	7.7500005	5838.5449	7.5000005	6546.2197	7.5000005	34147.133	7.7500005	17398.545	7.5000005	13663.22	7.5000005	36568.133	7.7500005	26255.545	7.5000005	7714.2197	7.5000005	21388.131	7.7500005	10073.545	7.5000005	4406.2197	7.5000005	12191.131	7.7500005	7085.5449	7.5000005	3930.2197	7.5000005	19350.131	7.7500005	20246.545	7.5000005	10973.22	7.5000005	27962.131	7.7500005	21596.545	7.5000005	8705.2197	7.5000005	24255.131	7.7500005	15917.545	7.5000005	7848.2197	7.5000005	15494.131	7.7500005	16207.545	7.5000005	4807.2197	7.5000005	21187.131	7.7500005	7747.5449	7.5000005	6114.2197	7.5000005	28193.131	7.7500005	13676.545	7.5000005	8855.2197	7.5000005	20494.131	7.7500005	18041.545	7.5000005	5304.2197	7.5000005	16805.131	7.7500005	22520.545	7.5000005	10020.22	7.5000005	38236.133	7.7500005	10906.545	7.5000005	2326.2197	7.5000005	13283.131	7.7500005	19383.545	7.5000005	3666.2197	7.5000005	12957.131	7.7500005	16520.545	7.5000005	6049.2197	7.5000005	18505.131	7.7500005	9845.5449	7.5000005	3345.2197	7.5000005	12564.131	7.7500005	8036.5449	7.5000005	17690.219	7.5000005	17117.131	7.7500005	5748.0547	7.5000005	9420.2148	7.5000005	20265.244	7.7500005	15530.055	7.5000005	615.21484	7.5000005	17284.244	7.7500005	2110.5552	7.5000005	29045.33	7.5000005	9295.9141	7.7500005	5823.5552	7.5000005	23888.33	7.5000005	18056.914	7.7500005	1780.5552	7.5000005	22846.33	7.5000005	14771.914	7.7500005	9964.5547	7.5000005	17668.33	7.5000005	15644.914	7.7500005	2860.5552	7.5000005	9522.3301	7.5000005	13431.914	7.7500005	14919.555	7.5000005	7413.3301	7.5000005	23502.914	7.7500005	1503.5552	7.5000005	20022.33	7.5000005	15303.914	7.7500005	714.55518	7.5000005	4182.3301	7.5000005	19654.914	7.7500005	9043.5547	7.5000005	-720.66992	7.5000005	-2667.0859	7.7500005	1343.5552	7.5000005	2505.3301	7.5000005	13930.914	7.7500005	9635.5547	7.5000005	5382.3301	7.5000005	17278.914	7.7500005	17162.555	7.5000005	7976.3301	7.5000005	25006.914	7.7500005	18176.555	7.5000005	5929.3301	7.5000005	17858.914	7.7500005	17580.961	7.5000005	2751.0498	7.5000005	-9398.9414	7.7500005	5065.96	7.5000005	17415.051	7.5000005	-9543.9414	7.7500005	9926.96	7.5000005	23107.051	7.5000005	-6360.9414	7.7500005	17535.961	7.5000005	9714.0498	7.5000005	7022.0586	7.7500005	4877.9648	7.5000005	2476.1748	7.5000005	9850.7998	7.7500005	1409.5449	7.5000005	20759.461	7.5000005	15837.289	7.7500005	23958.545	7.5000005	10181.46	7.5000005	21332.289	7.7500005	1539.5449	7.5000005	4489.46	7.5000005	17384.289	7.7500005	10448.545	7.5000005	28941.461	7.5000005	19211.289	7.7500005	18635.545	7.5000005	4629.46	7.5000005	5610.2891	7.7500005	4314.5449	7.5000005	22375.461	7.5000005	33790.289	7.7500005	3908.5449	7.5000005	2490.46	7.5000005	15896.289	7.7500005	29662.545	7.5000005	8149.46	7.5000005	37816.289	7.7500005	16998.545	7.5000005	7548.46	7.5000005	16776.289	7.7500005	14510.545	7.5000005	7072.46	7.5000005	19725.289	7.7500005	17891.545	7.5000005	6372.46	7.5000005	18197.289	7.7500005	17574.545	7.5000005	6765.46	7.5000005	24871.289	7.7500005	11319.545	7.5000005	5719.46	7.5000005	12511.289	7.7500005	247.31543	7.5000005	22766.875	7.5000005	24474.904	7.7500005	10062.315	7.5000005	7806.875	7.5000005	29519.904	7.7500005	19864.316	7.5000005	2513.875	7.5000005	29509.904	7.7500005	8959.3154	7.5000005	6587.875	7.5000005	23441.904	7.7500005	-451.68457	7.5000005	25.875	7.5000005	17716.904	7.7500005	16384.316	7.5000005	2386.875	7.5000005	12682.904	7.7500005	4640.3154	7.5000005	22720.875	7.5000005	20218.904	7.7500005	19113.316	7.5000005	4438.875	7.5000005	21419.904	7.7500005	1185.3154	7.5000005	18736.875	7.5000005	18257.904	7.7500005	12207.315	7.5000005	4992.875	7.5000005	20389.904	7.7500005	1144.3154	7.5000005	2001.875	7.5000005	25405.904	7.7500005	15937.315	7.5000005	3076.875	7.5000005	18556.904	7.7500005	-2918.6846	7.5000005	-1522.125	7.5000005	23523.904	7.7500005	8591.3154	7.5000005	5890.875	7.5000005	19059.904	7.7500005	8308.3154	7.5000005	-572.125	7.5000005	12525.904	7.7500005	-2448.6846	7.5000005	-1938.125	7.5000005	13298.904	7.7500005	-1876.9404	7.5000005	29702.836	7.5000005	19265.289	7.7500005	17754.059	7.5000005	7047.835	7.5000005	7345.2891	7.7500005	3305.0596	7.5000005	23016.836	7.5000005	24460.289	7.7500005	-1151.9404	7.5000005	17278.836	7.5000005	14897.289	7.7500005	-2951.9404	7.5000005	24293.836	7.5000005	27565.289	7.7500005	-1915.9404	7.5000005	25470.836	7.5000005	22252.289	7.7500005	11161.06	7.5000005	7991.835	7.5000005	22966.289	7.7500005	10535.06	7.5000005	7468.835	7.5000005	21220.289	7.7500005	5351.6602	7.5000005	21917.885	7.5000005	13803.605	7.7500005	3163.6602	7.5000005	21040.885	7.5000005	19358.605	7.7500005	3099.6602	7.5000005	20465.885	7.5000005	7345.6055	7.7500005	12897.66	7.5000005	10515.885	7.5000005	22040.605	7.7500005	1071.0596	7.5000005	11048.1	7.5000005	9134.3242	7.7500005	12063.06	7.5000005	7326.0996	7.5000005	25172.324	7.7500005	10392.465	7.5000005	5339.9404	7.5000005	17974.215	7.7500005	371.46484	7.5000005	10086.94	7.5000005	15715.215	7.7500005	589.46484	7.5000005	10908.94	7.5000005	30812.215	7.7500005	17924.465	7.5000005	4655.9404	7.5000005	23357.215	7.7500005	4655.4648	7.5000005	5717.9404	7.5000005	18945.215	7.7500005	5201.4648	7.5000005	8892.9404	7.5000005	26577.215	7.7500005	11235.465	7.5000005	6984.9404	7.5000005	20580.215	7.7500005	13454.465	7.5000005	2793.9404	7.5000005	16759.215	7.7500005	13428.465	7.5000005	7709.9404	7.5000005	47012.215	7.7500005	10959.465	7.5000005	3710.9404	7.5000005	13278.215	7.7500005	141.41992	7.5000005	169.375	7.5000005	-18054.805	7.7500005	-8314.5801	7.5000005	12027.375	7.5000005	9613.1953	7.7500005	24081.82	7.5000005	1696.7646	7.5000005	2830.0508	7.7500005	8953.8203	7.5000005	18715.766	7.5000005	22676.051	7.7500005	4274.8198	7.5000005	-2927.2354	7.5000005	14228.051	7.7500005	14736.82	7.5000005	-3116.2354	7.5000005	8235.0508	7.7500005	6737.8198	7.5000005	11625.765	7.5000005	26146.051	7.7500005	16049.82	7.5000005	1715.7646	7.5000005	43200.051	7.7500005	15486.82	7.5000005	4842.7646	7.5000005	17061.051	7.7500005	16109.82	7.5000005	2915.7646	7.5000005	30862.051	7.7500005	21526.82	7.5000005	1145.7646	7.5000005	22448.051	7.7500005	18394.82	7.5000005	1564.7646	7.5000005	24956.051	7.7500005	12021.82	7.5000005	-1293.2354	7.5000005	21820.051	7.7500005	12898.82	7.5000005	12781.765	7.5000005	16169.051	7.7500005	9891.8203	7.5000005	-2765.2354	7.5000005	16703.051	7.7500005	2544.8198	7.5000005	5490.7646	7.5000005	25529.051	7.7500005	7592.0249	7.5000005	26557.885	7.5000005	27705.744	7.7500005	1655.0249	7.5000005	9631.8848	7.5000005	16074.744	7.7500005	14808.025	7.5000005	11075.885	7.5000005	30966.744	7.7500005	12865.025	7.5000005	9276.8848	7.5000005	32061.744	7.7500005	10357.025	7.5000005	7546.8848	7.5000005	17368.744	7.7500005	11846.025	7.5000005	7105.8848	7.5000005	21844.744	7.7500005	9322.9746	7.5000005	5828.7202	7.5000005	-4049.4297	7.7500005	5575.915	7.5000005	14597.375	7.5000005	37395.23	7.7500005	4368.915	7.5000005	19053.375	7.5000005	28284.23	7.7500005	14328.915	7.5000005	4998.375	7.5000005	17350.23	7.7500005	15542.915	7.5000005	4756.375	7.5000005	16505.23	7.7500005	14206.915	7.5000005	11164.375	7.5000005	20022.23	7.7500005	19790.914	7.5000005	9351.375	7.5000005	28584.23	7.7500005	11208.915	7.5000005	21781.375	7.5000005	24124.23	7.7500005	421.91504	7.5000005	14595.375	7.5000005	10633.23	7.7500005	13266.915	7.5000005	8647.375	7.5000005	29203.23	7.7500005	8441.915	7.5000005	13608.375	7.5000005	17527.23	7.7500005	16628.914	7.5000005	9063.375	7.5000005	20423.23	7.7500005	3669.915	7.5000005	2354.375	7.5000005	23216.23	7.7500005	11081.85	7.5000005	10826.564	7.5000005	16977.975	7.7500005	1302.8501	7.5000005	9736.5645	7.5000005	5369.9746	7.7500005	12291.85	7.5000005	6010.5649	7.5000005	14727.975	7.7500005	13220.85	7.5000005	9230.5645	7.5000005	16699.975	7.7500005	18965.121	7.5000005	-675.86523	7.5000005	-4896.1445	7.7500005	3037.1201	7.5000005	12866.135	7.5000005	34902.855	7.7500005	1425.1201	7.5000005	-1284.8652	7.5000005	18228.855	7.7500005	2422.1201	7.5000005	17385.135	7.5000005	15303.855	7.7500005	6591.1201	7.5000005	-724.86523	7.5000005	9136.8555	7.7500005	16492.121	7.5000005	1746.1348	7.5000005	3213.8555	7.7500005	9744.1201	7.5000005	2689.1348	7.5000005	14552.855	7.7500005	10287.12	7.5000005	2354.1348	7.5000005	16136.855	7.7500005	4732.1201	7.5000005	13931.135	7.5000005	49505.855	7.7500005	12107.12	7.5000005	177.13477	7.5000005	8523.8555	7.7500005	3528.1201	7.5000005	11145.135	7.5000005	28899.855	7.7500005	16311.12	7.5000005	3737.1348	7.5000005	14607.855	7.7500005	6557.1201	7.5000005	-1872.8652	7.5000005	3849.8555	7.7500005	8802.1201	7.5000005	976.13477	7.5000005	3760.8555	7.7500005	9565.1201	7.5000005	2735.1348	7.5000005	1260.8555	7.7500005	2320.1201	7.5000005	8958.1348	7.5000005	26584.855	7.7500005	2516.5449	7.5000005	20403.895	7.5000005	13993.615	7.7500005	7388.5449	7.5000005	6207.895	7.5000005	18478.615	7.7500005	13042.545	7.5000005	8593.8945	7.5000005	18696.615	7.7500005	4024.5449	7.5000005	6631.895	7.5000005	26010.615	7.7500005	2781.5449	7.5000005	13094.895	7.5000005	16203.615	7.7500005	8032.5449	7.5000005	3171.895	7.5000005	10213.615	7.7500005	3266.5449	7.5000005	4141.895	7.5000005	16584.615	7.7500005	8076.5449	7.5000005	3235.895	7.5000005	3367.6152	7.7500005	131.54492	7.5000005	1823.895	7.5000005	5057.6152	7.7500005	3046.5449	7.5000005	12510.895	7.5000005	9715.6152	7.7500005	544.54492	7.5000005	7162.895	7.5000005	7584.6152	7.7500005	3452.5449	7.5000005	10502.895	7.5000005	27165.615	7.7500005	4058.5449	7.5000005	16482.895	7.5000005	24973.615	7.7500005	7055.5449	7.5000005	18473.895	7.5000005	20751.615	7.7500005	12055.545	7.5000005	5591.895	7.5000005	22050.615	7.7500005	13628.545	7.5000005	3845.895	7.5000005	15596.615	7.7500005	19270.545	7.5000005	6365.895	7.5000005	18742.615	7.7500005	11454.545	7.5000005	5176.895	7.5000005	17443.615	7.7500005	12311.545	7.5000005	4148.895	7.5000005	15828.615	7.7500005	9595.5449	7.5000005	2354.895	7.5000005	14123.615	7.7500005	309.1001	7.5000005	14766.965	7.5000005	18517.301	7.7500005	1636.1001	7.5000005	10017.965	7.5000005	6476.3008	7.7500005	20081.1	7.5000005	10953.965	7.5000005	22839.301	7.7500005	348.1001	7.5000005	18204.965	7.5000005	17114.301	7.7500005	826.1001	7.5000005	16068.965	7.5000005	8315.3008	7.7500005	13354.1	7.5000005	6243.9648	7.5000005	17638.301	7.7500005	8199.0996	7.5000005	7750.9648	7.5000005	23077.301	7.7500005	14028.1	7.5000005	8786.9648	7.5000005	10499.301	7.7500005	2192.1001	7.5000005	11027.965	7.5000005	21525.301	7.7500005	3264.1001	7.5000005	13828.965	7.5000005	20418.301	7.7500005	1744.1001	7.5000005	12229.965	7.5000005	10382.301	7.7500005	7948.1001	7.5000005	8715.9648	7.5000005	9529.3008	7.7500005	-1242.8999	7.5000005	10894.965	7.5000005	10516.301	7.7500005	5411.1001	7.5000005	10341.965	7.5000005	18223.301	7.7500005	435.1001	7.5000005	16662.965	7.5000005	10827.301	7.7500005	14961.1	7.5000005	5448.9648	7.5000005	12881.301	7.7500005	606.1001	7.5000005	17864.965	7.5000005	6024.3008	7.7500005	13143.735	7.5000005	5399.1499	7.5000005	7886.1758	7.7500005	8350.7354	7.5000005	11197.15	7.5000005	25844.176	7.7500005	6023.7354	7.5000005	11156.15	7.5000005	12705.176	7.7500005	3978.7354	7.5000005	6711.1499	7.5000005	29141.176	7.7500005	2977.7354	7.5000005	19320.15	7.5000005	16955.176	7.7500005	472.73535	7.5000005	8353.1504	7.5000005	12487.176	7.7500005	1433.7354	7.5000005	12258.15	7.5000005	23320.176	7.7500005	13029.735	7.5000005	11782.15	7.5000005	14271.176	7.7500005	22650.734	7.5000005	6548.1499	7.5000005	17171.176	7.7500005	4892.7354	7.5000005	13761.15	7.5000005	16571.176	7.7500005	-178.26465	7.5000005	4047.1499	7.5000005	15582.176	7.7500005	9044.7354	7.5000005	16709.15	7.5000005	26913.176	7.7500005	224.73535	7.5000005	5448.1499	7.5000005	10061.176	7.7500005	2625.7354	7.5000005	8395.1504	7.5000005	16808.176	7.7500005	13077.735	7.5000005	3876.1499	7.5000005	27309.176	7.7500005	4801.7354	7.5000005	7516.1499	7.5000005	19531.176	7.7500005	1626.7354	7.5000005	2600.1499	7.5000005	7440.1758	7.7500005	8919.7354	7.5000005	9093.1504	7.5000005	20410.176	7.7500005	443.73535	7.5000005	18291.15	7.5000005	19103.176	7.7500005	10828.735	7.5000005	5109.1499	7.5000005	17151.176	7.7500005	4951.7354	7.5000005	6029.1499	7.5000005	19967.176	7.7500005	5274.7354	7.5000005	1063.1499	7.5000005	8171.1758	7.7500005	7051.7354	7.5000005	2665.1499	7.5000005	7378.1758	7.7500005	16289.734	7.5000005	2935.9648	7.5000005	6032.0898	7.7500005	12774.734	7.5000005	3501.9648	7.5000005	6576.0898	7.7500005	18042.734	7.5000005	4821.9648	7.5000005	28216.09	7.7500005	14860.734	7.5000005	4102.9648	7.5000005	9724.0898	7.7500005	10516.734	7.5000005	2141.9648	7.5000005	11903.09	7.7500005	1150.7349	7.5000005	2007.9648	7.5000005	11327.09	7.7500005	18178.734	7.5000005	6324.9648	7.5000005	27720.09	7.7500005	11549.734	7.5000005	8494.9648	7.5000005	22533.09	7.7500005	3190.7349	7.5000005	6395.9648	7.5000005	12597.09	7.7500005	12570.734	7.5000005	1698.9648	7.5000005	6783.0898	7.7500005	11649.734	7.5000005	1559.9648	7.5000005	17107.09	7.7500005	8005.7349	7.5000005	12245.965	7.5000005	17226.09	7.7500005	4327.7349	7.5000005	14215.965	7.5000005	18299.09	7.7500005	6971.7349	7.5000005	11310.965	7.5000005	21414.09	7.7500005	2069.7349	7.5000005	646.96484	7.5000005	24708.09	7.7500005	12446.734	7.5000005	7830.9648	7.5000005	24811.09	7.7500005	5401.7349	7.5000005	6955.9648	7.5000005	31665.09	7.7500005	22854.734	7.5000005	6850.9648	7.5000005	12174.09	7.7500005	2910.7349	7.5000005	2307.9648	7.5000005	21720.09	7.7500005	16186.734	7.5000005	3521.9648	7.5000005	18925.09	7.7500005	2627.7349	7.5000005	16079.965	7.5000005	8266.0898	7.7500005	17662.734	7.5000005	8623.9648	7.5000005	22051.09	7.7500005	13955.734	7.5000005	6172.9648	7.5000005	10834.09	7.7500005	4106.7349	7.5000005	13583.965	7.5000005	13144.09	7.7500005	3496.7349	7.5000005	19198.965	7.5000005	22492.09	7.7500005	10255.734	7.5000005	2606.9648	7.5000005	19985.09	7.7500005	12749.734	7.5000005	4324.9648	7.5000005	23503.09	7.7500005	16263.734	7.5000005	5166.9648	7.5000005	18332.09	7.7500005	10148.734	7.5000005	6926.9648	7.5000005	26550.09	7.7500005	4334.7349	7.5000005	11480.965	7.5000005	22805.09	7.7500005	12312.734	7.5000005	3999.9648	7.5000005	20682.09	7.7500005	14904.734	7.5000005	3975.9648	7.5000005	20062.09	7.7500005	6870.7349	7.5000005	1879.9648	7.5000005	17088.09	7.7500005	3373.7349	7.5000005	14163.965	7.5000005	10333.09	7.7500005	11235.734	7.5000005	4383.9648	7.5000005	20475.09	7.7500005	10691.734	7.5000005	2236.9648	7.5000005	9583.0898	7.7500005	10900.734	7.5000005	3160.9648	7.5000005	17116.09	7.7500005	2258.7349	7.5000005	-114.03516	7.5000005	24644.09	7.7500005	12324.734	7.5000005	7941.9648	7.5000005	20981.09	7.7500005	11001.734	7.5000005	5660.9648	7.5000005	18695.09	7.7500005	12184.734	7.5000005	5288.9648	7.5000005	13292.09	7.7500005	7384.7349	7.5000005	1966.9648	7.5000005	10489.09	7.7500005	2520.7349	7.5000005	6978.9648	7.5000005	9194.0898	7.7500005	-2661.085	7.5000005	11869.63	7.5000005	18122.199	7.7500005	5368.915	7.5000005	7708.6299	7.5000005	23085.199	7.7500005	12492.915	7.5000005	5216.6299	7.5000005	21242.199	7.7500005	11356.915	7.5000005	-1007.3701	7.5000005	26582.199	7.7500005	-1852.085	7.5000005	5269.6299	7.5000005	10994.2	7.7500005	-2145.085	7.5000005	5268.6299	7.5000005	24180.199	7.7500005	-4047.085	7.5000005	7023.6299	7.5000005	26725.199	7.7500005	8559.915	7.5000005	68.629883	7.5000005	18755.199	7.7500005	11729.915	7.5000005	1414.6299	7.5000005	19842.199	7.7500005	7333.915	7.5000005	3737.6299	7.5000005	18208.199	7.7500005	5988.915	7.5000005	-357.37012	7.5000005	18732.199	7.7500005	6709.915	7.5000005	4257.6299	7.5000005	21595.199	7.7500005	-3331.085	7.5000005	-3972.3701	7.5000005	22031.199	7.7500005	10273.915	7.5000005	-1648.3701	7.5000005	16766.199	7.7500005	8777.5049	7.5000005	22915.574	7.5000005	23015.66	7.7500005	11219.505	7.5000005	19845.574	7.5000005	15113.66	7.7500005	16768.504	7.5000005	-787.4248	7.5000005	2877.6602	7.7500005	13374.505	7.5000005	9187.5752	7.5000005	3133.6602	7.7500005	9352.5049	7.5000005	11463.575	7.5000005	46759.66	7.7500005	12112.505	7.5000005	2831.5752	7.5000005	32691.66	7.7500005	9648.5049	7.5000005	3439.5752	7.5000005	18600.66	7.7500005	7761.5049	7.5000005	10715.575	7.5000005	9217.6602	7.7500005	2988.5049	7.5000005	13243.575	7.5000005	36617.66	7.7500005	-554.49512	7.5000005	9548.5752	7.5000005	11799.66	7.7500005	1014.5049	7.5000005	10211.575	7.5000005	15688.66	7.7500005	3177.5049	7.5000005	18522.574	7.5000005	9373.6602	7.7500005	18939.504	7.5000005	3738.5752	7.5000005	16790.66	7.7500005	18011.504	7.5000005	3081.5752	7.5000005	16537.66	7.7500005	2887.5049	7.5000005	10074.575	7.5000005	14781.66	7.7500005	15673.505	7.5000005	2540.5752	7.5000005	12103.66	7.7500005	17318.504	7.5000005	6422.5752	7.5000005	19134.66	7.7500005	16060.505	7.5000005	5312.5752	7.5000005	20150.66	7.7500005	14330.505	7.5000005	1344.5752	7.5000005	15775.66	7.7500005	16234.505	7.5000005	1949.5752	7.5000005	19171.66	7.7500005	14073.505	7.5000005	6219.5752	7.5000005	20357.66	7.7500005	17419.504	7.5000005	2433.5752	7.5000005	20295.66	7.7500005	2791.5049	7.5000005	860.5752	7.5000005	21219.66	7.7500005	13344.505	7.5000005	-1573.4248	7.5000005	12096.66	7.7500005	14096.505	7.5000005	-1802.4248	7.5000005	1575.6602	7.7500005	4162.5049	7.5000005	774.5752	7.5000005	12235.66	7.7500005	13113.505	7.5000005	1543.5752	7.5000005	14278.66	7.7500005	1904.5049	7.5000005	2813.5752	7.5000005	13768.66	7.7500005	4125.5049	7.5000005	14952.575	7.5000005	19630.66	7.7500005	11147.505	7.5000005	1072.5752	7.5000005	16126.66	7.7500005	2825.5049	7.5000005	90.575195	7.5000005	17768.66	7.7500005	4223.5049	7.5000005	5931.5752	7.5000005	15195.66	7.7500005	5040.7598	7.5000005	15832.73	7.5000005	23034.775	7.7500005	2406.7598	7.5000005	6923.73	7.5000005	28802.775	7.7500005	3155.7598	7.5000005	9224.7305	7.5000005	12094.775	7.7500005	12230.76	7.5000005	20397.73	7.5000005	16183.775	7.7500005	-1396.2402	7.5000005	15148.73	7.5000005	10876.775	7.7500005	-1009.2402	7.5000005	5444.73	7.5000005	11094.775	7.7500005	5782.7598	7.5000005	3928.73	7.5000005	19722.775	7.7500005	-674.24023	7.5000005	4952.73	7.5000005	9106.7754	7.7500005	382.75977	7.5000005	10003.73	7.5000005	32766.775	7.7500005	419.75977	7.5000005	4672.73	7.5000005	17445.775	7.7500005	5562.7598	7.5000005	16361.73	7.5000005	38230.773	7.7500005	11664.76	7.5000005	4967.73	7.5000005	17049.775	7.7500005	10111.76	7.5000005	7244.73	7.5000005	20879.775	7.7500005	1491.7598	7.5000005	8375.7305	7.5000005	3381.7754	7.7500005	803.75977	7.5000005	15951.73	7.5000005	15327.775	7.7500005	7074.7598	7.5000005	5457.73	7.5000005	15113.775	7.7500005	195.75977	7.5000005	10114.73	7.5000005	16576.775	7.7500005	4677.7598	7.5000005	20567.73	7.5000005	16247.775	7.7500005	-1494.2402	7.5000005	2228.73	7.5000005	15279.775	7.7500005	9152.7598	7.5000005	4193.73	7.5000005	20926.775	7.7500005	966.75977	7.5000005	3469.73	7.5000005	19224.775	7.7500005	7432.7598	7.5000005	5029.73	7.5000005	12230.775	7.7500005	1985.145	7.5000005	9236.9951	7.5000005	13758.75	7.7500005	1231.145	7.5000005	14987.995	7.5000005	15748.75	7.7500005	-692.85498	7.5000005	-469.00488	7.5000005	11996.75	7.7500005	8653.1445	7.5000005	4315.9951	7.5000005	27652.75	7.7500005	18790.145	7.5000005	3456.9951	7.5000005	14088.75	7.7500005	9947.1445	7.5000005	3205.9951	7.5000005	19487.75	7.7500005	720.09497	7.5000005	24865.18	7.5000005	28873.984	7.7500005	3644.095	7.5000005	13629.18	7.5000005	16815.984	7.7500005	938.09497	7.5000005	-1645.8203	7.5000005	1775.9854	7.7500005	2175.095	7.5000005	22.179688	7.5000005	16937.984	7.7500005	8266.0947	7.5000005	7657.1797	7.5000005	19273.984	7.7500005	11861.095	7.5000005	2401.1797	7.5000005	15969.985	7.7500005	17976.096	7.5000005	433.17969	7.5000005	20533.984	7.7500005	543.09497	7.5000005	-1910.8203	7.5000005	9627.9854	7.7500005	2034.095	7.5000005	1262.1797	7.5000005	24932.984	7.7500005	13407.675	7.5000005	5369.2549	7.5000005	17635.016	7.7500005	-813.32495	7.5000005	24693.254	7.5000005	11772.015	7.7500005	630.67505	7.5000005	22541.254	7.5000005	18483.016	7.7500005	6146.6748	7.5000005	11734.255	7.5000005	15540.015	7.7500005	2670.675	7.5000005	17536.254	7.5000005	16911.016	7.7500005	14029.675	7.5000005	5681.2549	7.5000005	21249.016	7.7500005	16305.675	7.5000005	6529.2549	7.5000005	19916.016	7.7500005	6975.6748	7.5000005	6814.2549	7.5000005	9878.0146	7.7500005	-81.324951	7.5000005	3054.2549	7.5000005	26749.016	7.7500005	4321.5601	7.5000005	11812.25	7.5000005	16128.195	7.7500005	7437.5601	7.5000005	3516.25	7.5000005	14056.195	7.7500005	2130.4851	7.5000005	17740.5	7.5000005	28272.42	7.7500005	4911.4854	7.5000005	17643.5	7.5000005	36568.422	7.7500005	12345.485	7.5000005	2793.5	7.5000005	19300.42	7.7500005	10842.485	7.5000005	4251.5	7.5000005	15964.42	7.7500005	2239.4851	7.5000005	11376.5	7.5000005	19199.42	7.7500005	7867.4854	7.5000005	4806.5	7.5000005	28398.42	7.7500005	16000.485	7.5000005	8979.5	7.5000005	18787.42	7.7500005	5365.4854	7.5000005	1668.5	7.5000005	15302.42	7.7500005	426.43506	7.5000005	1992.8599	7.5000005	21788.344	7.7500005	2291.97	7.5000005	21975.535	7.5000005	15851.66	7.7500005	6816.9697	7.5000005	23530.535	7.5000005	29028.66	7.7500005	5044.9697	7.5000005	12400.535	7.5000005	11813.66	7.7500005	9516.9697	7.5000005	7321.5352	7.5000005	48807.66	7.7500005	5160.4751	7.5000005	17454.504	7.5000005	15111.135	7.7500005	1702.4751	7.5000005	26476.504	7.5000005	21726.135	7.7500005	3359.4751	7.5000005	19373.504	7.5000005	22026.135	7.7500005	12373.475	7.5000005	4704.5049	7.5000005	14402.135	7.7500005	15070.475	7.5000005	8340.5049	7.5000005	18151.135	7.7500005	9991.4746	7.5000005	3631.5049	7.5000005	-2777.8652	7.7500005	4264.4751	7.5000005	11275.505	7.5000005	19270.135	7.7500005	5966.96	7.5000005	-172.47021	7.5000005	-7571.6895	7.7500005	12601.96	7.5000005	4728.5298	7.5000005	8667.3105	7.7500005	1749.54	7.5000005	3848.3398	7.5000005	18649.48	7.7500005	985.54004	7.5000005	10984.34	7.5000005	12039.48	7.7500005	3473.54	7.5000005	9288.3398	7.5000005	16412.48	7.7500005	24551.539	7.5000005	7585.3398	7.5000005	16155.48	7.7500005	3583.6851	7.5000005	19857.859	7.5000005	9821.7695	7.7500005	5208.6851	7.5000005	14571.859	7.5000005	16898.77	7.7500005	-991.31494	7.5000005	32848.859	7.5000005	13434.77	7.7500005	5341.6851	7.5000005	2934.8599	7.5000005	13886.77	7.7500005	8388.46	7.5000005	12237.51	7.5000005	16404.365	7.7500005	12254.46	7.5000005	7228.5098	7.5000005	15853.365	7.7500005
16663.865	8	-1100.2354	8	-37445.234	8.25	7357.8652	8	72.764648	8	-43624.234	8.25	12172.865	8	-428.23535	8	-43049.234	8.25	11830.865	8	4261.7646	8	-35974.234	8.25	8740.0049	8	31959.32	8	22058.535	8.25	16781.004	8	4959.3203	8	8373.5352	8.25	6735.0049	8	23268.32	8	18856.535	8.25	16867.004	8	3036.3203	8	10764.535	8.25	20112.004	8	1006.3203	8	9426.5352	8.25	2830.0049	8	3646.3203	8	29917.535	8.25	16900.004	8	4337.3203	8	48757.535	8.25	7856.0049	8	37180.32	8	32212.535	8.25	15520.005	8	9428.3203	8	25047.535	8.25	21757.004	8	704.32031	8	8218.5352	8.25	4104.0049	8	2492.3203	8	39681.535	8.25	9266.0049	8	-1244.6797	8	15327.535	8.25	22665.004	8	10434.32	8	18715.535	8.25	20810.004	8	4941.3203	8	25658.535	8.25	3497.0049	8	1878.3203	8	36432.535	8.25	15123.005	8	17867.32	8	36474.535	8.25	24326.004	8	6221.3203	8	24071.535	8.25	8416.0049	8	2019.3203	8	8105.5352	8.25	4375.0049	8	1118.3203	8	18708.535	8.25	17331.004	8	10456.32	8	34356.535	8.25	15990.005	8	8066.3203	8	25454.535	8.25	12615.005	8	6498.3203	8	18124.535	8.25	18303.004	8	4033.3203	8	27079.535	8.25	7563.0049	8	5476.3203	8	31445.535	8.25	9427.0049	8	7192.3203	8	17407.535	8.25	13859.005	8	1290.3203	8	16081.535	8.25	18643.004	8	3716.3203	8	33948.535	8.25	9152.0049	8	-1106.6797	8	5164.5352	8.25	10850.005	8	16506.32	8	12910.535	8.25	16243.005	8	4063.3203	8	14395.535	8.25	8498.0049	8	-916.67969	8	16730.535	8.25	5958.0049	8	9521.3203	8	25428.535	8.25	5762.9746	8	9046.2305	8	17306.279	8.25	12490.975	8	965.23047	8	18581.279	8.25	-2120.6602	8	23870.164	8	13162.355	8.25	1246.3398	8	24172.164	8	27001.355	8.25	-595.66016	8	24753.164	8	15342.355	8.25	7520.3398	8	22032.164	8	19853.355	8.25	817.33984	8	14274.165	8	23010.355	8.25	-631.66016	8	21841.164	8	31477.355	8.25	-1059.6602	8	21081.164	8	17367.355	8.25	-1884.6602	8	4463.165	8	22778.355	8.25	7216.3398	8	160.16504	8	2178.3555	8.25	893.33984	8	2237.165	8	21109.355	8.25	11493.34	8	3406.165	8	24906.355	8.25	17657.34	8	6602.165	8	23873.355	8.25	13583.34	8	7824.165	8	16497.355	8.25	18184.67	8	1944.0752	8	-16877.852	8.25	4718.6699	8	13673.075	8	-11704.852	8.25	7658.6699	8	29309.074	8	-10197.852	8.25	20064.67	8	5817.0752	8	6802.1484	8.25	2028.3799	8	1953.4399	8	16402.27	8.25	-1157.5	8	18110.49	8	22271.914	8.25	20108.5	8	9377.4902	8	26187.914	8.25	-812.5	8	1809.4902	8	23148.914	8.25	8615.5	8	25403.49	8	24441.914	8.25	15929.5	8	3736.4902	8	7071.915	8.25	1124.5	8	20674.49	8	36523.914	8.25	1100.5	8	1809.4902	8	20192.914	8.25	20268.5	8	6589.4902	8	45902.914	8.25	16621.5	8	7330.4902	8	22284.914	8.25	308.5	8	1694.4902	8	18197.914	8.25	17244.5	8	3116.4902	8	24209.914	8.25	7189.5	8	6289.4902	8	31179.914	8.25	7154.5	8	6378.4902	8	15947.915	8.25	-5122.2305	8	23819.73	8	25316.205	8.25	10641.77	8	5873.7305	8	28732.205	8.25	15773.77	8	6488.7305	8	25688.205	8.25	6777.7695	8	7897.7305	8	18615.205	8.25	-5170.2305	8	1318.7305	8	22806.205	8.25	11283.77	8	4375.7305	8	14560.205	8.25	-39.230469	8	24723.73	8	27130.205	8.25	11790.77	8	4553.7305	8	21772.205	8.25	1254.7695	8	18775.73	8	20607.205	8.25	10329.77	8	2644.7305	8	20026.205	8.25	-1699.2305	8	6296.7305	8	31763.205	8.25	11821.77	8	4165.7305	8	19511.205	8.25	-5555.2305	8	2682.7305	8	24110.205	8.25	8667.7695	8	4661.7305	8	16408.205	8.25	4711.7695	8	3533.7305	8	9676.2051	8.25	-5704.2305	8	1780.7305	8	18893.205	8.25	1661.9702	8	22890.645	8	23786.885	8.25	23249.971	8	4669.645	8	2253.8848	8.25	6401.9702	8	24889.645	8	20531.885	8.25	1938.9702	8	18365.645	8	14004.885	8.25	5762.9702	8	17562.645	8	26034.885	8.25	2006.9702	8	21536.645	8	20061.885	8.25	17618.971	8	8980.6445	8	20619.885	8.25	13839.971	8	6198.645	8	23671.885	8.25	5933.5	8	19657.92	8	14344.115	8.25	7080.5	8	16222.92	8	17803.115	8.25	3798.5	8	19601.92	8	8986.1152	8.25	3781.5	8	4676.9199	8	29018.115	8.25	2565.2949	8	12543.875	8	12144.85	8.25	13454.295	8	4140.875	8	22123.85	8.25	7702.54	8	3854	8	13418.09	8.25	-1501.46	8	7931	8	5274.0898	8.25	-737.45996	8	9233	8	20966.09	8.25	15884.54	8	3416	8	11778.09	8.25	1692.54	8	6185	8	15575.09	8.25	4287.54	8	5542	8	19717.09	8.25	9122.54	8	3754	8	14681.09	8.25	9568.54	8	6068	8	12444.09	8.25	11211.54	8	4459	8	41432.09	8.25	10059.54	8	2444	8	6593.0898	8.25	1708.0547	8	-2349.3242	8	-8704.1191	8.25	-7422.9453	8	8984.6758	8	18783.881	8.25	24080.811	8	7596.3652	8	-5051.8203	8.25	8308.8105	8	23197.365	8	11471.18	8.25	809.81006	8	3514.3652	8	7103.1797	8.25	13436.811	8	149.36523	8	1957.1797	8.25	3666.8101	8	20425.365	8	20081.18	8.25	11249.811	8	7038.3652	8	34633.18	8.25	12513.811	8	3609.3652	8	15142.18	8.25	10188.811	8	9839.3652	8	29266.18	8.25	20047.811	8	6204.3652	8	25714.18	8.25	15091.811	8	6064.3652	8	14695.18	8.25	10612.811	8	5930.3652	8	17964.18	8.25	22842.811	8	10478.365	8	10969.18	8.25	-1387.1899	8	18670.365	8	16143.18	8.25	535.81006	8	8842.3652	8	10034.18	8.25	7439.9448	8	16339.32	8	20346.859	8.25	6231.9448	8	2327.3203	8	13319.859	8.25	19386.945	8	7243.3203	8	27299.859	8.25	8954.9453	8	7683.3203	8	24713.859	8.25	13013.945	8	4253.3203	8	14962.859	8.25	12266.945	8	4681.3203	8	20423.859	8.25	12038.245	8	4081.4102	8	-7200.6758	8.25	3578.4048	8	17556.715	8	31391.439	8.25	3088.4048	8	16111.715	8	25812.439	8.25	14090.404	8	3284.7148	8	8897.4395	8.25	10093.404	8	4425.7148	8	16946.439	8.25	16982.404	8	9552.7148	8	16201.439	8.25	20485.404	8	8403.7148	8	24600.439	8.25	17662.404	8	6535.7148	8	5823.4395	8.25	-1306.5952	8	12228.715	8	7892.4395	8.25	12760.404	8	8700.7148	8	27277.439	8.25	5855.4048	8	18129.715	8	11896.439	8.25	16032.404	8	8171.7148	8	21441.439	8.25	1530.4048	8	4599.7148	8	20546.439	8.25	12226.721	8	8034.8452	8	17415.346	8.25	2910.7202	8	12747.846	8	9304.3457	8.25	15276.721	8	5623.8452	8	17204.346	8.25	16360.721	8	6968.8452	8	11003.346	8.25	21716.625	8	3601.3652	8	-3749.0098	8.25	7230.625	8	19198.365	8	32867.992	8.25	4665.625	8	3892.3652	8	19990.99	8.25	2496.625	8	18897.365	8	16779.99	8.25	11091.625	8	3942.3652	8	12747.99	8.25	14328.625	8	2852.3652	8	3783.9902	8.25	12014.625	8	5387.3652	8	22294.99	8.25	14475.625	8	11399.365	8	16333.99	8.25	6391.625	8	17984.365	8	38946.992	8.25	16957.625	8	5157.3652	8	12687.99	8.25	3753.625	8	15947.365	8	24524.99	8.25	25063.625	8	8531.3652	8	15674.99	8.25	8566.625	8	2413.3652	8	-334.00977	8.25	10850.625	8	1303.3652	8	6307.9902	8.25	13167.625	8	7716.3652	8	9814.9902	8.25	4795.625	8	11046.365	8	19645.99	8.25	4525.7798	8	18088.51	8	17382.676	8.25	6560.7798	8	5209.5098	8	17116.676	8.25	13775.779	8	8225.5098	8	18490.676	8.25	5066.7798	8	6549.5098	8	21035.676	8.25	6990.7798	8	17297.51	8	14277.676	8.25	8415.7793	8	3879.5098	8	9471.6758	8.25	3029.7798	8	5241.5098	8	14799.676	8.25	9542.7793	8	5224.5098	8	8644.6758	8.25	3847.7798	8	1971.5098	8	6671.6758	8.25	9522.7793	8	8335.5098	8	8888.6758	8.25	1333.7798	8	11258.51	8	7167.6758	8.25	3779.7798	8	11035.51	8	25993.676	8.25	3376.7798	8	16610.51	8	22822.676	8.25	12671.779	8	14370.51	8	8988.6758	8.25	10191.779	8	7070.5098	8	19586.676	8.25	15055.779	8	8330.5098	8	16723.676	8.25	18060.779	8	8390.5098	8	16849.676	8.25	10904.779	8	4464.5098	8	14615.676	8.25	17271.779	8	8237.5098	8	15345.676	8.25	10333.779	8	5963.5098	8	12323.676	8.25	2050.9351	8	14024.68	8	16958.74	8.25	2426.9351	8	12997.68	8	10967.74	8.25	15276.936	8	14785.68	8	26418.74	8.25	3699.9351	8	17448.68	8	13874.74	8.25	2240.9351	8	13502.68	8	10497.74	8.25	9980.9355	8	5531.6802	8	21916.74	8.25	7898.9351	8	9508.6797	8	33064.742	8.25	15143.936	8	7605.6802	8	12696.74	8.25	5925.9351	8	8531.6797	8	22952.74	8.25	2691.9351	8	15703.68	8	21032.74	8.25	1942.9351	8	14007.68	8	13315.74	8.25	7721.9351	8	11044.68	8	10382.74	8.25	-529.06494	8	14110.68	8	14760.74	8.25	4072.9351	8	9999.6797	8	18442.74	8.25	2281.9351	8	19794.68	8	11859.74	8.25	13317.936	8	10142.68	8	16022.74	8.25	1777.9351	8	14503.68	8	11215.74	8.25	17108.885	8	5779.665	8	14146.211	8.25	7082.8848	8	19760.664	8	31120.211	8.25	9416.8848	8	14259.665	8	17463.211	8.25	4984.8848	8	4626.665	8	32330.211	8.25	3720.8848	8	15571.665	8	26312.211	8.25	3892.8848	8	11453.665	8	11503.211	8.25	3444.8848	8	15168.665	8	27526.211	8.25	13976.885	8	10012.665	8	17634.211	8.25	21835.885	8	8590.665	8	45285.211	8.25	3252.8848	8	21098.664	8	17282.211	8.25	2357.8848	8	3046.665	8	17818.211	8.25	9271.8848	8	19145.664	8	26682.211	8.25	2482.8848	8	6646.665	8	17017.211	8.25	7482.8848	8	8661.665	8	18576.211	8.25	14097.885	8	6376.665	8	29934.211	8.25	9072.8848	8	5646.665	8	22402.211	8.25	5146.8848	8	4098.665	8	9753.2109	8.25	15615.885	8	8622.665	8	24650.211	8.25	10371.885	8	8960.665	8	17696.211	8.25	16386.885	8	6335.665	8	20304.211	8.25	9694.8848	8	4858.665	8	25217.211	8.25	14397.885	8	5139.665	8	9251.2109	8.25	9752.8848	8	4382.665	8	12396.211	8.25	11492.795	8	4275.7251	8	10398.561	8.25	9138.7949	8	4829.7251	8	8286.5605	8.25	17296.795	8	7400.7251	8	33553.562	8.25	12169.795	8	1402.7251	8	10508.561	8.25	5109.7949	8	5083.7251	8	17047.561	8.25	-2300.2051	8	4830.7251	8	16215.561	8.25	10616.795	8	6795.7251	8	32037.561	8.25	6949.7949	8	7719.7251	8	22507.561	8.25	-3169.2051	8	4415.7251	8	11169.561	8.25	7326.7949	8	2754.7251	8	6144.5605	8.25	5181.7949	8	3849.7251	8	16077.561	8.25	5020.7949	8	10091.725	8	8775.5605	8.25	1211.7949	8	13898.725	8	18018.561	8.25	5617.7949	8	12991.725	8	26009.561	8.25	-2984.2051	8	4279.7251	8	26923.561	8.25	9163.7949	8	6803.7251	8	25908.561	8.25	409.79492	8	6520.7251	8	30079.561	8.25	18541.795	8	8767.7246	8	12876.561	8.25	-1081.2051	8	3813.7251	8	22350.561	8.25	8221.7949	8	5066.7251	8	23168.561	8.25	4076.7949	8	6472.7251	8	6665.5605	8.25	8785.7949	8	13688.725	8	20761.561	8.25	8717.7949	8	6288.7251	8	19695.561	8.25	-1707.2051	8	16231.725	8	17056.561	8.25	-488.20508	8	24249.725	8	23727.561	8.25	5211.7949	8	5107.7251	8	18847.561	8.25	8090.7949	8	7955.7251	8	23083.561	8.25	11591.795	8	4352.7251	8	23156.561	8.25	6613.7949	8	7559.7251	8	27605.561	8.25	-2225.2051	8	9582.7246	8	20730.561	8.25	6996.7949	8	6724.7251	8	21664.561	8.25	7968.7949	8	7276.7251	8	25087.561	8.25	5489.7949	8	4848.7251	8	20512.561	8.25	-1134.2051	8	13449.725	8	9505.5605	8.25	6617.7949	8	5150.7251	8	18360.561	8.25	5873.7949	8	3549.7251	8	18318.561	8.25	9896.7949	8	4815.7251	8	20001.561	8.25	-2557.2051	8	853.7251	8	26669.561	8.25	4418.7949	8	3119.7251	8	23131.561	8.25	6939.7949	8	5737.7251	8	22880.561	8.25	6705.7949	8	3786.7251	8	19251.561	8.25	234.79492	8	12795.725	8	18357.561	8.25	-2216.2051	8	12347.725	8	17830.561	8.25	484.43994	8	18470.289	8	8009.0098	8.25	8715.4395	8	14529.29	8	14814.01	8.25	17156.439	8	8797.29	8	17398.01	8.25	16878.439	8	3241.29	8	14955.01	8.25	1435.4399	8	9811.29	8	4676.0098	8.25	1951.4399	8	7521.29	8	18010.01	8.25	-864.56006	8	12145.29	8	25015.01	8.25	5894.4399	8	5579.29	8	11051.01	8.25	9278.4395	8	1741.29	8	11256.01	8.25	14406.439	8	4644.29	8	10921.01	8.25	10357.439	8	4559.29	8	12238.01	8.25	9064.4395	8	4209.29	8	14088.01	8.25	-1679.5601	8	-188.70996	8	8537.0098	8.25	11354.439	8	1223.29	8	6344.0098	8.25	4191.4453	8	26576.74	8	31596.15	8.25	337.44531	8	19811.74	8	20090.15	8.25	4982.4453	8	2781.7402	8	4868.1504	8.25	12195.445	8	2782.7402	8	6242.1504	8.25	4289.4453	8	17649.74	8	54809.148	8.25	6926.4453	8	7103.7402	8	38236.148	8.25	2571.4453	8	8036.7402	8	18919.15	8.25	2492.4453	8	1604.7402	8	1563.1504	8.25	-4229.5547	8	16509.74	8	34954.148	8.25	-7884.5547	8	9665.7402	8	9570.1504	8.25	-6331.5547	8	11560.74	8	14783.15	8.25	-3526.5547	8	16630.74	8	13016.15	8.25	13417.445	8	7110.7402	8	14333.15	8.25	7266.4453	8	6022.7402	8	14252.15	8.25	-5388.5547	8	13260.74	8	19515.15	8.25	5895.4453	8	3859.7402	8	13629.15	8.25	4561.4453	8	11490.74	8	18864.15	8.25	4868.4453	8	7333.7402	8	21769.15	8.25	6184.4453	8	4924.7402	8	16701.15	8.25	11009.445	8	6616.7402	8	19492.15	8.25	8124.4453	8	7567.7402	8	20626.15	8.25	8205.4453	8	4536.7402	8	16687.15	8.25	-4642.5547	8	2224.7402	8	22695.15	8.25	4006.4453	8	1383.7402	8	11336.15	8.25	5069.4453	8	193.74023	8	4678.1504	8.25	-4731.5547	8	-111.25977	8	11453.15	8.25	6038.4453	8	3350.7402	8	15196.15	8.25	-3980.5547	8	2963.7402	8	21258.15	8.25	-2412.5547	8	14717.74	8	20962.15	8.25	4249.4453	8	5296.7402	8	18765.15	8.25	-4484.5547	8	690.74023	8	22026.15	8.25	2251.4453	8	3486.7402	8	20875.15	8.25	6634.0801	8	18036.15	8	21083.67	8.25	2637.0801	8	9783.1504	8	20165.67	8.25	3629.0801	8	13419.15	8	13512.67	8.25	14267.08	8	18217.15	8	19096.67	8.25	12614.08	8	7368.1499	8	11419.67	8.25	376.08008	8	6776.1499	8	13030.67	8.25	7781.0801	8	5535.1499	8	16856.67	8.25	1873.0801	8	2954.1499	8	7433.6699	8.25	5426.0801	8	10324.15	8	29266.67	8.25	1459.0801	8	4351.1499	8	21256.67	8.25	6709.0801	8	22433.15	8	38336.672	8.25	13706.08	8	7559.1499	8	18836.67	8.25	13339.08	8	8324.1504	8	19358.67	8.25	1771.0801	8	9188.1504	8	4767.6699	8.25	5643.0801	8	16244.15	8	12770.67	8.25	6051.0801	8	9710.1504	8	13330.67	8.25	3593.0801	8	12928.15	8	16447.67	8.25	11172.08	8	17348.15	8	17850.67	8.25	169.08008	8	3330.1499	8	11114.67	8.25	9439.0801	8	5820.1499	8	17648.67	8.25	955.08008	8	5673.1499	8	13040.67	8.25	9105.0801	8	6724.1499	8	13075.67	8.25	4391.8896	8	11231.596	8	6576.25	8.25	2352.8899	8	22808.596	8	11795.25	8.25	1064.8899	8	2023.5952	8	5966.25	8.25	11887.89	8	6268.5952	8	14476.25	8.25	17842.891	8	3966.5952	8	8634.25	8.25	12684.89	8	3245.5952	8	11228.25	8.25	224.95996	8	19172.895	8	23322.035	8.25	2714.96	8	20891.895	8	18956.035	8.25	-78.040039	8	1932.895	8	4737.0352	8.25	1084.96	8	3750.895	8	14346.035	8.25	9477.96	8	9829.8945	8	18599.035	8.25	10010.96	8	5753.895	8	15226.035	8.25	14319.96	8	3554.895	8	21657.035	8.25	-291.04004	8	2066.895	8	9486.0352	8.25	213.95996	8	7434.895	8	27544.035	8.25	13850.055	8	1323.5649	8	18513.82	8.25	2203.0552	8	24098.564	8	10435.82	8.25	2407.0552	8	17194.564	8	16971.82	8.25	8057.0552	8	14840.564	8	4625.8203	8.25	5270.0552	8	15427.564	8	18392.82	8.25	13229.055	8	3720.5649	8	21505.82	8.25	17617.055	8	5927.5649	8	18659.82	8.25	14006.055	8	8067.5649	8	8745.8203	8.25	2037.0551	8	2237.5649	8	27937.82	8.25	2800.7998	8	12501.85	8	16346.875	8.25	9618.7998	8	1981.8501	8	15509.875	8.25	1500.8799	8	13300.865	8	23670.25	8.25	4559.8799	8	19596.865	8	31837.25	8.25	8796.8799	8	5977.8652	8	13139.25	8.25	8787.8799	8	4629.8652	8	10820.25	8.25	612.87988	8	11581.865	8	13581.25	8.25	8631.8799	8	5855.8652	8	24730.25	8.25	17530.879	8	8752.8652	8	12378.25	8.25	5614.8799	8	2863.8652	8	9391.25	8.25	-300.03491	8	-1192.3047	8	20572.625	8.25	868.38989	8	29492.225	8	17473.135	8.25	5860.3896	8	23504.225	8	37544.133	8.25	17226.391	8	6484.2251	8	18599.135	8.25	7612.3896	8	8554.2246	8	39110.133	8.25	6038.3252	8	13549.391	8	16957.949	8.25	1162.325	8	19360.391	8	28057.949	8.25	5378.3252	8	15907.391	8	25204.949	8.25	9720.3252	8	4063.3901	8	20974.949	8.25	12437.325	8	10533.391	8	22178.949	8.25	10119.325	8	1216.3901	8	-1800.0508	8.25	3436.325	8	12986.391	8	17799.949	8.25	11545.845	8	3285.4502	8	-4650.2656	8.25	665.84497	8	23968.449	8	11239.734	8.25	1446.5901	8	344.9248	8	10370.54	8.25	3482.5901	8	13520.925	8	8796.54	8.25	3824.5901	8	10125.925	8	12107.54	8.25	24157.59	8	8288.9248	8	12206.54	8.25	11281.436	8	8171.02	8	18821.275	8.25	5009.4351	8	26221.02	8	13752.275	8.25	7228.4351	8	9450.0195	8	17234.275	8.25	8716.4355	8	3898.02	8	22294.275	8.25	10186.245	8	3751.6802	8	17137.221	8.25	9695.2451	8	5341.6802	8	17634.221	8.25
14985.325	8.5	838.40527	8.5	-29330.648	8.75	7546.3252	8.5	422.40527	8.5	-36885.648	8.75	12158.325	8.5	-1122.5947	8.5	-40590.648	8.75	15466.325	8.5	3855.4053	8.5	-36167.648	8.75	12037.305	8.5	2420.3301	8.5	-7616.2305	8.75	12620.305	8.5	6958.3301	8.5	3035.7695	8.75	-372.69531	8.5	22763.33	8.5	13569.77	8.75	20074.305	8.5	6971.3301	8.5	1015.7695	8.75	13223.305	8.5	3934.3301	8.5	-6269.2305	8.75	92.304688	8.5	4377.3301	8.5	22367.77	8.75	11999.305	8.5	5728.3301	8.5	32722.77	8.75	5422.3047	8.5	31212.33	8.5	27500.77	8.75	13233.305	8.5	13089.33	8.5	13108.77	8.75	16877.305	8.5	4612.3301	8.5	-1812.2305	8.75	-1424.6953	8.5	6325.3301	8.5	26663.77	8.75	6050.3047	8.5	2345.3301	8.5	6284.7695	8.75	16637.305	8.5	10345.33	8.5	8505.7695	8.75	12895.305	8.5	13798.33	8.5	20722.77	8.75	-2399.6953	8.5	3382.3301	8.5	27587.77	8.75	9546.3047	8.5	17049.33	8.5	27632.77	8.75	17761.305	8.5	9567.3301	8.5	11500.77	8.75	2837.3047	8.5	5802.3301	8.5	-4653.2305	8.75	-1387.6953	8.5	7324.3301	8.5	8236.7695	8.75	12017.305	8.5	11632.33	8.5	17006.77	8.75	12906.305	8.5	9787.3301	8.5	10983.77	8.75	8451.3047	8.5	6463.3301	8.5	6506.7695	8.75	13408.305	8.5	2409.3301	8.5	15859.77	8.75	364.30469	8.5	8310.3301	8.5	20874.77	8.75	7254.3047	8.5	9228.3301	8.5	7724.7695	8.75	12896.305	8.5	5910.3301	8.5	11968.77	8.75	16212.305	8.5	6976.3301	8.5	31464.77	8.75	4920.3047	8.5	3356.3301	8.5	908.76953	8.75	14711.305	8.5	9924.3301	8.5	1826.7695	8.75	10580.305	8.5	2890.3301	8.5	2544.7695	8.75	5727.3047	8.5	940.33008	8.5	4531.7695	8.75	3313.3047	8.5	13617.33	8.5	10652.77	8.75	8972.0547	8.5	9901.1602	8.5	20782.676	8.75	17137.055	8.5	3933.1602	8.5	14142.676	8.75	1815.2002	8.5	26446.379	8.5	13756.32	8.75	2542.2002	8.5	30695.379	8.5	23897.32	8.75	-6.7998047	8.5	22848.379	8.5	15998.32	8.75	7483.2002	8.5	18454.379	8.5	13987.32	8.75	6012.2002	8.5	21929.379	8.5	19789.32	8.75	861.2002	8.5	23323.379	8.5	28114.32	8.75	2397.2002	8.5	17241.379	8.5	14436.32	8.75	460.2002	8.5	4367.3799	8.5	18224.32	8.75	7604.2002	8.5	1775.3799	8.5	-1952.6797	8.75	942.2002	8.5	1863.3799	8.5	10438.32	8.75	12595.2	8.5	10015.38	8.5	16907.32	8.75	19216.199	8.5	10156.38	8.5	23240.32	8.75	15930.2	8.5	7886.3799	8.5	14384.32	8.75	16038.105	8.5	4508.6953	8.5	-6676.8438	8.75	3377.105	8.5	19899.695	8.5	-3586.8438	8.75	9986.1055	8.5	26265.695	8.5	-9767.8438	8.75	17074.105	8.5	7656.6953	8.5	19144.156	8.75	5089.0752	8.5	130.51465	8.5	12418.08	8.75	601.60986	8.5	17651.176	8.5	19256.119	8.75	21972.609	8.5	10514.175	8.5	27350.119	8.75	1136.6099	8.5	3216.1748	8.5	21445.119	8.75	6942.6099	8.5	24158.176	8.5	23579.119	8.75	15621.609	8.5	1491.1748	8.5	5467.1191	8.75	1579.6099	8.5	26850.176	8.5	32562.119	8.75	1210.6099	8.5	3041.1748	8.5	19549.119	8.75	17452.609	8.5	5831.1748	8.5	37073.117	8.75	15789.609	8.5	10050.175	8.5	20780.119	8.75	1935.6099	8.5	1551.1748	8.5	18609.119	8.75	15867.609	8.5	4831.1748	8.5	18331.119	8.75	7502.6099	8.5	1995.1748	8.5	27039.119	8.75	9918.6094	8.5	5044.1748	8.5	15911.119	8.75	-2968.7354	8.5	27274.34	8.5	19585.85	8.75	14788.265	8.5	7188.3398	8.5	22613.85	8.75	17079.266	8.5	6581.3398	8.5	26459.85	8.75	7249.2646	8.5	11148.34	8.5	17772.85	8.75	-4050.7354	8.5	4112.3398	8.5	33140.852	8.75	11088.265	8.5	4764.3398	8.5	20910.85	8.75	16673.266	8.5	7329.3398	8.5	22971.85	8.75	9898.2646	8.5	7255.3398	8.5	20682.85	8.75	2998.2646	8.5	13592.34	8.5	18031.85	8.75	10885.265	8.5	7058.3398	8.5	19930.85	8.75	-1016.7354	8.5	5547.3398	8.5	27693.85	8.75	14309.265	8.5	8370.3398	8.5	12890.85	8.75	-4089.7354	8.5	2979.3398	8.5	22648.85	8.75	6582.2646	8.5	7181.3398	8.5	17167.85	8.75	4030.2646	8.5	2797.3398	8.5	3865.8496	8.75	-6006.7354	8.5	634.33984	8.5	11608.85	8.75	1356.5601	8.5	20227.516	8.5	22801.73	8.75	12485.561	8.5	3276.5151	8.5	1223.7305	8.75	5824.5601	8.5	21626.516	8.5	14093.73	8.75	-1252.4399	8.5	19797.516	8.5	11337.73	8.75	990.56006	8.5	23033.516	8.5	21454.73	8.75	504.56006	8.5	18777.516	8.5	12099.73	8.75	18089.561	8.5	5108.5151	8.5	15168.73	8.75	13729.561	8.5	5290.5151	8.5	15279.73	8.75	6217.8701	8.5	14521.375	8.5	10083.535	8.75	5289.8701	8.5	14620.375	8.5	14595.535	8.75	4082.8701	8.5	14214.375	8.5	12172.535	8.75	19508.871	8.5	5853.375	8.5	33044.535	8.75	-1019.52	8.5	10875.505	8.5	16743.316	8.75	12409.48	8.5	5608.5049	8.5	27354.316	8.75	9048.4746	8.5	4844.4551	8.5	18293.92	8.75	962.4751	8.5	10163.455	8.5	2650.9199	8.75	456.4751	8.5	6845.4551	8.5	21027.92	8.75	16252.475	8.5	4620.4551	8.5	11656.92	8.75	1074.4751	8.5	14070.455	8.5	15462.92	8.75	5233.4751	8.5	8632.4551	8.5	20049.92	8.75	11431.475	8.5	5590.4551	8.5	12575.92	8.75	15827.475	8.5	3031.4551	8.5	16618.92	8.75	13189.475	8.5	4040.4551	8.5	41885.922	8.75	13049.475	8.5	3235.4551	8.5	5295.9199	8.75	-1661.1699	8.5	-15759.211	8.5	-4025.4746	8.75	-11196.17	8.5	4143.7891	8.5	15724.525	8.75	23117.445	8.5	6807.75	8.5	7136.8301	8.75	9623.4453	8.5	16385.75	8.5	13661.83	8.75	2295.4448	8.5	3670.75	8.5	23787.83	8.75	14164.445	8.5	3138.75	8.5	8515.8301	8.75	7352.4448	8.5	18660.75	8.5	24360.83	8.75	10395.445	8.5	11899.75	8.5	51554.828	8.75	13232.445	8.5	4042.75	8.5	16094.83	8.75	13708.445	8.5	9173.75	8.5	32508.83	8.75	19976.445	8.5	5638.75	8.5	29352.83	8.75	18599.445	8.5	7971.75	8.5	20495.83	8.75	17441.445	8.5	8396.75	8.5	27617.83	8.75	18846.445	8.5	7916.75	8.5	19039.83	8.75	1166.4448	8.5	14635.75	8.5	21363.83	8.75	1471.4448	8.5	9586.75	8.5	18777.83	8.75	11044.34	8.5	22445.836	8.5	26622.76	8.75	5916.3398	8.5	10445.835	8.5	19943.76	8.75	15897.34	8.5	13509.835	8.5	25086.76	8.75	6023.3398	8.5	13298.835	8.5	30736.76	8.75	14624.34	8.5	6585.835	8.5	17590.76	8.75	14571.34	8.5	8819.835	8.5	29650.76	8.75	10847.266	8.5	4987.0098	8.5	2516.9941	8.75	6874.0298	8.5	17183.045	8.5	35590.094	8.75	1837.0298	8.5	21154.045	8.5	30342.096	8.75	11066.029	8.5	7471.0449	8.5	15934.096	8.75	9241.0293	8.5	4936.0449	8.5	14010.096	8.75	13626.029	8.5	10696.045	8.5	21351.096	8.75	16453.029	8.5	14276.045	8.5	24661.096	8.75	17946.029	8.5	4805.0449	8.5	4625.0957	8.75	-2324.9702	8.5	7551.0449	8.5	9200.0957	8.75	9401.0293	8.5	11594.045	8.5	32360.096	8.75	11579.029	8.5	9868.0449	8.5	13622.096	8.75	16716.029	8.5	9189.0449	8.5	18521.096	8.75	2012.0298	8.5	4957.0449	8.5	19179.096	8.75	12652.141	8.5	4177.2148	8.5	17081.346	8.75	1583.1401	8.5	9728.2148	8.5	6136.3457	8.75	13480.141	8.5	3274.2148	8.5	13973.346	8.75	11587.141	8.5	3556.2148	8.5	19232.346	8.75	8661.8848	8.5	376.16992	8.5	-1357.4805	8.75	2719.8848	8.5	15495.17	8.5	25313.52	8.75	-3674.1152	8.5	63.169922	8.5	23677.52	8.75	-1232.1152	8.5	16830.17	8.5	22030.52	8.75	6312.8848	8.5	1493.1699	8.5	12945.52	8.75	15736.885	8.5	937.16992	8.5	2759.5195	8.75	5368.8848	8.5	1510.1699	8.5	25330.52	8.75	9977.8848	8.5	6816.1699	8.5	23688.52	8.75	10377.885	8.5	8065.1699	8.5	45455.52	8.75	10544.885	8.5	3745.1699	8.5	20888.52	8.75	205.88477	8.5	14196.17	8.5	28620.52	8.75	7441.8848	8.5	2606.1699	8.5	15500.52	8.75	1813.8848	8.5	3159.1699	8.5	3377.5195	8.75	6089.8848	8.5	2173.1699	8.5	6740.5195	8.75	7207.8848	8.5	3985.1699	8.5	9495.5195	8.75	46.884766	8.5	8708.1699	8.5	23678.52	8.75	2869.3999	8.5	17521.875	8.5	21251.35	8.75	6211.3999	8.5	7617.875	8.5	27714.35	8.75	1390.3999	8.5	6016.875	8.5	23643.35	8.75	2576.3999	8.5	5778.875	8.5	34721.352	8.75	3576.3999	8.5	14325.875	8.5	20056.35	8.75	8773.4004	8.5	5488.875	8.5	17490.35	8.75	1969.3999	8.5	5424.875	8.5	22037.35	8.75	8835.4004	8.5	6339.875	8.5	9489.3496	8.75	1371.3999	8.5	3834.875	8.5	12165.35	8.75	6379.3999	8.5	5540.875	8.5	14739.35	8.75	2963.3999	8.5	16410.875	8.5	11570.35	8.75	12178.4	8.5	9404.875	8.5	37410.352	8.75	10805.4	8.5	7628.875	8.5	28645.35	8.75	16909.4	8.5	8065.875	8.5	13822.35	8.75	1886.3999	8.5	15390.875	8.5	24630.35	8.75	13461.4	8.5	9103.875	8.5	21496.35	8.75	17097.4	8.5	10140.875	8.5	22788.35	8.75	10040.4	8.5	7498.875	8.5	23263.35	8.75	1912.3999	8.5	6203.875	8.5	22108.35	8.75	1614.3999	8.5	4189.875	8.5	19081.35	8.75	76.230469	8.5	22278.4	8.5	17228.744	8.75	1430.2305	8.5	10518.4	8.5	10294.744	8.75	13085.23	8.5	21049.4	8.5	24980.744	8.75	-149.76953	8.5	18231.4	8.5	13652.744	8.75	2039.2305	8.5	9703.4004	8.5	8164.7441	8.75	10464.23	8.5	5128.4004	8.5	17871.744	8.75	5659.2305	8.5	6552.4004	8.5	29631.744	8.75	11947.23	8.5	6885.4004	8.5	11538.744	8.75	-2000.7695	8.5	14758.4	8.5	19677.744	8.75	2584.2305	8.5	7592.4004	8.5	21931.744	8.75	3283.2305	8.5	11220.4	8.5	11346.744	8.75	5221.2305	8.5	11364.4	8.5	12788.744	8.75	-2792.7695	8.5	10002.4	8.5	9692.7441	8.75	8365.2305	8.5	4140.4004	8.5	22469.744	8.75	585.23047	8.5	15254.4	8.5	9679.7441	8.75	10214.23	8.5	2227.4004	8.5	14824.744	8.75	-2108.7695	8.5	14322.4	8.5	9688.7441	8.75	13383.19	8.5	2995.5	8.5	12375.926	8.75	3542.1904	8.5	12784.5	8.5	28936.926	8.75	10866.19	8.5	11610.5	8.5	12410.926	8.75	-868.80957	8.5	66.5	8.5	28038.926	8.75	1549.1904	8.5	12178.5	8.5	18318.926	8.75	5707.1904	8.5	3356.5	8.5	1297.9258	8.75	42.19043	8.5	12206.5	8.5	24448.926	8.75	3557.1904	8.5	5098.5	8.5	14865.926	8.75	15770.19	8.5	2922.5	8.5	14286.926	8.75	5399.1904	8.5	12297.5	8.5	17559.926	8.75	-2168.8096	8.5	-1274.5	8.5	14241.926	8.75	7004.1904	8.5	19851.5	8.5	25995.926	8.75	-1929.8096	8.5	1345.5	8.5	12943.926	8.75	9074.1904	8.5	4695.5	8.5	17332.926	8.75	11303.19	8.5	3639.5	8.5	20844.926	8.75	5903.1904	8.5	1388.5	8.5	18341.926	8.75	-196.80957	8.5	-1315.5	8.5	4719.9258	8.75	13051.19	8.5	5409.5	8.5	17945.926	8.75	-1327.8096	8.5	1081.5	8.5	11542.926	8.75	9632.1904	8.5	3842.5	8.5	20132.926	8.75	7937.1904	8.5	2117.5	8.5	20918.926	8.75	13909.19	8.5	2353.5	8.5	1303.9258	8.75	5883.1904	8.5	-37.5	8.5	5925.9258	8.75	13525.315	8.5	3908.4551	8.5	6763.6953	8.75	12193.315	8.5	4566.4551	8.5	8404.6953	8.75	17753.316	8.5	6989.4551	8.5	22142.695	8.75	13633.315	8.5	3043.4551	8.5	6753.6953	8.75	5523.3154	8.5	5876.4551	8.5	18745.695	8.75	-431.68457	8.5	2375.4551	8.5	8904.6953	8.75	14147.315	8.5	8567.4551	8.5	30797.695	8.75	-246.68457	8.5	16420.455	8.5	17594.695	8.75	426.31543	8.5	6363.4551	8.5	11411.695	8.75	8688.3154	8.5	2206.4551	8.5	8380.6953	8.75	8316.3154	8.5	5227.4551	8.5	11372.695	8.75	9549.3154	8.5	1707.4551	8.5	5655.6953	8.75	-525.68457	8.5	10597.455	8.5	20510.695	8.75	4111.3154	8.5	13726.455	8.5	25043.695	8.75	-1733.6846	8.5	5177.4551	8.5	19400.695	8.75	10834.315	8.5	5844.4551	8.5	24118.695	8.75	656.31543	8.5	6919.4551	8.5	31868.695	8.75	18162.316	8.5	5258.4551	8.5	16167.695	8.75	-1946.6846	8.5	4233.4551	8.5	21650.695	8.75	9015.3154	8.5	4574.4551	8.5	15058.695	8.75	7480.3154	8.5	1237.4551	8.5	8006.6953	8.75	11092.315	8.5	9414.4551	8.5	18822.695	8.75	7251.3154	8.5	6711.4551	8.5	11497.695	8.75	90.31543	8.5	15318.455	8.5	12075.695	8.75	7574.3154	8.5	14069.455	8.5	19645.695	8.75	7332.3154	8.5	4722.4551	8.5	19994.695	8.75	10237.315	8.5	7000.4551	8.5	22587.695	8.75	12607.315	8.5	6230.4551	8.5	21391.695	8.75	9201.3154	8.5	6648.4551	8.5	24090.695	8.75	3868.3154	8.5	12996.455	8.5	21321.695	8.75	8526.3154	8.5	7085.4551	8.5	18766.695	8.75	10574.315	8.5	4961.4551	8.5	23994.695	8.75	4127.3154	8.5	3213.4551	8.5	24465.695	8.75	1184.3154	8.5	14020.455	8.5	12082.695	8.75	8840.3154	8.5	5926.4551	8.5	16892.695	8.75	8595.3154	8.5	3730.4551	8.5	16837.695	8.75	3973.3154	8.5	5977.4551	8.5	15097.695	8.75	-1182.6846	8.5	4929.4551	8.5	25909.695	8.75	218.31543	8.5	4693.4551	8.5	18203.695	8.75	8799.3154	8.5	5137.4551	8.5	19138.695	8.75	7489.3154	8.5	3852.4551	8.5	17416.695	8.75	1962.3154	8.5	11640.455	8.5	8635.6953	8.75	696.31543	8.5	10895.455	8.5	13078.695	8.75	27.709961	8.5	16440.49	8.5	5439.5449	8.75	10211.71	8.5	14393.49	8.5	15529.545	8.75	17058.711	8.5	8086.4902	8.5	7714.5449	8.75	13336.71	8.5	4095.4902	8.5	13526.545	8.75	1766.71	8.5	6901.4902	8.5	-2038.4551	8.75	750.70996	8.5	9036.4902	8.5	8489.5449	8.75	1801.71	8.5	7658.4902	8.5	17461.545	8.75	7282.71	8.5	3336.4902	8.5	6640.5449	8.75	12953.71	8.5	2145.4902	8.5	8822.5449	8.75	12598.71	8.5	3403.4902	8.5	2153.5449	8.75	8677.71	8.5	3010.4902	8.5	11871.545	8.75	8497.71	8.5	406.49023	8.5	7635.5449	8.75	-281.29004	8.5	-128.50977	8.5	7378.5449	8.75	10927.71	8.5	1856.4902	8.5	2247.5449	8.75	10777.625	8.5	23040.555	8.5	30247.705	8.75	7422.625	8.5	11224.555	8.5	23120.705	8.75	14304.625	8.5	-3121.4453	8.5	3552.7051	8.75	17729.625	8.5	-872.44531	8.5	3636.7051	8.75	9066.625	8.5	13612.555	8.5	45169.703	8.75	14442.625	8.5	1030.5547	8.5	39910.703	8.75	12271.625	8.5	1744.5547	8.5	21458.705	8.75	11166.625	8.5	-2978.4453	8.5	4209.7051	8.75	2741.625	8.5	7489.5547	8.5	38962.703	8.75	777.625	8.5	5484.5547	8.5	12154.705	8.75	602.625	8.5	8753.5547	8.5	16563.705	8.75	3279.625	8.5	12965.555	8.5	16630.705	8.75	19121.625	8.5	54.554688	8.5	14793.705	8.75	4145.625	8.5	-2146.4453	8.5	15826.705	8.75	3606.625	8.5	8344.5547	8.5	22872.705	8.75	16262.625	8.5	-409.44531	8.5	15828.705	8.75	17879.625	8.5	1861.5547	8.5	19024.705	8.75	15250.625	8.5	2703.5547	8.5	16113.705	8.75	13402.625	8.5	31.554688	8.5	20418.705	8.75	16653.625	8.5	845.55469	8.5	17728.705	8.75	18407.625	8.5	2145.5547	8.5	25328.705	8.75	18980.625	8.5	832.55469	8.5	21445.705	8.75	1944.625	8.5	-3229.4453	8.5	21927.705	8.75	12651.625	8.5	-2167.4453	8.5	10663.705	8.75	12646.625	8.5	-3543.4453	8.5	6022.7051	8.75	2815.625	8.5	-1970.4453	8.5	13389.705	8.75	12150.625	8.5	-311.44531	8.5	19846.705	8.75	3164.625	8.5	-811.44531	8.5	15705.705	8.75	5993.625	8.5	8661.5547	8.5	23362.705	8.75	11344.625	8.5	-1984.4453	8.5	20987.705	8.75	2037.625	8.5	-1103.4453	8.5	16047.705	8.75	12251.625	8.5	-483.44531	8.5	21305.705	8.75	5805.0952	8.5	18374.275	8.5	29371.719	8.75	4215.0952	8.5	6068.2749	8.5	25942.719	8.75	6015.0952	8.5	11127.275	8.5	22440.719	8.75	15745.096	8.5	21145.275	8.5	24362.719	8.75	12454.096	8.5	4110.2749	8.5	17483.719	8.75	5590.0952	8.5	3787.2749	8.5	18343.719	8.75	10297.096	8.5	3646.2749	8.5	22365.719	8.75	1824.0952	8.5	3025.2749	8.5	17759.719	8.75	6427.0952	8.5	8026.2749	8.5	39873.719	8.75	2791.0952	8.5	2614.2749	8.5	31337.719	8.75	8653.0957	8.5	15927.275	8.5	43618.719	8.75	14270.096	8.5	5838.2749	8.5	25615.719	8.75	13719.096	8.5	7221.2749	8.5	27942.719	8.75	7136.0952	8.5	6519.2749	8.5	11632.72	8.75	3800.0952	8.5	13108.275	8.5	25514.719	8.75	6275.0952	8.5	5255.2749	8.5	19683.719	8.75	3805.0952	8.5	11320.275	8.5	23031.719	8.75	19015.096	8.5	5869.2749	8.5	22999.719	8.75	2832.0952	8.5	1078.2749	8.5	21712.719	8.75	13690.096	8.5	3276.2749	8.5	27376.719	8.75	2563.0952	8.5	2897.2749	8.5	22321.719	8.75	3593.0952	8.5	14103.275	8.5	21995.719	8.75	3718.0149	8.5	11346.665	8.5	9004.5645	8.75	5649.0146	8.5	16595.664	8.5	15337.564	8.75	1451.0149	8.5	4273.665	8.5	6030.5645	8.75	12105.015	8.5	8056.665	8.5	18214.564	8.75	17459.016	8.5	6140.665	8.5	9578.5645	8.75	14440.015	8.5	6038.665	8.5	10433.564	8.75	1194.0801	8.5	35258.52	8.5	23869.885	8.75	1322.0801	8.5	14866.52	8.5	15747.885	8.75	1012.0801	8.5	1859.52	8.5	1764.8848	8.75	1316.0801	8.5	4621.52	8.5	10675.885	8.75	9648.0801	8.5	6342.52	8.5	16656.885	8.75	13034.08	8.5	3514.52	8.5	12857.885	8.75	17556.08	8.5	4049.52	8.5	17294.885	8.75	1135.0801	8.5	1567.52	8.5	4438.8848	8.75	384.08008	8.5	6480.52	8.5	19902.885	8.75	9587.9004	8.5	4779.6348	8.5	21715.066	8.75	285.8999	8.5	28237.635	8.5	13635.065	8.75	1506.8999	8.5	21907.635	8.5	16392.066	8.75	13076.9	8.5	3638.6348	8.5	7018.0654	8.75	4.8999023	8.5	14549.635	8.5	19167.066	8.75	10625.9	8.5	4393.6348	8.5	23966.066	8.75	16655.9	8.5	7737.6348	8.5	22437.066	8.75	11981.9	8.5	2295.6348	8.5	17252.066	8.75	-36.100098	8.5	3139.6348	8.5	23384.066	8.75	2949.7451	8.5	13155.09	8.5	15573.935	8.75	8982.7451	8.5	2712.0898	8.5	11204.935	8.75	43.990234	8.5	12578.665	8.5	19685.25	8.75	5779.9902	8.5	11619.665	8.5	29041.25	8.75	11133.99	8.5	3279.665	8.5	16543.25	8.75	9216.9902	8.5	1671.665	8.5	15263.25	8.75	308.99023	8.5	14136.665	8.5	14794.25	8.75	7119.9902	8.5	4889.665	8.5	27317.25	8.75	11308.99	8.5	8581.665	8.5	12916.25	8.75	4049.9902	8.5	3704.665	8.5	10513.25	8.75	1215.905	8.5	3527.2202	8.5	20778.43	8.75	1024.405	8.5	29959.961	8.5	16462.455	8.75	4862.4053	8.5	25261.961	8.5	31123.455	8.75	748.40503	8.5	7490.96	8.5	13565.455	8.75	9488.4053	8.5	5675.96	8.5	35983.453	8.75	5051.0801	8.5	13841.535	8.5	17492.391	8.75	868.08008	8.5	18382.535	8.5	29992.391	8.75	4343.0801	8.5	11487.535	8.5	22571.391	8.75	11205.08	8.5	5886.5352	8.5	22393.391	8.75	891.08008	8.5	22952.535	8.5	18931.391	8.75	9895.0801	8.5	236.53516	8.5	-1991.6094	8.75	6851.0801	8.5	565.53516	8.5	10299.391	8.75	4996.21	8.5	-1004.0649	8.5	-4797.3945	8.75	2484.21	8.5	14480.936	8.5	16982.605	8.75	535.83496	8.5	3278.0698	8.5	11144.4	8.75	805.83496	8.5	20921.07	8.5	12206.4	8.75	3501.835	8.5	12378.07	8.5	15231.4	8.75	23184.836	8.5	9809.0703	8.5	10762.4	8.75	2435.365	8.5	18415.445	8.5	10234.715	8.75	5013.3652	8.5	6771.4453	8.5	11287.715	8.75	2899.365	8.5	20479.445	8.5	13543.715	8.75	7671.3652	8.5	1411.4453	8.5	11879.715	8.75	8174.3047	8.5	4261.0151	8.5	12915.525	8.75	10646.305	8.5	4177.0151	8.5	14684.525	8.75
[truncated: 3,890,706 more chars]
