# Supplementary material for: Cochaperones convey the energy of ATP hydrolysis for directional action of Hsp90
Source: Nat Commun. 2024 Jan 17;15:569. doi: 10.1038/s41467-024-44847-6 (PMC10794413; doi:10.1038/s41467-024-44847-6)
Supplement: Supplementary file 6 — Source Data [file 41467_2024_44847_MOESM6_ESM.zip › SourceData_ProteinMeasurements/3_Cdc37-Hsp90+Hsp90+Ste11/Dataset1_Cdc37-Hsp90+Hsp90+Ste11.txt]

g_g_x44_y78_M1062	r_g_x43_y80_M1062	r_r_x43_y80_M1062	g_g_x20_y13_M1062	r_g_x19_y13_M1062	r_r_x19_y13_M1062	g_g_x29_y28_M1062	r_g_x28_y28_M1062	r_r_x28_y28_M1062	g_g_x2_y53_M1062	r_g_x1_y53_M1062	r_r_x1_y53_M1062	g_g_x52_y144_M1062	r_g_x49_y147_M1062	r_r_x49_y147_M1062	g_g_x15_y31_M1063	r_g_x14_y31_M1063	r_r_x14_y31_M1063	g_g_x83_y120_M1063	r_g_x81_y123_M1063	r_r_x81_y123_M1063	g_g_x46_y12_M1064	r_g_x46_y12_M1064	r_r_x46_y12_M1064	g_g_x17_y37_M1066	r_g_x16_y37_M1066	r_r_x16_y37_M1066	g_g_x43_y119_M1066	r_g_x41_y122_M1066	r_r_x41_y122_M1066	g_g_x38_y42_M1066	r_g_x37_y43_M1066	r_r_x37_y43_M1066	g_g_x36_y31_M1067	r_g_x35_y32_M1067	r_r_x35_y32_M1067	g_g_x39_y13_M1067	r_g_x39_y13_M1067	r_r_x39_y13_M1067	g_g_x26_y31_M1067	r_g_x25_y31_M1067	r_r_x25_y31_M1067	g_g_x25_y105_M1067	r_g_x23_y107_M1067	r_r_x23_y107_M1067	g_g_x10_y45_M1067	r_g_x9_y45_M1067	r_r_x9_y45_M1067	g_g_x3_y4_M1067	r_g_x2_y3_M1067
18907.996	34396.992	58178.648	911.99512	17075.99	15367.65	16055.995	9152.9902	10985.65	36626.996	6231.9902	10368.65	8901.9951	6014.9902	36278.648	10904.404	12787.77	22283.439	2806.4048	6588.77	15850.439	6555.3398	17077.471	13084.405	2380.0249	9698.2559	16399.475	4357.0249	14912.256	43763.477	21549.025	41008.258	19007.475	9550.1797	33406.184	18814.275	2828.1802	22703.184	24860.275	22199.18	6014.1846	15810.275	12235.18	5076.1846	12584.275	9477.1797	3158.1846	8819.2754	3056.1802	3959.1846
8284.0254	47589.445	26828.605	2536.0249	11759.445	11784.605	12310.025	8289.4453	7312.6055	28244.025	-153.55469	11481.605	7747.0249	-1115.5547	40149.605	12531.42	15754.939	15436.9	1653.4199	7133.9399	10146.9	13977.745	13210.145	20516.129	2671.0601	26889.225	17585.324	8874.0605	19101.225	41713.324	24554.061	49504.227	18078.324	1593.3701	40494.266	21452.816	-5237.6299	23460.266	20123.816	22369.371	10619.266	19832.816	1003.3701	7069.2651	24832.816	-409.62988	5362.2651	9904.8154	-7301.6299	3633.2651
19564.539	25613.164	16150.369	2355.54	10446.165	10991.369	14905.54	11058.165	10940.369	32974.539	3740.165	16216.369	7844.54	2168.165	25626.369	16251.395	14969.38	11793.74	3609.395	8868.3799	14267.74	5865.46	15768.359	21892.426	3345.1602	17292.801	14808.57	2201.1602	15519.8	16168.57	21960.16	38395.801	14694.57	-8488.6992	28761.246	31396.504	-11494.699	25674.246	12002.505	20702.301	10166.245	15961.505	-104.69922	8502.2451	20090.504	-8046.6992	9193.2451	15226.505	-13262.699	7598.2451
11448.061	48165.676	17207.551	2713.0601	10940.675	12050.551	15691.061	5713.6748	10451.551	32261.061	-657.3252	10378.551	8632.0605	4.6748047	39265.551	23286.164	3897.3052	5111.0498	3630.165	6342.3052	7259.0498	5284.1348	17726.189	19035.996	5877.6201	19815.895	21228.305	6023.6201	12087.895	23623.305	10609.62	17851.895	20243.305	-563.98535	37085.07	15765.48	-4734.9854	42982.07	10591.48	24160.016	4490.0703	15531.48	10335.015	7565.0703	10957.48	6193.0146	5618.0703	13982.48	-1650.9854	8169.0703
17286.314	35544.336	29408.414	1819.3149	21698.336	15187.415	25771.314	13544.335	11436.415	30908.314	6844.335	13939.415	7248.3149	8133.335	43111.414	17230.221	8999.8701	5044.9404	-151.77979	8867.8701	12863.94	7203.3599	23383.686	20195.67	5253.2949	20512.359	20516.93	5838.2949	12875.36	19717.93	11319.295	24066.359	19128.93	2655.3052	31549.074	16380.795	-1132.6948	43791.074	8825.7949	19085.305	10277.075	14014.795	17098.305	9087.0752	28652.795	4255.3052	8481.0752	14947.795	-407.69482	12377.075
12764.965	42789.125	21956.566	3195.9648	11473.125	19933.566	17872.965	9715.125	12220.565	32312.965	3178.125	17224.566	7764.9648	3500.125	44652.566	23186.07	4482.8799	6041.8496	2528.0698	4908.8799	15918.85	10831.55	16511.836	24643.355	4622.5098	15454.035	16120.04	6007.5098	12363.035	16854.039	17122.51	41911.035	14258.04	5276.2246	37578.148	20005.086	-8965.7754	26428.15	9142.085	3779.2246	9617.1504	19358.086	8147.2246	6590.1499	23202.086	-3507.7754	7616.1499	16868.086	-10214.775	9714.1504
12091.375	31155.051	17131.971	1290.375	17455.051	9821.9707	12763.375	3975.0498	11743.971	33257.375	-3252.9502	17420.971	4086.375	-968.9502	37937.969	23853.965	8104.21	2937.5352	-203.03516	4674.21	10856.535	8952.4004	21220.41	17880.246	1082.2852	20107.785	17430.824	6379.2852	21056.785	15655.825	12937.285	40772.785	23941.824	2503.1797	28115.414	16032.5	-1957.8203	21928.414	9234.5	12789.18	8117.415	17368.5	13780.18	9584.415	19394.5	4418.1797	9134.415	15993.5	-3374.8203	11023.415
14710.9	29567.641	18033.984	3325.8999	14530.64	6945.9844	10246.9	16544.641	7134.9844	37177.898	2831.6396	12163.984	9900.9004	1403.6396	32146.984	21385.18	7706.9702	6970.2852	3154.1802	7170.9702	9923.2852	16746.615	34161.508	33999.535	1625.0049	22957.686	18981.449	3943.0049	16764.686	20794.449	15134.005	50114.684	22848.449	4249.0649	44865.391	24436.785	-845.93506	21546.391	13592.785	19918.064	4662.3901	19065.785	13026.064	7767.3901	17452.785	5564.0649	6143.3901	17823.785	-676.93506	5927.3901
12380.705	50589.984	6647.4395	2430.7051	14811.984	2584.4395	11775.705	19250.984	7255.4395	37694.703	5314.9849	6031.4395	11343.705	2983.9849	27507.439	23014.324	10169.395	1918.4951	-531.6748	9814.3945	5957.4951	9893.79	26230.215	24648.625	1071.52	21960.035	8898.3604	1374.52	16298.035	13861.36	21474.52	40475.035	15387.36	8255.8301	49754.328	30138.266	4171.8301	26269.33	15687.265	24308.83	8577.3301	16951.266	18608.83	12042.33	13219.265	9121.8301	10713.33	16944.266	2387.8301	3904.3301
7322.1299	57525.98	15615.11	-1840.8701	15376.98	13629.11	8684.1299	12243.98	12338.11	39734.129	7474.98	12980.11	6492.1299	5637.98	48439.109	21479.721	6291.8496	4095.3555	-1297.2798	759.84961	9862.3555	10477.66	22664.836	32137.35	2.3701172	25577.766	4919.9805	4768.3701	14566.765	17504.98	17109.371	36405.766	19149.98	6207.6851	33730.469	22705.439	2397.6851	22430.471	15658.439	22432.686	6506.4702	19668.439	15978.686	7940.4702	20050.439	5318.6851	7358.4702	21231.439	-172.31494	3220.4702
5335.6602	46998.535	25560.465	9493.6602	-886.46484	1056.4648	9589.6602	10031.535	13386.465	42664.66	4481.5352	16607.465	11166.66	1162.5352	36474.465	21828.254	3678.665	6297.8701	-253.74512	-24.334961	10737.87	12552.605	22876.475	32973.105	-1460.54	22855.371	8673.875	3537.46	19864.371	29581.875	18705.461	39467.371	19010.875	12607.42	40285	20638.059	2538.4199	24659	17301.059	23395.42	6940	16207.06	10418.42	8716	19627.059	5289.4199	8590	13572.06	184.41992	3428
14694.12	18596.971	21903.285	11089.12	1876.9702	-7907.7148	13512.12	16776.971	6723.2852	39724.121	2697.9702	9528.2852	3749.1201	3855.9702	31237.285	18861.09	5388.9351	1902.4648	-1597.9102	6292.9351	8614.4648	7786.3896	22096.221	26006.074	2829.5349	25207.33	13303.235	8645.5352	27622.33	31623.234	19460.535	45227.328	18571.234	10107.04	38812.461	16998.654	-239.95996	30119.461	19766.654	17607.039	9897.46	23162.654	11651.04	10109.46	15041.654	5585.04	9044.46	16094.654	-778.95996	-327.54004
11679.265	31167.641	11881.01	16789.266	3094.6401	-4315.9902	9431.2646	11214.641	9516.0098	33719.266	3844.6401	12358.01	5874.2646	6268.6401	35334.008	17655.449	4247.5703	1780.0146	412.4502	6936.5703	11401.015	8818.2998	19244.711	20345.926	1817.8052	32985.145	7256.1553	3591.8052	27231.145	27960.156	15416.805	51298.145	18363.156	9629.1396	37638.797	22103.766	2072.1399	19144.795	25553.766	18936.141	8100.7949	21322.766	12936.14	8686.7949	15997.765	11767.14	10986.795	13329.765	-295.86011	2371.7949
17650.605	29339.92	23241.285	12965.605	-933.08008	2922.2852	9402.6055	14507.92	16869.285	36206.605	1404.9199	19983.285	9425.6055	1639.9199	35922.285	28655.43	6044.6548	4311.2051	3245.4299	6643.6548	9346.2051	5219.4551	18103.609	21698.35	1850.7402	25227.33	16244.665	2346.7402	23384.33	25075.664	14540.74	46725.328	18804.664	7990.5552	39365.934	15869.16	-837.44482	23257.936	26006.16	19675.555	4824.9351	16928.16	9950.5547	8024.9351	17428.16	6820.5552	6271.9351	6084.1602	-1390.4448	1905.9351
20483.025	27405.855	19048.035	11229.025	2515.855	-213.96484	15781.025	11660.855	12004.035	31168.025	6123.855	12410.035	1993.0249	842.85498	35047.035	23648.035	9212.9395	6233.875	496.03516	6929.9399	10546.875	12769.33	20703.539	16369.68	320.24512	32139.664	14255.67	3725.2451	21728.664	16469.67	11717.245	44818.664	15925.67	4641.2251	36506.48	17754.465	753.2251	22069.48	20438.465	12168.225	14129.48	18702.465	14059.225	6762.48	16811.465	7056.2251	9138.4805	10192.465	1182.2251	2347.48
12763.385	30653.551	20541.801	11238.385	1664.5498	-1303.2002	15185.385	9669.5498	12405.8	30307.385	4670.5498	17132.801	3105.385	579.5498	36479.801	27348.605	10566.984	5237.5898	4917.605	8189.9849	12223.59	6974.6099	17974.105	22307.699	2344.4502	24408.33	7448.2549	2471.4502	19328.33	15806.255	15211.45	34469.328	13884.255	3702.75	62730.035	19033.34	1419.75	19970.035	18327.34	9886.75	17069.035	15951.34	13493.75	5225.0352	17151.34	16751.75	20161.035	11916.34	1758.75	33.035156
7741.4346	23440.9	8321.0742	14907.435	4686.8999	-5472.9258	7409.4346	10925.9	6214.0742	21968.434	4672.8999	10750.074	-2346.5654	11514.9	32239.074	21340.574	7227.3301	5730.4502	4486.5752	8768.3301	11457.45	16520.266	18986.795	18610.086	1221.2949	23893.965	11267.939	5836.2949	20072.965	20421.939	20088.295	43480.965	25491.939	4138.5898	56219.426	17844.41	238.58984	20462.426	30327.41	10809.59	16518.426	22239.41	10516.59	4314.4248	21525.41	23409.59	21563.426	14876.41	-1580.4102	217.4248
21463.23	8698.3496	14531.375	12893.23	-2215.6504	1451.375	12434.23	4468.3496	10931.375	5841.23	-1853.6504	17681.375	3127.23	11696.35	32028.375	23988.645	8358.4551	3889.4648	-950.35498	8741.4551	15208.465	11101.635	21996.961	21681.605	1992.6699	30536.221	18425.061	3569.6699	20345.221	22292.061	23637.67	56851.219	21216.061	5232.6548	31627.02	19817.184	226.65479	22537.02	15208.185	18613.654	3643.0195	17906.184	10306.654	1442.0195	21594.184	5822.6548	6600.0195	14929.185	-2314.3452	-51.980469
16795.305	4741.6055	9080.6191	12973.305	-2116.3945	-12891.381	14576.305	7841.6055	3408.6191	8664.3047	-1417.3945	3465.6191	12880.305	-194.39453	26243.619	19984.115	5830.915	3502.4951	-3238.8848	6566.915	11420.495	14148.52	18198.029	24003.734	3.4848633	28716.379	16817.875	2265.4849	17727.379	22830.875	22210.484	43695.379	21704.875	5104.96	28340.109	18642.449	2658.96	13890.11	14318.45	19031.961	3413.1104	19788.449	11812.96	3334.1104	17435.449	5488.96	7859.1104	12864.45	2611.96	-1018.8896
12489.92	26275.955	6863.75	11786.92	1473.9551	2956.75	13400.92	10596.955	15308.75	7002.9199	4516.9551	16139.75	10105.92	2531.9551	43575.75	20422.875	11299.93	2887.1748	3028.875	4309.9302	9782.1748	5467.98	15311.575	13029.15	167.73486	26246.754	14753.18	1818.7349	13353.755	28704.18	15316.734	43689.754	19132.18	15789.355	32488.699	-4497.0752	2949.355	24669.699	16722.926	20565.355	6366.7002	14556.925	14348.355	6074.7002	12439.925	13386.355	10365.7	4076.9248	2671.355	1952.7002
17413.715	27800.59	15690.46	7428.7148	2863.5898	1689.46	10354.715	14796.59	16940.461	-677.28516	14923.59	19008.461	7323.7148	6974.5898	42062.461	26392.17	8567.04	11137.145	857.16992	5643.04	4914.1445	15021.9	21309.465	21343.434	639.37012	25619.016	14403.5	4952.3701	22071.016	17612.5	22824.371	37187.016	20671.5	21002.301	2141.3999	2056.25	2706.3	26829.4	14765.25	20899.301	12015.4	18474.25	15804.3	5291.3999	15997.25	8527.2998	7788.3999	9082.25	1640.3	1407.3999
22868.865	11033.215	10747.515	7534.8652	-30.785156	-3377.4854	11872.865	6949.2148	11010.515	5239.8652	15252.215	12987.515	8704.8652	1555.2148	42701.516	15970.155	14054.93	20245.301	1721.155	3506.9302	7708.2998	3598.1602	17430.324	22489.375	2616.6101	29196.336	11390.34	5049.6104	21065.336	14363.34	9496.6104	25049.336	17453.34	16320.67	1778.6548	3780.2651	3290.6699	26118.654	22166.266	18059.67	7607.6548	17302.266	13345.67	10905.654	16527.266	11137.67	7392.6548	10254.266	1761.6699	2897.6548
18734.539	28705.199	20723.385	9087.54	-222.7998	-1257.6152	13885.54	8987.2002	9609.3848	-434.45996	16521.199	13984.385	8376.54	4911.2002	35213.383	9898.8848	5266.3701	12803.37	3635.8848	-628.62988	7603.3701	-685.4751	860.29004	15262.89	3055.2849	24789.971	10214.57	5101.2852	33091.969	14881.57	23651.285	45932.969	17141.57	18520.766	1110.3198	1695.46	1790.7651	28967.32	14972.46	20717.766	5179.3198	17698.461	10629.766	5636.3198	16559.461	13985.766	9857.3203	10560.46	2814.7651	3551.3198
21235.365	9736.415	6289.8047	9127.3652	552.41504	-1894.1953	11291.365	17910.414	9601.8047	1332.3652	19765.414	18845.805	5500.3652	5205.415	29778.805	15052.11	13727.745	12722.75	7310.1104	2409.7451	9011.75	-1516.3198	4163.8101	21971.82	2631.615	22626.094	11523.58	5530.6152	19793.094	19960.58	29918.615	44553.094	21238.58	22051.984	2824.4849	955.02539	2827.9849	29360.484	16658.025	23095.984	6242.4849	13758.025	13453.984	9834.4844	14718.025	9539.9844	10310.484	8699.0254	424.98486	1033.4849
14548.025	5320.875	3095.6553	8997.0254	-1329.125	-3978.3447	11694.025	8077.875	10792.655	-2269.9746	15721.875	19212.656	5485.0254	2863.875	30266.656	9753.2305	13699.885	13037.205	3538.23	3329.8848	7568.2051	2041.1899	4198.5547	20633.715	1331.6299	29511.4	9297.6348	5339.6299	23384.4	13385.635	24128.629	49496.398	20364.635	19529.27	1239.9399	-1869.7246	828.27002	23536.939	14052.275	21154.27	4032.9399	15054.275	11889.27	7489.9399	13011.275	9432.2695	8351.9395	7035.2754	138.27002	-555.06006
18398.789	6488.7949	2073.3906	12078.79	1754.7949	-2983.6094	16229.79	11537.795	8827.3906	191.79004	4860.7949	12034.391	8850.79	4028.7949	34217.391	13256.335	12783.455	12622.175	152.33496	800.45508	8449.1748	1380.7549	3417.5752	13653.56	1862.8501	18012.24	15651.935	4579.8501	23699.24	14397.935	30690.85	23855.24	18743.934	11422.015	-598.0752	-139.3252	-1722.9854	22225.926	11315.675	12850.015	5647.9248	13457.675	6249.0146	8334.9248	18618.676	6872.0146	7644.9248	4545.6748	-3025.9854	-1371.0752
8162.6001	27535.02	10754.699	9550.5996	3623.02	-6079.3008	7849.6001	6809.02	7715.6992	-23.399902	3913.02	16265.699	6043.6001	7394.02	34929.699	12097.62	11400.205	14152.375	745.62012	-1006.7949	10675.375	506.15503	-2224.7852	21237.445	1736.5752	22439.121	10870.395	3458.5752	24124.121	21342.395	5335.5752	9924.1201	16478.395	18325.67	3270.7949	3162.9248	2747.6699	24253.795	22174.926	23769.67	8938.7949	17899.926	14365.67	18251.795	19967.926	5358.6699	11446.795	10855.925	2677.6699	4423.7949
12037.016	23781.641	12616.015	14284.016	4367.6401	1978.0146	2204.0151	1412.6401	9763.0146	3205.0151	777.64014	21213.016	8298.0156	5242.6401	35561.016	13709.805	12673.02	14144.87	140.80518	949.02002	9320.8701	1148.9551	3184.8301	24509.184	3239.4451	20136.439	10818.165	10567.445	19107.439	18017.164	2108.4451	1830.4399	19837.164	28258.42	2123.8052	-200.40527	1684.4199	25512.805	11626.595	22417.42	3475.8052	14557.595	13961.42	6541.8052	16779.594	11586.42	15509.805	10574.595	2877.4199	319.80518
10947.221	41395.57	11344.67	12578.221	7328.5698	-3362.3301	2944.2202	294.56982	8518.6699	2845.2202	3048.5698	16341.67	7707.2202	4961.5698	29911.67	12207.035	14451.885	12992.435	-1510.9648	-819.11523	6562.4346	-3331.5752	1966.21	18922.115	-941.45996	16184.01	8280.6602	2119.54	20386.01	24140.66	1603.54	3060.0098	20999.66	19033.971	-157.41504	1884.3447	889.97021	23224.586	17910.344	16958.971	5603.585	17075.344	11483.971	2918.585	18796.344	19319.971	9604.585	11064.345	-1479.0298	2183.585
15815.525	29255.346	21486.09	4542.5254	1601.3452	3568.0898	-263.47461	1119.3452	13465.09	-2560.4746	501.34521	24014.09	3051.5254	6721.3452	35104.09	13567.88	16762.939	10947.57	-1057.1201	2826.9399	2374.5703	-4933.1348	3182.2148	15457.4	739.95996	19276.305	9110.2598	3369.96	23012.305	23685.26	1879.96	2202.3047	15726.26	16372.63	-85.865234	2056.6348	1021.6299	21260.135	18707.635	20042.629	8246.1348	17199.635	14501.63	3843.1348	21040.635	22894.629	12710.135	9725.6348	130.62988	2406.1348
14022.75	27689.32	25098.621	7718.75	1112.3198	-119.37988	1556.75	902.31982	17919.621	-93.25	1458.3198	21099.621	2124.75	2326.3198	41897.621	15686.395	13633.16	17633.48	-326.60498	1601.1602	9318.4805	-3304.6099	3661.9302	19903.371	2465.6399	25856.25	12167.13	3915.6399	24308.25	21676.129	3586.6399	6157.25	22845.129	14697.415	3222.8999	1922.0898	731.41504	10265.9	15620.09	16296.415	8597.9004	21771.09	12390.415	4445.8999	20121.09	8567.415	10138.9	12110.09	-3005.585	1369.8999
10751.58	38957.164	19342.525	12621.58	3025.165	-962.47461	-413.41992	3065.165	15650.525	-1739.4199	3870.165	17642.525	-3504.4199	571.16504	40330.523	15642.061	14586.9	14167.564	-393.93994	-1662.0996	14297.564	-149.50488	5452.5698	19034.455	-7.9501953	23891.635	17508.574	6805.0498	18848.635	17466.574	4365.0498	5577.6348	20811.574	18033.891	694.99512	360.41504	1358.8901	15435.995	20402.414	20770.891	5773.9951	16006.415	11447.891	4950.9951	19664.414	7062.8901	6964.9951	12082.415	-511.10986	2755.9951
15230.436	33325.695	11031.135	8472.4355	1178.6948	2146.1348	3774.4351	2710.6948	17092.135	1533.4351	2202.6948	16814.135	-1681.5649	3182.6948	33582.133	9615.3496	16752.129	12154.36	-37.649902	1544.1299	8897.3604	-2715.085	4705.6299	26632.324	2617.04	20895.395	9393.8945	4843.04	24084.395	18653.895	2996.04	1968.395	16468.895	9467.3203	3082.6899	3390.79	728.31982	17783.689	18878.789	16004.32	9682.6895	21262.789	13048.32	6802.6899	17368.789	10504.32	10842.689	21225.789	-465.68018	4786.6899
16478.105	21774.93	20964.26	5898.105	-1677.0703	-1571.7402	1249.105	-909.07031	11440.26	511.10498	-793.07031	9835.2598	-2512.895	-425.07031	33983.258	12354.35	17147.695	13562.535	-697.6499	-485.30518	12736.535	435.68994	2907.0049	32315.48	3424.145	25116.811	11885.445	7588.145	18201.811	19452.445	4391.145	3595.8101	19906.445	11894.575	1264.415	1165.71	1380.5752	24371.414	13932.71	15148.575	5321.415	16962.711	10138.575	7647.415	16294.71	1860.5752	5348.415	12101.71	-452.4248	1614.415
23557.379	12735.13	10940.155	6912.3799	739.12988	-2050.8447	199.37988	2115.1299	14843.155	2074.3799	550.12988	15213.155	-1671.6201	2612.1299	34516.156	8804.2949	11896.109	14217.925	-2969.7051	736.10986	10780.925	-1391.5649	4419.1699	30543.676	1896.1602	29286.455	12554	5514.1602	23152.455	22155	4380.1602	4638.4551	20004	15323.375	1102.0752	1264.1846	1964.375	23703.074	16082.185	19605.375	5062.0752	13907.185	14174.375	7762.0752	14995.185	1150.375	1450.0752	8063.1846	1362.375	409.0752
16379.455	26318.496	9825.6895	12911.455	874.49512	-2882.3105	2772.4551	1147.4951	11991.689	1213.4551	1551.4951	16374.689	349.45508	1938.4951	29725.689	11624.984	14140.814	10832.795	-936.01514	1519.8149	11614.795	-953.94482	-2394.4551	19859.26	1252.3149	22238.461	13604.26	5516.3149	22937.461	16092.26	4622.3149	3515.46	17503.26	16911.246	2044.8901	2740.9199	2523.2451	25214.891	10542.92	18244.246	8178.8901	20522.92	13260.245	6648.8901	15375.92	987.24512	4961.8901	11847.92	1319.2451	2596.8901
11356.721	46005.953	5493.9453	9982.7207	4419.9551	2241.9453	2237.7202	3934.9551	15016.945	438.72021	2079.9551	17242.945	-1251.2798	4285.9551	46430.945	12695.141	15665.186	9576.7148	-655.85986	299.18506	9796.7148	1041.3601	1038.3252	16286.88	2569.8999	29100.85	12423.06	4184.8999	18029.85	17790.059	2826.8999	3134.8501	20145.059	12229.21	-834.01514	3131.9048	-1119.79	19138.984	18158.904	17143.211	4287.9849	20950.904	10709.21	5215.9849	22695.904	-784.79004	1911.9849	11716.904	-2005.79	1076.9849
17238.154	24122.045	2571.9902	14184.154	2440.0449	-6143.0098	2248.1548	4377.0449	7215.9902	1366.1548	3276.0449	9843.9902	514.15479	3317.0449	25375.99	8147.3447	10692.77	10473.285	735.34497	601.77002	9111.2852	1354.345	2795.3452	18492.27	576.20996	27093.93	15632.105	1173.21	5558.9297	25152.105	1841.21	4612.9297	23866.105	12540.485	3634.1548	-72.830078	4642.4854	28640.154	17302.17	23270.484	11301.154	13615.17	13392.485	6916.1548	13604.17	717.48511	3474.1548	10037.17	962.48511	3472.1548
22329.27	20434.254	23772.504	10660.27	-679.74512	-442.49512	2129.27	-720.74512	15682.505	2917.27	495.25488	19805.504	-152.72998	-668.74512	37930.504	2704.96	9335.3203	16773.436	-1924.04	-444.68018	13464.436	-636.81982	2056.48	19695.844	1235.26	22014.215	8588.7451	2637.26	22106.215	19237.746	4275.2598	2866.2148	11728.745	15179.145	1868.895	-135.75977	2107.145	25896.895	12020.24	21623.145	5314.895	16569.24	14137.145	4411.895	14197.24	-518.85498	252.89502	9246.2402	-797.85498	3929.895
12829.385	36830.898	12954.335	14008.385	3777.8999	-3854.665	2397.3848	2404.8999	9997.335	1704.3848	3553.8999	13886.335	836.38477	3325.8999	36558.336	3702.1001	11626.4	18404.734	-300.8999	2902.3999	14002.735	-2979.7949	3774.5049	16881.609	98.529785	24938.65	15704.965	2667.5298	21177.65	18566.965	3050.5298	3602.6499	22530.965	13835.391	3792.3198	-818.35547	1827.3901	29215.32	10102.645	20940.391	7784.3198	15897.645	10998.391	10155.32	15543.645	-809.60986	5443.3198	7893.6445	-1070.6099	5120.3198
16060.13	22504.449	22435.02	15547.13	-2172.5498	-24.980469	1705.1299	-665.5498	13567.02	2619.1299	-1438.5498	11016.02	-355.87012	-1402.5498	34067.02	2066.6899	9483.9805	15123.125	390.68994	2080.98	14523.125	-178.4751	-1670.6055	22609.316	4965.6401	25590.42	9087.5098	1328.6401	24083.42	16713.51	380.64014	4218.4199	17651.51	17190.811	1253.5049	-2177.0947	3550.8101	26592.504	14972.905	21113.811	8401.5049	14743.905	13268.811	6943.5049	12610.905	2273.8101	3783.5049	5399.9053	1142.8101	4298.5049
26553.695	7203.1602	22462.551	23059.695	-2849.8398	-3755.4502	1797.6948	-2692.8398	10945.55	906.69482	-2447.8398	12824.55	-315.30518	-2400.8398	35358.551	2998.5801	8012.77	17548.705	-1253.4199	347.77002	16871.705	-2511.7651	2540.585	24242.844	1189.9702	20205.645	11127.59	5098.9702	20903.645	21082.59	2960.9702	3918.645	25230.59	22529.109	1244.3701	3117.0947	1947.1101	20838.371	21621.094	18894.109	7349.3701	19475.094	11810.11	6850.3701	18885.094	1686.1101	816.37012	9449.0947	-214.88989	2806.3701
15209.61	33468.699	20511.324	9086.6104	39.700195	-6271.6748	2010.6101	-1157.2998	11347.325	1039.6101	-977.2998	10410.325	280.61011	-1470.2998	29205.324	10573.904	10211.955	14278.689	284.90479	-282.04492	13737.689	-3568.3301	3644.7148	13681.029	-328.35498	17574.936	7426.9404	5913.645	21183.936	15782.94	2408.645	1663.9351	19713.941	370.02979	1089.835	5160.6499	388.02979	18380.836	18381.65	5467.0298	16645.836	20126.65	10945.029	10550.835	16029.65	943.02979	4890.835	10357.65	939.02979	2311.835
14836.495	25234.379	33241.875	10709.495	175.37988	1711.875	1087.4951	767.37988	12366.875	278.49512	1361.3799	20786.875	-1778.5049	1002.3799	31931.875	6042.5649	7638.5649	15200.145	883.56494	1277.5649	12647.145	64.080078	1199.8999	24016.914	1913.03	19271.061	14520.87	6467.0303	19830.061	20881.871	3417.03	5806.0601	18783.871	-670.5498	-1451.1001	2395.375	4111.4502	24865.9	20489.375	5613.4502	10347.9	14612.375	524.4502	15748.9	14637.375	-262.5498	398.8999	7540.375	-1041.5498	290.8999
21181.6	14982.855	46508	14755.6	3568.855	2578	1103.6001	4554.855	15839	144.6001	2328.855	6914	-2536.3999	3875.855	27923	6299.2998	6868.48	11887.635	1431.3	621.47998	11342.635	-2311.8203	3135.4702	20460.156	835.0752	10979.734	16714.766	7419.0752	21918.734	22783.766	2591.0752	2367.7349	25980.766	-420.18994	811.58984	2743.0249	484.81006	26799.59	17265.025	8851.8105	17902.59	21941.025	2589.8101	14720.59	15498.025	-1723.1899	1862.5898	8139.0249	-2239.1899	914.58984
14826.7	12653.385	41471.625	16070.7	-2978.6152	-3415.375	-324.2998	-3980.6152	7492.625	8.7001953	-5885.6152	11482.625	-1363.2998	-4413.6152	29564.625	4104.7251	8946.6152	15602.02	-1477.2749	990.61523	17928.02	179.08984	-255.13477	15664.745	2741.4851	22580.16	5397.7051	7134.4854	24314.16	14420.705	5632.4854	4202.1602	17258.705	-357.7749	991.53516	1757.9648	885.2251	19003.535	18832.965	11348.225	18514.535	18955.965	488.2251	17041.535	14437.965	-1058.7749	3917.5352	7433.9648	-1259.7749	2648.5352
19255.625	19450.949	20755.545	14459.625	2329.9502	-6365.4551	2838.625	2996.9502	6951.5449	2684.625	927.9502	3723.5449	-248.375	1713.9502	22834.545	3264.2051	2748.2051	13366.665	1675.2051	-1955.7949	11442.665	-4408.3896	689.64502	21135.275	2925.77	21297.555	8930.915	5905.77	24688.555	16130.915	4647.77	4258.5552	16763.914	2402.9399	-2333.6299	2723.0303	3282.9399	22806.371	19445.031	10526.939	20949.371	24910.031	3298.9399	15554.37	15179.03	1357.9399	2607.3701	12985.03	696.93994	79.370117
9463.6748	26478.525	37967.5	18550.676	2082.5249	-786.5	1741.6748	2034.5249	9253.5	-1008.3252	1360.5249	8816.5	-3272.3252	1784.5249	31160.5	5124.0049	9888.0254	13843.8	471.00488	844.0249	14131.8	-1341.4902	4854.8501	10828.445	-368.31006	17734.74	10801.345	3614.6899	21370.74	15691.345	815.68994	2700.7402	24993.344	-2003.1152	-1248.0098	-344.50488	1676.8848	27506.99	23530.496	5885.8848	16714.99	15901.495	3825.8848	14685.99	13509.495	201.88477	6231.9902	10388.495	-609.11523	288.99023
7564.6899	32189.734	23372.025	16943.689	-505.26514	128.02539	3946.6899	-736.26514	12736.025	1620.6899	185.73486	15396.025	-1074.3101	571.73486	36915.023	5589.8252	11305.01	12728.275	73.825195	-2339.9902	13593.275	-761.63477	5265.3701	14602.6	503.97998	17616.436	7720.79	6532.98	21546.436	17123.789	3036.98	3229.4351	17849.789	-2919.2202	663.33008	-351.94043	-941.22021	10054.33	12147.06	6211.7798	18027.33	16902.059	753.77979	19687.33	11988.06	-979.22021	5566.3301	10034.06	-1111.2202	3163.3301
8206.6855	31057.535	60193.316	9391.6855	936.53516	-2832.6846	-895.31494	104.53516	10365.315	-506.31494	1967.5352	14529.315	-1307.3149	1627.5352	25910.316	6907.2651	14051.84	16098.221	-2791.7349	-2622.1602	15015.221	1709.04	3764.5	13643.025	1411.835	11312.645	6859.375	6461.835	25375.645	11775.375	3322.835	3819.645	19542.375	-665.97021	-1555.7349	-4592.1748	1381.0298	7828.2651	5819.8252	8654.0293	18077.266	12030.825	4429.0298	13933.266	11719.825	135.02979	3072.2651	1967.8252	-442.97021	-87.734863
18525.305	15629.846	63823.945	-1164.6948	-542.15479	-1355.0547	-614.69482	-102.15479	13054.945	-362.69482	859.84521	19098.945	-817.69482	900.84521	33563.945	625.16504	12200.641	12183.436	-1275.835	-484.35986	13194.436	-812.2251	-135.63477	16266.35	201.47021	20115.221	7977.8447	5868.4702	22744.221	16193.845	4980.4702	5437.2202	17638.844	-6118.0303	1273.3848	289.21973	-4652.0303	13397.385	17716.219	8378.9697	22418.385	15591.22	-6606.0303	16211.385	15210.22	-5401.0303	3516.3848	9725.2197	-6591.0303	2643.3848
4751.3848	32270.029	19964.465	-851.61523	-318.97021	-1290.5352	-1173.6152	1934.0298	10201.465	1299.3848	911.02979	17080.465	-3712.6152	2193.0298	31100.465	3825.3149	9093.7656	12596.01	-309.68506	1061.7651	11452.01	598.71484	2517.5	19171.176	1550.5449	19977.064	15748.725	5786.5449	23406.064	17544.725	5121.5449	6449.0649	28070.725	470.85498	292.47998	3441.2051	2619.855	24267.48	15362.205	17264.855	24989.48	26138.205	2362.855	11547.48	17390.205	168.85498	3998.48	12044.205	-506.14502	1984.48
19347.455	5679.0195	26007.305	2240.4551	-3062.9805	-4303.6953	-2954.5449	-1663.9805	7837.3047	-4004.5449	-1947.9805	10746.305	-4197.5449	-777.98047	29604.305	4445.3701	3892.2998	13156.26	-1741.6299	-1486.7002	14884.26	611.38501	493.22998	20100.09	2367.835	16690.77	8259.8203	5439.835	24559.77	14102.82	5848.835	4068.77	15878.82	2467.6499	369.18994	-511.21973	4817.6499	31621.189	18724.781	8891.6504	12323.189	15488.78	3322.6499	10724.189	13717.78	1427.6499	3760.1899	13130.78	788.6499	2048.1899
14714.2	18525.096	-1119.7051	624.2002	767.09521	-1401.7051	-495.7998	2589.0952	16955.295	24.200195	885.09521	-1972.7051	-214.7998	1479.0952	30090.295	2349.1548	5530.6802	7527.5195	-2359.8452	478.68018	10052.52	-5163.2002	-32.294922	11299.516	1795.6951	20916.336	7245.6201	6402.6953	22917.336	13226.62	7398.6953	2934.335	20707.621	1307.2549	1799.4399	-1271.9199	2973.2549	19592.439	20921.08	7810.2549	14601.439	16706.08	2904.2549	13083.439	16260.08	59.254883	5177.4399	11178.08	-17.745117	4664.4399
25669.846	1042.5601	788.22461	-208.15479	-102.43994	-2142.7754	80.845215	564.56006	13015.225	777.84521	523.56006	-196.77539	-1483.1548	2172.5601	38349.227	1328.6948	7710.4448	13945.715	-1598.3052	242.44482	7713.7148	2903.01	4010.4849	18948.07	-537.87012	14644.07	14861.985	3116.1299	23224.07	17308.984	4286.1299	4656.0698	17590.984	-1565.1899	1718.605	1937.1104	-381.18994	17275.605	18939.109	8136.8101	14468.605	17669.109	2073.8101	14342.605	19283.109	20.810059	5717.605	11865.11	-1694.1899	3093.605
27121.246	2609.2051	-507.05469	1684.2451	4218.2051	-448.05469	3035.2451	3530.2051	15967.945	550.24512	1844.2051	9216.9453	519.24512	2676.2051	36688.945	3746.7148	8042.0298	15499.1	-220.28516	1743.0298	13349.1	1478.0801	3323.085	19943.135	-1747.3701	17553.484	8396.6953	4818.6299	24043.484	15085.695	3252.6299	3214.4849	23043.695	1766.9951	1092.3198	1095.6602	1580.9951	23706.32	14448.66	11038.995	14177.32	16396.66	3211.9951	11624.32	14341.66	1280.9951	6684.3198	11828.66	36.995117	2913.3198
23699.23	-263.41016	-3063.2197	2010.23	-1525.4102	-2468.2197	1003.23	735.58984	11922.78	185.22998	-1877.4102	4824.7803	38.22998	44.589844	37441.781	3879.0601	7804.7852	13141.55	-1617.9399	193.78516	14579.55	2546.5549	3424.9849	15101.689	543.03491	22416.086	11197.15	9909.0352	23451.086	14421.15	6054.0352	4685.085	21731.15	1420.9751	1263.9951	-1065.4248	2452.9751	19532.996	9963.5752	10870.975	15710.995	14496.575	6608.9751	10566.995	15478.575	1837.9751	4927.9951	11276.575	620.9751	1262.9951
24811.516	268.43994	-57.655273	1281.5151	-1010.5601	-988.65527	1031.5151	1814.4399	16295.345	385.51514	636.43994	22714.344	-322.48486	-127.56006	31837.344	6562.6201	10622.68	22080.461	1238.6201	-180.31982	16031.46	-1677.0952	1227.1401	20077.379	751.81494	15128.455	11948.31	6308.8149	18542.455	15601.31	5019.8149	4028.4551	20323.309	-517.69482	-3084.2695	3351.5449	-414.69482	13538.73	17010.545	10570.305	8808.7305	18868.545	1478.3052	5716.7305	21316.545	-2367.6948	2086.7305	13216.545	-1979.6948	-288.26953
30589.109	3341.8999	-1381.0547	1315.1101	2997.8999	-1612.0547	2021.1101	2276.8999	18300.945	2178.1101	3320.8999	16474.945	890.11011	4994.8999	36761.945	4377.25	8188.1348	11681.234	17.25	-522.86523	13922.234	275.88989	4583.0298	18191.51	779.57007	17916.539	10944.38	5148.5703	20140.539	17477.379	4482.5703	1198.54	19606.379	33.72998	-1943.2949	1079.5352	5377.73	23453.705	13654.535	10753.73	12106.705	14049.535	1557.73	8037.7051	21213.535	-670.27002	3920.7051	11975.535	-1027.27	362.70508
15986.075	-3033.4551	-548.10547	1196.0752	-3124.4551	-2187.1055	1109.0752	-2361.4551	19136.895	12.075195	-4772.4551	18293.895	-513.9248	-787.45508	35197.895	5605.0249	5698.6851	12700.33	2036.0249	-824.31494	14929.33	475.91016	2039.6953	17859.566	451.77979	14848.18	8713.5498	2848.7798	17222.18	16438.551	5788.7798	3689.1802	15128.55	-4521.7549	1108.2402	4500.9849	-3914.7549	19165.24	20887.984	5861.2451	13907.24	19356.984	-1101.7549	9729.2402	22539.984	-4752.7549	4575.2402	12975.984	-4937.7549	3038.2402
28031.539	1422.7749	2622.7305	1781.54	-797.2251	-898.26953	2111.54	633.7749	18142.73	5001.54	123.7749	20683.73	496.54004	1190.7749	35604.73	6708.0801	9661.79	11299.28	1392.0801	612.79004	12826.28	-3605.8047	4594.3999	20420.289	1650.6001	19132.914	13003.63	3449.6001	12458.915	12908.63	7152.6001	7417.915	20740.629	30.549805	65.535156	3748.7651	4895.5498	21268.535	33520.766	11450.55	13129.535	18882.766	1983.5498	10831.535	21201.766	-237.4502	3492.5352	17955.766	-1289.4502	4691.5352
24708.779	977.37012	-4201.6953	628.78003	-374.62988	-4859.6953	5287.7803	3429.3701	13094.305	2078.78	1195.3701	13908.305	512.78003	1594.3701	28355.305	1429.2451	5601.5298	9429.2695	-3145.7549	2444.5298	16042.27	309.89014	3526.2852	25504.91	934.31982	14855.775	17618.16	3969.3198	18344.775	20844.16	6006.3198	1326.7749	23442.16	390.79004	-1174.1851	967.48047	1357.79	28057.814	10159.48	8902.79	12135.814	1915.4805	2828.79	9676.8145	16402.48	956.79004	2727.8149	8872.4805	-499.20996	217.81494
22920.824	2444.1201	-1349.7354	-2656.1748	664.12012	-3043.7354	1784.8252	3457.1201	14787.265	-2426.1748	2621.1201	22777.266	-668.1748	2896.1201	30678.266	7710.9399	3266.105	-850.7002	-3656.0601	2004.105	12256.3	656.13989	4086.1802	26044.121	3795.645	25025.789	15061.3	4682.645	26221.789	20132.301	8010.645	4575.79	18621.301	-2618.0649	-7046.2695	1361.2798	-188.06494	18953.73	17784.279	-511.06494	-5001.2695	2007.2798	3198.9351	4049.7305	19404.279	-2424.0649	-2651.2695	11276.279	-3319.0649	-2707.2695
14243.985	-3605.335	-1103.5254	2532.9851	-5077.335	-3848.5254	2971.9851	-3062.335	14918.475	3606.9851	-3469.335	20771.475	6349.9854	-2241.335	36867.477	10750.725	953.08008	3373.8101	626.7251	-719.91992	8630.8105	-1230.7251	3740.6948	18223.559	-1379.0298	15601.27	10441.32	-1167.0298	23485.27	18097.32	7065.9702	4029.27	17627.32	-1060.1548	541.6499	1073.8096	-292.15479	20384.65	12498.81	275.84521	880.6499	86.80957	1103.8452	8877.6504	18589.809	258.84521	3816.6499	9278.8096	-899.15479	4505.6499
26567.99	2212.96	35.884766	1514.9902	-1372.04	-1062.1152	865.99023	2201.96	17591.885	-262.00977	1963.96	21573.885	-403.00977	2715.96	33960.883	4384.6299	797.125	211.03027	-1589.3701	45.125	4855.0303	-322.83496	3176.7349	18687.836	2613.2849	24198.996	19787.879	3582.2849	20553.996	18666.879	6831.2852	5841.9951	24198.879	1359.4951	-1906.6499	-3273.75	2220.4951	22946.35	7669.25	2867.4951	859.3501	-4110.75	4281.4951	7419.3501	10332.25	2412.4951	1392.3501	4888.25	176.49512	5274.3501
22934.449	1251.2148	-2651.0996	908.4502	-168.78516	-6796.0996	-1018.5498	-80.785156	12752.9	62.450195	-138.78516	13723.9	-1589.5498	1823.2148	31704.9	3816.0752	-1434.8052	2749.46	-2861.9248	-2112.8052	11587.46	-1523.1699	4755.96	19316.699	1618.03	9632.4355	7173.7305	5023.0303	20447.436	17960.73	5107.0303	4265.4351	15274.73	254.16016	-661.29004	1780.9297	813.16016	19814.711	13075.93	259.16016	-1433.29	3856.9297	2187.1602	6080.71	17754.93	638.16016	2036.71	5654.9297	-362.83984	4762.71
27647.029	1629.7349	-9652.0098	150.02979	752.73486	-8719.0098	1659.0298	2556.7349	8824.9902	1398.0298	2298.7349	19041.99	-581.97021	2459.7349	29876.99	4981.4551	1277.2651	4533.6201	-1667.5449	416.26514	9781.6201	512.17993	4164.2998	19973.094	2401.1602	10653.635	13614.415	5210.1602	16967.635	11955.415	3988.1602	2442.6348	24499.414	879.25488	-356.40479	5004.145	1405.2549	19826.596	15619.145	2529.2549	129.59521	4651.145	3539.2549	7900.5952	16426.145	1596.2549	1575.5952	12033.145	-1068.7451	5549.5952
33633.074	687.64502	-5858.9844	135.0752	-2562.355	-8167.9844	1632.0752	-77.35498	7468.0156	3487.0752	-339.35498	9770.0156	-450.9248	1228.645	28682.016	6602.0752	426.25488	1685.7305	642.0752	-1292.7451	8054.7305	2749.075	968.9502	22547.746	3798.7002	15569.93	9781.5898	5661.7002	23329.93	14579.59	4610.7002	5654.9302	19192.59	1627.0151	-827.18018	1612.48	967.01514	27677.82	16178.48	1773.0151	-892.18018	1103.48	2673.0151	8262.8203	15766.48	1709.0151	3404.8198	2907.48	-1887.9849	5757.8198
28786.814	2420.5098	1920.8496	267.81494	771.50977	1816.8496	2477.8149	2464.5098	14664.85	1394.8149	1874.5098	23366.85	56.814941	3124.5098	39360.852	8504.7002	-893.64014	2732.5098	-1006.2998	-1788.6401	12883.51	2374.3701	2230.48	16955.74	28.064941	12081.955	6326.0195	1616.0649	21091.955	11450.02	4615.0649	2103.9551	19269.02	13375.96	3585.5752	2414.8901	3716.96	25265.574	17915.891	3897.96	1758.5752	4369.8901	4011.96	9833.5752	12086.891	10111.96	3384.5752	2089.8901	1518.96	7646.5752
31704.129	1774.48	-1560.4053	-591.87012	1332.48	-3753.4053	-703.87012	668.47998	17647.594	-1580.8701	342.47998	15445.595	-2207.8701	1327.48	37920.594	5240.9399	2136.2651	1394.3701	23.939941	876.26514	13197.37	585.08496	2274.665	21000.836	1587.55	17125.141	3134.3848	2058.55	17401.141	10243.385	7045.5498	2391.1401	17185.385	5615.3501	1853.4199	-1712.7246	1125.3501	25809.42	9720.2754	555.3501	-143.58008	-2712.7246	1781.3501	7123.4199	4553.2754	40.350098	-14.580078	-1898.7246	-483.6499	2642.4199
25578.135	3136.2651	-2016.3848	375.13477	1755.2651	-4883.3848	-763.86523	2926.2651	14792.615	596.13477	1887.2651	19420.615	-1577.8652	984.26514	28660.615	9572.2402	3567.1699	-485.65527	-772.75977	1266.1699	12687.345	-1201.0352	1340.2148	21535.141	2047.7451	17823.465	21500.865	4876.7451	22705.465	15216.865	8959.7451	5023.4648	25953.865	1997.885	1650.895	460.94531	2517.885	27158.895	11920.945	2684.885	308.89502	1212.9453	2224.885	6604.895	8481.9453	1726.885	1415.895	-816.05469	-42.11499	8451.8945
30015.221	3914.2598	-4110.7559	-49.779785	1826.2598	-4785.7559	-289.77979	2302.2598	11191.244	4504.2202	2125.2598	15049.244	-750.77979	1975.2598	28968.244	1304.3799	3070.9102	886.0752	-5902.6201	-161.08984	13725.075	829.65991	2628.1548	17547.379	-666.85498	14322.45	17650.25	3432.145	18007.449	16346.25	6105.145	2499.4502	19800.25	-1704.4702	748.5249	-125.88477	-415.47021	26677.525	22753.115	93.529785	1265.5249	1702.1152	1624.5298	8089.5249	4549.1152	-2268.4702	1382.5249	-539.88477	-1895.4702	5156.5249
21263.199	1511.2002	1767.9902	-1736.7998	-832.7998	42.990234	-1857.7998	616.2002	16283.99	7204.2002	2827.2002	21711.99	-1517.7998	1503.2002	34818.992	4591.1602	2223.0298	3971.6401	-688.84009	2049.0298	13042.641	2034.45	3365.0952	24867.025	-406.45996	8163.5498	21304.586	3803.54	14346.55	30830.586	6343.54	287.5498	30834.586	1682.26	-1508.3301	4824.7798	1064.26	28804.67	23043.779	3338.26	457.66992	4194.7798	3904.26	7847.6699	6936.7798	1205.26	-1365.3301	1434.7798	1012.26	8610.6699
20021	-114.4248	-6373.7402	1265	-2093.4248	-5677.7402	1936	-224.4248	15326.26	11667	901.5752	13887.26	-212	57.575195	34102.258	4253.415	1761.6748	4321.145	-1402.585	1087.6748	12065.145	-769.99023	4238.1851	19962.484	-689.66504	12791.689	20915.49	-567.66504	24111.689	28212.49	3454.335	3951.6899	23751.49	1611.01	800.73486	3247.335	2131.01	26871.734	16679.336	3588.01	1145.7349	4970.335	4133.0098	5211.7349	5828.335	1278.01	1189.7349	1574.335	536.01001	7557.7349
13010.145	1045.5	-3894.3701	-245.85498	430.5	-6876.3701	-1606.855	2552.5	10196.63	12682.145	4103.5	16489.629	-3299.855	3120.5	36491.629	3518.01	-531.33496	2390.3901	1815.01	212.66504	12927.391	326.79004	2611.1602	18918.066	1222.5249	15185.3	11927.495	644.5249	26915.301	11320.495	3892.5249	2586.2998	18359.496	-438.78516	-553.08496	586.41016	2185.2148	28798.914	26835.41	2417.2148	76.915039	2477.4102	1237.2148	2591.915	4403.4102	68.214844	-989.08496	960.41016	-210.78516	579.91504
24518.715	272.3252	2605.1904	1603.7148	-1235.6748	-213.80957	-508.28516	292.3252	14802.19	9381.7148	972.3252	25780.191	-409.28516	232.3252	40312.191	491.57007	454.7002	3009.0298	-81.429932	-378.2998	10074.029	-2094.21	2178.3101	18241.045	1112.2649	11794.875	5750.29	7088.2646	22951.875	19144.289	6264.2646	2205.875	16254.29	-1065.355	454.8501	2301.04	199.64502	35446.852	27183.039	-40.35498	-1111.1499	270.04004	1910.645	2880.8501	-0.95996094	4031.645	716.8501	-1396.96	145.64502	2129.8501
22275.225	1385.0898	-1028.7852	1686.2251	-1202.9102	-3290.7852	488.2251	707.08984	10731.215	10980.225	1299.0898	20998.215	-1107.7749	1577.0898	35435.215	2183.165	1577.8599	5561.1548	426.16504	1833.8599	14301.154	653.6001	3517.4248	17559.25	-580.47998	8398.085	10431.505	5376.52	23222.086	18606.504	3052.52	4122.085	26387.504	1367.125	-1099.2051	4253.5298	1648.125	31358.795	13817.529	1067.125	241.79492	3500.5298	1465.125	3453.7949	4898.5298	1775.125	-946.20508	3863.5298	4179.125	275.79492
9973.3604	-1358.5801	2.7900391	-6124.6396	-2458.5801	-3087.21	-6313.6396	635.41992	13104.79	-6043.6396	-787.58008	19677.789	-7489.6396	791.41992	41757.789	2813.325	-180.9248	4777.0049	1499.325	703.0752	12243.005	-1441.7451	3174.7349	16015.935	-1286.6548	17180.85	6012.875	1341.3452	27928.85	20439.875	1247.3452	4650.8501	25843.875	-4594.3555	1577.7549	2228.605	-279.35547	32450.754	11970.605	-3086.3555	2061.7549	1717.605	-1770.3555	4810.7549	5495.605	-4733.3555	1282.7549	-132.39502	174.64453	3646.7549
21320.689	2601.6201	-3677.7646	-641.31006	-143.37988	-3105.7646	-1642.3101	2760.6201	14180.235	-495.31006	2394.6201	13295.235	-891.31006	3219.6201	35207.234	-825.49512	1067.3901	2091.3652	-1647.4951	742.39014	11988.365	-1547.2002	3360.9849	19932.105	1083.9702	23203.965	11219.55	4498.9702	21722.965	11133.55	5782.9702	3501.9648	22916.551	1080.085	-479.75977	3102.21	1633.085	27097.24	16824.211	2908.085	1177.2402	4888.21	3909.085	6263.2402	7831.21	3002.085	875.24023	4250.21	4528.085	6572.2402
21020.699	836.83984	-4376.4004	59.700195	-1522.1602	-4917.4004	2296.7002	677.83984	14101.6	-463.2998	-1729.1602	16627.6	-92.299805	6.8398438	35401.602	-517.49023	843.41504	2357.4004	-185.49023	1040.415	15943.4	375.50977	6244.0698	17538.51	1048.1401	15011.625	11510.455	3862.1401	21072.625	13285.455	4223.1401	2330.625	21876.455	-99.115234	-2036.7852	867.33496	3020.8848	24208.215	6536.335	-259.11523	-1432.7852	1618.335	2812.8848	2424.2148	4498.335	24.884766	898.21484	1161.335	4963.8848	-824.78516
10614.655	2783.9048	-941.55957	-9461.3447	-389.09521	255.44043	-9177.3447	1676.9048	12259.44	-10025.345	1693.9048	21061.441	-10660.345	2775.9048	39910.441	-2228.2402	823.08496	1426.665	-2518.2402	1968.085	3985.665	-514.68506	4768.6748	11599.825	-451.81982	16439.846	10088.29	4205.1802	24809.846	13567.29	4746.1802	4287.8452	22953.289	743.69995	-1393.4048	1687.3398	834.69995	19618.596	10080.34	2492.7	-778.40479	2604.3398	3004.7	3515.5952	7717.3398	234.69995	-212.40479	1020.3398	2352.7	1814.5952
22595.439	1700.8252	1061.4297	1033.4399	-496.1748	-164.57031	612.43994	2580.8252	14782.43	1293.4399	1020.8252	21861.43	-658.56006	1727.8252	35069.43	-258.77979	1365.6401	1299.1602	-2.7797852	98.640137	76.160156	1829.3101	2670.1499	12709.735	-667.87988	18297.09	11128.71	2360.1201	20396.09	28336.711	5382.1201	4543.0898	19893.711	1205.48	-2481.0952	-1708.0898	4851.48	27845.904	2972.9102	926.47998	-2199.0952	2069.9102	1935.48	4340.9048	2742.9102	-666.52002	-2373.0952	-2483.0898	8643.4805	-165.09521
21041.695	2573.4648	4107.6152	2769.6948	1290.4648	-625.38477	587.69482	3318.4648	16807.615	1224.6948	2846.4648	22395.615	-635.30518	4513.4648	41209.617	-1583.3198	1154.8301	2544.0352	-2083.3198	741.83008	3044.0352	523.95996	4942.8301	14609.71	-3636.4346	15527.035	10839.405	-22.43457	20498.035	21104.406	-175.43457	2777.0352	22150.406	-1236.1299	1331.9302	65.94043	-208.12988	21485.93	7372.9404	-348.12988	497.93018	-356.05957	2528.8701	6137.9302	6755.9404	-633.12988	1616.9302	767.94043	1355.8701	3702.9302
25671.879	2451.5298	332.26953	2792.8799	2493.5298	-693.73047	2037.8799	3051.5298	14143.27	2084.8799	2169.5298	18179.27	-627.12012	3860.5298	40376.27	1062.0249	-437.60986	-1736.8555	636.0249	-533.60986	5211.1445	-2350.5449	2454.0952	17619.52	592.5	16146.23	9139.0449	3305.5	18699.23	13213.045	4147.5	2571.23	17496.045	1412.4399	119.66504	2853.98	1700.4399	25190.664	13102.98	1831.4399	102.66504	2751.98	4817.4399	5964.665	7705.98	802.43994	1992.665	2635.98	4937.4399	4147.665
31688.484	-673.23486	4419.2251	3793.4851	-2680.2349	2640.2251	1584.4851	292.76514	19827.225	2995.4851	-570.23486	26926.225	1869.4851	74.765137	39134.227	549.6748	1567.6348	4133.6699	539.6748	799.63477	12026.67	-49.214844	3913.125	13509	-596.49023	15242.105	14187.765	3587.5098	26048.105	20597.766	1603.5098	4310.105	26703.766	-1900.0552	-570.49023	-1860	321.94482	23386.51	22275	-1474.0552	-413.49023	6	-295.05518	3260.5098	1824	-1404.0552	-296.49023	-3138	-1404.0552	7223.5098
22112.705	1142.5898	-666.72461	808.70508	-1334.4102	-1274.7246	-724.29492	199.58984	11858.275	-620.29492	0.58984375	21058.275	-762.29492	2371.5898	38854.273	1918.79	1333.8799	2835.3799	2161.79	1193.8799	8516.3799	-991.39014	823.62988	10129.965	1677.575	18270.439	8305.0654	5105.5752	16549.439	17190.066	3758.575	5206.4399	24772.066	3775.0698	-60.375	3630.8452	3077.0698	31115.625	15341.846	3353.0698	1179.625	1637.8452	4858.0698	3044.625	6414.8452	1821.0699	626.625	2220.8452	1243.0699	7939.625
24192.141	1339.4199	111.01953	1918.1401	176.41992	-461.98047	616.14014	2401.4199	16719.02	1013.1401	963.41992	21452.02	-690.85986	4966.4199	32205.02	697.87012	-1391.6899	2741.7002	-156.12988	299.31006	9283.7002	-422.75488	529.91504	14578.415	-916.93506	22044.645	17230.449	1873.0649	17593.645	18323.449	4245.0649	4785.645	22710.449	-43.544922	1581.2651	2360.2749	1890.4551	22385.266	16607.275	-675.54492	3205.2651	2140.2749	2164.4551	3375.2651	5768.2749	-207.54492	1987.2651	1946.2749	-865.54492	11233.266
20264.17	3804.5	-2645.7695	1003.1699	1401.5	-467.76953	-2075.8301	2169.5	19115.23	7174.1699	2479.5	16716.23	-1862.8301	3774.5	33017.23	-2315.1499	-599.64014	2702.75	-1568.1499	10.359863	9069.75	1151.625	2048.7402	17431.664	-2010.1802	13996.7	9900.0146	4725.8198	21074.699	16702.016	2113.8198	2241.7002	21500.016	-1491.8398	-1347.5752	-241.47461	1235.1602	23499.426	12431.525	3471.1602	-1075.5752	839.52539	2410.1602	2732.4248	4737.5254	-1286.8398	-295.5752	1200.5254	-1776.8398	8049.4248
22713.529	3168.7749	74.254883	2102.5298	934.7749	-408.74512	-805.47021	3232.7749	14668.255	825.52979	2039.7749	22663.254	-1079.4702	2258.7749	41413.254	139.74512	-504.99512	4066.7251	-667.25488	-1190.9951	14759.725	2998.72	1570.7349	26987.51	-534.75977	16764.391	11102.385	3082.2402	13114.391	16283.385	3157.2402	1095.3901	17010.385	4544.6851	1453.845	-2261.9854	1789.6851	23046.846	9178.0146	1723.6851	1941.845	-325.98535	4452.6851	8335.8447	6269.0146	-505.31494	1227.845	-1776.9854	-249.31494	11277.845
24708.836	3493.6401	-3115.3096	2302.835	301.64014	-3872.3096	5878.835	4405.6401	15447.69	-713.16504	4686.6401	13920.69	-1365.165	4304.6401	35331.691	279.81006	-271.2998	-778.20996	-1226.1899	273.7002	11684.79	3352.6299	1239.6201	21549.281	-267.2998	16679.279	20026.141	3196.7002	19042.279	21591.141	3645.7002	2031.2798	24356.141	11049.92	3744.9751	3906.895	782.91992	21999.975	14334.895	-701.08008	454.9751	3666.895	-337.08008	4388.9751	7896.895	-2299.0801	1473.9751	2909.895	-2904.0801	8744.9746
25292.266	-1100.6348	-6084.8594	3501.2649	-2046.6348	-4839.8594	2634.2649	97.365234	9871.1406	3203.2649	-959.63477	17586.141	229.26489	-821.63477	33789.141	454.69995	173.95996	-4500.8799	1028.7	637.95996	6641.1201	-206	1910.0249	18468.586	393.79004	13505.02	10025.7	4082.79	21673.02	9624.7002	6342.79	3583.02	16982.699	4482.6001	-402.33008	2351.8848	-607.3999	18115.67	10972.885	-1386.3999	-2551.3301	5156.8848	91.600098	628.66992	11237.885	-1579.3999	-1475.3301	3058.8848	-2032.3999	1893.6699
25084.621	3307.2451	-1222.9404	2412.6201	1651.2451	-3429.9404	1674.6201	1014.2451	9365.0596	2743.6201	3731.2451	17978.059	535.62012	3152.2451	36100.059	1205.9648	159.87012	-244.58984	-1460.0352	-272.12988	16240.41	500.50488	1675.9702	20389.906	275.97998	17590.125	16961.865	189.97998	23106.125	18554.865	1460.98	4444.125	25670.865	7488.2998	3166.48	2823	-965.7002	25589.48	11103	-1792.7002	743.47998	4719	-1140.7002	5082.48	9617	-2654.7002	1902.48	1331	-2383.7002	776.47998
25192.596	3201.5298	-39.580078	2215.595	1606.5298	-2441.5801	123.59497	2936.5298	11599.42	2373.595	4258.5298	16699.42	405.59497	4799.5298	38384.422	1109.175	487.15479	1585.395	438.17505	1557.1548	10112.395	1209.0151	-1485.5049	24637.73	-1090.2852	20427.1	16499.871	-1174.2852	24883.1	18098.871	2353.7148	3867.1001	19124.871	13939.465	7643.0049	3914.2148	-352.53516	25406.004	17982.215	-43.535156	1239.0049	4251.2148	2643.4648	6726.0049	11041.215	800.46484	914.00488	2557.2148	-595.53516	4915.0049
25452.58	2941.79	2919.6348	1117.5801	156.79004	1543.6348	582.58008	437.79004	16147.635	306.58008	3124.79	21290.635	197.58008	2799.79	44721.633	-1570.0049	-637.60498	3224.48	-2593.0049	-1098.605	13168.48	-1266.2651	478.05518	26709.395	831.0752	16012.654	14782.58	2471.0752	16775.654	14486.58	2633.0752	3238.6548	21414.58	18328.404	7648.0698	1283.3501	3447.405	18770.07	18760.35	3185.405	-1055.9302	5151.3501	3721.405	6288.0698	9442.3496	2383.405	459.06982	2885.3501	1204.405	3625.0698
21044.176	1005.2402	-2613.375	-141.8252	627.24023	-1937.375	-153.8252	545.24023	15991.625	236.1748	1281.2402	21236.625	-2131.8252	1487.2402	26910.625	11.75	2008.095	952.36523	-732.25	2556.095	11124.365	1652.6401	3695.2051	13911.955	-4559.5654	16292.141	12076.37	-1456.5654	18626.141	18513.371	-1158.5654	3323.1401	20844.371	14230.57	4839.3652	1315.5649	2149.5701	14626.365	18311.564	730.57007	-3508.6348	2187.5649	4110.5703	-501.63477	6730.5649	2092.5701	-3086.6348	1083.5649	-907.42993	1136.3652
23432.779	1590.2251	-8.3349609	3292.78	-490.7749	-1442.335	1169.78	1277.2251	19369.664	801.78003	529.2251	7353.665	1042.78	1746.2251	37910.664	-1521.8101	2504.75	299.08008	-2756.8101	2798.75	8999.0801	-3019.2549	1075.9248	20613.266	254.61523	26671.605	9028.2402	2197.6152	22769.605	20472.24	1750.6152	3597.605	19885.24	-1118.3452	814.70996	-55.080078	-101.34521	18781.711	10250.92	-1097.3452	1320.71	191.91992	199.65479	4588.71	6833.9199	0.65478516	1795.71	-137.08008	-2301.3452	5064.71
24157.01	1621.1602	1447.9248	6148.0098	606.16016	-164.0752	-550.99023	1011.1602	19186.926	-1855.9902	5266.1602	5214.9248	3014.0098	1616.1602	41692.926	1527.0649	986.625	-326.20996	669.06494	1160.625	8362.79	1114.175	-231.24023	20004.09	-1039.0498	19498.895	11285.09	308.9502	23255.895	18474.09	179.9502	4239.895	24669.09	588.78491	721.5	5711.0698	4435.7852	17722.5	12987.07	160.78491	1146.5	7724.0698	2108.7849	7525.5	11276.07	-318.21509	1836.5	3760.0698	-607.21509	4752.5
26505.215	1336.5249	-5430.6641	1376.2151	-438.4751	-7865.6641	2010.2151	341.5249	7007.3359	1246.2151	5140.5249	3249.3359	1296.2151	1234.5249	26558.336	-930.02002	670.56494	335.27979	-735.02002	563.56494	12674.279	1919.2549	234.60547	21326.215	1858.5049	12363.895	9590.8945	5503.5049	25370.895	12769.895	7836.5049	4870.895	19884.895	-1274.915	992.08008	1341.8896	2846.085	20093.08	14958.89	-55.915039	965.08008	2140.8896	1285.085	6450.0801	5450.8896	-1776.915	928.08008	494.88965	-1083.915	5198.0801
26385.629	2324.02	1320.2646	-1361.3701	565.02002	-262.73535	-869.37012	2977.02	21154.266	-749.37012	3352.02	5585.2646	-1977.3701	2165.02	39615.266	250.54492	1500.6348	-884.13477	-406.45508	1425.6348	-10.134766	-471.60498	3288.0352	16440.244	3208.47	22661.029	11116.01	4588.4697	18553.029	15935.01	5717.4697	4742.0303	24676.01	-872.45996	-488.01514	813.51465	1234.54	15065.984	13844.515	-610.45996	-292.01514	1370.5146	3055.54	4485.9849	5222.5146	71.540039	-747.01514	1251.5146	-306.45996	1540.9849
24981.48	-1733.5195	-4536.5195	-1253.52	-3484.5195	-5267.5195	5961.48	-744.51953	16849.48	594.47998	-2391.5195	-6081.5195	-1100.52	-1047.5195	34719.48	1172.1001	1118.4849	1494.0952	1333.1001	1109.4849	8430.0957	772.92993	-718.2002	26305.68	1602.8701	21504.109	12267.43	5140.8701	18832.109	9637.4297	5197.8701	6275.1104	22049.43	1027.615	-803.90479	4121.1948	1933.615	14019.096	18410.195	723.61499	-1468.9048	4409.1948	2773.615	4173.0952	8288.1953	1223.615	-1292.9048	4298.1948	137.61499	296.09521
21374.221	2575.8398	-827.80469	2177.2202	-235.16016	-1987.8047	-26.779785	1454.8398	15523.195	981.22021	632.83984	-1125.8047	-366.77979	1733.8398	40463.195	1578.1699	-5075.2803	5085.2949	1118.1699	-3586.2803	2859.2949	-2154.6699	4319.1299	13328.095	280.33984	19291.055	9125.9248	1352.3398	11518.055	7293.9248	3348.3398	1540.0552	24623.926	-1934.8799	1177.7549	3727.96	1133.1201	22720.754	13605.96	-671.87988	1638.7549	4229.96	2665.1201	7978.7549	8099.96	-413.87988	947.75488	2578.96	-317.87988	2970.7549
29223.109	4028.8901	-5421.7998	-569.89014	87.890137	-6965.7998	-400.89014	3385.8901	11946.2	219.10986	697.89014	-6691.7998	-1246.8901	2681.8901	33738.199	-163.84009	1148.6152	-2372.335	40.159912	500.61523	-3940.335	618.72998	-1170.0195	16342.43	-435.8252	25898.09	14832.654	3341.1748	9596.0898	12810.654	3894.1748	1760.0898	26143.654	-650.13477	-609.93994	182.83984	1669.8652	19716.061	8643.8398	-539.13477	634.06006	1760.8398	1644.8652	5509.0601	6141.8398	231.86523	-250.93994	-279.16016	-244.13477	7836.0601
22570.52	-1037.8501	-2989.5352	-994.47998	-1629.8501	-2631.5352	-239.47998	303.1499	12984.465	-294.47998	-1419.8501	-5547.5352	-454.47998	1097.1499	33570.465	575.93994	-385.1499	3152.4551	153.93994	-1363.1499	340.45508	-3018.4351	2741.6899	25436.285	3187.5449	18419.004	11433.06	5127.5449	11111.005	8665.0596	5614.5449	3170.0049	26651.059	1183.6499	697.01514	961.64453	3232.6499	26695.016	12461.645	618.6499	1205.0151	2945.6445	3818.6499	8354.0156	4051.6445	33.649902	961.01514	-440.35547	226.6499	8420.0156
28618.49	1563.0049	-2121.4053	1641.49	-1526.9951	-1973.4053	1512.49	289.00488	17485.594	4577.4902	-564.99512	-2520.4053	966.48999	2370.0049	38854.594	-1816.3301	-27.700195	2551.9951	-1969.3301	-946.7002	-2.0048828	-3751.1348	-1562.9102	13602.02	-117.98999	21837.725	12002.41	3539.01	11215.725	11921.41	5193.0098	2406.7251	27380.41	2448.05	-56.629883	82.669922	2925.05	19720.371	10218.67	2406.05	219.37012	2312.6699	1312.05	4750.3701	8155.6699	2652.05	335.37012	1551.6699	363.05005	6175.3701
26184.76	842.40479	3730.2305	88.76001	-220.59521	2023.2305	1941.76	961.40479	21119.23	1200.76	243.40479	794.23047	1444.76	1749.4048	42126.23	-313.37988	272.00977	2310.9399	-486.37988	412.00977	2708.9399	-466.22998	3893.0552	23583.316	1481.125	17169.225	8564.9453	2171.125	9430.2246	9795.9453	3767.125	3328.2251	21606.945	1195.0649	358.47021	2163.2646	1931.0649	19456.471	13758.265	2086.0649	-182.52979	1279.2646	2629.0649	5027.4702	4839.2646	1105.0649	1128.4702	-986.73535	954.06494	8713.4707
28582.141	2492.23	-1990.665	1805.1399	-633.77002	-676.66504	1633.1399	1803.23	21189.336	1869.1399	-308.77002	-3101.665	2498.1399	2363.23	47775.336	750.39014	861.91504	2931.6348	-965.60986	56.915039	1220.6348	-149.33496	3981.0698	19148.199	-466.1001	19997.871	11171.15	2741.8999	7278.8701	9649.1504	1487.8999	2556.8701	23768.15	2231.5	130.90479	2052.6802	4801.5	24690.904	15714.68	415.5	-131.09521	3279.6802	2368.5	5050.9048	7727.6802	-267.5	82.904785	4255.6802	-625.5	1801.9048
26055.105	1922.46	-640.55957	957.10498	997.45996	-354.55957	784.10498	2362.46	19690.441	-251.89502	599.45996	-2820.5596	-141.89502	4089.46	42447.441	1150.7749	-28.509766	-1612.6152	-777.2251	-514.50977	-1400.6152	906.24512	2597.6802	21172.676	1570.45	15535.445	6856.165	3279.45	9548.4453	4841.165	2635.45	4588.4448	18332.164	533.88501	514.16992	2866.855	3106.885	24523.17	26799.855	611.88501	147.16992	1670.855	2314.885	3715.1699	1935.855	202.88501	-318.83008	2209.855	-267.11499	15.169922
27386.254	4042.665	-403.30957	-91.745117	2803.665	-1826.3096	1949.2549	3513.665	15782.69	-839.74512	-209.33496	-1438.3096	-1446.7451	5385.665	38467.691	1193.48	1163.96	-794.11523	960.47998	1454.96	7564.8848	343.87988	2736.0898	14730	880.33008	13685.85	13672.04	1380.3301	8730.8496	24685.039	3120.3301	4653.8501	16117.04	716.66504	361.64502	1208.4102	2655.665	20060.645	19635.41	894.66504	899.64502	574.41016	1760.665	5423.645	1457.4102	526.66504	788.64502	655.41016	1041.665	1464.645
26043.125	-2171.8203	-9917.3398	353.125	-2377.8203	-11578.34	-820.875	-3006.8203	7015.6602	504.125	-5179.8203	-11699.34	-1813.875	-1635.8203	32073.66	779.06006	1285.0049	1282.9697	959.06006	220.00488	2542.9697	-964.33496	3144.6899	16803.164	-185.10498	23778.855	14823.165	2361.895	17612.855	25654.164	2496.895	3370.855	22732.164	2623.9851	761.125	2010.1152	1271.9851	17072.125	26381.115	-871.01489	1661.125	3540.1152	2145.9851	3432.125	800.11523	167.98511	1657.125	756.11523	-350.01489	868.125
26206.654	3489.6152	-1859.7754	1548.655	2463.6152	-1092.7754	1279.655	3644.6152	14080.225	3004.655	1220.6152	-3206.7754	858.65503	2974.6152	39768.227	-2120.9551	-392.69482	534.08984	-1561.9551	-746.69482	5868.0898	-1652.1152	2083.2148	12362.485	-3533.7749	10648.061	11566.475	1982.2251	12268.061	9442.4746	-1944.7749	917.06006	17957.475	265.40503	713.33496	2186.1548	1096.405	11853.335	27978.154	1627.405	1365.335	4057.1548	5404.4053	3942.335	866.15479	1276.405	1182.335	1058.1548	-353.59497	333.33496
28900.715	2587.3101	-1781.4297	784.71484	1334.3101	-1464.4297	-1069.2852	4050.3101	13741.57	1018.7148	1211.3101	-1851.4297	-425.28516	4044.3101	36198.57	-1703.0498	682.62012	3086.9399	-2536.0498	13.620117	876.93994	-4736.71	1625.23	8480.8096	1260.7051	17114.914	9329.5098	3474.7051	13303.915	11176.51	3460.7051	4398.915	18439.51	781.0752	-395.4751	-97.629883	2187.0752	13045.525	17260.371	5.0751953	-644.4751	266.37012	1818.0752	3931.5249	550.37012	267.0752	-551.4751	-1872.6299	-1097.9248	-995.4751
28826.705	5353	-8094.7695	-346.29492	1683	-10274.77	-1435.2949	3075	7565.2305	432.70508	1125	-8289.7695	-1013.2949	2956	26153.23	-564.24512	-2648.7148	2681.3398	1095.7549	-2440.7148	2254.3398	-2173.2202	53.339844	17287.57	2040.3201	14525.375	11134.59	4855.3203	9646.375	13638.59	3328.3201	-731.625	19831.59	1788.6699	-631.83008	1360.4854	2366.6699	11572.17	19148.484	916.66992	-869.83008	767.48535	3843.6699	473.16992	1372.4854	3009.6699	817.16992	1777.4854	555.66992	-1422.8301
30180.301	-408.83008	-1254.1553	960.2998	-3809.8301	-2475.1553	364.2998	-2926.8301	14329.845	1095.2998	-3116.8301	-1724.1553	771.2998	-2366.8301	37145.844	4277.5449	1364.135	2141.2202	399.54492	1848.135	957.22021	44.48999	2132.5249	20831.215	880.15991	20354.465	9345.6445	3088.1599	19193.465	18410.645	2627.1599	4736.4648	20252.645	1845.3149	-1573.6099	3467.9199	4710.3149	22056.391	21373.92	1524.3149	-221.60986	2666.9199	3893.3149	3042.3901	3506.9199	1475.3149	-436.60986	971.91992	1082.3149	-328.60986
33751.492	74.894531	-382.26953	1422.4902	-3388.1055	-595.26953	1904.4902	-759.10547	11245.73	697.49023	-3404.1055	-2927.2695	-96.509766	-782.10547	40936.73	1315.585	391.16016	-1527.2246	783.58496	-0.83984375	-3934.2246	-1529.5298	3366.585	24939.545	490.85498	17879.109	17954.754	3978.855	16864.109	13396.755	2868.855	5611.1099	18187.754	501.81494	37.685059	1403.9399	7492.8149	26114.686	25145.939	2013.8149	1774.6851	2238.9399	3261.8149	3231.6851	1165.9399	526.81494	2848.6851	1197.9399	1571.8149	2133.6851
25547.715	2707.0049	-2846.1201	-616.28516	1002.0049	-2837.1201	-1203.2852	716.00488	11847.88	-1843.2852	-1464.9951	-3778.1201	-1610.2852	2186.0049	44103.879	184.79004	2229.29	2087.3101	127.79004	2003.29	229.31006	-1725.9702	800.65479	17628.676	2210.075	19923.914	18215.27	6103.0752	18400.914	20362.27	4343.0752	4434.915	20197.27	-502.23511	-1018.7651	1505.5801	3794.7649	21348.234	26810.58	975.76489	-688.76514	1439.5801	1959.7649	615.23486	760.58008	-111.23511	15.234863	254.58008	-1164.2351	-1936.7651
28659.77	2699.915	-3100.96	236.77002	659.91504	-3554.96	-153.22998	1973.915	11794.04	729.77002	198.91504	-4043.96	-1358.23	3045.915	39333.039	957.49512	442.33008	1393.125	1087.4951	593.33008	1048.125	-306.83984	3873.2651	17406.031	807.4502	17464.484	9233.0703	3927.4502	13659.484	4484.0703	2176.4502	3594.4849	12273.07	2872.1599	144.54004	4753.2998	10104.16	28898.539	24911.301	2026.1599	77.540039	1215.2998	4237.1602	2416.54	3193.2998	2056.1599	425.54004	594.2998	2689.1599	-220.45996
25507.92	-5829.0449	1876.8096	-11.080078	-7386.0449	-845.19043	-1394.0801	-5779.0449	10024.81	515.91992	-7415.0449	-1485.1904	-2459.0801	-5865.0449	38618.809	39.435059	1029.5801	1939.0898	-1138.5649	81.580078	648.08984	-524.18506	2787.6201	14870.945	1900.55	14343.945	5260.0352	3038.55	12673.945	10119.035	4405.5498	1704.9448	13068.035	538.53491	530.63477	-593.28516	3476.5349	15905.635	16429.715	2699.5349	2007.6348	475.71484	1437.5349	4405.6348	-1283.2852	1130.5349	1230.6348	-2393.2852	3054.5349	605.63477
22015.461	2664.8901	-6370.4355	2413.46	3057.8901	-7148.4355	446.45996	2313.8901	5805.5645	410.45996	1404.8901	-7319.4355	-244.54004	2066.8901	31789.564	410.84497	383.97021	-379.19043	576.84497	539.97021	-1210.1904	-3362.5298	1990.0049	13714.475	-151.11523	33240.352	15023.145	2188.8848	23325.35	15684.145	3456.8848	4067.3501	20502.145	-50.589844	495.46484	1642.6748	649.41016	13633.465	18580.676	-443.58984	535.46484	2065.6748	1423.4102	2118.4648	2380.6748	858.41016	2689.4648	1308.6748	2481.4102	282.46484
26379.15	3018.7949	-3926.8301	1037.1499	-648.20508	-5976.8301	25.149902	1814.7949	6514.1699	551.1499	86.794922	-6616.8301	124.1499	2825.7949	31188.17	-51.120117	2531.6851	-783.79492	1827.8799	1840.6851	-2414.7949	-64.049805	2173.0449	3463.9346	2669.23	28393.725	12162.56	2831.23	11731.725	14418.56	2889.23	925.7251	20323.559	-707.69482	-31.685059	1662.605	1084.3052	13914.314	19977.605	-746.69482	44.314941	3592.605	1319.3052	2362.3149	2252.605	2622.3052	1940.3149	2085.605	1098.3052	-132.68506
20391.965	2032.7798	-7934.9141	-113.03516	147.77979	-9785.9141	-1295.0352	1130.7798	222.08594	578.96484	-90.220215	-10713.914	3234.9648	4838.7798	30741.086	313.04004	33.299805	4494.3452	518.04004	-396.7002	1995.3452	-1516.1948	1230.54	8161.2246	2339.6101	16178.425	11903.84	5354.6104	12827.425	27587.84	4252.6104	2574.4248	19365.84	1345.3899	244.85986	332.03516	3483.3899	17776.859	20850.035	1805.3899	1056.8599	929.03516	4393.3896	2365.8599	-693.96484	3108.3899	-171.14014	-2145.9648	3133.3899	0.85986328
23787.096	3184.27	-2831.0547	1932.095	407.27002	-2425.0547	-59.905029	662.27002	6808.9453	2718.095	-58.72998	-2288.0547	3914.095	3296.27	37266.945	-1989.6401	-733.45996	3445.3052	-226.64014	-1228.46	3097.3052	135.20996	3898.8198	13830.11	1412.0149	17274.48	11004.4	5831.0146	14429.48	15720.4	4759.0146	2614.48	15445.4	-608.31982	-2672.2852	-112.00977	11630.68	2513.7148	-2443.0098	29.680176	-323.28516	696.99023	954.68018	1111.7148	-1557.0098	286.68018	-1039.2852	-1462.0098	669.68018	-1603.2852
27765.5	3766.3799	-1945.3447	-148.5	485.37988	-2404.3447	2565.5	2392.3799	10438.655	-798.5	1718.3799	-5307.3447	-1761.5	2422.3799	41488.656	2358.4951	969.45508	3245.145	587.49512	-447.54492	2384.145	2770.1201	2973.5552	15289.285	2651.47	15654.035	15426.939	3105.47	8764.0352	11988.939	4619.4697	1794.0352	20054.939	-906.53516	-202.75488	3511.9102	11260.465	1206.2451	3003.9102	3579.4648	1329.2451	4130.9102	2452.4648	3931.2451	2919.9102	69.464844	1795.2451	2371.9102	3887.4648	973.24512
18786.689	1262.7148	-797.69043	-2073.3101	-2414.2852	-4806.6904	-641.31006	1392.7148	9275.3096	-3637.3101	-1213.2852	-4951.6904	-3973.3101	97.714844	40291.309	756.6499	1963.79	1273.8652	55.649902	1554.79	2232.8652	247.81494	2559.4751	17794.809	-560.6001	14358.925	11618.06	1803.3999	9288.9248	15536.06	1747.3999	1053.9248	20710.059	-2423.0298	1120.9648	-1361.5596	12340.971	4084.9648	-3081.5596	4143.9702	1382.9648	-1613.5596	2182.9702	7102.9648	2564.4404	-1029.0298	1737.9648	-2947.5596	1696.9702	765.96484
16929.414	2884.1348	-2270.7197	-2720.585	-63.865234	-4268.7197	-118.58496	5589.1348	7726.2803	-162.58496	1207.1348	-4956.7197	-3329.585	3633.1348	36809.281	-5294.3945	1636.3901	7669.5801	-5663.3945	120.39014	4323.5801	-529.49512	2709.7651	18092.24	2553.145	5790.5654	9827.9854	5239.145	15011.565	13194.985	2619.145	-682.43457	19575.984	-426.09521	-1234.4502	1470.895	17150.904	1493.5498	1793.895	-126.09521	-523.4502	3734.895	3343.9048	7334.5498	6187.895	-366.09521	692.5498	410.89502	163.90479	633.5498
20589.436	1591.8501	-2214.5752	-930.56494	-531.1499	-3410.5752	5286.4351	1285.8501	8966.4248	-518.56494	-65.149902	-3935.5752	-1325.5649	1422.8501	38655.426	861.71484	1464.5049	-381.17969	-583.28516	1886.5049	-3244.1797	2864.3149	8556.7402	5812.1299	426.7998	14173.475	11425.04	3695.7998	20247.475	19501.039	4001.7998	640.47461	19940.039	548.21997	510.08008	-2162.1846	18433.221	3952.0801	-5614.1846	1092.22	1499.0801	-1897.1846	2144.22	6359.0801	2194.8154	94.219971	1336.0801	-1693.1846	519.21997	560.08008
21521.961	1355.4448	-3327.1797	795.95996	1706.4448	-3890.1797	5051.96	5826.4448	14805.82	-270.04004	311.44482	-4816.1797	-270.04004	1998.4448	41884.82	665.48511	2652.0649	4488.1499	343.48511	833.06494	261.1499	-2797.9902	8574.2549	-3392.7354	3348.145	18715.775	13971.875	4720.145	20672.775	14290.875	4443.145	5575.7749	20307.875	854.57495	-1470.0898	2962.2251	17608.574	-144.08984	2017.2251	1452.575	839.91016	3893.2251	4401.5752	5085.9102	5814.2251	1525.575	-1315.0898	1239.2251	773.57495	-240.08984
28400.115	3804.0151	-7618.1758	-2560.8848	1593.0151	-8202.1758	378.11523	2235.0151	11977.824	-929.88477	21.015137	-9214.1758	-2207.8848	4041.0151	27994.824	748.29492	1781.4351	-218.00977	-430.70508	629.43506	620.99023	-3691.0195	26.240234	-5660.915	2017.9849	14510.939	11779.68	4619.9849	12540.939	29957.68	4410.9849	3623.9399	21819.68	-2943.9351	1697.03	2862.1348	14126.064	3955.03	-63.865234	-3553.9351	2015.03	2878.1348	1117.0649	9908.0303	5299.1348	-4238.9351	1169.03	1599.1348	-4041.9351	695.03003
22106.83	3715.4951	185.13965	-899.16992	2191.4951	-3572.8604	1801.8301	5022.4951	15980.14	1810.8301	1076.4951	-3497.8604	-369.16992	1526.4951	39694.141	-147.35498	-117.98486	4515.2749	-740.35498	-1823.9849	706.2749	213.25488	1996.855	3283.6948	1574.395	16224.385	11846.02	1906.395	20242.385	17317.02	1849.395	4005.385	17037.02	-2403.0298	-20.580078	1604.21	15498.971	2475.4199	1670.21	-2332.0298	-91.580078	3497.21	3052.9702	4920.4199	6963.21	-2997.0298	1203.4199	1684.21	-657.02979	81.419922
16770.461	3102.0752	-8.6845703	-2079.54	2695.0752	462.31543	-143.54004	4100.0752	19330.316	-1409.54	2420.0752	401.31543	-2240.54	2465.0752	37212.316	-528.6001	1205.9351	2272.6948	-367.6001	479.93506	924.69482	-1167.6099	2507.4648	-1064.4404	-502.83496	15611.25	8724.9697	4416.165	22241.25	14157.97	2927.165	2522.25	16918.969	-3043.855	15.959961	-5015.6055	11960.145	2172.96	-3846.6055	-3280.855	1232.96	-3550.6055	682.14502	7249.96	-135.60547	1602.145	2170.96	-5037.6055	-4051.855	192.95996
17401.33	1487.4502	-3941.415	-731.66992	620.4502	-4776.415	592.33008	1636.4502	16890.586	-94.669922	316.4502	-5123.415	2.3300781	3437.4502	34483.586	-1404.7749	299.55518	2210.4951	-2256.7749	523.55518	1590.4951	5582.5649	1673.9351	-5387.3799	307.8501	12296.215	11787.346	3292.8501	11030.215	16677.346	4409.8501	3544.2148	20711.346	1056.2251	-888.08984	-7844.0859	20344.225	1398.9102	-9884.0859	1728.2251	-1251.0898	-5150.0859	6344.2251	6785.9102	-3915.0859	1954.2251	-737.08984	-9759.0859	1348.2251	-1315.0898
20605.766	862.65479	1897.1152	230.76514	-1291.3452	-1112.8848	1665.7651	2113.6548	20968.115	854.76514	-1975.3452	1884.1152	-542.23486	1097.6548	38781.117	881.87988	85.75	3131.0898	-1858.1201	-842.25	1466.0898	1017.395	2723.6548	-3815.0947	4755.0098	17189.469	10948.975	1338.0098	13321.47	18504.975	7227.0098	1770.4697	20132.975	852.03003	-2935.3701	-335.72461	16087.03	-2048.3701	-2055.7246	818.03003	-2536.3701	-221.72461	3762.03	5067.6299	1732.2754	2155.03	-1319.3701	532.27539	295.03003	-3055.3701
11462.23	1602.2202	-1986.7598	-4951.7695	2372.2202	-2956.7598	-2822.7695	3606.2202	15043.24	-4411.7695	-69.779785	-3668.7598	-6459.7695	2145.2202	35939.242	-1470.7998	1379.9199	3501.8149	-2934.7998	1853.9199	1818.8149	266.64502	816.66992	-1713.5547	2383.3401	22241.24	11223.775	5163.3398	18381.24	18126.775	13386.34	5227.2402	18807.775	-803.55518	-6054.54	467.86523	16417.445	-3325.54	-738.13477	-559.55518	-5209.54	415.86523	2356.4448	2516.46	5515.8652	4148.4448	-4290.54	-849.13477	-1133.5552	-5977.54
18173.824	2568.5552	-3832.1797	1056.825	871.55518	-5838.1797	4465.8252	2127.5552	12655.82	1492.825	411.55518	-5139.1797	1064.825	3029.5552	35816.82	-1648.6299	-1042.2051	2081.9849	-2151.6299	-575.20508	583.98486	-77.515137	1847.3901	583.69043	89.790039	20933.779	13204.53	58.790039	16085.78	9419.5303	17367.789	5834.7803	19880.531	1391.6101	449.22998	1998.085	12729.61	2512.23	1113.085	1742.6101	382.22998	1681.085	2260.6101	9401.2305	6121.085	491.61011	1396.23	2531.085	610.61011	1576.23
19947.436	670.16992	715.00977	3049.4351	230.16992	-1978.9902	2067.4351	1537.1699	15598.01	-273.56494	-757.83008	-3742.9902	-540.56494	1701.1699	36193.008	-1548.665	1782.77	778.08008	-2193.665	1544.77	386.08008	-178.7998	461.70996	-6576.5801	-1452.3599	13618.561	11479.545	741.64014	11825.561	7115.5449	11451.641	6750.5601	16242.545	-1361.2798	344.20508	2424.0801	12784.721	983.20508	466.08008	-2144.2798	563.20508	1721.0801	-466.27979	6837.2051	5681.0801	-2850.2798	281.20508	2784.0801	-2739.2798	-359.79492
19289.766	2313.915	365.75488	1100.7649	2462.915	751.75488	3520.7649	3363.915	19424.754	2495.7649	875.91504	-687.24512	-871.23511	3433.915	40195.754	1036.3799	528.2002	2994.5801	-70.620117	1453.2002	2643.5801	915.82007	-583.69482	-8067.2305	1904.6399	19958.371	16865.49	3413.6399	13599.37	10882.49	4472.6396	2030.3701	26597.49	1941.7351	-557.91992	1348.25	19980.734	602.08008	1128.25	5182.7354	-5.9199219	2392.25	4525.7354	8909.0801	7483.25	2360.7351	402.08008	1415.25	502.73511	-146.91992
20213.455	-1347.375	-7267.0801	1984.4551	-1793.375	-9166.0801	4138.4551	453.625	14257.92	1561.4551	-2342.375	-9346.0801	805.45508	1464.625	27875.92	653.78003	-896.80518	2779.3701	789.78003	-404.80518	559.37012	427.5498	1890.2402	-1859.7402	1488.8101	20995.195	12613.26	1814.8101	22830.195	5251.2598	2756.8101	3847.1948	15322.26	-5949.3701	-693.4248	2642.4102	10929.63	2552.5752	-813.58984	-3082.3701	101.5752	1819.4102	-3944.3701	4483.5752	5528.4102	-5646.3701	-27.424805	1691.4102	-5288.3701	-55.424805
20123.59	4571.9248	-1133.4453	1729.5898	1064.9248	-1333.4453	2587.5898	3156.9248	18764.555	3938.5898	389.9248	-2983.4453	175.58984	2511.9248	34715.555	-726.70508	730.0249	5260.5151	-1348.7051	-310.9751	2378.5151	307.1499	1383.3799	-5325.2148	-915.20508	19108.096	8585.8398	602.79492	15042.096	12612.84	-199.20508	3170.0952	15604.84	382.74512	74.870117	-1541.9502	15888.745	720.87012	-1481.9502	190.74512	-67.129883	1247.0498	2638.7451	4498.8701	-202.9502	-1229.2549	801.87012	-1841.9502	-264.25488	-1059.1299
14912.65	2863.645	-2438.5303	-694.3501	1041.645	-3939.5303	-1969.3501	2357.645	16169.47	-1253.3501	1064.645	-4091.5303	-2798.3501	2910.645	33072.469	-1431.96	2566.9951	1120.7002	-1969.96	1205.9951	1057.7002	-2773.4702	1069.6851	-4992.3896	2583.605	17678.914	13387.925	6346.605	23482.914	15086.925	4344.605	1563.915	15979.925	1736.27	-252.39502	173.76953	17574.27	581.60498	-572.23047	607.27002	-218.39502	1655.7695	1779.27	773.60498	2039.7695	4889.27	207.60498	365.76953	58.27002	-319.39502
16546.58	-4.9248047	-5525.25	-2733.4199	454.0752	-3624.25	-2031.4199	986.0752	18214.75	-2147.4199	-1596.9248	-3593.25	-3423.4199	645.0752	36799.75	-1304.2402	1861.0952	2615.6099	-1490.2402	246.09521	1249.6099	-1085.5449	1410.6748	-2746.915	-1775.1401	19112.221	11372.195	1301.8599	16486.221	10775.195	1556.8599	774.22021	18458.195	-2972.8301	-544.95996	1934.9297	15809.17	2590.04	-3497.0703	-3081.8301	113.04004	1956.9297	-415.83008	757.04004	-785.07031	-2415.8301	908.04004	-587.07031	-3255.8301	-486.95996
20582.545	1519.4448	-5624.9502	-1858.4551	-217.55518	-8371.9502	-2072.4551	-61.555176	8217.0498	-147.45508	-1162.5552	-6101.9502	-2167.4551	1952.4448	28380.051	-2510.3101	-1088.3052	1180.7354	-4866.3101	92.694824	-699.26465	-944.75977	-284.1499	-1684.415	2101.5901	23880.484	12302.155	6112.5898	10179.484	12191.155	2863.5901	3143.4849	18909.156	-1156.585	-450.37988	-212.66992	17054.414	-284.37988	1630.3301	-1431.585	-213.37988	1573.3301	528.41504	426.62012	1832.3301	-1700.585	-22.379883	800.33008	-1247.585	-555.37988
17238.359	1966.73	-3668.6748	-689.64014	558.72998	-5126.6748	-1943.6401	1196.73	14431.325	3078.3599	275.72998	-6162.6748	-3331.6401	4470.73	34220.324	-1858.21	-1777.7651	2251.8701	-3380.21	-2568.7651	-65.129883	-143.5752	-1216.5498	-3565.6152	2854.0601	28929.08	14722.7	6295.0601	18936.08	17362.699	4492.0601	4232.0801	19960.699	743.97998	1478.6602	2547.8599	16850.98	1930.6602	638.85986	776.97998	508.66016	3541.8599	3213.98	3169.6602	2815.8599	1758.98	1296.6602	2012.8599	679.97998	96.660156
18760.346	1754.6152	-4977.9053	540.34521	-77.384766	-6852.9053	-435.65479	2272.6152	9024.0947	3987.3452	-380.38477	-7718.9053	-198.65479	1995.6152	31745.094	2043.915	2236.5249	3746.0801	489.91504	829.5249	3480.0801	-2389.23	1082.98	-5152.2646	-1177.5552	22046.775	8781.1797	-1678.5552	27205.775	9621.1797	2015.4448	3263.7749	16398.18	187.24512	-1710.105	-2193.2451	20620.246	2649.895	-2120.2451	75.245117	-1451.105	683.75488	2076.2451	903.89502	-1736.2451	553.24512	-42.10498	-1590.2451	546.24512	-1361.105
18327.52	400.44482	-4883.5547	2099.52	-228.55518	-4826.5547	-2170.48	956.44482	15795.445	-561.47998	-1499.5552	-5973.5547	-3216.48	2222.4448	30050.445	900.40991	566.06982	2838.1299	788.40991	-244.93018	-399.87012	-66.455078	-1433.9702	-1153.7451	-1393.5098	16928.41	14297.855	301.49023	15844.41	19764.855	1994.4902	1643.4102	20276.855	-1.8200684	-872.14502	-3865.2598	20983.18	1730.855	-4560.2598	350.17993	301.85498	-1883.2598	2682.1799	1662.855	-592.25977	233.17993	914.85498	-1688.2598	-361.82007	-328.14502
21389.016	3908.48	-122.83496	1186.0149	1738.48	-2089.835	1136.0149	3978.48	18719.164	583.01489	896.47998	-2516.835	157.01489	2942.48	33626.164	765.7251	630.94482	851.63477	2667.7251	-179.05518	1312.6348	94.719971	-1944.9048	-3563.6201	544.23486	23898.221	13367.08	-162.76514	22689.221	17054.08	1855.2349	3863.2202	20834.08	-3022.6899	-3437.96	-723.86035	12495.311	-1382.96	-2058.8604	-1959.6899	-1384.96	-601.86035	-1466.6899	265.04004	-2589.8604	547.31006	-2057.96	-1853.8604	-3572.6899	-3773.96
21218.15	3223.4902	-4850.8604	4300.1499	3626.4902	-6200.8604	810.1499	2545.4902	11977.14	1369.1499	1064.4902	-6146.8604	409.1499	2690.4902	36817.141	1002.46	2291.355	-712.67969	1749.46	162.35498	-2206.6797	-397.74023	-2164.6001	-9208.3105	845.59009	16951.846	11440.109	2321.5901	21252.846	13924.109	2658.5901	2389.8452	22739.109	96.77002	-776.89502	1391.105	26514.77	1502.105	32.10498	8346.7695	1280.105	2397.105	3949.77	2218.105	1293.105	2407.77	441.10498	476.10498	-503.22998	-1654.895
23382.59	2864.52	-3936.2197	3617.5901	675.52002	-4476.2197	9072.5898	2545.52	15543.78	324.59009	169.52002	-5569.2197	-277.40991	4154.52	28421.781	613.11011	1509.3901	3037.5098	-52.889893	-110.60986	-144.49023	467.23511	1339.3901	-6078	2161.4099	21503.65	22978.664	2828.4099	23563.65	17469.664	4359.4102	2841.6499	21315.664	-1902.7251	-2267.5498	-3644.8252	13097.275	669.4502	-3334.8252	-1250.7251	-186.5498	178.1748	1072.2749	555.4502	-1975.8252	-1570.7251	-207.5498	-3893.8252	-2749.7251	-1659.5498
25913.426	2069.375	-88.980469	4.4248047	1767.375	740.01953	609.4248	1779.375	16980.02	-18.575195	556.375	-1831.9805	-1189.5752	2195.375	37293.02	443.09521	-1480.21	205.49512	-1354.9048	-1935.21	-676.50488	3609.96	-2427.2246	-1564.3398	384.6001	32566.551	7497.3652	-1544.3999	9918.5498	5746.3652	945.6001	523.5498	18002.365	2287.585	-1740.4648	-741.86035	17532.586	-71.464844	-417.86035	2507.585	-2058.4648	1294.1396	3683.585	1347.5352	579.13965	1579.585	-1378.4648	-1140.8604	2236.585	-2255.4648
21458.395	3334.385	-2366.7852	3071.395	2605.385	-3908.7852	1750.395	2706.385	15766.215	1005.395	2133.385	-5232.7852	-4.6049805	3775.385	39722.215	-2779.4102	-1161.27	2149.8599	-3850.4102	-2079.27	916.85986	254.22998	-1309.0352	-1893.3203	1125.0701	10121.285	10906.645	2394.0701	16105.285	25099.645	4690.0703	4405.2852	18176.645	2790.8401	766.06982	2808.6602	12783.84	2884.0698	467.66016	1502.8401	1506.0698	4254.6602	4210.8398	5060.0698	4403.6602	1830.8401	3835.0698	4071.6602	1489.8401	635.06982
26588.234	135.35986	-1003.6299	1281.2351	-494.64014	-1921.6299	9899.2354	1496.3599	16788.371	2142.2351	-1286.6401	-1422.6299	313.23511	1022.3599	23532.371	-642.83496	2479.1499	1074.8496	-1047.835	361.1499	-2203.1504	2400.9099	889.79004	-7217.79	1017.9951	15249.734	10830.39	1206.9951	15549.734	17591.391	3926.9951	865.73486	16419.391	-695.04492	101.06006	-88.754883	14568.955	2894.0601	-1255.7549	-1661.0449	-56.939941	2286.2451	3553.9551	4343.0601	1898.2451	-970.04492	805.06006	-1061.7549	-1075.0449	-122.93994
32118.689	1165.8101	-4495.5703	1122.6899	1891.8101	-6353.5703	2137.6899	2390.8101	13237.43	2486.6899	1179.8101	-6763.5703	630.68994	3704.8101	34899.43	-857.33008	1879.2349	-2692.625	-1343.3301	657.23486	-4107.625	-415.87988	123.9502	-488.48535	-81.185059	15852.085	10848.165	234.81494	20023.086	8573.165	1983.8149	3690.085	18246.164	-1205.1699	-1693.1152	-1327.8701	12092.83	366.88477	-1015.8701	-276.16992	-1927.1152	1069.1299	2104.8301	2212.8848	1207.1299	-1027.1699	-837.11523	799.12988	-760.16992	-2105.1152
32631.109	-649.88477	2381.3252	262.11011	-1513.8848	843.3252	1387.1101	-1461.8848	21033.324	3945.1101	-3387.8848	-897.6748	1071.1101	-551.88477	35863.324	430.81982	-1921.1802	1948.75	180.81982	-2702.1802	1394.75	-1498.5649	-405.7749	-4680.5254	2349.1001	24515.314	14595.26	3175.1001	16468.314	17644.26	5336.1001	4183.3149	16939.26	-9571.0498	-6377.1201	-4813.4648	11532.95	-6161.1201	-4267.4648	-9946.0498	-7704.1201	-2091.4648	-5422.0498	-4231.1201	-3473.4648	-10304.05	-6469.1201	-4940.4648	-10049.05	-8003.1201
30098.686	1925.1099	-44.990234	-489.31494	745.10986	-460.99023	695.68506	2084.1099	15558.01	11008.686	2074.1099	-2563.9902	-379.31494	3977.1099	33835.008	41.709961	163.91504	2572.7451	-104.29004	-858.08496	2780.7451	1693.5601	-300.14014	-1275.5146	-2918.1748	18371.859	15302.645	1150.8252	19563.859	24083.645	691.8252	4793.8599	23024.645	80.11499	201.52979	2076.8501	12285.115	1614.5298	3254.8501	1468.115	1594.5298	4379.8501	2726.115	3422.5298	5287.8501	572.11499	239.52979	2044.8501	1277.115	-448.47021
27909.814	1357.7002	-4627.1748	2579.8149	-308.2998	-4628.1748	1676.8149	2567.7002	11419.825	15848.814	2357.7002	-6191.1748	-848.18506	1823.7002	28882.824	1473.595	1145.1201	3061.4951	63.594971	918.12012	1319.4951	-652.0249	-510.68506	365.57031	363.6001	17261.961	13618.44	5947.6001	13105.96	11658.44	3561.6001	4638.96	23509.441	-842.83008	658.68018	-380.0249	13069.17	3033.6802	-819.0249	269.16992	1186.6802	2044.9751	1684.1699	4027.6802	2509.9751	607.16992	2169.6802	1458.9751	744.16992	563.68018
30643.76	2912.23	-5386.4199	614.75977	1545.23	-3440.4199	-1265.2402	3917.23	16215.58	388.75977	807.22998	-4658.4199	-1894.2402	2427.23	29585.58	988.0249	2543.3599	1538.5352	1678.0249	722.35986	915.53516	-6740.3652	302.81494	-3704.4199	1514.1899	20444.074	16086.655	5477.1899	17345.074	13089.655	4655.1899	3776.0752	20053.656	1639.7649	1807.4849	3124.6699	18375.766	2722.4849	2023.6699	1767.7649	776.48486	4274.6699	4236.7646	4628.4849	5445.6699	1001.7649	3881.4849	1323.6699	1075.7649	1059.4849
27951.99	3326.9248	-1601.8652	442.99023	2744.9248	-3125.8652	2725.9902	2706.9248	20124.135	1436.9902	458.9248	-3694.8652	-301.00977	3556.9248	31984.135	482.7749	-693.91016	3073.29	-1333.2251	-1737.9102	3743.29	-261.04492	121.39502	-3546.96	-1616.6401	22294.01	12598.225	5688.3599	5396.0098	1174.2246	2336.3599	1190.0098	17525.225	-964.00488	-6045.2998	1839.8799	17843.996	-4102.2998	-637.12012	-456.00488	-4822.2998	3437.8799	5181.9951	-949.2998	2458.8799	-430.00488	-3150.2998	1560.8799	-658.00488	-6643.2998
12218.525	1357.52	-6779.9854	620.5249	1237.52	-6401.9854	1892.5249	1408.52	13809.015	101.5249	-920.47998	-8025.9854	-195.4751	2356.52	33224.016	-2210.8452	1276.73	1190.27	-2601.8452	-39.27002	561.27002	-817.33008	1814.77	-3532.2051	-642.30518	16134.484	9025.0898	2153.6948	1884.4849	2122.0898	1297.6948	3161.4849	17047.09	1064.7351	1014.6401	-1334.8848	11731.735	2633.6401	-3288.8848	1979.7351	82.640137	-715.88477	5856.7354	5574.6401	-1647.8848	498.73511	2649.6401	-1378.8848	-1.2648926	-965.35986
30579.695	2051.1299	494.63477	1557.6951	-340.87012	2521.6348	1843.6951	629.12988	18688.635	3036.6951	-132.87012	-1602.3652	1139.6951	3521.1299	37996.633	-2600.3599	-409.29004	-3043.1602	-3338.3599	-2034.29	-1292.1602	-1319.4351	1043.9199	-8764.6504	-2494.8052	15648.346	16475.895	4443.1948	704.34521	3309.8945	7630.1948	3762.3452	16984.895	2136.1799	-2563.3452	2125.8149	15348.18	-446.34521	1705.8149	2216.1799	-2691.3452	3198.8149	5050.1797	2056.6548	2260.8149	960.17993	-2254.3452	2351.8149	1256.1799	-2356.3452
33863.262	3240.3901	-3494.0654	2087.26	292.39014	-5169.0654	1936.26	2461.3901	15860.935	637.26001	-669.60986	-5122.0654	1941.26	4242.3901	30695.934	642.75	317.63477	1457.9551	-873.25	-801.36523	1113.9551	-5060.4648	382.94482	-6276.4004	-1634.7002	24960.574	11501.359	11955.3	3768.5752	3941.3599	1449.2998	3010.5752	18747.359	804.61499	559.6001	3389.7949	13495.615	1115.6001	-328.20508	1517.615	1502.6001	3477.7949	5549.6152	4456.6001	4528.7949	1272.615	948.6001	437.79492	573.61499	451.6001
35087.07	3145.54	-4864.585	1072.0701	138.54004	-4801.585	1833.0701	1113.54	13713.415	1412.0701	-914.45996	-3025.585	1563.0701	1517.54	29734.414	2638.5449	-771.98486	792.58008	-1634.4551	-1836.9849	489.58008	-2292.2402	-3492.4951	-10783.4	-365.60498	16458.016	10126.62	7110.395	1076.0151	-2356.3799	2887.395	1658.0151	12884.62	1224.615	1404.3198	1786.1001	16200.615	2214.3198	1171.1001	632.61499	1225.3198	5348.1001	4669.6152	5723.3198	3489.1001	120.61499	540.31982	2641.1001	6941.6152	2680.3198
34533.727	3107.23	-982.08008	12127.725	1829.23	-2109.0801	1165.7251	1533.23	19929.92	248.7251	-930.77002	-2672.0801	-180.2749	1544.23	39241.922	2540.4751	-2249.9053	3352.5552	2012.4751	-3692.9053	4481.5552	5026.7646	168.52979	-2090.9746	-2264.7998	11075.404	15577.79	1868.2002	299.40479	2702.79	814.2002	3823.4048	16946.789	52.02002	-116.24023	111.08008	16156.02	1230.7598	-1228.9199	1041.02	-1114.2402	1208.0801	11052.02	2222.7598	1370.0801	535.02002	-1741.2402	-341.91992	369.02002	-771.24023
33478.469	674.73486	-5714.7852	1574.47	-1654.2651	-6626.7852	3632.47	-407.26514	16299.215	1660.47	-1267.2651	-7079.7852	1482.47	-731.26514	37837.215	-1286.9102	-979.12012	218.81543	-1225.9102	-2706.1201	-1102.1846	-335.01514	829.06006	-3418.7754	-1884.0298	15690.125	13062.855	439.97021	3314.125	4151.8555	1847.9702	4607.125	16519.855	-2219.9048	1052.7749	3357.6099	-2196.9048	1956.7749	3236.6099	-2447.9048	1050.7749	3734.6099	4156.0952	2623.7749	847.60986	-2282.9048	2150.7749	2229.6099	-3557.9048	1667.7749
33132.574	546.58984	2049.7798	462.57495	-1146.4102	1946.7798	-2.4250488	-184.41016	19956.779	-271.42505	-1734.4102	-657.22021	-278.42505	-661.41016	40787.781	14869.13	2492.665	433.61523	-2105.8701	-929.33496	-126.38477	475.375	-1615.3301	-8122.8242	3577.635	15202.471	-2744.1299	17171.635	2565.4702	1840.8701	5256.6348	3922.4702	11814.87	-427.89014	-557.93506	1165.3599	-573.89014	-598.93506	445.35986	-694.89014	-516.93506	2123.3599	7072.1099	1147.0649	-1488.6401	-531.89014	-268.93506	1262.3599	-2594.8901	-1102.9351
35193.555	3176.0898	-3195.9053	1457.5549	300.08984	-2379.9053	1251.5549	289.08984	17488.094	1513.5549	-429.91016	-1932.9053	-622.44507	1422.0898	33369.094	-60.370117	-245.63477	2730.3901	-335.37012	-651.63477	1619.3901	2139.6201	-461.97998	-1125.0146	13608.005	3274.855	2831.96	17039.004	3967.855	7653.96	674.00488	3316.855	21767.961	643.36499	1527.9448	1512.375	326.36499	1503.9448	39.375	179.36499	1250.9448	4231.375	12415.365	4459.9448	1078.375	1464.365	1757.9448	564.375	-62.63501	759.94482
32923.766	5707.4951	2350.7852	-972.23486	1541.4951	-60.214844	-297.23486	3473.4951	20973.785	970.76514	1107.4951	329.78516	-1604.2349	3725.4951	35187.785	-3336.1401	-69.930176	-573.20996	-3496.1401	-749.93018	-980.20996	177.66504	2039.5801	-3642.8896	6182.4697	2603.1152	329.79492	24754.471	4580.1152	4714.7949	5402.4697	5475.1152	22002.795	897.92993	-3199	3044.4102	486.92993	-3379	1757.4102	701.92993	-3540	5098.4102	11999.93	-1192	771.41016	848.92993	-3581	1848.4102	1604.9299	-3300
34322.504	1997.9448	-4075.1348	1757.5049	-376.05518	-4784.1348	2248.5049	1791.9448	14941.865	454.50488	26.944824	-5471.1348	346.50488	3204.9448	34313.867	-999.80518	331.75488	2973.1699	-2292.8052	95.754883	755.16992	61.675049	-1571.1802	-3357.7949	25638.289	6513.0898	-3359.7002	21872.289	5821.0898	1369.2998	3208.29	4394.0898	19208.301	-1357.4199	1326.0049	1697.5049	-2056.4199	731.00488	-565.49512	-1006.4199	2082.0049	1358.5049	10134.58	5385.0049	2549.5049	-1536.4199	2079.0049	2453.5049	-2279.4199	670.00488
35006.988	4310.9448	-2688.54	1842.99	1836.9448	-3419.54	938.98999	2698.9448	18283.461	657.98999	1485.9448	-4472.54	185.98999	3506.9448	38217.461	432.31543	-79.569824	-376.42969	-4605.6846	286.43018	-1715.4297	-1780.5298	-4485.8496	-3391.4502	25460.605	4923.9951	-3112.1348	17735.605	6220.9951	1549.8652	669.60498	4174.9951	16962.865	-32.990234	-814.7002	3730.7651	-1054.9902	-234.7002	2377.7651	-510.99023	480.2998	7646.7651	10799.01	3909.2998	1791.7651	-498.99023	-525.7002	3006.7651	-1056.9902	-1268.7002
34076.551	4150.7148	-4242.6748	1942.55	194.71484	-3761.6748	2732.55	1989.7148	14515.325	538.55005	-547.28516	-5593.6748	114.55005	1356.7148	38535.324	-1082.2998	681.72021	1611.8848	-61.299805	573.72021	-9.1152344	365.56494	-107.10498	-5606.5449	6199.0952	2902.7598	389.44531	11944.096	2613.7598	4566.4453	-452.90479	2126.7598	16001.445	488.8999	467.35498	-2572.2002	1147.8999	443.35498	-4478.2002	766.8999	1019.355	-1845.2002	12157.9	3257.355	-1581.2002	1286.8999	2304.355	-2115.2002	788.8999	1700.355
37033.617	5453.8198	-414.05957	356.61523	767.81982	-1135.0596	-500.38477	2822.8198	19934.941	198.61523	578.81982	-1847.0596	-855.38477	4031.8198	44336.941	-1253.6802	-3807.3252	2892.2148	-4303.6802	-4207.3252	2230.2148	-3303.6602	1916.52	-591.60547	1906.7949	2247.1401	-513.66504	20374.795	4947.1401	3363.335	3839.7949	6068.1401	21200.336	1193.2549	1419.7949	4471.8052	141.25488	1436.7949	1659.8052	859.25488	2412.7949	4548.8052	16602.254	4671.7949	1182.8052	545.25488	2028.7949	1471.8052	105.25488	2638.7949
37044.504	4147.3101	-3099.8496	2422.5049	1209.3101	-3572.8496	1481.5049	2658.3101	14023.15	8932.5049	2253.3101	-4981.8496	764.50488	4675.3101	39523.148	-4551.46	-891.49512	-44.514648	-5452.46	-1120.4951	-1115.5146	-2216.875	1147.2798	-2809.1445	908.38477	1847.2998	-4107.8301	27453.385	3192.2998	-1883.8301	2113.3848	4403.2998	14297.17	976.09497	1414.9448	1492.895	1971.095	1744.9448	892.89502	73.094971	1159.9448	3037.895	19471.096	5988.9448	1389.895	921.09497	2327.9448	2724.895	-91.905029	904.94482
30925.961	4276.105	-2710.915	-358.04004	1253.105	-4624.915	-1436.04	2391.105	15379.085	-1969.04	896.10498	-4030.915	-2759.04	4325.105	34728.086	-3973.6201	-135.75	3385.145	-5559.6201	-964.75	2097.145	1419.72	1192.6152	2138.645	-3376.3652	1537.1152	-3174.2998	28267.635	4267.1152	521.7002	887.63477	4013.1152	19375.699	434.68994	-949.34521	2575.4648	-447.31006	-729.34521	132.46484	-1011.3101	173.65479	2456.4648	17099.689	2133.6548	230.46484	-339.31006	-333.34521	449.46484	-1297.3101	-411.34521
35049.184	3786.4502	-33.584961	1023.1851	491.4502	-676.58496	5272.1851	4106.4502	20471.414	1047.1851	-108.5498	-1500.585	581.18506	2170.4502	34109.414	2194.355	-664.72998	4455.5752	-683.64502	-1358.73	2520.5752	-1376.2998	1784.9351	-4752.8252	1678.8652	247.31982	1442.4453	23740.865	2803.3198	4394.4453	2881.8652	1928.3198	17876.445	1006.1699	-2089.2251	4636.5249	1412.1699	-2520.2251	2773.5249	432.16992	-711.2251	5056.5249	16194.17	-97.225098	2982.5249	934.16992	-1568.2251	2068.5249	643.16992	-2280.2251
33910.715	5343.0952	-1269.2803	400.71484	1348.0952	-1654.2803	5407.7148	3019.0952	16595.719	98.714844	256.09521	-2142.2803	-989.28516	4706.0952	34060.719	3231.8101	1.1547852	3399.355	1035.8101	-587.84521	1961.355	-2237.5151	-732.1748	-3991.9805	672.66992	1990.3999	-4408.2002	29281.67	5878.3999	-816.2002	3823.6699	4813.3999	14992.8	483.30005	-227.01514	151.20996	1833.3	-152.01514	380.20996	1186.3	-207.01514	2420.21	17542.301	1546.9849	540.20996	2889.3	122.98486	1176.21	468.30005	-308.01514
33864.68	1582.5952	-3773.1504	1280.6802	-1547.4048	-4017.1504	259.68018	1359.5952	16887.85	445.68018	-1908.4048	-5515.1504	-166.31982	1582.5952	31010.85	451.90991	-1708.5049	840.15527	66.909912	-2675.5049	-938.84473	-4634.7695	-708.24512	-3066.4697	512.00977	2602.3701	4715.1699	16635.01	4082.3701	2889.1699	2419.0098	6447.3701	14386.17	383.69507	1448.7798	2211.855	708.69507	-414.22021	-930.14502	-216.30493	714.77979	3401.855	17208.695	4732.7798	-1050.145	343.69507	1481.7798	930.85498	-64.304932	-98.220215
32422.664	4053.335	-3678.5996	-777.33496	622.33496	-4567.5996	151.66504	2847.335	15807.4	564.66504	961.33496	-5232.5996	-1397.335	2850.335	36092.398	-280.54492	1375.395	354.43506	-498.54492	1492.395	1208.4351	714.04492	-156.125	-8155.5752	478.71509	6732.7998	4043.7402	16696.715	3073.7998	5900.7402	8029.7148	4122.7998	20843.74	639.09009	-2088.3501	-854.46484	376.09009	-1686.3501	-692.46484	1414.0901	-1264.3501	976.53516	15001.09	2240.6499	-2964.4648	646.09009	-1195.3501	-1421.4648	102.09009	-2057.3501
34081.176	2652.0498	-3615.335	-675.8252	-971.9502	-5312.335	6957.1748	1993.0498	15202.665	916.1748	-1252.9502	-6302.335	-1739.8252	647.0498	28114.664	-297.64502	2712.4302	2966.4751	-126.64502	573.43018	-718.5249	161.39502	413.68994	-2769.1904	450.61499	-1254.2998	1651.1299	16265.615	4697.7002	1656.1299	4010.615	2996.7002	23461.129	2827.7451	427.80518	453.10547	46.745117	1006.8052	-2675.8945	1276.7451	632.80518	49.105469	18106.746	4044.8052	-1572.8945	-355.25488	1213.8052	-1434.8945	46.745117	717.80518
32876.949	-162.79492	-2118.4248	-353.0498	-1132.7949	-4151.4248	-2187.0498	847.20508	16235.575	-1368.0498	-2008.7949	-5428.4248	-2184.0498	862.20508	32443.574	-4864.46	752.2749	4690.5952	-4950.46	502.2749	2621.5952	855.39502	-2787.5146	-1697.4453	868.62988	-252.18018	-1567.4297	1969.6299	-283.18018	1155.5703	5455.6299	2946.8198	16991.57	2387.1499	-1573.8999	-283.63477	359.1499	-2496.8999	-3141.6348	3225.1499	-1340.8999	-273.63477	24814.15	2622.1001	-2024.6348	972.1499	-404.8999	-1457.6348	948.1499	-1596.8999
34466.164	4895.6001	-3173.4004	-107.83496	1546.6001	-2633.4004	911.16504	2731.6001	19954.6	1228.165	327.6001	-4644.4004	227.16504	1985.6001	32409.6	-3367.2549	-1093.5552	1182.3452	-5210.2549	-1942.5552	1242.3452	-76.615234	-692.06982	223.0498	1043.1899	-643.15479	1588.5698	-294.81006	-941.15479	3442.5698	4384.1899	2749.8452	16230.57	411.2251	-580.04004	-970.02539	910.2251	-470.04004	-740.02539	251.2251	279.95996	661.97461	18600.225	2815.96	-617.02539	1499.2251	1492.96	-23.025391	2048.2251	-509.04004
14826.075	1382.9902	1103.2646	851.0752	979.99023	-368.73535	1688.0752	1210.9902	18698.266	1248.0752	-668.00977	-1604.7354	99.075195	1565.9902	36966.266	-1977.6851	221.85498	1752.7549	-2128.6851	310.85498	2329.7549	-1141.1699	1262.1548	-8783.1543	-2166.9248	-468.35498	8.625	-2962.9248	-1250.355	2500.625	1213.0752	3327.645	19567.625	-3070.25	-498.58496	711.08008	-3339.25	0.41503906	-2027.9199	-3438.25	140.41504	2409.0801	11446.75	4842.415	1121.0801	-3523.25	-76.584961	-63.919922	-2906.25	-322.58496
11139.175	-787.97021	1123.79	-424.8252	-2046.9702	1919.79	1572.1748	261.02979	25390.789	-1152.8252	-2870.9702	2250.79	-1678.8252	1495.0298	45349.789	-849.77979	-3481.4004	-125.78516	-1877.7798	-4799.4004	-895.78516	-1781.375	2183.1201	1170.46	226.90503	1863.2651	-1841.2197	651.90503	1121.2651	800.78027	4811.9053	4787.2651	21818.781	-1155.4502	-992.93018	692.83496	-1101.4502	-522.93018	-395.16504	-1154.4502	-557.93018	1768.835	13542.55	1702.0698	-1494.165	-354.4502	-1314.9302	-1731.165	20.549805	-841.93018
30847.6	-392.3252	-1363.4248	-2549.4004	-3963.3252	-2324.4248	-2571.4004	-2314.3252	17522.574	-3835.4004	-4369.3252	-3395.4248	-4111.4004	-1465.3252	23071.574	-3799.75	64.415039	659.33496	-3761.75	419.41504	479.33496	80.38501	866.6499	-7058.04	-2050.8901	1444.665	1281.335	-1836.8901	1172.665	2232.335	2792.1099	5584.665	20009.336	1072.0049	1732.52	2757.3999	3201.0049	2203.52	1184.3999	984.00488	1300.52	4271.3999	19979.004	4090.52	1682.3999	1614.0049	1086.52	2120.3999	1741.0049	286.52002
30614.16	2929.7651	-1072.3896	379.16016	-610.23486	-4719.3896	-1164.8398	583.76514	21427.609	-1713.8398	10.765137	-3587.3896	-1381.8398	953.76514	32333.609	-1516.54	2229.6951	-2023.9004	-2744.54	901.69507	-1690.9004	2339.0901	518.20996	-95.780273	-65.185059	1265.52	-441.75488	290.81494	2069.52	1057.2451	5027.8149	5120.52	20878.246	2396.77	-1406.2749	3038.8501	1106.77	-1776.2749	336.8501	1504.77	-740.2749	3709.8501	25216.77	2895.7251	1060.8501	1405.77	-291.2749	1150.8501	1244.77	-1451.2749
30258.445	1071.0098	-2816.5195	-546.55518	-2283.9902	-4618.5195	555.44482	564.00977	17394.48	681.44482	-3685.9902	-3660.5195	-186.55518	-235.99023	27165.48	3458.0049	1397.4351	489.75	1795.0049	340.43506	2208.75	-1041.3799	-824.9248	-306.02002	774.55005	1455.8901	-167.11035	-881.44995	31.890137	1351.8896	2991.55	4659.8901	20507.891	-58.27002	1393.48	-2685.4248	-1539.27	1334.48	-2660.4248	-895.27002	2127.48	1086.5752	20809.73	6120.48	-1778.4248	-1074.27	1324.48	-1063.4248	-1482.27	928.47998
37492.145	2373.8149	1036.6904	2254.145	378.81494	1152.6904	400.14502	1835.8149	18818.691	1329.145	-1350.1851	406.69043	300.14502	3087.8149	32541.691	-2302.8301	-559.33984	2075.3398	-2060.8301	-828.33984	2271.3398	-101.8252	469.54004	-6101.2148	2705.98	420.68994	3155.625	311.97998	21.689941	3341.625	4310.98	1865.6899	23920.625	1551.175	1037.2251	-1051.2749	1011.175	1677.2251	-617.2749	497.17505	2063.2251	4246.7251	25217.176	5708.2251	0.72509766	2486.175	2429.2251	1003.7251	795.17505	784.2251
34236.656	2387.6748	-7227.2051	3911.655	685.6748	-6803.2051	1555.655	3541.6748	17157.795	9181.6553	165.6748	-5511.2051	453.65503	2150.6748	31196.795	1021.155	719.6499	-564.15527	543.15503	29.649902	89.844727	-2698.9048	-1879.7349	-3087.7695	-2103.4399	-3381.6152	-931.26465	-1827.4399	-3024.6152	96.735352	1901.5601	1046.3848	17596.734	-2757.375	-1181.3301	533.75	-2509.375	-1800.3301	-49.25	-1399.375	-621.33008	3432.75	15434.625	3230.6699	-12.25	7331.625	83.669922	2382.75	-2954.375	-91.330078
35237.281	1919.395	-3486.9648	421.28003	-286.60498	-5485.9648	1392.28	2063.395	17846.035	787.28003	-931.60498	-5965.9648	867.28003	1809.395	32769.035	31.950195	2248.5352	2995.395	14397.95	2236.5352	257.39502	-806.86523	-616.10986	-4700.3652	-1585.7798	-594.81494	-1728.96	-568.77979	-1468.8149	-930.95996	4485.2202	3064.1851	14799.04	-154.05005	375.73486	-512.46484	-114.05005	328.73486	-424.46484	509.94995	88.734863	2020.5352	11675.95	3505.7349	52.535156	523.94995	615.73486	-7.4648438	-684.05005	242.73486
36282.156	411.47998	-377.77539	443.15479	-352.52002	-421.77539	5305.1548	1425.48	20622.225	2841.1548	-249.52002	-101.77539	-925.84521	809.47998	39731.227	-841.5	810.74023	-768.4248	-902.5	397.74023	198.5752	9813.8701	1471.0249	-5506.8496	-2284.2349	-324.53516	2617.0449	-3205.2349	319.46484	2983.0449	-1355.2349	3205.4648	19209.045	530.88501	-526.56006	-2491.0654	421.88501	-874.56006	-3063.0654	887.88501	-783.56006	59.93457	10546.885	848.43994	-3015.0654	1044.885	56.439941	-1942.0654	-203.11499	22.439941
36841.156	-1171.4248	-4335.9697	-93.845215	-2807.4248	-4635.9697	577.15479	-807.4248	16502.031	476.15479	-4160.4248	-4434.9697	-403.84521	-1302.4248	30796.031	-1229.2549	2134.1951	-1136.54	-2308.2549	1027.1951	-3532.54	146.45996	-2711.9404	-2718.4746	-36.725098	-916.11523	-9358.9902	-133.7251	-492.11523	-6858.9902	4168.2749	2726.8848	11240.01	-2051.3799	998.41992	-397.09473	-63.379883	-11.580078	-1546.0947	-1082.3799	312.41992	949.90527	11255.62	3869.4199	600.90527	-227.37988	1225.4199	-723.09473	-1920.3799	691.41992
33057.953	4153.1201	-3435.665	-1486.0449	1441.1201	-3695.665	-1722.0449	2329.1201	19018.336	-1493.0449	-623.87988	-3793.665	-2228.0449	830.12012	34554.336	60.470215	1254.385	1447.1948	-2430.5298	1186.385	608.19482	-1686.0098	2046.875	-1293.2246	-518.52002	2558.575	-0.38476562	-1518.52	1747.575	2252.6152	3322.48	4099.5752	20610.615	1888.4651	-1892.5098	1369.085	1333.4651	-2306.5098	-21.915039	-20.534912	-2279.5098	4393.085	12061.465	1013.4902	1466.085	1688.4651	-2252.5098	1281.085	788.46509	-2377.5098
33368.066	2365.1401	-7241.1299	987.06494	-312.85986	-7840.1299	658.06494	513.14014	15990.87	1355.0649	-1090.8599	-5490.1299	434.06494	221.14014	40346.871	-2237.8501	-595.06006	2047.3101	-2547.8501	-1616.0601	1640.3101	-965.37012	-1475.5698	-5279.3398	-958.00488	686.9248	3163.645	-1903.0049	1090.9248	4396.645	3346.9951	5201.9248	22233.645	-148.875	-407.74512	-4713.8047	1858.125	912.25488	-5940.8047	-448.875	151.25488	-3827.8047	10059.125	2681.2549	-5180.8047	-343.875	1388.2549	-4534.8047	-141.875	-89.745117
33800.883	2579.2402	-1949.2598	-1585.1152	-207.75977	-2128.2598	1588.8848	2183.2402	16719.74	409.88477	-242.75977	-1897.2598	-1284.1152	2976.2402	38426.742	662.12012	743.77979	3600.1748	2312.1201	1216.7798	2539.1748	-884.52002	242.05518	-7792.9951	-337.79492	501.18018	-2239.2852	-702.79492	951.18018	-3510.2852	2962.2051	4267.1802	17732.715	1565.3701	-2093.7002	-1686.0303	983.37012	-2128.7002	-1923.0303	2175.3701	-1024.7002	-49.030273	11463.37	-474.7002	-2408.0303	1142.3701	-890.7002	-3388.0303	593.37012	-1773.7002
29447.32	680.20508	-9345.1445	-2065.6802	-1134.7949	-11689.145	-1742.6802	672.20508	8736.8555	382.31982	-74.794922	-10846.145	-1920.6802	1778.2051	25699.855	-741.66992	-49.569824	414.48486	-1361.6699	1605.4302	1026.4849	-405.6001	-701.95508	-3951.8945	-513.0498	-290.71484	-5376.9004	-710.0498	-167.71484	-4750.9004	4686.9502	2698.2852	14804.1	1729.425	1509.5601	-1799.5703	1588.425	1130.5601	-380.57031	1452.425	1503.5601	-647.57031	10741.425	4054.5601	-2325.5703	953.42505	2099.5601	-200.57031	956.42505	672.56006
33625.039	3086.4751	-1074.6953	685.04004	1992.4751	-3182.6953	679.04004	2007.4751	14021.305	1546.04	677.4751	-2635.6953	-564.95996	1606.4751	40034.305	-1482.27	284.74512	5042.9248	-2165.27	12.745117	2338.9248	-956.4751	-494.2002	-3568.4502	-843.99023	-1317.54	1695.5498	6413.0098	1533.46	2952.5498	3899.0098	1236.46	23134.551	193.66504	-23.910156	893.97021	892.66504	701.08984	-532.02979	-737.33496	-33.910156	977.97021	11179.665	3937.0898	-340.02979	639.66504	640.08984	1292.9702	-1021.335	52.089844
36026.305	2747.4849	-1463.375	-65.694824	1883.4849	162.625	-607.69482	2058.4849	16831.625	439.30518	476.48486	-2359.375	1147.3052	4401.4849	37588.625	1504.4902	-196.23486	1429.0098	-554.50977	-496.23486	3371.0098	-1067.335	-3346	-1978.0547	1172.8	1156.5098	2072.375	762.80005	1033.5098	3435.375	6035.7998	2802.5098	24228.375	-2030.3901	625.56494	1187.8848	-1955.3901	1442.5649	-74.115234	-2280.3901	980.56494	2211.8848	7715.6099	3950.5649	920.88477	-2431.3901	1662.5649	378.88477	-2184.3901	1030.5649
32196.609	2480.6851	697.71973	218.60986	1061.6851	-1119.2803	-135.39014	2209.6851	21740.719	2110.6099	220.68506	-998.28027	-1166.3901	2371.6851	42858.719	-2677.9302	-3666.0996	63.549805	-4515.9302	-5028.0996	-1484.4502	-3323.4849	-880.25977	-1786.2197	52.734863	409.6748	1872.0352	-385.26514	755.6748	2491.0352	3483.7349	4291.6748	20616.035	-566.50488	2052.1548	-822.69531	-1459.5049	502.15479	-744.69531	548.49512	1554.1548	1224.3047	9709.4951	4095.1548	-1685.6953	-382.50488	1036.1548	1325.3047	-1331.5049	476.15479
33091.234	3892.3452	2748.9302	535.23486	1536.3452	601.93018	677.23486	2939.3452	18673.93	-5.7651367	1329.3452	-979.06982	444.23486	2860.3452	42282.93	3790.4299	1955.5498	3579.3101	1265.4299	899.5498	2110.3101	1077.2451	226.0498	-839.75	-378.04492	2204.2349	-1774.125	619.95508	529.23486	211.875	4812.9551	3197.2349	20905.875	1523.24	2678.4102	-179.81982	859.23999	751.41016	-560.81982	3125.24	2360.4102	1413.1802	13408.24	2155.4102	378.18018	1236.24	824.41016	-1140.8198	2090.24	959.41016
36295.109	2110.8398	-1395.6055	-800.89014	1536.8398	-2470.6055	-1235.8901	3042.8398	19355.395	-92.890137	-199.16016	-2174.6055	-1089.8901	2412.8398	43102.395	537.73511	-161.47021	1063.165	-173.26489	56.529785	2210.165	-3814.54	1742.1802	-6861.6504	-666.70508	-19.625	-2875.0098	-494.70508	850.375	340.99023	3454.2949	2675.375	16945.99	428.7251	-344.24023	-3283.2949	759.7251	-592.24023	-4478.2949	-54.274902	-380.24023	64.705078	9908.7246	4315.7598	-1637.2949	204.7251	839.75977	-3245.2949	-302.2749	-302.24023
33597.68	1939.855	-4243.6953	1909.6799	397.85498	-4214.6953	759.67993	233.85498	17348.305	450.67993	-550.14502	-5486.6953	862.67993	270.85498	37337.305	-1267.7402	2501.125	4362.6899	-1261.7402	556.125	2299.6899	-806.33496	-1799.8149	420.12988	664.64502	-3209.1104	2150.2354	2399.645	-3104.1104	1030.2354	5363.645	-444.11035	18619.234	2355.1799	701.33984	-2078.9902	879.17993	334.33984	-2268.9902	1274.1799	1994.3398	874.00977	11588.18	3102.3398	-2749.9902	1593.1799	2540.3398	-1651.9902	1406.1799	356.33984
37319.117	-2720.5449	-675.51465	701.11523	-4117.5449	-732.51465	1533.1152	-2784.5449	22721.484	72.115234	-4636.5449	-2087.5146	-1181.8848	-1416.5449	54259.484	-820.58496	-2881.7646	3007.5298	-2633.585	-3741.7646	3060.5298	5818.8301	2225.4902	370.7002	2925.7749	-1084.8101	189.60547	-727.2251	-349.81006	469.60547	3172.7749	1062.1899	16553.605	-399.12988	-254.16992	-187.24512	1520.8701	-427.16992	-1311.2451	389.87012	-413.16992	1308.7549	14321.87	2336.8301	-2265.2451	2746.8701	907.83008	-1483.2451	-189.12988	-568.16992
33297.691	823.72998	-4106.4648	609.68994	-1341.27	-3642.4648	-313.31006	233.72998	16894.535	265.68994	-1548.27	-5606.4648	1171.6899	2800.73	47819.535	-2551.5952	-1508.7798	3449.2949	-2730.5952	-1897.7798	2338.2949	65.740234	-508.6001	-6164.835	4273.3101	1063.0952	-239	-217.68994	338.09521	2115	5296.3101	3919.0952	19212	-885.86523	-620.83496	2815.4502	822.13477	-370.83496	1039.4502	-937.86523	-150.83496	2870.4502	10708.135	845.16504	2238.4502	-930.86523	109.16504	2412.4502	678.13477	-525.83496
35371.07	2283.3252	1513.7754	3054.0701	-1319.6748	763.77539	1046.0701	878.3252	20545.775	1024.0701	-2373.6748	-753.22461	780.07007	1829.3252	41463.773	1164.8999	-114.3252	4158.3652	-303.1001	-54.325195	2260.3652	68.490234	-2837.21	-2721.4297	1097.1399	200.5	1500.8652	685.13989	254.5	1651.8652	4168.1396	2789.5	18207.865	1376.2649	-7.5200195	184.28516	1209.2649	291.47998	1060.2852	403.26489	-148.52002	1894.2852	12340.265	3287.48	-594.71484	1714.2649	-75.52002	-33.714844	1262.2649	551.47998
[truncated: 466 more columns]
