# Supplementary material for: Cochaperones convey the energy of ATP hydrolysis for directional action of Hsp90
Source: Nat Commun. 2024 Jan 17;15:569. doi: 10.1038/s41467-024-44847-6 (PMC10794413; doi:10.1038/s41467-024-44847-6)
Supplement: Supplementary file 6 — Source Data [file 41467_2024_44847_MOESM6_ESM.zip › SourceData_ProteinMeasurements/3_Cdc37-Hsp90+Hsp90+Ste11/Dataset2_Cdc37-Hsp90+Hsp90+Ste11.txt]

g_g_x75_y154_M141	r_g_x72_y158_M141	r_r_x72_y158_M141	g_g_x46_y23_M141	r_g_x46_y23_M141	r_r_x46_y23_M141	g_g_x3_y103_M141	r_g_x1_y105_M141	r_r_x1_y105_M141	g_g_x39_y161_M142	r_g_x36_y165_M142	r_r_x36_y165_M142	g_g_x63_y153_M142	r_g_x60_y157_M142	r_r_x60_y157_M142	g_g_x12_y97_M142	r_g_x10_y99_M142	r_r_x10_y99_M142	g_g_x73_y14_M143	r_g_x73_y15_M143	r_r_x73_y15_M143	g_g_x28_y93_M145	r_g_x26_y95_M145	r_r_x26_y95_M145	g_g_x33_y49_M145	r_g_x32_y50_M145	r_r_x32_y50_M145	g_g_x76_y57_M145	r_g_x75_y59_M145	r_r_x75_y59_M145	g_g_x76_y39_M146	r_g_x76_y40_M146	r_r_x76_y40_M146	g_g_x71_y25_M148	r_g_x71_y26_M148	r_r_x71_y26_M148	g_g_x24_y60_M148	r_g_x23_y61_M148	r_r_x23_y61_M148	g_g_x42_y68_M148	r_g_x41_y69_M148	r_r_x41_y69_M148	g_g_x6_y36_M148	r_g_x5_y36_M148	r_r_x5_y36_M148	g_g_x67_y66_M149	r_g_x66_y68_M149	r_r_x66_y68_M149	g_g_x3_y63_M149	r_g_x1_y64_M149	r_r_x1_y64_M149	g_g_x13_y84_M150	r_g_x11_y85_M150	r_r_x11_y85_M150	g_g_x63_y67_M150	r_g_x62_y69_M150	r_r_x62_y69_M150	g_g_x14_y105_M151	r_g_x12_y107_M151	r_r_x12_y107_M151	g_g_x79_y100_M152	r_g_x78_y103_M152	r_r_x78_y103_M152	g_g_x60_y138_M152	r_g_x58_y141_M152	r_r_x58_y141_M152	g_g_x2_y46_M152	r_g_x1_y46_M152	r_r_x1_y46_M152	g_g_x43_y24_M152	r_g_x42_y24_M152	r_r_x42_y24_M152	g_g_x75_y121_M152	r_g_x73_y124_M152	r_r_x73_y124_M152	g_g_x55_y71_M152	r_g_x54_y73_M152	r_r_x54_y73_M152	g_g_x28_y103_M152	r_g_x26_y105_M152	r_r_x26_y105_M152	g_g_x14_y116_M152	r_g_x12_y118_M152	r_r_x12_y118_M152	g_g_x77_y92_M152	r_g_x76_y95_M152	r_r_x76_y95_M152	g_g_x28_y52_M152	r_g_x27_y53_M152	r_r_x27_y53_M152	g_g_x46_y92_M153	r_g_x44_y94_M153	r_r_x44_y94_M153	g_g_x7_y116_M153	r_g_x5_y118_M153	r_r_x5_y118_M153	g_g_x25_y154_M153	r_g_x22_y157_M153	r_r_x22_y157_M153	g_g_x11_y137_M153	r_g_x8_y140_M153	r_r_x8_y140_M153	g_g_x56_y155_M153	r_g_x53_y159_M153	r_r_x53_y159_M153	g_g_x40_y102_M153	r_g_x38_y104_M153	r_r_x38_y104_M153	g_g_x47_y79_M153	r_g_x46_y81_M153	r_r_x46_y81_M153	g_g_x18_y27_M153	r_g_x17_y27_M153	r_r_x17_y27_M153	g_g_x27_y30_M153	r_g_x26_y30_M153	r_r_x26_y30_M153	g_g_x71_y113_M154	r_g_x69_y116_M154	r_r_x69_y116_M154	g_g_x35_y123_M154	r_g_x33_y126_M154	r_r_x33_y126_M154	g_g_x19_y33_M154	r_g_x18_y33_M154	r_r_x18_y33_M154	g_g_x53_y126_M154	r_g_x51_y129_M154	r_r_x51_y129_M154	g_g_x50_y48_M154	r_g_x49_y49_M154	r_r_x49_y49_M154	g_g_x71_y12_M154	r_g_x71_y13_M154	r_r_x71_y13_M154	g_g_x40_y116_M155	r_g_x38_y119_M155	r_r_x38_y119_M155	g_g_x45_y4_M155	r_g_x45_y4_M155	r_r_x45_y4_M155	g_g_x27_y78_M155	r_g_x25_y79_M155	r_r_x25_y79_M155	g_g_x45_y141_M155	r_g_x42_y144_M155	r_r_x42_y144_M155	g_g_x31_y74_M155	r_g_x30_y75_M155	r_r_x30_y75_M155	g_g_x43_y50_M155	r_g_x42_y51_M155	r_r_x42_y51_M155	g_g_x34_y6_M155	r_g_x34_y6_M155	r_r_x34_y6_M155	g_g_x55_y55_M155	r_g_x54_y56_M155	r_r_x54_y56_M155	g_g_x29_y101_M156	r_g_x27_y103_M156	r_r_x27_y103_M156	g_g_x67_y40_M157	r_g_x66_y41_M157	r_r_x66_y41_M157	g_g_x51_y42_M157	r_g_x50_y43_M157	r_r_x50_y43_M157	g_g_x66_y18_M157	r_g_x66_y19_M157	r_r_x66_y19_M157	g_g_x64_y76_M157	r_g_x63_y78_M157	r_r_x63_y78_M157	g_g_x44_y59_M157	r_g_x43_y60_M157	r_r_x43_y60_M157	g_g_x59_y70_M162	r_g_x58_y72_M162	r_r_x58_y72_M162	g_g_x65_y124_M162	r_g_x63_y127_M162	r_r_x63_y127_M162	g_g_x37_y45_M162	r_g_x36_y46_M162	r_r_x36_y46_M162	g_g_x22_y70_M162	r_g_x21_y71_M162	r_r_x21_y71_M162	g_g_x46_y39_M162	r_g_x45_y40_M162	r_r_x45_y40_M162	g_g_x39_y55_M162	r_g_x38_y56_M162	r_r_x38_y56_M162	g_g_x78_y159_M162	r_g_x75_y163_M162	r_r_x75_y163_M162	g_g_x64_y65_M162	r_g_x63_y67_M162	r_r_x63_y67_M162	g_g_x10_y122_M162	r_g_x7_y124_M162	r_r_x7_y124_M162	g_g_x36_y95_M162	r_g_x34_y97_M162	r_r_x34_y97_M162	g_g_x63_y76_M162	r_g_x62_y78_M162	r_r_x62_y78_M162	g_g_x16_y10_M162	r_g_x15_y10_M162	r_r_x15_y10_M162	g_g_x55_y135_M162	r_g_x53_y138_M162	r_r_x53_y138_M162	g_g_x68_y68_M163	r_g_x67_y70_M163	r_r_x67_y70_M163	g_g_x33_y61_M163	r_g_x32_y62_M163	r_r_x32_y62_M163	g_g_x32_y137_M163	r_g_x29_y140_M163	r_r_x29_y140_M163	g_g_x20_y110_M163	r_g_x18_y112_M163	r_r_x18_y112_M163	g_g_x61_y43_M163	r_g_x60_y44_M163	r_r_x60_y44_M163	g_g_x4_y155_M163	r_g_x1_y158_M163	r_r_x1_y158_M163	g_g_x72_y103_M163	r_g_x70_y106_M163	r_r_x70_y106_M163	g_g_x53_y132_M164	r_g_x51_y135_M164	r_r_x51_y135_M164	g_g_x17_y119_M164	r_g_x15_y121_M164	r_r_x15_y121_M164	g_g_x33_y76_M165	r_g_x31_y77_M165	r_r_x31_y77_M165	g_g_x11_y102_M165	r_g_x9_y104_M165	r_r_x9_y104_M165	g_g_x33_y113_M165	r_g_x31_y115_M165	r_r_x31_y115_M165	g_g_x77_y87_M165	r_g_x76_y89_M165	r_r_x76_y89_M165	g_g_x77_y87_M165_X	r_g_x76_y89_M165_X	r_r_x76_y89_M165_X	g_g_x61_y121_M165	r_g_x59_y124_M165	r_r_x59_y124_M165	g_g_x30_y66_M165	r_g_x29_y67_M165	r_r_x29_y67_M165	g_g_x57_y43_M165	r_g_x56_y44_M165	r_r_x56_y44_M165	g_g_x69_y164_M165	r_g_x66_y168_M165	r_r_x66_y168_M165	g_g_x50_y29_M165	r_g_x49_y30_M165	r_r_x49_y30_M165	g_g_x18_y27_M165	r_g_x17_y27_M165	r_r_x17_y27_M165	g_g_x65_y55_M165	r_g_x64_y57_M165	r_r_x64_y57_M165	g_g_x40_y52_M165	r_g_x39_y53_M165	r_r_x39_y53_M165	g_g_x65_y39_M166	r_g_x64_y40_M166	r_r_x64_y40_M166	g_g_x66_y32_M166	r_g_x66_y33_M166	r_r_x66_y33_M166	g_g_x68_y18_M166	r_g_x68_y19_M166	r_r_x68_y19_M166	g_g_x17_y132_M166	r_g_x14_y135_M166	r_r_x14_y135_M166	g_g_x34_y7_M166	r_g_x34_y7_M166	r_r_x34_y7_M166	g_g_x23_y103_M166	r_g_x21_y105_M166	r_r_x21_y105_M166	g_g_x42_y104_M166	r_g_x40_y106_M166	r_r_x40_y106_M166	g_g_x29_y34_M166	r_g_x28_y34_M166	r_r_x28_y34_M166	g_g_x16_y154_M167	r_g_x13_y157_M167	r_r_x13_y157_M167	g_g_x51_y83_M167	r_g_x50_y85_M167	r_r_x50_y85_M167	g_g_x63_y160_M167	r_g_x60_y164_M167	r_r_x60_y164_M167	g_g_x27_y143_M167	r_g_x24_y146_M167	r_r_x24_y146_M167	g_g_x39_y55_M168	r_g_x38_y56_M168	r_r_x38_y56_M168	g_g_x78_y109_M168	r_g_x76_y112_M168	r_r_x76_y112_M168	g_g_x39_y163_M168	r_g_x36_y167_M168	r_r_x36_y167_M168	g_g_x47_y85_M169	r_g_x45_y87_M169	r_r_x45_y87_M169	g_g_x80_y63_M169	r_g_x79_y65_M169	r_r_x79_y65_M169	g_g_x53_y120_M169	r_g_x51_y123_M169	r_r_x51_y123_M169	g_g_x53_y110_M170	r_g_x51_y113_M170	r_r_x51_y113_M170	g_g_x19_y115_M170	r_g_x17_y117_M170	r_r_x17_y117_M170	g_g_x49_y27_M170	r_g_x48_y28_M170	r_r_x48_y28_M170	g_g_x30_y69_M170	r_g_x29_y70_M170	r_r_x29_y70_M170	g_g_x9_y7_M172	r_g_x8_y6_M172	r_r_x8_y6_M172	g_g_x11_y144_M172	r_g_x8_y147_M172	r_r_x8_y147_M172	g_g_x39_y84_M173	r_g_x37_y86_M173	r_r_x37_y86_M173	g_g_x62_y13_M173	r_g_x62_y13_M173	r_r_x62_y13_M173	g_g_x83_y138_M173	r_g_x81_y142_M173	r_r_x81_y142_M173	g_g_x80_y23_M173	r_g_x80_y24_M173	r_r_x80_y24_M173	g_g_x78_y44_M173	r_g_x77_y45_M173	r_r_x77_y45_M173	g_g_x31_y96_M173	r_g_x29_y98_M173	r_r_x29_y98_M173	g_g_x8_y52_M173	r_g_x7_y53_M173	r_r_x7_y53_M173	g_g_x18_y154_M174	r_g_x15_y157_M174	r_r_x15_y157_M174	g_g_x82_y156_M174	r_g_x79_y160_M174	r_r_x79_y160_M174	g_g_x61_y111_M174	r_g_x59_y114_M174	r_r_x59_y114_M174	g_g_x23_y30_M174	r_g_x22_y30_M174	r_r_x22_y30_M174	g_g_x34_y51_M175	r_g_x33_y52_M175	r_r_x33_y52_M175	g_g_x22_y63_M175	r_g_x21_y64_M175	r_r_x21_y64_M175	g_g_x79_y127_M175	r_g_x77_y130_M175	r_r_x77_y130_M175	g_g_x80_y23_M175	r_g_x80_y24_M175	r_r_x80_y24_M175	g_g_x6_y61_M178	r_g_x4_y62_M178	r_r_x4_y62_M178	g_g_x31_y103_M180	r_g_x29_y105_M180	r_r_x29_y105_M180	g_g_x83_y20_M182	r_g_x83_y21_M182	r_r_x83_y21_M182	g_g_x68_y117_M182	r_g_x66_y120_M182	r_r_x66_y120_M182	g_g_x69_y108_M185	r_g_x67_y111_M185	r_r_x67_y111_M185	g_g_x55_y144_M185	r_g_x52_y147_M185	r_r_x52_y147_M185	g_g_x10_y53_M185	r_g_x9_y54_M185	r_r_x9_y54_M185	g_g_x77_y108_M186	r_g_x75_y111_M186	r_r_x75_y111_M186	g_g_x76_y1_M186	r_g_x76_y1_M186	r_r_x76_y1_M186	g_g_x72_y91_M186	r_g_x71_y93_M186	r_r_x71_y93_M186	g_g_x25_y159_M187	r_g_x22_y162_M187	r_r_x22_y162_M187	g_g_x56_y78_M188	r_g_x55_y80_M188	r_r_x55_y80_M188	g_g_x72_y51_M189	r_g_x71_y53_M189	r_r_x71_y53_M189	g_g_x29_y74_M190	r_g_x28_y75_M190	r_r_x28_y75_M190	g_g_x53_y67_M192	r_g_x52_y69_M192	r_r_x52_y69_M192	g_g_x30_y83_M193	r_g_x28_y85_M193	r_r_x28_y85_M193	g_g_x72_y79_M193	r_g_x71_y81_M193	r_r_x71_y81_M193	g_g_x39_y111_M200	r_g_x37_y113_M200	r_r_x37_y113_M200	g_g_x3_y33_M200	r_g_x2_y33_M200	r_r_x2_y33_M200	g_g_x10_y71_M200	r_g_x8_y72_M200	r_r_x8_y72_M200	g_g_x16_y24_M200	r_g_x15_y24_M200	r_r_x15_y24_M200	g_g_x64_y30_M201	r_g_x64_y31_M201	r_r_x64_y31_M201	g_g_x34_y56_M201	r_g_x33_y57_M201	r_r_x33_y57_M201	g_g_x47_y114_M201	r_g_x45_y117_M201	r_r_x45_y117_M201	g_g_x9_y5_M201	r_g_x9_y4_M201	r_r_x9_y4_M201	g_g_x63_y99_M201	r_g_x61_y101_M201	r_r_x61_y101_M201	g_g_x9_y19_M201	r_g_x8_y19_M201	r_r_x8_y19_M201	g_g_x44_y133_M201	r_g_x41_y136_M201	r_r_x41_y136_M201	g_g_x81_y54_M202	r_g_x80_y56_M202	r_r_x80_y56_M202	g_g_x21_y84_M202	r_g_x19_y85_M202	r_r_x19_y85_M202	g_g_x58_y71_M202	r_g_x57_y73_M202	r_r_x57_y73_M202	g_g_x58_y138_M202	r_g_x56_y141_M202	r_r_x56_y141_M202	g_g_x20_y119_M203	r_g_x18_y121_M203	r_r_x18_y121_M203	g_g_x33_y87_M203	r_g_x31_y89_M203	r_r_x31_y89_M203	g_g_x55_y81_M203	r_g_x54_y83_M203	r_r_x54_y83_M203	g_g_x53_y63_M203	r_g_x52_y65_M203	r_r_x52_y65_M203	g_g_x27_y161_M204	r_g_x24_y164_M204	r_r_x24_y164_M204	g_g_x48_y1_M205	r_g_x48_y1_M205	r_r_x48_y1_M205	g_g_x66_y101_M205	r_g_x64_y104_M205	r_r_x64_y104_M205	g_g_x62_y116_M205	r_g_x60_y119_M205	r_r_x60_y119_M205	g_g_x15_y142_M205	r_g_x12_y145_M205	r_r_x12_y145_M205	g_g_x84_y67_M208	r_g_x83_y69_M208	r_r_x83_y69_M208	g_g_x45_y153_M208	r_g_x42_y156_M208	r_r_x42_y156_M208	g_g_x54_y164_M208	r_g_x51_y168_M208	r_r_x51_y168_M208	g_g_x21_y83_M208	r_g_x19_y84_M208	r_r_x19_y84_M208	g_g_x46_y27_M208	r_g_x45_y28_M208	r_r_x45_y28_M208	g_g_x33_y59_M209	r_g_x32_y60_M209	r_r_x32_y60_M209	g_g_x10_y98_M209	r_g_x8_y100_M209	r_r_x8_y100_M209	g_g_x76_y82_M209	r_g_x75_y84_M209	r_r_x75_y84_M209	g_g_x44_y114_M211	r_g_x42_y117_M211	r_r_x42_y117_M211	g_g_x33_y132_M211	r_g_x30_y135_M211	r_r_x30_y135_M211	g_g_x61_y27_M211	r_g_x61_y28_M211	r_r_x61_y28_M211	g_g_x77_y70_M211	r_g_x76_y72_M211	r_r_x76_y72_M211	g_g_x80_y71_M213	r_g_x79_y73_M213	r_r_x79_y73_M213	g_g_x30_y62_M213	r_g_x29_y63_M213	r_r_x29_y63_M213	g_g_x30_y86_M213	r_g_x28_y88_M213	r_r_x28_y88_M213	g_g_x79_y90_M213	r_g_x78_y92_M213	r_r_x78_y92_M213	g_g_x69_y45_M213	r_g_x68_y46_M213	r_r_x68_y46_M213	g_g_x64_y88_M214	r_g_x63_y90_M214	r_r_x63_y90_M214	g_g_x48_y112_M214	r_g_x46_y115_M214	r_r_x46_y115_M214	g_g_x71_y39_M214	r_g_x71_y40_M214	r_r_x71_y40_M214	g_g_x15_y52_M215	r_g_x14_y53_M215	r_r_x14_y53_M215	g_g_x30_y130_M215	r_g_x27_y133_M215	r_r_x27_y133_M215	g_g_x40_y99_M215	r_g_x38_y101_M215	r_r_x38_y101_M215	g_g_x27_y83_M215	r_g_x25_y85_M215	r_r_x25_y85_M215	g_g_x20_y24_M215	r_g_x19_y24_M215	r_r_x19_y24_M215	g_g_x11_y104_M216	r_g_x9_y106_M216	r_r_x9_y106_M216	g_g_x65_y151_M216	r_g_x62_y155_M216	r_r_x62_y155_M216	g_g_x41_y55_M216	r_g_x40_y56_M216	r_r_x40_y56_M216	g_g_x12_y6_M216	r_g_x11_y6_M216	r_r_x11_y6_M216	g_g_x10_y105_M217	r_g_x8_y107_M217	r_r_x8_y107_M217	g_g_x18_y73_M217	r_g_x16_y74_M217	r_r_x16_y74_M217	g_g_x16_y124_M217	r_g_x13_y126_M217	r_r_x13_y126_M217	g_g_x81_y26_M219	r_g_x81_y27_M219	r_r_x81_y27_M219	g_g_x4_y77_M220	r_g_x2_y78_M220	r_r_x2_y78_M220	g_g_x26_y154_M220	r_g_x23_y157_M220	r_r_x23_y157_M220	g_g_x12_y154_M220	r_g_x9_y157_M220	r_r_x9_y157_M220	g_g_x24_y142_M220	r_g_x21_y145_M220	r_r_x21_y145_M220	g_g_x8_y42_M222	r_g_x7_y42_M222	r_r_x7_y42_M222	g_g_x20_y147_M222	r_g_x17_y150_M222	r_r_x17_y150_M222	g_g_x84_y132_M222	r_g_x82_y135_M222	r_r_x82_y135_M222	g_g_x30_y25_M222	r_g_x29_y25_M222	r_r_x29_y25_M222	g_g_x11_y104_M222	r_g_x9_y106_M222	r_r_x9_y106_M222	g_g_x43_y158_M222	r_g_x40_y162_M222	r_r_x40_y162_M222	g_g_x14_y108_M225	r_g_x12_y110_M225	r_r_x12_y110_M225	g_g_x40_y59_M225	r_g_x39_y60_M225	r_r_x39_y60_M225	g_g_x55_y95_M225	r_g_x53_y97_M225	r_r_x53_y97_M225	g_g_x13_y96_M226	r_g_x11_y98_M226	r_r_x11_y98_M226	g_g_x42_y76_M226	r_g_x41_y78_M226	r_r_x41_y78_M226	g_g_x44_y116_M226	r_g_x42_y119_M226	r_r_x42_y119_M226	g_g_x39_y57_M226	r_g_x38_y58_M226	r_r_x38_y58_M226	g_g_x80_y142_M226	r_g_x78_y146_M226	r_r_x78_y146_M226	g_g_x32_y93_M226	r_g_x30_y95_M226	r_r_x30_y95_M226	g_g_x37_y23_M226	r_g_x36_y23_M226	r_r_x36_y23_M226	g_g_x83_y102_M226	r_g_x82_y105_M226	r_r_x82_y105_M226	g_g_x26_y61_M227	r_g_x25_y62_M227	r_r_x25_y62_M227	g_g_x12_y73_M227	r_g_x10_y74_M227	r_r_x10_y74_M227	g_g_x5_y59_M229	r_g_x4_y60_M229	r_r_x4_y60_M229	g_g_x14_y16_M229	r_g_x13_y16_M229	r_r_x13_y16_M229	g_g_x39_y97_M229	r_g_x37_y99_M229	r_r_x37_y99_M229	g_g_x57_y78_M229	r_g_x56_y80_M229	r_r_x56_y80_M229	g_g_x57_y41_M229	r_g_x56_y42_M229	r_r_x56_y42_M229	g_g_x79_y92_M229	r_g_x78_y95_M229	r_r_x78_y95_M229	g_g_x53_y51_M229	r_g_x52_y52_M229	r_r_x52_y52_M229	g_g_x24_y111_M230	r_g_x22_y113_M230	r_r_x22_y113_M230	g_g_x4_y52_M230	r_g_x3_y53_M230	r_r_x3_y53_M230	g_g_x65_y130_M230	r_g_x63_y133_M230	r_r_x63_y133_M230	g_g_x76_y19_M230	r_g_x76_y20_M230	r_r_x76_y20_M230	g_g_x46_y79_M230	r_g_x45_y81_M230	r_r_x45_y81_M230	g_g_x77_y72_M230	r_g_x76_y74_M230	r_r_x76_y74_M230	g_g_x16_y60_M230	r_g_x15_y61_M230	r_r_x15_y61_M230	g_g_x28_y25_M231	r_g_x27_y25_M231	r_r_x27_y25_M231	g_g_x77_y121_M231	r_g_x75_y124_M231	r_r_x75_y124_M231	g_g_x38_y42_M232	r_g_x37_y43_M232	r_r_x37_y43_M232	g_g_x8_y121_M232	r_g_x5_y123_M232	r_r_x5_y123_M232	g_g_x31_y79_M232	r_g_x29_y81_M232	r_r_x29_y81_M232	g_g_x79_y52_M232	r_g_x78_y54_M232	r_r_x78_y54_M232	g_g_x49_y137_M232	r_g_x46_y140_M232	r_r_x46_y140_M232	g_g_x13_y70_M234	r_g_x11_y71_M234	r_r_x11_y71_M234	g_g_x10_y87_M234	r_g_x8_y88_M234	r_r_x8_y88_M234	g_g_x75_y58_M238	r_g_x74_y60_M238	r_r_x74_y60_M238	g_g_x15_y137_M242	r_g_x12_y140_M242	r_r_x12_y140_M242	g_g_x53_y38_M244	r_g_x52_y39_M244	r_r_x52_y39_M244	g_g_x68_y162_M244	r_g_x65_y166_M244	r_r_x65_y166_M244	g_g_x79_y53_M246	r_g_x78_y55_M246	r_r_x78_y55_M246	g_g_x33_y4_M246	r_g_x33_y4_M246	r_r_x33_y4_M246	g_g_x14_y20_M247	r_g_x13_y20_M247	r_r_x13_y20_M247	g_g_x23_y112_M247	r_g_x21_y114_M247	r_r_x21_y114_M247	g_g_x3_y90_M247	r_g_x1_y91_M247	r_r_x1_y91_M247	g_g_x54_y28_M248	r_g_x54_y29_M248	r_r_x54_y29_M248	g_g_x29_y75_M248	r_g_x27_y76_M248	r_r_x27_y76_M248	g_g_x54_y36_M248	r_g_x53_y37_M248	r_r_x53_y37_M248	g_g_x5_y108_M248	r_g_x3_y110_M248	r_r_x3_y110_M248	g_g_x31_y25_M248	r_g_x30_y25_M248	r_r_x30_y25_M248	g_g_x82_y117_M249	r_g_x80_y120_M249	r_r_x80_y120_M249	g_g_x5_y14_M249	r_g_x4_y14_M249	r_r_x4_y14_M249	g_g_x12_y125_M249	r_g_x9_y127_M249	r_r_x9_y127_M249	g_g_x75_y124_M251	r_g_x73_y127_M251	r_r_x73_y127_M251	g_g_x73_y130_M251	r_g_x71_y133_M251	r_r_x71_y133_M251
23392.785	12777.855	15611.38	11219.785	2327.8555	13748.38	20526.785	2916.8555	4253.3799	16830.199	3596	15205.705	15976.2	2595	12314.705	20794.199	2813	6689.7051	10632.98	1956.2646	11041.96	297.83984	4178.0859	15504.1	14788.84	2387.0859	36059.102	1902.8398	1335.0859	17900.1	-554.0498	1567.7207	13918.36	583.34521	15688.385	12962.53	8463.3457	15877.385	15112.53	10514.346	10747.385	14891.53	25572.346	8923.3848	12272.53	15954.34	4971.5195	13961.32	13546.34	6137.5195	7962.3203	1421.6104	21144.359	13176.17	13644.61	-1454.6396	15476.17	784.50488	30460.25	15417.755	13879.385	11089.99	18482.734	20283.385	12284.99	21385.734	23065.385	9621.9902	13383.734	24743.385	11659.99	12246.734	4037.3848	9135.9902	5541.7349	17521.385	8880.9902	14633.734	26446.385	9539.9902	13863.734	18872.385	5691.9902	14658.734	10030.385	3197.9902	13436.734	18632.385	7550.9902	12979.734	7039.9648	16736.629	17074.975	7109.9648	13966.63	18876.975	3355.9648	23515.629	13640.975	16246.965	2662.6299	14863.975	11680.965	10499.63	18199.975	14008.965	5353.6299	18206.975	24826.965	7560.6299	20694.975	11125.965	2759.6299	13031.975	13092.965	1922.6299	17790.975	21912.109	11269.735	21009.559	19851.109	7097.7354	12554.56	9365.1104	3462.7354	8215.5596	17752.109	6942.7354	10220.56	10934.11	3303.7354	12963.56	4164.1104	323.73535	6429.5596	22105.395	12437.645	23487.83	6669.3945	24309.645	18864.83	26188.395	9042.6445	16282.83	36094.395	15448.645	24399.83	16468.395	11130.645	16135.83	17204.395	5900.6445	16374.83	8602.3945	3471.6445	12774.83	17323.395	6322.6445	17624.83	23750.57	6054.1299	7077.5195	86.459961	9760.2197	16236.811	29234.461	14107.22	20674.811	5199.46	10198.22	14954.811	18799.461	7888.2197	19772.811	18109.461	7095.2197	30992.811	10203.255	16318.475	19011.064	24064.254	19787.475	19014.064	22215.254	19072.475	15764.064	30485.254	13955.475	15896.064	7834.2549	14613.475	16169.064	20054.254	15674.475	18775.064	10811.255	10098.475	20413.064	18194.254	13406.475	19019.064	27216.254	15835.475	11897.064	19797.254	10501.475	21978.064	16191.255	7467.4751	21397.064	4692.2549	8993.4746	11106.064	18355.254	9652.4746	25888.064	2376.7549	34014.32	19983.904	14288.755	7419.3198	14319.904	24228.754	9181.3203	17520.904	26912.754	10803.32	15034.904	16724.754	5928.3198	13426.904	17762.754	7421.3198	15940.904	17569.754	3803.3198	24737.904	18994.58	10886.93	19740.465	4739.5801	31380.93	14269.465	26951.656	26316.301	12837.785	2942.6553	28755.301	16416.785	20513.656	12954.3	18486.785	22267.656	23000.301	23174.785	0	0	0.25	8837.6553	6128.2998	20068.785	20338.656	10668.3	17694.785	13617.655	4684.2998	14969.785	24689.656	8460.2998	24423.785	10616.655	2844.2998	9868.7852	16992.656	978.2998	11138.785	13698.655	7244.2998	18011.785	24227.656	5233.2998	23806.785	4166.9746	29920.234	28529.949	1262.9746	56734.234	14041.95	8405.9746	10897.234	19301.949	27609.975	11746.234	15753.95	10241.975	11519.234	11538.95	33118.977	13725.234	14859.95	28296.975	7798.2349	19567.949	14956.975	9892.2344	14951.95	-114.25488	22388.074	56125.434	26748.746	18358.074	18496.436	12550.745	9365.0752	24309.436	22823.746	4101.0752	17970.436	14792.155	11099.125	35549.16	17591.156	9737.125	20356.16	22762.156	10100.125	15786.16	6612.7646	41327.875	23474.086	9457.7646	16253.875	20641.086	17565.766	13640.875	50061.086	9000.0752	56049.992	15476.315	8633.0752	48413.992	27950.316	16793.074	9602.9902	12332.315	23542.074	11050.99	14648.315	9091.2451	15696.715	10255.609	27873.246	10862.715	18667.609	25286.971	52803.516	16873.52	3792.9702	33256.516	18375.52	29534.971	27228.516	23035.52	28244.971	14026.515	33191.52	14209.971	9827.5146	21313.52	28264.971	11587.515	18430.52	26961.971	5878.5146	9973.5195	5727.585	22635.004	31643.426	29367.586	19696.004	25330.426	5297.585	35309.004	21217.426	16072.585	4371.0049	11791.425	25376.191	31212.004	14182.38	7529.1904	24018.004	11752.38	8839.1904	12506.005	20733.379	11435.19	-1996.9951	17371.379	-323.53027	10888.189	12802.55	25135.77	10847.81	15157.24	2142.1602	12108.12	13278.02	11343.16	13881.12	13058.02	10271.76	24312.904	16867.016	3209.7598	16776.904	25105.016	12673.76	10849.904	13046.016	6516.835	16592.934	20178.064	5645.835	4999.9346	15225.064	9010.835	5654.9346	27399.064	-508.89014	17288.289	14425.904	15772.53	2437.3447	15214.675	4549.7148	132.02539	14253.13	2166.1553	47423.602	21116.359	16444.91	7958.5498	27670.43	16097.995	19436.051	15953.115	21169.996	10685.05	20410.115	-1107.9648	38743.816	21602.699	9819.0352	7207.8154	13596.699	15151.035	5921.8154	15842.699	20452.035	8922.8154	18954.699	24023.34	15241.49	22243.145	25242.34	20458.49	30496.145	53585.34	3750.4902	22830.145	21671.34	6417.4902	16639.145	3164.3398	14012.49	63118.145	21000.34	-675.50977	18753.145	8194.3398	698.49023	17857.145	24011.66	33661.078	27453.545	17875.66	4081.0801	26727.545	16471.66	2718.0801	25009.545	8778.6602	-3449.9199	21349.545	16179.18	44857.145	18838.26	1703.1797	40559.145	26564.26	738.17969	16949.145	10369.26	19584.18	4820.1445	26544.26	-369.35547	10378.36	14132.64	16154.5	20220.73	30857.289	8856.5	4924.7305	24774.289	11977.5	4327.7305	26456.289	11798.5	-1063.2695	14388.289	24652.975	18287.211	32675.246	10082.975	14976.21	23856.246	3226.9746	8704.21	19025.246	34562.977	33299.211	30270.246	47040.977	6688.21	32432.246	9612.5312	20862.09	22729.18	-1671.4688	9540.0898	23466.18	-11874.469	-2637.9102	29256.18	23143.879	23501.359	36809.359	21348.879	10155.359	27399.359	36470.879	3434.3594	31913.359	9392.8799	476.35938	51688.359	2141.3691	30981.725	22586.391	17887.369	5974.7246	20782.391	6283.3691	513.72461	25788.391	9993.3691	3030.7246	26459.391	1052.3691	4083.7246	44418.391	-7263.2207	59949.711	26903.801	4194.7793	2670.7109	37767.801	5585.7793	-447.28906	32331.801	24670.266	36805.574	21250.635	13039.266	57408.574	19031.635	7515.2656	14789.575	17890.635	23878.266	11238.575	39243.633	20387.266	7989.5752	12338.635	9056.6602	8428.9248	11921.744	-6634.3398	6606.9248	18420.744	18245.66	4302.9248	17454.744	20815.66	3918.9248	21788.744	962.95508	21896.631	11164.9	-2543.0449	14536.631	6610.9004	11263.955	-13225.369	12461.9	-704.41016	1116.2754	28673.25	9008.6553	32125.525	13576.439	2757.6553	17953.525	8354.4395	20235.656	9661.5254	10620.439	6656.6553	15422.525	11978.439	10427.936	27625.971	19434.975	-199.06445	27799.971	17112.975	-4611.0645	9891.9707	15912.975	4177.9355	26414.971	27796.975	27654.936	10457.971	22081.975	6013.9355	-3918.0293	23790.975	18574.311	12413.721	14495.815	23963.311	27819.721	26994.816	4729.3101	14459.721	32097.816	1978.0645	24208.93	24080.115	41508.062	28828.93	19435.115	9711.0645	21483.93	34196.117	9879.0645	15330.93	24203.115	-2253.9355	7482.9297	11920.115	18058.064	9698.9297	27945.115	14305.064	7541.9297	23542.115	-1662.9355	-3769.0703	16620.115	2428.0352	25957.574	23826.6	15078.035	7584.5752	31509.6	24246.84	24630.766	13139.836	3545.8398	7115.7656	15803.836	6201.8398	4841.7656	19938.836	20305.84	7779.7656	38827.836	7618.8398	-398.23438	15724.836	5603.8398	9629.7656	10579.836	5161.8398	2482.7656	25949.836	-6024.6348	24660.289	10769.1	6446.3652	29261.289	17738.1	-400.63477	9188.29	16059.1	9000.3652	14432.29	21342.1	27362.365	16825.289	17846.1	2240.3652	9812.29	18105.1	20953.365	13276.29	17367.1	10009.645	35399.844	10300.365	5567.6445	-5820.1543	18209.365	12135.945	37677.648	18739.275	16643.945	44204.648	24886.275	11198.945	9135.6504	21550.275	19377.945	2442.6504	20939.275	-215.05469	-920.34961	16923.275	18378.195	29463.48	13033.506	15929.195	3857.4805	11847.506	10784.031	8940.5703	32028.395	23111.211	20158.824	-12948.664	686	23720.316	31803.516	7571	19261.316	25528.516	2104.0303	9280.8701	14663.745	13998.03	11614.87	20445.746	-2859.1152	24762.129	32266.301	22607.885	7132.1299	26971.301	14552.885	3531.1299	19731.301	7624.2197	44411.551	19440.031	30761.219	15428.55	19982.031	13083.22	10066.55	23884.031	17716.219	2917.5498	20163.031	18309.219	7161.5498	39854.031	3768.71	25637.609	18854.41	27821.711	11903.61	20849.41	13596.71	1430.6104	17479.41	-16.834961	5931.7202	18784.344	6273.165	2727.7202	23214.344
7845.4453	3133.1953	12021.24	11172.445	7959.1953	16652.24	18643.445	8410.1953	5998.2402	14268.88	7049.9448	13176.125	13419.88	7481.9448	11271.125	12091.88	5168.9448	7816.125	6090.1602	-42.390625	18473.275	3261.8652	16143.949	9570.4053	9015.8652	13124.949	29903.406	4040.8652	9693.9492	18047.406	3236.8555	4137.8848	12845.65	-451.20996	21996.801	12500.94	7463.79	20896.801	17150.941	8415.79	14561.8	16148.94	15631.79	10876.8	12502.94	15090.62	5296.0654	17582.719	16195.62	1312.0654	11534.72	3486.3496	23481.01	15322.82	15323.35	5474.0098	16518.82	4168.9702	30249.664	15754.87	17067.871	13596.29	7210.3447	21071.871	12158.29	12359.345	24170.871	4691.29	2813.3447	21404.871	11809.29	7134.3447	2365.8701	11252.29	2501.3447	15630.87	7832.29	8166.3447	25696.871	8584.29	5993.3447	19956.871	9088.29	7626.3447	19393.871	11110.29	12263.345	16276.87	7495.29	7697.3447	9514.0547	20623.406	16420.219	10293.055	21676.406	14463.22	7333.0547	22828.406	9997.2197	18589.055	5548.4053	14249.22	19418.055	11415.405	16651.219	16988.055	9967.4053	18540.219	26696.055	10540.405	19718.219	17503.055	8542.4053	14747.22	18270.055	5819.4053	10726.22	26350.676	21010.025	11968.211	21780.676	13077.025	9722.2109	20551.676	8489.0254	274.21094	25147.676	9653.0254	20326.211	17837.676	4733.0254	11580.211	9784.6748	992.02539	4867.2109	20496.66	19271.391	16722.885	14582.66	17372.391	16797.885	27323.66	7624.3896	12982.885	28586.66	19791.391	19109.885	22475.66	11301.39	13405.885	20988.66	10527.39	8925.8848	12861.66	5052.3896	5280.8848	18888.66	6657.3896	13345.885	21932.805	10017.975	5967.1348	-2968.0303	18167.285	17647.836	24666.969	14724.285	19157.836	2433.9697	8272.2852	13328.835	14279.97	7499.2852	20781.836	10022.97	17637.285	28186.836	10100.505	24185.805	14979.33	22866.504	22072.805	19087.33	26295.504	16026.805	14691.33	33703.504	15409.805	17245.33	7795.5049	17315.805	14393.33	28345.504	6956.8052	17299.33	16882.504	12125.805	18933.33	15263.505	12442.805	15570.33	11048.505	8282.8047	9127.3301	18932.504	8655.8047	16603.33	24151.504	9563.8047	18737.33	10428.505	8955.8047	11549.33	18869.504	9277.8047	18701.33	3167.625	27993.654	20344.746	13022.625	7195.6548	12856.745	23758.625	5672.6548	20528.746	23915.625	8597.6543	18246.746	17296.625	2240.6548	15788.745	18520.625	5253.6548	16252.745	19642.625	2276.6548	20318.746	15293.495	13991.855	22212.074	2254.4951	32188.855	12036.075	28322.705	25170.281	19747.99	3196.7051	36059.281	16501.99	16375.705	14614.28	20694.99	22011.705	25577.281	23179.99	0.5	0.5	0.75000006	6240.7051	8315.2803	26740.99	15652.705	11982.28	20427.99	13171.705	8191.2803	18331.99	23099.705	8727.2803	23011.99	11373.705	8567.2803	12144.99	14729.705	8250.2803	14136.99	20239.705	5539.2803	19392.99	26845.705	5899.2803	20824.99	2917.4102	32853.441	30319.199	8749.4102	28022.439	19588.199	7953.4102	10407.439	20617.199	15374.41	11410.439	18982.199	21370.41	10228.439	18694.199	28993.41	11215.439	19737.199	27065.41	7674.4399	20915.199	28221.41	10477.439	16771.199	290.11523	31141.555	49178.965	30811.115	20679.555	17602.965	11490.115	15445.555	16465.965	21114.115	8313.5547	11385.965	8461.0254	15344.51	33109.98	13497.025	16120.51	17793.98	26153.025	9093.5098	17493.98	5969.875	35528.453	23984.275	18470.875	10270.455	24464.275	20303.875	8628.4551	48832.273	20290.561	50434.895	24981.135	11344.561	41053.895	23742.135	17368.561	3646.8945	13336.135	24795.561	8247.8945	14518.135	5713.355	15005.01	10512.035	29170.355	8314.0098	17520.035	7714.46	64618.906	19806.395	7442.46	25142.906	14899.395	28949.461	15954.905	25784.395	19259.461	16917.906	34159.395	12781.46	7318.9053	20492.395	22476.461	5306.9053	18711.395	14987.46	6484.9053	12964.395	5033.0049	20931.664	34424.879	32917.004	6531.665	25014.879	139.00488	30056.664	20400.879	10433.005	4543.665	11549.88	20495.465	39226.281	15594.84	13993.465	22358.281	16843.84	11837.465	12054.28	20226.84	17020.465	3146.2803	17085.84	11636.811	13412.675	10075.695	24795.074	9590.9453	15911.904	2628.6899	11151.096	13304.18	15880.689	8810.0957	16523.18	11762.51	25497.496	15206.865	2522.5098	9715.4951	20728.865	3471.5098	16396.496	13785.865	4444.8398	16199.23	17939.074	13676.84	968.23047	11833.075	15078.84	1855.2305	26355.074	-642.22021	28776.135	10344.195	18781.051	6504.2598	16338.97	5428.1401	2687.98	13368.35	897.99512	49666.438	13527.565	7059.5498	28746.26	22530.395	22638.795	8717.5303	12629.72	19592.795	9018.5303	11797.72	5032.1699	45524.656	28779.781	16788.17	6958.6548	16227.78	18215.17	5378.6548	21412.781	29371.17	8345.6543	22819.781	22535.244	19015.295	16427.85	18336.244	13712.295	24675.85	37843.242	9216.2949	13499.85	11812.244	5940.2949	14167.85	2390.2441	4326.2949	39567.852	11350.244	8579.2949	10693.85	804.24414	9659.2949	16365.85	9229.7197	54813.66	24535.029	19066.719	5528.6602	17389.029	23168.719	4393.6602	24791.029	8334.7197	3911.6602	17748.029	13519.811	29949.186	23062.449	3073.8101	35946.184	23994.449	358.81006	21022.186	13824.449	15785.811	5409.1851	25740.449	-1354.5752	14402.215	22693.426	12563.795	12037.735	34244.562	3598.7949	3074.7354	26247.561	3671.7949	7655.7354	25296.561	3001.7949	651.73535	19353.561	18310.656	16108.765	24988.58	5381.6553	15420.765	20686.58	1322.6553	14774.765	14780.58	26080.656	15757.765	23618.58	43835.656	8250.7646	27487.58	24052.215	15690.77	18321.605	7709.2148	11252.77	20315.605	-977.78516	5550.7695	25287.605	26836.84	15779.585	31948.691	26413.84	11125.585	24708.691	31017.84	9042.585	36875.691	10519.84	1055.585	58454.691	6206	26756.336	27745.52	16182	6701.3359	22770.52	9560	8979.3359	31677.52	10469	4343.3359	27604.52	1774	8904.3359	42310.52	-3034.3594	36220.98	20807.734	8756.6406	1178.9805	28152.734	3648.6406	-1152.0195	22189.734	28941.785	26857.09	22948.92	4759.7852	22689.09	12807.92	13564.785	9239.0898	21164.92	17870.785	3587.0898	41228.922	22140.785	4352.0898	19344.92	16646.49	7468.5898	20183.914	1723.4902	5888.5898	20977.914	32921.492	2699.5898	14717.914	30322.49	6134.5898	16645.914	-1449.21	14136.131	3691.0195	-7512.21	15185.131	-1299.9805	5428.79	-14745.869	10106.02	1533.1699	5274.4258	10299.275	2653.375	34533.195	13888.039	5176.375	12010.195	14441.039	11700.375	6383.1953	17736.039	7480.375	10379.195	15426.039	1966.8359	30385.93	21663.434	-5141.1641	37683.93	15132.435	-7576.1641	20757.93	15826.435	-4479.1641	33061.93	33277.434	19586.836	15056.93	22427.434	170.83594	2246.9297	20643.434	17132.23	16538.664	14474.345	29216.23	15031.665	24198.344	4494.2305	11323.665	26090.344	13355.795	25205.605	21958.566	24244.795	14408.605	20222.566	21755.795	21205.605	37426.566	19743.795	16429.605	25733.566	2684.7949	13518.605	20027.566	22747.795	12386.605	36634.566	20771.795	11463.605	25563.566	4807.7949	4549.6055	14825.565	2286.47	34494.859	21774.895	20023.471	9068.8594	36875.895	10796.365	30918.941	11496.02	2673.3652	11827.94	21233.02	4762.3652	9711.9404	25501.02	16932.365	5109.9404	38740.02	7779.3652	3974.9404	17534.02	2782.3652	3769.9404	14493.02	2123.3652	9396.9404	12144.02	1415.4854	25663.879	12150.801	8934.4854	22341.879	16058.801	-331.51465	25821.879	14694.801	13674.485	15036.88	20781.801	34496.484	17136.879	21728.801	13068.485	15251.88	19241.801	27516.484	10110.88	20646.801	10049.26	36844.41	9406.8594	9468.2598	987.41016	13849.859	17745.375	24898.199	15535.93	32134.375	11129.2	27278.93	13695.375	9448.2002	21908.93	20773.375	5419.2002	20248.93	4310.375	630.2002	17378.93	23269.484	13538.641	14287.01	13850.485	268.64062	15507.01	12586.16	25223.936	25815.176	-2954.8984	14416.975	-16100.156	368.61035	23195.734	25487.684	8949.6104	16297.735	15728.685	6246.7549	13618.654	17856.895	17822.754	11178.654	22364.895	11380.98	14027.881	26235.225	24472.98	-140.11914	35738.227	14323.98	-1443.1191	18217.225	6816.7402	45764.699	20221.65	36820.742	22455.699	21519.65	18135.74	11235.7	19761.65	23282.74	8980.7002	22413.65	19551.74	8801.7002	22528.65	-3746.7793	27412.809	31332.955	23183.221	7757.8096	27811.955	10659.221	2759.8096	23674.955	505.05518	4578.8398	23077.68	10645.055	6620.8398	27200.68
5361.5898	18955.016	15848.875	10631.59	10460.015	15173.875	20290.59	10214.015	3459.875	18260.359	3396.1602	12949.135	15471.359	3313.1602	13910.135	17237.359	3660.1602	9506.1348	6502.8848	5250.9004	12509.015	-485.23047	9019.6543	12969.775	8956.7695	11767.654	32707.775	1480.7695	4980.6543	17457.775	3092.0195	11775.164	18263.9	1504.1348	10244.301	13082.695	8841.1348	11977.301	14795.695	12356.135	5815.3008	15626.695	17143.135	-308.69922	14007.695	13607.095	1820.6445	17305.219	12661.095	3122.6445	8461.2197	5083.0654	15981.655	7553.9053	16627.066	5002.6553	10742.905	3636.8701	25910.566	4788.3896	12816.925	11006.535	13736.13	16162.925	11849.535	14222.13	24108.926	7473.5352	6694.1299	19354.926	9855.5352	11661.13	3038.9248	9048.5352	6953.1299	15155.925	4385.5352	16210.13	22857.926	10633.535	12180.13	15312.925	7890.5352	12511.13	14114.925	6810.5352	15083.13	13684.925	9302.5352	11413.13	12768.795	19413.24	17224.686	13549.795	18494.24	14329.686	5408.7949	23364.24	12498.686	19374.795	9108.2402	14822.686	14252.795	9590.2402	15561.686	15623.795	10250.24	15181.686	25397.795	10997.24	20117.686	12696.795	6424.2402	10535.686	13006.795	7315.2402	14519.686	24779.025	20177.496	15308.575	19160.025	14802.495	8915.5752	9247.0254	14710.495	6706.5752	21521.025	15286.495	15046.575	15720.025	7212.4951	13970.575	9706.0254	4620.4951	7625.5752	3196.0303	20872.48	15422.88	18576.031	7519.4805	24090.879	27131.031	2634.4805	17858.879	20457.031	4296.4805	25555.879	19539.031	3011.4805	14786.88	20098.031	1694.4805	17088.879	11357.03	-1379.5195	11239.88	19351.031	-1762.5195	14566.88	19821.846	4127.6797	21030.469	1270.5352	20799.35	19937.801	29630.535	14323.35	23187.801	1902.5352	14218.35	15197.8	19749.535	10865.35	21905.801	21366.535	13216.35	33375.801	6175.4648	13669.465	20675.391	29786.465	17020.465	26312.391	25186.465	16043.465	16367.391	30351.465	14622.465	19742.391	11036.465	20338.465	18366.391	28202.465	13794.465	23855.391	16416.465	9849.4648	22515.391	18825.465	12418.465	18685.391	22483.465	12447.465	13415.391	19620.465	14373.465	21071.391	21839.465	11138.465	21093.391	12914.465	8195.4648	15060.391	21771.465	10301.465	22066.391	1975.1001	24750.676	23248.145	12064.1	3908.6748	14561.145	27393.1	1798.6748	17067.145	21747.1	2432.6748	15280.145	17015.1	187.6748	13301.145	16899.1	78.674805	14451.145	15169.1	-674.3252	23143.145	21980.385	13415.016	19810.289	4841.3848	27988.016	11927.29	4440.9448	2393.2998	15559.145	3390.9448	28665.301	12663.145	21447.945	11248.3	15762.145	39164.945	6752.2998	25171.145	1	1	1.25	7500.9448	6408.2998	23446.145	17853.945	5188.2998	18780.145	17433.945	3841.2998	17353.145	28359.945	5865.2998	23323.145	13805.945	3243.2998	12786.145	18018.945	4813.2998	13436.145	17662.945	2786.2998	17236.145	18856.945	3933.2998	22810.145	5215.085	33135.789	28636.34	45411.086	10224.79	17741.34	7267.085	6121.79	18493.34	21221.086	11169.79	15822.34	17297.086	7500.79	15296.34	32452.086	6254.79	15480.34	26004.086	9628.79	20961.34	26575.086	7788.79	15059.34	2352.605	23415.205	54504.531	30189.605	13795.205	20308.531	12338.605	10146.205	22611.531	20908.605	4403.2051	18512.531	7871.2598	10448.561	38786.809	20785.26	6629.5601	23807.811	27506.26	7379.5601	24450.811	5948.2402	37084.035	22163.461	19857.24	10726.035	24240.461	19852.24	11390.035	51918.461	36918.59	21397.676	25065.365	11505.59	45758.676	31338.365	18270.59	7232.6748	17267.365	18167.59	9806.6748	18801.365	10055.55	15302.605	10150.05	16064.55	17325.605	17948.051	6204.5654	52590.371	13553.465	6388.5654	28077.371	17627.465	29955.566	15978.37	27176.465	20281.566	13794.37	38508.465	9746.5654	7641.3701	23624.465	27409.566	7220.3701	21976.465	16766.566	8627.3701	18227.465	8785.9102	27275.475	31840.469	36958.91	13246.475	20856.469	3393.9102	37119.477	18850.469	16285.91	10092.475	9937.4697	25385.83	33491.16	15114.27	5408.8301	27976.16	14446.27	12273.83	13860.16	26573.27	15214.83	3621.1602	21285.27	13895.88	14720.355	10552.785	18861.395	6566.96	15823.585	1676.7148	8451.1348	13487.49	14551.715	9185.1348	17120.49	5995.9248	21735.844	10720.765	8345.9248	19320.844	17631.766	7167.9248	11622.845	10073.765	11760.68	9266.8047	18300.379	9328.6797	5258.8052	12766.38	7944.6797	5793.8052	24764.379	-984.33008	25733.654	17828.254	19191.096	8810.6504	15504.855	10594.855	3779.5552	19414.996	1092.2451	49684.648	12034.04	20253.895	13374.78	17792.246	19393.875	8636.8691	13696.46	16799.875	2047.8691	16526.461	-2297.1152	44385.953	26833.99	6461.8848	7859.9551	21755.99	11965.885	8210.9551	18661.99	21264.885	10235.955	27636.99	30252.4	16343.045	16723.994	23126.4	12423.045	25529.994	41015.398	10758.045	15560.994	19455.4	9970.0449	15135.994	6981.4004	3421.0449	27547.994	20126.4	5556.0449	13767.994	8188.4004	1561.0449	18545.994	6662.9648	47905.09	21880.725	15905.965	8275.0898	16765.725	14515.965	3614.0898	18331.725	4720.9648	1938.0898	17465.725	10195.66	23901.586	25472.191	-538.33984	35561.586	33250.191	-1648.3398	17835.586	21777.191	10509.66	5236.585	39823.191	2575.645	23396.609	6336.8301	6594.9609	13650.615	31873.045	2865.9609	4877.6152	26363.045	12341.961	5510.6152	21113.045	2090.9609	582.61523	15929.045	22054.676	12783.22	29852.691	6318.6748	19729.219	17577.691	3235.6748	18673.219	17097.691	47972.676	14433.22	25514.691	46393.676	7554.2197	26410.691	24634.012	15806.735	17355.93	4245.0117	11806.735	18267.93	-4697.9883	6613.7354	18610.93	25673.01	22535.875	28105.41	21611.01	14965.875	25876.41	26814.01	20290.875	32988.41	12887.01	6047.875	52336.41	8042.4502	14152.711	18732.695	22591.449	6517.7109	22403.695	14413.45	11557.711	26850.695	18673.449	2962.7109	24900.695	4608.4502	11605.711	36817.695	12748.225	19680.619	25721.295	14089.225	-2665.3809	44157.297	9771.2246	-4412.3809	26214.295	21077.199	32451.055	28378.275	2432.1992	16888.055	12364.275	9330.1992	12324.055	26199.275	22447.199	8038.0547	40646.273	19097.199	8202.0547	15627.275	12773.185	9519.625	22775.57	-4105.8154	10590.625	22563.57	29412.184	5352.625	23891.57	24874.184	4633.625	22557.57	-8131.1348	14991.365	9209.5703	-13062.135	7775.3652	10169.57	-1988.1348	-14921.635	12393.57	1531.1602	6505.6396	17698.051	-4019.4492	33013.648	18732.086	685.55078	15390.65	17583.086	14720.551	7062.6504	17739.086	1150.5508	9839.6504	20438.086	6773.6445	28535.975	24282.309	2368.6445	25671.975	17480.309	-4256.3555	15103.975	10875.31	1532.6445	27091.975	34560.309	23034.645	16986.975	25523.309	3114.6445	835.97461	23621.309	14318.53	16327.665	8195.9902	31131.531	9951.665	24063.99	3852.5303	12830.665	23296.99	11103.75	11819.08	17332.289	18249.75	4002.0801	13941.289	1180.75	2477.0801	25375.289	14416.75	6938.0801	21392.289	-5211.25	1979.0801	10944.289	17870.75	-755.91992	25143.289	16161.75	1332.0801	16014.289	822.75	-7646.9199	6631.2891	1601.0449	39905.102	23370.16	16755.045	10690.1	33885.16	21100.09	19408.309	14511.439	5568.0898	11544.31	18404.439	2710.0898	11937.31	21968.439	15616.09	8057.3096	39748.438	5719.0898	4864.3096	22669.439	7006.0898	5827.3096	14795.439	9147.0898	7183.3096	16465.439	461.94043	26232.859	13992.45	8426.9404	15396.86	20236.449	1277.9404	14683.86	18245.449	15089.94	11550.86	18946.449	35412.941	11009.86	23546.449	7955.9404	4673.8604	25925.449	24374.941	8993.8604	23286.449	2965.9805	35668.008	14731.545	-3162.0195	19665.006	18939.545	23353.27	13529.859	12460.439	35294.27	-2492.1406	15173.439	10478.27	158.85938	14845.439	21007.27	-3661.1406	14635.439	4915.2695	-6443.1406	11251.439	23592.775	20567.33	18978.039	18353.775	1564.3301	22271.039	6193.2109	2435.5605	28281.275	12879.488	21653.34	61.210938	7208.2646	28567.33	32499.715	13199.265	12939.33	19318.715	625.08496	11052.53	16507.721	13743.085	8541.5303	23401.721	560.97461	9845.1855	25609.205	14177.975	2630.1855	12770.205	7266.9746	-3346.8145	23499.205	6214.0249	46176.566	12019.765	38276.023	19600.564	19456.766	13192.025	15133.564	22473.766	19525.025	16488.564	18867.766	15176.025	10000.564	24378.766	4756.9805	28902.525	29776.859	31750.98	12653.525	18594.859	14999.98	4171.5254	20126.859	638.36523	7313.2002	23782.215	10789.365	5912.2002	23478.215
3298.6348	21739.789	9011.6406	12277.635	10072.79	422.64062	21845.635	8339.79	85.640625	16255.984	3893.9551	12054.215	13515.984	4985.9551	8105.2148	17149.984	5709.9551	7977.2148	2281.6055	13150.675	13491.35	-1172.3701	13753.59	14301.1	8856.6299	20202.59	25517.1	1321.6299	9931.5898	18382.1	5847.0649	8792.5859	14868.505	-285.50977	17244	13569.875	6168.4902	16891	14210.875	6791.4902	12575	12335.875	4876.4902	18964	14586.875	13621.69	2244.3252	12906.22	18300.691	1627.3252	4313.2197	-429.08496	23917.84	8782.5801	12762.915	2723.8398	12462.58	2874.2402	26570.785	11720.72	20866.064	11365.125	16857.125	22248.064	7514.125	17376.125	24795.064	6707.125	11544.125	28510.064	8245.125	14411.125	3126.0649	4136.125	6673.125	17846.064	4951.125	16049.125	23647.064	10343.125	11716.125	20670.064	4915.125	13197.125	18386.064	5976.125	13067.125	15687.064	6106.125	10764.125	12462.185	14987.025	22911.061	9619.1846	21458.025	16750.061	16641.184	11161.025	16268.061	17558.184	6219.0254	13615.061	12798.185	13099.025	16076.061	13581.185	11976.025	19744.061	27270.184	9855.0254	19413.061	15833.185	5543.0254	18734.061	13630.185	4422.0254	15947.061	18577.85	16550.676	11944.5	15746.85	10966.675	9248.5	11479.85	7324.6748	9022.5	19141.85	10889.675	19594.5	17956.85	4827.6748	15076.5	9557.8496	363.6748	7020.5	-1635.5146	28939.816	15694.08	12269.485	12954.815	27194.08	17977.484	9765.8154	14183.08	15993.485	10460.815	19978.08	12905.485	7947.8154	15412.08	12906.485	14725.815	14549.08	4255.4854	5464.8154	9683.0801	13554.485	5163.8154	15741.08	21722.4	7840.6348	19335.699	2023.8252	19159.609	24402.141	29644.824	7521.6104	20088.141	4602.8252	7898.6104	15473.141	18482.824	3499.6104	18522.141	19397.824	9779.6104	28245.141	3976.9448	27048.285	16729.365	30334.945	13444.285	19839.365	28583.945	17741.285	13554.365	23943.945	28844.285	15452.365	6653.9448	28387.285	18627.365	21880.945	12084.285	18723.365	18227.945	9074.2852	21474.365	12630.945	13460.285	17719.365	22568.945	8525.2852	10808.365	20170.945	10490.285	20230.365	17030.945	7887.2852	19898.365	10046.945	5974.2852	10903.365	15689.945	6129.2852	19981.365	3196.6748	28844.32	25075.371	16478.676	8125.3203	14664.37	27633.676	4703.3203	18232.371	28079.676	6109.3203	17021.371	18032.676	3788.3203	13987.37	18972.676	1712.3203	15435.37	17936.676	2563.3203	18925.371	15201.79	9629.6445	13607.795	2923.79	26286.645	6356.7949	6622.7349	4532.3447	12844.305	2553.7349	12083.345	7623.3052	16991.734	12729.345	22307.305	36667.734	11914.345	24211.305	1.5000001	1.5000001	1.7500001	9708.7344	10471.345	27664.305	15931.734	5534.3447	19250.305	13691.734	3373.3447	18072.305	23996.734	7489.3447	28147.305	12307.734	7745.3447	12756.305	13855.734	4255.3447	11367.305	20127.734	5826.3447	21340.305	16872.734	3779.3447	18062.305	3086.2002	36733.273	24499.561	26331.199	10568.275	21587.561	7212.2002	9791.2754	18058.561	17995.199	12751.275	17310.561	17823.199	8558.2754	19940.561	33544.199	9016.2754	19147.561	29177.199	13118.275	22063.561	27647.199	8144.2749	13660.561	-5354.5303	25377.365	45589.352	21030.469	20042.365	16366.35	5182.4697	10344.365	19691.35	16917.469	6762.3652	15831.35	9739.4844	14247.585	30189.455	19018.484	6441.585	17006.455	25214.484	5362.585	19769.455	8198.8896	28204.605	17522.205	17818.891	2374.6055	14631.205	22589.891	7426.6055	43203.203	21469.385	6817.8447	28742.094	6778.3848	36120.844	22104.094	15826.385	6616.8447	10372.095	21149.385	8350.8447	14665.095	7241.0449	11868.115	13015.95	27769.045	4979.1152	16398.949	11325.675	50881.109	13666.61	9609.6748	24215.109	13959.61	37463.676	15994.109	18954.609	25778.676	11993.109	32091.609	12341.675	14530.109	18541.609	28062.676	8241.1094	16421.609	21610.676	5581.1099	9558.6104	6514.8203	21595.859	31895.205	32454.82	5747.8604	21804.205	17341.82	11021.86	1134.2051	14344.82	4325.8604	13207.205	29403.145	35464.227	15038.32	7932.145	30644.225	13800.32	12487.145	16732.225	20551.32	18006.145	5826.2251	17788.32	15740.975	10685.35	9195.0498	21416.15	8659.5352	7498.3555	911.59521	3353.0703	11803.35	12083.596	5734.0703	26889.35	1522.2754	22417.84	20398.205	-3558.7246	13717.84	19715.205	-5141.7246	21019.84	12916.205	9209.3203	8699.7305	23180.379	6319.3203	6394.73	15749.38	8761.3203	6398.73	31356.379	-256.55518	24724.855	13940.795	15787.065	6154.2549	16289.295	6994.2598	1415.29	19384.285	5964.7646	50210.516	19587.561	-802.26953	31922.68	21422.645	28456.34	19262.805	20916.4	19660.34	8214.8047	19212.4	3990.1504	46657.469	22644.941	17657.15	5788.4702	21302.941	18280.15	7610.4702	20491.941	29990.15	7009.4702	29510.941	34082.16	11045.095	24971.295	15990.16	21850.094	25263.295	55706.16	3759.0947	14657.295	24636.16	9169.0947	20902.295	21002.16	5157.0947	39342.297	22785.16	4797.0947	15061.295	10675.16	-2388.9053	17221.295	3637.8555	56178.949	24542.725	12591.855	8233.9502	23573.725	14288.855	5892.9502	25612.725	4484.8555	2758.9502	18317.725	11373.865	19757.365	19264.035	4500.8652	30219.365	20489.035	-1482.1348	22356.365	8480.0352	13617.865	8971.3652	26249.035	-292.52539	14939.12	4096.1602	10117.75	10115.54	32973.188	1044.75	-1539.46	15093.189	9172.75	723.54004	24251.189	9574.75	-3773.46	18446.189	23407.32	19738.865	29447.711	5474.3203	26849.865	25154.711	-3781.6797	10149.865	19687.711	35500.32	8791.8652	23508.711	42207.32	9102.8652	28246.711	25345.391	17232.27	26577.664	4426.3906	7796.2695	26090.664	4138.3906	2788.2695	32349.664	7208.9102	26462.684	31176.324	7120.9102	13279.685	13146.324	22846.91	14619.685	31553.324	6490.9102	6287.6846	49602.324	3097.1309	10223.325	25722.295	22270.131	5412.3252	28531.295	10954.131	4854.3252	22357.295	11953.131	3322.3252	29188.295	658.13086	10600.325	47832.297	6607.1758	25853.705	21268.824	14600.176	5830.7051	43703.824	6609.1758	6089.7051	28139.824	30208.105	20450.629	24579.08	7142.1055	26509.629	9902.0801	11040.105	13623.63	19272.08	22789.105	10087.63	38902.078	22889.105	13026.63	18148.08	11709.685	12013.485	5157.2891	-2878.3154	14362.485	13605.289	28086.684	6959.4854	8030.2891	23378.684	7842.4854	9190.2891	92.709961	24236.359	-627.5957	-5186.29	20610.359	4037.4043	11003.71	-9894.6406	13078.404	-6443.0352	6388.9053	9864.6602	-2130.4297	34469.645	9708.4805	-1356.4297	20901.645	7931.4805	12924.57	9977.6445	15921.48	-3140.4297	3424.6445	8431.4805	9238.29	23808.871	26841.975	6768.29	19661.871	16484.975	-3938.71	18186.871	15555.975	2837.29	25341.871	31921.975	23222.289	14643.87	22686.975	7184.29	-99.129883	22585.975	13685.965	13747.061	10837.545	23351.965	21653.061	25595.545	1840.9648	13454.061	27722.545	13185.365	10903.63	21948.529	20123.365	3464.6299	16949.529	296.36523	2400.6299	21789.529	15885.365	7660.6299	20424.529	1661.3652	9428.6299	16252.529	20206.365	6991.6299	27703.529	17429.365	4600.6299	13414.529	2765.3652	-3243.3701	11006.529	1843.6499	37364.664	23830.17	19523.65	8841.665	31534.17	25199.83	17982.816	5317.3047	13754.83	2078.8154	8137.3047	13969.83	3252.8154	12561.305	20893.83	5585.8154	38550.305	8724.8301	538.81543	7041.3047	7370.8301	-1697.1846	10494.305	11083.83	3600.8154	16180.305	-4142.625	29207.48	16396.469	10853.375	12263.48	22968.469	-5350.625	25127.48	18158.469	252.375	7459.4805	19961.469	41655.375	17657.48	28578.469	3458.375	12743.48	25278.469	22394.375	12626.48	20613.469	10395.725	17553.395	17204.615	3685.7246	-5019.6055	20386.615	16084.585	23811.145	24319.379	32676.586	10362.145	28805.379	13715.585	4520.1445	22881.379	18201.586	3513.1445	20425.379	5528.585	2983.1445	16746.379	27238.336	21111.525	19957	18523.336	4697.5254	28123	1256.0059	6440.6641	24381.516	6063.5117	23753.445	-22359.273	3661.5449	30344.289	29864.195	10847.545	19407.289	20435.195	1114.4805	5254.7949	23977.391	12060.48	7396.7949	22700.391	-1704.9004	29585.801	28305.301	20976.1	4429.7998	19177.301	12427.1	3598.7998	25151.301	5345.1055	11442.7	-3625.2109	28269.105	24631.699	17196.789	13110.105	13291.7	15037.789	17002.105	11681.7	13492.789	13822.105	11720.7	21404.789	10093.17	22206.615	25927.08	34620.172	10161.615	24318.08	14685.17	4034.6152	17823.08	-1836.5752	1898.6201	21208.801	7565.4248	-801.37988	21813.801
2089.1699	16859.121	16801.734	10461.17	379.12012	11874.735	17431.17	3385.1201	3265.7354	14155.44	5114.9902	13073.465	14375.44	5250.9902	12206.465	9835.4404	2978.9902	8069.4648	-152.99512	16172.535	19702.279	2756.0898	12232.715	14282.305	16268.09	3272.7148	22177.305	3570.0898	1221.7148	16191.305	4833.25	4860.7891	17569.215	5425.0552	15695.075	11444.41	8140.0552	17366.074	14342.41	13855.055	10748.075	14601.41	8346.0547	19867.074	10429.41	12906.48	5578.4551	12396.685	15498.48	274.45508	8596.6846	532.29004	21712.4	14272.561	16759.289	5663.4004	16032.561	1531.2251	29026.301	9639.3652	17624.676	14375.81	12832.71	19122.676	9318.8096	17045.711	24849.676	5052.8096	8058.71	25068.676	9882.8096	10133.71	4299.6748	10293.81	6469.71	17145.676	7504.8096	14551.71	21659.676	9739.8096	15439.71	21534.676	10274.81	11013.71	16584.676	7323.8096	10176.71	14654.675	6125.8096	10308.71	12717.65	14292.085	12415.42	9487.6504	13960.085	15293.42	6300.6504	19885.086	8434.4199	2348.6504	30539.086	10815.42	19859.65	5798.085	9820.4199	18170.65	11506.085	17092.42	19736.65	5152.085	19901.42	12077.65	6553.085	12610.42	13354.65	2489.085	10454.42	18274.09	21379.965	10218.46	6409.0898	34292.965	7348.46	18397.09	5228.9648	7163.46	22130.09	12404.965	16701.461	19440.09	7576.9648	11951.46	10897.09	5681.9648	8936.46	2384.1348	29433.559	19009.035	18352.135	8690.5596	20634.035	11088.135	20915.559	16997.035	18790.135	10559.56	20360.035	19483.135	8139.5596	12728.035	18442.135	14815.56	18883.035	9285.1348	5742.5596	14991.035	16654.135	5646.5596	17782.035	21805.445	7485.4248	21398.875	-524.26465	21849.625	19789.074	24436.734	7244.625	13011.075	1523.7354	14950.625	12170.075	14695.735	8488.625	21537.074	17554.734	12625.625	27239.074	5167.79	30838.48	16437.035	30759.789	17224.48	31108.035	27022.789	16865.48	17946.035	28149.789	24919.48	17461.035	17469.789	24454.48	17551.035	25973.789	13866.48	20428.035	20379.789	12103.48	23312.035	19426.789	14410.48	18951.035	24768.789	7825.48	14798.035	27142.789	9594.4805	22395.035	20808.789	10918.48	20365.035	13911.79	8992.4805	12717.035	23276.789	10781.48	22855.035	-665.4751	30826.215	19602.125	11026.525	9184.2148	13483.125	24259.525	7850.2148	15243.125	23724.525	4444.2148	13139.125	15397.525	6232.2148	15334.125	17671.525	6367.2148	12172.125	17102.525	2061.2148	19527.125	16390.07	3949.3252	18071.84	6070.0698	20110.324	8959.8398	5032.9346	4767.46	7401.7451	-678.06543	20564.461	13202.745	14835.935	18795.461	22068.746	27120.934	11545.46	23733.746	2	2	2.25	5548.9346	9630.46	21802.746	17418.934	8469.46	15669.745	15141.935	5770.46	15030.745	25261.934	7942.46	23917.746	7916.9346	7124.46	10748.745	14526.935	5273.46	14767.745	16906.934	7497.46	18730.746	6464.9346	8128.46	20984.746	1541.1055	37621.383	23239.73	28387.105	6608.3848	19517.73	7016.1055	8753.3848	17913.73	20195.105	14229.385	15487.73	16273.105	9569.3848	17078.73	28959.105	9424.3848	14999.73	28275.105	7642.3848	18039.73	25620.105	6316.3848	12437.73	-670.05469	15340.33	24376.371	25033.945	13795.33	20129.371	17526.945	12062.33	29237.371	19505.945	2373.3301	17598.371	-507.04004	1787.6396	28934.355	17288.961	7269.6396	16152.355	20305.961	6364.6396	16822.355	9914.7344	37391.184	19132.23	19910.734	8375.1855	18759.23	31890.734	14752.186	41284.23	23455.891	7415.3096	25526.07	14805.89	47093.309	25217.07	9241.8896	10137.31	10471.07	22910.891	4082.3096	12089.07	4182.8149	26278.871	14159.83	27937.814	6654.8701	19902.83	6894.4102	44404.102	19981.141	8164.4102	15668.1	10477.14	15999.41	40187.102	22975.141	26331.41	14469.1	34813.141	16578.41	6975.1001	15520.14	27330.41	9471.0996	19502.141	19538.41	7271.1001	12357.14	7150.8101	23560.645	35445	36665.809	7521.6445	19254	24895.811	2588.6445	1745	16204.811	5079.6445	13074	22690.436	34841.266	6023.3242	8343.4355	29997.266	7256.3242	13746.436	10556.265	13055.324	16811.436	3814.2646	12637.324	13796.425	16002.205	13530.029	23417.711	6943.1846	11417.34	884.52979	6602.355	11552.97	12829.529	11131.355	17356.969	9963.9102	28179.48	16898.295	3912.9102	10125.48	20961.295	4378.9102	13140.48	12648.295	6995.3398	11175.23	21348.955	6481.3398	3335.23	15539.955	13174.34	3465.23	32017.955	-186.8501	31116.545	15910.09	14469.365	6294.23	14422.61	8542.2402	3700.9199	18657.936	2911.5303	84330.086	12916.115	3104.2798	28870.004	17840.189	6253.8203	10126.465	14325.395	5181.8203	5594.4648	14309.395	10270.755	51751.352	32020.844	16119.755	4475.3496	15458.845	20954.754	5411.3496	17667.844	30074.754	8462.3496	25189.844	28478.719	5694.4746	25247.346	9549.7197	23328.475	22095.346	58323.719	4858.4746	27079.346	20032.719	5020.4746	19375.346	9828.7197	9026.4746	42827.344	21499.719	4141.4746	18622.346	8083.7197	-2116.5254	21543.346	12782.595	45327.414	26265.436	16196.595	15762.415	23013.436	17469.594	7119.415	19175.436	10195.595	5354.415	14288.436	14839.755	25589.15	17651.881	4171.7549	35474.148	22891.881	2489.7549	20005.15	16975.881	12993.755	11076.15	27381.881	2319.3652	13133.855	5189.6553	11054.695	17831.676	30489.154	-439.30469	1277.6748	13654.154	6331.6953	4996.6748	19446.154	2661.6953	1203.6748	15070.154	29429.27	22755.039	24918.266	9024.2695	23498.039	22614.266	-1387.7305	12362.04	22131.266	24224.27	15689.04	26797.266	47949.27	9017.04	29312.266	15369.156	10525.426	10612.945	-3665.8438	7489.4258	22107.945	-7722.8438	-937.57422	18240.945	16595.41	32475.545	29116.254	17334.41	14144.545	14907.255	32450.41	16889.545	37709.254	16827.41	7956.5449	56489.254	10935.055	9259.8604	21315.74	20554.055	11760.86	21442.74	15422.055	8576.8604	28537.74	14738.055	4948.8604	26159.74	2630.0547	9949.8604	40352.742	3451.0645	21251.08	16105.85	8342.0645	-3115.9199	26240.85	277.06445	-3230.9199	14560.85	30948.961	16325.97	18521.119	5064.96	8697.9697	713.11914	18351.961	7567.9697	17367.119	21554.961	4073.9697	34293.117	24724.961	7887.9697	8209.1191	15463.475	8822.4053	18272.76	2111.4746	8885.4053	16552.76	28939.475	3846.4053	18639.76	22258.475	7170.4053	22044.76	9918.0596	-20572.691	-8586.0898	-5856.9404	5999.3086	6835.9102	7511.0596	-19157.691	14492.91	-6455.1602	7594.9453	2142.3398	3418.8555	29109.18	15850.6	3498.8555	19304.18	13100.6	10461.855	26521.18	12907.6	-901.14453	8033.1802	14842.6	10553.475	22999.891	20243.195	1278.4746	27309.891	14490.195	-4101.5254	15646.89	8858.1953	3359.4746	26579.891	27400.195	18706.475	7510.8896	14759.195	6160.4746	841.88965	17088.195	5665.71	10815.645	10583.145	27207.711	11214.645	25356.145	-5837.29	12692.645	28611.145	15490.04	21507.205	24467.08	21531.039	12004.205	12908.08	3591.04	9276.2051	13895.08	19457.039	15837.205	23880.08	2971.04	15663.205	14943.08	22293.039	11740.205	33564.078	15441.04	21248.205	19698.08	5779.04	3097.2051	11970.08	1208.6548	39242.609	22470.766	14406.654	11509.609	34178.766	15444.205	25793.031	15613.895	14427.205	6488.0303	19386.895	733.20508	13812.03	25307.895	11869.205	8264.0303	42614.895	5662.2051	1676.0303	14287.895	172.20508	1392.0303	14383.895	1430.2051	6074.0303	17703.895	-5607.4004	31625.715	4685.9902	4806.5996	14100.715	15676.99	-9931.4004	20408.715	17732.99	-5011.4004	4868.7148	18650.99	18976.6	9711.7148	26335.99	5885.5996	7765.7148	21733.99	21390.6	8668.7148	18653.99	15223.53	18260.301	16683.406	9235.5303	705.30078	17988.406	17992.094	32794.031	18647.926	23352.094	5466.0303	21431.926	9043.0947	4245.0303	19027.926	17906.094	2094.0303	17491.926	4375.0947	-523.96973	16635.926	29215.1	14713.16	18590.98	13905.1	9772.1602	28749.98	11681.525	9510.2656	24247.85	7818.1133	15531.314	5464.0742	2117.2305	34501.676	20932.93	8511.2305	21189.676	24110.93	4468.7749	8919.8848	10551.535	18002.775	13094.885	9365.5352	10484.285	9044.5146	18900.875	27280.285	3812.5146	13823.875	14147.285	-230.48535	17951.875	10150.11	1621.2354	-3286.4902	30868.109	10358.235	17345.51	9129.1104	10827.235	15306.51	15528.11	-2132.7646	8071.5098	14065.11	4681.2354	22086.51	4106.71	31909.371	30327.66	24979.711	13405.37	22017.66	18856.711	7201.3701	24370.66	-77.659912	12361.75	21328.664	11831.34	3631.75	17701.664
7574.8496	14306.8	10403.814	10775.85	7993.7998	10373.814	15949.85	8466.7998	935.81445	11328.505	6744.9902	14820.705	5968.5049	5930.9902	9835.7051	11253.505	4635.9902	9216.7051	2885.29	16676.965	19165.391	725.9502	15817.211	10300.766	17330.949	11329.211	22605.766	4691.9502	4523.2109	19472.766	-2066.8154	5751.7402	16034.535	-2367.7246	13995	15106.6	3561.2754	13808	16907.6	2759.2754	12053	13477.6	5034.2754	16634	13765.6	16560.516	1923.0098	13376.615	14196.515	3245.0098	8811.6152	3486.8701	24880.289	12868.46	17128.871	-344.70996	17898.461	27.049805	28341.02	13953.635	9392.3945	14660.58	14148.815	17083.395	10026.58	14697.815	18979.395	5390.5801	7162.8154	17880.395	9676.5801	10324.815	-1402.6055	6032.5801	3588.8154	15903.395	8652.5801	10299.815	18296.395	6486.5801	9617.8154	8812.3945	3621.5801	12388.815	11811.395	9796.5801	11510.815	10954.395	8746.5801	6270.8154	10384.52	17096.529	19376.605	13715.52	17696.529	11596.605	1907.5195	25781.529	14187.605	1076.5195	29680.529	16747.605	21649.52	10086.529	14453.605	19695.52	11023.529	22480.605	25931.52	11362.529	19674.605	13649.52	8384.5293	14168.605	16737.52	8216.5293	14674.605	22176.025	19824.984	18655.775	6563.0249	38073.984	14121.775	15565.025	6339.9854	9858.7754	22187.025	11831.985	17945.775	17103.025	5910.9854	13265.775	11755.025	3745.9854	6805.7754	1670.875	29869.945	16598.426	17012.875	11672.945	27065.426	13874.875	19122.945	15570.425	21094.875	11588.945	18270.426	18883.875	9936.9453	15278.425	20353.875	8107.9453	18113.426	11216.875	7679.9453	11507.425	17332.875	9176.9453	17434.426	17097.99	6695.1504	13267.09	205.12012	18862.35	12596.07	24850.121	8823.3496	12999.07	9838.1201	6021.3496	5150.0703	17589.121	8803.3496	11848.07	20309.121	10845.35	22060.07	9375.2695	20549.02	16590.725	28331.27	15546.02	28537.725	21555.27	15916.02	18744.725	32559.27	15141.02	21338.725	18185.27	26076.02	19590.725	24238.27	11966.02	18688.725	15471.27	6745.02	24673.725	18309.27	13803.02	19101.725	21766.27	7783.02	13427.725	21825.27	8428.0195	22142.725	21808.27	9712.0195	24802.725	11396.27	4492.02	13267.725	23807.27	7287.02	18439.725	-2843.0098	30059.234	21209.41	8795.9902	8649.2344	12065.41	23904.99	10107.234	16590.41	20233.99	6084.2349	11298.41	15592.99	5947.2349	14871.41	13814.99	6125.2349	10147.41	11267.99	8963.2344	21107.41	14523.43	7758.4854	21709.629	6819.4297	22366.484	16801.629	14747.94	7223.355	19126.211	3189.9404	16239.355	5392.21	6336.9404	28248.355	19122.211	30748.941	11271.355	20403.211	2.5	2.5	2.7500002	5448.9404	10361.355	22817.211	18358.941	7513.355	17893.211	13674.94	6052.355	15338.21	24428.941	8299.3555	19963.211	12221.94	6183.355	16080.21	14937.94	8342.3555	10749.21	18422.941	6983.355	19343.211	8277.9404	9732.3555	23673.211	4081.5254	21551.705	28023.891	27639.525	8917.7051	14632.89	2030.5254	10060.705	16271.89	21108.525	8362.7051	17404.891	13567.525	6760.7051	15307.89	28176.525	6048.7051	14954.89	33162.523	5095.7051	26454.891	12439.525	3523.7051	13912.89	-1063.7148	17638.664	21151.85	17263.285	15610.665	21032.85	7638.2852	14471.665	22935.85	19616.285	5445.665	13672.85	3179.54	3310.6851	29129	20591.539	9558.6855	15993	25782.539	12538.686	13924	8052.0654	30762.234	21945.725	17778.066	8171.2354	20488.725	26033.066	13942.235	45694.727	23569.395	11587.87	24177.85	13801.395	53358.871	22772.85	16684.395	8395.8701	14182.85	24404.395	7397.8701	14009.85	-1936.8447	18100.205	15638.505	17824.156	4089.2051	13366.505	14226.115	50948.566	18152.301	3167.1152	30450.566	20113.301	17402.115	40050.566	23058.301	25535.115	9005.5654	37950.301	20753.115	6074.5654	19560.301	25907.115	8591.5654	15015.3	16368.115	5156.5654	13452.3	7073.7549	30043.449	31100.91	29789.754	12754.45	18742.91	26841.754	7371.4502	-1948.0898	12766.755	5297.4502	14820.91	14099.735	26927.824	16205.62	9710.7354	20447.824	13150.62	12173.735	12051.825	-421.37988	13611.735	2455.8252	13675.62	14696.675	10204.12	10693.69	17513.059	11004.185	12076.35	-1106.7646	8088.4199	15102.6	12234.235	12374.42	17820.6	5210.625	34086.051	8522.1055	1995.625	15642.05	17569.105	1968.625	19246.051	8999.1055	16022.141	10413.725	15352.705	13564.141	4753.7251	15251.705	19857.141	6397.7251	25527.705	-274.25488	25389.955	13788.08	11025.865	7941.1846	18372.09	5698.5249	3939.9751	16894.836	4852.3101	70953.008	12631.37	28719.51	9281.6699	-60.945312	16898.5	9705.7246	14468.02	19623.5	7571.7246	15676.02	5042.5195	41471.078	23180.756	12258.52	5520.0801	17737.756	17850.52	4880.0801	13924.756	26893.52	11097.08	22157.756	27248.301	11508.744	14628.971	10654.3	24292.744	24413.971	53831.301	1136.7441	19952.971	18775.301	679.74414	10842.971	16432.301	6398.7441	37115.969	1658.2998	19491.744	9915.9707	10739.3	1041.7441	18408.971	6931.5654	43530.746	30166.676	3414.5654	26102.746	23346.676	16132.565	2178.7451	24081.676	9636.5654	-857.25488	20502.676	13941.135	23746.746	19781.975	4819.1348	32111.746	26456.975	1782.1348	22306.746	19705.975	17961.135	8871.7451	32830.977	1022.54	8124.0552	7815.0352	14352.785	11162.49	36496.328	6665.7852	5881.4902	23956.33	12216.785	-255.50977	26873.33	12373.785	-2462.5098	18738.33	17233.934	17866.844	23901.494	2480.9346	24870.844	15176.494	-294.06543	5729.8447	12801.494	14802.935	17021.844	16788.494	37709.934	9136.8447	25959.494	26240.881	9981.5156	19347.215	13029.881	5249.5156	26859.215	3590.8809	2212.5156	24635.215	9528.0996	23295.039	18780.025	10914.1	11716.04	14212.025	29120.1	9451.04	31867.025	7701.0996	6338.04	55587.023	8214.2793	6263.5	22071.699	16948.279	11978.5	15718.699	8759.2793	13354.5	15400.699	11726.279	13050.5	22737.699	-444.7207	16543.5	35743.699	-698.375	20021.135	20805.785	5617.625	3784.1348	35584.785	-2807.375	4056.1348	19844.785	34248.586	13903.545	18151.869	5942.585	8577.5449	15598.869	16992.586	5952.5449	18902.869	22906.586	6513.5449	37937.867	22721.586	6873.5449	15630.869	13898.075	12579.035	15366.635	-2833.9248	17021.035	12743.635	26160.074	7535.0352	15020.635	15797.075	10200.035	17089.635	13897.01	-23794.98	-11824.516	-5000.9902	5344.0195	4056.4844	6889.0098	-26717.98	9936.4844	-6994.4355	2543.5996	23656.66	2875.6191	28035.566	12598.939	2130.6191	13512.565	10849.939	10481.619	14576.565	12258.939	-1137.3809	2802.5654	13410.939	15759.825	11501.73	22691.484	6667.8252	27251.73	15957.485	-2938.1748	14658.73	10855.485	1539.8252	21098.73	27817.484	13172.825	3596.7305	20344.484	7887.8252	-631.26953	18569.484	13853.92	13712.575	13646.105	29514.92	12296.575	23984.105	1903.9199	14282.575	29122.105	13700.085	22463.676	26830.469	19460.086	7842.6748	17077.469	1423.085	5480.6748	17321.469	15774.085	10161.675	27614.469	831.08496	12920.675	18556.469	16707.086	7792.6748	32702.469	4278.085	25723.676	21870.469	4372.085	1235.6748	22715.469	418.86523	31778.77	25479.41	15536.865	11772.77	33446.41	30915.85	19767.125	9722.8594	29904.85	3021.125	16007.859	15670.85	2825.125	23757.859	11967.85	16451.125	38399.859	18218.85	-904.875	17053.859	14615.85	-494.875	14523.859	17045.85	987.125	12390.859	-272.99023	24370.875	12193.21	8945.0098	10700.875	16220.21	-607.99023	21516.875	19170.211	2148.0098	3311.875	18733.211	22658.01	2821.875	19998.211	8495.0098	9980.875	20276.211	27893.01	6501.875	17809.211	15585.015	24020.855	6878.7051	11031.015	5440.8555	15886.705	20915.316	29348.18	16173.18	21449.316	5189.1797	18604.18	725.31543	21345.18	13393.18	14831.315	16336.18	12393.18	4042.3154	2026.1797	10725.18	34209.949	9752.9453	8805.6758	24108.949	5297.9453	13568.676	8754.3301	18361.285	25009.17	5740.6016	8382.2539	-114.37109	4685.0752	25099.904	36816.09	8527.0752	17614.904	20013.09	3280.125	7685.8799	16790.266	16907.125	9478.8799	22946.266	8379.8252	21676.191	36939.594	29134.824	-1913.8096	16693.594	17208.824	-3187.8096	19755.594	794.4248	20623.859	4490.1797	25225.426	13593.86	21648.18	9138.4248	9945.8604	23314.18	15043.425	7167.8604	21506.18	14203.425	8031.8604	30098.18	-1743.3701	31424.641	22820.441	20485.629	10619.64	21306.441	10144.63	7080.6396	17731.441	3074.9299	5492.7202	19935.016	12041.93	3694.7202	27167.016
16404.824	2373.8096	11510.855	14014.825	2848.8096	12903.855	20035.824	1312.8096	3749.8555	14084.095	2096.8896	14011.18	10584.095	2832.8896	11381.18	13584.095	-108.11035	7115.1797	-4026.5195	12699.19	16914.09	2106.915	14648.346	5401.5352	16789.914	1852.3457	11297.535	5849.915	6378.3457	8270.5352	6788.6802	-2018.3691	14399.415	2556.8301	11276.985	14230.725	9119.8301	11630.985	12969.725	11536.83	5705.9854	15092.725	8698.8301	15941.985	12211.725	14565.23	3363.9453	13570.775	16528.23	4597.9453	8822.7754	-3221.5596	21831.219	7232.96	10932.44	3968.2197	10997.96	2483.27	27490.211	7825.4805	11861.32	6717.2598	20005.721	15257.32	5046.2598	18483.721	16029.32	2430.2598	12987.721	20557.32	6804.2598	16424.721	668.32031	4692.2598	11149.721	12575.32	8125.2598	14383.721	19182.32	6119.2598	14723.721	2285.3203	1555.2598	16031.721	6810.3203	3245.2598	10254.721	2188.3203	14969.26	11721.721	9014.8203	15836.245	13453.61	11961.82	14672.245	12557.61	12400.82	7847.2451	-4600.3896	1253.8203	29325.246	8764.6104	17205.82	11951.245	6762.6104	17952.82	14810.245	14033.61	24352.82	7515.2451	14757.61	12254.82	10306.245	7120.6104	13492.82	8981.2451	8547.6104	27867.504	20778.434	16464.52	18405.504	11238.435	21593.52	15691.505	7711.4346	15483.52	20395.504	12154.435	22884.52	15444.505	3754.4346	20315.52	12583.505	1761.4346	15232.52	-881.55957	25975.439	16283.695	15564.44	10847.439	24459.695	9112.4404	18947.439	15470.695	17416.441	12756.439	17466.695	17150.441	9916.4395	14892.695	13345.44	11138.439	16309.695	7539.4404	5563.4399	8167.6953	16329.44	6776.4399	14643.695	17083.16	4917.5449	4894.7051	896	18505.641	15096.305	25002	13895.64	20721.305	5538	8515.6396	12730.305	18375	7655.6396	16551.305	20916	4851.6396	30794.305	3354.8252	28409.449	17617.725	29375.824	14700.45	27073.725	21602.824	16988.449	18312.725	32044.824	13244.45	18158.725	3837.8252	28528.449	14783.725	19729.824	8498.4502	13634.725	17405.824	10458.45	22368.725	16718.824	18919.449	19398.725	21295.824	10673.45	11278.725	23438.824	8871.4502	19935.725	19834.824	11375.45	18641.725	8721.8252	8672.4502	10806.725	22297.824	9395.4502	20294.725	1348.105	29625.535	22031.789	4866.105	10998.535	14893.79	23408.105	7340.5352	18943.789	20163.105	5247.5352	15556.79	17971.105	4390.5352	19032.789	16099.105	7446.5352	14684.79	7597.105	2711.5352	20716.789	11030.975	14415.505	20881.76	4188.9751	28613.504	12449.76	13937.31	12725.145	12891.85	482.30957	20238.145	11638.85	15481.31	13022.145	19227.85	29600.309	14707.145	18207.85	3.0000002	3.0000002	3.2500002	2841.3096	9011.1445	21408.85	12251.31	11286.145	14141.85	8766.3096	6407.145	15282.85	21466.309	8603.1445	18780.85	6006.3096	7908.145	11769.85	10045.31	8331.1445	10022.85	16324.31	6904.145	14837.85	8285.3096	7795.145	21303.85	4986.9053	32361.885	20663.871	28542.906	1491.8848	15326.87	10070.905	3162.8848	12984.87	22292.906	6227.8848	12118.87	20113.906	1690.8848	14384.87	30369.906	759.88477	13478.87	35458.906	3424.8848	17704.871	9261.9053	3723.8848	10358.87	-1521.125	18239.846	25610.525	15706.875	16426.846	17751.525	10613.875	16266.846	23937.525	20749.875	8405.8457	14879.525	528.35498	3591.04	24688.191	12982.355	8334.04	16116.19	22506.355	5308.04	16829.191	1991.2695	30787.949	23113.676	15118.27	4374.9502	21945.676	23108.27	8334.9502	42905.676	20738.43	15871.689	27073.395	7462.4302	49825.691	28079.395	14832.43	6760.6899	15224.395	19228.43	7239.6899	16189.395	-1672.3945	24374.73	14492.605	21095.605	7163.73	16011.605	12434.525	31491.779	18961.879	1452.5249	23994.779	14892.88	25678.525	35887.781	22910.879	25360.525	9816.7793	37442.879	19565.525	6727.7798	20877.879	27881.525	11041.779	19585.879	20408.525	9656.7793	13453.88	9701.7998	19533.371	34532.121	30011.801	11151.37	23927.121	25586.801	6225.3701	1175.1201	13588.8	7007.3701	13381.12	22558.145	23971.91	12268.035	7348.145	25159.91	14696.035	23372.145	-1213.0898	-1103.9648	16248.145	820.91016	17849.035	11106.98	13092.9	9700.4199	20738.4	13496.346	12428.016	-948.47461	7402.125	13941.945	10031.525	12865.125	15272.945	4446.5254	25861.705	15235.109	-1077.4746	14153.705	26896.109	-585.47461	18509.705	15168.109	12433.939	10450.755	17571.574	11639.939	3219.7549	14595.575	16209.939	3857.7549	25565.574	970.14502	28833.801	15281.891	15817.54	6977.79	16455.324	9157.9648	4207.5249	16688.1	2496.7002	67974.094	16012.689	28750.145	8763.8398	4511.0947	22098.434	3894.0195	15631.25	18689.434	2428.0195	15507.25	8164.1152	26828.746	21153.115	15568.115	7938.7451	19030.115	18845.115	7023.7451	17174.115	33075.117	11038.745	28209.115	27386.85	16424.555	24209.941	14830.85	17212.555	33189.941	45131.852	6865.5547	26053.941	17918.85	4525.5547	23433.941	14679.85	6916.5547	39866.941	-2773.1504	24985.555	21285.941	7584.8496	3588.5547	26218.941	8601.9805	35988.27	23451.551	5899.9805	18275.27	29440.551	16520.98	2224.2695	27475.551	7541.9805	-2963.7305	25471.551	8287.3096	29575.121	23850.656	1529.3096	32647.121	33520.656	-627.69043	15594.12	22134.656	2467.3096	10755.12	38478.656	-988.89014	12571.205	7463.1699	8570.1895	13448.125	30699.734	2503.1895	4564.125	26237.734	2411.1895	9206.125	17066.734	2444.1895	1281.125	8878.7344	14219.18	19797.934	26701.566	1871.1797	26324.934	20546.566	769.17969	-919.06543	14497.565	22722.18	10323.935	19155.566	44368.18	14206.935	25813.566	25612.039	13089.2	17301.551	6764.0391	6767.2002	25355.551	-4766.9609	3663.2002	23602.551	9984.125	16037.17	20094.621	11681.125	9136.1699	19376.621	22086.125	6646.1699	19853.621	11344.125	3181.1699	53856.621	9307.5352	7386.2246	21923.18	15693.535	11144.225	21721.18	6218.5352	9709.2246	17774.18	11708.535	1513.2246	25879.18	-3675.4648	13335.225	37906.18	-6306.9102	19766.699	16890.994	11373.09	1940.7002	35266.992	5841.0898	2999.7002	20178.994	27914.615	29280.686	18619.85	2152.6152	8299.6855	2231.8496	17361.615	12940.686	16695.85	20670.615	11320.686	37616.852	22443.615	11572.686	11797.85	14611.945	8304.5996	18238.711	-432.05469	7249.5996	17383.711	28539.945	3593.5996	19576.711	23933.945	4600.5996	24803.711	12930.244	-3290.7441	-6905.4492	-9984.7559	17887.256	9677.5508	5582.2441	-7248.7441	18109.551	401.50586	1640.7451	20334.85	2398.0703	28522.961	9526.7051	4732.0703	14917.96	8144.7051	15306.07	12222.96	9093.7051	3586.0703	3787.96	10124.705	20382.621	11848.59	25599.66	6178.6201	36942.59	16159.66	-1602.3799	18736.59	6025.6602	10438.62	18194.59	27839.66	12204.62	6913.5898	19262.66	7495.6201	966.58984	14448.66	11822.62	12486.725	8179.6348	15518.62	30017.725	25193.635	12549.62	3689.7246	23688.635	12801.045	23783.6	17226.5	20828.045	8813.5996	10710.5	-2624.9551	9025.5996	13799.5	10616.045	10804.6	20988.5	-1229.9551	11214.6	15307.5	13999.045	10005.6	22070.5	-302.95508	23688.6	17855.5	2552.0449	1340.5996	8194.5	155.84521	39711.703	20509.621	16120.846	9798.7051	33658.621	22037.1	34969.461	8398.1406	15453.1	12723.46	9097.1406	14252.1	8257.46	11748.141	11251.1	23614.461	35241.141	12720.1	7478.46	12571.141	6848.0996	5875.46	7912.1406	13281.1	8864.46	11106.141	559.4248	24389.35	8796.7451	9911.4248	10740.35	23316.746	-765.5752	19858.35	19872.746	2073.4248	2185.3496	22080.746	19024.426	6532.3496	23803.746	9747.4248	7645.3496	25340.746	33104.426	8330.3496	17993.746	17172.789	22379.086	23006.67	12418.79	-2282.9141	23989.67	16499.6	41504.883	-2031.9004	20064.6	6594.8848	20860.1	-1531.4004	22305.885	15510.1	7929.5996	35156.883	16266.1	6120.5996	4314.8848	14045.1	32677.535	6132.0703	19619.215	15659.535	499.07031	23372.215	14020.725	12454.881	27254.74	1517.1836	22853.529	16923.121	3422.1797	28330.891	28360.305	8694.1797	18694.891	18941.305	4250.1401	7751.5352	10438.676	17439.141	7796.5352	23534.676	6253.9395	16533.15	292.43457	21979.939	1185.1504	16313.435	12708.939	-3972.8496	22680.434	2956.835	23065.635	8206.9199	28903.836	21672.635	25739.92	8461.835	16645.635	22883.92	16065.835	8367.6348	22758.92	12756.835	13164.635	31554.92	1357.6055	25703.266	17350.336	22590.605	3681.2646	16134.336	-3382.3945	11033.265	14302.336	-1426.02	9750.5752	23200.09	9351.9805	3540.5752	22175.09
20482.586	7399.9004	8408.0654	12119.585	6355.9004	16952.066	21105.586	6266.9004	3325.0654	7756.3652	26296.176	12541.085	15530.365	4684.1748	13685.085	13144.365	6772.1748	9047.085	-4120.2051	5242.3359	15700.675	2146.4849	12034.301	11931.94	17761.484	9670.3008	21851.941	5373.4849	9686.3008	16131.94	1051.5146	8529.1445	8259.1055	1193.0703	9652.9902	15641.41	6058.0703	12049.99	17207.41	10025.07	7670.9902	17911.41	3265.0703	16365.99	13381.41	13379.48	6308.665	17419.145	16523.48	4025.665	9623.1445	3949.4399	15428.05	13659.555	15586.439	471.0498	18135.555	1102.9551	21180.08	11585.03	12107.595	9658.8555	14491.035	22045.594	4480.8555	16831.035	23960.594	4985.8555	10301.035	21497.594	5798.8555	11885.035	1713.5947	5982.8555	5389.0352	14651.595	3124.8555	12534.035	19022.594	6686.8555	13844.035	89.594727	-107.14453	15166.035	10798.595	6387.8555	13777.035	11202.595	7101.8555	10962.035	9628.7002	14276.77	14089.516	16829.699	10911.77	16390.516	15675.7	-996.23047	2915.5151	263.7002	26039.77	14400.516	19613.699	11202.77	11598.516	18736.699	10173.77	15697.516	24701.699	6300.7695	21573.516	14677.7	6104.7695	16269.516	14851.7	3277.7695	14124.516	20718.699	12036.535	7168.9502	12515.7	7109.5352	9831.9502	13077.7	1114.5352	6299.9502	12978.7	11413.535	15212.95	17502.699	4736.5352	12044.95	4641.7002	-336.46484	11844.95	-150.66992	24799.766	14531.425	14118.33	7955.7646	21852.426	14362.33	13112.765	14105.425	20737.33	5507.7646	19910.426	16572.33	5576.7646	12516.425	11921.33	5743.7646	16405.426	7771.3301	3435.7646	9021.4248	12692.33	7632.7646	15732.425	20792.691	8415.0449	10232.73	-4963.6445	25662.23	13244.195	22932.355	10126.23	16989.195	-280.64453	1626.23	12092.195	13656.355	8840.2305	18927.195	13051.355	7200.23	27781.195	3806.9648	26318.43	15229.63	27609.965	11698.43	29071.629	14354.965	14973.43	14164.63	30125.965	12526.43	15390.63	-200.03516	25103.43	15680.63	20781.965	10701.43	18028.629	10795.965	7538.4302	19278.629	11522.965	13741.43	17921.629	16311.965	9839.4297	8871.6299	19482.965	6195.4302	19431.629	8183.9648	14043.43	6230.6299	10013.965	4810.4302	10708.63	17402.965	6761.4302	20523.629	2975.3652	31437.445	10677.425	7247.3652	18651.445	4851.4248	25054.365	9045.4453	11524.425	24222.365	5849.4448	5305.4248	15616.365	2006.4448	5579.4248	15657.365	6853.4448	2931.4248	824.36523	1883.4448	10512.425	12737.53	7325.8701	23181.961	6031.5303	25102.871	17240.961	20807.535	13623.096	16209.125	194.53516	15792.096	10182.125	10486.535	11519.096	18999.125	28702.535	14870.096	16251.125	3.5000002	3.5000002	3.7500002	3546.5352	10429.096	21635.125	16083.535	9067.0957	17276.125	9675.5352	5429.0952	16178.125	22298.535	8848.0957	16461.125	12520.535	6150.0952	12490.125	8170.5352	9022.0957	9654.125	12835.535	9014.0957	17973.125	9026.5352	7742.0952	19250.125	7460.9302	38092.992	19883.824	31160.93	9842.9902	19300.824	8812.9297	4021.9902	16176.825	18140.93	10017.99	17324.824	19315.93	5740.9902	13484.825	34232.93	7919.9902	16277.825	27407.93	10618.99	21675.824	2512.9302	31560.99	13506.825	-879.51953	19510.48	25754.074	22511.48	16636.48	18266.074	7832.4805	7700.4805	22965.074	20708.48	2788.4805	14655.075	2086.3901	762.70996	27246.539	10400.391	9446.71	14150.54	24119.391	4370.71	12804.54	16649.711	19325.93	-426.63477	19636.711	8870.9297	20643.365	24632.711	13983.93	44890.367	18665.285	22666.814	29962.266	13744.285	44551.816	30352.266	14012.285	8292.8145	10476.265	16643.285	7388.8149	12587.265	6709.0547	15082.29	14673.21	24092.055	2434.29	17618.211	9062.1152	44620.227	22234.531	14487.115	7058.2251	-433.46973	17182.115	33682.227	17913.531	25006.115	10501.225	31709.531	20733.115	5109.2251	17787.531	24534.115	12515.225	16856.531	19534.115	5515.2251	10011.53	12571.675	17892.129	30200.266	32690.676	7260.1299	18359.266	727.6748	-2535.8701	-254.73535	14398.675	1590.1299	8367.2646	26983.59	33740.125	17867.9	12757.59	26288.125	16171.9	23768.59	4567.125	996.8999	16223.59	6022.125	17845.9	10471.635	13041.54	11852.035	18364.725	10852.54	10016.07	414.65527	9357.915	11939.24	11959.655	13655.915	15725.24	4652.0049	21923.725	12648.115	4882.0049	12624.725	22665.115	3495.0049	17083.725	12408.115	8635.2695	9934.8496	18035.875	9770.2695	1311.8496	13548.875	12387.27	2086.8496	26446.875	185.31982	27484.225	18287.086	15898.234	7807.4453	6723.75	9004.2695	1729.6602	18617.49	7293.2051	47064.34	11810.295	28550.359	1078.4346	4940.2852	21395.336	12673.141	17994.705	17508.336	8994.1406	17630.705	3123.4551	3577.0449	-843.6543	6076.4551	7470.0449	13287.346	7367.4551	8157.0449	16028.346	22440.455	11129.045	17715.346	27478.699	10030.135	18936.529	7266.7002	19057.135	25467.529	51486.699	419.13477	12654.529	18011.699	-50.865234	10622.529	8556.7002	1301.1348	32346.529	-141.2998	23759.135	11557.529	7646.7002	-3765.8652	19659.529	1503.3496	50512.746	15193.09	11864.35	11174.745	15887.09	11897.35	6395.7451	13031.09	8000.3496	4431.7451	14173.09	18204.17	24126.934	24902.01	2568.1699	30060.934	30559.01	2233.1699	12959.935	16728.01	14721.17	5097.9346	37442.008	1521.855	10517.16	6841.7441	14580.266	13065.88	28429.465	879.26562	11618.88	24856.465	10112.266	7329.8799	18538.465	8277.2656	3306.8799	13630.465	12692.165	17392.545	36086.594	1301.165	21549.545	18259.594	3670.165	-751.45508	19224.594	25379.164	11569.545	25693.594	38128.164	8931.5449	24812.594	23706.131	13417.23	15378.035	10038.131	2180.2305	20624.035	3545.1309	-1914.7695	30932.035	17080.836	15756.08	21293.68	16588.836	4098.0801	17250.68	4317.835	8217.0801	23642.68	10131.835	2920.0801	53870.68	16520.035	1184.9102	25396.205	23996.035	9563.9102	24959.205	12598.035	7743.9102	22263.205	16786.035	2281.9102	24843.205	6712.0352	9632.9102	34529.203	-11335.615	12980.35	21202	5754.3848	1946.3496	31043	1151.3848	435.34961	22561	12129.05	17142.42	23294.285	8074.0498	9625.4199	10457.285	15506.05	7303.4199	23241.285	25477.051	10997.42	32251.285	24233.051	7686.4199	13540.285	13050.855	10878.265	18147.641	-5614.1445	8450.2646	16067.641	20862.855	5878.2646	18133.641	17443.855	10312.265	18684.641	17888.83	-2341.4453	-10623.676	-2668.1699	21100.555	5637.3242	-6130.1699	12937.555	13061.324	4103.8594	8547.4746	24256.109	6975.2197	24856.129	18830.654	3600.2197	16609.129	16644.654	12449.22	23431.129	17433.654	3519.2197	7035.1299	19200.654	14620.705	20587.82	22947.109	3314.7051	36143.82	18607.109	-3520.2949	21482.82	10255.109	9696.7051	20263.82	25392.109	12320.705	8211.8203	18494.109	4216.7051	2760.8203	16995.109	11790.6	11480.745	11737.04	12190.6	27189.746	24221.039	10229.6	-838.25488	28205.039	11365.345	15957.675	23920.805	20230.344	3060.6748	21179.805	1422.3447	-18.325195	23323.805	13965.345	5893.6748	27170.805	3983.3447	1643.6748	14869.805	19114.344	2788.6748	36996.805	8115.3447	12323.675	21928.805	3697.3447	-3833.3252	4173.8047	-1970.0146	36099.703	22124.434	15741.985	10159.705	40213.434	26038.711	26543.496	15601.4	3160.71	8476.4951	13922.4	353.70996	23540.496	16395.4	13697.71	16743.496	41861.398	9313.71	5546.4951	14116.4	7222.71	5616.4951	12968.4	11079.71	8534.4951	17256.4	1481.6553	23755.295	5753.9492	13918.655	13686.295	18374.949	-1761.3447	26918.295	17016.949	5918.6553	5951.2949	14930.949	20719.656	9562.2949	19965.949	8447.6553	14194.295	23652.949	7024.6553	24179.295	19237.949	-4514.8945	20132.471	14036.17	4538.1055	-3833.5293	29039.17	22097.885	2407.2051	7313.1152	18071.885	2595.2051	22089.115	13462.885	5630.2051	18235.115	22892.885	3693.2051	16706.115	8783.8848	-951.79492	13692.115	30456.9	3550.0801	18639.875	22108.9	-1915.9199	23840.875	16031.266	13472.18	24033.506	12749.273	22093.279	1359.5117	3630.1201	24890.82	40473.625	7019.1201	11265.82	18134.625	6986.8652	9947.7051	15313.475	18071.865	9407.7051	17233.475	19141.455	-2780.3096	812.06543	13933.455	8900.6904	28784.066	9885.4551	-2725.3096	22119.066	923.55957	24740.18	1656.8799	28892.559	19862.18	23326.879	11090.56	10399.18	23033.879	20391.559	6630.1802	20607.879	16267.56	7249.1802	25129.879	3133.2305	35096.059	29200.074	20291.23	10553.06	24209.074	-3946.7695	15912.06	21601.074	-2749.1055	6512.0049	20294.641	5394.8945	1938.0049	23656.641
14524.73	6172.2402	16714.289	8474.7305	7943.2402	14810.29	19676.73	4792.2402	5399.29	2564.27	33781.559	19033.656	13130.27	2694.5596	13342.655	6104.27	12012.56	10655.655	-1717.7803	2443.5352	15352.305	5335.2148	14341.42	11971.045	18548.215	11685.42	18448.045	5538.2148	7138.4199	19019.045	2451.085	2006.1699	18534.234	3412.54	9162.2354	15622.58	9015.54	10851.235	14965.58	8160.54	4005.2354	18052.58	5360.54	15773.235	13359.58	11558.25	3329.1055	11817.585	13759.25	770.10547	8436.585	876.66992	14017.97	13163.765	16764.67	-2357.0303	12914.765	1725.1201	25177.475	8204.2598	22439.305	9567.71	15562.645	19454.305	6637.71	17019.645	27498.305	7283.71	7493.6445	23419.305	11624.71	10588.645	1055.3047	14346.71	6700.6445	15962.305	6762.71	13954.645	20217.305	5782.71	10602.645	-1023.6953	2267.71	14250.645	15408.305	6666.71	12433.645	14218.305	8761.71	9046.6445	9923.7803	16981.309	15729.65	20392.781	10899.31	13357.65	20547.781	3960.3096	15.650391	2945.7803	33771.309	12805.65	17103.781	8297.3096	14048.65	1936.7803	18372.309	17944.65	21473.781	8862.3096	17131.65	12781.78	9553.3096	10395.65	17336.781	6696.3096	11548.65	25393.064	17364.895	10220.77	19272.064	8856.8945	14825.77	17298.064	9376.8945	9543.7695	14824.064	20675.895	19099.77	18630.064	8756.8945	12128.77	9369.0645	4734.895	10545.77	3258.7354	22714.51	16286.15	13711.735	8887.5098	23762.15	10953.735	17944.51	13576.15	15049.735	6481.5098	18208.15	18400.734	2087.5098	16786.15	14368.735	1179.5098	14286.15	9828.7354	-640.49023	6992.1504	17756.734	1601.5098	18361.15	2501.2949	20687.559	3130.2598	480.60498	23127.891	18866.906	24946.605	7815.8896	20207.906	4797.605	2339.8896	11535.905	15050.605	7850.8896	17372.906	16745.605	6436.8896	23325.906	11872.51	21460.176	15217.52	35202.508	11016.175	23060.52	20615.51	13343.175	14205.52	47308.508	14657.175	17910.52	14117.51	13631.175	10738.52	21965.51	10914.175	19946.52	16589.51	8397.1748	19841.52	17401.51	14107.175	13130.52	23357.51	7183.1748	12179.52	20728.51	10028.175	16315.52	19200.51	4178.1748	1517.5195	11007.51	7791.1748	8404.5195	15760.51	10372.175	16953.52	41.959961	27856.98	17479.654	2982.96	12962.98	17577.654	23370.961	6009.9805	20472.654	8805.96	14967.98	13561.654	14914.96	1650.9805	18132.654	11347.96	3577.9805	16090.654	-1973.04	84.980469	20846.654	13436.98	9491.1846	15689.005	4741.98	25712.184	10763.005	18639.664	5599.9453	24464.67	5301.665	10440.945	13842.67	21770.664	11516.945	20642.67	8194.665	22003.945	25686.67	4	4	4.25	9328.665	8451.9453	16392.67	19635.664	3797.9453	21187.67	13695.665	5058.9453	19303.67	29284.664	7668.9453	23528.67	13807.665	3269.9453	15942.67	18839.664	2708.9453	13368.67	21360.664	2398.9453	23869.67	21582.664	592.94531	21354.67	6767.2354	20895.23	-1123.25	28574.234	7371.2305	19722.75	6761.2354	3815.2305	14011.75	19408.234	7956.2305	15502.75	19380.234	3577.2305	12789.75	27806.234	7424.2305	13703.75	24196.234	6644.2305	17151.75	2541.2354	28705.23	14162.75	960.97021	22069.309	25415.805	34134.969	29250.309	19509.805	11571.971	11012.31	19070.805	19039.971	7133.3096	14758.805	-930.16504	4674.25	25884.801	17154.836	7492.25	20329.801	21934.836	8727.25	20776.801	19539.266	6768.7949	149.12012	17914.266	11161.795	16172.12	23698.266	14290.795	39636.121	6840.7402	25109.895	31806.641	8702.7402	48179.895	28918.641	14381.74	6254.8945	13312.641	13277.74	2403.8945	15610.641	6665.4448	22112.42	7080.6797	23767.445	11080.42	11001.68	14268.436	22520.471	15704.285	10758.436	1011.4702	-642.71484	12816.436	42795.469	21517.285	18011.436	12024.471	28839.285	14773.436	4252.4702	19180.285	21383.436	12148.471	17381.285	17872.436	7956.4702	10332.285	13564.05	27627.85	27200.461	35553.051	10814.85	19533.461	2014.0498	282.84961	-527.54004	17863.051	6332.8496	10073.46	28379.926	38890.523	10967.45	10525.925	27192.525	10274.45	23862.926	1936.5249	-3650.5498	15101.925	2589.5249	16832.449	14520.415	12206.561	12763.105	18553.404	5230.3555	13640.529	-937.28516	10259.885	10713.83	9327.7148	6688.8848	14282.83	10328.654	20936.105	12864.52	7798.6548	20364.105	20295.52	7125.6548	12263.105	13102.52	2139.165	18510.814	21272.83	14570.165	6047.8149	13573.83	14564.165	5843.8149	28932.83	565.54492	27619.689	15157.404	17541.555	3515.7949	14539.73	7169.0898	-476.25488	21869.9	9255.0498	42448.801	16621.07	31676.615	4300.6553	3865.9399	12164.84	4697.4951	13530.471	22824.84	2470.4951	22250.471	12987.415	1336.54	6292.2695	16053.415	5203.54	22078.27	17674.414	4660.54	14949.27	29840.414	6656.54	24836.27	24374.551	16703.484	24628.064	3998.5498	30839.484	31021.064	45684.551	7038.4854	37732.062	14937.55	5566.4854	12885.064	12069.55	4339.4854	37909.062	-319.4502	24847.484	15466.064	9217.5498	527.48535	22522.064	11885.685	38767.133	24537.516	13342.685	10573.135	20993.516	17626.684	5892.1348	26325.516	12518.685	3235.1348	23052.516	11560.055	21730.754	27324.406	4884.0552	34645.754	28346.406	6223.0552	8471.7549	943.40527	7289.0552	18335.754	37377.406	4163.4702	18647.545	18834.99	-4983.3691	21052.82	35322.547	-3013.3691	6393.8203	23627.545	6454.6309	10321.82	23804.545	-2021.3691	5061.8203	16480.545	16701.83	24463.58	31068.84	7128.8301	18613.58	12806.84	4467.8301	-902.41992	16130.84	30671.83	11079.58	30440.84	41343.828	8464.5801	24866.84	27206.244	18718.43	15660.82	13654.244	8716.4297	21112.82	4832.2441	4341.4297	28796.82	18077.08	19475.965	28134.785	22141.08	11001.965	18585.785	7563.0801	10270.965	26338.785	16169.08	8036.9648	61177.785	18048.115	9432.0752	25446.555	27137.115	12845.075	21114.555	15758.115	14002.075	23244.555	11936.115	8915.0752	31404.555	5577.1152	13701.075	48299.555	-1057.7246	18193.691	19842.08	23290.275	8915.6904	32736.08	7725.2754	7114.6904	22813.08	12954.06	6865.9746	24051.695	5738.0596	9264.9746	13111.695	9158.0596	19997.975	17996.695	22018.059	5892.9746	28868.695	20227.059	7455.9746	16079.695	18619.955	7917.5947	16023.695	2306.9551	8308.5947	26224.695	28069.955	3376.5947	12868.695	19733.955	16357.595	20248.695	11847.256	-2879.9707	-4103.6602	-8836.7441	20140.029	13393.34	-8985.7441	7964.0293	14561.34	-6264.2852	-3276.4004	11229.869	3404.5449	44314.699	14463.18	15483.545	13073.7	12282.18	15367.545	27232.699	10025.18	3711.5449	10548.7	16059.18	17344.836	10618.395	22549.17	6685.835	29460.395	8122.1699	2051.835	17681.395	5300.1699	14191.835	15345.395	27489.17	15766.835	4735.3945	15161.17	6257.835	-376.60547	16660.17	9136.5654	9796.0645	10232.265	9241.5654	35889.066	21272.266	12913.565	3524.0649	23406.266	14258.105	14483.1	21465.256	18715.105	893.09961	15532.256	-1596.8945	2488.0996	31794.256	15344.105	-459.90039	22915.256	3169.1055	445.09961	12624.256	14441.105	2381.0996	30984.256	680.10547	21053.1	14718.256	3252.1055	-6506.9004	-2804.7441	425.10986	34804.109	24174.855	16334.109	11126.109	38410.855	24032.57	25362.945	16408.32	2935.5703	4304.9453	22629.32	134.57031	20175.945	28032.32	11514.57	17668.945	44529.32	12243.57	2289.9453	20570.32	6177.5703	7714.9453	16485.32	10287.57	3469.9453	21904.32	827.41504	20923.789	1706.1699	13954.415	15806.79	15038.17	2389.415	23220.789	16742.17	3358.415	6433.79	17443.17	21156.414	11994.79	20126.17	7904.415	13846.79	17879.17	6666.415	24992.789	12576.17	24008.41	11348.029	10982.18	13003.41	-4599.9707	17489.18	26921.141	6439.3599	2482.5049	12680.14	9514.3594	24991.504	2539.1396	8924.3594	23971.504	15459.14	8066.3599	19591.504	3650.1396	4677.3599	14105.505	35990.02	14216.87	16979.545	14918.02	8717.8701	20864.545	13677.186	10203.77	22988.596	-2074.4102	18196.914	6018.5469	-522.91992	2695.25	18824.141	9257.0801	15431.25	24940.141	4068.1851	14770.895	12967.955	14772.186	10440.895	17765.955	27162.449	3863.8252	1978.5947	4368.4492	25263.824	18186.594	7382.4492	3114.8252	26792.594	-5929.3691	23904.105	1772.04	19510.631	19336.105	22744.039	2492.6309	11600.105	18665.039	15324.631	10668.105	21799.039	5849.6309	7652.105	32800.039	-406.03516	29691.096	23731.689	20602.965	2066.0957	20068.689	-6393.0352	8893.0957	14738.689	-3163.5698	14312.154	19337.449	7991.4302	3451.1548	18843.449
16480.385	2077.835	11406.57	11286.385	6329.835	11400.57	7102.3848	9424.835	-162.42969	25.264648	33131.004	7794.7451	11607.265	5980.0049	10524.745	344.26465	17605.004	4615.7451	-4136.1797	12507.11	18960.676	-315.41016	13249.445	11364.475	15591.59	10289.445	18233.475	734.58984	5436.4453	17216.475	2633.0752	4934.4141	13101.745	1180.2549	19411.156	11107.33	8717.2549	13077.155	16658.33	13042.255	8157.1553	12026.33	6126.2549	15752.155	12682.33	7681.6748	9994.7197	15046.81	2803.6748	17069.719	7587.8096	2763.8452	24083.375	13384.52	15994.846	1255.375	16550.52	6014.7549	21759.65	11680.675	14210.641	5491	18358.574	19757.641	3564	17252.574	29526.641	2398	8384.5752	24026.641	3949	11479.575	4084.6401	5862	3952.5752	16878.641	1410	14953.575	22299.641	3895	12112.575	3770.6401	-1332	13443.575	15798.641	4728	8667.5752	18398.641	2055	13413.575	7651.3447	16024.135	14770.01	23809.344	13262.135	15297.01	16962.344	5828.1348	-64.990234	581.34473	30852.135	13345.01	19321.344	11810.135	16054.01	1929.3447	13633.135	17505.01	19937.344	12209.135	21158.01	11269.345	9152.1348	10888.01	13269.345	5624.1348	13199.01	19081.555	14566.5	17305.496	3183.5547	246.5	17556.496	9572.5547	7717.5	13856.495	13932.555	11111.5	21572.496	16621.555	4767.5	17866.496	4174.5547	10716.5	14047.495	2429.835	29396.715	20135.949	15952.835	9670.7148	21173.949	11748.835	20074.715	16484.949	8924.835	19195.715	23181.949	19863.836	7990.7148	14629.95	13440.835	10083.715	23359.949	10298.835	5621.7148	12909.95	16895.836	5260.7148	21379.949	6186.7002	20759.805	6775.9941	2054.29	27961.711	10422.31	22465.289	7225.71	15489.31	6809.29	1610.71	11803.31	17191.289	5970.71	10466.31	21981.289	5722.71	17308.309	11821.95	19718.596	17358.465	35855.949	11399.596	29843.465	18569.949	15515.596	15228.465	30865.949	13212.596	17255.465	13037.95	9435.5957	14184.465	23416.949	11389.596	17105.465	16742.949	7690.5952	20186.465	17837.949	13558.596	18860.465	18483.949	13550.596	10253.465	23495.949	9660.5957	19622.465	19334.949	3236.5952	1174.4648	12214.95	7036.5952	10200.465	21983.949	8285.5957	20271.465	1657.1201	29385.309	22304.26	10736.12	8025.3096	11954.26	23288.121	10435.31	17770.26	10012.12	21743.309	17187.26	16114.12	2183.3096	16342.26	16437.121	6381.3096	15539.26	-38.879883	-696.69043	22027.26	13407.63	13861.885	22398.211	2447.6299	27056.885	15350.21	18653.705	14499.025	18055.711	2339.7051	16736.025	9726.71	19470.705	12605.025	23171.711	6503.7051	22280.025	22888.711	4.5	4.5	4.75	7385.7051	8712.0254	20492.711	14520.705	8492.0254	19701.711	9417.7051	6644.0249	16616.711	21747.705	7265.0249	22620.711	1914.7051	14089.025	14723.71	12694.705	5238.0249	15555.71	16622.705	5282.0249	17182.711	22755.705	3804.0249	22162.711	16396.125	8681.9199	730.17969	28143.125	8991.9199	17731.18	9153.125	8618.9199	13627.18	23203.125	11387.92	14236.18	23450.125	8002.9199	17487.18	31247.125	10654.92	18218.18	24346.125	8216.9199	19338.18	4421.125	25665.92	14376.18	-2552.375	19123.004	26231.219	26253.625	16646.004	16909.219	2070.625	-1323.9951	20702.219	18584.625	2750.0049	13525.22	2261.415	4467.2598	40180.645	18058.414	7661.2598	17812.645	23969.414	6392.2598	17855.645	18798.045	4691.665	3953.835	16387.045	8954.665	22517.836	22653.045	8751.665	44943.836	5329.7798	29256.529	29203.836	4229.7798	36773.531	20416.836	18372.779	9994.5293	15211.835	14816.779	5791.5298	13345.835	6603.98	15399.67	13671.115	27668.98	9470.6699	17291.115	6289.4248	45515.371	20854.254	5930.4248	4442.3701	-3457.7451	31233.426	15969.37	20413.254	22579.426	15456.37	30853.254	14160.425	9892.3701	16800.254	24488.426	13915.37	13827.255	7174.4248	20269.371	10809.255	7744.1953	25798.016	38257.914	29470.195	11974.016	22700.914	-321.80469	3620.0151	3140.915	15817.195	8204.0156	16422.914	22990.801	33780.461	19280.965	14652.8	21310.461	15646.965	22892.801	4567.46	1305.9648	10970.8	6743.46	23688.965	15420.29	15919.63	15159.54	20932.711	9648.9844	12513.46	-565.9248	2074.2803	8830.2148	11055.075	5117.2803	13196.215	9120.3848	21866.469	16822.059	-1640.6152	10334.47	21790.059	-2625.6152	17360.469	9949.0596	1464.3052	19880.434	12145.55	12784.305	3371.4346	18501.551	8191.3052	3335.4346	30188.551	1136.2949	26349.859	16014.57	15021.365	8504.96	14779.745	12994.55	5736.5	25060.195	11928.96	51216.242	15089.75	27804.895	8952.375	1472.3701	11211.555	9624.9004	20770.154	15568.555	8517.9004	24046.154	14833.855	3052.4199	7604.6904	14989.855	4571.4199	18906.691	21655.855	5765.4199	21021.691	31134.855	7535.4199	25136.691	20638.766	15286.805	23019.961	6680.7656	19292.805	11734.96	50676.766	12080.805	32189.961	13744.766	6131.8047	26610.961	10668.766	8663.8047	49132.961	7633.7656	18411.805	18090.961	4637.7656	5108.8047	27401.961	6260.1104	21796.941	26193.109	18457.109	10681.94	18904.109	15774.11	8518.9404	22885.109	12079.11	5395.9404	18935.109	14908.99	16672.43	22973.816	5782.9902	35986.43	26114.816	15720.99	3589.4302	-1089.1846	11313.99	17749.43	29835.816	-1210.2202	10704.01	10803.74	10389.119	17424.785	31642.266	-1496.8809	10851.785	25358.266	7704.1191	7648.7852	30037.266	825.11914	5105.7852	15772.266	9988.7949	26706.391	29767.061	532.79492	25687.391	6722.0605	635.79492	3669.3901	10916.061	21436.795	11758.391	27911.061	34433.797	10870.391	18141.061	34318.711	12253.175	18931.99	16211.711	9301.1748	24890.99	6667.7109	4284.1748	30241.99	17050.42	28823.605	27305.16	15731.42	9399.6055	15943.16	602.41992	8230.6055	34066.16	10313.42	8504.6055	60210.16	13074.165	6029.9248	27520.816	17693.164	12174.925	28186.816	10211.165	16318.925	27933.816	10258.165	6118.9248	28558.816	997.16504	12237.925	37422.816	-11683.699	11711.745	22219.725	7492.3008	1145.7451	37911.727	-10226.699	26575.746	17049.725	15845.575	19164.125	25738.689	6958.5752	9699.125	17547.689	5707.5752	14160.125	19779.689	24233.574	6560.125	38468.688	27151.574	3932.125	16289.689	15087.795	1753.6348	18452.83	-4460.2051	-811.36523	21783.83	21664.795	-1848.3652	17615.83	3358.7949	19081.635	24582.83	13683.5	-3989.8906	-22715.68	-6660.5	22270.109	-10771.68	-8543.5	9504.1094	-2362.6797	-1481.3945	2067.0498	14030.545	2397.0898	29131.68	23011.699	13629.09	8953.6797	19133.699	13117.09	18655.68	17240.699	-2669.9102	9000.6797	19827.699	14964.55	17272.42	21023.705	6679.5498	32019.42	6806.7051	-809.4502	20491.42	4731.7051	14278.55	20294.42	23881.705	15671.55	8149.4199	17230.705	9566.5498	4714.4199	20904.705	9942.6904	15352.575	5466.7051	12883.69	30249.574	21275.705	13042.69	6033.5752	22010.705	7737.8848	15752.225	25320.824	14109.885	8587.2246	22880.824	-4207.1152	14758.225	45998.824	8953.8848	9941.2246	32091.824	1349.8848	2027.2246	16749.824	12458.885	6374.2246	40728.824	-680.11523	20067.225	22026.824	-432.11523	-1980.7754	12020.825	3308.1602	31499.926	21349.73	20643.16	13668.925	37761.73	21426.145	33480.164	11840.891	16949.145	10090.165	13858.891	-16.855469	19468.164	13462.891	10692.145	20498.164	32484.891	11302.145	4951.165	13874.891	4102.1445	11463.165	7517.8906	12685.145	5895.165	12876.891	1376.2754	21574.594	8674.4248	15088.275	10825.595	17650.426	235.27539	19967.594	16303.425	3412.2754	1703.5947	20215.426	16932.275	9050.5947	19328.426	8929.2754	10511.595	23810.426	3357.2754	22249.594	23014.426	20136.895	13371.721	13440.814	12856.895	-4043.2793	19344.814	24054.801	4201.5898	5466.4951	20208.801	1264.5898	26819.496	12875.8	5089.5898	17475.496	24212.801	3158.5898	20188.496	8254.7998	-191.41016	14901.495	16918.039	28545.719	20056.715	19569.039	4956.7197	30913.715	11781.221	15397.06	30728.051	5710.8516	17158.775	25963.34	2447.1401	2818.52	27262.395	11281.141	8978.5195	18305.395	6790.9951	6495.0498	11437.535	14957.995	6622.0498	18786.535	16933.49	4061.4849	-1430.0098	1332.4902	26456.484	19752.99	9117.4902	5382.4849	19968.99	4191.7852	28000.516	14413.45	29047.785	20722.516	15771.45	16386.785	6863.5151	20196.449	19471.785	11280.516	17327.449	18227.785	13851.516	22750.449	3004.8252	34203.359	22380.02	8010.8252	9636.3604	21201.02	8633.8252	3473.3604	15395.02	2527.165	12335.59	28302.621	12358.165	2077.5898	23845.621
13593.625	4748.7451	12102.635	12620.625	8761.7451	14167.635	10792.625	13895.745	2339.6348	-1425.9502	31501.186	15603.85	11555.05	6256.1851	13345.85	12030.05	6103.1851	9656.8496	-2752.1553	17684.109	16405.539	719.50977	14146.93	11423.48	-1988.4902	1724.9297	19636.48	1318.5098	9281.9297	17650.48	746.08496	6822.6504	14666.205	6381.0898	10398.425	13259.705	7034.0898	10680.425	18700.705	10482.09	4020.4248	16691.705	6698.0898	13944.425	16702.705	11352.485	6152.5049	14609.365	12734.485	3470.5049	6315.3652	1634.9297	25111.58	8859.3301	13376.93	5614.5801	11858.33	1248.9351	21654.934	8454.8848	14436.875	10666.02	18364.795	21631.875	6449.0195	13562.795	31055.875	6163.0195	6211.7949	19113.875	9082.0195	12047.795	2988.875	10326.02	9617.7949	15870.875	9347.0195	13528.795	19676.875	7917.0195	9362.7949	762.875	2751.0195	9185.7949	13644.875	7891.0195	11291.795	16408.875	4800.0195	8685.7949	2320.0146	16821.24	14870.1	17415.016	15905.24	14665.1	15969.015	4205.2402	1463.0996	10570.015	7341.2402	10806.1	14490.015	11628.24	15708.1	-1984.9854	14896.24	11893.1	14553.015	11962.24	15089.1	11222.015	7207.2402	10105.1	7809.0146	8259.2402	10308.1	16950.676	18384.645	11505.275	525.6748	6087.645	12294.275	10984.675	13101.645	6498.2754	16530.676	10257.645	13099.275	1011.6748	3636.645	8741.2754	7677.6748	6898.645	6028.2754	3946.5498	27014.836	14801.74	17457.551	9236.835	30112.74	12987.55	16174.835	15018.74	10378.55	23695.836	21440.74	11336.55	22933.836	14738.74	17533.551	5876.835	18474.74	7730.5498	2463.835	5920.7402	15577.55	2240.835	16808.74	1761.0552	22914.57	5712.8906	2959.5698	29896.621	11381.135	26729.57	9290.6201	23172.135	5208.5698	4938.6201	13240.135	17590.57	8739.6201	16155.135	17185.57	10887.62	25910.135	5293.4199	28683.895	16793.719	35755.422	12643.895	26931.719	9089.4199	25954.895	14336.72	2697.4199	6897.895	13598.72	7580.4199	4080.895	12007.72	22938.42	11490.895	15603.72	18738.42	7754.895	18882.719	19370.42	13963.895	14100.72	22228.42	11399.895	9794.7197	20947.42	8180.895	16119.72	19153.42	4452.895	-752.28027	11533.42	5472.895	7504.7197	20652.42	8812.8945	17443.719	1902.0752	28137	17834.141	7969.0752	6308	10025.14	23469.074	6437	14653.14	12555.075	14064	17073.141	17266.074	2508	14756.14	14739.075	6854	13033.14	-304.9248	14	15935.14	12018.09	8846.7002	21685.766	6843.0898	26842.699	14770.766	16405.25	5761.7598	17005.096	-948.75	14358.76	11421.096	18834.25	9424.7598	20586.096	16843.25	4449.7598	24913.096	5	5	5.2500005	7306.25	6009.7598	29893.096	14647.25	3675.7598	19642.096	11643.25	2564.7598	16724.096	16359.25	5012.7598	20770.096	-1986.75	15006.76	13782.096	19201.25	3499.7598	11105.096	14295.25	4300.7598	23431.096	18099.25	3240.7598	20177.096	17007.865	4263.5049	-3380.665	29716.865	14417.505	13054.335	7445.8652	10488.505	10718.335	16399.865	14830.505	11225.335	17051.865	5780.5049	10975.335	31330.865	10087.505	14218.335	24145.865	11221.505	18777.336	721.86523	34867.504	11559.335	-2221.5996	24413.455	19002.455	23215.4	23524.455	16447.455	4424.4004	11613.455	15511.455	15870.4	7852.4551	9251.4551	868.30518	6375.3452	34778.73	17318.305	10983.346	19737.73	24299.305	10003.346	16692.73	24446.289	7503.665	5907.1899	22035.289	8866.665	23674.189	21811.289	15792.665	43265.191	9513.4502	34357.594	30504.09	5031.4502	34500.594	23936.09	18870.449	8926.5957	14546.09	12210.45	7933.5952	12788.09	6724.1299	20866.32	17007.246	23844.129	9565.3203	18040.246	38703.867	11299.75	25370.504	5868.8652	-805.25	2074.5049	29708.865	11260.75	22050.504	24280.865	11018.75	35709.504	15925.865	3553.75	20450.504	23776.865	6091.75	15326.505	7384.8652	8995.75	12175.505	9016.0098	25294.295	36052.629	38503.008	12858.295	21131.629	-1003.9902	3167.2949	-1699.3701	13104.01	8756.2949	13519.63	19984.275	31376.879	6400.6396	22411.275	11302.88	12328.64	21166.275	2296.8799	476.63965	13576.275	4514.8799	17710.641	13101.75	16235.285	14150.33	20761.029	12344.465	15983.105	3839.0249	6606.4902	15909.88	11711.025	11006.49	16798.879	13476.795	20174.074	13077.859	8845.7949	13167.075	22447.859	1639.7949	22401.074	14033.859	7656.6348	-601.2998	1255.54	9464.6348	3085.7002	10492.54	9238.6348	7967.7002	22211.539	-1054.125	22120.965	13774.02	13969.8	2594.2305	13913.735	8717.0898	3517.52	22333.266	10034.005	55460.145	16238.686	32082.311	680.375	1728.9951	15009.37	11122.645	15111.975	18810.371	7229.6445	16048.975	3572.9609	4369.0801	-507.74414	1782.9609	5653.0801	11827.256	3327.9609	9822.0801	15149.256	13990.961	10411.08	17700.256	27137.285	23352.914	17440.641	21365.285	6799.915	-794.35938	57298.285	18894.914	26007.641	21533.285	9475.915	18174.641	17456.285	15597.915	35795.641	5199.2852	31216.914	15906.641	11123.285	2385.915	21108.641	6093.5654	13162.885	32103.92	14867.565	13218.885	27481.92	19281.566	6222.8848	29532.92	8430.5654	5677.8848	25402.92	11118.346	15723.205	21452.461	4249.3452	33670.203	34303.461	13843.346	1971.2051	2581.46	2338.3452	22364.205	34032.461	4548.6401	13451.12	7061.1797	13879.801	13372.815	25752.455	-5526.1992	17630.816	21371.455	9905.8008	7032.8154	14885.455	3242.8008	8108.8154	9196.4551	4720.6201	22875.711	27888.074	3765.6201	21013.711	7584.0742	801.62012	-356.29004	14273.074	21646.621	9923.71	19172.074	37978.621	7530.71	12332.074	37002.77	12168.91	16768.5	6742.7695	27894.91	32620.5	16321.77	3478.9102	28278.5	17945.266	5565.665	28102.68	19908.266	6482.665	15074.68	12522.265	-622.33496	26069.68	12426.265	1129.665	44933.68	12853.455	6506.4053	16068.186	16868.455	11501.405	19784.186	7582.4551	15281.405	19592.186	6968.4551	18295.406	18384.186	1403.4551	9931.4053	40726.188	-2646.4355	16762.77	15642.711	12878.564	958.76953	28454.711	-1955.4355	19478.77	15671.711	18018.301	24568.51	28785.244	7596.2998	12731.51	7068.2441	9087.2998	16465.51	20236.244	23593.301	8446.5098	39396.242	23820.301	8186.5098	16110.244	13300.675	15105.904	20482.305	-629.3252	9917.9043	17403.305	22109.676	9583.9043	24716.305	-1334.3252	35783.906	16730.305	14892.93	-9876.4844	-15521.285	-5897.0703	16301.516	3661.7148	-7767.0703	6233.5156	8489.7148	1471.8105	1911.8896	21094.795	2622.6055	36751.465	19256.5	16637.605	9501.4648	16201.5	14373.605	25479.465	18482.5	6824.6055	7356.4648	15845.5	11787.335	16633.711	23061.816	3384.335	18943.711	11780.815	-3597.665	20473.711	11257.815	-2011.665	8761.71	32796.816	12556.335	8683.71	18548.816	5554.335	5264.71	23061.816	8386.0352	14585.52	13845.16	28683.035	14888.52	26513.16	9801.0352	6556.52	21387.16	18940.211	16097.775	27786.465	22499.211	9370.7754	22702.465	1944.21	18524.775	30690.465	15081.21	11562.775	27071.465	8332.21	2199.7754	13351.465	17777.211	5839.7754	33200.465	4969.21	22341.775	22172.465	6946.21	-605.22461	7515.4648	-705.87988	26077.625	16837.246	17054.121	6825.625	36853.246	18084.955	26387.004	3834.1758	18288.955	7201.0049	7147.1758	1165.9551	25353.004	10072.176	9704.9551	17912.004	20978.176	9898.9551	3447.0049	1371.1758	1069.9551	19752.004	3189.1758	13096.955	7814.0049	7052.1758	-2135.8447	19140.51	775.65039	12701.155	12452.51	14798.65	-500.84473	18174.51	16968.65	3143.1553	8061.5098	23624.65	12508.155	6801.5098	21809.65	4736.1553	7407.5098	20353.65	2171.1553	16272.51	18887.65	5557.3896	57566.25	16760.885	16263.39	5425.25	23846.885	25155.344	8105.355	-4361.4492	20832.344	5631.355	21991.551	15063.345	11432.355	12536.551	16900.344	25532.355	11936.551	-1158.6553	16240.355	13411.551	35216.051	14188.38	10124.789	20846.051	6895.3799	19021.789	17108.32	11624.279	29351.096	-7607.7852	27127.275	569.30469	-1242.3496	3570.6201	25335.66	7730.6504	13928.62	19104.66	5767.3398	7342.6099	5561.2344	16107.34	11334.609	14465.234	17273.211	3626.48	878.7002	-2216.7891	43006.48	21980.699	10238.211	3485.48	22751.699	-1705.625	30372.301	15592.72	13300.375	10361.3	21676.719	15557.375	8581.2998	21474.719	14254.375	4524.2998	23109.719	9309.375	8465.2998	30802.719	5456.9346	33356.133	31329.58	2473.9346	15421.135	25732.58	14589.935	6082.1348	21586.58	-897.21484	10904.779	31528.471	9361.7852	1936.7798	27507.471
14686.535	7749.5898	14365.185	12690.535	6576.5898	13242.185	5486.5352	17512.59	6134.1846	889.34961	31476.781	11027.05	9709.3496	3760.7803	8935.0498	14030.35	2182.7803	6608.0498	4016.875	13785.825	17625.555	921.86523	17977.914	9149.5996	-363.13477	1979.9141	19393.6	1803.8652	7238.9141	17442.6	2390.96	8828.6504	12986.735	885.12012	4444.9902	13468.075	3378.1201	8227.9902	14304.075	6063.1201	4027.9902	15886.075	-1147.8799	12152.99	11052.075	14763.17	4910.1748	9930.8301	19714.17	1562.1748	5460.8301	5509.3252	23988.49	12109.79	16730.324	5666.4902	17911.789	856.33496	20767.949	10943.689	9758.2754	8029.4102	16705.605	14991.275	5789.4102	16017.605	31916.275	2613.4102	10666.605	15882.275	8420.4102	11083.605	451.27539	9420.4102	8197.6055	13995.275	3465.4102	15431.605	16239.275	9937.4102	13559.605	-539.72461	1590.4102	12514.605	11566.275	4973.4102	8186.605	12040.275	2597.4102	12602.605	13160.645	7504.0703	16540.371	26245.645	7004.0703	15226.37	15244.645	-342.92969	1341.3701	16140.645	1181.0703	13784.37	20734.645	4013.0703	12159.37	3999.645	2801.0703	18544.371	27905.645	1217.0703	21803.371	16392.645	505.07031	12315.37	18150.645	-1267.9297	14837.37	21125.064	22171.436	12.209961	3945.0649	4009.4351	17080.211	8475.0645	8962.4355	12480.21	23693.064	8802.4355	19928.211	2518.0649	6018.4351	13964.21	10270.064	4909.4351	6403.21	368.22461	29332.121	18563.426	11808.225	14175.12	29105.426	10432.225	19188.121	16049.425	5035.2246	27275.121	20201.426	232.22461	31766.121	18625.426	10594.225	8995.1201	18344.426	8637.2246	2414.1201	2146.4248	12429.225	7378.1201	21638.426	3946.5352	12941.68	9211.8008	3579.1602	38068.699	17741.59	23979.16	10463.7	18801.59	4570.1602	4833.7002	14791.59	16106.16	9615.7002	17632.59	17089.16	8894.7002	30428.59	11793.545	24648.246	17656.754	28706.545	11872.245	21714.754	10683.545	31996.246	15636.755	2254.5449	5476.2451	18253.754	4400.5449	2759.2451	14368.755	22849.545	14425.245	20320.754	16425.545	7823.2451	23149.754	18181.545	13624.245	17233.754	20723.545	7216.2451	12054.755	24675.545	14418.245	17440.754	16885.545	4471.2451	1801.7549	10131.545	7733.2451	12372.755	21317.545	8765.2451	18469.754	-72.10498	30863.58	15455.65	6103.895	11872.58	13632.65	19820.895	8537.5801	15252.65	1158.895	23239.58	7441.6504	9759.8945	4487.5801	13183.65	12969.895	8210.5801	14085.65	-2796.105	-263.41992	13490.65	12428.6	7126.8203	22092.051	6432.6001	29756.82	11355.05	17555.68	10230.775	16189.23	12302.68	1845.7749	984.22998	19299.68	14174.775	21624.23	18410.68	7817.7749	21283.23	5.5000005	5.5000005	5.7500005	5321.6802	9911.7754	22849.23	19807.68	7042.7749	19641.23	9508.6797	11089.775	15574.23	22359.68	7477.7749	23653.23	-406.31982	13634.775	14072.23	22438.68	6585.7749	11788.23	14185.68	5227.7749	20942.23	20615.68	4596.7749	15914.23	13739.205	3020	2832.3701	25332.205	8146	15698.37	8128.2051	8994	15208.37	18747.205	9657	15897.37	10201.205	3465	18585.371	34072.203	6208	17248.371	19869.205	5919	21680.371	-253.79492	25224	16383.37	668.97021	17637.859	26640.391	25532.971	14966.86	21391.391	11337.971	9543.8604	28757.391	21409.971	5146.8604	17066.391	389.31982	3807.9648	34697.684	19469.32	6577.9648	20371.686	24425.32	4426.9648	19706.686	22286	5232.6499	4253.3501	19432	5259.6499	23091.35	22767	12343.65	51499.352	20567.645	7258.5146	29964.01	3861.6445	35343.516	27259.01	16165.645	5244.5146	14232.01	10890.645	3799.5146	15729.01	5822.1152	14855.745	10610.485	23945.115	9490.7451	12671.485	22953.59	19076.045	16160.94	11460.59	-3666.9551	-4723.0596	36421.59	8101.0449	15036.94	26615.59	5963.0449	32921.941	17960.59	536.04492	13542.94	6541.5898	30100.045	10929.94	12031.59	9161.0449	7727.9404	13003.495	24305.17	31270.215	35109.496	8699.1699	17162.215	5824.4951	1150.1699	-3633.7852	7333.4951	15111.17	14126.215	36225.766	7590.355	2168.3999	12809.765	15240.355	17242.4	19207.766	4912.355	2348.3999	12720.765	3632.355	25699.4	15181.295	13344.66	14354.41	21271.59	11372.62	16673.404	942.19043	2552.375	10825.155	10402.19	5845.375	13578.155	11796.835	21871.58	8166.9551	-1076.165	11164.58	15378.955	1376.835	15924.58	7043.9551	9880.1201	-2815.2002	3868.2998	13620.12	440.7998	16177.3	9536.1201	2696.7998	28812.301	-236.25488	25830.83	17160.48	12559.32	4147.6445	20385.135	10681.04	5632.6499	21088.32	2960.0547	79267.969	13278.795	26588.766	5998.0898	4019.1299	22664.99	7307.9746	16263.765	17829.99	7207.9746	15657.765	6682.5352	3924.0898	4215.085	14812.535	8673.0898	16357.085	16935.535	9461.0898	23124.086	24378.535	10282.09	30846.086	28395.135	9502.2891	17554.145	20915.135	65.289062	-1992.8555	38594.133	3854.2891	17493.145	9233.1348	-918.71094	6332.1445	11194.135	536.28906	27563.145	12013.135	3262.2891	11338.145	2005.1348	-4396.7109	12502.145	432.41992	43680.691	21069.381	18527.42	6066.6904	20361.381	15696.42	3816.6904	19810.381	5603.4199	4317.6904	16477.381	16371.865	5200.29	5097.7949	5934.8652	31203.289	30374.795	16815.865	1527.29	4871.7949	9612.8652	12267.29	40213.797	-1012.5898	7511.7646	7082.5498	8397.8203	15436.555	42088.047	2805.8203	6115.5547	25349.045	11164.82	3275.5547	25860.045	3709.8203	2692.5547	19904.045	3948.0049	25396.254	32724.359	6461.0049	19656.254	13522.359	3212.0049	3511.2549	16189.359	25756.004	9733.2549	24988.359	35520.004	6694.2549	20127.359	32238.699	14493.295	19223.994	121.69922	26991.295	27306.994	5947.6992	4354.2949	28496.994	17115.445	9461.3096	29134.18	22975.445	6209.3096	16836.18	11107.445	4608.3096	28742.18	-1339.5547	17976.309	56014.18	9247.3398	5614.5303	17540.625	19391.34	9843.5303	15647.625	10013.34	12635.53	20092.625	8203.3398	3533.5303	21212.625	1413.3398	11268.53	36027.625	-8414.5703	10767.475	17526.65	9133.4297	3269.4746	29189.65	-3912.5703	15193.475	16169.65	10341.785	27769.016	14751.67	14878.785	22185.016	6930.6699	11280.785	10247.015	11594.67	21105.785	8263.0146	27323.67	22357.785	8256.0146	8110.6699	15827.335	17387.305	16391.27	1860.335	10930.305	23362.27	26902.336	5361.3052	18536.27	22539.336	10744.305	25127.27	14843.9	-3011.8145	-11916.215	-3016.0996	17319.186	5294.7852	-5363.0996	11306.186	8616.7852	3782.9258	8216.8252	22997.26	10329.69	21162.094	16770.879	14902.69	1656.0947	16054.88	20750.691	19243.094	17502.879	5457.6904	7044.0947	16953.879	16657.844	7740.4648	30700.926	8578.8447	18150.465	11921.925	-1458.1553	17104.465	15057.925	3622.8447	18995.465	31736.926	12726.845	4454.4648	21978.926	7425.8447	-989.53516	22426.926	7338.7852	13940.36	12948.5	25473.785	4139.3604	21616.5	11997.785	-223.63965	20718.5	15969.765	11013.93	16442.539	23647.766	7814.9297	14931.539	802.76465	24770.93	25481.539	13405.765	14681.93	12298.539	7710.7646	1057.9297	3136.5391	15183.765	3494.9297	23131.539	7436.7646	24802.93	13077.539	3935.7646	-120.07031	4426.5391	2544.635	23634.336	19518.906	23734.635	5961.335	35880.906	15639.495	21219.686	9030.2949	17982.496	1664.6855	17040.295	3495.4951	8631.6855	17850.295	13447.495	15898.686	32885.297	1482.4951	10128.686	10984.295	5809.4951	8231.6855	9859.2949	7516.4951	-1312.3145	10526.295	-3551.0898	15104.73	6399.9844	13208.91	11248.73	13773.984	-3024.0898	23375.73	9786.9844	5351.9102	8460.7305	17187.984	19720.91	9171.7305	18966.984	8677.9102	11499.73	16969.984	2921.9102	28297.73	16704.984	2052.4297	51913.789	13808.609	8612.4297	-7135.2109	30354.609	26762.475	8778.8252	922.29492	19122.475	5173.8252	16372.295	11558.475	8647.8252	21051.295	4851.4746	23874.824	15676.295	2886.4746	9040.8252	17176.295	29437.58	8629.4453	16571.039	1233.5801	11818.445	27561.039	7470.6855	25679.275	33905.66	-9662.1484	26188.244	15111.52	-468.19531	31928.785	25925.426	7529.8047	12215.785	15612.425	1168.3096	7867.5601	15548.26	11129.31	8824.5605	21407.26	22309.26	4.0253906	1383.6904	-5919.7402	37689.023	24274.691	6406.2598	957.02539	27412.691	-4063.5752	29975.67	19584.805	-7783.5752	2719.6699	22526.805	10433.425	10497.67	20748.805	9650.4248	5559.6699	19922.805	14707.425	8270.6699	27166.805	5896.5596	30745.01	27333.635	3755.5596	14487.01	20369.635	12900.56	2719.0098	12162.635	-1394.665	10862.255	21814.984	9544.335	3616.2549	26754.984
15372.12	484.18457	11238.72	13836.12	-1752.8154	11995.72	11827.12	7691.1846	3935.7197	1440.3599	30952.49	13478.555	2565.3599	4094.4902	12262.555	16265.359	3156.4902	7365.5547	878.1001	10559.26	15962.795	1402.2852	10824.285	11025.325	1503.2852	-2480.7148	19623.324	3782.2852	4316.2852	16563.324	5318.0151	11915.654	18285.086	2833.6948	10538.435	7669.6152	7107.6948	11219.435	11512.615	11062.695	4652.4346	9730.6152	4775.6948	13495.435	8019.6152	12962.225	3996.9453	11093.78	14966.225	2968.9453	8197.7803	-2803.9697	22593.02	15530.205	11313.03	4053.0195	18684.205	-4441.75	16526.516	11399.475	12655.07	10902.825	18309.615	16221.07	4991.8252	16021.615	29743.07	4798.8252	10556.615	17147.07	8135.8252	14026.615	1166.0703	7600.8252	7686.6152	16480.07	5253.8252	16826.615	19678.07	7321.8252	16041.615	379.07031	2060.8252	11311.615	11674.07	8069.8252	10847.615	10622.07	4977.8252	12570.615	8067.77	10381.035	21268.545	23337.77	12378.035	16119.545	17380.77	1259.0352	1594.5449	17669.77	3023.0352	14476.545	22370.77	4049.0352	18683.545	2997.77	-382.96484	15228.545	24305.77	4892.0352	16584.545	14001.77	54.035156	12314.545	19617.77	1603.0352	15536.545	17304.564	11903.08	7099.4492	4044.5649	249.08008	10179.449	16931.564	2944.0801	5962.4492	23884.564	6846.0801	11691.449	4187.5649	-721.91992	5886.4492	12151.564	1560.0801	3529.4492	2428.0151	30745.525	16243.06	4442.0151	21914.525	20991.059	16949.016	18382.525	14489.06	10676.016	21273.525	19560.059	9586.0156	22761.525	13396.06	18261.016	8945.5254	18521.059	11982.016	2086.5249	-303.94043	6150.0151	23089.525	16053.06	15759.05	12869.85	14467.445	1239.7949	32983.656	22153.26	11674.795	8897.6543	20574.26	5795.7949	2402.6548	15111.26	15562.795	9631.6543	20743.26	22356.795	9088.6543	32373.26	8712.0957	20563.525	14209.43	33042.094	11047.525	26480.43	7338.0952	30535.525	14193.43	136.09521	5080.5249	13823.43	1274.0952	4102.5249	12674.43	18176.096	8691.5254	17820.43	18005.096	9154.5254	19211.43	18251.096	13458.525	15858.43	21519.096	8234.5254	8577.4297	18692.096	11303.525	19908.43	17937.096	2839.5249	-390.57031	10820.096	7132.5249	9138.4297	19527.096	9024.5254	20144.43	-436.29492	34819.09	19602.945	7918.7051	15293.09	17102.945	21480.705	10135.09	17211.945	781.70508	22197.09	14179.945	12313.705	3790.0898	18881.945	10270.705	5032.0898	15544.945	-1879.2949	200.08984	18035.945	11177.625	6711.7695	21963.164	5416.625	25436.77	15640.165	15994.471	9413.0703	17050.99	4414.4702	2371.0698	1146.9902	18119.471	9943.0703	21325.99	19991.471	7845.0698	26496.99	6.0000005	6.0000005	6.2500005	5145.4702	8884.0703	24815.99	16184.471	8362.0703	16547.99	5238.4702	12284.07	19764.99	17239.471	10214.07	21565.99	964.47021	17612.07	14798.99	17927.471	5554.0698	11180.99	12653.471	7300.0698	17393.99	21024.471	6745.0698	21177.99	1525.3301	1273.4302	-646.2002	29282.33	13163.43	17413.801	9296.3301	13446.43	14215.8	17868.33	13580.43	16187.8	14850.33	8814.4297	13420.8	30232.33	11152.43	19318.801	26331.33	8508.4297	21476.801	-214.66992	30752.43	15577.8	987.70508	23850.824	25917.711	20270.705	17625.824	19742.711	11550.705	14678.825	23535.711	19714.705	6950.8252	14452.71	-748.75977	4295.5049	26201.289	13434.24	9672.5049	21155.289	19535.24	6471.5049	13538.29	20868.1	6299.6001	2552.3252	17322.1	10751.6	17782.324	22181.1	13901.6	47422.324	28045.004	8742.7803	22732.275	9815.0049	20019.781	4050.2754	6310.0049	14742.78	11206.275	17213.004	3767.7803	13015.275	6436.5498	20062.385	13284.62	22688.551	10742.385	18313.621	21904.914	24442.754	18881.719	7189.915	4242.7549	393.71973	36413.914	13416.755	22277.719	26637.914	13452.755	34425.719	17375.914	9393.7549	16296.72	6703.915	34691.754	16103.72	4144.915	22242.754	11258.72	7341.1201	25353.871	32194.6	28027.121	13625.87	21433.6	851.12012	1811.8701	-707.40039	-1340.8799	18569.871	16020.6	39651.395	6372.0801	-1497.2754	1082.3945	37499.078	13296.725	17021.395	2037.0801	-1326.2754	10999.395	3557.0801	18125.725	12917.04	6078.2998	15122.45	23333.4	13182.16	14115.05	-479.38965	5920.2852	14355.85	10683.61	6857.2852	15559.85	17685.33	29143.65	17829.525	93.330078	14479.65	21195.525	3754.3301	19409.65	13338.525	14504.355	3459.1299	3453.0049	15145.355	5047.1299	13006.005	8450.3555	18689.129	27469.004	-626.68018	29528.086	16364.346	13013.37	8708.8945	15070.63	12477.24	5057.645	22697.801	12445.035	42223.125	13614.22	27734.365	1373.665	3746.4751	18350.5	7160.5947	17118.266	13097.5	5045.5947	16144.266	9408.2549	1669.5801	1374.5957	15324.255	7722.5801	8095.5957	17216.254	5525.5801	5140.5957	20028.254	18835.58	20866.596	26904.43	18119.309	22992.441	19490.43	3357.3096	12275.44	16329.43	39381.309	21611.441	20733.43	8148.3096	23194.441	13322.43	9577.3096	37469.441	13594.43	8988.3096	21368.441	6133.4297	5042.3096	26532.441	1729.1797	25866.094	23192.074	13007.18	7675.0947	27912.074	18082.18	5326.0947	27492.074	10385.18	2286.0947	21741.074	17523.996	3815.7949	4375.2197	851.99512	32103.795	28990.219	12931.995	2245.7949	909.21973	9380.9951	14176.795	36983.219	-5668.6445	16120.495	8679.4648	10601.855	18999.609	37108.574	-5006.1445	5297.6104	14944.574	12746.855	4161.6104	28620.574	2095.8555	5937.6104	11704.574	7939.6699	24163.539	30568.115	4964.6699	24541.539	15762.115	5557.6699	771.54004	11966.115	26879.67	7159.54	24669.115	37798.672	10348.54	20609.115	37133.344	9633.5293	20648.785	4997.3447	24913.529	26245.785	18601.344	914.5293	30513.785	13948.905	8311.5449	35072.574	14461.905	9268.5449	15530.575	5102.9053	2880.5449	20485.574	-3313.0947	17187.545	48896.574	14010.91	5724.3701	29160.391	16795.91	7300.3701	25161.391	10662.91	11302.37	31720.391	14889.91	5158.3701	34501.391	685.91016	6212.3701	45532.391	-5717.4395	24252.195	26482.939	11944.561	5093.1953	30208.939	-1342.4395	16462.195	23741.939	3946.5254	16241.97	25336.574	27254.525	21843.969	16045.574	5863.5254	15970.97	15590.574	27683.525	7544.9697	33682.574	22470.525	6965.9697	12205.574	12310.085	13701.925	19467.379	-1362.915	7114.9248	13475.38	24891.086	2803.9248	21481.379	19991.086	2712.9248	22875.379	21525.539	-7262.5605	-11602.779	-883.45996	18415.439	4094.2207	-2677.46	6598.4395	14154.221	-5264.7656	8513.2402	15351.43	9291.0098	24176.705	20636.9	21478.01	10113.705	19179.9	18193.01	27624.705	23280.9	6803.0098	8653.7051	18783.9	18124.721	15695.505	17574	10622.721	26946.504	1849	2959.7202	24239.504	1681	3594.7202	29704.504	18381	16578.721	8513.5049	13657	12404.721	5117.5049	11954	12680.54	10125.505	8472.5049	30398.539	10240.505	16991.504	14331.54	5580.5049	4822.5049	16846.68	7967.0703	14480.061	19716.68	506.07031	12602.061	1524.6797	12503.07	18934.061	14302.68	3920.0703	18235.061	7624.6797	-3184.9297	8382.0605	11721.68	5470.0703	24889.061	-1005.3203	17819.07	10991.061	5161.6797	-5743.9297	10210.061	1095.71	25546.365	17294.66	18579.711	12954.365	38753.66	22358.316	19310.35	7444.3652	5955.3154	5917.3501	15513.365	-1400.6846	24147.35	13534.365	8857.3154	17209.35	35358.367	-2018.6846	17980.35	10398.365	-1294.6846	22109.35	10534.365	9765.3154	8844.3496	11265.365	3346.9004	20937.52	9149.9902	17224.9	11670.52	22006.99	4941.9004	14502.52	16322.99	8654.9004	6354.5195	23129.99	21631.9	9668.5195	20009.99	9235.9004	10845.52	21540.99	7473.9004	21902.52	24113.99	2227.9648	47446.074	20992.385	12104.965	-3895.9248	34173.383	20937.135	7423.8101	-1781.7246	17949.135	6945.8101	18121.275	15169.135	9152.8105	12978.275	3763.1348	25593.811	15274.275	3005.1348	11715.811	18874.275	30447.83	13728.42	19175.949	15579.83	7549.4199	23505.949	12217.23	29573.629	36575.562	3636.0898	18294.35	-68.828125	2804.1553	26945.91	34183.199	11023.155	18163.91	19659.199	5464.7051	6765.7549	16112.43	17754.705	4553.7549	19719.43	14617.115	-4874.1348	3894.3999	-7376.8848	30067.865	20625.4	7736.1152	-2893.1348	30650.4	5901.9399	30731.715	10344.57	2102.9399	2763.7148	19843.57	19843.939	7711.7148	17571.57	4373.9399	2241.7148	21039.57	20290.939	9584.7148	20359.57	6322.6055	34084.684	28157.51	5566.6055	17995.686	26281.51	16319.605	5193.6851	23929.51	1046.605	6228.7251	3268.6299	10518.605	5376.7251	21243.629
14599.225	4587.4854	13752.235	12012.225	5723.4854	20008.234	12039.225	11450.485	4050.2354	963.48486	30477.941	20144.99	5404.4849	-1122.0596	14570.99	11924.484	-244.05957	10705.99	616.51465	16203.865	13206.18	2365.855	8434.4805	3922.0449	3499.855	297.48047	20070.045	5620.855	7264.4805	17015.045	21.515137	4719.8848	19059.824	6166.0654	3352.2002	16985.846	3069.0654	13791.2	18955.846	5731.0654	8132.2002	16163.846	10919.065	3854.2002	13453.846	9838.4902	69.264648	11473.74	13862.49	1216.2646	5802.7402	1844.1846	21287.23	7507.6348	11895.185	2181.2305	14816.635	1519.2148	21759.926	9012.0449	15235.04	11630.24	17505.621	19786.039	9505.2402	17043.621	26662.039	6638.2402	7201.6201	18645.039	12871.24	12111.62	1737.04	13938.24	7065.6201	16243.04	6696.2402	13239.62	18219.039	9340.2402	10936.62	29.040039	3861.2402	14497.62	15256.04	8320.2402	10755.62	13901.04	7936.2402	11378.62	8748.2852	14117.995	20097.234	24545.285	11694.995	14731.235	12417.285	4020.9951	183.23535	13257.285	3023.9951	12289.235	16854.285	7001.9951	16019.235	2172.2852	1868.9951	18558.234	20010.285	6767.9951	22864.234	10926.285	4799.9951	12374.235	11710.285	2193.9951	11382.235	17743.91	18127.859	16755.465	-562.08984	3382.8599	24374.465	7379.9102	10455.859	14651.465	6209.9102	7410.8599	20344.465	-2592.0898	3321.8599	20584.465	6831.9102	5108.8599	16566.465	1035.9248	29167.865	12986.41	3205.9248	26656.865	22918.41	11899.925	16778.865	12595.41	8870.9248	21905.865	18488.41	10669.925	16954.865	17650.41	14240.925	7567.8652	16001.41	8968.9248	3032.8652	-1237.5898	16516.926	6922.8652	13948.41	19008.406	2521.3203	13135.07	601.91992	14281.785	13869.39	11760.92	1603.7852	13238.39	1282.9199	-3066.2148	8709.3896	16111.92	1952.7852	14914.39	18004.92	2970.7852	26125.391	15663.355	15580.55	10793.44	35379.355	12259.55	25472.441	8257.3555	26731.551	10349.44	2327.355	4044.5498	10407.44	3069.355	1702.5498	11202.44	19715.355	11032.55	11627.44	18859.355	8203.5498	15720.44	22000.355	11795.55	11327.44	3713.355	2364.5498	8480.4404	24764.355	7773.5498	14721.44	23349.355	2974.5498	-1980.5596	11287.355	6560.5498	6683.4404	25478.355	4436.5498	17228.441	3030.53	34111.875	21592.516	8389.5303	10711.875	13774.516	25199.529	7370.875	16201.516	14618.53	13932.875	15800.516	16431.529	4108.875	18999.516	15637.53	7430.875	15654.516	1110.53	1284.875	23460.516	12536.58	3866.7402	18106.35	3086.5801	21079.74	14419.35	79.865234	2724.355	19073.035	12915.865	4440.355	2330.0352	15896.865	10573.355	18141.035	9682.8652	4405.355	23367.035	6.5000005	6.5000005	6.7500005	2587.8652	8402.3555	22365.035	16242.865	7040.355	16665.035	9104.8652	5225.355	15868.035	17001.865	7178.355	23163.035	-78.134766	12845.355	11517.035	8393.8652	6355.355	13497.035	12260.865	4644.355	17324.035	13941.865	6451.355	20024.035	-379.08984	1937.5552	3296.9751	24940.91	14269.555	18153.975	7867.9102	7475.5552	13910.975	22526.91	7396.5552	16493.975	9640.9102	2653.5552	14745.975	24950.91	6383.5552	16706.975	10859.91	3847.5552	23923.975	-301.08984	24939.555	16188.975	-4071.5254	22623.01	28074.08	12114.475	11131.01	19273.08	7333.4746	13633.01	22652.08	16983.475	6744.0098	13691.08	1825.0098	-253.37012	38377.367	17139.01	5302.6299	22402.365	23937.01	5203.6299	22728.365	18333.725	3372.7852	-560.33008	17027.725	10163.785	18897.67	20808.725	12043.785	47379.672	25024.99	12795.029	27285.91	13805.99	8421.0293	4549.9102	17298.99	7858.0298	14115.91	16714.99	10448.029	16693.91	5890.3198	17453.08	12574.596	7278.3198	24557.08	20570.596	16328.215	7686.5801	20233.121	12627.215	1309.5801	131.12012	36865.215	10468.58	23933.121	25429.215	11960.58	28741.121	13536.215	6520.5801	20417.121	6885.2148	32221.58	18840.121	12888.215	11935.58	13360.12	13796.686	19183.875	41367.258	31143.686	8865.875	21306.26	3235.6851	1438.875	-1158.7402	6490.6851	14324.875	15821.26	41461.926	7844.4448	-2308.4502	3165.9248	42752.445	10243.55	7034.9248	1988.4448	-943.4502	12771.925	5644.4448	18398.551	14929.665	13526.51	15297.109	22184.92	8791.3105	13927.855	3567.835	3647.6748	11086.28	12306.835	7437.6748	13240.28	19921.34	30408.586	11667.08	1428.3398	12684.585	22858.08	-203.66016	18427.586	14254.08	13564.945	183.57031	1621.8799	15686.945	-328.42969	13523.88	1157.9448	15246.57	24046.879	1501.1899	25782.555	14851.165	7571.625	16355.44	14051.846	8217.2852	2172.3198	22640.02	4302.79	33676.676	12775.395	30795.83	4833.0352	7582.0552	23778.336	7888.3398	10480.07	21871.336	8559.3398	10788.07	9028.5254	2738.3901	-14.804688	11008.525	6727.3901	14759.195	12686.525	7707.3901	14931.195	10399.525	34196.391	20721.195	24222.189	19428.34	25096.574	15092.189	7418.3398	11371.574	10121.189	46327.34	20502.574	11217.189	12768.34	21789.574	11002.189	11008.34	34388.574	16996.189	11106.34	18598.574	4266.1895	7521.3398	21028.574	5115.4199	22560.039	21929.789	25210.42	10567.04	17639.789	18202.42	7337.04	21607.789	12340.42	3846.04	15626.789	20406.645	2786.7349	2782.5146	5025.645	31438.734	28922.516	19259.645	1830.7349	936.51465	17367.645	5471.7349	31079.516	-3554.7598	14859.314	7990.2451	14171.885	15457.705	32001.395	1682.8848	7286.7051	20280.395	7970.8848	3966.7051	17734.395	5697.8848	2558.7051	14056.395	-453.69531	18936.795	19359.865	3828.3047	24164.795	10749.865	6260.3047	1850.7949	12312.865	27053.305	7196.7949	21434.865	42243.305	10723.795	14229.865	18707.746	27463.74	19052.846	100.74512	23294.74	24660.846	12694.745	5111.7402	32065.846	21676.766	8642.3848	29045.57	30720.766	8402.3848	15216.57	9342.7646	4907.3848	26180.57	1156.7646	17886.385	53518.57	15389.77	8087.6802	27072.91	15922.77	10573.68	20128.91	11875.77	18558.68	25630.91	14827.77	7872.6802	24951.91	3008.7695	9359.6797	45131.91	782.78027	17027.094	14971.664	22001.781	7950.0947	26308.664	-1956.2197	26311.094	16951.664	21092.645	5472.54	28377.105	36735.645	13256.54	12556.105	15652.645	4709.54	18209.105	24959.645	4472.54	36427.105	20835.645	5615.54	13133.105	13194.335	14482.125	2978.4355	1884.335	11319.125	6699.4355	24961.336	8290.125	7843.4355	19787.336	10198.125	13444.436	17801.48	-13546.811	-14167.381	4052.4805	14773.189	10010.619	-2466.5195	777.18945	13016.619	2977.1406	5087.085	17959.895	1875.71	34575.633	10685.734	15792.71	6695.6348	12684.734	19068.711	22418.635	7415.7344	7879.71	12215.635	14285.734	13478.28	14896.46	21455.391	5171.2803	27647.461	7828.3906	1536.2803	22758.461	7999.3906	6688.2803	25905.461	23125.391	14929.28	10421.46	17426.391	7863.2803	4914.46	16849.391	11366.035	10274.21	5855.4551	31076.035	10693.21	17432.455	13179.035	-2654.79	2522.4551	12565.14	7244.335	24546.691	25185.141	9209.335	16985.691	-1249.8604	16196.335	38858.691	8770.1396	7883.335	21622.691	4906.1396	-247.66504	11181.69	14398.14	2895.335	40489.691	9642.1396	12819.335	17660.691	4535.1396	-158.66504	15776.69	1876.8052	40073.246	19794.984	16461.805	11028.245	32634.984	21799.385	18110.895	14216.335	14683.385	12123.895	18282.336	1617.3848	19149.895	25965.336	18488.385	3962.8945	35966.336	2788.3848	14892.895	13958.335	-1139.6152	26271.895	14822.335	11931.385	2053.8945	18721.336	-4074.3799	21606.6	-157.67969	14099.62	10190.6	12799.32	-3045.3799	11935.6	9796.3203	2026.6201	8604.5996	17807.32	19012.621	12383.6	17477.32	5011.6201	16456.6	15053.32	3832.6201	18984.6	12442.32	-2188.0498	55996.055	15017.895	4172.9502	-671.94531	30163.895	34956.242	5528.0703	-435.125	19854.24	4417.0703	23731.875	16502.24	4852.0703	18241.875	1872.2402	23145.07	16203.875	2628.2402	2019.0703	15384.875	27812.539	13895.32	6532.7949	38921.539	7437.3203	9997.7949	11952.59	25924.09	30799.84	-5024.2734	17776.17	-3308.8047	2615.2354	26392.99	33403.566	11249.235	20645.99	18669.566	3731.4248	11097.42	16414.016	13762.425	12489.42	22864.016	30319.91	1634.8096	5220.4053	3353.9102	44591.809	28343.406	12098.91	2061.8096	26503.406	1153.7798	31316.92	16570.4	330.77979	4843.9199	19195.4	18025.779	5771.9199	18038.4	1904.7798	2594.9199	21161.4	16625.779	10499.92	21020.4	9259.4854	27702.83	17582.859	7079.4854	10474.83	17409.859	18459.484	4337.8301	13448.859	5480.165	4060.5952	14929.39	15819.165	3943.5952	23392.391
21119.676	8069.5703	17797.086	7687.6748	4310.5703	15959.085	3457.6748	14941.57	8638.085	4274.8252	34338.898	18807.211	7387.8252	4064.9004	13992.21	17814.824	4898.9004	12887.21	-2336.8301	11653.76	15098.825	7987.5449	-4395.125	2315.7451	3305.5449	3969.875	18366.746	3817.5449	10207.875	21653.746	3772.7998	14887.96	15722.346	7861.355	29.564453	12553.04	7299.355	8609.5645	14877.04	8785.3555	4716.5645	12665.04	12818.355	-2301.4355	13074.04	5175.0801	10655.565	12101.065	16015.08	3775.5654	6201.0654	6081.6953	20933.045	11079.925	15271.695	5681.0449	14852.925	1724.8252	21917.385	9405.915	13926.375	6882.1602	15323.335	18120.375	5382.1602	18816.336	27748.375	6549.1602	9815.335	21552.375	7106.1602	15891.335	1610.375	10140.16	8170.335	15277.375	4518.1602	12962.335	14366.375	9500.1602	16457.336	-1043.625	1326.1602	15262.335	15333.375	6661.1602	15196.335	14593.375	4539.1602	13102.335	7034.9102	16992.225	14083.125	13669.91	13142.225	13400.125	17959.91	4608.2251	-1433.875	14473.91	5818.2251	10328.125	13035.91	11296.225	15779.125	538.91016	2134.2251	18841.125	19838.91	7116.2251	15790.125	10623.91	8924.2246	13153.125	11711.91	6580.2251	12051.125	17145.025	19358.145	10016.955	-843.97461	2560.1445	12565.955	6433.0254	9969.1445	9043.9551	1210.0254	914.14453	19247.955	-818.97461	-1039.8555	16435.955	5844.0254	2672.1445	10313.955	2457	26980.25	15732.895	4803	18970.25	22370.895	11913	14901.25	14869.895	11863	17119.25	21554.895	10872	19014.25	17397.895	14088	7424.25	18192.895	10872	-1545.75	672.89502	11633	6808.25	19441.895	9279.0752	9162.6055	11321.955	3114.04	21882.82	15051.846	14438.04	7321.8203	19363.846	8219.04	246.82031	14131.846	15736.04	6858.8203	22834.846	22340.039	5544.8203	27234.846	8755.9746	21886.15	19456.695	21806.975	7554.1499	26939.695	8689.9746	27520.15	17357.695	758.9751	2801.1499	17584.695	866.9751	942.1499	14614.695	21534.975	6729.1499	17905.695	16874.975	9057.1504	23351.695	15144.975	8532.1504	20011.695	-379.0249	499.1499	13935.695	19106.975	7056.1499	23707.695	20531.975	1695.1499	3501.6948	10818.975	3936.1499	11373.695	17371.975	4800.1499	21625.695	1835.8301	33406.797	18218.42	3197.8301	10609.795	5669.4199	24062.83	7102.7949	15605.42	16099.83	12180.795	-1234.5801	22453.83	2353.7949	11491.42	17782.83	2414.7949	14660.42	785.83008	-2753.2051	17865.42	13386.375	9618.9102	21948.711	4624.375	24562.91	14008.71	686.31006	3131.4302	20574.654	21461.311	3697.4302	2387.6548	9831.3105	10155.43	23588.654	1929.3101	7087.4302	16162.654	7.0000005	7.0000005	7.2500005	8195.3105	6963.4302	21364.654	20689.311	7538.4302	17602.654	13312.311	8111.4302	18529.654	17449.311	5873.4302	23075.654	6351.3101	11544.43	15065.654	13776.311	4801.4302	12401.654	151.31006	3360.4302	22293.654	17689.311	4606.4302	22282.654	675.47998	444.04004	3397.6499	26990.48	8996.04	19627.65	10566.48	6877.04	16071.65	8253.4805	23945.039	14369.65	2849.48	2698.04	12347.65	21822.48	7838.04	18121.65	1753.48	1334.04	27591.65	619.47998	23967.039	21964.65	1633.7148	23079.109	26741.754	20489.715	15270.109	22674.754	11927.715	17349.109	26867.754	5010.7148	25981.109	18199.754	2495.4551	4692.585	38906.594	19399.455	7042.585	21687.596	24882.455	5129.585	18844.596	19945.641	3867.48	-1355.9854	1372.6396	2026.48	16773.016	20356.641	13269.48	38119.016	17470.045	9642.0957	31588.629	16193.045	6668.0952	7925.6299	11527.045	8938.0957	15319.63	21182.045	10688.096	15850.63	4549.3198	18785.35	15502.564	56.319824	29885.35	19567.564	15271.75	9195.3457	20896.281	3854.75	3727.3452	-975.71973	29448.75	14710.346	18519.281	22675.75	22316.346	37968.281	13127.75	11732.346	18425.281	16587.75	27941.346	16226.28	6671.75	21639.346	12475.28	7843.875	22998.516	28181.539	31808.875	9522.5156	16546.539	-1024.125	921.51514	-4245.46	11084.875	9394.5156	10360.54	30811.705	5511.645	-392.53027	13129.705	8364.6445	15517.47	-8913.2949	-568.35498	420.46973	5285.7051	3532.645	19668.469	13427.79	15174.18	13037.66	14465.985	7284.2949	16722.285	3668.335	5541.395	12043.92	11733.335	6468.395	18363.92	7372.5498	30434.92	10370.02	5108.5498	19504.92	15912.02	352.5498	21385.92	9523.0195	8846.8848	1268.9551	-3964	12490.885	3779.9551	7899	417.88477	19732.955	24180	-470.12012	28677.605	13892.34	9141.6445	13796.36	15368.45	7446.335	5466.335	21308.135	5748.0298	64237.895	8055.4951	26690.385	1511.8652	3441.0649	10769.72	20507.109	13610.685	14933.72	10393.11	19470.684	13316.825	4123.4502	-3024.3906	13038.825	8978.4502	9550.6094	19416.824	9282.4502	11514.609	16247.825	27951.449	17796.609	21298.465	24894.635	5825.7695	16630.465	5190.6348	-4098.2305	13473.465	30082.635	15869.77	16310.465	8161.6348	9456.7695	16268.465	8397.6348	32199.77	20849.465	8451.6348	6801.7695	9805.4648	7028.6348	16296.77	2377.6953	26198.699	25085.281	17482.695	5100.7002	28456.281	4351.6953	18935.699	21918.281	11170.695	-1419.2998	23294.281	16747.031	-223.5752	1077.9805	2290.0303	34834.426	29782.98	18151.031	-212.5752	-2158.0195	12069.03	5850.4248	38914.98	-3405.0352	9769.3555	11214.545	15969.065	10398.475	37743.016	10123.065	4058.4746	23197.016	14790.065	2411.4746	26538.016	15165.065	2824.4746	16178.015	4352.0098	22644.08	30325.9	1123.0098	25103.08	19306.9	3929.0098	572.08008	19474.9	24195.01	6006.0801	25348.9	35726.008	9545.0801	20849.9	9392.8896	33923.129	8705.3555	862.88965	26285.129	13125.355	9856.8896	3302.1299	22190.355	18920.135	10818.175	33338.148	19964.135	15060.175	13594.15	8194.1348	9776.1748	26260.15	10480.135	5741.1748	52118.148	17636.285	-74.75	22925.18	24556.285	3649.25	16649.18	17695.285	7981.25	26033.18	21268.285	-3585.75	24486.18	10297.285	2871.25	51427.18	-7866.7852	16371.485	15320.99	5682.2148	8166.4854	28770.99	-9188.7852	26542.484	23526.99	13412.685	5131.2197	27505.35	27660.684	21407.219	10901.35	18319.684	6263.2197	7671.3496	26110.684	7776.2197	24416.35	21461.684	9069.2197	9934.3496	11033.905	9077.3301	20951.211	1493.9053	9159.3301	20216.211	21842.906	3829.3301	20640.211	18511.906	6861.3301	20806.211	17003.385	-6891.0508	-17717.055	-3927.6152	15151.949	580.94531	11872.385	-9805.0508	9093.9453	2095.1699	7741.9551	16547.891	10942.045	12901.245	4302.2441	7631.0449	4048.2451	12865.244	10592.045	23279.246	7023.2441	-535.95508	7813.2451	10605.244	13958.415	11814.75	22605.16	5798.415	21658.75	5059.1602	-2252.585	17143.75	8503.1602	-997.58496	31755.75	22996.16	11897.415	8571.75	21046.16	5862.415	2375.75	18091.16	16031.33	13861.14	7949.2998	36890.328	8486.1396	24866.301	20132.33	-774.86035	3063.2998	14547.05	10922.995	21671.824	19024.051	6203.9951	22841.824	-3767.9502	8673.9951	28446.824	4569.0498	8514.9951	14525.824	4357.0498	-203.00488	9527.8242	12540.05	4722.9951	25798.824	-4779.9502	26306.996	13032.824	1373.0498	-830.00488	5664.8242	2154.5601	28898.34	19007.664	18724.561	8098.3398	38966.664	20143.045	24108.775	14103.06	7574.0449	18483.775	22131.059	-1500.9551	24096.775	21118.059	20052.045	5669.7754	40513.059	-2990.9551	16043.775	17849.059	-2443.9551	35946.773	20256.059	9736.0449	4946.7754	19142.059	-2783.085	25352.045	12642.485	18892.914	7646.0449	25440.484	-926.08496	14170.045	19395.484	3087.915	7690.0449	24719.484	24348.914	12623.045	24844.484	5445.915	8807.0449	28321.484	-329.08496	26259.045	26071.484	8693.1953	43731.73	21387.516	8169.1953	-2446.2695	25156.516	28219.824	4459.3096	540.94043	21309.824	3692.3096	25409.941	15892.825	4039.3096	18319.941	-2283.1748	19918.309	14545.94	4782.8252	-803.69043	20950.941	8970.8301	33652.961	12395.475	42723.828	8004.96	17917.475	9937.3398	20146.27	34992.055	-2999.1133	23148.779	-10032.352	2346.7451	27319.975	39566.906	10734.745	16581.975	19440.906	2919.71	11622.605	15815.025	13027.71	9999.6055	22416.025	21831.795	-2034.96	1373.3799	-172.20508	41957.039	20833.379	14186.795	1910.04	23615.379	1571.3052	24755.295	16380.49	-422.69482	4094.2949	23936.49	13866.305	4496.2949	23560.49	32.305176	-891.70508	19133.49	18681.305	9999.2949	22931.49	2796.0547	34743.09	17140.08	972.05469	21326.09	11229.08	13958.055	7468.0898	13825.08	783.50488	5569.8652	11126.01	15599.505	1633.8652	18275.01
18710.246	6887.3701	13722.73	12250.245	8513.3701	11770.73	9861.2451	22025.371	1951.7305	-159.40039	34099.285	15485.305	2583.5996	3145.2852	11848.305	14332.6	5378.2852	8358.3047	-881.51465	16624.496	16508.129	8948.6895	-2681.7197	1196.8599	1806.6899	5860.2803	22546.859	4927.6899	12012.28	16481.859	59.634766	9617.8105	17594.145	10910.766	2094.8203	14188.465	9085.7656	12721.82	17300.465	12280.766	10488.82	16384.465	13273.766	5665.8203	15283.465	4024.6948	12787.89	11307.375	14929.695	4764.8896	2872.375	4257.665	14685.455	11046.375	18413.664	-73.544922	13771.375	1974.1548	20913.914	10080.605	11168.145	10474.755	10263.635	18005.145	7974.7549	10349.635	22273.145	5978.7549	8071.6348	23025.145	7890.7549	8127.6348	812.14502	12877.755	1392.6348	14938.145	7314.7549	8660.6348	20656.145	10237.755	7370.6348	-995.85498	2632.7549	10749.635	11261.145	8703.7549	9546.6348	15499.145	4983.7549	6168.6348	8258.0254	13880.265	14029.845	16734.025	9382.2646	14221.845	17538.025	-1449.7354	842.84473	16136.025	5576.2646	14926.845	18461.025	10309.265	17478.844	-320.9751	853.26465	15587.845	20564.025	5279.2646	18357.844	13109.025	4095.2646	12332.845	15180.025	3134.2646	11352.845	20099.641	15654.665	14489.23	-1738.3604	5293.665	19742.23	4814.6396	7726.665	15812.23	-4823.3604	2964.665	24150.23	-4506.3604	2190.665	19272.23	5623.6396	3445.665	14894.23	979.32031	23211.135	14843.245	4256.3203	16039.135	22982.246	14995.32	6543.1348	13590.245	11102.32	13749.135	23030.246	8105.3203	18251.135	15714.245	14055.32	2521.1348	21739.246	9499.3203	-5758.8652	1572.2451	13350.32	-2633.8652	16329.245	5509.0752	10886.061	6687.9805	227.33496	19085.375	16448.766	11174.335	8415.375	21588.766	5413.335	3898.375	13925.766	15326.335	10300.375	18003.766	15591.335	7016.375	26865.766	13970.125	15061.26	17129.35	22083.125	5603.2598	25217.35	9383.125	26407.26	13666.35	536.125	2487.2598	13347.35	1136.125	948.25977	14787.35	21309.125	8407.2598	15916.35	17583.125	4885.2598	17910.35	20201.125	9322.2598	15606.35	2245.125	169.25977	8539.3496	25365.125	3230.2598	18306.35	18253.125	1207.2598	1037.3496	12257.125	5485.2598	11300.35	20765.125	5242.2598	19533.35	-673.90527	34858.441	19245.83	824.09473	13406.439	13518.83	20414.094	9281.4395	19223.83	19694.094	5204.4399	802.83008	12012.095	5530.4399	16229.83	13300.095	8782.4395	19567.83	4129.0947	2718.4399	19949.83	11714.245	11919.061	21221.281	2700.2451	30989.061	13881.28	-1948.21	4141.29	17789.525	13421.79	4771.29	2735.5249	12125.79	13184.29	20070.525	-3510.21	4071.29	17737.525	7.5000005	7.5000005	7.7500005	3916.79	9261.29	24098.525	13118.79	8093.29	18150.525	9941.79	4442.29	19118.525	8027.79	11647.29	11798.525	1921.79	14267.29	11445.525	9730.79	6420.29	12574.525	12534.79	4930.29	19980.525	18836.789	4221.29	25716.525	2829.9351	-1175.7451	2610.9902	27308.936	8413.2549	21992.99	10551.936	5558.2549	14557.99	5805.9351	22294.254	22117.99	-183.06494	-629.74512	15381.99	11314.936	11949.255	15130.99	4756.9351	2377.2549	23953.99	5352.9351	18257.254	17866.99	-1001.6846	20129.15	34203.867	9472.3154	6614.1499	22762.865	648.31543	1298.1499	17855.865	417.31543	26534.15	17462.865	806.56494	5381.3149	36273.492	17430.564	9236.3145	18391.49	22401.564	7473.3149	17405.49	21280.266	1175.3555	2239.1396	1223.2651	1003.3555	20260.141	21570.266	10930.355	40748.141	21934.98	13434.175	31144.35	12631.98	3585.1748	6924.3501	15376.98	4852.1748	17728.35	23270.98	6743.1748	20153.35	6824.4302	19280.029	13140.825	7935.4302	26103.029	12172.825	18319.09	9068.6855	20473.561	7292.0898	4194.6851	1667.5601	15598.09	42705.684	21293.561	6121.0898	33692.684	37052.559	2882.0898	15217.686	19210.561	7918.0898	29370.686	18309.561	21825.09	8138.6851	16533.561	10739.984	21388.02	34017.004	33743.984	8678.0195	19511.004	1166.9849	184.01953	2797.0049	16351.984	4136.0195	16740.004	36613.91	1076.1846	-815.375	12941.91	10452.185	12714.625	-3277.0898	-4212.8154	379.625	15279.91	-782.81543	16667.625	10250.125	14621.5	16766.121	17032.24	10311.5	12958.745	3680.9502	3141.4551	12427.82	16161.95	5238.4551	14098.82	1539.085	28931.545	10260.25	2276.085	18082.545	25238.25	7588.085	5309.5449	11065.25	13007.195	1435.2402	3691.1099	15142.195	2378.2402	18415.109	5763.1953	18645.24	27656.109	-6.8100586	28491.246	20103.029	4376.605	21672.965	7076.1348	6418.9697	1522.4502	17544.205	4103.6846	48207.508	17971.93	32294.439	7129.7251	4798.1904	18735.975	10540.06	12152.5	17738.975	10810.06	20333.5	13121.97	2007.145	839.7207	13942.97	5635.145	14542.721	15803.97	6958.145	18450.721	17269.969	23731.145	23923.721	30357.121	18956.469	19895.375	21682.121	2698.4697	7590.375	11411.12	24288.469	13774.375	21636.121	6086.4697	19378.375	13058.12	7790.4697	36943.375	18131.121	6145.4697	17817.375	12256.12	2370.4697	27125.375	3781.9199	14950.48	34207.324	17594.92	6994.4805	24691.324	7856.9199	16077.48	23494.324	8878.9199	5249.4805	18747.324	22179.215	2439.3901	-5649.6699	8876.2148	41888.391	21317.33	20138.215	1924.3901	-8111.6699	20306.215	3221.3901	-5053.6699	96.870117	8317.4902	9786.5254	12424.484	13161.55	37923.648	2414.4844	6243.5498	32438.65	12722.484	2889.5498	30641.65	5298.4844	3986.5498	20940.65	5422.2803	18870.49	24846.68	5610.2803	22909.49	16962.68	9674.2803	-114.50977	15011.68	25399.281	4764.4902	22732.68	38254.281	7992.4902	17236.68	2255.0742	33066.41	19027.225	-1370.9258	27072.41	19935.225	6206.0742	2642.4102	30565.225	17970.375	9538.2002	37760.102	14997.375	17203.199	17013.1	6647.375	9274.2002	24495.1	12758.375	9355.2002	57241.102	11253.315	6287.75	24457.301	20638.316	10471.75	23328.301	12811.315	15622.75	23935.301	10475.315	7278.75	31130.301	5110.3154	9968.75	54165.301	-2986.3945	20937.615	12519.289	13977.605	14057.615	19834.289	1913.6055	17964.615	12968.289	17848.85	8986.9551	25825.539	8549.8496	44119.953	10477.539	18206.85	7731.9551	22696.539	21909.85	10325.955	31997.539	23173.85	8335.9551	17270.539	12822.65	15270.15	17039.754	1706.6499	12173.15	24015.754	21692.65	9165.1504	23963.754	26023.65	12366.15	24691.754	11462.715	-7487.8242	-8990.8652	-8172.2852	15633.176	5243.1348	3119.7148	-9547.8242	11886.135	-2160.8848	2842.7549	17247.881	25448.58	8109.6055	22312.58	13919.58	1518.6055	26348.58	21963.58	25685.605	24155.58	9078.5801	7151.6055	1948.5801	13435.92	9098.3047	26941.219	7775.9199	21688.305	13502.22	-757.08008	18525.305	17736.219	758.91992	26585.305	31610.219	13952.92	3627.3047	24075.219	8956.9199	-15.695312	23255.219	10406.846	18762.516	7990.6201	38267.844	10786.516	21378.621	16162.846	2216.5151	6609.6201	22426.266	11671.115	31015.52	35798.266	7056.1152	24608.52	2432.2651	14184.115	35679.52	15786.266	11806.115	21509.52	11792.266	5229.1152	17166.52	18819.266	9567.1152	32462.52	2746.2651	29259.115	25254.52	7467.2651	1074.1152	17664.52	3202.7151	29115.199	15693.825	17616.715	10839.2	37233.824	27116.344	12239.42	17500.125	18849.344	7399.4199	19927.125	1712.3447	10880.42	21607.125	21217.344	1719.4199	35292.125	473.34473	8844.4199	17910.125	3271.3447	5295.4199	12894.125	10520.345	1765.4199	22787.125	3324.2695	14631.7	3034.4346	18177.27	10550.7	20754.434	-2420.7305	20602.699	20137.434	1926.2695	8653.7002	22370.434	21026.27	16583.699	25148.434	2716.2695	17739.699	22240.434	4110.2695	17637.699	20806.434	7627.29	45953.285	18995.734	12998.29	-117.71484	21490.734	26016.43	7230	2970.21	5403.4297	18616	26849.211	12816.43	6217	21404.211	-4684.5703	26665	16477.211	-383.57031	550	24523.211	-82.535156	24923.844	4699.7402	18559.465	7028.8447	14096.74	14875.24	16706.449	32506.934	7711.5898	21485.025	-12922.129	1479.9551	30759.32	29325.555	4203.9551	17915.32	19948.555	3335.0952	9506.1299	19554.496	14709.096	10176.13	26010.496	23464.295	-1679.3896	-1405.4053	-3659.7051	37075.609	24806.594	11087.295	-2549.3896	16986.594	5239.125	33730.82	8507.1104	2164.125	7972.8198	13533.11	18692.125	9153.8203	17915.109	3183.125	5020.8198	18135.109	16866.125	13304.82	19017.109	13699.145	28508.059	26810.801	9313.1445	14320.06	20265.801	24644.145	2320.0596	13370.8	4407.4399	6501.9302	26674.455	7430.4399	8124.9302	23053.455
12632.475	1776.0254	12188.29	9134.4746	5698.0254	15600.29	7092.4751	11884.025	2360.29	-163.42969	38600.633	13991.485	-182.42969	3409.6348	17947.484	12091.57	3794.6348	8200.4854	4946.665	6921.54	17145.645	6274.7349	-7787.6992	-10464.395	395.73486	-2774.6992	7492.6055	2743.7349	6876.3008	2831.6055	2218.165	1112.6699	11220.7	1821.1802	11770.57	10853.9	6673.1802	14688.57	12424.9	11048.18	7033.5703	14155.9	14842.18	2732.5703	12939.9	6137.6548	11091.185	17209.17	15900.654	3690.1846	11263.17	3677.6899	22760.455	16809.621	15451.689	8989.4551	18481.621	3126.5151	18768.176	8809.4102	16024.465	8935.9707	16587.086	14887.465	5728.9702	12267.085	35056.465	6027.9702	8408.085	27837.465	7039.9702	7235.085	2850.4648	13529.971	4855.085	20547.465	7731.9702	9333.085	20680.465	9532.9707	8764.085	4259.4648	2183.9702	12044.085	16806.465	8789.9707	10045.085	19575.465	7695.9702	8301.085	10269.705	13572.425	18055.32	19955.705	6522.4248	16006.32	18010.705	1961.4248	1861.3198	16607.705	5386.4248	13272.32	17308.705	5310.4248	1582.3198	472.70508	882.4248	21291.32	19312.705	7933.4248	24095.32	13833.705	2893.4248	14565.32	14927.705	2251.4248	11031.32	20916.996	14057.08	12161.32	2104.9951	2333.0801	14396.32	11693.995	11257.08	15548.32	2080.9951	5211.0801	20376.32	1208.9951	2136.0801	14414.32	10312.995	2268.0801	12076.32	4313.3999	30770.1	11997.71	7746.3999	27528.1	22322.711	18036.4	21321.1	13831.71	6428.3999	22993.1	18578.711	11756.4	24530.1	14989.71	17796.4	9524.0996	19194.711	12709.4	1256.1001	-363.29004	17830.4	4675.1001	14869.71	13292.975	5364.0303	10841.15	1479.9951	19062.93	13601.814	7925.9951	9051.9297	20984.814	7731.9951	2036.9302	13752.814	16943.996	7447.9302	21890.814	14008.995	5101.9302	32024.814	15787.73	7836.7651	16139.445	16225.73	6835.7651	21517.445	3467.7305	26713.766	13213.445	-4471.2695	2378.7651	15773.445	-1843.2695	1864.7651	16363.445	17540.73	7268.7651	16272.445	12186.73	5048.7651	19971.445	12149.73	10676.766	14007.445	-3881.2695	2388.7651	9384.4453	17919.73	6768.7651	18402.445	16811.73	3527.7651	47.444824	7402.7305	5518.7651	10139.445	18603.73	6603.7651	20352.445	3245.7998	32556.07	17374.934	4688.7998	13364.07	8678.9346	29790.801	9541.0703	17228.934	25968.801	4803.0698	-1539.0654	17359.801	6196.0698	14440.935	18282.801	5956.0698	15557.935	819.7998	1296.0698	18583.934	16268.76	8714.96	20448.836	1990.7598	25864.961	17214.836	398.85498	6057.6748	18367.215	10659.855	7422.6748	1902.2148	16516.855	16288.675	22127.215	-1003.145	4793.6748	15189.215	8	8	8.25	8886.8555	9891.6748	26089.215	13947.855	11807.675	17238.215	12067.855	8973.6748	17745.215	1788.855	23282.676	21374.215	136.85498	26321.676	14522.215	13610.855	9572.6748	15102.215	14657.855	5618.6748	19986.215	21758.855	9424.6748	29724.215	-1558.2354	1935.2949	-2685.6748	7656.7646	30058.295	11494.325	7446.7646	9189.2949	10549.325	1384.7646	27081.295	8447.3252	-637.23535	4335.2949	10445.325	2626.7646	26190.295	10242.325	1447.7646	5555.2949	16163.325	-933.23535	23427.295	12326.325	2317.4302	17315.625	42936.715	30471.43	13983.625	20045.715	3176.4302	22.625	15805.715	9468.4297	19162.625	13303.715	1123.8052	4994.8198	41859.641	10788.805	11893.82	19500.641	26436.805	8599.8203	17278.641	35318.289	6512.4502	4870.0752	1337.29	5010.4502	22213.074	23134.289	15136.45	46627.074	19495.875	8752.3848	22547.031	14873.875	4302.3848	1873.0303	14429.875	3248.3848	12531.03	19874.875	3187.3848	14268.03	4765.0449	18485.215	11963.305	11747.045	20890.215	19689.305	22284.904	5408.8047	21595.311	7771.9048	-106.19531	-128.68994	8829.9043	4753.8047	21629.311	8315.9043	33005.805	34641.309	9051.9043	6751.8047	17540.311	28476.904	9605.8047	20596.311	18669.904	2382.8047	14767.311	13500.725	24740.945	33035.57	35825.727	7856.9448	22334.57	1497.7251	1912.9448	-1095.4297	17394.725	5091.9448	19418.57	37443.25	7228.1802	-946.91992	2130.25	29750.18	11883.08	-3101.75	-1050.8198	1598.0801	16085.25	5159.1802	22427.08	13722.775	14130.936	16105.609	17282.789	10148.075	13600.375	5589.3599	3131.4702	9201.2451	14915.359	4878.4702	15265.245	9238.9004	32269.939	7519.04	6952.8999	15484.939	20904.039	14823.9	8127.9399	8984.04	4510.4351	208.52002	6081.5898	4847.4351	10310.52	15125.59	957.43506	17129.52	32821.59	3019.7849	23822.609	16469.01	8120.2202	15038.49	13957.18	9108.9004	5282.0752	18225.406	588.20508	42668.895	11619.315	32799.57	7769.8096	2605.1099	10624.795	17276.83	15605.59	18910.795	7364.8301	18063.59	25976.945	1802.2002	5076.9346	14103.945	5412.2002	18804.934	17863.945	3565.2002	18041.934	20744.945	15900.2	22762.934	29863.449	12732.4	14995.83	14257.45	2024.4004	5696.8301	5278.4502	34753.398	12699.83	13698.45	6863.4004	14735.83	8492.4502	4137.4004	37577.828	15073.45	3682.4004	14407.83	5436.4502	3438.4004	16773.83	2064.6846	7308.7949	15255.471	16886.684	6623.7949	18658.471	3846.6846	17601.795	23174.471	11645.685	3270.7949	17495.471	17130.324	-445.35547	1353.1602	2982.3252	31128.645	30855.16	13615.325	-2659.3555	1007.1602	15858.325	2972.6445	4670.1602	131.60498	11999.904	6538.0059	20528.359	14569.47	29266.25	6701.3604	5453.4697	21857.25	15322.36	4297.4697	17572.25	7854.3604	5488.4697	8279.25	-3651.4346	7749.0801	24825.846	-1625.4346	20975.08	12113.846	-1343.4346	-2088.9199	13104.846	14936.565	4144.0801	23187.846	29840.566	6934.0801	15974.846	3607.25	37240.664	17173.801	-3743.75	21147.664	25574.801	1977.25	-2010.3359	28731.801	21250.336	4853.75	35058.781	19711.336	4307.75	17136.781	7930.335	3454.75	26395.781	14188.335	2294.75	54237.781	18866.73	7662.0752	21037.744	14155.73	16269.075	18777.744	15277.73	17511.074	25078.744	20947.73	3342.0752	17527.744	8667.7305	13064.075	52675.742	-1411.7002	13801.93	17912.51	12858.3	4304.9297	28882.51	3706.2998	-945.07031	18594.51	19869.316	7617.8652	28434.945	12659.315	43144.867	7219.9453	18593.316	11424.865	24487.945	22294.316	4776.8652	31172.945	22928.316	11629.865	16437.945	5425.7251	4669.6201	14990.365	3091.7251	5132.6201	16546.365	25997.725	-383.37988	17431.365	9794.7246	16629.621	-993.63477	18706.934	-15288.135	-7258.2559	-2073.0654	15839.865	8119.7441	16216.935	-13619.135	15104.744	-4458.875	4275.8896	20194.766	11650.53	16575.301	15772.875	12283.53	5653.2998	23882.875	25147.531	8264.2998	21478.875	6524.5303	761.2998	-1764.125	14551.58	10332	26974.545	6197.5801	24242	9908.5449	2593.5801	16221	8555.5449	4307.5801	27974	26472.545	17960.58	7132	16241.545	13114.58	-1268	24794.545	9146.3555	10515.785	7610.085	28765.355	11319.785	22492.086	11165.355	2941.7852	4013.085	15294.295	12078.06	19422.135	28099.295	4681.0596	27430.135	-4626.7051	16988.059	38329.133	5231.2949	18564.059	13166.135	7457.2949	1643.0596	9399.1348	11082.295	7813.0596	26188.135	16182.295	6500.0596	17096.135	2007.2949	1080.0596	16794.135	472.31494	30222.039	17988.816	18528.314	5530.04	39065.816	18437.551	27414.49	7038.1602	16008.55	6059.4902	17538.16	12127.55	1366.4902	21048.16	16933.551	3986.4902	33259.16	-1218.4502	14508.49	9465.1602	3964.5498	7352.4902	6592.1602	14999.55	3099.4902	7884.1602	17636.59	3486.0996	-5005.7148	11198.59	6731.0996	13176.285	-1083.4102	20024.1	11858.285	1587.5898	8804.0996	19071.285	20719.59	14062.1	14793.285	5071.5898	8984.0996	15802.285	5511.5898	14448.1	19300.285	484.34961	54065.23	19821.809	12868.35	2486.2305	18651.809	27009.621	8876.3496	689.50586	18086.621	3486.3501	22780.506	16545.621	3542.3501	-132.49414	2117.6201	7849.3501	13278.506	3627.6201	2561.3501	17184.506	16150.225	6697.2354	11509.375	17448.225	2910.2354	19992.375	12877.67	15323.91	30316.289	778.42969	14302.545	-6552.1094	51.235352	35009.859	38381.895	3808.2354	16930.859	20767.895	2697.0498	6902.2852	19488.275	11931.05	10857.285	19878.275	25664.715	5641.2202	-1656.1152	-875.28516	45518.219	22542.885	13971.715	2541.2202	19139.885	621.78027	24623.939	16189.72	-2556.2197	6845.9399	19471.719	14223.78	10207.939	23320.719	-1906.2197	4045.9399	20892.719	22162.781	13692.939	28176.719	12643.355	26281.516	42868.121	6622.3555	14432.516	23347.121	717.35547	15543.516	19046.121	-90.625	10863.705	10793.195	6873.375	10571.705	23919.195
5229.4551	2488.5254	11830.9	8878.4551	6996.5254	15467.9	5479.4551	17713.525	5956.9004	2681.665	40097.684	11715.865	4821.665	3985.6851	8908.8652	13879.665	5128.6851	6029.8652	3494.4102	3161.1699	18208.029	6166.1948	-6203.6602	-956.41016	1098.1948	477.33984	17414.59	2760.1948	11195.34	13816.59	3516.0151	9633.8203	16725.57	-1302.165	17599.055	13127.585	7245.835	15044.055	17080.586	9913.835	11345.055	1449.585	10188.835	5184.0547	8516.585	1559.8896	15383.4	14794.34	14634.89	3494.4004	7330.3398	5624.625	21389.289	7862.4902	12196.625	8123.29	10223.49	4787.165	24409.371	4774.9199	17581.34	10845.33	14741.42	4576.3398	3658.3301	19550.42	25605.34	8976.3301	11390.42	26153.34	11552.33	11601.42	1992.3398	11917.33	7031.4199	18282.34	8580.3301	13149.42	6609.3398	5272.3301	10539.42	2873.3398	5658.3301	17761.42	16254.34	12554.33	13768.42	15603.34	5781.3301	11772.42	8392.6904	14491.085	16597.52	6105.6904	10458.085	12683.52	20543.691	2511.085	-351.47998	11449.69	2324.085	11337.52	19042.691	1776.085	2445.52	870.69043	1675.085	16161.52	16219.69	5440.085	21433.52	12740.69	2622.085	11272.52	13583.69	956.08496	10703.52	22459.629	15625.175	13400.965	-82.370117	3978.1748	19977.965	4718.6299	10580.175	12498.965	-894.37012	5811.1748	21655.965	419.62988	2794.1748	16763.965	8395.6299	3567.1748	9673.9648	3233.835	31203.955	13714.9	4143.835	23432.955	22782.9	12562.835	15448.955	16262.9	9708.835	20565.955	24912.9	21834.836	5084.9551	17574.9	17451.836	5950.9551	20097.9	10552.835	-269.04492	1779.8999	17875.836	2862.9551	18970.9	10234.83	9474.8447	15996.685	-1950.5898	22659.9	15008.92	6018.4102	13015.9	20131.92	7479.4102	5121.8999	12495.92	13710.41	7066.8999	17332.92	7132.4102	6807.8999	28667.92	18934.664	11860.785	17707.359	26408.664	7571.7852	29733.359	8669.665	32716.785	19155.359	1870.665	6734.7852	13272.359	5443.665	3578.7852	12763.359	20940.664	9015.7852	19720.359	19548.664	8264.7852	19699.359	19657.664	13835.785	14837.359	2157.665	3150.7852	9390.3594	24503.664	10660.785	7731.3599	21789.664	4363.7852	1503.3599	14260.665	7957.7852	9941.3594	20407.664	9892.7852	20030.359	5287.6499	22181.324	19997.574	7172.6499	9583.3252	13230.575	28689.65	12036.325	19343.574	24614.65	5462.3252	2268.5752	18632.65	6157.3252	22086.574	16548.65	4589.3252	18014.574	3042.6499	2773.3252	22431.574	11537.49	10361.205	23770.029	1342.4902	17252.205	15046.029	2515.0952	580.36523	19943.289	16130.096	1990.3652	2347.29	17414.096	11572.365	19340.289	87.095215	2027.3652	17808.289	8.5	8.5	8.75	8665.0957	6639.3652	24169.289	21259.096	4751.3652	17308.289	5584.0952	15684.365	17389.289	14696.096	14060.365	23384.289	8620.0957	12906.365	16130.29	16524.096	3417.3652	13305.29	14921.096	1933.3652	19831.289	1253.0952	2793.3652	33217.289	-1344.2402	2388.9849	-142.4502	5559.7598	37710.984	21659.551	6731.7598	13726.984	12522.55	1200.7598	26352.984	14350.55	-2773.2402	4129.9849	14864.55	-882.24023	26357.984	4773.5498	103.75977	4461.9849	21313.551	-1442.2402	24861.984	17741.551	1810.7949	14313.815	39184.617	34038.797	13579.815	18892.615	5093.7949	-815.18457	18553.615	21116.795	5051.8154	17619.615	-677.39502	3131.7598	33304.434	17390.605	8076.7598	13740.435	21388.605	3664.7598	9765.4346	30476.08	4446.4102	5988.3652	622.08008	2566.4102	20783.365	18683.08	12927.41	41452.367	26251.99	11464.58	25668.43	17666.99	7116.5801	4317.4302	17115.99	6554.5801	10598.43	25826.99	9340.5801	15298.43	3109.335	22236.391	10908.55	7308.335	25632.391	12930.55	23830.355	7779.1699	18253.359	9188.3555	4546.1699	-823.63965	13830.355	32763.17	24116.359	4554.355	36830.172	31939.359	10514.355	6344.1699	19716.359	29112.355	7828.1699	22966.359	15189.355	5827.1699	9331.3604	11049.365	20718.391	29739.754	24000.365	7027.3896	16766.754	4120.3652	-2073.6104	0.75488281	19154.365	1981.3896	15527.755	38271.352	7681.1152	-1980.2451	15028.35	15642.115	12478.755	1681.3501	-358.88477	-1905.2451	13904.35	2787.1152	19943.754	12328.84	11744.825	17584.455	21970.535	8995.5547	18190.5	2985.9102	5508.5547	9454.46	16836.91	1140.5547	19596.461	7671	24889.219	14919.465	10304	15632.22	20465.465	13399	5424.2197	10425.465	2221.5752	525.70996	4557.2749	13207.575	3987.71	15114.275	4828.5752	16280.71	23439.275	-1679.6699	24579.115	13049.085	6611.6948	13878.86	10192.875	8975.1748	1199.4951	23165.84	34049.699	11538.49	-3945.9697	27806.615	8436.5957	3410.0952	15530.55	16970.295	18773.414	12464.55	7904.2949	18361.414	23339.586	3664.4502	3683.5996	12760.585	4985.4502	14604.6	15931.585	3911.4502	20245.6	17550.586	22696.449	25455.6	29513.385	12568.725	24293.865	13869.385	5538.7246	7904.8652	8019.3848	14256.725	17302.865	16875.385	5923.7246	19947.865	11617.385	2975.7246	44052.867	17739.385	4645.7246	16682.865	7676.3848	2264.7246	24153.865	4886.8154	21694.969	31510.045	17636.816	7098.9697	23122.045	2260.8154	17403.969	28478.045	6834.8154	577.96973	21549.045	16846.211	4611.145	-2776.0195	4064.21	30603.145	22375.98	18178.211	3657.145	-4616.0195	311.20996	2482.145	-1231.0195	-575.6748	16907.15	12040.08	13552.715	15440.56	38613.102	5911.7148	6843.5596	15500.1	9690.7148	7686.5596	33100.102	10544.715	4883.5596	17244.1	-286.31543	10219.99	28812.426	1429.6846	23392.99	17203.426	7520.6846	1528.9902	17283.426	21395.684	6293.9902	27406.426	33654.684	8067.9902	17001.426	6168.7354	44815.559	17145.529	5989.7354	29452.559	25134.529	12111.735	12491.56	27094.529	15865.56	3703.8154	39791.844	23397.559	10586.815	17521.844	8750.5596	2160.8154	30470.844	13631.56	680.81543	58814.844	14699.695	9127.46	23479.35	18994.695	9979.46	20960.35	11869.695	17166.461	23228.35	19480.695	11193.46	25270.35	6794.6953	12873.46	51570.352	-6065.4609	18664.275	18317.375	2752.5391	20049.275	35863.375	568.53906	6184.2754	21514.375	18026.391	9680.6953	28485.07	12524.39	38247.695	7850.0703	12691.39	5927.6948	24044.07	13782.39	8230.6953	33211.07	16297.39	10173.695	16950.07	3550.7998	5376.0952	11834.914	450.7998	10594.096	13825.914	25864.801	4342.0952	13201.914	21008.801	4460.0952	-2743.0859	12477.51	-7964.8047	-8552.0742	-8116.4902	25649.195	6403.9258	-9511.4902	7799.1953	14339.926	4455.3496	4533.0703	28752.51	19700.336	2530.6055	8934.2949	16433.336	1989.6055	20750.295	26850.336	7126.6055	14629.295	11689.335	-3332.3945	-5987.7051	14024.285	13762.665	28653.885	3432.2852	18334.664	13947.885	2123.2852	10138.665	-3767.1152	1324.2852	26523.664	23915.885	12754.285	11197.665	26031.885	8916.2852	690.66504	18491.885	11477.025	8081.6299	10466.565	19255.025	25679.629	22571.566	16237.025	5380.6299	6121.5654	15439.13	11354.14	18153.035	25812.129	9300.1396	20074.035	-287.87012	15589.14	29572.035	14328.13	11382.14	16723.035	12288.13	1843.1396	9115.0352	19432.129	5501.1396	9480.0352	20942.129	5605.1396	12512.035	8080.1299	649.13965	15170.035	24.629883	34634.949	14685.49	15813.63	9586.9502	34384.492	13551.67	25233.781	12116.676	16289.67	4164.7803	17204.676	10851.67	5302.7803	21379.676	15754.67	6418.7803	34345.676	-578.33008	15619.78	14490.676	6534.6699	8797.7803	11972.676	11337.67	7444.7803	14773.676	25497.455	-2177.4004	-1529.5498	-360.54492	-3390.4004	15164.45	635.45508	12848.6	17144.449	6618.4551	7095.5996	21773.449	20893.455	11409.6	17844.449	7052.4551	5205.5996	16553.449	7484.4551	11592.6	12519.45	3188.7354	48978.594	18254.609	9918.7354	-3137.4043	21207.609	30156.689	3069.2002	1764.4053	20237.689	5936.2002	25038.406	17952.689	2050.2002	2272.4053	6780.6899	4546.2002	23390.406	5259.6899	1942.2002	20461.406	20615.465	1210.4648	14013.256	20511.465	-1284.5352	21973.256	13486.145	11135.965	32408.766	7273.0938	21586.93	8787.3008	2302.2598	21235.689	36474.129	3033.2598	18111.689	28758.129	2916.0947	9878.3047	10953.846	10685.095	7154.3047	17621.846	26132.84	-6092.7207	-2106.8799	3104.8398	36664.281	20049.121	17940.84	-5956.7207	19103.121	1709.6846	27739.246	8180.2754	-1589.3154	4727.2451	17660.275	14317.685	5276.2451	24091.275	-559.31543	2644.2451	15952.275	16783.684	11925.245	20426.275	8242.5303	30920.789	23746.711	1812.5303	17028.789	14950.71	50.530273	18162.789	11793.71	-700.43994	2470.8052	5083.4648	6021.5601	9546.8047	24948.465
1688.2754	4741.9551	16184.12	6866.2754	5692.9551	16208.12	11240.275	12737.955	9099.1201	2498.105	35337.191	16661	7318.105	3451.1904	14990	12457.105	3332.1904	12870	5058.4346	1312.1699	24062.09	4347.3047	-8494.7949	-1126.1299	-679.69531	-3921.7949	22513.871	1735.3047	3109.2051	17160.871	2686.8848	11651.391	12958.91	4281.0552	11126.82	18662.846	5457.0552	13001.82	15228.846	13647.055	2176.8203	4475.8452	11173.055	5946.8203	14843.846	11121.145	3091.7598	16251.84	13095.145	8195.7598	8451.8398	781.55469	20409.99	12687.915	12051.555	5439.9902	13163.915	3736.5752	28089.795	6345.8599	14485.15	4918.2695	14956.97	768.1499	-1416.7305	16980.969	27716.15	5098.2695	6773.9697	23492.15	5634.2695	13134.97	1931.1499	6625.2695	7426.9697	15727.15	3453.2695	12780.97	1392.1499	983.26953	7199.9697	1015.1499	119.26953	13694.97	15919.15	5632.2695	12904.97	14026.15	3401.2695	11355.97	13535.175	14317.965	19905.74	2817.1748	4662.9648	18309.74	18565.176	3744.9648	1890.7402	17923.176	5820.9648	13174.74	25685.176	4980.9648	3798.7402	3293.1748	4604.9648	21702.74	23716.176	5550.9648	23014.74	16242.175	10120.965	12645.74	16134.175	7078.9648	16904.74	24242.496	14512.79	11543.45	1164.4951	892.79004	15328.45	3699.4951	12600.79	18026.449	-63.504883	3340.79	20340.449	368.49512	1359.79	13536.45	7883.4951	2542.79	10613.45	-422.55469	23567.07	13200.189	3210.4453	27041.07	22981.189	-1318.5547	32235.07	20492.189	3232.4453	20196.07	19651.189	16298.445	3559.0703	15381.189	13680.445	9270.0703	18338.189	7469.4453	-256.92969	99.189941	13792.445	4982.0703	18653.189	6396.0952	12423.545	24017.58	268.9502	18554.83	21962.801	13924.95	9076.8301	21282.801	8183.9502	1929.8301	13028.8	14744.95	9150.8301	21686.801	11246.95	7063.8301	33189.801	21230.564	9005.8799	17901.965	21038.564	6861.8799	23759.965	7222.5649	31585.879	15430.965	392.56494	2075.8799	12331.965	2945.5649	3646.8799	14463.965	14057.564	6384.8799	16327.965	17989.564	8824.8799	22083.965	16343.564	10565.88	13375.965	-341.43506	2979.8799	11139.965	19395.564	4217.8799	1619.9648	18954.564	4043.8799	-1048.0352	9749.5645	6877.8799	10880.965	18792.564	5928.8799	19657.965	-747.49023	27044.5	7887.7246	2732.5098	5122.5	11156.725	22606.51	4860.5	15913.725	20502.51	1865.5	-84.275391	13748.51	1444.5	13517.725	16108.51	2979.5	15019.725	-2417.4902	-312.5	15475.725	14569	12506.31	15839.225	6589	24243.309	9856.2246	48.415039	5570.145	17643.641	12812.415	3991.145	1919.6401	21222.414	12294.145	17093.641	-1221.585	4021.145	17350.641	9	9	9.25	6952.415	9148.1445	26813.641	13391.415	9154.1445	18394.641	8353.415	10467.145	16673.641	7441.415	16369.145	16136.641	809.41504	17989.145	15269.641	9932.415	5092.145	10056.641	13740.415	5824.145	23204.641	-1234.585	4755.145	30885.641	3057.0601	1658.2798	1456.9248	12061.061	32246.279	14169.925	9672.0605	8484.2793	16508.926	11941.061	20350.279	18075.926	-1091.9399	3318.2798	15634.925	3682.0601	12192.279	3542.9248	1372.0601	4619.2798	21097.926	1424.0601	28338.279	18480.926	-669.8999	23616.67	44340.664	25911.1	12822.67	21679.664	2943.1001	595.66992	14884.665	18171.1	7964.6699	15076.665	-1124.0303	3263.0352	34233.477	15732.97	10212.035	18151.475	22133.969	6555.0352	11255.475	22999.33	8102.1348	-4374.5498	2968.3301	4865.1348	15447.45	23584.33	14984.135	32017.449	23786.336	10839.734	31918.525	16006.335	5857.7349	5778.5249	14351.335	5225.7349	16454.525	14053.335	11745.734	20332.525	7751.5649	15847.585	13078.295	14832.564	21861.586	14558.295	20310.59	7788.6802	21648.93	5294.5898	3749.6802	-727.07031	16642.59	32463.68	20066.93	18834.59	22359.68	27602.93	12928.59	6190.6802	17128.93	18219.59	15894.68	16123.93	16715.59	8680.6797	10109.93	10402.67	20517.125	33126.199	5701.6699	2757.125	15859.2	-396.33008	348.125	1984.2002	15639.67	4606.125	17252.199	42897.852	9949.1406	-5540.7246	9466.8496	22175.141	9096.2754	879.8501	2920.1401	-6634.7246	18308.85	6428.1401	11157.275	16654.686	6075.9102	16738.635	17186.096	7592.2949	14419.205	5820.5098	2951.7402	14215.125	9496.5098	5317.7402	19342.125	6266.21	19457.316	7020.1396	8529.21	16836.316	17597.141	14403.21	6516.3154	5642.1396	-2776.5352	-3746.9053	5294.6851	9222.4648	1066.0947	16926.686	453.46484	12555.095	27937.686	-1487.77	25405.621	17488.51	-189.76514	20059.406	13050.935	9677.4355	2990.5049	23455.4	34213.727	-6058.0293	1790.2651	28044.996	5618.625	5586.6401	10658.655	10608.92	10659.97	16456.656	3875.9199	16777.969	21027.211	-1187.6699	2802.9648	15415.21	3283.3301	12412.965	19415.211	1229.3301	18796.965	27147.211	5715.3301	23767.965	28528.074	15218.19	20568.865	17642.074	47.19043	6980.8652	14444.075	14431.19	17681.865	17250.074	5059.1904	18307.865	12599.075	8863.1904	44402.867	21437.074	3736.1904	14921.865	9192.0752	1148.1904	21366.865	7787.8848	30074.129	25686.461	16830.885	4863.1299	23933.461	6321.8848	19228.129	28766.461	10912.885	2134.1299	19058.461	12700.21	1690.1802	-1828.8701	3155.21	33746.18	25690.129	17453.211	2082.1802	-65.870117	-793.79004	3672.1802	1421.1299	-1092.0249	15562.025	12952.91	16709.441	13474.925	30237.564	7956.4404	1562.9248	25298.564	13149.44	5672.9248	26165.564	9993.4404	3409.9248	12679.564	2705.915	14340.57	17094.734	3876.915	27913.57	6837.7344	7064.915	4355.5698	14246.734	23822.914	9556.5703	17992.734	34365.914	10903.57	10863.734	6355.46	46059.258	20045.385	1774.46	28761.26	27032.385	9691.46	12631.26	29693.385	16526.775	3599.6201	39067.551	19218.775	11835.62	13678.551	19294.775	1880.6201	25319.551	15267.775	3258.6201	53371.551	14762.805	3020.8301	14863.18	21394.805	7066.8301	10801.18	10100.805	11617.83	14006.18	13031.805	8002.8301	9716.1797	4722.8047	9767.8301	45759.18	-3174.0752	14979.435	14493.92	7690.9248	19378.434	25266.92	7332.9248	1077.4346	10352.92	23438.74	7244.6201	32435.785	13828.74	37131.621	14671.785	18211.74	4862.6201	25720.785	19737.74	3112.6201	33631.785	26003.74	6198.6201	18999.785	1520.3301	1003.0801	11731.69	1466.3301	7339.0801	18594.691	27401.33	3378.0801	22530.691	24505.33	-305.91992	-2686.3096	16003.06	-8134.3242	-9280.8594	-3851.9404	22332.676	9744.1406	-3646.9404	5466.6758	14618.141	7237.9346	7116.4248	12669.385	1946.7051	26226.449	20300.35	12517.705	379.4502	18194.35	25837.705	4842.4502	19401.35	8741.7051	-2439.5498	2311.3496	9105.7354	17211.189	24360.801	66.735352	19102.189	10737.8	-1126.2646	1211.1899	-3810.2002	145.73535	26372.189	27337.801	12408.735	9104.1895	18237.801	4319.7354	2654.1899	23469.801	16489.68	7771.2598	4033.6504	27803.68	20872.26	21151.65	16818.68	3843.2598	1972.6504	16285.165	6344.5098	21439.051	25752.164	7728.5098	26252.051	2099.165	10460.51	39326.051	14025.165	10144.51	19791.051	6876.165	-523.49023	9903.0508	16084.165	6710.5098	31932.051	19022.164	3933.5098	17053.051	3913.165	-247.49023	20811.051	2409.9448	34972.141	20912.824	17123.945	7831.1396	33526.824	13344.484	26408.469	15728.37	20741.484	7702.4697	20605.371	17873.484	5144.4697	27493.371	18866.484	6316.4697	38711.371	13225.484	8988.4697	19085.371	11182.484	11437.47	16724.371	15452.484	7487.4697	19304.371	8914.085	3434.6348	-2779.1152	-3416.915	1130.6348	16108.885	-1849.915	18564.635	14545.885	4088.085	13077.635	22527.885	22547.086	14722.635	17713.885	4053.085	13787.635	18516.885	3627.085	10286.635	17028.885	3266.25	57784.398	21694.645	12427.25	3251.4004	20045.645	27225.35	7605.585	3049.7598	17889.35	5838.585	28463.76	18904.35	3448.585	2307.7598	1205.3496	11613.585	23810.76	4985.3496	-923.41504	23717.76	17111.57	1775.5898	15012.98	20333.57	543.58984	23110.98	18564.676	19498.281	29559.205	5454.8398	25270.244	10798.148	-141.06543	26245.766	38355.52	-539.06543	19283.766	21739.52	6324.3301	10693.705	12532.45	23070.33	10721.705	17865.449	22057.949	-4865.8447	902.69043	-250.0498	43963.156	24280.691	13036.95	-3913.8447	22992.691	4041.165	38734.922	15572.845	578.16504	4949.9199	20341.844	14269.165	5316.9199	26562.844	2408.165	4148.9199	20719.844	17922.164	13062.92	32538.844	9380.3799	36964.227	21496.375	9338.3799	14939.225	9889.375	5232.3799	14062.225	13874.375	2292.1699	774.08496	10341.859	7383.1699	7270.085	30621.859
382.58008	5397.7451	7304.6758	5464.5801	9338.7451	6544.6758	7736.5801	16240.745	-1689.3242	2157.4199	39801.184	16843.025	5219.4199	3670.1846	13989.025	16981.42	5247.1846	13852.025	4477.415	5561.1553	19036.059	9041.875	-1384.7754	2584.625	1781.875	3731.2246	22066.625	5137.875	8317.2246	17165.625	916.4751	6291.9746	10552.775	2696.7798	15223.37	15702.515	7119.7798	13552.37	18644.516	17657.779	1332.3701	1907.5146	3855.7798	19693.371	12054.515	9720.6953	7405.2549	16613.754	15772.695	8994.2549	8264.7549	1515.7002	21013.725	9250.8848	17643.699	5579.7246	13303.885	-315.22461	22983.029	9483.71	11167.82	6872.7451	17451.41	-2153.1797	20.745117	20508.41	18409.82	2065.7451	8317.4102	2888.8203	2529.7451	15250.41	-2810.1797	10335.745	9578.4102	11868.82	2629.7451	15312.41	-2183.1797	1136.7451	15466.41	-2158.1797	-4.2548828	13331.41	12238.82	6387.7451	14331.41	14132.82	2452.7451	11068.41	9722.2451	15831.484	16704.051	1416.2451	3358.4849	16968.051	20166.246	6489.4849	631.0498	14636.245	7451.4849	12562.05	23107.246	4919.4849	2687.0498	-594.75488	4332.4849	19317.051	15120.245	6575.4849	19451.051	10618.245	12403.484	13625.05	15928.245	6127.4849	12649.05	21018.295	15924.484	13132.15	477.29492	5018.4849	13289.15	1053.2949	23499.484	13639.15	750.29492	5132.4849	21366.15	1550.2949	3957.4849	16185.15	8930.2949	5059.4849	16173.15	2484.0352	28757.4	15564.765	6079.0352	26307.4	17455.766	1885.0352	38356.398	16771.766	9084.0352	22874.4	16783.766	20533.035	10659.4	19188.766	15306.035	11931.4	15905.765	15203.035	1786.3999	-2446.2354	15806.035	6169.3999	13314.765	9786.1855	9446.3945	10669.035	439.33496	21903.814	17885.086	15530.335	8097.8149	18762.086	6610.335	2859.8149	13439.085	17301.336	9367.8145	17022.086	10134.335	6008.8149	30604.086	21936.475	3557.2803	18092.775	24347.475	4174.2803	23962.775	20378.475	9937.2803	16452.775	669.4751	625.28027	17624.775	3054.4751	-1675.7197	13763.775	17479.475	6722.2803	16223.775	16327.475	8109.2803	18727.775	20613.475	5379.2803	15573.775	-391.5249	-16.719727	8631.7754	25961.475	595.28027	1917.7754	21442.475	344.28027	1164.7754	12214.475	3472.2803	13226.775	19456.475	3771.2803	19492.775	5609.3901	19270.074	14023.15	5528.3901	11922.075	11479.15	24380.391	13318.075	11726.15	21423.391	4992.0752	1070.1504	16659.391	6029.0752	18072.15	13895.391	10543.075	15942.15	-1666.6099	2871.0752	17337.15	12647.266	5293.0703	18558.66	3091.2651	19624.07	13696.66	-1045.2002	3362.0352	15714.2	12179.8	88.035156	1515.2002	16935.801	7899.0352	17539.199	-1425.2002	-292.96484	17542.199	9.5	9.5	9.75	6039.7998	4599.0352	22020.199	13485.8	7354.0352	16036.2	12031.8	7190.0352	15415.2	3429.7998	22623.035	17597.199	1734.7998	12647.035	13069.2	14378.8	3462.0352	14083.2	9366.7998	3230.0352	18063.199	680.7998	1162.0352	31073.199	422.54492	254.79004	1988.8252	10598.545	31606.789	19242.824	7019.5449	5951.79	13572.825	4904.5449	945.79004	17892.824	-788.45508	-1297.21	12886.825	19843.545	2908.79	1161.8252	147.54492	1373.79	22394.824	1461.5449	25468.789	16324.825	-2291.2852	20086.785	20288.025	21543.715	12254.785	20242.025	4.7148438	419.78516	15963.025	15083.715	8529.7852	15422.025	1355.645	4367.8252	41692.805	17955.645	11900.825	20170.805	20863.645	9120.8252	12523.805	27596.33	8836.46	-3236.4648	1448.3301	3110.46	15987.535	25658.33	9822.46	31167.535	25226.855	12631.17	28793.215	19212.855	8964.1699	1826.2148	17041.855	7412.1699	16149.215	16286.855	14187.17	17228.215	7587.2949	23867.645	14377.535	26021.295	6790.645	16762.535	20778.135	7456.4048	22145.23	1889.1348	2872.4048	613.23047	16931.135	34417.406	27393.23	5630.1348	30829.404	33619.23	14205.135	9959.4043	18287.23	29493.135	10457.404	15934.23	22578.135	5996.4048	10812.23	11954.725	18631.83	34751.066	4608.7251	18.830078	13369.065	737.7251	-1637.1699	-265.93457	16564.725	-100.16992	15602.065	39048.941	3776.0098	-6893.2949	1067.9399	27037.01	7787.7051	-89.060059	219.00977	-5462.2949	11699.939	2363.0098	13193.705	16692.096	9398.4854	12768.505	18983.936	10114.1	12857.06	1176.2651	6037.7749	10976.62	12226.266	4363.7749	16083.62	1674.4502	19959.371	12040.525	-2103.5498	-670.62988	18130.525	14381.45	3134.3701	9574.5254	1289.5801	-3726.7451	2534.1553	13732.58	-136.74512	13617.155	2964.5801	12195.255	27553.156	396.23486	19832.324	13338.484	13501.855	7599.7852	11226.825	9002.7949	1049.5698	24666.795	29669.08	6152.4248	-2327.8799	30820.836	5825.2051	5603.5752	10672.04	15503.955	12717.95	20169.039	6192.9551	14462.95	32604.234	5601.46	2983.0498	13713.235	6260.46	21475.051	20088.234	5801.46	19882.051	20784.234	15602.46	20927.051	26504.539	3289.4395	25308.691	11902.54	-4624.5605	7838.6904	5026.54	31235.439	18914.691	12349.54	1042.4395	26199.691	4180.54	4307.4395	53804.691	-2979.46	27102.439	17162.691	-4109.46	6913.4395	26890.691	4909.2754	20318.395	34294.414	20707.275	5993.3945	23616.414	4734.2754	17606.395	28194.414	13486.275	1419.3945	23777.414	8825.0303	-207.4502	341.77539	435.03027	28645.551	31929.775	10766.03	-618.4502	-2028.2246	-2884.9697	766.5498	3788.7754	3997.5249	13971.285	12977.115	1825.0645	11761.955	26939.926	-2058.9355	1765.9551	21552.926	6644.0645	3586.9551	23114.926	3103.0645	2868.9551	12779.926	2433.71	17032.064	35611.523	18211.711	3761.0649	5464.5254	5819.71	4275.0649	24914.525	17979.711	11590.064	27579.525	34656.711	10520.064	27185.525	4069.3594	44310.445	10775.525	-4844.6406	28839.445	21224.525	9972.3594	7572.4453	20855.525	18513.41	3248.3496	38879.289	14533.41	7945.3496	19053.289	13727.41	2274.3496	29240.289	12408.41	635.34961	59324.289	7838.7852	-3859.8496	25367.926	14678.785	558.15039	16402.926	7108.7852	6336.1504	21362.926	8161.7852	-5132.8496	23286.926	2391.7852	2382.1504	52364.926	233.68555	13740.26	-8368.0352	-1624.3145	25527.26	14306.965	2544.6855	9386.2598	10284.965	15461.85	5042.4697	25130.574	8155.8496	46512.469	11666.575	8473.8496	12007.47	33870.574	20906.85	8398.4697	42506.574	23968.85	7840.4697	17105.574	-2171.2852	1721.4805	10434.484	-2863.2852	10654.48	21311.484	19148.715	3989.4805	17239.484	17257.715	3017.4805	-4479.5156	14624.525	-14509.945	-8575.8906	-1764.4746	12671.055	8786.1094	-4032.4746	741.05469	14747.109	5887.8691	5322.7852	20757.9	-263.0498	31224.184	7918.7656	1521.9502	-1372.8154	14819.766	21102.949	4779.1846	11481.766	6710.9502	-2464.8154	-8230.2344	17647.531	8104.6953	28781.871	6170.5303	21037.695	11174.87	3047.5303	-3560.3047	2403.8701	3976.5303	21187.695	28815.871	16266.53	5162.6953	22151.871	10124.53	-514.30469	22939.871	11782.345	10150.465	13735.595	30401.344	16425.465	22457.594	15073.345	3713.4648	3676.5947	19294.23	12597.875	16140.85	31920.23	7800.875	25482.85	2244.2305	18959.875	31822.85	12035.23	14525.875	19239.85	10352.23	3278.875	7439.8496	17740.23	6795.875	30340.85	20719.23	7689.875	17059.85	7887.2305	4739.875	14611.85	1112.9502	28752.66	23777.045	18146.949	9487.6602	31994.045	11872.91	33632.227	16415.74	13271.91	13416.225	27791.74	15264.91	7577.2246	27611.74	8609.9102	14067.225	39615.742	-32.089844	18546.225	18434.74	9153.9102	7863.2246	15235.74	14875.91	6538.2246	17721.74	75.889648	1634.21	-3717.0957	-8141.1104	1719.21	12352.904	-4190.1104	23468.211	17414.904	-1242.1104	14800.21	16350.904	15262.89	10614.21	15207.904	-851.11035	12166.21	21431.904	-2220.1104	15113.21	17744.904	6142.5146	47197.465	13888.1	9888.5146	2363.4648	11103.1	30454.645	6050.2051	-2248.8242	15595.645	3796.2051	21964.176	14751.645	1242.2051	-3482.8242	-1657.3555	8087.2051	13815.176	2506.6445	-44.794922	19777.176	14476.145	6202.2002	11691.24	14705.145	5361.2002	17196.24	14503.289	21686.984	32159.17	2619.0469	21666.955	10495.805	-766.58496	26258.27	28345.645	-701.58496	16567.27	26361.645	5594.3301	10123.995	17191.781	11591.33	10822.995	17529.781	24470.885	534.43457	-1340.665	-6835.1152	40456.434	22280.336	8159.8848	978.43457	16353.335	1712.3599	20653.805	9154.9697	807.35986	-368.19531	16263.97	-497.64014	575.80469	23501.969	2085.3599	-2359.1953	20116.969	16537.359	5824.8047	24701.969	6159.4697	30549.02	28408.016	4389.4697	18668.02	18723.016	7771.4697	16622.02	17274.016	-2046.29	983.69531	6541.5254	4583.71	4509.6953	19143.525
989.06543	4794.8652	11475.83	7362.0654	5578.8652	12461.83	14604.065	4737.8652	3831.8301	1323.2651	37596.758	9847.5303	4265.2651	5289.7598	11005.53	11420.266	1310.7598	4290.5303	8212.7305	4959.1396	14433.56	5626.9854	-8852.0996	3750.5249	-2118.0146	-2520.0996	21455.525	2382.9854	8555.9004	18623.525	6125.5249	13070.811	13052.096	2966.7202	19575.629	13058.734	6288.7202	17987.629	17197.734	13801.721	4019.6299	2855.7349	6054.7202	19509.629	14356.734	12127.31	4867.1602	11900.09	14458.31	3026.1602	5710.0898	3561.9951	16657.955	14153.96	13804.995	8636.9551	13347.96	4000.7349	24655.24	12188.064	12123.74	9555.9951	14960.845	475.74023	3139.9951	14336.845	20018.74	7417.9951	8028.8447	2075.7402	2490.9951	13319.845	-1223.2598	12825.995	3348.8447	13233.74	6122.9951	12238.845	-333.25977	5480.9951	8372.8447	-1134.2598	3505.9951	14191.845	10268.74	9389.9951	12075.845	14428.74	7229.9951	9583.8447	3851.04	20031.225	19645.59	-1095.96	2073.2246	17929.59	17225.039	4883.2246	2882.5898	14871.04	6196.2246	11822.59	19075.039	4629.2246	4259.5898	-438.95996	3442.2246	17120.59	18710.039	6598.2246	21629.59	11623.04	6963.2246	15045.59	9857.04	7435.2246	14470.59	20743.59	17791.33	12900.36	-533.41016	3698.3301	12010.36	-664.41016	21336.33	14082.36	-459.41016	5731.3301	21081.359	-1838.4102	4887.3301	15571.36	3929.5898	7999.3301	12513.36	1465.7051	30743.205	16138.58	6341.7051	28115.205	20605.58	2496.7051	27301.205	17834.58	17047.705	10415.205	22974.58	18191.705	8982.2051	16502.58	16651.705	9501.2051	21228.58	11264.705	2275.2051	279.58008	14805.705	4341.2051	15771.58	17489.936	5261.5654	19749.699	1545.8652	23189.895	19468.92	15442.865	9830.8945	19918.92	10367.865	4854.895	14308.92	18952.865	9220.8945	20634.92	15755.865	7351.895	33464.922	15137.01	6183.7002	16090.365	14617.01	5639.7002	27363.365	12871.01	11933.7	16565.365	-2455.9902	2226.7002	17718.365	-473.99023	-236.2998	13927.365	11832.01	7149.7002	19896.365	14961.01	4525.7002	24166.365	16918.01	9033.7002	17182.365	-3361.9902	1392.7002	11039.365	14940.01	4870.7002	3382.3652	14441.01	2498.7002	1034.3652	6019.0098	3187.7002	9576.3652	17876.01	5468.7002	18088.365	4802.895	18303.49	18306.09	12985.895	11402.49	12405.09	25961.895	12590.49	17602.09	22990.895	5029.4902	1755.0898	16103.895	6104.4902	16208.09	14907.895	6739.4902	16124.09	599.89502	2592.4902	18103.09	9624.8701	9370.71	17994.26	4823.8701	27946.711	11301.26	188.2251	464.05957	18218.98	10417.225	-312.94043	2024.98	19882.225	6721.0596	18835.98	-1206.7749	-45.94043	15041.98	10	10	10.250001	5220.2251	3232.0596	21305.98	19414.225	1652.0596	14640.98	4497.2251	10253.06	16455.98	11468.225	10696.06	20102.98	10888.225	1930.0596	15675.98	12468.225	4294.0596	11453.98	11843.225	2067.0596	16881.98	414.2251	-472.94043	35092.98	1693.9751	-463.88477	2245.5649	9799.9746	30483.115	18587.564	1168.9751	-124.88477	14702.564	3931.9751	596.11523	18039.564	1911.9751	-633.88477	15386.564	23025.975	308.11523	79.564941	4094.9751	-1058.8848	23662.564	3010.9751	21412.115	19423.564	2605.46	16826.199	41115.32	31208.461	15672.2	16553.32	2439.46	751.2002	18824.32	21368.461	7351.2002	14077.32	1205.2549	4139.27	38247.344	17714.254	7459.27	16727.346	22655.254	4156.27	15014.346	28500.77	8878.1201	549.72461	1392.77	2825.1201	20244.725	19261.77	12037.12	40842.727	25676.064	8251.7402	34287.559	12727.064	9783.7402	8155.5601	12550.064	5454.7402	19733.561	14731.064	11645.74	16085.561	644.25488	16501.385	15354.495	22287.254	3888.3848	16123.495	22829.365	10012.125	18777.371	1770.3652	5194.125	3146.3701	13647.365	31634.125	21329.371	28399.365	10224.125	36761.371	16061.365	9773.125	19169.371	26578.365	8909.125	19112.371	1479.3652	2398.125	13593.37	7695.96	22314.42	34139.66	2028.96	418.41992	15180.66	-3995.04	1086.4199	2137.6602	12427.96	5499.4199	18548.66	40310.477	8871.6895	-4139.8096	15135.475	12192.689	10799.19	1937.4751	1033.6899	-2878.8096	9770.4746	4114.6899	21394.191	12059.945	12728.645	14727.52	17176.324	7182.2598	15020.475	5353.8252	1917.25	11147.811	13106.825	4745.25	16469.811	3136.7998	20763.105	18848.721	-1521.2002	2563.105	21683.721	12402.8	5658.105	11633.721	556.47021	1296.2798	2820.1201	5893.4702	14979.279	16057.12	1258.4702	20061.279	29808.121	-1176.9102	27830.629	17215.391	19369.17	1373.4746	18460.49	9651.5352	6172.8301	19174.164	8573.8906	-364.91016	3437.5449	28137.705	6921.4751	3506.1299	12669.615	13944.89	16863.65	14523.615	6739.8896	18241.65	33798.879	-919.11523	4062.4453	16482.879	-370.11523	18111.445	18562.879	-237.11523	19901.445	28804.879	3355.8848	27559.445	28709.539	9738.375	21513.596	12502.54	718.375	7091.5957	8380.54	15995.375	23884.596	16748.539	4188.375	17071.596	8777.54	9581.375	47558.594	3445.54	17974.375	15421.596	-3291.46	16049.375	26358.596	2848.7803	41881.484	19894.75	20084.781	5245.4854	21974.75	10022.78	15056.485	20185.75	11619.78	3487.4854	14082.75	18513.285	3747.5498	825.24512	3789.2852	34021.551	34665.246	16338.285	2703.5498	-97.754883	952.28516	3650.5498	3373.2451	1737.6602	14894.185	11261.235	9930.5801	12928.855	31621.6	6217.5801	1099.8555	20535.6	11288.58	3863.8555	23560.6	8379.5801	-1990.1445	14589.6	4745.6553	13571.15	30830.484	16191.655	-1027.8496	3130.4854	7938.6553	-794.84961	15327.485	24038.656	11517.15	23516.484	27136.656	24379.15	27515.484	7092.6953	38954.023	25917.211	1763.6953	29910.025	34772.211	14003.695	6238.0254	28830.211	22821.801	90.81543	26362.91	18373.801	6249.8154	8549.9102	13974.8	-477.18457	21896.91	18126.801	155.81543	51139.91	18870.285	1417.4346	26283.9	21118.285	4525.4346	24468.9	15847.285	9978.4346	28730.9	15612.285	4491.4346	35931.898	5016.2852	6289.4346	55776.898	15974.07	-2526.2354	-188.98438	9802.0703	12362.765	30059.016	6918.0703	2842.7646	15815.016	17269.926	11035.51	32618.92	21277.926	32140.51	24060.92	8635.9248	13337.51	21726.92	21559.926	3527.5098	46994.922	22060.926	5904.5098	20016.92	576.49023	1514.7002	21178.74	1019.4902	7385.7002	22115.74	25085.49	4630.7002	21671.74	20168.49	2460.7002	1176.7402	14172.825	-10078.295	-8612.7695	-5287.1748	23436.705	6897.2305	-38.174805	1920.7051	12900.23	-2215.4746	-1195.1152	19694.42	4276.5303	28940.621	15276.775	4364.5303	1551.6201	6980.7754	25344.531	7221.6201	10916.775	8791.5303	659.62012	-765.22461	14541.15	18588.77	25153.525	8320.1504	24949.77	8653.5254	2789.1504	791.77002	-1521.4746	1964.1504	38945.77	29256.525	15367.15	10533.77	24424.525	9887.1504	2292.77	21261.525	12393.495	10957.01	9855.875	34102.496	11349.01	21617.875	1792.4951	-134.99023	449.875	19550.9	6039.5547	23763.605	27021.9	3024.5547	22563.605	2796.9004	14819.555	35927.605	16525.9	7797.5547	28454.605	11586.9	-1676.4453	13038.605	15042.9	371.55469	30656.605	19864.9	1220.5547	19919.605	8169.9004	-3925.4453	18783.605	-1007.8848	23036.404	20106.4	19403.115	10655.404	37823.398	17122.186	31385.641	18281.855	10836.186	6726.6396	18664.855	17192.186	8430.6396	22363.855	17486.186	5957.6396	40024.855	14818.186	4916.6396	16499.855	11295.186	8271.6396	21463.855	13135.186	7132.6396	19635.855	4615.375	3264.665	4014.6797	-2539.625	3420.665	20702.68	3362.375	20624.664	21077.68	8498.375	12207.665	25850.68	11340.375	7905.665	27512.68	6041.375	14770.665	24753.68	1150.375	16464.664	13787.68	-139.79492	46687.914	13215.619	6319.2051	-5861.0859	15680.619	26523.814	7514.6851	-395.98535	24830.814	4683.6851	23797.016	18180.814	686.68506	-163.98535	4335.8149	9119.6855	15141.015	5343.8149	663.68506	17152.016	14279.335	1600.8154	18595.57	18010.336	2413.8154	21658.57	11689.545	17634.824	38637.922	-3755.3281	26360.561	10723.906	4940.6899	25638.664	26518.906	5632.6899	18683.664	24662.906	4074.2251	9667.1094	19889.086	11601.225	12748.109	22856.086	22160.141	4806.3799	4419.3799	6057.1401	47490.379	22174.379	16896.141	5302.3799	25067.379	3408.085	22444.281	13114.16	1407.085	2331.2803	18937.16	155.08496	-1072.7197	26087.16	838.08496	879.28027	20701.16	9002.085	4194.2803	27891.16	3661.1104	39086.531	31302.984	1962.1104	17588.529	25148.984	6132.1104	20684.529	15867.985	2509.8149	4730.1348	13980.455	10632.814	7836.1348	23627.455
1393.1104	2556.0703	11763.285	9443.1104	6141.0703	10917.285	5186.1104	12909.07	1953.2852	-234.51514	37314.82	11013.38	4702.4849	1868.8198	10673.38	13761.484	4732.8198	6358.3799	7704.5146	6092.2246	23838.68	4267.6445	-9349.6152	-1379.4551	-1826.3555	-5044.6152	16404.545	-637.35547	5981.3848	15670.545	1858.7202	7058.0449	14488.05	255.4248	12573.29	14470.725	7211.4248	16899.289	16264.725	13856.425	1531.29	4563.7251	8335.4248	8965.29	14074.725	11468.95	2821.75	14307.58	13284.95	2024.75	5228.5801	8848.6445	20186.629	9552.125	14004.645	9285.6299	13451.125	2976.1748	19325.371	5753.0596	17163.914	6499.9248	14378.515	2174.915	391.9248	19770.516	23528.914	3331.9248	9431.5146	3390.915	2004.9248	10717.515	16500.914	-435.0752	4107.5146	14349.915	5023.9248	13936.515	3124.915	2649.9248	12443.515	2137.915	416.9248	14458.515	16617.914	8942.9248	11762.515	16101.915	6146.9248	14067.515	5036.6348	9015.9102	15685.825	-1968.3652	431.91016	14577.825	13168.635	420.91016	1312.8252	10538.635	3580.9102	14367.825	22317.635	1442.9102	3698.8252	-1843.3652	1418.9102	20221.824	16487.635	2789.9102	20888.824	8941.6348	2172.9102	11061.825	14268.635	3636.9102	14547.825	22818.141	15832.775	14777.279	1245.1401	4664.7754	13740.279	2551.1401	21375.775	18325.279	397.14014	1176.7754	26633.279	369.14014	2010.7754	19973.279	8611.1406	3441.7754	14678.279	2296.7002	31694.426	17777.596	8525.7002	23092.426	23228.596	2415.7002	23233.426	18153.596	17467.699	7444.4248	20114.596	18070.699	4368.4248	18495.596	17728.699	5878.4248	20627.596	12189.7	-1451.5752	791.59521	15740.7	4704.4248	19473.596	12077.66	10436.436	16236.865	7.0351562	19726.086	15954.29	13215.035	5265.085	18300.289	1695.0352	548.08496	13917.29	15158.035	5336.085	23719.289	7378.0352	7114.085	28181.289	20166.43	7422.6499	14846.19	19011.43	7255.6499	30690.191	21102.43	11349.65	14038.19	-821.56982	4914.6499	15314.19	-259.56982	2070.6499	14297.19	14230.43	12131.65	15937.19	12989.43	8638.6504	28461.191	16184.43	9184.6504	17026.191	-491.56982	1401.6499	9547.1904	24187.43	4316.6499	-181.80957	17634.43	2350.6499	2108.1904	11896.43	6802.6499	9258.1904	19041.43	4240.6499	20758.191	3935.7549	21886.945	14175.49	14175.755	6228.9448	13724.49	24595.754	10659.945	17915.49	23773.754	4807.9448	831.49023	17296.754	6370.9448	18115.49	-448.24512	2236.9448	18528.49	-970.24512	875.94482	21874.49	4267.9551	11017.23	22141.43	1230.9551	25496.23	15620.43	-3035.2451	149.51953	14732.58	7220.7549	450.51953	1717.5801	16471.754	8345.5195	18802.58	-2269.2451	-252.48047	19186.58	10.500001	10.500001	10.750001	-223.24512	6763.5195	20510.58	17545.754	5685.5195	14453.58	10355.755	2287.5195	15406.58	4088.7549	13062.52	20207.58	4635.7549	-79.480469	16611.58	9123.7549	5638.5195	11808.58	11692.755	1860.5195	16900.58	-2713.2451	-2249.4805	19731.58	3797.7151	1047.0898	1798.7305	12540.715	31902.09	17747.73	1215.7151	1374.0898	13459.73	4805.7148	2953.0898	15153.73	1411.7151	1084.0898	17282.73	24882.715	718.08984	-1850.2695	3872.7151	3770.0898	20073.73	4489.7148	27038.09	14603.73	-994.04492	11041.08	42273.695	25081.955	14488.08	23161.695	-1905.0449	-1250.9199	18170.695	19248.955	5696.0801	16748.695	1816.27	3551.5996	40696.203	20628.27	6527.5996	16052.205	24617.27	2726.5996	13452.205	25044.465	9921.4551	-1572.5596	2062.4648	4790.4551	19639.441	18257.465	15254.455	41136.441	22420.865	11098.82	27832.285	14477.865	9570.8203	6947.2852	9762.8652	7448.8198	16500.285	15325.865	9767.8203	17289.285	7219.4902	23777.695	12040.93	24344.49	11189.695	14677.93	29091.234	10863.795	10652.115	-846.76514	3909.7949	-4805.8848	14464.234	33625.797	19564.115	27343.234	13248.795	28985.115	11945.234	9927.7949	12596.115	23475.234	10510.795	13627.115	-450.76514	5792.7949	6644.1152	10871.375	22887.16	24082	2612.375	2424.1602	17299	-1178.625	1451.1602	-3383	13665.375	4894.1602	15279	39574.914	2889.8604	-7.5297852	11656.915	15408.86	13619.471	2084.915	-2819.1396	1917.4702	10967.915	-1586.1396	25504.471	14128.125	14999.936	16747.404	18494.555	4681.4551	10833.575	4941.145	7354.8101	9904.7754	13617.145	6446.8101	18259.775	3475.8799	23822.105	14096.95	59.879883	3168.105	22610.949	13779.88	5760.105	9076.9502	1465.2451	551	4398.02	4024.2451	14385	15298.02	622.24512	18601	27912.02	-4537.4248	23648.734	15208.09	14506.335	4085.5498	10765.425	10546.48	6439.2402	24294.48	6831.6401	3551.6948	-531.23535	29829.811	5365.1953	4869.6348	-456.99512	2466.7852	17373.039	15411.005	4168.7852	21350.039	21644.344	2993.2598	319.74414	17366.344	5724.2598	11284.744	20989.344	4712.2598	17912.744	19099.344	6930.2598	19948.744	25571.65	8329.0498	28917.564	13336.65	5.0498047	5838.5645	9655.6504	18083.051	12081.564	13888.65	2583.0498	21768.564	10689.65	11219.05	45920.562	15549.65	1800.0498	14631.564	-1467.3496	11104.05	20840.564	5133.3301	22419.596	29394.496	11665.33	12529.596	26273.496	3495.3301	20800.596	23037.496	8635.3301	5748.5952	21402.496	11322.15	5806.5649	4876.04	2518.1504	33744.566	32326.039	13180.15	3877.5649	434.04004	-3549.8496	5372.5649	2721.04	1027.1602	11565.984	-702.31445	15389.11	11949.44	45394.305	10262.11	5536.4404	26964.305	10244.11	6565.4404	26106.305	11671.11	4627.4404	21191.305	2191.0703	10088.96	33926.441	13999.07	973.95996	2943.4404	8889.0703	-55.040039	22958.441	22679.07	6475.96	25555.441	25305.07	27667.961	26900.441	11131.885	39330.605	18277.445	2012.8848	32825.605	25434.445	12762.885	8967.6055	25301.445	18522.795	8360.7402	28895.559	16991.795	14191.74	13908.56	15856.795	2954.7402	24195.559	17776.795	4896.7402	55189.559	14993.27	3743.29	28468.266	21360.27	7121.29	20687.266	13339.27	13808.29	25122.266	12585.27	4704.29	28370.266	8004.2695	13815.29	51588.266	20167.135	1621.2646	-11976.029	15944.135	7993.2646	10001.971	10366.135	4253.2646	9119.9707	10367.165	5024.7197	23881.461	16297.165	15398.72	10723.461	10102.165	10935.72	25988.461	21377.164	4366.7197	36428.461	22000.164	5106.7197	12854.461	-3132.96	4740.375	22763.109	-3520.96	13891.375	28044.109	19182.039	5806.375	22730.109	15928.04	3981.375	965.11035	14118.165	-16429.994	-15990.285	-6948.835	15578.006	-441.28516	-7517.835	-4654.9941	5255.7148	-2860.7207	3574.8447	27307.406	2541.1152	29197.4	5880.5254	2416.1152	8782.4004	7513.5254	25591.115	12629.4	9288.5254	7519.1152	2291.3999	-8564.4746	14262.07	10723.705	28646.035	6954.0703	21500.705	11791.035	582.07031	-3212.2949	-996.96484	1327.0703	29231.705	26659.035	13411.07	3192.7051	30114.035	8239.0703	790.70508	22107.035	11402.825	15788.895	5719.4199	31164.824	14582.895	12312.42	653.8252	1009.895	-887.58008	13114.655	22874.586	29317.699	27822.656	7427.585	28094.699	525.65527	19533.586	41858.699	10812.655	13426.585	23846.699	7697.6553	2326.585	14444.7	2649.6553	16586.586	35032.699	14912.655	4901.585	19566.699	6908.6553	4602.585	23578.699	78.515137	24798.254	7634.2549	18640.516	7632.2549	39204.254	11942.34	25709.879	2393.6953	-227.66016	1831.8799	7630.6953	9063.3398	2923.8799	19023.695	15066.34	2076.8799	25780.695	13911.34	4586.8799	6255.6953	6903.3398	4956.8799	13490.695	12424.34	4967.8799	9439.6953	5377.5654	2166.4849	2500.3154	-1401.4346	2120.4849	18479.316	1004.5654	20166.484	16992.316	6255.5654	12923.484	19474.316	16119.565	10635.484	26324.316	7712.5654	13550.484	26061.316	3844.5654	24043.484	16541.316	17974.875	19979.965	13198.615	11223.875	6001.9648	18942.615	25074.85	5566.1152	6849.5996	7388.8496	23470.115	30483.6	16532.85	2427.1152	5429.5996	-1348.1504	12735.115	23252.6	5754.8496	3499.1152	22909.6	1020.335	26916.596	15433.82	2964.335	13984.596	18965.82	14695.705	26981.836	32382.805	2516.1719	12400.186	3022.8242	2637.085	21713.961	25033.18	4009.085	20985.961	18443.18	8246.5098	7435.0146	21060.926	12947.51	8038.0146	21762.926	10337.06	1009.915	3790.2402	810.05957	53677.914	24067.24	16381.06	3891.915	21844.24	5893.7798	36038.102	14140.995	65.779785	3815.1001	19323.996	2045.7798	1885.1001	22300.996	4377.7798	1327.1001	19599.996	3018.7798	4173.1001	28835.996	3838.5898	34760.453	25472.619	17257.59	8032.4551	17963.619	6371.5898	18980.455	11948.619	1898.54	12920.445	20673.561	7749.54	11729.445	28261.561
3603.1553	394.40039	18047.234	9179.1553	4784.4004	18807.234	5637.1553	14547.4	11299.235	1958.5298	34382.855	17457.25	6695.5298	3536.8555	14529.25	14624.529	2440.8555	7922.25	7408.9502	-203.54492	17469.094	10025.82	-3279.0156	655.09473	4020.8201	561.98438	20897.094	5214.8203	4554.9844	16134.095	462.9502	-767.40039	16119.675	2615.3652	14778.48	13092.05	4249.3652	18144.48	17537.051	12507.365	5768.48	2715.0498	2839.3652	19582.48	11770.05	16940.164	2500.7598	11959.48	13207.165	2255.7598	4711.4805	6172.2002	17997.23	15062.645	12460.2	5631.2305	14803.645	1356.8252	24527.641	10502.795	13997.8	8039.5547	17531.49	3223.7998	-668.44531	15877.49	24242.801	3418.5547	7286.4902	4839.7998	1906.5547	7998.4902	14986.8	1061.5547	-799.50977	15041.8	4239.5547	10576.49	4101.7998	3785.5547	10892.49	2507.7998	1382.5547	10915.49	17850.801	5270.5547	8112.4902	15959.8	6250.5547	5510.4902	7892.165	15954.95	20372.4	-531.83496	4542.9502	17973.4	17670.164	6471.9502	3054.3999	-413.83496	8231.9502	16570.4	17517.164	6378.9502	5036.3999	-793.83496	5284.9502	21284.4	15851.165	9026.9502	24265.4	11300.165	8269.9502	15972.4	16968.164	5071.9502	15230.4	18269.656	19004.561	13254.8	-1762.3447	7323.5601	16131.8	1169.6553	28457.561	15296.8	-2896.3447	4174.5601	21821.801	-3219.3447	3132.5601	19801.801	2879.6553	6417.5601	17459.801	2333.9551	31132.266	9092.8203	6754.9551	23528.266	15071.82	3211.9551	26056.266	15246.82	17595.955	13415.266	14435.82	13336.955	16761.266	9202.8203	19084.955	4577.2651	11782.82	14256.955	927.26514	-4821.1797	17511.955	6814.2651	12456.82	7245.8047	9191.4805	15153.766	437.18994	22945.955	17104.064	14349.189	8126.9551	22266.064	6800.1899	3064.9551	16288.064	14401.189	8180.9551	21597.064	13762.189	7034.9551	29135.064	23314.135	8668.5293	16459.75	2506.1348	36493.531	29051.75	15286.135	12997.529	16809.75	2838.1348	5071.5298	14022.75	2822.1348	2927.5298	10412.75	14710.135	11344.529	16987.75	14226.135	12831.529	23672.75	18009.135	9917.5293	18829.75	2274.1348	3528.5298	16757.75	21066.135	6601.5298	3911.75	20541.135	4044.5298	1747.75	11033.135	6847.5298	11230.75	18921.135	8667.5293	15810.75	5774.5498	18749.955	19952.064	16956.551	5606.9551	15724.064	27287.551	7915.9551	15345.064	21295.551	5901.9551	1744.0649	15747.55	6345.9551	14003.064	1586.5498	1425.9551	16131.064	643.5498	1789.9551	16759.064	6975.3652	10298.325	20700.625	2130.3652	26710.324	15229.625	390.50488	-655.20996	19942.734	8141.5049	-2283.21	-14.264648	17536.504	5465.79	18464.734	1075.5049	-514.20996	17404.734	11.000001	11.000001	11.250001	4680.5049	1043.79	20177.734	15650.505	1533.79	12913.735	7609.5049	9039.79	12494.735	13207.505	8030.79	20740.734	1471.5049	-1150.21	3661.7354	14420.505	1288.79	8074.7354	15804.505	1138.79	14226.735	1613.5049	-2769.21	23325.734	827.45508	-311.45508	3222.0952	6383.4551	28537.545	19695.096	-887.54492	207.54492	18652.096	2473.4551	2942.5449	18346.096	-477.54492	307.54492	14784.096	18767.455	2359.5449	1786.0952	1327.4551	2974.5449	22026.096	1702.4551	29961.545	17752.096	-4807.9697	12481.32	38254.531	19697.031	11570.32	19700.529	-3705.9697	-1168.6797	16508.529	9651.0303	14585.32	16401.529	1847.02	3445.4648	35841.57	15751.02	7252.4648	21086.57	21998.02	6830.4648	17590.57	23296.031	5364.3555	153.41016	-1823.9697	-256.64453	18568.41	17064.031	8819.3555	37406.41	18138.186	8768.29	27436.645	12578.186	7399.29	6032.645	108.18506	3158.29	15255.645	5478.1851	8511.29	19243.645	4366.3301	20417.67	16281.859	25081.33	7154.6699	18732.859	37757.355	10309.189	15619.814	2091.355	3980.1899	2620.8149	13604.355	34309.191	24253.814	29195.355	10522.189	37596.816	17041.355	7100.1899	20403.814	24723.355	7761.1899	19170.814	2390.355	3144.1899	13885.814	12177.855	23119.27	38472.59	5788.855	3292.27	23883.59	3063.855	1775.27	842.58984	17469.855	6521.27	20706.59	37874.324	6624.77	-1618.1504	19683.324	7321.77	10640.85	-509.6748	379.77002	-504.15039	11804.325	3579.77	29129.85	17873.205	13786.675	9975.0303	16847.404	6061.4751	16096.32	3206.6445	-1875.5049	16631.23	9129.6445	-2479.5049	18734.23	5224.0898	21073.74	13407.891	-1243.9102	4004.7402	20913.891	12852.09	6731.7402	14638.891	1356.7749	1066.4951	1729.835	8010.7749	13229.495	14993.835	3172.7749	20823.496	26996.836	786.8252	29083.65	14222.36	16623.641	5163.4346	16186.52	8163.7402	6552.4902	24288.295	4279.375	-2756.165	1563.6851	34783.645	3992.125	1603.0098	232.90527	7303.1201	21555.789	19072.906	7947.1201	15513.79	5421.4746	693.9248	-74.820312	17546.475	9701.9248	12020.18	21023.475	5019.9248	19508.18	18408.475	12561.925	30760.18	26107.344	14254.205	26772.32	10636.345	2460.2051	5132.3203	4888.3447	26171.205	17190.32	13409.345	4641.2051	19126.32	8699.3447	8270.2051	38782.32	19322.344	6344.2051	12141.32	3557.3447	3505.2051	22078.32	16458.379	32011.504	13600.445	15529.38	5958.5049	23865.445	1794.3799	23356.504	27494.445	11246.38	2724.5049	25665.445	24132.754	3418.9502	-403.42969	6026.7549	28915.949	28069.57	15314.755	1430.9502	-2827.4297	2455.7549	2254.9502	309.57031	-2036.5098	14065.635	7957.8848	24507.6	6469.415	40858.922	7215.5996	5463.415	19730.92	9362.5996	6114.415	20601.92	9156.5996	5706.415	14731.92	5448.7998	13186.46	29396.746	20390.801	3852.46	3972.7451	7816.7998	1991.46	20757.746	28748.801	7954.46	24998.746	43859.801	14080.46	26709.746	-4839.7695	56808.941	22464.719	-7376.7695	23115.941	32668.719	5101.2305	1320.9404	34064.719	22406.529	3783.8096	36971.809	17952.529	13422.81	20776.809	15193.529	2438.8096	27084.809	17479.529	5012.8096	63820.809	11729.085	2429.5049	28669.926	20364.086	4233.5049	22585.926	10598.085	11178.505	26421.926	14132.085	357.50488	25675.926	3272.085	7616.5049	51465.926	15643.25	409.6748	-131.41016	9184.25	2994.6748	14752.59	4720.25	5143.6748	12987.59	16809.891	6887.0449	26325.324	10052.89	15225.045	10246.324	11201.89	8385.0449	24017.324	18366.891	5177.0449	38782.324	21868.891	7333.0449	10640.324	-1937.5947	-151.34961	16214.189	-2414.5947	10340.65	20496.189	23722.406	3831.6504	17281.189	17748.406	327.65039	-275.81055	11699.17	-9144.5449	-9388.125	-3586.8301	22075.455	6492.875	-6690.8301	6607.4551	11835.875	1238.4258	5451.1504	19560.359	7550.7754	18898.121	18864.191	5098.7754	8420.1201	13926.19	18169.775	15978.12	17614.191	4480.7754	1999.1201	1524.1904	16434.051	11350.335	21996.586	5091.0498	21878.336	8995.585	2197.0498	191.33496	-4877.415	267.0498	34668.336	23893.586	12519.05	7661.335	18587.586	6963.0498	2541.335	19887.586	3338.3047	9092.6953	8250.7598	25394.305	9490.6953	19079.76	-7330.6953	-3193.3047	5719.7598	16776.75	10607.915	18337.455	25968.75	7046.915	26620.455	-2098.25	19765.914	40444.453	7588.75	8776.915	18198.455	7487.75	3674.915	11789.455	-851.25	16395.914	28546.455	-4302.25	1157.915	20120.455	2557.75	620.91504	19131.455	715.78516	31808.26	25549.699	16167.785	9187.2598	38655.699	13923.415	22939.836	11392.02	1486.415	346.83496	15608.02	13795.415	2332.835	22766.02	14550.415	1456.835	31482.02	11956.415	-71.165039	11128.02	10331.415	-1106.165	13858.02	14564.415	-1695.165	14646.02	5573.3799	2497.3799	2623.3398	581.37988	3688.3799	22535.34	2042.3799	22375.379	19849.34	4867.3799	11669.38	20914.34	22627.379	11307.38	23604.34	5775.3799	12993.38	25368.34	4471.3799	16343.38	20079.34	21719.01	10717.525	9164.2754	6280.0098	5258.5254	12428.275	23613.365	5890.46	2045.9502	18391.365	14889.46	28913.949	15235.365	1124.46	1675.9502	242.36523	10726.46	19767.949	9555.3652	3009.46	22319.949	-804.95508	15505.8	17140.85	-2243.9551	9390.7998	18470.85	20726.695	18044.654	27434.676	-3873.0039	25685.711	16198.844	1428.1348	26042.121	15390.42	6584.1348	13778.12	18758.42	2485.0151	7748.6396	16823.375	-1662.9849	824.63965	20587.375	10836.805	2600.1553	3533.1104	-232.19531	56437.156	20850.109	14830.805	3119.1553	21458.109	3402.3652	27165.43	13432.135	-2589.6348	4563.4302	17113.135	-1409.6348	3297.4302	23555.135	-1123.6348	2876.4302	20791.135	-780.63477	3558.4302	24489.135	8130.2803	26971.07	23290.461	20091.281	9232.0703	13956.461	-1106.7197	12881.07	14669.461	958.60498	4131.0801	16667.109	1868.605	7233.0801	23586.109
-174.71973	4519.9404	9191.4697	6765.2803	7268.9404	12260.47	10386.28	11229.94	2481.4697	720.50488	29802.941	14323.9	54.504883	2364.9404	13662.9	12483.505	3827.9404	10959.9	12642.48	-2153.1543	20712.57	8681.9502	-7835.2695	3309.4648	2434.9502	-1757.2695	17752.465	4421.9502	6928.7305	17146.465	-3732.1055	-3862.3457	15729.5	-1140.8501	19594.545	11503.07	5244.1499	16590.545	12517.07	14410.15	4540.5449	-57.929688	24.149902	20261.545	10789.07	12950.24	5021.5552	11900.665	10443.24	6543.5552	3985.665	593.75488	25698.949	11339.64	12360.755	9015.9502	11765.64	1280.1899	22741.355	5735.4453	13681.5	12150.984	16294.4	-441.5	3684.9849	20859.4	25281.5	8982.9844	13455.4	-691.5	7504.9849	15103.4	13822.5	6588.9849	4611.3999	4792.5	5715.9849	15340.4	-657.5	10209.984	13027.4	-689.5	5287.9849	15463.4	4340.5	8321.9844	16759.4	12343.5	9500.9844	14706.4	13716.675	7946.4102	16168.295	-785.3252	214.41016	15938.295	-2343.3252	-456.58984	-618.70508	4793.6748	4632.4102	14427.295	20004.676	2015.4102	1421.2949	-177.3252	114.41016	19639.295	11736.675	3254.4102	18647.295	9201.6748	3710.4102	12862.295	16530.676	2597.4102	12802.295	20059.055	17424.52	15735.73	-682.94531	7635.52	15859.73	462.05469	23793.52	16129.73	-874.94531	4890.52	20760.73	-2739.9453	2676.52	17613.73	6266.0547	6985.52	17132.73	-308.43457	31679.08	13249.535	2738.5654	24031.08	22086.535	-248.43457	29829.08	17905.535	15772.565	12732.08	14225.535	12449.565	12229.08	15871.535	10914.565	8909.0801	18227.535	7580.5654	3482.0801	414.53516	14790.565	7985.0801	18999.535	16769.365	2380.415	11542.725	-1318.8052	20672.85	18244.76	12608.195	4652.8496	20582.76	-797.80518	1471.8496	12000.76	13881.195	8227.8496	20346.76	11183.195	2989.8496	29478.76	22944.871	4880.1602	20093.08	939.87012	31030.16	30537.08	22101.871	11886.16	18397.08	2633.8701	359.16016	14571.08	2595.8701	-169.83984	15924.08	15706.87	10264.16	17320.08	3474.8701	16385.16	25867.08	19020.871	7964.1602	17728.08	1269.8701	-184.83984	13086.08	28615.871	1272.1602	4492.0801	23244.871	2227.1602	2336.0801	14196.87	2381.1602	13359.08	1954.8701	2782.1602	19586.08	3683.1851	20212.609	13822.235	14763.186	2351.6104	13545.235	21650.186	7898.6104	15821.235	23129.186	2628.6104	-1813.7646	15004.186	666.61035	14019.235	-492.81494	314.61035	14903.235	-2060.8149	-239.38965	18331.234	10500.175	12480.9	18635.295	6781.1748	29156.9	14650.295	168.66504	1800.25	19754.48	8990.665	657.25	2567.48	19743.664	10162.25	17770.48	245.66504	706.25	18438.48	11.500001	11.500001	11.750001	5938.665	5004.25	26508.48	20119.664	5202.25	19972.48	11179.665	8817.25	17566.48	12581.665	14678.25	23106.48	1830.665	857.25	5849.48	12179.665	4288.25	11736.48	14254.665	2831.25	19762.48	2498.665	2520.25	21791.48	860.70996	-595.30957	-691.38477	10857.71	30220.691	13503.615	309.70996	-1838.3096	9626.6152	2231.71	-1793.3096	12797.615	704.70996	-3520.3096	11884.615	20660.711	130.69043	-3456.3848	375.70996	-829.30957	17084.615	1237.71	25522.691	12767.615	-302.18506	17082.484	37582.258	27508.814	16901.484	18887.26	1087.8149	1961.4849	14486.26	11145.814	22657.484	13965.26	1238.0249	542.13965	34492.336	20698.025	8749.1396	22547.336	26062.025	3448.1396	15832.335	24628.711	10916.064	2502.9448	1419.71	2222.0649	17830.945	20352.711	9018.0645	43134.945	17846.045	4738.4951	26314.93	16149.045	5472.4951	7849.9302	-36.955078	207.49512	17059.93	897.04492	1692.4951	17809.93	4070.7051	16328.025	9227.0352	25716.705	4080.0254	13507.035	30905.84	10800.26	15672.525	2984.8401	3045.2598	2333.5254	16890.84	35685.258	21975.525	27152.84	10471.26	36258.523	17567.84	7790.2598	18106.525	24124.84	7593.2598	16464.525	1573.8401	4735.2598	11619.525	10637.516	19451.48	34286.117	3228.5151	3677.48	24197.115	63.515137	1752.48	1836.1152	16513.516	5544.48	17478.115	38807.234	6070.4199	70.089844	23602.234	7683.4199	15693.09	905.23486	122.41992	1138.0898	8801.2344	3780.4199	38353.09	16581.455	10269.8	18383.336	19735.039	2676.6953	11239.471	7234.2949	-1342.7354	12806.439	-1162.7051	-1989.7354	19541.439	5515.52	22856.199	16997.449	-1183.48	3245.2002	21243.449	11602.52	6372.2002	12549.45	2174.7852	-1657.7598	1394.3701	7474.7852	5688.2402	12528.37	11376.785	3806.2402	26303.371	-2746.355	24287.074	20041.625	17438.055	6516.1851	14824.24	13760.355	7243.7852	23012.385	490.4502	1526.4453	3420.2051	31055.635	2434	5323.605	-3225.4297	-824.09473	16706.891	13318.57	3902.9053	19934.891	-1006.6851	1940.9751	1274.2109	14777.314	5630.9751	12002.211	16537.314	7342.9751	14990.211	23171.314	7101.9751	21900.211	27112.441	15485.975	21518.961	12029.44	4866.9746	2922.9609	9552.4404	13719.975	12316.961	21245.441	5560.9746	11898.961	7198.4404	10958.975	25695.961	19175.441	6813.9746	16960.961	7278.4404	9719.9746	17610.961	12369.05	6301.2803	5220.8398	8591.0498	4595.2803	472.83984	-586.9502	23182.281	19996.84	6863.0498	-481.71973	18143.84	19149.596	1464.5752	2442.1846	5360.5952	29029.574	32254.184	13503.596	2225.5752	466.18457	-923.40479	1655.5752	261.18457	266.5498	13833.005	15279.955	8666.1602	20695.535	35907.188	10317.16	2138.5352	8660.1895	13606.16	4978.5352	23870.189	11086.16	2797.5352	13275.189	4269.6797	5867.2246	30214.641	18270.68	-2301.7754	-2887.3604	5774.6797	-460.77539	18862.641	25337.68	7269.2246	23087.641	39537.68	6365.2246	20215.641	9676.71	40713.559	10775.27	8503.71	18677.559	22009.27	12719.71	5967.5596	22188.27	18727.93	7866.9951	32815.785	18262.93	11549.995	14126.785	12709.93	4344.9951	24963.785	15445.93	6713.9951	49865.785	11739.025	7202.355	25743.885	16001.025	12104.355	20844.885	12297.025	12615.355	29096.885	12798.025	6868.355	28565.885	2883.0254	14152.355	55023.883	13331.205	-388.04004	-5468.8848	11326.205	5698.96	26194.115	6279.2051	3683.96	14062.115	15460.65	10735.47	30153.49	344.65039	32726.469	20627.49	14913.65	4118.4697	19707.49	17938.65	2833.4697	46383.492	18047.65	7355.4697	16459.49	-1409.6152	606.11523	13641.756	-1697.6152	10690.115	16589.756	23304.385	2557.1152	18687.756	20737.385	374.11523	-2200.2441	12732.836	-6390.8047	475.90527	-7381.1641	15887.195	17721.906	-9437.1641	3759.1953	27128.906	3554.2891	3340.1504	19757.035	14136.62	10140.99	17922.09	2784.6201	11675.99	4464.0898	15443.62	23626.99	15451.09	5188.6201	3266.9902	-2826.9102	15649.595	10821.135	13452.99	4831.5947	19800.135	6620.9902	4255.5947	-830.86523	-4484.0098	-951.40527	28403.135	18742.99	19509.594	9988.1348	17137.99	10420.595	1057.1348	16224.99	11311.295	10192.734	1379.5156	33223.297	13878.734	13678.516	934.29492	1976.7349	-1980.4844	17349.676	14620.645	16809.449	30859.676	7697.6445	23972.449	3557.6748	21921.645	33692.449	7987.6748	11599.645	19823.449	10758.675	3120.6445	13554.449	2466.6748	20712.645	20687.449	-454.3252	1352.6445	13305.449	6768.6748	-278.35547	10659.449	13558.555	5522.9448	4721.3604	16585.555	9964.9453	34896.359	13450.885	25998.98	17376.855	3604.8848	-1242.0195	17328.855	7088.8848	-1110.0195	31901.855	15601.885	75.980469	38034.855	13374.885	-104.01953	24502.855	12415.885	1981.9805	22664.855	14587.885	473.98047	22405.855	3152.6504	1998.6152	1949.0703	-2146.3496	14.615234	19813.07	2423.6504	16916.615	22398.07	4699.6504	9102.6152	24570.07	22080.65	10515.615	25889.07	3383.6504	11908.615	22459.07	3393.6504	12062.615	22020.07	7797.6504	2382.3555	14149.58	11004.65	2909.3555	15977.58	22785.41	7461.1001	-1746.2051	6740.4102	18992.1	22217.795	9668.4102	3147.1001	-4938.2051	-5651.5898	11582.1	18778.795	2866.4102	3610.1001	17048.795	14104.939	4068.9951	19216.09	10162.939	6284.9951	21199.09	14997.735	10785.935	24224.705	3370.6855	32247.26	12304.469	4778.8398	22619.09	28301.004	6031.8398	23813.09	19196.004	14344.465	56.115234	1496.5654	1115.4648	1437.1152	20045.566	13503.255	3151.9551	327.4502	5378.2549	56713.953	20959.449	21541.254	4048.9551	16861.449	11016.811	26948.535	15470.035	2959.8101	225.53516	18159.035	1193.8101	-852.46484	21620.035	4029.8101	-952.46484	23929.035	3104.8101	-2186.4648	23765.035	5642.9199	35416.477	23969.33	20783.92	9903.4746	24181.33	13317.92	2150.4746	19069.33	3378.885	4875.0952	15715.805	6410.8848	9024.0957	26929.805
237.72461	2409.7305	14901.48	6741.7246	9134.7305	13171.48	13656.725	8167.7305	6652.4805	801.7998	34216.309	17626.08	7674.7998	4741.3101	13568.08	3112.7998	22433.311	8525.0801	8179.8398	4305.6904	17124.324	5393.7998	-10525.34	-222.5752	-516.2002	-5319.3398	12920.425	2636.7998	-74.339844	15801.425	-922.35498	-5563.4648	10684.48	8798.5752	8151.7754	17201.445	7378.5752	15621.775	16741.445	15349.575	413.77539	5296.4448	12099.575	5622.7754	12502.445	-337.37988	15291.2	9802.8896	4.6201172	14330.2	4005.8896	2566.3896	19407.67	13135.4	14832.39	2012.6699	15874.4	-1943.9551	24968.439	12755.154	13640.67	6869.6953	14775.61	-2512.3301	1556.6953	16874.609	16538.67	4787.6953	8190.6104	-71.330078	2493.6953	8228.6104	10575.67	2689.6953	559.61035	-1975.3301	92.695312	15385.61	-3199.3301	4716.6953	10394.61	-4716.3301	1955.6953	12497.61	-1042.3301	1914.6953	12505.61	10583.67	5558.6953	9016.6104	6676.7246	15873.984	15135.035	-144.27539	7165.9849	12853.035	-938.27539	2319.9849	-1680.9648	3414.7246	8668.9844	10349.035	19854.725	6173.9849	1071.0352	233.72461	1584.9849	20611.035	17801.725	7735.9849	20884.035	10227.725	6862.9849	12900.035	17314.725	6811.9849	12995.035	22843.525	18722.57	17606.971	1539.5249	2124.5703	17231.971	13021.525	6606.5703	14763.971	1685.5249	2131.5703	27885.971	1229.5249	2563.5703	19609.971	10394.525	3927.5703	18540.971	3398.5	21508.434	12839.314	7237.5	22880.434	17397.314	5059.5	22500.434	24229.314	20526.5	7440.4346	14345.314	15453.5	4093.4346	15537.314	14428.5	808.43457	4707.3149	8970.5	-931.56543	1559.3149	17640.5	2012.4346	16972.314	14628.095	5634.96	13466.814	1945.3452	20409.699	20615.295	16354.346	2306.7002	22719.295	3178.3452	26.700195	13914.295	16703.346	3382.7002	22193.295	11709.346	2045.7002	24613.295	18719.621	3284.335	25028.699	1687.6201	38205.336	30671.699	19623.621	9750.335	21966.699	8187.6201	4213.335	15429.7	2841.6201	-581.66504	18096.699	19786.621	4600.335	20559.699	1661.6201	17455.336	25732.699	18265.621	9071.335	20851.699	883.62012	115.33496	16599.699	26708.621	1434.335	2584.7002	19344.621	62.334961	2280.7002	11163.62	1882.335	14102.7	3292.6201	608.33496	20202.699	608.16016	29682.189	13966.145	12885.16	8015.1899	12408.145	26482.16	11331.189	9406.1445	21515.16	3831.1899	375.14453	15053.16	4914.1899	13610.145	-373.83984	2614.1899	13407.145	477.16016	1972.1899	17288.145	11798.045	10202.1	19407.635	4271.0449	23874.1	11539.635	2745.9751	4945.2051	14225.62	13851.975	4155.2051	1200.6201	20483.975	14533.205	21301.621	1450.9751	3874.2051	17205.621	12.000001	12.000001	12.250001	5643.9751	6307.2051	19232.621	19631.975	5915.2051	17628.621	11431.975	10730.205	14999.62	12560.975	12003.205	21671.621	1231.9751	3453.2051	4005.6201	11862.975	4799.2051	12259.62	15185.975	5704.2051	18784.621	1782.9751	3959.2051	26084.621	144.2998	2611.6152	1585.2148	8977.2998	36366.617	16056.215	-341.7002	2997.6152	13975.215	5878.2998	6182.6152	19113.215	-99.700195	4445.6152	13311.215	23913.301	6796.6152	222.21484	2036.2998	4217.6152	21854.215	2707.2998	25390.615	17582.215	1430.9448	17341.975	47562.645	30044.945	15302.975	22610.645	2098.9448	1257.9751	14813.645	13183.945	17739.975	19800.645	1489.5801	3178.6953	35387.691	20149.58	6709.6953	16542.689	26323.58	4275.6953	16611.689	24970.711	5951.0049	-4088.0752	-1107.29	-1880.9951	19108.926	19682.711	12010.005	35278.926	24372.105	7242.5801	27461.945	16064.105	3330.5801	3703.9448	-1565.895	1916.5801	14603.945	-1257.895	1077.5801	15010.945	5958.1201	12925.255	9345.5752	25661.121	7727.2549	17224.574	32137.135	9863.54	17576.301	-354.86523	4481.54	1977.2998	15212.135	27523.539	21390.301	32453.135	13386.54	34355.301	12525.135	16461.539	16321.3	28363.135	9548.54	16841.301	3030.1348	4245.54	10216.3	9391.4199	19710.57	37137.52	2847.4199	3282.5703	23478.52	23.419922	165.57031	1740.5195	17311.42	3291.5703	18078.52	41471.215	3238.3252	222.04004	20650.215	4509.3252	17262.039	764.21484	-3950.6748	1826.04	8381.2148	1310.3252	26286.039	8540.0449	9988.0957	16597.551	19102.535	4190.6201	14864.34	8271.9551	2032.5498	14938.715	1877.9551	3224.5498	17406.715	4056.165	23360.496	11723.805	-784.83496	2546.4951	20245.805	11525.165	6440.4951	10417.805	333.49512	-398.88477	2170.1699	9092.4951	1129.1152	13986.17	14905.495	5322.1152	28159.17	272.39014	25675.129	13923.3	18311.746	4940.4199	15865.1	9726.8457	4406.71	16281.055	-133.95996	-3708.4248	4027.145	31182.82	6845.9448	2487.6348	1162.375	6398.4551	14460.855	17027.375	5694.4551	20409.855	-8553.335	-230.45996	1340.1953	8323.665	6238.54	14211.195	12332.665	5837.54	15214.195	15127.665	7902.54	21710.195	30280.059	7141.665	24613.779	16118.06	2165.665	6634.7793	8721.0596	19250.664	11801.779	17469.059	4526.665	18242.779	15133.06	11701.665	42690.781	20453.059	4186.665	12283.779	1907.0596	13946.665	25990.779	23007.664	3217.4551	6578.9199	28005.664	370.45508	18322.92	13119.665	9747.4551	28363.92	10447.665	-4322.5449	22778.92	13949.029	79.149902	1747.5703	4704.0298	34269.148	30241.57	16554.029	1813.1499	-886.42969	52.029785	656.1499	2986.5703	-2645.5098	17823.35	5750.7891	17134.719	23954.936	44011.844	12944.72	7065.9351	21203.844	13596.72	8583.9355	28915.844	14491.72	6598.9351	24045.844	3495.5098	6933.4248	20808.434	18786.51	-855.5752	1195.4346	6264.5098	-423.5752	18266.434	22454.51	5736.4248	32829.434	40457.508	9399.4248	27857.434	5407.1992	38466.48	8479.6699	-5359.8008	27290.48	17776.67	7934.1992	7679.4805	21406.67	18261.225	3742.8896	38653.266	17848.225	8588.8896	16438.266	17478.225	-1035.1104	18013.266	14704.225	1594.8896	49081.266	15268.805	5734.8701	19208.811	18987.805	11268.87	17165.811	8617.8047	12875.87	20265.811	10887.805	8885.8701	26273.811	3670.8047	14258.87	51059.812	19084.33	4854.0952	-5326.0957	14296.33	9631.0957	16485.904	9891.3301	9240.0957	11442.904	21573.936	10021.835	26917.941	24626.936	8318.835	20804.941	22663.936	5947.835	33780.941	22711.936	7655.835	48291.941	25891.936	9274.835	16683.941	1952.73	2610.0947	9744.8203	635.72998	12493.095	16338.82	19535.73	7998.0947	11158.82	21406.73	534.09473	-7031.1797	11621.91	-12733.805	-9434.3457	-6187.0898	19059.195	10186.654	-7267.0898	1988.1953	12205.654	3844.5195	459.21973	23642.186	17471.539	6317.5703	16708.58	7524.54	-777.42969	829.58008	15704.54	18088.57	21856.58	7693.54	-512.42969	2735.5801	17708.676	15068.475	18874.17	6505.6748	20360.475	5840.1699	3858.6748	401.4751	-2300.8301	3427.6748	24767.475	26098.17	16497.676	11064.475	16558.17	8411.6748	4096.4751	25200.17	9624.6445	10696.395	9614.6396	32129.645	14430.395	19067.641	1695.645	-872.60498	5856.6396	18009.336	12158.835	24539.145	37052.336	8046.835	16983.145	5913.335	17525.836	33576.145	7550.335	18863.836	23346.145	13868.335	5040.835	13919.145	5359.335	21839.836	37877.145	1192.335	7378.835	19371.145	7631.335	5192.835	17373.145	16961.5	3276.7148	7089.0996	17799.5	8847.7148	38358.102	15172.65	29108.33	15500.315	-495.34961	2609.3301	15228.315	4393.6504	4231.3301	26995.316	14162.65	4134.3301	39347.316	9960.6504	2298.3301	16474.316	9298.6504	5972.3301	23623.316	14809.65	5156.3301	21578.316	3966.665	435.20508	-2163.5547	-4128.335	2265.2051	14830.445	-664.33496	29229.205	12577.445	3799.665	9209.2051	21368.445	23382.664	11411.205	14450.445	2103.665	12351.205	16037.445	2860.665	18414.205	14803.445	14542.78	1045.3652	11322.744	11570.78	2811.3652	11724.744	34146.691	4532.4702	3079.9951	11583.689	19815.471	27018.996	16796.689	637.47021	548.99512	1199.6899	14784.471	20291.996	5715.6899	479.47021	17656.996	13865.15	4974.1152	9768.8906	4561.1504	3661.1152	-1852.1094	14600.725	20764.836	17453.01	-2998.2031	19593.164	22390.566	2200.1104	23666.609	20358.75	2758.1104	26417.609	22309.75	21878.371	2693.5801	-1056.4746	267.37012	-1015.4199	17109.525	12212.365	-7516.8906	289.29004	1052.3652	41973.109	27836.289	-2597.6348	3901.1094	10814.29	2211.4551	26638.875	15100.8	388.45508	3977.875	16593.801	1398.4551	3649.875	23582.801	3370.4551	1635.875	24127.801	3490.4551	2420.875	27596.801	4561.5654	35452.109	31477.891	20722.566	6420.1104	19998.891	9793.5654	1252.1104	17889.891	-285.77979	10039.085	16329.68	6695.2202	12687.085	27479.68
202.30957	975.03027	6451.0996	9253.3096	5188.0303	6712.0996	15283.31	6175.0303	-1166.9004	2804.0552	31679.73	17258.225	6466.0552	5724.73	17496.225	14981.055	10928.73	14462.225	8082.395	5924.3945	20674.76	8050.6348	-8442.9707	3337.5049	3876.6348	-1259.9707	20066.504	4950.6348	6084.0293	17747.504	-3377.1602	-1962.9902	13997.92	6737.8799	2327.7949	18373.949	8143.8799	12951.795	19331.949	13536.88	-169.20508	7246.9502	11240.88	347.79492	18704.949	15528.359	5082.2305	13122.99	15848.359	6784.2305	8361.9902	-51.169922	21838.76	7867.9248	10915.83	6444.7598	8951.9248	3001.75	20901.82	12559.37	13443.035	8301.7305	14582.83	1839.0352	1820.7305	18543.83	15858.035	2418.7305	7145.8301	2089.0352	-1306.2695	8661.8301	13721.035	-419.26953	-217.16992	311.03516	-2677.2695	14810.83	-477.96484	632.73047	9829.8301	-1234.9648	-2100.2695	13896.83	2361.0352	-131.26953	11312.83	11327.035	4062.7305	8948.8301	6264.6851	14326.045	7055.7305	41.685059	1522.0449	6379.7305	-1149.3149	-1748.9551	-7957.2695	6920.6851	5125.0449	4867.7305	22711.686	2306.0449	-4774.2695	-746.31494	2051.0449	8748.7305	984.68506	768.04492	12199.73	12980.686	4968.0449	8073.7305	13214.686	2405.0449	3529.7305	18911.055	13396.18	15296.965	-289.94482	2026.1797	18531.965	11051.055	4329.1797	15839.965	302.05518	1526.1797	27058.965	-1634.9448	1565.1797	16040.965	2865.0552	9943.1797	16791.965	2289.8398	26870.4	11251.06	8288.8398	22912.4	22461.059	3331.8398	11347.4	19080.059	17258.84	6874.4004	13559.06	20576.84	4052.4004	11004.06	18863.84	453.40039	3833.0596	9086.8398	-615.59961	-2050.9404	12976.84	2390.4004	16771.059	17479.625	7539.9399	5777.3008	3586.9849	22092.141	21128.855	14542.984	11089.141	17402.855	9628.9844	3333.1401	14403.855	17121.984	9273.1406	19667.855	11067.984	9611.1406	28134.855	11506.195	7277.085	18068.811	1634.1951	35692.086	30537.811	19815.195	14601.085	17967.811	5759.1953	8554.085	15991.811	2385.1951	3616.085	14735.811	9802.1953	12210.085	19679.811	2153.1951	18783.086	25428.811	17642.195	11046.085	17343.811	1521.1951	3957.085	11981.811	22180.195	5058.085	4467.8101	20270.195	2786.085	-972.18994	11596.195	7230.085	10373.811	2700.1951	4748.085	17863.811	5038.52	31207.904	15481.779	14877.52	6892.9048	15068.779	29499.52	6324.9048	17371.779	23084.52	3291.9048	471.77979	17948.52	5506.9048	14678.779	2254.52	1916.9048	15449.779	1457.52	1052.9048	22256.779	5679.9199	12027.655	16981.99	25.919922	4002.6553	1565.9902	4311.355	3318.4248	17590.875	13375.355	2744.4248	2419.875	22864.355	12912.425	19445.875	3812.355	1825.4248	17740.875	12.500001	12.500001	12.750001	8131.355	4630.4248	27101.875	19102.355	5311.4248	19941.875	10237.355	8992.4248	17926.875	10066.355	12452.425	20500.875	3911.355	619.4248	6197.875	12637.355	6098.4248	12014.875	16520.355	5168.4248	20552.875	4466.355	879.4248	21653.875	-80.975098	2745.8149	4499.7998	10386.025	30367.814	21995.801	-2635.9751	2325.8149	14515.8	2000.0249	2930.8149	18732.801	-2274.9751	1215.8149	18057.801	19370.025	4642.8149	2026.7998	870.0249	3384.8149	22151.801	479.0249	30888.814	18084.801	-1025.96	25460.385	42783.047	23746.039	8858.3848	19738.045	-568.95996	-1059.6152	18558.045	16142.04	7153.3848	17850.045	-3077.9053	3839.0952	35706.375	14999.095	6742.0952	14219.375	16609.094	6512.0952	10847.375	21865.586	9132.5498	4027.1201	-2100.415	3006.5498	24655.121	15604.585	14087.55	46334.121	16505.004	9484.8945	26771.855	14555.005	5525.8945	4823.855	-230.99512	-132.10547	9150.8555	468.00488	-1144.1055	16857.855	8631.6348	10661.725	15173.154	28500.635	9825.7246	23075.154	33341.609	10970.71	13976.91	1842.6099	3124.71	-2878.0898	23892.609	20900.711	19258.91	20897.609	7025.71	35411.91	4124.6099	21652.711	16512.91	26424.609	9214.71	14442.91	1120.6099	3324.71	11646.91	12484.29	19270.66	35026.754	3430.29	1895.6602	19094.754	3266.29	1209.6602	-1368.2451	20903.289	4791.6602	15259.755	41339.535	-6938.1348	-317.62988	19031.535	-533.13477	15269.37	920.53516	-11120.135	-551.62988	3994.5352	-7159.1348	26987.371	9419.4502	13929.6	18957.02	16821.74	8496.7793	14056.16	7477.6748	3194.4902	13424.346	282.6748	1449.4902	19891.346	5715.4248	20951.18	24085.059	-300.5752	-787.82031	17124.059	13595.425	3533.1797	8682.0596	672.61523	3460.7598	5540.8999	7414.6152	6864.7598	12207.9	8065.6152	8765.7598	28479.9	174.0498	24173.949	14417.475	12603.25	6118.3052	15027.76	13176.311	3297.855	14967.565	2544.5449	-5061.8896	1574.7202	34519.273	5444.6348	2403.6504	1940	5652.5	20739.385	21245	6428.5	18331.385	-2472.3203	-4097.3301	1804.3047	10757.68	3543.6699	15406.305	12846.68	3278.6699	16171.305	17129.68	3195.6699	20196.305	31693.24	10313.76	25607.795	15957.24	4166.7598	5215.7949	7903.2402	29829.76	17308.795	9539.2402	13401.76	21231.795	11062.24	15032.76	38625.797	20964.24	8492.7598	15714.795	1832.2402	18327.76	24456.795	24613.125	6376.1445	1585.5703	18578.125	9075.1445	18502.57	12197.125	10768.145	26898.57	11302.125	-202.85547	21117.57	22042.555	440.21484	89.814453	4033.5552	31178.215	27088.814	17206.555	562.21484	-5992.1855	-1376.4448	504.21484	-2507.1855	-1459.46	17557.52	7914.085	11801.05	22307.641	38860.453	7637.0498	6167.6401	16955.455	6900.0498	7367.6401	20505.455	7922.0498	9204.6406	19178.455	5629.5596	23920.455	19454.211	4234.5596	1512.4551	1853.21	7731.5596	2551.4551	18155.211	23649.559	12016.455	24735.211	38331.559	12752.455	25019.211	7235.3701	41946.891	16720.881	386.37012	32068.891	26977.881	10215.37	5952.8896	26926.881	17286.02	7411.6401	32784.344	17137.02	13182.641	16329.346	13668.02	4563.6401	22564.346	15615.02	6511.6401	54219.344	14483.065	544.2002	22176.689	20812.066	5302.2002	18424.689	16107.065	8032.2002	29722.689	10379.065	5012.2002	29296.689	3895.0654	9335.2002	38900.688	14415.55	-1015.5303	1546.8555	11331.55	3927.4697	19573.855	6328.5498	6602.4697	20876.855	17568.68	7896.71	27957.42	15831.68	8279.71	13726.42	11340.68	8805.71	23402.42	18466.68	3608.71	47456.422	18013.68	4677.71	14572.42	586.03027	-2325.9199	16630.664	-875.96973	7419.0801	22268.664	27662.031	3117.0801	19299.664	21298.031	1311.0801	-467.33496	8838.5195	-11939.824	-7044.0957	-8933.4805	16040.176	10283.904	-11864.48	3842.1758	18972.904	814.70508	5746.3496	26155.16	17706.445	5697.1553	14988.43	14918.445	1965.1553	-1114.5703	6235.4453	16841.156	16084.43	9255.4453	1263.1553	610.42969	16772.9	13788.67	21554.686	9926.9004	15929.67	6911.6855	5387.8999	-3393.3301	-5631.3145	3484.8999	30589.67	20007.686	18044.9	5397.6699	11038.686	12453.9	1147.6699	26685.686	10293.165	11603.654	5233.6309	30937.164	10680.654	16768.631	420.16504	1454.6548	1764.6309	19943.734	7082.8652	22231.846	20450.734	27272.865	10655.846	4976.7349	20181.865	41881.844	3089.7349	20661.865	15931.846	18187.734	2342.8652	5133.8457	5149.7349	15007.865	32853.844	1570.7349	921.86523	10937.846	9091.7344	-385.13477	10334.846	14886.41	2026.75	3774.7803	20846.41	8918.75	41219.781	13986.075	21242.945	11411.58	-1122.9248	163.94531	7903.5801	1210.0752	323.94531	23489.58	12656.075	457.94531	37781.578	11680.075	2431.9453	17499.58	7947.0752	-1723.0547	17082.58	12427.075	3474.9453	21367.58	8242.3203	751.43994	-1114.4697	42.319824	1619.4399	16761.531	3533.3198	18084.439	17975.531	7173.3198	9713.4395	23260.531	21167.32	8153.4399	20551.531	9253.3203	14174.439	21042.531	5859.3198	13019.439	17838.531	4845.98	23652.586	15838.365	13067.98	6123.585	15144.365	27153.16	7913.0898	-441.58984	8434.1602	21381.09	27210.41	13103.16	-244.91016	-2303.5898	-2269.8398	7786.0898	16992.41	3291.1602	1091.0898	15397.41	16288.98	3143.3848	17979.725	15996.98	606.38477	21898.725	10711.16	12153.645	35412.105	-7405.1953	24737.809	8793.1406	3076.6899	8869.6953	24612.121	6252.6899	14528.695	17411.121	13443.654	-2515.375	-7986.9355	1194.6548	59.625	10488.064	11836.795	-1370.2002	-490.70996	1374.7949	47038.801	21267.289	-622.20508	4213.7998	8145.29	3127.1802	28346.141	12218.575	200.18018	4404.1401	15180.575	-1580.8198	1899.1401	23972.574	345.18018	-87.859863	18789.574	-1070.8198	1943.1401	19019.574	8336.3896	27580.77	28030.281	20442.391	5454.7695	19423.281	3193.3896	10352.77	17845.281	2692.405	5199.2451	6582.335	7392.4053	13271.245	21535.336
2645.5049	-126.59473	20323.406	4539.5049	2242.4053	15778.405	15577.505	4525.4053	6088.4053	1611.5698	31590.684	16430.705	3742.5698	1846.6846	16307.705	13667.57	3755.6846	12702.705	2370.2852	12312.23	21043.615	5954.5151	-7105.8242	300.09473	291.51514	696.17578	18196.094	2559.5151	4914.1758	13563.095	-5129.835	-3703.4648	16047.495	627.5	14060.015	18140.529	5380.5	16443.016	15025.529	13469.5	-1912.9854	5259.5298	9932.5	2820.0146	17004.529	12523.255	7603.79	9061.0752	-473.74512	18840.789	4479.0752	3704.4248	17542.42	12362.48	13998.425	6494.4199	12269.48	4042.2549	25335.51	11631.915	16325.605	2412.1504	15666.11	2803.605	-2201.8496	18880.109	20202.605	-1015.8496	5601.1104	3806.605	-3276.8496	13853.11	15452.605	-3451.8496	1630.1104	2284.605	-2786.8496	13206.11	2868.605	-2893.8496	11531.11	1111.605	-2770.8496	11940.11	3935.605	-113.84961	18818.109	15333.605	670.15039	12337.11	9312.8906	12316.585	16163.43	631.89014	1481.585	15707.43	1239.8901	-469.41504	-1374.5698	3518.8901	4545.585	10753.43	27135.891	2259.585	980.43018	690.89014	3369.585	13168.43	993.89014	2026.585	16606.43	14459.891	7686.585	13726.43	13234.891	3580.585	13959.43	22554.939	11770.51	16543.33	1493.9399	928.50977	22059.33	14857.939	8011.5098	15941.33	2957.9399	236.50977	23419.33	2113.9399	-536.49023	16487.33	5499.9399	1845.5098	12990.33	185	24449.98	14565.215	4290	19466.98	20239.215	-79	11251.98	22506.215	16657	4010.9805	15491.215	11586	17614.98	13469.215	16530	1673.9805	1635.2148	9277	198.98047	-228.78516	11989	3070.9805	15220.215	5087.8096	8478.0547	8381.9297	404.16016	28027.705	20913.965	12806.16	6017.7051	22442.965	5585.1602	6316.7051	12863.965	11852.16	6959.7051	21971.965	9489.1602	9614.7051	30777.965	6778.2002	4708.0952	18617.955	18461.199	7419.0952	22227.955	8427.2002	24506.096	18729.955	540.2002	5422.0952	13774.955	692.2002	855.09521	16465.955	434.2002	3645.0952	16584.955	764.2002	19735.096	21730.955	15490.2	10795.096	15008.955	-627.7998	2237.0952	11256.955	17707.199	4254.0952	2670.9551	21377.199	2861.0952	979.95508	9467.2002	3735.0952	6929.9551	-295.7998	3477.0952	16458.955	3923.46	33015.742	12337.145	16779.461	8682.7402	7824.1445	24837.461	7400.7402	17528.145	24083.461	3238.7402	-2777.8555	19629.461	4481.7402	8416.1445	2808.46	1313.7402	10811.145	962.45996	1356.7402	17045.145	7386.9849	11529.27	16849.074	2363.9849	4300.2695	279.0752	-5383.2002	5676.5649	13760.1	5597.7998	2139.5649	-3559.9004	12851.8	11314.564	15636.1	-6937.2002	2567.5649	14656.1	13.000001	13.000001	13.250001	-1946.2002	6959.5649	22692.1	13634.8	6936.5649	16417.1	7866.7998	7011.5649	10566.1	6347.7998	12496.564	13518.1	-3680.2002	1135.5649	2038.0996	6781.7998	9087.5645	10351.1	6321.7998	6560.5649	15431.1	-2977.2002	4183.5649	19083.1	1256.0449	218.99023	3750.1802	7291.0449	29076.99	21984.18	-1715.9551	1490.9902	15003.18	1639.0449	2121.9902	17635.18	-1086.9551	-842.00977	15579.18	17212.045	-326.00977	20.180176	942.04492	412.99023	22494.18	2523.0449	27073.99	14533.18	498.01514	28871.77	39011.969	25033.016	12144.77	14260.97	1120.0151	729.77002	12714.97	16506.016	18174.77	13017.97	-293.22998	4940.52	46358.898	15287.77	14269.52	17262.9	21931.77	6667.52	14768.9	25882.77	8120.125	3558.5898	3028.77	5699.125	23346.59	18810.77	12027.125	42580.59	15885.93	6292.0498	27256.875	15734.93	7540.0498	7141.875	1497.9302	955.0498	13921.875	1656.9302	979.0498	20568.875	9082.2695	10375.32	5418.1499	26552.27	10584.32	18392.15	29514.949	4577.585	16991.385	-1169.0498	-1252.415	909.38477	1414.9502	2364.585	19379.385	16188.95	2398.585	35774.383	357.9502	13672.585	17214.385	24599.949	4073.585	16585.385	-397.0498	-1638.415	12345.385	9813.7246	20872.154	32094.365	308.7251	2425.1548	20291.365	2179.7251	1716.1548	1765.3652	12995.725	6797.1548	14129.365	35120	4497.4951	-936.42969	18450	8601.4951	17030.57	-771	-686.50488	424.57031	4442	-793.50488	28952.57	11396.99	11656.085	11193.155	18287.086	9145.0996	15691.275	8023.25	763.38477	9671.96	2465.25	502.38477	15955.96	4074.8945	24580.74	7861.0254	-2330.1055	1551.7402	20340.025	13912.895	7474.7402	8903.0254	412.7251	1190.6499	2460.0498	8785.7246	6999.6499	12210.05	9116.7246	7690.6499	28230.051	5800.3452	23037.625	14107.385	16394.885	4720.9399	14589.585	12271.83	5730.54	26296.98	577.0249	1364.6851	-325.59521	30887.805	6676.6548	3851.6699	206.12012	2280.9951	14451.98	18672.121	5279.9951	18608.98	-1369.3999	2257.3052	4007.6553	14289.6	9831.3047	17030.656	18003.6	8358.3047	20829.656	20152.6	12338.305	29898.656	28698.445	12763.055	27503.205	16423.445	3855.0547	8824.2051	7779.4453	30934.055	13415.205	10.445312	29179.055	19428.205	-1017.5547	7574.0547	43829.203	17690.445	6710.0547	13564.205	-425.55469	21876.055	21274.205	5953.7246	7326.7646	5830.1699	16596.725	5961.7646	14375.17	14823.725	3291.7646	26348.17	9037.7246	1609.7646	21256.17	11211.85	-531.5498	-3104.7148	4851.8501	29068.449	23594.285	17335.85	2145.4502	-6429.7148	823.8501	847.4502	-2477.7148	3797.4102	8360.4102	848.71973	16571.01	18973.025	37416.02	12488.01	1248.0254	20669.02	13592.01	7793.0254	19574.02	18976.01	2861.0254	9847.0195	5197.8848	31599.17	25915.83	6745.8848	2422.1699	5940.8301	6668.8848	3280.1699	20823.83	24382.885	7114.1699	25579.83	40686.883	10404.17	30162.83	5656.665	15259.885	16277.805	1231.665	18492.885	24417.805	10486.665	1001.8848	29579.805	17460.465	7208.9746	30132.471	17284.465	10977.975	9409.4707	10988.465	3062.9746	18474.471	12375.465	3381.9746	45338.469	11865.9	-1930.6904	28423.715	21244.9	2954.3096	22976.715	10346.9	8591.3096	29847.715	-1986.0996	-6138.6904	21384.715	5241.9004	-719.69043	41242.715	16163.03	-4.5146484	-4442.8359	9425.0303	7527.4854	20814.164	7250.0303	6235.4854	14026.164	19035.775	10681.415	29286.385	12131.775	27387.414	21659.385	19970.775	7369.415	28447.385	19783.775	3074.415	48062.383	25362.775	9434.415	17286.385	1755.2798	1615.5098	15450.57	3766.2798	8334.5098	21773.57	23398.279	4776.5098	18427.57	21676.279	2337.5098	-2002.4297	16840.84	-8329.8203	-11969.58	-2111.1602	20180.18	5190.4199	240.83984	5646.1797	17102.42	5305.6504	2818.0352	19806.141	11786.8	8655.71	17996.795	13520.8	2679.71	-2900.2051	16853.801	22791.711	16258.795	9266.7998	3115.71	-1016.2051	15742.16	13462.415	13343.596	7665.1602	17351.414	3188.5957	4383.1602	-216.58496	-9829.4043	1075.1602	33614.414	18208.596	14242.16	8721.415	12589.596	13118.16	1837.415	18839.596	14060.825	8741.0996	14184.235	32844.824	14275.1	21578.234	2289.8252	-1580.9004	4913.2354	2368.4404	4363.3447	20337.855	11697.44	28477.344	10697.855	185.44043	17418.344	36741.855	1788.4404	23134.344	19020.855	11843.44	3730.3447	8509.8555	-662.55957	19958.344	24299.855	-3230.5596	3524.3447	14223.855	6306.4404	-593.65527	15414.855	21626.891	2952.5298	-1225.625	19281.891	11230.529	31855.375	9157.7246	31291.086	10432.439	-1592.2754	1389.085	17785.439	-3307.2754	1632.085	21888.439	13377.725	5076.085	33034.438	9628.7246	4091.085	19093.439	10616.725	1284.085	17748.439	12746.725	2847.085	15948.439	4145.2754	-1433.7852	3155.6504	-3144.7246	-359.78516	18082.65	-1644.7246	20952.215	20202.65	3624.2754	5916.2148	24650.65	21275.275	10470.215	19621.65	2800.2754	9436.2148	24866.65	1857.2754	12563.215	14503.65	18536.855	4228.5098	14312.805	15894.855	6176.5098	16435.805	35266.742	7169.0195	-3480.4297	9743.7402	15453.02	16973.57	12422.74	-1363.9805	-5391.4297	5649.7402	2809.0195	8282.5703	4136.7402	-1491.9805	10545.57	19175.246	4527.0547	12563.336	16773.246	3189.0547	18417.336	10770.665	13223.955	32386.9	-8324.8555	29820.254	11978.426	-2206.5254	19547.34	21424.426	-1003.5254	17518.34	19917.426	13619.45	-295.81543	-1764.1348	-815.5498	-1751.8154	18566.865	14331.57	607.5498	830.32031	727.57031	49260.551	19389.32	-1052.4297	11343.55	7699.3203	6549.0098	27076.969	13476.665	1621.0098	2320.9697	21762.664	2203.0098	1870.9697	21877.664	2407.0098	-341.03027	19556.664	2720.0098	1108.9697	23628.664	8002.9346	33751.914	32240.225	22000.934	9945.915	24142.225	10045.935	12186.915	20531.225	624.375	6500.375	20136.996	7290.375	8383.375	25908.996
1751.3599	327.19531	18088.58	2926.3599	-504.80469	20844.58	16590.359	3017.1953	10260.58	3042.6001	34860.176	13730.005	8766.5996	3688.1748	11819.005	16324.6	4750.1748	9170.0049	369.54492	16171.36	19068.129	9016.8105	-4811.1758	-220.96484	-920.18994	-940.17578	18703.035	1606.8101	4811.8242	17374.035	-723.31494	-2595.9805	16529.5	2358.5298	8704.1699	11959.045	6903.5298	8194.1699	14931.045	14959.529	-1288.8301	2158.0449	10112.529	612.16992	12224.045	15633.055	5663.8047	13167.665	2608.0552	19087.805	6168.665	43.094727	21272.43	13287.845	12092.095	6235.4297	14426.845	1303.9849	27564.721	12639	15117.609	8333.875	9160.835	4348.6099	1256.875	12657.835	24906.609	4863.875	4177.835	2761.6099	1383.875	6449.835	2134.6099	12.875	-2145.165	1624.6099	2497.875	10325.835	2031.6099	4016.875	10236.835	2488.6099	2743.875	8951.835	2550.6099	1601.875	1654.835	11614.609	4773.875	7646.835	12247.96	9959.585	17704.305	1588.96	-848.41504	13009.305	1012.96	-2759.415	-833.69531	9531.96	3626.585	11026.305	23453.961	394.58496	-38.695312	2241.96	1207.585	19058.305	2857.96	-820.41504	15504.305	14488.96	4497.585	11283.305	16049.96	3786.585	12313.305	-1043.3848	471.94531	10322.805	-2638.3848	1994.9453	17322.805	7226.6152	5266.9453	13666.805	-1558.3848	177.94531	23796.805	-1335.3848	478.94531	10522.805	4709.6152	1751.9453	9775.8047	3892.1602	29253.02	19050.195	11484.16	23353.02	22225.195	16617.16	10784.02	20529.195	21414.16	11615.02	17593.195	18417.16	7232.02	17985.195	20767.16	4234.02	7635.1948	15101.16	3262.02	1982.1948	19522.16	6989.02	18545.195	14867.93	7476.9746	10721.971	5255.02	3800.5601	1515.5952	15214.02	6436.5601	19234.596	6318.02	4513.5601	12173.596	15836.02	7851.5601	18683.596	12622.02	5224.5601	27094.596	5483.1055	2820.4751	17171.35	13373.105	2453.4751	26630.35	6063.1055	23362.475	14987.35	-1641.8945	1871.4751	13811.35	-2417.8945	1352.4751	14926.35	-3160.8945	4030.4751	18888.35	3281.1055	9861.4746	23794.35	13857.105	7275.4751	14959.35	-4971.8945	395.4751	13887.35	19801.105	3205.4751	1559.3501	16334.105	1011.4751	1446.3501	5572.1055	3851.4751	9767.3496	-3826.8945	662.4751	20793.35	871.5752	28763.004	17497.324	13801.575	4340.0049	13741.325	23140.574	7488.0049	13448.325	20162.574	2990.0049	882.3252	14600.575	2484.0049	14708.325	626.5752	176.00488	17336.324	-23.424805	-487.99512	18032.324	7627.27	11610.94	15423.24	2180.27	894.94043	-643.75977	2133.8149	2725.7798	15263.07	14655.814	2279.7798	-858.92969	21548.814	9031.7793	16399.07	2503.8149	3718.7798	14001.07	13.500001	13.500001	13.750001	6950.8149	4349.7798	22497.07	19782.814	4920.7798	14902.07	12730.814	8208.7793	13735.07	13881.814	13756.779	14367.07	579.81494	598.77979	2948.0703	12109.814	3695.7798	6983.0703	17211.814	5672.7798	14365.07	920.81494	1466.7798	19494.07	644.00488	-2062.8896	1240.4648	9485.0049	26015.109	18649.465	-618.99512	-2846.8896	14325.465	3442.0049	-1009.8896	15887.465	-70.995117	-2150.8896	14972.465	21550.004	-2026.8896	1030.4648	1446.0049	555.11035	17976.465	866.00488	28805.109	14527.465	-273.2251	24530.164	35239.828	-1187.2251	1747.165	23412.83	1464.7749	886.16504	18928.83	11638.775	17354.164	17197.83	-556.8252	4542.6152	51829.801	17372.176	12053.615	22303.801	22083.176	7152.6152	16902.801	26556.51	9312.5957	2483.6846	-682.49023	2647.5952	17155.684	17708.51	11140.596	40779.684	17106.215	3344.7002	25525.26	18425.215	7545.7002	5442.2598	1529.2148	-288.2998	16981.26	1750.2148	565.7002	19517.26	5624.355	12352.205	15317.55	21531.355	8845.2051	17084.551	31976.805	10211.645	16672.23	-1370.1948	3531.645	-271.77002	4722.8052	4222.645	20228.23	29842.805	8350.6445	27218.23	12267.805	5626.645	16313.23	28105.805	9438.6445	19521.23	-2131.1948	3239.645	11817.23	14516.62	22029.961	27417.346	3476.6201	4318.96	22224.346	2726.6201	284.95996	810.34521	17606.621	5055.96	16352.346	41759.125	3323.4746	1171.8999	19178.125	6257.4746	14621.9	197.125	-2124.5254	2061.8999	7530.125	-1544.5254	28179.9	7833.5049	12952.34	18013.279	18453.346	6993.0352	11146.605	6336.6001	1636.8599	12360.055	-1183.3999	2067.8599	16331.055	6109.8301	27875.961	7793.9702	-1269.1699	28.959961	17797.971	11983.83	5416.96	10169.971	59.430176	1200.855	1997.4102	6581.4302	2717.855	12650.41	-1204.5698	2483.855	25415.41	2960.1299	24964.285	16389.746	12735.234	6315.2354	14935.225	13567.075	9103.5752	16094.686	1614.8501	1190.8252	-363.24023	26142.07	7132.3149	2849.7148	-1000.2002	2496.7148	17463.85	1281.7998	15052.715	18502.85	-3885.4346	389.73535	3160.5498	10680.565	5444.7354	18404.551	13871.565	6678.7354	18344.551	14970.565	7114.7354	19805.551	11225.109	-2322.4355	20398.58	1142.1094	-11936.436	6245.5801	-8760.8906	16141.564	25118.58	-16292.891	17250.564	19907.58	-19544.891	-15884.436	46477.578	5653.1094	-8675.4355	15648.58	-18143.891	-194.43555	17256.58	11432.375	11572.68	6437.7949	2679.375	5691.6797	20179.795	14469.375	6431.6797	26289.795	7698.375	3896.6797	26038.795	13217.805	1652.2451	7420.9697	1588.8047	35659.246	27421.969	16637.805	2990.2451	3026.9697	-2656.1953	3398.2451	5932.9697	-262.13965	1186.625	2549.9453	11458.92	19906.68	40178.703	6306.9199	2090.6797	30789.705	7384.9199	7436.6797	26414.705	9815.9199	3843.6797	22704.705	8092.145	25109.02	29552.684	8382.1445	3452.02	3749.6846	10781.145	4900.02	20332.684	26221.145	10892.02	28352.684	40490.145	12679.02	21849.684	10040.915	23701.391	20886.16	3155.915	22643.391	21848.16	12792.915	2698.3896	28337.16	23287.754	1334.0898	29107.68	20816.754	13226.09	10539.68	15274.755	2051.0898	15001.68	19596.754	3249.0898	48098.68	14412.3	-2365.7754	29199.746	20894.301	2323.2246	25224.746	14898.3	7125.2246	31248.746	-933.7002	-4894.7754	23015.746	5731.2998	923.22461	49089.746	20500.615	-6771.585	1603.1758	20857.615	4583.415	30287.176	12040.615	1434.415	13224.176	17993.371	10516.53	25607.305	24446.371	4783.5303	18842.305	17716.371	5379.5303	23482.305	19784.371	4647.5303	44576.305	24184.371	6444.5303	15461.305	3746.79	57.43457	17352.539	3244.79	8616.4346	28169.539	27398.789	3950.4346	19463.539	25507.789	1093.4346	-738.45996	9764.1348	-15295.945	-4772.3496	-6001.8652	19352.055	12027.65	-8718.8652	-380.94531	16895.65	3777.4248	8358.915	16153.43	23107.016	7126.7598	20927.48	19072.016	1858.7598	715.48047	15129.016	25166.76	14361.48	10462.016	1158.7598	2947.4805	16706.586	12877.525	20618.551	4128.585	24457.525	4789.5508	3385.585	2825.5249	-7307.4492	389.58496	39499.523	23822.551	15213.585	10307.525	18823.551	8776.585	6104.5249	19784.551	10102.575	13659.62	15848.465	29758.574	17060.621	22835.465	-2740.4248	217.62012	5491.4648	4493.4248	3532.5352	24100.316	18664.426	24850.535	17464.316	4904.4248	17395.535	35138.316	4543.4248	29224.535	25742.316	14281.425	1551.5352	11270.315	3849.4248	5689.5352	25758.316	1142.4248	-519.46484	21910.316	8190.4248	-898.46484	18994.316	18128.9	-275.64502	-316.85547	19473.9	6946.355	32827.145	14329.495	25548.621	12487.57	-1153.5049	929.62012	15440.57	-1794.5049	1459.6201	19893.57	9283.4951	5426.6201	39833.57	8856.4951	1708.6201	16475.57	7886.4951	675.62012	20485.57	15739.495	7163.6201	16491.57	3519.0596	2284.2402	2907.3652	-4023.9404	5442.2402	19557.365	1781.0596	19602.24	20162.365	2422.0596	14285.24	19071.365	26712.059	15436.24	23386.365	2221.0596	15330.24	20886.365	4213.0596	12538.24	18397.365	20958.115	5177.0801	16202.355	15522.115	6400.0801	16536.355	24710.26	3893.3945	2932.4053	9701.2598	15638.395	25204.406	20533.26	-3208.6055	3897.4053	12030.26	-2426.6055	19773.406	6804.2598	-3069.6055	18176.406	3198.0752	25848.309	18205.15	16339.075	5584.3096	23406.15	15137.994	16743.471	33200.203	409.28125	29047.695	19992.465	-2035.9453	17645.096	33294.852	-1340.9453	15582.096	17694.85	17054.525	1725.0498	-3979.8652	-744.4751	2931.0498	12521.135	11093.43	-524.125	2641.4248	1192.4297	52930.875	30341.426	-2503.5703	10633.875	17740.426	3871.8101	19795.789	13253.21	-518.18994	4976.79	16795.211	-1449.1899	3894.79	21973.211	225.81006	2504.79	24673.211	-742.18994	3637.79	25048.211	2015.3945	31208.594	20897.074	12389.395	6594.5947	13390.074	-4903.6055	13807.595	4983.0742	-3307.6851	11119.68	25510.98	7254.3149	8673.6797	26009.98
26.5	2374.5146	14158.075	3151.5	4358.5146	16867.074	9142.5	13567.515	7098.0752	1882.4751	35595.883	11676.43	5431.4751	5624.8848	9734.4297	2143.4751	3344.8848	7679.4297	5929.7202	5087.5508	17679.316	6563.0298	-10186.359	938.08984	995.02979	-5058.3594	21283.09	2477.0298	148.64062	13670.09	-721.68018	-3110.0859	12535.425	-687.2998	19667.406	17740.51	8193.7002	14548.405	19566.51	16970.699	5510.4053	6187.5098	5262.7002	8329.4053	14534.51	14890.42	3561.3555	11047.77	2979.4199	13567.355	5178.7695	6285.415	15818.87	10691.234	13339.415	5262.8701	17067.234	117.01514	27523.654	11946.26	14865.215	12433.07	12052.815	321.21484	4467.0698	11653.815	19196.215	7792.0698	4609.8154	1374.2148	2142.0698	4478.8154	4557.2148	2641.0698	-1185.1846	-326.78516	2661.0698	11896.815	729.21484	4626.0698	9356.8154	-1190.7852	3549.0698	11335.815	307.21484	3729.0698	4798.8154	-394.78516	3170.0698	6182.8154	10735.605	13038.064	14943.685	2299.605	3932.0649	11040.685	3802.605	53.064941	-2816.3154	5319.605	5541.0649	10047.685	23667.605	3395.0649	-935.31543	1732.605	2537.0649	15001.685	1743.605	4368.0649	16606.684	13525.605	6772.0649	10009.685	16261.605	5379.0649	10776.685	-1845.0654	2076.5098	14354.95	-1283.0654	1788.5098	17890.949	7729.9346	5803.5098	17343.949	-2110.0654	2518.5098	26383.949	-2498.0654	-505.49023	18839.949	4719.9346	-245.49023	14634.95	2967.3799	24847.316	15545.064	9415.3799	17929.316	22345.064	2530.3799	10189.315	26023.064	19837.379	3983.3154	16683.064	19283.379	366.31543	15882.064	19025.379	-1635.6846	6251.0649	13594.38	-1630.6846	-125.93506	17664.379	2544.3154	16986.064	6619.2754	16203.75	1800.5098	7765.8203	3375.5298	-365.48535	11646.82	5686.5298	12668.515	2391.8203	3090.5298	10624.515	13623.82	9288.5293	15958.515	7160.8203	7599.5298	29355.516	3659.605	1117.02	18600.676	13969.605	2614.02	26727.676	7166.605	26581.02	12541.675	-128.39502	3820.02	13325.675	199.60498	-1534.98	8780.6748	574.60498	3005.02	13666.675	4951.605	11402.02	18484.676	14766.605	9887.0195	14356.675	-221.39502	1687.02	8988.6748	22322.605	2189.02	-134.3252	19448.605	4017.02	-4821.3252	11942.605	3246.02	6023.6748	216.60498	1916.02	17431.676	398.20508	28953.93	19070.379	14604.205	7430.9302	11798.38	23828.205	9377.9297	9961.3799	18159.205	4320.9302	-949.62012	14039.205	1257.9302	8886.3799	-1127.7949	-17.069824	9467.3799	-582.79492	510.93018	17126.379	11499.985	13936.33	20896.955	5119.9854	4051.3301	1773.9551	-533.33008	1711.5352	15131.975	8848.6699	-83.464844	-1117.0254	17563.67	8619.5352	19497.975	-52.330078	393.53516	13825.975	14.000001	14.000001	14.250001	10258.67	7195.5352	22695.975	19898.67	4848.5352	14190.975	9153.6699	2117.5352	15195.975	6075.6699	14156.535	17140.975	2915.6699	1649.5352	3324.9746	-2052.3301	1448.5352	8340.9746	11119.67	2618.5352	16229.975	-938.33008	468.53516	20792.975	1446.7798	-2488.0547	3505.5601	11028.779	31453.945	18239.561	995.77979	-2574.0547	15721.561	4334.7798	3352.9453	19236.561	1642.7798	38.945312	18969.561	18743.779	-441.05469	1627.5601	2088.7798	1392.9453	21290.561	2479.7798	28306.945	14865.561	-542.5249	26617.615	39903.227	1893.4751	4176.6152	23161.225	928.4751	3853.6152	23617.225	10117.475	18097.615	18582.225	2026	6483.2798	35941.766	15487	10931.279	14386.765	24177	11322.279	10917.765	25733.895	8780.835	294.35547	877.89502	4346.835	17730.355	22254.895	10321.835	40989.355	11534.105	8560.0049	27732.234	28939.105	10694.005	4308.2354	1886.105	4309.0049	15152.235	1792.105	4679.0049	13795.235	8346.6797	16559.746	14955.3	26866.68	4356.7451	18506.301	18027.391	7369.2202	12627.025	2374.3899	4439.2202	3108.0254	6876.3896	5721.2202	21969.025	33163.391	12690.221	23098.025	17884.391	8204.2207	18182.025	29993.391	10409.221	26687.025	1432.3899	5444.2202	12538.025	9982.8555	17904.965	31323.996	1261.855	863.96484	24424.996	1043.855	-156.03516	1581.9951	17148.855	4104.9648	16939.996	40284.77	6660.5552	543.64453	20067.77	12185.555	13265.645	-988.22998	242.55518	-191.35547	7185.77	5180.5552	21902.645	961.58984	3976.2051	15230.08	13133.295	8020.4849	13924.721	6415.5801	582.70508	12861.46	699.58008	2817.7051	17769.461	5193.4048	25471.42	20200.359	573.40479	2554.4199	17449.359	15974.404	4460.4199	10395.359	-61.330078	2512.0552	-2622.6904	10953.67	5764.0552	7388.3096	1875.6699	2773.0552	20123.309	2097.3652	28341.596	11524.895	15003.6	741.78516	10822.22	6787.2852	3791.4751	18893.516	1830.9951	-1088.415	1026.3599	29648.82	4895.96	2189.9302	2016.1548	21.389648	17324.375	18263.154	3665.3896	18843.375	-1745.2246	12.455078	7753.8496	15782.775	6252.4551	15161.85	16810.775	4509.4551	21248.85	13152.775	15313.455	22061.85	32736.27	12351.67	16654.365	22068.27	3424.6699	2450.3652	11422.27	31556.67	14137.365	7339.27	28665.67	14482.365	3475.27	3694.6699	41283.367	19252.27	4919.6699	13774.365	2914.27	17013.67	20545.365	10063.37	9895.9355	7828.2451	-107.62988	5106.9351	21906.246	12725.37	6983.9351	23926.246	7059.3701	4601.9351	26794.246	10153.895	2756.1499	-1046.0547	11861.895	32830.148	27772.945	14353.895	4795.1499	-2136.0547	-1603.1055	3288.1499	-1250.0547	12020.05	2853.96	-3818.0146	3984.4702	-497.66992	37601.719	11236.471	-1037.6699	23105.721	15765.471	2651.3301	23274.721	15822.471	882.33008	11011.721	6161.3149	19513.164	24159.156	9505.3145	222.16504	3597.1553	10069.314	2844.165	21515.156	22401.314	12934.165	31199.156	37173.316	9456.165	26766.156	11153.41	40474.566	19458.48	64.410156	27196.566	24177.48	13459.41	5684.5654	23492.48	10434.04	4086.1299	34748.477	21318.039	10096.13	19837.475	12274.04	5747.1299	20586.475	12412.04	5402.1299	53274.477	19842.586	54.320312	25021.07	23172.586	3536.3203	23616.07	18225.586	8048.3203	26304.07	7206.585	-2206.6797	15379.07	7172.585	5501.3203	50436.07	21756.836	2854.2646	-3700.4102	14360.835	12170.265	23790.59	13358.835	9804.2646	13866.59	15538.45	12878.775	23722.539	21714.449	10177.775	16686.539	6759.4502	10383.775	22366.539	17293.449	4981.7754	41832.539	20354.449	7699.7754	11019.539	305.66504	4012.9648	17025.355	442.66504	8944.9648	21209.355	25275.664	8005.9648	21635.355	21923.664	2325.9648	-887.64453	12718.935	-8179.4609	-12842.064	-4861.0654	20894.539	2590.9355	-7189.0654	9075.5391	14103.936	5020.2148	2742.29	16541.75	14642.76	7698.835	12301.869	11995.76	-1036.165	-2314.1309	12898.76	8361.835	15165.869	4513.7598	276.83496	1039.8691	17248.311	11690.061	22133.91	10400.311	21129.061	11976.91	6264.3101	-500.93994	-237.08984	2783.3101	32511.061	26355.91	16738.311	7732.0601	22012.91	9477.3105	6586.0601	29133.91	13298.3	16965.811	13912.665	28765.301	21977.811	27100.664	-36.700195	1660.8101	7125.665	1479.6201	2455.165	26846.066	17077.621	23382.164	19728.066	2201.6201	15544.165	41840.066	1479.6201	24010.164	11158.065	11314.62	46.165039	17527.066	1683.6201	-2014.835	24974.066	-721.37988	-2917.835	20772.066	9779.6201	-2358.835	21668.066	18118.301	3144.7002	3746.9697	17984.301	12092.7	37220.969	21530.08	24892.871	13030.86	2500.0801	4913.8701	19201.859	1034.0801	4173.8701	22250.859	18588.08	6096.8701	39018.859	15636.08	5355.8701	17351.859	12380.08	2156.8701	24077.859	23975.08	6000.8701	17733.859	-2527.6445	-3704.0703	3022.8652	-6290.6445	-2003.0703	14909.865	-4129.6445	16542.93	18419.865	1118.3555	8256.9297	17130.865	19103.355	8505.9297	19336.865	-380.64453	5963.9297	9614.8652	753.35547	13309.93	16856.865	17597.461	1105.2051	11071.586	11419.46	4035.2051	23600.586	23686.295	10986.33	-2777.4902	14171.295	17677.33	25157.51	14427.295	3779.3301	-2322.4902	10733.295	3197.3301	23383.51	7877.2949	4883.3301	18923.51	20375.914	4883.1299	16237.699	5542.915	4789.1299	19156.699	6427.0508	4385.9395	36555.344	6606.3809	17723.285	8136.3555	4519	26925.125	26490.039	4445	22037.125	23191.039	12214.525	1946	-526.17969	-2894.4746	1284	21084.82	18211.365	713.88965	-6050.6152	5063.3652	48415.891	17532.385	1017.3652	15969.89	6344.3848	4306.48	41031.109	17725.23	-909.52002	6416.1099	18861.23	-109.52002	1945.1099	23258.23	85.47998	2195.1099	18825.23	-798.52002	2321.1099	22748.23	4861.7852	24379.75	32945.344	18182.785	5213.75	27855.344	16191.785	5256.75	21570.344	919.69995	7198.0151	13940.91	7495.7002	4621.0151	16946.91
1885.96	7259.6499	17433.955	2331.96	4558.6499	13520.955	11618.96	15023.65	4277.9551	4728.8999	28964.275	13409.895	4157.8999	2195.2754	16059.895	534.8999	-780.72461	10685.895	197.36523	21008.705	19133.98	6989.3101	-5897.8242	2249.7148	-165.68994	1602.1758	24329.715	3155.3101	7921.1758	14463.715	-526.74023	66.109375	14145.516	1708.3599	12201.415	12037.83	4848.3599	10503.415	17672.83	17576.359	-4501.585	4742.8301	4285.3599	17754.414	15624.83	12867.3	6920.8901	11227.295	3105.2998	13439.891	7575.2949	13170.529	12862.485	13069.186	15914.529	8348.4854	15047.186	2319.3101	22794.965	14371.01	13703.37	10119.34	20025.324	1804.3701	3231.3398	20744.324	19656.371	4546.3398	9326.3252	3298.3701	2430.3398	12365.325	2295.3701	418.33984	2247.3252	573.37012	1776.3398	14296.325	2157.3701	3313.3398	13016.325	268.37012	4044.3398	12467.325	2613.3701	6227.3398	16085.325	2178.3701	4794.3398	10575.325	10245.005	12035.835	16385.654	-1930.9951	3621.835	15765.654	-1484.9951	2216.835	1461.6548	1560.0049	7077.835	13196.654	28241.004	3666.835	3121.6548	-1747.9951	3147.835	18781.654	-623.99512	3222.835	17952.654	9151.0049	8497.835	12511.654	12146.005	7153.835	10939.654	1539.5601	-115.04492	10726.68	989.56006	1566.9551	14843.68	11621.561	5561.9551	12161.68	1109.5601	-389.04492	20840.68	843.56006	-562.04492	13295.68	329.56006	5338.9551	7567.6797	77.339844	27354.24	14357.335	5481.3398	17957.24	27013.336	1580.3398	15414.24	24283.336	17320.34	8053.2402	19172.336	12605.34	11707.24	17666.336	18357.34	2709.2402	3891.335	10372.34	377.24023	263.33496	14850.34	5417.2402	17065.336	10310.615	9233.0547	6582.7559	-1819.6797	11.339844	1014.8555	-7830.6797	19908.34	20363.855	-7457.6797	5441.3398	11475.855	8334.3203	5860.3398	15984.855	3056.3203	5516.3398	26965.855	8598.0752	4085.6948	17610.32	17275.074	3902.6948	27681.32	6718.0752	32630.695	13325.32	3802.0752	2958.6948	14669.32	1385.0752	564.69482	13133.32	1351.0752	2004.6948	20593.32	7242.0752	13681.695	24612.32	21190.074	10698.695	17583.32	25.075195	2538.6948	13951.32	24350.074	3685.6948	3213.3198	23374.074	2030.6948	495.31982	12438.075	4966.6948	10554.32	1953.0752	1779.6948	19948.32	2391.5752	34377.273	17597.504	13944.575	10174.275	13692.505	24295.574	8283.2754	18229.504	16903.574	7438.2749	-283.49512	19340.574	6395.2749	12370.505	2280.5752	1617.2749	13834.505	1029.5752	2990.2749	18361.504	3524.6001	17791.711	19542.305	2816.6001	5703.71	1103.3052	-978.75488	3071.6699	17453.885	8308.2451	2542.6699	564.88477	21775.246	9418.6699	15977.885	-207.75488	3379.6699	13336.885	14.500001	14.500001	14.750001	24447.246	9963.6699	25658.885	17464.246	6639.6699	16966.885	13412.245	5692.6699	16198.885	13721.245	10347.67	20340.885	1140.2451	596.66992	5098.8848	1764.2451	4018.6699	11850.885	15630.245	4754.6699	18215.885	1904.2451	3570.6699	21220.885	830	-799.3252	-4054.8848	10826	30698.676	13065.115	1045	-419.3252	12714.115	2765	771.6748	12747.115	712	-2041.3252	9068.1152	23529	-616.3252	-5268.8848	3466	928.6748	16147.115	3235	23800.676	12968.115	-216.04492	23879.971	37786.879	1585.9551	1368.9702	15987.88	680.95508	-906.02979	19541.879	9254.9551	25192.971	16700.879	1245.9302	5914.5098	29990.621	20495.93	16519.51	15797.62	23508.93	8175.5098	12960.62	26867.125	7729.2197	1815.5449	2556.125	-1791.7803	23955.545	22678.125	8417.2197	46673.547	12531.75	9692.3252	26026.629	13737.75	5082.3252	3458.6299	602.75	1196.3252	14366.63	263.75	757.3252	13448.63	4994.5151	14790.87	18631.855	25955.516	7532.8701	14780.855	17300.461	5240.4248	16789.965	-1490.54	-1814.5752	673.96484	3779.46	2065.4248	22562.965	28042.461	11544.425	25747.965	13021.46	3058.4248	17089.965	27035.461	7610.4248	18701.965	-2263.54	1638.4248	12294.965	12473.48	18960.734	29961.176	1969.48	400.73535	18865.176	2399.48	-1859.2646	-1151.8252	17549.48	5594.7354	14587.175	33883.227	7945.4849	-4805.3945	19293.225	12005.484	9856.6055	-558.7749	756.48486	-4643.3945	725.2251	2922.4849	19406.605	-561.83008	3208.145	15327.995	14560.4	7187.5654	11918.55	8217.9648	2648.2402	13369.045	47.964844	2366.2402	18854.045	10052.65	23211.721	8719.1895	937.6499	968.72021	21026.189	6878.6499	13758.721	11133.189	1408.3599	-830.64453	3389.4702	8682.3594	3195.3555	18138.471	1836.3599	-64.644531	27878.471	-3521.0146	30584.59	14022.1	14751.734	7780.335	16837.545	5407.5654	2966.0898	27316.74	1747.1099	1680.8198	1544.7998	31952.875	3299.4404	-2355.875	1476.5752	3548.6748	15719.125	19056.574	7873.6748	18220.125	-2289.4248	-728.31543	519.82031	9351.5752	6839.6846	15791.82	18466.574	4835.6846	16404.82	15429.575	6012.6846	22811.82	19930.781	10796.74	25972.691	11955.78	-1423.2598	10360.69	1740.7803	33640.742	24299.691	-6834.2197	24992.74	19826.691	-7084.2197	-2080.2598	51899.691	10636.78	-36.259766	16613.691	-5730.2197	10173.74	28977.691	15840.54	6924.6152	5104.1553	1155.54	5125.6152	18501.156	17358.539	8910.6152	27199.156	12194.54	5783.6152	31326.156	12231.72	87.089844	1903.75	-1000.2803	34125.09	33410.75	12614.72	291.08984	-1419.25	-5213.2803	-919.91016	2908.75	10252.57	1894.5249	-888.43457	4187.3101	3692.2354	30323.494	15486.311	2044.2354	21314.494	13370.311	4718.2354	22617.494	12845.311	3840.2354	14225.494	2855.7402	25833.375	23270.85	5192.7402	1600.375	1956.8496	7033.7402	3283.375	21641.85	19238.74	8682.375	29131.85	37965.742	9156.375	18283.85	6387.8848	43065.469	16846.045	-258.11523	24490.469	23121.045	6606.8848	6595.4697	22452.045	1709.5596	4860.8999	36946.133	18537.559	11226.9	16123.131	10365.56	5678.8999	15963.131	17045.559	7888.8999	49541.133	15585.84	1925.7246	23133.68	20941.84	2810.7246	21175.68	11546.84	6127.7246	21115.68	-2145.1602	-1274.2754	24885.68	3569.8398	7344.7246	37509.68	18836.4	2545.5947	-7733.6992	18257.4	9066.5947	22746.301	11212.4	5839.5947	10056.301	17246.715	10644.205	25158.115	1647.7148	36980.203	8376.1152	13748.715	5745.2051	15161.115	20557.715	1875.2051	38171.117	22135.715	3865.2051	11464.115	246.11523	601.43018	21341.801	1512.1152	11834.43	22313.801	23391.115	5418.4302	18658.801	19989.115	2608.4302	2983.7998	17491.871	-17669.461	-11036.82	-1364.1299	11777.539	7292.1797	-1231.1299	-12.460938	11581.18	-6225.9199	371.01465	17023.26	20150.07	5979.6201	18276.615	17725.07	-144.37988	1484.6152	12539.07	6089.6201	17877.615	10124.07	-194.37988	1586.6152	18995.84	2655.3398	24088.17	9622.8398	13145.34	6193.1699	6668.8398	-5656.6602	-1283.8301	3977.8398	25674.34	28732.17	13081.84	2129.3398	19740.17	9378.8398	-1209.6602	21120.17	11187.04	9565.7695	9773.9551	30574.039	16333.77	15649.955	2442.04	-719.23047	4355.9551	2833.2002	6833.6948	26738.23	15231.2	32336.695	15848.23	4577.2002	17777.695	38384.23	21924.199	4375.6948	5040.2305	11615.2	5456.6948	16062.23	1168.2002	3636.6948	23435.23	-371.7998	3542.6948	18311.23	6881.2002	3342.6948	23087.23	19338.33	3564.7148	3512.9551	18542.33	9332.7148	38488.953	13138.075	19479.225	16521.754	-1840.9248	-5196.7754	14519.755	-4420.9248	-7187.7754	24978.754	10941.075	-2627.7754	36633.754	8358.0752	-5024.7754	15171.755	6257.0752	-8237.7754	16407.754	11039.075	-1604.7754	18753.754	5493.2051	1624.2949	-4228.1855	-2251.7949	2097.2949	13695.814	3404.2051	23247.295	9364.8145	4077.2051	8902.2949	14945.814	27168.205	14006.295	14231.814	3117.2051	2055.2949	-13.185547	4486.2051	24914.295	15409.814	12665.215	1939.3447	16259.185	9599.2148	203.34473	20597.184	20401.045	9857.625	-2797.7559	3106.0449	24620.625	23277.244	12034.045	3594.625	-2915.7559	3137.0449	5884.625	18298.244	3368.0449	3314.625	16301.244	18077.93	2724.2051	16166.69	1841.9297	6542.2051	23026.691	14326.675	14240.905	40725.594	1792.1055	32958.074	18437.266	3948.1802	26011.555	35164.742	4499.1802	19968.555	21203.74	12886.085	2180.085	-3679.5801	-1682.915	3113.085	22620.42	8724.3691	-217.90039	1887.8447	-5921.6309	53786.102	23543.844	-9820.6309	11198.1	12631.845	3769.2949	30568.064	11842.465	338.29492	4546.0649	19093.465	-35.705078	3292.0649	27321.465	1227.2949	2092.0649	20213.465	1059.2949	3009.0649	22061.465	8909.4697	27069.535	18480.086	15225.47	13821.535	18369.086	3828.4697	13418.535	10668.086	1610.1152	1080.665	2041.8047	3756.1152	8343.665	22896.805
2659.7852	659.56006	7001.1396	1235.7852	1756.5601	18389.141	7684.7852	19526.561	4839.1396	-1440.0703	26468.086	14444.904	231.92969	3534.085	14093.904	-2761.0703	1494.085	10111.904	-1608.9053	8098.4102	21266.125	956.0752	-3303.7646	-1530.8252	-539.9248	7208.2354	30051.176	3428.0752	11662.235	13507.175	-793.73486	-4534.2051	19895.711	-1415.7754	16113.78	11878.585	3981.2246	14225.78	16457.586	12137.225	1560.7803	3102.585	125.22461	16301.78	12635.585	13868.385	3289.1396	14817.995	4682.3848	13824.14	7708.9951	14237.285	3431.8154	13471.645	16899.285	8031.8154	16927.645	3921.6001	24875.936	10133.62	14858.495	6033.2754	18919.379	1212.4951	290.27539	18765.379	16220.495	2231.2754	11501.38	1501.4951	2225.2754	15544.38	1468.4951	-1114.7246	2259.3799	2731.4951	958.27539	14686.38	1703.4951	2622.2754	9652.3799	1294.4951	605.27539	13063.38	3218.4951	332.27539	19910.379	1410.4951	1725.2754	12308.38	11540.52	16535.914	14421.63	2562.52	4944.915	15783.63	-388.47998	4906.915	377.62988	4954.52	7769.915	11478.63	23960.52	3851.915	1494.6299	-876.47998	4687.915	17637.629	443.52002	4885.915	19783.629	11886.52	10287.915	11520.63	13168.52	6853.915	14953.63	208.60986	3750.3101	11159.92	1711.6099	3580.3101	17128.92	13901.609	6685.3101	8553.9199	1508.6099	2640.3101	18020.92	-534.39014	4244.3101	14910.92	-81.390137	17598.311	6730.9199	2684.9102	30094.586	21435.211	4791.9102	16899.586	28097.211	3675.9102	32565.586	28168.211	8857.9102	24489.586	17466.211	19580.91	7222.585	15762.21	17622.91	1818.585	4267.21	10724.91	-1040.415	2722.21	15413.91	4524.585	17688.211	11115.28	13726.655	9963.0947	7988.3452	975.5	1416.9502	13420.346	6088.5	19375.949	3317.3452	5557.5	10439.95	15142.346	5577.5	20525.949	8978.3457	5645.5	33849.949	7180.3999	6177.3452	20799.936	20375.4	5037.3452	25611.936	9091.4004	30148.346	17741.936	4210.3999	4818.3452	18616.936	2461.3999	2781.3452	13029.936	1739.3999	3280.3452	18057.936	15297.4	6655.3452	29727.936	19905.4	11666.346	13793.936	1919.3999	1913.3452	14084.936	28020.4	5496.3452	2284.9351	20792.4	4840.3452	1117.9351	15469.4	6956.3452	11961.936	3002.3999	2461.3452	21206.936	-446.03516	34841.855	23578.814	8875.9648	12002.855	15166.814	5772.9648	3342.855	18708.814	13572.965	2107.855	1048.8149	17688.965	3956.855	19547.814	-724.03516	669.85498	18226.814	-708.03516	-10.14502	20475.814	11247.266	13543.2	18376.16	13512.266	7876.2002	-1483.8398	-557.62012	-2575.4297	6646.8149	1159.3799	-2944.4297	4292.8149	17910.379	6965.5703	22039.814	-467.62012	-3201.4297	16407.814	15.000001	15.000001	15.250001	13866.38	7598.5703	25353.814	15528.38	1320.5703	19147.814	14902.38	-776.42969	19079.814	11671.38	7825.5703	21450.814	-347.62012	-3935.4297	9591.8145	-1354.6201	-2457.4297	13897.814	14942.38	2533.5703	19670.814	778.37988	-945.42969	26373.814	892.93506	2455.8301	2013.355	12059.936	32012.83	19898.355	400.93506	-853.16992	17159.355	2701.9351	4287.8301	17865.355	-576.06494	1922.8301	15439.355	20404.936	2553.8301	445.35498	1671.9351	5079.8301	23870.355	3442.9351	27803.83	16903.355	1776.0249	28207.27	47351.805	2350.0249	5042.27	18798.805	1717.0249	2486.27	24237.805	7139.0249	23669.27	20815.805	126.49023	4619.9648	32415.24	13495.49	14718.965	18844.24	21498.49	5566.9648	13625.24	22862.969	11293.359	2532.9902	-1259.0303	2221.3599	22123.99	17731.969	8520.3594	44024.992	18335.445	3364.8599	23333.865	15602.445	2785.8599	1838.8652	462.44482	543.85986	13823.865	421.44482	2687.8599	12090.865	4458.2549	19526.984	19576.205	22700.254	10903.984	18433.205	25499.686	6708.8945	14996.78	1332.6851	-658.10547	-2554.2197	5804.6851	3018.8945	19609.781	29423.686	9564.8945	24971.781	15588.686	4476.8945	15884.78	25682.686	4972.8945	16659.781	653.68506	850.89453	8893.7803	12030.175	24004.105	30973.295	2873.1748	3207.105	23128.295	3105.1748	2296.105	1706.2949	16156.175	8003.105	16536.295	47111.023	2973.0801	-408.35498	20926.025	8440.0801	13454.645	1409.0249	-3373.9199	93.64502	3348.0249	-1642.9199	30557.645	3056.4851	3923.335	14545.42	15067.57	8158.02	7979.3047	7894.7148	1973.1299	11001.17	726.71484	1498.1299	19508.17	5427.79	21929.775	22170.074	1061.79	2005.7749	20912.074	8367.79	5068.7749	11535.075	559.10986	-1096.1396	5619.6401	8998.1094	6176.8604	14910.641	1210.1099	1841.8604	26987.641	-1697.98	23021.525	18899.004	11624.28	4818.6553	11025.26	15329.5	2477.7197	24594.895	1368.8198	-2256.3896	-1734.1445	34932.059	3101.75	-779.13965	-1742.1504	5652.3149	17613.689	15538.85	6158.3149	15938.689	-1388.2695	-811.19043	5377.6904	5829.7305	18094.809	18680.691	17480.73	7002.8096	24451.691	15385.73	7603.8096	23914.691	30220.996	6565.7754	25616.42	11688.995	-1852.2246	8755.4199	7058.9951	32275.775	22491.42	-1695.0049	29882.775	18543.42	-1530.0049	-2176.2246	45323.422	-296.00488	24183.775	20224.42	-966.00488	11258.775	24152.42	15603.035	6896.1699	-1268.1348	1444.0352	4765.1699	12290.865	17391.035	5882.1699	18172.865	6799.0352	4301.1699	17485.865	11302.67	3224.5498	2466.8604	5397.6699	34017.551	32161.859	15926.67	3158.5498	550.86035	625.66992	4229.5498	1864.8604	7842.3652	-1034.0498	-10506.805	-3023.7754	5993.7349	22567.555	12567.225	3768.7349	25862.555	9841.2246	5564.7349	21062.555	9833.2246	4759.7349	12752.555	4984.895	21533.4	21105.939	7325.895	-1969.5996	-6414.0605	9155.8945	-2605.5996	11636.939	6775.895	2204.4004	18477.939	19743.895	30054.4	18816.939	7973.1348	37815.16	24872.805	-1147.8652	23429.16	24762.805	10214.135	1970.1602	36021.805	2042.4404	2579.25	37497.203	21395.441	9211.25	16486.205	5858.4404	4572.25	20643.205	17385.441	7256.25	53798.203	11085.635	2506.9297	21345.945	18819.635	4816.9297	20362.945	14132.635	10280.93	22980.945	-2375.3652	-1594.0703	21046.945	4251.6348	9594.9297	45001.945	19490.891	-1134.7051	5918.7148	8216.8896	12244.295	35460.715	10106.89	2403.2949	22936.715	18701.064	11794.12	29262.34	9836.0645	26215.121	16222.34	17843.064	5170.1201	31595.34	22858.064	7619.1201	41448.34	23671.064	9357.1201	17538.34	-1933.2002	1042.4102	19602.455	1095.7998	7014.4102	1572.4551	22928.801	6060.4102	22428.455	18901.801	2884.4102	-368.54492	13412.245	-9554.3945	-14174.961	-3590.7549	20848.605	9986.0391	-4534.7549	5168.6055	13203.039	-2255.1758	6555.0254	14410.359	18813.74	9862.9502	12164.08	10755.74	1924.9502	-1309.9199	16698.74	7397.9502	17054.08	9852.7402	1925.9502	198.08008	11952.93	9359.085	22231.785	5281.9297	18767.086	6090.7852	2137.9297	44.084961	-1708.2148	-2033.0703	31333.086	25454.785	8948.9297	6747.085	15609.785	5323.9297	4109.085	25500.785	9227.9102	3143.8799	7563.1152	28728.91	4349.8799	17885.115	-850.08984	-4216.1201	3484.1152	316.76465	6711.2998	20917.535	15419.765	31106.301	20407.535	3693.7646	19473.301	38676.535	18560.766	4917.2998	5296.5352	9597.7646	5466.2998	14372.535	3303.7646	3520.2998	28568.535	-1278.2354	3767.2998	21069.535	5608.7646	3363.2998	15366.535	4340.3999	351.22021	-584.15039	15496.4	9475.2207	36084.852	24848.5	10438.37	-1793.6191	-3481.5	927.37012	11763.381	-1681.5	-1188.6299	20824.381	10439.5	2996.3701	38880.383	9098.5	1712.3701	15859.381	8852.5	-1022.6299	13797.381	13912.5	2611.3701	16744.381	6422.0298	229.2002	5520.9805	102.02979	1416.2002	28339.98	4415.0298	22056.199	23768.98	6473.0298	11767.2	23014.98	27275.029	10025.2	25466.98	6587.0298	1670.2002	8910.9805	7217.0298	16692.199	26880.98	15178.975	1996.6104	14912.945	8438.9746	5285.6104	15867.945	23206.746	5205.2949	-2561.9258	16834.746	11510.295	20839.074	14653.745	1485.2949	-3729.9258	11597.745	3443.2949	13250.074	6183.7451	1105.2949	14202.074	19115.615	1984.3398	25597.75	10166.615	2331.3398	23851.75	14472.455	14246.995	30316.705	1166.3047	15497.92	25909.012	3740.4199	25858.945	32353.016	3488.4199	13738.945	23066.016	12122.75	-280.63477	-1360.4004	-5310.25	-80.634766	16172.6	19483.766	-506.97461	3337.0801	5170.7646	56705.023	20463.08	3437.7646	9919.0254	14505.08	3161.8398	49675.824	21127.211	-1931.1602	4917.8252	19593.211	-595.16016	5307.8252	22617.211	105.83984	3389.8252	16880.211	-1229.1602	4627.8252	24470.211	10065.93	32614.461	18886.029	7489.9302	17962.461	17434.029	9253.9297	17131.461	9420.0293	7489.8999	-2858.5996	1577.625	10306.9	4371.4004	22614.625
3293.3701	1860.5049	6398.165	2172.3701	791.50488	17007.164	6729.3701	16396.504	5669.165	1960.145	31105.545	16163.535	7788.145	1501.5449	15382.535	600.14502	125.54492	7495.5352	-1109.7754	14328.605	18541.08	2770.9751	-9541.6543	25.269531	2627.9751	-2036.6543	20135.27	5408.9751	4397.3457	16018.27	-6759.8652	-2518.2207	17262.324	11796.59	7616.3604	17145.391	5839.5898	16532.359	15039.39	17116.59	1762.3604	3387.3896	6516.5898	14253.36	11525.39	11843.235	-7200.3242	9746.7549	1311.2354	2738.6758	1358.7549	12933.4	11994.436	8517.9404	12452.4	8446.4355	10134.94	1875.8301	23559.189	12360.825	11824.55	7294.355	12633.39	1956.5498	4137.355	14477.39	21418.551	5656.355	4063.3896	4572.5498	3579.355	9059.3896	2307.5498	1752.355	-2096.6104	244.5498	3003.355	9445.3896	1238.5498	3398.355	9847.3896	777.5498	2751.355	14214.39	1732.5498	4652.355	9802.3896	2107.5498	4996.355	6042.3896	12341.345	14781.01	17580.359	-1964.6553	5841.0098	13078.36	-1225.6553	4370.0098	-695.63965	2948.3447	7091.0098	9614.3604	23049.344	4914.0098	-50.639648	-1030.6553	3480.0098	16637.359	-65.655273	3355.0098	16743.359	11172.345	5831.0098	11251.36	14978.345	5084.0098	11850.36	1635.2651	719.27539	16170.525	1589.2651	-55.724609	15181.525	12842.266	4975.2754	12202.525	1717.2651	812.27539	16142.525	3387.2651	501.27539	13949.525	3356.2651	13466.275	13303.525	988.16504	24538.891	14083.721	2660.165	19958.891	21543.721	-877.83496	37901.891	25116.721	18221.164	10316.891	18946.721	13685.165	10776.891	14079.721	18321.164	5327.8901	1833.7202	12887.165	4020.8901	359.72021	18763.164	8416.8906	19057.721	13478.13	12523.28	6013.3398	15054.2	3140.5698	2878.6499	18347.199	8668.5703	22174.65	9310.2002	5818.5698	15102.65	15236.2	9241.5703	21161.65	10709.2	8266.5703	29470.65	12905.045	5346.1953	25942.965	10499.045	6755.1953	24796.965	9027.0449	19759.195	15580.965	2926.0449	3229.1953	16471.965	1555.0449	1927.1953	17429.965	2838.0449	752.19531	21337.965	5944.0449	2358.1953	24125.965	16266.045	14438.195	19259.965	-686.95508	1605.1953	13417.965	22112.045	1193.1953	3598.9648	19386.045	3402.1953	2986.9648	3830.0449	297.19531	12244.965	342.04492	1233.1953	18142.965	446.2749	31349.234	19556.99	14407.275	8149.2349	16120.99	3397.2749	6392.2349	18253.99	22335.275	5546.2349	1613.9902	14391.275	5836.2349	16012.99	-218.7251	2943.2349	15829.99	-518.7251	2874.2349	19396.99	8007.835	9767.75	23892.705	24927.836	6476.75	2097.7051	1461.5698	922.24023	1805.0298	5332.5698	1111.2402	995.02979	17416.57	9462.2402	19879.029	1359.5698	2060.2402	14902.029	15.500001	15.500001	15.750001	7565.5698	4159.2402	23384.029	22930.57	3774.2402	17699.029	16212.57	6099.2402	17957.029	13877.57	13116.24	20484.029	2171.5698	1259.2402	7107.0298	1320.5698	1933.2402	12672.029	29993.57	6436.2402	20220.029	3369.5698	2160.2402	25844.029	-1089.0752	1447.8848	2645.9951	9290.9248	31725.885	17473.996	-1968.0752	2039.8848	18768.996	2541.9248	2475.8848	14929.995	-1324.0752	1072.8848	13656.995	21786.926	3622.8848	1011.9951	182.9248	2820.8848	23369.996	873.9248	28250.885	16161.995	303.39014	21875.27	38411.809	1527.3901	426.27002	17004.809	992.39014	51.27002	22738.809	9980.3906	20870.27	19218.809	-497.76514	3231.27	23705.705	17938.234	8551.2695	18152.705	21559.234	5600.27	18924.705	25600.711	10507.12	748.2002	2080.71	1734.1201	20008.199	18790.711	8455.1201	45504.199	16176.1	7253.0449	25400.414	21747.1	8439.0449	2608.415	1861.1001	2260.0449	14337.415	2063.1001	1927.0449	13720.415	5476.7002	19542.105	16999.6	24773.699	8551.1055	14231.6	21709.746	6026.3945	13451.57	3399.7451	-1907.6055	-1492.4297	7171.7451	1079.3945	17406.57	30765.746	11849.395	27886.57	17395.746	4516.3945	15402.57	27328.746	4911.3945	13608.57	1640.7451	-829.60547	10900.57	18273.779	19591.545	34891.25	-624.22021	1785.5449	22874.25	309.77979	-1875.4551	-815.75	13705.779	1203.5449	18510.25	38713.008	5253.9302	3317.625	19510.01	9462.9297	18753.625	-550.99023	131.93018	2922.625	-287.99023	1649.9302	30937.625	442.05518	2126.5151	17437.635	12389.971	17783.385	12978.855	8615.3604	-88.870117	13736.745	2379.3601	2478.1299	20404.746	6055.5449	23830.766	4878.0303	436.54492	2421.7651	18643.031	6995.5449	17203.766	10599.03	2945.79	2245.2251	-4621.835	6392.79	4507.2251	10611.165	166.79004	3674.2251	23966.164	-1408.8848	23206.129	20019.295	14720.18	4843.1948	14954.095	14614.535	8675.3047	25250.715	4319.4248	-436.5752	4276.8052	29179.605	5302.4399	1320.5552	-450.75488	5337.1401	19891.08	10933.245	21423.141	20069.08	-3192.8604	659.5752	1812.3945	626.13965	22649.574	14357.395	11050.14	10283.575	18604.395	15829.14	9789.5752	25876.395	23834.699	6276.0801	19684.84	15323.7	-1811.9199	1616.8398	6884.7002	30292.08	15225.84	-224.2998	22651.08	12758.84	-3965.2998	-4912.9199	41871.84	19941.699	1242.0801	12076.84	1162.7002	11236.08	22462.84	13467.145	10779.32	3124.7852	1916.1445	5943.3198	18844.785	15727.145	8290.3203	23435.785	9026.1445	6166.3198	24843.785	10897.605	-1006.9502	3239.5449	4142.605	26975.051	29898.545	14754.605	-1253.9502	-710.45508	667.60498	-1047.9502	4080.5449	8636.8096	1106.9502	-1243.0195	-1244.0498	8133.2051	33946.195	8457.9502	5257.2051	21865.195	9769.9502	7754.2051	24966.195	12401.95	8852.2051	15761.195	1402.3447	4644.4404	33025.578	4899.3447	-3458.5596	1078.5801	3415.3447	-2552.5596	20488.58	3122.3447	1992.4404	22415.58	32697.344	13239.44	24733.58	8634.3848	36669.227	17333.475	-3587.6152	24234.225	25035.475	12298.385	2522.2246	25108.475	-632.60547	299.00488	36862.773	19329.395	9446.0049	16369.775	2802.3945	2356.0049	18982.775	11662.395	5611.0049	54872.773	15929.92	1868.0654	14393.061	19379.92	5236.0654	18283.061	16321.92	6674.0654	18021.061	-165.08008	-4018.9346	17831.061	8467.9199	6531.0654	35199.062	20748.08	1448.4951	-8262.8359	9914.0801	12474.495	17254.164	6825.0801	5821.4951	6850.1641	16851.725	12151.11	26921.855	355.72461	36572.109	13850.855	9092.7246	8027.1104	29606.855	19644.725	4954.1104	39401.855	17685.725	8179.1104	18578.855	-5551.9854	593.62012	17271.346	4693.0146	-1018.3799	-6798.6543	17532.016	4994.6201	17125.346	14997.015	2333.6201	-3682.6543	12610.885	-10459.109	-4748.5703	-6074.1152	19288.891	7443.4297	-6389.1152	6092.8906	18925.43	1531.7402	7673.8945	4954.7852	17974.17	11219.455	12710.484	5384.1699	2567.4551	-6815.5156	16276.17	10462.455	13216.484	10137.17	3043.4551	-7674.5156	16325.855	13495.936	17724.461	5415.855	22208.936	10349.46	5831.855	1567.9351	-3429.54	1452.855	34203.934	26080.461	13067.855	9039.9355	20880.461	1201.855	17134.936	26835.461	8204.6445	12013.939	13871.925	28613.645	9067.9395	24375.926	-2011.3555	-438.06006	10046.925	-1715.5254	4244.0352	20100.67	10080.475	31178.035	15681.67	-2497.5254	10022.035	35858.672	13633.475	-807.96484	-185.33008	8802.4746	1595.0352	15547.67	-5330.5254	1470.0352	28687.67	-4739.5254	-683.96484	13998.67	3243.4746	1018.0352	16898.67	2020.325	-849.88477	2389.9551	23293.324	10189.115	38259.953	29304.35	5498.75	-1958.2559	2380.3501	3219.75	15846.744	1042.3501	2832.75	24357.744	15061.35	2656.75	36794.742	14681.35	3467.75	9170.7441	12467.35	2422.75	16848.744	16955.35	7354.75	14261.744	1337.6104	403.08984	73.849609	-2504.3896	-952.91016	14678.85	-1743.3896	20601.09	13879.85	4824.6104	8583.0898	16035.85	20793.609	9170.0898	19932.85	3172.6104	864.08984	436.84961	2721.6104	14912.09	16533.85	-698.9502	30755.684	16550.871	10055.05	10285.685	24333.871	35215.883	1454.5654	-1663.6152	11882.885	18786.566	24028.385	16401.885	-1787.4346	-918.61523	13033.885	-1998.4346	15601.385	8008.8848	-3716.4346	15599.385	14102.529	13014.67	13751.734	15559.529	8651.6699	18088.734	17187.01	15975.18	42272.629	-4897.5	23989.75	9497.2734	2010.9551	17174.6	38534.523	3318.9551	17000.6	23860.525	12763.935	141.06543	3690.1602	-3422.0654	-373.93457	20938.16	18665.715	2587.1055	-4147.1797	-3704.2852	73901.109	25883.82	-3236.2852	12227.105	6112.8203	4671.8999	30708.215	13551.045	2534.8999	2214.2148	18612.045	2593.8999	3431.2148	29769.045	4808.8999	244.21484	15561.045	3519.8999	3252.2148	27414.045	11452.48	31719.191	27520.391	3653.48	17453.191	19750.391	2379.48	13820.19	19286.391	7903.3447	-1891.3652	3921.23	3521.345	1224.6348	25987.23
2826.8301	3076.5801	6617.46	1750.8301	1735.5801	13447.46	15326.83	9122.5801	4859.46	-130.4751	34696.23	11399	5852.5249	5384.23	5220	483.5249	3815.23	4361	-621.43506	14094.57	14887.535	2441.75	-7993.8496	2287.6299	3232.75	-1020.8496	21745.629	7171.75	6559.1504	18311.629	-531.41504	-1289.8652	11872.11	6225.73	7598.3154	12442.73	6107.73	19651.316	13580.73	14515.73	2477.3154	306.73047	8702.7305	6055.3154	11441.73	14010.76	6705.5552	14627.32	2078.7598	14254.555	3688.3203	11921.54	1613.835	15202.779	14382.54	3859.835	17301.779	3247.8501	21745.141	9451.7852	3585.0149	1842.4297	17000.32	5626.0146	2690.4297	16719.32	21750.016	3727.4297	9113.3203	5525.0146	1798.4297	13778.32	2821.0149	142.42969	2438.3198	3867.0149	1889.4297	14877.32	3271.0149	4636.4297	12589.32	2846.0149	2397.4297	11918.32	4479.0146	1962.4297	15239.32	2249.0149	3541.4297	10783.32	8058.7549	11355.87	18134.281	729.75488	1886.8701	11276.28	746.75488	-2371.1299	-1879.7197	1909.7549	1768.8701	11764.28	21405.754	-997.12988	1427.2803	1622.7549	264.87012	14811.28	1696.7549	-2116.1299	16424.281	11095.755	2009.8701	7534.2803	12260.755	-13.129883	10702.28	-50.879883	2188.46	18738.805	2344.1201	1580.46	24104.805	13381.12	6414.46	16490.805	1440.1201	1408.46	19096.805	-549.87988	364.45996	19268.805	-528.87988	7051.46	13947.805	2087.1152	15171.46	11477.275	4997.1152	24114.461	23496.275	1539.1152	21083.461	21878.275	18064.115	6159.46	17597.275	18028.115	6242.46	14096.275	17404.115	2646.46	2942.2754	8509.1152	661.45996	-1053.7246	16011.115	5967.46	17726.275	12617.74	10810.72	12690.07	11731.23	-1900.1953	2769.0298	17294.23	3796.8047	20865.029	7077.23	4908.8047	12321.029	17105.23	6184.8047	18793.029	11541.23	3270.8047	39251.031	10192.305	7109.1948	23734.84	13879.305	6604.1948	25493.84	7215.3052	32635.195	17726.84	5349.3052	5773.1948	16431.84	2086.3052	4290.1948	17105.84	819.30518	4117.1948	17329.84	729.30518	3741.1948	23467.84	18016.305	13210.195	18532.84	283.30518	3806.1948	10478.84	22535.305	3285.1948	2268.8398	21494.305	4200.1948	1961.8398	-223.69482	2897.1948	11983.84	621.30518	3309.1948	19843.84	1702.1499	35984.051	14610.295	17057.15	8071.0498	12424.295	3704.1499	2680.0498	10415.295	22484.15	7098.0498	-1451.7051	15826.15	6509.0498	11149.295	448.1499	1592.0498	11147.295	-100.8501	3223.0498	14167.295	112.06982	6433.3799	21015.809	26171.07	6108.3799	-858.19043	-1062.23	3691.1748	393.4248	2031.77	2451.1748	1605.4248	18654.77	12973.175	20450.426	-711.22998	2341.1748	20691.426	16	16	16.25	9314.7695	8333.1748	23338.426	19436.77	6349.1748	17199.426	14055.77	4503.1748	20239.426	14340.77	14736.175	26492.426	-36.22998	1970.1748	8110.4248	-817.22998	1842.1748	12174.425	35824.77	8123.1748	19413.426	369.77002	3909.1748	19691.426	-2824.3945	2205.9902	92.514648	7334.6055	28031.99	16914.516	-2729.3945	3004.9902	15175.515	-896.39453	3762.9902	14414.515	-2651.3945	1709.9902	14247.515	18985.605	3225.9902	-2048.4854	-2507.3945	3943.9902	19510.516	-1820.3945	28489.99	13555.515	2130.8601	18885.535	42718.535	2858.8601	3308.5352	21307.535	3585.8601	1781.5352	19690.535	8238.8604	22496.535	15302.535	3072.46	5965.8052	28066.684	15631.46	12465.805	13392.685	21364.461	7467.8052	13831.685	29094.67	7212.2148	-1802.9805	1104.6699	1369.2148	18589.02	19438.67	8692.2148	42105.02	6233.3452	4863.4854	29930.676	16567.346	2840.4854	3156.6748	587.34521	271.48535	15400.675	1950.3452	763.48535	12678.675	5337.3052	16754.5	13601.805	25820.305	8087.5	13887.805	27713.391	10925.855	17516.17	-2963.6104	2288.855	774.16992	1963.3896	4178.855	17542.17	26875.391	13747.855	23234.17	12451.39	8559.8555	22035.17	23190.391	8163.855	17717.17	-2833.6104	3410.855	13793.17	13161.615	21012.475	29177.865	21.615234	1884.4751	16463.865	4280.6152	1614.4751	765.86523	19569.615	3372.4751	16169.865	41280.965	4740.4502	-155.50977	35561.965	13228.45	39524.492	459.96484	-1360.5498	574.49023	2686.9648	109.4502	23426.49	-581.09521	1746.3999	20527.824	14355.33	10270.355	14153.825	6739.7798	2626.8652	14082.965	629.77979	5008.8652	16741.965	5767.3252	21543.895	12575.565	1704.3252	3217.895	18221.566	136.3252	21064.895	9690.5654	-3371.75	10.689941	95.530273	1616.25	9727.6895	8438.5303	-883.75	1965.6899	28845.531	-584.20508	35679.715	15858.585	5609.4551	3190.8101	13947.96	13268.455	4863.9351	26475.08	292.91504	1935.0352	846.61523	33252.855	3408.8652	3544.23	-2310.8154	2211.1553	17913.529	14331.185	6171.1553	22010.529	1295.2949	29.805176	-4147.4648	17452.295	7624.8052	9313.5352	19024.295	8089.8052	8369.5352	20817.295	5053.8052	15462.535	18429.465	10063.135	17063.131	14107.465	7116.1348	5873.1309	7917.4648	26895.135	9604.1309	-758.53516	33170.133	17637.131	-3049.5352	9105.1348	42290.133	16399.465	7655.1348	17616.131	-1026.5352	19817.135	19743.131	21177.215	11442.03	9847.6953	-938.78516	3709.0303	22937.695	16652.215	4665.0303	28006.695	9268.2148	3707.0303	31816.695	19385.621	2900.3799	3661.6953	819.62012	31779.379	34250.695	11221.62	2475.3799	2100.6953	-3336.3799	2927.3799	3132.6953	11121.484	-1291.7349	-2836.0195	-86.929688	8215.7207	37722.246	8444.0703	4760.7202	26978.246	12876.07	9204.7207	30485.246	10853.07	6392.7202	23631.246	7027.96	21386.055	31764.205	7597.96	-725.94531	3322.2051	7275.96	1215.0547	25605.205	12701.96	8088.0547	26958.205	31524.961	12806.055	37490.203	3541.5098	42108.625	18859.176	-3719.4902	26977.625	22736.176	6080.5098	5628.625	29346.176	2221.7549	2240.73	36153.77	13850.755	12586.73	13901.77	6150.7549	4567.73	21184.77	15876.755	9233.7305	55162.77	14930.145	6554.5752	25866.441	23357.145	8905.5752	17594.441	14953.145	12674.575	27937.441	280.14453	1423.5752	32864.441	5697.1445	12455.575	42469.441	21692.789	-4906.9902	-7332.3848	17623.789	3561.0098	27040.615	9099.79	-1104.9902	11033.615	14015.295	6662.2002	28598	7452.2949	23731.199	16326	16951.295	1487.2002	27157	21092.295	3272.2002	42090	18925.295	5643.2002	14536	-5262.0898	-320.34473	16988.9	2494.9102	-2032.3447	256.90039	17294.91	6051.6553	18450.9	14865.91	716.65527	2222.9004	16165.21	-15696.84	-8111.9102	-2058.79	12646.16	11291.09	-5700.79	-1786.8398	19189.09	1600.9805	-3328.7402	-3366.0996	15412.02	1086.585	11904.875	2358.0195	-4041.415	-6347.125	16712.02	1175.585	15919.875	4773.0195	-4937.415	-7122.125	15748.215	9878.7344	20970.641	9321.2148	20846.734	3550.6406	6154.2148	1702.7349	-3898.3594	4491.2148	31706.734	23070.641	15399.215	8845.7344	18292.641	5473.2148	12872.734	25021.641	11696.186	12806.24	13709.475	29434.186	11746.24	26308.475	1140.1851	829.24023	7941.4746	5222.6948	4806.2402	24863.594	18818.695	30902.24	18542.594	4227.6948	18683.24	34963.594	16592.695	3844.2402	1604.5947	13318.695	2540.2402	15421.595	2487.6948	5211.2402	28074.594	1629.6948	4679.2402	21490.594	430.69482	8728.2402	16037.595	790.74023	-932.41992	3199.21	18088.74	9371.5801	39840.211	32278.85	11129.939	-5700.3203	3413.8501	4479.9399	16415.68	1985.8501	4824.9399	19696.68	15935.85	7815.9399	42423.68	15095.85	8400.9395	7971.6797	10732.85	3719.9399	14983.68	17228.85	10308.939	12193.68	2417.0146	941.97998	1655.9248	-2388.9854	1095.98	22762.926	-457.98535	21222.98	17799.926	4466.0146	12182.98	25154.926	19241.016	12858.98	16571.926	5904.0146	3297.98	2765.9248	2855.0146	14351.98	21753.926	8286.2549	19232.5	17497.355	4719.2549	21309.5	19636.355	17781.314	1595.5996	-3363.1641	14616.314	16451.6	21914.836	16839.314	-309.40039	-850.16406	13777.314	-2218.4004	16005.836	9447.3145	-2467.4004	19010.836	23333.121	6886.1553	12857.195	14333.12	4563.1553	16828.195	19137.984	18692.516	19462.68	-2069.7539	24701.141	10874.73	2503.3945	21383.18	32157.125	2910.3945	17215.18	26254.125	16082.811	4629.5352	-2033.29	-714.18994	3983.5352	16055.71	20831.18	-142.74023	-3136.7148	-1617.8203	64151.258	19163.285	-1744.8203	13022.26	5849.2852	2982.98	29137.16	8714.6396	-639.02002	-579.83984	13188.64	418.97998	64.160156	15165.64	1887.98	720.16016	15402.64	1103.98	358.16016	23909.641	10537.315	30195.676	27340.43	10856.315	11906.675	26560.43	3133.3154	19370.676	16896.43	7907.8398	-786.78516	2699.165	-201.16016	1303.2148	27098.164
1040.8896	5326.085	12025.88	764.88965	3842.085	17942.879	12399.89	11003.085	6547.8799	1142.165	29395.676	10410.07	7677.165	4117.6748	9978.0703	872.16504	2339.6748	7531.0703	4506.25	4295.25	1330.6348	-67.415039	-12450.779	-434.51465	-1883.415	-4639.7793	14621.485	1194.585	2335.2207	14271.485	-1135.8452	3087.4297	16606.969	11112.025	1032.8047	12667.215	4854.0249	12733.805	15038.215	16774.025	-476.19531	4605.2148	12604.025	470.80469	13066.215	3289.895	15825.57	13958.345	2198.895	16672.57	6238.3447	12625.99	3228.79	13523.85	12006.99	4346.79	16132.85	2546.085	24926.865	16529.254	2754.7798	2944.8452	10288.735	2806.7798	2596.8452	14111.735	14702.779	5139.8452	10991.735	2045.7798	3025.8452	11863.735	1268.7798	1982.8452	325.73535	1278.7798	3854.8452	11115.735	1639.7798	5554.8452	9927.7354	837.77979	1751.8452	11558.735	1979.7798	5033.8452	8669.7354	928.77979	4248.8452	7694.7354	13709.936	7326.3652	13326.4	1275.9351	1601.3652	12157.4	3893.9351	-2245.6348	223.40039	5945.9351	2168.3652	12817.4	29559.936	2306.3652	3263.4004	4032.9351	1199.3652	17378.4	4733.9351	-1069.6348	18819.4	14637.936	4170.3652	11958.4	20220.936	2040.3652	14332.4	-1046.105	5702.02	7861.29	183.89502	6279.02	15333.29	9708.8945	7465.02	9793.29	-1843.105	5720.02	10975.29	-2106.105	3139.02	11010.29	-2158.105	5247.02	3616.29	-1506.0703	19710.211	13253.5	-157.07031	23386.211	23951.5	775.92969	27599.211	22131.5	12619.93	14692.21	18474.5	15375.93	6817.21	15269.5	12430.93	2468.21	5544.5	5534.9297	338.20996	2396.5	14215.93	2588.21	18876.5	15990.04	7835.2549	10923.141	6645.1504	79.134766	1783.3301	9172.1504	4822.1348	19471.33	-304.84961	356.13477	14234.33	9861.1504	6766.1348	21504.33	7102.1504	7164.1348	29747.33	18165.17	5521.165	22144.189	15857.17	3537.165	29087.189	5812.1699	26644.164	19912.189	3384.1699	-283.83496	15239.189	386.16992	-1545.835	16013.189	2089.1699	2147.165	21073.189	658.16992	-459.83496	27357.189	19557.17	8306.165	18510.189	1348.1699	-323.83496	17774.189	20660.17	1758.165	4384.1899	20334.17	710.16504	1358.1899	1296.1699	-706.83496	9401.1895	-58.830078	414.16504	17965.189	2669.5701	32745.135	18262.199	12115.57	10798.135	18206.199	4594.5703	6493.1348	17136.199	25098.57	5390.1348	3759.2002	17816.57	4128.1348	22056.199	1651.5701	2250.1348	16763.199	1007.5701	2165.1348	21681.199	1252.24	3073.9551	18421.871	27206.24	3886.9551	891.87012	899.24512	1262.3799	791.04004	2859.2451	3482.3799	-375.95996	18363.246	13474.38	19339.039	1434.2451	3191.3799	17341.039	16.5	16.5	16.75	4585.2451	5669.3799	27376.039	20176.246	6277.3799	16885.039	16238.245	7655.3799	16380.04	15737.245	11419.38	17534.039	556.24512	3137.3799	4379.04	1193.2451	2184.3799	14151.04	29514.246	9124.3799	16670.039	1806.2451	3126.3799	31060.039	-513.49023	1111.0151	-2881.4502	7305.5098	34516.016	14132.55	-2537.4902	1847.0151	7754.5498	-1373.4902	1508.0151	11088.55	-1850.4902	1263.0151	11450.55	19612.51	2550.0151	-2685.4502	457.50977	3046.0151	16766.551	-961.49023	26667.016	8673.5498	1101.7852	27172.08	38309.477	1130.7852	1905.0801	18074.475	675.78516	-751.91992	21101.475	4965.7852	23452.08	17174.475	1650.55	3853.73	29461.199	16225.55	14776.73	15975.2	25605.551	10092.73	13325.2	26403.58	8014.2251	2812.52	2896.5801	3415.2251	19863.52	18866.58	10251.225	45827.52	3754.105	1979.8848	28997.965	11787.105	4880.8848	4533.9648	193.10498	936.88477	13890.965	-673.89502	1799.8848	17178.965	7369.5146	18020.996	21057.32	27726.516	9667.9951	22746.32	29468.914	6234.585	14319.596	34.915039	2233.585	886.59521	4756.915	5316.585	26867.596	28795.914	13787.585	25905.596	14676.915	4691.585	17666.596	28335.914	7641.585	14525.596	931.91504	2421.585	12434.596	13575.15	18738.391	35066.949	2463.1499	242.38965	19451.949	1722.1499	48.389648	-964.0498	16860.15	3760.3896	12030.95	39884.566	7365.5698	856.14502	21964.564	11985.57	16175.145	2597.5649	1160.5698	1432.145	3245.5649	2186.5698	23784.145	1210.115	3572.1899	15127.245	12753.221	9779.0801	11850.25	6780.2451	2564.4453	12846.734	2957.2451	-507.55469	15766.734	7194	27825.859	7211.3799	1942	5678.8599	23076.379	11864	7418.8599	12911.38	-1213.25	-673.68457	1384.2349	-3020.25	17865.316	7376.2349	-1856.25	604.31543	33979.234	-87.435059	40082.875	15812.575	1273.5752	-116.58496	18442.301	8958.1797	2459.5698	17376.594	888.91992	3519.6802	102.24512	22970.711	456.39453	1561.2349	105.09521	868.28027	20501.355	18338.096	3130.2803	18588.355	2323.4351	-7025.1152	-563.52539	16773.436	-1318.1152	10455.475	21646.436	-186.11523	12835.475	23095.436	3189.8848	22266.475	11959.186	8167.8203	23409.785	16601.186	2537.8203	6151.7852	8342.1855	28465.82	18817.785	195.18506	31369.82	20460.785	834.18506	4657.8203	34453.785	9889.1855	17915.82	15325.785	2067.1851	17770.82	22692.785	19372.656	5409.2754	8418.21	-1117.3447	1209.2754	24144.211	17564.656	3412.2754	26364.211	6237.6553	-842.72461	30696.211	21403.996	7802.915	1706.5449	3171.9951	34812.914	26002.545	15892.995	1879.915	-2552.4551	121.99512	1005.915	1706.5449	8054.4697	664.68506	-1702.6602	3567.7549	6143.5098	32520.779	16461.754	7587.5098	24394.779	14519.755	8625.5098	27679.779	12130.755	5575.5098	17866.779	4042.5547	30793.039	27595.391	4558.5547	-956.95996	1101.3896	7616.5547	-628.95996	16174.39	16769.555	7113.04	32098.391	40926.555	7903.04	32987.391	10001.535	42096.016	20269.225	-967.46484	25721.016	24789.225	12027.535	-1557.9854	31833.225	2451.3848	-2898.7451	32383.961	8322.3848	6818.2549	11952.961	3406.3848	-222.74512	17562.961	13379.385	2226.2549	53248.961	13416.165	4903.3301	24227.949	19144.164	4871.3301	22158.949	12258.165	7618.3301	25669.949	-735.83496	-986.66992	29244.949	3045.165	12125.33	44912.949	20473.699	1778.5996	693.71094	13345.7	9797.5996	27295.711	9440.7002	6772.5996	18255.711	17179.789	11325.04	29607.76	22264.789	11295.04	16786.76	16491.789	8955.04	23959.76	19620.789	7967.04	47755.758	24650.789	10424.04	16468.76	-5029.2852	4431.7402	17988.996	4559.7148	-259.25977	-2907.0049	13670.715	11405.74	19455.996	13633.715	1623.7402	800.99512	12450.425	-4257.1953	-9906.3242	-2907.5752	23897.805	8265.6758	-3793.5752	10330.805	13876.676	4337.9648	3029.2754	-9250	19331.414	3483.1504	12151.6	15884.415	-1076.8496	-2587.4004	23396.414	2304.1504	15233.6	9580.415	-2033.8496	-2736.4004	14637.025	8536.8105	24177.145	7992.0249	22626.811	15332.145	5710.0249	-581.18994	1167.1445	4231.0249	33563.809	26648.145	12063.025	7861.8101	24425.145	2923.0249	13213.811	27848.145	11343.279	12593.02	12954.565	26916.279	8648.0195	25857.566	-971.72021	3193.02	3886.5654	811.57031	5686.875	20250.16	10392.57	33453.875	17936.16	-84.429688	13841.875	28674.16	14834.57	3801.875	-4769.8398	10186.57	3150.875	8195.1602	-3649.4297	1293.875	19667.16	-1951.4297	1707.875	13539.16	5776.5703	1947.875	16337.16	-42.47998	-1512.8301	4614.8652	19098.52	12372.17	41682.867	31446.371	9187.0352	473.25	704.37012	3809.0352	23487.25	-251.62988	1816.0352	26362.25	17169.371	3554.0352	42588.25	12392.37	3350.0352	17117.25	9622.3701	2627.0352	20100.25	16861.371	7897.0352	18165.25	1016.3447	-1645.3848	-1912.5303	-4069.6553	129.61523	16002.47	-1004.6553	20780.615	13628.47	2800.3447	8552.6152	19598.469	19458.344	12821.615	13830.47	1971.3447	-929.38477	1019.4697	-285.65527	14890.615	20489.469	924.61035	38003.129	17497.379	3676.6104	23370.129	19117.379	10192.615	5246.7852	1914.96	7250.6152	19192.785	23942.961	11877.615	473.78516	715.95996	7972.6152	1247.7852	18216.961	3460.6152	-75.214844	19612.961	18398.936	6825.2246	21033.885	5992.9351	7789.2246	24170.885	13373.56	12630.32	22699.336	13054.664	25657.145	22814.531	3456.125	16422.965	21700.225	6718.125	17539.965	22030.225	16226.535	2349.5049	-10110.67	-1369.4648	2479.5049	6547.3301	27894.57	1913.5498	918.22461	4222.5703	47411.551	22096.225	262.57031	13108.55	16802.225	6369.3896	23404.801	10240.115	2302.3899	3542.7998	16134.115	1545.3899	4941.7998	17009.115	5552.3896	4591.7998	24397.115	2868.3899	5073.7998	19570.115	7388.7148	36012.109	22704.539	3786.7148	20474.109	19528.539	196.71484	16418.109	14179.54	10501.655	1340.3701	1897.6299	774.65503	3441.3701	21149.629
2161.4648	-1276.2646	20961.844	640.46484	2813.7354	13011.845	16677.465	7682.7354	7359.8447	2205.02	31195.635	13131.585	875.02002	3102.6348	12900.585	665.02002	1819.6348	6158.585	9488.1748	1601.1348	889.02539	1200.6348	-6486.2598	-45.820312	1879.6348	-1366.2598	17657.18	5245.6348	8411.7402	15334.18	-2365.8096	-5910.1758	16563.305	9042.6602	7217.915	12208.045	6796.6602	17333.914	12217.045	15407.66	721.91504	1732.0449	9441.6602	6277.915	12413.045	2027.105	15405.16	12338.67	4616.105	20909.16	6009.6699	8360.9551	5402.6152	11523.859	4627.9551	3955.6152	13434.859	-1603.915	23796.199	11397.105	1197.335	4028.3501	10227.26	2332.335	6167.3501	14995.26	17433.336	5918.3501	7582.2598	3809.335	3388.3501	10675.26	1455.335	1551.3501	713.25977	1356.335	4783.3501	14290.26	3636.335	5140.3501	11295.26	2075.335	3711.3501	13832.26	2849.335	4651.3501	10463.26	1298.335	4081.3501	8210.2598	12440.815	13164.45	14666.24	-851.18457	5738.4502	19331.24	-1673.1846	1633.4502	374.24023	693.81543	5758.4502	14095.24	18977.816	6978.4502	1747.2402	-1257.1846	5967.4502	21635.24	104.81543	4340.4502	20122.24	7686.8154	8403.4502	12493.24	11878.815	5500.4502	14211.24	5976.7148	4084.1904	16073.585	4707.7148	3116.1904	19415.586	15947.715	5053.1904	15776.585	3901.7151	-845.80957	20684.586	5043.7148	961.19043	16534.586	3457.7151	11654.19	10181.585	948.75977	15023.475	12240.965	4265.7598	22235.475	22065.965	855.75977	21378.475	24380.965	19855.76	7852.4746	18432.965	17817.76	2771.4746	14000.965	16446.76	-324.52539	2701.9648	8973.7598	-1307.5254	689.96484	14887.76	1701.4746	17473.965	12767.62	6730.375	11667.461	10340.91	2976.3301	2548.6099	11569.91	8020.3301	18069.609	3881.9102	5621.3301	12771.609	15633.91	6543.3301	18050.609	4941.9102	24418.33	31264.609	16358.705	8197.4199	22756.82	15675.705	7461.4199	29158.82	5585.7051	31172.42	19893.82	2101.7051	4728.4199	18827.82	269.70508	4895.4199	15557.82	723.70508	8196.4199	20839.82	843.70508	4195.4199	27503.82	17977.705	9834.4199	20384.82	274.70508	4045.4199	14778.82	21909.705	6013.4199	6491.8198	22770.705	4531.4199	3783.8198	-62.294922	1975.4199	11315.82	1897.7051	3004.4199	21997.82	2793.8701	35392.871	20957.664	13460.87	10963.87	18734.664	3778.8701	5515.8701	20209.664	26804.871	4721.8701	3175.665	17146.871	4663.8701	19989.664	2355.8701	4129.8701	18975.664	108.87012	3340.8701	23903.664	-1105.0552	2545.7148	21698.77	24853.945	7870.7148	1065.77	561.98486	615.21484	2378.0801	-432.01514	1004.2148	-304.91992	19419.984	10673.215	18831.08	764.98486	4720.2148	17075.08	17	17	17.25	16476.984	11513.215	22417.08	15962.984	5325.2148	21219.08	16344.984	4424.2148	12033.08	11670.984	11151.215	21425.08	1450.9849	3051.2148	3863.0801	-743.01514	2788.2148	8659.0801	13581.984	5219.2148	18453.08	694.98486	2152.2148	22853.08	-725.39502	-948.29004	1775.5698	9899.6055	31031.711	19126.57	556.60498	904.70996	13921.57	1777.605	2349.71	18128.57	159.60498	-448.29004	12644.57	24094.605	1899.71	1211.5698	2196.605	2401.71	23775.57	138.60498	26946.711	18788.57	934.56006	23428.434	36779.371	925.56006	-646.56543	20453.371	704.56006	-1766.5654	29215.371	3677.5601	24259.434	18927.371	-2620.9351	3474.5249	33612.492	12566.064	12069.525	21983.49	22033.064	7006.5249	16489.49	26626.871	9020.46	1766	2960.8701	2916.46	19943	22680.871	14015.46	47557	879.48486	3575.415	25382.92	14382.484	5315.415	717.91992	-511.51514	1821.415	11757.92	1024.4849	1396.415	15820.92	5254.4248	17863.15	14967.99	26179.426	10368.15	16113.99	28526.484	6979.6348	18667.205	2062.4851	-1479.3652	3402.2051	6300.4854	2169.6348	34646.203	31533.484	14084.635	25532.205	19217.484	5170.6348	17633.205	28845.484	5245.6348	18660.205	2253.4851	1654.6348	12007.205	10990.66	18713.426	37459.824	77.660156	1355.4248	24335.824	2.6601562	-1154.5752	1180.8252	17335.66	2158.4248	18429.824	35988.695	4088.5195	-3198.6553	13069.695	10484.52	6890.3447	-87.305176	-1368.4805	-3559.6553	3762.6948	368.51953	27335.344	954.62012	2710.4951	16913.6	15461.471	9808.6602	11282.975	9434.6895	1645.9551	12979.846	2750.6899	255.95508	22255.846	5612.8999	25734.1	6911.875	-1100.1001	1888.0996	19799.875	6222.8999	7868.0996	8830.875	1379.4951	3528.96	3780.9849	-415.50488	27876.961	10095.984	2064.4951	2655.96	30096.984	2640.2148	39852.684	17610.305	2698.3	1336.6055	12958.654	11452.755	1887.6953	20968.654	1532.835	1800.835	-4203.1396	18969.58	5460.2349	4776.27	-755.41016	-2087.8447	19583.926	15563.59	-70.844727	17180.926	-2712.5303	-306.95996	2862.3154	15413.47	5218.04	14431.315	15025.47	8971.04	22771.316	19560.469	6821.04	22081.316	12169.955	5685.0947	22325.586	17972.955	3756.0947	7999.585	8063.9551	32563.094	19923.586	-401.04492	29707.094	15575.585	-1835.0449	218.09473	48198.586	-369.04492	27721.094	20475.586	-2546.0449	19268.094	25878.586	26501.285	10496	1645.5859	1733.2852	4734	16175.586	18359.285	7548	23717.586	8756.2852	5566	21783.586	20833.42	110.0498	3316.1797	2392.4199	33253.051	29114.18	15752.42	-1152.9502	-626.82031	-937.58008	-47.950195	2357.1797	8891.5596	589.875	448.14453	-397.24512	6257.835	26327.42	9119.7549	4450.835	22005.42	12150.755	4102.835	23584.42	11968.755	1439.835	13275.42	2286.8604	21436.609	31882.115	4397.8604	-431.38965	2250.1152	4645.8604	1284.6104	21634.115	16215.86	6775.6104	25209.115	36212.859	10078.61	29142.115	13255.57	37801.051	20098.141	3210.5703	29577.051	25948.141	16892.57	2074.0498	32478.141	1469.9453	-2483.4854	35208.531	8789.9453	6639.5146	16595.531	5548.9453	-2728.4854	18446.531	16365.945	-1023.4854	50013.531	15090.85	6012.7148	23614.281	2038.8496	27910.715	25144.281	15697.85	11470.715	27284.281	-1288.1504	-305.28516	28653.281	4014.8496	10092.715	26201.281	19081.051	1047.8799	6.3007812	11622.05	11193.88	26963.301	9132.0498	7767.8799	19963.301	17239.699	4668.2754	24011.6	30080.699	1105.2754	19576.6	17875.699	2633.2754	22426.6	24416.699	4228.2754	35895.602	19173.699	7153.2754	7921.5996	-3930.1748	-788.08008	20953.08	5294.8252	-1825.0801	-2027.9199	20606.824	5252.9199	23132.08	15954.825	113.91992	1974.0801	13069.365	-16039.654	-17019.256	-4319.6348	10640.346	-2707.2559	-7828.6348	-3960.6543	7971.7441	3142.1191	-1698.4404	1471.1758	15785.47	7411.855	19955.125	14853.47	2449.855	1836.125	13123.47	13561.855	20416.125	11198.47	902.85498	3635.125	11574.936	8871.6348	20423.051	6696.9351	24490.635	8764.0498	1368.9351	-553.36523	-2242.9502	4236.9351	28834.635	23664.051	15307.936	6163.6348	17116.051	1962.9351	10552.635	21677.051	7261.835	13091.145	9284.3154	28249.836	10767.145	25829.316	-4711.165	1928.145	4498.3154	4293.9351	1560.4648	27643.301	15278.936	27785.465	21571.301	1446.9351	10207.465	33691.301	16629.936	-4.5351562	7054.2998	12473.936	-96.535156	15170.3	862.93506	988.46484	26385.301	582.93506	726.46484	20331.301	4776.9351	-939.53516	20951.301	-2951.48	2467.125	3700.9453	13297.52	13398.125	40607.945	26403.775	5642.5146	-334.38965	3711.7749	-2344.4854	20510.609	2069.7749	-1600.4854	25277.609	15580.775	3723.5146	36340.609	13939.775	-121.48535	20709.609	11008.775	-3173.4854	21420.609	19554.775	3418.5146	16141.61	4088.2402	633.35986	3748.915	191.24023	4328.3599	19659.914	1230.2402	23681.359	16084.915	9632.2402	8732.3594	24355.914	27097.24	11475.359	20892.914	13163.24	4855.3599	6185.915	7803.2402	16715.359	23840.914	34.485352	32183.445	11898.27	3535.4854	19268.445	19930.27	19674.836	7519.4751	-5508.2559	13571.835	21144.475	16751.744	14647.835	5453.4751	-6980.2559	14367.835	5222.4751	16105.744	10833.835	6008.4751	9850.7441	19804.039	8052.0303	16806.994	-864.95996	12527.03	19329.994	19409.199	16904.531	27566.551	5903.0352	13403.555	9424.0039	4960.9902	21568.836	23931.4	6340.9902	16841.836	25371.4	14751.23	2059.7651	-11117.131	-1267.77	1415.7651	5258.8691	41972.078	3530.4199	-3124.71	695.08008	56280.422	27204.289	-314.91992	12202.42	14805.29	2153.0249	30785.92	14363.11	-157.9751	5520.9199	22256.109	-131.9751	5247.9199	20814.109	1605.0249	3862.9199	21407.109	210.0249	2544.9199	23764.109	14738.845	7136.5596	2920.6953	16806.844	5645.5596	19785.695	3877.8447	11049.56	13689.695	6747.77	-985.0752	3826.8799	929.77002	1827.9248	23447.879
1597.8398	2184.8301	22666.215	1710.8398	1715.8301	15978.215	16669.84	9405.8301	8953.2148	333.03516	34664.93	10467.775	6334.0352	6677.9302	6243.7754	706.03516	2543.9302	4483.7754	3171.4551	5084.6904	820.84473	3600.3501	-7818.8496	-35.469727	3012.3501	-373.84961	18114.531	4108.3501	6233.1504	14674.53	-2100.0547	-1781.1055	14236.025	10855.825	5855.6748	12169.965	8193.8252	19187.676	16242.965	19550.824	2176.6748	1618.9648	12414.825	4807.6748	16560.965	14944.52	4897.5195	12731.31	9455.5195	13121.52	2144.3096	9856.9248	7462.7202	14957.029	11834.925	6357.7202	15381.029	1720.0601	23393.91	12722.811	-2406.0703	-1230.9902	12930.645	-2563.0703	-1107.9902	21167.645	11351.93	942.00977	14264.645	324.92969	26.009766	13552.645	-2301.0703	-2604.9902	1044.645	-763.07031	-304.99023	16745.645	516.92969	1154.0098	11315.645	-2185.0703	-802.99023	12727.645	-1148.0703	-464.99023	12997.645	-2794.0703	-973.99023	11425.645	13063.04	10119.52	19228.885	1127.04	4181.52	18545.885	1944.04	915.52002	1281.8848	4473.04	4762.52	14406.885	19772.039	3460.52	3793.8848	1660.04	3342.52	19809.885	3430.04	4351.52	23864.885	10081.04	6048.52	15935.885	14784.04	4612.52	11963.885	1273.4648	3398.7051	15437.755	3063.4648	4042.7051	20092.754	11617.465	8008.7051	17320.754	7627.4648	3955.7051	17494.754	2742.4648	430.70508	18899.754	376.46484	4814.7051	16875.754	4289.9048	18905.555	7349.4805	7495.9048	26317.555	19336.48	3873.9048	33492.555	18835.48	11305.904	19547.555	13436.48	22021.904	4106.5547	9532.4805	18131.904	852.55469	-1692.5195	12425.904	808.55469	-5649.5195	19056.904	3145.5547	10897.48	14359.555	5396.6748	16992.359	12082.266	3382.2202	1622.5352	13442.266	4964.2202	19218.535	6328.2651	3706.2202	12031.535	18023.266	8466.2207	21465.535	4857.2651	16811.221	27745.535	13053.13	6711.7251	15683.87	12272.13	5083.7251	21514.871	4084.1299	29363.725	8810.8701	1638.1299	3030.7251	11023.87	756.12988	3115.7251	3505.8701	-868.87012	2476.7251	10756.87	-1884.8701	2381.7251	20211.871	13392.13	6233.7251	5021.8701	-933.87012	992.7251	5394.8701	22920.129	2408.7251	-5162.1299	17343.129	4050.7251	-7464.1299	-2537.8701	341.7251	4406.8701	-281.87012	1742.7251	12869.87	1548.125	38449.867	11371.425	14971.125	9935.8652	11017.425	3060.125	5071.8652	14494.425	21297.125	7051.8652	-2353.5752	13312.125	4872.8652	12664.425	110.125	2296.8652	11783.425	-584.875	2512.8652	11889.425	126.26514	5332.5498	20633.961	20775.266	6022.5498	2175.96	-4444.6201	1665.8452	2117.7998	-481.62012	2169.8452	1406.7998	14045.38	12632.846	19650.801	-3722.6201	4876.8452	15527.8	17.5	17.5	17.75	13400.38	12915.846	26361.801	13898.38	6720.8452	17268.801	9975.3799	4248.8452	15733.8	8916.3799	12670.846	19264.801	-3730.6201	2092.8452	4603.7998	-3539.6201	1995.8452	7859.7998	7282.3799	5422.8452	16761.801	-5152.6201	2420.8452	23792.801	618.35498	-2887.2002	487.45508	10879.355	28866.801	17151.455	129.35498	-2653.2002	13213.455	3272.355	-1544.2002	15486.455	-906.64502	9.7998047	16573.455	22835.355	-520.2002	-246.54492	845.35498	159.7998	22125.455	820.35498	31262.801	16664.455	-89.580078	24857.195	35716.953	1681.4199	2885.1948	21448.955	434.41992	632.19482	24746.955	2079.4199	20544.195	19931.955	-2861.5449	4955.3999	31675.75	16688.455	12124.4	17495.75	18389.455	5509.3999	13214.75	28230.781	11382.745	-2153.2852	-486.21973	3661.7451	19126.715	16595.781	11613.745	38668.715	3471.9302	2458.9102	28658.596	17859.93	5705.9102	6070.5952	2258.9302	2139.9102	16628.596	4920.9302	4401.9102	20384.596	7631.3599	18153.01	14191.734	22380.359	7411.0098	19583.734	27595.23	7459.4199	16694.984	1388.23	1304.4199	-2989.0146	4044.23	2874.4199	25011.984	30346.23	12301.42	19249.984	16541.23	7071.4199	15173.985	25030.23	4487.4199	14847.985	1284.23	1791.4199	9650.9854	-1812.0601	5212.9751	34067.133	-1544.0601	4054.9751	21219.135	-991.06006	2312.9751	-1070.8652	12312.939	6617.9751	14789.135	38846.484	8859.8906	-1955.7197	22495.484	7741.8901	10017.28	4583.4849	316.89014	-118.71973	2042.4849	1094.8901	28958.281	2857.4951	1434.0249	12336.11	2716.6851	1952.2798	11550.971	6348.0801	-1815.625	10808.415	-1811.9199	-432.625	19046.414	5728.1548	32740.186	14201.785	1277.1548	5373.1851	20688.785	8955.1543	3549.1851	11568.785	445.75977	1934.46	4560.6299	7842.7598	8111.46	15132.63	269.75977	3329.46	29474.629	3860.7402	46904.602	9981.9453	-3376.1748	220.00488	12791.985	11555.15	4655.5952	24720.145	481.14502	3096.7148	371	24611.846	883.05957	2137.4302	-776.87988	4951.7998	11287.1	18120.121	8034.7998	15134.1	-1273.4702	1067.1602	1788.7402	15155.529	2856.1602	15756.74	17349.529	7145.1602	17469.74	22241.529	9209.1602	27403.74	14737.15	8325.4805	17983.48	15961.15	395.48047	176.48047	13568.15	31985.48	13546.48	2839.1499	26888.48	14166.48	1914.1499	277.48047	33088.48	6572.1499	18763.48	10486.48	11843.15	1275.4805	15317.48	8924.5605	16141.88	6053.0654	162.56006	4703.8799	21771.066	17205.561	4934.8799	31306.066	9247.5605	3744.8799	29846.066	15895.29	4722.0049	1464.8047	1944.29	33625.004	32058.805	11477.29	3216.0049	2060.8047	-1768.71	4327.0049	3164.8047	4765.3652	-1844.4199	-7664.6602	-368.68457	7794.9902	34456.617	6262.3154	11483.99	27462.615	13761.315	8499.9902	23769.615	12024.315	5927.9902	12018.615	3821.3252	26870.484	33416.891	3992.3252	614.48486	1872.8896	5111.3252	2430.4849	21466.891	16161.325	10077.484	27100.891	39946.324	8042.4849	26418.891	-4391.0195	28604.49	16245.205	-1797.0195	30610.49	21003.205	1454.9805	7461.4902	26600.205	2422.1899	-1107.2646	28192.18	13424.189	5512.7354	12861.18	7660.1899	3069.7354	22221.18	15266.189	1993.7354	54150.18	12292.25	2095.4248	24201.359	989.25	26282.426	18305.359	14212.25	9297.4248	23768.359	-1884.75	-962.5752	13273.359	938.25	3238.4248	48151.359	18432.625	2770.4902	-2953.9355	11491.625	9417.4902	18597.064	4810.625	9077.4902	16879.064	11250.525	16427.695	22620.27	27977.525	10958.695	20411.27	16917.525	6438.6948	20587.27	20002.525	5607.6948	36255.27	9206.5254	49652.695	20634.27	689.66992	287.375	15470.345	10948.67	-2447.625	-3494.6553	26137.67	3241.375	20465.344	19148.67	945.375	5631.3447	7131.2598	-7314.2305	-8332.1641	-13023.74	20561.77	12382.836	-10282.74	106.76953	13959.836	4696.1699	-2300.1797	-2532.0098	21150.029	9493.5049	14537.775	18098.029	4066.5049	-4305.2246	15281.029	11597.505	14797.775	10177.029	2905.5049	-1918.2246	17807.344	7840.5049	15700.865	8326.3447	17282.504	4100.8652	1400.3447	-2154.4951	449.86523	-1003.6553	27425.504	27116.865	10515.345	6148.5049	25871.865	2537.3447	7694.5049	28609.865	10255.859	9939.7949	11557.02	30950.859	7962.7949	23037.02	-1869.1401	-285.20508	6206.0195	4496.9302	2323.8896	23891.15	14352.93	27064.891	19173.15	1289.9302	16286.89	47176.148	18993.93	1090.8896	4523.1504	11772.93	1515.8896	15303.15	1959.9302	-137.11035	28571.15	1570.9302	1585.8896	19245.15	1969.9302	3095.8896	20194.15	1269.1548	-242.45996	4668.6904	22553.154	12152.54	37523.691	24644.221	1120.9297	-449.59961	2097.2202	-98.070312	13185.4	1845.2202	-3490.0703	22127.4	18155.221	2225.9297	36376.398	14150.221	-295.07031	14412.4	10259.221	-2910.0703	21809.4	15122.221	2492.9297	15570.4	1334.9297	-3491.1953	-197.71973	-5673.0703	-3850.1953	14999.28	-2730.0703	20416.805	16447.281	4720.9297	3119.8047	19966.281	23225.93	6174.8047	19139.281	7970.9297	-2477.1953	3341.2803	638.92969	12171.805	28336.281	2773.7451	27673.73	12744.215	10756.745	20553.73	18123.215	19209.885	4608.875	1497.1699	11482.885	17173.875	28753.17	17567.885	4056.875	347.16992	12389.885	5721.875	19859.17	10007.885	2802.875	22370.17	20406.42	6347.7002	12545.221	-530.58008	8075.7002	15224.221	21565.25	18195.48	36506.801	5614.2559	26792.086	13305.586	3268.8101	22358.5	22785.074	4863.8101	20495.5	20610.074	17363.85	-3949.5098	1068.3604	1622.8501	-4316.5098	16278.36	42120.641	2168.0752	2085.1953	1695.6396	48128.074	26637.195	-804.36035	11361.075	16386.195	4122.875	32643.955	6289.8398	2182.875	1349.9551	16090.84	2227.875	1631.9551	19217.84	2569.875	-747.04492	21719.84	2328.875	1484.9551	23252.84	29677.67	4964.8149	4707.4102	11278.67	14030.814	20133.41	-73.330078	19762.814	18038.41	10267.65	1656.2349	3518.4902	2819.6499	3651.2349	23063.49
1203.4551	-902.875	22897.801	811.45508	-3558.875	15072.8	15468.455	3137.125	6622.7998	1283.3398	29196.871	12724.265	10766.34	5317.8701	5154.2646	1712.3398	2198.8701	6257.2646	7972.5	307.03027	5012.52	1254.6201	-6927.0996	-990.84961	1121.6201	-1624.0996	17749.15	1453.6201	6842.9004	17423.15	-1221.145	2079.4297	11352.12	6212.1748	2333.1602	11249.44	4747.1748	13885.16	16922.441	11203.175	-4165.8398	3640.4404	10202.175	-1035.8398	15225.44	13537.77	5347.9297	14591.155	8710.7695	11993.93	10511.155	11149.785	1427.2246	15726.275	14677.785	4772.2246	17546.275	4123.625	22099.221	13886.98	1282.1299	1222.4502	17047.9	1720.1299	944.4502	19308.9	17179.129	3411.4502	10098.9	3979.1299	1447.4502	11262.9	981.12988	434.4502	3633.8999	1215.1299	2941.4502	15819.9	1581.1299	2362.4502	14399.9	1583.1299	4173.4502	12731.9	2221.1299	1059.4502	13827.9	2028.1299	404.4502	11154.9	6011.4902	14249.24	19196.9	-1687.5098	6371.2402	18111.9	-2845.5098	980.24023	2475.8999	-714.50977	3978.2402	13058.9	21066.49	4063.2402	4205.8999	-3146.5098	3172.2402	25681.9	-897.50977	4539.2402	24612.9	5914.4902	6367.2402	14290.9	9499.4902	8638.2402	15106.9	-691.79004	6019.04	14742.62	-462.79004	5008.04	18730.621	10291.21	8263.04	14749.62	-1352.79	5729.04	18244.621	-541.79004	4217.04	17765.621	388.20996	12208.04	16520.621	3761.5049	24521.314	12689.36	10090.505	20584.314	19084.359	2474.5049	27024.314	19329.359	6619.5049	24396.314	12578.36	18427.504	11329.314	12775.36	18587.504	5143.3149	4432.3604	12069.505	4005.3149	-1122.6396	17821.504	8540.3145	17356.359	16071.59	9798.1055	10862.404	10770.436	1358.1699	2269.02	13190.436	7671.1699	20497.02	4895.4351	8663.1699	13365.02	15937.436	9204.1699	21179.02	9191.4355	16282.17	34333.02	12608.064	6905.9849	18502.715	18769.064	6426.9849	22943.715	7753.0649	30402.984	15017.715	1434.0649	4063.9849	10744.715	2763.0649	1835.9849	9487.7148	2281.0649	3652.9849	16068.715	1364.0649	2303.9849	21721.715	18259.064	8623.9844	14912.715	1326.0649	3051.9849	8288.7148	22607.064	5565.9849	1605.7148	19816.064	4822.9849	-1683.2852	232.06494	501.98486	8269.7148	1128.0649	3346.9849	15521.715	509.72998	30891.301	17320.035	11543.73	4236.2998	12854.035	418.72998	372.2998	12810.035	22211.73	1300.2998	1115.0352	13164.73	2353.2998	13108.035	-1606.27	-296.7002	14421.035	-1738.27	-1405.7002	15240.035	1360.1799	1117.9399	17737.41	22366.18	4324.9399	415.41016	-311.65479	1406.6152	676.97461	1035.3452	1050.6152	-9.0253906	17060.346	8054.6152	16933.975	-2024.6548	2108.6152	15311.975	18	18	18.25	16198.346	11278.615	22438.975	15379.346	4817.6152	16917.975	11775.346	4566.6152	17358.975	10633.346	10751.615	19197.975	-721.65479	853.61523	4831.9746	-2251.6548	331.61523	12798.975	11938.346	3794.6152	16072.975	-1898.6548	1765.6152	24499.975	1447.23	2177.2148	3972.6602	10865.23	34291.215	18976.66	1189.23	2251.2148	18361.66	3994.23	3230.2148	18542.66	317.22998	2566.2148	19618.66	20926.23	1491.2148	2452.6602	937.22998	3529.2148	20867.66	1472.23	25577.215	17495.66	-1351.7251	26797.996	38888.023	623.2749	3031.9951	22827.025	-576.7251	1826.9951	17891.025	1142.2749	26934.996	16287.025	712.16504	703.58008	35487.609	15571.165	7665.5801	16322.61	25633.164	3536.5801	13200.61	28882.121	3240.0596	1124.9351	192.12012	-4112.9404	19429.936	18634.121	3608.0596	43724.934	2401.1602	889.97998	27506.254	19273.16	4094.98	5363.2549	1648.1602	348.97998	10146.255	2667.1602	3935.98	15993.255	8255.1152	16178.51	18851.801	24986.115	10895.51	16181.8	28511.676	8843.0996	17848.371	710.6748	2455.1001	2396.3701	2997.6748	4338.1001	28075.371	27641.676	14050.1	25321.371	14184.675	8664.0996	21839.371	26046.676	7190.1001	20932.371	-58.325195	3137.1001	17289.371	3133.52	7209.3599	36708.574	1129.52	4070.3599	17553.574	2564.52	3066.3599	-2579.4248	18808.52	9369.3594	15726.575	36211.566	4564.1748	-347.18994	18317.564	3156.1748	12146.811	2765.5649	-1943.8252	712.81006	1318.5649	-1208.8252	30534.811	-1812.5952	2298.9751	16047.625	-245.16992	2543.5649	12858.295	4841.9854	2912.8599	13583.275	-2138.0146	2801.8599	21578.275	8839.9248	29098.5	9916.2754	-1348.0752	863.5	19333.275	14196.925	4988.5	9876.2754	15.160156	-3556.1055	5974.2749	10745.16	-305.10547	13784.275	222.16016	-2245.1055	29545.275	-1515.3301	51051.105	12833.83	-343.83008	-934.80957	17640.211	10171.225	4669.8252	22037.205	1374.1001	700.76514	1118.73	20287.484	2764.8701	2605.8052	1241.7549	1831.04	11281.64	4812.7549	20288.039	15080.64	2124.9751	1408.6748	-4438.4453	14385.975	5500.6748	11782.555	14405.975	9537.6748	11322.555	21451.975	10613.675	20866.555	12552.465	1737.1055	23910.82	11892.465	-2973.8945	6564.8203	6500.4648	30272.105	20537.82	-624.53516	23716.105	18221.82	-2130.5352	-3355.8945	50278.82	-723.53516	24652.105	13953.82	7960.4648	-3785.8945	24831.82	16146.346	12578.115	5498.3604	2151.3452	7241.1152	18384.359	19785.346	6422.1152	22484.359	7190.3452	6129.1152	25345.359	8597.585	1113.1152	3100.8203	3076.585	31733.115	28821.82	21388.586	3944.1152	1632.8203	125.58496	1616.1152	2162.8203	9581.4053	-257.0498	-3872.4248	3928.2798	1074.0449	35170.766	13598.279	935.04492	26145.766	15983.279	3730.0449	24134.766	15918.279	-106.95508	14802.766	7765.7998	27473.039	30089.725	7824.7998	-104.95996	-1147.2754	3131.7998	7685.04	11400.725	20492.801	3762.04	18802.725	39017.801	8018.04	18734.725	847.23535	35899.008	15702.01	3158.2354	24156.01	17331.01	14615.235	5045.0098	28619.01	3585.0098	692.92969	34019.328	11785.01	9231.9297	16403.33	4795.0098	3308.9297	20407.33	19952.01	5162.9297	56845.328	10009.035	5363.7002	19828.045	-2040.9648	28745.699	18850.045	9104.0352	9410.7002	15874.045	-5192.9648	-13.299805	24936.045	-2473.9648	6041.7002	46762.047	19722.059	-457.63965	-6553.3848	11408.06	6138.3604	1389.6152	8348.0596	4422.3604	11340.615	17925.836	9159.6396	21308.359	25909.836	6054.6396	14659.36	17856.836	2782.6396	21736.359	21444.836	6646.6396	45146.359	1032.835	69810.641	21106.359	-2872.2949	-2431.8252	20238.426	6036.7051	-3517.8252	-919.5752	19073.705	3660.1748	19641.426	19293.705	-1172.8252	-96.575195	11424.609	-6160.6758	-8285.8047	-9550.3906	23880.324	8117.1953	-11341.391	11005.324	14821.195	10589.505	4102.7798	-4010.8848	19131.996	4861.3398	12928.125	16560.996	148.33984	-3656.875	16128.995	13735.34	14187.125	12897.995	1248.3398	-2265.875	13808.535	12484.12	26625.754	19827.535	5846.1201	1768.7549	2343.5352	1071.1201	-193.24512	2388.5352	33832.121	23512.754	11935.535	7223.1201	21831.754	1944.5352	8911.1201	7015.7549	11958.79	11878.41	8355.04	21179.789	3197.4102	24933.039	-519.20996	204.41016	8203.04	841.49512	5207.3252	21999.195	11736.495	34439.324	17369.195	212.49512	15807.325	35424.195	12540.495	4065.3252	-2639.8047	9082.4951	4106.3252	13890.195	-1558.5049	5541.3252	17345.195	-2454.5049	7051.3252	16865.195	7213.4951	4908.3252	19882.195	1550.355	-921.98047	5080.9902	18885.355	8921.0195	37689.992	23196.67	6015.7402	-4186.3945	-5922.3301	1633.7402	14663.605	-8066.3301	977.74023	16924.605	10757.67	7103.7402	32382.605	4328.6699	5406.7402	10951.605	1115.6699	2514.7402	15935.605	5051.6699	10464.74	13625.605	-246.50977	-168.11523	732.9248	-5572.5098	927.88477	17663.926	-3797.5098	20458.885	19621.926	2294.4902	8636.8848	18403.926	18087.49	10908.885	20879.926	7866.4902	908.88477	5783.9248	-1180.5098	18021.885	28281.926	12360.375	15259.825	14460.51	4041.375	21888.824	16927.51	19209.971	4980.5752	2342.4346	23180.971	6579.5752	25293.434	17707.971	3296.5752	2778.4346	15176.971	2508.5752	24073.434	9378.9707	1683.5752	20715.434	21321.664	9125.5996	15191.455	3666.665	9762.5996	18569.455	14221.07	16871.73	31781.305	5341.9844	26222.42	21904.629	906.69043	14488.615	13598.445	1631.6904	17201.615	16511.445	14408.279	824.81543	-957.73535	-734.72021	2030.8154	16345.265	30183.605	2370.375	576.41504	-3267.3945	48864.375	19351.414	-5923.3945	11498.375	9988.415	1890.8901	28627.914	9065.4346	-1910.1099	696.91504	19947.434	1235.8901	3737.915	19137.434	1205.8901	1489.915	21712.434	452.89014	779.91504	27384.434	23674.656	1812.1553	804.76465	13280.655	10098.155	14670.765	-1298.3447	9295.1553	10834.765	6654.9951	1293.325	3284.0352	-902.00488	3049.325	24206.035
-273.62012	1219.915	15153.535	616.37988	2801.915	8203.5352	16844.379	8644.915	1282.5352	850.04004	34812.785	16630.77	5085.04	4519.7852	7791.7695	-2121.96	3842.7852	5688.7695	5145.7998	5792.2246	1691.415	271.75	-10619.654	125.95996	1391.75	-1663.6543	21029.961	4062.75	1467.3457	17487.961	178.99512	479.41016	17896.85	7910.7402	7521.1699	16628.23	8191.7402	14076.17	16242.23	7540.7402	-2059.8301	6279.23	10698.74	268.16992	14462.23	23879.475	2951.7549	9171.7305	1265.4751	20372.754	7521.7305	13668.855	2729.8555	14460.82	12730.855	7790.8555	16218.82	3702.5649	22566.215	10579.02	2650.6299	-990.55957	12671.565	2835.6299	-2163.5596	14437.565	16782.629	768.44043	6924.5654	3392.6299	-540.55957	8583.5654	2573.6299	-1675.5596	251.56543	1775.6299	10.44043	9326.5654	2898.6299	1693.4404	7728.5654	4348.6299	-2304.5596	8113.5654	1842.6299	-74.55957	8697.5654	2088.6299	243.44043	8281.5654	13270.09	16411.746	19313.16	1679.0898	5959.7451	13742.16	-255.91016	1942.7451	-1328.8398	5381.0898	7724.7451	10009.16	25011.09	5644.7451	325.16016	1300.0898	3951.7451	19022.16	1040.0898	3553.7451	18399.16	7729.0898	7599.7451	10392.16	16427.09	6040.7451	9991.1602	510.25977	-849.36523	18038.07	1221.2598	-1205.3652	14271.07	11942.26	5776.6348	13133.07	1094.2598	-409.36523	15623.07	-865.74023	-2275.3652	16758.07	498.25977	11743.635	12076.07	3778.3652	25129.645	12579.46	10628.365	17132.645	24735.461	4132.3652	22649.645	14455.46	6707.3652	23263.645	16447.461	21764.365	5417.645	14980.46	18352.365	5194.645	1892.46	15200.365	838.64502	-1079.54	19763.365	4347.645	15263.46	17397.65	6998.21	9002.2305	7359.9751	4065.4751	2212.48	11276.975	8166.4751	19923.48	7471.9751	6692.4751	15640.48	14903.975	9746.4746	23097.48	974.9751	23684.475	34305.48	15306.93	5243.1851	25447.004	19370.93	5536.1851	24510.004	6699.9302	25295.186	18884.004	213.93018	1311.1851	16320.005	364.93018	654.18506	16255.005	-1063.0698	2556.1851	18656.004	-1406.0698	1370.1851	22493.004	17631.93	8862.1855	16881.004	-1747.0698	544.18506	14844.005	24867.93	1173.1851	3724.0049	18060.93	1960.1851	1476.0049	-1029.0698	-1568.8149	12180.005	271.93018	1618.1851	21475.004	-293.875	29240.32	17790.51	12901.125	11405.32	14217.51	1653.125	6070.3198	17375.51	21544.125	6310.3198	1788.5098	10824.125	5721.3198	16738.51	-501.875	3746.3198	21709.51	-1543.875	2871.3198	19092.51	-379.87988	3574.2148	20482.484	19349.121	7008.2148	-1038.5146	2509.1152	2641.5752	165.68994	3362.1152	1972.5752	1191.6899	20410.115	12173.575	18180.689	2087.1152	3043.5752	14377.689	18.5	18.5	18.75	23501.115	13688.575	24701.689	20378.115	6897.5752	17868.689	15249.115	7631.5752	12725.689	6836.1152	14586.575	18544.689	1911.1152	2225.5752	8828.6895	1193.1152	3830.5752	13466.689	18377.115	6808.5752	21080.689	1517.1152	4598.5752	23645.689	3288.1602	1028.2402	474.2998	12000.16	34560.242	18742.301	341.16016	3024.2402	17894.301	3449.1602	5118.2402	15103.3	410.16016	2338.2402	14326.3	24411.16	2246.2402	-724.7002	2727.1602	2742.2402	25285.301	1394.1602	30432.24	16069.3	1332.3501	16940.09	38584.629	420.3501	-4431.9102	23233.629	741.3501	-3122.9102	24952.629	2225.3501	18151.09	18258.629	-1132.5249	1720.9351	40807.246	17232.475	9436.9355	18230.246	24169.475	6351.9351	8394.2451	29861.404	13243.016	802.89453	-224.59521	3854.0151	18811.895	15718.404	10027.016	37298.895	-359.2002	2571.77	29587.344	12363.8	4854.77	2433.3447	-267.2002	565.77002	12492.345	392.7998	1654.77	15095.345	6616.7148	15150.2	17278.91	23674.715	6176.2002	18987.91	27789.904	5320.7451	8144.6602	924.90479	-1449.2549	-4792.3398	7013.9048	1770.7451	17740.66	26563.904	11050.745	23669.66	19262.904	2262.7451	10178.66	24267.904	2960.7451	10140.66	412.90479	496.74512	6555.6602	1739.48	4566.5098	40926.785	1854.48	397.50977	19588.785	1421.48	-1018.4902	1251.7852	22653.48	2978.5098	18313.785	40262.621	9311.04	-440.40527	14582.62	18149.039	9705.5947	1399.6201	2484.04	-1537.4053	2987.6201	3170.04	26615.594	-148.22021	1981.4351	19125.846	563.37988	3588.29	7714.0498	9721.5898	61.709961	9553.2754	2017.5901	416.70996	14185.275	7421.1299	29137.311	11266.564	1260.1299	3684.3101	15412.564	13645.13	3848.3101	9012.5645	886.49023	2428.2852	-1352.6748	7152.4902	5608.2852	13335.325	612.49023	3439.2852	25143.324	331.52539	52352.559	15966.904	657.27979	2386.7002	16187.94	11189.67	2408.23	23267.605	3796	1741.0649	-723.91016	23436.92	695.80469	-2120.9404	1358.0298	5178.1152	17603.141	9377.0293	16823.115	19223.141	-1414.2998	2728.355	1207.2793	13706.7	10839.355	16756.279	11232.7	14977.355	17880.279	19513.699	9365.3555	21921.279	10803.015	4714.8496	19919.596	12581.015	1212.8496	6779.5957	7577.0146	26480.85	15913.596	7086.0146	14722.85	16391.596	-3190.9854	370.84961	44785.594	7800.0146	14398.85	14655.596	8570.0146	1773.8496	19008.596	25627.686	10407.625	7242.665	428.68506	6052.625	4407.665	17616.686	5608.625	29354.664	10622.686	5400.625	25137.664	10218.79	1243.1299	-269.69043	3694.79	35049.129	25559.309	16969.789	3417.1299	-2652.6904	-98.209961	1803.1299	-2134.6904	4769.7246	64.180176	-6775.5508	4600.48	7415.6001	33704.449	17736.48	10033.6	24510.449	14435.48	7625.6001	22145.449	17626.48	6865.6001	16372.449	6066.2803	19173.49	36623.5	4255.2803	1395.4902	1269.5	6231.2803	5259.4902	17461.5	15944.28	8290.4902	26535.5	39775.281	9401.4902	27162.5	1574.3555	31105.635	18823.855	8545.3555	18916.635	24194.855	16606.355	6875.6348	32175.855	-2280.0703	4305.46	33434.605	7089.9297	16462.461	15500.605	1579.9297	5101.46	23258.605	12227.93	6020.46	50418.605	14385.26	7467.105	22362.506	6613.2598	28960.105	16274.506	14612.26	13302.105	24351.506	-3085.7402	1661.105	21625.506	-367.74023	6065.105	51592.508	23155.955	1264.8301	-5416.9941	19475.955	838.83008	-2760.9941	13579.955	5256.8301	9974.0059	17945.359	3506.0703	16508.385	22127.359	3749.0703	14927.385	11093.36	5096.0703	25455.385	16878.359	-403.92969	38256.383	4408.3604	39025.07	11630.385	-1536.8555	466.76953	14519.535	7122.1445	773.76953	-2967.4648	14955.145	10763.77	18811.535	16463.145	2346.7695	63.535156	16052.25	-1511.4102	-11453.955	-1241.75	25760.59	4936.0449	175.25	9466.5898	9249.0449	8123.0352	546.28516	-6552.0898	14102.54	18127.045	16885.969	16949.539	2749.0449	-1685.0303	10644.54	16278.045	18055.969	9793.54	1533.0449	2542.9697	11009.7	11026.795	26017.289	9159.7002	1014.7949	-253.70996	-1699.2998	-1603.2051	378.29004	-2972.2998	32504.795	27063.289	10191.7	7445.7949	23786.289	-1001.2998	1213.7949	7431.29	10664.16	10270.135	4315.9297	19813.16	6271.1348	24311.93	549.16016	-189.86523	2659.9297	903.9502	1751.8398	24623.309	14043.95	35661.84	21774.309	-1109.0498	9830.8398	44819.309	18081.949	1454.8398	3723.3096	8262.9502	200.83984	14503.31	-1230.0498	711.83984	26652.309	-3583.0498	1616.8398	17867.309	5321.9502	-1251.1602	21328.309	801.375	-951.44482	96.044922	22194.375	12119.555	29256.045	27085.189	2483.7949	-8587.1895	1569.1899	-1568.2051	7565.8105	-220.81006	-1239.2051	12237.811	12737.189	1054.7949	29929.811	14041.189	645.79492	8397.8105	5545.1899	-3315.2051	9645.8105	7843.1899	9415.7949	10496.811	1976.7549	-1148.6699	620.80957	-2737.2451	-1165.6699	19083.809	-559.24512	20152.33	18484.809	3643.7549	6483.3301	20286.809	21408.754	11451.33	19920.809	7706.7549	-418.66992	3456.8096	-67.245117	4120.3301	13682.81	10317.95	2209.8203	21153.92	310.9502	26332.82	31295.92	16906.859	5012.3101	-2083.04	25669.859	6148.3101	22234.961	21296.859	3401.3101	-1766.04	18872.859	5301.3101	18857.961	10659.859	1577.3101	16815.961	19520.715	9886.5996	18765.811	4664.7148	11266.6	20245.811	15535.06	15742.97	28703.025	-7801.6992	26964.73	6486.5547	-388.2998	28066.295	17507.484	-635.2998	24456.295	15993.485	12479.391	678.10547	-5516.1758	-267.60986	-834.89453	17048.824	34541.676	3986.2451	-1049.8252	-260.3252	52266.246	24247.176	-2017.3252	12019.245	12019.175	1018.1602	23912.74	15731.555	-2401.8398	2153.7402	17007.555	-1975.8398	3445.7402	23183.555	-325.83984	3546.7402	19105.555	-1264.8398	3145.7402	29240.555	20158.109	1029.7754	1114.4551	16590.109	6048.7754	17771.455	4586.1104	4684.7754	11891.455	4640.6548	685.63477	3766.1851	-1118.3452	2467.6348	22652.186
5142.3848	2593.8149	18989.93	5102.3848	2863.8149	15050.93	15727.385	12919.814	8975.9297	3574.0098	33253.934	16041.5	10879.01	4977.9351	13992.5	3552.0098	1131.9351	7421.5	10417.6	4589.5146	4238.6348	795.60498	-3839.3594	938.15039	-556.39502	3140.6406	20130.15	3596.605	3857.6406	17356.15	105.02002	949.21484	13036.735	7243.9702	9437.8799	14409.154	4247.9702	15998.88	15332.154	3745.9702	1584.8799	6651.1548	9825.9707	6287.8799	15352.154	11944.64	5201.25	12804.72	-984.36035	22985.25	7041.7197	15531.3	-1098.4951	11731.905	5923.2998	-2805.4951	14817.905	3623.7949	21717.529	11223.64	-2692.2998	3134.5952	12605.025	-3574.2998	2975.5952	12321.025	16352.7	5184.5952	4147.0254	676.7002	3296.5952	8395.0254	-3664.2998	582.59521	-2159.9746	-4207.2998	2158.5952	7584.0254	-1360.2998	3905.5952	7012.0254	-2344.2998	3196.5952	5614.0254	-2175.2998	4169.5952	12213.025	-3584.2998	3681.5952	5956.0254	11653.535	15484.05	10288.925	1836.5352	3822.0498	15587.925	1268.5352	930.0498	-1732.0752	5210.5352	4666.0498	14475.925	2983.5352	1545.0498	-369.0752	1736.5352	1192.0498	18119.926	2606.5352	3943.0498	17180.926	13267.535	5272.0498	11338.925	16360.535	4885.0498	10926.925	-451.38477	1741.2803	15726.035	734.61523	2314.2803	14880.035	10908.615	5377.2803	12721.035	-473.38477	4450.2803	18849.035	-816.38477	424.28027	18414.035	-486.38477	10415.28	12120.035	1095.3848	26254.801	13209.165	1874.3848	26393.801	24219.164	-488.61523	3018.7998	10074.165	9493.3848	16817.801	19183.164	13825.385	6747.7998	16134.165	15804.385	3671.7998	4140.165	10692.385	3470.7998	443.16504	16411.385	3984.7998	18040.164	13860.21	6583.3896	12513.25	4088.1802	2689.8501	-172.44531	13868.18	7402.8501	19939.555	4926.1802	7037.8501	11138.555	17319.18	9197.8496	19665.555	5086.1802	16193.85	25378.555	13741.675	10896.41	21333.211	1698.6748	3733.4102	28398.211	7555.6748	27987.41	13992.21	1777.6748	5870.4102	12022.21	2691.6748	4804.4102	14069.21	2073.6748	5004.4102	18534.211	1656.6748	5514.4102	26193.211	20797.676	10929.41	16146.21	1649.6748	4155.4102	16820.211	23075.676	5060.4102	3600.21	22577.676	5557.4102	1070.21	682.6748	3848.4102	11679.21	1289.6748	4437.4102	20424.211	1067.5049	33295.07	19787.561	12468.505	7288.0698	17487.561	8468.5049	5726.0698	16462.561	19833.504	5765.0698	914.56006	18333.504	6094.0698	15226.561	-352.49512	2373.0698	16153.561	249.50488	2145.0698	17796.561	1040.145	1545.6699	18512.215	25003.145	3824.6699	-1180.7852	3574.145	2017.02	-1364.6797	4552.145	562.02002	-670.67969	19388.145	12039.02	18711.32	1421.145	4775.02	13607.32	19	19	19.25	20494.145	11362.02	20048.32	18842.145	6668.02	15682.32	15238.145	3912.02	12846.32	8274.1445	14586.02	13253.32	2436.145	25.02002	-154.67969	2166.145	-1010.98	4940.3203	21007.145	2471.02	16401.32	2136.145	3181.02	24773.32	1555.6401	1141.6099	4007.4199	12237.641	34281.609	19530.42	1236.6401	4543.6099	17764.42	4691.6401	5177.6099	20409.42	289.64014	3117.6099	14290.42	21239.641	4652.6099	2273.4199	2769.6401	3733.6099	22852.42	2434.6401	29382.609	15970.42	1092.0049	20255.93	38731.477	1729.0049	-65.070312	20519.475	-237.99512	-919.07031	21658.475	1601.0049	21690.93	16506.475	1057.5098	816.24512	34553.047	15776.51	6492.2451	18398.045	21645.51	4336.2451	17082.045	27986.83	7753.2749	4539.8652	1277.8301	1299.2749	21152.865	15790.83	8625.2754	44897.867	156.35986	2594.4951	28086.355	14488.359	5268.4951	6176.355	235.35986	-622.50488	16793.355	-24.640137	1251.4951	17703.355	7110.8652	21084.52	13889.165	24156.865	7875.52	18357.164	21072.746	5180.895	11055.035	1112.7451	556.89502	-6472.9648	2512.7451	3181.895	21282.035	22589.746	13156.895	19780.035	13616.745	4515.895	12542.035	26128.746	6810.895	10251.035	-763.25488	3122.895	7599.0352	1456.7598	4702.9551	32632.551	1942.7598	2464.9551	12425.55	1161.7598	436.95508	93.549805	17618.76	4533.9551	17533.551	36964.516	8670.3398	-4619.1797	12384.516	21071.34	4671.8203	1925.5151	3469.3398	-2628.1797	3523.5151	3880.3398	24797.82	-863.31982	-2314.1396	18760.99	-134.94482	3300.5098	6350.9453	6933.21	1897.4849	12358.016	2473.21	759.48486	22762.016	9909.8496	32207.314	9105.3398	2132.8501	2948.3149	18464.34	15174.85	6285.3149	13086.34	330.95508	914.85498	1508.96	6079.9551	12706.855	18340.961	-474.04492	2112.855	28147.961	1533.1802	33140.301	16204.346	3095.76	4571.7251	19369.984	13679.814	-1086.2197	12111.165	1219.5049	1312.8555	2324.6401	16717.234	2262.5498	2475.54	-2130.6699	3071.5098	17531.635	-993.66992	19622.51	12626.635	-1967.6152	-2028.2695	-1564.0898	13818.385	2686.7305	13594.91	15385.385	4292.7305	16906.91	17595.385	2825.7305	23799.91	15904.965	8752.7998	22249.49	13964.965	4423.7998	6754.4902	8911.9648	42660.801	13315.49	15664.965	5564.7998	15926.49	93.964844	2812.7998	46390.492	424.96484	26256.801	15831.49	7204.9648	11911.8	23201.49	16155.205	10564.91	9193.5098	995.20508	3097.9102	6211.5098	19652.205	6409.9102	31937.51	9340.2051	8028.9102	21664.51	7990.29	-4017.2451	1431.2148	417.29004	23568.754	30401.215	18446.289	-3089.2451	1096.2148	-1506.71	-4271.2451	4390.2148	10704.465	2836.415	-165.99512	2193.2148	6725.0752	40082.328	12877.215	5284.0752	26558.33	3203.2148	13687.075	27101.33	2905.2148	15265.075	19752.33	145.38477	18325.484	41294.594	1986.3848	2226.4849	2810.5947	3560.3848	1712.4849	17820.594	15486.385	5420.4849	21442.594	38066.383	6571.4849	27920.594	1214.4951	35861.68	14466.225	3844.4951	26418.68	22342.225	16397.496	6627.6797	23071.225	-3097.2646	915.18506	31276.785	2011.7354	24748.186	13191.785	-2558.2646	4908.1851	20376.785	10238.735	4736.1851	49869.785	11115.54	6739.085	21100.805	-34.459961	29049.086	24799.805	12086.54	11324.085	28893.805	-4484.46	2207.085	20227.805	-2324.46	7859.085	61128.805	11805.1	4411.355	-6108.1094	8272.0996	3649.355	-6080.1094	2342.0996	8328.3555	11428.891	17569.455	10684.45	28987.59	26726.455	3316.4502	20153.59	2584.4551	18546.449	35911.59	21488.455	4431.4502	44324.59	17611.455	15397.45	23521.59	-1560.2646	1435.8452	20388.32	7982.7354	1847.8452	-1999.6797	23844.734	4466.8452	20339.32	18469.734	3191.8452	2186.3203	14970.465	-2669.1055	-12339.744	-6000.5352	27910.895	7286.2559	-6148.5352	9480.8945	16304.256	15664.97	3263.4951	48.669922	3663.9102	23969.471	24688.879	10242.91	3576.4702	3894.8799	17100.91	13868.471	22165.879	10422.91	1309.4702	3486.8799	1015.875	27505.645	21243.441	14117.875	3594.645	-1008.5596	2089.875	1272.645	-3095.5596	776.875	34421.645	25715.441	15793.875	7836.645	20430.441	11360.875	1993.645	6312.4404	5268.1396	16360.495	11104.205	13941.14	5416.4951	25550.205	-3080.8604	948.49512	4278.2051	2489.0449	-1264.2949	18855.52	13791.045	31737.705	20580.52	1312.0449	9487.7051	39709.52	13473.045	-735.29492	4430.5195	12148.045	382.70508	11283.52	579.04492	-1742.2949	27571.52	341.04492	-17.294922	20475.52	8974.0449	-3408.2949	16474.52	-327.2749	2030.5752	5333.1802	18609.725	13288.575	37251.18	22960.555	5171.9248	-5418.1191	-1762.4453	212.9248	16546.881	-3819.4453	-1215.0752	15875.881	19126.555	6377.9248	30689.881	7519.5547	2086.9248	7489.8809	1541.5547	-1242.0752	16878.881	2486.5547	15912.925	14800.881	4788.8252	-453.45996	2997	-2222.1748	-605.45996	16255	-928.1748	19157.539	16468	6221.8252	5436.54	24781	23606.824	9595.54	21277	10980.825	999.54004	5545	1358.8252	-1867.46	11833	17905.309	6332.8301	16360.46	824.30957	29938.83	17978.461	12985.815	4822.5752	1249.4502	24037.816	4859.5752	22343.449	16177.815	2750.5752	845.4502	10911.815	2211.5752	22070.449	6977.8154	1224.5752	18262.449	20348.875	7611.1396	9629.6758	742.875	10625.14	13240.676	21195.205	20158.4	27913.426	-2443.6992	22011.789	20027.824	4765.8799	16508.885	19548.18	4076.8799	18863.885	24907.18	15908.81	329.00488	-710.76953	-5065.1904	-451.99512	13424.23	33044.117	5008.415	-1815.9004	-1968.8848	62582.414	20656.1	-2977.8848	18441.414	10185.1	3458.23	33541.816	15820.971	-493.77002	1699.8149	23131.971	1132.23	580.81494	22267.971	630.22998	3341.8149	26349.971	1128.23	3388.8149	28844.971	25435.436	3670.3701	7490.3252	15865.436	8423.3701	25200.324	797.43506	16819.371	20496.324	8194.2852	-1545.105	2501.5352	3271.2849	284.89502	25596.535
-1298.1348	269.33984	23309.57	-1891.1348	171.33984	12890.57	13910.865	9797.3398	8563.5703	1369.2998	31698.785	10045.16	9266.2998	3369.7852	7911.1602	1972.2998	-582.21484	2937.1602	11602.404	-410.5	3585.1953	1475.4951	-9137.1504	326.25488	1552.4951	-293.15039	18673.254	5599.4951	167.84961	13978.255	1681.8149	263.47461	16030.57	6348.79	13245.15	12169.735	8321.79	19518.15	12014.735	9630.79	4362.1499	1698.7354	9944.79	9987.1504	10699.735	17421.004	4706.8496	13797.79	124.00488	14624.85	5107.79	12984.029	4783.2852	14360.08	251.02979	995.28516	12149.08	1524.4102	23037.82	10085.075	1279.5649	1105.8398	22295.121	1525.5649	901.83984	19016.121	15537.564	2644.8398	12578.12	3029.5649	1486.8398	15251.12	849.56494	-44.160156	3232.1201	-71.435059	-433.16016	16448.121	1566.5649	3179.8398	12319.12	-1133.4351	1829.8398	11841.12	1213.5649	4852.8398	20197.121	367.56494	1594.8398	12865.12	11347.835	8355.2305	13221.98	-1652.165	-1729.7695	15253.98	-1316.165	-2870.7695	-297.02002	1404.835	1234.2305	13996.98	974.83496	1113.2305	3070.98	-1030.165	111.23047	21084.98	1756.835	1201.2305	21653.98	10441.835	4540.2305	13165.98	-813.16504	-2309.7695	12895.98	4014.5649	2618.9399	12675.811	4308.5649	1004.9399	13509.811	13130.564	8186.9399	14103.811	3234.5649	2668.9399	24179.811	1493.5649	1946.9399	18276.811	2181.5649	10900.939	15789.811	2539.9302	22634.266	17322.125	9414.9297	17277.266	25182.125	2736.9302	2125.2646	13007.125	7064.9302	24590.266	20526.125	10712.93	13444.265	17054.125	12880.93	1298.2646	4217.125	12298.93	-485.73535	1646.125	18407.93	5496.2646	19290.125	17243.154	6861.4502	11571.32	1393.8252	-221.41016	1890.0352	14430.825	5858.5898	21094.035	9182.8252	4143.5898	12991.035	16748.824	7896.5898	18411.035	7572.8252	13988.59	33893.035	15214.87	10013.805	19907.879	1265.8701	3798.8052	29510.879	7820.8701	26591.805	18363.879	15359.87	4486.8052	15954.88	1070.8701	1710.8052	12436.88	1772.8701	3976.8052	14957.88	564.87012	1305.8052	20735.879	20661.871	8211.8047	16786.879	914.87012	3211.8052	11732.88	23540.871	3524.8052	1775.8799	20426.871	4008.8052	1846.8799	220.87012	2467.8052	11912.88	1089.8701	2969.8052	18015.879	3446.3149	18492.629	19007.574	17993.314	4932.6299	17310.574	4093.3149	1259.6299	15263.575	20634.314	1637.6299	2803.5752	20424.314	1652.6299	13483.575	3311.3149	-345.37012	18343.574	1207.3149	688.62988	16565.574	-582.1499	2528.2598	17704.055	21572.85	3463.2598	-964.94482	-1841.5098	1825.6201	1904.9453	2701.4902	2971.6201	-1969.0547	18921.49	10317.62	15339.945	-1015.5098	3267.6201	13628.945	19.5	19.5	19.75	16105.49	10199.62	22016.945	15789.49	5794.6201	13860.945	13624.49	3580.6201	13781.945	1313.4902	18842.621	16572.945	1176.4902	801.62012	2942.9453	-1797.5098	2116.6201	6260.9453	13433.49	5463.6201	18768.945	-2005.5098	2402.6201	20879.945	1257.2451	2466.1299	3622.9648	7034.2451	30849.129	21786.965	-1967.7549	3468.1299	19880.965	1515.2451	3132.1299	14153.965	-711.75488	5641.1299	14860.965	19826.246	3858.1299	486.96484	-2354.7549	4037.1299	16320.965	-694.75488	31601.129	16118.965	-1065.5698	23140.625	40938.133	534.43018	2761.625	18019.135	479.43018	887.625	17106.135	2815.4302	22083.625	15139.135	1159.48	5011.3652	28046.34	14552.48	15650.365	17151.34	20924.48	11082.365	12228.34	19037.025	8507.7549	2570.4302	-1102.9746	1633.7549	22011.43	14950.025	11699.755	43714.43	3099.46	3720.2998	30089.32	16020.46	5907.2998	6612.3198	2452.46	2844.2998	15799.32	1596.46	4496.2998	16721.32	7159.7949	20392.221	13542.055	24207.795	6380.2202	17278.055	18667.891	8664.75	16151.41	-659.10986	3352.75	-184.58984	4307.8901	3909.75	26620.41	25766.891	17672.75	26858.41	12570.891	6988.75	18034.41	22645.891	9167.75	18322.41	1041.8901	1870.75	11592.41	22.754883	872.33984	30048.65	56.754883	-175.66016	18806.65	34.754883	-2779.6602	-3099.3496	16694.754	2463.3398	15988.65	22599.461	3519.6548	84.990234	12143.46	15332.654	14718.99	3036.46	1743.6548	1191.9902	3753.46	1849.6548	25483.99	1.6049805	3792.0552	17244.16	3230.51	6715.46	13591.875	4267.915	2311.3501	14201.766	-187.08496	3525.3501	20775.766	6940.0098	23587.441	23790.295	790.00977	-1225.5596	18773.295	13326.01	2227.4404	11450.295	855.75	-1670.3447	1973.4702	8496.75	5236.6553	13684.471	3827.75	887.65527	26681.471	2106.9502	26276.715	13637.439	130.35498	3311.0801	18053.045	6767.4902	7033.415	18125.15	-518.49512	2276.2451	1359.3447	19586.395	4101.7251	1927.54	-529.93506	2621.0752	16669.969	252.06494	23275.074	18850.969	-2184.04	-2275.3447	-2974.9648	10868.96	8773.6553	16871.035	15933.96	4291.6553	15390.035	21048.961	4262.6553	18285.035	11991.14	3733.5352	21025.016	11684.14	4907.5352	4568.0156	9015.1396	33114.535	15468.016	14104.14	5288.5352	17814.016	-2942.8604	2991.5352	51250.016	-535.86035	23381.535	16697.016	3248.1396	11374.535	24195.016	10629.975	9836.5898	588.58984	757.97461	3358.5898	15142.59	-1387.0254	-1183.4102	23844.59	7355.9746	2459.5898	18706.59	12113.62	1868.6099	4357.8848	7351.6201	34833.609	26697.885	17895.621	1753.6099	-619.11523	142.62012	852.60986	2374.8848	7779.1797	-4050.5801	755.18457	955.94531	5053.1699	32754.994	9125.9453	3734.1699	24033.994	8283.9453	6327.1699	26633.994	13691.945	5547.1699	14231.994	20714.461	35132.289	60029.828	5396.46	1971.29	-642.16992	10200.46	1727.29	15599.83	12339.46	6383.29	22330.83	37709.461	9586.29	20740.83	1787.9248	27902.969	13481.34	3269.9248	22680.969	21837.34	17428.926	1189.9697	29189.34	2762.2202	-1702.4346	32232.969	4662.2202	14668.565	16573.969	972.22021	12191.565	25015.969	14337.221	2046.5654	51692.969	15318.3	5225.5449	24960.684	4230.2998	28559.545	19060.684	12912.3	11139.545	22630.684	-1125.7002	-502.45508	21853.684	3405.2998	6800.5449	51821.684	5943.1953	222.94043	-10907.801	18135.195	1964.9404	-8527.8008	8566.1953	4927.9404	11761.199	15515.035	13836.15	25994.76	27009.035	8493.1504	21943.76	624.03516	26356.15	33807.758	19271.035	5815.1499	43781.758	20357.035	9807.1504	16127.76	-212.7002	1401.5049	13420.885	10596.3	-165.49512	-5774.1152	25411.301	5848.5049	16800.885	24498.301	4392.5049	-3817.1152	7272.2656	-5700.9697	-19806.289	-8086.7344	24544.031	-766.28906	-9639.7344	7629.0303	2888.7109	11304.685	1442.105	-3615.9141	15865.79	9411.7803	13979.275	7534.79	719.78027	-1529.7246	2575.79	18729.781	14396.275	9592.79	954.78027	-1073.7246	11562.995	20199.42	18686.719	21373.996	1998.4199	-749.28027	3956.9951	-1754.5801	-1534.2803	3688.9951	29735.42	24812.719	12952.995	8878.4199	19782.719	14612.995	-359.58008	3307.7197	8403.2207	17148.936	8088.9707	17528.221	4079.9351	17423.971	-168.77979	494.93506	-3230.0293	810.10547	3139.7646	24512.855	15703.105	40470.766	18399.855	-2830.8945	13571.765	51439.855	12974.105	361.76465	4868.8555	9538.1055	3533.7646	18045.855	-1311.8945	444.76465	24038.855	-77.894531	2500.7646	18986.855	5165.1055	424.76465	17357.855	-12.314941	-1182.0952	-5456.6992	15659.686	10398.904	26813.301	27068.936	7968.3799	-4508.8652	1466.9351	3625.3799	9401.1348	-261.06494	994.37988	18473.135	16627.936	3690.3799	32082.135	12785.936	4718.3799	11677.135	6762.9351	2333.3799	16147.135	3902.9351	16609.379	12595.135	4167.1299	-1541.0898	2970.0601	-485.87012	-872.08984	26096.061	1033.1299	18443.91	24554.061	7615.1299	7803.9102	23713.061	29260.129	9515.9102	23505.061	14055.13	-2066.0898	8870.0605	2835.1299	-1294.0898	17750.061	15511.561	3729.4697	25320.336	2799.5601	17992.469	28658.336	16093.766	1623.5947	-417.49512	24478.766	4708.5947	21320.504	17467.766	-788.40527	4345.5049	13173.766	1232.5947	20700.504	12000.766	-468.40527	19025.504	20623.16	11356.73	12628.545	958.16016	12459.73	15055.545	20499.59	11715.289	29869.381	6388.7559	20000.936	15248.07	3653.7202	19498.49	17099.766	5062.7202	19825.49	30771.766	15647.98	1340.5952	-1202.6055	-1160.02	-160.40479	17540.395	27909.65	-1037.0596	3784.7251	-5030.3496	69312.938	30199.725	-3609.3496	9290.9404	16798.725	6283.3848	32163.215	21786.305	2853.385	2289.2148	17418.305	1231.385	2823.2148	20568.305	3536.385	4353.2148	16112.305	1742.385	1554.2148	28418.305	25094.141	4012.5	3965.6846	14727.14	6161.5	19586.684	7590.1396	9775.5	19248.684	9777.3652	-1281.4448	-649.75977	806.36499	-881.44482	24002.24
-539.75	3496.71	15743.025	1688.25	3973.71	11655.025	9197.25	17681.711	3989.0254	1664.0352	36406.211	13836.565	11074.035	8076.21	11146.565	943.03516	5021.21	3770.5654	11129.85	-1469.9902	860.48535	-442.12988	-12379.914	271.24023	-97.129883	-2541.9141	17779.24	3896.8701	647.08594	13108.24	99.665039	-691.01562	15914.085	4001.6401	11126.515	13675.615	4445.6401	17623.516	16247.615	3465.6401	1771.5146	5143.6152	9329.6406	7884.5146	12151.615	13696.825	5440.4448	18083.18	6269.8252	12660.445	7886.1797	14066.32	4794.0996	14919.575	1469.3198	391.09961	14581.575	928.7749	23237.926	13796.17	106.58496	537.33008	12907.58	981.58496	3673.3301	17503.58	16764.586	4065.3301	11779.58	2895.585	1484.3301	13941.58	151.58496	-11.669922	4508.5801	-568.41504	1160.3301	15624.58	-712.41504	4665.3301	11154.58	-71.415039	1512.3301	11588.58	1338.585	3819.3301	18858.58	-1132.415	3032.3301	11951.58	10920.57	11606.43	6227.3652	2436.5698	4380.4302	13461.365	330.56982	2172.4302	-3784.6348	4475.5698	11503.43	8520.3652	1924.5698	4447.4302	-369.63477	2575.5698	5835.4302	18555.365	4789.5698	4489.4302	17619.365	9037.5703	8608.4297	10288.365	1319.5698	2654.4302	12004.365	1675.2549	3742.3398	15087.395	191.25488	3396.3398	15443.395	10581.255	8393.3398	14910.395	922.25488	2551.3398	19776.395	-379.74512	155.33984	15603.395	-110.74512	9983.3398	16437.395	-1073.4648	22440.225	14246.12	-1186.4648	28966.225	24489.121	-1078.4648	5144.2251	8012.1201	7503.5352	22961.225	18105.121	5244.5352	21431.225	12957.12	16721.535	6949.2251	1068.1201	8973.5352	4138.2251	-366.87988	13556.535	8837.2246	13018.12	15966.055	7410.9448	8368.2402	687.41504	3253.2549	1337.6201	12402.415	8987.2549	17740.621	5570.415	6384.2549	11071.62	3600.415	5005.2549	18858.621	4887.415	21497.254	36265.621	15438.805	5828.1396	27047.734	1128.8052	-569.86035	28946.734	6470.8052	27468.141	16071.734	1635.8052	1664.1396	18176.734	2063.8052	-749.86035	15943.734	425.80518	1620.1396	19500.734	714.80518	1258.1396	27281.734	15928.805	6315.1396	15907.734	-117.19482	-434.86035	15958.734	12182.805	-229.86035	7016.7349	22367.805	584.13965	3642.7349	-537.19482	-1154.8604	10243.734	1975.8052	425.13965	21486.734	-2250.6548	18007.67	15113.965	10361.346	6070.6699	15021.965	-732.65479	2081.6699	18277.965	-40.654785	801.66992	296.96484	12995.346	4115.6699	17460.965	-2255.6548	486.66992	14776.965	-2047.6548	2952.6699	13057.965	957.86499	2928.4648	17015.975	22908.865	2119.4648	-953.0249	-617.5752	493.45508	1184.0049	2452.4248	1391.4551	1419.0049	17773.426	12535.455	18013.004	-950.5752	3831.4551	18532.004	20	20	20.250002	14804.425	14655.455	31724.004	17350.426	5785.4551	16665.004	16053.425	6065.4551	16350.005	10108.425	13382.455	18803.004	-705.5752	908.45508	5595.0049	-1782.5752	2024.4551	7121.0049	12904.425	4782.4551	19527.004	-1587.5752	3062.4551	22012.004	-1225.3398	532.18994	1617.9502	10539.66	32920.191	17032.949	-608.33984	2222.1899	13493.95	13.660156	4490.1899	17142.949	-1048.3398	2439.1899	16564.949	22068.66	3066.1899	-1275.0498	-529.33984	2622.1899	20290.949	607.66016	28164.189	14955.95	2227.5298	23409.895	39979.555	2171.5298	-1637.1055	20900.555	1514.5298	-3616.1055	19735.555	5121.5298	23754.895	18595.555	-1994.6299	5401.8101	43932.969	15809.37	10290.811	23426.971	20341.371	9854.8105	16359.971	14140.945	7230.3848	-2639.0947	890.94482	700.38477	17761.906	18672.945	7185.3848	34180.906	2161.79	7192.1152	29909.08	18298.789	9617.1152	4260.0801	2227.79	2955.1152	11626.08	618.79004	5305.1152	14938.08	9065.2451	21646.48	17030.824	28348.246	10886.48	18442.824	21030.564	7154.1099	19301.039	-319.43506	1383.1099	-496.95996	2894.5649	3076.1099	31389.039	26812.564	14122.109	26822.039	14976.564	5372.1099	16244.04	26187.564	7660.1099	18275.039	-104.43506	2915.1099	11279.04	1420.8401	3993.0498	34051.004	4027.8401	244.0498	21524.004	2370.8401	68.049805	-626.99512	17084.84	5403.0498	12922.005	21101.564	-1393.6299	-3360.2646	20243.564	4003.3701	12036.735	917.56494	-2055.6299	-614.26465	9173.5645	1145.3701	22597.734	333.43994	302.01514	19257.67	2947.2349	5062.4849	11749.975	6475.1499	3177.625	13339.885	-74.850098	2815.625	23457.885	5530.855	25194.375	16057.375	1164.855	3163.375	22202.375	8868.8555	5726.375	9330.375	34.504883	2565.0898	2687.46	4924.5049	14251.09	16493.461	3886.5049	3321.0898	27900.461	1797.6001	26747.365	15880.73	1280.6201	-3037.2549	14328.096	8129.5801	5470.8252	12486.061	62.169922	-1118.1299	2283.0449	23819.885	1252.2695	3209.1299	-1159.6846	2674.04	15069.195	3065.3154	17092.039	15196.195	-352.47021	-3341.4404	2251.9404	12136.529	4546.5596	15663.94	21486.529	2887.5596	19221.941	19337.529	6092.5596	24361.941	16191.71	3351.7646	17288.596	16345.71	1573.7646	-4707.4043	10160.71	42599.766	3330.5957	6529.71	30019.766	9628.5957	748.70996	609.76465	34808.594	3384.71	23337.766	4141.5957	11108.71	5568.7646	9930.5957	14850.475	5151.2354	4654.1895	1873.4751	817.23535	17877.189	2755.4751	-3136.7646	16798.189	9892.4746	2057.2354	23487.189	7397.9751	1130.145	4050.4053	4381.9751	32944.145	35016.406	16262.975	2070.145	1641.4053	-1308.0249	-832.85498	2602.4053	12359.564	4325.27	-1995.8945	-1912.9502	2999.5352	39008.254	10740.05	2410.5352	22705.254	11597.05	1306.5352	26127.254	14260.05	1441.5352	16604.254	11643.49	35098.586	61581.461	4757.4902	1109.585	1018.46	7141.4902	3697.585	17594.461	14524.49	10924.585	23541.461	42039.492	11789.585	27631.461	-5374.5996	25697.586	9812.1191	-2868.5996	21644.586	19861.119	8456.4004	1714.585	28174.119	-2445.4697	4878.125	32189.094	4270.5303	20841.125	18418.094	6612.5303	6629.125	20143.094	8502.5303	7040.125	65123.094	12895.555	5770	23062.465	373.55469	26371	19265.465	9714.5547	11246	19290.465	-2964.4453	-759	25052.465	6653.5547	10545	29543.465	-949.3501	-4096.8604	-12278.775	20471.65	111.13965	-7547.7754	15548.65	78.139648	-9612.7754	16825.281	13976.46	27004.35	22806.281	7177.46	20205.35	-3287.7197	26319.461	30122.35	12429.28	9329.46	44090.352	15593.28	11066.46	18499.35	1638.1699	1856.5752	14168.975	10790.17	620.5752	-5708.0254	28792.17	6709.5752	15945.975	25053.17	3864.5752	-1967.0254	12176.805	-6062.0957	-6496.1699	-6053.1953	23539.904	14324.83	8538.8047	-5189.0957	14538.83	7536.6641	1562.8799	-4259.2148	15988.315	3022.6846	10178.141	4938.3154	-1486.3154	-3737.8594	-4009.6846	6234.6846	13103.141	10128.315	-2336.3154	-4368.8594	2190.8604	31800.25	24412.699	14575.86	2656.25	578.7002	-710.13965	-275.75	-1147.2998	-1213.1396	31266.25	27981.699	10888.86	7976.25	22238.699	8232.8604	2104.25	5116.7002	14529.395	9705.1543	9986.0596	19849.395	4025.1548	22100.059	2935.395	864.15479	6306.0596	2134.6348	-5524.1055	20406.961	15975.635	29668.895	14432.961	2579.6348	3454.8945	36936.961	17250.635	-5076.1055	-1635.0391	11339.635	-4798.1055	7404.9609	1252.6348	-3455.1055	22549.961	-357.36523	-3738.1055	14918.961	9219.6348	-4549.1055	10477.961	-4445.9053	-1925.48	451.60547	15870.095	9200.5195	35189.605	23708.99	1192.2051	801.86914	-2110.0098	3244.2051	18703.869	-1066.0098	-1711.7949	22846.869	19034.99	4660.2051	34410.867	11414.99	2398.2051	12087.869	4047.9902	-1291.7949	21037.869	12724.99	3762.2051	17707.869	1398.0049	1500.8799	4058.1504	-3601.9951	3877.8799	18303.15	-1980.9951	28759.879	16409.15	4631.0049	9519.8799	21488.15	19444.004	11655.88	20559.15	9005.0049	3541.8799	4295.1504	-1702.9951	2398.8799	11769.15	21359.785	7250.9849	16595.045	4952.7852	27263.984	23519.045	15902.42	3345.7798	2615.5	24816.42	6091.7798	23824.5	15613.42	789.77979	1839.5	12699.42	4571.7798	21944.5	8944.4199	2129.7798	19934.5	19398.695	10808.846	5056.8047	4252.6948	12698.846	3472.8047	15157.995	14355.05	27978.305	806.05469	19243.375	26431.109	-1659.2402	17557.664	21383.945	-1621.2402	15427.665	21427.945	13406.6	2582.5952	-2068.9199	-5099.4004	1379.5952	19429.08	28913.289	-42.650391	-1260.21	141.29004	57622.352	22871.789	-628.70996	8674.3496	8772.79	5822.2148	25722.52	17021.295	1921.2148	3408.52	24957.295	3754.2148	3090.52	24728.295	1730.2148	3971.52	24862.295	3152.2148	3647.52	37339.297	30497.004	2631.2148	7452.2695	22329.004	7716.2148	27996.27	17697.004	4866.2148	22545.27	13182.865	926.81006	2066.6445	-225.13477	549.81006	28480.645
4751.5049	5518.0298	25901.23	6309.5049	3377.0298	17691.23	6933.5049	15513.029	7152.2305	1016.8848	27412.664	11784.305	7976.8848	2563.665	11247.305	301.88477	1072.665	6795.3047	6551.4404	-834.00977	3741.3052	1975.4302	-14832.91	918.77002	1643.4302	-6782.9102	22745.77	8142.4302	-6810.9102	1794.77	-2620.1699	-1758.0449	13372.25	7430.3101	9400.1299	16239.775	6187.3101	18094.129	16774.775	5014.3101	534.12988	5842.7749	4726.3101	12406.13	15184.775	2888.98	2482.2852	15739.12	2074.98	18468.285	7952.1201	15706.904	4606.5947	14071.535	-416.09521	724.59473	15759.535	2639.7402	23445.316	11016.475	1836.7549	3321.5298	11449.525	4158.7549	6434.5298	23188.525	20446.754	7019.5298	12149.525	3039.7549	2746.5298	13531.525	510.75488	1969.5298	3632.5249	456.75488	4309.5298	13266.525	648.75488	7945.5298	9967.5254	1255.7549	5121.5298	14126.525	2003.7549	5670.5298	15557.525	1503.7549	4996.5298	10931.525	9945.2246	16304.859	11083.92	1220.2251	3496.8599	13997.92	753.2251	900.85986	-715.08008	5314.2251	5320.8599	13774.92	2889.2251	2581.8599	696.91992	994.2251	4406.8599	22323.92	3963.2251	5848.8599	17228.92	3430.2251	4618.8599	10361.92	992.2251	2103.8599	7981.9199	3641.2148	4214.8198	12195.875	1719.2148	4790.8198	11509.875	10528.215	10024.82	12101.875	3367.2148	5935.8198	19069.875	1180.2148	2850.8198	16913.875	2162.2148	15476.82	12981.875	4829.1152	14999.985	15888.779	10590.115	20232.984	25124.779	4199.1152	-1849.0146	16822.779	8051.1152	22235.984	17950.779	19461.115	-83.014648	17064.779	18908.115	-1357.0146	5094.7798	13906.115	-1806.0146	-72.220215	17244.115	1827.9854	14919.779	15208.175	6141.3604	10175.35	7711.9199	1024.7202	354.60498	12638.92	4764.7202	21976.605	4546.9199	2473.7202	11279.605	1180.9199	1101.7202	20538.605	2552.9199	19692.721	27992.605	19569.936	8347.1348	21478.221	1435.9351	-142.86523	26220.221	5808.9351	28778.135	16093.221	6008.9351	1170.1348	14263.221	2207.9351	-450.86523	13731.221	577.93506	-414.86523	15555.221	368.93506	763.13477	27477.221	19449.936	9573.1348	16109.221	232.93506	840.13477	13248.221	8654.9355	-525.86523	1994.2202	17919.936	1298.1348	914.22021	-406.06494	38.134766	10736.221	1605.9351	871.13477	20187.221	1777	22204.754	18042.525	8500	13074.755	17535.525	1747	3377.7549	21992.525	-166	377.75488	3240.5249	13353	5018.7549	13566.525	-1373	3960.7549	16717.525	-1992	1187.7549	19156.525	-1960.9004	-1694.9053	21123.621	19540.1	2.0947266	-933.37988	384	1378.915	939.86523	3431	2628.915	-800.13477	17728	10258.915	17156.865	54	4114.915	17286.865	20.500002	20.500002	20.750002	18637	12751.915	25086.865	21455	6648.915	16573.865	17511	4125.915	16078.865	12110	9051.915	18781.865	1034	503.91504	1195.8652	1764	1692.915	11598.865	17272	2920.915	19937.865	743	1945.915	23270.865	587.81006	1097.9448	-74.160156	9720.8105	38527.945	15582.84	437.81006	5370.9448	13389.84	2895.8101	3606.9448	17755.84	1525.8101	2636.9448	12715.84	19285.811	2435.9448	-173.16016	2888.8101	5292.9448	17108.84	1164.8101	24905.945	16323.84	2136.9351	24879.699	40394.445	2871.9351	3063.7002	19393.445	2820.9351	2404.7002	17629.445	15903.936	14221.7	15067.445	2548.865	4584.0801	35235.805	18407.865	11535.08	18893.805	23357.865	8003.0801	11492.805	16705.879	12346.635	702.66992	-1767.1201	3832.6348	21022.67	18149.879	11838.635	42036.672	3057.21	2971.355	28295.23	15712.21	2812.355	4870.23	1397.21	546.35498	12102.23	2559.21	1429.355	17965.23	10905.715	7463.8799	8390.0752	28880.715	5862.8799	15466.075	23692.289	7724.6348	20933.715	308.29004	833.63477	1077.7148	4569.29	3509.6348	26486.715	22685.289	14679.635	29941.715	13466.29	6028.6348	15729.715	23034.289	8112.6348	18932.715	1570.29	2181.6348	9702.7148	-543.83008	1989.9551	33796.828	-141.83008	1399.9551	8455.8301	-138.83008	-1860.0449	548.83008	18658.17	1410.9551	19721.83	22647.51	2942.4951	-834.63477	23706.51	5995.4951	14274.365	4603.5098	-1567.5049	1743.3652	13986.51	4170.4951	26871.365	4147.3452	2379.6499	14152.585	1732.8149	4062.6201	14938.545	5304.7749	-1154.9902	14119.8	-2073.2251	-2788.9902	19193.801	9893.7246	26972.84	12065.905	3241.7251	1170.8398	17771.906	16844.725	5228.8398	6310.9053	-2601.9302	-1702.8799	1508.8701	2668.0698	7730.1201	13378.87	-566.93018	653.12012	27916.871	1206.9751	26852.08	14545.266	950.33496	2251.5	4843.1201	8489.9551	1989.6602	10899.3	-549.51514	17.775391	3276.8398	21558.23	1361.7451	634.23486	-900.35547	3833.2749	19223.984	19047.645	4690.2749	21968.984	-625.18994	2508.0552	3111.96	13380.811	8655.0547	15619.96	15173.811	8388.0547	20244.961	18904.811	7710.0552	24846.961	9566.585	8225	11934.105	12964.585	4244	-4705.8945	8205.585	45979	6378.1055	-1563.415	30222	9794.1055	-4010.415	4004	30751.105	7107.585	17402	3987.1055	-1034.415	9500	13316.105	8000.7998	7321.7148	7957.0947	-528.2002	2106.7148	23260.094	-1174.2002	-1983.2852	14992.095	7771.7998	2448.7148	29447.094	6371.3301	-1444.165	1791.6953	2830.3301	27058.836	29776.695	14475.33	2897.835	-136.30469	-2054.6699	-1189.165	2528.6953	8054.8599	-2205.75	270.83496	-2948.1699	5315.9551	31932.141	658.83008	9331.9551	11207.141	14075.83	5387.9551	20653.141	11216.83	4166.9551	12058.141	10743.59	28845.781	74165.156	11678.59	48.780273	4260.1553	12494.59	413.78027	22527.156	19427.59	4486.7803	27918.156	41447.59	10239.78	29813.156	1475.875	34047.215	18455.17	4063.875	27991.215	27010.17	19001.875	9833.2148	27975.17	2052.5698	2111.6748	38050.281	4314.5698	21152.676	17757.281	15938.57	3688.6748	23127.281	12565.57	6420.6748	53532.281	17712.35	5741.7246	12772.9	4237.3496	24234.725	17135.9	12695.35	12337.725	18416.9	-2906.6504	209.72461	14564.9	7452.3496	5710.7246	19698.9	-808.00488	-2954.0146	-5944.5508	15771.995	-779.01465	-4455.5508	13558.995	-1539.0146	-7462.5508	18281.314	8250.2998	27234.596	31095.314	5822.2998	15284.596	15815.314	5044.2998	23909.596	22185.314	4155.2998	36347.594	26194.314	4282.2998	15634.596	3339.5698	3023.9849	21464.555	9075.5703	94.984863	3033.5547	26965.57	4773.9849	21384.555	22645.57	4374.9849	3706.5547	9054.4199	-10299.086	-18882.355	-9146.5801	20056.914	1570.6445	8137.4199	-11892.086	5802.6445	11207.465	-776.7002	-140.94531	20823.846	8063.8101	8164.5898	10048.846	755.81006	-6577.4102	2951.8452	7979.8101	7878.5898	7205.8452	163.81006	-7245.4102	8809.04	23364.211	22825.09	21413.039	4104.21	-203.91016	-125.95996	937.20996	-1452.9102	-162.95996	32320.211	23596.09	10103.04	8867.21	20050.09	10174.04	3284.21	1426.0898	6001.0801	11632.84	10234.77	20990.08	3913.8398	22822.77	1064.0801	-3725.1602	608.76953	-1338.0449	2538.6001	20728.369	10473.955	38626.602	16521.369	-4728.0449	16795.6	43075.367	11756.955	2169.6001	-3074.6309	4964.9551	3532.6001	11562.369	-3500.0449	2725.6001	23824.369	-2699.0449	4250.6001	14708.369	3268.9551	793.6001	18937.369	6265.3652	3116.355	5426.4102	20113.365	11978.355	43830.41	32265.42	6966.3799	-4076.5859	4815.4199	5611.3799	13633.414	2597.4199	3262.3799	18750.414	22517.42	4579.3799	30903.414	16114.42	4380.3799	11323.414	9573.4199	2598.3799	11098.414	17876.42	4991.3799	18973.414	3682.9648	2461.52	-6680.0703	-2671.0352	4232.52	11493.93	-609.03516	26269.52	10210.93	7251.9648	13334.52	15307.93	18515.965	10077.52	10058.93	12281.965	3739.52	-4686.0703	-1048.0352	4257.52	3606.9297	13396.145	5028.8848	16902.539	2684.1445	26112.885	20070.539	13422.455	789.47021	665.10547	25067.455	5673.4702	28058.105	18627.455	2660.4702	2430.1055	15096.455	2594.4702	20755.105	10838.455	2259.4702	22282.105	19922.689	6668.3555	18865.15	2674.6899	12195.355	17083.15	15508.725	12723.035	23628.32	-307.05078	22795.865	25527.824	4846.7651	19289.039	15626.205	4623.7651	21455.039	19110.205	10359.77	2551.8198	-1699.2646	-3028.23	2777.8198	17834.734	52014.898	531.38477	-283.44043	3115.9004	50844.383	19131.559	-1666.0996	10197.385	13176.56	3433.1948	22977.375	19809.436	-1770.8052	1955.375	22376.436	320.19482	864.375	24099.436	1231.1948	2156.375	22749.436	249.19482	2647.375	27003.436	28166.016	3468.665	1365.2793	17418.016	7801.665	17933.279	14274.015	4843.665	12933.279	8351.2852	1254.5898	1822.7598	1433.2849	196.58984	27007.76
3180.875	330.03516	18456.65	5351.875	223.03516	14274.65	5438.875	13479.035	7349.6504	-496.24512	28396.58	11305.8	6246.7549	6062.5801	10004.8	-22.245117	1053.5801	8667.7998	5946.9805	1810.7998	1246.8652	-787.26514	-7141.9355	-21.200195	1159.7349	882.06445	17100.801	9924.7344	-3716.9355	128.7998	-2483.0552	-4068.2695	14859.455	6035.7949	14927.44	13482.605	5834.7949	12911.44	19373.605	4597.7949	584.44043	5295.605	1088.7949	11011.44	10610.605	-274.58984	-1306.9404	17380.746	1694.4102	14987.06	4692.7451	11208.74	1070.71	16697.715	-790.25977	-4546.29	12449.715	1272.1802	30762.715	15534.925	4305.9048	3019.4399	15233.186	3222.9048	3418.4399	17409.186	10729.904	3321.4399	9578.1855	3982.9048	4307.4399	12043.186	3536.9048	2196.4399	3381.1851	935.90479	3725.4399	14310.186	3239.9048	3099.4399	13319.186	3089.9048	2222.4399	14595.186	4092.9048	8100.4399	17493.186	3920.9048	2181.4399	11935.186	8579.3398	10544.505	11000.34	-396.66016	961.50488	18246.34	-1359.6602	-2858.4951	81.339844	4967.3398	2759.5049	12354.34	596.33984	689.50488	3471.3398	-486.66016	253.50488	21694.34	604.33984	1086.5049	24532.34	483.33984	1824.5049	12730.34	-783.66016	-871.49512	15925.34	489.16016	1059.2251	10910.88	1111.1602	668.2251	13391.88	11112.16	7194.2251	11453.88	16.160156	1737.2251	22723.879	-164.83984	1484.2251	16718.879	12729.16	2824.2251	11754.88	1921.6299	17523.785	12556.7	8747.6299	24930.785	22665.699	-177.37012	3989.7852	13318.7	18065.629	10418.785	20558.699	13698.63	7397.7852	15311.7	18698.629	6254.7852	4815.7002	12717.63	3334.7852	632.7002	14007.63	7805.7852	18987.699	14431.085	10796.65	12572.109	4729.5649	66.240234	887.16016	12905.564	4244.2402	19710.16	6482.5649	5865.2402	12799.16	-688.43506	2921.2402	22042.16	2478.5649	17324.24	32007.16	20168.99	8978.8457	18626.125	6327.9902	3816.8452	27169.125	7911.9902	28848.846	14764.125	4228.9902	5437.8452	13082.125	2397.99	4056.8452	16279.125	1331.99	5888.8452	17045.125	1802.99	2933.8452	24655.125	18088.99	10211.846	14919.125	2678.99	3864.8452	10114.125	10833.99	3331.8452	612.125	21608.99	7509.8452	962.125	1790.99	2849.8452	5425.125	2511.99	3102.8452	15111.125	1547.3999	31078.4	22190.385	12293.4	4026.3999	13912.385	2249.3999	1114.3999	20176.385	619.3999	-684.6001	2984.3848	13952.4	3214.3999	15824.385	-954.6001	773.3999	16239.385	-610.6001	831.3999	7495.3848	-2371.2402	-1273.9697	22693.871	14070.76	-102.96973	1196.8701	2605.4048	-821.86523	2532.4648	4205.4048	998.13477	1210.4648	17216.404	9565.1348	24113.465	1862.4048	2367.1348	16657.465	21.000002	21.000002	21.250002	17966.404	9514.1348	28427.465	18353.404	5971.1348	16076.465	16833.404	4118.1348	15520.465	10287.404	11722.135	7376.4648	3032.4048	1589.1348	5026.4648	1953.4048	2023.1348	14941.465	16974.404	4321.1348	23465.465	1453.4048	1297.1348	18857.465	-502.6748	1502.3652	1152.8301	9780.3252	29872.365	19426.83	-604.6748	3858.3652	14849.83	2082.3252	3640.3652	16825.83	-973.6748	1619.3652	16736.83	21403.324	2697.3652	1197.8301	1069.3252	3185.3652	23193.83	-622.6748	28425.365	20937.83	2557.73	24480.93	29619.719	2897.73	2459.9302	17966.719	2021.73	1156.9302	22298.719	25141.73	8132.9302	16276.72	849.18506	1166.415	44578.129	18732.186	4847.415	18941.129	24721.186	3137.415	12446.13	16003.02	9028.3203	-2561.6201	-1330.98	5081.3198	18589.379	13410.02	12103.32	39305.379	-143.87988	3545.625	26624.064	11022.12	6734.625	3802.0649	621.12012	2629.625	12659.064	-566.87988	4555.625	14163.064	9008.5352	9319.3652	12767.225	23287.535	1544.3652	14881.225	24965.785	5789.2148	20766.971	2089.7852	1349.2148	2267.9702	1371.7852	1289.2148	24250.971	26947.785	14626.215	28521.971	13107.785	4676.2148	17082.971	19482.785	5687.2148	19338.971	-84.214844	3565.2148	12449.971	943.33008	2691.3501	34031.32	174.33008	2638.3501	7422.3203	967.33008	-78.649902	-549.67969	20171.33	3301.3501	13456.32	16284.52	3494.3701	-2374.0898	17944.52	7839.3701	15160.91	-994.47998	2268.3701	-440.08984	895.52002	2853.3701	32273.91	1936.5552	-1968.8799	20013.504	3076.9751	4393.2349	12846.04	9352.6445	-1023.4453	13184.74	2278.645	-144.44531	22177.74	7825.5	27224.215	11990.335	-266.5	1494.2148	17595.336	14561.5	3093.2148	10066.335	64.319824	-1668.5449	1457.2754	6626.3198	4486.4551	9938.2754	-472.68018	-999.54492	26851.275	1768.3901	52167.926	12132.365	-309.85498	322.25488	14698.955	7202.0898	4808.7949	11389.435	-2520.8652	977.66016	3341.9751	22655.395	3626.9551	1580.0449	1063.6499	1208.21	16053.88	18907.65	6751.21	18718.879	-1462.3447	-1037.8447	4944.9053	4711.6553	1698.1553	14291.905	17988.656	2900.1553	20910.906	20451.656	7998.1553	24215.906	14755.75	8624.6602	18968.346	13343.75	2496.6602	6886.3457	13119.75	11751.66	13562.346	12187.75	8633.6602	13354.346	1181.75	1062.6602	44345.344	3470.75	24491.66	15918.346	11445.75	3996.6602	19659.346	8534.0752	4494.3945	8211.3447	2344.0752	1294.3945	20642.344	984.0752	-1122.6055	17191.344	9350.0752	1709.3945	26090.344	8664.9805	102.11523	4254.9746	5387.98	29670.115	29359.975	17283.98	1138.1152	791.97461	-767.02002	-1732.8848	4747.9746	5799.0049	1304.3452	1591.7354	3902.105	6163.9902	32854.164	4887.105	10983.99	12144.164	17909.105	5228.9902	23743.164	13649.105	7346.9902	12743.164	9759.0449	35529.051	47769.941	8971.0449	-140.9502	3172.9404	10628.045	-102.9502	18168.941	18674.045	5942.0498	28116.941	16932.045	22188.051	25911.941	-1859.1348	19938.635	17801.445	1728.8652	20811.635	20320.445	14455.865	-360.36523	35131.445	-852.45508	-11123.289	30680.65	4773.5449	5481.7109	20292.65	12508.545	-7416.2891	21402.65	14625.545	-5597.2891	55181.648	12504.895	3717.1851	18037.219	2262.8945	25626.186	20249.219	11318.895	13148.186	24236.219	-4958.1055	967.18506	16009.22	5645.8945	9929.1855	5172.2197	-2513.0801	-2843.5498	-706.18555	13734.92	-1092.5498	3100.8145	8685.9199	-1013.5498	-4969.1855	16511.904	12616.665	28286.641	28250.904	5431.665	22980.641	15919.904	4884.665	27201.641	21975.904	5557.665	45876.641	20666.904	7022.665	15062.64	2328.9248	2513.5151	14335.926	11220.925	1373.5151	-6039.0742	25656.926	8410.5156	19386.926	26353.926	3788.5151	-4713.0742	17152.379	-6053.875	-14149.535	-1786.6201	17978.125	4620.4648	1738.3799	-1910.875	-15681.535	9724.0146	986.85547	3074.9551	15284.39	7807.1851	19721.33	11977.39	1925.1851	4372.3301	460.38965	14475.186	20220.33	5464.3896	-97.814941	3030.3301	2611.0952	29873.16	17014.795	23727.096	2677.1602	416.79492	-761.90479	1155.1602	950.79492	1444.0952	29131.16	27296.795	15783.096	5173.1602	20504.795	12968.096	575.16016	4110.7949	6699.4199	9265.2949	13307.275	20324.42	5455.2949	26319.275	-207.58008	557.29492	6273.2754	1954.1055	528.12988	26348.635	14047.105	36365.129	18362.635	-2354.8945	12778.13	29630.635	14028.105	3373.1299	1367.6348	13278.105	2688.1299	11940.635	109.10547	-956.87012	34850.633	-1416.8945	1032.1299	18318.635	9925.1055	-208.87012	18339.635	-85.580078	211.84521	2785.1797	17411.42	10952.846	33033.18	30148.865	3793.5898	-1163.9395	3122.8652	1187.5898	15018.061	2707.8652	-723.41016	20680.061	30027.865	5071.5898	41674.062	15201.865	2784.5898	16521.061	10568.865	635.58984	17845.061	16925.865	3348.5898	17672.061	4372.54	-875.19043	796.91016	-1864.46	349.80957	18308.91	8381.54	8114.8096	1186.9102	6388.54	8402.8096	19824.91	21913.539	9358.8096	25549.91	13943.54	711.80957	3592.9102	-2300.46	-337.19043	9886.9102	11749.485	5640.0801	19780.91	1853.4854	27722.08	23126.91	17954.465	3155.7251	-4053.0059	23011.465	4062.7251	21672.994	18119.465	2020.7251	-6636.0059	13833.465	4427.7251	16792.994	7563.4648	2898.7251	13491.994	15780.125	5818.8203	16570.58	3044.125	11052.82	21754.58	14904.705	18593.141	35154.977	7416.5352	22337.566	32833.297	2727.7749	15596.955	18632.039	3331.7749	15647.955	21592.039	12096.305	-4584.1953	-4459.085	-4172.6948	-6544.1953	12287.915	35229.441	5532.9854	-1589.8496	-1241.5596	48121.984	17391.15	-3357.5596	12355.985	9663.1504	3896.3901	28978.686	15185.71	-719.60986	2270.6851	21374.711	2877.3901	3258.6851	20984.711	1731.3901	2411.6851	26376.711	1187.3901	2447.6851	32524.711	28319.59	3311.7402	3935.085	24036.59	10661.74	22809.086	18332.59	5862.7402	19614.086	8111.2949	1016.5498	-1254.25	-586.70508	1393.5498	17797.75
3785.855	655.00488	26585.961	6614.855	921.00488	14024.96	4862.855	13832.005	4340.96	-138.45996	31800.85	8942.4648	7595.54	3707.8496	11797.465	853.54004	-277.15039	2470.4648	7946.9102	-771.55469	-417.74023	1093.2749	-970.31055	-1280.4697	808.2749	5264.6895	22017.531	10275.275	924.68945	-844.46973	32.084961	1523.9395	15738.734	7939.9302	11814.78	11625.165	5520.9302	13744.78	9792.165	4800.9302	338.78027	1160.165	1995.9302	10856.78	8934.165	-562.93994	568.24512	9490.1855	4809.0601	11063.245	-547.81445	14180.17	3218.6602	16745.26	-2253.8301	-2180.3398	15186.26	701.14014	23722.6	12871.33	562.36523	3931.6201	14205.06	2797.3652	4237.6201	15223.06	9208.3652	2665.6201	5916.0596	3416.3652	4764.6201	8692.0596	4316.3652	3553.6201	-2026.9404	2449.3652	3478.6201	10307.06	1253.3652	4249.6201	9925.0596	3233.3652	3291.6201	10274.06	2546.3652	4981.6201	14357.06	-463.63477	2776.6201	8645.0596	10048.73	10555.015	4017.2354	740.72998	1316.0146	12465.235	1461.73	897.01465	-4974.7646	3462.73	1981.0146	7069.2354	714.72998	687.01465	-1733.7646	1029.73	1111.0146	13987.235	2954.73	3931.0146	16620.234	1445.73	1006.0146	6628.2354	237.72998	717.01465	8118.2354	2876.7998	-55.915039	17488.164	361.7998	-488.91504	17435.164	13691.8	3991.085	17343.164	1394.7998	-1122.915	21974.164	723.7998	-523.91504	18046.164	2387.7998	11470.085	20106.164	1161.2998	19826.59	12604.255	8612.2998	22811.59	20008.254	-1142.7002	4713.5898	10024.255	15176.3	12223.59	14610.255	-1246.7002	3114.5898	12031.255	19232.301	6801.5898	-281.74512	11877.3	4012.5898	-3125.7451	16572.301	6480.5898	12971.255	16678.15	8478.6855	5817.4746	6588.2998	-905.37012	-50.394531	3938.2998	19396.629	17492.605	6837.2998	91.629883	10586.605	1738.2998	1009.6299	16029.605	1621.2998	15201.63	26579.605	21358.221	8449.375	16575.02	1830.2202	2650.375	25535.02	6676.2202	26860.375	16292.02	750.22021	3030.375	14440.02	1513.2202	1891.375	12185.02	624.22021	5412.375	16556.02	1376.2202	2063.375	31279.02	20417.221	7751.375	16291.02	1502.2202	1714.375	13574.02	8083.2202	2293.375	3544.02	18021.221	5608.375	458.02002	-151.77979	1586.375	8598.0195	286.22021	4220.375	19927.02	2953.2051	28215.289	16713.625	17232.205	6896.29	12702.625	3539.2051	2154.29	16267.625	3984.2051	941.29004	-1962.375	18462.205	4858.29	14749.625	1136.2051	2120.29	14710.625	1900.2051	1441.29	-2735.375	581.44482	4656.7451	24557.359	20100.445	5494.7451	2969.3599	2149.5249	-280.1748	2124.105	4531.5249	-439.1748	2188.105	19498.525	8937.8252	18359.105	1399.5249	3241.8252	17467.105	21.500002	21.500002	21.750002	15608.525	11060.825	25148.105	17797.525	3156.8252	17152.105	14912.525	2289.8252	18325.105	11899.525	1213.8252	4254.105	2147.5249	1298.8252	4567.105	1758.5249	925.8252	17426.105	16117.525	3753.8252	21800.105	1226.5249	1485.8252	20619.105	-703.05518	537.49023	3858.355	6168.9448	31306.49	23036.355	974.94482	4860.4902	11458.355	633.94482	1977.4902	19181.355	-3460.0552	4075.4902	18029.355	18782.945	3958.4902	411.35498	-2049.0552	2463.4902	22060.355	-1383.0552	24397.49	16061.355	-2919.6699	20817.525	40483.656	-10.669922	2056.5249	22254.654	-847.66992	579.5249	19727.654	19660.33	6114.5249	18464.654	567.50977	3459.3052	41864.059	16563.51	11050.305	19596.059	19664.51	7872.3052	9732.0596	15069.641	6890.1201	-1467.9004	333.64014	-119.87988	17553.1	17276.641	9025.1201	41389.102	7709.3848	2931.1299	25728.58	14893.385	2449.1299	6836.5801	147.38477	493.12988	16973.58	376.38477	2676.1299	16067.58	233.16504	-369.5249	14646.061	24344.164	5451.4751	18027.061	1623.5601	32226.836	19834.52	42.560059	1976.835	1263.52	3242.5601	3842.835	29037.52	27501.561	15798.835	26121.52	6384.5601	3244.835	18838.52	-30.439941	3339.835	12907.52	553.56006	2370.835	13670.52	2034.0552	108.7998	31208.115	1536.0552	-825.2002	22410.115	1019.0552	-918.2002	1375.1152	17721.055	4619.7998	17846.115	16954.734	4640.6348	-1053.4648	20704.734	10709.635	12360.535	-792.26514	2285.6348	-747.46484	424.73486	3808.6348	28655.535	2227.125	-203.27002	16902.77	2499.175	3158.3149	10986.74	7220.5801	1919.0698	14571.32	34.580078	1113.0698	20890.32	9554.3301	28388.779	16418.891	453.33008	2555.7798	20332.891	11251.33	3482.7798	13206.891	116.02002	74.629883	6117.9199	9843.0195	6864.6299	17435.92	70.02002	1177.6299	31413.92	3786.8452	57679.453	14546.18	-146.43994	2657.0898	14006.67	8075.3901	3064.5654	14158.25	1200.4849	2109.8452	242.01953	20758.846	3239.9448	4527.3301	-1000.4951	2496.25	19241.305	14825.505	6827.25	21752.305	-2534.7354	-831.12988	3235.4404	-1225.7354	1259.8701	16767.441	11454.265	3073.8701	16727.441	17006.266	4182.8701	30838.441	11132.89	3810.1152	20326.039	10606.89	194.11523	7251.04	11120.89	10825.115	18386.039	239.88965	25065.115	19984.039	-3177.1104	-1471.8848	44936.039	6535.8896	12637.115	21110.039	2503.8896	9626.1152	26500.039	6594.2798	5169.7749	7079.8447	-1737.7202	3601.7749	19253.844	879.27979	977.7749	18451.844	1294.2798	12940.775	30696.844	7930.23	-981.18457	6619.5449	3545.23	28434.816	36905.547	18244.23	-1322.1846	1568.5449	1746.23	-2621.1846	5072.5449	7951.3398	811.83008	-320.48047	-2686.0996	1807.8154	30776.574	725.90039	7988.8154	10626.574	12422.9	3023.8154	18596.574	12139.9	5467.8154	15452.574	9482.25	27049.145	46685.156	5801.25	-408.85547	-1482.8447	7269.25	-136.85547	15480.155	21393.25	4012.1445	28135.156	18851.25	30216.145	24566.156	-4994.7451	26821.254	16018.154	-2469.7451	25321.254	21577.154	1258.2549	16880.254	30385.154	-1343.9551	358.74512	36713.344	5024.0449	22456.746	21575.344	11511.045	374.74512	28061.344	9936.0449	4712.7451	58960.344	12196.33	6362.0298	20532.9	20236.33	7540.0298	7863.9004	12158.33	12393.029	26598.9	-1182.6699	499.02979	23859.9	9349.3301	2663.0298	-2294.0996	-5069.3096	591.06006	-9439.4805	14926.69	3653.0601	-4079.4805	7876.6904	2995.0601	-10175.48	16143.18	8481.2246	24674.9	16931.18	17886.225	23581.9	17875.18	5406.2251	21904.9	19769.18	6232.2251	47554.898	22319.18	6842.2251	18979.9	3802.7998	2926.4551	17449.195	10588.8	1708.4551	-3392.8047	28664.801	7527.4551	19616.195	27573.801	3456.4551	414.19531	15855.335	-17374.766	-15043.18	-5607.665	9618.2344	3263.8203	1648.335	-17706.766	-18812.18	8672.5352	60.400391	-8311.5898	16957.754	7938.4297	15292.404	18506.754	773.42969	213.4043	4588.7549	3227.4297	14797.404	11435.755	863.42969	-2239.5957	8061.4849	14771.675	17054.199	20253.484	3793.6748	3592.2002	-1059.5151	420.6748	1227.2002	1956.4849	34939.676	24591.199	13602.484	9682.6748	23066.199	9147.4844	3237.6748	8551.2002	5100.2451	8474.4502	10448.23	19537.246	4270.4502	28079.23	-1951.7549	-1856.5498	5674.2305	16545.086	6304.9902	23788.266	14978.085	37405.992	11341.266	-466.91504	10734.99	23190.266	18057.086	1480.9902	-3869.7344	12220.085	3368.9902	11915.266	-1388.915	1174.9902	31867.266	-2755.915	4560.9902	16384.266	7132.085	9.9902344	15755.266	495.66504	-587.93994	358.69531	18709.664	11494.061	36643.695	29021.109	4505.2002	-1714.5752	-1585.8896	2907.2002	21514.426	-4003.8896	3081.2002	24146.426	18509.109	7031.2002	44501.426	9617.1104	5163.2002	17288.426	4761.1104	3730.2002	24722.426	5247.1104	6303.2002	1886.4248	753.10547	2070.3452	5114.9502	-5302.8945	1149.3452	20099.949	11619.105	1778.3452	7174.9502	3333.1055	10067.346	26002.949	24629.105	10039.346	26857.949	7925.1055	969.34521	9639.9502	-6286.8945	904.34521	14268.95	16593.785	7050.0298	16302.085	3441.7852	27288.029	22453.086	13117.475	1745.415	4369.8799	17706.475	1459.415	22517.879	9434.4746	-1396.585	4881.8799	12636.475	-874.58496	23733.879	7902.4751	-506.58496	24981.879	16812.051	8346.9697	15954.36	871.0498	9935.9697	21914.359	15703.585	17822.219	22928.555	-3269.8809	27248.621	32802.926	3046.3252	8114.9702	17786.355	4645.3252	13080.971	5526.3555	15320.975	-1288.9502	-3390.3398	1311.9751	-853.9502	15969.66	38294.996	-34.25	274.34473	256.99512	40219.75	19360.344	-4073.0049	10027.75	17192.344	4119.73	29221.76	14707.44	-666.27002	4328.7598	19777.441	-211.27002	4674.7598	22453.441	-282.27002	3604.7598	18607.441	-1838.27	4582.7598	25864.441	24423.91	7.4248047	3491.2197	11236.91	4764.4248	29172.219	8268.9102	7972.4248	17344.219	8961.9844	268.6001	2072.2305	-1101.0151	2016.6001	30589.23
1521.7949	3231.4902	23168.219	3253.7949	2243.4902	18028.219	1873.7949	17608.49	9300.2197	-1786.835	29098.566	14717.195	2739.165	2948.5654	11114.195	42.165039	919.56543	8969.1953	6377.105	2090.2354	735.12012	-823.81006	-3871.1152	3047.9448	546.18994	777.88477	21908.945	10684.189	-1159.1152	4056.9448	1877.5601	-1942.0293	15029.016	5041.4048	11674.439	15393.625	3870.4048	19867.439	14608.625	1800.4048	4780.4399	3093.625	8550.4043	8902.4395	13719.625	1320.3999	957.7998	20708.441	6339.3999	9826.7998	7533.4404	14825.57	3916.29	8912.0146	-1891.4302	-301.70996	13259.015	2208.3501	23730.469	9773.0898	700.27002	2815.8052	15046.62	1414.27	3306.8052	18989.621	136.27002	2431.8052	10160.62	1144.27	3186.8052	13911.62	2141.27	388.80518	3885.6201	-144.72998	4534.8052	19140.621	4950.27	6426.8052	15383.62	1660.27	4135.8052	12139.62	1605.27	6328.8052	18612.621	300.27002	2858.8052	11622.62	12859.01	10726.77	11550.375	2533.0098	462.76953	15756.375	1449.0098	3265.7695	637.375	4104.0098	2078.7695	12771.375	4734.0098	1211.7695	2332.375	2713.0098	1777.7695	17827.375	4073.0098	3674.7695	24174.375	4064.0098	1566.7695	13147.375	3456.0098	1117.7695	13270.375	-671.61523	5300.48	15083.81	2120.3848	2798.48	11796.81	10590.385	6750.48	13783.81	-234.61523	3054.48	24382.809	-1113.6152	3347.48	16812.809	-170.61523	13462.48	14247.81	3040.2251	23446.275	14708.115	9150.2246	21369.275	23521.115	2495.2251	5857.2749	19279.115	22108.225	10414.275	19432.115	2357.2251	4230.2749	15222.115	17688.225	5257.2749	5781.1152	11637.225	2691.2749	435.11523	19677.225	7216.2749	15188.115	15834.385	3271.9004	13104.77	6743.5498	-456.23047	-591.33984	11765.55	6894.7695	16460.66	3401.5498	-227.23047	12814.66	1924.5498	1237.7695	20320.66	2515.5498	20010.77	29926.66	19679.635	7594.835	21351.92	2179.635	3221.835	28903.92	8521.6348	23851.836	15973.92	2586.635	2802.835	16994.92	2464.635	-333.16504	15738.92	3258.635	2658.835	13612.92	1025.635	2603.835	27919.92	18692.635	8114.835	14956.92	1958.635	2172.835	14215.92	7155.6348	783.83496	3271.9199	23997.635	3770.835	1728.9199	1916.635	-1266.165	7835.9199	2277.635	536.83496	22036.92	1858.2402	27570.275	19641.676	9871.2402	5889.2754	11245.675	3645.2402	-1338.7246	19038.676	508.24023	-3594.7246	-704.3252	17838.24	367.27539	15919.675	-937.75977	-3818.7246	13714.675	-1333.7598	-4694.7246	-1141.3252	-3058.5498	328.30469	20886.635	21646.449	2693.3047	1790.6348	238.7998	4557.355	-315.09473	-162.2002	2024.355	-681.09473	13205.8	13606.355	15484.905	-2089.2002	4183.355	15732.905	22.000002	22.000002	22.250002	13513.8	12213.355	23088.906	16964.801	7364.355	14945.905	12993.8	6008.355	14058.905	10060.8	4961.355	2721.9053	-108.2002	3860.355	3328.9053	-1108.2002	4102.355	11454.905	14391.8	5292.355	17053.906	-1963.2002	3599.355	17841.906	1854.8999	227.20996	4033.4902	11010.9	30931.211	19915.49	5742.8999	3022.21	13178.49	4940.8999	3675.21	22692.49	1302.8999	1051.21	18437.49	22968.9	3481.21	2165.4902	3421.8999	3896.21	23346.49	3314.8999	25158.211	18443.49	864.30518	25181.695	43853.199	2692.3052	1890.6948	17252.199	1134.3052	552.69482	18175.199	18984.305	10280.695	10969.2	2620.8049	-868.58984	38266.895	19863.805	9529.4102	19085.895	24731.805	3675.4102	16559.895	21670.67	9245.1348	-94.780273	1182.6699	5267.1348	19463.219	1579.6699	32705.135	38797.219	1358.6602	4360.4102	29468.945	15328.66	6296.4102	7056.9448	-118.33984	2964.4102	16049.945	485.66016	3385.4102	16595.945	970.45508	361.60498	13514.189	17298.455	8627.6055	18987.189	26161.07	6772.6001	16494.516	1137.0698	1609.6001	-2360.4854	-17.930176	2682.6001	18803.516	26097.07	13788.6	25985.516	-2545.9302	2373.6001	17910.516	-337.93018	2711.6001	15356.515	-2020.9302	3312.6001	10417.515	-2059.7451	5077.3101	29376.24	-2855.7451	4359.3101	9403.2402	-1740.7451	3627.3101	-5172.7598	12740.255	6756.3101	11725.24	20507.98	2117.3052	-418.16016	21771.98	8564.3047	13680.84	3238.98	463.30518	-627.16016	3541.98	-1577.6948	26053.84	3363.2949	1973.5601	14792.705	2083.8652	1735.6602	9606.4346	4663.9399	3481.6699	8074.085	-3755.0601	3311.6699	18326.086	7455.6445	26913.85	22992.35	-1640.3555	137.8501	20592.35	8529.6445	5550.8501	14602.35	1572.1548	61.825195	4885.8901	5044.1548	12900.825	13905.891	1942.1548	2426.8252	28594.891	2801.6001	29112.711	14557.395	515.43506	-1132.4902	12353.355	9210.6748	7067.8599	12358.65	1326.915	-726.19043	4271.48	17900.295	2947.3848	-2555.6396	-262.18506	2582.0449	16509.691	9261.8145	4426.0449	14541.69	1773.8252	-1626.5703	3611.4199	2763.8252	1100.4297	15796.42	2768.8252	19175.43	13109.42	21946.824	2368.4297	24711.42	10465.9	4467.9951	27613.82	14305.9	-4663.0049	10256.82	14794.9	6209.9951	15551.82	-2887.0996	24456.996	12820.82	-3882.0996	-5090.0049	50560.82	14444.9	2361.9951	19410.82	4471.9004	1989.9951	28876.82	19075.17	-784.60547	-2401.9004	1039.1699	708.39453	13632.1	1981.1699	-1579.6055	20646.1	9455.1699	-1426.6055	18402.1	8244.4746	1648.085	-2195.2402	3361.4751	32356.086	27069.76	13931.475	821.08496	-4996.2402	-340.5249	-987.91504	-2633.2402	13627.76	959.50977	1486.4951	-300.96973	5585.6899	33320.125	-437.96973	10596.689	21161.125	11269.03	4864.6899	25910.125	11583.03	5850.6899	16755.125	10227.815	28608.324	49734.566	4870.8154	2019.3252	179.56543	6685.8154	5893.3252	15752.565	19287.816	8918.3252	24837.566	24786.816	27122.324	26254.566	-3918.665	27740.975	16933.875	16654.336	168.97461	23497.875	-1689.665	12907.975	31837.875	2910.1299	3104.1548	35031.578	9420.1299	19906.154	20346.58	11964.13	5155.1548	26213.58	16939.129	4321.1548	56615.578	14413.06	3158.7451	26022.656	24720.059	5248.7451	5628.6553	16301.06	13098.745	26272.656	-1578.9404	3544.7451	24134.656	12327.06	3383.7451	1868.6553	2488.5952	-2941.3447	6657.0195	20420.596	1489.6553	6027.0195	13389.596	-647.34473	1817.0195	10926.86	15269.18	23118.164	21764.859	6360.1797	14663.164	8473.8604	9195.1797	21186.164	17085.859	5148.1797	47098.164	18255.859	6684.1797	11379.164	2393.0601	2905.7852	15469.96	10964.061	1285.7852	-2121.04	25791.061	7304.7852	18337.961	24296.061	2296.7852	-969.04004	15380.38	-8295.4102	-7390.3652	-4793.6201	22476.59	9583.6348	2891.3799	-11924.41	-7430.3652	10385.67	96.18457	-2983.1055	5564.2305	21011.816	14752.945	17093.23	-2831.1846	-2066.0547	-134.76953	8794.8154	12382.945	11691.23	-1509.1846	-1176.0547	9462.3945	8048.835	13994.07	14992.395	3573.835	1778.0703	-5180.6055	856.83496	-426.92969	-1533.6055	34718.836	26444.07	7198.3945	5404.835	20925.07	5140.3945	856.83496	8429.0703	6497.8901	9216.3701	6674.9697	16350.891	3527.3701	19904.969	-699.10986	-1962.6299	-400.03027	19277.814	11065.7	20231.066	15303.814	36218.699	14797.065	1555.8149	15278.7	36817.066	19272.814	6302.7002	995.06543	12044.814	4537.7002	13516.065	1102.8149	4616.7002	32352.066	-892.18506	6579.7002	16280.065	11161.814	3043.7002	16625.066	-5342.3896	493.47021	-1034.8301	12875.61	11174.471	37118.172	23221.789	5297.4951	1561.1445	2602.79	1068.4951	18804.145	-2408.21	467.49512	24119.145	15218.79	6357.4951	43943.145	11286.79	3016.4951	15996.145	8027.79	1796.4951	22931.145	15701.79	403.49512	24169.145	-3869.9648	2548.4048	-4097.7051	-10687.965	600.40479	14816.295	3805.0352	2911.4048	-4649.7051	-119.96484	11899.404	18731.295	16608.035	13908.404	13575.295	5419.0352	4672.4048	1847.2949	-9852.9648	3317.4048	5362.2949	11550.615	6051.3848	21268.895	1818.6152	24204.385	24678.895	19001.061	4082.4248	-2578.8652	23223.061	2853.4248	18547.135	18603.061	482.4248	-2663.8652	13906.061	3263.4248	21183.135	9276.0605	1400.4248	17784.135	20289.846	8364.5498	17628.371	4520.8452	10813.55	18769.371	12642.045	14044.14	16820.66	6789.2207	20899.625	31623.281	553.48047	11521.27	17038.059	11501.48	4404.27	-798.94043	15200.795	528.76953	509.34961	198.79492	-284.23047	14481.35	28290.266	5194.1899	-1624.9902	-940.73535	57788.191	20280.01	-2247.7354	15133.189	9310.0098	977.2998	31647.404	10793.31	-3857.7002	3048.4048	17048.309	-4350.7002	4544.4048	22422.309	-3172.7002	3362.4048	15810.31	-3621.7002	2713.4048	26369.309	27802.475	-1366.8496	-271.92969	16810.475	4987.1504	21738.07	4664.4746	9186.1504	17542.07	7561.5298	1137.7651	900.04004	-471.47021	3188.7651	24597.039
788.125	2645.7402	23835.469	1946.125	115.74023	16106.47	11382.125	7505.7402	7165.4697	2148.9648	31970.324	16964.5	7061.9648	6234.3252	8297.5	974.96484	3401.3252	7159.5	8758.9951	2450.7598	1849.6401	1102.4351	1325.1748	1946.9702	1106.4351	12498.175	20520.971	5196.4351	3690.1748	5778.9702	-698.58984	-4746.0605	16844.254	4706.1499	8049.4053	14002.596	4840.1499	12722.405	14135.596	742.1499	-989.59473	6073.5952	4164.1499	9029.4053	12011.596	1724.4448	-1882.6445	21616.496	14393.445	3369.3555	10075.495	18801.496	3903.9648	14458.96	2271.4951	1096.9648	17755.961	1981.5498	22211.686	10764.385	881.65479	-2588.415	12865.91	3331.6548	-554.41504	16629.91	411.65479	-2395.415	5595.9102	3263.6548	-2361.415	12680.91	809.65479	-2300.415	1182.9102	-572.34521	-1977.415	13602.91	-582.34521	-442.41504	14306.91	-529.34521	-581.41504	12828.91	1226.6548	-142.41504	18064.91	-136.34521	-2427.415	10008.91	8945.5098	11481.75	16281.52	192.50977	886.75	14515.52	-1236.4902	-1355.25	228.52002	228.50977	-549.25	11473.52	1335.5098	-646.25	2753.52	-284.49023	470.75	17093.52	1214.5098	308.75	17537.52	-60.490234	975.75	9528.5195	-890.49023	-1837.25	10581.52	1318.0151	2352.3203	14902.68	1251.0151	1100.3203	16739.68	15225.016	5021.3203	14127.68	709.01514	1140.3203	27138.68	1048.0151	871.32031	17707.68	-710.98486	12439.32	17698.68	1053.4102	20449.23	20209.295	3452.4102	26341.23	25250.295	-1198.5898	4489.23	23034.295	18930.41	11759.23	20665.295	-2084.5898	4436.23	16792.295	16717.41	4017.23	4438.2949	9817.4102	2898.23	2052.2949	16986.41	7000.23	17976.295	16190.605	5708.5498	4880.3242	7224.4102	1699.605	3650.3252	11937.41	9685.6055	22431.324	4734.4102	1696.605	14003.325	1680.4102	5129.605	19878.324	4140.4102	17517.605	27652.324	20621.689	7937.8252	19106.785	1762.6899	4341.8252	27441.785	7978.6899	28833.824	16339.785	734.68994	4075.8252	13900.785	2384.6899	4388.8252	13992.785	1271.6899	5513.8252	13072.785	268.68994	3798.8252	29403.785	20225.689	9657.8252	19965.785	1276.6899	3886.8252	11771.785	11559.689	3986.8252	308.78516	20073.689	3710.8252	193.78516	708.68994	4211.8252	8513.7852	2542.6899	4395.8252	16749.785	-420.56006	21146.934	16316.35	12237.439	5543.9346	11534.35	1339.4399	308.93457	15872.35	874.43994	-1465.0654	1441.3501	14479.439	1722.9346	14457.35	23.439941	-2087.0654	18716.35	-2012.5601	-2175.0654	-961.6499	1555.3701	6677.2852	22419.975	21829.371	5508.2852	1051.9751	-1577.2051	-19.674805	-866.99023	-1850.2051	291.3252	601.00977	12793.795	8558.3252	16315.01	-4317.2051	2526.3252	10624.01	22.500002	22.500002	22.750002	6187.7949	9759.3252	18065.01	14290.795	3564.3252	15666.01	11307.795	3904.3252	16258.01	9494.7949	1449.3252	1978.0098	-3453.2051	1893.3252	3676.0098	-4040.2051	539.3252	9540.0098	11537.795	2133.3252	19740.01	-3882.2051	1789.3252	17515.01	526.22998	1584.0752	1778.9399	9401.2305	30975.074	18997.939	565.22998	3110.0752	1248.9399	2245.23	3884.0752	16420.939	153.22998	3705.0752	13923.939	19603.23	3349.0752	1896.9399	400.22998	3598.0752	22032.939	587.22998	26266.074	15396.939	3306.0549	30595.289	52039.961	2781.0549	1747.29	23844.961	2134.0549	1337.29	22701.961	16619.055	11938.29	18766.961	164.33984	2397.23	36862.535	16191.34	9525.2305	15563.535	21342.34	5493.23	12029.535	20063.496	9066.5352	3005.9248	2372.4951	2998.5352	22756.926	6105.4951	27412.535	41000.926	2331.9551	1644.4502	28180.211	15112.955	4523.4502	4227.21	-40.044922	1500.4502	14726.21	694.95508	3136.4502	21205.211	-210.03516	-4931.7598	14114.45	174.96484	-2520.7598	21065.449	23790.936	6382.6948	18702.844	1085.9351	1115.6948	-2164.1553	5065.9351	3288.6948	20659.844	33221.934	12396.695	25807.844	1495.9351	3638.6948	15291.845	2679.9351	2953.6948	14293.845	2092.9351	2805.6948	10037.845	1484.0352	5532.5552	37435.906	2607.0352	3825.5552	19045.904	1250.0352	3660.5552	3439.9048	18392.035	7176.5552	17685.904	10968.51	3741.9648	-1141.0449	18605.51	7814.9648	15926.955	-587.49023	676.96484	849.95508	10038.51	2407.9648	21272.955	1386.75	1001.8652	14180.26	826.81494	3180.7749	13957.05	5690.7852	732.22998	11795.689	-1807.2148	1639.23	19325.689	4424.4551	26859.445	11761.21	-2988.5449	2827.4448	15188.21	9166.4551	5882.4448	8464.21	2017.1299	2147.2852	-500.54004	4559.1299	14651.285	11276.46	2176.1299	4336.2852	24032.461	528.50977	24834.605	13435.375	-2566.73	3549.605	15625.605	13560.855	7194.54	12055.99	2441.6802	-886.60547	1885.9805	13176.83	2690.6699	-1417.1953	504.41992	4660.7998	14415.266	988.41992	5335.7998	22568.266	-256.88477	1283.71	-2816.5703	659.11523	2577.71	9739.4297	15740.115	5567.71	13290.43	20471.115	8138.71	16299.43	5335.1553	15520.23	26446.359	12794.155	3595.23	8297.3594	6476.1553	13377.23	16303.359	7599.1553	16258.23	18460.359	-4720.8447	1291.23	51124.359	12378.155	8665.2305	16068.359	6210.1553	4581.23	31502.359	16399.35	2495.3452	3949.7695	197.3501	5292.3452	17411.77	1203.3501	2780.3452	28182.77	11605.35	4629.3452	24151.77	17440.471	2096.23	6090.0703	4949.4702	33113.23	26397.07	17931.471	2204.23	3654.0703	-829.52979	-781.77002	8598.0703	13316.635	-7630.8301	669.0498	3026.145	4632.4551	36689.535	3811.145	10939.455	23774.535	18551.145	5375.4551	28117.535	13782.145	4110.4551	17200.535	14952.285	24564.359	47692.797	8436.2852	498.35986	634.79492	13056.285	1132.3599	14924.795	23422.285	8213.3594	26623.795	16195.285	31640.359	23519.795	-199.47461	26152.17	21024.016	19551.525	5285.1699	25471.016	2616.5254	17987.17	36702.016	-4162.4854	-882.2998	32782.273	-362.48535	18772.699	21509.275	7049.5146	1189.7002	25289.275	6267.5146	3990.7002	52618.273	16092.62	2952.6699	17903.289	20464.621	4005.6699	-3426.7109	14561.62	11861.67	15961.289	1265.6201	-1139.3301	21680.289	14328.62	355.66992	-6358.7109	-905.12012	-1635.1553	361.1543	8260.8799	-2092.1553	5736.1543	12852.88	-1917.1553	-2604.8457	20853.129	9866.8555	25690.715	14024.13	3297.8555	18632.715	10956.13	11927.855	21493.715	20654.129	6198.8555	44717.715	19191.129	15171.855	13214.715	775.66504	2294.415	24906.414	6945.665	566.41504	1046.415	26635.664	6985.415	20552.414	20805.664	3875.415	2633.415	12777.065	-7382.1895	-14405.195	-3852.9346	21661.811	3958.8047	4161.0654	-11849.189	-13600.195	15235.925	4244.8652	-3037.3047	11550.516	23593.705	17181.496	16338.516	391.70508	-657.50488	2853.5151	14002.705	14615.495	11410.516	238.70508	-326.50488	1893.4702	19890.15	16633.809	25260.471	3717.1499	-457.19043	-2866.5298	2111.1499	-1792.1904	457.47021	30814.15	24124.809	11105.471	10996.15	22523.809	11792.471	2873.1499	4715.8096	9219.6152	13662.779	13487.845	20668.615	4464.7798	21909.844	2525.6152	897.77979	2929.8447	17160.699	5706.7998	23324.246	11189.7	30928.801	20088.246	2186.7002	8428.7998	56636.246	21551.699	1018.7998	3857.2451	14772.7	2015.7998	16862.246	1233.7002	47.799805	36081.246	-95.299805	1740.7998	21604.246	11707.7	-282.2002	19680.246	-844.41016	230.93994	-9335.9648	20393.59	12483.939	30090.035	20495.24	3029.7451	-3272.1152	602.24023	906.74512	15584.885	-1848.7598	2701.7451	21158.885	16873.24	5208.7451	46188.883	13241.24	2091.7451	11451.885	7161.2402	1359.7451	17215.885	13814.24	4407.7451	17173.885	5030.5654	-132.96484	-143.09473	-561.43457	1206.0352	17236.906	12038.565	2165.0352	-394.09473	7739.5654	9123.0352	21733.906	28016.566	13426.035	19357.906	14798.565	1473.0352	3956.9053	255.56543	1339.0352	6870.9053	15943.47	343.01465	17441.775	3886.4697	20393.016	20832.775	15078.245	2557.4048	1689.1445	24462.246	4801.4048	23279.145	17056.246	1999.4048	342.14453	17085.246	2687.4048	23612.145	7240.2451	2713.4048	24430.145	19352.01	9016.4844	12236.25	2097.0098	9462.4844	21985.25	14573.35	21055.795	32861.547	2992.4551	25581	22974.875	2451.6299	19590.455	19791.375	6519.6299	4801.4551	4211.375	13984.375	-2161.0195	-5217.1309	-1987.625	-1662.0195	9939.8691	33494.273	5040.5898	471.55957	793.27539	59911.59	25360.559	-3666.7246	11471.59	16896.559	5608.6201	23928.016	10199.81	2704.6201	2313.0151	17093.809	2619.6201	3177.0151	22489.809	5024.6201	1773.0151	19731.809	1699.6201	2808.0151	26679.809	23991.91	2528.9702	2106.9502	18177.91	5773.9702	22838.949	4831.9102	17975.971	18146.949	6971.6201	7069.0298	350.05957	-1118.3799	508.02979	23718.059
3851.915	-2503.585	13563.994	4216.915	-2525.585	10644.994	11920.915	2710.415	109.99414	-853.66016	31747.1	16515.225	5603.3398	4391.1001	14148.225	-69.660156	2036.1001	8628.2246	7534.585	-1370.875	4692.6548	-1388.7051	-5608.3047	-6327.3799	-1578.7051	2269.6953	11834.62	-1803.7051	-1944.3047	-4717.3799	-187.51953	115.31055	14944.67	4198.1699	9337.5898	11729.99	6724.1699	13970.59	13384.99	1633.1699	-364.41016	673.99023	4816.1699	13575.59	8773.9902	436.97021	2330.6748	21672.695	12082.971	7475.6748	11971.695	16916.33	3628.6553	8762.8848	497.33008	-308.34473	13751.885	139.1748	21479.789	14191.945	395.41504	2681.2402	13927.35	1178.415	4120.2402	22824.35	-629.58496	824.24023	6263.3501	2415.415	3307.2402	9382.3496	-407.58496	2293.2402	1959.3501	751.41504	3577.2402	12601.35	219.41504	4697.2402	12134.35	-712.58496	3814.2402	15206.35	790.41504	3000.2402	14267.35	-225.58496	2583.2402	11651.35	8524.79	8119.9854	10666.185	525.79004	1132.9854	11332.185	-1012.21	869.98535	-1340.8154	1312.79	2133.9854	9984.1846	127.79004	-1492.0146	-536.81543	494.79004	2637.9854	19165.184	1767.79	3364.9854	21681.184	446.79004	-65.014648	10596.185	260.79004	-357.01465	9567.1846	1277.4102	-200.52539	12367.215	1460.4102	-184.52539	15111.215	15572.41	4811.4746	14081.215	1449.4102	1656.4746	22784.215	734.41016	-1129.5254	16771.215	282.41016	10306.475	13094.215	-2867.4297	20402.295	13303.45	9090.5703	21035.295	25752.449	-3679.4297	1932.2949	17259.449	14939.57	11517.295	17081.449	-4476.4297	1934.2949	11466.45	12963.57	4360.2949	-1073.5498	7711.5703	2838.2949	352.4502	11844.57	5994.2949	16430.449	19888.529	8955.0703	6621.3945	3582.0649	2372.98	2241.75	8297.0645	10565.98	19009.75	7709.0649	3877.98	12855.75	1172.0649	4915.98	20130.75	767.06494	19888.98	30455.75	16620.385	7148.605	23875.711	-1822.6152	1336.605	24942.711	3509.3848	27292.605	18914.711	-1200.6152	115.60498	19875.711	-1037.6152	525.60498	13745.71	-560.61523	2093.605	19179.711	-2231.6152	-509.39502	31078.711	14658.385	5350.605	23699.711	-2898.6152	-227.39502	12857.71	3073.3848	-432.39502	4464.71	18250.385	301.60498	1663.71	-2812.6152	1279.605	11125.71	-2200.6152	1723.605	20937.711	-2748.165	33547.715	18708.42	9127.835	8448.7148	15605.42	-1864.165	4328.7148	18583.42	-1534.165	2732.7148	1583.4199	11218.835	8181.7148	13691.42	-3621.165	4498.7148	16601.42	-4317.165	1876.7148	1121.4199	-2218.8301	3694.98	18204.51	21047.17	3807.98	-1969.4902	2624.2852	-9.4101562	1587.9702	1135.2852	-1080.4102	2435.9702	17132.285	7806.5898	17926.971	195.28516	1745.5898	15260.971	23.000002	23.000002	23.250002	291.28516	1514.5898	19345.971	16539.285	2924.5898	18757.971	-240.71484	-1510.4102	16355.971	7888.2852	-83.410156	7439.9702	2101.2852	307.58984	4316.9702	908.28516	-1594.4102	15729.971	15378.285	1805.5898	21378.971	1506.2852	-153.41016	18853.971	-33.189941	1755.0552	1336.7051	10169.811	34456.055	14228.705	-82.189941	1088.0552	2678.7051	2812.8101	2415.0552	14204.705	359.81006	1583.0552	14497.705	21053.811	3048.0552	557.70508	1264.8101	4590.0552	19239.705	1289.8101	25180.055	16502.705	-634.16504	42097.32	52657.727	2226.835	3311.3198	22013.725	241.83496	908.31982	17074.725	15656.835	15271.32	15116.725	-220.66504	4859.105	43000.609	16624.336	13268.105	23304.609	22366.336	8522.1055	15030.609	4061.3799	6606.9199	820.10986	2818.3799	1496.9199	15769.109	10218.38	22968.92	44101.109	3720.6101	4568.2651	28230.824	16955.609	4647.2651	5411.8252	867.61011	2763.2651	13923.825	2534.6101	6198.2651	17277.824	-750.43994	-619.96484	15973.686	1517.5601	-769.96484	19053.686	23488.426	5411.0352	19902.045	-1024.5752	-573.96484	865.04492	3964.4248	1679.0352	28567.045	30487.426	11716.035	29406.045	336.4248	984.03516	16482.045	430.4248	2419.0352	14110.045	883.4248	1337.0352	14244.045	954.89502	6602.9751	31021.281	1497.895	4421.9751	18156.281	27.89502	3780.9751	-1442.7197	17945.895	8907.9746	18689.281	347.81494	2812.145	-699.18457	23224.814	8595.1445	11967.815	1647.8149	158.14502	-271.18457	5279.8149	2221.145	21265.816	-593.83496	1994.6602	16732.211	454.62988	1330.6851	11923.77	2908.4746	2124.7451	14423.98	-3237.5254	1403.7451	21563.98	8287.75	21718.535	24777.164	791.75	-69.464844	18090.164	14749.75	3294.5352	9599.165	-5159.2803	845.14502	822.10986	198.71973	10833.145	12199.109	-3964.2803	1781.145	30446.109	-934.56006	32777.809	16172.205	3185.24	3241.6802	10307.895	8954.9902	5601.4248	15099.625	1431.48	-2881.0049	2895.8398	20130.77	-270.14453	2535.2451	-1625.9902	3226.3301	13643.74	-538.99023	1876.3301	20356.74	-1362.4951	1249.8252	-3076.25	5322.5049	5874.8252	10472.75	18738.504	7853.8252	9526.75	19762.504	6940.8252	15038.75	606.98535	4220.9648	16159.67	11622.985	2676.9648	2332.6699	7852.9854	11783.965	13736.67	11577.985	6934.9648	10352.67	-4729.0146	347.96484	37943.672	-562.01465	22553.965	10041.67	6878.9854	5019.9648	26572.67	11121.87	-2719.4199	-2809.7754	-1256.1299	1424.5801	12584.225	-657.12988	-1300.4199	19191.225	9552.8701	1923.5801	20557.225	14859.55	4108.7998	2056.5049	795.5498	35992.801	30721.504	15640.55	3883.7998	1078.5049	-3236.4502	2428.7998	1083.5049	11753.24	2897.7798	-6493.1504	2235.0098	5896.8101	37057.031	6977.0098	10716.811	20235.031	15322.01	6045.8101	25861.031	17469.01	5235.8101	19678.031	5765.04	23220.504	55247.758	4060.04	2639.5049	1734.7598	7920.04	5144.5049	18020.76	16938.039	9666.5049	26604.76	16256.04	29867.504	23151.76	-2257.4004	27503.43	20125.904	19140.6	5818.4297	27339.904	-868.40039	13750.43	30127.904	-373.9502	-937.66504	32860.922	6912.0498	21460.336	17785.92	10558.05	1986.335	22532.92	14495.05	4207.335	53015.922	14094.846	6264.7749	20097.295	24135.846	7527.7749	3637.2949	16665.846	15416.775	27050.295	77.845215	2832.7749	26557.295	14320.846	1412.7749	644.29492	1157.9302	381.8252	-4508.7656	2955.9302	1198.8252	2678.2344	14169.93	2591.8252	-3434.7656	20989.734	11310.42	27802.885	15594.734	5484.4199	23011.885	9147.7344	16727.42	19118.885	23495.734	8973.4199	45379.883	26223.734	8287.4199	14831.885	932.50977	4238.645	22540.32	11344.51	2775.645	666.32031	25258.51	5901.645	21476.32	25930.51	5254.645	3045.3203	13852.18	-4839.0547	-11945.15	-6933.8203	27461.945	1027.8496	724.17969	-6747.0547	-17862.15	10600.335	-82.035156	-896.78516	9637.1543	21067.17	14286.984	11724.154	2529.1699	163.98438	5721.1548	9636.1699	8799.9844	10044.154	3205.1699	-3210.0156	8379.8496	14776.189	18031.566	32181.85	7079.1899	1611.5654	-2619.1504	218.18994	-2193.4346	-1757.1504	29387.189	26393.566	12553.85	9710.1895	19665.566	6415.8496	1016.1899	6173.5654	1912.3901	21388.115	14603.15	18179.391	6974.1152	19295.15	-2697.6099	1211.1152	5868.1504	5389.5498	441.46973	23738.52	13241.55	32765.469	24359.52	3063.5498	9481.4697	49646.52	18684.551	1969.4697	3458.5195	12146.55	2210.4697	12237.52	3212.5498	195.46973	31168.52	-53.450195	2675.4697	18444.52	9508.5498	-2130.5303	21836.52	-603.44482	-1716.0552	934.50977	17542.555	8663.9453	38745.508	27851.795	5680.9502	580.88477	3409.7949	2272.9502	21065.885	1461.7949	-15.049805	21335.885	19295.795	5443.9502	41573.883	14446.795	1380.9502	11659.885	11388.795	-494.0498	20022.885	17452.795	3087.9502	17038.885	6035.5898	23.764648	-41.655273	-2629.4102	-1120.2354	19017.344	17547.59	-122.23535	-2288.6553	6497.5898	5889.7646	21282.344	26639.59	12014.765	18425.344	11241.59	152.76465	5184.3447	223.58984	-887.23535	8503.3447	9308.21	6162.2451	17339.15	-514.79004	22331.246	21481.15	10699.59	1646.665	-233.16992	17853.59	2443.665	20633.83	12910.59	-1108.335	5502.8301	10538.59	87.665039	21654.83	1480.5898	1992.665	18578.83	16568.484	2657.8945	18527.18	-4065.5146	3734.8945	15540.18	12549.865	16580.82	29704.244	11478.064	17066.051	36442.066	2770.5898	13953.935	14845.14	2569.5898	-410.06543	2550.1396	16990.57	514.25488	-90.150391	-1671.4302	-1176.7451	19518.85	22631.039	2731.0298	3495.0352	1953.04	62308.031	24665.035	646.04004	16897.029	13736.035	2917.2549	29386.775	15423.94	119.25488	2107.7749	20248.941	-1462.7451	2913.7749	20771.941	-834.74512	-430.2251	23029.941	-2571.7451	2085.7749	23970.941	32807.469	2287.5596	970.71484	17300.471	3131.5596	13892.715	2905.4702	12432.56	12185.715	11124.564	1179.645	2053.4102	-1665.4351	472.64502	24755.41
1356.8154	3761.9102	23633.574	4139.8154	1571.9102	16241.575	10818.815	6562.9102	10123.575	237.87988	39723.078	14247.455	6394.8799	9276.0801	14400.455	1525.8799	4837.0801	10696.455	7431.4902	2746.0498	845.47461	-773.77002	-10909.734	2789.4849	580.22998	-4176.7344	17278.484	-1161.77	-6896.7344	4148.4849	1624.6748	-3138.3105	16412.449	5061.3198	5848.1299	1521.3008	8757.3203	7623.1299	6512.3008	2194.3198	-4344.8701	-5607.6992	4558.3198	11431.13	5097.3008	589.79004	5779.8452	5909.7793	12641.79	8927.8457	139.7793	13844.695	1668.2852	9041.8945	124.69482	-1280.7148	13489.895	3444.8601	27142.555	13943.59	214.01514	2655.6748	12704.065	2920.0151	2270.6748	12466.065	244.01514	1555.6748	6384.0654	3100.0151	3884.6748	6063.0654	542.01514	2060.6748	-495.93457	-350.98486	3141.6748	7683.0654	123.01514	2479.6748	7041.0654	858.01514	3275.6748	6086.0654	2436.0151	3549.6748	9511.0654	608.01514	2174.6748	6507.0654	13415.305	13562.346	10435.945	2753.3052	4820.3452	12850.945	2371.3052	2307.3452	-2072.0547	2946.3052	2741.3452	9311.9453	2581.3052	4704.3452	3045.9453	2469.3052	5629.3452	17275.945	4206.3052	5877.3452	17591.945	3344.3052	2013.3452	8617.9453	3013.3052	2471.3452	11729.945	1010.4199	584.79492	14174.564	-1241.5801	197.79492	16392.564	10806.42	2751.7949	13329.564	-1574.5801	29.794922	23487.564	472.41992	92.794922	18371.564	-1629.5801	12014.795	12262.564	-8.7998047	19585.27	10670.945	3356.2002	23294.27	21951.945	-1159.7998	3051.27	17678.945	20530.199	10124.27	17446.945	-1215.7998	2704.27	14921.945	11872.2	2473.27	1062.9453	12173.2	2801.27	-709.05469	15376.2	5519.27	17211.945	21838.439	6565.895	9398.5645	8654.4746	2177.9351	-2498.5254	12999.475	8287.9355	12553.475	8339.4746	3796.9351	6808.4746	2944.4751	2457.9351	12476.475	14180.475	6981.9351	25324.475	16094.66	7416.1948	24092.105	-1545.3398	2041.1948	30002.105	3960.6602	21875.195	14032.105	-2535.3398	3286.1948	17865.105	-3337.3398	3124.1948	18891.105	-1756.3398	3676.1948	22347.105	-1714.3398	2206.1948	27962.105	13683.66	6066.1948	22093.105	-754.33984	2304.1948	14334.105	3209.6602	1623.1948	5321.105	17366.66	2859.1948	4177.105	-1489.3398	1987.1948	10214.105	136.66016	4214.1948	23706.105	3001.335	26734.961	12629.17	17848.336	1874.96	12627.17	4920.335	1055.96	15039.17	4095.335	-1286.04	-2251.8301	23616.336	2303.96	13569.17	1532.335	-3304.04	14709.17	2907.335	-4002.04	-3627.8301	1852.8301	3714.25	16583.945	24471.83	2959.25	-1439.0547	102.04492	3199.605	2573.6499	-1073.9551	2307.605	1042.6499	14481.045	12904.605	20097.65	-3205.9551	5095.605	18034.65	23.500002	23.500002	23.750002	-2705.9551	2389.605	18367.65	11836.045	4844.605	15323.65	-2864.9551	2720.605	17979.65	11230.045	5250.605	7043.6499	-1701.9551	3634.605	6371.6499	-2163.9551	3521.605	12137.65	9661.0449	5360.605	25450.65	-2891.9551	3090.605	17164.65	1709.585	-2059.4199	835.80518	13714.585	27599.58	20685.805	1249.585	-4278.4199	589.80518	2948.585	-740.41992	16095.805	650.58496	-1510.4199	16347.805	22692.586	-840.41992	2183.8052	1994.585	-791.41992	22837.805	1642.585	21695.58	15993.805	1165.9849	34020.82	55623.18	2929.9849	3491.8198	21301.18	2795.9849	1457.8198	23779.18	22670.984	7292.8198	21593.18	-168.56006	4539.8052	43321.805	16977.439	9287.8047	20553.805	24219.439	7603.8052	15077.805	2071.75	7803.8501	-5128.9648	2594.75	4658.8501	12468.035	7058.75	25571.85	29024.035	-872.06494	1919.5098	29085.676	13813.936	2988.5098	2703.6748	-982.06494	1565.5098	10294.675	-237.06494	2159.5098	13763.675	1027.5049	1693.9849	17324.625	2364.5049	5096.9849	18126.625	19393.4	5543.46	22035.02	-902.6001	950.45996	1777.02	-19.600098	3893.46	29502.02	24000.4	11404.46	24276.02	-2436.6001	3193.46	19578.02	-1942.6001	3544.46	16129.02	-2172.6001	1358.46	13227.02	1259.0449	5535.9751	37551.453	1884.0449	4629.9751	24787.455	1534.0449	2113.9751	1728.4551	16624.045	5556.9751	21947.455	558.2251	1985.9199	-1724.1201	9765.2246	20809.92	12395.88	388.2251	337.91992	-3165.1201	16750.225	2229.9199	16495.879	1746.8848	3874.7251	16623.51	2161.8901	888.74023	16164.04	5894.0098	1231.895	11709.825	-1405.9902	2401.895	17645.824	5589.6201	28903.711	33920.164	-2985.3799	2023.71	20417.164	9843.6201	7368.71	10466.165	-4424.8945	1851.4199	1968.3652	1199.1055	6301.4199	11653.365	-5541.8945	5191.4199	31487.365	-4515.3047	23698.98	14360.025	1046.9399	3673.105	13005.95	-866.86523	702.37012	16362.505	-1829.2148	689.57031	-2687.9805	25171.199	964.21484	366.99023	-1553.9751	-1112.5996	17350.754	2504.0249	-3268.5996	20271.754	-1452.605	-18.475098	2363.1699	1357.395	4145.5249	16245.17	-735.60498	18123.525	19780.17	7518.395	3997.5249	24837.17	1532.085	2983.1152	29842.809	13671.085	2732.1152	6892.8096	3501.085	3281.1152	16926.809	16599.086	6597.1152	16835.809	873.08496	1988.1152	55498.809	22424.086	7324.1152	13501.81	14199.085	4908.1152	29618.809	14093.855	3219.4902	1009.8242	3010.855	2859.4902	15575.824	4383.855	3081.4902	23318.824	12482.855	3732.4902	23613.824	14882.175	-1540.0098	628.16504	2865.1748	28871.99	28425.164	14267.175	-2168.0098	1325.165	-857.8252	-3537.0098	706.16504	13340.835	-1500.5801	-878.65039	3312.3301	3233.3701	35371.703	6072.3301	7521.3701	20478.705	15820.33	2947.3701	20798.705	14391.33	6192.3701	15380.705	5304.5552	28634.379	46811.156	6792.5552	1913.3799	1073.1553	8644.5547	4004.3799	17014.156	16764.555	6357.3799	26177.156	34434.555	14154.38	25791.156	-9720.2559	21123.586	21667.9	-5698.2559	21653.586	27275.9	-4485.2559	7661.585	29743.9	2100.6499	1275.085	42386.719	9186.6504	17519.086	21356.719	11423.65	4288.085	27541.719	15760.65	4769.085	57241.719	14232.125	2775.4053	23982.609	19518.125	815.40527	542.60938	12704.125	10364.405	24773.609	-1104.875	-690.59473	23166.609	11990.125	-1281.5947	-2959.3906	2197.0352	-2646.3945	-3887.7402	4346.0352	-1539.3945	-2077.7402	15386.035	-810.39453	-9941.7402	18032.775	8738.6553	34468.57	12220.775	3764.6553	25259.57	15494.775	11633.655	29644.57	20291.775	7714.6553	49194.57	24879.775	6219.6553	22602.57	1319.0898	4401.71	16458.465	8713.0898	1081.71	-4891.5352	27630.09	5574.71	12862.465	25618.09	4157.71	-3236.5352	14863.85	-1918.835	-6850.5059	-1609.1499	28529.164	9696.4941	8513.8496	-5495.835	-9316.5059	4885.0195	1866.1802	-8097.7793	6442.9453	23754.375	15423.551	14109.945	1082.375	-6473.4492	3009.9453	1700.375	12332.551	8399.9453	327.375	-6002.4492	10911.885	13773.779	16358.565	12618.885	3541.7798	3289.5654	-2767.1152	112.77979	1370.5654	764.88477	30565.779	27668.566	12512.885	9550.7793	23554.566	9432.8848	3428.7798	7940.5654	7693.4302	9344.7754	10788.385	22580.43	3768.7749	24388.385	1580.4302	472.7749	-281.61523	3455.6099	5394.4102	26320.045	10051.609	26638.41	21244.045	1381.6099	13010.41	46776.047	16208.609	5014.4102	2718.0449	12394.609	5819.4102	14959.045	952.60986	3303.4102	29309.045	958.60986	5633.4102	19542.045	10854.609	1571.4102	20531.045	828.6001	386.48486	900.47461	16739.6	8825.4844	40523.477	24216.775	2399.7051	451.10547	2088.7749	1079.7051	14247.105	1567.7749	2020.7051	23898.105	18305.775	4472.7051	42955.105	13273.775	417.70508	14062.105	8214.7754	-100.29492	21739.105	16170.775	6902.7051	20050.105	7467.5596	1341.4648	-2927.4297	-3931.4404	1286.4648	18842.57	13881.56	1778.4648	-1422.4297	5733.5596	9702.4648	23633.57	21346.559	12189.465	18962.57	11276.56	2255.4648	2758.5703	-4353.4404	1714.4648	8395.5703	15041.33	4795.3999	20806.705	2849.3301	26556.4	22368.705	14023.18	1735.3604	5350.9404	22322.18	4380.3604	28153.941	20349.18	104.36035	9509.9404	12433.18	2096.3604	29579.941	2222.1802	4820.3604	25384.941	15218.365	10766.02	18739.844	6396.3652	8402.0195	22908.844	14477.765	13963.425	36957.859	4260.0898	22742.066	27666.75	1901.4004	16142.92	12453.26	4255.4004	8380.9199	-1414.7402	13958.84	2755.8101	-5821.6504	-2154.1602	1712.8101	10015.35	17747.33	1132.0352	53.25	2713.3301	51688.035	18192.25	1974.3301	16049.035	12994.25	3675.2949	30065.65	11496.42	-1678.7051	3886.6499	16383.42	-1704.7051	3293.6499	22502.42	-1078.7051	1520.6499	14082.42	-4035.7051	2590.6499	27016.42	23778.305	-1547.3848	-1799.5752	16358.305	3163.6152	23547.426	406.30469	11466.615	14422.425	11758.535	712.14502	3785.3501	876.53491	1631.145	22026.35
[truncated: 1,234,055 more chars]
