# Supplementary material for: Cochaperones convey the energy of ATP hydrolysis for directional action of Hsp90
Source: Nat Commun. 2024 Jan 17;15:569. doi: 10.1038/s41467-024-44847-6 (PMC10794413; doi:10.1038/s41467-024-44847-6)
Supplement: Supplementary file 6 — Source Data [file 41467_2024_44847_MOESM6_ESM.zip › SourceData_ProteinMeasurements/4_Cdc37-Hsp90+Hsp90+Ste11+ATP/Dataset1_Cdc37-Hsp90+Hsp90+Ste11+ATP.txt]

g_g_x3_y12_M1000	r_g_x2_y11_M1000	r_r_x2_y11_M1000	g_g_x26_y61_M1000	r_g_x25_y62_M1000	r_r_x25_y62_M1000	g_g_x15_y75_M1000	r_g_x13_y76_M1000	r_r_x13_y76_M1000	g_g_x23_y133_M1000	r_g_x20_y136_M1000	r_r_x20_y136_M1000	g_g_x44_y95_M1000	r_g_x42_y97_M1000	r_r_x42_y97_M1000	g_g_x9_y70_M1000	r_g_x7_y71_M1000	r_r_x7_y71_M1000	g_g_x12_y50_M1000	r_g_x11_y51_M1000	r_r_x11_y51_M1000	g_g_x8_y126_M1000	r_g_x5_y128_M1000	r_r_x5_y128_M1000	g_g_x72_y32_M1000	r_g_x72_y33_M1000	r_r_x72_y33_M1000	g_g_x60_y26_M1001	r_g_x60_y27_M1001	r_r_x60_y27_M1001	g_g_x10_y97_M1001	r_g_x8_y99_M1001	r_r_x8_y99_M1001	g_g_x29_y74_M1001	r_g_x28_y75_M1001	r_r_x28_y75_M1001	g_g_x83_y54_M1001	r_g_x82_y56_M1001	r_r_x82_y56_M1001	g_g_x40_y15_M1001	r_g_x40_y15_M1001	r_r_x40_y15_M1001	g_g_x42_y36_M1001	r_g_x41_y37_M1001	r_r_x41_y37_M1001	g_g_x60_y107_M1001	r_g_x58_y110_M1001	r_r_x58_y110_M1001	g_g_x51_y54_M1001	r_g_x50_y55_M1001	r_r_x50_y55_M1001	g_g_x61_y30_M1001	r_g_x61_y31_M1001	r_r_x61_y31_M1001	g_g_x25_y130_M1001	r_g_x22_y133_M1001	r_r_x22_y133_M1001	g_g_x34_y25_M1001	r_g_x33_y25_M1001	r_r_x33_y25_M1001	g_g_x75_y141_M1001	r_g_x73_y145_M1001	r_r_x73_y145_M1001	g_g_x17_y108_M1001	r_g_x15_y110_M1001	r_r_x15_y110_M1001	g_g_x71_y125_M1001	r_g_x69_y128_M1001	r_r_x69_y128_M1001	g_g_x58_y9_M1001	r_g_x58_y9_M1001	r_r_x58_y9_M1001	g_g_x70_y64_M1001	r_g_x69_y66_M1001	r_r_x69_y66_M1001	g_g_x58_y56_M1001	r_g_x57_y57_M1001	r_r_x57_y57_M1001	g_g_x44_y100_M1001	r_g_x42_y102_M1001	r_r_x42_y102_M1001	g_g_x66_y137_M1001	r_g_x64_y140_M1001	r_r_x64_y140_M1001	g_g_x81_y116_M1001	r_g_x79_y119_M1001	r_r_x79_y119_M1001	g_g_x55_y130_M1001	r_g_x53_y133_M1001	r_r_x53_y133_M1001	g_g_x38_y88_M1001	r_g_x36_y90_M1001	r_r_x36_y90_M1001	g_g_x63_y54_M1001	r_g_x62_y55_M1001	r_r_x62_y55_M1001	g_g_x41_y132_M1001	r_g_x38_y135_M1001	r_r_x38_y135_M1001	g_g_x70_y103_M1001	r_g_x68_y106_M1001	r_r_x68_y106_M1001	g_g_x56_y25_M1001	r_g_x56_y26_M1001	r_r_x56_y26_M1001	g_g_x62_y69_M1002	r_g_x61_y71_M1002	r_r_x61_y71_M1002	g_g_x36_y42_M1002	r_g_x35_y43_M1002	r_r_x35_y43_M1002	g_g_x15_y77_M1002	r_g_x13_y78_M1002	r_r_x13_y78_M1002	g_g_x8_y70_M1003	r_g_x6_y71_M1003	r_r_x6_y71_M1003	g_g_x48_y87_M1003	r_g_x46_y89_M1003	r_r_x46_y89_M1003	g_g_x18_y6_M1003	r_g_x18_y6_M1003	r_r_x18_y6_M1003	g_g_x28_y45_M1003	r_g_x27_y46_M1003	r_r_x27_y46_M1003	g_g_x40_y83_M1003	r_g_x38_y85_M1003	r_r_x38_y85_M1003	g_g_x41_y108_M1003	r_g_x39_y110_M1003	r_r_x39_y110_M1003	g_g_x70_y159_M1003	r_g_x67_y163_M1003	r_r_x67_y163_M1003	g_g_x50_y107_M1003	r_g_x48_y109_M1003	r_r_x48_y109_M1003	g_g_x52_y117_M1003	r_g_x50_y120_M1003	r_r_x50_y120_M1003	g_g_x62_y141_M1003	r_g_x60_y144_M1003	r_r_x60_y144_M1003	g_g_x19_y64_M1003	r_g_x18_y65_M1003	r_r_x18_y65_M1003	g_g_x22_y36_M1003	r_g_x21_y36_M1003	r_r_x21_y36_M1003	g_g_x14_y97_M1003	r_g_x12_y99_M1003	r_r_x12_y99_M1003	g_g_x26_y124_M1003	r_g_x24_y126_M1003	r_r_x24_y126_M1003	g_g_x23_y130_M1004	r_g_x20_y133_M1004	r_r_x20_y133_M1004	g_g_x60_y74_M1005	r_g_x59_y76_M1005	r_r_x59_y76_M1005	g_g_x3_y36_M1005	r_g_x2_y36_M1005	r_r_x2_y36_M1005	g_g_x21_y140_M1005	r_g_x18_y143_M1005	r_r_x18_y143_M1005	g_g_x66_y78_M1005	r_g_x65_y80_M1005	r_r_x65_y80_M1005	g_g_x6_y96_M1005	r_g_x4_y98_M1005	r_r_x4_y98_M1005	g_g_x56_y90_M1005	r_g_x54_y92_M1005	r_r_x54_y92_M1005	g_g_x13_y131_M1005	r_g_x10_y133_M1005	r_r_x10_y133_M1005	g_g_x27_y46_M1005	r_g_x26_y47_M1005	r_r_x26_y47_M1005	g_g_x43_y34_M1005	r_g_x42_y35_M1005	r_r_x42_y35_M1005	g_g_x55_y59_M1005	r_g_x54_y60_M1005	r_r_x54_y60_M1005	g_g_x58_y100_M1005	r_g_x56_y102_M1005	r_r_x56_y102_M1005	g_g_x76_y122_M1005	r_g_x74_y125_M1005	r_r_x74_y125_M1005	g_g_x65_y110_M1005	r_g_x63_y113_M1005	r_r_x63_y113_M1005	g_g_x49_y115_M1005	r_g_x47_y118_M1005	r_r_x47_y118_M1005	g_g_x32_y62_M1005	r_g_x31_y63_M1005	r_r_x31_y63_M1005	g_g_x49_y61_M1005	r_g_x48_y62_M1005	r_r_x48_y62_M1005	g_g_x31_y131_M1005	r_g_x28_y134_M1005	r_r_x28_y134_M1005	g_g_x24_y134_M1005	r_g_x21_y137_M1005	r_r_x21_y137_M1005	g_g_x55_y18_M1005	r_g_x55_y19_M1005	r_r_x55_y19_M1005	g_g_x36_y19_M1005	r_g_x36_y19_M1005	r_r_x36_y19_M1005	g_g_x22_y146_M1005	r_g_x19_y149_M1005	r_r_x19_y149_M1005	g_g_x54_y5_M1005	r_g_x54_y5_M1005	r_r_x54_y5_M1005	g_g_x5_y110_M1005	r_g_x3_y112_M1005	r_r_x3_y112_M1005	g_g_x51_y148_M1005	r_g_x48_y151_M1005	r_r_x48_y151_M1005	g_g_x29_y68_M1005	r_g_x28_y69_M1005	r_r_x28_y69_M1005	g_g_x9_y97_M1007	r_g_x7_y99_M1007	r_r_x7_y99_M1007	g_g_x19_y69_M1007	r_g_x18_y70_M1007	r_r_x18_y70_M1007	g_g_x35_y127_M1007	r_g_x33_y130_M1007	r_r_x33_y130_M1007	g_g_x9_y19_M1007	r_g_x8_y19_M1007	r_r_x8_y19_M1007	g_g_x48_y58_M1007	r_g_x47_y59_M1007	r_r_x47_y59_M1007	g_g_x8_y158_M1007	r_g_x5_y161_M1007	r_r_x5_y161_M1007	g_g_x43_y37_M1007	r_g_x42_y38_M1007	r_r_x42_y38_M1007	g_g_x71_y156_M1008	r_g_x68_y160_M1008	r_r_x68_y160_M1008	g_g_x42_y136_M1009	r_g_x39_y139_M1009	r_r_x39_y139_M1009	g_g_x43_y49_M1009	r_g_x42_y50_M1009	r_r_x42_y50_M1009	g_g_x61_y96_M1009	r_g_x59_y98_M1009	r_r_x59_y98_M1009	g_g_x11_y119_M1009	r_g_x9_y121_M1009	r_r_x9_y121_M1009	g_g_x43_y15_M1009	r_g_x43_y15_M1009	r_r_x43_y15_M1009	g_g_x12_y159_M1009	r_g_x9_y162_M1009	r_r_x9_y162_M1009	g_g_x65_y47_M1009	r_g_x64_y48_M1009	r_r_x64_y48_M1009	g_g_x12_y87_M1009	r_g_x10_y88_M1009	r_r_x10_y88_M1009	g_g_x59_y15_M1009	r_g_x59_y15_M1009	r_r_x59_y15_M1009	g_g_x59_y67_M1009	r_g_x58_y69_M1009	r_r_x58_y69_M1009	g_g_x16_y159_M1009	r_g_x13_y162_M1009	r_r_x13_y162_M1009	g_g_x15_y166_M1009	r_g_x12_y169_M1009	r_r_x12_y169_M1009	g_g_x40_y131_M1009	r_g_x38_y134_M1009	r_r_x38_y134_M1009	g_g_x38_y115_M1009	r_g_x36_y117_M1009	r_r_x36_y117_M1009	g_g_x30_y78_M1009	r_g_x28_y79_M1009	r_r_x28_y79_M1009	g_g_x25_y130_M1010	r_g_x22_y133_M1010	r_r_x22_y133_M1010	g_g_x19_y17_M1010	r_g_x18_y17_M1010	r_r_x18_y17_M1010	g_g_x34_y134_M1010	r_g_x31_y137_M1010	r_r_x31_y137_M1010	g_g_x69_y17_M1010	r_g_x69_y18_M1010	r_r_x69_y18_M1010	g_g_x80_y39_M1010	r_g_x80_y40_M1010	r_r_x80_y40_M1010	g_g_x48_y122_M1010	r_g_x46_y125_M1010	r_r_x46_y125_M1010	g_g_x10_y74_M1010	r_g_x8_y75_M1010	r_r_x8_y75_M1010	g_g_x29_y20_M1010	r_g_x28_y20_M1010	r_r_x28_y20_M1010	g_g_x4_y13_M1011	r_g_x3_y13_M1011	r_r_x3_y13_M1011	g_g_x35_y136_M1011	r_g_x32_y139_M1011	r_r_x32_y139_M1011	g_g_x48_y162_M1011	r_g_x45_y166_M1011	r_r_x45_y166_M1011	g_g_x27_y135_M1011	r_g_x24_y138_M1011	r_r_x24_y138_M1011	g_g_x55_y140_M1011	r_g_x52_y143_M1011	r_r_x52_y143_M1011	g_g_x65_y109_M1013	r_g_x63_y112_M1013	r_r_x63_y112_M1013	g_g_x65_y78_M1013	r_g_x64_y80_M1013	r_r_x64_y80_M1013	g_g_x42_y54_M1013	r_g_x41_y55_M1013	r_r_x41_y55_M1013	g_g_x32_y94_M1013	r_g_x30_y96_M1013	r_r_x30_y96_M1013	g_g_x35_y52_M1013	r_g_x34_y53_M1013	r_r_x34_y53_M1013	g_g_x34_y37_M1013	r_g_x33_y38_M1013	r_r_x33_y38_M1013	g_g_x73_y63_M1013	r_g_x72_y65_M1013	r_r_x72_y65_M1013	g_g_x57_y132_M1013	r_g_x55_y135_M1013	r_r_x55_y135_M1013	g_g_x54_y146_M1013	r_g_x51_y149_M1013	r_r_x51_y149_M1013	g_g_x38_y19_M1013	r_g_x38_y19_M1013	r_r_x38_y19_M1013	g_g_x42_y107_M1013	r_g_x40_y109_M1013	r_r_x40_y109_M1013	g_g_x12_y88_M1013	r_g_x10_y89_M1013	r_r_x10_y89_M1013	g_g_x9_y57_M1013	r_g_x8_y58_M1013	r_r_x8_y58_M1013	g_g_x52_y118_M1013	r_g_x50_y121_M1013	r_r_x50_y121_M1013	g_g_x18_y2_M1013	r_g_x18_y2_M1013	r_r_x18_y2_M1013	g_g_x82_y43_M1013	r_g_x82_y44_M1013	r_r_x82_y44_M1013	g_g_x79_y73_M1013	r_g_x78_y75_M1013	r_r_x78_y75_M1013	g_g_x38_y65_M1013	r_g_x37_y66_M1013	r_r_x37_y66_M1013	g_g_x19_y101_M1014	r_g_x17_y103_M1014	r_r_x17_y103_M1014	g_g_x10_y131_M1014	r_g_x7_y133_M1014	r_r_x7_y133_M1014	g_g_x28_y12_M1014	r_g_x28_y12_M1014	r_r_x28_y12_M1014	g_g_x5_y156_M1014	r_g_x2_y159_M1014	r_r_x2_y159_M1014	g_g_x26_y129_M1014	r_g_x23_y132_M1014	r_r_x23_y132_M1014	g_g_x70_y160_M1014	r_g_x67_y164_M1014	r_r_x67_y164_M1014	g_g_x63_y96_M1014	r_g_x61_y98_M1014	r_r_x61_y98_M1014	g_g_x9_y37_M1014	r_g_x8_y37_M1014	r_r_x8_y37_M1014	g_g_x17_y35_M1014	r_g_x16_y35_M1014	r_r_x16_y35_M1014	g_g_x34_y73_M1014	r_g_x33_y74_M1014	r_r_x33_y74_M1014	g_g_x70_y89_M1014	r_g_x69_y91_M1014	r_r_x69_y91_M1014	g_g_x39_y94_M1014	r_g_x37_y96_M1014	r_r_x37_y96_M1014	g_g_x5_y106_M1014	r_g_x3_y108_M1014	r_r_x3_y108_M1014	g_g_x31_y102_M1014	r_g_x29_y104_M1014	r_r_x29_y104_M1014	g_g_x80_y125_M1014	r_g_x78_y128_M1014	r_r_x78_y128_M1014	g_g_x12_y3_M1016	r_g_x12_y2_M1016	r_r_x12_y2_M1016	g_g_x45_y104_M1016	r_g_x43_y106_M1016	r_r_x43_y106_M1016	g_g_x14_y71_M1016	r_g_x12_y72_M1016	r_r_x12_y72_M1016	g_g_x81_y99_M1016	r_g_x80_y102_M1016	r_r_x80_y102_M1016	g_g_x83_y40_M1016	r_g_x83_y41_M1016	r_r_x83_y41_M1016	g_g_x75_y42_M1016	r_g_x75_y43_M1016	r_r_x75_y43_M1016	g_g_x54_y153_M1016	r_g_x51_y157_M1016	r_r_x51_y157_M1016	g_g_x44_y52_M1016	r_g_x43_y53_M1016	r_r_x43_y53_M1016	g_g_x5_y62_M1016	r_g_x3_y63_M1016	r_r_x3_y63_M1016	g_g_x72_y10_M1016	r_g_x72_y11_M1016	r_r_x72_y11_M1016	g_g_x21_y70_M1016	r_g_x19_y71_M1016	r_r_x19_y71_M1016	g_g_x10_y154_M1016	r_g_x7_y157_M1016	r_r_x7_y157_M1016	g_g_x38_y142_M1016	r_g_x35_y145_M1016	r_r_x35_y145_M1016	g_g_x47_y125_M1016	r_g_x45_y128_M1016	r_r_x45_y128_M1016	g_g_x33_y120_M1016	r_g_x31_y123_M1016	r_r_x31_y123_M1016	g_g_x6_y66_M1018	r_g_x4_y67_M1018	r_r_x4_y67_M1018	g_g_x25_y72_M1019	r_g_x23_y73_M1019	r_r_x23_y73_M1019	g_g_x33_y102_M1019	r_g_x31_y104_M1019	r_r_x31_y104_M1019	g_g_x71_y139_M1019	r_g_x69_y142_M1019	r_r_x69_y142_M1019	g_g_x67_y70_M1019	r_g_x66_y72_M1019	r_r_x66_y72_M1019	g_g_x65_y154_M1019	r_g_x62_y158_M1019	r_r_x62_y158_M1019	g_g_x62_y114_M1019	r_g_x60_y117_M1019	r_r_x60_y117_M1019	g_g_x29_y11_M1019	r_g_x29_y11_M1019	r_r_x29_y11_M1019	g_g_x49_y123_M1020	r_g_x47_y126_M1020	r_r_x47_y126_M1020	g_g_x52_y134_M1020	r_g_x50_y137_M1020	r_r_x50_y137_M1020	g_g_x47_y84_M1020	r_g_x45_y86_M1020	r_r_x45_y86_M1020	g_g_x26_y47_M1020	r_g_x25_y48_M1020	r_r_x25_y48_M1020	g_g_x17_y11_M1020	r_g_x16_y11_M1020	r_r_x16_y11_M1020	g_g_x14_y33_M1020	r_g_x13_y33_M1020	r_r_x13_y33_M1020	g_g_x17_y163_M1020	r_g_x14_y166_M1020	r_r_x14_y166_M1020	g_g_x19_y131_M1020	r_g_x16_y134_M1020	r_r_x16_y134_M1020	g_g_x24_y22_M1020	r_g_x23_y22_M1020	r_r_x23_y22_M1020	g_g_x55_y117_M1020	r_g_x53_y120_M1020	r_r_x53_y120_M1020	g_g_x75_y59_M1020	r_g_x74_y61_M1020	r_r_x74_y61_M1020	g_g_x63_y83_M1020	r_g_x62_y85_M1020	r_r_x62_y85_M1020	g_g_x35_y112_M1020	r_g_x33_y114_M1020	r_r_x33_y114_M1020	g_g_x21_y81_M1021	r_g_x19_y82_M1021	r_r_x19_y82_M1021	g_g_x27_y122_M1021	r_g_x25_y124_M1021	r_r_x25_y124_M1021	g_g_x6_y148_M1021	r_g_x3_y151_M1021	r_r_x3_y151_M1021	g_g_x57_y23_M1021	r_g_x57_y24_M1021	r_r_x57_y24_M1021	g_g_x47_y85_M1023	r_g_x45_y87_M1023	r_r_x45_y87_M1023	g_g_x13_y51_M1023	r_g_x12_y52_M1023	r_r_x12_y52_M1023	g_g_x42_y34_M1023	r_g_x41_y35_M1023	r_r_x41_y35_M1023	g_g_x18_y23_M1023	r_g_x17_y23_M1023	r_r_x17_y23_M1023	g_g_x14_y28_M1023	r_g_x13_y28_M1023	r_r_x13_y28_M1023	g_g_x78_y164_M1023	r_g_x75_y168_M1023	r_r_x75_y168_M1023	g_g_x40_y132_M1023	r_g_x37_y135_M1023	r_r_x37_y135_M1023	g_g_x37_y124_M1023	r_g_x35_y127_M1023	r_r_x35_y127_M1023	g_g_x3_y34_M1023	r_g_x2_y34_M1023	r_r_x2_y34_M1023	g_g_x45_y150_M1024	r_g_x42_y153_M1024	r_r_x42_y153_M1024	g_g_x11_y48_M1024	r_g_x10_y48_M1024	r_r_x10_y48_M1024	g_g_x39_y117_M1024	r_g_x37_y120_M1024	r_r_x37_y120_M1024	g_g_x22_y2_M1024	r_g_x22_y2_M1024	r_r_x22_y2_M1024	g_g_x16_y40_M1024	r_g_x15_y40_M1024	r_r_x15_y40_M1024	g_g_x43_y119_M1024	r_g_x41_y122_M1024	r_r_x41_y122_M1024	g_g_x59_y97_M1024	r_g_x57_y99_M1024	r_r_x57_y99_M1024	g_g_x60_y106_M1024	r_g_x58_y109_M1024	r_r_x58_y109_M1024	g_g_x54_y117_M1024	r_g_x52_y120_M1024	r_r_x52_y120_M1024	g_g_x77_y6_M1024	r_g_x77_y7_M1024	r_r_x77_y7_M1024	g_g_x5_y19_M1024	r_g_x4_y19_M1024	r_r_x4_y19_M1024	g_g_x39_y127_M1024	r_g_x37_y130_M1024	r_r_x37_y130_M1024	g_g_x83_y144_M1024	r_g_x81_y148_M1024	r_r_x81_y148_M1024	g_g_x45_y28_M1024	r_g_x44_y29_M1024	r_r_x44_y29_M1024	g_g_x52_y28_M1024	r_g_x52_y29_M1024	r_r_x52_y29_M1024	g_g_x16_y52_M1024	r_g_x15_y53_M1024	r_r_x15_y53_M1024	g_g_x75_y149_M1024	r_g_x73_y153_M1024	r_r_x73_y153_M1024	g_g_x27_y148_M1024	r_g_x24_y151_M1024	r_r_x24_y151_M1024	g_g_x45_y55_M1026	r_g_x44_y56_M1026	r_r_x44_y56_M1026	g_g_x51_y59_M1026	r_g_x50_y60_M1026	r_r_x50_y60_M1026	g_g_x62_y11_M1026	r_g_x62_y11_M1026	r_r_x62_y11_M1026	g_g_x16_y24_M1026	r_g_x15_y24_M1026	r_r_x15_y24_M1026	g_g_x31_y156_M1026	r_g_x28_y159_M1026	r_r_x28_y159_M1026	g_g_x77_y55_M1026	r_g_x76_y57_M1026	r_r_x76_y57_M1026	g_g_x70_y21_M1026	r_g_x70_y22_M1026	r_r_x70_y22_M1026	g_g_x26_y122_M1026	r_g_x24_y124_M1026	r_r_x24_y124_M1026	g_g_x11_y85_M1026	r_g_x9_y86_M1026	r_r_x9_y86_M1026	g_g_x32_y12_M1026	r_g_x32_y12_M1026	r_r_x32_y12_M1026	g_g_x46_y92_M1026	r_g_x44_y94_M1026	r_r_x44_y94_M1026	g_g_x3_y64_M1026	r_g_x1_y65_M1026	r_r_x1_y65_M1026	g_g_x52_y152_M1026	r_g_x49_y155_M1026	r_r_x49_y155_M1026	g_g_x56_y129_M1026	r_g_x54_y132_M1026	r_r_x54_y132_M1026	g_g_x34_y109_M1027	r_g_x32_y111_M1027	r_r_x32_y111_M1027	g_g_x44_y39_M1027	r_g_x43_y40_M1027	r_r_x43_y40_M1027	g_g_x23_y149_M1027	r_g_x20_y152_M1027	r_r_x20_y152_M1027	g_g_x60_y47_M1027	r_g_x59_y48_M1027	r_r_x59_y48_M1027	g_g_x36_y49_M1027	r_g_x35_y50_M1027	r_r_x35_y50_M1027	g_g_x38_y37_M1027	r_g_x37_y38_M1027	r_r_x37_y38_M1027	g_g_x62_y6_M1027	r_g_x62_y6_M1027	r_r_x62_y6_M1027	g_g_x51_y78_M1027	r_g_x50_y80_M1027	r_r_x50_y80_M1027	g_g_x77_y11_M1027	r_g_x77_y12_M1027	r_r_x77_y12_M1027	g_g_x75_y7_M1027	r_g_x75_y8_M1027	r_r_x75_y8_M1027	g_g_x47_y139_M1027	r_g_x44_y142_M1027	r_r_x44_y142_M1027	g_g_x74_y111_M1027	r_g_x72_y114_M1027	r_r_x72_y114_M1027	g_g_x76_y154_M1027	r_g_x73_y158_M1027	r_r_x73_y158_M1027	g_g_x26_y48_M1027	r_g_x25_y49_M1027	r_r_x25_y49_M1027	g_g_x81_y142_M1027	r_g_x79_y146_M1027	r_r_x79_y146_M1027	g_g_x55_y158_M1027	r_g_x52_y162_M1027	r_r_x52_y162_M1027	g_g_x16_y106_M1027	r_g_x14_y108_M1027	r_r_x14_y108_M1027	g_g_x23_y141_M1027	r_g_x20_y144_M1027	r_r_x20_y144_M1027	g_g_x71_y17_M1028	r_g_x71_y18_M1028	r_r_x71_y18_M1028	g_g_x22_y13_M1028	r_g_x22_y13_M1028	r_r_x22_y13_M1028	g_g_x39_y100_M1028	r_g_x37_y102_M1028	r_r_x37_y102_M1028	g_g_x77_y46_M1028	r_g_x76_y47_M1028	r_r_x76_y47_M1028	g_g_x67_y107_M1028	r_g_x65_y110_M1028	r_r_x65_y110_M1028	g_g_x63_y71_M1028	r_g_x62_y73_M1028	r_r_x62_y73_M1028	g_g_x30_y74_M1028	r_g_x29_y75_M1028	r_r_x29_y75_M1028	g_g_x49_y72_M1028	r_g_x48_y74_M1028	r_r_x48_y74_M1028	g_g_x9_y49_M1028	r_g_x8_y49_M1028	r_r_x8_y49_M1028	g_g_x37_y57_M1028	r_g_x36_y58_M1028	r_r_x36_y58_M1028	g_g_x23_y43_M1028	r_g_x22_y44_M1028	r_r_x22_y44_M1028	g_g_x72_y63_M1028	r_g_x71_y65_M1028	r_r_x71_y65_M1028	g_g_x27_y86_M1028	r_g_x25_y88_M1028	r_r_x25_y88_M1028	g_g_x19_y42_M1028	r_g_x18_y43_M1028	r_r_x18_y43_M1028	g_g_x69_y32_M1028	r_g_x69_y33_M1028	r_r_x69_y33_M1028	g_g_x15_y128_M1028	r_g_x12_y130_M1028	r_r_x12_y130_M1028	g_g_x18_y47_M1028	r_g_x17_y48_M1028	r_r_x17_y48_M1028	g_g_x15_y149_M1028	r_g_x12_y152_M1028	r_r_x12_y152_M1028	g_g_x41_y115_M1029	r_g_x39_y118_M1029	r_r_x39_y118_M1029	g_g_x61_y20_M1029	r_g_x61_y21_M1029	r_r_x61_y21_M1029	g_g_x47_y60_M1029	r_g_x46_y61_M1029	r_r_x46_y61_M1029	g_g_x26_y56_M1029	r_g_x25_y57_M1029	r_r_x25_y57_M1029	g_g_x68_y98_M1029	r_g_x66_y100_M1029	r_r_x66_y100_M1029	g_g_x76_y143_M1029	r_g_x74_y147_M1029	r_r_x74_y147_M1029	g_g_x2_y26_M1029	r_g_x1_y26_M1029	r_r_x1_y26_M1029	g_g_x51_y61_M1029	r_g_x50_y62_M1029	r_r_x50_y62_M1029	g_g_x31_y112_M1029	r_g_x29_y114_M1029	r_r_x29_y114_M1029	g_g_x65_y13_M1029	r_g_x65_y14_M1029	r_r_x65_y14_M1029	g_g_x30_y75_M1029	r_g_x28_y76_M1029	r_r_x28_y76_M1029	g_g_x76_y152_M1029	r_g_x73_y156_M1029	r_r_x73_y156_M1029	g_g_x76_y14_M1029	r_g_x76_y15_M1029	r_r_x76_y15_M1029	g_g_x84_y99_M1030	r_g_x83_y102_M1030	r_r_x83_y102_M1030	g_g_x3_y5_M1030	r_g_x2_y4_M1030	r_r_x2_y4_M1030	g_g_x54_y3_M1030	r_g_x54_y3_M1030	r_r_x54_y3_M1030	g_g_x74_y29_M1031	r_g_x74_y30_M1031	r_r_x74_y30_M1031	g_g_x12_y17_M1031	r_g_x11_y17_M1031	r_r_x11_y17_M1031	g_g_x53_y73_M1031	r_g_x52_y75_M1031	r_r_x52_y75_M1031	g_g_x33_y115_M1031	r_g_x31_y117_M1031	r_r_x31_y117_M1031	g_g_x35_y6_M1031	r_g_x35_y6_M1031	r_r_x35_y6_M1031	g_g_x27_y158_M1031	r_g_x24_y161_M1031	r_r_x24_y161_M1031	g_g_x51_y137_M1031	r_g_x48_y140_M1031	r_r_x48_y140_M1031	g_g_x52_y58_M1031	r_g_x51_y59_M1031	r_r_x51_y59_M1031	g_g_x27_y35_M1031	r_g_x26_y35_M1031	r_r_x26_y35_M1031	g_g_x18_y58_M1031	r_g_x17_y59_M1031	r_r_x17_y59_M1031	g_g_x4_y119_M1031	r_g_x1_y121_M1031	r_r_x1_y121_M1031	g_g_x63_y54_M1032	r_g_x62_y55_M1032	r_r_x62_y55_M1032	g_g_x32_y102_M1032	r_g_x30_y104_M1032	r_r_x30_y104_M1032	g_g_x65_y148_M1032	r_g_x62_y152_M1032	r_r_x62_y152_M1032	g_g_x66_y103_M1032	r_g_x64_y106_M1032	r_r_x64_y106_M1032	g_g_x18_y142_M1032	r_g_x15_y145_M1032	r_r_x15_y145_M1032	g_g_x49_y107_M1032	r_g_x47_y109_M1032	r_r_x47_y109_M1032	g_g_x42_y27_M1032	r_g_x41_y27_M1032	r_r_x41_y27_M1032	g_g_x35_y107_M1032	r_g_x33_y109_M1032	r_r_x33_y109_M1032	g_g_x40_y132_M1032	r_g_x37_y135_M1032	r_r_x37_y135_M1032	g_g_x37_y90_M1032	r_g_x35_y92_M1032	r_r_x35_y92_M1032	g_g_x14_y66_M1032	r_g_x12_y67_M1032	r_r_x12_y67_M1032	g_g_x12_y130_M1032	r_g_x9_y132_M1032	r_r_x9_y132_M1032	g_g_x24_y2_M1032	r_g_x24_y2_M1032	r_r_x24_y2_M1032	g_g_x34_y86_M1034	r_g_x32_y88_M1034	r_r_x32_y88_M1034	g_g_x44_y18_M1034	r_g_x44_y18_M1034	r_r_x44_y18_M1034	g_g_x15_y13_M1034	r_g_x14_y13_M1034	r_r_x14_y13_M1034	g_g_x70_y27_M1034	r_g_x70_y28_M1034	r_r_x70_y28_M1034	g_g_x8_y164_M1034	r_g_x5_y167_M1034	r_r_x5_y167_M1034	g_g_x15_y80_M1034	r_g_x13_y81_M1034	r_r_x13_y81_M1034	g_g_x56_y132_M1034	r_g_x54_y135_M1034	r_r_x54_y135_M1034	g_g_x13_y72_M1034	r_g_x11_y73_M1034	r_r_x11_y73_M1034	g_g_x40_y96_M1034	r_g_x38_y98_M1034	r_r_x38_y98_M1034	g_g_x25_y105_M1034	r_g_x23_y107_M1034	r_r_x23_y107_M1034	g_g_x20_y131_M1034	r_g_x17_y134_M1034	r_r_x17_y134_M1034	g_g_x26_y75_M1034	r_g_x24_y76_M1034	r_r_x24_y76_M1034	g_g_x48_y19_M1034	r_g_x48_y19_M1034	r_r_x48_y19_M1034	g_g_x20_y124_M1035	r_g_x17_y126_M1035	r_r_x17_y126_M1035	g_g_x35_y127_M1035	r_g_x33_y130_M1035	r_r_x33_y130_M1035	g_g_x70_y140_M1035	r_g_x68_y143_M1035	r_r_x68_y143_M1035	g_g_x62_y81_M1035	r_g_x61_y83_M1035	r_r_x61_y83_M1035	g_g_x31_y36_M1035	r_g_x30_y37_M1035	r_r_x30_y37_M1035	g_g_x8_y53_M1035	r_g_x7_y54_M1035	r_r_x7_y54_M1035	g_g_x54_y48_M1035	r_g_x53_y49_M1035	r_r_x53_y49_M1035	g_g_x29_y119_M1035	r_g_x27_y121_M1035	r_r_x27_y121_M1035	g_g_x8_y143_M1035	r_g_x5_y146_M1035	r_r_x5_y146_M1035	g_g_x40_y78_M1035	r_g_x39_y80_M1035	r_r_x39_y80_M1035	g_g_x9_y24_M1035	r_g_x8_y24_M1035	r_r_x8_y24_M1035	g_g_x14_y12_M1035	r_g_x13_y12_M1035	r_r_x13_y12_M1035	g_g_x17_y149_M1035	r_g_x14_y152_M1035	r_r_x14_y152_M1035	g_g_x24_y114_M1035	r_g_x22_y116_M1035	r_r_x22_y116_M1035	g_g_x12_y73_M1035	r_g_x10_y74_M1035	r_r_x10_y74_M1035	g_g_x36_y102_M1035	r_g_x34_y104_M1035	r_r_x34_y104_M1035	g_g_x67_y128_M1035	r_g_x65_y131_M1035	r_r_x65_y131_M1035	g_g_x74_y153_M1035	r_g_x71_y157_M1035	r_r_x71_y157_M1035	g_g_x31_y133_M1037	r_g_x28_y136_M1037	r_r_x28_y136_M1037	g_g_x59_y17_M1037	r_g_x59_y18_M1037	r_r_x59_y18_M1037	g_g_x2_y9_M1037	r_g_x1_y8_M1037	r_r_x1_y8_M1037	g_g_x8_y111_M1037	r_g_x6_y113_M1037	r_r_x6_y113_M1037	g_g_x34_y139_M1037	r_g_x31_y142_M1037	r_r_x31_y142_M1037	g_g_x42_y11_M1037	r_g_x42_y11_M1037	r_r_x42_y11_M1037	g_g_x63_y18_M1037	r_g_x63_y19_M1037	r_r_x63_y19_M1037	g_g_x48_y63_M1037	r_g_x47_y64_M1037	r_r_x47_y64_M1037	g_g_x75_y98_M1037	r_g_x73_y101_M1037	r_r_x73_y101_M1037	g_g_x75_y84_M1037	r_g_x74_y86_M1037	r_r_x74_y86_M1037	g_g_x69_y130_M1037	r_g_x67_y133_M1037	r_r_x67_y133_M1037	g_g_x17_y97_M1037	r_g_x15_y99_M1037	r_r_x15_y99_M1037	g_g_x63_y12_M1037	r_g_x63_y12_M1037	r_r_x63_y12_M1037	g_g_x12_y86_M1037	r_g_x10_y87_M1037	r_r_x10_y87_M1037	g_g_x34_y157_M1037	r_g_x31_y160_M1037	r_r_x31_y160_M1037	g_g_x56_y148_M1037	r_g_x53_y151_M1037	r_r_x53_y151_M1037	g_g_x53_y1_M1037	r_g_x53_y1_M1037	r_r_x53_y1_M1037	g_g_x53_y97_M1038	r_g_x51_y99_M1038	r_r_x51_y99_M1038	g_g_x73_y19_M1038	r_g_x73_y20_M1038	r_r_x73_y20_M1038	g_g_x79_y50_M1038	r_g_x78_y52_M1038	r_r_x78_y52_M1038	g_g_x64_y101_M1038	r_g_x62_y104_M1038	r_r_x62_y104_M1038	g_g_x18_y162_M1038	r_g_x15_y165_M1038	r_r_x15_y165_M1038	g_g_x44_y129_M1038	r_g_x42_y132_M1038	r_r_x42_y132_M1038	g_g_x18_y84_M1038	r_g_x16_y85_M1038	r_r_x16_y85_M1038	g_g_x41_y115_M1038	r_g_x39_y117_M1038	r_r_x39_y117_M1038	g_g_x10_y153_M1038	r_g_x7_y156_M1038	r_r_x7_y156_M1038	g_g_x11_y144_M1038	r_g_x8_y147_M1038	r_r_x8_y147_M1038	g_g_x54_y26_M1038	r_g_x54_y27_M1038	r_r_x54_y27_M1038	g_g_x26_y92_M1038	r_g_x24_y94_M1038	r_r_x24_y94_M1038	g_g_x31_y99_M1038	r_g_x29_y101_M1038	r_r_x29_y101_M1038	g_g_x4_y119_M1038	r_g_x1_y121_M1038	r_r_x1_y121_M1038	g_g_x46_y154_M1038	r_g_x43_y157_M1038	r_r_x43_y157_M1038	g_g_x16_y79_M1039	r_g_x14_y80_M1039	r_r_x14_y80_M1039	g_g_x72_y128_M1039	r_g_x70_y131_M1039	r_r_x70_y131_M1039	g_g_x27_y45_M1039	r_g_x26_y46_M1039	r_r_x26_y46_M1039	g_g_x6_y163_M1039	r_g_x3_y166_M1039	r_r_x3_y166_M1039	g_g_x43_y111_M1039	r_g_x41_y113_M1039	r_r_x41_y113_M1039	g_g_x55_y100_M1039	r_g_x53_y102_M1039	r_r_x53_y102_M1039	g_g_x32_y146_M1039	r_g_x29_y149_M1039	r_r_x29_y149_M1039	g_g_x39_y72_M1039	r_g_x38_y73_M1039	r_r_x38_y73_M1039	g_g_x18_y22_M1039	r_g_x17_y22_M1039	r_r_x17_y22_M1039	g_g_x9_y91_M1039	r_g_x7_y92_M1039	r_r_x7_y92_M1039	g_g_x12_y159_M1039	r_g_x9_y162_M1039	r_r_x9_y162_M1039	g_g_x57_y122_M1039	r_g_x55_y125_M1039	r_r_x55_y125_M1039	g_g_x78_y104_M1039	r_g_x76_y107_M1039	r_r_x76_y107_M1039	g_g_x61_y58_M1039	r_g_x60_y60_M1039	r_r_x60_y60_M1039	g_g_x3_y67_M1039	r_g_x1_y68_M1039	r_r_x1_y68_M1039	g_g_x62_y131_M1039	r_g_x60_y134_M1039	r_r_x60_y134_M1039	g_g_x59_y86_M1039	r_g_x58_y88_M1039	r_r_x58_y88_M1039	g_g_x80_y145_M1039	r_g_x78_y149_M1039	r_r_x78_y149_M1039	g_g_x82_y131_M1039	r_g_x80_y134_M1039	r_r_x80_y134_M1039	g_g_x81_y159_M1039	r_g_x78_y163_M1039	r_r_x78_y163_M1039	g_g_x72_y120_M1039	r_g_x70_y123_M1039	r_r_x70_y123_M1039	g_g_x16_y12_M1039	r_g_x15_y12_M1039	r_r_x15_y12_M1039	g_g_x21_y14_M1040	r_g_x20_y14_M1040	r_r_x20_y14_M1040	g_g_x42_y106_M1040	r_g_x40_y108_M1040	r_r_x40_y108_M1040	g_g_x26_y141_M1040	r_g_x23_y144_M1040	r_r_x23_y144_M1040	g_g_x52_y137_M1040	r_g_x49_y140_M1040	r_r_x49_y140_M1040	g_g_x57_y138_M1040	r_g_x55_y141_M1040	r_r_x55_y141_M1040	g_g_x43_y16_M1041	r_g_x43_y16_M1041	r_r_x43_y16_M1041	g_g_x30_y123_M1041	r_g_x28_y126_M1041	r_r_x28_y126_M1041	g_g_x19_y4_M1042	r_g_x19_y4_M1042	r_r_x19_y4_M1042	g_g_x26_y75_M1042	r_g_x24_y76_M1042	r_r_x24_y76_M1042	g_g_x37_y165_M1042	r_g_x34_y169_M1042	r_r_x34_y169_M1042	g_g_x50_y30_M1042	r_g_x49_y31_M1042	r_r_x49_y31_M1042	g_g_x38_y61_M1042	r_g_x37_y62_M1042	r_r_x37_y62_M1042	g_g_x4_y52_M1043	r_g_x3_y52_M1043	r_r_x3_y52_M1043	g_g_x79_y142_M1043	r_g_x77_y146_M1043	r_r_x77_y146_M1043	g_g_x72_y81_M1043	r_g_x71_y83_M1043	r_r_x71_y83_M1043	g_g_x51_y41_M1043	r_g_x50_y42_M1043	r_r_x50_y42_M1043	g_g_x9_y74_M1043	r_g_x7_y75_M1043	r_r_x7_y75_M1043	g_g_x41_y51_M1043	r_g_x40_y52_M1043	r_r_x40_y52_M1043	g_g_x57_y124_M1043	r_g_x55_y127_M1043	r_r_x55_y127_M1043	g_g_x19_y128_M1043	r_g_x16_y130_M1043	r_r_x16_y130_M1043	g_g_x24_y27_M1043	r_g_x23_y27_M1043	r_r_x23_y27_M1043	g_g_x46_y116_M1043	r_g_x44_y119_M1043	r_r_x44_y119_M1043	g_g_x65_y19_M1043	r_g_x65_y20_M1043	r_r_x65_y20_M1043	g_g_x31_y138_M1043	r_g_x28_y141_M1043	r_r_x28_y141_M1043	g_g_x22_y153_M1043	r_g_x19_y156_M1043	r_r_x19_y156_M1043	g_g_x54_y24_M1043	r_g_x54_y25_M1043	r_r_x54_y25_M1043	g_g_x80_y9_M1043	r_g_x80_y10_M1043	r_r_x80_y10_M1043	g_g_x29_y83_M1043	r_g_x27_y85_M1043	r_r_x27_y85_M1043	g_g_x49_y113_M1044	r_g_x47_y116_M1044	r_r_x47_y116_M1044	g_g_x57_y21_M1044	r_g_x57_y22_M1044	r_r_x57_y22_M1044	g_g_x35_y79_M1044	r_g_x33_y81_M1044	r_r_x33_y81_M1044	g_g_x53_y50_M1045	r_g_x52_y51_M1045	r_r_x52_y51_M1045	g_g_x8_y59_M1045	r_g_x7_y60_M1045	r_r_x7_y60_M1045	g_g_x61_y99_M1045	r_g_x59_y101_M1045	r_r_x59_y101_M1045	g_g_x11_y64_M1045	r_g_x9_y65_M1045	r_r_x9_y65_M1045	g_g_x64_y47_M1045	r_g_x63_y48_M1045	r_r_x63_y48_M1045	g_g_x22_y80_M1045	r_g_x20_y81_M1045	r_r_x20_y81_M1045	g_g_x18_y14_M1045	r_g_x17_y14_M1045	r_r_x17_y14_M1045	g_g_x61_y125_M1045	r_g_x59_y128_M1045	r_r_x59_y128_M1045	g_g_x4_y87_M1045	r_g_x2_y88_M1045	r_r_x2_y88_M1045	g_g_x60_y47_M1045	r_g_x59_y48_M1045	r_r_x59_y48_M1045	g_g_x72_y114_M1045	r_g_x70_y117_M1045	r_r_x70_y117_M1045	g_g_x26_y9_M1045	r_g_x26_y9_M1045	r_r_x26_y9_M1045	g_g_x61_y15_M1045	r_g_x61_y16_M1045	r_r_x61_y16_M1045	g_g_x11_y75_M1045	r_g_x9_y76_M1045	r_r_x9_y76_M1045	g_g_x75_y156_M1045	r_g_x72_y160_M1045	r_r_x72_y160_M1045	g_g_x32_y2_M1045	r_g_x32_y2_M1045	r_r_x32_y2_M1045	g_g_x9_y40_M1045	r_g_x8_y40_M1045	r_r_x8_y40_M1045	g_g_x20_y51_M1045	r_g_x19_y52_M1045	r_r_x19_y52_M1045	g_g_x20_y98_M1045	r_g_x18_y100_M1045	r_r_x18_y100_M1045	g_g_x4_y126_M1045	r_g_x1_y128_M1045	r_r_x1_y128_M1045	g_g_x74_y95_M1045	r_g_x73_y98_M1045	r_r_x73_y98_M1045	g_g_x72_y122_M1045	r_g_x70_y125_M1045	r_r_x70_y125_M1045	g_g_x16_y111_M1046	r_g_x14_y113_M1046	r_r_x14_y113_M1046	g_g_x38_y138_M1046	r_g_x35_y141_M1046	r_r_x35_y141_M1046	g_g_x21_y78_M1046	r_g_x19_y79_M1046	r_r_x19_y79_M1046	g_g_x58_y39_M1046	r_g_x57_y40_M1046	r_r_x57_y40_M1046	g_g_x36_y130_M1046	r_g_x34_y133_M1046	r_r_x34_y133_M1046	g_g_x5_y136_M1046	r_g_x2_y139_M1046	r_r_x2_y139_M1046	g_g_x49_y107_M1046	r_g_x47_y109_M1046	r_r_x47_y109_M1046	g_g_x31_y45_M1046	r_g_x30_y46_M1046	r_r_x30_y46_M1046	g_g_x66_y54_M1046	r_g_x65_y56_M1046	r_r_x65_y56_M1046	g_g_x58_y89_M1046	r_g_x56_y91_M1046	r_r_x56_y91_M1046	g_g_x47_y61_M1046	r_g_x46_y62_M1046	r_r_x46_y62_M1046	g_g_x21_y55_M1046	r_g_x20_y56_M1046	r_r_x20_y56_M1046	g_g_x32_y45_M1047	r_g_x31_y46_M1047	r_r_x31_y46_M1047	g_g_x71_y58_M1047	r_g_x70_y60_M1047	r_r_x70_y60_M1047	g_g_x25_y36_M1047	r_g_x24_y36_M1047	r_r_x24_y36_M1047	g_g_x18_y53_M1047	r_g_x17_y54_M1047	r_r_x17_y54_M1047	g_g_x74_y68_M1047	r_g_x73_y70_M1047	r_r_x73_y70_M1047	g_g_x21_y68_M1047	r_g_x20_y69_M1047	r_r_x20_y69_M1047	g_g_x14_y106_M1047	r_g_x12_y108_M1047	r_r_x12_y108_M1047	g_g_x33_y51_M1047	r_g_x32_y52_M1047	r_r_x32_y52_M1047	g_g_x48_y52_M1047	r_g_x47_y53_M1047	r_r_x47_y53_M1047	g_g_x83_y12_M1047	r_g_x83_y13_M1047	r_r_x83_y13_M1047	g_g_x54_y141_M1047	r_g_x51_y144_M1047	r_r_x51_y144_M1047	g_g_x39_y94_M1047	r_g_x37_y96_M1047	r_r_x37_y96_M1047	g_g_x39_y26_M1047	r_g_x38_y26_M1047	r_r_x38_y26_M1047	g_g_x31_y62_M1047	r_g_x30_y63_M1047	r_r_x30_y63_M1047	g_g_x29_y99_M1047	r_g_x27_y101_M1047	r_r_x27_y101_M1047	g_g_x21_y16_M1047	r_g_x20_y16_M1047	r_r_x20_y16_M1047	g_g_x56_y9_M1047	r_g_x56_y9_M1047	r_r_x56_y9_M1047	g_g_x19_y63_M1047	r_g_x18_y64_M1047	r_r_x18_y64_M1047	g_g_x24_y8_M1047	r_g_x24_y8_M1047	r_r_x24_y8_M1047	g_g_x50_y6_M1048	r_g_x50_y6_M1048	r_r_x50_y6_M1048	g_g_x43_y57_M1048	r_g_x42_y58_M1048	r_r_x42_y58_M1048	g_g_x14_y8_M1048	r_g_x13_y8_M1048	r_r_x13_y8_M1048	g_g_x47_y18_M1048	r_g_x47_y18_M1048	r_r_x47_y18_M1048	g_g_x6_y65_M1048	r_g_x4_y66_M1048	r_r_x4_y66_M1048	g_g_x66_y127_M1048	r_g_x64_y130_M1048	r_r_x64_y130_M1048	g_g_x25_y57_M1048	r_g_x24_y58_M1048	r_r_x24_y58_M1048	g_g_x67_y49_M1048	r_g_x66_y50_M1048	r_r_x66_y50_M1048	g_g_x40_y127_M1048	r_g_x38_y130_M1048	r_r_x38_y130_M1048	g_g_x56_y41_M1048	r_g_x55_y42_M1048	r_r_x55_y42_M1048	g_g_x47_y68_M1048	r_g_x46_y70_M1048	r_r_x46_y70_M1048	g_g_x59_y66_M1048	r_g_x58_y68_M1048	r_r_x58_y68_M1048	g_g_x3_y92_M1048	r_g_x1_y93_M1048	r_r_x1_y93_M1048	g_g_x7_y118_M1048	r_g_x4_y120_M1048	r_r_x4_y120_M1048	g_g_x40_y25_M1048	r_g_x39_y25_M1048	r_r_x39_y25_M1048	g_g_x43_y118_M1048	r_g_x41_y121_M1048	r_r_x41_y121_M1048	g_g_x70_y43_M1048	r_g_x69_y44_M1048	r_r_x69_y44_M1048	g_g_x11_y120_M1048	r_g_x8_y122_M1048	r_r_x8_y122_M1048	g_g_x46_y4_M1048	r_g_x46_y4_M1048	r_r_x46_y4_M1048	g_g_x7_y18_M1048	r_g_x6_y18_M1048	r_r_x6_y18_M1048	g_g_x82_y158_M1048	r_g_x79_y162_M1048	r_r_x79_y162_M1048	g_g_x38_y156_M1049	r_g_x35_y159_M1049	r_r_x35_y159_M1049	g_g_x55_y33_M1049	r_g_x54_y34_M1049	r_r_x54_y34_M1049	g_g_x67_y129_M1049	r_g_x65_y132_M1049	r_r_x65_y132_M1049	g_g_x24_y61_M1049	r_g_x23_y62_M1049	r_r_x23_y62_M1049	g_g_x25_y130_M1049	r_g_x22_y133_M1049	r_r_x22_y133_M1049	g_g_x49_y139_M1049	r_g_x46_y142_M1049	r_r_x46_y142_M1049	g_g_x10_y38_M1049	r_g_x9_y38_M1049	r_r_x9_y38_M1049	g_g_x23_y13_M1049	r_g_x23_y13_M1049	r_r_x23_y13_M1049	g_g_x48_y27_M1049	r_g_x47_y28_M1049	r_r_x47_y28_M1049	g_g_x19_y43_M1049	r_g_x18_y44_M1049	r_r_x18_y44_M1049	g_g_x81_y52_M1049	r_g_x80_y54_M1049	r_r_x80_y54_M1049	g_g_x62_y125_M1049	r_g_x60_y128_M1049	r_r_x60_y128_M1049	g_g_x76_y72_M1049	r_g_x75_y74_M1049	r_r_x75_y74_M1049	g_g_x28_y65_M1050	r_g_x27_y66_M1050	r_r_x27_y66_M1050	g_g_x20_y165_M1050	r_g_x17_y168_M1050	r_r_x17_y168_M1050	g_g_x13_y49_M1050	r_g_x12_y50_M1050	r_r_x12_y50_M1050	g_g_x21_y90_M1051	r_g_x19_y92_M1051	r_r_x19_y92_M1051	g_g_x59_y76_M1051	r_g_x58_y78_M1051	r_r_x58_y78_M1051	g_g_x15_y53_M1051	r_g_x14_y54_M1051	r_r_x14_y54_M1051	g_g_x59_y108_M1051	r_g_x57_y111_M1051	r_r_x57_y111_M1051	g_g_x27_y20_M1051	r_g_x26_y20_M1051	r_r_x26_y20_M1051	g_g_x59_y136_M1051	r_g_x57_y139_M1051	r_r_x57_y139_M1051	g_g_x37_y38_M1052	r_g_x36_y39_M1052	r_r_x36_y39_M1052	g_g_x62_y79_M1052	r_g_x61_y81_M1052	r_r_x61_y81_M1052	g_g_x12_y72_M1052	r_g_x10_y73_M1052	r_r_x10_y73_M1052	g_g_x42_y16_M1052	r_g_x42_y16_M1052	r_r_x42_y16_M1052	g_g_x30_y54_M1052	r_g_x29_y55_M1052	r_r_x29_y55_M1052	g_g_x26_y14_M1052	r_g_x26_y14_M1052	r_r_x26_y14_M1052	g_g_x15_y47_M1052	r_g_x14_y48_M1052	r_r_x14_y48_M1052	g_g_x2_y11_M1052	r_g_x1_y10_M1052	r_r_x1_y10_M1052	g_g_x75_y122_M1052	r_g_x73_y125_M1052	r_r_x73_y125_M1052	g_g_x46_y59_M1053	r_g_x45_y60_M1053	r_r_x45_y60_M1053	g_g_x17_y34_M1053	r_g_x16_y34_M1053	r_r_x16_y34_M1053	g_g_x7_y9_M1053	r_g_x6_y8_M1053	r_r_x6_y8_M1053	g_g_x13_y66_M1053	r_g_x11_y67_M1053	r_r_x11_y67_M1053	g_g_x13_y106_M1053	r_g_x11_y108_M1053	r_r_x11_y108_M1053	g_g_x17_y130_M1053	r_g_x14_y133_M1053	r_r_x14_y133_M1053	g_g_x61_y58_M1053	r_g_x60_y60_M1053	r_r_x60_y60_M1053	g_g_x25_y124_M1053	r_g_x23_y126_M1053	r_r_x23_y126_M1053	g_g_x25_y94_M1053	r_g_x23_y96_M1053	r_r_x23_y96_M1053	g_g_x37_y37_M1053	r_g_x36_y38_M1053	r_r_x36_y38_M1053	g_g_x52_y33_M1053	r_g_x51_y34_M1053	r_r_x51_y34_M1053	g_g_x75_y24_M1053	r_g_x75_y25_M1053	r_r_x75_y25_M1053	g_g_x55_y69_M1053	r_g_x54_y71_M1053	r_r_x54_y71_M1053	g_g_x63_y115_M1053	r_g_x61_y118_M1053	r_r_x61_y118_M1053	g_g_x56_y64_M1054	r_g_x55_y66_M1054	r_r_x55_y66_M1054	g_g_x30_y120_M1054	r_g_x28_y122_M1054	r_r_x28_y122_M1054	g_g_x23_y49_M1054	r_g_x22_y50_M1054	r_r_x22_y50_M1054	g_g_x66_y33_M1054	r_g_x66_y34_M1054	r_r_x66_y34_M1054	g_g_x51_y117_M1054	r_g_x49_y120_M1054	r_r_x49_y120_M1054	g_g_x49_y101_M1054	r_g_x47_y103_M1054	r_r_x47_y103_M1054	g_g_x49_y50_M1055	r_g_x48_y51_M1055	r_r_x48_y51_M1055	g_g_x43_y43_M1055	r_g_x42_y44_M1055	r_r_x42_y44_M1055	g_g_x11_y119_M1055	r_g_x9_y121_M1055	r_r_x9_y121_M1055	g_g_x17_y123_M1055	r_g_x15_y125_M1055	r_r_x15_y125_M1055	g_g_x28_y135_M1055	r_g_x25_y138_M1055	r_r_x25_y138_M1055	g_g_x60_y85_M1055	r_g_x59_y87_M1055	r_r_x59_y87_M1055	g_g_x5_y155_M1055	r_g_x2_y158_M1055	r_r_x2_y158_M1055	g_g_x37_y106_M1055	r_g_x35_y108_M1055	r_r_x35_y108_M1055	g_g_x58_y138_M1055	r_g_x56_y141_M1055	r_r_x56_y141_M1055	g_g_x44_y30_M1055	r_g_x43_y31_M1055	r_r_x43_y31_M1055	g_g_x30_y24_M1055	r_g_x29_y24_M1055	r_r_x29_y24_M1055	g_g_x26_y109_M1055	r_g_x24_y111_M1055	r_r_x24_y111_M1055	g_g_x47_y64_M1055	r_g_x46_y65_M1055	r_r_x46_y65_M1055	g_g_x24_y116_M1055	r_g_x22_y118_M1055	r_r_x22_y118_M1055	g_g_x41_y160_M1055	r_g_x38_y164_M1055	r_r_x38_y164_M1055	g_g_x52_y71_M1055	r_g_x51_y73_M1055	r_r_x51_y73_M1055	g_g_x64_y111_M1055	r_g_x62_y114_M1055	r_r_x62_y114_M1055
6127.4854	12465.64	11186.93	5853.4854	18638.641	41206.93	2125.3203	23902.545	11647.734	7664.4854	8861.6396	19027.93	12907.485	-431.36035	25308.93	15909.32	7036.5449	8062.7344	16077.32	7516.5449	8870.7344	9708.3203	4840.5449	11683.734	9423.3203	3131.5449	10619.734	7499.085	39646.383	11837.09	6737.085	18957.381	14257.09	6070.085	21588.381	13877.09	16062.645	22080.129	42279.859	17555.086	25233.381	23904.09	12030	21652.92	38893.352	11829.18	22308.74	9941.0996	16700.18	14121.74	42974.102	16334.085	12308.381	15270.09	17453.086	3911.3809	11827.09	26774.086	9731.3809	11759.09	14670.085	8257.3809	13722.09	19657.086	7259.3809	11272.09	9358.085	8209.3809	12526.09	14100.18	10594.74	14614.1	21369.18	13340.74	13128.1	16971.086	8523.3809	6461.0898	20155.086	8639.3809	20559.09	12244.085	955.38086	11453.09	20714.086	9618.3809	22762.09	18042.086	7597.3809	47302.09	22519.18	9510.7402	16941.1	18599.18	16628.74	7318.0996	8311	7147.9199	24211.35	10315.085	10520.381	11008.09	17035.18	14344.74	23985.1	-751.14453	16775.504	17856.086	8982.8555	14948.505	14612.085	16048.855	5534.5049	32763.086	4552.7949	41514.297	24329.154	-269.20508	18254.295	13231.154	2197.7949	23728.295	11376.154	8883.7949	14273.295	8960.1543	10206.795	14630.295	4059.1543	4825.7949	12309.295	16813.154	3004.7949	6190.2949	12518.154	5330.54	10391.865	15853.165	5202.7949	7201.2949	7047.1543	2785.7949	5602.2949	10741.154	16588.795	7166.2949	10042.154	13916.795	5421.2949	8188.1543	2556.54	14146.865	13548.165	11203.795	-146.70508	16063.154	4154.2002	19723	10155.199	6914.5098	31411.984	21151.92	5627.5098	16867.984	15543.92	6647.5098	22297.984	23645.92	16117.51	8049.9844	18015.92	17549.51	11382.984	17583.92	1989.7051	21236.289	23557.869	5502.5098	17414.984	26512.92	17488.51	9551.9844	24274.92	26969.51	20608.984	22317.92	19237.51	16350.984	25989.92	18164.51	6721.9844	31354.92	4096.7051	17636.289	19088.869	17175.51	6106.9844	19193.92	12074.51	4607.9844	16671.92	11684.68	7162.6699	10012.525	12770.705	11844.29	26751.869	7550.5098	10612.984	14161.92	12333.51	8459.9844	34024.922	22308.51	6112.9844	15847.92	18519.51	8342.9844	23608.92	9240.5098	2714.9844	13207.92	19380.51	7202.9844	21168.92	14109.51	3111.9844	13934.92	7692.7051	3610.29	14896.869	15203.51	6399.9844	14779.92	4170.4746	19144.789	14858.199	3605.4746	10725.79	12959.199	9257.4746	8813.79	16853.199	1631.4746	15185.79	10123.199	3248.3799	17219.441	6755.9395	3264.3799	13122.44	11522.939	3398.3799	7519.4404	13856.939	-10890.43	12848.734	12907.529	-146.33984	49684.355	39251.141	1430.1904	28220.67	20560.895	32503.191	36649.672	16339.895	-1512.3398	19230.355	15882.141	1984.1904	23606.67	16418.895	-3950.0703	15958.515	22891.445	7579.1904	13716.67	19643.895	-264.80957	16618.67	15690.895	-411.80957	16088.67	15830.895	9575.1904	9161.6699	19802.895	-3189.8096	10250.67	11017.895	7780.1904	4315.6699	13728.895	22647.191	7807.6699	30199.895	9990.1904	2910.6699	17040.895	21435.191	8545.6699	18658.895	5018.7949	20692.33	16711.641	7371.7949	35203.328	19506.641	1500.7949	21191.33	16323.641	5050.7949	11518.33	13097.641	7326.7949	6881.3301	14397.641	9782.7949	7499.3301	25042.641	13623.795	6607.3301	16319.641	7297.7949	5675.3301	9114.6406	2387.4448	23040.676	28771.561	3237.5449	18485.475	8488.3896	2060.4448	11339.675	13192.561	12771.545	6368.4746	9228.3896	12238.545	200.47461	9455.3896	6025.79	19787.066	16397.1	2871.7803	13745.939	18417.869	8567.2148	22068.781	18535.699	4982.7803	17745.939	16843.869	7583.7803	16725.939	17560.869	5482.7803	12528.939	16485.869	9090.7803	13298.939	13026.869	419.78027	13614.939	11805.869	4334.7803	16818.939	25445.869	13302.78	3901.9395	13620.869	9596.7803	4582.9395	10413.869	15666.78	7127.9395	22764.869	10650.78	4335.9395	13074.869	34587.781	7415.9395	18505.869	13288.78	11479.939	23185.869	12705.78	2681.9395	19514.869	9057.7803	-544.06055	9811.8691	11456.78	2686.9395	14720.869	3145.7002	15428.891	7775.1602	147.7002	2250.8906	14686.16	3760.7002	14821.891	5624.1602	-3895.2998	3009.8906	3612.1602	10211.7	7585.8906	13956.16	-4855.2998	6384.8906	8636.1602	8722.7002	2130.8906	16786.16	13116.7	5067.8906	12876.16	16505.699	3486.8906	16181.16	13494.14	6257.6406	15635.244	16800.699	-2274.1094	11977.16	10363.7	-610.10938	10329.16	10071.7	284.89062	10174.16	13237.7	-3045.1094	14415.16	11901.7	-3549.1094	12781.16	2221.52	30787.92	15735.369	8597.0303	16989.35	17988.064	4927.0703	23185.59	16325.186	5157.0703	17191.59	18413.186	11514.07	17719.59	10390.186	14728.03	15174.35	29696.064	1933.0303	11388.35	13808.064	7286.0303	14434.35	26478.064	15220.07	10961.59	12324.186	3152.0703	16140.59	36744.188	18918.031	10611.35	20965.064	7583.0703	9363.5898	25138.186	18958.031	9267.3496	33407.062	9652.0303	6257.3496	24414.064	11256.07	8378.5898	23539.186	11629.41	28104.711	36389.875	5573.7852	36586.449	13469.595	7619.3447	15586.525	14890.15	-4676.2148	12211.45	13716.595	2806.3447	12841.525	14104.15	3676.7852	2879.4502	17268.594	22995.785	3244.4502	6068.5947	10134.785	7221.4502	16759.594	4758.1348	35574.234	16217.1	-2359.8652	20059.234	28106.1	3654.5605	36065.805	1258.6719	5764.1348	20789.234	18769.1	3177.5605	29070.805	8519.6719	10915.561	23941.805	9336.6719	-220.43945	12152.805	3524.6719	199.56055	21168.805	23131.672	14058.561	15356.805	13994.672	8942.1348	5647.2344	12596.1	17474.561	10514.805	10670.672	10454.561	9612.8047	8585.6719	1658.5605	6147.8047	11471.672	5953.7754	25700.051	31291.375	5512.2197	20238.641	14932.67	498.77539	15966.05	29076.375	3178.7754	29350.051	16516.375	4904.9502	26310.984	13208.859	22888.949	30706.984	42588.859	9198.9502	27138.984	24365.859	13322.95	29176.984	35049.859	8239.9502	21375.984	12786.859	-410.0498	10193.985	8425.8594	16158.95	6129.9854	26056.859	15928.95	4992.9854	9128.8594	19018.949	8672.9854	27071.859	-6266.1895	38048.645	25124.035	755.81055	26292.645	11950.035	-3521.1895	25455.645	19800.035	-2912.1895	25549.645	15316.035	7941.25	25232.385	14539.586	6019.3652	9552.5801	18779.119	3653.25	25219.385	28114.586	6554.8105	10859.645	20771.035	7734.8105	9234.6445	36405.035	13334.811	9496.6445	19640.035	8297.8105	8743.6445	13759.035	6541.8105	8900.6445	14281.035	7229.8105	7337.6445	14199.035	18792.25	5900.3848	15415.586	14261.365	2165.5801	7438.1191	5166.8105	6485.6445	12692.035	-6617.1895	13884.645	13202.035	15184.811	6703.6445	14193.035	13917.35	28629.824	34741.699	12120.35	28364.824	19360.699	356.34961	26080.824	15522.699	3153.5254	23211.746	12417.859	2037.5254	26519.746	12235.859	8684.5947	20634.721	28471.785	3657.5254	16595.746	14836.859	8626.5254	10559.745	16273.859	9574.3496	17425.824	33821.699	10978.525	8319.7451	11188.859	6677.3496	11219.825	16667.699	5197.3496	5534.8252	9911.6992	984.34961	8041.8252	12298.699	-3538.6504	13536.825	14340.699	5971.5098	25833.66	29622.631	8789.8848	25140.725	18573.164	1870.5098	15030.66	16860.631	13519.89	6768.5645	18553.9	11875.89	8328.5645	15620.9	15117.51	11531.66	26928.631	14899.51	9917.6602	24301.631	19309.885	14749.725	25951.164	16460.891	9176.5645	17815.9	14013.89	7391.5645	28925.9	12005.89	4592.5645	37654.898	2881.8896	20298.564	23936.9	9211.5098	7311.6602	20467.631	11130.89	6146.5645	21824.9	7532.8896	302.56445	10940.9	11679.51	6491.6602	19150.631	9314.8896	8857.5645	22036.9	16519.51	7062.6602	18882.631	435.08984	12135.08	22038.535	-241.91016	11753.08	18478.535	5132.0898	17435.08	18540.535	4161.0898	15402.08	18824.535	582.08984	10157.08	18445.535	5837.0898	7834.0801	21356.535	6734.6797	8838.1797	22130.824	13648.09	5299.0801	49759.535	17146.09	11910.08	42410.535	8563.0898	2292.0801	24145.535	12035.09	3712.0801	15093.535	9786.0898	2582.0801	35638.535	15948.68	-1737.8203	15586.824	13642.09	3490.0801	34689.535	13913.68	-3542.8203	19006.824	7971.0898	-3911.9199	8916.5352	21352.68	-1016.8203	26990.824	6542.8896	1019.7051	7664.9844	5988.1846	17203.49	19952.73	9976.1846	14963.49	19261.73	-1945.8154	29170.49	31844.73	6746.1846	21615.49	17635.73	3760.9746	14855.586	13821.645	10964.185	7405.4902	20204.73	7474.1846	15360.49	13010.73	16270.975	2544.5859	11542.645	15579.185	4706.4902	24124.73	14810.185	7622.4902	19192.73	15061.185	3650.4902	20548.73	6925.9746	-7703.4141	7169.6445	13184.615	3447.46	15549.52	-6146.9902	13571.885	17888.145	13906.01	1860.8848	16547.145	12766.375	8581.6445	33766.648	-1050.8599	42428.773	29580.074	3929.1201	41538.773	14457.086	4959.1152	20021.879	18782.725	4248.1201	14547.775	2832.0859	11337.12	17762.775	20954.086	5279.1401	10392.775	13620.074	110.11523	14387.88	15444.725	16146.12	3164.7754	10975.086	17591.121	1611.7754	6190.0859	16659.121	5215.7754	5042.0859	16817.121	2851.7754	1065.0859	-6337.0352	29461.885	20082.551	1420.9648	29082.885	28678.551	1356.9648	13287.885	25567.551	-12.035156	20182.885	22890.551	5922.2949	13600.155	19181.76	-1945.0352	16418.885	25682.551	-1068.0352	19386.885	24773.551	3821.2754	18088.66	14423.725	3759.9648	8284.8848	15971.55	22436.965	10978.885	19334.551	18971.295	10398.155	32191.76	1795.9648	12722.885	18997.551	7575.9648	4339.8848	16751.551	10337.984	25285.971	21252.85	4555.7197	17390.09	13362.244	9937.9844	28892.971	19895.85	5930.7197	22355.09	14431.244	-2033.0156	7302.9707	16078.85	4556.9844	21855.971	24340.85	9281.7197	15484.09	15042.244	-604.01562	25416.971	8901.8496	13134.984	10362.971	17412.85	16002.984	7054.9707	16970.85	15170.984	5017.9707	13486.85	17383.984	10156.971	17040.85	13221.72	7166.0898	10346.244	8107.0449	33687.719	14314.27	-683.58984	35080.234	11867.369	-1220.1104	22328.754	17038.35	4846.4102	24848.234	18614.369	10806.41	20165.234	20395.369	7070.4102	27979.234	26859.369	20389.045	12358.72	32296.27	681.04492	14744.72	11506.27	6372.4102	17468.234	19814.369	35807.41	17777.234	39592.367	15693.41	9412.2354	7711.3691	20006.41	9975.2354	15266.369	12202.41	7815.2354	4340.3691	16160.41	9432.2354	16128.369	18225.41	8660.2354	11716.369	12893.41	9977.2354	20682.369	831.04492	3717.7197	33230.27	8963.4102	2823.2354	17577.369	-1114.6445	37021.883	12932.176	15928.355	38453.883	32019.176	6940.3555	28065.881	12749.176	5377.1445	16936.225	12560.395	2177.3555	21921.881	20199.176	19991.355	7959.8809	14683.176	21367.355	31686.881	23653.176	17779.355	8700.8809	15752.176	23881.355	10055.881	19354.176	17665.145	6894.2246	9827.3945	24171.355	9726.8809	42552.176	21969.355	10890.881	20689.176	22610.355	8102.8809	20800.176	18221.355	11734.881	18822.176	12865.355	6736.8809	37876.176	15632.355	7467.8809	11427.176	15715.145	17644.225	10775.395	9431.7549	20948.621	8812.2188	11117.755	11440.62	13112.219	8099.5249	17972.305	19732.32	15107.755	22916.621	6281.2188	5663.5249	16571.305	10055.32	7234.7549	9730.6201	9251.2188	15519.525	16003.305	5659.3203	19121.525	6623.3047	19368.32	7903.7549	2486.6201	5502.2188	9926.7549	3157.6201	15714.219	14987.755	510.62012	9197.2188	16839.801	2273.3447	18713.52	18311.754	4860.6201	14673.219	17744.525	5094.3047	4872.3203	10408.755	-83.379883	25270.219	11946.895	30031.98	8821.0508	6718.8945	28119.98	15054.051	25389.895	37888.98	42220.051	6814.8945	27133.98	25795.051	29216.895	18376.98	24653.051	8794.8945	21600.98	15755.051	-3163.4331	5060.3057	-10546.424	33456.977	13860.475	18256.535	20745.895	17472.98	9301.0508	19971.895	15065.98	7669.0508	6352.8945	10373.98	5517.0508	16385.895	12948.98	13261.051	20360.895	10920.98	16889.051	22080.895	14427.98	19922.051	22874.895	16998.98	12006.051	18832.895	12525.98	19710.051	24435.895	17013.98	26094.051	10085.895	10531.98	16569.051	15018.895	9672.9805	14908.051	12153.895	9841.9805	12640.051	12000.71	3175.5801	22402.49	25118.895	12063.98	6166.0508	6319.4453	30581.1	36468.176	7637.4453	17800.1	27811.176	636.44531	12170.1	21523.176	5377.4453	4715.0996	13765.176	9844.4453	1843.0996	26029.176	10014.885	14190.86	19802.805	13621.885	4280.8604	15837.805	6444.6445	4887.2598	5467.2695	6680.0352	19132.516	20461.635	9926.0352	6995.5146	11093.635	15534.035	10199.515	22755.635	13914.035	10006.515	13150.635	4187.7344	39509.25	21297.244	-5507.2656	28780.25	35429.242	2097.7344	22386.25	20855.244	942.73438	33382.25	41787.242	4250.7344	30069.25	28670.244	2110.7344	26741.25	32733.244	-1817.2656	17504.25	20179.244	-2407.1992	12903.165	24214.279	-555.26562	23624.25	21860.244	108.73438	17306.25	21920.244	696.73438	23143.25	23736.244	-2703.2656	13806.25	21076.244	-5886.2656	11160.25	20818.244	8546.8008	16492.164	13662.279	4142.8008	8190.165	12535.279	9927.7344	5474.25	17789.244	3687.4648	18445.82	20497.625	-6312.4404	18684.875	22149.721	3270.5596	12502.875	19510.721	3265.25	53446.68	39831.219	13600.25	43124.68	27203.221	2181.2598	19567.189	14773.955	17872.26	31225.189	13676.955	13234.25	24176.68	24304.221	7115.25	40737.68	23420.221	1733.25	23122.68	8018.2207	7680.2598	11093.189	21790.955	3330.25	14229.68	12937.221	14807.25	11894.68	16019.221	8774.25	6366.6797	15039.221	2431.25	10047.68	7889.2207	6375.25	4053.6797	13955.221	38338.25	14378.68	42448.219	4879.25	11001.68	7095.2207	10958.25	9243.6797	13014.221	30928.25	44443.68	31300.221	17420.25	10714.68	18064.221	24266.25	3644.6797	14228.221	9029.25	4437.6797	24333.221	13157.25	94.679688	17303.221	12820.26	-1159.8105	15226.955	5401.6055	20999.285	20239.74	2003.6055	15170.285	21643.74	16040.605	14905.285	29577.74	-2555.3945	15467.285	12337.74	3066.6055	13430.285	16416.74	7349.2695	16542.32	19041.025	15904.605	3363.2852	28739.74	16668.605	5922.2852	22076.74	18213.605	9189.2852	32432.74	16299.27	5051.3203	20907.025	17689.605	4819.2852	21475.74	16177.605	5146.2852	16426.74	7214.2754	18485.984	15011.689	8029.2754	20184.984	19288.689	11035.275	18630.984	36509.688	2134.2754	24894.984	13315.689	11401.275	16861.984	22841.689	18691.275	7426.9844	16733.689	6919.2754	8330.9844	12308.689	8894.2754	19703.984	17754.689	2196.8154	31578.355	20450.6	5332.8154	12585.355	17113.6	7146.2754	8503.9844	15189.689	13660.275	19680.984	17298.689	25461.275	5480.9844	18538.689	15907.275	10120.984	15556.689	23465.275	7553.9844	13042.689	20671.816	12028.355	31138.6	11345.275	6560.9844	25860.689	19988.275	12949.984	17833.689	16992.275	7645.9844	16765.689	3171.9199	20941.016	20774.244	18231.92	12985.016	14899.244	24236.92	12945.016	22735.244	28299.92	8181.0156	19356.244	3580.3604	15405.6	34005.344	-3958.6396	7939.5996	5248.3457	6065.9199	19194.016	21184.244	8465.9199	9340.0156	25241.244	2683.9199	11447.016	22441.244	18819.92	7892.0156	55142.242	10120.92	7301.0156	31535.244	10059.92	5518.0156	36245.242	14316.92	-2020.9844	27365.244	3282.3604	-1792.4004	15666.346	12933.92	2335.0156	14504.244	5681.9199	3418.0156	18980.244	5337.3604	4139.5996	18118.346	6269.9199	-6290.9844	19923.244	11070.39	10884.44	-5731.6484	11523.92	1169.0156	10648.244	7553.3896	4407.4404	622.35156	6927.5049	23788.25	35364.73	3357.3945	20993.336	14882.045	-5110.6055	-1179.6641	15074.045	3852.3945	21907.336	29559.045	931.25977	16642.941	16691.26	-4105.6055	11410.336	15311.045	6489.3945	11529.336	15039.045	14634.395	6276.3359	16150.045	12084.395	10515.336	19824.045	11008.395	2615.3359	14708.045	14269.26	6831.9404	15755.26	-117.74023	3301.9404	33439.258	12761.395	397.33594	26984.045	12283.484	26335.539	16294.125	663.45996	5714.3301	12033.131	15308.484	5408.54	13098.125	7420.5498	36908.98	30720.516	166.5498	18560.98	26081.516	12143.445	22325.365	23387.561	11276.55	8628.9805	16572.516	18029.551	9464.9805	20069.516	3095.5498	3183.9805	16014.516	-3267.7949	9232.5	31036.141	-3457.0449	28098.129	12718.32	-3105.6758	16309.301	4167.4414	-6634.6758	15889.301	8605.4414	2243.3242	18320.301	14069.441	-7598.6758	16524.301	3919.4414	14333.324	92.300781	30562.441	493.32422	-1209.6992	-378.55859	10031.955	8920.1299	20964.32	20645.375	33337.398	17942.145	4069.1396	14305	20572.971	1275.1396	39999	27063.971	16996.141	18037	11210.971	12457.375	17958.4	25654.145	21324.141	9846	18141.971	11466.375	22285.4	11817.145	631.13965	7021	13166.971	28008.375	12772.4	23822.145	23801.375	6086.4004	20102.145	21216.141	3062	25040.971	141.08496	831.33008	13572.131	13710.14	-3605	18237.971	4847.1396	7681	7899.9707	14193.961	24141.93	20341.779	10603.961	-7040.0703	13728.779	15507.961	7264.9297	28472.779	16518.949	6773.3906	24073.275	11846.961	-8725.0703	8807.7793	17285.961	-6287.0703	15305.779	16965.67	23590.734	21657.744	9534.6699	21294.734	22155.744	793.2002	14076.975	6335.5742	-2471.7166	-621.12219	-2246.8884	1467.2002	16645.975	12188.574	15640.425	-1507.2949	11035.15	476.4248	-119.29492	9704.1504	10317.67	10911.734	23288.744	17861.67	11664.734	26226.744	16034.83	5277.8691	35319.23	17844.199	9216.9746	13238.574	267.2002	2114.9746	13416.574	12751.67	12701.734	25875.744	11215.67	3805.7344	18937.744	7823.4248	-4242.2949	7912.1504	6713.6699	3440.7344	23217.744	17043.67	4811.7344	18694.744
7035.3203	23287.545	7509.7344	7603.3203	18982.545	30736.734	2891.7202	21426.65	17728.254	3012.3203	14270.545	13224.734	13601.32	4933.5449	13331.734	18564.721	6851.6504	18279.254	12071.721	4116.6504	14259.255	13242.721	4692.6504	15908.255	7899.7202	1534.6504	18863.254	12310.18	41843.742	11386.1	6713.1797	22104.74	11267.1	8355.1797	26563.74	13488.1	17093.33	22395.359	28334.824	17943.18	32543.74	20062.1	12091.02	21648.73	30831.455	20626	22724.92	18282.35	12437	10347.92	56661.352	11938.18	22298.74	14676.1	13135.18	12266.74	16314.1	16464.18	14376.74	9656.0996	12352.18	10875.74	11304.1	14522.18	12548.74	13152.1	4849.1797	14213.74	17386.1	10139	7312.9199	24419.35	16467	9353.9199	19647.35	16573.18	16490.74	8000.0996	18957.18	12132.74	23554.1	11722.18	14420.74	19342.1	22535.18	9739.7402	23499.1	16135.18	14712.74	52694.102	15513	9292.9199	21962.35	14457	11006.92	16868.35	3795.0195	12180.73	18275.455	14357.18	9914.7402	17430.1	14546	13090.92	29105.35	2000.25	15410.29	11205.914	6751.25	17202.289	3389.9141	17975.25	9608.29	20079.914	5631.54	39946.867	22837.164	1760.54	18483.865	16377.165	2612.54	21514.865	7593.165	8594.54	13154.865	8965.165	7372.54	12407.865	7470.165	6128.54	9370.8652	12514.165	7303.54	3618.8652	16180.165	6483.3652	15913.035	14024.186	4569.54	3957.8652	10438.165	3448.54	4946.8652	17356.164	15729.54	3564.8652	13023.165	11959.54	3294.8652	10852.165	6580.3652	6830.0352	7961.1855	19879.539	728.86523	13413.165	4736.0649	20441.135	10270.984	3540.7051	25646.289	24461.869	1552.7051	18145.289	16324.869	1323.7051	19307.289	24170.869	2618.7051	23434.289	16564.869	3119.7051	18507.289	17365.869	4392.6797	23350.67	22751.525	1789.7051	16158.29	19662.869	3087.7051	24865.289	17973.869	25788.705	21249.289	15995.869	21574.705	19250.289	23780.869	12228.705	7221.29	27375.869	10972.68	4363.6699	7927.5254	10223.705	7526.29	14907.869	10930.705	6038.29	17801.869	16217.085	14862.005	10228.131	15647.68	9871.6699	13756.525	7017.7051	7160.29	16148.869	4989.7051	9319.29	23412.869	15701.705	12970.29	15675.869	16888.705	12181.29	21184.869	5530.7051	3162.29	14718.869	15604.705	8589.29	21215.869	9833.7051	5319.29	13703.869	5237.6797	4933.6699	4339.5254	8269.7051	6866.29	15091.869	6571.3799	17971.441	12018.939	4913.3799	17762.441	5846.9395	9722.3799	15058.44	9138.9395	4593.3799	15098.44	7913.9395	4858.875	21202.24	7109.6445	4900.875	13049.24	7070.6445	3785.875	11417.24	21674.645	-1739.5098	12651.855	27044.35	-2939.7109	42809.977	47273.855	-1433.0703	29550.516	18903.445	25953.93	27233.516	18000.445	-6084.7109	15181.975	19552.855	2814.9297	23363.516	20168.445	-3061.3398	14676.355	15027.141	7009.9297	9440.5146	18136.445	-1406.0703	17483.516	15492.445	-1529.0703	18635.516	18794.445	8369.9297	6988.5146	24817.445	-4942.0703	10060.515	14595.445	1668.9297	706.51465	12360.445	22383.93	7667.5146	27803.445	6508.9297	4037.5146	20506.445	18735.93	8923.5146	23067.445	3887.4854	11082.855	22610.789	5488.4854	21198.855	22062.789	-319.51465	16785.855	19746.789	5039.4854	8952.8555	22189.789	7503.4854	4399.8555	23159.789	8527.4854	6096.8555	33812.789	15155.485	4402.8555	21448.789	3535.4854	477.85547	19121.789	-330.08984	27127.66	40514.66	1473.4448	16600.676	-1878.4395	161.91016	13176.66	28776.66	12657.445	5233.6748	2633.5605	14667.445	1703.6748	1140.5605	-11909.029	22338.621	12362.109	5435.2148	19551.781	24162.699	3419.2148	21117.07	14802.965	7332.2148	18112.781	19399.699	4599.2148	21406.781	15751.699	6910.2148	22934.781	17783.699	9402.2148	16602.781	18261.699	4051.2148	15576.78	20737.699	6151.2148	12743.78	33916.699	9958.2148	11092.78	15460.699	13948.215	8198.7803	15142.699	18162.215	10696.78	21748.699	9002.2148	10162.78	17539.699	33636.215	7889.7803	21134.699	13069.215	8614.7803	20637.699	9662.2148	7265.7803	25757.699	12670.215	1822.7803	12368.699	15938.215	8616.7803	19201.699	5176.1396	15170.641	12467.244	3834.1396	10218.641	13459.244	187.13965	19007.641	5900.2441	-1172.8604	3964.6406	2668.2441	15176.14	736.64062	14645.244	-2489.8604	8480.6406	7253.2441	10281.14	5301.6406	21665.244	15752.14	9620.6406	13755.244	17870.141	6741.6406	14323.244	14091.975	2892.8047	26358.789	15392.14	-153.35938	9863.2441	9926.1396	365.64062	10844.244	5193.1396	1350.6406	8898.2441	11477.14	2484.6406	15990.244	8253.1396	-3717.3594	13551.244	493.41504	22858.83	17772.895	5832.0703	21611.59	17325.186	5993.2197	23067.824	10281.314	9644.2197	20230.824	18081.314	9787.2197	18526.824	11302.314	10274.07	10702.59	25070.186	1787.0703	11122.59	9968.1855	3391.0703	16297.59	21165.186	13748.22	15129.825	13542.314	10729.22	12331.825	31585.314	15832.07	9079.5898	20829.186	9752.2197	6240.8252	31369.314	22280.07	8389.5898	29496.186	12232.07	9164.5898	18911.186	13862.22	7190.8252	28642.314	9274.3906	32247.436	40608.156	5438.3447	32983.523	12826.15	4520.6504	21206.16	16275.34	-2077.6553	8855.5254	11158.15	4892.6504	20213.16	15301.34	1370.3447	109.52539	10939.15	21016.344	-463.47461	-1330.8496	9761.3447	1204.5254	9557.1504	808	47077.426	6984.6367	-5013	26853.426	16740.637	7969.1348	29975.234	13136.1	4106	28581.426	4075.6367	3479.1348	23081.234	10778.1	8123.1348	16156.234	14434.1	185.13477	5328.2344	20362.1	-289.86523	14964.234	30602.1	15298.135	9594.2344	18507.1	7981	9308.4248	4597.6367	19274.135	5430.2344	15751.1	10557.135	5131.2344	10642.1	2868.1348	-763.76562	7065.0996	6002.2197	24166.641	31906.67	6273.5352	19128.656	7301.4102	-496.78027	16720.641	27287.67	5724.2197	13120.64	11380.67	4938.4297	23879.77	19685.881	24134.43	34128.77	47507.883	5883.4297	28444.77	24681.881	8479.4297	27260.77	40400.883	5076.4297	22186.77	19557.881	-3813.5703	12190.77	12852.881	13353.43	9361.7695	26411.881	16362.43	7605.7695	13357.881	13047.43	10160.77	36672.883	-649.75	40815.383	31314.586	6525.25	31525.385	16134.586	2983.25	21224.385	23820.586	2157.25	26168.385	28913.586	11569.365	16378.58	11128.119	5583.1748	16128.215	29819.795	7617.3652	13611.58	16619.119	12680.25	11845.385	23517.586	13222.25	8493.3848	40520.586	20462.25	11014.385	25501.586	15293.25	6437.3848	14793.586	13859.25	9984.3848	22051.586	7747.25	8471.3848	19482.586	23897.365	-959.41992	6843.1191	12351.175	1717.2148	19546.795	9827.25	10107.385	13843.586	6682.25	1633.3848	17883.586	8943.25	4912.3848	19130.586	9384.5254	58318.746	29702.859	7057.5254	25994.746	24139.859	-469.47461	19941.746	15344.859	6600.5947	17869.721	25701.785	2918.5947	20580.721	15235.785	3845.0752	18831.855	25722.25	5893.5947	13113.721	21576.785	8792.5947	5135.7207	19478.785	13199.525	12213.745	35650.859	8771.5947	11869.721	19325.785	11962.525	6866.7451	17617.859	7541.5254	10659.745	6977.8594	5180.5254	7886.7451	11944.859	66.525391	16174.745	18400.859	8026.8848	25837.725	23086.164	4941.0303	19538.391	21520.6	5631.8848	15199.725	11891.164	12854.51	8022.6602	24308.631	11109.51	12747.66	20994.631	18714.885	8551.7246	14221.164	13542.885	8766.7246	18606.164	14846.03	11639.39	26454.6	15088.51	12045.66	23420.631	10438.51	12964.66	28588.631	10987.51	9649.6602	41691.633	3493.5098	27735.66	26147.631	11805.885	8850.7246	16876.164	16830.51	11554.66	28892.631	6502.5098	5755.6602	18628.631	16495.885	8575.7246	12529.164	6160.5098	12261.66	30206.631	14622.885	9866.7246	15591.164	4939.6797	8718.1797	26826.824	6040.6797	11200.18	15701.824	14994.68	9254.1797	21179.824	14336.68	11796.18	28042.824	6153.6797	13542.18	25070.824	1942.6797	13247.18	29100.824	2857.8896	21168.705	21260.984	12816.68	8603.1797	60020.824	24907.68	7603.1797	51519.824	16868.68	35.179688	22675.824	17110.68	1174.1797	23190.824	17210.68	-644.82031	34680.824	15126.89	7741.7051	9286.9844	19693.68	655.17969	42496.824	13354.89	5846.7051	13407.984	14451.68	-4121.8203	10315.824	17968.891	11111.705	11806.984	8291.2451	389.28027	4784.2148	5700.9746	14519.586	21095.645	11144.975	13886.586	12989.645	-921.02539	17602.586	23528.645	5424.9746	20386.586	11093.645	6621.6152	20626.461	20707.52	13649.975	-2661.4141	11528.645	8108.9746	5996.5859	8250.6445	12008.615	11139.46	17866.52	12619.975	3893.5859	16280.645	12672.975	-2136.4141	8602.6445	19489.975	-4646.4141	12402.645	8633.6152	2070.46	7094.5195	8700.8701	-8153.2852	21177.77	-2096.625	15791.645	20214.65	20106.375	8869.6445	20847.65	15012.565	-157.78906	30738.301	-2694.8848	66838.883	40945.727	4565.1401	30444.775	24681.074	6877.085	24192.275	6100.0664	4721.1401	13242.775	14365.074	6264.1401	30123.775	41952.074	3345.1152	13179.88	8383.7246	2746.085	8275.2754	4004.0664	16844.141	305.77539	19414.074	26233.141	-528.22461	8761.0742	17483.141	-2985.2246	10182.074	14422.141	-994.22461	13867.074	1872.2949	35308.156	18093.76	11070.295	19818.156	17411.76	9307.2949	18425.156	22661.76	8210.2949	25023.156	18907.76	1225.2754	10577.66	14534.725	7135.2949	15408.155	16703.76	4497.2949	22613.156	19558.76	9795.4346	24017.33	22986.9	11977.295	9055.1553	5404.7598	21814.295	11726.155	11939.76	21034.275	3079.6602	28188.725	12597.295	6532.1553	11856.76	10747.295	8113.1553	9057.7598	11579.72	28393.09	16020.244	8049.3301	10891.5	13988.24	10299.72	27193.09	12055.244	7944.3301	19698.5	14208.24	-1897.2803	12390.09	7733.2441	4954.7197	26675.09	18316.244	4271.3301	20649.5	19371.24	10645.72	10301.09	9658.2441	12583.72	11727.09	13559.244	11936.72	12209.09	10764.244	10365.72	9862.0898	12086.244	14484.72	8093.0898	12700.244	17350.33	6932.5	15423.24	4641.8896	37333.754	19790.35	-878.95508	38642.719	14763.27	-1367.8945	21656.32	15639.5	5197.0449	21032.719	15809.27	9711.0449	13643.72	18173.27	6408.0449	22685.719	25374.27	22843.891	17815.754	36368.352	8829.8896	14930.755	16364.35	12692.045	3650.7197	20434.27	28070.045	11274.72	32496.27	16152.045	4424.7197	6927.2695	19282.045	5615.7197	18093.27	11688.045	2927.7197	6963.2695	16827.045	7544.7197	15175.27	15835.045	4391.7197	12776.27	14810.045	8586.7197	16897.27	1608.8896	10250.755	34617.352	6952.0449	-367.28027	15633.27	-1929.8555	39696.227	6174.3945	4851.1445	27555.225	24293.395	4808.1445	28870.225	7486.3945	4866.5596	14761.186	15020.17	-379.85547	23140.225	11012.395	3828.1445	24589.225	20092.395	24510.145	34490.227	16609.395	14846.145	12739.225	16528.395	11590.145	11335.225	11582.395	19258.559	9.1855469	16454.17	23988.145	9516.2246	34943.395	15777.145	10767.225	15358.395	20277.145	8859.2246	18059.395	18159.145	10107.225	13625.395	8857.1445	5264.2246	34972.395	9075.1445	6434.2246	14483.395	12235.56	6722.1855	14268.17	9940.5254	28776.305	15066.32	2434.5249	26383.305	15438.32	2322.7998	17206.344	21440.52	20289.525	25810.305	13718.32	2607.7998	8076.3447	19104.52	11365.525	9257.3047	16862.32	15754.8	11719.345	8885.5195	14155.8	3211.3447	31494.52	10588.525	3534.3047	12314.32	10873.525	5281.3047	18256.32	12820.525	10582.305	18221.32	22601.07	1691.1104	16227.01	22489.525	4822.3047	22046.32	13832.8	2872.3447	14608.52	14760.525	2114.3047	35167.32	11929.71	21937.58	17846.49	2295.71	20271.58	27525.49	24110.711	23953.58	46155.492	1576.71	23620.58	28339.49	27119.711	8467.5801	40306.492	5680.71	12553.58	24734.49	1435.3824	12.905491	1028.0159	26840.24	10036.6	20587.061	18274.711	8101.5801	15752.49	19725.711	6970.5801	21418.49	5552.71	4600.5801	13258.49	14160.71	7863.5801	12130.49	5290.71	4903.5801	24588.49	13039.71	11211.58	31723.49	17097.711	7038.5801	33265.492	12308.71	10386.58	30103.49	14514.71	10511.58	36215.492	6745.71	2618.5801	22301.49	8344.71	316.58008	24696.49	6900.71	2545.5801	25254.49	12100.695	4302.1699	18379.686	19589.711	6199.5801	15643.49	10775.785	36716.16	28695.561	11711.785	21732.16	23963.561	6302.7852	11781.16	15030.561	9824.7852	6522.1602	11219.561	14456.785	2484.1602	16731.561	12498.564	11206.064	19601.141	14006.564	4279.0649	12861.14	8696.1055	11509.75	11137.244	4861.6445	17168.26	11439.27	10683.645	2705.2598	7396.2695	14142.645	10145.26	19302.27	16723.645	5242.2598	7242.2695	1122.8008	39870.164	18244.279	-9643.1992	28493.164	47773.281	-2535.1992	20461.164	20427.279	-2757.1992	27267.164	29890.279	8367.8008	31678.164	21483.279	-1876.1992	28242.164	21301.279	-7725.1992	17421.164	14017.279	3506.29	14586.82	30276.43	-2183.1992	21858.164	15458.279	-5074.1992	18079.164	15836.279	-5248.1992	29495.164	13738.279	-5273.1992	12005.165	14669.279	-7966.1992	15065.165	12383.279	17638.289	14576.82	20110.43	12911.29	6621.8203	22718.43	9141.8008	6267.165	10519.279	8643.0254	22682.949	16400.77	-1986.5352	21650.82	23480.625	6871.4648	9075.8203	21190.625	8037.2598	43306.188	31938.955	15025.26	41856.188	25126.955	-4470.6201	19711.676	12647.234	10719.38	22001.676	7828.2344	14737.26	19285.189	23846.955	6179.2598	13539.189	24419.955	4533.2598	19273.189	11028.955	1865.3799	16482.676	30992.234	8528.2598	11156.189	12818.955	16298.26	4611.1895	19831.955	12312.26	5335.1895	11449.955	6514.2598	8271.1895	6984.9551	12799.26	3974.1895	12144.955	41664.258	9987.1895	38700.953	15294.26	-2064.8105	8829.9551	19031.26	4127.1895	16762.955	30911.26	31646.189	24020.955	27566.26	6792.1895	27018.955	37609.258	873.18945	10617.955	13705.26	1006.1895	23776.955	17378.26	-3135.8105	16620.955	7163.3799	-1207.3242	16129.234	6952.2695	19796.32	19752.025	5432.2695	15255.32	21636.025	21897.27	15024.32	38507.023	-1298.7305	14028.32	12763.025	6400.2695	18024.32	9860.0254	9028.1152	9574.3604	16575.949	14911.27	10301.32	28747.025	21429.27	6477.3203	24636.025	17781.27	6290.3203	29612.025	13951.115	-2352.6396	15569.949	16118.27	5893.3203	31718.025	14159.27	8159.3203	18447.025	13250.815	24188.355	18834.6	6685.8154	20553.355	32211.6	8465.8154	19897.355	43839.602	1629.8154	27301.355	26178.6	9691.8154	18544.355	33922.602	17928.816	15843.355	27906.6	4159.8154	16705.355	17155.6	8949.8154	19770.355	22888.6	7922.9053	22149.725	21182.85	6252.9053	15160.725	13065.85	3080.8154	13648.355	26946.6	8829.8154	18873.355	25237.6	16796.816	9137.3555	25050.6	16864.816	6587.3555	24277.6	19190.816	11809.355	22961.6	20648.906	15361.725	24885.85	8988.8154	11144.355	33812.602	20769.816	9369.3555	26859.6	16699.816	8138.3555	24664.6	638.36035	17864.6	17651.346	4433.3604	14362.6	12397.346	26272.359	13232.6	25403.346	38857.359	9783.5996	12128.346	-1359.0742	12981.885	44461.648	-5335.0742	13328.885	15806.65	5868.3604	11948.6	13643.346	16125.36	5812.5996	17724.346	4338.3604	12933.6	13427.346	17447.359	1874.5996	55927.344	15210.36	5071.5996	30503.346	14679.36	2651.5996	29802.346	14488.36	-713.40039	20583.346	5689.9258	-3268.1152	26447.65	13373.36	506.59961	9015.3457	12853.36	-1493.4004	13340.346	5013.9258	5337.8848	22002.65	7571.3604	-5293.4004	10856.346	3688.0645	6550.9805	15421.811	14346.36	-3136.4004	7326.3457	-240.93555	-2633.0195	20235.811	7386.2549	17103.949	24287.029	7498.2598	30650.941	18778.26	5501.2598	17826.941	18147.26	9093.2598	24885.941	25827.26	861.61523	15803.44	21103.08	1809.2598	13069.94	11270.26	10878.26	17281.941	18417.26	11171.26	20514.941	13274.26	15522.26	11862.94	20522.26	12599.26	7919.9404	11518.26	12631.615	7813.4404	29976.08	7391.6152	9963.4404	36108.078	18577.26	4357.9404	24533.26	4429.3555	24114.25	34511.797	3026.2852	7939.355	2779.125	10904.355	2783.25	27877.795	10795.445	34668.367	22596.561	3953.4453	22000.365	18067.561	13629.715	16506.5	27147.994	12454.445	11427.365	15412.561	18267.445	9143.3652	15540.561	6371.4453	4385.3652	15359.561	-8889.5059	24862.199	36872.789	3290.2949	26434.906	23484.08	-1653.0449	33043.129	5797.3203	-4890.0449	26886.129	12330.32	-2580.0449	26136.129	14167.32	-5530.0449	22882.129	11978.32	21211.955	14827.13	35499.32	5575.9551	7702.1299	657.32031	11905.295	610.90527	20523.08	14328.085	38443.328	7971.1309	7461.375	21252.4	21239.145	6272.375	26389.4	33352.145	16221.375	20389.4	10570.145	7866.085	18776.33	26267.131	25302.375	9053.4004	20305.145	7613.085	25458.33	18576.131	4584.375	16994.4	13349.145	22463.086	12658.33	21936.131	20540.086	9332.3301	10688.131	27202.375	1843.4004	28154.145	14842.365	11078.895	25139.391	19537.375	-607.59961	18577.145	6948.375	9637.4004	10227.145	8817.5957	24883.336	26725.32	-2035.4043	6710.3359	16758.32	13457.596	4590.3359	31447.32	14613.2	7570.5254	23018.035	10488.596	-4517.6641	19480.32	11683.596	-2090.6641	24285.32	12918.2	27137.975	16122.574	11048.2	25553.975	10474.574	1722.4248	3215.7051	5769.1504	36.508148	-8359.3916	-7745.3125	2777.4248	6925.7051	6916.1504	10338.83	6047.8691	8800.2305	-1880.1699	6296.8691	5226.2305	9697.2002	7434.9746	13143.574	15830.2	12008.975	16627.574	20985.781	8890.0742	32692.311	15887.425	-2453.2949	14328.15	12444.425	-85.294922	15838.15	10116.2	13723.975	16830.574	9816.2002	3103.9746	11651.574	5577.8301	1070.8691	14339.23	7382.2002	5341.9746	14585.574	11316.2	2894.9746	11753.574
5120.7202	23411.65	18274.254	5855.7202	23387.65	33410.254	2540.1152	17601.234	17836.91	7186.7202	16473.65	19729.254	15425.721	5634.6504	21080.254	17476.115	1989.2354	20289.91	18473.115	-2125.7646	13090.91	13323.115	-2576.7646	21259.91	12049.115	-3007.7646	19900.91	11127	42518.922	25354.35	7268	24338.92	20833.35	4138	23327.92	19420.35	16497.436	11552.655	1649.1797	18217	27504.92	30318.35	12595.645	29017.129	29148.859	3295.0195	19778.73	15249.455	11526.02	13234.73	50846.453	6522	23061.92	15714.35	9205	12818.92	19006.35	12277	15677.92	18063.35	6473	12094.92	21001.35	9162	13869.92	21207.35	4680	12980.92	21307.35	5419.0195	9939.7305	20734.455	15086.02	7054.7305	15718.455	14194	10688.92	20343.35	16861	13688.92	28605.35	7997	8939.9199	23957.35	19844	9296.9199	30374.35	12648	11376.92	61649.352	13954.02	5191.7305	17566.455	10981.02	7466.7305	13897.455	6782.6445	10496.13	21787.859	9517	7414.9199	20929.35	6239.0195	9297.7305	25123.455	-1667.3447	16398.949	11588.324	5765.6553	21619.949	13335.324	5760.6553	19091.949	23458.324	9444.3652	25121.035	17035.186	2307.3652	19525.035	9948.1855	5021.3652	20210.035	8615.1855	10737.365	15962.035	6113.1855	12432.365	13133.035	3579.1855	9709.3652	9626.0352	7927.1855	6250.3652	6447.0352	8662.1855	1609.1396	14760.29	19873.85	8400.3652	3288.0352	2401.1855	4878.3652	5184.0352	10866.186	19137.365	5303.0352	6617.1855	16076.365	3956.0352	4631.1855	4168.1396	6862.29	23981.85	18780.365	1302.0352	14364.186	2612.4902	16540.805	19795.539	5334.6797	24498.67	15728.525	1398.6797	20737.67	11008.525	6484.6797	21335.67	17136.525	3497.6797	24449.67	15845.525	3572.6797	21178.67	8340.5254	8047.085	20931.004	14979.131	3367.6797	13596.67	18800.525	4232.6797	21261.67	15299.525	26358.68	12818.67	10134.525	16569.68	15601.67	16539.525	17347.68	7071.6699	22256.525	15300.085	7046.0049	11259.131	7632.6797	8346.6699	16804.525	11945.68	7620.6699	15072.525	4690.8496	17333.496	14569.904	16361.085	12406.005	16655.131	8918.6797	6578.6699	10792.525	9842.6797	6927.6699	20946.525	18617.68	13167.67	6266.5254	15020.68	10065.67	18417.525	8745.6797	6554.6699	8458.5254	18738.68	11576.67	15878.525	12063.68	6912.6699	12815.525	9569.085	7859.0049	10896.131	8485.6797	9054.6699	7717.5254	7637.875	24975.24	8453.6445	5727.875	22214.24	3164.6445	10944.875	24356.24	13226.645	6414.875	19620.24	4016.6445	5368.6099	23072.676	14429.17	2722.6099	12957.675	16976.17	3277.6099	9669.6748	28474.17	864.29004	10273.266	19625.594	2768.0098	43556.465	33446.156	2043.6602	31109.355	14679.141	21399.66	27732.355	11018.141	-1111.9902	15518.465	19387.156	-7.3398438	24528.355	13750.141	-7980.7109	10459.975	21314.855	1370.6602	19823.355	15405.141	-2690.3398	16490.355	6291.1406	-4443.3398	15853.355	15663.141	7470.6602	8022.3555	13995.141	2088.6602	5937.3555	10847.141	1898.6602	3900.3555	10561.141	16443.66	9579.3555	23346.141	6338.6602	4585.3555	17848.141	15816.66	10846.355	14633.141	2047.9746	17637.52	15249.654	5307.9746	28572.52	19799.654	-205.02539	15248.52	18353.654	4694.9746	8302.5195	15517.654	129.97461	8880.5195	17635.654	9501.9746	7443.5195	31220.654	9997.9746	4954.5195	18442.654	4114.9746	4319.5195	11363.654	623.18506	33003.504	35272.086	1141.9102	23003.66	14073.66	-221.81494	16491.504	24039.086	10662.91	10389.66	18721.66	10829.91	3256.6602	18269.66	-1715.5146	17864.365	9365.6895	1934.2148	15927.07	24677.965	5715.79	21858.066	17699.1	4742.2148	14385.07	18324.965	4570.2148	13925.07	12758.965	4146.2148	17958.07	12460.965	4865.2148	12593.07	16520.965	1264.2148	8805.0703	12671.965	3773.2148	9282.0703	28044.965	6301.2148	9824.0703	8967.9648	10415.215	2596.0703	14191.965	16077.215	6079.0703	21631.965	10111.215	3034.0703	10963.965	29287.215	6659.0703	20822.965	13805.215	3207.0703	18379.965	6894.2148	3149.0703	16998.965	9462.2148	2096.0703	7786.9648	16465.215	3060.0703	15122.965	5131.9746	14291.805	25369.789	1245.9746	6686.8047	25871.789	7261.9746	4103.8047	18044.789	447.97461	2201.8047	12226.789	17650.975	-1268.1953	20698.789	-2659.0254	7223.8047	17516.789	13534.975	-745.19531	25116.789	13038.975	1377.8047	18217.789	15933.975	-1388.1953	26293.789	2201.75	-3237.4844	11919.551	14975.975	-3405.1953	21144.789	9259.9746	141.80469	21072.789	8906.9746	-5161.1953	21049.789	12625.975	70.804688	24668.789	8821.9746	-4966.1953	22847.789	-888.59473	15498.89	17843.039	8341.2197	19516.824	18799.314	8479.5195	17397.92	15222.369	7495.52	11657.92	22183.369	10254.52	10097.92	11595.369	8676.2197	15515.825	26289.314	1903.2197	16598.824	11723.314	6089.2197	14450.825	20537.314	14895.52	11699.92	15373.369	16035.52	6641.9199	36892.367	18088.219	8028.8252	17411.314	2927.52	1134.9199	26179.369	28565.219	9922.8252	27387.314	10314.22	8980.8252	22774.314	14816.52	-42.080078	23664.369	7789.7549	27086.096	32274.045	6422.6504	42593.16	12426.34	48.620117	12949.255	22284.645	-1717.3496	18787.16	9601.3398	-1762.3799	6150.2549	23593.645	2949.6504	7825.1602	10580.34	25804.65	7168.1602	766.33984	9344.6504	11254.16	9565.3398	3800.8848	47120.586	6826.7598	-1496.1152	22306.586	15927.76	1615	41850.426	15275.637	5399.8848	22804.586	4765.7598	-534	26955.426	3588.6367	2645	24429.426	14550.637	-2036	17204.426	8386.6367	-4163	20306.426	12539.637	11201	17865.426	11593.637	10371.885	8427.585	7173.7598	14469	9669.4248	6254.6367	11195	8587.4248	1139.6367	463	4714.4248	4032.6367	7178.5352	26099.656	28547.41	8195.7344	18528.75	14406.244	1986.5352	13320.655	21010.41	11689.535	9507.6553	13211.41	6159.3398	24262.969	21813.984	23419.34	27807.969	49465.984	7506.3398	24171.969	34802.984	10099.34	25505.969	44340.984	7464.3398	20213.969	17433.984	-1425.6602	11808.97	14136.984	14360.34	4319.9697	24310.984	13810.34	7673.9697	18027.984	16907.34	7016.9697	34022.984	937.36523	31989.58	24057.119	9685.3652	18430.58	4296.1191	5705.3652	13512.58	9354.1191	5711.3652	15134.58	17277.119	5484.1748	19557.215	17275.795	5770.625	15675.76	25535.404	5305.1748	14814.215	25365.795	13930.365	1320.5801	14100.119	14005.365	-2028.4199	28418.119	2745.3652	7557.5801	17320.119	17850.365	2906.5801	11460.119	16152.365	2096.5801	15014.119	8533.3652	1385.5801	5185.1191	7894.1748	-182.78516	17227.795	16068.625	-486.24023	16132.404	11180.365	1830.5801	11897.119	10287.365	-3258.4199	3269.1191	10514.365	-4535.4199	8441.1191	14359.595	26927.721	38539.785	13779.595	21142.721	27812.785	4442.5947	17735.721	18266.785	-1104.9248	24587.855	22646.25	-235.9248	17696.855	12169.25	10161.74	18495.859	17755.244	2056.0752	14105.855	16995.25	3770.0752	10628.855	21192.25	12766.595	6170.7207	53086.785	12972.075	1510.8555	14968.25	11915.595	1189.7207	25387.785	11562.595	2458.7207	14230.785	8036.5947	2532.7207	19317.785	1489.5947	15149.721	24053.785	1434.0303	25248.391	18833.6	2638.4551	22276.75	10653.965	497.03027	16550.391	15347.6	7990.8848	21004.725	17206.164	17103.885	13582.725	17896.164	11996.03	10452.39	24802.6	7361.0303	9969.3896	15957.6	12108.455	11006.75	20789.965	17461.885	6267.7246	12231.164	14161.885	8124.7246	24354.164	10368.885	12001.725	36614.164	7180.8848	22305.725	25562.164	4255.0303	5591.3896	17239.6	16301.885	11138.725	22077.164	6153.8848	5529.7246	15093.164	6577.0303	7449.3896	13894.6	10366.885	9141.7246	27219.164	9238.0303	7206.3896	18140.6	2861.8896	18208.705	17279.984	4387.8896	18993.705	14822.984	11158.89	24140.705	19117.984	8217.8896	17760.705	20731.984	5204.8896	17563.705	18070.984	7847.8896	16208.705	19942.984	3856.2451	19753.281	20061.215	737.88965	26813.705	57945.984	24511.891	14046.705	50094.984	10523.89	9794.7051	15149.984	12378.89	10263.705	15707.984	12024.89	8948.7051	31325.984	14812.245	4969.2803	11987.215	18616.891	8600.7051	34535.984	15611.245	460.28027	10970.215	11031.89	5028.7051	7832.9844	15699.245	5444.2803	15338.215	7718.4102	4084.6904	8417.7109	5784.6152	26407.461	21481.52	7942.6152	24782.461	16272.52	6601.6152	26397.461	24255.52	5606.6152	20272.461	12210.52	4496.8701	17359.715	27698.77	14935.615	5553.46	15644.52	6356.6152	14587.46	9612.5195	13476.87	5730.7148	16740.77	11979.615	7974.46	20903.52	15423.615	8723.46	14918.52	18758.615	6235.46	16580.52	8261.8701	-9388.2852	12292.77	8513.3799	904.7002	18395.391	-1335.4346	4820.2109	16804.301	15214.565	-1736.7891	17513.301	12269.155	10502.98	16749.311	510.08496	49478.273	28762.066	2033.1152	31905.879	26716.725	3395.7646	29499.805	8244.6133	4332.1152	18828.879	12504.725	3350.1152	30674.879	47878.727	4790.085	9283.2754	4358.0664	1252.7646	12801.805	5019.6133	16445.115	5979.8799	25432.725	17817.115	5711.8799	13868.725	15373.115	6164.8799	15880.725	14769.115	4415.8799	11766.725	2871.2754	29672.66	11055.725	6583.2754	17937.66	15977.725	4933.2754	10558.66	20223.725	5326.2754	18478.66	16832.725	-1010.5654	16455.33	17334.9	5722.2754	11271.66	18787.725	5118.2754	19906.66	16899.725	5813.7695	29721.641	21142.09	9676.2754	6426.6602	6429.7246	22125.275	8256.6602	4877.7246	16911.434	11411.33	32439.9	11105.275	566.66016	11754.725	9495.2754	-279.33984	29302.725	7977.3301	20356.5	23445.24	3490.2197	25343.926	14634.055	9577.3301	23007.5	15343.24	4082.2197	17106.926	15052.055	-475.66992	10395.5	14517.24	5415.3301	20012.5	18541.24	4559.2197	21941.926	17228.055	10688.33	6092.5	8889.2402	12067.33	9331.5	16589.24	17389.33	6164.5	12758.24	13270.33	6803.5	17405.24	16159.33	2143.5	17365.24	17935.219	6538.9248	15435.055	5158.1055	33209.32	16467.5	-2054.1104	41247.754	22219.35	-4166.9346	20776.75	24343.01	6154.8896	26072.754	19016.35	9084.8896	20296.754	25763.35	4273.8896	22992.754	24650.35	27560.105	12822.32	24180.5	16085.105	9489.3203	16026.5	14669.89	9541.7549	25393.35	31664.891	21217.754	39306.352	11953.89	12059.755	11176.35	15999.89	13318.755	23205.35	8723.8896	11672.755	12080.35	15145.89	13707.755	24207.35	14824.89	10156.755	19227.35	13397.89	15563.755	24367.35	8667.1055	8571.3203	38350.5	9747.8896	5083.7549	21043.35	659.55957	38745.188	11480.17	9600.5596	30169.186	27487.17	4746.5596	28235.186	16319.17	4035.5098	14636.984	10600.404	804.55957	18714.186	20974.17	7032.5596	23417.186	14133.17	27216.559	26724.186	23287.17	16175.56	6019.1855	20251.17	18999.559	1484.1855	18619.17	14474.51	33.984375	11410.404	28553.559	2109.1855	39789.172	17324.559	6523.1855	21562.17	20915.559	4633.1855	24767.17	15616.56	5789.1855	23773.17	7753.5596	1388.1855	43452.172	10852.56	-1615.8145	17660.17	9013.5098	7726.9844	6186.4043	5603.7998	18369.344	17255.52	68.799805	20934.344	30672.52	2214.0703	14546.11	19802.01	12602.8	20802.344	19725.52	1075.0703	11862.11	12485.01	9763.7998	6949.3447	17857.52	13858.07	11957.11	7882.0098	13154.07	6470.1104	15099.01	9233.7998	8.3447266	18322.52	12071.8	3714.3447	28502.52	11108.8	2074.3447	19615.52	18466.75	-947.86523	19874.92	20316.801	691.34473	19702.52	16824.07	320.11035	8932.0098	13726.8	-1399.6553	40210.52	8417.6953	24962.17	19888.686	2722.6953	16767.17	17722.686	19408.695	36201.172	44874.688	5451.6953	17204.17	35436.688	15337.695	29045.17	33431.688	4088.6953	18539.17	16548.686	-643.6322	-1562.5046	-2623.7888	19791.734	7984.5195	23981.551	19045.695	10851.17	13124.686	16306.695	12035.17	22636.686	7047.6953	6796.1699	13489.686	17265.695	8976.1699	7184.6855	12301.695	7010.1699	23693.686	14694.695	13298.17	22624.686	20486.695	13186.17	20722.686	12006.695	17327.17	28987.686	19990.695	9264.1699	31926.686	8888.6953	3628.1699	14056.686	13130.695	5255.1699	23397.686	7685.6953	5754.1699	17304.686	12935.33	3061.79	20966.275	14988.695	7215.1699	11063.686	15844.79	31765.98	27944.586	17002.789	11769.98	23285.586	7668.79	14085.98	16556.586	8530.79	11737.98	15684.586	14033.79	3201.9805	22217.586	8032.0449	12077.21	19730.25	12406.045	2737.21	14321.25	5567.1504	4334.1104	20529.949	3871.1055	18019.75	16333.244	2182.1055	10402.75	8473.2441	11250.105	10292.75	22255.244	10490.105	7082.75	11279.244	8694.29	42924.82	17331.43	-853.70996	33404.82	41251.43	6826.29	22248.82	20887.43	4550.29	32627.82	40187.43	11657.29	39541.82	25570.43	8619.29	22213.82	22297.43	889.29004	17325.82	19987.43	5708.375	12638.1	28623.789	6551.29	23634.82	21868.43	4929.29	16988.82	15807.43	6851.29	24708.82	20653.43	3093.29	16483.82	21460.43	1925.29	12663.82	17303.43	16047.375	4465.0996	15136.789	11767.375	3669.0996	12392.789	16184.29	6126.8203	19043.43	1666.4297	17303.715	10375.234	575.0249	22947.949	21203.77	11454.025	9955.9502	20883.77	864.37988	39157.676	30410.234	3511.3799	36548.676	17774.234	-2720.7998	20829.109	25308.414	14109.2	20768.109	19840.414	10151.38	22140.676	27034.234	-2273.6201	17385.676	37464.234	-728.62012	14905.676	8600.2344	2513.2002	15359.109	39281.414	8199.3799	11226.676	15539.234	12390.38	2472.6758	15448.234	5041.3799	4443.6758	16351.234	-1273.6201	7670.6758	3518.2344	8222.3799	5254.6758	10209.234	28982.379	12343.676	41521.234	3716.3799	-3515.3242	9937.2344	12707.38	5963.6758	10377.234	20030.379	34502.676	19069.234	15846.38	6427.6758	26714.234	35210.379	995.67578	11296.234	9309.3799	3526.6758	28716.234	5071.3799	1389.6758	16772.234	10913.2	-1673.8906	21818.414	7967.1152	13226.36	16638.949	7885.1152	7490.3604	22782.949	15073.115	21204.359	32715.949	1902.1152	22215.359	11469.949	5244.1152	12641.36	14186.949	8320.4297	12347.875	18937.801	19189.115	-670.63965	28313.949	21140.115	-962.63965	17505.949	21154.115	2997.3604	34608.949	14349.43	6968.875	19142.801	17724.115	-1756.6396	24749.949	16876.115	4876.3604	17221.949	8877.9053	27486.725	7840.8496	8604.9053	22924.725	22004.85	7743.9053	27957.725	39200.852	15780.905	12268.725	15225.85	12527.905	23531.725	29782.85	6096.9053	29294.725	23585.85	8082.9053	14279.725	14520.85	14451.905	22235.725	18628.85	14313.37	15452.53	16087.289	4511.3701	23981.531	14658.289	13947.905	9169.7246	17048.85	19563.906	10766.725	17779.85	19302.906	13149.725	24439.85	20396.906	9867.7246	21327.85	23320.906	11100.725	12552.85	18273.371	19055.531	23112.289	12270.905	12358.725	32003.85	20026.906	8865.7246	18643.85	13716.905	13023.725	20344.85	2015.9258	17793.885	24723.65	3036.9258	11892.885	19321.65	19625.926	20914.885	30327.65	37895.926	10963.885	21566.65	2550.3896	23038.441	21647.352	-513.61035	19270.441	-7874.6484	2246.9258	17699.885	19222.65	8611.9258	11159.885	27088.65	3415.9258	13249.885	23711.65	13140.926	8193.8848	68332.648	11691.926	4787.8848	37042.648	8234.9258	2431.8848	34188.648	14611.926	-19.115234	22852.65	10315.39	65.44043	8938.3516	12296.926	2339.8848	19507.65	8222.9258	-1948.1152	23086.65	5029.3896	17755.441	4718.3516	4650.9258	-3727.1152	21508.65	8504.79	12054.03	436.22461	7040.9258	874.88477	13971.65	3301.79	7279.0303	13047.225	10056.16	16666.684	14934.23	10130.615	23175.441	19325.08	679.61523	21264.441	29431.08	6263.6152	25218.441	33313.078	1621.3154	21229.855	16868.305	357.61523	14501.44	19169.08	9745.6152	17701.441	26202.08	24884.615	11144.44	18952.08	15858.615	9508.4404	27318.08	9774.6152	6962.4404	20019.08	15140.315	7817.8555	19799.305	8169.3154	15315.855	25215.305	17423.615	5841.4404	30935.08	8735.46	21664.33	31818.131	2519.9448	5267.8398	9025.1445	13520.46	4913.3301	26878.131	17509.715	28959.5	25189.994	7592.7148	14901.5	23566.994	9937.4102	18507.98	27517.711	15987.715	6513.5	20060.994	22955.715	9142.5	20064.994	14896.715	1668.5	14236.994	-16372.619	19437.844	36150.625	-1386.7949	18270.5	15672.141	3255.2949	26032.906	19940.08	1861.2949	24039.906	20765.08	6391.2949	24615.906	22007.08	709.29492	20168.906	19621.08	30746.295	7190.9053	44208.078	11203.295	6100.9053	14989.08	4155.2051	-591.5	18970.141	13786.365	44065.895	19553.391	4715.085	26200.33	20260.131	2037.085	30870.33	29773.131	13090.085	21980.33	13026.131	5142.3652	25208.895	32352.391	16358.085	15502.33	21174.131	8701.3652	22391.895	21797.391	-1476.915	20697.33	9723.1309	26095.365	14674.895	24054.391	18520.365	7213.8945	17603.391	20693.086	5519.3301	24295.131	15610.84	11235.66	17677.766	16032.085	3847.3301	14613.131	4142.085	14211.33	9658.1309	7559.9502	30662.391	26556.275	4797.9502	8793.3906	11070.275	4149.9502	24658.391	24978.275	11700.255	9257.0156	18369.141	11905.95	962.39062	12937.275	16016.95	312.39062	23264.275	11457.425	15711.705	12103.15	11002.425	12447.705	8719.1504	-1578.1699	7742.8691	4327.2305	-4344.0864	-3239.2278	-4049.2322	-349.16992	12049.869	9165.2305	16512.781	6004.0742	6532.3105	1792.7803	10543.074	8193.3105	12615.425	-74.294922	9088.1504	15334.425	-1688.2949	10801.15	15668.22	13900.7	32536.801	10914.83	5592.8691	16574.23	3825.8301	-496.13086	13878.23	13810.425	344.70508	11839.15	7951.4248	-5374.2949	5492.1504	10840.78	3190.0742	13110.311	8076.4248	-3779.2949	12921.15	13811.425	-5283.2949	8240.1504
7399.1152	15082.235	12037.91	6676.1152	14618.235	36622.91	3486.9399	22162.08	14913.98	7695.1152	9193.2354	19742.91	17130.115	-2461.7646	22828.91	18858.939	10730.08	11439.98	14930.939	4459.0801	9613.9805	11901.939	5520.0801	9495.9805	11571.939	4143.0801	13991.98	3693.0195	41404.73	12323.455	2801.0195	20252.73	13906.455	2300.0195	17553.73	14980.455	20170.59	8190.0596	7646.2109	14278.02	24094.73	23900.455	13712.33	19642.359	25387.824	4776.6445	20341.129	14336.859	10877.645	16667.129	43413.859	5394.0195	20998.73	14733.455	5187.0195	11515.73	16395.455	9471.0195	10888.73	17158.455	6705.0195	7304.7305	16080.455	16104.02	7399.7305	14948.455	797.01953	8494.7305	19662.455	7572.6445	10581.13	20324.859	15841.645	11985.13	14330.859	11597.02	8852.7305	14854.455	11577.02	11359.73	19715.455	6728.0195	7521.7305	13104.455	17090.02	5835.7305	31344.455	7122.0195	7867.7305	55387.453	15499.645	13317.13	22162.859	11441.645	11412.13	13453.859	14655.33	10045.36	19600.824	9897.0195	4885.7305	16676.455	13458.645	12480.13	29400.859	-2650.3604	15811.295	5940.6504	5536.6396	17737.295	3953.6504	14807.64	9164.2949	20739.65	2299.1396	34863.289	26368.85	-2915.8604	17017.289	22203.85	-933.86035	22488.289	17548.85	7696.1396	19941.289	13690.85	3017.1396	14344.29	13939.85	4580.1396	11839.29	13397.85	-374.86035	8062.29	17477.85	1869.2803	14610.45	8226.7148	1953.1396	7117.29	11879.85	45.139648	5395.29	14324.85	13074.14	5919.29	17298.85	7563.1396	5070.29	13740.85	10594.28	3561.4502	9059.7148	13970.14	3416.29	18633.85	730.7998	20575.301	12337.93	8519.085	30302.004	13970.131	4853.085	22225.004	9427.1309	6030.085	25186.004	15854.131	15717.085	25426.004	11383.131	6421.085	26559.004	8552.1309	2064.8496	17812.496	24711.904	3946.085	16418.004	21672.131	8052.085	22902.004	11356.131	32638.086	17283.004	11215.131	13353.085	23015.004	23716.131	17311.086	10955.005	20224.131	7587.8496	5305.4951	16563.904	11255.085	10851.005	14338.131	12145.085	10103.005	8539.1309	-2641.0254	17477.996	16701.15	14877.85	10602.495	15427.904	8454.085	10962.005	6542.1309	7202.085	10231.005	15505.131	21846.086	14084.005	10831.131	18297.086	13292.005	17918.131	8581.085	10309.005	9867.1309	18406.086	10434.005	16943.131	10157.085	14452.005	12811.131	5625.8496	5486.4951	19690.904	11504.085	11013.005	10640.131	8887.6094	18185.676	14985.17	6309.6099	15336.675	14983.17	11682.609	17513.676	20670.17	4837.6099	13811.675	11580.17	5524.0151	21272.434	10034.89	3750.0151	10339.435	17070.891	2418.0151	9647.4346	25001.891	-1577.335	13380.596	18255.309	137.33984	45734.906	50702.961	3963.2891	32466.975	20574.855	17702.289	22692.975	21419.855	-3264.6602	17470.906	22998.961	-543.71094	20545.975	21736.855	-1182.9902	17003.465	25740.156	5224.2891	8424.9746	23196.855	-6306.7109	10420.975	18457.855	-3752.7109	8806.9746	21706.855	7620.2891	854.97461	22845.855	-8480.7109	4848.9746	20189.855	-336.71094	-3820.0254	18575.855	23894.289	6934.9746	26999.855	4612.2891	-2699.0254	26108.855	11292.289	3757.9746	24872.855	5667.6104	15367.01	11687.414	10881.61	23742.01	18632.414	64.610352	17313.01	16240.414	4006.6104	9678.0098	20377.414	1874.6104	8890.0098	12410.414	414.61035	16561.01	29969.414	12002.61	7247.0098	15652.414	13554.61	1495.0098	11272.414	1123.5498	18707.885	32646.301	1085.1851	17882.504	8862.085	-274.4502	8041.8848	18153.301	12290.186	8073.5049	15257.085	8008.1851	5327.5049	15373.085	3019.8301	22625.145	16612.83	5465.79	17661.066	24165.1	-8192.0293	22168.621	19446.109	8235.79	16017.065	20525.1	7480.79	17655.066	16192.1	6814.79	19930.066	14887.1	9990.79	17958.066	17123.1	4420.79	16637.066	17623.1	6913.79	16755.066	28269.1	9552.79	9198.0654	11725.1	15095.79	4855.0654	14481.1	20346.789	6371.0654	28095.1	13999.79	6957.0654	15374.1	31849.789	7656.0654	23455.1	16134.79	5668.0654	22913.1	15164.79	4637.0654	19497.1	11981.79	2169.0654	7317.0996	13440.79	7269.0654	12935.1	3593.75	11644.516	12743.551	-727.25	6943.5156	22035.551	6908.75	-1661.4844	15266.551	-3358.25	2795.5156	9781.5508	15055.75	407.51562	21800.551	-4573.25	5705.5156	13617.551	6579.75	1162.5156	22368.551	10094.75	2422.5156	16847.551	12318.75	3285.5156	21158.551	10272.48	7871.3848	18809.355	13154.75	-2387.4844	18031.551	5496.75	-9.484375	11479.551	7199.75	-3287.4844	16267.551	11053.75	-5574.4844	19969.551	9854.75	-4633.4844	20733.551	-354.76953	20835.83	17432.775	7111.52	19409.92	17487.369	3692.415	21333.83	14492.895	4984.415	22300.83	22677.895	5616.415	19112.83	13452.895	9380.5195	16259.92	21353.369	7415.52	6828.9199	9203.3691	7022.52	14572.92	20617.369	10150.415	9447.8301	15365.895	9815.415	9009.8301	44002.895	19759.52	2428.9199	21288.369	-2539.585	6215.8301	33999.895	28069.52	5430.9199	28999.369	15280.52	3123.9199	23699.369	8416.415	7607.8301	30539.895	7117.0352	24856.336	44621.18	-70.379883	30962.254	17698.645	7113.5703	14968.84	20823.32	-7209.3799	8687.2549	18381.645	5942.5703	6390.8398	17520.32	-2098.3799	-431.74512	16776.645	19715.621	-910.74512	9392.6445	6241.6201	823.25488	16415.645	8430.7803	46391.703	12698.051	2298.7803	29906.705	26213.051	2256.8848	38166.586	11308.76	9280.7803	19597.705	13467.051	5513.8848	19600.586	9506.7598	4397.8848	21568.586	8265.7598	-945.11523	13669.585	17079.76	1772.8848	18719.586	26325.76	16086.885	13041.585	15829.76	20839.781	5401.7051	15834.051	16751.885	5998.585	23081.76	11528.885	5632.585	11977.76	2573.8848	4187.585	-5407.2402	9096.7344	26405.75	31958.244	3306.0303	19892.785	13931.699	2811.7349	19558.75	22063.244	12385.734	9814.75	22364.244	5050.9551	24856.391	12870.025	19460.955	27897.391	46426.023	6410.9551	25585.391	19982.025	11123.955	24429.391	37797.023	7923.9551	21185.391	13799.025	-1589.0449	11314.39	9210.0254	19730.955	4519.3896	21107.025	13373.955	5356.3896	9391.0254	18287.955	5729.3896	23519.025	-3019.8252	36377.215	29500.795	5879.1748	16229.215	13709.795	3258.1748	15950.215	25937.795	3127.1748	13668.215	21726.795	8144.625	15242.76	13379.404	6317.1504	18151.699	21662.57	4573.625	15016.76	18513.404	10266.175	4360.2148	16841.795	13885.175	540.21484	34323.797	9744.1748	2615.2148	25921.795	16206.175	390.21484	14003.795	12974.175	1421.2148	20919.795	8460.1748	22.214844	16010.795	10544.625	1399.7598	11871.404	11160.15	8096.7002	17459.57	11113.175	-1339.7852	15537.795	9105.1748	-5562.7852	13306.795	16001.175	843.21484	14465.795	11996.075	22975.855	41058.25	6192.0752	25528.855	28716.25	-1960.9248	19215.855	15973.25	6824.7402	20954.859	8819.2441	3090.7402	20674.859	6122.2441	7010.6504	22045.84	20876.738	7049.7402	13678.86	11872.244	7241.7402	9115.8604	13024.244	8679.0752	13428.855	48279.25	7204.7402	10148.86	5700.2441	8808.0752	7826.8555	22509.25	6070.0752	5954.8555	13319.25	4655.0752	1461.8555	17817.25	-3207.9248	10565.855	27525.25	-441.54492	22234.75	12967.965	6646.5801	16411.154	20474.205	1763.4551	15919.75	9478.9648	-407.96973	25154.391	20783.6	9912.0303	10137.39	18723.6	9452.4551	7089.75	15441.965	6212.4551	8364.75	9048.9648	16935.58	3767.1543	25864.205	15561.03	7919.3896	19425.6	10247.03	10414.39	24399.6	8983.0303	8127.3896	33105.602	2159.0303	20948.391	23955.6	6760.4551	9085.75	8105.9648	7960.0303	13222.39	23248.6	1801.0303	5342.3896	19667.6	6173.4551	4637.75	12818.965	3456.0303	8423.3896	26693.6	3857.4551	7406.75	4651.9648	1335.2451	14505.28	4893.2148	2374.2451	14167.28	13301.215	10363.245	23604.281	14639.215	7672.2451	21055.281	17010.215	2956.2451	16178.28	18150.215	11450.245	12689.28	14690.215	-2028.5898	21029.691	26628.711	9332.2451	17218.281	50940.215	20329.246	9878.2803	51296.215	13397.245	7448.2803	18272.215	16800.246	8431.2803	15107.215	14268.245	5283.2803	31219.215	13077.41	8168.6904	15072.711	11916.245	8710.2803	25845.215	13077.41	4259.6904	14316.711	12295.245	3788.2803	6405.2148	14450.41	11529.69	22300.711	4207.4502	2567.1055	11408.355	7743.8701	12658.715	26533.77	8162.8701	13750.715	17205.77	3020.8701	17248.715	32847.77	6689.8701	14826.715	15427.77	5708.3799	20604.699	21497.391	12110.87	2692.7148	23819.77	1605.8701	3984.7148	10930.77	13462.38	9340.7002	19148.391	13584.87	516.71484	22415.77	11263.87	-160.28516	12801.77	16688.871	-1636.2852	17308.77	7314.3799	-2260.2998	12488.391	11901.65	228.12012	15978.664	-2933.8447	21742.98	6321.3105	8894.1553	20305.98	4899.3105	9042.3945	10492.225	27193.195	-1881.2354	53946.805	24127.613	4969.085	24123.275	18507.066	4301.0596	19701.865	5253.5703	4728.085	15717.275	6745.0664	3114.085	28888.275	35594.066	3067.7646	14574.805	-2554.3867	1254.0596	10133.865	1788.5703	16334.085	3366.2754	17539.066	24590.086	-1375.7246	-465.93359	17476.086	48.275391	4942.0664	15874.085	-307.72461	5742.0664	-1591.5654	28246.33	23504.9	2996.4346	20376.33	19180.9	4161.4346	16516.33	17569.9	1799.4346	24045.33	22923.9	5362.7695	20330.641	20984.09	1159.4346	16195.33	25040.9	-1444.5654	19028.33	19409.9	2937.8896	30030.109	24317.105	8214.4346	8595.3301	8290.9004	7383.4346	13568.33	12067.9	21329.77	11921.64	27014.09	7228.4346	3802.3301	15553.9	7504.4346	2218.3301	12339.9	8727.2197	19485.926	17231.055	4259.8252	25013.91	17300.395	8680.2197	17822.926	18574.055	4732.8252	19581.91	19022.395	-1468.7803	12896.925	12394.055	5241.2197	21409.926	19591.055	6791.8252	18165.91	20734.395	8977.2197	2615.9248	13305.055	13979.22	9260.9248	15040.055	10449.22	5331.9248	12986.055	7683.2197	6039.9248	15392.055	15480.22	5049.9248	14572.055	21514.824	5019.9102	16982.395	-2146.9346	33595.75	22246.01	2102.1055	39441.32	16260.5	636.27539	21278.805	17617.119	5123.1055	24906.32	19533.5	11675.105	15939.32	17222.5	6141.1055	23546.32	24441.5	20525.066	9618.75	30593.01	7721.0654	3152.75	25132.01	15128.105	4715.3203	22916.5	28560.105	15640.32	36923.5	15250.105	7815.3203	7228.5	16202.105	11440.32	20680.5	10344.105	7792.3203	12225.5	13814.105	8525.3203	16816.5	11875.105	7319.3203	16585.5	14312.105	9756.3203	21112.5	-1011.9346	4914.75	34464.008	8662.1055	3392.3203	15819.5	-155.49023	34014.984	8742.4043	12122.51	28767.984	23287.404	3415.5098	17273.984	10329.404	8188.645	17181.365	12977.85	-705.49023	17700.984	15363.404	6145.5098	17886.984	21707.404	17672.51	25273.984	20877.404	11761.51	1461.9844	12987.404	18255.51	-2550.0156	17726.404	21520.645	3427.3652	10589.85	18349.51	8764.9844	33818.406	16815.51	3261.9844	11523.404	16530.51	771.98438	15749.404	14825.51	923.98438	14017.404	7239.5098	395.98438	33264.406	8910.5098	-1991.0156	14757.404	16021.645	8722.3652	14670.85	9003.0703	21626.109	19512.01	-2005.9297	21534.109	23023.01	7656.75	10929.135	23169.92	15656.07	20428.109	21101.01	4442.75	6074.1348	15290.92	6878.0703	8922.1104	14890.01	21008.75	6486.1348	11402.92	20871.75	-3415.8652	16895.92	6099.0703	1909.1104	17609.01	8203.0703	3198.1104	20896.01	11244.07	1433.1104	21404.01	18397.309	296.99023	10473.234	15894.07	2629.1104	25383.01	16593.75	-4711.8652	19116.92	11946.07	1514.1104	32684.01	11056.33	26375.789	21193.275	446.33008	20467.789	18244.275	25030.33	37850.789	52999.273	9408.3301	4605.79	37217.273	21564.33	18565.789	34250.273	4446.3301	19717.789	25259.275	21.00255	-2487.8845	2074.801	16324.25	11372.615	22094.805	16973.33	10073.79	15026.275	14370.33	15790.79	21016.275	8658.3301	3384.79	12450.275	14140.33	9029.79	17429.275	11100.33	9991.79	22814.275	20900.33	13923.79	30092.275	16909.33	7855.79	28801.275	12344.33	12876.79	32040.275	17756.33	18719.789	35023.273	11513.33	4011.79	18940.275	11468.33	2761.79	23245.275	9147.3301	8929.79	23588.275	14399.3	6765.9346	24312.945	15758.33	7043.79	14765.275	4359.5049	38849.281	28755.955	-1348.4951	16297.28	30508.955	-2045.4951	13028.28	20637.955	-1741.4951	10218.28	20861.955	4501.5049	1354.2803	19700.955	8014.3047	18850.904	21393.08	13733.305	7209.9048	19137.08	1337.6299	29604.215	15700	4848.1504	20573.109	18237.949	4040.1504	4748.1104	11794.95	10219.15	6458.1104	20240.949	15478.15	4858.1104	17932.949	8446.375	39871.102	17304.789	-2641.625	28075.1	27064.789	6385.375	18257.1	14447.789	2116.375	30389.1	34889.789	11684.375	25766.1	21723.789	4693.375	18220.1	20467.789	3893.375	15514.1	11264.789	1049.4746	17170.99	19823.295	5886.375	17416.1	13343.789	7240.375	12491.1	12071.789	7243.375	18004.1	13616.789	7988.375	12271.1	14466.789	1174.375	7053.0996	14931.789	15150.475	12176.99	10333.295	10149.475	7944.9902	11632.295	14138.375	2624.0996	17949.789	4797.915	16023.2	13762.064	-3864.5703	10878.715	20362.234	7165.4297	4148.7148	13659.234	5157.2002	35924.109	33631.414	6224.2002	16781.109	20306.414	-2328.835	22005.705	15677.336	14124.165	26618.705	12795.336	10463.2	19347.109	30398.414	205.2002	4281.1094	56866.414	124.2002	17408.109	14942.414	1311.165	19092.705	33601.336	636.2002	8835.1094	13352.414	16333.2	5492.1094	15566.414	6274.2002	2412.1094	22801.414	2185.2002	7219.1094	7879.4141	10582.2	1616.1094	19162.414	32220.199	7580.1094	39525.414	7975.2002	-1454.8906	18252.414	12344.2	1600.1094	18999.414	29143.199	31725.109	29710.414	17344.199	9985.1094	33372.414	35221.199	1362.1094	16188.414	13001.2	-446.89062	39880.414	10374.2	-3508.8906	17753.414	7980.165	5107.7051	7409.3359	7048.4302	17888.875	15830.801	8346.4297	13613.875	18203.801	23596.43	11745.875	32307.801	1211.4302	22878.875	18347.801	8002.4302	17316.875	12592.801	7993.4849	16790.67	20143.07	19390.43	6144.875	24261.801	20648.43	7084.875	16174.801	22146.43	7282.875	24361.801	17727.484	4244.6699	20756.07	15783.43	3361.875	23309.801	16476.43	7622.875	17181.801	2717.3701	29859.531	14211.289	1154.3701	28171.531	29424.289	9766.3701	20100.531	35625.289	4695.3701	24205.531	14358.289	7176.3701	21195.531	27873.289	5355.3701	26784.531	23795.289	4480.3701	20862.531	16355.289	6663.3701	25821.531	18454.289	19294.469	9786.2754	17323.34	1535.4697	18208.275	12867.34	-523.62988	20530.531	15001.289	15022.37	9857.5303	20102.289	11290.37	14712.53	18139.289	14860.37	12339.53	23096.289	17549.371	14428.53	15324.289	19118.469	12568.275	18079.34	6858.3701	12412.53	25716.289	18257.371	10557.53	17426.289	14147.37	12197.53	19013.289	5885.3896	24637.441	4075.3516	3520.3896	28559.441	1186.3516	20349.391	23990.441	9746.3516	29680.391	26257.441	2986.3516	-2762.9355	15720.98	45026.812	-8666.9355	10375.98	18449.811	4844.3896	21370.441	-460.64844	7801.3896	18824.441	5328.3516	6667.3896	18681.441	1314.3516	17600.391	17744.441	37465.352	14582.39	11711.44	11455.352	12672.39	10483.44	15411.352	13740.39	7784.4404	513.35156	4200.0645	-291.01953	27364.811	18302.391	7346.4404	-2894.6484	15464.39	6773.4404	1166.3516	2093.0645	7044.9805	24247.811	7048.3896	3302.4404	-38.648438	15329.945	7960.9199	2647.7148	12495.39	6294.4404	-4321.6484	8869.9453	2018.9199	8585.7148	5495.4854	18796.941	25819.93	5570.3154	26443.855	9573.3047	582.31543	25536.855	13298.305	8542.3154	27085.855	21014.305	-1038.5752	16309.08	25661.27	-26.68457	13307.855	14692.305	11309.315	15606.855	16650.305	20058.316	14185.855	11868.305	18569.316	13555.855	18098.305	14112.315	10967.855	8881.3047	13467.425	2636.0801	27000.27	10857.425	3962.0801	36596.27	19942.316	5810.8555	20018.305	7718.2852	29876.355	21839.125	1136.6948	4197.9902	9626.7656	12383.285	8544.3555	25719.125	14752.41	35778.98	24161.711	6720.4102	17138.98	21895.711	10137.8	28739.885	23807.869	7618.4102	2993.9805	15846.711	21653.41	7941.9805	17150.711	11399.41	4824.9805	13052.711	-2068.6992	20000.605	24488.365	-2969.5059	23485.199	21895.789	-1300.7949	19215.5	12540.141	-3904.7949	22236.5	17396.141	4834.2051	21989.5	12567.141	-5183.7949	13150.5	6624.1406	23526.205	4034.5	16267.141	6866.2051	234.5	9854.1406	2848.4941	2583.2002	31546.789	15256.84	39674.66	18076.766	2720.3652	26699.895	24648.391	3968.3652	36245.895	34402.391	12863.365	23137.895	16823.391	7652.8398	19214.66	20611.766	9565.3652	23207.895	23339.391	8558.8398	24011.66	16618.766	1059.3652	17169.895	14967.391	24103.84	13200.66	25829.766	20371.84	4142.6602	17988.766	18607.365	14491.895	31558.391	16171.58	15007.685	23335.295	16374.365	6522.8945	20214.391	4775.3652	16448.895	17026.391	7872.2002	27954.525	28757.035	1951.2002	13445.525	14442.035	3437.2002	21904.525	25149.035	9380.0146	-669.53516	27201.52	11894.2	1752.5254	14061.035	16023.2	1324.5254	22590.035	3292.8301	14511.869	17933.23	7363.8301	15023.869	12271.23	6293.7803	13071.074	7039.3105	1866.8636	-1244.0226	-2971.1521	6439.7803	16862.074	8277.3105	13567.22	3753.7002	15955.801	1651.2197	7138.7002	10963.801	4550.8301	4784.8691	10076.23	3813.8301	2672.8691	12614.23	16394.18	8696.3594	35352.77	15711.78	5243.0742	10602.311	11357.78	9375.0742	17170.311	9648.8301	4235.8691	15012.23	4052.8301	963.86914	10241.23	9481.2197	8501.7002	14927.801	11619.83	-389.13086	10621.23	9359.8301	-502.13086	7420.2305
10017.939	21048.08	6454.9805	13080.939	6720.0801	25584.98	4458.6099	20228.875	9472.8398	6188.9399	17626.08	7540.9805	13805.939	5647.0801	13499.98	17369.609	7184.875	9123.8398	13749.609	4161.875	9233.8398	9590.6094	6083.875	11848.84	10674.609	3553.875	13393.84	6229.6445	46918.129	19205.859	4587.6445	28055.129	15877.859	5843.6445	22314.129	11739.859	18820.41	10711.995	7493.7051	18107.645	30174.129	26919.859	13068.436	19057.656	18578.18	16396.33	18838.359	12511.824	11228.33	15424.36	50986.824	8523.6445	22249.129	15390.859	11392.645	10523.13	11681.859	16442.645	12758.13	13675.859	9944.6445	11530.13	13656.859	11462.645	12950.13	13079.859	8179.6445	9777.1299	18979.859	12877.33	8099.3604	15306.824	12289.33	10975.36	15155.824	14417.645	10860.13	15643.859	16101.645	7199.1299	22292.859	11392.645	9238.1299	17199.859	22148.645	8789.1299	27944.859	8131.6445	12016.13	49987.859	19561.33	7417.3604	17306.824	14008.33	2754.3604	11437.824	10024.436	3271.6553	13460.18	10967.645	7301.1299	13813.859	18266.33	4581.3604	26034.824	-622.11035	13619.355	17666.42	5964.8896	18622.355	5339.4199	19644.891	5325.3555	25406.42	570.28027	37726.449	14657.715	-1536.7197	21928.449	7850.7148	357.28027	21153.449	3137.7148	4278.2803	14804.45	3896.7148	2534.2803	15028.45	-2907.2852	1141.2803	9414.4502	-457.28516	-282.71973	8445.4502	3903.7148	3222.3496	16838.275	14976.945	1552.2803	7263.4502	-2140.2852	788.28027	8295.4502	2843.7148	10974.28	5319.4502	2866.7148	8058.2803	7586.4502	1278.7148	10045.35	5523.2754	16917.945	7256.2803	1791.4502	4116.7148	1654.6001	25277.465	16438.637	8626.8496	22668.496	27449.904	-429.15039	20465.496	17279.904	2397.8496	24037.496	20429.904	1460.8496	36274.496	21467.904	1995.8496	24931.496	15429.904	3381.9746	16670.996	23889.15	994.84961	15753.495	23871.904	4792.8496	23216.496	27055.904	23629.85	18852.496	22893.904	10695.85	21332.496	25349.904	142.84961	22909.496	31299.904	9172.9746	3415.9951	14729.15	5336.8496	12531.495	25222.904	8006.8496	16185.495	18040.904	3389.3555	21354.094	15479.16	6308.9746	12978.995	18997.15	4968.8496	6754.4951	13062.904	5900.8496	10356.495	22186.904	17400.85	11166.495	13802.904	15155.85	11167.495	20654.904	5501.8496	9319.4951	15053.904	5736.8496	8115.4951	22936.904	11530.85	5987.4951	17539.904	7679.9746	4503.9951	20392.15	7648.8496	10068.495	19814.904	10507.016	19956.434	19377.891	9620.0156	18420.434	11655.89	11196.016	15117.435	16374.89	6081.0151	19014.434	9807.8896	5003.0601	20503.676	8862.8203	6438.0601	11364.675	11765.82	3709.0601	10054.675	23250.82	-1491.2148	12753.609	11648.06	-1573.0146	48812.367	40402.551	7874.0098	39082.465	15510.155	17304.01	24418.465	19114.156	-678.01465	19944.365	22419.551	5103.0098	23973.465	23234.156	-4616.6602	13845.905	20921.961	8603.0098	17435.465	25100.156	789.00977	16611.465	20258.156	-851.99023	17309.465	18460.156	6098.0098	19421.465	22602.156	1327.0098	8348.4648	13180.155	2245.0098	2960.4648	17174.156	22155.01	10531.465	21571.156	11093.01	6640.4648	21656.156	15653.01	8541.4648	21388.156	2175.0098	13831.125	18111.09	3333.0098	26595.125	28125.09	1097.0098	12546.125	19382.09	3709.0098	9680.125	18685.09	-1156.9902	13678.125	18485.09	-1682.9902	17159.125	31881.09	11737.01	6042.125	19686.09	7113.0098	156.125	13522.09	4745.2949	30010.564	34756.211	1564.5498	15684.885	6779.2998	4000.2949	14972.564	19372.211	14199.55	6108.8848	8067.2998	9768.5498	1.8847656	11306.3	2551.7598	22911.025	16153.369	-8536.0293	20568.621	24951.109	-108.51465	19393.365	8026.6895	-7710.0293	16590.621	22723.109	-9544.0293	18291.621	17531.109	-9468.0293	23630.621	15622.109	-8842.0293	18016.621	18450.109	-9056.0293	14128.62	19594.109	-7136.0293	16937.621	27573.109	-4898.0293	16838.621	11768.109	-635.0293	3045.6201	13241.109	3327.9707	9942.6201	23373.109	2893.9707	12053.62	13068.109	9095.9707	8143.6201	25892.109	4939.9707	10916.62	30008.109	-3984.0293	4372.6201	19397.109	-512.0293	2350.6201	8959.1094	-129.0293	5187.6201	17292.109	3521.4805	24841.385	18796.355	2711.4805	12717.385	21542.355	8995.4805	10445.385	14424.355	275.48047	14610.385	12586.355	16347.48	8903.3848	18300.355	-3181.5195	12431.385	14576.355	7560.4805	15122.385	19197.355	12908.48	7022.3848	19865.355	14866.48	8365.3848	22059.355	8018.0146	937.63086	20148.074	15658.48	6684.3848	15059.355	7244.4805	11484.385	19155.355	7630.4805	5098.3848	16194.355	8362.4805	3236.3848	19142.355	13773.48	5061.3848	22031.355	4284.7549	16125.34	16172.945	5722.415	19353.83	16527.895	3477.4053	23298.891	13476.039	3921.4053	18090.891	22827.039	6457.4053	24392.891	15464.039	4650.415	31495.83	30426.895	1542.415	18312.83	20940.895	5135.415	16034.83	22554.895	10415.405	11489.89	11692.039	8078.4053	12419.89	41987.039	14578.415	12903.83	22380.895	-1907.5947	8160.8896	33268.039	20201.414	13977.83	35921.895	10707.415	7049.8301	28681.895	9929.4053	8953.8896	30656.039	14054.66	25005.74	36664.578	6227.5703	36938.84	11990.32	5616.9453	15174.28	19150.176	-1229.4297	8448.8398	12248.32	3732.9453	14850.28	26317.176	4883.5703	-3243.1602	11204.32	22406.57	-1810.1602	2412.3203	10396.57	526.83984	7350.3203	1987.4805	44749.656	15416.404	-1930.5195	17774.654	18728.404	19057.781	6466.7051	17016.051	4654.4805	19401.654	8334.4043	7381.7803	15192.705	9271.0508	9262.7803	22124.705	15409.051	7039.7803	11525.705	18521.051	2923.7803	18338.705	20706.051	15999.78	13702.705	18201.051	16547.48	5817.6543	12158.404	22463.781	4403.7051	17653.051	15302.78	5948.7051	11357.051	5311.7803	4019.7051	5969.0508	6766.0303	24894.785	26153.699	1097.8447	16683.41	9427.9258	-2694.9697	16215.785	21761.699	14545.03	5168.7852	19268.699	6905.0601	24379.715	22749.875	20077.061	31250.715	51783.875	10053.061	23989.715	23721.875	8743.0605	24222.715	37915.875	7309.0601	24898.715	18358.875	-359.93994	12399.715	16809.875	16163.061	4315.7148	28854.875	15824.061	3356.7148	14265.875	18538.061	6089.7148	28935.875	-1254.375	35842.758	28360.404	8740.625	20210.76	12190.404	4939.625	16457.76	18496.404	5800.625	17455.76	18740.404	4173.1504	25215.699	15396.57	2327.0254	18655.955	24552.695	3325.1504	18727.699	19600.57	10979.625	6115.7598	19801.404	12610.625	1056.7598	25858.404	11905.625	2988.7598	18082.404	14129.625	6034.7598	14734.404	11659.625	3322.7598	16850.404	9753.625	4682.7598	19604.404	7953.1504	2305.7002	16623.57	8549.0254	9548.9551	15030.695	11560.625	1049.7598	11790.404	11491.625	-1890.2402	8870.4043	15130.625	3643.7598	15821.404	15582.74	22122.859	25806.244	13359.74	22447.859	20665.244	4552.7402	22407.859	7161.2441	9753.6504	24241.84	9824.7383	8409.6504	21349.84	364.73828	3720.0098	16123.57	9217.5156	9245.6504	20791.84	5818.7383	8546.6504	13165.84	15625.738	12956.74	8475.8604	45211.242	1793.6504	20712.84	7437.7383	10923.74	5796.8604	14210.244	12365.74	2155.8604	8642.2441	9652.7402	1165.8604	6217.2441	3443.7402	11433.86	15963.244	6517.5801	20931.154	24351.205	7061.5303	23131.75	24209.545	4669.5801	8152.1543	17699.205	-1890.5449	24275.75	19773.965	5028.4551	11455.75	15717.965	13983.58	3421.1543	19512.205	13041.58	3257.1543	20159.205	14619.53	5380.75	30855.545	13362.455	6496.75	10966.965	6289.4551	7098.75	15550.965	6557.4551	7207.75	34248.965	-3172.5449	26550.75	16090.965	9981.5801	2302.1543	26484.205	4370.4551	8844.75	19082.965	-2000.5449	4755.75	8731.9648	4020.5801	9606.1543	15230.205	3636.4551	7346.75	15680.965	16029.58	3413.1543	16905.205	3307.4102	28106.691	23690.711	2652.4102	17121.691	16171.711	4763.4102	21548.691	16304.711	5612.4102	23465.691	26928.711	4715.4102	19691.691	21274.711	7025.4102	14672.69	24099.711	-959.5498	20134.105	25675.355	14579.41	9708.6904	56662.711	18041.41	16732.691	46428.711	9505.4102	9906.6904	17832.711	10462.41	7257.6904	15371.711	12127.41	4514.6904	30831.711	9815.4502	7891.1055	13263.355	11364.41	8408.6904	36594.711	12132.45	4953.1055	17434.355	8737.4102	3022.6904	11820.711	14411.45	7135.1055	20405.355	4216.0049	-83.580078	3915.2949	4312.3799	22912.699	22525.391	9593.3799	17489.699	17560.391	2458.3799	25534.699	28899.391	5985.3799	21238.699	15374.391	4670.6504	21296.121	24717.664	11975.38	11351.7	19200.391	12272.38	14012.7	10582.391	12313.65	9643.1201	16329.664	12946.38	6422.7002	17692.391	9037.3799	7390.7002	12008.391	19485.379	3632.7002	15304.391	-1129.3496	7394.1201	8079.6641	6681.165	-1908.3555	21485.945	-3929.6055	22837.225	22221.195	2623.3945	25210.225	12016.195	13119.359	4546.4648	22413.494	-2446.9404	47773.867	19860.57	-745.23535	31179.805	16313.613	6245.9351	27868.645	8551.1348	3072.7646	18384.805	4164.6133	1363.7646	35298.805	30954.613	3494.0596	11884.865	-2924.4297	1223.9351	9300.6445	13493.135	16928.766	8324.8047	12996.613	20243.766	7171.8047	2751.6133	16250.765	6777.8047	-1899.3867	13897.765	8308.8047	9257.6133	4339.7695	20516.641	18293.09	8754.7695	25642.641	19697.09	8213.7695	19390.641	19527.09	7684.7695	26727.641	23992.09	5396.8896	11749.109	20370.105	7085.7695	18576.641	20784.09	6835.7695	21652.641	25914.09	2733.8555	18202.369	17953.135	13629.77	9412.6396	8927.0898	15785.77	12871.64	8512.0898	19231.891	3177.1094	30396.105	13120.77	3883.6396	15366.09	8764.7695	6454.6396	11922.09	5238.8252	21308.91	20492.395	4886.1396	4389.5059	14491.141	13939.825	19915.91	13663.395	4506.1396	6883.5059	19667.141	-824.1748	13525.91	14752.395	7858.8252	21677.91	25811.395	6403.1396	14816.506	21974.141	9944.8252	1245.9102	13443.395	13745.825	10986.91	16802.395	15843.825	6888.9102	21121.395	13640.825	5337.9102	19065.395	16656.824	3689.9102	18208.395	18723.141	-1945.4941	8185.1406	6045.2754	40283.805	14856.119	-5054.9346	40506.75	24628.01	5728.6602	17452.031	9922.1406	-58.93457	22212.75	20242.01	6375.0654	16304.75	24897.01	4108.0654	16547.75	34838.008	28725.275	13398.805	26198.119	6760.2754	16419.805	13466.119	9580.0654	7813.75	26002.01	24803.066	12004.75	41431.008	8128.0654	5081.75	12254.01	9500.0654	5372.75	26602.01	860.06543	6912.75	11844.01	8717.0654	7193.75	20976.01	6735.0654	7167.75	23683.01	9359.0654	5100.75	27328.01	6498.2754	6964.8047	28563.119	3680.0654	1847.75	25709.01	2438.645	34468.367	4775.8496	10604.645	41575.367	21647.85	6030.645	24641.365	18019.85	4687.2646	18757.719	17921.535	5050.645	20386.365	15746.85	7446.645	25568.365	13756.85	23142.645	28197.365	22853.85	18420.645	5641.3652	14316.85	21668.645	2780.3652	20794.85	17232.266	3034.7197	14168.535	31483.645	8005.3652	43796.852	23560.645	7845.3652	19268.85	20875.645	8777.3652	22181.85	17835.645	5783.3652	24363.85	16586.645	1042.3652	43494.852	14033.645	1656.3652	12746.85	17277.266	15443.72	7478.5352	12233.75	16874.135	25307.92	5127.75	13379.135	24920.92	4404.3096	19046.99	14569.234	17080.75	15453.135	21222.92	4881.3096	12538.99	8811.2344	10782.75	6712.1348	21450.92	15429.31	6446.9902	3735.2344	13145.31	2465.9902	21319.234	9342.75	-3552.8652	18784.92	7571.75	-3020.8652	28359.92	12481.75	-679.86523	25075.92	17072.375	-267.73047	17340.695	19599.75	-4936.8652	25797.92	15061.31	-1983.0098	1342.2344	13504.75	-5559.8652	33142.922	6576.2998	28498.934	20997.945	1572.2998	23995.934	22691.945	19516.301	45445.934	43608.945	19018.301	7589.9346	40297.945	22488.301	15873.935	38617.945	2754.2998	17647.934	29251.945	-1230.0277	2719.259	738.47095	20942.045	16309.66	26103.49	17238.301	9813.9346	23070.945	15577.3	14307.935	28414.945	9470.2998	4805.9346	20501.945	14122.3	7242.9346	30400.945	8265.2998	8683.9346	22136.945	16557.301	10356.935	28957.945	16843.301	11149.935	33130.945	10784.3	11857.935	32762.945	12708.3	15077.935	42801.945	1287.2998	16422.934	22403.945	12127.3	5269.9346	31804.945	8755.2998	9229.9346	27020.945	16850.385	7320.5195	23251.016	15300.3	6471.9346	17708.945	6607.915	31080.434	17963.27	-586.08496	21663.434	24473.27	-437.08496	13973.435	15900.27	414.91504	4852.4346	13742.27	8542.915	1640.4346	15669.27	6772.375	18410.779	15196.98	14102.375	4071.7798	14955.98	11748.88	16366.875	18100.65	5933.6299	14368.215	19587	4406.6299	7088.2148	15375	10690.63	12196.215	25159	15092.63	6593.2148	20686	4353.4746	47039.992	18523.295	-6117.5254	29366.99	31392.295	901.47461	20914.99	17810.295	-844.52539	27395.99	37309.297	12010.475	34627.992	20826.295	2118.4746	29481.99	18919.295	-1721.5254	20296.99	12212.295	-7013.0156	11627.5	19787.064	2636.4746	22793.99	18433.295	1463.4746	19555.99	8942.2949	2638.4746	23015.99	11363.295	-1333.5254	17887.99	14570.295	-1667.5254	10600.99	8183.2949	8245.9844	4731.5	11576.064	3448.9844	3623.5	13652.064	11357.475	7090.9902	14243.295	5127.6904	15733.3	11924.074	-1693.085	16740.199	22437.064	8931.915	9508.2002	18313.064	1394.165	49898.703	28164.336	5221.165	15887.705	15275.336	2667.7349	22701.135	26509.68	13664.734	33466.133	27382.68	7020.165	23335.705	25017.336	-441.83496	16694.705	21898.336	6107.165	12273.705	827.33594	5811.7349	16251.135	42351.68	1671.165	17827.705	12490.336	3479.165	18283.705	14315.336	5776.165	9831.7051	15968.336	378.16504	10266.705	4442.3359	7503.165	8158.7051	6547.3359	34792.164	16217.705	36560.336	7461.165	2831.7051	9216.3359	14445.165	10386.705	8608.3359	27703.164	38851.703	22107.336	18677.164	13887.705	22677.336	6294.165	11794.705	7095.3359	7373.165	8412.7051	23563.336	9696.165	5784.7051	9994.3359	13385.734	6399.1348	29018.68	7931.4849	19878.67	23417.07	7237.4849	15423.67	26029.07	22147.484	12609.67	35826.07	4553.4849	33749.672	27741.07	2049.4849	18841.67	14108.07	9251.2246	18100.5	21566.449	15913.484	6917.6699	24450.07	21469.484	9478.6699	25712.07	16511.484	6499.6699	31562.07	17023.225	8572.5	20004.449	15689.484	5815.6699	26274.07	16794.484	7816.6699	18289.07	4892.4697	30855.275	13460.34	3530.4697	30629.275	31854.34	4978.4697	24508.275	29641.34	1678.4697	30305.275	13708.34	9280.4697	19302.275	28907.34	3821.4697	28252.275	22747.34	6197.4697	19204.275	13896.34	3596.4697	28751.275	13437.34	17900.33	11228.32	13319.305	3427.3301	18155.32	8267.3047	7281.4697	15149.275	15116.34	13468.47	11035.275	20304.34	17412.469	14779.275	15399.34	14509.47	8892.2754	25789.34	19859.469	11076.275	15095.34	22004.33	13946.32	27722.305	10371.47	14242.275	25022.34	13622.47	8626.2754	15823.34	13680.47	9371.2754	22045.34	-2961.9355	25294.98	22156.811	-779.93555	24436.98	22335.811	18603.064	19932.98	22948.811	27399.064	14946.98	24499.811	1332.79	27649.031	38241.227	3343.79	16310.03	7838.2246	-518.93555	14845.98	25617.811	-1465.9355	15465.98	23971.811	-1926.9355	11186.98	23942.811	-3603.9355	40488.98	50945.812	11835.064	10341.98	41168.812	5837.0645	6679.9805	39795.812	9252.0645	4780.9805	29110.811	9354.79	6444.0303	16064.225	12014.064	2172.9805	24109.811	4964.0645	406.98047	22273.811	7581.79	14528.03	19805.225	3956.0645	-917.01953	22198.811	13325.3	1302.2148	-2404.4102	9068.0645	-1192.0195	13202.811	7232.2998	-420.78516	11521.59	10613.99	16761.115	20684.914	4877.4248	10691.08	25820.27	3454.4248	23226.08	32600.27	6524.4248	22085.08	35051.27	3345.73	15588.8	20033.635	-1208.5752	8510.0801	22715.27	10927.425	10405.08	23111.27	20001.426	6644.0801	20320.27	17281.426	9766.0801	26814.27	12833.425	2376.0801	22412.27	16696.73	10331.8	22676.635	14968.73	7110.7998	32427.635	18272.426	-1884.9199	35234.27	10303.945	27206.84	27391.145	784.0249	8246.9844	5102.9902	15201.945	6120.8398	24981.145	15617.8	40650.883	23462.869	7439.7998	18904.885	17796.869	9036.4902	27294.055	30846.75	18587.801	7635.8848	17163.869	23032.801	9091.8848	13027.869	12757.8	5167.8848	14699.869	-2250.9551	26863.531	26514.994	-10291.619	25916.844	25728.625	-6590.5059	27446.199	22668.789	-7358.5059	19752.199	22075.789	-754.50586	25034.199	25974.789	-5662.5059	17735.199	23929.789	-9464.5059	17621.199	32648.789	3590.4941	2677.2002	18158.789	-3500.6191	2094.8447	25872.625	9835.5801	40837.684	14287.295	3354.8398	22866.66	26895.766	5894.8398	36434.66	25406.766	14686.84	20420.66	12499.766	6971.5801	22108.684	27147.295	8571.8398	23429.66	23505.766	8199.5801	20351.684	22511.295	1531.8398	12758.66	11314.766	22182.58	13523.685	36206.297	17801.58	4717.6846	19651.295	17822.84	6803.6602	32208.766	20191.955	12308.99	20268.125	15185.84	2828.6602	18741.766	3030.8398	14193.66	12681.766	8947.2549	34365.016	20057.141	6296.2549	5839.0156	9103.1406	4261.2549	18413.016	23918.141	13379.37	9825.8096	22670.994	13365.255	-339.98438	12089.141	11060.255	3623.0156	20109.141	12199.78	16660.074	13095.311	14840.78	18143.074	11495.311	-205.78027	16167.7	10210.801	-1839.6969	2718.6023	-453.66193	3070.2197	14333.7	16199.801	10160.18	-2421.6406	16452.77	-3139.8203	3934.3594	7366.7695	15667.78	3340.0742	8676.3105	12024.78	3805.0742	10986.311	12503.17	6365.1504	23326.727	14180.22	11862.7	18426.801	13341.22	8559.7002	22902.801	19466.781	9355.0742	18515.311	12008.78	2204.0742	6398.3105	1982.1797	-1488.6406	14195.77	13480.78	14277.074	10142.311	17442.781	816.07422	10377.311
5801.6099	23963.875	11907.84	7604.6099	17606.875	30219.84	-1338.25	23316.404	17870.18	6434.6099	13379.875	9840.8398	13585.609	4821.875	12655.84	12469.75	10502.404	18621.18	11033.75	8333.4043	13261.18	9945.75	7780.4048	15965.18	5790.75	4473.4048	17807.18	7549.3301	43770.359	11295.824	7100.3301	20199.359	13352.824	8066.3301	15361.36	12323.824	21856.725	19977.865	12872.945	20449.33	26524.359	22961.824	15001.59	25023.059	27523.211	10272.436	18289.656	10792.18	18198.436	5386.6553	39055.18	7083.3301	19002.359	17278.824	14574.33	7916.3604	16483.824	16526.33	7702.3604	16988.824	10211.33	4404.3604	15244.824	17700.33	9821.3604	12582.824	10235.33	7594.3604	13434.824	14332.436	1728.6553	9562.1797	13894.436	3427.6553	9376.1797	16101.33	6526.3604	15202.824	19578.33	9987.3604	23827.824	14865.33	5901.3604	16712.824	23772.33	9688.3604	26402.824	11016.33	7618.3604	53914.824	19909.436	1997.6553	13515.18	17610.436	5014.6553	9159.1797	9413.5898	5461.0596	18398.211	15355.33	4207.3604	15389.824	14898.436	3257.6553	23004.18	-1546.2803	16698.496	13514.76	8159.7197	21483.496	13428.76	17114.719	9409.4951	28229.76	709.34961	34874.273	26196.945	-12.650391	19804.275	16043.945	938.34961	24190.275	10621.945	4698.3496	17277.275	12114.945	4374.3496	14433.275	12896.945	6230.3496	11627.275	8662.9453	862.34961	9311.2754	15845.945	-1500.5654	11180.29	10168.68	6221.3496	10911.275	7504.9453	2175.3496	11258.275	11837.945	8472.3496	6829.2754	13933.945	9041.3496	6580.2754	12271.945	-610.56543	7972.29	14240.68	13570.35	4679.2754	14786.945	2784.5552	11179.439	13818.68	5081.9746	18769.996	18775.15				3783.9746	23171.996	17855.15	16052.975	8640.9951	18948.15	1321.9746	22479.996	13769.15	5944.3555	20407.094	22373.16	-1411.0254	13462.995	27754.15	4335.9746	21581.996	21292.15	21329.975	15984.995	18782.15	13804.975	23917.996	26268.15	7320.9746	8647.9951	35339.148	12154.355	6875.0947	12388.16	3732.9746	11709.995	24083.15	9401.9746	7610.9951	22061.15	5124.9248	15914.685	18199.98	16963.355	13355.095	16615.16	4087.9746	7424.9951	19374.15	6837.9746	10444.995	32010.15	14747.975	11513.995	14230.15	13959.975	11226.995	21711.15	2432.9746	8545.9951	17857.15	13998.975	8284.9951	23379.15	7629.9746	5038.9951	14559.15	10815.355	6426.0947	19646.16	8310.9746	8571.9951	16338.15	7854.0601	21845.676	13335.82	8563.0605	19635.676	10230.82	11398.061	18993.676	13302.82	8248.0605	15901.675	8368.8203	4249.0449	23210.215	1239.6758	4483.0449	9523.2148	-157.32422	11827.045	9134.2148	13812.676	-1076.145	11817.939	15313.13	-8382.3457	48072.379	48824.754	11642.34	33886.906	17825.961	28277.34	29139.906	22409.961	-9203.3457	20600.379	21622.754	1443.3398	23069.906	23949.961	-4297.0146	16171.365	22628.551	3482.3398	10453.905	27941.961	-683.66016	18120.906	16306.96	388.33984	12190.905	21228.961	9438.3398	3201.9053	25972.961	-2926.6602	4825.9053	15221.96	980.33984	-601.09473	18069.961	13866.34	19043.906	31568.961	10887.34	2637.9053	27438.961	13727.34	5481.9053	22306.961	3835.7402	11444.605	14265.471	8068.7402	24533.605	23001.471	346.74023	12437.605	12749.471	9089.7402	7163.6055	11799.471	2544.7402	7329.6055	17214.471	744.74023	14229.605	26490.471	13860.74	5897.6055	16895.471	14842.74	1202.6055	16439.471	2040.0449	30437.904	36592.93	5620.2949	18724.564	6565.21	1116.0449	15294.904	17209.93	16937.295	6527.5649	6420.21	16762.295	2638.5649	9835.21	2866.9805	18978.879	13166.625	-3156.5146	16741.365	26912.689	2577.8301	21842.145	14158.83	-746.51465	19639.365	22058.689	-4390.5146	16479.365	8674.6895	-1589.5146	22951.365	10520.689	2318.4854	12210.365	-1879.3105	-5720.5146	13310.365	19028.689	-2289.5146	15027.365	27033.689	974.48535	13589.365	8431.6895	5714.4854	317.36523	11830.689	11695.485	5769.3652	21981.689	3419.4854	7855.3652	7266.6895	13588.485	8592.3652	21075.689	4971.4854	5970.3652	24566.689	7715.4854	2079.3652	11998.689	4479.4854	1361.3652	2747.6895	11088.485	3340.3652	13204.689	3452.0146	12014.631	15123.074	160.01465	2466.6309	24961.074	8799.0146	-3508.3691	13950.074	-1531.9854	131.63086	9456.0742	7887.0146	4953.6309	21052.074	-349.98535	1391.6309	13194.074	13539.015	-5473.3691	21507.074	14207.015	-4961.3691	19014.074	14867.015	-2307.3691	20517.074	9003.1201	1323.7109	17740.141	9565.0146	-7732.3691	15772.074	562.01465	-4324.3691	13188.074	6711.0146	-9141.3691	12157.074	11200.015	-4666.3691	17184.074	9935.0146	-10595.369	20412.074	5481.8203	12888.635	13745.795	3445.4053	25892.891	15010.039	4758.2305	20540.83	12573.775	6360.2305	15740.83	27520.775	6284.2305	18278.83	12773.775	1700.4053	29364.891	26988.039	-389.59473	17819.891	20146.039	2617.4053	17481.891	21066.039	11967.23	10964.83	18713.775	10867.23	11798.83	40055.773	15791.405	11022.89	17765.039	3589.2305	9450.8301	28678.775	19636.406	12337.89	33146.039	9608.4053	13654.89	24590.039	8928.2305	7064.8301	25786.775	12419.52	26857.01	38473.656	4469.9453	33591.281	20478.176	4253.5195	17633.42	13761.789	-2442.0547	12845.28	18168.176	3849.5195	17169.42	16564.789	5382.9453	620.28027	20044.176	28502.945	3217.2803	10978.175	11076.945	7888.2803	20782.176	4000.5303	50448.066	18372.176	-1580.4697	28710.066	27883.176	13422.48	1216.6543	21160.404	6728.5303	25013.066	7923.1758	4382.4805	18039.654	18227.404	6523.4805	17482.654	20916.404	-764.51953	10176.654	24525.404	823.48047	15043.654	28817.404	15722.48	11405.654	24431.404	17499.531	2047.0654	1688.1758	14286.48	3606.6543	16453.404	12414.48	-325.3457	13420.404	1492.4805	2648.6543	9760.4043	3715.8447	20544.41	33794.926	4003.8848	17417.625	3783.7051	-1960.1553	13360.41	25483.926	11064.845	3793.4102	22377.926	-2857.8047	25696.496	19257.391	13117.195	34007.496	51437.391	4529.1953	21390.496	24256.391	4921.1953	25485.496	40602.391	3241.1953	22027.496	21497.391	-6220.8047	12693.495	12937.391	7666.1953	9663.4951	25422.391	9679.1953	4888.4951	10756.391	11067.195	9689.4951	27118.391	-847.84961	44164.699	31630.57	5827.1504	20922.699	13044.57	3694.1504	20955.699	14954.57	4774.1504	18541.699	15167.57	5524.0254	28578.955	11800.695	-432.625	19490.615	17227.824	1996.0254	21093.955	17705.695	12146.15	6161.7002	17781.57	12645.15	6704.7002	29311.57	14299.15	4359.7002	13027.57	16921.15	6409.7002	12235.57	9424.1504	8195.7002	15377.57	8126.1504	9022.7002	14077.57	16889.025	7880.9551	10822.695	11523.375	10268.615	17232.824	11202.15	4187.7002	10010.57	8937.1504	1238.7002	7992.5703	13646.15	2582.7002	16071.57	16968.65	27287.84	31785.738	13726.65	27878.84	12786.738	7452.6504	20399.84	4026.7383	3423.0098	22517.57	2047.5156	2557.0098	17762.57	-783.48438	9562.3447	14292.83	26877.811	2592.0098	15828.57	5550.5156	3131.0098	9918.5703	6387.5156	11323.65	17728.84	39292.738	2682.0098	9097.5703	5554.5156	15516.65	10716.84	11724.738	11695.65	11500.84	2660.7383	9903.6504	10272.84	5217.7383	4614.6504	21333.84	13796.738	4659.5303	26661.75	25342.545	9248.1299	17578.176	22548.695	1824.5303	12508.75	17959.545	14054.58	1269.1543	22179.205	14488.58	1759.1543	19690.205	12972.53	6559.75	18513.545	13000.53	8336.75	22422.545	13543.13	10466.175	30179.695	18880.58	1671.1543	19875.205	13013.58	2090.1543	25865.205	9247.5801	1359.1543	41072.203	3639.5801	17654.154	22663.205	7056.5303	5664.75	31491.545	12300.58	2893.1543	22062.205	4436.5801	226.1543	16100.205	2469.5303	14734.75	19030.545	8586.5801	1475.1543	27987.205	11845.53	5036.75	17371.545	1267.4502	21751.105	19509.355	2839.4502	19978.105	21987.355	4516.4502	21585.105	12885.355	10863.45	18859.105	30061.355	1705.4502	16482.105	22290.355	5551.4502	16419.105	25655.355	-733.99512	20309.42	20942.295	13835.45	12775.105	59702.355	19545.449	16763.105	50815.355	9409.4502	12550.105	15919.355	11933.45	9194.1055	20868.355	12853.45	9884.1055	36132.355	11926.005	2140.4199	6702.2949	12548.45	8400.1055	33577.355	10749.005	2610.4199	11804.295	8724.4502	3837.1055	13493.355	14675.005	5502.4199	19378.295	7173.25	1511.3496	13717.115	5129.6504	23093.121	18882.664	4628.6504	20366.121	20343.664	1896.6504	24175.121	32342.664	3081.6504	25791.121	12176.664	6437.165	11730.645	27835.945	15689.65	3977.1201	19722.664	9335.6504	11294.12	12316.664	13356.165	8219.6445	21905.945	16389.65	5043.1201	18567.664	12591.65	4142.1201	13626.664	12153.65	7432.1201	16776.664	-3506.835	12815.645	16208.945	11207.28	-3826.7305	16008.615	-500.64014	20682.465	15223.494	15495.359	5155.4648	10981.494	11110.94	9632.1953	34198.227	259.93506	49741.645	36829.133	1113.0596	32404.865	8023.5703	3892.7148	14861.53	19164.66	3820.0596	18469.865	3174.5703	364.05957	29023.865	33893.57	5512.9351	12537.645	7723.1348	-826.28516	13790.53	15723.66	14501.06	6841.8652	13338.57	24135.059	6622.8652	-2345.4297	11843.06	4096.8652	2800.5703	15789.06	1633.8652	3759.5703	1915.8896	24813.109	30236.105	7006.8896	18431.109	27731.105	8778.8896	9244.1094	23936.105	4848.8896	16882.109	21816.105	2161.8555	13593.369	15177.135	8947.8896	11350.109	23676.105	2588.8896	20547.109	23154.105	2001.5596	22585.08	20779.279	10102.89	6980.1094	11301.105	19181.891	7809.1094	15875.105	17329.855	5883.3691	27175.135	12739.89	-1709.8906	19109.105	6797.8896	515.10938	15463.105	5751.1396	13814.506	25743.141	-1711.7656	10623.635	22066.824	10824.14	16474.506	13783.141	40892.234	8183.6348	24502.824	-2512.8604	2373.5059	11576.141	5639.1396	16098.506	25213.141	-2242.7656	20681.635	30125.824	11812.14	-3276.4941	15713.141	5724.1396	-3897.4941	19163.141	14427.14	-1136.4941	21987.141	15077.14	-2619.4941	15343.141	14271.14	-5226.4941	16699.141	9274.2344	9299.6348	22093.824	8682.6602	36171.031	13920.141	1348.2754	37831.805	15903.119	3429.3496	17355.775	13734.721	3953.2754	23332.805	18719.119	14285.275	22950.805	16719.119	9003.2754	25292.805	20471.119	31487.66	13929.03	19654.141	17050.66	7128.0303	12736.141	15981.275	9632.8047	19864.119	31286.275	14597.805	34339.117	13058.275	7602.8047	4274.1191	18244.275	10503.805	20463.119	10002.275	6842.8047	13977.119	17322.275	9819.8047	17648.119	13286.275	10145.805	18464.119	16523.275	9711.8047	19918.119	9327.6602	5149.0303	29391.141	9851.2754	3317.8047	13433.119	-1281.7354	39166.719	9343.5352	6314.2646	36680.719	30107.535	7665.2646	17255.719	22537.535	4262.8945	18715.504	21567.93	3420.2646	14789.72	19815.535	11225.265	19217.719	11154.535	11604.265	32949.719	22131.535	16430.266	8569.7197	16784.535	19041.266	4625.7197	20270.535	13093.895	8669.5049	13276.93	27071.266	12163.72	42397.535	21728.266	4596.7197	19086.535	20042.266	8492.7197	21416.535	17027.266	7689.7197	21739.535	10506.265	3642.7197	35457.535	10637.265	4739.7197	12486.535	11310.895	9691.5049	13056.93	9707.3096	16173.99	9509.2344	5738.3096	18937.99	15865.234	1376.375	14463.27	23200.695	12156.31	19654.99	15069.234	2803.375	9310.2695	12678.695	9654.3096	8611.9902	6427.2344	15451.375	3742.2695	12668.695	13912.375	-2030.7305	31337.695	6431.3096	-2002.0098	9503.2344	9924.3096	673.99023	16931.234	15078.31	-445.00977	10827.234	17479.33	6694.4854	22202.754	18347.309	-189.00977	16042.234	12213.375	-2513.7305	11570.695	9969.3096	-3038.0098	19010.234	12341.385	28363.52	20023.016	3928.3848	26031.52	15220.016	24706.385	35994.52	46680.016	10235.385	20252.52	36831.016	31717.385	15409.52	32498.016	8908.3848	24190.52	26307.016	2757.0571	3182.845	2997.5413	22429.699	6469.4551	23324.551	4485.3848	25997.52	18395.016	22958.385	15222.52	20653.016	12557.385	9910.5195	18533.016	26419.385	10710.52	22120.016	15776.385	11444.52	21221.016	23051.385	9813.5195	25316.016	19075.385	9877.5195	28843.016	16233.385	13080.52	27706.016	22410.385	14828.52	37100.016	5942.3848	12648.52	18659.016	15692.385	8355.5195	24988.016	7572.3848	11194.52	24984.016	14752.895	2071.1699	28499.18	20939.385	8986.5195	18001.016	4812.8301	32360.59	24116.029	-2172.1699	19797.59	19351.029	-713.16992	12351.59	18963.029	966.83008	11032.59	11847.029	475.83008	16407.59	20183.029	9463.7803	10740.32	22949.219	12597.78	5041.3198	20510.219	2275.4199	19652.855	16303.655	8706.8799	13613.875	26168.65	10659.88	2165.875	16079.65	12238.88	9882.875	22134.65	15132.88	2527.875	16524.65	1636.9844	38480.5	20744.064	-12518.016	22927.5	27410.064	-4131.0156	18999.5	16840.064	-7187.0156	20139.5	34422.062	-1840.0156	42981.5	18103.064	-7511.0156	20297.5	20754.064	-9091.0156	15998.5	15864.064	-4192.9453	14814.875	16798.07	-5002.0156	19688.5	16483.064	-4553.0156	15618.5	10703.064	-5085.0156	22813.5	16223.064	-6703.0156	12499.5	13621.064	-9151.0156	7401.5	10288.064	6723.0547	10338.875	9506.0703	1999.0547	8116.875	14044.07	3545.9844	4535.5	10575.064	-22.855469	13915.275	14114.051	-2175.3096	17912.301	21929.074	9542.6904	8785.2998	18743.074	6670.7349	38850.133	32287.68	9382.7344	17378.135	28700.68	1271.8047	19120.109	18789.52	10315.805	50087.109	16900.52	11517.734	26320.135	35275.68	8436.7344	20016.135	66566.68	5697.7349	20675.135	16941.68	4237.8047	22699.109	36893.52	5350.7349	19155.135	20549.68	14411.734	15960.135	25649.68	13866.734	6296.1348	22495.68	6043.7349	9831.1348	13561.68	17231.734	9906.1348	22253.68	34908.734	17789.135	50429.68	12151.734	2606.1348	20633.68	19900.734	8377.1348	22496.68	31110.734	36634.133	33718.68	22972.734	16829.135	34707.68	7886.7349	14538.135	25351.68	17371.734	7092.1348	43731.68	17802.734	3998.1348	28691.68	11153.805	3690.1104	15915.52	9152.2246	28858.5	14369.449	9201.2246	17700.5	15706.449	19263.225	13716.5	32178.449	5346.2251	31022.5	26983.449	8068.2251	22022.5	9089.4492	6294.5498	13894.015	16255.375	19726.225	11785.5	23608.449	21563.225	9826.5	15416.449	22390.225	11022.5	34288.449	19217.551	3276.0146	18321.375	20108.225	7117.5	25965.449	23252.225	7376.5	19306.449	4050.3301	29845.32	8352.3047				6765.3301	23743.32	35081.305	10008.33	20227.32	9406.3047	7117.3301	21435.32	18419.305	19441.33	11408.32	17857.305	4638.3301	18521.32	10807.305	9325.3301	21008.32	12600.305	21459.141	5857.5	24329.494	6479.1401	12831.5	13237.494	4795.3301	19064.32	10211.305	13661.33	13761.32	17885.305	18682.33	11238.32	15900.305	17522.33	11508.32	18038.305	17235.33	8027.3203	9577.3047	20642.141	11697.5	25780.494	10585.33	9518.3203	26099.305	16765.33	6032.3203	12675.305	13874.33	9612.3203	19854.305	10563.79	12796.03	523.22461	6910.79	26563.031	15222.225	23079.789	20138.031	22786.225	30526.789	15162.03	16030.225	5443.9453	23349.92	30827.715	355.94531	21663.92	4006.7148	4802.79	25686.031	19611.225	4237.79	13489.03	17048.225	5482.79	19859.031	20073.225	19908.789	10713.03	47172.227	12277.79	10657.03	29532.225	9690.79	12755.03	47727.227	12550.79	9239.0303	26040.225	15246.945	2058.9199	18234.715	14581.79	10032.03	13025.225	8727.79	8740.0303	16779.225	9795.9453	10342.92	15347.715	9013.79	2376.0303	12381.225	10804.6	5530.5352	6675.4004	10679.79	8294.0303	12512.225	6605.5996	1497.5352	19308.4	4848.6846	24983.221	27829.914	8930.7305	4723.7998	19489.635	5347.73	22735.801	21821.635	12324.73	23271.801	26305.635	2486.5449	19962.219	22695.641	4550.73	12205.8	25291.635	15389.73	14791.8	17703.635	19812.73	3237.7998	13337.635	20634.73	13929.8	20322.635	21402.73	7838.7998	18734.635	13861.545	8326.2197	20069.641	9138.5449	12247.22	36240.641	21238.73	4976.7998	25223.635	6825.6948	25231.99	30002.766	-2452.79	7237.1348	8721.0957	13187.695	2159.9902	26387.766	5506.4902	39882.055	29694.75	5129.4902	20369.055	23052.75	9770.5752	11549.02	20632.119	14573.49	8479.0547	20360.75	22036.49	7541.0547	19955.75	9521.4902	7285.0547	17750.75	-13220.811	23927.781	35258.258	-321.69922	27501.605	21923.365	-7120.6191	24403.844	23421.625	-13118.619	21396.844	22577.625	-2923.6191	25917.844	18245.625	-12041.619	20155.844	15955.625	-9044.6191	23516.844	29982.625	-2902.6191	4053.8447	12549.625	-2988.6992	2783.6055	24609.365	14915.955	39776.992	25368.125	1794.5801	25081.684	23194.295	17116.58	28707.684	28906.295	14694.58	21467.684	14319.295	8252.9551	17873.99	25162.125	7738.5801	20686.684	25921.295	9508.9551	19830.99	21968.125	1642.5801	13362.685	15390.295	22812.955	13007.99	23723.125	18203.955	7166.9902	20403.125	17408.58	11509.685	35045.297	18809.609	14970.385	17632.035	15536.58	5247.6846	23470.295	2445.5801	14606.685	14430.295	3201.0146	17144.465	19981.52	5868.0146	-2877.5352	8209.5195	3054.0146	16579.465	20856.52	11543.055	2962.0645	26282.086	7321.0146	-1211.5352	12324.52	10984.015	-3162.5352	17576.52	6484.2197	21150.699	12804.801	8408.2197	24844.699	13791.801	-2834.8203	9760.3594	9367.7695	-1518.7369	-3624.7375	-257.69318	-2074.8203	9109.3594	14844.77	12860.17	1475.1504	3984.7266	-1795.8301	4437.1504	93.726562	9507.2197	11460.7	15894.801	7158.2197	5504.7002	20115.801	18869.375	12182.26	39712.812	8358.1797	4664.3594	17664.77	14978.18	3357.3594	23478.77	10655.22	13593.7	19900.801	5484.2197	9941.7002	14580.801	6488.1699	-15.849609	3490.7266	3981.2197	24371.699	15327.801	10724.22	6818.7002	12485.801
2444.75	20159.404	12759.18	1016.75	21067.404	40184.18	5884.9199	24006.689	14478.76	1714.75	22500.404	19075.18	7662.75	7450.4048	23196.18	19676.92	12701.689	16091.76	14258.92	6578.6899	10138.76	13978.92	9723.6895	17109.76	11355.92	6182.6899	13320.76	8952.4355	40708.656	8136.1797	6657.4351	17944.656	9312.1797	9161.4355	13022.655	7713.1797	20994.91	12477.78	9370.21	20752.436	18089.656	15824.18	14654.41	25628.996	24039.705	12231.59	17915.059	15015.211	13334.59	5031.0596	26722.211	9837.4355	15625.655	8652.1797	13404.436	1931.6553	14247.18	17558.436	2395.6553	12384.18	12849.436	1155.6553	9656.1797	16032.436	5726.6553	8196.1797	9761.4355	1176.6553	16011.18	8652.5898	3070.0596	14905.211	18678.59	2668.0596	14196.211	17164.436	443.65527	6130.1797	18413.436	6945.6553	14223.18	10928.436	3830.6553	11158.18	27824.436	2082.6553	21637.18	14795.436	9649.6553	44369.18	15217.59	684.05957	17351.211	13323.59	8283.0596	11136.211	12152.41	7096.9951	21281.705	15004.436	-1775.3447	10681.18	6182.5898	6836.0596	27265.211	592.65039	14764.625	16360.311	6563.6504	19903.625	10723.311	15755.65	5879.625	26064.311	8935.4346	9451.29	22340.68	-5111.5654	15748.29	15312.68	-6495.5654	20386.289	10410.68	1837.4346	16003.29	9169.6797	-1619.5654	8982.29	8596.6797	-1991.5654	5129.29	6631.6797	-4573.5654	6994.29	13045.68	1426.2852	16338.54	18482.305	-833.56543	3402.29	7996.6797	-4246.5654	3000.29	8203.6797	8529.4346	3243.29	16097.68	2514.4346	6018.29	7557.6797	5989.2852	6435.54	20426.305	1138.4346	497.29004	13641.68	5476.355	20318.965	10618.238	6506.3555	26519.094	21071.16				5796.3555	16064.095	21447.16	20750.355	10310.095	22859.16	6760.3555	22405.094	15972.16	8082.9248	16766.684	23921.98	8427.3555	13245.095	26435.16	6200.3555	23173.094	22666.16	28337.355	15114.095	19386.16	12779.355	17947.094	26915.16	12599.355	11693.095	31918.16	10899.925	2339.6846	15800.98	6906.3555	12986.095	25902.16	13555.355	8730.0947	18111.16	8821.4004	16581.766	12461.02	14980.925	8057.6846	18815.98	2768.3555	16906.094	14645.16	10835.355	5994.0947	26981.16	18493.355	10682.095	14851.16	19700.355	9406.0947	23155.16	11141.355	5936.0947	14559.16	20031.355	7949.0947	23413.16	12364.355	8201.0947	13030.16	6867.9248	4362.6846	19287.98	8567.3555	9738.0947	16119.16				5702.0449	15400.215	2144.6758	10106.045	11962.215	8493.6758	6021.0449	9736.2148	3816.6758	3781.48	19768.16	12698.35	3744.48	11331.16	10849.35	3007.48	10014.16	18315.35	-129.2002	12770.061	9788.2305	-1133.4199	51216.805	43393.18	9305.9854	38307.367	18830.551	22197.984	28168.365	20199.551	1090.5801	18607.805	15907.18	1276.9854	22625.365	18142.551	-12069.346	15127.38	24445.754	4703.9854	12080.365	20199.551	1103.9854	20029.365	16890.551	3636.9854	9528.3652	21864.551	2401.9854	17381.365	20293.551	-3111.0146	9701.3652	12582.55	3946.9854	1156.3652	17811.551	13376.985	17643.365	29663.551	11698.985	2441.3652	19282.551	7443.9854	10352.365	18861.551	1305.3555	15461.86	13327.6	2453.3555	24700.859	26278.6	-3050.6445	18818.859	13861.6	860.35547	13161.86	13705.6	-1801.6445	17160.859	18023.6	-623.64453	19564.859	27023.6	9261.3555	6460.8604	15690.6	6210.3555	2187.8604	11805.6	9773.1895	25230.975	32853.23	2659.0449	16733.904	5694.9297	712.18994	14802.975	16711.23	15380.045	6690.9048	10087.93	12457.045	3779.9048	8589.9297	5399.8799	19168.615	13975.005	1140.8301	19700.145	28615.83	4774.7598	20587.025	13285.369	4503.8301	24601.145	26512.83	2011.8301	24226.145	5811.8301	2119.8301	23037.145	12366.83	11989.83	4665.1445	5417.8301	-844.16992	18518.145	19073.83	869.83008	24008.145	29596.83	6331.8301	20240.145	17054.83	10164.83	6468.1445	16799.83	8464.8301	8947.1445	25591.83	8874.8301	8232.1445	15335.83	14183.83	9191.1445	27128.83	8608.8301	11635.145	28693.83	8377.8301	8150.1445	21337.83	8202.8301	8385.1445	14056.83	12321.83	8349.1445	17891.83	3094.1201	12295.711	16569.141	601.12012	8604.7109	20161.141	7080.1201	1529.7109	13507.141	-1589.8799	6059.7109	10556.141	4602.1201	16000.711	17655.141	-3939.8799	7577.7109	12368.141	10415.12	-1786.2891	18400.141	9788.1201	1307.7109	13339.141	7672.1201	8026.7109	20719.141	3001.3555	7919.4902	25327.885	13067.12	505.71094	14290.141	3309.1201	-560.28906	11348.141	6145.1201	-1228.2891	16935.141	8584.1201	-1409.2891	17048.141	1930.1201	-3950.2891	20221.141	-1006.4346	22285.344	9491.3008	4676.2305	17966.83	28586.775	8796.7549	15832.34	19124.945	7057.7549	17004.34	21583.945	9042.7549	11895.34	14429.945	1767.2305	20997.83	32025.775	1765.2305	17974.83	21024.775	4809.2305	15811.83	31475.775	12786.755	7508.3398	15679.945	15665.755	4541.3398	39864.945	16215.23	8656.8301	19196.775	-130.24512	20820.34	40298.945	22902.23	8799.8301	36197.773	11369.23	8244.8301	27599.775	9350.7549	5139.3398	26253.945	12746.561	32394.66	42700.309	5751.5195	35099.422	15187.789	2310.29	18593.57	17681.275	-3497.4805	18992.42	13825.789	1362.29	19435.57	17178.275	4282.5195	4136.4199	10751.789	19487.52	9229.4199	2901.7891	11705.52	6887.4199	12425.789	5642.8096	48613.195	13408.25	1340.8096	18917.195	18731.25	13155.53	6954.0654	13431.176	11430.81	25223.195	7353.25	4631.5303	17516.066	15854.176	5221.5303	20405.066	17239.176	2599.5303	12702.065	20014.176	482.53027	19272.066	33260.176	15146.53	11546.065	15919.176	22284.809	4451.1953	9954.25	18145.531	11141.065	16157.176	11570.53	4364.0654	10778.176	2776.5303	1254.0654	8271.1758	7916.8848	19546.625	19684.705	567.84473	12254.529	12799.744	226.88477	13099.625	15569.705	12155.885	1022.625	11732.705	2410.9951	23018.65	7289.9355	17356.996	29494.65	37894.938	7049.9951	22062.65	17059.936	4723.9951	22587.65	20040.936	5929.9951	21623.65	10854.936	-3993.0049	6149.6504	2769.9355	13818.995	4232.6504	9111.9355	12521.995	100.65039	-1811.0645	11287.995	9310.6504	22367.936	-4210.9746	46012.953	23332.695	6460.0254	24985.955	13324.695	1689.0254	23010.955	15599.695	1777.0254	22503.955	17365.695	2776.375	23007.615	13893.824	6654.9697	1254.5449	19092.064	1581.375	21372.615	19148.824	2955.0254	19122.955	18623.695	10901.025	9611.9551	33287.695	18912.025	5284.9551	18575.695	6708.0254	8068.9551	7099.6953	9273.0254	9058.9551	13914.695	6882.0254	8767.9551	11919.695	31956.375	9824.6152	15019.824	5687.9697	-205.45508	19987.064	9262.0254	6076.9551	12140.695	6912.0254	4016.9551	4273.6953	14441.025	9091.9551	15468.695	15669.01	28641.57	25571.516	8215.0098	25224.57	8409.5156	2967.0098	15976.57	3199.5156	4987.3447	14892.83	17840.811	7296.3447	12812.83	13263.811	5824.1602	18073.801	27300.105	11821.345	4658.8301	16024.811	10819.345	7770.8301	19803.811	-1917.9902	51769.57	26517.516	10362.345	1360.8301	18079.811	6909.0098	6460.5703	8476.5156	6162.0098	4023.5703	4761.5156	4262.0098	3980.5703	1754.5156	5534.0098	5342.5703	9670.5156	3009.1299	25815.176	29600.695	12160.265	13045.135	15948.09	2063.1299	17685.176	18100.695	12826.53	9368.75	23321.545	13808.53	7643.75	20311.545	9882.1299	9834.1748	21585.695	16248.13	11752.175	18551.695	14635.265	2792.1348	27225.09	16757.531	9818.75	17586.545	8431.5303	3778.75	23257.545	10256.53	6958.75	40582.547	2875.5303	22127.75	25851.545	6799.1299	9401.1748	31117.695	12449.53	6898.75	23593.545	4058.5303	9117.75	13999.545	-3774.8701	15668.175	20040.695	1939.5303	11765.75	27663.545	12021.13	4232.1748	21030.695	-3.9951172	20205.42	9878.2949	-534.99512	16076.42	11998.295	4244.0049	18101.42	16876.295	10331.005	17420.42	20888.295	2830.0049	16469.42	17436.295	13944.005	935.41992	20735.295	6015.25	17524.35	27670.115	10302.005	7804.4199	53452.297	16681.004	12369.42	49527.297	9630.0049	6064.4199	12186.295	11323.005	6102.4199	11000.295	10561.005	-188.58008	29638.295	15414.25	2799.3496	20356.115	11015.005	6625.4199	24064.295	15766.25	-1017.6504	20303.115	12738.005	-1039.5801	6942.2949	18690.25	7738.3496	15204.115	7145.6797	1282.4453	13985.275	1634.165	18934.645	22803.945	6100.165	17411.645	22407.945	-111.83496	21967.645	27620.945	4663.165	23885.645	14557.945	8140.2803	13522.27	18010.615	12099.165	5837.6445	19575.945	9100.165	3539.6445	15653.945	14188.28	7613.2695	14676.615	11041.165	7065.6445	23895.945	11748.165	3104.6445	21173.945	7976.165	14878.645	16127.945	927.28027	10197.27	7572.6152	7814.9297	-329.08496	18052.891	-2802.0596	19802.195	24202.225	7702.9404	9406.1953	15168.225	13419.109	14.735352	15189.211	-2426.2852	50826.531	30580.66	1968.9351	27523.645	14846.135	2611.2598	14480.175	16139.029	6256.9351	22002.645	7003.1348	4197.9351	29240.645	40894.133	2227.7148	14680.53	12811.66	103.25977	4854.1748	14659.029	19280.936	13206.645	22742.135	25326.936	6199.6445	7954.1348	18578.936	5854.6445	9806.1348	14969.936	4282.6445	12916.135	919.85547	25122.369	15545.135	5004.8555	18002.369	27662.135	6568.8555	12554.369	18888.135	4179.8555	18745.369	16453.135	1936.5596	14420.08	19602.279	5519.8555	12757.369	20326.135	1198.8555	14770.369	23331.135	4221.6348	21585.449	28010.395	10185.855	8933.3691	1784.1348	21610.855	5616.3691	14991.135	17324.559	11539.08	22808.279	9075.8555	-1188.6309	12857.135	6315.8555	-212.63086	11654.135	2057.2344	23241.635	25912.824	4288.7246	12788.3	16329.035	-597.76562	20241.635	23046.824	7918.7246	18947.301	15763.035	-8113.7656	14392.635	18459.824	1247.2344	25036.635	33061.824	5362.7246	17618.301	18348.035	9106.2344	5999.6348	17335.824	4587.2344	11043.635	21049.824	8860.2344	12070.635	24421.824	7206.2344	10562.635	21858.824	8562.2344	6711.6348	17771.824	14978.725	9014.2998	11601.035	9896.3496	35525.773	19979.721	6510.6602	36703.031	14851.141	1933.7695	20537.4	20206.811	9350.6602	21938.031	14572.141	16277.66	16634.031	15817.141	12002.66	21929.031	27276.141	30103.35	9961.7754	30130.721	17850.35	5658.7754	19896.721	19017.66	8986.0303	19909.141	25918.66	21308.031	32961.141	18990.66	7143.0303	1901.1406	18145.66	7204.0303	16735.141	14173.66	4406.0303	6548.1406	15747.66	9087.0303	13690.141	20189.66	5567.0303	8772.1406	18492.66	11244.03	17610.141	10388.35	4148.7754	34321.719	11196.66	5417.0303	18428.141	-1933.1055	43672.504	10525.93	3810.8945	34012.504	26337.93	4218.8945	25323.504	25522.93	5035.0752	14888.395	6005.9258	-295.10547	28507.504	16258.93	13737.895	19433.504	20376.93	12786.895	31063.504	17856.93	13429.895	5290.5049	15632.93	7730.8945	14662.505	14923.93	15878.075	1493.3945	1892.9258	23058.895	12125.505	39904.93	15859.895	4102.5049	13661.93	16128.895	5445.5049	19780.93	17096.895	8753.5049	23521.93	10594.895	4456.5049	40725.93	10870.895	4204.5049	13225.93	11462.075	9124.3945	2253.9258	4218.375	16644.27	21088.695	2190.375	15086.27	23323.695	2028.3301	21493.484	30169.754	11359.375	22181.27	21611.695	1258.3301	14731.485	22646.754	5572.375	7136.2695	14937.695	12338.33	10476.485	14886.755	10383.33	8204.4854	21245.754	8499.375	-1511.7305	19210.695	525.375	9391.2695	26841.695	8559.375	-1879.7305	25243.695	18193.621	5851.8252	15190.244	18720.375	-3530.7305	24794.695	9047.3301	2051.4854	19846.754	9556.375	6141.2695	24142.695	6063.8945	27960.17	24362.18	1050.8945	15544.17	22420.18	21436.895	35216.172	41756.18	7037.8945	15959.17	34784.18	26620.895	9196.1699	38696.18	2888.8945	21942.17	26671.18	1271.567	862.49536	6552.7051	15505.61	11048.675	20165.016	-2365.1055	22230.17	20968.18	15139.895	9951.1699	22264.18	8684.8945	485.16992	23586.18	14662.895	8471.1699	22084.18	12925.895	4576.1699	28058.18	19653.895	5662.1699	33467.18	3705.8945	28209.17	25658.18	14652.895	7483.1699	31806.18	19285.895	7842.1699	45131.18	1776.8945	11029.17	24702.18	10098.895	4193.1699	28974.18	2471.8945	12226.17	24938.18	15663.65	2928.4551	11864.035	15790.895	3681.1699	19858.18	7606.7051	31438.934	24817.375	3417.7051	23848.934	19677.375	3636.7051	17781.934	12899.375	9151.7051	20280.934	18705.375	3324.7051	14502.935	12048.375	10533.555	5498.6001	17920.344	12150.555	3698.6001	16286.345	872.88477	23896.219	11448.494	3971.4199	19265.855	24724.656	-1129.5801	4844.8555	12807.655	7170.4199	9973.8555	22610.656	8391.4199	4531.8555	18560.656	-1592.9453	38624.875	21211.07	-10914.945	31684.875	40767.07	-1786.9453	25218.875	15604.07	-5269.9453	25246.875	31832.07	1219.0547	24752.875	10910.07	-3788.9453	27860.875	16582.07	-6697.9453	21694.875	11702.07	2334.7305	11892.885	22934.744	-1577.9453	19596.875	17845.07	-4337.9453	21007.875	11094.07	-4903.9453	22368.875	13801.07	-4270.9453	16140.875	14804.07	-6394.9453	13203.875	10451.07	12777.73	2670.8848	17009.744	10466.73	5503.8848	17239.744	6102.0547	6581.875	15852.07	4400.0547	13279.51	14850.4	-4942.8555	17840.275	19789.051	4349.1445	7002.2754	17047.051				5813.8047	16328.11	16730.52	1068.9854	23795.785	21856.02	9970.9854	49792.785	25657.02	9258.8047	29304.109	26853.52	9663.8047	48961.109	54532.52	6953.8047	17194.109	9432.5195	4409.9854	22810.785	42752.02	3336.8047	18158.109	12866.52	11416.805	16640.109	19045.52	9227.8047	13416.11	18474.52	2128.8047	11991.11	5342.5195	11710.805	10429.11	18215.52	33956.805	19879.109	42398.52	3946.8047	11850.11	10684.52	17176.805	8174.1104	11897.52	24854.805	38845.109	28572.52	12710.805	36109.109	21734.52	6835.8047	10941.11	15675.52	11915.805	8357.1104	31290.52	15366.805	5123.1104	18267.52	12708.985	8001.7852	20275.02	7840.5498	17749.016	21469.375	7843.5498	14151.015	17116.375	21675.551	13514.015	32286.375	1942.5498	24865.016	15549.375	4812.5498	10065.015	11049.375	7984.375	10134.03	16258.176	17499.551	3361.0146	26115.375	19219.551	3453.0146	18482.375	18432.551	7944.0146	28727.375	15968.375	971.03027	17038.176	19729.551	2926.0146	21555.375	17172.551	2494.0146	16746.375	7020.1401	23299.5	16890.494				9390.1406	22477.5	37803.492	10855.141	10191.5	16405.494	9461.1406	20236.5	30812.494	20879.141	11399.5	23435.494	6889.1401	15547.5	19001.494	10783.141	14958.5	15880.494	19623.596	9434.7646	16737.615	9235.5957	15961.765	12980.615	5429.1401	12970.5	19605.494	19388.141	6588.5	20720.494	20959.141	8471.5	25831.494	20172.141	8409.5	24667.494	19962.141	6780.5	13326.494	17869.596	4811.7646	16995.615	6602.1401	21302.5	31818.494	20353.141	5000.5	21919.494	15131.141	7101.5	18545.494	17679.945	3364.9199	-3363.2852	7930.9453	21716.92	7764.7148	30204.945	10823.92	16978.715	14686.945	4686.9199	11414.715	2499.2998	13080.215	33836.59	1245.2998	16335.215	1032.5898	8933.9453	19917.92	5256.7148	4976.9453	18281.92	16267.715	9042.9453	15863.92	11727.715	6383.9453	36823.922	48237.715	21297.945	11386.92	23777.715	14539.945	9849.9199	32471.715	12660.945	8385.9199	17683.715	8439.2998	454.21484	11295.59	17618.945	1162.9199	8154.7148	12942.945	9404.9199	9611.7148	9651.2998	8159.2148	10794.59	15377.945	1964.9199	6852.7148	8113.0098	-189.5293	3315.9102	13474.945	4768.9199	1489.7148	4274.0098	-5764.5293	12713.91	10367.175	20331.855	21548.404	5828.5449	16894.219	30878.641	4038.5449	22888.219	21358.641	8539.5449	27782.219	26346.641	-207.49512	18260.25	17721.73	2205.5449	15042.22	27530.641	9649.5449	18912.219	19498.641	15902.545	8347.2197	18748.641	13588.545	14254.22	24976.641	14391.545	7695.2197	22415.641	9930.5049	9492.25	24641.73	7532.5049	15212.25	32030.73	19889.545	6956.2197	26031.641	6818.0249	28350.984	24762.99	2444.2949	7859.8999	11097.95	12399.025	8971.9844	24663.99	9702.5752	30095.02	18254.119	5212.5752	14769.02	19803.119	9908.29	20548.484	19391.055	11756.575	5836.0195	15184.119	18297.574	541.01953	12209.119	8004.5752	-1089.9805	11153.119	-10816.52	22718.275	20032.631	-278.95508	26983.531	14997.994	2364.3008	22493.605	14170.365	-4357.6992	23315.605	14521.365	2002.3008	21834.605	16735.365	-4885.6992	14879.605	12151.365	-2518.6992	21233.605	30586.365	10761.301	2886.6055	9156.3652	393.04492	5970.5303	22230.994	16383.61	37895.383	15109.035	5797.9551	22910.99	27088.125	16534.955	29425.99	38080.125	14586.955	25450.99	18140.125	6652.6104	20079.385	24561.035	12379.955	21693.99	24461.125	9725.6104	17633.385	19014.035	3432.9551	12273.99	15994.125	23155.609	11413.385	25692.035	17655.609	5794.3848	21414.035	14121.955	14017.99	33258.125	19320.496	12041.935	16737.096	16340.955	3345.9902	21694.125	4414.9551	12341.99	14553.125	7455.3701	31314.809	18003.994	9040.3701	7870.8096	9626.9941	12834.37	17792.809	22671.994	11861.03	8271.9297	17050.641	14379.37	6704.8096	11067.994	13345.37	5357.8096	17816.994	3612.1797	13658.359	14654.77	7436.1797	16145.359	14761.77	-345.83008	10063.15	-1709.2734	-1619.7467	-1683.9464	-3062.7361	1815.1699	9563.1504	5996.7266	12736.375	3602.2598	17341.814	-566.625	13195.26	22831.814	8378.1797	1715.3594	13050.77	5716.1797	-3553.6406	15094.77	13977.79	6810.415	30668.141	14083.17	6027.1504	5234.7266	8619.1699	6154.1504	11202.727	7875.1797	32.359375	16008.77	6147.1797	-2442.6406	16565.77	6390.375	2659.2598	18585.814	-4369.8203	22443.359	13087.77	9280.1797	-780.64062	12467.77
7193.9199	26500.689	10284.76	6280.9199	20525.689	38413.758	917.04492	18198.16	19669.596	7587.9199	17003.689	14171.76	17885.92	9227.6895	19513.76	9498.0449	6440.1602	16431.596	14665.045	6011.1602	15610.596	9720.0449	5180.1602	11543.596	8205.0449	4346.1602	20692.596	7111.5898	38096.059	15730.211	5712.5898	18130.059	11163.211	5865.5898	19061.059	11939.211	15368.05	14999	14404.815	17979.59	23547.059	28787.211	23361.725	30663.865	22758.945	5436.4102	18486.996	19380.705	17412.41	7111.9951	25953.705	7998.5898	13952.06	13033.211	11569.59	6601.0596	17501.211	17031.59	1390.0596	13775.211	8521.5898	1726.0596	12524.211	12158.59	7417.0596	14710.211	5315.5898	4302.0596	18102.211	7884.4102	7465.9951	16135.705	19136.41	4172.9951	14780.705	15200.59	3711.0596	14384.211	15666.59	5320.0596	24448.211	13362.59	4059.0596	17867.211	21618.59	3705.0596	30552.211	14011.59	8789.0596	54747.211	17831.41	6329.9951	19610.705	10863.41	5446.9951	15008.705	13672.725	11644.865	18820.945	11282.59	1080.0596	11909.211	5879.4102	6566.9951	19578.705	3622.0952	12852.005	15234.02	6917.0952	23850.004	10328.02	20488.096	7208.0049	26476.02	13977.285	15186.54	29296.305	-3221.7148	21070.539	18040.305	423.28516	25468.539	15845.305	6253.2852	19138.539	11360.305	6594.2852	17764.539	11636.305	2772.2852	10233.54	10475.305	2396.2852	8629.54	18778.305	2338.4648	12429.595	6490.0742	4997.2852	8382.54	11812.305	449.28516	8538.54	15449.305	11282.285	4372.54	16724.305	10423.285	7327.54	13364.305	7514.4648	3388.5947	13788.074	14638.285	3836.54	17919.305	3043.48	21410.586	17869.828	7048.9248	26866.684	22418.98				5982.9248	19689.684	22712.98	14312.925	6388.6846	24332.98	5505.9248	20049.684	16372.98	7993.3999	16399.766	25411.02	4374.9248	12121.685	26068.98	6813.9248	21598.684	25596.98	28341.926	13601.685	18877.98	14326.925	17264.684	25618.98	14980.925	3247.6846	34457.98	13330.4	-1729.2354	18033.02	8947.9248	9361.6846	21696.98	13950.925	8527.6846	19166.98	3669.5649	22120.066	21229.375	18421.4	7065.7646	17392.02	3930.9248	19110.684	14750.98	11958.925	7677.6846	27938.98	17534.926	8967.6846	10376.98	17096.926	11783.685	19776.98	10276.925	7771.6846	14916.98	18785.926	9870.6846	20659.98	9355.9248	9757.6846	17021.98	9676.4004	2175.7646	14675.02	4894.9248	22527.684	23193.98				8272.4805	12113.16	-4491.6504	12598.48	16329.16	15514.35	7803.48	18128.16	13190.35	2629.4399	24809.17	6630.2441	575.43994	13612.17	6257.2441	-356.56006	12445.17	17204.244	2523.0449	10006.29	10670.664	1953.0752	42491.539	45319.004	-336.3457	36748.379	21548.754	12105.654	32321.379	18263.754	2783.0752	10696.54	20458.004	-5465.3457	25127.379	22500.754	-4553.4199	17144.805	15562.18	-5276.3457	14728.38	21210.754	-4512.3457	16858.379	22821.754	-7680.3457	14821.38	23752.754	1270.6543	6885.3799	20284.754	-12842.346	10616.38	15199.755	-2856.3457	1823.3799	14427.755	2822.6543	24425.379	25105.754	690.6543	2519.3799	25175.754	7540.6543	4965.3799	23063.754	3974.79	14988.035	18791.4	7006.79	30145.035	30640.4	1406.79	14579.035	17926.4	7796.79	6394.0352	2410.4004	3340.79	9862.0352	20781.4	2708.79	10880.035	28343.4	12991.79	6546.0352	19335.4	18823.789	-251.96484	13145.4	11262.915	45870.023	37330.211	2894.1899	18445.975	2730.2305	1528.915	7736.0254	21871.211	12973.189	5870.9751	6024.2305	12038.189	3528.9751	4865.2305	4192.21	20519.99	14500.385	3330.7598	23005.025	28453.369	6534.9805	15074.88	15117.625	7088.7598	22103.025	24030.369	17453.76	3305.0254	2166.3691	6096.7598	22424.025	18080.369				1785.7598	16189.025	20503.369	4449.7598	21074.025	23415.369	8810.7598	9617.0254	17401.369	16098.76	7603.0254	11666.369	8720.7598	6459.0254	22260.369	13483.76	8105.0254	14800.369	17328.76	6309.0254	14788.369	17307.76	8352.0254	26982.369	11627.76	8425.0254	20088.369	-1938.2402	17934.025	14543.369	10482.76	7732.0254	16127.369	3208.3555	16461.49	14691.885	-2309.6445	11942.49	19159.885	7515.3555	5714.4902	8330.8848	-2598.6445	10759.49	8753.8848	4929.3555	18454.49	18624.885	2275.3555	2407.4902	12261.885	8144.3555	3439.4902	15271.885	8786.3555	3368.4902	16757.885	9697.3555	7014.4902	17439.885	8187.7246	2817.3096	21470.295	12141.355	196.49023	15089.885	-2679.6445	1828.4902	15268.885	3806.3555	1929.4902	15547.885	7200.3555	1815.4902	19323.885	-2494.6445	-628.50977	15812.885	547.15039	24763.879	13526.119	6477.7549	16508.34	16866.945	6456.8203	17919.635	10524.795	7793.8203	20561.635	17500.795	7873.8203	13946.635	9499.7949	6979.7549	7775.3398	17815.945	5118.7549	16835.34	13046.945	3532.7549	11690.34	26105.945	13190.82	13061.635	5791.7949	15872.82	6874.6348	31098.795	14494.755	5775.3398	22257.945	-881.17969	15151.635	38274.797	19749.754	4967.3398	32596.945	13427.755	5481.3398	29071.945	10102.82	7294.6348	30852.795	11817.221	22666.016	39678.617	730.29004	37775.57	18982.275	7070.5752	18145.465	13814.664	-5371.71	19672.57	18857.275	6095.5752	13493.465	16648.664	1249.29	11003.57	17656.275	19759.289	10298.57	7352.2754	7214.29	10468.57	18706.275	2965.5654	43353.934	19563.189	-2327.4346	31678.934	28872.189	20741.809	6697.1953	21713.25	5877.5654	23242.934	9618.1895	7786.8096	19698.195	13223.25	7302.8096	25742.195	16409.25	4055.8096	15703.195	20403.25	5253.8096	15446.195	32694.25	17455.809	15690.195	20432.25	20106.566	4455.9346	6769.1895	7594.8096	23059.195	13244.25	17320.809	5867.1953	13419.25	8052.8096	9356.1953	7577.25	1952.8447	16320.529	33296.742	5257.5698	15638.33	5007.3652	-3884.1553	10221.529	24586.744	13412.845	-2059.4707	20121.744	4170.1396	17450.121	18090.064	19168.141	27264.121	43476.062	10340.14	19370.121	23259.064	10118.14	25286.121	25266.064	7247.1396	24078.121	12751.064	-3053.8604	9495.1201	11179.064	15615.14	1619.1201	17428.064	13680.14	3067.1201	8170.0645	16274.14	6092.1201	30408.064	-6581.625	45790.617	24984.824	5242.375	22515.615	11376.824	-105.625	21557.615	20175.824	-1044.625	21478.615	13032.824	-1954.0303	13948.545	10247.064	7458.8799	8837.8555	22094.096	-1879.0303	14479.545	20387.064	-617.625	19706.615	14813.824	7069.375	11660.615	34312.824	14560.375	6301.6152	17017.824	3884.375	2595.6152	12810.824	7650.375	10140.615	13805.824	5892.375	7461.6152	18746.824	15377.97	-2634.4551	11829.064	12320.88	10305.855	15348.096	9331.375	2484.6152	13711.824	4022.375	2528.6152	5286.8242	11590.375	7915.6152	17048.824	15766.345	23889.83	51894.812	15569.345	19170.83	25042.811	3948.3447	13843.83	18033.811	4973.1602	16885.801	14729.105	5068.1602	18890.801	10652.105	8094.4951	18303.891	24677.455	7061.1602	9933.7998	12854.105	5055.1602	13114.8	15633.105	2844.3447	43875.828	38976.812	11214.16	3141.7998	19924.105	1909.3447	11321.83	21602.811	12943.345	2519.8301	13486.811	10258.345	3763.8301	17104.811	7529.3447	2941.8301	21061.811	7909.2646	19964.135	24769.09	5963.79	21911.051	13808.625	4939.2646	5923.1348	12851.09	1645.1299	21528.176	24831.695	11310.13	9776.1748	20934.695	23807.266	2353.1348	17609.09	14402.265	2444.1348	15766.09	12526.79	9499.0498	20551.625	13622.13	9532.1748	25819.695	8358.1299	9583.1748	24619.695	7845.1299	8978.1748	44472.695	1900.1299	18995.176	29624.695	10105.265	1708.1348	24724.09	10676.13	8747.1748	27109.695	-2773.8701	35033.176	24884.695	-1046.7354	6074.1348	18000.09	2314.1299	14387.175	29488.695	13031.265	1050.1348	14639.09	7320.25	18757.35	18009.115	7228.25	20903.35	19179.115	8555.25	20725.35	25650.115	10842.25	13978.35	31508.115	7380.25	17855.35	18228.115	15748.25	7714.3496	26540.115	6735.6797	23527.445	29699.275	36207.25	5948.3496	64022.117	20300.25	12427.35	47087.117	13221.25	7212.3496	18499.115	13482.25	6540.3496	21817.115	14161.25	2212.3496	40890.117	18014.68	8845.4453	14669.275	16758.25	8365.3496	38418.117	15420.68	5317.4453	16591.275	13613.25	1033.3496	14616.115	15632.68	10539.445	21581.275	2840.1299	2139.1953	7915.0195	2750.2803	17604.27	13686.615	7496.2803	17469.27	11204.615	2539.2803	12897.27	19800.615	4053.2803	20494.27	9641.6152	8465.9297	18736.914	31051.891	8011.2803	11187.27	16363.615	11347.28	6463.2695	5755.6152	12014.93	9451.915	23881.891	13678.28	5272.2695	18940.615	11932.28	6444.2695	8719.6152	15690.28	6854.2695	11178.615	9817.9297	-422.08496	17403.891	10091.36	-5206.4941	23337.699	1873.1099	12713.735	20463.211	15271.109	501.73535	9766.2109	13337.13	3443.6348	18045.91	-2799.7402	49304.176	36366.031				3202.1548	20514.535	8568.0664	3744.7148	22800.531	9477.6602	1376.7148	41049.531	41085.66	2347.2598	9639.1748	9384.0293	-819.84521	10924.535	6341.0664	13296.715	4515.5303	27054.66	18601.715	7198.5303	10392.66	15213.715	4181.5303	14518.66	11630.715	2633.5303	16562.66	-1171.4404	32240.08	18341.279	4023.5596	22462.08	17349.279	4424.5596	15930.08	14993.279	4901.5596	31670.08	20424.279	2046.6348	18046.449	24710.395	3728.5596	16424.08	23170.279	476.55957	24525.08	21395.279	4282.5254	25022.66	22458.234	6216.5596	7864.0801	8573.2793	16653.559	13426.08	12902.279	16883.635	11790.45	37612.395	10819.56	4219.0801	13938.279	3200.5596	6351.0801	14381.279	9422.7246	19472.301	23792.035	3714.3848	11368.115	15423.904	2169.7246	18388.301	19979.035	-1615.6152	16489.115	14336.904	-1301.2754	15770.3	11493.035	5619.7246	22038.301	22118.035	1838.3848	18835.115	19705.904	9508.7246	2410.2998	12929.035	13264.725	11068.3	15520.035	11556.725	7289.2998	20460.035	12672.725	6357.2998	15487.035	17581.725	4886.2998	17734.035	15135.385	15683.115	12272.904	7283.7695	36709.398	17332.811	3259.3496	31345.775	17606.721	-623.33984	21797.574	19194.164	9692.3496	18274.775	17450.721	14434.35	13604.775	19539.721	7491.3496	20305.775	29612.721	25053.77	11061.4	32813.812	12839.77	6645.4004	21809.811	13872.35	2440.7754	21787.721	35387.352	13077.775	33139.719	20280.35	3727.7754	10729.721	11693.35	12025.775	29027.721	9639.3496	2583.7754	9734.7207	15287.35	7106.7754	18182.721	19741.35	3444.7754	14512.721	19683.35	7229.7754	24281.721	5228.7695	8747.4004	29542.811	8706.3496	2064.7754	20798.721	-584.9248	39580.395	-2874.0742	2579.0752	33152.395	15291.926	7184.0752	13532.395	4283.9258	1755.9697	11148.07	6195.7695	-549.9248	26121.395	7476.9258	6681.0752	27169.395	25036.926	13200.075	28052.395	7490.9258	15966.075	7564.3945	1866.9258	9841.0752	2440.3945	7685.9258	19636.969	725.07031	4541.7695	22396.074	10478.395	36105.926	4802.0752	9055.3945	5710.9258	17564.074	4100.3945	10504.926	16969.074	7499.3945	7680.9258	7976.0752	4558.3945	31083.926	10954.075	1098.3945	4026.9258	9232.9697	6335.0703	-531.23047	6290.3301	20795.484	25586.754	-343.66992	28156.484	26010.754	4192.6201	24370.824	15083.244	11599.33	23658.484	25468.754	4815.6201	15896.825	10806.244	6024.3301	12857.485	22876.754	16007.62	10585.825	10011.244	14678.62	8939.8252	14310.244	5059.3301	5298.4854	23151.754	9927.3301	9016.4854	37080.754	11536.33	5867.4854	25834.754	16890.254	5091.8154	13766.279	16722.33	5076.4854	35368.754	16729.621	2630.8252	8219.2441	8017.3301	14391.485	24658.754	10030.65	23624.455	18538.035	6135.6504	20353.455	17476.035	26170.65	33475.453	33381.035	20236.65	7785.4551	33049.035	30127.65	7149.4551	33541.035	5902.6504	16463.455	25975.035	8775.3232	-2084.2195	-1062.4392	20047.725	14753.465	21692.574	10355.65	19785.455	18747.035	19079.65	13640.455	21494.035	11902.65	3266.4551	18136.035	17848.65	4986.4551	16834.035	16871.65	4633.4551	16863.035	20337.65	3482.4551	21743.035	19902.65	12153.455	28344.035	12345.65	6714.4551	24021.035	21319.65	11400.455	39387.035	6472.6504	13098.455	15559.035	12463.65	7922.4551	22112.035	9253.6504	6043.4551	27873.035	17502.855	1422.085	14676.84	15997.65	7019.4551	14483.035	5378.8154	29704.695	29629.545	12907.815	-1535.3047	24790.545	1924.8154	11080.695	19607.545	5209.8154	18625.695	15629.545	10009.815	2624.6953	18371.545	4785.6851	15713.635	19503.004	7211.6851	6895.6348	16596.004	-1014.54	23526.68	16247.016	5525.8848	13137.22	18582.494	5090.8848	914.21973	9841.4941	10724.885	12297.22	19565.494	14100.885	2678.2197	15399.494	7584.7305	42423.883	18319.744	-3681.2695	24062.885	31526.744				3206.7305	25291.885	38792.742	7748.7305	16202.885	11715.744	2670.7305	26129.885	22263.744	-653.26953	14108.885	16800.744	1083.4502	7424.3496	20344.801	1280.7305	16758.885	18770.744	2668.7305	14503.885	13619.744	-1160.2695	17554.885	18960.744	742.73047	11685.885	15172.744	2102.7305	12712.885	10850.744	15062.45	-515.65039	16983.801	8504.4502	-322.65039	21690.801	13120.73	547.88477	16494.744	1966.9199	13015.91	15013.285	-1992.9453	12725.51	21710.4	8469.0547	6426.5098	23862.4				6006.9854	21820.785	30517.02	-2194.8496	15524.615	20846.461	8844.1504	48989.617	23732.461	9979.9854	24132.785	29065.02	2371.9854	29238.785	37749.02	12047.985	9253.7852	16022.02	900.15039	20172.615	27250.461	4657.9854	18582.785	14725.02	9544.9854	13143.785	20796.02	12790.985	10195.785	19462.02	3688.9854	14829.785	7900.0195	10495.985	12248.785	26456.02	35739.984	17223.785	39266.02	5863.9854	13220.785	16419.02	19570.984	9905.7852	17280.02	22969.984	32207.785	26034.02	22191.984	11543.785	25026.02	1818.9854	13668.785	21145.02	15633.985	9436.7852	37033.02	12245.985	5237.7852	21236.02	9572.1504	5281.6152	14952.461	10150.375	12524.03	15358.176	7820.375	10901.03	14254.176	19313.375	6264.0303	21635.176	1074.375	20056.031	21314.176	5955.375	8697.0303	9879.1758	4851.7998	16407.504	24855.52	19475.375	739.03027	23012.176	19283.375	495.03027	15820.176	18274.375	3857.0303	26746.176	12730.8	4860.5049	24093.52	18113.375	3041.0303	25192.176	15813.375	2048.0303	14844.176	5048.5952	25006.766	15188.615				11933.596	18748.766	37862.617	8143.5952	14914.765	15010.615	11342.596	12046.765	25014.615	21520.596	5569.7646	19930.615	9043.5957	13679.765	16489.615	8775.5957	18764.766	19578.615	19198.385	6757.7051	26027.949	5002.3848	18969.705	16702.949	5245.5952	16463.766	15456.615	13799.596	9710.7646	16871.615	12699.596	8015.7646	18168.615	20889.596	3456.7646	21474.615	21833.596	6011.7646	8209.6152	13719.385	11422.705	25205.949	2588.5952	24268.766	26042.615	19492.596	5416.7646	16275.615	14757.596	4488.7646	19858.615				9007.2998	10446.215	10720.59	23034.301	13964.215	16522.59	9654.2998	-3464.7852	5895.5898	444.59961	20258.535	41928.398	-2377.4004	18242.535	7606.4004	7162.2998	15381.215	11013.59	6529.2998	14898.215	11673.59	5319.2998	9644.2148	11781.59	4292.2998	27192.215	49158.59	18149.301	3977.2148	24099.59	13596.3	1748.2148	36839.59	15873.3	1888.2148	10084.59	9396.5996	5784.5352	23367.4	14257.3	-1254.7852	6156.5898	14385.3	-3951.7852	8819.5898	4636.5996	11786.535	22980.4	12861.3	-2634.7852	11376.59	7219.8896	6801.6797	16470.105	9222.2998	-1794.7852	-1832.4102	6755.8896	-15.320312	16906.105	5110.7998	23300.371	18819.426	3504.5049	13549.25	20716.73	324.50488	19262.25	25605.73	8507.5049	29724.25	28940.73	230.25488	14516.95	15948.029	-1079.4951	17024.25	27523.73	8867.5049	20403.25	16862.73	15649.505	13588.25	18932.73	15912.505	13512.25	22104.73	10356.505	6677.25	23281.73	11303.255	6854.9502	15140.029	10934.255	7479.9502	32219.029	15121.505	9965.25	24174.73	3580.21	24595.135	35468.094	2718.2998	6860.8501	5067.4141	13788.21	5495.1348	27573.096	15915.29	39976.484	14910.055	6778.29	16847.484	15207.055	10243.535	28085.84	19821.385	13123.29	6961.4854	5852.0547	19432.289	7063.4854	9147.0547	6716.29	9166.4854	3197.0547	-9997.9902	20474.496	24385.426	-7200.8105	25924.781	19012.26	2668.0449	26400.531	14504.994	-4850.9551	24514.531	16881.994	961.04492	31141.531	16746.994	-1928.9551	21855.531	16226.994	-4403.9551	30061.531	39073.992	6807.0449	7907.5303	7987.9941	-5640.8105	5728.7803	21847.26	13599.495	41748.934	17279.096	4365.6104	23012.385	21280.035	10057.61	33886.383	32643.035	16086.61	23319.385	14870.035	5361.4951	22664.934	23342.096	16672.609	16104.385	20883.035	10020.495	23925.934	20969.096	8635.6104	5740.3848	14327.035	19916.496	10830.935	23387.096	15871.495	7373.9346	13297.096	20539.609	10696.385	31230.035	17355.625	7700.6953	22517.256	15244.61	2668.3848	20315.035	3233.6104	11264.385	6820.0352	8440.0547	30486.064	22091.086	9003.0547	879.06445	13369.086	12436.055	8043.0645	30492.086	10687.84	4572.7891	25381.119	10241.055	1390.0645	11669.086	15640.055	5654.0645	19902.086	6474.1699	17314.15	4597.7266	8055.1699	18432.15	3477.7266	946.375	10695.26	17371.814	-2172.5417	1012.163	3925.3518	1042.375	14112.26	15403.814	14783.79	2042.415	16083.141	543.79004	10584.415	6535.1406	9515.1699	5683.1504	1904.7266	6838.1699	-197.84961	6877.7266	21588.43	2778.9941	39716.98	13694.375	8374.2598	26347.814	6973.375	14834.26	29024.814	10824.17	4835.1504	11741.727	8791.1699	-2142.8496	-809.27344	7300.79	-304.58496	6914.1406	-2150.8301	16678.15	165.72656	8925.1699	3469.1504	1397.7266
5670.0449	22436.16	16193.596	2288.0449	26771.16	36638.594	1549.5249	20562.48	14059.506	5893.0449	18921.16	15210.596	11179.045	3370.1602	23541.596	13901.525	12240.48	10887.506	14237.525	6866.4805	11722.506	13658.525	4351.4805	10525.506	9132.5254	9746.4805	10492.506	4632.4102	42976.996	17706.705	6828.4102	11877.995	6555.7051	7349.4102	17509.996	16417.705	15088.83	16425.75	9328.9941	17327.41	24934.996	29587.705	13318.91	25039.781	25092.211	9251.7246	25805.865	16053.945	15488.725	11239.865	31169.945	7693.4102	14767.995	15143.705	10968.41	6969.9951	16541.705	16498.41	5696.9951	15403.705	11586.41	2815.9951	15715.705	9442.4102	5003.9951	14416.705	7001.4102	2907.9951	16527.705	7740.7251	10821.865	16475.945	18872.725	7252.8652	15038.945	14557.41	4223.9951	14815.705	15254.41	6734.9951	24294.705	10528.41	5841.9951	17673.705	16570.41	6320.9951	31449.705	12541.41	10546.995	54611.703	17517.725	11450.865	16239.945	15892.725	12098.865	11877.945	10402.91	6986.7803	21244.211	12437.41	2813.9951	16445.705	14456.725	13568.865	24127.945	-683.59961	15077.05	8250.6348	5366.4004	25005.051	10752.635	17957.4	6649.0498	21966.635	18193.465	12277.595	17911.074	970.46484	15481.595	11049.074	1762.4648	21475.594	9617.0742	7405.4648	13787.595	6493.0742	6394.4648	13530.595	7521.0742				2653.4648	4413.5947	11012.074	5036.7402	14237.305	13317.05	7065.4648	2590.5947	3267.0742	1658.4648	4908.5947	6046.0742	12756.465	2851.5947	9074.0742	10057.465	3273.5947	6962.0742	11314.74	9757.3047	18579.051	17787.465	-509.40527	9247.0742	2002.0552	19297.129	12641.27	8440.4004	18659.766	22570.02				8663.4004	12047.765	20551.02	13563.4	8059.7646	22387.02	5604.3999	15208.765	15519.02	10155.564	14924.065	26516.375	6771.3999	16434.766	21002.02	19528.4	8130.7646	23921.02	29015.4	8589.7646	12469.02	20622.4	13728.765	20030.02	16737.4	288.76465	30313.02	13044.564	2654.0654	22442.375	8650.4004	8185.7646	21672.02	15966.4	1259.7646	20470.02	3012.6953	20836.84	13635.676	16826.564	8031.0654	22197.375	4726.3999	6558.7646	13909.02	11954.4	5314.7646	28944.02	18883.4	4170.7646	14510.02	22650.4	7016.7646	19470.02	13498.4	840.76465	8624.0195	20160.4	6835.7646	20274.02	12764.4	4245.7646	7353.0195	11409.564	1599.0654	14764.375	8439.4004	18928.766	17554.02				15272.439	2095.1699	-7394.7559	8291.4395	18311.17	12176.244	3507.4399	15493.17	5396.2441	7218.9399	14706.41	9116.1602	4696.9399	10043.41	8820.1602	5445.9399	9645.4102	17774.16	-332.88477	13627.2	18632.324	1627.4199	45483.785	54447.355	12871.58	42884.805	16444.18	25398.58	34746.805	14118.18	-1032.5801	17118.785	13673.355	1335.5801	27451.805	17318.18	-799.9248	11999.54	23083.004	-702.41992	10257.805	16477.18	12804.58	6862.8047	13997.18	1159.5801	13861.805	19380.18	6031.5801	11783.805	17269.18	-4102.4199	9866.8047	8740.1797	944.58008	540.80469	9838.1797	10732.58	21529.805	26242.18	12444.58	4455.8047	14803.18	15738.58	8820.8047	21381.18	6749.145	11686.5	6427.4355	8315.1445	32327.5	19634.436	2836.145	14877.5	9004.4355				2422.145	6376.5	7429.4355	5952.145	14158.5	21433.436	12329.145	2153.5	10787.436	23286.145	4420.5	6364.4355	4929.5449	27038.125	38872.328	4095.915	17279.025	11752.21	1346.5449	13433.125	20661.33	12936.915	6325.0254	16381.21	14026.915	572.02539	14819.21	3246.415	14645.63	12395.676	5074.9805	21715.879	26360.625	8064.8799	24935.615	17469.004	7596.9805	21760.879	24058.625				8189.9805	10559.88	6018.625				4034.9805	17314.879	16818.625	7179.9805	18822.879	25707.625	12502.98	10625.88	15539.625	10790.98	6836.8799	16827.625	8026.9805	5695.8799	26894.625	11646.98	7116.8799	18295.625	19328.98	8271.8799	15981.625	19426.98	11421.88	22478.625	9573.9805	5857.8799	18612.625	1251.9805	15707.88	12298.625	11133.98	7207.8799	15268.625	3147.7246	20328.309	20022.295	-1425.2754	12846.31	23286.295	6203.7246	8279.3096	19643.295	-2540.2754	8311.3096	10937.295	3885.7246	11109.31	21718.295	4697.7246	1517.3096	13913.295	10529.725	5410.3096	23269.295	9507.7246	6022.3096	17283.295	11879.725	6442.3096	26726.295	11209.85	2663.3594	21509.855	8012.7246	2641.3096	18703.295	2682.7246	7286.3096	15024.295	4840.7246	2251.3096	18079.295	7863.7246	1788.3096	21126.295	5957.7246	3388.3096	18357.295	5719.4551	11569.551	12700.865	5886.8203	18377.635	16243.795	3286.5654	12117.345	11626.301	6384.5654	9414.3447	15221.301	5845.5654	11526.345	2735.3008	16333.82	5963.6348	8525.7949	2863.8203	14101.635	13794.795	4086.8203	15060.635	17490.795	11502.565	8852.3447	7665.3008	6985.5654	5492.3447	30565.301	15240.82	5595.6348	14405.795	-1717.4346	3687.3447	37570.301	22911.82	10794.635	27065.795	11988.82	5952.6348	17475.795	6246.5654	1177.3447	17827.301	10160.225	26643.871	38114.09	6935.5752	34246.465	9254.6641	1500.5	11068.8	16144.15	-1244.4248	12887.465	9327.6641	2037.5	15299.8	24411.15	7377.5752	4352.4648	12099.664	6819.5752	25129.465	1070.6641	10930.575	7091.4648	9616.6641	5582.8398	48577.242	13029.58	-1652.1602	30329.24	24062.58	13521.565	3552.9346	22550.189	4621.8398	26018.24	5115.5801	972.56543	18628.934	13593.189	5598.5654	24673.934	14834.189	1226.5654	14993.935	16987.189	3293.5654	12428.935	31326.189	14893.565	14138.935	12995.189	15282.84	9867.2402	11072.58	1281.5654	22142.934	21142.189	11412.565	660.93457	15969.189	4735.5654	3860.9346	6799.1895	6711.5698	22612.33	24628.365	6933.7305	16063.44	7851.8242	-657.43018	12314.33	13736.365	14710.57	6603.3301	10414.365	4508.6445	22446.996	14852.506	18305.645	35312.996	38358.508	6503.6445	28592.996	25797.506	5506.6445	26481.996	32082.506	2763.6445	24017.996	12583.506	-3544.3555	12394.995	8377.5059	19317.645	7887.9951	22419.506	16220.645	6766.9951	13970.506	10670.645	11598.995	30421.506	-3993.0303	41007.547	24294.064	270.96973	12069.545	9382.0645	-1517.0303	10857.545	10444.064	-1304.0303	11289.545	14410.064	4689.8799	21378.855	13089.096	3283.2852	17260.115	24971.25	3028.8799	19985.855	22370.096	-2536.0303	14676.545	11974.064	8568.9697	1544.5449	25382.064	11831.97	-2302.4551	17289.064	11808.97	-1453.4551	11443.064	6388.9697	85.544922	12049.064	5501.9697	-2823.4551	15190.064	6358.8799	31919.855	10676.096	8726.2852	6033.1152	14647.25	5403.9697	-4783.4551	9988.0645	4742.9697	-3670.4551	7479.0645	11145.97	-2409.4551	11566.064	12375.16	33962.801	41799.105	13955.16	19749.801	22443.105	2624.1602	23187.801	15561.105	3744.4951	14265.891	11920.455	6722.4951	12614.891	11073.455	6360.2197	18815.15	21347.025	6063.4951	13482.891	12824.455	6426.4951	6935.8906	18467.455	465.16016	42774.801	45951.105	3974.4951	17028.891	8993.4551	618.16016	18601.801	20031.105	9750.1602	5254.7998	10615.105	10508.16	4402.7998	9818.1055	2209.1602	18120.801	19480.105	3413.79	24464.051	18177.625	10803.025	14716.965	13356.234	2829.79	12046.05	13375.625	4008.2646	17474.135	24472.09	14991.265	-745.86523	15740.09	11863.79	6883.0498	15950.625	12724.79	7514.0498	14603.625	16021.025	6121.9648	18266.234	15874.265	1004.1348	16669.09	13115.265	713.13477	23724.09	11441.265	790.13477	35022.09	3879.2646	16198.135	25640.09	6417.79	9240.0498	24522.625	12202.265	4212.1348	22200.09	-218.73535	9882.1348	16293.09	-2081.21	12572.05	20085.625	6743.2646	6749.1348	21110.09	12500.79	6364.0498	18695.625	5078.6797	25201.445	17581.275	6090.6797	23517.445	16200.275	5724.6797	26579.445	8327.2754	11095.68	18942.445	30412.275	2938.6797	19592.445	21556.275	15082.68	15437.445	23960.275	1898.1299	15279.195	22705.02	16719.68	12600.445	62055.273	20184.68	15555.445	53438.273	11100.68	7876.4453	22290.275	16589.68	8491.4453	20403.275	11931.68	7055.4453	31073.275	21999.129	9194.1953	9178.0195	13157.68	16096.445	28781.275	12170.13	2845.1953	14837.02	7533.6797	5635.4453	10470.275	13671.13	11607.195	16287.02	8064.1396	937.66504	20908.404	2634.9297	19683.914	18216.891	7624.9297	17179.914	25021.891	597.92969	15696.915	30092.891	2455.9297	20814.914	18368.891	9065.3604	7709.5059	29849.699	10282.93	14511.915	28868.891	7541.9297	18535.914	15436.891	13106.36	-499.49414	23065.699	12931.93	7109.915	25415.891	12035.93	7446.915	19753.891	5950.9297	15947.915	20010.891	-3098.6396	12587.506	19016.699	4660.0654	-2823.4502	19872.926	-1714.8701	20098.635	22874.91	12925.13	181.63477	19452.91	11676.175	7590.4702	15757.41	209.15479	49357.535	22543.066				4934.2202	22159.801	17300.4	3890.2598	18365.176	11722.029	2371.2598	33194.176	42828.031	3069.1548	13972.535	-230.93359	1697.2202	12477.8	6833.4004	15775.26	2833.1748	22615.029	18596.26	-18.825195	10270.029	16063.26	1286.1748	11700.029	12506.26	-2994.8252	15028.029	-2162.3652	34337.449	24567.395	5775.6348	23627.449	27268.395	8904.6348	14476.45	23947.395	6054.6348	24126.449	22046.395	4099.5254	16162.66	22200.234	4249.6348	22901.449	30767.395	3036.6348	23583.449	28250.395	4513.335	20438.469	14747.355	11525.635	12278.45	15336.395	17607.635	18291.449	24792.395	18782.525	10070.66	31750.234	9689.6348	5140.4502	15614.395	6882.6348	6184.4502	19795.395	3895.3848	18780.115	16025.904	9215.0156	7120.46	11803.02	1345.3848	16776.115	10395.904	4853.0151	16546.461	12830.02	-2696.6152	8776.1152	13818.904	2870.3848	17704.115	23020.904	7148.0151	17808.461	20014.02	7371.3848	1152.1152	9963.9043	9136.3848	7369.1152	14263.904	12558.385	4138.1152	14817.904	4846.3848	6656.1152	14874.904	14804.385	2354.1152	16658.904	23305.016	10305.46	7409.0195	4614.6602	29985.574	24209.164	2308.7695	42314.398	20606.811	-1155.3398	20358.33	22847.33	7434.7695	24169.4	21745.811	13320.77	15075.4	21917.811	9037.7695	20691.4	31224.811	24399.66	10691.575	30805.164	14806.66	3792.5752	20693.164	8144.7695	22068.4	29739.811	33864.77	12706.4	36981.812	14531.77	4675.4004	7081.8105	12907.77	9816.4004	24730.811	9885.7695	3725.4004	13106.811	14418.77	9097.4004	17016.811	17019.77	8220.4004	17968.811	13511.77	8150.4004	22959.811	9623.6602	6298.5752	35804.164	10686.77	3250.4004	17401.811	-2199.0303	35972.07	6731.7695	2134.9697	31443.07	20345.77	5716.9697	16105.07	9593.7695	2144.0352	9697.1094	16267.49	1440.9697	26723.07	10946.77	3729.9697	27419.07	12017.77	13162.97	24823.07	13563.77	15457.97	1883.0703	10247.77	2853.9697	18970.07	7624.7695	16136.035	-1314.8906	19115.49	25343.969	3111.0703	40660.77	16199.97	19.070312	5634.7695	17092.969	3704.0703	10952.77	17624.969	753.07031	12655.77	10510.97	1884.0703	38069.77	11309.97	-823.92969	5734.7695	5407.0352	5329.1094	12540.49	11815.62	25388.824	19538.244	8072.6201	20501.824	23770.244	4608.2549	16451.816	18832.279	14314.62	25286.824	19086.244	4072.2549	14019.815	11216.279	10339.62	15759.825	17886.244	16267.255	8827.8154	7662.2793	3364.2549	15817.815	13553.279	10441.62	2909.8252	11492.244	4107.6201	12567.825	22587.244	13728.62	5340.8252	13996.244	16740.65	3689.8604	18698.33	20415.621	2579.8252	21316.244	16331.255	961.81543	8787.2793	16849.621	8567.8252	24399.244	11740.855	23881.086	13796.84	3962.8555	23072.086	13530.84	24392.855	28887.086	24195.84	21045.855	2653.085	24730.84	15010.855	26568.086	31141.84	11242.855	9102.085	14898.84	3269.5278	463.41037	-6253.6348	18798.391	14022.03	24547.436	8780.8555	19780.086	11583.84	23620.855	10402.085	18148.84	11869.855	4511.085	15185.84	20515.855	3043.085	14771.84	18371.855	4622.085	20934.84	19759.855	5321.085	22249.84	6184.8555	25063.086	24802.84	11257.855	13387.085	19924.84	23586.855	8659.085	28268.84	4873.8555	12527.085	15949.84	11900.855	2491.085	18856.84	12414.855	2813.085	20887.84	14578.115	5448.4297	20258.029	14388.855	3796.085	11703.84	5005.3052	35224.031	19356.15	13744.305	2250.0303	14473.15	11649.305	3630.0303	9969.1504	6293.3052	12543.03	12785.15	10052.305	1351.0303	6748.1504	10604.025	12913.654	21066.984	13489.025	4447.6548	18570.984	532.69531	12325.115	3330.2754	7255.46	16463.68	20804.016	8034.46	6724.6797	12043.016	7053.46	10006.68	19045.016	13561.46	6706.6797	17518.016	6579.4502	37133.352	20669.801	-5360.5498	20978.35	24394.801				-18.549805	15987.35	33345.801	3999.4502	8231.3496	13170.801	3869.4502	19991.35	23085.801	-203.5498	14557.35	15659.801	2979.4248	12263.655	28375.654	4934.4502	13277.35	18552.801	2336.4502	14394.35	15002.801	1997.4502	16883.35	20161.801	906.4502	6642.3496	19069.801	-1847.5498	7294.3496	16544.801	10723.425	3812.6553	18750.654	13345.425	4719.6553	17632.654	11210.45	1356.3496	14980.801	6617.3848	17549.371	12961.83	-2282.0801	14748.91	22050.285	2616.9199	11564.91	20499.285				3806.1504	18189.615	20138.461	-1484.7148	20872.906	20849.564	8506.2852	42881.906	25379.564	9011.1504	29839.615	30278.461	1968.1504	19682.615	41110.461	7080.1504	13025.615	13394.461	2080.2852	20430.906	36113.562	-338.84961	19902.615	13071.461	6909.1504	16465.615	17530.461	7108.1504	10008.615	12273.461	1291.1504	9509.6152	8374.4609	7718.1504	9600.6152	16564.461	32163.15	16383.615	39593.461	2722.1504	12468.615	11862.461	18016.15	11608.615	10735.461	24201.15	40170.617	28864.461	17097.15	14717.615	34669.461	2964.1504	16125.615	14387.461	10438.15	8955.6152	26168.461	12768.15	6495.6152	16852.461	8131.2852	6547.9053	18117.564	6222.7998	18761.504	25583.52	5433.7998	13783.505	23315.52	12230.8	14352.505	35311.52	871.7998	28818.504	26903.52	3384.7998	12491.505	18499.52	7917.1899	11088.06	16528.24	14441.8	9520.5049	24968.52	18414.801	9471.5049	24293.52	21155.801	9794.5049	25872.52	16003.189	800.05957	16233.24	14793.8	7147.5049	27868.52	16672.801	7750.5049	23123.52	7608.3848	29695.705	20584.949				5073.3848	24508.705	47332.949	1949.3848	22158.705	17553.949	4838.3848	19634.705	26059.949	16329.385	8769.7051	29411.949	5182.3848	15088.705	18160.949	5547.3848	24314.705	19963.949	16618.314	4952.2803	21161.006	9345.3145	16657.281	9794.0059	5102.3848	15807.705	26112.949	12136.385	14301.705	22802.949	14112.385	9607.7051	22167.949	18473.385	5706.7051	26174.949	17654.385	7545.7051	15815.949	19916.314	9796.2803	21659.006	3223.3848	20821.705	32179.949	18386.385	10126.705	22238.949	14575.385	9419.7051	24762.949				8233.5996	16661.535	15245.4	21635.6	17743.535	26348.4				-1643.9902	14954.471	40738.91	-5062.9902	9154.4707	4378.9102	6578.5996	16320.535	15869.4	3955.5996	15707.535	23630.4	4027.5996	13201.535	20319.4	18123.6	6293.5352	59093.398	14973.6	9596.5352	30813.4	14471.6	9463.5352	43414.398	12159.6	9248.5352	21064.4	8608.0098	-2464.5293	12846.91	643.59961	207.53516	15182.4	14542.6	6812.5352	14095.4	2579.0098	4705.4707	15462.91	11467.6	4584.5352	13907.4	7830.75	8543.5752	7805.7246	9420.5996	186.53516	9416.4004	4235.75	4093.5752	9454.7246	2585.8203	21748.629	20983.539	4350.2549	3125.9502	11355.029	-781.74512	20305.949	21568.029	7231.2549	22407.949	22161.029	4525.1602	18126.684	14973.23	-13.745117	9625.9502	26896.029	9217.2549	14042.95	17745.029	19710.254	7910.9502	13568.029	18804.254	9104.9502	16607.029	9515.2549	2185.9502	18275.029	14872.16	10321.685	17589.23	12764.16	13810.685	30374.23	12614.255	5750.9502	22298.029	7669.2949	26281.9	32431.949	2628.4902	5195.7002	5497.4609	14368.295	8026.8999	34324.949	17836.535	50468.84	18266.385	4350.5352	19976.84	16898.385	11373.675	12460.95	23581.02	13000.535	13214.84	17324.385	22644.535	12805.84	13472.385	10468.535	7670.8398	9884.3848	-8281.5449	16741.836	20245.055	-7546.5195	25323.275	18272.631	-9222.8105	19415.781	11375.26	-14083.811	19669.781	16475.26	-5486.8105	20990.781	22289.26	-8588.8105	17913.781	14258.26	-6512.8105	17880.781	34496.258	-2853.8105	3099.7803	12843.26	4977.4805	8009.2754	23650.631	11571.625	36618.695	18094.256	6542.4951	27523.934	19592.096	7557.4951	28498.934	20730.096	12291.495	20045.934	11371.096	6595.625	19182.695	27951.256	12189.495	21718.934	22820.096	4605.625	17084.695	25159.256	8067.4951	10757.935	11799.096	21713.625	8965.6953	31043.256	13278.625	3118.6953	20057.256	24417.496	9723.9346	29655.096	16793.91	13010.12	21261.445	12375.495	3254.9346	22162.096	4587.4951	10300.935	4581.0957	4155.0303	26735.93	20443.641	9994.0303	5107.9297	6767.6406	10655.03	13042.93	34119.641	16289.17	5867.9355	13287.436	15807.03	3137.9297	7581.6406	29536.031	4554.9297	12317.641	7875.375	19327.26	29792.814	8672.375	21040.26	21996.814	236.79004	9268.415	4976.1406	-1718.1266	1121.3173	-1355.3221	237.79004	12595.415	9273.1406	16261.43	-3696.0059	11144.98	5559.4302	5001.9941	14195.98	11276.375	8170.2598	19916.814	10415.375	2424.2598	24615.814	21147.625	14200.08	33024.219	14288.79	7358.415	9761.1406	4868.79	16120.415	16807.141	5044.375	16815.26	27951.814	8065.375	3495.2598	21004.814	11258.43	-5602.0059	14369.98	618.375	16586.26	21251.814	11942.375	1720.2598	16314.814
9216.5254	21371.48	7580.5059	4229.5249	24598.48	34560.508	264.25488	24100.211	17589.436	5391.5249	19288.48	14723.506	12991.525	5213.4805	15246.506	14627.255	9785.21	14109.436	15070.255	5168.21	9012.4355	8952.2549	2945.21	16463.436	6137.2549	1900.21	15909.436	17062.725	48382.867	18387.945	12911.725	8630.8652	5811.9453	7439.7251	26300.865	13955.945	23701.26	8118.6504	17179.475	25955.725	12858.865	22941.945	10739.05	26559	22384.816	12259.91	19076.781	20318.211	18299.91	6897.7803	24966.211	16432.725	23044.865	12261.945	20583.725	12899.865	15864.945	14364.725	10647.865	16157.945	13034.725	7677.8652	13431.945	10892.725	13078.865	12623.945	7332.7251	9091.8652	18573.945	14538.91	7168.7803	22919.211	13739.91	16382.78	17477.211	17138.725	7473.8652	16482.945	14574.725	11271.865	23116.945	11672.725	7686.8652	17970.945	25712.725	11149.865	33310.945	15661.725	16241.865	57868.945	19609.91	7340.7803	24843.211	12313.91	15337.78	13137.21	9846.0498	10196	27477.816	13223.725	8214.8652	19555.945	14614.91	6901.7803	26279.211	1148.29	18488.301	12836.064	3968.29	26669.301	13080.064	12218.29	8945.2998	30027.064	7194.7402	28129.305	24052.051	2560.7402	18805.305	18792.051	4146.7402	23889.305	13316.05	8740.7402	18796.305	9461.0498	8364.7402	13397.305	6750.0498				4622.7402	8843.3047	13617.05	8137.9648	14081.83	13424.395	6587.7402	6310.3047	7776.0498	2361.7402	7321.3047	10406.05	15281.74	4091.3047	17978.051	10772.74	7864.3047	10756.05	7547.9648	4142.8301	16553.395	15111.74	1149.3047	14109.05	5989.23	19106.26	18957.906	8781.5645	17660.066	21810.375				7342.5649	22109.066	27157.375	17680.564	5573.0654	26500.375	5409.5649	18103.066	14931.375	7960.6953	14609.84	18452.676	7562.5649	14004.065	27778.375	13654.564	12022.065	26097.375	31316.564	8907.0654	12644.375	17179.564	16999.066	20174.375	14821.564	1962.0654	31084.375	9481.6953	3197.8398	12428.676	12955.564	6893.0654	23657.375	16175.564	2334.0654	21251.375	11866.045	11874.555	20728.301	16055.695	7591.8398	14848.676	3873.5649	22211.066	25047.375	11187.564	8235.0654	36835.375	27844.564	8948.0654	18721.375	19159.564	7869.0654	22996.375	11218.564	5729.0654	20303.375	19508.564	5828.0654	24160.375	13922.564	1911.0654	20487.375	6609.6953	5098.8398	13056.676	9081.5645	23972.066	21235.375							9762.9395	15206.41	11770.16	4755.9399	12956.41	7450.1602	3185.8452	20747.816	10192.68	1585.8452	7236.8154	11417.68	4355.8452	5435.8154	13470.68	570.59497	11047.545	10964.025	4440.4648	48360.258	51300.789	14822.075	34516.539	22931.004	19637.074	33941.539	21511.004	-390.53516	18437.26	16782.789	6213.0752	21988.539	22962.004	-2790.5801	13708.785	21739.355	7817.0752	2038.54	23081.004	14019.075	2159.54	23870.004	2496.0752	9999.54	23823.004	11308.075	2571.54	25076.004	2185.0752	4373.54	16653.004	3497.0752	715.54004	15412.005	20194.074	7598.54	32165.004	13030.075	253.54004	23060.004	18486.074	3519.54	27419.004	4255.915	11504.405	7187.7852	15532.915	22448.406	16508.785	2313.915	14512.405	12539.785				6512.915	5418.4053	4785.7852	2021.915	15301.405	21414.785	15076.915	2270.4053	7994.7852	20213.914	3222.4053	8217.7852	-522.41992	24992.055	35307.445	2036.5449	25099.125	4902.3301	-604.41992	12357.055	18757.445	14675.545	6944.125	10075.33	13606.545	4225.125	13175.33	1450.4951	16217.625	8513.9004	6121.8799	20454.615	27177.004	5049.21	22091.99	15147.385													5848.8799	17345.615	22356.004	8925.8799	22861.615	32413.004	14761.88	13379.615	20608.004	15680.88	6171.6152	15620.005	15900.88	10473.615	23659.004	12433.88	8395.6152	16028.005	20148.879	4278.6152	27183.004	13646.88	9046.6152	28049.004	11380.88	9277.6152	26197.004	2579.8799	14002.615	9565.0049	13567.88	7620.6152	19101.004	9725.8496	19525.359	22138.855	595.84961	6739.3594	21818.855	9093.8496	8129.3594	16790.855	1878.8496	2495.3594	13087.855	9974.8496	9764.3594	28451.855	6587.8496	-1824.6406	13126.855	14737.85	1092.3594	22421.855	14452.85	4689.3594	23424.855	17208.85	2303.3594	20496.855	12879.225	-1806.5391	25220.67	13028.85	967.35938	11048.855	8448.8496	1008.3594	15958.855	8771.8496	-2073.6406	17816.855	11058.85	285.35938	19940.855	6616.8496	7653.3594	18652.855	2545.4199	26113.184	19699.67	3738.5654	19285.344	8721.3008	3979.1504	18756.879	17716.119	3715.1504	15234.88	22724.119	4711.1504	11679.88	14578.119	10494.565	-4205.6553	8650.3008	3187.5654	12971.345	4956.3008	2556.5654	9249.3447	17178.301	7928.1504	5447.8799	12025.119	12195.15	3321.8799	33560.117	15410.565	4576.3447	8380.3008	-2206.8496	22119.879	41613.117	19992.566	3969.3447	22017.301	11542.565	1647.3447	14412.301	-1003.8496	13178.88	29139.119	8421.3594	28010.625	38258.75	4188.5	25272.801	18841.15	6461.0752	20529.52	11452.49	-4088.5	7235.7998	15277.15	5905.0752	17115.52	17989.49	3093.5	1417.7998	17055.15	-821.5	13549.8	9435.1504	8042.5	2237.7998	19641.15	3435.8301	46114.949	17800.359	-1241.1699	30059.949	22926.359	12714.84	5963.2402	14702.58	9070.8301	24576.949	5636.3594	5094.8398	17387.24	12998.58	18335.84	8621.2402	11412.58	2747.8398	15260.24	16020.58	2134.8398	21312.24	34046.578	13543.84	14968.24	16185.58	19424.83	8327.9502	5590.3594	4553.8398	23923.24	15467.58	13243.84	3785.2402	11242.58	5029.8398	4432.2402	6974.5801	7268.7305	23828.441	24399.824	4431.96	20057.59	14675.15	-2554.2695	11366.44	21379.824	11735.73	533.44043	15027.824	4242.4004	13559.245	11846.99	17595.4	20394.246	40562.992	4315.4004	22743.246	22864.99	5241.4004	23431.246	18299.99	5569.4004	20241.246	12205.99	-3786.5996	8235.2451	7059.9902	11009.4	890.24512	15964.99	14883.4	368.24512	10548.99	11304.4	3806.2451	26113.99	-3248.1201	45132.855	26590.096	3992.8799	17873.855	9063.0957	2037.8799	23744.855	14808.096	1620.8799	22873.855	15312.096	18889.285	5782.1152	7940.25	4223.21	12647.595	23907.525	3517.2852	20421.115	23938.25	-180.12012	24989.855	14913.096	4384.8799	14340.855	22898.096	17692.879	6254.8555	16821.096	11165.88	9343.8555	12471.096	10698.88	6745.8555	11269.096	7818.8799	9685.8555	11753.096	7340.2852	22591.115	14323.25	11197.21	3522.5947	18415.525	11633.88	6109.8555	10161.096	7297.8799	4131.8555	3789.0957	7007.8799	6825.8555	12228.096	14986.495	27129.891	13083.455	15925.495	17252.891	12018.455	4353.4951	15344.891	15250.455	5041.2197	15247.15	15957.025	6774.2197	18901.15	14666.025	6233.2998	23343.996	22597.35	4566.2197	12384.15	13124.025	6457.2197	7341.1504	19596.025	1900.4951	50707.891	40059.453	12956.22	4783.1504	11611.025	5790.4951	7177.8906	14235.455	10687.495	-1071.1094	5600.4551	9220.4951	-3501.1094	9768.4551	8105.4951	5018.8906	17233.455	5420.0254	18928.965	20245.234	3051.5352	18618.305	18388.275	3980.0254	9528.9648	17686.234	3658.79	26267.051	23809.625	12933.79	8502.0498	14057.625	14369.025	952.96484	20046.234	14819.025	3664.9648	18686.234	13196.535	4329.3047	22873.275	17640.789	8634.0498	17299.625	11320.79	7797.0498	21395.625	10068.79	5492.0498	35771.625	1531.79	19034.051	23643.625	8175.0254	909.96484	12242.234	11353.79	9795.0498	23795.625	-1624.21	19400.051	16092.625	-1244.9746	7393.9648	16126.234	5195.79	9041.0498	29069.625	14821.025	780.96484	14282.234	-1557.8701	22641.195	17421.02	3051.1299	16867.195	10356.02	4805.1299	14468.195	7102.0195	4869.1299	15913.195	23762.02	-1468.8701	21169.195	17209.02	8722.1299	14154.195	17436.02	4776.1396	18473.664	28764.404	9179.1299	12097.195	60718.02	16152.13	15667.195	49084.02	6803.1299	7978.1953	17960.02	12094.13	6956.1953	15019.02	9822.1299	3913.1953	26744.02	17099.141	3971.665	17800.404	8003.1299	10279.195	37261.02	15469.14	341.66504	21662.404	8706.1299	2540.1953	10545.02	15892.14	8289.665	23994.404	10723.39	4336.9551	5000.1543	2306.3604	15397.506	24495.699	9968.3604	11195.506	27633.699	1236.3604	12798.506	27626.699	4395.3604	17566.506	24050.699	3884.0654	18379.551	23338.926	13804.36	-111.49414	15564.699	5831.3604	10287.506	17848.699	10882.065	416.5498	15918.926	15856.36	3608.5059	27946.699	12028.36	3802.5059	22705.699	18340.359	191.50586	19513.699	-951.93457	13150.55	16037.926	7354.7998	-1249.6602	20713.336	-984.8252	18664.471	25756.41	18115.176	5708.4702	15661.41	20095.859	-284.375	8917.3652	-1749.7798	49847.801	25685.4				2211.1445	19648.016	16996.314	2260.1548	26312.535	2350.0664	1340.1548	39791.535	28163.066	3016.2202	17961.801	7457.4004	-1906.8555	10742.015	5599.3145	18008.154	7854.5352	16389.066	20995.154	6911.5352	48.066406	8845.1543	15472.535	5653.0664	12941.154	3629.5352	5352.0664	1360.5254	29818.66	20531.234	5551.5254	19558.66	28341.234	5022.5254	20145.66	24299.234	6342.5254	22423.66	21833.234	6983.335	17578.469	19059.355	5948.5254	18022.66	28880.234	2749.5254	20094.66	26463.234	2303.875	22897.98	12511.145	14668.525	7804.6602	13860.235	16641.525	14504.66	30238.234	22764.336	9431.4697	27663.355	11791.525	3833.6602	19091.234	10244.525	3118.6602	21109.234	10418.016	22314.461	17354.02	8786.4297	16251.17	16315.971	7918.0151	16067.46	13714.02	10612.43	20291.17	14192.971	2688.0151	12344.46	6478.0195	8847.0156	21206.461	15840.02	8079.4302	19968.17	14180.971	14132.016	2766.46	12612.02	15765.016	6750.46	13386.02	17696.016	9144.46	13239.02	20806.016	6401.46	10915.02	19797.016	1275.46	11989.02	20781.43	7281.1699	8311.9707	3303.6602	36239.328	22029.33	41.660156	43896.574	17628.164	-1291.6846	19134.92	13433.836	2845.6602	23441.574	28310.164	12937.66	10232.575	22845.164	5631.6602	18062.574	36204.164	22268.66	15954.33	29551.33	-1784.3398	12014.33	24347.33	9767.6602	11045.575	29878.164	27176.66	15844.575	37378.164	17658.66	6033.5752	13914.165	11361.66	12644.575	28075.164	10034.66	3712.5752	14941.165	12267.66	6335.5752	21606.164	10825.66	6067.5752	19632.164	8976.6602	18328.574	23071.164	7027.6602	7814.3301	34412.328	6490.6602	10056.575	22195.164	-2253.9648	35724.109	11437.49	-1692.9648	21065.109	28178.49	1473.0352	16201.109	21122.49	7183.9849	15104.895	26383.135	416.03516	11474.109	19047.49	8708.0352	23304.109	25534.49	10960.035	28378.109	24530.49	10272.035	-1120.8906	16148.49	8824.0352	2325.1094	17394.49	19449.984	4147.8945	25620.135	21675.035	4500.1094	43766.492	2665.0352	9090.1094	18233.49	12810.035	1863.1094	26055.49	16484.035	2499.1094	22571.49	7388.0352	1616.1094	40199.492	8645.0352	3807.1094	17979.49	14454.984	9425.8945	18306.135	11797.255	22712.816	10716.279	4340.2549	25514.816	22583.279	4085.6504	18247.859	23935.33	12471.255	23031.816	12032.279	3649.6504	9650.8604	20133.33	7167.2549	10692.815	8161.2793	12875.65	6346.8604	13760.33	114.65039	20731.859	19669.33	10859.255	4828.8154	15715.279	1775.2549	18739.816	22152.279	10903.255	2691.8154	18459.279	17115.375	3622.8652	19543.654	16364.255	3064.8154	23019.279	12552.65	948.86035	13438.33	9078.2549	5912.8154	22418.279	9256.1152	19093.43	16369.029	3832.1152	30240.43	24311.029	26730.115	35156.43	34272.031	18254.115	6227.4297	36899.031	31461.115	10303.43	42184.031	6836.1152	16086.43	33305.031	1932.7877	1136.7551	1958.5549	22094.025	13857.045	22114.846	7278.1152	23192.43	22885.029	11310.115	21051.43	22757.029	11070.115	4961.4297	21902.029	17631.115	5831.4297	17603.029	12924.115	4442.4297	24242.029	16503.115	9562.4297	35997.031	9000.1152	23672.43	25370.029	17836.115	7790.4297	30849.029	19709.115	13951.43	36359.031	2914.1152	11067.43	21844.029	13598.115	4533.4297	27096.029	9005.1152	6607.4297	21485.029	14647.34	-923.64062	21011.449	17167.115	7915.4297	15979.029	4502.7051	40362.145	14774.164	3528.7051	13948.145	21884.164	8369.7051	6336.145	14173.164	3969.7051	19237.145	10750.164	8157.7051	6697.145	20834.164	9753.6797	8679.6152	12327.346	9952.6797	7275.6152	8599.3457	3588.1748	2757.9404	8325.0742	7031.6953	12827.115	11699.275	3746.6953	1299.1152	6391.2754	9867.6953	6192.1152	8939.2754	10139.695	2833.1152	8051.2754	8531.4248	39665.656	23203.654	-2486.5752	25196.656	35033.656				1875.4248	18235.656	31249.654	5031.4248	16761.656	9461.6543	7562.4248	20559.656	29299.654	1978.4248	13413.655	17512.654	1174.9297	8669.7148	27232.824	6808.4248	21594.656	20750.654	5703.4248	16857.656	20984.654	1872.4248	18727.656	19692.654	2427.4248	14039.655	17133.654	57.424805	13653.655	15848.654	11820.93	569.71484	17696.824	11131.93	-2098.2852	22022.824	13468.425	2436.6553	9629.6543	4572.29	17542.016	15109.311	-2640.6152	15635.37	19040.83	9070.3848	8678.3701	14302.83				2481.2852	14464.905	28936.564	-32.075195	5908.5156	21451.6	11353.925	40847.516	21498.6	8462.2852	22440.906	27769.564	5081.2852	22406.906	44718.562	4777.2852	16908.906	10904.564	4481.9248	10882.516	27867.6	2297.2852	17558.906	1776.5645	10277.285	13773.905	20387.564	6814.2852	7751.9053	19524.564	1566.2852	11857.905	6124.5645	11259.285	10131.905	19339.564	28969.285	16265.905	45503.562	6567.2852	5576.9053	12370.564	15670.285	7754.9053	14065.564	21027.285	34468.906	29652.564	16958.285	15946.905	23253.564	7005.2852	7300.9053	20065.564	8827.2852	9233.9053	34905.562	13248.285	8673.9053	17425.564	12502.925	-4071.4844	15028.6	20902.189	1567.0596	20733.24	6516.1899	13863.06	15280.24	18726.189	5321.0596	39266.242	2322.1899	12664.06	14340.24	11795.189	6553.0596	11385.24	8924.6748	18661.029	21616.74	17337.189	4497.0596	27970.24	18156.189	4997.0596	18039.24	19832.189	6221.0596	22390.24	17610.676	5227.0298	19860.74	18181.189	2656.0596	23076.24	18225.189	2200.0596	16217.24	9364.3145	26357.281	10733.006				7002.3149	22394.281	35503.008	7847.3149	23012.281	12456.006	13526.314	17115.281	24250.006	21234.314	8672.2803	16822.006	8509.3145	13436.28	11739.006	10790.314	24047.281	15995.006	12571.94	13491.58	24201.76	4298.9404	22149.58	15922.76	7545.3149	14289.28	19686.006	19791.314	8207.2803	17081.006	19600.314	10428.28	15562.006	19364.314	9567.2803	21272.006	20897.314	800.28027	12791.006	10288.94	12457.58	31685.76	3158.3149	23258.281	25627.006	16798.314	9523.2803	20032.006	9109.3145	10340.28	18946.006				1741.0098	16325.471	11345.91	19845.01	13982.471	18776.91				-974.11035	21163.68	43706.105	-4829.1104	19809.68	6152.1055	2841.0098	9534.4707	15296.91	1382.0098	5912.4707	17145.91	1529.0098	7623.4707	6439.9102	13280.01	-525.5293	53687.91	10824.01	1671.4707	25728.91	10299.01	-841.5293	41130.91	9454.0098	-1785.5293	15839.91	13035.89	2220.6797	21226.105	10150.01	-4130.5293	14991.91	11411.01	-3334.5293	9739.9102	1971.8896	12107.68	16254.105	8254.0098	-3812.5293	7333.9102	11975.3	6205.9854	15582.965	9029.0098	-2279.5293	2647.9102	5390.2998	291.98535	18079.965	7361.7651	20301.336	18191.465	6550.1602	11973.685	25213.23	5029.1602	30395.684	16286.23	11098.16	25705.684	26577.23	4036.4854	11251.94	21247.93	2534.1602	15987.685	25842.23	13184.16	16813.684	15122.23	21948.16	14724.685	13076.23	19570.16	15059.685	15973.23	13986.16	7421.6846	18834.23	11593.485	10100.94	26040.93	3996.4854	4889.9404	39491.93	17864.16	10739.685	19659.23	7923.2998	24108.85	27792.414	213.24023	4671.3604	1629.8301	11783.3	8251.8496	29415.414	14023.675	34006.949	18177.02	5449.6748	11799.95	13822.02	7661.3096	15547.435	21603.436	15301.675	4768.9502	15198.02	26915.676	4969.9502	12763.02	8647.6748	-205.0498	13171.02	-4759.7051	19848.865	27300.449	-5965.9902	27703.496	21109.426	-7294.5195	29251.275	13162.631	-9536.5195	24730.275	15995.631	-1998.5195	25999.275	16566.631	-9142.5195	22894.275	14453.631	-3231.5195	26071.275	36727.633	625.48047	5092.2754	7901.6309	-348.99023	5430.4951	22209.426	9950.9102	40615.121	18786.445	4587.625	17156.695	23023.256	-1658.375	29313.695	19568.256	11042.625	15508.695	16802.256	5885.9102	17040.121	23057.445	10401.625	15565.695	24933.256	3825.9102	21247.121	22480.445	2294.625	10672.695	16967.256	22882.91	9801.1201	30958.445	17669.91	8829.1201	19394.445	15412.625	1488.6953	29991.256	21905.865	15608.895	16773.355	9198.625	-2014.3047	21380.256	903.625	838.69531	5343.2559	7538.8398	26317.789	24138.119	10070.84	2120.7891	8728.1191	5624.8398	23918.789	35130.117	9743.2354	3.9453125	14590.785	11860.84	1625.7891	10506.119	28359.84	6835.7891	27969.119	4643.79	11976.415	11556.141	11326.79	21586.414	10862.141	7149.4302	4880.9941	7806.9805	3068.5134	-6030.1025	4779.5176	5594.4302	4713.9941	14877.98	16555.625	7608.0801	10392.221	4219.625	14067.08	10888.221	13283.79	1226.415	9216.1406	9066.79	129.41504	16772.141	12923.17	9182.0098	37394.812	14825.43	-321.00586	17695.98	4349.4302	11374.994	25215.98	9254.79	9899.415	10838.141	10042.79	1084.415	11228.141	9366.625	4537.0801	11617.221	1355.79	18350.414	8482.1406	13051.79	1849.415	8430.1406
5732.2549	27995.211	9784.4355	15274.255	6475.21	32776.438	2035.2202	20328.766	17806.795	6692.2549	16276.21	21184.436	11812.255	2212.21	23182.436	13201.221	10550.766	16951.795	13058.221	7314.7651	14451.795	10848.221	7936.7651	12140.795	10690.221	4937.7651	14129.795	18401.91	43920.781	17714.211	9221.9102	16123.78	25406.211	11105.91	18266.781	15031.21	14275.895	-459.62988	18157.92	24178.91	5365.7803	29578.211	9652.8301	28130.75	26121.994	1340.0498	21417	19479.816	14122.05	10070	33146.816	14344.91	15489.78	18524.211	16245.91	12182.78	20794.211	13533.91	4475.7803	17881.211	12838.91	3560.7803	16291.21	12342.91	9470.7803	17153.211	8497.9102	8917.7803	19772.211	5979.0498	3550	18097.816	3078.0498	16007	18514.816	14709.91	3746.7803	16919.211	20729.91	6880.7803	27197.211	15188.91	6604.7803	24007.211	25381.91	6492.7803	32956.211	13804.91	17964.781	57983.211	15929.05	8581	16848.816	810.0498	20415	12762.815	8859.8301	9289.75	21181.994	17335.91	2691.7803	19318.211	1509.0498	4460	32442.816	-38.584961	10593.565	18595.461	3620.415	24316.566	15674.46	15180.415	6375.5654	29880.461	3712.9648	30641.83	23397.395	3648.9648	14692.83	15481.395	3940.9648	19718.83	13077.395	8988.9648	15776.83	8008.3945	6386.9648	12295.83	9109.3945				2954.9648	4487.8301	15698.395	1899.8945	15146.92	9958.1348	8525.9648	5182.8301	8040.3945	5000.9648	5510.8301	11321.395	13336.965	6040.8301	13552.395	11082.965	3481.8301	13430.395	7277.8945	3866.9199	10881.135	16835.965	2501.8301	16630.395	369.95508	22484.555	27215.609	6343.6953	20848.84	14616.676				4706.6953	16320.84	16982.676	15962.695	3837.8398	14925.676	3568.6953	21397.84	12752.676	10065.045	15883.555	21538.301	3709.6953	12366.84	21079.676	16473.695	8765.8398	19571.676	4779.6953	49079.84	13590.676	12476.695	13765.84	16120.676	14770.695	3696.8398	34536.676	13211.045	4814.5547	14274.3	6652.6953	8530.8398	25492.676	11214.695	3029.8398	14078.676	86.629883	18894.625	24198.73	17290.045	8975.5547	20981.301	3204.6953	13701.84	18470.676	10949.695	6062.8398	25360.676	16201.695	8079.8398	11991.676	14364.695	8565.8398	18524.676	7892.6953	5404.8398	8701.6758	17803.695	6660.8398	12886.676	10646.695	6581.8398	14318.676	8926.0449	9125.5547	16938.301	5399.6953	19983.84	17847.676							7094.8452	9314.8154	17848.68	4160.8452	11435.815	9653.6797	1166.2051	24019.141	13413.72	-1565.7949	15494.141	12447.72	735.20508	15932.141	19339.719	-1581.73	15108.805	13117.445	2656.2246	59891.758	59658.375	101.41992	31197.785	12503.355	10028.42	30597.785	11924.355	-713.77539	18292.76	16454.375	1101.4199	22510.785	17718.355	-2682.5352	15331.26	17719.789	8689.4199	6858.7852	16248.355	10496.42	3393.7852	13171.355	5733.4199	5039.7852	18397.355	1804.4199	24549.785	15951.355	3279.4199	3084.7852	13675.355	1907.4199	203.78516	11595.355	20026.42	6519.7852	21696.355	9535.4199	1530.7852	17293.355	18512.42	8642.7852	14950.355	3411.4199	14925.971	7644.5195	6322.4199	33495.969	17954.52	-11.580078	20545.971	10164.52				8142.4199	11195.971	9369.5195	4910.4199	15527.971	23917.52	13141.42	9558.9707	8923.5195	19828.42	6966.9702	4821.5195	2193.0249	23645.801	25460.996	832.58008	19748.055	7231.4453	381.0249	11682.8	17586.996	11774.58	6084.0552	9136.4453	12965.58	2310.0552	11100.445	4535.9453	13949.395	19595.775	3736.21	17360.99	31806.385	5695.415	18568.629	16990.676													3254.21	15858.99	21140.385	4607.21	15430.99	26460.385	10736.21	11580.99	18836.385	11645.21	886.99023	18997.385	16021.21	8141.9902	26758.385	12890.21	6626.9902	16534.385	19543.211	4284.9902	27304.385	14730.21	8042.9902	20112.385	9051.21	7661.9902	21053.385	-3003.79	18166.99	12248.385	9530.21	3605.9902	16793.385	7093.2251	13551.461	14393.67	4603.2251	9459.4609	27500.67	2099.2251	25868.461	21394.67	4908.2251	5771.4609	10703.67	13655.225	1421.4609	25023.67	10802.225	-5839.5391	16130.67	7713.2251	-4617.5391	22112.67	18830.225	820.46094	20889.67	18616.225	9751.4609	24916.67	6522.6553	6490.1553	14495.26	10966.225	-3527.5391	19842.67	12580.225	2624.4609	13561.67	10418.225	-2896.5391	16692.67	12649.225	-1436.5391	15106.67	11792.225	-582.53906	18445.67	3213.2549	27075.02	19766.506	2316.1504	10514.88	12478.119	8636.4551	11305.551	10798.865	8600.4551	12951.551	17675.865	11342.455	8667.5508	9398.8652	10477.15	-1150.1201	10952.119	1844.1504	13418.88	13140.119	10.150391	8032.8799	28426.119	15742.455	-1698.4492	10756.865	13076.455	22.550781	33173.867	13172.15	5955.8799	16401.119	401.45508	17771.551	33362.867	18434.15	5076.8799	31444.119	10654.15	5460.8799	24021.119	5662.4551	4051.5508	23178.865	11709.205	21623.285	36452.062	5594.0752	31527.52	10660.49	2541.8047	16818.621	19669.4	1068.0752	12512.52	8568.4902	2742.8047	15371.62	21338.4	7582.0752	4262.5195	9931.4902	618.0752	13746.52	2969.4902	4437.0752	21442.52	8572.4902	3855.9902	44440.805	15110.125	-71.009766	26422.805	17149.125	18197.83	10919.95	20358.359	4927.9902	18922.805	12343.125	5502.8301	20664.949	10348.359	18052.83	13363.95	14745.359	4086.8301	15212.95	18557.359	4898.8301	18925.949	32142.359	15546.83	13645.95	17645.359	16928.99	1311.8047	6417.125	12147.83	19785.949	19849.359	15292.83	9172.9502	13444.359	4011.8301	9765.9502	1815.3594	5615.96	26483.59	31919.15	2428.5254	18051.824	18386.1	-1160.04	13494.59	23825.15	15298.96	10076.59	21096.15	10232.279	25068.83	20913.75	20932.279	34598.828	44226.75	12704.279	25319.83	27077.75	10932.279	27589.83	24884.75	10893.279	26900.83	19941.75	1167.2798	13232.83	12212.75	21277.279	7648.8301	22276.75	19991.279	7821.8301	14921.75	14941.279	10368.83	34232.75	-447.71484	48462.117	31794.25	6070.2852	23424.115	10186.25	1081.2852	20619.115	17549.25	4160.2852	21464.115	20009.25	20242.211	4638.5947	19934.525	5991.8047	2531.2246	11828.949	6297.21	16207.595	23657.525	1806.2852	27735.115	23732.25	13379.285	12297.115	30862.25	22151.285	7161.1152	19844.25	8309.2852	9388.1152	16768.25	10334.285	10119.115	19977.25	8113.2852	9966.1152	16478.25	5229.21	26741.594	21285.525	8452.8047	-3968.7754	9518.9492	12055.285	2832.1152	14380.25	4594.2852	19512.115	13606.25	7033.2852	6668.1152	14834.25	10633.22	7628.1504	16514.025	12400.22	20672.15	25956.025	5523.2197	14312.15	11802.025	2099.2998	18776.996	9379.3496	885.2998	14527.995	6168.3496	9097.625	22013.615	28959.645	756.2998	20422.996	17849.35	1322.2998	9761.9951	11314.35	521.21973	46541.148	38196.023	1696.2998	15025.995	13628.35	12574.22	1281.1504	23073.025	8804.2197	1500.1504	12159.025	9910.2197	-1082.8496	11484.025	6127.2197	5790.1504	17585.025	2882.5352	20213.305	19398.275	6827.29	24425.41	13732.055	450.53516	13017.305	11874.275	3905.0254	17249.965	24150.234	11568.025	4693.9648	15045.234	12363.535	5036.3047	15309.275	12035.535	6322.3047	11616.275	10431.29	10167.41	19412.055	14660.025	4841.9648	14871.234	9583.0254	2460.9648	20079.234	11285.025	5057.9648	35890.234	2692.0254	15601.965	22845.234	12300.535	7398.3047	21565.275	10523.025	3541.9648	18377.234	694.02539	14476.965	16172.234	-756.46484	10849.305	16441.275	2991.0254	10335.965	28961.234	9023.5352	4356.3047	13503.275	4633.1396	25554.664	22682.404	5031.1396	19212.664	18156.404	7019.1396	13630.665	12861.404	9944.1396	16234.665	30521.404	4923.1396	15346.665	25001.404	19934.141	5715.665	25921.404	6662.3896	17410.955	22447.154	16558.141	3912.665	61188.406	24854.141	8627.665	56627.406	13337.14	6924.665	27046.404	15022.14	4126.665	19781.404	16482.141	4248.665	41751.406	19617.391	6599.9551	6746.1543	17907.141	4921.665	38809.406	16454.391	1433.9551	13630.154	13120.14	-671.33496	15489.404	16499.391	8685.9551	9112.1543	6024.4053	-9062.6895	10314.516	-2077.9346	18180.551	20813.926	4820.0654	17601.551	18532.926	1157.0654	7438.5498	24213.926	1768.0654	19983.551	13076.926	6677.7998	17442.34	29265.336				5641.0654	18140.551	18670.926	15478.8	5919.3398	23809.336	8380.0654	8877.5498	22634.926	10821.065	6165.5498	9809.9258	14473.065	671.5498	16372.926	11891.8	187.33984	20963.336	10651.3	821.86523	17923.814	275.85986	12005.625	10623.365	17553.859	-471.375	11936.365	14715.035	3496.3203	12498.279	-2405.8555	40746.016	27385.314				-1079.4248	21658.48	17577.955	3887.2202	21796.801	6999.4004	1805.2202	37608.801	35188.398	1080.1445	17406.016	5887.3145	-3071.4248	13010.48	9276.9551	17399.221	8734.7998	20562.4	20666.221	3565.7998	1497.4004	3457.2202	25132.801	9999.4004	12424.221	3707.7998	11451.4	3456.335	30985.469	20418.355	5105.335	18940.469	13691.355	6952.335	14553.47	11634.355	8461.335	20624.469	13785.355	3841.875	15507.98	15512.145	6491.335	13100.47	14226.355	6431.335	21458.469	21677.355	1590.2998	21143.965	8401.625	12758.335	6756.4697	5055.3555	10906.335	27369.469	20406.355	21858.875	8277.9805	35308.145	15484.335	5031.4697	13013.355	13726.335	2492.4697	9093.3555	9830.4297	24054.17	18702.971	1975.1445	28191.27	9847.9043	11333.43	21729.17	13632.971	4386.1445	16547.27	8571.9043	3683.4302	16599.17	11235.971	11353.43	20456.17	21495.971	892.14453	19087.27	12981.904	18301.43	6197.1699	7709.9707	16195.43	10389.17	11031.971	17841.43	10762.17	10253.971	21561.43	7173.1699	9009.9707	18872.43	7263.1699	10251.971	11832.145	6396.2695	8298.9043	3474.3154	29100.92	17025.836	-1936.3398	35329.328	14134.33	2468.3501	21352.051	19903.295	4713.6602	24660.33	21889.33	7274.6602	15129.33	22072.33	5564.6602	19628.33	28086.33	21625.316	7882.9199	17602.836	-1398.6846	6539.9199	10596.836	3568.6602	18794.33	29424.33	22349.66	12250.33	44579.328	8174.6602	17850.33	14117.33	6193.6602	14816.33	26735.33	13818.66	2395.3301	18577.33	12972.66	5864.3301	19972.33	10480.66	4544.3301	20245.33	12950.66	10812.33	23598.33	6787.3154	6936.9199	30364.836	7270.6602	4161.3301	24890.33	3343.9849	43329.895	20184.135	4889.9849	32355.895	39159.133	7743.9849	16484.895	21280.135	5705.0801	19068.844	16454.619	4408.9849	16445.895	25795.135	15067.984	21088.895	29950.135	13228.984	27726.895	31202.135	18788.984	8853.8945	26037.135	20270.984	305.89453	29774.135	19785.08	6149.8447	16737.619	26139.984	8924.8945	42704.133	19462.984	-33.105469	27174.135	18859.984	6623.8945	32389.135	20265.984	2842.8945	31044.135	11326.984	1658.8945	47658.133	1334.9849	19672.895	24473.135	13955.08	13410.845	11472.619	9496.6504	22653.859	25029.33	2034.6504	23231.859	24912.33	5835.375	20493.865	23577.654	11899.65	20767.859	23363.33	3220.375	11788.865	16381.654	15522.65	5047.8604	14647.33	14648.375	7976.8652	10124.654	13847.375	3060.8652	21981.654	9186.6504	1640.8604	14739.33	706.65039	11010.86	34068.328	9608.6504	6201.8604	22264.33	16458.484	2822.6797	8451.3906	15799.65	2442.8604	26333.33	11877.375	895.86523	14224.654	6430.6504	7316.8604	25757.33	8831.3398	16283.359	12266.449	4715.3398	15963.359	27656.449	25935.34	27716.359	32387.449	23533.34	2091.3594	32165.449	26447.34	8605.3594	36426.449	8451.3398	8525.3594	24122.449	-561.98767	-4091.3152	16.974827	22407.83	15490.235	22575.48	4610.3398	18844.359	17189.449	2393.3398	27753.359	24380.449	11464.34	30.359375	16261.449	16382.34	2772.3594	15054.449	15842.34	283.35938	27062.449	19151.34	2994.3594	24615.449	6668.3398	19077.359	30822.449	16435.34	8822.3594	33084.449	19749.34	7826.3594	36385.449	3378.3398	9898.3594	23835.449	12123.34	-64.640625	21368.449	7806.3398	5622.3594	24375.449	19745.064	3830.6504	22436.586	14452.34	372.35938	16051.449	7411.7202	26754.68	22616.67	6452.7202	13178.68	21762.67	12501.721	5018.6797	17117.67	9852.7207	16384.68	14160.67	9167.7207	3800.6797	16574.67	10667.255	10046.564	19997.004	13417.255	7415.5649	13438.005	6826.5801	10385.795	15199.58	2893.1748	14995.94	12465.074	4060.1748	4348.9404	8103.0742	6701.1748	4918.9404	17095.074	8750.1748	3161.9404	8931.0742	4487.9297	23935.715	22895.824	-3357.0703	25805.715	33658.824				-3117.0703	11602.715	41001.824	2991.9297	11006.715	10507.824	896.92969	13170.715	26236.824	790.92969	12025.715	18121.824	-606.04004	14566.725	24559.391	3169.9297	10713.715	19463.824	-53.070312	10036.715	21429.824	1380.9297	14716.715	19631.824	230.92969	8560.7148	19497.824	-2689.0703	6739.7148	20967.824	12455.96	5417.7246	15698.391	7298.96	3898.7246	18032.391	12924.93	-1700.2852	21395.824	9133.8496	18559.711	9917.375	-1567.71	18090.016	20880.311	5910.29	10252.016	21567.311				4941.9248	10613.516	31532.6	-1647.5146	9961.0254	16679.551	11378.485	47201.023	20482.551	11507.925	23704.516	31022.6	7702.9248	24938.516	63140.602	2426.9248	15458.516	7629.5996	3627.4854	13621.025	28992.551				12930.925	4851.5156	18080.6	9514.9248	508.51562	15766.6	4521.9248	3820.5156	6142.5996	8961.9248	-599.48438	16758.6	37829.926	3514.5156	35569.602	9503.9248	-6120.4844	9883.5996	16070.925	1365.5156	17597.6	24724.926	28262.516	25892.6	21244.926	6025.5156	23592.6	1563.9248	6425.5156	15633.6	15072.925	-615.48438	34476.602	13662.925	-3356.4844	19639.6	8782.4854	1253.0254	12525.551	14229.675	12151.029	23795.74	6021.6748	17792.029	20527.74	13393.675	22172.029	31159.74	1828.6748	18582.029	14946.74	7738.6748	8953.0293	12124.74	7891.7949	15011.845	10613.426	17654.676	9012.0293	22977.74	18755.676	9931.0293	17966.74	17146.676	7943.0298	36825.742	12091.795	3917.8447	6571.4258	17274.676	7662.0298	23013.74	15996.675	9457.0293	21119.74	3107.9404	36437.578	17697.76				6847.9404	26998.58	45681.758	1664.9404	26772.58	20043.76	6291.9404	20916.58	26859.76	14342.94	14735.58	31143.76	1659.9404	19866.58	18092.76	5656.9404	30793.58	20547.76	16430.52	11777.65	11296.775	7725.52	24420.65	9158.7754	2073.9404	16086.58	29872.76	17640.941	9846.5801	25132.76	13259.94	13612.58	22033.76	14659.94	12381.58	27047.76	14338.94	12560.58	17175.76	16945.52	8492.6504	17997.775	-2556.0596	32299.58	26973.76	12152.94	12322.58	21755.76	9162.9404	12620.58	24391.76				6407.8896	16186.68	16939.105	14917.89	14960.68	21639.105				819.75	25124.574	32546.725	-648.25	18014.574	2051.7246	5694.8896	17550.68	17180.105	10428.89	9889.6797	9123.1055	1292.8896	18631.68	17363.105	10570.89	5325.6797	61565.105	14379.89	9737.6797	35595.105	9438.8896	10348.68	38794.105	12829.89	5771.6797	26576.105	11763.75	4659.5752	23228.725	8396.8896	6693.6797	14279.105	10938.89	3880.6797	18171.105	5814.75	12633.575	11851.725	10510.89	2852.6797	9378.1055	14828.279	5327.7305	12036.76	5371.8896	3861.6797	7788.1055	9273.2793	-419.26953	18651.76	8966.3301	16953.441	16123.375	3693.4854	4183.9404	36947.93	416.48535	26011.941	32782.93	4245.4854	23182.941	31868.93	3127.9902	17921.115	17360.914	-1128.5146	9010.9404	28016.93	8021.4854	15538.94	24837.93	17555.484	12397.94	19347.93	14057.485	11668.94	25079.93	9774.4854	2628.9404	25560.93	14779.99	8786.1152	15492.914	3714.9902	4521.1152	31988.914	3978.4854	7507.9404	22926.93	9671.4902	25659.699	30681.461	1735.9849	3058.54	7950.7793	16772.49	5575.7002	24626.461	15758.31	1412.4346	-617.56445	1983.3096	13878.435	13380.436	10485.4	21886.594	25003.375	12544.31	5727.4346	12925.436	16683.309	4707.4346	12911.436	121.30957	10301.435	13865.436	-5096.1699	18786.934	26945.945	-5349.5449	23640.836	15355.055	-6209.9902	23514.496	11649.426	-8308.9902	26014.496	19162.426	-3557.9902	28751.496	15362.426	4955.0098	6702.4951	-864.57422	73.009766	13773.495	30327.426	2255.0098	4236.4951	9813.4258	2373.4551	252.83496	21418.055	17301.865	52116.895	16711.355	3570.9102	21734.121	25263.445	-2703.0898	24581.121	24489.445	7217.9102	21503.121	13746.445	10258.865	22564.895	16680.355	12497.91	11362.12	24802.445	8001.8652	26019.895	15300.355	8334.9102	10205.12	16927.445	22373.865	15016.895	22117.355	22819.865	10987.895	13080.355	22419.91	6353.1201	25713.445	19210.439	12351.485	16493.68	5566.9102	-631.87988	21935.445	701.91016	8862.1201	5036.4453	11972.17	25168.936	16409.436	16327.17	1750.9355	6831.4355	8491.1699	17986.936	31178.436	7521.5195	7130.8799	10639.645	15917.17	-145.06445	5242.4355	16488.17	-88.064453	20200.436	10267.43	11064.994	20909.98	13747.43	13047.994	14479.98	2505.625	15135.08	9940.2207	972.70837	332.98328	-246.24202	6061.625	15829.08	10870.221	11508.17	4948.0098	13978.811	605.16992	13793.01	13658.811	15131.43	1092.9941	16460.98	14418.43	-1308.0059	17231.98	19650.135	9862.54	37694.812	14009.625	12203.08	14481.221	6406.625	22430.08	25654.221	20592.43	1355.9941	18837.98	11510.43	-1338.0059	10780.98	7523.1699	1964.0098	14790.811	6622.4302	12375.994	18310.98	15148.43	-5145.0059	11000.98
5416.2202	25267.766	13736.795	7651.2202	14851.766	31593.795	2618.1499	22896.795	22354.109	5037.2202	19250.766	20122.795	14223.221	5131.7651	19210.795	12515.15	8907.7949	22283.109	13773.15	6083.7949	11120.11	11466.15	7164.7949	17491.109	9743.1504	3396.7949	13167.11	4930.0498	46824	20862.816	1923.0498	20653	19769.816	3293.0498	21108	13135.815	20242.885	1339.21	3658.3594	19437.051	7108	27909.816	14199.26	27949.65	20631.475	5080.8301	21192.75	17737.994	13243.83	9310.75	33633.992	6662.0498	12449	17593.816	10157.05	7316	25092.816	10764.05	4985	18010.816	9670.0498	6331	15691.815	-1756.9502	23737	15123.815	5459.0498	7975	18735.816	6351.8301	9865.75	15739.994	1239.8301	22397.75	13540.994	10963.05	6000	16525.816	8871.0498	7394	27815.816	7281.0498	5875	16222.815	19313.051	9503	30136.816	6941.0498	25375	60005.816	16646.83	8233.75	19706.994	1975.8301	20622.75	11686.994	11298.26	4048.6504	21644.475	9091.0498	2889	21067.816	9436.8301	10358.75	23636.994	-508.55469	10195.26	6043.6094	1804.4453	25809.26	7459.6094	16679.445	4382.2598	13235.609	2498.8945	30030.92	8905.1348	-1865.1055	18624.92	5181.1348	2309.8945	22718.92	6609.1348	8026.8945	13885.92	1413.1348	5674.8945	11652.92	5.1347656				3890.8945	6202.9199	7575.1348	3431.8799	13807.085	13063.235	4527.8945	5674.9199	-1009.8652	1792.8945	3679.9199	4948.1348	10812.895	3171.9199	7646.1348	9953.8945	3159.9199	5422.1348	15085.88	6815.085	18525.234	15092.895	866.91992	5249.1348	633.09521	24760.27	25879.703	9974.0449	23182.555	19746.301				8954.0449	19885.555	22548.301	18428.045	4773.5547	23831.301	7678.0449	16703.555	16321.3	8415.6299	12724.625	19053.73	6640.0449	14897.555	23749.301	19599.045	12370.555	24525.301	26651.045	13361.555	18336.301	14883.045	10168.555	17543.301	14220.045	7017.5547	32707.301	7186.6299	5977.625	13239.73	6394.0449	11923.555	22178.301	18879.045	4493.5547	21246.301	1343.6001	20992.471	23255.211	12167.63	11661.625	15398.73	2343.0449	17417.555	24516.301	15767.045	7389.5547	28099.301	18979.045	12050.555	14024.3	19432.045	8278.5547	23534.301	10222.045	4152.5547	15183.3	22152.045	9321.5547	23221.301	13909.045	6100.5547	13544.3	7366.6299	5716.625	15763.73	7254.0449	19371.555	20223.301							6812.2051	19390.141	16631.719	1972.2051	16693.141	15625.72	3804.165	21713.129	7944.6895	1619.165	10471.13	5219.6895	6747.165	5982.1299	11635.689	-5149.2197	6528.8848	15443.285	2375.4648	68346.922	51887.508	-23.535156	26996.26	15760.79	13523.465	41876.258	14875.79	367.46484	14921.925	12438.51	2794.4648	23739.26	12380.79	243.22461	14574.76	24590.375	11770.465	6177.2598	15626.79	14166.465	5740.2598	13620.79	10485.465	4188.2598	21217.789	10547.465	12649.26	20051.789	4808.4648	4677.2598	9379.79	3007.4648	1513.2598	11613.79	21824.465	8660.2598	25736.789	12614.465	3129.2598	16545.789	12353.465	10983.26	14451.79	4161.4551	15926.735	19433.275	3539.4551	22427.734	30779.275	-958.54492	12978.735	22032.275				9219.4551	5459.7354	22233.275	7350.4551	12601.735	32630.275	12974.455	3501.7354	18070.275	16587.455	2729.7354	13712.275	815.27002	23765.02	31908.289	15443.025	1759.7998	8096.9951	-155.72998	10695.02	9279.29	11558.025	9834.7998	7145.9951	10517.025	3229.7998	9388.9951	4693.3555	17933.676	15354.705	3572.415	16984.629	29005.676	5995.4951	18195.625	7504.9004													1543.415	12232.63	18669.676	4934.415	10277.63	25199.676	11148.415	4723.6299	18357.676	13297.415	-2328.3701	15467.676	13983.415	2529.6299	19619.676	11156.415	2067.6299	15647.676	19612.414	3180.6299	28136.676	5245.415	10207.63	28514.676	8414.415	5588.6299	20507.676	4544.415	-54.370117	15720.676	13635.415	3285.6299	20674.676	349.65527	19953.156	11160.26	-1447.3447	17582.156	21976.26	-4298.3447	20798.156	13407.26	-770.34473	9685.1553	5034.2598	8111.6553	11390.155	21205.26	4371.6553	3189.1553	9115.2598	7468.6553	4147.1553	16639.26	12608.655	5779.1553	10267.26	12391.655	8862.1553	18138.26	7715.2598	6167.7852	26954.369	8415.6553	7767.1553	13807.26	9556.6553	7933.1553	5062.2598	5789.6553	4879.1553	10853.26	7377.6553	4955.1553	7320.2598	10156.655	4644.1553	18479.26	1003.0352	18206.98	13229.225	5753.4551	10857.551	12577.865	6510.4199	20061.184	15178.67	5690.4199	18007.184	24661.67	9199.4199	17004.184	18123.67	13358.455	-4530.4492	8286.8652	6506.4551	9520.5508	8919.8652	5098.4551	12223.551	13674.865	11625.42	8580.1846	12695.67	14212.42	10304.185	39295.672	16265.455	2639.5508	13253.865	1274.4199	17991.184	50927.672	21953.455	1403.5508	21350.865	14525.455	-496.44922	16206.865	4393.4199	14457.185	27252.67	13285.635	31040.551	45022.73	4829.8047	34471.621	16600.4	2695.9805	19680.691	14244.301	-2397.1953	12937.62	17986.4	4093.9805	16282.69	16588.301	4512.8047	2207.6201	15095.4	-1484.1953	13418.62	8822.4004	230.80469	19389.621	19570.4	1916.4502	40310.004	12627.914	-3573.5498	26546.004	4387.9141	9610.9902	-629.19531	14516.125	4981.4502	25749.004	9071.9141	3851.9902	20204.805	16884.125	15772.99	6933.8047	14769.125	1717.9902	10491.805	16909.125	2813.9902	15731.805	30936.125	11006.99	11926.805	15235.125	19784.449	3379.0049	10176.914	2559.9902	19482.805	16111.125	13398.99	3430.8047	9453.125	6119.9902	5096.8047	6724.125	5067.5254	24055.824	17693.1	7309.02	17843.59	11917.119	-2124.4746	15970.825	25604.1	25554.525	11874.825	22593.1	5762.6948	18386.781	19401.08	14916.695	28536.781	35594.078	7383.6948	19571.781	23745.08	6094.6948	23677.781	25210.08	7880.6948	22587.781	18871.08	-677.30518	8670.7803	12599.08	17181.695	4043.7803	24010.08	16655.695	2442.7803	11910.08	15423.695	4649.7803	29034.08	1619.21	40071.594	28258.525	9286.21	19596.594	14534.525	7407.21	20426.594	24122.525	4848.21	15942.595	18927.525	17149.805	-2536.7754	7874.9492	14069.91	7304.6748	17480.301	2691.8047	9777.2246	15934.949	5224.21	21495.594	20285.525	16266.21	6847.5947	34090.523	24108.211	3819.5947	23057.525	15450.21	5500.5947	12214.525	12477.21	7877.5947	21100.525	12118.21	4361.5947	16204.525	10564.805	3483.2246	11775.949	9402.9102	3097.6748	13294.301	14144.21	-1230.4053	16590.525	3511.21	22064.594	9683.5254	10616.21	1100.5947	13820.525	12589.3	7191.9951	11811.35	6644.2998	21739.996	15045.35	737.2998	21775.996	10067.35	5604.625	18825.615	20583.645	6388.625	12853.615	18334.645	4333.2197	22806.07	25726.975	5432.625	14516.615	20311.645	7154.625	25806.615	20342.645	-2729.7002	50758.996	35473.352	10804.625	10486.615	21346.645	9823.2998	6715.9951	15455.35	6109.2998	6868.9951	6652.3496	8360.2998	5469.9951	13123.35	6139.2998	6566.9951	18054.35	1678.29	24810.41	17616.055	3031.1602	19982.33	20597.395	2069.29	17980.41	13398.055	-282.46484	21048.305	21013.275	10756.535	6005.3047	17959.275	9868.29	6116.4102	11421.055	11570.29	8286.4102	10230.055	14129.16	8582.3301	23932.395	15004.535	7280.3047	15488.275	7811.5352	6735.3047	22301.275	9201.5352	2944.3047	40869.273	-675.46484	18685.305	24754.275	8043.29	6459.4102	17376.055	7525.5352	10378.305	23488.275	-3543.4648	17475.305	13951.275	-2854.71	17699.41	14648.055	2585.5352	7901.3047	22515.275	11119.29	6679.4102	10826.055	6671.3896	25629.955	20290.154	4124.3896	19976.955	3631.1543	9965.3896	17151.955	5082.1543	12408.39	19374.955	28366.154	3410.3896	19067.955	15777.154	15679.39	6344.9551	16627.154	3088.4053	11572.311	27119.516	16361.39	5343.9551	54558.156	24151.391	11903.955	57047.156	14595.39	7529.9551	13487.154	16557.391	6338.9551	12557.154	17355.391	6169.9551	29253.154	15947.405	-3341.6895	13381.516	15345.39	9286.9551	33477.156	16482.406	-6668.6895	15175.516	14398.39	3295.9551	7114.1543	13263.405	-3511.6895	19846.516	4670.6797	-1176.2852	7927.5703	1946.7998	14694.34	25752.336	11032.8	19436.34	23824.336	3111.7998	14676.34	26960.336	7119.7998	20843.34	23417.336	8605.2998	15539.865	19225.814				13191.8	15947.34	15643.336	16889.301	4211.8652	15659.814	16355.8	5988.3398	25786.336	14980.8	5867.3398	18816.336	14314.8	7433.3398	23055.336	-389.7002	15607.865	15519.814	4444.6499	11146.015	16875.945	-4752.9648	13544.32	11795.279	10276.035	5029.3203	14018.279	11526.765	3215.6748	16650.051	-5697.4248	46793.48	22168.955				3580.2949	23186.031	22640.734	1558.1445	24163.016	6909.3145	-976.85547	40587.016	36474.312	-1664.4248	16602.48	5930.9551	2499.2949	11993.03	20056.734	12744.145	9757.0146	24559.314	20414.145	5993.0146	8206.3145	8146.1445	12312.015	7768.3145	11815.145	5484.0146	13135.314	2446.875	26921.98	9631.1445	5305.875	14791.98	10035.145	5925.875	15330.98	17539.145	5969.875	20761.98	13184.145	2595.2998	16344.965	12965.625	6417.875	16913.98	18703.145	5914.875	18092.98	19305.145	4740.335	19370.355	21279.539	11392.875	9026.9805	7270.1445	12579.875	21706.98	15889.145	17864.301	10051.965	41741.625	13849.875	6157.9805	13046.145	10944.875	2485.9805	8117.1445	1860.1445	27350.27	14174.904	4613.2549	23651.93	26133.734	3911.1445	22206.27	14175.904	23443.254	5461.9297	27443.734	-4878.8555	16590.27	8799.9043	2169.1445	21360.27	21087.904	8989.2549	18418.93	23656.734	11886.145	5405.2695	12246.904	8443.1445	10189.27	9230.9043	11693.145	9153.2695	11669.904	8657.1445	12572.27	13748.904	13033.145	4790.2695	11803.904	11132.255	14007.93	20543.734	6121.3501	37651.051	20981.295	1840.3154	29576.92	7809.8359	1893.0352	25557.475	15872.971	1394.3154	18186.92	17882.836	7039.3154	7988.9199	14430.836	5683.3154	16704.92	21722.836	24551.35	14873.05	29844.295	3255.3501	16965.051	21676.295	9097.3154	13777.92	20354.836	19467.316	5516.9199	32669.836	-1939.6846	15900.92	8901.8359	5743.3154	12238.92	20914.836	8632.3154	5069.9199	8493.8359	13342.315	3832.9199	12369.836	10691.315	1384.9199	11658.836	14760.315	4886.9199	15218.836	8594.3496	10597.05	36467.297	-849.68457	10575.92	11694.836	2435.0801	36201.844	9652.6191	5405.0801	31653.844	28853.619	7256.0801	21848.844	22033.619	1367.4404	19105.324	15151.365	4437.0801	19360.844	20773.619	21925.08	15653.845	22584.619	14004.08	30970.844	22372.619	14619.08	9543.8447	17798.619	15259.08	5725.8447	15833.619	13052.44	3755.3252	11030.365	29498.08	9603.8447	42818.617	19649.08	3449.8447	17674.619	18993.08	7202.8447	24781.619	21976.08	7934.8447	25761.619	11068.08	1934.8447	41505.617	20599.08	4657.8447	14476.619	11747.44	8633.3252	11854.365	11337.375	23679.865	28401.654	966.375	37010.867	24756.654	5043.4849	21392.68	11991.391	10584.375	22583.865	22605.654	3189.4849	14312.68	3739.3906	14547.375	4532.8652	15136.654	16323.484	10862.68	8951.3906	12503.484	5645.6797	11810.391	8282.375	2931.8652	18488.654	-719.625	12087.865	31594.654	10285.375	1584.8652	28200.654	19735.975	4572	13025.221	17408.375	3807.8652	30486.654	13348.484	924.67969	10022.391	-2641.625	6638.8652	26518.654	12736.064	25276.65	9912.5859	8264.0645	25093.65	23737.586	28334.064	34576.648	31360.586	25926.064	8346.6504	34439.586	24913.064	16736.65	35012.586	12198.064	16460.65	26267.586	4089.7368	2922.9758	-1472.8884	20921.26	14966.05	26705.215	7800.0649	21011.65	17031.586	6497.0649	22330.65	19678.586	16790.064	1814.6504	12375.586	16895.064	7696.6504	15315.586	19363.064	3073.6504	19408.586	20216.064	8771.6504	24374.586	7109.0649	22412.65	21374.586	18500.064	12751.65	30123.586	21357.064	7511.6504	29309.586	7858.0649	12914.65	21505.586	13180.064	2660.6504	21138.586	12005.064	9176.6504	21498.586	14743.975	2046.4746	14885.535	16029.064	9504.6504	14358.586	6253.3052	30118.449	24824.766	1872.3052	22512.449	20076.766	13281.305	7450.4502	13834.766	6788.3052	17242.449	11624.766	11325.305	3827.4502	12439.766	10478.505	8115.27	13356.545	12390.505	5078.27	10009.545	1029.9248	23117.961	18286.859	-15.419922	16897.795	20268.58	-758.41992	6068.7949	16000.58	2677.5801	14185.795	22392.58	6704.5801	8850.7949	14885.58	1821.96	33203.727	22609.391	-6117.04	31086.725	33620.391				-4318.04	22210.725	28836.391	-1612.04	18220.725	9986.3906	-2103.04	25341.725	22382.391	-3190.04	13138.725	13981.391	1330.0146	21194.805	18693.865	-416.04004	20719.725	16038.391	-1087.04	13941.725	15917.391	3298.96	19565.725	13298.391	-2148.04	15182.725	15026.391	-4424.04	11719.725	18949.391	19333.016	9402.8047	8361.8652	12561.015	9713.8047	9149.8652	6246.96	3995.7246	16539.391	6568.9053	21720.871	13641.926	-1755.1504	15802.71	14876.375	8614.8496	11514.71	14910.375				7464.4854	15458.025	29469.551	162.62012	14279.22	22758.994	14207.62	41103.219	21778.994	11648.485	25309.025	22673.551	4672.4854	23289.025	34984.551	279.48535	20278.025	5832.5508	5818.6201	15612.22	31521.994				13421.485	9088.0254	12668.551	10423.485	4253.0254	12783.551	3318.4854	3310.0254	3533.5508	11927.485	6104.0254	15672.551	33046.484	6383.0254	36069.551	9935.4854	2703.0254	7763.5508	16437.484	5791.0254	11219.551	23963.484	28715.025	20971.551	19495.484	7420.0254	16580.551	2600.4854	10987.025	17635.551	14791.485	3925.0254	32683.551	14837.485	1119.0254	18063.551	11999.62	1419.2197	14834.994	18225.795	8539.8447	9133.4258	3530.7949	14609.845	11341.426	16195.795	12490.845	28968.426	2098.7949	24560.844	10925.426	7489.7949	11005.845	4987.4258	6213.375	20171.52	18565.211	20779.795	7814.8447	17787.426	15721.795	7456.8447	10604.426	19233.795	7695.8447	29541.426	15279.375	5803.5195	23235.211	17821.795	6193.8447	19317.426	17387.795	8843.8447	13146.426	9307.5195	29918.65	12601.775				18610.52	13822.65	28298.775	12289.52	11574.65	13903.775	10087.52	25344.65	21921.775	20680.52	12628.65	16438.775	7261.52	16626.65	13413.775	9513.5195	27629.65	15792.775	17159.955	14275.98	22066.301	7528.9551	21109.98	17724.301	7847.52	20710.65	14835.775	14316.52	13425.65	16167.775	16628.52	12259.65	11910.775	20839.52	12146.65	23211.775	18332.52	9422.6504	5895.7754	14323.955	17986.98	24336.301	4161.52	27400.65	26994.775	18496.52	8394.6504	16034.775	11551.52	19470.65	18912.775				8344.75	17429.574	7455.7246	3074.75	25840.574	23853.725				13106.3	10995.985	44612.965	212.2998	16136.985	8814.9648	4534.75	23764.574	14379.725	15397.75	12005.575	13067.725	2952.75	17168.574	7922.7246	16886.75	7267.5752	60482.727	16452.75	7872.5752	25121.725	12463.75	9831.5752	37174.727	12846.75	7417.5752	18531.725	14421.3	1367.9854	18192.965	15866.75	7895.5752	10407.725	12392.75	6720.5752	10066.725	5793.2998	14320.985	26428.965	10232.75	5176.5752	6960.7246	8022.4697	6718.6299	7833.5254	8392.75	7143.5752	3297.7246	4852.4697	3789.6299	10977.525	7082.1152	15910.91	24009.561	10705.99	11844.115	24505.914	744.99023	22161.115	20826.914	9826.9902	24844.115	23226.914	123.68457	24789.221	19182.914	-887.00977	15545.115	22759.914	12095.99	19994.115	21152.914	19207.99	9258.1152	8450.9141	16844.99	8478.1152	17241.914	11056.99	1673.1152	13411.914	10511.685	15941.221	22919.914	10332.685	17601.221	35295.914	18223.99	3640.1152	22597.914	7219.2402	25473.359	25524.83	1425.5649	6520.04	-3608.6406	9591.2402	5056.3604	23784.83				4106.3999	14640.595	17812.375	14141.41	19265.01	19125.654	11888.4	11381.595	17029.375	18780.4	7803.5947	20258.375	7626.3999	5834.5947	15965.375	-2025.8203	12951.795	23267.154	-3365.7051	22447.865	21094.449	-7105.5449	18742.836	17848.055	-10078.545	22071.836	14144.055	-3192.5449	14291.835	11383.055	5482.4551	-1530.165	-3016.9453	5061.4551	9641.835	24662.055	-6105.5449	13128.835	9797.0547	2405.2949	3744.8652	22535.449	19189.439	36908.484	23083.68	6341.8652	31250.895	14564.355	2323.8652	38713.895	23986.355	9135.8652	26168.895	7889.3555	11770.439	20804.484	22742.68	10527.865	20999.895	20816.355	10115.439	23170.484	24948.68	4159.8652	15698.895	10005.355	23539.439	8441.4854	22004.68	17255.439	6024.4854	22236.68	24762.865	13337.895	21271.355	18581.85	16820.6	14155.305	12920.865	5687.8945	15495.355	6875.8652	14749.895	-2280.6445	7054.2354	20556.945	18272.785	10180.235	-1894.0547	4336.7852	2531.2354	16993.945	31812.785	12067.275	8446.1904	28363.92	11150.235	-1755.0547	7018.7852	14726.235	-2580.0547	23093.785	9261.625	22900.08	17414.221	15958.625	25420.08	12982.221	-953.83008	13750.01	8623.8105	-3075.7468	1662.913	3476.3479	851.16992	17745.01	14325.811	13564.135	4184.54	14347.814	1492.1348	7694.54	7664.8145	17815.625	3581.0801	7737.2207	12101.625	4361.0801	13075.221	18138.609	5576.4551	22009.336	10778.17	10268.01	20182.811	-1312.8301	18346.01	23382.811	19783.625	7747.0801	17488.221	11710.625	6558.0801	13401.221	11371.135	1592.54	16880.814	3012.625	16934.08	14966.221	13473.625	4124.0801	10245.221
5565.1499	21541.795	16113.11	4828.1499	21392.795	33622.109	2831.9199	22038.789	18894.164	5141.1499	15437.795	16874.109	16071.15	4018.7949	19902.109	12483.92	8793.79	19892.164	15451.92	6627.79	15883.165	10228.92	5858.79	17498.164	9575.9199	5388.79	17365.164	5770.8301	43709.75	20482.994	4720.8301	21461.75	18653.994	4459.8301	26486.75	15712.994	15309.6	9047.7852	17070.525	21596.83	7210.75	27272.994	14300.895	22627.371	20272.92	6260.2598	22246.65	13188.475	16658.26	6920.6504	27958.475	10293.83	13223.75	11747.994	695.83008	4676.75	15600.994	12433.83	7722.75	16895.994	9724.8301	6740.75	15604.994	6700.8301	13934.75	14844.994	6093.8301	9779.75	15101.994	9284.2598	8049.6504	12478.475	17722.26	3270.6504	17705.475	12753.83	9741.75	14213.994	11557.83	10402.75	29650.994	7876.8301	9922.75	18535.994	12317.83	8058.75	29929.994	5486.8301	23449.75	52499.992	17122.26	4130.6504	16768.475	3938.2598	17902.65	14110.475	11587.895	1011.3701	19923.92	10348.83	5839.75	13683.994	16333.26	5209.6504	20093.475	579.33496	12686.85	9724.1191	3930.335	25345.85	15349.119	15819.335	7214.8496	26858.119	1632.8799	12452.085	22959.234	1961.8799	12719.085	11904.235	4409.8799	12529.085	11341.235	8277.8799	10887.085	9231.2354	6109.8799	10085.085	9798.2354				3072.8799	5415.085	12889.235	1463.8398	11496.015	17496.615	6368.8799	7268.085	9092.2354	3247.8799	3740.085	12561.235	12024.88	3976.085	15154.235	13133.88	991.08496	9962.2354	8020.8398	1572.0146	17536.615	16093.88	9.0849609	14575.235	2551.7148	14423.29	16585.836	5281.6299	26509.625	14567.73				3533.6299	19967.625	18342.73	3575.6299	24468.625	32645.73	2522.6299	21538.625	14947.73	10095.6	18037.471	25711.211	-201.37012	17731.625	19856.73	13249.63	13593.625	18727.73	22183.629	18805.625	14738.73	11974.63	21075.625	15889.73	4021.6299	5655.625	35016.73	11017.6	6872.4702	16923.211	2508.6299	11851.625	23114.73	7871.6299	9338.625	16047.73	13653.615	1154.3096	21667.59	18192.6	12382.471	16904.211	6843.6299	5634.625	17775.73	9876.6299	5702.625	31684.73	16763.629	14058.625	13809.73	14540.63	13573.625	22087.73	8762.6299	6183.625	17221.73	17864.629	10066.625	24488.73	11606.63	7541.625	12137.73	9738.5996	10980.471	18373.211	2781.6299	22035.625	18017.73							8783.165	16442.129	13673.689	2146.165	12431.13	12208.689	2276.1299	20686.156	6564.9844	1284.1299	11670.155	10552.984	3997.1299	6308.1553	13634.984	779.27002	12612.391	13807.065	11597.596	53979.07	34615.145	-1736.7754	35385.758	18504.375	10380.225	39503.758	20366.375	5028.5952	15695.07	17365.145	2511.2246	25551.76	19667.375	-1865.5352	16337.925	14816.51	9945.2246	11358.76	21699.375	9937.2246	6107.7598	18587.375	7271.2246	4751.7598	22066.375	7788.2246	15497.76	21801.375	4017.2246	5542.7598	15364.375	2774.2246	2829.7598	10743.375	17762.225	11189.76	29729.375	9476.2246	6776.7598	20814.375	-2303.7754	15618.76	17291.375	6852.2251	12835.471	18282.309	5652.2251	30272.471	15703.31	1807.2251	21306.471	14354.31				12010.225	15361.471	16171.31	9079.2246	11678.471	29190.309	7836.2251	5139.4702	18309.309	21135.225	6708.4702	15709.31	514.52979	32736.295	28225.119	14008.27	5800.02	6612.29	-219.47021	9601.2949	9935.1191	10551.27	7477.02	11247.29	12329.27	3094.02	8789.29	4332.0547	17108.895	9845.7695	4001.4951	15817.625	21022.9	14885.945	5153.3945	13506.775													2092.4951	9629.625	15888.9	4300.4951	10824.625	20370.9	12414.495	6069.625	8812.9004	10185.495	-1521.375	10505.9	11415.495	3583.625	19910.9	8263.4951	2740.625	8342.9004	15558.495	3880.625	20491.9	9617.4951	697.625	20179.9	7672.4951	1105.625	11175.9	3755.4951	1239.625	6287.9004	11642.495	4515.625	9747.9004	1377.2598	23387.785	22265.369	517.25977	17740.785	26717.369	-2341.7402	31026.785	24424.369	-1475.7402	10649.785	10105.369	3776.2598	22801.785	22228.369	5567.2598	5539.7852	15451.369	9100.2598	9737.7852	21317.369	16731.26	8151.7852	18378.369	11606.26	13100.785	31111.369	-824.00977	2532.6348	25331.77	10842.26	8594.7852	16736.369	8591.2598	7560.7852	21249.369	8403.2598	4033.7852	24879.369	10160.26	8289.7852	18434.369	18888.26	5660.7852	22280.369	-1563.0254	27205.295	20782.59	5992.4199	21922.184	23002.67	5765.2549	18205.02	14655.506	9423.2549	16470.02	19078.506	6776.2549	15199.02	17238.506	12194.42	5452.1846	16492.67	3877.4199	11449.185	17263.67	3330.4199	17817.184	26982.67	15043.255	6268.0195	15329.506	6299.2549	16939.02	34083.508	19241.42	11553.185	21192.67	2047.2549	16535.02	33819.508	18931.42	8553.1846	34156.672	11825.42	7334.1846	24096.67	4285.2549	11435.02	24118.506	10394.425	27115.855	42270.062	6339.9805	37908.691	12551.301	3372.1299	24449.48	18475.699	-3621.0195	14117.69	12381.301	1751.1299	16881.48	20425.699	2049.9805	8250.6904	12914.301	-521.01953	21357.691	9757.3008	-829.01953	21828.691	8678.3008	6488.1396	43872.004	21262.895	-428.86035	27078.004	19230.895	26302.449	6122.0049	5823.9141	6019.1396	23589.004	11715.895	2640.4502	17950.004	17574.914	13488.45	4015.0049	13336.914	-249.5498	10159.005	16425.914	3716.4502	20012.004	27990.914	10357.45	12742.005	16268.914	19151.141	1208.0049	20701.895	3285.4502	19357.004	17273.914	12552.45	2616.0049	9688.9141	4990.4502	1036.0049	8000.9141	16390.02	1262.5898	18737.119				1535.02	14902.59	25992.119	18234.02	4934.5898	17909.119	9744.2002	20406.24	16024.186	18789.199	40731.242	34738.188	11580.2	25806.24	26795.186	9010.2002	25632.24	29434.186	9540.2002	20623.24	20444.186	2199.2002	13865.24	13532.186	18565.199	10238.24	23382.186	18579.199	8315.2402	18244.186	14726.2	9384.2402	32255.186	-1075.1953	32197.225	21835.949	4676.8047	-4472.7754	7044.9492	589.80469	13641.225	11109.949	-98.195312	13368.225	14211.949	20388.91	3605.6748	17319.301	8682.7305	6624.3652	25155.936	4449.9102	16031.675	18640.301	5075.8047	2889.2246	-5455.0508	12150.805	329.22461	23387.949	18998.805	-3485.7754	14827.949	9404.8047	-1451.7754	7075.9492	7778.8047	-549.77539	11768.949	6915.8047	-4053.7754	9163.9492	11008.91	13780.675	12261.301	8755.7305	4096.3652	17325.936	9332.8047	-4179.7754	5539.9492	-2869.1953	16972.225	6075.9492	7651.8047	-1462.7754	5900.9492	17252.625	4384.6152	25067.645	12836.625	21736.615	23962.645	3015.625	17174.615	18974.645	6352.2197	22410.07	12119.975	4140.2197	22960.07	14730.975	8197.1904	15578.355	29217.189	1696.2197	21321.07	16210.975	8752.2197	12496.07	25698.975	2206.625	41523.617	57647.645	8049.2197	13001.07	11147.975	15770.625	2690.6152	23023.645	13849.625	4842.6152	18872.645	13101.625	-1790.3848	24069.645	9391.625	394.61523	23819.645	1674.1602	23070.33	16844.395	8171.9551	22700.555	20935.961	-1595.8398	16392.33	14664.395	5813.29	12933.41	18316.055	9006.29	8340.4102	11028.055	8148.1602	5707.3301	12551.395	10615.16	10660.33	15607.395	18535.955	10823.555	28112.961	12009.29	9157.4102	11735.055	8494.29	7864.4102	22374.055	8302.29	8604.4102	28256.055	-110.70996	21894.41	22800.055	5212.1602	8690.3301	20323.395	10680.29	8456.4102	20931.055	5728.29	6091.4102	12165.055	-4346.8398	13004.33	14396.395	2456.29	16144.41	24449.055	7434.1602	5667.3301	14677.395	4343.4053	14302.311	23120.516	1332.4053	8920.3105	14421.516	6729.4053	4559.3105	7622.5156	10088.405	12044.311	31270.516	1718.4053	11632.311	20867.516	11093.405	-1324.6895	20192.516	-1162.3203	18092.715	28873.57	14945.405	-3199.6895	51207.516	20564.406	-300.68945	41507.516	13223.405	-2944.6895	19548.516	14678.405	-4643.6895	14658.516	15444.405	-4152.6895	40675.516	13490.68	2789.7148	7903.5703	14852.405	630.31055	32310.516	12446.68	65.714844	13433.57	9576.4053	-7693.6895	10919.516	14218.68	7074.7148	14977.57	6768.2998	-1913.4102	9616.7891	3803.2998	19309.865	25685.814	13696.3	17916.865	21779.814	8635.2998	14058.865	19705.814	8042.2998	22535.865	13222.814	7085.6499	11252.015	22696.945				11214.3	16560.865	12457.814	15529.65	522.01465	18714.945	15638.3	5117.8652	21941.814	12850.3	8192.8652	13491.814	16396.301	4064.8652	15349.814	10943.65	-3903.9854	13941.945	664.75488	26045.189	12416.99	-3103.2354	13293.675	22427.051	16417.766	4874.6748	16770.051	17651.129	3994.9854	15938.006	-977.70508	45398.031	41333.734				4628.9102	6498.3691	18570.4	-1056.4248	29605.48	12899.955	-4841.4248	39129.48	40219.953	5687.2949	19551.031	16007.734	255.91016	2641.3691	6438.4004	8971.5752	13671.48	16563.955	14248.575	6750.4805	12158.955	10515.575	7137.4805	7972.9551	5563.5752	6477.4805	18900.955	-1758.7002	33384.965	10951.625	5273.2998	16637.965	14533.625	6062.2998	14856.965	5670.625	7923.2998	27062.965	7687.625	7893.335	17753.355	20524.539	4804.2998	20367.965	13951.625	13961.3	7596.9648	17059.625	3194.2354	20120.635	15850.98	11703.3	9635.9648	274.625	16646.301	21682.965	15774.625	25626.336	7137.3555	41351.539	13431.3	4773.9648	8271.625	10642.3	3992.9648	7204.625	8890.2549	19227.93	30554.734	2682.7754	26514.641	19748.971	10854.255	17962.93	23492.734	14410.775	10792.64	22206.971	4431.2549	11141.93	29518.734	9391.2549	20460.93	30603.734	5140.7754	16851.641	16692.971	21503.254	3309.9297	17485.734	15253.255	5139.9297	24416.734	17159.254	4076.9297	33297.734	21603.254	6319.9297	25363.734	19704.254	2735.9297	24267.734	1508.7754	15111.64	14109.971	5656.0352	41460.477	15676.971	2338.3501	26283.051	16969.295	-4637.0596	20767.875	15446.215	7073.3501	26901.051	23403.295	13943.35	18974.051	23623.295	7580.3501	22629.051	29078.295	23884.035	13135.475	32000.971	13249.035	5668.4746	16812.971	15637.35	11143.05	23834.295	25900.35	15049.05	42484.297	920.3501	22150.051	13351.295	13028.35	17824.051	21991.295	11560.35	9318.0498	13836.295	14353.35	14136.05	20423.295	14190.35	10419.05	17166.295	18412.35	10568.05	18139.295	9746.0352	11108.475	37190.969	3410.3501	13919.05	23822.295	-3064.5596	36198.324	7823.3652	2425.4404	38687.324	28747.365	5370.4404	21781.324	22367.365	3843.96	17005.219	14443.225	-708.55957	19820.324	20762.365	19760.441	13771.325	23698.365	12689.44	29232.324	18735.365	12870.44	7906.3252	14525.365	12450.44	9297.3252	18356.365	17907.961	1301.2197	10923.225	27351.441	9007.3252	39443.367	14796.44	2386.3252	16991.365	16239.44	7488.3252	20641.365	18357.441	9121.3252	23162.365	9867.4404	2689.3252	34488.367	10106.44	3504.3252	9334.3652	6883.96	4854.2197	11963.225	9288.4844	24524.68	20927.391	6342.4849	27832.68	17761.391	3790.9751	19504	14473.221	10726.484	23747.68	16661.391	5231.9751	12626	11293.221	12319.484	4328.6797	12804.391	18557.975	14341	3670.2207	12522.975	5700	12565.221	11664.484	1370.6797	12178.391	5085.4849	9359.6797	21097.391	12792.484	2323.6797	17358.391	16695.215	9386.9355	17871.215	18107.484	3148.6797	19471.391	14137.975	3147	4996.2207	-963.51514	6371.6797	21249.391	7758.9746	24640.475	2565.5352	1620.9746	16372.475	21987.535	24125.975	37604.477	22245.535	11257.975	4472.4746	28270.535	24405.975	11851.475	24790.535	6513.9746	14004.475	16690.535	-3312.353	-249.19998	-6458.9395	21054.395	17938.379	22737.711	5333.9746	25719.475	10457.535	9450.9746	5527.4746	201.53516	8201.9746	5811.4746	4161.5352	14714.975	5945.4746	9524.5352	12596.975	6378.4746	12906.535	18615.975	4970.4746	16711.535	5873.9746	25373.475	18791.535	15047.975	9729.4746	10895.535	17885.975	9280.4746	30384.535	2846.9746	13085.475	16968.535	10676.975	3389.4746	15379.535	9058.9746	6894.4746	17680.535	8874.2402	12160.6	17495.061	16985.975	7905.4746	3765.5352	3283.9048	30919.85	28054.01	2249.9048	16903.85	26384.01	12092.904	2765.8496	19492.01	3146.9048	11788.85	21755.01	9317.9043	738.84961	15040.01	6665.5498	11379.221	17232.809	11239.55	5830.2202	15281.81	17379.525	17344.475	10526.33	6075.9248	15822.96	20925.859	4125.9248	3709.96	10420.859	9456.9248	11038.96	23059.859	14276.925	5539.96	16319.859	4041.0146	39956.805	10288.865	-4059.9854	26037.805	31956.865				-236.98535	26151.805	29650.865	1254.0146	18273.805	4093.8652	3220.0146	28660.805	19657.865	-328.98535	19703.805	11269.865	6999.1748	17576.766	27923.6	3492.0146	24828.805	12063.865	1581.0146	25002.805	13507.865	5334.0146	26687.805	14300.865	200.01465	17320.805	12818.865	-3326.9854	12828.805	7985.8652	19310.176	7208.7646	15469.6	14873.175	6683.7646	16444.6	11798.015	10802.805	9125.8652	8454.3701	19802.375	13227.734	-1114.0947	22991.871	15582.926	7273.9053	9246.8701	21007.926				7332.6201	21994.219	38212.992	-1642.3398	15539.025	26843.52	8012.6602	31686.025	24642.52	11450.62	26442.219	35007.992	7297.6201	27264.219	24548.994	273.62012	21283.219	8540.9941	2543.6602	16698.025	40805.52				17255.621	10272.22	16773.994	9509.6201	8276.2197	14540.994	4888.6201	12314.22	5170.9941	13887.62	9453.2197	14771.994	38622.621	12759.22	38525.992	13522.62	3642.2197	9905.9941	15743.62	8242.2197	12728.994	24077.621	23718.219	19072.994	24856.621	14619.22	13703.994	9475.6201	10132.22	10513.994	14148.62	4566.2197	31383.994	16343.62	835.21973	15981.994	10144.66	4687.0254	24962.52	16063.375	6753.5195	24079.211	5086.375	15146.52	18455.211	12415.375	14090.52	25132.211	1201.375	11841.52	24862.211	10681.375	8813.5195	12286.211	6540	18440.664	14936.936	16664.375	7441.5195	24796.211	16796.375	5100.5195	18308.211	15920.375	7756.5195	33952.211	12079	7591.665	17576.936	16922.375	5632.5195	28720.211	16987.375	5505.5195	21764.211	8610.9551	29061.98	14772.301				24917.955	14046.98	40464.301	12910.955	15476.98	18487.301	11831.955	21318.98	35007.301	19470.955	11599.98	25702.301	10799.955	24300.98	20642.301	13804.955	22164.98	21502.301	15612	16642.885	18264.725	7568	21293.885	16954.725	4943.9551	24094.98	21839.301	15683.955	13371.98	26424.301	15959.955	13156.98	16237.301	21156.955	12629.98	22595.301	18237.955	10230.98	15035.301	22564	10650.885	16298.725	6578.9551	24628.98	31644.301	20743.955	13104.98	18877.301	19366.955	13663.98	22256.301				8437.2998	21685.984	19666.965	13643.3	12561.985	11101.965				16660.279	6270.7305	49976.758	-468.72021	18103.73	10390.76	5564.2998	18449.984	18821.965	9364.2998	8335.9854	30748.965	4875.2998	14835.985	20517.965	18619.301	5591.9854	61810.965	18090.301	6789.9854	34387.965	13409.3	5860.9854	44069.965	16964.301	7712.9854	24928.965	16658.279	-3578.2695	18988.76	16231.3	5360.9854	18677.965	12105.3	4724.9854	21709.965	7980.2798	9116.7305	8882.7598	11602.3	1762.9854	19334.965	11970.895	10388.285	14412.289	11451.3	4702.9854	9863.9648	4859.8945	3518.2852	16507.289	11306.475	9412.1504	20688.205	3482.6846	20245.221	30955.914	-195.31543	29300.221	23628.914	5196.6846	27790.221	26325.914	981.1748	12262.855	19153.404	-889.31543	18441.221	26120.914	7286.6846	23552.221	19869.914	16446.684	14140.221	20176.914	12599.685	18694.221	18354.914	12382.685	9983.2207	21217.914	11677.175	8618.8555	22263.404	8304.1748	10630.855	31309.404	15043.685	9884.2207	25702.914	9627.9844	23667.539	32487.779	1553.585	8737.0957	4395.375	16017.984	4067.54	26256.779				7384.4102	17772.01	16128.654	6757.4648	21095.516	22381.061	19260.41	9206.0098	13420.654	22555.41	10501.01	11235.654	9194.4102	7183.0098	8200.6543	-6821.1348	14887.539	21991.6	-850.16992	23863.934	18163.945	-155.70508	23167.865	14513.449	-7658.7051	24229.865	20789.449	2472.2949	23394.865	19634.449				31081.295	11930.865	31224.449	-5710.7051	16181.865	13195.449	4913.8301	4519.9346	25954.945	32585.85	11453.6	16760.305	8022.4399	21314.484	20352.68	2000.4399	30246.484	33979.68	10419.439	20329.484	13803.68	9377.8496	25800.6	23181.305	21360.439	4716.4854	22199.68	6306.8496	26917.6	21023.305	8980.4395	5380.4854	12589.68	19438.85	15852.6	19387.305	12218.85	9845.5996	12575.305	22270.439	8701.4854	27310.68	11257.175	18039.775	21213.721	21126.439	4494.4854	21817.68	4564.4399	4895.4854	5934.6797	3887.5195	30995.879	14101.645	7172.5195	422.87988	1659.6445	4909.5195	17199.879	30983.645	8548.6445	1940.2305	23498.189	-416.48047	12440.88	2981.6445	10183.52	4459.8799	19284.645	4515.1699	20612.01	11500.811	8130.1699	23119.01	17039.811	2606.1348	10840.54	14953.814	537.21814	6214.4424	5471.3516	2646.1348	13118.54	13206.814	8479.6094	12304.455	4607.3359	5544.6099	12748.455	4929.3359	11919.17	5013.0098	12952.811	6586.1699	5212.0098	22191.811	17911.086	7042.4297	23161.141	14210.135	8403.54	13941.814	4131.1348	16213.54	23939.814	13239.17	10332.01	18727.811	7067.1699	4757.0098	13336.811	12389.609	975.45508	9242.3359	2303.1699	15632.01	11159.811	13056.17	3468.0098	13556.811
8105.9199	25245.789	15575.165	3345.9199	22519.789	39759.164	3980.1401	21402.621	19714.439	6511.9199	19697.789	17917.164	14780.92	5366.79	20374.164	17381.141	7103.6201	15981.439	12905.141	3479.6201	11118.439	15305.141	1327.6201	16192.439	15050.141	-834.37988	15918.439	10743.26	36802.648	20025.475	7311.2598	19606.65	18306.475	9323.2598	17020.65	11475.475	12857.415	6173.4805	13739.15	27098.26	10328.65	29096.475	12698.885	24720.211	11352.359	7048.895	16587.371	12814.92	17025.895	3174.3701	28013.92	16562.26	8473.6504	13371.475				18179.26	5046.6504	13866.475	12152.26	4290.6504	12463.475	11057.26	10496.65	13217.475	5966.2598	7791.6504	15207.475	12055.895	-180.62988	14700.92	10270.895	8298.3701	14360.92	12142.26	6644.6504	13534.475	16209.26	6742.6504	22134.475	9057.2598	7257.6504	13933.475	11254.26	5801.6504	25762.475	8755.2598	21301.65	60135.477	17923.895	2009.3701	17524.92	4992.895	15339.37	10351.92	9778.8848	3270.21	10339.359	16315.26	2880.6504	15197.475	11793.895	1098.3701	27314.92	-2467.1904	16723.516	3325.1055	-221.19043	30850.516	2258.1055	12120.81	7817.5146	19199.105	10695.84	7189.0146	17593.615	-2331.1602	19799.016	10431.615	507.83984	17290.016	11735.615	4966.8398	12842.015	8219.6152	2711.8398	12602.015	6728.6152				1212.8398	5448.0146	10921.615	5612.29	16938.305	15665.14	2247.8398	8659.0146	4935.6152	-1119.1602	6397.0146	13264.615	10107.84	2068.0146	14106.615	10526.84	3080.0146	12360.615	11357.29	7225.3047	18654.141	13205.84	365.01465	12736.615	-353.1499	15202.16	21170.371	5994.6001	25967.471	24083.211				6190.6001	25545.471	30998.211	16442.6	11641.471	21841.211	4459.6001	21569.471	17557.211	7240.6152	13420.31	25433.59	5190.6001	15283.471	22673.211	19237.6	12207.471	25277.211	25999.6	12974.471	22170.211	9616.5996	20757.471	22989.211				12779.615	-1296.6904	17146.59	6909.6001	12735.471	20831.211	12682.6	8323.4707	19568.211	4616.605	21425.199	15180.045	18520.615	3527.3096	16391.59	11663.6	8743.4707	21921.211	9510.5996	9836.4707	30110.211	16345.6	13370.471	18691.211	18389.6	13239.471	26884.211	13171.6	8314.4707	19465.211	18041.6	10413.471	25082.211	15446.6	8261.4707	18904.211	6799.6152	4120.3096	19794.59	4790.6001	21663.471	22443.211							8038.1299	16032.155	9957.9844	6717.1299	17245.156	6965.9844	2087.7051	21703.781	8535.5898	2629.7051	8499.7803	7054.5898	6738.7051	5101.7803	16243.59	-1203.1201	12023.13	17633.525	1337.0947	49392.344	31932.984	112.46484	36366.926	13520.51	13728.465	39070.926	11678.51	-357.90527	20714.346	11147.984	1355.4648	22784.926	15142.51	3792.5952	13784.07	18858.145	10850.465	6754.9248	19322.51	14817.465	6022.9248	11089.51	-2394.5352	17115.926	19034.51	10988.465	9991.9248	14398.51	2756.4648	6779.9248	11911.51	2480.4648	1943.9248	5315.5098	15011.465	13278.925	20251.51	11660.465	4917.9248	16039.51	2053.4648	28258.926	8508.5098	6265	15856.365	23932.141	6871	28853.365	27770.141	4669	15530.365	25835.141				2390	17040.365	19575.141	9201	13186.365	36270.141	15851	4879.3652	23894.141	23431	7699.3652	16253.14	205.56494	24212.816	36706.469	403.52979	18397.295	-1203.8809	1143.5649	8950.8154	21778.469	11686.529	6727.2949	6400.1191	10229.529	2588.2949	8383.1191	4741.02	16068.415	9348.9355	3568.9453	15883.395	29052.775	11500.355	6147.6748	19830.705													1689.9453	16208.395	17313.775	3720.9453	13675.395	28811.775	11569.945	5423.3945	11912.775	12743.945	881.39453	14811.775	13500.945	4169.3945	24854.775	11724.945	5858.3945	19644.775	19044.945	5071.3945	22959.775	8121.9453	4323.3945	28065.775	9370.9453	2054.3945	21889.775	8692.9453	743.39453	16289.775	11071.945	2212.3945	17424.775	-6490.0098	9771.6348	13846.77	-6866.0098	13180.635	29113.77	-4583.0098	14924.635	14860.77	-8435.0098	8118.6348	11228.77	-3343.0098	17709.635	19161.77	-1985.0098	401.63477	17765.77	2670.9902	6614.6348	18864.77	8422.9902	1025.6348	13890.77	4944.9902	8358.6348	23551.77	12131.67	1104.8047	31182.01	687.99023	4766.6348	18792.77	6419.9902	1320.6348	15424.77	-2133.0098	1117.6348	18783.77	1389.9902	445.63477	21600.77	727.99023	1024.6348	17775.77	-476.29492	26383.504	18043.07	8951.2549	13506.02	18529.506	5241.0352	16095.98	11247.225	8852.0352	15624.98	18068.225	6740.0352	13718.98	11389.225	10594.255	602.01953	14558.506	5879.2549	10753.02	14229.506	4050.2549	12576.02	31886.506	17341.035	6721.9805	3990.2246	6340.0352	11546.98	32777.227	15044.255	7543.0195	14441.506	-1834.9648	16030.98	27079.225	24907.254	9348.0195	27147.506	12719.255	2992.0195	23434.506	1894.0352	11342.98	20475.225	9301.4102	23097.016	37893.75	2461.1299	40325.48	16629.699	7059.1499	18614.58	13893.064	-5011.8701	15308.48	14585.7	6151.1499	16609.58	19283.064	1655.1299	10901.48	13167.7	-836.87012	20169.48	8988.7002	-1497.8701	25215.48	12490.7	1893.5703	39992.133	19159.025	-3392.4297	30385.135	13928.025	26046.141	4995.0049	22419.895	7544.5703	15279.135	5034.0254	6099.1396	15999.005	20512.895	18217.141	3420.0049	19827.895	1543.1396	7716.0049	25417.895	3661.1396	17668.004	33599.895	11096.14	12000.005	25063.895	6652.5703	9580.1348	12726.025	7630.1396	15438.005	22908.895	15067.14	2098.0049	19490.895	5480.1396	-549.99512	12840.895							3348.1201	14551.605	13847.365	24493.121	4834.6055	11589.365	8358.5801	21403.859	3736.0508	21012.58	25659.859	22263.051	8113.5801	20710.859	19030.051	8920.5801	19102.859	19606.051	9151.5801	21646.859	9750.0508	-307.41992	5605.8604	3518.0508	16281.58	198.86035	18485.051	17927.58	1371.8604	2396.0508	12550.58	3829.8604	18617.051	1183.9102	41960.676	23090.301	13265.91	4873.6748	11651.301	2432.9102	14263.675	16159.301	6696.9102	19032.676	17595.301	14950.73	4247.3652	20246.936	12630.154	4148.625	13728.529	2828.7305	23414.365	20603.936				15688.91	4251.6748	25285.301	24061.91	-643.3252	15618.301	13043.91	183.6748	10083.301	11557.91	7050.6748	13535.301	9078.9102	3044.6748	13550.301	6095.7305	20322.365	19301.936	10485.154	3416.625	15429.529	13557.91	906.6748	12432.301	1160.9102	28478.676	8614.3008	10189.91	4413.6748	12344.301	26609.219	12534.07	18085.975	12125.22	25544.07	20864.975	4271.2197	23947.07	17444.975	5760.1904	14023.355	16855.189	5391.1904	11732.355	10192.189	9571.7549	19039.934	20494.34	7375.1904	9924.3555	22461.189	4150.1904	6897.3555	18745.189	2417.2197	47378.07	47399.977	9555.1904	2667.3555	17220.189	12394.22	7036.0703	19138.975	10826.22	9811.0703	16039.975	11113.22	4787.0703	17549.975	6151.2197	6989.0703	19957.975	6077.9551	25836.555	23821.961	9819.4746	18205.121	15444.414	6684.9551	14337.555	21925.961				13919.16	8231.3301	14969.395	12523.955	6824.5547	26253.961	14453.955	10354.555	24405.961	17539.475	5371.1201	22643.414	10759.16	8067.3301	14272.395	8285.1602	6995.3301	20335.395	7378.1602	7160.3301	35624.395	1458.1602	18875.33	21262.395	9708.9551	7443.5547	27058.961	10773.16	8937.3301	22850.395	3751.1602	3603.3301	10943.395	-397.04492	10448.555	21091.961	-1269.8398	21400.33	27813.395	12911.955	5010.5547	17076.961	7144.6797	8966.7148	3297.5703	845.67969	19033.715	9074.5703	998.67969	15605.715	7639.5703	10136.68	7900.7148	25996.57	-261.32031	16979.715	19191.57	8617.6797	7459.7148	29863.57	1590.2998	15312.59	22658.789	1151.6797	17922.715	56543.57	19950.68	10698.715	44452.57	8243.6797	4278.7148	14460.57	12333.68	2822.7148	14472.57	16567.68	6710.7148	37611.57	10257.3	3580.5898	14183.789	9455.6797	9769.7148	28725.57	13364.3	-1862.4102	16385.789	7235.6797	-1930.2852	9465.5703	18163.301	3299.5898	23488.789	5426.125	-2502.6445	13489.68	6537.6499	13619.015	16599.945	14533.65	15837.015	14860.945	15824.65	7077.0146	27897.945	7415.6499	15979.015	14373.945	5448.7549	17887.189	18436.99				12540.65	16609.016	11191.945	15417.755	9346.1895	12576.99	16471.65	2017.0146	22991.945	15504.65	7764.0146	14325.945	17088.65	511.01465	17582.945	9287.7549	4143.1899	6719.9902	1563.9805	8720.8154	9020.1406	-504.87012	8198.9854	21973.006	17072.129	-773.01465	12859.006	15562.53	6925.6904	11215.305	-1757.0898	32859.367	23045.4				5436.835	15564.42	9100.9297	4044.2949	25455.031	16875.734	-466.70508	39160.031	43596.734	2275.9102	5734.3691	3987.4004	3505.835	11008.42	-1587.0703	16460.295	14169.03	28869.734	19623.295	8254.0303	22286.734	18383.295	7468.0303	22186.734	13158.295	6694.0303	31229.734	1403.335	30557.355	24325.539	9214.335	13386.355	21149.539	12132.335	16625.355	21105.539	9198.335	20895.355	24374.539	4766.2354	14868.635	19508.98	7814.335	19715.355	23079.539	17831.336	5046.3555	28693.539	954.86035	22453.865	15065.305	15376.335	9558.3555	9252.5391	13332.335	26459.355	21328.539	21000.234	6164.6348	31585.98	15308.335	3463.3555	17226.539	1412.335	14798.355	17548.539	4804.7754	27202.641	24591.971	1562.8047	27001.676	16367.795	3160.7754	23688.641	15696.971	6456.8047	22660.676	19695.795	1712.7754	16207.64	23542.971	4404.7754	23399.641	26230.971	3742.8047	19647.676	19949.795	13576.775	6734.6396	18395.971	11105.775	10696.64	17535.971	17691.775	8801.6396	19187.971	12769.775	10496.64	17399.971	17812.775	6330.6396	20314.971	4634.8047	12957.675	18230.795	-57.05957	36053.875	17796.215	3419.0352	41322.477	17608.971	1364.29	17703.27	17125.555	5645.0352	22773.475	23691.971	15860.035	14222.475	26677.971	7195.0352	19531.475	28480.971	20868.941	7901.875	30643.215	-4784.0596	11936.875	13490.215	14296.035	6884.4746	27046.971	21745.035	17161.475	43262.969	18960.035	8096.4746	10212.971	19412.035	6195.4746	22889.971	8734.0352	4510.4746	16760.971	14326.035	9401.4746	18164.971	13358.035	4033.4746	17900.971	14599.035	13352.475	24194.971	3350.9404	8371.875	33173.215	2124.0352	16508.475	26893.971	-385.04004	32045.219	6466.2246	2652.96	27157.219	27494.225	4595.96	18674.219	17374.225	4730.9648	17231.121	21957.52	3163.96	13850.22	18461.225	15338.96	11069.22	17299.225	15292.96	29539.219	18144.225	3702.96	17414.219	16368.225	12492.96	1286.2197	18218.225	13852.965	3522.1201	21421.52	23243.961	10214.22	41595.227	13652.96	824.21973	17551.225	11929.96	6402.2197	19456.225	17980.961	2652.2197	18633.225	11895.96	462.21973	43955.227	10555.96	425.21973	9600.2246	10913.965	7681.1201	16944.52	10231.975	23508	19397.221	2325.9751	31376	15146.221	8336.2148	22288.936	20487.215	11521.975	36069	16951.221	2885.2148	16504.936	14737.215	14367.975	2440	11767.221	18893.215	14557.936	11600.215	13253.215	5587.9351	19144.215	10236.975	3393	14740.221	2835.9751	16441	19332.221	16330.975	8972	16805.221	15547.18	6500.5801	15204.131	19316.975	4247	24468.221	13175.215	4641.9351	9192.2148	2568.9751	13677	13465.221	8549.2402	22783.6	12380.061	3299.2402	21048.6	19827.061	24321.24	34064.602	28783.061	10117.24	5652.5996	34079.062	32257.24	5954.5996	32665.061	5033.2402	10644.6	22985.061	-1934.0873	2260.925	-3541.4138	19231.385	12598.48	23169.561	3709.2402	28183.6	13272.061	18451.24	7437.5996	1268.0605	2543.2402	23102.6	18408.061	14837.24	8729.5996	14874.061	13426.24	3701.5996	18959.061	19454.24	6451.5996	22916.061	9366.2402	15837.6	23202.061	12996.24	12068.6	21591.061	16178.24	10799.6	34816.062	1286.2402	17498.6	17690.061	14458.24	6370.5996	19134.061	6588.2402	5722.5996	20550.061	2421.7354	16500.52	15980.551	15147.24	12125.6	14657.061	-144.48047	31382.545	21762.439	6056.5195	5974.5449	15491.439	-91.480469	11561.545	8714.4395	5587.5195	14335.545	7086.4395	7317.5195	-593.45508	10277.439	6735.21	17309.955	20778.059	12362.21	7084.9551	18023.059	5988.3906	9791.9297	15012.881	957.52539	17367.475	13944.33	6109.5254	5973.4746	10160.33	8686.5254	9611.4746	18755.33	9371.5254	4647.4746	10613.33	14972.175	26930.766	17416.6	-94.825195	31003.766	39078.602				4649.1748	23902.766	34481.602	3926.1748	19508.766	10026.6	5839.1748	22232.766	26296.6	4142.1748	23100.766	18969.6	1646.2646	10173.435	23495.369	3864.1748	23549.766	17995.6	8027.1748	18019.766	19660.6	6737.1748	24515.766	19371.6	5621.1748	15025.765	18911.6	2935.1748	14222.765	19692.6	14079.265	3870.4346	10659.369	11609.265	1894.4346	14884.369	16138.175	8718.7646	15413.6	6723.1846	18753.566	20365.914	70.370117	12828.375	12884.734	12587.37	6856.375	20688.734				10931.66	18071.025	35682.52	1156.1401	14872.565	18025.779	13022.141	29255.566	18330.779	6806.6602	23888.025	35630.52	1804.6602	27031.025	23343.52	756.66016	18559.025	14433.52	4386.1401	16160.565	36934.781				12563.66	9462.0254	20698.52	8146.6602	11354.025	22343.52	2095.6602	7933.0254	12830.52	9386.6602	6386.0254	20177.52	47082.66	17852.025	44938.52	6301.6602	5247.0254	16462.52	17448.66	10569.025	18862.52	19578.66	16426.025	27668.52	15651.66	13596.025	24716.52	5615.6602	12894.025	23816.52	9030.6602	5841.0254	53011.52	10822.66	3004.0254	20147.52	10934.141	-664.43457	12568.779	14882	8639.665	24334.936	5768	17581.664	18733.936	16355	14491.665	31188.936	1300	19564.664	18642.936	8794	7413.665	10154.936	6367.9502	19619.545	20623.555	16617	9163.665	27413.936	18329	6275.665	17222.936	14963	7883.665	26016.936	15303.95	4859.5449	16623.555	16908	7167.665	21752.936	17329	9660.665	18994.936	6701	29395.885	13504.725				25680	14214.885	31475.725	9466	20864.885	23778.725	9668	25656.885	27677.725	19629	13396.885	18870.725	8345	18994.885	10820.725	12099	20936.885	14875.725	14481.975	9721.585	21735.551	7462.9746	17820.586	11939.551	5020	20275.885	17457.725	21336	10567.885	19134.725	12989	10933.885	12429.725	18665	9515.8848	24335.725	18032	11395.885	7656.7246	16684.975	9159.585	23312.551	9857	20788.885	26556.725	22913	11792.885	17542.725	19163	11123.885	16326.725				11658.279	15971.73	14440.76	20838.279	726.73047	11580.76				13464.47	12948.63	31578.525	-3765.5303	25186.629	5425.5254	12050.279	11615.73	14800.76	11864.279	5818.7305	18455.76	13312.279	14375.73	11928.76	19674.279	1722.7305	41957.758	21702.279	6550.7305	33629.758	19573.279	4425.7305	45814.758	21238.279	2809.7305	24193.76	8419.4697	3533.6299	17333.525	15892.279	3535.7305	15626.76	16083.279	3615.7305	17382.76	-1149.5303	6388.6299	13470.525	17254.279	151.73047	17931.76	9478.5254	24452.67	12765.975	11455.279	-473.26953	11917.76	10208.525	5716.6699	20929.975	9902.4902	14342.945	26464.645	5898.1748	4887.8555	17555.404	1152.1748	22606.855	24443.404	8592.1748	26195.855	23766.404	1091.7998	22366.371	14373.426	-822.8252	12651.855	24625.404	7281.1748	16565.855	14720.404	17278.176	9437.8555	15619.404	15724.175	13336.855	20413.404	13993.175	7031.8555	14450.404	10489.8	13205.37	22871.426	10611.8	15447.37	29130.426	13934.175	5983.8555	20306.404	5156.5649	23083.039	21394.359	1343.7549	8895.2344	7494.6445	13344.564	8715.04	16784.359				4359.4648	13825.515	21806.061	5424.0654	20207.609	29361.455	10874.465	7927.5146	18934.061	15633.465	8776.5146	14294.061	3067.4648	5436.5146	14343.061	2114.085	13118.825	19248.83	4001.1797	19922.795	17443.154	-1668.1699	21334.934	7445.9453	-6079.1699	18447.934	17232.945	-2502.1699	19567.934	15649.945				10492.83	5665.9346	29640.945	-5736.1699	15728.935	10116.945	9690.1797	-1848.2051	20335.154	32409.176	13204.775	12056.721	6886.8496	23975.6	17698.305	690.84961	38212.602	19442.305	9153.8496	22819.6	11457.305	2957.1748	21877.775	21433.721	23429.85	6719.5996	23277.305	4309.1748	21119.775	20128.721	5467.8496	13883.6	9490.3047	13643.175	10173.775	19813.721	10777.175	5327.7754	18807.721	21840.85	13442.6	25967.305	14982.97	15084.6	19331.385	14133.85	6635.5996	16472.305	1624.8496	10037.6	2343.3047	8258.2754	24914.191	28806.92	9584.2754	3549.1904	12463.92	6113.2754	29821.191	32702.92	12977.075	8934.96	24310.904	4740.2754	19134.191	10363.92	16253.275	5320.1904	28038.92	8629.1348	20328.539	12991.814	13246.135	23118.539	16995.814	3633.6099	12767.455	3496.3359	1005.6932	-2807.6418	-901.12677	3606.6099	12601.455	1741.3359	649.08496	17315.43	9898.1406	-1903.915	10205.43	11570.141	17167.135	4115.54	16284.814	9571.1348	2373.54	21242.814	17746.73	11308.37	29360.27	16551.609	4618.4551	8411.3359	6701.6099	13681.455	18261.336	16718.135	3659.54	16378.814	774.13477	13392.54	19480.814	11404.085	406.42969	11166.141	9413.1348	9593.54	14274.814	14941.135	2898.54	16739.814
10728.141	17953.621	13403.439	5714.1401	13714.62	38723.438	3816.8799	23203.461	16965.266	8283.1406	12068.62	10817.439	13195.141	-679.37988	20908.439	13959.88	14154.46	18126.266	14362.88	6060.46	15634.265	12383.88	10068.46	18167.266	10718.88	4251.46	20325.266	6355.895	40471.371	16493.92	8429.8945	16941.371	18879.92	7965.895	10543.37	13200.92	12812.14	9741.9004	22367.066	26947.895	4258.3701	23803.92	15113.6	28615.785	13524.525	10664.885	20540.211	6100.3594	14461.885	3386.21	24803.359	16993.895	5455.3701	15286.92				15973.895	643.37012	17899.92	11591.895	-785.62988	8480.9199	11173.895	8253.3701	12192.92	5864.895	1367.3701	15913.92	9406.8848	3575.21	1959.3594	4083.8848	16577.211	3044.3594	14006.895	2409.3701	13180.92	17569.895	2666.3701	22376.92	6707.895	5139.3701	12213.92	13786.895	-868.62988	31922.92	8825.8945	13163.37	51235.922	20304.885	4722.21	4405.3594	3235.8848	18324.211	1322.3594	10966.6	8540.7852	11864.525	14756.895	-1484.6299	13378.92	12964.885	4426.21	15158.359	-570.91016	12595.235	13552.375	6328.0898	24948.234	16093.375	18993.09	6823.2354	22006.375	7826.29	7578.3047	21529.141	1412.29	19996.305	18333.141	4290.29	19281.305	17022.141	7322.29	18159.305	7079.1396	6427.29	13379.305	9477.1396				4838.29	11762.305	13850.14	5347.375	10701.71	18061.875	10890.29	8085.3047	11584.14	3979.29	7639.3047	12359.14	15609.29	6360.3047	16012.14	15539.29	4293.3047	15324.14	8180.375	5032.71	16946.875	17209.289	2505.3047	11438.14	456.01465	17262.164	8487.5547	8347.6152	19006.309	24249.59				3111.6152	15648.31	22295.59	19334.615	2159.3096	21102.59	7396.6152	10969.31	16624.59	9027.6055	14478.2	13260.045	3924.6152	9513.3096	22626.59	15915.615	3745.3096	28725.59	21217.615	7217.3096	17455.59	6219.6152	14915.31	17299.59				13791.605	6430.2002	10345.045	-198.38477	14015.31	23571.59	14799.615	1618.3096	19044.59	1151.3398	18972.705	21821.16	22103.605	9328.2002	11244.045	12114.615	59.30957	20462.59	12509.615	3668.3096	26787.59	16944.615	7861.3096	15001.59	16690.615	2167.3096	24505.59	9518.6152	1304.3096	14102.59	18821.615	6446.3096	21247.59	14053.615	-1566.6904	14478.59	8738.6055	8936.2002	5852.0449	6759.6152	13150.31	18623.59							13182.705	9604.7803	16577.59	7307.7051	10035.78	11276.59	2016.1001	17053.715	12515.71	2716.1001	6910.7148	12688.71	9790.0996	-628.28516	19210.711	2385.615	12901.15	17583.609	-3303.4053	42336.34	35349.535	6111.5952	28697.07	16099.145	14461.596	32563.07	15004.145	-2959.4053	11511.34	17021.535	6661.5952	20488.07	19516.145	-84.905273	15724.346	14540.984	15085.596	7387.0703	18319.145	16480.596	6097.0703	9442.1445	2795.5952	18965.07	18936.145	18555.596	3626.0703	21718.145	11865.596	3046.0703	8617.1445	9929.5957	-1107.9297	8784.1445	21597.596	8876.0703	20174.145	20418.596	2716.0703	15404.145	9101.5957	23306.07	15378.145	1626.7148	14825.71	14015.234	12347.715	37444.711	28644.234	1226.7148	21661.711	17463.234				71.714844	16102.71	11879.234	2820.7148	16871.711	28181.234	1685.7148	15183.71	17489.234	16285.715	4265.71	9700.2344	1968.3652	24968.891	38012.812	2939.5649	19133.816	12627.47	1216.3652	7029.8896	12143.811	12204.564	6523.8154	15927.47	10637.564	743.81543	14915.47	3922.4702	17812.65	17766.77	557.35547	19977.676	30294.705	13832.055	4505.8945	6775.7695													-1223.6445	12529.675	22516.705	2580.3555	16669.676	22026.705	10492.355	5867.6748	15974.705	7415.3555	2056.6748	17345.705	9268.3555	3622.6748	26360.705	9179.3555	5488.6748	20978.705	14505.355	4722.6748	30994.705	8824.3555	5565.6748	26944.705	7544.3555	2549.6748	21075.705	6418.3555	3409.6748	13623.705	6531.3555	3338.6748	14666.705	3665.6699	9009.8047	28108.01	1431.6699	11643.805	30774.01	8592.6699	6092.8047	27679.01	2156.6699	9126.8047	18338.01	4229.6699	19657.805	24661.01	7870.6699	-1820.1953	19293.01	7945.6699	6246.8047	29258.01	17747.67	5355.8047	24818.01	14184.67	2732.8047	32097.01	13388.09	1599.0156	12556.16	14086.67	3063.8047	25115.01	12638.67	743.80469	22741.01	7509.6699	3728.8047	20739.01	9521.6699	-1128.1953	22759.01	6885.6699	2331.8047	26471.01	1921.3398	25381.48	13590.975	5676.0352	3520.9805	-1256.7754	2179.9746	18308.295	21944.59	3132.9746	16438.295	26140.59	2048.9746	17684.295	22273.59	10372.035	4783.9805	9882.2246	1977.0352	14831.98	5600.2246	907.03516	25839.98	35924.227	10175.975	7020.2949	23555.59	3281.9746	13593.295	40904.59	15132.035	6445.9805	11269.225	-3509.0254	15324.295	35511.59	21099.035	7501.9805	27825.225	10790.035	7961.9805	16419.225	-2691.0254	13654.295	34621.59	6432.7598	25801.07	34442.719	8656.1504	38024.578	16576.064	1431.9951	20796.83	23117.824	736.1499	10770.58	14786.064	2109.9951	15768.83	22652.824	6642.1499	4430.5801	11667.064	3178.1499	12394.58	3813.0645	13491.15	4694.5801	19783.064	9455.9902	44233.461	20035.016	2697.9902	26222.461	13746.016	5900.5703	-3422.8652	15923.025	10102.99	24584.461	7369.0156	5282.5703	10990.135	16017.025	3250.5703	-4019.8652	15801.025	1039.5703	8433.1348	15480.025	83.570312	16541.135	31511.025	11489.57	2464.1348	16631.025	14184.99	9518.46	11569.016	2750.5703	14197.135	15305.025	12586.57	-2236.8652	11531.025	11350.57	-3516.8652	4864.0254							-604.89502	13920.495	18143.221	21941.105	2736.4951	18016.221	10300.66	23344.801	4096.0508	25131.66	25658.801	10471.051	10413.66	25707.801	20353.051	10519.66	22648.801	17378.051	9232.6602	23811.801	7518.0508	-189.33984	10134.8	1695.0508	16605.66	7457.7998	14811.051	16373.66	4768.7998	-403.94922	15045.66	7002.7998	17469.051	-450.26953	39941.367	20457.936	15736.73	6175.3652	12100.936	1361.7305	18341.365	19365.936	995.73047	17471.365	20472.936	20604.154	2446.625	15330.529	12571.135	5623.0947	25608.07	5512.1548	22014.625	18913.529				11600.73	11724.365	35782.938	20166.73	2927.3652	22346.936	8631.7305	5548.3652	12337.936	9033.7305	8171.3652	15559.936	6891.7305	5615.3652	17963.936	13006.154	6796.625	11046.529	11774.135	3165.0947	27724.07	1742.7305	12995.365	14837.936	10617.73	3062.3652	13456.936	7122.7305	7988.3652	19411.936	20972.191	189.35547	16084.189	14847.19	17962.355	22358.189				6356.7549	19877.934	8862.3398	5839.7549	13856.935	10799.34	3418.665	20720.344	23800.766	6873.7549	17681.934	13380.34	6892.7549	4530.9346	13101.34	3308.1904	38273.355	48900.188	9822.7549	5102.9346	15851.34	11608.19	473.35547	24320.189	8887.1904	1724.3555	16201.189	13951.19	-1324.6445	17305.189	7848.1904	-245.64453	24828.189	6791.4746	19893.121	17148.414	8404.29	17469.635	20223.525	4393.4746	9450.1201	7980.4141				12062.955	9363.5547	24229.961	13396.475	3941.1201	14975.414	15311.475	3950.1201	10251.414	16529.289	10952.635	27476.525	17956.955	5940.5547	24178.961	10358.955	7318.5547	24075.961	12364.955	7443.5547	44132.961	4343.9551	23038.555	25396.961	10212.475	3375.1201	20474.414	15128.955	8005.5547	28404.961	11518.955	6935.5547	21119.961	-723.52539	9239.1201	16025.414	2899.9551	21789.555	32041.961	14940.475	-306.87988	11088.414				2531.2998	12612.59	6921.7891				7900.2998	11558.59	31907.789	2896.2998	11610.59	16662.789	2554.2998	10803.59	22109.789	1377.125	12750.355	24977.68	7604.2998	9740.5898	58726.789	23262.301	9236.5898	59594.789	13579.3	3027.5898	16596.789	16028.3	5785.5898	13962.789	15511.3	1606.5898	31074.789	12582.125	7661.3555	15116.68	12686.3	7630.5898	35215.789	13079.125	2636.3555	15761.68	11621.3	-3123.4102	9014.7891	17254.125	4680.3555	28476.68	6319.6904	-5157.9941	14230.164	1196.7549	25744.189	16246.99	11415.755	20817.189	10871.99	10839.755	8570.1895	18846.99	5011.7549	24450.189	8627.9902	-1304.0195	17996.816	19407.141				5879.7549	25014.189	3711.9902	11620.98	1187.8154	8778.1406	12751.755	9021.1895	17196.99	11377.755	10749.189	3189.9902	8373.7549	14394.189	11283.99	485.98047	4363.8154	7052.1406	6867.915	428.0752	15493.756	-3402.4697	14593.69	6810.3047	12610.53	3334.6904	6939.3047	13984.87	5442.7051	11928.766	-1293.165	33515.422	18869.93				8430.4199	12941.54	18485.664	1821.9102	15086.369	4802.4004	-64.089844	32845.367	32215.4	3557.835	10101.42	1697.9297	3631.4199	7121.54	11774.664	13491.91	1044.3691	18805.4	18702.91	-1073.6309	8874.4004	13820.91	-3592.6309	6238.4004	11168.91	-6021.6309	18760.4	318.23535	32517.635	14742.98	12505.235	3903.6348	23400.98	10668.235	14796.635	16677.98	6014.2354	21757.635	21045.98	4586.8604	16548.865	14268.305	3434.2354	17597.635	23766.98	14602.235	1605.6348	27621.98	1785.3799	21507.871	14906.91	8780.2354	9580.6348	13488.98	20163.234	7737.6348	19968.98	7832.8604	30409.865	25597.305	12129.235	2212.6348	18956.98	-981.76465	14235.635	11778.98	5551.8047	23696.676	30758.795	4713.2998	24641.375	13571.984	2254.8047	18723.676	15720.795	18236.301	6770.375	20352.984	-965.19531	15464.675	19599.795	6343.8047	20227.676	21481.795	4579.2998	18293.375	17100.984	12087.805	6182.6748	14044.795	14515.805	15106.675	16006.795	13374.805	9221.6748	17558.795	8057.8047	8609.6748	19281.795	12804.805	10125.675	17221.795	5889.2998	15552.375	13660.984	5988.29	31919.27	20244.555	-5741.0596	30610.875	15291.215	-7572.125	25146.234	19874.811	-944.05957	19612.875	20300.215	6904.9404	12221.875	22097.215	921.94043	17086.875	25455.215	26004.289	9468.2695	27657.555	1498.29	10605.27	17008.555	6120.9404	3598.875	23488.215	14351.94	10801.875	42020.215	7251.9404	8321.875	10808.215	11438.94	3301.875	23258.215	2285.9404	2234.875	9068.2148	7521.9404	4851.875	18251.215	7687.9404	2133.875	14992.215	-4371.0596	21281.875	20425.215	8827.29	6853.2695	33529.555	-3106.0596	11802.875	22589.215	-1976.0352	32702.121	14129.52	1237.9648	31431.121	31194.52	5325.9648	20139.121	19194.52	8641.8555	15609.8	19092.27	1557.9648	18098.121	24340.52	11004.965	23338.121	19483.52	11777.965	28281.121	26083.52	-108.03516	20306.121	21154.52	3895.9648	13562.12	30220.52	3479.855	20000.801	12933.27	29366.965	9666.1201	40529.52	16331.965	2901.1201	20501.52	-1783.0352	27341.121	24377.52	15248.965	2673.1201	23841.52	9092.9648	1421.1201	40835.52	10495.965	1942.1201	20605.52	13633.855	8245.7998	12426.27	7918.2148	22634.936	19389.215	2493.2148	28549.936	25125.215	4449.1797	20165.58	23644.131	12576.215	31174.936	21727.215	3507.1797	12583.58	12422.131	13053.215	6422.9351	15663.215	3380.1797	26438.58	6454.1309	10565.18	5194.5801	14184.131	10961.215	7486.9351	23265.215	5302.2148	15930.936	26227.215	11803.215	11626.936	20442.215	26732.336	5287.8945	15501.145	20806.215	7842.9351	22340.215	6455.1797	5213.5801	10427.131	3331.2148	15577.936	18717.215	9671.7354	18632.52	16172.551	4177.7354	19085.52	24613.551	24713.734	37468.52	26340.551	9174.7354	-2309.4805	30850.551	33500.734	5398.5195	32566.551	5805.7354	12109.52	16724.551	-2062.5923	-4495.1553	-1574.9236	21788.539	15714.265	15811.705	3651.7354	20791.52	19213.551				-1580.2646	23607.52	18456.551	16009.735	1423.5195	11555.551	14431.735	5347.5195	24170.551	16506.734	4547.5195	23728.551	5613.7354	17662.52	24622.551	11649.735	2540.5195	27113.551	15722.735	7922.5195	29117.551	3607.7354	10613.52	24344.551	14715.735	1378.5195	16616.551	7727.7354	1243.5195	20035.551	-4016.75	1261.6152	19280.805	8605.7354	6724.5195	17064.551	-2616.2246	31317.039	25713.586	-4990.2246	17876.039	18932.586	-4389.2246	9948.04	16726.586	1131.7754	22364.039	18176.586	3324.7754	836.04004	19679.586	10341.425	12231.41	21456.441	12297.425	5307.4102	13461.44	6722.5254	4861.7949	13788.686	-1767.6094	16683.93	18181.881	-859.60938	7782.9297	12013.881	2895.3906	8695.9297	27904.881	9627.3906	7789.9297	13822.881	12929.265	21465.434	12477.369	-2905.7354	27462.434	31058.369				1127.2646	21231.434	42764.367	341.26465	14628.435	9180.3691	5230.2646	18151.434	21317.369	1600.2646	14355.435	14992.369	5404.2305	15092.525	24135.605	4008.2646	22372.434	18308.369	6135.2646	14082.435	11655.369	5044.2646	15148.435	14891.369	2079.2646	10492.435	15770.369	210.26465	6341.4346	15997.369	16607.23	6295.5254	12787.605	13756.23	4000.5254	23978.605	12700.265	2514.4346	14533.369	6363.2749	17165.83	12149.984	-4901.8154	11042.565	9751.9141	5967.1846	5270.5654	17529.914				11516.141	12350.565	36986.781	-1745.8398	14422.405	25205.414	13541.16	25853.406	29393.414	10573.141	20665.566	29642.779	5698.1401	25081.566	33426.781	3923.1401	19730.566	9225.7793	3808.1602	9904.4053	36600.414				13333.141	4543.5654	17126.779	11971.141	5481.5654	17500.779	10940.141	10411.565	3633.7793	10992.141	2863.5654	524.7793	38149.141	12218.565	39265.781	10944.141	970.56543	14283.779	19765.141	6733.5654	13901.779	25099.141	16545.566	27585.779	20653.141	5934.5654	17525.779	962.14014	12258.565	15763.779	14731.141	3620.5654	25303.779	6753.1401	14451.565	14367.779	12076.16	-2153.5947	20633.414	12405.95	7528.5449	22738.555	5485.9502	15735.545	19480.555	16937.949	15882.545	23703.555	3573.9502	33502.547	15651.555	3846.9502	10322.545	17693.555	7175.9849	13190.995	18693.725	18927.949	9541.5449	26667.555	18232.949	9357.5449	23042.555	17533.949	10082.545	29990.555	14856.984	741.99512	15653.725	18119.949	10566.545	24595.555	17535.949	12544.545	20300.555	5705.9746	23623.586	18298.551				22528.975	7576.585	35360.551	8332.9746	26007.586	15128.551	10236.975	18861.586	27851.551	28375.975	10645.585	26779.551	6551.9746	16753.586	14340.551	18473.975	7384.585	21332.551	15154.105	9194.2998	15550.07	5483.105	18593.301	12306.07	6907.9746	13284.585	16961.551	15403.975	9303.585	21038.551	12085.975	10504.585	14956.551	18058.975	8165.585	23793.551	16702.975	8476.585	12126.551	17654.105	9921.2998	13847.07	1711.9746	24737.586	26628.551	17520.975	10740.585	18423.551	13914.975	12132.585	18497.551				5560.4697	14950.63	14470.525	12395.47	5782.6299	9272.5254				16150.895	4837.2852	30986.289	-221.10547	20485.285	16322.289	5090.4697	22027.629	11715.525	5056.4697	12411.63	16872.525	825.46973	17153.629	10864.525	13789.47	5743.6299	44695.523	14900.47	8520.6299	25836.525	11616.47	8524.6299	44513.523	13995.47	10081.63	21582.525	12729.895	4711.2852	17769.289	10421.47	5429.6299	9848.5254	2199.4697	19740.629	13879.525	7401.8945	12124.285	10306.289	8946.4697	3815.6299	9413.5254	2638.2402	21536.75	5338.3594	4995.4697	6155.6299	10466.525	-4237.7598	8576.75	15748.359	9230.1055	20400.795	25892.115	3548.7998	13521.37	19358.426	2322.7998	30285.371	16867.426	7504.7998	28610.371	23598.426	-2971.1797	18613.629	17104.539	-1061.2002	16793.371	25657.426	8591.7998	26229.371	15839.426	16833.801	14373.37	14886.426	15629.8	17538.371	24851.426	10104.8	7668.3701	18505.426	8721.8203	11241.63	22447.539	4605.8203	14132.63	35938.539	18703.801	10370.37	21520.426	3783.585	27614.096	29628.375	3606.1001	7838.71	2699.1602	11082.585	4839.0952	26719.375				-10.93457	19581.609	26963.455	9263.2598	13312.94	17309.381	8348.0654	10161.609	24064.455	19891.066	8976.6094	16303.455	6104.0654	4535.6099	19952.455	-225.73047	8425.6348	14683.705	-711.13477	20577.539	21926.6	2822.1797	21883.795	7308.1543	-870.82031	18868.795	15907.154	1811.1797	15661.795	14476.154				12556.18	3906.7949	27514.154	-975.82031	12538.795	4774.1543	5116.8652	-3428.4609	21833.6	24428.969	13420.6	21344.385	-2358.8252	23972.775	22358.721	-3560.8252	34835.773	28750.721	6989.1748	22536.775	11763.721	882.96973	21282.6	24887.385	17589.176	3996.7754	20112.721	1712.9697	25575.6	23397.385	2893.1748	12059.775	13385.721	14493.97	10775.6	31188.385	10490.97	10286.6	26495.385	17736.176	8919.7754	26664.721	16675.275	9350.1445	22440.426	1926.1748	17285.775	17845.721	-268.8252	10420.775	-555.2793	4436.6445	26560.23	25849.189	7902.6445	-303.76953	14215.189	1800.6445	20301.23	38211.188	11313.36	6087.29	26526.039	1349.6445	8260.2305	11834.189	9643.6445	360.23047	22258.189	9009.6094	16218.455	5487.3359				1962.085	9022.4297	3457.1406	-2709.8318	968.33289	-3028.322	38.084961	10661.43	6218.1406	1352.7305	21234.371	17702.27	-380.26953	12014.37	19229.27	16436.609	3241.4551	9844.3359	13778.609	1685.4551	7697.3359	21065.75	8918.3652	25234.73	14425.085	4610.4297	11322.141	4364.085	11564.43	16024.141	18949.609	2600.4551	6354.3359	1067.6099	13756.455	5244.3359	7115.7305	5976.3701	13222.27	13539.609	5522.4551	7871.3359	17940.609	3064.4551	2532.3359
7401.8799	27120.461	11961.265	5857.8799	15894.46	37026.266	1103.9849	22432.26	4163.3301	4501.8799	17699.461	18477.266	13282.88	7420.46	26533.266	13327.984	10375.26	8898.3301	12509.984	628.25977	5242.3301	9765.9844	996.25977	9782.3301	10005.984	2460.2598	7157.3301	8983.8848	37180.211	9158.3594	4277.8848	17984.211	9947.3594	6176.8848	11155.21	4684.3594	14737.795	4312.0098	7682.8301	26064.885	7123.21	13983.359	12940.415	21938.48	25182.15	3411.5996	19277.785	10780.525	16658.6	8349.7852	25990.525	14999.885	6807.21	3228.3594				14529.885	1844.21	2112.3594	12548.885	-1690.79	4209.3594	16147.885	172.20996	-7449.6406	14461.885	4637.21	4810.3594	7303.5996	9024.7852	8337.5254	8676.5996	15453.785	12098.525	16293.885	4140.21	5323.3594	15286.885	6134.21	9526.3594	7135.8848	7949.21	12958.359	10306.885	1151.21	23025.359	8438.8848	15859.21	41641.359	15763.6	9513.7852	13587.525	3905.5996	24666.785	5190.5254	12847.415	6677.4805	24150.15	19189.885	772.20996	6297.3594	13054.6	10806.785	21684.525	-1498.2197	17276.445	11136.494	1290.7803	24768.445	13433.494	1609.7803	16954.445	25633.494	8119.375	7802.71	20097.875	1085.375	18922.711	12679.875	2684.375	20956.711	10789.875	7934.375	13956.71	10853.875	6036.375	12663.71	9625.875				4872.375	6691.71	15259.875	6661.4399	14200.35	13720.6	2803.375	1120.71	8653.875	2630.375	5694.71	13924.875	12160.375	4515.71	10763.875	11143.375	1068.71	10598.875	11423.439	2005.3496	15912.6	13758.375	1395.71	12845.875	4533.9302	21944.461	24376.711	7784.605	27531.199	12336.045				6079.605	24401.199	13441.045	17042.605	5863.2002	10482.045	6303.605	21890.199	6895.0449	4148.3398	17647.705	24487.16	2571.605	17691.199	15861.045	18069.605	14052.2	19518.045	11061.605	11645.2	11648.045	6150.605	25206.199	9794.0449				5633.3398	4089.7051	16379.16	2587.605	21809.199	14367.045	14567.605	7007.2002	15394.045	4618.145	17598.094	17088.75	10731.34	9553.7051	17517.16	11192.605	6207.2002	11063.045	14264.605	10268.2	19501.045	21395.605	11097.2	9178.0449	17590.605	12468.2	17034.045	11448.605	8789.2002	6494.0449	15541.605	11325.2	15737.045	12725.605	6322.2002	6615.0449	9318.3398	4521.7051	16489.16	5273.605	26599.199	13931.045							15470.1	568.71484	16629.711	3819.1001	13884.715	10894.71	2225.895	17902.68	13980.109	-233.10498	10322.68	9849.1094	2846.895	4529.6797	11087.109	-74.419922	13676.52	10954.39	7843.8252	49838.102	42230.25	922.09473	35837.344	8615.9844	16570.094	37853.344	14161.984	6048.8252	13297.1	20914.25	1878.0947	23611.346	11986.984	-3921.4053	14559.34	17046.535	12062.095	11888.346	17580.984	11201.095	6431.3452	13177.984	-1848.9053	22417.346	13188.984	9440.0947	8781.3457	15194.984	-3709.9053	14758.346	3166.9844	3999.0947	3519.3452	6394.9844	13036.095	17640.346	9710.9844	10686.095	8874.3457	8789.9844	3633.0947	28056.346	9973.9844	2238.0303	15321.555	15703.07	1357.0303	22996.555	19472.07	-1751.9697	14616.555	18602.07				-2770.9697	21263.555	19224.07	298.03027	22255.555	30865.07	2435.0303	15453.555	21547.07	9048.0303	4270.5547	15029.07	709.84521	22687.484	34886.797	2336.3652	17405.891	1023.8105	-536.15479	6486.4854	15356.795	11622.365	2462.8896	8508.8105	16566.365	-1581.1104	8100.8105	4671.4648	16539.385	9315.7949	4274.0547	15387.895	18803.77	17146.02	4097.415	14581.936													2790.0547	12759.895	11906.77	5906.0547	12767.895	16764.77	12956.055	3846.8945	6225.7695	3217.0547	7300.8945	9889.7695	8618.0547	2930.8945	18333.77	11225.055	3754.8945	6958.7695	16062.055	2385.8945	22888.77	10352.055	7929.8945	15238.77	10836.055	3964.8945	13284.77	8148.0547	-700.10547	6776.7695	4847.0547	1950.8945	12668.77	6245.0898	10662.016	6652.1602	1068.0898	8196.0156	7152.1602	11188.09	4956.0156	6464.1602	3556.0898	936.01562	-6693.8398	10636.09	3607.0156	6729.1602	5401.0898	-2361.9844	1369.1602	8684.0898	-98.984375	7417.1602	18926.09	1733.0156	4267.1602	17244.09	1141.0156	6935.1602	12407.57	359.91504	31993.131	12257.09	1838.0156	6074.1602	7909.0898	4759.0156	-2268.8398	10104.09	-1014.9844	3381.1602	15046.09	-1617.9844	10892.16	5220.0898	5341.0156	6568.1602	3907.9951	17215.871	14402.711	734.97461	2274.2949	10147.59	5300.7051	23096.504	12711.07	6345.7051	20151.504	19072.07	10057.705	4620.5049	-2074.9297	9937.9746	2466.2949	21417.59	-2655.0254	13299.295	20663.59	3248.9746	15434.295	44405.59	9946.7051	11072.505	9425.0703	112.70508	24217.504	39532.07	9831.9746	7170.2949	26117.59	-644.29492	21797.504	31449.07	14759.975	6640.2949	38807.59	7579.9746	7927.2949	26413.59	3967.7051	14747.505	25905.07	8923.71	26768.17	48101.73	2700.9951	38007.828	15530.825	4117.25	21162.59	19863.455	-4897.0049	18708.83	17937.824	5007.25	19071.59	20406.455	2856.9951	7267.8301	15844.825	-3067.0049	17442.83	10444.825	7803.9951	6901.8301	18154.824	9018.4805	37823.555	22005.436	3303.48	26375.555	15002.436				8705.4805	16600.555	12103.436	10141.99	14336.46	17334.016	2997.9902	-1158.54	14969.016	4753.9902	13715.46	19664.016	8802.9902	17761.461	30510.016	14416.99	8511.46	21964.016	24144.48	-3120.4453	11594.436	11355.99	18272.461	-1473.9844	10741.99	19911.461	19649.016	18688.99	-2106.54	13299.016							1005.2148	13997.715	22403.025	15668.215	967.71484	20211.025	6915.2852	18530.115	7849.6543	34320.285	11323.115	14638.654	5561.2852	20841.115	19386.654	7844.2852	23047.115	20266.654	8413.2852	25931.115	9337.6543	473.28516	10101.115	3016.6543	18636.285	4304.1152	17005.654	14131.285	3641.1152	4780.6543	15177.285	6989.1152	19842.654	1670.1548	29245.625	23260.529	14362.154	3901.625	8097.5293	5659.1548	14768.625	15211.529	4461.1548	16028.625	21199.529	20708.135	1789.0947	22163.07	14751.18	8471.96	26046.359	5842.1348	18420.094	28938.07				14883.154	7638.625	28371.529	24558.154	2006.625	13222.529	11068.154	1780.625	7304.5293	16391.154	4167.625	13480.529	9954.1543	1977.625	10981.529	10835.135	23724.094	19169.07	12510.18	7396.96	23924.359	4266.1548	8392.625	9656.5293	1630.1548	15535.625	5168.5293	9108.1543	-478.375	9606.5293	24480.754	903.93457	16002.34	10487.755	20900.934	11748.34				2163.665	13749.345	17171.766	2258.665	13177.345	14926.766	8084.48	21963.895	18339.57	2475.665	9863.3447	15328.766	1773.665	7161.3447	22584.766	1951.7549	44696.934	33576.34	-2970.335	4248.3447	20074.766	16815.754	1878.9346	16585.34	12351.755	4307.9346	16092.34	11159.755	-419.06543	10402.34	8351.7549	761.93457	20892.34	5983.29	20183.635	19350.525	7735.7354	17930.574	16712.1	8038.29	8936.6348	13727.525				12129.475	1198.1201	16598.414	13783.29	4131.6348	18753.525	13667.29	7522.6348	12217.525	16375.735	5565.5752	26854.1	18598.475	5402.1201	17014.414	12645.475	5096.1201	18506.414	12981.475	3325.1201	34078.414	6210.4746	16639.121	18947.414	9040.29	6397.6348	22260.525	10373.475	10542.12	20395.414	8759.4746	1485.1201	17740.414	1764.29	9635.6348	19814.525	2032.4746	15060.12	29998.414	15798.29	2927.6348	14740.525				3864.125	17771.355	16053.68				9362.125	14625.355	34146.68	1953.125	20975.355	20591.68	-1067.875	17383.355	27821.68	2074.6904	8554.0059	25038.164	-330.875	23565.355	66491.68	22572.125	9326.3555	55683.68	12496.125	5213.3555	23663.68	9108.125	6111.3555	23925.68	14339.125	3458.3555	35502.68	16122.69	-813.99414	17549.164	12227.125	8768.3555	38246.68	15269.69	-3871.9941	19516.164	18636.125	856.35547	16360.68	18966.691	-329.99414	22540.164	9394.3652	-276.44043	9064.5547	-2479.0195	12765.815	16644.141	15249.98	2865.8154	8736.1406	9181.9805	5601.8154	20554.141	-256.01953	19018.816	9954.1406	4224.915	21483.074	19401.756				1247.9805	30156.816	3893.1406	17053.914	3895.0752	12148.756	7051.9805	1128.8154	12797.141	9449.9805	2141.8154	6839.1406	-749.01953	17836.816	5014.1406	8222.915	-3634.9248	9760.7559	5219.1748	5145.1504	20504.734	-1786.1299	13453.705	21385.766	19524.871	4528.7051	16595.766	13113.11	8712.9746	14687.67	3721.4199	34002.539	31207.664				7934.23	13106.255	13103.199	2064.835	23055.42	1052.9297	23.834961	39422.422	31704.93	8130.4199	8936.54	7600.6641	3378.23	10064.255	8042.1992	14884.835	4555.4199	11655.93	17532.836	3184.4199	741.92969	15957.835	2488.4199	6013.9297	11636.835	2702.4199	8544.9297	4898.8604	19733.865	19575.305	13939.86	1311.8652	20992.305	7896.8604	12769.865	19054.305	3923.8604	35869.867	18737.305	6156.3799	12299.87	13049.91	5119.8604	17170.865	22939.305	13415.86	7184.8652	34564.305	2190.96	24447.4	24212.6	13546.86	6942.8652	14018.305	20557.859	4978.8652	20998.305	14535.38	15059.87	20812.91	12989.86	2412.8652	15549.305	-2464.1396	16321.865	12492.305	6201.2998	23946.375	20749.984	7155.8501	22785.5	20173.664	3640.2998	19949.375	16315.984	14298.85	12977.5	19220.664	1619.2998	10544.375	20729.984	7443.2998	17012.375	24838.984	7552.8501	15998.5	18097.664	12563.3	4020.375	13682.984	3932.2998	6061.375	24177.984	17859.301	8768.375	16569.984	14419.3	2817.375	17454.984	19681.301	7661.375	14515.984	9188.8496	14795.5	19778.664	-123.125	35518.234	17199.811	4467.29	27451.27	9408.5547	763.30518	20140.455	15237.33	11383.29	10481.27	18197.555	11830.29	12084.27	18263.555	7105.29	15822.27	27537.555	15416.875	15182.234	24826.811	-4199.125	15286.234	18564.811	14336.29	4603.2695	24305.555	21236.289	4973.2695	35588.555	13372.29	3542.2695	9849.5547	19074.289	5111.2695	23497.555	12632.29	64.269531	10464.555	15533.29	5194.2695	17785.555	16633.289	1624.2695	18352.555	14773.29	3139.2695	22342.555	3063.875	10918.234	36658.812	720.29004	9437.2695	25246.555	3288.855	24724.801	7708.2695	4768.855	31409.801	28723.27	7593.855	21565.801	15547.27	4069.0898	15757.88	16106.074	5462.855	16077.8	19453.27	7153.855	34922.801	14391.27	14025.855	29914.801	24099.27	7579.855	20826.801	17118.27	21017.855	5868.7998	17585.27	-349.91016	20272.879	10980.074	8586.8555	25568.801	33951.27	21637.855	2791.7998	15152.27	14501.855	14633.8	23897.27	21425.855	7971.7998	20778.27	14338.855	3312.7998	37277.27	14778.855	5071.7998	12521.27	8455.0898	5572.8799	8415.0742	6493.1797	19782.58	26675.131	-1355.8203	26323.58	17685.131	4789.335	17450.895	19384.145	6932.1797	26936.58	20856.131	4265.335	15146.895	16943.145	14394.18	5178.5801	24515.131	4209.335	29751.895	8804.1445	991.33496	17959.895	15607.145	4233.1797	6555.5801	20050.131	-3540.8203	17463.58	23300.131	10241.18	4357.5801	23054.131	21032.49	9353.7354	25431.045	15136.18	3768.5801	24731.131	11687.335	8120.8945	12137.145	-790.82031	10010.58	15836.131	7597.25	19592.615	13843.805	740.25	19898.615	23135.805	16048.25	32027.615	30400.805	7332.25	2757.6152	35811.805	19189.25	8076.6152	34400.805	3112.25	12616.615	19039.805	-5940.0776	-1944.0593	2318.3303	20646.445	18678.35	22214.811	3316.25	22689.615	17379.805				-3012.75	35360.617	12001.805	15.25	28093.615	13757.805	1614.25	13812.615	19304.805	15815.25	4802.6152	23496.805	1314.25	22856.615	24120.805	9054.25	6846.6152	20404.805	15022.25	7075.6152	40917.805	1697.25	13162.615	22957.805	8497.25	449.61523	21569.805	5140.25	1316.6152	20435.805	1772.0449	24604.66	19687.49	14613.25	4411.6152	14041.805	3517.0352	34495.805	21277.756	4125.0352	23934.805	20234.756	6846.0352	14131.805	14222.756	12090.035	20970.805	9733.7559	13121.035	6762.8047	13126.756	8139.9102	12097.029	13965.2	11117.91	4007.0298	15003.2	-1730.5703	26587.906	6039.2598	7632.5254	14810.795	12344.686	1758.5254	5336.7949	8022.6855	12649.525	8326.7949	19561.686	12019.525	8866.7949	5992.6855	10680.23	22781.525	17870.605	-951.76953	24413.525	32080.605				2259.2305	21695.525	32288.605	2690.2305	13973.525	8030.6055	4189.2305	19170.525	19996.605	1991.2305	15272.525	14531.605	213.98535	9368.3945	17304.945	5766.2305	20752.525	15020.605	5170.2305	11244.525	9818.6055	10275.23	13711.525	18172.605	2728.2305	15246.525	13193.605	2067.2305	11092.525	12565.605	8919.9854	-869.60547	12314.945	8860.9854	-1642.6055	12979.945	12709.23	2097.5254	11923.605	9065.7598	19984.5	14754.801	1371.2749	11026.83	15496.984	7928.2749	8746.8301	17009.984				9423.1602	11234.405	33120.414	337.04004	15798.27	21936.801	14366.04	35248.27	31098.801	11491.16	21241.406	30070.414	7164.1602	37835.406	26394.414	4034.1602	12775.405	12200.414	5507.04	16031.27	38738.801				17171.16	1040.4053	20843.414	11793.16	3747.4053	20313.414	10665.16	12262.405	11161.414				31465.16	5362.4053	41587.414	9751.1602	-1368.5947	22864.414	16237.16	2651.4053	20209.414	24884.16	11058.405	36403.414	17163.16	6854.4053	34525.414	2506.1602	17554.406	23167.414	10272.16	1168.4053	29089.414	5797.1602	7294.4053	21229.414	11731.04	4897.2695	21574.801	16476.984	3451.9951	17018.725	5632.9849	11415.995	19170.725	5455.9849	1413.9951	35897.727	3648.9849	10968.995	13504.725	7298.9849	4346.9951	10053.725	7946.835	18688.109	18819.756	13578.984	4684.9951	24185.725	19019.984	4754.9951	18478.725	19269.984	1252.9951	24156.725	18335.836	5576.1104	15236.756	19370.984	756.99512	28165.725	16495.984	2919.9951	15857.725							19272.105	7017.2998	30430.07	4395.105	16779.301	17147.07	9095.1055	21233.301	27386.07	14920.105	7462.2998	25680.07	5901.105	15998.3	12775.07	18481.105	4647.2998	12482.07	17213.68	6424.7949	23276.275	6925.6802	15186.795	13379.275	8075.105	8519.2998	10424.07	17382.105	8431.2998	16623.07	11082.105	12004.3	11044.07	17159.105	4777.2998	17513.07	15968.105	8901.2998	7428.0703	13899.68	5728.7949	20137.275	1352.105	28518.301	20854.07	20298.105	7381.2998	13167.07	13224.105	10138.3	19050.07				10409.895	17828.285	13896.289	17463.895	4888.2852	10756.289				19013.525	7189.6699	24984.975	13734.525	6932.6699	23519.975	5589.8945	24023.285	18295.289	9310.8945	13879.285	18692.289	5542.8945	19261.285	13356.289	18005.895	7915.2852	52336.289	16830.895	9678.2852	29922.289	17001.895	7592.2852	38233.289	14373.895	5338.2852	23368.289	17074.525	7267.6699	21243.975	15458.895	5142.2852	15238.289	5163.8945	16830.285	18386.289	12210.525	9691.6699	18113.975	11771.895	3661.2852	12450.289	806.5498	20431.059	5197.5996	10054.895	2827.2852	9145.2891	-2152.4502	4631.0596	16636.6	4388.9746	20331.711	17468.785	1780.8203	16338.63	22393.539	-466.17969	22300.629	17028.539	1609.8203	26712.629	23709.539	220.76514	21629.336	18698.465	-3610.1797	18473.629	23713.539	5837.8203	21241.629	20445.539	13543.82	16136.63	14415.539				6775.8203	6856.6299	17902.539	14014.766	11048.335	20284.465	9500.7656	15928.335	29135.465	11650.82	5733.6299	28279.539	7322.7549	25575.234	29821.645	3111.4502	8292.46	-3023.7148	12152.755	5308.2349	25598.645				4359.2598	13521.94	11887.381	8055.6152	23317.039	23046.039	11704.26	4847.9404	9784.3809	20782.26	1186.9404	8694.3809	9425.2598	-1000.0596	11399.381	5688.29	12953.345	25955.811	977.08496	31190.824	26394.83	569.86523	15667.539	14125.6	-4562.1348	19608.539	17139.6	-1058.1348	16567.539	12417.6				13103.865	4888.5391	30734.6	-5053.1348	11632.539	10840.6	9463.085	3381.8252	24825.83	34365.273	7881.1445	19883.426	-1113.0303	29253.6	19271.385	-5655.0303	32350.6	24200.385	5612.9697	19209.6	13776.385	7754.2754	18236.145	26076.426	18130.969	7196.5996	26033.385	5034.2754	22557.145	23963.426	3415.9697	10208.6	17849.385	18901.275	3443.1445	24399.426	14732.275	3363.1445	21045.426	11975.97	12233.6	28879.385	20195.18	14997.02	23170.965	-1480.0303	22498.6	25925.385	-3783.0303	12102.6	6456.3848	9817.0752	31229.961	21546.904	14175.075	1156.96	9610.9043	7978.0752	24792.961	37893.906	12169.19	3778.9902	17340.064	7346.0752	12882.96	14302.904	14965.075	2923.96	22191.904	4451.085	15117.43	14417.141				681.73047	12644.37	10475.27	-4595.186	6456.2744	6526.8066	-630.26953	16335.37	11073.27	910.75	20809.365	7251.7305	2674.75	10346.365	9386.7305	8673.085	2208.4297	9733.1406	10610.085	980.42969	14260.141	18746.059	15372.105	24518.98	8437.7305	11932.37	21778.27	1968.7305	18163.371	25286.27	13493.085	5317.4297	24450.141	-2180.915	11557.43	9530.1406	11875.75	2203.3652	11511.73	10509.085	8509.4297	6755.1406	10991.085	-92.570312	12579.141
5523.9849	17581.26	5628.3301	5840.9849	15929.26	21586.33	2213.6001	22633.221	15703.131	5842.9849	12483.26	11419.33	11421.984	2909.2598	12519.33	14448.6	11659.221	14607.131	10721.6	7187.2202	10028.131	11257.6	8385.2207	11479.131	11508.6	5759.2202	11934.131	7916.5996	42460.785	12480.525	5735.5996	21211.785	10425.525	6161.5996	19780.785	9491.5254	13767.35	8012.5303	11378.76	27617.6	9312.7852	22231.525	11317.14	24698.9	29199.066	7198.415	25275.48	13091.15	14748.415	5194.4805	30987.15	12021.6	13206.785	7043.5254				21418.6	7300.7852	6207.5254	12933.6	6321.7852	10776.525	16270.6	4047.7852	-1438.4746	9368.5996	8274.7852	9037.5254	10010.415	7418.4805	9687.1504	2998.415	20985.48	18326.15	14126.6	7527.7852	9438.5254	13664.6	12101.785	17592.525	2315.5996	12985.785	14118.525	11219.6	5106.7852	26609.525	7362.5996	25307.785	47184.523	16952.414	6837.4805	17927.15	4155.415	24828.48	18632.15	8980.1396	4513.9004	22910.066	9406.5996	5779.7852	11151.525	14248.415	8162.4805	24757.15	-2855.8398	12386.855	8502.8691	3514.1602	25465.855	13741.869	1439.1602	33496.855	16795.869	9326.4395	3727.3496	22047.6	1485.4399	16577.35	16185.6	5900.4399	14407.35	14044.6	10771.439	10782.35	9793.5996	4755.4399	5403.3496	6162.5996				5602.4399	2644.3496	12726.6	2104.3096	8933.7002	15906.59	6179.4399	1417.3496	8573.5996	5444.4399	1462.3496	10264.6	13717.439	2302.3496	13331.6	15652.439	-953.65039	12109.6	3968.3096	1671.7002	17374.59	15518.439	-1539.6504	12547.6	6929.1152	17974.805	15789.145	6644.3398	22418.705	21288.16				3660.3398	18814.705	22719.16	15964.34	5412.7051	20179.16	2865.3398	18203.705	17885.16	8221.1445	12568.095	19329.75	327.33984	14071.705	21044.16	12752.34	14179.705	22285.16	6937.3398	8721.7051	22656.16	1048.3398	21318.705	15692.16				13027.145	1031.0947	12878.75	-957.66016	16985.705	22403.16	8116.3398	9145.7051	20139.16	12210.045	-317.21094	25474.25	13895.145	12191.095	15433.75	5250.3398	4699.7051	20431.16	2200.3398	10976.705	28828.16	14473.34	10704.705	17897.16	11583.34	10559.705	20995.16	9777.3398	3384.7051	15182.16	12266.34	7581.7051	25735.16	7947.3398	4833.7051	15187.16	10122.145	4115.0947	15011.75	2922.3398	17609.705	19135.16							14046.895	2097.6797	10058.109	4145.895	17190.68	13548.109	1800.1299	22799.82	7650.2559	1205.1299	12836.82	7035.2559	2350.1299	10198.82	16535.256	599.91992	16014.805	9374.5801	3208.5352	50884.586	40496.215	-4175.4053	29883.34	15653.535	16470.594	37425.34	17279.535	2189.5352	11150.585	13299.215	-273.40527	20586.34	12484.535	4533.8252	12226.1	24159.25	7209.5947	7294.3398	16391.535	12042.595	1866.3398	15544.535	-5045.4053	13447.34	17546.535	1423.5947	20691.34	16613.535	-7394.4053	9286.3398	9235.5352	27.594727	344.33984	10063.535	14649.595	6242.3398	16037.535	8549.5947	847.33984	16871.535	126.59473	24748.34	13231.535	8420.0605	17069.365	13485.08	7224.0601	29416.365	25440.08	3104.0601	16382.365	18021.08				7959.0601	11423.365	15025.08	6492.0601	17520.365	34004.078	13372.061	9508.3652	19353.08	6948.0601	8718.3652	13199.08	3351.3452	33260.496	40404.625	2666.8452	13478.485	6941.7949	436.34521	13263.495	15173.625	11333.846	3337.4854	10163.795	8948.8457	4599.4854	10587.795	8609.1406	13259.92	18854.535	3030.02	22929.414	22143.936	18907.471	9661.6504	16412.77													2520.02	14151.415	14107.936	7721.02	10690.415	22736.936	10859.02	5830.415	13324.936	10575.02	7805.415	12963.936	13708.02	2068.415	18630.936	13146.02	1343.415	11611.936	18479.02	3004.415	21464.936	13022.02	3868.415	27694.936	13080.02	3175.415	19619.936	10712.02	-1770.585	13011.936	11012.02	845.41504	15365.936	3581.5703	14946.915	20234.131	2103.5703	11612.915	24316.131	11673.57	5793.915	20266.131	3256.5703	6662.915	12389.131				7612.5703	858.91504	16099.131	10379.57	2890.915	24384.131	15698.57	4048.915	19832.131	16372.57	4089.915	30788.131	12810.755	-6491.6191	18198.5	15825.57	2166.915	21937.131	4248.5703	16348.915	11111.131	7899.5703	1576.915	17019.131	14278.57	2504.915	22020.131	1464.5703	-1077.085	23963.131	1032.5146	18593.1	11643.1				6559.3398	15114.48	15905.975	6356.3398	14783.48	21362.975	10250.34	-2150.5195	3961.9746	11743.705	6217.5049	12093.07	3524.7051	15431.505	14068.07	-446.29492	15903.505	38029.07	13320.34	4010.4805	13441.975	2847.3398	15358.48	40097.977	13703.705	9751.5049	13844.07	110.33984	2188.4805	35494.977	24696.705	13107.505	23936.07	11684.705	11889.505	25344.07	1529.3398	11050.48	26987.975	6448.6299	27508.35	49062.469	3982.25	35823.59	17482.455	5494.25	18190.4	18828.23	-1157.75	8496.5898	13434.455	7513.25	11750.4	19739.23	5176.25	4491.5898	11571.455	-1772.75	16250.59	3682.4551	10402.25	6157.5898	15944.455	5734.6553	33797.785	24365.865	-1051.3447	22183.785	15922.865				6076.6553	16939.785	11110.865	10059.48	14102.555	16064.436				6185.48	6193.5547	19415.436	5246.48	11456.555	33433.438	13386.48	4631.5547	21160.436	18501.656	-810.21484	15079.865	20585.48	-5150.4453	5334.4355	9485.4805	16731.555	21152.436	13709.48	-3330.4453	10554.436							-645.77979	18582.15	16016.885	-608.77979	3663.1499	13943.885	4737.1553	19541.02	5830.5352	29637.156	10092.02	19445.535	3115.1553	19553.02	12143.535	4285.1553	24446.02	20143.535	7561.1553	22293.02	5210.5352	-3108.8447	9428.0195	4933.5352	15716.155	6107.0195	12646.535	10853.155	6134.0195	7218.5352	12631.155	5981.0195	22437.535	1646.1348	41558.094	36969.07	17509.135	2164.0947	17177.07	8354.1348	17829.094	21718.07	6220.1348	17406.094	27076.07	20265.18	5454.96	18559.359	13766.75	1522.1553	21864.77	8316.1797	20456.961	23591.359				14373.135	3904.0947	40081.07	20861.135	2617.0947	29119.07	11529.135	3794.0947	25072.07	13560.135	5344.0947	24049.07	15554.135	4105.0947	23582.07	19924.18	8122.96	20844.359	13579.75	1487.1553	23214.77	11699.135	5055.0947	22915.07	2116.1348	18980.094	18548.07	8632.1348	1379.0947	23033.07	17859.664	179.34473	21938.766	7927.665	16445.344	27163.766				5627.48	14745.895	10315.57	9449.4805	14527.895	10888.57	5878.1553	20633.785	19941.27	16218.48	2252.8945	15941.57	7299.48	12150.895	13653.57	111.66504	36844.344	42930.766	1932.48	12472.895	17608.57	10639.665	1848.3447	19168.766	6430.665	-1321.6553	14228.766	9891.665	-649.65527	13738.766	3985.665	1634.3447	21631.766	4890.7354	20329.574	20130.1	5245.3652	13856.545	13041.51	4236.7354	7902.5752	15795.1				14527.29	2870.6348	15641.525	13903.735	5247.5752	16949.1	13697.735	4590.5752	18860.1	11605.365	8120.5449	21509.51	19497.289	7565.6348	23912.525	14993.29	4403.6348	20795.525	14020.29	4741.6348	41881.523	4519.29	18232.635	26143.525	10762.735	4984.5752	24302.1	14908.29	3867.6348	23045.525	13246.29	4167.6348	13235.525	-571.26465	7962.5752	15474.1	3409.29	18202.635	28435.525	14230.735	3497.5752	17188.1				5267.6904	8160.0059	16045.164				9398.6904	13469.006	33887.164	4134.6904	14205.006	21506.164	2196.6904	16934.006	27099.164	4258.3652	17104.559	21339.555	879.69043	15796.006	62118.164	27470.691	4001.0059	59360.164	13005.69	-1303.9941	17884.164	17571.691	2222.0059	22114.164	19797.691	2788.0059	35332.164	12747.365	3405.5596	14518.555	17370.691	-979.99414	39314.164	14258.365	3897.5596	16439.555	12959.69	-5961.9941	15697.164	17123.365	6536.5596	17167.555	13172.215	-5437.1348	15216.875	4563.915	18276.074	14032.756	20713.914	5531.0752	11891.756	16930.914	9431.0752	16784.756	4619.915	23092.074	3352.7559	1040.1748	19651.15	35359.734				5721.915	19868.074	7591.7559	13091.175	2877.1504	22379.734	12446.915	5551.0752	16703.756	15760.915	4290.0752	12296.756	10933.915	12644.075	12846.756	11397.175	-2450.8496	19558.734	5559.5449	8118.8047	16188.465	-414.88965	18401.975	18081.67	13211.11	9622.9746	12592.67	13977.62	9826.0049	9049.5645	1731.23	32517.254	34604.199				4099.3149	18067.934	15532.869	8715.4199	19228.539	9067.6641	5229.4199	36399.539	48622.664	6459.23	8184.2549	6909.1992	1189.3149	10183.935	5527.8691	17198.42	2371.54	16105.664	19847.42	-995.45996	14454.664	18198.42	1468.54	12403.664	14573.42	-1783.46	18059.664	-328.62012	19645.871	14471.91	12313.38	4123.8701	17746.91	7744.3799	12819.87	15745.91	5591.3799	24652.871	17227.91	3946.96	20669.4	18343.6	5475.3799	15822.87	20159.91	15156.38	6088.8701	22072.91	2176.1748	25933.18	17071.26	11799.38	7027.8701	8617.9102	20734.379	6598.8701	17203.91	21080.961	13242.4	29181.6	13686.38	1597.8701	17439.91	2877.3799	10392.87	8982.9102	10189.85	18643.5	26773.664	-831.66016	31691.324	21767.471	8044.8501	16596.5	22680.664	-1179.6602	29099.324	22412.471	6290.8501	10194.5	22712.664	10829.85	16900.5	28087.664	-624.66016	19630.324	24228.471	17541.85	1923.5	23032.664	19379.85	9236.5	18819.664	17842.85	7545.5	21434.664	14391.85	2272.5	25029.664	21099.85	2211.5	18834.664	1193.3398	23233.324	19895.471	5141.3052	34503.453	19001.33	-6097.125	20019.234	15536.811	-341.47461	22247.025	20875.34	2335.875	20379.234	18911.811	3573.875	17403.234	21925.811	-684.125	20929.234	27340.811	17873.305	11555.455	31633.33	1354.3052	15346.455	14996.33	1789.875	13564.234	25498.811	18084.875	14852.234	40312.812	8432.875	11005.234	8416.8105	10556.875	9173.2344	20665.811	1431.875	5560.2349	13023.811	8664.875	7965.2349	18744.811	4864.875	8969.2344	16436.811	10023.875	9271.2344	21029.811	9044.3047	12531.455	34547.328	-582.125	12172.234	17231.811	-1257.9102	21272.879	7873.0742	912.08984	30045.879	28991.074	5627.0898	21741.879	19411.074	6842.0552	19907.801	19218.795	1635.0898	15338.88	18293.074	13501.09	22386.879	7921.0742	11772.09	35239.879	26381.074	16643.09	4614.8799	12900.074	5201.0898	17569.879	14950.074	5050.0552	16088.8	16609.795	9587.0898	6538.8799	39711.074	12057.09	-742.12012	15031.074	14651.09	6643.8799	20593.074	22002.09	5610.8799	17445.074	5811.0898	8994.8799	34364.074	9373.0898	3130.8799	14173.074	13347.055	5438.7998	14189.795	8288.335	22790.895	19522.145	1787.335	23763.895	15356.145	5003.4902	20444.734	24453.045	21214.336	16266.895	7116.1445	5203.4902	18357.734	22363.045	10465.335	10841.895	16329.145	19446.49	10212.735	13744.045	12482.49	6502.7354	21142.045	11254.335	3408.8945	15338.145	321.33496	21782.895	28509.145	12842.335	9901.8945	16713.145	18031.154	4719.6348	23370.539	17190.336	5118.8945	26226.145	9125.4902	8446.7354	20167.045	1652.335	10806.895	22517.145	10008.045	23099.66	25723.49	5505.0449	24138.66	25321.49	25216.045	39016.66	34027.492	11325.045	4591.6602	29277.49	31999.045	13730.66	31367.49	7498.0449	10933.66	27928.49	-565.28259	848.9856	1660.0159	19369.586	17391.156	14385.266	5678.0449	23706.66	18890.49				8533.0449	18396.66	20027.49	3502.0449	28604.66	17186.49	34.044922	20433.66	25211.49	19969.045	8141.6602	25227.49	8212.0449	24805.66	23573.49	14270.045	8977.6602	26761.49	19160.045	11250.66	35969.492	2165.0449	15714.66	23851.49	17060.045	6096.6602	23235.49	12116.045	3498.6602	19325.49	8709.7002	8835.4551	24611.551	12521.045	9249.6602	14320.49	-2512.6445	34600.781	37181.961	1966.3555	21750.781	25975.961	2104.3555	15472.78	19602.961	3224.3555	10259.78	15537.961	8148.3555	5108.7803	19145.961	6441.3198	14766.91	26742.574	11469.32	7683.9102	14987.575	-5321.6152	27876.109	15125.9	3792.4297	14580.905	19321.26	4334.4297	6536.9053	4631.2598	6444.4297	6065.9053	11587.26	12268.43	3424.9053	9300.2598	1683.9854	36385.395	14528.945	-4749.0146	24472.395	28499.945				-616.01465	19593.395	34003.945	823.98535	10806.395	8581.9453	471.98535	22096.395	21165.945	-2231.0146	12903.395	11201.945	1806.2598	14204.32	25534.096	-1425.0146	15374.395	18591.945	654.98535	7920.3945	13180.945	6881.9854	14001.395	17023.945	-1194.0146	8102.3945	9111.9453	-2457.0146	8181.3945	9009.9453	9382.2598	5617.3203	20811.096	1271.2598	15916.32	16439.096	10484.985	1993.3945	14938.945	8374.2549	15098.215	1469.5098	2025.7598	13026.5	8855.8008	11764.76	8886.5	16837.801				9768.04	20725.27	37592.801	-2837.5195	12764.48	21235.32	19893.48	17560.48	22119.32	11079.04	30215.27	35234.801	7618.04	26337.27	28488.801	6444.04	24518.27	18186.801	2474.4805	17335.48	32731.32				16059.04	6291.2695	27953.801	9381.04	7914.2695	24398.801	10009.04	12215.27	9154.7998				33426.039	13815.27	46601.801	10094.04	5402.2695	17659.801	17617.039	6931.2695	19867.801	23352.039	20035.27	48239.801	19748.039	9070.2695	34984.801	1759.04	26826.27	24992.801	16398.039	4680.2695	32717.801	5525.04	15139.27	22039.801	7252.4805	977.48047	14093.32	16231.835	6568.1104	23938.756				6418.835	5331.1104	32447.756	5136.835	26679.109	18202.756	11745.835	10079.11	13239.756	6261.9048	11423.645	16752.885	4342.835	1930.1104	28519.756	20435.836	8939.1104	20164.756	14632.835	6327.1104	22848.756	13329.904	-558.35547	20725.885	17480.836	5720.1104	25975.756	19166.836	8021.1104	16527.756							25301.68	6502.7949	33861.273	2080.6802	24285.795	28149.275	6926.6802	23430.795	26359.275	21664.68	5978.7949	24520.275	7348.6802	14377.795	17811.275	19508.68	5786.7949	17550.275	17642.84	11509.686	19583.92	8403.8398	22446.686	13768.92	6081.6802	11304.795	18412.275	13332.68	5620.7949	18406.275	13954.68	14798.795	17336.275	18048.68	5880.7949	26007.275	10313.68	14154.795	16198.275	22207.84	8565.6855	20633.92	975.68018	25018.795	26577.275	14427.68	11693.795	17297.275	12220.68	8528.7949	16684.275				16080.525	16760.67	20071.975	16637.525	7553.6699	17130.975				-1992.7598	7160.75	37119.359	5341.2402	3764.75	16088.359	12097.525	21948.67	20714.975	14599.525	13209.67	34183.977	8397.5254	21229.67	17762.975	23053.525	9168.6699	67413.977	16334.525	14467.67	28962.975	17318.525	8501.6699	45448.977	17280.525	6907.6699	24565.975	7861.2402	1505.75	22750.359	16719.525	8666.6699	16850.975	6231.5249	19789.67	21648.975	1888.2402	10718.75	8612.3594	19211.525	3933.6699	11781.975	6197.1748	22989.98	10794.68	11470.525	8568.6699	13366.975	-1850.8252	15255.98	20821.68	11649.345	17643.859	24962.504	24327.766	11850.335	13259.465	3954.7651	28697.336	18785.465	6636.7651	24780.336	20357.465	3922.3301	8948.4404	13932.375	-31.234863	23513.336	28247.465	11870.766	22632.336	18520.465	18057.766	14010.335	16009.465				16603.766	7060.335	21163.465	14636.33	7998.4404	17621.375	10531.33	5398.4404	32895.375	13811.766	7173.335	20355.465	13851.1	21864.711	8510.1602	4476.3799	7252.3599	8586.7051	12428.1	6991.71	20265.16				6983.6152	23341.039	19641.039	12623.755	19701.27	23863.439	15159.615	12724.04	19990.039	22370.615	9420.04	15498.039	2677.6152	14034.04	13531.039	4459.5352	7282.96	21744.051	-794.73047	20402.635	17431.705	2349.085	25157.824	13288.83	-368.91504	26387.824	28079.83	917.08496	20652.824	19493.83				14285.085	14736.825	40193.828	-906.91504	18323.824	17778.83	7401.2695	33.634766	19406.705	33886.18	9464.0195	25163.965	6424.2754	22094.145	23007.426	-2292.7246	31842.145	25547.426	5898.2754	24223.145	21084.426	5688.1797	20534.02	28554.965	20357.275	-458.85547	25607.426	6419.1797	21179.02	31476.965	6703.2754	4245.1445	16127.426	18335.18	3252.0195	32319.965	15762.18	7060.0195	29720.965	19273.275	4255.1445	33301.426	14896.335	15484.89	19155.275	975.27539	18868.145	21621.426	1489.2754	4566.1445	5787.4258	7058.3604	26828.289	26052.039	11576.36	3641.29	16720.039	3785.3604	25707.289	36104.039	7474.6201	9848.6846	25071.395	4339.3604	14652.29	20167.039	22365.359	970.29004	27255.039	5546.7305	20104.371	23902.27				3927.75	13167.365	4719.7305	1087.8334	2699.2683	-1327.7323	1673.75	16345.365	11765.73	2220.0596	26947.105	5785.9805	3387.0596	13635.105	10944.98	15483.73	8832.3701	17663.27	6350.7305	5642.3701	21010.27	23722.52	9818.6201	27234.711	14200.75	6134.3652	11731.73	3718.75	16397.365	22452.73	12405.73	9647.3701	22045.27	-3385.2695	14338.37	18440.27	11470.06	5099.1055	9755.9805	7978.7305	11710.37	21427.27	13116.73	6164.3701	15881.27
6673.6001	18410.221	14597.131	3807.6001	16135.221	27840.131	921.45508	13807.835	15341.365	6283.6001	15526.221	13986.131	14571.6	6333.2202	16549.131	13146.455	6173.835	13338.365	12683.455	256.83496	13657.365	10935.455	328.83496	14872.365	11483.455	-2581.165	14648.365	8285.415	43600.48	11725.15	3626.415	19959.48	21392.15	4670.415	20324.48	12174.15	18810.914	11276.55	12124.725	26468.414	10511.48	25270.15	12841.795	22909.01	25885.83	2447.1396	20194.9	15746.065	11243.14	4152.9004	31727.066	16819.414	12546.48	15670.15				17982.414	8141.4805	17705.15	9055.415	5576.4805	16143.15				1006.415	19092.48	19727.15	7931.1396	10867.9	14621.065	895.13965	18696.9	21798.066	15710.415	6580.4805	13551.15	14666.415	8001.4805	24755.15	807.41504	17443.48	18811.15	-922.58496	13222.48	33205.148	5948.415	20592.48	58964.148	4047.1396	21068.9	22370.066	7955.1396	9219.9004	15744.065	12425.795	2769.0098	20605.83	12130.415	6470.4805	19000.15	10501.14	5991.9004	31218.066	1567.2051	14658.775	19076.02	4003.2051	29831.775	18360.02	7843.2051	36197.773	29135.02	10906.31	1551.7002	24860.59	-656.69043	15958.7	14804.59	12.30957	12667.7	10923.59	5625.3096	9181.7002	11188.59	1426.3096	2812.7002	11272.59				4359.3096	2270.7002	15078.59	2955.6104	18123.715	15092.58	3408.3096	423.7002	9071.5898	-1246.6904	2082.7002	9828.5898	4543.3096	-1031.2998	13230.59	-1995.6904	8862.7002	10574.59	2076.6104	12153.715	20777.58	10757.31	-5412.2998	17263.59	5579.7002	24486.48	26621.645	6387.145	17248.094	18787.75				6177.145	16387.094	18481.75	22765.145	7431.0947	13667.75	5393.145	16081.095	14980.75	6146.0449	10870.789	26739.25	3198.145	13868.095	20110.75	17435.145	6558.0947	21018.75	12960.145	8973.0947	15308.75	6550.145	24012.094	16467.75				9887.0449	-3817.2109	15941.25	1110.145	18172.094	13752.75	10835.145	3587.0947	14530.75	15654.325	3899.0498	22730.781	9890.0449	1182.7891	17956.25	10375.145	1973.0947	13583.75	1766.145	12679.095	22160.75	20132.145	8465.0947	14889.75	15660.145	7396.0947	19418.75	13380.145	2848.0947	11142.75	15668.145	3775.0947	23254.75	14199.145	976.09473	15527.75	7029.0449	2248.7891	17841.25	4833.145	14781.095	16381.75							18324.129	7403.8203	12880.256	4097.1299	20978.82	9287.2559	2141.1602	11665.18	-4656.5352	1659.1602	5313.1797	7427.4648	845.16016	3713.1797	10812.465	-2843.8301	9893.5703	12944.425	2456.3252	48845.426	37071.57	5770.8252	25395.1	21857.25	24894.824	29993.1	19677.25	4380.3252	15139.425	17238.57	9998.8252	23731.1	18469.25	951.53516	10187.585	21746.215	16741.824	8101.0996	23700.25	9543.8252	-2.9003906	19058.25	5215.8252	10765.1	22591.25	7898.8252	21490.1	24451.25	4806.8252	9997.0996	18080.25	10758.825	-2092.9004	11265.25	25463.824	7244.0996	21397.25	17252.824	-304.90039	23878.25	9519.8252	23688.1	20371.25	2601.7402	15585.38	9624.4395	4616.7402	32418.379	22795.439	-1571.2598	18630.379	8953.4395				8853.7402	9741.3799	7999.4395	-2842.2598	22456.379	20250.439	12812.74	5008.3799	7631.4395	1255.7402	5539.3799	5675.4395	3503.9851	23983.725	35180.531	2565.3452	17235.496	7965.625	1273.9851	5844.7246	17226.531	13123.346	8153.4951	8388.625	11523.346	4310.4951	12429.625	2264.6201	11852.155	16566.074	4035.4702	18042.65	28688.77	15565.465	6189.3848	14902.795													3708.4702	21192.65	19396.77	7806.4702	15737.65	25868.77	14456.471	7564.6499	14423.77	9671.4707	17516.65	18510.77	12851.471	8104.6499	19882.77	9432.4707	10085.65	13309.77	17216.471	8937.6504	25765.77	12564.471	9133.6504	26893.77	10020.471	8237.6504	20526.77	10935.471	6754.6499	14335.77	11614.471	6627.6499	16868.77	5796.7549	9607.3809	14912.5	2786.7549	2298.3809	15669.5	12420.755	1566.3809	16308.5	4172.7549	645.38086	8932.5				9756.7549	-4034.6191	11079.5	11913.755	-1341.6191	23223.5	18995.754	-83.619141	13338.5	14045.755	-1028.6191	21128.5	12296.475	4601.8447	26278.295	12104.755	-4344.6191	16344.5	8503.7549	2498.3809	8781.5	7464.7549	-6051.6191	11423.5	15958.755	-3381.6191	15238.5	12283.755	-2914.6191	13729.5	-971.38477	14401.045	17079.814				4870.9951	19799.871	13234.711	7949.9951	14311.87	22013.711				13002.34	-237.51953	13323.975	1319.3398	9384.4805	12120.975	4661.3398	16692.48	45735.977	12635.995	9042.8701	16656.711	-260.00488	21217.871	42985.711	14963.34	3763.4805	14177.975	-1730.0049	4932.8701	35552.711	21224.34	7788.4805	28096.975	12867.34	7560.4805	23026.975	-1215.0049	14697.87	39843.711	9021.6602	22005.219	40743.836	6849.25	36844.398	16120.23	7351.2798	19205.996	15820.43	-1033.75	11014.4	16291.23	7633.2798	17264.996	19881.43	7521.25	6320.4004	14720.23	2151.25	16897.4	8960.2305	15237.25	6572.4004	15579.23	9237.0645	36784.148	28018.725	4093.0649	22065.15	17956.725				10482.064	24529.15	12526.725	3627.6553	15815.785	19630.865				1420.6553	8231.7852	19625.865	1192.6553	19062.785	30573.865	14002.655	7842.7852	18188.865	21843.064	831.15039	12366.725				5960.6553	14855.785	21968.865	4291.6553	4610.7852	15503.865							947.7749	12342.045	24667.215				3190.9004	20252.629	9659.0352	30314.9	10679.63	30218.035	3532.9004	25426.629	18261.035	5583.9004	27187.629	24511.035	4797.9004	24252.629	11928.035	-3073.0996	11604.63	11585.035	16616.9	5848.6299	22606.035	13913.9	8531.6299	13208.035	12741.9	5105.6299	25587.035	1433.1802	44150.961	30734.359	17781.18	9307.96	18360.359	7644.1802	16813.961	18676.359	8136.1802	20320.961	20846.359	16169.75	4732.1553	15625.77	12275.77	5085.4746	23440.625	2823.75	20870.156	21764.77				17220.18	7999.96	32634.359	19223.18	9099.96	25832.359	14269.18	6360.96	19352.359	16022.18	7469.96	19468.359	11199.18	5995.96	17754.359	23588.75	-78.844727	22901.77	13432.77	4453.4746	17919.625	3069.1802	19662.961	18406.359	11580.18	2545.96	11984.359	10391.18	4783.96	19766.359	21523.48	4391.8945	10836.57	14459.48	20552.895	15084.57				2051.1553	18135.785	9462.2695	4480.1553	17558.785	5041.2695	10079.16	11931.755	16892.51	11563.155	5897.7852	12580.27	3766.1553	13710.785	13235.27	1728.48	44308.895	36204.57	-228.84473	15266.785	11879.27	16202.48	3045.8945	16704.57	14528.48	2954.8945	12223.57	11602.48	1363.8945	8769.5703	10080.48	3882.8945	16255.57	1793.3652	18716.545	13882.51	8132.3599	16688.246	20669.789	-99.634766	10690.545	10727.51				15134.735	3865.5752	18115.1	9194.3652	4244.5449	17058.51	10334.365	7921.5449	15912.51	16319.359	9586.2451	25931.789	18078.734	4972.5752	21417.1	10417.735	6356.5752	19412.1	12951.735	4780.5752	40563.102	6330.7354	20037.574	31687.1	4171.3652	4286.5449	19217.51	11994.735	7750.5752	26688.1	10167.735	6137.5752	15601.1	3199.3652	3359.5449	12579.51	3570.7354	14621.575	26248.1	7005.3652	3386.5449	13295.51				4561.3652	18023.559	9416.5547				12831.365	17135.559	29031.555	3633.3652	18193.559	20289.555	14893.365	4280.5596	23838.555	6135.2148	11544.865	24318.875	3846.3652	19790.559	52446.555	20721.365	10211.56	55992.555	12085.365	5723.5596	20867.555	14826.365	6397.5596	17422.555	18942.365	7478.5596	29856.555	21970.215	-3087.1348	16703.875	14885.365	8879.5596	28427.555	17434.215	-3899.1348	20326.875	15774.365	541.55957	10819.555	24359.215	-1384.1348	17693.875	11153.095	5007.0703	10123.359	2398.1748	20328.15	25869.734	23542.176	3476.1504	22780.734	16798.176	4817.1504	30911.734	3557.1748	22091.15	16400.734	2149.5449	11487.805	19092.465				6452.1748	22392.15	20187.734	-2362.4551	16837.805	13956.465	6225.1748	1995.1504	25156.734	14577.175	7639.1504	19768.734	11042.175	8115.1504	22877.734	8321.5449	-3084.1953	6540.4648	11748.785	4322.9902	12555.721	-5188.3799	15510.005	13900.564	10617.62	8530.0049	13181.564	18283.961	823.36035	19629.344	-558.68506	40883.934	31995.869				5010.125	17276.84	11152.949	7430.23	13262.255	8545.1992	4563.23	37487.254	34369.199	5085.3149	16842.934	5558.8691	2890.125	9914.8398	7248.9492	14912.23	6494.2549	22754.199	17368.23	1769.2549	9930.1992	17921.23	4039.2549	15209.199	14965.23	-1742.7451	15843.199	2583.96	24844.4	21578.6	18239.961	9233.4004	18835.6	9036.96	15888.4	19385.6	8413.96	23237.4	20004.6	3738.1748	17202.18	13340.26	7364.96	19630.4	21650.6	15297.96	7588.4004	30682.6	2655.7246	25710.535	18114.199	11927.96	13787.4	14972.6	25487.961	11097.4	19944.6	19722.176	11320.18	32865.258	12864.96	6301.4004	16109.6	190.95996	18570.4	15168.6	3782.3398	28057.324	30683.471	1710.9648	24360.15	19000.811	-1042.6602	18664.324	21782.471	1223.9648	19370.15	26204.811	-2311.6602	11781.325	21717.471	3328.3398	22714.324	32251.471	3775.9648	18570.15	24838.811	-2630.6602	20255.324	18543.471	10589.34	10257.325	26086.471	12254.34	8167.3252	21388.471	14035.34	8682.3252	19838.471	13901.34	5850.3252	26313.471	6959.9648	37118.148	18277.811	5860.5254	35632.023	20165.34	3306.3052	33087.453	17943.33	-449.55957	18393.58	8471.4648	8887.3047	22612.455	21445.33	10336.305	18413.455	22551.33	5923.3052	22929.455	32238.33	15693.525	10366.025	31375.34	8989.5254	12273.025	25161.34	6660.3052	20341.455	28465.33	24475.305	12513.455	38949.328	13693.305	7170.4551	11265.33	15569.305	7408.4551	22879.33	11673.305	5550.4551	11257.33	14873.305	7571.4551	18620.33	14442.305	6754.4551	17436.33	8190.3052	18198.455	19634.33	5835.5254	10066.025	36690.34	13697.305	5030.4551	17837.33	131.05518	25791.801	15741.795	4005.0552	30758.801	33438.797	7892.0552	19872.801	25611.795	5623.46	14747.19	16679.414	4070.0552	13821.8	27038.795	11830.055	25555.801	24108.795	16240.055	28179.801	23890.795	5690.0552	18288.801	27157.795	14663.055	4251.7998	23116.795	1239.46	20779.191	18543.414	13338.055	2245.7998	42453.797	10223.055	8951.7998	23018.795	13502.055	13319.8	26732.795	19652.055	3753.7998	21269.795	2582.0552	13869.8	52458.797	13863.055	2186.7998	18335.795	9203.46	3275.1904	13439.414	9206.4902	20157.734	28951.045	6781.4902	21898.734	26618.045	3635.1548	18542.635	27209.539	29285.49	9250.7354	10759.045	4441.1548	16233.635	20437.539	9315.4902	11888.735	23398.045	16544.154	8969.6348	10044.539	14384.154	1836.6348	21724.539	10568.49	8100.7354	20010.045	3872.4902	15089.735	32826.047	11492.49	7051.7354	28976.045	15864.029	4534.0254	15587.705	20172.49	4668.7354	25018.045	2960.1548	14328.635	13801.539	2936.4902	13149.735	17003.045	6805.7002	19801.455	21656.551	3926.7002	18685.455	29877.551	24763.699	37216.453	30955.551	1910.7002	11026.455	34042.551	29898.699	4114.4551	33743.551	9631.7002	13238.455	27526.551	-2151.6274	824.78052	-1874.9236	22529.135	15927.93	17512.535	5352.7002	17473.455	17171.551				860.7002	33748.453	13917.551	5713.7002	19715.455	14606.551	2944.7002	15026.455	22488.551	16480.699	6812.4551	22474.551	5236.7002	25030.455	24874.551	12667.7	5798.4551	27401.551	16778.699	9525.4551	36915.551	2565.7002	15028.455	22318.551	12028.7	1457.4551	23395.551	6284.7002	3008.4551	21963.551	497.61035	15987.675	20831.016	12299.7	3801.4551	14387.551	-6657.2051	34073.281	28011.301	-3841.2051	18759.281	13318.301	-3092.2051	8941.2803	9228.3008	-2044.2051	12247.28	6682.3008	2588.7949	2954.2803	11798.301	6702.3252	17375.805	15850.255	13204.325	7952.8052	14802.255	-1411.7998	21453.789	19139.594	4097.3848	22418.109	25098.9	5463.3848	9797.1094	13710.9	7627.3848	14816.109	21603.9	8870.3848	9997.1094	18196.9	4155.2598	31737.32	17887.096	-1766.7402	31588.32	38369.094				-53.740234	16563.32	36293.094	1933.2598	15730.32	6919.0957	3773.2598	16328.32	22442.096	-109.74023	14281.32	13746.096	2808.9453	15613.675	15772.24	987.25977	17620.32	19544.096	3297.2598	12976.32	20072.096	3928.2598	17901.32	26024.096	3402.2598	8063.3203	14905.096	-1230.7402	9289.3203	12864.096	14149.945	9423.6748	12305.24	8542.9453	20172.676	7132.2402	10471.26	3022.3203	15508.096	16837.346	23806.865	15766.461	-2731.7451	14498.215	-2431.4902	8964.2549	8322.2148	5396.5098				5914.4805	19916.48	33442.32	451.58984	14889.47	25403.975	11878.59	36293.469	27156.975	8239.4805	26841.48	24129.32	5730.4805	48194.48	29856.32	6243.4805	14991.48	4771.3203	2602.5898	19739.469	39729.977				13953.48	4844.4805	6468.3203	6273.4805	9236.4805	14294.32	2479.4805	9304.4805	2389.3203				29906.48	13758.48	32678.32	8123.4805	4249.4805	12669.32	13263.48	8505.4805	11430.32	18468.48	15464.48	25229.32	17467.48	11927.48	29654.32	587.48047	24040.48	18987.32	11915.48	2518.4805	25130.32	6121.4805	16740.48	15519.32	9806.5898	5262.4697	22737.975	14799.904	2274.6445	18514.885				6493.9048	1862.6445	27570.885	4726.9048	11746.645	16129.885	11649.904	2746.6445	8519.8848	9128.7402	17898.91	16413.625	2622.9048	-1870.3555	22869.885	19899.904	3383.6445	16930.885	17609.904	3882.6445	22284.885	15032.74	7046.9102	19664.625	17906.904	3047.6445	23652.885	18080.904	676.64453	18181.885							26624.84	16950.686	35263.922	6882.8398	26550.686	14059.92	13179.84	19464.686	28467.92	24596.84	10213.686	24838.92	12494.84	6032.6851	12605.92	21497.84	10903.686	14523.92	15595.88	9035.0352	17579.234	5971.8799	18205.035	9008.2344	8022.8398	19241.686	19128.92	15687.84	11462.686	12976.92	15756.84	16448.686	17058.92	9531.8398	21794.686	21198.92	18012.84	10352.686	10042.92	17078.879	5852.0352	17075.234	3583.8398	31612.686	25611.92	17574.84	10165.686	20779.92	18368.84	10822.686	24503.92				7725.2402	15183.75	12552.359	10023.24	3223.75	10507.359				9002.5498	9638.0596	40711.602	8868.5498	-69.94043	9173.5996	-15.759766	21139.75	12276.359	3882.2402	6515.75	18068.359	3345.2402	16848.75	11377.359	11967.24	5930.75	72710.359	5395.2402	8879.75	23095.359	10711.24	3727.75	32641.359	8549.2402	928.75	19306.359	7121.5498	-1031.9404	21665.6	615.24023	18767.75	12273.359	-597.75977	16624.75	14449.359	2300.5498	8514.0596	9755.5996	7746.2402	-918.25	13408.359	6665.835	21229.934	10387.641	-600.75977	10192.75	8474.3594	8217.835	5779.9346	16666.641	5310.4004	19987.609	11145.215	28928.33	8006.4404	12607.375	1522.3301	18217.441	12141.375	7068.3301	21368.441	19150.375	-147.88477	15377.91	22269.561	2322.3301	12056.44	28419.375	13680.33	18784.441	16668.375	13970.33	18726.441	13703.375				20273.33	1843.4404	14415.375	11701.115	5949.9102	25148.561	14451.115	9896.9102	36984.562	17967.33	3119.4404	22554.375				1820.73	8240.8457	2605.7305	11116.45	9952.46	21336.285				5608.7549	19559.27	20943.439	9773.6504	26019.359	22776.686	12917.755	10440.27	18179.439	22312.754	10553.27	14307.439	15124.755	3678.27	15072.439	-12056.805	12068.355	16442.57	5618.29	28145.344	23361.811	117.26953	22049.635	659.70508	-5133.7305	15451.635	14032.705	2589.2695	19600.635	10615.705				9393.2695	1271.6348	24275.705	5535.2695	4661.6348	2549.7051	7283.29	3428.3447	29120.811	25573.336	7455.8896	19933.275	3265.1797	22276.02	24082.965	803.17969	24468.02	39410.965	11057.18	19881.02	19208.965	2105.335	16716.891	26584.275	21004.18	3853.0195	22163.965	870.33496	20045.891	23327.275	6512.1797	5529.0195	22719.965	14869.335	4961.8896	30750.275	12017.335	7732.8896	25578.275	21349.18	3740.0195	34658.965				514.17969	21628.02	27807.965	1362.1797	4959.0195	9924.9648	6564.1904	25306.99	24710.064	9996.1904	-1921.0098	4576.0645	5413.1904	23820.99	29127.064	5476.415	1160.5898	17072.65	3335.1904	15798.99	7646.0645	11514.19	-2894.0098	17644.064	7195.75	19428.365	12954.73				3113.0596	14577.105	2390.9805	1537.1429	3451.0085	-1806.4823	3649.0596	20198.105	8186.9805	4556.52	22862.621	8495.7109	4074.52	10371.62	19245.711	18098.75	7784.3652	10558.73	8593.75	2259.3652	19228.73	18466.539	8961.8047	26907.105	13366.06	12488.105	10294.98	4986.0596	17285.105	21997.98	13174.75	5803.3652	13417.73	2788.75	7844.3652	13780.73	10833.52	699.62012	10160.711	12386.75	6819.3652	9199.7305	18055.75	3786.3652	8837.7305
2572.4551	17364.836	12243.365	2515.4551	14221.835	28473.365	-1888.6201	20316.605	13361.404	5524.4551	10211.835	16769.365	12003.455	-1740.165	18684.365	13750.38	9381.6055	16187.404	10691.38	3642.6055	12166.404	7299.3799	5879.6055	10342.404	8274.3799	4569.6055	11566.404	8406.1396	43838.898	17540.066	1785.1396	13711.9	21325.066	4440.1396	20777.9	16818.066	16173.715	24086.045	13236.164	25353.141	7990.9004	27308.066	14073.35	28523.531	28380.76	6980.7949	18107.01	18863.83	18098.795	3722.0098	29347.83	9346.1396	9844.9004	19558.066				15656.14	2843.9004	20343.066	10113.14	3304.9004	22548.066				-721.86035	17302.9	19035.066	14532.795	6220.0098	14185.83	4119.7949	18118.01	17679.83	11577.14	7340.9004	16423.066	11565.14	6595.9004	31196.066	-1672.8604	17591.9	20211.066	-1124.8604	14119.9	29306.066	3535.1396	19341.9	55240.066	3254.7949	15798.01	19460.83	15124.795	4246.0098	10963.83	14547.35	4665.5303	17833.76	11080.14	2361.9004	19634.066	15289.795	5446.0098	22640.83	1887.7949	11522.86	9115.4648	5010.7949	27904.859	5470.4648	6618.7949	35446.859	16545.465	13158.61	6640.7148	21249.58	-1107.3896	20805.715	17549.58	2535.6104	17193.715	14771.58	8434.6104	13107.715	14165.58	3676.6104	10759.715	8399.5801				3099.6104	7135.7148	14215.58	2206.9902	8078.5801	15747.08	5057.6104	7076.7148	9047.5801	-530.38965	9183.7148	13369.58	10485.61	4536.7148	17030.58	-2270.3896	19095.715	12991.58				12095.61	1697.7148	18789.58	3364.3252	19538.73	30870.805	4104.0449	12120.789	22826.25				6391.0449	9568.7891	21001.25	12341.045	-5981.2109	21317.25	5510.0449	10196.789	14947.25	9058.3252	11126.05	20523.781	1085.0449	8424.7891	26608.25	17521.045	1835.7891	27129.25	11149.045	5061.7891	22994.25	5390.0449	16288.789	19676.25				10148.325	1457.0498	18857.781	-446.95508	7604.7891	24828.25	9418.0449	-2524.2109	22889.25	8823.8047	2685.2051	17327.324	14486.325	5043.0498	19956.781	9854.0449	-2940.2109	21013.25	612.04492	3526.7891	27386.25	17929.045	878.78906	19591.25	13698.045	85.789062	29361.25	10383.045	-4930.2109	21542.25	16017.045	-205.21094	26333.25	11895.045	-3166.2109	21576.25	10391.325	4756.0498	19474.781	4032.0449	11763.789	24089.25							12045.16	-3973.8203	10761.465	2944.1602	8433.1797	10537.465	5703.79	-110.26953	-2760.9102	-2822.21	13002.73	9848.0898	-891.20996	9590.7305	16296.09	-468.27979	14068.439	16253.765	1090.7197	47351.422	44260.969	822.53516	25977.586	18237.215	24656.535	25782.586	18782.215	37.719727	14435.42	19635.969	3818.5352	21190.586	19455.215	-438.6748	11570.425	11744.57	9696.5352	2847.585	22364.215	-2834.4648	-3294.415	17054.215	-294.46484	11633.585	21999.215	8050.5352	12769.585	20253.215	-302.46484	9925.585	14020.215	6102.5352	-3044.415	8900.2148	19184.535	4797.585	17303.215	14020.535	-50.415039	26843.215	3822.5352	23489.586	16353.215	-657.36523	17335.76	20309.094	-374.36523	28073.76	24141.094	-3884.3652	18969.76	20875.094				627.63477	10517.76	16291.095	4807.6348	9081.7598	34173.094	4823.6348	4487.7598	23249.094				4015.1299	24569.77	33151.754	3593.9851	14137.725	5553.5303	3230.1299	9226.7695	23034.754	14508.985	2996.7246	10959.53	14409.985	128.72461	11169.53	4426.8901	20008.75	22044.18	3720.4648	20846.385	31656.795	20117.141	1807.9199	14735.535													5132.4648	17012.385	17538.795	6916.4648	13603.385	21411.795	14551.465	6493.3848	15876.795	9508.4648	10293.385	13049.795	13784.465	4169.3848	23650.795	13337.465	9353.3848	16585.795	19849.465	8914.3848	27817.795	18466.465	7967.3848	26502.795	11492.465	3802.3848	18826.795	12809.465	586.38477	15497.795	11804.465	5658.3848	14852.795	7547.4746	11378.845	9263.2949	-244.52539	16032.845	21552.295	8123.4746	7655.8447	16042.295	-349.52539	10251.845	12319.295				4099.4746	3445.8447	16892.295	8520.4746	5938.8447	28596.295	12361.475	8217.8447	18638.295	16247.475	8492.8447	27179.295	7803.9404	-157.84961	12672.25	10113.475	6730.8447	18792.295	-1850.5254	19532.844	14882.295	6925.4746	4247.8447	16030.295	10575.475	6596.8447	21064.295	9482.4746	5430.8447	13542.295	2322.0352	9396.4248	16003.535				3817.5146	21412.1	12989.1	13528.515	3802.0996	18087.1				8552.9951	977.87012	15002.711	1506.9951	11997.87	16761.711	7870.9951	23012.871	33987.711	11392.515	9173.0996	16869.1	-1471.4854	21452.1	36931.102	10537.995	8099.8701	18786.711	-3069.4854	8381.0996	33895.102	20355.996	10686.87	36262.711	9196.9951	7987.8701	27995.711	8854.5146	6453.0996	27738.1	7896.7051	26176.43	35496.031	5506.2798	37174.996	14773.43	6363.6099	17732.785	22398.344	-415.72021	15084.995	15521.43	4475.6099	15655.785	22578.344	3659.2798	9563.9951	11728.43	735.27979	17511.996	5220.4297	12623.279	6347.9951	16531.43	3847.9805	42562.84	20753.369	1213.9805	26053.84	18057.369				5004.9805	30520.84	13265.369							4456.0649	12636.15	19836.725	4021.0649	18977.15	35583.727	16736.064	7154.1504	25327.725	15645.98	9522.8398	11079.369				7072.0649	19223.15	22373.725	7338.0649	6428.1504	22917.725							2427.6001	12987.564	24956.926				5655.8604	16830.26	2925.0664	28641.859	7181.2598	19213.066	3772.8604	18500.26	13467.066	4972.8604	22752.26	17302.066	6650.8604	21935.26	6831.0664	-2445.1396	8127.2598	-1139.9336	14433.86	3249.2598	18054.066	12212.86	3858.2598	5993.0664	12080.86	3911.2598	22725.066	-67.25	34535.156	28391.77	12602.75	-1427.8447	15094.77	4624.75	15575.155	19458.77	5575.75	15204.155	20124.77	19136.77	7159.4746	16034.625	2728.7695	18320.926	23834.891	4754.7695	25813.475	24151.625				18831.75	4087.1553	32574.77	17502.75	15.155273	25736.77	14114.75	3742.1553	18478.77	14208.75	2163.1553	20863.77	9347.75	3040.1553	15451.77	34913.77	5677.4746	16807.625	11023.77	7565.9248	18765.891	1410.75	12764.155	20464.77	10764.75	-1790.8447	12598.77	1992.75	8297.1553	17916.77	17011.156	4502.7852	13867.27	7898.1553	22602.785	14427.27				5863.1602	12882.755	6452.5098	11671.16	11641.755	12953.51	4960.125	17710.266	14847.055	13260.16	-274.24512	13563.51	11683.16	3905.7549	14430.51	307.15527	33941.785	34446.27	1367.1602	5386.7549	18848.51	-541.84473	14415.785	10577.27	10409.155	4319.7852	14157.27	8956.1553	1936.7852	5191.2695	9307.1553	5215.7852	13952.27	6611.3599	23760.246	19905.789	9578.1201	13850.335	1221.9258	6494.3599	13021.245	18706.789				12057.365	4915.5449	13148.51	11911.359	5864.2451	19835.789	13417.359	7996.2451	16079.789	19136.121	8302.335	20820.926	691.36523	14797.545	11373.51	2004.3652	8796.5449	20466.51	7525.3652	5592.5449	35832.508	661.36523	17501.545	18502.51	11224.359	6116.2451	20285.789	6948.3652	5377.5449	16904.51	3661.3652	7963.5449	8752.5098	9463.3594	1167.2451	13424.789	2865.3652	6864.5449	23331.51	13656.359	3145.2451	14425.789				10422.215	7578.8652	20130.875				13200.215	11481.865	27711.875	6269.2148	14281.865	24450.875	17888.215	156.86523	28650.875	3703.0947	23579.07	21496.359	9599.2148	8108.8652	67451.875	25864.215	2541.8652	63501.875	9773.2148	-5209.1348	22279.875	16789.215	125.86523	24768.875	22841.215	2349.8652	39423.875	16067.095	8914.0703	10319.359	14771.215	-161.13477	39243.875	17128.094	5889.0703	14827.359	14540.215	-3522.1348	14300.875	19632.094	7711.0703	9906.3594	8492.7852	5799.6953	11125.359	202.54492	14039.805	15826.465	16862.545	2822.8047	18020.465	10836.545	1438.8047	18638.465	6471.5449	17293.805	7971.4648	7862.7852	13622.99	24714.721				4206.5449	20552.805	-24.535156	18315.785	-534.00977	19916.721	-3469.4551	-1164.1953	13140.465	9345.5449	3164.8047	6189.4648	10745.545	8593.8047	12081.465	14620.785	-2192.0098	12770.721	-522.63965	16704.98	18906.555	-180.04004	13354.36	28937.344	19153.961	3614.3604	20482.344	19027.789	8440.5947	19156.066	1560.125	43590.84	30705.949				4153.3799	19624.461	23259.436	22849.314	3751.9346	8849.8691	4337.3149	40049.934	33034.867	6256.125	13919.84	5111.9492	-172.62012	11838.46	17015.436	15599.314	8656.9346	17060.869	14644.314	4524.9346	9503.8691	16545.314	5872.9346	9893.8691	13375.314	3002.9346	19427.869	2550.1748	29076.18	26520.26	15453.175	6611.1797	21177.26	5890.1748	20673.18	19364.26	8513.1748	26115.18	18454.26	1832.7246	15177.535	18964.199	5178.1748	17579.18	23177.26	14960.175	10207.18	29606.26	2496.645	20157.594	12888.039	14215.175	8166.1797	11976.26	16205.175	15399.18	20034.26	19291.725	11526.535	34877.199	563.1748	19774.18	18117.26	-1798.8252	16208.18	11683.26	3873.9648	18648.15	27432.811	5289	21942.965	17925.775	1905.9648	16163.15	22090.811	15366	16662.965	20709.775	-170.03516	8179.1504	27455.811	5484.9648	18342.15	31362.811	5414	12380.965	17386.775	-1162.0352	15916.15	20042.811	14036.965	8389.1504	20974.811	14419.965	6630.1504	18457.811	13677.965	3921.1504	18529.811	14388.965	2451.1504	20012.811	4715	10047.965	11409.775	5556.4404	30305.58	9619.4648	1642.5254	38734.023	18287.34	2455.0249	17593.246	21605.266	5253.5254	24323.025	18757.34	10588.525	18756.025	25173.34	6661.5254	22819.025	30222.34	21840.441	6770.5801	14046.465	12077.44	3213.5801	5991.4648	6740.5254	17071.025	30286.34	24248.525	15166.025	34350.34	12547.525	9118.0254	14429.34	8320.5254	15979.025	18017.34	9474.5254	6902.0249	12550.34	15981.525	10122.025	20279.34	16828.525	8343.0254	18206.34	7823.5254	17263.025	15928.34	9456.4404	6924.5801	26401.465	10433.525	6738.0249	21636.34	-1285.54	22586.191	12771.414	3095.46	27387.191	32010.414	5545.46	17630.191	21080.414	2815.1445	18776.885	16411.795	2257.46	10763.19	20923.414	2880.46	29197.191	24144.414	10666.46	21843.191	29350.414	7919.46	13934.19	22891.414	14841.46	7614.1904	24214.414	1112.1445	26333.885	11459.795	10772.46	-170.80957	33637.414	7253.46	4686.1904	18058.414	10115.46	12947.19	26388.414	16807.461	181.19043	25089.414	1610.46	12847.19	46310.414	12723.46	-2180.8096	16160.414	8713.1445	9905.8848	10181.795	8972.1543	17531.635	25886.539	3931.1548	25919.635	26262.539	4191.0298	23415.025	24264.705				2121.0298	15566.025	13960.705	10693.154	6231.6348	24967.539	15840.029	8688.0254	8711.7051	13243.029	7954.0254	14981.705	9108.1543	8240.6348	23431.539	2423.1548	14814.635	28071.539	13470.154	6788.6348	23531.539	16488.65	611.63477	15919.27	15332.154	3467.6348	29268.539	3781.0298	12282.025	14718.705	-586.84521	13905.635	15816.539	7427.6104	16578.676	23517.016	1114.6104	18368.676	23069.016	36734.609	12155.675	19952.016	-381.38965	13540.675	39548.016	18515.609	20103.676	32884.016	4434.6104	12602.675	27497.016	-5150.7173	1679.0012	5517.541	22775.66	12006.585	19983.475	521.61035	26117.676	17179.016				-3417.3896	35569.676	21608.016	1715.6104	26050.676	11558.016	-1257.3896	21330.676	21019.016	16615.609	10260.675	26600.016	7003.6104	16712.676	23525.016	10942.61	6926.6748	21189.016	11331.61	9647.6748	37696.016	1035.6104	14200.675	24500.016	6948.6104	229.6748	22784.016	1514.6104	6375.6748	19368.016	-153.27539	22625.465	20304.574	12708.61	594.6748	15613.016	-1562.1299	31798.801	37317.797	-827.12988	19796.801	25219.795	6072.8701	5840.7998	19442.795	1127.8701	22658.801	13811.795	626.87012	22515.801	17162.795	11007.155	11253.141	22699.535	13060.155	6590.1401	16321.535	-2529.5498	26355.24	15232.301	4963.2002	19841.789	20423.594	8753.2002	4195.79	17258.594	3612.2002	4016.79	26465.594	14089.2	4124.79	20865.594	3674.9453	38486.676	10062.24	-2239.0547	30404.676	35077.242				359.94531	21559.676	34156.242	532.94531	21294.676	6131.2402	4368.9453	22137.676	18603.24	455.94531	23121.676	12394.24	-240.51953	14931.8	19091.756	4623.9453	21282.676	9981.2402	139.94531	16186.675	13576.24	2635.9453	26089.676	14714.24	617.94531	17847.676	9982.2402	8300.9453	6454.6748	9820.2402	9338.4805	9980.7998	5526.7559	-4634.5195	27589.801	17079.756	10154.945	5611.6748	11228.24	16704.795	26434.234	18449.525	-2369.6548	8139.8652	17967.461	8380.3457	10637.865	17899.461				4730.5898	28569.469	30423.975	-187.91992	15884.57	28950.756	8657.0801	37407.57	26213.756	7707.5898	29388.469	29465.975	7772.5898	43546.469	36552.977	4309.5898	23246.469	15484.975	3395.0801	14386.57	38189.758				15180.59	8527.4697	17489.975	5560.5898	10460.47	21389.975	4655.5898	15583.47	9908.9746				37318.59	16510.469	36805.977	8230.5898	6884.4697	17821.975	14323.59	7411.4697	21368.975	34505.59	20056.469	28578.975	20572.59	14352.47	30477.975	4034.5898	24456.469	21734.975	13452.59	13602.47	41360.977	4276.5898	18276.469	23324.975	8664.0801	3928.5703	20166.756	13794.74	3910.9102	19515.625				7141.7402	7721.9102	30775.625	1890.7402	28610.91	26172.625	9848.7402	6257.9102	12281.625	6403.9849	16081.58	14839.805	1362.7402	2889.9102	25831.625	19712.74	7983.9102	15917.625	14801.74	5507.9102	32012.625	14008.984	3081.5801	16944.805	14095.74	7293.9102	28470.625	16031.74	9342.9102	18807.625							23981.879	9052.0352	40087.234	5520.8799	19826.035	16694.234	8331.8799	22076.035	22112.234	21575.879	4340.0352	21289.234	13457.88	5365.0352	12876.234	17160.879	8593.0352	13006.234	16122.92	1623.1602	23513.641	4095.9199	10700.16	13328.641	7131.8799	11114.035	11775.234	16638.879	6070.0352	9352.2344	11435.88	8954.0352	9707.2344	5326.8799	23354.035	19972.234	15735.88	9005.0352	12367.234	16537.92	1328.1602	29710.641	5493.8799	25491.035	27468.234	19765.879	7557.0352	15187.234	16184.88	6414.0352	16838.234				5116.5498	18272.059	5939.5996	13241.55	3253.0596	7539.5996				817.1748	18949.98	40049.68	9751.1748	3924.9805	23516.68	293.5498	21586.059	10093.6	8933.5498	5874.0596	11627.6	599.5498	10677.06	11602.6	13420.55	3772.0596	60718.602	8691.5498	11601.06	21885.6	11762.55	3437.0596	31339.6	10261.55	3714.0596	18840.6	4769.1748	13208.98	23028.68	1252.5498	19670.059	8292.5996	279.5498	15431.06	10402.6	4458.1748	14219.98	20113.68	4292.5498	-615.94043	8032.5996	2152.0195	24560.635	2270.6094	1142.5498	18213.059	8347.5996	-2805.9805	11692.635	12475.609	9985.1797	22888.779	19360.385	28147.115	4345.9102	21516.561	-688.88477	11557.91	21300.561	4008.1152	23711.91	29276.561	1023.4751	13427.15	22998.205	-1390.8848	16639.91	16630.561	6182.1152	18238.91	26383.561	4241.1152	34311.91	19659.561				12435.115	158.91016	29723.561	16007.475	7048.1504	24626.205	15078.475	8384.1504	40223.203	16412.115	-1457.0898	26635.561				1293.335	5837.5352	8386.1602	16169.38	6114.3599	24709.705				3868.6499	20324.359	12954.686	7326.6445	19937.18	27400.811	14194.65	14780.359	21125.686	18790.65	8553.3594	14508.686	1347.6499	13593.359	16058.686	-4229.5156	12941.845	19575.615	3467.5352	16703.961	21809.051	4025.29	26307.344	13444.811	1185.29	25212.344	25202.811	4349.29	26340.344	17783.811							-170.70996	21581.344	17318.811	8329.5352	-1120.04	24986.051	30638.09	13751.189	16385.439	1029.335	18753.891	22373.275	-4232.665	31712.891	27278.275	3817.335	21495.891	18963.275	8143.0898	24332.189	22877.439	11136.335	7383.8896	19460.275	9394.0898	23680.189	22454.439	3321.335	6783.8896	17412.275	19211.09	8956.1895	24619.439	19612.09	11394.189	20085.439	17121.336	7621.8896	34354.273				3300.335	9048.8896	21803.275	-692.66504	7495.8896	9808.2754	4823.6201	31484.684	29410.395	7788.6201	3760.6846	15927.395	-1188.3799	26495.684	37932.395	14189.2	6511.3096	10021.814	10166.62	759.68457	18514.395	9891.6201	1808.6846	30617.395	7090.0596	18570.105	14320.98				6752.52	10137.62	3110.7109	2185.6033	3073.5242	-2572.7517	5098.52	15350.62	6862.7109	13179.54	4042.8047	477.10547	-289.45996	14931.805	9932.1055	13261.06	8092.1055	8635.9805	10448.06	6387.1055	13413.98	17168.621	12436.035	35871.359	17510.52	12392.62	13456.711	6530.52	17191.621	19867.711	15246.06	9561.1055	15408.98	-1268.9404	13917.105	9546.9805	6906.54	3371.8047	4273.1055	1986.0596	23609.105	8074.9805	17334.059	6551.1055	10413.98
1898.3799	18630.605	7966.4043	9556.3799	7210.6055	33611.406	-1067.46	19491.535	19188.426	2384.3799	17396.605	14684.404	11460.38	6059.6055	14852.404	11395.54	9498.5352	15667.425	7531.54	2341.5352	10015.425	6742.54	1833.5352	17377.426	5682.54	1122.5352	16944.426	4535.7949	36924.008	13693.83	12990.795	4165.0098	17795.83	7786.7949	13882.01	9607.8301	17804.564	20083.84	8818.3496	23510.795	6915.0098	25062.83	15906.915	29553.551	28373.725	7650.3501	18818.531	11244.76	17759.35	6999.5303	30924.76	13791.795	8586.0098	10363.83				12793.795	2528.0098	16117.83	14092.795	3912.0098	10162.83				1384.7949	13774.01	13020.83	6661.3501	7551.5303	10486.76	16742.35	6697.5303	13227.76	14974.795	2209.0098	13356.83	28.794922	3861.0098	18873.83	12048.795	2211.0098	12812.83	3225.7949	14903.01	25768.83	10767.795	18933.01	50653.828	5802.3501	25540.531	13566.76	12372.35	6729.5303	10918.76	13772.915	10636.55	21425.725	12589.795	524.00977	12599.83	11625.35	8599.5303	18559.76	-2886.0801	9523.1553	12329.92	4959.9199	14497.155	16334.92	2316.9199	32767.156	20035.92	10009.99	-1101.4199	20702.08	-1621.0098	11445.58	13453.08	901.99023	7910.5801	10681.08	12963.99	-2815.4199	14309.08	1227.9902	409.58008	10858.08				1677.9902	-2376.4199	11601.08	4200.3555	14788.43	13516.965	1300.9902	-465.41992	8700.0801	-1633.0098	163.58008	10076.08	11296.99	-6285.4199	10658.08	-2453.0098	8045.5801	12124.08				8595.9902	-8781.4199	13003.08	3172.4702	14625.195	25039.379	7847.3252	18248.051	28317.781				6253.3252	16212.05	22912.781	6761.3252	15164.05	29935.781	5696.3252	11597.05	17628.781	3093.8047	11927.205	25917.324	4411.3252	12256.05	23439.781	17762.324	4880.0498	25526.781	19031.324	8076.0498	24684.781	3730.3252	19911.051	21796.781				6112.8047	-1073.7949	14952.324	3087.3252	11405.05	25446.781	10747.325	3478.0498	23085.781	9399.4551	10288.05	21004.141	11028.805	3889.2051	17289.324	12122.325	1455.0498	24520.781	2667.3252	7293.0498	20601.781	19538.324	7498.0498	21931.781	18482.324	6711.0498	28536.781	11510.325	-1523.9502	17636.781	18554.324	5125.0498	26608.781	14408.325	-297.9502	23675.781	5425.8047	2738.2051	14414.324	7507.3252	19868.051	16327.78							14262.79	5929.7305	11939.09	2668.79	17389.73	6821.0898	13493.955	1630.0449	4362.7246	3594.9551	12062.045	17248.725	4056.9551	10854.045	23871.725	-189.1001	9574.0098	11087.915	719.9248	44361	53590.656	1192.3252	26259.426	11196.57	21132.324	29860.426	17200.57	2308.9248	19240	21987.656	3746.3252	20004.426	16036.57	-3052.2803	10913.42	20232.969	12584.325	6778.4248	18640.57				8762.3252	5639.4248	14482.57	12089.325	2924.4248	19282.57	-594.6748	4683.4248	10725.57	6477.3252	-1299.5752	8222.5703	19968.324	6606.4248	24420.57	15119.325	-850.5752	20263.57	2363.3252	25348.426	14542.57	6819.27	16454.094	24638.754	5540.27	22277.094	33847.754	1117.27	17862.094	24400.754				9479.2695	5021.0947	19991.754	7090.27	11981.095	34618.754	12813.27	4598.0947	18886.754				3749.9199	14915.085	19777.115	5115.1299	12886.77	8256.7549	755.91992	12750.085	9521.1152	13828.13	4595.7695	17548.754	15284.13	975.76953	13504.755	6689.9502	20211.184	19998.336	5559.1401	22482.92	25130.535	16417.621	4441.1553	13673.074													6925.1401	7994.9199	22241.535	7112.1401	8694.9199	23529.535	16335.141	2068.9199	17820.535	7918.1401	6916.9199	18015.535	11627.141	2266.9199	23675.535	15360.141	1615.9199	19433.535	21506.141	3653.9199	30479.535	10037.141	1975.9199	33690.535	12207.141	3216.9199	22130.535	15041.141	-984.08008	18147.535	13052.141	2656.9199	19185.535				-349.05957	10172.15	4793.25	8361.9404	595.15039	6987.25	-3160.0596	3437.1504	4791.25				3567.9404	-2642.8496	94.25	8770.9404	16.150391	17410.25	12599.94	33.150391	7843.25	11263.94	3611.1504	9693.25	5278.2949	-1857.0195	17041.83	2870.9404	-1518.8496	5509.25	-667.05957	11855.15	3308.25	4740.9404	-1586.8496	6482.25	9016.9404	-2114.8496	9510.25	7783.9404	-1719.8496	12027.25	1021.3848	11107.98	17337.641				3564.6152	14155.045	16133.814	12326.615	1321.0449	23213.814				12975.515	4731.0996	7607.0996	-621.48535	11587.1	9933.0996	6819.5146	21373.1	35908.102	12158.615	3422.0449	23424.814	-2270.3848	16029.045	43229.812	12512.515	9040.0996	8997.0996	-4453.3848	17323.045	39278.812	20273.516	11512.1	28931.1	7374.5146	11866.1	21453.1	4971.6152	1174.0449	35144.812	6951.8652	24692.336	39630.586	6241.6099	24718.785	18527.344				-1289.3901	12193.785	11494.345	5648.9302	23946.539	13589.721	4680.6099	5827.7852	16560.344	1446.6099	13506.785	9688.3447	8376.6094	9884.7852	17299.344	8048.7998	41550.145	16451.734	8593.7998	19245.145	14403.734				10465.8	22330.145	4286.7344							748.98047	12885.84	17190.369	-1045.0195	25642.84	30345.369	13457.98	15522.84	22460.369	18476.801	6552.1445	4137.7344				2913.9805	27362.84	14717.369	2422.9805	15716.84	23214.369							-114.69482	10720.15	21244.035				4430.0352	18046.23	4014.3164	27357.035	12219.23	17595.316	3568.0352	21157.23	13245.316	4589.0352	22070.23	16572.316	7057.0352	19710.23	6631.3164	-2750.9648	11218.23	468.31641	14456.035	4693.2305	15225.316	11983.035	2938.2305	2199.3164	13401.035	4839.2305	16750.316	-804.23047	46107.477	30451.625	12628.77	4200.4746	14819.625	5525.7695	21191.475	21631.625	2065.7695	21391.475	16409.625	16444.77	6305.9248	14322.891	7565.3945	8641.1797	17608.59	-26.230469	19194.926	26567.891				15178.77	7664.4746	36299.625	19493.77	3305.4746	26687.625	13024.77	4335.4746	13392.625	13118.77	5389.4746	23968.625	11273.77	5431.4746	15689.625	30816.77	8553.9248	17251.891	11193.395	-4551.8203	17897.59	8407.7695	9435.4746	15913.625	8476.7695	18.474609	11808.625	300.76953	8804.4746	20329.625	18983.16	-83.245117	11752.51	16313.16	16818.754	20432.51				4136.125	16551.266	9015.0547	5524.125	16364.265	10130.055	4557.8496	22556.434	30650.365	14977.125	2979.2646	12689.055	7005.125	5478.2646	12311.055	2613.1602	30774.754	33697.508	-129.875	15228.265	10612.055	4716.1602	7416.7549	11508.51	12157.16	1463.7549	7469.5098	13399.16	-3356.2451	9205.5098	11071.16	-3844.2451	17472.51	5503.1201	19529.336	17469.926				6968.1201	7995.335	9577.9258				13704.359	4956.2451	23234.789	17873.121	5139.335	12249.926	13388.12	5938.335	10573.926	15289.55	7826.3652	17635.855	6004.3599	22370.246	15995.789	14445.359	8731.2451	19976.789	12427.359	6095.2451	39442.789	5228.3599	21723.246	20243.789	8297.1201	2300.335	20014.926	10981.359	5942.2451	21352.789	9035.3594	5455.2451	12848.789	7551.1201	1308.335	6166.9258	2284.3599	12575.245	32113.789	12930.12	1344.335	9674.9258				5946.0947	20855.07	11809.359				8201.0947	13581.07	22785.359	4288.0947	22264.07	15292.359	10593.095	18722.07	24833.359	2597.7852	22134.695	24909.359	1140.0947	25162.07	50617.359	16210.095	25492.07	48655.359	1495.0947	4081.0703	12891.359	18118.094	10611.07	10563.359	18179.094	7197.0703	32138.359	15943.785	5919.6953	14501.359	18193.094	13337.07	31683.359	10053.785	5332.6953	16166.359	12526.095	4982.0703	7045.3594	17434.785	9789.6953	14458.359	6517.3945	-2228.1953	8747.0508	5144.7852	18383.99	17342.721	24337.785	1129.9902	12048.721	19984.785	2618.9902	22946.721	20882.785	1410.9902	-7069.2793	2684.3604	19135.98	23254.555				9659.7852	18148.99	8622.7207	15883.36	5759.9805	21368.555	910.78516	-2280.0098	15131.721	13960.785	7680.9902	14755.721	17849.785	2619.9902	15970.721	12911.36	-1088.0195	14702.555	1576.8447	11537.575	14542.445	-2594.21	12317.595	28368.066	13948.79	3305.5947	20025.066	15844.16	9684.2051	15657.859	-1735.6201	41824.461	32958.438				3713.5352	18278.699	9903.0293	17399.125	2913.8398	7334.9492	4640.125	41379.84	40156.949	3210.3799	15216.46	9210.4355	2444.5352	11688.7	9295.0293	14817.125	9211.8398	18807.949	18846.125	5698.8398	11093.949	19630.125	5290.8398	8519.9492	15687.125	2753.8398	15063.949	14794.725	4585.5352	19061.199	15376.725	8078.5352	17296.199	7852.7246	16986.535	17765.199	2963.7246	22550.535	15971.199	1188.645	-758.40527	12549.039	3240.7246	19222.535	19577.199	15059.725	8483.5352	26012.199	3862.25	23185.52	12886.895	11738.725	10002.535	7995.1992	18132.725	15162.535	22405.199	20764.645	6871.5947	34820.039	3713.7246	17153.535	16465.199	-2122.2754	14131.535	8172.1992	7647	19333.965	23895.775	4962.5498	23021.76	20064.67	6356	16961.965	19827.775	20328.551	6264.7598	19432.67	4535	8306.9648	20750.775	7353	18062.965	28201.775	5326.5498	14170.76	24082.67	14617	4809.9648	17774.775	13672	7139.9648	18441.775	18694	3876.9648	20323.775	17136	4401.9648	18591.775	18313	2478.9648	20054.775	4361.5498	17129.76	13070.67	7634.0249	29942.246	19593.266	1638.4404	34255.578	6077.4648	2726.1802	20103.594	17253.516	3829.4404	18209.58	7796.4648	8442.4404	12174.58	12829.465	4382.4404	11959.58	18265.465	22571.025	5831.2451	30678.266	14431.025	1716.2451	20400.266	5733.4404	12346.58	19914.465	18268.441	22875.58	25245.465	12727.44	2537.5801	-702.53516	5372.4404	12188.58	13459.465	9521.4404	912.58008	4383.4648	13960.44	5939.5801	13575.465	3388.4404	4047.5801	3182.4648	2484.4404	20219.58	11045.465	9155.0254	4333.2451	41324.266	11339.44	1984.5801	13653.465	-1730.8555	24111.885	5197.7949	1880.1445	47922.883	26108.795	4449.1445	24013.885	18809.795	2409.9746	11968.465	10574.93	154.14453	18513.885	19032.795	4201.1445	30439.885	19582.795	11666.145	30008.885	23607.795	13433.145	11858.885	20707.795	-378.85547	18476.885	15318.795	989.97461	15349.465	5952.9297	8212.1445	8485.8848	29764.795	13052.145	6191.8848	13909.795	11198.145	9143.8848	19816.795	15294.145	6430.8848	19564.795	-502.85547	15358.885	37224.797	4251.1445	7864.8848	-1.2050781	10079.975	447.46484	9064.9297	7421.0298	19581.025	19689.705	-934.97021	25570.025	18173.705	1298.6499	17735.635	21300.27				2170.6499	8830.6348	11567.27	9456.0293	11993.025	19686.705	16406.65	5342.6348	7658.2695	18170.65	3093.6348	16825.27	6796.0298	7318.0254	19293.705	-1360.9702	20697.025	23711.705	13886.029	6193.0254	18807.705	13495.195	2600.0098	19873.32	17095.029	4406.0254	25330.705	2152.6499	11587.635	14870.27	736.02979	12914.025	11517.705	7809.7246	22386.465	25112.574	1196.7246	16784.465	24166.574	35531.727	6969.4648	25246.574	5192.7246	9167.4648	35174.574	15220.725	24286.465	34423.574	7300.7246	18107.465	24735.574				23437.121	19639.186	19730.426	2173.7246	21753.465	14363.574				3589.7246	21897.465	19010.574	3868.7246	25711.465	11023.574	-1311.2754	20674.465	26991.574	15290.725	7966.4648	26065.574	14033.725	7590.4648	22784.574	9018.7246	8219.4648	20398.574	13168.725	9773.4648	37727.574	-1121.2754	15797.465	20286.574	5792.7246	3041.4648	24009.574	5870.7246	2972.4648	17288.574	387.38965	18926.031	16224.436	15122.725	6286.4648	19124.574	-1426.5801	30642.934	9672.3047	6182.4199	8203.9346	25828.305	12436.42	122.93457	17232.305	-1639.5801	7145.9346	12516.305	-330.58008	16206.935	15411.305	12547.325	11478.57	19025.135	14924.325	8752.5703	18116.135	3032.9199	9696.3447	15700.885	3447.4502	13136.24	18072.301	2923.4502	6619.2402	10972.301	-4470.5498	1543.2402	23553.301	7014.4502	6250.2402	14678.301	1618.4805	41158.801	13740.756	-7146.5195	29905.801	22632.756				-4717.5195	27219.801	32499.756	-2692.5195	17508.801	9922.7559	110.48047	20517.801	19350.756	625.48047	19065.801	6721.7559	842.20508	13797.1	24698.119	303.48047	20495.801	12823.756	-926.51953	16169.8	9771.7559	-2158.5195	21075.801	17745.756	1171.4805	12800.8	7813.7559	3956.4805	4918.7998	9629.7559	15030.205	6613.0996	9043.1191	14426.205	4984.0996	14568.119	8255.4805	6703.7998	10909.756	15525.02	25817.254	12190.395	483.79492	6513.2354	15808.525	11388.795	8922.2354	24703.525				7883.0801	24953.57	32893.758	1140.3052	9843.0898	23247.395	12644.305	34445.09	25242.395	8500.0801	26947.57	27571.756	7859.0801	40010.57	45445.758	-1469.9199	18475.57	13095.756	2348.3052	14562.09	38254.395				18883.08	4699.5703	22936.756	7414.0801	10242.57	18488.756	4810.0801	10453.57	11591.756				36401.078	13184.57	44889.758	9051.0801	1743.5703	15083.756	15515.08	9079.5703	21273.756	25404.08	17101.57	27345.756	21441.08	7446.5703	25090.756	13250.08	5346.5703	15552.756	7987.0801	5481.5703	36000.758	8617.0801	11404.57	19883.756	10789.305	-1605.9102	16571.395	15888.984	5299.5801	18892.805				8819.9844	9019.5801	26227.805	1293.9849	24991.58	21893.805	2742.9849	9360.5801	13539.805	7040.9648	20824.551	17026.865	308.98486	458.58008	22942.805	17527.984	8357.5801	19354.805	18163.984	4737.5801	31357.805	16381.965	4265.5498	19990.865	15335.984	6101.5801	24691.805	12931.984	7040.5801	17043.805							19962.92	2352.1602	40302.641	8345.9199	10819.16	21044.641	10494.92	15171.16	26330.641	19211.92	-1150.8398	23123.641	13093.92	-2842.8398	17253.641	17127.92	2363.1602	17880.641	16460.66	11821.734	15113.115	4092.6602	22026.734	11828.115	3258.9199	12657.16	24485.641	19247.92	598.16016	22654.641	11438.92	5183.1602	16961.641	3098.9199	18095.16	23381.641	6252.9199	-2766.8398	11623.641	910.66016	43012.734	24412.115	9744.9199	10526.16	28042.641	13204.92	3957.1602	17166.641	16262.92	6181.1602	19482.641				9147.1748	20861.98	21561.68	13361.175	6107.9805	18875.68				18441.836	7758.9346	36218.641	12683.835	3778.9346	21422.641	5255.1748	26272.98	22481.68	7385.1748	14023.98	39175.68	3317.1748	17256.98	20912.68	14338.175	5306.9805	75691.68	13946.175	14945.98	28466.68	15681.175	8698.9805	44141.68	11883.175	9781.9805	28083.68	14114.835	3879.9346	23839.641	2634.1748	23503.98	19331.68	1071.1748	23416.98	20688.68	10171.835	9610.9346	16321.641	8804.1748	3209.9805	19292.68	3001.4902	20363.195	12197.721	3441.1748	18572.98	13723.68	-1786.5098	11870.195	15028.721	9973.7949	23839.35	22888.08	26770.475	6517.1504	19990.205	2760.4751	16762.15	26704.205	7640.4751	24180.15	27925.205	3402.4902	14451.945	21074.645	7925.4751	879.15039	14208.205	10155.475	13993.15	23359.205	4700.4751	35784.148	20142.205				21264.475	243.15039	19354.205	15878.49	6160.9453	25933.645	14255.49	8970.9453	38483.645	17331.475	1149.1504	26491.205				2063.7598	7122.4849	7916.7207	15283.73	7344.8452	15353.73				17846.645	2869.1797	1441.8105	7743.6699	19449.57	27200.93	12751.645	9780.1797	21599.811	16875.645	9004.1797	13781.811	2891.6445	8623.1797	13430.811	-1344.335	13359.73	15894.564	-11019.805	20183.355	17590.57	4104.5352	19998.961	14603.051	342.53516	21312.961	25765.051	5184.5352	18628.961	16473.051							2643.5352	10786.96	14045.051	-3003.8047	-288.64453	24141.57	30913.885	11809.98	14520.016	6210.0898	27350.189	20865.439	1554.0898	37787.191	21688.439	5731.0898	24529.189	13341.439	6177.8848	19672.98	13144.016	14501.09	17535.189	20725.439	1591.8848	25731.98	16127.016	7120.0898	12873.189	10946.439	16180.885	7950.9805	24028.016	18570.885	11925.98	16517.016	18226.09	14475.189	29569.439				8933.0898	13033.189	22409.439	1981.0898	12283.189	2180.4395	1163.415	26395.59	16957.65	4146.415	2565.5898	5981.6504	-3812.585	14352.59	36312.648	10204.27	4561.3848	24169.535	8417.415	-3177.4102	5100.6504	6312.415	-7091.4102	15418.65	6475.52	10397.62	11286.711				2463.54	8547.8047	2013.1055	59.623383	716.70789	-8768.3574	1420.54	13194.805	10273.105	14978.62	-124.96484	7770.3594	1500.6201	11678.035	11195.359	16741.52	7528.6201	9615.7109	11698.52	2505.6201	8835.7109	18164.48	13448.94	25233.975	12873.54	6311.8047	12341.105	4372.54	17774.805	17293.105	18724.52	6920.6201	17728.711	3142.52	9311.6201	5544.7109	11020.62	-2101.9648	9808.3594	8375.5195	9893.6201	10612.711	14019.52	4197.6201	11934.711
1913.54	16793.535	13929.425	8461.54	8264.5352	29125.426	1785.5449	22824.84	7476.4551	2953.54	14007.535	15311.425	12147.54	2534.5352	18309.426	15352.545	9308.8398	4270.4551	13098.545	5526.8398	2662.4551	7938.5449	10912.84	911.45508	13278.545	4614.8398	5542.4551	8389.3496	42123.531	9255.7598	13067.35	4580.5303	14348.76	5357.3501	18604.531	11755.76	9883.8398	17712.141	8266.5859	25258.35	13401.53	23435.76	9116.7148	30723.045	21001.164	2836.915	8564.5498	16190.725	15525.915	9875.5498	36777.727	13760.35	9707.5303	11823.76				10079.35	4296.5303	13620.76	9665.3496	3653.5303	13413.76				442.3501	15566.53	9441.7598	7623.915	9625.5498	19741.725	18535.914	8918.5498	24078.725	2160.3501	21288.531	13286.76				11150.35	4335.5303	12621.76	-845.6499	15368.53	26680.76	6325.3501	19217.531	54677.758	3572.915	22350.551	22132.725	14337.915	9979.5498	16704.725	10857.715	6565.0449	17778.164	5605.3501	2540.5303	12416.76	17254.914	7937.5498	28658.725	3444.7	18211.779	13367.586	7904.7002	26520.779	9056.5859	15382.7	40773.781	19897.586	12213.355	-1070.5703	14147.965	-1598.6445	16581.43	8732.9648	3052.3555	10796.43	7697.9648	19614.355	2162.4297	10815.965	3027.3555	6595.4297	6071.9648				789.35547	2665.4297	7191.9648	575.64453	16149.575	4886.2207	6082.3555	2215.4297	2547.9648	-884.64453	4039.4297	9179.9648	13051.355	-1141.5703	11442.965	-558.64453	15462.43	7895.9648				10941.355	-2606.5703	9320.9648	1200.8599	23585.42	-3368.3164	3186.8047	17879.205	22229.324				2881.8047	12625.205	19603.324	13541.805	1129.2051	18260.324	2092.8047	11815.205	16121.324	2201.4551	18821.051	21987.141	-19.195312	9263.2051	18570.324	17408.805	2639.2051	21203.324	11098.805	4990.2051	21063.324	781.80469	17255.205	15898.324				8754.4551	6012.0498	14262.14	-2135.1953	11419.205	12849.324	6312.8047	6518.2051	20870.324	13761.21	7140.5498	22097.26	2624.4551	27422.051	24616.141	9591.8047	-304.79492	15241.324	1166.8047	10037.205	24285.324	12324.805	1813.2051	15649.324	13567.805	2855.2051	23141.324	10791.805	-1116.7949	16180.324	13265.805	4443.2051	21837.324	11552.805	-654.79492	16976.324	6811.4551	9652.0498	19276.141	2677.8047	16905.205	18876.324							17695.955	7419.0449	20249.725	6327.9551	17283.045	15932.725				2962.2949	12197.035	12558.985	3393.2949	9344.0352	19482.984	913.91992	11235.455	12482.445	-1436.96	42991.969	43062.125	-486.28027	25349.42	19003.969	15283.72	32226.42	13877.97	1657.04	13298.97	22726.125	3239.7197	19510.42	22415.969	-459.0752	18968	23444.656	8750.7197	7279.4199	20003.969				5392.7197	2116.4199	21588.969	9122.7197	11327.42	20548.969	-3018.2803	10677.42	14140.97	7144.7197	1694.4199	8188.9697	19438.719	5067.4199	22328.969	11232.72	882.41992	24367.969	3000.7197	28159.42	16126.97	3825.4102	14968.08	9299.5	3581.4102	14906.08	19465.5	-83.589844	20825.08	16118.5				6383.4102	10477.08	11170.5	4371.4102	16731.08	30190.5	11275.41	7572.0801	13268.5				14106.391	8926.8799	25569.469	334.91992	14138.085	5468.1152	-1165.6099	5987.8799	20761.469	11453.92	5567.085	10498.115	9443.9199	2948.085	5944.1152	6251.75	17273.816	12072.699	3363.6201	16802.156	29462.074	19411.891	6498.75	18577.18													1093.6201	9149.1553	18505.074	3948.6201	11149.155	21503.074	12789.62	5206.1553	15023.074	-2083.3799	18277.156	15771.074	9577.6201	3852.1553	28750.074	6654.6201	7711.1553	17765.074	15593.62	3531.1553	25587.074	12725.62	4282.1553	20106.074	9439.6201	2847.1553	18427.074	10535.62	-670.84473	14388.074	9135.6201	3048.1553	12875.074				-2849.7051	8633.9805	8371.8301	7654.2949	-515.01953	9257.8301	-2085.7051	3391.9805	4006.8301				3826.2949	-2405.0195	8508.8301	5586.2949	2282.9805	18668.83	13381.295	95.980469	10993.83	11037.295	3762.9805	17849.83	10335.585	3990.7305	20803	3530.2949	-3934.0195	11887.83	-1015.7051	11271.98	7392.8301	4362.2949	-3486.0195	7592.8301	9431.2949	-3267.0195	11074.83	2984.2949	-3008.0195	16326.83	-165.43457	9865.4951	17122.006				6800.0352	14432.425	17890.535	13789.035	-3053.5752	25865.535				9497.6152	124.04492	13662.814	-1634.3848	9506.0449	18243.814	6932.6152	14422.045	44276.812	15926.035	4218.4248	20689.535	2177.0352	14126.425	42862.535	9951.6152	5504.0449	20149.814	516.03516	12930.425	40931.535	15523.615	5708.0449	30330.814	9117.6152	6678.0449	22519.814	10911.035	1381.4248	31598.535	7372.6001	24581.164	30842.699	7836.9302	42727.539	11355.721				-586.06982	15150.54	8454.7207	-887.90527	10727.7	15820.06	6058.9302	10532.54	11864.721	3128.9302	19456.539	4407.7207	2549.9302	26098.539	11708.721	6760.7803	37661.273	18600.525	5385.7803	16815.275	22435.525				5153.7803	24738.275	10950.525							3361.7998	10057.145	13012.734	2407.7998	22493.145	22084.734	16130.8	12536.145	9788.7344	13733.78	3512.2754	6597.5254				7109.7998	22001.145	11408.734	11952.8	9532.1445	11822.734							-872.81006	14895.43	21066.025				-1781.9053	24578.4	10879.404	20794.094	15068.4	18383.404	-657.90527	19428.4	20351.404	-327.90527	28931.4	21329.404	1913.0947	21970.4	6944.4043	-8666.9053	9134.4004	3218.4043	6207.0947	2735.4004	14707.404	8035.0947	4500.4004	7703.4043	5226.0947	6040.4004	23001.404	-2889.2305	46262.926	31864.891	-2041.2305	3780.9248	12406.891	2256.7695	23256.926	18015.891	-1169.2305	20281.926	16959.891	18503.395	-2443.8203	14544.59	5274.8149	30038.586	18213.1	2920.3945	2555.1797	28958.59				12597.77	5976.9248	32377.891	16563.77	6536.9248	18655.891	7704.7695	9380.9248	13993.891	11185.77	7026.9248	22263.891	8542.7695	5806.9248	20494.891	26537.395	-4479.8203	18083.59	16330.814	7039.585	17223.1	8266.7695	5405.9248	15053.891	6737.7695	5181.9248	10549.891	-1840.2305	14301.925	15769.891	20043.125	3825.2646	15717.055	12141.125	21073.266	13941.055				4447.8496	19145.434	16937.365	6428.8496	20500.434	15010.365	4597.2451	20338.246	27125.33	11432.85	2174.4346	19111.365	9151.8496	8884.4346	26235.365	850.125	34825.266	33425.055	807.84961	16190.435	18336.365	4960.125	12507.265	13683.055	10369.125	3292.2646	9133.0547	4277.125	5824.2646	8396.0547	9865.125	3554.2646	17350.055	3785.5498	25766.365	13343.855				4249.5498	15031.365	6996.8555				13283.12	4459.335	13241.926	15041.55	6301.3652	11125.855	14647.55	6623.3652	12547.855	11208.425	10780.63	22698.57	9651.1201	19184.336	12458.926	11399.12	6858.335	13685.926	10318.12	3426.335	31684.926	7197.1201	16329.335	20491.926	7782.5498	5270.3652	17601.855	13669.12	5969.335	19674.926	7904.1201	5084.335	11066.926	5834.5498	2219.3652	13351.855	4102.1201	15170.335	23864.926	10411.55	5764.3652	12324.855				3593.7852	21585.695	18088.359				10825.785	16406.695	32748.359	4021.7852	20723.695	23514.359	13962.785	12115.695	19093.359	2655.3945	17867.805	23563.051	5561.7852	19951.695	58458.359	9991.7852	27656.695	44969.359	-578.21484	3453.6953	17174.359	14680.785	10125.695	23770.359	15641.785	9224.6953	35551.359	10348.395	19234.805	9779.0508	13917.785	14450.695	35102.359	14049.395	778.80469	8463.0508	11112.785	6963.6953	9333.3594	20870.395	2453.8047	13201.051	7541.2002	-4305.5801	11471.285	5094.3604	18373.98	28491.555	18562.359	3429.9805	16764.555	16041.36	8124.9805	22902.555										8281.3604	27402.98	14288.555	16031.845	7447.5752	19370.445				13697.36	6893.9805	13529.555	15427.36	6269.9805	16736.555	7946.8447	2512.5752	18457.445	3152.0547	10717.695	10223.699	-3149.8398	14265.205	19418.859	10289.16	7761.2051	14482.859	21575.564	5562.7148	9379.8848	173.53516	46014.699	32546.029				4246.8901	16296.495	18545.805	11526.38	5965.46	13501.436	1792.3799	41208.461	45249.438	5268.5352	9679.7002	5958.0293	3715.8901	12554.495	10281.805	16626.379	12772.46	15300.436	17420.379	8541.46	15006.436	12836.38	9333.46	12504.436	4833.3799	15135.46	26110.436	16704.645	3854.5947	2693.0391	14653.645	5753.5947	17142.039	6762.645	14077.595	17487.039	20322.645	5194.5947	19897.039	3230.25	-266.48047	15454.895	7281.645	18168.594	17445.039	17730.645	7472.5947	26149.039	3704.0952	25796.436	16991.24	13235.645	7828.5947	7293.0391	19774.645	13747.595	16494.039	17236.25	22835.52	35997.895	2915.645	18504.594	8480.0391	-53.35498	16409.594	10974.039	6245.5498	22199.76	26319.67	-713.84961	26968.66	10270.01	3273.5498	18184.76	16811.67	15578.15	10634.66	16455.01	516.5498	8132.7598	16299.67	6799.5498	20514.76	25967.67	-294.84961	18779.66	17070.01	9298.5498	13349.76	14793.67	11733.55	6172.7598	17481.67	16651.551	7343.7598	20358.67	15653.55	1946.7598	15594.67	17779.551	2782.7598	15015.67	-434.84961	13706.66	8843.0098	9717.1797	30091.594	20278.516	4958.0249	30867.246	22594.266	2336.875	24229.996	21027.914	10495.025	16660.246	21239.266	7377.0249	15133.245	25782.266	7860.0249	18554.246	26616.266	21297.18	8862.5947	25269.516	11954.18	3706.5947	19964.516	7620.0249	13488.245	27154.266	20101.025	24948.246	47318.266	14689.025	5764.2451	15307.266	11197.025	11611.245	23250.266	8596.0254	4860.2451	12598.266	15225.025	6096.2451	22468.266	512.0249	258.24512	19751.266	5494.0249	20295.246	23132.266	12140.18	10698.595	39207.516	12206.025	1879.2451	24794.266	-1342.0254	18086.465	2615.9297	3018.9746	23563.465	25454.93	6958.9746	12448.465	11168.93	282.01953	15946.565	14300.256	627.97461	11930.465	13390.93	15125.975	7906.4648	20955.93	11158.975	23139.465	13661.93	9889.9746	6408.4648	12248.93	85.974609	5550.4648	13813.93	1540.0195	13958.565	15624.256	488.97461	18455.465	27518.93	12718.975	-1844.5352	11943.93	5178.9746	7779.4648	18242.93	1651.9746	11510.465	12163.93	2175.9746	5763.4648	40068.93	-264.02539	-3786.5352	12736.93	6995.0195	2341.5654	12546.256	7528.6499	16160.635	23770.27	2866.6499	19852.635	21761.27	-602.80469	15957.01	18922.32				-3452.8047	12328.01	12649.32	7711.6499	8891.6348	21869.27	9384.1953	8023.0098	6654.3203	8983.1953	6257.0098	15687.32	7356.6499	592.63477	16737.27	467.6499	11817.635	26706.27	8704.6504	2096.6348	24051.27	18083.051	8787.375	21708.926	20027.65	2927.6348	24526.27	-1669.8047	16082.01	8555.3203	624.6499	9924.6348	19346.27	6724.3896	19918.031	23488.436	1417.3896	17816.031	22975.436	38388.391	9867.0303	23321.436	9044.3896	3185.0303	33060.438	26866.391	13856.03	29107.436	5649.3896	18343.031	26554.436				15192.605	16288.855	25501.564	4473.3896	22124.031	15455.436				-1948.6104	37262.031	21382.436	3306.3896	27088.031	11736.436	-1540.6104	19634.031	23959.436	14793.39	7499.0303	22613.436	15687.39	6505.0303	27390.436	13305.39	5432.0303	22341.436	15740.39	7940.0303	38457.438	710.38965	14703.03	23670.436	11118.39	2480.0303	23184.436	7300.3896	3501.0303	23008.436	4562.0249	18905.045	25679.846	14031.39	5310.0303	14715.436	206.66016	19480.465	4069.8203	14844.66	-4569.5352	20449.82	13735.66	-3475.5352	12211.82	4547.6602	8717.4648	10512.82	8830.6602	-4463.5352	11366.82	5049.2549	12176.085	21355.275	11783.255	4321.085	13903.275	1406.9648	3974.7646	16533.775	6015.9199	12137.345	19060.885	5423.9199	990.34473	11266.885	-3046.0801	-715.65527	20736.885	9351.9199	214.34473	12957.885	5213.2051	35963.102	12169.119							1779.2051	20101.1	30013.119	3321.2051	14986.1	8177.1191	1648.2051	22888.1	16020.119	2609.2051	19222.1	10429.119	1298.9697	12220.63	8870.7617	3210.2051	20748.1	13995.119	2661.2051	17509.1	13169.119	3612.2051	21221.1	17509.119	5926.2051	11673.1	16139.119	6079.2051	4441.0996	11968.119	15337.97	6832.6299	6273.7617	11075.97	3894.6299	4428.7617	13367.205	7145.0996	12018.119	15898.785	28510.855	19182.631	1197.02	13205.255	13601.395	11452.02	12744.255	19434.395				9402.3047	20577.09	38046.395	-1228.5752	9285.0449	20121.195	22161.426	5915.0449	23556.195	8331.3047	17016.09	32375.395	3932.3052	17060.09	41733.395	2287.3052	18990.09	8803.3945	2326.4248	15095.045	26912.195				16026.305	4339.0898	16910.395	5302.3052	7957.0898	17033.395	5986.3052	3422.0898	6174.3945				33080.305	9845.0898	41284.395	11246.305	-774.91016	12687.395	15377.305	3340.0898	14971.395	23687.305	13047.09	24035.395	21716.305	5864.0898	22332.395	15875.305	61.089844	14781.395	11828.305	2959.0898	30979.395	12219.305	-909.91016	16799.395	5511.4248	-1921.9551	14024.195	15954.965	6466.5498	16581.865				8581.9648	6961.5498	23610.865	3374.9651	27653.551	20107.865	8556.9648	14999.55	14517.865	7084.25	12883.15	15154.654				5537.9648	1593.5498	14357.865	16229.965	6660.5498	31725.865	14277.25	4850.1504	19434.654	16532.965	8111.5498	27240.865	17281.965	8645.5498	16993.865							13205.66	9929.7344	32319.115	3302.6602	39992.734	43552.117	6832.6602	22721.734	24033.115	12643.66	7374.7349	29168.115	14311.66	8389.7344	18731.115	19979.66	8643.7344	14708.115	15062.535	9436.8652	21809.891	4650.5352	12291.865	19321.891	-110.33984	20575.734	17389.115	12877.66	11423.734	18500.115	2816.6602	22047.734	8141.1152	5025.6602	27004.734	19581.115	4969.6602	6221.7349	14368.115	-1161.4648	33334.867	25850.891	11965.66	11472.734	27703.115	13222.66	12619.734	17404.115	1009.6602	26703.734	17038.115				10806.835	22467.934	15660.641	20949.836	2459.9346	10539.641				7166.0195	13726.635	22078.609	9574.0195	1963.6348	12726.609	6209.835	18832.934	16305.641	14187.835	8641.9346	21229.641	6048.835	16052.935	16631.641	21326.836	6285.9346	70741.641	18427.836	15443.935	28605.641	13958.835	10229.935	34102.641	15320.835	7502.9346	20012.641	11456.02	4918.6348	13097.609	6082.835	20007.934	14336.641	4071.835	22180.934	21136.641	5403.0195	14733.635	10728.609	13164.835	5082.9346	14886.641	5383.5801	19027.91	12191.09	6235.835	17291.934	10701.641	173.58008	10687.91	25579.09	7565.3203	20317.035	17428.225	25650.49	3602.9453	23513.645	4803.4902	17952.945	20904.645	9386.4902	28107.945	25170.645	1121.105	17599.795	18796.115	5676.4902	-2631.0547	16701.645	10429.49	17065.945	20763.645	6294.4902	27041.945	19615.645				16588.49	1309.9453	17938.645	14855.105	7682.7949	25777.115	6705.105	10512.795	40284.117	17517.49	2259.9453	27459.645				142.28516	8968.2148	9422.9248	10275.335	6673.5352	20752.16							5907.6396	23756.836	22506.35	8358.6699	9940.5703	24303.93	17992.67	8015.5703	18527.93	5257.6699	6201.5703	21269.93	-915.00977	16335.705	15495.586	-4279.5156	20962.844	20170.615	-8058.8047	20177.355	9527.5703	-12319.805	17461.355	20805.57	-10931.805	22663.355	13305.57							-15520.805	20353.355	10953.57	1737.4844	2033.8447	22702.615	38377.84	6619.04	20602.471	3396.8848	20575.98	19170.016	-4027.1152	42292.98	24587.016	4336.8848	22638.98	9230.0156	13917.84	13457.04	22046.471	15827.885	11032.98	13917.016	10557.84	18923.039	23429.471	6762.8848	9993.9805	11810.016	18606.84	3212.04	27235.471	12016.84	3496.04	21277.471	2543.8848	6981.9805	21516.016				-4135.1152	3142.9805	20432.016	-1131.1152	10075.98	-1703.9844	8925.2002	26040.309	17269.814	13521.2	3594.3096	4992.8145	2927.2002	26200.309	23675.814	8428.6699	14154.73	24861.295	13870.2	2851.3096	3994.8145	15593.2	1516.3096	14123.814	7633.54	17191.805	11904.105				852.62012	8820.0352	9718.3594	325.70346	-594.06165	364.89667	3912.6201	9271.0352	-5613.6406	8853.4805	8408.9404	6485.9746	279.48047	15578.94	8780.9746	12329.54	7969.8047	7412.1055	8246.54	5029.8047	13919.105	17941.164	15830.77	30413.756	13011.62	4038.0352	12318.359	4898.6201	15832.035	16297.359	15259.54	7599.8047	10011.105	-1706.46	12005.805	10202.105	9039.4805	4522.9404	9527.9746	8944.54	9761.8047	6121.1055	2547.54	19474.805	10152.105
3623.5449	24208.84	-2501.5449	3653.5449	24503.84	18189.455	1830.6899	24688.135	16648.844	4979.5449	17337.84	9808.4551	13169.545	6834.8398	9272.4551	16526.689	14151.135	17420.844	16184.689	6559.1348	13241.845	11030.689	7590.1348	19275.844	13502.689	5313.1348	22104.844	7774.915	43729.551	15436.725	15266.915	5206.5498	21432.725	7346.915	21756.551	20139.725	11427.58	14644.45	9572.2695	26560.914	12022.55	29040.725	8849.5645	25136.84	18441.35	-2289.2852	741.04492	14075.164	15938.715	10036.045	28255.164	12962.915	13860.55	19458.725				15288.915	7751.5498	17868.725	10646.915	6565.5498	17462.725				1912.915	22162.551	19081.725	4423.7148	5286.0449	10916.164	13515.715	4585.0449	16092.164	4557.915	22739.551	19498.725				11136.915	5454.5498	20408.725	6405.915	13034.55	34656.727	10392.915	20445.551	55113.727	2760.7148	19776.045	16225.164	11054.715	8897.0449	10381.164	10681.564	7565.8398	16912.35	15515.915	7404.5498	21215.725	12040.715	8333.0449	21366.164	-3331.5947	11861.54	12753.7	-993.59473	21609.539	15892.7	11014.405	40111.539	19214.699	10531.645	4123.5752	12236.221	-4239.3555	24892.574	7893.2207	-1513.3555	15766.575	4381.2207	15206.645	7108.5752	4700.2207	-404.35547	9947.5752	-413.7793				-2817.3555	7620.5752	6185.2207	3282.4648	16594.795	14293.66	1125.6445	7099.5752	1869.2207	-6283.3555	7758.5752	5914.2207	8891.6445	3769.5752	10286.221	-4815.3555	15152.575	4896.2207				3292.6445	-1643.4248	1207.2207	3541.6401	18593.586	32973.25	4006.4551	23864.051	19823.141				132.45508	21694.051	23703.141	5751.4551	13881.05	29729.141	2428.4551	22875.051	19107.141	8289.21	16996.551	21337.26	-2023.5449	15864.05	22477.141	18376.455	9795.0498	20526.141	9348.4551	13938.05	18956.141	499.45508	27392.051	21090.141				8371.21	6041.5498	14752.26	-2163.5449	17483.051	15205.14	8250.4551	11380.05	14632.14	9935.9355	12223.609	10224.016	-1116.79	29555.551	15024.26	7028.4551	8305.0498	19571.141	1179.4551	16507.051	27934.141	15213.455	14573.05	14899.14	13762.455	9274.0498	27765.141	-1800.5449	14999.05	16576.141	8984.4551	11980.05	24164.141	11488.455	6447.0498	16221.14	7615.21	6341.5498	12232.26	1724.4551	21140.051	18678.141							22187.295	6201.0352	13429.985	5586.2949	19396.035	12347.985				2785.7998	9903.6152	13145.095	2459.7998	5341.6152	19046.094	2342.02	13973.225	15752.135	553.79492	27108.711	43778.66	3016.9248	34553	19956.656	20972.926	31662	20715.656	3513.7949	15988.71	21600.66	7643.9248	28763	25300.656	-267.95996	12478.97	19624.125	14200.925	9140	23108.656				-793.0752	13239	26435.656	11660.925	10510	20419.656	-151.0752	13689	17052.656	6914.9248	2046	13777.655	19990.926	9880	27317.656	12767.925	5389	24177.656	4191.9248	35038	20195.656	2393.8252	13244.765	15377.545	620.8252	14398.765	31508.545	113.8252	18077.766	17398.545				3141.8252	12763.765	18497.545	2017.8252	13861.765	30137.545	9612.8252	3309.7646	19041.545				13424.285	5754.5098	23191.25	641.39014	14865.88	11981.47	855.28516	5287.5098	16650.25	11867.391	7572.8799	13338.47	12880.391	2580.8799	16125.47	5970.835	24182.525	13952.609	5277.8901	22292.75	30275.18	17635.949	7618.1846	16360.335													3929.8901	16565.75	22551.18	6073.8901	17097.75	28649.18	14065.891	6584.75	18580.18	6483.8901	15107.75	16700.18	13659.891	6270.75	24803.18	13553.891	6496.75	12948.18	25285.891	6887.75	26933.18	11235.891	7462.75	31538.18	11403.891	5558.75	20925.18	12836.891	4530.75	17136.18	10870.891	7461.75	21172.18				-352.41504	13663.73	15731	11551.585	1168.7305	15271	3964.585	6487.7305	14992				4880.585	2444.7305	12992	7391.585	4781.7305	23254	13702.585	5952.7305	17612	16461.586	8241.7305	24666	15985.37	6577.96	21064.445	11920.585	6035.7305	16205	1307.585	15698.73	17352	6910.585	4645.7305	16254	15084.585	2133.7305	17379	11339.585	3946.7305	18429	4175.5	18913.281	8507.5059				4175.3848	17936.98	13966.641	15633.385	2507.9805	18711.641				16795.035	-2100.5752	12736.535	2775.0352	9169.4248	20385.535	8096.0352	15081.425	38467.535	13910.385	3445.9805	12637.641	1345.3848	16366.98	32232.641	14147.035	-431.5752	21617.535	-752.61523	13298.98	32071.641	21907.035	2651.4248	33379.535	12983.035	3405.4248	25816.535	6846.3848	5955.9805	23648.641	9356.875	19824.99	40107.441	1985.0947	35153.699	15815.06				-6223.9053	10202.7	17806.059	8050.2998	17231.109	22903.59	917.09473	6593.7002	16242.06	-3998.9053	13968.7	6856.0596	-1999.9053	20143.699	13538.06	9339.3457	39232.129	14643.439	3911.3452	17240.129	12559.439				10693.346	22202.129	3235.4395							584.78027	7976.2754	13732.525	153.78027	17599.275	30805.525	13663.78	9764.2754	17854.525	18656.346	7900.1299	11614.439				3130.7803	18862.275	14632.525	2402.7803	11987.275	15437.525							-833.37988	10371.515	19311.85				4872.2949	22350.01	21905.67	26875.295	16260.01	25680.67	3739.2949	25076.01	26183.67	9175.2949	28959.01	28712.67	7227.2949	21097.01	12146.67	-1651.7051	12978.01	19426.67	10396.295	10053.01	24440.67	15677.295	6084.0098	16821.67	12180.295	8623.0098	31289.67	-948.60547	30969.18	32780.59	1032.3945	-9438.8203	15012.59	6779.3945	7033.1797	14828.59	2784.3945	7058.1797	18346.59	25270.814	7973.585	15628.1	11668.66	12901.575	18948.32	6472.8149	16133.585	26875.1				15681.395	-2945.8203	38691.59	20148.395	-1592.8203	22259.59	11600.395	-3914.8203	16661.59	11755.395	-5271.8203	17212.59	9306.3945	-3246.8203	19859.59	38206.816	6141.585	13566.1	13706.66	6798.5752	15806.32	11600.395	-5886.8203	17024.59	13270.395	-9739.8203	14350.59	-540.60547	1613.1797	15756.59	27516.85	4739.4346	20403.365	12852.85	22247.434	20963.365				2798.2451	20798.246	18426.33	4423.2451	18738.246	15058.33	3934.8701	11786.955	26918.664	9940.2451	4522.2451	17674.33	8914.2451	10147.245	20672.33	2018.8496	38213.434	40251.367	-35.754883	9094.2451	17090.33	2135.8496	12414.435	20427.365	11056.85	3466.4346	18456.365	3795.8496	6115.4346	14941.365	8574.8496	2061.4346	26150.365	3716.4248	25727.629	18417.57				1650.4248	14999.63	8433.5703				13478.55	6074.3652	11579.855	10836.425	9115.6299	15692.57	8339.4248	11372.63	15099.57	17228.871	6317.4551	29552.971	13923.55	11107.365	11107.855	10102.55	6318.3652	15658.855	12253.55	10028.365	30572.855	4446.5498	20314.365	24871.855	5110.4248	7719.6299	12838.57	10275.55	8062.3652	17500.855	3821.5498	9150.3652	13757.855	3113.4248	6730.6299	16817.57	3110.5498	14416.365	22345.855	7388.4248	4791.6299	12444.57				2886.3945	16265.805	14379.051				8809.3945	11707.805	26154.051	4783.3945	17444.805	17819.051	10981.395	6159.8047	18709.051	2798.2002	11315.42	24230.285	8526.3945	11947.805	52104.051	6805.3945	25271.805	46974.051				16574.395	2793.8047	17685.051	15612.395	3634.8047	30363.051	15225.2	-3463.5801	11748.285	15099.395	5532.8047	28127.051	11831.2	-2811.5801	12469.285	14966.395	-1433.1953	5847.0508	13999.2	-3157.5801	19318.285	-1514.9043	-56.355469	15579.346	342.84473	19595.574	24221.445	16810.844	5634.5752	15694.445	4652.8447	13504.575	22644.445										8078.8447	20712.574	11241.445	13961.055	3050.6953	19139.699				9342.8447	6900.5752	13800.445	13055.845	4435.5752	18397.445	-87.945312	14524.695	11588.699	3812.25	16306.09	14060.455	670.56494	14746.715	25197.885	17000.564	-586.28516	16161.885	20322.949	6212.9102	13171.346	-167.10986	42154.496	29517.805				3883.3999	20769.164	24572.77	13215.535	3444.7002	5049.0293	2710.5352	35474.699	29127.029	8341.8906	16013.495	5930.8047	1108.3999	7910.165	11587.77	16050.535	8141.7002	9415.0293	17967.535	8793.7002	9651.0293	13491.535	6087.7002	13898.029	12923.535	4446.7002	16122.029	19948.25	5507.5195	7335.8945	15112.25	2208.5195	15326.895	9495.25	13774.52	13352.895	19185.25	4630.5195	20299.895	1649.0952	2236.4351	18278.24	9674.25	16247.52	19831.895	16425.25	5868.5195	26272.895	2659.8799	24192.205	26102.221	943.25	14.519531	7391.8945	22733.25	13467.52	17313.895	22006.096	12070.436	30728.24	3456.25	18618.52	8736.8945	4725.25	13112.52	10024.895	3536.1504	22613.66	24767.01	-1877.665	28420.844	19758.375	1771.1504	20991.66	14996.01	13498.335	9023.8447	21512.375	-3134.8496	14298.66	18223.01	4530.1504	21762.66	17572.01	-1520.665	19947.844	18812.375	1340.1504	17588.66	10577.01	5638.1504	10098.66	12449.01	12256.15	9336.6602	14832.01	9743.1504	4083.6602	12738.01	13617.15	4889.6602	15622.01	-2348.665	8193.8447	14294.375	7234.875	35996.996	18100.914	5486.1802	38158.594	20029.516	-405.08496	19001.574	24946.93	13999.18	15075.595	18072.516	12285.18	14846.595	26171.516	9422.1797	18437.594	30641.516	20677.875	10625.995	23591.914	11533.875	8205.9951	19094.914	8498.1797	17045.594	24568.516	14958.18	25671.594	40888.516	18621.18	6009.5947	11830.516	20140.18	7436.5947	22616.516	9844.1797	3184.5947	11021.516	14123.18	6900.5947	21775.516				16469.18	7280.5947	26154.516	10449.875	6180.9951	36672.914	14612.18	5680.5947	34542.516	-5732.9805	19692.566	9928.2559	451.01953	27006.566	32621.256	3702.0195	17128.566	21212.256	3307.9248	13863.98	16641.164	-566.98047	17628.566	20267.256	15914.02	10650.565	22807.256	7613.0195	28557.566	22757.256	-1937.9805	16279.565	19881.256	7326.0195	3458.5654	18902.256	7431.9248	22622.98	17734.164	4171.0195	13969.565	36150.258	12672.02	-474.43457	21523.256	13450.02	2829.5654	25142.256	-2248.9805	21414.566	24147.256	-1215.9805	9211.5654	45308.258	-2485.9805	2464.5654	22829.256	10751.925	4680.9805	13364.164	0.1953125	18400.01	17720.32	-5796.8047	22861.01	16355.32	4368.0498	21005.375	25211.926				1911.0498	17355.375	17647.926	9568.1953	3573.0098	15304.32	15934.05	16315.375	11544.926	14606.05	8424.375	22103.926	3153.1953	3387.0098	18698.32	-4734.8047	15066.01	29269.32	5774.1953	3451.0098	21651.32	20179.529	3172.6348	15105.664	13096.195	3260.0098	20075.32	2337.0498	17847.375	13481.926	-4974.8047	8653.0098	14029.32	9499.0254	20747.045	25281.846	7186.0249	16928.045	24189.846	41966.023	8910.0449	24175.846	13544.025	1299.0449	33049.844	25595.025	19724.045	34714.844	6406.0249	15998.045	25871.846				20699.805	14138.79	24379.65	8447.0254	25367.045	23883.846							5336.0249	26216.045	16994.846	13067.025	8615.0449	24764.846	21247.025	8038.0449	31908.846	13974.025	13404.045	29003.846	12226.025	5302.0449	24174.846	16291.025	7475.0449	37479.844	5358.0249	12125.045	24422.846	12514.025	2599.0449	23730.846	8381.0254	2687.0449	21741.846	3306.8301	22758.234	20954.48	21146.025	2465.0449	17079.846				12361.484	-1240.71	26603.035	10283.484	-2426.71	20680.035	867.48486	16258.29	23926.035	11225.484	-2971.71	24054.035	11835.885	9375.6699	19513.141	12087.885	8160.6699	13928.14	397.86035	18393.871	4732.8652	4239.9648	17315.766	16329.775	5623.9648	1957.7646	13756.775				8963.9648	3558.7646	17272.775	24078.969	8975.6299	4111.7617							1240.9697	20272.629	24210.762	193.96973	11668.63	-3372.2383	2493.9697	20449.629	9683.7617	1041.9697	17276.629	4472.7617	6738.2852	10460.08	24656.975	3526.9697	18413.629	8121.7617	1827.9697	15372.63	6594.7617	1907.9697	18965.629	7585.7617	3034.9697	11222.63	5752.7617	7225.9697	2901.6299	3021.7617	16352.285	2514.0801	16496.975	11035.285	-816.91992	21038.975	10373.97	5978.6299	4209.7617	9276.4053	24649.064	17533.814	1370.7852	11048.855	12221.631	7540.7852	17387.855	15345.631				5390.4248	18464.045	29774.195	43.240234	12618.221	25923.686	29038.24	702.2207	23999.686	8566.4248	21670.045	32023.195	5040.4248	19131.045	42482.195	85.424805	13687.045	6454.1953	3265.2402	8339.2207	24938.686				10789.425	6491.0449	14933.195	5045.4248	3645.0449	15903.195	3556.4248	4694.0449	4958.1953				33241.426	5502.0449	38101.195	8766.4248	-2242.9551	15312.195	14480.425	1301.0449	15296.195	26170.426	12843.045	21262.195	20104.426	6049.0449	16974.195	11638.425	-2380.9551	17180.195	13365.425	796.04492	35799.195	14519.425	-1262.9551	20395.195	8398.2402	-2627.7793	22721.686	13508.25	6680.1504	20651.654				8146.25	3237.1504	29425.654	6474.25	27706.15	29122.654	4960.25	7933.1504	15147.654	8083.4351	17297.285	1403.1895							15743.25	4176.1504	25169.654	16320.436	4446.2852	9927.1895	15542.25	5981.1504	24912.654	16598.25	6798.1504	17575.654							13578.535	6845.8652	40903.891	-2529.4648	68850.867	41038.891	6686.5352	19774.865	30438.891	14704.535	6012.8652	27878.891	10437.535	3094.8652	19654.891	14857.535	4792.8652	20352.891	13279.87	5912.6201	12386.975	3922.8701	20773.621	10577.975	-2170.4648	20069.865	24416.891	13014.535	4781.8652	26741.891	8747.5352	12868.865	16822.891	1060.5352	20946.865	27484.891				1096.8701	28618.621	17756.975	9594.5352	5211.8652	33011.891	9382.5352	4982.8652	25352.891	-354.46484	17082.865	29622.891				8629.0195	19323.635	7671.6094	13365.02	7349.6348	7197.6094				1573.4902	11854.195	39130.719	9069.4902	4744.1953	20221.721	1448.0195	22843.635	8308.6094	9299.0195	10871.635	16366.609	3385.0195	18095.635	6910.6094	15129.02	3168.6348	56534.609	14394.02	11315.635	20058.609	12367.02	11553.635	31712.609	11571.02	6115.6348	7882.6094	13068.49	1827.1953	21948.721	3435.0195	20281.635	12834.609	786.01953	16690.635	10934.609	4535.4902	9706.1953	15314.721	8163.0195	2802.6348	6004.6094	5464.3301	20473.09	8507.8242	1230.0195	16833.635	6433.6094	4663.3301	-1092.9102	17973.824	7737.605	24572.199	14892.83	30252.105	7839.7949	29472.115	5336.105	18984.795	28469.115	16409.105	27899.795	33283.117	-2240.0254	13641.71	15025.785	9108.1055	2944.7949	15987.115	12667.105	23055.795	21813.115	21752.105	12519.795	5330.1152				15345.105	4668.7949	22229.115	10667.975	7552.71	22333.785	5722.9746	12255.71	36718.785	20416.105	4870.7949	26025.115				2030.45	9175.5049	10007.846	10266.76	8492.4844	20677.721							9092	19164.42	21656.609	12412.64	12616.835	13330.35	13114.64	9228.835	14659.35	3346.6396	11370.835	10674.35	6066.1055	20050.74	15473.02	-3166.335	20305.73	22060.564	-5569.5156	17869.844	14336.615	-7375.5156	24054.844	23603.615	-6587.5156	21482.844	20359.615							-10318.516	17213.844	11713.615	4223.665	504.73047	29048.564	28721.205	7886.7598	19404.561	8943.8398	26065.039	23253.471	2386.8398	36059.039	24347.471	10902.84	15750.04	13533.471	6810.2051	13577.76	23527.561	25447.84	2567.04	17668.471	6578.2051	21686.76	18838.561	8987.8398	6381.04	18613.471	15764.205	2269.7598	22374.561	-648.79492	1272.7598	15382.561							16011.84	2295.04	24031.471	4755.8398	6202.04	8044.4707	4612.2695	31559.385	26194.535	9123.2695	1778.3848	15876.535	808.26953	24853.385	36168.535	12678.245	4713.9492	17969.721	10841.27	-1469.6152	12632.535	10126.27	-1836.6152	27978.535	7421.6201	17606.035	17462.359				2615.4805	9817.9404	3287.9746	1060.5638	682.84363	-8275.4883				-1226.835	20817.77	10723.756	-224.83496	13637.77	12640.756	14997.62	70.035156	9506.3594	7611.6201	496.03516	14517.359	18645.094	6776.9648	29422	12253.48	9099.9404	9470.9746	5050.4805	15109.94	21565.975	13007.62	2466.0352	12762.359	-1165.3799	10492.035	10215.359	6370.165	6745.7695	13180.756	1001.6201	18394.035	14093.359	881.62012	16590.035	12816.359
5400.6899	24073.135	15915.845	3403.6899	22760.135	32531.844	-15.31543	14716.545	17628.689	7739.6899	19457.135	20125.844	15781.689	6334.1348	24224.844	9061.6846	9125.5449	13339.689	11781.685	932.54492	10079.689	7653.6846	1094.5449	10848.689	6820.6846	-1011.4551	14556.689	6973.7148	46603.047	9872.1641	10231.715	3202.0449	15939.164	4507.7148	18474.045	13285.164	11030.69	24395.195	15182.23	22764.715	5697.0449	22576.164	3391.8398	21165.141	21881.586				19147.564	10620.84	33851.352	11146.715	7810.0449	12264.164				10939.715	2565.0449	13271.164	5473.7148	5812.0449	13160.164				-2319.2852	19419.045	16922.164	7164.5649	7621.8398	5167.3496	18924.564	6132.8398	15416.35	32297.715	8136.0449	12316.164				2651.7148	14264.045	14813.164	-3385.2852	17258.045	28853.164	7437.7148	22955.045	52294.164	9448.5645	21732.84	14724.35	16682.564	9054.8398	9951.3496	5600.8398	1915.1396	11838.586	9367.7148	5063.0449	11542.164	15544.564	8189.8398	15955.35	-2023.3047	15198.38	10719.465	795.69531	30800.379	8916.4648	6505.6953	30232.379	17994.465	14119.465	3952.7949	25334.66	1330.4648	19390.795	17367.66	4638.4648	15987.795	11178.66	15453.465	5327.7949	15118.66	4550.4648	7305.7949	9474.6602				4392.4648	3041.7949	16364.66	6600.8252	14325.705	6190.9844	5633.4648	3289.7949	5396.6602	912.46484	4252.7949	11984.66	17331.465	1471.7949	17175.66	1155.4648	21305.795	10052.66				11801.465	-1472.2051	11204.66	3080.6348	17490.664	21829.184	5281.21	19422.551	19891.26				2989.21	24190.551	20937.26	7245.21	21824.551	20219.26	4743.21	22474.551	16505.26	5753.9351	20821.609	16184.016	3764.21	15200.55	17219.26	18406.211	8846.5498	19911.26	13220.21	12300.55	23301.26	3295.21	23400.551	16832.26				7924.9351	6485.6099	10032.016	1006.21	15097.55	17842.26	14377.21	6900.5498	16755.26	4395.0552	11804.24	23962.664	5731.9351	27059.609	12162.016	9038.21	4156.5498	18037.26	745.20996	19768.551	29424.26	18848.211	10428.55	14648.26	15453.21	9616.5498	23220.26	-389.79004	13637.55	15529.26	16111.21	8314.5498	20898.26	11178.21	7435.5498	13215.26	11711.936	6910.6099	8226.0156	4967.21	21846.551	20209.26							16417.801	1986.6152	16440.094	4267.7998	15046.615	15737.095				-516.93457	10992.595	3953.7246	4051.0654	7085.5947	15946.725	2406.9199	11615.535	13696.52	2460.4302	43185.695	37362.559	1100.04	28762.969	18965.125	14692.04	28327.969	16459.125	5552.4302	14883.695	17813.559	5141.04	24304.969	24363.125	2161.7949	13839.71	22246.66	8935.04	8221.9697	16833.125				-1751.96	8025.9697	17138.125	8594.04	8064.9697	19782.125	-1879.96	7877.9697	14763.125	1069.04	3242.9697	16452.125	20293.039	6545.9697	23023.125	12620.04	1246.9697	18233.125	2715.04	21918.969	17251.125	4364.7549	14148.38	12329.82	4268.7549	14731.38	27698.82	1766.7549	19583.379	10762.82				9631.7549	7489.3799	10381.82	4725.7549	11002.38	28326.82	10194.755	4659.3799	15825.82				17517.246	11209.505	26752.385	1262.2852	12633.51	11302.25	-1374.7549	6920.5049	16881.385	11106.285	3235.5098	14719.25	12861.285	1085.5098	13289.25	6841.2949	18187.23	15800.86	6588.9502	22882.184	25736.336	12676.75	6130.8154	13997.699													6234.9502	17262.184	25636.336	4924.9502	17727.184	29453.336	12852.95	5777.1846	19683.336	2104.9502	16943.184	21490.336	11525.95	5231.1846	27873.336	12011.95	6303.1846	20703.336	20381.949	5065.1846	26837.336	16844.949	11065.185	17958.336	12856.95	6992.1846	23517.336	11878.95	3263.1846	15718.335	10582.95	7908.1846	22820.336				5262.3701	20240.961	19473.445	14534.37	6524.96	13794.445	6246.3701	10118.96	7186.4453				10052.37	3135.96	15431.445	11123.37	9180.96	21148.445	17251.371	6247.96	15990.445	23322.371	11046.96	20464.445	11499.63	560.72461	23776.215	11555.37	5979.96	15561.445	4390.3701	16643.961	12054.445	10874.37	5784.96	15564.445	17200.371	5891.96	18216.445	8506.3701	3965.96	18000.445	3738.8398	17973.824	12736.164				4261.5654	19465.496	12912.006	11032.565	1095.4951	19965.006				16564.385	1104.9805	7633.6406	1061.3848	13141.98	15173.641	5851.3848	22669.98	45414.641	3054.5654	7949.4951	13583.006	-416.43457	20107.496	37243.008	13392.385	6313.9805	15274.641	-1875.4346	18480.496	36957.008	25087.385	7515.9805	28697.641	13096.385	9337.9805	20087.641	8626.5654	692.49512	30599.006	5093.395	22138.301	31856.785	8170.2998	37913.109	16262.59				1247.2998	16378.109	16064.59	6825.27	16228.205	20483.141	6935.2998	7225.1099	17622.59	3877.2998	17774.109	3074.5898	5610.2998	22810.109	13916.59	8307.6348	42175.746	10528.006	5881.6348	16018.745	9417.0059				14036.635	24152.746	3489.0059							6731.3452	16246.13	11188.439	4848.3452	27013.129	24073.439	16653.346	10505.13	14198.439	17094.635	6453.7451	7586.0059				8679.3457	23399.129	10694.439	7156.3452	13763.13	11067.439							-767.26514	11873.435	22418.645				7210.4648	19701.83	9943.4102	31928.465	4986.8301	26295.41	3540.4648	19503.83	26457.41	7580.4648	13045.83	21427.41	9208.4648	14153.83	10345.41	495.46484	6278.8301	8650.4102	12892.465	7276.8301	22182.41	1652.4648	14574.83	11713.41	13369.465	864.83008	24481.41	1933.8149	45482.586	31525.1				10667.814	12852.585	17612.1	7574.8149	21086.586	15433.1	18768.66	7996.5752	18217.32	8017.2598	1263.6299	22175.875	5141.6602	16118.575	23656.32				15500.814	6520.585	33482.102	21437.814	2232.585	19711.1	14289.814	7912.585	18161.1	13537.814	9269.585	12221.1	14047.814	6907.585	13533.1	30819.66	6439.5752	14653.32	12323.26	586.62988	16117.875	15273.814	5662.585	15948.1	10813.814	2072.585	10925.1	3071.8149	10941.585	20315.1	18351.246	5680.2451	21727.33	10064.245	21100.246	23652.33				6128.8701	16496.955	10003.664	5861.8701	12275.955	12036.664	4997.7651	19439.066	31593.119	11589.87	-3610.0449	15906.664	8274.8701	673.95508	12073.664	1500.2451	38090.246	41900.328	-893.12988	-662.04492	8448.6641	1773.2451	10788.245	18658.33	8864.2451	2310.2451	16307.33	-1200.7549	22156.246	17021.33	7597.2451	2703.2451	20872.33	10501.87	23038.455	22973.971				2688.8701	11576.455	17048.971				8542.4248	7516.6299	15628.57	14567.87	4729.4551	19470.971	11346.87	5598.4551	15977.971	4995.2598	24220.906	21127.984	10929.425	10194.63	15446.57	7850.4248	7889.6299	22969.57	7713.4248	10722.63	34478.57	1703.4248	19551.629	19946.57	7729.8701	5533.4551	17799.971	10945.425	11004.63	21182.57	4552.4248	15432.63	15098.57	6951.8701	3308.4551	20265.971	472.4248	18522.629	26019.57	13180.87	5141.4551	19851.971				112.2002	11329.42	10175.285				7334.2002	19684.42	26035.285	-460.7998	16393.42	25382.285	14477.2	1462.4199	23767.285	-4282.9043	15659.645	23768.346	8773.2002	2700.4199	51941.285	8468.2002	16335.42	56211.285				13101.2	1204.4199	14236.285	15416.2	-1057.5801	31154.285	658.0957	11506.645	17089.346	13704.2	2420.4199	36870.285	4949.0957	4248.6445	15218.346	7426.2002	-2929.5801	12052.285	8986.0957	5965.6445	21816.346	11661.75	39.459961	15247.25	4659.0547	19488.695	25243.699	17999.055	5231.6953	13545.699	-324.94531	15785.695	25531.699										5860.0547	21996.695	5733.6992	13371.25	7045.0898	15316.455				11529.055	7001.6953	9560.6992	16226.055	7013.6953	18566.699	-1233.75	18117.09	20470.455	12588.15	2663.25	11124.881	-2524.0498	16302.91	23039.346	15495.95	3809.9102	20249.346	14910.77	5395.5996	11522.336	-2621.6001	37840.164	17590.77				13429.8	13514.765	18682.199	14829.891	4508.4951	8596.8047	2413.8901	41244.496	45409.805	2530.3999	10501.165	8211.7695	2741.7998	18085.766	14305.199	15587.891	9982.4951	16833.805	18316.891	8870.4951	8530.8047	16258.891	9635.4951	10171.805	14836.891	5008.4951	14529.805	18905.096	9158.4355	14634.24	15605.096	7901.4351	26222.24	9678.0957	14842.436	24761.24	19830.096	9194.4355	21999.24	5247.8799	15993.205	17750.221	6750.0952	18908.436	22172.24	13718.096	9177.4355	35110.242	1477.8252	22020.129	24953.746				19943.096	17615.436	23386.24	18839.879	11350.205	31614.221	1844.0952	19512.436	14683.24	819.09521	17324.436	11885.24	1603.335	25755.844	27530.375	161.58496	27286.984	18245.391	-1478.665	21430.844	17879.375	15233.585	7345.9854	23583.391	-2693.665	14001.845	21501.375	6449.335	25263.844	28345.375	541.58496	17910.984	19796.391	4580.335	15940.845	19794.375	9036.335	13262.845	20058.375	14209.335	12893.845	18828.375	11981.335	6229.8447	21780.375	11528.335	8372.8447	22902.375	1549.585	6273.9854	10683.391	6193.915	35253.574	14397.93	6295.875	30115.996	18192.914	2325.46	14972.98	15416.131	11096.875	18903.996	19656.914	13920.875	18422.996	27551.914	5367.875	17421.996	31457.914	17807.914	9780.5752	28819.93	10643.915	5312.5752	24524.93	13227.875	6672.9951	24244.914	15715.875	29142.996	41744.914	14739.875	7627.9951	14416.914	22961.875	7693.9951	17842.914	11600.875	2606.9951	12953.914	13210.875	7934.9951	18423.914				10312.875	13009.995	23269.914	12653.915	8941.5752	38166.93	17069.875	3999.9951	30162.914	311.9248	19545.98	16286.164	4617.9248	31318.98	26512.164	9778.9248	16403.98	19208.164	2592.4951	23411.455	13355.16	4417.9248	22164.98	20661.164	14895.925	6367.9805	23256.164	12469.925	30671.98	22695.164	4062.9248	17887.98	20168.164	21949.926	3889.9805	15929.164	1184.4951	25360.455	17455.16	4054.9248	33571.98	36214.164	14979.925	2944.9805	16755.164	17163.926	6762.9805	27836.164	5615.9248	24643.98	21311.164	925.9248	12561.98	37369.164	6310.9248	4056.9805	16672.164	8623.4951	11731.455	13940.16	9758.0498	22346.375	23819.926	2397.0498	23110.375	28297.926	9056.5293	12260.635	19303.664				5828.5298	12244.635	13653.664	12834.05	7313.375	24075.926	17400.529	7020.6348	10329.664	17701.529	2639.6348	17284.664	6675.0498	7906.375	18531.926	-828.9502	22945.375	30050.926	9854.0498	8828.375	22988.926	12354.355	5365.5352	15260.721	18596.051	10040.375	27278.926	3560.5298	16693.635	9550.6641	830.0498	11635.375	17474.926	12292.83	13983.235	25078.48	5897.8301	20758.234	21924.48	36580.828	13722.235	17859.48	13014.83	-109.76465	31197.48	21944.83	16878.234	34363.48	3830.8301	14384.235	29011.48				21808.379	14350.445	21248.6	6968.8301	23510.234	20000.48							8195.8301	18763.234	9227.4805	3453.8301	18050.234	25903.48	17572.83	4744.2354	26521.48	8691.8301	24302.234	28953.48	15775.83	3702.2354	25213.48	15008.83	5568.2354	35094.48	8546.8301	10636.235	2512.4805	13684.83	3202.2354	26719.48	10506.83	1794.2354	23230.48	4598.2598	19783.051	21772.215	19382.83	4243.2354	14111.48				13446.279	2199.3047	19030.76	9878.2793	2107.3047	6091.7598	3184.2798	16049.305	5629.7598	11964.279	4249.3047	13018.76	13719.92	11555.66	18344.215	13367.92	4717.6602	14097.215	10926.755	10559.535	20041.42	6036.8604	23515.871	7775.8652	5539.8604	9350.8701	2202.8652				9024.8604	8637.8701	6295.8652	13352.285	22077.08	18827.975							3926.2852	19464.08	39060.977	1398.2852	7666.0801	13422.975	6325.2852	19522.08	22387.975	1926.2852	13056.08	15106.975	2689.1152	14176.585	18436.66	6337.2852	14726.08	21529.975	4769.2852	11664.08	16363.975	8585.2852	17168.08	21645.975	8642.2852	3586.0801	14957.975	9345.2852	-2530.9199	16737.975	12059.115	3065.585	15350.66	11787.115	2422.585	13615.66	9314.2852	6807.0801	16303.975	7899.3652	24074.836	13337.686	-3520.5947	12375.064	22801.814	13389.405	8317.0645	10382.814				8156.2402	15477.221	35789.688	-2928.2949	5612.9141	17623.074	12248.705	21816.914	28182.074	8920.2402	22702.221	29451.686	7148.2402	29731.221	29406.686	1003.2402	13033.221	11212.686	1539.7051	5745.9141	19379.074				11638.24	4453.2207	18666.686	5875.2402	2957.2207	16559.686	4749.2402	220.2207	7314.6855				34204.242	6229.2207	41881.688	9159.2402	-1978.7793	13609.686	14217.24	-281.7793	12940.686	21817.24	7565.2207	24792.686	2385.2402	-2650.7793	32469.686	14450.24	-650.7793	20348.686	14043.24	-1303.7793	34234.688	12030.24	-859.7793	17514.686	5515.7051	-5071.0859	13822.074	18448.436	5092.2852	8638.1895				3016.4351	1068.2852	21294.189	579.43506	31634.285	13162.189	8684.4355	11521.285	5270.1895	5383.21	15047.035	16114.49							17346.436	5598.2852	22720.189	10311.21	4803.0352	22468.49	18359.436	5741.2852	8169.1895	15739.436	5498.2852	4907.1895							22488.871	10547.62	28851.975	-4149.1299	62002.621	15696.975	6583.8701	19525.621	14338.975	20298.871	7380.6201	15786.975	11447.87	4691.6201	7587.9746	-3355.1299	5547.6201	6748.9746	17874.064	7449.3555	15664.131	6325.0649	14916.355	1916.1309	1538.8701	17805.621	5647.9746				4849.8701	27215.621	22130.975	10328.87	18708.621	11609.975				1839.0649	31868.355	12811.131	10995.87	10221.62	23296.975	15500.87	9631.6201	12527.975	11156.87	7757.6201	15539.975				9276.4902	22551.195	18303.721	12037.49	6996.1953	10284.721				13074.58	6762.9102	41043.09	12251.58	61.910156	23291.09	3208.4902	20545.195	18463.721	7762.4902	12296.195	24378.721	1791.4902	16030.195	18661.721	14462.49	2088.1953	70907.719	20037.49	4901.1953	27633.721	2720.4902	18106.195	36534.719	11724.49	5408.1953	15966.721	11438.58	705.91016	25336.09	2812.4902	18946.195	18074.721	3055.4902	17536.195	19400.721	7233.5801	7956.9102	19322.09	10554.49	3079.1953	12684.721	-2817.4297	21592.74	13406.715	2073.4902	19054.195	17326.721	1719.5703	1490.7402	20047.715	8130.2051	23837.754	17330.596	23363.975	7439.71	21736.785	-1723.0254	29652.711	19068.785	8019.9746	29164.711	17747.785	6356.3447	7511.8604	28062.504	4296.9746	-1056.29	19071.785	6948.9746	19424.711	14692.785							12467.975	2957.71	15464.785	14110.345	4855.8604	26960.504	14415.345	10170.86	37393.504	13622.975	5219.71	24584.785				420.2998	5242.4346	13869.865	12931.285	11640.215	25073.926							8926	8785.5703	25385.211	16066	11664.42	13524.609	23367	10693.42	13078.609	13244	4590.4199	24519.609	5378.2051	11065.9	20248.516	57.990234	22873.705	21755.586	823.66504	27127.73	9799.5645	-5933.335	20311.73	19837.564	-3245.335	17993.73	18521.564							-6444.335	13316.73	9817.5645	7845.9902	3199.7051	23389.586	33458.004	11897.255	18386.391	11349.205	10646.76	17909.561	-8.7949219	39014.758	22744.561	5423.2051	15776.76	13568.561	13946.005	13187.255	15905.391	28678.205	4494.7598	13230.561	8095.0049	25812.254	20680.391	6680.2051	3855.7598	14121.561	21876.004	7004.2549	14833.391										13598.205	2322.7598	18192.561	3130.2051	5486.7598	-1123.4395	6464.6699	38368.73	25120.295	8565.6699	6473.7305	11055.295	1016.6699	33032.73	28428.295	4639.8555	6540.4297	28744.676	11395.67	6727.7305	12574.295	10863.67	6652.7305	18676.295	6793.4805	19839.941	13837.975				272.16504	15408.77	9510.7559	-1606.7516	3502.6726	210.29314				955.09473	13397.965	12697	-71.905273	13458.965	17058	12143.48	5781.9404	6696.9746	8285.4805	5556.9404	13383.975	19870.045	2423.7695	23092.49	10876.165	9478.7695	20508.756	262.16504	19033.77	25687.756	14218.48	5520.9404	14044.975	3530.4805	10937.94	7454.9746	8287.0947	-154.03516	14041	2832.4805	24419.941	3960.9746	4682.4805	17206.941	6877.9746
[truncated: 923,172 more chars]
