# Supplementary material for: Cochaperones convey the energy of ATP hydrolysis for directional action of Hsp90
Source: Nat Commun. 2024 Jan 17;15:569. doi: 10.1038/s41467-024-44847-6 (PMC10794413; doi:10.1038/s41467-024-44847-6)
Supplement: Supplementary file 6 — Source Data [file 41467_2024_44847_MOESM6_ESM.zip › SourceData_ProteinMeasurements/4_Cdc37-Hsp90+Hsp90+Ste11+ATP/Dataset2_Cdc37-Hsp90+Hsp90+Ste11+ATP.txt]

g_g_x71_y107_M650	r_g_x69_y110_M650	r_r_x69_y110_M650	g_g_x44_y137_M650	r_g_x41_y140_M650	r_r_x41_y140_M650	g_g_x35_y67_M650	r_g_x34_y68_M650	r_r_x34_y68_M650	g_g_x52_y40_M651	r_g_x51_y41_M651	r_r_x51_y41_M651	g_g_x40_y106_M651	r_g_x38_y108_M651	r_r_x38_y108_M651	g_g_x36_y106_M653	r_g_x34_y108_M653	r_r_x34_y108_M653	g_g_x23_y93_M656	r_g_x21_y95_M656	r_r_x21_y95_M656	g_g_x17_y136_M656	r_g_x14_y139_M656	r_r_x14_y139_M656	g_g_x11_y122_M658	r_g_x8_y124_M658	r_r_x8_y124_M658	g_g_x8_y107_M659	r_g_x6_y109_M659	r_r_x6_y109_M659	g_g_x12_y71_M659	r_g_x10_y72_M659	r_r_x10_y72_M659	g_g_x76_y145_M659	r_g_x74_y149_M659	r_r_x74_y149_M659	g_g_x52_y105_M659	r_g_x50_y107_M659	r_r_x50_y107_M659	g_g_x64_y154_M660	r_g_x61_y158_M660	r_r_x61_y158_M660	g_g_x36_y70_M661	r_g_x35_y71_M661	r_r_x35_y71_M661	g_g_x57_y55_M662	r_g_x56_y56_M662	r_r_x56_y56_M662	g_g_x18_y76_M662	r_g_x16_y77_M662	r_r_x16_y77_M662	g_g_x66_y114_M662	r_g_x64_y117_M662	r_r_x64_y117_M662	g_g_x55_y117_M662	r_g_x53_y120_M662	r_r_x53_y120_M662	g_g_x78_y112_M662	r_g_x76_y115_M662	r_r_x76_y115_M662	g_g_x36_y151_M664	r_g_x33_y154_M664	r_r_x33_y154_M664	g_g_x63_y46_M664	r_g_x62_y47_M664	r_r_x62_y47_M664	g_g_x17_y102_M664	r_g_x15_y104_M664	r_r_x15_y104_M664	g_g_x21_y85_M666	r_g_x19_y87_M666	r_r_x19_y87_M666	g_g_x7_y89_M668	r_g_x5_y90_M668	r_r_x5_y90_M668	g_g_x10_y104_M668	r_g_x8_y106_M668	r_r_x8_y106_M668	g_g_x65_y18_M670	r_g_x65_y19_M670	r_r_x65_y19_M670	g_g_x56_y153_M670	r_g_x53_y157_M670	r_r_x53_y157_M670	g_g_x14_y13_M672	r_g_x13_y13_M672	r_r_x13_y13_M672	g_g_x19_y52_M673	r_g_x18_y53_M673	r_r_x18_y53_M673	g_g_x44_y85_M673	r_g_x42_y87_M673	r_r_x42_y87_M673	g_g_x16_y88_M673	r_g_x14_y89_M673	r_r_x14_y89_M673	g_g_x34_y99_M673	r_g_x32_y101_M673	r_r_x32_y101_M673	g_g_x20_y101_M673	r_g_x18_y103_M673	r_r_x18_y103_M673	g_g_x29_y17_M673	r_g_x28_y17_M673	r_r_x28_y17_M673	g_g_x32_y60_M673	r_g_x31_y61_M673	r_r_x31_y61_M673	g_g_x25_y48_M673	r_g_x24_y49_M673	r_r_x24_y49_M673	g_g_x3_y9_M673	r_g_x2_y8_M673	r_r_x2_y8_M673	g_g_x6_y87_M673	r_g_x4_y88_M673	r_r_x4_y88_M673	g_g_x44_y62_M673	r_g_x43_y63_M673	r_r_x43_y63_M673	g_g_x34_y30_M673	r_g_x33_y30_M673	r_r_x33_y30_M673	g_g_x27_y10_M673	r_g_x27_y10_M673	r_r_x27_y10_M673	g_g_x2_y33_M673	r_g_x1_y33_M673	r_r_x1_y33_M673	g_g_x27_y77_M673	r_g_x25_y78_M673	r_r_x25_y78_M673	g_g_x27_y66_M673	r_g_x26_y67_M673	r_r_x26_y67_M673	g_g_x30_y158_M673	r_g_x27_y161_M673	r_r_x27_y161_M673	g_g_x44_y29_M673	r_g_x43_y30_M673	r_r_x43_y30_M673	g_g_x42_y3_M675	r_g_x42_y3_M675	r_r_x42_y3_M675	g_g_x27_y156_M677	r_g_x24_y159_M677	r_r_x24_y159_M677	g_g_x60_y61_M678	r_g_x59_y63_M678	r_r_x59_y63_M678	g_g_x60_y21_M678	r_g_x60_y22_M678	r_r_x60_y22_M678	g_g_x12_y159_M678	r_g_x9_y162_M678	r_r_x9_y162_M678	g_g_x21_y1_M678	r_g_x21_y1_M678	r_r_x21_y1_M678	g_g_x78_y88_M678	r_g_x77_y90_M678	r_r_x77_y90_M678	g_g_x23_y71_M679	r_g_x21_y72_M679	r_r_x21_y72_M679	g_g_x32_y84_M679	r_g_x30_y86_M679	r_r_x30_y86_M679	g_g_x47_y111_M679	r_g_x45_y113_M679	r_r_x45_y113_M679	g_g_x36_y63_M679	r_g_x35_y64_M679	r_r_x35_y64_M679	g_g_x14_y127_M679	r_g_x11_y129_M679	r_r_x11_y129_M679	g_g_x21_y117_M679	r_g_x19_y119_M679	r_r_x19_y119_M679	g_g_x65_y8_M679	r_g_x65_y8_M679	r_r_x65_y8_M679	g_g_x41_y107_M679	r_g_x39_y109_M679	r_r_x39_y109_M679	g_g_x29_y75_M679	r_g_x27_y76_M679	r_r_x27_y76_M679	g_g_x10_y91_M679	r_g_x8_y93_M679	r_r_x8_y93_M679	g_g_x8_y85_M679	r_g_x6_y86_M679	r_r_x6_y86_M679	g_g_x10_y73_M679	r_g_x8_y74_M679	r_r_x8_y74_M679	g_g_x36_y81_M679	r_g_x34_y83_M679	r_r_x34_y83_M679	g_g_x50_y123_M679	r_g_x48_y126_M679	r_r_x48_y126_M679	g_g_x49_y42_M680	r_g_x48_y43_M680	r_r_x48_y43_M680	g_g_x54_y117_M681	r_g_x52_y120_M681	r_r_x52_y120_M681	g_g_x38_y26_M681	r_g_x37_y26_M681	r_r_x37_y26_M681	g_g_x30_y82_M681	r_g_x28_y84_M681	r_r_x28_y84_M681	g_g_x27_y38_M681	r_g_x26_y39_M681	r_r_x26_y39_M681	g_g_x5_y111_M682	r_g_x3_y113_M682	r_r_x3_y113_M682	g_g_x27_y153_M683	r_g_x24_y156_M683	r_r_x24_y156_M683	g_g_x5_y6_M683	r_g_x4_y5_M683	r_r_x4_y5_M683	g_g_x72_y121_M683	r_g_x70_y124_M683	r_r_x70_y124_M683	g_g_x43_y158_M683	r_g_x40_y161_M683	r_r_x40_y161_M683	g_g_x7_y121_M683	r_g_x4_y123_M683	r_r_x4_y123_M683	g_g_x13_y86_M684	r_g_x11_y87_M684	r_r_x11_y87_M684	g_g_x4_y24_M684	r_g_x3_y24_M684	r_r_x3_y24_M684	g_g_x23_y101_M684	r_g_x21_y103_M684	r_r_x21_y103_M684	g_g_x16_y124_M684	r_g_x13_y126_M684	r_r_x13_y126_M684	g_g_x59_y100_M684	r_g_x57_y102_M684	r_r_x57_y102_M684	g_g_x10_y73_M686	r_g_x8_y74_M686	r_r_x8_y74_M686	g_g_x78_y136_M686	r_g_x76_y139_M686	r_r_x76_y139_M686	g_g_x31_y40_M686	r_g_x30_y41_M686	r_r_x30_y41_M686	g_g_x23_y86_M686	r_g_x21_y88_M686	r_r_x21_y88_M686	g_g_x38_y88_M686	r_g_x36_y90_M686	r_r_x36_y90_M686	g_g_x55_y140_M686	r_g_x52_y143_M686	r_r_x52_y143_M686	g_g_x34_y109_M686	r_g_x32_y111_M686	r_r_x32_y111_M686	g_g_x61_y165_M686	r_g_x58_y169_M686	r_r_x58_y169_M686	g_g_x46_y37_M686	r_g_x45_y38_M686	r_r_x45_y38_M686	g_g_x48_y43_M686	r_g_x47_y44_M686	r_r_x47_y44_M686	g_g_x35_y16_M686	r_g_x35_y16_M686	r_r_x35_y16_M686	g_g_x62_y13_M686	r_g_x62_y13_M686	r_r_x62_y13_M686	g_g_x14_y54_M687	r_g_x13_y55_M687	r_r_x13_y55_M687	g_g_x7_y88_M687	r_g_x5_y89_M687	r_r_x5_y89_M687	g_g_x79_y26_M687	r_g_x79_y27_M687	r_r_x79_y27_M687	g_g_x30_y108_M687	r_g_x28_y110_M687	r_r_x28_y110_M687	g_g_x8_y102_M689	r_g_x6_y104_M689	r_r_x6_y104_M689	g_g_x34_y14_M689	r_g_x34_y14_M689	r_r_x34_y14_M689	g_g_x54_y6_M689	r_g_x54_y6_M689	r_r_x54_y6_M689	g_g_x38_y87_M689	r_g_x36_y89_M689	r_r_x36_y89_M689	g_g_x73_y106_M689	r_g_x71_y109_M689	r_r_x71_y109_M689	g_g_x4_y129_M689	r_g_x1_y131_M689	r_r_x1_y131_M689	g_g_x74_y96_M689	r_g_x73_y99_M689	r_r_x73_y99_M689	g_g_x7_y31_M689	r_g_x6_y31_M689	r_r_x6_y31_M689	g_g_x33_y123_M690	r_g_x31_y126_M690	r_r_x31_y126_M690	g_g_x15_y45_M690	r_g_x14_y46_M690	r_r_x14_y46_M690	g_g_x52_y12_M690	r_g_x52_y12_M690	r_r_x52_y12_M690	g_g_x30_y139_M690	r_g_x27_y142_M690	r_r_x27_y142_M690	g_g_x34_y108_M692	r_g_x32_y110_M692	r_r_x32_y110_M692	g_g_x23_y39_M692	r_g_x22_y39_M692	r_r_x22_y39_M692	g_g_x55_y114_M693	r_g_x53_y117_M693	r_r_x53_y117_M693	g_g_x57_y14_M693	r_g_x57_y14_M693	r_r_x57_y14_M693	g_g_x22_y58_M693	r_g_x21_y59_M693	r_r_x21_y59_M693	g_g_x31_y52_M693	r_g_x30_y53_M693	r_r_x30_y53_M693	g_g_x18_y45_M694	r_g_x17_y46_M694	r_r_x17_y46_M694
-854.02539	32105.859	35217.266	-2491.0254	17959.859	24882.266	14129.975	11910.86	37983.266	976.05957	9820.2549	10341.855	9144.0596	-666.74512	15561.855	8109.0952	24242.689	37264.719	16216.22	48709.93	43041.086	8684.2197	35671.93	42572.086	68986.75	11643.055	65994.195	8648.2354	25571.039	18919.395	20317.234	27893.039	49270.395	7238.2354	2841.04	16539.395	39033.234	2563.04	32851.395	-7892.3809	17716.781	15944.135	21346.164	35760.074	29341.871	243.38086	21737.725	18010.68	10494.381	21835.725	23198.68	7603.3809	11731.725	21919.68	8776.3809	16828.725	29682.68	3551.3809	11051.725	19382.68	81355.156	21846.254	35744.195	15614.154	24540.254	52014.195	55014.156	49034.254	85384.195	8282.71	16527.039	21837.234	3382.0552	29086.391	11776.095	2276.0552	16714.391	11491.095	-229.73486	18420.496	17448.615	12067.266	2720.4951	19386.615	2530.7148	42187.891	10168.275	5234.7998	33853.48	17735.225	7829.7998	25498.48	13228.225	7882.7998	26903.48	13048.225	28344.801	14160.48	33406.227	6931.7998	19515.48	13123.225	8665.7998	24026.48	37775.227	17107.801	6650.4805	23644.225	20353.801	9526.4805	17821.225	15112.8	6459.4805	10445.225	14492.8	13634.48	36423.227	13476.8	6012.4805	13158.225	16157.8	7187.4805	14373.225	21760.801	10912.48	27182.225	12624.8	8899.4805	19973.225	21139.801	5307.4805	17274.225	17778.801	7670.4805	11870.225	10608.8	3803.4805	7500.2246	-207.2002	1719.4805	3780.2246	3548.6299	18793.865	8824.9746	13173.03	6079.335	5308.2803	745.91992	28906.945	17360.809	2750.9199	14888.945	14652.81	6427.9199	15611.945	22625.809	7422.9199	10120.945	23913.809	-594.08008	11385.945	12659.81	8543.7148	25170.98	24908.805	13476.715	33113.98	22586.805	3128.7148	29902.98	22213.805	2353.7148	26346.98	45243.805	15553.715	27303.98	23814.805	7382.7148	26341.98	28423.805	-625.28516	17372.98	10460.805	24390.715	14935.98	28380.805	14934.715	14170.98	22325.805	19077.715	14288.98	34723.805	25622.715	13549.98	31847.805	19323.715	12331.98	24751.805	4502.7148	16336.98	17244.805	12928.715	8150.98	22713.805	4029.7451	10722.71	12441.14	347.09473	18836.871	18698.559	16215.095	3624.8701	21160.559	12027.095	4078.8701	22190.559	19850.094	472.87012	14843.56	9689.8594	15787.115	15866.945	3082.4199	54067.309	20074.855	6050.4199	18260.311	40217.855	9948.4199	7487.3101	12712.855	6326.4199	8832.3105	13104.855	12794.42	8096.3101	30735.855	4042.9043	11798.301	13534.225	944.9043	11415.301	6872.2246	-1619.0957	1630.3008	12393.225	2174.9043	2804.3008	13183.225	4286.9043	-6263.6992	11134.225	26989.23	13447.185	27098.865	6560.2305	7975.1846	24527.865	18617.23	9637.1846	37589.867	16510.23	8240.1846	24216.865	17059.23	9672.1846	24874.865	17358.23	13248.185	20563.865	18340.23	7446.1846	26524.865	7537.2305	1276.1846	16902.865	13977.23	10359.185	18486.865	10323.23	4975.1846	17079.865	17171.23	5963.1846	23952.865	17691.23	4973.1846	22926.865	6074.7598	25002.555	15321.699	21870.76	19195.555	45263.699	1705.7598	5853.5547	20553.699	15202.76	12014.555	20387.699	32475.035	25326.119	34529.273	7226.0352	11871.119	23104.275	9193.0352	1063.1191	36516.273	15572.035	6789.1191	22310.275	13359.035	1837.1191	25550.275	24907.035	2739.1191	22831.275	10231.035	3413.1191	24604.275	11500.035	-1413.8809	25098.275	16874.6	30050.504	25578.129	15534.6	8431.5049	10745.13	10444.6	3083.5049	14825.13	14872.6	4263.5049	29771.129	422.35547	28260.301	17606.93	17168.355	5684.2998	29473.93	4932.4053	23666.91	64225.574	6871.4053	7009.9102	12101.575	10747.405	7235.9102	10736.575	12457.405	1776.9102	13262.575	10677.44	5759.5654	16418.49
1432.3252	41942.578	33412.508	-515.6748	21621.58	23208.506	14662.325	10254.58	26458.506	4304.6445	9910.6553	10201.164	20711.645	-177.34473	16319.164	7863.4702	28601.35	20395.531	10325.939	51954.621	52834.367	-1896.0605	26731.621	48978.367	71495.297	11149.961	47993.43	692.50586	16649.74	26407.58	17714.506	20157.74	51774.578	4968.5059	-623.25977	18866.58	32914.508	-1747.2598	26160.58	-1210.7852	7650.4355	10482.57	18101.891	28765.754	28305.145	-2252.9395	20379.805	23774.73	7408.0605	24259.805	25172.73	10800.061	15186.805	21098.73	10952.061	11708.805	33028.73	3481.0605	13796.805	22338.73	81640.867	16697.359	35558.469	19699.869	23312.359	52530.469	36871.867	31534.359	81455.469	8547.2598	14410.27	27964.955	1396.8901	25704.02	16925.275	2921.8901	22907.02	15327.275	1887.0352	10645.154	21020.195	13437.035	4142.1548	19765.195	5220.375	34367.855	10701.305	1842.0703	28737.465	20290.586	6800.0703	20939.465	22186.586	6947.0703	19124.465	23846.586	26518.07	13189.465	41746.586	6773.0703	16513.465	16145.585	8902.0703	25786.465	41111.586	16376.07	8250.4648	23322.586	18230.07	7530.4648	18004.586	14525.07	9691.4648	20677.586	15304.07	8589.4648	29172.586	12450.07	10587.465	20427.586	14555.07	8213.4648	21357.586	16908.07	10164.465	29020.586	18312.07	9931.4648	21652.586	15981.07	7564.4648	18341.586	16248.07	5570.4648	20040.586	11881.07	5558.4648	10768.585	-1217.9297	175.46484	13702.585	2519.75	20572.885	15012.11	7276.3999	37887.797	12286.26	502.85498	21006.164	17686.441	1369.855	15372.165	13303.44	4851.855	14524.165	18815.441	8512.8555	12810.165	16763.441	229.85498	9534.165	14537.44	11899.695	27334.996	22603.775	16085.695	32381.996	27968.775	8559.6953	25008.996	21226.775	6947.6948	26544.996	44436.773	12305.695	18777.996	21539.775	11069.695	20369.996	23283.775	4743.6948	12136.995	12643.775	27372.695	10354.995	20653.775	17003.695	11796.995	24621.775	28578.695	12633.995	30059.775	24676.695	10865.995	27493.775	26115.695	7174.9951	20598.775	4416.6948	12423.995	13329.775	17009.695	1816.9951	21507.775	2416.9702	2063.6152	7751.8154	2514.375	19384.42	10378.285	15655.375	6580.4199	8135.2852	13825.375	4836.4199	20135.285	14331.375	624.41992	8300.2852	7911.7998	14568.109	16644.375	-205.70996	43091.875	30846.025	1442.29	15887.875	41897.023	10178.29	2448.875	18120.025	3170.29	5361.875	12349.025	12087.29	8027.875	26823.025	6843.4746	19645.975	6468.8145	1187.4746	12167.975	-3982.1855	1612.4746	14441.975	-1106.1855	1263.4746	16425.975	5254.8145	8356.4746	1725.9746	2267.8145	32400.711	12120.85	18158.18	9347.71	8891.8496	18036.18	19190.711	7968.8496	19275.18	19392.711	11668.85	16543.18	16577.711	13218.85	19477.18	15758.71	12496.85	17347.18	26940.711	10642.85	17116.18	13590.71	5838.8496	10141.18	19023.711	7106.8496	13226.18	14444.71	8002.8496	10638.18	20837.711	10236.85	13552.18	18286.711	4493.8496	7850.1797	17400.531	22077.52	21058.074	34625.531	7940.5195	57116.074	5012.5303	1704.5195	24374.074	20349.531	2477.5195	23042.074	9325.4551	20605.59	24614.135	5324.4551	21441.59	17297.135	2641.4551	18732.59	32191.135	14590.455	3002.5898	15906.135	14834.455	5349.5898	23653.135	16840.455	6678.5898	30768.135	17798.455	6107.5898	23477.135	4222.4551	2293.5898	21761.135	15436.355	28005.395	22635.984	12496.355	4801.3945	12620.985	12780.355	798.39453	14673.985	13509.355	2183.3945	26824.984	5868.0698	12577.064	11242	13162.07	-2407.9355	19473	4356.5049	19875.301	56413.883	6431.5049	7085.2998	12173.885	12251.505	3291.2998	11389.885	12771.505	3139.2998	7750.8848	16327.665	4194.6104	13830.76
-939.5498	49556.617	32600.32	62.450195	22333.615	24728.32	5342.4502	12723.615	25705.32	-6350.3809	9031.5254	12437.57	-1274.3809	2554.5254	16545.57	6110.0649	26882.496	16487.539	17105.836	55076.297	58756	8145.835	25988.295	39537	67591.797	13998.515	58941.133	18490.461	12369.91	22893.75	12217.46	25758.91	49091.75	10550.46	6811.9102	16693.75	33315.461	5636.9102	26727.75	-1921.4746	20753.914	5156.2207	23079.35	34751.609	16822.664	-2279.4199	19532.574	9682.1602	4480.5801	18566.574	14836.16	16317.58	9130.5752	-2414.8398	9833.5801	6776.5752	21600.16	773.58008	8610.5752	8753.1602	81515.766	13750.285	36773.535	10641.77	14493.285	42718.535	37706.77	35086.285	73564.531	9629.2656	15743.925	22775.9	38.5	27197.404	23944.574	2663.5	19746.404	19695.574	1886.5901	8770.1348	24584.51	6168.5898	3868.1348	21435.51	-2136.2852	35216.758	10273.295	-914	29255.545	24738.531	6845	18602.545	26198.531	6620	18534.545	18099.531	15119	21793.545	37325.531	4208	13905.545	11716.53	3930	33115.547	42086.531	15381	6394.5449	9654.5303	24003	7592.5449	17314.531	15007	7852.5449	19135.531	16689	6359.5449	40428.531	11676	8363.5449	15927.53	11210	9640.5449	15923.53	17743	7165.5449	30804.531	13943	10014.545	29407.531	19276	5957.5449	22412.531	13689	6195.5449	22921.531	9680	816.54492	8489.5303	-3471	1707.5449	11811.53	331.58984	15374.38	9936.4551	2814.6948	42157.941	16368.16	-1415.3848	25999.84	23321.199	853.61523	24023.84	10763.2	697.61523	22857.84	19041.199	4708.6152	15305.84	23445.199	25.615234	10650.84	15176.2	11483.535	29226.09	18945.609	14192.535	34871.09	22499.609	9002.5352	29032.09	14421.609	5151.5352	26896.09	37178.609	10203.535	23863.09	24721.609	13267.535	22284.09	19442.609	3080.5352	17037.09	7152.6094	27407.535	11637.09	20539.609	17976.535	11572.09	18554.609	19703.535	9887.0898	24920.609	26453.535	14379.09	21970.609	20935.535	10920.09	18903.609	5715.5352	18964.09	15910.609	9198.5352	2851.0898	14666.609	2648.9902	16063	12045.785	4008.1899	14027.245	18746.555	21921.189	635.24512	13292.555	13034.189	5789.2451	23826.555	22820.189	412.24512	13172.555	7995.3252	14671.734	12808.05	4957.3799	48084.797	30945.254	3193.3799	19155.795	43648.254	11899.38	6744.7949	8227.2549	6231.3799	12098.795	14502.255	11827.38	9691.7949	27594.254	5847.4297	15998.77	13991.5	-1186.5703	11041.77	1703.5	2118.4297	10530.77	6217.5	3391.4297	13413.77	15479.5	6957.4297	1780.7695	10608.5	21411.615	12866.1	25178.881	8102.6152	2767.0996	14573.881	26128.615	8187.0996	23114.881	12940.615	13168.1	19210.881	17135.615	6147.0996	20007.881	10648.615	8674.0996	24544.881	22708.615	9810.0996	22910.881	8768.6152	2197.0996	12195.881	16539.615	5262.0996	20589.881	12179.615	2594.0996	12514.881	7561.6152	1672.0996	15006.881	16350.615	2999.0996	10008.881	16677.965	25912.809	15281.105	26434.965	8749.8096	53070.105	4622.9648	7366.8096	21336.105	18008.965	4519.8096	22240.105	9341.0547	18192.33	23577.58	10548.055	14060.33	18005.58	4073.0552	13631.33	21851.58	23814.055	4246.3301	16948.58	19061.055	4826.3301	25110.58	24114.055	2214.3301	18931.58	14288.055	3363.3301	22684.58	8467.0547	490.33008	18977.58	11219.25	24403.129	19529.721	14333.25	8269.1299	11346.721	9693.25	3440.1299	11780.721	16890.25	9140.1299	21359.721	4787.0752	18730.99	14060.38	11113.075	1406.9902	31542.379	5045.6001	24507.371	69590.031	4349.6001	11161.37	15021.03	13487.6	5154.3701	16132.03	16867.6	6292.3701	13476.03	9458.2852	12366.54	15231.19
525.91016	38408.617	30874.449	-1324.0898	18830.615	21734.449	1643.9102	14210.615	12891.449	1508.9199	2542.8252	2122.8555	8133.9199	-1234.1748	10316.855	5926.7852	23669.23	20556.984	14537.295	50880.453	51296.312	6581.2949	23715.455	46141.312	53996.824	4743.0703	62460.77	2881.4951	23510.539	14456.76	10377.495	25347.539	40900.758	8706.4951	5077.54	10771.76	31830.496	6433.54	23356.76	-2040.4053	12340.305	3163.3945	11677.33	36858.434	29111.523	-5903.1641	22337.074	16618.6	5677.8359	18626.074	21270.6	10019.836	11430.075	10045.6	11418.836	7918.0752	32887.602	2824.8359	12096.075	12070.6	75560.805	18633.115	31527.465	15817.805	20696.115	30298.465	31073.805	42074.117	73735.469	9818.4951	10484.855	18124.625	2114.5449	28631.805	24251.789	1963.5449	19014.805	19008.789	434.04492	12710.62	23725.805	11878.045	5434.6201	18489.805	-1290.0752	32786.797	8173.6445	913.58008	30246.086	18388.711	7386.5801	20888.086	13785.711	7837.5801	20277.086	16435.711	19677.58	27565.086	33400.711	5983.5801	18893.086	9608.7109	6463.5801	42934.086	46308.711	9937.5801	27029.086	19780.711	18456.58	7280.085	14949.711	15507.58	10274.085	11740.711	11301.58	7710.085	44028.711	24619.58	7237.085	14827.711	7064.5801	13736.085	14581.711	16369.58	10677.085	22390.711	17236.58	8024.085	21789.711	21655.58	5590.085	15624.711	18492.58	7106.085	15644.711	11002.58	1278.085	5873.7109	882.58008	6460.085	7985.7109	-557.81006	15873.82	23798.551	246.02979	44489.926	34032.602	-5197.8896	26327.814	24391.645	-3181.8896	18895.814	13982.645	-2962.8896	18769.814	23491.645	-1218.8896	16387.814	14651.645	-2814.8896	12509.814	15729.645	13053.17	31222.305	21715.561	12386.17	25963.305	16563.561	6832.1699	26167.305	8350.5605	9505.1699	16475.305	43347.562	14816.17	22086.305	22300.561	15532.17	16464.305	21049.561	2745.1699	17459.305	7887.5605	24186.17	8863.3047	20207.561	17472.17	14277.305	15842.561	24496.17	12802.305	26574.561	23941.17	12471.305	26382.561	20925.17	7794.3052	21426.561	5427.1699	14388.305	9451.5605	21807.17	3818.3052	14460.561	2622.7349	10766.779	11058.19	4422.0649	13155.87	15709.395	16430.064	3797.8701	11178.395	11835.064	5445.8701	25671.395	15262.064	4113.8701	19758.395	5891.6001	9977.8047	15011.05	5450.3901	38078.535	29300.82	2860.3901	19001.535	38513.82	8548.3906	4995.5352	12160.82	8589.3906	4900.5352	16391.82	13631.391	7625.5352	28159.82	5022.7246	16541.34	12660.609	-1843.2754	16871.34	4075.6094	738.72461	9275.3398	10093.609	706.72461	16375.34	11845.609	6828.7246	1641.3398	12845.609	29974.725	9726.585	18752.465	7406.7246	9090.585	19366.465	26407.725	7450.585	22355.465	18278.725	10146.585	19188.465	16827.725	8164.585	15392.465	9190.7246	14480.585	23799.465	21908.725	7207.585	17905.465	12303.725	4754.585	14380.465	13030.725	8117.585	18893.465	9324.7246	4740.585	14122.465	7804.7246	5209.585	14253.465	17337.725	3082.585	9291.4648	9813.1191	19433.039	8324.5605	22537.119	8022.04	43916.562	3148.1191	3611.04	15106.561	13116.119	6686.04	18909.561	5525.6445	25828.025	38410.445	4596.6445	21695.025	27345.445	2994.6445	18939.025	31187.445	16976.645	13275.025	25994.445	13246.645	10197.025	28275.445	20685.645	6664.0254	22084.445	12034.645	4986.0254	26747.445	5020.6445	3891.0254	21286.445	15087.23	26396.225	25809.371	11745.23	6646.2246	17263.371	9462.2305	3809.2246	18441.371	12678.23	4770.2246	24355.371	8112.0601	14103.155	7351.3457	4737.0601	3366.1553	16259.346	2426.645	23611.6	74963.797	2937.645	10108.6	9180.7998	12154.645	1235.5996	10114.8	14444.645	4054.5996	10659.8	4745.2202	16502.465	16913.18
5583.8198	33682.25	25062.734	871.81982	17620.25	19256.734	5273.8198	5783.25	13822.734	7211.3701	12345.15	3669.4551	16964.371	1789.1504	12335.455	7628.8999	19636.83	27295.875	14837.65	56535.941	51335.016	16160.65	19164.941	41792.016	30346.275	6396.2646	59813.195	11356.045	28340.199	20603.801	18591.045	26659.199	50683.801	14417.045	5790.2002	20139.801	38736.047	6621.2002	28421.801	-7212.5195	16139.49	14146.035	14757.564	29781.445	33022.172	3012.8447	21839.93	17470.189	8366.8447	16620.93	18868.189	5464.8447	15009.93	15539.189	14015.845	7396.9297	27441.189	9754.8447	9612.9297	13085.189	77203.641	20899.801	35929.781	9963.6396	17678.801	44368.781	33208.641	42297.801	70562.781	12317.845	15691.391	23146.5	3131.115	20557.115	23607.686	1976.115	20944.115	19982.686	-345.00977	10122.37	24624.92	18578.99	3205.3701	27662.92	1368.3149	24289.725	3561.5449	-2945.0547	24317.09	22092.35	3420.9453	19437.09	18415.35	3469.9453	13856.09	16250.35	8624.9453	28819.09	34468.352	1834.9453	19729.09	13145.35	2193.9453	31238.09	41827.352	11286.945	5395.0898	20098.35	18594.945	9682.0898	14328.35	6843.9453	7847.0898	15358.35	14226.945	6291.0898	39206.352	8116.9453	5474.0898	12821.35	9163.9453	6764.0898	15961.35	14603.945	9954.0898	23729.35	13629.945	5891.0898	30551.35	20170.945	6148.0898	17254.35	15460.945	5868.0898	16030.35	5865.9453	4566.0898	4531.3496	-5597.0547	1523.0898	5082.3496	-224.86499	19322.195	3173.0859	2130.8049	40660.203	23472.57	-454.91016	26560.93	30773.664	-829.91016	17930.93	16719.664	2914.0898	21524.93	21613.664	5742.0898	22263.93	22443.664	251.08984	14708.93	18100.664	11509.34	27052.371	20035.67	9361.3398	31470.371	17707.67	6585.3398	28917.371	12806.67	7650.3398	23727.371	48446.672	11814.34	23005.371	16721.67	15912.34	16979.371	25744.67	2442.3398	17662.371	5837.6699	23529.34	11930.37	16115.67	17168.34	12822.37	19585.67	22164.34	11575.37	28096.67	23685.34	10750.37	21049.67	25304.34	8983.3701	17048.67	5974.3398	13619.37	6326.6699	24354.34	6776.3701	21549.67	2180.9351	9435.9199	12123.5	4543.3501	11471.76	11841.279	22691.35	6139.7598	3520.2793	15504.35	8017.7598	15916.279	15188.35	2777.7598	2562.2793	3712.8301	9648.6748	12404.56	-3418.4199	55449.328	29130.766	-1971.4199	22613.33	36535.766	-4435.4199	27983.33	14424.765	-553.41992	10772.33	12105.765	8875.5801	14929.33	30496.766	5351.5352	20425.83	7646.5898	798.53516	15204.83	3140.5898	1123.5352	9476.8301	6271.5898	7674.5352	12813.83	14339.59	4403.5352	2102.8301	10930.59	23158.906	15538.016	20198.365	10584.905	7089.0151	21109.365	19098.906	12372.016	21940.365	13743.905	13314.016	30533.365	11925.905	8646.0156	24131.365	10004.905	13378.016	23294.365	22151.906	11863.016	23162.365	11615.905	5803.0151	15417.365	17888.906	8687.0156	20362.365	11783.905	5321.0151	20343.365	20727.906	9616.0156	19520.365	16708.906	4177.0151	13848.365	11331.905	34285.629	16750.305	19685.906	13631.63	43414.305	6621.9053	6102.6299	17487.305	15992.905	10773.63	22087.305	6101.21	24391.711	29259.344	-171.79004	29551.711	21385.344	-232.79004	19824.711	26317.344	16809.211	9926.71	18433.344	11025.21	8066.71	20838.344	26122.211	10404.71	16216.345	10099.21	7112.71	18131.344	31.209961	4432.71	23009.344	14525.755	25038.066	25266.781	9177.7549	6045.0654	14160.78	6146.7549	2190.0654	13946.78	10572.755	2262.0654	25860.781	5357.5449	17500.42	13628.195	5449.5449	1344.4199	23738.195	-138.86523	32750.705	75978.547	863.13477	16253.705	7254.5449	9537.1348	8234.7051	3390.5449	15042.135	6931.7051	11081.545	9949.9043	8289.6348	23027.045
2105.8149	37982.855	31943.539	2318.8149	34372.855	15042.539	4607.8149	18509.855	21686.539	2023.1699	8982.7354	16151.641	9052.1699	2888.7354	19718.641	3862.5701	10501.154	31641.219	17237.496	53440.344	47750.895	20404.496	16470.346	41604.895	49223.949	16569.281	65270.57	9377.6396	25680.766	23173.551	27195.641	8473.7646	58727.551	13435.64	3903.7646	22551.551	32970.641	2297.7646	22702.551	-3563.0254	14579.445	13543.465	12538.775	29774.75	16860.156	2535.2852	18689.695	18174.561	14849.285	17064.695	20168.561	15904.285	13763.695	20574.561	19405.285	4090.6953	29122.561	12491.285	5784.6953	16360.561	51308.203	14408.55	38377.312	20947.205	17500.551	35655.312	49380.203	41745.551	77220.312	7260.1602	15280.12	26877.455	4585.4102	28014.496	22614.414	2445.4099	19597.496	19312.414	-1264.3848	6221.54	14497.405	9726.6152	3399.54	10556.405	1881.395	26664.115	-1339.8555	647.64453	25735.504	24334.676	6072.6445	17420.504	23983.676	3116.6445	15699.505	22749.676	11860.645	23576.504	45744.676	1720.6445	15164.505	20826.676	4415.6445	22707.504	48720.676	13067.645	1598.5049	25277.676	14150.645	4348.5049	24524.676	9085.6445	2740.5049	18914.676	4765.6445	18177.504	43159.676	10664.645	-1383.4951	21918.676	9302.6445	566.50488	30123.676	15137.645	669.50488	31084.676	13472.645	1540.5049	35109.676	15904.645	-200.49512	25909.676	9651.6445	393.50488	21512.676	6911.6445	-2558.4951	10823.675	-5648.3555	-373.49512	13786.675	205.09521	19303.039	17500.75	2917.9451	36110.16	7070.085	-339.97998	19785.984	19282.824	-968.97998	15517.985	18071.824	3541.02	16898.984	24339.824	8699.0195	13647.985	24565.824	-2292.98	8797.9854	23609.824	15774.76	21036.504	14109.086	10807.76	26662.504	18324.086	8326.7598	24999.504	7205.0859	5453.7598	20748.504	34711.086	10244.76	21048.504	15307.086	10130.76	21274.504	19924.086	1781.7598	15291.505	6507.0859	25905.76	6463.5049	13758.086	19801.76	11605.505	14163.086	21818.76	14511.505	16456.086	19573.76	12520.505	20272.086	18913.76	7158.5049	18758.086	3961.7598	12190.505	9143.0859	18134.76	4091.5049	13286.086	4330.7002	12623.686	18310.07	6552.8896	19873.984	17228.754	18981.891	5388.9849	14464.755	14762.89	5654.9849	24504.754	19016.891	3835.9849	11541.755	11289.57	16799	15266.325	-2260.6748	51806.316	28805.68	1605.3252	19148.314	38335.68	3758.3252	2385.3149	11074.68	2247.3252	6544.3149	16457.68	10098.325	10083.314	27555.68	6087.2598	14768.505	11129.115	2684.2598	11568.505	-2770.8848	778.25977	10463.505	1608.1152	7636.2598	10141.505	13000.115	9011.2598	-1153.4951	8858.1152	24129.219	2724.7148	20000.164	10401.22	998.71484	24705.164	27414.219	4956.7148	29820.164	14717.22	11315.715	27891.164	17072.219	5359.7148	24356.164	13322.22	9037.7148	32242.164	23252.219	6673.7148	24465.164	6572.2197	6398.7148	18657.164	19080.219	2750.7148	20858.164	17033.219	1725.7148	16478.164	21492.219	2222.7148	24993.164	24118.219	830.71484	23913.164	11571.16	24739.539	11253.98	17356.16	13609.54	40534.98	1011.1602	11712.54	15126.98	14324.16	7887.54	21469.98	3092.4551	22290.809	32485.824	1510.4551	19806.809	21597.824	-1051.5449	16637.809	26005.824	12528.455	10476.81	17599.824	9016.4551	8885.8096	25407.824	18862.455	7538.8096	17219.824	8208.4551	7965.8096	19821.824	-50.544922	5464.8096	18975.824	14303.04	24531.525	24838.58	14022.04	3523.5254	16096.58	8920.04	-1023.4746	13445.58	12115.04	1180.5254	22287.58	3483.1802	19443.32	16833.434	2892.1802	-2080.6797	34804.434	3029.4399	24020.49	84683.57	5138.4399	9215.4902	12274.57	13088.439	6679.4902	17358.57	14577.439	7447.4902	18496.57	7831.8398	11880.725	21938.125
5446.3101	30848.199	25846.756	7877.3101	31675.199	-8010.2441	6230.3101	12877.2	2601.7559	-2156.165	10159.555	144.00977	9224.835	1016.5547	17043.01	3934.6948	18146.664	28406.385	18802.816	67673.398	60032.301	10498.815	19130.4	37133.301	31913.006	9033.7109	55520.934	3981.3047	27397.52	27258.795	12203.305	22612.52	50083.797	11917.305	4212.5195	20095.795	30812.305	8932.5195	31808.795	-1573.6553	14767.435	11759.881	17632.246	36605.273	18782.297	5080.7451	22207.92	22767.4	14609.745	19947.92	17704.4	12783.745	12486.92	24034.4	20783.746	6383.9199	29380.4	15769.745	9885.9199	16129.4	112.14453	2328.2305	44975.66	15630.145	15774.23	48920.66	26332.145	38023.23	85408.656	5493.04	15139.485	18883.859	-898.54004	25486.516	22230.184	-3944.54	21008.516	20212.184	-1413.6948	10336.125	24941.85	9467.3047	2561.125	26566.85	69.25	27797.344	176.30469	2133.6899	20967.77	25789.615	10700.689	19883.77	23002.615	11795.689	16994.77	24441.615	16170.689	25195.77	36183.617	7996.6899	20772.77	16112.615	5478.6899	30617.77	41978.617	16305.689	7202.7695	27828.615	19870.689	4331.7695	18003.615	12424.689	2934.7695	16255.615	2433.6899	25773.77	31062.615	16814.689	6062.7695	21616.615	18523.689	5954.7695	27473.615	16707.689	7794.7695	26624.615	20626.689	8126.7695	31585.615	17239.689	4089.7695	25860.615	16394.689	6424.7695	24286.615	10798.689	3969.7695	9658.6152	-441.31006	1525.7695	32156.615	-763.15479	19300.279	13731.565	21209.52	13945.391	466.73047	3479.1348	27299.609	-709.45996	1454.1348	22811.609	13128.54	4827.1348	20755.609	22651.539	6759.1348	20523.609	22751.539	-194.86523	12733.609	4928.54	14589.825	19433.564	7249.6855	9843.8252	28377.564	12366.686	7350.8252	23786.564	1805.6855	7076.8252	23511.564	26983.686	11728.825	22886.564	9466.6855	13642.825	14119.564	6954.6855	-318.1748	18258.564	869.68555	19938.824	8763.5645	7476.6855	19684.824	9179.5645	3383.6855	25291.824	8017.5649	14258.686	19752.824	6918.5649	15637.686	19704.824	6565.5649	7655.6855	5843.8252	10929.564	1635.6855	16588.824	3871.5649	6865.6855	3451.9399	14262.02	10855.585	3581.2451	12809.995	17696.996	16014.245	2466.9951	11390.995	9862.2451	3098.9951	19952.996	15249.245	197.99512	15052.995	5093.4951	8590.2646	20961.621	2235.02	36335.199	28041.535	5952.02	20137.199	46847.535	8660.0195	2741.2002	15585.535	3218.02	13992.2	15313.535	12321.02	12037.2	31404.535	7238.9297	11084.915	18010.551	68.929688	6091.915	1084.5508	533.92969	9078.915	7726.5508	7000.9297	7239.915	19258.551	6340.9297	-1876.085	15512.551	23939.344	11732.09	8784.4902	-603.65527	24219.09	16082.49	21639.344	14166.09	16456.49	14822.345	11182.09	17071.49	17452.344	7979.0898	17883.49	7300.3447	13876.09	17829.49	22892.344	13445.09	18100.49	2238.3447	12747.09	11634.49	15706.345	11226.09	13678.49	-269.65527	22428.09	15179.49	18016.344	8652.0898	14239.49	18355.344	6885.0898	9992.4902	12307.87	30160.23	9432.1504	16412.871	20732.23	41964.148	-2530.1299	15867.23	18632.15	14624.87	8660.2305	17671.15	7477.895	17162.781	31416.35	12683.895	9040.7803	26799.35	5261.895	8728.7803	24343.35	19608.895	4793.7803	23713.35	12430.895	1683.7803	20576.35	21352.895	2951.7803	16361.35	12150.895	1109.7803	21683.35	12751.895	583.78027	23947.35	10233.505	28545.6	25564.695	13289.505	3401.5996	15457.695	10192.505	1577.5996	12313.695	15077.505	1878.5996	26790.695	3511.165	19160.855	15643.15	1834.165	-251.14453	28591.15	673.12012	28698.109	68164.492	2100.1201	11823.11	10084.49	3730.1201	14522.11	9986.4902	19029.121	6056.1104	9936.4902	4380.6104	21731.461	26947.84
1943.6953	27568.891	31922.971	17611.695	10785.89	-6643.0293	2581.6953	12139.89	12094.971	1084.7754	10297.565	1208.8945	12327.775	1161.5654	12861.895	541.49023	15513.7	26687.566	15007.96	62544.434	51321.273	7272.96	28818.434	42209.273	32013.135	11897.265	57695.051	6885.6504	27826.205	24748.904	22247.65	9027.2051	54636.906	11826.65	4716.2051	17126.904	38167.648	10535.205	29420.904	-5225.2354	17944.275	8661.8691	15730.18	37085.504	33974.523	4608.2998	20104.52	15115.85	16326.3	20375.52	17124.85	22797.301	11728.52	21180.85	20672.301	8944.5195	24663.85	12607.3	9944.5195	13890.85	2591.0703	7812.2246	39217.73	17906.07	21829.225	50101.73	27155.07	41833.227	70839.734	6781.4702	8731.5703	23268.395	1124.2798	30795.205	20057.961	-338.72021	19704.205	19051.961	-1905.0752	6412.7251	22646.975	14058.925	2935.7251	22632.975	-383.9502	24418.266	-6608.1602	1565.1851	28450.961	27296.414	11584.186	19173.961	22067.414	8985.1855	26677.961	20821.414	24194.186	17443.961	34254.414	6917.1851	22810.961	14202.415	4542.1851	32251.961	40348.414	22373.186	7962.96	26810.414	19096.186	10233.96	20264.414	13998.186	8377.96	22190.414	1030.1851	22771.961	31125.414	12355.186	12184.96	16915.414	11752.186	7997.96	22859.414	20725.186	11457.96	26210.414	10085.186	5151.96	29668.414	3122.1851	20708.961	24408.414	14688.186	6878.96	20128.414	10956.186	3868.96	11819.415	-2463.8149	2153.96	18280.414	583.23511	19506.121	12842.84	19051.52	10028.805	5783.1846	23542.664	4376.8398	1572.3203	2048.665	16753.84	18054.32	4048.665	22026.84	24693.32	7927.665	12931.84	17381.32	-767.33496	6531.8398	11589.32	12866.471	17942.77	20613.545	11474.471	23319.77	19741.545	9857.4707	18885.77	12293.545	8428.4707	16233.77	48451.547	22537.471	5020.7695	20998.545	10898.471	15991.77	18570.545	973.47021	12238.77	14220.545	23515.471	1111.7695	15971.545	19078.471	5632.7695	18135.545	21930.471	5131.7695	27122.545	21407.471	3522.7695	24072.545	22032.471	4332.7695	17627.545	6225.4702	6348.7695	8924.5449	17805.471	-203.23047	18686.545	1846.395	8622.6504	13334.175	3977.52	15161.645	20577.25	17012.52	2932.645	20881.25	14558.52	4890.645	24624.25	15226.52	560.64502	13269.25	9574.5303	14218.564	18746.219	1240.605	48434.059	25010.18	5490.605	17109.061	36512.18	7395.605	2655.0601	8508.1797	5369.605	8575.0605	14482.18	12454.605	10776.061	21357.18	6116.1904	12495.115	13338.145	312.19043	7977.1152	4455.1445	-1953.8096	14632.115	5563.1445	6263.1904	13953.115	14249.145	4619.1904	3366.1152	11730.145	20873.635	10107.655	22380.775	-2116.3652	11616.655	19203.775	14022.635	16171.655	16787.775	15294.635	7915.6553	21315.775	13951.635	3915.6553	21849.775	265.63477	22890.656	22213.775	19381.635	9632.6553	19358.775	-2082.3652	8753.6553	13458.775	14394.635	7167.6553	9170.7754	-1800.3652	18331.656	16520.775	11734.635	5813.6553	19877.775	-5069.3652	8409.6553	15874.775	11480.105	25902.176	16682.881	15200.105	10688.175	48300.883	-4696.8945	7067.1748	19317.881	9264.1055	14028.175	21866.881	8679.4355	23258.176	28999.316	12695.436	8696.1748	29133.316	4329.4351	18802.176	25414.316	19979.436	10708.175	20968.316	11053.436	6476.1748	28654.316	25088.436	10096.175	31077.316	14470.436	4000.1748	21666.316	11603.436	2378.1748	25750.316	17313.525	28407.641	17776.65	14440.525	5481.6396	9420.6504	13724.525	3747.6396	11690.65	15319.525	5041.6396	23334.65	6345.895	14130.07	13031.369	3239.895	2474.0703	24885.369	2607.0352	33916.398	76648.773	2148.0352	7982.4004	10049.775	4602.0352	17370.4	14145.775	15178.035	3767.4004	13325.775	1523.4302	29167.945	18662.225
855.83984	29907.625	34074.062	29863.84	5099.625	-1553.9355	6710.8398	23403.625	8472.0645	1551.9951	14744.195	14305.074	11508.995	3607.1953	17823.074	3328.3701	13412.73	26466.01	12297.745	67417.117	48442.145	11311.745	26718.115	38984.145	46461.742	12990.495	59318.898	7288.9297	26244.6	19401.824	26385.93	7495.5996	56235.824	10578.93	2454.5996	17782.824	39847.93	5697.5996	21097.824	-7700.625	7538.8496	5631.9043	14010.26	32974.367	25013.137	4350.3447	22254.074	17019.869	18270.344	23416.074	13842.869	35877.344	16363.075	25378.869	17227.344	10767.075	27695.869	11240.345	7589.0752	16459.869	163.63965	8672.165	44771.73	20711.641	21071.164	47653.73	25782.641	34473.164	79960.734	6725.04	9071.4551	27245.445	3462.385	30486.699	14594.955	4190.3848	23195.699	6086.9551	-382.88477	5204.2598	14408.275	10555.115	499.25977	23459.275	513.6499	23963.205	400.05078	761.13965	25820.029	25048.336	10192.14	17387.029	19103.336	9584.1396	18208.029	16731.336	21110.141	18151.029	37801.336	6011.1396	25238.029	13608.335	2462.1396	33900.031	36423.336	15589.14	9430.0293	21537.336	13981.14	10190.029	17941.336	10522.14	8921.0293	14418.335	-372.86035	33369.031	48119.336	-736.86035	25451.029	19129.336	11247.14	6911.0298	20846.336	19197.141	7225.0298	25081.336	14691.14	7245.0298	27529.336	1821.1396	22141.029	23701.336	16675.141	5924.0298	18428.336	8572.1396	4243.0298	11772.335	-4442.8604	3195.0298	10855.335	1304.7849	21166.01	14000.14	21629.695	6438.335	12478.935	11673.665	4678.2002	-3178.4004	-3499.335	21301.199	12251.6	2364.665	27063.199	21964.6	6565.665	14763.2	14558.6	-17.334961	19819.199	16346.6	8678.7793	20806.1	18691.115	7649.7798	30504.1	22705.115	4295.7798	26837.1	11464.115	2122.7798	23028.1	37330.117	19139.779	6003.1001	23555.115	7199.7798	20992.1	21128.115	6889.7798	1514.1001	663.11523	18792.779	7311.1001	21122.115	16322.779	10627.1	19410.115	19861.779	8487.0996	25029.115	18493.779	7808.1001	21829.115	18389.779	7510.1001	19640.115	2766.7798	12251.1	11806.115	14636.779	4091.1001	18590.115	4272.5146	12674.936	12840.395	646.4502	14116.525	18260.016	13865.45	2125.5254	13575.015	13041.45	3134.5254	17766.016	16639.449	164.52539	11304.015	8611.7305	12248.14	18440.305	4115.96	42590.02	24671.266	5684.96	15640.02	40259.266	9626.96	4507.02	7201.2646	6637.96	5913.02	20559.266	13803.96	13490.02	25726.266	8406.8252	7916.2148	17831.711	1333.8252	7373.2148	7202.7109	2862.8252	8799.2148	11762.711	6398.8252	11913.215	14851.711	10950.825	1109.2148	15509.711	26968.875	12256.96	14920.699	7860.875	9992.96	18258.699	28454.875	13952.96	18566.699	15161.875	13921.96	14695.699	15245.875	10575.96	22550.699	2525.875	23930.961	13724.699	22715.875	10232.96	12865.699	4857.875	11001.96	8362.6992	17177.875	13590.96	15905.699	5264.875	18672.961	14010.699	20417.875	6596.96	14780.699	-2353.125	11453.96	14620.699	7975.4697	27817.641	10541.605	5554.4697	24426.641	58432.605	6474.4697	8106.6396	19541.605	13335.47	19790.641	20314.605	3482.4346	11182.11	27344.74	9893.4346	4316.1104	28064.74	4542.4346	6165.1104	22375.74	13989.435	31.110352	17343.74	13704.435	-594.88965	20283.74	20429.434	3232.1104	18484.74	10667.435	-641.88965	21263.74	7237.4346	-4732.8896	18137.74	19870.17	26978.746	25929.07	17670.17	5372.7451	16049.07	10721.17	4093.7451	17261.07	15037.17	1480.7451	20787.07	8917.96	20779.875	10323.67	7709.96	3499.875	18138.67	2504.9751	33059.074	83049.055	2351.9751	13807.075	13116.055	4386.9751	17484.074	16661.055	9106.9746	9501.0752	12871.055	14803.895	1658.4805	20704.684
2092.835	30650.59	34368.508	32437.836	3517.5898	-1558.4902	3657.835	23409.59	26957.51	1769.9551	12636.61	9504.2559	10345.955	1785.6104	14122.256	6467.645	23145.615	26363.914	6770.4697	46710.934	46686.578	7334.4697	31175.936	41013.578	43920.242	13380.48	70850.141	8315.2402	21257.65	25069.85	24547.24	12359.65	50815.852	9804.2402	6977.6499	19166.85	31415.24	6288.6499	29598.85	-5892.0703	13859.31	11959.275	17126.336	38559.051	32635.41	7506.5952	21573.605	26121.141	14382.596	23745.605	24629.141	41592.594	9157.6055	11002.14	14672.596	11976.605	39334.141	17069.596	7121.605	26097.141	-2426.04	1648.29	46491.734	17450.961	13857.29	41566.734	33528.961	29378.289	74232.734	7456.165	12067.885	23395.926	7886.1797	25107.311	17972.795	3805.1799	21521.311	16100.795	2277.3848	26161.439	29290.85	14694.385	3472.4399	24853.85	-427.46484	20575.605	-36.235352	5062.46	24164.281	29709.184	12699.46	13220.28	25054.184	14464.46	18999.281	23411.184	24236.461	13147.28	38437.184	8002.46	17553.281	12480.185	5209.46	25476.281	36935.184	16941.461	7400.2803	25951.184	22410.461	6029.2803	22085.184	17460.461	4124.2803	18081.184	3907.46	32352.281	55799.184	1917.46	23977.281	24587.184	15056.46	2473.2803	24675.184	18906.461	7208.2803	30327.184	18959.461	4219.2803	30682.184	7317.46	14243.28	26963.184	18950.461	6435.2803	22218.184	13371.46	-180.71973	11310.185	456.45996	555.28027	18516.184	90.200195	18560.98	19718.59	20755.32	11069.5	4852.5049	13524.83	1950.4302	-1818.6699	6295.8301	21390.43	9664.3301	5795.8301	24103.43	17944.33	8951.8301	17202.43	17308.33	686.83008	11212.43	10257.33	10905.52	17207.035	17635.371	11252.52	28617.035	21454.371	7807.52	23652.035	14923.37	11405.52	18468.035	40133.371	20578.52	7756.0352	18370.371	10653.52	17605.035	28451.371	12225.52	987.03516	-4471.6299	20729.52	7720.0352	18009.371	22329.52	7546.0352	20807.371	20205.52	8577.0352	25565.371	16151.52	8278.0352	24867.371	20818.52	6707.0352	18787.371	4734.52	12893.035	17319.371	16749.52	4726.0352	16454.371	2927.26	12189.115	14843.225	875.66016	20054.221	17355.42	16253.66	4032.2202	17261.42	11377.66	10244.221	24540.42	15814.66	6091.2202	15133.42	7749.7998	19139.865	18777.045	2469.8901	51670.859	25018.371	3752.8901	16182.859	43588.371	6765.8901	3291.8599	8543.3701	5667.8901	6959.8599	15515.37	13160.891	8902.8594	24266.371	3266.9746	9621.7354	13245.4	-4228.0254	7065.7354	-1756.5996	340.97461	7394.7354	7538.4004	3258.9746	8484.7354	9400.4004	4946.9746	-301.26465	9482.4004	19209.086	10471	11355.615	3922.085	9201	15513.615	14152.085	8540	17324.615	15332.085	10891	15216.615	15623.085	5635	22648.615	1841.085	22207	15204.615	14887.085	8178	19479.615	4970.085	8391	11479.615	15808.085	6294	14473.615	2500.085	17756	15588.615	18248.086	8412	14038.615	-2333.915	9155	22729.615	5902.6797	24235.039	9326.7852	1554.6797	18589.039	54192.785	-2889.3203	6295.04	16197.785	-2050.3203	7822.04	15694.785	7316.9551	25501.871	28102.016	10879.955	12650.87	28192.016	7181.9551	17586.871	21917.016	20592.955	7060.8701	647.01465	14824.955	9313.8701	23483.016	6814.9551	7074.8701	13203.015	14674.955	9013.8701	26355.016	6175.9551	4869.8701	25368.016	14437.595	26191.355	25328.16	17086.594	5616.355	11013.16	8777.5947	3730.355	16826.16	13510.595	3661.355	22627.16	7935.79	15871.865	17167.809	9296.79	4528.8652	24116.809	2750.9902	25707.094	81623.188	2538.9902	7303.0947	14708.19	3281.9902	9848.0947	9877.1904	8228.9902	-558.90527	11854.19	9481.2354	2927.5352	20963.99
4295.8799	33064.281	37472.883	7624.8799	2391.2803	447.88477	10448.88	20428.281	20075.885	93.804688	6507.835	-5833.1641	12820.805	-118.16504	17977.836	4298.5303	26442.285	23929.875	14402.76	52838.781	42804.23	7230.7598	34484.781	37044.23	31660.32	11312.13	57288.176	6333.2197	27337.275	28982	24716.219	15031.275	51721	9393.2197	7231.2749	22124	36246.219	9421.2754	33613	-5182.54	13460.5	11700.664	16548.564	37651.074	29584.324	4911.7148	19949.48	16475.58	13886.715	17466.48	20932.58	39920.715	1628.4805	4969.5801	13193.715	6969.4805	31196.58	6536.7148	2978.4805	20189.58	1928.4199	7451.7349	39485.203	16753.42	25246.734	52491.203	32371.42	43982.734	76413.203	12037.141	6639.5098	23135.484	6668.5801	24176.98	12065.12	-1303.4199	20927.98	18141.121	1010.6748	18901.996	21040.711	21247.676	5751.9951	15763.71	1615.6802	25295.746	3889.8203	12969.22	6960.9805	31824.225	5422.2197	14051.98	24640.225	5930.2197	17550.98	21797.225	18084.219	12709.98	35984.227	2702.2197	16404.98	10464.225	-1551.7803	27587.98	32316.225	10066.22	2107.9805	21284.225	21051.219	5485.9805	18712.225	12875.22	6072.9805	15153.225	10966.22	2365.9805	52044.227	-3779.7803	24917.98	16853.225	8943.2197	3860.9805	19719.225	13550.22	9375.9805	27492.225	15458.22	4742.9805	28713.225	-2464.7803	14423.98	26662.225	11902.22	4400.9805	19604.225	7491.2197	2968.9805	11365.225	-5826.7803	1235.9805	12362.225	-212.36523	20317.471	10228.074	20796.225	7582.0298	11599	6628.0801	653.12988	-791.28516	-3732.9199	20291.129	14139.715	1768.0801	21800.129	28908.715	4125.0801	11961.13	15798.715	-2474.9199	7989.1299	21444.715	10361.505	23706.305	24036.785	9769.5049	29949.305	27565.785	8082.5049	21087.305	23078.785	5898.5049	24245.305	56467.785	20564.504	6811.3052	25736.785	10621.505	19675.305	26844.785	9904.5049	1984.3052	-762.21484	20664.504	8809.3047	22241.785	15394.505	10012.305	26462.785	19378.504	14108.305	29905.785	15400.505	14745.305	29802.785	15860.505	6906.3052	27946.785	1895.5049	15461.305	21144.785	22287.504	5889.3052	21689.785	3480.5649	10642.68	15649.785	4841.0352	10686.85	20159.859	29955.035	4906.8496	13972.86	14229.035	-350.15039	23964.859	12559.035	-4470.1504	14048.86	7653.1553	11569.029	15719.73	23377.27	5732.7148	14857.44	4757.27	15306.715	35190.441	8609.2695	1390.7148	7769.4404	6884.27	4885.7148	11970.44	10552.27	9673.7148	24730.441	9033.4102	11875.645	19017.971	1393.4102	8809.6445	2884.9707	3891.4102	6581.6445	7329.9707	8089.4102	17702.645	16184.971	11474.41	4284.6445	14602.971	15057.35	12174.375	17927.65	1351.3496	7948.375	25885.65	2740.3496	2713.375	27533.65	13184.35	8487.375	24346.65	8704.3496	3860.375	21365.65	-2278.6504	27027.375	17935.65	11636.35	2799.375	21531.65	2376.3496	8267.375	18691.65	8754.3496	5167.375	18539.65	-169.65039	17716.375	19877.65	21366.35	6947.375	24972.65	-6849.6504	3668.375	22200.65	15212.01	15643.16	17265.705	21544.01	18255.16	52634.703	4951.0098	-4551.8398	21324.705	6274.0098	-4109.8398	19809.705	8029.375	19494.65	28535.42	8509.375	7577.6504	25944.42	4109.375	16909.65	24475.42	14583.375	7455.6504	20600.42	12159.375	6774.6504	27701.42	350.375	2591.6504	18845.42	10490.375	5298.6504	23546.42	6871.375	2708.6504	22690.42	16378.721	26516.504	20992.066	18609.721	7308.5049	14309.065	16254.721	4527.5049	16918.066	15263.721	6861.5049	23334.066	8841.7598	21701.969	18357.855	7162.7598	-1521.0303	28209.855	-317.46484	32035.596	78350.547	1244.5352	17625.596	13621.55	334.53516	14390.596	10281.55	6443.5352	5455.5952	11619.55	12493.045	4061.2402	18467.01
1526.165	34035.844	38477.258	25253.164	3430.8452	-172.74414	14068.165	24008.846	19314.256	286.875	-4507.7998	-4149.9492	4570.875	-3913.7998	17786.051	7483.9502	25650.445	26287.08	12755.365	50550.648	52097.625	7886.3652	27551.65	43636.625	1564.2402	-1716.5352	63797.641	8278.4102	23522.939	26705.859	25029.41	11199.939	53102.859	12597.41	4533.9399	15987.859	39094.41	7944.9399	21592.859	-3247.9102	10943.785	4519.9258	16821.961	29052.09	20509.664	12036.69	7888.5752	20533.016	10753.69	22039.574	16849.016	43650.691	11196.575	-818.98438	15020.69	11015.575	28571.016	12501.69	8234.5752	16194.016	-2420	2532.4746	46220.574	11376	23620.475	51634.574	23221	37583.477	72307.578	11035.064	12216.061	14654.66	1118.8701	27053.195	19597.975	1043.8701	18292.195	22051.975	-678.2998	15652.3	24541.285	5697.7002	987.2998	20953.285	1969.2148	25246.84	3352.7148	16954.301	8100.8799	20080.199	11455.3	13100.88	19463.199	9709.2998	13345.88	15068.199	23791.301	18369.879	36500.199	5796.2998	15647.88	9910.1992	11864.3	12914.88	19240.199	1124.2998	46163.879	14534.199	15758.3	4725.8799	8749.1992	15976.3	7354.8799	9532.1992	13641.3	12231.88	41241.199	1539.2998	23335.879	10763.199	10980.3	5819.8799	12819.199	8382.2998	13928.88	21696.199	22690.301	6443.8799	21759.199	3153.2998	14057.88	22680.199	16322.3	5458.8799	16009.199	13060.3	2908.8799	2203.1992	-1338.7002	-63.120117	7024.1992	978.32007	24925.955	13625.215	22105.359	7801.0049	3764.9551	8088.5449	-1465.5098	2286.3496	-5680.4551	17658.49	14284.35	-2666.4551	23065.49	19981.35	1742.5449	12590.49	21210.35	-6740.4551	14911.49	17103.35	10671.061	15594.154	13830.686	7825.0601	24541.154	19532.686	8478.0605	22146.154	9549.6855	5801.0601	25797.154	40634.688	17558.061	7018.1548	15115.686	5558.0601	20427.154	20104.686	9893.0605	430.15479	-9175.3145	20655.061	8806.1543	12683.686	17854.061	10254.154	16501.686	19461.061	13071.154	20094.686	16931.061	9569.1543	18100.686	19181.061	9296.1543	16864.686	2627.0601	15346.154	8173.6855	17827.061	3520.1548	8880.6855	3412.1602	11402.186	12977.125	1934.6401	15094.19	19002.195	19800.641	2172.1904	12453.195	13544.641	2524.1904	18070.195	13301.641	1562.1904	7897.1953	7467.355	13921.115	12071.585	13901.85	1401.2197	20466.455	8273.8496	10398.22	35727.453	7069.8501	2745.2197	10876.455	6403.8501	7778.2197	15481.455	11985.85	7971.2197	27937.455	2049.8447	8846.5752	15209.324	-5376.1553	3614.5752	2857.3242	-1616.1553	6780.5752	6652.3242	-1214.1553	9563.5752	16918.324	3412.8447	102.5752	17553.324	9766.9102	10403.061	22367.195	-3050.0898	16643.061	17425.195	1790.9102	3089.0601	24829.195	11401.91	10302.061	20165.195	9972.9102	8383.0605	26873.195	5577.9102	25563.061	20827.195	13325.91	3509.0601	20182.195	-2667.0898	12504.061	12268.195	12162.91	6229.0601	20215.195	-1035.0898	20470.061	18734.195	23244.91	6770.0601	22451.195	-9319.0898	8348.0605	19926.195	13505.695	28563.199	18566.965	28135.695	30010.199	53215.965	4187.6953	6642.2002	17134.965	8775.6953	5263.2002	16919.965	10132.84	20914.184	25744.824	13235.84	5769.1846	23776.824	5992.8398	11552.185	26952.824	17469.84	2712.1846	26154.824	14939.84	6106.1846	24285.824	1514.8398	1809.1846	23980.824	16033.84	4399.1846	23430.824	11121.84	-1707.8154	25467.824	12801.085	24544.525	22266.141	15226.085	4817.5249	12225.14	9502.085	2328.5249	12169.14	15829.085	4855.5249	19933.141	9115.8105	17461.051	18302.4	8847.8105	1919.0498	31206.4	3975.2849	22054.695	88540.242	4601.2852	15795.695	-412.75977	5583.2852	22273.695	14681.24	10460.285	10804.695	12537.24	13764.439	6186.4248	11668.71
4864.6851	35815.965	18187.26	2793.6851	24.964844	-10172.74	5885.6851	13727.965	15807.26	3782.0049	-4924.1699	-9894.5547	9529.0049	-2797.1699	7177.4453	7641.1851	22770.23	24422.52	11652.55	48866.77	44921.383	4135.5498	22026.77	41062.383	-730.53906	3187.0449	57329.375	2500.6797	21262.48	19428.975	15029.68	12686.48	38004.977	2359.6797	6597.48	14032.975	36740.68	11932.48	19480.975	-3549.7598	18652.176	2994.5098	11869.449	32667.949	18445.137	13591.14	4641.9902	20721.621	16470.141	22385.99	23526.621	46498.141	4214.9902	4221.6201	17964.141	7541.9902	37097.621	9056.1396	6176.9902	23622.621	-723.98535	8387.04	32728.676	14788.015	22446.039	41204.676	22720.016	41783.039	57651.676	3610.0801	13235.43	22041.465	-1587.5898	14011.221	-2344.0596	-2724.5898	12298.221	22289.941	-7161.8047	8820.1299	18882.926	6020.1953	3768.1299	16949.926	-5663.4404	29944.82	-3261.0195	11968.825	5979.4805	26080.625	6422.8252	19065.48	18393.625	602.8252	18724.48	15368.625	8962.8252	28920.48	34882.625	2449.8252	22049.48	4036.625	15338.825	7470.4805	25720.625	12251.825	5851.4805	15764.625	13239.825	5916.4805	13249.625	8827.8252	6976.4805	10515.625	12554.825	10074.48	41654.625	-1554.1748	24879.48	12180.625	9170.8252	4369.4805	15331.625	5509.8252	9770.4805	17837.625	13425.825	7066.4805	23973.625	4377.8252	12463.48	20534.625	11021.825	6438.4805	15798.625	6966.8252	2723.4805	3712.625	-7863.1748	704.48047	13025.625	6792.2549	11573.615	13137.225	22465.289	7541.7349	304.69922	13020.24	2312.77	3917.3447	3769.2402	15920.77	-3190.6553	7784.2402	24127.77	19219.344	9996.2402	13716.77	16897.344	221.24023	13964.77	15522.345	10950.92	21573.691	19732.891	10193.92	25654.691	26845.891	10809.92	15570.69	13021.89	6803.9199	19499.691	55629.891	18812.92	3520.6904	25494.891	11378.92	17996.691	28301.891	6143.9199	-3969.3096	-3682.1104	20765.92	3001.6904	19484.891	13521.92	5326.6904	15651.89	22415.92	8040.6904	25253.891	9018.9199	901.69043	21135.891	22176.92	4285.6904	21173.891	3931.9199	7821.6904	10809.89	21703.92	-981.30957	12373.89	6353.5952	6002.855	21799.586	3253.2549	17882.25	16944.09	15832.255	5299.25	13105.09	13558.255	6887.25	25690.09	15058.255	3045.25	7773.0898	7793.915	12680.859	19295.496	29640.465	5782.6152	15801.225	4714.4648	11935.615	38258.227	4377.4648	3056.6152	9965.2246	8909.4648	5868.6152	17661.225	9310.4648	8889.6152	24726.225	4918.2002	13423.06	21052.945	-3435.7998	4043.0596	-1868.0547	870.2002	8557.0596	5853.9453	1322.2002	12052.06	14061.945	6036.2002	4779.0596	12325.945	19632.414	10963.7	19240.92	3663.415	17732.699	15058.92	7691.415	5584.7002	13715.92	17920.414	9961.7002	17568.92	15852.415	7655.7002	19136.92	10957.415	13893.7	15744.92	10749.415	4828.7002	17025.92	5094.415	9650.7002	12020.92	15568.415	5804.7002	14930.92	4540.415	19457.699	13528.92	25020.414	6049.7002	16086.92	-44.584961	7646.7002	17395.92	10647.99	22674.375	11857.949	20023.99	21770.375	48807.949	1259.9902	5312.375	11419.949	11377.99	747.375	16034.949	6220.46	16506.93	28380.93	7733.46	2718.9297	27072.93	195.45996	9889.9297	25400.93	13223.46	4524.9297	18580.93	13029.46	3149.9297	28242.93	-1003.54	-671.07031	25763.93	9344.46	275.92969	16870.93	2240.46	-1943.0703	22511.93	15352.62	31397.121	28862.99	16369.62	5810.1201	9795.9902	10708.62	5445.1201	13244.99	15228.62	3829.1201	28874.99	6269.1152	19016.141	13136.926	9168.1152	-393.86035	26190.926	13302.74	11996.66	54610.219	13151.74	1256.6602	1222.2197	8880.7402	12982.66	9512.2197	14767.74	5115.6602	11253.22	11429.475	3300.835	17204.531
19995.324	20415.9	4057.0059	985.3252	667.90039	-1600.9941	1001.3252	14383.9	19603.006	9508.5596	-5861.1553	-11443.645	15339.56	-4589.1553	7665.3555	3574.0146	26810.385	21657.141	6968.7451	37297.109	41872.883	2761.7451	26990.109	41274.883	-8118.4395	-897.10938	65344.672	1382.7598	20446.99	26039.32	15864.76	8930.9902	52775.32	8475.7598	2892.9902	20436.32	12166.76	2905.9902	24252.32	-756.60547	11953.805	5469.2246	17912.045	42750.336	23654.176	20314.73	4088.4248	15376.016	19104.73	17282.426	16884.016	43763.73	4714.4248	1234.0156	17726.73	5013.4248	28449.016	16773.73	4566.4248	23467.016	548.39453	1673.29	35980	16873.395	21501.289	37578	16441.395	36109.289	58291	-1466.5498	-2252.4004	15575.359	2828.0449	16167.355	-2850.6504	1383.0449	14658.355	15274.35	2306.6599	21578.199	22236.676	17160.66	5906.2002	15799.675	59.654785	21360.59	-2909.7559	19335.301	10166.15	30711.18	9423.2998	17808.15	29526.18	7458.2998	23188.15	18519.18	15865.3	24203.15	38895.18	4087.2998	25081.15	13916.18	15681.3	9988.1504	28918.18	6501.2998	30762.15	19147.18	18441.301	7399.1499	17738.18	11503.3	7109.1499	15571.18	13805.3	9823.1504	48854.18	-1422.7002	27256.15	13777.18	12239.3	4245.1499	20403.18	15439.3	8561.1504	20247.18	14395.3	9911.1504	20236.18	4283.2998	16926.15	23732.18	13008.3	7950.1499	21750.18	5658.2998	2642.1499	6527.1797	-2799.7002	5956.1499	2322.1797	2579.1799	14481.135	5806.4551	13582.575	24577.635	16230.995	15702.695	1564.7798	1198.4805	3046.6948	-495.22021	-2355.5195	7345.6948	19859.779	17882.48	7834.6948	14915.779	18252.48	1008.6948	16352.779	22231.48	10115.115	23791.01	9233.4355	9593.1152	27331.01	8441.4355	13484.115	17793.01	6722.4355	11149.115	23713.01	32598.436	17275.115	7660.0098	9584.4355	12383.115	23659.01	18663.436	12169.115	996.00977	-14573.564	21849.115	9931.0098	10064.436	22235.115	7609.0098	11596.436	22442.115	10971.01	15600.436	9296.1152	4646.0098	10808.436	21082.115	7803.0098	16191.436	4393.1152	11155.01	-1751.5645	17435.115	5243.0098	6444.4355	2388.0601	3441.3652	12775.62	3314.2451	13527.235	13016.655	15667.245	-1547.7646	9353.6553	12087.245	734.23535	21465.656	14783.245	-2023.7646	11500.655	7359.3501	14582.01	16960.059	24468.176	-150.10547	13708.42	5464.1748	11622.895	35235.422	5838.1748	-2024.1055	7361.4199	9008.1748	954.89453	8378.4199	10082.175	4163.8945	24726.42	11158.965	2414.9199	15535.721	-982.03516	4925.9199	424.7207	3194.9648	7912.9199	7495.7207	13052.965	9170.9199	14421.721	8763.9648	-2531.0801	10152.721	12613.985	8873.9746	17496.609	2050.9854	7757.9746	19932.609	3825.9854	3199.9746	26502.609	12394.985	7504.9746	20838.609	10056.985	7394.9746	25111.609	-2206.0146	21689.975	22141.609	-2961.0146	2122.9746	22429.609	-1280.0146	6068.9746	13311.609	16308.985	3735.9746	14537.609	3066.9854	15379.975	19588.609	23218.984	6147.9746	19286.609	-4182.0146	5958.9746	19336.609	11357.72	17207.75	15821.029	8973.7197	17622.75	51015.031	1101.7197	468.75	24321.029	3882.7197	-5977.25	21426.029	3871.6396	20754.01	31245.125	7040.6396	10483.01	27079.125	-1935.3604	16672.01	28006.125	15785.64	7600.0098	20841.125	11367.64	3419.0098	26833.125	-1272.3604	3934.0098	24559.125	9023.6396	4599.0098	23100.125	7475.6396	2481.0098	22470.125	9998.8701	28264.016	30801.566	14696.87	6764.0151	14652.565	12014.87	4837.0151	14450.565	10309.87	7023.0151	26602.566	7413.0552	18089.096	18527.324	10424.055	3696.0952	34578.324	13927.05	6038.25	51398.109	8196.0498	-237.75	2457.1104	6227.0498	12900.25	12647.11	11664.05	3194.25	12026.11	6231.9849	24050.57	20431.211
30215.15	3611.46	8459.7949	-916.84961	-305.54004	4279.7949	5688.1504	20082.461	30103.795	6053.6152	-1064.165	-12263.24	20234.615	732.83496	9097.7598	6781.9751	21625.574	25604.246	7631.4346	36452.824	36687.688	3397.4346	23712.824	40346.688	-2223.7246	3848.5146	53552.84	5606.6851	28773.496	31379.109	22979.686	8904.4951	50021.109	11538.686	5157.4951	19066.109	7058.6851	3393.4951	21996.109	-2300.9951	18984.961	9266.2207	14402.789	38091	31714.781	8639.3555	5818.8652	14010.635	12179.355	20319.865	12481.635	37284.355	3523.8652	-2796.3652	11843.355	6859.8652	28886.635	7519.3555	3517.8652	15823.635	-2125.9805	3146.4902	35244.578	16384.02	22588.49	42526.578	16687.02	33452.492	70205.578	-1003.7251	3413.8398	21579.965	638.6748	12931.12	1087.4746	655.6748	17365.121	19938.475	604.2251	16676.346	23634.664	13307.225	5293.3452	23180.664	-1929.9844	26843.055	-7983.4355	18967.9	8487.5352	25628.789	9473.9004	17205.535	17472.789	5861.8999	13754.535	7958.7891	15225.9	30401.535	31670.789	6717.8999	23304.535	8979.7891	20455.9	8153.5352	30399.789	11058.9	7272.5352	16469.789	19549.9	5975.5352	13854.789	14337.9	7053.5352	10112.789	18673.9	8438.5352	35553.789	1224.8999	19096.535	10861.789	14832.9	6570.5352	16078.789	17521.9	6379.5352	23785.789	18144.9	6343.5352	19169.789	3888.8999	16832.535	21082.789	14266.9	6000.5352	12387.789	6036.8999	2670.5352	5881.7891	-1953.1001	4284.5352	1068.7891	562.84009	9694.6299	12452.235	45.399902	31696.045	14850.745	18717.074	621.72998	-416.33008	3765.075	-349.27002	-3209.3301	11591.075	10224.73	18365.67	10544.075	13522.73	14466.67	2195.075	14813.73	11397.67	13902.145	17993.635	22147.43	9312.1445	28241.635	26440.43	6403.145	23413.635	20306.43	8914.1445	23424.635	45918.43	21616.145	2868.6348	22787.43	10893.145	18632.635	26450.43	12971.145	-1623.3652	-1173.5703	22217.145	3979.6348	20251.43	19113.145	8177.6348	24012.43	20644.145	11320.635	31146.43	20080.145	6004.6348	26482.43	19403.145	7911.6348	23553.43	5966.145	11729.635	14989.43	21991.145	1841.6348	19272.43	2601.3899	15634.529	17201.949	2319.8999	14357.035	15554.92	15795.9	917.03516	11157.92	15397.9	2584.0352	24324.92	16464.9	337.03516	12188.92	10146.035	17230.215	16839.871	19989.955	7121.5801	24251.785	8371.9551	17545.58	33743.785	6936.9551	5125.5801	9478.7852	9499.9551	8320.5801	11947.785	11785.955	12535.58	24947.785	3317.5195	11815.62	14901.846	-3334.4805	9306.6201	-24.154297	-4397.4805	11190.62	875.8457	-2775.4805	13047.62	6798.8457	-722.48047	4680.6201	11612.846	18484.004	6291.1152	17684.574	249.00488	5519.1152	25357.574	-15.995117	1286.1152	28112.574	13598.005	7095.1152	20880.574	12212.005	5727.1152	26057.574	-78.995117	13933.115	21322.574	-3395.9951	-756.88477	22186.574	-1897.9951	5462.1152	14742.575	11901.005	5393.1152	20489.574	-489.99512	16897.115	18414.574	24646.004	6191.1152	20228.574	-7005.9951	7695.1152	17461.574	12153.11	22732.551	16610.885	18656.109	9650.5498	51338.883	-1073.8896	5863.5498	22159.885	144.11035	-703.4502	14337.885	10580.915	25300.949	25437.615	10324.915	9465.9502	21120.615	2521.915	18324.949	16937.615	21412.914	7494.9502	12649.615	16716.914	5622.9502	19475.615	3063.915	2112.9502	15307.615	15009.915	3977.9502	18713.615	11428.915	3478.9502	13709.615	12628.615	23587.855	22899.469	16431.615	4058.8555	12846.47	12716.615	1722.8555	16424.469	13581.615	937.85547	22437.469	4997.5049	18604.385	18941.051	5856.5049	3898.3848	24885.051	15674.109	9425.4697	51557.43	7969.1099	417.46973	3734.4297	6092.1099	12616.47	14829.43	8820.1094	4600.4697	14674.43	9889.875	7335.3447	13294.525
33353.656	7075.9297	5241.2344	899.65479	5289.9297	-1686.7656	4374.6548	21532.93	23183.234	2397.6299	-5268.1445	-7391.8848	9100.6299	-2326.1445	10187.115	7459.3452	28820.635	29273.475	7519.5654	42788.816	36992.855	2818.5654	20982.816	37827.855	923.85938	3124.3154	55292.371	11205.325	15834.495	3864.2109	25604.324	17772.496	45928.211	14986.325	5014.4951	19697.211	17559.324	13801.495	30338.211	-2874.1748	21401.275	8053.3145	19558.074	29769.07	27235.141	16291.84	7790.4102	26964.779	13174.84	22576.41	18649.779	41936.84	6886.4102	3437.7793	14707.84	7499.4102	26527.779	8308.8398	6649.4102	18271.779	2642.4404	4327.9453	40428.953	15123.44	10538.945	53233.953	19551.441	40774.945	62628.953	-911.44482	2928.8799	22105.305	15585.775	1794.5098	2385.125	2097.7749	16424.51	21573.125	378.0249	22374.129	22036.52	11151.025	3323.1299	18463.52	38829.539	3950.3599	1790.9453	17573.605	2918.2852	17255.865	13589.605	11868.285	20529.865	-2896.3945	-951.71484	12108.865	16354.605	21237.285	36776.867	4905.6055	17793.285	10258.865	8347.6055	5562.2852	30162.865	22919.605	5275.2852	18981.865	16507.605	928.28516	9204.8652	12313.605	1649.2852	9884.8652	16828.605	4404.2852	48588.867	745.60547	18166.285	14850.865	13808.605	-651.71484	13403.865	12331.605	2239.2852	21363.865	19017.605	2190.2852	19155.865	3014.6055	10926.285	19061.865	3149.6055	16862.285	12605.865	7701.6055	333.28516	7269.8652	-2384.3945	-1484.7148	2255.8652	1215.865	12831.835	5435.2197	10403.096	5726.9702	7558.3447	26851.984	5093.5952	-1086.335	4456.9849	1426.5952	-2573.335	17996.984	12554.596	19501.664	8726.9844	20836.596	13767.665	1834.9849	15474.596	17276.664	10990.346	22532.551	14012.096	8071.3452	28654.551	21056.096	4995.3452	21750.551	18060.096	7063.3452	21935.551	38468.094	18070.346	5975.5498	17953.096	6287.3452	17824.551	24396.096	12254.346	542.5498	-4348.9043	24685.346	5816.5498	16793.096	21799.346	5206.5498	17406.096	21188.346	11402.55	21624.096	12587.346	4858.5498	18995.096	19742.346	7490.5498	19236.096	4290.3452	11975.55	7983.0957	2971.3452	3264.5498	11067.096	1204.4551	11426.825	16281.435	-200.15479	21857.09	26887.99	11477.846	4277.0898	12523.99	11547.846	4930.0898	28751.99	15207.846	3049.0898	21968.99	8310.96	16253.995	21317.061	14915.4	6200.2549	21197.754	1903.3999	16400.254	37935.754	4485.3999	2157.2549	11475.755	3593.3999	5897.2549	14898.755	9193.4004	10945.255	23166.754	1589.1348	8013.4951	20906.801	-1331.8652	411.49512	-321.19922	345.13477	6223.4951	5005.8008	965.13477	10179.495	18657.801	3538.1348	783.49512	11785.801	19500.75	9864.2949	23555.27	6739.75	13475.295	17786.27	1536.75	4656.2949	24253.27	2550.75	6228.2949	26833.27	11782.75	11282.295	21915.27	4661.75	14217.295	22622.27	-1067.25	2579.2949	21126.27	7590.75	3605.2949	15299.27	9137.75	11080.295	23460.27	2368.75	19476.295	18930.27	13894.75	8022.2949	18658.27	-4335.25	14493.295	15986.27	14846.345	27155.039	18976.904	21710.344	13394.04	54298.906	-742.65527	13929.04	23904.904	1053.3447	4994.04	23845.904	6546.3452	19501.885	25397.15	10101.346	5359.8848	19616.15	178.34521	12705.885	22226.15	22839.346	3936.8848	23865.15	3510.3452	1119.8848	25207.15	1409.3452	-1214.1152	16296.15	12148.346	1109.8848	19512.15	5097.3452	-323.11523	18295.15	10937.94	29511.875	16409.23	12644.94	5754.875	10788.23	8394.9404	2007.875	13875.23	8897.9404	2684.875	24614.23	6852.8501	17115.9	12175.855	9462.8496	3100.8999	21414.855	18362.654	5823.2305	57854.41	12430.654	-762.76953	-7478.5898	4020.6548	12773.23	7648.4102	12189.654	77.230469	6690.4102	12718.15	6563.8599	21299.844
36040.719	7541.6104	-255.84961	1722.7202	2770.6104	-8472.8496	7464.7202	24800.609	25672.15	-2679.75	-2098.0098	-6039.8496	10163.25	861.99023	17105.15	6011.3848	28109.971	28902.865	10714.86	34157.871	34249.641	3842.8604	28403.871	46686.641	-446.36523	4408.7598	50819.145	19604.039	2583.4053	7537.0098	24160.039	10479.405	51909.008	12970.04	3656.4053	23069.01	7948.04	1394.4053	26318.01	-2858.7148	14157.685	18285.654	13188.055	24012.371	22742.516	14090.875	6887.625	25258.689	14344.875	18982.625	18826.689	43776.875	7074.625	899.68945	14697.875	7818.625	31943.689	9529.875	7810.625	21484.689	9414.0146	5765.5596	45387.812	15212.015	12326.56	36147.812	26238.016	37469.559	67648.812	-741.58984	3096.9502	22225.52	14345.595	2517.0151	-266.03516	1549.595	17588.016	13825.965	-4622.8799	12493.975	17729.914	7939.1201	493.97461	12994.915	30400.564	2418.9302	-9396.0195	11446.025	12558.58	28663.48	11076.025	16296.58	27469.48	-527.9751	5151.5801	16412.48	17488.025	25597.58	41859.48	7641.0249	20183.58	16502.48	1186.0249	8368.5801	35097.48	14873.025	13066.58	22548.48	16309.025	6920.5801	20624.48	12073.025	8129.5801	17106.48	12561.025	10366.58	52291.48	3202.0249	24927.58	22494.48	14660.025	6734.5801	21944.48	13444.025	10223.58	24585.48	17573.025	9170.5801	23455.48	3239.0249	23871.58	21731.48	12010.025	10760.58	22232.48	8066.0249	5717.5801	16288.48	-997.9751	6535.5801	13155.48	1373.0901	12403.25	13723.52	14016.4	5883.1104	7237.9902	16988.035	350.99512	-3223.1299	4561.0352	130.99512	-3841.1299	2545.0352	19080.996	17762.871	7782.0352	16971.996	17439.871	295.03516	10984.995	16098.87	11633.365	22787.85	11670.965	9764.3652	29978.85	26173.965	7061.3652	23535.85	10356.965	7389.3652	18160.85	35434.965	18919.365	5562.8501	15324.965	10544.365	20420.85	24768.965	14770.365	2574.8501	-8827.0352	19577.365	9060.8496	14420.965	20955.365	5498.8501	13923.965	24442.365	10758.85	20959.965	10364.365	4587.8501	14826.965	20961.365	7063.8501	17621.965	4615.3652	11720.85	11340.965	6440.3652	-200.1499	9310.9648	2822.155	16810.275	16006.141	4755.3799	17682.936	18899.879	17223.379	6386.9351	5859.8799	12931.38	7867.9351	21595.879	14535.38	4176.9351	16815.879	6404.2349	12926.4	23139.355	18307.746	5352.1299	22386.129	4645.7451	16389.129	36319.129	6895.7451	6077.1299	10948.13	7836.7451	4675.1299	14726.13	10668.745	11144.13	28292.129	3967.7998	11881.82	11029.535	-1260.2002	4700.8203	-3825.4648	2352.7998	2900.8203	1756.5352	4198.7998	10663.82	12840.535	8207.7998	-426.17969	10632.535	14994.21	8011.4648	24977.365	3001.21	12001.465	24524.365	-141.79004	5831.4648	25842.365	-520.79004	4419.4648	27707.365	7847.21	9140.4648	24075.365	5781.21	11258.465	20026.365	-4038.79	2572.4648	23416.365	5528.21	3146.4648	16449.365	8053.21	8359.4648	19888.365	-1143.79	22035.465	22308.365	19994.211	6319.4648	25344.365	-6754.79	9215.4648	19562.365	20950.371	12714.48	1919.6641	21632.371	10337.48	49016.664	9355.3701	9098.4805	23774.664	6740.3701	3370.4805	23955.664	7016.0552	22314.559	27613.875	6025.0552	10275.56	25935.875	852.05518	13536.56	25401.875	17807.055	5309.5596	24022.875	1614.0552	2643.5596	27691.875	-1839.9448	1372.5596	18700.875	11708.055	8384.5596	23687.875	10452.055	3769.5596	20982.875	13307.6	24777.98	18310.615	13972.6	2652.9805	11086.615	13108.6	1125.9805	13038.615	15378.6	3087.9805	13630.615	6836.0649	16825.061	12131.885	9189.0645	2732.0601	22640.885	16764.24	7796.8799	55213.383	10389.24	2211.8799	468.38477	4070.2402	17623.879	14395.385	11083.24	3674.8799	8818.3848	11354.505	2750.5146	15388.095
27760.795	6632.5352	4020.5	1609.7949	8366.5352	-5567.5	2059.7949	19950.535	27824.5	7365.5654	1177.5352	-8704.2695	9993.5654	-1037.4648	8684.7305	8709.7305	27496.789	26747.746	10193.8	33342.016	32807.93	4333.7998	27692.016	42634.93	7957.5059	726.9043	49464.113	21900.68	2431.2148	8441.7803	22109.68	12037.215	60821.781	10687.68	4373.2148	24872.781	8849.6797	3248.2148	33019.781	-177.01465	16513.43	1227.7207	12103.801	20296.57	30626.846	9556.3555	7776.7251	30278.746	7845.3555	20964.725	19465.746	40296.355	11216.725	2999.7451	1369.3555	22234.725	33908.746	7493.3555	8127.7251	21358.746	-1186.3203	7953.1797	50674.949	4089.6797	2054.1797	47202.949	18316.68	35440.18	66835.953	2466.8701	2547.2251	27378.641	12867.92	-2017.2148	523.01953	1875.9199	14212.785	14659.02	1274.175	19989.211	20097.75	15200.175	2462.21	21462.75	22401.789	3461.875	-1443.9004	13724.625	6605.9004	28144.891	7077.625	11689.9	20177.891	-3445.375	-1410.0996	13959.89	14538.625	26189.9	41655.891	2330.625	17251.9	17994.891	-331.375	3846.9004	31429.891	20732.625	7485.9004	2364.8896	9420.625	13316.9	15191.89	11951.625	5403.9004	14199.89	12715.625	9508.9004	42243.891	-906.375	19623.9	15171.89	-2766.375	23200.9	17571.891	11523.625	7905.9004	25786.891	15363.625	6340.9004	21838.891	4720.625	12405.9	23259.891	16110.625	8279.9004	14501.89	7559.625	2245.9004	14114.89	-3866.375	386.90039	9362.8896	1211.1399	10633.346	10518.61	15431.625	6867.895	3365.46	14573.075	2167.5098	498.01465	4359.0752	390.50977	-2498.9854	10644.075	16012.51	22977.016	10070.075	14782.51	20340.016	908.0752	10613.51	21744.016	14236.785	16809.971	12514.586	8116.7852	25102.971	19358.586	6310.7852	23484.971	9645.5859	7701.7852	20401.971	31421.586	22042.785	5413.9702	15271.586	11861.785	17667.971	20391.586	10443.785	-652.02979	-9589.4141	20380.785	7333.9702	12851.586	18081.785	4625.9702	18262.586	20820.785	10102.971	20102.586	12320.785	4623.9702	14865.586	17658.785	5442.9702	16800.586	5717.7852	11821.971	10456.586	20857.785	2242.9702	11847.586	5190.4697	14086.365	18901.449	2531.8799	14601.49	20327.051	15233.88	-127.50977	13775.05	12696.88	2596.4902	27038.051	12023.88	-1960.5098	21063.051	8220.8799	16868.686	18307.545	19300.891	7862.0952	15778.895	6898.8901	14046.096	35654.895	9887.8906	3677.0952	8177.8945	8271.8906	5163.0952	13255.895	12238.891	12034.096	24844.895	4552.4448	19059.016	11643.176	611.44482	7374.0151	2382.1758	2962.4448	9778.0156	5023.1758	5511.4448	15122.016	15945.176	8551.4453	4548.0151	13393.176	17521.375	12202.971	12661.199	4467.375	9759.9707	14157.199	4552.375	4812.9702	11230.199	3650.375	5023.9702	17329.199	12339.375	9166.9707	15818.199	10888.375	17577.971	10141.199	424.375	3556.9702	15535.199	7411.375	3957.9702	1621.1992	16393.375	10331.971	9093.1992	1916.375	20826.971	10566.199	16136.375	6375.9702	10523.199	618.375	11353.971	14064.199	24712.27	5955.29	-9690.5898	12923.27	11696.29	39796.41	3446.2695	9410.29	8171.4102	-316.73047	1105.29	12973.41	7219.25	18898.16	21297.676	6225.25	2885.1602	20491.676	-2417.75	14279.16	17585.676	14048.25	2315.1602	14972.676	-2111.75	-5535.8398	22723.676	-1645.75	-4866.8398	5467.6758	8735.25	-2709.8398	17483.676	4749.25	-1451.8398	16079.676	10486.721	24841.705	24558.08	13885.721	6603.7051	12870.08	11053.721	3364.7051	17390.08	12586.721	5150.7051	24909.08	5951.6602	17530.461	18642.695	8796.6602	-344.54004	30313.695	11201.346	2533.1445	50183.504	11094.346	-2150.8555	-4253.4951	6661.3452	11480.145	14519.505	10549.346	4449.1445	5129.5049	10418.135	4614.3999	16706.184
33630.555	3765.8848	7668.0703	840.55469	1682.8848	-911.92969	3297.5547	17396.885	18981.07	5432.4951	-1190.8701	-6820.3008	-3066.5049	9268.1299	12217.699	6904.5498	25894.145	22593.5	13825.355	35823.629	38735.766	9829.3555	23820.629	38106.766	-2703.0195	4605.9502	47569.238	19624.061	2090.9902	4855.4648	20547.061	6200.9902	46589.465	13979.061	3022.9902	17223.465	3920.0601	453.99023	15308.465	6944.4102	-2988.9648	-18946.555	13823.505	30760.246	26350.797	15653.07	4878.7852	28403.086	10990.07	17727.785	18195.086	44524.07	5534.7852	3974.0859	13886.07	7976.7852	31189.086	12168.07	2878.7852	21071.086	-132.96973	2513.5801	37250.711	8535.0303	3394.5801	40509.711	20569.031	35599.578	57293.711	2026.29	1642.0449	22790.125	15282.99	2147.6548	-8130.875	949.98999	19654.654	12783.125	-911.49023	18509.936	24463.375	14650.51	3154.9351	13637.375	20683	3874.2349	-13528.02	15116.995	9558.29	26022.656	10638.995	16204.29	20462.656	-327.00488	4209.29	17190.656	12667.995	36425.289	44227.656	5283.9951	21607.289	14306.655	2043.9951	9914.29	31412.656	27435.996	6334.29	2567.6553	7426.9951	22304.289	18000.656	13022.995	9644.29	17985.656	-246.00488	6553.29	40606.656	2879.9951	27326.289	18842.656	3005.9951	21206.289	19409.656	15027.995	14235.29	28511.656	16444.996	9252.29	16790.656	-559.00488	23581.289	24929.656	11636.995	7724.29	19010.656	10331.995	4863.29	10598.655	-2490.0049	6923.29	17856.656	983.16992	14201.29	13798.715	17054.246	16042.48	7894.4648	17832.805	555.13965	6922.6846	4631.8052	-2531.8604	800.68457	13212.805	7722.1396	24299.684	10743.805	11118.14	20202.684	1544.8052	10229.14	21068.684	15181.939	14835.165	19759.586	11218.939	26668.164	26559.586	6786.9399	24625.164	14881.585	4360.9399	22879.164	42285.586	18196.939	4824.165	21611.586	9795.9395	19036.164	23531.586	13092.939	1902.165	-3687.415	20228.939	6999.165	16239.585	21987.939	7048.165	22729.586	21205.939	11471.165	33000.586	11543.939	17610.164	21239.586	19668.939	5660.165	26511.586	4435.9399	11912.165	11066.585	16382.939	1516.165	20138.586	2494.6201	9486.9004	17419.051	1011.4751	16295.585	18138.09	18638.475	3149.585	8333.0898	14348.475	1348.585	16577.09	13882.475	-1586.415	14101.09	6766.5498	19765.82	21619.17	17106.004	5111.5898	22559.92	7299.0049	11771.59	30571.92	6613.0049	3942.5898	10784.92	6535.0049	4556.5898	10867.92	8964.0049	7392.5898	28146.92	2300.2451	11030.275	8541.7598	-854.75488	5605.2754	-5635.2402	1934.2451	7306.2754	2076.7598	6302.2451	1987.2754	-7777.2402	8032.2451	5.2753906	7633.7598	19568.531	6625.2002	23681.775	9162.5303	-696.7998	7678.7754	6865.5303	3560.2002	22012.775	680.53027	184.2002	19913.775	15661.53	4745.2002	22986.775	10127.53	11894.2	18653.775	-230.46973	125.2002	18008.775	10105.53	225.2002	12442.775	3125.5303	1555.2002	20022.775	4824.5303	17719.199	14981.775	18607.531	1899.2002	25084.775	-2824.4697	7691.2002	19772.775	24174.176	-1334.585	-1584.7598	20298.176	4323.415	51722.242	12005.175	-1117.585	21911.24	3291.1748	-4383.585	14961.24	11121.33	20815.305	20304.42	11173.33	11345.305	12587.42	3569.3301	16854.305	16147.42	23245.33	4952.3047	13277.42	1499.3301	2091.3047	17360.42	2876.3301	1186.3047	6699.4199	15089.33	5393.3047	18323.42	7770.3301	-222.69531	9294.4199	13456.72	19745.715	25449.664	16344.72	751.71484	10392.665	13030.72	-4175.2852	12699.665	16272.72	-1629.2852	21805.664	7942.6152	14393.96	11856.525	8414.6152	3526.96	22914.525	13397.45	6374.5552	44514.969	11542.45	2161.5552	-2035.0303	6117.4502	14644.555	10022.97	12210.45	5564.5552	8158.9697	13300.725	5350.9751	16493.785
32040.545	7980.9248	7874.7109	458.54492	6037.9248	-2770.2891	2295.5449	16565.926	20289.711	11243.67	4121.7148	-11466.98	3896.6699	14612.715	6674.0195	6398.7852	26463.996	25330.57	15378.3	32233.525	35308.07	9093.2998	22281.525	45404.07	-9826.9004	1495.1748	51569.773	17059.004	-701.9248	6338.1094	18136.004	4997.0752	47536.109	9072.0049	2813.0752	21991.109	1754.0049	485.0752	32389.109	6922.2305	702.06543	-9715.2051	19160.891	37010.016	20248.68	15006.69	7418.4453	34276.977	8687.6904	21011.445	20514.975	40127.691	4327.4453	6354.9746	4077.6904	21859.445	34222.977	10630.69	5534.4453	23545.975	-3693.2754	5749.395	42451.656	4255.7246	6362.395	47045.656	16591.725	41632.395	60254.656	2940.5752	3487.8452	24123.34	15743.515	3199.2949	188.12988	2132.5149	18332.295	24122.129	170.64502	17576.385	14882.935	17982.645	2938.3848	21062.934	31930.025	5608.7402	-1597.085	17400.439	8929.7656	29154.531	13564.439	14979.766	20985.531	1018.4399	2789.7651	16734.531	21908.439	24329.766	40636.531	8538.4395	19150.766	18985.531	3286.4399	4519.7651	30817.531	25027.439	3895.7651	3642.5303	12457.439	15615.766	18116.531	5225.4399	3589.7651	20377.531	2048.4399	3334.7651	48289.531	6781.4399	18212.766	18133.531	317.43994	21146.766	22131.531	16432.439	7092.7651	35729.531	18494.439	7345.7651	19157.531	12317.439	7061.7651	21321.531	15784.439	5666.7651	16637.531	9505.4395	5899.7651	9445.5303	479.43994	2671.7651	13223.53	-1253.8398	14005.71	9021.7197	23872.59	2195.105	-1243.4707	12644.165	74.964844	2022.0449	11951.165	1275.9648	-371.95508	7351.165	22151.965	23357.045	7289.165	20879.965	14955.045	139.16504	10892.965	21244.045	14456.77	17380.59	18644.676	8051.77	28357.59	24009.676	7404.77	25186.59	22738.676	7009.77	22856.59	39319.676	17622.77	6607.5898	16759.676	7281.77	21384.59	20680.676	14205.77	1853.5898	-5638.3242	17975.77	9913.5898	17962.676	16699.77	7114.5898	16542.676	17707.77	11791.59	25314.676	17646.77	11496.59	22694.676	20391.77	6882.5898	16732.676	3343.77	15649.59	12100.676	9895.7695	3330.5898	10904.676	13335.075	5183.52	16104.735	2168.0498	16006.564	21138.309	18197.051	4263.5649	14957.31	8062.0498	5235.5649	19418.309	15975.05	4626.5649	23864.309	8845.5498	12630.635	16543.754	21652.914	2676.8848	17138.58	15753.915	2481.8848	30624.58	9270.915	849.88477	11499.58	11729.915	674.88477	12560.58	14012.915	4235.8848	21511.58	352.22461	5505.3496	13369.225	-6012.7754	5419.3496	-1079.7754	-1794.7754	9029.3496	1793.2246	5847.2246	-1807.6504	1009.2246	-5606.7754	-4331.6504	13360.225	8216.7998	3235.4902	18899.725	7187.7998	152.49023	2876.7246	9231.7998	3590.4902	19241.725	3946.7998	2218.4902	19025.725	17128.801	3392.4902	18842.725	6097.7998	22970.49	11974.725	3546.7998	-160.50977	20913.725	13756.8	934.49023	10398.725	5161.7998	2.4902344	17080.725	9419.7998	14988.49	15140.725	28371.801	4924.4902	16187.725	-77.200195	5915.4902	17462.725	26739.574	5106.6904	2277.7695	22863.574	10219.69	46328.77	1320.5752	23772.691	24545.77	4163.5752	2281.6904	13098.77	4273.1548	21414.961	27230.051	9673.1543	9596.96	21915.051	-1443.8452	19281.961	22961.051	14795.154	9348.96	21371.051	-1301.8452	4854.96	28717.051	-1944.8452	5574.96	20312.051	9201.1543	5832.96	20077.051	5970.1548	7116.96	19768.051	16997.395	25732.15	20698.41	16572.395	3273.1504	11219.41	10919.395	2846.1504	12908.41	17781.395	3568.1504	20403.41	5960.6802	17781.375	18905.945	8532.6797	4448.375	31281.945	15123.66	5649.5049	63156.906	7929.6602	214.50488	-2625.0947	3242.6602	14581.505	13716.905	8172.6602	2141.5049	8262.9053	14810.995	5182.6602	18008.221
47789.859	4880.7651	5188.0293	2308.8599	3962.7651	-5840.9707	3688.8599	16212.766	18218.029	14296.359	3329.395	-901.35547	593.35986	16895.395	15868.645	7702.5898	24150.621	26990.129	14008.155	27998.176	30138.961	19644.156	24954.176	35560.961	-12812.939	3822.2646	51374.379	19747.414	365.46484	-2937.3496	23698.414	10136.465	44439.648	9668.415	5045.4648	14471.65	5295.415	301.46484	23309.65	8558.7354	-1367.0352	-5938.2051	10772.475	31629.824	26945.51	11589.18	1735.9404	34178.41	10540.18	17058.941	24874.41	43281.18	3233.9404	2621.4102	1755.1797	18177.941	33397.41	9296.1797	3773.9404	24223.41	468.66016	6298.9854	36060.734	8146.6602	6957.9854	44516.734	22387.66	29209.984	56772.734	5462.9399	682.65479	16567.855	15054.17	1395.75	2412	61.169922	13281.75	21741	784.68994	10979.915	22018.24	14531.689	5043.915	19627.24	29359.039	3116.5249	-5456.2207	16156.63	4519.1553	26705.395	12831.63	10070.155	19591.395	-426.37012	-842.84473	11952.395	18825.629	19915.156	41707.395	6134.6299	19568.156	15485.395	4485.6299	838.15527	28834.395	9285.6299	-2292.8447	2136.3945	9613.6299	14290.155	19834.395	2547.6299	-763.84473	15553.395	888.62988	-1752.8447	32048.395	15055.63	276.15527	16258.395	13366.63	-730.84473	18625.395	14926.63	3638.1553	28744.395	19286.629	2374.1553	19939.395	7198.6299	6719.1553	27233.395	19052.629	370.15527	15299.395	7722.6299	-1742.8447	10717.395	-764.37012	-360.84473	6379.3945	2636.3501	11034.096	9415.3203	15836.721	13550.575	13662.195	11305.825	1646.7251	-269.2002	11705.825	1832.7251	-3466.2002	11161.825	13766.725	22377.801	6880.8252	16260.725	15240.8	-948.1748	15237.725	12356.8	13015.66	11522.359	24506.395	8486.6602	27417.359	28205.395	6555.6602	20131.359	25516.395	6391.6602	23015.359	44004.395	19079.66	6646.3599	18222.395	7366.6602	18665.359	21548.395	12133.66	839.35986	-4461.6055	17214.66	7157.3599	16940.395	10762.66	8601.3594	17880.395	20388.66	9429.3594	26586.395	17587.66	6222.3599	26341.395	17223.66	4732.3599	25724.395	5187.6602	14012.359	9815.3945	7212.6602	2168.3599	12630.395	7370.5303	5128.1401	15390.1	4434.7852	18362.516	16892.15	16874.785	778.51465	14334.15	12443.785	3396.5146	26591.15	18366.785	-534.48535	18296.15	7503.3149	15293.52	25002.275	19274.055	3941.0801	15385.785	12256.055	2465.0801	34759.785	6809.0547	4738.0801	8278.7852	10064.055	2674.0801	8405.7852	12769.055	9798.0801	18476.785	6769.9102	13821.505	17169.529	-583.08984	7160.5049	-1302.4707	8370.9102	-2327.4951	-4748.4707	10908.91	-172.49512	-2029.4707	-1881.0898	-2377.4951	14888.529	-75.849609	3927.54	17955.41	4120.1504	600.54004	6374.4102	-431.84961	6303.54	13448.41	-4563.8496	4310.54	19943.41	11528.15	10078.54	16397.41	2445.1504	8431.54	15143.41	-5186.8496	2895.54	18040.41	1379.1504	786.54004	15010.41	-2228.8496	2866.54	14256.41	2096.1504	18015.539	13942.41	13390.15	6591.54	15781.41	-4271.8496	5973.54	19408.41	22176.855	7526.5049	-3212.2207	26266.855	13369.505	48041.781	5039.8555	4205.5049	13931.779	-2092.1445	4891.5049	8711.7793	8178.645	25401.105	18173.48	11692.645	5303.105	18460.48	1357.645	20095.105	10531.48	18508.645	6660.105	12639.48	2049.645	3911.105	20510.48	3546.645	2804.105	8085.4805	14268.645	3621.105	14986.48	8356.6445	5729.105	18108.48	15878.305	21856.074	19861.064	16166.305	4657.0752	6358.0645	9869.3047	2767.0752	8620.0645	16777.305	5381.0752	20290.064	7299.4199	15935.189	18199.871	12820.42	2658.1899	23899.871	14096.154	6995.0049	82805.062	10519.154	1449.0049	401.06543	3369.1548	11638.005	9823.0654	12851.154	3324.0049	10222.065	11145.635	4635.1548	10616.81
27023.49	14685.36	1198.5859	363.49023	1304.3604	-9007.4141	3872.4902	13015.36	11286.586	14622.08	3061.165	-1792.5156	7042.0801	13169.165	12366.484	7570.6699	23802.445	25816.26	8874.2051	27834.094	34780.23	15156.205	21295.094	40788.23	2709.8604	7208.7246	50250.031	21134.455	5487.6152	5872.6543	27151.455	11534.615	46900.656	10664.455	4348.6152	16899.654	5798.4551	2896.6152	37734.656	8614.1201	-4776.5947	-14663.131	13212.195	35772.43	24653.645	993.16992	4472.8301	36972.625	16804.17	25145.83	25785.625	32508.17	4757.8301	8539.625	2625.1699	24469.83	14768.625	14244.17	5021.8301	24770.625	-16747.391	5660.1846	41658.211	-1951.3906	5859.1846	47453.211	4706.6094	33551.184	61451.211	4712.8252	4394.8848	17998.85	13635.675	2236.7148	1544.5449	361.6748	18038.715	23089.545	1644.0901	17320.971	18487.135	14119.09	3513.9702	18664.135	16214.71	719.37988	-3937.8594	18074.25	4735.7451	29753.516	12934.25	15271.745	22272.516	840.25	1582.7451	25920.516	19580.25	22243.746	34853.516	6919.25	16727.746	16969.516	4858.25	2613.7451	31790.516	10748.25	-1074.2549	1802.5146	19486.25	7428.7451	13093.515	6153.25	1528.7451	16647.516	740.25	994.74512	44865.516	9726.25	11557.745	23276.516	13226.25	4982.7451	19338.516	15956.25	2389.7451	23526.516	20767.25	1667.7451	19398.516	2653.25	14870.745	29054.516	16792.25	3690.7451	17518.516	8940.25	3157.7451	5940.5146	-918.75	3289.7451	13696.515	4348.98	12902.12	10067.505	4817.23	23267.25	25581.891	11904.555	4622.5049	5058.6201	13169.555	5114.5049	1622.6201	9905.5547	12528.505	23596.621	7344.5552	24390.504	18770.621	-627.44482	18629.504	24177.621	14872.955	11946.475	22481.119	7628.9551	25812.475	20822.119	10871.955	21354.475	27141.119	8613.9551	17731.475	34099.117	19789.955	1585.4746	16224.119	8886.9551	17779.475	21369.119	9872.9551	-2475.5254	-5903.8809	17408.955	3970.4746	18573.119	16342.955	3875.4746	17200.119	17269.955	8257.4746	26966.119	8005.9551	3430.4746	11430.119	16368.955	5255.4746	18514.119	2701.9551	7702.4746	11094.119	35680.953	2548.4746	14352.119	5567.3447	7545.4248	25647.621	2926.3198	17553.379	17181.621	13656.32	3033.3799	8866.6201	8629.3203	5952.3799	18708.621	14080.32	1989.3799	8527.6201	6478.3599	16109.525	23596.975	13953.85	5616.7598	19285.309	10878.85	5591.7598	27980.309	10501.85	3255.7598	10151.31	9423.8496	6015.7598	15124.31	10765.85	10600.76	22278.309	7736.6699	-387.76465	16985.895	-4669.3301	5744.2354	5844.8945	-437.33008	-1390.7646	-5739.1055	5174.6699	-127.76465	-3436.1055	-6960.3301	-4559.7646	11139.895	3042.9697	3526.1348	25214.719	8271.9697	-298.86523	7972.7197	5465.9697	2487.1348	23157.719	3652.9697	3440.1348	20144.719	4426.9697	20585.135	27030.719	3254.9697	5517.1348	17565.719	2239.9697	1154.1348	23696.719	12366.97	1324.1348	16200.72	346.96973	1398.1348	17483.719	5785.9697	18462.135	17558.719	20655.969	6700.1348	15101.72	-1056.0303	7758.1348	17563.719	20115.574	2169.5146	6656.2051	26140.574	11510.515	57625.203	6343.5752	2047.5146	17436.205	31.575195	2356.5146	25808.205	7174.8101	21187.529	25783.695	7872.8101	8429.5293	23921.695	800.81006	18117.529	23987.695	14852.811	4133.5298	22447.695	-298.18994	2947.5298	28984.695	-563.18994	8602.5293	16025.695	7869.8101	4690.5298	29074.695	7043.8101	5074.5298	25195.695	19653.711	26281.184	26311.57	17333.711	2429.1846	13907.57	13368.71	2531.1846	13449.57	17759.711	3285.1846	27444.57	9544.4043	20615.564	12428.325	10367.404	4417.5649	21259.324	14952.654	6094.3154	44281.484	3597.6548	-2125.6846	1329.4854	4429.6548	13921.315	13678.485	12697.654	-98.68457	12389.485	21611.32	9011.9902	18565.91
-4878.6396	15653.39	7941.4844	-2719.6396	1916.3896	-1003.5156	-1149.6396	10295.39	28329.484	9237.3594	-3585.8096	-5398.6504	180.35986	14791.19	7417.3496	4330.9551	20866.039	22790.141	8022.96	43552.559	41101.98	13369.96	10566.56	26078.98	15211.23	7084.5254	45001.676	12003.825	3517.5249	-2039.7695	17340.824	11179.525	42431.23	7464.8252	6233.5249	11498.23	2697.8252	2757.5249	30642.23	7516.3555	230.12012	-12114.09	10084.41	40343.406	29804.406	-1285.8496	921.19043	20747.98	15016.15	22462.191	18062.98	39371.148	4962.1904	1228.9805	10660.15	2121.1904	12858.98	13292.15	5102.1904	22670.98	-9989.9961	691.90527	34789.711	-10257.996	198.90527	34724.711	4088.0039	34810.906	51787.711	3775.1699	-2512.4102	25407.07	13037.375	-1035.6953	5911.9448	889.375	16306.305	28595.945	-5225.0703	13651.465	25100.105	15706.93	3899.4648	20907.105	25430.949	4361.585	-4976.3457	17605.564	8046.2451	20352.191	11893.564	14174.245	26017.191	1320.5649	2274.2451	16241.19	19260.564	30481.246	36634.191	10170.564	18630.246	14579.19	5244.5649	4825.2451	27987.191	14778.564	4484.2451	5969.1904	22934.564	6599.2451	18545.191	3173.5649	3158.2451	13820.19	2327.5649	4289.2451	48131.191	5634.5649	20062.246	15055.19	16799.564	5942.2451	21871.191	18826.564	5090.2451	23880.191	13485.564	4887.2451	21696.191	5216.5649	7612.2451	19451.191	15514.564	7109.2451	20474.191	7432.5649	3954.2451	7366.1904	664.56494	4501.2451	15881.19	-1393.3052	12083.605	15017.67	21819.779	7359.79	11889.365	13116.83	2404.0898	5042.2852	12688.83	1950.0898	1076.2852	4846.8301	17111.09	23332.285	6240.8301	21272.09	12829.285	1135.8301	12295.09	20183.285	15567.625	14630.234	15277.045	7388.625	31831.234	25317.045	7049.625	19536.234	27581.045	5916.625	15785.234	39527.047	16136.625	6955.2349	15543.045	7276.625	20090.234	23915.045	10841.625	1861.2349	-6168.9551	16341.625	5998.2349	19507.045	17629.625	7957.2349	16147.045	20951.625	11903.234	25457.045	16598.625	10114.234	24658.045	20726.625	6368.2349	20105.045	2737.625	13244.234	9851.0449	8063.625	3307.2349	11034.045	8930.7852	6767.4551	11042.565	4629.4751	21294.439	18057.465	16809.475	5684.4399	9220.4648	13742.475	8259.4395	18920.465	15185.475	5977.4399	11635.465	9417.8398	7927.4346	27205.564	9459.085	-565.34961	22094.91	10035.085	754.65039	33531.91	7929.085	-2696.3496	7959.9102	9472.085	-1803.3496	11443.91	12236.085	4396.6504	24077.91	7705.9951	6123.0654	6953.9355	-473.00488	3885.0654	-6109.0645	9314.9951	-3218.9346	-14178.064	10219.995	-2655.9346	-11166.064	-2111.0049	-5449.9346	5324.9355	2425.21	5640.04	19859.17	7143.21	4926.04	6741.1699	5457.21	6695.04	22777.17	998.20996	4349.04	16791.17	6936.21	18561.039	23296.17	9420.21	10771.04	17079.17	-107.79004	4651.04	20740.17	15840.21	5121.04	11197.17	-371.79004	2623.04	13650.17	1039.21	22362.039	16981.17	13673.21	6475.04	14643.17	-1212.79	11017.04	14100.17	24331.539	22.31543	-956.92578	27452.539	7019.3154	54116.074	7872.54	604.31543	24077.074	1556.54	-816.68457	20567.074	8055.3101	20230.141	24355.504	11394.311	3632.1401	24001.504	953.31006	13046.141	22293.504	16656.311	4033.1401	17275.504	1930.3101	2324.1401	21863.504	1767.3101	1637.1401	18131.504	11683.311	6038.1401	20527.504	7673.3101	4719.1401	18259.504	16369.39	22334.475	22459.289	14635.39	3997.4751	11874.29	11452.39	4451.4751	15568.29	10062.39	6783.4751	24681.289	9070.4453	15040.975	17515.965	7666.4448	-482.02539	25956.965	13047.165	-732.1748	52878.375	8511.165	-6647.1748	-3004.625	-836.83496	11926.825	7261.375	8004.165	-2513.1748	9854.375	7280.5254	5395.3101	20812.5
-828.15479	17700.725	5916.2441	1174.8452	2112.7246	-3802.7559	3978.8452	17350.725	18803.244	10661.529	4552.355	-11265.756	1783.5298	16335.355	5958.2441	6825.6401	26102.9	19328.266	8760.8652	40626.941	28168.186	19639.865	10329.939	18191.186	1989.2656	3083.9004	52554.18	22287.809	2336.5703	-1607.3555	20606.809	8655.5703	37685.645	11514.81	2480.5703	16882.645	4876.8096	2981.5703	22118.645	6252.4551	2917.125	-7452.4258	12353.29	32360.949	16535.094	-1537.4902	-122.85547	17120.305	13523.51	21518.145	25354.305	41425.508	3969.1445	477.30469	13428.51	2857.1445	7453.3047	11372.51	3937.1445	18819.305	-24372.074	4741.6445	34466.117	-14362.074	4436.6445	33353.117	-3845.0742	37994.645	56595.117	421.9502	1141.2349	24415.504	10104.215	-1074.2598	793.44043	-4661.7852	20324.74	21054.441	-365.46484	20126.246	23970.52	12286.535	6334.2451	25538.52	23356.676	-2847.7549	-6655.5293	19313.76	2152.7451	21637.73	361.75977	-2003.2549	24678.73	1472.7598	-686.25488	19207.73	15221.76	33819.746	32258.73	7655.7598	16633.746	12952.73	4180.7598	4133.7451	25919.73	7800.7598	-1598.2549	-1747.2695	8787.7598	14325.745	11541.73	1889.7598	-1124.2549	14013.73	1195.7598	3664.7451	41212.73	9499.7598	6138.7451	14853.73	18211.76	2279.7451	17176.73	19361.76	1328.7451	26344.73	14883.76	816.74512	16353.73	3835.7598	-696.25488	21009.73	13681.76	2600.7451	14923.73	6751.7598	-987.25488	3042.7305	196.75977	-1067.2549	18204.73	519.4502	15196.355	7704.0498	16496.109	11751.965	5222.7598	15925.99	3676.7402	1929.4346	14357.99	3677.7402	1675.4346	6940.9902	10992.74	18990.434	9755.9902	15981.74	16949.434	968.98999	17738.74	16595.434	13070.395	12606.186	12021.32	11482.395	27704.186	24071.32	4082.395	17895.186	20058.32	7226.395	12995.186	33138.32	18536.395	7162.1851	9781.3203	6906.395	22259.186	17986.32	11786.395	1361.1851	-11738.68	17312.395	4233.1851	10727.32	19919.395	5119.1851	13848.32	6216.395	5446.1851	19788.32	15577.395	7434.1851	24143.32	17990.395	9543.1855	18043.32	1998.395	6253.1851	3761.3203	26057.395	3269.1851	9919.3203	9450.79	1940.125	-8264.3848	3149.79	20398.42	16931.559	14781.79	4055.4199	7523.5596	12554.79	6283.4199	21662.559	5304.79	1856.4199	17931.559	5805.0952	14987.835	26452.871	12049.885	6106.9702	21319.004	10160.885	7001.9702	38298.004	5026.8848	4974.9702	6085.0049	8405.8848	5690.9702	11586.005	8395.8848	10469.971	18758.004	6084.3799	7263.3096	5836.5605	464.37988	3901.3096	-5226.4395	7556.3799	-2148.6904	-14975.439	12407.38	-608.69043	-11579.439	-513.62012	-4366.6904	2224.5605	2472.8047	3022.915	17366.225	6183.8047	1730.915	4811.2246	8498.8047	4983.915	18159.225	2121.8047	3089.915	17330.225	4988.8047	12661.915	17014.225	6464.8047	14850.915	20564.225	-253.19531	1877.915	23189.225	10152.805	-976.08496	11651.225	2168.8047	3345.915	13935.225	3626.8047	19024.914	14762.225	14476.805	3913.915	14023.225	-1153.1953	6188.915	16214.225	21899.055	2375.3799	-1932.0996	23879.055	10710.38	51231.898	6287.0547	145.37988	17251.9	2048.0547	1561.3799	14547.9	7493.5049	23368.676	27833.6	14223.505	7874.6748	21244.6	5416.5049	13893.675	23216.6	17028.504	4729.6748	16602.6	2565.5049	3066.6748	24881.6	1435.5049	2094.6748	17104.6	12712.505	7399.6748	25541.6	7157.5049	5450.6748	23083.6	18774.795	27622.199	24046.16	18005.795	1333.2002	15343.16	11756.795	179.2002	16965.16	17652.795	3101.2002	23629.16	3697.6899	14453.755	21478.516	11359.689	6780.7549	31890.516	16734.686	4811.4004	40418.5	10150.686	-968.59961	-3689.5	7744.6851	15495.4	5292.5	13417.686	3616.4004	6921.5	15929.561	3340.1904	19069.65
854.0498	21345.596	1317.6055	4682.0498	5709.5952	-482.39453	4587.0498	20085.596	18675.605	13131.215	-2755.7246	-14934.74	10467.215	10373.275	5418.2598	8748.8594	20870.094	21623.105	10435.12	49129.895	50001.801	22987.121	6054.8945	28514.801	11152.57	9616.6445	51173.305	18253.66	4307.8799	2534.0605	18952.66	11831.88	54028.062	8495.6602	6120.8799	14821.061	5938.6602	5351.8799	14973.061	11952.79	718.36523	-9282.5059	15869.655	37921.301	28475.725	1553.0649	3053.7002	18497.395	17309.064	21378.699	23153.395	45443.066	7953.7002	4572.3945	16130.064	5193.7002	9996.3945	14761.064	5323.7002	25394.395	-522.50977	4467.1846	46024.84	9980.4902	2025.1846	41577.84	17095.49	35528.184	61348.84	454.70508	713.93506	27367.725	13051.665	2914.895	4753.3447	3227.665	15232.895	28856.344	458.63989	20971.539	28866.465	13738.64	4228.54	21701.465	9022.0596	550.65527	-8778.2109	11318.235	6565.3252	19684.27	-6094.7646	2993.3252	22558.27	-4893.7646	2468.3252	10836.27	10877.235	27546.324	38956.27	1147.2354	15070.325	19759.27	-600.76465	4134.3252	21048.27	2563.2354	2264.3252	2400.2695	14208.235	6396.3252	16013.27	-4075.7646	1985.3252	12870.27	-5090.7646	3006.3252	39715.27	5021.2354	10308.325	18011.27	11530.235	3513.3252	17727.27	14946.235	7032.3252	21229.27	8919.2354	4648.3252	19349.27	-2381.7646	4498.3252	21465.27	13326.235	4912.3252	16920.27	-2943.7646	1085.3252	7256.2695	-5448.7646	3507.3252	14049.27	77.959961	11380.34	16084.425	23855.211	7807.2251	4173.8496	12079.064	1702.1001	-2813.625	12779.064	1537.1001	-5199.625	5788.0649	8592.0996	21942.375	7335.0649	20025.1	7879.375	676.06494	13479.1	18045.375	15103.105	14800.5	21893.156	10559.105	27118.5	25686.156	4812.105	17216.5	26131.156	4956.105	15078.5	48648.156	17791.105	4420.5	20124.156	6917.105	17672.5	26591.156	12120.105	611.5	36.155273	13078.105	5580.5	21554.156	19454.105	6105.5	22883.156	3882.105	3090.5	27339.156	15605.105	10674.5	20599.156	12933.105	11410.5	28389.156	2514.105	11549.5	17399.156	7955.105	3351.5	21190.156	9299.125	-54.879883	1327.2646	3350.5049	23973.734	17813.035	15735.505	4960.7349	14266.035	13609.505	6647.7349	22279.035	2668.5049	2851.7349	17090.035	5495.7402	15864.77	25603.275	11905.54	4031.105	22671.58	11016.54	6756.105	18083.58	9309.54	4531.105	12922.58	9691.54	3996.105	16500.58	11018.54	10082.105	28010.58	4833.8848	14849.34	17838.305	-1958.1152	7818.3398	1269.3047	5749.8848	-1061.6602	-8175.6953	9735.8848	1239.3398	-1881.6953	-3615.1152	-211.66016	17442.305	3637.6348	263.64453	19590.336	11597.635	-1867.3555	4731.3359	8436.6348	-633.35547	17803.336	-544.36523	-436.35547	21034.336	6776.6348	10472.645	17873.336	13449.635	10051.645	14252.336	-420.36523	-1671.3555	15579.336	12552.635	-219.35547	10249.336	3794.6348	-1630.3555	16747.336	6901.6348	15227.645	16140.336	24353.635	3525.6445	13503.336	-453.36523	-2956.3555	11775.336	24585.711	4871.5195	-313.97461	23350.711	9266.5195	57173.023	14112.71	3371.5195	18700.025	961.70996	1827.5195	16725.025	5750.6055	17887.115	24441.945	8265.6055	4869.1152	14291.945	855.60547	9472.1152	23996.945	22422.605	1116.1152	24014.945	-1026.3945	-225.88477	27511.945	-2082.3945	-1769.8848	23776.945	8896.6055	1683.1152	22640.945	9824.6055	177.11523	20223.945	13539.061	27977.975	18470.055	15953.061	1980.9746	9708.0547	9291.0605	2821.9746	11913.055	13023.061	991.97461	11796.055	3584.3799	16413.531	15920.335	7497.3799	4333.5303	25185.336	15542.35	189.09961	59833.465	8966.3496	-3285.9004	1647.4648	2873.3501	11616.1	12779.465	11005.35	750.09961	12371.465	14080.654	2514.8896	19730.225
-932.34521	14970.31	7478.7207	2581.6548	891.30957	731.7207	7772.6548	20979.309	18140.721	8381.4102	1129.7998	28.300781	16426.41	3336.7998	19688.301	7964.8101	26374.254	22258.129	18154.441	36767.016	30882.734	19422.441	5084.0146	15621.734	3740.4004	7972.375	60374.977	20497.805	3832.4849	14346.235	21639.805	16460.484	62873.234	12765.805	6674.4849	24054.234	7350.8052	3856.4849	28695.234	9988.8896	-5172.7451	-9609.9199	9479.6504	33688.5	40341.07	-2428.8799	4494.46	17343.391	13734.12	18514.461	5628.3896	42563.121	9242.46	4154.3896	12297.12	5284.46	11691.39	11332.12	8619.46	24525.391	-4355.6758	3777.5254	38013.461	1914.3242	3345.5254	36497.461	15055.324	34665.523	51705.461	3408.4651	2207.3599	22113.35	11013.846	3921.7549	-5190	-1617.1548	23432.754	17540	1888.4451	13966.311	24696.4	13018.445	1753.3101	16217.4	9666.0898	3163.6802	-5709.2207	13572.26	6050.415	13377.515	-3898.7402	2930.415	26077.516	-2920.7402	5043.415	31693.516	16924.26	28462.414	40017.516	2384.2598	21183.414	17048.516	-64.740234	3371.415	27570.516	7004.2598	4551.415	2970.5146	18175.26	5235.415	14038.515	-740.74023	1717.415	13760.515	-1620.7402	5277.415	43111.516	5421.2598	12403.415	18188.516	9590.2598	12346.415	17940.516	22366.26	8120.415	27791.516	13587.26	5429.415	24536.516	-2517.7402	2108.415	19293.516	12648.26	5478.415	20613.516	-5130.7402	1134.415	9718.5146	-3878.7402	5141.415	14195.515	-89.100098	8472.5254	8426.4248	19160.58	11097.455	2543.2451	15582.975	3102.4551	1375.4854	12703.975	2885.4551	-642.51465	8004.9751	12000.455	27553.484	8215.9746	18150.455	17352.484	1582.9751	14163.455	16849.484	13299.785	15029.76	14612.426	10082.785	31455.76	23003.426	4218.7852	17235.76	8047.4258	7594.7852	22641.76	38031.426	15051.785	3444.7598	11872.426	8223.7852	19448.76	17852.426	12606.785	1760.7598	-6236.5742	4297.7852	13294.76	14617.426	17253.785	7480.7598	13890.426	4503.7852	2681.7598	19790.426	20416.785	6515.7598	17945.426	21926.785	3938.7598	16912.426	3833.7849	8467.7598	4881.4258	11024.785	3628.7598	14369.426	11365.715	3244.2549	1404.9805	3679.845	18005.561	16457.07	16859.846	5198.5601	14715.07	14401.845	2428.5601	20095.07	2696.845	-398.43994	19142.07	5967.04	18876.779	24825.18	16129.98	-360.99023	22071.289	13178.98	-240.99023	902.29004	10809.98	-1113.9902	6285.29	8667.9805	164.00977	11412.29	12790.98	2809.0098	18414.289	3523.7803	12417.285	13184.385	-1813.2197	8713.2852	-175.61523	10028.78	-1499.7148	-9342.6152	8680.7803	-370.71484	-2905.6152	-2640.2197	-3915.7148	12969.385	1077.21	5834.7695	11549.975	4958.21	-419.23047	-827.02539	-2522.79	2375.7695	21605.975	-3909.79	811.76953	14061.975	2842.21	14198.77	15384.975	4976.21	10639.77	10504.975	-6513.79	616.76953	15155.975	4423.21	96.769531	6260.9746	-4561.79	2280.7695	11475.975	-846.79004	16832.77	10018.975	8795.21	2729.7695	12990.975	-7625.79	-816.23047	10595.975	20410.66	5357.6099	1575.4902	20392.66	11137.609	51854.492	10521.66	3229.6099	22733.49	-1006.3398	5065.6099	15185.49	7526.395	15022.525	25560.516	10708.395	1672.5254	15091.515	9625.3945	6087.5254	23099.516	14770.395	2943.5254	17615.516	1543.395	-1209.4746	21720.516	2098.395	-1221.4746	18949.516	12933.395	2474.5254	18707.516	13284.395	1400.5254	16760.516	7978.0996	26196.414	22562.33	7259.0996	3083.415	10294.33	6963.0996	1066.415	10483.33	5907.0996	1702.415	23688.33	10610.795	14091.16	4209.6699	9315.7949	6262.1602	27380.67	12771.27	8454.0752	66577.758	11780.27	1855.0752	-3685.2451	3662.27	16557.074	8148.7549	8996.2695	4704.0752	8837.7549	14077.6	4245.5801	18677.141
-1957.5049	20173.205	-511.35547	-1917.5049	1266.2051	-10415.355	785.49512	18803.205	15000.645	9660.4053	838.37012	-6518.6699	14890.405	4211.3701	13370.33	7585.165	22332.051	25782.18	6977.1299	40923.578	22452.52	18196.129	6749.5801	14977.52	-542.79492	4765.7051	50134.211	18825.371	4923.415	9490.125	18152.371	14663.415	57644.125	8951.3701	8797.415	26674.125	2188.3701	4430.415	30174.125	8651.5254	-269.84961	-5710.2656	13571.57	40577.191	32600.109	2583.6699	2221.9746	17720.074	22105.67	4745.9746	3155.0742	25046.67	4685.9746	116.07422	15633.67	722.97461	6775.0742	8641.6699	11383.975	22158.074	2447.4004	3124.6748	45057.562	6023.4004	1488.6748	33646.562	28467.4	36213.676	57044.562	1259.125	1683.3901	15625.475	15879.38	2215.0298	1429.0254	867.37988	15263.029	22440.025	-931.39014	15783.609	10733.175	9009.6094	5217.6099	23446.176	5891.1748	2226.3101	-8149.2305	17515.621	3500.6055	19394.34	2598.6201	-2251.3945	26704.34	3767.6201	-1360.3945	26674.34	23376.621	24999.605	45041.34	10512.62	14286.605	16264.34	5399.6201	-631.39453	32384.34	13383.62	-2144.3945	3503.3398	24597.621	4198.6055	17095.34	3923.6201	-2345.3945	15255.34	3365.6201	494.60547	41807.34	15502.62	2913.6055	18697.34	16755.621	-32.394531	24634.34	26778.621	-129.39453	31491.34	18569.621	-860.39453	22092.34	6483.6201	-2051.3945	26238.34	20750.621	-1234.3945	23703.34	1846.6201	-4139.3945	12746.34	2224.6201	-507.39453	12561.34	786.51489	11549.154	16555.475	16556.24	10320.275	4100.0254	14256.21	3062.2651	2500.4248	14516.21	4238.2651	-2177.5752	11198.21	3180.2651	-1174.5752	7202.21	20848.266	17524.426	371.20996	18850.266	14679.425	11510.915	13392.54	8175.4102	6931.915	29461.539	17774.41	10309.915	3900.54	-10077.59	7092.915	19930.539	31295.41	13278.915	5531.54	9843.4102	7711.915	18079.539	16037.41	6750.915	-370.45996	-11337.59	2463.915	15038.54	8212.4102	15414.915	7409.54	9465.4102	591.91504	3592.54	21222.41	15355.915	5728.54	18518.41	14531.915	3344.54	17166.41	655.91504	11796.54	1263.4102	20436.914	2529.54	8014.4102	9581.6152	185.62988	-3733.7051	1883.1548	18796.875	26759.74	13146.154	1905.875	16006.74	11636.154	2361.875	28725.74	-8.8452148	-1208.125	22843.74	4431.8799	16161.27	23121.516	20159.154	3493.7949	23746.559	13991.155	1701.7949	4925.5596	8544.1553	3313.7949	7325.5596	6051.1553	3498.7949	11844.56	12431.155	4720.7949	17626.559	3621.3496	11717.975	15815.4	-899.65039	5364.9746	3261.4004	9333.3496	-2369.0254	-4818.5996	11794.35	-1653.0254	-304.59961	111.34961	-3701.0254	13950.4	4717.8896	5352.5298	27302.355	10105.89	2954.5298	13413.355	5207.8896	4180.5298	23837.355	499.88965	3278.5298	22241.355	7473.8896	11977.529	22942.355	7727.8896	15474.529	23740.355	-794.11035	2252.5298	23920.355	11223.89	3058.5298	15075.355	1286.8896	3258.5298	21659.355	4753.8896	20038.529	20497.355	18359.891	5430.5298	20771.355	-1392.1104	-425.47021	16146.355	23017.301	735.84961	6617.1104	11008.3	4588.8496	59240.109	9658.2998	999.84961	22766.109	2515.2998	-1636.1504	22476.109	7376.2349	21245.395	29870.09	12527.234	5858.395	21704.09	11611.234	7950.395	22191.09	20054.234	5876.395	14735.09	440.23486	2555.395	27081.09	821.23486	2058.395	23637.09	10798.234	4030.395	24725.09	12274.234	4824.395	20215.09	17258.564	27207.865	26405.191	17795.564	4068.8652	14581.19	14715.564	4327.8652	20682.191	15390.564	6586.8652	26332.191	17373.301	3181.8452	-3829.6953	11843.3	7701.8452	22562.305	16009.029	4801.9751	48797.508	8676.0293	77.975098	471.50977	6491.0298	19480.975	10196.51	7337.0298	4869.9751	12428.51	14228.655	5245.355	20206.83
-3044.1152	16235.53	1381.0957	-1880.1152	-2648.4697	-5683.9043	242.88477	17149.531	16648.096	12104.891	721.36523	-3493.5898	14542.891	2658.3652	23499.41	10568.965	21996.346	15935.685	9904.2197	40199.895	27863.824	21864.219	4932.8945	16436.824	4188.8701	3039.0449	62130.289	16789.199	2262.8452	3640.4746	21367.199	9332.8457	56209.477	9097.2002	4417.8452	23236.475	1520.2002	3899.8452	41172.477	11298.425	479.88477	-13737.949	16589.01	31438.109	21553.99	-718.49512	2426.0049	17738.156	19702.504	5381.0049	2935.1553	35103.504	4104.0049	-481.84473	12226.505	2453.0049	10428.155	3402.5049	13176.005	21929.156	660.13477	4065.23	45304.625	5404.1348	5768.23	30029.625	23851.135	35956.23	51234.625	741.45996	7086.9849	19997.59	5635.1299	299.9751	-3132.4404	167.12988	20432.975	19716.559	1884.2151	14769.08	20806.975	13917.215	3192.0801	24375.975	11073.32	-101.71484	-9531.4805	3098.2646	5100.6201	10720.9	-6657.7354	2516.6201	21100.9	-4282.7354	5642.6201	25360.9	13372.265	20390.621	44233.898	4339.2646	19394.621	15961.9	-1759.7354	7065.6201	27464.9	1972.2646	4236.6201	6875.9004	-2117.7354	27105.621	18285.9	-4912.7354	4252.6201	14273.9	-4405.7354	4458.6201	41480.898	6289.2646	7145.6201	20223.9	10334.265	7664.6201	25283.9	28688.266	12006.62	30458.9	8793.2646	6969.6201	25142.9	-3231.7354	5944.6201	25957.9	11867.265	6250.6201	21920.9	-7127.7354	1949.6201	15056.9	-5942.7354	5344.6201	19054.9	1032.2002	8313.4551	9735.7148	19007.445	11228.49	4916.835	10928.346	-3549.8848	3542.1201	10904.346	-3866.8848	-904.87988	17751.346	-3693.8848	-772.87988	7670.3452	9405.1152	16240.12	202.34521	10892.115	15336.12	34251.57	12034.075	12755.08	9265.5703	23897.074	22062.08	15684.57	3239.0752	-4237.9199	11222.57	22475.074	34226.078	16666.57	5045.0752	16188.08	15701.57	10923.075	21148.08	14618.57	-806.9248	-8488.9199	9217.5703	8439.0752	12818.08	18547.57	2599.0752	16823.08	4580.5703	2576.0752	24622.08	22211.57	5030.0752	22259.08	4205.5703	1683.0752	15135.08	4513.5703	10950.075	982.08008	16694.57	814.0752	10415.08	7589.7148	1818.71	-831.9248	3400.1348	19575.625	18247.801	15618.135	5218.625	10423.8	11919.135	5079.625	23627.801	-653.86523	554.625	17271.801	7341.8999	11910.029	6289.75	9874.8555	6289.9951	15003.555	16014.855	4711.9951	4633.5547	14634.855	5721.9951	8688.5547	11482.855	5083.9951	7405.5547	12564.855	6702.9951	17368.555	5686.4805	6117.0645	21725.539	-244.51953	-69.935547	7710.5391	6463.4805	-7368.9355	-2531.4609	14527.48	-7879.9355	720.53906	-780.51953	-10166.936	18756.539	2676.835	4042.1299	22011.055	8460.835	558.12988	5025.0547	2327.835	2738.1299	25378.055	-2330.165	988.12988	18041.055	3923.835	14196.13	26688.055	1232.835	29854.129	21118.055	-3133.165	302.12988	23453.055	12094.835	772.12988	13959.055	500.83496	1534.1299	16741.055	2458.835	16161.13	13639.055	13174.835	6598.1299	19698.055	-3137.165	-478.87012	15067.055	20509.484	8512.96	2985.3809	3324.4854	6398.96	48882.383	-2191.5146	2827.96	13860.381	1991.4854	4305.96	16337.381	8977.3203	20510.996	29464.34	16574.32	1104.9951	18271.34	11873.32	1071.9951	24827.34	23001.32	3081.9951	21386.34	2700.3198	-201.00488	26857.34	1907.3198	-1129.0049	19708.34	12114.32	226.99512	24088.34	11687.32	2670.9951	18002.34	14941.41	23661.551	19686.246	17077.41	3159.5498	11916.245	14802.41	784.5498	13795.245	18089.41	2241.5498	28991.246	17405.625	-1544.1699	-940.25488	14033.625	6324.8301	23543.746	19145.965	3714.1152	46045.336	16233.965	-306.88477	-4431.6641	8413.9648	12257.115	8218.3359	14720.965	2149.1152	5378.3359	13192.535	4760.8496	16172.55
3400.4648	10026.165	3460.2559	805.46484	-2127.835	-2192.7441	4941.4648	17692.164	14504.256	11475.404	1947.1548	-12698.285	14637.404	5618.1548	11283.715	-415.06494	3492.7305	27559.67	9335.5547	48503.645	31072.285	16977.555	5146.6445	21002.285	847.51465	5352	39300.719	21174.035	1000.645	9110.2051	21862.035	12985.645	58249.203	12283.035	5933.645	22320.205	3564.0352	2557.645	39350.203	9870.7002	-3146.4102	-14366.801	11842.025	27603.18	20372.16	2724.7695	5835.9199	28250.945	21923.77	5165.9199	8542.9453	25589.77	5773.9199	7457.9453	15750.77	5788.9199	14795.945	7789.7695	11496.92	27095.945	-706.70996	1242.0449	47509.586	9066.29	335.04492	48674.586	18244.289	31033.045	68369.586	-1665.9951	3448.52	10659.48	15658.314	3159.9351	-3621.8252	3298.3149	21074.936	15439.175	-1546.605	9949.5654	18549.535	7973.395	-1313.4346	17446.535	15221.064	1994.1099	-5632.2109	14554.77	5290.335	1684.9346	310.77002	1692.335	4889.9346	186.77002	4279.335	22884.934	23239.77	23374.336	39312.934	5773.77	19098.336	18149.934	4641.77	6697.335	23512.934	11339.77	2871.335	4616.9346	15688.77	8582.335	13951.935	1585.77	3347.335	15854.935	1306.77	6659.335	38988.934	10629.77	8425.335	20201.934	12819.77	5311.335	22084.934	30482.77	13067.335	31053.934	16611.77	8778.335	24492.934	5014.77	3413.335	30774.934	13883.77	11471.335	18982.934	-1842.23	1085.335	9344.9346	-927.22998	4046.335	9513.9346	2952.6599	9642.6406	13093.65	14751.3	12205.314	8709.0049	12100.79	-1850.7051	-1182.4199	13537.79	-633.70508	-3722.4199	18176.789	-2092.7051	-5637.4199	7873.79	12290.295	12563.58	2724.79	10461.295	12382.58	10425.55	18796.436	12769.596	11682.55	33371.434	21711.596	15032.55	6018.4351	-5470.4043	9293.5498	24948.436	44706.594	16920.551	7858.4351	14760.596	15998.55	6754.4351	16866.596	9569.5498	750.43506	-8777.4043	10594.55	10736.436	12690.596	4285.5498	18941.436	13546.596	4520.5498	4708.4351	22377.596	18489.551	5426.4351	13707.596	1395.5498	1362.4351	15862.596	2135.5498	9166.4355	804.5957	2572.5498	12669.436	8919.5957	13102.63	1030.29	910.04492	1728.9502	20672.164	8936.7754	16313.95	4740.165	5223.7754	13577.95	5519.165	11962.775	-41.049805	22.165039	6424.7754	16345.47	2340.9199	9690	6276.6548	3587.4502	20295.975	16881.654	2566.4502	4827.9746	13857.654	5653.4502	8454.9746	9983.6543	4595.4502	12404.975	10604.654	7175.4502	20754.975	1441.1699	13058.445	12187.939	-3823.8301	6363.4453	2547.9395	4983.1699	560.44531	-5642.0605	7837.1699	-655.55469	-4554.0605	-5329.8301	-1795.5547	18016.939	7503.8799	7245.1899	27730.301	19614.879	3239.1899	2386.3008	6498.8799	6215.1899	9914.3008	3430.8799	2466.1899	16311.301	12294.88	10090.189	19731.301	3248.8799	29147.189	20540.301	1110.8799	2577.1899	20279.301	7806.8799	1421.1899	10032.301	4996.8799	6463.1899	14098.301	6103.8799	23256.189	13087.301	15181.88	5547.1899	16368.301	196.87988	3006.1899	11778.301	19551.309	2686.2852	4560.5996	2617.3096	6149.2852	57109.602	-3160.6904	2217.2852	21344.6	862.30957	813.28516	17760.6	9008.4746	24324.641	27344.039	14714.475	7311.6401	17245.039	13201.475	5120.6401	27518.039	18808.475	7621.6401	22476.039	3212.4751	4360.6401	25847.039	2557.4751	2423.6401	3100.04	11966.475	4897.6401	23549.039	13625.475	6053.6401	18233.039	12014.595	25297.92	20528.289	11750.595	5773.9199	10807.29	9204.5947	6870.9199	13156.29	10440.595	5987.9199	20431.289	15613.88	2343.6401	-515.32031	12233.88	6345.6401	27307.68	18487.254	381.74512	46282.301	11905.255	-4721.2549	-6029.6992	4644.2549	9649.7451	8203.3008	9935.2549	-2259.2549	8710.3008	12704.82	6541.8501	18675.75
-7265.8447	4886.0049	3413.7598	-7708.8447	-667.99512	-2220.2402	-3796.8447	22545.004	14949.76	7420.2798	-3215.2949	-6422.7246	14240.279	1528.7051	17861.275	1618.3049	2458.1152	25509.879	11862.82	32731.344	29307.725	23700.82	7282.3447	11452.725	19336.441	7936.2002	56871.285	21308.025	-133.66016	6035.2148	22884.025	7169.3398	68151.219	12519.025	1541.3398	12116.215	4794.0249	-2514.6602	36895.215	9599.9404	-3609.875	-11436.086	11681.939	23848.289	26758.059	-7562.4258	2601.4849	19563.625	11188.574	5690.4849	4418.625	30137.574	8272.4844	2952.625	10570.574	7367.4849	9982.625	-5868.4258	15192.484	22901.625	1654.9746	4814.1104	39451.547	9453.9746	5202.1104	41818.547	20928.975	33975.109	55390.547	396.56982	2392.8447	14192.14	13482.734	3749.6348	-2191.9551	314.73486	18901.635	19923.045	-143.66016	11979.516	15883.075	20064.34	1978.5151	18524.074	19121.41	2696.9448	2257.4951	18906.35	920.98486	-808.89453	273.3501	932.98486	3115.1055	234.3501	3219.9849	16651.105	27014.35	11382.984	31824.105	8435.3496	16276.984	14737.105	3734.3501	5641.9849	26803.105	9283.3496	1907.9849	3305.1055	17281.35	4237.9849	16830.105	1823.3501	291.98486	12443.105	1104.3501	1681.9849	41179.105	7871.3501	16185.984	17521.105	14994.35	4228.9849	22041.105	29492.35	8888.9844	22817.105	16589.35	2255.9849	17805.105	2558.3501	1539.9849	26601.105	6642.3501	12542.984	6744.1055	-860.6499	-933.01514	11093.105	-158.6499	763.98486	13103.105	1796.5098	10314.695	16085.26	18740.961	11416.665	3104.5303	10295.41	1463.375	750.29492	13626.41	936.375	-1159.7051	19035.41	2204.375	-3125.7051	7529.4102	18527.375	16605.295	1603.4102	15910.375	15413.295	14219.74	12575.745	24856.656	11353.74	24924.746	31249.656	19328.74	7488.7451	1617.6553	1588.74	8661.7451	48871.656	16914.74	4248.7451	26418.656	9560.7402	5224.7451	28303.656	14069.74	327.74512	-1410.3447	10941.74	12821.745	21027.656	12080.74	12804.745	18207.656	4794.7402	5523.7451	28249.656	20222.74	4967.7451	24504.656	3342.74	2045.7451	25482.656	4507.7402	8587.7451	11121.655	2456.74	15816.745	16995.656	14991.43	564.94482	-455.5498	2150.98	19709.01	20032.484	17482.98	3382.0098	14200.485	13603.98	3157.0098	25426.484	-532.02002	-405.99023	17418.484	15430.4	4826.2202	8150	9765.7451	973.1499	10840.145	20240.746	3476.1499	20401.145	8034.7451	113.1499	10981.145	12889.745	2307.1499	11139.145	10616.745	5712.1499	25794.145	6770.5698	13117.18	11449.994	617.56982	5687.1797	-1349.0059	9919.5703	-4.8203125	-7153.0059	9535.5703	818.17969	-1896.0059	19.569824	-2002.8203	11412.994	5005.165	2845.5195	27237.594	7473.165	-1178.4805	8270.5947	5681.165	3805.5195	7133.5947	1650.165	2342.5195	19912.594	6154.165	13368.52	18398.594	2779.165	20623.52	22678.594	-611.83496	1210.5195	24049.594	3496.165	-3937.4805	15058.595	2354.165	-254.48047	21609.594	4314.165	19599.52	14606.595	17340.164	5134.5195	18387.594	-1659.835	-413.48047	14019.595	22287.895	4028.5449	-2957.3242	5327.895	7402.5449	45094.676	266.89502	1891.5449	14318.676	5289.895	1828.5449	14353.676	8282.0498	17280.414	24133.844	14942.05	1628.415	15742.845	4469.0498	1958.415	20749.844	17027.051	2500.415	28103.844	-1550.9502	-2093.585	19866.844	-1105.9502	-2154.585	174.84473	10134.05	1205.415	20408.844	14122.05	47.415039	19990.844	15367.346	28089.48	23140.051	16491.346	483.48047	14864.05	14152.346	2023.4805	14247.05	16078.346	3197.4805	23882.051	13846.564	-2044.2803	-2413.8604	9633.5645	1116.7197	23128.141	14380.154	3985.5596	76522.617	10853.154	-780.44043	6864.6152	2882.1548	13182.56	15116.615	9941.1543	1368.5596	11399.615	16826.314	1332.2598	20581.4
551.8252	6634.855	2782.0449	3035.8252	5753.855	-5522.9551	5381.8252	25174.855	24740.045	15404.785	1473.7749	-6489.0059	12555.785	6213.7749	14888.994	1136.7148	2540.9399	22874.441	9975.0049	38603.195	36699.23	17859.004	8959.1953	21576.23	2765.2549	3859.3604	61461.859	18747.309	4300.29	6041.7402	20834.309	11018.29	73278.742	11626.31	5922.29	18767.74	7204.3096	2502.29	29475.74	11847.06	-3807.5752	-14566.484	16169.765	26235.246	27821.379	1963.1152	3904.1899	16975.699	23641.115	4855.1899	2278.6992	34547.117	8007.1899	-2905.3008	17595.115	7207.1899	7265.6992	21446.115	6210.1899	16043.699	2093.8701	7041.125	38840.781	5814.8701	7011.125	36256.781	18593.871	33390.125	55038.781	2402.7202	7036.855	4132.7148	13859.425	2087.6602	2464.3101	693.4248	19840.66	25228.311	1664.7351	15670.605	27306.17	19651.734	4351.605	25127.17	16128.535	4173.7749	-1291.6904	15165.53	1718.2148	-1243.8496	-5289.4697	1286.2148	4748.1504	-1211.4697	5569.2148	16559.15	25356.531	16141.215	37751.148	6538.5303	20909.215	13817.15	1781.5303	5897.2148	31159.15	2670.5303	3397.2148	2292.1504	12867.53	8689.2148	19335.15	-1421.4697	4055.2148	17810.15	-2190.4697	6366.2148	43792.148	3824.5303	18382.215	21551.15	12839.53	5684.2148	21123.15	28142.531	13451.215	28955.15	11501.53	5234.2148	19324.15	-1807.4697	2140.2148	24595.15	-3196.4697	4394.2148	16536.15	-4864.4697	1134.2148	8598.1504	-2008.4697	1586.2148	14016.15	1634.1951	12647.939	15763.945	15943.945	9694.8701	905.60547	5266.7798	5180.1948	3982.0195	11526.779	3008.1948	-691.98047	15172.779	2497.1948	-1670.9805	7849.7798	14720.195	22084.02	472.77979	16940.195	14483.02	11803.6	14543.19	15769.266	19816.6	9013.1904	19936.266	14828.6	3361.1904	-5693.7344	1034.6001	3653.1904	36899.266	13531.6	2497.1904	18004.266	1914.6001	572.19043	18210.266	11000.6	-2654.8096	-9135.7344	4739.6001	14142.19	13046.266	4482.6001	15038.19	13882.266	2642.6001	615.19043	20022.266	21233.6	7232.1904	16505.266	2978.6001	614.19043	16903.266	4226.6001	5947.1904	202.26562	1507.6001	9998.1904	13200.266	15878.3	1063.5898	-1421.0547	3056.3398	9568.5146	16825.531	13013.34	-2776.4854	17848.531	6395.3398	-1534.4854	21708.531	-1965.6602	-6525.4854	21718.531	14492.225	3593.9302	10712.85	7505.6001	1912.6499	17155.996	16378.6	6241.6499	26250.996	8030.6001	4079.6499	9215.9951	4321.6001	6746.6499	14184.995	9066.5996	8936.6504	25102.996	5453.1548	13434.17	18704.695	-562.84521	2119.1699	1515.6953	8629.1543	-4526.8301	-5410.3047	14910.154	-1647.8301	821.69531	431.15479	-4813.8301	12868.695	-1748.5898	544.73535	18141.039	-347.58984	-1957.2646	4297.0391	1543.4102	1290.7354	28118.039	-1755.5898	1311.7354	22512.039	3467.4102	10661.735	16966.039	-2899.5898	27445.734	13133.039	-3093.5898	694.73535	17317.039	-2178.5898	-2703.2646	-2307.9609	-3455.5898	1463.7354	14592.039	-1272.5898	21037.734	11660.039	14053.41	5289.7354	15371.039	-5222.5898	-2523.2646	14697.039	18868.27	3130.29	-1161.6953	4469.27	8143.29	47687.305	1256.27	1718.29	12493.305	5619.27	4345.29	17004.305	6770.4053	25143.121	28907.51	14621.405	5455.1201	21079.51	2160.405	3740.1201	23521.51	20539.404	7154.1201	21530.51	4098.4053	5243.1201	26246.51	1768.405	2828.1201	5235.5098	12983.405	5968.1201	25855.51	14849.405	5608.1201	21884.51	13280.355	30567.145	24977.316	15812.355	-286.85547	19299.316	6336.355	3506.1445	17666.316	15539.355	1555.1445	24706.316	15652.84	-2242.79	-2086.8047	10834.84	2362.21	26052.195	15537.814	7110.7651	32092.75	10385.814	-107.23486	-1681.25	2596.8149	17997.766	8352.75	8024.8149	2060.7651	9256.75	9251.1748	6829.5698	12255.365
-6418.9648	601.01953	4476.1152	-4455.9648	3335.0195	-4031.8848	-3650.9648	18168.02	13763.115	9221.0156	2492.835	-12791.275	-1456.9849	4317.835	4326.7246	-699.10986	2581.6748	22386.67	4495.6055	39375.133	36136.273	11743.605	7622.1348	18071.275	4811.3945	6917.0947	45798.125	14618.425	7425.415	6460.7148	15784.425	11586.415	58665.715	6770.4248	8527.415	17980.715	4263.4248	3057.415	31460.715	11631.365	-1327.2949	-8961.0703	13638.805	44043.328	24852.203	2512.5601	-500.86523	19575.295	24711.561	223.13477	4253.2949	33117.559	4499.1348	2200.2949	22244.561	1838.1348	12799.295	15147.561	4234.1348	20997.295	2019.3154	4370.895	41370.105	8557.3154	7226.895	47331.105	18029.316	42937.895	68624.109	3891.2451	8843.7803	18898.539	18104.621	-3845.335	-5626.9707	2114.6201	11945.665	15003.029	-875.81006	16862.711	28236.086	14998.189	4757.71	24134.086	3447.3848	-873.96484	-1672.3848	24116.045	4241.7349	5076.7646	-946.95508	307.73486	2990.7646	345.04492	3881.7349	25790.766	24416.045	20937.734	40798.766	7974.0449	21958.734	19762.766	3094.0449	3021.7349	27810.766	9463.0449	3570.7349	6070.7646	17976.045	6546.7349	18495.766	1593.0449	4213.7349	16983.766	438.04492	7888.7349	44427.766	8706.0449	11100.734	19611.766	14196.045	6359.7349	24110.766	29961.045	11078.734	31992.766	16368.045	5933.7349	22165.766	162.04492	2501.7349	26476.766	15316.045	5240.7349	23463.766	-1958.9551	1286.7349	11212.765	-1937.9551	1258.7349	24508.766	2111.875	15848.75	15454.35	6737.7749	6285.375	992.83496	-804.3252	271.81982	-5437.8242	12059.675	2337.8198	-3996.8242	4330.6748	581.81982	-7817.8242	7068.6748	17656.82	14771.176	975.6748	13286.82	10394.176	8449.4805	15643.029	20555.5	15049.48	11697.029	26996.5	12911.48	7114.0298	-2364.5	-1498.52	8395.0293	41412.5	18375.48	4247.0298	22042.5	3182.48	4304.0298	22407.5	9127.4805	243.02979	-4008.5	10890.48	10319.029	19085.5	2354.48	17894.029	15791.5	1665.48	4163.0298	25307.5	19716.48	5282.0298	22115.5	2231.48	3609.0298	18766.5	3450.48	10759.029	9812.5	55.47998	15330.029	14932.5	12890.715	1465.895	1665.6396	4144.96	18992.045	19502.934	14274.96	2790.0449	12718.935	11967.96	3051.0449	18246.934	2619.96	-1713.9551	23832.934	13178.74	3246.8452	7390.9248	7118.8398	2346.6001	19702.246	12821.84	4177.6001	23538.246	9358.8398	4288.6001	16352.245	9662.8398	3464.6001	16067.245	10095.84	7651.6001	22885.246	6960.2051	11616.3	18835.936	222.20508	4204.2998	1751.9355	9090.2051	-1810.7002	-3440.0645	11806.205	-40.700195	2523.9355	-596.79492	-3157.7002	13532.936	2069.8047	1920.7651	23652.141	4137.8047	229.76514	6308.1396	4870.8047	2759.7651	24059.141	1345.8047	2520.7651	23141.141	5183.8047	14740.766	24116.141	2055.8047	32867.766	20715.141	-556.19531	1552.7651	21283.141	2188.8047	-1332.2349	3035.1396	1542.8047	2226.7651	14330.14	7865.8047	18050.766	15416.14	15563.805	6559.7651	13587.14	-969.19531	273.76514	21289.141	16389.16	6697.77	-3627.2598	10232.16	7871.77	51105.742	-883.83984	1738.77	13505.74	5178.1602	3719.77	19021.74	5414.6201	19551.445	28489.996	9958.6201	1183.4453	22445.996	-665.37988	1083.4453	24721.996	15969.62	4080.4453	15221.995	1254.6201	1442.4453	27946.996	5825.6201	-162.55469	3238.9951	9904.6201	5583.4453	21767.996	4355.6201	1850.4453	20403.996	14689.005	35332.664	25456.48	14444.005	6234.665	15722.48	10603.005	5553.665	19368.48	14621.005	5805.665	25995.48	20694.715	-466.12988	-728.84473	9015.7148	493.87012	28068.156	19641.875	3618.8203	37377.57	12373.875	601.82031	-1300.4297	8240.875	13062.82	11948.57	9295.875	4663.8203	8017.5703	13247.57	7018.6851	18223.215
-1777.7251	-4589.8203	5947.5352	-646.7251	-4311.8203	2049.5352	3701.2749	14308.18	23701.535	15119.17	-2183.4404	-6571.6055	-261.83008	-3070.4404	12849.395	1729.7649	1409.6748	21506.414	6930.0703	49378.68	36159.938	17689.07	6516.6802	19940.939	-4113.6406	2633.8555	54714.188	16287.815	309.95508	10803.83	21181.816	7117.9551	53104.828	7558.8154	2915.9551	26835.83	1260.8154	699.95508	48377.828	10025.315	1561.3398	-2388.5	11241.875	36945.535	31190.096	1429.3252	617.91504	24460.875	23675.324	3951.915	5225.875	30759.324	2835.915	975.875	18895.324	4731.915	8979.875	12324.325	4268.915	22547.875	-977.19043	4527.6748	45127.805	8568.8096	7250.6748	52329.805	18513.809	41437.676	67985.805	-416.8501	6855.2549	12790.845	15552.2	977.11523	-2019.5703	908.2002	17371.115	21584.43	25.39502	18020.98	20309.156	18344.395	5122.98	21608.156	33918.945	5897.4502	198.80469	5999.2998	1508.1001	161.39453	-6193.7002	982.1001	3166.3945	-4352.7002	3804.1001	25798.395	24767.301	13773.1	37638.395	2993.2998	23111.1	12533.395	-2165.7002	6893.1001	23589.395	3656.2998	3014.1001	1069.3945	12611.3	5808.1001	18410.395	-3516.7002	3646.1001	15930.395	-5125.7002	4245.1001	41584.395	5930.2998	17350.1	20033.395	7756.2998	6714.1001	24265.395	23608.301	10645.1	21470.395	10404.3	7622.1001	23414.395	-2640.7002	3111.1001	23725.395	10240.3	5518.1001	19652.395	-7401.7002	1467.1001	12765.395	-5891.7002	1639.1001	10433.395	2212.6101	14506.766	12313.83	22741.705	7512.165	2330.54	-1513.5449	2456.7051	4693.0254	15732.455	4461.7051	310.02539	4092.4551	2084.7051	-1821.9746	6674.4551	22186.705	20611.025	-185.54492	20446.705	20110.025	8957.29	18290.625	16418.346	16491.289	10560.625	23410.346	15435.29	1228.625	-6379.6543	1784.29	5234.625	37419.344	16001.29	2137.625	13198.346	2656.29	528.625	19712.346	13939.29	-3306.375	-7711.6543	7385.29	9039.625	13162.346	16286.29	7241.625	21174.346	3089.29	1154.625	20094.346	19702.289	3169.625	17847.346	2755.29	864.625	19151.346	5166.29	5143.625	6305.3457	11651.29	14441.625	12850.346	12289.045	955.4248	1321.6748	2551.3101	20213.324	19102.234	12257.311	3307.3252	14809.235	10997.311	4140.3252	19186.234	-689.68994	245.3252	14804.235	9675.3398	2147.4248	11903.875	2004.3901	1706.5	16843.656	9319.3906	3352.5	21230.656	10261.391	6868.5	12235.655	11466.391	3047.5	13237.655	2379.3901	23453.5	24885.656	4689.7402	15386.695	11370.57	1486.7402	6632.6953	-1249.4297	11567.74	1377.6953	-8612.4297	13538.74	801.69531	-2854.4297	-185.25977	426.69531	14965.57	5942.6802	4703.3599	28537.09	5331.6802	1899.3599	5989.0898	9417.6797	7540.3599	23033.09	3819.6802	6676.3599	21515.09	13070.68	11440.359	19118.09	9838.6797	19218.359	24615.09	2957.6802	4498.3599	22837.09	6859.6802	-1286.6401	1554.0898	2681.6802	3694.3599	19832.09	6009.6802	21753.359	17745.09	20028.68	7297.3599	13699.09	2100.6802	2157.3599	13755.09	13748.305	-461.9502	-58.429688	1982.3047	6207.0498	52369.57	-4667.6953	-1790.9502	15244.57	-1371.6953	-1018.9502	19698.57	6316.8052	24018.975	24099.705	11828.805	1483.9746	15132.705	-369.19482	300.97461	18853.705	19774.805	2915.9746	12216.705	4101.8052	726.97461	20851.705	2153.8052	-1770.0254	-655.29492	5960.8052	9766.9746	17436.705	8423.8047	370.97461	16416.705	15857.505	28209.285	18653.629	14126.505	5109.2852	9593.6299	11810.505	3545.2852	12496.63	8540.5049	2469.2852	17504.629	20714.086	4287.3896	-604.19043	5847.085	2381.3896	27141.809	17967.254	7393.4248	31582.316	9930.2549	1747.4248	265.31543	4114.2549	15991.425	14895.315	10979.255	3950.4248	11848.315	18969.73	6919.1899	19834.525
-754.49023	-1735.3652	-4582.2949	-1588.4902	-2245.3652	-10248.295	4221.5098	14121.635	7492.7051	19691.949	2752.8599	-6649.8242	1069.9502	802.85986	13929.176	1774.6851	2927.8501	20969.969	8376.6396	28372.121	40353.109	21449.641	5907.1201	22738.109	10401.03	5864.3604	56879.301	20882.705	3599.7451	9109.0449	23641.705	7822.7451	52558.047	10843.705	5135.7451	20617.045	3588.7051	1618.7451	33746.047	9004.165	-315.64453	-9763.3398	15675.875	32604.961	28258.535	10797.99	9120.0547	41899.16	27716.99	7485.0552	7263.1602	35827.992	7951.0552	7532.1602	21576.99	6369.0552	16479.16	17221.99	8831.0547	24403.16	-5344.7998	2542.1348	35534.898	2874.2002	851.13477	50982.898	12696.2	33245.133	64637.898	635.86523	-2290.1348	9156.3848	17968.27	2459.0298	471.73047	1536.27	19272.029	24277.73	1363.1099	17992.971	21927.34	17467.109	2622.9702	22584.34	35914.129	3623.5752	-6584.7656	6387.6699	1671.2798	2626.665	-2154.3301	1372.2798	3379.665	-1011.3301	4996.2798	27349.664	15403.67	7232.2798	39974.664	4516.6699	23609.279	17072.664	2710.6699	3199.2798	26978.664	7990.6699	4892.2798	4507.665	13873.67	5129.2798	19190.664	532.66992	3153.2798	22297.664	-1660.3301	6970.2798	38932.664	8867.6699	10226.279	20719.664	14368.67	5152.2798	22445.664	27110.67	11287.279	9827.665	14074.67	4501.2798	23208.664	317.66992	1944.2798	25372.664	16765.67	6252.2798	20059.664	-3343.3301	527.27979	11542.665	-985.33008	1861.2798	15144.665	330.79004	14822.24	12170.68	23565.455	7485.5298	1501.7949	-845.69482	2021.3252	-429.875	9722.3047	2902.3252	-1938.875	5777.3052	2695.3252	-1194.875	6872.3052	18574.324	19221.125	-1519.6948	15605.325	14228.125	4809.9702	15571.835	23185.516	6011.9702	30223.836	31033.516	12648.971	3519.835	-262.48535	-2933.0298	8142.835	46722.516	11673.971	8520.835	21457.516	-1967.0298	1057.835	24005.516	8117.9702	-941.16504	-5679.4854	1722.9702	11160.835	20374.516	136.97021	18685.836	19825.516	-24.029785	2970.835	28312.516	18089.971	5839.835	25876.516	-997.02979	185.83496	19906.516	15.970215	11428.835	9139.5146	-2692.0298	12443.835	22680.516	16476.18	2456.1699	-4227.835	4395.8848	23460.039	20734.686	16377.885	3369.04	17069.686	38681.887	8685.04	20124.686	629.88501	1176.04	26645.686	16406.311	6006.23	9258.0996	3138.4102	72.330078	23774.379	12729.41	3960.3301	32102.379	12726.41	5418.3301	13496.38	10317.41	3963.3301	17272.379	2592.4102	22904.33	27268.379	4900.6104	5573.4053	10005.33	-1289.3896	1472.4053	-2174.6699	9556.6104	-5522.5947	-8351.6699	11759.61	-3459.5947	-4238.6699	-1965.3896	-5272.5947	7323.3301	-5073.7598	5327.1401	18604.91	-6922.7598	1508.1401	4204.9102	-2741.7598	5316.1401	17888.91	-8966.7598	5021.1401	19667.91	-454.75977	12587.141	18935.91	-7210.7598	31018.141	17218.91	-9547.7598	3537.1401	15783.91	-7064.7598	-649.85986	-1662.0898	-7268.7598	2872.1401	13930.91	-5368.7598	24364.141	12074.91	9431.2402	5934.1401	13562.91	-297.75977	1456.1401	13056.91	5480.0547	4835.3901	4972.0654	4993.0547	8811.3906	55137.066	-922.94531	3162.3901	17895.066	443.05469	6866.3901	25047.066	7261.9048	18810.961	31846.08	10607.904	5700.96	22554.08	-1860.0952	338.95996	27050.08	18630.904	6071.96	16723.08	992.90479	1855.96	25844.08	-1024.0952	588.95996	5703.0801	2292.9048	18731.961	31780.08	11228.904	3756.96	16610.08	12819.7	24431.49	22697.475	15583.7	6903.4902	11958.475	10847.7	4503.4902	16429.475	14833.7	7009.4902	22455.475	15445.99	2785.1802	2898.7998	7792.9902	4174.1802	28724.801	2527.3	3445.4849	8454.4697	11802.3	1309.4849	-2768.5303	5209.2998	18390.484	10529.47	2434.3	784.48486	7462.4697	10141.01	6680.3252	14022.455
-532.36523	6843.02	3257.5352	-1531.3652	-36.97998	-4740.4648	2260.6348	14861.02	17416.535	10939.745	3442.98	-1407.625	999.74512	1307.98	15761.375	-92.040039	1789.8301	20061.195	4562.5547	41733.195	33587.91	14915.555	4298.1953	16307.91	5771.0352	8191.9297	62398.695	20825.715	4368.71	1432.8652	18300.715	11353.71	51896.867	9094.7148	5898.71	18715.865	-1418.2852	2205.71	32279.865	9986.5703	2235.73	-7972.375	16269.67	24791.445	38898.289	2302.3799	2044.2002	28264.086	2057.3799	3689.2002	-394.91406	31490.379	7918.2002	710.08594	19793.379	5284.2002	9198.0859	9377.3799	6853.2002	15008.086	-6025.8203	2410.8701	32842.797	4829.1797	2513.8701	41605.797	10240.18	37252.871	62047.797	-344.36523	-2332.5449	11064.705	14334.17	-1524.1055	-815.75488	285.16992	14929.895	17955.246	1215.48	23506.746	24458.49	17147.48	5100.7451	25142.49	33770.875	3793.3652	-4949.9004	14341.245	-207.81543	-4795.5391	-966.75488	-1327.8154	-2238.5391	1316.2451	2440.1846	18649.461	12688.245	2876.1846	32674.461	5879.2451	18616.184	12718.461	3647.2451	1794.1846	20582.461	10259.245	803.18457	-90.539062	12489.245	10255.185	9857.4609	1499.2451	760.18457	11651.461	2268.2451	2550.1846	33323.461	12435.245	7074.1846	17803.461	15050.245	4031.1846	15425.461	29865.246	7053.1846	15368.461	13050.245	2897.1846	17732.461	1928.2451	367.18457	20801.461	16457.246	4934.1846	16819.461	-1923.7549	-695.81543	8480.4609	-251.75488	1875.1846	7464.4609	593.22021	10455.811	14674.955	19386.496	9014.2598	6501.9004	2550.095	666.56006	1182.1748	13216.095	2976.5601	-3559.8252	8322.0947	1156.5601	-5133.8252	10503.095	16054.561	12666.175	2015.095	12483.561	13852.175	11733.12	16603.75	17695.064	8264.1201	34659.75	26437.064	16678.121	5762.75	-5679.9355	1340.1201	9311.75	40741.062	3279.1201	3625.75	16496.064	2940.1201	3106.75	17499.064	14090.12	930.75	-7609.9355	5501.1201	12612.75	12842.064	2545.1201	20452.75	15120.064	4628.1201	3273.75	28204.064	21321.121	6290.75	20575.064	3852.1201	3394.75	23237.064	3685.1201	10027.75	3637.0645	1626.1201	15287.75	15303.064	12743.945	469.74512	-1609.5996	3175.3101	17074.15	22840.844	11616.311	1877.1499	18052.844	25170.311	7206.1499	16007.845	-1447.6899	1856.1499	23033.844	14191.76	3405	8438.2305	8212.8848	2293.2202	8486.5547	14544.885	4491.2202	23435.555	11218.885	6475.2202	11074.555	5483.8848	1796.2202	17305.555	6441.8848	17338.221	24343.555	5023.1401	11091.03	11874.225	1282.1401	4982.0303	-2188.7754	10638.141	-1638.9697	-8657.7754	19546.141	-1557.9697	-10491.775	-1240.8599	-3450.9697	8235.2246	-2109.9453	4147.4648	17589.516	2447.0547	890.46484	2524.5156	1676.0547	5426.4648	20098.516	-3405.9453	4431.4648	18623.516	2177.0547	13604.465	21031.516	-867.94531	30375.465	20198.516	-4941.9453	2518.4648	15139.516	-1825.9453	22.464844	-3652.4844	-3980.9453	3359.4648	18287.516	411.05469	20877.465	18481.516	16440.055	9732.4648	16169.516	-5591.9453	735.46484	11080.516	7223.0996	875.94043	1992.4648	3573.0996	1024.9404	51250.465	-966.90039	-1858.0596	22072.465	1729.0996	-2713.0596	21793.465	6071.7349	22667.164	25430.559	5377.7349	4044.165	18420.559	-231.26514	677.16504	16657.559	14072.734	4449.165	18246.559	1583.7349	505.16504	22723.559	-253.26514	802.16504	-62.44043	402.73486	16223.165	21757.559	3801.7349	1887.165	19266.559	16397.221	23806.316	19626.24	15360.221	3002.3154	10356.24	14071.221	427.31543	10311.24	5238.2202	-497.68457	19239.24	18554.67	-1516.1201	5418.9951	7506.6699	3661.8799	30349.996	552.1499	-1943.6504	18311.59	8119.1499	-3758.6504	-4101.4102	4926.1499	213.34961	8254.5898	-1423.8501	-3008.6504	11554.59	11395.484	7056.1948	6072.7559
-6716.2246	13544.22	477.89453	-7712.2246	-7108.7803	-8530.1055	-2109.2246	8965.2197	11146.895	13068.75	-2596.7852	-3929.1602	2599.75	-1868.7852	25388.84	923.78516	1861.96	21393.254	7902.9453	37852.684	36057.492	18710.945	6730.6851	19032.494	15635.78	-1252.4404	53462.773	18429.725	1208.6953	2858.5156	21580.725	7398.6953	68943.516	11120.725	3641.6953	21099.516	5179.7246	-190.30469	31288.516	15038.645	4784.4702	-12520.99	15695.3	41536.395	25900.109	1381.6548	3920.4702	15808.436	2844.6548	2045.4702	1642.4355	37652.656	7767.4702	1340.4355	35422.656	8684.4707	9552.4355	14296.654	6684.4702	15933.436	-819.87012	3906.9951	26017.275	1994.1299	4168.9951	34030.273	11214.13	31989.996	56735.273	2177.605	4173.7598	19705.156	14862.285	989.90479	-2523.3252	-372.71484	19006.904	25165.676	3537.145	18052.75	24591.355	17568.145	1073.75	23858.355	29012.086	3281.3901	-3550.6445	11359.755	741.10986	-860.40039	-1690.2451	-384.89014	1133.5996	1110.7549	4143.1099	23263.6	14809.755	6149.1099	42059.602	6785.7549	18654.109	16672.6	3013.7549	3561.1099	30562.6	7621.7549	2405.1099	4228.5996	15608.755	4982.1099	16190.6	576.75488	1401.1099	16036.6	665.75488	5032.1099	37404.602	10185.755	11141.109	15783.6	15481.755	4506.1099	18878.6	32278.754	8751.1094	19257.6	10469.755	3757.1099	21580.6	1309.7549	793.10986	18668.6	12785.755	8704.1094	19406.6	-1390.2451	-853.89014	10745.6	-964.24512	1665.1099	15741.6	4381.6001	12616.59	12486.24	20444.189	4182.5654	-26.674805	-850.96484	1370.6099	2171.415	10131.035	2285.6099	-1464.585	6071.0352	1771.6099	-1186.585	5493.0352	13611.609	13798.415	-588.96484	13059.609	10706.415	12094.055	20245.23	14566.16	7899.0552	33596.23	22420.16	15611.055	7053.23	-4034.8398	-862.94482	11231.23	42747.16	1007.0552	2910.23	17449.16	1122.0552	2529.23	16716.16	8642.0547	4152.23	-8990.8398	4084.0552	11223.23	14909.16	5541.0552	15948.23	14682.16	1856.0552	7079.23	21181.16	18751.055	7922.23	17927.16	362.05518	4861.23	15418.16	2288.0552	12302.23	2159.1602	671.05518	15499.23	15438.16	12448.335	-375.94531	-3907.9697	2995.9951	15918.29	21700.535	16511.996	682.29004	17790.535	11453.995	1924.29	21925.535	-679.00488	-1866.71	22536.535	12581.641	4540.375	8784.7207	4229.1299	-2636.1748	3639.5146	9923.1299	2764.8252	18584.516	11352.13	94.825195	10433.515	10966.13	1813.8252	12788.515	4034.1299	17159.824	26571.516	3779.9102	14336.195	14731.645	-1071.0898	10778.195	3594.6445	8553.9102	3442.1948	-7196.3555	9070.9102	2192.1948	-1289.3555	-2034.0898	-217.80518	9592.6445	1482.2349	1559.7549	20458.545	7248.2349	193.75488	2173.5449	6862.2349	4110.7549	28213.545	2076.2349	3045.7549	19788.545	8531.2344	20213.754	22384.545	8039.2349	28622.754	19562.545	1256.2349	2719.7549	17328.545	3045.2349	-2785.2451	1321.5449	469.23486	2357.7549	15841.545	7595.2349	18372.754	16693.545	21597.234	5300.7549	15324.545	-1057.7651	1169.7549	19403.545	4187.4053	4906.8252	-8740.8047	959.40527	6215.8252	46756.195	-4169.5947	3730.8252	6389.1953	347.40527	4553.8252	21421.195	9401.335	13605.165	6631.6953	2147.335	-1037.835	13502.695	765.33496	528.16504	23270.695	19038.336	5657.165	17607.695	2881.335	877.16504	24892.695	2053.335	-545.83496	755.69531	4109.335	13477.165	20970.695	8005.335	3332.165	18003.695	16620.885	27409.689	23040.074	19179.885	5220.6899	9083.0752	10539.885	4073.6899	10565.075	875.88477	3021.6899	19538.074	16842.725	700.00488	2703.0303	9431.7246	4086.0049	28775.031	1378.6802	3717.3652	12225.6	12227.68	982.36523	-379.40039	5810.6802	4150.3652	10076.6	869.68018	-153.63477	9499.5996	10943.03	2307.3096	13467.445
-3322.835	18962.945	-3833.3848	-3897.835	-658.05469	-10752.385	-1999.835	9349.9453	14992.615	12327.915	4581.2051	-9578.7148	2762.915	3300.2051	10228.285	-2201.7051	699.52002	13357.545	8614.1104	42733.59	38622.875	16501.109	6820.5898	18460.875	8397.6299	4206.4746	56648.508	22613.43	107.78027	-332.25	27863.43	10244.78	35804.75	13883.43	3838.7803	16690.75	4276.4302	257.78027	33539.75	7497.3447	-2319.0049	-5053.8496	15467.77	35780.203	26405.234	2759.085	2741.5801	33622.836	4019.085	940.58008	4221.835	36123.086	5905.5801	2647.835	32136.086	3643.5801	10736.835	14845.085	8062.5801	16906.836	1028.2305	5094.1201	30597.676	7668.2305	5769.1201	48742.676	16087.23	38062.121	61382.676	1644.0449	3227.1748	6815.2109	17068.48	-796.66016	-487.01465	-4.5200195	17585.34	20562.984	616	16993.65	18946.07	18042	3530.6499	18692.07	36852.781	2495.1748	-1255.8447	6281.0098	-1731.2646	3396.21	-204.99023	-497.26465	4803.21	1009.0098	1559.7354	28883.211	3861.0098	2274.7354	46868.211	5198.0098	21416.734	19567.211	2251.0098	6268.7354	31538.211	6382.0098	2182.7354	6809.21	13940.01	1667.7354	23399.211	1058.0098	1619.7354	16291.21	1360.0098	3147.7354	48204.211	13481.01	3662.7354	23184.211	13976.01	4400.7354	18541.211	29532.01	8578.7354	29381.211	14550.01	2094.7354	28254.211	1287.0098	-1607.2646	30673.211	15278.01	1914.7354	23207.211	-1159.9902	-570.26465	16419.211	-873.99023	783.73535	13464.21	-253.95508	11914.436	14851.325	20572.176	14022.654	6028.6201	-3934.7852	-2095.3604	4792.1899	10486.215	122.63965	2485.1899	3378.2148	-1063.3604	-42.810059	3414.2148	11986.64	19440.189	-1897.7852	12302.64	2214.1899	15494.189	14515.8	12866.779	7502.1899	37479.801	28060.779	16028.189	6856.7998	-3284.2207	739.18994	8147.7998	38654.781	2349.1899	668.7998	16084.779	2931.1899	3091.7998	21013.779	3542.1899	783.7998	-7788.2207	11203.189	11193.8	14614.779	3311.1899	19045.801	12993.779	4290.1899	4997.7998	24719.779	17305.189	6868.7998	18153.779	2990.1899	572.7998	18998.779	2617.1899	10677.8	5718.7793	1721.1899	13913.8	15041.779	11902.805	3044.1152	-3779.5703	1865.915	15676.21	18110.35	10356.915	4939.21	10861.35	10631.915	5168.21	15389.35	-2947.085	618.20996	12217.35	17398.41	2625.0449	8617.4502	13618.21	6281.895	4258.8701	11969.21	5164.895	22013.871	10735.21	6033.895	6769.8701	11377.21	5854.895	9165.8701	5923.21	18431.895	20779.871	3690.48	4009.7559	18666.904	1122.48	117.75586	6655.9043	7720.48	-7760.2441	-2602.0957	12102.48	-7717.2441	-63.095703	784.47998	-9767.2441	12648.904	2123.5601	3646.3799	24010.975	3054.5601	-175.62012	5809.9746	9263.5605	4430.3799	21521.975	2391.5601	1801.3799	20069.975	4401.5601	6493.3799	10665.975	6065.5601	32100.379	19944.975	-235.43994	2231.3799	22910.975	4027.5601	-2050.6201	2566.9746	2040.5601	2492.3799	17380.975	6336.5601	19988.379	19005.975	24641.561	4976.3799	15408.975	-160.43994	2731.3799	14487.975	7623.8848	353.73047	4533.6201	8991.8848	3711.7305	51779.621	641.88477	-1839.2695	20255.621	3284.8848	731.73047	24904.621	7532.645	3773.4951	7760.4805	1145.645	-389.50488	20839.48	461.64502	2090.4951	24150.48	22499.645	4422.4951	23940.48	1242.645	2653.4951	27222.48	483.64502	-1691.5049	-253.51953	3851.645	14781.495	23688.48	6750.645	1943.4951	21181.48	18068.746	26246.199	17895.301	18761.746	2496.2002	15709.3	11665.745	-871.7998	17175.301	1149.7451	-1845.7998	22356.301	19148.311	2075.0801	1992.8652	12227.311	6478.0801	31472.865	1445.78	3398.4199	9981.7002	8454.7803	1038.4199	-4225.2998	8752.7803	7954.4199	6706.7002	2295.78	2339.4199	8915.7002	14588.52	6554.48	10710.695
-958.68506	14855.07	-1104.5293	1697.3149	-949.93018	-5899.5293	2431.3149	13941.07	17905.471	8343.2695	888.89453	-6185.25	-345.73047	1097.8945	10573.75	-104.44482	-1175.5996	23498.004	12947.245	37584.469	42225.367	17425.246	1294.4697	19347.365	3183.8945	5003.3447	49646.254	14469.645	3154.2148	4448.8555	24936.645	11784.215	38832.855	13965.645	6471.2148	19138.855	1192.645	2667.2148	34856.855	7335.2646	-3432.8652	-9160.1602	13611.175	28455.92	22603.414	-2380.2949	459.91992	31740.734	1439.7051	-1891.0801	8623.7354	36291.703	2186.9199	4483.7354	16554.705	3276.9199	7914.7354	15343.705	5388.9199	17654.734	6399.7451	6881.7402	30399.199	3075.7451	5073.7402	49894.199	12908.745	40846.742	57951.199	3150.8198	-321.30469	24835.045	1670.625	1284.9702	-1034.7598	-14535.375	15776.971	18798.24	-1804.2798	6438.4048	5930.3398	12597.721	2958.4048	24788.34	30883.33	3611.5098	1.4296875	8913.7305	-2837.3398	-113.62012	497.72998	-3169.3398	2987.3799	1031.73	105.66016	9932.3799	1320.73	-1244.3398	41075.379	8549.7305	15601.66	13852.38	5613.73	2097.6602	32260.379	9207.7305	-2829.3398	2032.3799	9823.7305	-137.33984	21813.379	740.72998	-440.33984	14403.38	1995.73	1408.6602	35940.379	13034.73	1808.6602	20130.379	17616.73	3097.6602	20746.379	32614.73	5642.6602	24606.379	18619.73	1086.6602	19019.379	1563.73	-993.33984	21644.379	13404.73	700.66016	18703.379	-368.27002	-3352.3398	14387.38	1306.73	-3360.3398	13410.38	-142.625	14829.085	11891.83	20331.26	10893.95	9359.71	-1174.7402	-317.5	-3814.9404	-1909.7402	154.5	-6179.9404	6633.2598	1199.5	-7151.9404	6608.2598	16208.5	15062.06	5315.2598	-292.5	-7969.9404	14551.755	7170.2803	12247.311	8812.7549	28390.281	25335.311	19455.754	4621.2803	-6770.6895	1083.7549	5712.2803	30465.311	1033.7549	-652.71973	12328.311	2640.7549	143.28027	20493.311	893.75488	-3753.7197	-8210.6895	14190.755	5991.2803	7706.3105	8768.7549	10579.28	11736.311	3608.7549	1617.2803	14847.311	18430.754	1872.2803	15270.311	3257.7549	157.28027	16150.311	2945.7549	6347.2803	-4373.6895	387.75488	10278.28	9075.3105	13839.91	136.03516	239.90039	4502.25	20652.6	17070.219	13270.25	4751.6001	8438.2197	10929.25	7167.6001	14262.22	896.25	3000.6001	19371.219	14868.675	4089.9502	6011.5151	8067.6152	2668.0801	6422.7646	13704.615	4964.0801	33332.766	5778.6152	4400.0801	14178.765	9765.6152	3637.0801	17228.766	4928.6152	18462.08	29089.766	9256.5303	17477.346	12256.865	1581.5303	9920.3457	-2171.1348	6499.5303	2058.3452	-10379.135	14541.53	4993.3452	-4582.1348	-1469.4697	-166.65479	13151.865	2120.605	851.06543	19937.766	19522.605	1046.0654	5080.7656	9179.6055	3362.0654	18785.766	2417.605	723.06543	20022.766	2101.605	-227.93457	15710.766	9213.6055	29853.066	17942.766	69.60498	1995.0654	16516.766	3949.605	-3446.9346	74.765625	2606.605	192.06543	16119.766	3915.605	18562.066	15691.766	27736.605	5878.0654	16473.766	1032.605	-522.93457	16349.766	15920.245	3686.0996	-3880.2656	4873.2451	6518.0996	53399.734	1219.2451	451.09961	26961.734	3234.2451	2265.0996	19882.734	6770.1299	4333.0952	7514.1602	3071.1299	3176.0952	14691.16	-184.87012	3381.0952	18395.16	18247.129	5475.0952	19139.16	1487.1299	5078.0952	27133.16	-1.8701172	987.09521	4119.1602	1796.1299	15425.096	20916.16	9474.1299	5694.0952	20276.16	14074.375	26185.436	12400.795	13318.375	7312.4351	7993.7949	8981.375	4317.4351	8452.7949	291.375	3611.4351	17480.795	15097.245	-896.98047	1557.8896	6874.2451	3062.0195	25571.891	-1383.7549	407.13477	12100.79	6785.2451	-4.8652344	-703.20996	1122.2451	593.13477	10078.79	-424.75488	1.1347656	11195.79	20941.254	8484.1406	13605.655
2324.9951	22344.859	1731.4004	2837.9951	1252.8599	-4530.5996	4716.9951	14365.859	20249.4	23889.879	-3029.1904	-7395.6191	1222.8799	-5496.1904	10638.381	-240.02979	1442.585	23729.635	2517.7451	28819.211	32195.074	10306.745	7311.21	17831.074	14627.52	3227.2852	43076.422	-2392.79	1077.1851	9239.3398	19659.211	7386.1851	43983.34	7349.21	5857.1851	25950.34	-703.79004	3337.1851	27751.34	11296.529	1190.6201	-6334.0742	14966.561	32896.977	24939.58	-870.70508	6063.0249	23700.15	335.29492	-333.9751	770.15039	36532.297	6159.0249	1454.1504	19880.295	6384.0249	8616.1504	13665.295	7819.0249	14437.15	-1085.2051	4967.7402	34103.797	4718.7949	5964.7402	46249.797	19650.795	29802.74	48420.797	-4128.1904	2168.1401	15172.285	14394.436	2400.3252	-3883.6445	-2540.5649	15976.325	20885.355	-2248.5	16532.295	4133.3896	4160.5	11654.295	20795.391	36867.719	765.5752	1549.9404	13812.715	1553.2749	-624.34473	237.71484	-803.7251	1377.6553	209.71484	932.2749	-2384.3447	1120.7148	3210.2749	40904.656	6568.7148	18142.275	12435.655	2400.7148	3148.2749	23954.656	8876.7148	2800.2749	1955.6553	1538.7148	-59.725098	15427.655	972.71484	3371.2749	10263.655	362.71484	6460.2749	31605.656	-182.28516	1186.2749	17918.656	16642.715	6122.2749	14228.655	29163.715	7928.2749	20299.656	15369.715	3584.2749	21914.656	1018.7148	468.2749	21718.656	321.71484	277.2749	15318.655	-981.28516	-586.7251	9330.6553	-666.28516	493.2749	9761.6553	394.70996	9710.7852	11731.42	18504.004	8423.9648	4601.5498	-1720.2549	-331.78516	620.66504	-2033.2549	166.21484	1163.665	8883.7451	2340.2148	-3162.335	3983.7451	16487.215	20336.664	1495.7451	424.21484	-1994.335	12940.18	15856.94	19833.9	7153.1797	34662.941	27003.9	17118.18	4548.9404	851.90039	1416.1799	5428.9404	43735.898	3114.1799	770.94043	20953.9	2361.1799	134.94043	26514.9	-74.820068	-3112.0596	-3418.0996	4087.1799	9284.9404	17230.9	8160.1797	15162.94	19291.9	2976.1799	3154.9404	25505.9	12151.18	3829.9404	24498.9	3580.1799	894.94043	19175.9	8120.1797	353.94043	514.90039	1694.1799	16034.94	20760.9	16539.914	4169.125	-1333.9102	3753.2402	17533.705	14473.61	15842.24	5683.7051	14986.61	10054.24	6702.7051	13872.61	-1127.7598	327.70508	14323.61	13057.625	1684.4351	8364.875	6997.1401	3309.3848	2840.2852	8579.1406	5407.3848	32674.285	7352.1401	6629.3848	7248.2852	6992.1401	5179.3848	13894.285	4978.1401	18393.385	25237.285	8160.5898	8430.0254	19180.471	-768.41016	5835.0254	5125.4707	-806.41016	-3934.9746	-26.529297	11822.59	-2410.9746	2244.4707	-2246.4102	-5238.9746	14946.471	-4606.0801	4936.3848	22729.215	9537.9199	2424.3848	4352.2148	-1431.0801	5915.3848	18883.215	-3708.0801	4478.3848	20533.215	-3822.0801	3027.3848	18346.215	2401.9199	23723.385	51291.215	-2787.0801	4027.3848	18170.215	-3589.0801	-1072.6152	819.21484	-4971.0801	3647.3848	17162.215	782.91992	21076.385	17757.215	18785.92	9073.3848	14258.215	-5964.0801	2393.3848	19896.215	10806.545	-1064.8096	-35.790039	3163.5449	4485.1904	54637.211	-850.45508	-1166.8096	24480.211	1440.5449	203.19043	21914.211	5782.1748	2310.71	8285.9053	579.1748	3084.71	17778.906	139.1748	1278.71	18961.906	15872.175	4567.71	16552.906	1180.1748	145.70996	20263.906	-1822.8252	-687.29004	1893.9053	11716.175	3694.71	25808.906	5674.1748	1315.71	18380.906	12924.46	25868.5	18236.266	18679.461	4411.5	7543.2646	12291.46	3260.5	14129.265	2328.46	1686.5	17243.266	18035.824	-118.51953	1474.2002	11151.825	4236.4805	30041.199	-2006.1499	3086.4702	11263.34	7520.8501	87.470215	-1595.6602	-1563.1499	900.47021	9455.3398	-1306.1499	1276.4702	12665.34	10025.766	3830.0098	12208.245
-773.84521	17801.189	-2916.1953	100.15479	75.189941	-5629.1953	1319.1548	19315.189	16025.805	22618.199	3380.8848	-4988.9941	875.2002	885.88477	9722.0059	1327.585	1870.0752	18296.645	11283.465	41662.426	28502.086	17925.465	5157.4248	18407.086	4197.7949	1711.6396	52971.16	-4335.3154	730.73486	3045.8301	16415.684	7762.7349	31465.83	7620.6846	3724.7349	19017.83	-1293.3154	2710.7349	38183.828	11185.46	958.21484	-5728.6797	17570.5	25881.975	28472.828	931.18018	3678.875	13361.68	853.18018	2305.875	-894.32031	31632.18	8660.875	-3417.3203	19543.18	7089.875	6697.6797	13822.18	7080.875	10153.68	-556.58008	1696.4502	37827.625	23876.42	5131.4502	46734.625	39035.422	11358.45	52931.625	755.94482	1180.1899	17288.406	12971.43	3289.8901	2906.415	-351.56982	18266.891	23916.414	1247.4451	9120.3301	7421.4453	2438.4451	11745.33	27156.445	36154.023	-1827.5049	1292.2695	10869.255	-1641.2051	1613.5947	518.25488	-2603.2051	5171.5947	16.254883	-1006.2051	-458.40527	1868.2549	918.79492	39605.594	6882.2549	17002.795	15273.595	5203.2549	2996.7949	27499.594	9472.2549	-1986.2051	5095.5947	1058.2549	-1110.2051	16206.595	2829.2549	-1142.2051	16761.594	113.25488	3566.7949	41397.594	282.25488	474.79492	20000.594	17268.254	3457.7949	24698.594	33878.254	8777.7949	25877.594	16063.255	2153.7949	18269.594	431.25488	-948.20508	23708.594	1086.2549	-692.20508	15401.595	-107.74512	-2222.2051	10823.595	-47.745117	-290.20508	9427.5947	2042.125	13465.285	14219.825	19468.811	5668.3848	5511.75	-994.65479	822.37988	9692.9453	-1716.6548	663.37988	2307.9448	7596.3452	1885.3799	410.94482	5499.3452	15167.38	20115.945	8484.3457	2306.3799	1903.9448	13646.775	18481.365	14055.82	16168.775	9772.3652	24131.82	16285.775	9008.3652	-7514.1797	390.7749	5367.3652	36792.82	971.7749	2926.3652	12638.82	308.7749	4690.3652	17046.82	-1236.2251	-88.634766	-9226.1797	10030.775	12746.365	12910.82	15112.775	8147.3652	14927.82	2605.7749	6349.3652	18348.82	-52.225098	4346.3652	19672.82	7545.7749	4993.3652	15731.82	5283.7749	3310.3652	567.82031	-822.2251	4968.3652	13526.82	14207.58	1931.5298	1153.875	4201.145	17915.195	20838.539	21159.145	1676.1948	9678.54	16909.145	1834.1948	20019.539	884.14502	-1627.8052	24967.539	15871.465	5199.4399	8078.1899	7112.605	2120	6534.7246	11100.605	4126	26884.725	8331.6055	2578	8435.7246	10751.605	3753	16209.725	5717.605	19363	25960.725	6389.2798	4761.0498	15402.98	1459.2798	4743.0498	922.98047	-164.72021	-6212.9502	-8085.0195	13404.279	-4489.9502	-2219.0195	-1213.7202	-6792.9502	13211.98	1562.6548	543.48047	15423.41	14842.654	2658.4805	1516.4102	5094.6548	4228.4805	15259.41	378.65479	120.48047	19758.41	1526.6548	2044.4805	13302.41	19253.654	1900.4805	4195.4102	1403.6548	2922.4805	15873.41	1462.6548	-3080.5195	-4141.5898	1568.6548	2124.4805	12844.41	4969.6548	21550.48	14338.41	21684.654	6803.4805	4568.4102	-858.34521	912.48047	10011.41	8764.0996	4973.5352	-4229.5195	7303.0996	4868.5352	36114.48	304.09961	657.53516	18666.48	92.099609	4916.5352	17409.48	8045.0952	1693.9102	9606.6152	1638.0952	2943.9102	14699.615	-2571.9048	3235.9102	19299.615	5867.0952	3403.9102	19676.615	-2024.9048	4629.9102	29140.615	-2196.9048	371.91016	-978.38477	8058.0952	5165.9102	19911.615	3069.0952	3963.9102	17066.615	11439.855	27328.545	23969.156	13563.855	4103.5449	14783.155	11385.855	4876.5449	16734.156	-2605.145	3265.5449	25720.156	15264.795	1902.4551	2673.4746	11690.795	7026.4551	22981.475	-3106.3652	859.46973	9989.0254	7839.6348	400.46973	-2956.9746	-3639.3652	-169.53027	8987.0254	-2455.3652	804.46973	11473.025	13504.45	3853.4297	12979.845
-6675.1904	3423.2051	4020.1602	-7007.1904	-4846.7949	-538.83984	-2050.1904	16505.205	25481.16	30692.184	6998.1401	-10843.141	-2161.8154	1112.1401	1128.8594	-1190.7202	3333.9849	24135.455	8354.2402	24602.795	35312.867	18594.24	3678.7949	17322.869	7464.4902	4804.1846	65991.289	1016.5498	2682.105	11675.13	25544.551	11619.105	39025.129	14748.55	4757.105	26089.129	4258.5498	2654.105	28640.129	8979.7549	4260.54	-12035.221	12465.775	39517.746	22296.023	-201.40527	2761.7949	24989.525	1906.5947	-178.20508	3799.5254	29366.594	7489.7949	1791.5254	22980.594	4644.7949	12266.525	11972.595	4215.7949	17433.525	467.91504	6610.9102	41204.422	6044.915	6924.9102	47768.422	32243.914	14199.91	57674.422	2047.3301	1355.7251	9215.875	14873.57	2565.1748	1302.1846	3325.5701	19533.176	21672.184	274.74512	9996.3799	5245.8496	1830.7451	12651.38	19722.85	19419.596	1988.2852	3149.9805	6983.9199	1554.2251	5455.585	-3638.0801	1104.2251	4670.585	-3737.0801	902.2251	4405.585	-411.08008	4050.2251	45157.586	2855.9199	17292.225	18207.586	33.919922	5768.2251	36391.586	4479.9199	2005.2251	7771.585	-3642.0801	1522.2251	24439.586	-1840.0801	3299.2251	17152.586	-4055.0801	3012.2251	38595.586	-4592.0801	4515.2251	19944.586	9311.9199	5587.2251	25153.586	32028.92	10701.225	31471.586	1107.9199	19480.225	25412.586	-2837.0801	2674.2251	27574.586	-4319.0801	2162.2251	17668.586	-4719.0801	655.2251	16536.586	-3802.0801	1107.2251	9974.585	-825.9248	18200.92	11370.075	20245.105	11244.15	8830.1602	-921.56006	-1593.9751	911.75977	-2302.5601	-173.9751	-2508.2402	4949.4399	33.024902	-2855.2402	7115.4399	17226.025	16369.76	8488.4395	2214.0249	-1818.2402	10459.436	23724.17	16742.574	17735.436	9380.1699	25909.574	13448.436	6116.1699	-4468.4258	75.435059	7974.1699	30822.574	1029.4351	1250.1699	18067.574	1162.4351	4202.1699	22715.574	-1077.5649	-383.83008	-6190.4258	26402.436	5427.1699	14771.574	13963.436	10322.17	18663.574	1447.4351	3601.1699	25130.574	1852.4351	4723.1699	17255.574	2142.4351	4103.1699	12190.574	6104.4351	2953.1699	337.57422	-373.56494	4876.1699	15644.574	14366.275	2272.5649	1819.6797	4853.1553	14037.765	13661.92	17128.154	335.76465	12999.92	11044.155	952.76465	12711.92	1586.155	-3814.2354	14845.92	13951.99	2731.29	3266.3154	10336.12	3340.1401	14045.855	11638.12	3946.1401	28743.855	8641.1201	1627.1401	10286.855	5061.1201	2899.1401	12122.855	4381.1201	17569.141	29877.855	4984.5649	13311.17	10033.025	724.56494	3629.1699	-5875.9746	2.5649414	-1352.8301	-9211.9746	13622.564	991.16992	-7512.9746	-462.43506	-3318.8301	9156.0254	967.9248	3862.1152	23418.324	17540.926	3148.1152	3989.3242	2552.9248	4810.1152	15833.324	35.924805	4963.1152	17346.324	-432.0752	4194.1152	9651.3242	25315.926	4814.1152	10395.324	-472.0752	4735.1152	16831.324	2121.9248	-642.88477	701.32422	592.9248	3825.1152	19561.324	5377.9248	21256.115	12372.324	18962.926	4782.1152	200.32422	1679.9248	1987.1152	14785.324	10326.385	-90.910156	-7288.4941	-402.61523	1082.0898	42454.508	-2328.6152	-4.9101562	17448.506	349.38477	-1168.9102	11605.506	17200.25	-587.70508	6246.0146	17.25	-3396.7051	18701.016	-950.75	-3688.7051	20899.016	13233.25	547.29492	19492.016	6105.25	-2755.7051	25275.016	-1893.75	-3195.7051	9579.0146	6807.25	26.294922	18781.016	-879.75	-3467.7051	20460.016	16573.9	31838.215	22188.176	12512.9	3609.2148	12221.175	12006.9	4935.2148	15793.175	223.8999	4141.2148	24543.176	16544.129	1867.645	2825.6201	10129.13	2790.645	29003.621	740.32495	-524.43457	13234.08	12114.325	-877.43457	1891.0801	2613.325	-394.43457	12586.08	732.32495	539.56543	16653.08	10937.21	7352.915	17622.656
-8864.1299	8773.5703	102.91992	-10727.13	-5196.4297	-1945.0801	-5814.1299	6027.5703	18583.92	26953.129	-6.6699219	-10361.314	497.12988	601.33008	13132.686	823.40503	1257.21	22113.27	4783.7754	26421.039	31111.35	19302.775	2173.04	17573.35	7932.6553	7411.3154	40592.727	-1363.5298	2077.8198	34.605469	22455.471	11133.82	30035.605	12509.471	4182.8198	16807.605	1493.4702	1347.8198	13843.605	11383.785	1727.2852	-13396.33	15873.795	31787.17	21531.98	2210.04	2157.7305	34786.301	5606.04	-148.26953	5615.2998	32023.039	4508.7305	6216.2998	20797.039	2780.7305	20008.301	13516.04	3956.7305	13687.3	3122.7998	1968.3848	35081.52	15957.8	2958.3848	44801.52	20075.801	8827.3848	43174.52	3096.52	3197.3599	19432.9	17665.375	1086.8101	-974.31543	4136.375	14560.811	17433.684	-304.9751	9709.1748	3962.8301	-832.9751	12585.175	23474.83	32034.121	4750.6851	1701.1504	10332.575	2566.105	765.00488	-1694.4248	1683.105	3406.0049	-2671.4248	1356.105	-752.99512	-996.4248	4277.105	48100.004	5585.5752	21606.105	16607.004	1105.5752	5323.105	26439.004	3932.5752	2911.105	-132.99512	-942.4248	3667.105	17100.004	-278.4248	2682.105	12327.005	-2941.4248	4882.105	36248.004	-1286.4248	3836.105	20477.004	15311.575	6484.105	24437.004	31268.574	12212.105	32956.004	5111.5752	14404.105	26953.004	-898.4248	2822.105	25396.004	-1850.4248	1390.105	13800.005	-3507.4248	2978.105	13295.005	-1338.4248	4263.105	6827.0049	-1545.2749	17409.9	11342.625	2934.49	47334.426	8110.0947	-943.41992	-362.375	-1787.6953	-1097.4199	-351.375	-5750.6953	5517.5801	897.625	-4237.6953	5807.5801	11663.625	16671.305	10484.58	1128.625	-6015.6953	10960.275	16001.335	12495.875	16317.275	3957.335	23162.875	916.2749	-2924.665	-2174.125	569.2749	4275.335	49635.875	1852.2749	-758.66504	17060.875	882.2749	1858.335	24653.875	-669.7251	-2652.665	-3003.125	16581.275	2033.335	19534.875	4614.2749	15251.335	21157.875	1879.2749	1191.335	25016.875	2152.2749	2166.335	20216.875	1894.2749	1587.335	23653.875	5146.2749	1463.335	-948.125	713.2749	4438.335	16432.875	10857.09	2699.7251	-2127.9248	4935.335	11502.3	19666.555	17466.336	759.2998	7658.5547	12452.335	764.2998	19593.555	197.33496	-3802.7002	24490.555	15667.38	5380.9902	8156.835	10034.814	2318.6748	17924.699	14274.814	3155.6748	28752.699	14358.814	3347.6748	9077.7002	10080.814	3122.6748	12138.7	8884.8145	17879.676	21249.699	2262.79	7330.1396	10883.221	-861.20996	-409.86035	3154.2207	-2083.21	-6869.8604	-7437.7793	7788.79	-4450.8604	-1320.7793	-3104.21	-6271.8604	5628.2207	-1646.375	3620.895	21081.629	8915.625	730.89502	6980.6299	-223.375	2764.895	19187.629	-2717.375	3952.895	21373.629	-3114.375	1944.895	15766.63	20909.625	5318.895	10514.63	-2232.375	1290.895	20518.629	-2056.375	-1556.105	663.62988	-336.375	3304.895	17049.629	136.625	15907.895	13617.63	12066.625	1990.895	2753.6299	-5014.375	618.89502	17672.629	6519.6553	5445.73	1503.8398	2009.6553	9030.7305	50571.84	-1993.3447	2712.73	24113.84	1287.6553	3605.73	19744.84	20050.629	4309.2051	2913.3154	2811.6299	2025.2051	11508.315	371.62988	3401.2051	17943.316	17523.629	2920.2051	19902.316	735.62988	1152.2051	25505.316	150.62988	-802.79492	9038.3154	890.62988	19329.205	22568.316	1573.6299	789.20508	18409.316	19024.35	27631.311	24058.295	16328.35	2783.3101	16504.295	16474.35	4369.3101	19094.295	1220.3501	1439.3101	26488.295	20168.141	-2696	1547.8301	10584.14	1846	30983.83	670.89502	307.43457	18249.191	9079.8945	259.43457	-550.80957	-220.10498	653.43457	8418.1904	-298.10498	1407.4346	12862.19	12686.275	6412.3599	13059.135
-6625.7598	6970.0249	1351.0957	-6564.7598	-254.9751	-2498.9043	-5800.7598	11344.025	21979.096	26104.17	5639.3799	-16634.189	-6300.8301	-39.620117	4883.8105	1342.47	4784.9248	26113.484	6107.29	31253.035	29017.359	1986.29	6012.0352	15629.359	1027.8496	7061.1401	52210.355	-2104.6401	-3572.5898	1171.0508	21535.359	4399.4102	32595.051	12129.359	552.41016	22882.051	696.35986	-2123.5898	19412.051	8888.7305	-1793.3447	-15544.596	13597.05	32129.24	18883.156	2351.6201	1843.9248	19341.975	3582.6201	-459.0752	5556.9746	26776.621	1994.9248	4390.9746	19228.621	4018.9248	13548.975	16253.62	6255.9248	22748.975	4446.9951	3332.5303	36557.984	13612.995	3240.5303	51092.984	21620.996	7655.5303	47967.984	-1305.8149	2722.8198	21477.98	13681.045	1097.6152	-565.85547	4058.0449	16092.615	19372.145	2619.4951	8629.1348	4342.4404	2082.4951	16902.135	22300.441	34347.102	3214.2949	-1638.4697	14870.79	-1593.4053	1366.3496	1926.79	-4947.4053	4296.3496	2833.79	-3116.4053	-1567.6504	3791.79	-2468.4053	39261.352	9476.79	19337.594	16459.35	6315.79	1258.5947	27654.35	11693.79	-1969.4053	-113.65039	2406.79	-2243.4053	15489.35	2232.79	-1320.4053	6632.3496	1539.79	260.59473	31696.35	927.79004	-1498.4053	14761.35	15701.79	2024.5947	18507.35	37559.789	4231.5947	27863.35	5125.79	13038.595	18477.35	1675.79	-1877.4053	24256.35	2385.79	-1878.4053	14194.35	14.790039	-2811.4053	9253.3496	1183.79	-2133.4053	16304.35	520.40479	14786.455	1052.8799	20690.221	11448.505	10403.64	-1868.2598	1196.9702	1338.7051	-2081.2598	896.97021	-1662.2949	2710.7402	1383.9702	-1685.2949	7085.7402	26093.971	13466.705	17944.74	6299.9702	-1391.2949	2778.3149	23696.324	13088.68	9716.3145	27178.324	28922.68	1034.3149	960.3252	-4936.3203	148.31494	7591.3252	39833.68	1446.3149	2184.3252	19495.68	2062.3149	4281.3252	24180.68	932.31494	528.3252	-7314.3203	17244.314	6965.3252	11702.68	16992.314	7851.3252	19831.68	2400.3149	3431.3252	18602.68	1731.3149	3256.3252	19313.68	2490.3149	4999.3252	16748.68	6275.3149	2463.3252	404.67969	654.31494	5191.3252	13757.68	13065.814	3444.1599	-1794.46	2794.8799	15668.141	18061.496	15333.88	3658.1401	6685.4951	11119.88	6030.1401	18590.496	-1628.1201	927.14014	16942.496	14409.59	5387.6602	7831.2305	8178.23	5147.4302	16874.73	14983.23	7601.4302	33609.73	13198.23	5630.4302	11932.73	8318.2305	4640.4302	14723.73	6713.23	21541.43	30218.73	2078.3945	14224.755	7956.4492	-1268.6055	4945.7549	-5027.5508	-2408.6055	-1376.2451	-11437.551	10841.395	2121.7549	-6364.5508	-3318.6055	-2758.2451	5628.4492	-593.98535	342.35498	24267.279	18710.016	3296.355	5434.2793	3162.0146	3716.355	19119.279	85.014648	1630.355	20767.279	603.01465	3095.355	15165.279	13316.015	3559.355	9409.2793	-1288.9854	1857.355	20847.279	396.01465	-1771.645	-100.7207	-601.98535	2207.355	13650.279	4818.0146	19888.355	19668.279	20416.016	3664.355	-142.7207	-391.98535	683.35498	13645.279	4960.125	4093.4502	1857.75	3390.125	5843.4502	44915.75	1510.125	2620.4502	23592.75	2765.125	4105.4502	23877.75	17618.846	2514.3398	8974.9053	-130.15479	2538.3398	18817.906	-774.15479	1443.3398	24824.906	-1550.1548	-569.66016	22517.906	-1422.1548	1920.3398	26064.906	-2614.1548	-190.66016	4104.9053	-75.154785	15059.34	21262.906	-884.15479	1455.3398	21178.906	17733.885	21871.635	21033.775	20774.885	7347.6348	11632.775	15234.885	8454.6348	16053.775	2387.885	4363.6348	17740.775	16313.02	-1516.8047	1350.5752	10851.02	3690.1953	25119.574	931.88989	997.62012	8870.54	10034.89	246.62012	-764.45996	1381.8899	1402.6201	10036.54	1340.8899	439.62012	11766.54	13326.59	4630.5249	10546.95
-2924.2651	8493.9004	4767.5957	-1242.2651	605.8999	-726.4043	826.73486	16984.9	22014.596	12489.125	3722.605	-3779.8047	-788.875	2961.605	15865.195	6401.6553	6217.7349	27464.016	11817.46	33491.625	35347.895	4997.46	382.625	19097.895	1938.875	7078.1445	59608.977	-8.5151367	1273.9102	6877.125	25529.484	7803.9102	29762.125	13826.484	5200.9102	22284.125	2105.4849	1618.9102	46002.125	13370.045	-2208.5	-9049.9453	13370.585	42242.141	34191.465	-1900.71	1542.8052	21848.289	1668.29	-656.19482	3224.29	22765.289	4267.8052	360.29004	17342.289	3039.8052	8853.29	11546.29	6334.8052	17517.289	1659.3604	1046.4248	41238.508	10602.36	3396.4248	45444.508	17617.359	6505.4248	52636.508	140.86523	1456.8149	12830.165	-6834.9004	-2924.9453	2453.9551	-18719.9	11760.055	27676.955	551.96997	14972.625	7589.79	1698.97	5698.625	20741.789	23390.266	3568.2949	-8281.1504	13164.475	185.18506	3057.2598	870.4751	-259.81494	1268.2598	1753.4751	160.18506	365.25977	1905.4751	2303.1851	41291.258	9074.4746	20100.186	19497.26	4816.4751	1502.1851	30780.26	11831.475	589.18506	2458.2598	1054.4751	513.18506	18996.26	1999.4751	3271.1851	13120.26	1261.4751	4623.1851	32202.26	1098.4751	1179.1851	15157.26	14155.475	5302.1851	24483.26	34415.477	12457.186	30448.26	7355.4751	15017.186	18316.26	1645.4751	1331.1851	28359.26	2386.4751	1035.1851	19380.26	-577.5249	-818.81494	9277.2598	1521.4751	2585.1851	12563.26	10326.795	-2255.8301	1236.9453	20538.746	6125.5952	1324.7754	2372.0549	380.83984	3384.0898	747.05493	-998.16016	-208.91016	3511.0549	-1333.1602	-2294.9102	6368.0547	16079.84	16152.09	16559.055	2308.8398	-2365.9102	2952.3301	30445.754	13136.855	8562.3301	32718.754	22676.855	2404.3301	3314.7549	-7400.1445	2070.3301	6878.7549	36817.855	2779.3301	3332.7549	14267.855	2651.3301	5276.7549	18787.855	1976.3301	1522.7549	-11538.145	16165.33	11066.755	10251.855	20865.33	6163.7549	12730.855	4356.3301	4709.7549	12311.855	3579.3301	6308.7549	16736.855	3840.3301	4217.7549	13098.855	7822.3301	4949.7549	-2875.1445	2317.3301	6094.7549	10500.855	19799.66	1879.8101	1010.2852	7663.9502	17840.109	13880.41	15086.95	5465.1099	14442.41	15788.95	6142.1099	11126.41	717.94995	2895.1099	17841.41	14998.59	5679.0049	7888.6445	5440.9751	1066.25	5154.8701	11740.975	2796.25	31136.871	9777.9746	3096.25	10650.87	4336.9751	1992.25	14283.87	5105.9751	16890.25	24950.871	1480.0449	12562.785	19722.211	-3252.9551	2231.7852	3568.2109	-2729.9551	-3313.2148	-2111.7891	8444.0449	-2203.2148	-80.789062	-2125.9551	-4352.2148	13404.211	737.81543	2898.1499	24148.641	2478.8154	749.1499	6413.6396	3576.8154	5372.1499	15627.64	-878.18457	2241.1499	17103.641	180.81543	3025.1499	15823.64	18812.816	4998.1499	12167.64	-931.18457	3817.1499	26211.641	1747.8154	-206.8501	1867.6396	-1935.1846	2279.1499	19419.641	3066.8154	21186.15	15524.64	20251.816	6899.1499	-287.36035	-2807.1846	2367.1499	14397.64	3514.1699	2999.3252	487.31445	236.16992	7479.3252	38472.312	-1056.8301	3897.3252	14737.314	-232.83008	2835.3252	19762.314	17392.555	3950.5098	1326.3701	1297.5552	1494.5098	16589.371	-2055.4448	806.50977	21135.371	564.55518	-629.49023	19955.371	86.555176	1350.5098	26550.371	-3142.4448	-1476.4902	-1150.6299	2885.5552	12974.51	19830.371	-198.44482	275.50977	16825.371	16562.186	25190.01	28847.23	12465.186	1255.0098	14658.23	9335.1855	971.00977	18539.23	-749.81494	2111.0098	26211.23	15023.811	-745.75977	2979.5303	5839.8101	-90.759766	28012.531	-1036.5352	1629.6548	19728.094	9451.4648	764.65479	1548.0947	-1004.5352	2442.6548	11391.095	-1221.5352	2070.6548	15129.095	11263.27	4840.7749	15572.995
-2718.8149	12488.57	1985.625	-892.81494	-2481.4297	-2870.375	1051.1851	17617.57	20443.625	3722.8096	-1000.9951	-6128.2148	-579.19043	1105.0049	12744.785	1307.2251	2060.1602	23312.705	8843.8945	33461.48	32428.615	-1725.1055	876.48047	17312.615	5009.915	5384.1899	50386.121	-727.17969	1556.8799	268.75977	18139.82	8831.8799	31771.76	9650.8203	4482.8799	19269.76	-1755.1797	594.87988	30360.76	7899.2305	-2881.6445	-8362.0645	12551.385	37646.672	24485.645	-2145.2646	314.95508	15991.336	-868.26465	131.95508	2425.3359	32950.734	6118.9551	-1977.6641	14572.735	2303.9551	7771.3359	12592.735	4946.9551	15645.336	-1417.2998	4400.52	21902.801	11448.7	6417.52	44661.801	33692.699	11360.52	45269.801	-1526.5698	-1912.0352	15703.02	16548.65	3091.4502	3217.9053	6651.6499	19334.449	24621.906	-213.46997	3334.1299	6068.5752	-80.469971	-1131.8701	23898.574	22155.48	3887.0449	-2546.7051	5825.6001	1782.6748	1132.0146	-1975.3999	1434.6748	1142.0146	-2161.3999	2643.6748	-1890.9854	-1094.3999	5523.6748	47265.016	6851.6001	21215.676	14211.015	2432.6001	6239.6748	27660.016	5279.6001	2189.6748	1311.0146	-2047.3999	810.6748	16490.016	-1102.3999	4418.6748	10938.015	-960.3999	7526.6748	38028.016	-2408.3999	1128.6748	19256.016	12831.6	7431.6748	19943.016	1133.6001	4828.6748	26081.016	-348.3999	21775.676	17961.016	-2201.3999	1622.6748	19306.016	-2644.3999	1281.6748	17497.016	-3548.3999	1200.6748	10683.015	-3529.3999	3720.6748	11083.015	14404.495	-964.46973	-2761.1201	20481.975	9171.8252	7791.9004	-1012.75	1354.6748	1469.8799	-1028.75	1836.6748	-409.12012	2529.25	3646.6748	-2167.1201	3984.25	19586.676	14631.88	14737.25	6470.6748	-313.12012	15433.605	4716.8398	16606.656	6382.605	35058.84	27091.656	2380.605	621.83984	-1143.3447	68.60498	7488.8398	44264.656	1595.605	754.83984	18186.656	872.60498	2389.8398	20407.656	1498.605	-124.16016	-4402.3447	16633.605	6036.8398	17661.656	15643.605	6121.8398	19072.656	1937.605	4114.8398	21072.656	1461.605	3696.8398	23079.656	1177.605	1558.8398	20490.656	5259.605	3301.8398	-542.34473	240.60498	8143.8398	16141.655	15798.029	2690.4551	2304.7998	4396.3452	14814.49	15791.05	16528.346	1668.4902	19865.051	1971.3452	21094.49	16669.051	-497.65479	-746.50977	16607.051	15528.29	3809.9551	5647.4404	6977.1499	3942.8901	7925.2754	14051.15	5568.8901	28831.275	13241.15	3732.8901	9255.2754	9281.1504	3562.8901	12775.275	6022.1499	17280.891	25282.275	2390.8555	15198.74	19953.625	-3823.1445	10458.74	6166.625	-5803.1445	509.74023	-425.375	8669.8555	2009.7402	3415.625	-3857.1445	-114.25977	13574.625	1498.8198	3369.9902	32852.641	5752.8198	1312.9902	12200.64	3199.8198	5374.9902	29224.641	400.81982	4207.9902	24815.641	2014.8198	4672.9902	23263.641	18188.82	4265.9902	17353.641	-746.18018	3489.9902	26602.641	254.81982	-1772.0098	3816.6396	-116.18018	3272.9902	20376.641	2407.8198	22413.99	20762.641	30140.82	5495.9902	9449.6396	2723.8198	2848.9902	18585.641	4286.5146	2593.7051	3581.7949	-935.48535	4537.7051	44884.797	-4266.4854	76.705078	14287.795	-112.48535	1778.7051	21071.795	14516.27	-5103.3555	11270.89	2171.27	-5978.3555	19148.891	-1409.73	-7954.3555	23681.891	-1713.73	-9595.3555	25011.891	1900.27	-6546.3555	23633.891	494.27002	-8041.3555	2056.8896	2633.27	1617.6445	28659.891	-1792.73	-6455.3555	26027.891	21022.875	20769.621	35238.066	17838.875	1629.6201	9670.0654	10184.875	1070.6201	18211.066	2757.875	132.62012	22199.066	18303.199	2141.9648	181.13965	10890.2	4799.9648	24251.141	-1241.2002	2015.9199	5245.1699	8787.7998	2698.9199	-286.83008	-1161.2002	2456.9199	5456.1699	-788.2002	1544.9199	-2265.8301	8183.4902	8748.0752	13243.27
-1387.2148	12090.635	7597.6396	-1290.2148	1229.6348	666.63965	1467.7852	21267.635	18304.641	9241.2305	1355.395	-11417.215	1103.23	576.39502	5.7851562	2064.9099	4110.875	25748.67	3019.2002	26511.15	39300.301	-6803.7998	1509.1504	15856.301	3490.3896	4894.7246	51909.191	-1668.3047	1160.915	4326.5898	17578.695	7470.915	29319.59	7509.6953	3970.915	21984.59	-690.30469	2654.915	39746.59	14997.33	-1217.6055	-7009.0156	8901.125	32277.994	28857.863	-2822.7598	3507.52	20084.67	3545.2402	3423.52	667.66992	32523.24	9410.5195	-4237.3301	16402.24	5004.52	10214.67	-127.75977	17553.52	10661.67	-248.95508	7683.5947	14118.439	6162.0449	143.59473	42587.438	21449.045	6164.5947	48988.438	1158.625	-581.45996	15095.765	14988.439	40.884766	-1590.2549	2514.4399	12846.885	20747.746	-576.6748	6372.8398	4421.9551	-759.6748	1767.8398	15815.955	5404.0352	-5330.9297	-9688.25	10568.891	-3181.085	-6177.9609	-1346.1099	-4631.085	-6361.9609	-222.10986	-1326.085	-7362.9609	-367.10986	-2013.085	36147.039	6486.8901	13882.915	8846.0391	3728.8901	2381.915	28277.039	6011.8901	-2865.085	-3344.9609	643.89014	-1566.085	11634.039	-746.10986	-303.08496	6384.0391	-15.109863	2366.915	39560.039	-2470.1099	-3971.085	7564.0391	11705.891	3308.915	15568.039	-1669.1099	106.91504	22110.039	1333.8901	19640.914	9859.0391	779.89014	-1021.085	15145.039	-1772.1099	-3115.085	9241.0391	-2700.1099	-3808.085	4653.0391	-2314.1099	662.91504	3693.0391	13651.655	2818.4248	-689.13477	20382.23	10505.939	13570.31	-2172.375	-915.43018	5810.8652	-1589.375	-1343.4302	839.86523	4601.625	-1299.4302	927.86523	4645.625	15317.57	17246.865	13033.625	1981.5698	-721.13477	17384.314	856.40039	11375.465	7175.3149	26452.4	17660.465	1010.3149	-4205.5996	-8432.5352	1041.3149	4251.4004	31315.465	2730.3149	-3547.5996	13680.465	2753.3149	-1530.5996	15975.465	5776.3149	-4169.5996	-12787.535	18503.314	-218.59961	10536.465	19850.314	2344.4004	12987.465	3393.3149	-1853.5996	16687.465	3076.3149	-1456.5996	16504.465	3957.3149	-2128.5996	14799.465	6741.3149	-1715.5996	-7922.5352	1889.3149	-2513.5996	9176.4648	12087.67	1675.0752	-2327.9199	4255.5601	14935.575	18190.17	15146.561	5395.5752	12675.17	1510.5601	23632.574	19706.17	924.56006	450.5752	26610.17	13612.055	3089.2598	5089.4053	5541.8501	1205.3452	8721.165	11426.85	4052.3452	34380.164	12423.85	4693.3452	15009.165	5286.8501	3401.3452	14860.165	6964.8501	17264.346	23253.164	4516.73	12821.465	11783.955	-173.27002	9872.4648	-3103.0449	-637.27002	-1243.5352	-8818.0449	10273.73	189.46484	-3349.0449	-1407.27	-1302.5352	11633.955	2978.9248	-18.419922	15384.035	3282.9248	-3368.4199	-377.96484	3472.9248	-410.41992	17299.035	2199.9248	-1580.4199	16674.035	837.9248	-1351.4199	12124.035	20236.926	727.58008	5010.0352	-781.0752	-175.41992	18504.035	2394.9248	-6170.4199	-3846.9648	273.9248	-1585.4199	10769.035	5425.9248	16661.58	14190.035	28781.926	784.58008	-2383.9648	307.9248	-2877.4199	11022.035	6927.5703	3282.4351	1222.9102	1953.5703	4509.4351	45517.91	-1783.4297	345.43506	17519.91	-532.42969	3743.4351	19012.91	8193.4053	-598.02539	6706.3701	4627.4053	1799.9746	14725.37	2479.405	1035.9746	19961.371	2934.405	-2856.0254	14388.37	4265.4053	491.97461	21200.371	2167.405	-2997.0254	-277.62988	15172.405	-102.02539	19542.371	2141.405	-1835.0254	29441.371	9314.7549	23128.135	23532.295	16978.754	2549.1348	10130.295	8543.7549	-1674.8652	12231.295	-990.24512	-2478.8652	17533.295	18958.9	353.64453	3928.165	6958.8999	2973.6445	29710.164	191.37988	2173.21	4707.0596	6335.3799	3195.21	-3617.9404	-1043.6201	2659.21	8200.0596	-845.62012	979.20996	-3076.9404	9616.6055	6269.4751	6473.2051
-9446.71	11456.645	2127.9746	-8494.71	-5930.3555	-2580.0254	-4198.71	6554.6445	15584.975	8178.52	2122.1499	-4019.0449	1475.52	2316.1499	12957.955	1001.3701	-931.03027	18973.07	11512.3	32842.203	36105.57	2048.2998	6867.2051	12034.57	52.054688	8239.3496	64484.359	1076.3701	-2094.0498	4088.6055	19460.371	4363.9502	28074.605	14121.37	3194.9502	20763.605	1732.3701	-362.0498	21556.605	11154.76	-154.27539	-6755.0195	12086.355	28934.004	17505.684	3161.085	4066.02	30187.215	-1145.915	2642.02	4810.2148	27085.086	6925.02	-3481.7852	16023.085	5255.02	6210.2148	5064.085	11638.02	16989.215	3367.9805	6065.3398	15382.48	3430.9805	1897.3398	44478.48	17088.98	6179.3398	41436.48	-1738.2998	4104.7598	8669.9355	10335.445	525.91992	3860.0298	2061.4448	16493.92	24227.029	-2250.4248	6381.6001	8420.6602	-2530.4248	801.6001	24744.66	15062.005	-867.125	-5645.25	10909.225	1528.9751	705.21973	-1408.7749	247.9751	3540.2197	-501.7749	1695.9751	-2302.7803	96.225098	5100.9751	43273.219	4704.2251	20614.975	17162.219	2907.2251	6992.9751	30707.219	11105.225	4804.9751	2545.2197	-697.7749	1564.9751	18604.219	-1251.7749	3252.9751	12075.22	-627.7749	7889.9751	54364.219	-3224.7749	1014.9751	18652.219	12997.225	8668.9746	23284.219	-2100.7749	2040.9751	30160.219	8697.2246	2616.9751	21050.219	-1179.7749	1660.9751	25279.219	-1895.7749	825.9751	16545.219	-3168.7749	1016.9751	13283.22	-2963.7749	2644.9751	11204.22	17042.395	2248.4751	2142.9346	19553.75	11856.885	3310.8252	-103.81982	2522.3599	-3447.9102	-139.81982	1763.3599	-4210.9102	6131.1802	1995.3599	-4931.9102	7694.1802	19392.359	14431.09	17683.18	6942.3599	-6136.9102	17169.51	3055.085	12632.365	4903.5098	36600.086	25448.365	210.50977	-1793.915	33.365234	55.509766	5524.085	48571.367	751.50977	2718.085	16022.365	-410.49023	3137.085	24484.365	-854.49023	-1901.915	-6651.6348	966.50977	1009.085	16455.365	16830.51	3142.085	15943.365	1698.5098	2872.085	17807.365	690.50977	2915.085	23940.365	712.50977	2679.085	22185.365	5083.5098	1204.085	-368.63477	-1251.4902	6942.085	13530.365	11664.64	184.39014	-536.01465	4078.0449	15946.891	16262.655	16232.045	3124.8901	3360.6553	2345.0449	20491.891	15037.655	157.04492	-779.10986	22239.656	8035.6948	2223.8301	5933.9902	12280.4	5501.0298	15755.905	12176.4	6137.0298	31617.906	11178.4	5461.0298	8571.9053	7525.3999	4221.0298	11029.905	7543.3999	20822.029	18084.906	5504.7798	11213.2	13871.18	-949.22021	3248.2002	3373.1797	-1458.2202	-4405.7998	-5560.8203	12118.779	-2301.7998	-883.82031	-1946.2202	-3058.7998	10525.18	1580.0801	25.424805	21508.836	508.08008	-1036.5752	5278.835	2155.0801	1563.4248	17614.836	617.08008	714.4248	24161.836	-20.919922	-107.5752	17406.836	24737.08	2105.4248	7965.835	285.08008	351.4248	21721.836	808.08008	-4104.5752	2192.835	-1209.9199	629.4248	15476.835	3672.0801	18564.426	20971.836	29557.08	1457.4248	1045.835	-425.91992	1317.4248	19411.836	3957.6299	4661.7998	-1588.4902	-443.37012	4518.7998	41277.508	-3156.3701	1466.7998	11275.51	-1517.3701	1643.7998	21158.51	16254.695	2367.835	3780.6191	2167.6948	1751.835	9488.6191	-646.30518	2244.835	10963.619	1085.6948	-773.16504	15319.619	8990.6953	-449.16504	16622.619	-1025.3052	-687.16504	-5697.3809	12397.695	3091.835	14476.619	-505.30518	1025.835	15811.619	11296.025	26703.75	35635.898	15133.025	6685.75	12136.9	6885.0249	3282.75	9594.9004	-1260.9751	1489.75	19507.9	16716.414	3824.9551	-1870.9297	6156.415	6593.9551	25968.07	450.20996	-1512.7246	5028.5303	5821.21	106.27539	-425.46973	-711.79004	-1715.7246	7907.5303	-561.79004	-392.72461	-994.46973	12792.865	6476.0298	12672.655
-2632.3848	9810.6201	-1387.1855	-383.38477	-193.37988	-7325.1855	407.61523	10557.62	7287.8145	6610.7402	1239.645	-8494.2559	-1839.2598	3319.645	10283.744	2636.5151	3175.77	23355.16	10625.58	36070.934	27336.09	-1914.4199	5387.9351	9318.0898	3845.0449	2336.7051	59814.023	-1172.9404	1257.4199	6619.6797	19169.059	12599.42	28171.68	16791.059	7028.4199	22766.68	-1697.9404	3249.4199	42344.68	11560.71	793.66504	-7579.6758	11226.17	27974.609	21372.422	-7045.4648	4263.7949	23760.631	-4210.4648	1447.7949	-967.36914	35377.535	5952.7949	-4479.3691	4821.5352	4946.7949	3487.6309	-4214.4648	17013.795	17142.631	5958.5449	1652.6548	9680.9609	5434.5449	4592.6548	45712.961	17247.545	12744.654	47043.961	-1932.625	1797.915	13544.005	16369.99	1756.145	4611.6348	3273.99	20146.145	26536.635	3936.325	8932.9707	8099.9453	1570.325	3067.9702	19725.945	33317.129	1900.2549	515.16992	8996.4551	-387.09473	1203.3047	-3135.5449	-1158.0947	6198.3047	-1583.5449	812.90527	1989.3047	766.45508	1629.9053	44111.305	5076.4551	11126.905	19797.305	1918.4551	2874.9053	30327.305	4164.4551	669.90527	4090.3047	-3306.5449	-722.09473	21024.305	-141.54492	839.90527	15722.305	-1473.5449	1670.9053	55598.305	-2514.5449	628.90527	22696.305	11347.455	5527.9053	21079.305	-555.54492	2319.9053	32129.305	1457.4551	953.90527	24128.305	-1168.5449	-1456.0947	28647.305	-3216.5449	-1854.0947	21006.305	-3778.5449	-2486.0947	13213.305	-1757.5449	-259.09473	20783.305	17667.164	810.95996	-2309.6797	18070.16	11718.795	9918.8701	-783.87012	677.64502	-8126.6602	-1464.8701	241.64502	-11770.66	2577.1299	1004.645	-11422.66	6829.1299	17656.645	9223.3398	15964.13	4254.645	-12811.66	20237.59	6632.6602	9279.1191	7981.5898	37140.66	18957.119	7218.5898	232.66016	-5511.8809	1706.5901	6571.6602	38270.117	3156.5901	1827.6602	8532.1191	2928.5901	1013.6602	32361.119	698.59009	-782.33984	-9647.8809	4445.5898	1796.6602	7270.1191	17050.59	6387.6602	15128.119	2700.5901	1330.6602	13734.119	4099.5898	3474.6602	19876.119	1993.5901	2728.6602	20355.119	5899.5898	2462.6602	-3380.8809	625.59009	2838.6602	9904.1191	11060.225	-1817.3198	-1679.1445	3242.3398	16438.1	19940.635	13299.34	3404.1001	6656.6348	22520.34	21492.1	17426.635	-1632.6602	1463.1001	21312.635	1010.6399	3249.7998	13366.4	13097.13	2027.6152	18719.545	14092.13	5477.6152	23520.545	13207.13	4102.6152	14161.545	8825.1299	770.61523	14806.545	7263.1299	14380.615	22179.545	3792.2852	3731.4746	22727.42	490.28516	1897.4746	4005.4199	3236.2852	-6777.5254	-2391.5801	10244.285	-5042.5254	1218.4199	-894.71484	-6445.5254	15411.42	-2896.5498	2638.2451	24184.234	-5234.5498	1455.2451	10386.235	-1960.5498	2572.2451	17265.234	-3939.5498	4016.2451	27221.234	-4689.5498	2453.2451	20624.234	12447.45	3031.2451	11944.235	-3891.5498	2247.2451	23879.234	-2862.5498	-1762.7549	6475.2354	-3699.5498	2792.2451	24358.234	-693.5498	19488.246	22017.234	21328.449	6457.2451	7986.2354	-5318.5498	2294.2451	20051.234	7127.9849	2693.6802	-4642.2109	4831.9849	6531.6802	36363.789	67.984863	1170.6802	-1032.2109	310.98486	3494.6802	20701.789	14909.82	3620.1748	2121.3652	-261.18018	2155.1748	12426.365	-984.18018	2108.1748	14057.365	-844.18018	645.1748	12856.365	-274.18018	495.1748	17326.365	-2159.1802	540.1748	-6210.6348	2114.8198	3330.1748	16602.365	-150.18018	432.1748	17344.365	14927.655	33639.609	31596.91	19475.654	5632.6099	8053.9102	10285.655	6499.6099	11971.91	1017.655	2621.6099	24018.91	18502.836	2054.5151	-7111.4941	8919.835	6257.5151	16721.506	560.62012	1420.2749	3435.0195	9133.6201	1433.2749	-1227.9805	545.62012	742.2749	11124.02	48.620117	-0.72509766	-2473.9805	15103.811	8050.0649	16702.525
-2014.7852	7266.4951	5238.5449	947.21484	1398.4951	1607.5449	1898.2148	14321.495	18406.545	9853.71	2103.7402	-1213.0195	-219.29004	1551.7402	17171.98	853.7749	2588.2651	23239.67	9672.335	27932.199	28694.02	985.33496	1777.2002	18747.02	2577.1348	4910.085	58240.344	-2103.1904	1322.415	-1085.7891	25344.809	11043.415	34371.211	13818.81	4702.415	12911.211	-1320.1904	2632.415	32823.211	12074.3	474.56543	-14858.131	13769.605	34154.699	12381.691	-2672.7148	2990.145	30914.895	-533.71484	-128.85498	5893.8945	39633.285	7251.145	2687.8945	15988.285	3136.145	8423.8945	6043.2852	14481.145	19602.895	-3648.5596	3125.1001	10656.51	3862.4404	7182.1001	39458.508	25334.441	13649.1	40591.508	-3316.8096	4210.4551	14790.815	17200.455	5788.1001	2837.2451	2755.4551	18867.1	4545.2451	-1604.0298	9622.2002	4173.8848	-1509.0298	3461.2002	17981.885	32059.795	406.07031	-5900.2246	9943.7207	-3477.5498	849.70508	-2353.2798	-3495.5498	2345.7051	-98.279785	-3153.5498	2756.7051	-821.27979	814.4502	38262.703	7884.7202	16478.449	16354.705	1168.7202	-2126.5498	27990.705	11637.721	-2286.5498	3990.7051	-1153.2798	-2530.5498	15334.705	-439.27979	-1961.5498	11033.705	-899.27979	534.4502	47996.703	-1391.2798	-2240.5498	16444.705	13771.721	1237.4502	22725.705	-1406.2798	-875.5498	26942.705	4139.7202	-2853.5498	22672.705	-143.27979	-2634.5498	23896.705	-2136.2798	-3901.5498	16351.705	-2605.2798	-3776.5498	11900.705	-1175.2798	-2110.5498	16220.705	16235.02	2946.4351	2454.5303	20762.164	10675.335	6110.9951	470.68506	1302.4199	3162.665	-260.31494	1609.4199	-2235.335	6258.6851	2404.4199	-1353.335	6128.6851	15870.42	20927.664	20083.686	8426.4199	-1234.335	19879.664	7010.5352	14641.475	5613.665	33461.535	26822.475	4657.665	2524.5352	-860.52539	25.665039	9439.5352	36590.477	880.66504	3320.5352	16914.475	597.66504	5346.5352	22721.475	-1239.335	253.53516	-3834.5254	2197.665	3354.5352	18401.475	15771.665	5284.5352	20942.475	1279.665	4192.5352	21700.475	14.665039	3948.5352	27953.475	1442.665	3749.5352	18311.475	4592.665	4625.5352	-1816.5254	-1315.335	3431.5352	20159.475	14099.74	1238.6748	2498.4302	4611.7852	13778.985	16992.961	15167.785	409.98535	18293.961	25179.785	25980.984	12628.96	457.78491	-2086.0146	19732.961	74.365234	2364.6348	8658.8457	10258.925	4178.6699	16371	13819.925	4710.6699	28287	14514.925	4651.6699	10639	10081.925	4037.6699	13791	6154.9248	20655.67	22663	4234.5498	12648.77	15039.926	-1415.4502	7755.7695	271.92578	-2441.4502	-1583.2305	-5412.0742	9681.5498	274.76953	-1909.0742	-2668.4502	-1014.2305	14281.926	3451.0449	2174.0952	20587.99	4468.0449	-11.904785	2503.9902	2713.0449	1102.0952	1723.9902	2214.0449	1215.0952	20008.99	2096.0449	2390.0952	11608.99	21820.045	5213.0952	8097.9902	3904.0449	406.09521	19454.99	2020.0449	-331.90479	434.99023	1799.0449	3087.0952	15179.99	6777.0449	20786.096	17910.99	25270.045	4213.0952	-1880.0098	13423.045	2389.0952	13457.99	8967.9297	2294.4199	-1722.7754	1564.9302	5364.4199	49687.227	80.930176	1553.4199	445.22461	1636.9302	3069.4199	21425.225	15461.045	3584.1152	10671.61	3454.0449	540.11523	17853.609	412.04492	28.115234	13532.61	475.04492	-1020.8848	22907.609	290.04492	-610.88477	21270.609	-365.95508	-1085.8848	1973.6104	1676.0449	1907.1152	24546.609	802.04492	-398.88477	17157.609	12134.3	28343.926	29168.789	17772.301	3964.9248	8419.79	-598.7002	1363.9248	9195.79	526.2998	3297.9248	22559.789	19617.596	2643.1348	7795.6851	12511.595	6608.1348	31420.686	811.6748	-2147.8496	7603.6055	6889.6748	-2182.8496	-1619.3945	-386.3252	-1796.8496	10861.605	944.6748	-3265.8496	-1217.3945	10921.585	7235.7251	15992.255
-219.81982	10843.755	1620.5254	-1142.8198	2626.7549	1612.5254	1655.1802	13741.755	18508.525	12009.205	-1873.7246	-8397.8359	561.20508	-1165.7246	9720.1641	1770.8899	2287.98	25209.975	12127.125	38534.352	30950.525	3687.125	3103.3501	10776.525	6288.3701	3391.3555	44279.664	-687.57031	-2009.1299	1108.4648	22401.43	6619.8701	43089.465	16406.43	2741.8701	16978.465	441.42969	-929.12988	32788.465	11719.73	2684.145	-13344.17	13654.71	26643.82	21391.869	-611.86523	6694.9199	19879.035	1698.1348	1481.9199	5581.0352	38627.133	8264.9199	4744.0352	17153.135	5702.9199	6473.0352	5949.1348	15107.92	19803.035	-2089.8496	3629.1299	14074.266	2563.1504	3588.1299	46776.266	19605.15	10119.13	50050.266	3420.9399	1934.2349	11085.27	13740.936	2696	3308.0752	3952.9351	1718	2071.0752	966.38501	7141.7852	5653.1553	1045.385	1758.7852	27378.156	34261.828	879.58984	-957.33984	10423.734	31.39502	-292.77539	-1544.2651	-1697.605	4908.2246	-287.26514	1361.395	-63.775391	-440.26514	2237.395	42020.227	4548.7349	19179.395	16656.225	1382.7349	4991.395	30487.225	9953.7344	382.39502	3671.2246	-1434.2651	725.39502	17788.225	2142.7349	1430.395	8674.2246	-152.26514	6743.395	54630.227	-1487.2651	-1261.605	15646.225	11810.734	3041.395	20617.225	699.73486	2105.395	25881.225	4775.7349	1546.395	23330.225	241.73486	1110.395	28612.225	-1506.2651	272.39502	20018.225	-2512.2651	-1127.605	-673.77539	-1789.2651	-1372.605	15779.225	17162.609	1961.9351	5497.8149	18408.105	8413.9102	4220.9951	2757.7351	1828.915	2585.0801	391.73511	1258.915	-2950.9199	6549.7354	1949.915	-2409.9199	8347.7354	18932.914	18159.08	16634.734	5450.915	-1869.9199	15708.945	6125.0298	23580.01	7710.9448	21044.029	32946.008	4446.9448	1974.0298	2488.0098	355.94482	6144.0298	52594.008	300.94482	1980.0298	22223.01	-927.05518	3307.0298	32402.01	-952.05518	14.029785	-72.990234	1021.9448	2292.0298	22557.01	16000.945	5751.0298	25855.01	-1053.0552	2457.0298	26023.01	935.94482	3017.0298	32054.01	1191.9448	2317.0298	24272.01	6154.9448	2344.0298	5824.0098	-1540.0552	3721.0298	23094.01	12544.48	4102.605	-724.11523	5226.6201	8630.6445	14601.98	19026.621	17.644531	4338.9805	3031.6201	22152.645	16069.98	1170.6201	-4868.3555	14491.98	2204.4451	-649.26514	8729.3555	7333.9399	2173.1348	15802.35	10059.939	5268.1348	25934.35	12122.939	6207.1348	11818.35	6054.9399	3450.1348	14276.35	5506.9399	19846.135	24492.35	2581.2598	15099.555	15289.811	-1884.7402	11136.555	3701.8105	-3689.7402	547.55469	-5133.1895	-831.74023	484.55469	457.81055	-4352.7402	-1093.4453	15135.811	-3760.3652	2984.165	17125.029	-4124.3652	-821.83496	1326.0293	-2631.3652	628.16504	2089.0293	-1356.3652	3664.165	21254.029	-4584.3652	3500.165	17721.029	14642.635	5584.165	5044.0293	-5905.3652	1455.165	18020.029	-2090.3652	-1443.835	953.0293	-3610.3652	3245.165	12860.029	-78.365234	21856.164	17659.029	19918.635	5571.165	42.029297	-4164.3652	-148.83496	8243.0293	10279.971	2062.665	-5741.2852	1880.9702	4280.665	38853.715	458.97021	-158.33496	-2600.2852	1820.9702	1682.665	24232.715	4317.335	-1063.125	8498.6152	155.33496	-840.125	13520.615	-1746.665	-1227.125	7562.6152	733.33496	-299.125	20862.615	90.334961	2382.875	24384.615	-1011.665	-1544.125	727.61523	-896.66504	730.875	20699.615	-1456.665	-560.125	13088.615	10775.365	25820.17	28503.82	13150.365	4193.1699	10779.82	-2147.6348	1212.1699	13359.82	134.36523	3764.1699	20401.82	17169.785	1082.7803	957.95508	9569.7852	5125.7803	21542.955	3288.1799	-1039.0303	7213.0547	9274.1797	-1125.0303	1236.0547	2905.1799	946.96973	12231.055	4542.1797	-641.03027	1138.0547	11363.83	4957.2598	14807.055
-2136.8301	14283.02	3959.4707	-592.83008	167.02002	-2717.5293	1761.1699	13322.02	12096.471	7312.7251	-2088.0654	-15288.914	992.7251	-3292.0654	4495.0859	-1123.52	4892.2202	23505.025	4633.5947	22942.906	36461.312	-6170.4053	2370.9053	23400.314	9270.3301	431.00488	59420.977	-2757.04	1862.0801	998.73047	20940.961	11294.08	35555.73	14263.96	8193.0801	16115.73	8.9599609	2959.0801	34657.73	12795.064	-1621.5947	-6759.3301	8582.6445	27591.766	12566.648	632.66992	6.0849609	18455.746	1573.6699	-528.91504	1847.7451	49584.672	8045.085	3248.7451	17862.67	4531.085	11780.745	2393.6699	18282.086	16940.746	1168.1201	2161.835	12301.75	6738.1201	2322.835	38873.75	29921.121	7752.835	43558.75	-2086.29	-2886.0596	15846.685	15188.215	5172.3149	989	8989.2148	3127.3149	-254	482.90991	11805.859	3503.165	1353.9099	1987.8599	19873.164	26182.055	2417.3701	-8582.2207	9160.0498	2830.1851	-2994.3848	-2455.9502	1013.1851	-1787.3848	-157.9502	3391.1851	-4668.3848	-1499.9502	6274.1851	39274.617	4539.0498	21550.186	14082.615	-77.950195	4131.1851	25975.615	17936.051	3476.1851	3427.6152	-2668.9502	3408.1851	14863.615	-2078.9502	6617.1851	9990.6152	-192.9502	6534.1851	46823.617	-2730.9502	4370.1851	17445.615	12210.05	9674.1855	16818.615	-1903.9502	7078.1851	23010.615	2470.0498	4147.1851	15841.615	-649.9502	3186.1851	20877.615	-2985.9502	1972.1851	13804.615	-4195.9502	217.18506	-5480.3848	-3377.9502	2777.1851	14540.615	11744.695	2930.3452	-4629.2646	17745.379	11470.67	22938.379	373.69507	310.08496	1143.0146	-965.30493	-634.91504	-1707.9854	5266.6953	105.08496	-1999.9854	7998.6953	21000.086	17492.016	16344.695	1802.085	-1890.9854	18900.68	5324.085	4166.9395	5626.6797	12812.085	15284.939	8015.6797	609.08496	-12393.061	540.67993	6041.085	42026.938	1055.6799	1351.085	10051.939	713.67993	3195.085	17204.939	511.67993	-1655.915	-14348.061	2529.6799	1238.085	9353.9395	17171.68	4314.085	12565.939	2057.6799	4421.085	8846.9395	3491.6799	6957.085	9916.9395	2327.6799	3466.085	11299.939	6132.6797	2277.085	-11144.061	263.67993	1384.085	6677.9395	22900.16	3549.48	-44.44043	5345.21	17707.49	11655.82	18720.211	6403.4902	429.82031	19386.211	26590.49	10918.82	-423.79004	461.49023	9808.8203	-621.33008	995.99512	3860.5996	9714.1602	-229.70996	13705.59	11556.16	2126.29	32042.59	10874.16	1546.29	14126.59	6450.1602	2390.29	15810.59	4390.1602	13124.29	25877.59	4684.02	12660.64	15687.279	1962.02	6111.6396	2626.2793	2413.02	-2906.3604	-6295.7207	182.02002	-1375.3604	-2185.7207	366.02002	-3704.3604	15029.279	1902.2549	3535.0801	20383.969	4881.2549	2608.0801	3617.9697	5279.2549	3557.0801	5974.9697	2780.2549	4575.0801	19984.969	882.25488	3173.0801	18348.969	24314.254	4862.0801	11286.97	1105.2549	3910.0801	25702.969	5018.2549	-806.91992	1912.9697	1947.2549	4354.0801	17584.969	5773.2549	22049.08	20383.969	26629.254	6982.0801	3292.9697	958.25488	3004.0801	14696.97	9137.6855	1190.1152	-6816.7207	2422.6851	4051.1152	38815.281	1717.6851	-295.88477	-7284.7207	1771.6851	1563.1152	18557.279	-741.00488	1050.9902	6082.2803	-1079.0049	1006.9902	18995.281	-483.00488	2104.9902	15401.28	513.99512	1228.9902	18442.281	-1851.0049	2707.9902	19120.281	-1960.0049	-768.00977	-2905.7197	-512.00488	2948.9902	19860.281	-77.004883	494.99023	16818.281	12433.186	29475.02	33151.867	13210.186	3107.02	10194.865	-989.81494	2508.02	14349.865	-15.814941	1799.02	23592.865	17125.855	2012.8799	-191.11035	12094.855	6299.8799	23404.891	998.62012	4177.4199	2625.6348	8496.6201	2872.4199	719.63477	-27.379883	2938.4199	11751.635	127.62012	1225.4199	95.634766	9519.1855	3996.0249	9127.9199
-796.375	3537.5703	-7023.1641	-1302.375	-4290.4297	-11171.164	2001.625	7010.5703	7302.8359	8130.085	-55.634766	-6569.3242	-143.91504	929.36523	14095.676	-917.46484	912.55518	32367.525	8425.6748	25278.07	45525.023	-3115.3252	2761.0703	19260.025	24922.766	4214.8652	51177.754	2556.7148	1423.9448	1931.8652	21010.715	10461.945	43528.867	17802.715	7860.9448	20282.865	4252.7148	1744.9448	34337.867	5807.5547	340.7998	-16607.256	10073.795	34595.906	22921.445	-1290.5801	2534.5049	19711.754	-1576.5801	343.50488	4834.7549	37431.422	6147.5049	3520.7549	7635.4199	1377.5049	8328.7549	6432.4199	15357.505	21403.754	1600.6797	1670.8398	14275.484	8055.6797	4935.8398	44939.484	40683.68	11944.84	37983.484	1743.6699	-189.98486	12040.994	12198.73	2691	791.78516	11086.73	1862	35.785156	-493.1748	7923.9551	6426.1104	-921.1748	960.95508	23737.109	22894.811	4595.3901	2188.5352	9579.1855	-1192.1055	-529.49023	140.18506	-1542.1055	3513.5098	3760.1851	-631.10547	2728.5098	5244.1851	3024.8945	40917.508	6335.1851	15965.895	15881.51	4185.1851	3252.8945	27373.51	26323.186	-281.10547	3029.5098	1399.1851	226.89453	18485.51	2244.1851	2408.8945	12666.51	2064.1851	3328.8945	45381.508	2143.1851	839.89453	16738.51	13224.186	3610.8945	21907.51	1792.1851	1488.8945	24190.51	8697.1855	1608.8945	21646.51	2270.1851	-13.105469	22821.51	-126.81494	-531.10547	17493.51	-349.81494	-1943.1055	-1551.4902	-816.81494	115.89453	19548.51	14139.275	518.1499	2511.0801	22562.01	12083.1	1242.8447	1991.1001	-553.375	3493.6553	1598.1001	-1444.375	-2202.3447	7333.1001	-170.375	-2435.3447	8925.0996	19803.625	13175.655	18752.1	5554.625	-3379.3447	16167.561	7176.5249	15502.195	452.56006	3892.5249	28956.195	-1120.4399	929.5249	-4.8046875	-1144.4399	7184.5249	57150.195	-312.43994	3576.5249	23105.195	-875.43994	3016.5249	27406.195	-1856.4399	-569.4751	-2769.8047	2212.5601	2281.5249	21765.195	5629.5601	15568.525	21204.195	1402.5601	4007.5249	28611.195	421.56006	3281.5249	21803.195	943.56006	3843.5249	24256.195	4135.5601	1254.5249	3811.1953	-1116.4399	2217.5249	18110.195	14135.995	2588.8252	871.91992	3439.0049	9618.4697	17645.609	18150.004	3131.4697	10913.61	12509.005	25103.469	18572.609	1359.0049	-1869.5303	23523.609	2086.52	1648.7051	4438.1396	5418.6299	4130.7148	11194.855	9434.6299	3303.7148	23883.855	7857.6299	5124.7148	10438.855	7130.6299	4420.7148	11897.855	3711.6299	15277.715	17663.855	5037.9297	9487.9297	22322.605	265.92969	5770.9297	1286.6055	-364.07031	-3593.0703	-5547.3945	-1397.0703	-2756.0703	-1043.3945	-3007.0703	-3827.0703	12091.605	-1889.8154	979.66504	16740.24	-1937.8154	-723.33496	7295.2402	2492.1846	301.66504	2793.2402	-1399.8154	-13.334961	21323.24	-2756.8154	467.66504	14014.24	14797.185	3491.665	10116.24	-1962.8154	1454.665	22894.24	-815.81543	-1806.335	2947.2402	-2991.8154	1915.665	16139.24	2575.1846	18894.664	19580.24	22910.184	5222.665	1273.2402	-1536.8154	-1125.335	14927.24	1429.3799	-300	-3222.0059	-4160.6201	4837	41250.992	-6971.6201	-1266	-2588.0059	-4216.6201	-520	14265.994	1573.1299	-121.26465	3399.5654	881.12988	-932.26465	16182.565	-514.87012	396.73535	15076.565	2675.1299	-1772.2646	14289.565	1252.1299	910.73535	21167.566	1183.1299	-406.26465	-3034.4346	1886.1299	-1098.2646	17845.566	1220.1299	-268.26465	13837.565	10493.76	33010.242	25617.695	13773.76	6187.2402	3873.6953	-3008.2402	2651.2402	5804.6953	-2767.2402	4235.2402	17884.695	13902.385	1487.0698	255.95996	7728.3848	5990.0698	25162.961	-345.77979	4375.8149	5754.77	4764.2202	3510.8149	6035.77	-1998.7798	3210.8149	16064.77	-2332.7798	1056.8149	2257.77	11294.76	4225.5601	9148.8252
-3824.915	5877.1699	-374.72461	-4521.915	-5425.8301	-3128.7246	-3473.915	9944.1699	11419.275	7796.4751	-2570.8398	-21795.82	-2659.5249	-1808.8398	-1989.8203	-1727.2549	2759.8599	25560.766	10186.25	31651.75	30644.02	1029.25	5263.75	18202.02	12017.16	3879.6748	51070.941	843.7002	-2490.3496	8541.6504	19125.699	7005.6504	54426.648	17341.699	2354.6504	26497.65	4956.7002	625.65039	41264.648	9273.2197	3446.7598	-10900.725	8777.1953	33714.234	16324.256	-2517.5195	3539.085	29371.961	-1839.5195	2395.085	2826.96	34153.48	10018.085	956.95996	1055.4805	5040.085	5686.96	-2755.5195	15974.085	15787.96	-1239.4648	2875.9702	12325.984	5067.5352	9227.9707	46546.984	35998.535	13505.971	39749.984	5079.3149	4431.9551	15255.795	7570.6851	2003.0601	2065.79	7759.6851	2031.0601	-108.20996	-1625.4902	8622.3945	11896.885	-1177.4902	1232.395	23052.885	20927.42	4322.9199	-6903.0605	7899.1602	3234.7451	4234.2246	-6015.8398	899.74512	5392.2246	-3824.8398	3379.7451	4050.2246	-3417.8398	4394.7451	39262.227	2122.1602	19579.746	17981.225	-2491.8398	5487.7451	26849.225	10941.16	2743.7451	3271.2246	-5327.8398	1143.7451	20376.225	-3880.8398	2951.7451	10372.225	-5483.8398	8047.7451	48978.227	-5868.8398	2048.7451	17871.225	2836.1602	3989.7451	23365.225	-3414.8398	2833.7451	33132.227	7470.1602	5075.7451	21220.225	-4324.8398	2264.7451	23172.225	-5019.8398	2103.7451	14147.225	-7045.8398	-194.25488	-2515.7754	-6318.8398	3513.7451	17537.225	13073.22	2610.585	1541.9551	29966.359	7255.46	2213.0947	2343.5349	1578.105	811.26465	1387.5349	1662.105	-3618.7354	6190.5352	2556.105	-3833.7354	7266.5352	21395.105	13391.265	13541.535	5396.105	-3391.7354	18867.225	2498.71	15963.035	2770.2251	1429.71	25226.035	651.2251	-2343.29	-1814.9648	2120.2251	5605.71	41740.035	2179.2251	-910.29004	19893.035	748.2251	645.70996	33746.035	636.2251	-2588.29	-2285.9648	1527.2251	37.709961	19968.035	17493.225	3321.71	21119.035	2249.2251	1541.71	28819.035	2041.2251	1571.71	26486.035	2509.2251	1385.71	20960.035	6399.2251	243.70996	2049.0352	2185.2251	-1783.29	17482.035	15606.775	3175.9902	130.69531	2394.905	17687.039	20059.039	21117.904	5611.04	12941.04	8700.9053	28764.039	14446.04	637.90503	4657.04	30816.039	2524.77	952.40479	2580.5303	6693.8652	3692.96	17343.23	12713.865	5182.96	21816.23	11109.865	6087.96	8190.2305	7527.8652	5609.96	5893.2305	5276.8652	15998.96	19088.23	5166.5698	11658.83	8067.1602	3332.5698	10073.83	-4499.8398	-518.43018	-1604.1699	-11118.84	869.56982	32.830078	-8333.8398	434.56982	-1105.1699	7574.1602	-873.88477	3707.0649	13385.211	-1652.8848	1553.0649	-332.78906	2126.1152	1635.0649	624.21094	-2761.8848	4326.0649	16437.211	-1891.8848	3126.0649	9388.2109	23529.115	4992.0649	2955.2109	-2547.8848	3499.0649	19105.211	-416.88477	691.06494	-2903.7891	-2083.8848	3992.0649	14398.211	2003.1152	20194.064	14454.211	20723.115	7238.0649	-1307.7891	-4124.8848	1604.0649	14492.211	8387.0293	1352.3252	-2634.2207	4429.0298	5341.3252	40128.781	786.02979	-1309.6748	-682.2207	3453.0298	395.3252	19129.779	2313.1399	2303.5098	7086.9053	3369.1399	1582.5098	14641.905	1881.1399	3054.5098	19287.906	5334.1396	1256.5098	16007.905	2356.1399	2460.5098	20707.906	991.13989	1034.5098	-1828.0947	2342.1399	3854.5098	23894.906	1516.1399	1625.5098	19792.906	12253.23	27746.879	42398.023	14711.23	4436.8799	12882.025	-1778.77	-838.12012	14203.025	-1889.77	2127.8799	24352.025	300.48486	225.125	-284.68457	10057.484	6629.125	21844.316	-811.87012	-421.49023	3167.4697	5038.1299	-1545.4902	930.46973	416.12988	-712.49023	13127.47	-2650.8701	-2131.4902	531.46973	9008.3701	5093.6299	8606.4004
-2074.0098	7150.1348	-4850.8594	-1188.0098	-4806.8652	-6868.8594	1816.9902	4695.1348	6201.1406	7020.3052	2639.1401	-6023.7109	1383.3052	2542.1401	12390.289	682.43506	2157.6699	25399.594	4006.8096	36502.031	38651.438	-3506.1904	-4619.9707	20761.439	4421.21	8844.1504	64092.828	65.209961	2745.9351	4577.5	19514.211	10738.936	40313.5	9417.21	6824.9351	13140.5	2832.21	6930.9351	47407.5	9615.6104	-2798.7402	-5418.9199	13415.905	27180.199	19674.234	669.33496	430.12988	27538.785	2659.335	-1834.8701	3792.7852	35166.336	3692.1299	916.78516	9378.335	2633.1299	5777.7852	3137.335	13221.13	15684.785	1914.1396	3379.3555	11209.23	9393.1396	6259.3555	39214.23	40303.141	14423.355	33251.23	1159.6899	-1878.4297	18663.941	7969.8203	1778.3701	3797.7949	7608.8203	2341.3701	956.79492	594.65503	3657.1348	887.38965	218.65503	-1495.8652	16423.391	32980.477	5490.29	-1306.0449	11768.359	-469.58984	-1511.1152	-48.640137	-1904.5898	2888.8848	2117.3599	1970.4102	-629.11523	2379.3599	3033.4102	38696.883	7123.3599	14910.41	15368.885	1598.3599	2701.4102	25589.885	6898.3599	27.410156	1187.8848	191.35986	-955.58984	17211.885	1273.3599	1417.4102	9102.8848	1677.3599	7228.4102	51682.883	-1121.6401	-934.58984	17339.885	65.359863	-1522.5898	18322.885	1370.3599	2314.4102	22979.885	15755.359	1797.4102	20681.885	-271.64014	-1149.5898	26268.885	-527.64014	-652.58984	16425.885	-1654.6401	-2601.5898	-2491.1152	-722.64014	373.41016	20152.885	10242.195	-658.00977	1007.7998	26621.939	18203.74	8107.8154	-2727.4199	108.66992	-1035.7852	-4099.4199	-1077.3301	-4188.7852	857.58008	-467.33008	-6637.7852	3931.5801	16676.67	16252.215	13843.58	3331.6699	-5625.7852	20353.59	9682.7549	14571.91	4855.5898	6313.7549	27861.91	151.58984	1291.7549	-4635.0898	298.58984	7680.7549	45921.91	1899.5898	2729.7549	14935.91	181.58984	3192.7549	23115.91	79.589844	-423.24512	-4320.0898	884.58984	1813.7549	16162.91	7226.5898	16965.754	20736.91	1498.5898	3569.7549	20352.91	529.58984	2502.7549	19744.91	1168.5898	2257.7549	16099.91	4155.5898	2825.7549	-3329.0898	962.58984	1014.7549	14683.91	12570.615	1434.5	231.48047	1688.0049	14900.99	16308.215	16437.004	3594.9902	14706.215	1169.0049	24226.99	21013.215	90.004883	1123.9902	21573.215	-892.25	-1541.2002	6659.8599	9743.0996	2176.46	17233.09	11357.1	2591.46	29009.09	10976.1	5197.46	11974.09	8698.0996	2200.46	13017.09	4907.1001	13067.46	22707.09	2080.2202	8245.6602	18301.949	1165.2202	4534.6602	8657.9502	-2030.7798	-6459.3398	-3791.0498	-594.77979	-4936.3398	1204.9502	-1661.7798	-5965.3398	13114.95	4198.8154	2937.6748	19755.215	1122.8154	1134.6748	5124.2148	4788.8154	2549.6748	5309.2148	-132.18457	2546.6748	21286.215	-630.18457	4105.6748	16597.215	22545.816	5685.6748	8593.2148	3282.8154	4944.6748	20428.215	-749.18457	-1757.3252	1486.2148	-692.18457	2459.6748	18111.215	3280.8154	19422.676	18029.215	20593.816	6255.6748	5118.2148	906.81543	2180.6748	16897.215	1762	262.83496	3287.1055	2330	1324.835	43710.105	-5746	-62.165039	3400.1055	-2578	77.834961	21022.105	1703.665	4212.1001	8145.0596	5558.665	1355.1001	15178.06	251.66504	2749.1001	19244.059	3440.665	2232.1001	22982.059	247.66504	1459.1001	22181.059	-8.3349609	-28.899902	1511.0596	2481.665	3944.1001	21524.059	1088.665	3052.1001	22290.059	15497.641	32447.01	27364.539	15652.641	5308.0098	8176.54	-1458.3599	-31.990234	11740.54	-1094.3599	1373.0098	16505.539	1149.3701	968.74512	4357.5996	9861.3701	7657.7451	26904.6	258.6748	236.24512	756.74023	6574.6748	1820.2451	1824.7402	-335.3252	1718.2451	15088.74	-431.3252	52.245117	-1785.2598	1066.1099	1770.7349	9786.8096
-159	15001.37	-977.44531	359	732.37012	-5321.4453	1651	13405.37	12198.555	8475.5195	1843.0449	-13816.645	762.52002	2285.0449	6010.3555	-917.83496	3009.2651	28301.49	4118.0898	38029.234	45067.395	1101.0898	6790.2354	16582.395	-1905.7949	2338.7646	51806.879	-1492.085	-2367.4697	3472.5	17094.914	4978.5303	43961.5	1406.915	-1537.4697	19700.5	-682.08496	-2010.4697	31494.5	9132.3496	820.66992	-9788.7598	13436.115	32126.859	15031.926	520.68994	4398.4199	29636.344	1908.6899	1733.4199	6085.3447	4252.6899	3009.4199	4279.3447	8683.6895	3890.4199	9546.3447	5737.6899	16458.42	18664.344	-4267.8301	1860.9302	19340.156	6513.1699	6250.9302	45083.156	32554.17	10453.93	50014.156	1863.5901	1948.415	15628.94	16581.02	1323.6401	-3878.4551	13611.02	367.64014	-4494.4551	-337.19507	10379.87	7424.1396	-228.19507	1926.8701	22059.141	33215.102	5037.7002	-4487.8047	15175.785	505.91016	-848.5	-3138.2148	-715.08984	2108.5	-2150.2148	571.91016	-2049.5	-615.21484	2821.9102	41551.5	6698.7852	15772.91	21559.5	1567.7852	2937.9102	28030.5	6146.7852	-93.089844	180.5	-2582.2148	1822.9102	13881.5	-771.21484	4405.9102	8635.5	2375.7852	6628.9102	44502.5	-2889.2148	1064.9102	14144.5	-1793.2148	2711.9102	20638.5	-1886.2148	3742.9102	26881.5	12633.785	3653.9102	19985.5	-2581.2148	897.91016	22458.5	-3388.2148	3436.9102	14193.5	-4378.2148	-1711.0898	-4510.5	-2313.2148	2058.9102	21524.5	6537.4346	3159.9448	-1281.7598	24756.08	21686.92	5807.2793	-3385.7051	-1336.4502	1497.0098	-3335.7051	-20.450195	-501.99023	-1707.7051	-978.4502	-3617.9902	4380.2949	16386.551	16252.01	13194.295	3803.5498	-4071.9902	11627.14	16895.24	9711.7598	12706.14	9559.2402	24444.76	-314.86011	1473.2402	-7880.2402	1596.1399	7647.2402	39796.758	1343.1399	2492.2402	12350.76	1395.1399	4819.2402	21823.76	-564.86011	-427.75977	-10227.24	996.13989	3612.2402	12182.76	17515.141	4469.2402	10933.76	1829.1399	2708.2402	17976.76	3268.1399	2083.2402	13381.76	2188.1399	1846.2402	11374.76	7356.1396	2448.2402	-6038.2402	-111.86011	2931.2402	9090.7598	13658.109	1979.4048	2197.8901	1664.5698	12926.945	20156.23	16241.57	2085.9453	14798.23	8046.5698	24643.945	18967.23	-857.43018	-1082.0547	14092.23	2334.3652	697.29004	8158	12501.29	3356.6602	20392.25	10452.29	6719.6602	28266.25	9716.29	4718.6602	13816.25	6557.29	5025.6602	16955.25	5826.29	18381.66	26019.25	3678.7451	10912.635	17286.219	-785.25488	10293.635	9861.2197	-345.25488	-1084.3652	-1112.7803	421.74512	-1987.3652	4356.2197	-2057.2549	-3500.3652	18763.219	1202.3052	425.4248	18133.891	7596.3052	-81.575195	4132.8896	4918.3052	1319.4248	2498.8896	1961.3052	2161.4248	22356.891	3639.3052	1131.4248	16776.891	23469.305	2780.4248	5794.8896	848.30518	1406.4248	21799.891	1911.3052	-2510.5752	-884.11035	484.30518	1217.4248	19134.891	4717.3052	18478.426	16572.891	26200.305	3229.4248	1437.8896	-350.69482	966.4248	12529.89	4386.3252	3182.9199	2051.1846	6167.3252	5392.9199	46022.184	1197.3252	1206.9199	2502.1846	3048.3252	3359.9199	23917.184	650.83008	4314.2998	7374.0449	-1639.1699	1225.2998	17118.045	-1750.1699	4433.2998	22472.045	-425.16992	1385.2998	22828.045	-1263.1699	1972.2998	22573.045	-1440.1699	1257.2998	1532.0449	902.83008	4042.2998	20618.045	-580.16992	2098.2998	24201.045	10073.065	27616.475	31335.434	12491.065	5337.4751	12422.435	-3661.9346	205.4751	15685.435	-2525.9346	1426.4751	19269.434	341.64502	1339.0698	6274.3501	9884.6445	6510.0698	29617.35	-1359.1602	2076.48	224.5498	7329.8398	2456.48	44.549805	-1289.1602	2764.48	14289.55	-1831.1602	1609.48	831.5498	279.20996	3502.2251	9810.8496
-1402.2798	14595.395	-994.74414	-1405.2798	-340.60547	-6522.7441	1659.7202	10637.395	8988.2559	4386.3398	124.88965	-16010.564	482.33984	1376.8896	1250.4355	3376.54	2313.3848	26558.676	1572.415	36980.48	43958.641	-2628.585	2935.4805	18662.641	5813.4053	9493.9902	61002.438	-2224.2695	-3553.2148	5284.7344	21725.73	3830.7852	44190.734	1463.7305	-342.21484	20439.734	1141.7305	-1015.2148	22412.734	10724.465	1915.6748	-13555.51	9281.4199	33475.754	24441.619	-804.83984	2008.165	22896.426	2182.1602	543.16504	-1080.5742	-3211.8398	191.16504	386.42578	4994.1602	3041.165	3038.4258	6492.1602	16734.164	17691.426	3637.0298	-210.12012	16457.625	12997.029	5026.8799	44301.625	32054.029	7445.8799	49226.625	711.24023	3948.1499	13094.16	2233.25	1148.1748	2577.8701	8063.25	1964.1748	1.8701172	-2333.1602	17723.84	9713.0596	-1735.1602	-366.16016	17525.059	14410.79	-3810.9102	-5193.8945	26134.211	2474.895	5752.5449	-2392.79	-576.10498	5679.5449	-1570.79	354.89502	3749.5449	-2041.79	3989.895	44581.547	3810.21	22328.895	21054.545	1480.21	3145.895	32031.545	13429.21	1913.895	3905.5449	-2151.79	654.89502	16174.545	-1107.79	3030.895	14250.545	1651.21	4220.895	50778.547	-3300.79	1811.895	18156.545	-1794.79	1508.895	25348.545	-1918.79	4222.895	35892.547	7149.21	3683.895	25087.545	-2158.79	1257.895	28560.545	-2274.79	884.89502	21841.545	-645.79004	-366.10498	-987.45508	-2367.79	880.89502	25845.545	14164	82.950195	-1086.7852	11763.811	30054.125	15556.846	68.029785	-578.39014	2076.2051	-734.97021	-157.39014	-4613.7949	5896.0298	1114.6099	-3924.7949	4930.0298	14009.609	17341.205	21447.029	3474.6099	-4518.7949	18514.449	808.03027	16671.371	13341.45	3832.0303	32048.371	519.44995	-4463.9697	452.37012	1024.45	2935.0303	47445.371	914.44995	-2773.9697	21806.371	441.44995	-1713.9697	34849.371	-432.55005	-4514.9697	-3416.6299	796.44995	-3255.9697	20417.371	16253.45	1685.0303	19407.371	2464.45	-435.96973	23072.371	2198.45	-566.96973	13102.37	2141.45	-1611.9697	24325.371	5654.4502	-2783.9697	612.37012	-366.55005	-3861.9697	18795.371	13448.04	1361.7402	-4258.7852	5018.9951	14292.484	15231.24	17471.996	4394.4849	10539.24	1333.9951	19726.484	11629.24	-1121.0049	-32.515137	5927.2402	69.544922	1214.29	6196.0049	8653.1748	-314.5752	16063.39	12002.175	2640.4248	29992.391	9035.1748	-106.5752	16655.391	9786.1748	3180.4248	15607.39	9114.1748	16822.426	24201.391	1084.0703	9669.9004	15105.125	-1821.9297	12654.9	721.125	-2752.9297	-259.09961	-7060.875	-2449.9297	479.90039	-1363.875	-4474.9297	-1073.0996	10412.125	-5706.665	1578.4302	23673.285	-5440.665	1162.4302	76.285156	-2043.665	-887.56982	1499.2852	-5946.665	3164.4302	17109.285	-6648.665	3074.4302	12259.285	11323.335	2016.4302	5716.2852	-7445.665	1719.4302	17180.285	-4951.665	-1705.5698	-3154.7148	-7344.665	2961.4302	16095.285	-1716.665	16458.43	5513.2852	20751.336	5774.4302	-628.71484	-9103.665	1018.4302	11165.285	-1334.0947	-0.68017578	-496.74023	517.90527	5076.3198	46977.258	-4580.0947	967.31982	4570.2598	-3689.0947	1913.3198	21125.26	715.4502	1439.4404	6454.7197	550.4502	-1619.5596	13090.72	317.4502	754.44043	20837.719	603.4502	185.44043	17510.719	9298.4502	1367.4404	18628.719	727.4502	-851.55957	1334.7197	8.4501953	4923.4404	20551.719	-645.5498	541.44043	11392.72	16025.055	27974.891	37785.172	15101.055	3236.8901	10047.17	-257.94482	375.89014	11397.17	452.05518	2603.8901	15309.17	1382.2251	205.66016	-309.80957	9902.2246	5241.6602	21381.191	-319.02979	431.97998	-1501.5898	8566.9707	2781.98	-295.58984	-408.02979	1712.98	8722.4102	-1454.0298	-61.02002	-3873.5898	478.88477	3099.6499	13252.9
-6488.2246	12065.24	-2251.6797	-6546.2246	487.24023	-4359.6797	-4059.2246	12634.24	13297.32	-62.384766	-722.62988	-8273.1504	-888.38477	3365.3701	13444.85	-1060.1348	3744.1152	27791.629	5187.8203	43464.129	33920.438	553.82031	4335.1299	15105.436	2078.3252	-233.08984	56419.383	-883.47998	-3669	5011.2998	16829.52	4743	42805.301	3679.52	-3044	17888.301	2025.52	-967	31349.301	12488.16	3561.5752	-6505.8301	6485.415	29918.586	19806.971	988.10986	1945.71	18973.855	4325.1099	659.70996	5963.8555	1534.1099	-1553.29	2672.8555	4796.1099	909.70996	9153.8555	4033.1099	15514.71	19341.855	772.68457	63.035156	5056.5254	744.68457	3025.0352	37839.523	24371.684	7495.0352	32575.525	-976.22998	1699.4551	12574.585	-3578.1099	1516.5552	605.37012	3887.8901	2704.5552	-728.62988	1841.73	11682.52	7001	1151.73	2457.52	22464	17892.654	3816.8599	-933.69531	21236.605	4283.3501	-2213.1699	-1664.395	1317.3501	-361.16992	-3080.395	3683.3501	-2979.1699	-839.39502	6723.3501	37767.828	5371.605	21468.35	14598.83	-976.39502	6419.3501	22636.83	16090.605	4157.3501	-1752.1699	-2168.395	2429.3501	10622.83	-1299.395	5212.3501	8184.8301	-1688.395	4607.3501	44786.828	-3284.395	2050.3501	15376.83	-2076.395	4377.3501	15455.83	-3008.395	5170.3501	25664.83	11767.605	4279.3501	16200.83	-1774.395	4310.3501	27614.83	-3685.395	2977.3501	14966.83	-4140.395	638.3501	-6526.1699	-3181.395	2448.3501	12432.83	14835.715	453.80518	-1651.3301	8584.2695	30249.775	10421.01	91.409912	1361.48	3358.5049	371.40991	-404.52002	-1094.4951	3818.4099	1098.48	-3327.4951	8470.4102	15884.48	19978.504	16520.41	3828.48	-2029.4951	17701.23	7323.8252	7228.9941	13929.23	8785.8252	14983.994	1438.23	-1177.1748	-9348.0059	731.22998	4038.8252	28139.994	2610.23	1893.8252	8570.9941	857.22998	2694.8252	16644.994	10.22998	-998.1748	-12865.006	738.22998	2241.8252	8646.9941	17419.23	5986.8252	8338.9941	9123.2305	5333.8252	14357.994	2165.23	10455.825	-4780.0059	2525.23	2891.8252	14193.994	6363.23	1818.8252	-9644.0059	1260.23	2361.8252	5769.9941	11974.415	3717.6548	-4283.5947	2540.9102	15998.475	16982.926	19905.91	9397.4746	41953.926	984.91016	24117.475	19087.926	735.91016	458.4751	17222.926	910.81006	2208.9951	10729.025	8468.1348	733.4751	18146.615	6622.1348	3789.4751	30768.615	6975.1348	2909.4751	15473.615	5708.1348	962.4751	13774.615	2556.1348	12834.475	30304.615	3629.5298	5277.6001	20626.846	1822.5298	11159.6	3637.8457	965.52979	557.6001	-2343.1543	2747.5298	32.600098	2045.8457	-22.470215	137.6001	14349.846	-2344.6152	3315.21	21207.129	-990.61523	1404.21	6249.1299	3109.3848	3933.21	7653.1299	-1268.6152	4449.21	21642.129	-704.61523	3503.21	20744.129	14360.385	5481.21	6778.1299	-3578.6152	5871.21	9038.1299	-349.61523	-294.79004	274.12988	154.38477	3408.21	22776.129	11682.385	4063.21	1043.1299	29259.385	7458.21	1672.1299	-2525.6152	2795.21	18612.129	8379.6748	2391.1602	-8749.1504	7623.6748	6705.1602	41590.852	2703.6748	-153.83984	-4588.1504	2777.6748	1357.1602	12359.85	708.99512	-2480.9453	6337.6201	916.99512	-1193.9453	19822.621	-280.00488	-83.945312	22512.621	750.99512	-2194.9453	22255.621	781.99512	-1980.9453	27040.621	349.99512	-2476.9453	2189.6201	1711.9951	28.054688	28593.621	403.99512	-2660.9453	15485.62	12858.855	28813.846	33181.797	15351.855	4864.8452	9153.7949	-420.14502	3302.8452	13242.795	106.85498	5080.8452	19140.795	-1165.8301	-1366.0547	-898.44531	9040.1699	3866.9453	24861.555	1864.855	365.31982	4871.9702	9079.8555	74.319824	2932.9702	-136.14502	1082.3198	16984.971	-196.14502	-47.680176	4163.9702	3744.6099	2024.4102	12147.46
-3199.7998	7934.8203	4462.4141	-1180.7998	-1257.1797	-1682.5859	1415.2002	12869.82	14831.414	1979.3398	2476.9048	-9818.8594	2211.3398	5593.9048	7819.1406	-413.40503	3536.48	24929.475	5725.5449	34011.336	32200.08	1407.5449	4427.335	13550.08	2579.8301	8654.1846	66004.234	-1855.8452	-296.70508	6658.4902	20370.154	6527.2949	42446.492	3057.1548	1688.2949	22297.49	-969.84521	1198.2949	26642.49	9521.7695	-2827.0654	-12366.945	10301.4	29506.42	19496.676	-2372.9053	3644.7549	23646.18	752.09473	963.75488	4848.1797	785.09473	1564.7549	4026.1797	4538.0947	3984.7549	10324.18	11072.095	7393.7549	19724.18	750.72461	2440.7749	11650.324	4216.7246	4487.7749	41234.324	20333.725	8995.7754	40518.324	-2835.6445	1971.8398	14189.33	-1846.665	-1852.5752	-2441.2148	-1052.665	112.4248	-3526.2148	-1509.375	11223.94	8394.9453	-2554.375	-2719.0596	19689.945	18605.52	-56.584961	-245.87012	15135.035	3585.3901	-1133.2646	1928.0349	1951.3901	2196.7354	1876.0349	2249.3901	-3886.2646	3482.0349	4100.3901	38182.734	8255.0352	21968.391	14207.735	4107.0352	6096.3901	27799.734	17494.035	4759.3901	4193.7354	1808.0349	3457.3901	11469.735	1884.0349	5270.3901	7918.7354	6882.0352	6753.3901	26505.734	643.03491	2939.3901	13796.735	2289.0349	2111.3901	18120.734	2603.0349	4914.3901	27693.734	8032.0352	16214.391	16833.734	2547.0349	2915.3901	22604.734	1625.0349	3438.3901	11930.735	1226.0349	678.39014	-2709.2646	1244.0349	2794.3901	13983.735	7075.1396	708.1499	166.5498	14248.535	22586.885	14534.39	-623.16992	527.98486	988.68457	-150.16992	190.98486	3568.6846	6174.8301	1748.9849	-882.31543	5695.8301	18882.984	22734.684	15544.83	4563.9849	-321.31543	13730.345	9820.4297	26144.816	12943.345	5216.4297	26543.816	840.34497	-951.57031	742.81543	1379.345	3541.4297	45356.816	3007.345	-664.57031	21976.816	1915.345	2675.4297	31876.816	864.34497	-3324.5703	-449.18457	1133.345	124.42969	20925.816	18078.346	3191.4297	19709.816	3606.345	1048.4297	27876.816	3523.345	-258.57031	6755.8154	5436.3447	1122.4297	21610.816	8627.3447	838.42969	5001.8154	2331.345	-891.57031	16517.816	13426.155	2439.6401	-755.41992	3380.6101	19273.801	14198.315	17487.609	7131.7998	11133.315	2273.6101	24353.801	16042.315	2181.6101	2003.7998	11975.315	-616.10986	2425.8452	5980.7451	3064.0298	379.7251	15343.65	6930.0298	2731.7251	29534.65	4757.0298	3885.7251	15490.65	6899.0298	2575.7251	14208.65	3528.0298	15914.725	21092.65	-300.55957	4053.415	19791.215	-1131.5596	9191.415	3661.2148	-3359.5596	2980.415	-3459.7852	3570.4404	2027.415	4225.2148	-2890.5596	225.41504	16586.215	819.4502	-563.875	17512.984	2117.4502	-1845.875	4747.9844	6642.4502	-1057.875	509.98438	2885.4502	1193.125	19069.984	974.4502	244.125	17079.984	18732.449	1205.125	4900.9844	18.450195	968.125	5805.9844	1171.4502	-4173.875	-4644.0156	1171.4502	1347.125	14624.984	15070.45	1487.125	-3482.0156	26036.449	3488.125	191.98438	1125.4502	380.125	12858.984	4259.5698	4382.5752	4060.7148	2649.5698	7318.5752	45124.715	1370.5698	2626.5752	4365.7148	5465.5698	4317.5752	19817.715	-313.15527	3270.3999	7560.2148	-1452.1553	1158.3999	18392.215	-3032.1553	5832.3999	27171.215	-3146.1553	2865.3999	16786.215	-2985.1553	2993.3999	23788.215	-3259.1553	2893.3999	1161.2148	-2481.1553	3397.3999	23945.215	-2766.1553	449.3999	12991.215	8353.4297	29215.84	31625.871	14466.43	4470.8398	12021.87	-272.56982	1055.8398	14093.87	-446.56982	5192.8398	19996.871	-121.93506	-2831.9102	715.26953	4726.0649	1495.0898	25976.27	1400.085	2386.625	4857.8799	8965.085	1348.625	3959.8799	963.08496	1785.625	19385.879	1239.085	99.625	1346.8799	3865.5049	2989.0449	13399.765
-11986.855	11129.215	994.86914	-5107.8555	877.21484	-5157.1309	-10871.855	13111.215	13248.869	10567.67	-188.33008	-1359.2051	2373.6699	1292.6699	16323.795	-422.1499	1525.1152	25084.984	6180.2051	47911.781	44633.312	1488.2051	3994.7798	19533.314	2869.9902	8304.0498	58953.312	1171.4551	-476.08008	7926.3496	22814.455	5123.9199	47899.352	5099.4551	3255.9199	23359.35	4623.4551	-733.08008	35677.352	6781.4502	1683.4297	-6868.6309	11668.725	31317.441	19825.398	-469.95508	988.76514	18606.91	-320.95508	1722.7651	2783.9102	-1579.9551	230.76514	2250.9102	6544.0449	3094.7651	6732.9102	15098.045	4471.7651	17341.91	-3770.7646	-1698.6055	17196.43	1192.2354	2303.3945	50347.43	17873.234	5079.3945	45408.43	3984.2649	1875.9702	7315.1602	708.5249	-1039.3101	254.82031	-1800.4751	-854.31006	-801.17969	2520.1851	12016.029	9571.0703	-861.81494	1028.0298	22876.07	18156.57	3002.105	-7261.4453	13792.995	-161.72998	-305.60547	335.99512	936.27002	1604.3945	1822.9951	-13.72998	-2000.6055	1042.9951	2986.27	40500.395	8343.9951	21113.27	17250.395	6541.9951	5350.27	28678.395	21735.996	3074.27	3444.3945	2372.9951	350.27002	16940.395	1459.9951	3518.27	16725.395	1684.9951	2432.27	27942.395	1232.9951	980.27002	13263.395	2314.9951	3363.27	19410.395	2447.9951	3720.27	22955.395	10667.995	9046.2695	21405.395	1163.9951	1866.27	29259.395	1762.9951	2230.27	18355.395	53.995117	-400.72998	-2869.6055	298.99512	-729.72998	15750.395	10374.65	1190.3999	-998.33496	16218.13	17001.484	11108.35	960.46509	1292.2148	1505.4004	551.46509	507.21484	-4243.5996	8253.4648	923.21484	-4102.5996	8434.4648	12013.215	11089.4	18267.465	4917.2148	-5430.5996	14902.415	4097.3701	23965.775	9162.415	5792.3701	26512.775	-3128.585	-1883.6299	3630.7754	-2249.585	4940.3701	45064.773	-407.58496	32.370117	21507.775	-551.58496	542.37012	35272.773	-2912.585	-1858.6299	2214.7754	-1250.585	-446.62988	23652.775	6272.415	12008.37	24207.775	-1284.585	-50.629883	29866.775	258.41504	-1474.6299	8790.7754	-676.58496	1062.3701	29922.775	2944.415	2525.3701	6048.7754	-2358.585	-2434.6299	20673.775	14455.535	1599.71	578.13965	1501.96	18924.086	17384.02	13145.96	3947.085	12672.02	-867.04004	22786.086	18999.02	-1969.04	-262.91504	10691.02	1473.3201	2856.0151	10166.775	6313.165	1421.7598	18571.785	13013.165	3867.7598	31546.785	9043.165	3536.7598	11751.785	7819.165	1481.7598	11753.785	7068.165	18177.76	18496.785	5658.5552	11342.391	15473.26	857.55518	9506.3906	1573.2598	3796.5552	-1110.6099	-5893.7402	10465.555	2234.3901	-2787.7402	2114.5552	866.39014	16979.26	-1502.2402	1711.7251	15660.32	-2929.2402	1809.7251	3233.3203	654.75977	3652.7251	4232.3203	-3497.2402	2080.7251	19921.32	-1741.2402	2160.7251	20780.32	14066.76	5279.7251	9967.3203	-2559.2402	3707.7251	5659.3203	-3161.2402	-410.2749	1143.3203	-2079.2402	3330.7251	18299.32	12119.76	3405.7251	-2782.6797	19376.76	5046.7251	1475.3203	-2549.2402	2229.7251	14363.32	6408.2803	1023.5146	-1030.1758	2946.2803	3647.5146	46646.824	-2294.7197	-781.48535	-5350.1758	-1043.7197	2520.5146	16360.824	-1248.8252	238.36523	15733.61	-534.8252	1207.3652	19435.609	-2254.8252	880.36523	26210.609	-2043.8252	-1552.6348	23534.609	1482.1748	1936.3652	24229.609	-1475.8252	-1754.6348	4428.6104	-228.8252	3566.3652	26603.609	-985.8252	-1068.6348	17777.609	17048.664	29175.871	27552.035	19940.664	5932.8701	7706.0352	2728.665	1572.8701	13092.035	2027.665	124.87012	11432.035	838.34009	-601.4502	-2084.1055	8597.3398	4534.5498	23847.895	396.54492	1597.5698	5448.165	7380.5449	722.56982	3007.165	4411.5449	2713.5698	14090.165	638.54492	4614.5698	940.16504	2692.4199	4103.71	13793.47
-6417.1504	7631.4004	2261.6855	-4715.1504	-1982.5996	-2476.3145	-3352.1504	9216.4004	14090.686	6771.6699	-918.99512	-2363.6699	683.66992	1015.0049	17647.33	81.469971	1613.2402	24632.461	1507.9502	41926.695	33572.961	-3758.0498	4789.6953	15173.961	4860.4102	8282.9805	65063.75	-1620.0596	-3109.4199	6030.6797	17272.941	3779.5801	53598.68	2971.9404	-2654.4199	26137.68	3845.9404	-933.41992	33808.68	10879.985	3849.4702	-11342.055	7448.9502	25486.68	18289.689	-1211.5303	-60.390137	16193.664	62.469727	-1150.3901	873.66406	-1150.5303	1601.6099	1379.6641	2993.4697	3152.6099	3972.6641	10311.47	5634.6099	16327.664	-821.34961	-3194.0498	3335.7207	10377.65	4944.9502	40519.719	21054.65	6615.9502	39027.719	2684.6899	944.18994	8882.0957	-1116.8301	-3363.9648	-791.03516	-1905.8301	-2390.9648	-3463.0352	-82.140137	15584.811	3745.5352	-1786.1401	880.81006	20556.535	18992.186	-434.875	33.894531	11228.855	-3430.9004	-1545.7402	-3014.145	-2802.9004	1792.2598	-1488.145	-2247.9004	-1091.7402	-494.14502	1309.0996	41241.258	4677.855	18660.1	17466.26	405.85498	829.09961	20817.26	8677.8555	-2754.9004	-1170.7402	-1766.145	-3349.9004	15132.26	914.85498	2110.0996	10153.26	-2428.145	-464.90039	27683.26	-2546.145	-970.90039	14363.26	-651.14502	-854.90039	17798.26	-1454.145	2031.0996	26648.26	654.85498	13941.1	21822.26	-1692.145	-1518.9004	20733.26	-2342.145	-874.90039	14467.26	-2583.145	-3665.9004	-5169.7402	-1949.145	-3388.9004	14555.26	11215.18	2267.7852	-4397.165	3433.1699	44525.73	13450.09	390.45508	-1348.9399	693.83496	-1952.5449	-761.93994	-860.16504	4392.4551	-653.93994	-1664.165	4476.4551	11748.061	9457.835	14565.455	2121.0601	-2413.165	18889.914	3905.3198	13795.92	9196.915	9376.3203	16436.92	209.91504	214.31982	-7463.0801	737.91504	6490.3198	35031.922	1293.915	1897.3198	9344.9199	1830.915	2843.3198	19531.92	-415.08496	-1963.6802	-11242.08	220.91504	670.31982	8402.9199	8938.915	20149.32	9110.9199	1379.915	2179.3198	18710.92	1685.915	292.31982	-2155.0801	1133.915	2407.3198	15167.92	5517.915	1715.3198	-4956.0801	-132.08496	991.31982	9028.9199	11708.54	664.16016	-103.71484	3142.5649	15126.085	15673.54	18182.564	5650.085	5380.54	1768.5649	26980.086	15189.54	119.56494	1056.085	9936.54	3945.7451	1395.79	6181.7051	6463.2803	3049.9102	17074.426	12625.28	4929.9102	32429.426	7264.2803	4628.9102	14794.425	7386.2803	5203.9102	13013.425	7772.2803	19185.91	24873.426	3188.29	8241.5449	18059.77	-1032.71	9246.5449	1835.7695	-3911.71	-2436.4551	-6872.2305	-294.70996	-2842.4551	-7093.2305	-3335.71	-2767.4551	8966.7695	-541.7998	1019.1851	21184.105	815.2002	-1289.8149	6157.1055	916.2002	742.18506	3501.1055	-951.7998	2344.1851	23180.105	-1591.7998	1748.1851	20719.105	14175.2	4158.1851	10465.105	-468.7998	803.18506	10059.105	247.2002	-2642.8149	1526.1055	-800.7998	1411.1851	18145.105	15390.2	1622.1851	632.10547	21585.199	3547.1851	2715.1055	-223.7998	348.18506	17209.105	8709.665	-4.3251953	6106.9346	2301.665	3864.6748	52494.934	-89.334961	-468.3252	7496.9346	4501.665	-719.3252	21728.934	1311.1099	-2602.1348	4658.96	11877.109	1627.8652	16823.961	562.10986	-1297.1348	20346.961	673.10986	-1601.1348	17355.961	496.10986	-1390.1348	18246.961	748.10986	-1726.1348	-1258.04	913.10986	14.865234	19600.961	521.10986	-1781.1348	12989.96	13773.57	31777.58	29176.705	14694.57	3597.5801	8753.7051	585.56982	1247.5801	11828.705	-660.43018	4290.5801	14320.705	-183.81006	-1451.3599	-1080.6396	10311.189	4629.6401	23753.359	-1131.5	2403.3101	5042.8154	8508.5	3774.3101	443.81543	-318.5	2431.3101	14066.815	314.5	2734.3101	1887.8154	5049.9648	6121.4751	7789.5859
-5910.0547	11944.25	1083.1895	-5836.0547	10.25	-1275.8105	-4088.0547	19315.25	18973.189	9034.7754	-523.83496	-7216.6504	-941.2251	1074.165	13837.35	-2019.3398	1611.8198	22543.441	9985.9199	41933.426	36162.406	-1742.0801	3258.4248	12160.404	-3711.6445	3608.835	69032.734	1418.1851	-2216.7754	7317.7148	23677.186	6787.2246	48070.715	4770.1851	-619.77539	23172.715	4066.1851	1786.2246	27944.715	10170.79	582.99023	-14504.615	5698.0703	30873.281	12854.711	1241.4302	3097.5698	22017.615	2146.4302	2457.5698	5037.6152	-165.56982	850.56982	3481.6152	6848.4302	5676.5698	10400.615	9208.4297	7102.5698	19055.615	-411.54492	1799.23	17433.881	10844.455	7160.23	49190.883	30196.455	9804.2305	49645.883	2335.1499	411.12988	16093.55	-710.16016	-885.59521	-3579.3301	379.83984	-519.59521	-4562.3301	-1554.0698	11596.555	2632.2354	-3052.0698	-633.44482	18575.234	18191.945	1756.0303	326.13965	10703.234	1413.8901	-3403.5654	-2860.7651	-649.10986	-1113.5654	-972.76514	554.89014	-3136.5654	-1482.7651	2814.8901	37000.434	6499.2349	19507.891	17061.434	-136.76514	646.89014	25192.434	3791.2349	419.89014	1031.4346	-2120.7651	920.89014	13029.435	-509.76514	3838.8901	10586.435	-3436.7651	3917.8901	21606.434	-2421.7651	1317.8901	12499.435	-2735.7651	-403.10986	19952.434	-2537.7651	1675.8901	17419.434	-629.76514	15162.891	19781.434	-1640.7651	1028.8901	20895.434	-2382.7651	1994.8901	13430.435	-4020.7651	-926.10986	-5455.5654	-3033.7651	279.89014	14715.435	9185.0957	2015.3599	2338.7695	17290.379	14206.535	15516.43	2765.99	-320.6001	4514.3047	1879.99	-426.6001	884.30469	6615.9902	625.3999	-1572.6953	9037.9902	17744.4	19677.305	20192.99	4147.3999	-2068.6953	18169.51	5330.8599	10119.725	9649.5098	9563.8594	20272.725	281.50977	123.85986	-9360.2754	665.50977	9621.8594	44856.727	-87.490234	2461.8599	15618.725	2015.5098	5415.8599	23574.725	-139.49023	85.859863	-11923.275	-176.49023	1142.8599	8015.7246	1814.5098	19437.859	13121.725	2498.5098	4327.8599	17963.725	746.50977	2386.8599	-3433.2754	210.50977	1643.8599	10825.725	5718.5098	3911.8599	-7456.2754	-94.490234	1848.8599	7669.7246	15091.04	3400.75	-2747.8301	2889.6748	15658.23	18467.27	16111.675	3265.23	15283.27	2776.6748	22315.23	20710.27	1278.6748	-199.77002	15668.27	1186.125	4488.1899	5630.5498	6575.0498	2494.79	20919.129	7020.0498	5705.79	23538.129	4662.0498	4537.79	16128.13	4889.0498	2676.79	13840.13	2260.0498	17184.789	22091.129	3410.75	9235.335	24945.965	-1764.25	8012.335	6610.9648	-27.25	-2605.665	-1197.0352	2347.75	-3754.665	3782.9648	-345.25	-1962.665	21285.965	934.91992	1740.895	14457.35	-454.08008	-124.10498	7391.3496	556.91992	-597.10498	6082.3496	-780.08008	661.89502	18973.35	-1811.0801	3205.895	20758.35	16391.92	4470.895	9848.3496	-1998.0801	2672.895	6221.3496	-694.08008	-2963.105	-1435.6504	538.91992	-574.10498	22464.35	13757.92	-37.10498	225.34961	9284.9199	2451.895	1972.3496	-1722.0801	15.89502	9734.3496	7430.3901	4376.3398	-3014.6055	2579.3901	6368.3398	42045.395	-574.60986	211.33984	174.39453	2944.3901	5638.3398	20510.395	-1134.5298	470.2998	6906.0596	34.470215	1493.2998	11659.06	-1685.5298	403.2998	20604.059	-1728.5298	613.2998	17475.059	-356.52979	257.2998	18934.059	-1125.5298	-932.7002	-1842.9404	-878.52979	1620.2998	17247.059	-692.52979	1283.2998	13520.06	12389.995	29665.016	36129.066	15781.995	2099.0151	9980.0654	1328.9951	-546.98486	10238.065	1678.9951	1849.0151	17771.066	-1096.4502	2119.5801	5411.2246	7376.5498	6795.5801	23011.225	1233.3	825.56982	-32.150391	10210.3	-421.43018	-1830.1504	2583.3	1318.5698	10871.85	1825.3	81.569824	-2265.1504	5413	2563.6401	13727.75
-4398.6299	9180.4004	-396.36914	-4476.6299	-1850.5996	-6542.3691	-3612.6299	11355.4	7643.6309	8441.2148	1038.8501	-13329.381	-566.78516	742.8501	5062.6191	1324.3599	4227.7051	30378.086	10817.859	59860.855	36943.961	45.859863	3876.855	14444.961	1837.915	5198.2451	58693.469	-1520.0303	89.435059	9564.1445	19046.969	7441.4351	49949.145	2637.9697	3516.4351	19463.145	-597.03027	2236.4351	32800.145	9089.2305	353.51953	-10317.471	1712.5449	25446.42	13657.801	-2569.2646	343.8252	17991.965	-821.26465	-955.1748	1032.9648	-1714.2646	-520.1748	-4453.0352	4722.7354	1001.8252	-536.03516	9650.7354	5560.8252	9561.9648	3068.1504	2080.9502	18005.285	4033.1504	2124.9502	51381.285	31971.15	9228.9502	50587.285	-1615.7651	-41.285156	17265.969	682.95508	-2046.5449	3481.9502	-916.04492	-2511.5449	1381.9502	305.96484	14164.9	6439.8398	-823.03516	2601.8999	25004.84	18888.746	1149.1846	824.01953	17525.16	-194.2998	-3309.1797	-1165.8398	-746.2998	-1506.1797	81.160156	2340.7002	-2372.1797	52.160156	2289.7002	38350.82	7133.1602	18245.699	18302.82	-890.83984	1944.7002	20442.82	14186.16	517.7002	358.82031	-1156.8398	1075.7002	10761.82	-302.83984	4434.7002	9892.8203	-845.83984	4880.7002	25014.82	542.16016	889.7002	12424.82	-935.83984	339.7002	16265.82	140.16016	1175.7002	22426.82	1709.1602	22545.699	19678.82	-278.83984	2381.7002	17230.82	352.16016	1232.7002	13930.82	-1581.8398	-609.2998	-7232.1797	-1065.8398	3257.7002	8588.8203	14843.825	542.89014	-3231.96	11154.43	24717.676	4094.1699	1829.1899	-2190.8447	3479.1348	557.18994	-2578.8447	-3820.8652	8304.1895	-1860.8447	-3861.8652	9116.1895	11166.155	12675.135	20842.189	3132.1553	-2840.8652	18100.871	5524.8701	18071.691	8699.8701	6877.8701	27891.691	-135.12988	-1511.1299	2961.6904	210.87012	8420.8701	49440.691	465.87012	667.87012	24455.691	-367.12988	2387.8701	31423.691	-638.12988	-1707.1299	-3300.3096	-342.12988	-695.12988	17054.691	5336.8701	10097.87	23181.691	1898.8701	4132.8701	26646.691	586.87012	1343.8701	10476.69	448.87012	754.87012	25098.691	6862.8701	1343.8701	6770.6904	1184.8701	-2214.1299	21438.691	12573.38	1598.0752	77.365234	1968.9248	17450.529	18157.656	16318.925	4104.5298	7811.6553	-82.075195	26986.529	17812.656	-1499.0752	1231.5298	14676.655	746.0498	708.10498	4717.4399	10015.96	3836.46	20531.379	13705.96	5256.46	25540.379	11427.96	4785.46	15309.38	10256.96	3383.46	14185.38	6129.96	18013.461	23232.379	6012.0947	8213.2246	22039.436	-1178.9053	5564.2246	4037.4355	-3299.9053	-5705.7754	-3955.5645	-2981.9053	-6002.7754	-1000.5645	-3828.9053	-5148.7754	16547.436	6600.02	5269.7749	11502.795	4105.02	2633.7749	854.79492	7149.02	3017.7749	1144.7949	4206.02	3540.7749	20254.795	3111.02	5070.7749	14861.795	17986.02	6045.7749	5754.7949	2030.02	4225.7749	5892.7949	2258.02	-813.2251	-6025.2051	3363.02	2785.7749	15235.795	15475.02	3024.7749	-864.20508	19925.02	7035.7749	-1005.2051	4256.02	1496.7749	12562.795	6317.8496	1333.8652	-3131.6094	-85.150391	3757.8652	44513.391	-4245.1504	483.86523	-1278.6094	-3001.1504	1640.8652	17153.391	2410.7148	3368.46	7457.6055	657.71484	-79.540039	16104.605	659.71484	-500.54004	20631.605	-292.28516	-85.540039	20962.605	304.71484	-1481.54	25635.605	-437.28516	-1795.54	410.60547	1045.7148	-839.54004	25088.605	-214.28516	-1678.54	11639.605	16274.705	26202.5	36595.672	14563.705	4267.5	17234.67	-81.294922	865.5	19807.67	1254.7051	1041.5	25582.67	-980.63477	1993.2598	-2762.9746	8127.3652	6183.2598	18688.025	966.16016	1219.5	2216.4346	9495.1602	1831.5	79.43457	-149.83984	1671.5	12431.435	679.16016	871.5	-975.56543	5185.605	4270.6899	13017.505
-5737.1846	4690.1348	6820.9297	-6809.1846	-1339.8652	-52.070312	-3648.1846	6313.1348	12899.93	12855.79	164.80957	-8650.6699	1251.79	1589.8096	11246.33	-679.39502	4691.2051	29555.324	9133.1406	63062.32	35385.215	896.14014	3976.3203	8809.2148	1527.835	2693.25	62667.445	1107.5151	1917.5098	5509.5352	20558.516	9381.5098	48852.535	5257.5151	4762.5098	21920.535	3587.5151	4916.5098	26219.535	12762.29	751.95996	-14361.529	10627.76	25619.281	18045.365	-14.089844	3308.4399	16167.814	4391.9102	2450.4399	-856.18555	972.91016	1309.4399	-2081.1855	6128.9102	4063.4399	4217.8145	10252.91	7202.4399	16313.814	10843.55	3930.6104	15651.186	10876.55	6997.6104	44097.188	28687.551	11525.61	40639.188	1764.1001	215.58984	11137.699	-251.62988	93.875	2083.9751	-510.62988	960.875	1953.9751	-1517.5298	12746.96	742.35547	-1585.5298	3126.96	17350.355	20426.91	638.87012	-223.16016	16927.949	3568.4102	-987.37012	-394.0498	152.41016	203.62988	929.9502	2224.4102	-4058.3701	878.9502	3620.4102	37082.629	13894.95	15080.41	17803.629	1404.9502	3239.4102	18738.629	14371.95	4213.4102	-2373.3701	897.9502	2489.4102	14954.63	2167.9502	4940.4102	8387.6299	110.9502	4313.4102	24859.629	251.9502	2243.4102	18115.629	426.9502	3106.4102	18900.629	282.9502	4038.4102	28148.629	1288.9502	19821.41	14823.63	333.9502	1697.4102	20060.629	899.9502	1752.4102	16539.629	-191.0498	-862.58984	-5592.3701	-190.0498	2336.4102	16221.63	19798.711	-871.79492	-5803.1553	14093.295	13771.846	21037.344	282.85498	1228.3652	-57.679688	-371.14502	2226.3652	-3643.6797	6798.855	-52.634766	-3918.6797	7239.855	20460.365	13546.32	20854.855	3818.3652	-6295.6797	17859.461	9848.0449	8067.0645	9040.46	7381.0449	26127.064	228.45996	1557.0449	-8556.9355	475.45996	19475.045	36564.062	1267.46	4177.0449	8539.0645	-352.54004	6273.0449	23554.064	-442.54004	801.04492	-10581.936	-41.540039	2736.0449	8729.0645	3301.46	16817.045	11940.064	961.45996	5707.0449	4889.0645	925.45996	4296.0449	-6809.9355	99.459961	3217.0449	13867.064	6360.46	3826.0449	-7623.9355	-552.54004	3447.0449	9810.0645	16072.515	3190.98	-3965.9902	11156.939	7729.3198	20563.156	17665.939	5117.3198	16758.156	1778.9399	24987.32	20343.156	1101.9399	1466.3198	20037.156	1198.3101	328.44482	7723.0049	12823.575	6564.9448	12428.695	11875.575	4465.9448	18998.695	10985.575	6653.9448	10644.695	10085.575	3481.9448	10193.695	6250.5752	14101.945	20780.695	4160.915	12893.835	14677.426	-3097.085	17281.836	-1784.5742	-5387.085	2064.835	-8913.5742	-4875.085	3429.835	-7419.5742	-5625.085	1857.835	7908.4258	-4347.085	-1288.2598	17331.715	-2504.085	-1630.2598	4837.7148	778.91504	-3158.2598	4279.7148	-3676.085	-1078.2598	17974.715	-3938.085	-725.25977	14221.715	10177.915	1530.7402	5989.7148	-5387.085	1163.7402	7053.7148	-4650.085	-4747.2598	-1243.2852	-3016.085	-1328.2598	17509.715	9062.915	-931.25977	1029.7148	23959.914	3321.7402	-813.28516	-7063.085	-2207.2598	15536.715	3824.105	-1685.2598	1708.04	3721.105	5302.7402	43275.039	3764.105	-635.25977	1997.04	3161.105	1325.7402	25555.039	-1412.5352	5825.5498	10080.46	-506.53516	1893.5498	23190.461	151.46484	1864.5498	22022.461	-1298.5352	1935.5498	20655.461	349.46484	693.5498	24448.461	-1399.5352	-159.4502	2800.46	-801.53516	1986.5498	24930.461	-1243.5352	1764.5498	15759.46	16413.801	26397.83	41064.68	14924.8	2908.8301	15542.68	-542.2002	6.8300781	16802.68	1972.7998	5523.8301	21942.68	1496.3201	218.33496	3764.5547	9344.3203	2791.335	28625.555	2329.3899	610.96484	3390.5	11329.39	3138.9648	-1091.5	3372.3899	1916.9648	15710.5	2544.3899	946.96484	-724.5	241.72998	590.33984	13519.22
-6658.3799	2226.7305	2998.1641	-8348.3799	-6128.2695	-6765.8359	-5734.3799	4018.7305	11381.164	9199.2998	834.62012	-3975.2344	-1192.7002	1700.6201	24603.766	2156.5149	2014.3599	24279.129	1477.2148	78519.516	30456.77	-4421.7852	-1511.4854	9643.7695	794.7002	2834.1953	63671.801	167.08984	-99.879883	6011.3896	21951.09	7603.1201	48041.391	4688.0898	-595.87988	24866.391	1062.0898	2288.1201	31197.391	7729.1748	-3099.8701	-10332.535	8261.46	36372.824	16336.59	-2418.5952	-541.86523	21621.975	559.40479	-1920.8652	2124.9746	397.40479	-437.86523	-1296.0254	4811.4048	4350.1348	5286.9746	10368.404	4225.1348	14554.975	9310.6055	-1006.6348	16398.971	8383.6055	1372.3652	37765.969	23192.605	5935.3652	45622.969	1529.085	3195.0151	15988.92	-629.76514	-437.25977	1061.25	-47.765137	-1565.2598	1261.25	-1516.5698	11774.305	7270.0654	-2815.5698	2859.3049	22044.066	17054.789	2726.6299	-2203.9297	9831.1104	1020.5298	-3882.1953	-4196.8896	-1064.4702	-4103.1953	-4057.8896	-1404.4702	-7904.1953	-1102.8896	3623.5298	30824.805	6371.1104	10805.529	14958.805	-2749.8896	2251.5298	20249.805	5487.1104	771.52979	-3047.1953	-3551.8896	490.52979	7962.8047	-2551.8896	4859.5298	2932.8047	-3503.8896	334.52979	20561.805	-3683.8896	-380.47021	10552.805	-2935.8896	766.52979	13459.805	-3604.8896	2324.5298	22140.805	-1439.8896	18155.529	12683.805	-3817.8896	1514.5298	17078.805	-3384.8896	1120.5298	11982.805	-4674.8896	-2551.4702	-10862.195	-3269.8896	2109.5298	11185.805	16479.305	1068.6152	760.31543	1002.0049	37513.297	20197.695	1063.2151	1918.1899	3653.9805	945.21509	281.18994	-573.01953	6986.2148	979.18994	-1780.0195	8106.2148	16448.189	14372.98	3903.2151	2989.1899	-2943.0195	15670.845	7394.5698	18635.35	13566.845	9983.5703	25973.35	1636.845	1114.5698	152.34961	3840.845	9558.5703	39078.352	2253.845	3020.5698	19216.35	3183.845	3982.5698	30885.35	561.84497	977.56982	-2297.6504	1404.845	2350.5698	16549.35	3788.845	16049.57	25071.35	2998.845	2064.5698	10641.35	2866.845	2730.5698	4814.3496	1747.845	3319.5698	24114.35	6747.8447	3110.5698	3570.3496	2445.845	-143.43018	15467.35	14344.97	-635.27002	501.76953	5515.4248	6916.8652	14627.37	13318.425	3386.8652	11795.37	-1727.5752	18591.865	18552.371	-2726.5752	250.86523	8926.3701	167.1001	-488.62012	4476.855	11989.735	3024.3599	3097.0195	12791.735	4068.3599	17448.02	9133.7354	3521.3599	7457.0195	8349.7354	2790.3599	12087.02	5314.7354	16013.359	20349.02	490.56543	17045.414	17408.535	-3038.4346	16871.414	11092.535	-4172.4346	367.41504	-7908.4648	-2415.4346	1468.415	-2868.4648	-4133.4346	1871.415	12981.535	-291.86035	-1256.4102	18912.865	812.13965	-2378.4102	9349.8652	1592.1396	-2116.4102	4539.8652	-1617.8604	-1394.4102	20144.865	-883.86035	-2103.4102	11875.865	19372.141	209.58984	10964.865	-2130.8604	853.58984	11737.865	169.13965	-3778.4102	3109.8652	-450.86035	-192.41016	22047.865	13099.14	-1440.4102	3184.8652	18941.141	1612.5898	6440.8652	-3117.8604	-2326.4102	18111.865	-156.44482	-4203.5703	-4774.6152	2737.5552	2700.4297	40129.383	-659.44482	-3146.5703	-2671.6152	1734.5552	-448.57031	16350.385	-4295.7852	6078.8901	9171.7051	-3774.7852	2013.8901	20419.705	-4641.7852	2448.8901	19816.705	-4170.7852	16.890137	19106.705	-4261.7852	298.89014	21861.705	-5340.7852	-811.10986	1404.7051	-4684.7852	320.89014	21392.705	-1261.7852	1847.8901	13312.705	12780.471	30329.596	38837.184	26012.471	4724.5952	10394.185	-535.52979	2357.5952	15659.185	-1948.5298	1462.5952	23090.184	400.86011	-1416.5	-3636.4707	9790.8604	7143.5	17484.529	116.68994	-1134.4951	5238.4751	9476.6895	-1586.4951	1535.4751	235.68994	-1193.4951	13177.475	490.68994	-2258.4951	2295.4751	1511.4751	577.87012	16024.25
-598.7002	6164.4551	7363.1504	19.299805	-3224.5449	-153.84961	1044.2998	14372.455	29152.15	10074.275	1873.895	-6196.6406	-1296.7251	2859.895	14097.359	623.56494	4305.4102	13944.435	10301.775	54904.125	40519.492	-5409.2246	2034.125	16861.494	501.62012	7709.7803	50186.352	-1722.3799	-374.18994	8451.1699	16748.621	8431.8105	37440.172	642.62012	3395.8101	23696.17	-1520.3799	2433.8101	32972.172	10563.865	3080.1348	-13372.285	7868.0098	26328.641	13655.621	-4053.1396	4380.375	19939.385	-2690.1396	784.375	4963.3848	-4148.1396	232.375	1634.3848	4947.8604	4710.375	6549.3848	7143.8604	6411.375	16442.385	42258.965	7063.2251	8918.5605	10562.965	4782.2251	34956.562	31679.965	8192.2246	36123.562	12.049805	1771.5449	15298.595	-20.165039	-1220.2349	-1750.1299	-757.16504	-290.23486	-1843.1299	-249.91504	8761.5293	7542.6899	-92.915039	7.5297852	26839.689	20954.16	1838.8999	-12080.744	13100.41	540.27002	-2512.1504	-2838.5898	-279.72998	-456.15039	-2241.5898	1048.27	647.84961	-1457.5898	2592.27	32439.85	9009.4102	8110.27	20728.85	-2693.5898	2413.27	23628.85	-1852.5898	-757.72998	1198.8496	-2669.5898	1273.27	10468.85	244.41016	3002.27	7450.8496	-2748.5898	3256.27	29016.85	-2760.5898	-233.72998	16738.85	-2977.5898	-82.72998	20164.85	-2933.5898	1036.27	28122.85	-691.58984	16552.27	18353.85	-2237.5898	2497.27	20656.85	-1029.5898	867.27002	13848.85	-3239.5898	-2395.73	-5339.1504	-2481.5898	-402.72998	9227.8496	4544.7402	1974.2852	-543.7998	13602.96	21689.17	5306.3604	1366.8999	-1507.9102	1631.4004	1145.8999	-2692.9102	-3566.5996	5135.8999	-278.91016	-2723.5996	8259.9004	10193.09	17571.4	1643.8999	-1129.9102	-3952.5996	14282.41	10044.38	14664.85	12580.41	6902.3799	24162.85	-315.58984	-119.62012	-4477.1504	965.41016	8594.3799	35158.852	-1052.5898	1078.3799	15955.85	-516.58984	3815.3799	29007.85	-917.58984	-1118.6201	-5751.1504	-814.58984	382.37988	17555.85	2036.4102	16680.379	19341.85	1425.4102	3439.3799	3777.8496	1810.4102	2466.3799	934.84961	-98.589844	2753.3799	16589.85	2852.4102	3344.3799	949.84961	-1014.5898	477.37988	17763.85	12647.845	1516.3799	867.2002	11354.48	7575.2148	20912.525	17335.48	4299.2148	14960.525	1818.48	23102.215	16972.525	752.47998	1356.2148	15385.525	1626.2749	2583.1699	10397.615	6366.605	2740.1548	759.37988	10584.605	465.15479	17566.379	6218.605	738.15479	9855.3799	6329.605	2019.1548	10467.38	3447.605	13425.154	24076.379	7366.0449	6922.5049	10991.57	-826.95508	13479.505	2122.5703	-2934.9551	-385.49512	-6557.4297	-2841.9551	-1159.4951	-3404.4297	-2986.9551	-2257.4951	12892.57	7118.9902	-416.08008	11758.645	2809.9902	-2071.0801	-2389.3555	4422.9902	-2749.0801	1064.6445	1182.9902	-897.08008	15342.645	-1604.0098	-1558.0801	6565.6445	21327.99	633.91992	6329.6445	470.99023	2267.9199	1281.6445	-98.009766	-4234.0801	-8393.3555	727.99023	-465.08008	10522.645	12262.99	-458.08008	-7635.3555	19999.99	2432.9199	-2997.3555	-1511.0098	-485.08008	9734.6445	-56.365234	4620.4551	47.710938	4124.6348	6594.4551	41074.711	-481.36523	2913.4551	1572.7109	-871.36523	4524.4551	19342.711	-1171.3149	4630.5195	5770.1504	1067.6851	-610.48047	18548.15	-946.31494	266.51953	16734.15	329.68506	1025.5195	21494.15	-670.31494	1049.5195	16383.15	-1527.3149	-1761.4805	-2722.8496	-1001.3149	113.51953	19034.15	278.68506	-195.48047	9080.1504	11951.891	23277.785	36507.273	12468.891	3892.7852	8713.2754	-2488.1099	192.78516	12799.275	-1839.1099	2452.7852	18527.275	-809.88477	500.5498	2342.8555	7101.1152	5464.5498	29246.855	305.14502	-59.540039	3180.7695	8291.1445	830.45996	3006.7695	919.14502	1459.46	11248.77	1031.145	-271.54004	1078.7695	394.99512	3969.7402	16411.469
18.089844	13148.936	6990.7695	-1288.9102	742.93506	897.76953	2431.0898	13973.936	25006.77	13133.87	3670.1099	-4626.0254	-1177.1299	1221.1099	11726.975	3308.3149	3233.105	25468.109	5236.7002	43574.594	36908.953	-2385.2998	4797.5947	8129.9551	1693.3203	4288.9346	65545.453	-3169.9053	585.7251	-3134.9004	14829.095	8132.7251	35526.102	-345.90527	2925.7251	13377.1	2948.0947	3491.7251	9084.0996	10386.74	157.29004	-7633.6953	7729.4951	26879.461	13992.414	-334.97998	1462.0249	31194.99	2985.02	1012.0249	2156.9902	-86.97998	66.024902	-101.00977	8811.0195	2928.0249	6786.9902	12543.02	5588.0249	15426.99	12747.625	-1764.3252	17375.91	7509.625	-1100.3252	47817.91	27456.625	6100.6748	44020.91	1829.6951	3651.9648	11111.075	665.83984	1045.7549	-1624.7598	258.83984	579.75488	-3027.7598	890.16992	9901.6152	8976.9297	-787.83008	924.61523	25622.93	19176.586	5526.7148	3957.5098	12318.971	1445.3052	1561.2695	-2058.0298	1319.3052	5637.2695	-1277.0298	1309.3052	2977.2695	-254.02979	4505.3052	38113.27	8256.9707	12951.305	23077.27	-853.02979	2198.3052	27518.27	-856.02979	820.30518	3289.2695	-1542.0298	2893.3052	10617.27	2471.9702	3745.3052	12638.27	806.97021	6382.3052	35623.27	-1583.0298	2744.3052	19630.27	-656.02979	2546.3052	21907.27	-1143.0298	6456.3052	25273.27	2093.9702	14421.305	25078.27	-1935.0298	5094.3052	25200.27	-1680.0298	1673.3052	24675.27	-2743.0298	-420.69482	-2779.7305	-972.02979	2987.3052	12682.27	18573.246	-1913.9746	-923.45508	13878.945	15188.425	12830.275	-1097.1851	2215.4399	-8149.3691	-1151.1851	997.43994	-9363.3691	7019.8149	3110.4399	-9524.3691	6573.8149	18218.439	8167.6309	-362.18506	3326.4399	-11120.369	13668.365	6381.0498	10706.465	7073.3652	7236.0498	23378.465	8.3652344	-876.9502	-7830.5352	1075.3652	7065.0498	26391.465	1112.3652	1596.0498	9112.4648	1578.3652	3972.0498	23837.465	-428.63477	-989.9502	-11736.535	709.36523	-172.9502	14806.465	110.36523	14176.05	16835.465	1351.3652	1439.0498	-1034.5352	298.36523	1828.0498	-3725.5352	1175.3652	2811.0498	12348.465	-88.634766	963.0498	-1858.5352	-879.63477	1688.0498	11872.465	11580.54	187.78516	1010.3945	8878.9648	6685.2798	13926.21	12032.965	1683.2798	10403.21	-59.035156	23613.279	13409.21	-589.03516	94.279785	10898.21	1800.7649	2392.0498	12953.46	6999.4399	4795.0552	10999.925	11342.439	4181.0552	18087.926	6390.4399	2130.0552	13842.925	5023.4399	2698.0552	8961.9248	3556.4399	15485.055	18269.926	11724.015	4609.8599	11259.01	2053.0146	11548.859	847.00977	-1343.9854	1584.8599	-7353.9902	-1876.9854	1837.8599	-4599.9902	-2776.9854	1302.8599	12868.01	115.80957	1466.875	17659.301	-322.19043	1270.875	2467.3008	4329.8096	418.875	4952.3008	2150.8096	2526.875	16150.301	-489.19043	3232.875	16714.301	17510.809	2170.875	2371.3008	-655.19043	4130.875	5067.3008	-116.19043	-856.125	-2309.6992	-932.19043	4130.875	15464.301	14320.81	249.875	-1505.6992	23187.809	5724.875	1609.3008	-443.19043	1173.875	11299.301	454.66016	1768.02	1392.625	3097.6602	6258.02	37623.625	1182.6602	4035.02	4011.625	11863.66	4913.02	22022.625	-2430.0698	7400.2451	6982.7695	-985.06982	3830.2451	19264.77	-1675.0698	4683.2451	22475.77	3468.9302	2665.2451	19925.77	-2185.0698	3000.2451	26081.77	-3013.0698	2131.2451	4246.7695	-1603.0698	4187.2451	23160.77	1097.9302	5363.2451	12025.77	10794.34	27313.18	36431.59	13228.34	6580.1802	12835.59	-1793.6602	1616.1802	10307.59	-1259.6602	3117.1802	25648.59	-247.62988	2265.2051	4617.5298	13724.37	6640.2051	30510.529	3710.2051	2029.1602	-2012.1152	10166.205	2395.1602	-3024.1152	1135.2051	1836.1602	8393.8848	1257.2051	1117.1602	-4231.1152	3744.2202	3351.1401	9564.8447
-1737.4448	8545.1797	1315.6797	-1930.4448	1432.1802	-1254.3203	534.55518	14109.18	21774.68	11590.58	3995.6948	-6686.1094	1828.5801	2714.6948	13672.891	731.74023	944.74512	28578.379	7576.3198	39906.727	37467.82	1735.3198	-742.27539	26241.82	7778.1948	7532.8501	61389.477	-2269.9404	2258.2798	9521.3496	14655.06	10080.279	41444.352	-1193.9404	5392.2798	23765.35	7721.0596	4699.2798	31357.35	15110.025	3310.0952	-4034.7451	3690.8496	24406.359	21042.301	-1125.46	-30.955078	19630.74	-580.45996	-204.95508	3162.7402	-1453.46	1224.0449	52.740234	6154.54	531.04492	7970.7402	12689.54	6560.0449	16162.74	-2462.6748	1111.9902	10035.904	4083.3252	4562.9902	39390.906	18552.324	8358.9902	54783.906	-27.330078	449.90479	21930.664	-482.1001	-3899.5049	107.59961	1283.8999	-4299.5049	-967.40039	-161.38477	6882.8047	12364.395	-694.38477	-1491.1953	22714.395	18515.314	2826.29	-1059.8047	10835.16	-3019.1553	-2154.0547	-1585.8398	-4348.1553	1068.9453	-1645.8398	-2652.1553	1790.9453	-395.83984	-886.15527	42550.945	8294.1602	7916.8447	21662.945	-1452.8398	-59.155273	25804.945	-1751.8398	-2415.1553	3957.9453	-974.83984	255.84473	10600.945	-1630.8398	182.84473	9883.9453	-1571.8398	3545.8447	38361.945	-1850.8398	-3304.1553	20929.945	-1534.8398	-1559.1553	21347.945	-1735.8398	1250.8447	22796.945	-154.83984	12425.845	18935.945	-905.83984	-2328.1553	26693.945	-1674.8398	-1229.1553	15570.945	-2083.8398	-4522.1553	-4994.0547	-2194.8398	-2610.1553	17782.945	17138.295	2241.395	2829.4551	13703.275	14780.59	10741.75	-1496.6548	2638.915	2311.1152	-1896.6548	2791.915	-1323.8848	5314.3452	2122.915	-2791.8848	4531.3452	20406.914	18434.115	-1746.6548	3006.915	-2868.8848	9199.6846	1904.2695	19726.615	5155.6846	3186.2695	27443.615	-5482.3154	-2490.7305	-909.38477	-4106.3154	4404.2695	37721.617	-3881.3154	-806.73047	15303.615	-4428.3154	92.269531	25870.615	-6423.3154	-3802.7305	-4086.3848	-4248.3154	-2291.7305	17551.615	-2735.3154	9348.2695	25916.615	-4631.3154	-1960.7305	5821.6152	-3767.3154	-2366.7305	4863.6152	-4162.3154	-1780.7305	25610.615	-3928.3154	-2513.7305	667.61523	-5697.3154	-1364.7305	15730.615	10595.471	1906.2598	865.46973	11526.425	1792.5	17266.879	16291.425	-2378.5	15671.88	1764.425	18964.5	22187.879	1777.425	-4982.5	11811.88	1893.325	2780.1152	6800.7148	7290.46	3024.4248	20429.85	10693.46	3673.4248	23874.85	5888.46	1483.4248	16132.85	6950.46	3587.4248	14744.85	5578.46	14919.425	14329.85	8516.0303	1285.7549	20026.045	-1711.9697	7657.7549	6773.0449	-2868.9697	-1918.2451	-3042.9551	-3276.9697	-867.24512	2633.0449	-3625.9697	-3149.2451	14398.045	-829.43457	279.81494	15638.635	548.56543	-272.18506	4705.6348	-630.43457	390.81494	454.63477	-1920.4346	2208.8149	18554.635	-2585.4346	817.81494	14628.635	21074.566	2747.8149	8012.6348	-1834.4346	3228.8149	4797.6348	-1142.4346	-2043.1851	-862.36523	-358.43457	2651.8149	16256.635	14329.565	942.81494	1134.6348	22663.566	3653.8149	170.63477	-1753.4346	-424.18506	13240.635	997.7002	-1118.3447	-3629.875	841.7002	4818.6553	34880.125	-1874.2998	-123.34473	-1960.875	2868.7002	2577.6553	16288.125	381.0752	2493.1797	5514.0947	1498.0752	-541.82031	20594.094	2207.0752	492.17969	19634.094	9630.0752	-528.82031	19343.094	-98.924805	-388.82031	21303.094	597.0752	-1175.8203	-738.90527	-16.924805	-654.82031	19592.094	81.075195	-292.82031	14740.095	13426.915	30293.975	33037.906	10019.915	5521.9751	8383.9053	1655.915	2522.9751	11137.905	-631.08496	3364.9751	19585.906	1762.855	3386	2845.9551	18826.855	9334	25005.955	741.85498	1379.585	5988.7949	7376.855	1362.585	-1963.2051	1728.855	4092.585	11670.795	1429.855	1138.585	-391.20508	-209.35498	4309.1401	16417.34
-2223.145	11018.685	3690.1094	-2049.145	420.68457	-3139.8906	1066.855	15090.685	19323.109	14453.715	3285.0151	-11453.119	-440.28516	1045.0151	6039.8809	2868.7749	2823.6602	23436.07	9310.375	29880.629	30734.789	3099.375	4747.6299	16587.789	3586.0596	4794.3652	47134.16	2238.7749	-57.810059	141.81055	20849.775	9349.1895	36195.812	499.7749	3289.1899	18389.811	2427.7749	1266.1899	28458.811	10395.545	227.09961	-2708.6846	3598.1748	24008.914	22208.395	-232.5249	3822.3301	19373.73	-101.5249	2417.3301	2935.7305	342.4751	875.33008	2983.7305	5119.4751	5639.3301	6749.7305	12930.475	5689.3301	17760.73	488.86523	4989.71	9222.4746	8342.8652	8629.71	35421.477	16429.865	10794.71	43329.477	1047.4902	765.18506	3770.6602	792.55493	928.91992	4319.7349	1177.5549	599.91992	2157.7349	-1680.1099	13336.46	15219.105	-1320.1099	2525.46	26855.105	11469.45	3197.0249	-1675.8945	8550.8398	1088.125	-496	1007.8401	455.125	1642	0.84008789	2171.125	531	1210.8401	3502.125	33645	12517.84	11848.125	20415	1323.8401	3688.125	27797	1203.8401	895.125	529	1199.8401	4044.125	9879	1289.8401	5122.125	8684	109.84009	6730.125	32392	774.84009	1999.125	16908	508.84009	3330.125	17028	682.84009	5002.125	25953	2337.8401	19654.125	18414	648.84009	2312.125	19963	181.84009	1960.125	17507	-522.15991	137.125	-4966	73.840088	988.125	18790	13791.27	3020.155	1780.4404	11208.25	18426.359	8142.585	225.69995	675.19482	-994.29004	106.69995	459.19482	-878.29004	9544.7002	1384.1948	-674.29004	8406.7002	22602.195	16699.711	177.69995	1387.1948	-2188.29	10652.359	2113.7549	24614.545	6983.3599	4808.7549	30195.545	-1034.6401	-717.24512	780.54492	-1583.6401	6102.7549	33777.547	-1231.6401	-514.24512	21846.545	-1720.6401	190.75488	35447.547	-1939.6401	-3337.2451	-537.45508	-1785.6401	-650.24512	24276.545	3876.3599	14113.755	23603.545	-1151.6401	314.75488	11647.545	-937.64014	-971.24512	6409.5449	-1391.6401	-673.24512	25364.545	-436.64014	104.75488	3130.5449	9536.3594	-333.24512	20300.545	12022.439	-2088.3496	-1617.9902	10263.615	4927.8848	19947.949	11704.615	3899.8848	15557.95	992.61523	24523.885	17540.949	-983.38477	-322.11523	12536.95	392.78516	-743.30518	8133.2251	4891.1748	2901.6851	22174.68	11972.175	4324.6851	26560.68	8363.1748	2125.6851	14054.68	8566.1748	3695.6851	10154.68	5537.1748	3740.6851	4910.6797	8439.2754	801.04492	14653.811	-3765.7246	7095.0449	-1611.1895	-4750.7246	-2776.9551	-8173.1895	-3306.7246	-2343.9551	-3039.1895	-6230.7246	-2760.9551	12413.811	1051.125	2248.8252	17597.025	-1096.875	666.8252	5035.0254	1920.125	462.8252	5045.0254	-1846.875	2146.8252	21051.025	-1114.875	617.8252	13550.025	16963.125	3749.8252	8067.0254	-2197.875	2821.8252	2562.0254	-1144.875	-2614.1748	-3236.9746	-458.875	1283.8252	14333.025	12471.125	488.8252	-3406.9746	19843.125	4643.8252	-1659.9746	-2051.875	1857.8252	15854.025	363.86523	574.98486	-3519.2852	9519.8652	6825.9849	41131.715	201.86523	1685.9849	1707.7148	2258.8652	3701.9849	13760.715	2549.075	6114.4551	10160.445	1510.075	198.45508	21956.445	2751.075	1989.4551	20595.445	10223.075	2188.4551	17777.445	1860.075	1564.4551	23952.445	2040.075	-754.54492	5069.4453	2915.075	216.45508	25375.445	1158.075	-644.54492	15740.445	14316.66	27805.029	30096.984	3216.6599	2680.0298	9887.9854	796.65991	1239.0298	8263.9854	1057.6599	1789.0298	20528.984	-1723.1152	-1974.9551	2430.3848	12458.885	4517.0449	27925.385	-922.18506	3451.5098	12935.605	8381.8145	2948.5098	5360.605	-707.18506	2690.5098	14821.605	-932.18506	681.50977	3479.605	4621.1499	2040.9551	14261.95
-537.79492	5328.8799	-1988.8555	-1821.7949	-1363.1201	-8113.8555	-339.79492	16738.879	12450.145	15566.439	3682.6602	-6710.2051	-1073.5601	2726.6602	17064.795	-981.29492	1029.98	23253.105	9346.1299	27056.371	27904.984	-3278.8701	3390.3701	11568.984	6621.5352	5818.4404	57600.617	2158.1499	-5468.0654	6010.9492	17738.15	4629.9346	33911.949	535.1499	-1085.0654	22100.949	1632.1499	-2979.0654	20759.949	10476.76	2013.3652	-10618.475	7928.4805	25198.496	15017.115	2117.6602	4660.3999	17808.504	610.66016	1599.3999	5014.5049	877.66016	2406.3999	1937.5049	8943.6602	5497.3999	7296.5049	11712.66	4980.3999	18181.504	-1343.9697	3268.2202	18209.105	2006.0303	3900.2202	48849.105	13270.03	9562.2207	52109.105	1717.0449	1456.335	14077.045	6.3950195	1542.4849	2460.145	987.39502	996.48486	1470.145	-11.320068	15930.205	3808.7354	111.67993	345.20508	21601.734	15160.096	413.5	-2673.835	16800.02	1026.0552	1363.5498	150.02002	-502.94482	5236.5498	1494.02	1182.0552	2424.5498	1976.02	4566.0552	44353.551	9021.0195	13297.055	21020.551	1671.02	2817.0552	28435.551	1177.02	545.05518	7596.5498	1521.02	2616.0552	13103.55	1875.02	2251.0552	9964.5498	-151.97998	4686.0552	42323.551	763.02002	2827.0552	19988.551	352.02002	2027.0552	21873.551	-8.9799805	3890.0552	31121.551	5959.02	14837.055	20442.551	571.02002	2457.0552	21338.551	856.02002	975.05518	21664.551	-591.97998	-134.94482	-693.4502	356.02002	-211.94482	24140.551	7672.7402	-432.95508	1801.7451	10771.471	16051.38	153.6748	36.465088	335.72021	-4924.3496	868.46509	672.72021	-5232.3496	16363.465	2162.7202	-6922.3496	9940.4648	15274.721	11725.65	702.46509	1359.7202	-7029.3496	16485.891	1042.9551	17993.58	9451.8896	5309.9551	30658.58	1074.8899	-3211.0449	-1389.4199	1501.8899	6028.9551	40270.578	1588.8899	-522.04492	17243.58	1147.8899	775.95508	34230.578	506.88989	-3273.0449	-4235.4199	250.88989	-1633.0449	20477.58	3283.8899	13374.955	24803.58	1635.8899	-522.04492	5138.5801	2472.8899	-2174.0449	1468.5801	531.88989	-1224.0449	23936.58	1203.8899	-3079.0449	2763.5801	-85.110107	-856.04492	15403.58	4660.1152	673.79492	6.0146484	10577.59	7581.0151	15453.27	17419.59	5326.0151	18317.27	1825.5901	26337.016	18778.27	1313.5901	2180.0151	13950.27	1901.9751	2255.1001	13900.325	10457.9	3864.3252	15624.79	15800.9	6286.3252	22771.789	9255.9004	4074.3252	15798.79	11423.9	3482.3252	15267.79	15359.9	4974.3252	9737.79	10729.855	3737.0752	16328.295	1565.855	2603.0752	6209.2949	-394.14502	-5263.9248	-4050.7051	2930.855	-2836.9248	2240.2949	-2752.145	-4090.9248	12713.295	8074.5649	4570.77	13874.055	1749.5649	-63.22998	11.054688	2943.5649	957.77002	-3896.9453	1346.5649	2469.77	10694.055	114.56494	2664.77	4509.0547	14080.564	1141.77	549.05469	-972.43506	1763.77	1452.0547	178.56494	-2759.23	-7921.9453	286.56494	2376.77	11391.055	14736.564	764.77002	-6049.9453	21449.564	4290.77	-5269.9453	903.56494	942.77002	8276.0547	-1123.5303	867.38477	4394.4297	3895.4697	6303.3848	50273.43	6960.4697	2434.3848	1834.4297	784.46973	2131.3848	22559.43	205.40479	10380.74	10148.895	136.40479	561.74023	22736.895	1424.4048	4876.7402	22159.895	14813.404	2998.7402	21251.895	153.40479	3088.7402	23429.895	717.40479	420.74023	2351.8945	-37.595215	2468.7402	21865.895	-148.59521	1274.7402	17025.895	9590.2949	27003.24	36530.16	-4912.7051	2360.2402	15263.16	-6547.7051	1335.2402	14122.16	-5467.7051	708.24023	19597.16	914.03491	3105.1851	-3690.1309	17281.035	8424.1855	19567.869	873.60498	-19.555176	9455.8447	10441.605	-207.55518	1989.8447	1115.605	-501.55518	17641.844	3183.605	-412.55518	2023.8447	637.375	4627.2549	18608.359
1716.5249	10714.515	1924.4492	1697.5249	-1625.4854	-2666.5508	2459.5249	10575.515	24602.449	14331.365	-2017.8301	-8818.1797	-1276.6348	-1956.8301	9909.8203	1372.5601	771.9751	24396.066	6154.2305	23305.77	24457.221	-4693.7695	994.76953	12873.221	12158.405	5762.8047	57942.949	655.16016	60.14502	10339.66	16615.16	9084.1445	51089.66	1357.1602	1326.145	25589.66	1485.1602	1900.145	33378.66	9518.6797	-1539.5752	-2143.1348	5343.8848	23976.211	13384.656	1587.79	2259.8848	16110.006	4859.79	2824.8848	3346.0059	3015.79	1586.8848	-1586.9941	9006.79	3948.8848	-320.99414	13033.79	4520.8848	12566.006	2813.4951	1413.4902	12540.756	8894.4951	7282.4902	42401.758	23753.496	10079.49	39367.758	1884.875	-2951.4004	10801.935	-775.06982	-2041.9448	2763.2451	-2657.0698	-1638.9448	-1886.7549	1926.01	16444.24	7503.4004	2480.01	3550.2402	22115.4	17232.965	3201.6001	-88.155273	12277.7	-413.87988	-1144.0195	-1218.2998	-2333.8799	2604.9805	-205.2998	-833.87988	-2150.0195	146.7002	183.12012	40331.98	10955.7	8652.1201	21366.98	-633.2998	1393.1201	27089.98	-1566.2998	-1270.8799	1288.9805	-1954.2998	1924.1201	8210.9805	-165.2998	2222.1201	10083.98	-187.2998	1354.1201	34727.98	-2794.2998	80.120117	16220.98	-1106.2998	-414.87988	18234.98	-1859.2998	1991.1201	26242.98	546.7002	16080.12	19103.98	-2046.2998	-614.87988	23191.98	-1154.2998	-529.87988	18706.98	-2310.2998	-2762.8799	-5562.0195	-1499.2998	1217.1201	14655.98	15064.745	3962.4448	-1499.7354	8743.8145	21423.01	5217.2305	570.88501	-768.5	-517.02539	2134.885	1657.5	-948.02539	4851.8848	964.5	-3510.0254	10828.885	6941.5	10755.975	540.88501	1236.5	-2840.0254	12511.795	5395.8599	18498.24	10086.795	9549.8594	29592.24	615.79492	1252.8599	323.24023	1416.7949	10233.859	43924.242	1876.7949	1428.8599	17605.24	2270.7949	3524.8599	40773.242	272.79492	-111.14014	-1857.7598	542.79492	2191.8599	17057.24	16419.795	4854.8599	25397.24	1313.7949	859.85986	8856.2402	1669.7949	3283.8599	4593.2402	435.79492	2454.8599	23747.24	2599.7949	2212.8599	1335.2402	621.79492	3071.8599	35699.242	13545.125	1328.5649	-1980.0498	9108.3252	5780.5649	17717.725	12771.325	342.56494	16029.725	5378.3252	16396.564	20656.725	-605.6748	-1452.4351	20115.725	-210.80518	2018.7998	9880.8105	8742.0098	4921.0898	22088.945	13120.01	3399.0898	26216.945	6708.0098	3163.0898	12425.945	9804.0098	5317.0898	16302.945	14859.01	4210.0898	8027.9453	14805.45	-1421.8301	7776.4453	8401.4502	709.16992	-8767.5547	994.4502	-4653.8301	-6117.5547	1166.4502	-4196.8301	-6315.5547	1419.4502	-3981.8301	8395.4453	-272.43457	2558.1899	19274.844	-958.43457	-62.810059	5099.8447	1237.5654	352.18994	5129.8447	-1189.4346	4134.1899	23197.844	-2348.4346	2522.1899	19388.844	14943.565	3477.1899	8549.8447	-489.43457	2420.1899	7499.8447	-1483.4346	-994.81006	2852.8447	8585.5654	4152.1899	18278.844	15360.565	2350.1899	3449.8447	21796.566	4032.1899	5157.8447	-177.43457	1985.1899	16034.845	-520.9751	-251.61523	-2206.0254	4784.0249	6800.3848	48040.977	4086.0249	451.38477	3320.9746	2625.0249	1855.3848	19576.975	423.79492	2519.0146	8981.4854	1416.7949	-635.98535	23881.484	-104.20508	2041.0146	24564.484	11352.795	1738.0146	25327.484	-76.205078	-1199.9854	27366.484	566.79492	-1725.9854	4155.4854	882.79492	-550.98535	23554.484	-174.20508	-1335.9854	17948.484	16227.21	20253.469	37080.094	4411.21	-4186.5303	12269.095	558.20996	-6690.5303	15627.095	2721.21	-4430.5303	25124.094	-635.47021	1582.1152	-7605.8242	6290.5298	5797.1152	18246.176	211.56494	968.8501	8839.71	8152.5649	-55.149902	3055.71	-293.43506	1574.8501	10685.71	-88.435059	-35.149902	1973.71	1652.9451	2133.7998	14106.33
-1474.0801	7744.8901	6715.5596	-165.08008	-195.10986	982.55957	-127.08008	13556.891	23865.559	11131.325	5417.9902	-4796.4805	-3008.6748	5874.9902	13267.52	-738.30518	3652.7251	26450.055	3579.0254	20748.99	24500.195	-5893.9746	1140.9902	14101.195	4415.7695	10732	45561.516	716.9502	-3943.4951	6091.0254	18291.949	6984.5049	52861.023	1038.9502	-3125.4951	20676.025	2625.9502	-3060.4951	23868.025	11518.87	2842.5996	-16981.891	7899.5596	20681.641	26379.016	2316.665	2698.8848	13655.535	3474.665	1256.8848	-2364.4648	1100.665	956.88477	-5646.4648	5383.665	3328.8848	-1313.4648	12694.665	3865.8848	14202.535	-3586.8301	1897.9199	10927.055	-851.83008	4643.9199	43570.055	18697.17	10815.92	39995.055	-731.9248	-136.66504	12912.59	-447.79492	300.375	4226.2148	-1092.7949	2090.375	3315.2148	2588.4099	14293.125	2203.0449	-382.59009	1562.125	21636.045	16910.461	2250.8599	-1832.2754	12660.73	2392.7002	-824.24023	-931.27002	1557.7002	4002.7598	-242.27002	2242.7002	-2128.2402	1478.73	5102.7002	40139.758	16528.73	7126.7002	20504.76	437.72998	4902.7002	30789.76	190.72998	1385.7002	551.75977	-865.27002	3408.7002	9476.7598	115.72998	4427.7002	5811.7598	-761.27002	5616.7002	36905.758	-331.27002	3709.7002	13507.76	-402.27002	3957.7002	18902.76	85.72998	4236.7002	31757.76	2875.73	17662.699	20884.76	127.72998	2002.7002	23440.76	453.72998	2849.7002	16501.76	-689.27002	976.7002	-4899.2402	-617.27002	2258.7002	12971.76	12884.125	1538.3901	1295.6055	9011.0898	27904.445	12542.185	1207.5249	-1688.3052	-2193.4746	1557.5249	-1972.3052	-6836.4746	11241.525	-1913.3052	-5104.4746	11085.525	1941.6948	2833.5254	2090.5249	-1976.3052	-6125.4746	13840.725	4559.71	14389.324	8772.7246	7897.71	21219.324	-275.2749	470.70996	-5567.6758	660.7251	11256.71	37094.324	133.7251	3989.71	13131.324	23.725098	3220.71	29074.324	-287.2749	-142.29004	-5433.6758	912.7251	3647.71	10934.324	14064.725	4552.71	16447.324	2024.7251	3005.71	1999.3242	912.7251	1412.71	-1429.6758	225.7251	2312.71	16018.324	-267.2749	973.70996	-2824.6758	-430.2749	565.70996	20460.324	14097.51	2405.3999	-1932.7998	12061.654	6794.9399	18904.891	16208.654	3305.9399	10806.891	751.65479	23413.939	19921.891	-252.34521	3136.9399	15796.891	1328.45	1320.1899	7090.7202	4410.4702	3341.8149	11281.875	9587.4707	1574.8149	19798.875	7430.4702	2346.8149	9954.875	5252.4702	1305.8149	8691.875	12978.471	3718.8149	3523.875	14683.965	3394.8047	12532.225	11739.965	1423.8047	-6629.7754	-137.03516	-566.19531	-8395.7754	-431.03516	295.80469	-2327.7754	314.96484	-905.19531	8436.2246	1531.3452	3603.52	25158.559	290.34521	2612.52	8048.5596	4289.3452	1881.52	6221.5596	2395.3452	2943.52	18253.559	392.34521	4406.52	16654.559	16460.346	5401.52	14089.56	2044.3452	5449.52	10735.56	1307.3452	-885.47998	2430.5596	1520.3452	4626.52	22265.559	15321.346	3182.52	3173.5596	23709.346	6509.52	4888.5596	-116.65479	2561.52	21328.559	1485.3398	2642.3848	2080.0303	12764.34	9409.3848	43927.031	6194.3398	2338.3848	2989.0303	1997.3398	4592.3848	19202.031	2113.645	5017.3154	11444.245	3381.645	-1873.6846	22237.246	2015.645	-1596.6846	19771.246	6963.645	-1630.6846	21243.246	1203.645	-498.68457	21221.246	2183.645	-1573.6846	703.24512	1743.645	-2680.6846	19743.246	1892.645	-1470.6846	15922.245	12105.189	25446.156	32023.246	2920.1899	-218.84473	11947.245	-580.81006	-2870.8447	12165.245	833.18994	-1200.8447	22639.246	753.1499	1473.8301	-875.12988	6865.1499	1649.8301	23488.871	-1244.9199	3686.21	8085.5952	7995.0801	1295.21	5083.5952	-635.91992	420.20996	12693.596	-273.91992	372.20996	2680.5952	1267.5449	1470.7002	12080.045
-92.959961	9936.2246	-5080.9297	-333.95996	-1840.7754	-7357.9297	302.04004	11851.225	19278.07	18036.189	1118.1504	-10704.689	-2145.8101	-2036.8496	11573.311	834.03491	1455.4399	31255.15	9353.1406	20557.305	27287.1	619.14014	2494.3047	12819.1	19170.205	3799.9902	38707.57	-3071.2749	-401.10986	-235.8457	19826.725	7433.8901	40571.156	-2841.2749	1979.8901	7890.1543	-1552.2749	3483.8901	15354.154	13830.495	1938.4346	-9040.8652	8319.4805	25393.295	15957.441	-591.68457	-710.60498	18486.219	527.31543	-1291.605	8000.2197	-2032.6846	309.39502	3902.2197	2142.3154	1447.395	7994.2197	1166.3154	-669.60498	2387.2197	-1607.1348	3760.5801	9019.6641	215.86523	7490.5801	44319.664	30418.865	13949.58	41383.664	616.375	-762.01465	19178.9	-2663.0298	-1352.4849	-2232.3896	-3063.0298	363.51514	-5236.3896	1290.75	16606.135	5726.6445	-1433.25	2706.1348	23760.645	22350.75	117.15527	2481.6152	19001.961	607.6001	-2566.1104	482.95996	-1027.3999	784.88965	705.95996	-30.399902	-4619.1104	1891.96	2802.6001	35929.891	16664.961	5547.6001	22197.891	1741.96	2994.6001	32384.891	1251.96	-642.3999	416.88965	3087.96	3004.6001	10233.89	3580.96	1818.6001	7995.8896	-148.04004	4162.6001	40321.891	-133.04004	185.6001	16300.89	809.95996	771.6001	16524.891	974.95996	2848.6001	28176.891	3130.96	14125.6	23753.891	3683.96	3099.6001	22510.891	1764.96	444.6001	12915.89	494.95996	-1273.3999	-5369.1104	866.95996	1332.6001	14704.89	6251.6001	1787.9351	779.79004	1697.71	32975.801	20112.121	1524.9651	108.58984	-1223.25	381.96509	-222.41016	-3032.25	9103.9648	481.58984	-4141.25	7679.9648	15140.59	17066.75	1430.9651	493.58984	-4543.25	12705.59	6030.5752	17198.859	9571.5898	7491.5752	23574.859	144.59009	807.5752	-1108.1396	1034.5901	10317.575	34696.859	791.59009	2694.5752	17867.859	2006.5901	3837.5752	30858.859	549.59009	1293.5752	-2716.1396	1156.5901	3021.5752	18420.859	16682.59	6486.5752	22711.859	1553.5901	2263.5752	5240.8604	1312.5901	2698.5752	1529.8604	523.59009	2616.5752	18140.859	431.59009	1419.5752	1765.8604	451.59009	2210.5752	20138.859	15890.311	3327.4199	1668.4502	8908.4395	5248.7549	3280.6797	14405.439	2082.7549	3105.6797	721.43994	22079.754	4720.6797	316.43994	-1557.2451	1392.6797	-372.04492	1036.5298	8768.3555	10348.205	2698.6797	18266.559	11096.205	1952.6797	20790.559	9738.2051	108.67969	10846.56	7193.2051	1425.6797	12843.56	12240.205	942.67969	7397.5596	11355.355	-391.88965	14799.14	9186.3555	-1079.8896	-1418.8604	375.35498	-4855.8896	-1622.8604	1685.355	-4325.8896	2174.1396	-1317.645	-3268.8896	17366.141	3514.4448	77.43457	23671.82	2402.4448	-3010.5654	7119.8203	4525.4448	-753.56543	3317.8203	2017.4448	940.43457	17261.82	1143.4448	-1286.5654	18161.82	20386.445	2368.4346	7038.8203	529.44482	-116.56543	10049.82	3794.4448	-4191.5654	-74.179688	1577.4448	1523.4346	16213.82	15377.445	-786.56543	2448.8203	23155.445	2295.4346	1435.8203	2654.4448	-214.56543	17938.82	1446.2852	2394.5498	-1476.1055	13210.285	5728.5498	39062.895	821.28516	1463.5498	-1624.1055	3153.2852	3886.5498	14247.895	1358.72	8210.4199	8526.46	1699.72	1007.4199	21294.461	3914.72	2971.4199	22804.461	4161.7197	3359.4199	20432.461	3325.72	2590.4199	20283.461	2172.72	482.41992	-450.54004	2254.72	1635.4199	18838.461	3388.72	1374.4199	12214.46	13553.125	25871.186	30304.605	4255.125	1034.1851	8742.6055	1164.125	645.18506	8818.6055	1537.125	1455.1851	14438.605	-116.875	-4379.3496	-4780.2197	5160.125	-1335.3496	17590.781	2543.1899	849.72021	2019.1201	11371.189	1014.7202	-3306.8799	2204.1899	2145.7202	15234.12	3615.1899	935.72021	-3323.8799	1631.9902	1493.3198	12034.915
12250.6	8493.5596	6558.2646	1354.6001	-1240.4404	2343.2646	2393.6001	14007.56	28110.266	17746.305	2890.8101	-9443.4492	1002.3052	3916.8101	9541.5508	2336.6699	1687.8701	25688.85	13598.08	21636.094	33177.094	-706.91992	3147.0947	19137.096	25317.74	8381.6201	38142.797	-1449.02	2248.1899	7612.5303	18698.98	7754.1899	48538.531	-668.02002	53.189941	3597.5303	486.97998	4604.1899	26890.531	11270.98	999.62988	-8441.4551	4529.9854	20729.6	14773.545	498.31494	2814.1548	17221.48	267.31494	-425.84521	4158.4805	-533.68506	-588.84521	2129.4805	6501.3149	2887.1548	7624.4805	920.31494	-1335.8452	4913.4805	10872.359	3146.8901	9372.3691	9970.3594	6252.8901	38730.367	28592.359	11027.891	40083.367	1149.5649	1540.1948	12958.68	-2089.855	499.50977	1857.9199	-1967.855	845.50977	169.91992	1431.575	16846.945	4535.2754	1269.575	2160.9448	23163.275	19651.145	2813.4849	-3515.7852	12391.695	1199.2349	2299.6953	-1145.3052	458.23486	6012.6953	-570.30518	528.23486	2312.6953	-218.30518	3998.2349	45231.695	18365.695	6724.2349	25640.695	824.69482	3889.2349	30300.695	-667.30518	811.23486	6053.6953	215.69482	3347.2349	12499.695	940.69482	2245.2349	11581.695	-1157.3052	5255.2349	35690.695	-1496.3052	1745.2349	17918.695	-1281.3052	2270.2349	22260.695	-873.30518	2536.2349	29832.695	7040.6948	10238.234	22743.695	-529.30518	2276.2349	26802.695	1897.6948	2023.2349	18482.695	-1387.3052	-37.765137	-1034.3047	-540.30518	2333.2349	16091.695	-2289.4702	-1265.1802	10.5	8894.7207	23236.586	14329.715	100.91504	-1311.0298	3347.0249	-48.084961	-2173.0298	3757.0249	8658.915	-1510.0298	3400.0249	9244.915	17031.971	30438.025	939.91504	-698.02979	2099.0249	17829.605	5214.605	20370.305	9309.6055	7194.605	20990.305	111.60498	-1320.395	-1548.6953	479.60498	8669.6055	39308.305	1290.605	271.60498	17996.305	756.60498	2277.605	32696.305	-305.39502	-1250.395	-3440.6953	909.60498	479.60498	15988.305	17594.605	4040.605	25827.305	1220.605	1322.605	5299.3047	654.60498	797.60498	4023.3047	184.60498	1304.605	20299.305	1581.605	380.60498	2657.3047	958.60498	483.60498	28350.305	19781.629	4914.7598	177.00488	7575.8047	10088.779	14946.545	13524.805	4477.7798	10566.545	1636.8049	23519.779	13846.545	1584.8049	2508.7798	11061.545	2474.3501	841.75	6297.7803	10250.605	2861.7852	8431.7354	12807.605	4628.7852	18291.734	7001.605	3985.7852	7443.7354	5514.605	3726.7852	7599.7354	13833.605	4671.7852	3395.7354	14278.455	4282.2002	9457.0449	6623.4551	439.2002	-4526.9551	-954.54492	-1325.7998	-8579.9551	-2089.5449	-673.7998	-3146.9551	-648.54492	-233.7998	14677.045	457.58984	2055.3052	24526.295	966.58984	87.305176	10019.295	4856.5898	1594.3052	7149.2949	2146.5898	2912.3052	20206.295	-356.41016	3188.3052	19524.295	18571.59	4727.3052	11310.295	-738.41016	3481.3052	9968.2949	-333.41016	-836.69482	2307.2949	1453.5898	3203.3052	21810.295	13788.59	3246.3052	3186.2949	22629.59	5443.3052	4521.2949	-437.41016	2852.3052	18818.295	980.53516	338.13477	2253.7646	13147.535	5373.1348	42382.766	633.53516	174.13477	4707.7646	1616.5352	1635.1348	18699.766	2165.6899	7296.2349	8110.3398	2281.6899	684.23486	21021.34	1867.6899	1960.2349	23238.34	3034.6899	693.23486	23464.34	2132.6899	536.23486	25334.34	684.68994	-135.76514	6035.3398	3007.6899	-61.765137	25357.34	4022.6899	1223.2349	15595.34	10568.51	33042.5	32380.109	4932.5098	3433.5	14156.11	-322.49023	2670.5	10245.11	668.50977	4429.5	21702.109	1902.3452	846.87988	-3930.4453	8228.3457	514.87988	22617.555	1154.6799	2297.6948	5722.9502	12045.68	842.69482	-294.0498	934.67993	1211.6948	9167.9502	2214.6799	1524.6948	827.9502	-653.0249	1711.9102	14144.035
86.390137	7659.4849	3483.7598	1477.3901	1854.4849	-560.24023	486.39014	22635.484	27791.76	15473.08	-302.95996	-5289.7559	1589.0801	-1641.96	14116.244	-767.77002	3378.7251	30079.025	11659.42	26280.191	31252.035	-1264.5801	3038.1904	12655.035	14458.25	6614.7549	38740.199	4571.98	-17.464844	2204.6797	18882.98	9442.5352	44205.68	1324.98	2108.5352	-1479.3203	2102.98	3725.5352	17708.68	8751.125	3667.1851	-2743.5801	5861.7949	23948.301	15673.08	2338.165	-1311.3447	15661.654	2731.165	-3272.3447	1392.6543	2581.165	-1983.3447	-3803.3457	8465.165	-1264.3447	2274.6543	2263.165	-2670.3447	-663.3457	1612.6396	-2677.8945	8600.4941	13526.64	-199.89453	41569.492	15665.64	2634.1055	41745.492	3611.3401	2497.105	6607.2148	-507.79492	-92.765137	-1640.3652	-1464.7949	-1375.7651	-3612.3652	-245.3501	13735.705	7016.0254	-659.3501	1502.7051	20660.025	18592.766	3270.0249	-338.51465	10497.725	-2589.625	-5028.1553	-4452.2754	-2614.625	144.84473	-4040.2754	-4301.625	-4225.1553	-3004.2754	693.375	39573.844	12840.725	1553.375	23348.844	-3200.2754	-505.625	23498.844	-4213.2754	-4249.625	358.84473	-2995.2754	2356.375	7316.8447	-2861.2754	3360.375	10273.845	-4151.2754	1759.375	39895.844	-4148.2754	-1026.625	12380.845	-4543.2754	1258.375	20508.844	-3574.2754	-600.625	20592.844	1162.7246	8567.375	21018.844	-4936.2754	-3097.625	23111.844	-2177.2754	-1009.625	14216.845	-4283.2754	-4111.625	-7239.1553	-4513.2754	-16.625	2192.8447	-2648.915	-462.79492	2566.835	12274.811	16584.9	5510.6699	444.52002	808.14014	749.95996	896.52002	273.14014	-2810.04	9116.5195	912.14014	-2071.04	7117.52	15270.141	22960.961	636.52002	603.14014	-3796.04	17408.625	6349	10671.336	10235.625	7254	16346.336	597.625	1016	-8777.6641	1433.625	11417	30015.336	1995.625	933	10493.336	1531.625	2071	20920.336	816.625	-851	-12926.664	1681.625	358	11848.336	17241.625	4117	10904.336	5693.625	2580	-1876.6641	1769.625	1435	-7154.6641	1631.625	1072	12472.336	2706.625	1564	-9464.6641	500.625	1902	11108.336	23132.379	2492.7202	-356.43457	7055.1201	7432.0752	14083.935	12191.12	3816.0752	9294.9346	89.120117	25834.074	14252.935	-1613.8799	1637.0752	8697.9346	-1318.915	-319.40479	9922.6406	3615.4551	-82.445312	16603.221	8418.4551	1494.5547	27364.221	4924.4551	-1706.4453	14778.221	7463.4551	-505.44531	14174.221	10045.455	422.55469	9723.2207	12734.096	4941.0049	8807.2109	6234.0952	4717.0049	-12156.789	-1548.9048	2421.0049	-12583.789	-2184.9048	1386.0049	-9292.7891	-1677.9048	2839.0049	6962.2109	101.70508	2101.3198	21257.045	2388.7051	1142.3198	8382.0449	4422.7051	2017.3198	8615.0449	1258.7051	3001.3198	21505.045	551.70508	1910.3198	16839.045	21777.705	5647.3198	10269.045	592.70508	3016.3198	13262.045	1459.7051	-1558.6802	2664.0449	1225.7051	4214.3198	21325.045	15396.705	3296.3198	6111.0449	21779.705	5177.3198	6204.0449	874.70508	2997.3198	19306.045	396.96484	-336.41504	1571.9453	6189.9648	4887.585	40830.945	-4972.0352	1318.585	4045.9453	-2561.0352	1768.585	18730.945	1129.5098	8939.21	6505.0547	542.50977	-534.79004	16016.055	-1251.4902	1908.21	20311.055	461.50977	-94.790039	18464.055	476.50977	-418.79004	24632.055	-51.490234	-1316.79	3534.0547	-625.49023	962.20996	19677.055	2993.5098	-70.790039	9826.0547	16955.955	26203.91	18136.574	6334.9551	1047.9102	6909.5742	-782.04492	502.91016	7415.5742	1842.9551	2189.9102	18993.574	683.77979	-669.41504	115.47461	4489.7798	-407.41504	24637.475	12.524902	3124.0098	14875.91	5022.5249	1445.0098	2483.9102	-1426.4751	1335.0098	10903.91	1464.5249	1247.0098	266.91016	260.81982	564.04004	12157.3
-1283.2651	7536.75	2379.6602	-2058.2651	-299.25	-798.33984	3672.7349	20298.75	31106.66	8438.585	2966.9048	-4769.4043	-1325.415	3407.9048	10786.596	338.74512	1163.0098	28981.59	16450.82	27276.285	31726.551	-8.1801758	2212.2852	12768.551	20393.9	914.27539	43609.191	-707.67969	1677.4702	5784.2852	12919.32	9142.4707	43345.285	-1659.6797	1628.4702	3297.2852	-1758.6797	4580.4702	16539.285	9435.1152	4506.7598	-14131.551	7895.3301	28672.76	10832.305	1097.4248	3927.3901	18254.234	-1027.5752	3651.3901	3009.2354	-1469.5752	1581.3901	134.23535	2686.4248	4065.3901	8238.2354	-949.5752	919.39014	2227.2354	2931.7197	2162.9399	10928.35	6806.7197	4789.9399	40379.352	24660.719	11554.939	48592.352	-531.01514	1740.1499	8342.1846	-4085.6499	-1550.9551	2829.0898	-3632.6499	-1634.9551	-319.91016	985.08496	14125.285	5538.3901	605.08496	1404.2852	24250.391	18119.129	3123.5249	-6512.1953	15539.34	4111.2051	1329.9102	-3261.6602	1766.2051	3653.9102	-2323.6602	1935.2051	1189.9102	-2227.6602	4884.2051	39455.91	10769.34	6094.2051	27621.91	-1735.6602	5729.2051	22528.91	-4034.6602	2268.2051	4369.9102	-2285.6602	5407.2051	10144.91	-1238.6602	4625.2051	13348.91	-2925.6602	6879.2051	37583.91	-2569.6602	3319.2051	14876.91	-2921.6602	3749.2051	23439.91	-2666.6602	4034.2051	23580.91	13686.34	7101.2051	29623.91	-3445.6602	3786.2051	27881.91	-2815.6602	3231.2051	12727.91	-3297.6602	1003.2051	-2649.0898	-3440.6602	2881.2051	17407.91	690.91992	386.08984	-5337.2109	13641.77	16512.016	10310.42	-1232.6099	-904.79492	336.41504	-1325.6099	290.20508	716.41504	3140.3901	529.20508	-2021.585	2835.3901	15505.205	21105.414	-1096.6099	831.20508	-3264.585	15444.955	5888.0249	15183.41	8397.9551	6919.0249	19858.41	-488.04492	-1000.9751	-3430.5898	1039.9551	9847.0254	38453.41	1069.9551	879.0249	15595.41	115.95508	3557.0249	27111.41	-246.04492	-809.9751	-6022.5898	-43.044922	1422.0249	13133.41	18828.955	4085.0249	17630.41	1237.9551	1149.0249	2336.4102	1936.9551	547.0249	-1981.5898	1078.9551	2400.0249	19553.41	1107.9551	494.0249	-2495.5898	641.95508	1347.0249	14032.41	11952.845	2108.2749	-1818.9199	8523.3252	7121.0952	18762.305	12758.325	2894.0952	4412.3047	1669.325	18787.096	15965.305	733.32495	152.09521	9949.3047	-308.90479	-2314.5596	12768.355	8193.6504	-1589.5352	12850.785	12324.65	465.46484	25618.785	9323.6504	-1639.5352	10482.785	10626.65	97.464844	12520.785	10602.65	739.46484	11092.785	7808.9053	2773.2305	13244.4	5860.9053	-858.76953	-5380.5996	-5965.0947	-464.76953	-4730.5996	-7148.0947	-929.76953	126.40039	-8113.0947	-1486.7695	13124.4	-321.45508	389.41504	21003.525	-184.45508	-961.58496	5064.5254	3155.5449	682.41504	2423.5254	-864.45508	2490.415	18893.525	-1627.4551	2848.415	9866.5254	18770.545	4081.415	10692.525	-282.45508	2852.415	8593.5254	-517.45508	-1820.585	-261.47461	376.54492	399.41504	17086.525	11402.545	2069.415	-708.47461	23294.545	5044.415	3636.5254	-927.45508	261.41504	17917.525	3334.5249	1229.1001	1512.5254	2846.5249	6162.1001	37016.523	653.5249	731.1001	2169.5254	1870.5249	4866.1001	16650.525	2909.9248	4099.7197	8316.585	1698.9248	-2970.2803	21424.586	2367.9248	-1137.2803	22781.586	1208.9248	-686.28027	20044.586	521.9248	-2242.2803	24921.586	3960.9248	-1941.2803	1160.585	450.9248	-1988.2803	22740.586	257.9248	-2095.2803	12820.585	15211.02	23890.49	15469.195	3208.02	-4462.5098	9408.1953	445.02002	-5271.5098	8141.1953	246.02002	-3858.5098	16695.195	405.5249	893.8999	-3545.5098	4428.5249	2010.8999	19825.49	1434.6001	3243.4302	7611.9297	10380.6	1468.4302	-1827.0703	1996.6001	-72.569824	12354.93	1066.6001	-222.56982	-3621.0703	3798.5098	1165.3501	13864.28
-1206.6348	309.89453	-971.56445	-2047.6348	-3551.1055	-4433.5645	-1569.6348	10379.895	17346.436	14878.02	-1267.0596	-4772.8398	326.02002	-5932.0596	13636.16	282.44482	3287.3149	29282.605	13159.135	30091.516	35504.602	-3052.8652	-92.485352	15584.6	19464.891	9992.1846	53371.758	-1576.7749	-367.08984	3434.4199	19199.225	7016.9102	41831.422	-2421.7749	-914.08984	624.41992	-1205.7749	2216.9102	15690.42	15164.99	93.594727	-13676.09	6241.0703	24994.816	18093.295	922.5	4366.6099	21830.574	1259.5	1982.6099	8438.5752	485.5	3254.6099	6194.5752	8377.5	3705.6099	7090.5752	1322.5	1809.6099	6406.5752	2367.0249	1395.5	12675.16	8605.0254	5152.5	46306.16	23948.025	8221.5	39844.16	2081.8999	4207.7051	14778.1	-4701.4199	-1547.6401	5283.98	-4623.4199	46.359863	2308.98	-2007.355	13607.45	4928.8799	-4130.355	1817.4502	21545.879	8262.0596	4660.3652	-6147.5156	16375.295	1504.0449	-2869.7451	-908.70508	-1143.9551	-1477.7451	462.29492	-955.95508	1247.2549	2061.2949	3282.0449	36006.254	16358.295	3996.0449	21055.254	935.29492	4222.0449	26598.254	307.29492	-456.95508	-1299.7451	880.29492	3875.0449	11510.255	1854.2949	1032.0449	5707.2549	-394.70508	2754.0449	23538.254	-1075.7051	-791.95508	14892.255	107.29492	986.04492	18447.254	-184.70508	3589.0449	29198.254	16455.295	3773.0449	17900.254	199.29492	1561.0449	18772.254	-397.70508	345.04492	8709.2549	-796.70508	-1896.9551	-7114.7451	-252.70508	33.044922	10941.255	-1364.4199	934.16016	1603.7354	7057.29	37416.914	6833.2354	708.53491	2339.71	-712.96484	-516.46509	1985.71	-1244.9648	1295.5349	1358.71	-4553.9648	4660.5352	11694.71	17189.035	877.53491	3110.71	-3254.9648	15503.59	4410.7402	14660.885	9516.5898	8351.7402	22999.885	-402.41016	-1691.2598	-6370.1152	-97.410156	8277.7402	34438.883	-126.41016	549.74023	15859.885	-502.41016	1548.7402	39351.883	908.58984	-1227.2598	-5053.1152	176.58984	822.74023	14915.885	18490.59	2688.7402	17284.885	2306.5898	1226.7402	4907.8848	891.58984	-58.259766	1385.8848	1464.5898	2244.7402	14307.885	-403.41016	-592.25977	-1304.1152	-190.41016	167.74023	15644.885	12321.34	1624.605	-369.91504	9561.5254	7246.7852	20545.6	11771.525	1293.7852	26436.6	2759.5249	19767.785	17796.6	-448.4751	-108.21484	11554.6	882.19995	-1001.7202	8586.7549	9081.3604	1083.0352	8895.8945	13303.36	4362.0352	24372.895	10299.36	3116.0352	8924.8945	12788.36	3993.0352	10984.895	9537.3604	1502.0352	5453.8945	11650.68	1539.5146	15009.02	11379.68	1601.5146	-3878.9805	-820.31982	-1825.4854	-4725.9805	-1207.3198	-1731.4854	-4099.9805	-1201.3198	-2384.4854	10870.02	1675.4648	-3381.3447	23364.24	429.46484	-5709.3447	6426.2402	5342.4648	-4810.3447	8350.2402	968.46484	-2972.3447	23044.24	1108.4648	-3171.3447	17982.24	21336.465	-3539.3447	9278.2402	1293.4648	-3859.3447	10537.24	709.46484	-6824.3447	1231.2402	1317.4648	-3833.3447	24537.24	13836.465	-4833.3447	3851.2402	21935.465	1333.6553	4785.2402	140.46484	-3926.3447	21411.24	-770.55957	1979.5801	-76.164062	4556.4404	7440.5801	34692.836	-537.55957	2303.5801	320.83594	-1742.5596	4361.5801	18453.836	1334.5898	9631.7148	7958.3447	846.58984	3202.7148	16076.345	816.58984	1972.7148	20119.344	2590.5898	2686.7148	26304.344	-178.41016	1236.7148	17835.344	-1439.4102	443.71484	-69.655273	1318.5898	2772.7148	19854.344	-426.41016	2127.7148	10011.345	14324.27	28119.211	12417.255	896.27002	2402.21	8186.2549	-779.72998	-231.79004	9045.2549	649.27002	1424.21	18128.254	646.08984	-2484.9248	-1038.0449	1869.0898	-1513.9248	24292.955	-1325.4702	1607.5952	9065.7051	7515.5298	2174.5952	-1391.2949	1111.5298	1847.5952	7113.7051	414.52979	1054.5952	-2572.2949	4982.4102	2592.9849	11789.155
-2903.9004	8856.3398	2169.7656	-148.90039	-4182.6602	-1570.2344	-1161.9004	11079.34	23986.766	8737.2549	2391.4502	-5933.7656	-1062.7451	1564.4502	11572.234	824.01001	2251.1851	19669.031	10596.295	31021.6	25963.539	-1212.7051	6487.6001	14836.539	-4662.1543	6521.3604	50446.938	3204.915	1448.75	1344.6797	23200.914	5959.75	44857.68	1961.915	223.75	-1775.3203	2429.915	3277.75	15593.68	13756.795	-848.0498	-9620.1504	3430.4902	31861.129	19256.006	-915.59521	3447.79	21705.309	1162.4048	1202.79	9964.3096	763.40479	1659.79	6222.3096	6903.4048	3898.79	9693.3096	1463.4048	277.79004	5401.3096	1289.7695	3010.25	10766.83	3860.7695	6825.25	31171.83	20969.77	11698.25	40772.828	1505.7202	3228.0801	10786.345	1709.5698	-26.540039	4933.9849	-572.43018	1056.46	3667.9849	214.12012	8782.9746	8227.0254	-1708.8799	3427.9751	23941.025	19713.525	4642.3999	-2222.2402	15175.42	2218.5352	2310.4053	-2223.5801	1496.5352	5027.4053	-1363.5801	1473.5352	7151.4053	93.419922	4637.5352	41791.406	16459.42	6688.5352	28934.406	-714.58008	5119.5352	31915.406	-797.58008	3599.5352	5677.4053	6346.4199	4448.5352	8107.4053	-770.58008	4854.5352	14313.405	-860.58008	4472.5352	31058.406	-1274.5801	3246.5352	19937.406	-1290.5801	3294.5352	24733.406	-440.58008	3571.5352	30895.406	20748.42	5004.5352	25034.406	-1246.5801	1683.5352	28407.406	-1934.5801	2443.5352	16715.406	-1770.5801	-94.464844	-845.59473	-1456.5801	2905.5352	14914.405	-889.33984	1930.2749	3869.1602	645.11499	35715.855	5506.335	-1308.9751	-1964.1099	2466.8252	-1508.9751	-1882.1099	821.8252	5804.0249	-304.10986	2131.8252	4236.0249	14145.891	23142.824	-333.9751	-1002.1099	61.825195	7031.8198	17779.41	22898.5	7760.8198	8094.4102	33245.5	-710.18018	341.41016	3584.5	-519.18018	9479.4102	43463.5	631.81982	2437.4102	20956.5	-19.180176	4073.4102	32974.5	-1620.1802	982.41016	651.5	-748.18018	2739.4102	21522.5	17516.82	6790.4102	25707.5	-6.1801758	2828.4102	8716.5	-323.18018	1713.4102	7549.5	291.81982	1906.4102	21278.5	380.81982	1341.4102	5232.5	-748.18018	2870.4102	25530.5	20871.766	2819.8198	-1733.9697	6716.98	9297.0049	9708.8154	14528.98	5448.0049	38251.816	1285.98	22925.004	14539.815	-803.02002	2015.0049	6653.8154	586.85986	2954.855	3408.7754	3242.335	2784	11258.815	9128.335	4393	28972.816	7921.335	3603	12398.815	7184.335	3773	15177.815	8505.335	3492	8161.8154	11799.721	4651.7749	6192.5098	13351.721	2578.7749	-8360.4902	-410.27979	-1033.2251	-11073.49	551.72021	119.7749	-6470.4902	-1377.2798	358.7749	9698.5098	1554.0552	2517.7549	14986.664	401.05518	305.75488	6094.6641	3517.0552	574.75488	-41.335938	294.05518	3189.7549	20821.664	213.05518	2753.7549	12106.664	15178.055	3844.7549	4789.6641	-1163.9448	3138.7549	6461.6641	431.05518	-844.24512	-3493.3359	-649.94482	2084.7549	15523.664	15086.055	3652.7549	-1607.3359	29649.055	5656.7549	-1333.3359	-1993.9448	688.75488	12403.664	-511.45996	-1410.7998	117.32031	922.54004	4813.2002	37527.32	-1684.46	-731.7998	2695.3203	541.54004	1526.2002	19379.32	1739.3101	4440.625	12007.86	901.31006	-1450.375	20192.859	996.31006	81.625	17713.859	2390.3101	-128.375	16451.859	-402.68994	-819.375	19803.859	-717.68994	-2627.375	148.86035	-812.68994	-1335.375	22579.859	473.31006	-1686.375	12974.86	14804.895	14729.695	5579.1396	3135.895	-568.30518	10157.14	1425.895	323.69482	12705.14	731.89502	1035.6948	19180.141	2177.165	1711.5801	-7194.8047	5401.165	2089.5801	19106.195	-544.6499	4321.5498	4985.2148	6681.3501	2970.5498	-517.78516	990.3501	3767.5498	14046.215	867.3501	3122.5498	-355.78516	6214.4751	5258.3701	11791.75
1188.0552	7481.4199	-4255.2051	1311.0552	374.41992	-7490.2051	3476.0552	21847.42	18194.795	12832.53	1125.8452	-2879.6445	3916.53	2288.8452	18679.355	1656.7051	2241.2251	20235.859	11068.425	24969.855	29812.426	-1387.5752	2961.8555	15202.425	2482.02	5860.5947	56294.91	-1368.9551	1046.6699	8441.8799	15831.045	8412.6699	48498.879	-1766.9551	478.66992	7144.8799	-1175.9551	2791.6699	21501.879	15503.82	1753.3496	-16489.109	16882.484	38910.879	18769.775	-33.345215	2072.4102	9092.9648	829.65479	1859.4102	-5222.0352	653.65479	543.41016	-9189.0352	5568.6548	4113.4102	-3045.0352	2490.6548	-672.58984	-6254.0352	3401.335	-861.48535	5330.0195	5951.335	2548.5146	29455.02	35084.336	9832.5146	35666.02	887.4751	-3512.7549	17523.234	655.7998	43.845215	-1046.4805	-3878.2002	-2082.1548	-2116.4805	-761.96484	14398.16	5982.2998	-1797.9648	1983.1602	23189.301	17760.26	2587.0249	-2862.5996	15126.04	-492.45508	-1563.4453	-3090.96	594.54492	298.55469	-3579.96	-2465.4551	1828.5547	-917.95996	-103.45508	37021.555	13250.04	3965.5449	27267.555	-2584.96	2650.5449	27302.555	-1334.96	-1587.4551	-141.44531	-2529.96	3982.5449	7359.5547	-2635.96	656.54492	9045.5547	-3267.96	513.54492	28113.555	-2897.96	-692.45508	15552.555	-2713.96	1072.5449	16519.555	-2602.96	2549.5449	23307.555	14073.04	1245.5449	19904.555	-3288.96	245.54492	25159.555	-2126.96	94.544922	12159.555	-3389.96	-1223.4551	-5764.4453	-3157.96	148.54492	21723.555	2124.1401	1632.6099	2260.5947	5405.4297	32470.996	18099.344	-666.89502	528.90479	253.73535	-645.89502	432.90479	-3599.2646	5081.105	2439.9048	-3331.2646	4546.105	15471.904	22192.734	17066.105	4548.9048	-5174.2646	20703.586	4137.875	13149.225	11225.585	8280.875	22933.225	777.58496	2147.875	-7051.7754	291.58496	11393.875	35288.227	-268.41504	3023.875	18858.225	-160.41504	3514.875	27080.225	-437.41504	-363.125	-8368.7754	802.58496	1953.875	11199.225	10491.585	3384.875	14653.225	747.58496	2290.875	-632.77539	1352.585	1663.875	-3198.7754	1043.585	2382.875	18358.225	2337.585	2106.875	-4639.7754	-316.41504	2031.875	10022.225	16566.061	3920.125	-2650.1748	9334.4551	10864.516	14271.92	14914.455	4910.5151	-1059.0801	6905.4551	18165.516	20709.92	1183.4551	1911.5151	7176.9199	496.65991	-727.1001	6990.8198	4749.2549	290.16992	5841.3799	10460.255	2162.1699	22250.379	9012.2549	918.16992	9912.3799	8793.2549	1731.1699	15911.38	1926.2549	695.16992	5576.3799	16603.379	935.3252	18798.664	8285.3799	-354.6748	982.66504	807.37988	-3397.6748	-4276.335	-152.62012	-2462.6748	95.665039	-1840.6201	-4549.6748	19180.664	1727.5952	3284.375	18416.754	488.59521	-109.625	6408.7549	1349.5952	975.375	8403.7549	421.59521	2334.375	24394.754	493.59521	2858.375	16764.754	13048.596	3078.375	10104.755	-23.404785	3639.375	9421.7549	1304.5952	-89.625	3244.7549	-1449.4048	4891.375	19142.754	12502.596	2725.375	5124.7549	15660.596	5034.375	3686.7549	-127.40479	1670.375	17510.754	-18.214844	892.0498	1321.8604	2729.7852	5193.0498	41041.859	-1840.2148	376.0498	2526.8604	-30.214844	2472.0498	18994.859	563.94482	6060.3252	13983.48	238.94482	-171.6748	23763.48	-229.05518	1676.3252	23638.48	4945.9448	46.325195	24338.48	-1017.0552	1659.3252	26350.48	-793.05518	-1489.6748	2898.4805	-16.055176	-174.6748	21942.48	446.94482	-648.6748	13061.48	31461.975	4800.6001	5372.3154	-106.0249	4492.6001	13615.315	-1561.0249	4061.6001	15250.315	-1561.0249	4203.6001	34364.316	1190.75	2189.0698	-1673.54	1304.75	2552.0698	23240.461	876.20508	585.58984	12381.29	8642.2051	-759.41016	2869.29	18.205078	404.58984	18134.289	1446.2051	-1293.4102	1446.29	4991.1748	2662.8452	14233.085
-1843.2402	7754.335	-703.4043	49.759766	-547.66504	-4820.4043	950.75977	11173.335	21532.596	2061.2305	294.68994	-2162.8359	-4624.7695	1855.6899	15649.164	-11.169922	1958.6748	26495.035	6927.4854	23104.715	28654.445	-2389.5146	4483.7148	19037.445	-2397.8252	3779.8701	48701.816	-2406.2754	698.8252	8011.875	13791.725	9758.8252	45798.875	-2588.2754	1083.8252	3416.875	-3621.2754	3203.8252	12332.875	9095.4004	4.0703125	-16345.5	6630.3604	25061.85	20567.285	-656.0752	2022.625	15297.91	-675.0752	-469.375	117.91016	1190.9248	-998.375	-3434.0898	4249.9248	2663.625	-1696.0898	2149.9248	-485.375	-2391.0898	1653.7354	2564.8149	18539.445	7061.7354	3931.8149	40088.445	40530.734	12691.814	43566.445	7981.9951	1615.1201	7851.0596	-983.90479	2107.6851	1689.6152	-2001.9048	1561.6851	-126.38477	-1771	12430.92	6228.4551	-1389	1053.9199	21368.455	22297.801	2280.3447	-950.65039	19817.215	-517.29492	3148.5098	-222.78491	-1367.2949	4681.5098	667.21509	-1501.2949	5144.5098	1977.2151	1596.7051	48278.508	15178.215	5365.7051	28447.51	1674.2151	3163.7051	33121.508	1352.2151	-942.29492	6839.5098	1634.2151	3677.7051	17055.51	2663.2151	1719.7051	13155.51	1005.2151	1189.7051	28772.51	232.21509	1291.7051	22464.51	652.21509	1121.7051	22938.51	23.215088	3947.7051	27378.51	19326.215	765.70508	27047.51	1941.2151	675.70508	28929.51	1492.2151	-400.29492	20987.51	1334.2151	-1911.2949	-194.49023	1053.2151	764.70508	28263.51	11086.025	-1785.9399	3176.5596	5208.8501	35540.781	18154.574	-2716.75	-1882.0151	-4839.0059	-3427.75	-1779.0151	-5572.0059	4010.25	-303.01514	-7821.0059	1573.25	12064.984	19312.994	9692.25	-1058.0151	-8605.0059	21395.615	15580.085	11483.74	7597.6152	8514.085	18040.74	-2080.3848	-2752.915	-6477.2598	-2263.3848	6274.085	33666.742	-2775.3848	-546.91504	14267.74	-2213.3848	2638.085	21525.74	-3480.3848	-1400.915	-7294.2598	-1859.3848	1283.085	16088.74	14765.615	5584.085	14749.74	-1981.3848	567.08496	2356.7402	-1231.3848	1388.085	-758.25977	-1700.3848	842.08496	16293.74	-2324.3848	-1136.915	-4453.2598	-2576.3848	-468.91504	18261.74	15298.285	1936.04	-2941.4902	12383.87	8791.6445	9207.4854	12957.87	1944.645	-5601.5146	990.87012	28384.645	13459.485	-158.12988	-195.35498	4639.4854	-1418.9399	3113.4502	8282.3701	11810.925	-1400.8701	6386.8496	12386.925	2523.1299	32439.85	6483.9248	-947.87012	13818.85	7702.9248	-1216.8701	12889.85	1299.925	-2693.8701	2106.8496	11311.685	4586.3999	1451.9141	3969.6846	3726.3999	-13807.086	-3443.3154	-142.6001	-12181.086	-1935.3154	687.3999	-10331.086	-5113.3154	2076.3999	5861.9141	3067.8198	2926.5249	8927.1191	-859.18018	2396.5249	2308.1191	1595.8198	2721.5249	4244.1191	661.81982	3870.5249	13633.119	1791.8198	4232.5249	12028.119	12693.82	5656.5249	4587.1191	-2023.1802	5286.5249	1746.1191	-654.18018	0.52490234	-2734.8809	-790.18018	4554.5249	18672.119	14659.82	5066.5249	-3737.8809	15310.82	3842.5249	-1852.8809	-766.18018	2670.5249	13689.119	3957.4849	1208.71	-856.33008	2673.4849	7619.71	35792.672	1729.4849	2842.71	2625.6699	2414.4849	3021.71	15994.67	466.87012	6998.2949	15251.71	1321.8701	1120.2949	23717.711	-1950.1299	2260.2949	19803.711	1213.8701	2251.2949	24428.711	-1145.1299	1545.2949	20719.711	-1619.1299	129.29492	3794.71	173.87012	1895.2949	20982.711	-1022.1299	381.29492	12248.71	33918.133	1735.9854	6605.2998	723.13477	-370.01465	11340.3	1989.1348	-1269.0146	11996.3	496.13477	-1057.0146	20651.301	-915.71484	455.45508	1181.4346	-220.71484	184.45508	25554.434	4921.71	3582.3652	11822.9	12827.71	1525.3652	1531.9004	1874.71	382.36523	15270.9	2463.71	240.36523	-494.09961	2233.2349	2995.9902	9434.2598
3972.8901	4872.2852	-7207.625	-131.10986	-1363.7148	-8698.625	-452.10986	19714.285	17299.375	11535.96	-1105.7803	-13213.32	340.95996	-3.7802734	8925.6797	-1697.4248	7515.1396	26230.67	9153.0654	36501.273	21532.029	-3830.9346	2531.2749	7600.0293	-310.76465	4425.9902	53274.57	177.97998	2018.8101	3162.21	18236.98	9418.8105	45556.211	22.97998	2394.8101	1447.21	1465.98	5906.8101	24563.211	9363.375	1230.96	-6227.7109	8121.165	33610.078	16524.506	-790.27979	426.35498	13567.085	-906.27979	-897.64502	1726.085	-763.27979	1102.355	-1034.915	4904.7202	1626.355	1966.085	-598.27979	848.35498	319.08496	1744.1299	1976.5801	10652.561	2753.1299	3610.5801	31520.561	36453.129	8962.5801	37540.562	3637.2651	1287.335	16426.074	-197.68506	365.08496	-590.84961	-1706.6851	-900.91504	-4002.8496	625.14502	19175.855	7609.6445	1000.145	1226.855	23234.645	21865.48	1390.0698	-991.49512	16428.754	4309.8149	-1552.165	927.75488	566.81494	3.8349609	1252.7549	1699.8149	1250.835	1821.7549	6223.8149	39037.836	16901.754	8706.8145	22757.836	1165.7549	5127.8149	24478.836	868.75488	2580.8149	617.83496	112.75488	6442.8149	7828.835	2508.7549	5026.8149	8303.835	1317.7549	3257.8149	29386.836	989.75488	2668.8149	15468.835	614.75488	3057.8149	16892.836	2243.7549	5497.8149	23043.836	14094.755	6861.8149	22190.836	1130.7549	2828.8149	21464.836	1323.7549	1895.8149	13093.835	-454.24512	960.81494	-5876.165	181.75488	2190.8149	25990.836	3254.29	2043.8301	3374.335	3342.52	38213.371	24232.164	-2368.0898	-160.78516	2836.2749	-2613.0898	-1332.7852	2695.2749	7747.9102	-657.78516	-940.7251	2599.9102	11510.215	20550.275	-2520.0898	1574.2148	-780.7251	10374.83	9026.8848	15269.51	7679.8301	9075.8848	21896.51	-2054.1699	3006.8848	-6701.4902	-2148.1699	9145.8848	34613.508	-2454.1699	3332.8848	13148.51	-885.16992	5865.8848	33197.508	-3591.1699	705.88477	-9688.4902	-2706.1699	3193.8848	14590.51	13581.83	5189.8848	15119.51	-798.16992	3972.8848	919.50977	-1677.1699	2777.8848	-1218.4902	-2547.1699	3884.8848	14934.51	-2633.1699	1953.8848	-4317.4902	-2064.1699	2014.8848	8552.5098	13179.725	2450.2798	115.625	4900.9648	4099.6802	18632.324	10451.965	963.68018	17820.324	-920.03516	24846.68	18844.324	-2274.0352	-1758.3198	10506.325	2740.5549	355.47998	12999.895	8912.3848	1052.0249	14441.31	10096.385	3326.0249	21679.309	8027.3848	2337.0249	16317.31	9599.3848	3603.0249	13943.31	168.38477	2653.0249	6115.3096	13121.205	3955.0596	17960.504	4408.2051	-241.94043	-2371.4951	68.205078	-1048.9404	-2742.4951	-822.79492	-1898.9404	1701.5049	-2100.7949	-2381.9404	14711.505	1161.5303	-853.6748	15366.215	1387.5303	-887.6748	8014.2148	2803.5303	-755.6748	4679.2148	2288.5303	2389.3252	18938.215	-1451.4697	218.3252	11856.215	14628.53	3547.3252	7971.2148	-2438.4697	1274.3252	6051.2148	-105.46973	-3689.6748	1125.2148	-804.46973	-428.6748	17413.215	13152.53	31.325195	18.214844	16851.531	4204.3252	1068.2148	-575.46973	1096.3252	18343.215	-2115.7305	1324.1548	-3013.6504	-2016.7305	3648.1548	35328.352	-3784.7305	531.15479	-3442.6504	-978.73047	2339.1548	12382.35	3567.5801	2701.8652	5890.5703	3925.5801	-260.13477	22990.57	3683.5801	1552.8652	17716.57	3857.5801	-136.13477	16681.57	1969.5801	-1008.1348	18839.57	2300.5801	-1543.1348	-2502.4297	2920.5801	-138.13477	19174.57	1728.5801	87.865234	7849.5703	32913.996	3863.1602	9314.1797	1224.9951	3261.1602	12816.18	692.99512	1574.1602	15752.18	-383.00488	3748.1602	24003.18	1121.0249	-1361.1299	-553.625	2361.0249	-1688.1299	22041.375	1404.8	4057.1299	7165.6396	9776.7998	2952.1299	-1615.3604	2984.8	1510.1299	7584.6396	671.80005	1280.1299	-883.36035	8952.0547	2273	12903.86
1238.2402	11493.135	-1747.9453	-407.75977	280.13477	-4919.9453	619.24023	19732.135	18356.055	16008.165	-678.125	-8865.3594	6471.165	1762.875	13964.641	-366.7998	950.36523	23733.025	13391.1	33911.727	34831.148	95.099609	1733.7246	18466.15	5671.2451	6791.4751	53546.992	1751.4751	-163.29004	10408.525	18643.475	10626.71	51216.523	1363.4751	-103.29004	8867.5254	2775.4751	4091.71	27377.525	14923.52	-1694.8604	-11155.84	9459.79	50831.355	2400.8945	-755.98486	2930.1851	19297.305	-421.98486	1264.1851	2107.3047	-350.98486	2045.1851	655.30469	7232.0151	3775.1851	4879.3047	381.01514	1557.1851	2382.3047	6275.77	2422.0249	9334.6543	5575.77	4679.0249	29035.654	61964.77	13501.025	42448.656	2918.79	2991.3599	17320.039	45.875	1040.0698	-1477.5195	-955.125	197.06982	-1796.5195	-353.76001	11942.109	13491.81	280.23999	1679.1099	25503.809	18167.676	1303.355	66.485352	13722.335	-22.319824	-2651.585	-1256.665	-1653.3198	1102.415	-896.66504	-1263.3198	-417.58496	-1274.665	1517.6802	36712.414	14923.335	4526.6802	27509.414	-443.66504	2322.6802	25235.414	-1354.665	-1032.3198	1688.415	-502.66504	2138.6802	8558.415	1405.335	2108.6802	10414.415	-2161.665	1481.6802	28046.414	-1115.665	-677.31982	21471.414	-2512.665	560.68018	16962.414	-2012.665	3714.6802	21226.414	15935.335	2833.6802	19285.414	-448.66504	242.68018	23966.414	-1129.665	1294.6802	14064.415	-951.66504	-2060.3198	-4533.585	-2364.665	1349.6802	18526.414	11435.645	1831.585	-2079.8896	24148.025	29593.086	26953.594	1785.0601	-48.035156	2640.96	479.06006	-229.03516	723.95996	11341.061	-123.03516	-542.04004	4912.0601	9739.9648	21704.961	254.06006	510.96484	239.95996	14795.76	12990.15	17370.08	10733.76	6593.1499	24566.08	1168.76	-2269.8501	-2242.9199	1460.76	7356.1499	34316.078	2250.76	688.1499	14921.08	1992.76	623.1499	38383.078	1389.76	-1105.8501	-6372.9199	1764.76	-263.8501	15264.08	17624.76	2394.1499	20089.08	4455.7598	2127.1499	10051.08	2371.76	-196.8501	-79.919922	1676.76	917.1499	17485.08	2017.76	-1278.8501	-667.91992	1085.76	-567.8501	19140.08	14427.436	2592.7998	-3168.2451	8169.0098	7407.5298	14045.125	18947.01	6316.5298	9488.125	10796.01	16308.529	8288.125	1279.01	2729.5298	13027.125	1791.0349	548.72021	10968.495	9292.3945	2993.615	9981.9102	10132.395	4440.6152	19600.91	8016.395	5019.6152	9610.9102	9125.3945	3034.615	11826.91	2016.395	5916.6152	7439.9102	14544.82	7690.2949	15114.855	2876.8198	4060.2949	-3572.1445	1232.8198	2248.2949	-3778.1445	1238.8198	2811.2949	-2911.1445	-533.18018	1994.2949	16767.855	3200.3301	2006.6899	13282.18	3611.3301	1268.6899	1984.1797	7239.3301	2630.6899	4820.1797	3642.3301	2142.6899	15901.18	1784.3301	2170.6899	12049.18	23680.33	5009.6899	7335.1797	1582.3301	3539.6899	4074.1797	1579.3301	-416.31006	-4953.8203	1612.3301	3187.6899	16448.18	16401.33	2665.6899	13.179688	21672.33	5074.6899	578.17969	6190.3301	2131.6899	13273.18	117.91504	269.36523	-1335.1797	-1757.085	3960.3652	41122.82	-29.084961	1325.3652	-260.17969	-1286.085	3049.3652	19823.82	169.34521	-21.544922	6071.4346	653.34521	-1647.5449	18364.434	127.34521	-1351.5449	11731.435	505.34521	-384.54492	14576.435	-1264.6548	-1024.5449	18480.434	-1131.6548	-3097.5449	-3850.5654	-306.65479	-67.544922	15603.435	1352.3452	-1116.5449	5318.4346	31646.484	2635.1504	7193.2549	2512.4849	-30.849609	11336.255	-2271.5151	-653.84961	12598.255	-566.51514	434.15039	24180.254	-632.64014	1446.2251	2034.0098	732.35986	2926.2251	22820.01	-1175.1201	924.5498	6463.2002	7541.8799	1365.5498	1989.2002	3231.8799	-2429.4502	12845.2	-1653.1201	-2344.4502	-394.7998	9426.46	2495.3848	10404.51
-1427.9199	5215.5801	5957.21	-2391.9199	-1169.4199	-2162.79	-643.91992	14985.58	28337.211	10124.7	199.48047	-5735.8945	1206.7002	-584.51953	13827.105	-404.12012	2643.2002	21602.656	23462.939	24483.154	33972.648	3621.9399	-9337.8457	12793.65	-2232.5547	10746.235	55469.828	-977.12988	-428.1001	4905.21	16683.871	8785.9004	48535.211	-1307.1299	-576.1001	1918.21	197.87012	2810.8999	27445.211	7839.7451	1830.9551	-9317.3496	10718.685	30601.156	22226.16	1016.9751	2789.4399	16693.125	1657.9751	1855.4399	2709.125	521.9751	2774.4399	-3235.875	5452.9751	4757.4399	4450.125	359.9751	2104.4399	2323.125	-5155.7998	-749.59961	8353.8008	-29.799805	1181.4004	27239.801	20690.199	2957.4004	47148.801	2745.3799	2787.7402	17811.094	-1712.7148	1042.3501	-877.25977	-2338.7148	810.3501	1964.7402	-8.0048828	17532.689	8364.8398	482.99512	3153.6899	21928.84	24052.859	3038	-1438.2549	18353.029	617.99023	-1093.8096	806.03003	-2026.0098	1696.1904	1099.03	-2354.0098	-10.80957	1946.03	-1081.0098	42098.191	17182.029	2794.9902	26524.191	2288.03	624.99023	24253.191	1217.03	-2403.0098	1475.1904	544.03003	60.990234	9302.1904	1745.03	1234.9902	10852.19	90.030029	544.99023	27362.191	803.03003	-915.00977	18270.191	1532.03	-783.00977	22469.191	1118.03	196.99023	22249.191	11782.03	596.99023	19915.191	2081.03	-996.00977	26734.191	2465.03	-2194.0098	18613.191	816.03003	-3255.0098	-5739.8096	1092.03	1343.9902	15278.19	10410.35	525.61523	304.90039	4608.2197	38582.449	14620.63	-4.4150391	212.40479	-3315.0996	-1259.415	-1816.5952	-3593.0996	7553.585	-329.59521	-2870.0996	2942.585	8477.4043	19081.9	-188.41504	-591.59521	-3800.0996	13525.08	8631.4395	21839.844	9252.0801	8977.4395	32489.844	1328.0801	108.43994	5353.8447	733.08008	6259.4399	45538.844	1398.0801	1330.4399	24571.844	681.08008	1887.4399	35128.844	512.08008	-941.56006	919.84473	827.08008	1411.4399	21197.844	17083.08	3708.4399	22747.844	2690.0801	1307.4399	13001.845	2120.0801	3690.4399	9658.8447	1662.0801	3046.4399	26366.844	341.08008	478.43994	7321.8447	1525.0801	1214.4399	25516.844	14089.561	-2037.0098	947.31543	9527.8848	5081.2549	14522.115	23978.885	3319.2549	7469.1152	2067.885	26965.254	15244.115	951.88501	-1061.7451	6704.1152	-886.9502	85.265137	7104.79	8918.0703	2953.625	10434.89	12266.07	3513.625	20327.891	11900.07	1133.625	14428.89	9115.0703	3247.625	13998.89	899.07007	3471.625	4580.8896	15556.76	-3106.0752	12464.211	10805.76	-1160.0752	-5900.7891	1164.7598	-4208.0752	-2811.7891	-272.24023	-4580.0752	-2405.7891	-413.24023	-5175.0752	18760.211	1499.7852	2141.9502	16955.4	-719.21484	2425.9502	6252.4004	5457.7852	3055.9502	5176.4004	2012.7852	4948.9502	19280.4	782.78516	4225.9502	12183.4	16171.785	7398.9502	9337.4004	-1149.2148	4610.9502	4579.4004	1739.7852	-265.0498	-1761.5996	405.78516	3361.9502	17922.4	14668.785	3056.9502	1734.4004	17721.785	6225.9502	2724.4004	5337.7852	3839.9502	17505.4	1259.8101	1965.5151	-1234.2754	721.81006	6473.5151	46683.727	109.81006	1311.5151	-1567.2754	820.81006	3325.5151	18506.725	-278.16016	-2089.02	5153.1445	1102.8398	1361.98	27548.145	-63.160156	157.97998	19499.145	1451.8398	-218.02002	20052.145	1057.8398	2153.98	22515.145	71.839844	-1267.02	1634.1445	677.83984	1759.98	25262.145	603.83984	-613.02002	16784.145	30828.346	3892.5898	5351.3848	1623.3452	2325.5898	12443.385	-58.654785	2828.5898	16548.385	661.34521	1634.5898	23510.385	1194.96	3577.5698	-421.30469	2252.96	3722.5698	24533.695	-2525.165	4084.105	3507.3896	6453.835	2391.105	-137.61035	-2901.165	2923.105	8345.3896	-2425.165	393.10498	-1299.6104	1693.3799	-734.62012	13672.155
1577.4399	2868	-927.5	-718.56006	-881	-3254.5	331.43994	20005	24146.5	12218.21	1610.0049	-5720.1895	1582.21	-1370.9951	11734.811	-2312.9751	2823.2202	23263.426	10365.035	31248.27	31485.195	-1636.9648	3189.2695	19050.195	11162.735	3866.085	60270.625	624.14014	-1144.1348	12026.34	22243.141	6445.8652	55427.34	340.14014	-1921.1348	10110.34	2230.1401	900.86523	24822.34	15361.83	2998.3496	-21517.137	7985.165	25080.17	22070.965	-322.87988	467.93994	14518.65	998.12012	938.93994	1341.6504	933.12012	476.93994	110.65039	7374.1201	2168.9399	3843.6504	2575.1201	368.93994	368.65039	1850.0049	1348.7148	11409.205	6192.0049	2179.7148	29810.205	21323.004	2961.7148	45182.203	1209.9648	1417.0898	17704.395	1089.2151	347.9502	1417.4102	-14.784912	916.9502	-130.58984	616.42993	15749.266	5263.8047	-258.57007	2938.2651	20018.805	22993.359	879.0249	-5552.1953	21244.676	1399.4199	3498.1846	1546.675	-218.58008	5814.1846	2303.675	-106.58008	3824.1846	4372.6748	5357.4199	43421.184	18073.676	8939.4199	27229.184	2689.675	3775.4199	31479.184	2942.675	598.41992	1864.1846	3217.675	4615.4199	12797.185	3372.675	3331.4199	13548.185	2016.675	2544.4199	25013.184	2005.675	1269.4199	15927.185	1998.675	2961.4199	19032.184	2076.675	4818.4199	31820.184	23237.676	6249.4199	23608.184	3031.675	4109.4199	25395.184	2037.675	1895.4199	20401.184	1093.675	-239.58008	-3453.8154	1421.675	729.41992	16633.184	10963.135	1343.3252	-4899.7451	4400.9854	44874.02	19632.004	1683.05	-316.9248	-1989	617.05005	-889.9248	-2537	7824.0498	145.0752	-3873	7861.0498	17594.074	16211	909.05005	-206.9248	-5303	25544.754	5966.875	12553.615	9998.7549	7900.875	21837.615	774.75488	-1082.125	-6265.3848	1153.7549	10194.875	32470.615	1815.7549	637.875	11842.615	1608.7549	1042.875	18746.615	68.754883	-1394.125	-7037.3848	381.75488	598.875	14270.615	17256.754	2512.875	18735.615	4025.7549	1045.875	-332.38477	678.75488	1559.875	-2296.3848	3983.7549	1603.875	15308.615	2133.7549	312.875	-3802.3848	1839.7549	458.875	16260.615	13809.689	-496.16992	1785.4248	9564.8848	5965.665	16078.3	15378.885	1890.665	15102.3	479.88477	18471.664	12462.3	-1076.1152	-1521.335	11762.3	408.37988	1239.335	8064.9849	23499.336	3638.0249	12450.83	13630.335	4364.0249	19542.83	13451.335	3082.0249	7034.8301	10071.335	3403.0249	14560.83	1928.335	3044.0249	7395.8301	9131.4551	1543.6104	7312.8906	5565.4551	-529.38965	-12912.109	-3690.5449	-3119.3896	-13855.109	-3419.5449	-1333.3896	-9187.1094	-4242.5449	-2718.3896	4113.8906	2049.6899	39.319824	16641.9	-49.310059	-851.68018	5143.9004	3494.6899	794.31982	6343.9004	1028.6899	575.31982	19160.9	-287.31006	-896.68018	13978.9	16628.689	2975.3198	9203.9004	-989.31006	1928.3198	7418.9004	-1521.3101	-3206.6802	745.90039	2622.6899	652.31982	18910.9	15241.689	1740.3198	2369.9004	20640.689	2858.3198	3319.9004	1299.6899	1170.3198	25451.9	-3346.5654	-1235.3047	3421.1201	166.43457	5139.6953	42908.121	-3110.5654	-1498.3047	1652.1201	-2212.5654	2003.6953	19002.121	-1571.1152	1634.0752	6538.9004	1288.8848	2562.0752	17744.9	90.884766	1741.0752	18176.9	1506.8848	878.0752	23934.9	-1221.1152	1094.0752	26050.9	-1539.1152	-243.9248	-712.09961	180.88477	1821.0752	19645.9	-1204.1152	2501.0752	12120.9	29170.98	-898.58496	5015.5195	2872.98	-3511.585	12469.52	1562.98	-2416.585	15977.52	3192.98	-2909.585	31172.52	440.98999	2836.8848	-1152.875	5309.9902	3930.8848	22726.125	3424.48	2830.98	9395.1055	9112.4805	2500.98	3456.1055	450.47998	1599.98	13575.105	-181.52002	132.97998	4.1054688	2212.24	3477.9751	16587.496
1260.8501	10528.45	391.31445	30.850098	927.4502	-2294.6855	2585.8501	25320.449	25142.314	14332.68	3886.6499	-3210.6992	3461.6799	739.6499	19101.301	1984.5701	3581.9849	31407.051	11518.67	29446.551	36662.836	-94.330078	3689.5498	18742.836	21929.945	11475.779	59715.176	-119.06006	1439.8301	1684.085	17702.939	10490.83	43349.086	-28.060059	3111.8301	3075.085	-225.06006	4727.8301	25186.086	14170.125	-2291.46	-5482.8457	6177.2246	54713.883	20570.445	-497.1748	2149.0049	17289.211	-1958.1748	2989.0049	-60.790039	-244.1748	2191.0049	-722.79004	5093.8252	3636.0049	1484.21	277.8252	1239.0049	-1812.79	-2762.4346	1240.6299	13532.115	4293.5654	1174.6299	30916.115	17314.566	7953.6299	42345.117	1082.8149	2656.2148	19278.795	297.07007	952.125	-155.90039	9372.0703	1674.125	-591.90039	-1832.4902	14764.175	5238.0547	-1103.4902	1100.1748	22017.055	20864.215	4164.5752	-4122.1201	-298.25977	49.379883	-1847.8945	-3144.2598	-707.62012	-637.89453	-2888.2598	-1631.6201	2092.1055	-2657.2598	1712.3799	35657.105	15542.74	7112.3799	18605.105	-2280.2598	2941.3799	21393.105	-3012.2598	-438.62012	72.105469	-3082.2598	2154.3799	9436.1055	-1837.2598	3946.3799	11552.105	-3943.2598	362.37988	27257.105	-3750.2598	204.37988	13846.105	-2405.2598	2050.3799	17308.105	-3650.2598	4289.3799	33284.105	14723.74	2832.3799	16617.105	-2209.2598	597.37988	22694.105	-2966.2598	2679.3799	15728.105	-3501.2598	-1691.6201	-5893.8945	-3526.2598	476.37988	19639.105	11326.27	1022.8398	-384.20996	12260.689	25339.496	9484.2852	-3095.1802	-123.95996	-457.13965	-3568.1802	-1693.96	-1095.1396	5410.8198	-143.95996	-2319.1396	4020.8198	11495.04	22716.859	-3028.1802	-181.95996	-28.139648	29300.08	7040.7002	21217.699	10904.08	7541.7002	31122.699	259.08008	422.7002	3049.7002	1694.0801	10456.7	39121.699	1131.0801	2051.7002	19682.699	1039.0801	1351.7002	32838.699	717.08008	-936.2998	-2439.2998	255.08008	1092.7002	18923.699	18015.08	5432.7002	22756.699	1652.0801	3083.7002	6789.7002	1175.0801	1457.7002	4319.7002	2109.0801	2113.7002	19127.699	1659.0801	276.7002	2070.7002	793.08008	1785.7002	25907.699	16418.129	1780.2949	52.240234	7658.2803	11408.27	16591.721	14322.28	4494.27	18164.721	3947.28	19654.27	22251.721	1220.28	111.27002	17263.721	2112.7649	1641.1948	8810.1699	13556.535	5573.71	9722.9346	11999.535	2969.71	22733.934	8772.5352	1232.71	7619.9346	10091.535	4556.71	12983.935	1560.5349	2904.71	3073.9346	16543.6	-319.33984	8366.6348	12996.6	-305.33984	-11114.365	3640.6001	-3255.3398	-11247.365	3817.6001	-2468.3398	-9936.3652	1243.6001	-4088.3398	5943.6348	3114.98	-4067.0254	22583.205	1181.98	-2254.0254	8038.2051	6206.98	50.974609	7430.2051	4621.98	-830.02539	24599.205	3309.98	-898.02539	15716.205	11921.98	-1015.0254	7825.2051	1146.98	-1157.0254	10547.205	1943.98	-6047.0254	2168.2051	944.97998	-1026.0254	19564.205	15446.98	-2345.0254	4832.2051	26606.98	2551.9746	3999.2051	3313.98	-1210.0254	21418.205	1659.29	1778.7998	1190.5449	1065.29	5565.7998	44999.547	4650.29	1758.7998	1858.5449	143.29004	3867.7998	21571.545	878.02002	2686.2549	8633.2402	89.02002	4354.2549	21318.24	-133.97998	4619.2549	18486.24	542.02002	3309.2549	28401.24	1409.02	4759.2549	19150.24	-128.97998	1989.2549	1913.2402	1797.02	4355.2549	22797.24	202.02002	3484.2549	14888.24	32288.535	2703.3599	7369.6748	5949.5352	1080.3599	13788.675	1800.5349	776.35986	13903.675	1879.5349	2543.3599	22041.676	423.03491	2413.1851	157.51953	4340.0352	2137.1851	32259.52	1548.9099	-212.87012	13333.125	12190.91	3469.1299	607.125	904.90991	1517.1299	11089.125	2381.9099	1424.1299	-566.875	1345.5752	4660.3198	9754.7246
1240.3052	9925.3555	-6433.0098	1044.3052	-518.64502	-8547.0098	-479.69482	21356.355	18195.99	10649.65	2515.8301	-7386.1758	804.6499	1366.8301	10160.824	-367.9751	3904.7202	33308.715	11072.855	22491.785	30395.926	-3402.1445	4534.7852	13288.926	16282.98	7827.8496	53437.297	-1560.5649	1057.8999	696.82422	10225.436	6547.8999	34950.824	-1076.5649	444.8999	1593.8242	-950.56494	1504.8999	29148.824	14547.641	-2623.7354	-15338.141	6053.4697	66554.344	21686.164	-2159.7852	-4600.2998	18912.295	-3245.7852	-5372.2998	2663.2949	-2114.7852	-4736.2998	-3331.7051	5200.2148	-2894.2998	1859.2949	-1495.7852	-5820.2998	-3746.7051	-1004.9502	4037.1401	13664.24	3917.0498	3742.1401	36354.242	16919.051	10692.141	52531.242	2402.4502	-696.16016	14201.275	-3076.9502	72.254883	807.98535	-2890.9502	-388.74512	-591.01465	1224.8601	15501.18	3414.0254	1153.8601	3208.1802	16801.025	15961.84	3509.3501	1136.4053	-1259.5752	-1679.3501	-6456.1191	-1285.5752	-1404.3501	-4471.1191	563.4248	-2767.3501	-5127.1191	338.4248	1428.6499	29615.881	16654.426	5012.6499	14224.881	-1666.5752	1600.6499	20250.881	4861.4248	-746.3501	-4559.1191	-478.5752	1692.6499	3914.8809	-494.5752	2157.6499	8379.8809	-1720.5752	-945.3501	25735.881	-1101.5752	-78.350098	11569.881	-894.5752	728.6499	16444.881	-616.5752	2063.6499	21637.881	23305.426	5361.6499	14586.881	-221.5752	103.6499	19038.881	-932.5752	-773.3501	12328.881	-2027.5752	-2986.3501	-9641.1191	-2127.5752	-1183.3501	12061.881	7847.7402	1743.0298	-4659.0801	11583.695	17527.43	7920.0146	-1134.8252	2181.1548	-3117.5703	-3364.8252	873.15479	-4587.5703	5029.1748	2236.1548	-5565.5703	1624.1748	17400.154	17657.43	-2867.8252	1720.1548	-4794.5703	14420.189	4417.6152	19647.48	10788.189	2843.6152	24035.48	749.18994	-4361.3848	-1393.5195	849.18994	7375.6152	39743.48	1077.1899	-2314.3848	19563.48	251.18994	-997.38477	33821.48	105.18994	-5967.3848	-2721.5195	1701.1899	-3809.3848	15823.48	17102.189	-645.38477	21774.48	2563.1899	-1949.3848	4303.4805	1808.1899	-4262.3848	97.480469	1800.1899	-2335.3848	20659.48	1895.1899	-2724.3848	-532.51953	556.18994	-2751.3848	20023.48	11231.811	1530.77	1569.5498	1967.6299	1848.2549	18058.715	13509.63	-45.745117	15573.715	790.62988	22977.254	20846.715	-463.37012	-2592.7451	10297.715	-1143.21	1397.1348	6218.0703	12970.725	3340.7148	18294.785	10297.725	6482.7148	22417.785	2963.7251	1001.7148	10955.785	9564.7246	3272.7148	12519.785	94.725098	4257.7148	4253.7852	14091.71	58.504883	18199.775	10178.71	-1346.4951	1985.7754	-227.29004	-4820.4951	-851.22461	-1543.29	-2502.4951	-2142.2246	-1281.29	-3855.4951	16936.775	-5335.7852	2375.2051	16051.21	-5119.7852	2592.2051	3287.21	268.21484	3625.2051	4500.21	-4398.7852	4192.2051	18621.211	-6134.7852	3961.2051	15641.21	12596.215	3963.2051	7213.21	-6297.7852	4701.2051	7838.21	-6448.7852	-667.79492	-2154.79	-4640.7852	3363.2051	19824.211	9365.2148	3465.2051	1066.21	16068.215	6123.2051	3545.21	-2674.7852	3730.2051	20537.211	1929.0601	98.185059	-6815.3555	4210.0601	5762.1851	44391.645	3139.0601	-41.814941	-4852.3555	2588.0601	3438.1851	8658.6445	-1551.0698	1103.1201	6589.6797	-618.06982	2290.1201	18085.68	-1273.0698	1775.1201	19650.68	-3052.0698	1151.1201	20046.68	-1084.0698	1001.1201	22709.68	-3843.0698	216.12012	3902.6797	-1843.0698	1836.1201	19683.68	-2929.0698	1440.1201	11442.68	27697.705	3935.7349	3597.4102	2171.7051	3981.7349	11736.41	1718.7051	3276.7349	12864.41	2952.7051	3399.7349	21419.41	1757.625	1947.7202	-323.50488	4284.625	2033.7202	28462.496	177.45996	4506.3901	20423.559	9411.46	1855.3901	-2535.4404	1221.46	703.39014	8823.5596	1530.46	1381.3901	-4277.4404	227.35498	-39.650391	9137.8555
-1855.0498	3067.4805	4537.3896	-2510.0498	-6677.5195	221.38965	-2985.0498	17477.48	29555.391	14682.79	741.45508	-2250.4453	1003.79	611.45508	18586.555	-45.26001	1447.9502	29962.455	11416.895	24757.9	28778.805	-3100.1055	4848.8999	9153.8047	-275.01953	4428.75	49876.039	569.71484	2693.7349	2042.3242	6663.7148	10021.734	47085.324	5840.7148	3898.7349	-368.67578	1490.7148	5023.7349	25699.324	10143.455	7.7753906	-13383.766	10425.375	62012.879	23972.061	469.9502	4274.0601	14579.515	-398.0498	2352.0601	254.51465	-1232.0498	2207.0601	-3077.4854	5160.9502	6134.0601	859.51465	-100.0498	1671.0601	-1987.4854	274.82031	3714.75	15315.965	6637.8203	6611.75	34888.965	18096.82	8843.75	48246.965	907.47998	2307.1201	15599.185	896.08008	1120.25	-1619.0303	1665.0801	640.25	216.96973	594.59497	18284.996	3987.5898	381.59497	186.99512	23463.59	23685.359	1428.5303	2251.1797	831.50488	-223.10986	2486.9199	-739.49512	1116.8901	6644.9199	-300.49512	110.89014	2751.9199	-950.49512	3646.8901	44668.922	17848.504	4275.8901	27338.92	16488.504	4763.8901	31455.92	-553.49512	688.89014	3750.9199	-339.49512	3202.8901	14740.92	1341.5049	5214.8901	13819.92	-273.49512	1508.8901	32652.92	-888.49512	128.89014	23262.92	1284.5049	2672.8901	25552.92	540.50488	5647.8901	26469.92	22359.504	4554.8901	23616.92	159.50488	2509.8901	26237.92	-458.49512	0.89013672	20027.92	-743.49512	-1150.1099	-1538.0801	1452.5049	1046.8901	22573.92	10078.73	1713.6851	4937.4448	10870.26	19005.545	25838.699	236.26489	1236.605	2994.5098	765.26489	404.60498	1050.5098	4781.2646	1825.605	2241.5098	5597.2646	16296.605	18225.51	-1209.7351	1046.605	-2010.4902	14489.88	4913.1548	18471	10968.88	10270.154	29138	551.87988	777.15479	-5445	2219.8799	7679.1548	35033	-86.120117	1041.1548	17734	2035.8799	3216.1548	24993	24.879883	125.15479	-5819	2194.8799	3118.1548	12090	17058.879	4975.1548	19630	2850.8799	2331.1548	1550	920.87988	617.15479	-1103	844.87988	2572.1548	16557	1644.8799	1758.1548	-804	390.87988	1520.1548	15457	16211.28	-1879.25	777.56494	289.04492	835.3252	13280.25	17505.045	4173.3252	11904.25	991.04492	25441.324	15627.25	520.04492	-843.6748	11560.25	-170.37988	-1975.7754	2708.9902	13084.77	7692.4697	14806.75	10129.77	6506.4697	24762.75	274.77002	3384.47	10312.75	6306.77	5619.4697	11007.75	-2930.23	4841.4697	4026.75	8671.0605	694.66016	18447.684	12828.061	1911.6602	-2197.3154	-1577.9399	-2531.3398	-1244.3154	3822.0601	-722.33984	-820.31543	-291.93994	-1479.3398	19191.684	2538.96	3523.8101	16177.895	1979.96	1211.8101	4351.8945	5753.96	2107.8101	2677.8945	4039.96	2548.8101	17852.895	1293.96	5245.8101	10791.895	17918.961	4205.8101	8376.8945	4118.96	5299.8101	6568.8945	1161.96	-99.189941	-366.10547	1370.96	4468.8101	23093.895	15526.96	2814.8101	1516.8945	25126.961	7584.8101	758.89453	4636.96	3467.8101	17128.895	-2639.8203	28.799805	1391.5752	-1362.8203	5264.7998	45518.574	-3604.8203	-779.2002	4241.5752	-3238.8203	1216.7998	22601.574	3109.085	-1036.96	5057.9648	5156.085	785.04004	20209.965	2817.085	2290.04	18713.965	2599.085	1209.04	20261.965	3635.085	2103.04	18582.965	1691.085	1128.04	681.96484	2518.085	2901.04	18395.965	2881.085	2130.04	10073.965	32453.629	7594.3799	4203.7197	1060.6299	4487.3799	9009.7197	-1399.3701	2298.3799	11120.72	1505.6299	2529.3799	17971.719	1864.21	2167.6948	258.8252	2436.21	2879.6948	21455.824	1110.6548	4616.2798	6259.25	9786.6543	848.27979	-504.75	1032.6548	3237.2798	9317.25	300.65479	1442.2798	-1424.75	1361.6799	1885.5601	14079.029
6045.4248	8551.3848	-2768.1992	-172.5752	-821.61523	-7092.1992	-659.5752	17181.385	20133.801	12392.85	1755.7202	-9689.5996	1381.8501	1322.7202	13952.4	-3226.5352	4035.4751	26921.809	23875.971	29505.406	28378.314	-574.02979	2917.4053	16770.314	2781.0049	6094.0146	54917.195	1296.1099	1268.9551	4026.9102	258.10986	5944.9551	50822.91	-105.89014	746.95508	4600.9102	4043.1099	3926.9551	24648.91	9999.9346	1320.0947	-11949.68	2305.9053	50245.691	24430.4	2365.3896	361.5752	14370.87	-1844.6104	-462.4248	2185.8701	-3848.6104	-1166.4248	-1105.1299	4905.3896	3894.5752	7333.8701	-778.61035	45.575195	-1527.1299	8274.0146	2574.6152	10740.855	16465.016	5307.6152	27427.855	20544.016	6950.6152	50634.855	4569.915	563.91504	14772.785	-752.5498	1036.9448	597.92969	-1032.5498	434.94482	-1818.0703	617.16504	20842.9	2811.6797	587.16504	1431.8999	17602.68	15366.705	2409.7798	1546.7803	3216.7949	682.0752	-39.415039	-878.20508	658.0752	2031.585	49.794922	158.0752	3172.585	-160.20508	2703.0752	37682.586	17351.795	6219.0752	25677.586	13998.795	5015.0752	20243.586	-600.20508	-19.924805	2446.585	1018.7949	3666.0752	10681.585	857.79492	4228.0752	11119.585	-188.20508	1924.0752	20867.586	-122.20508	2807.0752	18546.586	931.79492	3318.0752	21872.586	1105.7949	4605.0752	27535.586	21981.795	5020.0752	17358.586	774.79492	2551.0752	24789.586	101.79492	2049.0752	21724.586	-1349.2051	492.0752	-3593.415	695.79492	1667.0752	19589.586	9780.7852	1571.75	-2794.7354	13104.66	20189.234	9356.2344	-893.73486	2177.3999	1060.8447	-1939.7349	25.399902	605.84473	5658.2651	1071.3999	-316.15527	7670.2651	14761.4	21139.844	-2170.7349	825.3999	-1436.1553	9443.8652	13400.279	17135.051	7952.8652	5021.2798	21219.051	549.86523	-336.72021	-5981.9502	191.86523	8286.2793	37112.051	529.86523	3376.2798	12953.05	670.86523	2918.2798	34326.051	-843.13477	-24.720215	-6206.9502	28.865234	1818.2798	12511.05	16425.865	4687.2798	18003.051	1085.8652	1813.2798	2995.0498	484.86523	1162.2798	1067.0498	-577.13477	3800.2798	18125.051	342.86523	1504.2798	-1326.9502	-32.134766	56.279785	20628.051	11492.2	4841.1348	130.80518	1380.125	-117.76514	14630.28	18210.125	2060.2349	15296.28	1297.125	22025.234	13955.28	510.125	-1250.7651	11578.28	1975.7148	877.70508	4725.3101	10381.74	5217.1401	13044.78	17308.74	4551.1401	25964.781	5228.7402	4658.1401	10488.78	11130.74	4320.1401	13860.78	1305.74	5092.1401	8643.7803	7647.835	-668.59961	9393.2246	1458.835	4902.4004	-6458.7754	-6103.165	-5111.5996	-5279.7754	-3338.165	-4964.5996	-5413.7754	-7211.165	-5633.5996	9564.2246	1695.4751	378.55469	13693.436	1873.4751	-2691.4453	131.43555	3366.4751	-2169.4453	823.43555	1729.4751	-1047.4453	13819.436	1167.4751	-697.44531	-1194.5645	14783.475	1200.5547	2458.4355	386.4751	-1362.4453	3054.4355	0.47509766	-4852.4453	-6328.5645	-425.5249	-1393.4453	16465.436	13619.475	256.55469	-3344.5645	25026.475	1086.5547	-4296.5645	1598.4751	-2426.4453	8872.4355	4861.7148	1734.2002	1758.875	3112.7148	7330.2002	40156.875	-918.28516	713.2002	3132.875	1336.7148	3043.2002	17252.875	970.91504	1622.835	5733.4648	18080.914	4257.835	15191.465	219.91504	2018.835	16531.465	-1200.085	1854.835	24367.465	994.91504	525.83496	19692.465	-1335.085	60.834961	38.464844	6.9150391	4177.835	15677.465	-341.08496	1053.835	8370.4648	21177.586	3095.4399	5813.7305	1664.585	2346.4399	12894.73	2270.585	1371.4399	10758.73	-130.41504	1145.4399	17246.73	115.41504	-3958.2852	4159	169.41504	-1745.2852	29794	1970.0449	2563.5098	19779.65	11948.045	2821.5098	2022.6499	1560.0449	1207.5098	13387.65	1661.0449	-675.49023	4855.6499	1410.6201	3911.4351	7234.46
813.62988	6268.3198	6239.6553	-1687.3701	-438.68018	464.65527	-1135.3701	14465.32	26712.656	7615	3200.5952	-3588.7793	-2273	3714.5952	17044.221	-495.24023	3418.29	29289.176	18735.945	39615.508	30975.26	673.94531	2852.5098	14895.26	311.29004	4434.5449	52705.77	-1204.0703	130.6001	1261.5547	-2703.0703	4071.6001	48422.555	-2607.0703	237.6001	-315.44531	-1643.0703	1313.6001	22712.555	9098.1748	65.144531	-12559.91	5193.0596	43288.742	22796.93	1075.5498	1189.125	16930.92	667.5498	14.125	3400.9199	-222.4502	155.125	996.91992	4550.5498	2251.125	4005.9199	-776.4502	850.125	798.91992	2651.7852	3429.6099	3172.8945	6911.7852	3883.6099	23267.895	22644.785	7847.6099	41842.895	-9914.4844	2181.3301	13539.58	461.39014	464.35986	-439.30957	870.39014	117.35986	-5521.3096	-1214.3848	14301.425	8389.6201	-520.38477	-988.5752	26573.621	9423.2246	2159.25	-3731.8496	-2769.895	-2567.5752	-3712.3896	-3317.895	-1827.5752	-618.38965	-2628.895	-2162.5752	-1647.3896	-2030.895	1990.4248	35005.609	14164.105	4524.4248	18418.609	-303.89502	2577.4248	24278.609	-3378.895	-1114.5752	997.61035	-3449.895	3479.4248	8368.6104	-1466.895	2454.4248	12548.61	-2529.895	749.4248	17373.609	-3119.895	-412.5752	14668.61	-2264.895	-540.5752	20204.609	-1987.895	794.4248	24335.609	25140.105	3572.4248	18394.609	-3760.895	-1914.5752	21683.609	-3380.895	-571.5752	12451.61	-3721.895	-1192.5752	-4554.3896	-3984.895	177.4248	20570.609	6003.79	851.62012	-2073.9805	10586.63	24039.504	4457.5195	-72.699951	2381.8201	-688.9248	-134.69995	1724.8201	-5215.9248	6611.2998	2996.8201	-3343.9248	4767.2998	15511.82	19220.074	-418.69995	2752.8201	-4045.9248	14872.59	9429.8594	18793.574	11440.59	4405.8599	26914.574	5.5900879	-3132.1401	-160.4248	765.59009	6336.8599	40476.574	2139.5901	-784.14014	18440.574	1335.5901	-1155.1401	35281.574	67.590088	-2656.1401	-2869.4248	952.59009	-798.14014	14915.575	17115.59	1030.8599	21371.574	1400.5901	455.85986	8111.5752	286.59009	-960.14014	4828.5752	520.59009	2003.8599	19767.574	1305.5901	939.85986	2999.5752	-68.409912	-901.14014	27458.574	13415.15	1470.2402	-3875.7451	-1838.9502	1499.21	19589.734	15857.05	4293.21	15028.735	-612.9502	25650.211	19159.734	-272.9502	645.20996	12459.735	1035.8	2912.8052	7165.1899	7341.8599	-30.200195	10832.26	17214.859	2718.7998	24986.26	9502.8594	1284.7998	12529.26	8154.8599	3580.7998	10517.26	141.85986	1404.7998	6339.2598	13898.505	5179.625	16354.805	7274.5049	10815.625	-1287.1953	2599.5049	-882.375	-4261.1953	1462.5049	753.625	-877.19531	244.50488	874.625	15219.805	3107.5952	3384.2349	17562.859	2452.5952	199.23486	6294.8604	5477.5952	2286.2349	7277.8604	4972.5952	1640.2349	21299.859	940.59521	1551.2349	5772.8604	23902.596	4247.2349	10877.86	1468.5952	1091.2349	9846.8604	3619.5952	-2050.7651	1424.8604	3079.5952	4186.2349	23021.859	17712.596	2860.2349	2429.8604	26653.596	6578.2349	5784.8604	7170.5952	1493.2349	17163.859	2090.3501	1651.165	3509.6299	3947.3501	5462.165	43058.629	922.3501	1430.165	2764.6299	1392.3501	6336.165	22397.629	1213.6299	2793.6948	4206.21	2673.6299	4143.6948	12316.21	2003.6299	3559.6948	14906.21	1761.6299	2463.6948	21572.211	1965.6299	2324.6948	19504.211	1068.6299	1197.6948	-1886.79	2084.6299	3888.6948	14244.21	1474.6299	2741.6948	10007.21	21018.234	1845.3101	8592.6797	2159.2351	2077.3101	16332.68	1118.2351	2994.3101	17645.68	1413.2351	981.31006	21522.68	3202.0649	-467.37012	1738.5752	3937.0649	1900.6299	30634.574	2849.7849	3777.6748	6447.7598	12865.785	3128.6748	-1071.2402	2525.7849	2400.6748	12058.76	2846.7849	-4.3251953	-1270.2402	473.31494	1070.9351	11646.035
-1532.5596	2420.2549	5394.8203	-3513.5596	-1421.7451	773.82031	-2986.5596	14446.255	33710.82	16374.145	4012.52	-11727.109	-1693.855	2630.52	11046.891	1319.3	-2856.3799	23364.559	20400.449	49097.461	29771.145	1187.4502	1076.46	21040.145	1060.7646	8540.8799	56699.645	2718.2451	-759.06982	1315.5303	1727.2451	3901.9302	53300.531	425.24512	683.93018	2703.5303	27.245117	2248.9302	23485.531	14689.565	896.54492	-15330.795	7110.3652	43688.398	28989.02	313.3501	2893.52	16518.449	1415.3501	1581.52	4439.4502	817.3501	1953.52	750.4502	6249.3501	3476.52	7028.4502	801.3501	1449.52	1137.4502	-4382.1104	3547.0498	8884	-2187.1104	6474.0498	27753	16882.891	5542.0498	43077	-3235.2754	2431.6899	15143.67	-545.3999	-3104.5298	1353.9248	4450.6001	42.470215	-1516.0752	-1472.9399	19304.26	3410.2002	-2217.9399	853.25977	19676.199	15944.805	696.60547	-7919.1992	-1549.9751	-2581.8096	415.51465	-2597.9751	-2145.8096	1148.5146	-2117.9751	-3113.8096	2845.5146	-2153.9751	1950.1904	37766.516	-769.9751	-821.80957	18773.516	-52.975098	2600.1904	23655.516	-2201.9751	-2236.8096	1644.5146	-1805.9751	1338.1904	7360.5146	-771.9751	1621.1904	10465.515	-2667.9751	309.19043	26887.516	-3036.9751	-2056.8096	20948.516	-1983.9751	-487.80957	22777.516	-1281.9751	1081.1904	28320.516	12526.025	1234.1904	20085.516	-1282.9751	573.19043	21846.516	-1607.9751	111.19043	14365.515	-3003.9751	-2758.8096	-4369.4854	-1991.9751	242.19043	24422.516	7591.2549	1733.5552	536.23047	15882.936	19293.289	7079.0703	1459.51	-280.77979	-150.3252	209.51001	-1689.7798	-2510.3252	8674.5098	1073.2202	-2510.3252	3449.51	6646.2202	15768.675	1978.51	273.22021	-3710.3252	4299.7354	19974.879	20475.969	12493.735	5898.8799	31412.969	1428.7351	-263.12012	1052.9697	3094.7351	8543.8799	37905.969	1815.7351	-17.120117	18130.969	1029.7351	1129.8799	29203.969	1319.7351	-1468.1201	-1191.0303	1805.7351	1456.8799	15652.97	16317.735	3626.8799	25065.969	2408.7351	381.87988	7260.9697	2347.7351	-1035.1201	3089.9697	1386.7351	2784.8799	22333.969	2732.7351	1023.8799	38.969727	1785.7351	99.879883	20552.969	12262.23	3627.6802	1232.5449	-2127.6851	-990.88477	19643.211	14915.314	2609.1152	17144.211	419.31494	22756.115	22969.211	-1698.6851	-1253.8848	15785.21	2077.5449	-221.53516	6478.6401	7508.085	1982.895	9527.0303	11114.085	5114.895	27421.031	8169.085	539.89502	10468.03	9117.085	4994.895	15604.03	-357.91504	-540.10498	12072.03	11111.42	2825.2646	14232.68	2293.4199	6556.2646	-5996.3203	-1418.5801	-911.73535	-6032.3203	-2650.5801	-1823.7354	-2781.3203	-2952.5801	116.26465	11213.68	1886.9502	4125.3252	27615.18	1810.9502	2094.3252	9438.1797	4218.9502	3825.3252	11398.18	2442.9502	4871.3252	23986.18	-436.0498	2512.3252	8161.1802	22212.949	6646.3252	13054.18	1304.9502	3674.3252	16045.18	1102.9502	-818.6748	6033.1802	1634.9502	4052.3252	26560.18	9985.9502	3441.3252	7001.1802	25802.949	5748.3252	7870.1802	1704.9502	2781.3252	24650.18	-218.41504	2007.0449	3304.9004	1617.585	7242.0449	46302.898	-1351.415	2074.0449	5016.9004	1066.585	3136.0449	24144.9	-164.47021	640.23486	6948.7754	-73.470215	796.23486	16599.775	-500.47021	1745.2349	18522.775	-651.47021	-34.765137	24551.775	235.52979	-509.76514	19378.775	442.52979	-615.76514	-445.22461	251.52979	2738.2349	20101.775	-1233.4702	1007.2349	11681.775	22326.83	4470.9302	7074.8652	597.83008	3284.9302	14899.865	-101.16992	2651.9302	8842.8652	-618.16992	3125.9302	21780.865	-4069.3252	-2510.9551	715.48535	-961.3252	1376.0449	29624.484	2921.8	2402.5151	7893.4502	13505.8	692.51514	-448.5498	1770.8	-121.48486	6104.4502	1639.8	-713.48486	-1401.5498	6075.9849	609.97998	12025.2
-3531.0703	3266.5649	-6277.9395	-4236.0703	-1587.4351	-8754.9395	-3493.0703	12879.564	20895.061	8103.355	3996.8799	-4830.8555	-1793.645	2804.8799	16857.145	101.56006	2318.165	24053.025	15154.335	30829.07	35441.746	1220.335	2124.0703	21755.746	5051.1348	7299.6396	56016.16	-439.70996	-542.05518	1299.1797	-568.70996	4033.9448	47619.18	-198.70996	-48.055176	623.17969	-666.70996	2332.9448	17988.18	10043.44	-671.98047	-4244.7207	1012.4102	30386.734	18511.547	1152.04	2277.1099	15459.38	1237.04	980.10986	3192.3799	918.04004	2130.1099	-52.620117	5668.04	4241.1099	3795.3799	961.04004	1756.1099	2090.3799	302.45508	4073.7798	13357.256	5053.4551	5963.7798	30192.256	31002.455	13787.779	44102.258	2882.8899	-3054.0303	17322.086	-1309.1851	-400.16016	3541.5249	-1888.1851	-565.16016	2072.5249	-1867.1152	17112.455	9876.2998	-1085.1152	2141.4551	26800.301	16343.76	367.62012	-2453.7549	2572.615	1876.98	1932.8398	1244.615	-19.02002	1922.8398	2250.615	167.97998	1809.8398	808.61499	3746.98	44058.84	1377.615	3389.98	20177.84	4423.6152	7053.98	28631.84	3543.615	897.97998	4171.8398	1598.615	4526.98	15049.84	3322.615	3379.98	12173.84	1922.615	4579.98	31722.84	1542.615	3520.98	19692.84	1396.615	3072.98	23890.84	3124.615	5494.98	23777.84	33692.613	7566.98	24421.84	1236.615	1958.98	25684.84	1818.615	2608.98	21071.84	1556.615	850.97998	-1340.1602	1152.615	3386.98	16612.84	9655.2695	286.99512	-1836.9453	10896.62	22413.436	14149.54	734.97998	1016.5352	-1725.0547	-142.02002	391.53516	-3644.0547	6238.98	2173.5352	-2823.0547	6934.98	14924.535	21429.945	106.97998	2970.5352	-2337.0547	17612.65	4848.2451	18485.766	10705.65	7237.2451	27554.766	725.6499	-265.75488	-6497.2354	1394.6499	8142.2451	34083.766	1799.6499	678.24512	9751.7646	1178.6499	2558.2451	23077.766	-375.3501	-1641.7549	-5737.2354	1705.6499	2436.2451	14811.765	18571.65	3304.2451	20879.766	1748.6499	1443.2451	2991.7646	1404.6499	1069.2451	-1268.2354	774.6499	1100.2451	16140.765	1727.6499	-640.75488	-2896.2354	147.6499	2582.2451	17960.766	15793.1	2508.04	-1721.4697	-3313.375	1636.0352	17203.785	11999.625	4886.0352	14631.785	-2152.375	24315.035	19006.785	-2555.375	2370.0352	8805.7852	310.70996	2012.2549	5575.5195	7319.9902	-1217.835	6036.4004	12147.99	1579.165	23066.4	6169.9902	-502.83496	10418.4	11010.99	2638.165	7913.4004	887.98999	-738.83496	8113.4004	11057.09	3027.4902	16188.381	5286.0898	7149.4902	-206.61914	2201.0898	-680.50977	-2152.6191	-2743.9102	-2423.5098	-347.61914	-4361.9102	-1154.5098	17075.381	-5071.7451	2949.7852	16944.746	-5830.7451	438.78516	2536.7451	-4893.7451	868.78516	3585.7451	-6442.7451	3236.7852	20663.746	-4067.7451	1757.7852	3723.7451	12500.255	6213.7852	8760.7451	-6473.7451	2789.7852	9382.7451	-6228.7451	-1977.2148	-626.25488	-7326.7451	3308.7852	20922.746	977.25488	3580.7852	128.74512	19820.254	5294.7852	420.74512	-5948.7451	2302.7852	19972.746	-1243.0195	1242.1699	-1031.3652	6417.9805	7575.1699	40063.633	-1039.0195	2276.1699	1033.6348	-1592.0195	5425.1699	15139.635	2607.5298	-1246.165	4789.7852	859.52979	-738.16504	15337.785	6.5297852	358.83496	11239.785	277.52979	-272.16504	19425.785	889.52979	842.83496	18638.785	828.52979	-1914.165	-2944.2148	-957.47021	511.83496	13415.785	-428.47021	-348.16504	8131.7852	20568.555	671.77539	6455.6797	2303.5552	-858.22461	15699.68	1144.5552	-238.22461	12401.68	323.55518	109.77539	24828.68	1502.1101	859.20996	3487.1201	2407.1101	2489.21	37000.121	1480.585	3263.8149	3987.54	9787.585	2255.8149	-5928.46	2189.585	3529.8149	6727.54	2592.585	1110.8149	-3358.46	5551.2549	2278.1499	13078.03
169.75	12040.415	4622.3848	-3181.25	606.41504	6325.3848	-1091.25	25334.414	29935.385	10530.529	1294.7349	-3417.6543	-136.47021	2554.7349	14309.346	-1406.9648	3855.605	24879.246	15095.045	33381.254	24438.891	2329.0449	4791.2549	9321.8906	1450.2998	5154.5195	54798.32	1242.6299	1529.4351	2889.5957	713.62988	5361.4351	47828.594	-1951.3701	948.43506	4.5957031	1194.6299	2460.4351	16486.596	10313.94	2709.1396	-15300.27	8366.8096	62124.535	16970.035	261.56982	2077.2202	16635.996	1193.5698	43.220215	2813.9951	306.56982	1212.2202	74.995117	6297.5698	3604.2202	5359.9951	1854.5698	1801.2202	-233.00488	7774.875	255.58984	16362.766	6594.875	2750.5898	26225.766	21418.875	11476.59	46502.766	3630.8848	677.50977	16066.7	-1098.7148	1599.7749	3764.21	-1762.7148	547.7749	3113.21	122.75488	20978.365	9390.0449	172.75488	1594.3652	20905.045	17022.885	2053.4951	274.33008	-3394.1299	-1087.415	153.70508	-4408.1299	-586.41504	3146.7051	-4146.1299	-2535.415	1633.7051	-3397.1299	-176.41504	40061.703	-5202.1299	683.58496	17177.705	-3156.1299	1559.585	19469.705	-2915.1299	-2124.415	2501.7051	-4321.1299	2817.585	13433.705	-3749.1299	5336.585	11401.705	-4718.1299	451.58496	32276.705	-4048.1299	-17.415039	17143.705	-3314.1299	-263.41504	18896.705	-3548.1299	1760.585	26609.705	31145.871	5151.585	23911.705	-3584.1299	-787.41504	22417.705	-4082.1299	-364.41504	15390.705	-4734.1299	-1701.415	-4407.2949	-4679.1299	4502.585	8608.7051	7104.0552	2430.3198	183.84473	1195.8901	33805.52	18540.426	-416.125	2312.6699	2606.1396	-1788.125	739.66992	792.13965	4602.875	1420.6699	-2141.8604	2416.875	13764.67	20041.141	-2133.125	2806.6699	-2699.8604	16546.52	3120.4448	11236.725	7753.52	5741.4448	20605.725	-1750.48	-989.55518	-5556.2754	-1402.48	9150.4453	35077.727	-790.47998	2100.4448	15262.725	-1274.48	2090.4448	22722.725	-707.47998	-1200.5552	-7372.2754	-1228.48	1962.4448	13969.725	14625.52	2199.4448	22761.725	-227.47998	-360.55518	2959.7246	-315.47998	-386.55518	-1211.2754	-1313.48	2756.4448	18284.725	-1129.48	-405.55518	-2742.2754	-1826.48	529.44482	13862.725	17991.525	526.78516	1053.9053	991.53491	3382.5352	17851.66	15444.535	6647.5352	21452.66	1526.5349	26806.535	15776.66	1641.5349	2735.5352	14126.66	-2439.6748	23.140137	5786.335	12611.92	-1826.2549	9262.6055	14119.92	-825.25488	24611.605	9078.9199	-519.25488	13170.605	8347.9199	834.74512	11948.605	1633.9199	-2895.2549	9299.6055	10649.096	1346.7197	12586.395	10067.096	-674.28027	-5922.6055	-1298.9048	-2256.2803	-7614.6055	1569.0952	-2956.2803	-5277.6055	-2314.9048	-2905.2803	14183.395	-211.04492	3458.7402	22654.871	-808.04492	-138.25977	4502.8701	37.955078	2302.7402	5812.8701	-1685.0449	1574.7402	21609.871	-2904.0449	1708.7402	4078.8701	19463.955	4770.7402	8054.8701	-2004.0449	3740.7402	9570.8701	-2226.0449	-1800.2598	681.87012	-3427.0449	2064.7402	22231.871	5221.9551	1745.7402	4414.8701	19837.955	6718.7402	5179.8701	-2711.0449	3087.7402	15710.87	-132.6499	-1290.8301	-1929.9004	2937.3501	3468.1699	40869.102	-1913.6499	-300.83008	-2556.9004	62.350098	1263.1699	18349.1	87.685059	-1731.6401	7469.9902	1151.6851	-340.64014	19464.99	-110.31494	1000.3599	19389.99	-659.31494	-726.64014	22487.99	-111.31494	-1195.6401	20367.99	1327.6851	-770.64014	3238.9902	-1060.3149	2284.3599	22083.99	-212.31494	-762.64014	12244.99	22099.145	5169.73	2886.3096	1333.145	1797.73	11630.31	-1425.855	1436.73	6542.3096	727.14502	1528.73	16056.31	1681.845	346.31982	2316.0303	4016.845	4880.3198	31109.031	837.83984	-2597.1104	10588.355	7885.8398	-3815.1104	700.35547	1193.8398	-4076.1104	11885.355	-304.16016	-4361.1104	-434.64453	1057.625	-543.44531	15174.615
2225.7349	6076.21	-7778.2441	-654.26514	-1177.79	-6831.2441	-793.26514	12500.21	16449.756	13415.03	989.08008	3639.8203	1724.03	1329.0801	24470.82	1608.8701	2295.6348	28023.035	4164.3252	-739.15527	28490.59	1350.3252	-492.15527	6760.5898	18227.76	7479.9346	52746.316	83.450195	-713.3999	5311.4551	232.4502	4166.6001	48096.453	-71.549805	-365.3999	1789.4551	1415.4502	1886.6001	20907.455	12021.66	1223.3096	-23491.105	6997.6904	43981.27	23739.09	2046.5449	3747.73	17053.25	4366.5449	1523.73	4198.25	-22.455078	633.72998	2062.25	8545.5449	3609.73	8300.25	2401.5449	1183.73	239.25	338.41992	-315.74512	9775.1055	7171.4199	351.25488	28523.105	21799.42	6857.2549	43747.105	-1021.9302	2564.71	18856.836	107.83008	-1487.4048	2471.21	-257.16992	-1319.4048	540.20996	-1022	20530.016	15253.83	-1120	3372.0151	27508.83	17967.15	3736.4551	-2246.9102	1827.7749	-4341.7305	1123.7354	509.7749	-2836.7305	3318.7354	665.7749	-3819.7305	2584.7354	-657.2251	-2344.7305	42947.734	136.7749	-444.73047	21306.734	1280.7749	-1639.7305	21499.734	-522.2251	-3245.7305	4983.7354	1340.7749	561.26953	15298.735	1203.7749	-1496.7305	11441.735	-546.2251	-2383.7305	30661.734	-129.2251	-2529.7305	16836.734	1162.7749	-1123.7305	19664.734	5785.7749	160.26953	32823.734	32862.773	3647.2695	25531.734	377.7749	-1618.7305	25661.734	204.7749	-2424.7305	16818.734	168.7749	-4560.7305	-1071.2646	20.774902	4358.2695	8549.7354	11653.875	701.86523	-2775.2803	1355.8201	37764.469	10291.005	-1042.73	549.63477	408.17969	-190.72998	410.63477	-3011.8203	5270.27	622.63477	-2138.8203	3610.27	19002.635	17619.18	-1372.73	947.63477	-1269.8203	18286.445	5995.77	15735.305	9756.4453	5768.77	26730.305	143.44482	-219.22998	-373.69531	1244.4448	6045.77	43480.305	-117.55518	1935.77	13780.305	720.44482	1864.77	25282.305	-1165.5552	-1337.23	-3929.6953	760.44482	1405.77	12542.305	15693.445	4035.77	21143.305	-425.55518	-1097.23	8462.3047	1556.4448	-22.22998	4511.3047	-128.55518	715.77002	19932.305	349.44482	806.77002	1496.3047	-1222.5552	1480.77	13471.305	11531.89	-2068.8945	-649.9502	238.89502	-800.08496	15361.985	15461.895	488.91504	15006.985	16478.895	-146.08496	894.98535	179.89502	-127.08496	15480.985	867.66992	1812.4102	6568.4805	11458.835	729.55518	6896.7949	12251.835	4186.5552	19489.795	11288.835	5616.5552	10452.795	8819.835	3125.5552	12476.795	1209.835	935.55518	7475.7949	13121.436	-2020.96	16466.904	12948.436	-5105.96	-4153.0957	-1666.5649	-6839.96	-5012.0957	265.43506	-6989.96	-1749.0957	-3062.5649	-6273.96	20595.904	5788.3701	2919.1499	17991.789	784.37012	1516.1499	1958.79	4063.3701	1084.1499	2226.79	1813.3701	4305.1499	18558.789	1462.3701	1176.1499	2327.79	19471.371	3156.1499	5585.79	1536.3701	2665.1499	6629.79	783.37012	-1970.8501	-1659.21	1204.3701	3446.1499	20159.789	8625.3701	2572.1499	857.79004	25043.371	6591.1499	1889.79	3891.3701	2993.1499	21993.789	478.25	474.13477	-351.2002	2635.25	4826.1348	42600.801	-955.75	824.13477	2094.7998	663.25	1456.1348	21542.801	1211.2148	2167.1099	5296.5898	418.21484	2320.1099	16977.59	967.21484	3236.1099	15646.59	-509.78516	2050.1099	20276.59	453.21484	2399.1099	25749.59	754.21484	-259.89014	-525.41016	2439.2148	2930.1099	17526.59	964.21484	1328.1099	10429.59	21245.52	1847.4399	1237.4805	1833.52	2685.4399	8567.4805	-217.47998	889.43994	9790.4805	507.52002	895.43994	25841.48	1114.53	1230.7798	-746.33984	5039.5303	3740.7798	26151.66	-409.46484	-544.5752	527.4502	10016.535	-562.5752	-4562.5498	1423.5352	-1553.5752	6113.4502	-414.46484	-2684.5752	-6388.5498	655.73999	3510.2451	14877.765
3540.6851	11738.734	377.75586	-671.31494	-314.26514	-3763.2441	-664.31494	12753.734	19188.756	11725.74	-1395.79	-7315.1445	1727.74	812.20996	13048.855	318.15479	2765.0952	21220.941	4083.7598	4403.9648	29327.615	548.75977	4292.9648	15655.615	6288.6055	3052.4453	62995.922	-1509.3452	693.64014	5119.4502	-1061.3452	4136.6401	52033.449	-2657.3452	1003.6401	3553.4502	432.65479	3724.6401	19124.449	10468.645	3566.665	-21953.941	8654.9248	26005.74	19709.994	1450.1948	2544.0898	15959.375	2351.1948	2165.0898	3815.375	1404.1948	1190.0898	-872.625	5895.1948	6613.0898	5375.375	2221.1948	2002.0898	1532.375	136.47461	-161.43457	4091.5605	2116.4746	686.56543	25578.561	15841.475	3960.5654	39892.562	719.3501	1493.645	14581.175	-1431.0352	-1484.9448	1250.6602	-1657.0352	-2012.9448	-1093.3398	-1006.2051	13988.3	9564.7852	-718.20508	-1035.7002	21021.785	16272.141	996.97021	-2016.1504	151.60498	-884.06006	-2822.3047	-660.39502	-178.06006	1967.6953	328.60498	900.93994	2594.6953	-765.39502	1961.9399	39491.695	-625.39502	978.93994	21395.695	1256.605	2461.9399	18637.695	-1211.395	-1063.0601	2036.6953	-776.39502	3128.9399	8261.6953	1216.605	5652.9399	8346.6953	566.60498	1973.9399	27367.695	1374.605	1250.9399	16581.695	-487.39502	2329.9399	16688.695	-261.39502	4773.9399	23360.695	26074.605	3063.9399	22134.695	-833.39502	1065.9399	21689.695	-661.39502	1340.9399	13213.695	-701.39502	-866.06006	-4924.3047	-667.39502	7648.9399	8753.6953	6687.4849	-161.86523	-3839.9248	12110.635	22401.289	9357.4053	-1077.3848	-380.22998	-4476.1992	-1743.3848	-2672.23	-7247.1992	2636.6152	-540.22998	-7787.1992	6684.6152	14327.77	13136.801	-1132.3848	-900.22998	-9877.1992	15769.885	7322.9102	16445.08	11756.885	8049.9102	24353.08	364.88501	466.91016	-5338.9199	233.88501	11895.91	33284.078	137.88501	2060.9102	10457.08	1313.885	2648.9102	18350.08	463.88501	540.91016	-5459.9199	1837.885	3930.9102	12993.08	19459.885	3637.9102	19300.08	75.88501	1773.9102	4346.0801	1182.885	1008.9102	-308.91992	879.88501	4219.9102	16367.08	71.88501	1621.9102	-1294.9199	971.88501	1670.9102	18347.08	14575.195	-1480.6602	-6544.5254	-462.9751	1246.21	22482.746	15558.025	3328.21	16689.746	12901.025	3304.21	1599.7451	357.0249	1081.21	22179.746	-1837.145	1366.1802	7028.2949	7779.29	599.56006	6092.5801	12394.29	1562.5601	24176.58	4869.29	4312.5601	13423.58	12381.29	5203.5601	11678.58	922.29004	1533.5601	6895.5801	9881.4102	4619.355	11817.67	7614.4102	1289.355	-3887.3301	-4237.5898	199.35498	-4330.3301	-1630.5898	535.35498	-4965.3301	-4980.5898	-660.64502	15187.67	884.50488	140.29492	15490.016	774.50488	1042.2949	1980.0156	1858.5049	1000.2949	-1548.9844	457.50488	1384.2949	15321.016	119.50488	1121.2949	-3509.9844	14448.505	2756.2949	6110.0156	559.50488	3140.2949	4524.0156	-1265.4951	-2688.7051	-5136.9844	-59.495117	1314.2949	13377.016	12072.505	1735.2949	-3921.9844	26631.504	5626.2949	-2896.9844	-439.49512	1638.2949	12099.016	-166.50977	1172.4248	700.625	2030.4902	6885.4248	46731.625	-2563.5098	304.4248	3051.625	65.490234	3200.4248	19127.625	845.72021	1601.6602	4980.25	1011.7202	-170.33984	13644.25	-75.279785	1026.6602	19464.25	1343.7202	58.660156	21473.25	-100.27979	1494.6602	19203.25	-1191.2798	-353.33984	-1144.75	-440.27979	1066.6602	17680.25	1042.7202	1930.6602	10629.25	19952.695	7228.5151	-4627.1797	1479.6948	3668.5151	-936.17969	-1510.3052	1897.5151	430.82031	-821.30518	2458.5151	10008.82	1699.855	2170.7998	3288.3901	5416.855	5229.7998	31844.391	2300.54	3472.9048	11501.51	11002.54	2464.9048	-2007.4902	1610.54	3385.9048	12673.51	1364.54	2261.9048	-358.49023	1693.3848	3085.7148	11468.75
2619.3901	10562.725	-3770.3594	-1045.6099	-2164.2754	-6977.3594	678.39014	16994.725	17270.641	5742.125	4001.1802	-2345.3848	-3001.875	4394.1802	16504.615	-898.31982	2486.9302	30442.375	423.52979	2397.165	19343.85	-1544.4702	2571.165	9322.8496	2971.3452	4096.6904	58260.285	311.78516	-1466.2949	3457.3848	-2207.2148	2483.7051	51199.383	-1067.2148	-3070.2949	902.38477	830.78516	-240.29492	16301.385	7822.0098	-1774.6602	-15547.289	4647.7646	29954.82	22198.99	803.41992	3995.7002	29721.725	-268.58008	432.7002	8785.7246	-1200.5801	1698.7002	5020.7246	5675.4199	5046.7002	8137.7246	1118.4199	-452.2998	1847.7246	10678.29	918.77539	13092.539	5255.29	2402.7754	30138.539	21551.289	8948.7754	43855.539	-237.31006	2500.5098	19212.57	-12.36499	-743.6001	3902.4751	-184.36499	295.3999	737.4751	-724.58984	13821.255	12450.609	-1662.5898	1841.2549	29605.609	16984.596	4078.0352	1681.2754	1558.3401	-3203.5049	-3356.4346	342.34009	-2966.5049	1120.5654	456.34009	-2700.5049	2897.5654	218.34009	502.49512	37928.566	847.34009	-1220.5049	25367.566	1420.3401	-426.50488	15198.565	399.34009	-2828.5049	1034.5654	393.34009	-471.50488	11633.565	3037.3401	-1368.5049	4150.5654	479.34009	-826.50488	26947.566	224.34009	-2153.5049	14716.565	1815.3401	-2260.5049	17927.566	806.34009	1077.4951	24230.566	21271.34	-494.50488	19281.566	821.34009	-2553.5049	20784.566	410.34009	-1755.5049	14490.565	-336.65991	-2707.5049	-6080.4346	805.34009	1492.4951	9463.5654	7128.3452	1866.7148	-61.19043	10650.875	23477.516	6578.4297	1650.4651	1180.3198	834.07031	-6.5349121	-1972.6802	-2987.9297	4311.4648	-1683.6802	-2350.9297	9773.4648	12607.32	16738.07	921.46509	-1733.6802	-3930.9297	16798.17	1413.625	10556.869	9467.1699	3630.625	20960.869	-206.83008	-2368.375	-7705.1309	57.169922	5645.625	26578.869	1385.1699	-1167.375	14589.869	-459.83008	-1285.375	16816.869	229.16992	-3244.375	-9398.1309	3714.1699	987.625	12840.869	19708.17	-85.375	16395.869	1866.1699	-1393.375	-2475.1309	625.16992	-4027.375	-3463.1309	759.16992	-1648.375	17698.869	191.16992	-2444.375	-6789.1309	-429.83008	-2198.375	16271.869	10592.03	49.834961	-1262.79	-554.35986	-451.10498	18088.344	13061.641	2532.895	23837.344	13559.641	3048.895	2118.3447	92.640137	268.89502	15045.345	-490.86523	2587.125	6050.3198	13476.925	3345.6899	4650.1152	12533.925	4249.6899	22684.115	6826.9248	4642.6899	18971.115	10792.925	3171.6899	13214.115	1447.925	1305.6899	8518.1152	24661.32	3735.6396	15458.7	13012.32	186.63965	4828.7002	740.31982	-2993.3604	-781.2998	5964.3198	-2187.3604	3438.7002	16.319824	-2786.3604	20365.699	3034.3701	-189.57031	15606.39	1829.3701	-911.57031	1806.3896	2821.3701	-1445.5703	1410.3896	3296.3701	2646.4297	23021.391	1766.3701	948.42969	1584.3896	18992.371	3068.4297	7942.3896	1733.3701	612.42969	6153.3896	2920.3701	-3675.5703	-2284.6104	1876.3701	-832.57031	21689.391	12089.37	894.42969	-958.61035	24495.371	3006.4297	-243.61035	1461.3701	24.429688	13544.39	-744.60986	784.9751	-2897.7852	3076.3901	5836.9751	40656.215	-1217.6099	856.9751	-1119.7852	215.39014	3714.9751	17005.215	1830.4551	3072.1152	7403.96	1001.4551	2854.1152	14292.96	362.45508	2128.1152	22132.961	1244.4551	1042.1152	29129.961	724.45508	1907.1152	21347.961	1171.4551	1490.1152	1376.96	1901.4551	4629.1152	19262.961	1547.4551	2559.1152	12673.96	19536.045	1247.6152	9816.8252	-1631.9551	-172.38477	17118.824	-3193.9551	-1974.3848	15080.825	-1337.9551	524.61523	26677.824	885.73486	-956.41504	633.95996	4317.7349	1068.585	27064.961	1172.0498	4267.0449	13350.96	6384.0498	2364.0449	-1496.04	674.0498	1962.0449	16868.961	41.049805	3329.0449	-442.04004	324.9502	29.665039	14408.28
2420.605	19764.926	3065.2949	-1844.395	-611.0752	949.29492	-2844.395	18257.926	19322.295	12465.846	4511.3999	-9349.4258	542.84521	4928.3999	10997.574	-2805.395	955.47021	28296.926	792.98486	2676.8398	34459.539	-586.01514	2819.8398	14727.54	-27	1918.7852	43402.969	-185.91504	1726.9048	7414.2852	-962.91504	5255.9048	52252.285	-1130.915	1893.9048	7709.2852	983.08496	3314.9048	24553.285	5211.0654	1040.5947	-10702.795	8463.9746	21121.711	4636.5742	2072.6499	2347.9351	12005.256	1398.6499	1696.9351	2496.2559	2726.6499	2531.9351	-3579.7441	7998.6499	6059.9351	1756.2559	2247.6499	642.93506	-1542.7441	13229.98	1691.3447	18965.59	843.98047	2921.3447	34379.59	20946.98	9822.3447	46574.59	1160.5352	833.89502	9206.9199	-886.5	-327.20996	-2721.1348	-1166.5	-139.20996	-4540.1348	-932.21484	9944.8652	6601.6846	-1465.2148	-2349.1348	27202.684	14955.785	2738.1802	-1908.6504	573.10498	937.84521	1519.1504	-871.89502	1671.8452	4341.1504	-474.89502	2280.8452	6412.1504	10.10498	4228.8452	44715.148	-917.89502	3658.8452	28749.15	1750.105	4682.8452	18194.15	-70.89502	739.84521	3317.1504	2417.105	6897.8452	8940.1504	2097.105	5575.8452	11831.15	-937.89502	2943.8452	30914.15	-946.89502	2629.8452	20177.15	22.10498	3843.8452	21316.15	1156.105	4043.8452	23123.15	21695.105	7300.8452	19683.15	223.10498	3412.8452	21607.15	-150.89502	3913.8452	15366.15	-829.89502	-115.15479	-1833.8496	-393.89502	7512.8452	10873.15	10290.13	888.23486	-4255.8799	13387.005	20267.984	8306.1846	-1614.2549	-382.16992	1224.6401	-1746.2549	-1070.1699	1853.6401	2490.7451	422.83008	-25.359863	3290.7451	16727.83	23557.641	-1695.2549	206.83008	-290.35986	17828.68	3247.3999	17365.566	11260.68	7087.3999	26146.566	964.67993	488.3999	-1024.4346	1051.6799	12903.4	28550.566	1287.6799	1030.3999	18193.566	1833.6799	919.3999	24228.566	609.67993	-264.6001	-2078.4346	2811.6799	1802.3999	12402.565	19110.68	5203.3999	22038.566	1678.6799	2208.3999	4718.5654	1394.6799	1789.3999	3653.5654	2318.6799	2487.3999	17778.566	1348.6799	1104.3999	-2241.4346	1104.6799	934.3999	22866.566	7356.1548	1866.2749	-4236.21	-1717.3301	1592.4302	21865.359	18482.67	5970.4302	22045.359	10737.67	4305.4302	3902.3604	-1287.3301	1244.4302	16311.36	1370.9851	2392.79	364.0498	2054.0298	2370.3501	5625.6055	8569.0293	2771.3501	20794.605	3768.0298	6659.3501	10408.605	5597.0298	5280.3501	16894.605	-2604.9702	3613.3501	6265.6055	10678.705	-1138.0654	-4481.2344	8924.7051	-1187.0654	-4854.2344	-2453.2949	-5039.0654	-7701.2344	-566.29492	-3497.0654	-6909.2344	-3964.2949	-2885.0654	12680.766	4692.085	4852.8198	19064.055	1685.085	3665.8198	3843.0547	7892.085	2956.8198	4601.0547	2896.085	5354.8198	19607.055	2343.085	2830.8198	-366.94531	19627.086	5479.8198	7252.0547	1827.085	4560.8198	5968.0547	2706.085	356.81982	-3832.9453	2204.085	5012.8198	17370.055	12281.085	5396.8198	-804.94531	24168.086	7787.8198	3091.0547	2274.085	2787.8198	18624.055	5773.27	-1281.125	509.20996	3716.27	4312.875	39014.211	-44.72998	-1181.125	1490.21	3077.27	2781.875	19795.211	388.81006	710.90479	5752.0449	-418.18994	375.90479	13320.045	1096.8101	193.90479	17335.045	1435.8101	185.90479	17675.045	-249.18994	-274.09521	16486.045	-533.18994	-618.09521	-1565.9551	759.81006	2017.9048	16203.045	423.81006	1914.9048	9894.0449	19438.436	4565.2798	8961.7803	1245.4351	2797.2798	14598.78	-932.56494	1575.2798	9633.7803	-46.564941	3933.2798	27597.781	627.68018	791.25	4027.645	3011.6802	2831.25	31834.645	3164.665	93.334961	14126.785	9755.665	-1499.665	2048.7852	2851.665	-2362.665	18013.785	1709.665	-2865.665	1588.7852	2151.5	305.75488	11407.37
2503.2998	10681.685	881.58984	1296.2998	-1829.3154	-4974.4102	-534.7002	8739.6846	21198.59	12534.13	2315.1152	-4309.125	-467.87012	11.115234	15021.875	-876.41992	2674.7798	21772.135	3406.6201	3519.0601	32183.205	1064.6201	5256.0601	13133.205	1818.2998	4800.29	50443.617	-1814.7051	2231.98	8547.5654	-2557.7051	4878.98	45855.566	-2593.7051	1720.98	8584.5654	1459.2949	5125.98	27768.566	12870.359	-497.90039	-10260.355	15136.51	3320.5303	7848.5156	1232.6748	1935.5601	15898.705	147.6748	530.56006	2047.7051	151.6748	899.56006	-240.29492	6341.6748	5158.5601	7020.7051	1215.6748	2137.5601	3130.7051	3456.5303	1100.2646	9062.3652	2270.5303	2859.2646	26500.365	24141.531	6080.2646	40366.367	2030.96	-8503.6748	15097.78	786.29004	-1362.125	2114.8398	414.29004	-298.125	-302.16016	-277.70508	14377.955	8305.2549	-1619.7051	561.95508	23647.254	17950.961	528.83008	-2982.1104	-199.5498	-2342.2197	2935.6001	-2913.5498	-2399.2197	7531.6001	-2168.5498	-2069.2197	8346.5996	-1739.5498	1919.7803	41968.602	-1423.5498	-1035.2197	29937.6	100.4502	1632.7803	24104.6	-1417.5498	-415.21973	7592.6001	-617.5498	2597.7803	15597.6	-234.5498	894.78027	15052.6	-1118.5498	-1366.2197	34893.602	-1567.5498	8.7802734	22361.6	-1890.5498	46.780273	26826.6	-1880.5498	-62.219727	30897.6	23426.449	-345.21973	25198.6	-1675.5498	918.78027	26334.6	-1064.5498	-1402.2197	24240.6	2365.4502	-2043.2197	-1149.3999	-1498.5498	6664.7803	14473.6	10103.78	3115.6499	1028	3701.0449	39403.66	21413.795	-121.39502	-931.46484	-961.59961	-1532.395	-1442.4648	-4795.5996	2390.605	-738.46484	-3191.5996	400.60498	7595.5352	22067.4	-1657.395	-536.46484	-3590.5996	16057.695	4709.8701	12207.23	14036.695	4644.8701	19672.23	249.69507	-784.12988	-7973.7695	568.69507	6145.8701	34179.23	-21.304932	665.87012	12605.23	682.69507	2797.8701	20534.23	593.69507	-697.12988	-6002.7695	1861.6951	4081.8701	11252.23	15240.695	7796.8701	20096.23	3554.6951	1156.8701	2840.2305	1492.6951	232.87012	-4.7695312	769.69507	3194.8701	20522.23	1165.6951	-1185.1299	-1763.7695	1796.6951	805.87012	19948.23	14009.775	3313.7649	-1876.9404	806.08496	721.60498	13654.45	15806.085	2360.605	19043.449	12444.085	1514.605	2097.4502	1380.085	578.60498	16854.449	1075.01	-1185.7651	4342.27	5944.7202	3134.3301	7593.6201	10897.721	5712.3301	24987.621	13364.721	3787.3301	6404.6201	7248.7202	6461.3301	16842.621	-1951.2798	2961.3301	9765.6201	8433.2148	1909.335	-5696.8594	6790.2148	566.33496	-6234.8594	-3037.7852	-10.665039	-9597.8594	-5435.7852	-1163.665	-7048.8594	-5805.7852	-722.66504	11299.141	4282.1401	3401.4648	17218.885	2334.1401	344.46484	1720.8848	6032.1401	2262.4648	1364.8848	3863.1401	2282.4648	15025.885	2212.1401	659.46484	-1225.1152	14940.141	3392.4648	6578.8848	2598.1401	4685.4648	9098.8848	1730.1401	-928.53516	-4415.1152	752.14014	2096.4648	17537.885	10560.141	1587.4648	-2795.1152	25517.141	5607.4648	-2311.1152	2352.1401	1723.4648	12444.885	-1729.7197	2651.4849	-1331.9004	10142.28	7924.4849	45413.102	-2891.7197	1635.4849	-3631.9004	-435.71973	3302.4849	17898.1	3929.1499	1431.7148	9500.6748	9061.1504	2672.7148	17882.676	2624.1499	2790.7148	18537.676	1387.1499	2141.7148	20837.676	1280.1499	3189.7148	22047.676	902.1499	-113.28516	-502.3252	3267.1499	3099.7148	23201.676	2182.1499	1296.7148	507.6748	21663.359	3682.835	7055.0654	2883.3601	1998.835	16477.066	2831.3601	1441.835	15556.065	1693.3601	3366.835	22861.066	2253.7949	1972.0151	-755.39453	1881.7949	2695.0151	26360.605	-1019.5	4878.6001	21802.914	12717.5	4366.6001	2071.915	-2338.5	2724.6001	11291.915	-1179.5	2681.6001	-2145.085	1444.45	4675.3101	9589.0049
1519.0098	8408.9502	4859.9551	-1871.9902	-5712.0498	-1127.0449	-1090.9902	12579.95	28387.955	2823.4648	1861.52	-6101.9141	-2733.5352	1711.52	14346.086	-2048.02	3579.6499	24497.4	855.21484	2626	31989.955	1308.2148	1524	15651.955	1050.1904	5215.8154	59593.148	-4402.5703	-1201.9448	-291.71484	-4265.5703	4019.0552	49140.285	-5568.5703	-1224.9448	476.28516	-1572.5703	601.05518	21726.285	9517.4004	-1065.8301	-12089.506	14348.15	2055.75	6193.2207	-875.16992	2876.8501	13732.345	201.83008	2751.8501	3173.3447	-390.16992	2308.8501	2936.3447	3961.8301	6022.8501	3882.3447	-1280.1699	2490.8501	554.34473	11636.325	4463.8052	6091.7754	-295.6748	2484.8052	21946.775	19154.324	10098.805	34791.773	4073.99	-1643.0254	14184.685	494.53491	750.58496	3037.5654	2185.5349	1356.585	-1285.4346	482.92505	28500.215	17439.635	1398.925	898.21484	27658.635	19281.109	-1088.04	-3982.0547	-109.16016	1593.9951	1873.9746	-432.16016	2647.9951	5499.9746	-488.16016	2114.9951	5199.9746	336.83984	4626.9951	40760.977	-836.16016	2637.9951	28668.975	1886.8398	6113.9951	22663.975	-163.16016	1092.9951	4150.9746	277.83984	4840.9951	12712.975	1477.8398	6104.9951	13312.975	-547.16016	3441.9951	29710.975	1007.8398	3927.9951	22856.975	-237.16016	3334.9951	26034.975	255.83984	7064.9951	28783.975	13333.84	4912.9951	25665.975	-423.16016	2493.9951	30571.975	-176.16016	4468.9951	17879.975	-1618.1602	2079.9951	547.97461	-524.16016	7366.9951	9708.9746	9894.3145	1314.895	70.110352	4965.8799	37286.047	19381.795	1508.54	1727.3198	2410.375	840.54004	709.31982	255.375	4156.54	859.31982	229.375	1092.54	2545.3198	19247.375	1013.54	811.31982	-2257.625	18182.32	-158.90527	21172.525	7734.3203	2903.0947	29962.525	224.32007	-2728.9053	1969.5254	1208.3201	6349.0947	35856.523	830.32007	-1201.9053	17079.525	807.32007	-799.90527	26689.525	1407.3201	-3738.9053	-1272.4746	478.32007	-521.90527	20034.525	5822.3203	-551.90527	24471.525	1599.3201	-466.90527	5579.5254	1186.3201	-2492.9053	7649.5254	633.32007	-290.90527	23675.525	648.32007	-1883.9053	2590.5254	1359.3201	-3163.9053	24139.525	9469.8105	2777.3799	1257.4849	-2411.5801	-402	14783.93	-1591.5801	151	17347.93	10731.42	3317	2332.9297	2896.4199	-765	16509.93	395.875	411.79004	3883.4551	13077.725	1681.5552	4444.1953	12102.725	2209.5552	18621.195	7336.7251	2561.5552	2419.1953	8172.7251	4130.5552	12951.195	282.7251	490.55518	3417.1953	1527.8301	1341.29	2910.8154	10039.83	2259.29	326.81543	113.83008	-1447.71	754.81543	-1221.1699	-30.709961	-493.18457	-2389.1699	72.290039	20394.816	1854.335	2722.7051	15123.7	-797.66504	49.705078	3047.7002	3125.335	1298.7051	3344.7002	-274.66504	2123.7051	14864.7	-555.66504	159.70508	311.7002	19650.336	3970.7051	6426.7002	-1552.665	2667.7051	4912.7002	-561.66504	-1516.2949	-1910.2998	-1750.665	2963.7051	16062.7	7360.335	574.70508	34.700195	17042.336	4186.7051	1071.7002	-1422.665	943.70508	13332.7	499.94482	2496.7651	3251.0254	1130.9448	5228.7651	39950.023	-1163.0552	591.76514	2396.0254	477.94482	1791.7651	16550.025	1930.925	-1497.0098	6393.7695	2922.925	-1035.0098	17759.77	2817.925	-47.009766	20935.77	2849.925	304.99023	25537.77	1555.925	1334.9902	26181.77	2561.925	-3275.0098	2238.7695	2699.925	1751.9902	22322.77	2097.925	-2316.0098	1939.7695	21809.145	6493.8848	5663.6699	3205.145	1823.8848	12334.67	639.14502	745.88477	14021.67	1519.145	986.88477	18861.67	2592.7949	1590.0552	-1867.3701	801.79492	2077.0552	22775.629	-1399.04	1334.4746	15569.68	15103.96	-481.52539	-1219.3203	-1115.04	-1417.5254	4367.6797	-1900.04	-3033.5254	-2688.3203	461.62012	3102.895	12987.195
3595.4351	11104.145	2781.5654	1378.4351	-2264.8555	-1661.4346	10552.436	4769.1445	24150.566	7333.5352	3510.8052	-12107.775	-2571.4648	4864.8052	11390.225	1074.1899	4162.7949	11979.035	1299.1553	3907.5752	34091.078	-1701.8447	4599.5752	15364.08	428.41504	4403.9902	53044.328	-1077.1001	-396.43994	2932.7852	-318.1001	6052.5601	48341.785	-2452.1001	1070.5601	5335.7852	282.8999	4967.5601	26353.785	8694.4053	503.51953	-12175.744	17193.344	2949.8447	10328.234	-2190.6802	-3318.25	15923.8	-569.68018	-3873.25	6215.7998	-1226.6802	-2756.25	935.7998	7037.3198	-507.25	6968.7998	-858.68018	-4098.25	915.7998	10307.125	2717.04	14220.039	-439.875	2892.04	28533.039	23472.125	8789.04	45690.039	2814.6802	1522.5249	19261.5	-929.14502	685.75	2419.4951	2400.855	30.75	-1761.5049	1.1850586	17185.939	4926.8252	678.18506	1963.9399	21649.824	17661.846	-1976.2354	-6638.0098	789.06006	-1249.5801	51.705078	1714.0601	-92.580078	3266.7051	2695.0601	-365.58008	6732.7051	1728.0601	2054.4199	39293.703	2188.0601	1335.4199	25749.705	1785.0601	1688.4199	22046.705	2688.0601	-425.58008	2717.7051	525.06006	1966.4199	9041.7051	4471.0601	3456.4199	8843.7051	1790.0601	1723.4199	31323.705	968.06006	1181.4199	18127.705	813.06006	357.41992	19881.705	977.06006	4010.4199	22629.705	13592.061	2887.4199	21481.705	1224.0601	1837.4199	22673.705	1046.0601	2865.4199	18130.705	268.06006	-1426.5801	-2545.2949	780.06006	5512.4199	7635.7051	-90.88501	849.27002	3466.605	6854.7852	30838.965	29512.285	1570.1699	531.33496	-88.980469	24.169922	-961.66504	-3750.9805	12698.17	1476.335	-3939.9805	-1303.8301	1921.335	23331.02	-712.83008	753.33496	-4348.9805	19124.395	6601.9448	19324.254	12001.395	7725.9448	24402.254	1402.395	1745.9448	-1362.7451	737.39502	7741.9448	34753.254	814.39502	3877.9448	19764.254	1443.395	2880.9448	20790.254	547.39502	925.94482	-2664.7451	1087.395	2382.9448	13735.255	1478.395	4674.9448	19474.254	2945.395	3281.9448	7126.2549	969.39502	2187.9448	1277.2549	1739.395	5304.9448	19223.254	1099.395	1426.9448	984.25488	2036.395	1892.9448	26161.254	13385.23	-601.53516	-1248.8154	-2446.75	333.75977	18465.641	-2452.75	1403.7598	8139.6396	11182.25	1778.7598	-1906.3604	-2331.75	-732.24023	11901.64	184.7251	-1785.4902	5383.4849	5712.0698	2178.5098	3410.915	7251.0698	4128.5098	20780.914	4889.0698	-8.4902344	7275.915	6692.0698	2484.5098	13953.915	-2289.9302	1880.5098	7851.915	2201.2998	-1023.5801	-3787.0195	3831.2998	694.41992	-6861.0195	-1447.7002	-6211.5801	-7025.0195	-1212.7002	-3934.5801	-3957.0195	-1440.7002	-4719.5801	11645.98	-1111.7451	4714.71	16707.914	-1212.7451	3017.71	-326.08496	2385.2549	2413.71	3470.915	-237.74512	3334.71	22158.914	-1175.7451	1968.71	-429.08496	13237.255	4877.71	4831.915	-1143.7451	3109.71	4433.915	-979.74512	-65.290039	-1519.085	-2147.7451	2432.71	18864.914	9256.2549	4587.71	1150.915	18658.254	7882.71	-611.08496	-2415.7451	4166.71	16768.914	-1438.7402	-238.15479	1477.4551	1016.2598	3428.8452	46829.453	-1817.7402	98.845215	-1571.5449	598.25977	2620.8452	20541.455	1840.3452	407.3999	7235.375	-480.65479	1396.3999	18644.375	-1376.6548	3356.3999	22664.375	-1257.6548	-1059.6001	23827.375	-704.65479	984.3999	23680.375	-709.65479	133.3999	498.375	-1278.6548	2482.3999	20869.375	-1647.6548	396.3999	1918.375	25991.939	3558.3398	-1445.3691	4066.9399	2183.3398	2152.6309	2349.9399	1958.3398	3871.6309	3858.9399	2669.3398	12964.631	714.09009	794.14502	273.88965	422.09009	2734.145	29593.891	982.27979	-839.0752	22863.504	19051.279	-636.0752	2684.5049	776.27979	-2429.0752	6225.5049	-183.72021	-1905.0752	4451.5049	964.03491	3061.5552	12842.595
1271.4854	14808.564	7537.9951	-3815.5146	730.56494	1986.9951	7915.4854	8136.5649	31669.996	12776.085	-3561.1201	-9423.6797	26.084961	-1976.1201	15297.32	551.71509	3552.6602	18068.096	-2943.2002	755.43457	19576.02	-4809.2002	997.43457	9540.0195	1168.8301	6362.6748	52109.992	2706.3999	1118.46	-1516.6797	2902.3999	6247.46	44822.32	1216.3999	1030.46	-2204.6797	6794.3999	3362.46	16880.32	8890.6396	627.97461	-20555.746	12146.21	181.9502	8406.8203	2882.2349	4537.8301	14272.705	1177.2349	2212.8301	1557.7051	2180.2349	3545.8301	-3453.2949	8070.2349	8759.8301	1740.7051	2065.2349	3403.8301	-4309.2949	7389.8047	-3721.2246	20966.77	3145.8047	-1950.2246	36615.77	29364.805	4811.7754	41920.77	4116.9453	3485.4849	16897.115	-4165.9951	1060.3599	-2625.1396	-4121.9951	1552.3599	-3682.1396	1156.7849	10387.825	10234.686	-214.21509	642.8252	21836.686	18550.02	-1404.665	-1095.7949	53.415039	-3007.3398	-1393.7246	675.41504	-1517.3398	1449.2754	-13.584961	-2334.3398	2749.2754	-770.58496	-108.33984	35655.273	1315.415	-417.33984	20211.275	446.41504	-409.33984	17455.275	-5.5849609	-2739.3398	299.27539	-321.58496	536.66016	7283.2754	2014.415	572.66016	7457.2754	-767.58496	-1273.3398	26462.275	-981.58496	-838.33984	14749.275	230.41504	-694.33984	17606.275	1243.415	2721.6602	25276.275	9717.415	-30.339844	7186.2754	1243.415	68.660156	21223.275	-282.58496	1362.6602	17528.275	-1557.585	-3431.3398	-4442.7246	-926.58496	4097.6602	6234.2754	895.23511	-359.7749	1686.9648	3934.6599	32005.305	13795.84	-1645.9702	1247.4502	-7009.0645	-2750.9702	526.4502	-8636.0645	9546.0293	2015.4502	-8797.0645	-3211.9702	2425.4502	13930.936	-3218.9702	1224.4502	-8884.0645	16051.905	2247.0752	19248.379	10329.905	4670.0752	22204.379	-387.09497	-2345.9248	-1562.6201	386.90503	4827.0752	29528.379	291.90503	111.0752	15181.38	-93.094971	-145.9248	24950.379	-578.09497	-2640.9248	-3491.6201	539.90503	-213.9248	14645.38	458.90503	1019.0752	23791.379	241.90503	1268.0752	7909.3799	356.90503	-1709.9248	738.37988	551.90503	-1330.9248	20877.379	729.90503	-1566.9248	1523.3799	-275.09497	522.0752	17941.379	14446.515	612.50488	-2926.7949	552.16504	2047.5552	15073.085	1726.165	1042.5552	16396.086	13716.165	2452.5552	-400.91504	1905.165	1280.5552	14880.085	932.91504	1086.2998	2447.0698	6603.3999	941.24512	7875.1152	8737.4004	2342.2451	28994.115	8286.4004	362.24512	7686.1152	3050.3999	990.24512	13240.115	-2103.6001	2182.2451	9819.1152	5049.7651	-1306.7402	-1165.9805	9187.7656	-394.74023	-5395.9805	2529.7651	-2422.7402	-6728.9805	1642.7651	-2624.7402	-2025.9805	-533.23486	-3015.7402	14169.02	2888.29	-1963.4004	15847.625	866.29004	-3487.4004	4577.625	5293.29	-3435.4004	3835.625	1260.29	-2479.4004	23189.625	2956.29	-3022.4004	2389.625	18548.289	-2282.4004	8972.625	200.29004	-2510.4004	7812.625	2250.29	-6313.4004	-1405.375	1660.29	-2634.4004	12433.625	11864.29	-1839.4004	1725.625	22920.289	-1987.4004	464.625	1726.29	-2539.4004	16312.625	-2301.0752	-2020.7598	3286.415	-537.0752	3045.2402	39860.414	-2437.0752	-193.75977	-1100.585	3373.9248	1455.2402	17587.414	-3563.7197	-4347.665	7322.8496	-3783.7197	-3140.665	20173.85	-3998.7197	-3528.665	20564.85	-5005.7197	-4856.665	23698.85	-6339.7197	-5008.665	19107.85	-3351.7197	-5001.665	411.84961	-4623.7197	-1999.665	18355.85	-2812.7197	-5226.665	-1321.1504	22484.984	3035.7349	11269.71	2341.9849	2186.7349	12514.71	-401.01514	642.73486	18096.711	-654.01514	1496.7349	20780.711	2273.355	512.77002	2066.73	2554.355	1204.77	35927.73	-1062.1001	5280.0298	7434.8047	13587.9	1760.0298	-3556.1953	1301.8999	1089.0298	8336.8047	-826.1001	984.02979	-4674.1953	776.25488	675.9751	8898.2598
1655.2598	11581.45	5039.4199	-528.74023	-2133.5498	-551.58008	13683.26	3097.4502	29693.42	9164.0449	-707.34473	-10560.9	1026.0449	-1744.3447	11684.1	-1245.0801	2445.2598	11907.895	-791.42969	744.43994	28850.975	-978.42969	4124.4399	14314.975	-2588.4902	5089.6797	70658.445	375.85986	-1000.8848	-722.49414	-49.140137	2960.1152	43291.508	11.859863	-972.88477	-2782.4941	-343.14014	2519.1152	22417.506	3391.4707	726.28516	-19586.596	18632.27	2164.0498	6474.1348	-13.984863	1554.0552	17685.07	-105.98486	1132.0552	5978.0703	23.015137	2140.0552	-224.92969	8473.0156	6715.0552	4907.0703	1526.0151	1547.0552	3502.0703	3580.2598	2601.5298	14717.76	4612.2598	5864.5298	30277.76	32387.26	13093.529	41578.758	2412.0698	2628.1899	12745.88	1433.51	1356.4648	3356.7749	-660.48999	285.46484	1324.7749	3796.46	12772.245	13544.555	527.45996	3411.2451	23969.555	14490.32	3243.1599	1697.4248	101.33984	748.80518	1038.8896	-1174.6602	-310.19482	2467.8896	-346.66016	614.80518	5152.8896	-1320.6602	3735.8052	43875.891	-298.66016	2810.8052	30649.891	1023.3398	5354.8052	20517.891	-929.66016	483.80518	3773.8896	-197.66016	6023.8052	11718.89	1364.3398	4859.8052	12426.89	-1873.6602	2457.8052	24601.891	-1054.6602	1772.8052	20818.891	-368.66016	2645.8052	19449.891	-930.66016	5926.8052	29651.891	17699.34	3701.8052	3630.8896	2325.3398	2239.8052	24926.891	-926.66016	2286.8052	20598.891	-1333.6602	-479.19482	-3392.1104	3259.3398	6389.8052	11523.89	-587.5249	-1348.1548	308.15479	8662.0605	26356.004	12991.46	29.725098	536.37012	1773.8096	-1636.2749	-600.62988	432.80957	9783.7246	-139.62988	-882.19043	-2581.2749	1940.3701	21986.809	-1682.2749	-134.62988	-2073.1904	15706.4	5417.6851	11497.11	9407.4004	6323.6851	24204.109	859.3999	-429.31494	-2558.8896	784.3999	6434.6851	32196.109	291.3999	515.68506	17494.109	272.3999	870.68506	22511.109	120.3999	-637.31494	-4956.8896	-157.6001	862.68506	15099.11	334.3999	2124.6851	21027.109	1535.3999	290.68506	6214.1104	239.3999	59.685059	4270.1104	1612.3999	1732.6851	18633.109	1033.3999	177.68506	-1268.8896	809.3999	349.68506	22199.109	10356.75	3294.855	-799.33008	-2209.2451	2579.7549	18390.105	-1664.2451	2294.7549	25827.105	9803.7549	3016.7549	4489.105	-1625.2451	1626.7549	17596.105	-2235.5249	592.41016	3123.2598	8266.4746	673.02002	2695.8252	11994.475	3113.02	19417.824	6591.4751	-437.97998	4029.8252	1681.4751	-1129.98	11227.825	-871.5249	1088.02	4684.8252	3129.1802	-1735.3599	2357.8906	8587.1797	5322.6401	-386.10938	199.18018	804.64014	-5864.1094	465.18018	-743.35986	-240.10938	-1518.8198	566.64014	12483.891	1475.415	-725.8501	21438.531	955.41504	-727.8501	2669.5303	3511.415	1052.1499	4070.5303	2336.415	1629.1499	21295.531	61.415039	143.1499	4037.5303	26827.414	5237.1499	9044.5303	2036.415	2860.1499	7065.5303	2237.415	-1298.8501	-624.46973	1757.415	782.1499	18805.531	9360.415	2303.1499	490.53027	26979.414	4070.1499	-742.46973	162.41504	445.1499	14155.53	-1726.0996	-1590.5303	2224.5195	1410.9004	447.46973	46821.52	-2782.0996	-2785.5303	-1935.4805	65.900391	-633.53027	17384.52	417.28516	708.72998	8786.9551	406.28516	794.72998	20212.955	-1775.7148	1443.73	22816.955	-1296.7148	157.72998	24405.955	-666.71484	53.72998	22241.955	-1540.7148	-991.27002	2723.9551	-703.71484	1912.73	21637.955	-1166.7148	-810.27002	1634.9551	21180.15	4432.2349	3716.5303	3811.1499	2924.2349	7812.5303	-268.8501	1928.2349	10101.53	-401.8501	2631.2349	15893.53	1913.6699	4266.5098	-4272.0498	705.66992	2712.5098	26904.949	616.38477	2088.6602	11608.439	18336.385	-1324.3398	2686.4399	1983.3848	-1404.3398	17618.439	1394.3848	-2247.3398	3046.4399	9532.415	2564.9102	7800.2598
1808.4302	6334.21	1141.7598	-1699.5698	-5319.79	-3160.2402	7626.4302	1376.21	12922.76	9701.7148	1235.895	-9989.9043	-1697.2852	1483.895	9384.0957	1800.5449	853.04004	26061.365	-934.23535	2476.605	25677.955	-1170.2354	4113.605	10872.955	2411.2148	5880.5703	54817.258	-421.64502	-1518.4248	410.45508	966.35498	4070.5752	47999.453	-575.64502	-380.4248	-3802.5449	1335.355	2096.5752	18734.455	12474.31	-374.63477	-11734.24	19805.781	2978.2803	3192.6953	223.58496	1708.7949	16239.075	909.58496	-697.20508	1990.0752	1142.585	23.794922	-684.9248	6149.585	5514.7949	1714.0752	2539.585	625.79492	-687.9248	-1101.2051	589.72021	11323.436	3263.7949	3728.7202	28759.436	25479.795	11905.721	40700.438	-1300.5498	669.8501	8551.6797	228.61011	-48.174805	-2214.9453	218.61011	1160.8252	-3436.9453	-871.87988	14273.096	21065.535	-644.87988	1791.0952	18619.535	18935.641	1718.2402	-2712.3652	-1050.1548	1273.79	2902.5596	-986.15479	741.79004	6768.5596	-1541.1548	1036.79	5873.5596	-2046.1548	5922.79	44025.559	-1152.1548	2235.79	26959.559	622.84521	3949.79	23521.559	-1401.1548	1300.79	3546.5596	-2062.1548	4000.79	12672.56	1507.8452	3926.79	13913.56	-2090.1548	3148.79	28460.559	-2331.1548	1454.79	18589.559	-1546.1548	3087.79	23106.559	-1222.1548	4467.79	34994.559	22772.846	3703.79	8046.5596	1103.8452	2113.79	26096.559	-1043.1548	559.79004	24114.559	-2152.1548	-246.20996	-156.44043	927.84521	3365.79	2005.5596	25.050049	-1565.0498	-1648.7852	15103.78	24954.051	6944.4102	1085.2649	465.40479	954.83008	-37.735107	1313.4048	-3627.1699	11497.265	1837.4048	-4090.1699	-522.73511	3497.4048	21274.83	-466.73511	1209.4048	-6170.1699	13570.155	3133.7749	18433.93	8978.1553	3573.7749	27514.93	142.15503	-1963.2251	-1448.0703	1129.155	5992.7749	34817.93	-46.844971	0.77490234	21032.93	338.15503	189.7749	25377.93	-240.84497	-2413.2251	-2291.0703	9.1550293	597.7749	19488.93	206.15503	1261.7749	23289.93	464.15503	1120.7749	8891.9297	320.15503	-499.2251	4760.9297	633.15503	-931.2251	26597.93	307.15503	-1468.2251	3013.9297	92.155029	777.7749	26042.93	14062.12	1707.8701	-1062.2305	-9.1550293	2370.1152	17576.865	-146.15503	3207.1152	11874.865	14785.845	4250.1152	3343.8652	-510.15503	1519.1152	18374.865	635.35498	1616.585	788.53516	5901.4702	-256.8501	3360.0146	9350.4707	1598.1499	24143.016	3176.4702	901.1499	5263.0146	-1140.5298	-383.8501	14069.015	-3214.5298	-245.8501	5169.0146	1018.9702	-1097.7451	-8824.2695	5403.9702	2323.2549	-8037.2695	-28.029785	-1385.7451	-10077.27	12.970215	-2096.7451	-8033.2695	-2213.0298	-2601.7451	9413.7305	-3212.4854	1327.8252	23767.176	-6118.4854	458.8252	4101.1748	-3684.4854	379.8252	4211.1748	-5227.4854	-48.174805	22449.176	-5901.4854	328.8252	2217.1748	18859.516	2796.8252	7787.1748	-7921.4854	2034.8252	9467.1748	-7985.4854	-2528.1748	-53.825195	-7270.4854	889.8252	17792.176	2628.5146	232.8252	798.1748	21083.516	4000.8252	498.1748	-8155.4854	-94.174805	21232.176	2901.1851	-1193.1348	2386.2646	2711.1851	5334.8652	43171.266	-608.81494	-2233.1348	1142.2646	653.18506	282.86523	18664.266	-2018.8701	783.47998	7049.6396	-3009.8701	2345.48	24153.641	-3459.8701	1232.48	17216.641	-1906.8701	1225.48	23036.641	-4337.8701	1078.48	17517.641	-2892.8701	-656.52002	-1433.3604	-3728.8701	-36.52002	18559.641	-3376.8701	741.47998	-7.3603516	24846.4	2159.7598	10727.66	2511.3999	677.75977	16562.66	1513.3999	1595.7598	12259.66	-103.6001	187.75977	19435.66	-336.28516	2148.355	-27.945312	202.71484	3038.355	30258.055	1009.5249	1454.7051	6071.8604	16009.525	-1290.2949	1092.8604	492.5249	-2347.2949	10898.86	1212.5249	-2691.2949	409.86035	7892.9351	3980.3452	14938.02
4396.6001	10962.62	-183.23047	-287.3999	1432.6201	-3525.2305	13628.6	8557.6201	16733.77	12297.01	5396.0552	-17228.43	1249.01	4712.0552	7532.5703	1351.0149	2488.6948	28961.65	3413.5698	3184.1699	32382.4	1522.5698	681.16992	9147.4004	3392.0752	3942.835	56732.617	-2297.105	452.14014	5133.4346	-2695.105	5145.1401	49201.434	-1265.105	-618.85986	3645.4346	-1261.105	2093.1401	18334.434	11036.02	6435.5298	-32407.672	20290.766	3314.9502	6534.2051	1856.6099	-1138.355	17541.135	2238.6099	-663.35498	4432.1348	943.60986	-816.35498	1565.1348	8569.6094	2276.645	4565.1348	2251.6099	-923.35498	2951.1348	10024.21	4117.8652	9407.4395	6663.21	4458.8652	25817.439	23817.211	11498.865	45249.438	2665.9648	941.08496	18639.57	-540.99023	1707.375	-5569.5195	-936.99023	1495.375	-6258.5195	855.57007	18454.68	3565.0303	635.57007	199.68018	18344.031	16827.85	3803.5498	-461.27539	-2675.2651	552.16504	1311.6055	-3185.2651	1275.165	3850.6055	-2340.2651	451.16504	6676.6055	-2836.2651	6016.165	42712.605	-3068.2651	2344.165	25512.605	-547.26514	4295.165	18823.605	-3315.2651	1503.165	3104.6055	-3121.2651	4982.165	11367.605	-1200.2651	4744.165	11480.605	-1736.2651	6118.165	31453.605	-3866.2651	2985.165	21341.605	-2050.2651	3163.165	24654.605	-2585.2651	4774.165	28957.605	19312.734	3427.165	6434.6055	-1326.2651	3710.165	24899.605	-3086.2651	1476.165	17136.605	-3277.2651	1133.165	110.60547	4842.7349	4477.165	2111.6055	2074.26	962.60498	-910.08984	5817.0146	24455.721	10719.1	1501.75	3768.1499	1699.335	-54.25	2464.1499	-1762.665	11305.75	2975.1499	-528.66504	265.75	2308.1499	20488.336	1376.75	2392.1499	-3811.665	18746.596	3546.8252	15985.86	8826.5947	6542.8252	24069.859	-577.40503	-3017.1748	-1674.1396	2045.595	6189.8252	43063.859	498.59497	-1020.1748	12512.86	1440.595	-1214.1748	20320.859	-679.40503	-2559.1748	-5113.1396	-66.405029	-1278.1748	14854.86	1397.595	1714.8252	20083.859	1031.595	1056.8252	4543.8604	2041.595	-523.1748	1160.8604	1077.595	774.8252	23374.859	746.59497	488.8252	-1495.1396	599.59497	-2211.1748	21075.859	15763.125	1811.2651	-3118.6104	-1001.4299	857.06006	15060.72	-38.429932	-286.93994	17656.719	14198.57	1288.0601	431.71973	-380.42993	670.06006	10818.72	1397.7649	2909.8252	4135.9297	9479.8145	2034.3799	2984.2197	10774.814	5164.3799	23011.219	8698.8145	2257.3799	7382.2197	103.81494	3146.3799	10004.22	-233.18506	3009.3799	3953.2197	2247.5298	-954.0498	-6331.3145	324.52979	-1889.0498	-8795.3145	432.52979	-228.0498	-12128.314	-34.470215	-2015.0498	-8516.3145	-902.47021	-1732.0498	9881.6855	211.07031	-54.18457	18369.039	-2086.9297	-2249.1846	-244.96094	-564.92969	-1090.1846	-686.96094	409.07031	-8.1845703	21489.039	-2890.9297	337.81543	-1327.9609	18585.07	2287.8154	4618.0391	-3039.9297	1613.8154	3813.0391	-2539.9297	-3125.1846	-5401.9609	-2172.9297	-483.18457	11438.039	4861.0703	1149.8154	-453.96094	17894.07	4484.8154	-340.96094	-2431.9297	-1336.1846	13484.039	109.46484	548.6499	3142.4746	1251.4648	9582.6504	48825.477	-411.53516	787.6499	4029.4746	1543.4648	4472.6499	21061.475	2260.6699	2562.7598	3268.6553	1339.6699	2463.7598	13749.655	1588.6699	2458.7598	21829.656	4360.6699	1869.7598	23637.656	889.66992	2013.7598	19010.656	2287.6699	1833.7598	1042.6553	3502.6699	2353.7598	20167.656	1413.6699	739.75977	456.65527	21449.01	3564.7451	7251.4404	2280.0098	3765.7451	15633.44	988.00977	1355.7451	14607.44	-106.99023	2609.7451	20154.441	4458.8447	2384.0298	-5156.5195	1604.845	3819.0298	21662.48	70.764893	2956.625	5086.7354	18102.766	2177.625	-2266.2646	549.76489	1599.625	8924.7354	630.76489	46.625	1463.7354	1200.8149	4634.2451	11587.029
-1671.5996	10885.455	7808.6748	-4263.5996	1113.4551	3474.6748	9021.4004	8085.4551	22912.676	9885.9199	341.31006	-2765.5293	262.91992	3298.3101	16907.471	-517.66016	1080.7598	22901.496	-1010.1104	1960.6152	29606.42	-1610.1104	1650.6152	10614.42	-1165.6904	5228.7197	66699.664	1353.3301	-1064.3101	935.24023	1276.3301	4470.6899	49047.242	419.33008	-1121.3101	-507.75977	3567.3301	1313.6899	20328.24	12398.41	-1183.4453	-16079.164	19299.07	2657	6966.8105	664.71484	-1236.6504	12772.685	2026.7148	202.34961	2397.6846	3322.7148	-1007.6504	-3548.3154	9916.7148	243.34961	6083.6846	3883.7148	-72.650391	-726.31543	49.044922	-819.01465	13044.369	5900.0449	1946.9854	37236.367	26818.045	10255.985	45779.367	-439.29004	1422.2251	13789.346	436.69507	-2069.3999	1862.6401	596.69507	-2219.3999	947.64014	706.18506	13716.6	4052.1797	395.18506	3599.6001	21180.18	16482.824	2699.52	-8073.8145	639.31006	-877.41992	-1878.165	-396.68994	182.58008	1530.835	33.310059	890.58008	4750.835	-427.68994	3795.5801	43127.836	-145.68994	914.58008	20883.836	206.31006	4366.5801	21639.836	343.31006	232.58008	919.83496	652.31006	5486.5801	10037.835	1602.3101	3136.5801	7477.835	205.31006	1944.5801	29150.836	-149.68994	1701.5801	20858.836	-294.68994	2965.5801	16412.836	224.31006	3802.5801	27747.836	19853.311	3193.5801	-404.16504	-173.68994	576.58008	23084.836	841.31006	2794.5801	13681.835	-507.68994	-1531.4199	-3978.165	7730.3101	1937.5801	-366.16504	190.10498	543.33008	-4510.4697	1462.1699	52465.148	21339.891	-156.55518	3134.0701	-2079.3203	-1792.5552	1418.0701	-4962.3203	8819.4453	4253.0703	-5423.3203	-2218.5552	3420.0701	21334.68	-2074.5552	3254.0701	-6971.3203	16212.025	2949.7402	20789.23	7808.0249	5667.7402	26635.23	189.0249	-2896.2598	1058.2305	635.0249	6337.7402	39379.23	-1487.9751	831.74023	17577.23	-1077.9751	609.74023	25141.23	-1014.9751	-2947.2598	-402.76953	-644.9751	-2050.2598	19485.23	431.0249	-255.25977	24166.23	-412.9751	-1383.2598	6523.2305	-64.975098	-2117.2598	5413.2305	-448.9751	-999.25977	24875.23	-218.9751	-2679.2598	3338.2305	-104.9751	-948.25977	25192.23	14277.955	2176.1348	-2418.3652	-1879.1099	2254.1851	15911.075	-901.10986	2896.1851	16927.074	9467.8906	4054.1851	-676.9248	-572.10986	3356.1851	6371.0752	840.74023	371.08496	3679.25	8453.0293	-416.33008	6283.5654	11981.029	630.66992	25521.566	6674.0298	-509.33008	8031.5654	-492.97021	-251.33008	14227.565	-788.97021	-1013.3301	5096.5654	3400.73	-1688.5498	-2611.2656	1448.73	-1771.5498	-3447.2656	62.72998	-2608.5498	-3515.2656	1702.73	-2517.5498	-3231.2656	798.72998	-2980.5498	14390.734	-3177.2695	5576.71	23130.59	-3141.2695	1655.71	3867.5898	-800.26953	1176.71	8865.5898	-1945.2695	3806.71	19169.59	-2539.2695	4153.71	5030.5898	16662.73	5100.71	8637.5898	-3474.2695	4159.71	12401.59	-5075.2695	1229.71	-1051.4102	-3722.2695	4072.71	21028.59	4282.7305	5272.71	5144.5898	23092.73	8469.71	6333.5898	-3453.2695	3724.71	14397.59	-147.33984	722.41992	-1601.71	-1647.3398	5873.4199	45513.289	-5586.3398	761.41992	1765.29	-2429.3398	2041.4199	17784.289	2943.21	-3982.0996	5256.4551	4273.21	-3503.0996	9130.4551	2807.21	-3479.0996	17777.455	2533.21	-2950.0996	22028.455	2941.21	-3056.0996	23968.455	1979.21	-4203.0996	2291.4551	2455.21	-2979.0996	19987.455	1170.21	-4486.0996	-204.54492	22636.266	563.79492	5788.0654	3585.2651	230.79492	11677.065	-1142.7349	-1875.2051	12828.065	-1512.7349	-363.20508	19050.066	2204.3501	3101.9048	-1041.3496	2378.3501	2318.9048	28264.65	-1294.4551	5230.4248	6249.29	16446.545	3318.4248	-2521.71	1625.5449	3289.4248	11013.29	521.54492	2656.4248	-1501.71	861.85986	-93.905273	12086.665
2933.2051	14031.09	-3037.1953	571.20508	-883.91016	-7140.1953	12906.205	3028.0898	9217.8047	14160.65	-2192.7949	-3137.0449	299.6499	-2865.7949	26240.955	2149.2051	3343.3198	32400.705	-2430.4297	1748.1201	22299.51	-2466.4297	1974.1201	9806.5098	150.33496	444.04492	60854.68	815.7749	75.85498	5034.8398	-1138.2251	6415.855	49194.84	-819.2251	647.85498	6849.8398	1613.7749	2860.855	23001.84	10386.12	11.955078	-11836.645	18377.49	2379.4805	9333.2148	285.36523	4210.3701	21909.281	2365.3652	3079.3701	9762.2803	195.36523	3284.3701	4677.2803	7439.3652	8013.3701	7763.2803	1321.3652	1712.3701	5516.2803	19819.645	4517.2002	8451.3398	6483.6445	4962.2002	24715.34	30917.645	9915.2002	34501.34	2481.7148	3405.7051	13824.98	1466.415	-136.49023	1105.3047	92.415039	347.50977	-2001.6953	-3235.1948	14234.95	3852.5098	-3027.1948	-1384.0498	20903.51	15634.66	-824.83984	-4705.0654	-122.66504	1280.3799	-1245.21	-1822.665	2229.3799	628.79004	-1356.665	1776.3799	4448.79	-2535.665	5364.3799	42354.789	-2623.665	2457.3799	21650.789	-954.66504	3647.3799	17408.789	-2138.665	1228.3799	-288.20996	-1631.665	5498.3799	9776.79	-892.66504	7050.3799	9760.79	-2621.665	2636.3799	28910.789	-1782.665	1997.3799	17831.789	-1420.665	3106.3799	18252.789	-1457.665	5240.3799	27980.789	41079.336	8186.3799	-1068.21	-2507.665	1902.3799	25059.789	-1921.665	4581.3799	16603.789	-2819.665	106.37988	-4655.21	7993.335	3124.3799	-1237.21	349.08496	1305.335	2535.6846	4944.0898	39340.809	20509.559	1207.8701	2002.4551	907.66992	17.870117	189.45508	-4429.3301	12591.87	3307.4551	-2073.3301	512.87012	4192.4551	17138.67	957.87012	2220.4551	-3533.3301	21131.984	-158.50977	18173.809	11617.985	802.49023	19448.809	257.98511	-5151.5098	-1815.1904	2264.9851	7256.4902	30070.809	2007.9851	-1632.5098	16817.809	987.98511	-2292.5098	21152.809	983.98511	-5400.5098	-3265.1904	2422.9851	-4341.5098	19130.809	2517.9851	-2171.5098	24088.809	3113.9851	-3263.5098	5760.8096	2170.9851	-3509.5098	711.80957	1417.9851	-3067.5098	21946.809	2497.9851	-3511.5098	-723.19043	393.98511	-2917.5098	22332.809	13191.495	2089.4302	-976.11523	-1867.145	498.54004	18703.035	-2352.145	140.54004	25707.035	12105.855	1917.54	5269.0352	-1919.145	2017.54	6413.0352	-1778.125	252.2749	5988.1851	5957.6396	2855	1634.2549	14298.64	4042	23011.254	9067.6396	2841	2706.2549	2650.6399	2452	11350.255	2083.6399	2656	5649.2549	1433.7002	95.234863	-3922.75	-1653.2998	3246.2349	-5102.75	-1241.2998	527.23486	-5097.75	8909.7002	2259.2349	-2667.75	-3660.2998	584.23486	14655.25	1064.2451	3179.52	15607.105	-2313.7549	2135.52	-650.89453	1811.2451	3187.52	2288.1055	283.24512	3489.52	19643.105	-1950.7549	2864.52	1088.1055	31901.246	7235.52	5855.1055	-1851.7549	6147.52	3296.1055	-2615.7549	651.52002	8401.1055	101.24512	4828.52	18047.105	2424.2451	3126.52	-703.89453	23877.246	7203.52	1252.1055	-1864.7549	3238.52	15537.105	3174.7852	690.51514	-1636.5449	4285.7852	7110.5151	39844.453	-58.214844	2138.5151	-2609.5449	1565.7852	2528.5151	13276.455	2368.0601	-3256.2695	8604.4346	1073.0601	-1921.2695	13993.435	1356.0601	288.73047	21138.434	1292.0601	-3024.2695	24071.434	393.06006	-2743.2695	24414.434	1065.0601	-4361.2695	2934.4346	1283.0601	-1460.2695	22379.434	534.06006	-4371.2695	1618.4346	23767.811	5386.5752	7405.9199	4068.8101	2535.5752	13211.92	1021.8101	1522.5752	12573.92	919.81006	3234.5752	18874.92	2653.22	1000.5498	-2767.7197	-408.78003	4441.5498	24414.281	1159.8252	809.0752	7518	12301.825	-1109.9248	130	1391.8252	783.0752	15708	2241.8252	182.0752	3597	768.4248	-709.41504	7859.5547
4130.0298	12363.92	1816.0146	1886.0298	456.91992	-813.98535	17029.029	7613.9199	31983.016	9787.1299	426.26514	-3772.1748	644.12988	3092.2651	20853.824	1515.71	3447.5801	28265.801	2171.1099	3035	34136.145	2969.1099	2997	15148.145	4178.8096	10459.295	61078.117	-1975.1899	-2851.8301	4721.9551	2307.8101	1220.1699	51531.953	-2882.1899	-2856.8301	6301.9551	-348.18994	525.16992	29041.955	12478.86	-162.05469	-9548.8398	21127.865	8131.5195	6632.6895	264.02979	1742.5298	20116.559	2502.0298	1661.5298	5521.5596	1986.0298	690.52979	140.55957	9638.0293	3234.5298	6047.5596	1682.0298	-441.47021	961.55957	10075.595	2991.4951	6261.8008	2495.5947	4956.4951	23060.801	22833.594	9375.4951	34512.801	2547.0151	174.13477	11731.5	1134.2451	1546.1899	3247.1851	863.24512	-362.81006	183.18506	-230.86523	18869.471	6140.6445	-353.86523	3385.4702	17249.645	19363.465	1523.8652	-1140.7148	2013.365	-307.62988	-4181.3799	1150.365	109.37012	-74.379883	1277.365	-428.62988	3377.6201	68.36499	2557.3701	34262.621	1325.365	487.37012	19686.621	3171.365	4505.3701	20317.621	-159.63501	-601.62988	-1464.3799	548.36499	4010.3701	8216.6201	1512.365	3289.3701	7709.6201	1064.365	1069.3701	23902.621	-440.63501	1498.3701	13754.62	2145.365	2333.3701	20270.621	4472.3652	5372.3701	23223.621	37681.363	5363.3701	-3732.3799	-20.63501	3166.3701	23330.621	1218.365	475.37012	13247.62	17.36499	-456.62988	-5997.3799	8217.3652	1149.3701	-4064.3799	200.05493	-2578.4448	-942.52539	2821.1001	42362.566	15723.41	-1161.3599	1734.0249	-2422.71	-1777.3599	179.0249	-4551.71	7425.6401	584.0249	-4765.71	-771.35986	1973.0249	19041.289	-1444.3599	957.0249	-6074.71	14154.8	-455.09473	10565.51	7029.7998	1547.9053	16210.51	-834.2002	-4670.0947	-6521.4902	-1279.2002	5351.9053	24545.51	-291.2002	-4172.0947	12452.51	-1788.2002	-3259.0947	15385.51	256.7998	-3998.0947	-7904.4902	-1135.2002	-3925.0947	10781.51	-128.2002	-2540.0947	16851.51	-115.2002	-2814.0947	4420.5098	127.7998	-4806.0947	584.50977	-820.2002	-2610.0947	20003.51	-150.2002	-3506.0947	-3040.4902	-404.2002	-2717.0947	23684.51	13546.85	749.83008	-5144.1504	-217.60498	1684.4751	17996.865	629.39502	995.4751	16853.865	12203.395	1242.4751	5067.8652	629.39502	2245.4751	9224.8652	-118.18506	2834.595	5915.3398	5494.7002	-260.27002	-3264.1855	10411.7	1322.73	16247.814	9300.7002	1102.73	436.81445	1643.7	466.72998	-315.18555	496.69995	1089.73	873.81445	12803.75	-3788.5254	651.16406	1025.75	-4151.5254	-3736.8359	5.75	-4981.5254	-4920.8359	-828.25	-5584.5254	-2088.8359	-1724.25	-5437.5254	13101.164	-77.069824	-1699.9702	22692.475	109.93018	-2203.9702	7096.4746	4664.9302	624.02979	9172.4746	840.93018	791.02979	25826.475	-215.06982	-1188.9702	6261.4746	18667.93	2239.0298	10560.475	1121.9302	1554.0298	11509.475	-775.06982	-2309.9702	5797.4746	145.93018	1007.0298	19750.475	-834.06982	-1353.9702	5246.4746	22466.93	4349.0298	7382.4746	-748.06982	-226.97021	20947.475	2451.125	2091.7251	-3020.1953	5523.125	5883.7251	42599.805	2404.125	189.7251	-317.19531	2681.125	1380.7251	15542.805	-1274.5352	-2866.75	2660.3945	-2699.5352	-2045.75	8079.3945	-321.53516	-242.75	16970.395	-1113.5352	-1749.75	22420.395	-1324.5352	-1196.75	14912.395	1382.4648	245.25	-1400.6055	-211.53516	-1576.75	17124.395	-2209.5352	-2148.75	-384.60547	18216.705	5203.5601	5599.1553	-771.29492	1465.5601	10118.155	-4192.2949	1171.5601	8736.1553	-1656.2949	5622.5601	15578.155	139.26514	1254.4702	1493.5303	-252.73486	2471.4702	28412.531	1660.0498	4048.7002	9519.2197	18459.051	2403.7002	-325.78027	138.0498	5106.7002	11200.22	-101.9502	3202.7002	-2569.7803	3121.4302	1002.125	9296.7598
-3977.54	9534.7754	2113.9102	-3562.54	85.774902	-948.08984	9960.46	5136.7749	28534.91	10177.875	-681.62012	-12205.314	-1910.125	-1723.6201	10208.686	200.91992	2638.8252	20710.285	558.16016	3244.9302	31162.664	1833.1602	4728.9302	13109.664	3746.2451	2956.0703	49884.91	1780.7852	-929.1001	1295.0352	2471.7852	3398.8999	43557.035	-1741.2148	-1063.1001	670.03516	-868.21484	1575.8999	26199.035	13131.17	2073.9248	-10568.051	16725.121	2072.9951	7126.6504	-890.31982	4587.5352	10139.555	816.68018	1343.5352	5456.5547	-715.31982	1853.5352	-3873.4453	5824.6802	4681.5352	622.55469	-1791.3198	1855.5352	-2149.4453	7066.6104	3822.8501	15171.346	2737.6104	3109.8501	26865.346	22874.609	9284.8496	41820.344	464.90479	2559.8198	14504.66	2656.6399	587.1499	3103.835	-318.36011	779.1499	2361.835	1444.095	9011.375	9012.4355	740.09497	-1385.625	21977.436	14987.71	3464.9551	-4744.4297	359.40479	-2674.605	-794.62988	-20.595215	-2091.605	2397.3701	1006.4048	-2393.605	6011.3701	-764.59521	2187.395	42725.371	-545.59521	-89.60498	24558.371	714.40479	1411.395	24257.371	-542.59521	-1535.605	4500.3701	1336.4048	2888.395	11546.37	-53.595215	2762.395	7089.3701	-266.59521	8.3950195	25205.371	-923.59521	-62.60498	18661.371	-504.59521	1932.395	18644.371	643.40479	1920.395	25480.371	29677.404	2828.395	422.37012	-991.59521	-331.60498	29696.371	-790.59521	-1163.605	19481.371	-1415.5952	-2664.605	-3185.6299	1104.4048	-973.60498	1506.3701	1111.895	-3181.0654	639.79492	7885.4399	27816.801	14080.34	-1283.7852	2479.3201	2436.625	-1708.7852	2343.3201	-2549.375	12924.215	3982.3201	-1915.375	-1493.7852	3716.3201	23830.625	-826.78516	3252.3201	-1569.375	18314.6	6955.8149	18578.906	9797.5996	9892.8145	29251.906	279.6001	2390.8149	154.90527	344.6001	10351.814	34229.906	886.6001	2824.8149	18742.906	683.6001	5733.8149	22137.906	-781.3999	594.81494	-2213.0947	-179.3999	3084.8149	15698.905	736.6001	5714.8149	24724.906	2346.6001	3478.8149	4359.9053	718.6001	3437.8149	4253.9053	645.6001	2855.8149	20706.906	1226.6001	2903.8149	1632.9053	36.600098	3001.8149	24311.906	10293.525	1478.3149	230.47998	-1999.4849	365.46484	16703.535	-1396.4849	-717.53516	17102.535	12263.516	901.46484	5831.5352	-960.48486	612.46484	13501.535	294.6499	-837.86523	4318.8452	10307.535	1982.0649	3014.6348	11466.535	6319.0649	25352.635	8305.5352	2436.0649	7720.6348	477.53491	821.06494	10278.635	612.53491	2810.0649	5854.6348	1663.7349	488.98486	-11107.725	314.73486	3923.9849	-11864.725	-1941.2651	2832.9849	-12015.725	-272.26514	718.98486	-9962.7246	-2426.2651	39.984863	5483.2754	5093.4199	3110.8848	20272.91	2411.4199	-490.11523	6165.9102	4261.4199	1802.8848	3825.9102	1412.4199	2956.8848	25756.91	1399.4199	-63.115234	4351.9102	15780.42	4199.8848	9769.9102	1099.4199	3880.8848	7040.9102	1960.4199	-1215.1152	-1575.0898	1242.4199	1851.8848	16210.91	936.41992	440.88477	1374.9102	26331.42	7848.8848	3407.9102	2110.4199	2410.8848	15238.91	344.375	-544.06006	4441.5498	2724.375	6752.9399	45987.551	-467.625	-1142.0601	3569.5498	2071.375	1609.9399	20064.551	-968.45996	-3326.5752	5093.8604	-1355.46	-2913.5752	12751.86	-1349.46	-1606.5752	17980.859	-2962.46	-1447.5752	20889.859	-1140.46	-524.5752	21764.859	-1416.46	-4657.5752	1093.8604	1812.54	-2753.5752	19308.859	-3050.46	-3067.5752	429.86035	26864.275	5692.6699	5954.7646	5987.2749	3491.6699	11836.765	533.2749	1380.6699	15386.765	473.2749	3490.6699	19273.766	1132.5698	1242.2451	-11.860352	-192.43018	4167.2451	26177.141	1829.72	2735.2598	15088.75	20331.721	-7.7402344	4252.75	1485.72	286.25977	16353.75	3361.72	-1457.7402	2405.75	1221.8501	1415.835	15868.55
-971.35986	8151.9297	621.46973	962.64014	-1351.0703	-1183.5303	21596.641	6529.9297	25410.469	15452.84	3057.5898	-3147.7402	1914.8401	3537.5898	17088.26	1052.8901	1152.2598	19517.715	2444.8047	814.51465	29990.4	-2396.1953	1499.5146	15173.4	2248.1299	1050.9346	49568.336	697.85986	775.77002	-2351.3301	-3226.1401	3973.77	45883.672	-2303.1401	853.77002	-27.330078	-2776.1401	2436.77	23235.67	12284.45	3011.29	-19396.99	19554.516	879.83008	4281.8105	1628.2002	1408.6548	10070.635	1247.2002	781.65479	-2361.3652	1094.2002	556.65479	-7852.3652	8748.2002	2995.6548	-1295.3652	-58.799805	1411.6548	-5104.3652	15621.085	2018.1396	11792.66	5131.085	2457.1396	29304.66	24632.086	9307.1396	44656.66	132.2251	1332.6201	8838.2754	-331.16992	-405.7998	1597.7549	-842.16992	-713.7998	1102.7549	2250.345	23755.93	14562.65	584.34497	1645.9302	18888.65	16084.17	2839.4902	-2389.7051	-82.10498	2149.54	-2311.2354	-1110.105	1317.54	348.76465	-1145.105	2049.54	2766.7646	-1642.105	5807.54	41990.766	-351.10498	1448.54	20094.766	1383.895	5922.54	17246.766	-369.10498	1033.54	-1345.2354	333.89502	6517.54	7357.7646	279.89502	5017.54	7583.7646	-532.10498	3008.54	28072.766	-910.10498	4624.54	16220.765	262.89502	2043.54	19581.766	1057.895	6282.54	12747.765	33211.895	5475.54	-3605.2354	-394.10498	2267.54	21049.766	-1428.105	2338.54	13865.765	-2107.105	1005.54	-6337.2354	-144.10498	836.54004	-3005.2354	-287.57007	-392.49512	4109.25	8683.8945	32828.289	12838.37	252.9751	993.3999	-2125.3555	484.9751	861.3999	-6017.3555	11675.975	2195.3999	-5217.3555	-1076.0249	2001.3999	16148.645	-172.0249	1696.3999	-5367.3555	2069.9199	2621.5552	18275.734	10818.92	6283.5552	26753.734	770.91992	-902.44482	2633.7354	1532.9199	3902.5552	38958.734	636.91992	583.55518	26074.734	1057.9199	2497.5552	21600.734	1227.9199	-1661.4448	523.73535	955.91992	2230.5552	21930.734	673.91992	2101.5552	22175.734	1201.9199	1046.5552	11869.735	1687.9199	-109.44482	6474.7354	657.91992	1688.5552	23649.734	1290.9199	-644.44482	3631.7354	94.919922	610.55518	29826.734	14199.39	3647.7002	-1221.4805	-309.6001	1322.7251	10898.22	980.3999	1963.7251	34131.219	15242.4	3215.7251	1811.2197	1.3999023	2323.7251	4570.2197	1435.405	992.97998	3244.2549	10358.625	-560.47998	3748.4102	13021.625	2923.52	21166.41	8453.625	492.52002	5994.4102	428.625	-204.47998	10338.41	2032.625	-843.47998	5224.4102	1265.4551	243.77002	-966.19043	903.45508	784.77002	-2059.1904	269.45508	266.77002	-3669.1904	1477.4551	-170.22998	-842.19043	-531.54492	-256.22998	15312.81	3742.2798	2976.1548	12682.529	1917.2798	1906.1548	-1730.4707	4726.2798	1677.1548	-1523.4707	2723.2798	3906.1548	11810.529	2334.2798	3229.1548	-5971.4707	22304.279	4075.1548	3758.5293	2179.2798	4700.1548	362.5293	1933.2798	-589.84521	-7264.4707	1627.2798	3106.1548	8608.5293	1976.2798	2728.1548	-5744.4707	24046.279	5609.1548	-4283.4707	4633.2798	3558.1548	10200.529	325.25488	-959.15479	-3929.2305	6466.2549	4456.8452	37542.77	-389.74512	-1326.1548	-960.23047	2312.2549	3296.8452	15954.77	1578.425	1445.0898	7429.6699	2837.425	1219.0898	13890.67	2353.425	2663.0898	20935.67	42.425049	1996.0898	25903.67	786.42505	2263.0898	24435.67	2463.425	64.089844	3127.6699	2178.425	2448.0898	24492.67	2277.425	522.08984	2826.6699	20109.375	2295.0801	7999.0596	2296.375	-1309.9199	12196.06	417.375	-1166.9199	10947.06	640.375	-91.919922	18184.059	2719.6201	-3131	3110.2852	1126.6201	-2829	24919.285	342.80493	5921.2651	10121.82	16625.805	2586.2651	517.82031	1118.8049	1732.2651	13140.82	905.80493	1630.2651	1519.8203	2026.7451	3148.8052	11200.06
-1061.04	11030.314	6363.5	-280.04004	1714.3149	1976.5	19942.961	11706.314	23460.5	13691.585	-1326.2246	-6957.2402	2571.585	140.77539	13114.76	689.26489	2307.2749	28025.465	-9740.7656	4227.8452	31108.314	-12219.766	3403.8452	13706.314	3708.3652	3981.6201	57405.969	4104.915	-1349.0801	-324.4043	1295.915	1608.9199	48773.594	602.91504	-1832.0801	-695.4043	434.91504	2725.9199	23839.596	8268.1553	-538.50488	-17211.426	27635.586	2193.585	6824.3906	-2254.2949	2851.8149	12161.495	-1179.2949	1119.8149	3354.4951	-1252.2949	674.81494	-1771.5049	5095.7051	4369.8149	3328.4951	-1688.2949	1549.8149	-539.50488	20839.926	2489.3945	7966.2344	3088.9248	2586.3945	27457.234	19262.926	6343.3945	39548.234	1040.6152	1107.1748	13348.71	-8.2700195	-317.7002	1497.46	580.72998	-54.700195	-256.54004	-2487.9751	26635.455	6802.75	-2245.9751	3149.4551	19844.75	19673.189	1061.105	549.25488	593.87012	-1222.2998	-693.41016	-653.12988	-1106.2998	759.58984	-220.12988	-139.2998	7031.5898	301.87012	2220.7002	42125.59	-277.12988	-205.2998	24849.59	323.87012	1491.7002	20118.59	-651.12988	-1682.2998	1649.5898	-308.12988	3350.7002	8176.5898	6929.8701	1234.7002	7681.5898	-755.12988	2190.7002	26865.59	-1280.1299	316.7002	17917.59	887.87012	1530.7002	16482.59	50.870117	4130.7002	19374.59	24313.871	3118.7002	-33.410156	-919.12988	-94.299805	23746.59	-957.12988	474.7002	17622.59	-463.12988	-2203.2998	-3593.4102	-818.12988	9.7001953	-2245.4102	-798.45996	-1300.7852	-950.25	2982.5151	35475.016	13527.73	882.54004	1523.6001	4391.7998	-519.45996	1753.6001	-2572.2002	9663.54	2865.6001	-3278.2002	-1788.46	3273.6001	27499.801	-189.45996	2568.6001	-4039.2002	1058.55	4254.335	21096.635	9078.5498	7170.335	26075.635	152.55005	2106.335	-310.36523	286.55005	10530.335	32972.633	944.55005	1923.335	19010.635	1132.55	4390.335	21829.635	-615.44995	2084.335	-908.36523	56.550049	3817.335	16735.635	1957.55	2083.335	23393.635	1631.55	4102.335	8405.6348	213.55005	2183.335	2897.6348	259.55005	4212.335	23161.635	848.55005	2517.335	2947.6348	1248.55	2119.335	20376.635	20335.475	2978.3901	-5334.8555	-241.0249	456.89502	15558.515	-203.0249	144.89502	28269.516	14765.975	2273.895	3939.5146	357.9751	1503.895	8221.5146	-6945.8252	1238.0952	6360.3652	12229.609	4249.6152	3517.3154	10470.609	7128.6152	23846.316	6170.6099	1040.6152	5068.3154	-909.39014	1775.6152	6614.3154	-2040.3901	2549.6152	4062.3154	-17774.725	-843.20508	-7146.4102	-18585.725	-214.20508	-8545.4102	-19678.725	-2189.2051	-9331.4102	-20474.725	-3008.2051	-6835.4102	-21511.725	-2422.2051	8367.5898	-268.99023	-728.72021	19819.025	-1321.9902	-1257.7202	1552.0254	285.00977	-1365.7202	4485.0254	343.00977	631.27979	20956.025	-694.99023	-860.72021	2827.0254	22705.01	2223.2798	9702.0254	-1455.9902	4730.2798	7583.0254	-188.99023	-3663.7202	-1096.9746	-1280.9902	1149.2798	16774.025	-2292.9902	-2758.7202	1299.0254	18196.01	3453.2798	3617.0254	682.00977	-1096.7202	16728.025	-2937.9004	-844.66504	2522.1553	1203.0996	5607.335	46422.156	-3834.9004	-1823.665	2.1552734	-1147.9004	2674.335	19298.156	118.4751	-2988.9346	4280.0996	716.4751	-2513.9346	17573.1	-1296.5249	-1606.9346	20954.1	-661.5249	-1740.9346	24060.1	65.475098	-1650.9346	25621.1	1290.4751	-2725.9346	3029.0996	226.4751	-280.93457	21233.1	-57.524902	-2376.9346	1183.0996	17525.42	2624.5151	6362.5996	413.41992	1274.5151	12730.6	-59.580078	247.51514	12847.6	22.419922	1842.5151	22430.6	503.79492	-1715.54	-2820.21	1447.7949	1178.46	27895.789	1315.9951	4327.3398	4730.2197	8590.9951	2943.3398	-174.78027	292.99512	3016.3398	10280.22	-449.00488	2273.3398	-1915.7803	1883.135	-507.13477	13764.53
1963.7002	5861.5752	-1533.8203	380.7002	-1319.4248	-5741.8203	22040.699	5654.5752	20347.18	8591.75	2745.75	-3331.125	-3253.25	3901.75	15650.875	1439.6499	2476.7798	20268.871	1150.7949	4044.3149	26635.285	-982.20508	1732.3149	12939.285	-4270.3896	5908.6201	65758.672	4825.4199	86.924805	4587.7598	172.41992	2143.9248	49612.758	-255.58008	-647.0752	4378.7598	1821.4199	1389.9248	26397.76	12891.945	880.36035	-19966.77	22758.934	7896.4297	2435.5703	489.33984	1168.2549	17160.35	-92.660156	1603.2549	3049.3496	861.33984	2299.2549	-219.65039	8975.3398	5729.2549	3225.3496	882.33984	1560.2549	1527.3496	5306.8101	463.81543	4516.0508	5484.8101	1339.8154	27514.051	38042.809	11012.815	34339.051	752.19482	2601.2749	15159.16	-901.06006	-544.25977	2323.1299	-437.06006	98.740234	19.129883	-390.44482	19407.715	7088.4004	-1311.4448	329.71484	22171.4	11069.95	34.580078	-3350.3496	-1997.6299	253.94482	1117.9746	-958.62988	1009.9448	4828.9746	-1575.6299	3006.9448	8191.9746	-1821.6299	4194.9448	41614.977	-1609.6299	2772.9448	27668.975	181.37012	4560.9448	23201.975	-1879.6299	1443.9448	5941.9746	-731.62988	6422.9448	12787.975	-1484.6299	4644.9448	8160.9746	-2890.6299	3375.9448	27681.975	-2052.6299	2346.9448	19165.975	-439.62988	3112.9448	20521.975	-1397.6299	7061.9448	23206.975	21026.371	4036.9448	2581.9746	-840.62988	2503.9448	29039.975	-2433.6299	2986.9448	16591.975	-2722.6299	1572.9448	-2765.0254	-1602.6299	946.94482	284.97461	1484.26	355.58496	-1127.8896	3107.3101	40600.895	11385.765	2510.3701	-303.5249	1480.4053	1594.3701	-1571.5249	-1384.5947	16601.371	3197.4751	-1165.5947	1178.3701	993.4751	20732.406	2093.3701	-189.5249	-3031.5947	941.16992	1907.0698	15412.85	11536.17	4360.0698	25368.85	1073.1699	-1302.9302	-2886.1504	1734.1699	5392.0698	27103.85	881.16992	631.06982	20518.85	1666.1699	2663.0698	20934.85	95.169922	-1234.9302	-4234.1504	597.16992	481.06982	19344.85	2341.1699	99.069824	22906.85	959.16992	1454.0698	3526.8496	2723.1699	-224.93018	2247.8496	1355.1699	154.06982	19525.85	796.16992	-247.93018	-1158.1504	674.16992	343.06982	29626.85	16188.029	2445.3501	-5093.9805	1592.7949	925.95508	19436.754	1575.7949	1664.9551	12859.755	15519.795	2135.9551	2683.7549	1851.7949	2233.9551	10639.755	-709.26514	-128.33008	3660.6748	13262.795	2117.4048	5815.3599	11937.795	2461.4048	25114.359	10711.795	2177.4048	8298.3594	1398.7949	368.40479	8416.3594	415.79492	2400.4048	7154.3599	-2746.1299	-1374.2002	3334.46	131.87012	-233.2002	4343.46	-521.12988	-633.2002	1555.46	-2446.1299	-615.2002	2510.46	-3545.1299	-1098.2002	20947.461	-617.87988	3162.4199	21546.045	-569.87988	720.41992	4355.0449	-78.879883	-139.58008	4055.0449	-2159.8799	3032.4199	17439.045	-315.87988	567.41992	2792.0449	20129.121	3540.4199	6055.0449	-1354.8799	3925.4199	4141.0449	-2825.8799	-1560.5801	-1989.9551	-3230.8799	606.41992	19589.045	-2704.8799	-965.58008	739.04492	21161.121	6559.4199	1100.0449	-1341.8799	2629.4199	10298.045	1998.2349	620.79004	3336.9805	4094.2349	7192.79	46254.98	-1450.7651	441.79004	4667.9805	2181.2349	2153.79	21547.98	1207.29	1059.6548	7037.7197	3381.29	3660.6548	20746.719	1611.29	3529.6548	17087.719	1383.29	3051.6548	19077.719	956.29004	1301.6548	16798.719	3803.29	308.65479	-663.28027	1886.29	2224.6548	17212.719	720.29004	32.654785	1929.7197	22705.145	3325.9902	304.12988	3680.145	3246.9902	6421.1299	354.14502	52.990234	4911.1299	1014.145	3865.9902	13096.13	1337.595	-582.25	299.4502	1645.595	1282.75	29835.449	-943.66504	5383.9448	9116.1348	7239.335	1959.9448	-1102.8652	2779.335	2955.9448	13883.135	1412.335	1759.9448	-2503.8652	2220.4299	1427.21	13506.81
804.08496	7866.0801	7119.7402	4196.085	-1418.9199	2774.7402	26215.086	5678.0801	25391.74	10345.516	-811.41504	-7965.6094	1520.5151	1156.585	9079.3906	1842.7251	2409.2051	9181.2891	656.22461	-455.54492	29052.734	-619.77539	-1408.5449	9413.7344	1545.9854	2164.3096	49329.492	-164.19482	2560.9951	-273.33984	-2124.1948	6259.9951	48326.66	-1245.1948	2980.9951	1609.6602	1406.8052	4286.9951	21109.66	9749.6299	-1282.8047	-15376.59	29218.449	6222.4697	5264.6309	3990.355	3777.9951	14934.52	3041.355	2668.9951	4991.5195	2494.355	1255.9951	-493.48047	7534.355	6789.9951	3715.5195	2201.355	2713.9951	-1375.4805	-86.995117	3222.4448	-1550.2344	1604.0049	4782.4448	19349.766	24325.004	9128.4453	29198.766	2462.23	1631.2148	8169.375	-594.1748	732.77979	-76.095215	-613.1748	-758.22021	-515.09521	-115.56006	13863.855	14284.335	811.43994	1815.855	27221.336	-1507.8652	-1018.165	-4503.8896	296.29004	-1822.7148	-2352.1396	-1950.71	-1343.7148	3642.8604	-414.70996	-1430.7148	3715.8604	-211.70996	671.28516	37367.859	-96.709961	-271.71484	24402.859	1420.29	3326.2852	16178.86	83.290039	333.28516	2612.8604	799.29004	169.28516	9774.8604	936.29004	1746.2852	9124.8604	-1102.71	1224.2852	30708.859	-772.70996	-492.71484	17474.859	1154.29	545.28516	19935.859	-957.70996	1313.2852	24786.859	26201.289	1174.2852	737.86035	1167.29	-22.714844	23498.859	-622.70996	361.28516	17164.859	-1908.71	-1290.7148	-298.13965	-205.70996	-1138.7148	991.86035	683.39502	482.16504	-1018.46	4134.1899	46805.824	17557.9	1893.9851	513.37988	1591.3701	-158.01489	-997.62012	-6078.6299	10343.985	1319.3799	-7319.6299	-1134.0149	1325.3799	12992.37	24.985107	276.37988	-6348.6299	403.08008	-722.26514	16532.684	10601.08	5023.7349	28307.684	-1222.9199	-739.26514	-334.31543	1720.0801	8147.7349	35143.684	-695.91992	1222.7349	14967.685	749.08008	-50.265137	23729.684	-906.91992	-2055.2651	-2845.3154	-1005.9199	297.73486	13375.685	606.08008	265.73486	27129.684	540.08008	446.73486	5845.6846	-1217.9199	-920.26514	2084.6846	536.08008	275.73486	23820.684	-124.91992	-998.26514	3364.6846	-883.91992	-36.265137	25309.684	12288.245	3476.6299	-4667.4248	606.8501	1426.5498	16717.816	835.8501	920.5498	20206.816	18004.85	2124.5498	-1352.1846	1646.8501	2779.5498	7679.8154	7929.4849	2512.4702	7127.4248	4249.1802	1058.6899	3115.7949	10132.18	2475.6899	21905.795	6291.1802	2160.6899	6691.7949	-32.819824	674.68994	8874.7949	58.180176	3443.6899	4399.7949	-347.26514	-1881.2852	-5463.5742	-743.26514	-3385.2852	-8963.5742	-2584.2651	-3216.2852	-7436.5742	-3926.2651	-2852.2852	-4742.5742	-4088.2651	-2768.2852	12341.426	4223.02	241.86035	16866.629	1764.02	-1375.1396	2005.6299	3045.02	-1353.1396	5783.6299	3012.02	841.86035	17823.629	1073.02	-990.13965	1137.6299	28401.02	1743.8604	5451.6299	2092.02	1881.8604	6773.6299	1541.02	-2952.1396	-2006.3701	1124.02	-156.13965	17298.629	-427.97998	-2348.1396	-2474.3701	26715.02	5408.8604	-2281.3701	4511.02	-1586.1396	8658.6299	-236.62988	-1849.2998	-2530.3047	-2252.6299	2696.7002	40975.695	-2933.6299	-2410.2998	-1542.3047	-1134.6299	652.7002	16706.695	4337.79	1891.9048	9813.1094	4163.79	2228.9048	19131.109	1671.79	3787.9048	20314.109	1071.79	3243.9048	24000.109	2097.79	2859.9048	25262.109	4708.79	2993.9048	3621.1099	3855.79	1798.9048	23341.109	2695.79	598.90479	4381.1099	23863.234	6263.4048	7569.5698	4444.2354	763.40479	14970.57	83.235107	2056.4048	17053.57	1613.2351	3745.4048	20843.57	516.52002	-798.6499	3012.3799	453.52002	2020.3501	28523.379	49.984863	3929.23	21846.26	7569.9849	2753.23	3741.2598	-2144.0151	3464.23	15406.26	-745.01514	1523.23	2431.2598	-473.25	134.09961	10325.21
507.99512	9847.2002	7038.7998	-3284.0049	-3418.7998	2361.7998	13548.995	4891.2002	28891.801	8309.3945	1308.6152	-4271.5	263.39502	3763.6152	18726.5	221.14502	-171.75977	26311.504	251.19531	-4204.8848	26768.035	-373.80469	-4384.8848	10828.035	-1288.9502	6816.5151	46135.859	-865.58984	487.44482	276.02539	-1343.5898	5338.4448	37871.023	-2672.5898	178.44482	1766.0254	-2158.5898	3173.4448	19193.025	12935.65	2579.5752	-15913.875	29182.045	6511.1904	-781.94922	356.83984	-30.615234	18802.551	1529.8398	-682.61523	8343.5498	409.83984	271.38477	3081.5498	5547.8398	2568.3848	9264.5498	271.83984	-1949.6152	4416.5498	3633.4751	3192.375	12446.84	6099.4751	3703.375	32847.84	28934.475	11004.375	36450.84	786.23486	1223.8501	8282.2002	3351.04	751.22998	3930.9302	-499.95996	607.22998	591.93018	-4775.5596	15013.63	11016.07	-6164.5596	1624.6299	26042.07	-455.27002	-1747.1602	1214.1201	-1914.5498	-1062.3599	4123.6899	-508.5498	-1287.3599	6195.6899	-2405.5498	-1296.3599	4834.6899	-1469.5498	2627.6401	39445.691	-1780.5498	1102.6401	29334.689	-410.5498	3512.6401	22367.689	-1688.5498	588.64014	6293.6899	-2097.5498	3577.6401	12622.689	-2105.5498	2436.6401	13503.689	-1899.5498	1838.6401	33793.691	-2295.5498	843.64014	20563.689	-1498.5498	424.64014	17963.689	-2025.5498	2600.6401	25142.689	15797.45	2745.6401	2653.6899	-1899.5498	-325.35986	28100.689	-1489.5498	1213.6401	20053.689	-2427.5498	-1638.3599	494.68994	-1746.5498	-472.35986	3047.6899	609.48511	1050.9351	1655.1553	785.21997	24938.371	16158.51	1626.1851	813.05518	1311.96	502.18506	-23.944824	-2208.04	11140.186	1595.0552	-3083.04	801.18506	2794.0552	13870.96	1028.1851	2860.0552	-3252.04	188.11499	-1018.3652	20213.164	6089.1152	2341.6348	26213.164	-185.88501	-2769.3652	51.165039	491.11499	6357.6348	32883.164	-270.88501	-857.36523	19750.164	328.11499	701.63477	26370.164	-1162.885	-2707.3652	276.16504	-577.88501	-1328.3652	12688.165	-89.88501	-1346.3652	27199.164	-424.88501	-2135.3652	11222.165	1015.115	-1540.3652	6889.165	-391.88501	-774.36523	25646.164	-355.88501	-1544.3652	1616.165	1313.115	-1380.3652	26935.164	16216.99	3195.9551	-2015.0195	20.540039	1888.8999	16917.965	82.540039	468.8999	7479.9648	12177.54	1519.8999	-327.03516	50.540039	2663.8999	6229.9648	9005.2148	969.28516	5887.6699	-267.06494	-25.984863	5155.9551	9954.9355	3969.0151	26969.955	6547.9351	1557.0151	4870.9551	-882.06494	-40.984863	7828.9551	-704.06494	1081.0151	3160.9551	-191.27979	-2522.5098	2653.8252	-731.27979	957.49023	-994.1748	-1247.2798	-917.50977	-2340.1748	-508.27979	-2123.5098	1045.8252	-2141.2798	-527.50977	15231.825	-3486.5254	-236.4248	17327.15	-2456.5254	-1545.4248	6238.1504	-539.52539	-2856.4248	3663.1504	-870.52539	1315.5752	14616.15	-4052.5254	-1473.4248	1387.1504	18394.475	2133.5752	5836.1504	-4177.5254	1659.5752	5435.1504	-3941.5254	-3241.4248	-3449.8496	-5557.5254	-787.4248	14529.15	-5597.5254	-1208.4248	123.15039	17418.475	3124.5752	1213.1504	-4117.5254	580.5752	18224.15	-614.13477	-372.625	-1412.8496	2455.8652	5838.375	42121.148	-2082.1348	-358.625	-2876.8496	140.86523	1771.375	15105.15	-1258.1851	1906.1548	10769.79	651.81494	1525.1548	22575.789	-2047.1851	2737.1548	16676.789	-1394.1851	1739.1548	29987.789	-1749.1851	973.15479	28229.789	-1857.1851	675.15479	5429.79	-789.18506	2373.1548	23938.789	-2845.1851	296.15479	4669.79	22074.365	4002.6201	1006.1855	3837.365	345.62012	4096.1855	293.36499	319.62012	5134.1855	2953.365	2060.6201	18588.186	-868.4502	1098.2798	-579.66504	-659.4502	1634.2798	31468.336	-559.66504	852.43018	8781.6553	7488.335	-714.56982	-215.34473	-425.66504	52.430176	12505.655	1093.335	-710.56982	141.65527	75.410156	809.99023	10458.705
[truncated: 318,680 more chars]
