# Supplementary material for: Cochaperones convey the energy of ATP hydrolysis for directional action of Hsp90
Source: Nat Commun. 2024 Jan 17;15:569. doi: 10.1038/s41467-024-44847-6 (PMC10794413; doi:10.1038/s41467-024-44847-6)
Supplement: Supplementary file 6 — Source Data [file 41467_2024_44847_MOESM6_ESM.zip › SourceData_ProteinMeasurements/5_Cdc37-Hsp90+Hsp90+Sba1+Ste11+ATP/Dataset1_Cdc37-Hsp90+Hsp90+Sba1+Ste11+ATP.txt]

g_g_x22_y40_M60	r_g_x21_y41_M60	r_r_x21_y41_M60	g_g_x44_y8_M60	r_g_x44_y8_M60	r_r_x44_y8_M60	g_g_x71_y61_M60	r_g_x70_y63_M60	r_r_x70_y63_M60	g_g_x22_y44_M60	r_g_x21_y45_M60	r_r_x21_y45_M60	g_g_x57_y39_M60	r_g_x56_y40_M60	r_r_x56_y40_M60	g_g_x18_y65_M60	r_g_x17_y66_M60	r_r_x17_y66_M60	g_g_x14_y50_M61	r_g_x13_y51_M61	r_r_x13_y51_M61	g_g_x83_y4_M61	r_g_x83_y5_M61	r_r_x83_y5_M61	g_g_x21_y85_M62	r_g_x19_y87_M62	r_r_x19_y87_M62	g_g_x31_y128_M62	r_g_x29_y131_M62	r_r_x29_y131_M62	g_g_x37_y136_M62	r_g_x34_y139_M62	r_r_x34_y139_M62	g_g_x43_y114_M62	r_g_x41_y116_M62	r_r_x41_y116_M62	g_g_x54_y93_M62	r_g_x52_y95_M62	r_r_x52_y95_M62	g_g_x15_y30_M62	r_g_x14_y30_M62	r_r_x14_y30_M62	g_g_x49_y101_M63	r_g_x47_y103_M63	r_r_x47_y103_M63	g_g_x8_y53_M63	r_g_x7_y54_M63	r_r_x7_y54_M63	g_g_x43_y47_M63	r_g_x42_y48_M63	r_r_x42_y48_M63	g_g_x70_y128_M63	r_g_x68_y131_M63	r_r_x68_y131_M63	g_g_x55_y117_M63	r_g_x53_y120_M63	r_r_x53_y120_M63	g_g_x3_y103_M63	r_g_x1_y105_M63	r_r_x1_y105_M63	g_g_x28_y43_M63	r_g_x27_y44_M63	r_r_x27_y44_M63	g_g_x32_y120_M63	r_g_x30_y122_M63	r_r_x30_y122_M63	g_g_x59_y142_M64	r_g_x56_y145_M64	r_r_x56_y145_M64	g_g_x50_y141_M64	r_g_x47_y144_M64	r_r_x47_y144_M64	g_g_x25_y25_M64	r_g_x24_y25_M64	r_r_x24_y25_M64	g_g_x41_y164_M64	r_g_x38_y168_M64	r_r_x38_y168_M64	g_g_x72_y146_M64	r_g_x70_y150_M64	r_r_x70_y150_M64	g_g_x82_y112_M64	r_g_x80_y115_M64	r_r_x80_y115_M64	g_g_x19_y86_M64	r_g_x17_y87_M64	r_r_x17_y87_M64	g_g_x7_y75_M64	r_g_x5_y76_M64	r_r_x5_y76_M64	g_g_x78_y19_M64	r_g_x78_y20_M64	r_r_x78_y20_M64	g_g_x8_y156_M65	r_g_x5_y159_M65	r_r_x5_y159_M65	g_g_x40_y142_M65	r_g_x37_y145_M65	r_r_x37_y145_M65	g_g_x36_y26_M65	r_g_x35_y26_M65	r_r_x35_y26_M65	g_g_x22_y25_M65	r_g_x21_y25_M65	r_r_x21_y25_M65	g_g_x71_y153_M65	r_g_x68_y157_M65	r_r_x68_y157_M65	g_g_x29_y142_M65	r_g_x26_y145_M65	r_r_x26_y145_M65	g_g_x75_y61_M65	r_g_x74_y63_M65	r_r_x74_y63_M65	g_g_x3_y72_M65	r_g_x1_y73_M65	r_r_x1_y73_M65	g_g_x12_y65_M66	r_g_x11_y66_M66	r_r_x11_y66_M66	g_g_x36_y12_M66	r_g_x36_y12_M66	r_r_x36_y12_M66	g_g_x36_y109_M66	r_g_x34_y111_M66	r_r_x34_y111_M66	g_g_x3_y4_M66	r_g_x2_y3_M66	r_r_x2_y3_M66	g_g_x19_y154_M66	r_g_x16_y157_M66	r_r_x16_y157_M66	g_g_x46_y120_M66	r_g_x44_y123_M66	r_r_x44_y123_M66	g_g_x58_y131_M66	r_g_x56_y134_M66	r_r_x56_y134_M66	g_g_x56_y73_M66	r_g_x55_y75_M66	r_r_x55_y75_M66	g_g_x27_y8_M66	r_g_x27_y8_M66	r_r_x27_y8_M66	g_g_x64_y123_M66	r_g_x62_y126_M66	r_r_x62_y126_M66	g_g_x49_y51_M66	r_g_x48_y52_M66	r_r_x48_y52_M66	g_g_x13_y68_M68	r_g_x11_y69_M68	r_r_x11_y69_M68	g_g_x76_y100_M68	r_g_x74_y103_M68	r_r_x74_y103_M68	g_g_x82_y25_M68	r_g_x82_y26_M68	r_r_x82_y26_M68	g_g_x10_y70_M69	r_g_x8_y71_M69	r_r_x8_y71_M69	g_g_x43_y102_M69	r_g_x41_y104_M69	r_r_x41_y104_M69	g_g_x33_y44_M69	r_g_x32_y45_M69	r_r_x32_y45_M69	g_g_x70_y140_M69	r_g_x68_y143_M69	r_r_x68_y143_M69	g_g_x57_y30_M69	r_g_x57_y31_M69	r_r_x57_y31_M69	g_g_x60_y162_M69	r_g_x57_y166_M69	r_r_x57_y166_M69	g_g_x32_y64_M69	r_g_x31_y65_M69	r_r_x31_y65_M69	g_g_x17_y123_M70	r_g_x15_y125_M70	r_r_x15_y125_M70	g_g_x10_y117_M70	r_g_x8_y119_M70	r_r_x8_y119_M70	g_g_x52_y97_M70	r_g_x50_y99_M70	r_r_x50_y99_M70	g_g_x52_y4_M70	r_g_x52_y4_M70	r_r_x52_y4_M70	g_g_x15_y107_M70	r_g_x13_y109_M70	r_r_x13_y109_M70	g_g_x70_y15_M70	r_g_x70_y16_M70	r_r_x70_y16_M70	g_g_x79_y62_M70	r_g_x78_y64_M70	r_r_x78_y64_M70	g_g_x56_y79_M70	r_g_x55_y81_M70	r_r_x55_y81_M70	g_g_x3_y87_M71	r_g_x1_y88_M71	r_r_x1_y88_M71	g_g_x45_y68_M71	r_g_x44_y69_M71	r_r_x44_y69_M71	g_g_x21_y128_M71	r_g_x18_y130_M71	r_r_x18_y130_M71	g_g_x32_y160_M71	r_g_x29_y163_M71	r_r_x29_y163_M71	g_g_x42_y46_M71	r_g_x41_y47_M71	r_r_x41_y47_M71	g_g_x34_y98_M71	r_g_x32_y100_M71	r_r_x32_y100_M71	g_g_x44_y140_M71	r_g_x41_y143_M71	r_r_x41_y143_M71	g_g_x45_y79_M71	r_g_x44_y81_M71	r_r_x44_y81_M71	g_g_x50_y152_M72	r_g_x47_y155_M72	r_r_x47_y155_M72	g_g_x29_y56_M72	r_g_x28_y57_M72	r_r_x28_y57_M72	g_g_x37_y120_M72	r_g_x35_y123_M72	r_r_x35_y123_M72	g_g_x10_y55_M72	r_g_x9_y56_M72	r_r_x9_y56_M72	g_g_x35_y33_M72	r_g_x34_y34_M72	r_r_x34_y34_M72	g_g_x62_y123_M72	r_g_x60_y126_M72	r_r_x60_y126_M72	g_g_x59_y97_M72	r_g_x57_y99_M72	r_r_x57_y99_M72	g_g_x70_y144_M72	r_g_x68_y148_M72	r_r_x68_y148_M72	g_g_x79_y59_M72	r_g_x78_y61_M72	r_r_x78_y61_M72	g_g_x79_y33_M72	r_g_x79_y34_M72	r_r_x79_y34_M72	g_g_x76_y97_M72	r_g_x75_y100_M72	r_r_x75_y100_M72	g_g_x16_y137_M73	r_g_x13_y140_M73	r_r_x13_y140_M73	g_g_x19_y29_M73	r_g_x18_y29_M73	r_r_x18_y29_M73	g_g_x7_y12_M73	r_g_x6_y12_M73	r_r_x6_y12_M73	g_g_x56_y76_M73	r_g_x55_y78_M73	r_r_x55_y78_M73	g_g_x38_y65_M73	r_g_x37_y66_M73	r_r_x37_y66_M73	g_g_x17_y99_M73	r_g_x15_y101_M73	r_r_x15_y101_M73	g_g_x37_y60_M73	r_g_x36_y61_M73	r_r_x36_y61_M73	g_g_x49_y65_M73	r_g_x48_y66_M73	r_r_x48_y66_M73	g_g_x52_y28_M73	r_g_x51_y29_M73	r_r_x51_y29_M73	g_g_x10_y125_M75	r_g_x7_y127_M75	r_r_x7_y127_M75	g_g_x22_y101_M75	r_g_x20_y103_M75	r_r_x20_y103_M75	g_g_x8_y47_M75	r_g_x7_y47_M75	r_r_x7_y47_M75	g_g_x37_y155_M75	r_g_x34_y158_M75	r_r_x34_y158_M75	g_g_x39_y161_M75	r_g_x36_y165_M75	r_r_x36_y165_M75	g_g_x58_y88_M75	r_g_x56_y90_M75	r_r_x56_y90_M75	g_g_x42_y5_M75	r_g_x42_y5_M75	r_r_x42_y5_M75	g_g_x27_y36_M76	r_g_x26_y36_M76	r_r_x26_y36_M76	g_g_x60_y77_M76	r_g_x59_y79_M76	r_r_x59_y79_M76	g_g_x12_y57_M76	r_g_x11_y58_M76	r_r_x11_y58_M76	g_g_x57_y162_M76	r_g_x54_y166_M76	r_r_x54_y166_M76	g_g_x43_y71_M76	r_g_x42_y73_M76	r_r_x42_y73_M76	g_g_x47_y6_M76	r_g_x47_y6_M76	r_r_x47_y6_M76	g_g_x73_y76_M76	r_g_x72_y78_M76	r_r_x72_y78_M76	g_g_x31_y21_M76	r_g_x30_y21_M76	r_r_x30_y21_M76	g_g_x29_y26_M77	r_g_x28_y26_M77	r_r_x28_y26_M77	g_g_x7_y134_M77	r_g_x4_y136_M77	r_r_x4_y136_M77	g_g_x52_y77_M78	r_g_x51_y79_M78	r_r_x51_y79_M78	g_g_x44_y35_M78	r_g_x43_y36_M78	r_r_x43_y36_M78	g_g_x75_y73_M78	r_g_x74_y75_M78	r_r_x74_y75_M78	g_g_x54_y139_M78	r_g_x51_y142_M78	r_r_x51_y142_M78	g_g_x39_y55_M79	r_g_x38_y56_M79	r_r_x38_y56_M79	g_g_x24_y152_M79	r_g_x21_y155_M79	r_r_x21_y155_M79	g_g_x33_y14_M79	r_g_x33_y14_M79	r_r_x33_y14_M79	g_g_x36_y164_M79	r_g_x33_y168_M79	r_r_x33_y168_M79	g_g_x23_y47_M79	r_g_x22_y48_M79	r_r_x22_y48_M79	g_g_x37_y111_M79	r_g_x35_y113_M79	r_r_x35_y113_M79	g_g_x61_y79_M79	r_g_x60_y81_M79	r_r_x60_y81_M79	g_g_x14_y125_M79	r_g_x11_y127_M79	r_r_x11_y127_M79	g_g_x20_y144_M80	r_g_x17_y147_M80	r_r_x17_y147_M80	g_g_x21_y28_M80	r_g_x20_y28_M80	r_r_x20_y28_M80	g_g_x37_y136_M80	r_g_x34_y139_M80	r_r_x34_y139_M80	g_g_x36_y163_M80	r_g_x33_y167_M80	r_r_x33_y167_M80	g_g_x23_y135_M80	r_g_x20_y138_M80	r_r_x20_y138_M80	g_g_x56_y49_M80	r_g_x55_y50_M80	r_r_x55_y50_M80	g_g_x49_y130_M80	r_g_x47_y133_M80	r_r_x47_y133_M80	g_g_x31_y142_M81	r_g_x28_y145_M81	r_r_x28_y145_M81	g_g_x35_y74_M81	r_g_x34_y75_M81	r_r_x34_y75_M81	g_g_x63_y122_M81	r_g_x61_y125_M81	r_r_x61_y125_M81	g_g_x61_y130_M81	r_g_x59_y133_M81	r_r_x59_y133_M81	g_g_x46_y95_M82	r_g_x44_y97_M82	r_r_x44_y97_M82	g_g_x47_y57_M82	r_g_x46_y58_M82	r_r_x46_y58_M82	g_g_x14_y33_M82	r_g_x13_y33_M82	r_r_x13_y33_M82	g_g_x7_y159_M82	r_g_x4_y162_M82	r_r_x4_y162_M82	g_g_x31_y91_M82	r_g_x29_y93_M82	r_r_x29_y93_M82	g_g_x84_y55_M82	r_g_x83_y57_M82	r_r_x83_y57_M82	g_g_x42_y94_M82	r_g_x40_y96_M82	r_r_x40_y96_M82	g_g_x35_y71_M82	r_g_x34_y72_M82	r_r_x34_y72_M82	g_g_x12_y100_M83	r_g_x10_y102_M83	r_r_x10_y102_M83	g_g_x8_y128_M83	r_g_x5_y130_M83	r_r_x5_y130_M83	g_g_x58_y53_M83	r_g_x57_y54_M83	r_r_x57_y54_M83	g_g_x73_y21_M83	r_g_x73_y22_M83	r_r_x73_y22_M83	g_g_x21_y86_M85	r_g_x19_y88_M85	r_r_x19_y88_M85	g_g_x41_y3_M85	r_g_x41_y3_M85	r_r_x41_y3_M85	g_g_x19_y141_M85	r_g_x16_y144_M85	r_r_x16_y144_M85	g_g_x49_y117_M85	r_g_x47_y120_M85	r_r_x47_y120_M85	g_g_x34_y160_M85	r_g_x31_y163_M85	r_r_x31_y163_M85	g_g_x69_y78_M85	r_g_x68_y80_M85	r_r_x68_y80_M85	g_g_x18_y109_M86	r_g_x16_y111_M86	r_r_x16_y111_M86	g_g_x14_y149_M86	r_g_x11_y152_M86	r_r_x11_y152_M86	g_g_x38_y62_M86	r_g_x37_y63_M86	r_r_x37_y63_M86	g_g_x25_y64_M86	r_g_x24_y65_M86	r_r_x24_y65_M86	g_g_x71_y31_M86	r_g_x71_y32_M86	r_r_x71_y32_M86	g_g_x24_y129_M86	r_g_x21_y132_M86	r_r_x21_y132_M86	g_g_x25_y13_M86	r_g_x25_y13_M86	r_r_x25_y13_M86	g_g_x25_y49_M86	r_g_x24_y50_M86	r_r_x24_y50_M86	g_g_x32_y70_M87	r_g_x31_y71_M87	r_r_x31_y71_M87	g_g_x27_y17_M87	r_g_x26_y17_M87	r_r_x26_y17_M87	g_g_x61_y108_M87	r_g_x59_y111_M87	r_r_x59_y111_M87	g_g_x51_y84_M87	r_g_x49_y86_M87	r_r_x49_y86_M87	g_g_x56_y119_M88	r_g_x54_y122_M88	r_r_x54_y122_M88	g_g_x32_y23_M88	r_g_x31_y23_M88	r_r_x31_y23_M88	g_g_x45_y124_M88	r_g_x43_y127_M88	r_r_x43_y127_M88	g_g_x6_y29_M88	r_g_x5_y29_M88	r_r_x5_y29_M88	g_g_x48_y152_M88	r_g_x45_y155_M88	r_r_x45_y155_M88	g_g_x7_y47_M88	r_g_x6_y47_M88	r_r_x6_y47_M88	g_g_x16_y115_M88	r_g_x14_y117_M88	r_r_x14_y117_M88	g_g_x73_y75_M88	r_g_x72_y77_M88	r_r_x72_y77_M88	g_g_x80_y54_M88	r_g_x79_y56_M88	r_r_x79_y56_M88	g_g_x9_y77_M89	r_g_x7_y78_M89	r_r_x7_y78_M89	g_g_x9_y127_M89	r_g_x6_y129_M89	r_r_x6_y129_M89	g_g_x20_y12_M89	r_g_x20_y12_M89	r_r_x20_y12_M89	g_g_x46_y109_M89	r_g_x44_y111_M89	r_r_x44_y111_M89	g_g_x12_y42_M89	r_g_x11_y42_M89	r_r_x11_y42_M89	g_g_x40_y19_M89	r_g_x40_y19_M89	r_r_x40_y19_M89	g_g_x42_y115_M89	r_g_x40_y117_M89	r_r_x40_y117_M89	g_g_x63_y3_M89	r_g_x63_y3_M89	r_r_x63_y3_M89	g_g_x17_y110_M90	r_g_x15_y112_M90	r_r_x15_y112_M90	g_g_x9_y87_M90	r_g_x7_y88_M90	r_r_x7_y88_M90	g_g_x21_y45_M90	r_g_x20_y46_M90	r_r_x20_y46_M90	g_g_x51_y19_M90	r_g_x51_y19_M90	r_r_x51_y19_M90	g_g_x58_y107_M90	r_g_x56_y110_M90	r_r_x56_y110_M90	g_g_x74_y143_M90	r_g_x72_y147_M90	r_r_x72_y147_M90	g_g_x65_y138_M90	r_g_x63_y141_M90	r_r_x63_y141_M90	g_g_x69_y29_M90	r_g_x69_y30_M90	r_r_x69_y30_M90	g_g_x80_y34_M90	r_g_x80_y35_M90	r_r_x80_y35_M90	g_g_x3_y78_M90	r_g_x1_y79_M90	r_r_x1_y79_M90	g_g_x14_y46_M90	r_g_x13_y46_M90	r_r_x13_y46_M90	g_g_x20_y47_M91	r_g_x19_y48_M91	r_r_x19_y48_M91	g_g_x27_y38_M91	r_g_x26_y39_M91	r_r_x26_y39_M91	g_g_x10_y119_M91	r_g_x8_y121_M91	r_r_x8_y121_M91	g_g_x11_y157_M91	r_g_x8_y160_M91	r_r_x8_y160_M91	g_g_x50_y39_M91	r_g_x49_y40_M91	r_r_x49_y40_M91	g_g_x5_y22_M91	r_g_x4_y22_M91	r_r_x4_y22_M91	g_g_x31_y99_M91	r_g_x29_y101_M91	r_r_x29_y101_M91	g_g_x70_y51_M91	r_g_x69_y52_M91	r_r_x69_y52_M91	g_g_x18_y107_M91	r_g_x16_y109_M91	r_r_x16_y109_M91	g_g_x66_y138_M91	r_g_x64_y141_M91	r_r_x64_y141_M91	g_g_x66_y66_M91	r_g_x65_y68_M91	r_r_x65_y68_M91	g_g_x47_y59_M92	r_g_x46_y60_M92	r_r_x46_y60_M92	g_g_x51_y42_M92	r_g_x50_y43_M92	r_r_x50_y43_M92	g_g_x32_y132_M92	r_g_x29_y135_M92	r_r_x29_y135_M92	g_g_x46_y135_M94	r_g_x43_y138_M94	r_r_x43_y138_M94	g_g_x17_y108_M94	r_g_x15_y110_M94	r_r_x15_y110_M94	g_g_x45_y37_M94	r_g_x44_y38_M94	r_r_x44_y38_M94	g_g_x57_y42_M94	r_g_x56_y43_M94	r_r_x56_y43_M94	g_g_x27_y49_M94	r_g_x26_y50_M94	r_r_x26_y50_M94	g_g_x19_y141_M94	r_g_x16_y144_M94	r_r_x16_y144_M94	g_g_x49_y27_M94	r_g_x48_y28_M94	r_r_x48_y28_M94	g_g_x56_y91_M95	r_g_x54_y93_M95	r_r_x54_y93_M95	g_g_x54_y25_M95	r_g_x54_y26_M95	r_r_x54_y26_M95	g_g_x49_y143_M95	r_g_x46_y146_M95	r_r_x46_y146_M95	g_g_x65_y19_M95	r_g_x65_y20_M95	r_r_x65_y20_M95	g_g_x80_y48_M95	r_g_x79_y50_M95	r_r_x79_y50_M95	g_g_x35_y64_M96	r_g_x34_y65_M96	r_r_x34_y65_M96	g_g_x7_y155_M96	r_g_x4_y158_M96	r_r_x4_y158_M96	g_g_x22_y110_M96	r_g_x20_y112_M96	r_r_x20_y112_M96	g_g_x45_y96_M96	r_g_x43_y98_M96	r_r_x43_y98_M96	g_g_x46_y44_M96	r_g_x45_y45_M96	r_r_x45_y45_M96	g_g_x27_y52_M96	r_g_x26_y53_M96	r_r_x26_y53_M96	g_g_x40_y126_M96	r_g_x38_y129_M96	r_r_x38_y129_M96	g_g_x13_y91_M96	r_g_x11_y93_M96	r_r_x11_y93_M96	g_g_x46_y35_M96	r_g_x45_y36_M96	r_r_x45_y36_M96	g_g_x63_y44_M96	r_g_x62_y45_M96	r_r_x62_y45_M96	g_g_x76_y160_M96	r_g_x73_y164_M96	r_r_x73_y164_M96	g_g_x69_y18_M96	r_g_x69_y19_M96	r_r_x69_y19_M96	g_g_x5_y23_M96	r_g_x4_y23_M96	r_r_x4_y23_M96	g_g_x22_y161_M96	r_g_x19_y164_M96	r_r_x19_y164_M96	g_g_x5_y32_M97	r_g_x4_y32_M97	r_r_x4_y32_M97	g_g_x40_y19_M97	r_g_x40_y19_M97	r_r_x40_y19_M97	g_g_x62_y126_M97	r_g_x60_y129_M97	r_r_x60_y129_M97	g_g_x69_y120_M97	r_g_x67_y123_M97	r_r_x67_y123_M97	g_g_x76_y60_M97	r_g_x75_y62_M97	r_r_x75_y62_M97	g_g_x63_y112_M97	r_g_x61_y115_M97	r_r_x61_y115_M97	g_g_x77_y42_M99	r_g_x77_y43_M99	r_r_x77_y43_M99	g_g_x73_y120_M99	r_g_x71_y123_M99	r_r_x71_y123_M99	g_g_x75_y54_M100	r_g_x74_y56_M100	r_r_x74_y56_M100	g_g_x31_y98_M101	r_g_x29_y100_M101	r_r_x29_y100_M101	g_g_x67_y97_M101	r_g_x65_y99_M101	r_r_x65_y99_M101	g_g_x52_y37_M101	r_g_x51_y38_M101	r_r_x51_y38_M101	g_g_x74_y30_M311	r_g_x74_y31_M311	r_r_x74_y31_M311	g_g_x31_y62_M311	r_g_x30_y63_M311	r_r_x30_y63_M311	g_g_x67_y136_M311	r_g_x65_y139_M311	r_r_x65_y139_M311	g_g_x34_y75_M311	r_g_x33_y76_M311	r_r_x33_y76_M311	g_g_x22_y93_M311	r_g_x20_y95_M311	r_r_x20_y95_M311	g_g_x37_y17_M311	r_g_x37_y17_M311	r_r_x37_y17_M311	g_g_x55_y104_M313	r_g_x53_y106_M313	r_r_x53_y106_M313	g_g_x34_y27_M314	r_g_x33_y27_M314	r_r_x33_y27_M314	g_g_x39_y23_M314	r_g_x38_y23_M314	r_r_x38_y23_M314	g_g_x72_y50_M315	r_g_x71_y51_M315	r_r_x71_y51_M315	g_g_x81_y56_M315	r_g_x80_y58_M315	r_r_x80_y58_M315	g_g_x83_y47_M315	r_g_x83_y49_M315	r_r_x83_y49_M315	g_g_x42_y110_M317	r_g_x40_y112_M317	r_r_x40_y112_M317	g_g_x50_y37_M317	r_g_x49_y38_M317	r_r_x49_y38_M317	g_g_x17_y157_M317	r_g_x14_y160_M317	r_r_x14_y160_M317	g_g_x4_y66_M317	r_g_x2_y67_M317	r_r_x2_y67_M317	g_g_x41_y35_M318	r_g_x40_y36_M318	r_r_x40_y36_M318	g_g_x30_y128_M318	r_g_x27_y131_M318	r_r_x27_y131_M318	g_g_x52_y132_M318	r_g_x50_y135_M318	r_r_x50_y135_M318	g_g_x18_y1_M318	r_g_x18_y1_M318	r_r_x18_y1_M318	g_g_x36_y82_M318	r_g_x34_y84_M318	r_r_x34_y84_M318	g_g_x52_y63_M318	r_g_x51_y64_M318	r_r_x51_y64_M318	g_g_x67_y52_M318	r_g_x66_y53_M318	r_r_x66_y53_M318	g_g_x5_y145_M318	r_g_x2_y148_M318	r_r_x2_y148_M318	g_g_x26_y143_M318	r_g_x23_y146_M318	r_r_x23_y146_M318	g_g_x61_y98_M318	r_g_x59_y100_M318	r_r_x59_y100_M318	g_g_x55_y27_M319	r_g_x55_y28_M319	r_r_x55_y28_M319	g_g_x66_y63_M319	r_g_x65_y65_M319	r_r_x65_y65_M319	g_g_x58_y77_M319	r_g_x57_y79_M319	r_r_x57_y79_M319	g_g_x27_y20_M319	r_g_x26_y20_M319	r_r_x26_y20_M319	g_g_x33_y60_M319	r_g_x32_y61_M319	r_r_x32_y61_M319	g_g_x45_y1_M319	r_g_x45_y1_M319	r_r_x45_y1_M319	g_g_x63_y86_M320	r_g_x62_y88_M320	r_r_x62_y88_M320	g_g_x55_y104_M323	r_g_x53_y106_M323	r_r_x53_y106_M323	g_g_x5_y24_M325	r_g_x4_y24_M325	r_r_x4_y24_M325	g_g_x60_y136_M327	r_g_x58_y139_M327	r_r_x58_y139_M327	g_g_x80_y56_M327	r_g_x79_y58_M327	r_r_x79_y58_M327	g_g_x2_y23_M327	r_g_x1_y23_M327	r_r_x1_y23_M327	g_g_x46_y150_M327	r_g_x43_y153_M327	r_r_x43_y153_M327	g_g_x22_y103_M330	r_g_x20_y105_M330	r_r_x20_y105_M330
13424.895	5580.7002	10014.71	7003.8945	5255.7002	3197.71	-3484.1055	10455.7	6833.71	11449.895	4099.7002	9141.71	7397.8945	4443.7002	8138.71	8358.8945	1957.7002	6999.71	10795.475	11425.465	17772.85	4586.4751	5043.4648	9160.8496	-86.544922	24957.68	9495.3145	2110.4551	19234.68	8597.3145	1514.4551	20979.68	18634.314	683.45508	19667.68	10713.314	3905.4551	12402.68	8008.3149	11390.455	11419.68	13839.314	5296.7749	20921.705	6286.6055	5901.7749	19507.705	6262.6055	2503.7749	14485.705	5908.6055	1803.7749	10296.705	4897.6055	6020.7749	17004.705	3359.6055	14881.775	13633.705	6161.6055	15006.775	10846.705	6693.6055	15049.775	8707.7051	5966.6055	3363.8452	17072.746	9676.2754	3560.8452	14726.745	10319.275	10935.846	7893.7451	8763.2754	744.84521	20096.746	8088.2749	1274.8452	7994.7451	8370.2754	1901.8452	6109.7451	6851.2749	17770.846	7298.7451	16313.275	24754.846	8143.7451	15230.275	972.84521	4551.7451	8938.2754	1447	23569.016	7444.6299	4694	13977.016	9664.6299	5063	15597.016	7208.6299	1079	15212.016	8416.6299	2505	11270.016	9587.6299	10777	11024.016	12563.63	3178	6802.0151	6096.6299	14028	7272.0151	12265.63	-294.56494	20382.836	3812.8398	1724.4351	16361.835	5920.8398	8105.4351	18546.836	9440.8398	-859.56494	7836.835	4565.8398	5033.4351	10676.835	10425.84	15169.436	8046.835	6818.8398	10465.436	7359.835	8247.8398	10045.436	3955.835	6092.8398	2247.4351	13962.835	4204.8398	9821.4355	5075.835	7704.8398	8150.4351	7849.835	9053.8398	3933.8452	14981.005	9833.5449	1219.8452	6702.0049	6578.5449	-58.154785	5310.0049	4779.5449	2460.0601	17629.715	8225.1602	-128.93994	20270.715	8891.1602	-1031.9399	12114.715	5774.1602	1304.0601	11517.715	8978.1602	1919.0601	9359.7148	5858.1602	1562.0601	12852.715	3358.1602	3624.0601	1812.7148	2761.1602	1689.4551	36139.375	7471.5498	10059.455	21452.375	8231.5498	2744.4551	11366.375	7214.5498	1201.4551	9492.375	7060.5498	12064.455	7543.375	13378.55	2503.4551	5840.375	7208.5498	5841.4551	757.375	6162.5498	5885.4551	4158.375	8303.5498	6577.9751	20912.039	8206.915	1866.9751	12258.04	10368.915	5745.9751	13433.04	6564.915	2218.9751	14112.04	8926.915	8229.9746	4481.04	7416.915	8962.9746	4668.04	8270.915	16398.975	3805.04	7934.915	5922.9751	6930.04	2812.915	2257.7549	20029.365	4355.5195	4216.7549	12900.365	4180.5195	7817.7549	17716.365	6831.5195	6456.7549	12249.365	3851.5195	2594.7549	16184.365	730.51953	5885.7549	1958.3652	3901.5195	5759.7549	3469.3652	828.51953	6273.7549	24.365234	4505.5195	3770.7549	-138.63477	772.51953	3333.7549	-113.63477	3174.5195	2970.7549	-351.63477	1349.5195	-135.53516	17799.336	10798.73	3231.4648	17599.336	11174.73	8091.4648	13364.335	6649.7305	891.46484	4630.335	5677.7305	4710.4648	11070.335	7096.7305	13248.465	3414.335	7509.7305	8556.4648	4445.335	7616.7305	4694.4648	-1043.665	4548.7305	5370.4648	-311.66504	8925.7305	3926.7803	19749.76	11745.141	8597.7803	31698.76	13067.141	6835.7803	13524.76	8570.1406	2604.7803	14163.76	14828.141	6798.7803	3389.7598	9675.1406	9203.7803	2032.7598	7643.1401	4018.7803	-431.24023	10016.141	3700.2651	17751.004	6089.4551	1199.2651	15057.005	2784.4551	9871.2656	13250.005	7555.4551	108.26514	8665.0049	5609.4551	4507.2651	12753.005	4663.4551	1004.2651	9145.0049	2784.4551	52.265137	8729.0049	-131.54492	12287.266	4479.0049	3283.4551	4096.0952	15737.795	11744.045	14008.096	4291.7949	9138.0449	17389.461	6008.9297	18047.93	12876.46	7085.9297	15645.93	5533.46	-103.07031	5785.9302	19801.461	3613.9297	9419.9297	1140.52	9785.625	12314.815	17966.52	13998.625	17040.816	7401.52	11953.625	11123.815	6207.52	6127.625	10436.815	17979.52	7951.625	12726.815	9870.5195	7150.625	9453.8154	4797.52	6904.625	7935.8154	14201.52	8158.625	10263.815	5300.6948	19568.49	12381.485	2762.6948	15453.49	7594.4854	3082.6948	16232.49	12438.485	3316.6948	11543.49	7256.4854	11071.695	7826.4902	9764.4854	10319.695	6004.4902	7511.4854	8506.6953	6567.4902	9220.4854	1280.8398	14312.25	10331.495	456.83984	10941.25	9412.4951	6698.8398	4865.25	7826.4951	4323.8398	1482.25	7586.4951	5468.0049	10695.359	4557.6299	5045.0049	4574.3599	1397.6299	13706.005	851.35986	-2621.3701	11363.005	4492.3599	3126.6299	15005.005	1603.3599	4003.6299	-218.99512	4954.3599	1663.6299	13397.005	5992.3599	4297.6299	4989.0049	420.35986	5798.6299	11974.1	10817.57	16399.68	16591.1	3073.5703	13125.68	2728.1001	7255.5703	4934.6802	2169.1001	-550.42969	10439.68	5940.9648	20574.891	10282.75	912.96484	12212.891	8069.75	4560.9648	17788.891	26289.75	3196.9648	11002.891	9768.75	6871.9648	6601.8901	11318.75	4919.9648	2319.8901	10106.75	2624.6948	24441.555	6066.3096	5932.6948	11711.555	12050.31	2881.6948	13874.555	3434.3096	5670.6948	14065.555	6470.3096	1247.6948	6881.5552	3941.3096	9466.6953	5236.5552	3926.3096	7750.6948	2593.5552	4631.3096	9523.6953	5143.5552	5055.3096	5354.0698	18265.82	8678.6152	5111.0698	13961.82	11436.615	1949.0698	5091.8203	9343.6152	9242.0703	7895.8203	9946.6152	5987.7949	24996.016	7296.6553	3023.7949	22910.016	4396.6553	6633.7949	13524.016	5079.6553	3327.7949	15400.016	6585.6553	3196.7949	13892.016	6367.6553	6836.7949	17815.016	5665.6553	12793.795	7934.0151	4961.6553	4604.7949	1974.0151	4843.6553	4054.7949	2877.0151	7245.6553	2678.6948	18147.865	6096.8101	15140.695	16674.865	16624.811	-1898.3052	31003.865	8429.8105	3937.6948	9880.8652	8442.8105	14102.695	9572.8652	10931.811	2000.6948	11266.865	9775.8105	5402.6948	5386.8652	9323.8105	4228.6948	1427.8652	8432.8105	4409.835	18005.49	7245.7051	2675.835	22242.49	10009.705	4418.835	22551.49	7688.7051	3968.835	16473.49	5710.7051	1289.835	14198.49	5963.7051	482.83496	8926.4902	6350.7051	2352.835	9635.4902	9490.7051	2085.835	6413.4902	5330.7051	138.83496	6786.4902	7331.7051	17043.836	9123.4902	9885.7051	14307.835	6590.4902	8907.7051	4754.8149	18488.645	9904.3604	1258.8149	15943.645	11717.36	3735.8149	22743.645	12121.36	4525.8149	15778.645	11692.36	8416.8145	13142.645	10325.36	14723.814	7321.645	12771.36	5389.8149	11470.645	8623.3604	-572.18506	4856.645	4396.3604	18710.814	6551.645	9702.3604	1806.8149	6926.645	4933.3604	1887.8149	3252.645	3647.3604	7003.395	3766.1099	9503.0449	7211.395	7978.1099	9629.0449	7825.395	2879.1099	8815.0449	3219.6951	7191.5195	8790.5449	4759.6953	13993.52	6906.5449	4900.6953	6633.5195	8184.5449	2552.6951	1862.5195	9177.5449	12529.695	-1380.4805	9604.5449	13258.695	825.51953	7883.5449	8627.6953	-2313.4805	8054.5449	2464.2051	11082.516	5582.9502	2101.2051	13664.516	3557.9502	1373.2051	13937.516	5326.9502	1108.2051	9651.5156	3906.9502	188.20508	8020.5151	3958.9502	9634.8604	17026.08	8881.5098	2702.8601	15853.08	5727.5098	7573.8604	17997.08	7213.5098	4261.8604	15586.08	8625.5098	7385.8604	15466.08	9984.5098	7790.8604	14530.08	7501.5098	8728.8604	11187.08	6894.5098	13016.86	10722.08	8843.5098	12752.86	7033.0801	8673.5098	4754.8604	8008.0801	10099.51	1713.8601	7248.0801	7524.5098	410.86011	4473.0801	11994.51	14262.86	5342.0801	13005.51	8431.8604	2354.0801	7918.5098	3262.7598	5728.0449	11960.585	1444.7598	8232.0449	6550.585	4902.7598	5694.0449	15049.585	198.75977	8886.0449	3121.585	5374.7598	3211.0449	4619.585	4044.7598	4638.0449	3834.585	2118.25	9890.9707	4880.6401	1096.25	11754.971	4920.6401	3747.645	5138.9399	5394.4697	2455.7649	248.41016	4731.2402	2450.7649	2977.4102	8039.2402	6762.7646	-1141.5898	5582.2402	1494.895	13627.25	3947.3252	6517.895	18607.25	4336.3252	518.89502	6923.25	1823.3252	6927.895	5724.25	5336.3252	9733.8945	4357.25	5362.3252	8722.8945	5460.25	6875.3252	3192.78	27952.086	8085.9102	10862.245	8738.2656	1143.6699	11041.245	4211.2651	4389.6699	4648.1104	11948.375	3613.915	4068.1101	22032.375	11437.915	8940.1104	4964.375	3291.915	6783.46	17882.105	7285.1201	3703.46	20511.105	4445.1201	4590.46	13824.105	6663.1201	12534.46	7980.105	5172.1201	5243.4351	12872.67	3791.5151	3115.4351	7671.6699	2755.5151	6281.4351	9140.6699	2533.5151	-854.56494	6594.6699	3593.5151	3293.4351	7695.6699	5964.5151	1870.4351	6814.6699	4763.5151	4367.4351	2347.6699	2208.5151	6746.4351	3374.6699	10158.516	7331.4351	2730.6699	5550.5151	-624.56494	803.66992	4298.5151	1368.02	15640.859	6453.79	2482.02	19029.859	2109.79	7147.02	12873.859	7761.79	4977.02	14258.859	6739.79	10625.02	9262.8594	4539.79	9145.0195	5790.8599	5577.79	3206.3101	11799.5	7004.1401	1242.99	9142.1445	5189.2202	3460.23	4344.7598	6112.2549	3775.6699	16476.16	4179.9248	953.66992	13607.16	5426.9248	2186.6699	6077.1602	805.9248	12171.67	1665.1602	7608.9248	25887.211	11207.016	11899.51
10817.755	1588.0352	10059.52	5885.7549	3555.0352	8423.5195	-1888.2451	2719.0352	4434.5195	13464.755	-837.96484	8468.5195	9324.7549	-2102.9648	9694.5195	8478.7549	-2436.9648	8896.5195	12553.5	10548.425	13949.115	5009.5	6478.4248	6595.1152	25.165039	24978.096	5493.0596	3192.165	18423.096	8898.0596	1064.165	22274.096	13907.06	805.16504	23616.096	8908.0596	2467.165	14918.096	6474.0596	7720.165	17315.096	10784.06	218.15479	24286.84	5581.1152	4001.1548	22541.84	9362.1152	-1178.8452	12919.84	4275.1152	-1546.8452	11563.84	3672.1152	2860.1548	19972.84	3100.1152	14263.154	9827.8398	8380.1152	9381.1543	10256.84	4770.1152	12133.154	8294.8398	6779.1152	2052.855	14149.955	7391.9248	3996.855	13367.955	8881.9248	6215.855	8647.9551	5653.9248	10460.855	7150.9551	4892.9248	829.85498	9119.9551	4531.9248	680.85498	6004.9551	8312.9248	18047.855	6673.9551	9270.9248	11721.855	4986.9551	10627.925	1446.855	3055.9551	4785.9248	4864.5552	23464.414	7739.0703	3190.5552	15791.415	8375.0703	8824.5547	15843.415	3709.0703	3356.5552	12847.415	3270.0703	1966.5552	8185.415	9308.0703	10282.555	7645.415	9011.0703	6360.5552	9133.415	2477.0703	17193.555	10192.415	5425.0703	-1406.21	20881.105	6837.5098	427.79004	20041.105	7134.5098	5363.79	16128.105	8274.5098	-1250.21	14036.105	7163.5098	5129.79	10987.105	12362.51	15336.79	6021.105	9803.5098	9952.79	5102.105	8777.5098	13896.79	4221.105	10341.51	-859.20996	14648.105	7576.5098	2732.79	1547.105	10350.51	5256.79	3373.105	12260.51	4755.4951	10223.195	11669.59	4916.4951	2418.1953	6816.5898	1220.4951	1470.1953	6954.5898	776.14014	19242.68	5800.5898	-1086.8599	15470.68	7739.5898	-1488.8599	14342.68	3164.5898	1967.1401	9244.6797	4485.5898	-1369.8599	8298.6797	1624.5898	-1205.8599	10381.68	3627.5898	2682.1401	2037.6802	396.58984	647.20996	34748.301	5662.8599	5589.21	20418.301	10412.859	2189.21	10053.3	9893.8594	-377.79004	10253.3	4524.8599	10996.21	6502.2998	9705.8594	1600.21	3788.2998	7354.8599	663.20996	4088.2998	3326.8599	4869.21	4048.2998	4134.8599	3669.2749	15963.84	12943.95	2018.2749	11559.84	7144.9502	3691.2749	13380.84	9508.9502	560.2749	10136.84	11418.95	7769.2749	2109.8398	6932.9502	6096.2749	4198.8398	9507.9502	15418.275	3573.8398	6273.9502	3001.2749	4088.8398	7551.9502	5402.8901	20876.984	7907.6953	3656.8901	16787.984	6133.6953	9485.8906	19470.984	7720.6953	5484.8901	15639.984	5107.6953	842.89014	16214.984	3009.6953	7080.8901	4945.9849	6698.6953	3323.8901	5155.9849	5446.6953	5276.8901	3898.9849	5813.6953	5597.8901	2455.9849	3229.6953	3602.8901	1967.9849	5669.6953	1503.8901	2613.9849	3770.6953	356.7998	19934.676	12954.015	-636.2002	19549.676	11516.015	4813.7998	16816.676	8595.0146	-139.2002	6585.6748	6112.0146	2501.7998	12651.675	9802.0146	9790.7998	4134.6748	10751.015	6090.7998	3562.6748	5271.0146	5413.7998	2694.6748	7199.0146	4353.7998	4382.6748	9134.0146	5526.9849	20214.205	6254.9805	14286.984	37393.203	9864.9805	7389.9849	19145.205	5633.9805	4549.9849	19547.205	10218.98	10513.984	9783.2051	9061.9805	10319.984	4179.2051	7837.9805	8579.9844	4584.2051	6903.9805	3853.7549	17275.141	8821.0254	4432.7549	16003.141	7540.0249	6787.7549	21082.141	9497.0254	1163.7549	12106.141	7692.0249	4476.7549	15598.141	8336.0254	1891.7549	8347.1406	5909.0249	418.75488	10081.141	6401.0249	11547.755	5022.1401	6198.0249	6005.915	10370.695	8939.8496	16919.914	1283.6953	9774.8496	21321.205	11742.615	20136.17	12253.205	10173.615	16661.17	3501.2051	5465.6152	8845.1699	17128.205	7962.6152	10310.17	2870.9102	8179.29	11281.725	19989.91	14627.29	22449.725	15692.91	9757.29	9797.7246	9658.9102	5518.29	11156.725	15322.91	8208.29	8398.7246	10037.91	2386.29	9560.7246	7547.9102	3376.29	6515.7246	14891.91	5155.29	11712.725	6606.9697	13935.5	9961.2051	5479.9697	10091.5	5128.2051	5644.9697	9955.5	12053.205	4019.97	6023.5	8572.2051	11974.97	4762.5	11342.205	13959.97	1298.5	8599.2051	8040.9697	1244.5	8854.2051	5245.6899	14959.25	6647.6846	9880.6895	8773.25	7673.6846	10787.689	3314.25	6285.6846	10274.689	2704.25	7305.6846	5334.1548	12523.221	9102.625	1019.1548	5197.2202	9664.625	14701.154	1306.2202	2470.625	10499.154	6961.2202	11830.625	10807.154	4079.2202	8458.625	-1555.8452	4692.2202	5337.625	13426.154	10009.221	11523.625	3986.1548	4179.2202	12520.625	12667.314	15518.435	7100.875	16743.314	7437.4346	8442.875	-207.68506	7657.4346	2613.875	-764.68506	7713.4346	10430.875	2738.5552	13901.615	10811.395	-170.44482	9443.6152	8116.395	3489.5552	10996.615	29359.395	3423.5552	2077.6152	9917.3945	3188.5552	-659.38477	10899.395	3457.5552	-3860.3848	6624.395	2850.23	23158.779	8066.2852	6993.23	14903.779	11230.285	3828.23	12707.779	5264.2852	4804.23	13977.779	9883.2852	972.22998	7683.7798	2114.2852	3171.23	10022.779	6219.2852	7978.23	7356.7798	4401.2852	11421.23	6016.7798	10533.285	-42.055176	18152.01	10183.85	1197.9448	13510.01	14866.85	197.94482	10277.01	8616.8496	5591.9448	10762.01	11607.85	4267.3301	22317.65	9012.1699	3292.3301	19502.65	6394.1699	5456.3301	14736.65	9190.1699	4213.3301	14118.65	10113.17	3533.3301	14025.65	9331.1699	6182.3301	13438.65	7707.1699	14630.33	6639.6499	10258.17	6597.3301	1894.6499	7492.1699	4785.3301	462.6499	7779.1699	5077.29	15014.59	5268.8901	22141.289	12368.59	17548.891	2117.29	21794.59	4470.8901	6343.29	5967.5898	7345.8901	15975.29	5326.5898	8750.8906	7559.29	3493.5898	7398.8901	9762.29	3327.5898	7420.8901	6421.29	1490.5898	3621.8901	5689.79	15064.805	7884.9751	3986.79	15829.805	9149.9746	5195.79	17060.805	8935.9746	5101.79	13984.805	8477.9746	3204.79	11805.805	8433.9746	1659.79	5274.8052	7184.9751	2216.79	9232.8047	9512.9746	2082.79	6480.8052	7251.9751	1655.79	3806.8052	6352.9751	16152.79	7379.8052	8784.9746	15192.79	5224.8052	12395.975	5489.6948	18145.199	10166.255	1707.6948	15219.2	14246.255	3946.6948	20929.199	11492.255	4986.6948	18969.199	12776.255	9339.6953	12241.2	10088.255	14874.695	9860.2002	13067.255	5809.6948	15101.2	11201.255	284.69482	6471.2002	7412.2549	16103.695	7210.2002	12743.255	2027.6948	8044.2002	5883.2549	3286.6948	3239.2002	5770.2549	6575.25	3938.0298	5274.8398	8759.25	7829.0298	7683.8398	8880.25	2239.0298	8817.8398	3212.76	10933.825	9010.4551	5353.7598	18850.824	12197.455	4517.7598	11175.825	9267.4551	2844.76	6765.8252	8757.4551	16317.76	6057.8252	8076.4551	12652.76	6463.8252	8995.4551	7243.7598	2452.8252	6773.4551	2897.2798	11003.885	6131.1401	309.27979	11289.885	5505.1401	273.27979	12370.885	7105.1401	623.27979	8676.8848	2309.1401	-222.72021	8021.8848	2449.1401	4688.0649	15376.525	4803.1348	1005.0649	13389.525	3625.1348	3290.0649	15885.525	5174.1348	3653.0649	14050.525	5456.1348	4209.0649	17482.525	7569.1348	3677.0649	14748.525	4824.1348	5784.0649	13412.525	2785.1348	9448.0645	10469.525	5308.1348	11789.064	8682.5254	5727.1348	4645.0649	6623.5249	8339.1348	-43.935059	7412.5249	6857.1348	-121.93506	4357.5249	7787.1348	12180.064	4899.5249	11027.135	9651.0645	2875.5249	4234.1348	6540.3999	6693.7549	7086.1299	2476.3999	3722.7549	3147.1299	7017.3999	4305.7549	10653.13	1248.3999	7626.7549	803.12988	6536.3999	961.75488	-252.87012	7807.3999	2279.7549	-368.87012	1292.46	4553.1504	1896.0498	378.45996	2857.1504	4141.0498	4137.3999	242.15527	7282.1152	2884.2649	9208.4297	3621.0952	1475.2649	6236.4302	7964.0952	5290.2646	3883.4302	7269.0952	1477.4448	8414.8301	2899.9951	6026.4448	14339.83	4353.9951	1086.4448	6344.8301	2798.9951	7607.4448	5034.8301	2939.9951	11687.445	5219.8301	5849.9951	9803.4453	-298.16992	9760.9951	3170.655	20538.645	9023.7148	10966.96	5576.1152	8822.9004	11372.96	1924.1152	4773.8999	2075.1851	7766.5151	7762.5352	2349.1851	13018.516	10212.535	5779.1851	3132.5151	3808.5352	4238.3701	14915.785	5844.04	2959.3701	10055.785	5594.04	2218.3701	12546.785	6605.04	9768.3701	6480.7852	7052.04	5358.0352	16793.875	4180.0098	3642.0352	11348.875	3030.0098	7534.0352	10262.875	2679.0098	682.03516	7363.875	2529.0098	4619.0352	7559.875	3752.0098	3421.0352	7342.875	3388.0098	3144.0352	5341.875	4434.0098	9709.0352	5094.875	10037.01	7849.0352	3421.875	5755.0098	2781.0352	3056.875	2077.0098	1489.79	10279.785	3181.8052	2298.79	17344.785	6829.8052	6990.79	9413.7852	5838.8052	5419.79	9277.7852	4195.8052	12945.79	5366.7852	7732.8052	7492.79	3993.7852	6438.8052	-762.90479	11433.295	6817.105	3050.1899	12780.715	6905.8999	197.41504	7698.4951	2990.4951	1864.98	17558.654	7885.9551	2332.98	16404.654	7690.9551	2899.98	7443.6548	2946.9551	11478.98	5613.6548	6040.9551	19005.141	5244.3604	14791.505
10652.515	7788.8047	14305.92	4565.5146	8891.8047	12065.92	-1817.4854	6664.8047	9593.9199	12866.515	6095.8047	10454.92	10085.515	6192.8047	11851.92	9472.5146	3317.8047	9633.9199	13703.939	10135.575	18885.109	4570.9399	5784.5752	11368.109	1389.0698	17303.016	9322.6094	4625.0698	14331.015	10345.609	2983.0698	17931.016	19719.609	4415.0698	15568.015	9479.6094	4374.0698	5007.0146	11834.609	9589.0703	9309.0146	14332.609	-4354.3945	18962.865	6857.9199	2285.6055	22918.865	5655.9199	-4625.3945	11657.865	9326.9199	-5393.3945	11666.865	6325.9199	-3098.3945	15571.865	7286.9199	8712.6055	9849.8652	7795.9199	5626.6055	8695.8652	6966.9199	6847.6055	8252.8652	8442.9199	-121.56982	16217.505	7652.105	807.43018	16830.504	9560.1055	-1714.5698	17393.504	7410.105	4684.4302	7035.5049	3236.105	-2395.5698	8936.5049	9518.1055	-2274.5698	5527.5049	7447.105	17475.43	6912.5049	10611.105	16712.43	6786.5049	10607.105	-1698.5698	3354.5049	6091.105	6212.7251	21452.17	9717.2197	6854.7251	12423.17	8479.2197	10418.725	16213.17	6249.2197	4047.7251	10256.17	6324.2197	4211.7251	8726.1699	9983.2197	16489.725	10621.17	13345.22	5819.7251	8021.1699	7822.2197	19220.725	11789.17	6419.2197	1759.8401	21147.85	6803.165	3239.8401	17986.85	6532.165	7614.8398	18717.85	9168.165	2841.8401	10779.85	6690.165	6874.8398	8945.8496	10168.165	18042.84	9194.8496	10965.165	7091.8398	12981.85	8250.165	12654.84	9462.8496	10506.165	3898.8401	14907.85	6213.165	4756.8398	7044.8501	9144.165	1241.8401	3144.8501	10363.165	1535.1948	16885.35	11927.475	4987.1948	7070.3501	10038.475	473.19482	9768.3496	10200.475	1337.8301	14082.225	3303.8896	-815.16992	11874.225	4581.8896	-1263.1699	13445.225	3860.8896	692.83008	8373.2246	7742.8896	-138.16992	6221.2251	2740.8896	-316.16992	9200.2246	865.88965	1684.8301	572.2251	3246.8896	725.55518	39522	6694.7998	4352.5552	20428	11800.8	3312.5552	12323	7627.7998	587.55518	9390	7269.7998	12000.555	7345	9063.7998	-260.44482	6056	6432.7998	2749.5552	3208	5118.7998	5868.5552	3801	7949.7998	5369.8447	20959.105	12996.915	1404.8447	12358.105	8962.915	4055.8447	13614.105	9739.915	-667.15527	13859.105	12333.915	8245.8447	4891.105	10990.915	7371.8447	4521.105	10830.915	13384.845	4750.105	9025.915	297.84473	6800.105	9328.915	7175.085	19042.885	8894.1152	6215.085	13190.885	9487.1152	12364.085	16689.885	11136.115	8344.085	11385.885	10293.115	3450.085	11343.885	8594.1152	9963.085	19.884766	9311.1152	7610.085	1239.8848	9059.1152	6714.085	214.88477	8467.1152	8383.085	-930.11523	9561.1152	7607.085	-1260.1152	9905.1152	6356.085	-1978.1152	5879.1152	3692.3599	18183.391	11939.535	2498.3599	16986.391	13824.535	9347.3594	7166.3901	8822.5352	3152.3599	8335.3906	9189.5352	2579.3599	10274.391	11745.535	12075.359	8160.3901	11687.535	9354.3594	4332.3901	12301.535	3949.3599	4713.3901	7213.5352	5095.3599	6438.3901	9952.5352	5299.4849	23436.879	9390.8555	11624.484	33423.879	8776.8555	4858.4849	20556.879	4234.8555	4620.4849	20004.879	8059.8555	9849.4844	8475.8799	7187.8555	9713.4844	4264.8799	4829.8555	7054.4849	3990.8799	6795.8555	3999.1099	17451.98	7603.8154	1578.1099	12303.98	4954.8154	6058.1099	16999.98	7859.8154	621.10986	6853.98	3150.8154	3036.1099	8195.9805	7761.8154	-200.89014	6230.98	4093.8154	1162.1099	4336.98	2000.8154	9630.1094	2101.98	2092.8154	4088.105	12816.62	11896.305	17978.105	5289.6201	9880.3047	21356.766	10507.945	18545.73	11425.766	8198.9453	15419.73	5703.7651	4985.9448	5095.73	15127.766	4511.9448	6255.73	5910.9199	9664.7305	5272.625	19669.92	12456.73	15304.625	10852.92	9054.7305	9568.625	10745.92	5870.73	6885.625	13283.92	8996.7305	10588.625	10594.92	8278.7305	8145.625	8457.9199	3276.73	2267.625	15335.92	6860.73	5664.625	4173.1499	18505.645	12816.055	2918.1499	14621.645	9084.0547	2855.1499	16518.645	14299.055	3188.1499	13573.645	11339.055	11553.15	9586.6445	10119.055	8210.1504	7246.645	11711.055	8891.1504	5513.645	12442.055	3636.6348	15912.74	6533.0352	6532.6348	3185.7402	6031.0352	4631.6348	1630.7402	6694.0352	8816.6348	-1398.2598	6207.0352	2627.2148	14887.88	9239.7451	130.21484	8220.8799	8013.7451	7546.2148	7097.8799	8589.7451	10042.215	5260.8799	8043.7451	14353.215	5767.8799	7172.7451	-2310.7852	5875.8799	2737.7451	11592.215	7341.8799	6371.7451	1958.2148	2761.8799	7690.7451	7869.7305	13188.795	4839.4053	11233.73	8505.7949	8361.4053	-1354.2695	12559.795	4842.4053	-2629.2695	8766.7949	10489.405	4313.8398	17763.83	7085.9805	3292.8401	12018.83	4186.9805	5923.8398	12931.83	22476.98	6633.8398	11719.83	6062.9805	8916.8398	5625.8301	5978.9805	5269.8398	247.83008	2748.9805	1810.4451	25658.275	9855.0195	5598.4453	14803.275	10658.02	3320.4451	14626.275	5024.0195	3750.4451	14071.275	7540.0195	2245.4451	8987.2754	2187.0195	3786.4451	11008.275	8849.0195	7793.4453	7876.2749	5810.0195	10164.445	7695.2749	8182.0195	4039.1401	12385.855	6680.7002	1431.1401	8105.8555	11430.7	-952.85986	3238.8555	5349.7002	5940.1401	5601.8555	8439.7002	4840.2148	20829.035	8336.7549	3114.2148	21242.035	8184.7549	3040.2148	19631.035	11636.755	4778.2148	16564.035	9345.7549	2505.2148	11887.035	8800.7549	6696.2148	14938.035	8289.7549	14093.215	6865.0352	6362.7549	5951.2148	4473.0352	6272.7549	3246.2148	1679.0352	7964.7549	2102.5	22265.865	5482.585	16494.5	17780.865	16013.585	1758.5	27601.865	6648.585	4739.5	7953.8652	5149.585	14684.5	6103.8652	5780.585	5871.5	5226.8652	5846.585	9599.5	6080.8652	6906.585	4131.5	4601.8652	6359.585	2072.1152	13490.295	4878.1953	-662.88477	18983.295	7778.1953	-753.88477	18953.295	5211.1953	1074.1152	13394.295	6979.1953	-501.88477	9794.2949	4841.1953	-1805.8848	6890.2949	6269.1953	-1520.8848	7639.2949	4736.1953	-566.88477	5024.2949	4938.1953	-1989.8848	5068.2949	5648.1953	11519.115	4372.2949	9555.1953	9471.1152	5723.2949	8380.1953	5950.665	18174.145	15229.42	3503.665	13538.145	11735.42	4423.665	21414.145	14751.42	5542.665	15187.145	11626.42	8458.665	12184.145	13553.42	12414.665	5439.145	16360.42	7136.665	8851.1445	10997.42	487.66504	4998.145	6385.4199	16561.664	3471.145	12126.42	2245.665	3580.145	7646.4199	2445.665	2204.145	5819.4199	5567.1602	5450.5601	3248.9297	4356.1602	6890.5601	5701.9297	4960.1602	3756.5601	2410.9297	-2879.5898	7872.8203	5469.8198	-555.58984	19520.82	7406.8198	-938.58984	10881.82	5932.8198	-2434.5898	4265.8203	7638.8198	7163.4102	2740.8203	5533.8198	6964.4102	4664.8203	4432.8198	1963.4102	1857.8203	4069.8198	4685.5098	10105.535	7097.0698	2853.51	9135.5352	6200.0698	4111.5098	13118.535	5903.0698	3379.51	7252.5352	5400.0698	1240.51	6658.5352	5071.0698	5132.2598	18330.314	6329.8447	1033.2598	16234.314	3608.8447	5605.2598	14889.314	4949.8447	4556.2598	15867.314	6847.8447	5837.2598	16628.314	7762.8447	5286.2598	15071.314	8448.8447	4860.2598	15110.314	5195.8447	10510.26	11355.314	6926.8447	12878.26	8912.3145	6918.8447	1760.2598	7241.3149	6657.8447	-301.74023	8163.3149	6757.8447	473.25977	5756.3149	8759.8447	13640.26	5498.3149	9962.8447	8392.2598	4161.3149	4939.8447	6400.6499	9018.5996	9682.3398	1409.6499	8134.6001	4545.3398	7455.6499	5927.6001	15345.34	2996.6499	10407.6	2821.3398	4760.6499	2984.6001	3664.3398	7208.6499	4850.6001	2484.3398	2763.7598	8975.5352	6084.29	1805.7598	8609.5352	4146.29	3530.875	2765.6299	8034.6348	1725.4199	3222.8398	4059.4951	1119.4199	6710.8398	9036.4951	5153.4199	1562.8398	5747.4951	2362.77	12073.235	6534.335	6038.77	9808.2354	7338.335	824.77002	9149.2354	4076.335	9709.7695	6984.2354	6990.335	11984.77	1762.2354	6444.335	9959.7695	3745.2354	9597.335	3091.8398	26955.609	10643.25	10283.33	4934.8301	4632.835	6860.3301	3964.8301	7949.835	4279.9951	10741.359	5192.1602	1777.9951	12700.359	11818.16	4418.9951	3359.3599	3464.1602	3887.4702	13017.115	5500.0752	3343.4702	5866.1152	6926.0752	3613.4702	10126.115	8090.0752	9033.4707	4389.1152	6042.0752	4386.54	13205.795	5820.3848	1169.54	8538.7949	2573.3848	8316.54	7543.7949	4733.3848	-733.45996	5921.7949	4096.3848	3278.54	7460.7949	6271.3848	3831.54	6435.7949	4950.3848	4701.54	3450.7949	5587.3848	6868.54	1426.7949	9913.3848	6347.54	2010.7949	6483.3848	1354.54	50.794922	6226.3848	-1300.02	9907.585	1696.6553	-79.02002	20453.586	1881.6553	4435.98	13964.585	1627.6553	2806.98	12011.585	842.65527	11106.98	6970.585	759.65527	6624.98	3870.585	1185.6553	1471.2402	12556.325	2711.8052	1462.3	16992.295	6836.335	4404.0547	6742.3501	4068.1899	-773.7998	15769.585	4434.585	-842.7998	11793.585	4037.585	2321.2002	-1184.415	1836.585	9917.2002	1762.585	6623.585	25765.615	8319.1748	11276.02
10808.95	9764.7852	9606.2949	9598.9502	6208.7852	9102.2949	-1447.0498	7702.7852	6621.2949	12025.95	6137.7852	10072.295	11763.95	2700.7852	9314.2949	10669.95	3520.7852	10541.295	10905.35	5161.2251	13060.2	3726.3501	1111.2251	8497.2002	491.24023	24978.01	8836.2949	3271.2402	18588.01	7139.2949	1824.2402	24227.01	14043.295	2708.2402	19422.01	7949.2949	3855.2402	13789.01	5646.2949	10261.24	13877.01	12080.295	2581.105	16264.58	9019.0957	17527.105	3439.5801	921.09521	2511.105	16097.58	6133.0952	795.10498	9726.5801	5543.0952	5131.105	14564.58	6055.0952	12463.105	7165.5801	8778.0957	9357.1055	7124.5801	7795.0952	13906.105	5033.5801	8540.0957	3298.0552	8018.4648	6541.415	5034.0552	11193.465	11837.415	1549.0552	15053.465	6436.415	10236.055	6479.4648	6344.415	1766.0552	8016.4648	6933.415	880.05518	3880.4648	5443.415	16176.055	3644.4648	12407.415	20995.055	3734.4648	12008.415	1333.0552	1649.4648	6361.415	7044.8101	24434.955	11761.535	5630.8101	11287.955	14143.535	11213.811	17996.955	9539.5352	4012.8101	13520.955	12148.535	5366.8101	10794.955	11028.535	15094.811	8872.9551	14996.535	6707.8101	4578.9551	11222.535	16907.811	8865.9551	12706.535	773.99512	17146.51	5662.48	324.99512	15631.51	6543.48	7270.9951	13781.51	8379.4805	-718.00488	14939.51	7942.48	4666.9951	11216.51	13198.48	12962.995	5845.5098	10851.48	5061.9951	6510.5098	9365.4805	9936.9951	5523.5098	11138.48	1000.9951	13636.51	7462.48	3915.9951	6018.5098	11426.48	-1152.0049	315.50977	12791.48	6463.2998	17437.805	11486.04	5852.2998	4139.8052	8323.04	1754.3	6645.8052	6396.04	5992.9053	12251.775	5520.8101	1854.905	11728.775	7098.8101	2442.905	10276.775	7695.8101	5250.9053	8117.7754	11525.811	1932.905	6283.7754	6000.8101	3463.905	7128.7754	8379.8105	3104.905	3522.7754	6681.8101	273.29492	37006.59	6611.0254	3802.2949	17486.59	4409.0254	2856.2949	10768.59	3599.0254	338.29492	7287.5898	2996.0254	11434.295	7661.5898	7749.0254	453.29492	3897.5898	3442.0254	3803.2949	1548.5898	1689.0254	7522.2949	2067.5898	3301.0254	5310.1699	16763.385	10901.57	3915.1699	11823.385	10253.57	2888.1699	9482.3848	11627.57	2385.1699	13773.385	8942.5703	9420.1699	4358.3848	6343.5698	10202.17	5497.3848	8958.5703	14967.17	3440.3848	8458.5703	3134.1699	4732.3848	8491.5703	6557.0698	23417.76	9497.0752	5169.0698	18561.76	9982.0752	10897.07	18039.76	12861.075	7749.0698	15838.76	11978.075	3722.0698	15907.76	9522.0752	8419.0703	3877.7598	9521.0752	4432.0698	6119.7598	6809.0752	9538.0703	3966.7598	9035.0752	5500.0698	6540.7598	6960.0752	3744.0698	3187.7598	8432.0752	4292.0698	4052.7598	5794.0752	2038.5098	16753.545	10463.115	2589.5098	20319.545	13639.115	7816.5098	9516.5449	9623.1152	2724.5098	3900.5449	11151.115	1956.5098	9978.5449	10164.115	9767.5098	6006.5449	12359.115	7454.5098	2426.5449	9119.1152	5373.5098	2553.5449	8670.1152	6145.5098	3474.5449	10485.115	6289.585	20846.754	7642.1846	15406.585	30586.754	8605.1846	4770.585	20613.754	7817.1846	4350.585	15946.755	9008.1846	9122.585	6189.7549	7329.1846	10779.585	5279.7549	5380.1846	8038.585	2170.7549	9722.1846	2291.8198	15055.605	10326.415	5410.8198	14693.605	10658.415	4519.8198	17605.605	11540.415	-263.18018	7667.605	6985.415	2427.8198	15589.605	11957.415	-1858.1802	10059.605	9102.415	-563.18018	7882.605	7699.415	7176.8198	1348.605	9014.415	6190.46	12955.18	11009.17	15798.46	4505.1802	9399.1699	18165.359	10179.9	14966.155	12724.359	4489.8999	15247.155	3719.3599	2972.8999	4792.1553	8742.3594	10782.9	7722.1553	3205.49	7378.4751	7736.5996	21203.49	10409.475	16374.6	8077.4902	14363.475	8253.5996	10271.49	7311.4751	8583.5996	15155.49	7371.4751	7895.5996	11750.49	6162.4751	7012.5996	10833.49	4461.4751	4857.5996	18855.49	5780.4751	12097.6	6934.2549	18782.955	2044.8301	1622.2549	18259.955	2104.8301	3459.2549	14755.955	5742.8301	3356.2549	13702.955	2613.8301	11992.255	11320.955	2148.8301	10071.255	5817.9551	5025.8301	12925.255	8382.9551	5293.8301	3600.7798	16602.045	9530.3301	11901.779	7458.0449	8190.3301	9258.7793	5605.0449	7641.3301	7781.7798	5069.0449	6030.3301	4387.1802	11567.63	6957.7598	-26.819824	4999.6299	7518.7598	210.18018	21625.629	9964.7598	8582.1797	4775.6299	10593.76	13537.18	3604.6299	11716.76	-1887.8198	2955.6299	6051.7598	12194.18	6780.6299	10310.76	1099.1802	1660.6299	8569.7598	11735.91	10320.475	14496.83	13431.91	9575.4746	12995.83	1026.9102	7765.4746	7445.8301	1383.9102	-694.52539	13703.83	5060.5898	20741.996	7034.8101	2465.5901	13405.995	7328.8101	7648.5898	17651.996	23160.811	5403.5898	13878.995	7153.8101	8806.5898	7678.9951	7843.8101	6810.5898	2454.9951	3645.8101	3415.3201	21276.629	9062.8457	7119.3203	16764.629	14603.846	3807.3201	13164.63	6609.8452	4549.3203	12652.63	10853.846	1942.3201	7348.6299	7934.8452	4874.3203	13621.63	6699.8452	10024.32	3749.6299	6924.8452	12195.32	5241.6299	11391.846	42.375	18689.98	8141.625	-1183.625	13156.98	14889.625	-607.625	9551.9805	7095.625	-47.625	13579.98	9779.625	1415.5952	10446.39	7010.1851	1982.5952	16837.391	4380.1851	2217.5952	11660.39	7307.1851	4799.5952	10027.39	7310.1851	3193.5952	10012.39	6183.1851	5513.5952	16390.391	3429.1851	10535.596	3258.3896	5867.1851	5106.5952	-2934.6104	4150.1851	3431.5952	-1244.6104	5278.1851	4025.905	18875.551	8711.1543	6737.9053	13021.55	14102.154	954.90503	27842.551	10134.154	7488.9053	8473.5498	7381.1548	14920.905	3770.5498	11266.154	5553.9053	2500.5498	5646.1548	8627.9053	3887.5498	7901.1548	5690.9053	2820.5498	7984.1548	3210.7402	10335.18	9351.5498	5451.7402	8826.1797	-443.4502	1420.7402	12146.18	8812.5498	1134.7402	6310.1797	7651.5498	-61.259766	7251.1797	6719.5498	741.74023	2367.1797	5036.5498	-34.259766	4574.1797	4836.5498	-1686.2598	3892.1797	5127.5498	-1007.2598	747.17969	5095.5498	11636.74	199.17969	8807.5498	11622.74	2180.1797	7196.5498	2532.8501	15471.395	6918.8252	1015.8501	18293.395	9362.8252	3101.8501	21082.395	7129.8252	4525.8501	17292.395	10663.825	6966.8501	14744.395	7792.8252	12864.85	7448.395	11918.825	6888.8501	13383.395	7355.8252	-654.1499	5622.395	2012.8252	16344.85	5900.395	8341.8252	1964.8501	5903.395	2281.8252	1042.8501	5523.395	4642.8252	10455.79	5210.79	6859.0049	10214.79	6480.79	7351.0049	8912.79	3188.79	4748.0049	-662.0249	10173.47	7715.3198	-255.0249	13126.47	7886.3198	-944.0249	9000.4697	9926.3203	71.975098	4547.4697	11511.32	10788.975	1618.4697	11086.32	8158.9751	-207.53027	9802.3203	4047.9751	506.46973	9037.3203	1842.21	11418.785	4668.8052	2139.21	9631.7852	5967.8052	2256.21	9142.7852	6623.8052	4253.21	6985.7852	4237.8052	1657.21	4433.7852	3106.8052	3069.105	18179.539	6207.335	-659.89502	14004.54	6870.335	3389.105	17248.539	5199.335	4555.105	13553.54	5216.335	6549.105	17007.539	7370.335	3133.105	12748.54	9392.335	3341.105	15660.54	5596.335	8862.1055	13508.54	7094.335	11441.105	5867.54	7116.335	2269.105	7467.54	9020.335	-56.89502	8843.54	7226.335	-1320.895	4103.54	8505.335	12747.105	6549.54	10196.335	8228.1055	7661.54	6556.335	4750.3501	9292.7207	9289.085	1721.3501	5541.7202	1466.085	4061.3501	4619.7202	8875.085	561.3501	7837.7202	1699.085	5457.3501	3098.7202	1329.085	6983.3501	2561.7202	2444.085	961.4248	8914.0049	4231.1152	926.4248	9199.0049	7086.1152	4890.96	3751.98	3273.2998	1397.595	8047.8452	4554.9248	1536.595	6244.8452	6739.9248	4062.595	2485.8452	6046.9248	1985.905	13192.65	644.68457	5953.9053	19423.65	2415.6846	1753.905	8828.6504	52.68457	7939.9053	12015.65	1572.6846	10477.905	3697.6499	2831.6846	10466.905	5092.6499	6049.6846	5371.0151	19409.801	10605.165	9560.9453	4114.7852	4221.5249	10551.945	3073.7852	5120.5249	4203.3799	12405.346	6361.6401	2762.3799	14320.346	13716.641	5171.3799	3029.3452	2428.6401	2155.6899	15140.045	2920.4048	441.68994	17887.045	1045.4048	-227.31006	15110.045	3903.4048	8791.6895	6022.0449	3610.4048	6231.4648	16854.371	3589.7349	3992.4648	8683.3701	4095.7349	6422.4648	9486.3701	1657.7349	81.464844	6773.3701	2759.7349	3573.4648	6674.3701	2483.7349	3555.4648	11192.37	3928.7349	2310.4648	8533.3701	2679.7349	9079.4648	6943.3701	12981.734	6608.4648	3507.3701	5020.7349	472.46484	691.37012	3017.7349	1116.4451	16545.6	4982.3501	2445.4451	27748.6	4785.3501	4088.4451	17712.6	6843.3501	3378.4451	14011.6	3746.3501	9139.4453	5954.6001	6236.3501	8842.4453	6214.6001	3604.3501	2333.6602	11713.73	7176.77	795.53003	15967.885	5781.2598	847.29492	8025.0449	4555.29	1129.49	16673.436	9366.6094	932.48999	17227.436	9796.6094	1801.49	4623.4351	4183.6099	10868.49	4173.4351	7909.6099	27077.629	9722.7695	22047.721
11501.805	10999.665	12197.805	14715.805	402.66504	16877.805	93.805176	7386.665	11408.805	12076.805	1657.665	14087.805	15489.805	839.66504	11989.805	10055.805	84.665039	13003.805	9619.4746	9052.2344	13461.455	2962.4751	5239.2349	5552.4551	2416.2451	19459.035	8146.9697	6046.2451	12650.035	6153.9697	13690.245	3438.0352	16527.969	4992.2451	12744.035	5284.9697	4442.2451	10404.035	8003.9697	8358.2451	13155.035	14479.97	-1187.3047	18269.645	6496.3848	12430.695	5481.645	-2106.6152	-463.30469	15744.645	2712.3848	-3541.3047	9519.6445	4429.3848	-331.30469	14309.645	4432.3848	11918.695	5784.645	8007.3848	8667.6953	8445.6445	5955.3848	8493.6953	5905.645	4673.3848	3186.3848	12376.85	6548.6699	4574.3848	10495.85	8753.6699	1521.3848	15274.85	7972.6699	9851.3848	7318.8501	4454.6699	2146.3848	9150.8496	7090.6699	1631.3848	6643.8501	9024.6699	17594.385	7358.8501	11017.67	15346.385	5194.8501	9716.6699	1165.3848	3648.8501	5002.6699	7393.9902	24068.586	7167.0596	4940.9902	13973.585	7374.0596	11287.99	13173.585	6529.0596	5769.9902	13828.585	8089.0596	6196.9902	7193.585	8836.0596	13529.99	6209.585	11132.06	8000.9902	5926.585	7652.0596	20000.99	8382.585	7916.0596	242.24512	24585.545	2748.04	3107.2451	20778.545	6376.04	5237.2451	21191.545	6449.04	-259.75488	9040.5449	7505.04	5050.2451	12579.545	9965.04	12068.245	8342.5449	7793.04	10585.245	6740.5449	9335.04	9430.2451	9158.5449	8300.04	4964.2451	15248.545	5602.04	6714.2451	3963.5449	11056.04	1.2451172	3580.5449	9290.04	2961.105	13058.14	8496.3145	5787.105	4145.1396	6047.3149	2321.105	5250.1396	5976.3149	6201.5151	17739.93	5787.7451	1247.5151	12790.93	3749.7451	1249.5151	11181.93	6853.7451	3168.5151	8525.9297	5155.7451	1580.5151	6921.9302	2723.7451	1729.5151	9499.9297	2001.7451	6416.5151	2770.9302	4071.7451	1456.885	33887.551	4478.9102	5954.8848	17336.551	9166.9102	3440.885	14281.55	7249.9102	1855.885	7180.5498	4348.9102	12631.885	7307.5498	9509.9102	2303.885	6897.5498	4441.9102	4385.8848	1102.5498	2300.9102	9185.8848	1728.5498	3638.9102	2487.585	22644.145	11774.529	922.58496	13379.145	10484.529	943.58496	11573.145	12049.529	-704.41504	14128.145	13364.529	4831.585	6475.145	7564.5298	7843.585	4108.145	11808.529	11209.585	4141.145	8873.5293	2271.585	8100.145	9406.5293	6173.835	14024.311	6698.5195	5561.835	19431.311	4705.5195	11001.835	19156.311	7462.5195	9249.835	11133.311	5408.5195	3570.835	12300.311	2850.5195	7073.835	1241.3101	3918.5195	6675.835	2281.3101	4729.5195	7728.835	2459.3101	4456.5195	8218.835	1086.3101	4347.5195	6494.835	-1128.6899	7849.5195	3936.835	-32.689941	2236.5195	1616.395	16794.746	12600.41	2181.395	14439.745	8802.4102	6981.395	4189.7451	6332.4102	1363.395	3006.7451	5034.4102	890.39502	5511.7451	7410.4102	9389.3945	3790.7451	11179.41	7702.395	-57.254883	9105.4102	3923.395	-169.25488	6812.4102	5039.395	-262.25488	9532.4102	2780.2051	21795.385	10942.8	10703.205	30478.385	12566.8	5769.2051	17979.385	11106.8	3859.2051	14313.385	12444.8	11574.205	7180.3848	10591.8	8976.2051	1811.3848	9989.7998	6581.2051	160.38477	11460.8	6611.9551	14711.275	9386.25	4497.9551	19113.275	7718.25	6378.9551	19812.275	11437.25	1448.9551	12734.275	4548.25	3155.9551	16812.275	9433.25	420.95508	9849.2754	7425.25	311.95508	10109.275	4702.25	9061.9551	3693.2749	6511.25	6346.4248	13671.359	4075.5947	14604.425	3690.3599	5732.5947	18662.914	10205.59	16866.471	12626.915	6589.5898	17399.471	2931.915	5028.5898	2896.4702	12201.915	6014.5898	8742.4707	-76.004883	4876.3096	7887.5352	19181.996	5816.3096	17512.535	5319.9951	8557.3096	12522.535	5508.9951	4390.3096	10285.535	11124.995	2846.3096	11049.535	7671.9951	3347.3096	8185.5352	3735.9951	-850.69043	7553.5352	13133.995	4012.3096	10664.535	6264.5	18734.891	6891.7002	5790.5	12233.891	4232.7002	3730.5	15385.891	5386.7002	4602.5	13044.891	4776.7002	10881.5	9376.8906	7334.7002	6241.5	7023.8901	2564.7002	8316.5	6397.8901	5048.7002	4207.8452	17347.75	11351.725	9034.8457	5968.75	11499.725	8832.8457	5771.75	7699.7251	8132.8452	5988.75	7129.7251	1900.2148	11328.061	11145.13	49.214844	3969.0601	8104.1299	1784.2148	18240.061	12724.13	8612.2148	4698.0601	11139.13	11245.215	5275.0601	7790.1299	-2586.7852	3630.0601	6342.1299	8584.2148	6459.0601	8923.1299	3274.2148	545.06006	9718.1299	10110.43	9358.3096	8254.4551	11189.43	6415.3096	16411.455	-1558.5698	6276.3096	3808.4551	-3829.5698	8176.3096	10879.455	1240.6001	18579.996	10091.665	-574.3999	13610.995	8331.665	4284.6001	15667.995	27400.664	1021.6001	10746.995	11448.665	4770.6001	7452.9951	10736.665	3574.6001	2160.9951	6064.665	-16.60498	22267.695	6781.0098	4291.395	11240.695	9419.0098	627.39502	8733.6953	2345.0098	2184.395	11233.695	8462.0098	460.39502	4233.6948	4439.0098	2557.395	7131.6948	8289.0098	4774.395	3834.6948	4308.0098	6718.395	4022.6948	6305.0098	4334.835	15731.939	7614.3901	3162.835	14446.939	15233.391	2612.835	7024.9399	10566.391	5213.835	9378.9395	11483.391	421.54004	10002.3	9460.2148	3160.54	14563.3	7581.2148	1725.54	16212.3	8337.2148	2846.54	14112.3	7993.2148	3692.54	11402.3	9753.2148	6374.54	13022.3	9763.2148	11024.54	6200.2998	6260.2148	6796.54	685.2998	6185.2148	3179.54	345.2998	7285.2148	2853.0752	16920.625	7679.5352	8068.0752	14522.625	15837.535	2414.0752	24956.625	5967.5352	6486.0752	6941.625	5787.5352	14582.075	6444.625	8125.5352	6498.0752	5387.625	6764.5352	9037.0752	5203.625	7836.5352	5329.0752	3288.625	4736.5352	795.56006	16717.176	4470.1348	10128.561	3031.1748	-613.86523	1969.5601	16643.176	5046.1348	989.56006	12021.175	4760.1348	895.56006	11139.175	6096.1348	-29.439941	9851.1748	5393.1348	1007.5601	4725.1748	4380.1348	1892.5601	6761.1748	8640.1348	-1283.4399	5874.1748	3924.1348	11647.561	5769.1748	8182.1348	9909.5605	5974.1748	7254.1348	2297.46	16596.064	11197.775	-508.54004	17326.064	11489.775	2251.46	24577.064	10278.775	857.45996	17158.064	9039.7754	5536.46	7970.0649	9766.7754	10433.46	11360.064	14553.775	4351.46	13028.064	6546.7749	-1902.54	6003.0649	5605.7749	12326.46	7124.0649	11773.775	-148.54004	7442.0649	6904.7749	-1824.54	6667.0649	4645.7749	5405.5654	3874.0303	4901.6699	4776.5654	7908.0303	4142.6699	4854.5654	2273.0303	4548.6699	2172.4351	8214.1445	9682.71	2364.4351	14504.145	8588.71	2149.4351	7750.1445	9418.71	287.43506	3754.1445	9562.71	8348.4355	1538.1445	9868.71	11936.436	-300.85547	8932.71	5288.4351	-1554.8555	8454.71	1643.1851	10277.715	7803.3799	148.18506	12484.715	6884.3799	1730.1851	7864.7148	9254.3799	1240.1851	6048.7148	6817.3799	-337.81494	4700.7148	4458.3799	4657.1099	17420.859	6359.2051	1429.1099	5792.8604	8533.2051	3074.1099	12876.86	6628.2051	6482.1099	10199.86	7490.2051	6673.1099	14498.86	8868.2051	6223.1099	12328.86	7418.2051	6524.1099	6196.8604	6071.2051	11669.109	6521.8604	8493.2051	12598.109	5114.8604	8974.2051	3091.1099	3817.8604	9077.2051	1242.1099	4520.8604	9452.2051	293.10986	2245.8604	10132.205	12904.109	4446.8604	12900.205	7685.1099	1941.8604	8078.2051	2754.79	10944.189	6793.2598	799.79004	7760.1899	770.25977	6866.79	4120.1899	9391.2598	1432.79	7324.1899	-712.74023	3173.79	3155.1899	-310.74023	3698.79	2772.1899	-162.74023	-956.65479	11023.475	2317.3101	-215.65479	8079.4751	2993.3101	4303.23	2219.1152	3015.2803	229.64502	6058.8398	3099.4351	-492.35498	4996.8398	7582.4351	2550.645	1332.8398	3805.4351	480.40479	11878.775	6164.3701	3542.4048	14332.775	2386.3701	795.40479	10329.775	6311.3701	7340.4048	8515.7754	8183.3701	11985.404	4676.7749	7148.3701	8620.4043	4693.7749	8191.3701	1752.5151	18728.32	7736	13043.875	7075.0801	6054.0298	10478.875	6680.0801	6288.0298	1859.28	13796.971	5116.8252	1556.28	11751.971	10837.825	3491.28	1647.9702	3233.8252	1758.165	16131.165	6676.21	1061.165	15459.165	2973.21	3960.165	11628.165	6212.21	4859.165	13777.165	6218.21	2852.1802	16600.24	6711.165	2003.1802	10548.24	4230.165	6914.1802	9720.2402	3997.165	-711.81982	9533.2402	6556.165	3956.1802	7196.2402	7540.165	-57.819824	8922.2402	8538.165	3799.1802	5493.2402	4087.165	6043.1802	6030.2402	13476.165	6132.1802	2845.2402	5527.165	-843.81982	1038.2402	5430.165	1917.1851	20167.465	4954.8052	309.18506	14165.465	4744.8052	3553.1851	16427.465	291.80518	3959.1851	10419.465	4580.8052	9055.1855	3413.4648	5207.8052	5668.1851	4905.4648	5887.8052	3573.3201	13187.945	5895.5298	-1826.0249	14885.17	6366.71	2420.8501	4398.3149	4912.5	1194.145	12683.725	6670.4199	879.14502	12234.725	6086.4199	1441.145	2828.7246	3452.4199	10731.145	1214.7246	7922.4199	7366.165	3602.0151	4090.9902
11137.865	14074.6	11122.395	13007.865	5753.6001	10391.395	337.86523	6736.6001	8354.3945	15635.865	5759.6001	12312.395	11673.865	5325.6001	9361.3945	11337.865	5021.6001	10527.395	9469.6699	11963.055	12426.54	2925.6699	4131.0552	5808.54	251.68018	19062.73	5081.4502	907.68018	13349.73	6366.4502	13140.68	5413.7305	14425.45	308.68018	20542.73	7187.4502	3809.6802	11771.73	4777.4502	2734.6802	15167.73	11825.45	199.11523	18523.545	9656.0498	14080.115	3319.5449	4651.0498	902.11523	13601.545	7335.0498	9.1152344	8149.5449	8192.0498	2106.1152	15086.545	6013.0498	11713.115	7187.5449	7776.0498	12473.115	4683.5449	10247.05	18846.115	4956.5449	10828.05	2147.3252	16813.66	9777.2793	3194.3252	9759.6602	7590.2798	2213.3252	11926.66	7673.2798	9900.3252	6227.6602	5304.2798	3781.3252	10242.66	8440.2793	1333.3252	5991.6602	6901.2798	20152.324	7385.6602	13218.279	15935.325	4909.6602	15048.279	823.3252	5109.6602	5119.2798	7374.375	17424.1	9290.4199	4917.375	11802.1	7390.4199	7128.375	13014.1	6814.4199	2767.375	11668.1	8208.4199	2464.375	11430.1	7323.4199	13528.375	6152.1001	12941.42	6424.375	7220.1001	5861.4199	19641.375	6945.1001	8830.4199	-2671.3452	18434.865	4959.8398	353.65479	14822.865	4411.8398	5331.6548	18342.865	6045.8398	-2021.3452	8665.8652	4055.8398	3588.6548	10258.865	10616.84	9541.6543	3269.8652	6301.8398	8271.6543	4110.8652	8225.8398	8599.6543	2287.8652	6249.8398	4251.6548	9167.8652	4641.8398	727.65479	999.86523	6402.8398	-2948.3452	2087.8652	8582.8398	5148.5151	15824.82	13662.891	4384.5151	6976.8198	10752.891	717.51514	8292.8203	5344.8901	-501.25977	16742.525	3615.0947	-1390.2598	14001.525	5632.0947	-2571.2598	13768.525	3423.0947	286.74023	9734.5254	7470.0947	-1377.2598	10746.525	718.09473	-1199.2598	13383.525	4334.0947	6238.7402	4652.5249	-2110.9053	-205.5498	32992.141	6606.6699	3506.4502	19644.141	7476.6699	295.4502	13376.141	4603.6699	-276.5498	9808.1406	3364.6699	8533.4502	6088.1401	7682.6699	-258.5498	4726.1401	4127.6699	2437.4502	1578.1401	4298.6699	3934.4502	2082.1401	3763.6699	8119.2798	18578.914	9712.5957	4953.2798	12075.915	8200.5957	2729.2798	10264.915	12161.596	4167.2798	11900.915	12361.596	9302.2793	4319.915	9080.5957	10765.279	3309.915	8488.5957	15201.279	3343.915	7263.5952	4047.2798	8570.915	9581.5957	5343.0649	17500.32	4743.7598	2317.0649	16804.32	4758.7598	9435.0645	18412.32	2818.7598	7668.0649	10175.32	4636.7598	2707.0649	14207.32	91.759766	6087.0649	2749.3198	3292.7598	3590.0649	4392.3198	-458.24023	5565.0649	433.31982	2520.7598	2842.0649	672.31982	5517.7598	2134.0649	310.31982	3371.7598	3761.0649	190.31982	-658.24023	261.80518	16248.62	12516.2	1091.8052	16501.621	12732.2	8058.8052	7315.6201	9387.2002	1751.8052	4849.6201	8943.2002	3006.8052	12464.62	6578.2002	11554.805	7732.6201	14205.2	6228.8052	3902.6201	10262.2	3097.8052	5127.6201	7978.2002	4777.8052	4971.6201	9232.2002	5616.1699	18631.68	9926.7051	12147.17	35448.68	7802.7051	5430.1699	18591.68	8026.7051	4708.1699	16682.68	8720.7051	14045.17	5832.6802	9375.7051	9881.1699	3399.6802	7573.7051	10246.17	2003.6802	6217.7051	4701.7148	18268.025	8066.5	3480.7148	17174.025	7461.5	4388.7148	22538.025	11254.5	735.71484	9541.0254	8822.5	3284.7148	15488.025	10106.5	93.714844	12150.025	8684.5	14.714844	11623.025	7090.5	7478.7148	7002.0249	5482.5	9218.7598	3430.2549	3415.1948	15150.76	3753.2549	10257.195	21762.689	4131.6396	16495.961	12388.689	1744.6396	13049.96	7009.6899	-1955.3604	3064.96	24424.689	2369.6396	7605.96	1438.855	7605.5	11648.155	20796.855	8834.5	18512.156	6951.855	5378.5	9555.1553	8997.8555	1230.5	11407.155	12482.855	4220.5	12924.155	7968.855	2260.5	8251.1553	4705.855	-584.5	8382.1553	15055.855	1867.5	7300.1553	5172.5	14430.05	6878.5352	2298.5	15391.05	5666.5352	2661.5	12194.05	8741.5352	3284.5	11303.05	5334.5352	10838.5	8115.0498	5924.5352	5865.5	5216.0498	7625.5352	9235.5	2946.0498	10776.535	5271.3149	12911.02	10126.675	11541.314	4990.02	7337.6748	7160.3149	4149.02	7331.6748	6820.3149	2558.02	7298.6748	2718.5498	12093.285	12340.855	741.5498	4620.2852	9347.8555	2246.5498	21822.285	10107.855	8020.5498	5133.2852	8599.8555	8963.5498	3204.2852	8972.8555	-1509.4502	1425.2852	6219.855	11316.55	8533.2852	11078.855	2382.5498	1015.2852	10600.855	15222.939	8151.3896	12545.77	17555.939	4585.3896	13029.77	1161.9399	6081.3896	11718.77	1350.9399	2846.3896	10899.77	3097.9502	14492.29	11138.311	-768.0498	9667.29	8666.3105	4941.9502	12279.29	29373.311	4021.9502	5287.29	8895.3105	5881.9502	2930.29	10011.311	3682.9502	-703.70996	6670.3101	4244.1001	26808.205	8590.9297	7145.1001	13288.205	12483.93	4114.1001	13610.205	5193.9302	4840.1001	15357.205	9786.9297	2288.1001	6403.2051	4394.9302	5464.1001	7991.2051	9117.9297	8612.0996	7363.2051	7807.9302	9751.0996	5962.2051	7106.9302	4388.29	14826.6	405.87988	661.29004	11950.6	11947.88	2354.29	4632.5996	2737.8799	3963.29	9198.5996	4689.8799	666.95996	12791.88	5916.4248	12803.96	3246.8799	7088.4248	2569.96	13059.88	7757.4248	4205.96	15167.88	10284.425	1428.96	10562.88	8153.4248	7977.96	14701.88	6676.4248	9780.96	5118.8799	4338.4248	4929.96	1402.8799	5480.4248	2321.96	767.87988	7260.4248	3343.3701	20358.275	6919.3652	8965.3701	15019.275	17926.365	2432.3701	22817.275	3165.3652	7145.3701	5593.2749	7392.3652	13585.37	3663.2749	9624.3652	6851.3701	4836.2749	7833.3652	9055.3701	2802.2749	7404.3652	5334.3701	2944.2749	4675.3652	5008.6699	14334.846	5923.2148	17500.67	2906.8452	-2155.7852	5082.6699	16640.846	5572.2148	4927.6699	15465.846	4442.2148	3191.6699	8903.8457	3111.2148	3551.6699	7378.8452	3987.2148	3076.6699	5193.8452	4481.2148	3758.6699	7166.8452	3119.2148	1057.6699	6251.8452	3882.2148	14081.67	5208.8452	7838.2148	14942.67	9662.8457	8305.2148	1992.5601	12729.825	12417.75	196.56006	14991.825	13038.75	3458.5601	19282.824	13878.75	2152.5601	11598.825	14056.75	5372.5601	10762.825	11380.75	11928.561	5074.8252	17140.75	2852.5601	10773.825	8937.75	-1254.4399	2385.8252	8437.75	14263.561	3875.8252	9210.75	-1415.4399	4162.8252	6118.75	-334.43994	2381.8252	6080.75	5414.2349	4266.4102	4848.6899	8527.2344	8358.4102	6686.6899	7139.2349	2832.4102	6390.6899	-621.9751	7709.1055	6184.8398	2711.0249	15843.105	5083.8398	-110.9751	8382.1055	4789.8398	-276.9751	2496.1055	6784.8398	9232.0254	1371.1055	7751.8398	8256.0254	2833.1055	5644.8398	4785.0249	171.10547	4646.8398	3263.085	8039.5947	8146.335	2552.085	5269.5947	7065.335	2243.085	7110.5947	6995.335	2096.085	3003.5947	5597.335	731.08496	2588.5947	5218.335	4221.665	14490.415	6854.8149	1717.665	5018.415	8457.8145	3097.665	6242.415	9562.8145	4555.665	9791.415	9768.8145	4992.665	9902.415	10507.814	5936.665	8263.415	6943.8149	4800.665	6527.415	5485.8149	6928.665	7205.415	9304.8145	11423.665	3852.415	12226.814	1573.665	1357.415	9170.8145	-1320.335	3731.415	6544.8149	2.6650391	2646.415	11719.814	11656.665	-479.58496	11729.814	6562.665	-1339.585	5990.8149	3605.5649	10340.75	7009.9404	2930.5649	5281.75	2861.9404	5933.5649	3898.75	7827.9404	1194.5649	8677.75	-1014.0596	6262.5649	1180.75	-571.05957	6821.5649	2268.75	-526.05957	2449.02	4949.7202	1978.1548	131.02002	5827.7202	3206.1548	2601.4902	3887.04	5385.1797	1524.8652	7382.0098	4564.6348	675.86523	5441.0098	7623.6348	3719.8652	2194.0098	7294.6348	-102.58496	15664.205	3913.7598	2690.415	14799.205	6352.7598	-624.58496	9762.2051	4167.7598	3616.415	12480.205	4588.7598	9261.415	4845.2051	7320.7598	8627.415	5523.2051	12040.76	3503.1602	18072.551	8446.625	11051.475	7204.6851	5536.625	12163.475	3557.6851	5672.625	3180.77	15259.43	4376.915	696.77002	11703.43	15312.915	4779.77	3600.4302	3181.915	1869.79	17344.695	7146.2852	2822.79	14171.695	4264.2852	3041.79	10861.695	8124.2852	6586.79	10823.695	4625.2852	3037.0698	12194.37	6357.5151	2977.0698	9786.3701	3027.5151	7955.0698	10812.37	4965.5151	645.06982	7064.3701	5799.5151	3014.0698	11334.37	4851.5151	2682.0698	8718.3701	6734.5151	6068.0698	4811.3701	5401.5151	7086.0698	5712.3701	14236.516	5771.0698	4116.3701	7588.5151	85.069824	898.37012	6275.5151	1909.9951	17541.795	4422.1099	819.99512	19439.795	6356.1099	12172.995	3041.7949	1171.1099	4610.9951	12315.795	6454.1099	10817.995	7330.7949	7226.1099	5566.9951	6898.7949	7082.1099	3026.7	11262.12	3652.3701	1633.8049	10809.495	8310.4902	464.18506	3518.125	2959.2402	3944.45	13205.51	6017.48	1633.45	13259.51	5539.48	1614.45	8956.5098	3673.48	10367.45	2896.5098	6128.48	23615.625	6317.145	6681.8101
11783.596	3981.54	9883.4951	14916.596	801.54004	9803.4951	2217.5952	5673.54	8475.4951	15436.596	2508.54	8317.4951	12929.596	-840.45996	8868.4951	11338.596	-1350.46	10949.495	14020.04	7915.7002	15529.86	6008.04	5014.7002	5882.8604	1738.6099	26838.795	8653.2344	7320.6099	15269.795	6881.2349	7421.6099	13354.795	17071.234	4504.6099	21620.795	5820.2349	5977.6099	15745.795	5886.2349	4406.6099	20932.795	10985.234	532.24512	23369.461	7470.5649	13356.245	3670.46	2929.5649	1643.2451	12702.46	7977.5649	1002.2451	12089.46	6155.5649	1905.2451	21729.461	6702.5649	14603.245	7801.46	7255.5649	10043.245	9840.46	9881.5645	16840.246	8576.46	10468.564	-1499.3848	15379.734	6365.895	2.6152344	11364.734	8061.895	-848.38477	15777.734	8701.8945	6106.6152	5921.7349	7256.895	-3594.3848	8956.7344	5865.895	-2527.3848	5156.7349	7763.895	14025.615	5607.7349	13131.895	12619.615	4733.7349	12619.895	-2643.3848	2790.7349	4970.895	3745.855	19996.371	14381.88	4359.855	14873.37	12028.88	9612.8555	15184.37	10175.88	1946.855	12896.37	11961.88	3278.855	8719.3701	10337.88	11041.855	7219.3701	12095.88	3367.855	8947.3701	9950.8799	18429.855	7031.3701	12241.88	-1323.105	16553.385	7013.0151	2582.895	16304.385	8912.0156	5351.895	18501.385	10190.016	-1157.105	4627.3848	7333.0151	5756.895	6460.3848	11081.016	13206.895	2853.3848	11442.016	6594.895	1648.3848	10999.016	9214.8945	2204.3848	13540.016	2703.895	6716.3848	6871.0151	5646.895	-632.61523	8930.0156	-2181.105	-128.61523	9795.0156	3332.9048	18189.83	10509.175	3784.9048	7166.8301	6006.1748	-534.09521	8337.8301	5802.1748	2614.7598	12067.43	7005.835	1029.7598	12086.43	5475.835	544.75977	10066.43	5771.835	4501.7598	8931.4297	9122.835	1642.7598	7382.4302	3404.835	1410.7598	8506.4297	2130.835	7146.7598	3450.4302	6764.835	-938.4751	34234.379	10841.355	2666.5249	17974.379	12353.355	2107.5249	13884.38	6765.355	-666.4751	7027.3799	5509.355	9602.5254	4223.3799	10074.355	573.5249	4002.3799	6338.355	2411.5249	589.37988	5471.355	4622.5249	3093.3799	8979.3555	6262.71	16723.18	5701.665	2479.71	10563.18	2588.665	693.70996	9806.1797	5765.665	1521.71	10580.18	5485.665	6564.71	1115.1802	2801.665	8746.71	3513.1802	5689.665	16187.71	1551.1802	1874.665	5281.71	5854.1802	3223.665	9386.7246	15771.23	8830.8457	5534.7251	16242.23	9731.8457	13466.725	14680.23	12161.846	8832.7246	10872.23	9590.8457	3533.7251	9376.2305	10168.846	9249.7246	3268.2305	6873.8452	7529.7251	671.23047	8210.8457	8992.7246	533.23047	8667.8457	6450.7251	2088.2305	7159.8452	4611.7251	-1952.7695	9384.8457	5458.7251	-1023.7695	7298.8452	4680.2349	20105.25	11606.75	3415.2349	18643.25	6070.75	8008.2349	8417.25	1916.75	3984.2349	5031.25	5656.75	4989.2349	8571.25	5096.75	16318.234	8329.25	7971.75	12196.234	1670.25	3105.75	5543.2349	4800.25	3517.75	7814.2349	4637.25	2459.75	7546.23	20042.59	11470.48	17184.23	27546.59	14278.48	7077.23	21167.59	8840.4805	3492.23	16739.59	12474.48	10961.23	8242.5898	11128.48	13015.23	2891.5898	10108.48	9105.2305	3142.5898	8840.4805	8378.1953	11431.99	11411.8	2719.1951	14616.99	9897.7998	7067.1953	23763.99	11097.8	1655.1951	9946.9902	8955.7998	5978.1953	12408.99	12408.8	803.19507	8893.9902	7561.7998	1438.1951	7810.9902	5362.7998	10008.195	4952.9902	6399.7998	9822.1543	3924.9951	740.99023	11154.154	5326.9951	7081.9902	20780.57	6966.6899	13420.195	8753.5703	3015.6899	10619.195	4176.5698	3939.6899	111.19531	15617.57	8725.6895	6940.1953	2991.1201	7878.4102	12325.605	16622.121	10427.41	20124.605	6936.1201	6917.4102	11426.605	10673.12	5608.4102	6793.605	10803.12	6091.4102	11605.605	9880.1201	6179.4102	12575.605	4549.1201	4108.4102	7745.605	14968.12	6931.4102	13210.605	2179.5649	19966.195	9780.5801	2097.5649	15227.195	2635.5801	2766.5649	14533.195	4279.5801	4180.5649	11283.195	1790.5801	6258.5649	13280.195	8230.5801	2881.5649	7556.1948	3389.5801	5562.5649	3643.1948	4589.5801	1858.1201	13731.76	10244.609	10570.12	5034.7598	8216.6094	4219.1201	2677.7598	6700.6099	9139.1201	2484.7598	7682.6099	4357.8301	13942.1	9735.8105	2485.8301	5395.1001	6295.8101	4460.8301	20886.1	8418.8105	12416.83	5798.1001	8379.8105	5637.8301	3843.1001	8603.8105	-1615.1699	5297.1001	4785.8101	11739.83	7352.1001	9430.8105	2719.8301	1966.1001	11089.811	12312.705	7028.5752	15910.385	11576.705	11083.575	15717.385	-1778.2949	10469.575	9399.3848	-2556.2949	6405.5752	12088.385	1097.9248	19683.779	10384.625	380.9248	13273.779	4496.625	5123.9248	17449.779	25565.625	5200.9248	9345.7793	9297.625	6525.9248	6419.7798	11499.625	3443.9248	2601.7798	5687.625	3339.5898	17373.115	11399.84	8800.5898	9154.1152	14012.84	1889.5898	8957.1152	8539.8398	3989.5898	11526.115	9101.8398	319.58984	5126.1152	7218.8398	2896.5898	5508.1152	10798.84	9241.5898	101.11523	10502.84	7981.5898	1044.1152	8445.8398	4693.6201	20795.164	5305.8203	4185.6201	17785.164	10118.82	5543.6201	9069.165	4625.8203	7958.6201	11313.165	4507.8203	2559.2549	11960.766	8154.7349	13722.255	3652.7651	5815.7349	8025.2549	13622.766	6922.7349	11439.255	13458.766	8019.7349	3223.2549	10234.766	8557.7344	7868.2549	14264.766	6850.7349	12678.255	7983.7651	7594.7349	6521.2549	2675.7651	6183.7349	4984.2549	-302.23486	4838.7349	-398.22998	19629.461	4657.04	2994.77	12062.46	17236.039	-649.22998	15505.46	2097.04	3595.77	4413.46	6087.04	13445.77	4058.46	6865.04	4833.77	965.45996	7428.04	7328.77	2148.46	7394.04	2949.77	296.45996	5406.04	3787.7451	15349.09	7073.9502	14101.745	14.089844	-1018.0498	3567.7451	17104.09	9080.9502	4832.7451	13728.09	5856.9502	2844.7451	11453.09	6508.9502	2058.7451	7571.0898	6087.9502	5293.7451	4221.0898	6032.9502	3500.7451	5470.0898	5502.9502	1262.7451	5455.0898	4831.9502	13044.745	5502.0898	10159.95	14724.745	5344.0898	9313.9502	2636.48	16134.4	6658.4199	-0.52001953	18492.4	11258.42	3466.48	19266.4	13445.42	4146.48	17573.4	11786.42	8178.48	12678.4	11610.42	13158.48	8186.3999	11036.42	5032.48	12160.4	7932.4199	-72.52002	3271.3999	9029.4199	14889.48	5221.3999	11108.42	827.47998	5925.3999	5836.4199	107.47998	4416.3999	5419.4199	10256.54	6829.3701	12310.15	8946.54	9326.3701	8456.1504	8308.54	4192.3701	10767.15	1436.145	9898.5498	7153.8452	2640.145	21154.551	6660.8452	2727.145	11822.55	4444.8452	1956.145	7923.5498	6222.8452	12741.145	5288.5498	10823.846	11752.145	5505.5498	6766.8452	6569.145	3333.5498	7610.8452	2414.75	6196.4048	8311.4102	1172.75	8441.4043	6345.4102	2915.75	7884.4048	7307.4102	3063.75	5421.4048	6718.4102	1839.75	4296.4048	4679.4102	5620.0752	16563.154	5420.9048	3850.075	8857.1543	6863.9048	3591.075	12911.154	7521.9048	5684.0752	12178.154	3881.9048	5459.0752	17533.154	9034.9043	6550.0752	12803.154	5448.9048	6735.0752	11775.154	3882.9048	11044.075	14887.154	8699.9043	10437.075	7029.1548	6142.9048	4232.0752	7273.1548	5870.9048	479.07495	5473.1548	5289.9048	555.07495	5489.1548	8795.9043	15298.075	5694.1548	12780.904	9053.0752	2966.1548	6818.9048	4739.6602	8960.6543	9176.8301	2836.6602	7603.6548	6664.8301	7293.6602	5334.6548	15931.83	527.66016	10564.654	3495.8301	6114.6602	4188.6548	3904.8301	6095.6602	2941.6548	3781.8301	-212.25	8640.4707	4089.4248	915.75	10891.471	4861.4248	2657.1201	7946.8452	5819.0049	1581.6348	2425.7998	-406.79492	-563.36523	4394.7998	4418.2051	3462.6348	-872.2002	2560.2051	2240.625	13681.064	5505.1948	4088.625	20105.064	3842.1948	-617.375	10245.064	4030.1948	8061.625	7198.0649	7423.1948	9742.625	3859.0649	5120.1948	6186.625	4231.0649	11346.195	2714.855	25907.445	8176.54	11644.939	3802.7451	5894.3052	14871.939	4032.7451	7853.3052	5488.3447	10997.766	5695.2051	1321.345	14927.766	10892.205	4770.3447	3509.7651	3189.2051	5524.1001	14779.115	7551.4849	4026.1001	9951.1152	6614.4849	6609.1001	7445.1152	6299.4849	9442.0996	8326.1152	7438.4849	5724.21	17230.121	3195.7002	2245.21	11660.12	2974.7002	9278.21	9146.1201	1191.7002	-288.79004	7457.1201	3035.7002	4468.21	7049.1201	2057.7002	4218.21	8270.1201	3543.7002	3738.21	7515.1201	3057.7002	9949.21	5428.1201	10968.7	8262.21	3562.1201	5878.7002	-137.79004	1257.1201	3399.7002	1689.095	6941.5752	3586.8149	1645.095	21410.574	5375.8149	14786.095	2864.5752	530.81494	3467.095	11877.575	5452.8149	11097.095	4711.5752	6164.8149	7465.0947	4729.5752	5936.8149	1332.78	9658.2148	6454.3301	2277.665	11384.37	4583.895	3382.405	6125.1699	3542.7349	2375.885	11699.42	6437.6699	326.88501	10888.42	4725.6699	-223.11499	1696.4199	1535.6699	10522.885	1199.4199	6203.6699	18446.125	3248.625	8059.5298
11806.81	9619.4102	9718.96	10898.81	3727.4102	8931.96	3216.8096	2235.4102	-956.04004	12303.81	5557.4102	12706.96	11625.81	3250.4102	6555.96	7632.8096	4370.4102	11148.96	11381.6	10333.15	11483.075	7661.6001	3913.1499	5521.0752	1845.085	28722.061	4722.1055	3837.085	16334.061	5631.1055	10908.085	12680.061	20941.105	3962.085	19447.061	8332.1055	3518.085	17008.061	4368.1055	4947.085	20754.061	11555.105	-193.11523	18202.186	7860.1899	14409.885	4499.1851	1246.1899	1152.8848	12545.186	5655.1899	-694.11523	9083.1855	5580.1899	1865.8848	16682.186	6165.1899	4396.8848	20912.186	7179.1899	8709.8848	7503.1851	8763.1895	11200.885	4863.1851	9650.1895	-2329.96	18241.109	6901.165	-578.95996	13798.109	11028.165	-995.95996	15748.109	8157.165	4989.04	7881.1099	4795.165	-1483.96	10164.109	7575.165	-3780.96	7725.1099	6153.165	14846.04	7416.1099	8998.165	12396.04	6975.1099	11151.165	-3416.96	4329.1099	4077.165	3081.6851	17994.689	11818.49	4670.6851	10344.689	10347.49	1433.6851	13182.689	7262.4902	174.68506	13184.689	9341.4902	449.68506	7317.6899	9713.4902	14217.686	5421.6899	11359.49	4297.6851	6160.6899	7372.4902	15461.686	6711.6899	9781.4902	-935.3252	19959.27	8778.1543	2160.6748	22305.27	10237.154	5785.6748	20518.27	13809.154	-427.3252	9247.2695	9972.1543	7385.6748	9759.2695	12327.154	13403.675	4159.27	10398.154	7615.6748	3706.27	11127.154	8031.6748	5331.27	11979.154	3990.6748	7986.27	8580.1543	3148.6748	2042.27	14820.154	523.6748	1400.27	13044.154	5349.7949	16225.984	13157.846	3568.7949	5227.9849	8038.8452	552.79492	4702.9849	8049.8452	-311.76465	16406.795	6138.4951	-3623.7646	11398.795	6053.4951	-5354.7646	11394.795	2792.4951	-3753.7646	9292.7949	4623.4951	-4697.7646	10969.795	3312.4951	-2286.7646	12114.795	7545.4951	6142.2354	3136.7949	5467.4951	2018.9299	36016.105	7645.4854	3619.9299	18428.105	7055.4854	3094.9299	16009.105	6859.4854	1778.9299	9061.1055	6157.4854	10628.93	6241.105	8479.4854	3075.9299	4412.105	3541.4854	5823.9297	2871.105	3209.4854	8432.9297	4937.105	6027.4854	5883.625	22099.176	11833.485	936.625	17891.176	7502.4854	1730.625	11934.175	11231.485	349.625	15150.175	10840.485	7181.625	5503.1748	7921.4854	10168.625	7221.1748	7862.4854	17173.625	5007.1748	6319.4854	2208.625	9451.1748	6170.4854	5090.585	13885.845	11277.575	2187.585	14863.845	10212.575	9450.585	15695.845	11147.575	8133.585	9357.8447	10664.575	6555.585	1993.8447	1764.5752	6442.585	2668.8447	6414.5752	3974.585	5199.8447	7114.5752	5977.585	61.844727	8926.5752	3760.585	57.844727	5534.5752	4278.585	-487.15527	7485.5752	2714.585	1028.8447	4944.5752	3739.4248	16504.664	13866.955	2779.4248	15354.665	9846.9551	6690.4248	2909.665	7707.9551	1974.4248	5982.665	5064.9551	3549.4248	10782.665	7012.9551	9319.4248	5353.665	8267.9551	8168.4248	3416.665	6588.9551	4872.4248	4495.665	5883.9551	5426.4248	4070.665	8211.9551	4907.855	19205.301	8184.9346	11924.855	29677.301	12658.935	5113.855	15999.3	7350.9346	913.85498	15573.3	9949.9346	8848.8555	5837.2998	6282.9346	9901.8555	3234.2998	4632.9346	5588.855	2996.2998	6585.9346	8581.7451	11466.87	7834.5898	2246.7451	7082.8701	6498.5898	5959.7451	21415.871	11934.59	2160.7451	7841.8701	8980.5898	4085.7451	10785.87	7074.5898	1254.7451	10023.87	5896.5898	1332.7451	8982.8701	6331.5898	10358.745	2294.8701	6694.5898	9948.6201	635.77002	2008.0254	13333.62	2423.77	6679.0254	17285.516	8671.3252	12901.59	12059.515	5256.3252	10631.59	4879.5146	3190.3252	-885.41016	15938.515	5477.3252	2077.5898	2219.4102	15969.795	8055.7002	11624.41	10328.795	18344.699	7865.4102	15172.795	6725.7002	8396.4102	5156.7949	7969.7002	14321.41	3836.7949	8360.7002	9208.4102	3409.7949	9277.7002	5559.4102	2981.7949	3276.7002	16564.41	5958.7949	8967.7002	2867.1099	15339.925	5642.4551	2117.1099	15309.925	3766.4551	896.10986	13897.925	7831.4551	1747.1099	13477.925	3063.4551	7786.1099	15929.925	7997.4551	0.10986328	12603.925	4096.4551	7612.1099	6533.9248	5423.4551	3690.0249	14714.984	9069.6504	11113.025	7342.9849	6290.6504	9702.0254	3525.9849	2853.6504	9270.0254	4642.9849	3927.6504	2161.1299	11056.721	8695.4746	411.12988	4920.7202	7675.4751	822.12988	19380.721	9085.4746	8658.1299	2634.7202	9729.4746	12772.13	3042.7202	10781.475	-3357.8701	5049.7202	3958.4751	8654.1299	6929.7202	8443.4746	632.12988	1083.7202	10524.475	16484.654	9151.3105	12287.54	15164.655	13345.311	8731.54	2675.655	12182.311	6286.54	670.65503	11455.311	10611.54	48.580078	16131.82	12147.855	836.58008	8987.8203	8349.8555	4655.5801	9541.8203	26729.855	4068.5801	9573.8203	9982.8555	6300.5801	4779.8198	13056.855	4202.5801	284.81982	5835.855	-110.87012	21172.805	8314.8594	5533.1299	9152.8047	13970.859	1987.1299	14731.805	4515.8599	1937.1299	12575.805	8229.8594	-250.87012	7327.8052	5771.8599	2415.1299	5759.8052	8018.8599	6939.1299	2612.8052	5886.8599	7680.1299	5274.8052	7025.8599	4577.2402	18547.641	4379.1099	3752.24	16445.641	17572.109	3398.24	9214.6406	6766.1099	3942.24	11103.641	8026.1099	2566.4851	14789.9	8676.0498	15417.485	4613.8999	6879.0498	10021.485	10370.9	9262.0498	4581.4854	14103.9	8422.0498	3696.4851	11581.9	8622.0498	9965.4854	12020.9	5388.0498	10454.485	9042.9004	6027.0498	6581.4854	582.8999	5765.0498	5254.4854	555.8999	3889.0498	3634.8201	23986.029	7366.4199	8007.8203	16893.029	16218.42	1845.8201	15579.029	1154.4199	9281.8203	6594.0298	4971.4199	15337.82	7266.0298	11723.42	7008.8203	3774.0298	7379.4199	11269.82	3058.0298	7492.4199	6503.8203	3145.0298	5284.4199	1622.5752	16943.984	11285.01	13803.575	3607.9849	833.00977	3614.5752	19297.984	7662.0098	3592.5752	11908.984	7446.0098	2469.5752	13742.984	7925.0098	-193.4248	10755.984	9003.0098	773.5752	9537.9844	6904.0098	1377.5752	7316.9849	9281.0098	-424.4248	6673.9849	8116.0098	12523.575	7129.9849	10513.01	11345.575	8601.9844	9909.0098	2994.835	18516.754	10131.02	-1030.165	17936.754	11107.02	406.83496	23379.754	11438.02	2638.835	15181.755	13085.02	4101.835	13570.755	10442.02	9332.835	11357.755	13875.02	2813.835	13751.755	7913.02	-1938.165	5931.7549	5800.02	12548.835	5811.7549	10833.02	-1372.165	7158.7549	5628.02	-726.16504	8097.7549	7362.02	9944.8145	1214.6953	6973.9351	10090.814	4362.6953	9835.9355	11557.814	704.69531	9755.9355	-822.23486	11419.91	10855.995	518.76514	13354.91	8323.9951	251.76514	13940.91	8835.9951	-1093.2349	7813.9102	9796.9951	8678.7656	6075.9102	13107.995	6187.7651	6498.9102	7320.9951	3029.7651	4358.9102	8972.9951	3014.2749	9079.5996	4481.3701	1367.2749	9958.5996	5210.3701	2722.2749	9790.5996	4173.3701	3101.2749	6963.6001	1956.3701	1852.2749	5123.6001	3278.3701	8266.9551	9001.7344	6586.5098	1911.9551	9808.7344	7898.5098	3077.9551	14249.734	6908.5098	5262.9551	14319.734	8469.5098	4530.9551	15317.734	12624.51	4501.9551	11590.734	6966.5098	4358.9551	13164.734	6466.5098	9135.9551	10316.734	9736.5098	11182.955	4998.7349	9377.5098	1171.9551	5366.7349	9791.5098	-931.04492	6547.7349	7311.5098	-374.04492	4403.7349	7644.5098	12868.955	2738.7349	8988.5098	7193.9551	2869.7349	8380.5098	5399.9248	10467.035	9167.3047	2469.925	8797.0352	3781.3047	7308.9248	6188.0352	14379.305	2122.925	8700.0352	1935.3047	4292.9248	4740.0352	550.30469	6801.9248	3417.0352	1876.3047	5180.5649	5641.2549	-369.10986	2026.5649	5263.2549	3396.8901	4053.23	8835.9199	6545.5596	2847.0349	5194.5049	-397.59521	694.03491	3822.5049	6309.4048	4687.0352	1272.5049	3597.4048	1268.9199	6050.0596	2241.9448	750.91992	-899.94043	2830.9448	-409.08008	2454.0596	3514.9448	9755.9199	173.05957	4789.9448	9949.9199	-2090.9404	4568.9448	7318.9199	-64.94043	8122.9448	4485.2949	23222.5	10409.695	11725.075	2663.875	5301.0049	10536.075	3518.875	5834.0049	6412.2803	12233.48	1634.7852	3069.28	12157.48	11408.785	6283.2803	3300.48	2911.7852	2405.45	15006.811	8891.4102	2597.45	10226.811	4146.4102	3425.45	13826.811	5972.4102	6097.4502	11000.811	7451.4102	6631.2549	17098.52	7351.0352	3324.2549	11734.52	6877.0352	7410.2549	12067.52	3999.0349	583.25488	7740.52	4833.0352	4686.2549	11730.52	6667.0352	3892.2549	8514.5195	7511.0352	2452.2549	5198.52	2451.0349	7890.2549	5650.52	14637.035	8982.2549	4092.52	6981.0352	701.25488	1775.52	6217.0352	-681.8999	13504.085	7347.5601	-676.8999	16018.085	6055.5601	14804.1	1923.085	419.56006	2834.1001	9588.085	6394.5601	8685.0996	3642.085	5647.5601	2005.1001	2705.085	5764.5601	2693.29	12348.16	5453.2549	568.88989	9671.1602	5363.9702	1372.25	6911.8447	3938.6099	2603.2151	16288.16	8372.79	799.21509	15084.16	5268.79	25.215088	7464.1602	3110.79	10930.215	3495.1602	5330.79	16593.625	7132.2002	9574.29
13243.484	6163.1797	15030.705	15124.484	3265.1797	12766.705	7455.4849	-921.82031	3647.7051	14243.484	3860.1797	12609.705	12327.484	902.17969	11930.705	12159.484	719.17969	12264.705	10455.029	9951.7002	14575.135	5366.0298	3611.7002	10535.135	2344	18682	6445.4502	5168	18376	9837.4502	13360	7876	18566.449	7025	15243	7552.4502	5504	16389	5675.4502	6805	19899	12477.45	1842.2	20530.564	4352.1201	17885.199	4114.5649	985.12012	2351.2	15636.564	7816.1201	1043.2	11352.564	5333.1201	2224.2	14882.564	5745.1201	7209.2002	21519.564	9047.1201	11959.2	8733.5645	5233.1201	14688.2	6417.5649	7472.1201	3704.6401	16952.02	8217.6855	4053.6401	9760.0195	10752.686	9621.6406	3376.0195	8845.6855	14175.641	3579.0195	3592.6851	2390.6401	4459.0195	5642.6851	2241.6401	3555.0195	8375.6855	20023.641	4879.0195	12965.686	16355.641	2059.0195	12428.686	1255.6401	1817.0195	6212.6851	5287.4048	16415.664	10659.98	4528.4048	8541.665	11621.98	-154.59521	6100.665	7557.98	3892.4048	8221.665	10226.98	2123.4048	1898.665	8586.9805	12041.404	2655.665	11510.98	5503.4048	265.66504	6444.98	14842.404	3361.665	9765.9805	-1259.9248	16720.496	2825.2549	2153.0752	22044.496	3775.2549	5465.0752	16840.496	7307.2549	-85.924805	4087.4951	4321.2549	4999.0752	8295.4951	7603.2549	15134.075	6164.4951	6343.2549	8388.0752	2041.4951	6723.2549	9567.0752	1936.4951	8096.2549	4515.0752	7406.4951	4471.2549	6658.0752	488.49512	10896.255	-778.9248	1003.4951	7816.2549	2265.145	15394.846	8320.6201	3588.145	6409.8452	7035.6201	1087.145	7450.8452	6285.6201	5505.3848	11453.225	7572.0249	2419.385	9643.2246	8918.0254	2792.385	7219.2246	6135.0249	4121.3848	5474.2246	9655.0254	3472.385	3129.2246	8840.0254	3044.385	7709.2246	6550.0249	6871.3848	-848.77539	5961.0249	680.8999	31099.496	7146.7749	4087.8999	18423.496	12051.775	2548.8999	16830.496	10384.775	2291.8999	6072.4951	7883.7749	1155.8999	24753.496	15234.775	2575.8999	8607.4951	7730.7749	5181.8999	3546.4951	5285.7749	7772.8999	5471.4951	11411.775	2762.52	21179.404	11952.641	-1239.48	16049.404	6815.6401	-30.47998	14267.404	9558.6406	1139.52	14513.404	8295.6406	6062.52	4557.4048	6405.6401	6658.52	6068.4048	3962.6401	8310.5195	3339.4048	6261.6401	3799.52	5733.4048	7106.6401	6088.9551	18191.445	3536.335	6244.9551	15203.445	6421.335	10811.955	19288.445	7891.335	7335.9551	14153.445	7714.335	10952.955	4105.4448	-1014.665	9596.9551	2814.4448	5386.335	7376.9551	8400.4453	6361.335	9068.9551	4386.4448	6733.335	4803.9551	4451.4448	3554.335	3154.9551	2421.4448	5647.335	5074.9551	3918.4448	5843.335	1496.6851	16689.395	10466.1	1668.6851	15156.395	12291.1	7889.6851	5736.3945	10435.1	2870.6851	5162.3945	9050.0996	4517.6851	7600.3945	11095.1	13100.686	3095.3945	11867.1	6515.6851	1269.3945	12554.1	3249.6851	2840.3945	6930.1001	5871.6851	-133.60547	8998.0996	7120.4399	25193.32	5755.5996	16874.439	29159.32	11226.6	6299.4399	19597.32	7890.5996	4158.4399	16321.32	10108.6	12669.439	4453.3198	4340.5996	12239.439	2782.3198	4935.5996	9853.4395	3763.3198	4484.5996	6702.0049	15692.445	6079.46	-1165.9951	9956.4453	5990.46	3828.0049	24964.445	5194.46	638.00488	12238.445	3953.46	2177.0049	15371.445	7963.46	-500.99512	9734.4453	3879.46	47.004883	9629.4453	4293.46	10336.005	2149.4448	5574.46	16014.125	729.6499	-5233.1299	16109.125	2767.6499	171.87012	22741.141	8011.0098	16077.2	12364.14	8445.0098	16741.199	6212.1396	3646.0098	5020.2002	13538.14	3511.0098	7116.2002	974.20508	13612.12	6508.7852	7820.2051	8927.1201	16929.785	43.205078	6934.1201	4938.7852	6818.2051	6523.1201	10025.785	10435.205	7365.1201	10841.785	8070.2051	2928.1201	9762.7852	4494.2051	2619.1201	4504.7852	13742.205	4110.1201	10657.785	5226.2651	16704.055	4072	3410.2651	19149.055	5632	1309.2651	19237.055	6507	3816.2651	16900.055	2004	11973.266	12037.055	6416	1283.2651	15522.055	5690	7329.2651	6429.0552	6058	2753.3501	10982.375	3536.4951	14651.35	3291.375	3253.4951	6786.3501	3153.375	2240.4951	7856.3501	3509.375	106.49512	4472.0947	16625.734	7394.3398	3134.095	6828.7354	4485.3398	3371.095	23005.734	5368.3398	10971.095	6877.7354	6884.3398	12204.095	5932.7354	7653.3398	-348.90503	7016.7354	2478.3398	12761.095	8156.7354	6666.3398	3736.095	3553.7351	7955.3398	15291.375	10746.09	11566.86	14836.375	8423.0898	11140.86	1563.375	11320.09	7894.8604	-2633.625	12460.09	13084.86	5653.915	19224.795	4039.0049	4222.915	11305.795	372.00488	7527.915	18270.795	14193.005	9517.915	8328.7949	2888.0049	7750.915	5947.7949	5368.0049	8898.915	5346.7949	437.00488	1863.7002	27319.23	12279.016	4836.7002	8423.2305	16293.016	2980.7002	10495.23	6441.0151	5962.7002	13698.23	9372.0156	1152.7002	5626.23	7253.0151	4399.7002	3609.23	10737.016	10198.7	1748.23	8063.0151	8302.7002	4242.23	8990.0156	4559.2598	19507.301	3725.8301	2566.2598	15720.3	8954.8301	2364.2598	9441.2998	3619.8301	5859.2598	6788.2998	4647.8301	-517.58008	14578.15	8178.5049	10102.42	4767.1499	3997.5049	4300.4199	12215.15	8224.5049	3361.4199	18476.15	6011.5049	1859.4199	14468.15	4855.5049	5120.4199	13600.15	8816.5049	7333.4199	6889.1499	5716.5049	3165.4199	2373.1499	2172.5049	1198.4199	1636.1499	4127.5049	1909.96	22469.01	7583.9951	5483.96	11382.01	17764.996	19.959961	14721.01	6237.9951	6776.96	3491.0098	8486.9951	12768.96	3271.0098	8025.9951	6950.96	2357.0098	9403.9951	8114.96	2081.0098	9463.9951	5651.96	551.00977	7365.9951	2188.4102	15041.55	8688.4805	12047.41	-1672.4502	-449.52002	1772.4102	16825.551	6570.48	866.41016	8381.5498	5565.48	1390.4102	8855.5498	6653.48	-252.58984	3598.5498	7049.48	2881.4102	1461.5498	4706.48	579.41016	1502.5498	6981.48	-885.58984	3301.5498	3870.48	13063.41	2003.5498	8782.4805	11474.41	2831.5498	5890.48	1089.54	18970.496	9942.3701	-1481.46	17036.496	9944.3701	475.54004	19374.496	10862.37	3692.54	18583.496	8847.3701	2353.54	9902.4951	10599.37	9459.54	6858.4951	12749.37	1739.54	14455.495	3744.3701	-1243.46	4649.4951	5688.3701	10884.54	5102.4951	8855.3701	-1227.46	5734.4951	6274.3701	-1668.46	3056.4951	5186.3701	5688.5547	-204.97461	5420.6201	4806.5547	4324.0254	6025.6201	6743.5547	329.02539	5761.6201	445.74023	14296.811	1618.2002	-362.25977	9847.8105	83.200195	517.74023	10410.811	-289.7998	-714.25977	5498.8101	561.2002	6604.7402	4943.8101	4645.2002	8137.7402	2592.8101	1026.2002	3670.7402	3520.8101	-1896.7998	279.33496	9178.7451	5010.9902	333.33496	10574.745	4263.9902	836.33496	12962.745	6805.9902	825.33496	8125.7451	2800.9902	-103.66504	5030.7451	3293.9902	12623.59	5193.2852	9451.6445	2925.5898	6857.2852	9571.6445	4279.5898	13897.285	8889.6445	3367.5898	15438.285	8441.6445	2926.5898	14934.285	12758.645	4678.5898	13660.285	7797.645	5314.5898	11618.285	8368.6445	9059.5898	11632.285	8731.6445	12480.59	5747.2852	9657.6445	1917.5898	8918.2852	13282.645	250.58984	7616.2852	8499.6445	103.58984	3156.2852	9619.6445	12520.59	4143.2852	8325.6445	8450.5898	3735.2852	7588.645	3537.0298	12001.165	10629.365	-1637.9702	8506.165	4931.3652	5073.0298	5165.165	8601.3652	-883.97021	8740.165	4439.3652	2416.0298	6279.165	2167.3652	1878.0298	4797.165	2255.3652	7074.0801	2724.1899	1974.5	1643.0801	9686.1895	5129.5	1736.2749	6998.4048	8581.3457	-294.70508	3368.6548	4609.8149	-51.705078	4162.6548	9755.8145	2968.2949	-559.34521	5908.8149	102.60498	13923.68	6124.1348	4464.605	14184.68	4709.1348	-24.39502	12140.68	5695.1348	8073.605	7687.6802	6627.1348	9074.6055	2834.6802	4213.1348	6565.605	4400.6802	12625.135	3374.4299	15143.425	9064.7598	10623.63	6415.0698	5290.2251	14220.63	5516.0698	4105.2251	5643	11536.075	6231.8799	1329	12992.075	11547.88	4914	3693.0752	3501.8799	4104.8252	14839.865	3794.6299	2612.825	9781.8652	2427.6299	3895.825	10727.865	5705.6299	6333.8252	14136.865	3086.6299	1817.9902	11592.175	6720.7949	2372.9902	3837.1748	4039.7949	7585.9902	5450.1748	4686.7949	-1651.0098	3535.1748	3754.7949	3809.9902	4127.1748	4265.7949	2639.9902	5356.1748	4068.7949	2121.9902	1400.1748	4781.7949	6235.9902	1244.1748	12537.795	5477.9902	-2183.8252	6058.7949	3316.9902	-465.8252	6202.7949	830.52002	15224.154	3936.7749	-187.47998	17461.154	3606.7749	14522.52	2334.1548	115.7749	4289.52	11510.154	5863.7749	9672.5195	3586.1548	6840.7749	9017.5195	3890.1548	5006.7749	-239.74023	9629.4746	6210.875	-890.04004	14007.27	4172.8198	1673.785	7513.5	5222.46	-699.70508	19596.535	7244.8198	-1729.7051	11178.535	3671.8198	354.29492	2549.5352	4446.8198	7890.2949	3392.5352	8731.8203	19785.23	9761.7598	6399.2749
11936.66	12839.045	11100.03	14860.66	7908.0449	6994.0303	7924.6602	3511.0449	-1789.9697	10817.66	7662.0449	8871.0303	10909.66	6269.0449	7212.0303	8204.6602	5719.0449	9411.0303	10131.445	6424.1099	15773.875	5145.4448	4033.1099	8506.875	-2927.0703	29116.734	8934.5605	-96.070312	19563.734	7890.5601	8849.9297	6635.7349	18216.561	1703.9297	13737.734	9768.5605	-580.07031	16803.734	7146.5601	493.92969	18202.734	14132.561	1644.5801	19592.109	10377.62	16280.58	-168.88965	4732.6201	1975.5801	14021.11	9560.6201	1098.5801	4821.1104	7016.6201	3778.5801	12632.11	9159.6201	6067.5801	18202.109	9571.6201	12447.58	4464.1104	11062.62	14670.58	2574.1104	16453.621	789.37988	15647.375	7184.1001	3235.3799	12227.375	9859.0996	9619.3799	3947.375	7375.1001	10092.38	8559.375	6775.1001	524.37988	6995.375	7060.1001	-286.62012	6078.375	6309.1001	19169.379	5376.375	10161.1	14422.38	5241.375	10008.1	1634.3799	3809.375	3158.1001	4904.5552	21561.621	9561.1152	6354.5552	12838.62	8430.1152	734.55518	14197.62	5930.1152	2827.5552	9943.6201	10159.115	4748.5552	8846.6201	9576.1152	13243.555	7552.6201	14606.115	6037.5552	6160.6201	8221.1152	15742.555	6881.6201	8281.1152	6269.0547	16519.676	8249.2148	6895.0547	19146.676	2769.2148	7363.0547	16602.676	12767.215	615.05493	7613.6748	7813.2148	10876.055	9723.6748	12254.215	12063.055	3594.6748	9229.2148	9588.0547	3396.6748	10020.215	10665.055	3699.6748	8802.2148	5956.0547	9661.6748	7083.2148	6400.0547	1608.6748	11092.215	1245.0549	2845.6748	12586.215	4518.895	12924.689	6937.1504	2646.895	7649.6899	6020.1504	1335.895	5211.6899	4574.1504	2025.2798	12765.705	3819.7305	797.27979	11552.705	4770.7305	352.27979	9737.7051	2836.7305	-45.720215	6097.7051	8299.7305	810.27979	7198.7051	-872.26953	1354.2798	8078.7051	241.73047	7453.2798	2647.7051	3336.7305	22105.246	64.120117	2432.79	4974.2451	14861.12	14148.79	2803.2451	11184.12	6890.79	1818.2451	3581.1201	6839.79	930.24512	18290.121	11804.79	2925.2451	1681.1201	9329.79	4882.2451	-465.87988	7959.79	7755.2451	32.120117	9190.79	4017.1602	24143.266	9068.4902	1755.1602	12113.266	6903.4902	-1085.8398	11862.266	7511.4902	-748.83984	17486.266	9345.4902	4819.1602	4609.2651	5675.4902	7776.1602	6315.2651	5304.4902	4389.1602	6201.2651	6928.4902	2255.1602	6532.2651	5138.4902	6406.605	13792.325	7934.2197	3318.605	18947.324	6318.2197	8519.6055	18043.324	8861.2197	6315.605	15549.325	7938.2197	9955.6055	1642.3252	-1134.7803	6384.605	3736.3252	7185.2197	6480.605	5234.3252	4483.2197	8012.605	3020.3252	5881.2197	4712.605	3363.3252	5369.2197	5290.605	2903.3252	6231.2197	3322.605	3456.3252	2259.2197	-8.6201172	17064.705	6247.54	452.37988	17762.705	11484.54	1799.3799	11414.705	6134.54	-166.62012	5704.7051	4467.54	-40.620117	11864.705	5468.54	6600.3799	6465.7051	4840.54	2457.3799	5748.7051	6235.54	3359.3799	1906.7051	9127.54	3654.3799	3199.7051	8961.54	4358.5151	20328.225	11646.484	13145.516	33341.227	9777.4844	3125.5151	21204.225	8106.4849	1381.5151	16020.225	10950.484	10566.516	5225.2251	10444.484	11966.516	4826.2251	10407.484	7204.5151	3159.2251	7101.4849	7158.375	11690.975	11327.575	1485.375	12496.975	7067.5752	5473.375	23303.975	9709.5752	2651.375	8417.9746	8436.5752	2973.375	14602.975	11235.575	445.375	9554.9746	8667.5752	988.375	8810.9746	4668.5752	9352.375	2644.9751	7447.5752	11332.805	1922.3149	-3777.085	14035.805	3011.3149	6229.915	20939.949	9471.5449	18054.135	10336.95	6592.5449	14454.135	-621.0498	7393.5449	5806.1348	13156.95	3864.5449	8350.1348	837.87012	13341.779	10892.51	11480.87	8359.7793	19466.51	-71.129883	9227.7793	9392.5098	8118.8701	6818.7798	11360.51	9961.8701	6205.7798	10315.51	8109.8701	5067.7798	8721.5098	4690.8701	5741.7798	6243.5098	11811.87	5147.7798	13386.51	4706.8848	17034.99	7132.4346	1630.8848	13998.99	6751.4346	1099.8848	15943.99	7211.4346	799.88477	16301.99	9453.4346	11621.885	8531.9902	8201.4346	467.88477	12136.99	7828.4346	4224.8848	5986.9902	8489.4346	4443.585	14681.645	7692.5547	9698.585	2930.645	5228.5547	8320.585	-832.35498	4969.5547	9301.585	2441.645	4356.5547	6740.8447	14153.82	7761.5449	3174.845	4141.8198	10693.545	4376.8447	20022.82	12993.545	13252.845	4488.8198	12395.545	15982.845	3191.8198	9783.5449	-352.15503	4550.8198	6839.5449	12728.845	7431.8198	11327.545	4723.8447	1284.8198	10134.545	12993.34	6609.415	11592.58	13342.34	4483.415	11616.58	25.339844	7867.415	5279.5801	-2751.6602	9315.415	7111.5801	4208.8652	15225.525	8003.5801	1826.865	10291.525	5163.5801	11848.865	7413.5249	14352.58	7281.8652	8743.5254	9753.5801	8253.8652	5829.5249	9737.5801	4989.8652	4487.5249	5076.5801	392.97998	24014.895	7438.4551	5198.98	10491.895	14648.455	1027.98	12916.895	7458.4551	3633.98	11991.895	11857.455	432.97998	6529.895	7026.4551	1028.98	5355.895	9957.4551	6689.98	2084.895	7279.4551	5912.98	5431.895	11816.455	4245.9102	15943.189	3494.7451	2494.9099	10650.189	13769.745	2719.9099	6163.1899	2941.7451	6022.9102	5496.1899	7759.7451	306.21484	10356.895	5399.5249	11395.215	3017.895	3996.5249	3807.2148	10331.895	7441.5249	2185.2148	15741.895	9181.5254	-192.78516	12822.895	6780.5249	4946.2148	14004.895	6426.5249	9533.2148	7436.895	6885.5249	4289.2148	417.89502	5654.5249	641.21484	-49.10498	5677.5249	2702.02	23003.25	6662.395	4140.02	14128.25	16621.395	1100.02	10117.25	1547.395	7614.02	5545.25	8985.3945	14673.02	4027.25	6997.395	7031.02	3290.25	5105.395	9381.0195	1861.25	7245.395	7092.02	2691.25	8239.3945	1424.2749	17262.525	8973.7344	12771.275	4153.5249	150.73486	4791.2749	17262.525	8969.7344	2223.2749	13030.525	6234.7349	3026.2749	10491.525	6634.7349	-52.725098	9145.5254	7140.7349	1256.2749	6735.5249	7705.7349	1193.2749	8051.5249	8457.7344	-570.7251	6407.5249	6328.7349	13786.275	6277.5249	9555.7344	11920.275	8549.5254	9784.7344	-22.964844	17946.4	10100.625	-2116.9648	17934.4	11477.625	1258.0352	19580.4	10714.625	3052.0352	17555.4	13277.625	5344.0352	11129.4	12329.625	9163.0352	8753.4004	14925.625	8076.0352	3415.3999	541.625	-3484.9648	7330.3999	4869.625	11646.035	9709.4004	13341.625	-1095.9648	7205.3999	6633.625	-680.96484	4719.3999	4803.625	6937.0898	2935.1802	4943.6851	8980.0898	3916.1802	6577.6851	7358.0898	4054.1802	9296.6855	-2432.6802	10642.2	9772.4902	-1551.6802	11866.2	7905.4902	-1630.6802	11543.2	6405.4902	-2182.6802	9808.2002	6953.4902	7700.3198	5768.2002	10658.49	6443.3198	3493.2002	8223.4902	1449.3198	2607.2002	4631.4902	1273.5752	6556.2549	4139.4648	2283.5752	4447.2549	5165.4648	252.5752	4534.2549	6083.4648	2920.5752	2924.2549	2586.4648	1834.5752	4548.2549	2512.4648	9733.1904	3653.645	3429.8896	-1781.8096	5621.645	2505.8896	-966.80957	9198.6445	3226.8896	144.19043	15216.645	3175.8896	1412.1904	15503.645	7541.8896	1284.1904	12701.645	5259.8896	2080.1904	8175.645	3439.8896	4100.1904	12332.645	4362.8896	6430.1904	6507.645	8981.8896	-1274.8096	5395.645	7240.8896	-4290.8096	7214.645	3156.8896	-3736.8096	5920.645	3805.8896	9685.1904	3270.645	7469.8896	4065.1904	4071.645	2359.8896	4243.5601	10270.41	7713.9902	1722.5601	8048.4102	4108.9902	6070.5601	3338.4102	9588.9902	1074.5601	7576.4102	4459.9902	686.56006	6511.4102	3403.9902	5998.5601	4299.4102	2793.9902	6091.915	1012.5898	1590.0552	1060.915	9508.5898	6351.0552	2474.7998	9620.0498	9836.3701	427.95996	2158.3047	2055.2549	1063.96	6490.3047	6778.2549	2938.96	-953.69531	3947.2549	4490.5	11884.085	1420.2349	4097.5	16031.085	4304.2349	1426.5	11638.085	1908.2349	9572.5	6052.085	2656.2349	12282.5	4909.085	1205.2349	7745.5	4230.085	6277.2349	828.58008	25417.699	7535.6299	11707.035	5058.4351	6329	12290.035	2630.4351	6136	4461.0601	6947.2749	4691.7051	1132.0601	10156.275	8818.7051	3211.0601	2485.2749	4311.7051	3229.9651	16224.575	8224.6201	1014.9651	14744.575	5868.6201	3348.9651	14517.575	6399.6201	3617.9651	12934.575	7643.6201	2926.2598	13091.029	4140.6299	2201.2598	7483.0298	5048.6299	8668.2598	8095.0298	3925.6299	1131.2598	7677.0298	2989.6299	3229.2598	8175.0298	2359.6299	1316.2598	8760.0293	5078.6299	4013.2598	4420.0298	3538.6299	6226.2598	5948.0298	11787.63	1584.2598	11804.029	2979.6299	5154.2598	4103.0298	3030.6299	586.74512	13483.16	572.14502	2684.7451	13772.16	2999.145	16286.745	4471.1602	-702.85498	4247.7451	10064.16	4952.145	11669.745	5984.1602	6306.145	7885.7451	7282.1602	4286.145	2711.125	10312.57	5302.6348	432.73999	12691.91	4544.7798	64.930176	8173.4448	2644.21	2606.2151	13420.71	8927.0801	1823.2151	9501.71	5484.0801	2699.2151	3141.71	835.08008	12122.215	3139.71	7986.0801	17182.455	4608.0898	12068.585
14310.33	13423.25	14458.455	15863.33	8002.25	11881.455	7552.3301	3667.25	1708.4551	15087.33	9465.25	13631.455	15412.33	6992.25	8140.4551	11889.33	6311.25	11720.455	10750.39	8100.5649	12020.55	5578.3896	4265.5649	5285.5498	710.58496	23741.975	4344.5752	3860.585	21340.975	8469.5752	14760.585	7715.9751	14151.575	1807.585	17482.975	6530.5752	4350.585	16676.975	4563.5752	3580.585	21822.975	10670.575	2316.3799	17733.574	8337.1201	16420.379	3848.5752	2035.1201	3508.3799	13442.575	6184.1201	3133.3799	8216.5752	6541.1201	5583.3799	19073.574	5894.1201	5448.3799	18951.574	9041.1201	11132.38	4004.5752	8454.1201	11770.38	6782.5752	9291.1201	-856.23047	14932.689	8449.6699	1619.7695	13690.689	10079.67	8598.7695	5848.6899	9369.6699	5202.7695	6492.6899	4703.6699	-1673.2305	5851.6899	8897.6699	-3449.2305	7067.6899	6674.6699	15036.77	7466.6899	9806.6699	16983.77	5032.6899	8564.6699	-824.23047	3908.6899	3469.6699	5599.04	19566.414	15205.085	6111.04	8583.415	9902.085	2340.04	12813.415	8498.085	3583.04	10530.415	13216.085	3912.04	9224.415	12762.085	15798.04	7170.415	11433.085	5719.04	6573.415	11458.085	15993.04	6984.415	12123.085	2806.9751	20715.4	-1090.5049	13990.975	5150.3999	-3946.5049	3335.9751	19414.4	3312.4951	-3545.0249	10484.4	1653.4951	4545.9751	11620.4	4238.4951	10294.975	5483.3999	3507.4951	7270.9751	4062.3999	3520.4951	7950.9751	5734.3999	6132.4951	4343.9751	10520.4	1209.4951	3953.9751	4167.3999	5719.4951	-2932.0249	3189.3999	5614.4951	3227.7949	13941.311	7797.1055	3450.7949	5376.3101	6472.1055	-874.20508	3218.3101	6683.1055	1494.29	15181.814	6034.1445	-261.70996	10986.814	8098.1445	-641.70996	6588.8149	6363.1445	374.29004	8359.8145	10206.145	-1057.71	6727.8149	3113.1445	80.290039	7831.8149	6583.1445	7770.29	2176.8149	3576.1445	20082.705	4596.9751	744.33496	1771.7051	18246.975	10254.335	1653.7051	13706.975	10293.335	519.70508	8272.9746	7245.335	-90.294922	24240.975	10147.335	-508.29492	8208.9746	5265.335	4478.7051	4024.9751	2888.335	3941.7051	5862.9751	3863.335	3713.1152	24757.205	11918.485	1288.1152	11141.205	8180.4854	1162.1152	11578.205	7440.4854	690.11523	16843.205	7186.4854	4094.1152	6532.2051	6492.4854	10573.115	4037.2051	7534.4854	4728.1152	4690.2051	5930.4854	3691.1152	8485.2051	7318.4854	3328.1851	16418.904	6386.3896	2925.1851	17756.904	5405.3896	9033.1855	18516.904	8567.3896	7756.1851	11233.904	4975.3896	11794.186	1244.9048	-1384.6104	6536.1851	864.90479	5829.3896	6026.1851	3445.9048	4272.3896	6194.1851	3756.9048	4332.3896	4326.1851	3764.9048	4252.3896	5936.1851	2540.9048	7328.3896	4754.1851	2512.9048	2901.3896	3024.7251	17572.035	12477.955	2552.7251	15544.035	12771.955	9546.7246	4650.0352	7539.9551	4777.7251	5431.0352	6619.9551	2582.7251	8460.0352	7028.9551	9899.7246	4300.0352	10811.955	9674.7246	2213.0352	10816.955	4623.7251	2565.0352	7684.9551	6691.7251	3485.0352	12124.955	8082.6201	16333.505	8566.875	16177.62	22475.504	11267.875	5086.6201	16516.504	8860.875	8953.6201	3640.5049	3565.875	10985.62	2552.5049	6470.875	12244.62	-107.49512	7560.875	8603.6201	996.50488	9728.875	4572.9702	10922.564	10482.266	-610.02979	10628.564	5813.2651	6602.9702	23716.564	6062.2651	596.97021	10399.564	6987.2651	3105.9702	14859.564	7815.2651	453.97021	12384.564	5327.2651	-653.02979	8477.5645	5211.2651	10618.971	4068.5649	5519.2651	9003.9502	-655.6748	-1378.3398	12292.95	2338.3252	7671.6602	18256.289	7148.2251	16791.621	12858.29	7528.2251	10025.62	4982.29	6997.2251	459.62012	15047.29	3769.2251	1807.6201	2989.605	14167.936	12558.135	14332.605	3775.9351	18853.135	1680.605	6306.9351	10532.135	6553.605	5875.9351	11110.135	11101.605	4811.9351	12245.135	9400.6055	3827.9351	10856.135	7073.605	2103.9351	8470.1348	14800.605	5847.9351	11095.135	5553.8701	17620.234	9076.3203	4676.8701	14838.234	4435.3203	3890.8701	15837.234	9860.3203	4359.8701	13462.234	7913.3203	12171.87	10273.234	9339.3203	3827.8701	14659.234	5714.3203	8336.8701	5341.2349	7812.3203	4434.1499	10944.596	9144.3604	11550.15	3530.5952	6195.3604	9816.1504	2194.5952	8030.3604	7497.1499	2688.5952	6000.3604	16320.525	3523.2451	-757.83008	3855.5249	6807.2451	5595.1699	4062.5249	19853.246	7731.1699	10460.525	4700.2451	7116.1699	8655.5254	8069.2451	8118.1699	-137.4751	2893.2451	3044.1699	13916.525	7560.2451	7132.1699	5023.5249	2227.2451	5325.1699	18819.164	8189.1201	6134.7949	17467.164	11966.12	5490.7949	2442.165	9922.1201	-105.20508	1001.165	12569.12	4799.7949	1865.1201	18741.49	10949.58	1197.1201	10539.49	7043.5801	8483.1201	4575.4902	20102.58	7049.1201	6495.4902	12262.58	7619.1201	5577.4902	12775.58	3364.1201	1818.4902	6651.5801	3159.5649	26993.645	9674.9199	7344.5649	9544.6445	13248.92	3187.5649	12382.645	7868.9199	4719.5649	14620.645	7916.9199	894.56494	6448.645	6132.9199	3787.5649	5551.645	8352.9199	7951.5649	3436.645	9373.9199	9408.5645	6444.645	8250.9199	5029.4951	19020.975	7805.4302	4016.4951	13985.975	12582.43	3683.4951	9630.9746	6704.4302	1634.4951	12580.975	9605.4297	-3774.0698	11509.31	8890.9844	9998.9297	1032.3096	8428.9844	-993.06982	14245.31	8587.9844	1059.9302	15010.31	9876.9844	-1255.0698	11611.31	8741.9844	2055.9302	12423.31	7925.9849	6279.9302	5555.3096	8013.9849	2483.9302	-2101.6904	4980.9849	569.93018	-2759.6904	4896.9849	3407.4351	20465.15	6258.585	6996.4351	11073.15	17392.586	1886.4351	23795.15	6184.585	6391.4351	4231.1499	5864.585	15249.436	3032.1499	8616.585	6159.4351	2469.1499	8264.585	8781.4355	-431.8501	5167.585	5856.4351	1302.1499	4204.585	-594.74512	13908.295	10454.605	10230.255	1254.2949	-822.39502	1290.2549	14551.295	5543.605	-1260.7451	10078.295	6689.605	-1478.7451	8264.2949	6696.605	-3262.7451	7591.2949	7281.605	-1021.7451	6600.2949	6607.605	-1969.7451	4054.2949	7501.605	-4288.7451	2705.2949	4397.605	11871.255	2153.2949	10297.605	6217.2549	7987.2949	9696.6055	1559.6401	17786.91	10840.245	-533.35986	15861.91	11137.245	2167.6401	18286.91	11988.245	4401.6401	16540.91	10119.245	6131.6401	15455.91	12575.245	12696.641	9992.9102	15436.245	11091.641	2976.9102	-702.75488	-2372.3599	7851.9102	5248.2451	12681.641	7235.9102	9952.2451	-480.35986	6295.9102	5254.2451	334.64014	5651.9102	4260.2451	6613.8652	-260.88477	7635.8052	8104.8652	3275.1152	8173.8052	7637.8652	-3040.8848	7310.8052	1879.5249	9766.7852	3940.0195	2918.5249	13720.785	2962.0195	1589.5249	13117.785	4159.0195	379.5249	8909.7852	4325.0195	11247.525	7476.7852	6345.0195	10454.525	3264.7852	5400.0195	5207.5249	2942.7852	5262.0195	1663.0698	10354.255	6609.915	789.06982	11310.255	5212.915	330.06982	12687.255	6295.915	1473.0698	8396.2549	6127.915	-1351.9302	6276.2549	4663.915	12388.564	3044.4702	7987.4849	2270.5649	6165.4702	7309.4849	1016.5649	11852.471	8568.4844	4332.5649	16311.471	8159.4849	4868.5649	13315.471	9510.4844	6644.5649	12162.471	6239.4849	4634.5649	9476.4707	5649.4849	9390.5645	9477.4707	9881.4844	11846.564	7335.4702	9006.4844	2824.5649	5583.4702	9960.4844	540.56494	5263.4702	8585.4844	1220.5649	5253.4702	9343.4844	10955.564	5413.4702	10544.484	8907.5645	4091.4702	7646.4849	6605.9248	6024.9502	6163.585	1863.925	8153.9502	1255.585	8069.9248	1384.9502	8163.585	2270.925	8236.9502	180.58496	5542.9248	2453.9502	1032.585	7039.9248	681.9502	269.58496	5860.9751	-3502.0596	-4562.9805	-111.0249	5554.9404	-1059.9805	2913.645	9139.2246	6260.0898	1910.3701	6421.4502	829.0498	2425.3701	5238.4502	5196.0498	4710.3701	1037.4502	4119.0498	3822.4099	11636.984	4284.73	5386.4102	12348.984	5287.73	1316.4099	7001.9849	2254.73	10243.41	4887.9849	3842.73	12074.41	-709.01514	5338.73	8231.4102	2684.9849	7074.73	55.279785	21007.346	7152.2549	13261.665	3221.71	5313.665	12810.665	2822.71	4299.665	1704.5901	10050.555	5654.605	1222.5901	9097.5547	10107.605	5397.5898	-742.44482	4798.605	5993.3999	7695.3101	5179.02	-147.6001	12358.311	2375.02	1097.3999	14435.311	7314.02	8857.4004	4714.3101	5216.02	5184.1152	17154.055	3163.71	3239.115	7291.0552	2470.71	8468.1152	8264.0547	3063.71	1588.115	5265.0552	3623.71	4659.1152	9460.0547	3578.71	2820.115	11796.055	5302.71	5847.1152	5639.0552	2030.71	8241.1152	2854.0552	10807.71	2338.115	11331.055	2267.71	7184.1152	2384.0552	2870.71	1805.575	19471.83	3583.085	5131.5752	14815.83	6103.085	13416.575	2932.8301	746.08496	4682.5752	14690.83	5769.085	11054.575	4494.8301	6587.085	9294.5752	8404.8301	6404.085	2385.3501	7963.9302	3554.1699	7627.2051	5028.71	2842.78	2543.1001	3659.75	4906.4248	1503.1951	14753.855	5593.02	722.19507	12898.855	5672.02	797.19507	-1769.145	-1157.98	11145.195	2210.855	2634.02	22337.455	5313.02	5908.5952
10515.51	6337.5249	12706.99	11938.51	6831.5249	12181.99	6988.5098	2304.5249	-1149.0098	12412.51	8740.5254	7460.9902	10164.51	5825.5249	11727.99	7459.5098	4342.5249	11465.99	4634.0898	5486.0249	13464.13	9208.0898	3697.0249	9305.1299	983.05518	23138.115	-1103.6348	3658.0552	16127.115	1708.3652	11668.055	6378.1152	12730.365	2682.0552	19039.115	2329.3652	4723.0552	14269.115	980.36523	3707.0552	22104.115	7606.3652	-2096.2051	18563.34	11199.755	13657.795	1745.3398	1255.7549	116.79492	10985.34	6863.7549	-144.20508	10017.34	9075.7549	1299.7949	16684.34	8848.7549	3836.7949	23803.34	10523.755	9611.7949	7255.3398	8519.7549	11228.795	7338.3398	8632.7549	1220.4102	15509.495	5745.3447	2502.4102	11738.495	6516.3447	7508.4102	7445.4951	8018.3447	4876.4102	10800.495	3676.3447	-2262.5898	9040.4951	5708.3447	-1804.5898	6330.4951	5255.3447	15388.41	6556.4951	11183.345	16095.41	6226.4951	7743.3447	-818.58984	2759.4951	2232.3447	5883.5303	19612.926	10960.061	6791.5303	7653.9248	10078.061	2729.53	9667.9248	9034.0605	5168.5303	10528.925	9677.0605	4871.5303	4166.9248	9847.0605	9859.5303	4599.9248	13689.061	6410.5303	3643.9248	8570.0605	20624.529	4455.9248	11767.061	-2044.875	27961.945	5005.0498	14885.125	3215.9448	4076.0498	4638.125	20055.945	9910.0498	-2306.875	10800.945	7554.0498	3434.125	10960.945	11227.05	11888.125	6578.9448	9833.0498	7803.125	4701.9448	10140.05	8197.125	3607.9448	10842.05	1663.125	10444.945	9727.0498	181.125	1500.9448	11303.05	-2795.875	1205.9448	13690.05	3522.5	15472.295	10863.37	3084.5	5348.2949	5929.3701	359.5	6813.2949	6439.3701	267.3999	17675.121	7296.645	-1156.6001	11194.12	8894.6445	-2668.6001	11863.12	7650.645	-1198.6001	8148.1201	10947.645	-829.6001	8782.1201	7987.645	-1388.6001	9031.1201	6107.645	5319.3999	3908.1201	9014.6445	22538.48	4564.1401	-834.1001	4971.48	22290.141	9125.9004	2368.48	14143.141	3993.8999	2224.48	9711.1406	7082.8999	591.47998	25248.141	11888.9	2814.48	6580.1401	5475.8999	6843.48	2003.1401	4530.8999	7621.48	2478.1401	5557.8999	5065.3999	21944.775	11066.061	4104.3999	14051.775	10407.061	1879.3999	11357.775	10055.061	2201.3999	13919.775	9232.0605	7179.3999	5228.7749	7803.0601	8602.4004	3483.7749	6675.0601	8645.4004	2963.7749	7891.0601	5450.3999	3666.7749	8055.0601	7666.8604	22225.824	5477.5352	4765.8604	18675.824	5515.5352	9937.8604	21836.824	5026.5352	10214.86	13472.825	3653.5352	15202.86	1624.8252	-2068.4648	9059.8604	3556.8252	4767.5352	5586.8604	9927.8252	4819.5352	7976.8604	5292.8252	5890.5352	7724.8604	3939.8252	3487.5352	4471.8604	1156.8252	5757.5352	7183.8604	3294.8252	1001.5352	2998.105	16856.895	6416.085	3428.105	16629.895	8844.085	8165.105	3340.8945	3553.085	2706.105	3149.8945	1973.085	3274.105	7459.8945	7526.085	10323.105	6942.8945	5522.085	8207.1055	1827.8945	6570.085	7597.105	2570.8945	1498.085	7146.105	1532.8945	3450.085	6290.7651	19206.83	8181.1899	15355.766	26917.83	9605.1895	4593.7651	18481.83	6749.1899	13424.766	-177.16992	4317.1899	14311.766	2014.8301	10148.189	13106.766	1124.8301	6351.1899	7717.7651	-408.16992	7318.1899	8261.4453	13921.455	11628.125	2752.4451	11483.455	6711.125	7457.4453	22995.455	7456.125	3110.4451	5403.4551	7677.125	4747.4453	14135.455	7239.125	2198.4451	7115.4551	5563.125	1925.4451	7055.4551	3224.125	10607.445	2000.4551	3603.125	9299.8496	3489.8198	1210.2549	11764.85	5366.8198	5372.2549	17100.75	4664.125	19506.754	7198.75	1271.125	16304.755	2879.75	1144.125	4779.7549	9203.75	4228.125	6818.7549	2755.4648	14417.17	14070.965	9430.4648	8186.1699	18815.965	153.46484	9946.1699	9993.9648	9267.4648	4133.1699	8266.9648	9927.4648	5842.1699	13729.965	7374.4648	4077.1699	12469.965	5635.4648	2276.1699	8401.9648	16196.465	7320.1699	11754.965	-94.5	13375.904	13025.255	-3480.5	12827.904	10637.255	4713.5	1726.9048	2781.2549	-1991.5	9554.9043	11721.255	5336.5	7900.9048	14400.255	-3011.5	9900.9043	10962.255	1026.5	5147.9048	11422.255	3306.925	11673	8851.8652	9973.9248	5376	5995.8652	7964.9248	6114	3548.8652	9208.9248	2249	6259.8652	13562.62	3408.1401	2326.1299	2076.6201	7692.1401	9030.1299	2042.6201	21207.141	9350.1299	11760.62	8515.1406	9807.1299	16798.621	3461.1401	9450.1299	-582.37988	5448.1401	5284.1299	13374.62	7492.1401	6690.1299	4931.6201	1945.1401	8486.1299	15825.08	6652.165	8383.5654	16918.08	6891.165	16325.565	2985.0801	9892.165	6147.5654	495.08008	9456.165	9319.5654	2844.0901	17725.539	6393.8052	2336.0901	13757.54	3594.8052	12952.09	6892.54	18195.805	7652.0898	6958.54	7068.8052	7702.0898	7295.54	10513.805	3863.0901	4481.54	4204.8052	2315.6699	17936.641	9573.415	7495.6699	10483.641	13579.415	1885.6699	13581.641	8117.415	5255.6699	12792.641	10046.415	1053.6699	7590.6401	7710.415	2167.6699	9111.6406	10563.415	8436.6699	4090.6401	8411.415	6651.6699	5695.6401	9541.415	1017.665	19276.596	3645.2051	-432.33496	13993.596	14949.205	318.66504	7749.5952	3643.2051	-2491.335	15578.596	5964.2051	1406.2051	15816.064	11496.73	13651.205	4748.0649	8860.7305	4727.2051	11375.064	10383.73	5879.2051	13104.064	12009.73	1470.2051	9591.0645	9242.7305	7968.2051	15009.064	8612.7305	9679.2051	8537.0645	8654.7305	5508.2051	1856.0649	7349.73	5022.2051	2324.0649	5949.73	592.1748	23314.59	8896.0156	4777.1748	11688.59	17911.016	884.1748	21650.59	8853.0156	5928.1748	5298.5898	5993.0151	12745.175	5692.5898	9465.0156	6284.1748	3478.5898	8646.0156	9914.1748	3067.5898	12814.016	6224.1748	2613.5898	8535.0156	1131	9967.5	6850.8999	9383	-121.5	-706.1001	2574	17372.5	7446.8999	1266	7884.5	6452.8999	33	10036.5	6091.8999	-811	7415.5	4668.8999	591	1284.5	9387.9004	1527	2187.5	7681.8999	-2974	2287.5	4726.8999	10914	1992.5	7740.8999	8553	2970.5	11143.9	2564.9648	14108.096	8291.8848	2038.9648	17559.096	11330.885	3317.9648	19690.096	13266.885	7004.9648	15906.096	10813.885	5301.9648	8358.0957	6912.8848	13016.965	9518.0957	15152.885	14267.965	4329.0952	306.88477	376.96484	7422.0952	3409.8848	13442.965	7284.0952	9055.8848	1955.9648	6372.0952	3771.8848	1284.9648	4752.0952	4160.8848	9145.0049	6250.1348	9182.5605	8359.0049	10213.135	11761.561	10416.005	5377.1348	9150.5605	1967.8799	11420.87	8718.5605	3242.8799	8556.8701	6964.5601	8437.8799	4127.8701	7450.5601	1639.8799	7059.8701	5021.5601	10236.88	6077.8701	9031.5605	8070.8799	2279.8701	6834.5601	7597.8799	-77.129883	5832.5601	1440.0549	10639.835	4277.4351	901.05493	9951.835	7063.4351	962.05493	9886.835	5466.4351	2572.0549	7152.835	5549.4351	483.05493	4837.835	2413.4351	12603.415	6536.5898	8293.3105	1685.415	8835.5898	6838.3101	3096.415	15089.59	6812.3101	4344.415	16152.59	6497.3101	3449.415	15252.59	8821.3105	5114.415	12534.59	7748.3101	5582.415	12457.59	3582.3101	8351.415	10772.59	8218.3105	13623.415	8357.5898	10010.311	3388.415	8627.5898	9564.3105	174.41504	8173.5898	6626.3101	585.41504	5235.5898	11936.311	11900.415	6371.5898	13652.311	10465.415	3779.5898	9342.3105	2096.1401	11283.57	9963.0098	-1134.8599	8243.5703	6031.0098	5271.1401	8315.5703	14405.01	17.140137	12365.57	3893.0098	2682.1401	3172.5698	4421.0098	5252.1401	4408.5698	4785.0098	7109.625	315.74512	744.1499	1524.625	5963.7451	8435.1504	983.70508	7752.21	3593.915	1298.0149	5304.2202	2284.4902	580.01489	7609.2202	5519.4902	4880.0146	1512.2202	4299.4902	1827.8101	7558.2852	2925.5898	5618.8101	10864.285	-665.41016	-22.189941	4971.2852	4102.5898	7380.8101	1144.2852	6446.5898	10075.811	-2643.7148	6209.5898	6680.8101	-1524.7148	7467.5898	-216.18506	19162.621	7515.7852	11204.561	3189.335	5856.9648	11588.561	3948.335	3602.9648	1914.2998	11841.266	3592.8901	255.2998	11384.266	9369.8906	5014.2998	2529.2651	3279.8901	4557.1201	10281.71	8212.8301	173.12012	12892.71	4834.8301	9669.1201	1856.71	2003.8301	9469.1201	8466.71	4175.8301	2785.1499	16525.77	4883.3501	3080.1499	9623.7695	4440.3501	8084.1499	6886.77	5585.3501	1097.1499	4189.77	3269.3501	4187.1499	7579.77	4651.3501	1753.1499	14847.77	5315.3501	5378.1499	3083.77	6380.3501	6552.1499	5141.77	13976.35	1925.1499	13452.77	5930.3501	7696.1499	2291.77	6081.3501	-2784.21	11805.805	4349.8149	1090.79	8549.8047	4155.8149	9714.79	2461.8052	1582.8149	1606.79	12579.805	5942.8149	6229.79	3058.8052	4812.8149	3757.79	5479.8052	5317.8149	2163.095	9669.2998	6454.5552	7485.0498	3136.5898	408.8501	-884.51514	5881.6099	2913.4199	3224.615	13155.535	8004.9551	538.61499	15419.535	5229.9551	4139.6152	1304.5352	709.95508	9857.6152	4526.5352	4486.9551	20955.08	7055.7148	14631.975
16320.27	4708.8101	11808.096	14960.27	7269.8101	11827.096	6261.27	1316.8101	-9.9047852	13954.27	5926.8101	10734.096	-305.72998	1129.8101	10816.096	10278.27	4572.8101	10668.096	-2800.0352	-1517.4551	13659.98	1369.9648	1346.5449	9544.9805	2078.96	28946.92	9706.2305	3880.96	18631.92	7993.23	13542.96	8605.9199	19493.23	3889.96	14200.92	7481.23	5586.96	15717.92	7910.23	4669.96	21581.92	9867.2305	-180.16016	20402.77	9184.2344	16813.84	1128.77	-56.765137	4298.8398	11169.77	7512.2349	1513.8398	5735.77	7065.2349	2727.8398	13443.77	8487.2344	3721.8398	21180.77	9645.2344	12039.84	5247.77	8019.2349	12903.84	8506.7695	6652.2349	2605.54	12292.6	7549.21	5274.54	7339.5996	7266.21	8904.54	982.59961	10664.21	10675.54	4327.5996	7685.21	1510.54	7849.5996	4701.21	727.54004	4153.5996	7687.21	20425.539	3180.5996	11675.21	17915.539	2594.5996	12161.21	1435.54	-462.40039	6497.21	3301.5552	21118.939	11661.01	5378.5552	10964.939	10319.01	398.55518	11967.939	8947.0098	2257.5552	11606.939	10808.01	2443.5552	9672.9395	10096.01	1878.5552	11302.939	14754.01	3348.5552	6843.9399	8928.0098	14447.555	6739.9399	9994.0098	-4479.2354	25141.375	3107.1802	11638.765	-578.625	-877.81982	1917.7646	15432.375	7865.1802	-4238.2354	10775.375	5953.1802	98.764648	15646.375	11377.18	10529.765	3688.375	8175.1802	5368.7646	488.375	9174.1797	5003.7646	2778.375	10334.18	955.76465	6648.375	7503.1802	-780.23535	503.375	10475.18	-5229.2354	-1426.625	9242.1797	4478.1348	17032.664	2766.1899	4652.1348	8471.665	9402.1895	1426.135	8351.665	5228.1899	3631.8198	14669.035	5359.9248	3224.8198	14420.035	5876.9248	849.81982	12142.035	4412.9248	2016.8198	6814.0352	7894.9248	1486.8198	9454.0352	2863.9248	1264.8198	10581.035	3922.9248	7607.8198	5178.0352	6611.9248	20896.98	779.15527	-3284.2451	3989.98	16435.156	4573.7549	3097.98	9694.1553	1627.7549	1541.98	6433.1553	3253.7549	537.97998	23661.156	7602.7549	3379.98	1397.1553	-542.24512	4763.98	-71.844727	2449.7549	7711.98	631.15527	2470.7549	7491.8052	19363.449	9741.9004	2183.8052	15633.45	7151.8999	2498.8052	15849.45	9834.9004	2991.8052	14000.45	8140.8999	8021.8052	6536.4502	7509.8999	10434.805	3290.4502	6538.8999	9784.8047	4963.4502	3104.8999	7760.8052	6601.4502	8914.9004	4561.5898	18289.539	7623.1948	5552.5898	17098.539	9453.1953	11785.59	17001.539	8397.1953	9092.5898	13430.54	11041.195	11555.59	3545.54	1294.1948	7891.5898	2177.54	9614.1953	4072.5898	7870.54	8761.1953	6916.5898	3528.54	9430.1953	5596.5898	3965.54	6293.1948	5583.5898	2056.54	7239.1948	2874.5898	3658.54	5678.1948	4744.7051	15363.735	12431.73	3293.7051	17976.734	12892.73	6899.7051	4404.7354	9274.7305	-664.29492	6219.7354	6800.73	2665.7051	5680.7354	11056.73	10251.705	4007.7354	13088.73	8298.7051	214.73535	9643.7305	6243.7051	-1567.2646	6915.73	5044.7051	-449.26465	11359.73	4159.2402	18127.949	8830.6152	12026.24	35832.949	12593.615	2667.2402	15069.95	8306.6152	10937.24	222.9502	3435.6152	10332.24	4144.9502	7020.6152	7573.2402	8424.9502	8189.6152	8527.2402	720.9502	8460.6152	8217.1055	10523.645	9286.0752	3543.105	11845.645	6697.0752	7544.105	22659.645	8665.0752	1602.105	7479.645	4377.0752	5416.105	14748.645	8648.0752	2024.105	6182.645	3268.0752	3069.105	5921.645	6506.0752	9982.1055	2487.645	6693.0752	14849.175	1811.855	309.375	13232.175	3776.855	7597.375	9426.5547	7723.7349	21144.824	10655.555	4556.7349	17480.824	3423.5552	5012.7349	5453.8252	6543.5552	1575.7349	7802.8252	2983.155	12850.7	11341.105	12856.155	5937.7002	17147.105	1494.155	10627.7	12069.105	9258.1553	4060.7002	7570.1055	9233.1553	5350.7002	10202.105	11920.155	4583.7002	11353.105	5047.1553	2616.7002	3586.1055	17629.154	6491.7002	8016.1055	4412.0801	14036.02	4218.3301	6237.0801	6957.02	-5699.6699	7715.0801	3507.02	-3319.6699	1399.0801	12522.02	3043.3301	5417.0801	12087.02	3693.3301	-731.91992	11344.02	3081.3301	4001.0801	7254.02	4004.3301	4864.8999	14425.27	11670.17	10216.9	4354.27	6557.1699	8341.9004	2990.27	6653.1699	9174.9004	1526.27	7515.1699	15808.314	2712.9502	1704.98	3499.3149	5775.9502	7036.98	2909.3149	20181.949	9345.9805	12652.314	6763.9502	13043.98	16244.314	5153.9502	8578.9805	1733.3149	1899.9502	6186.98	14256.314	6955.9502	10277.98	3363.3149	2876.9502	10643.98	12017.55	7918.5	14540.115	15093.55	4917.5	18534.115	148.5498	5507.5	10671.115	-1394.4502	4484.5	14675.115	3941.825	18706.41	8475.96	944.82495	12776.41	5159.96	12330.825	6658.4102	20699.961	7804.8252	5815.4102	5815.96	6886.8252	5826.4102	13236.96	6464.8252	4135.4102	5382.96	2662.0449	17646.004	10460.475	9810.0449	11087.005	12401.475	2748.0449	11177.005	10229.475	2023.0449	13342.005	10661.475	903.04492	9076.0049	6371.4751	3132.0449	6840.0049	11731.475	9828.0449	2683.0049	10520.475	7965.0449	4817.0049	10640.475	3598.2949	18480.436	8053.1899	1391.2949	14055.436	15713.189	1046.2949	7870.4351	8529.1895	2858.2949	7531.4351	10207.189	7385.9248	4105.5552	1606.75	9178.9248	9496.5547	7543.75	6224.9248	15272.555	6344.75	7815.9248	13792.555	7826.75	2827.925	11302.555	6135.75	9462.9248	12503.555	6123.75	8917.9248	9734.5547	8821.75	5768.9248	1622.5552	4685.75	3790.925	562.55518	3262.75	690.06982	20711.004	8980.3594	6716.0698	10854.005	18132.359	-126.93018	25625.004	8218.3594	5778.0698	3905.0049	6152.3599	12257.07	3729.0049	9904.3594	4766.0698	4019.0049	8249.3594	8367.0703	1717.0049	6389.3599	4869.0698	2786.0049	7084.3599	4534.7349	13809.186	9707.2656	12444.734	941.18506	-410.73486	3411.7349	16906.186	6667.2651	3536.7349	7903.1851	957.26514	847.73486	8632.1855	5396.2651	212.73486	5662.1851	7129.2651	3085.7349	6156.1851	6105.2651	1676.7349	1387.1851	5235.2651	-960.26514	3541.1851	8225.2656	13795.734	2929.1851	7560.2651	12060.734	6164.1851	6881.2651	3737.4448	20491.25	8607.5352	1896.4448	18665.25	8171.5352	4418.4448	22985.25	7330.5352	3397.4448	17886.25	12772.535	8308.4453	14808.25	8119.5352	14632.445	10236.25	15128.535	11375.445	1365.25	456.53516	356.44482	6257.25	5543.5352	15379.445	8514.25	8992.5352	945.44482	7059.25	3804.5352	1273.4448	3953.25	5622.5352	6524.1001	8002.2002	6773.1152	5247.1001	9533.2002	8825.1152	6157.1001	4177.2002	7268.1152	-3046.21	9442.6504	2861.4648	-1384.21	8356.6504	3722.4648	2405.79	2971.6499	1694.4648	-1734.21	7725.6499	7164.4648	7797.79	3705.6499	5525.4648	5693.79	2194.6499	2947.4648	2947.79	647.6499	4063.4648	1416.6602	6018.5303	2777.2051	1253.6602	4721.5303	3999.2051	2701.6602	5353.5303	5988.2051	1359.6602	2068.5303	1465.2051	-774.33984	3045.5303	3881.2051	14708.36	8081.5449	6767.5352	3150.3601	11296.545	8760.5352	5526.3604	14683.545	9069.5352	4119.3604	17427.545	5972.5352	6240.3604	16357.545	10883.535	7219.3604	14778.545	10378.535	5101.3604	7343.5449	9245.5352	8420.3604	12117.545	8143.5352	12434.36	6731.5449	8056.5352	3855.3601	9510.5449	12188.535	907.36011	9501.5449	8744.5352	1951.3601	6360.5449	9010.5352	11111.36	6387.5449	14058.535	9755.3604	6016.5449	7059.5352	2264.395	13574.045	2045.415	1876.395	7348.0449	-2601.585	3455.395	6544.0449	6586.415	1367.395	10011.045	-3208.585	4389.395	5536.0449	-2029.585	4058.395	4335.0449	-3158.585	6942.9551	-1592.8799	-1398.1099	425.95508	3936.1201	3467.8901	3855.0049	10413.68	7825.6299	119.3252	4640.4902	343.03516	1349.3252	6525.4902	8856.0352	3061.3252	1362.4902	3807.0352	3405.5898	11604.33	1236.1851	15603.59	2739.3301	-72.814941	1813.5898	10685.33	2235.1851	10877.59	5443.3301	3975.1851	10226.59	3126.3301	3291.1851	8453.5898	5309.3301	7484.1851	2580	18411.08	8812.04	9116.3945	3796.4199	5699.2202	9394.3945	4681.4199	4643.2202	2136.655	15106.641	3238.1602	833.65503	15383.641	10492.16	4835.6553	2168.6401	3748.1602	5842.79	12247.42	6261.125	2315.79	16691.42	5125.125	9887.79	2445.4199	2209.125	4248.79	14166.42	5941.125	2221.5498	14503.785	3300.2402	2787.5498	8638.7852	-73.759766	8925.5498	8435.7852	1039.2402	-186.4502	7568.7852	1870.2402	2626.5498	9676.7852	1811.2402	299.5498	11038.785	3321.2402	3381.5498	7278.7852	3016.2402	6238.5498	6111.7852	10305.24	5451.5498	7296.7852	4006.2402	4696.5498	5424.7852	5056.2402	2217.4299	17528.17	5438.5649	2240.4299	10524.17	4959.5649	13338.43	2855.1699	387.56494	6083.4297	16973.17	6268.5649	12074.43	4785.1699	7345.5649	9001.4297	5509.1699	5338.5649	1995.8601	9364.9043	6607.3501	9019.0195	2949.7148	753.24512	-777.91992	4217.52	4219.355	2055.2351	15401.186	7163.5098	-241.76489	12759.186	5713.5098	628.23511	10181.186	2488.5098	10955.235	4449.1851	5183.5098	24724.879	7689.3901	16376.625
17516.086	5004.8701	8053.9199	14191.085	5225.8701	8842.9199	7549.085	1091.8701	-2327.0801	8808.085	14169.87	9085.9199	-665.91504	-958.12988	9764.9199	12140.085	816.87012	10083.92	-435.62988	4700.9448	14985.535	5158.3701	4693.9448	10302.535	2506.1799	23338.65	6131.6396	4108.1797	19736.65	8938.6396	15102.18	7184.6499	15973.64	3213.1799	17864.65	7219.6396	4336.1797	14522.65	5762.6396	2671.1799	24316.65	14415.64	351.96484	13672	9212.6201	15857.965	-3267	2887.6201	1980.9648	8180	8639.6201	383.96484	4474	10510.62	2891.9648	9359	9919.6201	4931.9648	19989	13483.62	11760.965	-449	8157.6201	14457.965	1119	8423.6201	701.15479	15481.75	7969.7349	1494.1548	13029.75	10594.734	5751.1548	6892.75	14153.734	7884.1548	10073.75	8387.7344	-440.84521	7652.75	7673.7349	-2000.8452	8815.75	12097.734	16717.154	10463.75	13759.734	15200.154	6293.75	14074.734	-759.84521	5496.75	7603.7349	8335.6699	21589.551	7843.0254	7055.6699	10754.55	7801.0254	4840.6699	13863.55	6539.0254	4920.6699	14590.55	9568.0254	4971.6699	8010.5498	8919.0254	7297.6699	10660.55	13652.025	7037.6699	9497.5498	7199.0254	18143.67	6723.5498	10412.025	6142.6948	12360.825	2587.3604	18286.695	4814.8252	-3582.6396	5058.6948	17555.824	2440.3604	245.69482	11184.825	-164.63965	2834.6948	22156.824	5438.3604	13203.695	8180.8252	4061.3604	9259.6953	2617.8252	5291.3604	8357.6953	4749.8252	2741.3604	3532.6948	10814.825	618.36035	5804.6948	2028.8252	5489.3604	131.69482	1524.8252	5339.3604	11820.205	1543.8799	490.09961	6606.2051	2549.8799	4517.0996	881.20508	6586.8799	5140.0996	237.19482	13677.29	6315.2148	-741.80518	13502.29	6127.2148	59.194824	8843.29	4889.2148	-1942.8052	6456.29	6871.2148	-204.80518	5341.29	3655.2148	-1231.8052	8821.29	4597.2148	3774.1948	1679.29	7272.2148	17958.721	5938.915	-2117.3252	3484.7202	21356.914	8530.6748	1594.7202	15771.915	5409.6748	-798.27979	6660.915	4393.6748	-161.27979	28401.914	10609.675	1206.7202	6614.915	2740.6748	6155.7202	1973.915	2484.6748	4853.7202	2778.915	2925.6748	4582.3252	19938.254	9085.2402	3009.3252	8463.2549	9807.2402	-260.6748	12587.255	6883.2402	-277.6748	12665.255	9438.2402	4413.3252	3315.2549	5981.2402	8247.3252	775.25488	9416.2402	8023.3252	1868.2549	2099.2402	4753.3252	2778.2549	6252.2402	6659.2002	17710.17	9582.7852	3923.2	15089.17	8311.7852	9743.2002	18570.17	8761.7852	8730.2002	8251.1699	6987.7852	16074.2	1582.1699	784.78516	8863.2002	1387.1699	7005.7852	5908.2002	5958.1699	5263.7852	6698.2002	2101.1699	5076.7852	5963.2002	1425.1699	8697.7852	3380.2	604.16992	8504.7852	1855.2	4416.1699	7960.7852	1379.4951	17886.529	4647.7451	-236.50488	18292.529	7324.7451	5624.4951	9120.5293	1657.7451	-2661.5049	9657.5293	1126.7451	1693.4951	7526.5298	4690.7451	10422.495	6176.5298	6266.7451	6049.4951	3221.5298	7645.7451	2941.4951	2828.5298	2108.7451	3735.4951	3837.5298	6097.7451	13533.255	7642.5649	3971.4048	13699.255	33535.566	14488.404	6559.2549	17044.564	8172.4048	10994.255	1099.5649	7408.4048	11294.255	3974.5649	12992.404	9659.2549	6148.5649	10500.404	7966.2549	2344.5649	9803.4043	8374.3447	13341.96	8596.8398	2389.345	12955.96	10444.84	6702.3447	21060.961	9356.8398	2270.345	9626.96	10168.84	2856.345	13757.96	10306.84	2407.345	9730.96	8837.8398	5152.3447	6219.96	6171.8398	10491.345	4830.96	9134.8398	14839.03	4645.6299	3622.6948	16156.03	4554.6299	9092.6953	10945.255	1210.0752	17037.66	9343.2549	-896.9248	16532.66	3910.2549	318.0752	4420.6602	5189.2549	-1628.9248	5457.6602	3627.9099	15389.3	9800.5498	10958.91	4860.2998	7455.5498	2736.9099	6631.2998	5452.5498	11124.91	5029.2998	6184.5498	11517.91	6515.2998	7719.5498	10107.91	3927.2998	8692.5498	6561.9102	3033.2998	4039.5498	16092.91	8701.2998	9641.5498	6736.9751	15848.811	9040.5996	11426.975	2772.8101	-2509.4004	11991.975	2821.8101	765.59961	3456.9751	15632.811	10279.6	9348.9746	11239.811	7254.5996	3757.9751	12536.811	7364.5996	6593.9751	4701.8101	8060.5996	3579.4248	6641.4902	11795.71	9578.4248	1859.4902	10003.71	7130.4248	-113.50977	7495.71	6129.4248	-29.509766	8869.71	18636.66	1324.27	1664.7148	1909.6599	5832.27	5365.7148	3545.6599	20454.27	7322.7148	8576.6602	3764.27	12185.715	12575.66	1382.27	8686.7148	3268.6599	271.27002	6190.7148	11840.66	7862.27	9386.7148	3020.6599	1585.27	9934.7148	14160.665	11691.605	8497.0195	15343.665	6689.605	10301.02	-749.33496	11474.605	2502.0195	-4213.335	10467.605	3861.0195	1613.1099	19368.215	11768.8	403.10986	9165.2148	8873.7998	11936.109	3616.2148	21250.801	6423.1099	7872.2148	12752.8	6222.1099	3598.2148	10871.8	2931.1099	1946.2148	10208.8	4647.9502	19596.975	11408.415	10152.95	10968.975	12187.415	3485.95	11289.975	7490.415	5839.9502	14855.975	9783.415	2084.95	7205.9751	8812.415	5060.9502	7976.9751	9302.415	9631.9502	4029.9751	8803.415	9994.9502	5906.9751	9561.415	4942.5947	17200.705	8010.3501	5239.5947	15748.705	15142.35	9782.5947	2988.7051	2457.3501	6273.5947	8689.7051	11627.35	6780.8799	2449.7749	-430.74512	14229.88	3600.7749	4072.2549	2300.8799	19995.775	7503.2549	7340.8799	13370.775	9664.2549	1796.8799	12828.775	6414.2549	7671.8799	12536.775	5752.2549	9145.8799	11943.775	4249.2549	6078.8799	2606.7749	4100.2549	5184.8799	1080.7749	2241.2549	2103.9199	20229.996	7301.4702	5047.9199	13384.995	14182.471	653.91992	14810.995	2268.4702	9312.9199	6653.9951	7256.4702	13840.92	5332.9951	9619.4707	5766.9199	4134.9951	8093.4702	9207.9199	3716.9951	9952.4707	6342.9199	2055.9951	6966.4702	2664.3052	15450.255	8036.4048	11878.305	3993.2549	1046.4048	1962.3052	16404.254	7356.4048	10578.305	3234.2549	522.40479	2151.3052	10086.255	6115.4048	2359.3052	9201.2549	10838.404	3713.3052	7412.2549	6970.4048	1911.3052	7462.2549	5781.4048	316.30518	9247.2549	9229.4043	12852.305	8533.2549	11015.404	12076.305	9220.2549	7876.4048	1511.9648	13877.98	13334.295	966.96484	13756.98	13924.295	1681.9648	17310.98	11970.295	2996.9648	13937.98	11489.295	6909.9648	15652.98	9993.2949	13346.965	6597.98	16639.295	11056.965	4153.98	2052.2949	-1700.0352	6388.98	8242.2949	13069.965	8674.9805	10672.295	-185.03516	7392.98	4590.2949	-459.03516	3576.98	5965.2949	7367.0601	1687.7002	6781.6401	8383.0605	2436.7002	6158.6401	9143.0605	2328.7002	7060.6401	-1833.7749	12020.945	4781.9448	6596.2251	6586.9448	4805.9448	7249.2251	4450.9448	5920.9448	-1337.7749	5162.9448	7261.9448	7581.2251	6339.9448	6500.9448	7759.2251	3412.9448	7100.9448	2931.2251	2219.9448	7423.9448	2287.0149	11136.035	6507.96	1368.0149	9948.0352	7765.96	2258.0149	9055.0352	8089.96	1690.0149	5554.0352	3660.96	1270.0149	3731.0352	4209.96	12884.391	6655.2651	6624.4502	2261.3901	7510.2651	6610.4502	3028.3901	15429.266	9778.4502	2093.3901	18084.266	6731.4502	5660.3901	10765.266	2632.4502	6482.3901	14402.266	7647.4502	3771.3901	10523.266	6573.4502	6984.3901	11665.266	8200.4502	13090.391	5136.2651	8616.4502	1578.3901	7259.2651	9886.4502	-1560.6099	7918.2651	6598.4502	-225.60986	8038.2651	6733.4502	14162.391	5359.2651	10540.45	7126.3901	7861.2651	6375.4502	51.495117	9979.5703	4012.1299	-1604.5049	4469.5698	3422.1299	1750.4951	3862.5698	10055.13	-1074.5049	4084.5698	210.12988	1424.4951	1730.5698	963.12988	2241.4951	3976.5698	-98.870117	8691.0098	1530.9199	1260.2749	819.00977	7332.9199	6231.2749	566.125	4659.7998	1722.8604	1110.2251	3469.75	4167.5098	1718.2251	1518.75	11343.51	3477.2251	-1163.25	6733.5098	3690.7251	8747.2695	1506.29	13177.725	2640.27	-3747.71	2110.7251	6934.27	1060.29	11589.725	5008.27	3153.29	9829.7246	2112.27	1518.29	10141.725	2692.27	4575.29	2933.825	22696.311	9119.2793	8151.79	6903.4453	6825.9302	10735.79	6684.4453	8897.9297	2570.6951	11888.734	-526.78027	888.69507	11155.734	8771.2197	6285.6953	524.73486	-567.78027	5563.6851	11811.255	7722.415	4388.6851	14839.255	6345.415	13679.686	2192.2549	4053.415	4405.6851	18698.254	6609.415	5733.105	12218.725	2811.5298	2213.105	11210.725	1648.5298	5172.105	9598.7246	1195.5298	1935.105	5707.7251	3694.5298	8634.1055	2706.7251	1536.5298	3709.105	8726.7246	2417.5298	5498.105	7875.7251	1711.5298	6980.105	6335.7251	9454.5293	8668.1055	3088.7251	2593.5298	6793.105	2577.7251	3908.5298	-130.74512	10514.609	3746.7998	936.25488	11882.609	3359.7998	11992.255	-657.39014	514.7998	3057.2549	13290.609	4145.7998	7740.2549	2118.6099	5799.7998	4967.2549	3198.6099	7017.7998	3033.0601	9226.4648	3458.2754	10702.02	-4977.0752	2590.3452	1993.615	7390.2251	2958.8252	13.410156	15693.609	6251.0698	-1265.5898	14221.609	4871.0698	1142.4102	7062.6099	3068.0698	8486.4102	4335.6099	7591.0698	19534.445	8987.6797	12282.654
14639.49	2699.375	13695.904	14297.49	4573.375	12019.904	7655.4902	-4185.625	2814.9048	10506.49	13322.375	10690.904	-1245.5098	-2598.625	11655.904	8469.4902	186.375	11936.904	-800.22021	3242.5498	16812.07	-548.22021	11614.55	9892.0703	2119.6899	23924.52	6743.2998	3810.6899	18000.52	9569.2998	14405.689	3263.5195	20381.301	4739.6899	14441.52	11028.3	4942.6899	10198.52	8820.2998	3636.6899	19685.52	12782.3	579.31006	21119.324	8868.5293	19231.311	4915.3252	342.52979	3104.3101	16802.324	7984.5298	1346.3101	9885.3252	6531.5298	3287.3101	18540.324	6774.5298	4265.3101	26912.324	10990.529	10870.311	8045.3252	8831.5293	16357.311	6375.3252	6977.5298	84.794922	15228.88	4637.4951	3974.7949	14684.88	6341.4951	10362.795	6946.8799	8493.4951	10802.795	6776.8799	5678.4951	2556.7949	7579.8799	2974.4951	625.79492	7216.8799	4400.4951	17006.795	7905.8799	9529.4951	19154.795	8184.8799	12649.495	2781.7949	8290.8799	3357.4951	10937.814	20427.16	11813.859	5514.8149	12249.16	9069.8594	1923.8149	7306.1602	11374.859	4291.8149	12093.16	9505.8594	2441.8149	8409.1602	13073.859	4502.8149	6392.1602	12902.859	5415.8149	7819.1602	8687.8594	19311.814	5050.1602	12371.859	4627.3198	7616.9951	11249.96	14026.32	5004.9951	1363.96	3074.3198	20061.996	7610.96	-2037.6802	10335.995	6907.96	686.31982	22045.996	9832.96	11720.32	7422.9951	9208.96	6409.3198	6548.9951	9450.96	7045.3198	6198.9951	8025.96	-1030.6802	13294.995	8424.96	3323.3198	4416.9951	11864.96	-2389.6802	3802.9951	15402.96	12390.085	479.7251	1763.2852	4333.085	5302.7251	7066.2852	584.08496	4010.7251	6672.2852	503.27979	10858.595	5433.165	-315.72021	9357.5947	4339.165	-2127.7202	9446.5947	4068.165	-2599.7202	4942.5947	6234.165	-1906.7202	4000.5947	3948.165	-1788.7202	8699.5947	3953.165	6170.2798	-228.40527	4368.165	18661.904	3905.9351	-1767.9502	2759.9048	20626.936	9423.0498	640.90479	11070.936	6205.0498	697.90479	7770.9351	7060.0498	-1020.0952	27036.936	12435.05	2620.9048	2637.9351	2123.0498	5353.9048	1530.9351	3857.0498	7676.9048	2057.9351	5993.0498	2710.9751	22728.59	13949.465	1092.9751	13073.59	12433.465	123.9751	10939.59	11078.465	2323.9751	9641.5898	12576.465	6921.9751	5301.5898	8640.4648	10692.975	4341.5898	10688.465	7257.9751	4122.5898	7151.4648	6141.9751	5625.5898	9648.4648	6624.8999	17577.18	8938.0195	4491.8999	17774.18	8091.02	9884.9004	17238.18	11643.02	8225.9004	11723.18	8358.0195	13453.9	1279.1802	4466.02	6974.8999	2300.1802	10449.02	5056.8999	5815.1802	9886.0195	4142.8999	3707.1802	7795.02	4620.8999	1894.1802	8816.0195	5893.8999	1854.1802	10786.02	-101.1001	5154.1802	9121.0195	5217.5601	19394.154	8240.3652	4229.5601	17763.154	8068.3652	10107.561	10445.154	5583.3652	3346.5601	8843.1543	6393.3652	4164.5601	7797.1548	5863.3652	14364.561	5543.1548	8391.3652	9059.5605	4250.1548	5460.3652	6506.5601	3632.1548	5937.3652	9475.5605	3005.1548	6311.3652	20207.32	1534.3198	876.61523	13579.32	31397.32	9491.6152	5698.3203	19645.32	6709.6152	9193.3203	1051.3198	3419.6152	10053.32	3999.3198	8630.6152	12067.32	1420.3198	6814.6152	10065.32	1663.3198	6850.6152	7862.4102	14149.564	12187.689	3390.4099	11479.564	11186.689	7532.4102	25267.564	10670.689	3359.4099	8989.5645	6916.6899	5856.4102	18059.564	9346.6895	2360.4099	9731.5645	7516.6899	5380.4102	4874.5649	6996.6899	13398.41	4714.5649	7245.6899	11380.245	-32.129883	3362.0952	10568.245	917.87012	9299.0957	10400.875	5509.9448	11866.87	12703.875	5766.9448	9185.8701	3491.875	5431.9448	1285.8701	11391.875	2161.9448	2734.8701	-32.115234	15753.745	13319.846	9328.8848	5054.7451	12477.846	1456.8848	8052.7451	13384.846	5567.8848	6180.7451	13837.846	7437.8848	6757.7451	13157.846	8096.8848	4770.7451	10110.846	2313.8848	6409.7451	9387.8457	12734.885	7710.7451	11648.846	5043.4351	11458.165	7056.1055	8465.4355	-2605.835	-810.89453	11062.436	-1052.835	575.10547	1697.4351	8809.165	9692.1055	7926.4351	4983.165	8162.1055	1115.4351	7294.165	7092.1055	5109.4351	2778.165	8081.1055	3624.1699	8271.0352	15498.1	12851.17	3690.0352	14426.1	8422.1699	3942.0352	10213.1	7551.1699	1288.0352	8333.0996	17554.895	2567.3252	1117.04	4945.895	6811.3252	8791.04	3215.895	22155.324	8835.04	10022.895	6217.3252	10307.04	12659.895	3800.3252	9427.04	4837.895	342.3252	3023.04	15018.895	8567.3252	6536.04	5080.895	4163.3252	9744.04	13691.5	5939.1602	2054.625	6733.5	6793.1602	12649.625	-519.5	10470.16	6169.625	-2219.5	11418.16	11049.625	2701.4702	16996.824	8623.6543	822.47021	10556.825	6866.6548	10177.471	3164.8252	17926.654	7038.4702	6149.8252	10284.654	5049.4702	4108.8252	12270.654	4238.4702	731.8252	5884.6548	2965.05	18452.52	-369.46484	9719.0498	9877.5195	8451.5352	2586.05	12603.52	4115.5352	3441.05	11750.52	6224.5352	1654.05	7522.52	2747.5352	3965.05	8206.5195	4598.5352	9518.0498	1402.52	5177.5352	6442.0498	4943.52	7874.5352	4573.375	16154.721	6144.1846	3929.375	15280.721	11983.185	9948.375	537.72021	-911.81543	4961.375	9994.7207	10530.185	8123.0898	1298.1851	1100.02	12468.09	4427.1851	6397.02	5767.0898	15808.186	9741.0195	7042.0898	14189.186	7166.02	2952.0901	10819.186	6450.02	6825.0898	10928.186	7419.02	10306.09	7526.1851	8389.0195	5947.0898	2022.1851	5599.02	5623.0898	-219.81494	5689.02	-942.58008	20143.629	5679.7749	3946.4199	12196.63	14307.775	-1976.5801	4931.6299	3595.7749	6398.4199	1901.6299	9219.7754	13090.42	1368.6299	5780.7749	3134.4199	2163.6299	3067.7749	6523.4199	653.62988	7412.7749	3441.4199	1095.6299	6634.7749	5053.1001	15744.984	8441.6846	13898.1	3395.9849	-1628.3154	6117.1001	22721.984	4910.6846	11641.1	2675.9849	-2390.3154	2591.1001	13086.984	6320.6846	1525.1001	8878.9844	3156.6846	2583.1001	6792.9849	3395.6846	1570.1001	6698.9849	5572.6846	1090.1001	6269.9849	5580.6846	13778.1	5973.9849	6207.6846	12072.1	7545.9849	4052.6846	2135.2798	18519.711	9719.9502	561.27979	17537.711	9056.9502	2340.2798	23313.711	6009.9502	223.27979	18700.711	12015.95	4645.2798	15512.71	9386.9502	9823.2793	6602.71	13811.95	12194.279	4389.71	988.9502	-1924.7202	5471.71	5261.9502	13654.279	5805.71	9309.9502	110.27979	7102.71	4462.9502	-1414.7202	6474.71	7826.9502	7028.3052	2964.8701	6560.3149	8639.3047	1556.8701	8030.3149	8037.3052	1798.8701	6393.3149	2614.175	13144.93	5820.0898	9454.1748	8281.9297	5737.0898	7222.1748	4133.9302	5261.0898	1721.175	8210.9297	6871.0898	11622.175	6090.9302	6588.0898	9295.1748	5691.9302	5546.0898	7024.1748	3616.9302	6546.0898	2088.2649	5042.1504	6794.6899	1832.2649	6563.1504	5094.6899	3239.2649	7524.1504	7498.6899	1435.2649	4313.1504	4981.6899	25.264893	2751.1504	1318.6899	8648.2998	386.59521	7042.3052	2986.3	4893.5952	5936.3052	3650.3	6149.5952	4273.3052	5691.2998	19111.596	6744.3052	10204.3	332.59521	2430.3052	8034.2998	11901.596	9187.3047	6439.2998	12100.596	5479.3052	9684.2998	9772.5957	7468.3052	11165.3	4089.5952	9543.3047	4042.3	5372.5952	10399.305	1749.3	5393.5952	7844.3052	526.30005	4440.5952	7793.3052	14490.3	1320.5952	13067.305	9679.2998	4154.5952	7245.3052	2453.2148	8828.7305	7659.9102	801.21484	4780.73	3421.9102	4733.2148	4583.73	14825.91	1579.2148	7668.73	1756.9102	4746.2148	5832.73	1979.9102	4806.2148	3548.73	2431.9102	8381.29	-1083.5298	-1941.4502	2075.29	5571.4702	3886.5498	-1641.2998	10719.7	5222.9302	311.16016	5704.8398	4569.5298	-751.83984	6368.8398	10724.529	2700.1602	78.839844	5592.5298	4069.54	9627.54	2235.5498	18280.539	5292.54	-1908.4502	2308.54	8687.54	692.5498	11902.54	4393.54	3479.5498	14768.54	3696.54	3185.5498	10998.54	4475.54	6397.5498	1454.5952	21511.539	7732.5449	9541.1152	4388.75	3165.4004	9585.1152	4656.75	4856.4004	2796.7849	15302.359	3653.1748	1347.7849	8574.3594	9465.1748	4983.7852	-313.64014	874.1748	3155.925	12113.23	7313.1299	3351.925	14461.23	4105.1299	12604.925	2057.23	1253.1299	8255.9248	7698.23	4268.1299	6429.415	15412.32	6631.8252	5159.415	9135.3203	7266.8252	4624.415	8854.3203	6058.8252	2185.415	4794.3198	4119.8252	6750.415	4095.3198	4918.8252	3093.415	11538.32	6318.8252	6948.415	5507.3198	6391.8252	6875.415	6618.3198	13863.825	8180.415	3987.3198	7042.8252	5904.415	2936.3198	6691.8252	554.58496	11292.305	3715.3901	1926.585	5619.3052	4106.3901	14522.585	3700.3052	779.39014	2117.585	13722.305	5711.3901	9428.585	5465.3052	7329.3901	6053.585	3976.3052	7298.3901	2338.4851	13291.34	5132.98	6894.875	134.89502	1338.9399	-872.62012	7760.2949	3612.5049	920.875	16276.555	4868.3149	730.875	12930.555	3888.3149	2030.875	8985.5547	1140.3149	12037.875	3840.5552	4760.3149	13811.8	4404.4902	11227.27
14839.42	5916.5	7936.4199	12724.42	6549.5	8352.4199	8976.4199	2685.5	-3120.5801	7104.4199	17274.5	9239.4199	1701.4199	807.5	10727.42	12900.42	2309.5	7003.4199	126.7749	1281.0449	7676.9746	6871.7749	2863.0449	4196.9746	376.61523	21099.609	3540.3701	5572.6152	17465.609	7700.3701	12988.615	5517.6099	14016.37	3446.6152	12893.609	5960.3701	4763.6152	7207.6099	5201.3701	5188.6152	15521.609	9666.3701	291.15479	20062.064	8740.5049	16644.154	2000.0649	4064.5049	2850.1548	15417.064	11115.505	378.15479	9071.0645	7837.5049	786.15479	16402.064	10527.505	3773.1548	25507.064	15305.505	11710.154	3481.0649	11982.505	13281.154	3831.0649	9275.5049	341.5752	12971.02	6401.9448	182.5752	14386.02	10671.945	479.5752	4508.02	14340.945	7829.5752	7516.02	5161.9448	-1110.4248	8226.0195	6175.9448	-3008.4248	8315.0195	7513.9448	15316.575	9155.0195	11979.945	16057.575	7639.02	12370.945	-1049.4248	7314.02	7300.9448	5854.9751	16881.824	13195.359	4389.9751	5202.8252	11077.359	2132.9751	6122.8252	9744.3594	4158.9751	5565.8252	9594.3594	5096.9751	1935.8252	11147.359	2213.9751	-459.1748	11896.359	6132.9751	52.825195	9567.3594	18054.975	-848.1748	14943.359	11130.04	6433.2998	11217.279	15544.04	941.2998	2859.2798	4040.04	18542.301	14609.279	-195.95996	11277.3	8569.2793	783.04004	18040.301	12683.279	12429.04	2640.2998	13242.279	9075.04	-402.7002	11938.279	9895.04	1578.2998	10723.279	1595.04	8687.2998	10204.279	4230.04	-719.7002	12910.279	-1120.96	-519.7002	10809.279	12836.83	2960.9248	1950.125	7731.8301	5434.9248	10522.125	1882.8301	4233.9248	7190.125	-3263.6553	11709.075	9178.3252	-5209.6553	6789.0752	9754.3252	-6375.6553	8309.0752	6838.3252	-4267.6553	3873.0752	15145.325	-6001.6553	5222.0752	8144.3252	-5890.6553	5841.0752	7910.3252	3323.3447	-959.9248	9974.3252	25066.266	4438.5098	979.50977	6482.2646	21503.51	10559.51	3440.2649	13953.51	9641.5098	2289.2649	7896.5098	10301.51	2176.2649	23340.51	13172.51	5310.2646	4916.5098	6687.5098	8221.2646	2147.5098	3735.5098	9440.2646	3781.5098	4934.5098	5232.5552	20958.945	11550.01	3681.5552	12183.945	7734.0098	1342.5552	14657.945	7394.0098	3980.5552	9952.9453	8828.0098	4782.5552	8834.9453	8235.0098	10649.555	4030.9448	8061.0098	3348.5552	6809.9448	5574.0098	9467.5547	4241.9448	6011.0098	7972.8252	18325.629	7263.9448	5095.8252	16520.629	7602.9448	9100.8252	18846.629	8786.9453	6698.8252	14794.63	6695.9448	9841.8252	1775.6299	1590.9448	5910.8252	2036.6299	6798.9448	4106.8252	7089.6299	7293.9448	3454.8252	1895.6299	4653.9448	4185.8252	1019.6299	6701.9448	2355.8252	665.62988	8884.9453	-8.1748047	6966.6299	3872.9448	4830.4502	17552.43	10223.89	2261.4502	17447.43	10046.89	8958.4502	6507.4302	4183.8896	413.4502	9628.4297	5069.8896	2080.4502	9372.4297	6463.8896	9214.4502	5988.4302	9953.8896	7113.4502	2303.4302	7642.8896	-66.549805	8601.4297	7311.8896	5815.4502	5331.4302	4814.8896	14970.945	5971.5898	-1121.2305	12278.945	35059.59	6875.7695	4856.9448	22764.59	3082.7695	9986.9453	2482.5898	-393.23047	11097.945	4171.5898	3987.7695	9286.9453	4149.5898	3272.7695	4309.9448	4018.5898	1164.7695	3951.4551	15098.311	9196.5996	1388.4551	9773.3105	6647.6001	3743.4551	23363.311	9175.5996	1039.4551	9896.3105	7255.6001	3724.4551	19272.311	8481.5996	1104.4551	9320.3105	5121.6001	-409.54492	8653.3105	6578.6001	7486.4551	4143.3101	5322.6001	13922.37	3052.3848	2290.2949	16513.371	8677.3848	6751.2949	7941.6699	4207.71	18278.496	9323.6699	2816.71	15298.495	238.66992	3266.71	4335.4951	6653.6699	-10.290039	8689.4951	3768.2	11493.27	5593.0703	14557.2	501.27002	4242.0703	1753.2	13932.27	9367.0703	11666.2	2236.27	5884.0703	12333.2	4521.27	5627.0703	8666.2002	2158.27	4729.0703	7568.2002	1074.27	1504.0703	18460.199	6011.27	5857.0703	8060.5649	14335.34	7314.2402	10986.564	-706.66016	-753.75977	12168.564	762.33984	2363.2402	3615.5649	12568.34	9606.2402	6631.5649	15848.34	9588.2402	2691.5649	9955.3398	10028.24	9286.5645	1869.3398	9572.2402	3529.48	13864.925	9224.0254	10206.48	6486.9248	7268.0254	8776.4805	5253.9248	5647.0254	6508.48	3540.9248	3839.0254	14534.225	5.4902344	-423.6748	61.225098	6597.4902	6812.3252	1694.2251	17648.49	7890.3252	9551.2246	3828.4902	7561.3252	12044.225	3051.4902	8714.3252	1370.2251	847.49023	2698.3252	11952.225	7153.4902	9422.3252	2892.2251	1521.4902	6815.3252	17598.475	1223.625	3199.5601	15272.475	8799.625	15314.561	4862.4751	11912.625	6527.5601	-283.5249	7033.625	11499.561	3314.4902	14912.325	9923.0449	796.49023	9214.3252	8115.0449	11208.49	-41.674805	18782.045	8417.4902	3815.3252	12085.045	8087.4902	1434.3252	13966.045	4338.4902	-438.6748	6478.0449	1244.1099	2936.8398	2711.9399	6161.1099	10247.84	10832.939	551.10986	14065.84	8213.9395	1961.1099	16390.84	8984.9395	-728.89014	8904.8398	4698.9399	1968.1099	8762.8398	7877.9399	7178.1099	4565.8398	7338.9399	6144.1099	6070.8398	7960.9399	4689.9951	16704.52	3493.8555	4112.9951	15528.52	14272.855	9786.9951	1985.52	-3543.1445	1082.9951	12648.52	6016.8555	10517.15	775.45508	-1458.6152	10515.15	3811.4551	2830.3848	3972.1499	12440.455	5789.3848	6482.1499	17398.455	5654.3848	2277.1499	11449.455	5766.3848	7016.1499	13066.455	5100.3848	12926.15	7910.4551	5101.3848	4670.1499	1349.4551	4608.3848	2197.1499	1068.4551	912.38477	1500.1348	20330.279	6513.4902	5545.1348	16640.279	20024.49	-739.86523	26529.279	5476.4902	5784.1348	7656.2798	8179.4902	14140.135	5184.2798	9874.4902	4822.1348	6608.2798	7452.4902	7815.1348	6398.2798	8211.4902	3779.1348	3201.2798	6144.4902	2278.0898	14293.4	9811.4102	8112.0898	4593.3999	28.410156	2539.0898	20523.4	8600.4102	8248.0898	1239.3999	-602.58984	291.08984	10569.4	8289.4102	-561.91016	6797.3999	9259.4102	3937.0898	2315.3999	7861.4102	1973.0898	5307.3999	7271.4102	-1929.9102	7754.3999	5465.4102	12434.09	7913.3999	7422.4102	9105.0898	6360.3999	5661.4102	2362.02	15318.54	12984.766	598.02002	13822.54	12549.766	13219.02	1262.54	4875.7651	5724.02	10120.54	16057.766	7592.02	9914.54	11910.766	13282.02	5890.54	19743.766	11908.02	1274.54	3290.7651	-1193.98	3409.54	9139.7656	13870.02	5854.54	13093.766	116.02002	5804.54	6843.7651	-1122.98	2264.54	7572.7651	8867.3848	7678.5249	7804.8398	9200.3848	6476.5249	8268.8398	7208.3848	2167.5249	7785.8398	133.99023	5470.8652	5785.7651	8122.9902	-1706.1348	7331.7651	5695.9902	-5051.1348	9951.7656	-1353.0098	554.86523	8662.7656	6958.9902	-808.13477	9093.7656	7314.9902	-4302.1348	8366.7656	4663.9902	-5517.1348	9656.7656	2011.7002	8722.2207	5097.5952	1583.7002	12984.221	4558.5952	790.7002	11599.221	3748.5952	2013.7002	8737.2207	3298.5952	-367.2998	8121.2202	-445.40479	12556.93	5526	6855.0649	4937.9302	5787	4898.0649	2354.9302	12063	4857.0649	3664.9302	15743	8182.0649	7594.9302	3205	3762.0649	5444.9302	10722	6362.0649	4909.9302	9837	7993.0649	8590.9297	12185	9748.0645	13109.93	4970	9766.0645	1704.9302	4442	6739.0649	425.93018	9044	9121.0645	-456.06982	3435	11850.064	10045.93	4497	14099.064	6637.9302	4307	8270.0645	3615.2	11125.3	6197.4697	2307.2	8407.2998	4559.4697	6000.2002	5464.2998	12002.47	3077.2	8984.2998	892.46973	5010.2002	5363.2998	3102.4697	6452.2002	4684.2998	1804.4697	5765.7651	-1523.2949	1085.1748	-1258.2349	5759.7051	8699.1748	-1849.8701	6196.625	10097.77	749.20996	5698.2202	4615.7202	1573.21	4871.2202	7158.7202	3503.21	-240.77979	3418.7202	4970.7051	12114.635	3203.8901	16980.705	3676.6348	-356.10986	1573.7051	9037.6348	4631.8901	11146.705	5608.6348	5127.8901	9932.7051	4070.6348	4229.8901	12331.705	5064.6348	6697.8901	5389.9951	22922.266	9494.2051	4538.9751	16202.311	4792.2402	12302.975	1564.3101	6859.2402	2470.2749	11700.125	5365.4951	1126.2749	12886.125	16974.496	4599.2749	-405.875	5879.4951	1851.52	9786.25	7573.48	764.52002	14441.25	4513.48	9907.5195	3264.25	1473.48	3125.52	11431.25	4819.48	1962.875	17000.346	5161.415	127.875	10758.346	5132.415	429.875	10067.346	7053.415	1171.875	4791.3452	5632.415	5415.875	2911.3452	5588.415	926.875	8548.3457	5433.415	2447.875	5266.3452	5801.415	5327.875	5169.3452	12801.415	5351.875	3860.3452	6341.415	3777.875	3842.3452	6179.415	22.465088	15534.32	2090.2651	6243.4648	19570.32	5541.2651	13029.465	3596.3201	402.26514	1316.4651	12521.32	2921.2651	7325.4648	6212.3203	5479.2651	4985.4648	6110.3203	4690.2651	3092.1401	7254.9951	1633.9648	8208.4395	1784.395	1773.7349	887.18506	8684.9395	5796.1001	1938.6499	19788.654	8584.9004	1144.6499	16465.654	8205.9004	1377.6499	16905.654	3439.8999	9152.6504	5969.6553	5684.8999	21815.67	6573.1201	11220.195
11298.195	8273.8203	11235.87	15233.195	4925.8198	9523.8701	7979.1948	871.81982	-533.12988	4840.1948	12209.82	7556.8701	-1047.8052	1939.8198	9354.8701	11961.195	4601.8198	10567.87	698.75	1269.1899	15260.3	5952.75	2642.1899	5498.2998	2763.405	22661.215	4648.2646	5150.4053	19306.215	4798.2646	15646.405	6797.2148	10729.265	7759.4053	11203.215	4783.2646	5053.4053	11727.215	7768.2646	7108.4053	17493.215	8246.2646	1663.335	21172.984	10640.49	18055.336	2564.9849	1186.4902	3635.335	13197.984	8180.4902	1845.335	13889.984	8731.4902	3412.335	18713.984	9471.4902	5536.335	22449.984	11341.49	13376.335	6195.9849	9677.4902	14903.335	7232.9849	11656.49	89.535156	13416.779	8736.2949	254.53516	11714.779	9787.2949	-2686.4648	1566.7798	13367.295	7138.5352	3687.7798	7360.2949	-358.46484	6044.7798	7275.2949	-1656.4648	6218.7798	6586.2949	14572.535	5128.7798	12140.295	14327.535	5520.7798	13884.295	-2808.4648	3852.7798	5429.2949	3584.1348	22848.25	11268.891	3955.1348	13079.25	12737.891	1267.1348	10890.25	7835.8901	2616.1348	12796.25	15170.891	2101.1348	9912.25	8061.8901	-576.86523	3346.25	14448.891	5232.1348	6150.25	10865.891	18692.135	6745.25	12585.891	12621.255	4584.855	7809.6348	17632.254	4319.855	223.63477	6208.2549	18337.855	8818.6348	-87.745117	11894.855	5500.6348	2998.2549	21894.855	10237.635	14151.255	8940.8555	10037.635	8827.2549	4675.855	7933.6348	8470.2549	4543.855	8717.6348	4227.2549	11215.855	7292.6348	4632.2549	4995.855	8901.6348	905.25488	1392.855	13374.635	12037.314	2009.6099	-3431.1445	1630.3149	5515.6099	3216.8555	-459.68506	4459.6099	2549.8555	310.33008	10726.939	9357.8301	2443.3301	10709.939	8501.8301	-1571.6699	11402.939	5883.8301	-218.66992	6162.9399	13308.83	-520.66992	4559.9399	4261.8301	-1580.6699	5641.9399	6438.8301	7251.3301	1137.9399	8181.8301	9912.5498	93.785156	-1282.4805	5005.5498	14067.785	8096.5195	3876.55	10385.785	6401.5195	2314.55	6261.7852	5711.5195	832.55005	22189.785	13243.52	2586.55	2531.7852	5638.5195	5773.5498	-558.21484	3319.5195	8321.5498	482.78516	5106.5195	6995.1548	19272.49	9800.5098	5093.1548	10784.49	7686.5098	3886.1548	11703.49	9714.5098	6150.1548	8672.4902	11729.51	6783.1548	4687.4902	6611.5098	11815.154	5043.4902	8324.5098	6517.1548	2418.4902	5836.5098	7735.1548	1857.4902	7018.5098	1822.2998	18944.5	7591.0249	-66.700195	19319.5	9591.0254	6704.2998	16962.5	8257.0254	3076.2998	16528.5	7390.0249	8074.2998	2004.5	2505.0249	3476.2998	1801.5	7351.0249	-7.7001953	5857.5	6660.0249	257.2998	3514.5	7349.0249	1693.2998	1723.5	5826.0249	-2210.7002	-53.5	7537.0249	-2872.7002	7121.5	7428.0249	820.45996	15150.855	9998.125	-533.54004	18853.855	12301.125	-1684.54	3799.855	5430.125	-1839.54	8063.855	2990.125	274.45996	8890.8555	7074.125	-2991.54	1089.855	8877.125	6419.46	2528.855	6886.125	-3007.54	10515.855	8097.125	4396.46	2803.855	3967.125	17166.641	5379.6748	-64.740234	11452.641	37114.676	10595.26	6630.6401	17942.676	5702.2598	9047.6406	2748.6748	2093.2598	8440.6406	7194.6748	10164.26	7236.6401	4287.6748	3954.2598	5716.6401	4557.6748	5886.2598	5609.8047	14635.83	12022.795	1876.8049	9123.8301	8652.7949	6859.8047	24055.83	8680.7949	2800.8049	8216.8301	8626.7949	4600.8047	13086.83	9099.7949	1657.8049	8535.8301	8208.7949	1486.8049	9492.8301	7873.7949	8234.8047	6345.8301	6998.7949	14071.595	-1418.9248	-414.1748	12369.595	-245.9248	7123.8252	10116.52	3759.98	18558.615	10346.52	5051.98	16131.615	5497.52	2944.98	149.61523	9272.5195	453.97998	5480.6152	836.99023	14727.45	9325.8145	10635.99	7069.4502	9700.8145	765.99023	15040.45	10472.814	6030.9902	5206.4502	9743.8145	10213.99	6175.4502	11853.814	5542.9902	6877.4502	8918.8145	2758.9902	2556.4502	9466.8145	14301.99	4724.4502	10432.814	6790.585	15533.075	12102.12	11196.585	4158.0752	-138.87988	11714.585	2274.0752	2047.1201	5213.585	14404.075	12996.12	5485.585	22780.074	12085.12	2622.585	13451.075	9799.1201	7326.585	5791.0752	10647.12	4945.7949	12162.1	8443.7246	9024.7949	6300.1001	9209.7246	10511.795	3438.1001	934.72461	8913.7949	3991.1001	5789.7246	11397.154	2133.835	2486.9399	2527.1548	5144.835	6565.9399	1922.1548	21893.836	9949.9395	8078.1548	5192.835	9909.9395	11314.154	4058.835	12603.939	305.15479	410.83496	3673.9399	14285.154	5361.835	9304.9395	2737.1548	624.83496	9496.9395	17233.234	1800.0752	4656.73	13043.234	5391.0752	15696.73	1510.2349	12539.075	4755.73	-2144.7651	9062.0752	10997.73	4084.78	17839.754	7727.1201	1923.78	9948.7549	5630.1201	13992.78	4820.7549	18052.121	9350.7803	7971.7549	10390.12	7434.7803	4382.7549	8738.1201	6461.7803	2845.7549	3853.1201	5730.8252	1011.9849	3500.0298	9707.8252	11644.984	15660.029	4264.8252	10842.984	9284.0293	4131.8252	14826.984	9724.0293	3037.825	8018.9849	5348.0298	5699.8252	8661.9844	1970.0298	8187.8252	4862.9849	7058.0298	10902.825	7143.9849	10840.029	3777.96	18834.295	5372.3447	632.95996	17734.295	12062.345	6922.96	4065.2949	-825.65527	231.95996	14525.295	8265.3447	10034.12	-2634.0303	2923.5801	12588.12	346.96973	6022.5801	6173.1201	7539.9697	6294.5801	3500.1201	11863.97	9474.5801	1379.1201	7348.9697	9053.5801	5214.1201	6286.9697	8165.5801	9521.1201	879.96973	8628.5801	4390.1201	-3369.0303	6836.5801	3094.1201	-2895.0303	4832.5801	-127.02979	17463.559	7313.1001	1825.9702	9701.5596	22438.1	-1117.0298	33339.559	7442.1001	5050.9702	1551.5596	8785.0996	10160.971	2998.5596	10485.1	5916.9702	1090.5596	8593.0996	8693.9707	-1181.4404	8993.0996	3997.9702	-1705.4404	6583.1001	3724.3501	20524.426	9018.0352	12075.35	3328.4248	-280.96484	2058.3501	19670.426	8188.0352	11886.35	2860.4248	1068.0352	1146.3501	14364.425	7224.0352	599.3501	8759.4248	5729.0352	4687.3501	6076.4248	7338.0352	384.3501	7709.4248	5528.0352	-497.6499	6202.4248	6032.0352	13746.35	7049.4248	8097.0352	9703.3496	10834.425	9785.0352	4621.105	17494.76	13064.141	2327.105	17809.76	11013.141	13560.105	4123.7598	1976.1401	4431.105	13747.76	10136.141	8415.1055	13959.76	13397.141	14797.105	9457.7598	16064.141	13368.105	3680.7598	2313.1401	-590.89502	7419.7598	6197.1401	11936.105	7531.7598	11054.141	769.10498	7621.7598	7844.1401	1099.105	4863.7598	7564.1401	11366.564	367.33496	5918.8052	10226.564	-81.665039	8210.8047	8645.5645	760.33496	7515.8052	1425.71	9930.7051	4347.3652	6725.71	6615.7051	6550.3652	5387.71	3741.7051	5915.3652	-565.29004	9641.7051	6133.3652	1471.71	16579.705	8180.3652	5912.71	6606.7051	4277.3652	4029.71	5117.7051	4172.3652	1204.9299	10548.5	4136.1299	930.92993	10650.5	2470.1299	1089.9299	7704.5	5038.1299	2593.9299	7917.5	2624.1299	167.92993	4266.5	2671.1299	10047.925	5556.7598	7663.3999	4308.9248	1867.7598	2981.3999	3704.925	7474.7598	5837.3999	3855.925	15975.76	9635.4004	10194.925	2975.7598	3026.3999	7770.9248	15000.76	7525.3999	6152.9248	8592.7598	5614.3999	9682.9248	7914.7598	8571.4004	14710.925	6484.7598	10197.4	2992.925	6373.7598	9043.4004	1200.925	9262.7598	7750.3999	1732.925	5684.7598	9418.4004	15505.925	5740.7598	12749.4	8776.9248	4987.7598	4935.3999	-1704.9346	14722.096	7083.5	-3132.9346	10671.096	4896.5	368.06543	7367.0952	13386.5	-4159.9346	9707.0957	894.5	1476.0654	5583.0952	2187.5	-3951.9346	10912.096	587.5	3604.3599	-1497.5254	-1677.6748	-1807.6401	3984.4746	2544.3252	2403.9951	2834.835	3204.915	-180.02979	3282.52	3635.8101	-237.02979	3775.52	9095.8105	4069.9702	-568.47998	6238.8101	5567.8047	9678.7207	4056.5552	16119.805	2704.7202	190.55518	1141.8049	7164.7202	3118.5552	10628.805	4412.7202	5786.5552	11758.805	1662.7202	4179.5552	11039.805	2577.7202	8305.5547	1225.7251	10940.26	11443.189	3904.4351	15227.064	5494.2998	13019.436	3347.0649	8861.2998	4184.835	10066.01	6616.5752	2288.835	5860.0098	14642.575	12280.835	1694.0098	3175.5752	5880.0146	13954.125	5680.0552	4941.0146	8165.125	5798.0552	10954.015	820.125	2563.0552	8118.0146	11399.125	6834.0552	4274.3652	15854.811	5169.48	3692.3652	7085.8101	3794.48	4063.3652	7769.8101	3476.48	639.36523	3871.8101	3014.48	6301.3652	1526.8101	4639.48	1747.3652	7604.8101	5779.48	3131.3652	7101.8101	3715.48	6240.3652	6558.8101	9743.4805	4684.3652	4792.8101	2805.48	5388.3652	3738.8101	3552.48	1022.995	-90.89502	-3218.7349	6687.9951	10250.105	-2542.7349	14599.995	2297.105	-2200.7349	5122.9951	13481.105	1153.2651	12305.995	3834.105	6184.2651	7948.9951	6556.105	3490.2651	6805.9248	2682.25	403.89502	9150.4805	1922.165	845.47021	311.66016	7256.46	2198.2749	2699.575	16135.064	681.20508	1424.575	15632.064	-331.79492	2338.575	12904.064	-3461.7949	9968.5752	4505.0649	-32.794922	24073.5	4999.165	15958.59
14838.63	7009.2549	10289.965	14194.63	5112.2549	10685.965	8733.6299	1280.2549	-553.03516	10566.63	17345.254	9742.9648	-685.37012	961.25488	10069.965	14066.63	3389.2549	11391.965	1089.3	-180.06006	17182.15	7088.2998	2893.9399	8972.1504	492.18994	24816.289	9432.29	3448.1899	18190.289	10127.29	11965.189	8436.29	17570.289	1847.1899	17104.289	9863.29	2612.1899	12948.29	7833.29	1683.1899	18633.289	12644.29	-436.30518	12292.785	8047.48	14849.695	1936.7852	2171.48	691.69482	11219.785	7778.48	-612.30518	12533.785	5165.48	1540.6948	16517.785	8885.4805	5458.6948	13123.785	14102.48	11137.695	5191.7852	8691.4805	14567.695	3831.7852	10570.48	1114.1748	12560.79	10627.76	98.174805	9666.79	9704.7598	-4618.8252	-540.20996	13639.76	4385.1748	4749.79	5589.7598	-1903.8252	3486.79	5952.7598	-3543.8252	2194.79	4445.7598	15487.175	2901.79	13814.76	14958.175	3192.79	15262.76	-2291.8252	884.79004	8952.7598	6083.4902	18502.504	7641.5801	7710.4902	9493.5049	910.58008	1012.4902	9861.5049	6904.5801	4068.4902	11926.505	7128.5801	4348.4902	8898.5049	10711.58	956.49023	1083.5049	12098.58	7246.4902	4123.5049	11743.58	18226.49	4454.5049	9958.5801	13616.3	5236.915	7616.0703	17886.301	3761.915	2027.0703	5541.2998	22801.914	7925.0703	-20.700195	13239.915	2958.0703	2885.2998	21245.914	5196.0703	13041.3	8963.915	8887.0703	9594.2998	2608.915	7225.0703	8512.2998	5362.915	7421.0703	4911.2998	9288.915	5552.0703	4197.2998	2282.915	9592.0703	100.2998	1048.915	8787.0703	16522.795	3761.2949	-378.5	3292.7949	9073.2949	5669.5	4400.7949	6626.2949	4224.5	-360.83984	14627.25	9935.6504	692.16016	11407.25	9944.6504	-1635.8398	11278.25	8316.6504	878.16016	5738.25	10451.65	359.16016	9928.25	6894.6499	-679.83984	10091.25	4976.6499	5648.1602	2845.25	8598.6504	9904.2305	4343.2651	-843.84521	5019.23	18531.266	8128.1548	7548.23	7597.2651	-390.84521	-70.77002	6435.2651	3910.1548	-701.77002	22148.266	12277.154	996.22998	3950.2651	3894.1548	3163.23	2380.2651	4406.1548	6700.23	3473.2651	5033.1548	757.4502	25553.35	9092.1953	2038.4502	12129.35	6846.1953	-1870.5498	14364.35	8693.1953	-1468.5498	16694.35	10334.195	4794.4502	4738.3501	5929.1953	5353.4502	5943.3501	6658.1953	1681.4502	4163.3501	4532.1953	4687.4502	6293.3501	7320.1953	7009.9854	19478.461	6363.5249	4314.9854	15426.46	10526.525	9541.9854	17409.461	9568.5254	6870.9854	17547.461	7730.5249	13938.985	1696.46	-166.4751	8754.9854	2191.46	6323.5249	5835.9854	7268.46	6236.5249	4854.9854	2809.46	6409.5249	5202.9854	1135.46	5971.5249	3655.9851	1773.46	6627.5249	1157.9851	6594.46	5708.5249	4653.04	22905.254	6777.7949	3006.04	18536.254	11341.795	7573.04	9079.2549	8125.7949	17.040039	8245.2549	7106.7949	5467.04	2355.2549	1869.7949	-598.95996	1403.2549	10243.795	7902.04	2191.2549	10292.795	1624.04	10394.255	7642.7949	6848.04	2836.2549	8675.7949	10025.564	3645.085	-3214.8203	12889.564	36286.086	7714.1797	4702.5649	18501.086	4126.1797	8309.5645	2323.085	-2361.8203	9343.5645	4227.085	3483.1797	9621.5645	4151.085	-44.820312	8280.5645	3780.085	2972.1797	5374.7197	18861.07	9786.5605	1690.72	14630.07	7971.5601	6978.7197	23720.07	9610.5605	2389.72	10648.07	6853.5601	4854.7197	14032.07	6879.5601	2400.72	6787.0698	6081.5601	4766.7197	339.06982	-958.43994	9674.7197	5612.0698	6138.5601	12171.83	2287.7251	-1234.6602	9848.8301	6081.7251	4478.3398	5447.3701	4113.5298	20405.01	9547.3701	4522.5298	16832.01	2709.3701	2769.5298	5294.0098	12394.37	3155.5298	8514.0098	1379.0698	12469.165	10928.11	11790.07	335.16504	9263.1104	990.06982	14680.165	9242.1104	7367.0698	1095.165	6928.1104	8428.0703	2520.165	7268.1104	8485.0703	1580.165	6572.1104	6272.0698	2007.165	1436.1104	18133.07	4249.165	9341.1104	6028.6401	14458.734	4344.8945	11404.641	2869.7349	-3310.1055	10489.641	3159.7349	-635.10547	2599.6401	16135.734	6025.8945	6930.6401	20043.734	9929.8945	3066.6401	9562.7344	5278.8945	7531.6401	5188.7349	8453.8945	3462.6548	12887.205	6668.665	8809.6543	4844.2051	5996.665	10052.654	4278.2051	5496.665	6288.6548	6698.2051	5323.665	15023.845	1439.2651	3848.8799	2691.845	5775.2651	7878.8799	4636.8447	20312.266	9630.8799	12201.845	4653.2651	11547.88	13596.845	3841.2651	11997.88	2721.845	654.26514	5353.8799	16616.846	7094.2651	11232.88	6320.8447	356.26514	12460.88	20210.24	3934.9648	2557.0298	15319.24	8442.9648	10968.029	4545.2402	17025.965	5898.0298	182.23999	14450.965	9100.0293	2690.575	16734.879	7522.1001	1878.575	9755.8799	6320.1001	12626.575	7412.8799	17851.1	7152.5752	6694.8799	12143.1	5725.5752	5533.8799	10967.1	5775.5752	1985.8799	4653.1001	955.16504	2504.1948	2621.8501	5906.165	10924.195	12526.85	955.16504	12618.195	7887.8501	1357.165	13872.195	10287.85	-481.83496	9500.1953	4132.8501	3642.165	1338.1948	1665.8501	5102.165	3453.1948	7233.8501	8380.165	5665.1948	8067.8501	1586.8848	16341.62	10679.975	-308.11523	14933.62	12856.975	6615.8848	2304.6201	-2453.0254	5579.8848	5834.6201	7160.9746	7044.355	2008.5752	3315.4902	12466.355	6616.5752	8072.4902	2068.355	15136.575	8746.4902	5857.355	14200.575	9316.4902	2648.355	11387.575	9307.4902	7731.355	13176.575	7000.4902	13114.355	7083.5752	9701.4902	4086.355	2045.5752	6764.4902	3888.355	1358.5752	7404.4902	4114.73	21513.025	9247.3594	7027.73	11157.025	13243.359	1398.73	18935.025	7094.3599	8545.7305	2939.0249	10016.359	13179.73	2923.0249	7957.3599	8775.7305	1427.0249	6956.3599	9575.7305	2587.0249	9879.3594	4981.73	-489.9751	5675.3599	3183	19485.475	8734.0547	12339	4118.4751	139.05518	1739	23415.475	11075.055	9845	3876.4751	906.05518	1492	12877.475	6735.0552	1031	9448.4746	6894.0552	3307	4996.4751	6333.0552	409	9532.4746	7369.0552	-507	7234.4751	8193.0547	12442	6818.4751	8863.0547	13023	11665.475	10519.055	4251.5649	15180.105	11774.075	1477.5649	14691.105	11198.075	14098.564	3756.105	1239.0752	6140.5649	12653.105	13132.075	8139.5649	12032.105	13272.075	12834.564	6592.105	17023.074	13701.564	-697.89502	1620.0752	572.56494	3488.105	8013.0752	14491.564	3381.105	11429.075	1899.5649	7384.105	8513.0752	2242.5649	2532.105	8668.0752	10227.57	3640.2148	1166.085	10923.57	4005.2148	-698.91504	7825.5698	2308.2148	3198.085	358.72021	9586.0498	5602.4004	8212.7207	5955.0498	2443.4004	5450.7202	4085.0498	4807.4004	-1656.2798	7257.0498	5927.4004	-409.27979	14691.05	7843.4004	10128.721	4860.0498	5491.4004	4041.7202	3880.0498	2719.4004	1499.0498	8669.3457	8626.54	47.049805	7489.3452	6531.54	599.0498	8276.3457	9284.54	1181.0498	2533.3452	5889.54	-968.9502	4459.3452	5201.54	10175.285	9978.4102	7887.085	3843.2849	5177.4102	8830.085	4075.2849	14524.41	9245.085	6419.2852	16113.41	9654.085	10699.285	1859.4102	5152.085	6241.2852	11411.41	10152.085	5470.2852	7612.4102	9392.085	8993.2852	11182.41	12280.085	13389.285	7669.4102	10419.085	3972.2849	7014.4102	11472.085	1005.2849	7716.4102	8049.085	1638.2849	5025.4102	11796.085	12072.285	3831.4102	12607.085	9957.2852	3577.4102	10134.085	1767.1001	12663.645	10266.295	455.1001	8663.6445	6223.2949	6345.1001	6237.645	13679.295	694.1001	8293.6445	4984.2949	4053.1001	6734.645	3515.2949	227.1001	9791.6445	6243.2949	7853.6201	578.18018	887.52979	788.62012	5725.1802	9492.5293	-1019.6401	3546.0352	9096.0547	1283.5801	3887.3652	2387.2148	1528.5801	4524.3652	5051.2148	4954.5801	1203.3652	4729.2148	3008.9399	10623.221	205.94043	15566.939	951.22021	-2809.0596	1395.9399	8906.2207	194.94043	10900.939	5468.2202	3663.9404	9404.9395	3345.2202	2323.9404	9271.9395	3801.2202	3884.9404	2439.865	11944.01	9612.4102	2244.1899	17437.695	5694.77	11359.189	6389.6948	7739.77	4785.3398	11034.561	5442.835	1581.3401	10736.561	14615.835	7471.3398	1734.5601	4495.835	6836.6953	10841.625	5916.2349	4414.6953	9297.625	5256.2349	12938.695	3343.625	3000.2349	8956.6953	8754.625	8728.2344	6603.0649	13926.325	6564.96	3452.0649	10945.325	6551.96	5727.0649	7306.3252	4841.96	2262.0649	3119.3252	381.95996	8941.0645	4304.3252	4318.96	4040.0649	9111.3252	6261.96	4613.0649	6994.3252	4179.96	5703.0649	8570.3252	13374.96	3983.0649	14061.325	4434.96	7417.0649	5096.3252	4988.96	-587.72998	4947.3501	195.24023	667.27002	9787.3496	3277.2402	10771.27	2935.3501	1507.2402	3649.27	10641.35	4859.2402	9302.2695	5431.3501	6727.2402	7213.27	4908.3501	3948.2402	8542.915	2532.5151	2297.2251	8054.8252	593.68994	-1540.0195	2192.77	10828.96	3646.1699	1136.645	13722.99	3403.7451	976.64502	13825.99	1858.7451	5280.645	555.99023	-1203.2549	8376.6445	3009.9902	4310.7451	19704.814	7629.4751	11435.26
14642.811	5545.8701	10138.79	12158.811	4794.8701	14120.79	8684.8105	322.87012	1000.79	9651.8105	10865.87	9542.79	597.81006	1488.8701	13092.79	12237.811	4547.8701	10456.79	-1414.9702	1495.7002	12390.335	5584.0298	2829.7002	7786.335	3428.29	24282.746	8175.4951	4407.29	17848.746	7201.4951	11194.29	5629.7451	19425.496	2173.29	15551.745	9182.4951	3904.29	9919.7451	8807.4951	2244.29	11049.745	11860.495	532.95996	17658.039	10591.41	18485.961	3608.04	2620.4102	3746.96	12486.04	7017.4102	309.95996	10108.04	9133.4102	4047.96	17274.039	9622.4102	5604.96	10309.04	10698.41	9568.96	6697.04	8734.4102	13481.96	3818.04	11226.41	3130.3652	21028.23	3694.3652	3111.3652	12610.23	6953.3652	810.36523	354.23047	8555.3652	9726.3652	5136.2305	2556.3652	2321.3652	3403.2305	372.36523	1182.3652	3838.2305	3306.3652	18626.365	4652.2305	7850.3652	16707.365	3114.2305	6059.3652	1674.3652	1188.2305	1997.3652	6196.4102	15678.311	9911.6699	10115.41	1077.3101	2689.6699	1204.4102	11204.311	8203.6699	3433.4102	12971.311	9197.6699	3027.4102	6636.3101	12325.67	559.41016	3816.3101	14163.67	4529.4102	6827.3101	9320.6699	18044.41	6413.3101	15491.67	12080.505	4204.7852	7474.3701	16550.504	2088.7852	-140.62988	5170.5049	20394.785	9002.3701	-290.49512	12247.785	2914.3701	1268.5049	16918.785	10176.37	14196.505	5535.7852	8273.3701	10439.505	4494.7852	7401.3701	8376.5049	2366.7852	8806.3701	2007.5049	10592.785	7161.3701	3184.5049	3115.7852	7741.3701	-447.49512	1997.7852	8223.3701	9879.2451	2080.8198	2332.9702	1571.2451	8599.8203	5144.9702	2525.2451	3212.8198	8137.9702	2000.2251	14850.564	3664.4346	2246.2251	12343.564	5831.4346	1758.2251	12891.564	2691.4346	2796.2251	7867.5649	5941.4346	1986.2251	10067.564	3387.4346	2066.2251	10331.564	2318.4346	7877.2251	2529.5649	4923.4346	10431.745	1272.6602	1031.625	3296.7451	15864.66	7796.625	9848.7451	3453.6602	108.625	-30.254883	9636.6602	6279.625	365.74512	25249.66	9363.625	2680.7451	6405.6602	7259.625	5530.7451	1252.6602	3617.625	8018.7451	1802.6602	3855.625	3064.2305	19335.055	8717.2402	-2945.7695	17877.055	6214.2402	-1538.7695	12185.055	4249.2402	-2491.7695	15739.055	6742.2402	1534.2305	6757.0552	5429.2402	4872.2305	4227.0552	6015.2402	4623.2305	2761.0552	4593.2402	2215.2305	3133.0552	4411.2402	6973.8198	19444.045	1417.9805	2352.8198	16632.045	6910.9805	5173.8198	19160.045	7948.9805	4538.8198	15963.045	4885.9805	9937.8203	1328.0449	-2433.0195	4869.8198	1560.0449	3418.9805	4122.8198	5462.0449	4408.9805	4555.8198	3409.0449	5615.9805	4684.8198	2593.0449	5666.9805	1294.8198	422.04492	5947.9805	760.81982	8903.0449	3342.9805	3361.79	17188.385	6162.625	3678.79	17454.385	7954.625	9327.79	9063.3848	4568.625	1114.79	12439.385	2860.625	6203.79	1154.3848	-3080.375	1088.79	2098.3848	8953.625	10372.79	3733.3848	5219.625	896.79004	12104.385	2666.625	8490.79	3121.3848	4162.625	2240.71	2281.1201	9.4848633	11333.71	34662.121	10051.484	5473.71	11458.12	8235.4844	8130.71	2833.1201	4602.4849	9507.71	3558.1201	8530.4844	7174.71	8666.1201	8143.4849	6192.71	4903.1201	6466.4849	5074.9302	16738.5	5951.8301	2790.9302	14123.5	7467.8301	6968.9302	21087.5	4529.8301	926.93018	8266.5	1551.8301	1935.9302	15018.5	6110.8301	302.93018	8496.5	3922.8301	4306.9302	968.5	-3306.1699	10908.93	4179.5	4342.8301	13525.405	1769.2798	-3896.2051	13593.405	4808.2798	2696.7949	8230.2451	6252.3999	18734.85	12472.245	5066.3999	16226.85	5307.2451	4096.3999	5215.8501	9636.2451	6215.3999	7656.8501	4252.0449	11747.805	12627.075	11941.045	4034.8052	6973.0752	3094.0449	11733.805	11421.075	8308.0449	4420.8052	9051.0752	11456.045	4479.8052	10615.075	10426.045	4246.8052	9366.0752	6507.0449	4900.8052	3597.0752	16530.045	8559.8047	10003.075	6448.6899	17054.555	-1100.9648	11889.689	3489.5552	-1991.9648	4629.6899	2885.5552	-1178.9648	2133.6899	14122.555	6980.0352	3635.6899	21639.555	8231.0352	3174.6899	9502.5547	6562.0352	6560.6899	6420.5552	7994.0352	4459.1401	2880.1904	9671.3555	6996.1401	-1163.8096	5332.3555	8496.1406	-1443.8096	2229.3555	7845.1401	-874.80957	5233.3555	14886.38	-747.23486	1278.9199	1390.3799	2068.7651	8359.9199	2790.3799	16670.766	7679.9199	8270.3799	2469.7651	10735.92	14010.38	2144.7651	7475.9199	2078.3799	-2288.2349	3685.9199	10578.38	2230.7651	7832.9199	4141.3799	-2132.2349	7692.9199	18453.379	2255.7949	2377.4702	14260.38	8793.7949	14959.471	3361.3799	14529.795	9274.4707	-1897.6201	12239.795	9810.4707	2637.145	20514.26	11251.555	1350.145	10835.26	6266.5552	12984.145	5822.2598	19436.555	6648.145	8787.2598	8541.5547	7703.145	4671.2598	10981.555	3812.145	2434.26	6324.5552	3222.9299	4812.1948	2525.0801	11152.93	9197.1953	11913.08	3713.9299	15015.195	5050.0801	5108.9297	12924.195	10455.08	2625.9299	6525.1948	4740.0801	6248.9297	2123.1948	2170.0801	8132.9297	2099.1948	7248.0801	11293.93	6010.1948	10072.08	5271.4854	15263.08	7422.6299	4243.4854	16440.08	14358.63	9861.4854	940.08008	-348.37012	8585.4854	4503.0801	7451.6299	8639.8145	3645.2749	3162.6152	9600.8145	5007.2749	8578.6152	3395.8149	13168.275	8653.6152	4368.8149	17553.275	10609.615	1495.8149	12081.275	7739.6152	4808.8149	17766.275	6557.6152	11455.814	5951.2749	9358.6152	4298.8149	3519.2749	7721.6152	-280.18506	3276.2749	4457.6152	-321.11523	20076.955	4204.9902	5497.8848	12419.955	14940.99	-1630.1152	30602.955	6816.9902	4385.8848	5590.9551	4595.9902	13198.885	5276.9551	10980.99	5070.8848	4003.9551	6073.9902	6852.8848	3213.9551	8231.9902	3055.8848	1176.9551	4230.9902	569.71484	11728.615	9922.4053	10140.715	-292.38477	-414.59473	-1021.2852	14993.615	7969.4053	9427.7148	-104.38477	-2618.5947	-1855.2852	8097.6152	5624.4053	-1780.2852	7494.6152	4537.4053	702.71484	5495.6152	3542.4053	-339.28516	6412.6152	5922.4053	-3593.2852	4545.6152	2089.4053	11949.715	3501.6152	8582.4053	10811.715	4001.6152	10742.405	5640.4248	16353.721	7595.0547	2730.425	19583.721	9091.0547	14648.425	4338.7202	-961.94531	4873.4248	12276.721	8011.0547	9869.4248	11453.721	9509.0547	13661.425	4399.7202	11706.055	13947.425	664.72021	-420.94531	331.42505	3157.7202	5008.0547	16585.426	3482.7202	8542.0547	1342.425	5637.7202	4737.0547	3151.425	4097.7202	5663.0547	5789.5596	455.81543	8000.6851	3818.5596	967.81543	7662.6851	1563.5596	-1328.1846	6892.6851	3265.595	10008.311	5279.4448	12086.595	6133.3101	6825.4448	8176.5947	5435.3101	6543.4448	3143.595	7165.3101	8740.4453	4434.5947	17469.311	8650.4453	9881.5947	4461.3101	6954.4448	8721.5947	3305.3101	7873.4448	2933.05	11070.675	5248.52	2835.05	10419.675	4832.52	1766.05	9527.6748	5055.52	2581.05	4547.6748	4498.52	616.05005	4890.6748	4551.52	13729.925	5241.8198	5889.2202	3155.925	7445.8198	3896.2202	3508.925	12823.82	4954.2202	2996.925	16795.82	7065.2202	8836.9248	2710.8198	874.22021	6434.9248	11118.82	6901.2202	8782.9248	11248.82	6634.2202	9882.9248	9992.8203	8863.2207	12146.925	8045.8198	6888.2202	4044.925	6051.8198	6946.2202	1729.925	9024.8203	5796.2202	1718.925	6651.8198	8585.2207	15128.925	4899.8198	14112.221	10435.925	4737.8198	5869.2202	1145.3999	12066.15	8800.3252	196.3999	6636.1499	5530.3252	6875.3999	4868.1499	16061.325	-773.6001	7497.1499	3850.3252	3600.3999	3868.1499	3811.3252	-1474.6001	11618.15	3324.3252	6879.4902	1080.2651	525.1748	785.49023	8877.2656	6000.1748	909.66992	938.01953	7888.7051	135.74512	5449.5049	3572.2998	1701.7451	7077.5049	8342.2998	2119.7451	2523.5049	6241.2998	5198.5752	1824.335	483.3501	12586.575	2645.335	1221.3501	330.5752	7849.335	3716.3501	7449.5752	6762.335	8761.3496	8396.5752	4798.335	3748.3501	8079.5752	4731.335	10353.35	1182.9902	26631.189	11514.84	2378.3501	14473.561	4681.855	9410.3496	3064.5601	5472.855	3706.4751	8444.835	2986.3901	3322.4751	33571.836	7753.3901	5059.4751	3362.835	1419.3901	1928.8501	19011.096	6411.9351	2945.8501	11422.095	5302.9351	9470.8496	3142.095	3681.9351	691.8501	20521.096	5913.9351	875.75488	16212.096	6303.2998	-1331.2451	12979.096	5430.2998	-229.24512	7342.0952	5028.2998	-510.24512	1173.0952	546.2998	128.75488	1927.0952	4428.2998	-1296.2451	8616.0957	4256.2998	-850.24512	7513.0952	2285.2998	937.75488	11081.096	10610.3	4912.7549	2855.0952	5563.2998	1236.7549	3219.0952	6767.2998	1312.01	14389.135	2378.8101	2300.01	6931.1348	1535.8101	10679.01	3552.1348	1540.8101	3498.01	12487.135	4575.8101	9437.0098	6278.1348	7337.8101	6404.0098	6858.1348	3418.8101	7268.5601	3736.2549	822.06494	8481.1299	1665.7351	784.8501	1409.4449	8591.8594	2568.4702	3108.825	17521.58	3085.5098	253.82495	17491.58	6518.5098	6366.8252	2188.5801	-1304.4902	10471.825	5955.5801	4873.5098	26685.279	5782.98	12528.311
4403.4951	2804.6099	13252.564	11195.495	1492.6099	13590.564	4481.4951	554.60986	1304.5649	9681.4951	1076.6099	1489.5649	-3233.5049	-100.39014	14260.564	9657.4951	1988.6099	11157.564	867.1499	2633.1748	17895.039	6903.1499	3731.1748	8910.04	4117.625	22428.75	7814.4248	5894.625	15843.75	8426.4248	14514.625	5202.75	19546.426	4327.625	13353.75	11833.425	5320.625	13778.75	9201.4248	7859.625	15498.75	12412.425	-25.790039	20750.289	10868.4	16319.21	2316.29	2761.3999	2097.21	13610.29	10202.4	-1002.79	9593.29	9151.4004	2240.21	15477.29	7807.3999	6553.21	14681.29	9103.4004	11174.21	5375.29	12612.4	9442.21	3176.29	12442.4	2679.8799	16121.734	8382.3848	3249.8799	10991.734	8859.3848	415.87988	1657.7349	11994.385	1688.8799	14267.734	2970.3848	2325.8799	6705.7349	4284.3848	1266.8799	5787.7349	5319.3848	20165.879	6015.7349	10492.385	17426.879	5322.7349	8564.3848	1570.8799	2476.7349	2322.3848	7074.855	21209.789	17434.92	6329.855	2054.79	3663.9199	2318.855	12565.79	10208.92	4858.855	11634.79	9720.9199	3249.855	9332.79	12765.92	1275.855	2057.79	15734.92	6062.855	6144.79	8847.9199	19597.855	5944.79	14150.92	10621.811	5461.21	7744.4751	18826.811	5102.21	2168.4751	6805.8101	21532.211	8251.4746	804.81006	8462.21	6061.4751	2779.8101	19227.211	10033.475	11567.811	5798.21	8553.4746	11558.811	3060.21	9358.4746	12517.811	4073.21	9555.4746	4991.8101	7251.21	6978.4751	7635.8101	1400.21	12368.475	440.81006	2648.21	12576.475	1743.6499	-1307.6802	2214.8799	684.6499	4307.3198	5668.8799	1715.6499	-521.68018	6473.8799	-587.24512	14448.016	8775.5645	-944.24512	11026.016	9645.5645	-3060.2451	16848.016	7162.5649	-1129.2451	8114.0151	10097.564	-2401.2451	8596.0156	4748.5649	-1551.2451	8787.0156	6774.5649	4653.7549	2864.0151	8394.5645	8455.8906	4490.3452	-690.38477	1159.8901	20566.346	6555.6152	6432.8901	1411.3452	-2043.3848	-509.10986	7173.3452	4406.6152	-610.10986	26061.346	9605.6152	2065.8901	5058.3452	6204.6152	4201.8901	1730.3452	1440.6152	7578.8901	3250.3452	4544.6152	5834.6348	16747.426	10308.99	4662.6348	11841.425	10129.99	1274.6348	8816.4248	9303.9902	1828.6348	12920.425	11430.99	4347.6348	4331.4248	10848.99	10080.635	2280.4248	7671.9902	9080.6348	2501.4248	8929.9902	6983.6348	233.4248	6799.9902	2251.645	14245.04	9476.9199	2133.645	12013.04	8749.9199	-1586.355	10724.04	11785.92	2926.645	5193.04	8932.9199	7313.645	-4145.96	1690.9199	3237.645	-1427.96	8092.9199	2675.645	927.04004	7020.9199	1499.645	-3524.96	7715.9199	1393.645	-3502.96	7432.9199	-1058.355	-5579.96	8554.9199	-1986.355	3601.04	3883.9199	865.59473	16267.984	10329.045	308.59473	16019.984	10096.045	2929.5947	6671.9849	7767.0449	-1087.4053	9201.9844	6043.0449	5790.5947	-621.01514	1965.0449	-2879.4053	-430.01514	9578.0449	5720.5947	922.98486	8073.0449	-1707.4053	7737.9849	8454.0449	1864.5947	1827.9849	10760.045	3240.0801	-694.9751	2347.04	13206.08	31227.025	7724.04	5617.0801	15809.025	9429.04	11511.08	703.0249	2606.04	9167.0801	4156.0249	7798.04	7086.0801	9066.0254	6584.04	9305.0801	1559.0249	8804.04	4770.52	16615.51	10076.32	3101.52	12903.51	6467.3198	5961.52	24430.51	6852.3198	1705.52	8503.5098	9141.3203	4453.52	15716.51	6661.3198	2282.52	9157.5098	6887.3198	5078.52	1461.5098	1640.3198	10030.52	4260.5098	8363.3203	13221.29	3504.8301	1023.6001	13486.29	4097.8301	8885.5996	11884.18	10493.445	18617.061	11137.18	5913.4448	16545.061	5312.1797	5112.4448	4271.0601	12826.18	4463.4448	6754.0601	914.5498	15250.641	6597.0547	11738.55	4883.6401	6533.0547	1092.5498	12611.641	7471.0547	5635.5498	7629.6401	7820.0547	6320.5498	7219.6401	6310.0547	8405.5498	6273.6401	7322.0547	2853.5498	6620.6401	2039.0547	13661.55	8108.6401	4708.0547	13173.25	2619.2002	1788.6401	9736.25	1478.2002	-329.35986	-204.75	-127.7998	2277.6401	1715.25	13338.2	10790.641	3548.25	17496.199	13555.641	712.25	10182.2	10268.641	6218.25	2394.2002	12386.641	1857.2202	7045.2695	12387.5	11224.221	1758.2695	5545.5	6040.2202	-1513.7305	4837.5	6935.2202	-629.73047	5577.5	12179.596	3154.71	-994.33008	-282.40479	6835.71	3254.6699	1027.5952	20877.711	5517.6699	8828.5957	9160.71	4381.6699	15497.596	3964.71	2654.6699	753.59521	1115.71	-244.33008	11056.596	8360.71	4658.6699	1378.5952	2414.71	3164.6699	19171.1	5430.9502	1112.625	19364.1	7623.9502	12361.625	5286.1001	15755.95	6020.625	39.100098	10843.95	8674.625	2731.405	19028.865	8871.3555	2012.405	10665.865	5737.355	11813.405	4865.8652	17608.355	7261.4053	8330.8652	9921.3555	2362.405	13494.865	9425.3555	6205.4053	3367.8652	4721.355	1511.1548	-1576.9199	1067.23	6392.1548	8453.0801	12565.23	2755.1548	8106.0801	6596.23	2648.1548	10777.08	8043.23	-389.84521	3945.0801	3887.23	6486.1548	-2935.9199	964.22998	7298.1548	1110.0801	5070.23	8785.1543	2325.0801	10431.23	6582.2852	12687.605	4745.7354	6236.2852	11377.605	9770.7354	8342.2852	393.60498	-4154.2646	9650.2852	4411.605	4886.7354	8910.2148	3062.895	2618.7852	13242.215	3693.895	7745.7852	5813.2148	9059.8945	10750.785	9822.2148	12837.895	9241.7852	5163.2148	15521.895	8486.7852	6299.2148	15410.895	7258.7852	13455.215	4072.895	9620.7852	5323.2148	1619.895	6077.7852	3142.2151	1174.895	7234.7852	2291.53	23693.686	6334.395	7855.5303	16571.686	12898.395	1204.53	32799.684	5565.395	6681.5303	6749.6851	5943.395	13187.53	6384.6851	8192.3945	5599.5303	7674.6851	6818.395	10120.53	4477.6851	6882.395	4881.5303	2202.6851	4492.395	2429.1948	13720.52	8282.585	10592.195	2437.52	-630.41504	217.19482	19114.52	5626.585	10614.195	2947.52	-2109.415	526.19482	14889.52	6446.585	-467.80518	9988.5195	6320.585	-1197.8052	9289.5195	3635.585	-971.80518	5581.52	6078.585	-756.80518	6660.52	4977.585	10240.195	5028.52	10465.585	10923.195	8207.5195	8574.585	3981.71	15341.346	10711.16	2298.71	19823.346	10801.16	14330.71	1516.3452	1564.1602	7007.71	9161.3457	14554.16	10825.71	10809.346	13682.16	13825.71	4771.3452	16199.16	11402.71	1481.3452	3776.1602	-81.290039	4868.3452	8921.1602	16718.711	3646.3452	11222.16	1036.71	7587.3452	8266.1602	2652.71	2157.3452	6359.1602	5345.1602	4003.6299	4931.0801	6276.1602	4248.6299	5094.0801	3997.1602	3863.6299	5912.0801	3949.6101	7612.7549	7199.6152	10689.61	5382.7549	6845.6152	8233.6104	2530.7549	7865.6152	2349.6101	9852.7549	6130.6152	2960.6101	17448.754	10318.615	10674.61	3459.7549	6956.6152	7123.6104	2960.7549	8859.6152	3048.2349	8877.2246	7912.9102	2007.2349	10704.225	5870.9102	1475.2349	12664.225	4747.9102	1784.2349	7334.2251	4367.9102	-318.76514	4498.2251	3408.9102	10781.15	926.9248	6598.8301	185.1499	6014.9248	6182.8301	571.1499	4696.9248	5802.8301	3118.1499	13948.925	5107.8301	5810.1499	-1065.0752	1903.8301	4507.1499	7118.9248	6927.8301	2487.1499	10054.925	7029.8301	6549.1499	8503.9248	6175.8301	7473.1499	2600.9248	7859.8301	262.1499	3863.9248	7688.8301	-1408.8501	4555.9248	7353.8301	-1152.8501	3438.9248	9870.8301	10611.15	3874.9248	7793.8301	5919.1499	1153.9248	5024.8301	4180.4902	9911.1152	4528.0298	964.49023	5367.1152	6835.0298	7508.4902	3393.1152	14338.029	2727.4902	7369.1152	4155.0298	5089.4902	2639.1152	4474.0298	1668.4902	7766.1152	4071.0298	7342.5449	1539.0552	305.3252	546.54492	6495.0552	6267.3252	1820.9399	2143.1499	7191.8999	-1068.4951	2863.2002	4586.165	-977.49512	3727.2002	6480.165	1634.5049	-2270.7998	3043.165	7022.9453	-847.37988	-1702.6851	13604.945	1436.6201	-323.68506	1085.9451	7962.6201	2546.3149	10549.945	4616.6201	6247.3149	12043.945	3841.6201	4670.3149	9470.9453	2402.6201	7451.3149	-62.569824	23313.01	8462.2246	3714.75	18142.109	7783.1099	15361.75	4434.1099	7049.1099	465.34497	15042.25	5487.21	1655.345	14787.25	12149.21	4818.3447	2395.25	3828.21	4622.9199	15059.135	5798.3501	1874.9199	10504.135	2479.3501	11385.92	3217.1348	-253.6499	1611.9199	14245.135	3459.3501	3145.4951	11446.17	5584.1099	3303.4951	5281.1699	3620.1099	3502.4951	6406.1699	2334.1099	3330.4951	1056.1699	1482.1099	-71.504883	-358.83008	3404.1099	2644.4951	11194.17	5207.1099	2179.4951	5689.1699	4661.1099	4875.4951	6779.1699	12104.109	7590.4951	2817.1699	4325.1099	6992.4951	1309.1699	5821.1099	-1002.2151	13893.275	4375.0352	29.784912	20430.275	-1473.9648	11437.785	4010.2749	-2291.9648	4190.7852	11703.275	3787.0352	10062.785	6888.2749	3765.0352	8437.7852	6340.2749	3658.0352	7718.3101	1810.5049	12.75	7377.9351	-345.91992	1536.355	2137.4399	8985.4746	4749.4048	1569.605	16724.936	5450.6348	954.60498	16148.936	501.63477	9456.6055	1326.9351	-1933.3652	10970.605	5580.9351	4775.6348	23070.404	4931.6602	17553.465
1106.6401	-21.089844	13736.85	12513.641	4060.9102	13958.85	8621.6406	-287.08984	358.8501	7572.6401	2250.9102	4124.8501	-652.35986	-57.089844	11011.85	11029.641	1031.9102	13531.85	-307.875	1208.6548	16385.496	8018.125	1199.6548	12098.495	-1102.4849	24495.469	6751.1504	1974.5151	14364.47	6921.1504	9738.5156	4009.4697	12475.15	391.51514	12905.47	8440.1504	1604.5151	10654.47	4795.1504	1926.5151	13477.47	11902.15	4126.1104	21699.004	10367.01	16866.109	6338.0049	4321.0098	5039.1104	15112.005	8831.0098	2651.1101	12950.005	8278.0098	5038.1104	19676.004	9666.0098	8107.1104	18979.004	13084.01	12987.11	5643.0049	14824.01	16543.109	5674.0049	12539.01	1476.6802	13558.415	6758.8555	1680.6802	13823.415	9521.8555	-428.31982	3747.415	13224.855	-960.31982	19561.414	4787.8555	898.68018	7712.415	4087.8555	-630.31982	7707.415	5010.8555	16970.68	9656.415	6262.8555	18814.68	7258.415	10448.855	-356.31982	5258.415	4573.8555	5190.1953	18079.984	8389.5303	7224.1953	870.98535	-1088.4697	1848.1951	8230.9854	5816.5303	4868.1953	8778.9854	7426.5303	3369.1951	5791.9854	8561.5303	999.19507	-79.014648	8956.5303	5019.1953	6383.9854	5669.5303	17964.195	2813.9854	7559.5303	14653.075	3303.8452	5540.5254	18773.074	2241.8452	-1445.4746	5440.0752	19503.846	6605.5254	-107.9248	11193.846	4772.5254	4569.0752	19341.846	7329.5254	14739.075	5770.8452	5518.5254	10811.075	2862.8452	7006.5254	10374.075	2930.8452	7188.5254	5835.0752	6870.8452	5443.5254	3133.0752	3045.8452	9931.5254	-57.924805	2080.8452	6602.5254	973.73999	-1541.1699	2270.96	1071.74	4956.8301	5679.96	2999.74	771.83008	7494.96	2285.3799	14030.665	4087.5303	1133.3799	13036.665	3717.5303	805.37988	12748.665	2183.5303	1821.3799	5500.665	7696.5303	1297.3799	7784.665	202.53027	-560.62012	10768.665	4004.5303	8236.3799	3559.665	4313.5303	15195.465	5965.7651	-1882.0654	2432.4648	19491.766	9613.9346	10172.465	2815.7651	-2102.0654	483.46484	9589.7656	5602.9346	-1129.5352	24759.766	13554.935	517.46484	6609.7651	3571.9346	4521.4648	3176.7651	1113.9346	6677.4648	6069.7651	3618.9346	8234.54	20223.936	12425.93	611.54004	15877.936	11130.93	1339.54	9059.9355	12477.93	2023.54	13308.936	10367.93	5936.54	3411.9351	7901.9302	10898.54	3095.9351	8859.9297	7228.54	1958.9351	8276.9297	7407.54	866.93506	8515.9297	7216.0801	17477.029	5606.8848	2929.0801	21487.029	9752.8848	4079.0801	16305.029	6461.8848	4235.0801	16628.029	5701.8848	10803.08	2146.0298	-748.11523	7916.0801	2156.0298	7383.8848	3081.0801	10696.029	5754.8848	4449.0801	2922.0298	6524.8848	3667.0801	2585.0298	6324.8848	3062.0801	561.02979	4964.8848	2732.0801	6488.0298	2642.8848	4284.5601	16461.725	6993.6548	4232.5601	15577.725	10774.654	8429.5605	8434.7246	7303.6548	2129.5601	8354.7246	6081.6548	9426.5605	290.7251	2325.6548	2132.5601	805.7251	7178.6548	8969.5605	1939.7251	9928.6543	1895.5601	9182.7246	7486.6548	8282.5605	2251.7251	6764.6548	-254.04004	2296.5752	-2530.7197	11258.96	34692.574	7780.2803	3336.96	16813.574	5775.2803	6650.96	2969.5752	-51.719727	9674.96	4502.5752	4127.2803	4019.96	8856.5752	3025.2803	7877.96	3080.5752	5390.2803	3049.02	17064.07	6319.6152	2551.02	11849.07	5949.6152	5567.02	24046.07	6090.6152	774.02002	7507.0698	5118.6152	2771.02	11957.07	6636.6152	669.02002	8427.0703	1850.6152	3132.02	90.069824	-1999.3848	7152.02	4495.0698	7094.6152	11022.62	2181.3101	-1293.5049	11745.62	4523.3101	5447.4951	11611.645	3919.4248	15001.505	11846.645	4420.4248	12339.505	5507.645	1504.4248	2737.5049	7950.645	6900.4248	6485.5049	1932.7798	9487.4297	11576.115	7964.7798	5438.4302	13920.115	1077.7798	10724.43	13986.115	6198.7798	2580.4302	11798.115	8376.7793	3920.4302	12549.115	6163.7798	3887.4302	13302.115	4214.7798	1975.4302	7743.1152	14614.779	6861.4302	12366.115	16296.846	3569.915	-3600.7197	11277.846	1277.915	-4848.7197	1506.8452	2283.915	-3150.7197	2433.8452	16480.914	4159.2803	7317.8452	20598.914	6680.2803	1817.8452	13041.915	3926.2803	6689.8452	5594.915	8061.2803	4596.0898	5815.6904	5709.125	11937.09	2842.6904	-272.875	9705.0898	-103.30957	-1602.875	9739.0898	-243.30957	-1224.875	14998.03	3377.2349	940.41504	2742.03	6597.2349	5138.415	4062.03	18364.234	8497.415	10596.03	5434.2349	9095.415	16047.03	4165.2349	4836.415	2052.03	477.23486	4499.415	12634.03	6530.2349	6178.415	4381.0303	2370.2349	8534.415	21820.914	3062.4902	4735.8501	16353.915	5827.4902	15198.85	3634.915	16049.49	9545.8496	-1070.085	10845.49	10340.85	2254.0649	19722.99	8158.9351	2686.0649	10881.99	4650.9351	9565.0645	5334.9902	19399.936	6949.0649	7549.9902	8025.9351	2284.0649	16438.99	10637.936	4804.0649	4248.9902	8120.9351	10792.945	1180.7202	60.679688	7677.9453	10607.721	8615.6797	1571.9451	9803.7207	4400.6797	3340.9451	13035.721	4717.6797	343.94507	6172.7202	2649.6797	5584.9453	1484.7202	-1219.3203	6589.9453	2623.7202	3939.6797	10450.945	5122.7202	7051.6797	5682.2251	16187.516	4608.1797	3759.2251	13952.516	12483.18	10551.225	1139.5151	-2977.8203	9971.2246	2648.5151	8061.1797	7109.7202	1017.1851	-101.98486	13141.721	5795.1851	7413.0151	4875.7202	8681.1855	1714.0151	3830.7202	15748.186	11102.016	902.72021	11814.186	5972.0151	7200.7202	10153.186	6669.0151	11691.721	4388.1851	6835.0151	4516.7202	1501.1851	6580.0151	2607.7202	558.18506	3746.0151	5.5751953	22099.85	2415.8154	6612.5752	13226.85	14371.815	-1405.4248	43645.852	3255.8154	4155.5752	5256.8501	5568.8154	12734.575	4947.8501	8119.8154	4637.5752	4331.8501	3645.8154	9858.5752	3742.8501	2222.8154	2438.5752	1690.8501	2498.8154	2653.3652	13129.735	7843.6602	5102.3652	-1102.2646	-437.33984	2749.3652	14953.735	8415.6602	12229.365	-198.26465	0.66015625	306.36523	6902.7354	6683.6602	-646.63477	4405.7354	9320.6602	-80.634766	4047.7354	8314.6602	-958.63477	8286.7354	5151.6602	-49.634766	3843.7354	5130.6602	11860.365	3619.7354	8253.6602	11733.365	3109.7354	9282.6602	4962.2998	13287.529	11036.266	353.2998	20648.529	11369.266	15462.3	3558.5298	1865.2651	5014.2998	14236.529	11918.266	9750.2998	13868.529	10047.266	11173.3	7182.5298	15396.266	12243.3	1879.5298	1113.2651	1029.2998	6044.5298	7126.2651	14812.3	6474.5298	10202.266	1525.2998	6902.5298	6882.2651	1773.2998	5565.5298	6207.2651	11007.115	2294.8799	13328.775	9956.1152	100.87988	12012.775	9890.1152	1894.8799	8007.7749	4411.5703	6120.46	8113.48	12241.57	2746.46	3514.48	10250.57	1589.46	8959.4805	2315.5701	4300.46	7614.48	2809.5701	13820.46	10363.48	11664.57	2925.46	9783.4805	7367.5703	550.45996	5655.48	3162.1001	10081.555	2482.25	2581.1001	9877.5547	3031.25	1174.1001	11414.555	5789.25	3148.1001	8158.5552	411.25	1559.1001	5646.5552	169.25	8641.8945	4765.8599	7188.5898	2302.895	7882.8599	8151.5898	3111.895	13393.859	7271.5898	1858.895	14536.859	8641.5898	7562.895	2207.8599	2405.5898	6034.895	11280.859	8300.5898	4298.895	13999.859	7176.5898	6431.895	10089.859	9606.5898	10612.895	4997.8599	7923.5898	1471.895	4923.8599	10646.59	-707.10498	6515.8599	8908.5898	-1336.105	7174.8599	10255.59	10637.895	5234.8599	10706.59	6990.895	2580.8599	7296.5898	1651.0151	9059.3145	9410.3398	901.01514	7688.3149	5442.3398	5181.0151	5471.3149	15177.34	937.01514	11194.314	2490.3398	3809.0151	4170.3149	3471.3398	-37.984863	7852.3149	5359.3398	6833.8101	-2045.0498	189.70508	-760.18994	3363.9502	4589.7051	-1167.7051	5435.5601	4317.5752	3340.1001	7004.8901	693.81982	3798.1001	3476.8901	6312.8198	4380.1001	-56.109863	5316.8198	3725.6001	-1188.0249	-101.7002	12578.6	1072.9751	52.299805	189.6001	4958.9751	5474.2998	8902.5996	4424.9751	8145.2998	1590.6001	12418.975	4763.2998	8677.5996	1204.9751	10300.3	785.9751	29133.064	5759.5601	3653.915	18002.695	6479.9849	12330.915	5411.6948	6483.9849	3946.6101	12403.4	4108.6099	2338.6101	6763.3999	13705.609	5484.6104	1440.3999	4581.6099	5282.5703	17124.129	7694.2148	2680.5701	13872.13	5587.2148	13189.57	2700.1299	3612.2148	2550.5701	20679.129	6128.2148	4722.9048	14971.68	4930.98	2504.9048	6339.6802	4906.98	2502.9048	7532.6802	4849.98	1527.9048	446.68018	1598.98	-472.09521	1430.6802	5173.98	185.90479	8013.6802	7328.98	4023.9048	5063.6802	5872.98	2807.9048	8844.6797	11040.98	1362.9048	8970.6797	6192.98	4486.9048	2979.6802	5157.98	136.08496	9191.9004	1072.75	1176.085	23108.9	5442.75	15718.085	2734.8999	1410.75	5730.085	10646.9	4038.75	10448.085	5971.8999	6142.75	7896.085	3713.8999	7353.75	10979.82	1319.75	1590.29	10479.16	656.27002	2451.7849	2152.6499	6225.25	3257.6899	764.08496	13663.785	8170.4502	841.08496	10514.785	3849.4502	5365.085	-1709.2148	472.4502	10273.085	1720.7852	4962.4502	21021.51	3955.48	11776.21
-1461.9048	2106.145	11221.109	-1535.9048	19108.145	12114.109	8386.0957	2267.145	2327.1099	7238.0952	2956.145	2976.1099	-2332.9048	2903.145	9972.1094	9776.0957	5300.145	12743.109	-285.43018	1574.96	11494.445	7023.5698	3102.96	7042.4453	1661.625	27712.58	7226.4404	5155.625	20109.58	4628.4404	14958.625	7923.5801	14918.44	2170.625	17221.58	8783.4404	3522.625	13245.58	5501.4404	4680.625	18315.58	6548.4404	1801.5601	18591.779	11710.725	16593.561	2259.7798	5558.7251	4207.5601	13508.779	7043.7251	6377.5601	2307.7798	2075.7251	3273.5601	15922.779	10029.725	8384.5605	13314.779	11833.725	10393.561	4512.7798	11930.725	15018.561	6793.7798	12211.725	4653.71	25990.785	6553.0098	3566.71	9452.7852	11302.01	2602.71	2237.7852	10497.01	2221.71	18611.785	6025.0098	2272.71	7875.7852	7346.0098	2244.71	6511.7852	8255.0098	18132.711	7770.7852	11671.01	19561.711	5534.7852	11068.01	1324.71	5686.7852	5889.0098	6182.7852	21609.439	7244.1748	5999.7852	-531.56006	-209.8252	860.78491	9456.4395	5920.1748	4318.7852	13729.439	9478.1748	4124.7852	7667.4399	9680.1748	417.78491	1632.4399	7387.1748	5744.7852	4957.4399	6897.1748	17379.785	5570.4399	7659.1748	12400.085	6135.8149	8220.6299	11880.085	4895.8149	1777.6299	4482.085	19857.814	10696.63	-759.91504	12818.814	6851.6299	629.08496	19069.814	12032.63	13066.085	8838.8145	10927.63	7001.085	5191.8149	11340.63	8125.085	5755.8149	11302.63	2785.085	10839.814	8435.6299	6537.085	5428.8149	10831.63	-1044.915	3820.8149	10856.63	1727.46	2914.2798	443.65479	1643.46	9116.2793	5085.6548	3509.46	4972.2798	6844.6548	1470.6299	12317.885	6830.5996	657.62988	6972.8848	8547.5996	-192.37012	10687.885	7517.5996	-112.37012	3418.8848	7737.5996	-63.370117	4166.8848	3220.5996	-248.37012	5226.8848	5048.5996	6621.6299	325.88477	5723.5996	8200.04	4213.8452	315.55469	2261.04	22568.846	11419.555	7493.04	2592.8452	-2249.4453	-756.95996	7866.8452	6388.5547	-693.95996	23945.846	9070.5547	2041.04	7400.8452	4130.5547	2933.04	3474.8452	3626.5547	9260.04	3339.8452	5521.5547	9387.5801	15276.08	11526.275	4791.5801	7592.0801	9487.2754	2481.5801	8182.0801	7804.2749	3131.5801	12216.08	12963.275	7481.5801	528.08008	8815.2754	13044.58	1541.0801	8111.2749	10718.58	669.08008	9359.2754	7787.5801	2386.0801	8905.2754	8583.1504	16862.15	7060.8252	4228.1499	14874.15	6863.8252	3799.1499	12485.15	8386.8252	5680.1499	15744.15	6593.8252	14516.15	88.149902	-754.1748	7806.1499	1543.1499	7063.8252	2708.1499	5973.1499	9262.8252	3773.1499	1635.1499	6452.8252	5212.1499	201.1499	7814.8252	-754.8501	-1102.8501	7550.8252	-306.8501	6699.1499	7358.8252	2335.7002	18491.025	11259.895	3077.7002	14979.025	9795.8945	7848.7002	4999.0249	6245.895	-909.2998	9063.0254	5663.895	6420.7002	-814.9751	-1209.105	-1155.2998	1127.0249	7742.895	7510.7002	1074.0249	8350.8945	-1155.2998	10698.025	4953.895	4577.7002	1258.0249	8367.8945	2266.1299	-452.2002	3048.9951	13345.13	33695.801	13855.995	5040.1299	14706.8	9686.9951	9491.1299	421.7998	3252.9951	9767.1299	2828.7998	9189.9951	4369.1299	10697.8	7300.9951	10537.13	1537.7998	8351.9951	4793.625	14552.695	6083.8604	1985.625	4884.6953	6403.8604	5794.625	21305.695	6402.8604	1169.625	3427.6953	4716.8604	4215.625	7843.6953	6292.8604	1457.625	3354.6953	3843.8604	3375.625	-2392.3047	-3174.1396	11220.625	203.69531	3840.8604	11354.529	-216.7749	-1058.1904	8825.5293	2989.2251	5814.8096	9186.6699	4611.1055	21490.074	7443.6699	9193.1055	17143.074	5850.6699	398.10547	4415.0752	7496.6699	413.10547	7154.0752	3155.9902	8871.8701	6615.3848	13111.99	3860.8701	6870.3848	1367.9902	7693.8701	7880.3848	9098.9902	5246.8701	11460.385	7582.9902	5381.8701	9826.3848	9057.9902	3077.8701	7420.3848	3078.9902	5437.8701	3953.3848	18362.99	6681.8701	9967.3848	15526.35	1965.7549	-5233.085	14399.35	1942.7549	-4654.085	437.3501	-182.24512	-5137.085	2750.3501	12695.755	6864.915	5383.3501	17583.754	8561.915	1203.3501	10663.755	3404.915	6761.3501	3659.7549	5849.915	4551.5049	9484.0098	7148.8447	8239.5049	4552.0098	5974.8447	10424.505	3313.0098	1578.8447	7430.5049	2756.0098	4976.8447	19860.275	3071.405	621.20508	2747.2749	7788.4053	8252.2051	4242.2749	20510.404	7207.2051	9257.2754	12382.405	11219.205	15625.275	4777.4053	5641.2051	2899.2749	2266.405	3880.2051	11418.275	4897.4053	9720.2051	5077.2749	3464.405	8083.2051	19530.949	3956.1748	2156.54	14681.95	5847.1748	10346.54	2281.9502	14468.175	4640.54	-1912.0498	10888.175	9405.54	3433.5	15883.305	9952.5293	2418.5	12375.305	5803.5298	12376.5	6520.3052	20045.529	5214.5	6441.3052	9019.5293	3889.5	15665.305	9110.5293	6679.5	2205.3052	5446.5298	10040.975	2392.4648	356.23486	5931.9751	12393.465	12904.234	2818.9751	13131.465	7600.2349	2572.9751	17142.465	7517.2349	-415.0249	6464.4648	4604.2349	6116.9751	2199.4648	437.23486	7464.9751	2096.4648	7680.2349	11097.975	6949.4648	8908.2344	4358.1201	14922.98	9199.4004	4936.1201	14125.98	17082.4	10704.12	2049.98	964.3999	9680.1201	2668.98	11652.4	6327.8447	-1135.9048	-1835.7002	14326.845	1287.0952	4960.2998	4901.8447	-1326.9048	-2596.7002	4591.8447	15583.096	8267.2998	3335.845	10215.096	5775.2998	7958.8447	10085.096	5353.2998	14859.845	2199.0952	4268.2998	6787.8447	-1413.9048	3855.2998	2942.845	559.09521	1852.2998	1816.7549	19428.211	8137.23	4273.7549	11226.21	17879.23	-2218.2451	30431.211	4728.23	5830.7549	4800.21	9101.2305	10727.755	4660.21	7867.23	4911.7549	3966.21	10693.23	7299.7549	4802.21	8757.2305	2212.7549	1605.21	5974.23	1806.7749	13752.939	9728.0898	-3077.2251	1668.9399	1487.0898	348.7749	18161.939	8709.0898	8469.7754	1402.9399	-1142.9102	-822.2251	10267.939	6951.0898	-1676.2251	7902.9399	6832.0898	2446.7749	3341.9399	4897.0898	-1653.2251	9703.9395	6371.0898	-1194.2251	6303.9399	7064.0898	12248.775	5418.9399	10072.09	8382.7754	5540.9399	8710.0898	3316.7349	14747.87	6832.4551	1421.7349	13140.87	7155.4551	16493.734	1978.8701	-1376.5449	4087.7349	9469.8701	10831.455	11793.734	10855.87	9771.4551	12120.734	3100.8701	15323.455	8806.7344	-1545.1299	-1468.5449	-1904.2651	2501.8701	4199.4551	15117.734	2990.8701	8995.4551	144.73486	2725.8701	7134.4551	2008.7349	1051.8701	4850.4551	4513.7695	4795.0049	7207.0801	6461.7695	4511.0049	8110.0801	5450.7695	5710.0049	6707.0801	4632.1797	8099.3999	2094.2549	10543.18	5061.3999	4014.2549	9455.1797	3135.3999	4186.2549	3020.1799	6732.3999	3984.2549	3897.1799	14823.4	3977.2549	12278.18	3322.3999	2636.2549	7480.1797	462.3999	2857.2549	3557.905	7247.7549	5717.9399	1619.905	8496.7549	4832.9399	1675.905	8772.7549	6746.9399	2370.905	6482.7549	2066.9399	888.90503	4275.7549	1998.9399	8468.2051	1144.2002	8297.0195	3146.2051	5521.2002	10780.02	4271.2051	7649.2002	5550.02	4852.2051	12969.2	8928.0195	9072.2051	-726.7998	4730.02	6513.2051	9844.2002	9186.0195	7222.2051	10752.2	6982.02	8234.2051	7284.2002	9231.0195	12748.205	1023.2002	12112.02	3467.2051	2614.2002	8863.0195	766.20508	4146.2002	7801.02	221.20508	2563.2002	12039.02	13067.205	1680.2002	12075.02	5876.2051	-138.7998	6917.02	2930.3149	13079.705	8571.0645	2480.3149	8306.7051	4698.0649	6574.3149	5714.7051	12829.064	2785.3149	7988.7051	3203.0649	5779.3149	5185.7051	1276.0649	2986.3149	9972.7051	2493.0649	7138.7402	-2029.0151	-4085.875	417.74023	6478.9849	4037.125	-320.875	4860.0049	1004.9854	986.67505	3710.5649	1959.875	1748.675	4015.5649	6555.875	4375.6748	2822.5649	6850.875	2735.7148	1446.6802	-2134.0698	18071.715	2898.6802	-1957.0698	-578.28516	7936.6802	2262.9302	7233.7148	7214.6802	3205.9302	4898.7148	8577.6797	1900.9302	11008.715	3858.6802	7218.9302	4949.1499	20781.775	8292.7402	3848.1899	15286.145	2384.2002	11356.189	6356.145	-355.7998	2093.865	11928.83	3543.4751	1441.865	14157.83	13405.475	5851.8652	1298.8301	2919.4751	5789.3149	15898.35	7420.165	2570.3149	13868.35	6044.165	12241.314	1496.3501	3311.165	2921.3149	14209.35	6059.165	3521.9102	13208.555	5659.395	2500.9102	9851.5547	6832.395	3212.9102	7293.5552	7152.395	3365.9102	-724.44482	1574.395	-558.08984	-508.44482	4565.395	1354.9102	12214.555	5528.395	853.91016	6809.5552	3925.395	2079.9102	8311.5547	12294.395	8870.9102	2071.5552	5940.395	5488.9102	3032.5552	6347.395	986.0249	1063.5049	2061.8101	3621.0249	4536.5049	3579.8101	15106.025	3961.5049	835.81006	5943.0249	10322.505	7592.8101	10941.025	6293.5049	4854.8101	8578.0254	5677.5049	4927.8101	10847.04	1744.5249	829.08008	10715.985	-387.9502	1643.125	2090.7	8365.2695	5060.5898	3345.6599	15970.45	3624.9502	883.65991	17543.449	2736.9502	5941.6602	2066.4502	-48.049805	10578.66	8501.4502	4105.9502	24474.154	10828.02	9372.0645
2353.05	1034.7598	12517.12	2385.05	22302.76	13262.12	13955.05	1746.7598	950.12012	10716.05	830.75977	2169.1201	199.05005	471.75977	12114.12	10989.05	2007.7598	8687.1201	3133.1499	1518.5649	15265.77	7050.1499	3328.5649	6085.7695	3318.29	20596.84	5711.3047	5523.29	19367.84	3418.3047	14232.29	6694.8398	13051.305	3977.29	13063.84	6138.3047	5111.29	16198.84	4287.3047	6778.29	14904.84	8720.3047	325.40479	16039.779	6220.7246	15526.404	1996.7798	67.724609	3563.4048	11454.779	3932.7246	7150.4048	-350.22021	-2293.2754	1905.4048	17544.779	7285.7246	6050.4048	13526.779	8849.7246	11990.404	5516.7798	6704.7246	13226.404	4834.7798	7821.7246	3942.335	17496.66	5288.5947	3982.335	12339.66	9536.5947	1954.335	2184.6602	9686.5947	1441.335	13970.66	1625.5947	3493.335	5566.6602	4234.5947	1168.335	6428.6602	4494.5947	17768.336	5714.6602	9138.5947	18426.336	3854.6602	7906.5947	2307.335	2066.6602	1132.5947	4862.5098	19400.121	11051.6	12737.51	3061.1201	-536.40039	1994.51	10732.12	4083.5996	5451.5098	14330.12	6495.5996	7321.5098	10375.12	7490.5996	2197.51	4707.1201	9726.5996	7173.5098	6339.1201	6670.5996	18059.51	6171.1201	7819.5996	11876.404	4257.1851	8335.6299	13265.404	2765.1851	-58.370117	5668.4048	20727.186	9263.6299	1976.4048	16369.186	4269.6299	3518.4048	18514.186	8930.6299	13300.404	8489.1855	9949.6299	9003.4043	4217.1851	10275.63	11080.404	5782.1851	9068.6299	3751.4048	10219.186	5609.6299	10031.404	2256.1851	8997.6299	132.40479	1811.1851	9865.6299	475.18506	2520.1948	-4343.6396	1818.1851	7531.1948	-914.63965	1413.1851	3788.1948	1270.3604	1725.1802	13543.88	7639.77	542.18018	10995.88	7185.77	-338.81982	11973.88	823.77002	1114.1802	11219.88	9939.7695	428.18018	10141.88	7283.77	-727.81982	10630.88	5257.77	6561.1802	1934.8799	6682.77	10135.04	3901.6802	-1814.0195	4334.04	22276.68	9605.9805	10778.04	3518.6802	-471.01953	898.04004	9527.6797	7661.9805	774.04004	25282.68	10864.98	3276.04	4560.6802	3318.9805	4193.04	4169.6802	3380.9805	8981.04	4548.6802	3913.9805	6115.165	19847.1	14791.75	2933.165	12134.1	11638.75	3415.165	6422.1001	9711.75	814.16504	14957.1	11628.75	6646.165	4235.1001	10458.75	9210.165	2947.1001	8822.75	7603.165	2524.1001	7873.75	5574.165	2529.1001	9721.75	8274.415	16941.955	4699.0547	4859.415	18923.955	7653.0547	4835.415	17383.955	9437.0547	7813.415	14731.955	4482.0547	13180.415	1922.9551	221.05469	10245.415	2657.9551	7490.0547	4962.415	10865.955	7754.0547	6890.415	3140.9551	9027.0547	6452.415	2719.9551	5567.0547	3992.415	102.95508	6585.0547	4364.415	6932.9551	4671.0547	2302.5498	15913.975	6819.9951	2964.5498	17410.975	12771.995	6985.5498	9564.9746	7814.9951	1737.5498	10782.975	6739.9951	8825.5498	607.9751	696.99512	-200.4502	577.9751	9003.9951	8825.5498	1635.9751	7136.9951	576.5498	10077.975	4812.9951	8775.5498	3224.9751	7180.9951	-589.33496	1592.29	-624.7998	12284.665	34932.289	5051.2002	4280.665	19706.289	8414.2002	10195.665	4350.29	714.2002	11002.665	5757.29	9501.2002	3170.665	17082.289	4922.2002	7363.665	3927.29	6471.2002	2901.5698	19915.984	10280.096	2544.5698	10250.984	8921.0957	12007.57	13693.984	2355.0952	9.5698242	9362.9844	7629.0952	3854.5698	15144.984	12216.096	429.56982	9875.9844	8018.0952	5609.5698	1995.9849	322.09521	6153.5698	5704.9849	9457.0957	9336.9502	417.9751	2001.5498	9062.9502	3124.9751	12928.55	8679.1699	2889.21	16701.5	5113.1699	11007.21	12603.5	2346.1699	-256.79004	4414.5	7461.1699	850.20996	5042.5	3686.2852	6576.6553	10881.689	9853.2852	-555.34473	11351.689	2343.2852	5282.6553	11458.689	10036.285	261.65527	11247.689	7548.2852	2298.6553	9434.6895	9748.2852	1487.6553	9242.6895	6970.2852	-1567.3447	6653.6899	14736.285	1225.6553	11774.689	14416.445	3478.73	-7990.0996	14901.445	2407.73	-8374.0996	1451.4451	2263.73	-6710.0996	4234.4453	15315.73	1041.9004	5511.4453	19092.73	1885.9004	4609.4453	10254.73	1700.9004	10613.445	2328.73	2943.9004	5469.0498	10133.665	7491.6948	3227.05	2885.665	9662.6953	8965.0498	3648.665	6301.6948	9354.0498	3175.665	6166.6948	10669.7	1331.3452	261.2002	3013.7	7227.3452	5452.2002	3280.7	19512.346	7284.2002	9244.7002	8467.3457	7153.2002	12608.7	3963.3452	7289.2002	3035.7	1746.3452	2057.2002	12998.7	2556.3452	7820.2002	4939.7002	1818.3452	7693.2002	19379.9	1785.1602	4181.1802	16300.9	4531.1602	15193.18	4535.8999	16367.16	7414.1802	213.8999	12000.16	10766.18	1577.1748	13621.67	8211.5752	621.1748	9050.6699	3312.5752	10704.175	3662.6699	19845.574	2895.1748	3140.6699	6334.5752	528.1748	9314.6699	12128.575	3374.1748	974.66992	3844.5752	5296.5547	3643.115	4049.6201	8091.5547	11576.115	13858.62	3081.5549	14542.115	8130.6201	3100.5549	15806.115	9729.6201	1825.5549	8108.1152	9112.6201	5681.5547	2565.115	2091.6201	6898.5547	4983.1152	7850.6201	12698.555	7328.1152	10242.62	1612.9102	17881.74	5793.7651	2768.9102	18327.74	16069.766	8706.9102	2771.7402	1644.7651	7153.9102	3461.7402	13381.766	7688.6602	-214.41992	-511.02539	13235.66	3973.5801	3833.9746	5528.6602	16.580078	-2418.0254	6050.6602	15973.58	6711.9746	2514.6599	9882.5801	3321.9746	6736.6602	14232.58	4981.9746	12308.66	2876.5801	5240.9746	7605.6602	1110.5801	1111.9746	4186.6602	-354.41992	5188.9746	1406.1001	21014.529	4140.0098	7064.1001	12783.529	17553.01	-1060.8999	38445.531	3893.0098	3073.1001	7109.5298	6763.0098	13619.1	4452.5298	6628.0098	4946.1001	4020.5298	5626.0098	7789.1001	2997.5298	9660.0098	4675.1001	2823.5298	4591.0098	3593.875	11325.67	9417	-978.125	-1770.3301	-816	2131.875	17094.67	10985	10872.875	-99.330078	-278	705.875	9640.6699	8529	1093.875	6517.6699	10813	5722.875	-299.33008	7314	-684.125	6357.6699	7704	-726.125	5467.6699	8161	12480.875	4259.6699	8941	10786.875	5825.6699	9544	7168.5947	17450.965	9321.8799	4648.5947	17900.965	8184.8799	17068.596	5857.9648	183.87988	8723.5947	13246.965	12333.88	10774.595	17223.965	11482.88	13217.595	6424.9648	13230.88	12960.595	2008.9648	1093.8799	1534.595	4656.9648	7195.8799	15101.595	4426.9648	11460.88	2350.595	9088.9648	5833.8799	2619.595	4764.9648	7042.8799	8984.4551	3456.145	6130.4502	12221.455	4993.145	6469.4502	9045.4551	2479.145	6233.4502	3307.155	6680.6899	7284.645	10966.155	5820.6899	4355.645	10314.155	871.68994	6234.645	3246.155	4985.6899	7074.645	3409.155	15314.689	8155.645	10556.155	2162.6899	6039.645	7122.1553	43.689941	6833.645	363.51514	7735.125	4805.9302	653.51514	9821.125	6118.9302	581.51514	9682.125	4256.9302	1114.5151	8046.125	2272.9302	-1520.4849	4633.125	1079.9302	13807.765	4637.3252	4917.4751	3819.7649	9814.3252	7420.4751	4679.7646	11515.325	6494.4751	5555.7646	13633.325	7959.4751	9760.7646	2059.3252	3037.4751	8118.7646	10876.325	5806.4751	6682.7646	12284.325	6499.4751	9309.7646	8883.3252	8063.4751	11332.765	5716.3252	9496.4746	3250.7649	8284.3252	7399.4751	2693.7649	5537.3252	4791.4751	2435.7649	4557.3252	9136.4746	13510.765	4242.3252	9535.4746	7395.7646	2818.3252	6991.4751	-304.99512	17866.975	8476.8145	-1929.9951	6870.9751	5618.8149	3308.0049	6647.9751	17116.814	-2554.9951	8091.9751	4251.8149	2846.0049	5317.9751	4343.8149	-1826.9951	10314.975	1360.8149	7718.0049	3654.645	-84.140137	-101.99512	7450.645	4528.8599	-888.35498	4408.3301	7927.6499	-539.16992	6626.5952	2664.04	-258.16992	7412.5952	8249.04	1235.8301	2120.5952	5214.04	7339.5352	-3043.0547	-1579.7695	12672.535	-3244.0547	-1965.7695	1857.5349	3926.9453	1393.2305	11118.535	548.94531	4333.2305	13020.535	-554.05469	5585.2305	11592.535	-318.05469	5948.2305	3246.425	21814.801	11617.54	2702.3101	15028.955	5499.54	8833.3105	6080.9551	5581.54	3229.4399	14668.18	5445.4951	1854.4399	11690.18	11460.495	5625.4399	2838.1802	3895.4951	2982.2002	16244.87	6734.9951	1140.2002	10145.87	6220.9951	9842.2002	2420.8701	2597.9951	126.2002	19292.871	5775.9951	7128.2402	10153.37	826.21484	2685.24	11383.37	5941.2148	4957.2402	5905.3701	4756.2148	4185.2402	1375.3701	428.21484	723.23999	1262.3701	7397.2148	2920.24	10738.37	5834.2148	1354.24	5172.3701	4005.2148	7470.2402	8499.3701	13532.215	9020.2402	2710.3701	6955.2148	8210.2402	3475.3701	6117.2148	2049.825	14053.33	1632.2549	1873.825	13141.33	4170.2549	11105.825	3718.3301	-1626.7451	9810.8252	6111.3301	2871.2549	11073.825	4448.3301	5024.2549	7666.8252	3117.3301	4681.2549	8624.165	-1192.7251	1241.5098	7988.2749	2316.8452	2296.595	1168.2051	5452.3799	4656.7451	4198.79	10588.064	6919.71	1340.79	13071.064	5098.71	6763.79	-1676.9351	1537.71	11654.79	1480.0649	5572.71	19982.67	8043.6201	14521.675
3002.8999	4950.5049	12685.016	8893.9004	10342.505	12589.016	11413.9	4677.5049	513.01514	9893.9004	4131.5049	3359.0151	354.8999	2159.5049	8027.0151	15261.9	6906.5049	14267.016	886.26489	2829.2402	14747.535	5866.2646	5139.2402	8790.5352	1463.7949	24132.469	9855.5801	3634.7949	17872.469	4395.5801	14443.795	3216.4697	16250.58	2134.7949	15134.47	9770.5801	2747.7949	12611.47	8693.5801	5005.7949	14720.47	11218.58	1039.0249	15820.436	9882.3398	13968.025	2812.4351	2471.3398	3447.0249	11593.436	8729.3398	7558.0249	1414.4351	-296.66016	2927.0249	17207.436	10296.34	6495.0249	16362.436	12952.34	10072.025	8372.4355	8328.3398	13884.025	7194.4351	9249.3398	-506.04004	23200.195	11168.035	123.95996	16249.195	8458.0352	-2533.04	5829.1948	11278.035	9274.96	7283.1948	3059.0352	637.95996	6636.1948	4744.0352	-2554.04	7107.1948	5955.0352	16691.961	8155.1948	10667.035	14696.96	6196.1948	13458.035	-1339.04	6031.1948	6618.0352	5045.0952	25087.785	7623.3203	12912.096	1644.7852	31.320312	1067.0952	9548.7852	5489.3203	3156.0952	14646.785	6931.3203	8508.0957	11292.785	9575.3203	1461.0952	3299.7852	12032.32	4837.0952	9233.7852	5510.3203	18569.096	5813.7852	9724.3203	11200.275	4644.1948	7632.6152	12647.275	3734.1948	-2405.3848	4655.2749	17654.195	5545.6152	106.2749	12037.195	2052.6152	2604.2749	19274.195	6125.6152	11489.275	8565.1953	4984.6152	7350.2749	4129.1948	5604.6152	9903.2754	5229.1948	7448.6152	4394.2749	6077.1948	4326.6152	9874.2754	1742.1948	9224.6152	-89.725098	2332.1948	8754.6152	2467.28	-809.08984	-1194.2148	2641.28	5713.9102	3398.7852	2849.28	2142.9102	4170.7852	1888.5	11664.779	9011.1094	1564.5	12519.779	8204.1094	7825.5	-282.22021	91.109863	2766.5	6767.7798	9863.1094	23.5	6745.7798	3871.1099	298.5	9496.7793	6917.1099	9505.5	1471.7798	8550.1094	12677.075	3005.3599	2429.3999	3946.075	16791.359	11436.4	9137.0752	1554.3599	2416.3999	2179.075	6137.3599	9250.4004	412.07495	21444.359	11361.4	5129.0752	1954.3599	5587.3999	3448.075	7231.3599	5277.3999	8572.0752	3677.3599	7246.3999	8334.7549	19403.875	13430.01	3158.7549	10527.875	9792.0098	4327.7549	12823.875	11959.01	1579.7549	13811.875	8915.0098	6415.7549	4818.875	8481.0098	10554.755	4680.875	11051.01	10434.755	2699.875	9115.0098	8521.7549	5260.875	8070.0098	7415.1802	19102.785	2951.3096	4589.1802	17477.785	3749.3096	2413.1802	12555.785	5132.3096	7065.1802	11870.785	2573.3096	15352.18	395.78516	-2913.6904	7827.1802	3073.7852	4697.3096	4749.1802	6438.7852	3325.3096	5157.1802	2102.7852	4152.3096	4512.1802	698.78516	2663.3096	164.18018	-2287.2148	4592.3096	1627.1802	5781.7852	2387.3096	1853.9302	16158.135	10246.555	2578.9302	17876.135	12515.555	6300.9302	10193.135	10088.555	562.93018	9520.1348	9521.5547	7039.9302	2770.1348	2062.5552	276.93018	2032.1348	11749.555	8223.9297	4300.1348	11953.555	-751.06982	10842.135	11542.555	5656.9302	5206.1348	10837.555	-309.6499	-308.2251	2398.875	13302.35	34638.773	12037.875	3295.3501	16694.775	7856.875	11127.35	615.7749	3467.875	11789.35	2761.7749	9017.875	6156.3501	7036.7749	9177.875	6884.3501	607.7749	7629.875	4963.27	18948.535	10673.795	4734.27	9031.5352	8234.7949	17112.27	3126.5352	2256.7949	1391.27	10285.535	7053.7949	4709.27	14168.535	7087.7949	1452.27	8069.5352	7109.7949	5946.27	690.53516	1979.7949	12179.27	4362.5352	5293.7949	7782.0801	1768.23	-1147.2402	10359.08	6465.23	10061.76	10282.061	6834.6748	15611.96	5471.0601	19035.676	13877.96	4451.0601	4227.6748	3757.96	10521.061	5075.6748	5906.96	4376.79	16846.445	5687.7402	11004.79	4028.4448	4398.7402	2258.79	9432.4453	4437.7402	6689.79	5412.4448	9938.7402	10259.79	6568.4448	4872.7402	8504.79	5357.4448	6238.7402	4072.79	7071.4448	4116.7402	15420.79	6942.4448	5504.7402	15584.22	779.24023	2318.8398	12088.22	-375.75977	1739.8398	2731.22	-1594.7598	2590.8398	2933.22	13833.24	11855.84	6759.2197	18345.24	12997.84	4343.2197	9929.2402	10731.84	8587.2197	956.24023	13564.84	4752.4502	3131.1699	9627.5654	2523.45	-745.83008	6193.5654	7785.4502	734.16992	3532.5654	8202.4502	1430.1699	7356.5654	12025.305	2461.8101	2446.8999	601.30518	7506.8101	7766.8999	1283.3052	20119.811	9280.9004	8829.3047	10225.811	8712.9004	17351.305	6310.8101	8265.9004	2754.3052	1373.8101	5626.8999	9994.3047	3630.8101	8778.9004	3709.3052	2277.8101	9203.9004	18786.705	3662.7202	3369.1499	12524.705	7695.7202	14427.15	-1392.2949	12254.721	8682.1504	-3941.2949	14404.721	7095.1499	700.73486	14409.779	5069.3799	-382.26514	8717.7793	4798.3799	12251.734	2190.7798	17295.379	5673.7349	4356.7798	7291.3799	738.73486	10888.779	9077.3799	3788.7349	-550.22021	4896.3799	10543.33	2245.4199	3921.8652	6227.3301	9246.4199	13664.865	2464.3301	14915.42	7816.8652	3288.3301	14952.42	13172.865	749.33008	8080.4199	5606.8652	4668.3301	3361.4199	3869.8652	9567.3301	1848.4199	9693.8652	13851.33	4092.4199	1500.8652	2570.6399	15630.575	9442.875	2930.6399	13638.575	14892.875	9244.6396	515.5752	2415.875	8705.6396	1110.5752	13621.875	9075.9453	2105.2852	54.379883	14987.945	3983.2852	4733.3799	4552.9453	1799.2852	-623.62012	4921.9453	18208.285	10208.38	1722.9451	14025.285	4455.3799	5863.9453	10854.285	6034.3799	13016.945	3726.2852	6207.3799	5166.9453	2552.2852	4602.3799	5295.9453	2311.2852	2683.3799	3072.875	18867.529	5243.6152	7114.875	8124.5298	19765.615	186.875	35723.531	5970.6152	6328.875	3513.5298	8416.6152	12164.875	3464.5298	8437.6152	5475.875	4422.5298	7768.6152	9955.875	1772.5298	8222.6152	1159.875	5154.5298	6004.6152	1127.8252	11901.725	7347.7852	-2290.1748	-2053.2749	87.785156	1771.8252	15108.725	6134.7852	10684.825	-983.2749	-383.21484	-956.1748	7765.7251	8545.7852	-149.1748	4419.7251	8102.7852	2726.8252	2768.7251	7510.7852	2041.8252	1740.7251	8114.7852	-1219.1748	3695.7251	7336.7852	11400.825	5638.7251	9596.7852	9867.8252	3900.7251	10831.785	-3020.6104	16537.84	10955.88	5211.3896	1756.8398	10714.88	8782.3896	2244.8398	1826.8799	-3364.6104	17163.84	14944.88	1831.3896	11419.84	10838.88	8645.3896	6721.8398	17066.879	6226.3896	739.83984	3463.8799	-6437.6104	5264.8398	8788.8799	6890.3896	2114.8398	13208.88	-5879.6104	4128.8398	10193.88	-5943.6104	4267.8398	7310.8799	6925.9248	3991.4951	6398.3799	7979.9248	3645.4951	6721.3799	6232.9248	3941.4951	8891.3799	1494.5601	10550.141	8311.7344	8872.5605	8767.1406	6697.7349	8636.5605	4635.1401	7258.7349	476.56006	8276.1406	7434.7349	2014.5601	17680.141	9600.7344	9505.5605	4040.1401	7874.7349	4429.5601	4018.1401	9574.7344	1473.8848	11284.29	5064.0098	1873.8848	6304.29	5440.0098	1601.8848	9575.29	6350.0098	1482.8848	6591.29	4922.0098	-406.11523	4496.29	1980.0098	10552.795	4804.29	8446.75	3455.7949	9131.29	5563.75	2219.7949	8068.29	7672.75	3276.7949	18481.289	7779.75	8907.7949	2236.29	4710.75	4664.7949	13466.29	7327.75	2645.7949	17377.289	7408.75	4858.7949	11910.29	12892.75	9932.7949	4886.29	7972.75	533.79492	9783.29	9407.75	-679.20508	7569.29	8582.75	-1179.2051	8322.29	9390.75	9925.7949	5738.29	13236.75	6278.7949	5047.29	7487.75	4367.165	8864.4502	4948.6553	2450.165	3277.4502	631.65527	6724.165	3459.4502	11506.655	3502.165	5265.4502	-269.34473	6233.165	3200.4502	-727.34473	3448.165	5018.4502	-936.34473	6784.0303	686.83496	-1862.9048	804.03003	6461.835	4923.0952	-1733.23	2294.1802	6060.4102	784.86011	5079.4351	2319.5352	2208.8601	4320.4351	3612.5352	4551.8604	485.43506	2511.5352	4606.6602	2246.71	-4297.3203	11538.66	3758.71	-3923.3203	754.66016	9936.71	-320.32031	8412.6602	5278.71	4685.6797	8805.6602	4634.71	535.67969	8035.6602	4812.71	5335.6797	1976.45	23042.67	6899.0498	3225.1899	18257.055	2895.7002	12187.189	3503.0552	1193.7002	1585.6899	17361.73	4833.8301	-874.31006	15936.73	9881.8301	4060.6899	2990.73	2808.8301	4051.73	15135.825	5726.665	3397.73	6830.8252	3080.665	11948.73	1784.8252	-186.33496	2225.73	13069.825	3421.665	11110.925	1119.8301	1334.1201	1877.9248	11333.83	5404.1201	2782.9248	6858.8301	3677.1201	1395.9248	331.83008	1332.1201	-969.0752	-750.16992	3907.1201	-518.0752	9697.8301	5352.1201	1751.9248	6667.8301	5022.1201	3385.9248	8448.8301	12418.12	4595.9248	2874.8301	5683.1201	5497.9248	3377.8301	4153.1201	-1147.79	-420.81982	5070.4102	827.20996	6420.1802	3734.4099	9869.21	2088.1802	1546.4099	8411.21	5154.1802	6905.4102	6508.21	7647.1802	6226.4102	7071.21	3535.1802	10973.41	8694.5752	480.50488	1240.2451	7695.2402	-789.69482	2853.3149	-596.31982	6424.3198	6065.79	-136.00977	14219.43	6468.1802	-3560.0098	13891.43	4576.1802	2425.9902	276.43018	274.18018	6947.9902	3723.4302	7820.1802	19607.221	7223.6899	9276.4248
-2564.0049	3105.3198	12506.064	6690.9951	9146.3203	10290.064	5722.9951	1582.3198	-755.93506	8686.9951	3806.3198	789.06494	-2786.0049	1523.3198	8134.0649	10238.995	5746.3198	9457.0645	158.8999	-750.64502	15459.734	2534.8999	7367.355	9476.7344	2683.665	19872.385	7169.2002	5388.665	18298.385	3340.2002	14663.665	6015.3848	15795.2	3808.665	12786.385	7871.2002	4837.665	12475.385	4491.2002	5946.665	16347.385	11206.2	-401.64502	7949.9248	8032.8398	18810.355	3074.9248	1129.8398	3613.355	14517.925	6126.8398	8096.355	2427.9248	-1180.1602	3332.355	15372.925	5683.8398	6100.355	14475.925	8439.8398	9658.3555	5491.9248	8730.8398	16457.355	6639.9248	7840.8398	259.66992	25472.615	8771.1855	1852.6699	12795.615	11354.186	-785.33008	3153.6152	12187.186	8133.6699	6206.6152	7613.1851	411.66992	9025.6152	7532.1851	-1279.3301	3778.6152	9008.1855	15094.67	4357.6152	13427.186	11615.67	3798.6152	10951.186	458.66992	3094.6152	7646.1851	5814.0049	21712.311	9671.96	12679.005	1295.3101	4039.96	1848.0049	8743.3105	9235.96	4338.0049	12180.311	10430.96	2638.0049	10918.311	13403.96	874.00488	2065.3101	14983.96	4181.0049	5555.3101	13421.96	16829.004	5996.3101	14495.96	13308.43	6236.1299	2191.3896	14808.43	2190.1299	-4504.6104	6860.4302	20170.129	3811.3896	10.430176	15895.13	1852.3896	2933.4302	22290.129	5107.3896	10089.43	4352.1299	1522.3896	7737.4302	5605.1299	2589.3896	12196.43	4181.1299	1607.3896	5362.4302	8674.1299	1830.3896	8355.4297	4609.1299	6729.3896	-62.569824	2493.1299	5873.3896	1453.405	-685.7251	325.01953	1318.405	5082.2749	2203.0195	2738.405	2248.2749	4565.0195	-475.50977	15386.42	4447.0352	396.49023	12811.42	3715.0352	5467.4902	1984.4199	-2242.9648	-383.50977	7120.4199	7132.0352	-266.50977	7803.4199	4865.0352	-1007.5098	10410.42	2330.0352	7067.4902	3468.4199	4292.0352	19825.516	4093.9551	1287.1201	4901.5146	17065.955	13590.12	10197.515	1906.9551	-389.87988	1023.5149	11401.955	6228.1201	10639.515	8807.9551	11644.12	5614.5146	1532.9551	6643.1201	923.51489	5806.9551	3796.1201	4614.5146	2651.9551	7251.1201	6188.9702	19711.471	11269.05	2075.9702	7486.4702	10398.05	651.97021	10657.471	982.0498	1704.9702	14111.471	9322.0498	6010.9702	3965.4702	8467.0498	9897.9707	3719.4702	11265.05	4141.9702	3160.4702	9261.0498	6989.9702	3738.4702	9183.0498	7413.7451	18610.42	7800.7402	5052.7451	20615.42	9412.7402	3644.7451	16904.42	9615.7402	4980.7451	19143.42	7921.7402	14553.745	2165.4199	214.74023	8607.7451	3272.4199	7104.7402	4283.7451	9380.4199	6420.7402	7107.7451	3234.4199	9589.7402	6988.7451	2371.4199	5107.7402	5385.7451	1357.4199	6051.7402	1856.7451	7931.4199	4172.7402	1435.1748	13081.145	9092.9004	4934.1748	13702.145	7117.8999	2772.1748	2825.1445	8589.9004	2056.1748	7258.1445	10428.9	11231.175	-585.85547	2626.8999	-671.8252	-1216.8555	12779.9	9799.1748	469.14453	9779.9004	402.1748	8399.1445	6684.8999	6167.1748	-37.855469	10208.9	1219.1201	-2746.4302	2455.8999	31922.121	12707.57	12345.9	5016.1201	15355.57	11122.9	11399.12	850.56982	5268.8999	13671.12	3898.5698	8974.9004	3971.1201	12558.57	13544.9	9255.1201	659.56982	9507.9004	5984.2798	13289.62	3958.0996	5164.2798	9184.6201	6065.0996	15721.279	398.62012	-1222.9004	378.27979	5412.6201	4564.0996	1869.2798	14004.62	7457.0996	483.27979	4590.6201	5449.0996	5757.2798	-1891.3799	-2070.9004	7931.2798	961.62012	6253.0996	10865.035	2666.915	2077.875	13271.035	9788.915	14567.875	6850.835	9191.2002	18945.379	7220.835	12412.2	16507.379	4739.835	1851.2002	6476.3799	11897.835	-421.7998	5745.3799	1997.6299	7332.0498	12522.625	9860.6299	2651.0498	6506.625	-406.37012	12038.05	11811.625	5899.6299	529.0498	10825.625	8665.6299	2204.0498	8336.625	6485.6299	2641.0498	10302.625	4110.6299	542.0498	9599.625	13685.63	4678.0498	8367.625	11972.04	2375.5049	-6371.0596	8181.04	2200.5049	-7726.0596	-1886.96	-972.49512	-7665.0596	2160.04	12590.505	2037.9404	2007.04	14985.505	4833.9404	301.04004	7323.5049	4535.9404	6279.04	4043.5049	6919.9404	8673.6855	421.625	11073.805	2056.6851	-739.375	7162.8052	6089.6851	1145.625	5623.8052	5672.6851	3784.625	8135.8052	14896.99	-1403.5195	-3723.0146	2507.99	1708.4805	2881.9854	4432.9902	14348.48	4190.9854	8830.9902	3767.4805	5835.9854	13870.99	-1608.5195	5076.9854	1775.99	-4261.5195	-1885.0146	9261.9902	2403.4805	2772.9854	4259.9902	-3051.5195	5730.9854	20159.82	2411.9849	3527.96	16293.82	6038.9849	18509.961	3622.8198	14866.984	7200.96	481.81982	6248.9849	14062.96	3752.365	15930.775	9663.0801	2664.365	11196.775	5691.0801	13445.365	3274.7749	18626.08	6790.3652	3979.7749	9281.0801	3622.365	11512.775	11361.08	6824.3652	1778.7749	4782.0801	9275.1348	1232.5801	-1205.4453	8206.1348	9769.5801	8139.5547	4460.1348	13263.58	3859.5547	5666.1348	15341.58	6961.5547	3392.135	6218.5801	2278.5547	7332.1348	924.58008	-1923.4453	9029.1348	1271.5801	3441.5547	14130.135	3284.5801	-1339.4453	2236.0649	14460.77	4724.625	681.06494	12491.77	11008.625	5044.0649	2249.77	-3347.375	6286.0649	4491.77	8016.625	7410.9302	3113.8652	1764.105	12509.93	4944.8652	8874.1055	4987.9302	1796.8652	1449.105	4499.9302	18074.865	7841.105	671.93018	13434.865	8300.1055	7448.9302	11032.865	9137.1055	11752.93	5773.8652	9526.1055	7030.9302	2689.8652	5580.105	3588.9302	2303.8652	7130.105	2649.6001	18151	3997.7402	5338.6001	5651	15072.74	512.6001	33625	2695.7402	7528.6001	2746	4578.7402	12368.6	2103	7183.7402	6401.6001	3989	3698.7402	10075.6	2657	5714.7402	1843.6001	3413	2689.7402	3131.145	16013.359	8681.6953	-1327.855	1026.3599	-2010.3047	3225.145	17666.359	6447.6953	11588.145	2264.3599	-1916.3047	-712.85498	13095.359	5635.6953	-142.85498	7352.3599	6171.6953	4437.145	1839.3599	3196.6953	3544.145	2039.3599	2084.6953	-2122.855	6809.3599	5677.6953	11767.145	4614.3599	6166.6953	11630.145	6191.3599	7570.6953	4436.165	15292.346	7238.0752	12677.165	3320.3452	1744.0752	15423.165	3878.3452	-2347.9248	7470.165	8397.3457	-2349.9248	7976.165	14661.346	6406.0752	12917.165	8663.3457	13168.075	13539.165	2374.3452	-3020.9248	347.16504	8630.3457	3765.0752	14577.165	6020.3452	7769.0752	0.16503906	6947.3452	1990.0752	-329.83496	7645.3452	1834.0752	12787.766	5440.9302	6905.8052	9760.7656	3408.9302	7517.8052	9377.7656	1489.9302	6319.8052	1178.6899	9620.4043	8312.2793	7312.6899	5899.4048	10023.279	6370.6899	2867.4048	7174.2798	-394.31006	7315.4048	7310.2798	1474.6899	15809.404	11255.279	7785.6899	2919.4048	7576.2798	3475.6899	3132.4048	6232.2798	2511.9451	4003.3945	4270.9751	3088.9451	5712.3945	6494.9751	2214.9451	6432.3945	6094.9751	3850.9451	3142.3945	3204.9751	1982.9451	1637.3945	3870.9751	5834.1948	1756.2002	8949.0752	237.19482	5501.2002	6764.0752	-354.80518	9535.2002	7791.0752	180.19482	15683.2	7542.0752	6357.1948	1229.2002	2510.0752	1500.1948	10223.2	5938.0752	2463.1948	9368.2002	5659.0752	5305.1948	8138.2002	8747.0752	6409.1948	12641.2	9491.0752	-1983.8052	8694.2002	10104.075	-3485.8052	4001.2002	9578.0752	-2754.8052	5585.2002	8318.0752	9034.1953	3447.2002	11399.075	5386.1948	2133.2002	5685.0752	3677.9199	11364.505	5698.1104	2707.9199	7026.5049	5123.1104	7333.9199	4823.5049	9299.1104	2843.9199	10192.505	66.110352	5766.9199	5156.5049	2322.1104	3493.9199	7142.5049	322.11035	7507.6001	260.15479	883.27979	2200.6001	5521.1548	6932.2798	1632.7151	2142.5649	7967.375	1735.085	4874.6553	757.83496	2070.085	3151.6553	6283.835	6495.085	-942.34473	2458.835	4830.085	1473.8501	-6329.7803	10277.085	3142.8501	-5612.7803	-542.91504	9572.8496	-1461.7803	10151.085	5361.8501	2591.2197	8988.085	2581.8501	-269.78027	8517.085	6887.8501	3005.2197	1117.5249	31856.311	8524.5254	3547.3	17609.275	5306.3848	10899.3	2865.2749	6392.3848	3813.145	13021.395	5155.0151	1171.145	18152.395	12601.016	6813.145	1950.395	3518.0151	3644.27	15103.615	2377.8901	2464.27	8955.6152	2519.8901	13149.27	3500.6152	-1888.1099	2510.27	18238.615	919.89014	13754.22	3767.5752	1812.4399	4057.22	10179.575	5439.4399	4334.2197	5069.5752	3663.4399	4541.2197	1334.5752	933.43994	1240.22	1883.5752	4460.4399	2141.22	10097.575	3985.4399	2513.22	10603.575	5700.4399	7562.2197	7903.5752	12280.439	7185.2197	2849.5752	8458.4395	8595.2197	3936.5752	4329.4399	-596	17436.795	2985.375	957	4694.7949	-590.625	13696	3684.7949	-1236.625	9259	3769.7949	3108.375	9711	6728.7949	4816.375	9477	5311.7949	4373.375	8688.2354	2895.0498	1908.7949	8137.9854	2102.9448	1613.6299	-344.25488	7468.2852	5175.7798	3219.4199	12739.3	8376.1445	356.41992	16506.301	7453.145	4415.4199	1415.2998	1064.145	9257.4199	4855.2998	7196.145	22894.305	4924.3447	9698.1055
-2247.8799	2434.8252	10439.31	2899.1201	8287.8252	11757.31	5074.1201	1210.8252	-1877.6904	7247.1201	-80.174805	469.30957	-3832.8799	2163.8252	9303.3096	10171.12	3959.8252	11220.31	420.43994	2345.7598	9119.1504	915.43994	10505.76	3888.1504	3364.595	29089.664	3134.1699	6690.5947	19895.664	4950.1699	16620.596	5660.665	9925.1699	4317.5947	18851.664	4549.1699	6256.5947	15503.665	3050.1699	7334.5947	19290.664	8852.1699	1292.395	6172.54	7849.8599	14188.395	3939.54	4632.8599	4272.395	11567.54	9682.8594	8597.3945	-711.45996	471.85986	2351.395	13412.54	10718.859	9190.3945	15354.54	8836.8594	8507.3945	5866.54	10129.859	11150.395	4205.54	12830.859	50.234863	9580.1094	6234.1401	579.23486	13337.109	8955.1406	-651.76514	2330.1099	11326.141	6991.2349	6799.1099	7433.1401	1172.2349	6475.1099	6119.1401	-704.76514	4195.1099	7442.1401	10010.234	5670.1099	9031.1406	15832.234	5363.1099	12344.141	100.23486	5128.1099	5682.1401	4011.2852	22428.93	12376.45	8710.2852	2392.9302	4238.4502	637.28516	12157.93	6680.4502	1080.2852	17232.93	12136.45	1574.2852	9163.9297	15640.45	-316.71484	2817.9302	14621.45	3738.2852	7668.9302	11194.45	17263.285	7503.9302	11606.45	8652.6104	4053.7998	8019.52	15612.61	3220.7998	1472.52	5793.6104	17795.801	9452.5195	2379.6101	9173.7998	2430.52	2596.6101	18115.801	10811.52	11985.61	5293.7998	8567.5195	11437.61	2458.7998	9025.5195	13271.61	3529.7998	9343.5195	7020.6104	9536.7998	6865.52	8846.6104	1495.7998	10414.52	990.61011	3180.7998	13375.52	920.92505	1265.5449	2363.9248	2465.925	9027.5449	5151.9248	4079.925	6457.5449	5676.9248	-391.84521	9992.1504	8198.0645	4324.1548	5454.1499	-130.93506	8330.1543	461.1499	-1425.9351	1176.1548	1763.1499	8494.0645	-223.84521	6556.1499	5552.0649	823.15479	5038.1499	5644.0649	3473.1548	6004.1499	8466.0645	13316.015	3277.605	1176.6001	4533.0146	18002.605	11636.6	11568.015	2825.605	1946.6001	2261.0149	7592.605	8510.5996	11676.015	7619.605	8530.5996	6102.0146	1256.605	5514.6001	1682.0149	6126.605	4755.6001	7630.0146	1738.605	7035.6001	6596.7998	22911.4	4899.3896	4661.7998	11059.4	6661.3896	6747.7998	1498.3999	-1440.6104	4692.7998	12244.4	3149.3896	8604.7998	4738.3999	3263.3896	11364.8	3589.3999	6230.3896	5416.7998	10490.4	6957.3896	12242.8	3238.3999	3596.3896	6433.0352	17762.914	7643.105	6168.0352	19137.914	6991.105	4594.0352	17171.914	9395.1055	5304.0352	17522.914	6256.105	11755.035	2574.915	-460.89502	8495.0352	3695.915	7632.105	4065.0349	11143.915	6035.105	6198.0352	3485.915	6793.105	5682.0352	1807.915	8116.105	1613.0349	1398.915	7154.105	3158.0349	7954.915	7366.105	4057.625	15529.15	10971.745	4894.625	17573.15	13005.745	11885.625	6431.1499	10374.745	990.625	9209.1504	8011.7451	12645.625	2790.1499	2951.7451	844.625	4277.1499	12593.745	7846.625	4867.1499	9982.7451	2401.625	13982.15	11012.745	7333.625	3759.1499	10923.745	845.8252	-4088.8604	-3868.4199	27885.824	7579.1396	3214.5801	5354.8252	9042.1396	4094.5801	10182.825	-3055.8604	-2498.4199	11866.825	-369.86035	1842.5801	3087.8252	8813.1396	1329.5801	6413.8252	-2273.8604	2293.5801	830.22998	16448.176	12122.064	-351.77002	9387.1748	6145.0649	16942.23	3989.1748	1336.0649	-184.77002	9644.1748	8025.0649	1392.23	10909.175	7928.0649	-2252.77	11092.175	6753.0649	3500.23	1308.1748	-1117.9351	6090.23	4861.1748	6644.0649	11940.096	2566.7651	-265.89453	14615.096	8197.7656	10224.105	5845.8398	13848.195	17560.135	6820.8398	12635.195	10259.135	5314.8398	2297.1948	2036.1348	10164.84	5398.1948	5516.1348	4582.7354	12403.725	8887.5752	10590.735	3909.7251	6233.5752	3007.7351	13401.725	8912.5752	7791.7354	5208.7251	6374.5752	11822.735	5403.7251	4877.5752	10364.735	4374.7251	8242.5752	5746.7354	5835.7251	5529.5752	15861.735	6645.7251	5317.5752	12636.005	3374.52	-670.95996	12970.005	2051.52	-1252.96	1342.0049	2981.52	-1558.96	1411.0049	14917.52	7889.04	4822.0049	15768.52	9342.04	2315.0049	12216.52	10135.04	7429.0049	4467.52	11061.04	11119.84	2773.3799	11690.064	5004.8398	1104.3799	8400.0645	8655.8398	2744.3799	5587.0649	8022.8398	362.37988	7820.0649	14383.745	-2359.5449	1459.1948	2426.7451	3751.4551	7522.1948	2059.7451	15837.455	9096.1953	9049.7451	4947.4551	9701.1953	13807.745	273.45508	8483.1953	1641.7451	-3643.5449	3829.1948	6424.7451	1773.4551	8567.1953	2507.7451	-2977.5449	6865.1948	20508.711	1366.6099	736.28516	20224.711	3942.6099	8479.2852	3176.71	16025.609	4674.2852	2134.71	5310.6099	8877.2852	3424.1851	18660.055	8644.3594	2343.1851	10833.055	5966.3599	14812.186	6302.0552	18855.359	803.18506	2529.0552	9468.3594	2296.1851	10785.055	9238.3594	3866.1851	2404.0552	5860.3599	11932.175	1801.0801	576.08984	7738.1748	8254.0801	11121.09	2284.175	12392.08	8470.0898	4441.1748	8731.0801	9114.0898	1415.175	5338.0801	7451.0898	7319.1748	1415.0801	545.08984	10224.175	953.08008	5636.0898	12968.175	2168.0801	-45.910156	4760.9902	20482.865	7660.02	4672.9902	17346.865	19129.02	12851.99	3530.865	3051.02	12249.99	5982.8652	11914.02	9110.5801	2852.21	-288.58984	14326.58	3687.21	5561.4102	5981.5801	1482.21	-2095.5898	5560.5801	17474.211	7103.4102	2613.5801	10985.21	4468.4102	7312.5801	9084.21	8367.4102	12456.58	2995.21	4912.4102	6975.5801	103.20996	2870.4102	5432.5801	-1285.79	4651.4102	1735.0349	19381.115	6915.0952	6419.0352	11428.115	14742.096	693.03491	20336.115	4134.0952	9487.0352	1758.1152	9977.0957	14291.035	3380.1152	7670.0952	7162.0352	2325.1152	7855.0952	9327.0352	1398.1152	7559.0952	3955.0349	2051.1152	6243.0952	5873.415	11712.535	7606.0952	-539.58496	-472.46484	120.09521	2405.415	15965.535	8212.0957	10155.415	-357.46484	-653.90479	1357.415	9754.5352	7523.0952	-295.58496	5785.5352	7883.0952	3571.415	1551.5352	7173.0952	5745.415	630.53516	8244.0957	1060.415	5322.5352	6504.0952	14164.415	3903.5352	8212.0957	13744.415	5747.5352	10463.096	2524.6401	19130.9	9503.4502	10778.641	3218.8999	1377.4502	13582.641	5293.8999	-2365.5498	12252.641	3274.8999	-776.5498	7662.6401	15808.9	7809.4502	9927.6406	5394.8999	10883.45	10750.641	3127.8999	-1991.5498	-812.35986	5065.8999	3745.4502	12007.641	8707.9004	8904.4502	-615.35986	8155.8999	2498.4502	304.64014	4357.8999	3039.4502	8541.7695	1780.7246	9554.0752	7117.77	489.72461	11244.075	10120.77	-500.27539	9087.0752	2083.425	11419.21	4463.1201	10850.425	5318.21	5521.1201	8661.4248	3037.21	6056.1201	2204.425	6633.21	5819.1201	3113.425	14990.21	7664.1201	11354.425	2904.21	9490.1201	4464.4248	4238.21	7244.1201	-180.77002	11080.215	7575.6201	175.22998	11818.215	3240.6201	185.22998	10455.215	6538.6201	1547.23	5973.2148	3100.6201	-721.77002	5465.2148	3669.6201	7319.75	1700.2651	5247.605	1438.75	8093.2651	8918.6055	1470.75	6265.2651	2618.605	1838.75	12001.266	7058.605	8944.75	1976.2651	98.60498	4585.75	11731.266	4488.605	3510.75	11157.266	5483.605	7466.75	8013.2651	9461.6055	8750.75	8876.2656	8641.6055	1192.75	8564.2656	7281.605	-620.25	7059.2651	4386.605	108.75	4272.2651	10207.605	12510.75	4990.2651	11227.605	7184.75	3631.2651	5207.605	-1615.3701	11527.245	5890.6548	-3171.3701	5987.2451	5447.6548	2633.6299	3927.2451	10691.654	-2423.3701	8486.2451	1928.6548	-128.37012	2978.2451	2627.6548	-2156.3701	7535.2451	2413.6548	6640.1099	1463.3052	-501.85986	-800.89014	7157.3052	3028.1401	1067.155	3166.7598	5802.71	2115.78	4893.6899	4027.21	1778.78	4302.6899	6813.21	3933.78	-1837.3101	8645.21	7866.1201	3086.3599	918.48486	11785.12	4362.3599	454.48486	2532.1201	6538.3599	3939.4849	10196.12	7968.3599	8290.4844	10444.12	3337.3599	7572.4849	11297.12	6206.3599	8691.4844	1999.2849	22071.234	6943.165	3056.425	13670.8	8302.0156	11867.425	5785.7998	5899.0151	3436.02	13255.734	5930.165	1211.02	11432.734	6421.165	5596.02	1497.7349	4006.165	4789.6602	14151.279	4986.8101	3702.6599	10561.279	6294.8101	9199.6602	1160.2798	3756.8101	1512.6599	16901.279	5179.8101	15373.561	3115.6201	1698.915	4185.5601	7762.6201	5372.915	5429.5601	7144.6201	5536.915	4454.5601	1245.6201	1023.915	906.56006	1378.6201	4959.915	3470.5601	9693.6201	5344.915	4721.5601	5054.6201	3924.915	7235.5601	7334.6201	12748.915	9310.5605	3264.6201	8409.915	5792.5601	4296.6201	7036.915	-569.41992	11098.51	6120.5601	4106.5801	5535.5098	305.56006	11562.58	-1749.4902	895.56006	7836.5801	393.50977	3947.5601	168.58008	-270.49023	6209.5601	7668.5801	1110.5098	5812.5601	8440.0254	2193.385	3052.1899	7823.7949	196.47998	828.62012	3047.29	6737.8848	3727.645	5462.8252	11291.675	5835.0449	880.82495	13942.675	5152.0449	7456.8252	685.6748	104.04492	9878.8252	6297.6748	7501.0449	24278.625	6549.3101	8421.8457
1587.2998	2048.23	9470.71	8710.2998	4848.23	12161.71	6285.2998	575.22998	-1528.29	11515.3	2213.23	53.709961	91.299805	947.22998	8416.71	12014.3	2466.23	10857.71	1215.54	-337.3252	9714.7051	3222.54	7782.6748	3351.7051	2376.575	21987.359	4838.75	5283.5752	16779.359	6573.75	15293.575	5558.3599	15693.75	7470.5752	12502.359	3590.75	5401.5752	13822.359	3413.75	5881.5752	21147.359	9467.75	1664.03	5005.4448	7231.125	15371.03	544.44482	1091.125	5487.0303	12719.445	5210.125	8247.0303	-2380.5552	-611.875	4719.0303	15834.445	7722.125	7992.0303	13315.445	9255.125	4090.03	12788.445	11390.125	14753.03	3928.4448	9340.125	-121.7251	12179.891	8599.7344	2003.2749	13600.891	10893.734	-1473.7251	3268.8901	11796.734	7654.2749	5339.8901	7085.7349	-888.7251	6807.8901	7229.7349	-1185.7251	8576.8906	10212.734	1209.2749	3430.8901	9401.7344	15332.275	7084.8901	12595.734	563.2749	3757.8901	7222.7349	5353.7598	20272.65	12161.85	11667.76	2632.6499	1943.8501	1689.76	10874.65	7939.8501	4390.7598	11512.65	10438.85	5005.7598	7960.6499	11627.85	812.76001	2526.6499	14592.85	6251.7598	7734.6499	11259.85	16473.76	7249.6499	12161.85	6858.0449	5621.3398	11370.755	17105.045	2117.3398	-188.24512	5791.0449	17950.34	11110.755	3796.0449	14743.34	6977.7549	3868.0449	20884.34	10938.755	13456.045	6145.3398	7609.7549	8398.0449	3946.3398	8837.7549	12137.045	4511.3398	9403.7549	6148.0449	8300.3398	7565.7549	9080.0449	3652.3398	8306.7549	384.04492	2759.3398	13497.755	-15.015137	-2263.2148	386.1748	163.98486	4686.7852	3308.1748	2648.9849	1818.7852	3941.1748	531.00977	9561.8848	6610.75	6679.0098	-2475.1152	-144.25	6572.0098	-3347.1152	-749.25	487.00977	1955.8848	6979.75	-1420.9902	5081.8848	7290.75	-1110.9902	7412.8848	3817.75	6370.0098	-167.11523	6695.75	6284.7202	3869.4199	-568.7749	1958.7202	18678.42	10917.225	10725.721	2768.4199	156.2251	-1165.2798	11668.42	6657.2251	15980.721	4201.4199	9988.2246	3069.7202	2588.4199	3947.2251	2065.7202	9431.4199	5204.2251	1126.7202	12681.42	7022.2251	5175.2798	18979.055	11068.34	4574.2798	12524.055	10163.34	7497.2798	380.05518	105.33984	3354.2798	15419.055	9396.3398	6077.2798	4166.0552	8590.3398	12508.279	1984.0552	7377.3398	5233.2798	5810.0552	5945.3398	7649.2798	3515.0552	6955.3398	4175.1602	19319.645	7655.48	5175.1602	18813.645	6994.48	2481.1602	14635.645	6496.48	4643.1602	13921.645	6910.48	13091.16	3918.645	530.47998	6144.1602	3218.645	6238.48	2898.1602	9008.6445	6015.48	5851.1602	2892.645	5851.48	5624.1602	1717.645	5891.48	5731.1602	1145.645	8384.4805	699.16016	7201.645	4227.48	2713.605	11541.425	9438.5049	2061.605	11846.425	11023.505	6707.605	4050.4248	7873.5049	377.60498	6891.4248	4755.5049	5368.605	-1463.5752	185.50488	659.60498	-40.575195	11706.505	9418.6055	2597.4248	6935.5049	-102.39502	7007.4248	6924.5049	7633.605	1115.4248	8290.5049	980.54004	875.81006	979.83008	31350.539	11866.811	8162.8301	6014.54	19237.811	7012.8301	10513.54	2487.8101	1885.8301	14067.54	1537.8101	7243.8301	2234.54	13276.811	5144.8301	7774.54	3338.8101	7984.8301	5567.4902	17733.43	8150.1499	4378.4902	6791.4302	8450.1504	16756.49	2636.4302	1050.1499	2645.49	7021.4302	7122.1499	4725.4902	11158.43	10362.15	1775.49	8596.4297	7038.1499	6701.4902	-805.56982	636.1499	13344.49	3703.4302	5234.1499	15745.439	3459.7349	596.68994	9757.4395	8611.7344	8763.6895	4113.2051	18869.379	18318.836	6249.2051	12713.38	12963.835	6853.2051	5554.3799	2893.835	7742.2051	4887.3799	7775.835	3520.6299	10490.13	12280.484	12451.63	2661.1299	9363.4844	555.62988	5095.1299	9379.4844	7036.6299	4116.1299	11151.484	7861.6299	7086.1299	4603.4849	7771.6299	2535.1299	13384.484	6327.6299	2522.1299	7339.4849	-663.37012	1811.1299	11001.484	17829.961	2139.4248	1393.665	11599.96	2522.4248	-582.33496	2441.96	1521.4248	2333.665	3407.96	13399.425	10691.665	6498.96	20503.426	8815.665	2464.96	11054.425	13208.665	9007.96	5901.4248	10333.665	8530.0498	271.54492	8393.6348	2427.0498	-1017.4551	7285.6348	9860.0498	762.54492	5436.6348	4067.0498	2186.5449	5289.6348	14788.61	3202.6001	-1206.9551	2427.6101	6121.6001	4039.0449	4991.6104	19678.6	7845.0449	7989.6104	9021.5996	8639.0449	16461.609	4023.6001	3959.0449	3517.6101	888.6001	711.04492	4341.6104	12497.6	3323.0449	4084.6101	3175.6001	6683.0449	21795.061	5094.1152	2319.875	16736.061	5109.1152	13331.875	3436.0601	9878.1152	3656.875	1348.0601	4737.1152	8378.875	4611.9751	19536.215	8788.6104	4357.9751	10194.215	3663.6104	13714.975	6486.2148	17213.609	1392.9751	1701.2148	4530.6104	4833.9751	15470.215	9172.6104	6073.9751	2813.2148	3886.6104	12443.15	452.50977	650.70996	5972.1499	7761.5098	13857.71	-274.8501	12494.51	7242.71	2250.1499	11147.51	8303.71	-67.850098	2496.5098	10398.71	5586.1499	-819.49023	2445.71	5762.1499	2657.5098	9097.71	14197.15	855.50977	1156.71	4728.6553	15603.845	4308.4453	3323.655	11015.845	8878.4453	6328.6553	-1378.1553	-3289.5547	7142.6553	424.84473	8933.4453	8906.4746	-3189.9805	3615	12094.475	-65.980469	6035	7553.4751	-2610.9805	786	6083.4751	9258.0195	9393	2714.4751	6803.0195	10169	6517.4751	8619.0195	6886	11414.475	-88.980469	8940	5920.4751	-2419.9805	6556	5391.4751	-3885.9805	6485	273.81006	19902.365	9525.5703	3942.8101	14119.365	17682.57	261.81006	31680.365	9802.5703	7673.8101	828.36523	10351.57	14606.811	1873.3652	9061.5703	5764.8101	5533.3652	9238.5703	9903.8105	1660.3652	9807.5703	2276.8101	2528.3652	7873.5698	1939.7402	17924.234	10961.07	-1033.2598	1530.2349	-1073.9302	1685.7402	19767.234	8967.0703	11390.74	3010.2349	-1144.9302	984.74023	12433.234	6460.0698	1713.7402	9458.2344	7410.0698	4790.7402	2103.2349	8448.0703	3657.7402	2730.2349	4712.0698	254.74023	4570.2349	8499.0703	13396.74	5074.2349	10442.07	10080.74	7770.2349	7949.0698	3950.2349	16823.18	11537.29	12285.234	3170.1802	8421.29	15371.234	4268.1802	911.29004	11985.234	2440.1802	1012.29	10118.234	11578.18	8352.29	11927.234	4897.1802	16466.289	10680.234	2313.1802	-586.70996	537.23486	8316.1797	7051.29	13680.234	3245.1802	12637.29	785.23486	6197.1802	5032.29	144.23486	5752.1802	6351.29	6545.3101	4663.4199	4812.4551	7646.3101	5550.4199	5257.4551	6300.3101	1694.4199	4495.4551	2409.7251	10542.545	3608.5898	8818.7246	2885.5449	6365.5898	6022.7251	2129.5449	5463.5898	2290.7251	5319.5449	5509.5898	1951.7251	15140.545	6593.5898	9093.7246	2425.5449	3726.5898	3128.7251	4002.5449	4484.5898	3210.2849	10979.189	1775.9102	4013.2849	12760.189	2643.9102	3938.2849	9623.1895	3083.9102	3310.2849	9411.1895	1179.9102	1885.2849	4634.1899	3354.9102	12167.064	1287.5996	9393.8652	569.06494	7360.5996	7976.8652	2625.0649	5153.5996	4563.8652	1244.0649	10223.6	7143.8652	5382.0649	1563.5996	1816.8652	3912.0649	9575.5996	8388.8652	1756.0649	12606.6	6943.8652	5210.0649	9545.5996	9349.8652	6008.0649	11167.6	8427.8652	609.06494	5953.5996	11015.865	-511.93506	6596.5996	8789.8652	-651.93506	3369.5996	8140.8652	9326.0645	3953.5996	13669.865	5551.0649	1448.5996	7840.8652	4944.0146	14460.75	10723.814	2379.0149	9386.75	6256.8149	6465.0146	5205.75	15444.814	2222.0149	8286.75	4690.8149	6478.0146	4032.75	2979.8149	3436.0149	8433.75	4122.8149	9005.0049	1537.4551	1841.0952	1609.0049	5317.4551	6819.0952	427.21509	5118.7998	6003.5449	-1404.0601	4574.8149	1820.4199	-375.06006	5419.8149	4199.4199	3007.9399	521.81494	4628.4199	11097.37	1919.0601	-1447.79	11379.37	5128.0601	-3.7900391	2432.3701	5898.0601	2183.21	13144.37	6221.0601	6423.21	12037.37	3979.0601	5923.21	10187.37	3489.0601	8015.21	3240.98	20092.164	7250.3848	2593.8049	17719.07	6181.105	16970.805	4950.0698	5091.105	2469.865	6871.3398	2576.5352	620.86499	7518.3398	11826.535	3558.865	-1834.6602	1303.5352	6107.1299	16538.01	7140.4048	3642.1299	12462.01	8042.4048	11754.13	2260.0098	2989.4048	2009.1299	20559.01	5365.4048	13408.255	3906.8452	592.99023	1673.2549	8200.8457	5449.9902	6942.2549	2801.8452	-230.00977	4488.2549	802.84521	1247.9902	-112.74512	2576.8452	4488.9902	2558.2549	12771.846	3147.9902	919.25488	6490.8452	3212.9902	7082.2549	6203.8452	13237.99	7419.2549	3237.8452	4856.9902	5758.2549	3417.8452	5292.9902	8692.0049	1953.8652	218.38477	2371.0049	6955.8652	594.38477	9440.0049	2536.8652	1306.3848	11133.005	4737.8652	6759.3848	105.00488	1743.8652	8487.3848	6848.0049	6001.8652	5952.3848	6300.9502	3596.3701	-3216.1846	8769.2646	2057.8999	1823.7202	1804.1951	6888.3599	5188.2998	1272.5249	12984.205	4418.4302	-127.4751	12540.205	4064.4302	6513.5249	18.205078	-818.56982	8533.5254	4146.2051	3791.4302	22428.154	1516.625	8725.3496
-1285.7349	611.81006	11007.529	4337.2651	7542.8101	13166.529	6402.2651	1661.8101	1018.5298	10402.266	1493.8101	1408.5298	-3644.7349	-181.18994	9457.5293	9029.2656	2667.8101	12464.529	860.31006	2152.7798	14816.195	2037.3101	12474.779	4935.1953	4229.2197	25512.035	6983	4886.2197	21194.035	8700	14927.22	9064.0352	17615	3102.22	11944.035	12242	3924.22	17724.035	4458	5567.2197	16556.035	11907	319.94507	8234.4648	10460.615	15311.945	3465.4648	3107.6152	3611.9451	15298.465	5450.6152	9194.9453	953.46484	1232.6152	4103.9453	17872.465	7362.6152	5075.9453	23415.465	11176.615	3586.9451	12857.465	9827.6152	12505.945	5161.4648	9151.6152	-2267.9902	12406.471	5824.6201	2040.0098	13931.471	11218.62	-2652.9902	2867.4702	11390.62	6631.0098	4435.4702	4793.6201	-1280.9902	7002.4702	4305.6201	-2349.9902	5605.4702	7163.6201	-338.99023	2063.4702	13406.62	14419.01	6199.4702	10340.62	-1788.9902	3295.4702	5377.6201	2372.2598	26855.375	10361.615	13382.26	2869.375	4614.6152	656.25977	13164.375	9285.6152	1774.2598	15278.375	11957.615	1963.2598	10693.375	11894.615	-533.74023	3552.375	12397.615	3274.2598	7401.375	7023.6152	16525.26	7742.375	12184.615	15616.391	4125	8556.1445	15354.391	1540	2333.145	5512.3901	18984	8312.1445	2950.3901	13569	5388.145	2447.3901	17625	11249.145	13637.391	3412	11226.145	7517.3901	2965	9495.1445	11250.391	3309	10005.145	6886.3901	7447	7081.145	9645.3906	2432	12941.145	-39.609863	-947	10775.145	2886.615	-309.39502	770.85498	2212.615	5754.605	5005.855	4466.6152	3328.605	4814.855	819.12988	12254.415	6411.4551	8154.1299	-333.58496	-760.54492	7608.1299	1646.415	-2029.5449	1863.1299	4744.415	9024.4551	1756.1299	5083.415	4163.4551	1020.1299	9935.415	5339.4551	6537.1299	625.41504	7309.4551	6292.79	2468.2202	1190.7402	-230.20996	17052.221	13010.74	8600.79	2415.2202	777.74023	-549.20996	7965.2202	7628.7402	12634.79	4088.2202	11337.74	6714.79	1374.2202	5591.7402	323.79004	7384.2202	7154.7402	891.79004	10401.221	8117.7402	7335.355	23523.17	10957.415	5744.355	11731.17	8172.415	7764.355	4401.1699	-404.58496	5299.355	15386.17	8867.415	1008.355	3190.1699	6294.415	12403.355	6660.1699	6181.415	8033.355	8168.1699	7465.415	9224.3555	4749.1699	5488.415	5623.4648	18066.676	6209.4297	4713.4648	14039.675	4345.4297	3286.4651	13983.675	3146.4297	5558.4648	16144.675	6673.4297	13266.465	862.6748	-2289.5703	8549.4648	2739.6748	2449.4297	2878.4651	8384.6748	2158.4297	5731.4648	234.6748	3233.4297	6010.4648	2322.6748	3119.4297	1829.4651	-347.3252	2276.4297	1440.4651	7076.6748	936.42969	916.22021	16133.705	9820.8457	1437.2202	17538.705	14654.846	4357.2202	7737.7051	9256.8457	121.22021	10838.705	9786.8457	6981.2202	2836.7051	1669.8452	-645.77979	3039.7051	12509.846	8614.2207	2429.7051	12053.846	55.220215	11464.705	9490.8457	5123.2202	3909.7051	11946.846	342.16992	1050.1001	1440.8701	32806.172	10846.1	8103.8701	4268.1699	22501.1	8677.8701	8361.1699	2835.1001	457.87012	11490.17	3681.1001	8392.8701	2951.1699	15449.1	6300.8701	10696.17	2269.1001	6423.8701	3058.6599	15402.425	6186.5654	3191.6599	7666.4248	5563.5654	17062.66	4926.4248	814.56543	1681.6599	11428.425	8321.5654	3937.6599	12454.425	6397.5654	2877.6599	8374.4248	6669.5654	6433.6602	1669.4248	-1632.4346	9213.6602	4276.4248	3236.5654	11069.43	3524.835	3064.3301	13110.43	6892.835	10537.33	1893.4448	16053.85	16154.516	5103.4448	13280.85	17752.516	3938.4448	1642.8501	5928.5151	9167.4453	2854.8501	8271.5156	5506.21	10554.596	8348.3701	13785.21	3374.5952	6456.3701	4144.21	8772.5957	9617.3701	9555.21	4024.5952	9028.3701	10815.21	6767.5952	2588.3701	10043.21	6709.5952	7025.3701	4460.21	1683.5952	5753.3701	2760.21	1850.5952	9745.3701	16531.395	1969.1846	-3100.3496	13054.395	247.18457	-3736.3496	2544.395	-895.81543	-2422.3496	4123.395	10427.185	5043.6504	6374.395	14318.185	7468.6504	4666.395	6448.1846	4893.6504	7396.395	2820.1846	5761.6504	9943.0498	3687.9199	9687.5352	2818.0498	1104.9199	8225.5352	7325.0498	686.91992	8272.5352	8647.0498	733.91992	10815.535	14096.53	4227.1401	-455.04004	1928.53	9932.1406	5287.96	3782.53	21344.141	5324.96	9479.5303	11574.141	8697.96	16769.529	7847.1401	4965.96	2279.53	2073.1401	3087.96	5873.5303	16759.141	7439.96	2335.53	2703.1401	6868.96	21893.121	2940.6152	3490.6348	17178.121	6573.6152	15990.635	4106.1201	9768.6152	8387.6348	1655.1201	6803.6152	12137.635	2766.9702	16107.88	6340.71	1033.9702	10169.88	6722.71	12709.971	3978.8799	22475.711	-1038.0298	900.87988	9465.71	1581.9702	14382.88	13892.71	3249.9702	-151.12012	8286.71	8414.7754	3608.395	1133.96	7448.7749	10989.395	12151.96	2016.7749	10702.395	9016.96	2680.7749	15327.395	7326.96	49.774902	6462.395	6884.96	6992.7749	2248.395	3670.96	7236.7749	6007.395	6710.96	13599.775	4956.395	1267.96	4171.8896	13620.795	7961.0752	2712.8899	13776.795	13381.075	8450.8896	443.79492	1889.0752	8332.8896	2484.7949	10351.075	8950.0146	2322.5898	3980.6152	12834.015	2696.5898	8902.6152	9803.0146	-854.41016	879.61523	5378.0146	14139.59	11660.615	2230.0149	11809.59	11776.615	7819.0146	6971.5898	6207.6152	12437.015	3399.5898	7041.6152	6252.0146	-510.41016	8004.6152	5490.0146	-1631.4102	9151.6152	2250.2549	24051.686	8409.085	3112.2549	11331.686	13042.085	-132.74512	30090.686	8032.085	8032.2549	4568.6851	7435.085	12022.255	4519.6851	9651.085	4988.2549	5946.6851	10568.085	11072.255	4123.6851	6735.085	1166.2549	6402.6851	7892.085	4698.9551	17030.66	8691.1699	1193.9551	46.660156	1004.1699	3707.9551	17475.66	10295.17	13811.955	1689.6602	274.16992	3837.9551	12433.66	7526.1699	2699.9551	4759.6602	7342.1699	5844.9551	5688.6602	8135.1699	1303.9551	7424.6602	4477.1699	1586.9551	6156.6602	4757.1699	11851.955	6259.6602	8960.1699	12717.955	6472.6602	8110.1699	4164.48	14578.2	14182.641	13661.48	1046.2002	9059.6406	15449.48	2774.2002	1107.6401	15228.48	2230.2002	2767.6401	9492.4805	10097.2	10098.641	12075.48	5237.2002	16463.641	12886.48	2758.2002	338.64014	1237.48	5555.2002	6767.6401	14497.48	5954.2002	9515.6406	2470.48	6296.2002	6695.6401	2410.48	2334.2002	4921.6401	6932.8252	3954.4399	8182.2949	8472.8252	2427.4399	7284.2949	7123.8252	1647.4399	7350.2949	3821.5701	2620.6504	6400.6851	11643.57	-48.349609	7796.6851	8174.5703	419.65039	6245.6851	2093.5701	3886.6504	5319.6851	1908.5701	11938.65	9936.6855	11010.57	110.65039	6728.6851	5709.5703	571.65039	6730.6851	2908.4248	8083.1201	4599.2598	574.4248	9666.1201	6657.2598	379.4248	12818.12	5041.2598	2706.4248	7819.1201	3296.2598	243.4248	4453.1201	3664.2598	9312.3496	3755.2998	8633.5996	2265.3501	8520.2998	6724.6001	2227.3501	7890.2998	5160.6001	3390.3501	14967.3	6113.6001	7648.3501	1644.2998	450.6001	12579.35	4304.2998	5123.6001	2696.3501	13685.3	5109.6001	6986.3501	12527.3	5882.6001	5064.3501	13924.3	6188.6001	374.3501	10974.3	8613.5996	627.3501	8379.2998	3389.6001	1071.3501	7409.2998	5149.6001	12140.35	4064.2998	11148.6	8029.3501	5041.2998	6474.6001	3396.7549	8990.5498	8788.4551	-71.245117	8405.5498	3938.4551	4802.7549	5688.5498	12750.455	924.75488	8451.5498	1433.4551	3729.7549	4433.5498	2897.4551	436.75488	8163.5498	3451.4551	8191.1499	-98.640137	-3536.5996	802.1499	5648.3599	1860.4004	-380.56494	2786.7402	3108.375	905.83984	5285.6948	-2505.54	1231.8398	7135.6948	3775.46	3753.8398	2095.6948	-884.54004	261.58984	933.66016	-1753.3301	10678.59	1774.6602	-653.33008	-178.41016	5399.6602	6082.6699	11465.59	5752.6602	4448.6699	11762.59	5068.6602	5717.6699	11174.59	5880.6602	8293.6699	3339.6201	19497.15	7660.5	3856.7451	13113.215	8813.5156	14481.745	5481.2148	5898.5151	5287.5303	11487.555	3816.3301	2170.53	15308.555	11685.33	6733.5303	1075.5552	2831.3301	3152.7549	16373.41	1894.2798	3567.7549	12787.41	2942.2798	9305.7549	3655.4102	1310.2798	2004.7549	16478.41	1824.2798	11858.585	913.30518	-80.274902	2488.585	7869.3052	5173.7251	8095.585	100.30518	-747.2749	2807.585	492.30518	-142.2749	51.584961	-638.69482	4184.7251	1981.585	11379.305	4289.7251	-625.41504	4827.3052	3344.7251	4417.585	7537.3052	10225.725	5507.585	1693.3052	4029.7251	4364.585	2017.3052	5309.7251	8822.2002	1564.0698	826.05518	2684.2	6672.0698	208.05518	10653.2	1532.0698	912.05518	8779.2002	4427.0698	5411.0552	201.19995	2656.0698	6247.0552	5859.2002	3885.0698	5424.0552	6683.23	805.75977	1995.79	10526.695	2990.385	996.74512	2174.1399	6668.9702	5184.7251	1540.7151	-1314.1548	1500.9751	-294.28491	11249.846	6673.9751	7211.7148	-1786.1548	-27.024902	9775.7148	1835.8452	5594.9751	22853.801	7410.3599	13401.225
-2732.665	4036.835	10877.25	3155.335	11376.835	9764.25	2380.335	4326.835	-272.75	8535.335	3113.835	647.25	-3068.665	2229.835	10976.25	9245.335	7412.835	11756.25	1514.55	2792.165	15386.48	4125.5498	10577.165	7782.48	1397.2002	23378.715	354.29004	2667.2002	13784.715	5564.29	12551.2	5572.7148	9516.29	4292.2002	11967.715	2818.29	3827.2002	11584.715	323.29004	4156.2002	19914.715	7209.29	326.1499	8719.0195	6604.9248	14095.15	2531.02	1180.9248	2050.1499	13274.02	5204.9248	7276.1499	1734.02	-747.0752	3061.1499	16750.02	7051.9248	4051.1499	21844.02	11421.925	8334.1504	8189.02	6469.9248	12864.15	6273.02	8328.9248	949.74512	24883.305	5159.6899	2317.7451	13649.305	8892.6895	429.74512	2069.3052	11457.689	9434.7451	6150.3052	127.68994	438.74512	6083.3052	3589.6899	159.74512	5209.3052	6940.6899	1741.7451	2165.3052	14733.689	14453.745	3187.3052	9627.6895	879.74512	2153.3052	4494.6899	5882.6899	23832.49	9274.9844	11676.689	2711.4902	2301.9849	2426.6899	9854.4902	7350.9849	3897.6899	14484.49	9662.9844	7466.6899	11014.49	10388.984	2536.6899	2480.4902	12710.984	6251.6899	6180.4902	6334.9849	16155.689	7771.4902	12035.984	15362.875	3342.0298	5741.7646	14412.875	664.02979	-1124.2354	14566.875	8371.0293	-1100.2354	5202.875	9590.0293	2316.7646	3244.875	15986.029	6950.7646	15540.875	3122.0298	5770.7646	10135.875	-73.970215	5542.7646	12396.875	2359.0298	9065.7646	8149.875	6739.0298	4206.7646	9961.875	69.029785	9223.7646	1508.875	1802.0298	9097.7646	1628.8799	-3001.1602	1471.04	2022.8799	2827.8398	1943.04	3357.8799	2539.8398	3777.04	2861	14064.37	7598.1548	6581	-3799.6299	-512.84521	4905	-3080.6299	-51.845215	1132	2035.3701	7433.1548	-718	2739.3701	4352.1548	-352	3413.3701	9044.1543	6566	-1688.6299	12303.154	8638.6055	-1321.0698	-6714.5	2095.605	18672.93	3505.5	10755.605	230.93018	-7175.5	868.60498	5350.9302	-72.5	15575.605	1877.9302	-303.5	5430.605	-708.06982	-3941.5	1570.605	3225.9302	-2571.5	1592.605	13240.93	884.5	7094.8301	13558.635	13334.505	1604.8301	7645.6348	10246.505	2849.8301	-3900.3652	2082.5049	1432.8301	8614.6348	9499.5049	-1209.1699	-5487.3652	10695.505	9126.8301	-1541.3652	11865.505	1921.8301	5738.6348	10573.505	7009.8301	-525.36523	9375.5049	6364.0049	20812.455	4948.8203	5712.0049	22167.455	3722.8203	3504.0049	11616.455	6344.8203	5116.0049	16868.455	3603.8203	11337.005	1535.4551	-2255.1797	7389.0049	3740.4551	7222.8203	5801.0049	7613.4551	4877.8203	4915.0049	2543.4551	4413.8203	5984.0049	3947.4551	5675.8203	4911.0049	3102.4551	5195.8203	2452.0049	7241.4551	3644.8203	3606.4451	17122.5	11107.51	6352.4453	16788.5	10255.51	9775.4453	10116.5	7792.5098	1822.4451	12468.5	2843.5098	7949.4453	2004.5	67.509766	1648.4451	3343.5	9735.5098	10943.445	4548.5	6143.5098	2456.4451	12877.5	5477.5098	9642.4453	6384.5	9396.5098	15.495117	-1472.3501	465.77979	34761.496	6309.6499	7124.7798	5698.4951	18791.65	5819.7798	8861.4951	-230.3501	4669.7798	11087.495	1929.6499	7028.7798	2121.4951	11805.65	8991.7793	7765.4951	958.6499	10195.779	4867.6001	15907.665	7529.2305	3051.6001	5700.665	3326.2305	19149.6	3167.665	-322.76953	2993.6001	8059.665	4766.2305	4291.6001	13651.665	7284.2305	3033.6001	10415.665	4730.2305	6093.6001	-297.33496	-1147.7695	11356.6	2279.665	6108.2305	11253.39	-890.58984	-2041.7402	11567.39	11936.41	5246.2598	4589.645	12075.24	20377.594	3659.645	8959.2402	9860.5947	5034.645	252.24023	2611.5947	12841.645	-649.75977	1021.5947	2252.8049	11657.01	6342.4004	13202.805	3536.0098	5774.4004	2963.8049	9781.0098	10165.4	9457.8047	3932.0098	8559.4004	10024.805	6407.0098	1228.4004	11066.805	6807.0098	6055.4004	6798.8047	3040.0098	22.400391	557.80493	1823.0098	5952.4004	14693.061	5288.3252	-4481.0898	10038.061	3214.3252	-4013.0898	-687.93994	1748.3252	-4244.0898	1478.0601	13553.325	5408.9102	4655.0601	17889.324	6669.9102	1619.0601	11508.325	5364.9102	5470.0601	5245.3252	4766.9102	8716.8105	5447.5698	10252.46	6708.8101	3445.5698	8237.46	10854.811	3277.5698	5839.46	9397.8105	5341.5698	6655.46	13550.27	2582.2749	-734.00488	3314.27	9152.2754	7944.9951	4120.27	17231.275	7129.9951	9677.2695	8332.2754	9079.9951	14896.27	9382.2754	9661.9951	1028.27	45.274902	1295.9951	6026.27	13201.275	6488.9951	3860.27	1136.2749	8458.9951	22142.936	3537.5151	2021.8101	13488.936	3121.5151	12894.811	2264.9351	9098.5156	6440.8101	5091.9351	2547.5151	10756.811	5154.6748	19264.154	8494.1055	2834.675	15650.154	6735.105	12095.675	3988.1548	18058.105	2328.675	2456.1548	10745.105	3106.675	13440.154	13639.105	6173.6748	3449.1548	7079.105	10164.67	2473.7949	-255.52979	8304.6699	10181.795	12616.471	4891.6699	11276.795	7018.4702	2853.6699	17658.795	8641.4707	506.66992	6820.7949	6428.4702	5168.6699	1213.7949	932.47021	8518.6699	5231.7949	6320.4702	11871.67	5112.7949	727.47021	5395.29	13153.016	5932.04	3687.29	16261.016	13671.04	7275.29	-1080.9849	-980.95996	8257.29	2773.0151	10134.04	8512.8652	1386.5952	886.875	10977.865	3963.5952	5399.875	6891.8652	1542.5952	-775.125	7391.8652	15553.596	10319.875	2654.865	12769.596	8947.875	7591.8652	10831.596	6391.875	12332.865	5053.5952	7161.875	6892.8652	1381.5952	6010.875	3825.865	1195.5952	4283.875	5211.71	23820.785	6010.375	6431.71	13727.785	12570.375	2366.71	38292.785	3357.375	10468.71	4212.7852	3526.375	13698.71	3655.7852	8018.375	8412.71	4852.7852	6451.375	10510.71	3589.7852	5622.375	3828.71	7669.7852	6005.375	4277.915	18149.211	8985.3252	-2001.085	595.20996	1750.3252	2707.915	15114.21	9493.3252	12330.915	2751.21	492.3252	529.91504	12563.21	8848.3252	489.91504	9915.21	10619.325	3905.915	5175.21	5985.3252	-949.08496	8377.21	7478.3252	-603.08496	5358.21	9086.3252	12417.915	6871.21	7898.3252	9544.915	9175.21	11654.325	3401.365	15044.359	8425.6895	12660.365	2091.3599	5946.6899	15678.365	3373.3599	-10.310059	15368.365	3071.3599	206.68994	12628.365	11313.359	8798.6895	12657.365	4999.3599	13777.689	12425.365	3362.3599	366.68994	1164.365	5259.3599	4803.6899	17382.365	5505.3599	11143.689	2340.365	7136.3599	4304.6899	2098.365	5167.3599	4908.6899	12306.475	3051.8501	10590.83	8568.4746	3062.8501	10648.83	10221.475	2794.8501	10515.83	2278.9702	10324.16	8555.5	11065.971	3493.1602	7727.5	6324.9702	1976.1602	6706.5	168.97021	7894.1602	7078.5	3518.9702	14704.16	8669.5	10762.971	3148.1602	9128.5	4257.9702	3142.1602	7131.5	2050.4951	9637.5752	8752.9043	2252.4951	9840.5752	9601.9043	1148.4951	12295.575	8227.9043	2532.4951	9584.5752	6696.9048	192.49512	8067.5752	5766.9048	11104.905	4431.6401	7339.1602	3992.905	6883.6401	7384.1602	3472.905	9275.6406	5374.1602	5914.9053	14919.641	7268.1602	12042.905	2371.6401	2302.1602	18091.904	6178.6401	7253.1602	4655.9053	13616.641	4551.1602	11825.905	8343.6406	6379.1602	8839.9053	14794.641	9158.1602	3111.905	7083.6401	10820.16	2072.905	7386.6401	7866.1602	2197.905	6821.6401	9370.1602	13649.905	4926.6401	11662.16	8561.9053	3290.6401	7449.1602	2877.095	5224.1851	11802.975	2211.095	5782.1851	5062.9751	8590.0947	2037.1851	14314.975	1294.095	7859.1851	4513.9751	5326.0947	2914.1851	2972.9751	2403.095	6249.1851	5274.9751	7956.4199	-1602.5449	1389.5	1060.4199	5754.4551	4881.5	-2202.9302	4514.2051	2373.1953	-425.3252	5159.96	3210.5249	-94.325195	8085.96	7737.5249	3373.6748	1731.96	4109.5249	-25.225098	-1547.04	816.5249	11885.775	-755.04004	599.5249	180.7749	6361.96	3301.5249	11549.775	4970.96	6123.5249	10475.775	3857.96	5357.5249	10757.775	3487.96	9127.5254	7073.1104	22669.936	8351.2754	3965.1101	17930.436	6084.3452	14143.11	7213.4351	6735.3452	1724.915	15271.234	5120.9102	-336.08496	18547.234	14579.91	3387.915	3142.2349	4608.9102	2193.25	14505.97	2367.2852	1987.25	8567.9697	1774.2852	7738.25	6567.9697	-1837.7148	-96.75	21390.971	3139.2852	14099.005	768.12012	1204.8149	4784.0049	9344.1201	4403.8149	11696.005	2428.1201	250.81494	4871.0049	-28.879883	1509.8149	707.00488	359.12012	6345.8149	5685.0049	6940.1201	1644.8149	2016.0049	9478.1201	3798.8149	8388.0049	5099.1201	11261.814	6339.0049	2031.1201	6319.8149	5389.0049	4337.1201	6820.8149	10960.97	559.9502	977.49023	3229.97	4047.9502	1775.4902	13060.97	2406.9502	1453.4902	12894.97	3704.9502	4469.4902	797.96997	2833.9502	9075.4902	7702.9697	4188.9502	6721.4902	4773.7949	1429.7651	1244.2148	8884.25	762.875	632.75488	1050.0449	10756.05	5351.4551	4457.2949	802.43506	605.16992	58.294922	18043.436	5394.1699	6911.2949	-207.56494	464.16992	9927.2949	5001.4351	3221.1699	22969.121	6908.9751	3960.0698
1531.1348	2363.1899	5586.2354	6357.1348	9245.1895	9168.2354	-1616.8652	171.18994	-3206.7646	6064.1348	2001.1899	-302.76465	-1670.8652	2725.1899	7438.2354	10631.135	2900.1899	5766.2354	-1358.165	3099.1802	12539.695	1839.835	7433.1802	4873.6953	2213.45	25490.16	6292.25	4333.4502	15597.16	7411.25	12421.45	4240.1602	18158.25	5814.4502	14128.16	10397.25	6018.4502	10024.16	5016.25	14242.45	5538.1602	4468.25	-3615.6699	5235.3652	10349.335	13646.33	506.36523	1888.335	-168.66992	12658.365	7633.335	2669.3301	-555.63477	1070.335	1252.3301	13423.365	8605.335	2310.3301	10853.365	10863.335	7073.3301	3425.3652	8139.335	9407.3301	2662.3652	7244.335	2100.8201	19031.961	8014.8901	5287.8203	11663.96	10966.891	1284.8201	1266.96	12692.891	12344.82	-99.040039	3573.8901	2211.8201	8571.96	7239.8901	1710.8201	2978.96	6746.8901	1752.8201	225.95996	11543.891	18139.82	4683.96	10753.891	2034.8201	1165.96	6104.8901	5236.0649	19505.365	12936.855	10122.064	543.36523	5373.855	-286.93506	11022.365	7860.855	2786.0649	12983.365	10573.855	4016.0649	5214.3652	10319.855	41.064941	630.36523	11267.855	4541.0649	6236.3652	8507.8555	14442.064	5183.3652	12785.855	12747.08	4497.1699	8128.1851	16141.08	1545.1699	1104.1851	16744.08	3231.1699	3244.1851	3862.0801	10711.17	6856.1851	3001.0801	19105.17	12000.186	16966.08	4967.1699	12278.186	11051.08	4784.1699	12310.186	10452.08	3708.1699	11252.186	4106.0801	6745.1699	8907.1855	7961.0801	2597.1699	11519.186	385.08008	1576.1699	12766.186	1320.645	-339.61523	13.450195	1966.645	5860.3848	4903.4502	3970.645	3576.3848	7065.4502	-1613.9053	15045.74	3624.3398	-1598.9053	178.74023	-3499.6602	1437.0947	904.74023	-3328.6602	-3018.9053	5324.7402	9691.3398	-3232.9053	9599.7402	2496.3398	-4055.9053	10129.74	4801.3398	3568.0947	2716.7402	6132.3398	11848.62	887.45996	-625.15479	3546.6201	16571.461	8926.8457	10931.62	2574.46	-351.15479	1442.6201	5034.46	8018.8452	15072.62	3785.46	9144.8457	7110.6201	74.459961	6122.8452	4033.6201	7766.46	2545.8452	3098.6201	10865.46	5969.8452	4993.1948	17576.564	12077.725	3401.1948	10038.564	9089.7246	3768.1948	240.56494	2355.7251	1927.1948	13218.564	9399.7246	-2272.8052	-777.43506	8889.7246	11071.195	4778.5649	8857.7246	2117.1948	6982.5649	7880.7251	5116.1948	2757.5649	7305.7251	6925.625	18654.199	8157.7749	7914.625	19863.199	9831.7754	5612.625	14919.2	8710.7754	8156.625	13677.2	6663.7749	14922.625	1773.2002	722.7749	8848.625	1110.2002	10193.775	4029.625	5877.2002	7032.7749	5817.625	3989.2002	9834.7754	6720.625	1743.2002	6316.7749	6561.625	2600.2002	6508.7749	1082.625	5400.2002	5687.7749	2264.5151	17784.275	-3169.2852	1255.5151	16163.275	8459.7148	9904.5156	7566.2749	6822.7148	-25.484863	11211.275	4633.7148	4622.5151	2261.2749	-3497.2852	-2001.4849	3210.2749	5870.7148	10161.516	4433.2749	5188.7148	-795.48486	10747.275	4041.7148	3797.5151	4650.2749	8409.7148	-148.15479	-22.089844	2184.4702	29658.846	10967.91	6301.4702	5639.8452	20659.91	6544.4702	9477.8457	955.91016	1775.4702	10349.846	6710.9102	7375.4702	3461.8452	11830.91	8097.4702	1988.8452	13812.91	9567.4707	7783.375	20262.775	7245.2949	5135.375	7996.7749	3071.2949	16053.375	2521.7749	-1147.7051	2946.375	10967.775	1775.2949	5084.375	16277.775	4049.2949	2703.375	10235.775	3645.2949	5826.375	1019.7749	-4708.7051	11558.375	4413.7749	4405.2949	11518.42	3738.5649	1241.1001	9076.4199	25308.564	5825.1001	1998.6851	15652.45	12142.37	3713.6851	16888.449	10856.37	5322.6851	4602.4502	-851.62988	9153.6855	4645.4502	1785.3701	5353.3398	7832.5449	7345.8398	13975.34	1082.5449	6391.8398	4061.3401	8874.5449	7599.8398	10278.34	2198.5449	7482.8398	11151.34	2413.5449	2190.8398	11062.34	3033.5449	9399.8398	8481.3398	1577.5449	1543.8398	755.34009	1365.5449	7219.8398	14893.4	3192.1001	2051.145	11679.4	979.1001	104.14502	1669.3999	127.1001	2807.145	3856.3999	16369.1	9402.1445	4951.3999	14297.1	13000.145	2966.3999	10740.1	10833.145	8010.3999	3826.1001	11298.145	5988.1299	1603.4648	8167.0596	7636.1299	2760.4648	4791.0596	1334.1299	5752.4648	112.05957	5593.1299	707.46484	3936.0596	9959.0801	1012.105	1418.5498	3483.0801	7352.105	7386.5498	6139.0801	22555.105	10309.55	7114.0801	5529.105	9093.5498	18259.08	5453.105	7941.5498	4196.0801	374.10498	2852.5498	5147.0801	15215.105	8094.5498	5053.0801	796.10498	8453.5498	19483.516	4348.25	-870.58008	15335.516	3986.25	7850.4199	1744.5151	6613.25	7012.4199	-655.48486	6531.25	10713.42	3516.4102	18488.49	4883.7148	52.410156	13705.49	2828.7148	12422.41	6575.4902	17413.715	-561.58984	3284.4902	6910.7148	2035.4102	15673.49	9821.7148	5702.4102	2223.4902	4528.7148	8653.6504	1817.2598	212.84521	6040.6499	9516.2598	13571.846	2976.6499	10598.26	6088.8452	3144.6499	12971.26	9635.8457	563.6499	5100.2598	4839.8452	4341.6499	2003.2598	1121.8452	7962.6499	5801.2598	5115.8452	10940.65	2720.2598	-588.15479	5733.1499	14564.01	9130.5254	9073.1504	4342.0098	18796.525	8778.1504	1672.0098	2234.5249	9717.1504	3054.0098	11138.525	8155.375	3285.7598	1715.7852	14853.375	4341.7598	6169.7852	4845.375	1678.7598	464.78516	4986.375	18975.76	7963.7852	2897.375	13043.76	8999.7852	6322.375	13847.76	11217.785	12324.375	4900.7598	8934.7852	6354.375	2949.7598	7147.7852	3757.375	1419.7598	4617.7852	1954.5151	19433.455	5862.71	4972.5151	11949.455	8939.71	1704.5151	23125.455	607.70996	5746.5151	4251.4551	4980.71	11687.516	3700.4551	5427.71	5193.5151	1365.4551	4889.71	10025.516	4525.4551	6500.71	2338.5151	5860.4551	4816.71	1645.2451	16807.145	8214.6602	-490.75488	1166.145	326.66016	3311.2451	19294.145	8233.6602	10537.245	2967.145	-1241.3398	2542.2451	11380.145	6579.6602	275.24512	9967.1445	6954.6602	3254.2451	3675.145	6959.6602	-847.75488	6855.145	6211.6602	-960.75488	7321.145	6754.6602	12638.245	6943.145	7650.6602	11208.245	6634.145	9970.6602	3978.1799	11429.325	8403.8203	13772.18	338.3252	5001.8198	18468.18	2638.3252	834.81982	18109.18	2059.3252	1583.8198	11246.18	11244.325	8470.8203	17508.18	3158.3252	12003.82	13652.18	405.3252	1221.8198	1064.1799	4865.3252	5010.8198	16321.18	5730.3252	12119.82	2666.1799	3697.3252	5233.8198	2675.1799	2176.3252	3410.8198	7995.5498	6043.0898	5624	8109.5498	3452.0898	5801	5781.5498	2669.0898	5884	4589.6104	9525.5645	7448.3252	13015.61	4500.5649	6544.3252	10060.61	1886.5649	6749.3252	2377.6101	7077.5649	4536.3252	4830.6104	13916.564	7679.3252	9762.6104	3111.5649	6152.3252	6946.6104	4462.5649	5343.3252	1124.2549	8330.96	4346.6948	-716.74512	9013.96	5463.6948	203.25488	15121.96	6650.6948	-178.74512	6789.96	2534.6948	-347.74512	4685.96	1250.6948	8603.4297	4734.98	9974.1348	6787.4297	8287.9805	8940.1348	5256.4297	12572.98	4595.1348	5909.4297	16998.98	8626.1348	11303.43	2977.98	4841.1348	15898.43	5765.98	8028.1348	4412.4297	14869.98	6798.1348	10082.43	11770.98	8782.1348	9331.4297	11617.98	11168.135	3524.4299	7456.98	9930.1348	2228.4299	8239.9805	9563.1348	1857.4299	4376.98	9906.1348	15184.43	5775.98	13310.135	5938.4297	3939.98	8127.1348	2795.4951	13554.885	11299.1	1493.4951	8323.8848	5419.1001	5353.4951	4232.8848	14692.1	992.49512	10038.885	3198.1001	4986.4951	5760.8848	6258.1001	1331.4951	9884.8848	3496.1001	9104.8799	154.4502	-1718.9751	2229.8799	9335.4502	1344.0249	-732.375	3746.145	4552.7148	823.41504	3668.98	5060.2651	290.41504	4808.98	7790.2651	2562.415	1361.98	4695.2651	565.64502	-1683.1348	1966.21	14564.645	932.86523	688.20996	2949.645	3069.8652	5405.21	11242.645	1483.8652	7109.21	12675.645	2203.8652	6574.21	9782.6445	3261.8652	10245.21	4683.52	15428.185	7721.1348	2174.0098	17715.4	3647.7549	8373.0098	4968.3999	2827.7549	1127.5701	11170.016	5591.1001	1619.5701	15543.016	11137.1	4688.5703	4145.0151	3819.1001	2970.79	11093.189	5182.3198	3584.79	9255.1895	4643.3198	8735.79	1974.1899	3264.3198	1091.79	16174.189	6721.3198	14810.455	3510.7949	1369.2451	3158.4551	10850.795	5445.2451	8392.4551	3003.7949	237.24512	3841.4551	2791.7949	616.24512	618.45508	1542.7949	2887.2451	6021.4551	2925.7949	1082.2451	3038.4551	5837.7949	3265.2451	6610.4551	6852.7949	14785.245	7598.4551	2702.7949	4628.2451	6057.4551	3379.7949	5048.2451	11995.16	1381.3198	665.18994	3442.1599	8574.3203	1286.1899	12906.16	1811.3198	1142.1899	6357.1602	7593.3198	4795.1899	300.15991	2748.3198	7179.1899	6954.1602	4151.3198	6171.1899	4541.8452	345.60498	2240.5249	8130.6201	1335.2202	17.174805	-19.550049	7283.0298	3250.4551	6486.375	-631.89014	1142.27	717.375	12280.109	6045.27	7384.375	-987.89014	-115.72998	9645.375	1768.1099	5174.27	18252.141	8445.5049	6539.0952
1412.2002	2903.5298	8420.3701	8087.2002	6694.5298	9082.3701	-904.7998	773.52979	-23.629883	13954.2	3273.5298	1083.3701	-677.7998	2458.5298	12354.37	12496.2	5340.5298	10740.37	1931.4199	2198.5249	13328.455	4173.4199	9870.5254	8874.4551	3069.71	25368.254	5116.585	5487.71	16805.254	6497.585	12927.71	5763.2549	16161.585	4317.71	16051.255	8426.585	3990.71	12216.255	6879.585	11502.71	3042.2549	1520.585	1306.75	8897.6797	8861.8203	18677.75	4079.6802	180.81982	4466.75	18817.68	8330.8203	7834.75	2639.6802	1323.8198	4938.75	17835.68	10012.82	4715.75	23493.68	8771.8203	9703.75	8604.6797	6822.8198	10626.75	5452.6802	10261.82	519.94482	22699.516	8048.71	4379.9448	12679.516	8901.71	779.94482	768.51514	12668.71	9787.9453	2691.5151	357.70996	1791.9448	6088.5151	5509.71	826.94482	2997.5151	8159.71	1015.9448	2532.5151	13561.71	16974.945	2877.5151	16763.711	1061.9448	858.51514	8411.71	3444.71	22215.705	12407.62	9954.71	2469.7051	2888.6201	-357.29004	12699.705	11904.62	2608.71	13380.705	8430.6201	1560.71	14063.705	10748.62	-363.29004	4941.7051	13018.62	5067.71	8719.7051	10220.62	15683.71	7962.7051	12526.62	11697.475	3285.9399	4784.0801	16205.475	4372.9399	-2363.9199	13459.475	4275.9399	-2207.9199	3054.4751	14986.939	2678.0801	2936.4751	19160.939	7118.0801	15285.475	6367.9399	6864.0801	9844.4746	3661.9399	6836.0801	9795.4746	4597.9399	7756.0801	4504.4751	9099.9395	2249.0801	9378.4746	4773.9399	8808.0801	0.47509766	2713.9399	7574.0801	584.75	-461.10986	1985.2251	1845.75	4755.8901	3554.2251	2800.75	5450.8901	7657.2251	1026.0098	11733.115	8232.8301	-1928.9902	-2073.8848	-494.16992	8118.0098	-1543.8848	-1651.1699	735.00977	8674.1152	13328.83	180.00977	5590.1152	6001.8301	-422.99023	8621.1152	3791.8301	8936.0098	-651.88477	10080.83	13647.835	5074.835	377.72021	1460.835	19539.836	11275.721	7658.835	2680.835	1007.7202	-1342.165	8568.835	7498.7202	13589.835	7440.835	12960.721	3645.835	2403.835	4956.7202	198.83496	8926.835	-371.27979	710.83496	10087.835	6933.7202	6020.0898	17454.449	6490.2949	4783.0898	10621.45	3546.2949	7799.0898	1685.4502	-2530.7051	3536.0901	11962.45	5035.2949	-137.90991	-1368.5498	5280.2949	12143.09	2448.4502	6911.2949	2242.0901	6886.4502	4742.2949	8630.0898	2703.4502	4255.2949	6390.4399	18350.385	1763.7749	4992.4399	23844.385	9180.7754	4336.4399	19083.385	9017.7754	3524.4399	16632.385	8535.7754	10956.439	2898.385	1974.7749	6828.4399	3237.385	8664.7754	3292.4399	7416.3848	7740.7749	4501.4399	4995.3848	5422.7749	4782.4399	5746.3848	7284.7749	4092.4399	1700.385	7693.7749	1059.4399	6304.3848	5596.7749	9375.3252	3077.5151	-1746.9404	4156.3252	14157.516	12574.06	13000.325	6232.5151	6046.0596	939.32495	13032.516	2916.0596	9358.3252	1902.5151	-1946.9404	505.32495	2507.5151	8304.0596	10917.325	4537.5151	8634.0596	2072.325	12507.516	4330.0596	7082.3252	2737.5151	8444.0596	-1558.6499	1980.405	1368.835	29192.35	10725.405	10502.835	2204.3501	22363.404	9790.835	6170.3501	3630.405	1798.835	10297.35	5582.4053	10045.835	1263.3501	15350.405	7229.835	-264.6499	13473.405	6062.835	7055.5601	15933.061	11381.445	5396.5601	6608.0601	9152.4453	10280.561	3021.0601	1138.4448	4317.5601	9389.0605	6482.4448	4415.5601	14594.061	9957.4453	2321.5601	7832.0601	5920.4448	6899.5601	924.06006	877.44482	10157.561	3196.0601	7306.4448	10670.54	2751.2349	319.38965	2751.54	21399.234	6387.3896	2418.5149	14547.615	19568.516	3308.5149	16097.615	18544.516	5392.5146	2346.6152	6591.5151	8081.5146	2378.6152	9403.5156	139.05518	9924.9746	9205.96	7247.0552	3198.9751	7417.96	945.05518	8695.9746	8021.96	8709.0547	4155.9751	6897.96	10400.055	3335.9751	4382.96	6490.0552	5393.9751	8198.96	5534.0552	3041.9751	5453.96	-476.94482	1516.9751	4066.96	14348.725	1957.3848	-1674.9746	12831.725	-143.61523	-2540.9746	680.7251	1708.3848	-3009.9746	3281.7251	12771.385	5792.0254	5793.7251	16021.385	9112.0254	2402.7251	11970.385	6780.0254	7775.7251	1432.3848	6114.0254	9579.8496	2186.1299	11173.654	9071.8496	3392.1299	10174.654	3040.8501	1016.1299	6057.6548	5822.8501	976.12988	6489.6548	9164.5449	2083.4448	1386.7349	2507.5449	9993.4453	5215.7349	1883.5449	18168.445	11014.734	5758.5449	6522.4448	11145.734	12543.545	3261.4448	10918.734	1179.5449	444.44482	2312.7349	4910.5449	13573.445	8774.7344	2199.5449	2326.4448	9163.7344	20872.311	4097.2051	3229.71	14528.311	4373.2051	11398.71	2914.3101	11187.205	5644.71	441.31006	10864.205	9171.71	3204.635	16812.555	10105.035	1638.635	8575.5547	7524.0352	14440.635	4969.5552	17578.035	-545.36499	2164.5552	10702.035	1973.635	11650.555	11784.035	4570.6348	1065.5552	6267.0352	11695.55	2604.6948	1571.875	7128.5498	10651.695	11441.875	2594.55	14794.695	7694.875	3162.55	11625.695	7144.875	777.55005	5173.6948	6273.875	6114.5498	2036.6948	737.875	8084.5498	3977.6948	4425.875	11228.55	1527.6948	741.875	3787.3149	12786.439	5532.3999	8352.3145	1822.4399	11267.4	9074.3145	26.439941	1493.3999	6206.3149	1190.4399	9423.4004	7157.3047	255.62012	3179.375	17213.305	4324.6201	7299.375	10634.305	1753.6201	1355.375	5921.3047	12325.62	7110.375	4195.3047	14536.62	9510.375	7382.3047	13854.62	12578.375	14378.305	1861.6201	7639.375	8537.3047	1591.6201	8545.375	5792.3047	978.62012	7827.375	645.78516	22825.945	3191.9248	3307.7852	8410.9453	15217.925	-2051.2148	36176.945	1757.9248	5868.7852	3881.9448	4667.9248	10893.785	4862.9448	5300.9248	4824.7852	4686.9448	4176.9248	9001.7852	3470.9448	3769.9248	-580.21484	5116.9448	1289.9248	3682.8901	16607.436	9970.0195	-2083.1099	1297.4351	1366.02	3847.8901	18336.436	10980.02	9556.8906	1536.4351	1077.02	2116.8901	14126.436	7229.02	96.890137	10110.436	10255.02	5719.8901	3323.4351	5880.02	2812.8901	3192.4351	5512.02	-794.10986	6072.4351	6540.02	10396.891	5929.4351	9771.0195	3361.8901	16617.436	10897.02	3945.8101	14279.38	13860.92	14640.811	1813.3799	7344.9199	13406.811	2294.3799	1319.9199	14276.811	3633.3799	1883.9199	12055.811	11758.38	12924.92	13020.811	7368.3799	15512.92	14015.811	1665.3799	-102.08008	480.81006	5119.3799	6787.9199	5894.8101	2599.3799	12691.92	1422.8101	4797.3799	6599.9199	1072.8101	6064.3799	5149.9199	-939.125	16604.275	3277.8301	9845.875	3662.2749	2944.8301	8070.875	2354.2749	6545.8301	929.68506	9381.2852	7815.3799	8971.6855	6292.2852	8092.3799	7836.6851	2740.2852	6473.3799	1117.6851	5241.2852	7509.3799	1422.6851	16330.285	9704.3799	9695.6855	1969.2852	6926.3799	4793.6851	1158.2852	7987.3799	1932.4399	7744.1348	8945.9902	2688.4399	4153.1348	8395.9902	2060.4399	7241.1348	7695.9902	2786.4399	6039.1348	6264.9902	1507.4399	3070.1348	4788.9902	11179.311	4016.895	8199.3301	2013.3101	7105.895	7889.3301	1806.3101	7664.895	2378.3301	4152.3101	13591.895	6662.3301	6254.3101	2400.895	519.33008	11990.311	5710.895	5667.3301	2898.3101	16667.895	7218.3301	7370.3101	9054.8945	9701.3301	6911.3101	12961.895	10331.33	1192.3101	6989.895	9796.3301	32.310059	7372.895	7566.3301	314.31006	6692.895	8659.3301	12681.311	4626.895	13289.33	7063.3101	2708.895	5503.3301	-1081.0698	13249.725	12299.516	-243.06982	9172.7246	7865.5151	6554.9302	5914.7251	13228.516	541.93018	9048.7246	3235.5151	3509.9302	4911.7251	4830.5151	656.93018	11094.725	3215.5151	7813.0298	2458.8198	-779.65039	-949.97021	7039.8198	2573.3496	282.89502	4707.5098	5083.6846	1609.8201	4400.9951	3065.4399	2287.8201	5114.9951	8893.4395	5516.8203	75.995117	6107.4399	-786.42505	-1813.4102	1583.4302	11422.575	1542.5898	1964.4302	1656.575	5009.5898	6613.4302	11687.575	2544.5898	7575.4302	11104.575	1820.5898	5841.4302	8986.5752	1831.5898	11438.43	4549.6201	23003.971	10345.93	13264.17	2659.625	3290.8101	12017.17	5635.625	5755.8101	3520.605	11743.805	6562.1152	-355.39502	11466.805	12946.115	2835.605	3848.8052	6082.1152	4697.7949	10530.035	4464.25	1672.7949	10844.035	4068.25	9170.7949	1951.0352	1683.25	2756.7949	20385.035	4027.25	15647.5	4221.1548	2013.9351	5584.5	7858.1548	5906.9351	9082.5	1313.1548	1044.9351	5863.5	1441.1548	2106.9351	2988.5	1297.1548	3506.9351	5944.5	628.15479	2289.9351	3934.5	7351.1548	2583.9351	8687.5	5780.1548	15520.936	10622.5	3475.1548	5988.9351	6688.5	3249.1548	6691.9351	9564.2354	1954.2349	1557.3901	6569.2354	8900.2344	496.39014	13734.235	2425.2349	444.39014	10992.235	5501.2349	4795.3901	126.23511	1389.2349	7394.3901	7813.2354	6117.2349	2853.3901	9386.1152	2754.2798	642.7002	7312.7852	1090.0049	335.95996	-1983.9199	7213.5801	4479.9248	9552.6445	3804.1499	-261.82031	-162.35498	17357.15	3462.1797	6232.645	749.1499	-3497.8203	9451.6445	5344.1499	3916.1797	23461.121	7746.3701	8594.5605
141.10986	3110.71	11609.535	-2287.8901	4220.71	11814.535	-3053.8901	1664.71	-2540.4648	8778.1094	3387.71	70.535156	-2071.8901	2391.71	9254.5352	9861.1094	5095.71	10722.535	-1406	429.61523	15147.95	1967	11968.615	8447.9502	1806.1101	24215.879	5357.9902	3873.1101	17206.879	1965.9902	13071.11	5678.8799	15689.99	5342.1104	14562.88	3492.9902	5248.1104	13087.88	6316.9902	14470.11	2049.8799	2721.9902	-1654.6548	7487.2251	8727.915	14494.346	4007.2251	2539.915	1556.3452	15879.225	3626.915	7146.3452	2364.2251	-0.084960938	2987.3452	15079.225	6312.915	3444.3452	22193.225	5699.915	10529.346	6246.2251	9854.915	12116.346	6286.2251	6277.915	2374.9102	28676.436	10418.46	4470.9102	13012.436	9332.46	853.91016	2899.4351	14305.46	11468.91	3099.4351	2666.46	1250.9102	10251.436	7989.46	657.91016	5628.4351	8552.46	2707.9102	2996.4351	16205.46	22452.91	4976.4351	10906.46	503.91016	3508.4351	3863.46	3760.385	20413.254	12895.165	12394.385	1045.2549	4401.165	1868.385	9057.2549	9861.165	3257.385	14447.255	12642.165	2080.385	8844.2549	10629.165	610.38501	2454.2549	14853.165	5144.3848	6518.2549	10016.165	14764.385	5967.2549	12835.165	14318.63	6997.4248	11127.15	15061.63	2461.4248	3410.1499	15235.63	2257.4248	2767.1499	2466.6299	14387.425	5830.1499	2674.6299	18862.426	12517.15	15839.63	5304.4248	10505.15	8911.6299	2629.4248	10265.15	12025.63	4263.4248	10364.15	6505.6299	9701.4248	6093.1499	13392.63	4418.4248	12017.15	1187.6299	764.4248	11893.15	-1958.3701	-396.77979	-382.9502	-259.37012	6686.2202	3291.0498	662.62988	4922.2202	4896.0498	1346.1001	12645.13	2732.1104	-816.8999	2.1298828	-4579.8896	7475.1001	-1288.8701	-5239.8896	-200.8999	7221.1299	6121.1104	187.1001	6746.1299	1010.1104	820.1001	7029.1299	2412.1104	8079.1001	1230.1299	1941.1104	14254.235	2517.8999	-1585.9297	3156.2351	16797.9	12304.07	10597.235	888.8999	-2021.9297	446.23511	5900.8999	4236.0703	16279.235	3111.8999	9554.0703	6514.2354	-447.1001	2456.0703	6252.2354	-1378.1001	-991.92969	1854.2351	10031.9	5628.0703	5269.6152	23167.824	9354.6504	2469.6152	10254.825	10507.65	6041.6152	1577.8252	2.6499023	2745.6152	14876.825	9615.6504	-1757.3848	1665.8252	7599.6499	10428.615	3931.8252	7475.6499	2721.6152	7739.8252	8704.6504	8175.6152	4707.8252	6989.6499	19508.379	-281.75977	589.12988	6049.3799	19185.24	6791.1299	5601.3799	10678.24	9412.1299	5260.3799	13581.24	4978.1299	13251.38	858.24023	-1881.8701	10340.38	550.24023	7671.1299	5888.3799	5759.2402	5283.1299	9989.3799	1875.2402	4373.1299	8122.3799	1796.2402	6419.1299	6286.3799	-176.75977	6085.1299	2820.3799	6856.2402	5616.1299	11131.516	91.745117	1100.4551	2361.5151	12457.745	12038.455	9369.5156	4312.7451	6380.4551	-520.48486	7302.7451	6911.4551	7089.5151	-194.25488	2127.4551	-646.48486	332.74512	8183.4551	11561.516	735.74512	7415.4551	555.51514	9283.7451	8218.4551	6597.5151	1243.7451	7990.4551	-250.71484	512.08008	277	23133.285	26110.08	6592	3715.2852	21374.08	6965	9486.2852	3033.0801	1739	10729.285	4027.0801	4476	1389.2852	16850.08	5595	2108.2852	10392.08	9732	6388.375	17056.734	7324.0449	2660.375	6205.7349	6107.0449	7975.375	2048.7349	-1490.9551	2403.375	7974.7349	4601.0449	4235.375	14290.734	5305.0449	2487.375	12031.734	3615.0449	5216.375	842.73486	-3023.9551	5853.375	10948.734	4484.0449	10552.325	-2604.7852	1767.5649	4583.3252	11406.215	5508.5649	1141.1748	18729.285	20006.559	1505.1748	16443.285	12989.56	6242.1748	3317.2852	5106.5596	6646.1748	5267.2852	3892.5596	1946.02	6213.9648	10792.65	11392.02	-3896.0352	10719.65	1166.02	4693.9648	10610.65	8122.02	-3359.0352	8482.6504	9514.0195	-342.03516	5059.6499	7159.02	-2974.0352	10497.65	5514.02	-4488.0352	7579.6499	-127.97998	-3160.0352	8884.6504	13288.325	2514.2651	-527.34521	12095.325	181.26514	-1146.3452	1137.3252	-256.73486	1625.6548	3951.3252	10424.266	7476.6548	3573.3252	14794.266	11139.654	3974.3252	8438.2656	10461.654	8880.3252	3379.2651	9950.6543	10751.805	2796.6299	14085.695	5325.8052	3583.6299	9541.6953	1986.8052	4649.6299	8996.6953	4700.8052	2289.6299	11581.695	6623.895	1816.0249	-144.6499	-1222.105	7948.0249	4142.3501	947.89502	19201.025	6480.3501	-3108.105	1572.0249	10181.35	8588.8945	4092.0249	7705.3501	-1055.105	987.0249	1909.3501	279.89502	13842.025	6037.3501	-1697.105	2516.0249	7195.3501	20686.551	1043.9849	210.28516	16406.551	2448.9849	7995.2852	1634.5498	12505.984	4856.2852	775.5498	7579.9849	6136.2852	4310.7148	14219.285	6805.8301	1971.7151	8382.2852	1673.8301	11616.715	2349.2852	15710.83	667.71509	1273.2852	6726.8301	3189.7151	14406.285	8045.8301	4729.7148	1130.2852	2687.8301	9604.9697	1696.5049	-1353.2646	7077.9697	8335.5049	11059.735	2311.97	11684.505	4504.7354	3225.97	14497.505	6759.7354	1112.97	4138.5049	4188.7354	4620.9697	909.50488	-1113.2646	6000.9697	4525.5049	5713.7354	10809.97	2560.5049	-440.26465	1257.2749	12206.984	2285.9248	6071.2749	828.98486	12749.925	6147.2749	1766.9849	-3591.0752	5835.2749	2373.9849	5022.9248	10439.035	1519.8501	2027.3999	13060.035	3653.8501	8476.4004	11051.035	1889.8501	1557.3999	5413.0352	15132.85	8877.4004	1819.0349	13143.85	8315.4004	7248.0352	11354.85	7375.3999	12742.035	2516.8501	10108.4	5678.0352	840.8501	9085.4004	2962.0349	-495.1499	8042.3999	2802.9551	22363.801	3365.0654	12149.955	7268.7998	11507.065	885.95508	22326.801	1678.0654	7399.9551	4194.7998	2882.0654	14421.955	5871.7998	3243.0654	6565.9551	5596.7998	5826.0654	11057.955	3007.7998	2434.0654	640.95508	3922.7998	2213.0654	838.87012	14528.43	9090.7207	-893.12988	-799.56982	1990.7202	1302.8701	18484.43	10601.721	10749.87	-1548.5698	987.72021	1375.8701	11355.43	6675.7202	-741.12988	7141.4302	8415.7207	3364.8701	1177.4302	8323.7207	2861.8701	2007.4302	6770.7202	-1890.1299	4491.4302	7021.7202	9488.8701	4676.4302	11352.721	-1161.1299	22321.43	10328.721	6075.0352	14918.21	9061.3047	15434.035	468.20996	8063.3052	14835.035	3628.21	1084.3052	6914.0352	493.20996	1853.3052	9653.0352	11963.21	10935.305	13979.035	5444.21	16260.305	15282.035	2142.21	845.30518	1604.0349	6483.21	5812.3052	1850.0349	2654.21	9348.3047	3125.0349	5434.21	5141.3052	2220.0349	1975.21	4058.3052	-638.81006	16297.645	9992.79	11296.189	1151.6445	7640.79	4828.1899	2037.6445	11174.79	3949.1899	9590.7998	7539.6748	3044.1899	2742.7998	6278.6748	7788.1899	4099.7998	7541.6748	2165.1899	8276.7998	6876.6748	2688.1899	15105.8	9650.6748	11319.189	4821.7998	8331.6748	5975.1899	4244.7998	5754.6748	-665.95996	5596.4102	9057.4004	172.04004	7075.4102	9506.4004	716.04004	6800.4102	6843.3999	350.04004	4027.4102	5741.3999	-1385.96	2170.4102	6215.3999	12275.064	2083.7998	6808.5601	2836.0649	8369.7998	9587.5605	3491.0649	11548.8	4657.5601	4006.0649	13626.8	8190.5601	7707.0649	-382.2002	3955.5601	14107.064	2560.7998	8692.5605	2588.0649	14354.8	7683.5601	8903.0645	9280.7998	10176.561	5651.0649	10459.8	9303.5605	6703.0649	1723.7998	2577.5601	1048.0649	5773.7998	11245.561	789.06494	3529.7998	11214.561	14451.064	4629.7998	11374.561	6089.0649	94.799805	9999.5605	1377.4448	15590.516	11565.525	-72.555176	8117.5151	9512.5254	8015.4448	5117.5151	13261.525	1020.4448	9357.5156	4252.5249	5097.4448	4958.5151	3859.5249	2671.4448	8748.5156	5064.5249	6956.8599	3689.9849	-1159.4302	994.85986	7165.9849	3910.5698	614.25	4029.02	4601.0146	160.0498	6896.3198	5691.7002	-483.9502	6970.3198	7710.7002	3989.0498	662.31982	7450.7002	-1130.02	-1177.1802	1053.665	9057.9805	275.81982	2020.665	-267.02002	10899.82	4172.665	11103.98	2131.8198	5126.665	10364.98	2296.8198	6901.665	10792.98	3483.8198	13062.665	1740.3049	20922.15	1890.8252	8705.9902	2889.5498	3448.3799	9403.9902	3300.5498	3503.3799	4205.0947	15515.245	5924.79	414.09497	12441.245	12476.79	4092.095	4233.2451	3969.79	4132.4053	13828.654	5925.5352	5.4050293	16315.654	3775.5352	6932.4053	2984.6548	2094.5352	3657.405	20063.654	3772.5352	12880.205	-1146.54	213.69482	2099.2051	10099.46	1972.6948	7762.2051	-672.54004	-155.30518	3804.2051	-1744.54	260.69482	383.20508	-1848.54	1686.6948	6509.2051	-2549.54	199.69482	1970.2051	1981.46	792.69482	8176.2051	4007.46	12303.695	8070.2051	-55.540039	2667.6948	6277.2051	-1214.54	4918.6948	11578.97	2003.9502	1167.3701	1514.97	7218.9502	151.37012	12634.97	3284.9502	461.37012	9278.9697	4047.9502	3297.3701	-518.03003	1071.9502	7673.3701	6821.9697	2709.9502	7476.3701	8541.7051	3080.1348	2119.02	8867.5947	985.85986	2707.25	614.96997	6699.5698	1465.0352	8280.1553	2936.7998	685.19482	829.15503	13979.8	5996.1948	6898.1553	1822.7998	-676.80518	10132.155	5778.7998	3619.1948	23303.064	6050.6851	6998.4702
-1768.145	2980.6899	12832.835	-1551.145	1689.6899	14828.835	-3046.145	-532.31006	2126.835	8471.8555	2699.6899	4429.835	-2673.145	695.68994	12860.835	10929.855	3465.6899	10886.835	1522.895	1179.3501	10865.64	3724.895	5687.3501	4427.6396	1706.585	23448.359	6073.1348	5162.585	17621.359	6264.1348	14267.585	7376.3599	20161.135	4662.585	15219.359	8648.1348	5060.585	15583.359	5530.1348	12460.585	3432.3599	3748.1348	-1306.085	7296.6348	4897.5547	12349.915	1621.6348	-800.44531	8701.915	3411.6348	-2312.4453	6711.915	-91.365234	-3822.4453	2647.915	14185.635	7916.5547	3938.915	20904.635	9394.5547	8755.915	7823.6348	6909.5547	14170.915	5346.6348	6276.5547	1640.8901	20199.855	9814.4248	7638.8901	7414.855	2913.4248	-497.10986	2579.855	16766.426	7446.8901	2069.855	2988.4248	776.89014	6738.855	8726.4248	733.89014	5164.855	8395.4248	1474.8901	2036.855	11887.425	16412.891	4723.855	12069.425	721.89014	-700.14502	1790.4248	4169.0898	18581.865	11432.48	12878.09	-297.13477	1700.48	2673.0898	6923.8652	4324.48	2881.0898	9772.8652	9841.4805	4291.0898	5761.8652	8200.4805	-353.91016	505.86523	14864.48	6957.0898	3358.8652	8336.4805	16335.09	2795.8652	6746.48	13179.85	13974.785	7483.8496	15419.85	4019.7852	-360.15039	17077.85	4572.7852	73.849609	6701.8501	14170.785	3347.8496	3944.8501	20231.785	12012.85	16189.85	5563.7852	8619.8496	11990.85	2169.7852	8758.8496	13649.85	4958.7852	9027.8496	7392.8501	7895.7852	5512.8496	10310.85	4701.7852	8098.8496	1786.8501	2623.7852	12067.85	-2015.3301	-489.29492	1938.75	283.66992	6494.7051	6902.75	1137.6699	4138.7051	4789.75	3250.53	14594.355	6365.3301	-397.46997	18.35498	-271.66992	10559.53	2508.355	925.33008	2305.53	12667.355	10582.33	2128.53	7677.355	7319.3301	2188.53	11390.355	5332.3301	670.53003	19075.355	8121.3301	17625.004	4665.4199	74.375	2779.0049	18855.42	11075.375	13073.005	1966.4199	606.375	-95.995117	10787.42	6452.375	6600.0049	3661.4199	7978.375	5322.0049	1269.4199	2863.375	8340.0049	-107.58008	-1329.625	1897.0049	14326.42	7104.375	5358.8252	20492.439	12830.25	2028.8252	13512.439	9648.25	4461.8252	872.43994	3472.25	2585.8252	16746.439	9564.25	-1845.1748	1714.4399	9427.25	12776.825	5062.4399	7799.25	1637.8252	13183.439	10046.25	8155.8252	5964.4399	10376.25	15476.904	3988.3599	-0.16503906	3408.9048	17481.359	10992.835	1472.9048	14569.359	9028.835	2851.9048	16651.359	7130.835	9445.9043	1607.3599	161.83496	4533.9048	3348.3599	6060.835	2343.9048	8851.3594	7245.835	3303.9048	3049.3599	8135.835	3724.9048	4152.3599	7034.835	1472.9048	3346.3599	6406.835	1011.9048	8735.3594	4320.835	10420.99	-573.83008	1353.4502	3410.99	16917.17	11419.45	10957.99	3882.1699	10822.45	1901.99	8242.1699	7519.4502	9915.9902	101.16992	683.4502	723.98999	-231.83008	11193.45	8771.9902	852.16992	7523.4502	1465.99	9468.1699	6893.4502	7274.9902	585.16992	8461.4502	1040.1599	-1525.2148	1296.7002	34411.16	10386.785	5015.7002	4681.1602	19070.785	7191.7002	10999.16	-227.21484	1368.7002	11088.16	1242.7852	6448.7002	2592.1599	10442.785	8273.7002	2041.1599	10697.785	8761.7002	4441.9248	16113.98	10541.96	1681.9248	6678.98	8891.96	6307.9248	2782.98	3390.96	-129.0752	10732.98	6585.96	1679.9248	13286.98	9069.96	-379.0752	9600.9805	7334.96	3797.9248	2120.98	2017.96	477.9248	11215.98	7538.96	11757.495	1644.105	-830.9248	5874.4951	16091.105	5426.0752	3438.25	13030.05	18636.406	3186.25	15952.05	9625.4053	5694.25	114.0498	2625.4053	9181.25	1412.0498	7042.4053	1640.4902	10170.029	8580.0303	10453.49	4505.0298	6002.0303	1883.4902	13294.029	8206.0303	6729.4902	2775.0298	4560.0303	10090.49	5247.0298	5235.0303	8227.4902	3533.0298	3890.0303	6536.4902	3985.0298	2687.0303	-755.50977	3589.0298	7940.0303	13984.12	1559.3198	1502.835	14114.12	2268.3198	-2598.165	431.12012	2052.3198	-1145.165	2894.1201	11344.32	6848.835	4927.1201	16200.32	11004.835	2044.1201	13458.32	7809.835	7398.1201	6132.3198	7020.835	10075.735	3931.0601	10410.675	8305.7354	3990.0601	11019.675	4164.7354	6194.0601	4591.6748	7805.7354	4454.0601	9374.6748	7650.5498	2154.5498	1329.9048	-283.4502	9441.5498	5607.9048	1720.5498	19787.551	7270.9048	-2069.4502	2228.5498	10368.904	15006.55	3395.5498	8253.9043	697.5498	844.5498	4155.9048	273.5498	14539.55	8230.9043	1325.5498	1141.5498	7988.9048	18139.721	5559.6553	2085.7202	11483.721	8278.6553	12415.721	-326.27979	11556.655	7837.7202	1475.7202	5133.6553	8972.7207	3697.8599	16942.945	8870.6953	1360.8599	11168.945	5282.6948	12469.859	4960.9448	17162.695	832.85986	2080.9448	8715.6953	992.85986	16295.945	12870.695	3767.8599	1679.9448	6402.6948	11226.035	2083.895	999.70996	8530.0352	8121.895	14667.71	3524.0349	11328.895	9265.71	4598.0352	14874.895	9833.71	2027.0349	3637.895	8785.71	5988.0352	1654.895	3697.71	8969.0352	5094.895	8051.71	13667.035	2915.895	3149.71	1796.7852	11671.279	5335.415	8755.7852	2982.2798	14965.415	6041.7852	-120.72021	565.41504	6609.7852	2178.2798	9564.415	9930.8447	-112.74023	2473.3398	12226.845	1989.2598	7103.3398	12417.845	-271.74023	1473.3398	8231.8447	9679.2598	11189.34	2530.845	9309.2598	7311.3398	6098.8447	6125.2598	8242.3398	6261.8447	8684.2598	9049.3398	4531.8447	866.25977	9489.3398	3374.845	-1231.7402	7523.3398	3274.4351	19732.324	7960.6899	12832.436	3378.3252	11912.689	1326.4351	23222.324	9140.6895	8565.4355	2743.3252	9152.6895	15167.436	2679.3252	10119.689	8079.4351	1507.3252	8144.6899	10290.436	2690.3252	10282.689	1258.4351	3198.3252	8118.6899	3394.79	17855.76	5820.1445	-295.20996	-1110.2402	-3505.8555	3805.79	18492.76	2822.1445	12656.79	897.75977	-4375.8555	2319.79	10287.76	4006.1445	2174.79	9090.7598	1268.1445	5302.79	1702.7598	2669.1445	3866.79	2496.7598	-1572.8555	1090.79	4469.7598	2127.1445	11877.79	5002.7598	4432.1445	935.79004	22527.76	5105.1445	4717.125	13032.609	10246.83	12452.125	43.609863	3176.8301	16896.125	2817.6099	2090.8301	2708.125	-1998.3901	2768.8301	10493.125	6023.6099	12002.83	13865.125	4704.6099	15490.83	14840.125	-206.39014	1804.8301	2138.125	4523.6099	9074.8301	2221.125	779.60986	12920.83	2612.125	2563.6099	6800.8301	2532.125	2015.6099	6985.8301	1223.5098	15120.08	8201.1348	9621.5098	1584.0801	8366.1348	8068.5098	3290.0801	9895.1348	1499.4302	8446.3848	5900.5898	-2169.5698	2311.3848	2808.5898	9183.4297	3392.3848	3251.5898	782.43018	7932.3848	3694.5898	1154.4302	16483.385	10274.59	7542.4302	4748.3848	5576.5898	2157.4302	3892.3848	4860.5898	2875.3601	9176.7344	6914.6899	2299.3601	8301.7344	4984.6899	2898.3601	12148.734	6672.6899	2859.3601	7899.7349	4287.6899	1584.3601	4353.7349	3177.6899	11490.734	6564.9453	6573.21	3682.7349	10488.945	6800.21	3199.7349	15670.945	6478.21	3669.7349	19935.945	8893.21	9130.7344	4978.9453	3436.21	13205.734	8675.9453	7315.21	2018.7349	17806.945	5155.21	8561.7344	13368.945	5956.21	4121.7349	19573.945	13000.21	7479.7349	2690.9451	77.209961	-61.265137	9888.9453	6772.21	1389.7349	7863.9453	8084.21	1888.7349	4901.9453	13218.21	6451.7349	5692.9453	6167.21	605.71484	12474.715	7918.335	117.71484	7708.7148	5170.335	4731.7148	3078.7148	10408.335	186.71484	9030.7148	2399.335	1911.7148	4193.7148	2778.335	-380.28516	8951.7148	1578.335	9540.7246	2628.5151	-545.37012	1733.7251	6788.5151	4216.6299	427.94507	5202.6602	6056.415	1464.875	6225.3901	4315.0898	1816.875	7753.3901	8653.0898	3952.875	4687.3901	7130.0898	625.84497	-442.6001	-729.95508	12647.845	2822.3999	-337.95508	2465.845	9012.4004	2600.0449	11244.845	5410.3999	7372.0449	10778.845	3209.3999	4484.0449	11278.845	3557.3999	4928.0449	9773.3896	3446.1699	3460.4399	9607.2246	3878.7002	2771.6401	9430.2246	3041.7002	4911.6401	3009.52	18448.445	3848.5898	312.52002	16253.445	9876.5898	3233.52	2504.4448	2582.5898	2997.5601	13993.585	2618.9248	852.56006	14745.585	4415.9248	8583.5605	1645.585	406.9248	1438.5601	15314.585	1902.9248	12892.83	-3772.6797	-172.40479	2415.8301	3080.3203	3489.5952	6193.8301	-3337.6797	-1487.4048	5389.8301	-3666.6797	-1734.4048	12.830078	-4399.6797	2601.5952	6244.8301	-4298.6797	-575.40479	2931.8301	3268.3203	1043.5952	7194.8301	426.32031	10885.596	7341.8301	-1275.6797	5132.5952	4569.8301	-2426.6797	2805.5952	11521.535	2242.145	1045.6152	4553.5352	10326.145	757.61523	12144.535	4252.145	784.61523	12341.535	5062.145	5774.6152	361.53491	2037.145	6965.6152	6647.5352	6012.145	4539.6152	5242.1499	1403.9849	599.79004	9672.1299	2538.6299	569.23486	-222.66504	6997.7402	3410.5449	11542.035	-2685.9004	992.6748	1852.0349	11528.1	4824.6748	6710.0352	-3907.9004	-2048.3252	8986.0352	-225.90039	5218.6748	20097.545	7141.3701	7303.8896
-686.84521	1170.4351	8301.9102	-85.845215	1608.4351	6498.9102	-2312.8452	-1919.5649	-5121.0898	7328.1548	2004.4351	-2880.0898	-2126.8452	1167.4351	4756.9102	9468.1543	3208.4351	8046.9102	1012.3149	2418.2852	13448.2	1531.3149	13007.285	2628.2002	2090.1499	23761.67	368.17969	4247.1499	17484.67	4732.1797	16393.15	7245.6699	18501.18	3732.1499	14300.67	6087.1797	3351.1499	13190.67	5049.1797	9907.1504	2040.6699	135.17969	-507.61499	2183.0498	7228.6699	17875.385	-342.9502	-1456.3301	9560.3848	-1908.9502	-1944.3301	8303.3848	-2453.9502	-3108.3301	6079.3848	8323.0498	7475.6699	5657.3848	21600.051	5128.6699	10143.385	5627.0498	5285.6699	14523.385	2215.0498	4768.6699	204.99512	18052.596	9324.3906	10071.995	3409.5952	2725.3901	-1790.0049	1714.5952	10000.391	6511.9951	3118.5952	1560.3901	-1117.0049	9506.5957	6263.3901	-1878.0049	5159.5952	7539.3901	224.99512	2236.5952	10635.391	12536.995	5007.5952	10030.391	2632.9951	-31.404785	274.39014	6814.5947	22123.605	11218.1	13700.595	2396.605	2613.1001	3105.595	11611.605	8126.1001	4181.5947	12136.605	9558.0996	4479.5947	8141.605	9462.0996	2469.595	3196.605	13940.1	6964.5947	6483.605	8908.0996	18443.596	6984.605	10127.1	2697.2651	13057.984	9970.3154	10577.266	1371.9849	-1688.6846	7356.2651	2003.9849	-911.68457	-205.73486	12564.984	2352.3154	-939.73486	20201.984	9751.3154	11739.266	4635.9849	9311.3154	6479.2651	3632.9849	5505.3154	4363.2651	3578.9849	8124.3154	2237.2651	7572.9849	3840.3154	5585.2651	661.98486	11172.315	-4536.7349	646.98486	13046.315	96.060059	671.20508	2203.9399	2048.0601	6263.2051	5071.9399	461.06006	7333.2051	9053.9395	2549.79	14237.275	6989.8799	-739.20996	293.2749	997.87988	7590.79	1890.2749	1066.8799	1265.79	11874.275	8638.8799	72.790039	8457.2754	5376.8799	-978.20996	11971.275	5565.8799	-1226.21	16882.275	9206.8799	17402.654	5731.2651	-3641.665	1135.655	19159.266	5224.335	10048.655	3125.2651	-4831.665	608.65503	11133.266	679.33496	466.65503	1760.2651	6064.335	5521.6553	2947.2651	-194.66504	8316.6553	2140.2651	-4273.665	2300.655	13118.266	202.33496	4619.7202	20940.529	9792.2207	2321.7202	12658.529	9207.2207	5129.7202	2121.5298	-48.779785	1691.7202	14545.529	5575.2202	-1303.2798	2955.5298	6743.2202	10752.721	6619.5298	9833.2207	5615.7202	8865.5293	6729.2202	6593.7202	4741.5298	6908.2202	18445.891	4015.4199	21.570312	6329.8896	15323.42	7125.5703	5789.8896	16635.42	10292.57	5100.8896	16782.42	5558.5703	12775.89	3338.4199	-842.42969	9693.8896	4051.4199	3248.5703	5369.8896	8814.4199	3754.5703	6905.8896	2718.4199	4041.5703	8036.8896	4283.4199	4899.5703	4690.8896	2022.4199	5744.5703	5284.8896	8354.4199	2075.5703	9922.165	205.25	-776.88477	4664.165	14317.25	8497.1152	10498.165	4957.25	5901.1152	2444.165	7754.25	2443.1152	9925.165	472.25	-587.88477	-315.83496	-253.75	9852.1152	10847.165	1529.25	6292.1152	3599.165	3891.25	-1324.8848	6945.165	855.25	4670.1152	-4296.71	-2694.8154	1501.4849	31689.289	9944.1846	6386.4849	-588.70996	17048.184	6509.4849	6050.29	-1490.8154	3852.4849	4784.29	1725.1846	7768.4849	-2095.71	11015.185	8668.4844	-2763.71	8082.1846	7907.4849	4316.77	16999.936	9929.8945	3369.77	7784.9351	6556.895	7863.77	3028.9351	855.89502	509.77002	11094.936	6562.895	2232.77	14930.936	8747.8945	189.77002	10957.936	5714.895	3006.77	1056.9351	-1023.105	2527.77	12128.936	6603.895	9159.835	3296.375	2197.415	3669.835	13681.375	9833.415	219.52979	16277.314	20145.195	1004.5298	14890.314	14164.195	2872.5298	3874.3149	6610.1948	2498.5298	2373.3149	6888.1948	3260.49	8654.1406	14670.445	11008.49	4603.1401	10906.445	2421.49	11003.141	11966.445	8226.4902	2730.1401	8972.4453	12718.49	2810.1401	8567.4453	9448.4902	5304.1401	9618.4453	4657.4902	2250.1401	7508.4448	743.48999	2705.1401	10094.445	11874.115	3314.3452	108.35986	10747.115	1749.3452	166.35986	-1167.8848	1479.3452	1907.3599	1655.1152	12399.346	12887.359	1838.1152	18168.346	12435.359	1007.1152	12380.346	8859.3594	2685.1152	6603.3452	7812.3599	6116.0098	2760.7949	11446.984	8430.0098	5565.7949	5550.9849	2955.0098	3979.7949	7978.9849	5776.0098	1318.7949	3800.9849	9048.4053	760.2251	1241.0352	1160.405	14031.225	5674.0352	3406.405	18371.225	8595.0352	-855.59497	768.2251	8880.0352	15539.405	3126.2251	9413.0352	1654.405	-1026.7749	5421.0352	3546.405	13295.225	10035.035	3499.405	2218.2251	8208.0352	20038.199	2800.6348	2289.4551	16393.199	4030.6348	10661.455	2548.2	11194.635	9899.4551	6861.2002	1567.6348	14380.455	2790.6201	17907.555	9363.7305	1543.6201	14344.555	5164.73	14460.62	5958.5547	18609.73	943.62012	2502.5549	9711.7305	3449.6201	14853.555	9972.7305	6238.6201	3543.5549	6470.73	11618.825	3289.595	1375.2549	6500.8252	11440.595	12953.255	2956.8252	14388.595	8985.2549	3180.8252	13125.595	8593.2549	386.8252	4664.5947	4120.2549	5747.8252	2876.595	1302.2549	6944.8252	6102.5947	9952.2549	10103.825	3581.595	4551.2549	5680.3701	13451.415	6909	11458.37	3277.415	14064	8237.3701	189.41504	-350	10328.37	1176.415	5734	8049.2803	1100.3198	1077.6401	12019.28	4244.3198	3408.6401	10396.28	3016.3198	-1197.3599	5867.2803	11808.32	6315.6401	3003.28	12443.32	5523.6401	5930.2803	12382.32	3567.6401	12012.28	3144.3198	6281.6401	6630.2803	3030.3198	5616.6401	2556.28	622.31982	3969.6401	2464.885	23832.814	5688.1851	12732.885	5214.8149	12428.186	325.88501	24764.814	4142.1851	8601.8848	2736.8149	6940.1851	13036.885	6567.8149	10778.186	7060.8848	3599.8149	6595.1851	9118.8848	2132.8149	7898.1851	1533.885	5658.8149	6621.1851	4882.6299	15166.535	8861.1855	-37.370117	-330.46484	-451.81494	3339.6299	17869.535	7469.1851	11558.63	1054.5352	-973.81494	3296.6299	12591.535	8887.1855	2277.6299	7560.5352	6730.1851	6423.6299	2454.5352	6497.1851	4266.6299	4008.5352	4994.1851	1491.6299	5077.5352	5650.1851	14263.63	4225.5352	9257.1855	470.62988	22556.535	12306.186	4896.2998	11251.29	12436.125	14291.3	657.29004	2187.125	14203.3	-120.70996	38.125	-349.69995	-1257.71	1216.125	8148.2998	12532.29	10755.125	13233.3	2549.29	13916.125	13753.3	293.29004	-547.875	402.30005	4264.29	4689.125	916.30005	456.29004	8400.125	700.30005	4020.29	4485.125	2349.3	1471.29	5916.125	3401.96	9879.75	7059.6348	11818.96	947.75	7355.6348	9481.96	212.75	7944.6348	-2334.8901	3578.3848	7522.7002	-4222.8901	-4620.6152	4811.7002	7478.1099	-4081.6152	5605.7002	-1920.8901	2478.3848	5722.7002	83.109863	9948.3848	7881.7002	5749.1099	-477.61523	7140.7002	42.109863	-1983.6152	6775.7002	2842.4199	5870.2305	4578.8701	2883.4199	4380.2305	4555.8701	2839.4199	7571.2305	4523.8701	3689.4199	2186.2305	3002.8701	1825.4199	2575.2305	1604.8701	11439.83	2305.6602	3500.2749	1716.8301	5900.6602	8228.2754	1387.8301	6461.6602	3090.2749	1636.8301	14173.66	3439.2749	7562.8301	-1643.3398	740.2749	10293.83	2744.6602	4724.2749	307.83008	11393.66	2001.2749	6352.8301	11041.66	7849.2749	2441.8301	10212.66	5967.2749	6275.8301	-2837.3398	-1268.7251	-1974.1699	7150.6602	4153.2749	-620.16992	5320.6602	6763.2749	-2392.1699	-1035.3398	7783.2749	4433.8301	2915.6602	4457.2749	4087.76	15371.23	8686.7305	2315.76	9154.2305	4479.73	6334.7598	6093.23	13106.73	2546.76	9702.2305	1779.73	6712.7598	4265.23	3529.73	3161.76	10136.23	2205.73	6332.7798	2758.3848	434.86523	1065.7798	9204.3848	7323.8652	1382.0049	1634.6802	4226.0649	2017.21	2263.3198	2302.1401	2247.21	2922.3198	5633.1401	6173.21	-20.680176	2762.1401	1516.75	2738.04	-784.06006	10182.75	2605.04	540.93994	782.75	11381.04	4616.9399	11035.75	4111.04	8401.9395	9633.75	2019.04	5226.9399	11272.75	3790.04	10282.939	8008.3447	2107.27	2043.4351	12216.865	3703.73	7300.5801	13143.865	2702.73	5477.5801	4967.71	9306.54	6765.3901	2198.71	8464.54	12941.391	4084.71	-1633.46	3114.3901	3328.1802	14300.064	3828.2354	5413.1802	10035.064	2129.2354	10739.18	2876.0649	-2932.7646	1547.1802	19465.064	239.23535	15421.235	4038.3999	745.1499	3229.2351	11382.4	3133.1499	7434.2354	2187.3999	282.1499	4051.2351	1271.3999	339.1499	338.23511	1023.3999	4491.1499	6072.2354	1429.3999	676.1499	1113.2351	9132.4004	4251.1499	5892.2354	5928.3999	14377.15	6885.2354	2930.3999	4854.1499	6272.2354	4374.3999	4891.1499	12433.09	1749.085	-2713.605	4883.0898	8827.085	-2827.605	14521.09	2333.085	-1656.605	8602.0898	5229.085	2396.395	-24.909912	2740.085	3562.395	7756.0898	4186.085	2449.395	5828.395	1927.6201	1120.9048	10556.775	1381.1802	1798.5049	-1215.585	8386.4248	3169.4502	9325.75	860.02979	-165.16992	622.75	12537.029	1614.8301	5336.75	-7.9702148	-2808.1699	9005.75	3328.0298	4695.8301	22820.67	4309.9849	4247.04
742.1748	1297.8452	5550.3652	-989.8252	865.84521	4404.3652	-1356.8252	-1391.1548	-5620.6348	11450.175	1549.8452	-4336.6348	-1546.8252	315.84521	6330.3652	8451.1748	4023.8452	5670.3652	925.91504	1495.1899	10096.955	5575.915	7418.1899	3548.9551	1427.3198	20616.789	9671.415	2113.3198	20856.789	7193.415	12759.32	8796.79	18923.414	1871.3198	18218.789	8497.415	5055.3198	16515.789	7720.415	9757.3203	4524.79	5214.415	-2110.1699	6996.6802	9619.3555	14822.83	3885.6802	1218.355	8395.8301	979.68018	622.35498	4351.8301	604.68018	365.35498	3990.8301	13484.68	7071.355	2691.8301	20765.68	7851.355	10398.83	3772.6802	9620.3555	11431.83	7791.6802	5458.355	3325.8652	14397.745	10266.525	10981.865	130.74512	2244.5249	248.86523	-125.25488	9147.5254	12250.865	-474.25488	2909.5249	1712.8652	7611.7451	6926.5249	955.86523	2619.7451	8264.5254	1258.8652	1166.7451	13234.525	13972.865	3970.7451	13828.525	5815.8652	-1446.2549	1658.5249	5212.8848	21500.945	12430.52	9697.8848	2648.9448	2418.52	3206.8848	6113.9448	8209.5195	6999.8848	7519.9448	9636.5195	3938.8848	6560.9448	7352.52	569.88477	2744.9448	12047.52	6112.8848	8252.9453	11000.52	18403.885	6341.9448	11561.52	-1675.4502	24893.965	3390.1348	13707.55	4665.9648	-1371.8652	11004.55	5001.9648	-2673.8652	2884.5498	13412.965	-950.86523	-715.4502	19873.965	6980.1348	11751.55	8150.9648	4589.1348	8392.5498	5362.9648	4735.1348	9283.5498	6913.9648	7244.1348	2607.5498	9291.9648	2098.1348	7380.5498	4912.9648	5780.1348	-2818.4502	3889.9648	8153.1348	-1407.7051	-351.33008	-2367.2402	-856.70508	6903.6699	4118.7598	949.29492	3294.6699	4522.7598	887.41016	17390.779	8920.085	-1452.5898	42.779785	1511.085	8049.4102	1421.7798	-788.91504	181.41016	8762.7793	10005.085	658.41016	7629.7798	7441.085	-664.58984	8475.7793	7004.085	8187.4102	3356.7798	10782.085	12160.016	5211.355	1402.6099	1698.0151	19348.355	11214.609	9288.0156	1291.355	974.60986	1101.0151	4406.355	8872.6094	-78.984863	995.35498	10959.609	4819.0151	1581.355	6315.6099	6471.0151	1424.355	848.60986	1145.0151	11635.355	8562.6094	2885.835	23207.955	8369.3154	1357.835	9379.9551	7227.3154	3645.835	1843.9551	-76.68457	838.83496	16804.955	5900.3154	-3049.165	1856.9551	5607.3154	8819.835	6455.9551	5790.3154	3701.835	10157.955	7253.3154	5293.835	4136.9551	3693.3154	16403.539	3553.3901	2440.3052	4833.54	18349.391	8001.3052	4574.54	12345.391	13066.305	3314.54	16906.391	10026.305	12885.54	2414.3901	127.30518	8011.54	2734.3901	8206.3047	4122.54	9828.3906	8360.3047	4122.54	2974.3901	6049.3052	5611.54	3561.3901	7545.3052	3093.54	2435.3901	10777.305	3151.54	6882.3901	5741.3052	7089.46	4669.9551	2247.6299	809.45996	19920.955	12188.63	8342.46	4890.9551	8405.6299	85.459961	9185.9551	4869.6299	8903.46	3372.9551	144.62988	-853.54004	1875.9551	11136.63	9587.46	4663.9551	7585.6299	6789.46	3193.9551	621.62988	7445.46	2942.9551	6026.6299	-676.24023	1503.8398	-3844.7646	31861.76	12228.84	2214.2354	2045.7598	18006.84	1094.2354	10206.76	3494.8398	-3561.7646	11546.76	3554.8398	3822.2354	1408.7598	17853.84	2494.2354	380.75977	13527.84	1533.2354	2997.49	18162.205	5364.6055	2870.49	6805.2051	5777.6055	1541.49	1693.2051	329.60547	2803.49	9453.2051	4161.6055	2489.49	15486.205	5924.6055	839.48999	8202.2051	6092.6055	3885.49	2014.2051	-2282.3945	1961.49	14686.205	3816.6055	8637.6055	2607.6899	-293.08984	3288.605	15450.689	5230.9102	1599.6499	13737.445	16159.81	3823.6499	11557.445	10679.81	6835.6499	439.44482	2819.8096	7009.6499	4869.4448	6337.8096	2914.6851	9197.8398	8165.2749	15105.686	2144.8398	11978.275	3686.6851	12253.84	8262.2754	9851.6855	2539.8398	8704.2754	12390.686	2416.8398	5597.2749	9398.6855	1436.8398	7706.2749	5778.6851	-600.16016	8504.2754	1171.6851	-1.1601562	8540.2754	10336.735	2379.7451	-763.68457	11567.735	397.74512	-1928.6846	2027.7351	-604.25488	-124.68457	4709.7354	12443.745	8464.3154	6569.7354	12342.745	9662.3154	4084.7351	12597.745	8418.3154	7755.7354	3421.7451	9463.3154	7660.2549	2575.7051	6504.1748	8579.2549	6578.7051	6438.1748	1343.2549	11694.705	2956.1748	5036.2549	5507.7051	3925.1748	7414.7202	4051.3301	-1232.2754	2226.7202	9914.3301	2069.7246	2319.7202	21202.33	7246.7246	-1023.2798	2352.3301	7361.7246	10390.721	4746.3301	5891.7246	2836.7202	2051.3301	2344.7246	2549.7202	16153.33	7138.7246	1371.7202	3014.3301	4354.7246	23524.77	3850.3101	4177.7402	14453.77	5039.3101	14888.74	3570.77	10573.311	10771.74	8120.77	3565.3101	13636.74	3750.54	14403.34	6664.6548	1201.54	10904.34	4173.6548	12543.54	4148.3398	15600.654	955.54004	1579.3398	6416.6548	1423.54	16154.34	11518.654	4909.54	958.33984	3976.6548	11143.615	3136.51	2270.7998	7658.6152	11326.51	14471.8	3536.615	12141.51	8168.7998	2556.615	15662.51	11195.8	1305.615	6811.5098	7837.7998	4512.6152	2563.51	1130.7998	8484.6152	4502.5098	9677.7998	10233.615	3662.51	3193.7998	4429.1699	14845.205	8848.9902	11866.17	3923.2051	14438.99	9436.1699	588.20508	-414.00977	9234.1699	1439.2051	10163.99	6867.3599	244.31982	2727.855	13767.359	1648.3198	5675.855	12165.359	181.31982	4229.855	8350.3594	9400.3203	10607.855	2359.3599	11624.32	9204.8555	5738.3599	6877.3198	9674.8555	12204.359	1755.3198	8807.8555	4617.3599	1195.3198	6492.855	3794.3599	-8.6801758	4244.855	4272.7402	21112.871	9261.7793	15259.74	8658.8701	14590.779	3326.74	21658.871	6107.7798	7986.7402	5844.8701	8927.7793	13730.74	5780.8701	5712.7798	9552.7402	4301.8701	6737.7798	8614.7402	6113.8701	6722.7798	2284.74	10372.87	5578.7798	2206.3999	16042.88	9265.6299	-599.6001	990.87988	902.62988	2565.3999	18264.879	11532.63	11253.4	1858.8799	1587.6299	-751.6001	13097.88	10636.63	905.3999	7874.8799	8550.6299	4531.3999	3085.8799	6399.6299	3880.3999	11.879883	9583.6299	-793.6001	5793.8799	7418.6299	10741.4	5521.8799	9455.6299	10188.4	5905.8799	8828.6299	477.86523	17236.971	14438.545	11946.865	3949.9702	4545.5449	12264.865	3961.9702	947.54492	-1236.1348	2056.9702	4038.5449	4960.8652	11345.971	12618.545	9902.8652	6653.9702	17667.545	8157.8652	2889.9702	3228.5449	-2994.1348	4705.9702	8132.5449	-2745.1348	2204.9702	12049.545	-2078.1348	5188.9702	5910.5449	-1382.1348	3647.9702	6747.5449	179.45996	11870.85	8881.46	10341.46	3635.8501	10201.46	7230.46	1800.8501	12289.46	1731.9902	11699.305	6035.3799	194.99023	7816.3047	5257.3799	9796.9902	4467.3047	7192.3799	2744.9902	11520.305	5917.3799	2145.9902	14779.305	10907.38	9960.9902	5981.3047	6270.3799	5621.9902	6263.3047	6917.3799	901.58496	11319.24	7521.5298	1912.585	10103.24	5622.5298	1280.585	10647.24	7092.5298	2299.585	9333.2402	5344.5298	109.58496	4779.2402	6921.5298	7718.23	4063.9751	7042.9849	8639.2305	3448.9751	7942.9849	2866.23	11820.975	4549.9849	2981.23	18332.975	6231.9849	8199.2305	2488.9751	1871.9849	11508.23	5908.9751	6037.9849	2299.23	12326.975	6671.9849	8512.2305	9584.9746	8952.9844	5644.23	10234.975	11295.984	4867.23	-744.0249	-720.01514	-675.77002	6733.9751	6786.9849	2672.23	-122.0249	10924.984	-471.77002	1017.9751	12156.984	6555.23	3723.9751	4906.9849	111.93994	13642.875	1598.0596	-285.06006	8973.875	1217.0596	5333.9399	5236.875	5460.0596	-779.06006	8710.875	-2048.9404	2965.9399	4292.875	-1263.9404	-510.06006	6103.875	-3256.9404	7799.915	-1204.48	357.54004	1718.915	2716.52	4605.54	888.3501	3259.4849	8400.5195	1396.55	5626.645	3075.4302	1416.55	5606.645	8569.4297	4181.5498	-436.35498	5364.4302	73.195068	-216.78516	1275.4702	9632.1953	1014.2148	1184.4702	101.19507	8406.2148	7568.4702	10572.195	4598.2148	6532.4702	11113.195	3045.2148	9474.4707	11182.195	3675.2148	9386.4707	7344.8652	351.00488	1659.645	12639.005	5979.7402	4122.2651	12227.005	6857.7402	5898.2651	6268.7749	7900.3198	5456.7549	939.7749	16121.32	12650.755	6795.7749	3507.3198	3455.7549	6397.2402	13064.2	5591.3799	2728.24	10039.2	4879.3799	9751.2402	153.2002	1221.3799	2477.24	15344.2	5418.3799	12077.061	1674.1548	2934.5098	3282.0601	12089.154	5951.5098	7048.0601	2212.1548	1228.5098	2390.0601	130.15479	1581.5098	-1108.9399	573.15479	4579.5098	6714.0601	1025.1548	1233.5098	2538.0601	9692.1543	4489.5098	6923.0601	4326.1548	12025.51	6096.0601	2032.1548	5740.5098	5797.0601	2592.1548	7118.5098	1622.675	182.25488	1426.48	6332.6748	8057.2549	392.47998	12610.675	2380.2549	693.47998	8511.6748	3470.2549	3830.48	240.67505	2281.2549	5656.48	8784.6748	1306.2549	7039.48	4276.0947	563.9502	-457.125	8527.1553	3489.2402	1440.77	3790.9099	5604.7549	676.65479	8790.0098	3317.5352	-261.27002	-2672.9902	16334.535	2735.73	6126.0098	2179.5352	-1931.27	8817.0098	4888.5352	3742.73	25745.805	3015.1299	8864.1201
1859.49	380.93506	13026.645	1735.49	1671.9351	12634.645	-413.51001	-1480.0649	1809.645	12480.49	475.93506	4210.645	419.48999	650.93506	10743.645	15627.49	4073.9351	10878.645	-750.54004	2142.4248	14178.484	-1549.54	17310.426	6890.4849	1281.7402	26758.176	9421.9004	3426.7402	15813.175	8615.9004	14637.74	4689.1748	19912.9	4807.7402	15125.175	6988.8999	2302.7402	13796.175	6830.8999	11033.74	327.1748	4902.8999	3718.4399	13289.34	10397.465	16017.439	2719.3398	2438.4648	12599.439	1669.3398	314.46484	8299.4395	-659.66016	1061.4648	5316.4399	11347.34	9516.4648	4039.4399	21492.34	9072.4648	13130.439	4638.3398	8070.4648	13361.439	5007.3398	9824.4648	3214.3401	17277.664	5510.46	9891.3398	4655.665	1254.46	682.34009	2122.665	8738.46	12535.34	3544.665	-53.540039	2948.3401	8410.665	5864.46	1597.3401	7389.665	5498.46	2295.3401	3105.665	10000.46	9716.3398	7777.665	9487.46	5763.3398	1547.665	-2408.54	3000.4351	23129.98	10964.93	11682.436	2473.98	1296.9302	349.43506	9589.9805	4542.9302	6150.4351	5041.98	10280.93	1318.4351	6804.98	7661.9302	-624.56494	2399.98	12704.93	3816.4351	6313.98	7226.9302	13063.436	4967.98	11877.93	4655.5498	18044.51	8128.8501	18317.551	1529.5098	2145.8501	18178.551	2602.5098	2433.8501	4248.5498	11777.51	6951.8501	2675.55	18454.51	12627.85	14197.55	3724.5098	10346.85	10807.55	3537.5098	10809.85	10711.55	1575.5098	13176.85	7518.5498	6906.5098	7073.8501	8837.5498	1886.5098	11498.85	1157.55	319.50977	12269.85	1534.6599	-1186.4702	237.89014	1945.6599	4046.5298	4068.8901	666.65991	3544.5298	7499.8901	689.60498	15449.545	5584.2598	-2491.395	-1775.4551	-2132.7402	5549.605	-675.45508	-2521.7402	-950.39502	8243.5449	10368.26	-336.39502	4671.5449	3978.2598	281.60498	8309.5449	5235.2598	3713.605	213.54492	7195.2598	11045.86	3954.4902	1999.5952	2443.8601	16329.49	10993.596	9529.8604	3011.4902	-437.40479	2253.8601	7981.4902	7851.5952	740.86011	3228.4902	9351.5957	4909.8604	2336.4902	5180.5952	6218.8604	2171.4902	488.59521	1696.8601	15252.49	8379.5957	4314.5601	19129.846	7096.3447	-6.4399414	14658.846	4021.3447	1118.5601	1413.8452	-2711.6553	1869.5601	16962.846	4658.3447	-1903.4399	1378.8452	4990.3447	9060.5605	4601.8452	4191.3447	717.56006	10400.846	3505.3447	6082.5601	6552.8452	4150.3447	18064.279	1397.2949	3363.0752	7306.2803	19530.295	6204.0752	4133.2803	8514.2949	12670.075	6164.2803	9760.2949	10345.075	15863.28	-1220.7051	1465.0752	10087.28	-1017.7051	8657.0752	6337.2803	4474.2949	8582.0752	7424.2803	-616.70508	9147.0752	7206.2803	-1512.7051	8283.0752	1893.28	-2955.7051	6599.0752	5105.2803	3794.2949	6635.0752	10477.615	529.10498	-616.34473	4618.6152	14438.105	325.65527	11409.615	5505.105	9820.6553	1085.6152	7641.105	4832.6553	8210.6152	-19.89502	-240.34473	533.61523	2334.105	9544.6553	7971.6152	3127.105	6252.6553	5613.6152	-32.89502	-256.34473	6631.6152	2916.105	8446.6553	803.13989	1100.54	-5341.3047	33343.141	13076.54	-542.30469	3804.1399	14985.54	-7443.3047	11290.14	2455.54	-6134.3047	13910.14	2748.54	3600.6953	2315.1399	14339.54	2095.6953	1417.1399	13118.54	1262.6953	5170.875	18466.664	8108.1748	4264.875	8062.665	3947.1748	3229.875	2121.665	43.174805	3696.875	7774.665	5987.1748	6926.875	13466.665	8579.1748	3689.875	10259.665	5841.1748	6969.875	1516.665	-2099.8252	5043.875	11215.665	5396.1748	11585.51	3124.27	-2033.1553	5671.5098	16416.27	2978.8447	10063.975	4212.46	16531.016	2502.9751	13153.46	14791.015	6741.9751	2309.46	1027.0146	8767.9746	4924.46	8971.0146	4159.7549	10439.07	11745.061	14194.755	1347.0698	9549.0605	5209.7549	9941.0703	7446.0601	9331.7549	2136.0698	11122.061	11853.755	4431.0698	6306.0601	11663.755	3073.0698	13454.061	8040.7549	1011.0698	7770.0601	1496.7549	652.06982	12641.061	423.10986	-3329.4951	-4826.8301	11113.109	-2480.4951	-6649.8301	613.10986	-3646.4951	-5333.8301	1983.1099	7158.5049	4595.1699	3407.1099	11443.505	4048.1699	1242.1099	8510.5049	1872.1699	6177.1099	-472.49512	2747.1699	6984.8398	3135.4248	8490.2451	9820.8398	3468.4248	5919.2451	2456.8401	11771.425	4526.2451	7023.8398	4216.4248	4213.2451	11733.105	3276.125	2518.5298	3638.105	8476.125	7163.5298	4844.105	21416.125	8671.5293	1003.105	3263.125	11977.529	14100.105	6159.125	9867.5293	3001.105	1857.125	4446.5298	4688.105	15950.125	8471.5293	5159.105	3398.125	10142.529	19236.109	3412.8848	3137.4297	15233.11	4156.8848	9580.4297	1083.1101	9357.8848	7625.4297	4539.1104	2040.8848	7575.4297	2201.4448	19950.814	8698.3701	915.44482	12631.814	5716.3701	11076.445	4459.8149	16163.37	-2114.5552	2555.8149	7649.3701	424.44482	12172.814	8873.3701	3578.4448	2686.8149	8142.3701	12884.5	3816.04	1568.125	8291.5	9450.04	12574.125	3557.5	12124.04	6321.125	4948.5	14838.04	10054.125	2039.5	5472.04	5255.125	7981.5	1669.04	-76.875	9644.5	7214.04	7197.125	13550.5	2787.04	756.125	296.56494	16880.91	5692.2305	7460.5649	4115.9102	15345.23	6687.5649	1739.9102	-1530.7695	5930.5649	3377.9102	8432.2305	9079.9395	2169.29	2531.915	13375.939	3622.29	8559.915	12971.939	2442.29	827.91504	6801.9399	11557.29	9422.915	3437.9399	13043.29	8163.915	7498.9399	12414.29	7022.915	13003.939	4268.29	7544.915	6483.9399	3331.29	7174.915	4475.9399	1607.29	7081.915	3860.0049	19145.59	6219.0654	13696.005	5514.5898	5975.0654	1293.0049	31466.59	6865.0654	7888.0049	2600.5898	4558.0654	12905.005	2968.5898	7572.0654	5943.0049	2262.5898	5301.0654	8989.0049	5149.5898	5855.0654	1479.0049	7880.5898	3513.0654	3361.1851	16961.41	6507.21	-2103.8149	-120.58984	176.20996	466.18506	14665.41	7109.21	8735.1855	1025.4102	-857.79004	-206.81494	13267.41	8081.21	-983.81494	9704.4102	5508.21	3696.1851	5561.4102	4456.21	1190.1851	1786.4102	4850.21	-2444.8149	5787.4102	6237.21	11990.186	7408.4102	8050.21	7429.1851	8680.4102	2283.21	2719.3198	16957.805	7773.5098	13770.32	2722.8052	491.50977	11453.32	2831.8052	-1861.4902	-808.68018	1168.8052	-2361.4902	10502.32	11550.805	7588.5098	13713.32	8335.8047	14319.51	12945.32	1828.8052	-880.49023	-625.68018	4762.8052	5599.5098	-394.68018	1455.8052	8591.5098	1341.3198	6788.8052	3277.5098	-139.68018	5735.8052	2107.5098	410.34521	15069.95	5168.4551	11674.346	3081.9502	6350.4551	7973.3452	3087.9502	6048.4551	1229.7549	9859.4453	4437.7949	-2124.2451	4352.4448	5438.7949	6446.7549	3692.4448	5106.7949	-1542.2451	7757.4448	3949.7949	430.75488	17479.445	6829.7949	6105.7549	5287.4448	4082.7949	1582.7549	2999.4448	7174.7949	170.08496	10634.01	6754.6548	1826.085	9698.0098	7289.6548	78.084961	9964.0098	6096.6548	727.08496	5871.0098	6057.6548	-1149.915	5039.0098	4150.6548	2840.9451	1446.4648	5717.6851	9606.9453	1484.4648	7020.6851	3175.9451	9137.4648	4741.6851	3425.9451	14056.465	8344.6855	10311.945	1168.4648	2607.6851	12255.945	2006.4648	7192.6851	2405.9451	13935.465	3944.6851	8808.9453	9230.4648	8786.6855	7292.9453	11108.465	9955.6855	9634.9453	-94.535156	511.68506	3824.9451	1703.4648	60.685059	5590.9453	-66.535156	6638.6851	339.94507	870.46484	12191.686	9388.9453	2496.4648	7126.6851	1674.6699	12465.016	7184.5195	571.66992	7912.0151	639.51953	6432.6699	6341.0151	14178.52	170.66992	9986.0156	3143.5195	4949.6699	6633.0151	1511.5195	801.66992	12051.016	2626.5195	5506.835	1138.6099	288.04492	433.83496	4958.6099	5375.0449	95.175049	2859.23	4084.9697	-1505.7651	6734.4849	4293.5	-227.76514	7251.4849	6661.5	1495.2349	2332.4849	5993.5	1264.6399	-799.03516	-525.75977	11328.64	2996.9648	-35.759766	2201.6399	9840.9648	4684.2402	11758.64	4133.9648	5689.2402	11106.64	4687.9648	7084.2402	12944.64	3101.9648	8502.2402	9793.3105	3468.2051	889.83984	10749.305	4696.8101	4901.0898	10769.305	4770.8101	4450.0898	3107.2749	12959.186	3024.0552	3184.2749	14706.186	10477.055	4624.2749	2091.1851	147.05518	4585.46	10804.285	4286.8652	2581.46	14314.285	4585.8652	9610.46	1590.2852	1267.8652	2473.46	18401.285	5263.8652	12639.84	2966.6201	1466.7651	4563.8398	10540.62	4470.7651	9662.8398	1450.6201	-709.23486	4485.8398	1445.6201	221.76514	1656.8401	1241.6201	3621.7651	9255.8398	1179.6201	749.76514	2917.8401	10703.62	2976.7651	8672.8398	6170.6201	9475.7656	7811.8398	2400.6201	5126.7651	6783.8398	4753.6201	5783.7651	177.22998	693.66992	691.97021	3274.23	7241.6699	530.97021	11455.23	2260.6699	1950.9702	7954.23	2725.6699	5431.9702	530.22998	1797.6699	7611.9702	6941.23	4468.6699	8876.9707	6234.6851	322.62012	2258.3198	5072.7651	381.09521	1314.5098	2284.7749	9702.8105	4602.605	6470.0049	1928.5952	658.54492	-2051.9951	16199.596	4328.5449	3218.0049	1475.5952	-1176.4551	6656.0049	5559.5952	3278.5449	31347.074	5379.7598	11061.34
1397.155	4634.2451	9528.5303	1476.155	3986.2451	9438.5303	276.15503	1709.2451	-683.46973	15005.155	3672.2451	-189.46973	871.15503	3510.2451	2251.5303	13900.155	6281.2451	10168.53	1235.6499	4151.7803	13306.32	3157.6499	10921.78	5793.3198	1295.96	20718.445	9486.7598	4263.96	13376.445	10515.76	13820.96	3116.4453	19635.76	7676.96	12999.445	8033.7598	2616.96	11578.445	7590.7598	14872.96	1383.4453	3623.7598	1582.8901	13289.255	11685.721	6493.8901	901.25488	1766.7202	9233.8906	456.25488	954.72021	6867.8901	-332.74512	251.72021	6794.8901	5899.2549	8775.7207	5695.8901	19556.254	11078.721	9087.8906	4523.2549	8926.7207	12300.891	7117.2549	8693.7207	2298.6499	21797.27	6154.9297	12003.65	-1890.7305	755.92969	240.6499	-3041.7305	7694.9297	9352.6504	-834.73047	-1129.0703	3279.6499	3684.2695	-2668.0703	1220.6499	1967.2695	5009.9297	1665.6499	-1414.7305	8558.9297	1335.6499	-1085.7305	7648.9297	3779.6499	-4176.7305	-3190.0703	4992.8301	18957.426	10544.93	10814.83	474.4248	3594.9302	2181.8301	6836.4248	7707.9302	6139.8301	4562.4248	8107.9302	3373.8301	5904.4248	8525.9297	1784.8301	-145.5752	13876.93	3959.8301	5483.4248	8236.9297	16849.83	5760.4248	10762.93	2574.6548	19691.02	703.37012	11018.654	3205.02	-3522.6299	15805.654	3533.02	-2397.6299	1444.6548	14939.02	805.37012	798.65479	17565.02	6634.3701	13491.654	6613.02	5682.3701	8140.6548	4668.02	3549.3701	8480.6543	5071.02	5827.3701	1194.6548	12883.02	4256.3701	7369.6548	3405.02	7286.3701	-1688.3452	2683.02	9373.3701	39.22998	-251.28516	2648.2598	1721.23	3623.7148	5796.2598	399.22998	4312.7148	6107.2598	954.23486	10923.805	8583.2002	-1163.7651	-827.19482	1977.2002	7445.2349	607.80518	1223.2002	-1310.7651	6607.8052	11483.2	515.23486	5804.8052	5700.2002	-776.76514	7664.8052	6614.2002	6653.2349	1313.8052	8904.2002	12260.945	-155.91992	-1013.8198	1646.9451	19989.08	12021.18	10653.945	-211.91992	1301.1802	2651.9451	4151.0801	6967.1802	-179.05493	-474.91992	9896.1797	5377.9453	-1383.9199	5302.1802	6714.9453	-1949.9199	-1290.8198	1218.9451	8650.0801	6124.1802	7077.8999	21003.699	10023.686	9105.9004	5062.7002	10104.686	4146.8999	2045.7002	861.68506	1596.8999	15811.7	8373.6855	-764.1001	2129.7002	8493.6855	12223.9	4096.7002	8173.6851	2989.8999	11240.7	10048.686	9560.9004	2137.7002	7459.6851	16076.12	2444.7451	755.8252	4227.1201	13948.745	9635.8252	5010.1201	12826.745	12730.825	4732.1201	13411.745	7886.8252	12104.12	424.74512	433.8252	6493.1201	2219.7451	8671.8252	3447.1201	7305.7451	8063.8252	4735.1201	2815.7451	8515.8252	5115.1201	662.74512	8738.8252	8962.1201	-290.25488	8597.8252	3492.1201	4750.7451	6638.8252	13500.38	3811.4199	-2931.4248	13924.38	4935.4199	-1178.4248	13544.38	7247.4199	6350.5752	1692.3799	10092.42	4749.5752	10620.38	3187.4199	-1275.4248	94.379883	4100.4199	5293.5752	12400.38	5982.4199	10923.575	6877.3799	3436.4199	-1453.4248	8745.3799	5110.4199	6180.5752	-1290.145	1224.2202	1257.6748	29834.855	10150.221	8290.6748	11672.855	3065.2202	399.6748	6542.855	3924.2202	2846.6748	9853.8555	4368.2202	9567.6748	716.85498	14565.221	11223.675	-975.14502	15968.221	8926.6748	2811.0449	18188.686	13269.63	459.04492	7331.6851	10815.63	755.04492	700.68506	2268.6299	678.04492	7671.6851	7329.6299	1168.0449	13568.686	11583.63	593.04492	10017.686	6870.6299	6428.0449	331.68506	1888.6299	1445.0449	9856.6855	7556.6299	12354.945	-375.29492	3296.4551	5210.9448	12431.705	8494.4551	8529.9648	8313.3203	17220.961	3015.9648	16526.32	10672.96	5110.9648	1711.3198	4035.96	5954.9648	2162.3198	4690.96	5953.4102	18073.766	6240.3496	14138.41	4401.7651	3972.3496	4654.4102	12713.766	5404.3496	10094.41	5557.7651	5796.3496	13112.41	5216.7651	-436.65039	10149.41	4537.7651	7336.3496	8924.4102	2484.7651	1470.3496	3383.4099	2719.7651	5587.3496	-962.40479	-321.79004	-4718.1748	9726.5957	1049.21	-2873.1748	-1608.4048	-68.790039	-4363.1748	1073.5952	14222.21	4455.8252	3308.5952	18096.211	10086.825	1629.5952	10325.21	4556.8252	6098.5952	4021.21	5403.8252	-3300.2402	2951.4951	9773.1348	4648.7598	3741.4951	8464.1348	-1101.2402	12120.495	8851.1348	1900.7598	4925.4951	8959.1348	10238.635	991.68018	595.97998	877.63477	8851.6797	6673.98	2261.6348	19092.68	8200.9805	-1535.3652	1911.6802	8036.98	13097.635	7763.6802	9029.9805	2025.6348	1304.6802	1893.98	5044.6348	6893.6802	10006.98	1313.6348	2229.6802	6930.98	18582.725	1952.6802	3406.4102	14280.725	4251.6802	15699.41	555.7251	11405.68	8949.4102	4371.7251	1851.6802	13140.41	4246.5303	18240.721	8344.4004	1232.53	9501.7207	4743.3999	11825.53	4035.7202	18475.4	-323.46997	2300.7202	10075.4	2336.53	13031.721	10702.4	4974.5303	687.72021	6553.3999	11832.939	4113.8252	83.234863	10154.939	11062.825	15446.234	1769.9399	12009.825	9014.2344	2704.9399	14083.825	11093.234	829.93994	5554.8252	6403.2349	2992.9399	1310.8252	1461.2349	8559.9395	4490.8252	10551.234	9582.9395	2673.8252	1177.2349	3642.8501	16473.43	5850.79	11556.85	1681.4297	18734.789	8218.8496	-1177.5703	1151.79	6776.8501	1180.4297	10763.79	7823.8398	3164.8701	-489.91992	14720.84	3530.8701	3320.0801	11767.84	3248.8701	-2543.9199	9125.8398	9685.8701	6366.0801	3723.8401	13700.87	5318.0801	7987.8398	8921.8701	310.08008	11816.84	5434.8701	5750.0801	5807.8398	3290.8701	7416.0801	4591.8398	1798.8701	6066.0801	736.53516	24266.879	10045.95	10196.535	6089.8799	12726.95	-196.46484	34572.879	7637.9502	5560.5352	3750.8799	5634.9502	11666.535	2415.8799	12390.95	5493.5352	3344.8799	10937.95	6003.5352	6582.8799	9406.9502	-339.46484	9889.8799	8076.9502	2357.2949	17059.695	10777.82	-833.70508	-283.30518	-253.18018	2799.2949	14023.695	10462.82	8792.2949	1347.6948	111.81982	501.29492	6669.6948	7410.8198	507.29492	5750.6948	5352.8198	839.29492	4737.6948	6189.8198	2540.2949	692.69482	8226.8203	-468.70508	7327.6948	7186.8198	9972.2949	4097.6948	7673.8198	12517.295	1127.6948	208.81982	3059.4399	13322.74	11146.096	12355.439	3371.7402	2874.0952	14767.439	2772.7402	4115.0952	-972.56006	1191.7402	2002.0952	8072.4399	15440.74	9961.0957	11379.439	5386.7402	18734.096	9434.4395	1175.7402	1043.0952	-1570.5601	5776.7402	7283.0952	-1440.5601	2841.7402	11743.096	252.43994	5693.7402	6623.0952	-1022.5601	3835.7402	7705.0952	-2180.3252	19203.105	10890.37	7556.6748	991.10498	9421.3701	6689.6748	1928.105	11639.37	793.01514	11372.78	3488.7305	846.01514	7251.7803	3483.7305	7231.0151	4103.7803	5226.7305	1458.0151	10770.78	2852.7305	2861.0151	16968.779	5301.7305	9705.0156	5712.7803	2651.7305	4278.0151	7413.7803	5521.7305	2630.7549	9852.6299	7248.3501	2440.7549	8047.6299	8301.3496	3781.7549	12824.63	9277.3496	4498.7549	6171.6299	5367.3501	2515.7549	4630.6299	5136.3501	12164.33	5712.9502	3538.1699	9156.3301	4482.9502	6415.1699	2625.3301	11240.95	1738.1699	3388.3301	15907.95	4073.1699	10381.33	3907.9502	419.16992	11868.33	3969.9502	5770.1699	4171.3301	14531.95	2511.1699	7830.3301	11508.95	4270.1699	5458.3301	10797.95	4382.1699	8496.3301	1733.9502	-2128.8301	5434.3301	1680.9502	-1889.8301	5950.3301	581.9502	5387.1699	260.33008	2893.9502	8636.1699	9709.3301	3751.9502	3345.1699	3125.7351	10855.275	7486.875	2133.7351	8132.2749	4015.875	7588.7354	5385.2749	12009.875	3948.7351	9319.2754	845.875	4660.7354	5912.2749	-1550.125	3278.7351	10617.275	2027.875	9673.5898	2673.79	612.5	1625.5901	7761.79	5762.5	755.45508	4967.875	5948.7451	-46.564941	4252.2402	3901.6401	-169.56494	4596.2402	3783.6401	2492.4351	395.24023	2783.6401	490.27002	-1942.5898	-2817.2798	12444.27	2980.4102	-2380.2798	1294.27	7433.4102	1305.7202	12104.27	5036.4102	5461.7202	11766.27	2585.4102	3549.7202	12301.27	2286.4102	6693.7202	6218.7402	2584.5898	434.0498	4439.9849	3364.145	4968.0049	6062.9849	6930.145	5315.0049	3538.895	19553.25	5612.2451	1221.895	18656.25	13965.245	5358.895	3354.25	3069.2451	5140.0098	13455.936	6770.835	435.01001	17706.936	6203.835	9903.0098	3063.9351	1364.835	1747.01	18445.936	4799.835	11102.745	2517.3452	1566.4702	1805.7451	12639.346	3545.4702	6321.7451	1776.3452	603.47021	3154.7451	1312.3452	987.47021	-1293.2549	293.34521	3306.4702	7550.7451	2722.3452	639.47021	114.74512	12073.346	1981.4702	5597.7451	6578.3452	11388.471	6299.7451	2411.3452	7056.4702	6299.7451	5773.3452	7479.4702	247.33008	890.12012	1505.1399	2975.3301	8186.1201	642.13989	13792.33	3293.1201	1473.1399	10062.33	5347.1201	3685.1399	392.33008	4082.1201	6095.1396	8651.3301	5626.1201	7228.1396	6751.6899	1199.9448	-14.379883	10348.925	-452.43018	652.74512	-1148.6499	11757.865	4156.6396	5855.9502	4294.1001	1843.9102	-3068.0498	18285.1	5641.9102	1826.9502	2706.1001	-465.08984	7156.9502	5231.1001	6969.9102	25036.254	3880.4399	12978.52
1608.9551	3037.54	8169.2349	-120.04492	4016.54	8644.2344	-706.04492	1152.54	-471.76514	12137.955	2768.54	2369.2349	-726.04492	1514.54	747.23486	10212.955	5859.54	9467.2344	66.060059	1385.0601	15073.93	2882.0601	9519.0605	6693.9302	-430.00488	23709.449	6227.9805	2227.9951	16306.45	4117.9805	9824.9951	7974.4502	16501.98	150.99512	18011.449	10795.98	-202.00488	14571.45	6710.9805	17022.996	3801.4502	3404.9805	2378.2051	14843.846	7337.3848	5614.2051	1534.8452	1188.3848	8000.2051	3553.8452	-123.61523	5912.2051	2633.8452	-211.61523	8783.2051	9625.8457	8276.3848	6238.2051	20888.846	8275.3848	12025.205	5028.8452	9581.3848	13142.205	9105.8457	9617.3848	3057.8149	20871.871	6784.5151	9890.8145	-1458.1299	1842.5151	-2291.1851	-3302.1299	7966.5151	8019.8149	-2449.1299	-241.48486	4285.8149	-2961.1299	-1236.4849	-2202.1851	-686.12988	8200.5156	-616.18506	-945.12988	9984.5156	-1491.1851	-1439.1299	8573.5156	1581.8149	-2940.1299	-1681.4849	2758.2949	17787.395	10337.055	8976.2949	1479.395	-473.94531	367.29492	9047.3945	4973.0547	4522.2949	7881.395	7729.0547	422.29492	5617.395	9905.0547	198.29492	387.39502	11361.055	2101.2949	5122.395	9196.0547	14255.295	7125.395	10055.055	5478.085	17487.254	6384.7451	10700.085	4072.2549	-1435.2549	14473.085	2427.2549	54.745117	30.084961	14220.255	1222.7451	-994.91504	17126.254	10473.745	10883.085	8538.2549	8406.7451	7367.085	4270.2549	7205.7451	7565.085	6832.2549	6621.7451	392.08496	11251.255	6031.7451	6346.085	3961.2549	7071.7451	-2562.915	1927.2549	7542.7451	-1044.3652	266.97021	-3793.0049	-92.365234	7329.9702	477.99512	-1670.3652	6049.9702	958.99512	5949.6748	12807.925	7505.5801	1014.675	-1712.0752	-561.41992	12277.675	396.9248	-44.419922	3572.675	7425.9248	10564.58	2967.675	7617.9248	4634.5801	3840.675	7875.9248	6136.5801	1405.675	19063.926	8292.5801	12122.939	5270.7051	1918.48	1709.9399	23236.705	13236.48	11486.939	2432.7051	1893.48	3088.9399	4864.7051	6693.48	366.93994	4870.7051	10793.48	7403.9399	2808.7051	7804.48	7768.9399	3083.7051	558.47998	2789.9399	10711.705	5118.48	4163.9648	20203.65	7153.4951	5975.9648	2446.6499	7532.4951	1412.9648	1196.6499	-1775.5049	472.96484	14484.65	6563.4951	-1488.0352	759.6499	5420.4951	9706.9648	2971.6499	5505.4951	704.96484	8447.6504	5538.4951	6996.9648	3742.6499	3747.4951	16475.746	1127.4199	-2934.9746	3497.7451	19040.42	4078.0254	1626.7451	9128.4199	4351.0254	4391.7451	15299.42	5410.0254	11299.745	-1500.5801	-3276.9746	7087.7451	-1985.5801	3833.0254	2814.7451	8955.4199	2634.0254	4780.7451	257.41992	5268.0254	4537.7451	1593.4199	4348.0254	5220.7451	-1972.5801	3098.0254	2766.7451	5741.4199	1567.0254	8764.0254	2196.5249	-2244.1699	9652.0254	1023.5249	-1368.1699	8857.0254	5411.5249	5493.8301	-1929.9751	8619.5254	2521.8301	7795.0249	206.5249	-2798.1699	-2432.9751	264.5249	5992.8301	7282.0249	1785.5249	7501.8301	7496.0249	206.5249	-1243.1699	3921.0249	2458.5249	3718.8301	924.33496	-130.55518	2498.8452	35278.336	10024.445	6160.8452	16394.336	1506.4448	228.84521	10913.335	710.44482	3749.8452	13779.335	2053.4448	10139.846	4349.335	12377.445	7543.8452	2873.335	11477.445	9449.8457	2217.25	13396.025	7945.1396	951.25	2212.0249	3737.1396	-1482.75	-510.9751	-1087.8604	84.25	8435.0254	6629.1396	-200.75	11738.025	8225.1396	-2677.75	5863.0249	3781.1396	4930.25	-1208.9751	-2609.8604	-480.75	6333.0249	2105.1396	4706.875	779.65479	-1307.5703	4589.875	13513.654	4649.4297	6432.125	7274.7202	17589.775	3913.125	10431.721	10198.775	7012.125	2969.7202	2978.7754	7425.125	3168.7202	5374.7754	3784.1851	14266.855	9381.4248	11415.186	4448.855	8313.4248	3081.1851	10513.855	6591.4248	7132.1851	3679.855	9133.4248	10429.186	4759.855	6427.4248	8137.1851	9170.8555	8626.4248	6237.1851	2070.855	5998.4248	650.18506	1309.855	9263.4248	809.02002	1076.6748	616.34961	9857.0195	2488.6748	207.34961	1131.02	1024.6748	821.34961	2564.02	14789.675	8336.3496	4981.02	20277.676	11180.35	3937.02	14469.675	8038.3496	8222.0195	5671.6748	9737.3496	744.46997	2619.4399	7995.9805	7397.4697	4601.4399	9038.9805	1885.47	14151.439	4597.9805	5504.4697	4385.4399	5343.9805	10177.67	733.31494	251.43994	2758.6699	8980.3145	5681.4399	3698.6699	18672.314	7988.4399	21.669922	266.31494	8839.4395	13032.67	3369.3149	6653.4399	2511.6699	-1270.6851	3293.4399	7408.6699	6312.3149	9836.4395	3197.6699	870.31494	7284.4399	21885.695	3823.6401	1111.3203	15064.695	8317.6406	12302.32	1563.6951	11666.641	6481.3203	4896.6953	2447.6401	11124.32	3020.0801	17489.199	4522.585	-189.91992	10179.2	4098.585	12635.08	5262.2002	18039.586	-470.91992	2566.2002	8335.585	743.08008	13435.2	8790.585	3585.0801	1502.2002	1980.585	11203.93	3633.105	1927.5498	5778.9302	10239.105	10219.55	1344.9302	13517.105	5905.5498	2317.9302	14540.105	8885.5498	-828.06982	5323.105	7181.5498	3789.9302	1171.105	-190.4502	6683.9302	6436.105	7834.5498	10921.93	2701.105	2075.5498	2819.335	13558.35	7231.3799	8846.335	4570.3501	14396.38	7934.335	1421.3501	115.37988	6848.335	642.3501	10281.38	6902.2852	1237.355	3058.7251	11511.285	4374.355	7890.7251	11490.285	2711.355	2616.7251	7359.2852	15383.355	10288.725	536.28516	13452.355	7701.7251	10912.285	3621.355	1156.7251	8549.2852	4186.355	8695.7246	4617.2852	2404.355	5218.7251	3856.2852	734.35498	8077.7251	-2432.5801	22829.836	5771.0449	7997.4199	6199.835	11080.045	-3403.5801	34156.836	6086.0449	1750.4199	5309.835	6019.0449	8650.4199	6240.835	8673.0449	2326.4199	4931.835	6247.0449	2248.4199	7711.835	5538.0449	-2756.5801	8857.835	2131.0449	6275.7549	12685.689	9069.8301	273.75488	-390.31006	-913.16992	3680.7549	16023.689	8846.8301	12090.755	2265.6899	382.83008	2184.7549	16492.689	6233.8301	2624.7549	9407.6895	7080.8301	6408.7549	3774.6899	5527.8301	5234.7549	3104.6899	6423.8301	992.75488	7331.6899	6894.8301	13048.755	7785.6899	7974.8301	12300.755	3592.6899	1273.8301	6294.8252	15685.311	5473.7803	14588.825	1642.3101	-1467.2197	16277.825	731.31006	-1845.2197	1378.825	-115.68994	-2341.2197	10608.825	17189.311	7241.7803	15055.825	5771.3101	12310.78	14549.825	100.31006	-3174.2197	658.82495	5636.3101	5462.7803	1879.825	789.31006	7590.7803	1859.825	4238.3101	4406.7803	3319.825	3326.3101	2049.7803	-2414.4951	14791.105	4767.7402	8974.5049	3430.105	5566.7402	5911.5049	3161.105	6179.7402	2131.6899	10696.9	5751.7598	-984.31006	3013.8999	6707.7598	7705.6899	3069.8999	7336.7598	355.68994	10363.9	7135.7598	1368.6899	17032.9	9951.7598	12542.689	5066.8999	5722.7598	61.689941	9855.9004	5472.7598	2880.1201	10908.08	5356.7002	2871.1201	9828.0801	5395.7002	2624.1201	14018.08	5131.7002	2571.1201	8999.0801	4117.7002	1641.1201	6149.0801	3074.7002	12234.721	1343.3599	5969.4048	9702.7207	989.35986	7291.4048	1382.7202	12033.359	4783.4048	2632.7202	13114.359	9663.4043	7933.7202	811.35986	1645.4048	11758.721	5123.3599	5371.4048	1772.7202	10831.359	5615.4048	8150.7202	8581.3594	8927.4043	5570.7202	6707.3599	8258.4043	6352.7202	-1653.6401	-122.59521	4287.7202	-1321.6401	-452.59521	2330.7202	245.35986	8382.4043	-291.27979	-142.64014	9344.4043	5139.7202	4029.3599	7205.4048	2351.165	17838.16	6707.6602	1937.165	10103.16	4588.6602	4873.165	4493.1602	14988.66	1743.165	9874.1602	2806.6602	4380.165	3476.1602	1264.6602	2183.165	11271.16	2450.6602	6255.5952	-1824.7451	517.04492	-611.40479	3629.2549	5939.0449	-916.43994	5662.8799	7196.6851	2482.1951	4397.2451	1971.665	2342.1951	4421.2451	5690.665	4318.1953	788.24512	4032.665	-361.82495	-3390.8848	1438.0952	11819.175	-3130.8848	1079.0952	2325.175	4886.1152	4102.0952	10151.175	-155.88477	5340.0952	9016.1748	-336.88477	6102.0952	9449.1748	-983.88477	9473.0957	6769.6104	594.79492	1229.5601	10618.34	4532.4351	6145.71	10669.34	6469.4351	8689.71	2549.6499	11933.3	6563.395	2044.65	11041.3	11003.395	7590.6499	1880.2998	6598.395	3703.1951	13882.62	5633.2202	1235.1951	8515.6201	5604.2202	8745.1953	1667.6201	346.22021	1840.1951	19455.621	4811.2202	12739.029	2899.5952	655.62988	1032.0298	9806.5957	4718.6299	1612.0298	176.59521	1052.6299	3264.0298	1155.5952	417.62988	-1375.9702	511.59521	4040.6299	4105.0298	507.59521	241.62988	1064.0298	9844.5957	1562.6299	6297.0298	4575.5952	11756.63	5405.0298	1943.5952	6284.6299	3747.0298	4884.5952	4957.6299	72.14502	-1058.6152	999.39502	3190.145	6553.3848	1178.395	4449.145	499.38477	1428.395	8135.145	4120.3848	4922.395	519.14502	3147.3848	5245.395	10571.145	2758.3848	7367.395	5406.7749	1282.4199	116.6499	7950.3799	1483.75	-510.81494	-542.70996	6485.3452	1544.5298	9793.5996	2073	-1296.6104	441.6001	11001	3963.3896	7293.6001	-1825	-3495.6104	9430.5996	3036	4658.3896	26227.9	7174.9048	9370.7305
-688.1748	1708.2451	13323.02	-382.1748	3242.2451	10298.02	-854.1748	-475.75488	2200.02	8677.8252	903.24512	2734.02	-519.1748	-1132.7549	2277.02	11130.825	5230.2451	12060.02	-391.39502	2931.5898	10960.005	1432.605	10548.59	8881.0049	-781.05518	23483.77	11355.675	1870.9448	19615.77	9399.6748	13604.945	6724.77	23018.676	565.94482	16568.77	8656.6748	2293.9448	13065.77	8434.6748	-656.05518	2577.77	4288.6748	2308.0649	16983.426	6207.6055	797.06494	961.4248	-2694.3945	9275.0645	1348.4248	-2554.3945	7767.0649	606.4248	-2679.3945	6816.0649	6340.4248	5661.6055	4461.0649	19858.426	5809.6055	11507.064	5380.4248	5639.6055	10702.064	4582.4248	6684.6055	2595.3848	17376.086	7068.875	10979.385	-5343.915	3441.875	1595.3848	-2789.915	8060.875	10295.385	-3695.915	1139.875	5316.3848	-4751.915	-463.125	1480.3848	1328.085	6895.875	996.38477	-3285.915	11990.875	292.38477	-3363.915	9236.875	3678.3848	-6003.915	-1176.125	5900.7549	21734.58	3868.9805	13073.755	2157.5801	-2390.0195	1866.7549	12982.58	1372.9805	8564.7549	5928.5801	1191.9805	5046.7549	7024.5801	5468.9805	960.75488	1092.5801	5877.9805	5669.7549	5394.5801	1598.9805	14896.755	10246.58	4449.9805	4039.1602	19827.936	7154.5601	13844.16	862.93506	616.56006	15649.16	338.93506	1383.5601	3483.1602	8791.9355	3701.5601	3604.1602	16787.936	13164.561	13560.16	4587.9351	9754.5605	10775.16	774.93506	7747.5601	9074.1602	3134.9351	9215.5605	6272.1602	6991.9351	5246.5601	7925.1602	-297.06494	9811.5605	-45.839844	97.935059	8790.5605	2001.2451	-2238.5449	-1728.5195	2242.2451	3214.4551	2798.4805	-232.75488	6042.4551	400.48047	2945.5098	15729.395	7637.2451	-806.49023	1129.395	-1421.7549	8892.5098	2192.395	-3328.7549	604.50977	13006.395	5812.2451	1153.5098	7943.395	508.24512	552.50977	10910.395	2335.2451	984.50977	20480.395	2372.2451	11760.186	2588.7651	422.16504	1393.1851	17680.766	9578.165	10548.186	2814.7651	-514.83496	1842.1851	3148.7651	7268.165	-910.81494	398.76514	10444.165	6152.1851	-484.23486	4775.165	8298.1855	-1086.2349	-947.83496	3287.1851	5675.7651	5717.165	5763.6548	20280.75	12300.9	7459.6548	3399.75	8346.9004	3591.6548	2038.75	-2470.0996	3063.6548	11257.75	7182.9004	-1110.3452	118.75	6819.9004	11902.654	2158.75	8776.9004	1329.6548	8859.75	5457.9004	10420.654	1899.75	6954.9004	16218.79	3647.98	-292.74512	5358.79	16923.98	5430.2549	3934.79	16782.98	6874.2549	6918.79	15926.98	7025.2549	10823.79	4335.98	-1764.7451	9590.79	4099.98	5251.2549	4038.79	10659.98	4049.2549	6838.79	2349.98	8698.2549	6555.79	3129.98	3977.2549	4497.79	1542.98	8997.2549	4788.79	7879.98	5684.2549	10964.795	3416.2852	917.375	13236.795	4264.2852	2349.375	10190.795	7497.2852	8186.375	990.79492	9342.2852	6609.375	8058.7949	2785.2852	-307.625	8958.7949	4005.2852	8065.375	12800.795	3432.2852	5409.375	9279.7949	3359.2852	1042.375	10078.795	3792.2852	6214.375	-595.10986	1350.7749	-1286.5996	34510.891	11756.775	2471.4004	15277.891	4264.7749	-1600.5996	5244.8901	2425.7749	-561.59961	10890.891	5163.7749	5869.4004	7951.8901	6692.7749	5337.4004	1950.8901	11516.775	7798.4004	5973.2803	14041.064	8088.0698	3773.28	3239.0649	10143.07	1772.28	452.06494	1992.0698	2425.28	7780.0649	7732.0698	4715.2803	11348.064	9154.0703	2652.28	7261.0649	5956.0698	6318.2803	43.064941	-83.930176	4550.2803	10709.064	6138.0698	-1646.4302	869.72021	1121.1602	4613.5698	15340.721	6709.1602	9311.2354	5242.1899	16935.949	4279.2354	14373.189	12213.95	6822.2354	957.18994	3402.9502	10877.235	2919.1899	4074.9502	2302.6399	11621.18	11214.59	15267.64	5003.1802	11947.59	2359.6399	12444.18	6400.5898	9139.6396	5568.1802	10079.59	8172.6396	5184.1802	5520.5898	6919.6396	3366.1802	8853.5898	5687.6396	1616.1802	9185.5898	1022.6399	2339.1802	10922.59	-683.41016	631.25977	-755.47461	9869.5898	1146.2598	-1371.4746	-1157.4102	401.25977	-131.47461	1181.5898	13826.26	6243.5254	5611.5898	17658.26	8027.5254	2179.5898	14374.26	9351.5254	5249.5898	4844.2598	7400.5254	1431.73	-1403.79	10563.345	7237.73	395.20996	6925.3447	1430.73	8516.21	5628.3447	5780.73	2184.21	6762.3447	11142.67	2674.5901	-1268.96	1616.6699	10566.59	6671.04	3491.6699	20135.59	6130.04	-50.330078	1952.5901	7330.04	13669.67	6262.5898	8235.04	2051.6699	2534.5901	1973.04	9331.6699	8158.5898	8527.04	3478.6699	2753.5901	7036.04	18604.615	3932.3198	486.84473	14349.615	4485.3198	11073.845	-896.38477	8154.3198	6593.8447	4226.6152	3183.3198	10332.845	6779.1396	16420.039	6243.3398	1610.1399	12739.04	5619.3398	12322.14	5291.04	19381.34	2203.1399	2750.04	8659.3398	3009.1399	12857.04	10108.34	5979.1396	1628.04	6955.3398	14211.02	3866.1348	1490.3398	9306.0195	11760.135	12800.34	3130.02	12865.135	9453.3398	5021.02	11769.135	12723.34	2934.02	5993.1348	7890.3398	4259.02	2050.1348	3656.3398	8060.02	4571.1348	11337.34	12372.02	4115.1348	3633.3398	1129.0698	17601.564	4447.73	10698.07	3437.5649	15616.73	7382.0698	998.56494	-314.27002	7397.0698	975.56494	8227.7305	10074.72	2278.585	1624.3799	14005.72	4953.585	8487.3799	13496.72	2138.585	1375.3799	6925.7197	12306.585	9198.3799	2087.72	13356.585	7035.3799	13625.72	3143.585	-231.62012	13741.72	2526.585	6110.3799	5740.7197	1656.585	6276.3799	4613.7197	974.58496	5608.3799	3415.5349	22153.045	6653.9199	12139.535	5000.0449	15286.92	1383.5349	37961.047	6814.9199	8386.5352	4526.0449	6428.9199	13899.535	3585.0449	8023.9199	4157.5352	3263.0449	7732.9199	7294.5352	4578.0449	9212.9199	763.53491	5374.0449	4307.9199	8097.9648	13192.4	6926.1445	506.96509	-45.600098	-2270.8555	5670.9648	13796.4	7657.1445	11643.965	1628.3999	-737.85547	3042.9651	12930.4	7872.1445	3520.9651	8290.4004	3397.1445	7712.9648	924.3999	2725.1445	6236.9648	2.3999023	4929.1445	1422.9651	4897.3999	4367.1445	14199.965	4037.3999	7922.1445	12435.965	2138.3999	-1075.8555	1727.1299	15677.07	9441.125	10198.13	3230.0698	1326.125	14163.13	4161.0698	802.125	-854.87012	979.06982	389.125	9002.1299	12813.07	9475.125	13179.13	4677.0698	14194.125	9127.1299	4367.0698	-345.875	-208.87012	8354.0703	2913.125	-1234.8701	5078.0698	8949.125	664.12988	6861.0698	4687.125	940.12988	4658.0698	4227.125	-4642.4697	14732.725	6924.9751	5618.5303	1644.7251	8756.9746	3271.5303	1361.7251	9578.9746	3213.405	11936.891	6612.5151	2146.405	7949.8901	7935.5151	5381.4053	8983.8906	8112.5151	2796.405	6933.8901	6747.5151	2502.405	14967.891	7927.5151	13210.405	3568.8901	7536.5151	1909.405	6790.8901	7389.5151	2896.25	10263.471	5914.5049	1411.25	10707.471	5735.5049	1228.25	12290.471	5853.5049	3342.25	6579.4702	4190.5049	785.25	6940.4702	4149.5049	8053.21	5354.0952	7240.0801	7028.21	3652.0952	9037.0801	337.20996	9300.0957	4315.0801	1948.21	13474.096	7782.0801	8064.21	1660.0952	2665.0801	14649.21	1785.0952	8666.0801	1114.21	13986.096	6393.0801	5858.21	10448.096	9176.0801	4279.21	9572.0957	11736.08	6532.21	623.09521	1379.0801	2836.21	408.09521	935.08008	2083.21	-236.90479	11205.08	-1820.79	808.09521	11971.08	6465.21	2826.0952	5996.0801	3092.145	14727.23	10561.12	2128.145	8060.23	5006.1201	7060.145	5914.23	11529.12	1027.145	10396.23	2502.1201	4827.145	5241.23	2645.1201	1696.145	10509.23	2313.1201	5656.5649	1253.5601	-574.16016	-389.43506	6379.5601	6455.8398	1236.04	4728.8901	6965.4648	1319.655	5195.2451	2253.1548	1162.655	4420.2451	4083.1548	4821.6553	34.245117	3985.1548	974.86499	700.49512	-2838.3198	11597.865	4067.4951	-1736.3198	1248.865	8286.4951	3079.6802	9998.8652	6786.4951	4062.6802	12531.865	5335.4951	4952.6802	10376.865	5831.4951	5867.6802	-2500.2549	849	1324.645	11437.615	4771.6001	4787.0601	8145.6152	5467.6001	7663.0601	1260.425	14791.9	3696.605	777.42505	14770.9	10371.605	5313.4248	-244.1001	708.60498	5239.7251	14577.625	4109.8496	1291.7251	16269.625	1226.8496	8960.7246	2233.625	136.84961	2843.7251	20349.625	2074.8496	12426.25	2984.855	27.504883	2336.25	8308.8555	2889.5049	-14.75	1194.855	-41.495117	4789.25	669.85498	952.50488	717.25	1188.855	5168.5049	8144.25	487.85498	304.50488	2688.25	10120.855	1008.5049	6873.25	4943.855	10495.505	8741.25	3909.855	4061.5049	6301.25	5669.855	6494.5049	1031.48	-609.60498	-27.294922	4430.48	9545.3945	200.70508	909.47998	195.39502	262.70508	8706.4805	3168.395	3375.7051	1255.48	3925.395	5839.7051	9401.4805	4763.395	6700.7051	5802.2051	1943.8149	-153.91504	9533.3496	1575.55	344.5249	1088.9751	7000.1396	5052.5352	11034.865	3539.77	2826.4448	234.86499	13219.77	5590.4448	7029.8652	-636.22998	-1118.5552	8342.8652	2742.77	6052.4448	26486.115	6666.3398	8612.125
-721.5249	-10.474609	3498.4951	-712.5249	-779.47461	8082.4951	-2563.5249	-3413.4746	-5348.5049	8519.4746	-1586.4746	-3281.5049	-1394.5249	-3015.4746	-1276.5049	11141.475	969.52539	7214.4951	2240.325	1186.6851	1997.3496	4690.3252	6893.6851	-6322.6504	4113.5547	23139.439	6649.3799	4928.5547	18328.439	3874.3799	17285.555	7136.4399	21016.379	4632.5547	15458.439	7579.3799	3984.5549	12676.439	7067.3799	1550.5549	1419.4399	2289.3799	4594.9102	15316.21	9467.8594	294.91016	-35.790039	2563.8599	5537.9102	729.20996	843.85986	5964.9102	16.209961	1024.8599	8516.9102	4745.21	9899.8594	4623.9102	18400.211	13286.859	8963.9102	6056.21	9710.8594	13016.91	4914.21	8074.8599	6239.9697	14569.475	9533.8457	11177.97	3790.4751	2551.8452	1430.97	2615.4751	9754.8457	13654.97	2912.4751	2405.8452	6695.9697	722.4751	1092.8452	1862.97	7466.4751	8635.8457	619.96997	3003.4751	13046.846	1418.97	2927.4751	10737.846	5150.9697	498.4751	1091.8452	3213.915	16812.836	16384	12998.915	-4380.165	2874	2979.915	4694.835	8480	9388.915	-1138.165	9111	3360.915	1828.835	12104	516.91504	-3018.165	12532	6114.915	-719.16504	7521	15697.915	2016.835	11652	4371	17743.141	7448.75	13721	2745.1401	565.75	9135	2659.1401	-1658.25	1992	17646.141	1888.75	1921	18979.141	8577.75	13927	7276.1401	6569.75	11057	4115.1401	10195.75	8643	4286.1401	6648.75	4489	9556.1406	4805.75	6982	2310.1401	11799.75	-654	5242.1401	9414.75	2199.4651	-1523.96	-5009.8555	2921.4651	5464.04	-2661.8555	-12.534912	5157.04	-1213.8555	2811.2051	9338.71	5634.915	-1679.7949	-2384.29	-1830.085	5381.2051	-1371.29	-3812.085	-467.79492	9075.71	5895.915	-711.79492	5328.71	4708.915	267.20508	7131.71	2250.915	5211.2051	719.70996	5560.915	7573.8052	1610.8901	1363.25	-610.19482	22074.891	12634.25	10151.805	3983.8901	2088.25	617.80518	5730.8901	10231.25	-1303.1948	1800.8901	14191.25	5405.8052	2758.8901	7334.25	5175.8052	1978.8901	1165.25	19.805176	8467.8906	8833.25	1246.6055	22114.98	10810.09	3345.6055	1589.98	9550.0898	-172.39453	-849.02002	676.08984	-1828.3945	13863.98	9954.0898	-6046.3945	445.97998	8050.0898	6899.6055	3396.98	9953.0898	-379.39453	6848.98	8711.0898	3773.6055	3615.98	6477.0898	17661.279	3164.9551	5.8701172	4029.2798	21748.955	8156.8701	2069.2798	14780.955	8333.8701	3984.2798	13771.955	7945.8701	8848.2793	1930.9551	1342.8701	5723.2798	2409.9551	6553.8701	2562.2798	11012.955	6358.8701	5189.2798	2454.9551	4741.8701	3686.2798	4881.9551	7289.8701	2950.2798	1023.9551	8242.8701	1803.2798	6908.9551	6072.8701	6720.0498	586.90039	-728.78516	9446.0498	947.90039	2175.2148	8162.0498	5378.9004	8409.2148	-2773.9502	5272.9004	5480.2148	6032.0498	-913.09961	-317.78516	-3481.9502	-1532.0996	6978.2148	6119.0498	547.90039	11446.215	3596.0498	-2666.0996	673.21484	4949.0498	-8.0996094	7459.2148	1122.47	-448.69482	1893.54	32651.471	7454.3052	6798.54	16926.471	1767.3052	355.54004	11182.47	237.30518	4515.54	13269.47	2677.3052	10339.54	9734.4697	6184.3052	11790.54	3377.47	5780.3052	10243.54	8176.2949	7832.3149	527.02002	1786.2949	5809.3149	7255.02	744.29492	843.31494	1003.02	2257.2949	10509.314	5631.02	2249.2949	15028.314	9457.0195	760.29492	11099.314	10566.02	5149.2949	161.31494	150.02002	2989.2949	8972.3145	6335.02	295.08008	3628.0049	-2617.21	5690.0801	14496.005	3736.79	8006.5649	5380.4551	15408.005	4426.5649	8803.4551	16257.005	7060.5649	1073.4551	6003.0049	10192.564	2861.4551	4969.0049	2089.8999	10786.865	9440.8447	11582.9	1020.8652	9288.8447	1229.8999	5815.8652	8093.8447	7778.8999	1331.8652	11859.845	5113.8999	2179.8652	4292.8447	7885.8999	2422.8652	9890.8447	3581.8999	1480.8652	5166.8447	-1019.1001	-609.13477	10586.845	-776.8252	2325.1299	-4287.9297	10459.175	3416.1299	-4538.9297	-1432.8252	2597.1299	-1688.9297	2612.1748	14634.13	6001.0703	3651.1748	20219.129	6250.0703	532.1748	15990.13	5329.0703	6280.1748	7221.1299	5448.0703	-1661.1602	553.38477	10442.655	4415.8398	4990.3848	6643.6553	810.83984	10903.385	3500.6553	5236.8398	3811.3848	6271.6553	8996.5752	1422.4751	2105.2852	1722.575	5635.4751	8403.2852	2590.575	20228.475	9172.2852	-415.42505	1625.4751	10174.285	13630.575	6117.4751	9066.2852	1142.575	903.4751	4626.2852	5402.5752	5485.4751	10522.285	3054.575	1505.4751	7898.2852	21944.176	2865.75	3471.9302	15040.175	6064.75	9572.9297	3726.175	7318.75	9055.9297	3956.175	3611.75	11724.93	2687.71	18479.23	5576.5098	418.70996	7615.23	4836.5098	10764.71	5657.23	22325.51	-2067.29	2578.23	7546.5098	898.70996	13198.23	8375.5098	5111.71	1575.23	5620.5098	16094.64	-1030.1602	-232.23486	7002.6396	7870.8398	11865.766	9161.6396	777.83984	6552.7651	4502.6396	11058.84	8196.7656	1891.6399	2479.8398	4600.7651	5382.6396	-750.16016	-441.23486	9228.6396	1649.8398	5805.7651	12128.64	468.83984	-64.234863	4134.605	15577.585	1203.0254	11993.605	5265.585	11120.025	11885.605	1808.585	-3252.9746	9163.6055	3346.585	8018.0254	9344.7754	1310.585	-1153.54	9310.7754	3639.585	1629.46	12345.775	3950.585	-3526.54	6738.7749	11366.585	3095.46	4086.7749	13625.585	4680.46	10740.775	2391.585	-1693.54	12561.775	5403.585	4911.46	7022.7749	2764.585	3734.46	2878.7749	1176.585	3279.46	3295.635	19008.564	8574.0049	15337.635	6061.5649	10999.005	1922.635	36411.566	6609.0049	6418.6348	7929.5649	8456.0049	14604.635	2928.5649	10742.005	3690.635	3807.5649	8488.0049	8870.6348	5971.5649	7606.0049	2665.635	6540.5649	5328.0049	1607.8652	12960.265	7469.0249	-1571.1348	-2592.7354	-663.9751	2869.8652	16819.266	5533.0249	8521.8652	-1348.7354	-1602.9751	390.86523	7769.2646	3864.0249	1241.8652	6339.2646	4532.0249	5887.8652	-747.73535	4148.0249	1463.8652	102.26465	4352.0249	-176.13477	3494.2646	4622.0249	13258.865	1707.2646	6986.0249	13275.865	2013.2646	-439.9751	3605.4651	16447.074	9972.7549	14184.465	4549.0752	-320.24512	14421.465	3595.0752	-333.24512	1067.4651	2076.0752	287.75488	9894.4648	11742.075	5409.7549	15898.465	8096.0752	16047.755	12043.465	4338.0752	-404.24512	1597.4651	8322.0752	2807.7549	2189.4651	3777.0752	9154.7549	3293.4651	7959.0752	2852.7549	2535.4651	4186.0752	3379.7549	3380.9551	16862.57	6653.4702	12426.955	2870.5698	8174.4702	10265.955	2475.5698	8736.4707	1147.3198	8280.7051	8436.2344	-1907.6802	4638.7051	11527.234	8685.3203	3879.7051	8842.2344	503.31982	7434.7051	8065.2349	1162.3198	16252.705	7583.2349	8455.3203	2770.7051	8959.2344	-81.680176	8082.7051	6242.2349	975.77002	9075.4395	-459.99512	2102.77	7797.4399	-1374.9951	645.77002	8290.4395	1874.0049	2216.77	3748.4399	-1708.9951	688.77002	4625.4399	-1441.9951	9576.6504	5111.6699	6503.6548	7656.6499	2606.6699	8859.6543	2484.6499	9354.6699	4087.6548	2645.6499	13138.67	10566.654	6990.6499	3502.6699	3741.6548	10426.65	4667.6699	7637.6548	4725.6499	10631.67	7890.6548	9091.6504	11381.67	9966.6543	2989.6499	9649.6699	8999.6543	6299.6499	1179.6699	1697.6548	5664.6499	1524.6699	1361.6548	4690.6499	445.66992	8403.6543	-62.350098	3742.6699	10316.654	7840.6499	2521.6699	10189.654	4570.2148	14515.93	10616.925	1967.2151	8835.9297	4840.9248	8249.2148	6077.9302	9799.9248	1511.2151	9692.9297	1238.9248	7172.2148	4434.9302	1493.9248	3793.2151	9634.9297	2004.9248	5232.3203	791.74512	809.72021	1107.3201	6565.7451	8159.7202	-2234.3398	2880.8799	8546.8203	1973.6001	4434.0049	5334.4302	1981.6001	6580.0049	8303.4297	4550.6001	-604.99512	8869.4297	1906.635	-1.7900391	-314.125	12806.635	848.20996	-472.125	1708.635	8142.21	4564.875	11423.635	4091.21	6377.875	12480.635	4158.21	4628.875	9987.6348	5928.21	9563.875	-1828.8452	783.99023	1968.27	9428.9697	5866.5649	3042.1748	11738.97	4157.5649	2338.1748	1535.2051	12512.84	2703.9502	1265.2051	11355.84	12113.95	4531.2051	2766.8398	1273.9502	3082.4099	17134.305	3556.4453	3007.4099	10916.305	2537.4453	10999.41	2113.3052	-835.55469	1892.4099	17459.305	3698.4453	14018.085	1245.645	-3218.6602	3035.085	13684.645	-967.66016	2007.085	-636.35498	-3794.6602	2473.085	-31.35498	-2601.6602	-379.91504	-523.35498	898.33984	6581.085	332.64502	-3853.6602	1174.085	7760.645	506.33984	7625.085	3933.645	9702.3398	9002.085	1795.645	-34.660156	6029.085	1950.645	304.33984	-328.26001	136.08984	1068.1348	3322.74	7980.0898	950.13477	1963.74	-166.91016	1394.1348	14.73999	334.08984	5437.1348	328.73999	5303.0898	5261.1348	6951.7402	3785.0898	7814.1348	6036.2402	775.28003	278.2998	10110.814	1001.9502	1588.95	1218.3999	5421.3052	5804.6948	11869.14	730.41504	3707.2349	397.13989	8882.415	4094.2349	8679.1396	-1207.585	880.23486	11359.14	2239.415	6327.2349	21711.555	7259.855	6557.645
1769.0498	980.29004	10055.225	584.0498	2063.29	10916.225	-1010.9502	-723.70996	-597.7749	11559.05	2356.29	89.225098	-848.9502	-932.70996	1714.2251	11083.05	3279.29	9140.2246	1145.395	2416.9248	15937.995	4383.395	6124.9248	4802.9951	3246.25	25720.789	9151.7305	5736.25	18497.789	8264.7305	15986.25	7425.79	19715.73	6518.25	15574.79	11322.73	4658.25	16944.789	8368.7305	1545.25	2898.79	6073.73	2652.6899	14390.785	7766.7246	2946.6899	1281.7852	-689.27539	10917.689	2100.7852	-2556.2754	7608.6899	1752.7852	-2009.2754	7761.6899	7530.7852	7889.7246	4339.6899	25676.785	7955.7246	10824.689	5301.7852	5948.7246	13446.689	6179.7852	7597.7246	1385.6499	15147.355	6344.7002	8851.6504	-869.64453	806.7002	1534.6499	-1259.6445	10365.7	10783.65	-23.644531	878.7002	6471.6499	-1085.6445	-127.2998	338.6499	4829.3555	8728.7002	927.6499	979.35547	10371.7	-326.3501	-174.64453	14199.7	1978.6499	-947.64453	124.7002	399.08008	22065.785	13999.37	9403.0801	3939.7852	2772.3701	-2663.9199	12450.785	9326.3701	5637.0801	7206.7852	9691.3701	-251.91992	8605.7852	12866.37	-2849.9199	4813.7852	13438.37	1920.0801	7537.7852	6067.3701	9993.0801	8613.7852	9908.3701	-1417.7051	21862.16	5341.2798	10382.295	405.16016	1317.2798	12342.295	3276.1602	1756.2798	468.29492	14578.16	5530.2798	3121.2949	19591.16	12020.279	13476.295	6131.1602	10939.279	8949.2949	2557.1602	14166.279	9599.2949	3686.1602	11520.279	2358.2949	11092.16	6695.2798	8172.2949	2150.1602	9328.2793	-1428.7051	221.16016	11608.279	3242.1599	437.23486	-577.2002	2347.1599	6707.2349	4734.7998	1586.1599	7636.2349	3278.7998	572.19482	13349.245	5549.4854	-2538.8052	-1713.7549	-1251.5146	7148.1948	-1453.7549	-1189.5146	210.19482	10102.245	7503.4854	637.19482	8456.2451	4706.4854	-905.80518	7296.2451	4268.4854	6178.1948	944.24512	2629.4854	11397.9	3031.4502	2004.0801	4106.8999	13328.45	10552.08	10009.9	1385.4502	1590.0801	948.8999	5382.4502	7608.0801	-673.1001	1325.4502	10543.08	4751.8999	324.4502	4544.0801	5993.8999	-222.5498	677.08008	2748.8999	7282.4502	5616.0801	3583.2202	21259.871	8216.5	6970.2202	4292.8701	6777.5	4765.2202	1727.8701	-756.5	-840.77979	13104.87	8442.5	-3254.7798	1357.8701	5847.5	9831.2207	5218.8701	4943.5	2790.2202	6974.8701	6750.5	6331.2202	4196.8701	5860.5	18699.734	4235.375	1942.75	4940.7354	21549.375	6181.75	2520.7351	16113.375	6932.75	4574.7354	18060.375	5507.75	11861.735	3093.375	-674.25	6803.7354	3989.375	6602.75	4623.7354	8987.375	5477.75	7932.7354	3244.375	4334.75	6858.7354	3011.375	6648.75	1908.7351	2561.375	6850.75	2683.7351	9425.375	5966.75	9327.5898	2615.9351	1257.5601	8786.5898	3498.9351	3235.5601	9227.5898	4634.9351	11836.561	-1019.4102	8900.9355	5240.5601	6106.5898	3180.9351	1832.5601	-2371.4102	2738.9351	11001.561	6442.5898	3608.9351	14736.561	6870.5898	972.93506	2034.5601	5516.5898	3247.9351	11166.561	-23.265137	889.89014	-1054.7754	33316.734	11452.891	3895.2246	14717.734	2948.8901	-1195.7754	8038.7349	2614.8901	1306.2246	11087.734	3341.8901	5573.2246	6808.7349	8829.8906	4630.2246	1633.7349	7265.8901	5126.2246	8127.3604	3500.2402	1725.875	2568.3601	2981.2402	9859.875	2842.3601	1471.2402	2420.875	3578.3601	10006.24	7999.875	5950.3604	12885.24	12017.875	3363.3601	11060.24	9312.875	6776.3604	2089.2402	981.875	3140.3601	10658.24	7550.875	-119.7251	573.96484	-4381.3301	6167.2749	15325.965	2050.6699	8761.1895	5130.7148	19168.295	2970.1899	13480.715	17287.295	7622.1899	933.71484	6327.2949	10110.189	2854.7148	6718.2949	1797.2949	14499.25	-56.179688	12464.295	4738.25	-1843.1797	369.29492	13640.25	-2015.1797	8790.2949	5376.25	-453.17969	8047.2949	5336.25	-5696.1797	7649.2949	6733.25	2386.8203	-248.70508	7855.25	-4399.1797	-558.70508	2252.25	3052.8203	-1549.48	-2402.1299	30.509766	4257.52	-776.12988	-1030.4902	-2943.48	-527.12988	320.50977	-345.47998	12789.87	8281.5098	827.52002	13497.87	10788.51	-2530.48	13693.87	8954.5098	4194.52	2084.8701	10407.51	948.68994	484.69482	10536.395	9019.6895	2590.6948	8437.3945	1633.6899	10811.695	5538.395	7017.6899	2742.6948	4799.395	12227.305	3964.7251	2820.4248	2264.3049	10598.725	9318.4248	4213.3047	19658.725	10832.425	2097.3049	2083.7251	11118.425	3877.3049	16200.725	11270.425	5064.3047	2231.7251	5068.4248	5210.3047	13227.725	12293.425	3975.3049	2375.7251	9907.4248	20859.26	5622.8149	1970.3398	15308.26	6794.8149	9860.3398	2767.26	9681.8145	8101.3398	4708.2598	3602.8149	10527.34	3493.2549	17629.285	7942.3901	221.25488	9819.2852	3326.3901	12697.255	6098.2852	16722.391	-903.74512	2555.2852	6984.3901	2224.2549	13241.285	10463.391	4697.2549	3069.2852	4674.3901	12356.86	3152.7852	804.56006	7101.8604	9955.7852	16685.561	8317.8604	4730.7852	6692.5601	4319.8604	13959.785	10845.561	1996.8601	4539.7852	5423.5601	5316.8604	1923.7852	1649.5601	8698.8604	4166.7852	6126.5601	10941.86	1999.7852	1075.5601	2755.27	15073.125	7889.3149	10009.27	5095.125	14620.314	9512.2695	709.125	-533.68506	9792.2695	1519.125	9941.3145	9707.7402	-47.700195	-3408.2998	13853.74	2961.2998	-195.2998	12284.74	109.2998	-5442.2998	11158.74	8230.2998	3398.7002	2545.74	13074.3	-907.2998	12911.74	1974.2998	-5304.2998	14299.74	3337.2998	647.7002	5657.7402	3719.2998	-1273.2998	4854.7402	-772.7002	165.7002	2389.23	20420.32	5775.5601	14588.23	4327.3198	9982.5605	1253.23	39018.32	5972.5601	8271.2305	3324.3198	4742.5601	13207.23	3050.3198	6213.5601	5725.23	3795.3198	7300.5601	8515.2305	7481.3198	7545.5601	2362.23	7982.3198	4071.5601	4846.855	19089.746	7852.2002	504.85498	644.74512	-858.7998	4771.855	14998.745	8624.2002	10821.855	959.74512	109.2002	1732.855	12659.745	9984.2002	2033.855	7597.7451	7616.2002	6048.855	1892.7451	5773.2002	4612.855	2799.7451	5788.2002	1935.855	4907.7451	7009.2002	13433.855	4569.7451	9056.2002	11414.855	1773.7451	1675.2002	1233.1602	18674.096	8057.4951	9271.1602	2523.0952	1333.4951	11397.16	4124.0952	-71.504883	-3476.8398	453.09521	-1426.5049	5703.1602	15141.096	8121.4951	11419.16	5361.0952	11940.495	10841.16	2976.0952	-1070.5049	-3883.8398	7353.0952	4396.4951	-2860.8398	4585.0952	6991.4951	-1012.8398	7572.0952	3239.4951	-2747.8398	4533.0952	4679.4951	1481.7148	10396.695	9891.7549	8987.7148	1613.6948	8986.7549	7677.7148	1561.6948	9746.7549	4512.6348	2596.1201	4844.7798	2166.635	1499.1201	7767.7798	10145.635	-1505.8799	3492.7798	2113.635	1683.1201	6383.7798	4890.6348	12366.12	8876.7793	11311.635	145.12012	8092.7798	2467.635	6054.1201	5651.7798	4093.3401	10849.3	5861.875	2709.3401	9158.2998	7625.875	2864.3401	9869.2998	9067.875	4531.3398	6545.2998	5349.875	2837.3401	6163.2998	5313.875	12280.595	7053.3652	8373.9355	6456.5947	3889.3652	8096.9351	2318.595	8880.3652	2644.9351	3707.595	15355.365	9464.9355	9174.5947	2710.3652	1685.9351	11559.595	5470.3652	9036.9355	4447.5947	13885.365	7341.9351	8117.5947	10880.365	6609.9351	5527.5947	11017.365	9346.9355	7327.5947	1785.3652	-65.064941	4805.5947	1361.3652	-233.06494	4000.595	1492.3652	6974.9351	-644.40503	2581.3652	12602.936	8656.5947	2820.3652	9023.9355	2095.5498	15228.745	9515.9102	943.5498	7866.7451	5846.9102	6655.5498	3953.7451	11996.91	-79.450195	11209.745	4527.9102	5581.5498	4551.7451	4511.9102	669.5498	7509.7451	4980.9102	1931.6599	351.59521	1172.6348	2263.6599	10058.596	7194.6348	1105.8201	5202.7402	5719.5601	536.87988	4399.9199	422.86523	1567.8799	6866.9199	3512.8652	4605.8799	1768.9199	1673.8652	-1866.7148	-4197.7949	-2988.7197	10679.285	-1473.7949	-2558.7197	299.28516	2936.2051	2741.2803	8937.2852	-181.79492	4449.2803	8346.2852	-1426.7949	4169.2803	12396.285	-373.79492	5357.2803	-1132.9399	1367.26	-724.52979	9764.8398	1920.8799	1924.9102	10694.84	4414.8799	3655.9102	6338.5752	13244.575	5411.7251	2286.575	12682.575	14075.725	6029.5752	2518.5752	3613.7251	4381.335	17229.4	7779.4648	2306.335	11840.4	6454.4648	10733.335	2391.3999	2389.4648	3663.335	15679.4	5977.4648	13095.08	2152.4849	1431.2798	3026.0801	12268.484	4979.2798	864.08008	1445.4849	1264.2798	2162.0801	1014.4849	1184.2798	-256.91992	656.48486	5014.2798	9434.0801	1833.4849	1629.2798	814.08008	7977.4849	3142.2798	5671.0801	3839.4849	11354.279	5605.0801	3254.4849	6248.2798	5406.0801	4872.4849	5193.2798	-429.40991	-1270.9351	-590.2251	1783.5901	2420.0649	263.7749	1129.5901	-786.93506	-976.2251	-572.40991	101.06494	3509.7749	-5.4099121	2181.0649	4533.7749	7568.5898	3602.0649	6898.7749	6601.5098	1973.6802	928.23486	9853.4355	1630.4299	410.33008	-1608.1899	6934.6802	3856.0049	9322.2354	3614.9648	852.19482	875.23511	12330.965	3115.1948	7842.2354	2075.9648	-1667.8052	10053.235	5128.9648	4212.1948	24571.4	5217.645	9261.6055
-1222.6802	1359.5151	11740.2	-2536.6802	166.51514	13752.2	-2830.6802	-1749.4849	2799.2002	10873.32	791.51514	3645.2002	-2943.6802	-1010.4849	3944.2002	8309.3203	3718.5151	12243.2	-1689.1499	1827.4448	13659.775	3607.8501	8404.4453	7250.7749	3151.3999	29736.045	1774.8848	7062.3999	19554.045	-844.11523	15842.4	4576.0449	14228.885	6891.3999	13667.045	1669.8848	4648.3999	11522.045	2439.8848	1901.4	843.04492	258.88477	1420.52	11332.005	12605.87	286.52002	-1890.9951	4618.8701	9333.5195	-117.99512	3028.8701	7245.52	663.00488	2108.8701	7148.52	5016.0049	8763.8701	5421.52	14351.005	15665.87	9422.5195	5045.0049	11065.87	11085.52	3287.0049	12323.87	5959.6802	9926.0049	11575.641	10252.68	-4.9951172	5854.6401	2250.6802	282.00488	10303.641	11516.68	-485.99512	4082.6401	6524.6802	-213.99512	2383.6401	-422.31982	5299.0049	9150.6406	1031.6802	729.00488	16215.641	770.68018	-551.99512	15128.641	3966.6802	-1957.9951	1841.6401	3470.3701	17805.475	9684.0801	13092.37	-2536.5254	2695.0801	509.37012	6537.4746	8983.0801	6612.3701	1362.4746	12543.08	1594.3701	4611.4746	10355.08	-800.62988	-3379.5254	12994.08	2706.3701	4265.4746	10010.08	14884.37	2227.4746	8960.0801	4858.3599	15542.395	6887.9746	13282.359	3353.395	-1651.0254	12339.359	2582.395	-1105.0254	1083.3599	12767.395	-2028.0254	2558.3599	17525.395	8326.9746	14290.359	8466.3945	7535.9746	10949.359	4172.395	4059.9746	10249.359	4004.395	9329.9746	3594.3599	9393.3945	4120.9746	7791.3599	4545.395	6906.9746	-225.64014	2097.395	9860.9746	-3177.2798	665.7251	142.96484	-2289.2798	5511.7251	3509.9648	-2950.2798	8413.7246	4034.9648	-1099.9751	14378.95	8322.0352	-3210.9751	440.9502	560.03516	5696.0249	1015.9502	1818.0352	-1739.9751	8542.9502	9640.0352	-879.9751	8098.9502	4613.0352	-1225.9751	7654.9502	8373.0352	5550.0249	1871.9502	2830.0352	8875.3652	2938.1748	-3763.6348	8629.3652	12543.175	6119.3652	11816.365	3202.1748	-3068.6348	6247.3652	3174.1748	3928.3652	142.36499	1233.1748	7464.3652	5011.3652	656.1748	2017.3652	7759.3652	730.1748	-4610.6348	2217.365	6384.1748	5010.3652	1399.0049	18512.734	9233.4648	5417.0049	5528.7349	6809.4648	873.00488	1779.7349	-1381.5352	-1731.9951	13205.734	7797.4648	-4001.9951	60.734863	6948.4648	8785.0049	4005.7349	7665.4648	1829.0049	7544.7349	7500.4648	9001.0049	4503.7349	8117.4648	19008.121	2139.1699	2502.8398	5212.1201	20199.17	8084.8398	3125.1201	16438.17	9449.8398	5442.1201	12975.17	9951.8398	12647.12	1355.1699	1247.8398	6425.1201	1797.1699	9908.8398	5957.1201	6408.1699	8224.8398	8117.1201	1588.1699	10406.84	6455.1201	1990.1699	8377.8398	2990.1201	1114.1699	11249.84	1220.1201	6586.1699	8436.8398	11596.82	1563.96	2502.7148	11368.82	2812.96	4585.7148	13113.82	3905.96	7642.7148	1508.8201	7932.96	5807.7148	8682.8203	388.95996	3597.7148	-293.17993	1268.96	11614.715	8852.8203	1838.96	13459.715	8484.8203	1771.96	2434.7148	8266.8203	1957.96	9477.7148	328.57495	89.904785	-780.86035	33062.574	8840.9043	4877.1396	15208.575	2017.9048	-1711.8604	11947.575	448.90479	-26.860352	11406.575	4502.9048	6773.1396	8196.5752	7607.9048	4452.1396	3093.575	7196.9048	6841.1396	7001.7002	849.0249	1833.835	3755.7	2709.0249	7525.835	2714.7	-1197.9751	2117.835	2990.7	9493.0254	7295.835	4652.7002	11084.025	10995.835	2896.7	8288.0254	6762.835	5867.7002	-2145.9751	597.83496	3411.7	5472.0249	7035.835	897.46997	1377.7148	156.31494	7348.4697	15804.715	5538.3149	7710.9751	5385.2349	19356.115	4775.9751	13581.234	16795.115	5150.9751	997.23486	8072.1152	9756.9746	3640.2349	6794.1152	2606.5801	7049.9849	8354.8652	13296.58	2008.9849	7262.8652	4045.5801	10920.984	6492.8652	8457.5801	1811.9849	5380.8652	9533.5801	6486.9849	3654.8652	8095.5801	3392.9849	8907.8652	1902.5801	7146.9849	3328.8652	439.58008	894.98486	7351.8652	-259.06006	233.20508	-520.20508	5364.9399	144.20508	-2118.2051	-521.06006	-154.79492	-769.20508	1489.9399	12570.205	5707.7949	2322.9399	13616.205	9007.7949	-1157.0601	13885.205	5716.7949	6442.9399	5303.2051	7450.7949	-54.14502	-711.08984	5740.9053	9316.8555	2995.9102	6038.9053	969.85498	11973.91	1594.9053	7473.855	2938.9102	1643.9053	8626.25	5749.9902	1687.9102	1297.25	8316.9902	9010.9102	2395.25	20255.99	12201.91	-1291.75	3386.99	12477.91	9888.25	5379.9902	11007.91	1170.25	2866.99	3198.9102	2417.25	15051.99	8587.9102	2804.25	3594.99	9712.9102	14560.045	3023.2002	3926.145	11543.045	5661.2002	9013.1445	794.04492	7621.2002	9121.1445	1860.0449	3577.2002	13355.145	1914.6201	16840.105	2590.5552	407.62012	12181.105	6045.5552	11945.62	6516.105	16188.555	-2181.3799	3573.105	7345.5552	-555.37988	16497.105	12476.555	3873.6201	3403.105	9556.5547	13108.72	2340.6699	2268.1001	7064.7197	8099.6699	9710.0996	9705.7197	3729.6699	6878.1001	4562.7197	13278.67	9237.0996	457.71997	4979.6699	5887.1001	4635.7197	878.66992	2027.1001	6369.7197	3411.6699	6060.1001	10925.72	470.66992	-14.899902	66.700195	18134.9	8322.1201	8843.7002	3808.8999	15410.12	7642.7002	1558.8999	-719.87988	7250.7002	2465.8999	8537.1201	8882.8301	2438.1099	1473.105	15675.83	4628.1099	5462.105	13259.83	4114.1099	-91.89502	12158.83	7552.1099	9699.1055	2416.8301	15414.109	10422.105	12947.83	3479.1099	569.10498	13911.83	5212.1099	6499.105	3830.8301	4644.1099	6468.105	1116.8301	540.10986	5759.105	3286.575	20090.314	5893.71	10694.575	3896.3149	8241.71	-240.42505	39338.316	2474.71	7153.5752	3421.3149	3126.71	13535.575	2188.3149	7274.71	4078.575	2268.3149	4874.71	7414.5752	4721.3149	5272.71	844.57495	5675.3149	2875.71	11288.48	3074.1748	1462.1699	-2123.52	507.1748	1465.1699	1566.48	17503.176	11728.17	8236.4805	820.1748	670.16992	1113.48	10004.175	8316.1699	252.47998	7017.1748	7172.1699	6054.48	1977.1748	6317.1699	2567.48	3211.1748	7245.1699	-1758.52	6419.1748	7790.1699	9165.4805	5172.1748	9427.1699	10835.48	2845.1748	1647.1699	2450.4648	17318.035	9795.4043	11005.465	1615.0352	1889.4048	11717.465	1001.0352	1169.4048	-1618.5352	-855.96484	1363.4048	7107.4648	11430.035	10023.404	13422.465	4092.0352	14581.404	12858.465	1679.0352	181.40479	-739.53516	5507.0352	5567.4048	-450.53516	3242.0352	7868.4048	32.464844	6381.0352	5328.4048	-259.53516	3818.0352	5388.4048	-860.8252	10955.815	8605.585	9553.1748	-1904.1846	7800.585	8451.1748	-1056.1846	9295.585	555.56494	8204.9746	6771.9048	-1358.4351	-1298.0254	7755.9048	5934.5649	-178.02539	7531.9048	1280.5649	3599.9746	6564.9048	1478.5649	13301.975	10050.904	9704.5645	588.97461	8596.9043	-830.43506	5847.9746	9970.9043	422.35498	12581.52	6505.6499	920.35498	9815.5195	5501.6499	171.35498	11289.52	6109.6499	763.35498	9019.5195	4420.6499	-1622.645	4671.52	4709.6499	10951.465	2410.2002	4059.395	8420.4648	3027.2002	7930.395	2524.4648	2050.2002	2600.395	2903.4648	13107.2	6622.395	10529.465	1298.2002	2419.395	12530.465	2302.2002	8285.3945	1270.4648	13357.2	5412.395	8248.4648	8822.2002	9234.3945	5931.4648	8857.2002	9610.3945	7519.4648	-229.7998	-183.60498	4592.4648	-105.7998	-123.60498	4820.4648	135.2002	6244.395	-1271.5352	1619.2002	9270.3945	5755.4648	2202.2002	7117.395	941.03516	11642.609	7500.335	-1215.9648	6278.6099	2621.335	4891.0352	3527.6099	14346.335	-356.96484	7636.6099	-328.66504	4572.0352	2238.6099	2815.335	456.03516	8428.6094	865.33496	860.31494	-2142.4902	-479.44482	2239.3149	5113.5098	4076.5552	1881.5601	4942.6001	5262	1330.6299	4902.5449	1831.6348	631.62988	2385.5449	5131.6348	2980.6299	-1625.4551	4776.6348	1548.77	1519.2148	314.21484	10138.77	2027.2148	1603.2148	1168.77	10306.215	5393.2148	11631.77	6442.2148	7378.2148	9930.7695	4832.2148	7235.2148	8785.7695	5615.2148	6185.2148	-287.66992	1356.5549	666.83984	12541.075	2555.73	3702.5298	9132.0752	1442.73	5080.5298	-378.02002	13646.36	3535.1802	-1183.02	13526.36	12904.18	3693.98	3751.3601	1191.1802	2391.9099	15748.42	6658.625	2556.9099	10447.42	4366.625	10915.91	2806.4199	859.625	2242.9099	19708.42	5105.625	8259.46	-1721.5654	-928.87012	9.4599609	6351.4346	3779.1299	-1204.54	-3183.5654	-1387.8701	2159.46	-1892.5654	-1049.8701	-530.54004	-3397.5654	3603.1299	5715.46	-2963.5654	-1253.8701	1230.46	4903.4346	1073.1299	5886.46	1284.4346	9561.1299	4154.46	-1043.5654	3397.1299	2420.46	-297.56543	2578.1299	-1149.2051	-925.87012	-23.055176	1018.7949	4303.1299	1058.9448	766.79492	-357.87012	924.94482	-1109.2051	-257.87012	5022.9448	-908.20508	2316.1299	5027.9448	7145.7949	2564.1299	9086.9453	7283.4351	979.93018	884.11523	7157.5352	2220.5	176.3501	876.28491	4294.6348	1517.21	9256.3457	2890.04	-85.10498	-757.65479	11120.04	6740.895	5106.3452	1363.04	-1287.105	9235.3457	5179.04	4776.895	24493.004	5810.2598	4880.0449
1212.5049	4109.79	7091.1152	-973.49512	3141.79	8840.1152	-1966.4951	-43.209961	60.115234	14354.505	1768.79	1712.1152	-1013.4951	19.790039	1531.1152	10150.505	6540.79	10657.115	-603.49512	1581.5098	13297.63	3135.5049	8662.5098	7673.6299	2459.825	22209.279	4012.75	6180.8252	17601.279	4649.75	14164.825	3550.2798	18085.75	8157.8252	11811.279	7244.75	4333.8252	13816.279	6735.75	1541.825	263.27979	2405.75	1781.7051	17019.125	6765.7852	1545.7051	517.125	-564.21484	10474.705	2770.125	-1172.2148	5746.7051	979.125	-1714.2148	9004.7051	8152.125	6391.7852	7709.7051	15070.125	9067.7852	11697.705	8735.125	9289.7852	8622.7051	5511.125	9522.7852	5933.6553	12884.58	6757.4297	12552.655	-857.41992	3314.4297	2296.655	-150.41992	5844.4297	13082.655	1608.5801	556.42969	9669.6553	-434.41992	-1875.5703	1516.655	3473.5801	7229.4297	3145.655	1078.5801	9933.4297	3558.655	-525.41992	9118.4297	7930.6553	-2121.4199	-1400.5703	3314.1201	21444.9	11346.061	12199.12	838.8999	5391.0601	829.12012	11047.9	9654.0605	6658.1201	8715.9004	9663.0605	3092.1201	8329.9004	10773.061	591.12012	2026.8999	16215.061	4403.1201	7345.8999	10643.061	16839.121	6879.8999	10959.061	6170.29	15024.42	5637.1499	17565.289	3154.4199	79.149902	17741.289	988.41992	-186.8501	2014.29	14241.42	3684.1499	3590.29	20443.42	9582.1504	14968.29	3769.4199	6717.1499	10464.29	4262.4199	8541.1504	12745.29	3925.4199	7580.1499	10932.29	4946.4199	5557.1499	9136.29	4387.4199	8658.1504	1599.29	1189.4199	8606.1504	1596.78	867.7002	-993.23047	3094.78	7595.7002	1532.7695	661.78003	9084.7002	4398.7695	111.2998	13457.92	7692.0449	-2071.7002	-220.08008	-903.95508	5504.2998	789.91992	-910.95508	623.2998	7974.9199	11957.045	-562.7002	8338.9199	4251.0449	-863.7002	10386.92	4701.0449	5317.2998	3572.9199	6317.0449	8642.3301	3816.2051	1102.8452	7549.3301	10516.205	9821.8457	10892.33	1735.2051	-7.1547852	5888.3301	3197.2051	4481.8452	-238.66992	1141.2051	10710.846	4815.3301	621.20508	5821.8452	7134.3301	811.20508	-110.15479	2816.3301	8164.2051	5801.8452	1066.145	20859.09	9526.7949	8098.145	4797.0898	5905.7949	2099.145	2199.0898	1811.7949	-424.85498	15110.09	12196.795	-3419.855	313.08984	8481.7949	11657.145	5588.0898	7845.7949	571.14502	8093.0898	7881.7949	7912.145	3714.0898	6989.7949	17408.539	107.45508	1531.5547	5577.54	12172.455	6186.5547	2694.54	14106.455	6137.5547	5228.54	13026.455	8348.5547	10338.54	-7.5449219	-1445.4453	8361.54	946.45508	5364.5547	3840.54	5964.4551	6693.5547	6398.54	-403.54492	3501.5547	6667.54	-26.544922	6031.5547	4181.54	-901.54492	4791.5547	1195.54	5623.4551	4677.5547	10059.365	-231.85986	405.49512	10935.365	295.14014	4296.4951	3305.365	568.14014	7420.4951	1193.365	6051.1401	5600.4951	9817.3652	753.14014	668.49512	834.36499	-1073.8599	11068.495	14879.365	2789.1401	12011.495	6451.3652	-676.85986	-529.50488	6897.3652	899.14014	8885.4951	-538.00977	27.064941	-243.6748	30184.99	9405.0645	7420.3252	14287.99	1264.0649	-1448.6748	8579.9902	1010.0649	3605.3252	11734.99	2062.0649	8265.3252	5548.9902	7663.0649	6179.3252	573.99023	7115.0649	7066.3252	7618.5947	5559.2451	1278.5298	2105.595	7201.2451	7447.5298	2552.595	2971.2451	2213.5298	2892.595	10510.245	7455.5298	4208.5947	16064.245	12170.529	2626.595	11600.245	7839.5298	6299.5947	2072.2451	2458.5298	2958.595	10266.245	8677.5293	1115.0601	2261.6699	3005.25	5732.0601	14684.67	10458.25	10471.62	3534.375	20035.221	6720.6201	11857.375	16071.221	8099.6201	-344.625	4644.2202	12755.62	1498.375	3285.2202	4511.1699	11729.945	9370.875	11054.17	1795.9448	10637.875	5211.1699	12989.945	8517.875	10770.17	4389.9448	6942.875	10362.17	5150.9448	6227.875	10788.17	4779.9448	7018.875	3771.1699	10947.945	2050.875	1548.1699	787.94482	11340.875	-1717.105	-1235.9448	-2598.0146	11015.895	482.05518	-2509.0146	475.89502	-726.94482	-2281.0146	2526.895	4792.0552	-1661.0146	1974.895	17362.055	7810.9854	-454.10498	10843.055	7377.9854	3829.895	3975.0552	8379.9854	-419.85498	2426.4248	9403.3594	6747.145	5032.4248	10006.359	507.14502	14735.425	7920.3599	6528.145	5292.4248	7175.3599	8710.6797	2148.875	-658.12012	503.67993	4820.875	3923.8799	2777.6799	18951.875	5455.8799	-143.32007	2806.875	7959.8799	1495.6799	10126.875	3250.8799	1813.6799	386.875	736.87988	4055.6799	14909.875	3788.8799	4197.6797	2365.875	4775.8799	21750.07	5191.3052	2130.5	15689.07	5939.3052	7336.5	1856.0701	7371.3052	10408.5	5126.0703	4376.3052	14302.5	13150.436	1101.3701	1656.5752	3137.4351	10687.37	7826.5752	13669.436	2471.3701	19842.574	1086.4351	962.37012	10100.575	3649.4351	10968.37	11253.575	7770.4351	1613.3701	7440.5752	15690.345	2171.9448	1229.875	8844.3447	9759.9453	10533.875	7357.3447	4329.9448	6258.875	2832.345	14883.945	10452.875	2496.345	7427.9448	5443.875	6247.3447	1784.9448	2728.875	5427.3447	6626.9448	5847.875	1415.345	1516.9448	1347.875	4198.48	19266.65	6428.8896	12953.48	4226.6499	10904.89	9134.4805	2871.6499	-4039.1104	10270.48	4583.6499	4485.8896	7978.0601	3364.7651	416.53516	10827.061	3144.7651	2845.5352	4244.0601	873.76514	-2365.4648	11467.061	9703.7656	7477.5352	2654.0601	15638.766	6077.5352	9885.0605	4177.7651	-1595.4648	11903.061	3428.7651	3583.5352	4456.0601	4110.7651	5060.5352	1499.0601	1152.7651	2948.5352	4823.3047	19301.596	6828.7402	11591.305	4496.5952	7852.7402	1434.3049	36278.594	5134.7402	2142.3049	9701.5957	5180.7402	16818.305	3577.5952	9562.7402	4144.3047	3269.5952	9085.7402	8999.3047	6443.5952	8448.7402	1970.3049	5931.5952	4564.7402	11860.295	2366.4448	-75.720215	143.29492	950.44482	-1247.7202	6785.2949	17077.445	6737.2798	12138.295	1377.4448	-49.720215	1544.2949	11754.445	8412.2793	1149.2949	10204.445	5619.2798	6510.2949	2286.4448	5496.2798	5156.2949	2378.4448	5630.2798	513.29492	3565.4448	5928.2798	12789.295	5825.4448	8277.2793	11042.295	2495.4448	-807.72021	1997.3848	15218.505	6882.915	10427.385	3704.5049	795.91504	13023.385	4187.5049	362.91504	-1175.6152	1559.5049	-534.08496	5693.3848	15212.505	11505.915	13339.385	6750.5049	12726.915	12552.385	2617.5049	-738.08496	-1089.6152	6629.5049	4881.915	-640.61523	2948.5049	9533.915	741.38477	7481.5049	2610.915	4174.3848	4244.5049	4452.915	4428.0098	11905.035	10680.529	13069.01	1717.0352	6167.5298	11124.01	-63.964844	3862.5298	1820.77	12305.15	2705.9502	-205.22998	2351.1499	5210.9502	-673.22998	1336.1499	8900.9502	108.77002	6699.1499	5283.9502	2136.77	15388.15	6261.9502	7818.77	3502.1499	4024.9502	2990.77	7296.1499	4908.9502	401.86523	11482.115	5727.4302	294.86523	11345.115	7633.4302	-416.13477	10306.115	9261.4297	-77.134766	7117.1152	5226.4302	-957.13477	6760.1152	3413.4302	15805.24	3857.4399	8717.2656	8163.2402	2499.4399	10039.266	5061.2402	10538.439	6898.2651	4897.2402	15754.439	8979.2656	8946.2402	528.43994	4052.2651	14946.24	4700.4399	13523.266	5333.2402	10568.439	8633.2656	8627.2402	6944.4399	10764.266	6920.2402	13329.439	11245.266	9757.2402	-931.56006	2623.2651	6280.2402	1307.4399	2999.2651	5144.2402	1137.4399	10825.266	814.23999	146.43994	14595.266	8627.2402	5073.4399	7825.2651	-680.58496	11724.115	5963.1299	-915.58496	8437.1152	6555.1299	3545.415	5914.1152	10912.13	-1016.585	8582.1152	858.12988	4106.415	4740.1152	2103.1299	514.41504	7328.1152	4451.1299	2089.05	2437.0601	1298.2598	1688.05	10822.061	7064.2598	1797.1951	5325.48	7534.1152	45.564941	6310.3652	1195.105	-510.43506	9237.3652	4684.105	849.56494	3530.3652	4385.105	682.45996	1942.085	858.71484	13786.46	4748.085	1761.7148	890.45996	9324.085	6023.7148	14281.46	7610.085	6847.7148	12389.46	4209.085	6442.7148	11934.46	3838.085	11653.715	-312.59009	-480.43506	-471.91504	7592.5049	5590.875	3989.5952	8491.5049	5566.875	4501.5952	2516.45	12286.73	2587.645	789.44995	12877.73	14336.645	5364.4502	1479.73	-235.35498	7262.9648	13497.725	7315.98	3385.9651	12335.725	6325.98	7258.9648	3388.7251	4096.98	2381.9651	17112.725	5266.98	10595.295	1725.165	847.24023	1332.2949	9661.165	5891.2402	-494.70508	993.16504	681.24023	2054.2949	749.16504	752.24023	-238.70508	1000.165	4794.2402	6873.2949	587.16504	622.24023	1640.2949	9798.165	2410.2402	7287.2949	5688.165	14092.24	5636.2949	2347.165	6044.2402	5042.2949	4175.165	7108.2402	-600.88989	-144.50977	-1222.2998	1404.1101	3098.4902	-1605.2998	1676.1101	-806.50977	-1318.2998	719.11011	-144.50977	2284.7002	-515.88989	548.49023	4753.7002	7506.1104	2087.4902	4866.7002	5513.0146	-655.52979	-1022.1348	9273.9355	77.490234	1164.0352	1274.24	7655.8101	5193.915	7445.5698	5000.6299	2271.0449	-4485.4302	10463.63	4886.0449	2416.5698	784.62988	-173.95508	6869.5698	2356.6299	6487.0449	23044.246	5987.8501	11064.21
2160.3501	3159.52	10511.7	159.3501	3514.52	10478.7	-288.6499	-792.47998	844.7002	12659.35	2281.52	1228.7002	46.350098	-216.47998	2940.7002	13524.35	2951.52	12992.7	-2366.7798	1781.5449	13881.9	1660.2202	7989.5449	7300.8999	397.25	24494.801	8751.6504	3504.25	20448.801	8471.6504	12329.25	7501.7998	20243.65	2241.25	16001.8	12120.65	3744.25	11861.8	12625.65	-366.75	1693.7998	6135.6499	2145.4751	16959.246	11601.189	2922.4751	2081.2451	680.18994	8918.4746	1845.2451	2353.1899	7772.4751	2188.2451	735.18994	11868.475	7254.2451	8928.1895	6377.4751	16972.246	9895.1895	11911.475	7305.2451	9533.1895	13048.475	4917.2451	9825.1895	359.14502	11733.7	8756.0752	8473.1445	599.7002	4717.0752	-1844.855	-1314.2998	12173.075	8645.1445	121.7002	1925.0752	4196.145	-989.2998	2242.0752	-718.85498	5534.7002	9707.0752	-771.85498	1028.7002	14455.075	-655.85498	271.7002	14410.075	3051.145	-1021.2998	1305.0752	4844.5151	20134.039	10335.76	11639.516	2324.04	3233.7598	1750.5151	10950.04	7654.7598	10975.516	4226.04	11081.76	4102.5151	6341.04	11938.76	-750.48486	2217.04	14812.76	5696.5151	8944.04	6721.7598	16624.516	4772.04	11311.76	12292.686	8236.8652	6881.2646	11544.686	3593.8652	-2846.7354	13766.686	3283.8652	-703.73535	-782.31494	17840.865	6937.2646	1711.6851	23407.865	6944.2646	11761.686	4829.8652	5240.2646	8954.6855	4177.8652	6541.2646	7782.6851	4762.8652	7640.2646	9797.6855	4749.8652	4531.2646	7776.6851	4856.8652	10693.265	-413.31494	2270.8652	9155.2646	111.83008	-872.80518	-1839.1802	1190.8301	4271.1948	3678.8198	-633.16992	2990.1948	3207.8198	879.65479	12751.41	-733.03027	-1724.3452	-1057.5898	-8709.0303	6709.6548	253.41016	-8380.0303	179.65479	9126.4102	3687.9697	1376.6548	8139.4102	-1326.0303	265.65479	7984.4102	-205.03027	6116.6548	2612.4102	649.96973	5380.7803	-298.2998	-1246.21	9981.7803	7931.7002	8530.79	10683.78	2351.7002	-2417.21	5273.7803	4406.7002	5734.79	1563.78	1147.7002	11817.79	5638.7803	116.7002	3942.79	6925.7803	-806.2998	-2537.21	1965.78	9320.7002	3740.79	2315.0098	20238.65	12870.029	6317.0098	3805.6499	7971.0298	1877.0098	756.6499	-159.97021	-624.99023	14100.65	9168.0293	-3253.9902	1302.6499	6520.0298	9618.0098	4972.6499	7620.0298	578.00977	6786.6499	8894.0293	5295.0098	2367.6499	5995.0298	18023.135	3153.5352	-4.8798828	3130.1348	16742.535	5704.1201	1583.1348	13122.535	8507.1201	5376.1348	11707.535	9914.1201	12166.135	129.53516	508.12012	7685.1348	2226.5352	6387.1201	2431.1348	7736.5352	2948.1201	3464.1348	1312.5352	7258.1201	7027.1348	1352.5352	5544.1201	2803.1348	948.53516	5667.1201	1167.1348	6840.5352	5611.1201	7184.4751	-483.27979	-2693.29	9311.4746	687.72021	112.70996	-2169.5249	682.72021	5899.71	-2279.5249	5380.7202	678.70996	5496.4751	469.72021	-2581.29	-2997.5249	-370.27979	5810.71	5375.4751	1930.7202	8875.71	5359.4751	19.720215	-3872.29	1673.4751	-150.27979	6938.71	48.359863	1139.0098	-1282.9502	33769.359	9551.0098	7341.0498	15251.359	3834.0098	-3046.9502	8806.3594	3520.0098	-1185.9502	11701.359	5826.0098	7657.0498	7163.3599	7906.0098	3690.0498	5116.3599	4702.0098	5916.0498	7772.9351	2907.71	954.68506	2237.9351	3120.71	7804.6851	1138.9351	1180.71	879.68506	1379.9351	7544.71	7779.6851	4180.9351	15900.71	10396.686	2167.9351	7502.71	6342.6851	8298.9355	545.70996	-76.314941	8930.9355	6126.71	5959.6851	-1526.3848	-1974.8101	-529.62988	3906.6152	10755.189	5292.3701	9093.4746	8435.1055	13370.575	6804.4751	9666.1055	11884.575	7419.4751	977.10498	804.5752	10728.475	255.10498	3935.5752	-76.654785	8663.8945	5837.4746	9942.3457	1937.895	6674.4746	784.34521	15698.895	9234.4746	6720.3452	2509.895	9748.4746	6418.3452	5233.895	5095.4746	9177.3457	3211.895	9027.4746	2656.3452	4650.895	5956.4746	-931.65479	-484.10498	8090.4746	1544.4299	18.819824	-5388.1553	12201.43	1892.8198	-5904.1553	2556.4299	467.81982	-4325.1553	4899.4297	2569.8198	-4682.1553	6445.4297	14377.82	7717.8447	3503.4299	11150.82	3789.8447	5595.4297	5514.8198	4269.8447	-2511.665	501.43994	9754.46	7081.335	3184.4399	9225.46	-596.66504	7354.4399	3832.46	5143.335	3876.4399	3876.46	9302.71	494.9751	70.705078	1642.71	3623.9751	7329.7051	5017.71	20329.975	8307.7051	-341.29004	2277.9751	7149.7051	571.70996	7579.9751	4271.7051	2235.71	-117.0249	3187.7051	3248.71	11239.975	7007.7051	2931.71	1034.9751	7173.7051	22108.336	3662.6499	4780.7002	15654.335	5990.6499	9459.7002	1789.335	6884.6499	8250.7002	7352.335	1544.6499	13157.7	14305.85	649.10498	563.29004	3220.8501	8497.1055	7116.29	12989.85	4594.105	18989.289	1575.8501	669.10498	9733.29	4691.8501	10002.105	12648.29	5160.8501	710.10498	7732.29	12817.18	1751.7598	2694.6499	7498.1802	7697.7598	13821.65	4183.1802	2063.7598	7492.6499	1665.1802	14228.76	10196.65	-83.819824	4922.7598	7580.6499	5122.1802	1030.7598	2224.6499	5401.1802	4813.7598	9017.6504	-685.81982	206.75977	1622.6499	752.29492	14451.76	7058.875	10357.295	5664.7598	14655.875	6178.2949	-13.240234	204.875	7189.2949	1526.7598	10111.875	9562.3447	2007.71	2600.3652	13345.345	2889.71	7436.3652	5083.3447	-384.29004	-41.634766	9817.3447	8841.71	10229.365	4447.3447	11282.71	6804.3652	13849.345	2377.71	679.36523	15145.345	2211.71	9435.3652	4752.3447	5110.71	6487.3652	6430.3447	740.70996	7254.3652	1675.7849	21083.039	13383.215	12624.785	4709.04	8412.2148	872.78491	36893.039	6315.2148	1739.7849	13502.04	5949.2148	13415.785	4121.04	7797.2148	5365.7852	5361.04	7104.2148	6088.7852	9361.04	7695.2148	1775.7849	5389.04	4798.2148	13801.945	-948.41016	2607.2651	-2191.0552	-3023.4102	1959.2651	3702.9448	12258.59	10470.266	9463.9453	-2279.4102	1557.2651	533.94482	10274.59	8557.2656	-645.05518	5832.5898	10046.266	5256.9448	-859.41016	7596.2651	1817.9448	-812.41016	7653.2651	-865.05518	2208.5898	8091.2651	9559.9453	4981.5898	8666.2656	-2263.0552	-1866.4102	1987.2651	4049.4299	15172.71	12210.17	12969.43	1983.71	3371.1699	14935.43	4691.71	3132.1699	867.42993	670.70996	4239.1699	7500.4297	13460.71	4644.1699	13671.43	5295.71	16329.17	13221.43	2567.71	2570.1699	1008.4299	7452.71	8095.1699	2101.4299	4682.71	8461.1699	1195.4299	7538.71	5825.1699	4611.4297	1058.71	7456.1699	2444.6748	9268.7549	8984.9102	11229.675	-760.24512	8285.9102	9721.6748	369.75488	8252.9102	2160.51	11619.355	10665.555	-325.48999	1872.355	7470.5552	-416.48999	2577.355	7687.5552	2157.51	7148.355	6945.5552	3315.51	17296.355	11985.555	9559.5098	3929.355	7504.5552	5319.5098	3526.355	10290.555	6299.7051	1873.5352	4522.98	1245.7051	6518.5352	4753.98	752.70508	7458.5352	5572.98	2319.7051	4888.5352	2950.98	-496.29492	1416.5352	3835.98	8798.9297	1410.5498	7085.1851	7595.9297	1041.5498	6974.1851	3224.9299	5747.5498	3197.1851	4936.9297	13543.55	5628.1851	8587.9297	-364.4502	1179.1851	12591.93	2390.5498	8218.1855	4708.9297	9150.5498	6037.1851	10788.93	8548.5498	8149.1851	4885.9297	13323.55	9047.1855	10025.93	-1905.4502	343.18506	5403.9297	-1527.4502	-273.81494	4468.9297	-663.4502	6848.1851	905.92993	-9.4501953	11195.186	7490.9297	1174.5498	4035.1851	1299.6499	12448.54	10139.785	1917.6499	9292.54	5657.7852	7864.6499	5476.54	15401.785	3369.6499	9227.54	1564.7852	8142.6499	3549.54	3495.7852	3638.6499	8787.54	3699.7852	1239.8899	354.41016	3471.4302	1846.8899	6433.4102	5865.4302	2320.0049	3737.4351	4687.5498	-2589.3999	4301.8149	3887.5752	-1360.3999	7874.8149	6502.5752	-2007.3999	2290.8149	7145.5752	-147.8999	295.95996	-867.05518	8966.0996	699.95996	-1188.0552	259.1001	5851.96	577.94482	10820.1	3344.96	5875.9448	8902.0996	3221.96	5098.9448	8718.0996	2751.96	7874.9448	431.91504	-1459.0352	499.76514	13285.91	3687.5049	6174.8398	11236.91	3238.5049	5456.8398	2498.6101	10790.395	4139.4248	422.61011	20554.395	15324.425	4493.6104	1865.395	4230.4248	12096.795	2995.2549	2842.6699	794.79492	11805.255	2535.6699	8426.7949	3213.2549	-1481.3301	1644.7949	18603.254	2467.6699	11309.855	126.02002	-49.634766	2372.855	9588.0195	5044.3652	971.85498	-1298.98	-543.63477	3585.855	-1253.98	-1239.6348	730.85498	-1291.98	4821.3652	8225.8555	-71.97998	-920.63477	5988.855	8141.02	-945.63477	7531.855	3698.02	10496.365	7784.855	1827.02	3771.3652	5899.855	1300.02	6191.3652	-706.41992	1594.2798	524.16992	205.58008	5228.2798	1384.1699	874.58008	1744.2798	624.16992	-692.41992	1921.2798	2065.1699	-360.41992	2797.2798	7224.1699	6832.5801	6938.2798	4991.1699	4467.6001	1410.9399	1376.3452	8503.9854	-402.1748	-1013.0352	3460.1299	5758.8149	4822.2002	9937.165	2522.8101	2392.875	105.16504	10609.811	6764.875	5942.165	1094.8101	283.875	12172.165	4450.8101	7432.875	28158.305	8125.2002	18538.529
-153.2998	1288.4048	9954.8047	513.7002	455.40479	11599.805	-2245.2998	-1136.5952	631.80518	12034.7	2700.4048	2181.8052	-2375.2998	-1641.5952	3025.8052	8166.7002	3509.4048	12275.805	149.94507	1980.2051	17454.1	2941.9451	7589.2051	7829.1001	2301.4951	26858.039	7362.6001	6275.4951	20375.039	8902.5996	18223.496	4493.04	19989.6	3493.4951	15946.04	9369.5996	4402.4951	15277.04	9330.5996	447.49512	933.04004	4657.6001	873.93994	13708.846	12027	-690.06006	1668.8452	2830	5055.9399	1507.8452	1957	4937.9399	1240.8452	1993	8545.9395	4066.8452	10401	4035.9399	16392.846	10394	8139.9399	7525.8452	10323	8606.9395	4464.8452	9713	4866.9551	14370.04	6809.2695	10026.955	1012.04	-3321.7305	1710.9551	2049.04	3764.2695	13910.955	2695.04	-3343.7305	7440.9551	1105.04	-4241.7305	3648.9551	6502.04	2597.2695	2042.9551	2118.04	8077.2695	1383.9551	2638.04	3268.2695	5549.9551	440.04004	-4750.7305	3244.9048	18451.865	5235.3447	9687.9043	260.86523	1893.3447	-629.09521	10180.865	7150.3447	11092.904	2609.8652	4367.3447	4677.9048	6985.8652	7504.3447	-456.09521	1308.8652	8958.3447	3451.9048	8161.8652	6226.3447	17143.904	4121.8652	6995.3447	6029.6953	21959.461	8565.5195	14317.695	3592.46	660.52002	15314.695	5197.46	2369.52	3098.6951	20192.461	6067.52	3955.6951	20521.461	11531.52	13695.695	5711.46	8257.5195	10910.695	4484.46	9775.5195	10432.695	5910.46	10936.52	11612.695	3710.46	5289.52	7943.6953	3710.46	12943.52	1284.6951	3375.46	13406.52	-121.13477	93.319824	-1216.4053	-315.13477	6458.3198	1266.5947	-1388.1348	6032.3198	348.59473	776.19482	14533.93	6812.4751	-3655.8052	-826.06982	-1005.5249	4836.1948	1073.9302	-978.5249	-1554.8052	6998.9302	8281.4746	-1138.8052	7726.9302	5135.4751	-1581.8052	7845.9302	5404.4751	4876.1948	3798.9302	7552.4751	753.88989	-360.27979	-2902.665	11007.89	7879.7202	5201.335	10236.89	1680.7202	-2471.665	4863.8896	2371.7202	4128.335	851.88989	2336.7202	6650.335	4911.8896	1008.7202	1194.335	203.88989	-1034.2798	-4479.665	4929.8896	7092.7202	3453.335	1861.5298	20578.785	12692.045	5455.5298	3175.7852	9204.0449	4792.5298	1040.7852	2722.0449	911.52979	14407.785	11445.045	-2395.4702	1692.7852	9025.0449	7683.5298	4730.7852	9052.0449	1611.5298	7539.7852	12096.045	8134.5298	3361.7852	6845.0449	16764.461	1982.9951	2137.5298	6305.46	19172.996	8469.5293	3439.46	14788.995	8424.5293	8424.46	11094.995	6380.5298	13609.46	1873.9951	-303.47021	9335.46	2483.9951	4916.5298	5363.46	8177.9951	6260.5298	7351.46	1887.9951	8045.5298	6578.46	1415.9951	8544.5293	9354.46	2758.9951	8739.5293	2963.46	5972.9951	5751.5298	6932.2651	2006.9102	-2417.2754	10558.266	2467.9102	525.72461	-242.73486	2986.9102	5321.7246	-665.73486	8426.9102	2558.7246	7480.2651	820.91016	-3243.2754	-855.73486	1685.9102	5716.7246	15252.266	3569.9102	8449.7246	7542.2651	121.91016	-3780.2754	4839.2651	5580.9102	5024.7246	1027.4751	-3654.7852	2596.7251	31860.475	5684.2148	6944.7251	7829.4751	-2024.7852	824.7251	9602.4746	-1777.7852	3048.7251	11349.475	-108.78516	8840.7246	3176.4751	9272.2148	7523.7251	9061.4746	-430.78516	9859.7246	13862.04	91.97998	1713.085	2061.04	5302.98	6077.085	156.04004	1502.98	2851.085	1353.04	8170.98	8781.085	1889.04	11549.98	9392.085	723.04004	7378.98	5689.085	3138.04	-2291.02	-259.91504	1289.04	9665.9805	4864.085	-357.86011	-1204.7852	-882.11035	4508.1396	10158.215	5033.8896	9146.3252	3819.5552	18050.664	5078.3252	14643.555	16330.665	6188.3252	889.55518	7094.665	12476.325	1086.5552	6558.665	2489.925	11322.385	11236.08	11733.925	3288.3848	7795.0801	4005.925	11253.385	8349.0801	8182.9248	5224.3848	13032.08	6292.9248	8312.3848	9728.0801	9092.9248	5134.3848	10535.08	5463.9248	4991.3848	6341.0801	1325.925	799.38477	13589.08	1563.1001	-1325.04	-1402.165	10929.1	1111.96	-1765.165	2.1000977	-1434.04	1244.835	1647.1001	1974.96	-153.16504	4689.1001	14417.96	7448.835	-51.899902	14209.96	10543.835	6675.1001	3630.96	7848.835	-321.11523	2924.9199	11528.38	4625.8848	5377.9199	7561.3799	106.88477	12152.92	4865.3799	5474.8848	7260.9199	8736.3799	6162.4351	3691.3301	-915.93994	1248.4351	4747.3301	4600.0601	3630.4351	22596.33	6865.0601	-299.56494	3178.3301	9198.0605	2339.4351	10918.33	6644.0601	2232.4351	833.33008	2811.0601	3819.4351	16647.33	5052.0601	5343.4351	2620.3301	5933.0601	20053.855	2548.3799	2128.5552	16180.855	5814.3799	9816.5547	-15.14502	10540.38	10470.555	5235.855	3346.3799	9024.5547	1270.625	2038.7402	1983.77	1744.625	9806.7402	6632.77	11445.625	6017.7402	19122.77	391.625	2920.7402	10669.77	2581.625	10637.74	9332.7695	4252.625	1805.7402	7085.77	15853.03	2153.7051	-1590.4551	6540.0303	8083.7051	9730.5449	8614.0303	2336.7051	6313.5449	2915.03	14162.705	7755.5449	649.03003	3371.7051	4118.5449	3904.03	532.70508	748.54492	6515.0303	4969.7051	2983.5449	-566.96997	-332.29492	-657.45508	2972.6851	15808.105	5885.2749	9647.6855	4557.105	12331.275	8095.6851	2888.105	25.274902	8086.6851	1679.105	9698.2754	9414.2754	1147.4502	1251.415	13499.275	2829.4502	7133.415	9945.2754	1245.4502	-157.58496	12263.275	6290.4502	7761.415	2207.2749	10660.45	7765.415	12564.275	2402.4502	426.41504	10515.275	4638.4502	5687.415	3825.2749	3107.4502	6866.415	4842.2749	800.4502	3866.415	85.944824	19031.051	9957.6699	13541.945	2864.0498	3633.6699	-1286.0552	30079.051	8740.6699	-1522.0552	11535.05	5188.6699	11027.945	3053.0498	9496.6699	1803.9448	3826.0498	8083.6699	5246.9448	8318.0498	8524.6699	-1373.0552	7719.0498	6014.6699	12648.445	3760	-2728.6953	-3992.5552	1160	-2711.6953	1612.4448	20188	4047.3047	7897.4448	1323	-3189.6953	-2278.5552	10627	3844.3047	-1431.5552	9660	2357.3047	789.44482	6236	3961.3047	383.44482	1693	2975.3047	-3069.5552	6286	4396.3047	8932.4453	5814	6548.3047	-3499.5552	2749	-2048.6953	4152.2998	13928.85	9718.5957	13317.3	1873.8501	798.59521	14082.3	2557.8501	-521.40479	399.30005	538.8501	-665.40479	18799.301	2963.8501	2665.5952	13407.3	8085.8501	17713.596	13608.3	2192.8501	1091.5952	729.30005	4337.8501	6167.5952	488.30005	2173.8501	8600.5957	275.30005	7125.8501	5950.5952	4212.2998	636.8501	4971.5952	1277.8501	14078.205	4534.0552	9133.8496	3105.2051	7527.0552	8142.8501	2472.2051	8695.0547	4858.625	4904.7197	-1396.7051	1616.625	-1450.2803	4908.2949	555.625	-3622.2803	6745.2949	3973.625	5123.7197	5761.2949	3506.625	13169.72	7033.2949	12232.625	62.719727	7068.2949	5160.625	-54.280273	6589.2949	5381.9351	333.36523	5421.8198	503.93506	7196.3652	7338.8198	-273.06494	8634.3652	8281.8203	1549.9351	3999.3652	3705.8198	-317.06494	1940.3652	3574.8198	12556.41	4097.8501	5811.0898	5373.4102	2282.8501	9989.0898	2337.4102	11097.85	2972.0898	1523.4102	18593.85	6879.0898	7760.4102	2870.8501	-254.91016	10950.41	5167.8501	7115.0898	2364.4102	11739.85	5326.0898	5875.4102	12149.85	8677.0898	3998.4102	14995.85	9364.0898	6326.4102	1235.8501	-1139.9102	3350.4102	-230.1499	651.08984	1773.4102	-456.1499	7765.0898	-776.58984	3816.8501	11830.09	5210.4102	2710.8501	6400.0898	2094.5	14228.779	9578.46	2558.5	9718.7793	7238.46	7619.5	5567.7798	14753.46	2654.5	9331.7793	1809.46	7616.5	4919.7798	3291.46	1862.5	7401.7798	4061.46	-436.38989	1691.5352	-347.77979	696.61011	6681.5352	5215.2202	607.91992	3939.6499	2509.6504	-90.73999	6536.5752	1792.6699	788.26001	7310.5752	6890.6699	3162.26	4320.5752	5907.6699	1361.115	378.95508	-449.47021	11708.115	3142.9551	250.52979	2856.115	8032.9551	4732.5298	13145.115	5309.9551	6517.5298	11436.115	4863.9551	6590.5298	10666.115	3828.9551	8620.5293	1177.9851	-2491.4551	1606.46	12359	4304.7798	3165.4048	11699	7613.7798	5877.4048	4444.1001	10046.109	3520.7251	2639.1001	14605.109	13749.725	4151.1001	2269.1099	4926.7251	12724.375	3520.5552	4456.7598	2587.375	13438.555	4498.7598	10170.375	43.555176	-373.24023	2023.375	15120.555	2142.7598	11591.12	336.375	474.79492	1833.1201	9555.375	4969.7949	-1070.8799	-895.625	978.79492	3050.1201	-768.625	27.794922	-1050.8799	-163.625	5771.7949	7225.1201	47.375	883.79492	4553.1201	-301.625	810.79492	5510.1201	3436.375	9472.7949	5192.1201	2356.375	5293.7949	3999.1201	3812.375	4890.7949	226.98999	1197.5649	567.75	3261.99	12526.564	1153.75	1598.99	1394.5649	826.75	610.98999	1488.5649	5062.75	608.98999	2170.5649	6517.75	10586.99	6657.5649	7658.75	7662.8047	1414.29	1636.2148	9097.9854	1709.375	166.2998	1584.1699	6818.0552	5692.2002	10484.455	3263.4648	-0.30517578	209.45508	12448.465	4738.6948	5294.4551	1983.4648	-1632.3052	10341.455	3924.4648	4961.6948	26365.346	7617.2998	20728.785
-57.799805	2818.8398	13802.57	-293.7998	2599.8398	13653.57	-2223.7998	909.83984	2442.5698	9033.2002	2441.8398	4590.5698	-1245.7998	1531.8398	3957.5698	10709.2	5603.8398	11945.57	1518.8101	2744.9751	18518.074	1501.8101	11087.975	6062.0752	139.0752	23186.455	7723.2202	4720.0752	18192.455	6867.2202	12845.075	6056.4551	19464.221	2146.0752	12269.455	9295.2207	1760.0752	15869.455	5729.2202	-774.9248	294.45508	4143.2202	1434.7349	14469.12	10372.811	1027.7349	-1123.8799	1086.8101	9303.7344	76.120117	802.81006	6716.7349	-479.87988	1222.8101	8881.7344	2552.1201	9957.8105	7269.7349	13570.12	8951.8105	10413.734	5851.1201	10526.811	9793.7344	5515.1201	9988.8105	7219.4648	13144.725	9344.9951	9749.4648	2579.7251	3706.9951	-547.53516	2496.7251	10481.995	9812.4648	1965.7251	3683.9951	2061.4648	2431.7251	1299.9951	-262.53516	8694.7246	7615.9951	-464.53516	2972.7251	11426.995	-1787.5352	2707.7251	14279.995	6246.4648	1748.7251	1000.9951	4152.9551	20563.561	8908.9248	11795.955	2722.5601	3620.9248	1181.9551	10315.561	7734.9248	8905.9551	5563.5601	11963.925	6266.9551	8556.5605	14236.925	-1156.0449	5365.5601	13980.925	3839.9551	10024.561	10653.925	15446.955	5847.5601	11258.925	8593.3496	8785.2305	5851.4297	12371.35	1638.23	-1609.5703	14461.35	1716.23	-2141.5703	1366.3501	16608.23	1434.4297	3421.3501	16735.23	6965.4297	15697.35	5239.23	7176.4297	9014.3496	3426.23	4379.4297	10524.35	2815.23	6790.4297	11485.35	3427.23	1638.4297	10563.35	1828.23	6932.4297	312.3501	2254.23	7782.4297	1153.3899	275.47021	-5585.4346	3110.3899	4210.4702	225.56543	-22.610107	5240.4702	-904.43457	3840.6799	16237.16	6848.8652	-258.32007	-1335.8398	1187.8652	7323.6797	284.16016	1292.8652	2149.6799	7654.1602	11325.865	2715.6799	6128.1602	6812.8652	153.67993	7400.1602	6522.8652	7994.6797	3456.1602	8083.8652	1308.3401	-2798.1548	1252.605	10179.34	4916.8452	11693.605	10585.34	-833.15479	121.60498	5633.3398	-88.154785	7429.605	687.34009	-369.15479	12103.605	4724.3398	-1962.1548	6234.605	394.34009	-3471.1548	1046.605	4121.3398	4364.8452	5652.605	4199.0498	23510.67	13109.26	7376.0498	7005.6699	10378.26	4619.0498	2353.6699	2187.2598	1560.0498	15781.67	9652.2598	-2772.9502	3560.6699	11607.26	8019.0498	6096.6699	11300.26	6782.0498	6543.6699	8505.2598	8116.0498	6031.6699	8923.2598	14029.311	3149.52	1563.6748	6243.3101	18839.52	8937.6748	4061.3101	15630.52	9497.6748	8869.3105	10271.52	6371.6748	11689.311	2866.52	-366.3252	9932.3105	3174.52	6380.6748	3068.3101	10760.52	4199.6748	6184.3101	3004.52	6820.6748	5782.3101	4185.52	5296.6748	4944.3101	2117.52	5220.6748	1203.3101	6506.52	2739.6748	10907.125	1151.73	4296.7002	11570.125	1906.73	5977.7002	-861.875	419.72998	13969.7	-1118.875	6966.73	6985.7002	7811.125	-242.27002	2967.7002	-2424.875	367.72998	11723.7	8381.125	1620.73	10865.7	5388.125	1455.73	3387.7002	6499.125	2076.73	10807.7	1019.7251	1022.0298	2827.0698	28384.725	7291.0298	9608.0703	12167.725	1457.0298	2292.0698	8334.7246	1411.0298	4634.0698	13756.725	3235.0298	11580.07	3692.7251	12258.029	11573.07	7896.7251	1714.0298	8977.0703	16067.945	2314.145	930.14502	2648.9451	3580.145	7309.145	2240.9451	945.14502	1063.145	2265.9451	8835.1445	7870.145	5595.9453	15224.145	9086.1445	1974.9451	8361.1445	8248.1445	8447.9453	337.14502	291.14502	1983.9451	11415.145	5103.145	-1126.5049	2586.4351	2169.27	5675.4951	11505.436	7638.27	11279.885	6831.7202	20822.34	3465.885	16542.721	16855.34	7541.8848	1549.7202	2823.3398	14008.885	2380.7202	4673.3398	2649.5249	9381.54	10646.35	12572.525	726.54004	7192.3496	4097.5249	10902.54	8047.3496	8766.5254	1717.54	9247.3496	6692.5249	13091.54	4909.3496	8217.5254	2337.54	9300.3496	4167.5249	1727.54	6001.3496	2203.5249	-1225.46	11884.35	1092.9399	1552.0249	1495.8052	11930.939	5451.0249	1231.8052	742.93994	1509.0249	2795.8052	3582.9399	4548.0249	1783.8052	4996.9399	19599.025	12092.805	1664.9399	15641.025	10547.805	7145.9399	6053.0249	14404.805	1667.345	1353.6699	8554.0654	8748.3447	4063.6699	6972.0654	3153.345	9940.6699	5664.0654	7160.3447	5909.6699	4533.0654	12183.42	193.33496	375.91504	3236.4199	2950.335	6723.915	4627.4199	17554.336	9322.915	902.41992	-1204.665	8670.915	12369.42	1553.335	5376.915	2803.4199	-1054.665	3450.915	5456.4199	9380.335	7579.915	5822.4199	-587.66504	5937.915	19863.105	2790.2349	5253.2549	15732.105	4338.2349	11878.255	3020.105	5644.2349	10036.255	9010.1055	2339.2349	11398.255	14576.77	2846.605	1348.6602	2408.77	12163.605	6592.6602	13460.77	3486.605	16431.66	951.77002	2562.605	8106.6602	3807.77	9050.6055	10457.66	6318.77	2023.605	7022.6602	15001.875	1882.355	1138.8848	7799.875	8122.355	11855.885	8024.875	3926.355	6477.8848	2212.875	13994.355	9911.8848	488.875	4537.355	4595.8848	1403.875	393.35498	1250.8848	4844.875	6202.355	5634.8848	-664.125	1074.355	370.88477	1445.835	16666.109	6566.6851	8568.835	2659.1099	12046.686	8629.835	158.10986	-1224.3149	5331.835	1329.1099	11621.686	10741.28	1707.855	4339.7651	13395.28	2573.855	9811.7656	9603.2803	41.85498	1901.7651	9909.2803	6955.855	12582.766	2667.28	11888.855	10817.766	11323.28	1906.855	2951.7651	12969.28	3342.855	9352.7656	4800.2803	1931.855	7673.7651	4857.2803	313.85498	5929.7651	2914.05	17891.904	5762.2402	15615.05	3288.9048	2560.2402	1897.05	33072.906	9123.2402	1510.05	15920.904	5620.2402	11676.05	4908.9048	9777.2402	4709.0498	5745.9048	9503.2402	718.05005	2988.9048	8741.2402	2017.05	8429.9043	6203.2402	15546.96	2165.0898	-3304.4453	-930.04004	-989.91016	-3523.4453	2948.96	13555.09	5911.5547	10355.96	-225.91016	-4186.4453	910.95996	8801.0898	2811.5547	2609.96	6851.0898	1015.5547	6799.96	-570.91016	1326.5547	3055.96	2862.0898	4393.5547	113.95996	4397.0898	6073.5547	11940.96	5890.0898	5193.5547	-280.04004	-391.91016	-3166.4453	5179.2354	13480.3	8996.2002	12055.235	3376.2998	1948.2002	13657.235	3967.2998	1504.2002	699.23511	931.2998	4332.2002	18049.234	1636.2998	2736.2002	13954.235	6550.2998	15416.2	12806.235	2910.2998	863.2002	2399.2351	7383.2998	7663.2002	1740.2351	2716.2998	10886.2	1464.2351	5745.2998	5239.2002	5145.2354	1984.2998	7259.2002	1038.0298	11735.135	7994.855	7812.0298	-782.86523	7946.855	7846.0298	930.13477	8296.8555	13248.12	1936.8301	-2588.2949	1782.1201	3106.8301	4128.7051	355.12012	639.83008	4439.7051	1818.1201	5935.8301	4953.7051	10955.12	4880.8301	6285.7051	10721.12	1442.8301	4694.7051	5126.1201	3167.8301	4800.7051	3902.7051	4211.2549	5285.7148	-1515.2949	5303.2549	5544.7148	308.70508	12864.255	5969.7148	1332.7051	6382.2549	2267.7148	-279.29492	4546.2549	2837.7148	4758.9751	2401.7451	6980.0498	7472.9751	3909.7451	10709.05	3425.9751	8791.7451	5325.0498	3193.9751	16007.745	7472.0498	10632.975	1868.7451	3322.0498	12779.975	6630.7451	10179.05	5617.9751	13470.745	7877.0498	8588.9746	12961.745	9514.0498	5139.9751	12323.745	9128.0498	6323.9751	2100.7451	1749.0498	5059.9751	755.74512	1427.0498	5504.9751	2694.7451	8506.0498	314.9751	2421.7451	13052.05	7093.9751	3873.7451	7758.0498	564.2002	11108.811	7367.0098	423.2002	6242.8101	3817.0098	4854.2002	3249.8101	11561.01	225.2002	7722.8101	-415.99023	5202.2002	1828.8101	341.00977	1984.2002	5841.8101	226.00977	-640.94995	-660.45508	2220.71	1450.05	5236.5449	6625.71	2914.2151	9428.3701	3518.855	89.235107	6050.7798	2244.0898	1806.2351	6262.7798	5409.0898	2847.2351	6081.7798	2851.0898	571.57007	1312.6152	-1114.3149	12527.57	1473.6152	-170.31494	1664.5701	7201.6152	3507.6851	12424.57	3326.6152	7298.6851	12361.57	4246.6152	6671.6851	8958.5703	5217.6152	9003.6855	815.60498	-896.94482	1191.46	10666.125	5347.7998	4645.9902	11560.125	3644.7998	3963.9902	2176.1201	13687.475	3966.8901	1155.1201	10895.475	11415.891	5542.1201	2230.4751	849.89014	11146.205	4633.73	6287.7349	4868.2051	9661.7305	4319.7349	9243.2051	1810.73	316.73486	1272.2051	16643.73	2126.7349	12352.175	4462.77	252.45996	2842.1748	11761.77	4289.46	1583.1748	911.77002	-481.54004	3233.1748	1186.77	0.45996094	85.174805	1914.77	4410.46	6604.1748	1744.77	15.459961	8076.1748	2705.77	-258.54004	7576.1748	6640.77	10796.46	8037.1748	4481.77	4754.46	5399.1748	5764.77	5451.46	535.63989	246.20996	334.20996	11589.64	2046.21	1364.21	2301.6399	312.20996	762.20996	933.63989	153.20996	5896.21	1254.6399	1773.21	6574.21	7482.6396	2717.21	7982.21	7007.77	936.48486	2298.4351	10768.46	2367.2549	-204.12012	-113.56006	6737.2852	586.7002	9816.2852	2167.5952	1748.1602	-534.71509	9387.5957	6933.1602	4505.2852	-22.404785	-186.83984	10187.285	3026.5952	8999.1602	24580.404	4910.3452	15113.6
[truncated: 1,306,259 more chars]
