# Supplementary material for: Cochaperones convey the energy of ATP hydrolysis for directional action of Hsp90
Source: Nat Commun. 2024 Jan 17;15:569. doi: 10.1038/s41467-024-44847-6 (PMC10794413; doi:10.1038/s41467-024-44847-6)
Supplement: Supplementary file 6 — Source Data [file 41467_2024_44847_MOESM6_ESM.zip › SourceData_ProteinMeasurements/5_Cdc37-Hsp90+Hsp90+Sba1+Ste11+ATP/Dataset2_Cdc37-Hsp90+Hsp90+Sba1+Ste11+ATP.txt]

g_g_x82_y119_M32	r_g_x80_y122_M32	r_r_x80_y122_M32	g_g_x72_y143_M32	r_g_x70_y147_M32	r_r_x70_y147_M32	g_g_x51_y86_M32	r_g_x49_y88_M32	r_r_x49_y88_M32	g_g_x12_y133_M33	r_g_x9_y135_M33	r_r_x9_y135_M33	g_g_x33_y26_M33	r_g_x32_y26_M33	r_r_x32_y26_M33	g_g_x40_y58_M33	r_g_x39_y59_M33	r_r_x39_y59_M33	g_g_x61_y55_M33	r_g_x60_y56_M33	r_r_x60_y56_M33	g_g_x31_y108_M33	r_g_x29_y110_M33	r_r_x29_y110_M33	g_g_x66_y141_M33	r_g_x64_y144_M33	r_r_x64_y144_M33	g_g_x76_y78_M33	r_g_x75_y80_M33	r_r_x75_y80_M33	g_g_x79_y151_M33	r_g_x77_y155_M33	r_r_x77_y155_M33	g_g_x58_y103_M34	r_g_x56_y105_M34	r_r_x56_y105_M34	g_g_x46_y75_M34	r_g_x45_y77_M34	r_r_x45_y77_M34	g_g_x31_y68_M34	r_g_x30_y69_M34	r_r_x30_y69_M34	g_g_x29_y2_M34	r_g_x29_y2_M34	r_r_x29_y2_M34	g_g_x14_y107_M34	r_g_x12_y109_M34	r_r_x12_y109_M34	g_g_x14_y113_M34	r_g_x12_y115_M34
-1079.3999	8110.0498	8122.5098	3716.6001	4085.0498	8979.5098	10901.6	5979.0498	13138.51	3365.105	17871.75	6657.3799	11676.105	9676.75	7023.3799	12848.105	12067.75	11943.38	-323.89502	11325.75	4624.3799	13646.105	8117.75	7153.3799	5420.105	1999.75	9822.3799	10561.105	5439.75	10724.38	5738.105	1723.75	4898.3799	5066.04	13847.81	4286.0898	6508.04	10533.81	4417.0898	18696.039	2880.8096	3860.0898	16042.04	1987.8096	3795.0898	14441.04	6450.8096	4588.0898	17015.039	4078.8096
2615.4502	11671.314	8718.7949	4268.4502	6838.3149	9668.7949	13695.45	7062.3149	13226.795	2295.2402	20063.895	7636.0698	8882.2402	11478.895	8955.0703	11343.24	8812.8945	12555.07	3569.2402	12147.895	8455.0703	14022.24	5984.895	9426.0703	7020.2402	2650.895	5315.0698	10600.24	4219.895	11868.07	5068.2402	2020.895	7522.0698	4974.8604	20598.121	10758.439	6237.8604	20076.121	10498.439	18197.859	5581.1201	10285.439	12422.86	7532.1201	8379.4395	15686.86	11040.12	10760.439	13807.86	5833.1201
1908.875	8417.2148	9600.5801	4377.875	3389.2148	6531.5801	13616.875	4750.2148	10181.58	4340	20244.404	8404.1504	10536	10150.404	9312.1504	11395	11273.404	12916.15	1798	15212.404	4509.1499	14865	6329.4048	12254.15	7291	4655.4048	5460.1499	10670	6928.4048	10699.15	3876	3649.4048	6699.1499	6223.2598	15723.064	8489.165	5875.2598	14962.064	10202.165	15088.26	3877.0649	8204.165	13680.26	7629.0649	6740.165	12046.26	7604.0649	9584.165	11705.26	3402.0649
2112.835	11825.49	5943.5352	5590.835	8650.4902	7859.5352	9448.835	10172.49	7140.5352	39.044922	15618.855	8880.0801	6367.0449	8276.8555	9395.0801	11409.045	6006.8555	13679.08	-2308.9551	11992.855	3656.0801	10634.045	4869.8555	11495.08	2009.0449	4032.8555	8008.0801	9683.0449	1595.8555	12667.08	2797.0449	-778.14453	8557.0801	6786.1553	16969.691	8788.54	5862.1553	11840.69	8441.54	16840.154	5814.6904	7093.54	12598.155	3755.6904	7832.54	11742.155	8155.6904	7649.54	14240.155	4517.6904
2283.6099	12093.65	6483.0801	4096.6099	6187.6499	5270.0801	15901.609	5518.6499	6461.0801	2297.1548	19480.6	12767.88	12134.154	4642.5996	8374.8799	15114.154	6030.5996	15743.88	1360.1548	11693.6	5509.8799	14908.154	2926.5996	9504.8799	5289.1548	3639.5996	11292.88	12619.154	2262.5996	16342.88	6661.1548	-686.40039	10818.88	3687.2949	19996.76	9829.8047	4535.2949	21836.76	6929.8052	12552.295	8489.7598	7463.8052	11083.295	9821.7598	7273.8052	14973.295	8595.7598	7379.8052	11687.295	10373.76
385.7749	11774.04	6441.6152	2907.7749	2207.04	5366.6152	9341.7754	3313.04	6735.6152	3803.79	13274.625	10439.4	12499.79	5134.625	7932.3999	14878.79	7547.625	13169.4	2473.79	7708.625	7203.3999	12572.79	3566.625	11298.4	6217.79	4202.625	9586.4004	10807.79	2405.625	12567.4	4903.79	-1137.375	10481.4	7131.4751	14723.23	10308.9	6537.4751	20263.23	8790.9004	15231.475	6951.23	12041.9	11645.475	4103.23	7302.8999	14901.475	8226.2305	13519.9	14304.475	3936.23
1239.2749	11523.109	10206.125	3777.2749	5869.1099	10348.125	11507.275	4336.1099	11235.125	3965.875	18144.311	7275.3599	11098.875	10081.311	10308.359	14290.875	10918.311	10729.359	1113.875	12615.311	4561.3599	13137.875	5613.3101	8534.3594	1806.875	8197.3105	7624.3599	9063.875	5328.3101	11950.359	3854.875	2515.3101	6777.3599	2307.7451	18123.449	10982.811	2849.7451	15000.45	7966.8101	13577.745	4321.4502	10324.811	6951.7451	6187.4502	9599.8105	10525.745	5402.4502	11709.811	11260.745	7268.4502
-42.5	12933.029	10166.484	2435.5	6433.0298	8872.4844	11820.5	4638.0298	11861.484	3433.0249	14305.585	11557.615	11426.025	8460.585	10465.615	12907.025	14125.585	12783.615	1350.0249	13446.585	6640.6152	16578.025	5900.585	13641.615	5901.0249	4748.585	8937.6152	11205.025	5237.585	11696.615	4724.0249	2599.585	7906.6152	2331.2852	17700.09	6889.5303	4281.2852	19577.09	7543.5303	13508.285	4008.0898	7053.5303	12475.285	6693.0898	6898.5303	12856.285	8682.0898	9476.5303	11622.285	2981.0898
2431.625	8654.1504	12777.186	4401.625	2346.1504	12858.186	18323.625	2249.1504	10155.186	2463.9351	13682.48	10550.76	10502.936	11196.48	8325.7598	13743.936	8500.4805	12920.76	1851.9351	9733.4805	7779.7598	14397.936	4718.48	12015.76	6277.9351	6457.48	10141.76	12722.936	3791.48	15391.76	4332.9351	2414.48	7557.7598	2350.9751	22387.096	9420.8096	3804.9751	16411.096	8649.8096	14132.975	7801.0952	7714.8096	10437.975	8857.0957	7666.8096	-95.024902	2815.0952	6874.8096	13556.975	9625.0957
3182.915	8514.5547	9373.1299	4016.915	2875.5547	7915.1299	14477.915	2872.5547	8530.1299	3186.625	17718.555	9728.9502	10637.625	6707.5547	8521.9502	12834.625	5599.5547	11014.95	2147.625	8725.5547	5062.9502	15964.625	2917.5547	10670.95	6042.625	4018.5547	7455.9502	10468.625	2289.5547	12063.95	5262.625	-4.4453125	6056.9502	3730.075	14973.51	5027.0898	3070.075	11191.51	5624.0898	16741.074	4134.5098	10062.09	10234.075	4686.5098	6184.0898	598.07495	-714.49023	7121.0898	8917.0752	2710.5098
-436.22021	10631.795	9259.5254	1285.7798	3881.7949	10917.525	10312.779	172.79492	10290.525	2306.4702	15263.29	11049.225	12410.471	12175.29	11033.225	13916.471	7686.29	12272.225	1044.4702	11564.29	5604.2251	11210.471	4746.29	10485.225	5250.4702	5893.29	9744.2246	12025.471	5472.29	14226.225	3398.4702	1693.29	6740.2251	3484.2349	14390.775	2866.96	5280.2349	14454.775	6967.96	15268.234	6600.7749	5782.96	12316.234	3304.7749	2242.96	186.23486	-152.2251	6827.96	111.23486	-184.2251
145.8501	9132.7207	12051.484	5003.8501	3395.7202	9430.4844	10282.85	2401.7202	10515.484	3420.8149	16451.914	8460.5596	8883.8145	11510.915	8270.5596	13115.814	7952.915	11908.56	1300.8149	10514.915	3868.5596	15198.814	5905.915	6865.5596	-261.18506	13748.915	5908.5596	9117.8145	3765.915	9683.5596	4799.8149	-61.084961	5754.5596	5527.1797	15255.61	11059.105	7546.1797	12183.61	9420.1055	16488.18	3123.6104	7387.105	12510.18	2988.6104	9308.1055	1429.1799	-411.38965	9076.1055	1689.1799	-839.38965
-591.62988	12191.165	9023.6201	2007.3701	6750.165	8272.6201	10195.37	4816.165	10123.62	5992.3701	17332.285	10987.855	4557.3701	6715.2852	7753.855	16607.371	9193.2852	11595.855	2119.3701	14220.285	6623.855	15412.37	5222.2852	8381.8555	1898.3701	13372.285	7312.855	13568.37	6684.2852	8995.8555	7567.3701	2116.2852	6833.855	4287.9199	15001.835	8060.5498	4620.9199	16266.835	9793.5498	16342.92	5687.835	10359.55	11623.92	4120.835	8735.5498	1335.9199	-1020.165	10313.55	2010.9199	-285.16504
2433.375	12140.59	5589.9648	4527.375	5252.5898	4215.9648	13528.375	7730.5898	9302.9648	3350.26	18581.895	9959.9844	3194.26	7047.895	11503.984	15411.26	11857.895	13367.984	2540.26	15556.895	6041.9849	18052.26	8423.8945	12516.984	2515.26	11168.895	11080.984	12181.26	6588.895	12150.984	5993.2598	2380.895	6115.9849	2214.3799	15320.125	7967.835	3355.3799	15196.125	6865.835	14481.38	3496.125	5992.835	9666.3799	7543.125	9246.835	2.3798828	-517.875	8493.835	-1064.6201	-961.875
1280.7598	10413.645	10739.96	4964.7598	4850.645	7502.96	9860.7598	8263.6445	9605.96	4210.9399	20744.779	10065.98	4446.9399	5973.7798	8550.9805	14873.939	8677.7793	14448.98	3169.9399	10442.779	7084.98	13587.939	4888.7798	8911.9805	9581.9395	4473.7798	10516.98	9692.9395	10627.779	13152.98	7310.9399	1191.7798	7880.98	4621.6602	15386.495	9220.0254	4424.6602	16731.496	9393.0254	16401.66	4870.4951	8607.0254	10225.66	3048.4951	6900.0249	1084.6599	-1258.5049	7993.0249	572.65991	-1552.5049
3567.22	6645.5996	7898.8501	5378.2197	1573.5996	6369.8501	12806.22	1493.5996	8814.8496	2710.5	18068.051	13347.141	-431.5	4754.0498	10365.141	15656.5	9005.0498	12386.141	-275.5	9751.0498	4556.1401	16022.5	4941.0498	9882.1406	5048.5	3169.0498	9471.1406	3064.5	13899.05	14916.141	3969.5	1888.0498	8994.1406	2931.665	18512.18	7227.1055	5684.665	19400.18	5991.1055	13977.665	6689.1802	5057.1055	9797.665	6991.1802	5132.1055	-477.33496	2718.1802	9142.1055	-179.33496	2211.1802
3289.4502	10191.965	7409.1201	6751.4502	5149.9648	4365.1201	14009.45	4161.9648	7664.1201	5825.6099	17613.596	4831.4951	1268.6099	1690.5952	6471.4951	15707.609	9840.5957	7080.4951	1028.6099	12043.596	4070.4951	14196.609	8268.5957	11145.495	8508.6094	4422.5952	6543.4951	7346.6099	13490.596	8684.4951	7717.6099	3079.5952	4553.4951	3725.96	17809.605	11375.865	3033.96	15001.605	12270.865	6993.96	6764.605	8132.8652	9262.96	8133.605	8884.8652	239.95996	3097.605	8904.8652	-592.04004	2066.605
775.91992	10682.04	7107.9302	1957.9199	4969.04	6966.9302	10140.92	5748.04	8992.9297	7086.4697	14487.495	10868.15	1776.47	1141.4951	8295.1504	16987.471	9197.4951	14721.15	3305.47	13146.495	6336.1499	17524.471	4502.4951	9758.1504	9196.4697	3894.4951	10504.15	7204.4697	12053.495	11566.15	10118.47	975.49512	8025.1499	3991.22	16898.836	9308.9951	4756.2197	17315.836	12541.995	13934.22	7012.835	11297.995	11454.22	6462.835	9994.9951	1028.22	3961.835	9722.9951	1569.22	2287.835
-74.745117	11386.13	9214.0498	4568.2549	6476.1299	7646.0498	9226.2549	6093.1299	12308.05	5199.5703	14789.665	7949.1948	1469.5701	-1916.335	2101.1948	15526.57	7302.665	12836.195	2104.5701	12592.665	2062.1948	13343.57	2664.665	7021.1948	9831.5703	1567.665	5547.1948	5276.5703	12523.665	11127.195	8060.5703	-347.33496	4705.1948	672.64502	12540.17	6320.835	881.64502	15239.17	5739.835	9591.6445	4138.1699	5028.835	8641.6445	4788.1699	3918.835	-2452.355	-1414.8301	5317.835	-3016.355	-1644.8301
3504.6299	9668.3701	12608.325	6917.6299	6741.3701	11109.325	15278.63	5457.3701	9904.3252	3716.96	18237.895	9506.0898	1262.96	1348.895	7251.0898	14219.96	7617.895	10013.09	88.959961	8009.895	3647.0898	16208.96	5700.895	11051.09	7741.96	3666.895	7732.0898	6463.96	11529.895	12730.09	7274.96	2719.895	6774.0898	4949.4902	18075.004	7637.0195	4759.4902	16395.004	5123.0195	12659.49	4175.0049	7894.0195	15798.49	6196.0049	6028.0195	-574.50977	257.00488	8270.0195	397.49023	504.00488
1828.28	10677.34	7882.2598	5125.2803	4821.3398	6812.2598	13243.28	6336.3398	10549.26	4994.4951	19894.48	10109.186	2472.4951	2025.48	6128.1851	18800.496	9579.4805	12151.186	847.49512	9836.4805	5922.1851	16731.496	6919.48	10156.186	8964.4951	3950.48	10391.186	6538.4951	15607.48	12745.186	9709.4951	2500.48	4594.1851	4337.3101	15141.27	9206.1602	4879.3101	17592.27	9121.1602	13738.311	7324.27	6985.1602	12377.311	7937.27	6400.1602	205.31006	3417.27	7988.1602	639.31006	2124.27
2053.375	8895.085	13722.471	2329.375	3929.085	6687.4702	10523.375	5506.085	8734.4707	2129.0898	17091.529	11546.855	-625.91016	969.52979	9289.8555	16157.09	7775.5298	10135.855	243.08984	14720.529	6586.855	13050.09	7844.5298	10073.855	5945.0898	2390.5298	10165.855	4787.0898	14013.529	11607.855	3997.0898	2302.5298	8077.855	4304	19964.086	9039.4395	5328	18412.086	7914.4399	15323	6468.085	10499.439	12137	8822.085	7071.4399	194	4818.085	11637.439	963	3405.085
2493.47	6322.0654	7392.8447	6420.4697	1774.0654	5905.8447	14520.47	3412.0654	9004.8447	5359.04	14440.41	13352.725	1984.04	1014.4102	8726.7246	17203.039	6587.4102	10437.725	1274.04	14667.41	7817.7251	18688.039	4914.4102	9074.7246	8480.04	2513.4102	8606.7246	8104.04	13066.41	13879.725	5604.04	1303.4102	5915.7251	4604.1348	21585.846	8423.96	5767.1348	17506.846	9014.96	14734.135	6858.8452	8075.96	11930.135	6371.8452	6758.96	608.13501	4298.8452	8573.96	335.13501	2932.8452
-423.35498	10591.965	8031.7402	477.64502	5739.9648	6300.7402	10331.645	4975.9648	10528.74	2883.4199	15450.625	10299.779	53.419922	1026.625	7676.7798	14649.42	5033.625	11103.779	3320.4199	10791.625	7781.7798	13289.42	2795.625	7853.7798	4906.4199	4066.625	9021.7793	4964.4199	10059.625	13792.779	6601.4199	51.625	7685.7798	2688.3252	16824.615	9584.0254	4049.3252	17199.615	10134.025	10538.325	5148.6152	6890.0249	11817.325	3858.6152	4424.0249	-93.674805	1181.6152	9547.0254	-131.6748	750.61523
3243.135	6012.54	7976.02	4686.1348	1591.54	7663.02	11635.135	924.54004	10274.02	4474.2949	14771.965	8591.8047	-142.70508	1094.9648	6375.8052	10563.295	8106.9648	11224.805	-392.70508	12680.965	6660.8052	14532.295	3295.9648	10218.805	4180.2949	5877.9648	11501.805	4770.2949	16723.965	14008.805	5505.2949	1551.9648	8336.8047	4204.415	14881.495	4907.4551	3695.415	17764.496	6662.4551	15158.415	4192.4951	5114.4551	11684.415	881.49512	5902.4551	-345.58496	1504.4951	5385.4551	132.41504	441.49512
70.10498	10833.984	8578.915	7243.105	5532.9849	6025.915	10154.105	3183.9849	6861.915	3402.7549	15722.096	12385.425	120.75488	76.095215	11409.425	13656.755	7696.0952	15010.425	-39.245117	18659.096	5708.4248	13098.755	3844.0952	10425.425	1343.7549	7979.0952	8161.4248	3269.7549	11736.096	12010.425	4889.7549	1459.0952	10509.425	2787.4702	18734.26	8321.0156	3875.4702	13510.26	9690.0156	12619.471	4182.2598	10143.016	11515.471	6561.2598	7242.0151	690.47021	1515.2598	9860.0156	434.47021	792.25977
2324.575	8756.7051	3346.0098	5116.5752	5256.7051	2679.0098	11785.575	3388.7051	1557.0098	3934.5449	17712.766	8800.2451	202.54492	4411.7651	8515.2451	13765.545	6938.7651	13789.245	3999.5449	3715.7651	1942.2451	13899.545	6347.7651	13558.245	364.54492	16549.766	9582.2451	4816.5449	15650.766	13260.245	7607.5449	3596.7651	8750.2451	421.04004	20251.811	9055.96	2709.04	14849.811	8891.96	13025.04	2744.8101	9373.96	8308.04	2296.8101	8041.96	-1778.96	-999.18994	8366.96	-2408.96	369.81006
2342.7549	10970.83	9778.4951	7992.7549	5372.8301	10138.495	5991.7549	13377.83	12914.495	5226.4351	16545.82	5902.75	465.43506	2570.8198	3283.75	15208.436	6303.8198	7293.75	11024.436	703.81982	-3403.25	14971.436	3469.8198	4267.75	960.43506	13724.82	5469.75	4990.4351	12015.82	11985.75	7930.4351	2821.8198	4593.75	1214.04	20887.914	8577.3496	2641.04	16354.915	10447.35	14274.04	5480.915	10211.35	11941.04	4892.915	8310.3496	-329.95996	83.915039	7913.3501	-318.95996	1674.915
2975.9302	11272.975	4260.0146	6809.9302	3469.9751	4713.0146	3831.9302	21395.975	5139.0146	5472.335	13937.005	11827.87	2070.335	2205.0049	6948.8701	16778.336	10945.005	12375.87	10971.335	3656.0049	1263.8701	14746.335	5742.0049	12056.87	5468.335	7031.0049	6153.8701	4157.335	13559.005	13241.87	6802.335	3027.0049	6733.8701	2691.9248	15455.34	9577.0449	3489.9248	14907.34	7988.0449	15635.925	1963.3398	7631.0449	12918.925	715.33984	6999.0449	-12.075195	-1894.6602	9254.0449	-399.0752	-2099.6602
1905.0049	9928.6699	7345.8301	6842.0049	5920.6699	8461.8301	1004.0049	25544.67	10566.83	2225.8301	15621.08	7816.0352	-1373.1699	428.08008	5305.0352	12412.83	9709.0801	10254.035	11325.83	1712.0801	-452.96484	11507.83	5757.0801	9051.0352	3802.8301	7029.0801	5292.0352	2619.8301	13709.08	8175.0352	7086.8301	2642.0801	5815.0352	2495.4902	21041.539	8229.9004	5084.4902	17164.539	8912.9004	14682.49	7368.54	6013.8999	14950.49	6852.54	6933.8999	646.49023	2143.54	7800.8999	44.490234	3419.54
1470.04	8326.9551	8513.1055	6840.04	4659.9551	5928.1055	853.04004	19882.955	6748.1055	5413.5703	10220.835	9599.2793	797.57007	-84.165039	5617.2798	16368.57	5053.835	9460.2793	13327.57	394.83496	1643.2798	18300.57	1937.835	8065.2798	8657.5703	1232.835	6904.2798	5797.5703	10819.835	12687.279	7779.5703	-873.16504	9162.2793	2822.54	16648.17	8097.4502	3931.54	14719.17	6953.4502	15412.54	2527.1699	6298.4502	10749.54	4078.1699	6672.4502	454.54004	-495.83008	6876.4502	203.54004	-473.83008
1736.8848	9567.6152	10742.52	4075.8848	2060.6152	6110.52	87.884766	21142.615	9739.5195	5147.5898	16911.789	6002.2949	-395.41016	1209.79	6112.2949	14659.59	7289.79	9528.2949	12336.59	1348.79	-619.70508	16046.59	6602.79	8163.2949	4793.5898	4785.79	3967.2949	4601.5898	13969.79	9960.2949	7209.5898	1856.79	4863.2949	4269.9751	14819.77	12542.59	5769.9751	20869.77	7951.5898	16533.975	6134.77	9289.5898	13122.975	5336.77	8962.5898	1021.9751	2088.77	8157.5898	771.9751	2315.77
2848.0701	11123.545	15418.285	8355.0703	4480.5449	9475.2852	2112.0701	24329.545	11818.285	3593.1951	18100.516	6791.75	640.19507	3989.5151	7339.75	15063.195	10234.516	10673.75	10215.195	1467.5151	-100.25	16109.195	7022.5151	11143.75	8293.1953	4085.5151	7944.75	5251.1953	13631.516	9370.75	7939.1953	3705.5151	9346.75	3159.6799	12714.08	4265.3447	5751.6797	12834.08	-1247.6553	15680.68	-1766.9199	2500.3447	14240.68	-425.91992	-60.655273	660.67993	-4781.9199	1998.3447	264.67993	-4985.9199
1144.4551	8848.3496	5481.8604	3655.4551	1930.3501	4619.8604	10971.455	4778.3501	9730.8604	3100.8901	15989.561	5246.0596	-1985.1099	1817.5601	4465.0596	12820.891	9905.5605	10876.06	2340.8901	2616.5601	-1078.9404	9181.8906	7587.5601	8688.0596	4800.8901	4439.5601	5391.0596	1356.8901	18051.561	9269.0596	5165.8901	3622.5601	4594.0596	4903.0547	18618.42	8426.1855	6196.0547	16558.42	6237.1851	17344.055	6054.4199	7635.1851	16260.055	4423.4199	5250.1851	1366.0549	1666.4199	9210.1855	1268.0549	1844.4199
1233.1201	8475.4043	6444.48	3684.1201	4065.4048	8972.4805	10202.12	5850.4048	13526.48	5129.9951	14164.605	7120.0952	1135.9951	336.60498	5086.0952	17363.996	6051.605	11344.096	6305.9951	-231.39502	1701.0952	10269.995	5325.605	9782.0957	8648.9951	2656.605	6874.0952	5846.9951	13449.605	9320.0957	6139.9951	659.60498	5207.0952	3149.4351	17184.221	10496.064	3235.4351	19628.221	8005.0649	9896.4355	3742.2202	8416.0645	11810.436	4975.2202	5830.0649	-1475.5649	1388.2202	7827.0649	-1766.5649	3148.2202
1477.845	8049.6699	10779.38	4540.8447	2079.6699	6954.3799	10292.845	5288.6699	13877.38	4555.21	15384.645	11796.54	2552.21	1215.645	8440.54	16784.211	8823.6445	12526.54	5935.21	849.64502	513.54004	17434.211	5768.645	10563.54	6935.21	2917.645	10068.54	7133.21	11817.645	12489.54	7174.21	513.64502	7154.54	3590.46	17842.779	9167.1543	5029.46	16092.779	8274.1543	13442.46	5957.7798	8143.1548	12185.46	5579.7798	7730.1548	379.45996	2290.7798	8691.1543	-390.54004	2010.7798
53.495117	6889.9199	8774.3301	3717.4951	584.91992	6473.3301	11431.495	2566.9199	7815.3301	2696.5249	12165.13	7002.6699	-652.4751	-924.87012	3450.6699	14626.525	8067.1299	10544.67	3205.5249	355.12988	-3337.3301	13104.525	2075.1299	7642.6699	5463.5249	1544.1299	5553.6699	3838.5249	11632.13	8545.6699	4591.5249	-756.87012	3828.6699	1891.1099	16579.461	8148.79	2458.1099	16270.46	6505.79	13132.109	6818.46	7147.79	13952.109	4941.46	7562.79	-415.89014	1607.46	8983.79	-1624.8901	1013.46
2092.825	9848.4355	10345.585	8692.8252	5721.4351	7808.585	13568.825	5761.4351	9697.585	6012.335	17870.766	8305.4004	-1091.665	3365.7651	9919.4004	7061.335	21581.766	12445.4	5665.335	1278.7651	2718.3999	13005.335	7929.7651	12154.4	6289.335	5276.7651	11836.4	4626.335	16823.766	11643.4	5418.335	3246.7651	9457.4004	3205.1699	13484.891	8646.96	4167.1699	12129.891	11658.96	16467.17	4709.8901	6718.96	14376.17	4320.8901	7012.96	1869.1699	63.890137	10223.96	-620.83008	-488.10986
2089.3701	10472.965	11903.835	4848.3701	3680.9648	8147.835	11770.37	6702.9648	11817.835	7265.0146	14977.154	8912.9248	2062.0149	1023.1548	9615.9248	10263.015	10275.154	14074.925	6728.0146	1668.1548	618.9248	16557.016	4546.1548	10502.925	8759.0146	3633.1548	9776.9248	5743.0146	10233.154	12459.925	7282.0146	933.15479	11722.925	3143.26	15967.141	10105.335	4441.2598	16131.141	9323.335	17813.26	3988.1401	10306.335	13685.26	4855.1401	8112.335	-446.73999	1356.1401	12290.335	-399.73999	835.14014
2686.655	9828.665	9797.585	7389.6553	3594.665	10250.585	13499.655	6593.665	11174.585	6510.8047	14902.125	7999.4751	1123.8049	-105.875	3730.4751	9530.8047	10660.125	10315.475	4736.8047	1247.125	292.4751	14747.805	3873.125	8715.4746	8081.8047	4828.125	6048.4751	5074.8047	11116.125	9980.4746	5660.8047	1284.125	4802.4751	4576.4248	22812.875	8753.835	2807.425	18152.875	8985.835	16944.426	6235.875	10745.835	12746.425	7096.875	8310.835	263.42505	2230.875	11578.835	1914.425	4220.875
-848.0249	8730.4844	12499.205	4434.9751	2536.4849	9227.2051	10362.975	4819.4849	12285.205	4042.8149	15554.505	7612.1699	479.81494	3374.5049	5584.1699	8161.8149	15653.505	11562.17	4826.8149	3619.5049	621.16992	14249.814	5214.5049	7442.1699	7465.8149	5163.5049	9048.1699	5321.8149	14437.505	11728.17	6930.8149	3609.5049	7429.1699	2298.4299	16500.121	7166.02	6566.4297	13093.12	8947.0195	15402.43	4696.1201	10246.02	15044.43	8628.1201	8433.0195	604.42993	2172.1201	11612.02	625.42993	1517.1201
2206.4851	10465.215	8036.2451	5674.4854	3932.2148	5887.2451	12396.485	4910.2148	12258.245	5509.0146	16624.75	5638.645	1277.0149	1915.75	5598.645	9265.0146	11869.75	11269.645	6669.0146	1879.75	-1094.355	16347.015	5227.75	9868.6445	8602.0146	4604.75	7003.645	5684.0146	13202.75	9842.6445	8398.0146	2253.75	6009.645	190.59521	19274.664	3697.3447	2085.5952	15045.665	4306.3447	12555.596	6435.665	3961.3447	11346.596	7855.665	4922.3447	-2316.4048	3632.665	5474.3447	-1802.4048	4030.665
554.99023	13330.02	11294.234	5408.9902	4029.02	6084.2349	11526.99	2958.02	7952.2349	2191.1152	13967.91	8151.4448	-1962.8848	1833.9102	4931.4448	7590.1152	14710.91	13335.445	1314.1152	833.91016	818.44482	11024.115	7530.9102	8019.4448	6943.1152	1447.9102	7526.4448	1665.1152	13065.91	10586.445	3837.1152	433.91016	5778.4448	3834.98	16734.551	6337.7148	2488.98	14107.55	7835.7148	16322.98	3347.5498	7146.7148	11380.98	4739.5498	5256.7148	17.97998	1101.5498	5679.7148	-288.02002	2113.5498
948.58984	14391.465	7870.9102	4851.5898	4409.4648	7248.9102	11607.59	6534.4648	9900.9102	2464.9551	14109.064	9316.5449	-62.044922	1151.0649	5762.5449	7989.9551	10874.064	12225.545	2674.9551	-550.93506	520.54492	13503.955	4775.0649	9167.5449	6541.9551	2742.0649	7896.5449	2835.9551	12926.064	10700.545	6375.9551	1407.0649	6668.5449	4124.645	18522.121	8138.9951	4253.645	14760.12	10335.995	15961.645	3855.1201	10189.995	10459.645	6759.1201	5487.9951	-847.35498	-218.87988	8667.9951	261.64502	347.12012
-156.10498	11990.96	12630.34	2612.895	5320.96	9747.3398	10597.895	5316.96	11156.34	6637.9351	18250.279	6913.8452	1583.9351	2226.2798	3133.8452	10372.936	13899.279	13650.846	4788.9351	1286.2798	-518.15479	15344.936	8063.2798	9504.8457	1543.9351	13975.279	6842.8452	4477.9351	15393.279	8776.8457	5999.9351	4006.2798	5266.8452	1638.0498	17539.336	8758.375	2851.0498	10159.335	10310.375	15345.05	3641.335	8150.375	9804.0498	4902.335	7424.375	-412.9502	52.334961	10017.375	-319.9502	-7.6650391
-753.85986	11476.26	11819.686	3093.1401	3542.2598	8538.6855	10654.141	4283.2598	12178.686	5578.9399	11513.26	4496.0146	1026.9399	111.25977	5129.0146	8048.9399	12206.26	6689.0146	4346.9399	-255.74023	-2531.9854	15786.939	5349.2598	5772.0146	8994.9395	943.25977	1790.0146	4013.9399	13527.26	10147.015	7431.9399	-0.74023438	5560.0146	2081.2202	20587.865	10176.064	2190.2202	12538.865	9887.0645	13000.221	4389.8652	7611.0649	8739.2207	5244.8652	7762.0649	-1727.7798	1370.8652	9679.0645	-2614.7798	2534.8652
-237.23486	8538.2002	9822.1094	1011.7651	3192.2002	9580.1094	9286.7656	1138.2002	7918.1099	3542.605	12424.405	10599.775	-330.39502	-1672.5947	6149.7749	5776.605	8631.4053	10562.775	4637.605	-761.59473	1232.7749	-63.39502	54.405273	9818.7754	8044.605	-654.59473	7663.7749	3060.605	11586.405	12199.775	5519.605	-568.59473	5892.7749	3446.5249	15387.15	8366.1055	4164.5249	16499.15	13414.105	15462.525	6202.1499	8318.1055	12233.525	5180.1499	5292.105	-23.475098	1969.1499	10808.105	614.5249	2002.1499
1797.74	11820.596	10277.67	5496.7402	5505.5952	7539.6699	14933.74	4163.5952	8077.6699	3947.99	15031.83	8332.3252	978.98999	674.83008	5638.3252	9266.9902	10420.83	8585.3252	5503.9902	-622.16992	1193.3252	1427.99	475.83008	10748.325	8077.9902	3326.8301	8650.3252	5112.9902	11872.83	13385.325	7359.9902	1544.8301	4756.3252	279.20508	16069.67	10893.13	2264.2051	15743.67	11270.13	13689.205	5578.6699	8451.1299	10646.205	6525.6699	7518.1299	-3127.7949	933.66992	11546.13	-2069.7949	3351.6699
352.9248	12812.66	13434.675	5016.9248	8689.6602	10308.675	14048.925	6094.6602	9670.6748	1920.2148	16235.495	11584.495	-1170.7852	3889.4951	8392.4951	-257.78516	6747.4951	11189.495	3333.2148	2061.4951	2887.4951	-1722.7852	3618.4951	14196.495	7567.2148	3586.4951	9761.4951	2017.2148	13603.495	12833.495	3138.2148	3907.4951	8322.4951	1802.5898	21956.145	12352.475	2750.5898	15888.145	8717.4746	14862.59	7400.145	7138.4751	10233.59	6582.145	5319.4751	-507.41016	1544.145	9484.4746	-489.41016	2669.145
391.91992	9111.625	10021.721	4492.9199	4129.625	9728.7207	8969.9199	1596.625	9334.7207	865.4751	15149.035	6971.9702	-3252.5249	684.03516	6327.9702	-952.5249	2768.0352	11580.971	3033.4751	-388.96484	-234.02979	-1196.5249	1073.0352	6905.9702	5171.4751	2417.0352	5228.9702	1275.4751	13391.035	12379.971	4616.4751	1013.0352	8080.9702	730.02979	21644.686	6578.4854	2026.0298	15199.686	9462.4854	16351.029	8724.6855	8533.4854	9580.0293	8441.6855	3977.4854	-2000.9702	4485.6851	9125.4854	-2335.9702	3674.6851
-993.75	6291.7354	7294.27	5749.25	3040.7354	6059.27	10187.25	1192.7354	8797.2695	4459.5601	15195.186	10902.311	1960.5601	-323.81494	8946.3105	6903.5601	188.18506	10854.311	5273.5601	-853.81494	2981.3101	1437.5601	252.18506	9988.3105	8458.5605	263.18506	8735.3105	5732.5601	11784.186	11086.311	8963.5605	-1161.8149	7986.3101	3508.3	16927.715	10212.064	4605.2998	14057.715	7791.0649	15754.3	2825.7148	11361.064	13578.3	3378.7148	8747.0645	-167.69995	1918.7148	10420.064	156.30005	1290.7148
435.33984	13829.154	11201.465	5321.3398	6762.1548	9313.4648	12651.34	4049.1548	6604.4648	5097.4351	16285.465	12149.84	171.43506	2091.4648	8561.8398	2692.4351	4994.4648	12321.84	7425.4351	2692.4648	1836.8398	475.43506	2311.4648	12125.84	8930.4355	4553.4648	9065.8398	5151.4351	11305.465	12777.84	6782.4351	2732.4648	7386.8398	3034.5249	18403.004	10111.96	3920.5249	15600.005	8434.96	15132.525	6660.0049	7473.96	11970.525	7354.0049	7303.96	18.524902	2903.0049	12540.96	398.5249	3741.0049
-2321.3198	12661.109	12086.605	1550.6802	6060.1099	9060.6055	11024.68	5128.1099	13766.605	3482.8101	17999.99	10373.215	90.810059	911.99023	6697.2148	2945.8101	2835.9902	14674.215	5463.8101	2345.9902	-24.785156	-797.18994	1747.9902	8650.2148	8368.8105	1766.9902	8524.2148	4240.8101	8054.9902	13012.215	6067.8101	608.99023	7334.2148	2352.2798	17015.996	11533.38	3857.2798	11833.995	10222.38	15947.279	4574.9951	9193.3799	12194.279	2427.9951	10132.38	-146.72021	-2611.0049	8955.3799	175.27979	-985.00488
2053.3799	10710.609	10827.21	7277.3799	3116.6099	7057.21	15879.38	4777.6099	9776.21	3185.4399	16898.516	12107.439	-186.56006	-198.48486	6440.4399	2278.4399	2191.5151	12446.439	6547.4399	1307.5151	1153.4399	-663.56006	1082.5151	8821.4395	6202.4399	2618.5151	6311.4399	3470.4399	11221.516	12663.439	7058.4399	2276.5151	7387.4399	2447.5449	16462.41	10037.01	2899.5449	13261.41	8443.0098	15125.545	3452.4102	8760.0098	13147.545	4707.4102	7389.0098	-347.45508	286.41016	11200.01	167.54492	-1398.5898
1744.0552	13436.654	9665.6543	5875.0552	6050.6548	7253.6548	11986.055	5353.6548	9569.6543	5791.1748	14939.51	8414.9102	328.1748	1161.5098	4102.9102	554.1748	1369.5098	11816.91	6617.1748	-171.49023	-31.089844	73.174805	2583.5098	8006.9102	5865.1748	2193.5098	8518.9102	5835.1748	6885.5098	9904.9102	4497.1748	-177.49023	5125.9102	3988.03	21066.99	6516.3604	5002.0303	17824.99	6795.3604	16977.029	6600.9902	6346.3604	15363.03	5884.9902	4472.3604	460.03003	1760.9902	8569.3604	890.03003	3309.9902
-424.28516	10697.27	11199.13	2491.7148	2515.27	10236.13	12781.715	781.27002	10275.13	2076.77	16615.355	11292.9	-365.22998	1660.355	8274.9004	2394.77	3690.355	10625.9	7091.77	1033.355	430.8999	-761.22998	1886.355	6099.8999	-1588.23	710.35498	5080.8999	5618.77	11000.355	12787.9	4648.77	1671.355	3657.8999	5396.4551	12995.564	9889.0352	4102.4551	16129.564	9785.0352	16638.455	2484.5649	8927.0352	14903.455	4177.5649	8767.0352	401.45508	1462.5649	12658.035	975.45508	501.56494
552.19482	13055.62	12357.609	4465.1948	5145.6201	10169.609	10468.195	5119.6201	10306.609	4083.5701	16909.686	8675.3799	1825.5701	433.68506	8258.3799	3309.5701	1688.6851	11392.38	6401.5703	2471.6851	84.379883	971.57007	2696.6851	7896.3799	-495.42993	-147.31494	7594.3799	7211.5703	8275.6855	11628.38	6139.5703	753.68506	4866.3799	5003.5898	19319.904	3477.9697	4848.5898	13971.904	10097.97	16614.59	3007.9048	5232.9697	16515.59	5235.9048	5971.9697	-755.40991	1139.9048	5472.9697	998.59009	2434.9048
326.83008	11492.23	11284.314	5769.8301	5273.23	9461.3145	13225.83	6248.23	8447.3145	4504.9951	13516.42	9010.7646	1003.9951	-1223.5801	3396.7646	4302.9951	186.41992	8725.7646	6580.9951	-260.58008	-2038.2354	1545.9951	2200.4199	7273.7646	612.99512	184.41992	6751.7646	5837.9951	9928.4199	9680.7646	7424.9951	521.41992	4527.7646	3221.9399	19468.779	11133.475	5244.9399	16360.779	10482.475	15675.939	5724.7798	8850.4746	11865.939	6575.7798	4999.4751	900.93994	1475.7798	8479.4746	43.939941	3064.7798
1348.085	12290	8989.7051	5412.085	5012	5475.7051	11930.085	5957	9603.7051	431.12012	16419.234	10196.875	-2157.8799	1376.2349	3403.875	1824.1201	5541.2349	9972.875	3775.1201	3329.2349	208.875	-1828.8799	3608.2349	6889.875	-1674.8799	647.23486	5021.875	978.12012	15310.234	8446.875	3645.1201	1563.2349	4151.875	3062.4102	17272.975	10028.85	2151.4102	14539.975	2100.8501	14052.41	3154.9751	12813.85	15547.41	3794.9751	8675.8496	-892.58984	2128.9751	9012.8496	59.410156	1021.9751
-2158.9849	10061.54	10946.846	484.01514	4291.54	8515.8457	10031.016	7062.54	7736.8452	2441.375	16398.686	10370.54	-926.625	1647.6851	7371.54	1555.375	3238.6851	13078.54	4921.375	1235.6851	1410.54	-515.625	358.68506	11837.54	-1680.625	135.68506	6239.54	3719.375	9903.6855	9968.54	5567.375	182.68506	8498.54	-170.59521	19556.65	5718.6104	10517.404	2080.6499	-2281.3896	11303.404	4675.6499	8263.6104	7930.4048	5647.6499	7435.6104	-3862.5952	2201.6499	7413.6104	-2947.5952	2236.6499
2048.71	10941.7	10353.314	5460.71	3394.7002	10484.314	12862.71	6175.7002	9759.3145	4359.585	15633.875	12443.846	1647.585	-1077.125	6184.8452	3653.585	972.875	14500.846	8425.585	-70.125	1325.8452	1446.585	-1132.125	9723.8457	470.58496	-1244.125	8355.8457	8639.585	11106.875	10153.846	8286.585	654.875	9602.8457	3017.49	16690.57	8399.6348	14099.49	1268.5698	-1600.3652	15954.49	3387.5698	8832.6348	12109.49	4901.5698	8355.6348	1086.49	1107.5698	8888.6348	98.48999	-453.43018
-1656.2749	11907.925	11213.625	1957.7251	5126.9248	10322.625	9133.7246	4787.9248	9179.625	4211.125	16605.275	8467.1797	1244.125	-66.725098	6182.1802	5018.125	3911.2749	13047.18	5961.125	2527.2749	944.18018	1819.125	3078.2749	6713.1802	325.125	1310.2749	8443.1797	6722.125	13332.275	10544.18	7155.125	1362.2749	5997.1802	941.39502	20001.426	10018.16	12343.395	1346.4248	1134.1602	13371.395	4864.4248	10339.16	9626.3945	7715.4248	8720.1602	-2126.605	1305.4248	11438.16	-1402.605	811.4248
-321.2251	8359.2344	12564.13	5564.7749	3170.2349	7985.1299	10449.775	2804.2349	10820.13	5496.335	17911.004	8606.0498	1017.335	1611.0049	6111.0498	3007.335	4046.0049	11667.05	6107.335	1867.0049	1123.0498	995.33496	3966.0049	9609.0498	368.33496	1325.0049	9652.0498	6474.335	12031.005	11411.05	8356.335	2853.0049	6838.0498	5295.0498	17660.77	10542.471	16180.05	3428.77	301.47021	17641.051	7941.77	9984.4707	11338.05	6052.77	9508.4707	1634.05	3646.77	6735.4702	1396.05	3420.77
1197.3999	12266.615	12800.395	5374.3999	3827.6152	9197.3945	12711.4	3629.6152	16639.395	5782.4902	16537.766	13244.505	701.48999	800.76514	8942.5049	3766.49	2615.7651	12962.505	8715.4902	234.76514	980.50488	795.48999	1215.7651	8436.5049	1138.49	644.76514	10980.505	6234.4902	10764.766	13201.505	8062.4902	927.76514	8248.5049	3127.595	21779.465	9668.2207	11396.595	2080.4648	-302.77979	14251.595	4328.4648	10002.221	13890.595	6045.4648	4714.2202	816.59497	41.464844	9490.2207	-485.40503	360.46484
1754.9551	9276.46	11149.16	3516.9551	-880.54004	10821.16	9971.9551	498.45996	10099.16	2232.7349	19888.09	10161.92	-509.26514	3094.0898	7272.9199	1346.7349	4747.0898	12445.92	3278.7349	1550.0898	3042.9199	-1438.2651	1530.0898	10396.92	-1210.2651	2082.0898	9431.9199	4525.7349	12649.09	13839.92	4759.7349	2585.0898	6656.9199	5855.1602	17310.73	7257.7998	14614.16	1598.73	-1512.2002	15386.16	4053.73	5840.7998	12923.16	5217.73	5899.7998	1036.1599	432.72998	6106.7998	1135.1599	-754.27002
2150.2549	13731.17	8646.2002	6836.2549	6628.1699	6720.2002	13635.255	6256.1699	9168.2002	1216.2852	17063.846	8178.5698	-2176.7148	388.84521	5828.5698	816.28516	1352.8452	11220.57	2942.2852	1283.8452	-1031.4302	-612.71484	1779.8452	4801.5698	-2698.7148	1159.8452	7163.5698	3683.2852	9803.8457	10124.57	5597.2852	2539.8452	5712.5698	2936.4851	19979.41	8843.6602	14649.485	843.41016	848.66016	15115.485	3060.4102	10521.66	13222.485	3415.4102	8562.6602	143.48511	-511.58984	10420.66	260.48511	368.41016
2260.5549	13951.55	12119.545	5744.5547	3673.5498	6757.5449	14484.555	6066.5498	9865.5449	3012.415	19789.68	9619.2002	596.41504	3028.6802	9103.2002	892.41504	3272.6802	13191.2	3777.415	2210.6802	2977.2002	-339.58496	3523.6802	12783.2	-557.58496	872.68018	10626.2	3776.415	12412.68	14947.2	5588.415	3477.6802	6370.2002	3655	22365.141	8487.3145	12489	3210.1401	238.31494	15696	6456.1401	10359.314	13326	7871.1401	7276.3149	190	2237.1401	8376.3145	384	2860.1401
2465.21	9157.0498	9970.8652	6272.21	4268.0498	7746.8652	12131.21	5787.0498	10846.865	4191.9951	14032.02	7377.8701	1646.9951	-1048.98	4440.8701	3531.9951	2704.02	8379.8701	6044.9951	-1171.98	-1247.1299	407.99512	139.02002	6567.8701	37.995117	-1838.98	5012.8701	7358.9951	6541.02	7240.8701	10050.995	422.02002	5508.8701	1063.7949	15596.67	8779.375	12823.795	3706.6699	1361.375	-2375.2051	26915.67	12113.375	12714.795	7690.6699	9597.375	-2072.2051	1778.6699	9679.375	-1883.2051	1689.6699
-532.41992	8289.8848	7601.6099	4092.5801	3358.8848	7275.6099	8897.5801	4718.8848	8874.6094	3545.6001	19593.125	14040.65	627.6001	1113.125	7238.6499	3255.6001	4188.125	14836.65	6023.6001	2521.125	1062.6499	57.600098	3090.125	8196.6504	-486.3999	1888.125	6652.6499	6941.6001	10501.125	12040.65	8033.6001	3485.125	5281.6499	2451.1548	16340.359	10145.895	12921.154	3338.3599	-438.10498	12149.154	7988.3599	6106.895	11775.154	6242.3599	7965.895	-1263.8452	2125.3599	9934.8945	-1220.8452	1519.3599
2313.0098	10589.55	9240.1748	4441.0098	5733.5498	7952.1748	12107.01	4228.5498	10803.175	13524.11	4774.1099	11597.18	199.11011	2653.1099	5876.1802	2747.1101	3828.1099	13417.18	7215.1104	1618.1099	1433.1802	1382.1101	1711.1099	10610.18	-77.889893	1086.1099	9105.1797	5479.1104	10239.109	11944.18	6393.1104	2789.1099	7443.1802	2643.1001	17781.26	11670.82	15581.1	2264.2598	1417.8198	13355.1	6041.2598	12321.82	13534.1	3256.2598	10858.82	1204.1001	1562.2598	10256.82	766.1001	2017.2598
-1768.4048	9922.9248	8032.7852	1981.5952	5073.9248	9068.7852	8711.5957	4632.9248	7926.7852	11770.87	4190.8101	9781.8301	731.87012	1966.8101	4127.8301	3664.8701	3348.8101	9442.8301	5533.8701	3554.8101	1421.8301	195.87012	3205.8101	10225.83	485.87012	1141.8101	9313.8301	6179.8701	10126.811	13690.83	8330.8701	2765.8101	4901.8301	4806.2949	17913.846	10206.305	16316.295	2806.8452	2241.3052	16205.295	4864.8452	11766.305	13244.295	4131.8452	9719.3047	588.29492	2913.8452	12023.305	500.29492	2157.8452
2359.04	6752.1099	10677.305	6266.04	764.10986	10287.305	11625.04	1174.1099	8710.3047	9954.0156	1774.6055	10363.436	-1352.9849	132.60547	5747.4351	1379.0151	-269.39453	10355.436	3710.0151	-1624.3945	742.43506	-772.98486	-1360.3945	10626.436	-1548.9849	-2489.3945	9215.4355	4924.0151	3301.6055	15358.436	6059.0151	-197.39453	8065.4351	3119.925	18098.84	7247.23	12647.925	2615.8398	1001.23	17368.926	4537.8398	10128.23	15490.925	7163.8398	8318.2305	1524.925	3457.8398	9327.2305	-159.07495	2937.8398
-356.68994	9481.665	12107.08	4816.3101	4913.665	7178.0801	10412.311	2835.665	6799.0801	11820.455	2534.0352	6795.3398	-653.54492	-1361.9648	650.33984	1639.4551	-982.96484	6369.3398	5485.4551	-1728.9648	-3823.6602	-364.54492	1168.0352	4947.3398	-1066.5449	-626.96484	3069.3398	4811.4551	5991.0352	6191.3398	7221.4551	2386.0352	2447.3398	3402.4302	19403.564	11090.63	12308.43	3429.5649	1314.6299	16804.43	6416.5649	10556.63	12786.43	5749.5649	8524.6299	-841.56982	3537.5649	8338.6299	-848.56982	4741.5649
345.62012	11780.875	11570.675	3724.6201	5872.875	11314.675	-1105.3799	16689.875	10638.675	13836.92	3662.75	7635.4399	1187.9199	-987.25	3578.4399	3311.9199	1737.75	7821.4399	6009.9199	-317.25	-2206.5601	1253.9199	933.75	6166.4399	71.919922	-631.25	5599.4399	7924.9199	6984.75	11262.439	7182.9199	-466.25	4255.4399	3407.54	15778.63	5886.6401	12136.54	2655.6299	-977.35986	13285.54	4459.6299	6808.6401	12667.54	7993.6299	5808.6401	-2124.46	1439.6299	9017.6406	-1206.46	2145.6299
911.39014	9621.6895	7726.1802	4519.3901	5773.6899	8391.1797	7715.3901	2968.6899	8205.1797	10913.575	6159.23	7278.8047	341.57495	2739.23	2683.8047	3963.575	2119.23	9037.8047	6016.5752	1461.23	-740.19531	327.57495	3046.23	6193.8047	542.57495	2357.23	5630.8047	6154.5752	9426.2305	9828.8047	6709.5752	2916.23	6706.8047	1223.0752	15739.016	6907	10961.075	2792.0151	-1699	16642.074	5356.0151	8572	12176.075	7584.0151	4453	-38.924805	2424.0151	6909	-1070.9248	2303.0151
1339.4551	9481.0703	8919.3496	5238.4551	6716.0698	7155.3501	10406.455	5412.0698	9571.3496	12680.055	2752.9302	5023.9102	810.05493	-615.06982	2479.9102	4673.0547	495.93018	5218.9102	5099.0547	-302.06982	-4919.0898	1146.0549	-108.06982	6647.9102	876.05493	-1991.0698	5098.9102	7184.0547	5551.9302	4391.9102	7971.0547	1078.9302	2313.9102	12070.88	7009.9849	8989.6855	12950.88	3864.9849	722.68506	14989.88	4572.9849	9330.6855	10057.88	4523.9849	7963.6851	-68.120117	2409.9849	10061.686	449.87988	2044.9849
3083.5149	9866.0957	10764.665	8659.5146	5400.0952	10476.665	14947.515	5353.0952	12008.665	14109.305	4133.6802	11175.686	1567.3049	1829.6802	7292.6851	5088.3047	2854.6802	15318.686	7546.3047	2277.6802	2078.6851	2117.3049	1988.6802	14739.686	1251.3049	1987.6802	7065.6851	9486.3047	8215.6797	11183.686	9276.3047	3321.6802	6912.6851	12383.195	4721.165	8996.2656	11900.195	2918.165	2249.2651	14942.195	4696.165	8663.2656	9635.1953	8512.165	7365.2651	-105.80518	1682.165	10302.266	43.194824	2256.165
1208.9702	9526.0645	8598.4844	5006.9702	4436.0649	5734.4849	11045.971	3658.0649	10523.484	11502.075	3606.02	10890.154	769.07495	1734.02	6475.1548	2635.075	4597.02	10986.154	5023.0752	2264.02	948.15479	1628.075	3136.02	9193.1543	1287.075	2307.02	6130.1548	8714.0752	8546.0195	11442.154	6355.0752	2961.02	7609.1548	12491.43	4425.5352	8835.3496	15190.43	2528.5352	-1401.6504	17710.43	2826.5352	6919.3496	12294.43	6501.5352	5025.3496	1216.4299	2497.5352	5225.3496	886.42993	700.53516
-140.29492	12703.85	10596.795	6705.7051	3470.8501	863.79492	9635.7051	4747.8501	7325.7949	12050.33	2850.0952	7378.665	-997.66992	455.09521	3571.665	1676.3301	3020.0952	11421.665	6319.3301	2360.0952	-3145.335	-1246.6699	1581.0952	7812.665	-1481.6699	2941.0952	4091.665	5645.3301	11068.096	8903.665	5567.3301	1482.0952	6073.665	10433.955	6004.7002	11176.58	13988.955	2345.7002	905.58008	17203.955	4948.7002	10123.58	10825.955	7022.7002	11817.58	1340.9551	2678.7002	10782.58	1857.9551	2392.7002
2593.1799	9063.0352	9884.6895	7979.1797	1659.0352	56.689941	11513.18	5505.0352	10609.689	14807.245	4355.9902	10519.109	1563.2451	746.99023	8079.1099	3627.2451	3806.9902	13580.109	6464.2451	2602.9902	1778.1099	1308.2451	1974.9902	10743.109	1414.2451	1332.9902	8158.1099	8147.2451	7497.9902	15911.109	6579.2451	1298.9902	8287.1094	9730.5293	7631.1802	9460.1094	13889.529	2569.1802	1823.1099	15209.529	8163.1802	12076.109	10100.529	8510.1797	9453.1094	-2262.4702	2868.1802	12633.109	-1206.4702	3865.1802
-243.27979	9622.125	12275.05	6936.7202	3198.125	3238.0498	9423.7207	3919.125	10065.05	12307.48	5212.6401	6250.5352	477.47998	2086.6401	3581.5352	4152.48	3446.6401	9292.5352	5341.48	2006.6401	-969.46484	466.47998	2838.6401	7261.5352	-265.52002	2848.6401	3451.5352	8750.4805	5678.6401	10913.535	6181.48	3942.6401	4910.5352	12669.686	4938.2451	8729.4248	13411.686	1370.2451	1842.4248	16348.686	2793.2451	8853.4248	13596.686	3612.2451	8463.4248	1760.6851	904.24512	10044.425	954.68506	463.24512
2148.8398	12273.025	10092.7	8883.8398	3447.0249	2494.7002	13699.84	5843.0249	13399.7	12863.255	5300.0098	8988.8652	755.25488	1258.0098	3794.8652	2843.2549	2672.0098	8507.8652	5957.2549	1802.0098	-502.13477	1338.2549	1158.0098	10397.865	615.25488	1200.0098	7319.8652	8515.2549	7348.0098	10513.865	8616.2549	2366.0098	5729.8652	10935.695	2671.4648	9007.6855	12812.695	-3573.5352	-105.31494	15019.695	-108.53516	11719.686	11562.695	1831.4648	9005.6855	-798.30493	-2749.5352	8184.6851	-239.30493	-3367.5352
1247.2949	11012.814	7927.105	5792.2949	2986.8149	495.10498	11476.295	5502.8149	9231.1055	10583	3875.9102	10357.75	96	2189.9102	6303.75	395	2731.9102	13579.75	6988	618.91016	2996.75	637	2248.9102	9846.75	-614	1418.9102	10843.75	10890	7212.9102	13491.75	6743	3672.9102	8658.75	7396.8652	2425.7451	11444.85	10780.865	642.74512	1386.8501	15436.865	2196.7451	10371.85	8969.8652	2956.7451	10556.85	-2294.1348	722.74512	9150.8496	-866.13477	-586.25488
1737.8501	9177.1299	10122.675	10272.85	1880.1299	1577.6748	16547.85	2535.1299	10553.675	11145.73	5403.9751	10323.859	-539.27002	867.9751	8680.8594	348.72998	2195.9751	11667.859	4984.73	1659.9751	1110.8599	105.72998	1258.9751	11420.859	-651.27002	810.9751	7943.8599	6295.73	10359.975	13560.859	4738.73	2992.9751	9291.8594	12613.391	3884.4248	9404.8252	15698.391	2851.4248	1469.8252	17610.391	5006.4248	2827.8252	10698.391	4410.4248	7238.8252	-1530.6099	927.4248	9183.8252	-1313.6099	2352.4248
383.54492	4518.3604	13191.689	4072.5449	-897.63965	1787.6899	8272.5449	4968.3604	11142.689	13276.73	5656.6851	11314.055	-543.27002	1737.6851	7059.0552	-23.27002	5420.6851	9937.0547	6585.73	1707.6851	897.05518	-950.27002	2261.6851	12802.055	-1352.27	1993.6851	6150.0552	3927.73	13032.686	14778.055	3782.73	5147.6851	8085.0552	13083.785	5560.6299	10373.225	13607.785	2762.6299	1012.2251	16840.785	3135.6299	-374.7749	13716.785	5075.6299	6798.2251	830.78491	1107.6299	8978.2246	942.78491	2949.6299
1206.4951	10559.105	13766.775	7215.4951	1380.105	2014.7749	13255.495	4277.105	12398.775	12342.035	5204.2051	9289.2998	-1126.9648	2593.2051	7270.2998	513.03516	4230.2051	14303.3	5521.0352	2568.2051	2095.2998	-1261.9648	3450.2051	9295.2998	-1311.9648	2593.2051	9248.2998	2703.0352	17494.205	11536.3	4988.0352	4156.2051	8086.2998	13519.545	2660.3301	6048.5801	15431.545	-707.66992	-1820.4199	16800.545	1152.3301	-2746.4199	12384.545	4108.3301	4125.5801	1091.5449	-549.66992	6531.5801	1283.5449	-335.66992
-429.91016	11384.99	10431.325	6376.0898	3884.99	-345.6748	11596.09	4745.9902	10622.325	15703.905	4684.5049	9723.7656	158.90503	916.50488	5452.7651	920.90503	3626.5049	11313.766	6564.9053	880.50488	812.76514	1214.905	2743.5049	8756.7656	887.90503	1013.5049	7141.7651	4962.9053	12730.505	10837.766	6880.9053	1818.5049	7636.7651	11577.88	4957.6699	12940.88	14562.88	3188.6699	1750.8799	15212.88	3249.6699	1938.8799	10901.88	5350.6699	8678.8799	-186.12012	2208.6699	12495.88	-87.120117	405.66992
2556.325	9598.71	11175.189	7682.3252	3418.71	1439.1899	11769.325	4949.71	13787.189	12215.51	4782.9902	10231.05	32.51001	1653.9902	5041.0498	2241.51	4198.9902	12014.05	6548.5098	1752.9902	760.0498	374.51001	3023.9902	7520.0498	88.51001	1490.9902	7926.0498	4637.5098	12031.99	13415.05	6435.5098	2359.9902	9043.0498	10336.02	5509.355	11372.965	10937.02	1741.355	-633.03516	13099.02	4729.355	-257.03516	11111.02	4231.355	5838.9648	-2994.98	1821.355	10983.965	-2561.98	685.35498
1584.1201	6570.5254	8243.5898	6111.1201	-2229.4746	1343.5898	13313.12	-724.47461	9547.5898	10215.795	4659.7051	7813.0498	-2962.2051	1593.7051	6548.0498	-2924.2051	4665.7051	10572.05	2780.7949	3441.7051	344.0498	-2234.2051	1820.7051	8755.0498	-3256.2051	1042.7051	6857.0498	3215.7949	15835.705	11712.05	3843.7949	2840.7051	7541.0498	13337.36	1139.9902	9215.3594	15961.36	-196.00977	-443.64014	17058.359	1528.9902	-402.64014	115.36011	17512.99	4826.3599	689.36011	-1771.0098	6291.3599	1031.3601	-1813.0098
406.625	9205.7998	12219.109	7983.625	1135.7998	2124.1099	13666.625	1939.7998	9776.1094	12902.085	5155.105	11620.35	2082.085	2581.105	6763.3501	1382.085	4035.105	10149.35	6967.085	3382.105	16.350098	1306.085	2160.105	9291.3496	537.08496	2685.105	8054.3501	7956.085	12028.105	3872.3501	2899.085	9324.1055	6798.3501	10595.425	5434.2949	9215.1406	13503.425	2550.2949	-1626.8599	17722.426	5248.2949	-2462.8599	10817.425	6268.2949	5217.1401	642.42505	2828.2949	10286.141	958.42505	493.29492
-1741.7749	11185.675	9486.9355	4693.2251	2684.6748	461.93506	12737.225	2814.6748	9156.9355	12667.835	2999.7002	9027.96	179.83496	-1569.2998	8536.96	1600.835	-1131.2998	11783.96	7235.835	-1879.2998	1232.96	648.83496	-1489.2998	9299.96	148.83496	646.7002	11109.96	10959.835	-613.2998	4446.96	3392.835	5725.7002	9507.96	12911.535	4699.7051	7003.4248	12434.535	2639.7051	-2089.5752	16219.535	3431.7051	-2212.5752	12706.535	5715.7051	4921.4248	673.53491	1787.7051	8193.4248	197.53491	184.70508
3096.615	5495.665	8810.5352	8099.6152	-2061.335	2515.5352	12598.615	-1091.335	9563.5352	14509.311	3619.4199	9212.4805	401.31006	-138.58008	6253.48	1246.3101	3109.4199	12221.48	6164.3101	1637.4199	1810.48	45.310059	1655.4199	9186.4805	609.31006	130.41992	9324.4805	10691.311	1072.4199	2939.48	1415.3101	11062.42	6987.48	12492.285	4463.1851	9849.4004	15017.285	2128.1851	2520.3999	15468.285	4127.1851	1265.3999	11867.285	5197.1851	8061.3999	-209.71509	2370.1851	9337.4004	-274.71509	485.18506
1367.7251	5949.0947	12068.215	6996.7251	-1204.9053	-694.78516	9990.7246	-3246.9053	8103.2148	12194.12	4240.2451	10829.436	1406.1201	2121.2451	7528.4351	2067.1201	1854.2451	13656.436	7817.1201	2204.2451	2134.4351	2007.1201	2287.2451	10012.436	1088.1201	1822.2451	8195.4355	12181.12	2240.2451	5828.4351	4471.1201	8783.2451	8662.4355	10675.675	4822.6499	11261.495	14696.675	3043.6499	1640.4951	17901.676	4364.6499	906.49512	10237.675	13245.65	5634.4951	763.67505	3193.6499	9642.4951	899.67505	1636.6499
-412.46484	11813.52	11470.41	5268.5352	2487.52	1313.4102	10570.535	3927.52	12129.41	12258.055	2206.48	11496.34	-2110.9448	1107.48	4993.3398	-666.94482	1638.48	11792.34	3494.0552	920.47998	1537.3398	-1331.9448	1793.48	7551.3398	-1775.9448	782.47998	8373.3398	10339.055	3221.48	3532.3398	1093.0552	7731.48	7797.3398	9260.0352	5606.4551	4828.6553	13389.035	2446.4551	-6312.3447	16711.035	2314.4551	-6646.3447	290.03516	25557.455	560.65527	427.03516	1900.4551	2283.6553	555.03516	122.45508
667.15479	12073.645	9787	6958.1548	1608.645	146	12070.154	4436.645	7536	13234.811	5101.3301	12126.835	916.81006	1734.3301	6037.835	1569.8101	4100.3301	12566.835	7589.8101	2466.3301	1574.835	1641.8101	2722.3301	10142.835	1127.8101	1829.3301	8512.835	13933.811	2671.3301	2798.835	2008.8101	12309.33	8021.835	10377.46	4337.7549	10142.145	12081.46	1479.7549	-1544.855	15734.46	2221.7549	-1736.855	-371.54004	25620.754	5175.145	66.459961	1684.7549	8764.1445	109.45996	-112.24512
1710.095	9277.0605	10338.01	6978.0947	-294.93994	401.00977	13671.095	2396.0601	7842.0098	13704.27	4249.9751	11381.58	427.27002	2755.9751	6566.5801	1638.27	3123.9751	12903.58	7559.27	2118.9751	675.58008	839.27002	3244.9751	8083.5801	1915.27	1275.9751	9490.5801	11722.27	1228.9751	3798.5801	2575.27	9613.9746	7537.5801	11816.305	7674.6299	7380.5801	14643.305	2888.6299	2163.5801	14408.305	3573.6299	2796.5801	2524.3049	23945.629	11194.58	40.304932	2533.6299	11804.58	531.30493	1625.6299
1881.3049	12718.064	6534.4048	5677.3047	2582.0649	628.40479	12746.305	5754.0649	8945.4043	13232.79	2996.7202	11370.825	1929.79	412.72021	6157.8252	2037.79	-16.279785	11380.825	7611.79	324.72021	285.8252	1127.79	2060.7202	9669.8252	917.79004	474.72021	8722.8252	15825.79	2087.7202	3554.8252	2786.79	8196.7207	6127.8252	9578.4395	5226.8999	9935.9502	9761.4395	2500.8999	891.9502	15186.439	1779.8999	204.9502	10600.439	5405.8999	9653.9502	-1667.5601	883.8999	9104.9502	-2.5600586	679.8999
1073.4199	7482.8652	9900.7305	5920.4199	-922.13477	-845.27002	12390.42	1399.8652	5152.73	13982.835	5123.3701	9156.335	626.83496	-174.62988	3969.335	1722.835	1018.3701	9804.335	5989.835	-217.62988	352.33496	396.83496	349.37012	9950.335	581.83496	-192.62988	10480.335	13153.835	181.37012	4848.335	2962.835	7518.3701	6839.335	13994.375	5664.27	10933.391	15275.375	2662.27	1942.3901	1302.375	1427.27	1654.3901	9045.375	9024.2695	10193.391	1400.375	2301.27	10515.391	1122.375	1899.27
-2482.9248	11860.92	9965.4648	3711.0752	3885.9199	1742.4648	7496.0752	4991.9199	9535.4648	13197.939	2783.1348	6985.2598	873.93994	2262.1348	6885.2598	-95.060059	3465.1348	8936.2598	6099.9399	1320.1348	-1363.7402	3.9399414	3003.1348	7642.2598	241.93994	857.13477	6221.2598	12231.939	2615.1348	3257.2598	2154.9399	10470.135	8172.2598	12646.68	3003.3999	7405.4199	14281.68	-163.6001	-403.58008	290.67993	-626.6001	-241.58008	5281.6797	19104.4	5421.4199	846.67993	557.3999	11052.42	1050.6799	-1447.6001
1698.1602	7265.29	10131.91	5306.1602	1042.29	2020.9102	12600.16	2799.29	11183.91	12062.335	2041.9902	8445.5752	1594.335	2175.9902	6152.5752	151.33496	2486.9902	11934.575	4980.335	82.990234	2201.5752	-34.665039	2527.9902	11777.575	-453.66504	1020.9902	11172.575	13372.335	2322.9902	5260.5752	1194.335	11681.99	9867.5752	10714.305	5797.6602	9754.9102	14646.305	3285.6602	468.91016	-23.695068	1164.6602	126.91016	5588.3047	17763.66	6054.9102	-113.69507	2993.6602	8163.9102	667.30493	652.66016
-1413.8901	7806.5352	9178.0547	2940.1099	1072.5352	785.05518	6759.1099	971.53516	7161.0552	12578.025	3009.7998	10154.925	1024.0249	1224.7998	4620.9248	1229.0249	3600.7998	12039.925	6372.0249	797.7998	-853.0752	576.0249	1223.7998	7354.9248	481.0249	1411.7998	4426.9248	12829.025	2713.7998	1255.9248	2120.0249	7619.7998	6599.9248	10782.15	4230.6748	8141.2202	12134.15	2068.6748	-1350.7798	-1651.8501	1417.6748	-1981.7798	10819.15	5563.6748	3944.2202	-2102.8501	2589.6748	5589.2202	-1421.8501	1446.6748
223.4502	8282.5703	11061.755	7591.4502	1069.5698	1202.7549	10458.45	3689.5698	8813.7549	11237.92	5743.3999	5786.6851	-847.08008	2904.3999	3897.6851	583.91992	3205.3999	9329.6855	6536.9199	1864.3999	-766.31494	-871.08008	4896.3999	4848.6851	-1201.0801	2621.3999	6097.6851	11610.92	4562.3999	2268.6851	2112.9199	10283.4	4903.6851	11228.14	6418.9102	5534.9648	16287.14	3139.9102	-342.03516	-95.860107	968.91016	-2350.0352	12022.14	6785.9102	8060.9648	-698.86011	4133.9102	6403.9648	-742.86011	1124.9102
2033.4751	16790.775	9436.0645	10088.475	3611.7749	2511.0649	12880.475	5715.7749	7221.0649	9540.3848	2886.9102	10350.615	-2265.6152	1516.9102	7921.6152	-1921.6152	-337.08984	11349.615	6108.3848	-471.08984	1964.6152	-1680.6152	22.910156	10457.615	-2408.6152	-19.089844	11019.615	10583.385	125.91016	4646.6152	668.38477	7820.9102	6853.6152	12398.27	4557.5151	8061.54	13719.27	2635.5151	-209.45996	-1262.73	142.51514	-631.45996	601.27002	18147.516	7904.54	44.27002	2066.5151	6986.54	-400.72998	64.515137
3244.8301	8306.8594	12572.165	8177.8301	231.85986	1338.165	13625.83	3124.8599	12018.165	9447.7656	4637.8301	7352.2451	-1105.2349	884.83008	2629.2451	-1189.2349	1468.8301	8637.2451	4844.7651	-1456.1699	-766.75488	-1202.2349	501.83008	5880.2451	-1856.2349	-617.16992	5997.2451	10408.766	1157.8301	1312.2451	186.76514	6913.8301	5427.2451	12693.49	4465.8198	8561.5605	15704.49	3790.8198	614.56006	17.48999	1274.8198	-301.43994	10300.49	4644.8198	4922.5601	-680.51001	1985.8198	11479.561	-115.51001	1603.8198
1269.865	10656.76	7700.0151	9628.8652	1802.7598	115.01514	12808.865	3694.7598	4118.0151	15975.53	3801.9702	9661.71	832.53003	692.97021	9177.71	993.53003	2339.9702	9832.71	9806.5303	1077.9702	1160.71	861.53003	565.97021	11510.71	232.53003	112.97021	7979.71	12863.53	3160.9702	6677.71	9487.5303	1330.9702	7155.71	386.03491	1854.9902	10373.115	16025.035	1408.9902	563.11523	-251.96509	-493.00977	845.11523	-347.96509	18430.99	8492.1152	1046.0349	1705.9902	10490.115	83.034912	-983.00977
1567.8052	6092.665	11267.455	4904.8052	-3450.335	3722.4551	12548.805	-1964.335	5903.4551	12426.325	5799.2598	10164.705	529.32495	2968.2598	5477.7051	834.32495	1629.2598	8926.7051	8139.3252	2038.2598	-1153.2949	520.32495	3417.2598	5863.7051	609.32495	2571.2598	7255.7051	15490.325	4467.2598	1651.7051	6846.3252	2874.2598	4905.7051	-2014.6899	-1092.9551	5700.8896	10838.311	-1014.9551	-351.11035	-1225.6899	-3704.9551	-2105.1104	10660.311	352.04492	5130.8896	-1497.6899	-852.95508	5193.8896	-1329.6899	-4060.9551
1826.6699	9307.665	12210.215	6778.6699	947.66504	2058.2148	12125.67	2302.665	6192.2148	11268.425	4000.855	9048.875	324.42505	1929.855	5133.875	355.42505	2133.855	12671.875	7182.4248	1031.855	935.875	203.42505	1709.855	8649.875	370.42505	1636.855	7157.875	12922.425	3090.855	3503.875	6352.4248	2642.855	8411.875	1395.1399	-52.089844	9597.7852	12301.14	1384.9102	1539.7852	1265.1399	-1197.0898	2326.7852	9705.1396	1488.9102	9531.7852	297.13989	720.91016	10638.785	1221.1399	-1181.0898
1288.5552	12604.835	10983.73	8080.5552	4967.835	533.72998	10947.555	1472.835	5438.73	10206.625	4062.6948	10003.925	339.625	2194.6948	5598.9248	860.625	2002.6948	9247.9248	9130.625	1740.6948	145.9248	713.625	1047.6948	9117.9248	-212.375	1059.6948	8929.9248	15887.625	1899.6948	3408.9248	5736.625	1167.6948	5760.9248	498.98511	625.25488	8733.1504	11071.985	1546.2549	-395.8501	499.98511	-1387.7451	-120.8501	10529.985	1843.2549	7756.1499	771.98511	1641.2549	8288.1504	-263.01489	-1540.7451
1954.4448	10744.734	10848.635	6419.4448	1021.7349	-316.36523	13209.445	4083.7349	4644.6348	13954.96	4251.6948	9521.5703	-111.04004	2634.6948	6249.5698	414.95996	3188.6948	8533.5703	13444.96	2553.6948	258.56982	-854.04004	2089.6948	7865.5698	-210.04004	1490.6948	7400.5698	13154.96	2294.6948	3178.5698	6949.96	2873.6948	7227.5698	639.03491	-172.10986	11808.715	12095.035	1551.8901	-521.28516	270.03491	-1682.1099	-1267.2852	7893.0352	6667.8901	5395.7148	298.03491	80.890137	9428.7148	301.03491	-743.10986
732.69482	9150.9902	8272.0156	6962.6948	-546.00977	1355.0151	12869.695	1308.9902	2507.0151	11760.26	4797.5601	10310.07	750.26001	1977.5601	8365.0703	1301.26	2876.5601	12054.07	13823.26	3679.5601	928.06982	1272.26	4592.5601	10492.07	-187.73999	3160.5601	11157.07	13843.26	3079.5601	5348.0698	4951.2598	2681.5601	8959.0703	565.27002	3323.7202	8932.3398	13712.27	3175.7202	893.33984	-686.72998	1069.7202	-552.66016	944.27002	18728.721	7236.3398	132.27002	4118.7202	10024.34	-335.72998	1727.7202
1215.9399	9313.3252	5550.8154	7267.9399	-923.6748	-4252.1846	11874.939	773.3252	2559.8154	13466.585	3107.4199	9211.2852	1236.585	2156.4199	5657.2852	1053.585	1580.4199	9814.2852	11710.585	3021.4199	781.28516	935.58496	1926.4199	9215.2852	651.58496	1545.4199	9938.2852	12257.585	2265.4199	3046.2852	5074.585	592.41992	7792.2852	397.84009	2439.855	5388.7402	15253.84	3007.855	-1316.2598	74.840088	367.85498	-1845.2598	11031.84	3912.855	1767.7402	362.84009	1773.855	8634.7402	1426.8401	403.85498
1041.9551	11351.82	8356.4951	6379.9551	2283.8198	-1770.5049	12460.955	5743.8198	2199.4951	12174.905	3164.5449	10583.9	-602.09497	2351.5449	8712.9004	-108.09497	125.54492	8531.9004	3431.905	-198.45508	1818.8999	-239.09497	3459.5449	8198.9004	-905.09497	-420.45508	6857.8999	11733.905	466.54492	2533.8999	4688.9053	2109.5449	9047.9004	348.81006	2789.2849	7309.2148	14686.811	3621.2849	-271.78516	281.81006	1320.2849	-2055.7852	6318.8101	18152.285	6417.2148	902.81006	3720.2849	8117.2148	888.81006	1231.2849
4879.2646	6590.5298	12441.26	8603.2646	-38.470215	2840.2598	12004.265	2538.5298	8361.2598	10689.735	5510.7051	10917.109	-24.264893	2947.7051	4751.1099	358.73511	3718.7051	6859.1099	1473.7351	131.70508	-1071.8901	-794.26489	2531.7051	6651.1099	194.73511	1094.7051	7591.1099	10637.735	2483.7051	1405.1099	5848.7354	2522.7051	5625.1099	1038.0549	-1735.0649	6992.105	13431.055	-2011.0649	655.10498	598.05493	-2876.0649	400.10498	7921.0547	11509.936	7886.105	1776.0549	-528.06494	9375.1055	1106.0549	-2179.0649
5276.895	1915.77	2966.4551	4759.895	-174.22998	1154.4551	12346.895	1582.77	11475.455	11339.02	7719.1104	7659.8848	-2316.98	2757.1101	5571.8848	-3139.98	4175.1104	9173.8848	-1763.98	2380.1101	-441.11523	-2570.98	2965.1101	9002.8848	-2007.98	3043.1101	6700.8848	7626.02	4686.1104	2345.8848	2538.02	2162.1101	8703.8848	1715.85	2137.0298	7460.9448	14932.85	1573.0298	3560.9448	997.84998	196.02979	537.94482	1299.85	17410.029	7456.9448	2528.8501	3181.0298	10817.945	1210.85	884.02979
8439.5898	148.0498	2872.7598	6804.5898	1479.0498	1838.7598	14897.59	2955.0498	9764.7598	11888.82	5383.2749	10879.575	109.81982	878.2749	8181.5752	38.819824	3407.2749	12651.575	-173.18018	1157.2749	2248.5752	-1165.1802	2842.2749	9395.5752	-1011.1802	1587.2749	12012.575	12301.82	2685.2749	3477.5752	4903.8198	2653.2749	7891.5752	-1051.0801	778.25977	7152.7852	11068.92	2063.2598	-874.21484	-1212.0801	735.25977	-2340.2148	10766.92	5434.2598	3473.7852	-1753.0801	1513.2598	6280.7852	-1197.0801	-701.74023
8002.71	1945.4551	427.52979	6909.71	3914.4551	-371.47021	14032.71	7210.4551	7122.5298	11906.471	3755.5249	12181.1	-1875.5298	298.5249	4934.1001	-687.52979	1020.5249	13102.1	89.470215	316.5249	2410.1001	-996.52979	656.5249	10313.1	-1366.5298	-287.4751	8114.1001	9388.4707	1471.5249	5388.1001	5758.4702	1515.5249	9612.0996	1318.4399	1271.5801	13020.064	13542.439	-118.41992	1609.0649	1082.4399	-1046.4199	1711.0649	13260.439	2805.5801	7189.0649	1102.4399	-72.419922	11716.064	1772.4399	-1111.4199
7640.335	420.89502	3971.4751	7464.335	564.89502	3097.4751	13817.335	1826.895	9543.4746	11774.245	4296.8452	5992.52	-87.754883	2082.8452	5130.52	427.24512	1735.8452	9023.5195	-2.7548828	119.84521	-505.47998	-517.75488	1342.8452	7759.52	-174.75488	1496.8452	8462.5195	9773.2451	1675.8452	260.52002	7534.2451	1150.8452	5548.52	1622.2251	1816.3599	8217.0801	14010.225	1516.3599	-1711.9199	1158.2251	-125.64014	-3140.9199	16133.225	4563.3599	2184.0801	1816.2251	1578.3599	6896.0801	1229.2251	498.35986
7594.0049	-3019.7549	723.45508	8626.0049	-1015.7549	1408.4551	13426.005	605.24512	7838.4551	10083.3	5204.0449	9316.8145	-312.69995	427.04492	6097.8149	-620.69995	1475.0449	12279.814	178.30005	327.04492	1413.8149	-630.69995	1760.0449	6597.8149	-573.69995	128.04492	8217.8145	11117.3	1851.0449	3492.8149	6288.2998	1810.0449	8425.8145	-921.36011	1776.2051	9843.1797	13978.64	2243.2051	2757.1802	-360.36011	-215.79492	2640.1802	9909.6396	6617.2051	9667.1797	-333.36011	2172.2051	8239.1797	-700.36011	675.20508
6796.6699	-1573.3149	2677.8901	8275.6699	-26.314941	415.89014	12038.67	2244.6851	8561.8906	12839.145	3925.9849	8952.4951	-436.85498	257.98486	6643.4951	-77.85498	1460.9849	10060.495	149.14502	-847.01514	276.49512	-619.85498	162.98486	10347.495	-789.85498	-56.015137	8791.4951	13736.145	2841.9849	3319.4951	6705.145	1798.9849	8050.4951	-923.60498	-962.50977	11666.17	13890.395	39.490234	1193.1699	-632.60498	-1441.5098	138.16992	-503.60498	12475.49	6012.1699	-1276.605	1417.4902	9058.1699	-146.60498	-1304.5098
9868.6348	1056.875	3863.8652	8299.6348	3683.875	2186.8652	12997.635	3133.875	8097.8652	10927.17	4043.6401	10764.085	-2938.8301	544.64014	5484.085	-1844.8301	985.64014	9106.085	-3753.8301	-25.359863	-435.91504	-2753.8301	879.64014	7115.085	-3133.8301	1545.6401	5872.085	9379.1699	1829.6401	3633.085	3095.1699	3386.6401	5352.085	-744.58496	2876.5449	7498.5298	11868.415	2771.5449	-2154.4702	-582.58496	42.544922	-2286.4702	-580.58496	11991.545	6390.5298	-71.584961	1654.5449	7219.5298	-1267.585	783.54492
9336.3896	1074.6499	1527.2549	7094.3896	875.6499	-1277.7451	15281.39	2809.6499	6897.2549	8159.29	2127.5601	9989.0645	-4966.71	-40.439941	6676.0649	-4676.71	-1267.4399	8464.0645	-4581.71	-1728.4399	987.06494	-5150.71	-1843.4399	8764.0645	-4366.71	-716.43994	7544.0649	6245.29	-1121.4399	2591.0649	2031.29	-283.43994	6793.0649	-348.83496	1127.0698	10609.721	11493.165	1223.0698	249.72021	-1646.835	-798.93018	711.72021	10480.165	4221.0698	5840.7202	-1100.835	591.06982	11346.721	-1888.835	426.06982
5799.29	879.58984	-540.14502	7802.29	1168.5898	-168.14502	14734.29	2395.5898	9292.8555	12866.811	1862.1499	9982.8555	76.810059	-84.850098	6740.855	1875.8101	1681.1499	11743.855	907.81006	-1956.8501	1168.855	929.81006	-564.8501	11364.855	178.81006	-263.8501	9348.8555	12103.811	-286.8501	3092.855	7490.8101	622.1499	7687.855	-584.5498	2390.8501	6291.125	11646.45	3657.8501	-3462.875	-978.5498	2076.8501	-3501.875	12012.45	5054.8501	2580.125	166.4502	3543.8501	6825.125	-895.5498	2079.8501
6304.9849	2325.5151	2557.5298	8482.9844	2788.5151	2027.5298	11159.984	5475.5151	9250.5293	8996.54	2814.9248	10162.775	-1770.46	322.9248	5434.7749	-957.45996	692.9248	11778.775	-1001.46	-94.075195	1039.7749	-1624.46	-124.0752	9501.7754	-1284.46	292.9248	8514.7754	8534.54	29.924805	4221.7749	5230.54	487.9248	9433.7754	-1250.7202	2104.125	9872.0645	14849.279	2203.125	-720.93506	-1783.7202	1357.125	-622.93506	13499.279	3244.125	6580.0649	-1433.7202	2911.125	6707.0649	-1464.7202	1577.125
9816.4102	2527.7148	1578.8052	8599.4102	1028.7148	376.80518	14234.41	4420.7148	9034.8047	13743.875	4616.0151	9082.9199	223.875	2046.0151	6148.9199	203.875	3925.0151	10543.92	532.875	580.01514	1011.9199	-760.125	2221.0151	8916.9199	-132.125	840.01514	8179.9199	9971.875	3627.0151	2308.9199	5692.875	2512.0151	9162.9199	-757.7002	2447.0901	8898.6348	12942.3	2942.0901	91.634766	-96.700195	1873.0901	-1599.3652	10695.3	5847.0898	5367.6348	-1051.7002	4438.0898	5838.6348	-526.7002	2839.0901
10386.585	-900.64014	2335.3252	7425.585	-200.64014	1623.3252	12264.585	422.35986	10810.325	12929.395	3375.3999	10773.42	-361.60498	1672.3999	5293.4199	-1067.605	2684.3999	8555.4199	-931.60498	1648.3999	844.41992	-726.60498	2622.3999	10050.42	-991.60498	1243.3999	7519.4199	10763.395	1864.3999	4366.4199	6194.395	2357.3999	7049.4199	-693.23999	3363.4902	7860.1948	13359.76	4764.4902	-701.80518	-804.23999	1001.4902	-1989.8052	-1049.24	15056.49	7371.1948	-897.23999	2175.4902	9906.1953	-1097.24	1228.4902
6792.9102	-2029.875	2287.6152	7485.9102	-1766.875	2019.6152	12060.91	2475.125	11449.615	13359.905	1893.3198	6841.0098	692.90503	-121.68018	6149.0098	502.90503	574.31982	9360.0098	876.90503	-1176.6802	-1409.9902	45.905029	329.31982	6531.0098	1354.905	-625.68018	6842.0098	11762.905	867.31982	1792.0098	6464.9053	1923.3198	3754.0098	1277.925	2335.7148	13456.141	15256.925	1989.7148	1958.1401	741.92505	1755.7148	1461.1401	976.92505	15316.715	7083.1401	182.92505	1893.7148	9575.1406	326.92505	216.71484
6569.3198	783.0249	3786.6802	6258.3198	-481.9751	787.68018	9855.3203	2578.0249	12661.68	11691.045	3502.7002	10639.79	-793.95508	-219.2998	3981.79	-118.95508	368.7002	14616.79	468.04492	-1373.2998	1320.79	-421.95508	881.7002	9167.79	-1060.9551	347.7002	6607.79	11028.045	622.7002	4243.79	7771.0449	241.7002	-86.209961	-164.74512	2693.5752	10622.65	13802.255	4079.5752	1368.6499	-1465.7451	1087.5752	956.6499	10147.255	8798.5752	6613.6499	-1232.7451	2813.5752	9200.6504	-1235.7451	1273.5752
6960.9751	2563.105	673.3999	7005.9751	1244.105	2241.3999	11069.975	4274.105	8478.4004	12284.165	4418.125	9896.3594	-903.83496	504.125	6167.3599	-1176.835	3056.125	12411.359	-1451.835	146.125	2729.3599	-1352.835	2364.125	8662.3594	-1247.835	998.125	8465.3594	8730.165	1442.125	5467.3599	4777.165	1039.125	1319.3599	576.32495	2902.3398	10612.55	17289.324	2719.3398	1459.5498	594.32495	1340.3398	678.5498	13835.325	5885.3398	4889.5498	391.32495	2010.3398	8697.5498	247.32495	829.33984
6075.8501	27.47998	3928.5752	5000.8501	-63.52002	1056.5752	11610.85	1533.48	10676.575	13175.115	3698.6499	9574.3799	102.11499	828.6499	5214.3799	323.11499	1020.6499	6331.3799	-679.88501	8.6499023	-779.62012	827.11499	1364.6499	9626.3799	31.11499	1399.6499	6944.3799	10971.115	1048.6499	4028.3799	7838.1152	925.6499	-1068.6201	-2000.4199	-1745.4902	8512.7402	12431.58	-1135.4902	117.74023	-2521.4199	-3742.4902	-327.25977	10395.58	1192.5098	7571.7402	-2089.4199	-1563.4902	7870.7402	-3077.4199	-3312.4902
6301.585	1775.2051	335.59473	8122.585	3289.2051	-2319.4053	13103.585	4182.2051	2697.5947	13374.665	5661.7749	9717.5049	735.66504	2594.7749	5381.5049	1511.665	2507.7749	10109.505	1113.665	1701.7749	55.504883	472.66504	3855.7749	10734.505	311.66504	2600.7749	9052.5049	11617.665	3743.7749	2309.5049	6893.665	1398.7749	-167.49512	-1817.9351	-557.37012	8462.0098	12989.064	1015.6299	-1624.9902	-1917.9351	-934.37012	-2779.9902	10910.064	3542.6299	4189.0098	-1910.9351	854.62988	9932.0098	-1643.9351	-1516.3701
7594.6899	-185.6499	1306.1851	9038.6895	-217.6499	-692.81494	12037.689	-50.649902	5542.1851	13006.33	2287.5952	9321.8203	324.33008	1179.5952	3397.8198	1360.3301	1897.5952	11458.82	1397.3301	-1341.4048	843.81982	1056.3301	873.59521	7595.8198	480.33008	1612.5952	9771.8203	11650.33	1827.5952	3018.8198	7862.3301	27.595215	-467.18018	372.93994	1432.2852	11247.98	16142.939	1387.2852	2062.98	93.939941	-636.71484	1000.98	15498.939	3802.2852	6224.98	223.93994	2342.2852	10664.98	1350.9399	123.28516
6978.0898	1404.9351	2735.9849	7450.0898	1323.9351	199.98486	10510.09	2645.9351	9864.9844	13083.6	5014.2798	7605.1851	1696.6001	1350.2798	5277.1851	955.6001	2061.2798	11126.186	550.6001	890.27979	-895.81494	745.6001	1298.2798	9394.1855	706.6001	1321.2798	6699.1851	11789.6	2668.2798	1884.1851	6957.6001	2115.2798	-979.81494	-0.17993164	1244.5352	7506.9453	13653.82	1413.5352	-1407.0547	-988.17993	9.5351562	-2809.0547	14000.82	3761.5352	3222.9453	-1027.1799	1394.5352	5458.9453	-777.17993	-161.46484
8107.77	3134.0098	352.18506	7924.77	1590.0098	421.18506	3186.77	18019.01	4115.1851	11552.355	5500.9849	10152.305	1395.355	2488.9849	6246.3052	1012.355	3920.9849	10846.305	1118.355	1774.9849	2338.3052	1639.355	1764.9849	8765.3047	864.35498	2252.9849	9798.3047	13997.355	3718.9849	5598.3052	4529.355	2557.9849	1638.3052	-429.11011	862.0498	7828.9648	14262.89	1089.0498	-1275.0352	-897.11011	-674.9502	-459.03516	12555.89	5212.0498	6858.9648	-1355.1101	1297.0498	7527.9648	-229.11011	-866.9502
7163.1548	61.115234	3263.6699	5929.1548	1589.1152	2101.6699	-674.84521	21491.115	9551.6699	12227.33	3653.105	9438.6152	-521.66992	1797.105	5525.6152	83.330078	1334.105	11920.615	-1058.6699	1362.105	1383.6152	-506.66992	1656.105	8293.6152	-916.66992	2087.105	8659.6152	12006.33	2882.105	3552.6152	-1124.6699	1499.105	918.61523	724.18506	2250.3901	10539.925	13061.186	3586.3901	667.9248	-121.81494	-114.60986	951.9248	14747.186	3631.3901	5117.9248	792.18506	1476.3901	10788.925	642.18506	133.39014
5461.605	-211.27002	2202.1802	2578.605	-1131.27	581.18018	11154.605	682.72998	7504.1802	11149.15	4735.9102	9187.5098	-2093.8501	275.91016	5650.5098	-1214.8501	499.91016	7804.5098	-2971.8501	-480.08984	-1589.4902	-2696.8501	1696.9102	9186.5098	-1937.8501	228.91016	6666.5098	9078.1504	2453.9102	1605.5098	-2340.8501	732.91016	493.50977	1294.2549	4405.5449	9994.3906	13825.255	2613.5449	-1618.6099	623.25488	722.54492	-2065.6099	17332.254	3288.5449	3878.3901	843.25488	1488.5449	8701.3906	865.25488	-42.455078
6328.395	-1277.4551	1921.2002	7038.395	-1266.4551	577.2002	13031.395	1794.5449	11172.2	11108.63	4995.8301	10332.725	1016.6299	764.83008	6221.7251	1024.6299	1699.8301	9636.7246	342.62988	-640.16992	1191.7251	1505.6299	2346.8301	12355.725	209.62988	1912.8301	10693.725	10790.63	2250.8301	3562.7251	5.6298828	-68.169922	1713.7251	438.69995	-1427.1948	7744.0249	14631.7	-1076.1948	236.0249	-170.30005	-2215.1948	-1913.9751	12469.7	167.80518	5952.0249	770.69995	-1135.1948	7591.0249	230.69995	-2572.1948
7220.4902	86.140137	1181	6934.4902	389.14014	-180	-153.50977	501.14014	8193	13397.48	3528.9648	9459.25	34.47998	1581.9648	7647.25	-354.52002	1487.9648	10633.25	-204.52002	700.96484	747.25	-172.52002	385.96484	11225.25	-335.52002	970.96484	11230.25	12411.48	1460.9648	3200.25	-247.52002	884.96484	1984.25	1572.4399	2270.2202	7896.2202	14986.439	1252.2202	-2440.7798	740.43994	-654.77979	-2391.7798	16170.439	4153.2202	3089.2202	1393.4399	2444.2202	6896.2202	975.43994	675.22021
5485.335	754.8501	1722.96	7829.335	172.8501	-470.04004	-86.665039	969.8501	9446.96	12864.07	5520.1499	11256.439	1321.0701	462.1499	6060.4399	748.07007	2566.1499	11083.439	652.07007	933.1499	2339.4399	960.07007	2269.1499	8334.4395	519.07007	887.1499	10332.439	5962.0703	8135.1499	10894.439	54.070068	797.1499	2340.4399	-59.120117	1796.46	9316.9355	16709.879	3881.46	-364.06494	-517.12012	768.45996	256.93506	13790.88	3886.46	3469.9351	-1068.1201	2283.46	7051.9351	-955.12012	668.45996
7998.6201	-997.85498	165.5249	6756.6201	-962.85498	-3.4750977	-427.37988	-1549.855	7779.5249	13969.59	2558.1748	8611.2852	-882.41016	-2020.8252	5818.2852	92.589844	-1646.8252	9289.2852	-875.41016	-4762.8252	234.28516	-265.41016	-866.8252	8100.2852	-1343.4102	-1669.8252	6433.2852	3991.5898	7029.1748	11601.285	-752.41016	-3317.8252	-543.71484	857.14502	1202.9849	7396.3101	18779.145	3565.9849	-219.68994	2319.145	-215.01514	-777.68994	18287.145	3297.9849	3577.3101	520.14502	2606.9849	9729.3105	1802.145	-312.01514
8233.0254	1024.4248	2919.5249	8002.0249	1104.4248	2124.5249	1310.0249	2385.4248	8641.5254	14752.2	6334.9102	10506.555	680.19995	1835.9099	5957.5552	1218.2	3296.9099	13173.555	491.19995	1284.9099	564.55518	1549.2	3703.9099	8783.5547	780.19995	1837.9099	11887.555	4726.2002	12041.91	15008.555	4635.2002	1987.9099	577.55518	1560.0549	3190.5049	8401.2305	16268.055	3504.5049	-341.77002	443.05493	1546.5049	-547.77002	15840.055	3338.5049	5186.23	492.05493	3552.5049	9611.2305	528.05493	551.50488
7961.395	2154.3301	-1926.3096	2439.395	791.33008	-1981.3096	492.39502	2108.3301	5586.6904	8137.7749	5747.6348	10240.885	-2249.2251	1026.6348	8068.8848	-2359.2251	3088.6348	11932.885	-2749.2251	1941.6348	969.88477	-1949.2251	2468.6348	11081.885	-2480.2251	1948.6348	8407.8848	2588.7749	14747.635	11492.885	-830.2251	389.63477	1435.8848	696.70996	2696.8452	9827.9844	13864.71	1636.8452	600.98486	285.70996	-63.154785	-1027.0151	15176.71	2390.8452	5650.9849	-465.29004	399.84521	9133.9844	-290.29004	684.84521
7947.0898	548.84521	1645.395	-840.90991	-428.15479	2184.395	841.09009	5.8452148	11586.395	15446.91	5414.7998	8018.5498	1317.9099	2239.7998	5257.5498	891.90991	1927.7998	10812.55	487.90991	686.7998	-521.4502	1325.9099	1792.7998	9717.5498	1048.9099	1793.7998	7028.5498	6551.9102	13929.8	8468.5498	1667.9099	1058.7998	-769.4502	1329.8	3301.7852	7834.6748	16030.8	1456.7852	-290.3252	799.80005	1061.7852	743.6748	15101.8	5074.7852	6014.6748	178.80005	1404.7852	9905.6748	729.80005	368.78516
8143.4248	1585.3701	-179.31543	979.42505	-1090.6299	-2889.3154	1694.425	21.370117	6513.6846	14306.55	4359.1201	7812.5649	17.550049	3863.1201	6086.5649	1666.55	1691.1201	10793.564	933.55005	1739.1201	-744.43506	1463.55	2162.1201	9997.5645	1202.55	2065.1201	8830.5645	4592.5498	12659.12	9239.5645	1011.55	583.12012	634.56494	689.54492	-2737.1699	9953.3594	14847.545	-2780.1699	1715.3599	811.54492	-5392.1699	-165.64014	14497.545	1733.8301	8149.3599	-373.45508	-3050.1699	7986.3599	38.544922	-4812.1699
6818.5098	1027.6099	-218.31006	1325.51	-709.39014	636.68994	910.51001	1168.6099	7408.6899	11806.55	4459.0898	9795.7402	-1116.4502	781.08984	4606.7402	29.549805	190.08984	13936.74	-790.4502	-514.91016	1492.7402	-123.4502	2249.0898	9626.7402	-845.4502	393.08984	5772.7402	3282.5498	12898.09	11135.74	-535.4502	692.08984	444.74023	-538.33984	1907.7949	7728.9448	12064.66	2317.7949	547.94482	-1345.3398	632.79492	1203.9448	12285.66	4150.7949	8871.9453	-1610.3398	1921.7949	9292.9453	-1546.3398	-20.205078
7835.3848	939.3999	584.94482	-286.61499	-348.6001	-765.05518	249.38501	516.3999	8763.9453	13900.365	2467.2651	8810.3701	-249.63501	-999.73486	4375.3701	67.36499	1709.2651	10795.37	-771.63501	-1454.7349	725.37012	623.36499	686.26514	8421.3701	-571.63501	1481.2651	6672.3701	4574.3652	9750.2656	9510.3701	-1013.635	-1249.7349	-525.62988	-652.11523	2658.9502	8805.7793	14415.885	320.9502	2398.7798	-1137.1152	712.9502	1223.7798	13645.885	2730.9502	11742.779	-1711.1152	2551.9502	10956.779	-1040.1152	-178.0498
4932.8848	1114.4902	3443.6602	-4295.1152	687.49023	1953.6602	-3818.1152	1634.4902	11232.66	11163.005	5722.0449	10531.725	-1190.9951	2905.0449	6837.7251	-216.99512	4210.0449	9091.7246	-881.99512	1181.0449	2266.7251	397.00488	4259.0449	10879.725	-1078.9951	1903.0449	8968.7246	4094.0049	14228.045	16419.725	-965.99512	680.04492	1770.7251	528.43506	437.4248	9609.4102	18442.436	2423.4248	735.41016	192.43506	-1143.5752	1478.4102	15083.436	2597.4248	7711.4102	-30.564941	811.4248	12198.41	1245.4351	-416.5752
8331.2695	-511.93506	3852.5952	11.27002	-463.93506	1982.5952	1055.27	2137.0649	10545.596	12291	5507.3896	8124.5801	-1674	2594.3899	3554.5801	-915	1819.3899	9943.5801	-1360	1053.3899	-281.41992	989	3556.3899	8046.5801	-1313	1969.3899	8651.5801	3457	14539.39	7559.5801	-1056	910.38989	-1009.4199	574.03491	2577.4399	9019.625	15483.035	2923.4399	762.625	-1060.9651	628.43994	993.625	9224.0352	3940.4399	6188.625	-551.96509	3293.4399	8591.625	-485.96509	876.43994
8935.0098	-86.975098	1041.6499	2180.01	-12.975098	-360.3501	2544.01	289.0249	6495.6499	12346.68	7557.085	6868.895	-597.32007	75.084961	4013.895	567.67993	2761.085	8331.8945	-163.32007	-579.91504	254.89502	414.67993	1517.085	7795.895	-342.32007	-199.91504	6074.895	4383.6797	10659.085	10804.895	36.679932	160.08496	-507.10498	-247.88501	3340.2402	7037.9551	15788.115	2745.2402	-1210.0449	-642.88501	653.24023	355.95508	14393.115	4831.2402	7894.9551	-1074.885	2768.2402	9730.9551	49.11499	927.24023
6285.5049	948.7251	3369.9448	-1908.4951	1147.7251	1487.9448	-1716.4951	1810.7251	8349.9453	14366.66	5092.5449	8895.7051	1383.6599	1649.5449	5451.7051	1918.6599	2428.5449	12098.705	1334.6599	1398.5449	-147.29492	2571.6599	2624.5449	9219.7051	719.65991	3463.5449	8383.7051	6440.6602	14578.545	8028.7051	588.65991	1398.5449	106.70508	-1888.8799	3440.2949	7353.8799	11771.12	3577.2949	-302.12012	-1917.8799	1686.2949	-1311.1201	13540.12	4495.2949	7243.8799	-2058.8799	2584.2949	8142.8799	-1661.8799	765.29492
5354.54	2868.9248	2284.3452	-2340.46	552.9248	1710.3452	-1835.46	2614.9248	9700.3457	11295.135	1576.8101	11120.93	-684.86499	-959.18994	7664.9302	464.13501	791.81006	12102.93	-57.86499	-1427.1899	1427.9302	523.13501	-1318.1899	8537.9297	450.13501	383.81006	10621.93	1594.135	13336.811	11489.93	254.13501	-1768.1899	1078.9302	562.33008	1540.7349	10052.135	14499.33	3441.7349	2138.1348	20.330078	122.73486	1168.1348	17834.33	4065.7349	8793.1348	57.330078	2802.7349	11064.135	294.33008	633.73486
4596.4048	-1961.7549	-314.82031	-2414.5952	-1907.7549	-1603.8203	-1785.5952	-1879.7549	6362.1797	14084.16	2555.2598	11975.936	1277.1599	-1350.7402	6048.9351	748.15991	-685.74023	12193.936	490.15991	-1531.7402	-405.06494	1570.1599	-496.74023	7758.9351	637.15991	-1111.7402	8989.9355	3915.1599	15103.26	10131.936	963.15991	-1954.7402	385.93506	-897.27979	-285.50977	6873.4351	16196.721	891.49023	-2189.5649	-598.27979	-1293.5098	-1235.5649	13715.721	276.49023	5793.4351	-947.27979	-633.50977	9973.4355	-242.27979	-1957.5098
8218.7754	931.20996	1904.7148	-212.2251	-427.79004	358.71484	131.7749	881.20996	10630.715	13074.66	4226.4448	9547.3203	436.65991	181.44482	3883.3198	-48.340088	564.44482	7982.3198	390.65991	-279.55518	-1091.6802	142.65991	1918.4448	10072.32	-289.34009	1704.4448	6988.3198	2888.6599	9683.4453	8558.3203	-625.34009	204.44482	-717.68018	745.61499	-736.64502	11452.439	14856.615	1101.355	1100.4399	428.61499	-1335.645	916.43994	15054.615	3178.355	9517.4395	523.61499	-515.64502	6684.4399	-309.38501	-1651.645
8345.8398	1437.2402	-720.58984	859.84009	1160.2402	-3669.5898	2101.8401	2807.2402	4082.4102	12338.39	4123.21	6689.48	489.38989	690.20996	4618.48	-506.61011	1774.21	9831.4805	1214.3899	292.20996	-1053.52	371.38989	2576.21	5629.48	682.38989	1756.21	7582.48	4365.3896	13987.21	9327.4805	397.38989	308.20996	-294.52002	1396.4351	780.75	9556.9102	13908.436	600.75	858.91016	2426.4351	-1000.25	-265.08984	17859.436	2452.75	7750.9102	808.43506	1625.75	9988.9102	1419.4351	149.75
1996.8799	-449.6001	2162.6851	-4732.1201	731.3999	2091.6851	-4538.1201	228.3999	10378.686	11552.885	5113.48	9460.6699	-133.11499	2116.48	7849.6699	231.88501	3729.48	14652.67	-856.11499	1552.48	1717.6699	-738.11499	4177.48	9929.6699	-570.11499	1710.48	9858.6699	2276.885	12146.48	10304.67	-1349.115	2271.48	1279.6699	1968.9951	1931.5098	9617.3594	13751.995	732.50977	-256.64014	219.99512	636.50977	-812.64014	13319.995	2078.5098	8521.3594	846.99512	-946.49023	6771.3599	-546.00488	-1385.4902
6544.8501	1866.8701	2153.7651	-1268.1499	730.87012	786.76514	-133.1499	2637.8701	9726.7656	14732.8	4599.29	11199.975	-781.19995	1532.29	7504.9751	-33.199951	2739.29	12360.975	-417.19995	-833.70996	2377.9751	-52.199951	647.29004	12910.975	416.80005	1132.29	9708.9746	2508.8	12325.29	11855.975	-163.19995	550.29004	1440.9751	82.320068	1288.1548	11038.635	15426.32	-50.845215	1097.6348	-212.67993	-2564.8452	2160.6348	15476.32	2805.1548	7015.6348	34.320068	886.15479	10275.635	11.320068	-1055.8452
8216.3896	757.04004	1339.6699	1413.3899	-897.95996	628.66992	825.38989	-585.95996	8794.6699	13576.415	4760.395	9877.375	793.41504	1139.395	7452.375	1694.415	3856.395	10742.375	1275.415	-439.60498	1647.375	669.41504	1584.395	8145.375	524.41504	1179.395	10243.375	5438.415	16555.395	10481.375	346.41504	771.39502	1948.375	967.15503	3753.7598	9027.8848	14912.155	4268.7598	-55.115234	1721.155	385.75977	-1189.1152	16231.155	3684.7598	8599.8848	803.15503	4396.7598	8588.8848	843.15503	871.75977
6032.5601	2484.1899	1563.6401	-559.43994	608.18994	-1060.3599	863.56006	1188.1899	6569.6401	10568.266	5886.9351	9541.6895	-1235.7349	1830.9351	8283.6895	944.26514	1890.9351	15940.689	-1277.7349	995.93506	1798.6899	-346.73486	4086.9351	12290.689	-1089.7349	3180.9351	10263.689	484.26514	13993.936	10560.689	-1391.7349	1217.9351	1726.6899	-252.4751	2574.1152	8581.9805	16422.525	3339.1152	873.97998	-1321.4751	781.11523	1853.98	14772.525	3755.1152	9350.9805	-555.4751	3656.1152	9105.9805	-104.4751	852.11523
8454.3047	1708.7549	1928.0552	1288.3051	1071.7549	13.055176	2586.3052	1741.7549	8692.0547	12143.71	1295.7754	12259.436	-776.29004	-2744.2246	7503.4351	2646.71	-1263.2246	14221.436	-873.29004	-2616.2246	2262.4351	-133.29004	-220.22461	10158.436	-575.29004	-2665.2246	9878.4355	2170.71	12006.775	13474.436	-566.29004	-3642.2246	1804.4351	2030.03	2550.3652	10974.561	15374.03	885.36523	860.56006	1109.03	194.36523	1179.5601	18597.029	3220.3652	7651.5601	948.03003	1885.3652	11127.561	760.03003	895.36523
9774.625	2224.9702	1520.7998	1621.625	1414.9702	617.7998	1224.625	923.97021	8918.7998	13710.686	1538.79	8972.1094	699.68506	-765.20996	-279.89014	1910.6851	1648.79	7739.1099	676.68506	-1127.21	-1494.8901	984.68506	1459.79	6841.1099	142.68506	-375.20996	6710.1099	3058.6851	14528.79	10197.109	153.68506	-560.20996	-884.89014	2012.7849	236.77002	9907.1953	17632.785	1484.77	1399.1948	2432.7849	-208.22998	248.19482	15572.785	3227.77	10025.195	913.78491	1968.77	6810.1948	1548.7849	5.7700195
5330.6348	-301.64014	2497.3198	-2522.3652	-732.64014	741.31982	-2583.3652	1664.3599	7920.3198	12520.05	4839.105	6442.8447	683.05005	-566.89502	-2718.1553	3368.05	3097.105	8266.8447	385.05005	-588.89502	-1695.1553	1732.05	757.10498	5247.8447	2127.05	-191.89502	6570.8447	2558.05	13405.105	8776.8447	470.05005	-1738.895	-1514.1553	1775.6699	2144.3198	7487.105	14963.67	2275.3198	-1190.895	107.66992	549.31982	-737.89502	15216.67	2532.3198	5367.105	953.66992	2485.3198	6854.105	973.66992	180.31982
9141.1396	536.18994	2813.0298	-487.86011	1262.1899	2170.0298	-37.860107	1041.1899	8753.0293	14685.97	3915.4448	8761.4707	2166.97	1337.4448	-2091.5298	4300.9697	2947.4448	13908.471	763.96997	617.44482	-1164.5298	1678.97	1633.4448	7729.4702	663.96997	2146.4448	5740.4702	4541.9697	13943.445	8997.4707	1198.97	683.44482	-138.52979	1794.2949	2087.5698	8544.3594	15820.295	4353.5698	1572.3599	1719.2949	-674.43018	3388.3599	8261.2949	1386.5698	8172.3599	1064.2949	1976.5698	10779.359	240.29492	-598.43018
7478.125	1404.585	2204.4302	-777.875	116.58496	477.43018	-1102.875	1023.585	7201.4302	13484.635	5289.3398	12351.75	16.63501	666.33984	184.75	1444.635	3892.3398	10589.75	-5.3649902	1298.3398	7.75	319.63501	3376.3398	8986.75	154.63501	3313.3398	10423.75	3715.635	11908.34	10598.75	272.63501	874.33984	580.75	778.05005	965.36523	8510.71	15980.05	3266.3652	1640.71	-142.94995	132.36523	226.70996	-760.94995	512.36523	7508.71	1145.05	1892.3652	12010.71	-376.94995	269.36523
7708.5703	2744.4751	2657.145	701.57007	1053.4751	2298.145	393.57007	2099.4751	11984.145	13698.28	3513.0952	9758.9395	1043.28	164.09521	197.93994	1584.28	1881.0952	12698.939	191.28003	754.09521	-301.06006	1280.28	1230.0952	7746.9399	760.28003	775.09521	5631.9399	5642.2803	14671.096	9041.9395	798.28003	-425.90479	-47.060059	1267.9551	952.2998	11739.8	18047.955	1633.2998	1310.7998	433.95508	799.2998	1540.7998	641.95508	852.2998	6974.7998	915.95508	931.2998	10614.8	1244.9551	37.299805
6945.0098	1755.5151	3970.1152	719.01001	-85.484863	555.11523	1493.01	1805.5151	9184.1152	14950.95	3568.6948	7192.9849	856.94995	1028.6948	458.98486	951.94995	1834.6948	8507.9844	688.94995	1257.6948	1501.9849	780.94995	2183.6948	7669.9849	365.94995	2974.6948	8080.9849	4265.9502	11627.695	8843.9844	435.94995	1258.6948	1618.9849	2706.3999	616.40479	6988.7749	17882.4	575.40479	-172.2251	1367.3999	-1691.5952	-697.2251	249.3999	-1664.5952	-2051.2251	1071.3999	1396.4048	9241.7754	1150.3999	-1143.5952
5302.4199	2836.9102	2886.585	-1016.5801	627.91016	444.58496	-168.58008	1457.9102	5533.585	11872.62	2169.605	9793.3145	162.62012	-745.39502	1840.3149	1553.6201	316.60498	9835.3145	290.62012	-1347.395	1434.3149	1142.6201	49.60498	10193.314	555.62012	-758.39502	7948.3149	3965.6201	12390.605	12729.314	1000.6201	-1400.395	3385.3149	-152.40991	1680.7749	5285.1299	14337.59	2603.7749	-3456.8701	-317.40991	-1037.2251	-2563.8701	-259.40991	-678.2251	-3551.8701	35.590088	1527.7749	6796.1299	359.59009	833.7749
5283.79	1318.6099	-0.16503906	281.79004	-417.39014	-2200.165	1385.79	-493.39014	-593.16504	15566.686	3935.9751	6583.0352	227.68506	958.9751	-1808.9648	399.68506	2112.9751	11888.035	390.68506	747.9751	813.03516	-256.31494	2483.9751	6706.0352	366.68506	1368.9751	7545.0352	11351.686	3717.9751	209.03516	292.68506	153.9751	580.03516	454.67505	309.2251	9235.54	15490.675	2038.2251	-180.45996	596.67505	-1804.7749	1492.54	178.67505	-889.7749	33.540039	420.67505	-774.7749	9520.54	197.67505	-1512.7749
7869.8398	2649.9851	-1141.5547	-812.15991	1039.9851	-1600.5547	515.84009	1003.9851	-2107.5547	13602.245	4101.0552	9834.1055	1624.2451	1192.0552	924.10498	-59.754883	3470.0552	16213.105	-282.75488	402.05518	1494.105	894.24512	2894.0552	8503.1055	74.245117	3702.0552	8574.1055	12444.245	2599.0552	3522.105	-493.75488	336.05518	2567.105	1336.2251	2811.3101	8799.625	14022.225	3728.3101	-626.375	754.2251	1026.3101	-1675.375	225.2251	206.31006	-2137.375	1263.2251	1196.3101	6562.625	940.2251	-202.68994
8964.7197	1480.2598	2889.6201	1323.72	197.25977	439.62012	1251.72	373.25977	-77.379883	11854.195	3431.02	8274.7402	-291.80493	274.02002	64.740234	1313.1951	1508.02	10291.74	1314.1951	251.02002	-922.25977	1185.1951	831.02002	10470.74	928.19507	1554.02	8675.7402	10831.195	1231.02	797.74023	-56.804932	-1260.98	-400.25977	840.08008	3192.8701	10108.73	13668.08	2477.8701	1549.73	878.08008	-166.12988	2768.73	-489.91992	64.870117	444.72998	366.08008	1714.8701	12217.73	916.08008	-626.12988
5397.2402	2118.5352	49.694824	-2224.7598	1608.5352	-274.30518	-839.75977	900.53516	-501.30518	14259.88	4714.835	10084.995	1689.8799	288.83496	1453.9951	2067.8799	2782.835	11888.995	542.87988	939.83496	2396.9951	1027.8799	3899.835	10787.995	1373.8799	379.83496	11645.995	12683.88	3322.835	2319.9951	2053.8799	627.83496	692.99512	-2437.9048	1952.2202	10365.141	11907.096	2415.2202	1166.1401	-3036.9048	-375.77979	1308.1401	-3061.9048	-103.77979	1152.1401	-2792.9048	137.22021	9899.1406	-3293.9048	224.22021
7079.355	643.24023	51.180176	-2145.645	-697.75977	-742.81982	-1174.645	-426.75977	-1633.8198	13757.92	2769.645	11106.965	167.91992	-289.35498	-534.03516	3767.9199	235.64502	9046.9648	221.91992	-351.35498	-712.03516	516.91992	285.64502	7259.9648	-159.08008	1001.645	7948.9648	10978.92	1191.645	1038.9648	761.91992	-935.35498	-784.03516	1689.46	1915.9951	10268.654	14020.46	1077.9951	1021.6548	843.45996	-79.004883	916.65479	87.459961	-1282.0049	-365.34521	905.45996	1046.9951	9181.6543	1019.46	113.99512
4754.6851	1495.2202	3131.5352	-2323.3149	-312.77979	776.53516	-2231.3149	-172.77979	1686.5352	11970.48	4497.7998	8451.8105	356.47998	352.7998	474.81006	3841.48	3421.7998	11188.811	2009.48	556.7998	1470.8101	514.47998	2103.7998	9922.8105	754.47998	2141.7998	9319.8105	13006.48	3401.7998	2857.8101	534.47998	610.7998	778.81006	-132.49512	1500.835	7934.3501	14299.505	1010.835	-506.6499	427.50488	-1364.165	193.3501	-24.495117	-1336.165	-1356.6499	-376.49512	1312.835	8380.3496	-562.49512	-611.16504
9031.1348	312.58496	-1626.6299	-287.86523	-986.41504	-1404.6299	-681.86523	-878.41504	-2749.6299	11748.63	1249.7451	8169.8398	-273.37012	-1736.2549	25.839844	862.62988	1338.7451	7351.8398	-366.37012	-1420.2549	-1654.1602	-589.37012	-588.25488	8796.8398	692.62988	886.74512	8489.8398	11290.63	485.74512	1819.8398	-1049.3701	-1780.2549	-401.16016	971.30005	2146.2202	10866.66	14196.3	1102.2202	3149.6602	382.30005	-842.77979	1141.6602	754.30005	-192.77979	769.66016	838.30005	2759.2202	13563.66	292.30005	35.220215
5761.9849	2047.2202	-403.8252	-1922.0151	-1542.7798	-1802.8252	-864.01514	714.22021	-2448.8252	15710.345	4708.8501	10024.096	-606.65503	254.8501	1456.0952	2054.345	2749.8501	9718.0957	-536.65503	220.8501	897.09521	123.34497	2633.8501	9826.0957	-314.65503	2405.8501	8592.0957	11461.345	2243.8501	2002.0952	-956.65503	1048.8501	399.09521	-538.43506	3476.0352	7829.7798	13212.564	2763.0352	166.77979	-1070.4351	-201.96484	-5.2202148	-1097.4351	403.03516	-104.22021	-1374.4351	1737.0352	11259.779	-1888.4351	-249.96484
6674.6948	4087.4751	2970.0698	-2531.3052	2115.4751	2440.0698	-1101.3052	1523.4751	1449.0698	15439.915	2312.2402	11674.311	-103.08496	-1039.7598	1222.3101	1448.915	635.24023	10312.311	-24.084961	-1414.7598	2246.3101	-400.08496	820.24023	9334.3105	68.915039	-936.75977	11300.311	14161.915	1543.2402	1821.3101	111.91504	-1026.7598	1382.3101	1727.6851	3495.6802	11880.689	15039.686	3675.6802	2347.6899	407.68506	1832.6802	1095.6899	-226.31494	263.68018	-68.310059	813.68506	1711.6802	9250.6895	806.68506	236.68018
8227.8145	2412.4399	1613.1802	-1414.1851	850.43994	530.18018	630.81494	977.43994	39.180176	16434.645	3045.3999	12139.135	252.64502	-382.6001	1014.1348	611.64502	1324.3999	12471.135	-858.35498	-552.6001	2151.1348	228.64502	837.3999	9791.1348	29.64502	357.3999	9184.1348	11042.645	591.3999	2343.1348	-54.35498	-1004.6001	1846.1348	588.67993	4428.8047	4105.5752	15864.68	4102.8047	-3843.4248	74.679932	1893.8049	-4266.4248	-72.320068	971.80493	-4798.4248	-390.32007	4328.8047	5765.5752	297.67993	1667.8049
8252.6602	1696.21	840.56494	606.65991	565.20996	-93.435059	1730.6599	390.20996	398.56494	12339.945	5402.4351	6969.3652	-267.05493	370.43506	-995.63477	-387.05493	2697.4351	6111.3652	-502.05493	575.43506	-159.63477	1193.9451	2060.4351	7675.3652	-709.05493	1731.4351	8181.3652	13338.945	2306.4351	28.365234	-418.05493	-370.56494	-1004.6348	603.375	118.5	11151.41	14864.375	2525.5	565.41016	651.375	-402.5	-50.589844	300.375	-324.5	746.41016	363.375	1455.5	9319.4102	696.375	-452.5
7527.2148	2236.0449	2742.8252	-860.78516	1232.0449	342.8252	-1571.7852	1119.0449	938.8252	10875.785	1261.8398	10162.035	-2099.2148	-3513.1602	376.03516	-2021.2148	-608.16016	11214.035	-2542.2148	-3013.1602	891.03516	-1557.2148	-1296.1602	9206.0352	-2198.2148	-1655.1602	9166.0352	11009.785	-1544.1602	2368.0352	-1378.2148	-2443.1602	1007.0352	2428.4399	3529.2998	10879.875	13099.439	3477.2998	349.875	832.43994	735.2998	-1837.125	1023.4399	138.2998	-1081.125	1128.4399	2100.2998	8046.875	1323.4399	647.2998
6844.355	-78.77002	676.90527	-93.64502	206.22998	-1451.0947	-394.64502	-743.77002	-1382.0947	16221.39	5881.5752	9238.5146	952.38989	-169.4248	1816.5149	2566.3899	2839.5752	14050.515	748.38989	201.5752	2202.5149	1760.3899	2326.5752	10779.515	349.38989	1206.5752	11192.515	11279.39	998.5752	4287.5146	799.38989	228.5752	2204.5149	-285.07495	714.35986	8523.7148	13561.925	2495.3599	-1167.2852	94.925049	224.35986	-1749.2852	-28.074951	-214.64014	-858.28516	-497.07495	940.35986	8366.7148	-942.07495	-82.640137
6159.355	3088.0498	2685.9702	-1086.645	2547.0498	1273.9702	-1149.645	1447.0498	1727.9702	13597.686	2112.4448	9101.4004	717.68506	-1805.5552	935.3999	1464.6851	1178.4448	10727.4	521.68506	-1972.5552	265.3999	-270.31494	689.44482	7027.3999	561.68506	-722.55518	8804.4004	11985.686	43.444824	3503.3999	218.68506	-2295.5552	395.3999	-53.245117	2244.6802	10264.48	15440.755	2866.6802	-1276.52	-59.245117	1332.6802	-368.52002	-954.24512	1239.6802	-438.52002	-76.245117	3755.6802	7194.48	-349.24512	680.68018
8001.21	-1714.1299	-718.3252	-309.79004	-791.12988	-1661.3252	482.20996	-432.12988	-2089.3252	12097.23	5755.5498	6681.02	-524.77002	887.5498	-1835.98	321.22998	3615.5498	8258.0195	-68.77002	1199.5498	-363.97998	685.22998	3591.5498	7932.02	-33.77002	3737.5498	7403.02	12262.23	3794.5498	1490.02	-596.77002	1280.5498	-1570.98	1449.0801	182.40479	11145.795	15253.08	42.404785	170.79492	98.080078	-2047.5952	-550.20508	564.08008	-2310.5952	-819.20508	1160.0801	-205.59521	7233.7949	1553.0801	-2236.5952
6897.415	1399.6099	1147.7349	-2325.585	118.60986	642.73486	-1821.585	-43.390137	221.73486	13035.745	3448.0801	8286.3799	-1704.2549	-210.91992	-119.62012	1070.7451	2194.0801	10704.38	-1508.2549	-926.91992	653.37988	-337.25488	2406.0801	10161.38	-1652.2549	361.08008	8939.3799	10855.745	2391.0801	1314.3799	-1153.2549	-641.91992	424.37988	110.28491	3202.71	9284.1602	14142.285	2608.71	-821.83984	1211.2849	303.70996	-345.83984	131.28491	356.70996	-216.83984	200.28491	2616.71	8494.1602	1093.2849	448.70996
7469.71	1641.9248	-1719.7002	667.70996	-601.0752	-3942.7002	863.70996	-175.0752	-1250.7002	11085.885	4076.8301	5417.4399	-101.11499	1476.8301	-826.56006	2955.885	1803.8301	8588.4395	277.88501	926.83008	-515.56006	522.88501	3213.8301	6516.4399	463.88501	662.83008	7058.4399	12426.885	1128.8301	-296.56006	-158.11499	-388.16992	-210.56006	766.09009	851.58008	9564.0098	15602.09	1983.5801	-576.99023	854.09009	-260.41992	-192.99023	-28.909912	-476.41992	77.009766	1450.0901	1979.5801	6598.0098	1065.0901	-297.41992
7592.3398	-1881.54	301.83008	197.34009	-2452.54	-690.16992	1345.3401	-1761.54	265.83008	1684.415	2518.8452	12147.12	-248.58496	302.84521	-184.87988	3356.415	1731.8452	12247.12	561.41504	888.84521	-180.87988	1398.415	1674.8452	11415.12	248.41504	525.84521	8251.1201	13794.415	3900.8452	1564.1201	-116.58496	165.84521	1346.1201	871.39502	2896.7852	11799.635	15748.395	4336.7852	77.634766	-718.60498	810.78516	-1826.3652	575.39502	1198.7852	-861.36523	354.39502	2602.7852	8741.6348	221.39502	1974.7852
8531.4355	-1113.48	1444.0151	-1052.5649	-1424.48	1546.0151	-697.56494	-1302.48	1999.0151	-30.094971	2638.4702	4335.7051	-676.09497	340.47021	-3130.2949	1665.905	2517.4702	6284.7051	-212.09497	-167.52979	-1958.2949	-358.09497	3118.4702	7518.7051	-148.09497	1900.4702	5897.7051	10088.905	2556.4702	-1046.2949	74.905029	1260.4702	-2392.2949	96.26001	2672.4551	6989.5352	14136.26	1520.4551	-2211.4648	-528.73999	92.455078	-3086.4648	-696.73999	-246.54492	-3060.4648	228.26001	3516.4551	5959.5352	-384.73999	1078.4551
6647.3799	-881.33984	1446.4399	-1024.6201	-651.33984	1945.4399	-784.62012	-1557.3398	910.43994	-2166.46	2255.0498	6433.8052	-1744.46	879.0498	1073.8052	33.540039	3540.0498	8840.8047	-1584.46	658.0498	663.80518	-2067.46	2558.0498	8245.8047	-1634.46	2202.0498	8815.8047	9899.54	2928.0498	1684.8052	-1465.46	671.0498	1465.8052	1031.885	474.27002	10208.064	14085.885	3770.27	-560.93506	-340.11499	-795.72998	-1183.9351	-247.11499	-765.72998	-1408.9351	81.88501	1207.27	7846.0649	-75.11499	-845.72998
6746.3101	-4117.7002	1990	584.31006	-3426.7002	189	1429.3101	-4176.7002	1867	-45.050049	-9.1547852	11047.67	501.94995	625.84521	992.66992	3686.95	1883.8452	11287.67	544.94995	354.84521	1307.6699	248.94995	2524.8452	8889.6699	555.94995	712.84521	9797.6699	11309.95	1506.8452	3607.6699	536.94995	1235.8452	1497.6699	1905.25	-22.169922	3726.6748	13203.25	-275.16992	-4240.3252	729.25	-2222.1699	-4246.3252	354.25	-2663.1699	-6440.3252	312.25	532.83008	2131.6748	862.25	-2183.1699
7593.3896	705.7749	-225.31982	667.38989	-20.225098	1100.6802	146.38989	198.7749	-536.31982	-10.879883	1395.645	8193.8555	-412.87988	1051.645	-935.14502	2643.1201	2233.645	9101.8555	-635.87988	-307.35498	-2688.145	427.12012	1868.645	8840.8555	-1304.8799	413.64502	6207.855	10792.12	3904.645	-840.14502	-748.87988	-329.35498	-1785.145	-1924.0449	2600.75	10022.314	12649.955	3582.75	2882.3149	-1772.0449	-14.25	1373.3149	-2080.0449	331.75	1070.3149	-1187.0449	2783.75	11438.314	-1876.0449	-31.25
3930.855	-692.25977	2995.2202	-1734.145	-1964.2598	911.22021	-1251.145	-1720.2598	414.22021	-1841.8052	1827.415	7700.0298	-1346.8052	258.41504	381.02979	1737.1948	1564.415	8740.0293	-956.80518	1490.415	-1045.9702	-338.80518	3248.415	8449.0293	-1510.8052	268.41504	11482.029	11812.195	2592.415	1758.0298	-465.80518	351.41504	303.02979	-1889.48	-115.16016	9952.0801	14734.52	-324.16016	724.08008	-2617.48	-432.16016	1398.0801	-3302.48	-1488.1602	503.08008	-2512.48	682.83984	8613.0801	-2277.48	-1633.1602
5220.5151	609.14014	1713.7949	-3055.4849	-1045.8599	1647.7949	-2681.4849	-1088.8599	1411.7949	748.35999	-746.06982	10293.67	1199.36	-1372.0698	-144.33008	4207.3599	-541.06982	11208.67	1566.36	-1420.0698	-25.330078	1230.36	-66.069824	9467.6699	1020.36	-1669.0698	10696.67	13480.36	495.93018	1540.6699	897.35999	-2502.0698	903.66992	1459.905	1490.1802	10844.295	16266.905	2784.1802	1651.2949	610.90503	468.18018	1298.2949	-389.09497	-138.81982	2075.2949	798.90503	1714.1802	10689.295	1020.905	-45.819824
6260.8198	1349.3101	3070.2598	-880.18018	572.31006	1561.2598	-196.18018	-158.68994	2006.2598	532.3999	2631.6001	9250.1504	1060.3999	-453.3999	1575.1499	3308.3999	471.6001	10211.15	538.3999	-1131.3999	816.1499	1138.3999	1403.6001	10901.15	829.3999	-217.3999	11823.15	12338.4	1235.6001	2774.1499	1135.3999	-125.3999	498.1499	1294.3401	1967.1548	4255.4805	16686.34	3674.1548	-3401.5195	1046.3401	500.15479	-3992.5195	301.34009	378.15479	-3204.5195	1379.3401	3316.1548	3865.4805	535.34009	929.15479
3820.4248	3314.96	4126.79	-3558.5752	64.959961	2997.79	-3110.5752	394.95996	2190.79	-934.5249	2117.865	14031.755	-307.5249	1411.865	1994.7549	2306.4751	3642.865	12259.755	181.4751	1405.865	2511.7549	502.4751	4507.8652	8848.7549	-571.5249	3120.865	10027.755	11041.475	4376.8652	2846.7549	-204.5249	1965.865	2040.7549	198.3999	1063.7798	6500.7852	14715.4	696.77979	-636.21484	-255.6001	-668.22021	3.7851562	-368.6001	-1241.2202	300.78516	747.3999	1559.7798	7690.7852	719.3999	-711.22021
6406.625	1852.5801	2264.7148	-1717.375	-172.41992	883.71484	-850.375	652.58008	830.71484	-1469.7251	3966.4551	11287.24	-275.7251	1740.4551	361.24023	721.2749	2495.4551	12189.24	-1421.7251	573.45508	1446.2402	-1039.7251	2515.4551	8325.2402	-1041.7251	2050.4551	11700.24	9434.2754	4130.4551	2023.2402	-647.7251	90.455078	517.24023	421.33496	255.1748	9807.0352	17321.336	1846.1748	-144.96484	515.33496	-1376.8252	-1056.9648	39.334961	-1353.8252	-791.96484	1741.335	832.1748	7982.0352	895.33496	-1172.8252
6465.7251	123.41504	-895.86523	274.7251	-696.58496	-3463.8652	588.7251	-321.58496	-2535.8652	188.77002	3009.6899	10866.415	996.77002	1421.6899	924.41504	3056.77	1963.6899	10859.415	-58.22998	918.68994	334.41504	599.77002	3812.6899	10571.415	-331.22998	3688.6899	7260.415	10625.77	2813.6899	1605.415	188.77002	435.68994	-119.58496	219.25488	2054.4302	9683.585	13672.255	2468.4302	475.58496	-754.74512	-239.56982	2453.585	-673.74512	305.43018	16.584961	1127.2549	952.43018	7128.585	409.25488	-741.56982
7405.5601	3261.9902	-986.87988	-927.43994	458.99023	-2642.8799	-564.43994	1003.9902	-2099.8799	1013.1951	-2488.73	6698.6553	1209.1951	-2770.73	-1995.3447	3877.1951	-846.72998	8376.6553	959.19507	-2482.73	-1336.3447	611.19507	-1449.73	5722.6553	752.19507	-993.72998	7932.6553	14064.195	-484.72998	527.65527	1148.1951	-2328.73	-323.34473	434.74512	1193.5449	12343.925	16283.745	-132.45508	727.9248	1144.7451	-2288.4551	1841.9248	270.74512	-1404.4551	916.9248	878.74512	756.54492	7744.9248	940.74512	-435.45508
6607.8149	1241.2451	2445.54	491.81494	318.24512	-131.45996	105.81494	1503.2451	1279.54	-867.15991	763.50488	9285.8701	-487.15991	-1285.4951	-215.12988	2854.8401	437.50488	10331.87	-329.15991	-950.49512	337.87012	8.8400879	1029.5049	8669.8701	-580.15991	-474.49512	7814.8701	13979.84	2231.5049	1824.8701	-993.15991	-701.49512	457.87012	-1185.7651	3050.6401	9163.6406	13437.234	3088.6401	-831.35986	-1558.7651	-160.35986	-2518.3599	-1823.7651	313.64014	-1495.3599	-1410.7651	1164.6401	5824.6401	-677.76514	515.64014
7280.5303	1275.3252	-669.60498	-1036.47	-308.6748	-1181.605	-537.46997	102.3252	-829.60498	533.57495	3195.71	9455.0752	1277.575	2076.71	-515.9248	3012.575	2098.71	12130.075	443.57495	2169.71	-853.9248	1129.575	2747.71	9452.0752	901.57495	2229.71	8912.0752	11410.575	3246.71	942.0752	325.57495	1550.71	1545.0752	2196.0649	1409.77	9765.6953	15821.064	1539.77	-565.30518	721.06494	-333.22998	-314.30518	-497.93506	-950.22998	-875.30518	1683.0649	769.77002	8560.6953	1299.0649	-1302.23
6620.4902	2029.105	4597.1748	-1080.51	1068.105	2106.1748	523.48999	-538.89502	1273.1748	688.8501	2345.1001	7512.415	93.850098	2000.1001	411.41504	2798.8501	2964.1001	9427.415	796.8501	2119.1001	-65.584961	552.8501	2425.1001	7835.415	-267.1499	1409.1001	7773.415	12719.85	2342.1001	872.41504	721.8501	1779.1001	2781.415	-573.96509	2567.27	7357.1001	16391.035	2112.27	-1570.8999	-624.96509	34.27002	-2559.8999	-1247.9651	-1096.73	-1860.8999	-530.96509	1559.27	7030.1001	-646.96509	-13.72998
7759.625	330.14014	2115.9702	10.625	-1241.8599	1280.9702	1978.625	-887.85986	1963.9702	73.985107	2266.4399	8300.8555	1075.9851	286.43994	1601.855	3491.9851	908.43994	9192.8555	680.98511	983.43994	-225.14502	1256.9851	969.43994	10509.855	-279.01489	296.43994	8350.8555	12284.985	1549.4399	1940.855	210.98511	21.439941	759.85498	-0.56005859	777.22998	9381.4502	16847.439	282.22998	-1119.5498	-891.56006	-645.77002	-949.5498	-1129.5601	-1359.77	-1661.5498	-549.56006	348.22998	6681.4502	-706.56006	-834.77002
10319.95	1541.3999	-2083.5352	1776.95	-205.6001	-2467.5352	2335.95	714.3999	-4079.5352	970.81006	-1366.3398	6260.9551	-0.18994141	-2218.3398	-3158.0449	2793.8101	-1109.3398	5555.9551	527.81006	-2775.3398	-3448.0449	1396.8101	-277.33984	4135.9551	-24.189941	-1523.3398	2719.9551	13716.811	188.66016	-3556.0449	375.81006	-2859.3398	-4610.0449	-136.06494	2463.1602	7312.21	14470.936	2897.1602	-1203.79	-566.06494	-368.83984	-1447.79	-565.06494	230.16016	-1691.79	-321.06494	557.16016	8340.21	-334.06494	-309.83984
6828.3999	858.3252	2342.1899	-1032.6001	-578.6748	-816.81006	664.3999	-303.6748	1800.1899	-342.65991	738.58008	9157.2451	-155.65991	381.58008	944.24512	2028.3401	2795.5801	9729.2451	728.34009	200.58008	2277.2451	260.34009	2152.5801	9457.2451	-68.659912	481.58008	10742.245	10746.34	2300.5801	1789.2451	291.34009	30.580078	1813.2451	1742.0049	2095.5649	9098.25	15885.005	3686.5649	-2714.75	941.00488	1409.5649	-1269.75	1405.0049	1568.5649	-1639.75	1238.0049	3577.5649	6244.25	1591.0049	1940.5649
[truncated: 706 more columns]
