# Supplementary material for: Cochaperones convey the energy of ATP hydrolysis for directional action of Hsp90
Source: Nat Commun. 2024 Jan 17;15:569. doi: 10.1038/s41467-024-44847-6 (PMC10794413; doi:10.1038/s41467-024-44847-6)
Supplement: Supplementary file 6 — Source Data [file 41467_2024_44847_MOESM6_ESM.zip › SourceData_ProteinMeasurements/6_Cdc37-Hsp90+Hsp90+Aha1+Sba1+Ste11+ATP/Dataset1_Cdc37-Hsp90+Hsp90+Aha1+Sba1+Ste11+ATP.txt]

g_g_x36_y73_M1	r_g_x35_y74_M1	r_r_x35_y74_M1	g_g_x59_y111_M1	r_g_x57_y114_M1	r_r_x57_y114_M1	g_g_x66_y139_M1	r_g_x64_y142_M1	r_r_x64_y142_M1	g_g_x23_y90_M1	r_g_x21_y92_M1	r_r_x21_y92_M1	g_g_x44_y23_M2	r_g_x44_y23_M2	r_r_x44_y23_M2	g_g_x37_y15_M2	r_g_x37_y15_M2	r_r_x37_y15_M2	g_g_x43_y127_M2	r_g_x41_y130_M2	r_r_x41_y130_M2	g_g_x51_y89_M2	r_g_x49_y91_M2	r_r_x49_y91_M2	g_g_x65_y70_M2	r_g_x64_y72_M2	r_r_x64_y72_M2	g_g_x16_y6_M2	r_g_x16_y6_M2	r_r_x16_y6_M2	g_g_x77_y66_M4	r_g_x76_y68_M4	r_r_x76_y68_M4	g_g_x53_y9_M4	r_g_x53_y9_M4	r_r_x53_y9_M4	g_g_x12_y2_M4	r_g_x12_y1_M4	r_r_x12_y1_M4	g_g_x76_y49_M4	r_g_x75_y51_M4	r_r_x75_y51_M4	g_g_x47_y111_M4	r_g_x45_y113_M4	r_r_x45_y113_M4	g_g_x24_y79_M4	r_g_x22_y80_M4	r_r_x22_y80_M4	g_g_x3_y23_M4	r_g_x2_y23_M4	r_r_x2_y23_M4	g_g_x30_y94_M4	r_g_x28_y96_M4	r_r_x28_y96_M4	g_g_x41_y100_M5	r_g_x39_y102_M5	r_r_x39_y102_M5	g_g_x24_y73_M5	r_g_x22_y74_M5	r_r_x22_y74_M5	g_g_x78_y13_M5	r_g_x78_y14_M5	r_r_x78_y14_M5	g_g_x39_y54_M5	r_g_x38_y55_M5	r_r_x38_y55_M5	g_g_x83_y25_M5	r_g_x83_y26_M5	r_r_x83_y26_M5	g_g_x44_y85_M5	r_g_x42_y87_M5	r_r_x42_y87_M5	g_g_x72_y146_M5	r_g_x70_y150_M5	r_r_x70_y150_M5	g_g_x68_y115_M5	r_g_x66_y118_M5	r_r_x66_y118_M5	g_g_x79_y14_M7	r_g_x79_y15_M7	r_r_x79_y15_M7	g_g_x63_y57_M7	r_g_x62_y59_M7	r_r_x62_y59_M7	g_g_x16_y108_M7	r_g_x14_y110_M7	r_r_x14_y110_M7	g_g_x18_y78_M7	r_g_x16_y79_M7	r_r_x16_y79_M7	g_g_x3_y38_M9	r_g_x2_y38_M9	r_r_x2_y38_M9	g_g_x58_y4_M9	r_g_x58_y4_M9	r_r_x58_y4_M9	g_g_x15_y5_M9	r_g_x15_y5_M9	r_r_x15_y5_M9	g_g_x23_y83_M9	r_g_x21_y85_M9	r_r_x21_y85_M9	g_g_x21_y39_M10	r_g_x20_y39_M10	r_r_x20_y39_M10	g_g_x71_y88_M10	r_g_x70_y90_M10	r_r_x70_y90_M10	g_g_x72_y47_M11	r_g_x71_y48_M11	r_r_x71_y48_M11	g_g_x29_y22_M11	r_g_x28_y22_M11	r_r_x28_y22_M11	g_g_x35_y80_M11	r_g_x33_y82_M11	r_r_x33_y82_M11	g_g_x37_y96_M11	r_g_x35_y98_M11	r_r_x35_y98_M11	g_g_x28_y120_M11	r_g_x26_y122_M11	r_r_x26_y122_M11	g_g_x79_y22_M14	r_g_x79_y23_M14	r_r_x79_y23_M14	g_g_x81_y101_M14	r_g_x80_y104_M14	r_r_x80_y104_M14	g_g_x35_y19_M15	r_g_x35_y19_M15	r_r_x35_y19_M15	g_g_x26_y86_M15	r_g_x24_y88_M15	r_r_x24_y88_M15	g_g_x78_y90_M15	r_g_x77_y92_M15	r_r_x77_y92_M15	g_g_x72_y94_M18	r_g_x71_y97_M18	r_r_x71_y97_M18	g_g_x38_y50_M18	r_g_x37_y51_M18	r_r_x37_y51_M18	g_g_x25_y81_M18	r_g_x23_y82_M18	r_r_x23_y82_M18	g_g_x4_y22_M20	r_g_x3_y22_M20	r_r_x3_y22_M20	g_g_x58_y15_M23	r_g_x58_y15_M23	r_r_x58_y15_M23	g_g_x75_y40_M23	r_g_x75_y41_M23	r_r_x75_y41_M23	g_g_x35_y61_M23	r_g_x34_y62_M23	r_r_x34_y62_M23	g_g_x29_y74_M25	r_g_x27_y75_M25	r_r_x27_y75_M25	g_g_x61_y77_M26	r_g_x60_y79_M26	r_r_x60_y79_M26	g_g_x18_y1_M27	r_g_x18_y1_M27	r_r_x18_y1_M27	g_g_x59_y123_M27	r_g_x57_y126_M27	r_r_x57_y126_M27	g_g_x60_y73_M27	r_g_x59_y75_M27	r_r_x59_y75_M27	g_g_x57_y117_M27	r_g_x55_y120_M27	r_r_x55_y120_M27	g_g_x59_y81_M30	r_g_x58_y83_M30	r_r_x58_y83_M30	g_g_x55_y10_M31	r_g_x55_y10_M31	r_r_x55_y10_M31	g_g_x72_y76_M31	r_g_x71_y78_M31	r_r_x71_y78_M31	g_g_x14_y118_M32	r_g_x12_y120_M32	r_r_x12_y120_M32	g_g_x6_y49_M33	r_g_x5_y49_M33	r_r_x5_y49_M33	g_g_x15_y20_M33	r_g_x14_y20_M33	r_r_x14_y20_M33	g_g_x6_y77_M33	r_g_x4_y78_M33	r_r_x4_y78_M33	g_g_x65_y98_M33	r_g_x63_y100_M33	r_r_x63_y100_M33	g_g_x43_y26_M34	r_g_x42_y27_M34	r_r_x42_y27_M34	g_g_x54_y51_M36	r_g_x53_y52_M36	r_r_x53_y52_M36	g_g_x5_y33_M36	r_g_x4_y33_M36	r_r_x4_y33_M36	g_g_x58_y111_M36	r_g_x56_y114_M36	r_r_x56_y114_M36	g_g_x34_y45_M36	r_g_x33_y46_M36	r_r_x33_y46_M36	g_g_x27_y24_M37	r_g_x26_y24_M37	r_r_x26_y24_M37	g_g_x30_y103_M37	r_g_x28_y105_M37	r_r_x28_y105_M37	g_g_x46_y42_M37	r_g_x45_y43_M37	r_r_x45_y43_M37	g_g_x25_y74_M37	r_g_x23_y75_M37	r_r_x23_y75_M37	g_g_x70_y142_M37	r_g_x68_y146_M37	r_r_x68_y146_M37	g_g_x43_y90_M37	r_g_x41_y92_M37	r_r_x41_y92_M37	g_g_x57_y37_M41	r_g_x56_y38_M41	r_r_x56_y38_M41	g_g_x37_y72_M41	r_g_x36_y73_M41	r_r_x36_y73_M41	g_g_x60_y57_M41	r_g_x59_y58_M41	r_r_x59_y58_M41	g_g_x18_y46_M43	r_g_x17_y47_M43	r_r_x17_y47_M43	g_g_x80_y35_M43	r_g_x80_y36_M43	r_r_x80_y36_M43	g_g_x35_y54_M47	r_g_x34_y55_M47	r_r_x34_y55_M47	g_g_x55_y39_M47	r_g_x54_y40_M47	r_r_x54_y40_M47	g_g_x12_y58_M49	r_g_x11_y59_M49	r_r_x11_y59_M49	g_g_x4_y98_M49	r_g_x2_y100_M49	r_r_x2_y100_M49	g_g_x17_y83_M49	r_g_x15_y84_M49	r_r_x15_y84_M49	g_g_x13_y72_M49	r_g_x11_y73_M49	r_r_x11_y73_M49	g_g_x43_y125_M49	r_g_x41_y128_M49	r_r_x41_y128_M49	g_g_x65_y60_M50	r_g_x64_y62_M50	r_r_x64_y62_M50	g_g_x19_y100_M50	r_g_x17_y102_M50	r_r_x17_y102_M50	g_g_x59_y77_M52	r_g_x58_y79_M52	r_r_x58_y79_M52	g_g_x46_y152_M52	r_g_x43_y155_M52	r_r_x43_y155_M52	g_g_x33_y11_M53	r_g_x33_y11_M53	r_r_x33_y11_M53	g_g_x54_y43_M53	r_g_x53_y44_M53	r_r_x53_y44_M53	g_g_x22_y92_M53	r_g_x20_y94_M53	r_r_x20_y94_M53	g_g_x77_y103_M53	r_g_x75_y106_M53	r_r_x75_y106_M53	g_g_x53_y42_M56	r_g_x52_y43_M56	r_r_x52_y43_M56	g_g_x68_y63_M56	r_g_x67_y65_M56	r_r_x67_y65_M56	g_g_x79_y2_M56	r_g_x79_y2_M56	r_r_x79_y2_M56	g_g_x76_y129_M61	r_g_x74_y132_M61	r_r_x74_y132_M61	g_g_x46_y17_M65	r_g_x46_y17_M65	r_r_x46_y17_M65	g_g_x14_y44_M65	r_g_x13_y44_M65	r_r_x13_y44_M65	g_g_x54_y98_M68	r_g_x52_y100_M68	r_r_x52_y100_M68	g_g_x49_y97_M71	r_g_x47_y99_M71	r_r_x47_y99_M71	g_g_x31_y129_M75	r_g_x28_y132_M75	r_r_x28_y132_M75	g_g_x27_y66_M75	r_g_x26_y67_M75	r_r_x26_y67_M75	g_g_x8_y28_M75	r_g_x7_y28_M75	r_r_x7_y28_M75	g_g_x34_y114_M75	r_g_x32_y116_M75	r_r_x32_y116_M75	g_g_x24_y18_M75	r_g_x23_y18_M75	r_r_x23_y18_M75	g_g_x52_y85_M75	r_g_x50_y87_M75	r_r_x50_y87_M75	g_g_x68_y10_M75	r_g_x68_y10_M75	r_r_x68_y10_M75	g_g_x18_y113_M75	r_g_x16_y115_M75	r_r_x16_y115_M75	g_g_x13_y69_M75	r_g_x11_y70_M75	r_r_x11_y70_M75	g_g_x82_y9_M75	r_g_x82_y10_M75	r_r_x82_y10_M75	g_g_x79_y81_M76	r_g_x78_y83_M76	r_r_x78_y83_M76	g_g_x7_y84_M76	r_g_x5_y85_M76	r_r_x5_y85_M76	g_g_x9_y11_M77	r_g_x8_y11_M77	r_r_x8_y11_M77	g_g_x29_y40_M78	r_g_x28_y41_M78	r_r_x28_y41_M78	g_g_x9_y53_M78	r_g_x8_y54_M78	r_r_x8_y54_M78	g_g_x24_y33_M78	r_g_x23_y33_M78	r_r_x23_y33_M78	g_g_x50_y47_M78	r_g_x49_y48_M78	r_r_x49_y48_M78	g_g_x36_y31_M78	r_g_x35_y32_M78	r_r_x35_y32_M78	g_g_x21_y84_M78	r_g_x19_y86_M78	r_r_x19_y86_M78	g_g_x79_y6_M79	r_g_x79_y7_M79	r_r_x79_y7_M79	g_g_x11_y117_M79	r_g_x9_y119_M79	r_r_x9_y119_M79	g_g_x5_y51_M79	r_g_x4_y51_M79	r_r_x4_y51_M79	g_g_x53_y103_M79	r_g_x51_y105_M79	r_r_x51_y105_M79	g_g_x16_y68_M79	r_g_x14_y69_M79	r_r_x14_y69_M79	g_g_x71_y52_M79	r_g_x70_y54_M79	r_r_x70_y54_M79	g_g_x47_y17_M79	r_g_x47_y17_M79	r_r_x47_y17_M79	g_g_x11_y165_M80	r_g_x8_y168_M80	r_r_x8_y168_M80	g_g_x46_y3_M82	r_g_x46_y3_M82	r_r_x46_y3_M82	g_g_x11_y159_M82	r_g_x8_y162_M82	r_r_x8_y162_M82	g_g_x52_y81_M83	r_g_x51_y83_M83	r_r_x51_y83_M83	g_g_x13_y154_M83	r_g_x10_y157_M83	r_r_x10_y157_M83	g_g_x68_y37_M83	r_g_x68_y38_M83	r_r_x68_y38_M83	g_g_x44_y60_M84	r_g_x43_y61_M84	r_r_x43_y61_M84	g_g_x59_y123_M84	r_g_x57_y126_M84	r_r_x57_y126_M84	g_g_x6_y146_M84	r_g_x3_y149_M84	r_r_x3_y149_M84	g_g_x67_y144_M85	r_g_x64_y148_M85	r_r_x64_y148_M85	g_g_x62_y160_M85	r_g_x59_y164_M85	r_r_x59_y164_M85	g_g_x24_y122_M85	r_g_x22_y124_M85	r_r_x22_y124_M85	g_g_x42_y40_M88	r_g_x41_y41_M88	r_r_x41_y41_M88	g_g_x75_y140_M88	r_g_x73_y144_M88	r_r_x73_y144_M88	g_g_x16_y7_M88	r_g_x16_y7_M88	r_r_x16_y7_M88	g_g_x83_y131_M88	r_g_x81_y134_M88	r_r_x81_y134_M88	g_g_x72_y146_M88	r_g_x70_y150_M88	r_r_x70_y150_M88	g_g_x6_y165_M88	r_g_x3_y168_M88	r_r_x3_y168_M88	g_g_x37_y161_M88	r_g_x34_y164_M88	r_r_x34_y164_M88	g_g_x79_y125_M89	r_g_x77_y128_M89	r_r_x77_y128_M89	g_g_x53_y68_M89	r_g_x52_y70_M89	r_r_x52_y70_M89	g_g_x50_y83_M89	r_g_x49_y85_M89	r_r_x49_y85_M89	g_g_x20_y85_M89	r_g_x18_y86_M89	r_r_x18_y86_M89	g_g_x39_y35_M90	r_g_x38_y36_M90	r_r_x38_y36_M90	g_g_x74_y140_M90	r_g_x72_y144_M90	r_r_x72_y144_M90	g_g_x4_y71_M90	r_g_x2_y72_M90	r_r_x2_y72_M90	g_g_x63_y135_M90	r_g_x61_y138_M90	r_r_x61_y138_M90	g_g_x32_y86_M90	r_g_x30_y88_M90	r_r_x30_y88_M90	g_g_x78_y146_M90	r_g_x76_y150_M90	r_r_x76_y150_M90	g_g_x71_y130_M90	r_g_x69_y133_M90	r_r_x69_y133_M90	g_g_x47_y100_M90	r_g_x45_y102_M90	r_r_x45_y102_M90	g_g_x59_y71_M90	r_g_x58_y73_M90	r_r_x58_y73_M90	g_g_x67_y26_M91	r_g_x67_y27_M91	r_r_x67_y27_M91	g_g_x64_y119_M91	r_g_x62_y122_M91	r_r_x62_y122_M91	g_g_x78_y30_M91	r_g_x78_y31_M91	r_r_x78_y31_M91	g_g_x41_y86_M91	r_g_x39_y88_M91	r_r_x39_y88_M91	g_g_x39_y35_M92	r_g_x38_y36_M92	r_r_x38_y36_M92	g_g_x47_y7_M92	r_g_x47_y7_M92	r_r_x47_y7_M92	g_g_x71_y150_M92	r_g_x68_y154_M92	r_r_x68_y154_M92	g_g_x23_y32_M92	r_g_x22_y32_M92	r_r_x22_y32_M92	g_g_x69_y31_M93	r_g_x69_y32_M93	r_r_x69_y32_M93	g_g_x58_y119_M93	r_g_x56_y122_M93	r_r_x56_y122_M93	g_g_x71_y77_M94	r_g_x70_y79_M94	r_r_x70_y79_M94	g_g_x42_y26_M95	r_g_x41_y26_M95	r_r_x41_y26_M95	g_g_x29_y69_M95	r_g_x28_y70_M95	r_r_x28_y70_M95	g_g_x56_y67_M95	r_g_x55_y69_M95	r_r_x55_y69_M95	g_g_x83_y33_M96	r_g_x83_y34_M96	r_r_x83_y34_M96	g_g_x41_y84_M96	r_g_x39_y86_M96	r_r_x39_y86_M96	g_g_x68_y115_M98	r_g_x66_y118_M98	r_r_x66_y118_M98	g_g_x61_y87_M98	r_g_x60_y89_M98	r_r_x60_y89_M98	g_g_x32_y74_M98	r_g_x31_y75_M98	r_r_x31_y75_M98	g_g_x37_y81_M98	r_g_x35_y83_M98	r_r_x35_y83_M98	g_g_x33_y101_M98	r_g_x31_y103_M98	r_r_x31_y103_M98	g_g_x77_y121_M98	r_g_x75_y124_M98	r_r_x75_y124_M98	g_g_x52_y63_M99	r_g_x51_y65_M99	r_r_x51_y65_M99	g_g_x82_y6_M99	r_g_x82_y7_M99	r_r_x82_y7_M99	g_g_x15_y72_M100	r_g_x13_y73_M100	r_r_x13_y73_M100	g_g_x57_y66_M101	r_g_x56_y68_M101	r_r_x56_y68_M101	g_g_x18_y95_M101	r_g_x16_y97_M101	r_r_x16_y97_M101	g_g_x69_y78_M101	r_g_x68_y80_M101	r_r_x68_y80_M101	g_g_x75_y81_M101	r_g_x74_y83_M101	r_r_x74_y83_M101	g_g_x33_y137_M101	r_g_x30_y140_M101	r_r_x30_y140_M101	g_g_x5_y67_M101	r_g_x3_y68_M101	r_r_x3_y68_M101	g_g_x26_y87_M101	r_g_x24_y89_M101	r_r_x24_y89_M101	g_g_x71_y61_M101	r_g_x70_y63_M101	r_r_x70_y63_M101	g_g_x4_y77_M102	r_g_x2_y78_M102	r_r_x2_y78_M102	g_g_x73_y134_M102	r_g_x71_y137_M102	r_r_x71_y137_M102	g_g_x31_y153_M102	r_g_x28_y156_M102	r_r_x28_y156_M102	g_g_x79_y116_M102	r_g_x77_y119_M102	r_r_x77_y119_M102	g_g_x80_y81_M102	r_g_x79_y83_M102	r_r_x79_y83_M102	g_g_x33_y4_M102	r_g_x33_y4_M102	r_r_x33_y4_M102	g_g_x73_y18_M103	r_g_x73_y19_M103	r_r_x73_y19_M103	g_g_x27_y140_M103	r_g_x24_y143_M103	r_r_x24_y143_M103	g_g_x13_y64_M103	r_g_x12_y65_M103	r_r_x12_y65_M103	g_g_x35_y4_M103	r_g_x35_y4_M103	r_r_x35_y4_M103	g_g_x20_y80_M103	r_g_x18_y81_M103	r_r_x18_y81_M103	g_g_x46_y96_M103	r_g_x44_y98_M103	r_r_x44_y98_M103	g_g_x18_y48_M103	r_g_x17_y49_M103	r_r_x17_y49_M103	g_g_x10_y164_M103	r_g_x7_y167_M103	r_r_x7_y167_M103	g_g_x63_y19_M104	r_g_x63_y20_M104	r_r_x63_y20_M104	g_g_x46_y63_M106	r_g_x45_y64_M106	r_r_x45_y64_M106	g_g_x75_y130_M106	r_g_x73_y133_M106	r_r_x73_y133_M106	g_g_x57_y4_M106	r_g_x57_y4_M106	r_r_x57_y4_M106	g_g_x60_y6_M107	r_g_x60_y6_M107	r_r_x60_y6_M107	g_g_x38_y62_M107	r_g_x37_y63_M107	r_r_x37_y63_M107	g_g_x6_y68_M107	r_g_x4_y69_M107	r_r_x4_y69_M107	g_g_x47_y32_M107	r_g_x46_y33_M107	r_r_x46_y33_M107	g_g_x73_y130_M107	r_g_x71_y133_M107	r_r_x71_y133_M107	g_g_x57_y86_M107	r_g_x56_y88_M107	r_r_x56_y88_M107	g_g_x27_y94_M107	r_g_x25_y96_M107	r_r_x25_y96_M107	g_g_x53_y134_M108	r_g_x51_y137_M108	r_r_x51_y137_M108	g_g_x80_y49_M108	r_g_x79_y51_M108	r_r_x79_y51_M108	g_g_x43_y76_M110	r_g_x42_y78_M110	r_r_x42_y78_M110	g_g_x20_y28_M110	r_g_x19_y28_M110	r_r_x19_y28_M110	g_g_x72_y33_M110	r_g_x72_y34_M110	r_r_x72_y34_M110	g_g_x25_y18_M110	r_g_x24_y18_M110	r_r_x24_y18_M110	g_g_x79_y153_M114	r_g_x76_y157_M114	r_r_x76_y157_M114	g_g_x23_y10_M115	r_g_x23_y10_M115	r_r_x23_y10_M115	g_g_x83_y15_M115	r_g_x83_y16_M115	r_r_x83_y16_M115	g_g_x12_y104_M200	r_g_x10_y106_M200	r_r_x10_y106_M200	g_g_x80_y116_M200	r_g_x78_y119_M200	r_r_x78_y119_M200	g_g_x81_y92_M200	r_g_x80_y95_M200	r_r_x80_y95_M200	g_g_x17_y12_M202	r_g_x16_y12_M202	r_r_x16_y12_M202	g_g_x41_y24_M202	r_g_x40_y24_M202	r_r_x40_y24_M202	g_g_x11_y27_M202	r_g_x10_y27_M202	r_r_x10_y27_M202	g_g_x80_y47_M202	r_g_x79_y49_M202	r_r_x79_y49_M202	g_g_x47_y140_M202	r_g_x44_y143_M202	r_r_x44_y143_M202	g_g_x57_y26_M202	r_g_x57_y27_M202	r_r_x57_y27_M202	g_g_x76_y48_M202	r_g_x75_y50_M202	r_r_x75_y50_M202	g_g_x22_y135_M202	r_g_x19_y138_M202	r_r_x19_y138_M202	g_g_x60_y89_M204	r_g_x58_y91_M204	r_r_x58_y91_M204	g_g_x52_y130_M204	r_g_x50_y133_M204	r_r_x50_y133_M204	g_g_x46_y112_M204	r_g_x44_y114_M204	r_r_x44_y114_M204	g_g_x16_y160_M204	r_g_x13_y163_M204	r_r_x13_y163_M204	g_g_x74_y101_M204	r_g_x72_y104_M204	r_r_x72_y104_M204	g_g_x20_y80_M205	r_g_x18_y81_M205	r_r_x18_y81_M205	g_g_x26_y28_M205	r_g_x25_y28_M205	r_r_x25_y28_M205	g_g_x75_y123_M206	r_g_x73_y126_M206	r_r_x73_y126_M206	g_g_x25_y19_M206	r_g_x24_y19_M206	r_r_x24_y19_M206	g_g_x37_y131_M208	r_g_x34_y134_M208	r_r_x34_y134_M208	g_g_x57_y98_M208	r_g_x55_y100_M208	r_r_x55_y100_M208	g_g_x60_y110_M208	r_g_x58_y113_M208	r_r_x58_y113_M208	g_g_x27_y99_M209	r_g_x25_y101_M209	r_r_x25_y101_M209	g_g_x18_y44_M209	r_g_x17_y45_M209	r_r_x17_y45_M209	g_g_x44_y146_M209	r_g_x41_y149_M209	r_r_x41_y149_M209	g_g_x65_y149_M209	r_g_x62_y153_M209	r_r_x62_y153_M209	g_g_x5_y57_M211	r_g_x4_y58_M211	r_r_x4_y58_M211	g_g_x77_y1_M211	r_g_x77_y1_M211	r_r_x77_y1_M211	g_g_x60_y16_M211	r_g_x60_y17_M211	r_r_x60_y17_M211	g_g_x66_y73_M211	r_g_x65_y75_M211	r_r_x65_y75_M211	g_g_x26_y87_M211	r_g_x24_y89_M211	r_r_x24_y89_M211	g_g_x78_y54_M212	r_g_x77_y56_M212	r_r_x77_y56_M212	g_g_x8_y123_M212	r_g_x5_y125_M212	r_r_x5_y125_M212	g_g_x15_y152_M212	r_g_x12_y155_M212	r_r_x12_y155_M212	g_g_x35_y25_M213	r_g_x34_y25_M213	r_r_x34_y25_M213	g_g_x19_y16_M213	r_g_x18_y16_M213	r_r_x18_y16_M213	g_g_x6_y125_M213	r_g_x3_y127_M213	r_r_x3_y127_M213	g_g_x26_y6_M213	r_g_x26_y6_M213	r_r_x26_y6_M213	g_g_x40_y90_M214	r_g_x38_y92_M214	r_r_x38_y92_M214	g_g_x19_y86_M214	r_g_x17_y87_M214	r_r_x17_y87_M214	g_g_x5_y109_M214	r_g_x3_y111_M214	r_r_x3_y111_M214	g_g_x69_y99_M214	r_g_x67_y102_M214	r_r_x67_y102_M214	g_g_x69_y114_M214	r_g_x67_y117_M214	r_r_x67_y117_M214	g_g_x47_y57_M215	r_g_x46_y58_M215	r_r_x46_y58_M215	g_g_x77_y139_M216	r_g_x75_y143_M216	r_r_x75_y143_M216	g_g_x76_y135_M216	r_g_x74_y138_M216	r_r_x74_y138_M216	g_g_x21_y138_M216	r_g_x18_y141_M216	r_r_x18_y141_M216	g_g_x22_y164_M217	r_g_x19_y167_M217	r_r_x19_y167_M217	g_g_x46_y81_M217	r_g_x44_y83_M217	r_r_x44_y83_M217	g_g_x36_y163_M217	r_g_x33_y167_M217	r_r_x33_y167_M217	g_g_x32_y135_M218	r_g_x29_y138_M218	r_r_x29_y138_M218	g_g_x54_y110_M218	r_g_x52_y113_M218	r_r_x52_y113_M218	g_g_x48_y58_M220	r_g_x47_y59_M220	r_r_x47_y59_M220	g_g_x21_y53_M220	r_g_x20_y54_M220	r_r_x20_y54_M220	g_g_x82_y113_M220	r_g_x80_y116_M220	r_r_x80_y116_M220	g_g_x8_y136_M221	r_g_x5_y139_M221	r_r_x5_y139_M221	g_g_x22_y133_M221	r_g_x19_y136_M221	r_r_x19_y136_M221	g_g_x38_y41_M224	r_g_x37_y42_M224	r_r_x37_y42_M224	g_g_x70_y10_M224	r_g_x70_y11_M224	r_r_x70_y11_M224	g_g_x64_y115_M224	r_g_x62_y118_M224	r_r_x62_y118_M224	g_g_x41_y156_M224	r_g_x38_y159_M224	r_r_x38_y159_M224	g_g_x79_y140_M224	r_g_x77_y144_M224	r_r_x77_y144_M224	g_g_x7_y125_M225	r_g_x4_y127_M225	r_r_x4_y127_M225	g_g_x53_y146_M225	r_g_x50_y149_M225	r_r_x50_y149_M225	g_g_x79_y118_M228	r_g_x77_y121_M228	r_r_x77_y121_M228	g_g_x7_y10_M228	r_g_x6_y10_M228	r_r_x6_y10_M228	g_g_x59_y8_M228	r_g_x59_y8_M228	r_r_x59_y8_M228	g_g_x16_y33_M228	r_g_x15_y33_M228	r_r_x15_y33_M228	g_g_x38_y149_M230	r_g_x35_y152_M230	r_r_x35_y152_M230	g_g_x8_y16_M231	r_g_x7_y16_M231	r_r_x7_y16_M231	g_g_x13_y13_M233	r_g_x12_y13_M233	r_r_x12_y13_M233	g_g_x19_y133_M233	r_g_x16_y136_M233	r_r_x16_y136_M233	g_g_x53_y22_M233	r_g_x53_y23_M233	r_r_x53_y23_M233	g_g_x23_y5_M233	r_g_x23_y5_M233	r_r_x23_y5_M233	g_g_x8_y48_M236	r_g_x7_y48_M236	r_r_x7_y48_M236	g_g_x61_y36_M236	r_g_x60_y37_M236	r_r_x60_y37_M236	g_g_x81_y11_M236	r_g_x81_y12_M236	r_r_x81_y12_M236	g_g_x77_y83_M236	r_g_x76_y85_M236	r_r_x76_y85_M236	g_g_x67_y69_M236	r_g_x66_y71_M236	r_r_x66_y71_M236	g_g_x38_y10_M237	r_g_x38_y10_M237	r_r_x38_y10_M237	g_g_x45_y7_M237	r_g_x45_y7_M237	r_r_x45_y7_M237	g_g_x68_y10_M237	r_g_x68_y10_M237	r_r_x68_y10_M237	g_g_x72_y22_M237	r_g_x72_y23_M237	r_r_x72_y23_M237	g_g_x16_y166_M251	r_g_x13_y169_M251	r_r_x13_y169_M251	g_g_x9_y113_M251	r_g_x7_y115_M251	r_r_x7_y115_M251	g_g_x22_y88_M251	r_g_x20_y90_M251	r_r_x20_y90_M251	g_g_x59_y153_M251	r_g_x56_y157_M251	r_r_x56_y157_M251	g_g_x35_y162_M251	r_g_x32_y165_M251	r_r_x32_y165_M251	g_g_x40_y2_M251	r_g_x40_y2_M251	r_r_x40_y2_M251	g_g_x68_y71_M252	r_g_x67_y73_M252	r_r_x67_y73_M252	g_g_x67_y11_M252	r_g_x67_y11_M252	r_r_x67_y11_M252	g_g_x71_y130_M252	r_g_x69_y133_M252	r_r_x69_y133_M252	g_g_x49_y154_M252	r_g_x46_y157_M252	r_r_x46_y157_M252	g_g_x27_y73_M253	r_g_x25_y74_M253	r_r_x25_y74_M253	g_g_x13_y74_M253	r_g_x11_y75_M253	r_r_x11_y75_M253	g_g_x21_y43_M253	r_g_x20_y44_M253	r_r_x20_y44_M253	g_g_x48_y7_M253	r_g_x48_y7_M253	r_r_x48_y7_M253	g_g_x40_y64_M256	r_g_x39_y65_M256	r_r_x39_y65_M256	g_g_x37_y38_M256	r_g_x36_y39_M256	r_r_x36_y39_M256	g_g_x4_y128_M256	r_g_x1_y130_M256	r_r_x1_y130_M256	g_g_x21_y148_M256	r_g_x18_y151_M256	r_r_x18_y151_M256	g_g_x8_y54_M256	r_g_x7_y55_M256	r_r_x7_y55_M256	g_g_x80_y53_M256	r_g_x79_y55_M256	r_r_x79_y55_M256	g_g_x79_y25_M256	r_g_x79_y26_M256	r_r_x79_y26_M256	g_g_x39_y23_M256	r_g_x38_y23_M256	r_r_x38_y23_M256	g_g_x67_y88_M256	r_g_x66_y90_M256	r_r_x66_y90_M256	g_g_x10_y19_M259	r_g_x9_y19_M259	r_r_x9_y19_M259	g_g_x14_y128_M259	r_g_x11_y130_M259	r_r_x11_y130_M259	g_g_x12_y123_M259	r_g_x9_y125_M259	r_r_x9_y125_M259	g_g_x49_y94_M259	r_g_x47_y96_M259	r_r_x47_y96_M259	g_g_x73_y8_M261	r_g_x73_y9_M261	r_r_x73_y9_M261	g_g_x57_y101_M261	r_g_x55_y103_M261	r_r_x55_y103_M261	g_g_x74_y51_M261	r_g_x73_y53_M261	r_r_x73_y53_M261	g_g_x43_y66_M261	r_g_x42_y67_M261	r_r_x42_y67_M261	g_g_x37_y95_M261	r_g_x35_y97_M261	r_r_x35_y97_M261	g_g_x50_y13_M261	r_g_x50_y13_M261	r_r_x50_y13_M261	g_g_x22_y2_M262	r_g_x22_y2_M262	r_r_x22_y2_M262	g_g_x6_y100_M262	r_g_x4_y102_M262	r_r_x4_y102_M262	g_g_x57_y126_M262	r_g_x55_y129_M262	r_r_x55_y129_M262	g_g_x9_y56_M264	r_g_x8_y57_M264	r_r_x8_y57_M264	g_g_x9_y56_M264_X	r_g_x8_y57_M264_X	r_r_x8_y57_M264_X	g_g_x67_y30_M267	r_g_x67_y31_M267	r_r_x67_y31_M267	g_g_x41_y18_M267	r_g_x41_y18_M267	r_r_x41_y18_M267	g_g_x65_y77_M267	r_g_x64_y79_M267	r_r_x64_y79_M267	g_g_x27_y84_M267	r_g_x25_y86_M267	r_r_x25_y86_M267	g_g_x18_y26_M269	r_g_x17_y26_M269	r_r_x17_y26_M269	g_g_x24_y132_M269	r_g_x21_y135_M269	r_r_x21_y135_M269	g_g_x47_y40_M270	r_g_x46_y41_M270	r_r_x46_y41_M270	g_g_x24_y109_M270	r_g_x22_y111_M270	r_r_x22_y111_M270	g_g_x50_y90_M270	r_g_x48_y92_M270	r_r_x48_y92_M270	g_g_x79_y13_M270	r_g_x79_y14_M270	r_r_x79_y14_M270	g_g_x53_y103_M273	r_g_x51_y105_M273	r_r_x51_y105_M273	g_g_x5_y66_M274	r_g_x3_y67_M274	r_r_x3_y67_M274	g_g_x19_y17_M274	r_g_x18_y17_M274	r_r_x18_y17_M274	g_g_x47_y57_M274	r_g_x46_y58_M274	r_r_x46_y58_M274	g_g_x31_y48_M274	r_g_x30_y49_M274	r_r_x30_y49_M274	g_g_x6_y34_M277	r_g_x5_y34_M277	r_r_x5_y34_M277	g_g_x15_y95_M277	r_g_x13_y97_M277	r_r_x13_y97_M277	g_g_x4_y158_M277	r_g_x1_y161_M277	r_r_x1_y161_M277	g_g_x27_y116_M277	r_g_x25_y118_M277	r_r_x25_y118_M277	g_g_x10_y54_M278	r_g_x9_y55_M278	r_r_x9_y55_M278	g_g_x8_y17_M279	r_g_x7_y17_M279	r_r_x7_y17_M279	g_g_x17_y50_M280	r_g_x16_y51_M280	r_r_x16_y51_M280	g_g_x71_y35_M280	r_g_x71_y36_M280	r_r_x71_y36_M280	g_g_x78_y35_M280	r_g_x78_y36_M280	r_r_x78_y36_M280	g_g_x10_y99_M280	r_g_x8_y101_M280	r_r_x8_y101_M280
6670.7651	15641.48	9307.6348	3203.7651	6843.4805	9261.6348	1710.7651	7534.4805	6596.6348	8082.7651	163.48047	9390.6348	10591.395	17926.955	11654.64	4738.395	17134.955	7325.6396	4641.395	30691.955	11399.64	7806.395	7504.9551	7990.6396	10527.395	12633.955	8966.6396	10047.395	10981.955	6995.6396	6343.645	23770.824	13768.135	10952.645	25631.824	13462.135	1411.645	16390.824	13727.135	5043.645	24467.824	11214.135	8032.645	6351.8252	13296.135	6321.645	10207.825	9732.1348	9621.6445	6377.8252	9600.1348	5128.645	11898.825	11757.135	9774.5645	38915.074	6179.5996	5808.5649	12118.075	7618.5996	11867.564	23605.074	8968.5996	10505.564	11713.075	10680.6	7195.5649	18563.074	2290.5996	5089.5649	18807.074	9821.5996	-846.43506	6531.0752	1957.5996	4381.5649	8123.0752	7545.5996	10665.064	26438.879	5602.3555	8461.0645	17792.879	2552.3555	5293.0649	10841.88	7714.3555	2440.0649	12254.88	1476.3555	4874.54	14230.265	7341.8252	2949.54	28091.266	8457.8252	1437.54	11643.265	7329.8252	5669.54	10848.265	15225.825	11823.035	15768.42	9109.3047	8697.0352	7435.4199	2264.3047	5378.8848	10517.164	6200.875	10128.885	3560.1641	4552.875	5401.8848	-2827.8359	3684.875	4746.8848	-3123.8359	2619.875	2755.8848	-6805.8359	4625.875	10413.721	19876.57	6868.8398	14755.721	10572.57	7274.8398	4384.7051	17246.305	14103.605	967.70508	13665.305	13629.605	13673.705	18708.305	15066.605	8369.9805	14449.985	19596.73	-291.01953	11770.985	8405.7305	3771.9805	4387.9854	6608.7305	1581.8096	13258.565	10512.875	5295.9697	26188.664	20943.705	7761.9697	22505.664	12332.705	7515.9697	5233.665	9866.7051	1344.0449	9649.6602	5950.1104	8964.4502	3200.4941	10187.55	4431.0996	18216.77	15823.779	-102.90039	6559.7695	9478.7793	10374.1	4332.7695	6717.7798	-1531.9004	4474.7695	12688.779	1466.5	11183.516	12332.29	2216.3848	21158.85	8230.3555	4170.3848	12746.85	4741.3555	5717.8652	1068.8252	8196.8154	4894.9609	28634.645	13161.891	-3162.0391	22971.645	15801.891	5233.9609	15490.645	20135.891	-6736.0391	8311.6445	4278.8901	10924.234	9648.7344	8645.8252	3103.2148	7797.7051	4556.3154	14979.215	9603.7051	6027.3154	8710.2148	4683.7051	10914.315	11910.215	-4169.2949	8028.3154	5399.7148	26115.82	12118.84	3780.7148	8459.8203	10542.84	6348.7148	17886.82	9647.8398	372.71484	17189.82	6797.8398	-2878.2852	8439.8203	3099.8398	102.71484	15663.82	9962.8398	17949.904	31807.641	11497.061	12380.904	21157.641	4561.0605	8148.9043	29739.641	12748.061	11245.49	18481.145	5035.8594	12166.49	9168.1445	4463.8594	-5895.2793	25920.105	13107.414	-2387.2793	4998.1055	99.414062	2204.3652	21784.035	17704.756	3425.3652	14406.035	18896.756	6205.3652	18562.035	12839.756	725.36523	11799.035	13873.756	10755.365	11989.035	14210.756	5564.125	24061.086	10468.244	-9803.875	15267.086	3178.2441	3091.9141	13917.596	4889.1855	4475.9141	9536.5957	19968.186	4930.1445	16051.891	10964.955	5279.1445	12515.891	8314.9551	1569.1445	17128.891	11813.955	2577.1445	18385.891	10468.955	2719.7051	31852.074	14825.275	-883.29492	27503.074	12446.275	-2607.2949	10851.074	3988.2754	-1305.5303	1869.2051	11249.065	2856.5703	23447.035	9080.8496	14275.57	5278.0352	7571.8496	3095.4805	11169.305	10113.205	-1022.8252	34348.715	10189.59	7401.5898	15148.54	17347.865	-4045.4102	23395.539	16447.865	-1949.4102	19907.539	11621.865	2828.5898	19723.539	15129.865	-1458.4102	17975.539	11569.865	-2833.4102	24619.539	11045.865	-6654.4102	20417.539	12129.865	-1175.4102	17636.539	17407.865	-54.410156	15454.54	9233.8652	-709.41016	11700.54	10419.865	3644.6201	12242.28	7657.5352	2964.6201	2019.2803	12178.535	2980.2051	20483.945	6848.9346	2257.4502	15638.425	11869.635	5945.4502	22186.426	9179.6348	1862.4502	20483.426	8101.6348	5281.4502	15847.425	9683.6348	8648.4502	16397.426	8466.6348	15087.45	7465.4248	15017.635	12457.875	38407.59	12269.875	6617.875	16668.59	6309.875	7867.875	18196.59	14146.875	9603.875	24099.59	8968.875	11408.875	23447.59	10568.875	17374.875	8303.5898	6997.875	21299.875	5926.5898	15285.875	-609.43457	9519.8896	8630.9502	-613.70508	14117.37	9339.0703	-3293.7051	12425.37	6308.0703	-320.25488	42494.789	8133.3701	-174.25488	17508.789	10815.37	6675.7451	14033.79	8918.3701	5472.1152	21755.629	6316.9551	14251.115	4845.6299	12776.955	2873.1152	12332.63	3405.9551	-2060.1055	17980.941	7726.5898	-1299.1055	17319.941	11451.59	12282.895	1857.9404	1086.5898	6902.7852	26313.234	11440.545	6852.7852	4518.2344	10109.545	4041.7852	15594.234	8487.5449	3524.7852	14909.234	8853.5449	4911.7852	4549.2344	10949.545	7599.7852	2780.2344	11255.545	11669.785	-1161.7656	10321.545	7229.8652	24004.445	18435.121	7886.8652	26479.445	14070.12	8813.8652	25878.445	13521.12	7449.8652	18871.445	10832.12	4612.8252	16091.905	8613.5254	3026.8252	21016.906	9070.5254	1749.8252	16647.906	8024.5254	-431.1748	21857.906	12111.525	9208.8252	17890.906	13579.525	2756.8252	18210.906	9255.5254	-1377.1748	22970.906	11467.525	18523.824	5336.9053	11120.525	23148.824	7110.9053	13666.525	6513.6948	17726.24	11908.43	7578.6948	22543.24	15281.43	5804.6948	16460.24	11181.43	4353.6948	18001.24	10765.43	8306.4746	14524.38	9773.835	6519.4746	17985.379	9773.835	1979.4746	15039.38	7370.835	12443.475	8675.3799	6051.835	5155.1553	23135.07	11541.545	7238.1553	15507.07	9944.5449	2742.04	33065.258	13688.936	12527.415	30538.551	9924.54	2090.415	21115.551	5715.54	2618.415	17126.551	15237.54	10223.94	21526.135	3534.9395	5919.9404	20416.135	3265.9395	12549.635	24384.051	18989.635	9651.6348	17078.051	10882.635	5935.6348	18655.051	10993.635	3838.6348	14675.05	7517.6348	2997.6348	14573.05	9848.6348	-483.36523	12042.05	23118.635	34391.559	30777.191	24534.996	3542.5596	19432.191	16314.995	-3852.1406	12705.814	8878.3105	6213.1396	39342.465	11183.295	403.13965	21881.465	101.29492	5554.1396	23556.465	2111.2949	19196.141	21527.465	5962.2949	1955.1396	18367.465	2236.2949	13202.14	20771.465	20657.295	11252.14	28504.465	5490.2949	566.13965	21212.465	5278.2949	6713.4902	27303.281	16007.685	-949.50977	16833.281	10048.685	4582.4902	17702.281	14925.685	231.49023	10414.28	17214.684	11436.49	11947.28	10499.685	-1002.5098	13694.28	9980.6846	22807.76	9223.7451	16041.81	3252.7598	14485.745	10490.81	6164.7598	20348.746	10443.81	18014.76	8992.7451	20064.809	8861.7598	23148.746	12619.81	10029.76	13784.745	9986.8096	19073.76	15998.745	14316.81	-282.24023	7225.7451	9317.8096	6070	24603.225	5037.4404	2097.4297	19814.98	10641.18	3972.4297	11956.98	12646.18	14682.43	15399.98	7850.1797	8353.3945	23318	11102.455	17716.395	10425	9807.4551	14706.395	12108	7208.4551	5563.3945	22219	9973.4551	7255.3945	10345	4448.4551	33667.395	8041	7945.4551	9763.3945	10566	15089.455	3518	17428.865	6427.4395	5190	28998.865	8427.4395	6545.8252	16682.426	17153.49	9454.8252	22599.426	11709.49	13878.825	16431.426	18678.49	25722.824	4693.4248	8656.4902	845.11523	1677.9902	7170.7646	90.980469	17103.795	1170.0547	4451.9805	22092.795	9915.0547	7297.2002	11971.26	6652.335	5738.2002	11181.26	5903.335	13556.2	5782.2598	4487.335	9891.5996	19695.746	11000.705	6144.6001	24913.746	12820.705	6334.6001	18120.746	10926.705	3978.6001	19976.746	11587.705	3265.6001	11278.745	8833.7051	16254.6	10681.745	10804.705	14098.6	13622.745	7992.7051	9022.5996	2717.7451	10905.705	6354.77	18219.984	10038.03	6298.77	15881.985	8409.0303	3672.77	19802.984	9556.0303	5932.77	6377.9854	4303.0303	12356.77	3125.9854	7246.0303	3278.5049	23217.785	8730.0898	18102.504	8681.7852	10966.09	302.06494	12141.575	4991.7598	16992.064	6854.5752	10558.76	3474.5352	13459.984	10682.8	3314.5352	18227.984	9695.7998	14671.535	13357.984	7399.7998	2971.3999	25735.391	9894.3594	4413.3999	22573.391	10783.359	1920.3999	11688.391	11011.359	6805.3999	5695.3901	10010.359	5676.2402	18745.635	8188.3555	5624.2402	14642.635	5662.3555	7545.2402	14878.635	19493.355	2733.2402	20813.635	3907.3555	4518.2402	16264.635	10353.355	4830.0098	14975.63	10236.215	1003.0098	12414.63	6237.2148	-817.99023	8915.6299	7861.2148	564.15527	26136.426	8048.2002	5590.1553	13063.425	8003.2002	-2797.8447	11438.425	12549.2	7449.1553	10015.425	7437.2002	3916.5698	18922.289	7084.5752	889.56982	16932.289	12053.575	1307.5698	14555.29	9503.5752	4678.5698	13084.29	8448.5752	11092.57	4142.29	7097.5752	2539.1953	7589.0703	9686.3906	2532.5952	3385.0352	8276.3594	5172.5952	6434.0352	9095.3594	9325.5957	-4367.9648	9376.3594	2196.585	15904.471	8106.875	10501.585	9278.4707	11884.875	3426.585	14066.471	9830.875	4073.1799	10648.75	10878.82	7178.1797	5948.75	8752.8203	10010.625	2979.8848	10533.01	10343.625	5013.8848	10423.01	6881.625	2418.8848	5431.0098	2863.9199	2629.0156	5014.9102	2263.9199	3999.0156	533.91016	3337.1504	27398.086	12665.755	-2556.8496	21175.086	12953.755	320.15039	10615.085	8929.7549	1323.1504	4740.085	8911.7549	-5056.8496	5796.085	6221.7549	3023.75	5733.6802	9841.665	2015.75	7782.6802	5789.665	3789.4502	21727.246	6302.5098	1770.4502	17920.246	5553.5098	416.4502	14023.245	1337.5098	18111.449	9280.2451	9767.5098	1282.3652	11380.855	6774.9697	4982.0498	24058.02	8614.7305	3166.2402	14180.545	8213.1904	-2485.7598	8509.5449	6529.1904	1450.2402	17850.545	10134.19	19542.24	3508.5449	8788.1904	844.54492	18652.359	10352.95	-1515.4551	22382.359	11605.95	-4013.4551	14055.36	9990.9502	2444.5449	8903.3604	11356.95	579.54492	19903.359	12529.95	3791.8599	22330.359	13024.625	3303.8599	20296.359	11219.625	1302.8599	23905.359	9532.625	6111.8599	4557.3604	20850.625	-3456.7549	5691.4805	-105.75586	7084.2451	19101.48	6374.2441	194.24512	14252.48	1036.2441	-3813.7549	10648.48	3566.2441	-5443.7549	12297.48	7050.2441	5839.2451	5002.4805	3428.2441	5295.8301	23006.316	9623.8555	5961.8301	28283.316	5881.8555	471.83008	12208.315	1508.8555	8913.8301	2409.3154	3473.8555	787.75	31950.385	15798.455	-2483.25	32550.385	9246.4551	10748.75	22830.385	12193.455	1692.75	15580.385	8952.4551	2951.21	13696.305	3899.9805	7147.21	11339.305	10692.98	6507.21	952.30469	9379.9805	-1664.79	3073.3047	8922.9805	15489.21	1589.3047	8819.9805	3357.21	20245.305	9464.9805	4355.21	867.30469	5743.9805	13795.21	666.30469	7991.9805	6280.21	206.30469	8522.9805	4793.2197	24243.225	15385.5	1455.2197	6902.2246	10797.5	818.21973	13536.225	8000.5	3000.2197	6097.2246	14826.5	3021.2646	21197.92	8516.5098	1206.2646	14682.92	7810.5098	896.26465	14510.92	6579.5098	2102.2646	14225.92	5872.5098	6685.2646	10766.92	6114.5098	10163.265	5832.9199	8736.5098	7164.1948	25741.711	15420.73	7678.1948	14556.71	10563.73	2933.1948	10547.71	9302.7305	261.11523	26315.08	9086.6904	0	0	0.25	7073.8945	16306.77	7978.335	5462.8945	18816.77	4332.335	11182.895	-88.230469	3933.335	9523.8945	-1637.2305	8593.335	3893.4399	15741.555	9446.9248	1901.4399	11126.555	14015.925	7965.1948	23497.754	11128.45	4586.1948	12730.755	12923.45	12080.195	12964.755	9164.4502	10976.195	13545.755	9888.4502	1150.6396	14428.895	5771.8154	8108.8701	15836.97	10894.63	12338.87	24061.969	9434.6299	3263.8701	13794.97	3336.6299	5757.8701	9631.9697	3366.6299	6610.9648	21626.52	6142.915	5365.9648	11633.52	13052.915	342.96484	7782.5195	4013.915	3679.9648	9185.5195	9131.915	5088.2949	8994	11040.18	2050.6846	12649.529	5362.9502	8127.9448	17609.969	9430.1855	11253.945	15854.97	13174.186	4500.9448	14398.97	10355.186	1595.9448	2951.9697	8113.1851
5219.9399	12858.265	14173.875	5142.9399	7228.2646	16109.875	3521.9399	4634.2646	11342.875	4572.9399	-317.73535	10377.875	9681.8496	24574.074	8385.0049	6770.8501	19045.074	7674.0049	5237.8501	29717.074	12402.005	9793.8496	7860.0752	8561.0049	8403.8496	13455.075	9521.0049	7820.8501	10984.075	9072.0049	7887.3452	26684.504	10637.14	8481.3457	25340.504	8308.1396	-1465.6548	19879.504	5787.1396	14504.346	18855.504	14470.14	6726.3452	5375.5049	10137.14	2848.3452	14711.505	5174.1396	-341.65479	12538.505	7813.1396	1378.3452	17751.504	10314.14	10389.295	40273.625	15294.575	1390.2949	13488.625	14329.575	11461.295	17291.625	12889.575	6599.2949	13541.625	13432.575	7639.2949	13282.625	7604.5752	2918.2949	17876.625	10969.575	-3199.7051	7744.625	6774.5752	7322.2949	4910.625	8809.5752	10150.85	23117.594	-847.01562	6442.8501	12127.595	2989.9844	3984.8501	7844.5947	7040.9844	3352.8501	1803.5947	1322.9844	3596.8149	16138.61	12404.15	3235.8149	22747.609	14299.15	1141.8149	16920.609	11198.15	4475.8149	12884.61	13175.15	6205.6548	20541.51	10472.314	11144.654	5662.5098	12729.314	5643.7998	16066.845	11897.105	6723.7998	9391.8447	8743.1055	5795.7998	2625.8447	8808.1055	4747.7998	698.84473	9032.1055	11228.8	-2999.1553	12048.105	12285.355	11878.655	9733.7402	5807.3555	3293.6553	8045.7402	2662.3096	13065.915	6740.6953	1954.3096	11456.915	6596.6953	10525.31	14432.915	5732.6953	11630.855	12755.19	22796.92	3003.8555	9488.1904	7025.9199	6071.8555	2360.1904	8778.9199	2084.7202	6294.2148	12132.385	7010.4102	22423.176	14595.195	10436.41	15591.175	6908.1953	10062.41	1790.1748	3756.1953	-249.33496	5752.0547	5120.4648	5558.7349	2534.0352	7637.2354	794.25488	16110.6	13805.175	-1489.7451	3103.5996	7648.1748	9472.2549	2902.5996	6953.1748	-2225.7451	5289.5996	6617.1748	6428.5898	17432.59	8993.6699	4275.5098	18157.324	1564.1602	5100.5098	4792.3242	1187.1602	4676.27	9418.3652	9546.6445	13829.65	27493.35	11012.8	3565.6499	21140.35	11468.8	11685.65	24063.35	12879.8	3871.6499	6434.3496	2902.7998	6806.7598	9007.21	7004.1846	-83.884766	12130.705	6717.5654	13030.115	10157.705	8025.5654	5769.1152	11260.705	11307.565	8642.1152	5280.7051	6907.5654	5861.0703	24969.34	5884.21	2156.0703	15235.34	4380.21	4623.0703	18102.34	3655.21	-698.92969	13445.34	1895.21	-1515.9297	7574.3398	-989.79004	72.070312	15979.34	2636.21	19540.154	16800.025	8910.3008	12088.154	12143.025	7089.3008	4538.1543	32952.023	11963.301	5465.3105	20967.035	10341.631	7547.3105	10787.035	9642.6309	457.16406	24217.684	21150.035	2606.1641	15637.684	4610.0352	922.25977	12256.234	13903.109	212.25977	9766.2344	11669.109	10028.26	12087.234	12019.109	-3636.7402	4382.2344	4453.1094	4833.2598	4346.2344	14453.109	8315.7402	12978.375	7854.8652	-2790.2598	17034.375	734.86523	6223.1396	17951.225	4289.4453	8246.1396	10990.225	20313.445	4697.8154	16372.635	2481.7051	6681.8154	20138.635	549.70508	4503.8154	21970.635	1150.7051	6357.8154	14559.635	1979.7051	8638.1104	27537.926	10903.76	7160.1104	15600.926	6437.7598	2195.1104	14794.926	2643.7598	2309.5752	9573.5859	10922.57	1550.6406	34034.324	12726.19	10695.641	12508.325	11979.19	-1993.2998	13914.484	16336.875	2567.2849	29087.615	7196.3848	20500.77	13818.74	19493.969	2024.7695	25827.74	11750.97	490.76953	19046.74	2349.9697	5799.7695	14959.74	9615.9697	3208.7695	15918.74	7310.9697	2833.7695	25292.74	7962.9697	848.76953	13502.74	5173.9697	3863.7695	16311.74	6040.9697	5439.7695	11837.74	2372.9697	7892.7695	4421.7402	7587.9697	7859.46	19089.74	3898.0352	4356.46	2580.7402	8387.0352	3815.54	19246.57	11015.135	5820.3999	17625.615	10176.885	7271.3999	22227.615	5007.8848	3850.3999	20499.615	6140.8848	6690.3999	16131.615	8059.8848	8432.4004	10897.615	4816.8848	23357.4	14118.615	12217.885	18054.26	23985.504	12452.59	5105.2598	18831.504	7558.5898	3845.2598	11570.505	12268.59	5586.2598	17637.504	8807.5898	6821.2598	21597.504	9692.5898	18456.26	10413.505	8398.5898	15705.26	2573.5049	12125.59	-273.25	13726.325	13407.985	-1835.1846	10106.015	1424.6699	959.81543	6963.0146	3956.6699	1318.1802	35951.051	8186.0547	469.18018	12722.05	10780.055	16823.18	5941.0498	6925.0547	4634.7651	31953.684	10565.08	2198.7651	20206.684	11122.08	4305.7651	14938.685	8904.0801	-806.06006	22281.371	5000.8604	2244.9399	20124.371	8229.8604	12841.939	3175.3701	-467.13965	4749.1797	35852.02	9901.3447	6580.1797	16571.02	11019.345	2471.1797	21044.02	7164.3447	3497.1797	23344.02	10334.345	4813.1797	11988.02	15644.345	8046.1797	9584.0195	12355.345	1164.1797	12912.02	8557.3447	4481.29	19570.385	10596.141	7291.29	21034.385	4542.1406	4396.29	20749.385	6940.1406	6190.29	17198.385	5471.1406	7383.2197	21640.74	11391.295	5036.2197	16240.74	9249.2949	3860.2197	11602.74	7249.2949	398.21973	16824.74	12484.295	6307.2197	18027.74	17405.295	5108.2197	14879.74	12257.295	205.21973	12779.74	8286.2949	19169.219	6409.7402	12587.295	29109.219	8492.7402	13953.295	7438.0698	23063.074	6959.46	8648.0703	21783.074	11030.46	2706.0698	21598.074	7857.46	4670.0698	24313.074	6981.46	13202.395	20119.875	7720.1699	11627.395	23346.875	9550.1699	3647.395	16275.875	9910.1699	18075.395	6405.875	7641.1699	6744.7451	32130.754	5895.2852	12080.745	18028.754	10896.285	2663.9805	24911.039	-337.51953	8197.3701	26177.145	12590.485	1410.3701	18977.145	10001.485	1818.3701	19238.145	7373.4854	14597.305	23417.105	8243.5146	10353.305	29689.105	8608.5146	14769.875	20263.879	16216.33	4755.875	17248.879	14170.33	10153.875	18875.879	12113.33	6120.875	7652.8799	13437.33	5073.875	16726.879	12860.33	1938.875	15996.88	24131.33	49346.602	20565.73	15086.36	5505.5996	14136.73	8827.3604	-672.57031	17900.895	7127.6504	6913.2002	32553	18675.609	228.2002	20197	6278.6104	5194.2002	23819	6627.6104	17402.199	21374	15756.61	2041.2002	17839	12354.61	4888.2002	19198	23900.609	10288.2	23460	15140.61	10716.2	15723	13026.61	8095.8652	21284.754	22649.52	2374.8652	10812.755	9869.5195	4133.8652	14798.755	17240.52	568.86523	7390.7549	20007.52	18845.865	7229.7549	9013.5195	251.86523	5633.7549	7608.5195	19578.555	13848.79	14372.135	3152.5552	17446.789	10163.135	4126.5552	21548.789	9224.1348	14415.555	12083.79	14844.135	4707.5552	19112.789	12668.135	5938.5552	16275.79	8313.1348	11978.555	15751.79	17024.135	2394.5552	2223.79	7078.1348	3912.8398	21236.16	10529.725	5532.6104	22431.98	5647.8496	1881.6104	11118.98	9769.8496	13627.61	14343.98	5203.8496	9326.4951	28130.121	9924.4102	9914.4951	20500.121	7665.4102	2495.4951	21856.121	9147.4102	24557.496	8374.1201	8292.4102	4196.4951	9278.1201	3659.4102	32758.496	7705.1201	7614.4102	9115.4951	12318.12	10059.41	-747.73535	22953.281	17400.379	5149.2646	32828.281	17447.379	8933.8496	13729.525	14988.715	9008.8496	18114.525	10597.715	19889.85	8661.5254	12395.715	18359.85	10989.525	7273.7148	3279.8848	3279.6797	5071.5	-852.94043	23948.609	2618.5449	2219.0596	23877.609	8725.5449	4352.8604	13230.436	8438.5703	4196.8604	9454.4355	9275.5703	3067.8601	17005.436	4333.5698	5313.2197	27259.455	8779.2656	1521.2197	30165.455	14218.266	-27.780273	16437.455	11281.266	-761.78027	18827.455	7440.2651	-3482.7803	13374.455	5997.2651	11780.22	7494.4551	12280.266	15811.22	11989.455	8035.2651	5236.2197	3474.4551	15030.266	7719.375	15215.516	10372.245	5682.375	16435.516	9327.2451	2022.375	22530.516	10545.245	5728.375	5820.5151	7730.2451	11295.375	8580.5156	8755.2451	3740.21	23322.68	7613.9053	7394.21	15133.68	9928.9053	1347.3252	14330.016	9715.3398	16860.324	10686.016	12190.34	3643.8799	13672.105	7428.6602	4974.8799	18081.105	8503.6602	9648.8799	10273.105	8976.6602	1569.2998	19502.68	8538.7852	5338.2998	28621.68	10721.785	3165.2998	2518.6797	9838.7852	3782.2998	3965.6797	7844.7852	8297.0801	19448.156	6905.5195	5340.0801	14464.155	3731.5195	9806.0801	19195.156	16452.52	3956.0801	15687.155	2437.5195	8047.0801	13689.155	7188.5195	8005.6001	15372.9	10549.835	541.6001	10264.9	7361.835	1074.6001	7951.9004	6198.835	5407.4351	12622.235	12525.79	2737.4351	19706.234	10644.79	-457.56494	8959.2354	10228.79	13331.436	6513.2354	11025.79	2060.6104	9952.2754	10999.15	233.61035	14188.275	6492.1504	710.61035	5609.2754	11401.15	1893.6104	12540.275	7817.1504	2296.6104	-1018.7246	6542.1504	6176.4448	17449.045	10504.88	-2906.4053	5478.8447	6698.4199	1779.5947	9670.8447	7905.4199	2567.5947	2914.8447	10096.42	1994.0698	11944.315	9323.0898	2537.0698	19010.316	6195.0898	4990.0698	8474.3154	10692.09	3307.1748	11461.83	10205.16	5029.1748	11272.83	5786.1602	20677.324	6799.125	11244.855	9077.3252	10633.125	8955.8555	8400.3252	5479.125	4872.855	-231.60547	4130.3301	9099.8047	-569.60547	3967.3301	2631.8047	6332.29	29681.266	14698.53	6352.29	17788.266	15727.53	3642.29	10010.265	6744.5303	9303.29	1628.2646	10260.53	-275.70996	5745.2646	6048.5303	936.1001	5387.6152	7750.1748	3166.1001	6619.6152	5528.1748	6997.0552	18671.535	6734.8799	2769.0552	18181.535	5832.8799	4102.0552	12895.535	6437.8799	24294.055	8070.5352	12727.88	2512.3198	9808.915	8120.2402	6107.2402	21114.695	8483.7402	8046.71	22148.51	-1229.2051	2223.71	10624.51	-1522.2051	5950.71	16892.51	-204.20508	6058.71	17217.51	-1278.2051	-68.839844	19386.57	12508.984	4198.1602	23143.57	12264.984	-1568.8398	14953.57	11265.984	3617.1602	15723.57	10426.984	2566.1602	14914.57	8394.9844	3906.6504	17517.52	11182.645	5167.6504	18751.52	9402.6445	-47.349609	13503.52	7652.6445	4057.6504	7112.5195	21408.645	-3044.4697	8713.6396	2451.9502	986.53027	18035.641	13611.95	-2124.4697	20517.641	9364.9502	-1258.4697	11696.64	7304.9502	-4161.4697	9143.6396	12673.95	8024.5303	3372.6396	8488.9502	4335.04	14910.795	17881.66	5215.04	20195.795	8770.6602	-2847.96	3763.7949	3984.6602	6588.04	-1860.2051	9188.6602	3684.6201	39823.871	6231.2803	17951.621	7178.8701	4392.2803	9956.6201	21862.871	14181.28	5336.6201	25898.871	9139.2803	4210.1104	6056.3359	-1010.5996	5369.1104	11355.336	2690.4004	10109.11	-2207.6641	3002.4004	-563.88965	1155.3359	2401.4004	10087.11	5502.3359	3868.4004	3725.1104	15404.336	3120.4004	7865.1104	-1978.6641	1169.4004	12834.11	-2483.6641	272.40039	11417.11	912.33594	-2197.5996	4644.5898	16229.245	9051.9502	3236.5898	11362.245	3613.9502	5796.5898	11645.245	3599.9502	9594.5898	2901.2451	7475.9502	1482.165	27100.934	9105.5645	-1779.835	15301.935	12029.564	263.16504	14214.935	11693.564	7609.165	11033.935	10213.564	5801.165	5546.9346	9056.5645	7136.165	8580.9346	10241.564	4695.5151	31422.92	16708.875	5894.5151	23228.92	10745.875	1334.5151	12540.92	7364.875	2683.1699	12765.83	12300.885	0.5	0.5	0.75000006	8484.7402	18119.65	9078.835	14372.74	7521.6504	4211.835	6981.7402	12725.65	3303.835	10494.74	5111.6504	7344.835	7545.8604	6079.9199	6719.8447	-228.13965	683.91992	9887.8447	6011.5	18450.004	2658	4437.5	13686.005	9354	10226.5	17215.004	6398	12590.5	20053.004	5429	877.06543	15461.96	7927.5498	-1443.6104	17144.371	15794.355	-2769.6104	19616.371	9678.3555	-1783.6104	12764.37	7527.355	-1803.6104	17630.371	6235.355	7620.1099	25164.555	5365.5996	5029.1099	10841.555	11178.6	-229.89014	11405.555	1635.5996	2665.1099	8015.5547	11428.6	3114.02	9220.0801	11453.45	91.820312	17996.629	5832.9399	8190.0698	13011.435	10966.189	16852.07	14876.435	12417.189	6734.0698	10802.435	8435.1895	3934.0698	4642.4346	8249.1895
6033.3252	16042.21	13871.255	4233.3252	8686.21	10916.255	5094.3252	8844.21	6161.2549	7804.3252	3092.21	9286.2549	7117.3398	23357.145	3460.5801	-445.66016	25279.145	4090.5801	4633.3398	32943.145	8126.5801	2378.3398	8777.1445	4228.5801	1733.3398	21584.145	4257.5801	7860.3398	12919.145	3858.5801	5717.9102	24999.301	10756.57	5086.9102	21076.301	12810.57	8496.9102	7312.2998	9568.5703	20386.91	14388.3	8069.5703	9592.9102	7730.2998	9133.5703	1217.9102	13925.3	8290.5703	13549.91	5055.2998	5244.5703	2632.9102	6745.2998	8377.5703	9174.5049	33978.215	9648.8047	3554.5049	16476.215	13396.805	7514.5049	21691.215	10672.805	10155.505	11545.215	10107.805	6978.5049	25721.215	9575.8047	2756.5049	18665.215	12364.805	-2325.4951	7735.2148	5618.8047	3336.5049	13843.215	8035.8047	4813.5249	15969.86	6559.0195	5098.5249	10193.86	7434.0195	3143.5249	5042.8604	7099.0195	4320.5249	233.86035	1340.0195	5422.4551	12649.415	6616.4053	4544.4551	19440.414	9063.4053	2765.4551	6199.415	6113.4053	4062.4551	7245.415	14137.405	6027.4399	22567.77	10173.37	11855.439	5482.7695	9448.3701	2868.3047	19929.115	13526.64	4354.3047	14592.115	9377.6396	2981.3047	3526.1152	6826.6396	1764.3047	4816.1152	9060.6396	4631.3047	-440.88477	6551.6396	13817.62	16980.33	9266.5254	6242.6201	10052.33	6439.5254	7274.0352	11635.16	3333.8799	7304.0352	8924.1602	4722.8799	11462.035	11434.16	7131.8799	3999.3398	10843.765	17640.184	2732.3398	10539.765	5717.1846	5595.3398	5532.7646	11802.185	4659.5649	12218.415	8771.5898	11767.785	33497.398	20539.105	18294.785	6681.4004	15174.105	11256.785	2787.4004	12392.105	-3382.7998	2093.5	5803.2695	4971.6055	3852.9053	2838.1953	2900.855	21602.355	7192.3555	-461.14502	5119.3555	6418.3555	5908.855	11753.355	2350.3555	-190.14502	4242.3555	7233.3555	6746.1445	10080.47	13861.855	1725.895	19310.645	6243.4805	5038.895	7148.6445	5926.4805	4993.8154	2557	5542.9648	8819.6504	14033.436	12070.06	1452.6504	14428.436	9207.0596	7613.6504	10694.436	13050.06	3348.6504	-33.564453	6501.0596	17008.91	9426.2002	4443.9902	-3477.8154	7007.2598	3999.7803	12699.185	10044.26	10503.78	2974.1846	10574.26	8079.7803	6552.1846	4486.2598	4656.7803	7174.0303	25307.859	11169.87	3593.0303	13534.86	10108.87	6779.0303	22664.859	10551.87	1322.0303	14777.86	6859.8701	833.03027	9399.8604	5840.8701	3054.0303	13257.86	7151.8701	20134.91	26469.23	8787.1309	7266.9102	27314.23	6654.1309	5083.9102	32895.23	11336.131	2913.3594	29747.869	1123.3906	14685.359	9771.8691	6662.3906	4463.0801	23179.637	22301.551	3164.0801	5286.6367	13056.551	-929.83984	15495.244	16064.35	1677.1602	16263.244	19266.35	2662.1602	21804.244	17603.35	-1787.8398	15208.244	13824.35	2246.1602	11955.244	22014.35	12167.414	19569.664	6885.0703	850.41406	17890.664	5251.0703	5822.8848	8552.3652	-589.11328	5951.8848	5707.3652	14469.887	2640.2998	17909.77	11150.311	6053.2998	14957.77	8854.3105	3434.2998	20045.77	7798.3105	3424.2998	14913.77	7657.3105	10040.83	25836.295	1325.875	4924.8301	19225.295	1347.875	2408.8301	12154.295	-4664.125	-3902.8008	15488.73	15452.805	2725.1797	27769.4	6426.0254	13740.18	9781.4004	1813.0254	2209.3496	20656.596	11384.99	896.26001	41001.605	3363.6152	16121.35	34842.586	19402.691	7113.3501	24390.586	11881.69	6830.3501	15179.585	8074.6904	8032.3501	17639.586	12893.69	8026.3501	20465.586	10307.69	7928.3501	20586.586	12300.69	2982.3501	18969.586	9228.6904	9001.3496	23054.586	15715.69	8537.3496	13005.585	7651.6904	15684.35	6500.585	8757.6904	6653.9849	15214.94	8634.0498	10839.984	4088.9404	6517.0498	2256.9551	13393.275	9441.8555	4811.0898	13571.695	8428.1543	3377.0898	18304.695	6568.1548	3069.0898	18588.695	7443.1548	3218.0898	14402.695	8644.1543	8153.0898	15520.695	6611.1548	18974.09	9291.6953	13186.154	12577.68	27991.385	9118.3945	3393.6802	26872.385	5304.3945	4338.6802	18737.385	11345.395	5131.6802	13250.385	6672.3945	4851.6802	24838.385	7425.3945	16255.68	9008.3848	5861.3945	18738.68	9513.3848	12017.395	-5659.3398	4071.6445	4048.6904	639.375	6490.5352	6385.835	1410.375	-841.46484	4490.835	13.194824	29713.881	7194.9346	-271.80518	-10.119141	13885.935	16282.195	61.880859	7095.9346	2864.6904	22686.205	13935.82	2068.6904	24397.205	13687.82	1075.6904	15362.205	9355.8203	1048.8701	15976.185	4899.0498	-314.12988	18184.184	9890.0498	13402.87	6922.1846	294.0498	7287.1602	24510.219	14776.48	8771.1602	8892.2197	14440.48	1876.1602	15518.22	12652.48	2356.1602	14990.22	8679.4805	3036.1602	9681.2197	18031.48	6306.1602	3075.2197	15393.48	617.16016	11405.22	13089.48	5094.5596	26495.039	9673.9404	5067.5596	28225.039	9932.9404	3707.5596	20684.039	9002.9404	3571.5596	18508.039	5600.9404	3621.875	27836.004	11783.545	2415.875	25545.004	9468.5449	1063.875	20086.004	7679.5449	-3353.125	15104.005	10555.545	6404.875	17970.004	10001.545	795.875	16168.005	7775.5449	-5285.125	19266.004	5887.5449	15570.875	12449.005	13814.545	17507.875	12806.005	9962.5449	6888.085	24854.969	6255.1748	7535.085	23342.969	4642.1748	2456.085	24707.969	2819.1748	4117.085	24768.969	5528.1748	8348.9346	16574.559	11906.375	5874.9346	14100.56	4753.375	-364.06543	13890.56	5954.375	15830.935	1319.5596	5192.375	11189.25	23645.684	10394.61	10057.25	10172.685	9095.6104	6529.1348	30558.205	9611.335	9077.5752	27954.25	8040.9902	3592.5752	13248.25	6984.9902	4081.5752	10247.25	3949.9902	8716.9697	18522.385	11071.08	2566.9697	24258.385	12057.08	12556.314	23372.934	17599.984	9777.3145	22577.934	11003.985	11143.314	24801.934	13156.985	7333.3149	19326.934	11986.985	6672.3149	18762.934	10633.985	3326.3149	19272.934	27280.984	51010.266	40091.73	15831.24	5363.2651	15190.73	10887.24	-3876.1191	12306.445	437.5293	5692.8447	41897.555	12412.815	1894.8447	30783.555	4129.8154	4508.8447	26923.555	2864.8154	13210.845	32056.555	11594.815	2664.8447	24929.555	6480.8154	6052.8447	25124.555	18220.816	15286.845	29823.555	14853.815	5463.8447	27230.555	8694.8154	7701.3203	18681.6	15473.824	3514.3203	8262.5996	4080.8242	3752.3203	3716.5996	11519.824	1571.3203	3416.5996	16908.824	21740.32	-336.40039	6488.8242	4321.3203	1684.5996	4266.8242	7688.375	24613.42	12317.06	2402.375	18420.42	7658.0596	4591.375	22177.42	6699.0596	3380.375	25799.42	16048.06	4513.375	18676.42	10989.06	4873.375	21087.42	5250.0596	11473.375	14139.42	14517.06	1379.375	9258.4199	9292.0596	6110.7852	27053.555	3550.4648	6275.5049	24260.76	8398.0049	3792.5049	16792.76	10316.005	11498.505	18228.76	5776.0049	7487.3447	22576.629	14216.925	5583.3447	18990.629	14789.925	3165.3447	21252.629	12733.925	22997.344	8949.6299	14672.925	3991.3447	14245.63	12417.925	31977.344	8683.6299	8251.9248	1713.3447	17588.629	14059.925	1611.1396	22715.109	14059.4	3240.1396	26213.109	16889.4	6638.1748	16495.141	18322.266	9428.1748	20641.141	14795.266	7744.1748	23316.141	14523.266	16405.176	14369.14	13287.266	4007.29	8233.4199	6251.2148	1612.395	23591.02	5130.7197	5910.395	24862.02	12978.72	6011.0303	9399.2549	9509.21	4277.0303	11700.255	8953.21	2645.03	14153.255	8433.21	8628.4746	26829.154	4454.4453	6399.4751	27706.154	10418.445	3882.4751	20770.154	8260.4453	3455.4751	21484.154	7206.4453	1252.4751	16220.154	6876.4453	16220.475	8599.1543	4934.4453	14106.475	13704.154	8535.4453	10280.475	1884.1548	10000.445	4868.7949	15133.075	10233.625	6201.7949	17845.074	6545.625	8433.7949	7653.0752	9229.625	7149.7949	3369.0752	6761.625	14719.795	4530.0752	7880.625	1899.0151	24800.395	3485.0049	6013.0151	18117.395	8273.0049	2970.3201	10210.895	151.03516	16260.32	3358.8945	1055.0352	4209.4048	12166.79	9784.7002	6388.4048	14759.79	10807.7	9504.4043	11366.79	10822.7	2093.2349	33455.949	11269.62	3014.2349	29592.949	5596.6201	2359.2349	8743.9502	7031.6201	6728.2349	3073.9502	4609.6201	5666.645	20848.625	10079.13	4234.645	17941.625	3448.1299	10797.645	10924.625	20159.129	1896.645	16727.625	4136.1299	4229.645	17286.625	8586.1299	2805.3652	12163.295	9008.2451	-7770.6348	13789.295	5165.2451	-3997.6348	7664.2949	5872.2451	525.30469	20630.115	5385.335	6926.3047	12286.115	7410.335	-1601.6953	7208.1152	11411.335	9644.3047	7129.1152	10561.335	-103.5498	14803.375	13083.88	1098.4502	23163.375	9027.8799	-39.549805	14300.375	10371.88	-603.5498	14499.375	10069.88	4076.4502	4580.375	9233.8799	-1671.4346	18861.465	6078.1699	3269.6401	10963.63	1457.0801	4349.6401	10451.63	3939.0801	8137.6401	4097.6299	3986.0801	-13.805176	11552.904	12622.16	7897.1948	10464.904	10631.16	80.194824	18717.904	12590.16	1719.5752	13079.4	9512.6396	4286.5752	11021.4	6335.6396	10571.885	16467.086	11052.245	9268.8848	8963.085	11521.245	5678.8848	3582.085	8130.2451	1682.6846	6302.4404	6814.9805	3648.6846	4499.4404	4073.9805	1554.7451	25016.68	9977.2549	-48.254883	17225.68	15398.255	-2709.2549	7725.6797	8216.2549	2432.7451	2155.6797	9097.2549	-8094.2549	2292.6797	3347.2549	2108.3799	3965.8096	6015.5898	867.37988	887.80957	5837.5898	6131.8848	13958.56	4123.2246	7621.8848	21604.559	9109.2246	3876.8848	9229.5596	4540.2246	19328.885	4999.5596	11552.225	3101.8301	7126.8052	9818.085	2048.7349	24049.195	10393.35	14566.575	11396.755	8201.8047	-3811.4248	11327.755	10089.805	779.5752	13210.755	12366.805	13144.575	12638.755	7729.8052	2732.9404	19081.32	6262.2148	1290.9404	19686.32	6971.2148	-678.05957	15611.32	4110.2148	3511.9404	11678.32	6033.2148	-1317.0596	19889.32	5642.2148	2624.6299	20220.9	7314.0552	6701.6299	10794.9	9287.0547	889.62988	13519.9	6240.0552	4878.6299	6052.9004	19920.055	-5998.6104	11237.35	2275.9346	-2582.6104	22507.35	14489.935	-3796.6104	10643.35	8704.9346	-6807.6104	11605.35	8123.9346	-7015.6104	11286.35	11005.935	-717.61035	7639.3496	7689.9346	4355.7852	14090.415	15892.805	1200.7852	22842.414	3586.8047	-2919.2148	6916.415	1231.8047	7517.7852	-97.584961	447.80469	-1109.8203	35952.52	6513.835	-395.82031	19066.52	7631.835	3452.1797	15882.52	9475.835	936.17969	14142.52	7407.835	3142.0898	12616.92	659.30957	9492.0898	19852.92	7374.3096	4908.0898	8947.9199	11792.31	1661.0898	7507.9199	6688.3096	18848.09	1366.9199	11399.31	5645.0898	15687.92	11065.31	2520.0898	8488.9199	6043.3096	15843.09	4324.9199	7067.3096	10675.09	2279.9199	7617.3096	2677.2402	18094.67	11545.41	-888.75977	12762.67	11897.41	239.24023	13994.67	7704.4102	3287.2402	17067.67	16187.41	6521.1548	18866.66	9845.7695	3995.1548	15060.66	2887.7695	5469.1548	9771.6602	3369.7695	1930.1548	12296.66	1417.7695	8080.1548	8204.6602	3985.7695	12255.154	6965.6602	4702.7695	5456.2402	27827.691	13243.83	8036.2402	15451.69	9597.8301	3268.2402	8352.6904	7951.8301	2979.29	20830.211	12264.4	1	1	1.25	3139.3701	23453.225	11288.811	10976.37	8654.2246	11661.811	3241.3701	10651.225	10869.811	487.37012	6629.2246	10882.811	11692.725	13619.74	6562.9346	-4389.2754	14798.74	10413.935	5132.4248	27135.094	9383.3848	1622.4248	10445.095	11708.385	8659.4248	11599.095	8669.3848	4685.4248	16916.094	9605.3848	1776.3501	15031.815	8498.4697	4709.8599	21937.406	6981.8398	2915.8599	20220.406	8924.8398	2342.8599	13391.405	1260.8398	3650.8599	16462.406	4072.8398	7082.7998	23364.1	6869.1445	7457.7998	8077.0996	10114.145	4315.7998	8620.0996	5747.1445	6304.7998	7359.0996	12317.145	5428.9199	13452.06	7710.6504	3335.7202	13421.695	6083.0752	8784.6895	13392.915	5482.0752	10057.689	22995.914	9146.0752	5265.6899	19104.914	6952.0752	2048.6899	5650.915	6846.0752
3718.0098	11165.085	12563.15	4692.0098	7681.085	9978.1504	952.00977	8228.085	9873.1504	6153.0098	872.08496	15063.15	5937.1699	20368.375	9164.5957	-366.83008	22850.375	4603.5957	5104.1699	33640.375	9992.5957	3127.1699	10453.375	6478.5957	4971.1699	13478.375	8204.5957	5731.1699	11686.375	4861.5957	5963.8047	22936.564	9415.5352	8031.8047	27928.564	11188.535	6492.8047	12088.564	6819.5352	13431.805	20378.564	8371.5352	3758.8047	12559.564	7052.5352	642.80469	14528.564	6860.5352	15707.805	4627.5649	5711.5352	15.804688	13957.564	10724.535	4866.3301	28023.855	8023.3799	2756.3301	14912.855	8809.3799	4724.3301	23979.855	6514.3799	2464.3301	25375.855	8465.3799	6642.3301	20362.855	7645.3799	5343.3301	11437.855	10100.38	-2229.6699	8341.8555	4200.3799	-749.66992	15885.855	7333.3799	8815.1699	17392.746	773.50586	5896.1699	9660.7451	464.50586	3824.1699	6296.7451	4657.5059	3433.1699	-818.25488	91.505859	1457.6499	13618.63	10103.485	10772.65	14045.63	12421.485	2403.6499	11483.63	11357.485	4370.6499	9213.6299	15739.485	3642.8945	28455.74	5852.0547	5587.8945	9846.7402	9872.0547	6908.6348	22188.109	7849.6699	7022.6348	16697.109	4440.6699	9820.6348	4208.1104	1905.6699	7612.6348	3195.1104	3157.6699	9111.6348	-132.88965	513.66992	17098.5	6235.3154	10144.29	4554.5	7510.3154	9679.29	4390.1152	15230.655	13614.175	4514.1152	9263.6553	12350.175	8105.1152	16719.656	17920.176	-184.17969	16194.311	12817.44	-295.17969	11586.311	2584.4404	3645.8203	5804.3101	8441.4404	5052.5352	12006.04	3810.9609	6269.5898	28039.055	17830.33	14410.59	10411.055	12052.33	4773.5898	7335.0547	11775.33	225.04492	8140.29	2667.8398	9248.7598	3903.6396	8811.6953	431.13965	15847.29	10640.765	-4671.8604	738.29004	7318.7646	1721.1396	5753.29	9894.7646	-1863.8604	664.29004	10599.765	864.78027	13694.44	9591.7598	-1188.1445	18264.301	6019.6055	1057.8555	10066.3	5442.6055	5121.6348	8531.9551	7655.7949	6119.6055	23527.07	13546.96	-1634.3945	11143.07	10686.96	9450.6055	5141.0703	18968.961	-649.39453	2812.0703	4932.96	5766.9702	17068.42	10275.47	974.70508	15721.48	270.31543	12173.705	7811.4805	-197.68457	4884.7051	11371.48	4459.3154	12757.705	8414.4805	45.31543	7014.1602	20408.906	5724.3848	-56.839844	15069.905	2469.3848	7611.1602	14417.905	2651.3848	6037.1602	11708.905	918.38477	-694.83984	10440.905	-1304.6152	1054.1602	18224.906	3326.3848	22394.609	5338.6055	10167.586	10521.61	11821.605	8032.5859	8194.6104	8280.6055	16396.586	4102.5957	22011.27	8211.3594	5411.5957	7332.2695	6440.3594	4675.6797	9076.6133	9702.4336	6694.6797	1485.6133	103.43359	356.91992	16116.555	12181.346	3043.9199	13478.555	12233.346	6563.9199	11829.555	11534.346	-1308.0801	13793.555	9295.3457	2863.9199	10862.555	9126.3457	3901.4258	22716.365	18051.051	28.425781	20259.365	6162.0508	8826.7549	22921.619	13122.346	8327.7549	8566.6191	26830.346	-1690.5957	24299.355	6430.7148	-221.5957	24822.355	5562.7148	-3201.5957	22811.355	5911.7148	-1522.5957	17307.355	8200.7148	3272.125	24863.045	14031.445	-1076.875	13454.045	13679.445	-2886.875	12077.045	3079.4453	-440.26465	2519.2754	13736.545	2972.0947	12527.17	6501.6055	12028.095	341.16992	6195.6055	-1696.8047	15770.02	12054.855	3649.2949	31824.305	12052.33	10810.82	34405.336	14892.27	2943.8198	18109.336	10145.27	291.81982	13102.335	4152.2695	3592.8198	15051.335	10706.27	4523.8198	8933.335	8081.2695	4146.8198	10619.335	7936.2695	-1008.1802	18011.336	2892.2695	2578.8198	14551.335	8868.2695	4922.8198	12437.335	3939.2695	6154.8198	-1265.665	5736.2695	7738.8149	17694.434	10456.05	7436.8149	3006.4346	13772.05	4551.415	17147.07	8979.0654	4122.2202	18979.555	8775.25	3687.2202	20878.555	9799.25	3131.2202	14197.555	8164.25	2822.2202	17790.555	8792.25	8081.2202	10985.555	10099.25	17634.221	8921.5547	13398.25	21144.221	29514.635	10344.74	5537.2197	23635.635	6021.7402	4927.2197	22633.635	10795.74	7217.2197	12284.635	6965.7402	7803.2197	16746.635	10040.74	19018.221	8030.6348	8852.7402	20296.221	8282.6348	12627.74	-1653.5303	9964.6055	5146.2754	5194.915	20879.66	11420.66	3248.915	12948.66	9821.6602	569.25	22296.5	4482.5801	1059.25	5796.5	9407.5801	1478.25	12096.5	2259.5801	1570.4805	26048.461	7216.9902	4214.4805	17495.461	13771.99	-1391.5195	13747.46	6888.9902	740.54004	19784.281	14382.555	1843.54	17685.281	10834.555	13834.54	2556.2803	15443.555	7057.8052	25882.184	10201.265	9336.8047	11960.185	13673.265	3510.8052	18284.184	9095.2646	5259.8052	13763.185	9840.2646	7618.8052	12457.185	12932.265	8331.8047	6080.1846	14410.265	4299.8052	11801.185	11619.265	5286.165	26605.281	14558.86	5584.165	21550.281	13391.86	2155.165	27956.281	12197.86	2661.165	26103.281	12523.86	7104.2354	25872.574	3961.0195	4448.2354	23384.574	1957.0195	3536.2354	18258.574	-1375.9805	515.23535	19061.574	2804.0195	8862.2354	19895.574	424.01953	5450.2354	13932.575	1920.0195	1129.2354	13105.575	-5929.9805	13863.235	18501.574	5210.0195	21325.234	9661.5752	10666.02	7931.5352	23715.684	13400.37	6375.5352	20124.684	11843.37	1807.5352	19203.684	10137.37	3642.5352	24654.684	10039.37	15810.835	17131.955	8951.8604	8767.835	17752.955	4879.8604	4003.835	13080.955	7317.8604	20643.836	1793.9551	7706.8604	4028.0303	21122.1	10291.35	5453.0303	11445.1	6280.3496	8252.7305	25120.039	10325.555	5363.4805	19785.77	12760.45	1592.4805	17221.77	12236.45	1475.4805	14829.77	9348.4502	9111.0449	18231.934	6935.085	6358.0449	22998.934	8043.085	14813.655	25526.926	17111.176	1430.6553	18178.926	9462.1748	1974.6553	20929.926	8347.1748	2899.6553	16445.926	3115.1748	3137.6553	13902.925	6468.1748	-1101.3447	14281.925	21166.176	46319.465	29963.635	17872.445	2725.4648	18765.635	5345.4453	-5051.1543	15720.25	8097.7344	668.62012	41858.93	16960.289	-1149.3799	23439.93	4083.29	3875.6201	28701.93	6768.29	12050.62	31619.93	13460.29	415.62012	17072.93	7592.29	2519.6201	21400.93	20088.289	4870.6201	31763.93	14074.29	683.62012	24993.93	10148.29	10480.635	18357.586	19052.285	2467.6348	12392.586	5420.2852	4547.6348	8070.5859	11679.285	1378.6348	6118.5859	17313.285	13563.635	1996.5859	11014.285	-1061.3652	2608.5859	5673.2852	5406.29	30715.285	13951.915	976.29004	18511.285	12560.915	6906.29	22901.285	11010.915	7619.29	23760.285	17244.914	7462.29	25166.285	11974.915	6369.29	20459.285	8674.915	11596.29	11843.285	13838.915	747.29004	7799.2852	9582.915	5818.5298	22068.145	9492.1846	4575.1152	21759.344	9229.6748	5229.1152	23263.344	13358.675	13608.115	14850.345	9048.6748	6685.4746	22594.266	13233.255	3114.4746	24143.266	12101.255	-3118.5254	13296.265	6593.2549	20123.475	9324.2646	11982.255	-2231.5254	14829.265	10083.255	27228.475	8186.2646	10997.255	9595.4746	5827.2646	16352.255	-7125.3945	23949.83	20733.711	2155.6055	21206.83	20128.711	7683.0601	11830.79	6055.2559	8180.0601	24341.789	3649.2559	19264.061	12471.79	1519.2559	23668.061	10016.79	1844.2559	-174.375	5909.0449	975.16992	-76.734863	25636.08	9926.3398	5200.2651	21189.08	12002.34	4118.835	13386.234	9896.5156	6980.835	12063.234	13414.516	2572.835	10816.234	9058.5156	9661.7598	23076.74	3375.5449	8351.7598	25214.74	9809.5449	3249.7598	27378.74	2269.5449	3581.7598	23155.74	3946.5449	8506.7598	6422.7402	4221.5449	15019.76	8679.7402	6162.5449	9201.7598	12202.74	5688.5449	9355.7598	2249.7402	8979.5449	5101.6099	14836.105	11238.165	7366.6099	14027.105	10284.165	11201.609	2540.1055	13472.165	4050.6099	2355.1055	8465.165	12317.609	2559.1055	11583.165	3917.9851	23323.15	5224.5098	11305.985	16186.15	7780.5098	3171.7651	4644.1846	7283.7202	16724.766	1614.1846	9010.7207	1542.835	9523.6855	7698.7949	4204.835	14940.686	14625.795	9342.835	10299.686	9391.7949	350.39502	24074.68	13971.68	3471.395	10891.68	10291.68	1062.395	5662.6797	10489.68	6815.395	3982.6797	6583.6802	5716.9399	14330.17	8120.27	6497.9399	11934.17	5324.27	5484.9399	18200.17	21559.27	2854.9399	12868.17	6995.27	5440.9399	12058.17	8978.2695	9882.1348	13311.23	9617.3848	943.13477	9361.2305	5539.3848	1013.1348	6768.2305	8483.3848	1731.9805	12550.665	10864.07	9070.9805	10844.665	8531.0703	-1451.0195	9235.665	12596.07	6407.9805	4182.665	10717.07	2812.6553	18057.266	9346.2002	-529.34473	19612.266	9433.2002	2.6552734	11536.265	10062.2	888.65527	15662.265	8624.2002	6936.6553	8037.2646	8659.2002	734.21973	11725.145	2201.1152	-1699.4053	8394.8047	3947.6504	3167.5947	7783.8047	5924.6504	9070.5947	3039.8047	7058.6504	1389.3501	8503.6602	10190.92	6740.3501	6599.6602	10799.92	3093.3501	12223.66	11809.92	3269.895	10230.8	10531.175	3287.895	10660.8	10496.175	6739	28169.561	17430.82	7459	8561.5605	11095.82	4093	7115.5601	8510.8203	934.18018	9417.9102	9785.2402	4409.1802	8936.9102	5416.2402	10654.561	20431.83	12914.805	2819.5601	18365.83	16651.805	5977.5601	9523.8301	10870.805	8863.5605	4174.8301	7901.8052	50.560059	5279.8301	5644.8052	-281.41992	1488.2695	8680.1406	-340.41992	78.269531	4061.1401	6508.085	18733.439	7379.3799	8575.085	16465.439	12247.38	6150.085	16273.439	8394.3799	23363.086	12494.439	14792.38	-3434.2051	5791.9053	12144.745	1185.2148	26126.141	12193.57	11475.14	8697.1445	5870.3301	448.13965	11618.145	6428.3301	145.13965	13454.145	7048.3301	19087.141	7855.1445	5491.3301	268.57031	20945.275	12107.835	713.57031	22351.275	10472.835	-1061.4297	14153.275	10560.835	1203.5703	15489.275	8804.835	7033.5703	11337.275	9383.835	1262.2598	16289.38	12527.255	-270.74023	14736.38	11324.255	-734.74023	8444.3799	9882.2549	2156.2598	29.379883	21024.254	-1774.8252	4029.5547	1123.7803	3656.1748	18800.555	10203.78	-410.8252	11833.555	8930.7803	-523.8252	8852.5547	3935.7803	-3254.8252	11056.555	10898.78	10736.175	2816.5547	274.78027	5513.085	17744.045	19224.316	6540.085	28063.045	14535.315	-419.91504	9966.0449	6960.3154	8016.085	1477.0449	8984.3154	1917.4004	37653.945	3328.9648	-1361.5996	34895.945	1223.9648	5748.4004	24051.945	3319.9648	3913.4004	24460.945	275.96484	1137.6899	13733.11	-1469.9102	4882.6899	18671.109	3289.0898	4366.6899	9185.1104	3441.0898	-953.31006	3962.1104	676.08984	17475.689	3054.1104	2407.0898	3181.6899	17191.109	2693.0898	-1208.3101	9050.1104	1368.0898	13644.689	11448.11	2821.0898	9468.6895	3083.1104	893.08984	6855.0698	17629.664	8751.5703	4004.0698	13153.665	10506.57	3919.0698	11059.665	6000.5703	6939.0698	9667.665	15758.57	2538.0449	23575.805	9580.9697	1532.0449	12905.805	7412.9697	2034.0449	12598.805	5425.9697	706.04492	27009.805	6815.9697	5733.0449	11075.805	6240.9697	10613.045	8758.8047	8085.9697	3872.5049	25572.93	14540.73	7516.5049	22289.93	14653.73	2885.5049	7143.9297	7036.7305	-548.44531	15525.98	11050.54	1.5000001	1.5000001	1.7500001	8101.0801	16844.801	11719.925	3303.0801	14425.8	6722.9248	4142.0801	6016.7998	7100.9248	3183.0801	5580.7998	10011.925	19844.129	10371.5	5896.4199	2238.1299	13475.5	12439.42	2751.2803	28846.371	4620.5654	-2441.7197	9057.3701	7223.5654	4437.2803	10317.37	9724.5654	6793.2803	14037.37	8400.5654	1886.0601	10941.95	6365.8701	5939	18771.596	13105.81	1905	18716.596	10797.81	2714	18022.596	4269.8096	1027	18637.596	9076.8096	3523.8652	15639.02	7119.5547	4646.8652	4585.0195	9431.5547	-864.13477	-1684.9805	8332.5547	3500.8652	2611.0195	8930.5547	4535.4702	8566.8047	13307.2	5749.4248	13241.385	3215.0254	7543.0898	15578.465	8027.0298	7277.0898	18526.465	14012.029	4123.0898	13548.465	9887.0293	2849.0898	8438.4648	7087.0298
5765.3896	16960.699	10832.4	4185.3896	9495.7002	11541.4	1895.3899	6782.7002	5710.4004	-80.610107	5954.7002	3497.4004	6491.2598	25790.441	9773.3945	1779.2598	24719.441	8536.3945	2847.2598	32999.441	11545.395	4977.2598	8413.4404	8258.3945	14762.26	5933.4404	8708.3945	7005.2598	13107.44	8281.3945	1404.2197	24349.18	14787.61	3563.2197	24276.18	11714.61	-18.780273	11626.18	9712.6104	7113.2197	7309.1797	9315.6104	5732.2197	6844.1797	13520.61	-1202.7803	15860.18	10473.61	9881.2197	6078.1797	8126.6104	-2789.7803	12670.18	13013.61	5818.7754	23044.211	10539.51	-93.224609	5468.21	10135.51	6709.7754	13476.21	8016.5098	643.77539	17344.211	14723.51	3833.7754	14797.21	7204.5098	10663.775	265.20996	14804.51	-3675.2246	4367.21	7387.5098	6943.7754	2367.21	9631.5098	9460.7002	14490.22	8932.6104	8741.7002	10030.22	6771.6104	2854.7002	3437.2197	8972.6104	6653.7002	-4805.7803	4673.6104	-8128.9395	12571.35	8259.3945	-4795.9395	26444.35	9896.3945	-7335.9395	16337.35	6695.3945	-6605.9395	7979.3501	13510.395	7511.3599	29020.66	9546.5049	14556.359	5460.6602	11137.505	4937.0249	19030.955	7251.5303	4194.0249	13147.955	8326.5303	9320.0254	2999.9551	1328.5303	3817.0249	2789.9551	5219.5303	694.0249	-732.04492	2581.5303	15590.77	12401.82	11038.46	17418.77	9126.8203	10755.46	4664.4551	14025.87	5131.0098	4384.4551	14842.87	7530.0098	4591.4551	20847.871	11047.01	923.58008	11731.895	11040.965	-324.41992	14349.895	-5647.0352	6.5800781	10009.895	1056.9648	1675.8555	9199.4404	5342.8047	6426.48	24522.32	12238.436	14713.48	5620.3203	11920.436	7218.48	3457.3203	9691.4355	-440.43018	6221.1055	5693.8301	5842.6602	5291.7998	11219.835	-402.07031	18810.775	12869.66	-3718.0703	6065.7754	7464.6602	-92.070312	9252.7754	10993.66	-1164.0703	5633.7754	7824.6602	-5128.0195	16777.48	7837.2598	-6352.1904	12492.83	9345.8496	-1026.1904	6463.8301	8754.8496	814.99512	3891.0898	10307.82	8030.4053	27868.586	13596.705	709.40527	14449.585	9851.7051	7148.4053	17101.586	13902.705	5101.4053	-69.415039	6516.7051	5921.1802	20096.195	8882.2002	2075.1499	886.08496	8671.54	9253.1504	11463.085	6213.54	9702.1504	-42.915039	9198.54	12415.15	-1768.915	5949.54	6507	16818.586	7446.4502	10486	879.58496	3395.4502	4930	11748.585	3467.4502	24839	440.58496	685.4502	2661	2866.585	-654.5498	2351	9655.585	5464.4502	2169.4844	20617.676	11174.49	4306.4844	17177.676	7604.4902	-3093.5156	23438.676	17324.49	-2400.1543	24334.475	11546.654	8563.8457	14529.475	17541.654	454.31055	31605.125	21385.66	-1755.6895	22705.125	8736.6602	5971.7051	18580.189	13606.539	6652.7051	8161.1895	12294.539	7207.7051	19130.189	13679.539	2329.7051	14720.189	7710.5391	4460.7051	8727.1895	13500.539	-2219.9297	23526.439	18595.945	-3942.9297	18758.439	8115.9453	7891.5352	18193.195	8926.1797	7304.5352	15966.195	27980.18	3010.6152	16907.27	10959.766	5421.6152	18104.27	5288.7656	1949.6152	21603.27	8526.7656	5383.6152	13152.27	9800.7656	6128.415	20519.865	9751.0195	4245.415	10784.865	6896.0195	510.41504	9675.8652	1102.0195	224.86523	12085.539	9071.4043	6451.0146	19420.885	11985.685	12199.015	4634.8848	11377.685	-2277.5303	12524.055	11545.16	2047.165	8070.6001	14634.6	10761.4	31386.164	15401.045	1900.4004	23610.164	10430.045	-489.59961	18164.164	6169.0449	1311.4004	21358.164	15531.045	1881.4004	12734.165	9910.0449	3597.4004	18241.164	8717.0449	-686.59961	14780.165	9898.0449	3299.4004	16283.165	14618.045	2131.4004	16562.164	7949.0449	-3044.5996	21318.164	5662.0449	5462.415	11357.33	2786.1699	8941.415	-1703.6699	5655.1699	-938.19531	16393.965	-697.36914	-666.8501	16259.939	6031.1401	1949.1499	17367.939	8649.1406	1414.1499	15648.939	8675.1406	3541.1499	16694.939	7719.1401	2973.1499	11648.939	8337.1406	21864.15	10555.939	12053.141	13965.195	27109.191	13178.85	849.19482	14288.19	9583.8496	2562.1948	17720.191	13809.85	3035.1948	10345.19	10994.85	5404.1948	9577.1904	8030.8496	19584.195	3437.1904	9703.8496	16854.195	6016.1904	16037.85	1155.4502	10336.245	9468.3496	6778.21	15546.505	575.9707	2856.21	7437.5049	-2553.0293	-1653.3799	39936.117	6739.2354	1797.6201	16927.115	11803.235	-849.37988	24778.115	7806.2354	5153.8896	31708.305	7875.8799	19449.891	10256.305	17169.879	6571.8896	15667.305	7514.8799	658.66992	18042.26	12109.27	4803.6699	17159.26	10126.27	14596.67	3499.2598	1975.2695	-765.16504	32236.004	12116.645	2325.835	14324.005	11469.645	-1590.165	19750.004	9817.6445	87.834961	20435.004	12397.645	2726.835	15154.005	13632.645	5410.835	6068.0049	10062.645	40.834961	12064.005	12067.645	5999.6846	25365.711	18499.35	9560.6846	16826.711	13205.35	3591.6846	23457.711	12648.35	6595.6846	13190.71	13967.35	7955.9048	20001.455	9942.0254	6091.9048	13235.455	9863.0254	5181.9048	14336.455	2076.0254	6040.9048	3984.4551	2319.0254	11309.904	13739.455	8772.0254	6495.9048	12421.455	5808.0254	3942.9048	-4557.5449	38.025391	9803.9043	16968.455	10373.025	27824.904	5155.4551	12034.025	6994.3701	22717.246	8192.3604	7280.3701	22447.246	10317.36	1610.3701	22004.246	6355.3604	4185.3701	29915.246	8691.3604	6290.4697	19827.434	10417.745	5243.4697	14358.435	10777.745	283.46973	9983.4346	7649.7451	14993.47	4269.4346	8781.7451	5244.2451	24307.344	3341.1445	8175.2451	10755.345	12235.145	4689.6401	20313.434	7853.1152	2717.6299	7370.5547	6856.9102	1033.6299	11313.555	6615.9102	1105.6299	14727.555	6823.9102	8948.4648	18132.145	6684.7305	7929.4648	23478.145	11095.73	17794.096	25430.82	17162.684	9108.0957	24661.82	11805.685	6688.0952	18906.82	13762.685	5832.0952	16595.82	9731.6846	6355.0952	20232.82	6318.6846	3189.0952	15342.82	20570.684	35089.879	42572.477	25694.195	2139.8799	22159.475	14922.195	-3780.0859	25271.83	6043.8496	6344.3096	44574.109	11175.02	506.30957	26363.109	-675.98047	6236.3096	23942.109	176.01953	18000.309	23509.109	6465.0195	3234.3096	19360.109	3494.0195	4735.3096	19936.109	16594.02	9270.3096	30926.109	7252.0195	8601.3096	18901.109	5422.0195	11436.57	15029.436	18390.895	1186.5703	6333.4355	6510.8945	3093.5703	5533.4355	18346.895	3150.5703	1880.4355	18424.895	13401.57	2554.4355	9007.8945	517.57031	848.43555	6927.8945	2494.5996	24783.42	18529.35	495.59961	14418.42	7275.3496	2632.5996	18216.42	8338.3496	11611.6	6166.4199	21540.35	2577.5996	15264.42	10827.35	7168.5996	14242.42	7993.3496	1831.5996	17699.42	17701.35	-379.40039	2145.4199	11825.35	5766.4502	21192.254	10652.18	4300.9248	19849.395	2302.0801	3221.9248	23291.395	4305.0801	6882.9248	24629.395	4200.0801	11225.46	23154.355	15260.235	6821.46	22334.355	13342.235	2551.46	21348.355	10942.235	14009.46	4655.3555	9843.2354	4280.46	13393.355	9628.2354	21301.461	2852.3555	11215.235	18036.461	5534.3555	13619.235	1201.5752	21016.605	16017.91	6086.5752	29319.605	16498.91	6529.4053	17993.199	16207.105	7539.4053	25152.199	7755.1055	16358.405	15779.2	11366.105	16808.406	9146.2002	4581.1055	3879.675	6162.1797	5196.9346	1712.625	27353.734	3944.0303	3272.625	22662.734	12657.03	3306.0049	14330.4	10186.385	5514.0049	14670.4	7339.3848	2001.0049	17212.4	7127.3848	8614.8145	22889.76	8835.7402	6749.8149	29885.76	14007.74	4051.8149	26340.76	9018.7402	3892.8149	21205.76	7960.7402	7364.8149	3373.7598	9968.7402	15926.814	8048.7598	10282.74	13686.814	10519.76	7637.7402	8518.8145	3305.7598	12268.74	7290.71	16587.539	9014.9854	7230.71	13562.54	7083.9854	10457.71	12035.54	8323.9854	1384.71	12422.54	6654.9854	15802.71	2151.54	5651.9854	3514.7349	18373.305	10968.04	7523.7349	17728.305	9775.04	559.59521	12007.865	7802.6499	18393.596	5895.8652	10329.65	4714.9351	13049.99	8548.7246	4828.9351	16938.99	7699.7246	12791.936	4909.9902	3789.7246	121.47021	26462.391	10890.891	3924.4702	14084.391	8204.8906	2680.4702	6255.3901	6105.8901	4455.4702	6473.3901	3624.8901	2359.8452	15412.109	9757.1504	799.84521	16541.109	8015.1499	-2355.1548	21281.109	18974.15	845.84521	19805.109	6073.1499	1441.8452	13617.109	10937.15	11345.26	19264.24	9310.2148	3053.26	12051.24	4991.2148	7072.2598	8671.2402	7969.2148	5677.8896	19573.359	12083.745	10348.89	16124.359	13319.745	3840.8899	7690.3599	16781.746	8981.8896	8224.3594	15755.745	5005.3799	15677.395	9428.7998	3736.3799	21007.395	12115.8	7987.3799	3522.395	2100.7998	3919.3799	16364.395	8440.7998	12628.38	6547.395	8786.7998	884.69482	22753.016	6149.3198	1194.7051	6392.6348	-1934.6445	4181.7051	7785.6348	3456.3555	10836.705	3219.6348	2518.3555	1380.625	14078.93	7978.7148	9423.625	13247.93	3973.7148	2927.625	12229.93	10823.715	947.55518	7763.875	8069.5952	3652.5552	4603.875	10740.596	10962.135	16142.75	13201.359	10104.135	5705.75	9014.3594	5434.1348	5543.75	9087.3594	940.41504	8980.8047	5231.415	1356.415	11199.805	4237.415	6833.335	22736.475	10155.795	1214.335	24115.475	10938.795	4486.335	12862.475	4200.7949	7053.335	7037.4751	3369.7949	-712.66504	10793.475	756.79492	1597.5698	5151.6299	7494.5151	184.56982	4323.6299	3464.5151	1688.73	18863.76	3782.2949	4651.73	14527.76	7296.2949	648.72998	9598.7598	1375.2949	19082.73	4938.7598	8934.2949	2214.1548	10788.225	7834.5303	4811.085	23750.234	15512.445	21486.115	-749.63965	10454.055	2791.1152	7515.3604	11895.055	3388.1152	10443.36	10241.055	17370.115	1633.3604	10793.055	3195.2852	18510.27	-257.38477	6957.2852	20819.27	3901.6152	1785.2852	5536.2695	1530.6152	5733.2852	13452.27	325.61523	9628.2852	4252.2695	4235.6152	1050.9404	19155.559	9585.5254	11971.94	8732.5596	7195.5249	-172.05957	13237.56	6414.5249	1023.9404	3831.5596	21341.525	-1667.2695	9988.3154	5722.5303	1700.7305	18392.316	14319.53	155.73047	7021.3154	9849.5303	-1777.2695	11010.315	10094.53	-2479.2695	7609.3154	18483.531	9128.7305	2773.3154	7056.5303	7425.9805	15868.675	22021.205	6339.9805	23761.676	11400.205	-881.01953	11803.675	7018.2051	5042.9805	2126.6748	10539.205	-1817.4199	41875.66	7349.2354	-3738.4199	41116.66	6224.2354	4112.5801	26979.66	9786.2354	1784.5801	24134.66	9242.2354	2473.2349	15926.27	2235.7949	7854.2349	17543.27	6582.7949	5188.2349	13259.27	10624.795	3636.2349	4531.2695	5124.7949	16778.234	1350.2695	5295.7949	6234.2349	21775.27	8811.7949	7928.2349	5782.2695	2546.7949	18226.234	5233.2695	3996.7949	12939.234	2488.2695	3793.7949	779.19043	20049.754	7282.6055	820.19043	15977.755	6402.6055	-545.80957	8201.7549	5315.6055	-4849.8096	-1426.2451	10241.605	1184.6348	23004.734	5693.8154	518.63477	14907.735	4614.8154	73.634766	13854.735	2556.8154	2755.6348	15865.735	595.81543	7406.6348	4166.7354	1893.8154	10113.635	8719.7354	4216.8154	4704.1499	28461.295	19055.719	4695.1499	21935.295	10505.72	1228.1499	8687.2949	7793.7197	703.6499	23137.75	12045.885	2	2	2.25	8697.915	14269.846	5213.9697	16362.915	2979.8457	4500.9697	5804.915	3155.8457	3384.9697	2373.915	2013.8457	6546.9697	14293.585	8044.4102	4214.8398	3438.585	8802.4102	8881.8398	1517.7949	32661.359	10828.93	-1842.2051	19394.359	9500.9297	3692.7949	20213.359	9695.9297	10348.795	13997.359	9707.9297	2854.0098	12960.391	10952.395	4105.73	17763.15	12503.311	8104.73	13026.15	12492.311	4357.73	14533.15	7546.3101	3398.73	16094.15	5342.3101	2917.7852	27433.391	703.70508	4320.7852	10401.39	4397.7051	-266.21484	12445.39	1243.7051	2617.7852	10556.39	8764.7051	3069.29	12602.72	14085.98	777.92969	19801.641	1526.8301	3403.77	12113.615	10694.115	11912.77	19374.615	11583.115	1677.77	14559.615	10485.115	-45.22998	5531.6152	7890.1152
2916.9849	17862.096	6197.2002	1266.9849	11936.096	7189.2002	-54.015137	8136.0952	6039.2002	-991.01514	11102.096	4636.2002	4699.6055	18718.77	8562.9102	2387.6055	22358.77	9125.9102	2603.6055	25956.77	14114.91	4981.6055	11429.77	9016.9102	14658.605	6652.7695	10062.91	4775.6055	13020.77	8361.9102	1914.0947	19287.66	8847.9199	5533.0947	30896.66	11248.92	6508.0947	6561.6602	10272.92	17411.094	8671.6602	12467.92	2489.0947	16053.66	10170.92	144.09473	12846.66	9234.9199	4645.0947	5375.6602	9972.9199	-641.90527	10764.66	12433.92	2068.4746	22573.875	12519.05	-1273.5254	9916.875	14819.05	4541.4746	17085.875	11900.05	60.474609	17928.875	16587.051	1178.4746	15208.875	9994.0498	6299.4746	2557.875	11556.05	-5550.5254	6243.875	7673.0498	-775.52539	10809.875	10816.05	8718.8945	16209.125	6532.625	5306.8945	17768.125	6263.625	1723.8945	4161.125	11447.625	5145.8945	819.125	4289.625	1945.8198	14494.98	10649.46	5047.8198	19835.98	11932.46	1662.8198	17690.98	8110.46	2436.8198	9134.9805	17447.461	3876	20712.855	9704.4453	10805	8593.8555	9556.4453	7700.1099	12900.275	15177.975	4675.1099	10238.275	11536.975	10168.109	3997.2754	7596.9746	6678.1099	313.27539	8340.9746	6405.1099	-4928.7246	8946.9746	25279.85	7434.9648	20219.535	12954.85	9197.9648	12491.535	7133.1699	16409.684	12541.505	8143.1699	6439.6846	11320.505	6313.1699	14309.685	13793.505	-3743.0752	10447.05	15917.76	-4842.0752	9541.0498	698.75977	-3477.0752	6338.0498	3903.7598	-421.9248	10086.52	5682.0801	14263.564	2548.8799	6634.4502	17993.564	1905.8799	10217.45	8668.5645	766.87988	10204.45	5865.0601	3887.9751	7132.8496	10070.82	770.89453	10458.39	2258.1299	22255.535	17851.875	809.12988	6269.5352	8800.875	3492.1299	14848.535	12636.875	1098.1299	4649.5352	10786.875	-2884.9648	15848.57	8180.8701	967.33008	15566.185	6444.0195	5896.3301	11498.185	7041.0195	3327.8154	10269.145	9660.04	8896.8154	20023.09	14196.904	145.81543	10064.09	10746.904	4460.8154	12095.09	20819.904	2553.8154	-4037.9102	6095.9048	5165.9399	19501.379	11707.66	2093.2852	9721.3203	4678.3047	6895.2852	23127.32	4611.3047	7126.2852	10487.32	7017.3047	15272.285	4407.3203	1363.3047	7929.9048	24700.295	8131.8301	8238.9043	12711.295	6030.8301	7576.9048	19731.295	4431.8301	19426.904	12788.295	8064.8301	2881.9048	12197.295	3223.8301	3049.9048	18536.295	8326.8301	7947.8594	17172.98	11991.914	5489.8594	16889.98	12081.914	23.859375	25218.98	10673.914	-943.35547	23690.766	13202.295	6714.6445	18215.766	12297.295	-7601.4453	21780.914	19886.949	-5176.4453	12585.914	5521.9492	90.115234	17312.221	8576.6309	1603.1152	12196.221	9397.6309	6172.1152	8879.2207	8863.6309	1100.1152	10640.221	5058.6309	3928.1152	5809.2207	12338.631	120.85547	8444.0957	10796.145	-3779.1445	9227.0957	9076.1445	9970.0801	11604.965	1969.0195	10640.08	7220.9648	18333.02	1027.1445	25161.066	7430.1152	3818.1445	27299.066	7671.1152	2550.1445	31315.066	12591.115	1754.1445	22161.066	10435.115	8623.9453	22189.814	7415.6406	4269.9453	15665.814	7163.6406	2626.9453	9882.8145	6208.6406	336.92969	5380.8555	15978.16	1995.6152	22861.564	12110.109	10873.615	3998.5645	7035.1094	244.63965	10437.08	9310.9551	1639.095	22666.961	5952.4805	9167.5654	36509.285	16974.539	2392.5654	19276.285	8996.54	131.56543	13385.285	3898.54	1352.5654	16331.285	10830.54	1147.5654	13965.285	7764.54	2875.5654	17122.285	7810.54	-2431.4346	19238.285	10392.54	-532.43457	14327.285	11274.54	1469.5654	17281.285	4449.54	4283.5654	5983.2852	10658.54	5677.7197	12626.055	10531.115	8596.7197	4391.0547	12199.115	4491.75	7375.6445	5359.875	-546.5498	17846.285	9003.9902	447.4502	19257.285	6640.9902	177.4502	15538.285	5441.9902	2798.4502	14416.285	6956.9902	4712.4502	10471.285	5167.9902	15758.45	7349.2852	10738.99	11486.63	27145.016	8479.4648	-755.37012	14560.015	6693.4648	1725.6299	19455.016	10355.465	531.62988	13012.015	7538.4648	594.62988	18585.016	8091.4648	10918.63	8849.0146	7578.4648	12075.63	1616.0146	6549.4648	3645.4902	7663.585	10578.385	6815.8301	16263.005	3244.9648	2088.8301	4845.0049	1168.9648	2793.875	24474.684	9963.7197	2106.875	13350.685	11280.72	298.875	27871.684	6742.7197	-915.86523	20985.926	12001.83	6017.1348	10506.926	12635.83	661.13477	4105.9258	4024.8301	-1850.8604	14561.7	8075.7451	-595.86035	13451.7	9173.7451	12281.14	-1572.2998	3075.7451	6339.7251	28578.875	12456.925	6188.7251	17274.875	13863.925	3010.7251	19435.875	11573.925	2568.7251	20409.875	12112.925	4859.7251	13832.875	14993.925	7776.7251	6444.875	11542.925	2656.7251	8266.875	14839.925	5804.8047	25600.83	13911.135	10321.805	16184.83	9546.1348	3647.8047	16126.83	9619.1348	5340.8047	18464.83	8290.1348	10272.775	34399.559	10966.14	8166.7749	28689.559	9997.1396	6417.7749	17369.559	9633.1396	17028.775	4342.5596	3974.1396	9243.7754	23702.559	12481.14	9275.7754	18880.559	12627.14	3790.7749	5824.5596	2279.1396	7736.7749	26252.559	15123.14	23773.775	11633.56	15755.14	7024.395	24340.59	14736.065	7058.395	26315.59	11905.065	3635.395	20932.59	8600.0654	6181.395	29832.59	9459.0654	12153.061	18339.355	11809.555	9943.0605	12531.355	13691.555	4715.0601	10433.355	10163.555	20941.061	3225.3555	12952.555	16816.225	1296.1348	1439.3604	5224.2246	10434.135	8893.3604	-320.625	19953.635	7059.2305	2583.8496	16758.996	10715.825	774.84961	18571.996	11531.825	4089.8496	20488.996	9531.8252	8477.4502	20941.99	7587.2803	7276.4502	24590.99	11501.28	15039.615	28847.609	16774.031	5494.6152	24756.609	15031.03	7995.6152	23481.609	10261.03	5176.6152	24363.609	11849.03	4249.6152	23748.609	11549.03	767.61523	21618.609	23256.031	34605.105	42749.164	20607.066	6451.105	24806.164	7202.0654	-1326.3008	10359.73	3712.0605	9230.5352	28880.129	18262.691	2141.5352	26105.129	6714.6904	6024.5352	12568.13	10974.69	21965.535	19465.129	12778.69	4262.5352	15254.13	6567.6904	6653.5352	21872.129	21670.691	9749.5352	25736.129	14953.69	8391.5352	23236.129	11613.69	7992.52	17935.645	18233.426	6088.52	17800.645	5699.4248	8454.5195	16689.645	11961.425	1761.52	9858.6445	22037.426	20279.52	7776.6445	6832.4248	1535.52	8433.6445	5230.4248	4382	26734.254	9637.9648	814	15426.255	11826.965	4639	19758.254	9197.9648	10117	17156.254	20779.965	1810	6607.2549	5994.9648	4877	17513.254	6103.9648	1834	16148.255	14760.965	-72	5186.2549	7064.9648	2633.7305	25671.475	8715.2646	4837.27	26133.025	7910.5703	7816.27	13192.025	7087.5703	5635.27	21690.025	9183.5703	11396.016	22894.816	12918.435	9156.0156	30170.816	16265.435	4990.0151	17937.816	8406.4346	25416.016	9422.8154	13369.435	5308.0151	14829.815	8904.4346	32685.016	10397.815	12259.435	2432.0151	22416.816	15228.435	-826.67969	21231.781	17327.48	9940.3203	5133.7803	19007.48	8764.2051	18377.406	13437.61	7261.2051	23947.406	6737.6104	10179.205	18676.406	11468.61	21144.205	7701.4053	10043.61	1465.4351	6910.9102	4230.605	523.54492	13955.2	3403.2549	4329.5449	19200.199	11295.255	4014.7649	15787.516	8809.79	5343.7646	14170.516	5223.79	740.76489	17361.516	6536.79	7553.7949	24983.795	3291.8555	3885.7949	24103.795	8524.8555	2470.7949	25601.795	4843.8555	2443.7949	17786.795	3684.8555	-2259.2051	12119.795	5802.8555	11663.795	9090.7949	4284.8555	3859.7949	13182.795	4860.8555	4742.7949	2080.7949	7263.8555	3092.915	10065.275	9059.4004	3662.915	11589.275	9962.4004	8902.915	3164.2754	6147.3999	3557.915	700.27539	7152.3999	9432.915	755.27539	8660.4004	5632.4399	17393.695	-3127.2852	3829.4399	14186.695	6666.7148	2263.6299	11265.95	6779.9102	15817.63	4754.9502	9292.9102	1462.2549	10539.24	6775.8599	4004.2549	19853.24	7443.8599	10922.255	7607.2402	7616.8599	1400.9502	27255.65	7813.7051	5548.9502	14178.65	20857.705	2341.9502	7698.6499	7327.7051	5305.9502	5547.6499	4870.7051	3518.5049	19875.551	8763.4502	4257.5049	16173.55	6357.4502	-1123.4951	18632.551	24806.449	1280.5049	18982.551	5996.4502	3156.5049	15270.55	10363.45	7746.0498	15261.005	8490.7754	214.0498	17520.004	3640.7749	4731.0498	18047.004	8917.7754	2347.2051	13882.905	12615.775	10058.205	12800.905	9145.7754	1417.2051	9544.9053	11387.775	10379.205	8276.9053	10615.775	8978.4697	1156.6748	-3848.2598	-1510.5303	11458.675	6196.7402	7418.4697	-6791.3252	-3448.2598	425.46973	8796.6748	4376.7402	3444.4697	-495.3252	4536.7402	-1445.4697	13971.615	3738.0996	2336.46	5223.0303	6227.0049	6505.46	2254.0303	7461.0049	11340.46	-777.96973	8894.0049	2273.5649	9327.4902	8107.0752	10681.564	4777.4902	4948.0752	783.56494	12815.49	10472.075	-1227.2251	6806.3652	6868.1748	1072.7749	12202.365	8366.1748	2879.21	50929.086	17780.375	12386.21	8410.085	10269.375	8799.21	6322.085	7794.375	1282.0498	4958.6104	9556.9551	3688.0498	5822.6104	10724.955	9636.9248	18487.906	18755.75	4237.9248	20248.906	15598.75	6846.9248	11849.905	11555.75	12119.925	2888.9053	11444.75	1159.925	8210.9053	8209.75	2794.28	6081.1348	5946.7998	3188.28	5033.1348	4704.7998	3851.2852	17453.404	7044.2402	6250.2852	18273.404	8351.2402	1751.2852	15882.404	5985.2402	18779.285	5742.4048	13226.24	2251.7349	10723.755	7828.5498	4190.2202	20541.305	10065.805	19728.984	11428.234	8290.21	3266.9849	17657.234	13720.21	3644.9849	17774.234	12721.21	5820.9849	24683.234	8099.21	2307.5649	26790.115	7894.1748	7911.5649	24902.115	10248.175	1415.5649	13910.115	8323.1748	5034.5649	17172.115	4072.1748	5130.5649	16092.115	5693.1748	3912.5952	15886.69	10253.675	9619.5957	-349.30957	8256.6748	3756.5952	5114.6904	1231.6748	5518.5952	-3062.3096	19654.676	-881.12988	2211.1104	5303.0752	2737.8701	10769.11	12150.075	709.87012	4632.1104	7322.0752	-122.12988	8057.1104	8649.0752	-2070.1299	3623.1104	12060.075	10982.87	-1683.8896	7030.0752	6296.4004	20048.75	25659.93	8162.4004	23612.75	12413.93	948.40039	7738.75	2822.9297	7043.4004	3586.75	4115.9297	1663.5254	34378.883	8889.1855	-638.47461	37991.883	5990.1855	8794.5254	22131.885	6006.1855	1572.5254	24799.885	8888.1855	-1635.5098	18239.375	1491.6396	4732.4902	19483.375	7153.6396	922.49023	19785.375	6339.6396	-2728.5098	9033.375	5979.6396	13017.49	5152.375	4307.6396	-143.50977	19352.375	8559.6396	-3305.5098	11352.375	4145.6396	11132.49	3771.375	7170.6396	10376.49	7276.375	3626.6396	5534.7349	20877.164	7794.7451	4092.7349	22224.164	5166.7451	3294.7349	15105.165	2828.7451	130.73486	590.16504	4522.7451	-3242.835	20571.586	9102.4854	-5238.835	11786.585	4574.4854	-5042.835	12919.585	4216.4854	-6221.835	23655.586	4667.4854	-1574.835	5026.585	4997.4854	4427.165	7042.585	6907.4854	3080.1299	31515.895	25139.371	3877.1299	20415.895	10611.37	920.12988	12289.895	11766.37	365.37988	17414.385	7339.54	2.5	2.5	2.7500002	8451.6348	23756.85	6692.7051	17219.635	9993.8496	5446.7051	4488.6348	16875.85	6566.7051	598.63477	16460.85	5554.7051	20057.051	148.13477	4098.585	261.0498	6040.1348	8990.585	-579.125	29247.734	3991.0146	4290.875	9334.7354	11257.015	5253.875	13961.735	8745.0146	8343.875	15222.735	6272.0146	-1018.3799	16127.7	6263.0752	3479.48	17896.121	14497.221	1054.48	20217.121	11486.221	1483.48	14240.12	8601.2207	1941.48	13382.12	7411.2202	-576.59961	24450.686	2548.1797	-1675.5996	12262.686	4926.1797	-6278.5996	6622.6851	-907.82031	1587.4004	15450.686	8158.1797	2925.895	14095.17	6091.8398	1490.77	26302.316	2941.4004	10423.32	12903.689	3216.04	8294.3203	21294.689	11838.04	5296.3198	17804.689	9429.04	2105.3198	5838.6899	8111.04
3042.6899	18967.586	7393.7051	1713.6899	10183.585	8846.7051	-736.31006	9956.585	9188.7051	-1238.3101	10460.585	2877.7051	5031.54	24817.961	11020.01	2100.54	26535.961	10209.01	4586.54	36162.961	13811.01	5390.54	12467.96	9462.0098	15362.54	12551.96	15608.01	4837.54	14984.96	8099.0098	6989.6201	19593.684	7998.71	7637.6201	22225.684	10220.71	838.62012	13684.685	7041.71	7950.6201	23637.684	7308.71	10174.62	5649.6846	8733.71	4252.6201	9398.6846	6643.71	11243.62	2960.6846	7495.71	4729.6201	10587.685	7741.71	5346.1499	22508.359	9151.9697	4026.1499	11981.36	9249.9697	16297.15	10343.36	4930.9697	3703.1499	21264.359	11096.97	4368.1499	11925.36	7728.9697	14927.15	4402.3604	10259.97	3282.1499	4005.3604	8038.9697	1682.1499	11689.36	3757.9697	7408.3398	16901.066	10617.135	5215.3398	13886.065	7905.1348	3154.3398	7612.0654	7400.1348	4631.3398	3754.0654	6902.1348	3417.3848	14572.654	3240.29	18959.385	11026.654	8671.29	3700.3848	17571.654	3936.29	5910.3848	9438.6543	9286.29	5293.6152	11769.275	7057.2598	13619.615	6073.2749	11464.26	4416.6748	20245.109	5170.9902	2268.6748	14658.11	4323.9902	8351.6748	6515.1104	4008.9902	-881.3252	7185.1104	3897.9902	851.6748	-143.88965	2407.9902	17765.926	10722.165	11638.66	14116.925	6990.165	7600.6602	6023.2349	17281.684	7714.6348	8169.2349	13495.685	9170.6348	6332.2349	16502.684	11747.635	3695.1699	14376.525	18675.275	2567.1699	12661.525	5054.2754	2518.1699	8945.5254	8427.2754	4509.8301	12765.02	5904.8047	18015.621	11886.73	5626.1055	17294.621	8562.7305	10542.105	4597.6201	15734.73	9603.1055	-1978.9502	1522.6846	2802.3047	7937.7451	6192.3149	4111.7197	3135.0151	19470.965	12328.835	-645.98486	4603.9648	13160.835	4139.0151	9686.9648	12117.835	1884.0151	6510.9648	15681.835	-733.74512	9003.8203	10934.615	2983.3599	17772.33	2288.2695	5771.3599	10309.33	3726.2695	2915.0303	3756.7305	7803.29	4182.7549	23331.99	13203.654	203.75488	15759.99	13214.654	6854.7549	9320.9902	15848.654	1997.7549	2016.9902	6553.6548	3065.4453	19031.68	8444.2998	5067.9102	10450.46	9045.9297	10031.91	25939.461	6485.9302	17505.91	9865.46	9249.9297	14776.91	9640.46	6496.9302	5773.5649	16912.324	9271.8398	6419.5649	4666.3252	9541.8398	6900.5649	15038.325	6612.8398	13778.564	1246.3252	10954.84	1455.5649	5307.3252	3382.8398	3637.5649	13433.325	8566.8398	14091.225	26010.484	7168.5039	9853.2246	9358.4844	5273.5039	5785.2246	12973.484	7846.5039	-4466.0605	18071.711	9833.3203	1137.9395	15375.711	6522.3203	-6245.7891	17381.727	18530.785	-2509.7891	5307.7266	3034.7852	-2853.8652	14418.99	13886.82	-1842.8652	16623.99	10919.82	1649.1348	15445.99	10281.82	-192.86523	17350.99	8589.8203	800.13477	8704.9902	7495.8203	-4053.9746	3147.125	17765.42	-4153.9746	-2812.875	12451.42	2734.1055	9207.3301	1948.9746	3184.1055	8594.3301	15396.975	6267.6953	9583.7852	13165.801	4569.6953	23345.785	11747.801	2432.6953	22659.785	15626.801	6061.6953	12035.785	13884.801	10050.41	14669.93	9103.5957	5966.4102	10131.93	5371.5957	3756.4102	3395.9297	-2591.4043	-1067.0098	12245.515	3168.4141	6530.4102	21184.52	6933.0098	13383.41	4118.5195	5277.0098	-3903.0752	14712.295	15682.33	1835.55	25700.824	17875.23	16296.725	12176.515	20336.529	2177.7246	23229.516	13724.529	2624.7246	17110.516	10193.529	2925.7246	18583.516	14167.529	2295.7246	17445.516	8253.5293	5625.7246	16085.515	11234.529	-1261.2754	20077.516	11295.529	2002.7246	16026.515	14988.529	1359.7246	12964.515	8225.5293	2133.7246	9414.5146	7590.5298	5458.6846	18344.145	-2837.0156	5240.6846	3081.1445	3526.9844	4815.1899	17476.99	7118.7354	-250.62988	15977.471	2158.0498	1009.3701	16488.471	3256.0498	-137.62988	18791.471	2699.0498	4373.3701	15289.471	3053.0498	4294.3701	11840.471	2599.0498	12313.37	9226.4707	7555.0498	11584.07	26952.266	14970.09	885.07031	16168.266	14367.09	1111.0703	18418.266	15061.09	1197.0703	22392.266	10524.09	2361.0703	22882.266	9038.0898	15987.07	8564.2656	13436.09	12006.07	6136.2651	18458.09	733.44482	6957.4854	8582.5303	5976	15103.58	11034.92	217	8014.5801	8115.9199	2261.1948	42706.766	8738.75	3376.1948	10519.765	13557.75	11974.195	1930.7646	8180.75	6026.3701	27826.795	13379.715	18042.371	6396.7949	10847.715	5315.3701	11345.795	9718.7148	-1139.5552	15568.32	9653.1699	2281.4448	17234.32	10260.17	18164.445	3390.3203	1612.1699	6382.8896	19989.85	8742.6504	5506.8896	9932.8496	8910.6504	841.88965	12950.85	6779.6504	-860.11035	14224.85	10153.65	2609.8896	8646.8496	13411.65	5313.8896	2098.8496	9106.6504	-1865.1104	7756.8496	10522.65	4619.71	21550.371	11516.54	6279.71	24762.371	4893.54	4516.71	18316.371	7106.54	2864.71	16909.371	1015.54	7103.1851	27856.465	10576.985	3882.1851	26316.465	10807.985	7612.1851	19639.465	7741.9854	13320.186	4367.4648	2721.9854	8779.1855	23947.465	9918.9854	7915.1851	16845.465	9445.9854	1340.1851	21492.465	12633.985	8575.1855	26654.465	10518.985	29637.186	11228.465	11292.985	4952.3252	21662.684	11699.84	6234.3252	21966.684	14477.84	2839.3252	16272.685	6196.8398	6203.3252	23498.684	9178.8398	10402.51	25157.219	9797.9805	11611.51	16485.219	8781.9805	6978.5098	18273.219	7739.9805	10497.51	12472.22	8231.9805	10329.57	4366.6396	4483.1797	6303.5703	12418.64	9282.1797	1689.5752	26107.016	13557.405	9238.5449	21243.301	8335.6748	3440.5449	19867.301	10164.675	5760.5449	24362.301	4890.6748	10211.195	19960.199	2026.4199	7417.1948	11724.199	3468.4199	15275.575	24477.17	18069.094	5742.5752	20016.17	11662.095	7358.5752	21935.17	12636.095	5550.5752	17227.17	9513.0947	5394.5752	16299.17	11579.095	2123.5752	19387.17	23060.094	40113.785	39492.52	24967.02	2163.7852	21582.52	12015.02	-8615.2754	20722.93	10979.875	8006.1299	34789.242	18789.344	3058.1299	24149.24	8489.3447	6800.1299	22232.24	9572.3447	16366.13	32857.242	14749.345	4696.1299	13533.24	11957.345	6340.1299	23871.24	21578.344	9677.1299	29506.24	15994.345	8342.1299	20164.24	14078.345	5687.8652	24016.26	16117.15	815.86523	15471.26	9843.1504	6535.8652	18499.26	9189.1504	1490.8652	13908.26	18721.15	19031.865	7437.2598	6612.1504	-1858.1348	13542.26	9247.1504	8234.085	17820.07	15878.98	-1731.915	7741.0703	13080.98	2793.085	16571.07	8372.9805	4730.085	15193.07	17588.98	1440.085	14224.07	12274.98	3160.085	14113.07	9747.9805	846.08496	12569.07	14692.98	-1632.915	1361.0703	12039.98	7028.3701	24932.795	3291.6191	4796.395	25476.33	11586.495	5297.395	23884.33	9807.4951	6681.395	26236.33	6858.4951	7089.3203	20340.145	11950.04	4710.3203	19524.145	19205.039	-389.67969	13457.145	6991.04	19978.32	7264.1445	11288.04	-279.67969	17077.145	4836.04	34814.32	4858.1445	11094.04	11297.32	6080.1445	11840.04	5839.5249	17846.906	17188.164	10476.525	4884.9053	23870.164	5278.4302	12198.51	14235.65	7522.4302	20470.51	7852.6504	6873.4302	21015.51	8247.6504	19034.43	7531.5098	8954.6504	1031.8252	13319.4	3801.0352	614.95508	12695.154	4723.6797	2321.9551	21049.154	13057.68	3801.335	16534.395	7576.7148	4277.335	11857.395	4941.7148	2349.335	14646.395	6802.7148	6351.8999	27053.051	11333.05	5382.8999	25464.051	14041.05	3980.8999	19421.051	9972.0498	3713.8999	21770.051	8894.0498	1873.8999	10984.05	11285.05	15582.9	4777.0498	9619.0498	9988.9004	14064.05	10639.05	6906.8999	3597.0498	10308.05	9575.0752	21705.6	14549.525	6768.0752	16741.6	12402.525	2992.075	13662.6	6702.5249	2447.075	12067.6	7911.5249	11299.075	4070.5996	11026.525	14660.38	767.27539	-6478.8496	3006.3799	18206.275	2612.1504	2153.6748	11784	8094.79	17101.676	7634	10773.79	1265.3252	13005.891	9186.9004	3986.3252	17227.891	9298.9004	9550.3252	6795.8901	10148.9	1143.9448	29001.25	4863.8501	5434.9448	17720.25	10902.85	1766.9448	5928.25	6377.8501	4944.9448	4653.25	5389.8501	4105.04	16522.699	11684.715	1276.04	15551.7	5325.7148	-1243.96	18364.699	20349.715	1380.04	16790.699	5736.7148	2982.04	14856.7	6808.7148	9441.2852	15076.44	4878.9697	-333.71484	7099.4404	-1108.0303	3261.2852	6338.4404	7563.9697	3711.4551	21759.914	10278.625	10333.455	17499.914	10432.625	426.45508	12300.915	11454.625	10821.455	10000.915	8545.625	11241.59	1388.6348	-2231.96	-913.41016	19896.635	7171.04	6851.5898	1268.6348	-66.959961	698.58984	12196.635	7904.04	9543.5898	12058.635	5246.04	-4975.5996	16744.449	3290.3604	2006.4502	5803.79	8741.7695	50.450195	5917.79	9194.7695	10020.45	-1424.21	8105.77	-1054.0098	7600.8945	8678.1699	591.99023	18940.895	8482.1699	809.99023	10236.895	11359.17	3386.1851	6601.6553	9817.1406	3270.1851	8580.6553	8685.1406	10934.14	30690.385	9989.1797	13049.14	6026.3848	5767.1802	9004.1396	5110.3848	7556.1802	1499.6748	7789.1553	7596.2202	1570.6748	11041.155	8952.2207	6429.29	22197.811	13010.016	1813.29	20996.811	9358.0156	-22.709961	17019.811	8833.0156	762.29004	7808.8101	7962.0151	-3846.71	7446.8101	5987.0151	-2828.2949	7059.1948	4230.1348	-2787.2949	6028.1948	2610.1348	1465.6348	18062.254	7517.6299	-247.36523	16615.254	7601.6299	2863.6348	10228.255	5577.6299	18353.635	5699.2549	14174.63	1399.3398	7925.0254	8998.2803	3592.9805	19401.625	15604.665	5652.915	21848.92	6029.8652	4427.915	13460.92	7094.8652	4836.915	17910.92	10463.865	7513.915	20432.92	7651.8652	4420.6348	18482.535	7680.0449	-533.36523	16589.535	6256.0449	-3327.3652	9030.5352	4977.0449	1733.6348	13600.535	5640.0449	5480.6348	7933.5352	5385.0449	3677.1948	16497.455	5335.9351	14467.195	4178.4551	5817.9351	14291.195	-1212.5449	286.93506	4001.1948	-1506.5449	18098.936	-2191.96	3240.8848	178.71973	3545.04	20579.885	11028.72	1907.04	15807.885	5113.7197	833.04004	9139.8848	4364.7197	-293.95996	5968.8848	8417.7197	7674.04	5220.8848	1474.7197	1925.2354	18743.51	27822.211	2394.2354	23482.51	12047.21	-2181.7646	11939.51	2093.21	1175.2354	3525.5098	5573.21	3521.3452	33545.855	15782.065	1449.3452	23042.855	7772.0654	11314.346	19062.855	14446.065	7190.3452	22399.855	14097.065	10836.516	6286.0254	4043.6953	9829.5156	19384.025	9233.6953	6187.5151	13763.025	10458.695	411.51514	10795.025	8826.6953	17363.516	6353.0254	9432.6953	2157.5151	11277.025	9558.6953	3065.5151	13333.025	4785.6953	14217.516	10851.025	12311.695	11954.516	5385.0254	5563.6953	2525.6699	21471.91	9039.1445	2966.6699	20202.91	8531.1445	508.66992	11833.91	6076.1445	-3079.3301	5291.9102	20200.145	5656.4551	27668.941	7897.2402	1619.4551	9615.9404	7435.2402	4034.4551	13932.94	6758.2402	1738.4551	16575.941	4863.2402	7472.4551	8189.9404	6104.2402	10603.455	11662.94	7334.2402	4623.1499	31240.059	22415.359	11450.15	13352.06	2727.3604	433.1499	12871.06	12820.36	2733.4849	18854.531	9127.4902	3.0000002	3.0000002	3.2500002	9306.2402	17519.42	6309.3447	11955.24	4402.4199	4621.3447	147.24023	10408.42	6825.3447	-2334.7598	10353.42	9333.3447	14806.355	5709.1445	5512.7598	2373.355	14633.145	12849.76	306.3252	30556.16	416.21484	2815.3252	11295.16	6559.2148	6030.3252	19550.16	3865.2148	17953.324	8020.1602	6054.2148	-876.35986	7913.79	10023.311	2073.0098	14999.05	12475.825	4547.0098	11067.05	13277.825	1777.0098	9301.0498	8689.8252	328.00977	11180.05	9021.8252	3807.6001	22784.49	5269.4248	4576.6001	10324.49	8729.4248	-365.3999	8813.4902	5988.4248	5430.6001	12442.49	12162.425	4620.7354	10633.39	13849.505	379.2998	15878.76	3755.6904	15738.045	1040.7803	1682.9102	9976.0449	17749.781	10911.91	5083.0449	12716.78	8003.9102	5634.0449	3220.7803	7208.9102
4780.3848	17927.539	7772.96	401.38477	11663.54	7907.96	817.38477	10675.54	6563.96	-1764.6152	11022.54	2572.96	8650.7949	21986.121	2811.1797	4348.7949	26411.121	4754.1797	10078.795	17816.121	8371.1797	6119.7949	10442.12	1381.1797	15067.795	8555.1201	1663.1797	5069.7949	13560.12	-605.82031	2237.9697	22746.43	7953.3398	5739.9697	27930.43	5424.3398	22.969727	11042.43	6597.3398	-575.03027	25092.43	6696.3398	7302.9697	7606.4297	10561.34	-1056.0303	11125.43	3897.3398	8283.9697	2662.4297	5644.3398	-1692.0303	14069.43	6409.3398	4555.0654	29922.064	8734.9102	-174.93457	15841.064	10148.91	13817.065	10106.064	8745.9102	2075.0654	17128.064	11695.91	10583.065	17062.064	8920.9102	8761.0654	3073.0649	12393.91	-4103.9346	10595.064	7358.9102	438.06543	12078.064	9839.9102	4807.0195	16293.19	3259.2305	620.01953	14628.19	4397.2305	76.019531	8950.1904	2968.2305	2991.0195	2046.1904	-743.76953	-889.26953	16699.891	5354.4902	14509.73	6437.8901	10961.49	462.73047	14636.891	7517.4902	664.73047	8467.8906	11471.49	3867.3848	21338.055	9171.665	14035.385	8916.0547	11648.665	6343.6802	13582.435	13059.68	2449.6802	4168.4346	10724.68	5897.6802	1798.4346	7239.6797	-89.319824	1396.4346	11633.68	4494.6802	-6858.5654	7330.6797	19235.49	8465.4551	11591.45	13914.49	5640.4551	7932.4502	5654.7051	13238.12	8762.9697	6210.7051	8176.1201	9131.9697	2079.7051	10263.12	14560.97	3096.6602	12394.275	18341.184	756.66016	10145.275	8751.1846	3388.6602	4540.2754	8052.1846	2509.2148	8212.665	5041.6348	13016.029	7354.8896	7095.7246	15702.029	5665.8896	11436.725	1796.0298	8863.8896	11697.725	-864.9502	6014.585	3559.5254	8714.9951	1963.8555	3592.3604	2321.6699	17248.51	3988.125	-703.33008	5108.5098	722.125	435.66992	7834.5098	1965.125	-1043.3301	3629.5098	3572.125	-3254.0059	9431.1299	14122.1	-483.33496	19905.355	2100.2002	7312.665	6316.3555	3662.2002	3517.8945	680.1748	3450.1055	7436.1299	30654.645	11688.215	1348.1299	21242.645	12059.215	7019.1299	28381.645	9873.2148	-1604.8701	15424.645	4114.2148	5980.105	16031.185	7063.4004	3309.6401	5231.6699	6392.8555	6001.6401	17457.67	5336.8555	12091.641	7096.6699	7039.8555	12251.641	1541.6699	4345.8555	3243.8652	23500.734	16421.254	8486.8652	2317.7354	8089.2549	6178.8652	15429.735	8487.2549	15873.865	3983.7354	7040.2549	567.86523	8236.7354	4421.2549	944.86523	16849.734	9583.2549	9621.96	21990.775	14023.186	6068.96	24501.775	10827.186	2865.96	24371.775	15891.186	2535.3447	24970.43	3413.4297	10878.345	19789.43	15677.43	3555.9648	4774.2266	20189.061	4849.9648	6721.2266	5496.0605	1018.6348	21643.176	16052.955	-2476.3652	19103.176	15322.955	165.63477	15623.175	12808.955	61.634766	16158.175	13739.955	-146.36523	13924.175	13903.955	-1450.7148	18549.15	10163.34	160.28516	15968.15	1031.3398	-387.82031	18639.375	1051.2344	-1872.8203	12010.375	21062.234	1954.9902	15647.369	13669.836	3437.9902	20483.369	5628.8359	-2095.0098	16295.369	10098.836	4033.9902	16481.369	13045.836	7649.1699	14623.119	11579.234	3837.1699	8183.1191	12644.234	3441.1699	2657.1191	8522.2344	45.955078	10121.71	10884.99	1993.3047	20221.375	11592.48	11612.305	7860.375	9949.4805	-1833.0996	15585.885	14140.936	138.11523	28622.279	19377.279	11363.42	37386.449	17796.58	5201.4199	25294.449	6630.5801	1205.4199	17019.449	7576.5801	4406.4199	21223.449	10250.58	4212.4199	14839.45	5793.5801	5824.4199	18772.449	8522.5801	8011.4199	7793.4502	-4930.4199	5281.4199	16186.45	10682.58	2914.4199	17476.449	4381.5801	730.41992	15246.45	2746.5801	4620.6201	15047.69	4909.415	7360.6201	-298.30957	12521.415	4096.29	18887.721	9579.2002	4701.7251	15519.561	3770.3799	4660.7251	19455.561	7582.3799	7059.7251	13893.561	7834.3799	5446.7251	15924.561	7928.3799	12364.725	16013.561	4421.3799	18664.725	9937.5605	12002.38	16070.115	27522.689	6448.7754	3624.1152	18280.689	4397.7754	6282.1152	18863.689	10243.775	7912.1152	21652.689	7429.7754	7275.1152	26132.689	7753.7754	14120.115	8583.6895	5798.7754	11383.115	3736.6899	12251.775	382.4502	7702.335	4455.3555	4755.4048	22845.426	8011.6699	1031.4048	9493.4248	7211.6699	2490.1802	41234.648	5645.7852	2095.1802	13436.65	6349.7852	14067.18	5708.6504	4488.7852	5371.105	23696.975	14786.314	10667.105	5684.9746	16465.314	2007.105	6650.9746	5856.3149	2168.2998	17855.6	5621.9697	3967.2998	18099.6	9772.9697	15610.3	3354.5996	521.96973	4110.5996	24705.555	10381.955	2144.5996	16942.555	11610.955	870.59961	20490.555	10338.955	-266.40039	23438.555	12953.955	1324.5996	12578.555	16370.955	2305.5996	12397.555	14867.955	-2119.4004	13031.555	14831.955	6744.9248	25306.115	19788.02	11218.925	19474.115	16676.02	6695.9248	22868.115	12611.02	4585.9248	21046.115	11892.02	5905.9004	26452.26	7228.6953	2602.9004	22407.26	9632.6953	4188.9004	15701.26	5140.6953	10556.9	7343.2598	1312.6953	4503.9004	25907.26	10243.695	8399.9004	14805.26	353.69531	-833.09961	25323.26	6536.6953	6353.9004	28196.26	12015.695	29795.9	13515.26	10498.695	7121.1348	16725.004	11107.085	10277.135	22245.004	1950.085	2917.1348	21899.004	5614.085	6647.1348	26202.004	7199.085	10966.91	24340.18	13621.175	11459.91	11504.18	9587.1748	4298.9102	11459.18	12061.175	7352.9102	13376.18	9517.1748	16629.344	1597.8096	962.03516	8609.3447	12348.81	12302.035	-2438.2646	25307.195	9425.8848	6854.6152	13111.05	6332.1201	807.61523	24066.051	9160.1201	6620.6152	17159.051	8444.1201	9375.2754	19929.316	5888.4004	7615.2749	14325.315	10641.4	17362.586	26112.914	10873.145	7916.585	19448.914	15.144531	7628.585	21226.914	3728.1445	5693.585	21222.914	819.14453	4404.585	17875.914	5400.1445	4439.585	16770.914	16445.145	33175.617	31514.746	26791.996	-1283.3848	19390.746	14347.995	-6869.4453	18745.285	8414.125	7120.8154	31385.156	18190.285	581.81543	19692.156	5727.2852	3244.8154	18587.156	8244.2852	22646.816	15683.155	15088.285	1657.8154	14882.155	8116.2852	6125.8154	16910.156	21687.285	7310.8154	17317.156	14442.285	7788.8154	13121.155	14102.285	4721.3203	16956.895	17021.295	-2157.6797	13139.895	7285.2949	3102.3203	9085.8945	10617.295	-383.67969	5585.8945	16729.295	14806.32	1473.8945	13056.295	-3742.6797	4887.8945	10581.295	3370.02	18727.109	13057.24	5956.02	13628.109	15744.24	8510.0195	22753.109	10981.24	17508.02	14030.109	32445.24	9673.0195	25289.109	10180.24	9935.0195	20134.109	8307.2402	9663.0195	14084.109	12319.24	7540.02	3369.1099	11645.24	4672.2852	24640.164	9733.3896	5870.8301	19404.164	9076.0352	4813.8301	21523.164	10592.035	16622.83	9594.165	9378.0352	8432.7246	26506.1	11266.575	3347.7251	27538.1	14639.575	1839.7251	23952.1	14200.575	19748.725	12205.1	16502.574	4449.7251	17902.1	11898.575	21274.725	23422.1	12206.575	17427.725	6505.0996	16506.574	-368.48535	24351.566	16409.15	11963.515	6209.5654	21070.15	7843.1152	14680.585	7476.8008	5721.1152	18987.586	2739.8008	6565.1152	9255.585	898.80078	21667.115	-345.41504	2715.8008	1452.1748	13491.3	-1067.085	2055.855	16965.609	6466.1348	7499.855	19050.609	12245.135	4938.5498	17176.504	11511.54	5426.5498	14955.505	12114.54	1828.55	16267.505	9607.54	10196.46	24087.246	12047.835	6701.46	24825.246	9757.835	4935.46	22647.246	10129.835	5432.46	15187.245	8151.835	2613.46	11057.245	10228.835	15791.46	12110.245	13116.835	10581.46	10071.245	10482.835	9685.46	138.24512	11422.835	1711.1548	15212.395	13097.33	3660.1548	14599.395	9729.3301	-1744.8452	14471.395	8502.3301	-2266.8452	12440.395	9279.3301	6472.1548	2232.395	13812.33	12495.665	-3880.1953	636.23486	6316.665	14684.805	15155.234	937.4751	8636.4248	7042.5654	17224.475	6482.4248	6471.5654	4745.1396	15062.16	10278	4296.1396	21966.16	11963	14751.14	11553.16	10174	11034.005	12222.971	9928.0352	2391.0049	6877.9702	7313.0352	856.00488	7808.9702	8231.0352	7056.0049	1433.9702	3550.0352	3501.4551	16336.195	13209.279	1050.4551	15478.195	6733.2798	-2039.5449	21303.195	17731.279	2689.4551	21064.195	7035.2798	2263.4551	12019.195	13137.279	12374.87	18542.141	6074.04	2979.8701	14812.141	516.04004	6230.8701	16968.141	5916.04	2246.7402	21481.996	9787.625	12866.74	7980.9951	7816.625	1615.7402	7878.9951	10519.625	11158.74	4372.9951	9799.625	13557.9	-308.06543	-129.08496	-3507.0996	12728.935	8999.915	6455.9004	-496.06543	656.91504	-1297.0996	16281.935	11912.915	1937.9004	10152.935	9209.915	-56.814941	22727.371	2611.4102	4544.6401	12627.93	10584.895	4109.6401	11585.93	10383.895	14581.641	2880.9302	10005.895	1142.4248	12672.715	10038.05	-898.5752	4593.7148	3083.0498	1168.4248	13901.715	9157.0498	371.97998	13724.605	8223.8145	1963.98	14574.605	10077.814	15284.875	57.089844	10477.05	9295.875	316.08984	8239.0498	2699.875	3706.0898	7292.0498	1531.9751	10394.35	2398.3701	3586.9751	6613.3496	7442.3701	8087.2002	29501.82	6791.9902	2315.2002	21905.82	3245.9902	4885.2002	15788.82	4720.9902	9159.2002	5221.8198	3670.9902	700.2002	6304.8198	-266.00977	-1532.2598	6231.3198	6229.8149	-1715.2598	5427.3198	4553.8149	1292.0352	15939.645	8520.085	1617.0352	16609.645	6654.085	423.03516	12995.645	4790.085	17340.035	7524.6445	11612.085	1200.1948	9069.9453	5675.9053	2118.8652	17724.25	11721.895	5689.3701	28955.055	8479.5898	4595.3701	22709.055	6492.5898	2291.3701	20533.055	11942.59	5794.3701	25042.055	10568.59	3666.0552	21800.715	8165.4248	3460.0552	25479.715	10859.425	793.05518	13630.715	11706.425	4390.0552	14846.715	8199.4248	7288.0552	15481.715	6070.4248	-237.09473	19309.885	10197.77	6871.9053	3875.8848	8008.77	3800.9053	1660.8848	-610.22998	376.90527	3745.8848	16614.77	-5416.6299	7252.0498	2011.8555	304.37012	16293.05	11932.855	-3576.6299	13690.05	7975.8555	-4862.6299	13862.05	6742.8555	-4861.6299	6624.0498	13441.855	4054.3701	4871.0498	6077.8555	4299.3398	22901.824	29239.795	6110.3398	28723.824	6741.7949	65.339844	16266.825	674.79492	5079.3398	10162.825	4118.7949	1880.21	39668.5	12817.555	-1659.79	33164.5	10099.555	16427.211	10810.5	4613.5547	4976.21	25191.5	11795.555	3285.3501	17045.949	-1653	5525.3501	27763.949	4615	5621.3501	17709.949	4885	1320.3501	14862.95	3181	20109.35	7630.9502	4165	3277.3501	25447.949	4866	12704.35	7180.9502	463	15793.35	8926.9502	4185	11793.35	11831.95	-452	6055.7598	22745.975	7677.9053	4279.7598	18491.975	4595.9053	702.75977	12027.975	3983.9053	-923.24023	16654.975	21403.906	5387.145	13317.535	13639.225	2377.145	8181.5352	11623.225	3220.145	13388.535	12108.225	443.14502	22600.535	8915.2246	11724.145	5521.5352	8662.2246	12018.145	7241.5352	13285.225	5752.915	32721.934	15271.28	18077.914	2304.9346	31.280273	2080.915	9515.9346	3720.2803	-3789.1953	13121.45	10138.41	3.5000002	3.5000002	3.7500002	7156.4854	10319.595	6818.6504	13658.485	-921.40527	3644.6504	-829.51465	12902.595	3890.6504	-2206.5146	6373.5947	6410.6504	18140.154	6681.46	4773.665	3263.1548	17496.461	9481.665	-2276.4248	32407.936	6114.4448	4841.5752	7141.9351	11625.445	3502.5752	20007.936	10878.445	9071.5752	14511.936	14525.445	2552.04	6990.2803	12546.215	1077.4102	17696.01	12593.78	724.41016	13773.01	11175.78	-1022.5898	10973.01	5593.7803	-1356.5898	12071.01	6437.7803	7222.2051	23409.025	8554.1699	6832.2051	11904.025	10968.17	3363.2051	10625.025	10915.17	7594.2051	9777.0254	14139.17	247.47998	12632.925	13937.175	445.85986	12276.82	4881.5254	15003.68	9.8945312	921.39453	12136.68	22294.895	11780.395	6572.6802	13640.895	9227.3945	3340.6802	5222.8945	5663.3945
4834.3149	22216.195	10725.195	1765.3149	11616.195	12375.195	912.31494	11399.195	7319.1953	-1228.6851	12520.195	9843.1953	7682.6851	23331.41	8478.4854	3886.6851	22484.41	8102.4854	10987.686	22624.41	16224.485	8764.6855	13515.41	2988.4854	16287.686	9646.4102	12697.485	4972.6851	20432.41	8133.4854	3313.8848	20152.635	6890.9551	12937.885	14630.635	355.95508	7384.8848	3935.6348	8132.9551	1080.8848	19797.635	6587.9551	10244.885	2591.6348	10191.955	2094.8848	6179.6348	8674.9551	6639.8848	2838.6348	7107.9551	818.88477	12260.635	10228.955	6991.48	24427.961	5442.6699	3461.48	11183.96	5154.6699	14978.48	10362.96	3553.6699	5146.48	16594.961	11948.67	7821.48	16410.961	5722.6699	12554.48	4697.96	8317.6699	-165.52002	7299.96	3594.6699	3191.48	16768.961	1675.6699	5194.8945	15124.175	3902.5449	5682.8945	11432.175	4048.5449	2044.8945	5360.1748	9618.5449	-2385.1055	9541.1748	4176.5449	3030.1001	14881.68	6581.7051	18626.1	9921.6797	5109.7051	1884.1001	14889.68	3447.7051	1519.1001	10865.68	9027.7051	6876.0801	15056.515	9802.4355	5419.0801	9594.5146	12901.436	10440.005	10669.72	10661.35	6661.0049	9677.7197	9193.3496	6903.0049	5054.7197	10173.35	3071.0049	5447.7197	12232.35	6937.0049	-343.28027	6118.3496	6598.5703	17685.93	9489.6699	-397.42969	10555.93	3061.6699	7824.2798	17295.15	8500.6602	7515.2798	10919.15	9900.6602	5303.2798	13733.15	13837.66	3049.3052	11550.465	12891.895	-702.69482	12732.465	6165.8945	7695.3052	2301.4648	6219.8945	2099.375	12965.235	7656.7002	13001.141	9621.6406	4265.7402	15660.141	8409.6406	8759.7402	587.14014	11798.641	8835.7402	2461.0801	3862.0752	9108.875	9379.96	4600.6504	4474.9053	3462.605	18776.316	7136.3096	-1106.395	7469.3154	6359.3096	3372.605	11944.315	5573.3096	-212.39502	6959.3154	7266.3096	-486.39453	10748.79	14769.18	197.7998	15771.76	5446.5703	5383.7998	9965.7598	3208.5703	-583.83984	1486.6953	10728.23	9787.0498	27342.779	6629.6445	1429.0498	22417.779	7363.6445	7466.0498	24989.779	12277.645	1926.0498	15413.779	-1533.3555	2027.6499	16356.27	4736.125	1016.4854	9331.7803	509.34961	2936.4854	20763.781	7627.3496	9325.4854	6276.7803	6091.3496	8875.4854	1978.7803	7322.3496	2715.25	22233.77	7616.0898	6700.25	2472.7695	7208.0898	3359.25	13234.77	5864.0898	13565.25	3270.7695	3230.0898	-2712.75	4866.7695	-1646.9102	-1272.75	16585.77	2625.0898	6625.2852	20413.295	11460.145	6568.2852	18080.295	7335.1445	1863.2852	29115.295	14211.145	3425.6992	16619.789	414.30859	4177.6992	14412.789	2723.3086	2535.5098	7172.7305	17125.91	9064.5098	7019.7305	8111.9102	325.17969	16164.975	8372.3652	-564.82031	17412.975	9465.3652	214.17969	17901.975	7366.3652	497.17969	15503.975	2090.3652	1446.1797	11564.975	9259.3652	3516.1953	17442.865	19774.17	302.19531	13691.865	8781.1699	2703.4805	14307.359	568.31445	2580.4805	11231.359	15395.314	10397.03	10159.574	5730.4844	7687.0303	13107.574	1871.4844	7468.0303	17405.574	7001.4844	10420.03	8552.5742	2691.4844	8449.3652	24679.414	8559.2656	2840.3652	18337.414	8304.2656	3876.3652	7492.4141	3911.2656	5394.1904	12860.52	17544.5	3141.4551	16155.205	6679.0801	13168.455	6200.2051	6369.0801	-4385.4199	10320.664	16020.24	2061.3401	28305.85	11456.925	15643.485	24944.98	16178.16	-300.51465	21499.98	9185.1602	-3583.5146	18128.98	8692.1602	376.48535	20358.98	13862.16	-1620.5146	15492.98	9513.1602	351.48535	16132.98	10148.16	6014.4854	1955.98	1030.1602	-120.51465	14984.98	12062.16	578.48535	17896.98	6103.1602	-4113.5146	8392.9805	10956.16	621.7998	15004.665	8404.6953	5489.7998	4797.665	11562.695	1106.4248	16670.609	5821.0947	2673.1851	12571.755	8966.1055	6121.1851	18419.754	7824.105	5177.1851	14548.755	8339.1055	5881.1851	14058.755	8494.1055	9229.1855	6805.7549	9708.1055	19382.186	6865.7549	12822.105	14487.115	27311.025	10691.585	4298.1152	12566.025	8674.585	3537.1152	16232.025	12173.585	1749.1152	20337.025	6318.585	1050.1152	18982.025	6829.585	16050.115	8090.0254	5672.585	14546.115	2231.0254	12501.585	1972.5552	10479.34	12449.805	2984.2749	12812.795	5268.5898	1170.2749	8376.7949	3186.5898	2711.3652	36282.051	10722.605	1931.3652	10662.05	7682.6055	21293.365	3548.0498	7695.6055	3679.375	26329.07	12076.27	3678.375	19572.07	17724.27	827.375	9353.0703	9380.2695	1186.3301	21268.246	8778.4648	2077.3301	14277.245	13032.465	11816.33	3319.2451	3250.4648	7139.4551	28178.57	9285.1396	5942.4551	18393.57	9015.1396	4730.4551	15839.57	6923.1396	1820.4551	16494.57	9276.1396	4668.4551	17726.57	8576.1396	4366.4551	14211.57	10323.14	1476.4551	13686.57	8754.1396	8088.6401	22257.025	18617.879	7030.6401	17057.025	14756.88	7847.6401	23258.025	13714.88	7265.6401	19421.025	14202.88	2953.4199	28551.33	13042.57	776.41992	23230.33	13269.57	1506.4199	19919.33	9769.5703	7976.4199	4522.3301	3617.5703	3478.4199	26622.33	10635.57	15865.42	4299.3301	5108.5703	-1229.5801	18887.33	11170.57	2559.4199	32583.33	17413.57	23607.42	12867.33	15876.57	5793.25	16712.754	11237.73	19100.25	6923.7549	-628.26953	4415.25	19234.754	7491.7305	4672.25	18289.754	5236.7305	10603.045	15423.45	10567.51	6809.0449	16498.449	6438.5098	3109.0449	11374.45	6264.5098	10772.045	7790.4502	5811.5098	16561.65	4783.2949	1243.9697	8324.6504	12427.295	9203.9697	2961.3901	29122.414	10390.315	4656.6699	18685.039	11043.995	1240.6699	25218.039	9264.9951	2253.6699	17141.039	6005.9951	10912.516	24751.996	15232.47	8038.5151	21290.996	12214.47	16352.95	24674.775	16806.676	10760.95	21996.775	10075.675	9993.9502	21053.775	10891.675	7841.9502	17981.775	4838.6748	7963.9502	15876.775	7407.6748	6382.9502	15322.775	22553.676	47363.191	23917.836	27708.586	6663.1899	24973.836	11809.585	-2379.8301	12923.164	4507.3105	4367.7598	33883.844	20169.301	2800.7598	25510.844	3083.2998	4668.7598	20750.844	7240.2998	18369.76	18466.844	12356.3	1028.7598	16625.844	10703.3	5921.7598	17472.844	20277.301	5722.7598	27334.844	14648.3	7393.7598	15671.845	14174.3	2679.835	16566.945	14757.155	-2162.165	6557.9453	9700.1553	1041.835	10522.945	9416.1553	-393.16504	7558.9453	19620.156	12853.835	-430.05469	9500.1553	-4302.165	2084.9453	14366.155	8237.8252	14829.32	12617.365	-863.1748	14503.32	16287.365	148.8252	20753.32	12526.365	12367.825	6185.3203	17983.365	2709.8252	17944.32	12394.365	2446.8252	25621.32	5536.3652	2543.8252	10937.32	14149.365	3990.8252	-426.67969	12785.365	5017.5649	24136.184	6095.0703	7014.1602	20846.039	12020.565	5160.1602	21828.039	11575.565	14832.16	12432.04	7532.5654	6520.6699	28079.1	6572.7646	2102.6699	21855.1	9339.7646	1400.6699	16372.1	8840.7646	24216.67	9822.0996	8057.7646	1855.6699	13100.1	6679.7646	26897.67	9277.0996	8442.7646	3284.6699	15187.1	7792.7646	4726.8999	16580.74	10451.67	15477.9	6633.7402	18462.67	16930.539	5734.6396	8388.7002	5208.54	28693.641	7003.7002	3398.54	26280.641	7716.7002	15277.54	7676.6396	4726.7002	1826.0698	6576.6699	9573.0801	11.910156	18383.555	1919.0254	6019.9102	20255.555	10529.025	5164.9551	16907.42	9116.9902	5672.9551	15069.42	8642.9902	2792.9551	16496.42	6786.9902	6884.6851	22831.01	5949.3047	2473.6851	29019.01	11184.305	69.685059	33618.008	5304.3047	309.68506	17715.01	5921.3047	82.685059	13681.01	4765.3047	14807.686	10251.01	5675.3047	10588.686	12888.01	5746.3047	5028.6851	2338.0098	5387.3047	3657.355	11913.65	10793.66	4231.355	15327.65	9642.6602	-516.64502	11791.65	8107.6602	1321.355	10640.65	7911.6602	8082.355	1979.6499	11345.66	13843.675	4172.0649	-3358.9404	7111.6748	21769.064	7378.0596	949.15479	9920.1201	6059.46	14719.154	8048.1201	8911.46	1890.7598	10889.686	13772.221	4690.7598	16523.686	12487.221	9742.7598	9206.6855	11668.221	6926.8198	11841.125	9903.5703	5773.8198	10454.125	8435.5703	1123.8198	4069.125	8757.5703	725.81982	4947.125	8517.5703	4731.6348	14169.814	10781.46	2845.6348	13814.814	7568.46	534.63477	17619.814	21463.461	1926.6348	13886.814	6093.46	2934.6348	13950.814	8522.46	7238.415	15901.99	10752.385	627.41504	9358.9902	8148.3848	2150.415	10793.99	10683.385	1645.375	19284.08	11504.7	9756.375	8491.0801	9257.7002	764.375	7768.0801	10852.7	10928.375	2081.0801	11412.7	15443.83	3952.585	-333.25977	2570.8301	20547.586	7235.7402	11216.83	539.58496	-111.25977	-216.16992	15620.585	12045.74	8108.8301	10113.585	9036.7402	4464.0552	12717.275	2893.7148	2136.9102	9178.3301	7441.46	1385.9102	13541.33	8777.46	11553.91	2197.3301	9507.46	216.02002	9936.1299	10484.01	-553.97998	8986.1299	5143.0098	3029.02	10860.13	11013.01	2919.4448	13604.87	6767.665	4333.4448	11241.87	7856.665	22278.199	5585.0049	10204.245	11564.2	5977.0049	9645.2451	3395.2	6628.0049	7546.2451	-3643.9551	2205.0703	9746.0996	-38.955078	898.07031	10055.1	8408.2852	27698.895	10829.13	3815.2852	19404.895	8270.1299	3307.2852	9202.8945	10216.13	9837.2852	960.89453	11285.13	-282.71484	3294.8945	7970.1299	3120.2051	5382.3301	8378.8799	2020.2051	7054.3301	6601.8799	6613.8398	15345.23	8778.0195	5267.8398	16982.23	9039.0195	5340.8398	14785.23	8393.0195	25948.84	6986.23	14930.02	4742.3599	11810.22	4984.3398	4187.9399	21302.4	10440.865	3242.7402	15187.765	7463.9302	1486.7402	14929.765	7645.9302	2820.7402	13632.765	9547.9297	2510.7402	21992.766	6359.9302	6337.6699	17472.6	9003.0293	4946.6699	18687.6	10639.029	2818.6699	10423.6	9287.0293	8087.6699	4676.5996	10175.029	6614.6699	11497.6	6378.0298	3548.2349	19696.6	7351.3604	6381.2349	5549.5996	5007.3604	7206.2349	-997.40039	-2700.6396	6012.2349	1600.5996	12817.36	-4583.0254	4220.2549	3468.1055	-1250.0254	18161.254	14986.105	-4320.0254	13514.255	7367.1055	-3966.0254	12417.255	9158.1055	-5199.0254	5665.2549	9849.1055	4160.9746	6616.2549	6765.1055	3916.8799	19059	23518.395	211.87988	24814	8598.3945	-2550.1201	12082	4599.3945	-1951.1201	5287	4409.3945	1631.3555	33427.625	6396.9902	-1001.6445	24603.625	4631.9902	16973.355	-696.375	-1124.0098	2156.3555	18441.625	7474.9902	4095.2651	8098.0703	7041.5898	7580.2651	18231.07	11375.59	7083.2651	11546.07	12830.59	3515.2651	7593.0703	8270.5898	19438.266	2707.0703	12181.59	5722.2651	18806.07	15216.59	5413.2651	4350.0703	9119.5898	17624.266	3153.0703	10868.59	8251.2656	13530.07	6266.5898	1721.2305	20756.01	5983.9492	311.23047	12741.01	4672.9492	-517.76953	11284.01	660.94922	-3904.7695	22065.01	13906.949	6660.8701	18240.99	8252.7451	2612.8701	14580.99	8518.7451	3926.8701	13903.99	9075.7451	7154.8701	12081.99	7877.7451	8106.8701	7318.9902	9547.7451	9568.8701	13742.99	8261.7451	7487.54	38924.176	20067.99	17869.539	8262.1748	3432.9902	5308.54	11772.175	10075.99	3073.04	20951.496	4048.6152	4	4	4.25	8463.165	1861.4707	6013.8555	12797.165	-12297.529	6062.8555	-1438.835	2452.4707	1257.8555	-2111.835	-2892.5293	5128.8555	17901.77	7636.4404	1028.9199	3354.77	12095.44	8680.9199	5515.9199	19069.775	6825.085	3925.9199	12173.775	6903.085	6678.9199	15177.775	7266.085	14376.92	8286.7754	8963.085	2993.3799	13741.221	12294.965	4951.1699	18168.875	12754.615	13802.17	7801.875	11634.615	3076.1699	17843.875	5113.6152	3749.1699	14032.875	5059.6152	2563.6899	23466.125	5402.5498	3286.6899	11252.125	10422.55	-3241.3101	4712.125	4161.5498	3147.6899	8631.125	11733.55	2657.6699	14492.645	12292.88	1271.355	8615.9297	8036.1401	13845.37	2361.71	2319.2051	10075.37	20655.711	13079.205	5753.3701	19991.711	10178.205	2528.3701	7233.71	11414.205
3912.4048	17236.039	8769.0752	2452.4048	7663.04	11046.075	1692.4048	6234.04	9359.0752	7139.4048	1112.04	12217.075	8213.6953	25780.09	12605.97	4336.6948	25937.09	15655.97	11768.695	20126.09	16118.97	7031.6948	19977.09	8841.9697	16219.695	11890.09	14427.97	5604.6948	17593.09	14134.97	6773.6299	17086.355	13439.24	24609.629	3876.3555	3763.2402	11473.63	1708.3555	13387.24	6382.6299	18773.355	11497.24	8861.6299	3035.3555	11943.24	4488.6299	7321.3555	13436.24	10191.63	116.35547	10350.24	4321.6299	8985.3555	13747.24	5860.04	11194.82	7660.415	2401.04	5454.8203	9874.415	18974.039	4463.8203	11136.415	1953.04	19953.82	13324.415	6197.04	13854.82	6854.415	13875.04	-409.17969	9729.415	-998.95996	2421.8203	6321.415	663.04004	8602.8203	8443.415	6370.3096	16583.695	9265.6396	4182.3096	15325.695	8837.6396	2148.3096	15018.695	10117.64	-542.69043	13711.695	5234.6396	1736.3301	17625.82	10810.81	11186.33	14340.82	12385.81	-513.66992	13902.82	11096.81	7525.3301	14987.82	9933.8096	8068.585	12948.11	7576.7852	13447.585	1356.1104	8860.7852	6353.3047	8351.4854	8254.665	2491.3047	10796.485	4772.665	4997.3047	4618.4854	3586.665	984.30469	8116.4854	3570.665	-553.69531	-1066.5146	500.66504	13596.215	7466.7148	9853.1846	1768.2148	12676.715	8739.1846	3160.8096	21192.92	6506.0146	2584.8096	14943.92	5397.0146	579.80957	11126.92	10647.015	1325.4302	9782.5449	12598.455	667.43018	18327.545	1494.4551	7225.4302	1765.5449	7521.4551	795.41992	10115.82	12490.07	16800.605	10189.675	9886.3652	16590.605	7723.6748	12643.365	3463.605	12607.675	12606.365	457.47998	4365.3799	1570.7852	4527.5996	7969.8901	4225.3096	1961.9351	19048.266	5894.0498	-169.06494	8032.2651	6243.0498	2836.9351	13954.266	8549.0498	-119.06494	5083.2651	7254.0498	-3332.3906	16105.475	11465.595	2066.8149	17538.406	10065.705	5592.8149	11740.405	6661.7051	2407.9248	751.36523	11299.335	8208.5547	25003.365	10655.25	5251.5552	15840.365	10981.25	7654.5552	17381.365	13945.25	2783.5552	9781.3652	1627.25	5740.8501	12081.275	7980.4854	3168.21	14959.016	3012.5547	4685.21	22283.016	2988.5547	15921.21	6933.0151	5538.5547	2552.21	26915.016	7021.5547	6433.6001	26977.301	12925.225	12481.6	6383.2998	9456.2246	7905.6001	19818.301	7899.2251	14499.6	7038.2998	10243.225	3590.6001	10301.3	3346.2251	3528.6001	15958.3	8728.2246	5429.0859	28484.686	10358.824	2407.0859	27567.686	3951.8242	443.08594	30688.686	4464.8242	8341.5	21675.805	9137.7754	9255.5	11932.805	14110.775	-3235.5059	10531.635	25744.025	-4586.5059	7854.6348	7241.0254	3443.7197	14360.436	13478.635	1632.7197	13907.436	6764.6348	2885.7197	16776.436	12943.635	3400.7197	17485.436	9952.6348	3330.7197	13087.436	7651.6348	-2328.4492	14941.025	22435.58	-1529.4492	11115.025	16884.58	3102.0146	17121.324	4015.7246	5772.0146	12036.324	25199.725	1055.0654	12323.41	15003.654	5426.0654	-418.58984	7285.6543	1196.0654	7736.4102	13279.654	5610.0654	-5160.5898	12871.654	9196.7246	24381.314	5857.1602	4027.7246	13111.314	456.16016	4897.7246	11000.314	-1163.8398	-398.46973	9210.5254	10925.195	1432.7949	20812.885	18070.539	13787.795	9991.8848	12907.54	1110.3252	24530.295	19770.455	-495.87988	17006.586	14225.07	19546.27	8527.7246	16968.355	10586.27	7239.7246	10554.355	2233.27	17661.725	6442.3555	4868.27	17411.725	9907.3555	5084.27	13291.725	7109.3555	4215.27	15425.725	8175.3555	10348.27	-50.275391	1561.3555	4539.27	16037.725	8107.3555	1561.27	19254.725	6104.3555	7333.27	8075.7246	6756.3555	3955.2002	15132.82	5638.1104	10399.2	-377.17969	9714.1104	4736.4502	20434.725	7364.125	4005.4648	14789.48	8731.6699	5420.4648	21328.48	8826.6699	3996.4648	11993.48	9297.6699	4488.4648	16637.48	6241.6699	7215.4648	13786.48	8038.6699	17673.465	8390.4805	13365.67	16017.42	27731.484	12707.68	5860.4199	17694.484	10605.68	4449.4199	19423.484	12204.68	18670.42	7899.4849	10756.68	6023.4199	13412.484	9522.6797	15301.42	5207.4849	11994.68	17459.42	5429.4849	15993.68	2528.3452	393.26562	7979.0547	5501.1899	16664.605	6241.2051	12.189941	14791.605	7357.2051	-776.61523	34438.68	11039.02	2103.3848	17086.68	8332.0195	13517.385	6170.6797	8796.0195	4590.8999	24682.52	11069.19	5910.8999	24700.52	14373.19	3237.8999	10482.52	1832.1904	-1615.8848	19587.035	2617.1699	805.11523	9792.0352	6302.1699	10228.115	3391.0352	-4818.8301	12938.575	12611.47	1985.2051	5554.5752	14134.47	12667.205	4236.5752	12216.47	8349.2051	1844.5752	18546.469	10222.205	4697.5752	14964.47	12909.205	3781.5752	8943.4697	11396.205	1814.5752	14483.47	9042.2051	2001.1055	27175.705	15593.505	7663.1055	19997.705	12537.505	3937.1055	27440.705	12286.505	4152.1055	22144.705	6833.5049	5809.3203	23198.574	11754.155	1037.3203	21066.574	8726.1553	5054.3203	20784.574	7970.1553	14257.32	3247.5752	1742.1553	4962.3203	23666.574	10316.155	15562.32	3071.5752	89.155273	890.32031	19261.574	10172.155	4496.3203	25713.574	11495.155	25158.32	7721.5752	9154.1553	5103.2852	18129.76	9147.125	17957.285	5533.7598	299.125	1725.2852	22557.76	5269.125	4754.2852	26365.76	8714.125	14278.99	20962.711	10924.705	6174.9902	15350.71	2677.7051	4955.9902	17433.711	5202.7051	3997.9902	15846.71	5837.7051	13509.62	7791.9648	8627.54	9068.6201	3475.9648	9137.54	822.69531	27091.93	9555.0498	7421.2998	19165.344	4439.7246	16872.301	9037.3447	5544.7246	774.2998	18046.344	3885.7246	8830.9502	15298.41	12071.885	7316.9502	17001.41	11414.885	7010.9746	17115.574	14665.26	3258.9746	17917.574	14110.26	6543.9746	15152.574	12280.26	-1036.0254	8199.5742	9423.2598	1972.9746	8617.5742	7947.2598	168.97461	8425.5742	26685.26	35156.555	27832.961	23545.475	2214.5552	18483.961	7234.4746	-4523.9141	20322.816	2351.0703	5712.4902	25399.266	17964.625	371.49023	22419.266	7276.625	-1572.5098	13400.265	10850.625	17402.49	18225.266	13169.625	677.49023	14145.265	8180.625	4423.4902	11879.265	20871.625	5557.4902	21674.266	13877.625	13049.49	2092.2646	14729.625	9833.9648	12106.535	12874.756	7059.9648	8795.5352	3843.7559	7061.9648	8813.5352	9997.7559	5041.9648	5395.5352	16651.756	18505.965	-546.46484	5726.7559	308.96484	-434.46484	5781.7559	22776.73	13901.745	18730.67	-56.27002	14592.745	14855.67	4321.73	23548.746	13316.67	16675.73	6929.7451	21589.67	13397.73	11354.745	10120.67	5157.73	27371.746	11251.67	8933.7305	11340.745	12018.67	6458.73	-833.25488	11012.67	4858.3052	25287.695	4929.8701	6202.7002	17604.17	10846.98	3846.7002	18688.17	7478.9805	12085.7	12353.17	8686.9805	5546.1899	29723.18	11559.295	6589.1899	17168.18	11930.295	6815.1899	12110.18	13636.295	22176.189	2175.1797	11235.295	5107.1899	11783.18	5610.2949	34114.191	3914.1797	11933.295	18017.189	2422.1797	14771.295	1378.3301	19800.58	20788.75	19152.33	5964.5801	28839.75	12737.19	9522.3252	17065.039	2111.1904	24083.324	11545.04	-1601.8096	22495.324	5996.04	19002.191	11365.325	9027.04	2161.6348	7363.3701	6703.0195	852.30518	15218.471	6315.6602	2634.3052	21593.471	12969.66	4413.0146	16853.535	9424.7656	4583.0146	14146.535	8691.7656	1781.0149	16328.535	2830.7651	7023.2598	21887.51	14187.83	3721.2598	20850.51	15464.83	4081.2598	21656.51	10215.83	2864.2598	18843.51	9441.8301	823.25977	12530.51	9696.8301	15069.26	7149.5098	12027.83	10407.26	8429.5098	7320.8301	7141.2598	1574.5098	9617.8301	14367.11	966.90039	-424.5752	7208.1104	11246.9	10277.425	5567.1104	14842.9	10256.425	499.11011	9272.9004	7360.4248	11022.11	-1231.0996	7426.4248	13040.91	527.5752	-350.63965	4082.9102	18691.574	8550.3604	2120.95	13016.721	8487.6348	14431.95	11133.721	9345.6348	11731.484	6032.875	-1913.7202	4783.4849	14720.875	10908.279	14174.484	8907.875	7163.2798	20748.135	11176.235	11043.8	11722.135	4470.2354	10451.8	1984.135	3924.2354	14052.8	7021.1348	1214.2354	8212.7998	-242.62012	9946.3398	10929.125	1011.3799	11022.34	3404.125	-3689.6201	15488.34	21393.125	-339.62012	10512.34	4715.125	1259.3799	7897.3398	8241.125	10674.645	21164.43	13360.285	6266.645	9933.4297	9765.2852	6531.645	19310.43	8947.2852	5718.9199	21565.305	9349.2852	15160.92	9871.3047	10367.285	1015.9199	10785.305	9992.2852	12526.92	6806.3052	9081.2852	12340.31	-319.37012	1095.4502	-410.69043	15135.63	9739.4502	7841.3096	-2485.3701	2038.4502	-685.69043	12559.63	9566.4502	9297.3096	5754.6299	8475.4502	-4043.6348	16551.836	5602.23	1021.0298	11929.915	8829.335	1021.0298	15452.915	7940.335	11784.029	3506.915	10103.335	-1483.8701	12109.641	8443.2598	-3260.8701	1052.6401	4245.2598	-1115.8701	14818.641	8089.2598	3530.9399	11326.68	9918.4648	2018.9399	15500.68	11177.465	14219.05	5295.8101	9853.5898	14697.05	6638.8101	10785.59	7320.0498	5088.8101	8229.5898	-846.11523	7993.3496	8464.165	972.88477	8086.3496	4495.165	9662.9395	20315.375	14551.71	4158.9399	13757.375	11672.71	4471.9399	5230.375	11754.71	9787.9395	3707.375	9986.71	1852.9399	223.375	7735.71	2280.72	6408.8301	6983.8101	2795.72	5115.8301	3794.8101	5710.1899	17675.58	6296.1748	4536.1899	13061.58	10001.175	5790.1899	12350.58	6683.1748	29381.189	5913.5801	13183.175	1517.5952	11040.2	9253.75	1014.4102	16108.285	16058.984	17695.525	9000.6504	144.91016	2704.5249	15855.65	9687.9102	4558.5249	17829.65	11397.91	3283.5249	27904.65	9629.9102	1955.3398	15892.485	6941.9053	4205.3398	14802.485	9547.9053	1178.3398	8124.4854	5416.9053	5268.3398	11356.485	6054.9053	920.33984	18417.484	7074.9053	4155.7803	20604.23	7026.3047	6260.7803	2145.2305	3779.3047	11977.78	-24.769531	-2864.6953	6592.7803	2025.2305	17795.305	-1979.2803	4735.3848	5060.46	968.71973	14527.385	10796.46	658.71973	14749.385	6563.46	-578.28027	13234.385	8405.46	-2121.2803	4250.3848	12453.46	9085.7197	593.38477	6974.46	8113.46	19358.086	23140.545	6200.46	24811.086	11404.545	1854.46	13053.085	6219.5449	3775.46	13195.085	11558.545	2163.2695	33145.184	10518.88	-1064.7305	30287.184	10033.88	15270.27	319.18457	-365.12012	3823.2695	22989.184	9807.8799	314.08496	14502.48	6736.8652	4624.085	18343.48	8213.8652	1816.085	11632.48	10061.865	-1903.915	6426.4805	7179.8652	12972.085	3021.4805	8918.8652	-358.91504	18747.48	12833.865	-1499.915	9752.4805	3821.8652	14814.085	9573.4805	9225.8652	2780.085	16651.48	6131.8652	1301.5098	20701.57	8873.3203	2193.5098	16008.57	8818.3203	1005.5098	14976.57	5008.3203	-550.49023	23539.57	16313.32	1376.3701	12510.815	6749.5049	784.37012	10042.815	4960.5049	151.37012	11478.815	6197.5049	-619.62988	15905.815	4148.5049	7204.3701	-39.18457	7297.5049	3430.3701	11151.815	4896.5049	5455.8799	26313.205	16958.621	19167.879	-2436.7949	1423.6201	2310.8799	5449.2051	9770.6201	-780.71484	17464.07	5076.8154	4.5	4.5	4.75	12364.016	1658.6504	1599.5249	15350.016	-2769.3496	6567.5249	1.0151367	13080.65	11025.525	1779.0151	3095.6504	10560.525	388.58008	24723.295	7544.1152	1766.5801	17548.295	9921.1152	8272.5449	13719.7	8557.3496	2585.5449	14373.7	9117.3496	4808.5449	19751.699	10674.35	17596.545	6405.7002	12168.35	2314.6201	13797.48	10681.555	3132.6099	21008.195	11607.16	11614.609	10763.195	11219.16	-1089.3901	17128.195	6759.1602	-646.39014	14741.195	4822.1602	4169.6851	23486.705	7166.46	4378.6851	8352.7051	11973.46	-1945.3149	7326.7051	7276.46	3613.6851	9505.7051	16697.461	470.91504	9882.7051	16831.051	821.6001	7522.5	4455.2002	11583.314	-1593.6553	1044.5498	6119.3149	16048.345	13594.55	1993.3149	13386.345	9676.5498	-236.68506	4746.3447	8445.5498
4532.0601	18754.025	7055.1699	2878.0601	7992.0254	10498.17	421.06006	8970.0254	5312.1699	-1455.9399	6061.0254	2496.1699	6931.6748	19188.246	7601.3691	2260.6748	21959.246	8081.3691	10661.675	22516.246	13554.369	4514.6748	17179.246	5485.3691	19830.676	9076.2451	7170.3691	3548.6748	12340.245	8109.3691	5781.6348	23301.855	9076.9648	19718.635	4351.855	2367.9648	11435.635	5748.855	8264.9648	6678.6348	21333.855	12146.965	12166.635	2820.855	11575.965	2540.6348	15423.855	8113.9648	8117.6348	3744.855	9559.9648	3552.6348	13180.855	12214.965	5587.5547	34063.41	9901.6055	1311.5547	10782.41	11036.605	12845.555	6238.4102	15106.605	533.55469	20025.41	10229.605	7658.5547	17003.41	7159.6055	13191.555	2617.4102	12140.605	-1357.4453	8032.4102	6522.6055	917.55469	7899.4102	9705.6055	11930.495	15527.88	7899.7803	6486.4951	13315.88	6166.7803	5131.4951	10020.88	7903.7803	2177.4951	11779.88	2367.7803	3929.4199	14966.835	6820.25	11399.42	15790.835	8050.25	1322.4199	13149.835	8554.25	5979.4199	11967.835	11754.25	2449.1548	19477.395	7983.2598	10633.154	6490.3945	7412.2598	13287.314	20181.539	11186.405	5526.3149	11945.54	8397.4053	5178.3149	9700.54	6149.4053	2667.3149	9254.54	8298.4053	3813.3149	2994.54	5579.4053	10065.689	25244.98	6964.5654	1214.6899	15759.98	5257.5654	2918.5996	14019.89	9834.5498	1291.5996	6031.8896	9147.5498	1413.5996	13052.89	11783.55	2970.1699	12940.225	17623.795	-650.83008	16054.225	4838.7949	7468.1699	914.22461	5279.7949	2580.1851	11737.135	8676.1602	15877.755	10379.795	4696.2646	13152.755	4971.7949	10970.265	980.75488	10114.795	12156.265	582.12988	6145.0049	818.13965	4988.9399	11134.721	8366.415	1309.9551	20379.33	10642.03	219.95508	6250.3301	5533.0303	4336.9551	10113.33	7656.0303	-132.04492	6175.3301	7739.0303	-4248.7354	7294.085	7917.1396	978.29492	15939.805	3108.1104	3859.2949	11033.805	2155.1104	10589.485	10990.186	11059.02	10721.596	23447.305	8012.1504	3112.5952	15798.305	9246.1504	5677.5952	17618.305	8873.1504	3452.5952	5307.3047	1853.1504	4623.605	21414.385	10706.63	1033.2749	11169.2	7378.645	4388.2749	20371.199	7387.645	18035.275	5245.2002	10125.645	1471.2749	24717.199	13938.645	1228.3496	24156.145	12195.189	7521.3496	5847.1445	10345.189	1189.3496	16606.145	11075.189	13634.35	6704.1445	12842.189	-3797.6504	7747.1445	5630.1899	-425.65039	10417.145	9169.1895	5158.875	31116.52	16071.744	9596.875	23762.52	15988.744	-659.125	24924.52	10815.744	139.60938	22455.99	14144.445	7642.6094	11861.99	18740.445	3157.1758	9993.6758	26233.67	5062.1758	7195.6758	10511.67	-2677.3848	20337.57	12099.756	-1155.3848	20433.57	14019.756	-1653.3848	17711.57	13626.756	-1146.3848	15302.57	10407.756	3931.6152	13946.57	8169.7559	8074.79	8766.6855	18316.32	2328.79	15143.686	8799.3203	1759.4805	11665.615	5394.5098	4029.4805	742.61523	18305.51	2805.6602	11599.029	5227.7441	3118.6602	12059.029	10133.744	997.66016	20505.029	7057.7441	4429.6602	13870.029	4487.7441	7778.3301	16900.535	13763.016	2711.3301	15466.535	17300.016	1941.3301	11310.535	9123.0156	-4941.2402	11043.25	9902.5	480.15527	25947.434	18777.469	11016.155	9378.4346	19015.469	-1238.8555	27756.84	11531.096	573.17993	18536.82	18318.49	16661.605	9646.7549	19725.135	10390.605	4868.7549	10411.135	-221.39453	13890.755	8140.1348	1350.6055	18540.754	11123.135	3227.6055	12010.755	8839.1348	376.60547	15134.755	9283.1348	5772.6055	-2136.2451	2177.1348	1192.6055	11136.755	12250.135	-1205.3945	15351.755	7587.1348	8678.6055	1747.7549	10340.135	5503.5601	15604.285	4441.0352	8745.5605	1349.2852	11485.035	3424.1851	19672.615	3904.6299	4820.7598	18729.395	11723.38	4258.7598	22291.395	9150.3799	4545.7598	16085.395	8705.3799	4903.7598	17051.395	5932.3799	3614.7598	10214.395	10082.38	18023.76	7728.395	11641.38	29640.721	9596.585	1224.0801	7318.7197	18075.586	9193.0801	6556.7197	19516.586	10533.08	21192.721	4765.585	11647.08	9664.7197	19393.586	9890.0801	11849.72	16173.585	9034.0801	11895.72	3337.585	12987.08	2022.355	9325.8398	7663.4502	7130.3198	13337.07	7797.4297	2407.3198	9564.0703	10562.43	5334.2349	33716.844	1596.0703	3672.2349	11331.845	1495.0703	15628.234	6026.8447	4098.0703	5843.2852	25798.91	13727.715	3891.2852	28680.91	14888.715	2708.2852	14952.91	9848.7148	2067.8799	16412.725	5766.8604	3957.8799	12302.725	7574.8604	14257.88	234.72461	-2704.1396	22362.99	5004.04	1685.2246	4195.9902	12857.04	12562.225	4368.9902	17132.039	12474.225	340.99023	19052.039	12676.225	3640.9902	14520.04	13671.225	1490.9902	10795.04	12546.225	1838.9902	12042.04	11926.225	6053.8848	27169.031	13005.755	8222.8848	19339.031	12016.755	4385.8848	25185.031	12070.755	5405.8848	23171.031	6553.7549	13240.484	20147.215	-3586.7998	3898.4849	21979.215	11378.2	5545.4849	16824.215	4835.2002	11470.484	3326.2148	-605.7998	7014.4849	22139.215	7107.2002	15472.484	5165.2148	-2460.7998	1587.4849	16621.215	9459.2002	6906.4849	32522.215	9193.2002	24656.484	7867.2148	3895.2002	2459.5996	20364.984	14651.51	13095.6	7211.9854	4981.5098	-1098.4004	24547.984	13881.51	3374.5996	26478.984	12077.51	16119.42	15528.09	10165.895	6954.4199	11476.09	6075.8945	4677.4199	11665.09	7359.8945	11540.42	8877.0898	9754.8945	3175.7998	21153.275	6609.7246	9744.7998	17867.275	8438.7246	1260.1348	23772.996	14395.82	9419.4102	17901.895	11247.395	23010.41	8942.8945	9849.3945	7473.4102	19767.895	9088.3945	5101.0098	21263.156	6807.4502	5799.0098	17646.156	6190.4502	13287.221	21322.211	17573.781	2957.2202	18972.211	15046.78	8739.2207	21030.211	11564.78	2937.2202	22703.211	9241.7803	1529.2202	20224.211	10467.78	2040.2202	15041.21	21214.781	45597.328	26258.906	27854.055	1860.3301	19579.906	12712.055	-3056.5801	20350.74	10360.785	2638.0596	33225.246	18157.285	-3205.9404	14830.245	3065.2852	3260.0596	30673.246	10163.285	13468.06	23109.246	9940.2852	-790.94043	15914.245	6876.2852	3809.0596	17171.246	19627.285	6710.0596	25239.246	15104.285	10229.06	4671.2451	8789.2852	4419.3447	9582.3145	20622.309	-1012.6553	5474.3145	11131.31	-162.65527	8407.3145	15662.31	-13.655273	-2214.6855	33834.309	13805.345	-1741.6855	13144.31	-3325.6553	-751.68555	20158.309	7775.2852	26590.105	9600.2246	2128.2852	16437.105	8944.2246	2955.2852	18954.105	5865.2246	15013.285	9761.1055	16704.225	16496.285	16374.105	7444.2246	7225.2852	22339.105	8325.2246	8678.2852	13393.105	12280.225	6673.2852	3456.105	8551.2246	5362.5552	28669.52	13039.235	5016.2949	19251.73	7424.6748	4720.2949	24719.73	11437.675	5714.2949	19234.73	4854.6748	2575.5898	27140.5	13318.915	2419.5898	16827.5	13558.915	1393.5898	19530.5	11403.915	20209.59	2856.5	16277.915	876.58984	8508.5	7977.915	33189.59	1967.5	13408.915	-2615.4102	12078.5	20009.914	4253.4751	19604.199	19881.035	18196.475	7499.2002	16736.035	11784.56	10714.13	11483.3	4565.5596	16543.129	7143.2998	2828.5596	23202.129	4838.2998	20066.559	6715.1299	9794.2998	558.72998	8710.8555	3080.7246	1212.1802	17487.15	3299.2798	5303.1802	18796.15	11603.279	4874.1152	15569.075	11020.51	5128.1152	13135.075	12000.51	3874.115	6507.0752	2153.5098	1341.8047	22447.9	12102.225	679.80469	22101.9	10667.225	-1688.1953	24459.9	5441.2251	-1087.1953	19408.9	7531.2251	-4037.1953	9787.9004	5589.2251	7818.8047	7385.8999	7809.2251	6052.8047	12594.9	9854.2246	2291.8047	1341.8999	9942.2246	8938.4551	-1209.21	-1957.7246	-1722.5449	7505.79	9368.2754	6120.4551	5496.79	7710.2754	-5305.5449	12889.79	8566.2754	3346.4551	-4.2099609	8273.2754	13297.925	3220.8301	-1843.1846	8881.9248	21022.83	8591.8154	2992.7351	10382.029	9480.9297	16806.734	6112.0298	11663.93	15868.875	3107.6948	479.31494	6471.875	17001.695	9575.3145	11802.875	9415.6953	9126.3145	17569.85	12312.915	12129.596	1451.8501	18409.914	12710.596	281.8501	13745.915	10530.596	3919.8501	3574.915	8225.5957	3687.335	15508.095	11639.58	1897.335	10726.095	6529.5801	-1752.665	14562.095	18864.58	1605.335	10520.095	5774.5801	2524.335	10876.095	5917.5801	9903.9902	20241.875	8370.6201	2940.99	13409.875	5635.6201	6923.9902	18057.875	8592.6201	1436.2998	29616.025	10374.755	12528.3	14824.025	8591.7549	1305.2998	13938.025	12576.755	10977.3	7510.0249	17025.754	11457.05	-1055.9746	-2223.46	1134.0498	12612.025	5560.54	7611.0498	-4149.9746	-785.45996	-546.9502	11404.025	1533.54	6069.0498	2277.0254	4275.54	-311.68506	17848.74	3084.2202	1489.0498	11948.56	2144.7246	1458.0498	10649.56	750.72461	12628.05	220.55957	1222.7246	620	13329.016	7216.3047	3564	13901.016	1922.3047	1914	16307.016	8852.3047	1773.0249	8829.6094	9334.7305	4225.0249	8551.6094	8166.73	18296.83	10277.115	9839.1602	9670.8301	8290.1152	8378.1602	6998.8301	3256.1152	5022.1602	189.33496	376.13086	8493.7344	2204.335	967.13086	8335.7344	7735.1401	18462.801	10411.535	2516.1401	9127.7998	4304.5352	4544.1401	4667.7998	7357.5352	8796.1406	-2333.2002	7517.5352	87.140137	-37.200195	4901.5352	631.18506	2784.54	6231.3149	1039.1851	1635.54	4209.3149	3559.6499	17024.154	5470.6348	5408.6499	17834.154	4728.6348	3933.6499	12914.154	1686.6348	22550.65	6877.1548	8974.6348	868.97021	8283.2695	8907.0352	1318.2002	18584.129	15051.375	21196.754	1406.29	-4984.9951	986.75488	16331.29	4003.0049	2150.7549	16411.289	6776.0049	1395.7549	22276.289	1825.0049	6200.5801	21837.816	6281.4951	5868.5801	21541.816	11587.495	2657.5801	9212.8154	9173.4951	5958.5801	12259.815	5304.4951	8780.5801	11178.815	5474.4951	1504.0649	25388.305	8648.8906	667.06494	13705.305	8549.8906	7987.0649	-448.69531	674.89014	5811.0649	2080.3047	18547.891	-7686.6201	10434.37	1712.5898	-2340.6201	22493.371	13223.59	-3635.6201	17205.371	5569.5898	-4264.6201	12915.37	9793.5898	-5600.6201	11922.37	13389.59	5330.3799	5162.3701	4027.5898	757.11035	19115.58	29045.385	1257.1104	22020.58	9191.3848	-2707.8896	14211.58	8220.3848	-2526.8896	10195.58	10598.385	-260.46484	9398.7344	8731.4346	-1301.4648	24780.734	12361.435	15007.535	-5306.2656	1451.4346	922.53516	15973.734	12585.435	3797.7798	21026.934	5907.71	4797.7798	18891.934	8345.71	4195.7798	18436.934	10035.71	439.77979	10482.935	7011.71	15945.779	4942.9346	10922.71	927.77979	15450.935	12293.71	8319.7793	2198.9346	3131.71	13249.779	7865.9346	8512.71	1583.7798	19876.934	5607.71	4169.7349	20755.504	6883.7148	5670.7349	19050.504	5481.7148	1957.7349	7984.5049	7368.7148	950.73486	7643.5049	12994.715	3908.9199	16245.315	10782.266	4074.9199	12928.315	11689.266	3526.9199	13812.315	11365.266	4895.9199	14735.315	8786.2656	10872.92	2996.3154	11574.266	6768.9199	19851.316	13640.266	5965.165	23326.881	11087.335	17626.164	-7744.1191	-2.6650391	2159.165	5432.8809	10153.335	1933.2852	17210.074	13067.305	5	5	5.2500005	15674.575	-121.57031	1610.0146	5314.5752	11343.43	3839.0146	-920.4248	21370.43	6664.0146	-1105.4248	8493.4297	6796.0146	490.14014	17489.391	4694.3398	3163.1401	13087.39	9197.3398	6182.125	17326.545	10563.29	2829.125	12579.545	7608.29	5702.125	17768.545	5939.29	11908.125	5997.5449	8361.29	783.34521	6390.3848	7878.4297	4426.4199	15737.7	12765.045	9717.4199	8710.7002	10972.045	1927.4199	10830.7	8774.0449	-309.58008	9547.7002	8649.0449	1585.8149	24760.859	5230.665	4452.8149	10639.859	8265.665	-2803.1851	12573.859	756.66504	1811.8149	11337.859	7757.665	5174.605	7236.7754	13022.74	806.04492	10155.165	6200.2451	18081.391	2009.7998	-1764.3652	8949.3906	16389.801	8567.6348	5299.3901	14626.8	8081.6348	1507.3901	5609.7998	6718.6348
5075.6401	19023.289	9900.8701	1605.6401	9427.29	11914.87	1311.6401	7972.29	11705.87	-391.35986	8678.29	2563.8701	3607.3999	18227.641	9620.9854	1235.3999	20921.641	7010.9854	7886.3999	18336.641	16216.985	3146.3999	13840.64	8107.9854	13935.4	8025.6396	11854.985	2587.3999	11364.64	7034.9854	6843.1201	19198.031	13556.49	21791.121	3651.0303	4683.4902	11214.12	3039.0303	14518.49	4981.1201	13596.03	15211.49	14165.12	4703.0303	14387.49	6612.1201	7406.0303	13396.49	10080.12	6425.0303	11128.49	4845.1201	12729.03	15845.49	2276.1152	25354.48	13332.029	831.11523	12218.48	11239.029	13262.115	3817.4805	10518.029	67.115234	14709.48	10495.029	5420.1152	12042.48	8054.0298	12514.115	3830.4805	4227.0298	-1948.8848	7200.4805	13055.029	-172.88477	10705.48	7302.0298	7866.5752	13174.13	9303.3701	4715.5752	14618.13	7353.3701	1189.5752	8211.1299	12984.37	-1049.4248	10771.13	5393.3701	3856.8701	16766.109	6351.0596	21294.871	4810.1104	10285.06	2725.8701	10802.11	7785.0596	4798.8701	8358.1104	13636.06	5916.6699	17348.795	13920.59	11100.67	4984.7949	13032.59	6434.8604	17072.84	10356.895	1330.8604	14564.84	9194.8945	3631.8604	10625.84	8136.8945	-2077.1396	9784.8398	9040.8945	-3411.1396	4798.8398	8062.8945	1022.415	23093.324	8855.5654	-2122.585	11732.325	5370.5654	38.769531	17251.01	11125.99	-1499.2305	13751.01	13603.99	-22.230469	14063.01	15337.99	4874.7002	13632.495	11373.535	1227.7002	16850.496	5730.5352	1861.7002	10075.495	6912.5352	2454.2651	12959.42	5593.9102	14567.675	7147.4902	9407.0703	18059.676	8413.4902	13294.07	3322.6748	11625.49	11470.07	2060.8452	6516.8701	1688.5098	11523.58	1382.4404	1818.625	1597.6401	15542.41	10274.42	980.64014	5263.4102	8020.4199	5265.6401	8943.4102	10793.42	931.64014	4783.4102	7543.4199	3661.5596	5267.4004	9485.0049	1606.4702	15501.025	5580.4248	2813.4702	10553.025	5907.4248	4116.8096	11290.915	6360.1445	11296.875	28882.969	11263.74	6202.875	20031.969	9032.7402	9815.875	28890.969	17515.74	4009.875	10929.97	4574.7402	11719.475	10751.79	8762.7451	2239.8252	13685.99	7695.1699	7234.8252	23782.99	10666.17	16140.825	7093.9902	8124.1699	1774.8252	26009.99	12832.17	3096.71	15680.46	11505.91	7200.71	-1216.54	8600.9102	2145.71	8688.46	7989.9102	13881.71	-1284.54	11437.91	-97.290039	-197.54004	2754.9102	1171.71	7866.46	10491.91	6367.5859	25349.586	14596.15	5840.5859	22001.586	11828.15	1189.5859	12007.586	15294.15	-2175.4297	12321.801	630.73828	4918.5703	3448.8008	2352.7383	5003.0352	2382.0996	14156.721	1936.0352	8554.0996	5401.7207	3986.9004	20438.205	9697.3145	1599.9004	22135.205	13825.314	3968.9004	13803.205	10991.314	542.90039	13039.205	6825.3145	2194.9004	13343.205	9027.3145	-1638.2949	8275.25	15677.801	-5319.2949	8864.25	9950.8008	4266.9502	13515.07	9042.2207	2793.9502	10597.07	20514.221	2565.4248	15728.49	-1246.3652	1230.4248	11570.49	-262.36523	-562.5752	17475.49	3042.6348	1192.4248	11887.49	-1939.3652	5023.3896	33652.93	18291.795	1470.3896	21800.93	16197.795	-1087.6104	13811.93	6945.7949	1391.5498	13875.74	3690.5391	-1906.1992	22302.705	7043.3809	5607.8008	2600.7051	6038.3809	1832.3398	14024.41	6117.0898	-178.14502	20024.67	13062.205	13422.475	9834.1543	11808.295	11211.475	10126.154	6868.2949	861.47461	18752.154	-922.70508	1514.4746	23809.154	2428.2949	1624.4746	13857.154	3188.2949	3277.4746	17313.154	607.29492	6164.4746	-198.84521	-5651.7051	1477.4746	16657.154	3614.2949	1631.4746	19422.154	2017.2949	7347.4746	2597.1548	2795.2949	6794.7202	18070.025	9388.125	10091.721	3564.0254	8952.125	2421.1699	14876.06	8648.6797	2662.6602	18523.664	6568.7749	4080.6602	19815.664	7538.7749	3325.6602	18226.664	7905.7749	6239.6602	20301.664	5701.7749	4119.6602	13073.665	7900.7749	14982.66	8872.665	12341.775	29697.266	5873.8652	608.875	3614.2646	16287.865	10569.875	1933.2646	17798.865	12539.875	12338.265	6984.8652	7411.875	2775.2646	22943.865	8843.875	9742.2646	9362.8652	11231.875	11611.265	3207.8652	16405.875	-277.49512	7626.0996	4890.4346	6454.7798	12449.28	7919.1797	609.77979	7607.2803	8887.1797	1859.5	33629.465	7713.7803	518.5	13057.465	7751.7803	15914.5	7055.4648	5322.7803	4884.79	23430.205	19292.48	4042.79	20874.205	17012.48	4211.79	12360.205	13026.48	-1265.9302	17039.285	9146.7305	4555.0698	16554.285	11109.73	14364.07	1565.2852	1705.7305	23273.289	6619.7246	-3039.0752	6221.29	11560.725	8762.9248	3676.29	21813.725	7242.9248	2251.29	16479.725	8573.9248	4259.29	12110.725	13287.925	4073.29	7588.7246	9037.9248	3622.29	10150.725	11120.925	3955.0303	26133.58	13557.32	8385.0303	15557.58	8982.3203	6537.0303	24065.58	10257.32	3823.0303	18793.58	4256.3203	24184.76	5014.0996	1668.2148	498.75977	21439.1	15022.215	6435.7598	21551.1	8216.2148	10703.76	4852.0996	4679.2148	3249.7598	23936.1	13074.215	16597.76	5870.0996	5302.2148	-1646.2402	18119.1	14210.215	4103.7598	26922.1	14461.215	25601.76	7491.0996	16543.215	6093.1401	18839.516	12718.065	21528.141	8659.5146	2670.0654	1133.1401	24828.516	10768.065	4424.1401	30660.516	9752.0654	8801.085	23692.801	2037.4258	3476.085	7259.7998	-2054.5742	5735.085	7488.7998	1239.4258	4913.085	19215.801	-1779.5742	2930.125	25038.775	4482.3896	6449.125	8995.7754	5871.3896	2108.415	27350.936	16858.914	6976.9199	21574.82	7178.5449	6862.9199	13247.82	6703.5449	4201.9199	20651.82	8470.5449	9273.21	22450.219	3587.1504	9928.21	18389.219	7433.1504	9388.9746	19380.324	14000.605	6381.9751	20931.324	8582.6055	8525.9746	21608.324	10794.605	3858.9751	18514.324	3906.6055	5489.9751	17613.324	6537.6055	1326.9751	13337.325	22526.605	36192.98	23707	21026.879	3821.9805	20800	5538.8799	-7246.6758	15654.699	6376.5156	2056.71	29142.516	11088.605	500.70996	17185.516	1571.6055	2764.71	26211.516	5875.6055	18507.711	16394.516	7700.6055	3318.71	14278.515	4764.6055	8761.71	15369.515	19493.605	7255.71	21343.516	12962.605	14082.71	4425.5146	7015.6055	9865.1445	23921.52	18790.58	2193.1445	8195.5195	8466.5801	3808.1445	11268.52	12881.58	2049.1445	2309.5195	16023.58	12902.145	6635.5195	8703.5801	-1639.8555	7648.5195	11126.58	6922.98	22606.941	20070.176	3087.98	13044.94	15071.175	6624.98	17401.941	14097.175	18642.98	8436.9404	25340.176	19496.98	7948.9404	13419.175	7461.98	13040.94	16980.176	3246.98	16218.94	18607.176	7130.98	1258.9404	12603.175	4245.4248	23767.16	10155.84	6153.1802	20499.105	16729.395	4974.1802	24899.105	6230.3945	6263.1802	29675.105	11282.395	4317.4448	34117.297	14056.43	2708.4448	19960.295	14880.43	2841.4448	12483.295	13037.43	19250.445	7151.2949	18357.43	3422.4448	13791.295	8468.4297	34033.445	7049.2949	12420.43	-13.555176	17396.295	14122.43	5071.3652	20273.301	13814.725	20815.365	8236.2998	13770.725	17194.32	5913.5195	15491.165	7402.3198	21100.52	8878.165	6525.3198	26524.52	7802.165	18785.32	8136.5195	10394.165	1515.8701	9995.4346	5375.1201	2483.1802	16975.469	7054.2949	3724.1802	15694.47	15654.295	2574.2949	18081.285	8034.7051	6424.2949	13118.285	10781.705	5827.2949	1295.2852	2053.7051	6248.1445	23275.824	11095.18	2907.1445	23180.824	7207.1802	146.14453	23817.824	6628.1802	1958.1445	17351.824	8063.1802	-2597.8555	14295.825	4374.1802	9824.1445	9436.8252	7127.1802	6959.1445	13207.825	7550.1802	3402.1445	2053.8252	9243.1797	13696.654	3075.9399	-175.62012	3769.6548	17850.939	10388.38	7512.6548	14712.939	8453.3799	-488.34521	12524.939	8152.3799	10045.654	3544.9399	9057.3799	17105.66	1570.7148	-3285.5254	8348.6602	13481.715	7515.4746	1783.48	9546.9453	9422.6953	17798.48	3687.9453	10058.695	10115.846	-40.629883	1284.6152	2740.8452	12416.37	9803.6152	11622.846	6286.3701	14864.615	21913.125	8827.8203	10712.42	7070.125	8462.8203	11169.42	-265.875	9190.8203	11068.42	4220.125	2469.8198	6134.4199	4742.0049	14634.65	8875.5547	3030.0049	16121.65	4669.5552	-519.99512	20012.65	19469.555	4268.0049	16296.65	6925.5552	4040.0049	14036.65	8308.5547	6814.3848	15274.24	10225.285	6593.3848	7896.2402	5096.2852	6851.3848	15219.24	5429.2852	3430.6602	20987.406	9392.7793	13197.66	7032.4053	6914.7798	324.66016	8479.4053	12533.779	9157.6602	2527.4053	6818.7798	17605.686	2671.1948	-973.16016	1853.6851	15589.195	7317.8398	8253.6855	1656.1948	-475.16016	12852.686	4183.1948	-489.16016	8173.6851	5041.1948	7636.8398	791.39014	16047.84	4998.0098	-126.56494	9846.1602	2543.4346	749.43506	9979.1602	6926.4346	8644.4355	1664.1602	2119.4346	2764.98	10360.825	9325.3105	3926.98	10843.825	4782.3101	4608.98	11946.825	10567.311	2357.9399	6837.48	7755.4805	2200.9399	11895.48	5647.4805	16369.275	2850.2354	10896.085	11135.275	5845.2354	9262.085	8067.2749	373.23535	4958.085	-2800.2549	8803.7949	9831.0801	-1358.2549	5491.7949	4750.0801	7064.6548	26702.26	10914.245	16627.654	1842.2598	-1450.7549	3278.6548	12168.26	5792.2451	5887.6548	8388.2598	7154.2451	768.65479	6275.2598	4196.2451	75.660156	7268.6748	8077.875	-427.33984	7229.6748	5596.875	7699.835	19033.824	9499.8047	7936.835	18379.824	13405.805	3307.835	13834.825	8904.8047	22940.836	5131.8252	15153.805	3506.5249	11054.45	8033.9346	3659.4102	16982.391	17687.285	20690.365	4171.1699	-2911.0654	662.36523	18465.17	8324.9346	-675.63477	19123.17	5817.9346	-423.63477	34923.172	5943.9346	3465.8652	18511.195	6591.3652	4341.8652	20697.195	9763.3652	2459.8652	14562.195	8734.3652	5408.8652	13468.195	7340.3652	1986.8652	15093.195	6085.3652	1904.5151	21679.305	4347.5049	4392.5151	15777.305	5191.5049	9867.5156	1111.3047	-4666.4951	9216.5156	470.30469	13310.505	-235.71973	5706.5254	-2032.6699	3394.2803	14240.525	6113.3301	-336.71973	19642.525	1508.3301	2164.2803	12563.525	2831.3301	-1836.7197	3377.5254	4733.3301	9485.2803	1427.5254	2131.3301	5642.1348	16241.08	23306.17	6171.1348	18057.08	11311.17	1957.1348	10996.08	8786.1699	-442.86523	4388.0801	12791.17	1170.1201	34450.32	10968.275	-3410.8799	30609.32	10866.275	18041.121	2307.3203	-1304.7246	3009.1201	19823.32	9337.2754	3453.4951	17209.24	3989	18686.496	3878.2402	-5320	4278.4951	13722.24	5156	2319.4951	7883.2402	5276	13231.495	1004.2402	4095	2301.4951	14209.24	4462	12085.495	1795.2402	2129	13704.495	2756.2402	2412	2703.4951	14639.24	-67	5507.5996	16492.295	9281.5049	4616.5996	9693.2949	5890.5049	769.59961	6672.2949	7192.5049	-413.40039	11063.295	14568.505	951.72998	19333.08	4938.2949	130.72998	12757.08	7676.2949	1243.73	14295.08	8661.2949	3462.73	14626.08	8439.2949	9514.7305	6267.0801	9058.2949	4830.73	14226.08	9436.2949	4099.2852	26124.941	9122.3301	14355.285	3452.9404	3776.3301	2247.2852	13026.94	12032.33	2660.0552	19042.461	9071.3301	5.5000005	5.5000005	5.7500005	16320.311	-1984.1699	-1334.3555	14049.311	-3529.1699	5248.6445	-2140.6899	16668.83	3877.6445	156.31006	6216.8301	3976.6445	1122.2798	16765.84	129.74512	3277.2798	14842.84	8885.7451	16061.275	8243.2754	8253.5449	9707.2754	1634.2754	7695.5449	6661.2749	12423.275	10450.545	16373.275	6430.2754	12566.545	-828.2998	12559.07	2873.8252	4928.1899	16196.445	6014.71	13138.189	4596.4448	6758.71	4413.1899	11975.445	671.70996	2849.1899	10037.445	-526.29004	4098.3652	18849.02	3746.5996	3876.3652	10632.02	9861.5996	-1476.6348	10816.02	2350.5996	3536.3652	7610.0195	9628.5996	8785.6748	1307.6904	11007.345	-464.16504	5131.1641	-39.714844	14744.87	-561.62988	4460.9199	7738.8701	16053.37	14884.92	5833.8701	11728.37	12107.92	3116.8701	3019.3701	11244.92
3512.6851	14896.936	7299.8447	2571.6851	10051.936	9890.8447	1980.6851	11010.936	8138.8447	-755.31494	8641.9355	5310.8447	6213.3799	21622.531	5655.6992	2038.3799	18362.531	5926.6992	10543.38	16850.531	12806.699	2782.3799	18367.531	3619.6992	15162.38	6488.5303	9517.6992	3449.3799	12876.53	2876.6992	1695.1001	22472.98	13591.855	17178.1	3843.9805	1264.8555	10310.1	2046.9805	7599.8555	2138.1001	23533.98	6951.8555	8339.0996	2131.9805	7557.8555	1738.1001	8646.9805	7686.8555	3557.1001	7267.9805	7102.8555	1399.1001	15373.98	8403.8555	3900.96	15533.33	10100.73	3757.96	11041.33	8613.7305	17794.961	10594.33	5925.7305	436.95996	13141.33	9701.7305	9600.96	16299.33	5250.7305	13432.96	2354.3301	-1088.2695	-657.04004	12846.33	7403.7305	2014.96	7758.3301	6084.7305	3837.5947	14207.135	-290.97461	-153.40527	11720.135	7946.0254	-1256.4053	7339.1348	10690.025	-7017.4053	12163.135	5493.0254	-2002.9502	14936.17	8012.6553	11510.05	7631.1699	9454.6553	-1416.9502	15968.17	7355.6553	1385.0498	11151.17	10466.655	4397.98	22185.15	10857.65	2224.98	14665.15	11196.65	5354.7949	24153.004	5489.4297	2558.7949	9276.0049	6332.4297	7441.7949	2620.0049	4971.4297	1607.7949	10522.005	3406.4297	-1142.2051	1990.0049	3699.4297	11065.83	18335.311	4819.5898	826.83008	14878.311	7340.5898	5885.2402	15477.965	10081.945	5363.2402	11163.965	13173.945	3277.2402	13659.965	13226.945	580.16504	13163.15	10252.97	-1267.835	17823.15	7484.9697	216.16504	9250.1504	7895.9697	2725.8252	10655.859	7881.9453	12516.564	11929.154	1547.29	14533.564	8255.1543	7261.29	2263.5649	10072.154	5939.29	1268.5698	9528.5049	8833.5752	9308.5	8566.7998	6278.3652	1342.4551	14076.175	13775.775	-506.54492	5496.1748	5688.7749	2925.4551	12862.175	10939.775	-714.54492	7143.1748	8076.7749	795.125	8666.3398	4835.9053	-1214.8096	20663.635	4263.9746	5215.1904	11740.635	686.97461	3028.6797	7293.9453	11239.365	5442.6001	19522.98	8342.165	3416.6001	20903.98	10950.165	8628.5996	22185.98	10242.165	2972.6001	9170.9805	-123.83496	1981.6899	14136.685	12289.73	4108.9751	14301.46	6339.9199	7923.9751	20911.461	6202.9199	16737.975	4520.46	6705.9199	2537.9751	23426.461	10233.92	5089.0752	23764.105	11627.55	5261.0752	6652.1055	10904.55	5441.0752	17937.105	6804.5498	15286.075	6114.1055	6960.5498	2368.0752	7941.1055	1806.5498	2039.0752	16747.105	5712.5498	12832.3	20781.436	9418.7891	9660.2998	25313.436	5211.7891	2169.2998	22814.436	1393.7891	1053.3691	17012.605	11178.525	-316.63086	9798.6055	16974.525	16569.99	-150.4707	12036.664	6013.9902	7159.5293	-4347.3359	4912.8398	21401.25	5111.9395	3424.8398	18641.25	7964.9395	4335.8398	17575.25	10056.939	3880.8398	19448.25	3256.9395	9124.8398	13028.25	6664.9395	4711.0254	11211.695	6184.3008	-1848.9746	8655.6953	2451.3008	6559.2803	17710.355	6369.3203	8033.2803	10616.355	20945.32	67.810547	12901.52	2538.5195	319.81055	17615.52	746.51953	-2839.1895	21936.52	3528.5195	-1003.1895	14391.52	1828.5195	7068.6152	16242.705	9596.9648	5165.6152	12550.705	8568.9648	3277.6152	8038.7051	709.96484	-3238.1602	10709.17	14394.369	182.0752	16382.529	11196.82	8352.0752	5533.5293	8162.8203	-1554.8701	17655.279	9769.4902	2455.78	27239.25	13436.535	20265.17	6420.2354	17133.875	15844.17	4807.2354	11303.875	141.16992	16121.235	3306.875	2849.1699	21017.234	9903.875	4550.1699	12309.235	8749.875	3567.1699	15201.235	10870.875	8004.1699	-1349.7646	1861.875	4617.1699	11416.235	9424.875	2113.1699	19068.234	5454.875	8478.1699	1711.2354	7819.875	5744.5952	14977.16	12903.295	9255.5957	1235.1602	13558.295	-1986.3154	12607.81	8186.375	3387.1001	16178.99	7273.04	5386.1001	18669.99	6935.04	3259.1001	11490.99	5927.04	4084.1001	11487.99	1673.04	5936.1001	9892.9902	5547.04	18450.1	8233.9902	9274.04	29476.225	7816.2349	3869.2598	2229.2251	21590.234	11912.26	3428.2251	25533.234	14182.26	16017.225	5939.2349	13150.26	1231.2251	20122.234	9722.2598	13234.225	10939.234	14441.26	8803.2246	4028.2349	16925.26	939.39014	5100.3398	8348.2002	8598.2549	8058.4053	3844.1104	2121.2549	10043.405	2169.1104	4522.0752	29470.82	7310.2998	1806.0752	7862.8203	4441.2998	14274.075	-182.17969	5242.2998	7813.5049	17507.031	14850.065	4677.5049	18185.031	16450.066	2804.5049	2825.0303	4128.0654	1497.4048	13290.255	6388.21	3555.4048	16491.254	7797.21	14947.404	2350.2549	-2286.79	23111.699	1305.3896	1212.915	6202.7002	13622.39	12894.915	1786.7002	16299.39	9043.915	422.7002	16557.391	8734.915	2937.7002	6530.3896	13484.915	1221.7002	6367.3896	12812.915	4197.7002	11507.39	12158.915	7943.9102	24477.426	12599.295	4682.9102	27459.426	7102.2949	5252.9102	26240.426	5781.2949	3523.9102	22244.426	4037.2949	20447.555	-678.42969	-795.76953	-1251.4453	16571.57	12497.23	-1004.4453	13550.57	7883.2305	9489.5547	-1951.4297	1386.2305	1302.5547	22253.57	11392.23	11447.555	156.57031	2748.2305	-2887.4453	13018.57	11471.23	3183.5547	25411.57	10808.23	24086.555	5762.5703	11883.23	6698.98	29141.301	11214.635	20242.98	7242.2998	4167.6348	4813.98	24015.301	9552.6348	6383.98	22350.301	10497.635	12628.605	14491.78	8002.6602	5922.605	14767.78	5545.6602	4825.605	12826.78	10440.66	13065.605	8745.7803	6319.6602	3669.0547	19995.535	8438.7598	4221.0547	9008.5352	7429.7598	2832.2598	33119.344	13181.779	7249.2949	18665.4	9218.4854	21059.295	253.40039	9644.4854	6744.2949	19199.4	11438.485	9259.835	22790.801	9306.7646	7597.835	19321.801	10729.765	9539.4746	19911.246	9796.2695	4654.4746	23553.246	12118.27	7254.4746	20746.246	7862.2695	4203.4746	19242.246	9807.2695	4007.4746	21500.246	8873.2695	-429.52539	15613.245	19434.27	30518.885	29007.314	30058.52	4336.8848	21423.314	15014.52	1696.4346	16860.199	5399.9854	11057.41	27900.305	21664.176	6045.4102	19349.305	8997.1748	7820.4102	21355.305	8562.1748	17730.41	19130.305	12695.175	6558.4102	15067.305	12869.175	5732.4102	19444.305	20866.176	12678.41	24082.305	15811.175	16369.41	4676.3047	13194.175	8737.3906	16416.67	17884.08	2463.3901	8683.6699	5967.0801	5401.3901	11866.67	10472.08	3796.3901	5968.6699	18122.08	15582.391	-111.33008	7991.0801	242.39014	4305.6699	12688.08	5830.0698	19779.51	14386.42	600.06982	9152.5098	7850.4199	3159.0698	16298.51	4064.4199	16593.07	4751.5098	15190.42	19369.07	3455.5098	10821.42	3588.0698	11634.51	9891.4199	5855.0698	10225.51	13374.42	5975.0698	-3620.4902	10737.42	6733.6899	23518.885	4423.7549	5951.7852	19721.391	11834.305	5039.7852	19304.391	7529.3047	7365.7852	22308.391	9210.3047	6265.9951	25246.539	13853.265	4078.9951	18360.539	5731.2646	2073.9951	18141.539	10945.265	22465.996	8905.54	14203.265	658.99512	18187.539	6466.2646	38850.996	11881.54	11258.265	14290.995	6493.54	12819.265	5501.0303	18308.965	19352.625	21740.031	5122.9648	25229.625	17001.885	5776.6699	16189.075	3753.8848	18567.67	12521.075	4060.8848	19990.67	7228.0752	17093.885	5761.6699	12828.075	-276.51953	4225.7354	6621.5654	1362.7349	17294.59	6695.395	3404.7349	15401.59	13011.395	1600.8599	17119.26	8404.415	2604.8599	13133.26	9539.415	5412.8599	1642.2598	-355.58496	8094.3701	22289.49	10140.945	5506.3701	15302.49	12379.945	2530.3701	20614.49	9121.9453	4712.3701	15854.49	10170.945	123.37012	10567.49	10820.945	14415.37	8301.4902	9884.9453	8520.3701	9864.4902	8558.9453	7294.3701	1843.4902	10942.945	14110.615	1674.27	58.544922	2342.6152	16233.27	10524.545	56.615234	15767.27	8983.5449	-1730.3848	10539.27	6839.5449	5798.6152	-42.72998	11018.545	16059.03	4159.7251	-1060.2002	9220.0303	15350.725	-1271.2002	2863.1699	13503.859	10263.484	19087.17	7153.8599	9696.4844	17355.279	-478.125	153.77002	1449.2798	16724.875	10367.77	10084.279	7814.875	9310.7695	23881.48	9826.585	9409.125	7721.48	11324.585	6670.125	2552.48	8684.585	7931.125	8014.48	3548.585	8077.125	4528.5449	17928.504	13071.346	4304.5449	14472.505	7585.3452	1400.5449	17299.504	14753.346	7334.5449	19168.504	9062.3457	4457.5449	14163.505	10275.346	8338.1543	13409.415	10074.415	3220.1548	12149.415	3084.415	8737.1543	11145.415	9672.415	3302.875	16290.62	11747.255	5238.875	16711.621	6827.2549	2313.875	7059.6201	12466.255	12293.875	2378.6201	11381.255	13710.721	657.88965	-651.25488	1215.7202	14330.89	8882.7451	10370.721	-114.11035	2108.7451	13479.721	531.88965	2747.7451	1867.7202	9903.8896	6924.7451	-665.54004	9065.585	-2711.4854	2859.3901	10827.915	9103.7305	1575.3901	12185.915	11304.73	14095.391	1732.915	9753.7305	1329.7148	11544.93	10924.715	327.71484	12840.93	8748.7148	3279.7148	11166.93	13423.715	3715.4851	6048.8599	10118.32	3277.4851	13280.859	10688.32	18807.895	7822.5898	3692.9648	10798.895	7820.5898	2609.9648	7499.895	3829.5898	1496.9648	653.01514	12143.775	8582.79	3910.0151	7499.7754	7167.79	6954.2451	27733.695	18404.74	19037.246	-2797.3047	908.74023	3858.2451	7251.6953	10998.74	7784.2451	-804.30469	11878.74	-845.75488	2176.6953	6361.7402	-338.02979	4552.3398	6028.4448	85.970215	2615.3398	3757.4448	3386.7451	16048.68	6493.1553	4369.7451	15475.68	7034.1553	2894.7451	11441.68	5104.1553	24115.746	3839.6797	14649.155	3715.605	10450.93	7775.5898	4914.6396	16432.895	14452.01	24798.025	2795.3101	1143.9849	1248.0249	15224.311	13204.984	3573.0249	21729.311	11320.984	4781.0249	25515.311	12424.984	3261.4302	18576.641	4757.7451	5049.4302	23261.641	9803.7451	2398.4302	17678.641	3737.7451	6785.4302	18834.641	633.74512	2328.4302	20438.641	3483.7451	746.61523	18372.98	7615.4805	-1219.3848	19150.98	9653.4805	6577.6152	419.98047	-1017.5195	1927.6152	2680.9805	21439.48	-4399.0449	5076.3447	2829.0449	1623.9551	12909.345	9450.0449	-3357.0449	21665.344	587.04492	-2611.0449	10551.345	5440.0449	-2140.0449	10644.345	8753.0449	7808.9551	2837.3447	596.04492	4889.3599	17938.711	23899.221	6568.3599	17888.711	13078.221	1536.3599	12495.71	8092.2202	2749.3599	8658.71	8782.2207	360.36035	34134.125	9419.9297	-1739.6396	35967.125	5910.9297	16684.359	945.125	1657.9297	425.36035	20710.125	5344.9297	15485.085	1134.3555	4970.8203	17574.086	-901.64453	-3678.1797	2885.085	14386.355	8594.8203	2097.085	10753.355	8613.8203	18149.086	2702.3555	7241.8203	4934.085	18540.355	9512.8203	7696.085	4534.3555	1989.8203	12627.085	10520.355	5003.8203	2813.085	13618.355	745.82031	2222.2051	14469.725	7966.1396	3607.2051	15923.725	6041.1396	108.20508	7217.7246	4129.1396	438.20508	20662.725	5943.1396	1705.02	17964.41	4438.835	-209.97998	10434.41	6925.835	124.02002	11342.41	5577.835	803.02002	15638.41	5187.835	12733.02	-453.58984	4831.835	5660.02	11686.41	7889.835	4296.6899	28849.754	13917.815	14144.689	2847.7549	-6350.1846	2579.6899	8197.7549	1677.8154	2912.8999	19068.551	10320.205	6.0000005	6.0000005	6.2500005	15736.385	-1892.1504	-5882.21	10737.385	5745.8496	211.79004	85.384766	11097.85	-1282.21	445.38477	3597.8496	4977.79	2993.3599	22407.891	5548.4102	3225.3599	11443.89	8644.4102	13932.185	5484.415	1319.1699	6308.1846	-18.584961	15875.17	268.18457	12770.415	11507.17	9712.1846	6909.415	10671.17	-1054.4551	8825.2354	1731.5898	1884.9399	16573.934	11120.25	9516.9395	4749.9346	11102.25	1749.9399	12625.935	5436.25	2250.9399	10108.935	5413.25	4169.9199	17970.02	9068.7852	5632.9199	8411.0195	13416.785	-227.08008	6985.0195	6149.7852	3996.9199	3630.0195	11180.785	7814.8052	6933.7451	12485.075	3001.2	11411.31	5548.21	14878.38	4336.605	3250.79	7954.3799	21520.605	10814.79	2456.3799	16498.605	10551.79	279.37988	7289.605	8902.79
8683.1152	15027.69	12673.765	743.11523	5350.6904	12109.765	2046.1152	6432.6904	9201.7646	289.11523	6375.6904	5321.7646	5012.7251	24762.205	14321.965	1970.7251	23205.205	16591.965	8181.7251	17514.205	20524.965	3407.7251	13444.205	11710.965	14222.725	4802.2051	17541.965	5224.7251	11587.205	12423.965	20831.65	9972.3496	8498.9648	17779.65	6442.3496	2400.9648	10548.65	5559.3496	9818.9648	1800.6499	19061.35	10768.965	9667.6504	5550.3496	9532.9648	5608.6499	13019.35	12425.965	8558.6504	6695.3496	7339.9648	2425.6499	15211.35	9600.9648	5696.7251	18559.26	10189.71	1216.7251	13618.26	5193.71	15136.725	5396.2598	10231.71	2823.7251	21344.26	7828.71	9696.7246	12380.26	3980.71	12166.725	1835.2598	-559.29004	-174.2749	7895.2598	1623.71	3327.7251	11385.26	2709.71	17299.471	2254.3848	-3089.8203	3996.4702	13108.385	8906.1797	4534.4702	7643.3848	7269.1797	329.47021	11205.385	4527.1797	511.29492	14232.42	7126.1504	15834.295	8460.4199	13185.15	2878.2949	17295.42	7595.1504	5868.2949	9011.4199	12209.15	6132.665	19713.641	6613.25	5751.665	13890.641	7304.25	8432.8457	18077.15	13351.145	4180.8452	10052.15	10480.145	8337.8457	544.15039	7936.1445	4399.8452	5772.1504	10885.145	340.84521	2501.1504	4690.1445	8719.3301	15192.36	8720.1846	-626.66992	9373.3604	8925.1846	16965.629	1430.9746	384.71484	5059.6299	9598.9746	11809.715	6628.6299	11188.975	11114.715	-266.875	17593.949	9802.4746	-2175.875	12948.95	8427.4746	3498.125	3941.9502	7514.4746	212.69482	12482.115	9526.9248	17762.461	11510.795	8703.0254	15888.46	7843.7949	13317.025	6012.46	12860.795	11928.025	1800.165	7417.7754	10843.811	3622.8999	10755.77	6603.4805	2577.415	17658.83	9826.2803	170.41504	6410.8301	7799.2803	5076.415	14964.83	10590.28	163.41504	7833.8301	6676.2803	3188.3096	8714.4404	14299.05	2744.4849	12983.8	6715.1602	10689.484	-2462.2002	6045.1602	-2490.0195	6442.4805	8408.1299	5324.2651	23660.975	7974.0996	3172.2651	18842.975	4791.0996	7331.2651	24241.975	8815.0996	-93.734863	13082.975	-525.90039	798.6499	11678.945	11303.37	1370.75	14619.02	11658.73	6268.75	21195.02	11706.73	15259.75	6114.02	10124.73	152.75	21155.02	11135.73	5218.3799	25068.225	10179.62	10742.38	3757.2246	8181.6201	5766.3799	20194.225	9637.6201	12857.38	2302.2246	9666.6201	1082.3799	6201.2246	4744.6201	2588.3799	13908.225	7857.6201	5654.96	19616.93	14419.07	5928.96	18022.93	9142.0703	5288.96	11172.93	12146.07	-2498.6797	24228.445	10031.26	1484.3203	21860.445	15577.26	2343.4297	-5631.1797	25417.145	-4475.5703	7836.8203	5940.1445	-359.76562	19824.6	14040.43	-2284.7656	24337.6	20723.43	379.23438	19667.6	18076.43	-3545.7656	23331.6	17220.43	-163.76562	18479.6	14670.43	-2430.7207	21322.16	6554.4551	-3290.7207	17563.16	1376.4551	4386.665	18524.52	7309.6699	7185.665	15951.52	19920.67	4249.4697	15629.23	8559.6797	6353.4697	18757.23	9131.6797	6318.4697	20268.23	12248.68	3495.4697	14151.23	12201.68	8237.5703	13431.92	14202.225	3440.5703	13264.92	17473.225	2838.5703	3586.9199	6759.2246	133.87012	7314.2207	7710.9746	6065.8848	21169.26	9488.7402	15386.885	5438.2598	11716.74	5297.6401	12390.195	11414.869	1627.865	31025.156	14948.91	20985.051	7215.5801	13983.895	16977.051	4260.5801	9127.8945	11568.05	-1081.4199	-1823.1055	3379.0498	18805.58	11608.895	3914.0498	15495.58	10750.895	4437.0498	15414.58	9109.8945	11685.05	-1698.4199	-455.10547	3683.0498	15972.58	8496.8945	2117.0498	14751.58	6264.8945	2296.0498	-674.41992	8454.8945	1954.9697	13007.91	5576.8203	3547.9697	3643.9102	7994.8203	1587.2148	18647.551	8833.7402	4759.9048	19510.449	4129.6602	4029.9048	16636.449	5104.6602	3418.9048	13581.45	4534.6602	4934.9048	13924.45	1958.6602	6690.9048	11370.45	5436.6602	17839.904	6697.4502	7976.6602	31553.914	2483.6797	3451.4199	6040.915	14621.68	11159.42	4438.915	16749.68	12814.42	17924.914	4665.6797	9331.4199	6081.915	14869.68	10017.42	17189.914	6396.6797	8160.4199	15298.915	919.67969	15615.42	-1954.2402	6133.7949	10067.495	5402.645	17398.99	5976.6699	4515.645	4770.9902	6131.6699	1664.165	31026.24	8035.2148	-968.83496	14424.24	6803.2148	13454.165	5125.2402	7076.2148	8119.8447	25112.221	9719.0654	5731.8447	22321.221	11404.065	4888.8447	14431.221	5471.0654	-1421.2354	15732.395	13202.835	1015.7646	20959.395	12844.835	10270.765	2660.395	7526.835	25558.795	7053.0254	-588.28516	6391.7949	14979.025	8847.7148	2840.7949	22954.025	9049.7148	-258.20508	17914.025	9242.7148	4767.7949	13581.025	13673.715	713.79492	12473.025	10730.715	3281.7949	10620.025	14294.715	8526.1699	20973.031	6545.8008	8972.1699	19612.031	7318.8008	4527.1699	27345.031	3914.8008	7125.1699	20069.031	2552.8008	26744.525	3576.3701	-3305.54	1655.5249	20017.371	10823.46	4716.5249	20865.371	4195.46	11637.525	2045.3701	2710.46	6703.5249	26302.371	10187.46	15540.525	3821.3701	-121.54004	966.5249	16906.371	13616.46	6167.5249	25986.371	15498.46	29683.525	10968.37	10313.46	2809.52	31720.66	20784.469	16238.52	5695.6602	1500.4697	721.52002	21518.66	9253.4697	537.52002	25943.66	9451.4697	9648.1396	22452.551	12083.185	3516.1396	17453.551	6193.1846	2799.1396	20862.551	7722.1846	16880.141	11551.55	8727.1846	4532.4297	28147.795	12936.63	6933.4297	13377.795	11886.63	2150.7251	23762.74	16239.885	8524.9502	14823.365	4204.9297	18431.949	6032.3652	720.92969	6437.9502	17940.365	9413.9297	6007.5498	22903.92	9427.2549	9112.5498	17336.92	5743.2549	11795.51	25314.75	18921.195	8286.5098	28612.75	12610.195	7000.5098	22808.75	14665.195	6725.5098	19936.75	11546.195	5740.5098	19773.75	13190.195	1768.5098	12309.75	26342.195	33976.105	26815.145	32594.234	1372.105	15977.145	14143.235	-3121.2148	13842.125	6818.3301	3553.9297	34276.754	20777.545	-2316.0703	19595.754	9458.5449	4008.9297	17661.754	11919.545	9156.9297	30066.754	17486.545	3048.9297	15541.755	12882.545	3500.9297	18895.754	22523.545	6614.9297	19979.754	15108.545	12637.93	4490.7549	11365.545	8190.0898	15944.825	12083.945	1455.0898	7439.8252	4165.9453	5097.0898	9028.8252	5914.9453	3260.0898	11183.825	19351.945	16495.09	3999.8252	5931.9453	-2114.9102	2773.8252	4121.9453	5831.8452	22551.74	19644.539	2271.8452	19192.74	17396.539	4099.8452	27446.74	13024.54	15383.846	10868.74	20110.539	19148.846	7952.7402	15173.54	9392.8457	9772.7402	7970.54	8835.8457	12918.74	22214.539	4770.8452	568.74023	16253.54	2710.7549	25095.129	8160.335	6292.4399	20798.855	11394.33	6297.4399	11871.855	7024.3301	8550.4395	21602.855	5516.3301	3344.6099	25280.191	17209.309	2694.6099	18552.191	18465.309	3137.6099	17349.191	14928.31	15287.609	9188.1904	17848.309	475.60986	15992.19	12161.31	29681.609	14202.19	15836.31	13436.609	7723.1904	13013.31	260.76953	18895.434	16772.285	16803.77	10364.435	16555.285	10635.235	3162.2051	15264	4077.2354	25261.205	11009	4737.2354	808.20508	576	15281.235	6645.2051	10121	-997.18994	15864.065	5159.4346	3607.2549	26244.246	5989.0195	5465.2549	17188.246	8004.0195	3707.98	19308.516	12307.735	6615.98	14436.516	10230.735	9806.9805	2438.5151	1871.7351	9646.4707	26149.33	15204.38	9404.4707	25758.33	13165.38	4113.4702	23813.33	10952.38	6180.4702	18411.33	9519.3799	2541.4702	15021.33	8519.3799	13221.471	8857.3301	10602.38	12461.471	12198.33	9757.3799	8728.4707	4270.3301	11664.38	14256.21	6007.895	-1183.9702	5321.21	14476.895	8455.0293	1993.21	23615.895	8828.0293	593.20996	19172.895	6485.0298	9201.21	8929.8945	12454.029	18208.5	1215.5801	-3611.1553	18552.5	2773.5801	-3937.1553	1489.2749	10956.04	8799.2656	14075.275	8188.04	11714.266	16278.26	2525.375	673.52002	4035.2598	21927.375	8404.5195	9723.2598	8289.375	12813.52	22885.971	7241.7148	7012.6348	962.97021	10475.715	10128.635	-1342.0298	6583.7148	6254.6348	-2050.0298	8293.7148	6685.6348	5933.855	13916.82	7895.3047	5475.855	15609.82	3645.3047	9240.8555	1955.8203	9910.3047	4349.855	12371.82	3836.3047	5204.855	11234.82	6452.3047	7592.5552	18367.43	7774.54	1831.5552	11421.43	778.54004	8325.5547	10064.43	4264.54	2066.6602	23277.625	4248.0596	2758.6602	18213.625	2310.0596	-8.3398438	6854.625	7850.0596	9057.6602	5017.625	2969.0596	13568.88	6495.21	-1928.8301	816.87988	16518.211	10763.17	8594.8799	1742.21	684.16992	12341.88	3495.21	754.16992	423.87988	15220.21	6695.1699	-427.49023	5761.6602	4122.8652	3327.3901	11228.03	6010.5801	8994.3906	5088.0303	9364.5801	13722.391	2425.0303	7764.5801	1303.2649	8801.8896	8006.8101	1020.2649	10264.89	5528.8101	4568.2646	8610.8896	7769.8101	2247.2051	10499.814	6508.7852	3391.2051	10045.814	7529.7852	16325.234	8306.7246	9882.3701	8975.2344	10051.725	6811.3701	8548.2344	6072.7251	5388.3701	1497.8398	5132.1602	7464.6348	2882.8398	7937.1602	7578.6348	6570.9448	24946.965	13779.96	14147.945	-910.03516	72.959961	2972.9448	9850.9648	9464.96	9418.9453	3257.9648	8509.96	1874.9448	3866.9648	4481.96	2632.355	7214.5098	9272.6406	4795.355	6693.5098	5652.6401	5537.2002	15506.52	12095.66	9022.2002	19288.52	9613.6602	4465.2002	14755.52	7812.6602	26263.199	7983.52	15319.66	716.93506	7510.9053	5197.4551	-30.530273	18088.52	7152.9697	17861.635	5016.895	2395.9502	587.63477	17222.895	10128.95	794.63477	19812.895	12588.95	946.63477	24395.895	10840.95	2916.1299	25964.266	9535.2148	2211.1299	27136.266	13806.215	2338.1299	17729.266	7743.2148	6784.1299	19442.266	8587.2148	1618.1299	25167.266	8801.2148	6276.46	27170.49	11191.98	5565.46	19311.49	10047.98	12661.46	4323.4902	-277.02002	11422.46	7183.4902	19567.98	-1203.9551	8619.3594	3879.6055	5813.0449	22092.359	12622.605	1843.0449	13851.359	7961.6055	680.04492	14028.359	9735.6055	719.04492	11575.359	12285.605	11000.045	5576.3599	6956.6055	2672.3604	9721.165	22165.475	4202.3604	15038.165	11880.475	-1424.6396	6957.165	5832.4746	-478.63965	7244.165	5535.4746	1935.29	18524.559	11663.36	835.29004	32716.559	10387.36	22229.289	2116.5596	2411.3604	2769.29	22462.559	8663.3604	14898.359	-648.00977	4138.6748	11167.359	-840.00977	-1181.3252	3421.3599	13074.99	9807.6748	1.3598633	4567.9902	5165.6748	18708.359	2854.9902	6581.6748	6669.3599	19506.99	7894.6748	3892.3599	5449.9902	10894.675	5554.3599	16027.99	8137.6748	2991.3599	11848.99	2556.6748	-1646.2451	19973.535	1173.5547	2726.7549	10938.535	-1766.4453	-1165.2451	9297.5352	-202.44531	-3002.2451	15239.535	7411.5547	11274.25	6690.5703	654.37988	3394.25	3863.5703	4821.3799	4534.25	10597.57	6468.3799	6207.25	13721.57	7212.3799	10982.25	3326.5703	7239.3799	8059.25	16841.57	8621.3799	2810.5098	28370.324	16188.745	16577.51	-1769.6748	-1693.2549	8332.5098	361.3252	6201.7451	3401.5249	17329.75	14916.52	6.5000005	6.5000005	6.7500005	19234.695	-4204.4746	-2111.7949	-349.30518	12914.525	3159.2051	2043.6948	8096.5254	5478.2051	4164.6948	1322.5254	8783.2051	14080.55	11217.35	7469.3555	1245.5498	15216.35	8564.3555	6522.6846	347.64453	-7561.9395	9659.6846	1603.6445	-608.93945	-1704.3154	14164.645	2118.0605	10542.685	5014.6445	6758.0605	36.080078	7478.6299	3931.1299	4241.9751	19365.27	4645.6953	11977.975	7280.27	5003.6953	2612.9751	14098.27	2334.6953	3798.9751	13953.27	-1352.3047	4387.2148	25619.801	6292.8496	3975.2148	12603.8	8468.8496	2577.2148	10507.8	-96.150391	6360.2148	9066.7998	10680.85	7035.2998	1682.8652	16498.07	313.52979	11581.355	6532.1802	15027.055	5329.4448	2320.605	7461.0552	17583.445	10983.605	3478.0552	14746.445	6186.605	-906.94482	11963.445	10527.605
6325.7749	16181.23	16272.895	1914.7749	8117.23	16098.895	1012.7749	7720.23	10107.895	313.7749	8808.2305	11049.895	4490.9746	22733.26	6843.5801	1268.9746	21275.26	8867.5801	8595.9746	27963.26	16918.58	2668.9746	17533.26	10965.58	12836.975	5303.2598	12752.58	5804.9746	8722.2598	11608.58	6604.335	26134.939	7584.2852	22791.336	8023.9399	-594.71484	14391.335	3983.9399	8696.2852	5857.335	25241.939	5608.2852	10280.335	5471.9399	10978.285	4598.335	12908.939	7021.2852	11745.335	5882.9399	5195.2852	7205.335	5584.9399	-1815.7148	613.0498	23671.58	9857.6348	-436.9502	17236.58	7698.6348	13311.05	11909.58	8994.6348	2304.0498	22997.58	9452.6348	4377.0498	16511.58	5916.6348	10062.05	5904.5801	2209.6348	-3018.9502	10934.58	5357.6348	-447.9502	15831.58	2855.6348	13627.516	2613.3896	358.53516	4562.5151	13190.39	8887.5352	5746.5151	5100.3896	14615.535	329.51514	9517.3896	5589.5352	1049.2251	12786.825	7316.7402	18822.225	7164.8252	7940.7402	2328.2251	17187.824	9053.7402	6560.2251	13323.825	11444.74	2785.7852	17799.135	3461.0146	1644.7852	13680.135	6366.0146	4155.8398	17967.504	6176.7246	2049.8398	17306.504	7937.7246	7405.8398	2660.5049	6163.7246	2156.8398	6492.5049	6862.7246	-432.16016	3724.5049	3004.7246	5793.6499	17079.359	491.50977	2544.6499	7057.3604	2740.5098	18730.58	2494.5947	3472.1152	6201.5801	12904.595	13099.115	4904.5801	10668.595	13712.115	-9422.5	13405.725	7042.5352	-12736.5	14849.725	4242.5352	-6464.5	2361.7246	5411.5352	-1736.4248	5502.5498	7910.2051	17266.064	4625.7451	6491.415	16108.064	3928.7451	9610.415	2470.0649	5426.7451	9259.415	5036.6201	10662.645	2788.7354	4165.9648	11881.09	9947.6602	1898.1851	22229.67	10690.62	-71.814941	8667.6699	8670.6201	2929.1851	14621.67	13119.62	191.18506	9191.6699	12440.62	351.95508	8988.0303	10084.52	112.06543	16746.52	2436.5801	7007.0654	985.51953	-4598.4199	9056.4844	7413.2695	10968.845	11587.805	23030.064	10393.58	6838.8052	19211.064	8704.5801	5967.8052	28541.064	13453.58	2239.8052	17626.064	2577.5801	1715.9902	15499.555	14954.025	2467.3599	12336.215	4373.5703	4687.3599	23492.215	7583.5703	12517.359	5801.2148	8596.5703	352.35986	25659.215	10091.57	3430.0449	20592.844	13943.05	8928.0449	3560.8447	10321.05	4699.0449	18178.844	13414.05	12784.045	3325.8447	11417.05	1158.0449	4439.8447	5109.0498	1258.0449	12841.845	6841.0498	8763.54	18199.811	12395.76	7334.54	22798.811	10568.76	5482.54	10644.811	11618.76	2459.0996	22128.824	236.17578	4261.0996	16337.824	7717.1758	19361.945	6424	6836.8242	5832.9453	17800	-2120.1758	3517.585	18789.08	12451.461	2666.585	20675.08	5884.4609	6266.585	17174.08	8209.4609	70.584961	18159.08	8784.4609	3070.585	12364.08	10548.461	6805.9502	14099.119	7068.8203	2135.9502	13128.119	1014.8203	2620.1504	15728.48	4890.9043	4308.1504	11293.48	17817.904	-2744.9004	24671.789	10288.631	-1210.9004	25855.789	7094.6309	1943.0996	21093.789	9886.6309	1608.0996	19556.789	8500.6309	3943.415	22523.24	5072.7051	-858.58496	17137.24	8665.7051	252.41504	8325.2402	3591.7051	3402.48	6649.2754	5098.2305	9467.6602	9199.5605	10887.76	11963.66	4826.5605	9733.7598	-1639.915	11309.016	17931.734	1085.835	38200.379	18845.266	20661.42	4807.3945	17921.664	15342.42	3755.3945	11488.665	11690.42	-1925.6055	1426.665	4104.4199	18015.395	11886.665	4678.4199	13145.395	12012.665	3533.4199	15925.395	13314.665	13251.42	-2295.6055	1525.665	4489.4199	17668.395	10748.665	2622.4199	16056.395	9973.665	3538.4199	482.39453	11538.665	8265.1094	15923.045	1687.0449	9731.1094	2866.0449	8470.0449	4038.28	14975.08	14072.52	8362.2051	18540.75	10425.545	4926.2051	20714.75	13905.545	3582.2051	12089.75	8543.5449	5265.2051	17227.75	8927.5449	1874.2051	8208.75	9781.5449	14863.205	5218.75	12758.545	30206.949	5954.6602	2506.3149	3157.9502	14742.66	8913.3145	2618.9502	24522.66	12783.314	15833.95	6608.6602	8594.3145	3108.9502	23406.66	10761.314	10792.95	14424.66	9326.3145	18370.949	6300.6602	14625.314	498.75488	8088.1797	2699.96	-841.63965	16299.31	6764.3154	754.36035	8473.3096	3709.3154	2309.4248	37489.516	8613.6953	4220.4248	15561.515	4391.6953	15907.425	6088.5146	4850.6953	8058.7349	26525.195	13211.47	3862.7349	22391.195	12292.47	4114.7349	10441.195	7387.4697	2585.6348	16925.061	6704.125	3935.6348	18084.061	7578.125	21518.635	3493.0601	-3058.875	25857.33	6790.7754	5654.1001	12281.33	16218.775	14786.1	6268.3301	17331.775	15007.1	4755.3301	21310.775	14290.1	9134.3301	13661.775	20892.1	9021.3301	11024.775	14425.1	3605.3301	12122.775	17153.1	6383.9951	26123.65	16339.045	9488.9951	16824.65	9856.0449	7135.9951	27230.65	15809.045	6044.9951	18298.65	11950.045	17582.734	3013.8154	-5774.46	1042.7354	16210.815	6583.54	3446.7354	17886.816	3501.54	14354.735	3214.8154	-2742.46	5547.7354	19923.816	2456.54	12117.735	2666.8154	-6036.46	-549.26465	14733.815	5399.54	5792.7354	25401.816	9603.54	26664.734	5986.8154	8437.54	4653.48	31269.379	19025.555	20964.48	7521.3799	1195.5547	1208.48	22640.379	8035.5547	3090.48	25285.379	9974.5547	6614.7803	22737.525	7488.5801	636.78027	14228.525	6308.5801	147.78027	11775.525	1379.5801	10096.78	5369.5254	11280.58	5904.6851	28376.969	4843.3203	7943.6851	16851.969	6757.3203	2145.645	22622.801	9686.96	17174.654	203.1748	1257.1553	17144.654	2962.1748	4750.1553	6695.6548	10919.175	10740.155	5701.8848	14789.08	9541.3154	4306.8848	14845.08	10013.315	4340.4902	23404.635	15656.645	6362.4902	26290.635	11236.645	9150.4902	25255.635	12984.645	5183.4902	17800.635	11541.645	2607.4902	16004.635	7062.6445	2474.4902	18101.635	26642.645	44927.586	23507.375	25217.324	6930.585	21702.375	7342.3252	-8557.0859	20041.09	5091.3447	6274.3252	30855.855	20336.109	2998.3252	18554.855	12027.11	16404.324	222.85547	9760.1104	13947.325	20556.855	16224.11	5474.3252	11329.855	13483.11	7596.3252	7492.8555	25705.109	9960.3252	16686.855	19250.109	20344.324	-1976.1445	18163.109	7392.5249	9900.1758	14364.605	4144.5249	-730.82422	2689.6055	6160.5249	2292.1758	7411.6055	9713.5254	-7887.8242	16571.605	15862.525	-4826.8242	7389.6055	-80.475098	-3309.8242	12600.605	4784.2998	24352.09	15010.16	945.2998	15643.09	12623.16	3534.2998	19980.09	12259.16	11790.3	8969.0898	28472.16	10514.3	5160.0898	12196.16	15167.3	7320.0898	1153.1602	3826.2998	17045.09	16181.16	2717.2998	888.08984	15699.16	7267.105	26496.234	11172.56	11886.335	12595.395	-2893.9248	3249.335	19992.395	5686.0752	6670.335	23924.395	4030.0752	5899.7749	23857.35	10711.12	6956.7749	17386.35	10855.12	4488.7749	17712.35	13630.12	21414.775	4428.3496	10711.12	4126.7749	12543.35	7183.1201	38491.773	3653.3496	10150.12	14994.775	2813.3496	13486.12	6152.645	18543.975	19374.545	22077.645	5889.9746	15426.545	16989.74	4041.1953	16451.785	10095.74	22170.195	10401.785	8322.7402	2346.1953	3101.7852	18314.74	13331.195	10161.785	1267.96	12300.72	9210.6406	9359.8799	7957.6797	7477.4297	6458.8799	15711.68	9130.4297	3634.73	14141.4	12082.795	7273.73	11577.4	11988.795	7469.73	-735.6001	1440.7949	17978.385	17930.596	-2719.2998	6032.3848	22114.596	9965.7002	5100.3848	25207.596	7323.7002	6512.3848	13490.596	9803.7002	4660.3848	10237.596	7267.7002	15760.385	8336.5957	7540.7002	7569.3848	14129.596	8137.7002	10043.385	1740.5952	8437.7002	10952.195	3869.605	-2297.0249	780.19531	13555.605	8295.9746	1988.1953	15135.605	10559.975	-3972.8047	12494.605	4680.9751	7553.1953	3294.605	6799.9751	14951.91	330.99512	839.50977	14594.91	-1449.0049	-1289.4902	3225.3398	10542.225	7035.2148	17264.34	5787.2251	9334.2148	15615.93	169.58984	2480.8599	5581.9297	17835.59	12127.859	13661.93	7598.5898	15109.859	1353.29	27843.855	9582.0293	6343.29	14333.855	10702.029	791.29004	9205.8555	8557.0293	-882.70996	16499.855	7264.0298	6990.5449	14135.01	12035.54	4565.5449	12777.01	3392.54	14827.545	4016.0098	10956.54	7993.5449	16933.01	6037.54	3498.5449	10725.01	6676.54	6469.4551	15667.045	10410.3	833.45508	14025.045	8110.2998	7190.4551	10761.045	8897.2998	3274.915	17649.33	11975.335	2536.915	17131.33	12798.335	-3541.085	14108.33	11307.335	7549.915	6106.3301	10754.335	19035.676	3041.5947	-552.58008	3410.6748	18560.594	9779.4199	8820.6748	-328.40527	1428.4199	15533.675	1803.5947	105.41992	2052.6748	10103.595	7789.4199	1326.665	9513.1055	-598.94043	2192.1499	8936.8301	8801.8145	2730.1499	11425.83	10601.814	10125.15	1733.8301	6327.8149	3352.8049	13860.266	8914.0801	6237.8047	13703.266	6241.0801	2481.8049	15115.266	10116.08	4054.53	4903.79	13780.085	3597.53	6962.79	11897.085	20880.705	3815.9849	10475.6	11011.705	5458.9849	6870.6001	7969.7051	3545.9849	6846.6001	-148.41016	7389.5898	2929.6201	1879.5898	9482.5898	3590.6201	8719.0645	20911.875	10745.695	17195.064	2012.875	795.69482	3963.0649	11905.875	8418.6953	8036.0649	1134.875	11813.695	1570.0649	3973.875	4452.6948	996.06494	4748.9648	8216.4697	1788.0649	3667.9648	5792.4697	5766.02	15071.535	8283.5703	5180.02	16369.535	12233.57	5272.02	8063.5352	7461.5703	22579.02	6236.5352	15623.57	2094.6699	7953.0649	2904.125	3158.0498	15642.76	10717.145	17802.055	1929.2549	-1961.0298	3511.0552	21099.254	4180.9702	1224.0552	19397.254	11287.971	3440.0552	24254.254	7197.9702	125.90527	24425.52	4248.9102	11764.905	6298.52	10334.91	-1679.0947	13964.52	7057.9102	3148.9053	14712.52	5800.9102	4072.9053	13576.52	10838.91	1444.4248	14550.955	14504.1	816.4248	19831.955	9182.0996	5412.4248	392.95508	1285.1001	4181.4248	3749.9551	18499.1	79.884766	7593.3701	7321.0254	6968.8848	19621.371	13983.025	-247.11523	16081.37	8731.0254	-42.115234	11893.37	9826.0254	3179.8848	10438.37	13708.025	9331.8848	2341.3701	5194.0254	5100.355	21052.33	23197.365	8069.355	19192.33	7142.3652	2086.355	12600.33	2245.3652	2153.355	7578.3301	8381.3652	818.26953	32974.801	6779.5703	-841.73047	19317.801	8564.5703	15042.27	-3715.2002	2659.5703	387.26953	12964.8	4238.5703	13073.65	2273.875	6030.6152	17027.65	-916.125	-1803.3848	3360.6499	11529.875	8653.6152	1274.6499	8532.875	3748.6152	12718.65	5463.875	7927.6152	4333.6499	22326.875	6787.6152	1833.6499	6789.875	3599.6152	613.6499	11235.875	4672.6152	3994.6499	12052.875	3064.6152	2693.5552	19011.344	15368.15	1870.5552	10695.345	10864.15	2111.5552	8685.3447	6345.1504	-1244.4448	18987.344	23531.15	9436.4648	5120.77	4214.4502	-2019.5352	14254.77	10793.45	-604.53516	20530.77	9719.4502	-980.53516	14764.77	10468.45	11100.465	4836.77	12380.45	107.46484	16212.77	13051.45	4540.6948	30081.23	15651.105	12605.695	2505.2305	-944.89453	11571.695	2354.2305	3879.1055	1277.8604	16003.665	2835.415	7.0000005	7.0000005	7.2500005	15512.88	1395.7148	-1429.4551	-195.12012	13796.715	5796.5449	-1847.1201	9914.7148	4681.5449	-1238.1201	5763.7148	6255.5449	22986.775	4692.8301	-7092.7002	4284.7749	12425.83	5208.2998	17551.91	701.11035	-300.19043	11856.91	2068.1104	-193.19043	6719.9102	12702.11	5632.8096	12241.91	9623.1104	10680.81	457.58496	10341.81	6040.2598	1424.5898	16230.564	13324.94	4807.5898	9234.5645	9981.9404	-296.41016	13952.564	4407.9404	-494.41016	11617.564	3331.9404	2066.6099	24620.336	6130.2402	2468.6099	12520.335	8928.2402	4030.6099	3431.335	-306.75977	4068.6099	12852.335	11949.24	9018.0645	-928.97461	16910.285	1362.02	6039.2998	3982.7354	13873.404	5056.1802	-3202.2598	8232.4043	18656.18	11302.74	3759.4048	16700.18	5847.7402	-434.59521	8330.1797	4498.7402
6100.4399	18051.525	13021.109	-454.56006	5673.5249	13208.109	1676.4399	9900.5254	8363.1094	5160.4399	3436.5249	8592.1094	1133.5801	24374.055	11409.92	-1617.4199	19593.055	10758.92	7595.5801	18936.055	14184.92	1724.5801	19007.055	7288.9199	12536.58	10420.055	14365.92	4778.5801	9678.0547	12197.92	14344.33	7088.4248	15844.346	18663.33	5368.4248	6972.3452	12908.33	2924.4248	12697.346	4417.3301	25148.426	16371.346	11106.33	-978.5752	15405.346	2542.3301	7629.4248	15430.346	4139.3301	9692.4248	13178.346	8305.3301	-644.5752	6470.3452	3632.6802	41921.898	14401.92	3511.6802	18755.9	7886.9199	16766.68	9415.9004	12581.92	2768.6802	24969.9	12027.92	8359.6797	17129.9	8484.9199	10939.68	4740.8999	4409.9199	-1495.3198	8793.9004	8232.9199	114.68018	11678.9	8975.9199	19140.746	2792.8848	-3038.5996	7513.7451	15812.885	3556.4004	7785.7451	11809.885	8892.4004	1809.7451	12618.885	1599.4004	3055.2949	9850.7998	6023.7354	21125.295	5655.7998	11085.735	3749.2949	9312.7998	6434.7354	7654.2949	5757.7998	11007.735	3677.6099	1088.3052	1868.2197	2255.6099	14443.305	11999.22	4100.0098	24057.85	7133.0352	3662.0098	18584.85	5041.0352	8093.0098	3973.8501	4105.0352	2974.0098	11885.85	6391.0352	446.00977	5521.8501	1656.0352	1752.375	21473.635	11039.13	-204.625	11389.635	8301.1299	16046.995	2065.25	-2106.25	5325.9951	8935.25	7469.75	8655.9951	8603.25	8233.75	-587.36523	18246.561	5757.5352	-1618.3652	19736.561	6141.5352	-944.36523	7565.5601	4080.5352	4210.52	9755.6748	8485.8896	15327.445	7924.0801	6426.2251	13210.445	8249.0801	8876.2246	650.44531	11783.08	13609.225	3384.5449	7089.1299	543.6748	2918.1299	14711.055	8930.9951	3307.27	17988.064	8161.8447	2132.27	7094.0649	7214.8447	4558.27	13153.064	12043.845	2138.27	10400.064	11111.845	-3122.125	8552.0195	13181.391	1840.5449	14732.775	6760.6055	12073.545	1750.7754	-1616.3945	612.16504	6800.8203	6794.2852	9363.6104	14965.13	11273.635	3973.6104	13457.13	9664.6348	2656.6104	16107.13	16720.635	162.61035	6085.1299	6442.6348	5760.7251	18506.219	7901.9004	1243.2148	11120.005	3563.1201	4973.2148	22903.004	5305.1201	14266.215	5612.0049	6681.1201	2318.2148	24047.004	10145.12	3607.4302	21880.074	10804.35	8799.4297	3893.0752	8398.3496	3041.4302	15036.075	9515.3496	13311.43	4047.0752	13053.35	51.430176	9360.0752	4529.3501	-157.56982	16523.074	7013.3501	6989.7656	21935.836	16881.631	-42.234375	19575.836	12637.631	5759.7656	4968.8359	14383.631	320.95508	17881.484	4786.2598	4215.9551	8568.4844	12240.26	12535.045	-7950.6953	6905.2383	2810.0449	892.30469	-1126.7617	2508.6553	23541.734	17762.195	895.65527	18984.734	16716.195	4764.6553	21119.734	17655.195	-804.34473	17402.734	13311.195	3997.6553	16690.734	16488.195	6126.6299	12195.01	14457.6	3118.6299	13721.01	11884.6	4739.1201	16607.016	5161.2852	7558.1201	15285.016	19803.285	4163.3604	13330.436	11649	6254.3604	10166.436	10320	8593.3604	15269.436	11984	5678.3604	9769.4355	14570	2650.7051	20794.775	6504.2754	-726.29492	14910.775	5824.2754	-653.29492	8950.7754	1784.2754	-1621.3398	13434.62	9600.3652	7791.6104	10699.38	7889.6797	12880.61	7753.3799	8393.6797	574.94531	10518.725	7743.3457	953.30005	35576.191	18404.895	11651.891	42203.23	23272.824	16083.891	2301.2305	11762.825	10945.891	-1835.7695	1818.8252	4979.8901	18013.23	14471.825	5191.8901	10655.23	10649.825	5491.8901	13005.23	13861.825	10769.891	-3304.7695	2569.8252	5771.8901	16604.23	14661.825	4486.8901	14633.23	8588.8252	9610.8906	-1271.7695	10103.825	4563.9302	13149.07	6171.5898	10206.93	1793.0703	11285.59	5483.625	20397.275	6579.2305	2284.7451	8156.3203	2743.1699	3318.7451	12150.32	443.16992	2593.7451	9705.3203	-1031.8301	5423.7451	8005.3203	-960.83008	6369.7451	5155.3203	2380.1699	19684.746	435.32031	5013.1699	28654.961	2385.9746	3770.3701	2406.96	10531.975	10082.37	1801.96	19192.975	15510.37	13038.96	3852.9746	14614.37	4796.96	19354.975	8388.3701	15063.96	7563.9746	11033.37	669.95996	30419.975	16143.37	-845.47461	13076.325	9320.125	1683.1699	14811.825	7457.6152	6068.1699	6169.8252	7579.6152	4790.8599	36490.27	15236.185	3678.8599	18018.27	7775.1846	18152.859	2059.2695	8538.1846	3461.3799	20136.9	13656.28	1682.3799	21649.9	11230.28	648.37988	11271.9	8127.2803	75.725098	15495.484	11410.03	365.7251	19522.484	11606.03	2268.7251	14057.484	8894.0303	19455.996	5366.2803	2101.96	7783.9951	13639.28	13983.96	586.99512	16807.281	13047.96	252.99512	17147.281	11736.96	4979.9951	9858.2803	13462.96	3238.9951	11518.28	14735.96	2449.9951	16991.281	17492.961	7111.9805	23343.795	14009	6353.9805	13126.795	5285	4135.9805	24846.795	6742	3006.9805	17745.795	4769	13585.91	553.71973	532.93457	-3535.0898	14135.72	16859.934	515.91016	15333.72	8158.9346	9931.9102	-749.28027	3831.9346	434.91016	20627.719	11227.935	9019.9102	-74.280273	2166.9346	-4965.0898	11191.72	10969.935	1629.9102	22106.719	15982.935	23053.91	7875.7197	11783.935	4712.9297	34394.48	23942.42	17227.93	9366.4805	1742.4199	80.929688	26913.48	12326.42	1475.9297	30517.48	8313.4199	7226.4697	17685.734	8314.6904	1229.4697	12886.735	3502.6904	5150.4697	-437.26465	-2026.3096	655.46973	16996.734	6661.6904	3689.2949	24504.109	9283.3701	5667.2949	13038.11	8690.3701	4034.8799	27532.725	9767.875	16834.129	5120.3848	-957.84961	12475.13	6241.3848	-1644.8496	5520.1299	15957.385	6023.1504	7768.9751	16764.039	7237.7197	17062.975	1836.04	9349.7197	26141.641	5197.2803	-4751.4355	5726.6401	25187.281	6067.5645	13388.641	26011.281	4127.5645	8526.6406	17160.281	1075.5645	6435.6401	17281.281	-1467.4355	2963.6401	16038.28	13770.564	42105.105	22598.99	27559.475	4187.105	23457.99	11166.475	-9227.8359	22020.66	7826.6152	8144.04	33765.16	16868.461	5129.04	23554.16	9724.46	18020.039	10473.16	4243.46	17498.039	26595.16	18491.461	7135.04	17189.16	9276.46	8624.04	19548.16	21305.461	17736.039	13196.16	15240.46	18895.039	3328.1602	8849.46	6567.5098	17950.07	14027.02	4969.5098	5155.0703	5554.0195	4837.5098	4472.0703	9126.0195	4182.5098	357.07031	13782.02	16936.51	-1652.9297	14043.02	-833.49023	-1093.9297	7896.0195	9196.8896	31708.84	13660.775	6244.8896	18369.84	10616.775	8697.8896	26199.84	7508.7754	18041.891	9120.8398	18231.775	20081.891	6539.8398	7658.7754	20253.891	3868.8398	488.77539	12551.89	13963.84	14404.775	8753.8896	4273.8398	11135.775	3271.8452	20133.17	8722.2197	11034.085	-2407.7354	-3765.54	-96.915039	19286.266	5221.46	4293.085	19237.266	6706.46	6549.3999	23167.895	-1539.0957	5404.3999	20932.895	2042.9043	5547.3999	21313.895	1352.9043	19663.4	9567.8945	3377.9043	2909.3999	18302.895	-281.0957	36641.398	9052.8945	1280.9043	14801.4	5496.8945	2540.9043	5415.0352	13304.69	13625.195	18576.035	3123.6904	15919.195	14157.725	3769.2451	14480.735	8248.7246	20982.246	9379.7354	13348.725	3678.2451	1994.7354	15788.725	12168.245	9511.7354	1961.4702	11484.505	2982.6445	9950.2305	5509.2002	10794.335	959.23047	18416.199	10228.335	5025.1899	18711.135	8675.9951	4520.1899	16473.135	8511.9951	10223.189	1966.1348	76.995117	27005.746	5232.8052	-3299.6797	4763.7451	26738.805	7390.3203	5520.7451	26796.805	5500.3203	4976.7451	19369.805	4310.3203	2542.7451	15965.805	1600.3203	13384.745	9663.8047	5730.3203	12818.745	11517.805	3835.3203	9867.7451	3632.8052	8038.3203	10526.855	1503.335	-1763.6699	4046.855	11579.335	8969.3301	6401.855	11354.335	9512.3301	41.85498	10510.335	4820.3301	7448.855	1135.335	8981.3301	15508.391	3905.9302	-1581.6396	14424.391	3396.9302	-1503.6396	489.05518	9686	8514.4844	15364.055	8987	11589.484	13646.734	2788.1602	1270.915	3941.7349	15747.16	7938.915	8941.7344	12568.16	10594.915	1649.1499	22952.52	13427.471	10557.15	16122.52	12937.471	3624.1499	7602.5195	10937.471	1424.1499	11596.52	6229.4702	2867.4751	16149.605	12065.82	8077.4751	1805.6055	-76.180176	9074.4746	-1353.3945	12886.82	8251.4746	682.60547	8049.8198	-854.5249	6474.6055	10955.82	9463.9805	18142.449	2061.2002	1566.98	8897.4502	-2076.7998	9328.9805	10730.45	1967.2002	5631.375	18578.205	8339.8457	13516.375	12195.205	6215.8452	3594.375	10534.205	11035.846	13868.375	3176.2051	8209.8457	10187.15	3667.3398	361.31494	2226.1499	18181.34	11159.314	9040.1504	1477.3398	555.31494	14061.15	3473.3398	2580.3149	1499.1499	13435.34	10577.314	-869.73535	26282.314	4954.7803	2456.7798	10694.79	7889.8301	7785.7798	3860.79	8569.8301	13293.779	1300.79	8165.8301	2044.5349	14850.9	6621.8901	5311.5352	20433.9	8293.8906	3256.5349	13421.9	8770.8906	5771.5	16988.045	10085.445	13568.5	5401.0449	-535.55518	10557.061	28673.484	12729.245	11314.061	5759.4849	8225.2451	8913.0605	4829.4849	5400.2451	860.8999	9915.7402	4116.6396	1765.8999	7237.7402	5522.6396	8446.6445	22721.465	9529.2549	17064.645	3692.4648	-232.74512	5063.645	13711.465	9616.2549	10929.645	4063.4648	9327.2549	3128.645	6965.4648	4529.2549	263.24512	3662.5947	8926.0498	-1014.7549	3612.5947	5664.0498	4795.8848	14115.97	9868.3701	6530.8848	16865.969	12076.37	4220.8848	10559.97	9563.3701	21956.885	3129.9697	17056.371	4068.9849	5556.3599	7855.1201	652.19482	19869.82	10540.3	20409.074	-415.98047	-557.14014	8706.0752	11553.02	1536.8599	4919.0752	14980.02	10103.859	7309.0752	24855.02	9839.8594	969.0249	21668.596	6427.5547	13171.025	6803.5952	6100.5547	812.0249	18705.596	6592.5547	3657.0249	14003.596	3021.5547	1348.0249	22495.596	6244.5547	3176.75	19598.129	7229.0254	4473.75	18665.129	9093.0254	8542.75	984.12988	-1646.9746	8347.75	3334.1299	16891.025	-4194.4404	2582.3799	2328.0996	179.55957	14910.38	11069.1	-3225.4404	11021.38	10171.1	-3129.4404	6853.3799	6143.0996	-3582.4404	8233.3799	11228.1	4452.5596	-962.62012	4025.0996	978.55957	20096.455	29581.365	639.55957	15651.455	11907.365	-5466.4404	9127.4551	11117.365	-1121.4404	5557.4551	10458.365	592.53027	20082.1	14983.32	-209.46973	20413.1	13256.32	19671.531	-1038.9004	5294.3203	1153.5303	14788.1	11030.32	15145.92	3309.0449	6878.6846	22781.92	-758.95508	632.68457	3745.9199	12971.045	7682.6846	1197.9199	8723.0449	9923.6846	15557.92	1467.0449	10478.685	7978.9199	18970.045	11741.685	2539.9199	4209.0449	8499.6846	8480.9199	17392.045	10413.685	3218.9199	9338.0449	6756.6846	5022.6802	21493.445	10185.72	4113.6802	19429.445	8612.7197	1820.6802	11038.445	6740.7197	-585.31982	15080.445	29319.719	14768.945	-137.30469	1311.2798	1317.9448	9523.6953	7930.2798	2549.9448	9415.6953	8586.2793	5044.9448	10897.695	9086.2793	12734.945	267.69531	8633.2793	6516.9448	14639.695	12577.279	8222.8496	30648.08	16595.68	17404.85	4856.0801	5656.6802	9944.8496	3456.0801	8103.6802	2731.4751	18337.805	8700.2549	7.5000005	7.5000005	7.7500005	17654	2161.4453	1223.9248	2722	21230.445	5987.9248	2115	24500.445	4940.9248	4434	7344.4453	7743.9248	17450.135	-3343.29	360.41992	-1417.8652	9790.71	9833.4199	17050.525	5075.9502	-4787.6152	13395.525	1948.9502	-5312.6152	5147.5254	13945.95	5260.3848	9129.5254	14696.95	8281.3848	1131.335	10632.09	8222.79	5079.8198	15465.445	11116.445	11979.82	5267.4453	12257.445	3639.8198	9581.4453	7166.4453	4014.8198	11236.445	3777.4453	2692.4399	17907.115	2949.8203	2699.4399	10922.115	9807.8203	6405.4399	2243.1152	-1036.1797	3151.4399	14017.115	10604.82	8703.0049	5743.2852	8611.125	272.30518	5654.4648	6847.2749	11913.455	2244.9502	2932.7148	9637.4551	17147.949	11638.715	4015.4551	13750.95	11138.715	1048.4551	6452.9502	10596.715
7971.3203	15701.346	13922.654	2531.3201	9787.3457	11125.654	3450.3201	11634.346	9070.6543	7655.3203	6112.3452	8794.6543	1134.3701	21293.684	6080.6152	-100.62988	17724.684	7058.6152	3902.3701	13396.685	12235.615	4290.3701	5474.6846	-2673.3848	7690.3701	6470.6846	2810.6152	2544.3701	7345.6846	4269.6152	4536.4902	27223.811	7286.875	20302.49	5419.8101	-614.125	15224.49	6675.8101	9926.875	7776.4902	22343.811	13401.875	10176.49	7070.8101	5722.875	3444.4902	11695.811	8259.875	1801.4902	12972.811	6784.875	8809.4902	4290.8101	812.875	8128.5552	33629.605	11845.45	1222.5552	8980.6055	8445.4502	16241.555	7728.605	9876.4502	5215.5552	17772.605	10069.45	5485.5552	13305.605	11600.45	14429.555	4417.605	2276.4502	-1280.4448	9743.6055	6499.4502	2626.5552	9327.6055	5747.4502	13192.82	3893.8447	-3815.0098	6631.8198	13018.845	2057.9902	4188.8198	9200.8447	8494.9902	155.81982	13244.845	1692.9902	2440.9902	12875.84	10914.484	1327.9902	18593.84	13991.484	1066.9902	15033.84	12577.484	3025.9902	12618.84	11971.484	5761.5049	4084.4502	3597.4199	704.50488	13009.45	10500.42	5045.5151	17676.01	9513.0449	4584.5151	14675.01	7764.0449	8050.5151	4526.0098	7821.0449	2074.5151	7561.0098	9041.0449	941.51514	2048.0098	3630.0449	3805.54	23758.484	9140.4199	73.540039	12718.484	9990.4199	17729.65	3040.8799	-5494.6094	5566.6499	14417.88	2559.3906	8714.6504	5011.8799	5361.3906	2256.5298	14884.814	4946.25	1885.5298	16380.814	3545.25	2122.5298	9171.8145	1400.25	-5732.9297	14439.9	8237.0547	10273.455	8604.9902	7695.5303	8997.4551	5817.9902	6819.5303	-3755.5449	10700.99	9161.5303	3578.125	10150.645	7975.915	3149.4702	11019.93	9943.2305	1957.585	17764.67	8869.6152	1162.585	6893.6699	2416.6152	5071.585	16853.67	8950.6152	797.58496	6692.6699	4509.6152	-508.95996	14036.03	15598.37	-1944.9453	17136.746	7991.1548	6600.0547	1122.7451	2049.1548	4967.8447	11937.061	7322.5947	7511.7451	24159.824	11282.65	5947.7451	20370.824	8547.6504	7892.7451	16386.824	17229.65	5202.7451	10918.825	5293.6504	4615.7051	17412.949	6211.5898	709.03516	4751.7949	3732.665	4299.0352	23624.795	4611.665	13744.035	5737.7949	5322.665	1364.0352	26322.795	9674.665	-289.4248	19591.215	7042.79	4505.5752	5194.2148	8967.79	311.5752	14530.215	578.79004	10174.575	3164.2148	4713.79	-2334.4248	6671.2148	-2858.21	-2510.4248	11576.215	2734.79	7246.6504	29379.08	16582.285	7349.6504	27239.08	14277.285	17494.65	8037.0801	8651.2852	3924.9053	25800.244	11068.859	8656.9053	13809.244	14248.859	2955.3301	-9053.0586	26713.645	1193.3301	4035.9414	15526.645	2506.3652	10047.984	13302.029	-1001.6348	4091.9844	11068.029	4756.3652	6265.9844	12289.029	3064.3652	3114.9844	11372.029	2788.3652	4485.9844	10561.029	-641.60938	13021.016	18712.846	-2841.6094	14727.016	13995.846	539.19531	13678.02	-1455.4492	3260.1953	11980.02	17528.551	5664.7646	23206.246	11000.686	9164.7646	28319.246	7619.6855	6066.7646	26166.246	7930.6855	7556.7646	21364.246	6703.6855	3717.6904	15550.555	11927.436	1557.6904	13236.555	11507.436	-2524.3096	10139.555	6570.4355	2547.415	13273.02	12874.625	9222.0254	9731.3496	11531.345	12134.025	6511.3496	10381.345	1597.0801	15812.74	13579.98	760.64502	26514.654	13687.13	4774.7197	45865.477	18939.926	12855.72	6306.4751	8736.9248	6942.7197	2249.4751	2216.9248	2532.7197	21268.475	13692.925	-582.28027	12573.475	10231.925	133.71973	21222.475	11621.925	7266.7197	1833.4751	937.9248	1319.7197	17612.475	10690.925	-956.28027	17293.475	9162.9248	2287.7197	5412.4751	10415.925	3177.7852	18116.92	8465.4102	6156.7852	5729.9199	12630.41	2630.5	14466.535	9153.54	3076.0649	13881.575	7007.6299	4146.0649	15234.575	10874.63	4185.0649	13637.575	8486.6299	5400.0649	13356.575	8654.6299	4872.0649	9679.5752	6649.6299	14989.064	4414.5752	11204.63	28655.891	2755.9951	-949.48047	4472.8901	15546.995	8104.5195	5753.8901	19032.996	11387.52	17300.891	3845.9951	3516.5195	6815.8901	19743.996	5926.5195	17532.891	5468.9951	5063.5195	20667.891	4107.9951	10783.52	2302.5801	10922.78	6313.5996	3290.1802	25144.51	9095.0303	2145.1802	13260.51	6995.0303	3084.0601	14494.915	-917.87012	2337.0601	20854.914	6121.1299	17658.061	6043.915	8715.1299	4823.1001	23316.656	12349.07	3737.1001	22115.656	11453.07	825.1001	6615.6553	6946.0703	2658.4248	10052.75	9125.5703	2963.4248	11724.75	7332.5703	3175.4248	6940.75	7129.5703	18522.566	6195.2148	776.6748	4800.5654	14352.215	12653.675	272.56543	22468.215	9609.6748	-1403.4346	16970.215	11120.675	3397.5654	14228.215	13917.675	2526.5654	13790.215	13755.675	1696.5654	13583.215	11659.675	3891.7246	14812.789	14744.925	8065.7246	9616.7891	11675.925	2647.7246	17394.789	10570.925	4051.7246	14027.789	9421.9248	23560.945	1842.25	-116.52539	-1445.0547	20578.25	13799.475	10147.945	2170.25	-1453.5254	8920.9453	5505.25	3473.4746	4340.9453	21529.25	13032.475	11085.945	250.25	925.47461	-294.05469	18080.25	10041.475	2634.9453	23876.25	15624.475	18091.945	16283.25	13089.475	4129.1499	28835.125	19224.975	19729.15	6475.125	678.97461	2523.1499	27491.125	10459.975	5204.1499	28172.125	8392.9746	10648.68	18881.34	7026.1748	5815.6802	25064.34	3091.1748	9406.6797	2907.3398	-249.8252	15997.68	8494.3398	5743.1748	3571.875	26268.316	8818.4004	9861.875	8804.3154	132.40039	8661.2002	12408.285	4920.5601	20559.609	2108.7695	1213.6055	22647.609	6989.7695	6839.6055	6749.6099	21014.77	7812.6055	7326.5703	14387.05	7034.1445	17896.57	1961.0498	10204.145	21372.004	4788.2646	1481.3398	4442.0049	27161.266	7280.3398	4949.0049	22762.266	6697.3398	5827.0049	18321.266	6457.3398	2498.0049	18238.266	2075.3398	-444.99512	18847.266	16863.34	37926.961	14309.125	30644.609	2564.96	17951.125	8285.6104	-7801.5898	15748.145	5957.21	3003.665	33992.148	15344.09	2296.665	24792.15	5615.0898	13592.665	11362.15	7215.0898	15792.665	32344.15	11810.09	2650.665	12927.15	8217.0898	8824.665	20812.15	21269.09	10209.665	20914.15	14877.09	13697.665	8209.1504	10592.09	4981.1504	20221.051	17944.82	-1633.8496	13151.05	7956.8203	3103.1504	13420.05	10808.82	-421.84961	6788.0498	16108.82	15398.15	7415.0498	16069.82	-2104.8496	5514.0498	12126.82	6448.5249	23756.781	13239.88	1376.5249	12246.78	11245.88	4792.5249	19594.781	6699.8799	15464.525	4660.7803	18482.879	17181.525	5059.7803	8190.8799	15944.525	-212.21973	-347.12012	9780.5254	9791.7803	13855.88	5906.5249	305.78027	11186.88	3863.7798	24734.375	4615.2197	17674.936	976.9502	-11.280273	336.93506	14864.95	4548.7197	4504.9351	21910.949	6215.7197	3610.6504	25067.57	9611.9648	5860.6504	21950.57	6613.9648	46.650391	17656.57	8585.9648	15606.65	7819.5703	13693.965	-508.34961	17419.57	4955.9648	34409.648	7257.5703	5381.9648	15072.65	4507.5703	14235.965	1628.9502	18624.496	23313.219	15740.95	6234.4951	22584.219	19543	10545.67	11625.315	7659	24898.67	6189.3154	17314	6809.6699	-2872.6846	19465	11970.67	6689.3154	-1822.7202	3235.1553	3071.2646	14357.891	6153.1504	10191.53	2984.8901	16732.15	11616.53	6448.2051	17923.926	10339.605	5509.2051	13373.925	8817.6055	10383.205	-369.0752	138.60498	25604.955	533.34473	2661.3452	6922.9551	24553.344	14443.346	4828.9551	18060.344	8673.3457	4015.9551	13755.345	9298.3457	2052.9551	9640.3447	8489.3457	13404.955	5772.3447	12051.346	4129.9551	18010.344	9409.3457	10101.955	451.34473	9914.3457	12315.516	4700.9502	-704.2251	2954.5151	17618.949	8016.7749	9147.5156	14143.95	11202.775	515.51514	12218.95	7040.7749	10764.516	4261.9502	8111.7749	12697.265	1443.4751	-4583.375	19978.266	1296.4751	-4095.375	-514.06006	12537.285	6004.9297	13866.939	7252.2852	4047.9297	15022.075	-479.28516	2402.9902	4360.0752	10779.715	7364.9902	12092.075	6211.7148	10498.99	2440.26	34619.484	11971.955	10185.26	21380.484	12748.955	2550.26	10510.484	7167.9551	3356.26	4158.4849	6043.9551	4900.1699	20294.295	9468.8203	15747.17	758.29492	-2373.1797	14286.17	4045.2949	12672.82	11920.17	3672.2949	4978.8203	6910.1699	18727.295	9737.8203	10126.561	16995.066	10880.225	1997.5601	8987.0654	5026.2251	7088.5601	5621.0654	6648.2251	1286.8652	22980.754	9436.0156	2121.8652	13902.755	8415.0156	-586.13477	11006.755	9864.0156	11602.865	5717.7549	9215.0156	1983.77	2316.9951	-1927.3047	1931.77	22686.996	7080.6953	9032.7695	3461.9951	-236.30469	16021.77	5680.9951	1058.6953	2035.77	15878.995	5193.6953	1636.7251	27553.805	7298.8452	-1531.8301	9517.1748	4686.8047	984.16992	5436.1748	7308.8047	7718.1699	1502.1748	6182.8047	49.830078	8312.8301	7205.5601	3294.8301	12580.83	435.56006	2709.8301	8727.8301	10270.561	2916.825	6684.1445	13309.855	12090.825	-3280.8555	1713.855	4753.3149	25154.455	9339.8301	11665.314	7018.4551	4339.8301	6776.3149	2595.4551	3978.8301	130.46484	7492.9805	7572.5698	2625.4648	7631.9805	7865.5698	9082.1445	20822.689	13368.05	16394.145	3565.6899	-840.9502	1977.145	10398.689	7965.0498	8627.1445	3286.6899	8188.0498	-74.85498	8554.6895	6033.0498	1771.175	4602.1548	7879.3848	3569.175	5968.1548	4694.3848	4370.5752	15286.26	712.04004	5123.5752	18785.26	4247.04	2391.5752	9982.2598	543.04004	21868.574	8959.2598	8511.04	2779.8301	15195.846	3778.2949	4322.855	16025.035	5310.2754	15839.02	3828.7251	379.93506	17709.02	3105.7251	954.93506	4692.02	20845.725	9935.9355	7988.02	29492.725	10045.936	2374.7451	20377.9	3771.6748	11596.745	6471.8999	7639.6748	1070.7451	13713.9	4057.6748	4747.7451	14058.9	3221.6748	5489.7451	18969.9	-3803.3252	5067.4849	22917.186	10692.6	3711.4849	18200.186	8070.6001	8981.4844	3715.1851	-431.3999	8493.4844	3103.1851	17148.6	-1397.5898	6458.96	3776.625	3392.4102	16646.961	11261.625	-1973.5898	23246.961	11338.625	942.41016	11544.96	8507.625	-68.589844	8117.96	13301.625	7097.4102	1472.96	9247.625	5166.48	17306.234	17602.045	7557.48	20629.234	11020.045	3026.48	13589.234	10231.045	5331.48	4162.2349	10089.045	4186.3198	24245.121	5582.7451	3851.3198	23555.121	9674.7451	20268.32	1159.1201	2056.7451	2996.3198	18607.121	10133.745	16883.775	7861.1396	826.24512	17612.775	3684.1396	-5065.7549	4427.7749	15179.14	6608.2451	3000.7749	10591.14	2922.2451	17783.775	4441.1396	4702.2451	7616.7749	23415.141	6268.2451	5391.7749	10909.14	4304.2451	4791.7749	22404.141	4870.2451	4669.7749	15585.14	-824.75488	234.26465	19728.475	4077.5605	1978.2646	22067.475	2380.5605	-1645.7354	15436.475	1809.5605	-3232.7354	16493.475	3627.5605	15661.859	-1488.0254	-1194.6797	3146.8599	7016.9746	4428.3203	5850.8599	6428.9746	4472.3203	1657.8599	11729.975	2862.3203	12419.859	-2943.0254	5969.3203	5830.8599	10902.975	8311.3203	2154.7852	23334.406	17758.246	12823.785	-3367.5947	-1343.7549	9736.7852	-1731.5947	4378.2451	3058.3848	21113.59	10800.27	8	8	8.25	15746.49	6988.1401	-2234.9551	491.49023	23487.141	6044.0449	2030.4902	20055.141	3190.0449	4727.4902	13297.141	6187.0449	21361.561	-617.16992	-767.91992	280.56006	9159.8301	10674.08	17222.109	6045.1699	1923.46	9044.1104	4006.1699	1787.46	6563.1104	18687.17	10798.46	11966.11	12387.17	12008.46	3431.6299	12788.2	9134.2852	1177.3398	14628.085	9434.1602	4557.3398	9181.085	9741.1602	568.33984	11881.085	3753.1602	-1258.6602	13731.085	3888.1602	4062.5449	20730.68	4233.5947	1782.5449	11626.68	9672.5947	7527.5449	3437.6802	725.59473	3721.5449	13640.68	8680.5947	6603.8198	1477.3848	10628.15	-308.20996	13164.115	7418.2998	8573.6445	2760.3149	1001.9951	9710.6445	20982.314	10860.995	3243.645	17020.314	11746.995	698.64502	10471.314	9711.9951
7533.3799	16624.24	13362.51	2567.3799	10170.24	11773.51	75.379883	11554.24	10525.51	3421.3799	6894.2402	10003.51	6314.0752	20233.395	12635.385	2173.0752	20856.395	9996.3848	7784.0752	31113.395	17775.385	12160.075	1415.3945	-1442.6152	15881.075	5096.3945	14345.385	5054.0752	11320.395	9737.3848	3710.5098	21309.766	8714.9951	18093.51	5411.7651	-1286.0049	11051.51	4850.7651	8527.9951	12011.51	12878.766	8796.9951	10937.51	3365.7651	6987.9951	5251.5098	12433.766	6180.9951	3925.5098	12357.766	5301.9951	12703.51	2091.7651	-293.00488	3335.5449	32179.836	11764.72	349.54492	13811.835	7616.7197	15515.545	9485.835	13371.72	2046.5449	17081.836	9139.7197	3177.5449	13748.835	6629.7197	10559.545	4146.835	3617.7197	-2179.4551	9117.835	5842.7197	413.54492	11199.835	10415.72	16859.975	1471.1953	-66.280273	6172.9751	12481.195	8008.7197	6415.9751	9350.1953	10121.72	648.9751	9890.1953	7352.7197	4006.9448	11315.655	7418.5449	12360.945	14432.655	9859.5449	1777.9448	16521.656	6046.5449	6369.9448	12904.655	12234.545	12572.385	2343.4448	4066.835	3642.3848	9534.4453	7948.835	-122.76465	16283.83	10553.39	-171.76465	9534.8301	4528.3896	4453.2354	-1127.1699	10030.39	-1005.7646	3599.8301	8252.3896	-2754.7646	-348.16992	4201.3896	1725.0654	20755.121	4773.2402	-188.93457	13384.12	8233.2402	19607.879	3671.6104	-4514.2451	5755.8799	10213.61	5777.7549	14686.88	3810.6104	8191.7549	2846.8198	12100.24	8082.2803	1160.8198	13647.24	5115.2803	716.81982	6634.2402	3231.2803	-394.91504	9446.3701	13375.33	15249.825	4709.9248	4292.4902	10678.825	2501.9248	8887.4902	1368.8252	6858.9248	9631.4902	202.62012	7397.2949	5925.0996	4599.6548	13158.08	6992.9453	-265.02979	16348.13	11014	-209.02979	5017.1299	3733	5409.9702	12683.13	8541	3918.9702	2658.1299	11403	-89.355469	8620.0352	11201.675	2026.54	10856.43	9103.4297	13194.54	499.42969	-707.57031	3046.6904	9999.8848	12365.035	7065.5601	16985.551	12981.62	8421.5605	10136.55	13272.62	5634.5601	17819.551	15559.62	2793.5601	9134.5498	4256.6201	3931.3501	19108.475	14415.84	2586.5552	12898.57	8270.5654	5958.5552	18269.57	8441.5654	19869.555	4939.5703	8788.5654	3509.5552	22655.57	10425.565	7087.8149	23757.234	8139.29	12306.814	6187.2354	9646.29	4604.8149	21103.234	6820.29	18764.814	7358.2354	7081.29	1535.8149	6965.2354	1635.29	3845.8149	14589.235	6105.29	5623.625	27030.33	10919.029	2379.625	22040.33	4743.0293	7097.625	14388.33	4302.0293	6805.5898	25346.689	9159.7598	7164.5898	14051.689	13133.76	6528.6953	-7008.7754	15370.164	2024.6953	4707.2246	4682.1641	-2085.5254	14045.285	18433.5	-4325.5254	10342.285	18120.5	-3332.5254	9225.2852	20587.5	-4807.5254	16038.285	14721.5	-525.52539	11690.285	13477.5	4134.4648	12996.555	18510.404	1412.4648	7713.5547	14586.404	-1204.8652	17208.244	2690.3398	-1942.8652	13962.244	19636.34	-741.67578	14522.51	6965.9297	-15.675781	15661.51	2778.9297	-296.67578	17396.51	6901.9297	-1071.6758	11000.51	2150.9297	7561.6055	23063.779	4555.8398	3774.6055	17539.779	3487.8398	1206.6055	8585.7793	1114.8398	766.0752	10607.125	7729.1504	1702.4453	16191.99	13318.92	7213.4453	5922.9902	10999.92	2431.5195	17942.58	11936.756	956.31494	37982.008	17852.734	2402.71	28409.27	16284.67	9499.71	-577.73047	13181.67	10520.71	-3514.7305	1000.6699	1861.71	13717.27	10414.67	2436.71	6600.2695	9000.6699	1467.71	13513.27	8648.6699	6528.71	-5714.7305	1979.6699	2244.71	13931.27	12071.67	356.70996	11992.27	7269.6699	2132.71	-1688.7305	7293.6699	3528.5552	22657.875	7944.54	8587.5547	5399.875	9187.54	524.69482	12740.95	5901.3701	3106.8301	17039.371	7447.0547	2753.8301	20955.371	6500.0547	3895.8301	15500.37	5031.0547	4179.8301	16610.371	5051.0547	6035.8301	13397.37	6735.0547	18961.83	8692.3701	12143.055	33901.648	5107.4502	-1539.3848	6476.6499	15473.45	10446.615	3749.6499	22818.449	12861.615	19353.65	4423.4502	4659.6152	5601.6499	16951.449	7776.6152	18642.65	7036.4502	9719.6152	18201.65	1290.4502	13128.615	-1616.1401	9750.0947	5568.9199	5324.3799	19977.73	9406.9648	4485.3799	8992.7305	8273.9648	12585.779	2761.3652	1199.2803	1817.7798	10308.365	10332.28	16497.779	3694.3652	7780.2803	6254.4399	20453.809	1623.3896	1365.4399	23852.809	10596.39	1128.4399	11087.81	4365.3896	-1392.105	13968.485	11430.79	-928.10498	15524.485	11116.79	-29.10498	14523.485	8091.79	26704.695	2461.4951	3646.3252	9790.6953	10473.495	14506.325	3001.6948	14114.495	8709.3252	4537.6948	11177.495	12939.325	6765.6948	6302.4951	15151.325	5513.6948	4453.4951	13286.325	3582.6948	5229.4951	14475.325	4806.7852	25487.83	13898.855	8505.7852	7588.8301	2477.8555	6065.7852	23057.83	10751.855	3358.7852	21448.83	14198.855	17677.58	2694.8799	-4200.5547	-2365.4199	18685.879	10387.445	12951.58	551.87988	-2501.5547	10557.58	2864.8799	1251.4453	4229.5801	20936.879	7974.4453	9773.5801	4802.8799	-856.55469	-1428.4199	13553.88	5537.4453	3228.5801	27024.879	8587.4453	23249.58	12563.88	6840.4453	1885.0303	24801.469	18503.254	12868.03	445.46973	1957.2549	-765.96973	21101.469	11221.255	2096.0303	24511.469	10952.255	5794.1499	25460.23	12246.895	4057.1499	21118.23	6123.8945	5241.1499	835.23047	1147.8945	13047.15	8534.2305	8273.8945	4430.5649	21586.99	9145.4004	15796.564	25.990234	3218.4004	13544.064	4261.1851	3319.8848	14708.98	8144.7695	3810.3496	12231.98	7451.7695	9383.3496	855.98047	20359.77	10622.35	6829.5146	21777.754	5183.4648	17847.516	4475.7549	4331.4648	18950.23	1587.5752	3358.0098	2766.2305	20586.574	7433.0098	6546.2305	19963.574	11345.01	5769.2305	19648.574	7692.0098	2471.2305	14100.575	6264.0098	-2921.7695	16954.574	24016.01	40472.121	22511.961	27247.984	4946.1201	24168.961	13177.985	-9003.2441	17425.785	5994.75	5175.1299	38679.422	15609.445	2752.1299	22421.42	9062.4453	13838.13	8179.4199	5117.4453	13329.13	30296.42	14048.445	3897.1299	18591.42	11456.445	4063.1299	21918.42	23918.445	9141.1299	27854.42	15170.445	18295.129	8850.4199	14034.445	6401.8604	20810.449	10034.914	19.860352	13521.45	-362.08594	3397.8604	11664.45	7847.9141	3498.8604	10024.45	15429.914	16262.86	8519.4502	5317.9141	-2939.1396	6320.4502	4148.9141	5735.1152	22715.805	14103.065	1543.1152	14042.805	14476.065	4112.1152	19209.805	7771.0654	16380.115	5377.8047	21403.066	12475.115	4821.8047	9867.0654	16295.115	1232.8047	772.06543	12614.115	6970.8047	14872.065	5479.1152	-633.19531	8092.0654	3887.6201	24756.205	5405.835	19945.285	998.50488	616.27539	5575.2852	22198.504	8468.2754	8392.2852	20473.504	9628.2754	4886.0996	25483.01	14618.375	5251.0996	20375.01	9112.375	2680.0996	16958.01	18798.375	17200.1	9258.0098	14138.375	2395.0996	18157.01	8613.375	17977.1	25396.01	11109.375	16364.1	8946.0098	13143.375	734.38965	17730.535	12644.95	6560.3896	13418.535	18277.949	17280.629	8161.8496	15068.915	4538.6299	20577.85	7370.915	17284.629	324.84961	1330.915	18328.629	6317.8496	6985.915	3286.4751	7381.3149	5177.6445	12768.561	9103.5703	9858.0645	308.56006	17375.57	13339.064	4096.79	16802.051	9028.5293	5329.79	14127.05	9247.5293	6171.79	665.0498	894.52979	27559.99	-858.84961	2020.7251	5919.9902	18926.15	14463.725	3927.9902	17750.15	8347.7246	6421.9902	10581.15	11988.725	961.99023	8814.1504	10709.725	14418.99	3786.1504	11021.725	1470.9902	14817.15	11291.725	10040.99	-1772.8496	12030.725	11072.415	409.96973	1725.4751	4796.415	11775.97	9479.4746	7283.415	8949.9697	14720.475	-1696.585	12684.97	7514.4751	8720.415	-2117.0303	13952.475	14318.311	3017.0049	-109.75	16793.311	3621.0049	-1936.75	1919.4751	17127.545	10659.025	15934.475	8127.5449	10182.025	15881.28	1449.585	2265.2798	13396.28	6166.585	12336.279	12601.28	8495.585	12474.279	-411.99512	30764.629	8078.54	-910.99512	2155.6299	9772.54	3579.0049	11307.63	-144.45996	-1419.9951	11302.63	5233.54	3345.9199	17617.211	9626.9951	10657.92	-183.79004	-1983.0049	14982.92	3796.21	9467.9951	14140.92	2451.21	5368.9951	3551.9199	17721.211	14309.995	11856.215	15254.49	7686.4048	2959.2148	10231.49	5255.4048	9058.2148	11326.49	9123.4043	5293.0752	29420.621	8011.2402	2960.0752	19017.621	5379.2402	1422.0752	13623.62	9933.2402	14953.075	9400.6201	10555.24	-1476.395	1035.2749	-516.30469	955.60498	17324.275	5394.6953	4974.605	1960.2749	1502.6953	9000.6055	2278.2749	1333.6953	-2616.395	12146.275	8250.6953	4728.73	14967.83	6661.4399	3749.7451	373.45508	-4488.9404	27.745117	8465.4551	5568.0596	10142.745	1023.4551	3982.0596	1515.75	15204.725	8907.7656	7306.75	2939.7251	-145.23486	3331.75	14187.725	11653.766	3200.865	7458.98	10229.855	12342.865	1471.98	-633.14502	6150.7354	26381.801	17882.289	11269.735	7454.7998	11957.29	11041.735	4145.7998	9187.29	-1247.2051	11247.165	6254.2354	1798.7949	11474.165	5227.2354	4555.6846	28623.295	13891.435	10249.685	2149.2949	-2952.5654	1258.6846	12200.295	4636.4346	7183.6846	3670.2949	5488.4346	-2680.3154	6319.2949	5508.4346	2617.1001	4868.895	6672	2817.1001	5465.895	1975	5205.1548	17267.535	1553.79	6056.1548	19202.535	6807.79	3791.1548	16230.535	3893.79	24421.154	7755.5352	13257.79	293.4248	10715.41	11033.955	-550.85547	23195.504	10957.73	808.82495	1482.2349	910.3252	12566.825	2514.2349	988.3252	4405.8252	17902.234	11570.325	7962.8252	25424.234	10256.325	4860.9902	21651.904	9661.71	15551.99	7607.9048	9372.71	4396.9902	14397.904	7317.71	8068.9902	13413.904	6264.71	11908.99	2631.9048	-1381.29	4948.1001	27515.275	5481.3652	3242.1001	22834.275	6225.3652	10554.1	2566.2749	-4514.6348	7124.1001	4365.2749	14819.365	-2441.0947	6459.5449	3897.875	2175.9053	16337.545	12291.875	-2167.0947	18592.545	7935.875	-4563.0947	11269.545	5612.875	-3428.0947	3192.5449	7480.875	8110.9053	1454.5449	5638.875	2169.2148	13534.15	26219.99	3070.2148	18298.15	12690.99	-1730.7852	9136.1504	7905.9902	6086.2148	-966.84961	10772.99	3192.1348	29112	141.21094	1488.1348	25506	-850.78906	21689.135	3217	-3581.7891	4171.1348	19422	-1054.7891	13687.77	487.74023	11073.795	19054.77	-2287.2598	4237.7949	6419.77	10799.74	5789.7949	1896.77	9469.7402	10573.795	20940.77	1918.7402	13865.795	7806.77	16507.74	19029.795	2192.77	12582.74	13388.795	4575.77	12906.74	11780.795	11642.77	1043.7402	10910.795	2143.5498	21411.445	8016.6104	2548.5498	23068.445	4481.6104	-433.4502	10407.445	3413.6104	1177.5498	36565.445	26326.609	12776.525	3749.48	-846.29492	890.5249	14627.48	7494.7051	899.5249	13885.48	6385.7051	-427.4751	16279.48	4081.7051	10494.525	4669.48	7236.7051	4285.5249	17272.48	10216.705	3053.625	31941.41	15525.415	15656.625	2748.4102	2020.415	11228.625	2980.4102	8494.415	1122.3052	17947.109	8328.5898	8.5	8.5	8.75	11834.14	-84.56543	683.13965	-3953.8604	22271.434	5117.1396	-2893.8604	10110.435	10374.14	-1593.8604	6600.4346	11161.14	16032.085	3380.0752	-1113.5352	-1208.915	13012.075	12442.465	15899.12	2922.2998	1460.5801	12497.12	2579.2998	3626.5801	6227.1201	20140.301	11592.58	18541.121	9356.2998	16469.58	1100.835	10444.615	6482.0996	6034.7251	18990.32	8518.8945	-51.274902	16183.32	5312.8945	831.7251	16936.32	3030.8945	3573.7251	12018.32	3492.8945	5121.3452	17768.9	6111.0552	3632.3452	10451.9	13246.055	3376.3452	-55.100098	2532.0552	3893.3452	10430.9	11796.055	8483.3252	8102.895	15383.125	1259.6299	11068.15	6093.6348	14001.266	1441.5151	2074.1401	10490.266	19921.516	14366.141	3809.2651	10151.516	11880.141	828.26514	10311.516	8935.1406
8534.54	23356.574	13859.59	2291.54	8392.5752	11272.59	1458.54	7761.5752	10126.59	5829.54	5047.5752	12570.59	2619.3398	25262.641	12913.28	371.33984	20632.641	9793.2803	8093.3398	27980.641	17834.281	9350.3398	4621.6401	-7.7197266	13166.34	11022.641	14501.28	989.33984	13791.641	6417.2803	2690.77	25454.6	11296.67	19319.77	6195.6001	-2051.3301	10760.77	7199.6001	4909.6699	10092.77	15148.6	12242.67	13637.77	6827.6001	12358.67	4039.77	8708.5996	9006.6699	2710.77	11477.6	7431.6699	13190.77	2843.6001	1026.6699	5495.9102	26839.766	10483.03	-1619.0898	17836.766	7447.0303	15084.91	5804.7651	10262.03	1334.9102	15755.766	8782.0303	2467.9102	14755.766	8936.0303	10498.91	803.76514	2400.0303	-3646.0898	5974.7651	6632.0303	-2940.0898	11322.766	6788.0303	15174.234	5205.4053	-4807.75	7603.2349	12183.405	520.25	3416.2349	8672.4053	5845.25	1005.2349	11870.405	-2474.75	2760.415	13909.24	7240.1846	8239.415	18232.24	11861.185	2340.415	13357.24	8060.1846	5209.415	13840.24	12063.185	10501.93	4316.5952	3488.6201	3150.9302	9091.5957	13114.62	5437.8799	13651.13	3478.25	4987.8799	9121.1299	4085.25	9929.8799	-2062.8701	1226.25	2780.8799	6313.1299	3332.25	1082.8799	193.12988	1193.25	4274.3101	23682.766	5677.5195	651.31006	14968.765	2138.5195	18197.775	2983.4248	-140.36035	2226.7754	12013.425	10848.64	8604.7754	938.4248	9882.6396	2884.2598	12870.075	9504.3252	3570.2598	15174.075	6898.3252	1987.2598	3713.0752	6121.3252	2528.2402	4537.915	13382.675	15349.185	8328.8848	2409.6904	11118.185	6309.8848	12651.69	528.18457	9592.8848	8829.6904	3358.1899	7670.1055	1067.0195	4271.3452	7118.7852	10339.55	3289.0298	19876.15	10073.065	1240.0298	7312.1504	8406.0654	8562.0293	13864.15	11486.065	5843.0298	2294.1504	8949.0654	7150.4849	15127.825	12197.2	2931.5898	16426.914	3221	11762.59	-687.08496	-5808	1393.2803	6596.8496	8247.9648	2764.2451	20100.656	10739.61	3048.2451	21736.656	11215.61	4347.2451	14590.655	17213.609	-957.75488	11814.655	3110.6104	16583.516	7771.9648	10905.779	2858.0298	7852.875	9469.8555	6503.0298	24620.875	13136.855	18627.029	6341.875	13900.855	2300.0298	27415.875	12440.855	4248.3398	20226.24	13106.91	8116.3398	90.240234	9229.9102	12422.34	4447.2402	7920.9102	13790.34	3156.2402	9002.9102	159.33984	8379.2402	3031.9102	2808.3398	10139.24	8466.9102	1496.9902	25338.289	17885.561	-524.00977	14320.289	5683.5605	16086.99	-344.71094	6538.5605	2977.9043	23023.965	6407.3359	9135.9043	10201.965	11340.336	12557.131	-3799.1855	15709.275	3997.1309	10149.814	2998.2754	6326.9004	13867.34	6796.6055	1855.9004	16034.34	9690.6055	3255.9004	15009.34	10957.605	1968.9004	16413.34	4621.6055	5647.9004	10545.34	8029.6055	-1171.04	18518.85	13595.074	1817.96	18436.85	10836.074	2334.0049	8458.6543	8187.1543	6684.0049	10929.654	19347.154	201.4248	27311.391	9323.0996	771.4248	29035.391	7984.0996	3407.4248	23506.391	8570.0996	-151.5752	25054.391	7454.0996	4826.6797	15320.471	2829.0156	629.67969	2104.4707	6534.0156	1483.6797	3565.4707	-647.98438	-1952.1602	6332.5898	9967.9648	11981.395	6391.9355	1231.6191	12958.395	1510.9355	5800.6191	1707	12210.6	10151.686	1572.97	41490.395	18834.621	21741.25	7665.9297	18113.25	16536.25	5199.9297	7947.25	13000.25	-342.07031	265.25	8103.25	19577.93	11330.25	4303.25	9883.9297	632.25	4991.25	12827.93	9967.25	12633.25	40.929688	258.25	5354.25	18845.93	12752.25	7350.25	14884.93	6506.25	8369.25	2811.9297	9607.25	4486.3149	19198.719	9790.7803	10324.314	4179.7197	10666.78	4572.5703	11971.84	3164.5049	2450.405	19286.77	6326.3701	3802.405	14956.77	4607.3701	2016.405	11395.77	6025.3701	5416.4053	13302.77	2645.3701	3641.405	8001.77	3554.3701	15411.405	8501.7695	4498.3701	22913.955	3341.5698	-695.87988	4472.9551	15085.57	4736.1201	5534.9551	20121.57	9978.1201	14809.955	7424.5698	6143.1201	5599.9551	19067.57	7438.1201	13226.955	8621.5703	7155.1201	13786.955	6229.5698	9896.1201	-1765.4648	9070.2949	7954.5752	2832.6348	15682.88	5180.1699	3929.6348	8050.8799	6850.1699	14463.975	3562.6396	2731.8047	1640.9751	30976.641	9643.8047	18535.975	4802.6396	7612.8047	16772.836	5308.3154	-1666.9102	1825.835	27444.316	12112.09	2465.835	6443.3154	2861.0898	-251.02002	15490.07	10170.415	2959.98	16616.07	10975.415	3145.98	12360.07	11814.415	22772.18	-92.929688	-565.53516	5672.1802	12231.07	9919.4648	2464.1802	13513.07	7007.4648	628.18018	18722.07	9002.4648	3392.1802	19998.07	12536.465	2396.1802	4595.0703	9738.4648	3537.1802	10457.07	8791.4648	4296.2852	20324.08	14862.72	9553.2852	-2085.9199	-5233.2803	16508.285	5558.0801	6557.7197	3142.2852	14237.08	8162.7197	20295.605	2448.3301	85.80957	757.60547	20379.33	15040.81	12670.605	-328.66992	-389.19043	14409.605	1320.3301	3327.8096	7580.6055	17536.33	12759.81	14796.605	2086.3301	1245.8096	792.60547	19343.33	13144.81	6169.6055	26976.33	11862.81	23725.605	23932.33	13917.81	1455.6846	32626.811	17983.414	7863.6846	5343.8101	4142.415	-2369.3154	22872.811	7066.415	-76.31543	23838.811	9949.415	4610.71	23610.766	10491.71	599.70996	12742.765	9231.71	6716.71	-1925.2354	-799.29004	13788.71	5830.7646	5239.71	10006.945	26500.98	7040.9697	12960.945	1553.9805	668.96973	16706.68	4144.9248	-1067.2754	19531.266	7877.9199	-4334.0547	19804.266	6925.9199	4424.9453	7234.2651	23624.92	1992.9453	6900.8652	20497.275	6171.2598	18581.865	3911.2754	8284.2598	21808.439	4742.8848	-4370.0801	7218.4399	26730.885	1680.9199	8146.4399	23472.885	2892.9199	10051.439	23141.885	-1043.0801	5525.4399	18865.885	233.91992	2132.4399	17782.885	12826.92	30151.9	18992.91	26568.42	6717.8999	21698.91	9112.4199	-7930.2207	12343.07	7539.4746	7036.2451	25481.719	16482.719	-26.754883	18891.719	5934.7197	15371.245	6623.7197	3878.7197	13372.245	22926.719	13489.72	2673.2451	11196.72	9610.7197	6726.2451	16565.719	21440.719	7396.2451	18501.719	16078.72	17245.246	6835.7197	14132.72	10927.165	14478.96	11531	1210.165	10061.96	9152	2606.165	9287.96	7306	1751.165	11580.96	20288	15281.165	1944.96	8579	-3433.835	3774.96	13595	5436.9102	27514.221	13911.23	2137.9102	11989.221	12162.23	5367.9102	26928.221	9654.2305	16366.91	11113.221	26176.23	14771.91	7367.2202	10782.23	12318.91	3617.2202	-104.76953	13467.91	7213.2202	15459.23	7221.9102	1925.2202	8265.2305	3482.75	18877.16	7056.2148	18986.754	-153.29004	5148.7197	3139.7549	18372.711	11042.72	7836.7549	20003.711	10595.72	5771.6553	19171.234	14088.61	2947.6553	18872.234	13879.61	98.655273	20076.234	14368.61	16881.656	7750.2354	12006.61	9889.6553	5918.2354	9594.6104	30747.656	8053.2354	11394.61	13794.655	2169.2354	12712.61	9131.1299	18413.391	14791.67	20362.129	11285.39	20051.67	20554.135	4466.8652	17466.934	6504.1348	20803.865	9226.9346	18975.135	-733.13477	651.93457	20657.135	3894.8652	7290.9346	767.875	5024.5801	7168.9951	13735.105	6816.7051	4803.1953	6626.105	12885.705	4820.1953	3338.6951	18503.295	18.100098	2992.6951	10643.295	9496.0996	6289.6953	-1021.7051	343.1001	20220.406	5790.7949	3650.71	710.40527	26023.795	11787.71	-2380.5947	21384.795	9850.71	-1878.5947	15813.795	9015.71	-4455.5947	14436.795	8858.71	7011.4053	9697.7949	12009.71	765.40527	21933.795	8571.71	2080.4053	3513.7949	13176.71	11339.266	490.11035	-3979.1553	3385.2651	7999.1104	5702.8447	7403.2651	8559.1104	5930.8447	-1411.7349	8933.1104	5537.8447	6712.2651	-989.88965	3850.8447	14283.74	1878.8096	-633.91016	15526.74	-123.19043	671.08984	1084.8301	9031.4043	8784.8594	15369.83	5469.4048	11632.859	10340.34	-1296.0449	1081.6001	10696.34	10118.955	10559.6	11210.34	3644.9551	10519.6	755.00488	30882.629	10935.721	-18.995117	2213.6299	9728.7207	6693.0049	2278.6299	1253.7202	1043.0049	9660.6299	6229.7202	13870.564	6809.835	-3404.4199	10938.564	236.83496	-4408.4199	13866.564	-519.16504	9501.5801	10375.564	965.83496	4865.5801	5204.5649	17543.836	8786.5801	9169.1543	12261.715	11925.311	1064.1548	11230.715	6750.3101	9866.1543	9524.7148	8830.3105	2569.2251	19080.824	11005.045	12935.225	8604.8252	10236.045	1947.2251	10893.825	13357.045	7809.2251	3934.8252	12106.045	145.20508	-1915.7998	2337.6948	3625.2051	21883.199	10907.695	8379.2051	-799.7998	4716.6948	14947.205	1956.2002	3405.6948	2042.2051	13839.2	9629.6953	-1477.04	20191.93	4069.665	9414.2754	1720.0952	-36.27002	2297.2749	10345.096	10151.73	13332.275	3210.0952	8863.7305	2562.5249	11194.085	7270.1699	15978.525	841.08496	-154.83008	3601.5249	10881.085	11096.17	5370.8301	13877.04	12002.63	8223.8301	1427.04	1816.6299	3752.5698	32155.871	13011.255	12626.57	7734.8701	9198.2549	8142.5698	3139.8701	9365.2549	-1028.5	8780.7695	9031.8301	2356.5	5562.7695	9810.8301	8026.1299	29289.094	14583.34	14942.13	928.09473	-1778.6602	6320.1299	12618.095	11666.34	12049.13	2161.0947	8014.3398	2280.1299	6207.0947	4295.3398	-1218.2749	6674.5952	8575.3398	-71.274902	7572.5952	3644.3398	16107.675	-1375.2354	4311.98	3049.6748	16301.765	9276.9805	3390.6748	11861.765	9790.9805	20057.676	7290.7646	19136.98	-691.5498	5832.0352	5978.46	4432.6499	16044.8	11424.23	1723.8999	7.9702148	732.50488	13555.9	195.97021	1795.5049	4228.8999	20841.971	12411.505	6790.8999	24892.971	10492.505	4365.9102	20012.375	8976.7051	14871.91	7614.375	10540.705	4313.9102	16192.375	9334.7051	4851.9102	18741.375	7862.7051	9409.9102	5675.375	1571.7051	2920.2202	15231.325	7142.625	1257.2202	16955.324	6176.625	6491.2202	3393.3252	-855.375	4047.2202	3737.3252	18773.625	2132.04	10930.675	-2549.4141	7015.04	14987.675	3588.5859	1713.04	24649.676	2707.5859	1377.04	13469.675	1303.5859	2176.04	7606.6748	5472.5859	9866.04	1427.6748	-768.41406	4844.7949	19826.93	25831.609	6279.7949	18785.93	13595.609	1334.7949	13916.93	10572.609	7814.7949	2943.9302	10274.609	2163.6396	28600.93	10807.47	962.63965	18158.93	5858.4697	18726.641	-2468.0703	-2457.5303	1770.6396	17722.93	5895.4697	14664.029	10211.471	7283.5449	15557.029	7080.4702	701.54492	12943.029	4570.4702	-2252.4551	504.02979	14367.471	5616.5449	17596.029	8714.4707	6694.5449	5070.0298	23837.471	7007.5449	3330.0298	18719.471	5200.5449	4827.0298	22177.471	5761.5449	11674.029	6746.4702	4404.5449	3221.4648	19618.219	10670.315	3364.4648	10008.22	10787.315	2166.4648	12056.22	7618.3154	413.46484	23986.219	12347.315	10475.21	377.15039	-451.65527	4314.21	8627.1504	9659.3447	7483.21	10538.15	9052.3447	5464.21	14299.15	4912.3447	8555.21	5698.1504	6181.3447	8702.21	17443.15	9150.3447	3379.6851	24330.725	13863.605	13216.686	2332.7246	-1642.3945	11192.686	1412.7246	2606.6055	206.69043	21640.4	13965.605	9	9	9.25	15556.045	-1361.2949	36.834961	-2717.9551	17669.705	5330.835	-705.95508	11315.705	9271.835	719.04492	7749.7051	7158.835	17659.814	-208.42969	692.62012	1290.8149	7960.5703	11500.62	22013.045	4200.7651	-3407.3848	11316.045	1847.7651	-1632.3848	2609.0449	18064.766	7720.6152	17070.045	6620.7651	5508.6152	-1579.0552	9560.4746	7486.9297	6508.6699	19532.27	8279.1055	2367.6699	18641.27	7134.1055	3173.6699	21547.27	5051.1055	4222.6699	14007.27	4470.1055	1946.625	26026.795	1680.2051	1956.625	10932.795	8237.2051	2593.625	2364.7949	-1908.7949	2937.625	15453.795	9742.2051	6916.5449	5049.0098	16464.441	2026.8701	12928.925	6222.0449	16792.41	4740.4351	3699.8848	10861.41	19113.436	10594.885	5919.4102	17243.436	13910.885	1406.4102	10452.436	9894.8848
4038.9302	16576.289	10240.04	1064.9302	6937.29	9520.04	1419.9302	6793.29	9257.04	4581.9302	5663.29	5369.04	4170.145	22030.184	5752.5898	704.14502	18824.184	10680.59	6324.145	18722.184	16466.59	12826.145	-2315.8154	-1659.4102	13470.145	3295.1846	13051.59	1892.145	13341.185	9573.5898	5768.0952	17733.336	16205.02	19731.096	4413.335	5653.02	15328.096	4989.335	12292.02	13637.096	11577.335	16257.02	8931.0957	1312.335	16129.02	6033.0952	11389.335	11958.02	5040.0952	10605.335	9651.0195	12081.096	877.33496	5802.02	5488.48	25984.551	14174.859	2691.48	13551.55	10480.859	17459.48	7092.5498	11101.859	3916.48	16652.551	10495.859	8860.4805	12924.55	11237.859	16448.48	1506.5498	2280.8599	1345.48	8956.5498	8688.8594	4331.48	10172.55	6854.8599	14534.82	-4019.6602	-312.04004	5543.8198	10692.34	9170.96	4888.8198	4298.3398	10217.96	-981.18018	7335.3398	2814.96	5387.7002	12021.4	4888.3301	8675.7002	18229.4	10675.33	2340.7002	14397.4	6449.3301	4766.7002	14876.4	11529.33	9344.5498	-834.92969	4011.4902	5777.5498	12104.07	11747.49	5262.9199	17085.684	6304.1152	3674.9199	19658.684	9433.1152	8096.9199	1904.6846	7065.1152	1290.9199	10741.685	7114.1152	149.91992	3671.6846	4182.1152	3338.9551	15035.805	3724.5352	-959.04492	13306.805	5725.5352	14542.75	261.60547	-1395.3154	4882.75	15722.605	9498.6846	9192.75	3722.6055	13912.685	3590.5752	13633.404	8078.71	1709.5752	17949.404	5062.71	1948.5752	8432.4043	3715.71	3247.3848	14084.63	6516.2559	16193.5	8411.4395	6077.9399	13280.5	7069.4399	13708.939	5386.5	14204.439	11308.939	3896.2749	6719.0352	4872.4004	5377.2949	13334.085	10674.05	4072.73	19937.98	7056.6553	1795.73	7762.98	6086.6553	5113.73	13190.98	7934.6553	6479.73	1933.98	6150.6553	11244.505	5913.7246	1353.0303	2969.4448	15848.285	5436.9297	9264.4453	2384.2852	-2338.0703	1320.5801	8307.0098	9783.4805	5364.3447	23756.926	13703.391	2374.3447	17324.926	13614.391	2405.3447	18350.926	18728.391	-1096.6553	13158.925	6921.3901	17200.734	7577.8101	5957.8301	5777.7646	8967.1748	12380.535	5262.7646	19792.176	9736.5352	20903.766	2596.1748	9962.5352	2795.7649	22083.176	15518.535	2160.5449	18044.73	16460.24	8586.5449	5864.73	10936.24	4599.5449	17222.73	10758.24	16288.545	5577.73	11058.24	-216.45508	9650.7305	4545.2402	2006.5449	15678.73	5708.2402	6110.21	31450.369	15874.539	21823.211	5642.3691	5753.5391	20355.211	6505.3691	6428.5391	8194.0947	26782.15	1158.8008	9226.0947	9576.1504	-742.19922	14305.04	-1051.5391	19329.545	8820.04	9039.4609	5138.5449	3214.1055	14657.335	16623.4	-865.89453	12740.335	14041.4	-2163.8945	16380.335	17240.4	-3194.8945	14529.335	12058.4	1052.1055	14007.335	18165.4	-1361.9043	11349.055	12960.641	-1073.9043	7896.0547	7177.6406	6832.3701	15676.789	13692.506	7518.3701	11503.789	28010.506	3121.8799	16646.25	13378.395	3136.8799	12632.25	11279.395	6478.8799	14054.25	11799.395	5607.8799	7322.25	17207.395	3738.4951	21241.846	8598.9551	3591.4951	12585.846	12296.955	-2818.5049	14581.846	5094.9551	-1936.4697	13546.28	12869.095	5492.375	12351.71	12029.211	12920.375	13274.71	5198.2109	1410.1953	14247.23	18501.23	229.50488	28408.18	16786.875	-1155.9902	45766.523	18973.75	10166.01	3544.5254	8198.75	10126.01	267.52539	-4788.25	-1074.9902	20956.525	9162.75	5856.0098	137.52539	-3080.25	-1885.9902	18652.525	7832.75	2043.0098	-348.47461	-2800.25	-501.99023	18094.525	9906.75	-1326.9902	19899.525	1834.75	3020.0098	2708.5254	3348.75	8301.2451	13836.645	1413.5293	12883.245	1192.6445	2490.5293	3214.6748	9523.5254	11992.435	3960.1348	19748.635	7454.8945	2728.1348	22132.635	6245.8945	1883.1348	16315.635	4453.8945	4248.1348	17759.635	5454.8945	5612.1348	16737.635	6039.8945	19316.135	9458.6348	7949.8945	23914.725	-303.16504	1942.3496	1453.7251	10106.835	9443.3496	489.7251	16423.836	11651.35	15219.725	1506.835	8997.3496	5409.7251	14703.835	9493.3496	3973.7251	18373.836	12326.35	17601.725	917.83496	14138.35	-1458.8203	11772.99	8408.375	3930.5552	11528.76	9274.6699	8042.5552	-2098.2402	5342.6699	18171.721	2060.7549	3419.4053	3128.7202	19225.754	6584.4053	14384.721	7970.7549	11199.405	19651.58	7236.2451	-247.13965	3753.5801	27939.246	9592.8604	2668.5801	9447.2451	945.86035	-1359.3203	13750.665	6526.5498	-961.32031	15142.665	5590.5498	-1352.3203	10825.665	5913.5498	25098.945	8026.8447	4984.04	8280.9453	16104.845	11554.04	3831.9448	22494.844	10874.04	2849.9448	21095.844	15515.04	7576.9448	9925.8447	9514.04	4413.9448	10763.845	13175.04	3424.9448	12651.845	11871.04	1101.0654	25055.365	10865.165	16509.066	863.36523	-2701.835	16965.066	8254.3652	4440.165	2136.0654	9017.3652	10146.165	25696.811	6378.7852	-3188.1904	3778.8101	24238.785	9016.8096	15987.811	2202.7852	-6653.1904	13713.811	5321.7852	-3934.1904	5485.8101	22479.785	4461.8096	14956.811	5170.7852	-3477.1904	4429.8101	18819.785	5398.8096	5601.8101	27370.785	6522.8096	19167.811	33891.785	6183.8096	7523.7998	28639.43	16320.245	19251.801	3334.4297	679.24512	1970.7998	22787.43	8474.2451	4893.7998	25669.43	12136.245	9280.0703	16336.395	10280.98	5472.0698	13051.395	3660.9805	10769.07	-3560.6055	-507.01953	4763.0698	12846.395	5886.9805	2809.5498	22588.051	12231.27	16248.55	3761.0498	4757.2695	11550.74	3739.1953	-161.58984	17193.91	1836.7695	-858.59473	16948.91	3269.7695	8278.4053	3542.9102	20134.77	8046.4053	8304.7549	21956.195	8792.04	21665.754	2909.1953	9900.04	24820.086	2834.8848	1801.0254	3640.085	20628.885	11428.025	5479.085	21140.885	9379.0254	5172.085	20437.885	8853.0254	1653.085	16860.885	9151.0254	2921.085	22793.885	25006.025	37559.496	21918.086	27134.016	7575.4951	26940.086	5404.0146	1239.8555	14685.086	10150.605	7141.0498	30858.969	20027.129	2576.0498	16558.969	6302.1299	14034.05	6501.9697	4427.1299	14123.05	31055.969	13586.13	4790.0498	19534.969	11678.13	5040.0498	20109.969	26726.129	5653.0498	19419.969	14979.13	17009.051	8937.9697	11724.13	7012.5098	26111.25	19214.871	2643.5098	11486.25	10224.87	6322.5098	14482.25	13875.87	4119.5098	7304.25	18522.871	16074.51	6385.25	10260.87	-204.49023	7662.25	12543.87	4294.98	30544.375	16601.67	1578.98	14063.375	12198.67	3133.98	22265.375	7505.6699	16876.98	5743.375	25459.67	19840.98	5890.375	11420.67	15458.98	3817.375	-139.33008	10042.98	5745.375	15675.67	4786.98	2281.375	7403.6699	5726.9849	24043.455	8171.7402	14572.48	-2772.2754	379.58008	37.480469	14122.725	10595.58	3438.4805	16165.725	9219.5801	10013.06	21047.551	3647.5498	3242.0596	18474.551	18088.551	574.05957	23850.551	11692.55	19551.059	8176.5498	15882.55	8750.0596	5353.5498	9292.5498	31476.059	5823.5498	11671.55	11104.06	6192.5498	16488.551	6204.7651	19165.359	19707.996	15498.766	8928.3604	18368.996	21248.039	6256.6104	13529.735	5682.04	21976.609	4982.7354	19804.039	3280.6104	-3942.2646	21370.039	7029.6104	3040.7354	695.40479	14433.346	8857.3105	14013.55	7540.2754	9430.8398	6273.5498	14875.275	10397.84	14821.814	414.15479	2106.9551	6003.8149	12046.154	8374.9551	6533.8149	-737.84521	1142.9551	20761.545	1617.21	2703.02	10757.545	7041.21	1367.02	2507.5449	20024.211	9154.0195	804.54492	20122.211	7219.02	679.54492	12589.21	7598.02	11214.545	7888.21	10207.02	780.54492	19177.211	9433.0195	7622.5449	66.209961	12998.02	10114.23	1302.0449	-854.35498	4764.23	16409.045	5962.645	7317.23	10526.045	8910.6445	-855.77002	11035.045	7498.645	9461.2305	620.04492	7163.645	11708.74	195.7998	783.34521	15453.74	1529.7998	-208.65479	1771.52	14756.26	11335.58	15304.52	8786.2598	14589.58	14020.835	-203.4248	-1822.96	10973.835	2510.5752	9655.04	1956.835	597.5752	9498.04	2575.5549	28572.996	10804.016	1488.5549	4213.9951	11068.016	10863.555	1318.9951	1508.0151	5622.5547	5897.9951	8974.0156	8708.4707	-1422.2949	347.39502	11558.471	-1096.2949	-3.6049805	11394.471	3967.7051	15196.395	8629.4707	1670.7051	7496.395	4125.4702	15580.705	11269.395	11360.505	20487.09	8771.6699	1544.5049	10504.09	5992.6699	9875.5049	11013.09	7699.6699	5540.4199	23862.176	7186.29	4020.4199	16272.175	4949.29	2299.4199	11274.175	6649.29	14812.42	3779.1748	3046.29	-2292.0552	1070.1499	1950.2451	1353.9448	19776.15	11572.245	7563.9448	1882.1499	3483.2451	10161.945	4002.1499	3170.2451	760.94482	13885.15	9588.2451	6077.2002	9045.4297	-899.70508	9206.6445	674.27002	678.34521	3030.645	10446.27	8033.3452	15828.645	1443.27	8809.3457	1816	12141.18	11322.42	15223	847.18018	2556.4199	3122	12812.18	11851.42	4902.1152	7004.2002	10331.42	13969.115	-2322.7998	1385.4199	24431.121	4499.8301	10890.725	12447.12	4406.8301	9560.7246	8298.1201	1279.8301	7830.7251	1456.8701	5690.2852	8273.3799	2447.8701	5822.2852	8349.3799	8333.7598	31816.82	15888.13	16009.76	2621.8198	372.12988	3881.76	12806.82	13950.13	12935.76	4627.8198	9066.1299	1582.76	11052.82	7076.1299	1843.6101	8798.6797	7489.5898	3326.6101	9573.6797	5566.5898	14498.39	-118.46973	-2531.7998	19470.391	1466.5303	-4345.7998	5569.3896	10978.53	-286.7998	23942.391	2860.5303	15241.2	3341.5352	6591.6699	7518.0996	1958.5552	20021.811	12787.13	-625.12012	-774.27002	-134.96484	16052.88	1264.73	71.035156	1622.8799	15625.73	11571.035	5664.8799	19735.73	7878.0352	-1731.0449	18217.016	8620.585	8063.9551	5050.0146	10810.585	-2938.0449	14797.015	5901.585	646.95508	13718.015	6331.585	7944.9551	1749.0146	-1653.415	132.49512	16758.109	4109.04	2177.4951	16969.109	5568.04	8181.4951	1990.1104	-4325.96	5083.4951	2330.1104	15223.04	502.09521	11796.955	723.13086	5844.0952	19531.955	4546.1309	1208.0952	28073.955	3636.1309	826.09521	15343.955	610.13086	465.09521	7759.9551	6584.1309	16062.096	7495.9551	2317.1309	811.02539	18366.16	26378.15	1597.0254	19728.16	9082.1504	-1676.9746	13085.16	6865.1504	4357.0254	3625.1602	8688.1504	25822.914	-1393.21	2271.6396	6652.915	17173.789	14042.64	23259.914	-806.20996	1889.6396	2683.915	12048.79	10537.64	16647.029	3484.8604	-210.23047	18815.029	-690.13965	-8424.2305	14538.03	-5577.1396	-10345.23	4007.03	5185.8604	-1370.2305	16175.03	9943.8604	-1672.2305	7318.0303	19775.859	7454.7695	5600.0303	10115.86	-1283.2305	4584.0303	2423.8604	-2962.2305	12486.03	2178.8604	-571.23047	3758.0098	19476.516	8820.3496	-443.99023	10402.515	6898.3496	2459.0098	13984.515	5786.3496	-111.99023	16902.516	18599.35	-3570.3799	1525.165	-1543.2451	-2494.3799	14563.165	5100.7549	-1322.3799	14195.165	5662.7549	-3786.3799	16699.164	6952.7549	1143.6201	11038.165	2074.7549	2240.6201	19955.164	7245.7549	1700.2148	31497.33	10140.72	14398.215	1428.3301	-677.28027	10072.215	-1299.6699	4877.7197	741.35986	17256.094	7081.1904	9.5	9.5	9.75	12023.675	221.36523	-4085.5449	-669.3252	18059.365	1087.4551	1894.6748	14447.365	1454.4551	2054.6748	6787.3652	4300.4551	20360.885	4695.1499	-1888.0254	3608.8848	16820.15	7577.9746	20972.754	3676.0698	-1542.21	10202.755	2339.0698	3038.79	5748.7549	19436.07	9425.79	16142.755	8220.0703	9765.79	-1616.9951	9046.1553	4089.4902	4087.46	19570.35	9315.8896	1151.46	20418.35	5049.8896	2319.46	18238.35	4663.8896	1210.46	14855.35	3336.8896	8993.6152	7134.9902	461.08008	4860.6152	10439.99	8534.0801	8229.6152	-1210.0098	-563.91992	3022.6152	11841.99	8454.0801	7235.7402	4388.8301	9090.2051	3222.885	10091.79	7891.1152	14335.516	246.23047	-787.66016	12956.516	5691.2305	322.33984	2996.5151	13768.23	10785.34	2012.5151	2641.2305	7246.3398
1616.5	12916.195	10975.125	221.5	7971.1948	9129.125	1328.5	7518.1948	9953.125	-1503.5	9157.1953	3966.125	6956.5601	21118.24	11194.71	2522.5601	17380.24	10217.71	13560.561	16342.24	16035.71	17346.561	-2492.7598	-1161.29	15457.561	5972.2402	11499.71	2315.5601	13154.24	6140.71	7075.6001	22100.141	12011.19	22019.6	8340.1406	1944.1904	13849.6	8790.1406	10642.19	5893.6001	25492.141	9216.1904	10072.6	4447.1401	13169.19	6372.6001	14508.141	8075.1904	3515.6001	12816.141	12366.19	12646.6	4217.1401	1663.1904	-1251.1152	32508.225	12861.436	-2151.1152	16816.225	11963.436	9684.8848	7808.2251	12638.436	1408.8848	18525.225	14513.436	2735.8848	15500.225	8528.4355	8288.8848	6608.2251	2109.4351	-3779.1152	11475.225	9138.4355	-1999.1152	15047.225	9164.4355	16146.779	796.61035	401.48535	2253.7798	14599.61	6099.4854	6166.7798	6777.6104	8639.4854	421.77979	11566.61	3550.4854	3127.9199	12099.665	7331.5498	753.91992	18955.664	10618.55	983.91992	11530.665	12563.55	4865.9199	11639.665	15177.55	12375.835	795.23535	5898.1602	2510.835	3547.2354	10893.16	9115.4355	17989.52	8523.125	5825.4351	17275.52	8002.125	9848.4355	5185.5195	6662.125	3559.4351	8837.5195	7039.125	1332.4351	3007.5195	5123.125	-504.63477	16676.984	1077.8496	-4139.6348	12343.984	897.84961	16170.425	280.96973	-4656.1201	4683.4248	9644.9697	6908.8799	11387.425	1052.9697	6369.8799	2702.3052	15412.82	8821.5352	-100.69482	12893.82	3918.5352	1451.3052	8347.8203	7549.5352	2448.0801	14794.85	10040.225	13713.13	2207.7646	1005.5547	13931.13	3505.7646	6414.5547	4243.1299	10420.765	11081.555	-226	2860.5752	4107.9248	2514.2002	11812.365	5029.1553	-1518.2949	15179.01	11142.82	-2303.2949	3741.0098	5450.8203	-606.29492	7282.0098	8845.8203	41.705078	1065.0098	7925.8203	14531.391	-987.86523	787.01465	5017.4902	11304.445	6857.7549	10990.49	-3535.5547	-427.24512	4245.7803	9624.6104	11912.564	10402.625	27215.465	13446.9	7955.625	20850.465	6024.9004	8838.625	19378.465	15073.9	2626.625	12179.465	3774.9004	16233.471	7870.9102	15237.51	2234.25	9500.5596	10717.245	3105.25	22783.559	12049.245	14253.25	4835.5596	11820.245	5377.25	12412.56	12870.245	-1060.0996	24267.199	12025.765	6037.9004	7772.2002	9237.7646	9066.9004	6416.2002	7512.7646	12042.9	6742.2002	6053.7646	-3723.0996	6309.2002	2389.7646	-132.09961	13016.2	3101.7646	13675.415	18898.275	3476.9707	18148.414	-513.72461	-1813.0293	16087.415	508.27539	5792.9707	1718.7695	20425.59	12543.244	3732.7695	15206.59	15123.244	13165.535	3054.3242	14872.715	3949.5352	15916.324	6646.7148	2570.0605	10075.17	15850.811	-4375.9395	14682.17	11002.811	-770.93945	13873.17	12753.811	-3288.9395	8402.1699	9379.8105	-1607.9395	11883.17	11484.811	188.9043	13689.385	15928.881	-7855.0957	16652.385	7414.8809	-1094.7148	14967.025	8652.2441	-424.71484	15021.025	20826.244	3515.4346	17834.699	-2549.9355	6153.4346	20357.699	-1367.9355	3454.4346	16857.699	-519.93555	2338.4346	13496.699	-934.93555	7075.3203	23780.891	13326.641	9190.3203	16563.891	13469.641	3477.3203	13781.89	6229.6406	880.51465	10071.86	9918.6504	10680.725	18801.57	7180.0449	15562.725	13267.57	6809.0449	-1701.5303	21632.211	12011.119	793.71509	35429.602	18920.199	10004.439	35359.805	10271.125	15425.439	796.80469	3146.125	9810.4395	-2579.1953	-6501.875	4455.4399	14194.805	3976.125	12280.439	-3665.1953	-4357.875	4902.4399	17073.805	3865.125	9237.4395	-5712.1953	-4611.875	4981.4399	16433.805	7102.125	2441.4399	16295.805	1795.125	11013.439	-0.1953125	7741.125	2125.7197	16415.35	8723.2803	8129.7197	2913.3496	11797.28	5955.8999	13113.234	6548.2197	2095.3149	17181.195	4340.7998	2598.3149	15837.195	-202.2002	2022.3149	14882.195	7847.7998	3046.3149	15270.195	5766.7998	4414.3149	13730.195	6389.7998	18891.314	13004.195	6720.7998	20091.83	3498.0249	1435.9297	1853.8301	17545.025	10749.93	2506.8301	22614.025	13357.93	13446.83	5585.0249	9953.9297	4881.8301	20763.025	11616.93	3505.8301	25937.025	10288.93	15381.83	5289.0249	14912.93	-4940.8604	7627.5596	7841.415	2585.1602	11290.76	9474.8701	6893.1602	2241.7598	9424.8701	16460.609	3512.4854	-2296.9297	507.61035	12448.485	5253.0703	-2187.3896	26803.484	3281.0703	16188.58	1887.5898	1818.3447	2183.5801	24349.59	13604.345	2124.5801	7979.5898	7068.3447	-108.93506	15053.75	10914.465	239.06494	17708.75	8740.4648	-1014.9351	15851.75	10829.465	25134.096	7998.9702	2382.2354	9442.0957	16847.971	12407.235	4484.0952	21272.971	10050.235	5234.0952	21770.971	14781.235	14682.096	3044.9702	4557.2354	4832.0952	7992.9702	12812.235	4309.0952	14157.971	14852.235	8344.9395	23942.406	12422.405	21162.939	3694.4053	-1331.5947	18347.939	5518.4053	9993.4053	6288.9399	16907.406	8496.4053	24297.426	2615.2051	-2845.6201	2228.4248	19349.205	10371.38	13859.425	654.20508	-3910.6201	13906.425	3428.2051	1545.3799	7909.4248	16650.205	9724.3799	18134.426	2660.2051	-2389.6201	1942.4248	16388.205	6615.3799	5435.4248	20063.205	9104.3799	15309.425	31988.205	10957.38	1400.0449	30477.025	16558.4	14560.045	6985.0249	2623.4004	-2543.9551	22843.025	8560.4004	564.04492	28233.025	11009.4	9893.875	19806.746	10293.49	5404.875	16171.745	6705.4902	11398.875	894.74512	-872.50977	8771.875	19057.746	5378.4902	3804.4248	23108.32	11758.9	17441.426	747.32031	545.90039	16463.891	3366.2002	326.43457	11253.215	3960.8945	1377.2754	12556.215	3992.8945	9427.2754	2732.2148	13263.895	2503.2754	3140.0254	20520.129	14510.125	19755.025	604.12988	13994.125	15440.6	4637.4453	7151.8896	2136.5996	20057.445	10277.89	6743.5996	24130.445	12156.89	3510.5996	22162.445	10394.89	490.59961	21642.445	11044.89	318.59961	19308.445	23940.891	44070.98	22791.504	23646.59	6142.98	17594.504	6469.5898	-3170.8848	11337.07	6608.7441	6372.0547	34271.344	16901.285	925.05469	20261.346	6958.2852	17494.055	13849.346	9060.2852	10527.055	28146.346	17981.285	4302.0547	21097.346	12958.285	6572.0547	21115.346	20912.285	6846.0547	23158.346	18379.285	16238.055	6398.3452	14811.285	3773.5654	16110.475	21967.391	-3313.4346	3612.4746	10514.39	1810.5654	8063.4746	12467.39	204.56543	2796.4746	17829.391	9290.5654	-1757.5254	8666.3896	-6302.4346	-616.52539	10537.39	6330.2749	22535.99	9881.7002	4187.2749	13844.99	11763.7	4313.2749	19904.99	7613.7002	17301.275	7766.9902	26503.699	20262.275	7236.9902	9222.7002	16081.275	1537.9902	83.700195	14871.275	7292.9902	12038.7	8135.2749	606.99023	9259.7002	8124.9302	16944.805	8729.2695	16108.305	-1588.0303	-3603.375	1635.3052	12782.97	3076.625	7603.3052	19055.969	3726.625	16699.629	499.0752	831.16016	3185.6299	14703.075	10182.16	4052.6299	16142.075	13841.16	13903.63	4262.0752	12161.16	10892.63	-805.9248	6799.1602	36354.629	6388.0752	10279.16	14719.63	-483.9248	10135.16	1485.0249	13851.055	17581.855	13320.025	10495.055	22000.855	14522.25	3512.75	9185.7852	11784.25	278.75	-7158.2148	12478.25	2888.75	-4103.2148	14785.25	1780.75	4900.7852	1657.1001	15973.93	6914.2598	11327.43	8174.9951	9410.9551	2613.4297	19741.996	12264.955	19171.004	2638.5601	1234.0449	2938.0049	14602.561	9220.0449	3842.0049	2083.5601	423.04492	20195.715	4883.6201	1626.7651	13320.715	3948.6201	2323.7651	793.71484	22916.621	11224.766	-1603.2852	21073.621	7339.7651	-1772.2852	14133.62	10119.766	11449.715	10980.62	13673.766	-2342.2852	25632.621	11792.766	7630.7148	3884.6201	14133.766	8456.1953	2306.1055	-1721.8149	1957.1948	11661.105	9316.1855	-285.80518	20184.105	8427.1855	-2802.8052	8127.1055	5408.1851	5978.1948	590.10547	6056.1851	13772.355	2769.7651	1928.335	18346.355	6500.7651	681.33496	-1067.9751	8678.5254	5958.3252	15153.025	3103.5254	6521.3252	15435.564	43.339844	699.86523	12835.564	7184.3398	10737.865	209.56494	1352.3398	11046.865	-1882.8501	30828.77	5781.9648	651.1499	500.77002	8280.9648	8196.1504	1094.77	1091.9648	4627.1499	4042.77	8906.9648	15314.145	-2140.2051	1096.73	12193.145	-3906.2051	-1810.27	-1223.855	-1978.2051	11500.73	11496.145	14.794922	6483.73	4002.145	11214.795	9911.7305	7004.4199	20889.305	10648.83	749.41992	11864.305	7851.8301	11130.42	9989.3047	9502.8301	3032.2749	21292.98	10587.471	4736.2749	16153.98	9400.4707	639.2749	7196.9805	11277.471	15395.275	5896.9805	12484.471	1069.105	-3597.7598	1239.3252	2912.105	12296.24	8480.3252	12241.105	-4087.7598	3584.3252	14360.105	-1226.7598	1602.3252	1883.105	7753.2402	6797.3252	12561.385	1779.4854	-1255.8452	8337.0049	-606.56543	-3840.6553	1958.0049	7715.4346	6192.3447	13913.005	-1320.5654	5248.3447	2401.375	10540.32	7744.6851	10574.375	2045.3198	661.68506	10963.375	4980.3198	8963.6855	3940.03	9736.7051	9336.7451	17784.029	2265.7051	-1777.2549	8969.1543	4435.4448	10939.68	11140.154	4521.4448	5320.6802	9674.1543	3200.4448	4879.6802	1830.9902	7784.8447	6203.5752	3625.9902	5494.8447	5758.5752	6377.5752	31082.625	18328.141	12464.575	2990.625	2176.1401	3552.5752	14071.625	9767.1406	11930.575	3702.625	7678.1401	1023.5752	7159.625	7182.1401	3190.4951	4962.9199	4622.4248	3021.4951	5316.9199	2470.4248	15939.725	-102.75488	-3856.3555	16509.725	2238.2451	-4841.3555	2960.7251	14688.245	1129.6445	21000.725	5406.2451	10818.645	6361.9399	5284.9697	3231.5996	3548.7	20689.635	17653.346	281.51514	937.20996	-2474.1699	23076.516	2846.21	-1755.1699	3794.5151	19182.211	9844.8301	7096.5151	25385.211	10833.83	-473.25977	23042.34	8351.7852	11634.74	8361.3398	11141.785	-502.25977	17792.34	6870.7852	3038.7402	15417.34	5171.7852	10778.74	3762.3398	1638.7852	4108.0898	18680.539	8093.4902	3643.0898	18126.539	6082.4902	13485.09	1020.54	-2844.5098	8711.0898	3321.54	12824.49	-1792.7695	10225.59	915.75	2881.2305	19727.59	12960.75	-3177.7695	14523.59	12976.75	-2929.7695	8282.5898	8837.75	-1683.7695	10625.59	11936.75	14971.23	4466.5898	10601.75	4877.4648	15254.26	18885.805	6673.4648	16762.26	10070.805	2300.4648	14826.26	4755.8047	9137.4648	1672.2598	6245.8047	17214.684	871	1728.1904	7024.6846	16025	426.19043	18861.684	-28	2883.1904	2584.6846	18517	11636.19	14423.63	4035.25	4939.1201	19666.629	1195.25	2120.1201	16005.63	-49.75	545.12012	1203.6299	10671.25	5520.1201	16457.629	9812.25	8376.1201	5185.6299	21686.25	14288.12	4688.6299	13278.25	7112.1201	3599.6299	13715.25	3835.1201	9344.6299	2544.25	4931.1201	834.37012	18264.871	6429.3799	2275.3701	20086.871	6500.3799	-569.62988	14077.87	6330.3799	-1292.6299	23361.871	18405.379	854.6001	1413.5752	-3741.9102	-2422.3999	14052.575	4455.0898	1108.6001	12267.575	7121.0898	5651.6001	14096.575	5148.0898	3659.6001	11126.575	4687.0898	3361.6001	13507.575	7439.0898	5015.4648	18336.391	19304.115	15732.465	3856.3901	524.11523	14540.465	6250.3901	7241.1152	1717.8149	23552.48	9637.3301	10	10	10.250001	17818.039	542.36035	716.45508	-327.95996	20444.359	7996.4551	2840.04	12069.36	8508.4551	4399.04	6308.3604	7971.4551	21858.795	3909.6499	-6238.7305	1319.7949	13846.65	5467.2695	16348.405	3994.9248	-8649.4453	8304.4053	2145.9248	-6112.4453	915.40527	20418.926	-1707.4453	13105.405	6441.9248	5567.5547	4195.5303	15905.765	7014.1299	3185.9502	21162.105	14288.51	28.950195	18750.105	8055.5098	1800.9502	14810.105	6014.5098	2547.9502	13489.105	8203.5098	11609.65	2253.7002	-879.46973	5469.6499	14870.7	6969.5303	11039.65	3080.7002	-2378.4697	3506.6499	14726.7	9915.5303	8346.9004	-171.72461	12981.135	-1542.1001	5233.5596	8115.1602	11429.225	4747.875	1575.0449	16399.225	5702.875	348.04492	5570.2251	16189.875	7639.0449	2472.2251	7874.875	10083.045
7080.585	20398.445	11649.455	2933.585	8442.4453	8508.4551	2961.585	8098.4448	8714.4551	298.58496	11596.445	6470.4551	6924.6001	18297.385	12290.01	4530.6001	16252.385	12513.01	10654.6	7596.3848	16802.01	14935.6	-1871.6152	-2081.9902	16251.6	1607.3848	12079.01	2406.6001	11635.385	7754.0098	6130.02	18599.955	11294.565	20347.02	6557.9551	2783.5654	16138.02	5832.9551	9084.5654	5107.02	22173.955	14350.565	9649.0195	5781.9551	13943.565	6299.02	10863.955	10127.565	2776.02	8172.9551	10442.565	14457.02	2247.9551	3536.5654	2495.5952	22941.516	9933.4502	328.59521	10692.515	9017.4502	12046.596	4457.5146	9426.4502	3702.5952	16139.515	10603.45	4941.5952	15856.515	5452.4502	12127.596	989.51465	1888.4502	-1380.4048	8392.5146	6943.4502	516.59521	13298.515	5323.4502	15363.029	-1710.5254	-1874.0547	6413.0298	10731.475	5681.9453	5510.0298	3875.4746	13714.945	-305.97021	715.47461	1148.9453	2673.8101	8830.9102	8705.4404	297.81006	24164.91	7300.4404	272.81006	10599.91	8741.4404	5352.8101	14057.91	10754.44	14803.705	-97.530273	4508.2451	5144.7051	5693.4697	10869.245	5855.98	16070.83	9749.9453	3964.98	15198.83	11119.945	7527.98	140.83008	7997.9453	1888.98	6588.8301	6236.9453	-165.02002	662.83008	7419.9453	5373.3101	25558.24	7196.335	6465.3101	14021.24	9656.335	17406.215	182.19043	-2157.54	2674.2148	10001.19	7274.46	11307.215	2973.1904	14589.46	4410.4502	7190.585	9247.0146	856.4502	7051.585	1729.0146	1527.4502	-60.415039	4583.0146	475.14502	10036.41	8610.4951	13016.154	4773.8252	2484.2305	8290.1543	4247.8252	10285.23	4635.1548	10974.825	8883.2305	1165.2798	10697.925	6760.2402	-1866.0449	11905.21	9561.5898	3779.73	16995.795	10228.29	2544.73	6288.7949	5013.29	4491.73	11835.795	9027.29	7552.73	4881.7949	7919.29	10155.96	43.230469	1702.7549	1506.3599	13862.57	5215.25	11475.359	2909.5698	-352.75	3513.2949	7936.5703	8611.1348	3118.4502	18725.555	12838.115	2069.4502	17293.555	11559.115	14176.45	4091.5547	14097.115	-1993.5498	11865.555	4444.1152	22163.439	4524.125	8598.835	849.98486	14440.609	8593.5156	3196.9849	20535.609	11095.516	15494.984	7225.6099	8800.5156	381.98486	25303.609	12855.516	5113.5449	17382.469	14835.175	8739.5449	587.46973	13201.175	17044.545	496.46973	11939.175	12673.545	-524.53027	8191.1748	1233.5449	1012.4697	5773.1748	-49.455078	9244.4697	9654.1748	22608.82	8216.9141	-973.15625	12647.82	6284.9141	-3447.1562	2557.8203	4116.9141	-6010.1562	1498.75	27069.58	2611.0293	4932.75	17766.58	11127.029	16821.594	-3869.6543	6206.6641	3651.5947	14168.346	-2336.3359	5465.8203	19834.305	16380.045	1468.8203	18751.305	18531.045	5376.8203	13981.305	13434.045	1753.8203	10796.305	11551.045	5122.8203	16002.305	19574.045	3353.6602	15774.971	15780.02	1828.6602	11731.971	4826.0195	5899.4053	24162.91	-3183.1543	6781.4053	12081.91	11700.846	6845.8896	23142.676	8995.7109	6141.8896	24260.676	3108.7109	9321.8896	21100.676	8008.7109	7593.8896	18389.676	5809.7109	2146.9004	16337.596	16326.35	951.90039	11384.596	17293.35	-1555.0996	8363.5957	9166.3496	635.03027	9880.9951	9342.4297	7871.6299	13605.795	11871.875	12860.63	5474.7949	6910.875	2621.5146	15188.73	14587.105	1363.585	47788.453	15931.27	3753.1348	38222.559	20268.16	11211.135	2906.5601	2446.1602	8498.1348	2681.5601	-2217.8398	1699.1348	20561.561	12710.16	11769.135	2610.5601	-620.83984	1430.1348	20338.561	9516.1602	8328.1348	1018.5601	-563.83984	2570.1348	16335.561	13558.16	-1454.8652	15514.561	5502.1602	-26.865234	13665.561	9189.1602	9011.0156	8853	-4296.1846	8505.0156	5669	4232.8154	1461.895	12061.205	6511.9551	4359.2402	17592.811	7166.125	14473.24	4630.8101	1126.125	8512.2402	8541.8105	1358.125	4966.2402	21101.811	6127.125	6330.2402	15673.811	7259.125	17625.24	14591.811	13373.125	22587.871	4414.9102	7250.4399	5847.8701	15741.91	14266.439	6778.8701	18962.91	18633.439	20279.871	6068.9102	15825.439	9528.8701	12944.91	11188.439	6641.8701	23405.91	16022.439	20784.871	5498.9102	15387.439	674.14014	10995.225	8105.79	5222.4053	7349.6201	1039.04	2068.4053	8291.6201	7316.04	13017	-939.58496	4237.2549	-23	16328.415	9057.2549	6776	9136.415	13158.255	16584.939	3778.1699	2617.0254	4405.9399	19923.17	11726.025	2349.9399	11875.17	4427.0254	1552.4751	13675.775	11283.455	4421.4751	19457.775	12898.455	4134.4751	9638.7754	10628.455	17902.441	9132.1348	-3682.5547	2942.4404	16312.135	8601.4453	-1466.5596	22402.135	7004.4453	-817.55957	20051.135	9018.4453	8145.4404	5547.1348	-11.554688	902.44043	12172.135	13541.445	-1313.5596	13107.135	10526.445	4859.0254	30695.955	15514	19983.025	8415.9551	3378	14832.025	9174.9551	13202	4319.0254	14457.955	11810	15029.88	3846.8398	-560.875	3370.8799	20623.84	11433.125	10103.88	2475.8398	-1661.875	11894.88	2470.8398	2238.125	5990.8799	20054.84	13104.125	17949.879	3140.8398	1456.125	-2470.1201	23463.84	8251.125	3963.8799	26186.84	12536.125	15018.88	29567.84	14472.125	6158.6499	26497.395	21108.529	18649.65	2155.3945	3556.5298	3395.6499	15829.395	12815.529	6096.6499	26705.395	11725.529	3852.1299	24898.285	10873.545	583.12988	10508.285	8171.5449	4738.1299	-2090.7148	975.54492	4224.1299	11388.285	6753.5449	5829.02	19818.145	10546.865	18009.02	-735.85547	1943.8652	15361.66	4893.375	-4137.0752	20256.285	2381.3799	213.04004	17709.285	2628.3799	9202.04	8429.2852	136.37988	55.040039	7327.4849	19054.42	10859.76	14722.484	1982.4199	6196.7598	26368.561	7539.4404	1124.2549	7891.5601	25601.441	9260.2549	7311.5601	22997.441	10033.255	8009.5601	23949.441	5358.2549	3896.5601	23203.441	6559.2549	2579.5601	24367.441	21875.254	46897.699	24009.68	29914.016	8310.7002	28667.68	8686.0146	-2030.6445	7003.5996	7301.1758	7328.895	27551.57	16899.801	1914.895	14215.57	8075.7998	21631.895	1805.5703	8772.7998	17955.895	22221.57	14098.8	4023.895	18316.57	17932.801	5891.895	18699.57	22179.801	10076.895	17971.57	17591.801	16677.895	4331.5703	12321.8	11096.13	20605.395	18497.344	3009.1299	4325.3945	9139.3447	4137.1299	7441.3945	16150.345	2498.1299	5858.3945	21368.344	16434.129	1509.3945	12868.345	-3426.8701	-2792.6055	19354.344	3852.4502	25802.135	14130.275	725.4502	15488.135	15490.275	4202.4502	21179.135	11642.275	15455.45	7689.1348	28644.275	15468.45	9265.1348	10936.275	16549.449	4688.1348	3531.2749	11075.45	5953.1348	14587.275	5420.4502	2519.1348	11269.275	18426.039	1711.5146	7612.835	12597.785	217.42969	1961.2803	-27.214844	10686.43	6167.2803	5904.7852	17421.43	10810.28	20286.625	4613.1348	3804.3096	4697.625	18378.135	12530.31	1730.625	17617.135	14679.31	26773.625	4795.1348	10642.31	14232.625	884.13477	7695.3096	28032.625	12843.135	12293.31	13256.625	3754.1348	11217.31	-377.92969	21213.75	16945.664	20665.07	6353.75	16596.664	16742.379	7736.9502	11509.455	12284.38	852.9502	-5331.5449	14798.38	3191.9502	-1649.5449	18925.379	5153.9502	3414.4551	-3642.0898	7120.9697	3027.4551	7125.7549	2391.9453	8400.3799	3686.7549	9136.9453	7315.3799	13490.695	2937.3301	972.45996	2718.6951	14148.33	8570.46	6132.6953	2449.3301	853.45996	22840.939	3225.8052	2763.6299	17370.939	3695.8052	3041.6299	4383.9399	20892.805	9320.6299	5187.9399	20977.805	7508.6299	1456.9399	13561.805	11132.63	14416.939	9654.8047	9379.6299	1964.9399	26009.805	10919.63	8694.9395	4902.8052	13145.63	10836.025	2222.4648	-2849.165	5846.0249	13217.465	6493.835	2343.0249	15459.465	7128.835	407.0249	9433.4648	7634.835	9746.0254	1420.4648	8465.835	12284.939	4408.9048	-2177.0703	12752.939	3291.9048	-1711.0703	3806.4451	12151.346	9899.8906	20213.445	6549.3452	9622.8906	11969.525	799.95508	832.43994	11797.525	7709.9551	9273.4395	-567.4751	2468.9551	10159.439	782.56006	25906.83	6504.665	609.56006	1603.8301	6383.665	9346.5605	2483.8301	-1250.335	5892.5601	5596.8301	4730.665	11508.59	2127.6401	-344.18506	8725.5898	335.64014	-1581.1851	-1998.4102	1899.6401	13530.814	9308.5898	4218.6401	4319.8149	3919.5898	14999.641	9914.8145	9385.2451	18800.52	8319.5498	-1339.7549	9826.5195	5947.5498	9639.2451	9180.5195	10055.55	497.05957	22197.445	9208.3047	-498.94043	14022.445	4073.3052	-2313.9404	8619.4453	8015.3052	7042.0596	4171.4453	9586.3047	1829.0601	-951.20508	883.95996	3363.0601	16679.795	11212.96	13654.061	1203.7949	1785.96	10973.061	-149.20508	2398.96	602.06006	10104.795	7470.96	11004.92	-267.94531	-1656.4951	8301.0352	990.53516	1706.1899	1502.0352	10538.535	11832.189	11038.035	2363.5352	7623.1899	89.615234	8868.6602	7913.0898	9876.6152	-355.33984	-3150.9102	8462.6152	2892.6602	4673.0898	3943.7151	14233.016	6650.3101	16632.715	2205.0151	1225.3101	8579.9648	4643.0352	11971.505	10428.965	5893.0352	9651.5049	7832.9648	2187.0352	9558.5049	3039.0552	11587.2	10405.734	4269.0552	9933.2002	9985.7344	8566.7646	29777.84	8988.4053	13450.765	5601.8398	-563.59473	5457.7646	13722.84	10533.405	11010.765	5327.8398	7190.4053	1966.7649	10196.84	3755.4053	2846.125	469.66992	366.25488	5302.125	-772.33008	348.25488	16522.715	3985.5952	3897.0596	15330.715	2818.5952	1069.0596	5115.7148	14585.596	5847.0596	20926.715	9187.5957	13397.06	3548.7451	2477.0547	7100.4805	2214.1299	20835.08	14504.98	432.875	-354.19482	-1229.0601	12124.875	1510.8052	-439.06006	2079.875	17263.805	10851.939	4613.875	20882.805	7692.9399	2399.1152	22750.555	8392.6406	13185.115	4240.5552	8395.6406	-1374.8848	15208.555	10111.641	3803.1152	14482.555	6598.6401	13973.115	3046.5552	533.64014	4279.105	19207.215	12838.404	2928.105	15916.215	6251.4048	10444.105	1665.2148	1275.4048	9338.1055	4661.2148	17260.404	7286.1797	-4619.1904	-3283.1748	3560.1797	16866.809	6517.8252	-2288.8203	7280.8096	6305.8252	1866.1797	11827.81	4247.8252	521.17969	9715.8096	8725.8252	15624.18	1477.8096	4407.8252	2229.0254	15923.11	26708.809	5627.0254	13176.11	11502.81	4492.0254	2620.1104	8841.8096	6660.0254	1270.1104	6637.8096	20240.6	3507.9702	-2215.3896	25026.6	1818.9702	-5167.3896	19409.6	2487.9702	-1012.3896	1501.5996	24325.971	2470.6104	16552.539	5665.2549	4403.0098	21320.539	1975.2549	-3343.9902	15458.54	-2835.7451	-1446.9902	2416.54	9881.2549	5688.0098	11783.54	14549.255	7405.0098	6066.54	15899.255	13705.01	3467.54	7596.2549	6781.0098	13564.54	7309.2549	6011.0098	11734.54	3804.2549	4063.0098	2638.3149	19354.691	5430.2207	3938.3149	16921.691	4920.2207	1835.3149	17099.691	-1561.7793	7849.3149	9600.6904	-4331.7793	998.81006	-1340.4805	-912.9502	-1435.1899	11696.52	4919.0498	2261.8101	11712.52	5837.0498	-164.18994	16406.52	5486.0498	2237.8101	15253.52	5513.0498	4431.8101	15228.52	8418.0498	1612.75	29128.961	10010.8	14225.75	3091.96	2535.7998	9684.75	4686.96	11589.8	2763.6602	19392.975	11403.29	10.500001	10.500001	10.750001	13370.225	4293.2549	1006.5303	1766.2251	31688.254	6233.5303	2603.2251	17985.254	7653.5303	3715.2251	15243.255	9461.5303	23050.029	2316.2051	-2008.5654	4381.0298	12724.205	4649.4346	20573.914	1359.1748	-50.174805	9804.915	-1162.8252	1496.8252	3812.915	15241.175	9199.8252	16298.915	3369.1748	12365.825	3109.4448	14326.465	8507.8652	644.29004	16903.74	10345.925	-2399.71	19043.74	8859.9248	-2003.71	14635.74	4150.9248	10.290039	17391.74	5029.9248	14002.895	1472.9902	1428.6548	4907.895	6976.9902	15494.654	5776.895	874.99023	3203.6548	3902.895	10820.99	8655.6543	7393.98	1955.6699	7541.3652	3308.0898	5632.8555	4131.4004	14760.195	2550.415	233.14453	18940.195	3630.415	-641.85547	5886.1948	15235.415	9588.1445	3016.1948	6582.415	7022.1445
3159.4248	16328.88	8588.3252	1129.4248	8847.8799	9658.3252	1431.4248	13276.88	6401.3252	-468.5752	10621.88	5549.3252	79.275391	22164.676	7089.8047	-471.72461	22270.676	7313.8047	3756.2754	14064.675	13116.805	9830.2754	1545.6748	-5473.1953	8780.2754	8355.6748	9137.8047	-2414.7246	16501.676	4707.8047	9703.8701	12257.7	15739.766	24423.871	-309.2998	3018.7651	12600.87	4963.7002	13395.766	14016.87	6084.7002	14766.766	11588.87	912.7002	12792.766	4950.8701	6064.7002	9026.7656	5122.8701	7359.7002	10204.766	11697.87	-3975.2998	3563.7651	4154.2051	27068.82	13096.675	150.20508	15852.82	10888.675	-328.79492	8587.8203	9396.6748	15534.205	20017.82	11764.675	2179.2051	15540.82	8155.6748	11536.205	4302.8198	2527.6748	-1667.7949	12219.82	6379.6748	-357.79492	14581.82	9914.6748	18716.555	3362.2349	-4332.71	7314.5552	15542.234	517.29004	6910.5552	7022.2349	4506.29	1571.5552	6441.2349	-599.70996	3958.3799	6028.1348	7633.5947	1691.3799	21997.135	8927.5947	-105.62012	5951.1348	10717.595	5044.3799	5931.1348	12442.595	14568.775	3001.3999	-138.34961	4928.7749	13042.4	6324.6504	5602.2598	18094.574	10770.61	2472.2598	15955.575	9576.6104	6544.2598	4795.5752	6567.6104	245.25977	9782.5752	6443.6104	-2428.7402	2853.5752	4152.6104	1202.1504	20078.066	9542.0703	-2288.8496	11752.065	5378.0703	18358.26	1924.1948	-238.51953	5440.2598	12320.195	9547.4805	11261.26	6958.1948	8574.4805	-663.50488	9237.3896	8756.8154	-3049.5049	12834.39	3342.8154	-2559.5049	7184.3896	5280.8154	954.50977	10359.03	8792.6201	13783.34	6172.8198	6820.52	3586.3398	4508.8198	14467.52	4878.3398	9405.8203	12177.52	745.14014	6198.8652	6198.2051	3113.7949	8376.6104	10232.535	3030.5552	18132.586	13640.425	1433.5552	4393.585	9507.4248	5703.5552	10981.585	11203.425	4426.5552	1452.585	8329.4248	3781.5	2414.0146	4147.9502	3248.96	16800.801	4825.2451	10259.96	1180.7998	-1875.7549	3897.75	4865.7148	8977.4551	5050.2949	25386.66	15650.185	5098.2949	20400.66	11525.185	18603.295	5773.6602	13521.185	1390.2949	9317.6602	7031.1846	18051.211	3282.3652	9598.6348	3685.54	11172	6764.5195	4889.54	22455	8760.5195	13441.54	8997	11216.52	2191.54	28795	7892.5195	7040.2949	15422.785	11139.21	13016.295	4405.7852	6312.21	16492.295	5841.7852	4818.21	10837.295	4607.7852	5777.21	2937.2949	4594.7852	3343.21	3303.2949	12636.785	7628.21	30036.34	7326.4492	7427.3398	21243.34	4145.4492	-6138.6602	21333.34	6282.4492	-748.66016	4592.9648	29131.895	8137.4141	8352.9648	14210.895	12374.414	18209.734	986.57031	3882.8555	9018.7354	10079.57	-7304.1445	-2869.7998	10746.436	5440.8809	-3674.7998	7212.4355	10521.881	-595.7998	10992.436	12126.881	-3824.7998	5399.4355	11195.881	-1235.7998	4230.4355	11153.881	539.08008	15422.689	13395.551	2736.0801	11774.689	9842.5508	1582.9854	3737.8281	8554.3555	3630.9854	-2645.1719	20501.355	3380.2354	21407.051	7847.0703	7064.2354	21886.051	7690.0703	7987.2354	23982.051	8518.0703	5730.2354	21751.051	6985.0703	6416.4297	17703.285	12723.859	4510.4297	17844.285	11820.859	4454.4297	10042.285	3833.8594	-529.5	18353.615	11877.105	3249.0898	16946.775	10320.211	9126.0898	12938.775	11681.211	941.6748	9170.3145	13663.42	1314.1949	35989.758	17993.904	15476.01	9086.25	14988.98	-3749.9902	1653.25	7067.9805	4778.0098	1381.25	-3022.0195	416.00977	17646.25	6888.9805	9985.0098	701.25	-3458.0195	9695.0098	5471.25	-3285.0195	4059.0098	-547.75	-988.01953	-532.99023	18558.25	11604.98	-2780.9902	16577.25	4405.9805	3760.0098	2550.25	7763.9805	12974.52	3986.8452	-1677.7754	6265.52	5097.8452	7310.2246	2068.54	13933.41	4238.54	5482.8999	16622.805	5844.2002	15753.9	2437.8052	-983.7998	10280.9	1385.8052	73.200195	5381.8999	17741.805	4450.2002	5945.8999	10613.805	7109.2002	14042.9	8473.8047	11732.2	23483.83	970.9502	2553.0752	6000.8301	16250.95	11917.075	3441.8301	20991.949	14746.075	17402.83	3080.9502	12170.075	7430.8301	14691.95	11643.075	6169.8301	21457.949	10201.075	19095.83	1573.9502	13640.075	-682.68506	7592.3799	-5078.3242	15686.215	2378.0898	2020.0898	7896.2148	8420.0898	9024.0898	14954.145	3129.0654	2027.6504	5743.145	14714.065	10687.65	17338.145	6057.0654	8504.6504	18363.801	3095.0498	3877.3301	5872.7998	25430.051	12512.33	4562.7998	12612.05	5542.3301	-3023.7451	13871.355	11440.05	3586.2549	13135.355	3927.0498	-3600.7451	12269.355	9402.0498	21063.199	6193.0596	1889.1299	10062.2	16076.06	15386.13	4194.2002	19068.059	9194.1299	3057.2002	16699.059	13776.13	9899.2002	-380.94043	4680.1299	4742.2002	7303.0596	12862.13	3165.2002	10193.06	12753.13	8213.7754	27023.145	13594.73	23097.775	4202.145	-1230.2695	22895.775	9741.1445	10750.73	7020.7749	13483.145	12040.73	11662.14	954.60547	-3436.0195	1807.1396	16157.605	11636.98	-2241.8604	-3628.3945	-3816.0195	11910.14	-1824.3945	582.98047	5727.1396	18773.605	8978.9805	13610.14	-261.39453	-2037.0195	2104.1396	14761.605	10212.98	3637.1396	22004.605	9193.9805	13158.14	28041.605	9158.9805	7115.8252	32990.328	19331.51	19963.824	6635.3301	4694.5098	1758.8252	22571.33	6053.5098	2429.8252	23239.33	10432.51	4303.5703	16751.066	8303.7148	2202.5703	9888.0654	8121.7148	7736.5703	-3918.9346	2474.7148	7633.5703	11704.065	9703.7148	5992.1201	23542.219	7664.8652	17964.121	104.21973	817.86523	17650.859	5064.8701	3804.1499	16173.385	3321.4102	-3402.0098	21787.385	6094.4102	5275.9902	3144.3848	2770.4102	-3674.0098	6848.3501	19648.781	375.78516	23036.35	2530.7803	4814.7852	21255.836	5188.3398	-263.79492	5745.835	21873.34	6845.2051	10836.835	22802.34	6244.2051	9871.835	21223.34	4348.2051	11627.835	8907.3398	2915.2051	2069.835	17521.34	19690.205	40081.922	27164.43	19868.199	5069.9199	24978.43	11168.2	10374.561	-4072.2598	9237.7695	11788.984	36671.195	17701.969	1544.9849	19765.195	7153.9697	9157.9844	7934.1953	8000.9697	14748.984	33466.195	16433.969	3906.9849	20616.195	12150.97	5608.9849	21220.195	26129.969	7888.9849	25443.195	17723.969	14418.984	7528.1953	14392.97	121.58008	27129.699	26917.695	-1038.4199	11107.7	18360.695	3573.5801	15965.7	16995.695	458.58008	12148.7	25473.695	12688.58	5156.7002	16534.695	-4422.4199	4423.7002	14048.695	6598.1548	22904.475	12975.32	1888.1548	11679.475	7722.3203	5011.1548	18929.475	6867.3203	15839.154	3774.4746	14074.32	19702.154	4462.4746	7126.3203	13824.154	3491.4746	275.32031	15094.154	7504.4746	10899.32	7405.1548	43.474609	7073.3203	17694.16	7711.5898	2122.4297	13828.045	4555	1456.0254	2546.0449	19997	8966.0254	4961.0449	25118	7387.0254	19043.195	5330.6055	4488.6602	2762.1953	24425.605	13496.66	2695.1953	23824.605	13858.66	17835.195	9484.6055	13490.66	11137.195	6348.6055	10142.66	30097.195	10336.605	10350.66	11543.195	7967.6055	9583.6602	5869.52	20565.859	15527.475	25786.52	8537.8604	22196.475	17835.766	2777.3398	11751.065	15491.766	-1051.6602	-4970.9346	20885.766	21.339844	-1123.9346	25235.766	2540.3398	4085.0654	1251.905	9055.0605	6486.2148	1731.7251	4921.6802	9365.8555	4677.7251	19385.68	10842.855	14713.75	2098.175	1814.165	4463.75	14507.175	13152.165	9806.75	2955.175	1402.165	21530.949	4680.8252	-95.334961	16156.95	5102.8252	-45.334961	1567.9502	16063.825	7223.665	-1020.0498	19774.824	6561.665	-1077.0498	15876.825	10230.665	8557.9502	10061.825	9730.665	-2495.0498	21339.824	8933.665	2342.9502	3138.8252	9343.665	10266.115	4070.7349	2111.5952	3128.1152	15035.734	9339.5957	2995.1152	20896.734	10487.596	-1548.8848	11356.734	8260.5957	9494.1152	4021.7349	9732.5957	17384.07	3579.9902	-832.08496	17166.07	1594.9902	-367.08496	1379.27	12984.1	2028.54	17309.27	5850.1001	7232.54	10916.54	75.694824	1006.5049	10752.54	3800.6948	11599.505	-1.4599609	2893.6948	11980.505	1910.3999	26389.449	8300.665	-975.6001	2107.4502	11266.665	8099.3999	1620.4502	1616.665	6182.3999	3267.4502	9585.665	12236.016	1920.96	890.6748	13108.016	2566.96	-555.3252	-353.98486	4228.96	12092.675	10160.016	3724.96	5478.6748	4901.0151	18981.961	7553.6748	5831.96	19228.904	10045.545	-782.04004	14272.904	8022.5449	11342.96	9707.9043	8097.5449	4016.355	24189.809	10697.971	595.35498	12448.81	6584.9702	-288.64502	5129.8096	11578.971	11591.355	1478.8096	8014.9702	-1599.8101	-294.41504	379.49023	2340.1899	20216.586	10058.49	7445.1899	2067.585	2812.4902	-303.81006	1444.585	2524.4902	107.18994	13516.585	7772.4902	16002.475	-1808.8848	1037.6602	9627.0645	840.95508	583.74023	1171.0649	10848.955	9115.7402	10400.064	2907.9551	8390.7402	2858.29	13397.7	9697.8906	10773.29	3329.7002	13.890137	9342.29	4723.7002	7990.8901	1847.1152	11282.23	8324.3301	9402.1152	1441.23	-647.66992	21532.004	6025.5049	10748.96	12252.005	6276.5049	8695.96	9319.0049	4739.5049	8429.96	2666.3101	14863.62	10851.205	3783.3101	13149.62	10526.205	5530.2749	27718.059	15179.939	9116.2754	431.05957	2183.9399	2224.2749	11518.06	10430.939	8721.2754	-573.94043	13854.939	-1333.7251	4401.0596	6940.9399	4695.3999	5233.1201	4462.9702	2761.3999	4793.1201	4165.9702	12172.5	2083.4102	-1490.7402	12167.5	-457.58984	-1127.7402	2659.5	9619.4102	4215.2598	18961.5	4293.4102	14238.26	1907.0801	13841.475	9947.1445	3860.8149	12382.1	14352.795	-262.27002	660.12988	877.39014	11322.73	2589.1299	698.39014	2863.73	20034.129	15764.391	3816.73	21438.129	7507.3901	-558.41504	22168.115	8729.4053	9987.585	6194.1152	9425.4053	-563.41504	14865.115	7007.4053	2449.585	15368.115	5567.4053	10523.585	2987.1152	-928.59473	5725.4102	10678.465	6451.1348	2283.4102	18332.465	5163.1348	13342.41	-4158.5352	-1476.8652	8608.4102	-111.53516	14581.135	7922.7451	-1891.6201	-3677.3799	6789.7451	19441.379	11539.62	878.74512	16138.38	3024.6201	2120.7451	8755.3799	5959.6201	1538.7451	4411.3799	11772.62	18014.746	1053.3799	5077.6201	3844.79	17217.836	27453.84	5236.79	17090.836	12885.84	6221.79	2585.835	7447.8398	5943.79	1530.835	9452.8398	21803.199	795.11523	-461.73535	20784.199	-4.8847656	-4183.7354	19091.199	532.11523	-1775.7354	1072.2002	13870.115	8708.2646	12982.55	2279.5254	4647.7051	20077.551	332.52539	-2505.2949	12509.55	-3743.4746	-3257.2949	-120.4502	8402.5254	7648.7051	13401.55	3606.5254	13396.705	7280.5498	14148.525	10369.705	1821.5498	9189.5254	4760.7051	12919.55	3038.5254	6099.7051	11462.55	1294.5254	3834.7051	-527.78027	20101.9	6116.9053	-230.78027	18097.9	2923.9053	-3530.7803	9947.9004	2001.9053	9941.2197	1849.9004	1283.9053	2873.3452	-44.625	1084.0098	722.34521	12561.375	8772.0098	3032.3452	15746.375	8888.0098	-497.65479	15382.375	8158.0098	1235.3452	13667.375	8229.0098	4376.3452	16863.375	9429.0098	6698.0547	6726.1699	911.08008	12004.055	5279.1699	2068.0801	7485.0547	5106.1699	7727.0801	844.56494	18129.99	7215.9199	11.000001	11.000001	11.250001	10862.705	2214.9297	-3808.0547	-49.294922	21351.93	2900.9453	2879.7051	14129.93	972.94531	4935.7051	11582.93	6353.9453	22266.484	4817.4199	-5300.7998	2235.4849	12441.42	4833.2002	19099.955	2230.2354	-3944.2051	9021.9551	648.23535	-2623.2051	2440.9551	11295.235	8265.7949	15093.955	4892.2354	5804.7949	3415.1299	10628.61	2418.3252	1288.0352	10196.48	9914.46	1914.0352	7308.4805	6245.46	905.03516	4756.4805	3089.46	5452.0352	6710.4805	6418.46	9199.2246	4070.6201	1148.0752	-289.77539	14778.62	12177.075	4783.2246	2347.6201	-1825.9248	921.22461	12368.62	7535.0752	7917.46	1457.5049	14270.045	1451.2852	6099.335	1766.2197	10337.75	2624.46	-2138.9297	17664.75	5606.46	650.07031	2299.75	14055.46	7486.0703	520.75	7335.46	3762.0703
4336.77	17703.336	14601.04	2688.77	8991.335	13479.04	1031.77	14469.335	9879.04	-767.22998	8366.335	7339.04	6769.7251	18781.34	10136.99	1481.7251	19095.34	8325.9902	7015.7251	11902.34	11191.99	15242.725	-2729.6602	-3837.0098	15641.725	1802.3398	9323.9902	2492.7251	14129.34	8854.9902	7826.5151	15208.55	11902.605	18007.516	4768.5498	4124.6055	12204.516	7528.5498	11054.605	20231.516	9259.5498	9172.6055	7782.5151	5787.5498	12214.605	3767.5151	14723.55	9865.6055	224.51514	10944.55	10449.605	9814.5156	1248.5498	1802.6055	5.3398438	22785.715	10732.455	-1199.6602	9832.7148	6810.4551	-959.66016	1566.7148	7448.4551	1870.3398	20565.715	5900.4551	2974.3398	13274.715	6873.4551	8885.3398	2398.7148	770.45508	-1551.6602	5816.7148	3498.4551	716.33984	8563.7148	2023.4551	14995.811	2771.6899	-10415.176	13250.811	9545.6895	-1088.1758	5210.8101	7525.6899	1684.8242	696.81006	12577.689	-4301.1758	264.25977	10457.29	3145.0146	621.25977	22084.289	7053.0146	-221.74023	8291.29	5413.0146	2699.2598	12292.29	11035.015	10865.59	2959.25	327.33008	5709.5898	8502.25	6861.3301	3609.96	19098.34	11703.865	1378.96	21722.34	10845.865	6581.96	3655.3398	8183.8652	-1684.04	8101.3398	8881.8652	-1724.04	5254.3398	8319.8652	3748.3999	18355.234	2132.7451	1038.3999	13073.234	3020.7451	13126.18	-430.12988	2530.1699	5948.1802	13555.87	12632.17	12535.18	1144.8701	11700.17	1955.1748	11722.43	1925.3242	153.1748	9627.4297	-3406.6758	2497.1748	7655.4302	-1617.6758	-803.12012	9425.6846	9743.25	11059.18	6436.4102	1415.04	9851.1797	10331.41	12134.04	1408.1802	10035.41	10223.04	4647.2749	8196.7803	6877.1299	47.724609	9095.3701	6328.4453	1799.6699	14464.815	12036.78	-1033.3301	4917.8154	9411.7803	3999.6699	10624.815	10911.78	2842.6699	609.81543	10599.78	16339.13	3752.585	2929.4453	5634.3101	16381.545	8559.1748	10777.311	646.54492	849.1748	5500.25	8573.1104	5475.1953	5631.625	19536.719	14011.135	3443.625	14735.72	13462.135	17159.625	3804.7197	15324.135	1967.625	6142.7197	6441.1348	18093.1	3432.7646	14241.766	950.00488	10101.705	3681.0049	2023.0049	23616.705	6430.0049	13606.005	3393.7051	10015.005	387.00488	23721.705	7774.0049	4603.0151	22828.199	7921.915	9583.0156	8402.2002	4278.915	14359.016	7741.2002	5227.915	15920.016	7166.2002	5261.915	641.01514	8892.2002	1005.915	782.01514	15959.2	3745.915	12403.955	23744.375	16039.4	17561.955	4968.375	6090.4004	16771.955	4218.375	3973.4004	2302.7549	26324.375	13793.311	4182.7549	19188.375	10914.311	13636.914	4526.8848	16150.141	2252.9141	18177.885	5544.1406	3396.3896	17873.965	10002.41	-1646.6104	12659.965	9547.4102	4330.3896	17530.965	10565.41	22107.391	4656.9648	12176.41	4207.3896	11277.965	9860.4102	-2230.8496	18766.445	11411.32	-539.84961	12468.445	8801.3203	2069.4502	18314.859	4049.8809	1547.4502	8858.8594	20738.881	5265.3945	15498.471	12519.68	4959.3945	15505.471	8502.6797	4681.3945	18689.471	8817.6797	3840.3945	12662.471	11181.68	2672.0654	24925.844	10859.699	355.06543	18302.844	6890.6992	-555.93457	18936.844	1946.6992	-10593.645	16520.135	17074.691	1149.6504	14722.045	12379.93	8101.6504	4398.0449	9903.9297	3609.0703	12485.6	14831.66	1633.425	38631.66	16911.316	14553.59	27004.809	15249.445	1097.5898	1486.8096	6592.4453	7697.5898	62.80957	-907.55469	4750.5898	19594.809	10497.445	13814.59	1034.8096	-3849.5547	13476.59	2277.8096	-762.55469	9754.5898	-639.19043	-538.55469	5194.5898	18156.809	6182.4453	2777.5898	18674.809	2656.4453	7888.5898	2521.8096	4778.4453	14636.865	-774.53027	-2952.1602	7756.8652	-727.53027	4239.8398	1576.7251	13321.37	7522.1953	1194.8901	16636.766	5875.7598	10998.891	3614.7651	-2508.2402	9317.8906	1506.7651	-1925.2402	4018.8901	18702.766	5744.7598	3264.8901	12726.766	4345.7598	15922.891	9635.7656	7280.7598	20704.586	5007.2451	3703.8799	1478.585	18989.246	10146.88	781.58496	17439.246	15220.88	16110.585	3249.2451	12040.88	6395.585	24653.246	2860.8799	4102.585	19409.246	9916.8799	18127.586	3546.2451	12894.88	2730.75	8586.9102	6374.0352	7783.21	4824.73	-886.40039	4987.21	5908.73	6288.5996	15952.165	3899.6699	1885.0303	4589.165	13062.67	6429.0303	17258.164	4094.6699	9688.0303	16586.74	3347.4702	1166.4551	4092.7402	24242.471	10439.455	2197.7402	12415.471	5701.4551	1080.0698	14148.735	12415.12	12730.07	2508.7354	2060.1201	646.06982	15004.735	8783.1201	18664.82	8016.9951	-2448.7051	5645.8198	16198.995	10237.295	196.81982	22687.996	5823.2949	-133.18018	19588.996	8944.2949	7970.8198	2212.9951	603.29492	3816.8198	13380.995	9518.2949	945.81982	10996.995	7592.2949	4351.9951	21194.469	9914.9902	18841.996	-1344.5303	-6172.0098	23321.996	3608.4697	4651.9902	5010.9951	19531.469	247.99023	21803.975	4256.5352	-2630.9551	4464.9751	22512.535	9459.0449	2524.9751	212.53516	-5053.9551	16535.975	2095.5352	-833.95508	7187.9751	19723.535	8102.0449	16710.975	2290.5352	-3066.9551	2183.9751	17852.535	8686.0449	9338.9746	24369.535	7781.0449	19035.975	35126.535	9903.0449	8594.415	26520.82	14609.185	19091.414	1460.8203	211.18457	2232.415	4352.8203	341.18457	7272.415	19289.82	-3031.8154	10547.035	17903.34	9816.7002	3598.0352	22578.34	6940.7002	8291.0352	-1206.6602	-2462.2998	6757.0352	14883.34	7135.7002	5073.1152	27968.6	8051.1699	18555.115	-758.40039	-818.83008	18984.195	314.2002	843.40039	17595.836	4598.9746	5999.415	14334.835	5016.9746	9400.415	3479.835	919.97461	5041.415	3461.9102	21822.16	12057.36	12866.91	2054.1602	12199.36	21753.906	4866.4248	3554.3555	2182.9053	23570.426	11181.355	8129.9053	20177.426	11097.355	3277.9053	19313.426	5997.3555	13096.905	4922.4248	7482.3555	-786.09473	20607.426	23141.355	38405.129	25096.51	19851.516	7426.1299	19704.51	10999.515	16607.051	-6512.8945	3364.6953	3800.8398	35487.797	11536.67	-1852.1602	21629.795	4857.6699	11860.84	7881.7949	5847.6699	11936.84	30643.795	12475.67	1340.8398	23069.795	9354.6699	2388.8398	17766.795	21362.67	6189.8398	19142.795	12195.67	12456.84	7513.7949	10148.67	10328.5	21500.975	23602.789	17.5	11231.975	12997.79	4856.5	13337.975	12677.79	2041.5	10170.975	17727.789	15408.5	6182.9746	11129.79	-3447.5	3726.9746	8549.79	4834.7402	28441.68	14210.825	2401.7402	16026.68	11207.825	4076.7402	24228.68	9980.8252	18130.74	9447.6797	21299.824	19887.74	7707.6802	10808.825	9391.7402	3985.6802	292.8252	13025.74	9376.6797	15673.825	5669.7402	2824.6802	11474.825	19985.975	1892.4502	897.1748	13375.77	-1431.7197	-1473.8096	-644.23047	13486.28	5933.1904	2978.7695	17213.281	9523.1904	22054.984	2102.8848	2600.9053	4784.9849	14919.885	11657.905	3043.9849	16398.885	8516.9053	20096.984	1861.8848	8368.9053	13102.984	794.88477	7901.9053	36332.984	2189.8848	8459.9053	15409.984	-32.115234	13955.905	1696.5151	14318.055	15954.265	25725.516	6418.0547	15262.265	18570.35	-2131.5059	16864.18	17483.35	-7106.5059	912.17969	22557.35	-4679.5059	554.17969	20084.35	-1418.5059	7790.1797	-2076.52	7712.21	2669.6553	1606.5449	2468.4805	13198.096	6429.5449	14844.48	14046.096	12807.86	2807.8052	984.52002	7567.8604	9396.8047	2717.52	14267.86	4420.8052	1066.52	18069.141	4493.8149	2329.8599	15371.141	5192.8149	1181.8599	3548.1401	23061.814	7816.8599	1559.1401	25101.814	9737.8594	524.14014	15653.814	9213.8594	11245.141	13110.814	7967.8599	-1050.8599	21335.814	9094.8594	6992.1401	4802.8149	9605.8594	11340.755	244.5498	2002.1699	5236.7549	11861.55	11147.17	2501.7549	16596.551	11170.17	52.754883	4357.5498	9024.1699	11574.755	1626.5498	8720.1699	16676.525	3206.0552	3290.0552	19392.525	1476.0552	2495.0552	2468.3601	7701.895	8574.4746	17330.359	5964.895	10175.475	10747.385	-1674.54	236.76514	11160.385	6083.46	7576.7651	1217.385	-2268.54	11223.766	2103.675	28228.6	9230.6895	2196.675	1689.6001	9573.6895	10333.675	723.6001	1922.6899	6951.6748	5261.6001	6953.6899	14665.24	1150.0801	129.55518	10476.24	1167.0801	-442.44482	-426.75977	2688.0801	13944.555	10750.24	3554.0801	6773.5552	2260.2402	14268.08	12310.555	5801.98	19256.945	8015.1099	3548.98	17442.945	5982.1099	15990.98	12145.945	6767.1099	4684.5498	30689.65	11835.725	2104.5498	20816.65	9461.7246	2226.5498	12113.65	11252.725	12433.55	5896.6499	10140.725	-1485.8901	-2137.085	127.41504	920.10986	13173.915	7812.415	10472.109	-1527.085	2786.415	-350.89014	340.91504	2220.415	-708.89014	12115.915	9854.415	15829.63	2305.585	1261.1001	9093.2002	-2134.3096	777.3252	3164.2002	7608.6904	10734.325	10146.2	996.69043	7779.3252	2511.2002	10847.54	10693.625	10391.2	2518.54	3364.625	8575.2002	3300.54	10221.625	-104.74023	9171.5547	12741.141	10196.26	1003.5552	1488.1401	23678.375	1284.9902	10142.875	12307.375	3086.9902	12851.875	9203.375	476.99023	9462.875	-2097.335	12334.096	6386.4951	-15.334961	9149.0957	7542.4951	7679.1851	24859.795	11742.805	14081.186	1332.7949	-2073.1953	3651.1851	11372.795	8188.8047	6924.1851	1789.7949	5165.8047	-528.81494	8716.7949	4137.8047	-632.1748	5828.665	7694.585	1018.8252	8387.665	5357.585	16031.835	2709.665	2188.8799	17009.836	1813.665	81.879883	3513.835	8179.665	5989.8799	22251.836	8101.665	13335.88	4942.8599	7332.2549	11708.29	672.48535	23587.85	10532.365	-961.4502	1223.8252	-1707.8149	11255.55	2505.8252	1075.1851	1430.5498	20879.824	9912.1855	5652.5498	20600.824	6835.1851	2080.9751	20853.195	8793.7656	11014.975	9221.1953	11904.766	81.975098	16694.195	10719.766	2165.9751	15527.195	7542.7651	10230.975	5461.1948	1116.7651	983.91504	16503.75	10140.695	416.91504	17148.75	10101.695	8554.915	1612.75	-311.30518	8459.915	2774.75	17656.695	7663.8203	-4519.0752	-3075.8398	3084.8203	13530.925	13854.16	-1557.1797	8735.9248	9933.1602	448.82031	6579.9248	5781.1602	-1108.1797	6073.9248	12524.16	14418.82	1547.9248	6806.1602	7930.9648	15956.995	22102.15	8546.9648	13584.995	9218.1504	8821.9648	3162.9951	4585.1504	7167.9648	1338.9951	6126.1504	18880.08	3047.3799	239.16016	32523.08	2872.3799	-2550.8398	18053.08	2505.3799	141.16016	-526.91992	18881.379	6259.1602	14296.715	4483.1602	5082.4551	18367.715	4176.1602	-5670.5449	13737.715	3348.1602	-3737.5449	8260.7148	6918.1602	-4141.5449	4818.7148	41447.16	12031.455	3630.7148	10183.16	13596.455	4652.7148	14367.16	5082.4551	12999.715	7740.1602	4003.4551	10446.715	4946.1602	537.45508	2876.4551	15023.13	6041.3301	3315.4551	12547.13	6046.3301	867.45508	11388.13	4029.3301	4137.4551	-4194.8701	400.33008	-313.29004	2064.0298	299.10547	-4511.29	17574.029	11092.105	-108.29004	12935.029	7317.1055	-3477.29	25147.029	9194.1055	2961.71	11070.029	6841.1055	1070.71	20342.029	8323.1055	12372.85	3750.9004	-5829.3896	11435.85	1858.9004	-4406.3896	9565.8496	2009.9004	1391.6104	3360.2002	27182.699	6457.8848	11.500001	11.500001	11.750001	13052.925	6149.9199	478.16992	-637.0752	25264.92	5101.1699	2197.9248	20953.92	7727.1699	4601.9248	12777.92	7067.1699	21084.846	1178.9297	-2029.7148	7154.8452	5246.9297	7396.2852	21912.715	4605.665	1019.79	11449.715	2456.665	1925.79	6019.7148	19682.664	12312.79	21718.715	7368.665	13942.79	-105.51514	13269.85	7740.73	3211.5649	18564.664	13272.91	3237.5649	19942.664	2235.9102	3039.5649	13871.665	6123.9102	5509.5649	15748.665	3537.9102	16013.471	4151.9902	4089.1748	5505.4702	11579.99	11871.175	11560.471	3842.9902	2806.1748	4709.4702	14131.99	13751.175	13289.35	2916.8848	14157.93	1407.9102	6826.5898	-1402.125	12074.965	2569.1348	1038.48	17802.965	3939.1348	633.47998	6521.9648	19067.135	13001.48	2921.9651	6453.1348	9897.4805
4503.9751	17509.689	9664.1904	2393.9751	8301.6895	7731.1904	2744.9751	7364.6899	4266.1904	-141.0249	8412.6895	1040.1904	3406.105	22086.545	10605.895	2282.105	23453.545	6459.8945	11679.105	7838.5449	6551.8945	11440.105	328.54492	-615.10547	13516.105	5624.5449	11578.895	3174.105	14275.545	5633.8945	5570.5352	9811.5752	18251.98	20279.535	3699.5752	5381.98	12746.535	4060.5752	13323.98	19327.535	8191.5752	13890.98	10282.535	1971.5752	16422.98	1429.5352	11642.575	11772.98	1445.5352	9779.5752	11387.98	9601.5352	1384.5752	4639.98	9422.3105	29599.34	9958.8447	3006.3101	10323.34	5987.8447	1089.3101	2331.3398	11148.845	3401.3101	15635.34	11641.845	7413.3101	11781.34	3914.8447	11965.311	2792.3398	-855.15527	-870.68994	9198.3398	6880.8447	14.310059	6863.3398	4721.8447	15681.715	5894.1602	-1580.0195	13824.715	9121.1602	8164.9805	5170.7148	10264.16	8455.9805	-703.28516	9619.1602	3204.9805	2238.7949	13170.391	7453.8555	1976.7949	22426.391	8914.8555	-519.20508	12961.391	8245.8555	3989.7949	13953.391	8301.8555	714.97021	2393.2051	5435.1348	4003.9702	8820.2051	14265.135	6980.21	17071.789	5819.21	5103.21	21318.789	3116.21	9681.21	1823.79	2486.21	3134.21	9483.79	3813.21	1362.21	3517.79	4902.21	424.20996	19459.17	7571.1001	-292.79004	12083.17	7937.1001	13407.715	-193.87012	3218.3398	2869.7148	9171.1299	13782.34	5566.7148	7677.1299	13052.34	1600.3198	8986.5801	7927.0254	-660.68018	4874.5801	2626.0254	-880.68018	5293.5801	4481.0254	3716.79	12978.82	7150.1299	18898.365	8417.3799	2276.1348	13371.365	12939.38	6507.1348	662.36523	11832.38	10001.135	897.61523	5000.0498	4529.7148	3568.99	11624.939	10027.105	953.875	16676.9	13927.88	550.875	7282.9004	8853.8799	3152.875	10316.9	8782.8799	7631.875	488.90039	11113.88	9594.3154	5664.7549	1170.9102	3755.1851	17976.254	10309.455	11990.186	1801.2549	-1564.5449	2965.1748	5671.2197	10010.215	2030.0049	18502.859	14784.855	357.00488	17328.859	15401.855	10422.005	5811.8604	13486.855	-421.99512	12655.86	6779.855	19023.699	8932.5996	9405.7803	1603.2598	1760.125	8601.7852	4719.2598	14065.125	10941.785	14670.26	-212.875	5471.7852	2987.2598	22110.125	12742.785	4396.6201	25597.711	4340.2998	9216.6201	4587.71	4111.2998	13525.62	5039.71	7960.2998	18319.621	3533.71	8739.2998	2620.6201	3841.71	1715.2998	3260.6201	14986.71	6097.2998	10129.27	12622.58	12277.045	12865.27	-4070.4199	-1151.9551	17127.27	-356.41992	3887.0449	-1644.9043	13009.369	11071.971	-368.9043	13387.369	13655.971	14080.72	2157.5742	19458.91	5355.7197	17266.574	2206.9102	5794.9102	17293.215	8909.25	1926.9102	6767.2148	18619.25	7297.9102	10854.215	10437.25	16803.91	3016.2148	9439.25	5585.9102	13082.215	12641.25	3046.3848	10751.295	17199.465	3590.3848	9017.2949	6884.4648	9224.6299	23936.32	6097.9609	6259.6299	21054.32	24279.961	3473.0146	19589.965	15982.14	3470.0146	18681.965	9742.1396	2825.0146	18650.965	13434.14	4218.0146	18384.965	12413.14	7165.46	18836.645	6949.7402	3394.46	10679.645	2744.7402	722.45996	11075.645	363.74023	-3103.8447	7898.7559	12060.66	3651.5254	21828.969	5430.5547	11883.525	11885.97	3445.5547	975.58984	14569.945	11026.93	978.22998	27404.641	18824.734	11649.465	33861.391	21006.27	1959.4648	4496.3901	11877.27	6356.4648	3664.3901	1613.27	7668.4648	18827.391	13994.27	14513.465	4272.3901	2323.27	15274.465	1385.3901	1343.27	9317.4648	4705.3901	3494.27	8078.4648	19133.391	12168.27	3042.4648	20747.391	7964.27	11187.465	6300.3901	9123.2695	9519.2402	2481.7949	-854.08984	7896.2402	7689.7949	4643.9102	4764.6748	21757.105	9787.3652	5204.9902	18998.449	3814.9648	7649.9902	3331.4502	-2992.0352	11122.99	2149.4502	-3994.0352	6547.9902	18997.449	2412.9648	7615.9902	14183.45	6389.9648	16455.99	9458.4502	11729.965	20463.654	367.96973	-2975.2803	3662.6548	14683.97	4480.7197	1733.6548	15827.97	8475.7197	13854.654	3336.9697	3455.7197	9028.6543	786.96973	-4495.2803	5879.6548	17460.969	2766.7197	18616.654	55.969727	7565.7197	2929.0098	8187.4399	5041.165	13800.13	1320.9199	524.4502	3745.1299	5513.9199	6912.4502	16000.18	4315.7949	44.790039	-485.81982	15622.795	1804.79	13455.18	2446.7949	5553.79	17222.676	2281.4697	3641.5752	3610.6748	20245.469	15966.575	3129.6748	10525.47	8248.5752	-1363.8901	13577.93	6416.4551	9486.1094	880.92969	-1511.5449	-756.89014	9508.9297	5210.4551	22552.035	5734.7402	-1149.6846	7374.0352	13012.74	9723.3154	1975.0352	21983.74	9852.3154	2620.0352	16703.74	13137.315	6942.0352	687.74023	2553.3154	2999.0352	10542.74	12839.315	2609.0352	8062.7402	11666.315	3573.3052	26907.135	17356.934	14345.305	6220.1348	1145.9346	23368.305	7603.1348	10740.935	5399.3052	22731.135	10540.935	26280.789	-2117.2148	-362.68457	993.79004	16719.785	12503.315	-1341.21	-3548.2148	-2565.6846	12102.79	-1497.2148	-574.68457	8533.79	14304.785	10382.315	12588.79	-1233.2148	1749.3154	9222.79	8093.7852	10991.315	5323.79	19502.785	12350.315	17216.789	27896.785	11610.315	9874.0898	35376.449	14434.99	20476.09	6678.4502	1113.9902	4421.0898	21290.449	4321.9902	34635.09	6410.4502	406.99023	12866.05	19894.895	5618.5352	9785.0498	14320.895	2654.5352	7957.0498	4451.895	-3667.4648	4571.0498	18192.895	2588.5352	7357.5352	27422.879	6014.2207	17378.535	6556.8799	-1766.7793	16177.859	414.17969	2748.2598	20352.336	5047.2803	-2564.8848	20540.336	3704.2803	4766.1152	11655.335	3148.2803	-1619.8848	7193.8198	27016.42	7934.3447	21619.82	10552.42	9692.3447	16959.805	2274.6602	4591.4199	8828.8047	19366.66	11180.42	11368.805	17189.66	10071.42	9617.8047	15674.66	6617.4199	17839.805	4786.6602	7083.4199	4817.8052	18169.66	24326.42	4130.585	8030.2051	21386.15	8453.585	21364.205	8863.1504	18861.42	-2579.9199	10762.26	5835.355	34320.266	18189.816	373.35498	17945.266	7168.8154	17132.355	3691.2646	7454.8154	10974.355	32767.266	13958.815	5758.355	18119.266	9160.8154	9417.3555	16513.266	19651.816	7052.355	19469.266	16985.816	17941.355	7808.2646	13802.815	7170.2754	21119.705	14328.375	977.27539	11562.705	7974.375	2687.2754	12389.705	10957.375	-413.72461	10958.705	20781.375	13080.275	5551.7051	6283.375	-4214.7246	689.70508	5068.375	6024.2798	22313.379	18189.184	3943.2798	12469.38	12633.185	5507.2798	20696.379	9681.1846	18202.279	6228.3799	18191.184	21116.279	8567.3799	10003.185	12975.279	819.37988	116.18457	12567.279	8693.3799	13278.185	6870.2798	269.37988	12370.185	17832.9	-1844.8203	-6062.2598	17658.439	2725.3945	1334.5547	4361.4399	15985.395	3835.5547	10828.439	23412.395	5235.5547	16013.37	8038.2651	-293.03516	4817.3701	22362.266	7688.9648	1489.3701	20009.266	7717.9648	18897.371	17763.266	8110.9648	10740.37	5807.2651	7597.9648	23355.371	9157.2656	10886.965	12309.37	6834.2651	8122.9648	3549.665	17955.781	12603.42	22015.664	6578.7803	4867.4199	15608.48	743.49512	16827.32	6673.4805	-5901.5049	-4395.6797	18681.48	-2262.5049	-2553.6797	15990.48	-295.50488	7767.3203	-2205.2002	19773.051	6569.8096	1133.4048	-841.05957	10613.285	5637.4048	12473.94	12879.285	14711.78	669.91504	-874.29004	13719.78	1548.915	1315.71	13673.78	1528.915	176.70996	20094.471	3602.5151	3120.3999	17479.471	1707.5151	3655.3999	3690.4702	20056.516	9031.4004	2517.4702	18035.516	9666.4004	7674.4702	6036.5151	9615.4004	8941.4707	10915.516	13264.4	779.47021	26866.516	10591.4	7924.4702	842.51514	9235.4004	9955.8047	3103.7998	-3340.21	2515.8052	14694.8	6576.79	2507.8052	15353.8	4786.79	4328.8052	4593.7998	3132.79	9506.8047	2582.7998	5917.79	19245.27	1627.5898	-1145.2549	15193.27	1090.5898	-1513.2549	1300.2549	11799.154	7750.5249	16903.254	5409.1548	7333.5249	11302.811	3669.8901	-288.41016	12817.811	7306.8901	9634.5898	1451.8101	6098.8901	7802.5898	1476.675	28546.836	6245.9702	2783.675	-25.165039	10466.971	10233.675	1249.835	239.97021	9901.6748	2980.835	6857.9702	13989.23	3385.4199	-2552.0752	14001.23	1745.4199	-3739.0752	751.22998	2516.4199	9649.9248	12998.23	4792.4199	2556.9248	4574.23	16946.42	4647.9248	6718.98	16321.855	6911.7998	2101.98	12124.855	6038.7998	11293.98	11145.855	6686.7998	3054.7148	25087.49	9362.71	3353.7148	20981.49	5562.71	2706.7148	14049.49	8157.71	14285.715	6754.4902	9783.71	852.74512	-3498.5596	2347.1948	2882.7451	18630.441	10457.195	12466.745	-1492.5596	2261.1948	3881.7451	-2156.5596	4763.1948	1679.7451	8975.4404	9453.1953	13951.79	-1675.7451	-1370.5151	11004.985	1365.2798	-1971.9648	3731.9851	11529.279	7987.0352	14484.985	2480.2798	8564.0352	4137.5703	9084.4395	6925.5298	11319.57	1476.4399	655.52979	13813.57	2350.4399	10044.529	2630.47	5346.21	7305.7402	13681.47	-850.79004	-697.25977	23320.145	5802.5898	13495.875	11791.145	3840.5898	9716.875	8453.1445	2878.5898	7124.875	2107.5649	10432.98	9975.3848	2017.5649	12330.98	7945.3848	9252.915	33771.934	12124.93	12404.915	5179.9351	-636.06982	3371.915	12778.936	10221.93	9234.915	2304.9351	10580.93	1547.915	9566.9355	6804.9302	3271.05	4424.5498	6757.875	2564.05	5268.5498	4139.875	14850.035	4159.8452	-5354.6953	15080.035	4444.8452	-4336.6953	3099.0352	17636.846	1523.3047	24091.035	10795.846	12486.305	5115.3799	10508.7	5484.0352	817.91504	22040.246	13969.905	1383.2651	-2050.8901	-1178	11313.266	726.10986	64	2882.2651	17025.109	8862	19727.266	6811.1099	9000	3296.3149	17672.93	6217.9702	12013.314	7477.9302	7333.9702	-1346.6851	14023.93	7136.9702	4862.3149	13664.93	4796.9702	12046.314	5994.9302	1159.9702	2674.3149	10165.365	8435.3896	2246.3149	16017.365	4407.3896	7055.3149	-2275.6348	-2761.6104	3610.3149	2407.3652	15474.39	4879.1445	-5376.9248	-1899.7852	1298.1445	13625.075	12144.215	-3823.8555	8425.0752	4992.2148	-2928.8555	3650.0752	8583.2148	-2994.8555	6398.0752	11363.215	15339.145	-602.9248	7788.2148	3445.0698	18016.455	23289.82	4770.0698	15810.455	8011.8203	4981.0698	3149.4551	4791.8203	9355.0703	3267.4551	5029.8203	19057.215	-3200.79	3419.7354	21927.215	-711.79004	-279.26465	21195.215	-1681.79	3072.7354	1127.2148	14454.21	9541.7354	12979.695	6211.4297	8852.5654	19357.695	4683.4297	731.56543	8780.6953	959.42969	3186.5654	8112.6948	640.42969	-2188.4346	2007.6948	48523.43	12323.565	3589.6948	9779.4297	12675.565	160.69482	14346.43	8228.5654	11750.695	7160.4297	11011.565	10728.695	5603.4297	5934.5654	3396.3198	18805.199	13479.266	5522.3198	13988.2	11177.266	2244.3198	8360.2002	11952.266	9427.3203	-2786.7998	9277.2656	3040.5549	-1018.4648	761.54492	2520.5549	12574.535	7495.5449	4852.5547	13533.535	5903.5449	1530.5549	17013.535	6614.5449	8300.5547	2473.5352	4591.5449	6807.5547	12646.535	9941.5449	20019.926	1742.0449	2893.7349	16385.926	940.04492	3347.7349	11061.925	2240.0449	8703.7344	362.91992	17059.359	8620.4502	12.000001	12.000001	12.250001	13368.99	3781.1396	-168.20508	948.99023	22444.141	5644.7949	3073.9902	17228.141	6073.7949	5102.9902	8961.1396	8817.7949	20704.051	1475.8096	-1181.6904	8828.0498	7329.8096	10438.31	23485.635	6379.2451	-3962.5498	13060.635	2439.2451	-2445.5498	7228.6348	14785.245	7613.4502	23564.635	8556.2451	8650.4502	-520.4502	11387.845	10019.79	2916.665	19174.35	8152.1602	1855.665	13270.35	6976.1602	484.66504	10597.35	5802.1602	1819.665	7406.3496	4861.1602	11679.13	3977.2148	-989.9248	5218.1299	10975.215	6965.0752	7142.1299	2286.2148	-3303.9248	5258.1299	12840.215	8623.0752	5117.0498	2122.1348	9860.8047	462.24023	14494.975	1474.4199	14230.42	-399.5752	1720.1548	18472.42	3264.4248	2001.1548	6185.4199	19258.426	14342.154	1849.4199	7723.4248	8306.1543
3322.8452	14584.585	14013.686	-192.15479	7334.585	13027.686	1106.8452	7265.585	9677.6855	-1381.1548	7540.585	5407.6851	5588.2949	24365.525	7449.8896	4698.2949	16468.525	4090.8896	22445.295	1626.5254	6116.8896	11895.295	-2250.4746	-5268.1104	16296.295	1894.5254	11085.89	5418.2949	10188.525	5425.8896	8816.0254	15987.505	12225.795	22201.025	5674.5049	-838.20508	3278.0249	14361.505	4204.7949	21357.025	10824.505	5996.7949	10550.025	5797.5049	8335.7949	303.0249	18325.504	6824.7949	368.0249	14363.505	4693.7949	10054.025	2772.5049	-743.20508	6823.6001	28105.365	10620.21	1176.6001	13461.365	8341.21	1777.6001	5040.3652	12155.21	4669.6001	14000.365	7666.21	9657.5996	15502.365	6505.21	12947.6	2234.3652	3516.21	777.6001	8048.3652	4136.21	465.6001	9585.3652	3917.21	15696.855	6141.2852	1716.9453	12533.855	4092.2852	6888.9453	2751.855	8825.2852	11501.945	-921.14502	11757.285	5930.9453	4090.2798	12556.865	4253.8848	2545.2798	23084.865	6494.8848	2687.2798	14789.865	6545.8848	5567.2798	11405.865	8813.8848	2491.9502	1085.7949	2573.665	5848.9502	8593.7949	11958.665	5715.9248	20547.246	12978.835	6151.9248	17383.246	11949.835	11190.925	1719.2451	9185.835	5090.9248	8235.2451	7445.835	2056.9248	2025.2451	7315.835	3921.8452	16442.74	8740.29	2124.8452	10880.74	5981.29	15282.609	-2101.3398	529.875	6512.6099	12183.66	10884.875	10714.609	1183.6602	12854.875	2146	10925.01	4885.7002	401	12315.01	-1617.2998	1346	8070.0098	-1904.2998	3014.9648	7743.2002	10847.825	16320.359	6803.2598	1424.46	4985.3599	15532.26	7680.46	75.359863	9446.2598	6000.46	4043.6401	7560.5996	5005.9199	1692.4849	11912.89	13370.33	592.9751	14859.2	2009.9102	-394.0249	6641.2002	-291.08984	3768.9751	11850.2	3152.9102	2483.9751	1930.2002	3100.9102	11762.971	4891.04	-451.94531	-2843.0352	19288.594	9274.0146	5368.9648	2289.5947	1039.0146	-554.15527	5177.5547	5722.5752	9429.0996	19948.34	12521.01	11713.1	22475.34	6709.0098	20197.1	8485.3398	10808.01	4496.1001	16837.34	3524.0098	14094.34	4646.1553	8393.4551	-1564.5498	11668.82	6271.1104	3173.4502	22488.82	10982.11	15486.45	5514.8203	8446.1104	-750.5498	26813.82	12225.11	6744	21991.176	9371.6797	9944	3195.1748	7411.6802	15633	4416.1748	8883.6797	12617	2874.1748	9291.6797	2643	7556.1748	5243.6802	2967	11593.175	6427.6802	3364.2598	21761.096	4985.6406	14203.26	54.095703	-3686.3594	16345.26	2663.0957	-1667.3594	2627.6953	11733.566	3325.2207	8787.6953	2546.5664	8762.2207	16601.795	3204.5352	19337.766	8164.7949	16932.535	4732.7656	1529.3154	18666.98	8242.4551	-45.68457	7916.9805	11493.455	3663.3154	15330.98	11763.455	25365.316	3988.9805	11740.455	1450.3154	11472.98	7143.4551	-633.50586	18344.395	15153.525	1296.4941	18016.395	13876.525	5938	10051.76	-4614.9199	635	17056.76	14754.08	4737.1699	19595.25	15244.355	4660.1699	22610.25	7598.3555	6080.1699	17528.25	10017.355	5262.1699	19015.25	7741.3555	6355.5703	21660.73	14171.35	3897.5703	14526.73	17098.35	3267.5703	11431.73	7378.3496	3510.9551	6710.3447	8350.25	9016.0752	19725.07	14079.46	14127.075	8348.0703	13538.46	1477.9854	16491.58	14122.335	368.84009	44171.906	19288.545	15279.945	17446.141	15433.62	-24.055176	-198.86035	9241.6201	-1344.0552	-1888.8604	-1424.3799	8840.9453	10807.14	10399.62	11472.945	704.13965	-4773.3799	14617.945	2126.1396	-1213.3799	10366.945	419.13965	-2235.3799	11462.945	5122.1396	8511.6201	-295.05518	14938.14	3813.6201	6205.9448	1914.1396	4681.6201	16853.949	-3770.3496	-2315.165	8860.9502	-2237.3496	5609.835	3069.585	18087.275	7716.3945	3133.3501	14419.62	8029.2051	7111.3501	335.62012	1985.2051	12639.35	58.620117	1874.2051	5171.3501	16893.621	8337.2051	7760.3501	14733.62	7587.2051	16887.35	9885.6201	14146.205	21602.814	1382.2246	-2858.7549	4433.8149	12503.225	3897.2451	3603.8149	17833.225	6508.2451	19909.814	4711.2246	4503.2451	14343.814	315.22461	-507.75488	10608.814	13181.225	-5170.7549	18368.814	5958.2246	9380.2451	1614.8101	11591.029	6869.5303	1904.0298	-2952.2002	-1959.4697	7487.0298	1802.7998	1848.5303	12902.814	65.25	1858.2002	665.81494	14150.25	4670.2002	13495.814	5812.25	9742.2002	18018.215	5009.2202	5818.5151	4683.2148	27488.221	20333.516	4304.2148	11537.221	10550.516	758.53516	11146.88	8841.8701	11250.535	4658.8799	1902.8701	1921.5352	15621.88	9736.8701	20082.559	7222.6899	981.37988	5725.5596	17335.689	11347.38	1811.5596	20857.689	9901.3799	-702.44043	18384.689	11877.38	5698.5596	3834.6899	1207.3799	2356.5596	12801.689	13859.38	-662.44043	12393.689	10039.38	2983.4551	30389.984	13196.2	16469.455	5243.9849	1083.2002	20494.455	8820.9844	10271.2	5332.4551	23737.984	12306.2	19550.92	14.905273	-1045.8154	-739.08008	15459.905	13900.185	-2510.0801	-2013.0947	-2496.8154	13108.92	-2963.0947	942.18457	2517.9199	16003.905	12148.185	14280.92	-1532.0947	834.18457	-2149.0801	16504.906	9760.1846	1895.9199	19620.906	8667.1846	10982.92	28455.906	10289.185	10570.57	28242.67	17075.699	21013.57	3333.6699	3765.7002	2677.5698	19437.67	6960.7002	32231.57	596.66992	2595.7002	20880.676	4194.8154	10050.405	18268.676	3371.8154	8193.4053	15055.675	70.81543	3079.4053	7949.6748	19630.816	8440.4053	3911.2051	23720.865	13363.61	17489.205	1180.8652	4396.6104	16753.98	5305.23	1764.9004	19165.121	3853.9849	-487.36523	19764.121	5253.9849	6626.6348	11557.12	1270.9849	129.63477	6611.9502	17891.07	6347.7402	19627.949	5323.0703	10641.74	16187.154	3016.3896	1102.3701	8603.1543	23230.391	10717.37	25043.154	6713.3896	8261.3701	6046.1548	21188.391	6798.3701	17991.154	5626.3896	7540.3701	4440.1548	15108.39	18731.371	3195.6201	6251.9854	24653.336	6637.6201	24576.984	9369.335	12467.365	-2474.4297	10553.09	6078.4351	39834.496	13383	-730.56494	15609.495	5373	15773.436	8797.4951	4328	14793.436	31206.496	12945	3738.4351	19689.496	8511	5158.4351	15842.495	21044	12407.436	5762.4951	2373	17906.436	4312.4951	12370	3487.2305	17457.516	14621.705	706.23047	6091.5146	4866.7051	1594.2305	8527.5146	8530.7051	367.23047	10191.515	17132.705	10789.23	3650.5146	6892.7051	-3434.7695	-694.48535	5846.7051	10827.91	17410.721	8468.7852	2159.9102	16213.721	16062.785	5395.9102	24841.721	8441.7852	18413.91	10285.721	15828.785	17767.91	9363.7207	10723.785	10121.91	3913.7202	2993.7852	10707.91	8276.7207	16343.785	7971.9102	2159.7202	10334.785	16766.785	1873.4902	-401.76953	15699.7	3040.1055	226.58984	-1489.2998	16265.105	4841.5898	5192.7002	20769.105	10604.59	20938.061	7001.8501	4150.5254	8421.0605	15504.85	12761.525	3263.0601	22264.85	11245.525	4959.0601	25611.85	14380.525	15982.061	5991.8501	8103.5254	19791.061	8279.8496	10166.525	15307.061	6464.8501	12245.525	2630.1548	7276.3945	16975.115	21735.154	3186.3945	14726.115	16957.17	7137.0195	16105.7	9754.1699	587.01953	1864.7002	17582.17	2409.0195	2675.7002	15883.17	4948.0195	10215.7	6269.7998	6143.7798	6075.125	1405.9248	482.7002	9382.0303	5259.9248	21055.699	11429.03	11673.79	2889.3999	729.38477	10105.79	2043.3999	1661.3848	11817.79	2975.3999	599.38477	21679.27	3335.6001	162.875	19610.27	3266.6001	1037.875	6012.27	17834.6	11301.875	3600.27	20507.6	7461.875	9421.2695	3633.6001	5880.875	15652.27	9683.5996	8290.875	1220.27	23955.6	7828.875	8954.2695	3424.6001	6032.875	10858.73	4832.4302	-205.25977	-628.27002	16579.43	9060.7402	458.72998	18971.43	6157.7402	-3607.27	8409.4297	6516.7402	8371.7305	4260.4302	5675.7402	16897.805	1812.585	-846.08496	20598.805	2100.585	-1318.085	996	14013.465	7061.085	16162	10262.465	13998.085	9813.0352	2973.1748	-1472.6948	9946.0352	7173.1748	5837.3052	-694.96484	3948.1748	6588.3052	1928.615	27352.125	11074.295	2652.615	1770.125	11853.295	8949.6152	1614.125	2020.2949	6537.6152	6442.125	8139.2949	13620.62	1388.9302	333.93994	12870.62	-204.06982	-1544.0601	-1117.3799	2886.9302	15606.939	11315.62	4659.9302	5953.9399	6159.6201	16938.93	6588.9399	6360.645	15380.359	10259.58	2826.645	13954.359	9310.5801	8021.645	14753.359	7133.5801	6756.1348	23344.73	10429.561	7554.1348	18991.73	10105.561	4957.1348	10566.73	12674.561	14456.135	4842.73	11296.561	169.71509	1002.6401	-61.064941	2359.7151	19523.641	9278.9355	13775.715	1595.6401	2299.9351	2942.7151	662.64014	3336.9351	1681.7151	12803.641	10821.936	13283.675	-1279.5898	680.75488	5925.4702	503.93457	-2397.1699	928.47021	13193.935	6945.8301	10198.471	1856.9346	1530.8301	1157.4399	12610.471	6259.1401	10877.439	2007.4702	-319.85986	10558.439	5597.4702	9368.1406	1587.98	7716.0298	5300.8896	14335.98	1092.0298	-1325.1104	22868.789	5523.27	11805.55	13170.79	9802.2695	7493.5498	8798.79	4076.27	6661.5498	2040.8901	10990.625	3922.0898	4809.8901	10486.625	3324.0898	8439.9355	28111.221	11046.439	10074.936	1297.2202	1276.4399	1176.9351	13312.221	11385.439	8730.9355	3403.2202	8986.4395	-694.06494	9610.2207	5962.4399	2869.7749	4797.9102	7839.2402	4375.7749	5982.9102	5101.2402	14341.12	2146.5898	-878.2998	15325.12	1151.5898	-772.2998	4580.1201	14790.59	3110.7002	1460.1201	44948.59	14669.7	4822.54	7974.7246	9505.835	2923.2451	22174.785	17262.984	-305.69482	1762.0952	800.7251	11631.305	3623.0952	349.7251	3729.3052	21991.096	8952.7246	22759.305	8302.0957	10362.725	2112.2349	19205.176	8945.75	14206.234	7496.1748	11048.75	755.23486	16620.176	8328.75	5250.2349	15971.175	7308.75	13767.234	5258.1748	2108.75	5814.395	17102.195	9733.9297	5669.395	17644.195	5749.9297	11466.395	3525.1948	-4047.0703	8963.3945	7420.1948	20482.93	8745.7998	949.74023	-2284.665	6949.7998	13367.74	3976.335	519.7998	18418.74	10928.335	1564.7998	8452.7402	8271.335	1896.7998	14762.74	13952.335	16927.801	4308.7402	6522.335	17943.1	7273.5303	18345.965	7565.1001	16037.53	11289.965	6067.1001	1113.5303	4472.9648	8442.0996	846.53027	5861.9648	24762.859	-7866.3359	2145.1553	23728.859	-9016.3359	441.15527	21519.859	-9122.3359	-1120.8447	3682.8599	8281.6641	8725.1553	8795.2305	3242.5303	679.51465	12380.23	-246.46973	-3059.4854	5574.2305	-334.46973	-3745.4854	3223.2305	-4505.4697	-5053.4854	-3159.7695	45800.531	10484.515	-2361.7695	8292.5303	8930.5146	-2897.7695	10806.53	5456.5146	7738.2305	4421.5303	2710.5146	5331.2305	1755.5303	2814.5146	3663.54	20002.17	10888.295	685.54004	4853.1699	6358.2949	-370.45996	4382.1699	3408.2949	11108.54	-3059.8301	-1751.7051	1480.2051	184.1001	-247.625	1834.2051	12124.1	7790.375	-440.79492	16592.1	7701.375	-121.79492	26115.1	6329.375	3030.2051	1397.1001	6007.375	4983.2051	17976.1	12508.375	19080.1	-4022.1152	3490.25	17256.1	-4483.1152	4528.25	9982.0996	-5728.1152	10385.25	2535.395	21894.82	10223.435	12.500001	12.500001	12.750001	11252.721	5264.7598	-3998.6104	73.720215	23986.76	3169.3896	2865.7202	19823.76	4068.3896	1670.7202	13930.76	4187.3896	14280.94	2938.9048	2537	11657.94	4539.9048	13511	19061.301	2264.9502	-165.50488	9529.2998	905.9502	-650.50488	3567.2998	16989.949	9358.4951	16785.301	7231.9502	11353.495	1344.3652	7872.5303	8040.0195	995.5249	11450.225	13849.98	-2129.4751	14785.225	8748.9805	-1926.4751	10246.225	6992.9805	2235.5249	10217.225	5892.9805	13523.455	-2537.3301	1782.0952	5399.4551	6174.6699	14695.096	10335.455	-2166.3301	337.09521	5090.4551	6862.6699	12344.096	7350.375	804.91016	8471.375	831.7998	11584.21	3695.7598	9077.1299	1114.5801	4770.125	19755.129	5288.5801	4666.125	2299.1299	14877.58	11525.125	1220.1299	10938.58	12283.125
7165.1499	18906.805	11880.335	5417.1499	12527.805	10275.335	3423.1499	10561.805	9240.335	1061.1499	10953.805	629.33496	6185.4302	16032.175	-1401.2852	978.43018	17149.176	7800.7148	19097.43	781.1748	6906.7148	10594.43	-9.8251953	-2243.2852	17391.43	1746.1748	11120.715	3526.4302	11007.175	8773.7148	8523.1055	10861.1	7298.3047	27834.105	1581.0996	-2031.6953	13242.105	5147.0996	4929.3047	21373.105	7136.0996	8377.3047	10501.105	3090.0996	8769.3047	2381.105	11237.1	8269.3047	2336.105	10299.1	5473.3047	11962.105	-2118.9004	32.304688	5534.0151	28989.051	9028.1201	-656.98486	14527.05	9758.1201	936.01514	7964.0498	8813.1201	1782.0151	21568.051	5097.1201	8263.0156	15257.05	2651.1201	18456.016	6767.0498	-165.87988	-972.98486	9277.0498	3977.1201	23.015137	10282.05	3406.1201	15197.141	5789.7402	-6744.4199	15496.141	6359.7402	3015.5801	4035.1401	6457.7402	5033.5801	-1681.8599	11235.74	-3767.4199	964.8501	12029.955	7364.8301	1110.8501	26920.955	8176.8301	384.8501	12161.955	7658.8301	5870.8501	13066.955	12191.83	1514.2949	2195.2051	-4685.5498	6873.2949	11537.205	3852.4502	7329.0601	16982.516	6460.5801	6745.0601	14847.515	6182.5801	10822.061	3440.5146	4397.5801	4250.0601	8126.5146	4041.5801	2911.0601	4613.5146	3137.5801	3487.1602	15643.075	4651.1504	-491.83984	9847.0752	5042.1504	12208.455	1740.8447	-251.71484	1546.4551	11169.845	10565.285	9446.4551	3794.8447	13775.285	4404.9951	11940.475	9659.7148	-67.004883	4122.4746	5468.7148	3017.9951	3702.4746	6345.7148	4355.0552	13821.1	11264.755	12943.48	-215.40039	4412.29	16314.48	718.59961	9919.29	2607.48	4786.5996	12003.29	3235.8	7543.2148	10045.78	2499.9199	4362.1602	4642.9248	2066.6748	17627.504	7924.6504	466.6748	7123.5049	5619.6504	4665.6748	14284.505	10462.65	3390.6748	3081.5049	8886.6504	11733.055	2513.0352	2350.9805	-109.54004	12606.79	11913.885	6562.46	-915.20996	3064.8848	4047.25	4768.1299	3314.7549	7978.2949	19885.99	14807.115	6420.2949	17007.99	14632.115	18201.295	7524.9902	16041.115	1419.2949	13228.99	7107.1152	20537.391	10366.045	10523.57	-48.405273	3886.2803	7127.8999	321.59473	18378.281	12385.9	11518.595	-1701.7197	8114.8999	-1138.4053	22038.281	13157.9	587.75488	21485.83	6939.9053	6445.7549	5084.8301	2496.9053	10133.755	4355.8301	5314.9053	6217.7549	1822.8301	3907.9053	-2083.2451	8273.8301	1748.9053	-1432.2451	15445.83	2971.9053	8930.7402	30152.551	12450.01	14768.74	6169.5508	3263.0098	18357.74	6291.5508	6029.0098	-1497.8594	29400.189	-1134.6719	2538.1406	15879.189	2374.3281	14635.005	-7438.3809	6504.6914	8529.0049	5034.6191	690.69141	807.69043	16984.945	9296.2148	1374.6904	11053.945	8213.2148	4988.6904	15094.945	8089.2148	16450.691	3900.9453	8362.2148	2188.6904	7762.9453	8866.2148	15645.72	-2360.3457	5772.6348	4863.7197	11230.654	4228.6348	15862.99	2217.8203	2536.6543	2204.9902	14675.82	30842.654	4.9042969	17620.475	6766.6641	-1073.0957	16448.475	7530.6641	360.9043	15042.475	5382.6641	-1988.0957	17655.475	8273.6641	12532.505	28255.295	3899.9609	5336.5049	8757.2949	91.960938	4162.5049	15155.295	-708.03906	-1442.3096	3044.9043	-3948.2402	6012.915	14899.73	3919.7891	8286.915	3630.7305	4472.7891	705.41504	14234.275	13401.699	2864.595	36407.211	16958.346	17377.41	6935.52	19898.115	-1022.5898	3573.52	8299.1152	-2530.5898	1330.52	-2169.8848	12329.41	11337.52	7180.1152	10740.41	4442.52	-1559.8848	11029.41	3157.52	27.115234	7688.4102	2273.52	-379.88477	8758.4102	5576.52	8653.1152	-1363.5898	19341.52	3165.1152	6023.4102	2421.52	8338.1152	14993.045	3846.1445	-1993.9199	7888.0449	2343.1445	6123.0801	2023.8101	15877.025	14934.936	9494.915	2630.73	859.66016	6078.915	2028.73	1838.6602	8710.915	803.72998	2296.6602	4196.915	17891.73	6866.6602	4778.915	13429.73	8069.6602	16265.915	7790.73	11115.66	28679.48	1162.79	-2165.6396	4726.48	10263.79	6002.3604	2944.48	18257.789	11171.36	12578.48	-583.20996	6755.3604	12201.48	-2247.21	-2097.6396	17028.48	-149.20996	599.36035	16327.48	5066.79	11634.36	305.125	9300.8848	2506.8496	14295.955	2667.3452	966.51953	8889.9551	4199.3452	7347.5195	14134.85	3081.02	4343.3101	1608.8501	14413.02	11887.311	17157.85	7127.02	10007.311	13525.635	4516.5898	2593.3252	896.63477	20848.59	13121.325	3591.6348	7667.5898	-659.6748	2340.9648	19398.914	12047.42	12945.965	3279.915	2904.4199	2339.9648	17929.914	11045.42	24863.984	5502.2949	-478.59473	7392.9849	12607.295	12533.405	3148.9849	21137.295	8875.4053	1999.9849	16758.295	9093.4053	12568.984	1757.2949	3621.4053	12951.984	1070.2949	11482.405	2113.9849	9980.2949	10048.405	2958.4199	21314.16	14316.11	14255.42	-521.83984	2448.1104	19360.42	4067.1602	10842.11	4484.4199	17516.16	14007.11	26868.615	1419.8604	-37.75	1834.6152	12801.86	9913.25	-2316.3848	-110.13965	-1659.75	13482.615	1296.8604	1646.25	4872.6152	20812.859	12246.25	15798.615	1512.8604	1828.25	5482.6152	10186.86	11097.25	5406.6152	20578.859	13028.25	13623.615	29832.859	11326.25	13555.71	34775.109	-2677.6152	22011.711	5980.1099	-4134.6152	4107.71	18151.109	654.38477	35217.711	4784.1099	-4987.6152	17710.555	4558.8301	4316.4902	12351.555	6369.8301	5525.4902	7932.5547	435.83008	-1306.5098	3358.5547	22232.83	7259.4902	6630.21	19741.1	13999.495	19827.211	-2605.9004	3412.4951	14702.025	2836.7998	-2208.5254	18064.32	4164.4502	4132.3154	15551.32	1886.4502	5828.3154	11347.32	1952.4502	1953.3154	7182.6802	24439.74	1204.0098	31727.68	10618.74	3947.0098	15715.04	3027.46	-5260.8691	5432.04	27810.461	4689.1309	22843.039	6988.46	1946.1309	7040.04	20375.461	2120.1309	16294.04	4802.46	-2636.8691	12972.04	5730.46	17668.131	5350.9448	2663.21	27696.07	5609.9448	22343.211	8694.0703	11484.074	4111.2002	4340.6152	8116.7148	32964.945	19736.641	2077.7148	15087.945	7450.6396	18553.715	8962.9453	5768.6396	16705.715	30815.945	14247.64	5533.7148	23923.945	9263.6396	8165.7148	16776.945	21284.641	17008.715	5729.9453	4155.6396	17025.715	7266.9453	11494.64	6164.9004	25146.77	15265.435	4462.9004	8180.7695	10985.435	2511.9004	13296.77	15565.435	-635.09961	10447.77	20022.434	15537.9	5337.7695	10119.435	-2524.0996	4072.7695	5815.4346	15096.154	3048.7852	1105.4697	3411.1548	12339.785	8870.4697	5066.1548	22769.785	6263.4697	16842.154	11268.785	15941.47	4548.1548	3587.7852	6536.4697	11421.154	1484.7852	-1932.5303	15720.154	6613.7852	12803.47	9651.1543	-573.21484	3545.4697	18697.4	5775.6099	483.9502	17811.461	-3949.7197	-557.78516	2641.46	9206.2803	3524.2148	11361.46	12863.28	7494.2148	16115.84	4999.2646	2176.3252	5646.8398	13364.265	12302.325	3829.8398	19383.266	16097.325	5139.8398	28059.266	13373.325	13967.84	4904.2646	11266.325	25383.84	6885.2646	10858.325	14998.84	5688.2646	15017.325	6106.7202	6936.5293	20691.461	23562.721	-3307.4707	16664.461	14544.23	-1590.6152	10058.86	14106.23	-6577.6152	-4399.1396	20175.23	-1576.6152	-1201.1396	16259.23	1198.3848	5995.8604	5184.8901	-1925.7646	6159.085	664.47021	2970.3652	10110.34	4064.4702	25055.365	8938.3398	16080.225	1056.8149	2161.3149	13600.225	2337.8149	3209.3149	1186.2251	1157.8149	1978.3149	21099.025	5739.5	866.56494	3347.0249	2927.5	576.56494	6393.0249	23343.5	9381.5645	3710.0249	21942.5	6495.5649	10728.025	4039.5	8479.5645	14643.025	10997.5	10059.564	2603.0249	23712.5	157.56494	8480.0254	6184.5	5509.5649	12328.3	2285.6899	674.43018	2115.3	8948.6895	9347.4297	2609.3	18684.689	9523.4297	687.30005	13310.689	6269.4302	11835.3	3497.6899	9210.4297	15640.495	3038.29	-2364.1797	16284.495	2184.29	-2071.1797	2541.4302	5177.6445	2393.665	13342.43	4491.6445	2685.665	12862.95	2081.4951	670.90479	12215.95	10668.495	10209.904	1840.95	6415.4951	9297.9043	-1090.8501	29483.945	8743.8848	-1627.8501	3110.9448	9354.8848	9329.1504	2923.9448	1221.8848	4973.1499	5349.9448	5965.8848	13010.221	339.625	1593.1348	6764.2202	27.625	-441.86523	-4027.7798	423.625	15658.135	7757.2202	2308.625	6871.1348	2718.2202	10811.625	12027.135	10336.04	16278.89	7780.395	-167.95996	11271.89	6515.395	8286.04	10751.89	7956.395	2804.855	22394.09	11153.895	3886.855	20891.09	6424.895	-89.14502	14128.09	11640.895	11800.855	5493.0898	11810.895	790.92505	509.45508	1705.7798	3330.925	23573.455	10324.779	10760.925	2953.4551	2800.7798	1348.925	3896.4551	3973.7798	3615.925	9875.4551	11747.779	15298.415	3758.5552	-1016.4199	6888.21	2333.52	-1441.9502	-400.79004	12064.52	7271.0498	2135.21	6104.52	4565.0498	3350.355	13970.325	7018.8096	11394.355	2878.3252	-2006.1904	9705.3555	5168.3252	8951.8096	2384.675	9537.5996	7924.6851	16377.675	974.6001	2816.6851	11640.075	28582.49	13177	15084.075	8668.4902	9959	9580.0752	3890.4902	5587	-450.37012	8539.5752	9024.5703	2865.6299	7547.5752	7701.5703	9511.1543	23291.24	-1249.1953	11659.154	1535.2402	-3747.1953	1076.1548	10244.24	7329.8047	9047.1543	2988.2402	6965.8047	-977.84521	8688.2402	3341.8047	3655.28	3761.0049	8085.8452	2184.28	8390.0049	3429.8452	12938.745	4946.2451	1058.3047	17673.746	5194.2451	-1909.6953	3561.7451	15911.245	4451.3047	586.74512	49716.246	19254.305	2022.1001	11430.6	5834.46	2464.8848	14737.81	13976.91	1798.865	-60.125	628.2749	11020.865	934.875	1544.2749	4603.8652	17096.875	12470.275	20060.865	7465.875	13050.275	3279.0298	17806.801	8865.0898	13935.029	6823.7998	9038.0898	36.029785	12750.8	8774.0898	2097.0298	14938.8	7123.0898	12299.029	3327.7998	2779.0898	3555.8301	12495.085	13805.95	2579.8301	4113.085	2434.9502	8630.8301	-1433.915	777.9502	3736.8301	-123.91504	21720.949	5530.9248	-4749.4248	-1854.8604	10729.925	-755.4248	4729.1396	-5078.0752	10332.575	9355.1396	-4241.0752	8914.5752	11061.14	-1980.0752	9477.5752	14848.14	8920.9248	1110.5752	8040.1396	14907.27	4580.8447	20124.621	7410.2695	14932.845	5479.6201	5691.2695	2253.8447	1570.6201	7020.2695	1581.8447	2683.6201	25860.004	4497.6904	418.95996	11761.005	175.69043	-2482.04	15143.005	488.69043	-839.04004	501.00488	17359.691	7385.96	14173.145	4967.27	5449.0498	18433.145	4669.27	-561.9502	10654.145	1484.27	180.0498	9652.1445	1584.27	-878.9502	13299.145	12455.27	8516.0498	4477.145	12350.27	10054.05	2517.145	12677.27	7280.0498	13521.145	9518.2695	7385.0498	12166.145	7445.27	4088.0498	3978.6851	14884	14930.46	1554.6851	3402	13061.46	934.68506	2250	7102.46	16568.686	-6583	5691.46	244.95996	343.2749	1042.3999	1113.96	13698.275	10015.4	723.95996	15610.275	9698.4004	-844.04004	23197.275	7031.3999	9232.96	3703.2749	7918.3999	5179.96	21401.275	12075.4	11269.814	2960.0898	2533.7651	10744.814	3835.0898	3637.7651	6912.8149	5686.0898	11136.766	2370.9502	30125.234	1401.1855	13.000001	13.000001	13.250001	13328.775	3547.1948	-1532.625	2557.7749	21550.195	1118.375	3366.7749	16210.195	3809.375	2653.7749	9851.1953	8087.375	17624.35	3044.6948	460.39453	11544.35	1539.6948	12202.395	20810.18	7877.125	304.66992	11827.18	3636.125	1770.6699	4296.1802	18819.125	8167.6699	16566.18	6320.125	12956.67	2964.4199	12583.859	3862.7402	2513.6499	18193.355	10196.06	-9.3500977	15250.355	4516.0596	160.6499	10529.355	6991.0596	1852.6499	10959.355	3544.0596	11264.91	2391.5098	-1711.6201	5027.9102	14613.51	10049.38	6691.9102	1749.5098	288.37988	3784.9102	11037.51	12028.38	5671.6401	3717.8599	15219.525	1702.23	16341.686	5665.645	12724.4	2344.4102	673.61523	19936.4	6599.4102	3165.6152	4076.3999	13759.41	9959.6152	1000.3999	8497.4102	8712.6152
2159.1299	16100.325	11549.975	-775.87012	12575.325	8004.9746	-1807.8701	12792.325	6145.9746	-3417.8701	10448.325	1464.9746	10697.475	2303.5596	-789.27539	5476.4751	22402.559	9870.7246	22488.475	-232.44043	12124.725	15068.475	875.55957	1504.7246	16820.475	10071.56	15752.725	4506.4751	14052.56	10520.725	15497.64	4646.6401	13260.92	19721.641	5625.6401	1444.9199	7854.6396	5576.6401	11052.92	4911.6396	7291.6401	13962.92	6087.6396	6073.6401	9435.9199	-507.36035	9704.6406	8819.9199	-842.36035	11284.641	10804.92	6617.6396	232.64014	2007.9199	4262.27	21818.205	7382.125	481.27002	11023.205	6826.125	2799.27	4028.2051	2048.125	675.27002	14483.205	4272.125	5352.27	11138.205	2761.125	13062.27	1381.2051	-1042.875	300.27002	6888.2051	3259.125	1658.27	10988.205	3441.125	14842.94	4432.3701	-1877.7754	8407.9404	3275.3701	4991.2246	4550.9404	7395.3701	9058.2246	-2316.0596	11427.37	1480.2246	2128.165	8281.7354	8921.7998	2975.165	22362.734	11818.8	1070.165	9660.7354	9336.7998	5498.165	10599.735	12738.8	-678.6001	2774.2402	6995.5649	5469.3999	10483.24	17182.564	6575.1099	16324.43	6994.04	1188.1099	14667.43	9209.04	5404.1099	1923.4297	3255.04	1487.1099	9942.4297	6257.04	-1219.8901	1882.4297	4443.04	2972.125	17216.926	11759.39	1567.125	7598.9248	5818.3896	13726.766	1494.9248	935.23047	5336.7651	12302.925	8008.2305	12398.766	2927.9248	16999.23	2656.3901	10265.515	5195.8203	-203.60986	3854.5146	742.82031	-179.60986	1307.5146	1272.8203	2939.165	8955.3555	346.13086	13620.88	5290.0698	6664.9102	13130.88	5640.0698	12215.91	4980.8799	9399.0703	11478.91	-3060	7143.0596	3477.3652	2414.0601	11268.835	10017.8	2863.835	18830.641	12660.064	977.83496	7809.6401	6968.0649	12835.835	8212.6406	11684.064	4623.835	4162.6401	13844.064	12311	-1240.7646	3165.54	2254.7051	20573.109	6838.9053	7669.7051	1383.1104	-40.094727	2941.7549	2869.6953	5343.8398	7747.3901	17735.449	8989.1152	9076.3906	13226.45	11287.115	17826.391	1325.4502	9974.1152	600.39014	6480.4502	5656.1152	18423.871	5448.7246	11901.8	2437.1299	6454.2949	8715.2305	3187.1299	20018.295	15052.23	14216.13	3926.2949	10074.23	2221.1299	18338.295	11469.23	3917.9702	20983.516	11881.26	14462.971	1992.5146	10087.26	15244.971	894.51465	10217.26	15341.971	-1462.4854	8385.2598	6434.9702	2974.5146	5684.2598	4040.9702	10072.515	9697.2598	13088.8	22602.18	17841.98	15849.8	158.17969	1338.9805	15107.8	-1123.8203	4727.9805	1147.3203	22089.846	5805.4395	2090.3203	16560.846	5583.4395	36455.016	2395.4297	11050.025	5092.0146	18306.43	1505.0254	13405.86	15981.7	7005.1094	4037.8604	15706.7	8981.1094	7687.8604	18571.699	11537.109	18813.859	7495.7002	11117.109	7584.8604	13783.7	7124.1094	12832.07	3082.3555	5328.0645	623.07031	15588.355	11950.064	14276.67	174.51562	-7168.3203	3119.6699	15893.516	14237.68	-5370.4355	21565.48	10833.336	-4240.4355	19422.48	11719.336	-2089.4355	16651.48	13246.336	-4693.4355	15327.48	9247.3359	8802.2197	20011.391	14036.105	4041.2197	16611.391	9192.1055	3659.2197	15309.39	1210.1055	-2308.3203	6435.9502	4140.75	-3688.6445	23337.371	6473.3691	1440.3555	11157.37	10397.369	2737.625	15521	15050.54	491.06494	34751.328	10963.72	8015.855	35569.227	17745.525	-1604.145	2354.2251	10382.525	-1586.145	1430.2251	1102.5254	12971.855	10105.225	15647.525	14276.855	1676.2251	2063.5254	14607.855	825.2251	2226.5254	8480.8555	2455.2251	3428.5254	9036.8555	6172.2251	12198.525	-18.14502	21628.225	5041.5254	8026.855	1957.2251	6944.5254	16805.705	-987.48047	1941.1846	10189.705	-200.48047	10670.185	3291.2051	17655.76	9369.3301	13055.495	457.29492	-792.31543	15582.495	794.29492	-1956.3154	11870.495	2385.2949	-1942.3154	4916.4951	14193.295	2523.6846	6161.4951	11542.295	5723.6846	11866.495	13310.295	7215.6846	20871.836	3332.5098	-2619.6699	5136.835	14834.51	4711.3301	1566.835	19056.51	10390.33	16210.835	4761.5098	6182.3301	12007.835	2716.5098	422.33008	15199.835	3954.5098	-1383.6699	18295.836	9442.5098	13152.33	1959.27	7712.4004	7066.125	15511.109	1505.9751	48.330078	7700.1099	3746.9751	3963.3301	17413.016	4029.2598	5124.5752	4605.0151	15535.26	13776.575	15056.016	5212.2598	11169.575	16825.41	2541.8945	-3887.5654	2252.4102	26007.895	5011.4346	5481.4102	390.89453	-6576.5654	2680.9849	14302.06	11532.735	479.98486	336.05957	395.73535	3369.9849	12593.06	9325.7354	22645.314	7925.8398	293.21484	6463.3149	17437.84	11968.215	64.314941	22880.84	12134.215	1242.3149	18697.84	9945.2148	5209.3149	2868.8398	4008.2148	8636.3145	5527.8398	13846.215	874.31494	11925.84	11892.215	5561.105	29293.871	14703.505	16520.105	5791.8701	-496.49512	20145.105	12071.87	12224.505	8322.1055	22050.871	9592.5049	26121.176	947.23535	825.33496	5753.1748	17305.234	12223.335	-402.8252	-2315.7646	1073.335	15955.175	867.23535	4192.335	7361.1748	19948.234	11471.335	19887.176	2306.2354	4565.335	3392.1748	16631.234	14731.335	6214.1748	21275.234	15782.335	29678.176	12306.235	2556.335	26737.27	5513.0049	-2003.3555	19372.27	4507.0049	768.64453	185.27002	18556.004	1179.6445	28750.27	4943.0049	-2234.3555	20674.6	2237.125	5219.5801	17754.6	4308.125	14444.58	10959.6	1005.125	3481.5801	8608.5996	14322.125	10970.58	5913.77	24837.824	13633.895	16078.77	1641.8252	5139.8945	18207.346	2027.6948	3390.5947	16775.676	2514.4053	483.17969	30265.676	6340.4053	10075.18	8650.6748	-173.59473	839.17969	4348.9248	17900.285	9150.2998	17105.926	5844.2852	11782.3	18640.695	1779.5596	1880.375	5076.6953	22592.559	10095.375	16979.695	4306.5596	8327.375	9016.6953	17167.559	5597.375	12033.695	3870.5596	3176.375	11739.695	5182.5596	22669.375	1976.8047	3703.6846	25486.635	1153.8047	24393.684	10277.635	6774.0547	-297.35547	8270.5449	12106.93	33343.969	17458.496	1887.9302	21534.969	6773.4951	17477.93	10257.97	5621.4951	18189.93	30016.969	15304.495	7376.9302	21016.969	11970.495	6075.9302	16701.969	21129.496	20956.93	3999.9697	4869.4951	19441.93	9110.9697	15049.495	5976.7451	19746.051	19074.1	627.74512	2609.0498	9749.0996	3944.7451	9099.0498	14214.1	1054.7451	7871.0498	19712.1	16106.745	1678.0498	9077.0996	-2331.2549	-1102.9502	8630.0996	19178.365	3258.5449	1813.7598	3111.3652	11168.545	6641.7598	3576.3652	24574.545	9695.7598	16532.365	8498.5449	10003.76	1989.3652	1660.5449	5917.7598	10746.365	638.54492	-1388.2402	10793.365	6809.5449	13770.76	6856.3652	1197.5449	8133.7598	20073.891	6508.1348	2233.6748	18662.016	6203.9302	-1210.7852	-336.98486	17460.93	4620.2148	6215.0151	20194.93	3766.2148	19076.635	6129.9805	4350.0195	5539.6348	12997.98	12423.02	5977.6348	20326.98	12921.02	8054.6348	30457.98	12695.02	16113.635	5622.9805	10228.02	21917.635	7415.9805	12744.02	15634.635	5138.9805	12200.02	942.06543	17063.01	20486.184	20906.066	10258.01	11884.185	16169.33	9903.2793	9906.0195	15231.33	5329.2798	-2177.9805	19557.33	8919.2793	-493.98047	16564.33	8564.2793	10049.02	7910.5449	174.34473	9235.79	411.58984	888.23047	6108.1797	6359.5898	17842.23	7942.1797	13125.89	2146.5249	-1744.4248	14207.89	1467.5249	-151.4248	822.88989	-150.4751	-1236.4248	20803.654	3440.4951	-561.87012	-2122.3452	1850.4951	-320.87012	2976.6548	23872.496	8858.1299	1926.6548	17197.496	6136.1299	2213.6548	2851.4951	7422.1299	-1125.3452	1837.4951	5232.1299	11745.654	6523.4951	-1781.8701	6848.6548	3021.4951	5287.1299	10310.125	1869.2998	-1175.6904	-192.875	15617.3	4486.3096	2815.125	17427.301	5937.3096	-1099.875	13276.3	2486.3096	12492.125	4136.2998	7149.3096	1812.0649	335.5249	-6419.5098	20249.064	2575.5249	-6240.5098	2355.4399	12558.395	9427.9297	15319.439	7302.395	13570.93	9364.5049	2588.9448	1177.7002	8355.5049	5676.9448	11457.7	-966.49512	5267.9448	11179.7	11031.35	14665.225	9796.9951	578.3501	185.2251	9973.9951	8436.3496	-2262.7749	276.99512	7237.3501	2756.2251	8649.9951	14641.475	-1514.8047	-1869.7949	14364.475	-1449.8047	-3296.7949	1009.4751	2518.1953	15337.205	13495.475	1708.1953	3868.2051	5878.4751	15038.195	6797.2051	7366.8301	18093.984	10629.755	1854.8301	14100.984	10529.755	5738.8301	11129.984	9281.7549	575.37988	14835.275	11232.025	-260.62012	19696.275	11752.025	4535.3799	2495.2754	5314.0249	11444.38	1965.2754	13592.025	-1403.9048	-4412.9297	3483.6548	64.095215	18240.07	12240.654	9585.0957	-1303.9297	3364.6548	-989.90479	-2196.9297	3632.6548	1267.0952	8187.0703	11875.654	15071.995	3253.73	-226.48486	6494.4902	-484.74512	1887.3501	-40.509766	9064.2549	7116.3501	5088.4902	11383.255	9014.3496	2821.2	13247.029	9698.0156	9277.2002	2721.0298	376.01514	8859.2002	4515.0298	6548.0151	1162.085	8459.2695	8766.9355	10291.085	2831.27	-12.064941	6842.4502	37323.484	14203.561	13880.45	7291.4849	7020.5601	3231.45	12077.484	6556.5601	-692.54004	2255.3799	6751.4697	828.45996	1444.3799	6372.4697	21359.24	3246.0049	-1443.9854	8996.2402	555.00488	113.01465	2625.2402	14196.005	9210.0146	11560.24	2313.0049	7451.0146	18.240234	5611.0049	5035.0146	3769.6499	7317.2798	5341.2598	1824.6499	7678.2798	5530.2598	13738.779	3484.5049	-1154.6348	16667.779	2577.5049	-1734.6348	4180.7798	10030.505	5217.3652	16695.779	16801.504	13067.365	1302.5352	11374.385	5567.915	4872.6201	23601.189	14439.985	2983.0449	1852.5098	477.7749	11508.045	3063.5098	-376.2251	3737.0449	20156.51	11460.775	19609.045	3964.5098	11027.775	4080.0952	13137.19	6012.2998	16103.096	-551.80957	5616.2998	1365.0952	10039.19	5888.2998	4464.0952	9213.1904	4471.2998	11282.096	-1291.8096	-1353.7002	2624.8301	19614.045	6550.54	4137.8301	196.04492	-3645.46	7316.8301	984.04492	-3201.46	5519.8301	2958.0449	12669.54	9619.7051	1575.6001	73.525391	12536.705	5870.6001	6564.5254	-1435.2949	12664.6	9765.5254	1482.7051	14318.6	10515.525	655.70508	14790.6	11041.525	12262.705	7077.6001	9262.5254	17962.564	7051.6348	25078.699	6121.5649	15921.635	14413.7	6614.5649	3109.6348	6585.7002	8090.5649	1625.6348	7910.7002	23447.996	1281.6797	-1829.2002	7517.9951	-5785.3203	-1798.2002	17971.996	-3301.3203	-1521.2002	-286.00488	13125.68	3980.7998	17184.92	3536.7754	8256.5752	16317.92	-613.22461	-213.4248	9004.9199	-1104.2246	54.575195	8288.9199	-2847.2246	-1510.4248	18020.92	1158.7754	8621.5752	1643.9199	9086.7754	11632.575	727.91992	9901.7754	5081.5752	12888.92	5323.7754	5213.5752	13259.92	1927.7754	4116.5752	3854.585	22306.83	7855.4346	4431.585	17589.83	3973.4346	123.58496	14980.83	2652.4346	11635.585	2675.8301	-252.56543	-549.0752	657.35986	1721.4048	-336.0752	12794.359	7327.4048	-20.075195	16984.359	8828.4043	-1517.0752	23031.359	8163.4048	10075.925	8410.3594	8834.4043	2486.9248	19195.359	10406.404	14694.245	2047.5303	-7522.7559	16391.246	280.53027	-7326.7559	12006.245	2230.5303	-1510.7559	2447.7402	19530.094	6216.54	13.500001	13.500001	13.750001	13724.525	7380.4399	-1171.5898	743.5249	21891.439	5624.4102	4599.5249	17125.439	6293.4102	4397.5249	8798.4395	9584.4102	5694.8848	-2026.3447	263.6001	11954.885	1903.6553	14144.6	15860.14	1277.3945	700.36035	7659.1396	-97.605469	-26.639648	3460.1396	15944.395	9411.3604	12048.14	3204.3945	11308.36	84.254883	11001.115	4643.585	4366.3149	17454.746	13471.295	2474.3149	15053.745	11769.295	2182.3149	13488.745	8732.2949	2292.3149	10359.745	10062.295	12522.885	3974.0649	2661.5952	3589.8848	13577.064	9901.5957	3719.8848	3434.0649	2305.5952	3670.8848	11747.064	14126.596	9527.0254	30.575195	19869.814	-3437.1152	8879.5801	1560.3154	11354.215	2109.8149	-2094.04	16250.215	4125.8149	-769.04004	1996.2148	13895.814	5926.96	478.21484	10048.814	5922.96
4086.77	17251.16	8602.8203	1404.77	8586.1602	8169.8203	1753.77	7997.1602	5758.8203	-47.22998	7788.1602	1958.8203	11595.9	-92.68457	-1578.8652	19526.9	6711.3154	9182.1348	19560.9	-552.68457	8900.1348	11468.9	-1747.6846	-2384.8652	15644.9	1818.3154	11331.135	4085.8999	11787.315	6260.1348	18242.746	7058.7598	3541.0742	18302.746	7530.7598	-7265.9258	10888.745	4976.7598	117.07422	24805.746	10613.76	2035.0742	8229.7451	4967.7598	2943.0742	832.74512	10487.76	2765.0742	754.74512	11213.76	-986.92578	11156.745	3025.7598	-5952.9258	5744.6953	21529.059	17462.59	-752.30469	11385.06	11144.59	-1505.3047	698.05957	8040.5898	-342.30469	8565.0596	11917.59	3458.6953	11600.06	6054.5898	13763.695	198.05957	3417.5898	-3011.3047	6545.0596	10304.59	-1760.3047	7494.0596	6550.5898	15595.715	329.1499	-6920.2051	12962.715	4776.1499	-643.20508	2398.7148	7883.1499	5219.7949	-1899.2852	14240.15	-977.20508	2448.2202	15842.141	5446.5547	3719.2202	24645.141	6928.5547	1280.2202	15574.141	9299.5547	6648.2202	13729.141	10841.555	1192.7202	-214.6748	1974.9346	5761.7202	7982.3252	8306.9346	6844.5249	20745.484	9690.8604	6418.5249	12616.485	8565.8604	7615.5249	431.48535	5297.8604	1676.5249	5602.4854	7800.8604	1024.5249	2171.4854	3854.8604	14092.84	10210.635	14582.02	-202.16016	11608.635	6871.0195	15028.175	3703.7451	1652.4854	4428.1748	13527.745	11897.485	11135.175	4289.7451	12381.485	1972.585	11911.9	8246.2949	1532.585	24565.9	4522.2949	631.58496	8307.9004	7479.2949	-375.66016	9991.7852	4073.3096	12322.62	3795.6201	3519.3652	10013.62	14054.62	9974.3652	3408.6201	9361.6201	10289.365	2434.3149	4246.665	293.19043	334.33496	12277.705	10151.345	3649.2598	21562.475	11341.285	2458.2598	8774.4746	7493.2852	13304.26	6673.4751	13077.285	7052.2598	4722.4751	10761.285	12888.75	-1876.6152	876.55469	2719.9751	10556.414	1549.0996	8937.9746	-6025.5859	-5018.9004	13936.279	11862.385	8363.1748	6020.1802	21587.189	12946.295	4040.1802	18754.189	10090.295	11321.18	6236.1899	11871.295	940.18018	14148.189	2178.2949	19398.525	3490.7402	11170.285	4063.8501	9494.8555	3142.8096	3513.8501	21537.855	6674.8096	20482.85	6597.855	6068.8096	10559.85	27484.855	6549.8096	5660.4902	18980.434	11033.484	8882.4902	-820.56543	11936.484	14609.49	2099.4346	11334.484	20253.49	589.43457	12719.484	5074.4902	-1439.5654	4168.4849	3335.4902	9902.4346	7021.4849	17227.895	18458.115	12680.859	24169.895	629.11523	3124.8594	25474.895	1291.1152	8153.8594	3047.0898	30122.955	20272.141	10031.09	19434.955	19476.141	-4912.5	4977.25	10417.439	4120.5	17530.25	-736.56055	10706.81	7439.9297	15764.75	-2695.1904	16044.93	10462.75	4045.8096	20681.93	14680.75	16580.809	6385.9297	20352.75	1849.8096	11255.93	13911.75	16419.359	2514.4551	8490.1895	2647.3604	18253.455	8972.1895	15046.7	-11891.91	-8334.1895	2981.7002	3034.0898	13437.811	4675.6299	17326.664	9634.1895	5444.6299	16276.665	-533.81055	6151.6299	10782.665	4455.1895	3932.6299	15598.665	2121.1895	7943.1553	25488.27	4149.4453	3441.1553	20478.27	1297.4453	147.15527	13745.27	-2561.5547	-8826.3848	8457.5498	8080.5	1652.3154	18299.176	10599.664	6106.3154	15793.175	5078.6641	-130.5	12414.926	8176.9902	1823.8149	33274.133	13829.605	14793.475	17866.695	15336.34	242.4751	473.69531	7858.3398	-796.5249	-1626.3047	-2594.6602	14290.475	6687.6953	8811.3398	11301.475	1681.6953	-1173.6602	16029.475	256.69531	-333.66016	8793.4746	1594.6953	-1135.6602	10254.475	4577.6953	9697.3398	2767.4751	13174.695	3096.3398	11251.475	-218.30469	5839.3398	9174.2402	2643.1797	-4919.0146	-2054.7598	13729.18	4405.9854	2917.0552	20202.705	11825.42	8780.9902	2100.5698	482.50488	12616.99	2655.5698	450.50488	8309.9902	2319.5698	-798.49512	3955.9902	13855.57	3968.5049	1977.9902	16097.57	8357.5049	4711.9902	21856.57	10269.505	27806.385	1011.1797	1389.3604	3876.3848	13439.18	9252.3604	3448.3848	15143.18	8650.3604	17574.385	527.17969	8464.3604	13300.385	432.17969	703.36035	20861.385	-1095.8203	596.36035	15378.385	3994.1797	14133.36	1429.3301	7116.1602	8962.7451	9381.7354	2801.835	30.589844	7092.7354	1535.835	7568.5898	12966.46	5262.1401	-853.27539	1249.46	8982.1406	7469.7246	20814.461	9548.1406	7922.7246	14567.186	2057.5752	3550.1953	4710.1851	24745.574	13979.195	11489.186	492.5752	-205.80469	-2786.0547	17222.49	6647.79	-2241.0547	511.49023	-642.20996	-1173.0547	12905.49	6673.79	19207.824	6595.2002	-2507.8896	8734.8252	15724.2	5548.1104	2766.8252	25021.199	8289.1104	1572.8252	20078.199	5610.1104	8849.8252	4661.2002	2435.1104	11316.825	5419.2002	10748.11	2975.8252	10406.2	9618.1104	1824.3652	24124.984	8592.3848	19922.365	284.98535	-939.61523	41801.367	8672.9854	9988.3848	5696.3652	16455.984	7867.3848	20993.07	598.63477	-708.87988	5886.0698	16793.635	10511.12	948.06982	-2811.3652	-1070.8799	16172.07	434.63477	3256.1201	9213.0703	16931.635	12214.12	17269.07	4870.6348	-8.8798828	11331.07	12404.635	11704.12	7473.0698	21806.635	12262.12	31830.07	6013.6348	704.12012	25503.029	587.25488	-506.17969	22749.029	5222.2549	-937.17969	3955.03	22744.254	5056.8203	23672.029	732.25488	-728.17969	21978.574	-2779.0449	-3574.9297	13660.575	-674.04492	-2624.9297	9075.5752	-6715.0449	-6057.9297	5109.5752	10244.955	1173.0703	5465.5498	20276.1	8629.0752	20859.551	9.0996094	3034.0752	16165.535	2868.8149	-235.83008	18688.121	-3093.6152	-692.98535	16225.12	82.384766	5437.0146	11121.12	-4820.6152	299.01465	-410.43457	21334.074	8438.8096	12474.565	5295.0752	9647.8096	16862.559	2870.79	3869.3301	5589.5596	25097.789	14464.33	17366.559	5373.79	10477.33	7110.5596	19847.789	9338.3301	11338.56	9458.79	12940.33	10351.56	6779.79	26240.33	4136.3652	7078.355	26419.17	3898.3652	28070.355	5258.1699	5990.7598	-1008.1855	7741.9004	8031.4805	25214.246	14400.165	-2086.5195	15834.245	5877.165	11566.48	2485.2451	3643.165	14487.48	28868.246	11336.165	2454.4805	17585.246	12476.165	3158.4805	16588.246	22038.164	12814.48	2073.2451	5000.165	16797.48	3626.2451	12649.165	7513.835	19686.465	18979.02	1450.835	1986.4648	9479.0195	3480.835	8098.4648	13090.02	3404.835	9821.4648	20903.02	16177.835	-1242.5352	10330.02	-1735.165	-2649.5352	8068.0195	15999.07	5482.5752	2695.5547	1558.0698	16794.574	5956.5547	4046.0698	25767.574	7255.5547	15669.07	7259.5752	13029.555	860.06982	4896.5752	10079.555	11402.07	1263.5752	-3017.4453	13023.07	7071.5752	12000.555	8015.0698	2824.5752	9891.5547	19805.375	2859.915	-2689.585	15617.355	-1380.1348	-696.875	828.35498	15276.865	7474.125	9846.3555	20817.865	7234.125	18577.904	3755.4102	-99.775391	4220.9048	10367.41	5541.2246	347.90479	23234.41	6658.2246	6336.9048	25438.41	10974.225	10686.904	3997.4102	1994.2246	2629.9048	3328.4102	7071.2246	11650.904	5291.4102	11463.225	5301.7949	10960.98	13980.12	22618.795	2041.9805	13381.12	17991.814	7186.915	13090.045	12916.814	-1004.085	-352.95508	20382.814	1651.915	2641.0449	16730.814	6302.915	13396.045	7717.6001	251.9502	7244.73	-1295.7002	4251.0996	7011.8604	1349.2998	20211.1	9944.8604	10712.505	2963.9951	-303.89502	10593.505	1543.9951	-263.89502	-1087.4951	588.99512	161.10498	21392.766	-911.80957	134.9248	2818.7649	-3939.8096	1651.9248	5994.7646	20552.191	9179.9248	5181.7646	16619.191	7689.9248	10284.765	-1400.8096	9408.9248	2371.7649	-1502.8096	9545.9248	17157.766	1661.1904	1063.9248	10277.765	-104.80957	9219.9248	14088.345	-262.66504	82.14502	2386.345	10653.335	9374.1445	7253.3447	5794.335	13355.145	1541.345	7824.335	10143.145	14022.345	861.33496	7439.145	15420.75	2068.6201	1911.4102	16167.75	1444.6201	1264.4102	-568.60498	11839.99	10213.436	13473.395	9347.9902	11163.436	12797.555	3917.2998	-775.04004	13329.555	5433.2998	7910.96	1464.5549	3615.2998	10438.96	24394.43	6410.8154	13372.645	2151.4299	-2619.1846	9176.6445	12339.43	-1809.1846	-66.35498	10878.43	2437.8154	6009.645	13416.79	-4364.2695	-65.419922	11262.79	-6847.2695	-393.41992	451.79004	-2194.2695	16297.58	12089.79	-2928.2695	7578.5801	4204.79	8405.7305	11014.58	7202.2349	19276.289	7574.8252	7012.2349	14029.29	-1083.1748	6922.2349	11157.29	5488.8252	3175.71	24515.439	8282.915	2334.71	24548.439	3800.915	8643.71	-161.56006	934.91504	15006.71	3352.4399	7397.915	779.06982	-1063.3999	-2895.9805	2183.0698	20412.6	5517.0195	11266.07	-1037.3999	-2096.9805	970.06982	1136.6001	-951.98047	2474.0698	9102.5996	8500.0195	15124.311	3061.335	-752.01514	9505.665	-1513.7051	680.3999	2600.665	8557.2949	9078.4004	6194.665	18796.295	8398.4004	2418.5449	11908.885	7933.3252	11501.545	2212.8848	1832.3252	11098.545	3028.8848	11441.325	2354.1899	11620.609	845.14453	15230.189	2033.6099	-5326.8555	8117.855	34761.344	20563.375	10974.855	6901.3452	12184.375	-383.14502	13452.346	7621.375	1437.6348	4532.4404	9528.1348	5886.6348	5811.4404	9479.1348	24031.855	3566.5698	3230.3501	9660.8555	4042.5698	1721.3501	2065.855	15582.57	12649.35	8569.8555	2265.5698	10355.35	203.85498	8353.5703	7799.3501	639.3999	7495.335	9172.8398	-1085.6001	7176.335	2236.8398	15499.29	1792.9751	-856.95508	11508.29	2153.9751	326.04492	7175.29	12880.975	5986.0449	29009.289	5955.9751	15876.045	4675.125	11007.175	6677.46	4071.2202	20778.725	11047.815	1110.4502	1261.2051	-34.220215	11442.45	2450.2051	-71.220215	3358.4502	20626.205	11890.779	18211.449	8068.2051	9646.7793	4416.52	13982.43	6914.1953	14781.52	2974.4297	7238.1953	2015.52	12528.43	4721.1953	5869.52	9752.4297	6149.1953	14939.52	1847.4297	-344.80469	1646.2998	14504.515	7692.4551	11141.3	889.51465	-1655.5449	6965.2998	-2012.4854	-3100.5449	3730.2998	1886.5146	15390.455	9338.5752	-2367.2148	-4515.3604	15899.575	1073.7852	2744.6396	-2215.4248	11816.785	4691.6396	331.5752	7585.7852	7996.6396	58.575195	9782.7852	12620.64	12482.575	4736.7852	7760.6396	12899.915	8935.9805	21612.836	849.91504	19952.98	11949.835	1410.915	1870.98	6033.835	3881.915	3279.98	7360.835	25291.205	4332.585	2693.3799	9528.2051	31.584961	590.37988	15120.205	273.58496	1015.3799	1403.2051	15627.585	6420.3799	13176.016	4916.1348	7914.0654	17610.016	3520.1348	588.06543	13848.016	2392.1348	2494.0654	9957.0156	-35.865234	1668.0654	15266.016	10439.135	10408.065	2609.0151	10667.135	13511.065	3816.0151	13086.135	12410.065	12559.016	3864.1348	10814.065	12414.016	6873.1348	6197.0654	3424.5352	25498.285	13735.945	2736.5352	14223.285	8680.9453	-335.46484	9141.2852	10025.945	12002.535	1093.2852	2981.9453	-2690.0752	1860.27	-1540.0049	-2472.0752	14385.27	7513.9951	-3110.0752	15739.27	6959.9951	1417.9248	16829.27	6612.9951	8028.9248	5795.27	7238.9951	-474.0752	20571.27	8856.9951	13927.314	4366.1948	-4564.5146	12883.314	4830.1948	-5113.5146	7832.3149	5161.1948	2044.4854	5468.7451	18787.539	8677.2949	14.000001	14.000001	14.250001	8040.1401	1133.875	3345.0698	-1042.8599	18465.875	8936.0703	2264.1401	15571.875	8721.0703	728.14014	6488.875	8477.0703	-2712.9399	-4692.9297	-1780.5996	13757.061	-1884.9297	13291.4	21278.57	3796.6152	747.62012	11723.57	-1412.3848	3218.6201	7057.5698	15808.615	9435.6201	19063.57	3917.6152	11869.62	765.90479	8668.7803	10251.555	2469.5449	20075.115	8798.8799	404.54492	18622.115	9384.8799	984.54492	16792.115	4840.8799	1667.5449	10343.115	4264.8799	9989.835	4277.6748	1018.9648	4495.835	10118.675	10059.965	7401.835	2321.6748	733.96484	4452.835	12119.675	8928.9648	9764.7754	-1062.5	12106.155	223.68506	8599.6201	5047.4199	9791.4355	2978.9302	4450.6201	15522.436	5575.9302	4728.6201	6468.4351	14377.93	12977.62	2108.4351	10077.93	12069.62
7861.0303	12356.73	11129.94	1937.03	9798.7305	13708.94	5163.0303	8596.7305	8736.9404	37.030029	11697.73	4490.9404	13545.029	-59.30957	3951.6401	17487.029	6353.6904	12046.641	22226.029	1438.6904	13108.641	14939.029	640.69043	4143.6401	16052.029	1906.6904	19414.641	7531.0298	13308.69	13990.641	15801.755	5796.54	17288.686	23374.754	2930.54	5567.6851	12157.755	6671.54	13639.686	23375.754	10538.54	14171.686	11658.755	2544.54	15545.686	506.75488	9420.54	12520.686	66.754883	9249.54	12933.686	10768.755	-1430.46	5786.6851	6033.1899	26379.914	16810.365	3237.1899	14934.915	12318.365	1369.1899	3977.915	5683.3652	7648.1899	16083.915	13431.365	6855.1899	14486.915	6952.3652	16266.189	4192.915	3289.3652	-1426.8101	11720.915	10709.365	945.18994	10935.915	9405.3652	16720.68	4914.5596	-2804.6699	8130.6797	4954.5596	6563.3301	429.67969	5586.5596	7121.3301	-3451.3203	9822.5596	4072.3301	704.44482	13971.061	5690.0596	2271.4448	19698.061	8933.0596	548.44482	16080.061	7303.0596	3310.4448	14067.061	12845.06	1421.1499	3613.7749	480.95996	2052.1499	9879.7754	5109.96	4130.9751	17778.08	5385.0801	2262.9751	13248.08	8211.0801	8363.9746	-157.91992	5201.0801	-801.0249	8532.0801	2509.0801	-1152.0249	440.08008	4503.0801	14505.375	9278.2344	5601.9551	177.375	15110.234	3540.9551	11963.66	-2341.6904	-1344.9902	902.66016	6891.3096	12910.01	10354.66	-1350.6904	14253.01	4162.9048	16449.129	8434.0498	-814.09521	7344.1299	3469.0498	189.90479	8004.1299	4905.0498	-2026.4648	13483.721	5221.5547	12116.01	6147.6851	1861.2051	16137.01	6776.6851	6531.2051	2558.0098	9239.6855	9757.2051	2352.1899	7547.7549	7939.7646	4190.8901	10913.065	7212.8203	1554.625	11378.165	4484.8252	785.625	4386.165	5227.8252	12052.625	1011.165	2732.8252	2818.625	-762.83496	2658.8252	8199.46	3780.8047	2904.8799	4022.7451	20764.73	7333.1348	9018.7451	160.73047	-882.86523	4092.3999	6444.79	6030.3799	7613.1499	17801.234	13166.23	5625.1499	16895.234	10739.23	16160.15	6017.2354	11376.23	1046.1499	13679.235	4181.2305	14146.891	5996.0898	3501.1348	5722.5146	8828.4346	4156.79	5119.5146	19520.434	5892.79	20708.516	3097.4346	7852.79	13584.515	6913.4346	3017.79	3837.9502	18410.129	10679.875	11364.95	55.129883	8415.875	13511.95	-307.87012	7894.875	18001.949	12.129883	9577.875	2663.9502	-356.87012	3995.875	1842.9502	10039.13	6002.875	15882.44	16653.949	17072.225	17611.441	98.949219	4613.2246	21717.441	-1247.0508	7364.2246	1016.625	28727.85	5384.9805	12289.625	14436.85	7623.9805	-3150.9404	-3413.1699	-2664.2852	6936.0596	13032.83	-7826.2852	9075.8652	5277.7354	13762.895	-106.13477	17095.734	18998.895	3673.8652	17228.734	16316.895	9484.8652	4158.7354	15674.895	2370.8652	9169.7354	16082.895	17731.23	5059.0303	9220.3398	4054.2305	19864.031	7678.3398	13895.635	-2560.5605	-1844.2109	2265.6348	13917.439	21346.789	3202.75	24848.24	10987.689	4800.75	22081.24	5521.6895	5964.75	21003.24	6299.6895	6694.75	26278.24	9699.6895	5630.0146	24885.359	16629.594	4037.0146	20817.359	12782.595	1505.0146	12568.36	8675.5947	4209.2002	10383.88	8937.8496	3871.4453	15890.525	13222.41	6999.4453	4584.5254	7959.4102	-1744.2451	14602.275	10348.785	1400.755	24103.025	13435.355	7327.5649	19863.564	14607.485	-1228.4351	4232.5649	10827.485	-2606.4351	2632.5649	1595.4854	10862.564	8278.5645	11624.485	10504.564	3046.5649	1703.4854	12972.564	3922.5649	1507.4854	7642.5649	3833.5649	1083.4854	6862.5649	5979.5649	13245.485	1253.5649	19047.564	7897.4854	10199.564	2615.5649	8469.4854	10860.09	2597.0547	-1222.1055	5499.0898	11484.055	7493.8945	1908.2002	15045.5	12736.105	11953.775	3242.0449	68.830078	5054.7749	3725.0449	-1918.1699	11500.775	4147.0449	-995.16992	3611.7749	16417.045	5536.8301	2853.7749	12849.045	7667.8301	2417.7749	22711.045	12415.83	28917.66	5548.02	1869.5098	6772.6602	16223.02	8213.5098	6218.6602	19185.02	14083.51	19667.66	3426.02	10420.51	17903.66	3346.02	2439.5098	22093.66	5405.02	832.50977	18091.66	15152.02	16459.51	3786.7151	6610.2402	9062.9453	15061.32	1864.21	2723.48	7929.3198	2856.21	9837.4805	16432.33	4222.9697	1680.1953	4349.3301	9801.9697	11853.195	13652.33	8295.9697	10213.195	16107.391	1686.2598	-708.3252	4263.3901	27931.26	11658.675	9603.3906	-353.74023	-1794.3252	1300.2002	16557.904	12249.09	-1638.7998	996.90479	2876.0898	512.2002	15449.904	12928.09	16208.5	5194.4805	-1664.4053	9358.5	15395.48	14445.595	3333.5	20976.48	9851.5947	2272.5	14033.48	10270.595	10510.5	733.48047	5735.5947	14199.5	872.48047	11204.595	6013.5	12432.48	12524.595	1830.5752	23630.086	15991.1	14972.575	2466.085	3829.1001	19772.574	6376.085	15553.1	1550.5752	20878.086	11730.1	18328.561	3153.0654	-322.5498	3082.5601	19758.066	10516.45	256.56006	114.06543	-2455.5498	17055.561	2434.0654	1527.4502	5995.5601	21880.066	10044.45	16211.561	6081.0654	-687.5498	15370.561	9785.0654	9046.4502	5177.5601	29504.066	7770.4502	32347.561	6827.0654	819.4502	26196.996	1378.0195	2221.9697	16040.995	1178.0195	3100.9697	659.99512	14753.02	7632.9697	28098.996	1581.0195	1994.9697	19078.086	5186.3398	-1644.1445	14893.085	8070.3398	1402.8555	11209.085	3038.3398	-3181.1445	8689.085	19185.34	3835.8555	3744.2549	24941.184	7552.04	19579.254	1488.1846	2237.04	17223.17	312.875	-1763.3701	20363.789	1426.5098	-434.42969	20254.789	-896.49023	7012.5703	18661.789	311.50977	3424.5703	6353.8701	15726.685	9019.3896	19398.871	1949.6846	8833.3896	17939.6	4032.0898	146.83008	8892.5996	25156.09	8488.8301	17753.6	4404.0898	4873.8301	6005.6001	20715.09	2973.8301	15054.6	2806.0898	6017.8301	12818.6	3448.0898	19869.83	1735.4351	10436.005	29875.785	2319.4351	23486.004	8028.7852	6455.8555	3059.2402	7605.2148	9826.9043	33325.266	15406.595	814.90479	14268.265	7802.5947	16021.904	7442.2646	6468.5947	13961.904	24767.266	9989.5947	4758.9048	24204.266	10564.595	7536.9048	15222.265	17683.594	15058.904	3947.2646	3322.5947	14732.904	6249.2646	11465.595	4750.4902	21604.461	13747.525	-1165.5098	5423.46	9500.5254	3590.4902	10219.46	12403.525	-328.50977	8953.46	20178.525	14106.49	2157.46	9778.5254	-4855.5098	-881.54004	6964.5254	17708.496	7332.145	3751.4746	3074.4951	12306.145	6409.4746	6738.4951	20954.145	9048.4746	14625.495	11129.145	16969.475	4552.4951	2887.145	7954.4746	13751.495	4107.145	-1290.5254	12980.495	8688.1445	13821.475	8146.4951	2359.145	8867.4746	20105.766	-447.65039	-3038.7051	22144.27	5522.5801	343.9502	1039.27	17900.58	7029.9502	8308.2695	25678.58	6785.9502	20930.375	6336.2051	2615.4951	6486.375	13212.205	8967.4951	4681.375	26940.205	11656.495	5200.375	12608.205	11301.495	14714.375	3079.2051	8538.4951	9954.375	4126.2051	13393.495	20062.375	6631.2051	13658.495	1675.395	14559.895	19111.031	23802.395	9222.8945	17688.031	16860.086	8576.625	17046.52	3933.085	1635.625	1795.52	21421.086	7900.625	3909.52	20836.086	9617.625	12845.52	6448.3701	-57.974609	9126.915	2808.5349	1222.6953	318.19531	5538.5352	16469.695	6662.1953	13074.305	811.84521	1738.3398	13920.305	519.84521	2811.3398	2185.3052	-1217.1548	1373.3398	21786.141	4422.395	714.56494	1159.1401	151.39502	1153.5649	6110.1401	21067.395	6893.5649	4229.1401	19432.395	10104.564	6687.1401	2379.395	8855.5645	1351.1401	1515.395	12289.564	13279.141	6145.395	1900.5649	9641.1406	4549.395	9979.5645	12338.635	3616.395	-1485.75	4890.6348	11285.395	7893.25	11167.635	8520.3945	8219.25	1058.635	12992.395	6236.25	12436.635	5001.395	6827.25	19086.961	4025.8999	992.94482	17378.961	4426.8999	849.94482	1869.135	11325.45	8172.605	17517.135	9292.4502	9280.6055	8352.4502	1674.4048	1557.2002	9943.4502	5531.4048	9929.2002	-1349.5498	4385.4048	8490.2002	29786.955	10140.785	141.87012	471.95508	-1236.2148	7341.8701	11823.955	-2137.2148	103.87012	8392.9551	1001.7852	7535.8701	16019.285	2064.9751	87.370117	12406.285	544.9751	112.37012	2162.2849	2602.9751	15606.37	11507.285	4581.9751	5928.3701	7600.2852	16049.975	11179.37	8832.665	20887.176	6810.2148	14520.665	3024.1748	-1865.7852	8813.665	12968.175	5046.2148	2887.1899	19905.379	7727.1299	2652.1899	22802.379	8320.1299	9671.1895	1966.3799	4457.1299	12879.189	5862.3799	7071.1299	-1545.1499	155.29492	1385.1499	1757.8501	14947.295	12017.15	5998.8501	2239.2949	2249.1499	2019.8501	1521.2949	1138.1499	5250.8501	12547.295	10036.15	16250.66	1282.1152	536.08008	8922.0996	-908.97021	-1305.1396	3818.1001	12083.029	4724.8604	7410.1001	12177.029	4662.8604	1184.625	12014.395	11158.15	9405.625	820.39502	2596.1499	11610.625	3299.395	9799.1504	2324.925	6667.6055	9129.3848	16866.926	-2337.3945	1489.3848	4924.585	38387.273	15916.85	10817.585	6698.2749	10004.85	8467.585	1411.2749	9913.8496	680.72998	12208.186	7629.165	2151.73	14016.186	5060.165	17471.08	3345.4297	-1179.7148	4693.0801	727.42969	278.28516	-3653.9199	12205.43	8978.2852	3320.0801	1621.4297	7215.2852	-2006.9199	-690.57031	5824.2852	3112.635	6343.8599	10140.045	2529.635	6701.8599	6787.0449	13375.984	5571.5151	1054.9199	13803.984	5628.5151	590.91992	2882.9849	14062.516	7179.9199	25925.984	7599.5151	17462.92	-2198.3301	8005.0146	9495.0049	2621.7148	17731.656	14234.17	-862.7998	-5619.04	1052.3252	11137.2	-5120.04	688.3252	1310.2002	11226.96	14234.325	18506.199	1801.96	13238.325	2038.4102	13925.575	8757.5195	13652.41	2958.5752	11765.52	2042.4102	17583.574	9592.5195	3975.4102	10389.575	7254.52	12611.41	612.5752	707.52002	4097.2598	16128.88	7524.0498	11361.26	1911.8799	-3695.9502	7338.2598	1129.8799	-3697.9502	10574.26	5054.8799	13872.05	-1812.6401	-5198.9805	-1416.1055	14045.359	1067.0195	5461.8945	-1258.6401	9089.0195	6928.8945	-28.640137	10291.02	8306.8945	1005.3599	8227.0195	11029.895	12928.359	610.01953	6711.8945	19707.85	4126.3096	24574.379	9400.8496	12457.31	8573.3799	11252.85	832.30957	6126.3799	10229.85	-2213.6904	6243.3799	21470.309	-2997.2852	-3581.5352	15763.31	-2518.2852	-3169.5352	17444.309	-4547.2852	67.464844	1022.3096	16752.715	6095.4648	17864.27	6919.0601	6056.3896	19818.27	5886.0601	-2028.6104	14065.27	3903.0601	-1156.6104	9373.2695	1471.0601	-2279.6104	17850.27	5320.0601	10849.39	3178.27	10658.061	8499.3896	793.27002	14122.061	3630.3896	15443.27	8115.0601	7879.3896	10693.27	4761.0601	6685.3896	758.23486	28178.455	9688.9502	3981.2349	15070.455	7205.9502	855.23486	12982.455	7901.9502	8215.2344	100.45508	1888.9502	1438.9351	2246.7549	1351.5596	46.935059	13320.755	9492.5596	3250.9351	16807.754	9306.5596	13894.936	8133.7549	5004.5596	12990.936	6984.7549	9248.5596	5384.9351	18792.754	10497.56	17623.176	213.08984	-193.94531	16137.175	3507.0898	845.05469	1157.175	-774.91016	7463.0547	2488.8901	20497.664	6109.7051	14.500001	14.500001	14.750001	5442.4751	-521.45996	-3076	1920.4751	14318.54	-232	4626.4751	14415.54	3360	3936.4751	9021.54	4248	-2713.6802	-357.65479	-2294.7051	9305.3203	6991.3452	8441.2949	20620.914	1559.1201	-2563.0596	12817.915	-435.87988	-4736.0596	3245.915	15507.12	2462.9404	13278.915	2275.1201	6136.9404	6494.6499	6715.7998	-646.625	2749.1948	15782.87	9507.5195	3420.1948	15815.87	4915.5195	406.19482	14099.87	3104.5195	144.19482	11095.87	3194.5195	15642.45	2292.4302	-737.73047	5006.4502	7551.4302	6985.2695	5121.4502	1048.4302	-2772.7305	3497.4502	9397.4297	5499.2695	7980.1348	5611.6548	13519.025	3578.28	20011.141	3970.2803	11193.564	4430.2451	-2823.4346	16184.564	5586.2451	-3241.4346	3780.5649	13908.245	1995.5654	679.56494	13025.245	3444.5654
4812.9551	17595.555	10709.58	2122.9551	10744.555	12723.58	6604.9551	1979.5552	11011.58	0.95507812	12577.555	5794.5801	7468.3052	3976.0151	-4923.8555	122.30518	1241.0151	3409.1445	18945.305	8760.0156	4916.1445	13644.305	4332.0151	-6111.8555	15043.305	6726.0151	9259.1445	2072.3052	16820.016	3599.1445	19711.5	8869.5352	15312.46	20627.5	9347.5352	-1393.54	13181.5	7843.5352	8064.46	18149.5	11872.535	6115.46	12081.5	7720.5352	11663.46	1634.5	13432.535	6920.46	1807.5	14136.535	7975.46	10264.5	4055.5352	370.45996	9209.0293	28533.98	13660.82	1175.0298	10490.98	13216.82	383.02979	3773.98	7083.8198	22.029785	11648.98	12374.82	10001.029	7016.98	9850.8203	13278.029	1515.98	6753.8198	-1192.9702	15558.98	9745.8203	59.029785	8743.9805	9684.8203	14387.89	5799.2051	-280.95996	15352.89	6568.2051	8696.04	1947.8896	11551.205	10263.04	-1862.1104	9703.2051	6259.04	4854.8501	12553.29	6872.5195	1520.8501	27545.289	7285.5195	1285.8501	14359.29	5584.5195	4510.8501	12773.29	13569.52	2427.7451	-2164.0752	3704.0449	5892.7451	7582.9248	11364.045	8734.8701	14294.65	6717.0195	4805.8701	9583.6504	4982.0195	11566.87	-2166.3496	2355.0195	2768.8701	1554.6504	4221.0195	420.87012	-1176.3496	1041.0195	11916.78	5218.1602	8811.3447	-3344.2197	9493.1602	6186.3447	18221.939	86.019531	-431.78027	5277.9399	12553.02	9476.2197	9186.9395	2702.0195	11091.22	1756.5298	8446.835	6651.71	-125.47021	16735.836	3416.71	157.52979	4767.835	530.70996	2530.7002	7763.4746	8075.0996	14418.1	6947.5752	-63.415039	9371.0996	14056.575	6088.585	2825.1001	11937.575	6571.585	1088.6699	880.85547	7417.5049	3761.3149	13904.145	7710.4902	2884.7351	17006.135	4799.0996	2121.7351	9337.1348	4881.0996	15314.735	7217.1348	12508.1	8525.7354	2615.1348	6016.0996	8973.21	4812.8149	3522.96	2806.2998	21331.289	9381.7646	7431.2998	2732.29	-234.23535	1690.3945	9017.3896	9314.29	4127.7803	19408.795	12680.575	3792.7803	15727.795	12166.575	16136.78	4944.7949	17373.574	-409.21973	13412.795	7713.5752	23752.189	7739.75	14620.13	-345.28516	8964.2002	3067.9648	15072.715	7774.2002	6778.9648	13568.715	2802.2002	5112.9648	10164.715	1914.2002	4172.9648	1133.7651	21656.801	11142.936	10203.766	3841.7998	7804.9351	13021.766	6358.7998	10711.936	8402.7656	4572.7998	8082.9351	2376.7651	5143.7998	4437.9351	4615.7651	12963.8	6982.9351	17593.98	30678.525	24338.574	19953.98	6603.5254	5052.5742	19625.98	10.525391	8137.5742	3879.4502	18725.279	10736.949	6118.4502	4376.2793	12998.949	-1470.6504	-2985.4902	6533.1895	8238.3496	9077.5098	4973.1895	13611.09	5071.0146	2589.8145	6454.0898	18519.016	8135.8145	6003.0898	15780.015	7301.8145	18767.09	4139.0146	12052.814	6654.0898	14023.015	8076.8145	15080.75	-1075.0605	8326.5742	1046.75	13162.939	9211.5742	9084.7646	-3421.8906	-6100.5098	877.76465	6746.1094	14814.49	3205.2852	18663.176	15449.81	3992.2852	11810.176	11129.81	3612.2852	13648.176	17810.809	4592.2852	13994.176	15197.81	8608.3848	19288.27	4064.9453	3659.3848	8945.2695	4924.9453	8215.3848	-5359.7305	-6961.0547	-637.84961	5760.4902	12025.58	4418.2197	16566.006	4085.6309	14014.22	-321.99414	5042.6309	-797.71484	6933.0195	13517.685	1095.13	32972.199	20403.436	2706.4951	43311.051	22197.99	1792.4951	-3958.9502	6900.9902	-1255.5049	-4119.9502	-928.00977	13823.495	4082.0498	10910.99	11028.495	-1845.9502	-1052.0098	15225.495	-3321.9502	1032.9902	10574.495	-2853.9502	438.99023	12898.495	2802.0498	13114.99	2233.4951	11399.05	6235.9902	9900.4951	-1780.9502	8822.9902	13463.555	2083.5547	-828.78516	512.55518	17093.555	7702.2148	1866.4302	15438.965	4542.8701	9853.7197	4205.4648	-1966.0195	916.71997	1423.4648	-2244.0195	12486.72	1913.4648	-1550.0195	7395.7197	17154.465	4217.9805	4364.7197	10850.465	6393.9805	4650.7197	26106.465	8846.9805	14376.74	2910.0649	526.91504	1161.7402	13007.064	10622.915	173.74023	15385.064	13028.915	13325.74	3461.0649	10954.915	14179.74	2908.0649	147.91504	18728.74	593.06494	-550.08496	16745.74	4876.0649	10481.915	2716.04	10419.795	3686.5547	14175.05	-543.66504	-5430.2793	8486.0498	1275.335	3440.7207	19125.154	5435.8901	3633.8901	3625.1548	17296.891	14547.891	14401.154	9197.8906	12183.891	18562.215	3159.7246	1183.1504	4771.2148	20735.725	13153.15	11363.215	1106.7246	1099.1504	-981.77002	18653.195	5830.5449	5871.23	3716.1948	-3107.4551	-2522.77	13257.195	5839.5449	-2035	131.49512	1020.5547	4609	9945.4951	13490.555	-628	17710.496	8609.5547	-2146	17329.496	11186.555	5905	-3092.5049	3431.5547	7750	-1459.5049	11580.555	-1239	9421.4951	12476.555	3795.9248	23577.5	14832.965	14842.925	4344.5	-576.03516	19712.926	10242.5	11911.965	4584.9248	18416.5	10475.965	20614.004	3488.8154	-2944.5146	1860.0049	17569.816	6397.4854	90.004883	-1799.1846	-2592.5146	14686.005	463.81543	-975.51465	6480.0049	17912.816	10175.485	16520.004	2657.8154	-593.51465	18555.004	5747.8154	10594.485	3670.0049	27704.816	10192.485	32373.004	4028.8154	-4209.5146	15001.641	4632.7002	3538.1548	21821.641	8043.7002	4464.1548	4076.6401	26154.699	9297.1543	33797.641	5479.7002	1668.1548	18572.35	3616.4404	1852.5254	15747.35	3126.4404	13186.525	8016.3501	1822.4404	2663.5254	7733.3501	12713.44	9732.5254	4978.9199	23623.219	7158.46	18477.92	-24.780273	1904.46	14600.425	2051.0801	636.50488	21385.699	888	1164.0449	24207.699	2214	9736.0449	18295.699	-565	207.04492	9870.7656	20177.719	6480.3701	20848.766	3171.7197	5753.3701	13931.5	874.05469	2570.0947	3142.5	22249.055	7402.0947	14096.5	5140.0547	7773.0947	1196.5	17521.055	6119.0947	13323.5	5363.0547	9104.0947	11155.5	5893.0547	16027.095	4368.5049	3882.7197	23182.295	3776.5049	20929.719	8454.2949	13766.006	-3262.1602	6152.0947	15164.766	31980.795	19828.594	2930.7651	21202.795	7866.5947	17742.766	9103.7949	9252.5947	22474.766	23745.795	4925.5947	5021.7651	20894.795	14090.595	4987.7651	21583.795	23160.594	19797.766	6641.7949	3454.5947	17092.766	9274.7949	15207.595	2614.3301	21956.074	14036.061	-1807.6699	10157.075	5198.0605	1676.3301	15826.075	8018.0605	592.33008	9562.0752	13785.061	11292.33	6838.0752	4801.0605	-4108.6699	3850.0752	3770.0605	15909.85	-416.84473	2019.5752	3843.8501	9648.1553	3507.5752	5307.8501	19193.156	4983.5752	16084.85	8639.1553	12627.575	2458.8501	3031.1553	7961.5752	8581.8496	474.15527	-1025.4248	14244.85	6875.1553	11498.575	6935.8501	-99.844727	8152.5752	18693.32	2590.5352	511.51465	21860.904	3345.8203	3049.04	2141.9048	12471.82	7627.04	9039.9043	19555.82	8922.04	20575.6	5120.0352	-3442.585	3678.6001	14559.035	7594.415	3047.6001	20284.035	8389.415	-1640.3999	4168.0352	7908.415	10977.6	6603.0352	3679.415	10894.6	7131.0352	7852.415	15660.6	5828.0352	12303.415	6068.0498	12120.985	11425.244	22206.051	6830.9854	8734.2441	13923.891	7179.5049	7817.6055	-80.109863	665.50488	-5191.3945	18800.891	6159.5049	-1802.3945	16971.891	10199.505	7703.6055	9776.3105	384.1748	3322.875	-1648.3154	-224.73047	10925.94	773.68457	14499.27	9435.9404	14053.235	1827.2451	1270.8198	11407.235	2287.2451	9.8198242	2299.2351	1506.2451	2032.8198	26353.961	2900.02	-273.39014	1601.96	161.02002	-330.39014	6793.96	23145.02	5318.6099	6388.96	17985.02	4410.6099	12057.96	1931.02	6330.6099	1588.96	1948.02	8266.6094	18671.961	7749.02	-1596.3901	9929.96	4239.02	7629.6099	11768.615	1253.1948	1254.8301	6486.6152	9773.1953	2708.8301	14503.615	4739.1948	10201.83	1752.615	9617.1953	5431.8301	16857.615	5282.1948	10768.83	32.659912	-346.98486	-104.28516	17577.66	2185.0151	170.71484	542.27979	11424.686	10054.936	15105.279	9041.6855	10443.936	10599.485	718.21484	-1831.3198	10899.485	4002.2148	8422.6797	-726.51489	4554.2148	8005.6802	26759.234	-361.00488	3788.5098	-422.76514	-1791.0049	11469.51	9580.2344	-1629.0049	363.50977	7472.2349	-784.00488	8483.5098	15049.561	2827.2451	-1371.355	12482.561	3117.2451	-2090.355	1400.5601	3717.2451	12736.645	14291.561	5242.2451	6624.645	5605.5601	17682.246	5795.645	6000.6699	13660.74	14814.4	7935.6699	651.74023	851.3999	6446.6699	11233.74	5289.3999	5162.165	18853.129	10253.154	2359.165	24080.129	8387.1543	9605.165	565.12988	4931.1548	11372.165	2686.1299	7677.1548	1049.53	-2886.8555	1015.8101	4183.5303	18139.145	10162.811	10607.53	-920.85547	2559.8101	3330.53	-1440.8555	2996.8101	3796.53	10521.145	7333.8101	14686.62	3575.3799	-633.65479	6637.4502	-2256.2598	-2852.71	2258.4502	7028.7402	5728.29	6121.4502	11503.74	6360.29	4645.2998	9552.8496	11719.23	14215.3	-139.1499	1386.23	12840.3	2738.8501	9643.2305	3315.6201	7140.9502	9769.3594	13662.62	134.9502	430.35986	2586.1399	66620.023	16218.3	13984.14	9489.0195	12891.3	9401.1396	5418.02	7342.2998	2453.6348	7102.1748	8235.8047	5910.6348	3648.1748	10163.805	28800.51	975.80469	-48.93457	12715.51	448.80469	-1293.9346	3192.5098	12096.805	9405.0654	8981.5098	-128.19531	8338.0654	4926.5098	-150.19531	5553.0654	911.7749	8819.085	5642.2852	354.7749	7703.085	2870.2852	16924.52	-4961.4697	949.66504	11054.52	-6974.4697	-15.334961	2726.52	4339.5303	8610.665	18528.52	440.53027	15888.665	2729.405	11040.995	10968.525	-726.65039	19087.961	15189.2	1400.125	-7242.6904	-4582.6904	16840.125	-5663.6904	-3902.6904	3846.125	15345.31	7963.3096	17746.125	-2149.6904	8269.3096	3903.8301	10964.48	8383.585	11594.83	2773.4805	10585.585	150.83008	6464.4805	11891.585	2711.8301	11115.48	10582.585	10862.83	336.48047	1490.585	3653.5698	11016.59	8386.5703	22972.57	1566.5898	743.56982	9811.5703	-1460.4102	-1193.4302	9549.5703	3396.5898	15246.57	-1080.3301	-5139.4297	-5109.415	14291.67	-766.42969	1934.585	42.669922	17207.57	3680.585	2603.6699	8234.5703	7010.585	1289.6699	9903.5703	11317.585	7890.6699	2242.5703	3961.585	16239.74	6700.0449	23868.525	5382.7402	16483.045	10405.525	5583.7402	4764.0449	8550.5254	6396.7402	2994.0449	8302.5254	26086.191	5668.835	-3870.5957	20375.191	497.83496	-6413.5957	15986.19	1670.835	-4470.5957	3029.1904	21345.836	1993.4043	19202.855	5987.9102	7178.1152	21552.855	5385.9102	-1249.8848	16840.855	2028.9102	-374.88477	12842.855	1063.9102	-1938.8848	16849.855	6617.9102	6734.1152	1677.855	11220.91	9945.1152	4634.855	11978.91	9326.1152	11014.855	4777.9102	6852.1152	10017.855	5711.9102	4484.1152	4823.71	20320.059	10033.445	4951.71	18598.059	6114.4453	8245.71	7908.0596	5503.4453	17628.711	1720.0596	2169.4453	135.71484	-415.19482	715.33008	664.71484	11631.805	8541.3301	-668.28516	18221.805	10088.33	10416.715	5842.8052	6143.3301	9852.7148	3913.8052	7470.3301	2965.7148	17623.805	13190.33	17046.025	2379.3398	1132.1152	16059.025	2463.3398	2122.1152	1370.0249	1617.3398	8811.1152	-882.50488	15952.16	11110.67	15.000001	15.000001	15.250001	-482.37988	708.625	266.69482	21386.621	4494.625	6863.6948	2543.6201	14329.625	7620.6948	2354.6201	13537.625	13221.695	1132.1899	-2581.2646	-2441.6299	14308.189	183.73535	5391.3701	22155.064	4282.4849	-573.09961	11236.064	1379.4849	995.90039	5063.0649	22129.484	10154.9	19488.064	7682.4849	11631.9	3837.9302	12020.725	10722.16	3829.2002	13483.7	10955.815	8611.2002	9780.7002	10607.815	2009.2002	14940.7	4316.8154	2852.2002	10751.7	7387.8154	12784.225	3048.125	1334.605	3924.2251	14190.125	10382.605	4838.2251	-303.875	-1240.395	3316.2251	11611.125	12640.605	13608.59	1250.6748	14723.585	1635.1201	5796.3555	919.33008	15127.505	4198.355	-1705.0195	14307.505	3937.355	-1074.0195	4076.5049	13992.355	5964.9805	848.50488	11037.355	4485.9805
3725.5601	9859.4697	7283.7852	1482.5601	2309.4697	8730.7852	7329.5601	-2266.5303	4133.7852	497.56006	1220.4697	-304.21484	9353.25	1403.6904	1231.6445	-2585.75	1609.6904	11187.645	19196.25	45.69043	8718.6445	9528.25	-2192.3096	1177.6445	10482.25	1675.6904	14137.645	-572.75	13348.69	6108.6445	17616.295	4527.1055	14782.075	24941.295	2136.1055	4566.0752	9730.2949	2181.1055	11692.075	19725.295	6930.1055	11573.075	7166.2949	1059.1055	10389.075	-128.70508	7046.1055	10430.075	315.29492	9729.1055	11576.075	8544.2949	-666.89453	2936.0752	4749.1401	24172.871	14244.87	-2220.8599	8263.8701	9367.8701	-620.85986	-3059.1299	8771.8701	-1028.8599	11975.87	11363.87	7603.1401	3187.8701	4473.8701	8767.1406	-3982.1299	2677.8701	-2012.8599	6649.8701	11009.87	1622.1401	6784.8701	9204.8701	15872.99	3536.9702	989.93457	15093.99	7020.9702	7675.9346	4965.9902	7732.9702	7673.9346	1039.9902	10823.971	3416.9346	1764.9648	11359.295	7644.4697	2802.9648	21361.295	9156.4697	3019.9648	16042.295	8256.4697	5338.9648	13034.295	8782.4697	385.55518	-3238.71	-311.58496	5578.5552	5410.29	7147.415	7873.4102	24642.189	9879.9102	6559.4102	15482.189	10338.91	13325.41	4629.1899	4644.9102	4130.4102	8908.1895	9836.9102	2173.4102	6215.1899	5621.9102	17197.061	4838.0449	3836.0898	3169.0601	10317.045	569.08984	19163.051	3131.4399	3197.585	5985.0498	16209.439	12885.585	10458.05	4336.4399	13894.585	1547.2051	11012.38	3816.3896	-333.79492	14199.38	1417.3896	-221.79492	6078.3799	770.38965	3698.4751	10853.49	7462.3252	15626.83	348.28027	4615.4448	13783.83	4991.2803	12479.445	3098.8301	4495.2803	9130.4453	4233.0552	9128.8848	3731.8555	4914.0649	10439.359	8968.7197	3953.5151	18241.686	11485.98	1650.5151	7988.6851	8741.9805	13783.516	5822.6851	11607.98	4625.5151	4502.6851	9800.9805	16008.675	3894.0996	-2472.125	2781.5601	20705.43	-345.80469	7868.5601	1165.4297	-6167.8047	6627.9902	6058.2451	8126.7651	5301.105	19857.934	9136.6904	4852.105	16337.935	8783.6904	14537.105	1295.9346	13606.69	1065.105	9911.9346	4193.6904	18755.93	9485.6201	13449.485	2132.5049	5540.375	3543.2998	19982.504	6999.375	5977.2998	20705.504	4470.375	5506.2998	11794.505	5230.375	4870.2998	3851.7798	23962.719	8232.335	4269.7798	1309.7197	6497.335	16030.779	5084.7197	4197.335	9019.7793	2254.7197	3658.335	5575.7798	-186.28027	2393.335	2244.7798	13132.72	6700.335	7215.0303	28420.43	8156.4805	18815.031	-2038.5703	564.48047	20598.031	-2588.5703	417.48047	5711.2949	17167.516	8480.2891	6073.2949	6562.5156	8139.2891	-7438.6855	-10672.096	6320.9199	3125.3145	2256.9043	6114.9199	9853.0947	14041.45	8932.6758	934.09473	19029.449	11835.676	2858.0947	15590.45	10967.676	10049.095	4830.4502	13749.676	3933.0947	13647.45	14156.676	12313.625	-248.13477	7766.5703	1033.625	18262.865	10464.57	6813.1445	-1454.4746	-9953.7305	2942.1445	13506.525	14844.27	-4172.5098	18901.449	13068.885	-2655.5098	20276.449	11205.885	-2933.5098	21679.449	12836.885	-3010.5098	24108.449	12914.885	2780.4854	26986.914	7884.1191	-322.51465	15004.915	5859.1191	7105.4854	2287.915	-3748.8809	-2183.2949	4546.9902	2893.8906	3439.6055	17739.029	2799.5703	10362.605	4475.0293	3496.5703	-890.71484	18852.74	10126.655	1520.48	25816.641	15955.99	-249.70996	43458.047	18854.859	906.29004	1207.0449	12846.859	-1389.71	-408.95508	1543.8599	14257.29	6697.0449	13604.859	11285.29	-143.95508	2755.8599	13974.29	1459.0449	4700.8599	13084.29	1026.0449	4651.8599	8761.29	5164.0449	11309.859	1368.29	14630.045	9549.8594	10398.29	3004.0449	11495.859	-2092.6904	843.37988	-197.04492	-374.69043	16882.379	5766.9551	4066.3301	19036.199	9008.7354	13021.38	2613.4902	-2539.6299	2703.3799	1887.4902	-3287.6299	12680.38	2292.4902	-2006.6299	7199.3799	18570.49	5337.3701	6163.3799	11943.49	3522.3701	4796.3799	29831.49	9870.3701	17092.426	2076.3301	2784.1851	5820.4248	11751.33	11249.186	6894.4248	14857.33	14503.186	16687.426	3485.3301	10438.186	12183.425	2595.3301	3749.1851	17508.426	1619.3301	992.18506	16753.426	5828.3301	11719.186	869.52002	9639.25	8132.4551	12766.795	843.29492	-501.90039	4018.7949	9015.2949	6847.0996	14094.825	806.47461	499.21484	5001.8252	19282.475	7315.2148	16175.825	78.474609	6927.2148	15352.58	5396.8301	-326.09961	3002.5801	26673.83	14040.9	10486.58	2547.8301	-1310.0996	973.27002	19644.586	20152.654	491.27002	1436.585	3984.6548	3815.27	12608.585	10112.654	3430.8799	894.66016	467.55957	7658.8799	16879.66	16405.559	1141.8799	22831.66	10575.56	2249.8799	18913.66	13386.56	12019.88	-489.33984	4553.5596	10336.88	3125.6602	16542.559	3206.8799	11480.66	11522.56	5284.1548	19034.211	13393.535	18534.154	2681.21	-594.46484	20636.154	5625.21	11816.535	7341.1548	18170.211	9125.5352	15022.69	1060.8799	-3020.5703	-5859.3096	14812.88	9393.4297	-9357.3096	-3053.1201	-3059.5703	6829.6904	-1111.1201	1078.4297	-1163.3096	17361.879	8965.4297	6703.6904	-944.12012	-954.57031	9887.6904	1546.8799	11427.43	-2025.3096	21787.879	10467.43	20665.691	3397.8799	-587.57031	1428.6348	2334.7651	-1357.9854	22176.635	6501.7651	-933.98535	3309.6348	22304.766	4616.0146	42259.633	8884.7656	-4401.9854	16466.225	4452.125	1744.9004	11900.225	4457.125	10541.9	9149.2246	-1170.875	3369.9004	4934.2246	11966.125	7429.9004	4564.0254	26180.725	14127.3	17110.025	2905.7246	7129.2998	16964.145	3655.2549	1729.0498	17225.785	2264.2197	3512.2002	11214.785	2637.2197	10077.2	16749.785	3107.2197	1717.2002	7171.9854	21848.57	8778.6602	18216.984	8476.5703	8800.6602	19385.48	2769.6899	291.30469	5674.48	24862.689	2516.3047	13480.48	6694.6899	7871.3047	14836.48	4312.6899	-5385.6953	17488.48	7728.6899	2408.3047	15174.48	8047.6899	14406.305	2216.6699	8159.9849	20045.664	1202.6699	20726.984	1375.6641	24729.99	-1416.8105	8047.8701	-280.18506	9628.6055	9521.7803	-2299.1851	12874.605	3491.7803	14670.814	6092.6055	3135.7803	26339.814	5596.6055	-912.21973	4525.8149	19831.605	8773.7803	4440.8149	19652.605	15067.78	18188.814	6767.6055	-1476.2197	14487.814	7859.6055	5151.7803	3555.375	22465.129	20802.059	-1536.625	8658.1299	7995.0596	931.375	12004.13	14432.06	4021.375	2988.1299	20595.059	13471.375	1555.1299	10609.06	-5287.625	1414.1299	15535.06	20602.27	437.29004	4998.7695	4765.27	9564.29	8286.7695	5606.27	23734.289	9311.7695	15487.27	9857.29	21249.77	4005.27	3486.29	11009.77	7003.27	878.29004	-667.23047	11797.27	3078.29	15201.77	9670.2695	924.29004	12291.77	21428.08	1214.25	689.80957	17618.34	3170.0601	3869.5596	1209.3398	16753.061	6255.5596	8843.3398	20732.061	9967.5596	19864.34	6559.7051	1301.6104	6985.3398	13093.705	8947.6104	5234.3398	22537.705	9875.6104	1828.3398	4851.7051	10132.61	15405.34	7161.7051	11676.61	25001.34	5955.7051	10754.61	19713.34	5985.7051	15648.61	-1373.3149	16200.69	12264.365	22478.686	8449.6904	13375.365	-5450.3496	2896.2349	15700.375	-4650.3496	528.23486	-1195.625	14642.65	5305.2349	1807.375	15456.65	5971.2349	8197.375	5678.4902	-3688.1699	9902.5254	2403.75	1707.2852	9348.1445	5950.75	15065.285	7991.1445	10907.51	1287.4502	-2866.165	13690.51	2323.4502	-2811.165	1244.51	-552.5498	-2900.165	20747.01	4655.835	-760.09473	-1138.9902	1382.835	-2444.0947	6035.0098	21393.836	7171.9053	2699.0098	20047.836	5410.9053	10054.01	4084.835	3151.9053	1174.0098	1402.835	4974.9053	14229.01	7200.835	-1933.0947	7213.0098	4056.835	4253.9053	9568.9004	556.88477	-3306.2451	6857.8999	-884.11523	-4046.2451	9969.9004	1964.8848	4864.7549	-461.1001	5583.8848	4190.7549	9873.9004	2849.8848	5415.7549	506.44995	1537.895	-4410.9404	16562.449	4709.895	-1033.9404	204.20508	11652.38	7827.4399	14054.205	7505.3799	9287.4395	10522.51	1335.6948	459.94482	10611.51	3793.6948	8682.9453	-1068.4902	1307.6948	11507.945	17848.125	5113.2202	1613.105	465.125	1572.2202	11943.105	10111.125	3645.2202	756.10498	8820.125	3752.2202	8780.1055	17965.109	1749.2949	-477.88477	882.11011	1926.2949	-1191.8848	1107.1101	8110.2949	13467.115	13845.11	4099.2949	8958.1152	3789.1101	25257.295	9152.1152	11096.811	20513.654	3917.915	13894.811	1459.6548	-6236.085	8960.8105	14623.654	3303.915	4391.1099	27203.285	8825.085	5850.1099	17744.285	5623.085	10037.109	1231.2852	2349.085	16525.109	8017.2852	7556.085	38.060059	-1233.9702	-1267.375	3309.0601	19927.029	8088.625	13673.061	2357.0298	-226.375	1699.0601	-1165.9702	-718.375	3174.0601	7835.0298	7822.625	15038.814	2038.6099	-184.49512	9153.7451	-1175.7598	1132.8799	1697.7451	8823.2402	11615.88	4444.7451	9983.2402	9818.8799	6351.9854	4104.8398	10104.775	12754.985	1123.8398	1295.7749	9212.9854	4148.8398	10284.775	2258.3899	13020.945	8679.5156	15495.39	2371.9448	512.51514	12573.425	26949.205	10062.08	12878.425	6908.2051	5732.0801	9266.4248	6204.2051	4048.0801	751.77002	11030.915	4145.6396	3887.77	9123.915	2177.6396	25158.086	5603.6802	2724.0298	12471.085	2926.6802	1405.0298	1071.085	12689.68	8161.0298	8214.085	2768.6802	13094.029	2603.085	-1039.3198	7677.0298	1362.3101	6812.4399	8111.2852	1920.3101	6061.4399	6391.2852	14746.439	3649.1348	-2048.7646	12134.439	2513.1348	-475.76465	6057.4399	14526.135	7155.2354	21867.439	8570.1348	12829.235	1466.8101	12776.755	9601.5	10724.98	1638.9448	2437.7002	1302.7051	-193.86523	-231.47998	11207.705	549.13477	1371.52	1194.7051	18303.135	9614.5195	16565.705	5335.1348	10972.52	4028.4849	16302.05	7486.7651	13056.484	2906.0498	11035.766	1900.4849	7753.0498	9111.7656	4531.4849	10038.05	8741.7656	13494.484	115.0498	2376.7651	12678.085	717.87988	-498.84961	5684.085	-1147.1201	-1808.8496	11346.085	131.87988	-2591.8496	8430.085	2545.8799	17730.15	165.7251	-1322.71	-3559.5801	15047.725	3507.29	1329.4199	-132.2749	13401.29	7051.4199	2984.7251	12186.29	6753.4199	2684.7251	10577.29	12288.42	9815.7246	1885.29	6468.4199	20831.945	2515.1299	24293.801	6618.9448	10604.13	6463.7998	8071.9448	-365.87012	5972.7998	8563.9453	-545.87012	5414.7998	34540.727	4406.6748	165.51953	20170.725	2721.6748	-3965.4805	20520.725	1905.6748	1051.5195	4312.7251	19845.676	7580.5195	12847.439	369.1748	2127.7695	19889.439	10.174805	-4089.2305	15676.439	-1225.8252	-5465.2305	10394.439	-2092.8252	-4308.2305	12615.439	15125.175	-941.23047	6809.4399	11498.175	7416.7695	3630.4399	12876.175	3422.7695	6798.4399	-979.8252	3119.7695	11515.439	1799.1748	-316.23047	6447.7002	16408.586	9725.6553	6542.7002	8768.585	7752.6553	9616.7002	908.58496	7993.6553	9611.7002	-2135.415	3539.6553	251.125	-701.24023	-2041.1299	608.125	16689.76	7147.8701	1905.125	14363.76	6059.8701	12599.125	4838.7598	5605.8701	10562.125	3759.7598	7173.8701	4078.125	17837.76	6388.8701	26020.25	2349.335	-4859.5449	16548.25	2254.335	-4703.5449	1138.25	1014.335	3608.4551	5194.585	22878.199	10854.74	15.500001	15.500001	15.750001	1279.1201	-995.16504	-36.530273	20074.121	3666.835	7219.4697	2674.1201	16461.836	3061.4697	5385.1201	9019.835	9437.4697	-697.66504	-4786.165	-4031.2354	14641.335	-1255.165	8410.7646	25952.336	1959.5552	468.61523	13673.335	2334.5552	4189.6152	7241.335	17331.555	11687.615	21988.336	3775.5552	14216.615	3054.4048	6032.2598	8486.6904	4181.4551	10597.455	12222.275	9485.4551	1029.4551	9800.2754	1705.4551	9910.4551	6492.2754	2819.4551	5841.4551	7221.2754	13666.311	4698.6001	318.88477	4412.3101	13372.6	10041.885	5729.3101	1686.6001	453.88477	4654.3101	15315.6	12625.885	9650.8701	5058.6299	12832.58	-1492.125	1940.4043	4532.2798	15266.84	4634.2749	-412.09961	15505.84	5969.2749	537.90039	6932.8398	19870.275	7190.9004	2429.8398	10355.275	5036.9004
1159.78	17095.35	11687.14	3375.78	13291.35	12808.14	5994.7803	2537.3501	10994.14	658.78003	10445.35	4380.1396	14457.5	209.41992	-489.10547	-528.5	2221.4199	6531.8945	15953.5	3027.4199	10958.895	9621.5	2036.4199	-2026.1055	14965.5	3762.4199	11073.895	1366.5	13512.42	10559.895	21957.26	10489.15	13714.515	21888.26	9197.1504	1259.5146	15141.26	7030.1499	9734.5146	21892.26	10726.15	10942.515	11652.26	6741.1499	9417.5146	4721.2598	12409.15	9712.5146	3114.26	12859.15	9961.5146	12730.26	1904.1499	2306.5146	1832.77	18675.176	16371.635	2600.77	12522.175	9026.6348	477.77002	4479.1748	7392.6348	1980.77	17289.176	11206.635	8072.77	11681.175	13209.635	11156.77	3145.1748	3000.6348	6734.77	3936.1748	9123.6348	812.77002	13772.175	6083.6348	15502.985	2381.3999	-2037.4346	10414.985	3874.3999	4946.5654	1661.9854	5887.3999	9492.5654	-1465.0146	6834.3999	1420.5654	1060.415	11184.064	11454.97	-463.58496	23576.064	10023.97	63.415039	12338.064	11932.97	3226.415	15204.064	12995.97	912.60986	1022.2402	3654.7251	4388.6099	12125.24	3972.7251	8254.0293	17744.684	7474.1445	6060.0298	13244.685	11470.145	11465.029	965.68457	8273.1445	3447.0298	8933.6846	11178.145	1101.0298	1039.6846	6272.1445	21920.484	9171.0449	5673.9102	-479.51514	13338.045	7999.9102	19665.996	1161.6904	-3539.1602	7643.9951	11146.69	7019.8398	11241.995	855.69043	4765.8398	1671.9551	8777.5352	10157.88	2443.9551	9032.5352	1806.8799	1182.9551	5000.5352	3709.8799	-1128.7798	9657.5703	9836.9404	13680.195	6760.2202	2353.1748	15264.195	7379.2202	4541.1748	1425.1948	11131.221	7176.1748	1939.8599	3423.9053	6005.4902	2802.895	9957.4053	10331.855	-813.27002	15507.815	11055.91	-1540.27	6444.8154	8411.9102	8788.7305	1416.8154	12008.91	1301.73	372.81543	8984.9102	14896.505	5034.4746	1728.8652	2578.3101	16743.234	3378.2305	8027.3101	-1763.7646	-6043.7695	852.40039	11116.225	6649.9951	17698.529	2975.5449	1428.8896	5595.5298	16597.545	11166.89	14705.529	7227.5449	14158.89	957.52979	12729.545	6313.8896	20534.176	6687.0601	10075.1	4107.165	9639.0654	8746.8555	20825.164	993.06543	11187.855	20402.164	3034.0654	12603.855	13285.165	299.06543	7427.855	4439.3901	24055.039	13575.061	515.39014	2029.04	10488.061	14915.391	5447.04	8439.0605	15159.391	3562.04	10137.061	3271.3901	5803.04	5577.0601	3886.3901	11933.04	8015.0601	13824.99	24539.244	5352.7793	16781.99	1859.2441	-1569.2207	16054.99	249.24414	-78.220703	5141.5254	23253.211	9359.6348	7311.5254	11047.211	11012.635	-3001.1553	-14120.059	-7967.2891	6225.8447	-132.05859	-7004.2891	18292.801	7026.25	17338.645	6986.7998	15718.25	15477.645	11556.8	17121.25	12270.645	16832.801	6112.25	13144.645	5430.7998	10981.25	12440.645	11481.495	7716.7402	7677.4648	843.49512	20629.74	10782.465	7502.7354	-3042.8906	-7849.3359	3013.7354	14117.109	16335.664	1516.0303	23006.109	7739.2109	3146.0303	19092.109	5383.2109	10407.03	5876.1104	814.21094	3156.0303	21560.109	5222.2109	11159.375	12987.625	397.23438	1491.375	17849.625	9216.2344	6641.375	1997.625	-6108.7656	-428.9502	6770.6299	15513.36	1727.9199	19710.1	1879.5195	12993.92	8724.0996	7640.5195	-11460.01	20497.99	3740.1543	1153.04	34177.656	11356.705	6329.1699	22575.004	11746.73	496.16992	-2262.9951	6379.7305	-2507.8301	-1371.9951	332.73047	14077.17	7461.0049	7201.7305	10721.17	99.004883	-2765.2695	15197.17	314.00488	171.73047	9072.1699	-835.99512	-1058.2695	15752.17	3897.0049	8389.7305	1447.1699	16368.005	2959.7305	10369.17	851.00488	8242.7305	653.66992	1102.5146	-987.26953	9741.6699	8478.5146	8030.7305	1276.4849	13605.38	10371.585	13920.49	4242.1948	-765.45508	895.49023	616.19482	826.54492	12115.49	3045.1948	719.54492	6843.4902	19823.195	6739.5449	5607.4902	14525.195	5939.5449	5002.4902	21801.195	10731.545	26065.246	4361.0952	2374.8301	4310.2451	16144.096	7047.8301	5649.2451	19318.096	11543.83	17252.246	3202.0952	10188.83	15204.245	2493.0952	-310.16992	15738.245	1984.0952	-341.16992	15484.245	8333.0957	6954.8301	-3362.5146	10631.555	627.16406	12270.311	-269.03027	-1572.2803	2742.3101	9682.9697	5009.7197	12762.675	7932.0601	-2504.7949	3073.6748	24164.061	5317.2051	13803.675	9713.0605	9154.2051	15863.71	4253.3799	1693.1299	2939.71	26614.379	11966.13	10537.71	1923.3799	723.12988	296.9248	17259.096	8000.25	824.9248	662.09521	-140.75	1552.9248	13669.096	2703.25	-1509.4951	2574.9648	-604.96484	6196.5049	17282.965	12379.035	-1506.4951	21572.965	6498.0352	-1462.4951	22454.965	5689.0352	14541.505	3674.9648	4478.0352	5894.5049	2837.9648	12918.035	-906.49512	12854.965	11884.035	5579.3799	22772.531	12885.045	16672.379	4310.5303	-1043.9551	19308.379	7281.5303	8977.0449	5384.3799	22101.531	10021.045	22652.221	1442.3604	-3417.9404	6833.2202	13810.36	9624.0596	714.22021	-3780.6396	-4991.9404	15977.221	-286.63965	-38.94043	6737.2202	19119.359	8235.0596	21466.221	296.36035	-1637.9404	18641.221	1870.3604	8948.0596	5044.2202	20790.359	8506.0596	37295.219	5008.3604	76.05957	982.35986	-1227.5254	1613.4404	16630.359	2245.4746	-441.55957	3373.3599	20324.475	6452.4404	32938.359	1826.4746	-1333.5596	16263.145	3213.4951	-2062.3652	11154.145	3536.4951	5172.6348	8234.1445	-1239.5049	-3543.3652	5430.1445	11300.495	5898.6348	2529.71	28228.975	13598.645	12717.71	4081.9751	2984.6445	14572.23	-211.375	947.23047	18608.219	1508.8096	1938.9248	11010.22	3371.8096	7339.9248	21067.219	109.80957	1993.9248	13198.52	22928.16	11558.625	18229.52	3930.1602	13103.625	16053.615	3125.7852	1608.0498	7770.6152	24741.785	8875.0498	20199.615	7236.7852	5977.0498	20654.615	6278.7852	-3944.9502	13935.615	7779.7852	4047.0498	18138.615	5014.7852	18106.051	-595.29492	7306.7051	16442.26	82.705078	13980.705	3023.2598	20925.664	-841.08594	7138.0352	-119.0249	1861.585	5549.6104	1418.9751	15211.585	5634.6104	18869.975	2405.585	4335.6104	31579.975	2995.585	-1889.3896	5603.9751	22437.586	9065.6104	5330.9751	21125.586	18592.609	15488.975	3406.585	350.61035	16646.975	5035.585	6225.6104	3152.0098	23363.91	14374.115	514.00977	3550.9102	5442.1152	3640.0098	11460.91	7887.1152	6433.0098	10776.91	16697.115	13145.01	3066.9102	4582.1152	-4108.9902	3550.9102	7547.1152	20638.811	6982.5049	7953.5801	1597.8101	17002.504	9916.5801	2969.8101	23901.504	11512.58	16149.811	13997.505	23398.58	2174.8101	7459.5049	13489.58	18621.811	5538.5049	2967.5801	11582.811	7994.5049	14920.58	8924.8105	3926.5049	11476.58	16715.971	1643.1055	-118.84473	20660.734	589.00488	3511.6104	4315.7349	16530.004	9353.6104	8005.7349	25056.004	9670.6104	17216.145	3986.4102	-270.23535	5921.145	13889.41	8727.7646	4724.145	16381.41	10766.765	380.14502	1812.4102	10251.765	14688.145	2361.4102	4980.7646	31653.145	7089.4102	7776.7646	14471.145	4524.4102	9292.7646	2068.8848	15496.34	20007.996	26610.885	8128.3398	21345.996	2783.605	-113.20508	6910.46	324.60498	-245.20508	-5958.54	18121.605	4725.7949	-4020.54	17942.605	7372.7949	2231.46	9123.2344	3376.27	9347.6953	1078.6748	3489.0552	10557.375	4392.6748	17031.055	10792.375	13512.43	1453.4199	-405.26514	12691.43	2495.4199	662.73486	1568.4299	932.41992	153.73486	20609.385	4097.2651	2847.9248	885.38477	1032.2651	1777.9248	5729.3848	22358.266	12844.925	4546.3848	18117.266	6887.9248	9370.3848	5978.2651	9255.9248	676.38477	1741.2651	10050.925	13851.385	7715.2651	1601.9248	8033.3848	6968.2651	8907.9248	11245.2	-6273.1904	1357.96	13338.2	-6307.1904	1918.96	11747.2	-3941.1904	12702.96	10110.2	-2923.1904	2708.96	9652.2002	-5906.1904	10127.96	540.17505	-3521.0947	1509.2349	15347.175	-1263.0947	232.23486	2816.0249	10515.17	7024.98	16559.025	9024.1699	7311.98	9706.7305	2042.105	691.35986	13994.73	9805.1055	7407.3599	856.72998	3487.105	10870.359	18156.59	1625.7549	3155.1299	-545.41016	-937.24512	10150.13	10530.59	-1549.2451	218.12988	7529.5898	1673.7549	8646.1299	11703.055	2300.2852	-2810.0352	816.05493	1479.2852	-4816.0352	778.05493	2202.2852	10002.965	12256.055	1399.2852	2210.9648	5787.0547	16927.285	5035.9648	10042.305	15620.45	8070.7451	12715.305	2627.4502	320.74512	10144.305	14107.45	8208.7451	5294.27	17601.65	-356.76514	10552.27	10629.65	6625.2349	9356.2695	-130.3501	3048.2349	13448.27	5227.6499	6433.2349	1050.125	-250.79004	1135.6699	3413.125	20648.211	13446.67	10691.125	2060.21	1896.6699	2216.125	1775.21	2828.6699	2370.125	13219.21	9666.6699	15748.165	-1087.7852	1035.5552	8730.7852	1861.7202	-4474.0352	3464.7849	10887.721	3205.9648	7645.7852	16816.721	2903.9648	10006.811	3113.3252	9547.5049	13824.811	2152.3252	885.50488	11810.811	2721.3252	9174.5049	1270.425	15092.109	7978.9102	14641.425	3803.1099	-8.0898438	10513.305	24018.715	8750.1904	11069.305	6356.7148	3988.1904	9685.3047	1042.7148	3164.1904	-474.91504	11669.311	5819.335	2178.085	11766.311	6367.335	23981.68	-15.855469	1250.5649	9024.6797	-3592.8555	141.56494	1809.6802	10056.145	9549.5645	9940.6797	-3060.8555	10549.564	5017.6802	-2967.8555	7903.5649	-770.33008	3368.5898	9010.1201	1851.6699	4273.5898	6241.1201	17508.961	1391.915	-406.26465	14490.96	3272.915	-1340.2646	4458.96	10644.915	4935.7354	17508.961	6413.915	12932.735	2340.8198	9233.6846	9510.6895	8153.04	3595.52	3571.3599	-2318.9199	-1976.2002	1043.3052	8141.0801	-1075.2002	599.30518	232.08008	12792.8	11612.305	17309.08	1732.7998	10412.305	4660.1899	17030.975	8968.7148	12829.189	4913.9751	11730.715	1246.1899	13970.975	9079.7148	2615.1899	12905.975	5738.7148	12726.189	5501.9751	1831.7148	14696.285	1271.9053	510.56543	-558.71484	247.90527	12.56543	8483.2852	2111.9053	-941.43457	6976.2852	1467.9053	21090.566	-3729.9297	-4842.71	-972.16016	9363.0703	-28.709961	8535.8398	-2072.9297	14039.29	5023.8398	-2787.9297	9607.29	9456.8398	-134.92969	10447.29	13620.84	6162.0703	2572.29	10826.84	18968.525	5921.9199	11142.145	5315.5249	14066.92	-4082.8555	7149.5249	292.91992	-5308.8555	11287.525	966.91992	-4962.8555	21766.836	-2191.0898	1264.9453	18007.836	-3623.0898	-3262.0547	9604.835	-4043.0898	-4228.0547	4939.835	10100.91	3447.9453	8320.2549	3970.8701	5021.2305	14340.255	540.87012	-3767.7695	10248.255	687.87012	-2822.7695	5803.2549	-398.12988	-4291.7695	1670.2549	19340.871	5335.2305	3582.2549	21446.871	10036.23	-2448.7451	11443.87	3721.2305	7358.2549	4737.8701	7276.2305	5375.2549	6536.8701	2465.2305	7157.335	15474.975	5245.0947	3445.335	1139.9746	4615.0947	8138.335	-3065.0254	2901.0947	11146.335	-2163.0254	-1100.9053	301.33984	1228.3301	-1086.7354	-841.66016	13794.33	6960.2646	1496.3398	10886.33	5407.2646	12338.34	4897.3301	8328.2646	6098.3398	5994.3301	5810.2646	3169.3398	20392.33	6146.2646	19463.43	1581.915	2220.3301	12140.43	977.91504	1245.3301	-2217.5698	-24.084961	11589.33	1922.21	21968.516	12447.785	16	16	16.25	1035.6748	-954.83008	-102.75	28063.676	3021.1699	6971.25	10905.675	-849.83008	-1034.75	3092.6748	9503.1699	8184.25	1247.8901	-4215.9902	-1349.7051	15572.891	-1434.9902	11908.295	20717.195	3149.4697	-7529.7549	11865.195	335.46973	-6486.7549	5284.1948	16852.469	1641.2451	19940.195	3106.4697	560.24512	1500.2349	4846.7754	8454.1201	4028.0498	17781.176	10579.615	10160.05	4673.1748	12027.615	1766.0498	12559.175	2245.6152	3869.0498	10927.175	4241.6152	12493.266	4475.2749	2140.2749	1720.2651	14457.275	9267.2754	5369.2651	1264.2749	-624.7251	2749.2651	11255.275	11785.275	5225.0698	-1503.5654	15710.505	1522.1948	6902.0254	5839.2051	9472.9453	2591.6001	-932.06006	17827.945	4853.6001	1581.9399	4682.9448	15560.6	7675.9399	283.94482	9546.5996	8562.9395
2945.7549	20313.74	11908.55	3259.7549	11804.74	8631.5498	6959.7549	5437.7402	10059.55	-26.245117	9461.7402	2871.5498	12395.745	4830.0649	-7402.0703	-2449.2549	1911.0649	97.929688	16657.746	4463.0649	1063.9297	8284.7451	3655.0649	-6971.0703	12023.745	5523.0649	7412.9297	2167.7451	16388.064	2849.9297	17473.766	7502.2549	14983.689	18243.766	4874.2549	1973.6899	12029.766	7302.2549	11876.689	19991.766	11513.255	10296.689	8708.7656	3511.2549	13399.689	494.76514	14304.255	10736.689	-483.23486	9758.2549	9659.6895	10600.766	2419.2549	2980.6899	9948.4004	29344.82	13311.525	-669.6001	7600.8203	7565.5254	388.3999	-2141.1797	5268.5254	1440.3999	14064.82	8814.5254	13382.4	-2225.1797	12220.525	10896.4	-3312.1797	2205.5254	12005.4	-5294.1797	11167.525	1117.3999	8896.8203	9305.5254	20541.09	3321.4004	-2758.6445	17702.09	2242.4004	2696.3555	5847.0898	6733.4004	7562.3555	1750.0898	7038.4004	707.35547	3862.7148	13884.495	8213.915	2376.7148	21720.496	8056.915	2471.7148	14890.495	8151.915	4935.7148	11231.495	8051.915	1659.7349	781.6748	3936.835	10075.734	953.6748	3370.835	9114.5254	12982.005	-2140.46	4726.5249	16239.005	4638.54	8128.5249	4774.0049	2622.54	2322.5249	6089.0049	5728.54	1105.5249	2883.0049	2565.54	21974.705	5437.0303	7984.8252	704.70508	9661.0303	9237.8252	20233.59	3699.1152	1099.665	7332.5898	14500.115	14289.665	13260.59	5259.1152	13686.665	2527.3652	17332.871	8156.9199	-1304.6348	11323.87	3251.9199	-298.63477	8344.8701	5972.9199	5298.71	7627.4697	1807.5605	14997.855	5771.3052	3874.4805	12269.855	8260.3047	10402.48	679.85498	11568.305	9594.4805	2291.4351	6699.98	7940.2402	2863.7451	12853.215	10375.4	3490.625	13946.975	8072.8848	563.625	6552.9751	6151.8848	11382.625	3951.9751	7337.8848	5155.625	2155.9751	5457.8848	11465.59	5327.4648	3238.6802	-3223.5	17671.066	4501.3252	4873.5	-149.93457	-2073.6748	4597.4448	11150.945	8428.1904	11695.9	3413.6797	945.60547	1263.9004	16619.68	12190.605	9700.9004	4090.6797	12526.605	-926.09961	10358.68	4915.6055	18775.875	7703.395	9522.9902	2072.7549	11379.596	945.94043	16311.755	8067.5952	5231.9404	19266.754	6787.5952	6050.9404	14367.755	3742.5952	2129.9404	1808.2749	20709.809	12317.035	-2458.7251	272.80957	9006.0352	11122.275	3946.8096	5998.0352	16674.275	3897.8096	9009.0352	2175.2749	8643.8096	3096.0352	-91.725098	12679.81	6684.0352	6697.75	22023.266	6820.2402	13441.75	791.26562	-3873.7598	18662.75	1217.2656	-4179.7598	2752.875	26798.301	13211.275	7870.875	19429.301	13036.275	-1342.7402	-7973.1309	4213.2559	7117.2598	4581.8691	6653.2559	16847.234	3334.3047	8961.8047	3827.2349	7307.3047	9561.8047	7258.2349	17117.305	10996.805	18591.234	4119.3047	10656.805	6183.2349	8645.3047	13430.805	12498.495	-3901.1992	2409.1992	706.49512	13891.801	4360.1992	5224.5146	5906.0654	456.7793	4689.5146	19225.066	23049.779	1670.3047	20324.609	9909.0508	2512.3047	12071.61	10232.051	13508.305	946.61035	-2043.9492	1927.3047	17663.609	4954.0508	19308.254	4275.9102	-366.80469	1877.2549	11245.91	5068.1953	9267.2549	-1153.0898	-9285.8047	827.43457	12354.98	12137.71	-109.96484	27240.35	7333.9258	13629.035	4414.3496	6843.9258	2348.5801	9719.5254	7858.6152	632.81494	28044.836	19062.029	12702.325	14597.6	20773.785	-3532.6748	452.59961	13267.785	-4705.6748	-400.40039	4288.7852	-3523.6748	3395.5996	11469.785	-2542.6748	-638.40039	3997.7852	7705.3252	2371.5996	4021.7852	5879.3252	7.5996094	3769.7852	9040.3252	5742.5996	12587.785	-3512.6748	18870.6	9121.7852	4974.3252	2325.5996	13226.785	548.2251	1653.4302	-2042.4248	10877.225	485.43018	-627.4248	5407.0498	17570.746	8261.9697	13193.035	1474.79	-3651.0195	1347.0349	219.79004	-3906.0195	10758.035	728.79004	-3410.0195	7601.0352	15998.79	5774.9805	6683.0352	15125.79	3345.9805	5542.0352	22992.789	9212.9805	16095.26	3800.9199	-5034.3945	2508.2598	20926.92	3281.6055	1844.2598	19294.92	8541.6055	15866.26	8850.9199	1214.6055	6079.2598	4087.9199	-3966.3945	15351.26	4216.9199	-4866.3945	15709.26	5890.9199	6245.6055	-999.55518	3284.6201	3132.085	16761.336	975.43457	-1307.7354	5984.335	8471.4346	5508.2646	12726.835	3194.0449	3473.6201	1583.835	7501.0449	12338.62	18071.836	4684.0449	10447.62	16229.561	1463.9951	-1794.5254	5493.5601	19791.996	12063.475	9997.5605	-1205.0049	-4631.5254	3608.9048	18532.225	8961.2197	2185.9048	2322.2251	1601.2197	6933.9048	11716.225	7462.2197	-2156.2949	858.74512	1310.585	3880.7051	13710.745	17332.586	-2788.2949	15381.745	10676.585	-2540.2949	15529.745	11350.585	6978.7051	2855.7451	4864.585	7088.7051	1860.7451	12523.585	-2843.2949	16735.746	10404.585	585.66504	24184.789	16054.865	10535.665	1964.79	469.86523	17649.664	7875.79	9916.8652	2012.665	19519.789	8435.8652	15689.675	2338.1348	-1979.2148	2182.6748	16529.135	10489.785	-1194.3252	-1415.8652	-1195.2148	12077.675	1286.1348	1831.7852	4166.6748	18817.135	10445.785	13382.675	2931.1348	2553.7852	15239.675	4198.1348	12242.785	2186.6748	22999.135	12535.785	24171.676	5832.1348	384.78516	1330.9751	-3543.4648	4367.8101	17673.975	1321.5352	4703.8101	2544.9751	19312.535	13183.811	32791.977	2900.5352	3190.8101	20852.385	6086.915	-1865.6602	15244.385	8046.915	5855.3398	10775.385	2845.915	-3509.6602	6752.3848	18584.914	4662.3398	4391.7798	23406.426	7980.0352	16860.779	618.4248	674.03516	18305.734	5092.1348	669.52539	15827.49	2184.5049	147.24512	17149.49	8591.5049	8713.2451	17202.49	548.50488	-1194.7549	7686.8599	21436.5	8383.165	17070.859	-1844.5	12445.165	16713.07	5585.1445	1674.9805	7795.0698	28413.145	9179.9805	21211.07	4549.1445	6190.9805	18787.07	706.14453	-3110.0195	20520.07	4840.1445	6117.9805	13235.07	6468.1445	17291.98	-493.79492	8354.1152	15064.115	-1336.7949	20685.115	4998.1152	26564.199	5753.8652	5438.9004	627.72021	7407.8447	8556.9648	1387.7202	19561.844	841.96484	17630.721	5231.8447	1729.9648	28588.721	6216.8447	-5345.0352	3715.7202	19696.844	3687.9648	6094.7202	21582.844	14593.965	19017.721	3165.8447	-4544.0352	16186.721	6537.8447	6717.9648	6740.1953	27557.656	11955.305	2422.1953	9567.6553	5822.3047	2941.1953	14814.655	8804.3047	10504.195	8102.6553	16576.305	17206.195	4998.6553	3713.3047	-2891.8047	3244.6553	8815.3047	18693.42	2364.4854	8462.6299	3851.4199	10429.485	8888.6299	5289.4199	23124.484	15848.63	15820.42	7347.4854	18852.629	2346.4199	2407.4854	11557.63	16119.42	2982.4854	4510.6299	11911.42	5794.4854	17289.629	7558.4199	1755.4854	16002.63	20691.609	-662.28027	-3393.9453	14315.109	5718.3652	4550.0254	1014.1099	18303.365	3629.0254	9009.1094	25028.365	6949.0254	17868.07	5964.0947	-5740.3105	2027.0698	13416.095	5995.6895	767.06982	23005.094	7449.6895	664.06982	4271.0947	7618.6895	15822.07	5617.0947	3666.6895	18986.07	5378.0947	4748.6895	11843.07	5493.0947	6689.6895	2843.7148	13689.565	18960.559	27429.715	8826.5654	9243.5596	2061.4302	1865.1504	13273.015	1747.4302	308.15039	-2789.9854	19137.43	4161.1504	-2117.9854	19322.43	7613.1504	7058.0146	9240.21	213.33008	2759.4697	3142.0701	2725.3047	7857.6104	4099.0703	18646.305	9237.6104	10661.125	3414.9702	389.3999	9165.125	2076.9702	1263.3999	-259.875	-33.029785	588.3999	20060.98	2683.8599	1030.2349	-1469.02	1037.8599	303.23486	2202.98	20461.859	8644.2344	1936.98	19432.859	5140.2349	7584.98	5420.8599	7230.2349	-2030.02	2595.8599	10398.234	13534.98	6490.8599	1330.2349	5191.98	6332.8599	10674.234	11705.22	2086.6699	-2512.6699	13359.22	1932.6699	827.33008	14458.22	3009.6699	10649.33	11794.22	2823.6699	203.33008	13355.22	2931.6699	6396.3301	-63.949951	2519.7002	237.24023	15419.05	3078.7002	2720.2402	1339.77	9588.4697	6424.5801	15627.77	6503.4697	10922.58	10759.105	-987.52539	409.81982	15277.105	2499.4746	10175.82	323.10498	-975.52539	9883.8203	7384.1348	3761.7451	-1077.4351	-1677.8652	1009.7451	7356.5649	8033.1348	506.74512	-2440.4351	6909.1348	3326.7451	8634.5645	11771.641	2241.3052	40.799805	-2633.3599	1260.3052	428.7998	-746.35986	1221.3052	15077.8	11280.641	4023.3052	6635.7998	2252.6401	24065.305	8665.7998	8616.4297	15054.98	8683.7246	11136.43	2595.98	778.7251	7415.4302	13629.98	8389.7246	16296.641	1387.1152	599.69482	3787.6401	19747.115	9098.6953	9141.6406	-35.884766	4346.6948	-1520.3599	20493.115	8175.6948	-160.26001	-839.73486	2425.7002	3277.74	21732.266	13926.7	13528.74	799.26514	2949.7002	888.73999	529.26514	4998.7002	1348.74	13050.266	10934.7	11192.01	1870.5801	-533.31982	9797.4902	1079.4551	-617.4502	2873.49	10566.455	12717.55	4577.4902	13618.455	7843.5498	6927.8301	-2032.5547	3796.1396	11676.83	-2016.5547	-2346.8604	11742.83	-164.55469	6087.1396	82.089844	14994.725	7431.2305	15715.09	4458.7251	-1793.7695	9883.7305	28493.07	10580.215	9938.7305	7248.0698	8646.2148	7497.73	1796.0698	7419.2148	2577.98	8869.9053	8605.1504	4618.98	8715.9053	5896.1504	22640.18	6148.1299	-733.89014	10479.18	2247.1299	-339.89014	2112.1802	10107.13	7906.1099	10578.18	1737.1299	7182.1099	4293.1802	3920.1299	4606.1099	-380.76514	5928.1201	9167.0752	-1094.7651	5566.1201	6577.0752	12439.859	-970.13965	-1154.2998	13024.859	1783.8604	-1838.2998	4169.8599	10030.86	3850.7002	18274.859	4365.8604	11278.7	5121.7251	4569.7246	8797.1406	10382.016	3976.9702	34.345215	-2558.6499	126.2002	1107.7451	11976.35	789.2002	1020.7451	2128.3501	17080.199	8721.7451	16122.35	4058.2002	10662.745	3270.3198	16638.664	8587.9297	15853.32	4968.665	11759.93	442.31982	11833.665	8180.9302	4608.3198	14013.665	8584.9297	14359.32	358.66504	1576.9302	14043.215	-1190.6201	-2978.5996	-1324.7852	-3943.6201	-1561.5996	9617.2148	-3592.6201	-3477.5996	8034.2148	-505.62012	25583.4	-4354.1953	-5380.7646	-4048.1846	8430.8047	-81.764648	1888.8154	-2387.1953	10092.235	7044.8154	-1419.1953	6497.2354	7669.8154	-3488.1953	8234.2354	11569.815	4435.8047	401.23535	6544.8154	17853.57	8338.1299	24813.365	3100.5698	14373.13	7741.3652	6211.5698	2005.1299	8564.3652	8961.5703	2303.1299	8317.3652	32234.615	3797.4004	-3115.9746	26962.615	1907.4004	-5928.9746	3540.6152	-1930.5996	-5697.9746	6597.6152	16175.4	4871.0254	10357.425	2351.9248	9322.6602	19004.426	600.9248	1848.6602	9853.4248	-970.0752	1370.6602	6775.4248	-1183.0752	563.66016	10244.425	5315.9248	8299.6602	3783.4248	24559.926	9858.6602	-2183.5752	9505.9248	8057.6602	7563.4248	1048.9248	9132.6602	7966.4248	4011.9248	7120.6602	1994.5698	15438.695	8538.1396	3332.5698	13915.695	6493.1396	4354.5698	-3812.3047	7482.1396	16304.57	-2465.3047	2341.1396	-2531.7051	2152.2549	-3940.5898	-1621.7051	14690.255	2662.4102	360.29492	14202.255	2479.4102	11939.295	7096.2549	4519.4102	-3867.7051	2229.2549	3154.4102	1139.2949	19205.254	6244.4102	15229.48	-503.53027	-5422.7549	10807.48	-3326.5303	-6343.7549	-1095.52	-1769.5303	1019.2451	5650.9053	22384.961	9386.9902	16.5	16.5	16.75	1101.855	3340.9199	1138.2354	24277.855	6260.9199	4368.2354	12572.855	2978.9199	-2599.7646	2136.855	17712.92	9778.2354	-3212.4551	-190.49023	1153.1802	10894.545	3019.5098	12352.18	15215.314	3504.4302	-7662.9746	9494.3145	1425.4302	-6032.9746	883.31494	17631.43	2511.0254	17898.314	7562.4302	3722.0254	-111.55469	13590.4	11531.44	5506.7798	19425.574	14704.061	14667.779	5430.5752	11997.061	2379.7798	16419.574	7168.0601	1874.7798	14386.575	6893.0601	14137.654	3757.7852	-180.64453	3110.6548	14571.785	7554.3555	7102.6548	4484.7852	-1430.6445	5720.6548	12623.785	9327.3555	6130.125	1432.2402	15766.565	1730.74	5023.0352	1863.5	12228.32	-887.47021	475.74023	14992.32	1678.5298	961.74023	4497.3198	11998.529	8490.7402	2017.3198	6657.5298	5710.7402
[truncated: 1,879,764 more chars]
