# Supplementary material for: Cochaperones convey the energy of ATP hydrolysis for directional action of Hsp90
Source: Nat Commun. 2024 Jan 17;15:569. doi: 10.1038/s41467-024-44847-6 (PMC10794413; doi:10.1038/s41467-024-44847-6)
Supplement: Supplementary file 6 — Source Data [file 41467_2024_44847_MOESM6_ESM.zip › SourceData_ProteinMeasurements/6_Cdc37-Hsp90+Hsp90+Aha1+Sba1+Ste11+ATP/Dataset2_Cdc37-Hsp90+Hsp90+Aha1+Sba1+Ste11+ATP.txt]

g_g_x33_y14_M61	r_g_x33_y14_M61	r_r_x33_y14_M61	g_g_x46_y81_M62	r_g_x45_y83_M62	r_r_x45_y83_M62	g_g_x13_y118_M62	r_g_x11_y120_M62	r_r_x11_y120_M62	g_g_x39_y76_M62	r_g_x38_y78_M62	r_r_x38_y78_M62	g_g_x17_y111_M62	r_g_x15_y113_M62	r_r_x15_y113_M62	g_g_x26_y53_M62	r_g_x25_y54_M62	r_r_x25_y54_M62	g_g_x8_y92_M62	r_g_x6_y94_M62	r_r_x6_y94_M62	g_g_x24_y141_M62	r_g_x21_y144_M62	r_r_x21_y144_M62	g_g_x69_y62_M62	r_g_x68_y64_M62	r_r_x68_y64_M62	g_g_x13_y144_M62	r_g_x10_y147_M62	r_r_x10_y147_M62	g_g_x14_y148_M62	r_g_x11_y151_M62	r_r_x11_y151_M62	g_g_x31_y92_M62	r_g_x29_y94_M62	r_r_x29_y94_M62	g_g_x42_y36_M63	r_g_x41_y37_M63	r_r_x41_y37_M63	g_g_x33_y17_M63	r_g_x33_y17_M63	r_r_x33_y17_M63	g_g_x44_y118_M64	r_g_x42_y121_M64	r_r_x42_y121_M64	g_g_x20_y37_M64	r_g_x19_y37_M64	r_r_x19_y37_M64	g_g_x30_y151_M64	r_g_x27_y154_M64	r_r_x27_y154_M64	g_g_x33_y156_M64	r_g_x30_y159_M64	r_r_x30_y159_M64	g_g_x45_y96_M64	r_g_x43_y98_M64	r_r_x43_y98_M64	g_g_x14_y117_M64	r_g_x12_y119_M64	r_r_x12_y119_M64	g_g_x48_y103_M66	r_g_x46_y105_M66	r_r_x46_y105_M66	g_g_x54_y114_M66	r_g_x52_y117_M66	r_r_x52_y117_M66	g_g_x50_y33_M66	r_g_x49_y34_M66	r_r_x49_y34_M66	g_g_x20_y145_M66	r_g_x17_y148_M66	r_r_x17_y148_M66	g_g_x46_y40_M66	r_g_x45_y41_M66	r_r_x45_y41_M66	g_g_x47_y133_M66	r_g_x45_y136_M66	r_r_x45_y136_M66	g_g_x54_y121_M66	r_g_x52_y124_M66	r_r_x52_y124_M66	g_g_x50_y158_M66	r_g_x47_y162_M66	r_r_x47_y162_M66	g_g_x74_y34_M66	r_g_x74_y35_M66	r_r_x74_y35_M66	g_g_x8_y163_M66	r_g_x5_y166_M66	r_r_x5_y166_M66	g_g_x13_y81_M68	r_g_x11_y82_M68	r_r_x11_y82_M68	g_g_x73_y75_M68	r_g_x72_y77_M68	r_r_x72_y77_M68	g_g_x19_y11_M68	r_g_x19_y11_M68	r_r_x19_y11_M68	g_g_x4_y118_M68	r_g_x1_y120_M68	r_r_x1_y120_M68	g_g_x26_y26_M69	r_g_x25_y26_M69	r_r_x25_y26_M69	g_g_x36_y128_M69	r_g_x34_y131_M69	r_r_x34_y131_M69	g_g_x69_y21_M69	r_g_x69_y22_M69	r_r_x69_y22_M69	g_g_x74_y43_M70	r_g_x73_y44_M70	r_r_x73_y44_M70	g_g_x69_y58_M70	r_g_x68_y60_M70	r_r_x68_y60_M70	g_g_x9_y12_M70	r_g_x8_y12_M70	r_r_x8_y12_M70	g_g_x30_y5_M70	r_g_x30_y5_M70	r_r_x30_y5_M70	g_g_x71_y108_M70	r_g_x69_y111_M70	r_r_x69_y111_M70	g_g_x62_y151_M70	r_g_x59_y155_M70	r_r_x59_y155_M70	g_g_x46_y91_M70	r_g_x44_y93_M70	r_r_x44_y93_M70	g_g_x29_y153_M70	r_g_x26_y156_M70	r_r_x26_y156_M70	g_g_x49_y98_M71	r_g_x47_y100_M71	r_r_x47_y100_M71	g_g_x42_y104_M71	r_g_x40_y106_M71	r_r_x40_y106_M71	g_g_x14_y137_M71	r_g_x11_y140_M71	r_r_x11_y140_M71	g_g_x81_y113_M71	r_g_x79_y116_M71	r_r_x79_y116_M71	g_g_x33_y47_M72	r_g_x32_y48_M72	r_r_x32_y48_M72	g_g_x82_y156_M72	r_g_x79_y160_M72	r_r_x79_y160_M72	g_g_x64_y14_M72	r_g_x64_y15_M72	r_r_x64_y15_M72	g_g_x16_y65_M73	r_g_x15_y66_M73	r_r_x15_y66_M73	g_g_x46_y105_M73	r_g_x44_y107_M73	r_r_x44_y107_M73	g_g_x11_y104_M73	r_g_x9_y106_M73	r_r_x9_y106_M73	g_g_x66_y129_M73	r_g_x64_y132_M73	r_r_x64_y132_M73	g_g_x11_y154_M73	r_g_x8_y157_M73	r_r_x8_y157_M73	g_g_x75_y142_M73	r_g_x73_y146_M73	r_r_x73_y146_M73	g_g_x84_y59_M73	r_g_x83_y61_M73	r_r_x83_y61_M73	g_g_x79_y134_M73	r_g_x77_y137_M73	r_r_x77_y137_M73	g_g_x40_y155_M73	r_g_x37_y158_M73	r_r_x37_y158_M73	g_g_x58_y92_M74	r_g_x56_y94_M74	r_r_x56_y94_M74	g_g_x81_y70_M74	r_g_x80_y72_M74	r_r_x80_y72_M74	g_g_x46_y88_M74	r_g_x44_y90_M74	r_r_x44_y90_M74	g_g_x33_y102_M74	r_g_x31_y104_M74	r_r_x31_y104_M74	g_g_x72_y65_M74	r_g_x71_y67_M74	r_r_x71_y67_M74	g_g_x18_y26_M74	r_g_x17_y26_M74	r_r_x17_y26_M74	g_g_x12_y17_M74	r_g_x11_y17_M74	r_r_x11_y17_M74	g_g_x14_y97_M74	r_g_x12_y99_M74	r_r_x12_y99_M74	g_g_x78_y83_M75	r_g_x77_y85_M75	r_r_x77_y85_M75	g_g_x18_y65_M75	r_g_x17_y66_M75	r_r_x17_y66_M75	g_g_x42_y140_M75	r_g_x39_y143_M75	r_r_x39_y143_M75	g_g_x47_y11_M75	r_g_x47_y11_M75	r_r_x47_y11_M75	g_g_x48_y63_M75	r_g_x47_y64_M75	r_r_x47_y64_M75	g_g_x32_y56_M75	r_g_x31_y57_M75	r_r_x31_y57_M75	g_g_x53_y134_M75	r_g_x51_y137_M75	r_r_x51_y137_M75	g_g_x40_y63_M75	r_g_x39_y64_M75	r_r_x39_y64_M75	g_g_x12_y32_M75	r_g_x11_y32_M75	r_r_x11_y32_M75	g_g_x34_y102_M75	r_g_x32_y104_M75	r_r_x32_y104_M75	g_g_x69_y104_M77	r_g_x67_y107_M77	r_r_x67_y107_M77	g_g_x30_y101_M78	r_g_x28_y103_M78	r_r_x28_y103_M78	g_g_x37_y136_M78	r_g_x34_y139_M78	r_r_x34_y139_M78	g_g_x24_y103_M78	r_g_x22_y105_M78	r_r_x22_y105_M78	g_g_x57_y51_M78	r_g_x56_y52_M78	r_r_x56_y52_M78	g_g_x66_y121_M79	r_g_x64_y124_M79	r_r_x64_y124_M79	g_g_x77_y110_M79	r_g_x75_y113_M79	r_r_x75_y113_M79	g_g_x10_y97_M79	r_g_x8_y99_M79	r_r_x8_y99_M79	g_g_x9_y70_M79	r_g_x7_y71_M79	r_r_x7_y71_M79	g_g_x71_y128_M79	r_g_x69_y131_M79	r_r_x69_y131_M79	g_g_x7_y58_M79	r_g_x6_y59_M79	r_r_x6_y59_M79	g_g_x49_y82_M79	r_g_x48_y84_M79	r_r_x48_y84_M79	g_g_x18_y84_M79	r_g_x16_y85_M79	r_r_x16_y85_M79	g_g_x68_y103_M79	r_g_x66_y106_M79	r_r_x66_y106_M79	g_g_x37_y52_M79	r_g_x36_y53_M79	r_r_x36_y53_M79	g_g_x22_y128_M79	r_g_x19_y131_M79	r_r_x19_y131_M79	g_g_x73_y122_M80	r_g_x71_y125_M80	r_r_x71_y125_M80	g_g_x81_y60_M81	r_g_x80_y62_M81	r_r_x80_y62_M81	g_g_x31_y148_M81	r_g_x28_y151_M81	r_r_x28_y151_M81	g_g_x42_y15_M82	r_g_x42_y15_M82	r_r_x42_y15_M82	g_g_x23_y116_M82	r_g_x21_y118_M82	r_r_x21_y118_M82	g_g_x23_y135_M82	r_g_x20_y138_M82	r_r_x20_y138_M82	g_g_x73_y29_M82	r_g_x73_y30_M82	r_r_x73_y30_M82	g_g_x66_y81_M82	r_g_x65_y83_M82	r_r_x65_y83_M82	g_g_x66_y163_M82	r_g_x63_y167_M82	r_r_x63_y167_M82	g_g_x45_y9_M82	r_g_x45_y9_M82	r_r_x45_y9_M82	g_g_x9_y108_M82	r_g_x7_y110_M82	r_r_x7_y110_M82	g_g_x74_y139_M82	r_g_x72_y142_M82	r_r_x72_y142_M82	g_g_x37_y95_M83	r_g_x35_y97_M83	r_r_x35_y97_M83	g_g_x30_y3_M83	r_g_x30_y3_M83	r_r_x30_y3_M83	g_g_x3_y21_M83	r_g_x2_y21_M83	r_r_x2_y21_M83	g_g_x38_y35_M83	r_g_x37_y36_M83	r_r_x37_y36_M83	g_g_x8_y16_M83	r_g_x7_y16_M83	r_r_x7_y16_M83	g_g_x66_y162_M83	r_g_x63_y166_M83	r_r_x63_y166_M83	g_g_x37_y156_M83	r_g_x34_y159_M83	r_r_x34_y159_M83	g_g_x81_y25_M84	r_g_x81_y26_M84	r_r_x81_y26_M84	g_g_x27_y59_M84	r_g_x26_y60_M84	r_r_x26_y60_M84	g_g_x20_y150_M84	r_g_x17_y153_M84	r_r_x17_y153_M84	g_g_x17_y25_M84	r_g_x16_y25_M84	r_r_x16_y25_M84	g_g_x21_y9_M84	r_g_x21_y9_M84	r_r_x21_y9_M84	g_g_x67_y38_M84	r_g_x66_y39_M84	r_r_x66_y39_M84	g_g_x41_y15_M85	r_g_x41_y15_M85	r_r_x41_y15_M85	g_g_x74_y139_M85	r_g_x72_y142_M85	r_r_x72_y142_M85	g_g_x40_y11_M85	r_g_x40_y11_M85	r_r_x40_y11_M85	g_g_x68_y52_M90	r_g_x67_y53_M90	r_r_x67_y53_M90	g_g_x13_y2_M90	r_g_x13_y1_M90	r_r_x13_y1_M90	g_g_x58_y34_M90	r_g_x57_y35_M90	r_r_x57_y35_M90	g_g_x61_y124_M90	r_g_x59_y127_M90	r_r_x59_y127_M90	g_g_x77_y70_M90	r_g_x76_y72_M90	r_r_x76_y72_M90	g_g_x50_y146_M90	r_g_x47_y149_M90	r_r_x47_y149_M90	g_g_x24_y32_M90	r_g_x23_y32_M90	r_r_x23_y32_M90	g_g_x53_y86_M90	r_g_x51_y88_M90	r_r_x51_y88_M90	g_g_x29_y121_M90	r_g_x27_y123_M90	r_r_x27_y123_M90	g_g_x10_y68_M90	r_g_x8_y69_M90	r_r_x8_y69_M90	g_g_x82_y134_M90	r_g_x80_y138_M90	r_r_x80_y138_M90	g_g_x24_y44_M90	r_g_x23_y45_M90	r_r_x23_y45_M90	g_g_x24_y128_M90	r_g_x21_y131_M90	r_r_x21_y131_M90	g_g_x74_y76_M91	r_g_x73_y78_M91	r_r_x73_y78_M91	g_g_x9_y25_M92	r_g_x8_y25_M92	r_r_x8_y25_M92	g_g_x21_y117_M92	r_g_x19_y119_M92	r_r_x19_y119_M92	g_g_x42_y111_M92	r_g_x40_y113_M92	r_r_x40_y113_M92	g_g_x48_y3_M92	r_g_x48_y3_M92	r_r_x48_y3_M92	g_g_x82_y37_M92	r_g_x82_y38_M92	r_r_x82_y38_M92	g_g_x19_y8_M92	r_g_x19_y8_M92	r_r_x19_y8_M92	g_g_x58_y87_M92	r_g_x56_y89_M92	r_r_x56_y89_M92	g_g_x41_y23_M92	r_g_x41_y23_M92	r_r_x41_y23_M92	g_g_x63_y50_M92	r_g_x62_y51_M92	r_r_x62_y51_M92	g_g_x52_y74_M92	r_g_x51_y76_M92	r_r_x51_y76_M92	g_g_x21_y128_M92	r_g_x18_y130_M92	r_r_x18_y130_M92	g_g_x67_y32_M92	r_g_x67_y33_M92	r_r_x67_y33_M92	g_g_x78_y27_M92	r_g_x78_y28_M92	r_r_x78_y28_M92	g_g_x75_y22_M92	r_g_x75_y23_M92	r_r_x75_y23_M92	g_g_x82_y120_M92	r_g_x80_y123_M92	r_r_x80_y123_M92	g_g_x29_y36_M92	r_g_x28_y37_M92	r_r_x28_y37_M92	g_g_x41_y58_M92	r_g_x40_y59_M92	r_r_x40_y59_M92	g_g_x51_y10_M92	r_g_x51_y10_M92	r_r_x51_y10_M92	g_g_x52_y7_M94	r_g_x52_y7_M94	r_r_x52_y7_M94	g_g_x17_y10_M94	r_g_x16_y10_M94	r_r_x16_y10_M94	g_g_x32_y98_M94	r_g_x30_y100_M94	r_r_x30_y100_M94	g_g_x77_y51_M94	r_g_x76_y53_M94	r_r_x76_y53_M94	g_g_x24_y24_M94	r_g_x23_y24_M94	r_r_x23_y24_M94	g_g_x28_y94_M94	r_g_x26_y96_M94	r_r_x26_y96_M94	g_g_x42_y83_M95	r_g_x40_y85_M95	r_r_x40_y85_M95	g_g_x41_y123_M95	r_g_x39_y126_M95	r_r_x39_y126_M95	g_g_x51_y64_M95	r_g_x50_y65_M95	r_r_x50_y65_M95	g_g_x69_y32_M95	r_g_x69_y33_M95	r_r_x69_y33_M95	g_g_x69_y99_M95	r_g_x67_y102_M95	r_r_x67_y102_M95	g_g_x38_y136_M95	r_g_x35_y139_M95	r_r_x35_y139_M95	g_g_x14_y100_M95	r_g_x12_y102_M95	r_r_x12_y102_M95	g_g_x33_y43_M97	r_g_x32_y44_M97	r_r_x32_y44_M97	g_g_x30_y25_M97	r_g_x29_y25_M97	r_r_x29_y25_M97	g_g_x26_y63_M97	r_g_x25_y64_M97	r_r_x25_y64_M97	g_g_x52_y20_M97	r_g_x52_y20_M97	r_r_x52_y20_M97	g_g_x79_y38_M97	r_g_x79_y39_M97	r_r_x79_y39_M97	g_g_x75_y56_M97	r_g_x74_y58_M97	r_r_x74_y58_M97	g_g_x79_y58_M97	r_g_x78_y60_M97	r_r_x78_y60_M97	g_g_x77_y45_M97	r_g_x76_y46_M97	r_r_x76_y46_M97	g_g_x50_y66_M97	r_g_x49_y68_M97	r_r_x49_y68_M97	g_g_x23_y56_M99	r_g_x22_y57_M99	r_r_x22_y57_M99	g_g_x43_y26_M99	r_g_x42_y26_M99	r_r_x42_y26_M99	g_g_x63_y3_M99	r_g_x63_y3_M99	r_r_x63_y3_M99	g_g_x18_y45_M99	r_g_x17_y46_M99	r_r_x17_y46_M99	g_g_x51_y84_M99	r_g_x49_y86_M99	r_r_x49_y86_M99	g_g_x24_y106_M99	r_g_x22_y108_M99	r_r_x22_y108_M99	g_g_x24_y106_M99_X	r_g_x22_y108_M99_X	r_r_x22_y108_M99_X	g_g_x35_y30_M99	r_g_x34_y30_M99	r_r_x34_y30_M99	g_g_x12_y110_M99	r_g_x10_y112_M99	r_r_x10_y112_M99	g_g_x55_y19_M99	r_g_x55_y20_M99	r_r_x55_y20_M99	g_g_x7_y112_M99	r_g_x5_y114_M99	r_r_x5_y114_M99	g_g_x17_y94_M99	r_g_x15_y96_M99	r_r_x15_y96_M99	g_g_x32_y51_M99	r_g_x31_y52_M99	r_r_x31_y52_M99	g_g_x35_y117_M99	r_g_x33_y119_M99	r_r_x33_y119_M99	g_g_x72_y117_M99	r_g_x70_y120_M99	r_r_x70_y120_M99	g_g_x77_y113_M99	r_g_x75_y116_M99	r_r_x75_y116_M99	g_g_x21_y92_M99	r_g_x19_y94_M99	r_r_x19_y94_M99	g_g_x64_y61_M99	r_g_x63_y63_M99	r_r_x63_y63_M99	g_g_x57_y24_M101	r_g_x57_y25_M101	r_r_x57_y25_M101	g_g_x9_y7_M101	r_g_x8_y6_M101	r_r_x8_y6_M101	g_g_x4_y51_M101	r_g_x3_y51_M101	r_r_x3_y51_M101	g_g_x36_y29_M101	r_g_x35_y29_M101	r_r_x35_y29_M101	g_g_x53_y47_M101	r_g_x52_y48_M101	r_r_x52_y48_M101	g_g_x75_y71_M103	r_g_x74_y73_M103	r_r_x74_y73_M103	g_g_x26_y93_M103	r_g_x24_y95_M103	r_r_x24_y95_M103	g_g_x71_y21_M103	r_g_x71_y22_M103	r_r_x71_y22_M103	g_g_x36_y31_M103	r_g_x35_y32_M103	r_r_x35_y32_M103	g_g_x23_y113_M103	r_g_x21_y115_M103	r_r_x21_y115_M103	g_g_x9_y61_M104	r_g_x8_y62_M104	r_r_x8_y62_M104	g_g_x39_y39_M104	r_g_x38_y40_M104	r_r_x38_y40_M104	g_g_x31_y99_M104	r_g_x29_y101_M104	r_r_x29_y101_M104	g_g_x55_y111_M104	r_g_x53_y114_M104	r_r_x53_y114_M104	g_g_x72_y86_M104	r_g_x71_y88_M104	r_r_x71_y88_M104	g_g_x26_y115_M104	r_g_x24_y117_M104	r_r_x24_y117_M104	g_g_x68_y83_M104	r_g_x67_y85_M104	r_r_x67_y85_M104	g_g_x6_y85_M104	r_g_x4_y86_M104	r_r_x4_y86_M104	g_g_x48_y58_M104	r_g_x47_y59_M104	r_r_x47_y59_M104	g_g_x20_y113_M104	r_g_x18_y115_M104	r_r_x18_y115_M104	g_g_x13_y40_M105	r_g_x12_y40_M105	r_r_x12_y40_M105	g_g_x42_y55_M105	r_g_x41_y56_M105	r_r_x41_y56_M105	g_g_x54_y50_M105	r_g_x53_y51_M105	r_r_x53_y51_M105	g_g_x20_y8_M105	r_g_x20_y8_M105	r_r_x20_y8_M105	g_g_x10_y108_M105	r_g_x8_y110_M105	r_r_x8_y110_M105	g_g_x32_y117_M105	r_g_x30_y119_M105	r_r_x30_y119_M105	g_g_x52_y131_M105	r_g_x50_y134_M105	r_r_x50_y134_M105	g_g_x27_y32_M106	r_g_x26_y32_M106	r_r_x26_y32_M106	g_g_x41_y37_M106	r_g_x40_y38_M106	r_r_x40_y38_M106	g_g_x35_y54_M106	r_g_x34_y55_M106	r_r_x34_y55_M106	g_g_x77_y75_M106	r_g_x76_y77_M106	r_r_x76_y77_M106	g_g_x26_y43_M106	r_g_x25_y44_M106	r_r_x25_y44_M106	g_g_x44_y104_M106	r_g_x42_y106_M106	r_r_x42_y106_M106	g_g_x19_y25_M106	r_g_x18_y25_M106	r_r_x18_y25_M106	g_g_x20_y76_M106	r_g_x18_y77_M106	r_r_x18_y77_M106	g_g_x4_y37_M106	r_g_x3_y37_M106	r_r_x3_y37_M106	g_g_x38_y50_M106	r_g_x37_y51_M106	r_r_x37_y51_M106	g_g_x12_y137_M106	r_g_x9_y140_M106	r_r_x9_y140_M106	g_g_x27_y32_M107	r_g_x26_y32_M107	r_r_x26_y32_M107	g_g_x14_y52_M107	r_g_x13_y53_M107	r_r_x13_y53_M107	g_g_x33_y26_M107	r_g_x32_y26_M107	r_r_x32_y26_M107	g_g_x35_y36_M107	r_g_x34_y37_M107	r_r_x34_y37_M107	g_g_x68_y4_M107	r_g_x68_y4_M107	r_r_x68_y4_M107	g_g_x71_y43_M107	r_g_x70_y44_M107	r_r_x70_y44_M107	g_g_x84_y17_M107	r_g_x84_y18_M107	r_r_x84_y18_M107	g_g_x36_y25_M108	r_g_x35_y25_M108	r_r_x35_y25_M108	g_g_x8_y50_M108	r_g_x7_y51_M108	r_r_x7_y51_M108	g_g_x67_y6_M108	r_g_x67_y6_M108	r_r_x67_y6_M108	g_g_x31_y56_M108	r_g_x30_y57_M108	r_r_x30_y57_M108	g_g_x8_y27_M108	r_g_x7_y27_M108	r_r_x7_y27_M108	g_g_x64_y20_M108	r_g_x64_y21_M108	r_r_x64_y21_M108	g_g_x17_y124_M108	r_g_x14_y126_M108	r_r_x14_y126_M108	g_g_x50_y112_M108	r_g_x48_y115_M108	r_r_x48_y115_M108	g_g_x21_y135_M108	r_g_x18_y138_M108	r_r_x18_y138_M108	g_g_x34_y105_M109	r_g_x32_y107_M109	r_r_x32_y107_M109	g_g_x81_y147_M109	r_g_x79_y151_M109	r_r_x79_y151_M109	g_g_x61_y43_M109	r_g_x60_y44_M109	r_r_x60_y44_M109	g_g_x38_y56_M110	r_g_x37_y57_M110	r_r_x37_y57_M110	g_g_x42_y47_M110	r_g_x41_y48_M110	r_r_x41_y48_M110	g_g_x28_y30_M110	r_g_x27_y30_M110	r_r_x27_y30_M110	g_g_x27_y37_M110	r_g_x26_y38_M110	r_r_x26_y38_M110	g_g_x57_y17_M111	r_g_x57_y17_M111	r_r_x57_y17_M111	g_g_x56_y43_M111	r_g_x55_y44_M111	r_r_x55_y44_M111	g_g_x18_y18_M111	r_g_x17_y18_M111	r_r_x17_y18_M111	g_g_x78_y74_M111	r_g_x77_y76_M111	r_r_x77_y76_M111	g_g_x36_y75_M111	r_g_x35_y77_M111	r_r_x35_y77_M111	g_g_x6_y34_M111	r_g_x5_y34_M111	r_r_x5_y34_M111	g_g_x72_y99_M111	r_g_x70_y102_M111	r_r_x70_y102_M111	g_g_x35_y73_M113	r_g_x34_y74_M113	r_r_x34_y74_M113	g_g_x81_y52_M113	r_g_x80_y54_M113	r_r_x80_y54_M113	g_g_x5_y85_M113	r_g_x3_y86_M113	r_r_x3_y86_M113	g_g_x28_y2_M113	r_g_x28_y2_M113	r_r_x28_y2_M113	g_g_x82_y45_M113	r_g_x82_y47_M113	r_r_x82_y47_M113	g_g_x39_y55_M114	r_g_x38_y56_M114	r_r_x38_y56_M114	g_g_x78_y19_M114	r_g_x78_y20_M114	r_r_x78_y20_M114	g_g_x76_y25_M114	r_g_x76_y26_M114	r_r_x76_y26_M114	g_g_x32_y66_M114	r_g_x31_y67_M114	r_r_x31_y67_M114	g_g_x10_y15_M114	r_g_x9_y15_M114	r_r_x9_y15_M114	g_g_x62_y18_M115	r_g_x62_y19_M115	r_r_x62_y19_M115	g_g_x5_y42_M117	r_g_x4_y42_M117	r_r_x4_y42_M117	g_g_x72_y50_M117	r_g_x71_y52_M117	r_r_x71_y52_M117	g_g_x15_y106_M117	r_g_x13_y108_M117	r_r_x13_y108_M117	g_g_x74_y40_M118	r_g_x74_y41_M118	r_r_x74_y41_M118	g_g_x31_y107_M118	r_g_x29_y109_M118	r_r_x29_y109_M118	g_g_x28_y12_M118	r_g_x28_y12_M118	r_r_x28_y12_M118	g_g_x31_y39_M118	r_g_x30_y40_M118	r_r_x30_y40_M118	g_g_x68_y1_M118	r_g_x68_y1_M118	r_r_x68_y1_M118	g_g_x67_y31_M118	r_g_x67_y32_M118	r_r_x67_y32_M118	g_g_x60_y43_M119	r_g_x59_y44_M119	r_r_x59_y44_M119	g_g_x3_y50_M119	r_g_x2_y50_M119	r_r_x2_y50_M119	g_g_x58_y58_M119	r_g_x57_y59_M119	r_r_x57_y59_M119	g_g_x26_y20_M121	r_g_x25_y20_M121	r_r_x25_y20_M121	g_g_x25_y30_M121	r_g_x24_y30_M121	r_r_x24_y30_M121	g_g_x68_y83_M121	r_g_x67_y85_M121	r_r_x67_y85_M121	g_g_x47_y32_M122	r_g_x46_y33_M122	r_r_x46_y33_M122	g_g_x74_y23_M122	r_g_x74_y24_M122	r_r_x74_y24_M122	g_g_x80_y67_M124	r_g_x79_y69_M124	r_r_x79_y69_M124	g_g_x3_y4_M125	r_g_x2_y3_M125	r_r_x2_y3_M125	g_g_x74_y7_M125	r_g_x74_y8_M125	r_r_x74_y8_M125	g_g_x56_y8_M125	r_g_x56_y8_M125	r_r_x56_y8_M125	g_g_x65_y55_M126	r_g_x64_y57_M126	r_r_x64_y57_M126	g_g_x15_y9_M126	r_g_x14_y9_M126	r_r_x14_y9_M126	g_g_x21_y44_M127	r_g_x20_y45_M127	r_r_x20_y45_M127	g_g_x28_y36_M128	r_g_x27_y36_M128	r_r_x27_y36_M128	g_g_x8_y5_M128	r_g_x7_y4_M128	r_r_x7_y4_M128	g_g_x27_y45_M130	r_g_x26_y46_M130	r_r_x26_y46_M130	g_g_x41_y64_M130	r_g_x40_y65_M130	r_r_x40_y65_M130	g_g_x17_y117_M133	r_g_x15_y119_M133	r_r_x15_y119_M133	g_g_x30_y68_M133	r_g_x29_y69_M133	r_r_x29_y69_M133	g_g_x51_y100_M133	r_g_x49_y102_M133	r_r_x49_y102_M133	g_g_x46_y55_M133	r_g_x45_y56_M133	r_r_x45_y56_M133	g_g_x28_y86_M133	r_g_x26_y88_M133	r_r_x26_y88_M133	g_g_x83_y99_M133	r_g_x82_y102_M133	r_r_x82_y102_M133	g_g_x37_y159_M133	r_g_x34_y162_M133	r_r_x34_y162_M133	g_g_x33_y127_M134	r_g_x31_y130_M134	r_r_x31_y130_M134	g_g_x38_y54_M134	r_g_x37_y55_M134	r_r_x37_y55_M134	g_g_x66_y162_M134	r_g_x63_y166_M134	r_r_x63_y166_M134	g_g_x25_y93_M136	r_g_x23_y95_M136	r_r_x23_y95_M136	g_g_x29_y42_M136	r_g_x28_y43_M136	r_r_x28_y43_M136	g_g_x31_y84_M142	r_g_x29_y86_M142	r_r_x29_y86_M142	g_g_x66_y159_M142	r_g_x63_y163_M142	r_r_x63_y163_M142	g_g_x36_y149_M142	r_g_x33_y152_M142	r_r_x33_y152_M142	g_g_x81_y144_M142	r_g_x79_y148_M142	r_r_x79_y148_M142	g_g_x16_y157_M142	r_g_x13_y160_M142	r_r_x13_y160_M142	g_g_x13_y70_M142	r_g_x11_y71_M142	r_r_x11_y71_M142	g_g_x14_y18_M142	r_g_x13_y18_M142	r_r_x13_y18_M142	g_g_x19_y9_M142	r_g_x19_y9_M142	r_r_x19_y9_M142	g_g_x36_y60_M142	r_g_x35_y61_M142	r_r_x35_y61_M142	g_g_x35_y109_M144	r_g_x33_y111_M144	r_r_x33_y111_M144	g_g_x42_y115_M144	r_g_x40_y117_M144	r_r_x40_y117_M144	g_g_x39_y89_M144	r_g_x37_y91_M144	r_r_x37_y91_M144	g_g_x7_y100_M144	r_g_x5_y102_M144	r_r_x5_y102_M144	g_g_x82_y17_M144	r_g_x82_y18_M144	r_r_x82_y18_M144	g_g_x39_y78_M144	r_g_x37_y80_M144	r_r_x37_y80_M144	g_g_x44_y145_M144	r_g_x41_y148_M144	r_r_x41_y148_M144	g_g_x9_y156_M146	r_g_x6_y159_M146	r_r_x6_y159_M146	g_g_x21_y131_M146	r_g_x18_y134_M146	r_r_x18_y134_M146	g_g_x16_y114_M146	r_g_x14_y116_M146	r_r_x14_y116_M146	g_g_x24_y47_M146	r_g_x23_y48_M146	r_r_x23_y48_M146	g_g_x52_y153_M146	r_g_x49_y157_M146	r_r_x49_y157_M146	g_g_x36_y52_M148	r_g_x35_y53_M148	r_r_x35_y53_M148	g_g_x51_y152_M148	r_g_x48_y155_M148	r_r_x48_y155_M148	g_g_x61_y138_M148	r_g_x59_y141_M148	r_r_x59_y141_M148	g_g_x52_y91_M148	r_g_x50_y93_M148	r_r_x50_y93_M148	g_g_x29_y144_M148	r_g_x26_y147_M148	r_r_x26_y147_M148	g_g_x5_y114_M148	r_g_x3_y116_M148	r_r_x3_y116_M148	g_g_x8_y92_M149	r_g_x6_y93_M149	r_r_x6_y93_M149	g_g_x22_y152_M150	r_g_x19_y155_M150	r_r_x19_y155_M150	g_g_x42_y58_M150	r_g_x41_y59_M150	r_r_x41_y59_M150	g_g_x16_y101_M150	r_g_x14_y103_M150	r_r_x14_y103_M150	g_g_x57_y2_M150	r_g_x57_y2_M150	r_r_x57_y2_M150	g_g_x20_y42_M153	r_g_x19_y42_M153	r_r_x19_y42_M153	g_g_x42_y65_M153	r_g_x41_y66_M153	r_r_x41_y66_M153	g_g_x21_y92_M153	r_g_x19_y94_M153	r_r_x19_y94_M153	g_g_x66_y71_M153	r_g_x65_y73_M153	r_r_x65_y73_M153	g_g_x36_y30_M153	r_g_x35_y30_M153	r_r_x35_y30_M153	g_g_x49_y11_M153	r_g_x49_y11_M153	r_r_x49_y11_M153	g_g_x38_y161_M153	r_g_x35_y165_M153	r_r_x35_y165_M153	g_g_x35_y45_M153	r_g_x34_y46_M153	r_r_x34_y46_M153	g_g_x16_y10_M154	r_g_x15_y10_M154	r_r_x15_y10_M154	g_g_x30_y1_M154	r_g_x30_y1_M154	r_r_x30_y1_M154	g_g_x68_y105_M154	r_g_x66_y108_M154	r_r_x66_y108_M154	g_g_x4_y60_M154	r_g_x2_y61_M154	r_r_x2_y61_M154	g_g_x24_y41_M154	r_g_x23_y42_M154	r_r_x23_y42_M154	g_g_x11_y94_M154	r_g_x9_y96_M154	r_r_x9_y96_M154	g_g_x37_y18_M154	r_g_x37_y18_M154	r_r_x37_y18_M154	g_g_x16_y97_M158	r_g_x14_y99_M158	r_r_x14_y99_M158	g_g_x24_y67_M159	r_g_x23_y68_M159	r_r_x23_y68_M159	g_g_x25_y118_M159	r_g_x23_y120_M159	r_r_x23_y120_M159	g_g_x45_y17_M162	r_g_x45_y17_M162	r_r_x45_y17_M162	g_g_x22_y61_M162	r_g_x21_y62_M162	r_r_x21_y62_M162	g_g_x35_y82_M162	r_g_x33_y84_M162	r_r_x33_y84_M162	g_g_x2_y7_M162	r_g_x1_y6_M162	r_r_x1_y6_M162	g_g_x70_y101_M162	r_g_x68_y104_M162	r_r_x68_y104_M162	g_g_x14_y135_M162	r_g_x11_y138_M162	r_r_x11_y138_M162	g_g_x41_y63_M163	r_g_x40_y64_M163	r_r_x40_y64_M163	g_g_x43_y2_M163	r_g_x43_y2_M163	r_r_x43_y2_M163	g_g_x33_y12_M163	r_g_x33_y12_M163	r_r_x33_y12_M163	g_g_x55_y55_M165	r_g_x54_y56_M165	r_r_x54_y56_M165	g_g_x34_y19_M165	r_g_x34_y19_M165	r_r_x34_y19_M165	g_g_x14_y45_M165	r_g_x13_y45_M165	r_r_x13_y45_M165	g_g_x57_y15_M165	r_g_x57_y15_M165	r_r_x57_y15_M165	g_g_x74_y74_M165	r_g_x73_y76_M165	r_r_x73_y76_M165	g_g_x69_y33_M165	r_g_x69_y34_M165	r_r_x69_y34_M165	g_g_x14_y65_M165	r_g_x13_y66_M165	r_r_x13_y66_M165	g_g_x66_y96_M165	r_g_x64_y98_M165	r_r_x64_y98_M165	g_g_x57_y29_M166	r_g_x57_y30_M166	r_r_x57_y30_M166	g_g_x42_y39_M166	r_g_x41_y40_M166	r_r_x41_y40_M166	g_g_x63_y65_M166	r_g_x62_y67_M166	r_r_x62_y67_M166	g_g_x83_y66_M166	r_g_x82_y68_M166	r_r_x82_y68_M166	g_g_x66_y69_M166	r_g_x65_y71_M166	r_r_x65_y71_M166	g_g_x45_y34_M166	r_g_x44_y35_M166	r_r_x44_y35_M166	g_g_x39_y51_M166	r_g_x38_y52_M166	r_r_x38_y52_M166	g_g_x8_y9_M167	r_g_x7_y8_M167	r_r_x7_y8_M167	g_g_x77_y74_M167	r_g_x76_y76_M167	r_r_x76_y76_M167
18671.449	-2732.4053	1612.105	2328.7246	25905.641	13931.78	-32.275391	16006.64	8852.7803	7982.7246	23471.641	11267.78	3651.7246	16446.641	9907.7803	7359.7246	16931.641	12036.78	3527.7246	7862.6396	6147.7803	1202.7246	15558.64	6389.7803	11134.725	10392.64	10014.78	-1052.2754	7717.6396	6840.7803	20930.725	15536.64	16115.78	15457.725	11280.64	8923.7803	11659.715	23356.34	1345.0898	5786.7148	13746.34	-579.91016	5079.165	18356.734	4832.2051	5970.165	20853.734	-1445.7949	7456.165	10488.735	2570.2051	7382.165	6495.7354	2686.2051	23818.164	1370.7354	-834.79492	10120.165	2473.7354	-1782.7949	3615.8896	25041.629	2774.4697	5248.8896	20394.629	5416.4697	6076.8896	25102.629	8172.4697	3251.8896	13670.63	4614.4697	10226.89	22415.629	7467.4697	15238.89	5275.6299	5767.4697	2254.8896	10360.63	954.46973	1897.8896	6582.6299	4753.4697	15594.89	11537.63	5454.4697	3590.8896	3219.6299	1988.4697	-820.27979	21372.574	7511.6348	-2076.2798	20602.574	6800.6348	-1227.2798	21211.574	4747.6348	-2026.2798	12161.575	2169.6348	1648.165	21908.035	3088.25	751.16504	11011.035	2259.25	6620.165	12501.035	8136.25	3130.375	20808.02	7625.71	5247.375	20838.02	7542.71	9568.375	18983.02	9800.71	6242.375	12607.02	10853.71	9462.375	9704.0195	10306.71	2489.375	6614.0195	7686.71	6726.375	8883.0195	11395.71	6177.375	318.01953	8162.71	-1177.1299	12427.945	6799.6699	425.87012	13291.945	7389.6699	4103.8701	5728.9453	7858.6699	3743.8701	8931.9453	5656.6699	3744.71	21001.59	5636.9004	1654.71	12849.59	7973.9004	3811.71	17708.59	8207.9004	3081.3701	24925.684	7074.4502	169.37012	20468.684	19546.449	-2147.6299	15058.685	4949.4502	1030.3701	7873.6846	4924.4502	-5562.6299	11068.685	1926.4502	3055.3701	14909.685	5890.4502	3095.3701	3381.6846	2876.4502	4529.3701	6144.6846	2909.4502	1718.3701	1302.6846	4547.4502	6195.9854	18917.365	10956.405	9311.9854	14570.365	10032.405	5797.9854	8691.3652	7434.4053	6179.9854	3568.3652	9362.4053	5014.9854	12081.365	7176.4053	1062.9854	10607.365	5170.4053	880.98535	7836.3652	5022.4053	8532.9854	-122.63477	6656.4053	7217.8599	19613.719	12872.125	5715.8599	10713.72	7677.125	9573.8594	11406.72	13191.125	16435.859	15158.72	13852.125	4824.8599	11220.72	5106.125	9067.8594	19033.719	6931.125	12017.859	7199.7197	13226.125	10651.859	9107.7197	9384.125	10691.859	4675.7197	7068.125	13789.859	5036.7197	17866.125	1259.4902	22468.18	11312.55	2611.8452	17862.096	10135.439	-184.15479	16389.096	8554.4395	976.84521	25038.096	10272.439	5118.8452	23157.096	10333.439	12147.605	14665.52	9727.1406	10162.605	19452.52	12965.141	6890.605	16775.52	9386.1406	5348.605	11922.52	11110.141	11190.605	12496.52	8666.1406	16943.605	3739.52	7730.1401	17195.605	10077.52	12713.141	10432.605	13279.52	11709.141	12139.605	13457.52	12975.141	20567.605	12458.52	9639.1406	14208.605	6251.52	11494.141	20800.125	6131.2451	11921.695	6973.29	10018.395	7835.0498	8860.29	-1140.6055	4800.0498	9185.9551	18734.779	10136.375	6287.9551	19512.779	6996.375	12987.955	8103.7798	7469.375	6951.9551	13453.779	5273.375	13144.955	8863.7793	11367.375	11947.955	9425.7793	8268.375	17868.955	4338.7798	7258.375	9339.9551	7497.7798	2831.375	12831.955	5094.7798	9329.375	-109.15527	16061.31	4520.0947	1016.8447	22228.309	8993.0947	706.84473	14868.31	8557.0947	5538.8447	11730.31	9970.0947	4911.8447	9394.3096	6724.0947	2191.8447	5512.3096	11493.095	6478.8447	301.30957	4894.0947	8912.4648	16791.195	8334.0098	6669.4648	8634.1953	9317.0098	2219.4648	6726.1953	9945.0098	14075.465	2826.1953	6402.0098	4985.4648	7276.1953	8224.0098	8428.4648	15140.195	5696.0098	11018.965	20804.551	3211.1201	9855.9648	21612.551	12411.12	2528.9648	13157.55	556.12012	9384.8301	28965.125	6072.585	4928.8301	29401.125	5074.585	7270.8301	14620.125	6275.585	898.83008	7759.125	3308.585	2066.8301	9955.125	4866.585	-1291.1699	8797.125	2304.585	17918.83	12040.125	11310.585	9802.8301	8486.125	3348.585	3488.8301	10860.125	4211.585	11438.83	12226.125	7887.585	-1291.1699	2239.125	1431.585	12513.83	8869.125	5658.585	7182.8301	1744.125	8889.585	4989.3901	-1423.8896	12164.635	2814.1953	19091.824	16054.555	-5350.8047	17738.824	8876.5547	-7076.8047	10606.825	7155.5547	-1415.8047	26893.824	11886.555	1214.1953	13531.825	13151.555	9427.1953	14305.825	19241.555	-3933.8047	12872.825	23310.555	-209.80469	16690.824	11023.555	6605.1953	7792.8252	8174.5547	-6340.8047	14269.825	9724.5547	-3415.8047	2916.8252	10194.555	5917.1953	4785.8252	13208.555	5455.1953	7079.8252	12045.555	7014.1953	8796.8252	11525.555	-2742.8047	2597.8252	6027.5547	12485.195	13366.825	13548.555	11225.195	11304.825	13794.555	347.19531	7473.8252	11107.555	9337.5996	11722.425	5539.5801	13587.6	6882.4248	7627.5801	5014.6001	6268.4248	7875.5801	8127.6001	6914.4248	8671.5801	13201.6	6323.4248	6356.5801	10950.6	4245.4248	7977.5801	1178.6396	21169.684	5782.1152	2219.6396	9860.6846	4287.1152	744.63965	14566.685	3000.1152	8814.6396	5378.6846	5796.1152	1769.6396	8302.6846	2273.1152	-1507.3604	5814.6846	4134.1152	7659.6396	5462.6846	5482.1152	-3257.915	21357.23	12080.795	-3627.915	22599.23	9106.7949	4754.085	9031.2305	10357.795	6637.085	15104.23	19850.795	7225.085	4188.2305	10482.795	3328.085	5823.2305	8609.7949	2413.085	6675.2305	10465.795	4140.085	3717.2305	10841.795	3806.085	5477.2305	9909.7949	6201.2651	15705.56	5209.5654	4449.2651	17867.559	9246.5654	837.26514	14917.56	7902.5654	13934.266	6405.5596	10512.565	9772.2656	532.55957	7653.5654	844.26514	5302.5596	7361.5654	0	0	0.25	13821.266	7731.5596	9753.5654	2414.2651	6732.5596	4469.5654	13879.266	974.55957	10175.565	688.26514	4965.5596	7506.5654	3271.2651	6777.5596	4584.5654	11746.266	4839.5596	11275.565	3247.2651	-1188.4404	11198.565	-1737.7349	-1293.4404	2590.5654	4605.2651	-2099.4404	3964.5654	9573.2656	-2063.4404	8338.5654	7678.2651	-2699.4404	7053.5654	3880.29	16151.75	6488.1748	5508.29	23740.75	10505.175	6655.29	21759.75	8921.1748	5805.29	18762.75	7111.1748	13504.29	2028.75	7093.1748	-1409.8101	7356.7451	3027.2148	629.18994	6156.7451	3302.2148	7861.1899	2737.7451	4727.2148	11695.189	1393.7451	2970.2148	678.18994	-462.25488	3696.2148	-1267.625	12386.78	5525.9951	-858.625	14749.78	9062.9951	-2778.625	3947.7803	16063.995	-3429.625	1410.7803	5330.9951	-1238.625	67.780273	5747.9951	-1090.625	2669.7803	7646.9951	2640.375	-78.219727	7656.9951	6192.375	-2233.2197	5925.9951	7613.375	-1296.2197	7842.9951	2776.375	-4249.2197	6538.9951	4249.2949	26409.83	16801.504	-336.70508	16336.83	9537.5049	1059.2949	13847.83	9992.5049	13309.295	10845.83	13207.505	-1782.7051	6684.8301	7254.5049	2901.2949	2237.8301	5893.5049	-1195.7051	5428.8301	6339.5049	8977.7402	21749.379	12342.575	5474.7402	17477.379	10563.575	5966.7402	11529.38	15086.575	3613.7402	3689.3799	4037.5752	7763.7402	21913.379	17282.574	2468.7402	8615.3799	6069.5752	9998.7402	5446.3799	13028.575	9417.7402	8023.3799	11538.575	12105.74	7537.3799	11062.575	14253.74	8811.3799	13106.575	4138.7402	-289.62012	6768.5752	14718.975	2025.2695	7208.1846	3288.9751	8987.2695	6816.1846	19549.975	9338.2695	6729.1846	13423.975	3785.2695	11156.185	2281.9751	4641.2695	-387.81543	7174.9751	4427.2695	1375.1846	3816.9751	-4326.7305	-2127.8154	1515.7598	12530.335	11485.425	4275.7598	5507.335	11109.425	-1335.2402	6378.335	7050.4248	1297.7598	462.33496	9747.4248	5575.7598	13540.335	10033.425	4552.7598	1776.335	13168.425	-2887.2402	-132.66504	3966.4248	-57.240234	-2224.665	12587.425	594.75977	-7162.665	6487.4248	9150.7803	-2185.1602	10366.21	-211.21997	-1335.1602	7298.21	8277.7803	152.83984	10765.21	2523.7351	10840.846	6046.46	7847.7354	15606.846	8214.46	13148.735	10229.846	15222.46	7243.7354	6564.8452	7267.46	1978.4902	21933.115	10462.73	4116.4902	16530.115	11557.73	17481.49	6360.1152	11229.73	1045.4902	3755.1152	7246.73	16480.49	5000.1152	16277.73	19144.49	3519.1152	10795.73	3593.4902	1164.1152	8156.73	-1422.0352	10710.875	8148.0752	-1643.0352	7078.875	10442.075	2025.9648	5416.875	3209.0752	2637.9648	13332.875	5821.0752	2960.9648	2294.875	4945.0752	2583.2051	14576.59	8161.54	2338.2051	10652.59	7607.54	6257.2051	4426.5898	6708.54	1358.2051	14186.59	8380.54	15196.205	4567.5898	8362.54	15395.275	3442.7402	3670.3652	3480.155	12808.265	5018.7949	9762.1553	1210.2646	5102.7949	2876.155	4096.2646	6479.7949	1817.4199	10325.42	8750.0098	-1564.5801	5296.4199	7657.0098	13331.42	7386.4199	9196.0098	11704.42	4939.4199	8091.0098	9830.4199	8257.4199	6925.0098	6163.4199	3600.4199	5783.0098	5545.0752	10294.23	1082.3652	2879.0752	12343.23	3656.3652	561.0752	9460.2305	1648.3652	4945.1499	14871.55	11075.905	3668.1499	12938.55	9416.9053	-935.8501	3898.5498	8043.9053	-973.06982	8937.7852	7006.7852	2014.9302	8913.7852	7970.7852	-220.50977	4599.4346	4339.1602	8998.4004	14708.255	10512.05	6823.3999	11065.255	9987.0498	9569.4004	6994.2549	11452.05	6166.5952	4934.1699	7943.5952	5372.5952	2858.1699	10392.596	858.89014	16653.945	-6820.6797	6894.7197	784.2002	4549.0996	13013.72	4656.2002	8241.0996	3098.3149	18192.17	11442.965	1005.3149	7143.1699	9854.9648	6057.665	11654.609	7235.5151	2049.665	17505.609	4861.5151	2109.665	11670.609	6358.5151	3986.665	11622.609	6530.5151	4285.665	15469.609	9077.5156	-942.33496	5042.6099	3196.5151	8844.665	6370.6099	8295.5156	12584.98	6011.0352	7381.5898	10671.98	4684.0352	6472.5898	5931.98	4347.0352	5789.5898	14151.58	6208.2749	8671.1406	12331.58	3064.2749	5859.1401	4094.2749	15594.54	9320.4844	4049.2749	-16.459961	5796.4849	10662.275	1888.54	9192.4844	1282.2749	1746.54	6208.4849	5446.2749	3612.54	10481.484	11682.275	10565.54	5390.4849	9982.2754	4826.54	7075.4849	3887.2749	4538.54	3385.4849	9709.2754	-1483.46	4172.4849	4789.6802	18786.221	6919.4648	-279.31982	20911.221	10499.465	7370.6802	15826.221	10953.465	15080.68	11093.221	11513.465	1846.6802	11217.221	8236.4648	14257.68	9343.2207	10630.465	7037.6802	4671.2202	9174.4648	2739.4951	17405.4	4554.085	10861.495	5254.3999	6704.085	14047.495	6892.3999	5311.085	16573.496	6822.3999	11566.085	7053.4951	2876.3999	5674.085	6607.835	21880.135	8446.1748	1001.835	6467.1348	5712.1748	6296.835	14883.135	8767.1748	4415.835	10409.135	8090.1748	10094.835	7056.1348	9957.1748	13324.835	5881.1348	8972.1748	1290.1748	12016.8	4933.25	4812.605	9452.4697	10619.855	12543.605	2041.4697	11744.855	15425.605	-231.53027	8991.8555	12622.605	-3482.5303	9464.8555	5362.0151	19568.324	9882.6201	1204.0151	16447.324	8425.6201	4528.0151	18265.324	8529.6201	2432.0151	11790.325	5873.6201	4040.0151	13426.325	7219.6201	17369.016	2105.3252	12499.62	623.01514	3630.3252	5059.6201	10487.016	2159.3252	7699.6201	4454.4502	27201.641	7974.5649	3085.4502	23262.641	10755.564	1303.4502	11814.641	10524.564	3143.4502	22189.641	8227.5645	11823.45	16005.641	7600.5649	12018.45	7571.6401	6608.5649	21633.449	5484.6401	10028.564	-1832.0552	1066.3096	2988.1602	4646.1201	10722.99	11672.266	422.12012	11013.99	8513.2656	3290.2	16302.72	6719.7051	4394.2002	7888.7197	7920.7051	4058.2	5293.7197	10023.705	8642.2002	7192.7197	8570.7051	8768.2002	655.71973	5424.7051	2409.2	-661.28027	4943.7051	2656.5649	12852.16	8019.1602	5623.5649	13644.16	8813.1602	11074.564	7532.1602	7254.1602	11680.59	16461.496	10909.395	4216.5898	20325.496	8473.3945	2143.5898	10223.495	12757.395	24544.59	9277.4951	10961.395	5635.5898	6137.4951	6719.395	12637.59	11546.495	8291.3945	2770.5898	5069.4951	11984.395	2804.5898	6625.4951	13494.395	1361.25	7412.9248	6275.6348	8096.25	11557.925	10851.635	518.25	10277.925	2628.6348	883.25	9920.9248	6393.6348	799.25	6094.9248	4390.6348	8321.25	7072.9248	5771.6348	1893.25	9906.9248	5079.6348	-926.00488	10243.125	5608.4248	647.99512	5213.125	5145.4248
18119.141	4177.4351	2858.8198	4390.8096	27797.629	9395.4297	176.80957	16546.629	10331.43	5435.8096	20081.629	8950.4297	2381.8096	16445.629	8478.4297	5623.8096	16955.629	10644.43	7918.8096	12640.63	8924.4297	155.80957	14146.63	7526.4297	15269.81	15314.63	12514.43	-2045.1904	13579.63	3842.4297	17714.809	16432.629	12648.43	17856.809	11519.63	14340.43	15281.655	10357.92	7231.8701	5116.6553	12784.92	6262.8701	6528.7651	14721.085	11230.045	2166.7651	17316.086	2599.0449	7190.7651	10009.085	4367.0449	9575.7656	3570.085	5718.0449	20390.766	4333.085	3266.0449	11037.766	4790.085	2080.0449	7756.0801	22952.635	6539.4102	6032.0801	21691.635	12410.41	9957.0801	24733.635	9295.4102	4118.0801	13889.635	11596.41	14162.08	25383.635	11437.41	17080.08	8663.6348	13137.41	6317.0801	13553.635	12691.41	5988.0801	11628.635	5922.4102	19293.08	8433.6348	14407.41	6892.0801	5190.6348	8516.4102	1388.6851	15620.99	701.46973	913.68506	23572.99	882.46973	1875.6851	20055.99	-2970.5303	1111.6851	11998.99	-3914.5303	1004.135	16891.475	1748.2754	1363.135	6000.4751	850.27539	13648.135	8209.4746	4641.2754	4453.0649	20150.426	8978.9355	6253.0649	18250.426	6126.9351	7036.0649	16514.426	10532.936	7278.0649	15018.425	11601.936	5346.0649	7158.4248	10477.936	3071.0649	7882.4248	9200.9355	6108.0649	6117.4248	8709.9355	5637.0649	2711.4248	10183.936	4051.355	15423.93	10921.49	4376.355	13116.93	7262.4902	8394.3555	14151.93	15706.49	3739.355	12754.93	10806.49	2705.365	15705.936	4711.54	1475.365	14187.936	9160.54	2645.365	9195.9355	6364.54	5624.5649	18109.391	10529.37	5057.5649	19831.391	24623.371	3273.5649	15530.391	7900.3701	6218.5649	8018.3901	6562.3701	136.56494	7576.3901	5301.3701	8916.5645	11517.391	11772.37	7333.5649	1852.3901	7089.3701	13383.564	4791.3901	8789.3701	6157.5649	3806.3901	6771.3701	6549.5552	16353.86	14812.675	8983.5547	12583.86	11893.675	4400.5552	12132.86	9316.6748	2778.5552	12101.86	8372.6748	7707.5552	14319.86	9202.6748	4653.5552	14556.86	5578.6748	2862.5552	12028.86	6235.6748	13126.555	725.86035	6253.6748	6255.5498	19218.324	7463.9248	3880.5498	16856.324	5307.9248	3589.5498	11822.325	8013.9248	7515.5498	15374.325	7551.9248	-350.4502	6778.3252	3193.9248	6050.5498	9024.3252	4194.9248	10068.55	8256.3252	9925.9248	10592.55	7077.3252	9096.9248	6517.5498	2659.3252	4527.9248	7413.5498	9595.3252	16286.925	7280.4399	29638.314	8537.6201	6024.9951	15227.93	10418.66	3612.9951	23494.93	9864.6602	2429.9951	25375.93	12522.66	7841.9951	16665.93	8954.6602	5794.3301	14601.455	9088.2656	7461.3301	12046.455	13874.266	6119.3301	13206.455	8724.2656	10051.33	9134.4551	10342.266	15163.33	3496.4551	9563.2656	20870.33	4181.4551	11042.266	10207.33	14380.455	12061.266	8716.3301	17864.455	9527.2656	16246.33	8091.4551	11503.266	21097.33	6801.4551	3923.2651	18734.33	1707.4551	5339.2651	23320.586	5977.335	10107.625	5105.0801	20089.314	9014.5498	6163.0801	6137.3149	6178.5498	12312.415	18248.086	6801.2402	9432.415	17716.086	6919.2402	5020.415	10853.085	4076.2402	3657.415	13325.085	3331.2402	14450.415	5964.085	3976.2402	7067.415	1940.085	8496.2402	17953.414	3773.085	7812.2402	15015.415	402.08496	4034.2402	13808.415	-386.91504	5063.2402	969.8252	4955.7754	8616.085	904.8252	19440.775	9137.085	1034.8252	13116.775	6158.085	6160.8252	10319.775	13714.085	2012.8252	13403.775	8585.085	4658.8252	6026.7754	10020.085	9054.8252	-4528.2246	9113.085	5787.6099	16433.115	9141.7305	3120.6099	7157.1152	7735.7305	2268.6099	5398.1152	7168.7305	6009.6099	5557.1152	6733.7305	4365.6099	6959.1152	7744.7305	4369.6099	13323.115	11744.73	9979.7598	31382.434	4441.9951	9530.7598	21762.434	17997.996	305.75977	14531.435	2701.9951	8736.7451	22948.316	10438.015	3277.7451	19093.316	12196.015	8033.7451	6561.3154	6224.0146	-762.25488	3135.3154	6143.0146	6090.7451	4253.3154	4506.0146	-235.25488	150.31543	4198.0146	11023.745	15434.315	11015.015	9329.7451	1695.3154	6170.0146	9242.7451	712.31543	4968.0146	15140.745	512.31543	7938.0146	148.74512	-5414.6846	3856.0146	9777.7451	-1255.6846	7651.0146	6858.7451	-4497.6846	5962.0146	7463.2402	1737.6899	11004.945	9312.8145	16696.58	11920.335	477.81494	11937.58	5216.335	-1146.1851	9052.5801	3196.335	4598.8149	24250.58	5753.335	2810.8149	15282.58	6964.335	453.81494	23806.58	13552.335	2203.8149	12801.58	16911.336	4625.8149	12358.58	8725.335	15029.814	2458.5801	3111.335	3406.8149	11756.58	1729.335	3634.8149	5300.5801	6077.335	7253.8149	9578.5801	5608.335	6388.8149	7839.5801	10512.335	7296.8149	18127.58	8623.335	4401.8149	-3836.4199	3311.335	12807.814	5271.5801	8782.335	19976.814	788.58008	9405.335	8420.8145	1927.5801	8287.335	11026.075	9697.0703	9334.4902	11414.075	2180.0698	12095.49	6190.0752	2501.0698	10394.49	8629.0752	2696.0698	8864.4902	14416.075	1578.0698	9273.4902	9728.0752	2069.0698	5880.4902	2746.2754	9354.3447	5035.6201	-5505.7246	4827.3447	3240.6201	-6807.7246	5851.3447	-441.37988	3994.2754	1710.3447	7562.6201	-7839.7246	-21.655273	1439.6201	-5356.7246	-3454.6553	69.620117	441.27539	-1611.6553	4944.6201	-5330.21	15225.145	2736.6846	10236.79	7865.1445	6889.6846	2094.79	3940.1445	5640.6846	3756.79	14754.145	12426.685	3666.79	1764.1445	6305.6846	-4974.21	9369.1445	4109.6846	-558.20996	1680.1445	4390.6846	4005.79	1818.1445	5110.6846	-2264.21	3326.1445	4502.6846	4238.9102	15760.4	4408.0049	5603.9102	13526.4	11211.005	1247.9102	18847.4	5611.0049	16542.91	3895.4004	8799.0049	5134.9102	2618.4004	7057.0049	7606.9102	2049.4004	5869.0049	0.5	0.5	0.75000006	14470.91	7697.4004	11510.005	2116.9102	8119.4004	9290.0049	13724.91	6030.4004	13061.005	2581.9102	5396.4004	6559.0049	8146.9102	3224.4004	6026.0049	15423.91	4607.4004	9708.0049	-1174.0898	5773.4004	12484.005	1594.9102	-206.59961	3541.0049	2179.9102	1429.4004	3136.0049	8833.9102	3142.4004	9034.0049	6448.9102	-1286.5996	8009.0049	4188.4248	19837.93	8227.8594	7545.4248	26658.93	10404.859	8546.4248	21507.93	12375.859	2907.4248	19153.93	7188.8599	14856.425	4087.9302	9261.8594	453.74023	6261.1348	5636.6348	3172.7402	4993.1348	8493.6348	10484.74	283.13477	5161.6348	11640.74	154.13477	5761.6348	1193.7402	-117.86523	7658.6348	2862.7651	11309.23	10865.436	2605.7651	9213.2305	10944.436	279.76514	7828.2305	17614.436	811.76514	9136.2305	8045.4351	1212.7651	5341.2305	8710.4355	1080.7651	5531.2305	10001.436	3776.7651	1702.2305	8601.4355	7507.7651	301.23047	8168.4351	8077.7651	1452.2305	7983.4351	8015.7651	40.230469	14645.436	8532.625	21421.125	14666.98	1775.625	11764.125	11789.98	10961.625	6868.125	8686.9805	8572.625	10448.125	13611.98	1725.625	6626.125	6330.98	1000.625	5154.125	6958.98	170.625	2829.125	7856.98	5824.9702	15319.725	6772.8398	5714.9702	13969.725	1408.8398	12699.971	5484.7246	7751.8398	5850.9702	3866.7246	3813.8398	7885.9702	17957.725	11197.84	2201.9702	4024.7246	1867.8398	10496.971	3968.7246	8390.8398	8251.9707	8721.7246	5975.8398	9761.9707	8243.7246	4424.8398	14736.971	4720.7246	5176.8398	4397.9702	-2838.2754	976.83984	4849.4751	24457.939	13142.885	5445.4751	16439.939	14598.885	16099.475	10777.939	7617.8848	12314.475	7826.9399	15488.885	1560.4751	9298.9395	5873.8848	2943.4751	14993.939	8480.8848	5958.4751	493.93994	2111.8848	4304.7402	17321.295	6998.2803	1940.7402	12132.295	3816.2803	-947.25977	13687.295	1469.2803	2418.7402	14514.295	4490.2803	5948.7402	18697.295	6736.2803	6123.7402	7544.2949	11443.28	-986.25977	7116.2949	-849.71973	68.740234	3052.2949	6872.2803	196.74023	607.29492	1738.2803	7951.4902	1380.3149	3434.0146	1477.49	1200.3149	578.01465	11982.49	4003.3149	7760.0146	-174.66016	19495.824	6040.3652	4479.3398	7888.8252	9397.3652	7824.3398	2961.8252	9855.3652	629.33984	257.8252	4209.3652	877.47021	21892.746	9692.8203	2507.4702	16420.746	8934.8203	13073.471	8759.7451	9091.8203	887.47021	7239.7451	6783.8198	13114.471	7619.7451	11062.82	18171.471	5735.7451	7821.8198	2721.4702	627.74512	4538.8198	-1509.9199	15720.895	2782.6152	-1359.9199	10495.895	3931.6152	-482.91992	13147.895	2860.6152	13586.08	6746.895	6267.6152	5117.0801	5888.895	1623.6152	1044.3599	15821.8	8805.1299	911.35986	17214.801	6663.1299	-1743.6401	14453.8	6587.1299	-514.64014	18623.801	6818.1299	9771.3594	6781.7998	6154.1299	15059.465	5785.0552	10926.24	6126.6802	5422.3945	2994.0752	7559.6802	2002.3945	3301.0752	-2061.3198	2996.3945	2737.0752	1658.46	8280.0957	7557.21	-1228.54	2050.0952	5148.21	5432.46	4610.0952	7740.21	9606.46	5806.0952	6292.21	7993.46	3971.0952	7821.21	7720.46	2462.0952	5827.21	-65.580078	11461.85	8410.3555	-4712.5801	6617.8496	7918.355	-3012.5801	3197.8496	10424.355	1981.6299	13814.97	12579.846	-2582.3701	20890.969	11936.846	-2212.3701	2554.9697	7226.8452	744.4248	15205.385	6387.3047	1234.4248	13615.385	6695.3047	-47.475098	7353.5698	7828.375	8019.8848	12857.23	7904.9751	6743.8848	8646.2305	8228.9746	11322.885	3375.2305	10543.975	1112.7549	6919	5578.4297	3186.7549	5510	8558.4297	-729.96484	19576.795	1511.1855	7992.5303	2119.1445	5072.5547	16452.531	7092.1445	11505.555	9615.2246	16426.15	11616.295	3396.2251	6874.1499	10397.295	3815.2852	12085.59	9082.8906	3909.2852	16581.59	6609.8901	4128.2852	14653.59	9039.8906	6797.2852	11690.59	7174.8901	3973.2852	13798.59	8951.8906	198.28516	5721.5898	6163.8901	8298.2852	5346.5898	12331.891	15068.811	3008.165	9744.0352	13233.811	3430.165	6101.0352	8590.8105	2685.165	7903.0352	10366.925	6202.4648	10597.79	5450.9248	5407.4648	6878.79	4479.0352	17837.594	11538.495	3463.0352	3215.5947	8641.4951	7626.0352	13542.595	15355.495	1280.0352	3580.5947	6563.4951	4690.0352	10927.595	10197.495	11297.035	8553.5947	9553.4951	2303.0352	7669.5947	3597.4951	4716.0352	7718.5947	5694.4951	9654.0352	5004.5947	5080.4951	4048.6499	16017.65	7118.21	254.6499	20913.65	6767.21	10070.65	14644.65	8279.21	15700.65	9220.6504	7933.21	1311.6499	8784.6504	6453.21	10824.65	6605.6499	7214.21	4502.6499	6201.6499	7835.21	1046.8901	11612.26	9676.6543	12628.891	290.25977	9722.6543	14821.891	1952.2598	8498.6543	12833.891	2212.2598	14325.654	7226.8901	-1042.7402	10082.654	5977.6802	14572.225	6111.5	-98.319824	10325.225	4410.5	2130.6802	10464.225	6019.5	1995.6802	11620.225	6953.5	7595.6802	6170.2251	8876.5	10522.68	5754.2251	8755.5	3939.7749	11766.68	6705.0752	-2175.4502	9132.79	9328.6348	7498.5498	5679.79	9204.6348	11654.55	2424.79	9825.6348	9831.5498	-410.20996	7993.6348	1798.915	24342.221	9936.9248	-2295.085	20768.221	6018.9248	1683.915	13959.221	10090.925	1255.915	14988.221	5138.9248	1996.915	17200.221	7386.9248	13884.915	5389.2202	10004.925	14.915039	8389.2207	6172.9248	10885.915	5126.2202	7851.9248	2079.1699	18749.865	5253.4751	-616.83008	23008.865	6968.4751	-266.83008	4198.8652	6818.4751	8686.1699	9626.8652	6611.4751	12369.17	1853.8652	8361.4746	9643.1699	-200.13477	5620.4751	16346.17	2353.8652	9143.4746	36.64502	-930.48535	-3298.4346	5121.71	13427.705	6929.6602	1848.71	8813.7051	4591.6602	7035.625	13144.26	8793.335	4271.625	11176.26	8023.335	3661.625	7137.2598	10637.335	6259.625	10049.26	5923.335	6089.625	2991.2598	8440.335	769.625	1373.2598	4392.335	4836.7002	15667.62	7356.1499	8298.7002	11960.62	8103.1499	14111.7	6533.6201	7030.1499	2820.5195	22566.76	11469.73	1008.5195	18330.76	7872.73	-210.48047	8024.7598	17975.73	11762.52	9732.7598	8881.7305	2772.5195	4833.7598	7084.73	9465.5195	7743.7598	9744.7305	-2158.4805	5202.7598	15943.73	368.51953	3727.7598	8933.7305	3728.085	16837	8433	9905.085	12255	12530	1797.085	12736	7990	1828.085	11948	10066	7190.085	6091	6251	7440.085	8408	11092	9326.085	5353	9905	1505.4751	8656.335	6196.0752	546.4751	8938.335	3690.0752
16366.255	3848.915	444.81006	14566.234	20625.525	1952.375	6088.2349	12646.525	1481.375	12019.234	24531.525	4939.375	8892.2344	18085.525	2409.375	10879.234	16411.525	4227.375	13016.234	8596.5254	1562.375	5307.2349	13771.525	-2453.625	23876.234	11509.525	2101.375	5956.2349	13118.525	723.375	12940.234	11315.525	4655.375	23732.234	8439.5254	6610.375	-543.75488	14839.375	7148.2695	417.24512	13778.375	3825.2695	-601.69531	15145.56	15070.965	3007.3047	16219.56	9900.9648	5514.3047	8723.5596	12755.965	5190.3047	3852.5596	10683.965	19586.305	3506.5596	10574.965	9707.3047	1963.5596	8147.9648	4687.6445	24894.754	2995.5801	6965.6445	21603.754	5214.5801	7095.6445	19103.754	7643.5801	1659.6445	13508.755	6063.5801	26156.645	5638.7549	10194.58	2669.6445	10292.755	8717.5801	2232.6445	8949.7549	7920.5801	2968.6445	7238.7549	2271.5801	16587.645	5045.7549	8588.5801	5925.6445	-1161.2451	1757.5801	-1292.5352	14554.965	5134.4351	-2662.5352	17370.965	8133.4351	-118.53516	11608.965	7650.4351	-3191.5352	7241.9648	4828.4351	525.53491	11930.03	3925.3848	1190.5349	2936.0303	4809.3848	8894.5352	4417.0303	7618.3848	-1261.5703	22038.875	4013.4697	2845.4297	22779.875	3213.4697	3143.4297	18505.875	5482.4697	3170.4297	16290.875	6788.4697	2968.4297	13766.875	5160.4697	-451.57031	12854.875	5878.4697	-2942.5703	10398.875	4665.4697	915.42969	5741.875	4849.4697	2459.375	17193	9473.8945	2569.375	11083	8128.8945	6309.375	11016	10554.895	4016.375	8866	8113.8945	3790.7251	13921.07	6056.625	1030.7251	11739.07	11687.625	5924.7251	8302.0703	8012.625	5572.0098	14152.7	10088.654	6361.0098	12755.7	23762.654	2280.0098	12824.7	8134.6548	5122.0098	7932.7002	8552.6543	2662.0098	3920.7002	5163.6548	10763.01	7756.7002	11557.654	5217.0098	5502.7002	8978.6543	5786.0098	3388.7002	7563.6548	8436.0098	2593.7002	8329.6543	7239.1899	22035.49	11619.965	6882.1899	14334.49	5939.9648	8055.1899	18403.49	3251.9648	3045.1899	20324.49	9323.9648	9398.1895	18650.49	5879.9648	3974.1899	16847.49	4123.9648	5058.1899	10450.49	2417.9648	10721.189	869.49023	3841.9648	3012.0698	14551.735	9401.2754	3501.0698	12838.735	7085.2754	3568.0698	12964.735	9031.2754	4763.0698	9352.7354	9294.2754	1260.0698	4521.7354	4347.2754	347.06982	14851.735	5627.2754	12180.07	5390.7354	8652.2754	10297.07	3459.7354	7090.2754	4308.0698	8075.7354	2572.2754	11510.07	2550.7354	14118.275	4194.665	22102.805	8562.4248	4467.0752	17413.566	9389.6797	6964.0752	11661.565	7360.6802	3470.075	27096.566	7477.6802	8585.0752	17679.566	6071.6802	4235.1401	19780.246	10076.7	6620.1401	20485.246	12965.7	5918.1401	21002.246	9199.7002	6482.1401	13134.245	10444.7	5660.1401	19930.246	11238.7	17151.141	4693.2451	12601.7	18496.141	6603.2451	10450.7	10673.141	16826.246	10715.7	15697.141	9681.2451	11017.7	26378.141	6582.2451	8191.7002	13675.141	5948.2451	6790.7002	15285.87	8548.1406	7197.9448	3642.1602	16168.895	4227.875	5216.1602	2185.8945	4512.875	14782.815	14266.88	8832.3555	2861.8154	11370.88	8832.3555	-1026.1846	16775.879	5321.355	4981.8154	5455.8799	8415.3555	5501.8154	10257.88	8256.3555	8250.8154	2221.8799	13750.355	13638.815	-2048.1201	8424.3555	9706.8154	847.87988	6937.355	9319.8154	-1462.1201	9719.3555	-417.4502	14127.34	766.12988	2140.5498	15395.34	2088.1299	-808.4502	10748.34	3281.1299	7139.5498	13162.34	5041.1299	1751.5498	9509.3398	2268.1299	1411.5498	9065.3398	2162.1299	6392.5498	-1852.6602	1725.1299	11718.385	18781.795	10040.31	6619.3848	15184.795	6960.3096	3317.3848	13939.795	10956.31	4401.3848	15028.795	4806.3096	7253.3848	10015.795	6691.3096	8474.3848	18985.795	10000.31	10579.81	17645.98	2635.7451	9225.8096	20349.98	15965.745	1326.8096	15428.98	1772.7451	12493.27	25291.859	11933.49	3358.27	23305.859	13110.49	5263.27	13226.86	6662.4902	-462.72998	5022.8604	10369.49	4709.27	13695.86	5946.4902	507.27002	7391.8604	10810.49	14072.27	12528.86	14389.49	2702.27	7687.8604	9862.4902	10139.27	583.86035	11815.49	15445.27	1289.8604	10803.49	807.27002	-785.13965	4104.4902	12998.27	3507.8604	8570.4902	8846.2695	-1974.1396	9644.4902	5630.2251	5746.1152	8956.8594	6735.8154	19787.254	15004.94	-815.18457	13836.255	14881.94	-3861.1846	10498.255	7507.9404	5760.8154	25418.254	18602.941	-47.18457	15658.255	13114.94	-1911.1846	15626.255	22244.941	2073.8154	14073.255	19213.941	5239.8154	13510.255	13465.94	9211.8154	2259.2549	11527.94	1536.8154	12510.255	9570.9404	937.81543	10508.255	12065.94	2084.8154	12287.255	8608.9404	1174.8154	12090.255	11032.94	8121.8154	14664.255	9587.9404	-1718.1846	5570.2549	7901.9404	13000.815	7004.2549	14544.94	10441.815	1953.2549	13534.94	9925.8154	5223.2549	11444.94	16801.879	9464.0049	10342.26	11396.88	3654.0049	9923.2598	8426.8799	4607.0049	9786.2598	11197.88	4073.0049	12318.26	14374.88	5774.0049	11888.26	12726.88	4703.0049	7378.2598	-1140.7598	17783.385	9817.7305	-1294.7598	8164.3848	9040.7305	-4018.7598	7707.3848	4637.73	7753.2402	5330.3848	12826.73	-2512.7598	4154.3848	6416.73	-1141.7598	-229.61523	9536.7305	7469.2402	4318.3848	9149.7305	-4071.2549	18943.789	9108.5996	5516.7451	13719.79	9106.5996	1740.7451	8948.79	9551.5996	6498.7451	12477.79	17471.6	1575.7451	8927.79	7195.5996	-568.25488	11526.79	8871.5996	-1636.2549	10916.79	6756.5996	1868.7451	4953.79	12154.6	2383.7451	4154.79	5521.5996	1250.48	22939.781	11733.79	1683.48	17684.781	14473.79	-1743.52	15011.78	12403.79	8260.4805	18277.781	12248.79	7453.48	1347.7803	8669.79	-2096.52	9398.7803	9314.79	1	1	1.25	13526.48	6885.7803	14216.79	-548.52002	5743.7803	9886.79	12254.48	7503.7803	11497.79	265.47998	4487.7803	9043.79	8335.4805	3012.7803	10807.79	9529.4805	7178.7803	11889.79	3162.48	2446.7803	14154.79	14.47998	687.78027	6909.79	-609.52002	-2984.2197	4753.79	6439.48	2328.7803	9867.79	3103.48	863.78027	10492.79	2220.9102	15151.15	7727.6948	2966.9102	23748.15	13305.695	3937.9102	20256.15	8775.6953	4677.9102	9369.1504	7871.6948	12785.91	1298.1504	8684.6953	1079.2649	7462.915	2716.6904	5097.2646	7497.915	3899.6904	10631.265	1728.915	7301.6904	10677.265	3100.915	5120.6904	4682.2646	1301.915	8874.6904	-1090.6152	6003.2002	7574.7651	-727.61523	11565.2	7358.7651	-2859.6152	5602.2002	17310.766	-2931.6152	4110.2002	8740.7656	-1461.6152	-1905.7998	9416.7656	-1079.6152	2873.2002	7342.7651	1021.3848	-2344.7998	5580.7651	4562.3848	-3554.7998	5837.7651	5591.3848	-3464.7998	8149.7651	4173.3848	-3241.7998	9866.7656	4280.2749	25555.795	10917.85	1481.2749	17692.795	8021.8501	11228.275	9170.7949	3524.8501	8176.2749	20711.795	8959.8496	2996.2749	4771.7949	3671.8501	1136.2749	5297.7949	7309.8501	1401.2749	2281.7949	2990.8501	5549.8901	12685.32	11877.635	5842.8901	9498.3203	6415.6348	7113.8901	7315.3203	9505.6348	-232.10986	5797.3203	7360.6348	17976.891	4597.3203	18791.635	3479.8901	3998.3203	3288.6348	11832.891	5146.3203	9505.6348	10207.891	2175.3203	10643.635	13427.891	3494.3203	10141.635	13287.891	4058.3203	11204.635	3446.8901	-2051.6797	6900.6348	7020.6802	18255.605	9514.4844	6404.6802	9761.6055	11061.484	14039.68	16046.605	7789.4849	15880.68	4428.6055	16239.484	760.68018	6753.6055	3041.4849	8273.6797	922.60547	6989.4849	4497.6802	-2137.3945	-322.51514	660.8999	14995.775	3559.8096	591.8999	11926.775	1739.8096	-1373.1001	12162.775	1876.8096	2010.8999	7003.7754	3384.8096	14665.9	7992.7754	3900.8096	8407.9004	6210.7754	5580.8096	-2789.1001	6709.7754	-1284.1904	1346.8999	-3527.2246	3736.8096	-834.1001	-873.22461	-1547.1904	7861.9697	2169.7949	7063.8198	207.96997	2052.7949	1265.8198	7202.9697	3639.7949	10118.82	1457.2202	44449.23	12047.695	7011.2202	10506.23	8830.6953	13450.221	8572.2305	12014.695	4623.2202	3761.23	7849.6948	-2818.8652	18631.26	11860.34	-2396.8652	9889.2598	12210.34	10781.135	3545.2598	11442.34	-2746.8652	3754.2598	7313.3398	13044.135	1813.2598	14884.34	16069.135	1470.2598	11173.34	554.13477	-34.740234	10256.34	-993.23486	12385.415	8159.8203	635.76514	13275.415	5708.8203	4808.7651	12471.415	5027.8203	10320.766	8693.415	10696.82	4406.7651	4837.415	11207.82	4850.4702	17105.711	7574.9902	4037.4702	11303.71	9593.9902	899.47021	13894.71	7184.9902	2878.4702	19395.711	12477.99	13819.471	6218.71	9864.9902	13244.734	2778.4551	6358.2852	6576.4751	8438.4102	7395.1152	7225.4751	3373.4102	7161.1152	598.4751	3574.4102	5443.1152	3321.7251	5004.1602	8160.5352	3081.7251	4923.1602	7819.5352	6105.7251	1690.1602	9887.5352	13397.725	2114.1602	9017.5352	13451.725	3141.1602	8770.5352	10891.725	1216.1602	7835.5352	1629.6953	12681.1	9988.9248	-762.30469	6452.0996	7030.9248	-4402.3047	6125.0996	9396.9248	962.55518	14888.205	10293.43	6272.5552	11073.205	9977.4297	-447.44482	10215.205	3968.4297	912.50977	15048.295	7811.8799	2160.5098	11364.295	10537.88	1721.1851	2352.96	186.89453	5220.2998	17390.301	5529.3496	4731.2998	8343.2998	7057.3496	11082.3	3812.2998	9573.3496	1415.0898	7824.4302	3278.2246	2602.0898	3181.4302	2678.2246	1583.5752	10163.855	1605.7305	8312.6846	2030.5996	6599.835	13580.685	2004.5996	10617.835	5108.4502	19564.01	16507.311	2918.4502	11278.01	12164.311	5863.2749	14959.12	6856.1201	2131.2749	15921.12	9037.1201	1827.2749	13561.12	9541.1201	4774.2749	12113.12	8033.1201	4130.2749	14149.12	7463.1201	-1501.7251	5298.1201	5026.1201	8017.2749	6106.1201	6953.1201	14983.825	4783.9199	7355.9302	13938.825	1283.9199	6581.9302	10352.825	1133.9199	7030.9302	14580.965	6069.0698	5205.7949	12040.965	2717.0698	3439.7949	3216.5698	13656.115	8751.5801	669.56982	7376.1152	6862.5801	7509.5698	10035.115	11632.58	-134.43018	7024.1152	5415.5801	12530.57	5936.1152	7955.5801	4174.5698	15626.115	5670.5801	746.56982	8246.1152	1614.5801	8017.5698	4662.1152	8331.5801	8554.5703	5944.1152	6799.5801	4827.4697	15932.15	9221.8301	2132.47	21029.15	7856.8301	9532.4697	15698.15	8291.8301	17095.471	4889.1499	9636.8301	3539.47	5958.1499	6866.8301	14107.47	8587.1504	9861.8301	7456.4697	2134.1499	10751.83	2272.6348	16815.004	2765.875	9981.6348	10776.005	2690.875	15223.635	8675.0049	4146.875	16987.635	5026.0049	5729.875	10540.635	3628.0049	4470.875	10657.035	15670.095	7845.9302	625.03516	6910.0947	6015.9302	6712.0352	7872.0947	7048.9302	5666.0352	6379.0947	7843.9302	7932.0352	807.09473	8280.9297	13528.035	1568.0947	8434.9297	1891.0151	10735.936	7043.645	2570.2549	12796.3	7243.0098	13765.255	6156.2998	9310.0098	14914.255	7709.2998	7276.0098	14146.255	4766.2998	10251.01	3586.3301	25108.461	9128.9395	1173.3301	14581.46	7154.9399	3583.3301	16432.461	9466.9395	2452.3301	16660.461	6443.9399	4350.3301	20934.461	5790.9399	4841.3301	15935.46	11202.939	87.330078	9242.46	5765.9399	13605.33	5816.46	6524.9399	2494.2852	23745.24	8398.25	3364.2852	21686.24	9252.25	-183.71484	11441.24	10450.25	12802.285	10910.24	7259.25	9018.2852	9227.2402	12225.25	7486.2852	8775.2402	8303.25	15186.285	4422.2402	7655.25	-3559.6201	2373.5703	996.03516	4111.4902	13018.04	8489.71	744.49023	6959.04	3870.71	759.6499	16685.879	9839.8047	7716.6499	4122.8799	8360.8047	2759.6499	8170.8799	10639.805	5653.6499	6286.8799	6908.8052	6316.6499	1561.8799	10955.805	-848.3501	39.879883	5845.8052	2945.6699	13487.48	7584.8701	6333.6699	15903.48	10093.87	7397.6699	14499.48	8805.8701	6918.25	7343.4248	13131.35	2794.25	15307.425	8079.3501	2616.25	4215.4248	14156.35	15959.25	4239.4248	7340.3501	1168.25	3697.4248	1325.3501	11471.25	2355.4248	4572.3501	-699.75	3363.4248	8243.3496	5204.25	3039.4248	6090.3501	2097.0098	14161.805	10282.02	9854.0098	12207.805	11657.02	738.00977	13058.805	6957.02	864.00977	7398.8052	8183.02	1832.0098	8115.8052	7437.02	11285.01	5614.8052	8390.0195	6338.0098	3923.8052	6906.02	1958.8999	10498.965	7867.6299	3101.8999	7634.9648	4331.6299
13025.445	4622.8799	2358.2148	10143.98	32181.205	9884.4248	2299.9805	15575.205	8706.4248	7639.9805	26686.205	6678.4248	4089.9805	14184.205	9651.4248	8723.9805	16638.205	8657.4248	3345.9805	18622.205	7347.4248	436.98047	13018.205	2722.4248	20330.98	14421.205	12083.425	-283.01953	12293.205	1517.4248	4757.9805	15767.205	15095.425	22151.98	10333.205	9108.4248	8474.3848	12783.33	4391.4746	6848.3848	12688.33	4593.4746	1880.6802	20038.324	15498.68	4295.6802	21049.324	9887.6797	6937.6802	14822.325	7184.6797	9521.6797	3911.3252	10579.68	10002.68	3826.3252	10066.68	12873.68	6820.3252	6486.6797	8432.3105	19275.34	6571.4248	6299.3101	18884.34	11006.425	10460.311	21390.34	13620.425	3196.3101	19855.34	10724.425	29531.311	11146.34	10831.425	1222.3101	12735.34	9847.4248	5628.3101	18699.34	10367.425	3118.3101	8586.3398	10877.425	18671.311	7955.3398	16665.426	9458.3105	5069.3398	7076.4248	2322.5601	14772.745	8151.1548	1755.5601	20179.746	10382.154	5165.5601	21880.746	8594.1543	1618.5601	14368.745	6777.1548	2808.0352	9776.5703	2626.9302	-1217.9648	13052.57	3390.9302	8981.0352	6121.5698	6642.9302	1735.6548	19965.875	5925.1396	2622.6548	20345.875	3900.1396	7909.6548	12501.875	5459.1396	4971.6548	10903.875	9168.1396	4608.6548	10796.875	5795.1396	3366.6548	4028.875	6402.1396	4448.6548	11205.875	9558.1396	2857.6548	5297.875	4141.1396	1235.9551	14852.686	7434.2197	846.95508	19805.686	7050.2197	5769.9551	16949.686	11348.22	1187.9551	15204.686	8798.2197	3009.3201	16816.689	8622.2451	1570.3201	12576.689	11578.245	1167.3201	2052.6899	11124.245	5993.5898	15240.65	8474.5195	6976.5898	14822.65	28557.52	4356.5898	10001.65	11203.52	3103.5898	7578.6504	9131.5195	4211.5898	4157.6504	8105.52	5095.5898	9462.6504	12945.52	7964.5898	3158.6504	9311.5195	11547.59	1311.6504	7529.52	1536.5898	3691.6504	9923.5195	6310.3799	19630.27	14040.895	8014.3799	20560.27	7993.895	6401.3799	20121.27	9663.8945	2909.3799	17504.27	10083.895	5330.3799	17947.27	9097.8945	3220.3799	16242.27	7693.895	2265.3799	12908.27	5917.895	8990.3799	3871.2695	7230.895	8016.395	11376.335	8129.9951	6979.395	9789.335	4550.9951	7288.395	8595.335	12829.995	15967.395	9831.335	7339.9951	1240.395	6939.335	4914.9951	3204.395	10933.335	6414.9951	12230.395	1710.335	11186.995	12734.395	-1681.665	9271.9951	11134.395	-452.66504	3745.9951	13559.395	-970.66504	16942.996	1913.7852	18825.73	4876.73	5124.0098	20808.641	7940.1748	3606.01	14931.641	7360.1748	4323.0098	18990.641	8375.1748	7450.0098	20232.641	6899.1748	6996.625	15587.035	10097.945	10748.625	20013.035	12067.945	8255.625	18514.035	8063.9448	6398.625	10828.035	10067.945	10975.625	11690.035	7435.9448	1397.625	19879.035	12877.945	20497.625	6267.0352	14215.945	17248.625	9232.0352	10655.945	14751.625	8309.0352	9743.9453	26598.625	7095.0352	10740.945	15356.625	4645.0352	8710.9453	16443.971	14009.84	12011.195	8832.0303	12080.48	6800.9502	7010.0303	982.48047	7161.9502	12547.18	14215.78	7058.125	7595.1802	16472.781	5705.125	5119.1802	12571.78	4969.125	11614.18	9349.7803	4869.125	9088.1797	8526.7803	3064.125	7895.1802	3556.7803	11812.125	13611.18	4657.7803	6729.125	12185.18	2864.7803	2695.125	9557.1797	2700.7803	5144.125	2958.7002	13772.52	3093.0547	1605.7002	17847.52	2988.0547	1915.7002	12934.52	4364.0547	8087.7002	12531.52	5975.0547	3896.7002	12004.52	5159.0547	1987.7002	8438.5195	7164.0547	2633.7002	4526.5195	3616.0547	7931.5098	19885.725	7967.9502	663.50977	13557.725	6425.9502	-1185.4902	11375.725	6295.9502	5898.5098	8853.7246	4523.9502	458.50977	9183.7246	5380.9502	3846.5098	20163.725	5220.9502	13410.1	22152.391	337.7998	8912.0996	20337.391	9950.7998	3654.0996	21191.391	-160.2002	9979.9551	26113.109	5893.8799	2369.9551	26093.109	5624.8799	3033.9551	16499.109	2391.8799	-1220.0449	14681.11	1334.8799	2876.9551	13692.11	16.879883	1363.9551	6498.1104	-1656.1201	15571.955	14802.11	8101.8799	9853.9551	5412.1104	2252.8799	7281.9551	3598.1104	381.87988	13608.955	3796.1104	6889.8799	-1163.0449	2068.1104	-2578.1201	11771.955	6121.1104	2536.8799	5335.9551	2115.1104	1991.8799	7201.3047	1374	8613.6348	1390.0498	17648.865	14136.21	-1588.9502	16988.865	10488.21	-1564.9502	14086.865	6691.21	4733.0498	26698.865	14655.21	589.0498	17198.865	9783.21	83.049805	20761.865	13912.21	6053.0498	10312.865	19417.211	6209.0498	17049.865	9190.21	5486.0498	14174.865	6948.21	5365.0498	7534.8652	8748.21	511.0498	6946.8652	11379.21	1344.0498	18349.865	6457.21	4784.0498	11332.865	12063.21	8510.0498	14878.865	13168.21	2988.0498	4344.8652	6073.21	14680.05	8535.8652	11190.21	14366.05	4097.8652	18336.211	6383.0498	5018.8652	6587.21	11388.05	7923.8452	8976.4502	15746.05	4892.8452	8313.4502	10565.05	4580.8452	8027.4502	11890.05	4902.8452	9215.4502	14391.05	6129.8452	9905.4502	8931.0498	3745.8452	5650.4502	7210.9048	18776.395	11170.245	3011.9048	7909.3945	5252.2451	756.90479	7471.3945	3712.2451	7988.9048	6072.3945	13834.245	60.904785	5754.3945	3480.2451	1819.9048	1139.3945	6833.2451	10460.904	1374.3945	9153.2451	1405.2598	16151.235	5070.2246	12968.26	7188.2354	4514.2246	2021.2598	13278.235	9466.2246	8967.2598	7781.2354	14218.225	3575.2598	6233.2354	5075.2246	8158.2598	168.23535	3639.2246	6927.2598	5382.2354	2425.2246	8673.2598	2859.2354	6121.2246	4435.2598	4482.2354	1748.2246	1287.0601	20788.82	7657.0752	1341.0601	25602.82	9321.0752	-331.93994	26845.82	8926.0752	1168.0601	21640.82	11250.075	1599.0601	14021.82	10449.075	-3122.9399	12522.82	10545.075	1.5000001	1.5000001	1.7500001	12138.061	9735.8203	12673.075	743.06006	10550.82	8714.0752	12810.061	7431.8198	10170.075	-1681.9399	15409.82	7850.0752	606.06006	11044.82	7749.0752	13638.061	6629.8198	11872.075	1980.0601	5331.8198	14725.075	-1647.9399	7879.8198	4426.0752	-346.93994	3865.8198	5855.0752	3345.0601	4921.8198	10077.075	5215.0601	6836.8198	10667.075	8042.0801	12213	4609.8301	3548.0801	22467	9442.8301	3831.0801	34494	7142.8301	4450.0801	17143	5726.8301	11890.08	2709	4751.8301	-2476.8799	8682.6055	7163.6602	2177.1201	6883.605	8039.6602	8577.1201	6161.605	4864.6602	8112.1201	3680.605	6636.6602	755.12012	4190.605	9108.6602	1163.9351	8793.625	8991.585	-670.06494	9342.625	6626.585	-1885.0649	4471.625	19116.586	-1735.0649	5650.625	6545.585	-970.06494	607.625	7044.585	-51.064941	-390.375	7850.585	4988.9351	-3687.375	5159.585	5810.9351	-2147.375	4804.585	6588.9351	-1292.375	6354.585	4897.9351	-4604.375	8370.585	2968.0547	14906.54	11003.67	-3667.9453	9795.54	8305.6699	-297.94531	9445.54	5147.6699	5495.0547	7120.54	5446.6699	-3272.9453	3567.54	1902.6699	-1535.9453	938.54004	5415.6699	-4300.9453	-1428.46	1213.6699	3378.6499	12771.315	10872.686	1271.6499	5883.3154	7886.6851	7497.6499	2705.3154	10208.686	1719.6499	179.31543	6945.6851	11626.65	7040.3154	14835.686	-526.3501	5247.3154	6467.6851	8031.6499	2214.3154	10003.686	2953.6499	1543.3154	8733.6855	11151.65	1022.3154	8770.6855	12987.65	-71.68457	10419.686	1228.6499	-4626.6846	6203.6851	4150.855	15987.311	7291.2402	3463.855	11109.311	11655.24	5166.855	23509.311	6869.2402	3239.855	18327.311	15628.24	-471.14502	9540.3105	3540.2402	8401.8555	2187.3101	4931.2402	2270.855	-1012.6899	36.240234	1273.5352	17410.205	11213.62	1696.5352	9260.2051	5797.6201	-1982.4648	12316.205	6073.6201	1094.5352	9857.2051	7710.6201	15383.535	4213.2051	11312.62	439.53516	15173.205	14058.62	-1278.4648	4718.2051	4111.6201	4860.5352	-938.79492	9560.6201	46.535156	-779.79492	4487.6201	7786.3799	1418.0298	7738.3652	615.37988	2140.0298	4307.3652	7164.3799	1640.0298	13479.365	-2321.4697	46536.875	8219.5898	1893.5303	16301.875	8569.5898	8195.5303	8872.875	10787.59	2599.5303	3955.875	7881.5898	241.16992	18853.641	14303.145	1768.1699	13544.641	9638.1445	11721.17	7812.6401	7907.145	-858.83008	4856.6401	6754.145	13316.17	5810.6401	16223.145	17376.17	4408.6401	9776.1445	2964.1699	1387.6401	7100.145	-2809.2349	6362.6299	7833.0547	-1176.2349	4392.6299	3372.0547	-1607.2349	3420.6299	1046.0547	9406.7656	1011.6299	9207.0547	4712.7651	-4148.3701	5647.0547	320.46484	13770.71	7733.1201	1117.4648	10857.71	4573.1201	-975.53516	11930.71	6877.1201	-802.53516	17043.711	10608.12	11918.465	3916.71	8144.1201	13863.545	213.83984	5875.3599	6894.6602	5820.5195	5307.8848	3891.6602	3479.5195	1356.8848	1143.6602	762.51953	4321.8848	-350.9248	7560.3848	7825.395	-3112.9248	6053.3848	4954.395	10844.075	4786.3848	6962.395	11396.075	4318.3848	6998.395	4996.0752	6055.3848	7991.395	5199.0752	4520.3848	10186.395	6960.3999	6532.2197	8663.6543	7561.3999	12108.22	6883.6548	5711.3999	5837.2197	8046.6548	3967.375	16585.266	9666	955.375	17230.266	6886	3316.375	7830.2651	4412	551.7251	5953.7051	7404.0649	950.7251	7451.7051	6512.0649	630.58008	5033.165	2285.0596	4754.1748	12028.215	7911.7246	4055.1748	7859.2148	8665.7246	10279.175	-732.78516	9179.7246	2686	9758.625	7353.27	2278	5536.625	12074.27	7097.9199	4777.1201	-2157.6699	5512.2646	3118.3252	6666.7148	14683.265	7122.3252	9908.7148	2557.415	18506.41	8401.5049	-2677.585	7082.4102	6167.5049	2640.97	17661.586	11331.46	7837.9697	20111.586	5820.46	4596.9697	15989.585	6733.46	6243.9697	12006.585	10121.46	7258.9697	12642.585	9645.46	3148.97	3099.585	6175.46	10921.97	8034.585	11818.46	16307.064	-523.48047	11180.95	12718.064	185.51953	8437.9502	9857.0645	-2088.4805	7727.9502	16054.455	5118.6748	8864.165	9463.4551	3004.6748	5607.165	580.29492	17806.926	5274.0752	2045.2949	8261.9248	4801.0752	9500.2949	7852.9248	12820.075	-221.70508	11992.925	2952.0752	8574.2949	10884.925	9112.0752	4640.2949	16915.926	7995.0752	-272.70508	12628.925	4927.0752	9330.2949	6640.9248	3667.0752	6464.2949	3559.9248	6031.0752	5026.3398	12192.59	7862.8501	549.33984	16843.59	8781.8496	5742.3398	12151.59	9314.8496	16250.34	5427.5898	10972.85	1594.3398	8991.5898	7493.8501	12591.34	3271.5898	9958.8496	7557.3398	1561.5898	12948.85	-1384.1548	18631.621	7996.4199	8214.8457	12798.62	9532.4199	14571.846	7453.6201	9498.4199	14709.846	7496.6201	10030.42	6480.8452	2953.6201	8393.4199	6919.585	17032.695	5819.8252	-335.41504	11468.695	4875.8252	4536.585	13206.695	7744.8252	5088.585	9347.6953	4930.8252	9131.585	7138.6948	7865.8252	12780.585	6863.6948	9187.8252	1272.71	10334.08	4436.4951	-570.81494	5387.5298	8175.8652	11205.186	6730.5298	8918.8652	16697.186	3631.5298	7872.8652	10400.186	3007.5298	9173.8652	6917.7051	28752.135	7820.4351	2830.7051	19990.135	5543.4351	5752.7051	21113.135	10036.436	5751.7051	13418.135	5255.4351	6927.7051	14865.135	4175.4351	8436.7051	23481.135	8225.4355	3580.7051	10069.135	7586.4351	15987.705	7714.1348	5282.4351	2917.27	22258.096	10787.984	3183.27	19964.096	9267.9844	-571.72998	12247.096	9662.9844	12223.27	10715.096	8676.9844	11150.27	5203.0952	10985.984	10898.27	4829.0952	8693.9844	18242.27	5066.0952	11065.984	-723.20508	6710.7798	228.20508	2046.4048	8569.9951	10987.79	222.40479	2219.9951	7824.79	1580.0498	13482.635	6955.7949	4704.0498	5007.6348	6525.7949	1259.0498	5288.6348	9279.7949	2283.0498	9703.6348	6740.7949	-785.9502	8600.6348	7488.7949	-2264.9502	2839.6348	4839.7949	3714.2402	13508.32	10531.58	8050.2402	17698.32	10922.58	13422.24	5440.3198	9409.5801	519.53516	11838.825	13326.29	3056.5352	15311.825	5023.29	-940.46484	7058.8252	11267.29	16678.535	8383.8252	10143.29	4337.5352	7490.8252	4968.29	13635.535	6842.8252	5172.29	638.53516	4790.8252	4698.29	1505.5352	6006.8252	5022.29	368.7251	12654.76	10980.635	7492.7251	11948.76	12627.635	-470.2749	12853.76	9206.6348	-961.2749	9269.7598	9928.6348	-784.2749	8271.7598	9086.6348	9221.7246	5350.7598	11401.635	6776.7251	4950.7598	11111.635	3581.7148	10362.645	1684.54	2882.7148	7008.645	4021.54
18857.275	6363.3999	1999.9448	13221.13	31924.629	6657.5703	1771.1299	20694.629	4904.5703	4241.1299	21637.629	7733.5703	3205.1299	20450.629	4424.5703	6474.1299	17102.629	6457.5703	2193.1299	18447.629	2323.5703	-995.87012	14008.63	1458.5703	14331.13	14637.63	6941.5703	-2281.8701	13639.63	-553.42969	7692.1299	15201.63	8731.5703	15135.13	10703.63	9051.5703	7834.2202	-785.2207	8135.5195	5389.2202	3371.7793	4982.5195	-647.99023	15457.725	10060.01	13024.01	12078.725	9533.0098	3832.0098	11844.725	7808.0098	4868.0098	2928.7246	10771.01	15361.01	6438.7246	8679.0098	10787.01	6753.7246	6474.0098	2636.6548	25231.625	6583.1553	5095.6548	21582.625	11032.155	11960.654	21061.625	9937.1553	1911.6548	16367.625	8300.1553	26330.654	9927.625	9276.1553	3247.6548	16901.625	10658.155	2756.6548	11409.625	8865.1553	9587.6543	7840.625	10454.155	16812.654	7476.625	11642.155	5511.6548	3541.625	5180.1553	-1846.4448	10302.675	5943.5498	-1358.4448	20953.676	8944.5498	-1298.4448	15984.675	6443.5498	-2244.4448	7566.6748	6773.5498	5101.8047	10891.115	2182.6797	1288.8049	15416.115	1017.6797	8837.8047	11393.115	2464.6797	-307.76465	17031.949	5639.1548	-953.76465	12383.95	6319.1548	5105.2354	12035.95	8145.1548	6105.2354	8365.9502	10394.154	1299.2354	5502.9502	9030.1543	986.23535	3796.9502	7158.1548	3844.2354	4529.9502	8886.1543	-913.76465	2205.9502	4937.1548	3726.2251	14275.24	8569.8496	4870.2251	12364.24	5720.8496	5064.2251	11317.24	13090.85	2158.2251	8103.2402	6494.8496	1351.2349	15727.26	3406.5996	-1759.7651	7909.2598	5854.5996	-564.76514	6010.2598	8380.5996	4135.77	17662.9	10547.811	5777.77	18280.9	25941.811	3441.77	10323.9	8313.8105	1552.77	15839.9	9921.8105	1771.77	5191.8999	6071.8101	3072.77	10614.9	14279.811	7792.77	5912.8999	9109.8105	8545.7695	6481.8999	7192.8101	-450.22998	1403.8999	7270.8101	3639.6602	24688.461	11355.995	4648.6602	18413.461	6403.9951	5244.6602	12396.46	2670.9951	2043.6602	18803.461	5019.9951	5672.6602	12702.46	5483.9951	3880.6602	12981.46	1372.9951	2453.6602	14133.46	459.99512	9535.6602	2759.46	4336.9951	5463.2749	17496.434	9008.8945	6491.2749	13548.435	4368.8945	7458.2749	16702.434	10249.895	8214.2754	15852.435	10407.895	2684.2749	11233.435	326.89453	2664.2749	11832.435	7475.8945	10260.275	8065.4346	10494.895	10767.275	8865.4346	7951.8945	4959.2749	10721.435	6683.8945	11332.275	8291.4346	12556.895	907.63501	20596	4665.665	2248.3052	21138.965	9608.6445	3171.3052	17882.965	6057.645	1395.3052	23152.965	11043.645	6659.3052	15815.965	6168.645	13719.095	10924.135	6272.7251	8111.0947	14393.135	11358.725	5910.0947	17957.135	7735.7251	9965.0947	11268.135	10852.725	14056.095	6284.1348	9327.7246	1538.095	18099.135	13518.725	20754.096	5961.1348	11532.725	15412.095	6023.1348	11284.725	15886.095	4662.1348	12335.725	24143.096	7116.1348	10768.725	16105.095	4315.1348	7958.7251	24028.016	4399.4746	4978.3652	9547.5947	16235.33	7079.7651	4873.5947	2337.3301	7619.7651	11400.891	21300.625	7664.4048	2376.8901	16233.625	8192.4043	1340.8901	21949.625	7019.4048	2064.8901	15558.625	8940.4043	3471.8901	11117.625	9499.4043	9042.8906	5106.625	12350.404	12977.891	4297.625	8819.4043	10266.891	4260.625	8947.4043	10208.891	4820.625	6563.4048	3752.7251	12872.445	2407.8398	5091.7251	16015.445	3299.8398	4393.7251	8866.4453	2354.8398	10420.725	10137.445	4087.8398	4912.7251	9572.4453	5302.8398	7206.7251	6844.4453	5617.8398	1735.7251	8703.4453	2557.8398	6416.0898	14361.825	9164.335	2103.0898	10251.825	8699.335	-11.910156	6643.8252	8924.335	6402.0898	4113.8252	8143.335	2092.0898	9846.8252	6237.335	5152.0898	18215.824	8528.335	6245.5352	21025.094	5206.4346	9814.5352	23068.094	14132.435	1921.5352	15313.095	1260.4346	8113.9502	25574.914	8699.2549	2437.9502	28657.914	7942.2549	363.9502	18601.914	8093.2549	1273.9502	11181.915	11450.255	104.9502	13746.915	4265.2549	-143.0498	11797.915	7915.2549	17874.949	10018.915	13548.255	7827.9502	7021.915	6328.2549	4333.9502	5855.915	7958.2549	13613.95	7124.915	12765.255	1850.9502	723.91504	3753.2549	14109.95	6632.915	6250.2549	4578.9502	2917.915	6024.2549	7672.04	3098.5801	8296.9951	-4164.875	23344.164	16238.17	-6035.875	15079.165	11450.17	-7387.875	13524.165	8453.1699	-1191.875	23257.164	14889.17	-4436.875	18314.164	10511.17	-7033.875	29397.164	15646.17	-5675.875	12371.165	13703.17	-1605.875	17285.164	10895.17	-5123.875	19925.164	9503.1699	-2254.875	11703.165	9006.1699	-2803.875	11713.165	13722.17	5469.125	7779.165	10562.17	862.125	13175.165	15588.17	6076.125	10012.165	16375.17	-3803.875	5510.165	8575.1699	8728.125	8551.165	13183.17	7187.125	1783.165	15662.17	-4090.875	12292.165	12256.17	8922.4551	7265.0698	7302.0449	13058.455	9007.0703	9725.0449	8556.4551	4816.0698	8718.0449	10305.455	6153.0698	9818.0449	16822.455	6666.0698	11510.045	8923.4551	3568.0698	7211.0449	799.04492	14693.93	7542.5352	2047.0449	6357.9297	6676.5352	-721.95508	5874.9297	65.535156	10613.045	1648.9297	9985.5352	171.04492	3982.9297	4622.5352	3496.0449	-2823.0703	1117.5352	6847.0449	3034.9297	4827.5352	-3291.0898	21247.715	14686.745	3433.9102	19075.715	9760.7451	-2727.0898	17434.715	12788.745	8675.9102	12198.715	21274.746	-2465.0898	11827.715	13675.745	-285.08984	11611.715	9469.7451	3192.9102	6891.7148	7739.7451	1886.9102	10831.715	13536.745	5454.9102	4194.7148	10962.745	4349.7803	15511.3	4470.7754	5701.7803	21207.301	8116.7754	3226.78	24949.301	7218.7754	4408.7803	18610.301	7638.7754	6151.7803	11545.3	3281.7754	2325.78	8181.2998	3767.7754	2	2	2.25	17897.779	7585.2998	8760.7754	2003.78	9097.2998	2079.7754	17231.779	4116.2998	4362.7754	2411.78	11414.3	5970.7754	6521.7803	8191.2998	2454.7754	15801.78	6149.2998	8177.7754	4148.7803	4572.2998	10086.775	1106.78	5454.2998	1566.7754	2853.78	2776.2998	-220.22461	8178.7803	3412.2998	6286.7754	9988.7803	3021.2998	6402.7754	608.38477	12128.95	1216.6055	1875.3848	21957.949	4435.6055	2331.3848	17112.949	5227.6055	2467.3848	11939.95	2862.6055	11077.385	-25.049805	388.60547	1176.645	5354.04	6571.3398	2807.645	1019.04	7718.3398	11959.645	422.04004	6006.3398	10983.645	156.04004	8659.3398	2796.645	-2733.96	11058.34	1873.6499	12843.439	9620.3047	1336.6499	13401.439	9436.3047	-791.3501	10086.439	16712.305	307.6499	11524.439	6358.3052	406.6499	7348.4399	5439.3052	2345.6499	6602.4399	11135.305	4578.6499	2952.4399	4271.3052	5624.6499	3941.4399	9158.3047	9794.6504	2135.4399	8422.3047	6503.6499	879.43994	6209.3052	5576.8149	17556.059	12197.535	358.81494	10493.06	6354.5352	7394.8149	4678.0596	6519.5352	14859.814	5034.0596	8805.5352	1133.8149	-626.94043	3202.5352	4197.8149	-2603.9404	5840.5352	-1007.1851	-4633.9404	1652.5352	4988.4502	9074.625	11966.59	1445.4502	6210.625	6264.5898	9689.4502	3579.625	10344.59	-109.5498	3741.625	7795.5898	2968.4502	335.625	12854.59	59.450195	3146.625	7178.5898	7302.4502	888.625	11243.59	-577.5498	10410.625	12576.59	13314.45	-532.375	9406.5898	9921.4502	3210.625	10267.59	2123.4502	-3682.375	8016.5898	3731.02	16023.95	9768.1201	3456.02	10734.95	11149.12	3693.02	22031.949	8718.1201	16028.02	6000.9502	16575.121	-1745.98	5845.9502	3226.1201	8754.0195	3873.9502	4521.1201	5430.02	-4369.0498	1267.1201	1076.9751	17907.516	7126.1055	348.9751	12685.515	2459.1055	6044.9751	2651.5146	1942.1055	340.9751	9035.5146	5661.1055	14647.975	5974.5146	4156.1055	3870.9751	8669.5146	10803.105	-2679.0249	2561.5146	68.105469	807.9751	644.51465	4470.1055	178.9751	-2153.4854	-1255.8945	7972.915	1527.9302	8354.2598	2377.915	1080.9302	2365.2598	10282.915	2431.9302	7190.2598	1756.5952	27754.195	14889.145	2558.5952	11172.195	10750.145	9552.5957	3451.1948	11393.145	3146.5952	3368.1948	4467.145	1306.0498	19819.67	7768.2598	1838.0498	13999.67	8547.2598	16921.051	6843.6699	7726.2598	1222.0498	4130.6699	5726.2598	8360.0498	4997.6699	15068.26	10090.05	6523.6699	7004.2598	2890.0498	2526.6699	5243.2598	-7011.5	11013.955	8492.6504	-6131.5	10076.955	3908.6504	-533.5	6848.9551	5172.6504	3107.5	6774.9551	7978.6504	802.5	2392.9551	7268.6504	-1762.9448	16190.25	10196.665	-768.94482	11676.25	9585.665	7455.0552	2704.25	8366.665	4888.0552	11798.25	2275.665	10746.055	4536.25	10151.665	12442.08	3097.4048	5953.9053	7820.1602	2261.7051	2898.4346	-1873.8398	3067.7051	-258.56543	-730.83984	347.70508	5677.4346	2860.8652	8559.1699	5805.4502	369.86523	2064.1699	4295.4502	14895.865	4034.1699	11220.45	13764.865	5265.1699	6975.4502	9642.8652	3470.1699	5553.4502	10251.865	3127.1699	6023.4502	2002.3652	4356.9404	10448.9	1524.3652	12050.94	9498.9004	5248.3652	-482.05957	10245.9	6318.8398	14112.69	1570.6299	1465.8398	18064.691	7145.6299	1158.8398	7283.6904	2417.6299	469.18506	10875.715	7745.9551	5737.1851	8212.7148	9347.9551	1822.8401	821.8252	3495.9951	4145.4951	20544.711	10948.64	4265.4951	6272.71	8346.6396	6359.4951	4623.71	9462.6396	2236.0498	2805.625	7984.7998	3046.0498	939.625	12573.8	7216.1201	4988.9355	3208.0547	3639.415	3958.4404	2061.3945	10064.415	5950.4404	4970.3945	3765.4102	18675.58	15525.83	1025.4102	11242.58	7165.8301	6011.8252	19000.885	7179.4351	8513.8252	17692.885	5874.4351	5620.8252	15411.885	3326.4351	8990.8252	14455.885	5739.4351	6905.8252	17974.885	7975.4351	5452.8252	6627.8848	4254.4351	11676.825	10001.885	8140.4351	17366.15	4871.335	8285.1543	11863.15	3954.335	6418.1548	11242.15	4124.335	8530.1543	12636.105	6226.1401	12517.814	10253.105	4106.1401	7103.8149	872.60986	16416.289	10571.189	-127.39014	7629.29	5386.1899	8535.6094	8312.29	11180.189	351.60986	8618.29	5503.1899	913.60986	19742.289	12240.189	15791.609	9776.29	9187.1895	938.60986	13633.29	9106.1895	9475.6094	5149.29	6049.1899	7894.6099	3372.29	9217.1895	6315.7598	12726.675	7792.2749	103.75977	13642.675	10040.275	5617.7598	13173.675	11983.275	16128.76	2463.6748	9925.2754	3694.7598	7920.6748	10780.275	13102.76	5657.6748	9927.2754	6776.7598	1108.6748	12015.275	1190.25	18149.414	9580.0703	16675.25	4217.415	9519.0703	14613.25	5296.415	9934.0703	14291.25	4889.415	11202.07	7889.25	1631.415	8722.0703	10626.175	14200.795	6699.3398	794.1748	7803.7949	5879.3398	3010.1748	10204.795	7751.3398	4667.1748	6508.7949	7497.3398	6033.1748	5476.7949	8783.3398	9553.1748	10110.795	8470.3398	4976.2451	14286.55	5573.7749	1599.9551	4831.5649	7900.9648	9448.9551	4170.5649	9872.9648	14247.955	3716.5649	6790.9648	10521.955	2561.5649	8615.9648	6030.0049	25027.23	7513.5801	2689.0049	24378.23	6509.5801	5721.0049	18650.23	10193.58	3643.0049	14705.23	6249.5801	10068.005	16635.23	5514.5801	6369.0049	21716.23	10870.58	3728.0049	12382.23	4332.5801	16552.004	4896.23	7637.5801	5628.1802	21450.74	8742.4453	4762.1802	20731.74	8005.4448	1767.1802	9943.7402	9515.4453	11678.18	5467.7402	7528.4448	10632.18	5654.7402	9475.4453	9947.1797	2471.7402	6724.4448	19004.18	2274.7402	6034.4448	-1549.625	3550.3652	2216.5151	5370.8501	16444.125	7091.6201	2484.8501	9784.125	5752.6201	6450.8301	9469.1396	77.470215	3016.8301	7203.1396	7755.4702	2526.8301	8657.1396	9129.4707	4035.8301	10733.14	6467.4702	6381.8301	813.13965	6292.4702	760.83008	-909.86035	5104.4702	5617.415	12117.825	7622.2651	9717.415	13328.825	10912.266	12666.415	8902.8252	9081.2656	9692.2754	10735.689	11824.83	2237.2749	15645.689	8860.8301	2947.2749	8528.6895	14210.83	19575.275	6123.6899	13103.83	4066.2749	5112.6899	7715.8301	11948.275	8922.6895	9846.8301	423.2749	4747.6899	13752.83	4396.2749	644.68994	9960.8301	-4754.8096	10764.805	9689.125	3844.1904	10631.805	14085.125	-6093.8096	13264.805	6519.125	-5938.8096	9521.8047	7766.125	471.19043	3556.8052	6664.125	1800.1904	3193.8052	7739.125	-456.80957	5884.8052	6967.125	4110.5352	5348.5947	4522.415	2515.5349	5436.5947	6346.415
18144.414	3386.1499	4214.1548	11292.41	27636.025	15175.99	1022.4102	9970.0254	7311.9902	6735.4102	18010.025	11277.99	4265.4102	11818.025	7701.9902	3707.4102	16394.025	8487.9902	3868.4102	16509.025	9279.9902	-661.58984	7579.0254	7187.9902	18583.41	9708.0254	10608.99	190.41016	2912.0254	3493.9902	3771.4102	9380.0254	13015.99	18128.41	6868.0254	11947.99	874.5	16659.689	3645.8809	4035.5	2919.6895	-1079.1191	2759.0552	12874.36	11977.55	10231.055	10261.36	4925.5498	5086.0552	7397.3604	2687.5498	8381.0547	1979.3604	5170.5498	17086.055	4089.3604	6634.5498	13268.055	1800.3604	3346.5498	2690.6602	22891.176	4904.0947	5401.6602	16123.175	3141.0947	6915.6602	19688.176	6497.0947	1615.6602	9441.1748	3933.0947	25721.66	5566.1748	7502.0947	2749.6602	11563.175	8042.0947	654.66016	10014.175	3647.0947	2444.6602	5636.1748	4106.0947	15056.66	904.1748	8004.0947	5260.6602	-272.8252	-569.90527	-1816.9048	15143.425	5625.0049	-567.90479	25931.426	3586.0049	1652.0952	16236.425	7357.0049	-989.90479	11890.425	3883.0049	2685.5801	12823.15	5520.8101	-94.419922	16667.15	4467.8101	5907.5801	14219.15	10007.811	38.660156	16651.121	7435.7998	724.66016	19566.121	3797.7998	5354.6602	12178.12	8489.7998	4407.6602	13254.12	7850.7998	3345.6602	11423.12	6591.7998	1896.6602	6011.1201	5534.7998	4733.6602	4391.1201	4842.7998	-475.33984	6140.1201	2323.7998	2779.9502	20415.215	8148.0947	3106.9502	19181.215	6724.0947	1971.9502	12801.215	7504.0947	1895.9502	12116.215	6047.0947	2872.3149	16425.52	8000.605	158.31494	10562.52	11088.605	3141.3149	13404.52	10795.605	2468.6099	15825.09	11559.075	3332.6099	16906.09	23844.074	2692.6099	14239.09	9444.0752	1295.6099	14375.09	8352.0752	2459.6099	9426.0898	8928.0752	3621.6099	12179.09	14475.075	2094.6099	6772.0898	7982.0752	7395.6099	2643.0898	7897.0752	2638.6099	4988.0898	4781.0752	7198.8999	18787.566	8038.2148	8423.9004	12826.565	9702.2148	4186.8999	12203.565	8342.2148	4323.8999	16100.565	8933.2148	7617.8999	12498.565	5806.2148	1074.8999	14693.565	6121.2148	3430.8999	11759.565	6110.2148	7889.8999	-67.43457	8715.2148	6979.6099	14417.445	4510.7646	5714.6099	20948.445	2511.7646	6284.6099	15884.445	10964.765	10412.609	14645.445	5536.7646	1507.6099	4859.4448	-2522.2354	11647.609	7061.4448	3562.7646	12080.609	7881.4448	7032.7646	15508.609	6560.4448	4635.7646	3841.6099	11721.445	3380.7646	12806.609	8482.4453	10886.765	3005.5449	22909.301	6910.355	1992.9399	18920.699	10568.705	2540.9399	18836.699	8808.7051	1393.9399	23326.699	7969.7051	7058.9399	17572.699	7939.7051	3441.5752	955.52539	4265.1699	7083.5752	14784.525	8853.1699	4437.5752	12027.525	5341.1699	6638.5752	9034.5254	4984.1699	14597.575	4330.5254	8033.1699	9973.5752	8825.5254	9352.1699	22489.574	1757.5254	9390.1699	15410.575	4137.5254	7308.1699	12719.575	7783.5254	5631.1699	25020.574	2208.5254	2781.1699	14237.575	629.52539	5598.1699	21502.57	3162.0249	9714.4502	5114.6948	15751.311	3081.5801	5977.6948	3299.3101	2980.5801	15450.2	20544.154	5600.0352	8494.2002	16966.154	3821.0352	6164.2002	16236.154	2468.0352	17584.199	7205.1548	1675.0352	13485.2	7608.1548	2489.0352	8883.2002	4352.1548	10510.035	16817.199	5077.1548	4537.0352	15566.2	4572.1548	1033.0352	12766.2	3399.1548	4283.0352	3603.1699	11341.98	5805.46	2767.1699	16775.98	7511.46	1680.1699	7727.9805	6907.46	7132.1699	16266.98	11927.46	4585.1699	10008.98	9371.46	7036.1699	8066.9805	7559.46	3008.1699	10669.98	7369.46	2634.1348	19727.32	7096.1553	2149.1348	10601.32	3007.1553	414.13477	6926.3198	8764.1553	1131.1348	8413.3203	3581.1553	-201.86523	8216.3203	7054.1553	441.13477	19553.32	6888.1553	5356.665	24834.27	1718.7998	6397.665	24494.27	11483.8	721.66504	18956.27	1865.7998	9322.0352	30822.695	11375.13	3009.0352	29873.695	12689.13	766.03516	17777.695	4838.1299	270.03516	8434.6953	11355.13	3663.0352	9599.6953	7965.1299	1057.0352	8787.6953	7982.1299	16877.035	10978.695	12167.13	10877.035	4804.6948	10094.13	6856.0352	4415.6948	12238.13	3741.0352	5394.6948	14388.13	-3106.9648	10037.695	8386.1299	12240.035	7572.6948	7638.1299	5685.0352	3077.6948	9855.1299	7894.7197	2318.3848	5141.3398	7717.8301	18389.65	17625.746	-1156.1699	11601.65	12435.745	-2568.1699	14062.65	8337.7451	2301.8301	26383.65	12228.745	2341.8301	14981.65	12936.745	-889.16992	28554.65	14950.745	392.83008	13743.65	20438.746	3121.8301	19572.65	10062.745	-1538.1699	23141.65	9784.7451	3106.8301	15429.65	7008.7451	-1315.1699	13520.65	13693.745	10687.83	5107.6504	9858.7451	8890.8301	7804.6504	13796.745	6935.8301	16989.65	13344.745	2425.8301	1302.6504	7050.7451	13868.83	6606.6504	11745.745	6278.8301	4797.6504	17287.746	7338.8301	6772.6504	8960.7451	10199.79	5045.3701	11123.13	12744.79	1737.3701	8213.1299	9887.79	2435.3701	9417.1299	9682.79	3212.3701	13724.13	15476.79	2525.3701	8737.1299	9792.79	2350.3701	7403.1299	2493.46	19483.77	3110.5547	1384.46	6253.7695	1141.5547	808.45996	8144.7695	860.55469	10380.46	1453.7695	5616.5547	-149.54004	5554.7695	2266.5547	2667.46	-311.23047	1495.5547	9972.46	5055.7695	4743.5547	-6.5996094	17081.641	12366.811	4909.4004	8612.6396	10418.811	4434.4004	5371.6396	14193.811	6610.4004	8807.6396	21941.811	3634.4004	3037.6396	11881.811	3382.4004	3413.6396	10312.811	2779.4004	-461.36035	7889.8101	5718.4004	4386.6396	10567.811	7007.4004	-964.36035	9753.8105	1838.04	15401.045	6527.1553	3481.04	18880.045	8345.1553	-2076.96	15606.045	7380.1553	-170.95996	15289.045	8290.1553	571.04004	11425.045	5062.1553	-1392.96	4444.0449	-1241.8447	2.5	2.5	2.7500002	12537.04	5549.0449	4902.1553	-167.95996	7615.0449	3714.1553	10843.04	960.04492	8780.1553	-2160.96	7662.0449	3287.1553	6227.04	3620.0449	4911.1553	13712.04	1150.0449	12082.155	-715.95996	760.04492	11343.155	-1509.96	-576.95508	-2143.8447	-342.95996	-4440.9551	-556.84473	7357.04	-336.95508	6919.1553	4801.04	-447.95508	3861.1553	12193.234	-2279.0752	8888.1553	3441.2349	17490.926	9361.1553	3559.2349	15248.925	6888.1553	4136.2349	10866.925	8680.1553	8342.2344	-1479.0752	7662.1553	2463.8149	8242.2246	6389.2402	4384.8149	5299.2251	9411.2402	13801.814	3021.2251	5739.2402	14991.814	3352.2251	8082.2402	4643.8149	-388.7749	9407.2402	340.33496	11354.375	9118.8145	-2244.665	10625.375	7500.8149	-2261.665	9169.375	13755.814	-4426.665	5999.375	6922.8149	-4118.665	4692.375	7714.8149	-1806.665	3947.375	10254.814	673.33496	-497.625	6688.8149	4478.335	-9.625	6979.8149	8424.335	-1657.625	6612.8149	4227.335	-25.625	8599.8145	4056.9751	12552.435	16353.471	1823.9751	7292.4346	10750.471	7845.9751	-2111.5654	9797.4707	14331.975	2600.4346	7314.4702	1944.9751	-2697.5654	8081.4702	3256.9751	-5887.5654	8758.4707	-79.024902	-5983.5654	4105.4702	8025.7002	16048.221	11704.695	3826.7	15097.221	5244.6948	11106.7	8836.2207	8608.6953	1167.7	7606.2202	3005.6948	5833.7002	6451.2202	12583.695	3777.7	8844.2207	6757.6948	11708.7	6934.2202	7054.6948	5978.7002	12985.221	10057.695	11464.7	7137.2202	6927.6948	12766.7	6957.2202	8567.6953	5122.7002	1435.2202	7478.6948	3845.0952	17465.91	7009.7852	4740.0952	13473.91	12963.785	4541.0952	23611.91	9585.7852	11998.096	8127.9102	17489.785	-464.90479	11218.91	5169.7852	-187.90479	13640.91	8461.7852	2580.0952	-1999.0898	485.78516	3411.835	18761.105	10008.745	1610.835	12850.105	9728.7451	-325.16504	9048.1055	8970.7451	3600.835	12054.105	7708.7451	10351.835	10278.105	12314.745	6474.835	9231.1055	11210.745	-404.16504	3130.1055	6553.7451	2118.835	-1921.8945	12212.745	1962.835	-775.89453	5179.7451	5407.75	2532.8848	7868.0498	-1980.25	2376.8848	5024.0498	4090.75	5290.8848	9696.0498	17350.379	7670.3901	11704.675	5196.3799	8846.3906	5951.6748	9096.3799	7852.3901	10545.675	6149.3799	4517.3901	5854.6748	3008.8401	20495.379	9874.5996	2486.8401	15661.38	10415.6	15843.84	8440.3799	8103.5996	2141.8401	8943.3799	7323.5996	9758.8398	3478.3799	13531.6	17066.84	6052.3799	9911.5996	2551.8401	1787.3799	5412.5996	-1030.4951	10096.016	14119.189	-2268.4951	10997.016	9909.1895	-773.49512	13252.016	6599.1899	8119.5049	8864.0156	11547.189	1820.5049	3803.0151	8903.1895	1809.9502	14077.28	3067.6299	4223.9502	9802.2803	3198.6299	8120.9502	2623.2803	6387.6299	9331.9502	1278.2803	-644.37012	15995.95	3589.2803	8375.6299	14766.155	6113.0752	7712.4551	9617.5049	4682.6445	8073.0547	1388.5049	4219.6445	4712.0547	923.50488	2331.6445	7604.0547	2343.0649	8521.0352	8260.8047	-287.93506	3359.0352	9344.8047	11183.064	3707.0352	9225.8047	14304.064	1242.0352	8860.8047	7695.0649	3673.0352	7988.8052	6657.0649	697.03516	4920.8052	1219.4351	10578.68	5912.04	1145.4351	16218.68	6699.04	2860.4351	4404.6802	8493.04	1443.655	13860.035	3889.4346	2635.655	16046.035	4019.4346	2493.655	7115.0352	4025.4346	1223.2051	13247.575	6494.2402	10020.205	3805.5752	9355.2402	1056.3999	5187.6099	2652.21	3343.3599	19571.689	8914.5049	4890.3599	9771.6895	8954.5049	10473.359	2907.6899	9901.5049	2671.5249	7164.1602	8201.3701	3875.5249	1855.1602	11803.37	619.24023	3849.8447	7530.415	791.47461	6000.8301	6474.29	8893.4746	8900.8301	5494.29	3732.6748	7854	11458.6	-1390.3252	1389	10457.6	1636.2202	18452.84	9944.5801	3195.2202	13954.84	7452.5801	2058.2202	14858.84	9559.5801	3764.2202	12046.84	10585.58	3165.2202	13652.84	11146.58	128.22021	6329.8398	6940.5801	9191.2207	4924.8398	11070.58	15966.355	6303.1104	6618.8599	9111.3555	6111.1104	7577.8599	11077.355	5496.1104	7709.8599	13620.645	2493.9053	8496.4746	10012.645	942.90527	2456.4751	1697.25	17931.641	10475.54	-201.75	7429.6401	5248.54	12402.25	7170.6401	15259.54	775.25	8054.6401	7230.54	2050.25	17793.641	12023.54	11638.25	13968.641	11131.54	1287.25	8543.6406	3383.54	8340.25	7828.6401	7020.54	9291.25	4034.6401	8754.54	4614.5898	14229.385	5547.0352	1777.5898	17152.385	5981.0352	6071.5898	10866.385	5861.0352	16107.59	2797.3848	6217.0352	4535.5898	1957.3848	-1789.9648	13229.59	4156.3848	7348.0352	9520.5898	5125.3848	5917.0352	-290.18018	15565.67	8736	5979.8198	13592.67	8437	14816.82	5816.6699	9359	12197.82	3548.6699	12868	7633.8198	796.66992	9086	9785.5156	14655.67	4828.1802	5167.5151	2045.6699	5570.1802	1978.5151	11154.67	7105.1802	5647.5151	8184.6699	4225.1802	7462.5151	4301.6699	5982.1802	10520.516	5715.6699	8966.1797	1348.01	12358.755	5507.2148	796.60498	2820.5303	6875.6802	11811.605	-208.46973	13398.68	13936.605	1345.5303	10029.68	10629.605	112.53027	9117.6797	4722.4902	18168.246	11159.35	143.49023	24310.246	9418.3496	4178.4902	13905.245	13511.35	1775.4902	10788.245	6362.3501	5869.4902	19509.246	8929.3496	4885.4902	19930.246	12158.35	969.49023	10566.245	6859.3501	12680.49	3732.2451	8482.3496	3359.7051	18998.965	5860.105	3868.7051	17268.965	6938.105	-20.294922	9641.9648	7578.105	12790.705	2681.9648	5600.105	16307.705	5330.9648	9169.1055	4712.7051	7517.9648	4699.105	14772.705	1326.9648	6598.105	509.2998	3396.1348	34.025391	4481.1201	13688.325	6873.7749	1701.1201	11554.325	5565.7749	13969.48	3696.46	1330.5249	2903.48	10887.46	8166.5249	2319.48	12440.46	10447.525	2246.48	13306.46	7473.5249	1502.48	9285.46	6633.5249	1667.48	-197.54004	4802.5249	3975.3601	13703.305	10586.391	7944.3604	14957.305	10927.391	16169.36	5177.3052	11042.391	10627.311	1895.3398	13653.34	3481.3101	14404.34	12388.34	1668.3101	2603.3398	18702.34	16209.311	2522.3398	9625.3398	5930.3101	-2010.6602	4475.3398	15286.311	2811.3398	9760.3398	1718.3101	3206.3398	10326.34	2837.3101	988.33984	10534.34	-1675.5352	13899.975	7043.8252	4569.4648	15332.975	11138.825	-2421.5352	11806.975	6194.8252	-2895.5352	10107.975	9525.8252	4260.4648	6767.9751	4086.8252	6184.4648	6795.9751	7718.8252	4335.4648	5652.9751	6824.8252	5449.52	8471.7246	7462.1401	3735.52	8202.7246	7658.1401
18849.115	2711.6099	4940.7949	17415.125	40149.508	10388.065	5737.125	12983.51	2690.0654	10874.125	19538.51	6418.0654	6175.125	16946.51	7633.0654	11221.125	18799.51	4865.0654	4569.125	18510.51	8475.0654	2806.125	12973.51	3521.0654	18861.125	7869.5098	7085.0654	4237.125	9329.5098	3048.0654	13615.125	14870.51	7097.0654	19041.125	9196.5098	10462.065	5220.4551	19217.965	7168.1504	8208.4551	7211.9648	5812.1504	12153.02	3928.46	15057.23	19712.02	4102.46	9159.2305	14344.02	-4943.54	3571.23	5720.02	1999.46	9191.2305	16004.02	103.45996	12439.23	10823.02	2204.46	6678.23	4647.355	23668.676	4914.4199	6845.355	17383.676	8735.4199	9244.3555	19144.676	8503.4199	5361.355	13299.675	9082.4199	24549.355	7952.6748	8190.4199	5069.355	11482.675	9496.4199	5772.355	7880.6748	5962.4199	8863.3555	5192.6748	7229.4199	17479.355	7688.6748	9323.4199	8820.3555	2509.6748	2440.4199	1279.1799	16602.525	3944.7549	427.17993	26473.525	5199.7549	2275.1799	14707.525	5551.7549	812.17993	11074.525	4533.7549	1826.015	14509.15	5721.8198	1097.015	16988.15	4015.8198	5220.0151	16147.15	11928.82	-592.09521	14934.795	8611.5547	1252.9048	22386.795	7253.5547	5055.9048	10723.795	4553.5547	3996.9048	10568.795	7078.5547	2562.9048	9847.7949	5596.5547	1371.9048	7340.7949	5940.5547	997.90479	8297.7949	5903.5547	-1235.0952	-276.20508	5122.5547	972.74023	12207.13	10810.635	1734.7402	16680.129	9170.6348	1362.7402	6957.1299	11780.635	2812.7402	6389.1299	10157.635	2886.825	14870.21	6731.3501	1515.825	11460.21	10636.35	2337.825	11693.21	9265.3496	6325.1948	15515.77	10758.945	5837.1948	15545.77	24977.945	3331.1948	11027.77	10548.945	1662.1948	12917.77	4980.9453	1747.1948	7948.7695	6361.9453	4577.1948	12449.77	11674.945	7135.1948	901.76953	6705.9453	9898.1953	2147.7695	5212.9453	7385.1948	679.76953	5637.9453	10890.285	12514.91	9874.2451	2417.2852	22035.91	8729.2451	90.285156	14607.91	5923.2451	232.28516	18358.91	9020.2451	4594.2852	14623.91	9136.2451	-1833.7148	19326.91	9382.2451	-275.71484	13418.91	7428.2451	6243.2852	6067.9102	5467.2451	1940.9502	15588.96	13451.545	5073.9502	13200.96	7933.5449	6317.9502	16859.961	13574.545	7052.9502	13527.96	9762.5449	-286.0498	7209.96	3479.5449	4191.9502	13487.96	8084.5449	8407.9502	7739.96	11633.545	10766.95	7070.96	9762.5449	2959.9502	13978.96	6794.5449	11444.95	8919.96	15554.545	5298.21	15378.17	6280.875	4026.2251	12293.56	9197.1201	4754.2251	16437.559	7261.1201	1950.2251	16376.56	11162.12	16778.225	6669.5596	8082.1201	10243.18	10885.715	13171.705	7215.1797	18923.715	11999.705	7686.1797	14626.715	10488.705	6824.1797	11667.715	8935.7051	13904.18	7352.7148	9380.7051	8245.1797	4449.7148	11039.705	16864.18	7561.7148	14636.705	10214.18	10281.715	14087.705	9711.1797	14977.715	13870.705	24028.18	8449.7148	7736.7051	17984.18	3696.7148	10245.705	23998.914	5673.4849	9075.2402	9939.915	11858.945	3867.125	7226.915	1887.9448	5340.125	11121.255	19838.33	9394.3594	8172.2549	15418.33	10092.359	4802.2549	15935.33	7067.3599	7727.2549	17740.33	11310.359	16976.254	7247.3301	10517.359	7928.2549	5108.3301	21278.359	19879.254	4456.3301	12821.359	15195.255	6054.3301	8814.3594	8241.2549	6686.3301	9203.3594	-2226.9199	13341.395	6563.3154	-1529.9199	21488.395	6573.3154	-479.91992	14692.395	7619.3154	653.08008	20932.395	8367.3154	712.08008	14580.395	7980.3154	4612.0801	11718.395	11385.315	-3090.9199	11415.395	6281.3154	5273.5098	17984.629	11236.939	-1502.4902	11428.63	10579.939	59.509766	5477.6299	13055.939	9694.5098	2595.6299	10121.939	2753.5098	7526.6299	6736.9399	4091.5098	14388.63	11697.939	7729.4648	18921.42	1097.2148	10712.465	17024.42	12878.215	1914.4648	3334.4199	678.21484	9927.665	21112.955	5005.3896	-564.33496	25563.955	9808.3896	678.66504	13290.955	7051.3896	2275.665	-231.04492	8157.3896	90.665039	12076.955	5622.3896	-635.33496	5458.9551	2829.3896	12210.665	10921.955	10547.39	6244.665	2671.9551	9970.3896	7106.665	2245.9551	10187.39	8201.665	1356.9551	10557.39	-110.33496	-1765.0449	3883.3896	12452.665	777.95508	7664.3896	3347.665	-724.04492	8710.3896	6462.4648	3996.2651	8655.0752	9094.3105	18361.6	13680.735	1378.3101	11122.6	9829.7354	-503.68994	12367.6	5209.7354	6433.3101	25659.6	11264.735	3012.3101	13852.6	9928.7354	4978.3101	29608.6	9464.7354	3095.3101	11008.6	13143.735	5920.3101	19330.6	6682.7354	7156.3101	14017.6	4845.7354	8276.3105	9090.5996	7235.7354	2144.3101	9440.5996	11407.735	16526.311	2575.5996	8958.7354	13161.311	6388.5996	7852.7354	9691.3105	13364.6	8381.7354	922.31006	6430.5996	3087.7354	15835.311	7605.5996	7439.7354	17273.311	6223.5996	13021.735	4182.3101	15205.6	7341.7354	12867.516	7959.5601	4272.8945	14620.516	6512.5601	6807.8945	10101.516	3655.5601	4929.8945	8906.5156	3838.5601	8475.8945	15995.516	7198.5601	4123.8945	12488.516	3360.5601	5671.8945	10341.415	7179.8252	8305.75	4116.415	9238.8252	9638.75	1668.415	11159.825	2240.75	9971.415	2837.8252	15104.75	2145.415	9794.8252	8808.75	5000.415	737.8252	6944.75	12769.415	2226.8252	10149.75	4625.395	16665.949	3814.4199	11363.395	15474.95	5161.4199	9766.3945	9353.9502	4279.4199	14218.395	15059.95	13192.42	6004.395	11437.95	7436.4199	8885.3945	6195.9502	4522.4199	12191.395	3344.9502	1452.4199	10301.395	7488.9502	5758.4199	10750.395	7994.9502	4167.4199	2695.1299	23725.4	2581.7148	293.12988	22094.4	5860.7148	584.12988	22506.4	2774.7148	-219.87012	19412.4	3318.7148	-1339.8701	8586.4004	4273.7148	1627.1299	3061.3999	-2478.2852	3.0000002	3.0000002	3.2500002	12822.13	10652.4	8186.7148	963.12988	12994.4	1672.7148	4906.1299	7024.3999	7107.7148	-2747.8701	12465.4	6320.7148	6722.1299	4611.3999	7734.7148	14866.13	8015.3999	6247.7148	-2526.8701	10265.4	8484.7148	-1527.8701	4935.3999	-511.28516	-826.87012	2197.3999	224.71484	6562.1299	4379.3999	4466.7148	5233.1299	4000.3999	4739.7148	10430.445	2717.5151	8009.0254	2026.4448	18879.516	7397.0254	4046.4448	20144.516	4766.0254	5491.4448	14167.516	6818.0254	12503.445	2642.5151	7318.0254	1271.7349	5452.2197	3090.29	4577.7349	4523.2197	3976.29	11290.734	2152.2197	1770.29	12727.734	3179.2197	3143.29	3675.7349	-226.78027	6173.29	1462.8052	17174.68	7764.7051	-623.19482	16292.68	6377.7051	923.80518	7878.6802	9550.7051	-956.19482	11416.68	7671.7051	-587.19482	5729.6802	6003.7051	3306.8052	5949.6802	9043.7051	2053.8052	4094.6802	6578.7051	7799.8052	3365.6802	9335.7051	8605.8047	1983.6802	6277.7051	5749.8052	1387.6802	9786.7051	7218.4648	16217.425	9695.3252	332.46484	15742.425	6837.3252	2555.4648	8775.4248	4593.3252	14614.465	7388.4248	7821.3252	1661.4648	1561.4248	4083.3252	2486.4648	2410.4248	6139.3252	-1224.5352	1314.4248	2756.3252	5130.1201	18397.711	10436.76	698.12012	15152.71	4501.7598	8296.1201	5279.71	9827.7598	128.12012	8275.71	4612.7598	2575.1201	5808.71	16111.76	330.12012	6879.71	5508.7598	6832.1201	4718.71	9214.7598	3681.1201	9959.71	8375.7598	10006.12	9848.71	7441.7598	11000.12	3696.71	10049.76	-39.879883	-78.290039	4719.7598	6266.085	21049.1	9303.585	4251.085	17574.1	8708.585	1674.085	27378.1	6728.585	16459.086	8939.0996	16770.586	2597.085	6233.1001	3154.585	7544.085	7980.1001	4672.585	2862.085	186.1001	-242.41504	4364.6299	16876.324	-1158.375	2206.6299	12327.325	-1234.375	4185.6299	9532.3252	-5086.375	1608.6299	13678.325	-1922.375	5584.6299	19142.324	3241.625	1492.6299	20522.324	2259.625	653.62988	5411.3252	-4592.375	1846.6299	2163.3252	-433.375	2410.6299	2176.3252	-4584.375	7517.8652	1545.9048	9483.0449	-422.13501	3258.9048	2926.0449	8593.8652	4139.9048	9571.0449	19397.254	2977.6055	10962.255	5407.2549	9327.6055	6776.2549	6436.2549	3893.6055	9412.2549	507.25488	-986.39453	4835.2549	316.98486	20822.635	11076.016	-1024.0151	15974.635	11550.016	12547.984	7398.6348	12965.016	-2382.0151	11561.635	9946.0156	4437.9849	2854.6348	12597.016	16242.984	6840.6348	10688.016	485.98486	400.63477	6736.0151	375.3252	13224.355	9327.5801	3574.3252	12057.355	7873.5801	3011.3252	7306.355	4645.5801	13380.325	11181.355	10992.58	4793.3252	3300.355	7347.5801	-895.43994	17311.129	4599.8398	7659.5601	-172.87012	-4682.1602	7123.5601	1452.1299	3874.8398	7311.5601	2974.1299	-1456.1602	11076.561	6282.1299	5455.8398	14332.275	5900.1548	10059.295	9116.3145	3808.2695	7120.2402	4084.3149	3617.2695	2581.2402	1790.3149	3388.2695	4263.2402	3150.72	7627.5898	7316.54	1096.72	8656.5898	5578.54	16224.72	6155.5898	9659.54	11918.72	4452.5898	10478.54	11134.72	6795.5898	6832.54	7527.7197	4943.5898	6865.54	2080.5254	14002.63	5824.4551	1287.5254	18083.629	4357.4551	-475.47461	11198.63	5424.4551	11058.814	14075.33	6164.71	3406.8149	16227.33	9228.71	3404.8149	7011.3301	5520.71	-781.40479	13928.23	4260.5601	10470.596	3243.23	6411.5601	1457.5801	5840.0352	6941.0298	4252.71	11707.995	-3627.4004	1366.71	6210.9951	7438.5996	5439.71	5209.9951	6426.5996	-1126.75	5757.8301	9450.6748	3900.25	875.83008	11642.675	3174.77	6123.1152	-6388.4609	6892.2646	3480.3604	7682.8203	9462.2646	2716.3604	9715.8203	6676.25	11319.495	9193.46	1650.25	6207.4951	7272.46	8251.9248	12789.939	6750.5552	7561.9248	20256.939	-902.44482	3378.9248	16193.939	4569.5552	5075.9248	14263.939	7505.5552	6333.9248	17103.939	6104.5552	473.9248	8349.9395	3978.5552	9412.9248	6194.9399	9065.5547	16365.98	4463.7402	8853.75	8721.9805	4009.7402	7231.75	8225.9805	2957.7402	8272.75	13177.221	4726.52	6900.3398	9456.2207	5597.52	4729.3398	2190.1152	12409.81	9959.5898	2725.1152	3869.8096	8061.5898	11672.115	4328.8096	14293.59	1823.1152	8587.8096	7112.5898	1773.1152	15637.81	14476.59	14411.115	3859.8096	9410.5898	1197.1152	3228.8096	4169.5898	11109.115	2961.8096	9393.5898	10329.115	2441.8096	10554.59	6175.4751	15912.016	7692.5898	324.4751	24700.016	6528.5898	8864.4746	13022.016	8082.5898	12131.475	5178.0151	9245.5898	7505.4751	1998.0151	814.58984	14072.475	6205.0151	5045.5898	5813.4751	2108.0151	9637.5898	5022.9902	15977.585	7128.6699	11411.99	4879.585	8026.6699	15927.99	6158.585	8758.6699	14309.99	4179.585	10093.67	8457.9902	3833.585	7860.6699	12314.885	14766.234	6535.23	-695.11523	10580.234	5528.23	4274.8848	12198.234	8037.23	5934.8848	7567.2349	8171.23	7601.8848	5833.2349	9233.2305	13647.885	7602.2349	7818.23	1542.325	14913.5	3479.0449	3759.925	7176.1201	8327.1152	14791.925	4337.1201	7702.1152	16259.925	5434.1201	8577.1152	11234.925	3843.1201	6619.1152	2905.4399	21219.705	8092.0298	-574.56006	17423.705	7189.0298	980.43994	15051.705	7101.0298	1114.4399	14377.705	5283.0298	5676.4399	16873.705	4426.0298	5050.4399	17105.705	9919.0293	-348.56006	5208.7051	2659.0298	11503.439	2592.7051	5346.0298	4643.4502	21981.34	6161.6152	5475.4502	26498.34	7019.6152	3781.4502	13243.34	8522.6152	16899.449	9619.3398	4559.6152	17272.449	8847.3398	7081.6152	10678.45	6135.3398	7322.6152	17555.449	9684.3398	5230.6152	-871.86523	-6250.4258	-6083.3652	3919.3101	12830.745	10214.641	1091.3101	9987.7451	6367.6401	15700.08	3915.335	1164.2549	5480.0801	7054.335	7187.2549	4260.0801	10660.335	9175.2549	5539.0801	9327.335	7255.2549	3335.0801	7070.335	6279.2549	1232.0801	2881.335	5318.2549	5875.6299	7888.1348	9892.6445	7756.6299	14858.135	9378.6445	15805.63	-59.865234	7327.645	10070.785	8708.0605	14966.279	4997.7852	14826.061	10195.279	3572.7852	5831.0601	17569.279	18377.785	3707.0601	11449.279	7343.7852	1739.0601	3402.2798	14018.785	5555.0601	5594.2798	2859.7852	6400.0601	14603.279	6413.7852	2721.0601	10626.279	1905.2949	11364.09	9480.2793	8689.2949	5015.0898	12256.279	587.29492	6991.0898	10136.279	159.29492	3217.0898	9487.2793	2833.2949	52.089844	9061.2793	10078.295	-1691.9102	11192.279	7097.2949	-946.91016	9409.2793	486.00488	6070.3198	2156.9004	762.00488	5342.3198	1772.9004
13439.91	1607.1201	7106.5752	11839.625	29400.734	9654.7344	1284.625	10953.735	12776.734	6862.625	23410.734	7619.7349	3248.625	12122.735	11051.734	7533.625	16054.735	15041.734	2479.625	17106.734	10938.734	-1450.375	11525.735	6248.7349	15470.625	11406.735	11663.734	865.625	9903.7354	6390.7349	7399.625	16396.734	12026.734	16737.625	8570.7354	16288.734	-1765.8896	18362.324	6444.7402	3121.1104	8320.3252	3611.7402	13031.865	6475.3398	13034.88	16265.865	7607.3398	5820.8799	14181.865	2665.3398	2330.8799	9693.8652	3848.3398	7377.8799	17619.865	9687.3398	7222.8799	12634.865	6812.3398	6242.8799	8036.9751	24825.91	9815	8201.9746	17830.91	12055	10097.975	22085.91	16059	5077.9751	11246.91	10500	27694.975	6866.9102	14761	8312.9746	9521.9102	11096	5953.9751	5333.9102	10884	9777.9746	3564.9102	13461	22480.975	3157.9102	16554	6578.9751	860.91016	7829	582.2749	13898.141	6293.3101	2331.2749	21152.141	8384.3105	2235.2749	18239.141	5283.3101	1573.2749	11117.141	7150.3101	1967.2849	16958.324	861.79492	1014.2849	16062.325	-841.20508	11099.285	7353.3252	3960.7949	2396.3848	21143.824	6903.0249	719.38477	24465.824	6628.0249	4642.3848	18308.824	8385.0254	6064.3848	16353.825	11009.025	1652.3848	14316.825	9854.0254	1326.3848	9865.8252	8358.0254	13832.385	9431.8252	7985.0249	-783.61523	6938.8252	5133.0249	3692.0098	19641.404	8242.4355	5792.0098	19565.404	7036.4351	4870.0098	13771.404	12241.436	3094.0098	13759.404	6774.4351	4993.0098	12931.12	8436.8252	1412.01	10155.12	9172.8252	5539.0098	17518.121	7000.8252	3744.1851	14588.6	6714.7803	4692.1851	17407.6	19020.781	4998.1851	13528.6	2376.7803	1853.1851	13000.6	4097.7803	2788.1851	8899.5996	199.78027	5859.1851	11122.6	9707.7803	3618.1851	8407.5996	7109.7803	11095.186	2861.6001	3393.7803	5521.1851	1532.6001	2876.7803	13334.035	5890.625	5019.8701	3509.0352	16003.625	5813.8701	782.03516	15688.625	4123.8701	1033.0352	14689.625	7269.8701	3614.0352	13107.625	4946.8701	-1103.9648	14026.625	1908.8701	155.03516	10560.625	796.87012	6516.0352	2937.625	1570.8701	4026.5601	13151.605	8681.5605	5802.5601	12281.605	5555.5601	5899.5601	13449.605	10521.561	5397.5601	7787.6055	9563.5605	1807.5601	3693.6055	2832.5601	8948.5605	9929.6055	7523.5601	11627.561	6048.6055	8618.5605	15654.561	3342.6055	9287.5605	4188.5601	12813.605	4285.5601	12170.561	4267.6055	15162.561	1436.8848	18459.465	7774.4648	2448.8	21823.865	8014.29	2563.8	14360.865	7851.29	2622.8	20554.865	8817.29	8249.7998	18991.865	8147.29	11433.984	8014.75	13163.51	8021.9849	18342.75	11927.51	5602.9849	17726.75	9752.5098	8728.9844	14029.75	13869.51	15373.984	4796.75	10849.51	11602.984	5678.75	11879.51	12188.984	14500.75	15292.51	13484.984	6310.75	13579.51	13065.984	10482.75	12562.51	18932.984	11993.75	6685.5098	12710.984	5656.75	9972.5098	24823.555	3168.1802	8981.7246	11499.79	-235.95508	-1005.9346	6108.79	-1002.9551	5201.0654	6090.7549	20508.074	7594.3652	4484.7549	9798.0752	4121.3652	8753.7549	8183.0752	2332.3652	7182.7549	12605.075	3675.3652	14785.755	5463.0752	6923.3652	4270.7549	3736.0752	12605.365	15852.755	7261.0752	5308.3652	13134.755	6137.0752	3967.3652	8900.7549	4375.0752	2995.3652	-1211.0996	14110.455	2892.1201	170.90039	18021.455	5780.1201	394.90039	10902.455	5428.1201	337.90039	12861.455	7613.1201	1420.9004	14281.455	5713.1201	7290.9004	10991.455	9791.1201	-2832.0996	10096.455	3912.1201	9425.6094	17514.164	7657.7949	2001.6099	11697.165	3818.7949	2102.6099	12003.165	7295.7949	13267.609	1656.165	7675.7949	4074.6099	7715.165	5864.7949	5802.6099	16074.165	9221.7949	6844.5098	24414.789	4021.1299	12408.51	21905.789	16602.129	1661.5098	20631.789	3103.1299	5750.6904	28418.715	6606.915	-1788.3096	27051.715	9469.915	2023.6904	14270.715	5630.915	-1222.3096	10343.715	4492.915	-1347.3096	11114.715	5116.915	-303.30957	7284.7148	1731.915	16416.691	8416.7148	11926.915	5120.6904	6443.7148	8642.915	5371.6904	385.71484	5132.915	10923.69	5789.7148	10727.915	-961.30957	-380.28516	1762.915	10341.69	2366.7148	8077.915	4615.6904	971.71484	7358.915	7139.4648	3419.1299	6081.9551	10583.66	16880.475	18346.336	6224.6602	12672.475	12078.335	675.66016	12648.475	9106.335	8565.6602	30179.475	10421.335	5778.6602	12309.475	9807.335	3099.6602	29907.475	13880.335	3920.6602	13110.475	14454.335	6410.6602	24982.475	10607.335	11018.66	2308.4751	5066.335	3807.6602	14203.475	4121.335	1757.6602	10222.475	9416.335	14947.66	3541.4751	12164.335	12165.66	9353.4746	9375.335	7025.6602	17500.475	11106.335	2504.6602	8269.4746	6176.335	11237.66	5373.4751	8817.335	8629.6602	18593.475	11226.335	1758.6602	19574.475	9810.335	9822.6348	6693.0449	10361.76	14245.635	5038.0449	9137.7598	10743.635	3827.0449	8153.7598	12058.635	4632.0449	10370.76	18356.635	4751.0449	7055.7598	11927.635	1496.0449	6845.7598	11420.8	10101.895	4573.5352	4225.7998	11653.895	-421.46484	3373.7998	8017.895	-404.46484	11227.8	5787.895	4281.5352	63.799805	13752.895	-802.46484	382.7998	7938.895	1275.5352	9230.7998	3311.895	6966.5352	4979.2251	23560.574	5478.6201	10549.225	12998.575	6183.6201	1780.2251	14050.575	5132.6201	16683.225	10538.575	7367.6201	8690.2246	11144.575	4253.6201	9846.2246	4032.5752	2017.6201	8956.2246	6677.5752	3102.6201	10046.225	4226.5752	7454.6201	8984.2246	6612.5752	5893.6201	4818.4102	6850.0098	6301.75	7210.4102	19314.01	10304.75	3838.4099	16556.01	6139.75	4379.4102	17097.01	8583.75	4128.4102	5111.0098	5685.75	11054.41	-747.99023	-158.25	3.5000002	3.5000002	3.7500002	19058.41	7884.0098	12570.75	3826.4099	9915.0098	6694.75	16445.41	7878.0098	9261.75	2370.4099	7569.0098	7378.75	10365.41	3887.0098	9863.75	17596.41	6247.0098	12403.75	2435.4099	9124.0098	12756.75	1115.4099	4354.0098	1323.75	3522.4099	3350.0098	4983.75	10550.41	774.00977	9487.75	10391.41	1597.0098	10512.75	10451.734	6944.9902	10816.625	4240.7349	22956.99	13930.625	2446.7349	30517.99	12209.625	2719.7349	18727.99	6814.625	13521.734	3572.9902	9972.625	-582.91504	6541.0898	2337.5352	1336.085	4756.0898	4985.5352	9554.085	2316.0898	3032.5352	12016.085	1663.0898	5676.5352	871.08496	-221.91016	12757.535	2597.4448	13769.93	7471.1899	-255.55518	18487.93	9810.1895	691.44482	11042.93	10382.189	512.44482	13072.93	7535.1899	1132.4448	7502.9302	5032.1899	3341.4448	4935.9302	9996.1895	5955.4448	1985.9302	1965.1899	6963.4448	3609.9302	3894.1899	6918.4448	2157.9302	7206.1899	7535.4448	3345.9302	9232.1895	1906.2451	21289.32	13679.455	-600.75488	18697.32	10555.455	1696.2451	13878.32	5685.4551	14576.245	10686.32	9125.4551	3494.2451	3932.3198	7190.4551	1691.2451	5359.3198	5758.4551	-2322.7549	1891.3198	4391.4551	6584.125	13424.175	15566.346	3950.125	16318.175	9954.3457	11168.125	5879.1748	12184.346	1989.125	7946.1748	7695.3452	3546.125	12816.175	13688.346	4025.125	7900.1748	7582.3452	11629.125	5431.1748	12848.346	2304.125	15738.175	10386.346	12865.125	4775.1748	10255.346	14041.125	4897.1748	11240.346	3151.125	448.1748	7543.3452	3895.6548	16539.305	7425.71	3682.6548	10604.305	9242.71	-501.34521	26883.305	8005.71	12325.654	6760.3047	22422.711	1550.6548	366.30469	9947.71	8473.6543	1476.3047	9325.71	3037.6548	-2146.6953	1991.71	2630.2852	14313.38	11976.755	1607.2852	12819.38	7733.7549	8924.2852	5709.3799	7974.7549	3373.2852	9487.3799	6743.7549	12494.285	5715.3799	12065.755	2364.2852	13204.38	11149.755	-373.71484	5894.3799	2570.7549	1942.2852	2395.3799	10220.755	2214.2852	-474.62012	2747.7549	9956.2998	2488.3901	9476.2207	-266.69995	1965.3901	2430.2202	8980.2998	2354.3901	6773.2202	10612.005	7558.8652	10221.945	4245.0049	18271.865	6869.9448	8962.0049	7804.8652	5121.9448	5715.0049	3365.8652	3628.9448	-2201.6904	17272.18	9694.9951	-1730.6904	15008.18	6453.9951	12186.31	9024.1797	10232.995	-3195.6904	8273.1797	7467.9951	4827.3096	2629.1802	13596.995	12441.31	3143.1802	8378.9951	-504.69043	1834.1802	6237.9951	773.1499	11341.04	9401.9551	1998.1499	10539.04	6500.9551	2404.1499	6480.04	6647.9551	12246.15	7241.04	12314.955	5405.1499	2399.04	8983.9551	1121.54	16722.885	3078.8096	10987.54	-713.11523	-6328.1904	7095.54	2015.8848	2348.8096	10105.54	3954.8848	-3790.1904	10473.54	6544.8848	3526.8096	13700.43	4941.0049	8942.1699	12072.395	-3137.1855	2844.8848	4248.395	-1975.1855	1882.8848	1433.395	-4404.1855	3464.8848	-1251.2002	2792.2402	6660.165	-2732.2002	-252.75977	4620.165	12982.8	399.24023	9812.165	10061.8	944.24023	4929.165	8836.7998	1662.2402	6578.165	8049.7998	397.24023	5706.165	5236.54	10296.08	3116.0195	2617.54	14733.08	7101.0195	1873.54	8898.0801	8243.0195	-1523.4102	18778.215	8256.7754	-2636.4102	22594.215	12501.775	-2258.4102	4485.2148	9121.7754	2565.8	10875.779	3518.1152	11073.8	4806.7798	7538.1152	3366.4851	4327.7598	3607.5703	19973.109	-1421.2402	-253.24023	5888.1104	7051.7598	7139.7598	13939.11	2157.7598	11362.76	1091.8501	9264.0098	8021.0449	6752.8501	6595.0098	10693.045	516.33008	6739.8047	2249.0146	8646.7549	4504.4951	8413.3701	7385.7549	13263.495	15003.37	6143.2251	14871.55	14454.77	745.2251	6572.5498	6724.7695	5165.2148	14745.795	9631.3701	13242.215	2453.7949	1075.3701	4040.2151	14731.795	7223.3701	5969.2148	13527.795	10694.37	8797.2148	12008.795	8204.3701	2996.2151	7022.7949	7799.3701	12511.215	6519.7949	8434.3701	15101.895	5019.5049	6950.75	15999.895	5397.5049	7197.75	10221.895	4467.5049	6151.75	14391.95	7035.71	7913.6099	13215.95	4589.71	8539.6094	1918.5698	12866.72	10078.064	6237.5698	-3585.2803	1215.0649	12007.57	2858.7197	13729.064	320.56982	3508.7197	5529.0649	3063.5698	12085.72	12248.064	14098.57	4693.7197	11224.064	538.56982	979.71973	4556.0649	10300.57	975.71973	7872.0649	10562.57	-190.28027	8727.0645	4553.3652	15028.46	780.71973	1080.365	18319.461	1565.7197	8314.3652	11052.46	3273.7197	16398.365	4953.46	1011.7197	6220.3652	-265.54004	-5841.2803	13653.365	3462.46	4934.7197	8010.3652	4135.46	2346.7197	5072.855	15793.465	8363.9043	8615.8555	9735.4648	6688.9048	14958.855	6098.4648	8504.9043	14439.855	8322.4648	8959.9043	6970.855	2638.4648	9417.9043	9032.2451	15027.41	6438.2148	4784.2451	2357.4102	2790.2148	2694.2451	12667.41	6130.2148	3627.2451	6004.4102	5019.2148	5534.2451	2506.4102	7498.2148	12060.245	4025.4102	7706.2148	2047.3201	14336.625	4182.3999	1563.9951	5011.4199	9694.3848	12994.995	4708.4199	9341.3848	15875.995	1840.4199	8997.3848	11413.995	1289.4199	8418.3848	1370.8652	23801.695	7706.9854	-1634.1348	21071.695	3967.9854	-474.13477	19060.695	7082.9854	-1602.1348	16400.695	5171.9854	3740.8652	18320.695	6022.9854	2780.8652	17047.695	9883.9854	-2655.1348	8258.6953	3116.9854	10849.865	5791.6948	6633.9854	447.48486	20712.955	7234.2402	3297.4849	26644.955	7855.2402	-152.51514	13120.955	7629.2402	12.484863	27606.955	5716.2402	14834.484	6905.9551	7989.2402	8442.4844	6747.9551	5989.2402	15654.484	5116.9551	9838.2402	1606.6348	2496.6201	-651.07031	5698.9248	10498.096	5827.8252	1624.9248	9976.0957	5827.8252	9718.3945	-691.2998	622.74023	-1900.605	6425.7002	6089.7402	42.39502	5649.7002	9202.7402	5862.395	2618.7002	7134.7402	2559.395	-2292.2998	9040.7402	-3876.605	-205.2998	6767.7402	4385.25	8724.4648	8939.8145	9600.25	12456.465	11674.814	15356.25	2472.4648	8407.8145	12071.18	4853.5298	14279.745	5913.1797	17740.529	9367.7451	4288.1797	6035.5298	14301.745	18251.18	5172.5298	11003.745	7508.1797	1385.5298	6641.7451	18009.18	5157.5298	6543.7451	5640.1797	1866.5298	14696.745	6489.1797	2829.5298	6544.7451	591.00977	12325.675	10894.705	9416.0098	10380.675	12117.705	-1216.9902	10416.675	9470.7051	-910.99023	5839.6748	7841.7051	570.00977	5497.6748	8521.7051	7854.0098	4025.6748	10312.705	5003.0098	2808.6748	8158.7051	4722.3701	5791.4751	1956.3799	3945.3701	6089.4751	4576.3799
17455.58	2655.7305	10184.77	3328.9951	19923.465	12358.885	-353.00488	16787.465	8735.8848	7134.9951	21034.465	8294.8848	1666.9951	16807.465	9766.8848	5096.9951	18073.465	10019.885	2823.9951	16346.465	7130.8848	-3286.0049	7738.4648	5641.8848	13972.995	11070.465	10413.885	-6.0048828	11297.465	6195.8848	9433.9951	14431.465	10776.885	16851.996	8052.4648	12679.885	2060.855	20471.83	4799.125	5206.855	7954.8301	5569.125	12424.92	4391.9248	11087.655	12961.92	7737.9248	6777.6553	9939.9199	249.9248	504.65527	4778.9199	1227.9248	8826.6553	15222.92	2718.9248	7051.6553	8162.9199	1772.9248	4235.6553	6738.9346	17159.375	5481.9053	4938.9346	19710.375	10926.905	7477.9346	18785.375	13135.905	-450.06543	11475.375	9383.9053	25515.934	4652.375	11685.905	6005.9346	14513.375	11473.905	4135.9346	15569.375	10242.905	8214.9346	3534.375	8283.9053	16237.935	5530.375	11335.905	4863.9346	562.375	5589.9053	788.00488	11832.865	6676.1099	1193.0049	23614.865	6941.1099	509.00488	18907.865	5855.1099	1073.0049	13480.865	5600.1099	1932.4099	15968.1	3735.0898	-169.59009	15244.1	4078.0898	8540.4102	9539.0996	8418.0898	7918.0498	7666.9248	5386.6602	3639.0498	11789.925	5008.6602	5620.0498	13953.925	2684.6602	4546.0498	11999.925	7109.6602	3268.0498	12400.925	4761.6602	3099.0498	7606.9248	6000.6602	13723.05	2819.9248	9980.6602	1219.0498	2511.9248	2372.6602	1379.7749	13166.55	8114.1699	2008.7749	12849.55	6278.1699	1786.7749	7047.5498	9095.1699	3080.7749	6974.5498	4360.1699	2139.23	11948	7485.2202	1496.23	7082	9542.2207	4239.23	14828	10559.221	5011.395	19829.805	9156.9199	6175.395	22695.805	20665.92	4638.395	12847.805	5520.9199	2182.395	11886.805	8702.9199	2849.395	10881.805	3965.9199	6734.395	12395.805	12694.92	6430.395	4794.8052	4512.9199	9288.3945	5744.8052	5493.9199	9599.3945	4717.8052	7039.9199	15294.279	5894.6797	4218.3652	3284.2798	14714.68	5153.3652	2648.2798	10489.68	-698.63477	1305.2798	13500.68	6049.3652	5241.2798	7973.6797	2142.3652	142.27979	14696.68	3349.3652	1603.2798	6701.6797	-736.63477	7847.2798	-939.32031	1515.3652	4388.8452	22532.051	3778.4053	6202.8452	17769.051	1187.4053	6391.8452	14995.05	10302.405	8054.8452	15683.05	5825.4053	1735.8452	7745.0498	-1812.5947	6416.8452	14359.05	-327.59473	10505.846	7384.0498	6305.4053	13469.846	5707.0498	5083.4053	3022.8452	14640.05	434.40527	10809.846	6377.0498	11170.405	3419.7798	14950.69	9138.0254	2692.8401	21441.211	9947.6406	-96.159912	20955.211	11480.641	895.84009	21964.211	9864.6406	15289.84	9163.21	8622.6406	18668.699	5687.105	9966.1602	8503.7002	17479.105	12208.16	12423.7	8012.105	10989.16	11110.7	10199.105	10168.16	10204.7	12535.105	9685.1602	16641.699	3366.105	10168.16	10362.7	13659.105	12777.16	14402.7	7555.105	8800.1602	14409.7	11368.105	12786.16	24858.699	11918.105	14522.16	14247.7	3991.105	10743.16	21126.871	3658.1802	12793.5	16267.05	820.50488	-1212.1152	3380.0498	2170.5049	5360.8848	9026.0996	16279.425	5772.7754	2635.1001	8905.4248	5667.7754	3301.1001	15205.425	4878.7754	8206.0996	7861.4248	3790.7754	15151.1	1857.4248	7284.7754	7180.1001	-547.5752	12416.775	16054.1	4516.4248	6670.7754	10308.1	3892.4248	5979.7754	9773.0996	1403.4248	4433.7754	5189.4702	9629.3496	-1378.7305	2388.4702	17517.35	-1978.7305	1559.4702	12694.35	-52.730469	3570.4702	13408.35	556.26953	2824.4702	11000.35	-653.73047	6813.4702	8026.3496	-777.73047	-558.52979	13358.35	-1889.7305	6369.96	17910.455	8260.7998	736.95996	9698.4551	6249.7998	1587.96	9033.4551	9789.7998	4873.96	6506.4551	7987.7998	2728.96	7939.4551	7046.7998	5308.96	13599.455	9358.7998	1301.9004	25905.365	10379.1	8322.9004	18145.365	22080.1	-1512.0996	20490.365	4002.1001	9795.21	26735.461	11016.655	-58.790039	25915.461	9918.6553	-53.790039	14313.46	7753.6553	-51.790039	6887.46	9978.6553	2276.21	12809.46	7675.6553	-1903.79	6016.46	6853.6553	18577.211	11257.46	12380.655	-374.79004	15416.46	8973.6553	7777.21	2159.46	9537.6553	12931.21	4320.46	13129.655	799.20996	1844.46	3596.6553	12165.21	5249.46	8707.6553	4979.21	2973.46	9142.6553	8546.6396	5155.5752	9273.3906	6355.835	19502.74	19902.721	1505.835	13399.74	15129.721	5181.835	1876.7402	10620.721	2722.835	26665.74	14991.721	5848.835	8641.7402	15934.721	6388.835	14322.74	21070.721	-1179.165	16997.74	18572.721	3670.835	17143.74	10851.721	11621.835	5864.7402	12534.721	602.83496	14762.74	8841.7207	912.83496	10135.74	13784.721	14477.835	3732.7402	12493.721	2557.835	11381.74	14000.721	3663.835	15051.74	14327.721	-1002.165	6964.7402	11839.721	14230.835	7630.7402	14361.721	13238.835	8120.7402	16340.721	1666.835	18845.74	13483.721	8173.1348	5880.8604	8840.7051	8887.1348	713.86035	8709.7051	7842.1348	2409.8604	10847.705	5042.1348	469.86035	11113.705	13279.135	587.86035	8283.7051	9502.1348	1506.8604	8234.7051	9070.585	9166.1104	13488.92	2283.585	9906.1104	9688.9199	-1438.415	6719.1104	5666.9199	8812.585	1454.1104	8214.9199	-418.41504	9548.1104	6909.9199	-1726.415	5214.1104	8747.9199	8372.585	2687.1104	8803.9199	1221.9102	16221.76	10147.01	8389.9102	13677.76	7209.0098	4026.9102	10251.76	6725.0098	15598.91	5552.7598	16496.01	1704.9102	10287.76	6333.0098	8505.9102	1254.7598	7320.0098	9558.9102	1677.7598	8622.0098	7641.9102	3666.7598	8219.0098	11116.91	2360.7598	7596.0098	4849.8999	22024.109	10272.01	5171.8999	23127.109	9097.0098	893.8999	16777.109	8608.0098	274.8999	17039.109	7902.0098	1215.8999	6994.1104	8172.0098	5527.8999	1311.1104	-203.99023	4	4	4.25	12906.9	5903.1104	12857.01	-689.1001	8313.1104	7248.0098	10485.9	7801.1104	11002.01	-52.100098	8219.1104	11613.01	4814.8999	705.11035	8992.0098	13541.9	6191.1104	13821.01	-2757.1001	8169.1104	14791.01	-2147.1001	3058.1104	4621.0098	1536.8999	43.110352	3246.0098	7419.8999	1486.1104	7209.0098	1965.8999	1628.1104	11170.01	12738.055	4360.645	13139.141	7630.0547	19522.645	12214.141	6832.0547	31031.645	13073.141	7133.0547	17580.645	10254.141	12342.055	3676.645	11315.141	-455.25488	3912.7305	6953.9551	3718.7451	1076.7305	7985.9551	9842.7451	-800.26953	10400.955	13686.745	-1316.2695	8449.9551	1835.7451	-4710.2695	7077.9551	1344.105	12155.845	10150.26	1571.105	14640.845	11394.26	802.10498	6855.8447	7897.2598	383.10498	6114.8447	8565.2598	193.10498	3590.8447	7588.2598	1553.105	2207.8447	10413.26	4634.105	-1375.1553	7687.2598	7742.105	-158.15527	8044.2598	7368.105	-775.15527	10406.26	8791.1055	-671.15527	8764.2598	4402.1602	16898.285	11535.58	1013.1602	10276.285	5162.5801	1337.1602	7282.2852	5544.5801	14747.16	4929.2852	5035.5801	1952.1602	-4205.7148	4628.5801	2251.1602	-1741.7148	2681.5801	-1452.8398	-4768.7148	2282.5801	6837.5	13764.465	15224.205	3771.5	13260.465	9610.2051	9275.5	9644.4648	13788.205	2016.5	6589.4648	12060.205	4233.5	9966.4648	16116.205	3462.5	10461.465	7742.2051	13001.5	7623.4648	15045.205	4518.5	10969.465	10304.205	11962.5	3716.4648	8967.2051	14601.5	5297.4648	11485.205	3844.5	-998.53516	7035.2051	5773.2598	19073.445	7721.1802	8312.2598	17044.445	9835.1797	10664.26	18252.445	8405.1797	11948.26	6580.4448	16043.18	3293.2598	1504.4448	8189.1802	4568.2598	12339.445	5749.1802	7776.2598	-344.55518	1068.1802	5292.3799	17999.801	7453.2646	4899.3799	10007.8	6869.2646	9789.3799	5845.7998	1273.2646	4830.3799	14555.8	5668.2646	17244.379	4407.7998	9413.2646	706.37988	12578.8	10283.265	2225.3799	5019.7998	930.26465	407.37988	6301.7998	9296.2646	1531.3799	4514.7998	3124.2646	6563.02	-2778.9805	8365.4355	-771.97998	-2059.9805	-124.56494	8211.0195	-286.98047	9836.4355	7379.7651	12608.67	12390.98	4092.7651	17143.67	9692.9805	12363.766	6985.6699	10167.98	5554.7651	4947.6699	6682.98	1741.605	18718.551	11186.025	1367.605	14430.55	9504.0254	13161.605	8608.5498	10613.025	-1921.395	7658.5498	6979.0249	9184.6055	5181.5498	14526.025	14958.605	7191.5498	10386.025	3822.605	2897.5498	7906.0249	-1002.9102	10704.085	10987.43	-1531.9102	11949.085	7432.4302	5602.0898	6885.085	7266.4302	11607.09	8995.085	9788.4297	4378.0898	5093.085	9273.4297	5147.0049	11571.405	7101.5947	14506.005	-2087.5947	-2000.4053	9777.0049	491.40527	4939.5947	12272.005	2173.4053	-375.40527	15306.005	4446.4053	7716.5947	13059.89	4446.6201	8095.415	7781.5049	2601.7852	7515.1104	3557.5049	1756.7852	5837.1104	233.50488	3337.7852	6318.1104	3571.0649	9318.1445	6664.5098	1790.0649	3476.145	10137.51	13736.064	4792.145	12798.51	12477.064	4721.145	10587.51	8466.0645	7985.145	8922.5098	7661.0649	1979.145	7254.5098	4396.2251	8320.1201	6004.9551	3809.2251	8184.1201	7385.9551	-429.7749	9541.1201	9736.9551	7917.54	9609.375	3609.8555	-841.45996	17095.375	6126.8555	213.54004	3763.375	3533.8555	893.22998	10425.71	5274.2451	9050.2305	2693.71	9203.2451	1750.79	3748.75	3916.4351	13497.279	-1986.6055	-3226.6953	1844.2798	1510.3945	7283.3047	8061.2798	-3419.6055	5882.3047	2781.865	4073.2646	3177.8848	13840.865	4098.2646	6846.8848	3215.8601	6900.2646	2150.3096	6766.8652	6989.4805	7479.96	-2644.1348	17543.48	11381.96	4499.6401	12179.516	12455.766	1933.6401	6756.5151	10820.766	11636.445	6159.335	7316.915	14452.445	-368.66504	-1062.085	4817.4453	8426.335	3358.915	7731.4453	5817.335	9055.915	8530.4453	8420.335	8648.915	3617.4451	1587.335	5186.915	12797.445	2112.335	9959.915	16441.805	5649.8252	10677.115	12038.805	1314.8252	10386.115	8928.8047	1645.8252	8387.1152	12544.76	742.33984	8460.8906	10625.76	1629.3398	3885.8901	3647.2749	17371.221	9280.4297	7916.2749	1425.2202	1211.4302	14864.275	5520.2202	16203.43	2678.2749	9285.2207	8597.4297	3060.2749	20712.221	15452.43	19608.275	6924.2202	10683.43	2414.2749	7789.2202	3649.4302	9426.2754	6811.2202	11745.43	10933.275	7159.2202	8001.4302	-872.85547	17850.516	10027.765	1525.1445	13968.516	2241.7649	2839.1445	18207.516	10560.765	11756.145	5895.5151	11754.765	3588.1445	1295.5151	2404.7649	10157.145	5577.5151	11561.765	772.14453	4358.5151	13112.765	3247.04	14387.904	10488.686	12150.04	2372.9048	9221.6855	15303.04	3243.9048	9776.6855	13808.04	4356.9048	11826.686	7946.04	821.90479	9144.6855	9136.9502	14753.84	7728.4902	-330.05005	8949.8398	6178.4902	3558.95	10741.84	8157.4902	7374.9502	7624.8398	6593.4902	9166.9502	2967.8398	8333.4902	14371.95	4774.8398	6775.4902	4169.9453	14310.93	7283.8999	2421.9551	7368.855	7426.7598	11028.955	7162.855	9134.7598	14944.955	4070.855	7736.7598	11791.955	1463.855	7188.7598	5317.5752	24802.615	9138.1855	1840.5752	15110.615	11203.186	4648.5752	16763.615	10734.186	4204.5752	13243.615	9917.1855	4294.5752	12776.615	9072.1855	7584.5752	18298.615	11327.186	1914.5752	6515.6152	7975.1851	17812.574	4837.6152	9718.1855	5806.4551	23080.836	7962.1099	6949.4551	27858.836	7811.1099	2954.4551	14340.835	9078.1094	3839.4551	24274.836	9009.1094	14416.455	4756.835	11031.109	10874.455	3604.835	6054.1099	17401.455	5467.835	8967.1094	-3495.3848	121.02539	-3687.46	1532.125	16046.83	9863.2402	-490.875	11151.83	6523.2402	12560.42	2967.105	1534.4351	-523.58008	9489.1055	7288.4351	2094.4199	9639.1055	11188.436	8457.4199	5603.105	9458.4355	5832.4199	4027.105	9566.4355	-50.580078	3998.105	6067.4351	3179.0151	14983.175	12074.33	6246.0151	16183.175	10032.33	17541.016	5630.1748	6768.3301	4611.5151	7802.8701	14727.74	2095.5151	15068.87	8480.7402	240.51514	8565.8701	10065.74	11579.516	6370.8701	8625.7402	2473.5151	5560.8701	7257.7402	10602.516	9083.8701	7788.7402	998.51514	4422.8701	11149.74	-2811.4849	11128.87	6942.7402	4351.6499	5459.9551	9509.7246	7360.6499	8084.9551	11354.725	-1966.3501	8574.9551	7228.7251	-1251.3501	4636.9551	6371.7251	4464.6499	1189.9551	5761.7251	6095.6499	2868.9551	8457.7246	5632.6499	2013.9551	6861.7251	1487.865	8231.9102	4795.23	2740.865	5691.9102	6122.23
15534.345	3697.1055	3539.0601	5780.2754	48505.965	14456.52	41.275391	17848.965	11427.52	6106.2754	24043.965	11890.52	4403.2754	17015.965	11391.52	2597.2754	21566.965	12007.52	3720.2754	17862.965	11376.52	-1150.7246	14285.965	6013.52	13849.275	11425.965	11141.52	-510.72461	11201.965	6103.52	4517.2754	14433.965	14942.52	6136.2754	21277.965	11327.52	512.90039	19283.016	7222.8154	4163.9004	8791.0146	2434.8154	10904.92	7032.9351	12795.595	16542.92	9797.9355	3668.5947	13158.92	1605.9351	-2640.4053	9143.9199	4148.9351	1914.5947	14555.92	6358.9351	2826.5947	9569.9199	3485.9351	736.59473	13394.49	10797.359	9573.8203	7677.4902	13654.359	2251.8203	9029.4902	23469.359	12120.82	446.49023	14949.359	9283.8203	20672.49	11610.359	12587.82	3922.4902	15732.359	9531.8203	-101.50977	709.35986	-20.179688	5157.4902	4522.3599	9760.8203	18466.49	7291.3599	14782.82	3020.4902	3474.3599	5126.8203	1144.46	11680.285	4624.0801	322.45996	28241.285	5448.0801	718.45996	17328.285	6847.0801	708.45996	13925.285	3985.0801	6267.5703	10506.215	3609.6001	493.57007	16976.215	3124.6001	6819.5703	10831.215	6348.6001	13607.425	3560.5898	-354.44043	13521.425	3710.5898	3695.5596	7130.4248	15195.59	6790.5596	7511.4248	16316.59	7415.5596	2636.4248	10941.59	6773.5596	2141.4248	9652.5898	5084.5596	12965.425	8319.5898	7910.5596	2689.4248	5207.5898	295.55957	-2758.3496	14170.24	8638.6094	-257.34961	15724.24	6680.6099	-2309.3496	10181.24	10266.609	-237.34961	7472.2402	7491.6099	2763.175	21604.26	6939.5151	807.17505	11479.26	13011.516	4332.1748	14317.26	9418.5156	4028.54	14563.93	7171.0654	1354.54	19075.93	21765.066	1053.54	13589.93	5511.0654	-2475.46	12601.93	3836.0654	-53.459961	12629.93	2388.0654	2044.54	8888.9297	8195.0654	4080.54	2997.9302	4889.0654	4514.54	4186.9302	4892.0654	4287.54	3079.9302	4543.0654	16025.15	5904.4248	5875.1504	5376.1499	18292.426	7036.1504	5539.1499	16220.425	2686.1504	3460.1499	14598.425	4554.1504	7413.1499	16858.426	4966.1504	1546.1499	14190.425	3854.1504	3116.1499	10806.425	714.15039	8926.1504	1487.4248	2170.1504	3532.79	11956.375	2798.9053	7154.79	12248.375	2955.9053	6334.79	11742.375	7124.9053	6007.79	12466.375	4593.9053	1399.79	2541.375	-757.09473	2592.79	13044.375	950.90527	10764.79	5279.375	7677.9053	14349.79	3087.375	7444.9053	3882.79	7137.375	1701.9053	11550.79	1578.375	8493.9053	1261.3149	15345.055	5867.0801	5826.77	18541.971	9931.9805	1454.77	21497.971	11205.98	3091.77	23694.971	10032.98	8335.7695	17742.971	10142.98	16842.055	5374.4048	12447.18	8369.0547	13793.404	11500.18	8522.0547	7848.4048	7011.1802	7658.0547	11410.404	11092.18	5532.0547	15958.404	8866.1797	17236.055	5916.4048	13057.18	11388.055	12171.404	12391.18	2802.0549	694.40479	10652.18	13143.055	7682.4048	11837.18	22601.055	12334.404	5016.1802	12137.055	4322.4048	9631.1797	18196.41	4363.2148	4568.5498	14138.095	505.05518	-658.95508	3059.095	1855.0552	5734.0449	5205.4697	21004.551	10898.135	1811.4697	9689.5498	7225.1348	13030.47	7223.5498	3804.1348	-1482.5303	20365.551	4174.1348	12317.47	5556.5498	7533.1348	11871.47	2780.5498	10726.135	4265.4697	4272.5498	6050.1348	9250.4697	2127.5498	3175.1348	11555.47	4136.5498	6867.1348	7481.3701	13316.825	7417.9199	2520.3701	17056.824	8289.9199	2935.3701	16813.824	9608.9199	1639.3701	16930.824	8996.9199	2767.3701	17204.824	8817.9199	6244.3701	11258.825	12670.92	1618.3701	14774.825	7767.9199	7039.645	17420.164	7768.7402	3566.645	13380.165	5336.7402	1799.645	11088.165	11164.74	5511.645	9593.165	8130.7402	4689.645	12987.165	8264.7402	12873.645	11791.165	7823.7402	7279.6201	22052.18	2798.1504	11919.62	18303.18	13660.15	3325.6201	21497.18	669.15039	11405.471	15517.475	9948.7998	3999.4702	23570.475	12640.8	3315.4702	18275.475	4919.7998	6086.4702	6194.4746	9824.7998	14391.471	3562.4746	8785.7998	2012.4702	9311.4746	8566.7998	21472.471	12415.475	15521.8	3922.4702	14112.475	11401.8	6945.4702	2852.4746	11109.8	15009.471	5680.4746	10047.8	2643.4702	3291.4746	9115.7998	14880.471	3951.4746	7877.7998	8534.4707	2836.4746	7571.7998	6845.4648	4248.335	7327.5249	9486.6504	21043.836	15804.92	3172.6499	14229.835	12749.92	8442.6504	1792.835	13108.92	8115.6499	27226.836	16124.92	7529.6499	11987.835	12539.92	13965.65	15981.835	23005.92	18659.65	8544.835	13618.92	7993.6499	18308.836	9327.9199	13273.65	6173.835	14676.92	14021.65	7137.835	9281.9199	2205.6499	13636.835	11628.92	13986.65	7163.835	10071.92	6607.6499	15667.835	13909.92	6631.6499	16468.836	12214.92	2091.6499	10229.835	9300.9199	11060.65	3310.835	11059.92	12418.65	5326.835	13313.92	6028.6499	25019.836	11831.92	14139.314	4163.73	11145.6	17460.314	1930.73	9219.5996	9588.3145	3521.73	9854.5996	11785.314	2517.73	12984.6	14455.314	4384.73	10153.6	14328.314	1617.73	9150.5996	571.72021	16062.755	5077.0449	541.72021	8465.7549	1879.0449	-24.279785	7714.7549	-1476.9551	7993.7202	994.75488	4401.0449	-358.27979	6035.7549	5825.0449	-562.27979	5706.7549	6146.0449	10728.721	2583.7549	5634.0449	1796.3452	11403.33	11150.05	3554.3452	13539.33	11729.05	2758.3452	6109.3301	14980.05	11827.346	2086.3301	18511.051	2593.3452	6774.3301	13064.05	9224.3457	-2375.6699	9086.0498	8327.3457	-2370.6699	8896.0498	9756.3457	-2300.6699	10649.05	8536.3457	-2637.6699	9824.0498	6196.3101	21540.83	11774.596	5144.3101	17160.83	14692.596	2530.3101	15979.83	16267.596	527.31006	17152.83	10433.596	1993.3101	6250.8301	10486.596	6646.3101	723.83008	4085.5952	4.5	4.5	4.75	13134.311	6469.8301	10546.596	-296.68994	8416.8301	9128.5957	14667.311	3094.8301	12676.596	1236.3101	9154.8301	11518.596	8086.3101	362.83008	11474.596	19254.311	4437.8301	14264.596	-1190.6899	7944.8301	15274.596	-229.68994	-1041.1699	7327.5952	3981.3101	-236.16992	8035.5952	7981.3101	793.83008	10465.596	7098.3101	1897.8301	6617.5952	11928.175	4607.75	4835.6748	5263.1748	13747.75	9972.6748	1431.1748	16097.75	4294.6748	5148.1748	12314.75	2760.6748	11454.175	-369.25	4207.6748	1446.2651	13159.52	5529.9502	1183.2651	10219.52	8460.9502	9369.2656	6518.52	3864.9502	10316.266	5088.52	6352.9502	4060.2651	3126.52	5628.9502	-63.805176	4356.7002	9534.4248	-760.80518	12226.7	8597.4248	1532.1948	528.7002	11180.425	674.19482	3009.7002	10273.425	-532.80518	2716.7002	9151.4248	2265.1948	-876.2998	11575.425	3244.1948	-1897.2998	5022.4248	7050.1948	-1258.2998	8240.4248	8141.1948	-2971.2998	8416.4248	6550.1948	-5749.2998	10404.425	5353.5898	21233.914	11026.9	2040.5901	13507.915	7241.9004	10879.59	5364.915	7951.9004	16434.59	5141.915	9069.9004	5787.5898	2604.915	4006.9004	1620.5901	1666.915	6326.9004	-803.40991	-2950.085	4039.9004	2899.5801	16789.504	9490.4248	8126.5801	10509.505	6843.4248	10370.58	2818.5049	10471.425	-1170.4199	11740.505	5095.4248	2433.5801	11829.505	14184.425	2023.5801	5846.5049	7239.4248	8955.5801	3623.5049	7342.4248	7839.5801	3979.5049	11121.425	14819.58	4179.5049	6342.4248	11763.58	1766.5049	10023.425	2848.5801	-1747.4951	3259.4248	4355.665	20249.48	10985.37	4451.665	15555.48	8996.3701	3974.665	25139.48	10648.37	13046.665	5742.48	13130.37	2618.665	2225.48	5326.3701	8343.665	4121.48	7496.3701	6752.665	-1346.52	-83.629883	4125.2749	18551.109	8991.0449	2665.2749	15658.109	9653.0449	11276.275	6442.1099	7866.0449	2541.2749	12508.109	8657.0449	19159.275	4995.1099	10917.045	473.2749	15530.109	9308.0449	2129.2749	7217.1099	1235.0449	4813.2749	2569.1099	7639.0449	833.2749	4531.1099	960.04492	6941.8149	-5985.5352	7195.6548	125.81494	-5639.5352	2756.6548	8343.8145	-2589.5352	10407.654	15410.33	2786.8496	12918.15	6014.3301	11588.85	9341.1504	12418.33	2512.8496	8622.1504	6426.3301	54.849609	5163.1499	3571.27	18734.629	12007.975	2966.27	15892.63	9896.9746	17349.27	9937.6299	12605.975	1446.27	8606.6299	7858.9751	8237.2695	4284.6299	14131.975	14892.27	7087.6299	10218.975	3542.27	1097.6299	7909.9751	-1786.2051	14656.6	7623.0649	-206.20508	9906.5996	10216.064	5331.7949	4662.6001	9539.0645	9962.7949	8681.5996	13057.064	3124.7949	4707.6001	7354.0649	-158.9751	17920.09	8559.3154	9871.0254	2247.0898	-2521.6846	7958.0249	6276.0898	4605.3154	11301.025	6369.0898	-2431.6846	14545.025	6897.0898	7803.3154	13167.425	3414.2202	6758.8452	9898.96	2438.7354	8242.5352	1801.96	3393.7354	7261.5352	-328.04004	4293.7354	11579.535	283.00488	8724.625	8621.7246	-1723.9951	3645.625	9077.7246	10406.005	9046.625	12214.725	9250.0049	3784.625	10734.725	7918.0049	6192.625	9897.7246	5808.0049	3831.625	8835.7246	3134.4351	10935.154	6750.8999	4131.4351	12856.154	8347.9004	-1030.5649	8965.1543	9033.9004	7385.3896	10646.65	2847.8398	2147.3899	13018.65	8975.8398	1700.3899	11604.65	7507.8398	3948.21	9622.375	5764.0098	12235.21	6872.375	12565.01	1219.1851	3380.4404	2551.4551	13360.525	-468.74023	-1727.7852	4352.5249	2695.2598	7628.2148	10045.525	176.25977	7374.2148	1600.4399	8661.5547	1291.6602	13597.439	9460.5547	1737.6602	1301.2202	8373.3301	3546.0146	9482.54	8894.9297	8409.7852	306.54004	23901.93	14137.785	3060.5498	10415.365	13294.445	-1523.4502	2724.3652	8794.4453	12401.085	11630.311	11540.455	14462.085	4108.3101	1093.4551	4979.085	12112.311	11199.455	7819.085	13326.311	7865.4551	7469.085	17291.311	7888.4551	4965.085	7987.3101	7038.4551	11583.085	6623.3101	8408.4551	14443.365	3412.3701	7836.4048	10765.365	2385.3701	9226.4043	7441.3652	2231.3701	10219.404	9506.6797	6685.7651	8287.0293	6013.6797	4765.7651	8632.0293	2744.02	16862.65	8610.04	8262.0195	1208.6499	96.040039	14230.02	5348.6499	16183.04	3485.02	9415.6504	7572.04	2975.02	13841.65	13531.04	17950.02	7024.6499	8912.04	1563.02	6573.6499	6057.04	9515.0195	8549.6504	6313.04	13109.02	4712.6499	8539.04	-206.97461	16378.689	5228.27	6443.0254	2374.6899	-1352.73	3371.0254	13983.689	5515.27	10255.025	3799.6899	7227.27	2847.0254	2189.6899	-218.72998	10044.025	6373.6899	8549.2695	3134.0254	2365.6899	7842.27	3844.1951	9709.915	8031.145	14058.195	1699.915	8995.1445	15937.195	3656.915	8576.1445	16172.195	2138.915	14802.145	13440.195	-246.08496	11319.145	8330.0098	15768.365	8167.8701	-1464.9902	9095.3652	6765.8701	1758.0098	15423.365	7254.8701	2599.0098	10793.365	8609.8701	6788.0098	5224.3652	9937.8701	12137.01	7152.3652	9890.8701	4279.895	11864.555	8992.2549	2742.8652	5368.79	7150.8452	12895.865	2173.79	11082.846	13597.865	907.79004	10696.846	8742.8652	15.790039	9894.8457	6410.0947	26323.9	8568.9805	1613.095	23806.9	7647.98	4678.0947	17666.9	8884.9805	4575.0947	12631.9	9364.9805	8433.0947	18477.9	6747.98	7864.0947	19152.9	8393.9805	1963.095	8739.9004	5972.98	15821.095	7788.8999	7221.98	6430.46	21563.926	7416.7549	2483.46	20118.926	7793.7549	2960.46	11931.925	10807.755	1401.46	15577.925	4203.7549	18838.461	4390.9248	10672.755	10511.46	6240.9248	8852.7549	19933.461	7223.9248	8192.7549	-3497.6797	4755.1553	-4308.1445	3903.3999	15854.215	8431.2852	1040.3999	10836.215	6739.2852	13479.84	2971.0752	1172.0352	3186.8401	10728.075	9146.0352	3519.8401	11550.075	7451.0352	8858.8398	6287.0752	8845.0352	6845.8398	1572.0752	6541.0352	651.84009	2731.0752	8825.0352	1429.29	14747.42	11361.436	3632.29	14675.42	11853.436	12873.29	7287.4199	9812.4355	2607.2754	7373.9902	13276.895	-730.72461	10489.99	6670.895	-3999.7246	4877.9902	14744.895	11382.275	4512.9902	7461.895	681.27539	1130.9902	5723.895	9087.2754	3251.9902	7054.895	-3359.7246	4525.9902	11905.895	-3029.7246	3491.9902	6105.895	2146.1548	6462.6899	8811.6953	6135.1548	14262.689	10649.695	-684.84521	11372.689	11419.695	-30.845215	8710.6895	9772.6953	7608.1548	3655.6899	6002.6948	6927.1548	5678.6899	10461.695	8211.1543	3670.6899	9044.6953	2575.375	5117.7402	5239.4951	2533.375	5115.7402	8356.4951
18943.775	4858.0498	4750.3149	8149.2002	18903.094	8343.8945	2137.2002	12514.095	11038.895	8350.2002	22911.094	9925.8945	7760.2002	14207.095	11406.895	5563.2002	16848.094	10826.895	6208.2002	13336.095	9038.8945	2493.2002	8990.0947	5372.895	17135.199	9688.0947	10987.895	5084.2002	12008.095	8893.8945	12693.2	13178.095	13673.895	15727.2	9726.0947	9973.8945	1143.7598	18293.48	8480.1553	7331.7598	6748.4805	5222.1553	16733.926	6208.415	11859.4	18823.926	4964.415	8222.4004	15532.925	-1685.585	443.3999	7184.9248	7728.415	11490.4	18351.926	5105.415	6489.3999	11179.925	2631.415	6763.3999	20561.275	4587.29	4073.6104	19797.275	-491.70996	-1517.3896	11476.275	15413.29	9890.6104	4364.2749	11327.29	4864.6104	10033.275	18375.289	9576.6104	5640.2749	13610.29	8776.6104	8410.2754	-1018.71	-1632.3896	9381.2754	5675.29	7438.6104	18720.275	3052.29	10944.61	6438.2749	-1279.71	-2006.3896	199.90503	12217.516	736.80957	-207.09497	21602.516	4426.8096	-313.09497	18891.516	2931.8096	114.90503	14348.516	1112.8096	4885.02	14668.279	5400.5601	1030.02	15007.279	4102.5601	9647.0195	8588.2793	6757.5601	11657.455	5948.8452	2844.125	15283.455	8039.8452	9588.125	4351.4551	20324.846	9102.125	3644.4551	13837.846	10407.125	1437.4551	15125.846	9378.125	3009.4551	11831.846	9900.125	9609.4551	5140.8452	7630.125	-382.54492	6635.8452	4101.125	1119.3496	17300.686	8372.1895	2993.3496	15637.686	9458.1895	3356.3496	10806.686	11175.189	589.34961	9877.6855	8791.1895	2728.2649	17219.785	4282.7002	-626.73511	11334.785	9756.7002	4124.2646	19949.785	8758.7002	4389.8398	13980.73	8558.3145	2926.8398	18394.73	26259.314	2543.8398	9520.7305	6528.3149	1277.8398	14647.73	8296.3145	-218.16016	9017.7305	5352.3149	4086.8398	11790.73	12330.314	3970.8398	2908.73	8272.3145	8227.8398	2049.73	7178.3149	6655.8398	1804.73	8176.3149	13923.984	4817.5352	-1305.3701	4999.9849	17492.535	2318.6299	3164.9849	9088.5352	-587.37012	498.98486	12749.535	-1437.3701	3273.9849	9855.5352	1513.6299	2364.9849	12376.535	-2560.3701	4875.9849	7816.5352	-1268.3701	9589.9844	-306.46484	1722.6299	4355.5601	15173.855	10244.635	6023.5601	15959.855	6034.6348	4571.5601	18624.855	14077.635	10844.561	14845.855	11729.635	3200.5601	7783.855	2738.6348	2054.5601	14923.855	6816.6348	10451.561	7768.855	10860.635	14918.561	3862.855	10069.635	1750.5601	15098.855	5918.6348	12453.561	7671.855	16973.635	4445.605	21469.426	8900.8496	8412.3848	14806.16	487.75488	2836.385	16763.16	7588.7549	2731.385	25048.16	7134.7549	5404.3848	19287.16	8213.7549	15490.165	4327.3052	13225.25	6310.165	9945.3047	9722.25	11146.165	2916.3052	7221.25	8490.165	8428.3047	12547.25	5384.165	13061.305	8527.25	2871.165	39751.305	11498.25	10126.165	10102.305	13305.25	950.16504	491.30518	10435.25	13545.165	5664.3052	12048.25	22261.164	13782.305	6783.25	11292.165	2339.3052	8442.25	20852.705	6194.2402	6642.1953	12121.89	-3375.1445	2021.5449	6465.8896	256.85547	7153.5449	10473.365	22440.734	9235.1299	7692.3652	9932.7344	8196.1299	19489.365	6113.7349	8104.1299	10886.365	12490.734	6021.1299	16516.365	5437.7349	10322.13	9783.3652	3884.7349	14176.13	16277.365	5440.7349	12286.13	15435.365	4668.7349	5508.1299	14010.365	6132.7349	8517.1299	3451.6201	14090.945	7989.3496	-218.37988	26171.945	11027.35	996.62012	16130.945	6691.3496	1701.6201	16383.945	9106.3496	2502.6201	17220.945	13069.35	7911.6201	12679.945	9034.3496	-1944.3799	16226.945	9505.3496	7142.27	16534.344	6966.29	1294.27	14271.345	6166.29	2060.27	9860.3447	8669.29	10162.27	4228.3447	6409.29	1752.27	9310.3447	6407.29	16561.27	1631.3447	4445.29	7600.8101	23160.57	6997.21	9779.8105	23646.57	17651.211	1283.8101	20825.57	4530.21	7775.3052	6692.2148	7856.0098	3358.3052	23146.215	12328.01	1599.3052	13449.215	7245.0098	3204.3052	1021.2148	6335.0098	8963.3047	1234.2148	8656.0098	1440.3052	7225.2148	5674.0098	19658.305	9986.2148	13521.01	4616.3052	13417.215	9756.0098	2262.3052	-3506.7852	7916.0098	14885.305	2921.2148	11106.01	101.30518	1741.2148	7168.0098	12860.305	3241.2148	10037.01	7837.3052	467.21484	5801.0098	7367.6899	2278.6748	6961.77	7767.54	14562.105	15321.595	3068.54	15070.105	15332.595	8971.54	-330.89453	12124.595	7580.54	23932.105	13825.595	8398.54	7786.1055	12520.595	20033.539	7457.1055	17262.594	13087.54	8838.1055	12117.595	6662.54	13475.105	9220.5947	16696.539	3996.1055	8872.5947	6737.54	6814.1055	10024.595	2159.54	12163.105	12667.595	15305.54	1989.1055	13650.595	7126.54	11778.105	12849.595	8025.54	13679.105	10647.595	1231.54	7930.1055	7986.5947	13167.54	2368.1055	8635.5947	1899.54	11377.105	10248.595	4760.54	27668.105	10314.595	11957.314	6386.3398	10173.635	16509.314	3321.3398	8105.6348	8800.3145	2361.3398	9667.6348	11494.314	4549.3398	9907.6348	17389.314	3286.3398	8992.6348	10699.314	1960.3398	6529.6348	3211.7598	13875.925	11151.435	-1317.2402	9090.9248	7609.4346	7527.7598	2408.9248	3856.4346	7943.7598	3806.9248	9157.4346	-1627.2402	3661.9248	4680.4346	-3357.2402	5784.9248	6635.4346	9490.7598	2360.9248	8510.4346	1154.7148	18869.529	5109.4248	12220.715	11987.529	4329.4248	6215.7148	7839.5298	-1720.5752	14735.715	8699.5293	14011.425	374.71484	15766.529	3647.4248	7219.7148	4535.5298	1158.4248	8469.7148	3676.5298	6286.4248	9267.7148	5117.5298	4694.4248	9023.7148	6252.5298	3248.4248	17065.17	10532.234	10068.311	3296.1699	19739.234	10747.311	1356.1699	24094.234	11134.311	389.16992	19296.234	9598.3105	2244.1699	11653.234	9668.3105	6046.1699	1735.2349	-304.68994	5	5	5.2500005	18725.17	5584.2349	12997.311	1166.1699	10648.234	858.31006	15492.17	5050.2349	8469.3105	-300.83008	11681.234	7270.3101	6754.1699	5345.2349	9177.3105	12788.17	9197.2344	11358.311	-963.83008	9553.2344	12181.311	3026.1699	2888.2349	5864.3101	552.16992	643.23486	1917.3101	7850.1699	2260.2349	7268.3101	6348.1699	3219.2349	2421.3101	8888.46	4815.3652	10146.205	4947.46	21715.365	10980.205	2874.46	27342.365	10855.205	3515.46	15242.365	9078.2051	10417.46	306.36523	9725.2051	540.66016	7017.9351	4295.7852	2017.6602	9761.9355	8391.7852	10842.66	3955.9351	6120.7852	9506.6602	2991.9351	9002.7852	2234.6602	997.93506	11017.785	-1044.0249	3971.2646	9309	1943.9751	14239.265	5801	2251.9751	6087.2646	12414	-164.0249	9976.2646	8256	2009.9751	6716.2646	6870	906.9751	4064.2646	7397	5418.9751	-276.73535	4497	6765.9751	2449.2646	7293	7881.9751	2007.2646	8985	7253.9751	153.26465	8865	3470.4551	19413.941	8651.9297	449.45508	13375.94	10156.93	2170.4551	8418.9404	5693.9302	9230.4551	12215.94	9318.9297	2406.4551	-62.05957	4238.9302	1389.4551	-99.05957	8061.9302	-1407.5449	-2926.0596	5832.9302	3195.6802	15540.645	10220.805	2425.6802	9262.6445	9495.8047	12026.68	6020.645	10932.805	-2264.3198	12698.645	3706.8052	-871.31982	10882.645	14127.805	1662.6802	7749.645	5801.8052	8946.6797	6328.645	9288.8047	3765.6802	13711.645	9472.8047	9040.6797	3685.645	9758.8047	6105.6802	7750.645	8895.8047	2012.6802	1126.645	5841.8052	1531.6602	18040.939	8826.3047	3823.6602	15307.939	9038.3047	12518.66	11616.939	7614.3047	11802.66	6728.9399	14763.305	-622.33984	2264.9399	6743.3047	5081.6602	10072.939	5478.3047	2314.6602	-1468.0601	330.30469	2580.0552	20842.635	5110.5996	2544.0552	14950.635	4415.5996	10540.055	4816.6348	7060.5996	3183.0552	11440.635	8439.5996	19060.055	9344.6348	9090.5996	4775.0552	17025.635	9189.5996	1380.0552	9137.6348	1152.5996	5513.0552	3396.6348	8674.5996	1989.0552	7199.6348	2175.5996	7854.3252	-1051.48	10598.689	-692.6748	-993.47998	3664.6899	6722.3252	866.52002	11877.689	4158.5098	1717.1699	10625.125	8267.5098	12916.17	7135.125	12777.51	6219.1699	9539.125	5494.5098	4468.1699	6409.125	1773.585	15006.525	11605.01	-166.41504	14124.525	9521.0098	13125.585	6149.5254	9354.0098	-2447.415	7960.5254	6051.0098	6675.585	1698.5254	8573.0098	15559.585	2105.5254	7027.0098	1803.585	-149.47461	4720.0098	14.049805	15467.125	9088.9453	53.049805	7903.125	7279.9448	1223.0498	9639.125	7777.9448	12071.05	7069.125	11919.945	4555.0498	1400.125	8851.9453	3576.9951	13622.439	4516.0254	11827.995	-515.56006	-2561.9746	11239.995	1061.4399	6166.0254	12303.995	5899.4399	-316.97461	16971.996	4066.4399	7726.0254	12976.455	2948.7451	5855.2646	6220.1152	4175.5049	5367.7402	1771.1152	3363.5049	4361.7402	-3374.8848	7450.5049	5540.7402	2142.3799	9662.5547	8627.5195	2426.3799	4978.5552	7660.52	15454.38	8174.5552	14199.52	14364.38	6692.5552	11427.52	11414.38	5442.5552	10357.52	10045.38	6417.5552	11838.52	3754.6851	26421.48	9449.5996	4071.6851	13354.48	7008.6001	471.68506	10516.48	9848.5996	5312.4448	15043.995	10391.995	525.44482	14539.995	9660.9951	1047.4448	6677.9951	8085.9951	404	11362.314	7062.1401	7209	6011.3149	12049.141	761.93506	5712.5098	3495.5146	15923.215	1614.8149	-3448.5	6052.2148	7266.8149	7459.5	11113.215	4525.8149	5572.5	-874.04492	5354.7998	6640.7646	9125.9551	9362.7998	6969.7646	2997.03	6629.2051	4103.04	8659.0254	6188.6851	6665.3447	-1356.9746	23280.686	8256.3447	4176.5952	9864.3398	8617.585	707.59521	9145.3398	5338.585	6708.4302	15306.585	7180.1152	12130.43	2653.585	3726.1152	2536.4302	15818.585	10869.115	4244.4302	15498.585	10125.115	1641.4302	18104.586	10022.115	1360.4302	7551.585	6598.1152	9253.4297	7280.585	12601.115	17408.461	6645.8452	8217.5996	13132.46	4591.8452	8166.6001	9118.46	3755.8452	8302.5996	11940.5	4416.6299	7548.145	11296.5	2341.6299	6086.145	-862.62012	17049.699	10794.48	5171.3799	725.7002	-673.52002	9500.3799	3567.7002	11742.48	-696.62012	6280.7002	6739.48	-1103.6201	15142.7	12096.48	13488.38	4935.7002	8316.4805	-2420.6201	3385.7002	939.47998	5725.3799	2043.7002	6125.48	5634.3799	2028.7002	4939.48	512.33496	15477.255	4806.8198	9333.335	859.25488	-1221.1802	4200.335	16288.255	8010.8198	9890.335	1904.2549	4378.8198	3826.335	-3806.7451	-657.18018	11233.335	2513.2549	7066.8198	3555.335	-182.74512	7690.8198	3976.76	14841.55	10464.221	15936.76	3629.5498	7315.2202	16345.76	5903.5498	9049.2207	15427.76	6461.5498	7878.2202	11670.76	2426.5498	7885.2202	4392.5552	14864.71	4735.7349	-1663.4448	8720.71	6793.7349	1108.5552	11807.71	8081.7349	1089.5552	11749.71	10113.734	5832.5552	5046.71	9588.7344	7451.5552	6540.71	10004.734	483.69482	15764.275	2542.4648	4449.2354	8639.7695	5983.2949	13405.235	3898.7695	8220.2949	14029.235	2640.7695	10530.295	14876.235	2435.7695	9191.2949	5018.5	32438.32	7183.145	3194.5	23447.32	6345.145	6406.5	17667.32	10959.145	5243.5	16410.32	5420.145	7876.5	21451.32	6644.145	8146.5	18638.32	11017.145	1813.5	9061.3203	5251.145	17413.5	7364.3198	5567.145	4212.9048	23343.785	7480.8101	2235.9048	23621.785	9798.8105	1823.9048	11330.785	8134.8101	1395.9048	21827.785	4131.8101	16197.904	5088.7852	11182.811	13383.904	4843.7852	6367.8101	19897.904	4499.7852	9949.8105	-4887.3701	2475.7148	3203.4404	1837.1802	13688.645	8331.9551	650.18018	10400.645	7757.9551	16835.98	5055.5752	-2236.7549	7489.98	5133.5752	4078.2451	2580.98	12314.575	6055.2451	3233.98	13785.575	3381.2451	8056.98	2876.5752	3680.2451	1092.98	3154.5752	2115.2451	2900.79	13549.061	7980.6899	6123.79	16112.061	8661.6895	15331.79	5614.0601	9642.6895	1459.9351	9279.8848	13437.465	2742.9351	16450.885	9614.4648	2651.9351	8685.8848	15414.465	20046.936	9054.8848	12579.465	5492.9351	5744.8848	5780.4648	10242.936	8530.8848	8471.4648	2838.9351	5789.8848	11722.465	3052.9351	5830.8848	10627.465	8739.6543	4114.8799	7520.2749	8310.6543	9939.8799	14626.275	-125.34521	13222.88	5513.2749	295.65479	11525.88	9148.2754	6271.6548	4107.8799	3482.2749	8824.6543	7897.8799	10059.275	8390.6543	5096.8799	8108.2749	-1331.4951	7800.6602	4147.4702	-2245.4951	7049.6602	3048.4702
15396.8	2178.9048	4400.0952	9244.9551	14117.24	361.50977	1832.9551	11674.24	4136.5098	11109.955	21170.24	5466.5098	7913.9551	11726.24	5908.5098	7988.9551	19266.24	6406.5098	6967.9551	12432.24	2265.5098	1999.9551	6968.2402	2655.5098	19869.955	9995.2402	8313.5098	2701.9551	7217.2402	1161.5098	7028.9551	13133.24	7306.5098	7872.9551	17619.24	6063.5098	-3223.8555	15651.885	592.49512	2169.1445	6699.8848	443.49512	14414.141	9192.8848	16242.635	19035.141	5139.8848	12487.635	11533.141	3143.8848	4355.6348	9225.1406	6190.8848	9712.6348	13650.141	7096.8848	11657.635	13120.141	4431.8848	8882.6348	13185.625	7175.4951	2949.7002	17115.625	5325.4951	-5131.2998	7774.625	25199.496	6093.7002	248.625	16691.496	1616.7002	9289.625	28055.496	3000.7002	-1267.375	16218.495	5221.7002	547.625	3044.4951	-5170.2998	2853.625	8675.4951	986.7002	12374.625	13577.495	7249.7002	-2874.375	4612.4951	-396.2998	89.195068	19041.83	7548.6899	733.19507	27733.83	8720.6895	-11.804932	17883.83	4453.6899	176.19507	11530.83	3337.6899	3943.8999	14159.33	6193.6401	-246.1001	15193.33	6027.6401	4828.8999	12211.33	9716.6406	11547.891	1635.4805	22.209961	1493.8901	14268.48	3453.21	4535.8901	15143.48	6902.21	4712.8901	7679.4805	7160.21	310.89014	11794.48	8060.21	-151.10986	7223.4805	9428.21	9660.8906	1828.4805	7460.21	-294.10986	304.48047	3500.21	3008.2549	10434.565	9268.7754	5034.2549	16603.566	7204.7749	2192.2549	8821.5654	12167.775	3166.2549	7012.5654	7867.7749	213.5249	16003.721	4670.2754	-2235.4751	11251.721	9768.2754	3288.5249	19155.721	7637.2754	4725.5552	14813.28	13473.09	5115.5552	19423.281	28604.09	3381.5552	9037.2803	8491.0898	2451.5552	8680.2803	8942.0898	782.55518	9644.2803	6140.0898	5734.5552	7446.2803	16636.09	4859.5552	739.28027	9768.0898	7044.5552	1386.2803	6693.0898	6818.5552	1598.2803	8344.0898	15739.71	8962.8398	5443.6055	3603.71	15174.84	6871.6055	5169.71	17348.84	10516.605	3621.71	15977.84	7200.6055	4604.71	15228.84	6209.6055	1300.71	21450.84	7802.6055	3868.71	8424.8398	4023.6055	7405.71	927.83984	6730.6055	3420.73	10309.905	3804.0049	4516.73	14731.905	2922.0049	4902.73	14011.905	7866.0049	8280.7305	12815.905	5973.0049	1021.73	5602.9053	-356.99512	1474.73	14427.905	3798.0049	11962.73	1710.9053	5043.0049	15504.73	3635.9053	6179.0049	2880.73	7305.9053	2422.0049	7248.73	9991.9053	12781.005	2411.5151	15355.609	8964.5352	14940.57	-2966.3701	709.23486	-983.43018	14930.63	8424.2344	-782.43018	14204.63	7713.2349	-1604.4302	18320.629	6675.2349	13556.99	4107.0801	14752.71	7060.9902	16106.08	14256.71	10294.99	5450.0801	13638.71	4736.9902	11450.08	15145.71	4476.9902	13650.08	9699.71	14084.99	2713.0801	10755.71	7785.9902	11093.08	14655.71	746.99023	559.08008	7158.71	2628.9902	13889.08	10251.71	24922.99	8920.0801	9028.71	11935.99	1670.0801	12140.71	14070.58	5232.3252	6866.3398	14996.64	4446.895	-1407.8652	5297.6396	5264.895	3300.1348	2813.9849	13719.57	14779.075	1464.9849	946.57031	12490.075	18827.984	1991.5703	6953.0752	2595.9849	10351.57	7206.0752	11792.984	3382.5703	11417.075	7227.9849	-1589.4297	18972.074	14855.984	-160.42969	11004.075	13410.984	-764.42969	9094.0752	11272.984	-714.42969	11337.075	6141.7354	11355.35	9263.8945	679.73535	18775.35	7776.8945	3276.7354	16322.35	5780.8945	1663.7354	15857.35	10056.895	4909.7354	15060.35	10556.895	4194.7354	10024.35	7123.8945	-1317.2646	14281.35	6644.8945	7004.0298	17207.934	6184.8701	2117.0298	12109.935	3256.8701	753.02979	5605.9346	9572.8701	7932.0298	3702.9346	5460.8701	6162.0298	9035.9346	3991.8701	14522.029	-193.06543	3058.8701	4518.4102	24812.49	2606.2549	4191.4102	19425.49	12944.255	-1771.5898	18698.49	1943.2549	-531.73486	4690.7148	9839.2402	939.26514	31412.715	8799.2402	163.26514	17670.715	5021.2402	999.26514	11974.715	7217.2402	12122.266	7734.7148	4255.2402	260.26514	12649.715	4720.2402	15391.266	15030.715	12616.24	1864.2651	20800.715	7545.2402	647.26514	6738.7148	9143.2402	10305.266	7239.7148	9253.2402	-79.734863	7301.7148	4520.2402	13319.266	11195.715	7088.2402	4004.2651	6818.7148	7045.2402	8026.7749	2915.415	9256.2402	6126.2197	17123.289	19857.914	-902.78027	14115.29	10180.915	5280.2197	1707.29	9360.915	3207.2197	28433.289	12180.915	3170.2197	10876.29	10188.915	14157.22	9016.29	20198.914	8582.2197	9403.29	11721.915	3946.2197	14628.29	8104.915	11269.22	7558.29	8617.915	1681.2197	10696.29	10027.915	-1414.7803	16241.29	9813.915	11862.22	5125.29	8545.915	2018.2197	15155.29	13007.915	2355.2197	17825.289	10862.915	-3280.7803	9127.29	7393.915	6205.2197	6756.29	8324.915	-1821.7803	12387.29	7358.915	-1468.7803	21609.289	14273.915	15057.79	7339.875	9785.4355	14833.79	3440.875	12442.436	9780.79	2135.875	13819.436	10684.79	6318.875	12955.436	16875.789	4503.875	13611.436	11766.79	3371.875	12966.436	15711.85	4658.8604	6883.5596	2881.8501	6431.8604	6077.5596	459.8501	6459.8604	1610.5596	14074.85	1634.8604	9764.5596	741.8501	6516.8604	2371.5596	107.8501	5031.8604	6409.5596	9398.8496	630.86035	4297.5596	-962.1748	16476.555	8959.0195	9872.8252	10909.555	8533.0195	11195.825	2405.5547	2612.0195	13213.825	6766.5547	16779.02	4659.8252	7788.5547	7459.0195	10132.825	1827.5547	4608.0195	7850.8252	2928.5547	6758.0195	5658.8252	5504.5547	11023.02	8661.8252	2594.5547	7103.0195	20403.045	7258.7598	10152.67	7027.0449	18927.76	9623.6699	3773.0449	17633.76	8707.6699	3601.0449	16732.76	11136.67	4857.0449	9236.7598	9555.6699	3063.0449	44.759766	379.66992	5.5000005	5.5000005	5.7500005	16964.045	5726.7598	11916.67	9749.0449	1980.7598	413.66992	17204.045	7155.7598	9064.6699	1548.0449	12099.76	7974.6699	9720.0449	3398.7598	8438.6699	16409.045	7880.7598	9997.6699	1454.0449	7832.7598	10854.67	1825.0449	1797.7598	2864.6699	2087.0449	953.75977	2582.6699	8698.0449	1843.7598	8116.6699	17545.045	3400.7598	4133.6699	11300.085	3474.9551	4673.2197	7753.085	16215.955	7281.2197	4415.085	26446.955	4586.2197	4974.085	17725.955	5890.2197	9619.085	1252.9551	6500.2197	2900.9099	5168.9854	4962.9004	3291.9099	4966.9854	4568.9004	10725.91	-615.01465	5849.9004	14449.91	-67.014648	6402.9004	5446.9102	-628.01465	8868.9004	3184.4099	13103.99	5065.1602	1666.4099	17340.99	5559.1602	2830.4099	6557.9902	7010.1602	1444.4099	8536.9902	5812.1602	2664.4099	9320.9902	2761.1602	2432.4099	7464.9902	5522.1602	7129.4102	2660.9902	2570.1602	9579.4102	1182.9902	5344.1602	9102.4102	3746.9902	6734.1602	7094.4102	1437.9902	4762.1602	5425.52	21796.939	11478.596	1097.52	16581.939	11077.596	8576.5195	8928.9395	8982.5957	11830.52	13345.939	8307.5957	3924.52	1851.9399	7316.5952	-390.47998	961.93994	2567.5952	31.52002	-1397.0601	6294.5952	7111.5752	16396.75	12691.05	9920.5752	5938.75	8168.0498	9153.5752	4272.75	10813.05	4255.5752	4514.75	7828.0498	3709.575	6890.75	12423.05	4075.575	4351.75	7546.0498	13384.575	5872.75	10590.05	10440.575	7808.75	9455.0498	15475.575	2702.75	6427.0498	15981.575	6051.75	8813.0498	6309.5752	-534.25	4470.0498	6242.23	17576.996	9819.2754	8057.23	14957.995	11594.275	14424.23	7248.9951	8952.2754	15264.23	2622.9951	16504.275	10071.23	1850.9951	7542.2749	7337.23	8109.9951	8381.2754	5388.23	-2050.0049	744.2749	2574.6299	18953.74	7306.9199	1697.6299	9009.7402	6432.9199	9281.6299	4062.7402	6076.9199	191.62988	7457.7402	6607.9199	16458.629	4858.7402	10136.92	8593.6299	6514.7402	8695.9199	-1596.3701	4251.7402	310.91992	4100.6299	3060.7402	7933.9199	-2302.3701	6181.7402	1578.9199	6612.8149	1546.3101	9185.9707	-920.18506	2709.3101	5803.9702	6351.8149	4372.3101	11372.971	933.99512	2253.1099	13051.99	3843.9951	11318.109	8470.9902	8531.9951	6214.1099	10712.99	1598.9951	2982.1099	4985.9902	5454.3252	14592.6	11468.064	10622.325	2325.6001	9070.0645	14961.325	6420.6001	13062.064	-314.6748	9238.5996	8489.0645	8900.3252	3173.6001	13816.064	15266.325	5638.6001	10927.064	3237.3252	647.6001	6927.0649	1837.9102	13439.245	9846.5498	1415.9102	11345.245	8543.5498	-1394.0898	12918.245	4793.5498	441.91016	4819.2451	10894.55	3584.9102	7147.2451	9442.5498	2716.875	16678.129	9302.5645	10326.875	1683.1299	-42.435059	7620.875	1995.1299	10931.564	10754.875	5314.1299	715.56494	11882.875	8415.1299	8405.5645	12786.061	2379.02	9017.3047	10751.445	3685.6548	4885.7197	5080.4448	4695.6548	2926.7197	468.44482	4798.6548	5446.7197	3100.915	11158.95	4402.3599	-1102.085	6574.9502	6364.3599	13731.915	7036.9502	7922.3599	11492.915	5692.9502	7456.3599	11432.915	6920.9502	6271.3599	5862.915	3903.9502	8837.3594	3145.1401	11054.391	2275.7754	3966.1401	12057.391	4037.7754	155.14014	12628.391	8576.7754	6503.1001	19510.93	4800.9648	423.1001	15538.93	7163.9648	2799.1001	4568.9302	4461.9648	-979.56982	13592.25	4625.3848	6532.4302	5105.25	10875.385	-1434.9551	10732.46	7135.0952	13357.43	3264.165	564.43018	4874.4302	7976.165	7431.4302	8097.4302	3428.165	9559.4297	2948.5149	5698.5703	8596.9004	12203.515	4238.5703	10926.9	2363.9648	2516.7754	-4094.5	7390.8096	484.96484	6508.7803	-2551.1904	15074.965	10722.78	5135.2949	10501.95	8703.4346	1721.2949	5776.9502	6944.4346	3130.1748	16066.195	9480.0156	9590.1748	3764.1948	-554.98486	2979.1748	16943.195	8231.0156	2691.1748	16709.195	6957.0151	10290.175	5184.1948	5890.0151	-688.8252	6449.1948	3384.0151	12041.175	6522.1948	9581.0156	15026.225	9170.8398	8119.6548	11315.225	2283.8398	7562.6548	8161.2251	3599.8398	8170.6548	11731.77	5413.2051	5840.6396	9411.7695	3225.2051	1555.6396	3470.7549	10712.09	10158.971	5858.7549	-33.910156	1121.9702	12733.755	3701.0898	13763.971	2252.7549	8360.0898	6734.9702	2191.7549	19090.09	12221.971	17514.754	3954.0898	11491.971	517.75488	5310.0898	4628.9702	7466.7549	4885.0898	9126.9707	12657.755	4996.0898	8634.9707	4434.3901	23370.105	5323.9951	11084.391	3680.105	-1087.0049	6472.3901	14806.105	5978.9951	13747.391	7099.105	7253.9951	7278.3901	2141.105	-509.00488	12442.391	7983.105	9201.9951	7046.3901	3904.105	6921.9951	3956.73	15110.115	7465.0898	11495.73	7680.1152	7874.0898	12553.73	11024.115	9495.0898	16239.73	6218.1152	9824.0898	5965.73	3464.1152	5816.0898	9516.3145	18161.689	6957.6699	1096.3149	5690.6899	4746.6699	3999.3149	15346.689	7032.6699	2522.3149	18812.689	6748.6699	10693.314	7398.6899	8891.6699	10363.314	9056.6895	10090.67	3209.125	17326.004	6960	4617.1602	9380.79	5146.3252	12211.16	1882.79	9144.3252	15100.16	3944.79	6728.3252	13011.16	409.79004	7160.3252	3472.7598	26760.445	11334.42	-165.24023	20263.445	10137.42	1546.7598	19266.445	9050.4199	2421.7598	13976.445	6451.4199	5257.7598	15238.445	9398.4199	5872.7598	16539.445	11490.42	-454.24023	7676.4453	7851.4199	15699.76	4880.4453	8415.4199	6875.6899	22738.215	7884.3701	4426.6899	22964.215	7363.3701	3157.6899	8829.2148	10394.37	4117.6899	28166.215	4875.3701	16106.689	4400.2148	7159.3701	13127.689	5557.2148	8450.3701	15492.689	1431.2148	7094.3701	-1105.5801	5660.4502	3139.04	3356.1099	10038.18	7659.415	365.10986	8421.1797	6065.415	16466.561	2935.125	-3644.7549	5961.5601	4198.125	2224.2451	1467.5601	10690.125	4737.2451	1916.5601	13975.125	3499.2451	5347.5601	1232.125	1897.2451	-681.43994	1561.125	-348.75488	3446.9551	12018.65	7093.0352	6741.9551	14525.65	6811.0352	12924.955	2440.6499	6803.0352	1843.6899	5775.7949	12782.346	3588.6899	7564.7949	10190.346	1800.6899	4526.7949	14528.346	14038.689	2864.7949	9661.3457	4173.6899	-216.20508	6294.3452	12536.689	3633.7949	9820.3457	4041.6899	1494.7949	8553.3457	627.68994	3356.7949	7793.3452	10124.915	3676.7998	11839.436	8447.915	15950.8	13875.436	3586.915	12369.8	5458.4351	1721.915	11745.8	8177.4351	10439.915	3236.7998	4711.4351	1077.915	5821.7998	10529.436	10499.915	4704.7998	7915.4351	237.625	10150.63	5712.4951	1217.625	7319.6299	5142.4951
17896.164	4800.3203	2012.7852	9045.0703	13533.63	9197.21	4693.0698	14407.63	12107.21	9496.0703	18585.629	13228.21	4829.0698	16241.63	11793.21	7261.0698	16972.629	11827.21	7986.0698	15339.63	8795.21	3276.0698	14099.63	9449.21	20805.07	6727.6299	15060.21	5110.0698	12641.63	7402.21	13319.07	10879.63	15549.21	18923.07	13020.63	13964.21	-2488.4697	13081.465	3458.5449	-755.46973	6762.4648	696.54492	13100.055	7754.5801	10344.68	17648.055	5572.5801	6270.6797	11872.055	794.58008	-954.32031	10798.055	6067.5801	5628.6797	15140.055	5093.5801	7068.6797	11557.055	3455.5801	3429.6797	16245.87	6126.8799	9914.8701	16665.871	673.87988	1022.8701	10441.87	14413.88	12238.87	3346.8701	12365.88	8951.8701	12424.87	19751.879	11601.87	4196.8701	13582.88	10475.87	3214.8701	1419.8799	2431.8701	6367.8701	4310.8799	8837.8701	15443.87	7336.8799	12347.87	6924.8701	1505.8799	3868.8701	844.05005	16962.879	4643.0801	-145.94995	21355.879	5155.0801	-93.949951	19238.879	6553.0801	116.05005	10096.88	3479.0801	3657.9351	15964.936	4947.9102	1314.9351	11456.936	6142.9102	8655.9355	10037.936	8438.9102	10769.365	-1207.1602	1464.0098	1836.3652	13979.84	4498.0098	6216.3652	15246.84	5870.0098	4579.3652	12154.84	9322.0098	1351.3652	8911.8398	9920.0098	6897.3652	-547.16016	8776.0098	9865.3652	-632.16016	11973.01	-759.63477	1796.8398	3504.0098	3003.5449	17678.615	5313.3652	4020.5449	18817.615	6048.3652	2904.5449	15074.615	10566.365	2332.5449	14987.615	10959.365	2198.6851	17736.471	4927.9746	915.68506	12337.471	7972.9746	3223.6851	14125.471	5194.9746	6500.1001	14983.98	9158.6543	3280.1001	18565.98	23780.654	2591.1001	11562.98	7329.6548	5763.1001	8150.98	7082.6548	2223.1001	10572.98	6293.6548	6241.1001	9510.9805	13129.654	643.1001	6025.98	5395.6548	12485.1	1973.98	7281.6548	9283.0996	1897.98	6953.6548	14783.314	10942.125	5762.2402	6469.3149	17959.125	7982.2402	4399.3149	17771.125	9850.2402	2432.3149	20008.125	9268.2402	4716.3149	16341.125	7310.2402	2339.3149	18507.125	5470.2402	5357.3149	13430.125	3002.2402	7158.3149	1654.125	4092.2402	4528.5098	17071.279	10216.15	5449.5098	19049.279	4416.1499	10147.51	6563.2798	5684.1499	7236.5098	15266.279	9811.1504	347.50977	9472.2793	4012.1499	1053.5098	13901.279	9292.1504	7657.5098	11034.279	9862.1504	14927.51	4626.2798	9630.1504	2565.5098	16804.279	5542.1499	8729.5098	10544.279	17148.15	2047.79	15476.23	8047.5649	19026.504	151.56982	-1233.5996	865.50488	16559.57	4252.4004	1834.5049	23885.57	4882.4004	1412.5049	28337.57	7450.4004	14943.205	4570.1055	11586.18	6368.2051	11837.105	12764.18	11598.205	1631.1055	8396.1797	4323.2051	10885.105	11767.18	4338.2051	14196.105	6668.1802	11069.205	3229.1055	5922.1802	4951.2051	17886.105	15382.18	1412.2051	-451.89453	9889.1797	12042.205	7021.1055	16351.18	22031.205	4465.1055	9316.1797	13209.205	2229.1055	10215.18	13487.51	4253.8848	9466.4805	10131.811	-2131.3604	-3378.0654	7230.8101	-1205.3604	4088.9346	4001.5654	21191.805	9634.4102	346.56543	15269.805	6768.4102	19711.566	5582.8052	7680.4102	9219.5654	8482.8047	6977.4102	8658.5654	4901.8052	7260.4102	7440.5654	5400.8052	11545.41	11319.565	4743.8052	10594.41	11037.565	2571.8052	3527.4102	8376.5654	4388.8052	7755.4102	3166.6348	3869.0898	4024.0146	-455.36523	11500.09	6796.0146	202.63477	6789.0898	5591.0146	701.63477	13409.09	6860.0146	3374.6348	6103.0898	8120.0146	3451.6348	2809.0898	7066.0146	-3477.3652	4516.0898	5607.0146	4190.2998	19939.205	7804.6953	3700.2998	8479.2051	3215.6953	35.299805	10579.205	9091.6953	9657.2998	4538.2051	6769.6953	660.2998	11161.205	4680.6953	10216.3	5086.2051	-432.30469	13896.375	16410.914	8391.7051	12293.375	18078.914	14776.705	4487.375	19105.914	4602.7051	1658.7148	953.5752	9092.4854	3068.7148	27511.574	11459.485	1174.7148	17084.574	8406.4854	1124.7148	7278.5752	7964.4854	2204.7148	11374.575	7908.4854	2519.7148	8220.5752	4770.4854	21625.715	12625.575	12578.485	2869.7148	14946.575	10649.485	648.71484	1687.5752	9062.4854	15613.715	4958.5752	12063.485	2976.7148	2112.5752	7599.4854	12576.715	5828.5752	7639.4854	8686.7148	2220.5752	9317.4854	6700.4053	-502.33496	7144.1001	9635.4844	13690.485	17088.02	2991.4849	9548.4854	12464.02	10634.484	-2561.5146	11242.02	7589.4849	16938.484	12560.02	6546.4849	6574.4854	16119.02	17828.484	10520.485	21196.02	13988.484	3006.4854	10441.02	7424.4849	12570.485	11735.02	16088.484	-1205.5146	9027.0195	10866.484	-1966.5146	13032.02	2332.4849	3246.4854	10787.02	17268.484	412.48535	8934.0195	8108.4849	9250.4854	15155.02	6739.4849	7043.4854	10766.02	1736.4849	5535.4854	9520.0195	10783.484	-266.51465	11460.02	3920.4849	5554.4854	10167.02	1891.4849	15928.485	11551.02	9493.8848	9279.5703	8262.6445	10079.885	6106.5698	9173.6445	6164.8848	4909.5698	9414.6445	7177.8848	5365.5698	13558.645	11180.885	5709.5698	10014.645	11219.885	5245.5698	8870.6445	3972.0898	6958	2451.9248	-2558.9102	11018	1506.9248	-5682.9102	5758	3776.9248	4577.0898	2154	6493.9248	-5551.9102	8960	2154.9248	-5420.9102	7210	2583.9248	-4298.9102	80	4681.9248	-459.68506	17990.9	12363.73	3612.3149	17691.9	9321.7305	10564.314	152.90039	2175.7305	12019.314	4986.9004	15875.73	-806.68506	12022.9	5562.7305	7786.3149	505.90039	9880.7305	8153.3149	1547.9004	6071.7305	2999.3149	9994.9004	9051.7305	5967.3149	669.90039	6900.7305	35701.137	9694.8799	8649.415	7321.1348	20350.879	12122.415	3020.135	23043.879	9968.415	3704.135	16226.88	7224.415	6669.1348	9871.8799	7947.415	6350.1348	1552.8799	-1614.585	6.0000005	6.0000005	6.2500005	15813.135	6639.8799	9380.415	11768.135	2944.8799	-988.58496	18401.135	6519.8799	5474.415	2590.135	6469.8799	4791.415	9234.1348	3643.8799	4700.415	17584.135	9433.8799	10244.415	1635.135	6839.8799	9751.415	2429.135	2586.8799	2508.415	2363.135	1894.8799	2180.415	9267.1348	4045.8799	8347.415	11550.135	3539.8799	1279.415	11028.52	6261.4399	3239.4805	5685.52	15724.439	6511.4805	5480.52	27467.439	6413.4805	5570.52	16644.439	7743.4805	14178.52	3433.4399	3914.4805	1490.9351	7602.1099	5555.7251	1072.9351	4625.1099	8142.7251	8116.9351	4238.1099	8465.7246	15023.936	1465.1099	10566.725	1906.9351	629.10986	10412.725	2605	14308.561	7614.2651	1379	17466.561	7326.2651	1674	8760.5605	7273.2651	150	13036.561	5122.2651	782	9047.5605	6522.2651	2633	7501.5601	5673.2651	4431	2617.5601	4538.2651	6532	5912.5601	6178.2651	8103	2046.5601	6092.2651	8259	4864.5601	7222.2651	5449.8301	18535.27	11176.83	2099.8301	14441.27	7739.8301	4559.8301	10451.27	6306.8301	10045.83	13499.27	8893.8301	3488.8301	3032.27	7039.8301	1944.8301	4124.27	6625.8301	-217.16992	-953.72998	4060.8301	7330.1748	15465.725	10918.891	13609.175	6959.7251	7821.8901	7663.1748	7583.7251	11856.891	-923.8252	8624.7246	3716.8901	2595.1748	13199.725	13108.891	2845.1748	4445.7251	6525.8901	11737.175	8445.7246	11851.891	3189.1748	15047.725	6935.8901	12566.175	7098.7251	3510.8901	11838.175	7884.7251	9704.8906	2452.1748	2869.7251	7589.8901	4738.8301	14622.165	10652.555	5089.8301	9909.165	9671.5547	13857.83	5531.165	6519.5547	12166.83	4525.165	15283.555	15170.83	5070.165	-3206.4453	7377.8301	1347.165	4643.5547	457.83008	-3867.835	-1954.4453	1056.5298	19272.445	8905	2372.5298	15591.445	7357	7966.5298	5323.4448	6290	1231.5298	11887.445	8786	15605.529	3900.4448	10593	9372.5293	1900.4448	10945	-1086.4702	4853.4448	3337	7302.5298	-385.55518	6874	182.52979	2901.4448	5174	8680.3652	2694.3848	8120.335	477.36499	2091.3848	4279.335	8294.3652	6412.3848	7640.335	1614.9902	4249.4849	11996.57	6159.9902	13986.484	8692.5703	9897.9902	7100.4849	10617.57	4049.9902	3621.4849	3512.5698	4624.0801	14421.71	13305.205	10722.08	4641.71	12440.205	15434.08	4983.71	11628.205	2117.0801	7761.71	8914.2051	11134.08	3095.71	17207.205	21466.08	4456.71	11129.205	5020.0801	1152.71	9435.2051	1014.3901	11894.15	9118.6094	1658.3901	11242.15	7388.6099	5504.3901	10690.15	6016.6099	-391.60986	2971.1499	12269.609	5180.3901	6405.1499	7278.6099	3265.52	14809.485	5340.0098	12152.52	79.485352	-2771.9902	10740.52	122.48535	6567.0098	10180.52	-824.51465	-978.99023	15012.52	392.48535	7321.0098	16084.915	5111.5649	7552.54	7985.2852	57.150391	5183.25	1575.2852	3901.1504	4087.25	2842.2852	-1257.8496	3341.25	7044.7354	10703.346	2981.1953	2676.7351	7429.3452	2856.1953	16618.734	5798.3452	7653.1953	14368.735	4625.3452	4526.1953	13463.735	6021.3452	4808.1953	11364.735	5053.3452	5461.1953	3404.625	11781.245	4587.8052	1461.625	8686.2451	6694.8052	-1961.375	8768.2451	11253.805	2893.915	20034.01	-2216.2402	1613.915	21038.01	10051.76	491.91504	9505.0098	6846.7598	787.3252	10004.2	3600.8501	9956.3252	3157.2002	8526.8496	1962.4751	8359.9551	9003.6699	14644.061	-1304.4248	1582.0449	5870.0601	2590.5752	9955.0449	8903.0605	-166.4248	11233.045	3345.415	8859.0254	8659.0449	12966.415	9401.0254	8517.0449	2146.9648	-2413.8496	1913.5352	10598.18	3992.2803	4725.0049	1202.1797	16830.281	13184.005	7611.9102	11899.665	12370.42	2794.9102	5400.665	7492.4199	5610.3252	16521.686	9870.1299	11647.325	3525.6851	3015.1299	2398.3252	14242.686	10723.13	4790.3252	11991.686	6845.1299	11416.325	3374.6851	10421.13	553.3252	5192.6851	5599.1299	8799.3252	5573.6851	9985.1299	17385.885	4918.0552	7699.3047	12205.885	3276.0552	5098.3047	9175.8848	4854.0552	5587.3047	12535.975	5520.3452	9194.3105	11643.975	4544.3452	7478.3101	1907.8901	6991.6797	11283.38	6917.8901	-770.32031	2208.3799	11441.891	1364.6797	16633.379	2259.8901	6777.6797	8507.3799	2397.8901	12506.68	12227.38	18561.891	3099.6797	11947.38	2338.8901	5610.6797	3061.3799	7825.8901	4479.6797	6932.3799	9690.8906	29.679688	10155.38	2766.3799	17235.836	8508.4297	9979.3799	2314.835	1304.4302	7942.3799	11363.835	9518.4297	15892.38	5967.835	9147.4297	7362.3799	-1739.165	984.43018	13293.38	6428.835	9514.4297	6666.3799	1485.835	10156.43	3462.1948	13131.165	8852.6348	13846.195	3228.165	8685.6348	14564.195	5287.165	9799.6348	14317.195	4509.165	12171.635	-245.80518	3809.165	11599.635	7541.0552	12916.28	7842.2949	-91.944824	5154.2803	6953.2949	4069.0552	13939.28	9868.2949	1852.0552	13085.28	6745.2949	9975.0547	1540.2803	7749.2949	12663.055	3814.2803	9928.2949	101.85498	15009.92	5435.1299	4246.125	14570.675	2110.6201	14266.125	3687.6748	5685.6201	17675.125	4238.6748	2098.6201	12353.125	3904.6748	5193.6201	4099.52	29339.156	7218.6299	-509.47998	17438.156	5616.6299	843.52002	15984.155	5099.6299	3446.52	10906.155	2694.6299	2123.52	17479.156	3177.6299	4456.52	16691.156	10238.63	613.52002	4083.1553	3818.6299	13015.52	3471.1553	6787.6299	3576.4551	24511.975	8589.5293	3267.4551	20961.975	9300.5293	2169.4551	9043.9746	9012.5293	2763.4551	25075.975	7884.5298	16363.455	3843.9746	9460.5293	15609.455	2294.9746	8061.5298	19010.455	3202.9746	7900.5298	312.60498	3692.2451	-1503.25	1345.9502	9569.5752	5229.0601	-2771.0498	10176.575	2929.0601	15995.45	1754.9351	-542.62988	8275.4502	4480.9351	6296.3701	3819.45	10897.936	10134.37	5708.4502	15713.936	7932.3701	7436.4502	1148.9351	9782.3701	764.44995	636.93506	5317.3701	5308.415	14163.745	6518.0698	7465.415	14669.745	8627.0703	14390.415	7473.7451	8839.0703	2332.6101	6163.335	10202.23	4064.6101	12902.335	6143.2305	1494.6101	9475.335	14818.23	19279.609	3575.335	4771.2305	6672.6104	3809.335	4856.2305	12333.61	3809.335	3503.2305	1888.6101	4415.335	7086.2305	4543.6104	4905.335	3728.2305	5860.5352	7299.7651	12186.075	2576.5352	8882.7656	13494.075	-2303.4648	8397.7656	10709.075	-387.46484	9609.7656	9771.0752	7660.5352	2752.7651	9047.0752	-1878.4648	1134.7651	11958.075	-378.46484	1350.7651	8929.0752	2896.53	6095.2949	4950.3652	3699.53	5315.2949	4372.3652
20753.439	2209.0498	5476.9902	6826.8501	30918.176	11531.15	4006.8501	14207.175	11584.15	11932.85	18803.176	13853.15	4863.8501	16544.176	9331.1504	5037.8501	14039.175	9955.1504	7442.8501	15793.175	9490.1504	3965.8501	8764.1748	7745.1499	21618.85	5807.1748	10962.15	5009.8501	11176.175	6628.1499	12574.85	12735.175	15652.15	8805.8496	20434.176	11733.15	2686.8599	11594.494	5018.5752	4628.8599	3493.4941	967.5752	12282.155	6667.2354	7970.2051	18077.156	7173.2354	2446.2051	9657.1553	2954.2354	-2246.7949	3968.1553	4551.2354	3191.2051	12750.155	8375.2354	5052.2051	7859.1553	4903.2354	1288.2051	19459.689	6635.9199	11113.68	19543.689	3397.9199	3362.6802	9594.6895	21807.92	11406.68	4358.6899	14782.92	11131.68	11461.689	25314.92	14349.68	5825.6899	14879.92	12107.68	9778.6895	3722.9199	1794.6802	9638.6895	4034.9199	9934.6797	16774.689	8736.9199	12482.68	6654.6899	2481.9199	4973.6802	-568.62988	15532.895	7093.3198	468.37012	22674.895	8377.3203	-323.62988	25168.895	8951.3203	-319.62988	8687.8945	5712.3198	3311.22	12405.17	5744.5	309.21997	14099.17	6742.5	9094.2197	10352.17	9452.5	9625.4004	990.50977	-1387.3252	5039.3999	17122.51	3662.6748	9328.4004	14015.51	7569.6748	6237.3999	13188.51	7124.6748	8714.4004	3198.5098	6872.6748	11692.4	2172.5098	4393.6748	11340.4	2228.5098	8474.6748	2468.3999	2020.5098	2160.6748	15060.93	5387.9902	239.83008	4526.9302	21298.99	6535.8301	3179.9302	14151.99	8569.8301	3080.9302	15531.99	5783.8301	4137.29	18122.355	4749.0352	1156.29	14470.355	9334.0352	3192.29	13185.355	10566.035	4416.1299	18013.32	9014.7402	2864.1299	17496.32	23258.74	3119.1299	13005.32	6950.7402	6969.1299	5792.3198	8683.7402	619.12988	9298.3203	7001.7402	4683.1299	11258.32	15052.74	-1708.8701	12257.32	8165.7402	10166.13	4150.3198	8961.7402	4481.1299	4643.3198	7911.7402	11985.436	10322.415	4521.8301	3370.4351	18331.414	6757.8301	849.43506	20139.414	3758.8301	294.43506	17350.414	4176.8301	4521.4351	14847.415	4584.8301	-1151.5649	19403.414	4865.8301	606.43506	14549.415	1873.8301	5905.4351	4537.415	3651.8301	-2964.5	14226.91	7770.8203	-1404.5	17234.91	4191.8203	8856.5	7251.9102	336.82031	2821.5	15885.91	9276.8203	-5179.5	3989.9102	650.82031	-6194.5	12891.91	656.82031	2801.5	7105.9102	9617.8203	6983.5	5133.9102	7053.8203	-640.5	10450.91	2150.8203	-191.5	8743.9102	11755.82	1988.105	13593.904	10365.04	15003.455	1501.0601	-615.21484	1958.4551	20382.061	5372.7852	2976.4551	29646.061	5169.7852	2156.4551	28145.061	6760.7852	14025.055	8188.7451	11243.885	9174.0547	17582.746	6479.8848	17927.055	5577.7451	10338.885	4732.0547	18594.746	10484.885	6496.0547	14564.745	4738.8848	12270.055	3753.7451	11553.885	7958.0547	20630.746	10710.885	2360.0549	2643.7451	8207.8848	11649.055	11342.745	11925.885	20053.055	7515.7451	1810.8848	13242.055	3546.7451	8493.8848	19520.535	7385.5649	6245.1699	13816.32	-722.0249	-41.859863	5864.3203	984.9751	8438.1406	3483.585	17996.24	3244.4297	653.58496	14703.24	4002.4297	17703.586	5126.2402	3820.4297	-212.41504	15811.24	2610.4297	11034.585	4422.2402	5302.4297	9006.585	1785.2402	10830.43	12466.585	3502.2402	3684.4297	10209.585	4395.2402	2601.4297	7511.585	3654.2402	4167.4297	1098.6504	15754.355	3471.5449	763.65039	17866.355	2037.5449	-861.34961	12366.355	6043.5449	1502.6504	14695.355	6153.5449	2568.6504	17470.355	3629.5449	4245.6504	8099.3555	6767.5449	-1794.3496	13178.355	6153.5449	4480.9448	19000.016	9634.3799	1146.9448	14504.016	7513.3799	2444.9448	10198.016	9327.3799	8326.9453	7423.0151	9554.3799	1581.9448	12782.016	6328.3799	11682.945	3928.0151	4269.3799	41.375	23946.371	6631.2148	4253.375	17934.371	16545.215	-1447.625	14714.37	7857.2148	646.8501	-694.50488	11365.65	400.8501	27880.496	13115.65	2335.8501	11587.495	5924.6504	3131.8501	4960.4951	8145.6504	13774.85	3149.4951	7083.6504	1013.8501	6127.4951	6146.6504	16636.85	7814.4951	12946.65	1573.8501	14025.495	11101.65	-184.1499	-195.50488	8662.6504	13673.85	5891.4951	14043.65	2039.8501	-958.50488	5149.6504	13904.85	3151.4951	10514.65	5168.8501	-599.50488	8484.6504	6831.7549	1841.9751	9770.0996	10669.436	17904.08	13457.77	2658.4351	12778.08	10669.77	13605.436	1353.0801	8992.7695	9514.4355	24488.08	10844.77	11677.436	9289.0801	11184.77	20434.436	5400.0801	16649.77	15932.436	5149.0801	8712.7695	7140.4351	9692.0801	10213.77	17130.436	1190.0801	6458.7695	15887.436	1036.0801	8913.7695	5286.4351	9529.0801	10762.77	15324.436	3413.0801	8619.7695	10943.436	14076.08	9206.7695	7007.4351	13067.08	9260.7695	2764.4351	5896.0801	7428.7695	15739.436	1445.0801	7954.7695	9160.4355	17136.08	6971.7695	5420.4351	16222.08	8328.7695	11144.971	9814.9248	6843.21	14604.971	4198.9248	3090.21	9767.9707	4325.9248	4552.21	12942.971	6535.9248	5183.21	12576.971	4486.9248	4981.21	12368.971	4860.9248	4160.21	12401.846	4632.895	6949.3447	1687.8452	11320.895	6628.3447	2537.8452	14208.895	10851.345	11973.846	5743.895	7217.3447	1753.8452	9263.8945	5903.3447	-312.15479	11337.895	5550.3447	10676.846	5879.895	9185.3447	363.29492	13853.84	11152.25	14131.295	5270.8398	9686.25	10224.295	137.83984	3114.25	13524.295	7983.8398	17248.25	3611.2949	9466.8398	7462.25	7275.2949	1055.8398	7330.25	7658.2949	1055.8398	9301.25	6206.2949	1846.8398	8168.25	-3142.7051	8949.8398	8090.25	25683.936	7432.6104	13780.865	7910.9351	17495.609	12156.865	2275.9351	16599.609	12539.865	2827.9351	15462.61	12853.865	5169.9351	5336.6104	9556.8652	7070.9351	-2644.3896	2275.8652	6.5000005	6.5000005	6.7500005	18313.936	3381.6104	12579.865	9485.9355	-826.38965	3945.8652	15159.936	3577.6104	11387.865	3077.9351	4307.6104	9858.8652	9007.9355	-1865.3896	9294.8652	19353.936	4657.6104	11327.865	2269.9351	3927.6104	13410.865	1299.9351	1487.6104	6562.8652	5456.9351	-4276.3896	4665.8652	10883.936	-699.38965	8361.8652	15558.936	-579.38965	4712.8652	9402.7451	-1586.3301	8336.6055	6853.7451	12794.67	10856.605	4148.7451	15707.67	7977.6055	9478.7451	8719.6699	5868.6055	12867.745	-892.33008	9715.6055	2651.78	7805.7646	4121.9902	3396.78	7237.7646	5411.9902	12934.78	1622.7646	2858.9902	12475.78	2310.7646	3473.9902	4716.7803	-1246.2354	4287.9902	2138.0649	14482.4	8890.6699	-249.93506	15971.4	8623.6699	3291.0649	4543.3999	3357.6699	490.06494	8110.3999	9253.6699	1129.0649	7403.3999	10430.67	337.06494	10410.4	9145.6699	4346.0649	2003.3999	7076.6699	7385.0649	4111.3999	7618.6699	7283.0649	2701.3999	10169.67	6959.0649	3346.3999	12735.67	4613.5049	23280.121	12762.895	1943.5049	14631.12	4751.895	1963.5049	13028.12	6376.895	8732.5049	11008.12	6635.895	-704.49512	5080.1201	1956.895	1093.5049	3914.1201	5271.895	-356.49512	11.120117	3076.895	5682.25	15593.825	9085.4453	10408.25	5674.8252	6653.4448	3602.25	10282.825	9320.4453	-813.75	5827.8252	5403.4448	2234.25	7904.8252	12239.445	5038.25	2307.8252	4332.4448	13136.25	6158.8252	7929.4448	7284.25	3498.8252	6875.4448	8091.25	5590.8252	7830.4448	12001.25	3399.8252	9512.4453	2231.25	651.8252	5589.4448	6174.3652	24431.145	10252.41	5994.3652	15452.145	12159.41	8455.3652	14835.145	8381.4102	12343.365	7436.145	16071.41	21208.365	4151.145	-698.58984	7873.3652	8335.1445	5355.4102	2131.3652	-925.85498	1250.4102	5142.5752	10890.59	9199.1152	137.5752	14162.59	8262.1152	-2078.4248	4106.5898	7336.1152	-1166.4248	13218.59	6267.1152	15456.575	7626.5898	12838.115	7812.5752	6898.5898	13542.115	-5159.4248	2946.5898	1945.1152	1442.5752	1763.5898	6937.1152	-4387.4248	4539.5898	3771.1152	9244.9248	437.47021	7581.3101	1812.925	-95.529785	304.31006	7740.9248	1968.4702	6576.3101	1352.1548	3041.29	13384.314	7672.1548	13766.29	9977.3145	12714.154	8986.29	10354.314	7172.1548	3643.29	3689.3149	1962.1401	15572.575	11972.35	11261.141	2665.5752	7338.3501	11042.141	12077.575	8676.3496	-108.85986	5706.5752	5487.3501	9215.1406	1714.5752	13713.35	17561.141	3437.5752	10588.35	2231.1401	-1193.4248	6210.3501	45.984863	10548.935	8805.1152	1614.9849	6195.9346	10162.115	3692.9849	6361.9346	8257.1152	151.98486	-142.06543	7587.1152	5767.9849	2567.9346	9641.1152	-1941.1499	15940.65	5613.5254	7776.8501	1739.6499	-1513.4746	6807.8501	2840.6499	8124.5254	5542.8501	2630.6499	-1039.4746	13101.85	7260.6499	9174.5254	13963.335	6680.9053	5898.1396	8943.0645	3814.4746	5129.9297	2762.0649	1598.4746	807.92969	1088.0649	326.47461	5539.9297	5174.3799	11447.65	1819.3154	1945.3799	3860.6499	399.31543	13340.38	4462.6499	4862.3154	12207.38	1996.6499	5433.3154	8705.3799	2977.6499	3028.3154	10124.38	2867.6499	840.31543	3277.0601	12192.939	7643.5698	2709.0601	12102.939	8271.5703	-565.93994	11027.939	10380.57	15517.375	-5653.3945	-1761.8799	-433.625	6992.6055	10008.12	1323.375	-1485.3945	5982.1201	487.60498	12723.141	7307.9399	9352.6055	5644.1401	8485.9395	-876.16016	3368.665	6620.5801	12571.971	2458.8799	1351.585	5337.9702	10245.88	10441.585	9248.9707	3976.8799	10455.585	3121.7749	3813.0098	3060.9053	11775.775	5305.0098	4007.9053	-2076.5498	16122.725	-3782.2197	6211.3799	2201.29	4189.0947	8244.3799	3724.29	9600.0947	11650.51	7323.8198	4420.6504	2180.5098	9659.8203	8251.6504	5356.8799	19756.324	8942.9355	12633.88	4727.3252	-665.06494	2126.8799	15547.325	6593.9351	5330.8799	13302.325	7799.9351	9304.8799	5343.3252	6881.9351	1033.8799	9825.3252	7011.9351	9699.8799	5917.3252	8144.9351	18379.936	1998.5249	8574.375	11954.936	1196.5249	8063.375	9435.9355	1404.5249	8866.375	12275.734	4510.0952	6835.375	10141.734	2960.0952	6170.375	3976.4451	7741.2451	12574.52	7006.4453	1280.2451	1941.52	15073.445	5533.2451	12836.52	1404.4451	9344.2451	8258.5195	4158.4453	16133.245	13794.52	16408.445	8315.2451	12045.52	1216.4451	2721.2451	5754.52	11221.445	5383.2451	9185.5195	12137.445	5033.2451	7809.52	2216.5898	18053.211	3873.7949	8400.5898	1690.21	-1850.2051	2390.5898	12996.21	7561.7949	10958.59	5249.21	7962.7949	4607.5898	525.20996	-2367.2051	5711.5898	3329.21	6567.7949	7328.5898	2422.21	6059.7949	4378.5249	14714.904	9872.3398	15104.525	5492.9048	9392.3398	14459.525	6687.9048	8883.3398	14017.525	3698.9048	10596.34	1050.5249	1263.9048	10132.34	7189.8848	15346.79	7249.7798	-990.11523	8695.79	5700.7798	3488.8848	15504.79	5439.7798	911.88477	16106.79	5651.7798	4657.8848	6415.79	10650.779	11938.885	6001.79	8892.7793	3614.5	16315.88	5499.9048	286.20996	14681.475	8856	10082.21	6055.4751	10381	10881.21	6228.4751	7819	-999.79004	1490.4751	12264	4316.4399	29762.121	8649.3252	1638.4399	24191.121	6932.3252	3679.4399	16900.121	10753.325	5688.4399	14940.12	6301.3252	7604.4399	20878.121	8792.3252	8284.4395	24456.121	12473.325	1473.4399	9485.1201	9062.3252	16086.439	6437.1201	8645.3252	8236.1348	20742.746	1835.2798	5592.1348	28301.746	10676.279	3982.135	11227.745	10208.279	3501.135	32199.746	8660.2793	16330.135	8849.7451	10421.279	13167.135	6470.7451	8932.2793	20079.135	6917.7451	9924.2793	-1589.21	6511.1499	820.01953	6099.52	9191.1855	8367.1748	612.52002	6277.1851	4354.1748	17444.914	1013.5	3.0600586	4444.915	6165.5	8206.0605	4808.915	4666.5	9918.0605	2175.915	13798.5	6911.0601	7007.915	-1114.5	7493.0601	-180.08496	-321.5	5858.0601	5349.2998	13667.79	10554.75	7567.2998	16105.79	12679.75	15454.3	6101.79	7752.75	1336.98	5952.415	13399.115	4542.98	14238.415	8203.1152	2922.98	8996.415	16868.115	16079.98	4749.415	8959.1152	8827.9805	555.41504	8902.1152	11589.98	4382.415	4774.1152	-373.02002	6771.415	8461.1152	2372.98	6210.415	8824.1152	8904.3906	251.49023	6417.9551	3319.3901	9593.4902	6135.9551	7689.3901	-217.50977	3915.9551	1221.3901	5877.4902	4613.9551	8766.3906	-1150.5098	2765.9551	-1352.6099	-1427.5098	11580.955	-201.60986	-3948.5098	5937.9551	2108.78	5625.7202	5681.8198	2628.78	6325.7202	4397.8198
17331.404	6591.0649	7711.6953	5567.4951	33338.355	10986.01	-2552.5049	7019.3555	10845.01	6586.4951	15032.355	10004.01	3849.4951	8053.3555	9083.0098	1180.4951	6655.3555	15851.01	2158.4951	10383.355	11625.01	-1031.5049	6863.3555	7827.0098	14522.495	1447.3555	13808.01	709.49512	2522.3555	9038.0098	679.49512	8799.3555	13424.01	12637.495	8332.3555	13885.01	-460.63477	13945.686	4471.0352	2005.3652	1335.6855	887.03516	12327.535	6781.3945	16974.051	16030.535	3640.3945	10922.05	12152.535	1106.3945	5010.0498	6126.5352	4118.3945	11070.05	11330.535	8325.3945	13613.05	11150.535	3043.3945	7814.0498	15971.875	6291.5552	9352.75	16663.875	4965.5552	2757.75	11687.875	19139.555	14138.75	3563.875	12856.555	8864.75	13833.875	19396.555	17733.75	6793.875	16710.555	12547.75	12969.875	3935.5552	3883.75	10101.875	4693.5552	11902.75	21525.875	6698.5552	13798.75	8481.875	2918.5552	8068.75	711.2749	18551.754	5966.1152	-371.7251	26413.754	9260.1152	288.2749	22742.754	6636.1152	-436.7251	11608.755	5021.1152	2410.835	10508.029	2804.6396	-535.16504	15020.029	1647.6396	5686.835	9863.0293	5041.6396	15023.93	2807.6846	3262.5649	4881.9302	11118.685	6415.5649	8402.9297	13432.685	6174.5649	4928.9302	11027.685	10327.564	7736.9302	4651.6846	9617.5645	9995.9297	3051.6846	9207.5645	9364.9297	5036.6846	10937.564	1420.9302	3407.6846	4994.5649	14464.835	1476.835	1152.2148	4435.835	15153.835	8106.2148	3436.835	12901.835	14253.215	2783.835	13118.835	7197.2148	3309.8201	19057.516	7597.1152	351.82007	11743.516	9958.1152	2728.8201	15182.516	7756.1152	7570.5947	18351.471	9145.8398	4356.5947	21217.471	24603.84	4533.5947	13562.471	8797.8398	9763.5947	5859.4702	7398.8398	3073.595	10212.471	6500.8398	5694.5947	7518.4702	13135.84	1118.595	12641.471	5536.8398	8570.5947	4835.4702	7534.8398	7630.5947	4376.4702	8286.8398	13372.05	5044.0146	6702.8848	4687.0498	16409.016	9132.8848	1415.0498	8881.0146	3035.8848	4106.0498	8698.0146	6371.8848	4405.0498	12332.015	9324.8848	215.0498	14266.015	4792.8848	3200.0498	7232.0146	4542.8848	7843.0498	-516.98535	5382.8848	3247.1201	14406.779	10356.335	2856.1201	14667.779	7129.335	12217.12	3422.7798	5201.335	6622.1201	18553.779	11497.335	308.12012	5569.7798	3580.335	2773.1201	12500.779	4682.335	10131.12	7035.7798	11701.335	15179.12	2695.7798	7770.335	4374.1201	12028.779	5418.335	8074.1201	11082.779	15201.335	513.52979	14667.745	8694.0703	10752.8	-1652.0098	-301.39453	-967.2002	17621.99	6042.6055	931.7998	23952.99	6670.6055	1587.7998	27592.99	8577.6055	13970.805	7018.3701	14395.096	16173.805	2999.3701	6382.0952	13446.805	4859.3701	12842.096	7884.8047	14627.37	11040.096	4635.8047	19335.371	5326.0952	13956.805	5246.3701	10132.096	8135.8047	21884.371	11952.096	3353.8049	3468.3701	9128.0957	14813.805	6663.3701	13022.096	21654.805	5981.3701	3345.0952	14007.805	2488.3701	9873.0957	16667.961	7252.6602	9100.0498	17045.57	-267.60498	-891.53027	5869.5703	3515.395	4147.4697	5090.4902	22673.375	8915.5195	6183.4902	17364.375	8073.52	21716.49	7367.375	10295.52	1118.4902	12900.375	9486.5195	13575.49	5470.375	12115.52	8490.4902	5754.375	9784.5195	15925.49	4374.375	11824.52	12885.49	2365.375	7901.52	8622.4902	2459.375	6983.52	1469.3101	19522.01	4361.25	1396.3101	22811.01	8512.25	2590.3101	17515.01	6436.25	3104.3101	17689.01	9896.25	2787.3101	19352.01	7457.25	5483.3101	14038.01	10625.25	152.31006	19144.01	4741.25	7448.3799	19635.859	9639.5195	5264.3799	15549.859	8689.5195	4494.3799	8928.8594	10117.52	9306.3799	4105.8599	8089.52	5227.3799	9569.8594	6611.52	17601.379	3343.8599	4096.52	740.02539	23897.625	3695.2646	5119.0254	18208.625	13893.265	-1305.9746	15742.625	1279.2646	-401.37988	-2794.8047	7408.2949	830.62012	18817.195	7772.2949	7954.6201	1892.1953	5397.2949	1295.6201	1715.1953	5402.2949	7680.6201	-2667.8047	3598.2949	435.62012	4897.1953	1888.2949	17050.621	8158.1953	11950.295	293.62012	12132.195	4677.2949	514.62012	-4444.8047	7974.2949	13590.62	1231.1953	9563.2949	-290.37988	-4419.8047	960.29492	13738.62	-537.80469	6241.2949	5738.6201	-3322.8047	3662.2949	7703.4399	3142.5298	6947.7852	2421.0298	24767.871	15553.905	1579.0298	10753.87	10541.905	5205.0298	-2299.1299	7327.9053	3868.0298	21020.871	6182.9053	5043.0298	7916.8701	11216.905	18917.029	6651.8701	16600.906	10150.029	5055.8701	9077.9053	2739.0298	10188.87	9440.9053	13289.029	-1444.1299	6537.9053	8606.0293	3024.8701	6791.9053	-860.97021	8351.8701	10629.905	2555.0298	6135.8701	7709.9053	4971.0298	16147.87	12156.905	3392.0298	13662.87	8385.9053	-2064.9702	6628.8701	2817.9053	7638.0298	2052.8701	6051.9053	2063.0298	9825.8701	7474.9053	5677.0298	9067.8701	9721.9053	14662	12745.96	5475.8301	14500	5880.96	7154.8301	11092	4520.96	6585.8301	10897	5375.96	8490.8301	14383	7299.96	6668.8301	10782	3782.96	4230.8301	13771.07	3823.0698	11249.145	2575.0698	11676.07	12861.145	3456.0698	16002.07	12874.145	9553.0703	7339.0698	11142.145	976.06982	8836.0703	7780.145	-549.93018	8814.0703	9989.1445	10015.07	4746.0698	10976.145	-17.485352	14321.26	12840.945	11181.515	7563.2598	8073.9448	10134.515	2892.2598	3328.9448	13371.515	8771.2598	17687.945	1613.5146	9193.2598	6845.9448	6108.5146	3706.2598	10585.945	5822.5146	3320.2598	7735.9448	4305.5146	7081.2598	10432.945	-2338.4854	10795.26	8182.9448	23599.91	5653.6396	12280.04	3061.9102	17169.641	12084.04	-507.08984	21096.641	10942.04	2436.9102	13534.64	11485.04	3513.9102	8799.6396	8095.04	4461.9102	-228.36035	879.04004	7.0000005	7.0000005	7.2500005	13926.91	8081.6396	12616.04	5773.9102	1426.6396	2571.04	15170.91	704.63965	11246.04	-1122.0898	8989.6396	7458.04	6971.9102	1124.6396	10409.04	16217.91	6141.6396	13847.04	-1612.0898	5180.6396	10685.04	-2410.0898	3123.6396	6502.04	2496.9102	-1570.3604	4856.04	8115.9102	2878.6396	11324.04	-765.08984	3639.6396	4512.04	12592.78	6888.46	11773.955	9018.7803	16158.46	10947.955	5809.7803	24638.461	9913.9551	14439.78	6827.46	9760.9551	14471.78	3195.46	7671.9551	1054.9302	14593.42	8864.6094	2430.9302	8671.4199	8218.6094	10984.93	6057.4199	6902.6099	10894.93	4619.4199	7037.6099	3212.9302	2648.4199	7799.6099	4557.8604	8770.6748	7934.9399	965.86011	16268.675	7307.9399	6874.8604	-109.3252	1286.9399	37.860107	6867.6748	7705.9399	1444.8601	4500.6748	8288.9395	1773.8601	6445.6748	6976.9399	7767.8604	1615.6748	5300.9399	8293.8604	1697.6748	9254.9395	8486.8604	70.674805	8869.9395	7455.8604	835.6748	9826.9395	4068.1602	23375.891	9209.8945	3155.1602	12615.891	7010.895	4278.1602	10811.891	4911.895	10108.16	10604.891	10684.895	3375.1602	3260.8901	5648.895	4141.1602	1191.8901	5193.895	-1799.8398	12.890137	1573.895	5593.0146	13027.88	13495.311	16316.015	1670.8799	10970.311	5102.0146	9857.8799	10845.311	320.01489	5185.8799	5892.3101	4908.0146	6337.8799	9014.3105	5311.0146	734.87988	8403.3105	14918.015	3832.8799	12020.311	6583.0146	3478.8799	8667.3105	12294.015	-49.120117	10362.311	9576.0146	3542.8799	12021.311	4399.0146	-2841.1201	6034.3101	5092.7598	18192.445	9238.5352	7905.7598	11996.445	9823.5352	13820.76	4494.4448	8247.5352	17095.76	6232.4448	15765.535	20136.76	2459.4448	-1072.4648	11979.76	3216.4448	7139.5352	6578.7598	-2194.5552	-682.46484	11091.74	8036.375	6481.8799	3627.74	10635.375	6248.8799	4619.7402	15134.375	7207.8799	3024.74	5498.375	7823.8799	5341.7402	4535.375	10759.88	4786.7402	10297.375	6288.8799	383.73999	3191.375	-516.12012	2344.74	3763.375	7984.8799	1334.74	6411.375	2553.8799	6055.7852	-566.27539	11680.195	382.78491	-513.27539	5012.1948	6841.7852	1421.7246	11960.195	1953.385	1477.7998	12118.7	8479.3848	11563.8	11676.7	11858.385	4871.7998	13188.7	5241.3848	2934.7998	5876.7002	599.18506	11811.705	11990.865	8732.1855	479.70508	10771.865	15199.186	7060.7051	12252.865	-2030.8149	7043.7051	6084.8652	5553.1851	2788.7051	15338.865	14445.186	2649.7051	10696.865	1287.1851	-726.29492	8439.8652	-2005.8252	8559.7197	10548.57	-2064.8252	10597.72	7023.5698	2808.1748	2671.7197	5109.5698	-2692.8252	2891.7197	5829.5698	2544.1748	993.71973	9814.5703	-4767.2852	15259.9	6766.9004	4094.7148	908.8999	-909.09961	2474.7148	3236.8999	9909.9004	4713.7148	2255.8999	2078.9004	8173.7148	4412.8999	7553.9004	12378.015	5508.2549	1395.1748	11619.15	1853.7598	1609.335	7818.1499	792.75977	3326.335	3340.1499	-609.24023	3309.335	1969.7949	10470.715	6526.5449	-2070.2051	93.714844	5536.5449	10148.795	5031.7148	7566.5449	8965.7949	2271.7148	7000.5449	5469.7949	2226.7148	7783.5449	6242.7949	1042.7148	6617.5449	6635.8398	9926.1504	9120.6201	3064.8398	12419.15	10864.62	789.83984	3814.1504	13157.62	16474.715	2815.1899	-697.9502	1380.7151	15515.189	11295.05	1130.7151	8200.1895	8304.0498	234.70996	4803.7598	1527.5	3820.71	8627.7598	5890.5	2458.425	6243.3501	3338.1504	15202.54	-651.86523	-586.45996	4908.54	2554.1348	8416.54	11539.54	-854.86523	11305.54	1680.4451	5695.335	7364.8301	12111.445	7668.335	8348.8301	4153.0801	9919.5654	5640.6748	4035.6553	6100.73	6647.9297	1893.6553	14219.73	7999.9297	12907.1	3735.8999	927.84961	-1142.8999	11110.9	2318.8496	8083.6797	18981.205	7793.8301	11662.68	2602.2051	-1462.1699	3898.6799	12536.205	4470.8301	7522.6797	12834.205	4825.8301	12595.68	4623.2051	3240.8301	4445.6797	5914.2051	1390.8301	12343.68	6464.2051	6237.8301	13832.975	5088.8252	9986.6855	10968.975	4143.8252	8138.6851	7608.9751	3493.8252	7689.6851	11185.105	7619.4648	6455	13301.105	2180.4648	3684	4258.3799	7763.25	9413.2754	9698.3799	-1201.75	-330.7251	15248.38	2037.25	13640.275	3259.3799	9338.25	5903.2749	4843.3799	13005.25	10921.275	20435.379	2465.25	8889.2754	3055.3799	3897.25	6578.2749	11229.38	6151.25	8632.2754	13667.38	1068.25	7529.2749	2922.3052	14744.895	4103.4404	12541.305	2298.895	-4039.5596	6686.3052	11995.895	5387.4404	13897.305	6284.895	4589.4404	6134.3052	-1224.105	-4014.5596	425.30518	881.89502	6908.4404	8706.3047	87.89502	4581.4404	1756.1499	16505.555	7547.0049	12973.15	7019.5552	9543.0049	16822.15	6198.5552	10335.005	12647.15	7360.5552	11062.005	-187.8501	1102.5552	9004.0049	11059.516	16198.029	5694.7651	758.51514	8680.0293	6683.7651	3918.5151	14608.029	7484.7651	2654.5151	12135.029	6423.7651	7487.5151	3754.0298	7670.7651	12490.516	1805.0298	4714.7651	2003.8999	5758.4404	3187.0498	4163.7998	10624.665	5884.3452	9846.7998	2685.665	7160.3452	15251.8	2749.665	6110.3452	-965.2002	-540.33496	8967.3457	6931.7002	24409.059	9004.125	2284.7	24844.059	8537.125	3999.7	15970.06	10341.125	6135.7002	8943.0596	7080.125	6981.7002	17574.059	7283.125	8265.7002	18939.059	9866.125	2572.7	6085.0596	5685.125	16604.699	2581.0596	8615.125	17856.029	5756.9648	434.1499	6658.0303	27685.965	8522.1504	4131.0303	9666.9648	10284.15	3755.03	26829.965	8251.1504	14855.03	5160.9648	10135.15	12379.03	4093.9648	6597.1499	19645.029	5395.9648	9122.1504	948.21484	2430.6953	-539.47461	-65.77002	4931.3896	6095.1851	-31.77002	610.38965	4202.1851	16714.885	1541.4902	322	2271.885	10599.49	7358	4650.8848	8788.4902	9699	12250.885	2395.4902	2631	5447.8848	201.49023	7495	743.88501	4211.4902	5799	3350.98	15363.01	11367.109	5829.98	15184.01	9802.1094	14067.98	7191.0098	9156.1094	3188.6201	8964.4648	11818.045	4855.6201	15609.465	7742.0449	5101.6201	12773.465	17234.045	14795.62	6282.4648	8273.0449	9952.6201	3704.4648	5700.0449	15224.62	7710.4648	3411.0449	3787.6201	5657.4648	9747.0449	4732.6201	4453.4648	5931.0449	8508.1855	2618.7949	7367.4902	2439.1851	10154.795	10620.49	2963.1851	4029.7949	7607.4902	-1932.8149	10693.795	8080.4902	4684.1851	1217.7949	4903.4902	-2899.8149	2214.7949	7430.4902	-2390.8149	1180.7949	6179.4902	2782.105	7691.7251	4452.54	2231.105	7598.7251	5481.54
17405.129	6320.0752	4368.5898	9994.165	59661.961	10349.53	524.16504	12642.96	5827.5303	10864.165	24733.961	8568.5303	2987.165	13831.96	10333.53	4324.165	14972.96	9747.5303	5526.165	14865.96	8889.5303	3455.165	10410.96	4629.5303	17441.164	10221.96	9945.5303	3227.165	18284.961	4034.5303	5043.165	14398.96	15858.53	14062.165	13551.96	10416.53	-162.48047	17205.699	283.66016	1600.5195	5773.6992	-918.33984	11785.6	7235.9448	18021.219	20429.6	4347.9448	4826.2197	16292.6	1877.9448	678.21973	11058.6	4209.9448	5845.2197	14682.6	5135.9448	8167.2197	11504.6	4934.9448	2660.2197	14316.8	3996.5596	5862.6104	13432.8	1356.5596	-1526.3896	3447.7998	22938.559	5831.6104	792.7998	10992.56	6536.6104	11820.8	22166.559	8877.6104	-895.2002	15409.56	8096.6104	8717.7998	393.55957	-1594.3896	5696.7998	1960.5596	5651.6104	13460.8	4147.5596	9266.6104	2799.7998	4099.5596	2042.6104	-1693.4702	21235.564	1475.54	-1037.4702	27512.564	5045.54	-2039.4702	24870.564	109.54004	-209.47021	10785.564	658.54004	2584.1851	11782.055	2638.1504	679.18506	10314.055	521.15039	7676.1851	11237.055	1973.1504	12287.689	2492.5752	1592.5947	3933.6899	22031.574	6240.5947	6289.6899	14867.575	3801.5947	5425.6899	15187.575	8041.5947	9947.6895	7232.5752	5919.5947	8195.6895	4989.5752	5546.5947	10201.689	5042.5752	9069.5947	2194.6899	6156.5752	1803.5947	13417.096	2832.7354	-273.48047	2912.0952	14743.735	8384.5195	5047.0952	9503.7354	8962.5195	3952.0952	9614.7354	3913.5195	3458.3101	19507.32	7984.3799	-0.68994141	13899.32	11535.38	862.31006	10487.32	9702.3799	2378.835	16737.725	11720.891	3732.835	20940.725	24694.891	2181.835	11929.725	5730.8901	8288.835	6093.7251	7030.8901	2420.835	8379.7246	5773.8901	3840.835	12060.725	13813.891	2479.835	7766.7251	10471.891	9640.835	4448.7251	8001.8901	1618.835	9527.7246	6486.8901	15774.775	9044.8496	10382.24	8031.7749	18909.85	8845.2402	3075.7749	15820.85	7886.2402	12101.775	6285.8501	9036.2402	7336.7749	14972.85	9851.2402	2984.7749	16520.85	7752.2402	5164.7749	15227.85	6803.2402	6851.7749	4931.8501	6564.2402	4661.7949	12480.93	7017.5698	4700.7949	13533.93	5167.5698	14065.795	-1317.0703	4761.5698	7733.7949	9299.9297	8203.5703	1972.7949	2196.9297	2727.5698	2172.7949	11263.93	5466.5698	11452.795	3444.9297	8903.5703	17052.795	300.92969	7339.5698	6681.7949	6925.9297	2847.5698	6450.7949	9613.9297	16931.57	-544.66504	18913.529	5366.9248	11482.075	-530.04004	2616.6602	-383.9248	15496.96	12056.66	-1996.9248	23593.961	10174.66	-922.9248	25297.961	10585.66	14941.25	7105.2651	11821.215	16172.25	4081.2651	4960.2148	13939.25	4895.2651	10111.215	6725.25	13835.266	11274.215	4818.25	16339.266	8352.2148	15002.25	4945.2651	7480.2148	7670.25	24817.266	10902.215	2923.25	2230.2651	10986.215	12728.25	9954.2656	11509.215	20022.25	8197.2656	3179.2148	14577.25	3198.2651	8794.2148	18772.811	-165.91016	5077.4297	17941.84	437.70996	-1032.2695	7691.8398	2638.71	5423.7305	4865.5098	20692.9	4648.9902	5390.5098	17547.9	4370.9902	23744.51	6867.8999	5092.9902	15139.51	5874.8999	4981.9902	14442.51	4377.8999	5849.9902	9829.5098	4126.8999	5730.9902	15687.51	3400.8999	5452.9902	12582.51	2207.8999	3953.9902	12760.51	2150.8999	5208.9902	4769.8052	16723.379	5549.7549	3648.8052	16641.379	4128.7549	2854.8052	16120.38	4710.7549	5174.8052	9390.3799	7421.7549	5018.8052	16737.379	7185.7549	10207.805	9717.3799	8525.7549	714.80518	14393.38	3977.7549	4402.7402	19483.801	8707.7949	4300.7402	13973.8	9042.7949	1640.7402	16551.801	13629.795	7990.7402	4243.7998	7294.7949	2110.7402	15222.8	6935.7949	13170.74	6109.7998	4286.7949	3341.0649	26117.49	9237.0352	9024.0645	23991.49	19439.035	3342.0649	19183.49	6420.0352	-6031.915	51.469727	11196.34	-554.91504	14721.47	8474.3398	1015.085	10676.47	8167.3398	-3100.915	3375.4697	10431.34	1986.085	847.46973	6321.3398	-4856.915	6661.4697	8143.3398	6929.085	14941.47	16660.34	-3498.915	14785.47	10333.34	-5235.915	-4679.5303	7767.3398	9466.085	718.46973	12335.34	-2966.915	-1377.5303	5532.3398	3708.085	5795.4697	9746.3398	427.08496	-3035.5303	8965.3398	4071.2549	4635.2798	3133.4697	4827.3652	26987.35	14875.27	2827.3652	12386.35	9953.2695	8788.3652	3674.3501	8842.2695	5160.3652	19926.35	7949.2695	6045.3652	14260.35	10327.27	18072.365	13556.35	19157.27	19322.365	9372.3496	10693.27	4255.3652	17005.35	7414.2695	5918.3652	4134.3501	6672.2695	6781.3652	10576.35	6586.2695	372.36523	11983.35	7388.2695	12010.365	3755.3501	6672.2695	6992.3652	12037.35	10335.27	3242.3652	15073.35	8061.2695	-217.63477	7870.3501	5652.2695	8862.3652	4801.3501	11162.27	2640.3652	15819.35	3590.2695	3714.3652	20256.35	5794.2695	10116.17	5420.3652	6323.2998	13556.17	6068.3652	7117.2998	9972.1699	5026.3652	9321.2998	11359.17	4708.3652	11784.3	17983.17	3084.3652	8996.2998	12420.17	2739.3652	6879.2998	13012.93	2987.9854	11799.215	3081.9302	10874.985	7925.2148	4392.9302	15059.985	11801.215	12868.93	4152.9854	11274.215	1131.9302	8780.9854	6315.2148	1090.9302	5418.9854	10348.215	11242.93	1748.9854	9637.2148	4233.0752	20852.26	11339.88	13363.075	6985.2598	10047.88	8751.0752	5028.2598	1769.8799	18579.074	9016.2598	19492.879	4633.0752	16691.26	8643.8799	10857.075	5116.2598	8295.8799	9427.0752	4213.2598	6826.8799	8385.0752	8081.2598	9839.8799	-344.9248	11891.26	7520.8799	28023.24	10583.495	11597.68	5189.2402	18402.496	9894.6797	2106.2402	20364.496	11962.68	4241.2402	18508.496	7099.6797	3594.2402	10115.495	6442.6797	6829.2402	1498.4951	-1002.3203	7.5000005	7.5000005	7.7500005	17146.24	9751.4951	10414.68	7400.2402	757.49512	130.67969	14912.24	6620.4951	9226.6797	2380.2402	8033.4951	8943.6797	10406.24	1927.4951	7655.6797	14954.24	8778.4951	10890.68	40.240234	8557.4951	10241.68	11.240234	4073.4951	6101.6797	1043.2402	-73.504883	4041.6797	9140.2402	2205.4951	6083.6797	1874.2402	3905.4951	3682.6797	9549.8252	4412.5298	7295.0098	9285.8252	25149.529	9780.0098	2352.8252	23725.529	11428.01	12166.825	1929.5298	7528.0098	12629.825	1960.5298	9638.0098	1824.125	9059.3848	3100.4551	4351.125	7943.3848	3323.4551	14485.125	1778.3848	5113.4551	9561.125	2314.3848	3002.4551	3356.125	1870.3848	8512.4551	4320.1602	13064.83	7145.6699	1900.1602	18528.83	8964.6699	6399.1602	874.83008	-499.33008	488.16016	7644.8301	7326.6699	1869.1602	9564.8301	8347.6699	2806.1602	8645.8301	7473.6699	5462.1602	4311.8301	6071.6699	8511.1602	1972.8301	5615.6699	9920.1602	3686.8301	5362.6699	6909.1602	2059.8301	8258.6699	4262.895	28636.1	10546.775	3406.895	16792.1	7157.7754	11679.895	7823.1001	7541.7754	10180.895	17092.1	8220.7754	3450.895	5037.1001	4917.7754	5565.895	2586.1001	5861.7754	310.89502	922.1001	2300.7754	5412.5649	17776.516	6963.7354	15900.564	5766.5151	4707.7354	4452.5649	12662.516	4969.7354	2801.5649	9546.5156	1947.7354	4061.5649	10601.516	11756.735	6263.5649	5051.5151	1451.7354	10381.564	7578.5151	6680.7354	5802.5649	9658.5156	4519.7354	12347.564	4312.5151	5533.7354	12707.564	5799.5151	5197.7354	3767.5649	755.51514	328.73535	2734.7202	21667.43	9433.5049	2990.7202	14767.43	13157.505	4652.7202	22327.43	7956.5049	13431.721	7344.4302	18522.504	19376.721	5632.4302	-231.49512	6688.7202	6328.4302	6397.5049	4070.7202	-14.569824	1027.5049	5572.98	17159.305	2716.6904	3969.98	15976.305	5944.6904	5053.98	9857.3047	4868.6904	3114.98	15898.305	5166.6904	3109.98	4874.3052	6804.6904	12366.98	5586.3052	7401.6904	801.97998	5263.3052	1048.6904	5715.98	1780.3052	9210.6904	211.97998	6261.3052	-215.30957	6563.48	3683.395	8742.9043	-1720.52	2163.395	5047.9048	5508.48	3680.395	11974.904	2027.2549	3195.4551	11826.085	9113.2549	15856.455	8553.085	13957.255	9355.4551	7631.085	3685.2549	4577.4551	4148.085	2555.6401	17392.43	8355.9043	11421.641	3053.4302	9480.9043	15918.641	8806.4297	9790.9043	1050.6401	2462.4302	4606.9048	9132.6406	6026.4302	12250.904	16948.641	2744.4302	8982.9043	4651.6401	1670.4302	7927.9048	1530.6599	14563.59	8657.5352	3629.6599	13757.59	6058.5352	11480.66	6624.5898	7715.5352	1616.6599	3247.5898	10906.535	6503.6602	5640.5898	6726.5352	1085.4502	20103.664	8227.7998	10730.45	2442.665	702.7998	8480.4502	4990.665	10119.8	8552.4502	5182.665	994.7998	14123.45	5677.665	9956.7998	14016.37	3268.8149	9445.9844	8960.2207	4275.105	5640.8203	-343.77979	7599.105	1626.8203	60.220215	2988.105	2890.8203	3639.8652	6520.9102	6184.0649	-1260.1348	4148.9102	9388.0645	14853.865	2663.9102	8013.0649	9439.8652	2275.9102	8982.0645	8249.8652	3952.9102	9878.0645	7277.8652	237.91016	9868.0645	-2057.8398	10682.7	2647.5596	2616.1602	9959.7002	806.55957	1486.1602	6014.7002	4887.5596	17202.26	6172.5952	-585.37012	2099.26	18396.596	13392.63	489.26001	11042.596	7000.6299	447.33496	8002.8652	4129.7051	6817.335	4755.8652	6599.7051	2604.3049	7176.3848	3459.54	15854.14	-390.4502	-615.45996	4844.1396	8146.5498	8883.54	11004.14	4076.5498	12010.54	3317.6948	2203.2598	9794.7598	9545.6953	4649.2598	9703.7598	423.93994	7149.2305	7018.7148	8241.0801	3642.665	5276.7451	-3973.9199	24227.664	10082.745	13375.1	3038.0254	-2188.0498	-1061.8999	7428.0254	3054.9502	7100.3896	20408.996	9573.625	12604.39	525.99512	1216.625	3472.3899	13833.995	9247.625	5716.3896	11345.995	7894.625	13875.39	2919.9951	7386.625	1826.3899	7651.9951	3498.625	11753.39	6578.9951	8611.625	14346.13	6678.8799	9190.2002	11484.13	4151.8799	7313.2002	7433.1299	2848.8799	6376.2002	14154.096	3252.2451	10369.125	11218.096	2718.2451	6984.125	4407.7451	15382.9	9205.625	9618.7451	2142.8999	624.625	12539.745	5902.8999	13547.625	3012.7451	9005.9004	6352.625	2718.7451	20068.9	11017.625	18633.746	5930.8999	7188.625	2210.7451	12247.9	8578.625	8523.7451	7455.8999	6398.625	12461.745	4164.8999	7098.625	916.625	10352.765	8517.3701	11923.625	-482.23535	1286.3701	6291.625	11502.765	10450.37	9619.625	5905.7646	9776.3701	5383.625	-2006.2354	261.37012	-1216.375	-1358.2354	8495.3701	5233.625	-1429.2354	8513.3701	5792.1602	8654.5654	8315.125	15573.16	1458.5654	6352.125	17636.16	4073.5654	8707.125	15950.16	2678.5654	12047.125	459.15991	-2665.4346	8436.125	5769.4199	16767.811	8061.71	-308.58008	7755.8101	5508.71	3055.4199	15307.811	7533.71	1401.4199	16693.811	5828.71	7162.4199	3295.8101	8498.71	12885.42	3846.8101	6667.71	1352.71	12915.8	13.084961	2767.1499	8362.4746	5788.8252	9352.1504	3846.4746	7958.8252	15313.15	2778.4746	6955.8252	-2223.8501	-1959.5254	6864.8252	6154.6548	30718.939	7771	1705.6548	19317.939	7546	3362.6548	14554.939	7028	4626.6548	10874.939	5963	4128.6548	16300.939	6682	6897.6548	16988.939	8912	157.65479	6909.9399	3215	16403.654	4904.9399	7680	15555.51	1637.2402	-2006.5547	15212.51	2963.2402	-3696.5547	3782.5098	8395.2402	5784.4453	2092.5098	26722.24	5109.4453	15644.51	3922.2402	7340.4453	10457.51	4327.2402	4717.4453	21090.51	3752.2402	6439.4453	-3093.9448	3619.395	2708.3301	3945.5601	13408.641	7827.23	2327.5601	5567.6401	4801.23	11860.08	6514.645	1035.9648	3198.0801	10458.645	177.96484	2618.0801	10511.645	9332.9648	9842.0801	5691.645	1978.9648	6655.0801	2800.645	6495.9648	1269.0801	2545.645	5844.9648	5740.8999	12229.795	9178.4102	7823.8999	11304.795	11343.41	14914.9	2731.7949	5684.4102	1210.5698	9437.3652	9333.3203	2818.5698	13229.365	7708.3198	1108.5698	10663.365	12827.32	23752.57	5866.3652	7692.3198	2157.5698	6022.3652	6312.3198	12260.57	8537.3652	4469.3198	-558.43018	8824.3652	8725.3203	4209.5698	6072.3652	8162.3198	10709.805	3545.9849	10680.141	5234.8052	12944.984	14038.141	6958.8052	6054.9849	5422.1401	1542.8052	10119.984	8493.1406	9548.8047	4385.9849	5982.1401	112.80518	2320.9849	12889.141	-973.19482	3712.9849	8376.1406	849.83496	7040.7202	6117.6348	2560.835	5789.7202	6288.6348
19967.195	6261.29	4500.7202	10961.21	59044.379	15635.535	4476.21	11910.38	8164.5352	12600.21	20189.379	7500.5352	4281.21	12790.38	8003.5352	7701.21	13689.38	7492.5352	4460.21	10145.38	6327.5352	1753.21	6270.3799	4692.5352	19536.211	1634.3799	11360.535	2514.21	8430.3799	5724.5352	5674.21	10172.38	14859.535	3791.21	18446.379	9178.5352	-693.44043	15653.4	1694.7148	3610.5596	10272.4	-2087.2852	13263.565	8550.25	16576.199	15237.565	6882.25	4652.2002	12546.565	3062.25	-55.799805	8567.5654	3742.25	4091.2002	13091.565	7210.25	8699.2002	9248.5654	5039.25	4530.2002	18395.891	4988.1802	5041.2549	15653.891	5766.1802	-5359.7451	10000.891	23745.18	7294.2549	4177.8901	12988.18	3196.2549	12102.891	19592.18	10052.255	2877.8901	13912.18	4715.2549	8963.8906	2053.1802	-2967.7451	9718.8906	3837.1802	5600.2549	16039.891	7027.1802	6634.2549	7261.8901	4457.1802	2201.2549	-1042.8198	16496.525	4188.5	-639.81982	20706.525	5827.5	57.180176	21452.525	5995.5	-1032.8198	14796.525	7107.5	2506.415	9358.4102	4039.9502	-794.58496	13885.41	4110.9502	4415.415	10085.41	6173.9502	14951.936	4459.2148	860.05518	5247.9351	16926.215	4612.0552	7963.9351	21839.215	4380.0552	6125.9351	17297.215	7348.0552	10969.936	6279.2148	5966.0552	10243.936	2402.2148	6452.0552	8872.9355	5919.2148	7903.0552	1361.9351	5727.2148	2665.0552	13376.195	2947.6299	3910.7798	8879.1953	15199.63	8715.7793	6323.1953	10326.63	9964.7793	6389.1953	11471.63	8726.7793	4383.8999	21268.68	4536.585	992.8999	12618.68	11050.585	1587.8999	8579.6797	8652.585	1933.4102	10453.525	8934.0254	-293.58984	13927.525	22224.025	-52.589844	9078.5254	6544.0249	3800.4102	1536.5254	8977.0254	100.41016	1078.5254	7285.0249	1655.4102	5521.5254	11009.025	1257.4102	-2111.4746	2218.0249	4308.4102	206.52539	8025.0249	-1197.5898	5676.5254	8594.0254	16417.129	6922.4648	6970.125	7561.1299	16997.465	7504.125	4924.1299	8877.4648	7299.125	14132.13	5697.4648	8001.125	9925.1299	12957.465	8646.125	2858.1299	16083.465	6236.125	4336.1299	9117.4648	6821.125	8873.1299	1259.4648	5579.125	3968.6899	15154.045	2538.5254	6472.6899	19549.045	573.52539	11462.689	7966.0449	769.52539	5681.6899	18540.045	6876.5254	-5.3100586	8300.0449	-2461.4746	2670.6899	15930.045	866.52539	10911.689	8697.0449	4468.5254	15411.689	6422.0449	2552.5254	5684.6899	8662.0449	-751.47461	5823.6899	12472.045	7556.5254	202.43994	16695.725	5540.5752	11493.89	-1379.2549	739.09521	1071.8899	11782.745	8772.0957	2483.8899	21589.746	6905.0952	3071.8899	23181.746	7636.0952	12651.625	52.625	12617.43	10241.625	25.625	6251.4302	1293.625	-1584.375	8814.4297	1396.625	9503.625	10995.43	-230.375	12790.625	9220.4297	7971.625	-1372.375	8797.4297	9589.625	5798.625	2788.4302	388.625	-2181.375	9875.4297	-1564.375	-2655.375	11930.43	22346.625	2886.625	8893.4297	10937.625	-2166.375	8647.4297	18356.199	6352.0601	7767.895	1819.25	-1589.1699	-2297.1152	8916.25	729.83008	3727.8848	6951.0898	16857.84	6857.2305	8910.0898	19346.84	5388.2305	18725.09	5897.8398	4662.2305	17165.09	3962.8398	6168.2305	14567.09	5000.8398	8613.2305	10503.09	1419.8398	9463.2305	16264.09	3143.8398	3368.2305	7130.0898	6652.8398	1947.2305	11867.09	5433.8398	5811.2305	-581.12012	10650.564	5179.1748	-421.12012	13342.564	4805.1748	1848.8799	11481.564	2335.1748	1856.8799	8710.5645	4441.1748	2915.8799	14090.564	3614.1748	5221.8799	5125.5645	5148.1748	-1469.1201	10095.564	3328.1748	5790.3252	20110.391	4875.2803	5874.3252	13367.391	2468.2803	3138.3252	11364.391	6724.2803	10449.325	4369.3901	5286.2803	3592.3252	12727.391	3477.2803	14629.325	3657.3901	676.28027	1349.7246	30739.016	5849.3252	3926.7246	21959.016	18071.324	454.72461	17225.016	5425.3252	-4106.0996	-42.040039	4158.415	1193.9004	15960.96	3889.415	7405.9004	4281.96	481.41504	-1789.0996	5549.96	3995.415	2425.9004	6425.96	-69.584961	-1669.0996	8520.96	-5286.585	21489.9	12362.96	4072.415	-912.09961	11828.96	3696.415	-2936.0996	-1187.04	5495.415	14588.9	4716.96	6389.415	-2557.0996	1917.96	-711.58496	6202.9004	4942.96	5684.415	3334.9004	-272.04004	-1772.585	5748.8101	3468.895	10370.74	3438.2002	25776.92	13661.095	695.2002	18129.92	12263.095	6774.2002	3520.9199	10747.095	31155.199	9599.9199	11653.095	4412.2002	10921.92	10090.095	15191.2	12897.92	25059.094	9303.2002	7925.9199	11976.095	2652.2002	15989.92	11560.095	305.2002	1019.9199	11892.095	6258.2002	10438.92	9472.0947	-996.7998	15350.92	11985.095	11223.2	5521.9199	9038.0947	5598.2002	17063.92	14077.095	4952.2002	17628.92	10080.095	-3410.7998	11164.92	6221.0947	12061.2	6164.9199	9514.0947	5101.2002	5181.9199	7329.0947	10512.2	5484.9199	7355.0947	12998.77	4056.1748	8501.6602	15807.77	771.1748	8566.6602	12942.77	2513.1748	9924.6602	10716.77	3454.1748	9615.6602	13617.77	506.1748	11711.66	14472.77	147.1748	11999.66	10901.455	3264.7549	11017.721	2035.4551	11218.755	6685.7202	2710.4551	11305.755	7302.7202	11008.455	4458.7549	14525.721	-502.54492	5941.7549	6094.7202	-1096.5449	7716.7549	9056.7207	8996.4551	3414.7549	12810.721	3501.5698	14337.314	3897.8701	17149.57	3955.3149	5992.8701	10719.57	3586.3149	-2370.1299	14605.57	10914.314	11011.87	4229.5698	10750.314	3097.8701	9742.5703	6271.3149	5097.8701	8654.5703	5075.3149	3383.8701	2825.5698	9126.3145	6545.8701	-909.43018	8100.3149	756.87012	23013.254	6010.4199	10259.205	930.25488	17687.42	10291.205	-1834.7451	22728.42	12961.205	-1655.7451	22023.42	10942.205	1804.2549	6071.4199	10388.205	4493.2549	2057.4199	2481.2051	8	8	8.25	13425.255	10687.42	14515.205	2645.2549	-488.58008	1979.2051	9810.2549	5421.4199	8912.2051	-2087.7451	7135.4199	8650.2051	5418.2549	493.41992	7534.2051	12003.255	11037.42	16532.205	-4519.7451	6847.4199	12214.205	-3349.7451	3755.4199	6822.2051	-1056.7451	35.419922	3904.2051	5221.2549	1305.4199	8720.2051	-825.74512	6449.4199	2877.2051	8380.0605	4208.9902	6996.2148	2319.0601	19838.99	8455.2148	2976.0601	19014.99	6850.2148	12651.061	2419.9902	6380.2148	9792.0605	4206.9902	7377.2148	1604.51	7620.8398	6166.04	3802.51	3671.8398	10341.04	11947.51	1987.8398	9770.04	14092.51	-222.16016	7865.04	4431.5098	-1482.1602	13651.04	2905.7749	8347.5498	6934.415	-2178.2251	19260.551	9849.415	3467.7749	-3313.4502	1520.415	-2381.2251	5677.5498	9060.415	-1209.2251	6731.5498	8436.415	410.7749	4786.5498	7208.415	3616.7749	-1554.4502	6140.415	6021.7749	442.5498	8903.415	7614.7749	196.5498	6262.415	5591.7749	992.5498	9573.415	4961.395	24468.555	14526.279	1913.395	14305.555	11123.279	23140.395	5176.5547	8708.2793	11049.395	13996.555	8208.2793	7275.395	108.55469	9020.2793	6297.395	-1366.4453	10429.279	-992.60498	-3387.4453	4374.2798	3377.3901	16275.77	8370.7549	14719.391	4066.77	5492.7549	3461.3901	10252.77	7590.7549	3699.3901	4952.77	3303.7549	-937.60986	10781.77	9186.7549	4102.3901	1689.77	4605.7549	5984.3901	5223.77	7301.7549	6098.3901	3159.77	6508.7549	11524.391	4041.77	7412.7549	11708.391	4593.77	6931.7549	2120.3901	252.77002	3278.7549	4675.125	16413.879	3551.4199	6583.125	15797.88	7019.4199	6517.125	20235.879	3801.4199	14337.125	5335.8799	14029.42	21022.125	1505.8799	-7012.5801	7152.125	1264.8799	1675.4199	3417.125	-2144.1201	-4179.5801	14516.189	5589.0649	1893.8896	4448.1899	15296.064	2931.8896	10155.189	5119.0649	2224.8896	4759.1899	16467.064	3388.8896	7957.1899	5311.0649	8055.8896	11590.189	8813.0645	4116.8896	1113.1899	6225.0649	-3499.1104	-461.81006	611.06494	3767.8896	86.189941	8489.0645	-2556.1104	8992.7246	4951.8052	6673.2051	1076.7251	2862.8052	3326.2051	8612.7246	4217.8052	7969.2051	692.06006	1299.835	13567.45	6339.0601	13105.835	11935.45	10870.061	5576.835	11796.45	6497.0601	1121.835	5798.4502	74	17192.914	12840.255	10673	5321.915	12099.255	12342	8999.915	11839.255	-392	9413.915	6891.2549	6178	2888.915	12213.255	16075	7691.915	13141.255	2089	2626.915	7055.2549	1262.02	14102.295	11252.971	2236.02	9631.2949	9207.9707	9619.0195	2896.2949	6873.9702	833.02002	4840.2949	9914.9707	4959.02	5423.2949	8689.9707	354.88477	15463.1	8559.2793	8371.8848	1493.1001	-316.72021	7667.8848	1511.1001	8399.2793	6437.8848	2376.1001	3805.2798	12856.885	4803.1001	6664.2798	16260.505	2905.4902	9078.0449	8976.1152	4754.6846	424.58984	4470.1152	3653.6846	-3841.4102	2368.1152	2062.6846	-2894.4102	3672.1348	1276.2402	6364.9951	483.13477	-775.75977	8923.9951	15334.135	-1346.7598	11216.995	9582.1348	-2734.7598	8003.9951	10350.135	-3099.7598	8831.9951	9861.1348	-3957.7598	8070.9951	942.27979	10678.965	3962.3447	3120.2798	12611.965	3084.3447	1369.2798	6995.9648	4663.3447	16237.855	-1785.25	-1217.8896	2544.855	13081.75	11428.11	422.85498	4275.75	6732.1104	2388.7549	19217.4	5009.5952	10643.755	5640.3999	12096.596	1878.4099	5231.8398	7230.9351	12933.415	-782.97461	-2201.8496	3250.415	7508.0254	7089.1504	8845.415	4047.0254	7791.1504	2218.3701	4639.2002	9545.5898	8373.3701	3459.2002	11332.59	52.14502	7693.0703	2630.6699	8965.415	6177.6401	11168.73	-6784.585	25427.641	17085.73	12941.63	5365.1401	4142.7695	99.629883	7970.1401	6760.7695	4822.1748	16575.734	9229.5254	12414.175	719.73486	-1459.4751	2584.175	11881.734	5419.5249	5555.1748	10938.734	6756.5249	13351.175	4908.7349	7034.5249	2274.175	5289.7349	3905.5249	12780.175	6707.7349	9610.5254	18217.609	2437.9648	7341.0352	10070.61	947.96484	6301.0352	9228.6104	-158.03516	10478.035	12721.665	4436.2002	6851.0898	10050.665	2886.2002	3296.0898	1865.2451	8659.2998	8289.5605	5254.2451	1034.2998	-1170.4399	13032.245	4878.2998	12714.561	771.24512	10045.3	5188.5601	936.24512	14589.3	9099.5605	16023.245	4835.2998	6252.5601	1105.2451	10976.3	1884.5601	5299.2451	6864.2998	5197.5601	10015.245	3668.2998	5685.5601	2182.6802	16293.814	7300.54	11779.68	3390.8149	626.54004	3844.6802	13900.814	9463.54	12626.68	4527.8149	7932.54	3460.6802	-162.18506	1227.54	-2165.3198	2718.8149	8937.54	5398.6802	3390.8149	8947.54	4130.2549	14533.49	8677.1895	12316.255	1843.4902	7298.1899	14656.255	4349.4902	8780.1895	14656.255	4981.4902	13527.189	-1349.7451	-345.50977	9610.1895	6225.2998	7746.4199	9951.5254	1238.3	7896.4199	6783.5249	5081.2998	13167.42	10202.525	3332.3	12827.42	10299.525	9060.2998	3661.4199	12083.525	16729.301	1330.4199	11228.525	340.91504	10201.4	9601.6953	4383.8701	10873.17	7510.3052	13129.87	8291.1699	10432.305	16685.871	2449.1699	7378.3052	1061.8701	755.16992	7973.3052	4732.5898	31398.391	10798.314	42.589844	14917.391	10906.314	3995.5898	15769.391	12648.314	3797.5898	15931.391	7972.3149	6136.5898	14156.391	8798.3145	8125.5898	16425.391	11728.314	438.58984	7190.3901	7167.3149	17014.59	4659.3901	9856.3145	12578.985	3348.4351	-183.94482	12071.985	4683.4351	-50.944824	-2307.0146	9675.4355	8818.0547	4422.9854	16034.436	6007.0552	9741.9854	6772.4351	7320.0552	10229.985	4322.4351	6104.0552	11433.985	5104.4351	7295.0552	-2349.8799	-784.63965	786.5	6316.8701	11875.305	10216.425	4019.8701	6816.3052	8161.4248	16551.08	3454.5352	-1231.8799	10586.08	2258.5352	-1287.8799	2055.0801	11570.535	6834.1201	8669.0801	1656.5352	291.12012	7208.0801	1807.5352	5369.1201	-267.91992	3497.5352	3939.1201	2039.1802	14831.65	10799.82	2964.1802	15454.65	9799.8203	7117.1802	4050.6499	9092.8203	-464.41016	8350.5957	9570.8047	1859.5898	14590.596	5891.8052	-1573.4102	6970.5952	16390.805	13017.59	4302.5952	7541.8052	-327.41016	9371.5957	6586.8052	10653.59	4786.5952	5463.8052	-63.410156	4558.5952	11121.805	-1809.4102	5352.5952	6623.8052	7593.8198	2292.5298	7552.6748	10750.82	8429.5293	11098.675	3874.8198	3115.5298	8566.6748	-961.18018	7494.5298	9430.6748	10837.82	1446.5298	3651.6748	-1316.1802	965.52979	7595.6748	-2176.1802	1599.5298	7683.6748	605.72021	6872.1602	2981.73	1306.7202	4900.1602	4275.73
18559.074	2222.9302	6393.27	7732.5898	44960.93	6655.0049	2605.5898	8929.9297	2578.0049	9969.5898	20842.93	3852.0049	5720.5898	14051.93	4709.0049	5668.5898	22447.93	4410.0049	5619.5898	11965.93	1054.0049	1363.5898	12476.93	-129.99512	18010.59	7946.9297	3338.0049	3174.5898	13139.93	-2918.9951	3591.5898	14173.93	9562.0049	4972.5898	15816.93	1955.0049	705.40039	24337.4	5519.6748	5019.4004	13076.4	4573.6748	12493.74	10594.83	13384.99	15203.74	8922.8301	6752.9902	13428.74	2790.8301	3141.9902	7614.7402	5582.8301	8343.9902	13343.74	8092.8301	10674.99	9735.7402	4431.8301	8076.9902	13244.195	844.09961	5939.4346	16090.195	-310.90039	-1874.5654	18394.195	6925.0996	6356.4346	2025.1948	6523.0996	7663.4346	13982.195	18081.1	10257.435	1169.1948	11554.1	9620.4346	7798.1948	266.09961	339.43457	8242.1953	2133.0996	6627.4346	13507.195	7055.0996	9345.4346	4980.1948	170.09961	2567.4346	199.8999	16397.266	3114.0947	2064.8999	19869.266	6086.0947	1740.8999	20363.266	4687.0947	894.8999	13073.266	4442.0947	3632.7451	10286.4	-855.16504	-148.25488	12125.4	-2197.165	5398.7451	8307.4004	2700.835	11899.71	4668.2949	1433.02	2208.71	20455.295	7357.02	6910.71	15393.295	5532.02	2247.71	15844.295	7395.02	6231.71	7460.2949	7497.02	3835.71	3778.2949	7066.02	6758.71	6085.2949	9005.0195	-2676.29	6491.2949	4423.02	11789.859	1250.9248	-3561.6055	2831.8599	14147.925	2820.3945	432.85986	11886.925	4964.3945	1838.8599	12541.925	1979.3945	2730.6001	19260.096	7868.7651	-197.3999	11234.096	10822.766	1140.6001	10979.096	7845.7651	4480.75	14007.885	4146.2451	4112.75	18132.885	22545.246	2395.75	12499.885	4009.2451	8526.75	4725.8848	7567.2451	629.75	6215.8848	3488.2451	4150.75	10374.885	6874.2451	7212.75	2254.8848	-1625.7549	7913.75	3161.8848	4232.2451	1362.75	11239.885	3446.2451	15826.314	8790.2207	7246.25	6760.3149	17348.221	5534.25	2302.3149	16050.221	6442.25	8678.3145	5097.2202	8095.25	5939.3149	21309.221	5258.25	2572.3149	16083.221	7056.25	4966.3149	11574.221	4947.25	7880.3149	5232.2202	5849.25	3073.0752	9509.5146	7005.75	6116.0752	10860.515	3922.75	15109.075	-2603.4854	3310.75	7707.0752	15175.515	8795.75	945.0752	3378.5146	-1471.25	5310.0752	8751.5146	5833.75	8090.0752	2812.5146	6873.75	17178.074	1385.5146	7167.75	2975.0752	8935.5146	4117.75	8208.0752	5066.5146	13413.75	-424.83008	16830.555	7080.1348	12883.186	1040.5195	2214.585	1972.1851	17460.52	9664.585	1791.1851	18661.52	9503.585	560.18506	26128.52	8640.585	11874.855	8351.9248	10242.46	14061.855	4467.9248	2495.46	1030.855	4345.9248	9620.46	5779.855	15205.925	7575.46	2723.855	18604.926	5658.46	14328.855	3519.9248	12081.46	17554.855	3392.9248	2614.46	1424.855	4025.9248	10135.46	564.85498	1790.9248	9842.46	21887.855	7844.9248	6168.46	13526.855	4895.9248	7979.46	19359.379	5265.4751	9633.75	1106.665	-3848.2598	-2145.0254	5921.665	784.74023	3850.9746	4971.3701	20639.141	11608.855	3838.3701	16806.141	6875.8555	14490.37	4347.1401	8076.8555	9074.3701	6975.1401	5874.8555	12213.37	5194.1401	6245.8555	10008.37	2203.1401	6308.8555	11732.37	5019.1401	6480.8555	12221.37	4547.1401	6204.8555	8375.3701	3481.1401	5387.8555	4769.7202	12516.88	-457.4502	2534.7202	15176.88	4454.5498	2398.7202	9865.8799	3991.5498	6098.7202	8990.8799	4249.5498	4043.7202	11249.88	3796.5498	7736.7202	5749.8799	4856.5498	2006.7202	10967.88	2448.5498	3159.375	20617	7271.585	1345.375	12964	2420.585	-82.625	9132	7386.585	7667.375	2613	3604.585	1622.375	11546	2421.585	13580.375	3515	610.58496	2058.2549	24871	7924.4302	4389.2549	15615	16135.43	125.25488	17407	7822.4302	-114.36523	1822.3154	11118.975	1303.6348	25166.316	9984.9746	8918.6348	4167.3154	8592.9746	2037.6348	6481.3154	7188.9746	4729.6348	5174.3154	5567.9746	1598.6348	10105.315	4986.9746	18156.635	13560.315	10895.975	1470.6348	17550.316	9472.9746	1027.6348	265.31543	9312.9746	15521.635	5927.3154	10783.975	1674.6348	661.31543	4850.9746	13660.635	4844.3154	8228.9746	5609.6348	350.31543	5288.9746	4528.665	1765.2349	7776.625	4022.7402	25873.186	16337.72	1346.7402	15330.186	9210.7197	6886.7402	1578.1851	6238.7197	17977.74	7436.1851	3703.7197	5100.7402	11050.186	10966.72	-825.25977	23069.186	11059.72	13069.74	6462.1851	11968.72	3306.7402	12471.186	6166.7197	51.740234	1569.1851	2751.7197	6040.7402	5112.1851	3086.7197	737.74023	14693.186	5349.7197	11459.74	6556.1851	5474.7197	4627.7402	15613.186	11089.72	3968.7402	19163.186	5262.7197	-183.25977	8768.1855	3561.7197	7687.7402	4632.1851	7018.7197	3426.7402	10483.186	8108.7197	9407.7402	4336.1851	5357.7197	10887.484	5501.7852	12902.529	15869.484	1829.7852	9925.5293	12264.484	3765.7852	11190.529	12847.484	5102.7852	11020.529	12798.484	3156.7852	11438.529	14306.484	3665.7852	8310.5293	12870.825	4167.8096	6293.7002	2480.8252	6616.8096	7398.7002	2201.8252	9641.8096	6620.7002	8802.8252	750.80957	8105.7002	-912.1748	4097.8096	6965.7002	521.8252	4250.8096	4718.7002	14174.825	113.80957	6263.7002	1739.8398	18639.926	14029.165	11724.84	4423.9248	9485.165	10814.84	4631.9248	4243.165	13242.84	6953.9248	21500.164	12073.84	7535.9248	11179.165	7510.8398	4573.9248	9461.165	7294.8398	3735.9248	9750.165	5763.8398	8596.9248	10508.165	-3158.1602	2599.9248	8823.165	25919.414	9271.0254	8160.4854	4399.415	20693.025	9553.4854	-408.58496	23433.025	11342.485	2352.415	19377.025	5841.4854	4181.415	9259.0254	7945.4854	6651.415	1195.0249	1168.4854	8.5	8.5	8.75	13928.415	6360.0249	9113.4854	1509.415	3215.0249	1520.4854	13291.415	6998.0249	8040.4854	1440.415	10566.025	9006.4854	7555.415	3484.0249	8711.4854	16480.414	6029.0249	11365.485	-1033.585	6537.0249	11685.485	-1886.585	6028.0249	3251.4854	780.41504	39.024902	1228.4854	7782.415	3617.0249	9882.4854	643.41504	6723.0249	2731.4854	12459.245	3656.0049	6623.0098	7981.2451	19630.004	6765.0098	6088.2451	26965.004	8607.0098	13856.245	3644.0049	6689.0098	14380.245	3316.0049	10003.01	287.60498	8641.9551	2522.2246	1238.605	5027.9551	2850.2246	10475.605	2997.9551	2485.2246	10360.605	805.95508	3532.2246	1996.605	489.95508	6158.2246	2481.325	13403.189	9840.3945	1151.325	21486.189	6904.395	5864.3252	2146.1899	151.39502	1824.325	9580.1895	7527.395	1071.325	8095.1899	4937.395	1357.325	6336.1899	10219.395	6148.3252	1329.1899	6136.395	7253.3252	2554.1899	4603.395	10056.325	3412.1899	6462.395	7615.3252	817.18994	7947.395	3496.4502	21941.9	9963.2949	1950.4502	11030.9	5056.2949	10960.45	4957.8999	8271.2949	15647.45	8919.9004	7505.2949	3596.4502	2448.8999	5759.2949	1346.4502	4509.8999	5348.2949	-2068.5498	-828.1001	4459.2949	2808.8052	17420.641	13325.41	10223.805	4830.6401	7536.4102	1655.8052	10352.641	14564.41	2072.8052	6526.6401	10888.41	312.80518	10259.641	12462.41	3077.8052	2568.6401	8279.4102	7087.8052	6813.6401	11998.41	5398.8052	6455.6401	8978.4102	10245.805	5023.6401	9013.4102	10532.805	4934.6401	9851.4102	1714.8052	512.64014	8538.4102	3943.7402	20391.061	8198.3906	5602.7402	14649.061	11502.391	5363.7402	21345.061	9887.3906	14309.74	5993.0601	15735.391	19450.74	1234.0601	-373.60986	6898.7402	3544.0601	8006.3901	2826.7402	-299.93994	1661.3901	3899.96	21362.58	3670.3252	6095.96	18712.58	3271.3252	10738.96	7903.5801	406.3252	3723.96	21554.58	2529.3252	23282.961	5481.5801	6418.3252	8600.96	7676.5801	4626.3252	2423.96	9477.5801	-1748.6748	432.95996	2167.5801	1217.3252	2732.96	6207.5801	2103.3252	15290.12	-794.13477	8130.6602	735.12012	-2371.1348	3190.6602	8898.1201	33.865234	11756.66	573.40991	4618.5249	10604.195	5987.4102	17330.525	7266.1948	11232.41	9091.5254	10119.195	3475.4099	4306.5249	4057.1948	-1867.6348	22098.91	8493.7148	7387.3652	5156.9102	9719.7148	10178.365	7378.9102	9730.7148	-2952.6348	10296.91	7632.7148	5346.3652	5675.9102	14929.715	13724.365	3593.9102	12202.715	-558.63477	3951.9102	8473.7148	-2798.5898	15705.891	9690.5898	-1662.5898	10213.891	7644.5898	5266.4102	5041.8901	7163.5898	-3807.5898	3109.8901	9865.5898	1142.4102	3269.8901	7089.5898	3036.2451	16534.785	7543.3848	12122.245	576.78516	-444.61523	11011.245	2300.7852	8257.3848	12686.245	4528.7852	1368.3848	15197.245	5586.7852	10005.385	15211.215	1989.1299	7400.0498	11210.311	1005.1953	5081.9951	7240.3101	1641.1953	3308.9951	1810.3101	-530.80469	5231.9951	3008.6299	6056.855	6458.0352	-4298.3701	-563.14502	6853.0352	11363.63	5729.855	7639.0352	10702.63	2843.855	8197.0352	5668.6299	2908.855	9290.0352	4776.6299	2880.855	9857.0352	569.25	7854.1299	9384.75	4500.25	11688.13	4178.75	253.25	3217.1299	9884.75	16820.025	-2366.3252	-1409.8848	13968.025	2311.6748	13760.115	-691.9751	2720.6748	8096.1152	-1241.605	11759.355	6954.7749	3164.395	6422.355	11146.775	-237.04492	1562.585	6164.895	15088.68	2974.3652	-605.25488	5677.6797	8390.3652	7493.7451	10684.68	4668.3652	7788.7451	2530.3901	6423.0601	9505.085	7223.3901	5604.0601	9877.085	461.89502	9097.085	-3858.1699	10344.5	1172.0146	4556.4199	8.5	22492.016	10373.42	13168.24	-1530.9102	467.35547	2030.2402	8563.0898	6345.3555	6763.4849	12943.221	-535.0752	9422.4844	3347.2202	-2343.0752	-1202.5151	8860.2207	3663.9248	837.48486	11758.221	7238.9248	11135.484	5075.2202	6193.9248	-1195.5151	11185.221	4307.9248	7745.4849	5978.2202	6330.9248	16146.8	4689.3999	12643.835	13850.8	2564.3999	9548.835	6392.7998	2146.3999	6981.835	12734.645	3150.7598	5763.5952	11946.645	4855.7598	3828.5952	2226.0649	17136.891	8934.25	4799.0649	1992.8901	1924.25	12539.064	5963.8901	14621.25	3146.0649	10374.891	6371.25	2738.0649	14461.891	13392.25	17889.064	5931.8901	8553.25	407.06494	5827.8901	591.25	9662.0645	6349.8901	8569.25	9668.0645	5713.8901	8667.25	2295.7852	19093.016	8907.4707	11674.785	1785.0151	2195.4702	5591.7852	14203.016	9754.4707	13437.785	4503.0151	10923.471	3785.7852	-178.98486	2144.4702	-452.21484	361.01514	12366.471	6630.7852	254.01514	11868.471	6928.1396	16284.814	5926.4346	13052.14	2079.8149	3527.4346	16850.141	7269.8149	3225.4346	14247.14	4038.8149	10453.435	1424.1399	-996.18506	5834.4346	1953.2749	-357.09961	5727.1201	-1652.7251	6451.9004	4233.1201	198.2749	16932.9	8574.1201	-137.7251	13392.9	7514.1201	6778.2749	122.90039	10291.12	4914.2749	499.90039	7511.1201	2547.2749	17696.73	7892.02	3734.4551	9596.2354	6912.8149	14266.455	1604.2354	7696.8149	15769.455	1799.2354	6039.8149	-565.54492	-2505.7646	7297.8149	6230.77	25243.191	14793.105	2434.77	11190.19	10850.105	4563.77	15679.19	10775.105	3077.77	12915.19	6217.105	5282.77	13419.19	9366.1055	10115.77	11475.19	10473.105	2566.77	4745.1904	6009.105	16261.77	2967.1904	8582.1055	16681.414	2510.5752	-2730.9004	18431.414	4304.5752	-3671.9004	4962.415	10433.575	6342.0996	15180.415	11134.575	3913.0996	16991.414	6610.5752	7216.0996	13911.415	3378.5752	3151.0996	20352.414	4971.5752	6045.0996	-3245.1851	3113.2998	-4138.7949	2380.0752	13805.904	6900.3652	2111.0752	5960.9048	5770.3652	13207.325	627.72998	-1143.7549	7112.3252	521.72998	612.24512	1642.3252	9123.7305	7465.2451	7879.3252	806.72998	765.24512	4678.3252	2649.73	7317.2451	-2570.6748	713.72998	3741.2451	-308.8252	12536.311	9855.2051	3769.1748	13857.311	9757.2051	9495.1748	3668.3101	8697.2051	3083.5249	9811.0605	11761.154	5469.5249	16874.061	9294.1543	3631.5249	8914.0605	19764.154	15409.525	2953.0601	9413.1543	1822.5249	10288.061	6626.1548	12990.525	3710.0601	6163.1548	1749.5249	4793.0601	11043.154	1485.5249	7327.0601	8169.1548	6063.7749	4905.1201	3058.6001	2733.7749	11352.12	13573.6	5881.7749	5322.1201	7805.6001	197.7749	9666.1201	10967.6	5794.7749	3966.1201	7029.6001	-1117.2251	1977.1201	12076.6	-936.2251	1794.1201	8340.5996	3720.2849	8810.2998	6375.9399	2459.2849	8056.2998	7843.9399
15938.66	5862.5801	6926.2148	6610.9248	39162.664	10903.82	800.9248	7145.665	11025.82	9604.9248	20659.664	13709.82	4915.9248	13729.665	12519.82	2608.9248	11971.665	11625.82	7594.9248	19098.664	9459.8203	4636.9248	6428.665	9032.8203	19459.926	6466.665	11906.82	2841.9248	10501.665	6423.8198	4892.9248	13593.665	11766.82	3365.9248	19665.664	13383.82	5030.8599	19932.324	3827.3203	7638.8599	9051.3252	-473.67969	12515.189	5619.4199	11394.485	17322.189	9125.4199	7243.4854	14122.189	1588.4199	-1483.5146	8257.1895	3526.4199	6654.4854	19941.189	3571.4199	5160.4854	11790.189	846.41992	2997.4854	13180.455	7015.895	11906.045	16780.455	3744.895	3366.0449	19755.455	9663.8945	14472.045	2480.4551	13501.895	9395.0449	10267.455	21030.895	14769.045	1348.4551	15373.895	12389.045	10986.455	4931.895	3358.0449	6819.4551	5134.895	10314.045	8663.4551	5838.895	15587.045	8544.4551	5026.895	9277.0449	-1163.2852	13476.346	8414.8145	-1134.2852	24658.346	7875.8149	-852.28516	16252.346	8259.8145	-881.28516	12571.346	4796.8149	4127.5146	8070.3154	3270.3501	-416.48511	7574.3154	724.3501	9033.5146	4034.3154	6879.3501	14459.26	-789.98535	2073.3701	14417.26	3306.0146	9784.3701	7883.2598	9942.0146	7870.3701	5276.2598	9568.0146	7300.3701	5650.2598	9486.0146	7687.3701	8545.2598	-1318.9854	6123.3701	12202.26	3212.0146	11111.37	865.25977	1696.0146	3166.3701	6772.3398	1389.1748	437.83496	539.33984	13163.175	6723.835	-360.66016	10731.175	10035.835	5715.3398	8143.1748	-668.16504	2829.5701	21127.629	6580.2148	-448.42993	11730.63	8525.2148	2867.5701	17380.629	8585.2148	13753.39	8547.2246	3076.8096	6522.3896	24075.225	21752.809	5004.3896	14387.225	3430.8096	11059.39	7311.2251	4338.8096	3599.3899	8137.2251	2299.8096	7745.3896	13845.225	7296.8096	8035.3896	2733.2251	-781.19043	10491.39	4904.2251	3630.8096	4859.3896	12332.225	6374.8096	11932.195	5267.3496	7652.6201	2073.1953	12945.35	8044.6201	30.195312	13622.35	8784.6201	9176.1953	1034.3496	7574.6201	1789.1953	14994.35	5698.6201	-612.80469	11302.35	6383.6201	-120.80469	7844.3496	6178.6201	4800.1953	2754.3496	5364.6201	3086.21	15985.055	5038.8496	5638.21	11930.055	3967.8496	14546.21	4832.0552	668.84961	5938.21	14928.055	5498.8496	2183.21	7379.0552	-1785.1504	3817.21	14317.055	1147.8496	10717.21	4728.0552	4809.8496	16273.21	4901.0552	5495.8496	2751.21	11735.055	3805.8496	10450.21	7800.0552	9373.8496	913.0498	21403.85	5890.0698	12800.895	274.95508	1084.585	1815.895	20830.955	9577.585	2417.895	18862.955	4478.585	1743.895	23153.955	10068.585	9875.6953	7929.0552	13064.74	12188.695	2831.0552	7044.7402	160.69482	1442.0552	9561.7402	8598.6953	12462.055	12187.74	1550.6948	15589.055	6572.7402	12526.695	4676.0552	12217.74	13301.695	3068.0552	4439.7402	-20.305176	3241.0552	11001.74	-2022.3052	2073.0552	9153.7402	21508.695	7772.0552	6658.7402	7955.6948	3468.0552	8570.7402	18894.375	6729.3301	8820.1602	859.72998	-1933.6201	-1600.1548	7967.73	645.37988	6003.8452	4688.7148	17485.305	11108.71	3309.7148	13944.305	10774.71	10809.715	6601.3047	6054.71	11760.715	1975.3047	4821.71	11515.715	1011.3047	7857.71	7594.7148	3138.3047	13329.71	12064.715	2889.3047	7680.71	12485.715	2657.3047	6936.71	8260.7148	868.30469	6324.71	4404.915	13639.81	2675.0654	3694.915	19529.809	4959.0654	4675.915	14342.81	1502.0654	3041.915	15949.81	6250.0654	5061.915	16247.81	4661.0654	9534.915	7581.8096	6000.0654	1674.915	10995.81	1436.0654	4260.8452	14697.45	12788.465	2664.8452	7621.4502	7905.4648	-573.15479	5517.4502	12433.465	9124.8457	-243.5498	10408.465	919.84521	9289.4502	9454.4648	12685.846	-1752.5498	5938.4648	1909.5698	24907.6	5662.5801	5409.5698	13909.6	16025.58	2250.5698	13830.6	1468.5801	-1369.0498	1732.4551	12001.645	3023.9502	25992.455	11959.645	8546.9502	6914.4551	13042.645	-649.0498	9142.4551	12550.645	7565.9502	6661.4551	11708.645	-2843.0498	9932.4551	7446.645	5345.9502	24577.455	14331.645	1403.9502	12320.455	12353.645	-2543.0498	2016.4551	10539.645	12808.95	8235.4551	16513.645	770.9502	2469.4551	6727.645	10709.95	5616.4551	12161.645	3860.9502	3691.4551	9456.6445	98.405029	2494.52	11851.45	6853.96	15647.51	18792.824	-1568.04	14357.51	12848.825	7809.96	1665.5098	9814.8252	20953.961	5915.5098	14385.825	4237.96	13545.51	13762.825	12156.96	9320.5098	18397.824	18434.961	8526.5098	21189.824	3230.96	13373.51	12766.825	-1164.04	252.50977	11714.825	10064.96	7242.5098	8656.8252	217.95996	14265.51	15522.825	12450.96	6579.5098	9223.8252	4608.96	10311.51	12918.825	2586.96	17937.51	13770.825	-550.04004	5814.5098	5178.8252	7278.96	5070.5098	10552.825	-476.04004	21376.51	1154.8252	10377.96	5618.5098	10085.825	12337.77	4440.5596	11255.075	14922.77	444.55957	9127.0752	8785.7695	3387.5596	10543.075	10001.77	2260.5596	11946.075	14665.77	2294.5596	9630.0752	8005.77	-421.44043	8254.0752	7370.0352	1999.2695	6874.1797	-1255.9648	7409.2695	3187.1797	1288.0352	8739.2695	5758.1797	10492.035	1264.2695	6298.1797	-3496.9648	6232.2695	3768.1797	-2071.9648	2778.2695	4217.1797	6376.0352	-625.73047	6716.1797	1715.3452	15687.005	9763.4951	12528.346	5000.0049	8258.4951	11371.346	2423.0049	478.49512	11554.346	10798.005	19632.496	11075.346	3296.0049	7043.4951	5892.3452	3231.0049	10416.495	8454.3457	4009.0049	7381.4951	7852.3452	4426.0049	8421.4951	-3325.6548	-431.99512	10668.495	32276.785	6692.085	10734.775	6791.7852	15845.085	13766.775	3451.7849	20655.086	11084.775	3104.7849	18077.086	5995.7749	6972.7852	9327.085	10547.775	9015.7852	787.08496	2019.7749	9	9	9.25	16357.785	3790.085	20763.775	8021.7852	1287.085	1897.7749	16458.785	5663.085	10662.775	2870.7849	5173.085	8951.7754	13113.785	930.08496	9335.7754	11569.785	12255.085	9563.7754	1898.7849	3959.085	10215.775	1127.7849	4620.085	7004.7749	2680.7849	-2166.915	3585.7749	9838.7852	880.08496	9355.7754	5027.7852	3659.085	4169.7749	10246.465	1420.8301	9321.2656	6810.4648	17704.83	9266.2656	4636.4648	28441.83	10112.266	14031.465	1205.8301	8796.2656	11038.465	1833.8301	7263.2651	-2483.1401	6876.6299	2459.1104	-438.14014	6319.6299	3780.1104	6803.8599	2732.6299	2436.1104	7941.8599	842.62988	5547.1104	619.85986	885.62988	5062.1104	2891.3901	10204.391	9618.6855	-1085.6099	17775.391	7181.6851	4252.3901	117.39014	-526.31494	-1690.6099	8183.3901	8135.6851	-619.60986	6787.3901	6502.6851	-661.60986	6858.3901	6892.6851	2646.3901	1492.3901	4913.6851	6320.3901	2455.3901	4344.6851	6845.3901	2910.3901	11355.686	3530.3901	905.39014	10043.686	3884.3901	20924.5	15995.26	2644.3901	8105.5	10383.26	12483.391	-658.5	10870.26	14547.391	9882.5	14782.26	-157.60986	5517.5	4866.2598	1850.3901	549.5	8444.2598	-2101.6099	-3865.5	6047.2598	6612.7002	18565.83	11884.805	12897.7	6331.8301	7242.8052	3527.7	14851.83	10638.805	2442.7	7260.8301	5395.8052	3846.7	11280.83	15333.805	6066.7002	3367.8301	5569.8052	10020.7	7783.8301	10723.805	6581.7002	9035.8301	8256.8047	14465.7	5684.8301	8465.8047	14234.7	9054.8301	12046.805	4528.7002	2325.8301	4062.8052	3495.1899	22007.295	9344.2002	7557.1899	17975.295	12909.2	12206.189	9349.2949	7738.2002	14565.189	5739.2949	16787.199	21634.189	5483.2949	-50.799805	6322.1899	2727.2949	6412.2002	4290.1899	870.29492	413.2002	9098.0752	3747.6055	6758.52	1961.0752	13532.605	7693.52	3719.0752	7388.6055	8304.5195	908.0752	11592.605	10467.52	18243.074	2433.6055	15226.52	-2766.9248	-29.394531	13364.52	-1400.9248	2512.6055	4364.52	-3581.9248	-4251.3945	7358.52	-1204.9248	-2042.3945	5887.52	9594.9902	2204.4199	9307.9102	1413.99	1789.4199	5422.9102	9016.9902	2223.4199	9536.9102	1195.23	3739.3799	10902.37	7035.23	18460.379	9943.3701	12038.23	9819.3799	6604.3701	3497.23	4626.3799	3130.3701	4679.0146	17089.615	12199.439	12358.015	4525.6152	10218.439	18163.016	7074.6152	9879.4395	2393.0149	10013.615	6543.4399	9985.0146	5401.6152	11666.439	20451.016	4678.6152	9485.4395	7434.0146	1855.6152	7006.4399	-278.83008	11344.436	10402.516	1107.1699	8366.4355	7837.5151	7289.1699	1279.4351	5848.5151	-181.83008	4030.4351	9188.5156	3874.1699	1066.4351	7700.5151	2107.79	16435.074	4130.7002	11234.79	1806.0752	-4703.2998	11774.79	2316.0752	3420.7002	7535.79	4624.0752	-414.2998	14670.79	7141.0752	4903.7002	13692.97	3500.3452	8586.4453	12032.525	6149.8701	7955.9951	5619.5249	5287.8701	4166.9951	2404.5249	6182.8701	6294.9951	5985.1001	10314.904	7951.9902	1253.1001	6677.9048	8273.9902	12798.1	4557.9048	12604.99	11372.1	2696.9048	11580.99	11662.1	2953.9048	8660.9902	8802.0996	3874.9048	8777.9902	459.43994	9249.6748	8956.0449	4331.4399	13890.675	8255.0449	941.43994	12333.675	8381.0449	15727.035	2093.2354	-3290.2148	11300.035	7009.2354	7246.7852	-425.96484	3619.2354	5179.7852	528.375	15327.255	3328.1899	9035.375	5602.2549	11743.189	-112.10498	5729.3652	4879.54	17872.689	-1418.085	-1988.0146	4850.6899	552.91504	6274.9854	6058.6899	3354.915	8144.9854	606.29492	1654.915	7987.7148	10822.295	2729.915	9192.7148	708.34521	3946.3047	-4168.3145	10635.515	3391.8999	10788.385	-3468.4854	17845.9	13180.385	14353.65	813.91016	6501.79	1584.6499	3487.9102	9176.79	14327.311	1422.8101	-775.31494	13344.311	-272.18994	-1432.3149	3256.3101	7106.8101	-616.31494	6449.3101	7570.8101	9305.6855	13068.311	1641.8101	7528.6851	4345.3101	4431.8101	3108.6851	12335.311	1971.8101	8853.6855	12272.775	5281.5098	10490.55	7834.7749	4835.5098	5799.5498	6740.7749	1857.5098	8242.5498	15625.12	5677.4502	5657.7598	15218.12	5611.4502	2929.7598	5521.7998	16347.346	7693.5601	7372.7998	3385.3452	45.560059	13646.8	7294.3452	9149.5605	3396.8	8237.3457	3609.5601	3906.8	16899.346	8835.5605	20417.801	8735.3457	5893.5601	2687.8	6909.3452	1309.5601	9066.7998	9425.3457	7150.5601	12728.8	5534.3452	8686.5605	3178.895	15002.55	7566.8149	14274.895	3169.5498	1248.8149	3766.895	15194.55	7639.8149	15139.895	4817.5498	10134.814	6620.895	897.5498	1044.8149	42.89502	556.5498	11106.814	7499.895	3323.5498	10567.814	-2090.9448	12575.95	8556.0449	12063.055	3287.9502	4780.0449	11194.055	4698.9502	8138.0449	13649.055	6249.9502	10971.045	-2932.9448	123.9502	9152.0449	3006.8052	-2029.5449	6838.3652	220.80518	6338.4551	5267.3652	2159.8052	9135.4551	5684.3652	9529.8047	-359.54492	6324.3652	8453.8047	329.45508	10415.365	1248.8052	-2633.5449	8082.3652	845.25977	14351.92	4970.8101	2937.74	8734.0801	7625.9502	12504.74	4719.0801	9688.9502	16620.74	1669.0801	9255.9502	-327.26001	-730.91992	8764.9502	3396.2598	28101.59	8527.3652	-44.740234	16538.59	10298.365	1433.2598	18476.59	8118.3652	3366.2598	12592.59	5411.3652	5276.2598	18536.59	7372.3652	5054.2598	23303.59	11104.365	-55.740234	8036.5898	6826.3652	14745.26	4195.5898	8684.3652	14619.135	889.06982	-1374.355	12361.135	6367.0698	-1524.355	1922.1348	12752.07	7294.645	16201.135	7027.0698	5902.645	16065.135	5497.0698	8261.6445	11343.135	6044.0698	6628.645	19587.135	7330.0698	7866.645	-2328.1851	5787.5352	3729.8652	2308.4551	11919.55	5170.6396	-56.544922	10522.55	3621.6396	13059.279	1048.4048	1822.73	7595.2798	569.40479	1950.73	3323.2798	6758.4048	11462.73	10093.279	2225.4048	1271.73	9223.2793	1030.4048	7677.73	832.27979	2586.4048	5859.73	4722.5552	3892.2197	-1853.9351	3153.5552	14597.22	7414.0649	13676.555	930.21973	8845.0645	2414.4351	10494.575	13797.225	4632.4351	18706.574	11872.225	626.43506	12357.575	21029.225	15341.436	5531.5752	9635.2246	1074.4351	11989.575	8263.2246	11884.436	9264.5752	7275.2251	-273.56494	12429.575	7824.2251	4110.4351	4352.5752	9133.2246	6773.835	4321.9751	3266.0352	5335.835	11183.975	13638.035	5155.835	4927.9751	9334.0352	-541.16504	6561.9751	8456.0352	6736.835	3719.9751	7234.0352	-1692.165	1865.9751	12533.035	-1204.165	1053.9751	6902.0352	2148.7549	6581.3901	4791.8052	1915.7549	6622.3901	6917.8052
15942.73	4220.8198	4820.2549	8724.8555	24720.74	10604.01	2966.855	5445.7402	6325.0098	8805.8555	1702.7402	9340.0098	6528.855	12418.74	9480.0098	3897.855	16874.74	9063.0098	6217.855	14441.74	8298.0098	3970.855	7596.7402	5833.0098	18680.855	5311.7402	11814.01	4395.855	11899.74	3876.0098	3892.855	11503.74	9462.0098	3119.855	19009.74	6727.0098	4131.5952	14994.414	10003.165	4911.5952	2095.4141	7549.165	12191.385	4948.29	10080.705	16297.385	1708.29	3316.7051	16868.385	-2637.71	-431.29492	10705.385	-2573.71	6979.7051	18455.385	-1016.71	7765.7051	12025.385	-112.70996	5059.7051	8827.165	708.75977	10036.61	13925.165	-6314.2402	1359.6104	11676.165	-591.24023	10582.61	-474.83496	3967.7598	9124.6104	6831.165	11152.76	11436.61	-1583.835	4803.7598	8272.6104	8803.165	-7348.2402	1119.6104	7204.165	-4876.2402	9769.6104	-1524.835	-5894.2402	12006.61	2659.165	-7423.2402	8948.6104	1878.7351	17239.064	6836.3652	627.73511	27436.064	5309.3652	645.73511	20464.064	4046.3652	1092.7351	11386.064	2174.3652	10892.55	8168.5	6134.8599	274.55005	13824.5	4422.8599	11543.55	9174.5	7494.8599	15115.859	2124.9849	3015.605	13085.859	4181.9849	8487.6055	5041.8599	14475.984	8148.605	3684.8599	11976.984	11013.605	10159.859	5018.9849	10915.605	6443.8599	1042.9849	7521.605	8958.8594	5956.9849	9050.6055	401.85986	5337.9849	4076.605	7814.4102	3583.8149	3442.375	73.410156	15353.814	6745.375	3759.4102	12066.814	10646.375	7396.4102	1079.8149	2267.375	3242.595	16656.77	8668.5156	1415.595	9707.7695	13040.516	1346.595	11338.77	8373.5156	12749.45	4295.7949	3395.6201	2070.4502	22131.795	21470.621	3104.4502	11397.795	8322.6201	7620.4502	1537.7949	5264.6201	352.4502	7444.7949	5430.6201	3081.4502	6922.7949	15211.62	4665.4502	1435.7949	918.62012	9933.4502	3192.7949	6030.6201	1521.4502	8764.7949	6734.6201	12414.779	8629.8398	5250.0654	2368.7798	14514.84	7914.0654	126.77979	17775.84	7072.0654	9477.7793	5636.8398	4338.0654	5014.7798	15357.84	3137.0654	561.77979	21340.84	5205.0654	1923.7798	10230.84	2347.0654	3545.7798	3680.8398	6384.0654	4713.2349	17043.689	10307.07	5162.2349	11904.689	4867.0698	16030.234	4829.6899	3712.0698	8658.2344	15339.689	11141.07	1985.2349	6036.6899	1183.0698	3713.2349	17100.689	4362.0698	11998.234	8490.6895	8923.0703	15004.234	10170.689	8985.0703	4310.2349	16963.689	6081.0698	12558.234	6357.6899	12308.07	2680.55	22471.596	4620.875	12445.314	871.91504	-176.68457	-251.68506	18678.914	9910.3154	1591.3149	21394.914	2203.3154	764.31494	23961.914	8144.3154	13015.971	4900.1299	9556.1055	15772.971	2621.1299	4239.1055	1335.9702	1423.1299	7117.1055	5989.9702	13046.13	7277.1055	4690.9702	14564.13	2453.1055	17712.971	2616.1299	8513.1055	17923.971	2548.1299	616.10547	1682.9702	2579.1299	6285.1055	662.97021	1013.1299	9788.1055	21707.971	4558.1299	7033.1055	13526.971	2437.1299	5265.1055	18535.43	7155.52	6832.7051	-2044.29	-2679.0596	-1161.6504	2200.71	2379.9404	5418.3496	1994.7695	20064.324	12247.33	4938.7695	22227.324	10464.33	16110.77	8202.3252	8256.3301	13259.77	4118.3252	3702.3301	14755.77	6511.3252	7372.3301	12771.77	3752.3252	14991.33	12060.77	4451.3252	7067.3301	7832.7695	4961.3252	7784.3301	5210.7695	2154.3252	9846.3301	716.33496	12423.3	3947.5752	-193.66504	13025.3	8542.5752	1717.335	13908.3	5437.5752	997.33496	13311.3	8395.5752	3727.335	14552.3	6553.5752	5910.335	5960.2998	9824.5752	-1372.665	10718.3	6146.5752	119.25488	18653.064	5720.6904	-2436.7451	15111.064	4644.6904	-4668.7451	10700.064	7256.6904	5513.2549	3481.0649	6929.6904	-3589.7451	12248.064	4437.6904	6846.2549	3497.0649	-21.30957	4805.6899	21500.641	5215.125	6524.6899	15779.64	18332.125	3820.6899	11685.64	2211.125	-1975.4648	-1037.2148	7153.625	-1245.4648	18684.785	6119.625	7718.5352	3937.7852	8261.625	-1027.4648	6273.7852	5994.625	3942.5352	1121.7852	4523.625	-932.46484	1405.7852	4038.625	11263.535	12855.785	10080.625	6652.5352	3255.7852	4070.625	-1655.4648	-2101.2148	7547.625	13666.535	6308.7852	8742.625	-4088.4648	3468.7852	1262.625	15622.535	1690.7852	9535.625	3168.5352	1136.7852	1257.625	1250.7	-1360.02	7109.9102	19391.436	8747.8896	13023.365	-1537.5649	16777.891	8579.3652	6872.4351	31.889648	8408.3652	13886.436	4264.8896	5792.3652	6411.4351	9706.8896	14982.365	15239.436	8911.8896	20506.365	18734.436	7772.8896	12732.365	4394.4351	11679.89	8651.3652	160.43506	-3087.1104	8237.3652	4992.4351	7112.8896	10461.365	270.43506	10652.89	12909.365	14586.436	3679.8896	8443.3652	4903.4351	11686.89	11801.365	7195.4351	5667.8896	6031.3652	-2274.5649	4797.8896	5221.3652	8272.4355	2914.8896	8478.3652	-2034.5649	-1232.1104	1330.3652	10676.436	592.88965	11159.365	11403.77	4689.2949	11732.266	14622.77	3937.2949	9115.2656	8927.7695	2812.2949	10827.266	22623.77	3419.2949	7907.2651	15161.77	5268.2949	9400.2656	13216.77	2160.2949	8131.2651	14119.07	6547.27	8089.7852	3626.0701	11087.27	6591.7852	4825.0703	14634.27	8395.7852	14567.07	5441.27	9718.7852	3137.0701	10470.27	2138.7852	3743.0701	10307.27	8238.7852	13517.07	6262.27	9579.7852	1099.3799	17466.715	10932.165	13698.38	7422.7148	13072.165	5523.3799	3579.7148	5910.165	14210.38	12651.715	18554.164	10118.38	4082.7148	11826.165	6601.3799	5753.7148	9068.165	6306.3799	5256.7148	9235.165	7291.3799	6343.7148	14507.165	-3422.6201	1681.7148	8023.165	27160.824	8656.3047	10072.516	5217.8252	18797.305	10507.516	1947.8252	24804.305	10932.516	2475.8252	23276.305	9253.5156	985.8252	5585.3052	7220.5151	8207.8252	822.30518	800.51514	9.5	9.5	9.75	12003.825	8776.3047	11930.516	5724.8252	956.30518	2042.5151	12745.825	7333.3052	9812.5156	1154.8252	10943.305	9403.5156	7451.8252	4736.3052	11194.516	12414.825	8466.3047	11362.516	-573.1748	7519.3052	11601.516	-1282.1748	5968.3052	4902.5151	843.8252	-28.694824	3493.5151	6902.8252	5084.3052	9409.5156	1547.8252	10198.305	2924.5151	11316.62	2682.4551	6366.2646	3001.6201	22110.455	8730.2646	4097.6201	27973.455	-2691.7354	12274.62	2236.4551	6699.2646	11397.62	2296.4551	8948.2646	2743.21	9146.5156	2392.1396	3369.21	6007.5151	3155.1396	12119.21	2611.5151	6853.1396	12675.21	2988.5151	4665.1396	4972.21	1573.5151	7726.1396	1791.71	9469.7344	9649.7305	-915.29004	12670.734	6785.73	4011.71	-725.26514	3221.73	-1679.29	5886.7349	9917.7305	-145.29004	5767.7349	5838.73	720.70996	6006.7349	8684.7305	4797.71	192.73486	9021.7305	5760.71	1480.7349	9799.7305	6304.71	1486.7349	10658.73	4490.71	475.73486	11754.73	5604.9102	18317.676	13670.811	3226.9102	10432.675	7138.8101	8690.9102	473.6748	7956.8101	6048.9102	17384.676	6050.8101	124.91016	5269.6748	5666.8101	2850.9102	-397.3252	7240.8101	-1336.0898	-1421.3252	2664.8101	6256.8198	17283.25	10304.355	14726.82	3747.25	11398.355	2686.8198	12514.25	12479.355	2718.8198	5523.25	8089.355	2070.8198	7665.25	12797.355	4301.8198	399.25	5694.355	8173.8198	5023.25	10705.355	8079.8198	2242.25	7736.355	10228.82	3436.25	23462.355	8568.8203	4471.25	11989.355	1980.8198	-910.75	6073.355	5867	15949.689	7731.2949	8041	13482.689	6897.2949	14607	5246.6899	6392.2949	15367	6312.6899	13928.295	24124	4313.6899	-2145.7051	11836	1919.6899	3609.2949	5259	-2751.3101	-1750.7051	13343.025	4773.9697	11839.05	5316.0249	13575.97	9602.0498	4840.0249	6134.9697	9639.0498	1731.0249	11836.97	13700.05	18040.025	3548.9697	14954.05	-737.9751	-814.03027	11893.05	1323.0249	2430.9697	7320.0498	-939.9751	-799.03027	11869.05	870.0249	1524.9697	9829.0498	3300.6348	-1899.8555	7650.2651	-2150.3652	-2142.8555	1605.2651	4127.6348	1187.1445	10293.266	1630.7351	3613.3301	11446.41	6643.7354	21162.33	11090.41	10685.735	8225.3301	9336.4102	6758.7354	5376.3301	6633.4102	1728.0698	12089.425	11000.016	11794.07	1876.4248	10165.016	15193.07	3967.4248	13942.016	1630.0698	5782.4248	9142.0156	6718.0698	4004.4248	10569.016	16464.07	1682.4248	11994.016	4074.0698	-1132.5752	8630.0156	353.27979	12626.2	9420.2207	-421.72021	9971.2002	9640.2207	3360.2798	8762.2002	7810.2202	-3393.7202	6278.2002	7802.2202	2559.2798	5364.2002	7676.2202	3653.5549	11563.37	7085.9199	13298.555	-2625.6299	-1465.0801	10297.555	-1494.6299	6086.9199	13288.555	460.37012	938.91992	16372.555	4254.3701	6286.9199	14877.655	3701.355	11477.43	15562.561	-2745.7949	7491.4399	9148.5605	-2725.7949	6457.4399	4149.5601	-267.79492	9399.4395	5517.4102	10429.635	9718.2949	187.41016	5923.6348	11926.295	15926.41	4447.6348	12066.295	11518.41	3956.6348	9043.2949	10849.41	5142.6348	9134.2949	7202.4102	4241.6348	10010.295	118.06982	10516.23	8710.0605	3258.0698	13517.23	6852.0601	38.069824	11842.23	8672.0605	17453.689	3366.5698	697.2002	13905.689	9278.5703	11642.2	299.68994	9181.5703	10952.2	-470.27002	9883.6445	3806.3149	8457.7305	2954.6445	10842.314	-349.53516	3398.6948	3407.5752	13680.15	1923.52	-2477.7754	7795.1499	14061.52	8725.2246	3574.1499	24051.52	4901.2246	-884.6499	5381.8101	6622.7451	10995.35	6357.8101	5638.7451	-3881.8301	6569.7402	-6840.8906	12013.79	1505.9297	6347.5	-1343.21	14639.93	9379.5	9321.625	4870.1499	4364.7197	-345.375	10652.15	6611.7197	15858.78	2001.7549	-417.21484	14959.78	1451.7549	-2207.2148	9872.7803	1401.7549	-1268.2148	5174.7803	13418.755	7073.7852	13949.78	3806.7549	7685.7852	4116.7803	6164.7549	4129.7852	13050.78	7424.7549	7750.7852	3663.355	2041.8599	6921.4951	11193.355	4284.8599	8660.4951	10061.355	4346.8599	9101.4951	13996.436	2016.8701	8584.0156	9507.4355	771.87012	6630.0151	3528.3799	10467.734	10908.63	6472.3799	439.73486	3282.6299	14049.38	4525.7349	15679.63	1403.3799	7751.7349	9235.6299	1175.3799	17826.734	13813.63	13078.38	8495.7344	11860.63	1433.3799	10183.734	9604.6299	5715.3799	10028.734	8573.6299	12052.38	2967.7349	7607.6299	3375.54	19033.705	9468.9697	14747.54	3604.7051	2018.97	5803.54	17360.705	11901.97	8066.54	14099.705	12491.97	5930.54	1692.7051	1112.97	722.54004	803.70508	11563.97	6825.54	3728.7051	9422.9697	837.93506	10182.05	9946.6504	7602.9351	2758.0498	9276.6504	9515.9355	7192.0498	7056.6499	9145.9355	3118.0498	11893.65	-3111.0649	-844.9502	10401.65	1274.9351	3755.3198	6153.1948	714.93506	9617.3203	6011.1948	2901.9351	18348.32	8083.1948	7907.9351	5532.3198	6876.1948	7266.9351	5836.3198	10137.195	440.93506	3129.3198	9063.1953	881.7251	13701.005	6343.6099	4540.3301	8873.9844	6488.9751	12335.33	3104.9849	7910.9751	14449.33	3400.9849	7861.9751	-265.66992	152.98486	8885.9746	2430.9849	23657.121	11161.025	-560.01514	20076.121	8596.0254	1162.9849	19513.121	10009.025	1147.9849	10728.12	8584.0254	4148.9849	16281.12	10646.025	5055.9849	23267.121	13622.025	-347.01514	6274.1201	6713.0249	14497.984	5599.1201	9226.0254	17902.914	-1592.7402	808.7998	11900.915	14.259766	-147.2002	4209.915	7281.2598	6264.7998	14413.915	5304.2598	7204.7998	19198.914	-1018.7402	8191.7998	14268.915	-81.740234	7300.7998	19003.914	-310.74023	9738.7998	904.56494	1333.5195	-752.03516	4054.7949	9441.0195	8537.46	2952.7949	9453.0195	6260.46	12489.165	3363.96	236.54004	9201.165	1533.96	255.54004	2471.165	7631.96	11159.54	10889.165	5037.96	3390.54	6876.165	3395.96	6479.54	-339.83496	3904.96	6170.54	13371.49	3448.625	-1293.2246	7423.4902	15434.625	5915.7754	16562.49	4451.625	4751.7754	2045.6499	4241.9297	13277.17	4275.6499	10620.93	10817.17	3518.6499	11258.93	22046.17	9430.6504	-1183.0703	10329.17	3054.6499	6305.9297	10264.17	6925.6499	-1953.0703	9785.1699	967.6499	5407.9297	11684.17	6144.6499	1536.9297	8930.1699	7401.1948	838.10986	2169.4102	7037.1948	13016.109	9503.4102	5495.1948	2531.1099	8774.4102	7069.1948	1880.1099	9002.4102	8960.1953	2144.1099	5354.4102	-1161.8052	2535.1099	9026.4102	-1471.8052	-176.89014	8640.4102	2513.7749	9115.8301	5657.1851	806.7749	6699.8301	6546.1851
16477.404	6345.835	7060.3599	4420.6797	24315.266	12944.14	1247.6797	3942.2646	8303.1396	1910.6797	9.2646484	6240.1396	3185.6797	2080.2646	-1101.8604	3959.6797	14124.265	6973.1396	4540.6797	19606.266	8222.1396	-425.32031	9770.2646	5909.1396	15209.68	4352.2646	6197.1396	2193.6797	12268.265	4821.1396	3599.6797	10207.265	7463.1396	9345.6797	4361.2646	9388.1396	2458.2798	13841.975	5874.9102	6758.2798	4969.9746	1238.9102	12713.904	10644.195	8991.9404	17568.904	6715.1948	2761.9404	11497.904	1263.1948	-4478.0596	9175.9043	3937.1948	6044.9404	16970.904	8814.1953	2108.9404	12137.904	6878.1948	-775.05957	19707.775	2114.3398	11165.34	15108.775	-311.66016	3549.3398	19169.775	8894.3398	13734.34	3049.7749	11729.34	11249.34	11722.775	21757.34	14542.34	2410.7749	13898.34	11215.34	10834.775	-857.66016	1641.3398	8048.7749	875.33984	11669.34	204.7749	-1593.6602	16013.34	7702.7749	-1103.6602	10159.34	-327.54004	15446.09	6299.4199	169.45996	21640.09	8545.4199	279.45996	18041.09	5759.4199	470.45996	10907.09	3492.4199	7476.0703	7632.2549	4396.875	712.07007	13909.255	2506.875	12388.07	7086.2549	8046.875	12961.189	5687.7148	-521.80957	15455.189	6333.7148	7799.1904	5721.1899	15583.715	4476.1904	3779.1899	17136.715	7125.1904	9275.1895	7060.7148	6238.1904	6850.1899	7308.7148	3662.1904	9563.1895	9969.7148	6440.1904	1356.1899	8992.7148	-579.80957	13804.721	-68.660156	2753.6748	5240.7202	15955.34	7282.6748	6144.7202	12066.34	13743.675	11939.721	-108.66016	2436.6748	3336.855	18367.811	7169.5195	1377.855	12624.811	7829.5195	2225.855	10445.811	4333.5195	13388.865	5666.6899	5611.5498	4771.8652	18601.689	26473.551	4368.8652	9370.6895	6352.5498	15696.865	4597.6899	9313.5498	3933.865	8088.6899	7287.5498	5901.8652	10259.689	10963.55	8405.8652	907.68994	2476.5498	9858.8652	3601.6899	8610.5498	3063.865	10541.689	9299.5498	12842.91	3517.1699	6994.0249	4811.9102	10771.17	8685.0254	1395.9102	16304.17	8219.0254	7294.9102	4750.1699	7492.0249	6097.9102	14794.17	7545.0249	1261.9102	19022.17	8292.0254	1647.9102	6488.1699	4567.0249	6760.9102	2933.1699	5263.0249	1451.7549	13986.51	11153.355	1557.7549	10431.51	6890.355	8880.7549	3502.5098	4409.355	8987.7549	16619.51	10512.355	-1150.2451	7873.5098	2280.355	290.75488	11073.51	5230.355	9534.7549	5399.5098	10872.355	10718.755	4296.5098	8013.355	-1848.2451	7956.5098	4635.355	6932.7549	4122.5098	17672.355	478	18178.496	9156.8145	11764.154	-1518.7646	-1169.2051	635.15479	20131.234	5873.7949	-141.84521	22753.234	5092.7949	1062.1548	22848.234	9018.7949	7969.1699	6813.77	9034.9902	11304.17	2648.77	1975.9902	-891.83008	1770.77	5929.9902	5247.1699	12676.77	9574.9902	1063.1699	12959.77	5127.9902	16098.17	4334.77	10498.99	17291.17	2037.77	54.990234	438.16992	3437.77	8991.9902	-395.83008	1647.77	9449.9902	19907.17	5657.77	4240.9902	10229.17	3809.77	8476.9902	22044.029	6310.4399	10543.814	251.83496	-3121.1602	2032.3501	4762.835	2962.8398	10951.35	4704.2451	20406.5	7361.7354	5591.2451	24067.5	5999.7354	13595.245	7021.5	6298.7354	14670.245	6472.5	2601.7354	14539.245	7489.5	6924.7354	9144.2451	7274.5	12727.735	13616.245	7352.5	10111.735	9434.2451	6149.5	5293.7354	2897.2451	4130.5	6398.7354	1068.9551	7129.9297	277.43457	188.95508	9491.9297	4880.4346	1341.9551	3341.9297	282.43457	-101.04492	5711.9297	6060.4346	3785.9551	6299.9297	3340.4346	4234.9551	1363.9297	5825.4346	-2442.0449	2526.9297	3864.4346	6981.1401	19511.01	7049.5254	2856.1401	12799.01	4014.5254	-472.85986	10454.01	5792.5254	8224.1406	4517.0098	6749.5254	1817.1401	9951.0098	4923.5254	14372.141	1449.0098	2065.5254	2401.6299	19266.35	4542.6055	5708.6299	18051.35	15321.605	469.62988	14348.35	495.60547	786.08008	3837.1099	11999.815	4603.0801	25035.109	12855.815	11495.08	5694.1099	12627.815	4037.0801	10902.109	10630.815	8982.0801	5165.1099	8725.8154	3949.0801	4391.1099	6398.8154	20534.08	8430.1094	14058.815	8711.0801	9028.1094	8700.8154	960.08008	2408.1099	12096.815	15209.08	8023.1099	15779.815	1553.0801	2930.1099	6719.8154	12242.08	8316.1094	10120.815	7803.0801	3801.1099	5477.8154	115.67993	552.59521	7899.79	19419.725	6823.5698	14210.135	72.725098	17994.57	6992.1348	9889.7246	1375.5698	3954.1348	17082.725	6520.5698	4565.1348	5308.7251	9089.5703	11432.135	14719.725	8309.5703	16323.135	12516.725	5794.5698	7808.1348	6534.7251	16476.57	4394.1348	2354.7251	794.56982	3093.1348	10727.725	7377.5698	6215.1348	1167.7251	11528.57	5602.1348	10874.725	2707.5698	6993.1348	4748.7251	14551.57	6176.1348	3690.7251	18157.57	3638.1348	736.7251	4784.5698	3895.1348	14962.725	3791.5698	3823.1348	11173.725	-111.43018	-2870.8652	8893.7246	5534.5698	6118.1348	8687.335	7383.9199	5647.5049	11782.335	7389.9199	8709.5049	9359.335	5505.9199	10084.505	7703.335	4215.9199	8556.5049	14340.335	6784.9199	7376.5049	10733.335	4910.9199	5817.5049	19164.1	-11.655273	10289.175	2303.1001	3094.3447	7069.1748	3332.1001	7331.3447	10043.175	9660.0996	570.34473	10297.175	50.100098	-5923.6553	1200.1748	894.1001	3300.3447	6683.1748	9809.0996	-100.65527	8379.1748	3549.2998	15415.75	6369.1553	14314.3	2920.75	5017.1553	12560.3	2199.75	-1330.8447	12921.3	11557.75	16894.156	12915.3	4169.75	8181.1553	7534.2998	4646.75	5527.1553	8313.2998	1701.75	4642.1553	7925.2998	3796.75	7701.1553	-1995.7002	-669.25	5659.1553	30785.189	8460.875	13726.645	3869.1899	17276.875	14293.645	-357.81006	18120.875	8761.6445	1701.1899	17161.875	7609.645	3295.1899	6015.875	8718.6445	7186.1899	620.875	694.64502	10	10	10.250001	11154.189	6937.875	8788.6445	5422.1899	1928.875	2498.645	17969.189	5999.875	10364.645	828.18994	8678.875	9061.6445	7420.1899	1554.875	10057.645	11379.189	6183.875	12485.645	-845.81006	5259.875	9969.6445	-1690.8101	4681.875	5697.645	1986.1899	-308.125	7164.645	7870.1899	2639.875	9931.6445	332.18994	8033.875	5960.645	9763.2002	4287.0552	8968.4707	561.2002	22810.055	11158.471	7566.2002	768.05518	-906.52979	8930.2002	6406.0552	8109.4702	8354.2002	2840.0552	7820.4702	-1971.9849	6802.335	7114.2002	6144.0151	1450.335	6303.2002	-1383.9849	12666.335	8580.2002	9439.0156	2534.335	9548.2002	-1281.9849	-821.66504	12379.2	2053.7251	15606.04	5716.8252	1134.7251	14363.04	5943.8252	6409.7251	1969.04	-178.1748	-1265.2749	8201.04	4677.8252	-1366.2749	8037.04	4225.8252	5422.7251	3687.04	7948.8252	956.7251	5184.04	4188.8252	7119.7251	4611.04	6054.8252	9174.7246	3875.04	7259.8252	5334.7251	3579.04	6971.8252	2818.5649	19669.635	14403.311	-562.43506	6940.6348	7731.3101	7705.5649	-796.36523	10652.311	1369.5649	15478.635	9204.3105	6424.5649	-1339.3652	6845.3101	2584.5649	-712.36523	7390.3101	-3256.4351	-4307.3652	3977.3101	5272.3101	16782.125	9453.2852	15325.311	4897.125	8450.2852	2921.3101	8758.125	15316.285	2450.3101	7410.125	5444.2852	2254.3101	11317.125	11842.285	3153.3101	3017.125	6431.2852	6998.3101	5452.125	8107.2852	7469.3101	4111.125	8938.2852	6787.3101	1528.125	4972.2852	8952.3105	3843.125	11439.285	1877.3101	837.125	7347.2852	4711.3101	21499.16	6579.5449	5029.3101	14873.16	9061.5449	13073.311	19079.16	8662.5449	14502.311	8526.1602	15569.545	23996.311	2705.1602	-1365.4551	10023.311	2982.1602	7869.5449	3651.3101	-1500.8398	822.54492	18711.721	6244.085	1896.2754	7561.7197	12297.085	5165.2754	11817.72	4757.085	3849.2754	2059.72	6483.085	5841.2754	19004.721	4179.085	11500.275	976.71997	-113.91504	5671.2754	2966.72	3687.085	-702.72461	368.71997	-615.91504	1499.2754	3021.72	2658.085	4861.2754	8556.5752	2637.3501	11445.51	1241.575	3153.3501	6022.5098	8820.5752	3621.3501	12494.51	3911.855	1797.6904	10482.51	8207.8555	16918.691	9090.5098	13164.855	3551.6904	11498.51	6877.855	450.69043	5202.5098	2060.2002	22620.496	5035.1299	11829.2	5329.4951	4692.1299	175.2002	3766.4951	5448.1299	154.2002	9904.4951	2791.1299	7414.2002	6780.4951	11743.13	16080.2	7208.4951	4720.1299	2518.2002	4412.4951	3458.1299	179.02979	12900.16	9664.7549	1684.0298	12152.16	7862.7549	9556.0293	4241.1602	7438.7549	-406.97021	4007.1602	8842.7549	4711.0298	2847.1602	10020.755	3136.2852	17468.15	9896.2344	9399.2852	2545.1499	1349.2349	5822.2852	3184.1499	9611.2344	-3446.7148	3638.1499	3399.2349	10593.285	7030.1499	11483.234	13240.98	3836.9551	5116.7051	13371.495	708.09961	2210.8203	6770.4951	-221.90039	512.82031	4241.4951	532.09961	4673.8203	6865.085	11741.75	7942.2949	1182.085	6821.75	10177.295	16309.085	6560.75	10576.295	13918.085	4197.75	5633.2949	11162.085	4353.75	8704.2949	7664.085	3512.75	6641.2949	-391.33496	12560.365	5719.5654	4067.665	18387.365	4031.5654	-979.33496	15103.365	7496.5654	14819.745	1890.2051	-2588.5146	16758.746	5711.2051	11358.485	-225.25488	9003.2051	6149.4854	331.75488	13896.385	2407.375	11436.755	5412.3848	9249.375	630.41016	6394.0552	5502.9502	18977.664	-305.57031	-3011.8555	6099.665	5117.4297	7531.1445	10311.665	2639.4297	6894.1445	1494.8452	4346.8398	5416.5	8652.8457	4664.8398	8661.5	1370.7949	1306.9951	219.68457	11816.596	5406.4297	9315.6299	12379.596	4733.4297	12367.63	13803.135	3219.585	-607.48535	1187.1348	6892.585	4718.5146	13302.695	585.5498	1592.4902	11922.695	922.5498	-512.50977	5928.6948	-43.450195	1513.4902	4858.6948	11566.55	7059.4902	10277.695	2705.5498	6038.4902	2095.6948	7206.5498	5470.4902	11618.695	3589.5498	8608.4902	1396.9299	4702.5552	4785.1201	13223.93	7348.5552	3695.1201	11399.93	4907.5552	5276.1201	12837.335	5881.125	12226.035	-436.66504	2490.125	4072.0352	3680.3899	9530.8799	9603.8252	6617.3896	-1908.1201	2400.8252	15402.39	1279.8799	14565.825	1905.3899	5083.8799	6748.8252	2822.3899	11638.88	13459.825	16674.391	1230.8799	10715.825	1658.3899	11322.88	7673.8252	7138.3896	5424.8799	8739.8252	10905.39	-107.12012	10024.825	4776.8203	11945.475	5411.8101	13512.82	1099.4751	329.81006	7744.8203	11275.475	7540.8101	9054.8203	9903.4746	8485.8105	7252.8203	-1160.5249	308.81006	2626.8201	1380.4751	9941.8105	7360.8203	2696.4751	10444.811	3118.5498	14007.745	9297.9502	13620.55	5817.7451	6423.9502	12974.55	5922.7451	7544.9502	11224.55	5258.7451	10133.95	-2037.4502	2122.7451	6847.9502	302.54004	1338.1099	5195.1602	-1573.46	12602.109	3256.1602	2003.54	12973.109	5362.1602	5017.54	7253.1099	7315.1602	6661.54	3961.1099	7945.1602	-1694.46	1955.1099	8744.1602	1623.7402	11483.355	3836.9902	4386.875	5887.0352	7332	10616.875	1760.0352	8322	12464.875	767.03516	9657	-2908.125	-1693.9648	10099	584.27979	22282.83	10929.971	-1670.7202	15162.83	10826.971	-1460.7202	19692.83	9356.9707	1591.2798	10599.83	9964.9707	4759.2798	14544.83	10254.971	3166.2798	14601.83	11701.971	194.27979	4729.8301	8945.9707	12311.279	1501.8301	11633.971	12080.045	3401.6748	-857.49023	9976.0449	4449.6748	-1720.4902	121.04492	11657.675	8878.5098	11373.045	12768.675	6537.5098	15900.045	5952.6748	8754.5098	14752.045	5116.6748	4806.5098	18267.045	5129.6748	7878.5098	-1934.165	1941.71	2138.3252	4045.2	13592.85	9092.625	2238.2	10412.85	7473.625	10018.93	3603.8398	-2159.9849	8792.9297	2622.8398	-1661.9849	1366.9302	13159.84	7719.0151	9323.9297	4478.8398	750.01514	6732.9302	2588.8398	6609.0151	-1311.0698	2867.8398	4219.0151	9567.1602	2859.1001	524.49512	6160.1602	16752.1	11868.495	11965.16	3312.1001	7180.4951	-301.375	8857.1504	14090.186	3932.625	12732.15	8343.1855	-921.375	8380.1504	19038.186	11996.625	3550.1499	6543.1851	629.625	9208.1504	5005.1851	-666.375	1859.1499	9102.1855	-1545.375	9532.1504	7509.1851	-944.375	5663.1499	8673.1855	12667.955	1353.8252	2950.2949	11478.955	10674.825	12987.295	6737.9551	6579.8252	7821.2949	8786.9551	3253.8252	9951.2949	9285.9551	3122.8252	6440.2949	-11.044922	1022.8252	8408.2949	-411.04492	1108.8252	10520.295	815.47998	6492.0298	6876.145	1581.48	7605.0298	5773.145
16324.05	2720.5996	4068.0298	21736.785	11178.555	-1273.5596	2942.7852	8316.5547	5897.4404	4229.7852	3581.5552	8599.4404	6112.7852	205.55518	-916.55957	9564.7852	17383.555	8938.4404	6485.7852	17119.555	5454.4404	5869.7852	11972.555	4961.4404	17388.785	7621.5552	6571.4404	2938.7852	14165.555	5348.4404	4457.7852	12024.555	11789.44	15918.785	9888.5547	12711.44	-778.46484	31324.77	7176.4297	5656.5352	15403.77	4980.4297	10738.305	8144.46	16682.945	10393.305	5507.46	7861.9453	11896.305	2427.46	3581.9453	9678.3047	2267.46	9912.9453	12000.305	5936.46	13272.945	8443.3047	2488.46	6736.9453	17508.129	3008.6504	8530.6553	16908.129	-99.349609	-1474.3447	22228.129	8288.6504	9096.6553	3538.1299	9663.6504	6117.6553	10767.13	18107.65	9733.6553	4785.1299	9016.6504	9292.6553	12075.13	-1030.3496	-1889.3447	9639.1299	1010.6504	6888.6553	1701.1299	-507.34961	8548.6553	7151.1299	14.650391	992.65527	1467.05	16167.105	3247.0596	2077.05	29296.105	6248.0596	1481.05	14551.105	3280.0596	1665.05	12854.105	2015.0596	4688.0547	5610.415	6575.21	37.054932	8222.415	4908.21	9343.0547	8486.415	10936.21	14892.51	561.63477	3089.8101	12289.51	1962.6348	6994.8101	4971.5098	14228.635	5250.8101	2230.5098	12714.635	10966.811	8909.5098	2377.6348	8569.8105	6267.5098	1632.6348	6790.8101	9150.5098	3133.6348	8045.8101	-133.49023	2110.6348	2181.8101	8063.0498	29.959961	2481.355	1121.0498	13388.96	6280.355	-1089.9502	11560.96	12832.355	7253.0498	-1059.04	2424.355	3127.0601	16973.971	8534.0703	993.06006	9598.9707	13707.07	65.060059	12755.971	10070.07	12349.615	3896	5332.21	4103.6152	12485	25382.211	2961.6152	10154	8439.21	12073.615	-947	6632.21	2470.6152	8978	5430.21	4245.6152	7656	12913.21	7314.6152	442	2348.21	7589.6152	-185	7563.21	2828.6152	7397	7031.21	13590.905	10884.105	11404.475	1253.9053	15114.105	9132.4746	1604.9053	18393.105	8460.4746	9820.9053	4441.105	10080.475	2381.9053	16610.105	12385.475	-1268.0947	19481.105	7604.4751	-369.09473	12124.105	5024.4751	849.90527	10151.105	6906.4751	3354.6152	16346.279	8444.0703	5039.6152	15049.279	4662.0698	13036.615	3183.2798	2279.0698	6091.6152	21134.279	9794.0703	1047.6152	8692.2793	5079.0698	3863.6152	16000.279	6059.0698	8577.6152	6332.2798	7074.0698	15522.615	4657.2798	8907.0703	1908.6152	11545.279	3133.0698	8654.6152	5895.2798	16646.07	2279.0701	18425.68	1728.1348	11831.215	-2551.2148	940.8501	-1631.7852	17636.785	8722.8496	-607.78516	21040.785	7986.8501	-1114.7852	19796.785	9783.8496	13002.375	5622.2998	13174.24	13359.375	376.2998	5514.2402	1774.375	1352.2998	10853.24	8314.375	10182.3	12043.24	3294.375	14042.3	6496.2402	20025.375	2759.2998	9059.2402	18136.375	1303.2998	2986.2402	1661.375	822.2998	7524.2402	2214.375	1868.2998	12082.24	25637.375	3878.2998	7295.2402	13225.375	2111.2998	6798.2402	19233.836	7122.6152	8417.2402	-1320.915	-540.47021	-3041.0498	4434.085	3429.5298	3381.9502	2831.9648	22831.975	11308.99	365.96484	11437.975	7120.9902	13036.965	7252.9751	9948.9902	11208.965	5862.9751	6612.9902	11228.965	7679.9751	8252.9902	4069.9648	5228.9751	14425.99	12168.965	5507.9751	11835.99	8364.9648	10082.975	8853.9902	2137.9648	5498.9751	11064.99	1551.2798	13640.555	4673.2197	1779.2798	16580.555	5313.2197	2100.2798	12566.555	5904.2197	2717.2798	12170.555	10006.22	3568.2798	14535.555	6461.2197	8899.2793	10409.555	8966.2197	286.27979	14059.555	6353.2197	7519.4951	18933.57	11341.545	3399.4951	15873.57	8514.5449	2553.4951	12098.57	13989.545	12435.495	6495.5698	8387.5449	1939.4951	12744.57	8172.5449	15303.495	4209.5698	5911.5449	4367.645	17213.066	4734.0547	7618.645	16070.065	15041.055	4843.645	11280.065	2304.0547	470.91016	2306.6748	14212.314	2875.9102	25724.676	14808.314	8228.9102	4367.6748	11572.314	3517.9102	7574.6748	14950.314	6981.9102	7630.6748	11416.314	6219.9102	3048.6748	8610.3145	15592.91	12274.675	16877.314	8977.9102	7595.6748	13460.314	752.91016	2591.6748	11162.314	15036.91	5221.6748	18849.314	-1473.0898	5947.6748	7993.3149	11177.91	3704.6748	11676.314	7525.9102	1895.6748	11965.314	-597.62012	3332.5	8206.4355	19237.004	9242.0703	13476.8	-2921.9951	17884.07	10232.8	5216.0049	1871.0698	8086.7998	15609.005	6384.0698	8945.7998	4530.0049	11244.07	10818.8	8984.0049	18701.07	19651.801	19876.004	7926.0698	11529.8	2518.0049	15007.07	10262.8	-2124.9951	952.06982	9865.7998	6084.0049	13748.07	9422.7998	-279.99512	12155.07	10701.8	10595.005	5952.0698	5182.7998	3924.0049	13983.07	12296.8	-1396.9951	18268.07	8679.7998	-2490.9951	8106.0698	8010.7998	10310.005	4671.0698	5606.7998	19210.004	4854.0698	-1507.2002	9263.0049	6038.0698	6519.7998	12305.17	6638.8301	2877.2754	14467.17	4049.8301	2523.2754	12232.17	1971.8301	5653.2754	12535.17	2261.8301	5237.2754	16172.17	3830.8301	5701.2754	10410.17	375.83008	2395.2754	14939.766	8440.1748	9582.9102	3902.7651	13881.175	7834.9102	5378.7651	14111.175	7581.9102	13040.766	4714.1748	9088.9102	491.76514	1522.1748	690.91016	1267.7651	6632.1748	6094.9102	10569.766	5709.1748	10557.91	5614.5601	11313.43	9956.8154	17473.561	4427.4297	10622.815	11765.561	3243.4297	3093.8154	12870.561	8997.4297	18650.816	3279.5601	11806.43	8032.8154	-1291.4399	-2319.5703	6942.8154	8943.5605	3032.4297	8537.8154	-255.43994	1116.4297	7377.8154	-1336.4399	-864.57031	7011.8154	29163.385	9206.0547	11578.436	7745.3848	22332.055	14069.436	1702.3848	22599.055	10578.436	4644.3848	16694.055	10502.436	3022.3848	10379.055	8324.4355	8599.3848	3235.0552	2430.4351	10.500001	10.500001	10.750001	13035.385	7876.0552	7269.4351	5669.3848	1989.0552	1373.4351	15146.385	8787.0547	11242.436	1634.3848	10362.055	7937.4351	9906.3848	3380.0552	11446.436	15293.385	11501.055	10387.436	1784.3848	8951.0547	12718.436	-195.61523	6586.0552	7727.4351	3667.3848	2378.0552	6423.4351	8773.3848	4569.0552	10885.436	3131.3848	10003.055	4047.4351	12188.45	3076.4248	8809.0156	4885.4502	20976.426	12361.016	16003.45	-53.575195	908.01514	14952.45	2367.4248	10335.016	11819.45	643.4248	9731.0156	-2180.665	6782.4697	2855.0703	3164.335	-1522.5303	3248.0703	298.33496	8498.4697	5153.0703	7909.335	-1300.5303	5366.0703	3015.335	-1406.5303	5461.0703	496.93994	14435.516	7657.9648	-452.06006	14917.516	6418.9648	3647.9399	550.51514	451.96484	-345.06006	4063.5151	7935.9648	3466.9399	6438.5151	8192.9648	7726.9399	3728.5151	7726.9648	2265.9399	6429.5151	5501.9648	5425.9399	3847.5151	8928.9648	6643.9399	2276.5151	7949.9648	5077.9399	3004.5151	8889.9648	4905.2803	18819.59	17145.73	3841.28	12447.59	9807.7305	9450.2803	3427.5898	7915.73	7284.2803	21551.59	9795.7305	7242.2803	1665.5898	8038.73	3403.28	3655.5898	10350.73	842.28003	-706.41016	3782.73	2852.7651	17498.615	12363.84	16373.766	4815.6152	6517.8398	3750.7651	13737.615	8492.8398	1617.7651	7608.6152	5677.8398	-1061.2349	12990.615	9518.8398	2900.7651	6304.6152	2317.8398	8839.7656	7908.6152	7399.8398	5431.7651	3955.6152	5607.8398	11729.766	5800.6152	10237.84	8707.7656	4502.6152	8352.8398	197.76514	1441.6152	3403.8398	6394.7002	18647.615	10656.535	8518.7002	17222.615	9590.5352	14296.7	6421.6152	12967.535	14898.7	2531.6152	16274.535	25684.699	2338.6152	618.53516	20091.699	1618.6152	8168.5352	4817.7002	-3223.3848	1481.5352	14602.43	828.65527	7161.1797	2543.4302	8418.6553	7474.1797	7425.4302	1260.6553	8518.1797	928.43018	4645.6553	10717.18	20324.43	-876.34473	11871.18	-95.569824	-3467.3447	11558.18	-793.56982	1217.6553	3905.1797	-1975.5698	-5286.3447	11150.18	-484.56982	-1046.3447	5205.1797	9857.0049	547.91016	7603.3101	1278.0049	295.91016	5158.3101	8806.0049	5944.9102	8989.3105	-886.6748	324.59473	13158.18	2514.3252	22104.594	7296.1802	7885.3252	4126.5947	13706.18	-24.674805	-220.40527	4640.1802	2072.1799	17146.285	12416.88	16602.18	5961.2852	12862.88	832.17993	2288.2852	8370.8799	1498.1799	11989.285	7536.8799	10528.18	5141.2852	12292.88	19079.18	7617.2852	11868.88	6563.1797	1985.2852	6929.8799	1108.7549	13417.355	10582.28	948.75488	13296.355	5832.2803	9668.7549	6177.355	5285.2803	-1621.2451	6624.355	9933.2803	5429.7549	4085.355	6995.2803	2160.1699	13323.95	8310.9805	11481.17	1305.9502	269.97998	7196.1699	4376.9502	9393.9805	-1650.8301	2221.9502	3821.98	13141.17	5572.9502	12184.98	12312.67	4735.9751	6188.5654	11344.385	3832.25	3854.8604	7236.3848	3664.25	3701.8604	3402.3848	3231.25	5549.8604	1787.3999	10901.745	7476.3101	-2218.6001	5882.7451	6971.3101	14107.4	4533.7451	10501.311	11225.4	4029.7451	10812.311	7309.3999	6562.7451	9828.3105	7378.3999	4511.7451	8757.3105	-2947.5898	12867.7	6413.5947	623.41016	17269.699	6055.5947	-2184.5898	10526.7	10503.595	15369.625	2892.1548	-2595.04	16410.625	5402.1548	11277.96	-353.375	6882.1548	8400.96	1159.5149	7254.6948	5071.0449	11278.515	3571.6948	9787.0449	1927.0449	4994.7598	4654.4399	13578.275	282.69482	-1496.5098	5515.2749	6668.6948	8081.4902	9429.2754	4936.6948	10571.49	-255.14014	1940.5303	10087.314	7844.8599	1783.5303	12114.314	2811.3599	3470.4346	6301.1201	3179.0703	4058.3252	11583.3	1410.0703	-233.6748	15708.3	14879.415	3557.8501	4229.0596	4752.415	10243.85	7030.0596	13289.535	4365.9199	2353.145	11873.535	2580.9199	815.14502	5024.5352	1872.9199	772.14502	2764.5352	11329.92	9769.1445	10277.535	3807.9199	9449.1445	1186.5352	9149.9199	7867.145	10752.535	5960.9199	11485.145	584.85498	3043.79	5782.605	8856.8555	5013.79	8777.6055	6650.855	4471.79	10320.605	11959.904	4235.9951	7779.71	-450.09521	289.99512	5988.71	3047.7202	11455.109	6400.2549	6585.7202	582.10986	-3831.7451	13395.721	2171.1099	9099.2549	1412.7202	8619.1094	2286.2549	2466.7202	12974.109	9158.2549	15979.721	5427.1099	3245.2549	2335.7202	12102.109	-27.745117	8878.7207	6668.1099	1841.2549	10406.721	2150.1099	2746.2549	359.4502	17084.904	4978.6899	14780.45	3854.9048	1542.6899	4945.4502	18678.904	9596.6895	5017.4502	18590.904	8800.6895	7124.4502	185.90479	580.68994	-396.5498	2577.9048	12177.689	7232.4502	5017.9048	9314.6895	4199.835	13786.135	10713.46	13479.835	3014.1348	9799.46	15532.835	3968.1348	11905.46	19286.836	3423.1348	11196.46	804.83496	924.13477	7702.46	76.060059	6302.8398	5392.1001	751.06006	11064.84	4365.1001	3699.0601	15058.84	6140.1001	10038.061	5999.8398	9644.0996	5873.0601	5796.8398	10339.1	138.06006	4368.8398	9240.0996	508.54492	11627.87	3221.2998	8515.9697	3320.835	1537.7695	13003.97	2957.835	2403.7695	13949.97	805.83496	1847.7695	50.969971	-1929.165	3092.7695	2989.855	28279.016	9238.8301	-625.14502	17243.016	9990.8301	1803.855	19518.016	7781.8301	4652.855	12584.016	6167.8301	6646.855	18803.016	7616.8301	3214.855	7976.0151	6795.8301	1044.855	7365.0151	5227.8301	13107.855	6883.0151	7173.8301	14769.05	-1029.3398	2076.7598	9538.0498	756.66016	1523.7598	1740.0498	8559.6602	10782.76	9803.0498	11214.66	9638.7598	16229.05	5038.6602	10104.76	-377.9502	-2095.3398	8569.7598	15090.05	3721.6602	8700.7598	-3393.6499	2176.2949	-870.75488	5521.6797	6793.4453	10280.891	5032.6797	-705.55469	-770.10986	14722.63	3558.895	-1335.5952	9382.6299	857.89502	-1159.5952	1729.6299	11213.895	6887.4048	11244.63	3825.895	1876.4048	9646.6299	3387.895	3866.4048	625.62988	3749.895	4553.4048	10876.385	3084.8652	-1307.5249	8025.3848	16222.865	8255.4746	17549.385	5978.8652	5844.4751	-929.59521	8510.9805	12891.609	2941.4048	13872.98	5313.6099	-322.59521	11442.98	20724.609	15043.404	4534.98	9237.6094	18.404785	8910.9805	7300.6099	321.40479	1662.98	5648.6099	2329.4048	1986.98	929.60986	2694.4048	2142.98	7017.6099	7095.6348	2049.5601	1827.7549	5304.6348	11803.561	11455.755	2034.6348	4352.5601	6444.7549	1978.6348	2910.5601	5427.7549	7832.6348	2427.5601	5832.7549	-3148.3652	3295.5601	9258.7549	-3009.3652	2171.5601	8398.7549	3507.22	8000.0151	3480.8848	6733.2197	6143.0151	2209.8848
19709.266	3756.0151	1788.0898	20450.029	4279.1099	2516.0898	3216.0298	8660.1094	7481.0898	5056.0298	3508.1099	9398.0898	10552.029	602.10986	2460.0898	18085.029	2181.1099	2054.0898	5489.0298	17668.109	11249.09	2292.0298	10371.109	7822.0898	17573.029	7435.1099	9464.0898	3587.0298	9590.1094	7860.0898	4165.0298	12025.109	11494.09	19727.029	7501.1099	13721.09	1079.2646	13990.414	422.25586	1450.2646	6402.4141	-778.74414	14253.005	5983.125	10340.905	15214.005	4198.125	3613.9053	13830.005	-2204.875	-3033.0947	9910.0049	-803.875	5637.9053	16955.004	1352.125	5626.9053	11412.005	1334.125	885.90527	19793.574	4008.7549	6873.165	17782.574	2515.7549	-809.83496	19629.574	6507.7549	7731.165	2006.5752	9740.7549	6451.165	10263.575	22850.754	9241.165	7189.5752	4069.7549	-1930.835	8327.5752	-776.24512	-429.83496	8414.5752	4022.7549	6464.165	438.5752	3289.7549	8390.165	5685.5752	2674.7549	2066.165	1094.22	14555.125	5319.855	1319.22	26561.125	9512.8555	1285.22	22871.125	2742.855	726.21997	15459.125	3575.855	4417.6001	3734.7549	7280.0752	-32.399902	8643.7549	4863.0752	8906.5996	8022.7549	9575.0752	15375.005	4132.0449	1653.1602	13180.005	5032.0449	8970.1602	6738.0049	14111.045	7730.1602	4921.0049	12454.045	8821.1602	7615.0049	6818.0449	8348.1602	8545.0049	3522.0449	9188.1602	4567.0049	4231.0449	7838.1602	1412.0049	8346.0449	3795.1602	10792.745	-971.26953	2264.5752	1488.7451	9348.7305	6422.5752	390.74512	7610.7305	10032.575	6795.7451	-2430.2695	589.5752	2956.55	15405.085	10065.255	912.55005	10717.085	9902.2549	2513.55	12842.085	8605.2549	7958.1699	6394.2451	4225.6748	-497.83008	17463.246	24495.676	-1799.8301	12570.245	7191.6748	5592.1699	3833.2451	4960.6748	-3173.8301	9036.2451	7811.6748	3502.1699	4753.2451	10136.675	2059.1699	-275.75488	459.6748	5660.1699	2461.2451	6152.6748	-4099.8301	7842.2451	7282.6748	11774.7	2465.3799	8577.0596	4359.7002	9580.3799	4710.0596	1160.7002	13552.38	6593.0596	8546.7002	49.379883	4209.0596	2490.7002	8480.3799	4834.0596	395.7002	11184.38	4899.0596	754.7002	4386.3799	5212.0596	1646.7002	1833.3799	5461.0596	3000.415	9778.915	7133.9199	3429.415	12145.915	3738.9199	13733.415	657.91504	2274.9199	6261.415	12269.915	7484.9199	604.41504	3438.915	1436.9199	8683.415	5180.915	1684.9199	8601.415	2578.915	8260.9199	10392.415	2787.915	7880.9199	2328.415	10486.915	2180.9199	11172.415	4840.915	9752.9199	2879.915	16970.42	5239.9551	8726.9844	2306.2002	2094.7349	-2595.0151	26345.199	10625.734	-1190.0151	29532.199	6995.7349	-1992.0151	29530.199	7458.7349	12338.84	1673.0098	9568.9844	13031.84	-3956.9902	3443.9849	1973.8398	-3623.9902	7358.9849	5770.8398	7993.0098	14149.984	3497.8398	12244.01	5683.9849	18470.84	661.00977	11155.984	12334.84	-2395.9902	2195.9849	-638.16016	-2980.9902	11003.984	1120.8398	-2350.9902	12540.984	23697.84	1698.0098	7669.9849	13404.84	-1037.9902	11221.984	24073.301	3611.2598	11311.529	-967.81006	-8149.335	585.37988	8280.1895	-1139.335	10072.38	5499.4502	19336.34	14016.41	5795.4502	23639.34	9031.4102	11714.45	4783.3398	11391.41	17144.449	2621.3398	8030.4102	16132.45	4033.3398	12567.41	5984.4502	2397.3398	13673.41	15118.45	2646.3398	8935.4102	12515.45	3713.3398	8335.4102	4932.4502	1941.3398	9520.4102	1848.9199	15572.96	7728.4248	2463.9199	13873.96	8185.4248	2188.9199	9964.96	10250.425	3664.9199	8846.96	12397.425	3894.9199	11679.96	4801.4248	6835.9199	7839.96	7056.4248	-1814.0801	11174.96	4981.4248	7422.25	17252.336	7306.415	4863.25	11083.335	5478.415	176.25	10781.335	8394.415	11599.25	5030.335	5527.415	2065.25	8602.335	7817.415	14829.25	5322.335	2843.415	2324.3052	22309.621	7467.0298	6370.3052	16783.621	16707.029	1773.3052	15270.62	6346.0298	1576.2402	4170.0098	12408.03	2928.2402	24254.01	8497.0303	10599.24	6830.0098	5905.0303	4190.2402	7350.0098	6976.0303	9065.2402	6688.0098	5643.0303	3181.2402	4973.0098	5549.0303	15222.24	9945.0098	10475.03	11733.24	6499.0098	7801.0303	1929.2402	786.00977	9504.0303	17196.24	6799.0098	11646.03	1723.2402	3155.0098	4769.0303	16473.24	3894.0098	7857.0303	8099.2402	3013.0098	6215.0303	93.685059	-28.100098	9784.75	17407.26	10872.66	14893.23	-979.74023	14813.66	10368.23	4263.2598	2943.6602	11086.23	-1741.7402	3715.6602	10097.23	2597.2598	12506.66	10303.23	-3327.7402	27799.66	18545.23	7247.2598	7456.6602	15008.23	964.25977	13408.66	10902.23	-2176.7402	2163.6602	9762.2305	2365.2598	10623.66	9561.2305	-1033.7402	10789.66	12690.23	10725.26	7726.6602	7698.2305	3653.2598	15379.66	15040.23	-1841.7402	19238.66	10284.23	-3178.7402	8757.6602	9096.2305	4137.2598	4432.6602	9483.2305	27380.26	4422.6602	1611.2305	10885.26	6269.6602	10176.23	12933.43	7205.6802	9501.2344	16838.43	5261.6802	10123.234	12267.43	3568.6802	10566.234	13292.43	5292.6802	14173.234	18025.43	6092.6802	9043.2344	9463.4297	3601.6802	6998.2349	10478.05	7377.1152	7184.2246	3832.0498	9345.1152	4834.2246	5428.0498	14631.115	7439.2246	13865.05	4272.1152	10576.225	8155.0498	1036.1152	-2562.7754	1074.0498	6608.1152	5454.2246	8297.0498	4306.1152	7483.2246	6142.2598	15146.535	12534.7	19492.26	7035.5352	10869.7	15250.26	7011.5352	4389.7002	17358.26	12057.535	19161.699	9300.2598	9889.5352	13182.7	2820.26	1660.5352	9949.7002	13120.26	5405.5352	10107.7	2772.26	3589.5352	11279.7	1447.26	2782.5352	9624.7002	21306.93	4374.1104	14498.195	4440.9302	18720.109	11787.195	-1018.0698	19935.109	13602.195	410.93018	16724.109	9232.1953	3198.9302	3317.1104	8546.1953	5706.9302	-2731.8896	1288.1948	11.000001	11.000001	11.250001	13560.93	3079.1104	7998.1948	4528.9302	-958.88965	4007.1948	10228.93	2019.1104	11027.195	-255.06982	8974.1104	9345.1953	4812.9302	771.11035	10386.195	15540.93	3273.1104	11931.195	-1191.0698	4615.1104	12104.195	-1643.0698	951.11035	9086.1953	996.93018	-1880.8896	4202.1948	7104.9302	1506.1104	6812.1948	802.93018	4378.1104	5471.1948	10835.575	3916.6602	6473.2451	4336.5752	19431.66	7982.2451	9628.5752	-3662.3398	-911.75488	15611.575	305.66016	8284.2451	11149.575	-752.33984	5024.2451	476.4751	9283.6855	5453.8848	7485.4751	3673.6851	6994.8848	3052.4751	11592.686	6877.8848	13448.475	6036.6851	8145.8848	4912.4751	3281.6851	10417.885	3176.1101	14501.215	6888.79	2421.1101	10922.215	5753.79	7726.1104	621.21484	-1760.21	1809.1101	684.21484	5474.79	3000.1101	2014.2148	-1351.21	8793.1104	1001.2148	6373.79	3154.1101	3796.2148	1567.79	10384.11	2157.2148	4312.79	12513.11	4249.2148	4676.79	9263.1104	2472.2148	3350.79	3662.605	19413.516	16976.455	3097.605	2736.5146	11227.455	13480.605	-557.48535	8792.4551	8564.6055	9768.5146	13561.455	-696.39502	-2622.4854	5983.4551	3606.605	-5927.4854	5208.4551	-1950.395	-6698.4854	6556.4551	7387.6001	18861.025	9120.3896	13422.6	5650.0249	6257.3896	4754.6001	12448.025	8916.3896	4182.6001	8010.0249	1849.3896	3694.6001	14248.025	12399.39	6485.6001	2440.0249	-836.61035	10655.6	7949.0249	8265.3896	8034.6001	3138.0249	9771.3896	14873.6	4795.0249	6999.3896	10733.6	8091.0249	9293.3896	3782.6001	1632.0249	4546.3896	4246.6548	20445.93	10300.721	5747.6548	11781.93	1144.7202	18944.654	1302.9302	9266.7207	13130.654	2785.9302	14226.721	24133.654	2439.9302	-862.27979	7729.6548	3818.9302	6680.7202	3267.6548	-3270.0698	1478.7202	13277.705	5750.8501	5861.8052	938.70508	17060.85	7002.8052	6653.7051	6644.8501	7834.8052	-299.29492	12197.85	8040.8052	18228.705	6007.8501	11566.805	-2937.2949	1699.8501	11309.805	-980.29492	5639.8501	3503.8052	-3258.2949	1739.8501	10920.805	-2713.2949	6538.8501	4452.8052	4994.1948	2956.5098	10221.245	-592.80518	3948.5098	3835.2451	8642.1953	5768.5098	12277.245	1833.0249	1291.46	12688.475	7247.0249	11390.46	12771.475	11136.025	6805.46	6581.4751	6562.0249	3320.46	6042.4751	568.25977	19783.711	9598.7197	10107.26	6189.71	8546.7197	-1933.7402	3374.71	10392.72	-633.74023	9303.71	4135.7197	6805.2598	6738.71	12829.72	16974.26	5549.71	6934.7197	1406.2598	2139.71	2669.7197	2118.73	6618.5303	9524.2656	1202.73	7838.5303	8002.2651	8576.7305	1188.5303	9625.2656	183.72998	1509.5303	11965.266	6384.73	1115.5303	8930.2656	5024.4302	14626.54	10349.25	10313.43	239.54004	-2397.75	10794.43	1545.54	5134.25	-702.56982	2172.54	2675.25	17186.43	5637.54	8547.25	11606.895	3487.9399	11944.7	9121.6855	4631.8999	9428.0752	7060.6851	1306.8999	8646.0752	2268.6851	964.8999	8019.0752	2410.1699	9580.3145	5604.6099	-1348.8301	3615.3149	8468.6094	14343.17	3797.3149	9996.6094	10133.17	1808.3149	5869.6099	7830.1699	3293.3149	7741.6099	6553.1699	156.31494	6684.6099	766.2749	9087.2998	6102.0952	4413.2749	12586.3	7537.0952	2681.2749	10127.3	10022.096	11343.55	5482.8052	1300.1802	13409.55	4948.8052	12782.18	-1610.4502	6999.8052	8712.1797	813.70996	7132.0498	4870.9302	8631.71	3274.0498	9696.9297	-1654.9551	6367.6748	4114.7598	13706.21	3610.0801	-267.08008	5361.21	11035.08	7994.9199	7944.21	5291.0801	8221.9199	1392.895	4556.9102	5381.7051	9647.8945	7468.9102	5170.7051	1658.1201	8177.4951	6444.085	11559.875	5787.5649	7441.7354	10526.875	6407.5649	13505.735	13461.85	-378.51953	6309.4951	3613.8501	3207.4805	12703.495	18691.715	3168.3252	-285.56543	13917.715	4189.3252	-719.56543	8510.7148	2236.3252	-2883.5654	5234.7148	14120.325	7071.4346	13369.715	5635.3252	6076.4346	3034.7151	10036.325	1515.4346	12562.715	7256.3252	6090.4346	-731.72021	2826.5801	6502.605	10393.279	6550.5801	8186.605	6541.2798	3314.5801	7775.605	18034.984	3207.145	8764.4902	-180.01489	824.14502	4475.4902	4465.8652	12407.029	12563.814	8253.8652	3775.0298	1525.8149	15394.865	8168.0298	15887.814	3109.865	11238.029	7354.8149	4404.8652	17763.029	15581.814	16426.865	6950.0298	9218.8145	3095.865	10159.029	10766.814	7172.8652	7610.0298	6900.8149	10338.865	5999.0298	8952.8145	4505.395	17575.246	7642.375	11538.395	3275.2451	1270.375	3624.395	20657.246	8129.375	4521.395	19165.246	9671.375	6630.395	1008.2451	428.375	-806.60498	2512.2451	10679.375	5554.395	4481.2451	8819.375	4332.6953	11122.755	5376.6699	11157.695	2130.7549	8491.6699	15370.695	1892.7549	5716.6699	14221.695	1753.7549	7362.6699	-710.30493	-2387.2451	6846.6699	2399.3149	4522.6152	9049.3496	1284.3149	8550.6152	7978.3501	4565.3149	15494.615	8410.3496	10259.314	4819.6152	8097.3501	7729.3149	5507.6152	7897.3501	1934.3149	3626.6152	10406.35	3461.885	14939.455	2977.7549	9810.9502	8933.4004	5143.9849	13671.95	6619.3999	7936.9849	15294.95	4764.3999	6396.9849	-567.05005	1480.3999	6521.9849	2876.3848	23580.805	10186.76	-2319.6152	12430.805	7992.7598	-1214.6152	18059.805	10698.76	1768.3848	9787.8047	5857.7598	-1288.6152	6897.8047	6833.7598	-1980.6152	2452.8047	8562.7598	-2715.6152	6622.8047	6370.7598	9636.3848	909.80469	7835.7598	13038.21	2045.0449	-2239.2354	14746.21	3320.0449	-3293.2354	4082.21	11098.045	5390.7646	11438.21	8388.0449	5858.7646	14777.21	1776.0449	7640.7646	1313.21	673.04492	5774.7646	22558.211	4955.0449	7036.7646	-3167.5151	7288.7451	701.16016	6360.6851	7576.7051	9239.3945	8984.6855	-1415.2949	-55.60498	17018.9	2284.6348	393.02002	6931.8999	-777.36523	1463.02	2830.8999	3983.6348	8018.02	7615.8999	285.63477	5594.02	6985.8999	-1155.3652	8176.02	-439.1001	835.63477	5017.02	8855.0498	4400.48	1534.7998	5131.0498	18734.48	10586.8	15115.05	9954.4805	6072.7998	-634.89502	5412.7451	18772.285	1477.105	16551.746	6155.2852	-129.89502	9157.7451	20131.285	14435.105	2842.7451	5608.2852	-430.89502	8002.7451	8242.2852	1225.105	-254.25488	6037.2852	5190.105	67.745117	3342.2852	-1465.895	7779.7451	10493.285	7165.7349	2198.1001	-454.50977	9020.7344	10475.1	10751.49	4237.7349	3543.1001	4110.4902	4542.7349	2725.1001	5642.4902	6021.7349	3402.1001	4436.4902	-1505.2651	2898.1001	7490.4902	-2183.2651	3872.1001	6093.4902	1357.1899	8124.1152	4230.7749	5085.1899	3447.1152	6657.7749
16470.85	4963.8149	5810.5898	25228.4	2564.165	4589.625	2547.4004	12838.165	14382.625	1691.4004	1924.165	13406.625	11283.4	1529.165	3028.625	13847.4	2400.165	3073.625	3971.4004	21117.164	10674.625	2109.4004	8640.165	9453.625	17690.4	6964.165	12049.625	628.40039	12510.165	6412.625	2279.4004	14000.165	15896.625	15382.4	7512.165	13398.625	732.47998	17741.35	7047.5352	3791.48	3123.3496	2361.5352	10951.805	6887.6499	11053.525	10330.805	8373.6504	1649.5254	12030.805	1020.6499	-3020.4746	7228.8047	3176.6499	3718.5254	15251.805	9375.6504	4400.5254	9869.8047	4191.6499	2802.5254	19213.051	7936.23	3976.3701	15435.05	4307.23	-4181.6299	17790.051	9530.2305	6310.3701	2015.0498	15918.23	5571.3701	11065.05	24165.23	8043.3701	10213.05	3047.23	-3251.6299	9702.0498	4550.23	-4968.6299	7107.0498	4001.23	1950.3701	431.0498	3493.23	8890.3701	2277.0498	4026.23	3916.3701	1238.3049	19608.814	3046.3154	1464.3049	25516.814	4490.3154	9501.3047	6917.8149	-194.68457	1691.3049	12725.814	834.31543	5768.8149	10209.205	4710.855	689.81494	6478.2051	1911.855	8977.8145	11838.205	7232.855	15760.425	2787.1948	1298.29	11511.425	5618.1948	7005.29	5017.4248	15925.195	6116.29	4596.4248	14368.195	7973.29	1416.4248	3376.1948	8031.29	8947.4248	2134.1948	7119.29	1995.4248	1476.1948	6988.29	806.4248	5109.1948	1778.29	7155.6748	421.68994	-909.52539	2454.6748	12653.689	6223.4746	2760.6748	11695.689	9328.4746	6624.6748	1155.6899	-1842.5254	3683.345	19922.51	7122.3652	1602.345	13227.51	10629.365	1855.345	5879.5098	12904.365	10075.695	8999.7852	2964.7349	1408.6948	16433.785	25947.734	-16.305176	13925.785	6408.7349	8394.6953	4399.7852	7406.7349	6498.6948	4748.7852	5598.7349	7559.6948	5179.7852	10577.734	5581.6948	3753.7852	1879.7349	7187.6948	4947.7852	6615.7349	2593.6948	10666.785	6888.7349	9047.8496	7825.5	3552.3945	2221.8496	18035.5	3835.3945	-107.15039	22669.5	1401.3945	8139.8496	6827.5	1343.3945	4247.8496	16610.5	4116.3945	-1373.1504	14501.5	2095.3945	1260.8496	10865.5	-1174.6055	-86.150391	7826.5	1185.3945	5641.4951	10573.86	6246.0498	7162.4951	9829.8604	4422.0498	14378.495	-173.13965	2474.0498	10351.495	12039.86	8639.0498	2671.4951	1305.8604	-166.9502	5592.4951	10811.86	3146.0498	12182.495	3776.8604	6891.0498	16181.495	67.860352	4523.0498	10277.495	-160.13965	3698.0498	12962.495	112.86035	10177.05	4539.1401	22235.191	9763.7949	13361.165	1092.0698	481	4154.165	20780.07	7891	3891.165	26479.07	5450	2132.165	28079.07	7877	16320.205	7262.4102	12738.085	14298.205	2770.4102	4638.085	2611.2051	2160.4102	10484.085	5567.2051	16118.41	16180.085	5799.2051	15444.41	9206.085	19222.205	7171.4102	13268.085	5386.2051	1878.4102	5274.085	2918.2051	1966.4102	11922.085	2382.2051	2315.4102	14102.085	21924.205	4508.4102	11318.085	15078.205	3475.4102	10919.085	19060.561	6559.4302	5467.6001	-2009.1899	-6470.3096	-167.5498	6015.8101	-2725.3096	7992.4502	6445.3848	20150.395	10272.83	5386.3848	23861.395	7347.8301	14618.385	3861.395	6631.8301	16140.385	4730.395	8029.8301	18077.385	6106.395	9103.8301	8951.3848	5546.395	16066.83	16412.385	6655.395	8920.8301	14710.385	7805.395	10491.83	5251.3848	3089.395	9352.8301	388.37012	10071.73	2492.5654	-5343.6299	8459.7305	5553.5654	-1527.6299	7787.7305	5005.5654	-2941.6299	10614.73	5200.5654	-1601.6299	12861.73	5452.5654	1197.3701	13994.73	6564.5654	-4380.6299	17001.73	5114.5654	4541.1099	15567.779	9990.5645	5282.1099	7425.7798	8550.5645	2.1098633	9084.7793	10189.564	8386.1094	2076.7798	9509.5645	623.10986	9751.7793	7078.5649	13787.109	1177.7798	3356.5649	-730.18457	27277.904	7948.8252	3812.8154	21594.904	15764.825	97.81543	15311.904	4787.8252	166.84521	-29.884766	12359.975	2743.8452	23095.115	10283.975	9172.8457	3730.1152	9004.9746	2030.8452	5710.1152	4658.9751	5579.8452	3346.1152	10507.975	845.84521	8651.1152	6094.9751	20794.846	7371.1152	14041.975	8433.8457	4583.1152	14276.975	881.84521	-1487.8848	12771.975	14212.846	5612.1152	17115.975	2594.8452	-3023.8848	6673.9751	13668.846	2623.1152	11877.975	5924.8452	-1039.8848	9417.9746	1261.5701	3435.3198	11899.596	18269.879	5374.1548	19269.449	2381.8799	14515.154	10180.45	9086.8799	1536.1548	8361.4502	2120.8799	1411.1548	11771.45	6096.8799	9387.1543	11808.45	15057.88	11301.154	16672.449	11616.88	6765.1548	15569.45	6037.8799	17534.154	9487.4502	1086.8799	102.15479	9766.4502	7970.8799	10826.154	9901.4502	2417.8799	11473.154	10673.45	13779.88	5289.1548	9710.4502	5297.8799	16139.154	14437.45	1230.8799	17396.154	9214.4502	190.87988	7751.1548	6951.4502	14797.88	8588.1543	10449.45	31603.879	2746.1548	-48.549805	10420.88	5822.1548	10285.45	7007.3901	5886.2251	8993.9004	12634.391	5331.2251	9202.9004	9386.3906	4707.2251	7043.9004	10349.391	3801.2251	8537.9004	15096.391	5467.2251	8113.9004	7556.3901	3616.2251	6240.9004	11941.555	4788.9297	9627.9297	3767.5549	5851.9297	4836.9297	2240.5549	11589.93	9953.9297	13329.555	1470.9297	9086.9297	6862.5547	-2004.0703	406.92969	1800.5549	5644.9297	5010.9297	8828.5547	2110.9297	5798.9297	2811.4502	17797.074	12171.195	16943.449	2693.0752	12515.195	10563.45	1421.0752	2495.1948	12389.45	6504.0752	18108.195	2821.4502	14722.075	8102.1948	330.4502	-1761.9248	9088.1953	10214.45	-1081.9248	8109.1948	417.4502	-398.9248	10156.195	-1364.5498	-584.9248	8292.1953	25857.404	3113.5195	9915.1797	4917.4048	14207.52	13056.18	765.40479	18759.52	10638.18	3671.4048	8883.5195	7172.1797	1678.4048	2614.5195	5914.1797	6803.4048	-4098.4805	593.17969	11.500001	11.500001	11.750001	12501.404	357.51953	10840.18	8800.4043	-2699.4805	-24.820312	13772.404	4213.5195	10279.18	-298.59521	3915.5195	10509.18	9331.4043	-2312.4805	6758.1797	17559.404	1891.5195	8712.1797	-313.59521	2748.5195	11686.18	-875.59521	-871.48047	4178.1797	6388.4048	-3498.4805	2032.1797	8839.4043	-1147.4805	8475.1797	2847.4048	467.51953	2629.1797	13307.6	-1348.5996	9827.6299	3398.6001	16841.4	9329.6299	13704.6	-3680.5996	-364.37012	12846.6	-1279.5996	9369.6299	11667.6	1085.4004	6903.6299	806.66504	7214.1851	2097.8799	6319.665	3641.1851	2951.8799	3619.665	12355.186	3653.8799	10477.665	5152.1851	4330.8799	2483.665	1137.1851	490.87988	774.60498	10117.085	8988.7998	-1372.395	15554.085	8719.7998	6944.605	-2788.915	2877.7998	-1442.395	3396.085	12268.8	-1467.395	-2246.915	7273.7998	4879.605	-347.91504	9530.7998	2534.605	-428.91504	8132.7998	6458.605	-1221.915	7609.7998	8938.6055	1226.085	9672.7998	5096.605	-3261.915	9150.7998	3949.3301	18875.885	15864.125	2554.3301	12146.885	8843.125	14895.33	5059.8848	7847.125	11365.33	11653.885	10274.125	4912.3301	1978.8848	7245.125	-263.66992	3393.8848	7820.125	-1362.6699	-411.11523	5349.125	2718.4902	14810.445	7774.1201	14229.49	2816.4453	6375.1201	4008.4902	11477.445	11143.12	2284.4902	3446.4453	5752.1201	114.49023	7994.4453	13734.12	4311.4902	-883.55469	-87.879883	10806.49	5159.4453	8925.1201	5657.4902	2130.4453	4347.1201	8408.4902	674.44531	6909.1201	9291.4902	1994.4453	10017.12	699.49023	-484.55469	4676.1201	5993.1748	18643.779	11473.07	17352.176	3606.7798	4072.0698	14475.175	5800.7798	12177.07	15309.175	4266.7798	19954.07	27043.176	3035.7798	-1398.9302	11244.175	3305.7798	7993.0698	4630.1748	-2857.2202	2153.0698	14382.595	1369.3999	6536.3447	5456.5947	18524.4	5862.3447	8831.5947	10171.4	9954.3447	4215.5947	13188.4	10454.345	18358.596	4589.3999	10693.345	1799.595	1048.3999	12619.345	1489.595	5485.3999	4014.3447	605.59497	-672.6001	12134.345	1001.595	7333.3999	4094.3447	6517.1748	1722.0552	11560.85	-541.8252	2766.0552	4131.8501	5860.1748	2372.0552	11857.85	2124.24	3409.75	8523.4004	6700.2402	13745.75	3808.4004	10742.24	7598.75	6422.4004	1414.24	3817.75	6555.4004	3006.8999	18121.074	11116.68	13783.9	3083.0752	7540.6802	-55.100098	372.0752	10996.68	1071.8999	7992.0752	7035.6802	9384.9004	2905.0752	13166.68	18694.9	3507.0752	11044.68	3651.8999	281.0752	6686.6802	-1392.875	7262.4902	9795.7344	528.125	7141.4902	9066.7344	6127.125	-390.50977	6226.7349	-2015.875	-490.50977	11488.734	4069.125	1193.4902	8560.7344	1994.1299	15723.52	11288.38	10362.13	1417.52	2521.3799	8820.1299	3541.52	11864.38	-2734.8701	4200.52	5570.3799	13851.13	6353.52	11790.38	14917.645	3417.5952	6142.1104	5199.6348	7070.4199	5350.1396	5873.6348	1106.4199	3843.1396	2090.6348	1527.4199	4007.1396	6051.0352	9876.7305	6834.02	1057.0352	4771.73	7743.02	15464.035	4243.73	9736.0195	14164.035	3256.73	8663.0195	10836.035	2302.73	9051.0195	9923.0352	2709.73	8411.0195	462.125	9336.165	7134.6748	4530.125	14195.165	3071.6748	1117.125	9671.165	6617.6748	-610.27002	2289.665	-2736.2754	11987.73	7705.665	10768.725	-246.27002	6389.665	6051.7246	180.875	5904.0801	3848.4351	9896.875	899.08008	13467.436	1837.7451	7457.7202	7419.5698	11801.24	-959.59961	-2594.3447	4204.2402	4921.4004	7758.6553	9113.2402	4313.4004	4898.6553	1786.5801	4490.1953	7272.9902	9352.5801	3088.1953	8025.9902	5449.73	6216.7451	-5133.9492	10000.061	1901.5195	6660.165	13241.061	3080.5195	15933.165	14938.53	3349.6001	9019	1994.53	6799.6001	13348	15864.779	3681.0698	1443.375	12213.779	1412.0698	-906.625	8517.7793	3040.0698	-60.625	5723.7798	15337.07	5723.375	10996.779	3063.0698	6778.375	972.77979	8543.0703	5072.375	11969.779	7412.0698	8312.375	-630.0498	1972.8252	11101.55	11189.95	2976.8252	8405.5498	7883.9502	2986.8252	8897.5498	15716.35	3853.3101	9545.2598	-260.6499	-1756.6899	5007.2598	3945.2051	9276.1299	11266.404	4842.2051	-1960.8701	1115.4048	11642.205	3220.1299	14766.404	3138.2051	4328.1299	6755.4048	2505.2051	15692.13	10877.404	16366.205	1710.1299	10645.404	1712.2051	13388.13	6477.4048	9398.2051	247.12988	6416.4048	12695.205	1188.1299	8231.4043	2911.1699	14269.475	7692.0498	11175.17	575.4751	575.0498	2869.1699	19490.475	9116.0498	12652.17	6589.4751	838.0498	5895.1699	137.4751	934.0498	-646.83008	-210.5249	9552.0498	7971.1699	3228.4751	10173.05	4975.6104	16680.154	5332.5498	15765.61	3270.1548	1667.5498	14849.61	3116.1548	3631.5498	18521.609	5194.1548	3816.5498	527.61011	-495.84521	8008.5498	2816.05	1992.8452	6620.9502	2606.05	9871.8457	4144.9502	2859.05	13301.846	6703.9502	9236.0498	6324.8452	5052.9502	9479.0498	1826.8452	5982.9502	307.05005	1680.8452	7270.9502	-1159.5752	12890.73	1208.2451	9229.75	5913.5049	7329.2598	13025.75	5501.5049	7058.2598	12790.75	3757.5049	7464.2598	71.75	2549.5049	6458.2598	3580.1699	21169.465	7659.2002	328.16992	14236.465	4156.2002	2981.1699	14442.465	6238.2002	4220.1699	8637.4648	3633.2002	175.16992	-1422.5352	4988.2002	-884.83008	-2197.5352	9374.2002	1506.1699	2243.4648	1276.2002	13608.17	799.46484	5984.2002	610.46484	715.64014	10.029785	17582.465	2769.6401	-577.97021	3356.4648	9611.6406	7462.0298	12473.465	10899.641	6171.0298	14343.465	5642.6401	9361.0293	-82.535156	1278.6401	6464.0298	19315.465	4635.6401	9394.0293	-3526.665	4362.1099	4110.9951	3812.8049	5261.5098	5755.3599	7496.8047	-2726.4902	-2012.6401	16918.9	90.160156	526.35498	1609.8999	-3151.8398	1755.355	3829.8999	3878.1602	10715.355	13046.9	720.16016	4165.355	8125.8999	-873.83984	7644.355	344.8999	668.16016	5472.355	11097.02	-1717.4805	-761.66504	7559.02	8753.5195	7166.335	15912.02	4091.5195	6325.335	-1018.9849	6854.6899	16102.766	3467.0151	13101.689	7138.7651	1797.0151	6045.6899	19906.766	20167.016	3085.6899	9605.7656	844.01514	8702.6895	7297.7651	-1293.9849	710.68994	6115.7651	5827.0151	-1277.3101	4515.7651	4047.0151	2607.6899	12696.766	8258.54	3451.9302	3904.7349	6712.54	14873.93	12609.734	4434.54	4852.9302	9996.7344	4705.54	3835.9302	10142.734	6768.54	3630.9302	7349.7349	-907.45996	2722.9302	12539.734	-2313.46	3543.9302	9663.7344	3157.95	6830.48	5504.3301	3516.95	3103.48	4678.3301
19942.465	6345.6152	6630.1499	22413.914	6008.0649	3924.2998	311.91504	15371.064	11619.3	25.915039	4655.0649	9384.2998	6971.915	2942.0649	2129.2998	16392.914	3862.0649	4120.2998	-465.08496	18817.064	11282.3	-261.08496	9913.0645	12994.3	11891.915	8981.0645	10791.3	-2253.085	14105.064	7437.2998	-1085.085	14303.064	13674.3	15796.915	9279.0645	14453.3	2365.0952	21673.094	8394.7646	3824.0952	14622.095	5744.7646	12072.575	4225.5151	10636.19	15014.575	8790.5156	6282.1904	13676.575	2876.5151	446.19043	8608.5752	2110.5151	7947.1904	14611.575	5879.5151	8770.1904	10268.575	2520.5151	4876.1904	17627.801	8528.3906	6346.0654	20808.801	3669.3901	-555.93457	19006.801	9962.3906	9892.0654	4773.7998	14840.391	9589.0654	15389.8	24486.391	9693.0654	10922.8	4732.3901	1394.0654	9900.7998	3449.3901	1008.0654	9395.7998	7090.3901	9997.0654	2064.7998	5709.3901	13025.065	5374.7998	5104.3901	6229.0654	-1177.3	15912.495	5182.375	-424.30005	23651.496	8709.375	11725.7	1887.4951	1678.375	399.69995	14934.495	1945.375	1781.8599	12718.625	432.71484	-1313.1401	11064.625	-2043.2852	5592.8599	11970.625	2646.7148	12235.895	2267.5752	1703.4551	10225.895	3778.5752	5925.4551	4585.895	13691.575	9224.4551	2375.895	13449.575	11252.455	-662.10498	1259.5752	9758.4551	5339.895	3086.5752	8217.4551	1296.895	1693.5752	9144.4551	-759.10498	5483.5752	4818.4551	12700.266	951.61523	2865.5	3215.2651	11001.615	7099.5	2703.2651	14948.615	9626.5	11021.266	2164.6152	2681.5	2619.01	17943.779	6609.6299	-446.98999	8969.7793	9612.6299	107.01001	5321.7798	9778.6299	9616.2051	3829.7451	3907.46	1177.2051	16555.746	24317.461	-164.79492	13458.745	8459.46	10271.205	3868.7451	9255.46	1400.2051	7445.7451	7461.46	6044.2051	2305.7451	13118.46	5304.2051	1410.7451	2205.46	6941.2051	4228.7451	7568.46	470.20508	8375.7451	5971.46	12902.92	6483.0498	7177.3496	4318.9199	14131.05	8225.3496	3261.9199	14819.05	6508.3496	6017.9199	6712.0498	5831.3496	5047.9199	13850.05	7612.3496	2611.9199	15832.05	5593.3496	3765.9199	10798.05	4118.3496	1988.9199	9412.0498	4211.3496	2844.1299	15045.645	6387.3398	3020.1299	13136.645	5977.3398	11914.13	3028.645	3476.3398	7655.1299	12621.645	8469.3398	6.1298828	11231.645	2443.3398	5476.1299	9856.6445	4780.3398	8501.1299	6543.645	8410.3398	11945.13	3954.645	8876.3398	7739.1299	2200.645	3412.3398	4964.1299	10408.645	15700.34	1309.7349	16283.25	4266.3501	14143.445	-5968.3496	4059.0952	2091.4451	16121.65	6625.0952	2423.4451	20239.65	7396.0952	1334.4451	16954.65	8766.0957	15879.475	4471.9351	13390.09	13131.475	2127.9351	4466.0898	3509.4751	3090.9351	12254.09	8668.4746	11267.936	14365.09	3583.4751	15162.936	7715.0898	11902.475	2554.9351	7156.0898	3121.4751	1019.9351	3949.0898	1619.4751	1655.9351	11504.09	2535.4751	2615.9351	8732.0898	22482.475	5727.9351	9349.0898	12033.475	5858.9351	10445.09	19201.039	6187.25	5596.5654	1765.5601	-2083.1699	-3167.2354	7137.5601	1705.8301	5031.7646	2805.1099	17952.195	7219.5098	4019.1099	15966.195	5045.5098	12565.109	5139.1948	7222.5098	13494.109	5261.1948	4612.5098	14129.109	4776.1948	4303.5098	8393.1094	6361.1948	7903.5098	13264.109	2438.1948	3975.5098	8839.1094	2895.1948	4546.5098	587.10986	790.19482	5340.5098	9838.7207	-419.51953	5960.46	1256.7202	14088.48	8498.46	5783.7202	6136.4805	6989.46	2800.7202	8275.4805	6062.46	3987.7202	8120.4805	8396.46	6255.7202	4572.4805	10775.46	138.72021	9298.4805	5744.46	5209.21	20721.51	12038.84	3614.21	13202.51	9790.8398	-573.79004	10895.51	11580.84	7943.21	5889.5098	10090.84	-567.79004	14178.51	11643.84	12275.21	3296.5098	5692.8398	3506.3799	25580.365	6107.4199	2989.3799	24493.365	18968.42	2696.3799	18376.365	5621.4199	330.37988	1630.6602	8196.3154	1482.3799	23540.66	7307.3154	10830.38	3695.6602	-2495.6846	8254.3799	-1.3398438	-709.68457	6326.3799	4057.6602	4902.3154	1715.3799	4367.6602	8157.3154	18038.379	6032.6602	12877.315	10088.38	5276.6602	5372.3154	193.37988	1284.6602	8069.3154	13633.38	7319.6602	9243.3154	537.37988	1292.6602	1112.3154	13459.38	3580.6602	3670.3154	6927.3799	1875.6602	6148.3154	-7.6699219	1693.3198	10167.455	23289.439	6046.1348	11032.295	2651.4399	15469.135	13035.295	7400.4399	1514.1348	6718.2949	-130.56006	500.13477	8377.2949	4503.4399	10744.135	9989.2949	15803.439	11426.135	21950.295	12087.439	4362.1348	14239.295	4636.4399	15019.135	9637.2949	1199.4399	-1008.8652	10568.295	7981.4399	9275.1348	10877.295	1368.4399	12439.135	8581.2949	12756.439	5188.1348	7692.2949	6166.4399	14934.135	9172.2949	620.43994	13909.135	9389.2949	947.43994	2609.1348	2208.2949	12716.439	1174.1348	5431.2949	26284.439	1381.1348	-2804.7051	10580.439	3237.1348	5567.2949	12745.29	10647.939	7667.0752	14585.29	7868.9399	3940.0752	12460.29	5847.9399	4363.0752	10292.29	4771.9399	7102.0752	16177.29	4976.9399	5597.0752	9791.29	5092.9399	2233.0752	10599.939	-947.68457	9909.335	7067.9399	8507.3154	6151.335	2944.9399	10715.315	7000.335	9518.9395	2209.3154	8054.335	6076.9399	-3342.6846	-974.66504	-455.06006	4771.3154	6183.335	6862.9399	617.31543	10697.335	879.50977	11177.855	9156.4004	13930.51	1457.8555	6664.4004	10878.51	-1492.1445	1308.4004	14461.51	5479.8555	17347.4	2801.5098	7672.8555	8801.4004	-116.49023	-2519.1445	8069.4004	7647.5098	-2297.1445	5462.4004	-625.49023	-1853.1445	8181.4004	-980.49023	-2886.1445	6630.4004	28475.551	6617.7549	11719.32	7177.5498	23500.754	11178.32	1914.55	16032.755	11176.32	4143.5498	18263.754	6056.3198	2238.55	1151.7549	6185.3198	7259.5498	524.75488	2348.3198	12.000001	12.000001	12.250001	15603.55	6923.7549	8797.3203	6798.5498	613.75488	2759.3198	15180.55	2915.7549	7905.3198	2694.55	8909.7549	9529.3203	11289.55	1080.7549	9726.3203	15435.55	9170.7549	10605.32	2479.55	3352.7549	13285.32	1482.55	3757.7549	4814.3198	2742.55	-1276.2451	2562.3198	8539.5498	2459.7549	6344.3198	2257.55	5146.7549	3071.3198	10573.404	4329.3652	6448.1348	3591.4048	18239.365	10285.135	11512.404	4468.3652	-2278.8652	11016.404	6637.3652	8479.1348	12104.404	5938.3652	8227.1348	2433.655	9803.7949	1314.2051	11758.655	1467.7949	4673.2051	4973.6553	7400.7949	6934.2051	12559.655	1030.7949	2852.2051	5126.6553	-104.20508	8371.2051	6617.415	4977.6055	6987.3701	1508.415	13706.605	5183.3701	7471.415	-4460.3945	-3405.6299	1132.415	3107.6055	5280.3701	5877.415	-1891.3945	2695.3701	8123.415	-2263.3945	6400.3701	6727.415	-2804.3945	4076.3701	10302.415	-1753.3945	3106.3701	8534.415	-1912.3945	3231.3701	8399.415	-1711.3945	4582.3701	3166.7651	15977.27	12858.55	946.76514	4932.2695	6088.5498	15280.766	1555.2695	5816.5498	15490.766	4836.2695	6469.5498	5671.7651	-2183.7305	3837.5498	1964.7651	-1495.7305	1914.5498	-1980.2349	-3177.7305	1431.5498	5052.3198	15478.21	9782.3398	11298.32	3892.21	11041.34	2375.3198	14517.21	1942.3398	2543.3198	6431.21	6902.3398	1149.3198	11696.21	13363.34	6376.3198	697.20996	1242.3398	11100.32	5618.21	5961.3398	4655.3198	6252.21	7610.3398	15681.32	4118.21	10075.34	9410.3203	5672.21	11241.34	2224.3198	198.20996	6361.3398	3696.2549	21727.475	6923.8198	14461.255	4286.4751	560.81982	13134.255	7320.4751	8692.8203	16441.254	6769.4751	17660.82	23361.254	3781.4751	-1485.1802	9973.2549	3464.4751	7266.8198	3260.2549	957.4751	-95.180176	8800.335	5925.6699	8648.2998	1817.335	18335.67	9523.2998	6017.335	8615.6699	8739.2998	-1465.665	15068.67	9298.2998	21086.336	7155.6699	13735.3	-2065.665	3908.6699	10348.3	-1646.665	7308.6699	5086.2998	-3552.665	2205.6699	10594.3	-2660.665	5736.6699	6303.2998	3750.855	190.66992	8276.2402	-2830.145	-1081.3301	4311.2402	4036.855	3058.6699	10063.24	695.40479	1410.1348	6612.5151	8116.4048	9905.1348	1920.5151	8972.4043	6936.1348	9416.5156	2117.4048	-2033.8652	2042.5151	2633.895	20796.385	10808.955	14001.895	4730.3848	8945.9551	706.89502	3435.3848	10057.955	613.89502	7039.3848	7116.9551	7650.895	4293.3848	14539.955	3772.895	4191.3848	12992.955	4392.895	1530.3848	6743.9551	479.68018	9311.5898	8418.8848	687.68018	8062.5898	10249.885	8236.6797	1497.5898	6746.8848	-338.31982	1205.5898	7255.8848	5763.6802	-660.41016	8720.8848	293.7749	14754.77	10410.305	7660.7749	342.77002	-552.69482	651.7749	399.77002	8136.3052	-2747.2251	3580.77	660.30518	2454.7749	4916.77	9642.3047	15559.11	3442.5898	8424.7998	2591.9849	13493.68	9691.2998	5752.9849	1826.6802	5558.2998	2525.9849	2639.6802	5721.2998	2493.3101	10111.895	8140.7949	-1242.6899	4096.895	8461.7949	15545.311	5763.895	10955.795	10801.311	2902.895	9132.7949	8225.3105	3385.895	10001.795	8264.3105	3058.895	9056.7949	-514.06982	12827.67	8331.9805	1538.9302	17515.67	10270.98	-820.06982	7763.6699	11385.98	-755.04004	1953.1299	-1126.0098	9728.96	3893.1299	8378.9902	96.959961	6129.1299	5994.9902	641.81494	9776.2656	3125.8901	10211.814	5202.2651	10475.891	1827.125	8583.835	3063.4199	14796.13	-2072.2451	-2741.7949	7401.1299	8939.7549	7887.2051	10945.13	3355.7549	6526.2051	2485.9448	1392.9648	6144.29	11210.945	-237.03516	9104.29	-507.93506	7584.5547	116.95996	8070.1201	366.27539	4520.5654	10753.12	1500.2754	8158.5654	16265.221	4241.9248	765.46484	2803.2202	7878.9248	6803.4648	16677.5	2754.3398	3538.3252	13767.5	896.33984	898.3252	9052.5	703.33984	2871.3252	5554.5	10040.34	8686.3252	14186.5	3186.3398	6630.3252	1548.5	8678.3398	6539.3252	12744.5	4749.3398	6558.3252	81.965088	-978.46484	9796.4502	9054.9648	812.53516	9786.4502	7225.9648	-75.464844	8328.4502	13663.689	682.19531	9770.2051	110.68994	-2110.8047	6279.2051	4202.9951	12480.185	10650.645	8982.9951	-921.81543	1671.645	12696.995	1176.1846	13747.645	2491.9951	3967.1846	8179.645	2627.9951	15725.185	12112.645	15354.995	2967.1846	9375.6445	2365.9951	12651.185	10151.645	10136.995	2839.1846	6318.645	11394.995	2437.1846	9528.6445	5432.0146	13970.221	8696.2451	11431.015	2471.2202	1339.2451	3684.0149	17789.221	10123.245	17357.016	1090.2202	2283.2451	9792.0146	685.22021	1229.2451	1516.0149	950.22021	10953.245	8762.0146	2604.2202	9813.2451	4762.5098	17602.115	8610.1543	14993.51	5079.1152	10010.154	14906.51	10445.115	7552.1548	20259.51	8231.1152	11722.154	938.51001	1595.1152	9800.1543	713.65991	3891.0552	7148.8198	1307.6599	9486.0547	4349.8198	4022.6599	14266.055	8679.8203	10733.66	3724.0552	8376.8203	8843.6602	6022.0552	7540.8198	1540.6599	2976.0552	8611.8203	2219.9351	18545.75	7174.6699	6621.7803	5802.3501	8691.4355	15077.78	6233.3501	8484.4355	17296.779	3692.3501	10483.436	-574.21997	1815.3501	10256.436	4437.7002	27036.52	11579.125	-217.2998	16529.52	10605.125	841.7002	21229.52	10328.125	2208.7002	13258.52	7675.125	-1082.2998	2640.52	9579.125	-1679.2998	1873.52	8457.125	-120.2998	7510.52	5377.125	9607.7002	4965.52	7799.125	161.35498	225.04004	763.40479	17043.355	5017.04	1436.4048	3520.355	7439.04	9164.4043	14136.355	13368.04	7939.4048	17303.355	4224.04	10717.404	-211.64502	293.04004	7156.4048	18915.355	6346.04	9219.4043	-1474.4248	3530.4053	4741.0298	1876.4751	10684.075	10619.775	5231.4751	1413.0752	-106.2251	15591.85	2071.9849	-1822.5601	-862.1499	1241.9849	-2360.5601	4138.8501	9756.9844	8759.4395	10213.85	4131.9849	2101.4399	5349.8501	2443.9849	4680.4399	-534.1499	5369.9849	2630.4399	10775.83	924.81982	343.71484	5561.8301	13507.82	10762.715	13869.83	7270.8198	6217.7148	2669.4651	6866.6699	17603.455	5465.4648	15402.67	7099.4551	6365.4648	9813.6699	18512.455	23971.465	6256.6699	9509.4551	3200.4651	10392.67	9319.4551	1995.4651	384.66992	8606.4551	8404.4648	-248.33008	6547.4551	7424.4648	2102.6699	12040.455	11281.025	3778.6748	-151.86523	4705.0249	9699.6748	8307.1348	5872.0249	6659.6748	8520.1348	9475.0254	4792.6748	4675.1348	9980.0254	3402.6748	4864.1348	-545.9751	3825.6748	6708.1348	-1055.9751	3257.6748	10437.135	2060.7549	8137.1499	1622.3599	5153.7549	2503.1499	6514.3599
18251.629	3429.4351	4010.5151	24893.156	2431.8599	2791.605	2638.1553	17098.859	12074.605	3609.1553	6768.8599	10357.605	11982.155	3053.8599	3053.605	16500.156	4003.8599	2067.605	5660.1553	21611.859	9381.6055	3557.1553	11406.859	10012.605	17557.156	7288.8599	11118.605	1526.1553	10990.859	5547.605	3599.1553	12919.859	15248.605	15917.155	6486.8599	12398.605	3435.0449	17175.945	1945.2598	5582.0449	11794.945	2450.2598	18222.945	3537.1797	11600.1	8344.9453	4085.1797	2795.0996	15177.945	-1219.8203	-389.90039	11917.945	283.17969	5034.0996	20530.945	146.17969	3110.0996	12319.945	-504.82031	2705.0996	19557.17	7441.0552	8534.21	19572.17	2576.0552	550.20996	21631.17	9436.0547	9781.21	5157.1699	11849.055	10099.21	14931.17	20635.055	11693.21	10916.17	3697.0552	59.209961	15313.17	1950.0552	586.20996	11001.17	3946.0552	8193.21	3577.1699	5041.0552	10373.21	7518.1699	3632.0552	108.20996	681.47998	13571.439	6347.3652	701.47998	29190.439	7402.3652	15195.48	2599.4399	1468.3652	702.47998	11335.439	3825.3652	3889.1851	8747.5254	7734.3848	-696.81494	8543.5254	5629.3848	8279.1855	12977.525	10998.385	12784.195	2026.5649	1477.3604	12350.195	3726.5649	5564.3604	3504.1948	12054.564	1962.3604	3604.1948	15483.564	6152.3604	-992.80518	1461.5649	6543.3604	8096.1948	2683.5649	5455.3604	-199.80518	898.56494	6045.3604	-2612.8052	3189.5649	354.36035	12604.984	1606.5254	612.50488	3626.9849	11494.525	6164.5049	2442.9849	9327.5254	9007.5049	8101.9849	-605.47461	719.50488	2252.635	21208.904	8288.9043	529.63501	14904.904	11139.904	491.63501	19659.904	5630.9048	13091.865	5026.77	3244.375	4965.8652	20105.77	22883.375	4441.8652	15577.77	7310.375	15368.865	3750.77	8620.375	2042.865	8989.7695	7182.375	10324.865	5845.77	6372.375	9317.8652	1478.77	2895.375	10992.865	1535.77	6545.375	3633.865	10322.77	7431.375	13211.115	2778.9453	7517.8848	12009.115	2051.9453	2577.8848	3779.1152	11607.945	7517.8848	8400.1152	2233.9453	8095.8848	3262.1152	9991.9453	8463.8848	-296.88477	13381.945	5133.8848	1838.1152	8076.9453	4443.8848	1128.1152	4170.9453	6332.8848	3621.5098	9344.8203	5156.7402	4106.5098	12845.82	-616.25977	11709.51	-2004.1797	114.74023	8445.5098	12738.82	4452.7402	-554.49023	2315.8203	-1021.2598	7136.5098	413.82031	6011.7402	9066.5098	1357.8203	5836.7402	10707.51	-1435.1797	4490.7402	6639.5098	-996.17969	1742.7402	7109.5098	982.82031	9954.7402	1371.375	22647.02	1860.1699	11837.045	-3520.6396	1939.2251	783.04492	20069.359	8330.2246	1587.0449	16401.359	7712.2251	469.04492	19871.359	10836.225	13885.525	6825.3901	8900.9648	6709.5249	3444.3901	4580.9648	3537.5249	3393.3901	7558.9648	6511.5249	13302.391	12807.965	3879.5249	11577.391	5053.9648	21971.525	5444.3901	8519.9648	3041.5249	2837.3901	1372.9648	1669.5249	3189.3901	9993.9648	2414.5249	3414.3901	12067.965	25695.525	6000.3901	6470.9648	13957.525	5270.3901	7671.9648	23602.789	6099.54	6611.77	140.65503	-1191.4849	-1642.3101	5272.6553	2331.5151	6428.6899	7159.375	17965.465	10387.85	2916.375	13471.465	8523.8496	13725.375	6720.4648	9358.8496	13489.375	6220.4648	8336.8496	17865.375	4208.4648	7058.8501	12954.375	4332.4648	10417.85	15519.375	4587.4648	8916.8496	12088.375	5779.4648	4603.8501	2629.375	1106.4648	7794.8501	10583.33	-2147.8359	4873.0352	1433.3301	11867.164	6141.0352	10263.33	-3350.8359	6189.0352	3687.3301	9975.1641	6673.0352	3451.3301	8377.1641	5529.0352	5486.3301	4148.1641	9132.0352	1837.3301	5162.1641	3714.0352	5858.77	16360.8	8334.1299	2956.77	10269.8	7395.1299	1851.77	10253.8	11140.13	10102.77	3539.7998	6901.1299	1621.77	11156.8	5471.1299	16921.77	2578.7998	2458.1299	152.8252	22537.551	5093.8198	2722.8252	25142.551	16498.82	881.8252	16098.55	4760.8198	-2436.5801	2925.355	8016.085	-295.58008	23434.355	10795.085	9428.4199	5436.355	4172.085	4137.4199	2539.355	-1427.915	5608.4199	4820.355	6107.085	147.41992	2198.355	3456.085	18224.42	10417.355	8511.085	7368.4199	6729.355	6188.085	-1675.5801	1451.355	9189.085	12440.42	8384.3555	10594.085	-636.58008	3761.355	4276.085	11462.42	4924.355	4398.085	3819.4199	2532.355	5036.085	1186.385	-507.06982	11521.675	16028.88	5969.1548	16398.355	-2192.1201	15580.154	10129.355	9017.8799	1977.1548	7760.3555	-1054.1201	1679.1548	8899.3555	3687.8799	8095.1548	8981.3555	20042.879	13379.154	15017.355	8198.8799	4966.1548	12441.355	2410.8799	10699.154	8251.3555	-1960.1201	1545.1548	10214.355	2329.8799	9746.1543	7481.3555	198.87988	9015.1543	10308.355	12201.88	2560.1548	6808.3555	5156.8799	13434.154	11824.355	371.87988	16748.154	13559.355	1492.8799	3147.1548	8780.3555	7278.8799	4381.1548	7834.3555	8809.8799	2503.1548	-949.64453	9043.8799	2110.1548	2902.3555	11063.33	9458.1543	10671.305	11974.33	7922.1548	10072.305	8375.3301	5694.1548	11726.305	10294.33	6011.1548	11625.305	12120.33	5978.1548	9758.3047	9585.3301	4214.1548	5661.3052	11923.279	7103.0449	10324.615	7037.2798	12082.045	6568.6152	4952.2798	15071.045	14200.615	14584.279	4805.0449	12775.615	7945.2798	580.04492	1900.6152	1136.2798	5927.0449	7859.6152	10853.279	5359.0449	10090.615	5257.25	12755.525	15697.445	15058.25	6762.5249	10063.445	12790.25	5282.5249	3667.4448	15847.25	9204.5254	19272.445	10311.25	5671.5249	11007.445	1136.25	843.5249	10427.445	10448.25	3705.5249	10623.445	1078.25	1808.5249	13790.445	-810.75	921.5249	9638.4453	21710.42	7201.3452	12360.355	7435.4199	20110.346	13730.355	1839.4199	29887.346	11371.355	7539.4199	5219.3452	1842.355	1910.4199	5087.3452	11864.355	7691.4199	3493.3452	2761.355	12.500001	12.500001	12.750001	15925.42	6359.3452	12836.355	8479.4199	2080.3452	4049.355	14649.42	7103.3452	9848.3555	2107.4199	8823.3457	8743.3555	9360.4199	3576.3452	8470.3555	16638.42	7764.3452	13496.355	769.41992	9917.3457	15902.355	-848.58008	4266.3452	5537.355	2895.4199	1664.3452	4442.355	10913.42	3715.3452	7825.355	2672.4199	6346.3452	3818.355	11686.085	2789.4399	7581.8652	6016.085	20967.439	10553.865	11513.085	1903.4399	-778.13477	14174.085	3013.4399	8294.8652	16020.085	2953.4399	8341.8652	-2264.6348	8383.2051	770.33984	7533.3652	293.20508	1488.3398	1152.3652	8558.2051	2504.3398	7357.3652	-338.79492	3407.3398	-149.63477	-943.79492	6754.3398	1543.6948	9419.415	7109.04	-815.30518	16615.414	6413.04	3994.6948	-3228.585	75.040039	-911.30518	3259.415	5331.04	415.69482	-800.58496	7886.04	3768.6948	-2977.585	9398.04	3429.6948	-2155.585	5722.04	8648.6953	-3301.585	5886.04	8107.6948	-1774.585	8283.04	5764.6948	-4094.585	8487.04	4818.2349	18266.25	10081.17	2999.2349	8865.25	4828.1699	7955.2349	2063.25	-2352.8301	12762.234	9478.25	6050.1699	7279.2349	-1312.75	4882.1699	3117.2349	-159.75	2627.1699	-1558.7651	-3195.75	-1746.8301	2818.0649	18829.801	10184.885	7905.0649	5999.7998	10970.885	11544.064	1517.7998	3075.8848	3222.0649	7136.7998	8685.8848	2902.0649	8882.7998	16463.885	7101.0649	1965.7998	329.88477	13544.064	6399.7998	5645.8848	8139.0649	3569.7998	5618.8848	11234.064	4358.7998	9455.8848	10594.064	3192.7998	13714.885	2681.0649	510.7998	7219.8848	7095.1748	19173.891	8121.6152	17746.176	5454.8901	-1013.3848	13928.175	9284.8906	6334.6152	15727.175	8180.8901	14401.615	19566.176	3312.8901	-1929.3848	9374.1748	4734.8901	4139.6152	6367.1748	1801.8901	-183.38477	10596.615	8633.0049	9212.96	2944.6152	16095.005	10030.96	5065.6152	12445.005	10879.96	267.61523	10370.005	9787.96	18246.615	6474.0049	13783.96	-1328.3848	3886.0049	13044.96	465.61523	8675.0049	4313.96	-1449.3848	3221.0049	13810.96	-834.38477	7762.0049	4506.96	6195.9351	-1713.79	8375.9844	-354.06494	-1356.79	6411.9849	7518.9351	-163.79004	12951.984	2365.52	3208.665	7811	17291.52	2396.665	4141	11758.52	7739.665	11236	7639.52	4102.665	3025	1006.5649	23137.6	9664.3555	11835.564	3616.6001	9058.3555	-93.435059	3188.6001	6716.355	1779.5649	7759.6001	5850.355	9284.5645	6495.6001	10204.355	1115.5649	3404.6001	8028.355	5392.5649	3606.6001	4241.355	-821.79492	13602.945	11625.375	251.20508	9478.9453	9221.375	7214.2051	2643.9448	8778.375	-1812.7949	3368.9448	10404.375	4603.2051	3769.9448	9062.375	4595.6953	13255.16	8406.4102	10274.695	-799.83984	-1626.5898	718.69507	-1095.8398	8200.4102	2055.6951	452.16016	1424.4102	1161.6951	1190.1602	10360.41	18171.365	3527.8701	7440.5249	-10.245117	13583.995	4081.3301	813.75488	3661.9951	-448.66992	104.75488	2065.9951	866.33008	11672.75	8424.0957	1890.9849	409.75	5911.0952	9334.9844	15723.75	4247.0952	12366.984	11189.75	2980.0952	8963.9844	8304.75	3641.0952	10717.984	9904.75	3625.0952	7706.9849	-1324.04	13315.925	2623	518.95996	17795.926	6054	610.95996	8720.9248	6647	1330.0701	-382.0498	-1138.125	13732.07	3069.9502	7705.875	1104.0701	3650.9502	6726.875	-1182.895	11438.645	4134.7949	7347.105	3211.645	9276.7949	1684.21	3046.5552	2093.6396	15855.89	1653.2251	-4238.3848	6512.8896	10623.225	3581.6152	10023.89	5017.2251	7692.6152	3786.22	5301.9404	1747.0303	12367.22	3989.9404	6337.0303	1397.1401	6291.8896	-6218.8359	10214.355	2659.1445	3113.9805	9907.3555	1592.1445	7483.9805	14073.405	3533.5952	3153.6348	4022.405	10617.596	8817.6348	12246.275	2157.125	2311.7202	11837.275	2724.125	910.72021	8244.2754	2068.125	1255.7202	3617.2749	12939.125	11000.721	11493.275	5653.125	9829.7207	598.2749	10101.125	6142.7202	11702.275	5402.125	8513.7207	-174.06006	1238.2451	8883.165	9904.9395	3410.2451	9218.165	9109.9395	1277.2451	8425.165	11969.415	5401.2949	6897.6948	-1855.585	1384.2949	7158.6948	4194.1797	14405.57	9671.2549	7158.1797	3039.5698	1660.2549	12322.18	5950.5698	17012.254	2371.1799	11798.57	6975.2549	2963.1799	21402.57	10381.255	13444.18	8659.5703	9090.2549	2246.1799	15915.57	7438.2549	10044.18	4214.5698	9297.2549	9325.1797	5211.5698	6600.2549	4493.4199	18675.465	6696.3799	12861.42	1199.4648	-393.62012	4458.4199	19344.465	6568.3799	16564.42	2458.4648	-87.620117	8132.4199	-22.535156	-1466.6201	925.41992	1044.4648	10277.38	7613.4199	4189.4648	8045.3799	2321.8501	15601.061	6725.9702	13456.85	674.06006	7863.9702	6165.8501	13292.061	6971.9702	16694.85	5151.0601	10753.971	-2058.1499	-1730.9399	6676.9702	-1001.335	-325.16016	6338.9551	-1541.335	7104.8398	3784.9551	-356.33496	16834.84	5552.9551	6791.665	5005.8398	7962.9551	4465.665	3596.8398	8358.9551	-1737.335	373.83984	6268.9551	3166.1001	11100.76	4917.8701	7773.625	1563.9551	6803.8452	15495.625	2231.9551	7147.8452	17051.625	716.95508	5720.8452	23.625	-584.04492	5230.8452	3802.23	32184.484	9669.9297	-196.77002	17002.484	9145.9297	-54.77002	18734.484	8184.9302	2277.23	14718.484	6210.9302	-796.77002	2079.4849	8717.9297	-1523.77	714.48486	10176.93	-347.77002	4828.4849	5460.9302	13473.23	6537.4849	9460.9297	-3821.4551	2802.7598	651.12012	6684.5449	3263.7598	1633.1201	286.54492	8424.7598	10374.12	13484.545	8381.7598	7515.1201	14833.545	3083.7598	13700.12	-3526.4551	1270.7598	10202.12	15367.545	3069.7598	8605.1201	395.73486	1295.2002	-1864.1797	4521.8052	14256.915	10188.675	5594.8052	1392.915	481.6748	14438.715	871.20508	597.43994	-1546.2852	-2404.7949	-195.56006	578.71484	6725.2051	6875.4399	7138.7148	1903.2051	4870.4399	4671.7148	-2212.7949	-540.56006	-879.28516	1784.2051	3486.4399	14573.275	1603	1751.1401	8102.2749	16291	8747.1406	19110.275	5988	8434.1406	834.48511	5915.8154	11822.965	4065.4851	10454.815	5093.9648	1088.4851	6840.8154	19985.965	23619.484	1016.8154	8785.9648	1586.4851	4832.8154	7187.9648	521.48511	-1244.1846	5441.9648	3752.4851	-1989.1846	5673.9648	5111.4854	-349.18457	8589.9648	11083.15	767.49023	1899.8052	9671.1504	11173.49	10234.805	4849.1499	5454.4902	6047.8052	9329.1504	972.49023	9362.8047	11748.15	1840.4902	6873.8052	-190.8501	135.49023	9546.8047	-83.850098	199.49023	9586.8047	1728.6799	6556.98	5938.1001	3550.6799	533.97998	7220.1001
15609.85	4700.2949	3020.3701	19161.816	2374.1904	2076.7148	-3425.1846	12137.19	13325.715	-1890.1846	1188.1904	11709.715	8015.8154	1523.1904	1291.7148	12806.815	1213.1904	3726.7148	-219.18457	20652.191	9278.7148	-3142.1846	6864.1904	7171.7148	13600.815	4559.1904	10113.715	-3411.1846	10606.19	10284.715	-553.18457	10712.19	14183.715	6517.8154	10700.19	14005.715	-750.71973	18985.805	4096.2949	230.28027	11741.805	5092.2949	13422.37	11142.25	8613.7656	12210.37	6079.25	-405.23438	13959.37	594.25	-5474.2344	11599.37	4446.25	865.76562	18955.371	7390.25	333.76562	10592.37	3771.25	-3051.2344	20393.51	3187.6348	7206.7197	13889.51	746.63477	-1594.2803	17702.51	5288.6348	10497.72	1160.5098	11273.635	7178.7197	9991.5098	20398.635	6389.7197	13267.51	1000.6348	2082.7197	12078.51	-1231.3652	435.71973	7311.5098	1557.6348	8040.7197	555.50977	2568.6348	13065.72	4125.5098	2793.6348	3705.7197	16.52002	15916.439	4088.7246	-342.47998	28846.439	7872.7246	10851.52	2300.4399	1225.7246	640.52002	17394.439	1655.7246	3899.5249	8537.8457	5273.3799	1220.525	8866.8457	6158.3799	9769.5254	10448.846	8781.3799	14032.064	456.94531	2980.0801	12708.064	343.94531	8044.0801	8371.0645	14233.945	6622.0801	5062.0649	12916.945	14809.08	1228.0649	-805.05469	11157.08	10319.064	1756.9453	6514.0801	1052.0649	-56.054688	10558.08	1035.0649	4240.9453	5574.0801	12710.67	2739.7402	-273.08496	3551.6699	17571.74	5664.915	4365.6699	11473.74	9076.915	8321.6699	2836.7402	-353.08496	3360.2649	20782.449	7361.2051	231.26489	14562.45	10993.205	4979.2646	18890.449	11239.205	9546.2998	7050.355	3358.5552	2304.2998	20433.355	24114.555	2104.2998	11885.355	5195.5552	8365.2998	4957.355	6408.5552	-412.7002	9603.3555	5106.5552	6573.2998	3254.355	9823.5547	5098.2998	2392.355	2164.5552	8159.2998	4465.355	5488.5552	-1447.7002	8864.3555	4138.5552	15906.145	9536.5449	10439.115	18970.145	3333.5449	4304.1152	3877.145	21098.545	9862.1152	5282.145	10249.545	9161.1152	4959.145	18411.545	11566.115	9885.1445	6345.5449	8462.1152	4078.145	9052.5449	5047.1152	5293.145	8418.5449	6398.1152	3538.1948	15920.279	8203.6602	3016.1948	14380.279	4968.6602	15257.195	2386.2798	4633.6602	5934.1948	11257.279	8568.6602	809.19482	10043.279	1771.6602	9161.1953	6188.2798	4049.6602	9000.1953	9987.2793	8457.6602	12014.195	6188.2798	7607.6602	8849.1953	1161.2798	3332.6602	6934.1948	8323.2793	15466.66	-2884.6152	20768.039	7589.54	14664.395	1487.2451	1384.8848	1431.395	26048.246	8826.8848	1722.395	21512.246	4794.8848	316.39502	24432.246	10072.885	15212.48	5342.4302	11003.745	15063.48	2921.4302	4234.7451	4222.48	2707.4302	8766.7451	7840.48	17002.43	13258.745	3728.48	11950.43	3947.7451	19051.48	6933.4302	8452.7451	5653.48	1869.4302	3396.7451	2177.48	1755.4302	10150.745	2626.48	1706.4302	12282.745	22939.48	5426.4302	5372.7451	13699.48	6109.4302	10220.745	19062.795	8978.9707	7418.9902	-258.58496	-6465.0898	-3778.2402	4323.415	-3750.0898	2405.7598	6824.8652	17861.336	9335.8701	2505.8652	5193.335	7973.8701	13722.865	5564.335	4333.8701	11905.865	1663.335	5636.8701	13385.865	-147.66504	7346.8701	11296.865	983.33496	11271.87	16307.865	-21.665039	6573.8701	12363.865	3285.335	6151.8701	9076.8652	1987.335	5753.8701	8096.6548	9946.665	4768.6953	2286.6548	15514.665	7990.6953	12406.654	-914.33496	6310.6953	3526.6548	16317.665	7947.6953	3966.6548	13671.665	6006.6953	7854.6548	8844.665	9932.6953	-1408.3452	10837.665	6636.6953	6549.23	16035.535	10054.97	2686.23	11104.535	6078.9697	1753.23	4750.5352	9230.9697	10024.23	2306.5352	5718.9697	220.22998	10534.535	5701.9697	16622.23	4471.5352	3801.9697	-487.7998	26442.885	1278.5547	5055.2002	22070.885	13522.555	-489.7998	19509.885	-95.445312	-300.29492	-970.26465	13267.545	3047.7051	24979.734	6738.5449	12689.705	1743.7354	8841.5449	5243.7051	-1303.2646	1271.5449	8405.7051	1194.7354	9003.5449	3634.7051	2533.7354	4463.5449	18510.705	3979.7354	10401.545	12454.705	588.73535	6835.5449	-468.29492	-1507.2646	9111.5449	14061.705	2873.7354	9666.5449	3602.7051	652.73535	3976.5449	14382.705	3385.7354	9158.5449	4754.7051	926.73535	6741.5449	-829.39502	1688.6099	11079.07	17641.365	3820.6445	11947.805	-867.63477	11636.645	10701.805	7481.3652	-349.35547	11033.805	-1609.6348	-876.35547	10724.805	4351.3652	7963.6445	11531.805	18156.365	7671.6445	16557.805	17029.365	8744.6445	12181.805	4814.3652	15023.645	10636.805	-1509.6348	-3865.3555	7087.8047	3611.3652	3439.6445	8166.8047	2365.3652	7094.6445	15725.805	13312.365	882.64453	4795.8047	3744.3652	12157.645	13105.805	1333.3652	11830.645	9536.8047	1672.3652	2547.6445	8541.8047	617.36523	-3176.3555	9316.8047	16266.365	-1576.3555	-235.19531	7810.3652	952.64453	2290.8047	9165.085	8587.6445	7683.1699	15232.085	6574.645	5912.1699	11154.085	4072.645	5722.1699	8864.085	7090.645	8153.1699	13055.085	3960.645	6450.1699	14183.085	4309.645	4806.1699	12231.645	1513.2695	8498.7598	2920.645	7507.2695	9284.7598	4977.645	9806.2695	484.75977	12291.645	2237.2695	9971.7598	8020.645	-1572.7305	601.75977	1689.645	5042.2695	7411.7598	11876.645	1174.2695	9882.7598	2655.8398	19265.795	5795.585	15254.84	5004.7949	8323.585	11797.84	1939.7949	1773.585	14276.84	7382.7949	14442.585	13076.84	3009.7949	7766.585	74.839844	-1140.2051	4899.585	9155.8398	-1070.2051	7137.585	730.83984	-604.20508	8174.585	-1043.1602	-1508.2051	8554.585	20840.439	5648.4399	15035.221	6592.4399	17901.439	13491.221	446.43994	28381.439	10856.221	15173.439	1550.4399	5826.2202	3902.4399	5617.4399	12555.221	5649.4399	3585.4399	3236.2202	13.000001	13.000001	13.250001	13730.439	5266.4399	15087.221	9375.4395	4420.4399	2578.2202	13350.439	7249.4399	9660.2207	1241.4399	9977.4395	12000.221	6612.4399	2823.4399	12377.221	18280.439	8779.4395	13419.221	1284.4399	5905.4399	16264.221	-60.560059	4516.4399	7999.2202	3409.4399	-344.56006	8355.2207	11003.439	4199.4399	11267.221	593.43994	8117.4399	6592.2202	11814.58	4392.2202	6596.0352	6175.5801	15815.221	9183.0352	10053.58	1512.2202	-4639.9648	16980.58	4784.2202	4817.0352	14332.58	1964.2202	3201.0352	-834.68994	7800.0801	4861.7246	5829.3101	3786.0801	3364.7246	899.31006	11149.08	4633.7246	10084.311	4421.0801	466.72461	1308.3101	1387.0801	7795.7246	2309.52	16112.32	10181.54	2979.52	13276.32	8568.54	6460.52	1437.3198	2089.54	747.52002	8969.3203	9617.54	2925.52	4698.3198	4579.54	2161.52	1759.3198	9245.54	6694.52	3633.3198	10424.54	8752.5195	2866.3198	6650.54	10199.52	3189.3198	6911.54	7711.52	3456.3198	12149.54	9720.75	11465.53	519.125	7810.75	6117.5303	5075.125	1099.75	-1686.4697	-1520.875	12767.75	5718.5303	4755.125	7500.75	-1530.4697	2336.125	4072.75	815.53027	1066.125	1176.75	-962.46973	-46.875	6965.1299	4263.29	13356.686	16180.13	-2273.71	9270.6855	15213.13	-4168.71	1277.6851	6246.1299	-3922.71	7990.6851	3039.1299	3491.29	13481.686	8585.1299	-6058.71	747.68506	14460.13	-726.70996	11273.686	8123.1299	-1450.71	9585.6855	13940.13	-2908.71	9403.6855	13587.13	-111.70996	8580.6855	3176.1299	-6548.71	4582.6851	3656.7051	16162.425	8144.8701	17321.705	-1111.5752	637.87012	14271.705	1414.4248	8373.8701	12900.705	5635.4248	16465.871	16465.705	-1290.5752	-2087.1299	9561.7051	-719.5752	5671.8701	3209.7051	-4256.5752	-1928.1299	19658.551	6754.2451	8727.0801	6100.5498	14823.245	8649.0801	8366.5498	11269.245	8109.0801	4420.5498	13612.245	8880.0801	18341.551	7586.2451	12643.08	1770.55	4117.2451	12144.08	2180.55	7773.2451	2801.0801	1491.55	282.24512	9682.0801	984.55005	3900.2451	5786.0801	10431.965	2685.105	10115.605	2161.9648	3142.105	4836.605	10044.965	5979.105	12295.605	2519.8149	349.27539	11100.141	17656.814	100.27539	3767.1401	11718.814	1336.2754	10293.141	9538.8145	-616.72461	14435.141	3580	16449.15	11128.795	11257	-1530.8496	11220.795	920	-4056.8496	12170.795	2113	1522.1504	6327.7949	8624	-1947.8496	13047.795	1836	-5034.8496	9375.7949	4697	-5266.8496	6370.7949	-1594.6099	14112.936	10570.24	-1435.6099	11428.936	5300.2402	7508.3901	4732.9351	7034.2402	-1987.6099	7700.9351	9387.2402	3670.3901	4960.9351	8500.2402	5213.4102	15258.18	10383.721	13161.41	2096.1802	2340.7202	882.40991	4210.1802	9887.7207	1132.4099	5135.1802	3643.7202	1340.4099	2208.1802	10972.721	14272.77	2251.7202	5128.6348	3027.2002	7489.2949	8120.25	2007.2002	3707.2949	7405.25	1099.2002	-1749.7051	8528.25	6929.0151	3251.9648	2183.9199	-1202.9849	5520.9648	1916.9199	12959.016	5159.9648	10077.92	8347.0156	3117.9648	10746.92	8409.0156	4211.9648	14041.92	8524.0156	3587.9648	11287.92	915.68506	1801.6748	2230.6099	4734.6851	12698.675	8062.6099	2603.6851	6885.6748	11070.609	132.90991	-697.56006	-153.2998	5802.9102	5072.4399	11886.7	527.90991	5142.4399	8613.7002	-941.91992	11461.109	2638.3052	9391.0801	6159.1099	9945.3047	375.38477	4042.3896	4898.8301	13741.49	2346.875	-4186.5	4951.4902	11280.875	2507.5	10882.49	7154.875	5854.5	4004.21	3294.6055	8127.8896	12928.21	3763.6055	8328.8896	-3093.73	6301.8203	1177.75	2893.1953	4861.0151	5421.5098	2936.1953	5740.0151	13051.51	14713.58	3263.6602	9983.04	1635.5801	6814.6602	11848.04	14041.49	-577.59961	831.30518	12260.49	-3552.5996	732.30518	11042.49	-3007.5996	2054.3052	7212.4902	6154.4004	7991.3052	13454.49	-1358.5996	10780.305	2347.49	4587.4004	8247.3047	12549.49	511.40039	9694.3047	-741.25488	1097.085	8004.4453	10187.745	1627.085	9004.4453	7794.7451	1600.085	8935.4453	15012.355	2186.4902	6184.5449	-232.64502	-2733.5098	3658.5449	1812.1001	15591.775	10040.74	3424.1001	2263.7749	-1413.2598	12565.1	6071.7749	10143.74	-470.8999	10990.775	5933.7402	392.1001	20379.775	8623.7402	10508.1	5000.7749	8348.7402	398.1001	15505.775	4940.7402	2380.1001	10245.775	6467.7402	7148.1001	3658.7749	7997.7402	2395.4248	17417.301	4721.1396	10091.425	3368.2998	-2346.8604	1754.4248	16680.301	7431.1396	14382.425	3523.2998	-1987.8604	5507.4248	1882.2998	-3136.8604	-923.5752	2230.2998	6912.1396	5977.4248	5721.2998	8957.1396	4221.1602	15275.311	9623.165	12827.16	4826.3101	8582.165	6497.1602	15203.311	8928.165	12850.16	5701.3101	11176.165	-670.83984	1501.3101	7937.165	-935.10498	1068.8101	7940.4951	-1606.105	3674.8101	5267.4951	2211.895	14459.811	9795.4951	6255.895	4292.8101	7431.4951	4253.895	2798.8101	9479.4951	-2681.105	-219.18994	8721.4951	4272.75	12866.404	4480.3501	7749.4053	6570.4448	8899.8145	12494.405	5051.4448	6370.8149	14179.405	3120.4448	4979.8149	-128.59497	20.444824	4768.8149	4697.1602	23658.645	10946.314	2234.1599	16865.645	10051.314	2948.1599	19538.645	10208.314	8899.1602	3283.645	1741.3149	1332.1599	343.64502	7250.3149	979.15991	1039.645	10148.314	2306.1599	7940.645	5250.3149	14727.16	3900.645	9394.3145	-559.8252	1225.665	-2177.5898	10085.175	4716.665	-1626.5898	612.1748	10850.665	6392.4102	14679.175	8262.665	6190.4102	15684.175	6997.665	9643.4102	1146.1748	1244.665	4758.4102	18120.176	5372.665	8445.4102	-1089.02	-24.195312	3778.9048	3674.8452	12765.85	8821.7656	7871.8452	4255.8501	1531.7651	16969.199	3124.2949	1936.9849	862.19995	-97.705078	2070.9849	3417.2	7826.2949	9160.9844	7638.2002	5844.2949	5393.9849	7952.2002	1268.2949	521.98486	784.19995	5651.2949	5906.9849	13018.814	3684.0098	1334.1699	6147.8149	16264.01	11848.17	14412.814	9343.0098	9449.1699	-1475.2451	7979.29	18219.699	1535.7549	13004.29	9907.7002	-1176.2451	8140.29	16021.7	-2551.2451	574.29004	10090.7	-2113.2451	828.29004	8336.7002	-1280.2451	1564.29	8858.7002	2416.7549	-1.7099609	6260.7002	2630.7549	2.2900391	10006.7	8192.1895	1743.4551	5155.4248	7265.1899	9428.4551	15331.425	1928.1899	5691.4551	9848.4248	6747.1899	2391.4551	8334.4248	7303.1899	1155.4551	8009.4248	-1505.8101	1378.4551	11278.425	-1815.8101	-6.5449219	9313.4248	633.54492	6938.6201	3909.6851	5177.5449	-67.379883	6850.6851
19238.33	4929.1748	4759.02	28368.215	4554.9048	618.70996	4125.2148	16850.904	7251.71	5163.2148	5173.9048	9756.71	11436.215	5346.9048	-589.29004	18345.215	3737.9048	-1110.29	5346.2148	21773.904	7580.71	2064.2148	11499.904	9098.71	21242.215	6772.9048	9788.71	2212.2148	14499.904	7616.71	5746.2148	18258.904	14562.71	16365.215	6127.9048	10626.71	-509.42969	24285.17	9412.1797	-1007.4297	14358.17	1392.1797	14060.596	12700.705	11540.315	11885.596	6637.7051	8082.3154	12333.596	3024.7051	622.31543	7475.5952	7236.7051	8095.3154	18396.596	5908.7051	5531.3154	11245.596	4525.7051	4235.3154	17268.305	2246.9404	9259.6797	13835.305	-1527.0596	2619.6802	17452.305	5248.9404	13291.68	235.30469	7165.9404	11205.68	8631.3047	19665.941	11216.68	11137.305	-2454.0596	3832.6802	6063.3047	-1758.0596	2069.6802	5187.3047	527.94043	8356.6797	-1452.6953	-1440.0596	14433.68	1154.3047	-1901.0596	8647.6797	-562.20508	13240.95	6212.8398	-184.20508	25267.949	10835.84	11909.795	1224.9502	2925.8398	401.79492	18477.949	5238.8398	4605.9648	10989.9	4443.71	1385.965	5339.8999	3075.71	10063.965	10056.9	7967.71	14563.85	1883.2998	2113.5151	13478.85	3114.2998	7677.5151	7845.8501	15086.3	8267.5156	4609.8501	14674.3	7918.5151	1640.8501	597.2998	11507.516	6065.8501	3540.2998	9416.5156	2175.8501	-281.7002	10639.516	-510.1499	5653.2998	7043.5151	9534.2197	577.59473	2747.7197	-390.78027	13010.595	6131.7197	-795.78027	9039.5947	8963.7197	6622.2197	266.59473	234.71973	1338.2949	15133.5	5442.335	-40.705078	9951.5	8320.335	3624.2949	14048.5	7533.335	11361.41	7484.3447	2452.8945	3274.4102	19441.344	23379.895	2375.4102	9165.3447	5882.8945	14934.41	2207.3447	3133.8945	805.41016	7177.3447	5357.8945	9462.4102	1861.3447	7587.8945	4095.4102	-1710.6553	-363.10547	9059.4102	2227.3447	6002.8945	895.41016	8261.3447	4665.8945	14302.255	10518.705	5206.1104	17153.254	3903.7051	-570.88965	43.254883	19181.705	7915.1104	8121.2549	8699.7051	7285.1104	5352.2549	20714.705	3039.1104	7826.2549	4441.7051	3348.1104	1308.2549	10330.705	2119.1104	1955.2549	8116.7051	5715.1104	4752.665	11428.96	9761.2754	5574.665	9832.96	4795.2749	17760.664	-538.04004	3616.2749	7778.665	11604.96	9843.2754	1773.665	4022.96	2353.2749	12531.665	2177.96	6263.2749	8497.665	1566.96	9071.2754	12735.665	-753.04004	10432.275	8714.665	-2548.04	4701.2749	10148.665	1562.96	15812.275	2177.905	18728.955	7066.7598	15568.745	276.27002	-560.0752	1494.7451	17113.27	8712.9248	962.74512	25076.27	6121.9248	124.74512	21135.27	8462.9248	12872.535	5798.1348	11511.92	15451.535	3407.1348	2302.9199	1347.5352	1638.1348	9036.9199	6229.5352	12582.135	11001.92	3056.5352	8426.1348	2790.9199	16630.535	7732.1348	5484.9199	2806.5352	628.13477	-253.08008	1367.5352	2536.1348	9120.9199	445.53516	3530.1348	9779.9199	22727.535	6849.1348	6516.9199	10915.535	6958.1348	8055.9199	17972.596	9886.2451	6378.2949	720.27002	-2001.0552	995.28516	7576.27	1986.9448	7046.2852	5956.1899	18832.846	10557.425	3256.1899	11270.846	8694.4248	13954.189	8627.8457	6646.4248	15437.189	5354.8452	5853.4248	15776.189	6021.8452	7847.4248	6691.1899	3923.8452	11774.425	16644.189	4148.8452	9132.4248	2902.1899	1057.8452	5766.4248	8596.1895	3829.8452	6622.4248	-1037.3096	8955.9951	961.16504	-3101.3096	23364.996	-1134.835	4645.6904	33.995117	3207.165	-2937.3096	12725.995	3298.165	-1873.3096	14266.995	2947.165	335.69043	10795.995	4868.165	-7909.3096	10865.995	850.16504	6349.3252	16228.455	6654.8652	2128.3252	12001.455	5519.8652	1575.3252	6965.4551	10855.865	8523.3252	6096.4551	8689.8652	1783.3252	11528.455	9327.8652	13269.325	4873.4551	3622.8652	4174.98	23107.875	7001.9004	7326.98	21578.875	12933.9	2843.98	14959.875	4152.9004	1430.5498	1851.8154	6912.6953	962.5498	24341.816	6004.6953	12206.55	4397.8154	7374.6953	8505.5498	343.81543	-352.30469	10525.55	1905.8154	5117.6953	1534.5498	3350.8154	7257.6953	16623.551	8688.8154	12241.695	7835.5498	3564.8154	7021.6953	1059.5498	46.81543	9476.6953	12546.55	5927.8154	10202.695	2084.5498	67.81543	3165.6953	12947.55	5620.8154	5384.6953	5368.5498	259.81543	7554.6953	1739.865	2269.3301	10869.83	18073.58	2345.5146	15949.18	320.58008	13102.515	13299.18	8625.5801	-467.48535	9519.1797	-3042.4199	-253.48535	13343.18	2898.5801	7256.5146	13359.18	17708.58	9055.5146	23389.18	9720.5801	5474.5146	12770.18	5035.5801	14200.515	11942.18	-2642.4199	-2848.4854	9713.1797	8407.5801	3995.5146	13244.18	387.58008	7495.5146	12377.18	13621.58	2330.5146	6364.1797	2346.5801	11277.515	14422.18	-1508.4199	17966.516	10604.18	188.58008	4456.5146	10026.18	-1652.4199	-1815.4854	8698.1797	-1577.4199	-1642.4854	1219.1797	11017.58	-101.48535	4035.1797	9068.6152	2837.2002	8699.4453	12461.615	3673.2002	6343.4453	9337.6152	841.2002	5746.4453	7380.6152	-13.799805	11320.445	11852.615	1732.2002	8831.4453	8966.6152	2264.2002	12110.445	11648.63	4374.125	10339.07	4301.6299	6817.125	12294.07	10823.63	889.125	1013.0698	11546.63	2784.125	12216.07	9844.6299	-73.875	2014.0698	2096.6299	3726.125	7158.0698	10703.63	3752.125	8390.0703	2730.3599	13634.66	10106.015	14376.359	5090.6602	6704.0146	11267.359	3397.6602	1540.0146	13651.359	5761.6602	14794.015	9397.3594	4031.6602	7964.0146	-103.64014	-844.33984	7205.0146	7545.3599	1050.6602	6879.0146	1866.3599	117.66016	7888.0146	-781.64014	-587.33984	6141.0146	25157.15	2409.8701	11427.63	5591.1499	17694.871	9090.6299	837.1499	21016.871	9924.6299	10106.15	1837.8701	2622.6299	5828.1499	-1300.1299	7952.6299	7441.1499	-2006.1299	-277.37012	13.500001	13.500001	13.750001	14623.15	2644.8701	13205.63	8676.1504	391.87012	1406.6299	14464.15	4950.8701	10183.63	2146.1499	4394.8701	6933.6299	10222.15	-650.12988	8652.6299	15128.15	6353.8701	9748.6299	-293.8501	4461.8701	14243.63	-407.8501	1133.8701	4545.6299	7685.1499	-1832.1299	2181.6299	11148.15	-48.129883	9255.6299	925.1499	3494.8701	1289.6299	12945.939	2466.29	7189.0049	4783.9399	20826.289	9672.0049	15652.939	43.290039	-2042.9951	13804.939	2391.29	7453.0049	12426.939	2494.29	4238.0049	3609.75	5097.5049	10312.79	7999.75	1146.5049	10722.79	2823.75	14419.505	8067.79	10060.75	2976.5049	8857.79	1923.75	2658.5049	9662.79	3595.7451	9298.7002	10293.855	1716.7451	12359.7	8200.8555	6570.7451	-456.2998	-575.14502	1855.7451	7997.7002	9770.8555	4178.7451	1127.7002	6274.855	2545.7451	-1756.2998	9348.8555	5346.7451	542.7002	6597.855	8375.7451	1523.7002	5334.855	9158.7451	740.7002	5626.855	9064.7451	145.7002	9907.8555	12308.04	4003.1899	1313.2051	11578.04	7764.1899	6195.2051	1273.04	1268.1899	602.20508	13003.04	10325.189	7353.2051	3458.04	4860.1899	3856.2051	3605.04	4262.1899	4232.2051	1204.04	545.18994	3492.2051	6357.625	13809.24	8700.9453	14686.625	3688.2402	9426.9453	12373.625	3751.2402	1278.9448	6077.625	2002.2402	8071.9448	3264.625	8489.2402	13193.945	6714.625	2177.2402	231.94482	16363.625	10105.24	9013.9453	8317.625	2967.2402	6425.9448	11450.625	2901.2402	8858.9453	13946.625	4170.2402	8898.9453	2702.625	294.24023	5908.9448	2197.5952	19960.84	14872.535	14391.596	2679.8398	5106.5352	11236.596	7335.8398	10850.535	10794.596	4951.8398	20267.535	16726.596	883.83984	1609.5352	10152.596	3471.8398	10313.535	3224.5952	-2439.1602	3082.5352	15003.205	9142.29	5092.4248	1588.2051	16737.289	9422.4248	3614.2051	6371.29	10858.425	-974.79492	13274.29	11491.425	16270.205	7790.29	18093.426	-1306.7949	4838.29	13890.425	-1995.7949	9004.29	6101.4248	-3330.7949	2904.29	11080.425	-2838.7949	4824.29	9481.4248	6792.6299	2475.5	9074.0498	-448.37012	3031.5	7519.0498	9338.6299	5247.5	9798.0498	2259.8999	74	6318.3701	17053.9	936	-371.62988	15660.9	6716	10721.37	4825.8999	-680	12997.37	3203.8301	23428.984	7757.5596	12176.83	4015.9849	3165.5596	1464.8301	2745.9849	7491.5596	934.83008	7808.9849	3750.5596	9598.8301	6697.9849	9920.5596	712.83008	3154.9849	3776.5596	4931.8301	2800.9849	3070.5596	2874.105	12931.165	9015.1504	3779.105	9940.165	7490.1504	12735.105	3108.165	8469.1504	1748.105	3127.165	9456.1504	7480.105	4198.165	5939.1504	4765.2646	12004.38	9558.1055	12410.265	717.37988	-3100.8945	1142.2649	2040.3799	6430.1055	1761.2649	3407.3799	977.10547	443.26489	1416.3799	7055.1055	11569.02	6633.2148	9794.5957	3669.1948	4011.9404	5045.835	1285.1948	5618.9404	6400.835	2723.1948	-1483.0596	6059.835	10154.665	1936.2349	758.81982	3477.665	-456.76514	-553.18018	17812.664	4801.2349	7660.8198	10935.665	5328.2349	7391.8198	7743.665	3879.2349	8942.8203	5583.665	1821.2349	6302.8198	-94.734863	3003.4648	6959.5298	3266.2651	10582.465	11500.529	2245.2651	7916.4648	11733.529	-12.279785	2066.355	-3224.6846	-214.27979	2741.355	10686.315	-271.27979	8506.3555	5911.3154	1304.885	6822.3701	3224.915	12645.885	1098.3701	9802.915	2959.845	6204.0151	8463.8701	14795.245	3307.6699	-2072.165	6445.2451	11859.67	5312.835	9349.2451	5902.6699	4400.835	2199.915	7120.605	9679.5703	6797.915	5630.605	10455.57	775.6748	2977.3652	-1790.7305	4337.2354	-1128.6396	6555.2949	7097.2354	-2347.6396	14724.295	11806.436	518.4248	3749.2998	373.43506	6247.4248	9182.2998	13358.609	3696.9951	318.22021	7144.6099	2440.9951	-794.77979	6612.6099	1162.9951	177.22021	3248.6099	8197.9951	5530.2202	8892.6094	5362.9951	4928.2202	-3068.3901	10750.995	6215.2202	6285.6099	6357.9951	10494.221	-138.3252	4104.98	8923.2002	11850.675	4667.98	7017.2002	7430.6748	3928.98	8342.2002	13356.115	5930.5898	8411.5801	-588.88477	1122.5898	6350.5801	4686.27	14332.359	8306.5254	8845.2695	2238.3599	1064.5249	15566.27	4307.3599	16272.525	2269.27	5569.3599	8948.5254	3219.27	18578.359	10931.525	14675.27	2712.3599	10061.525	3089.27	16366.359	7134.5249	7534.27	2556.3599	5698.5249	10864.27	2771.3599	9377.5254	4089.7998	21154.811	7654.7949	11246.8	3127.8101	1819.7949	2611.7998	16134.811	8593.7949	14836.8	1255.8101	2948.7949	8114.7998	1167.8101	1643.7949	-17.200195	2462.8101	10172.795	8063.7998	2941.8101	10352.795	4126.77	13886.45	8092.8198	10279.77	4155.4502	6144.8198	13127.77	10667.45	6344.8198	17134.77	4608.4502	10903.82	423.77002	1719.4502	7385.8198	1231.2148	2252.5601	7370.855	-422.78516	7093.5601	3796.855	3323.2148	11122.561	7544.855	7076.2148	4744.5601	7621.855	6905.2148	5424.5601	6925.855	547.21484	4412.5601	9510.8555	544.89014	12077.585	8978.5498	7307.355	5567.3149	6272.77	12433.355	4011.3149	8447.7695	14419.355	5388.3149	6620.77	-197.64502	984.31494	7470.77	4649.1748	20529.215	7538.6348	1026.175	17235.215	7116.6348	2363.175	15274.215	9222.6348	12295.175	-880.78516	-973.36523	679.17505	392.21484	5683.6348	201.17505	1147.2148	9423.6348	402.17505	5983.2148	4627.6348	13989.175	4452.2148	6497.6348	450.96484	862.7749	767.33496	12046.965	4764.7749	840.33496	2531.9648	12130.775	6982.335	10199.965	5617.7749	7519.335	17252.965	4955.7749	10634.335	1405.9648	881.7749	11211.335	20948.965	5050.7749	11086.335	-1223.75	-551.75977	-1107.085	3458.6548	14173.92	3983.25	6420.6548	1505.9199	-3388.75	13873.605	3778.6201	-2929.7305	-504.39502	301.62012	-2143.7305	2967.605	7220.6201	6014.2695	10937.605	2598.6201	1432.2695	6469.605	404.62012	-3126.7305	-226.39502	3089.6201	3647.2695	13932.95	1698.7852	1910.6499	8665.9502	14789.785	11095.65	17401.949	5344.7852	7265.6499	2389.98	4042.3701	15883.779	4092.98	12091.37	8246.7793	2779.98	7505.3701	17248.779	1217.98	1647.3701	10323.779	71.97998	-293.62988	8180.7798	1190.98	1533.3701	6517.7798	5700.98	587.37012	5657.7798	6423.98	1332.3701	11079.779	12435.07	-351.46484	2561.9199	11356.07	6400.5352	9972.9199	7569.0703	808.53516	9801.9199	9204.0703	-1023.4648	7495.9199	10398.07	-1512.4648	7131.9199	1078.0701	-2061.4648	8809.9199	2314.0701	-1072.4648	9166.9199	2362.115	7496.3652	5329.8452	6881.1152	828.36523	4905.8452
16951.654	5454.54	5962.2251	22385.205	3206.2402	-1436.21	-987.79492	15357.24	6631.79	1030.2051	3924.2402	5458.79	8838.2051	2323.2402	-771.20996	3525.2051	237.24023	-1118.21	960.20508	19680.24	5684.79	-918.79492	9176.2402	5514.79	15382.205	8578.2402	5473.79	-1934.7949	10378.24	3626.79	2107.2051	14332.24	10866.79	15097.205	3771.2402	9957.79	-1711.6846	17783.66	2826.2148	445.31543	12225.66	-1372.7852	10747.835	6254.3555	10730.665	11838.835	4290.3555	4525.665	12826.835	419.35547	-1945.335	-423.16504	7226.3555	7817.665	14009.835	4156.3555	5158.665	8651.835	-238.64453	3464.665	17658.295	4752.415	7154.8496	14370.295	3026.415	457.84961	18250.295	7755.415	11419.85	3941.2949	9968.415	10240.85	10537.295	17335.414	11807.85	15303.295	2916.415	2994.8496	11492.295	1423.415	2581.8496	9740.2949	3329.415	8497.8496	1500.2949	2741.415	13761.85	7227.2949	2858.415	7966.8496	1077	17582.25	5275.6099	1900	26964.25	8464.6094	11773	3965.25	1102.6099	2078	12954.25	5365.6099	538.61011	9884.0293	5497.4351	-781.38989	7563.0298	3554.4351	8202.6104	11447.029	5944.4351	12347.48	1842.395	-269.83008	13512.48	4544.395	8583.1699	5751.48	13926.395	6253.1699	4840.48	10741.395	7645.1699	1581.48	2320.395	6141.1699	8449.4805	2848.395	8198.1699	2177.48	1062.395	7666.1699	526.47998	7256.395	5393.1699	5915.9805	1940.0752	4713.2451	-27.019531	11661.075	8748.2451	-1331.0195	6487.0752	9428.2451	6048.9805	-1513.9248	3178.2451	3053.2649	13477.115	9150.0752	237.26489	7005.1152	11129.075	6438.2646	13023.115	10699.075	11312.109	10354.455	6192.0298	1740.1099	23140.455	28921.029	2749.1099	16399.455	5642.0298	8898.1094	4748.4551	6710.0298	206.10986	11862.455	4831.0298	9768.1094	5143.4551	9069.0293	5746.1099	3596.4551	1759.0298	7746.1099	4698.4551	4929.0298	436.10986	11116.455	7242.0298	10037.484	5756.9746	10977.895	14452.484	446.97461	1969.895	384.48486	14852.975	10320.895	8995.4844	2768.9746	10756.895	3820.4849	12784.975	7053.895	8555.4844	2240.9746	7670.895	2007.4849	11089.975	6763.895	875.48486	5532.9746	6762.895	5932.3599	13949.735	8246.2695	5673.3599	10333.735	4936.2695	11933.359	48.735352	3644.2695	8897.3594	10843.735	8882.2695	4448.3599	9102.7354	3354.2695	14963.359	1830.7354	3694.2695	11958.359	2784.7354	7924.2695	14740.359	3757.7354	5824.2695	7374.3599	1280.7354	4624.2695	5119.3599	6957.7354	12534.27	1605.3252	25056.07	5933.1548	15544.15	2996.3701	87.725098	326.1499	19985.371	5122.7251	1173.1499	30117.371	8645.7246	791.1499	26595.371	5203.7251	14672.46	5018.1948	11129.234	15891.46	2513.1948	6636.2349	2839.46	1136.1948	11512.234	7720.46	10133.195	13402.234	3604.46	9739.1953	8628.2344	21086.461	2360.1948	7299.2349	4574.46	-120.80518	4259.2349	1827.46	808.19482	9989.2344	1479.46	1901.1948	11618.234	20388.461	3123.1948	7766.2349	13538.46	3217.1948	11640.234	17972.49	6413.9951	4258.4102	252.84497	-667.19482	-426.1001	7742.8447	2731.8052	4795.8999	6984.6104	17183.574	9544.5254	4818.6104	7470.5752	6848.5249	17512.609	2508.5752	9611.5254	15505.61	3244.5752	7394.5249	18341.609	3498.5752	7811.5249	9370.6104	1476.5752	11486.525	18067.609	2315.5752	8852.5254	2127.6101	-707.4248	7767.5249	9135.6104	580.5752	9291.5254	2220.9854	8612	6890.2852	-3247.0146	14212	4916.2852	4705.9854	965	4571.2852	-2972.0146	13709	9900.2852	-227.01465	16271	4810.2852	2602.9854	8154	9942.2852	-4278.0146	13271	8612.2852	6053.0449	20930.879	12267.07	3935.0449	11321.88	7470.0698	518.04492	11733.88	11606.07	9037.0449	5068.8799	10704.07	2366.0449	11466.88	8879.0703	16072.045	3955.8799	5038.0698	49.379883	22854.865	6583.1401	2416.3799	17194.865	14509.141	-380.62012	10279.865	2551.1401	989.30518	-1756.7646	12630.22	4312.3052	20370.234	10198.22	12733.305	1558.2354	7913.2197	7905.3052	-4673.7646	4136.2197	9256.3047	235.23535	9187.2197	1911.3052	3764.2354	6426.2197	19056.305	3584.2354	14019.22	9654.3047	2043.2354	6319.2197	602.30518	-1226.7646	9997.2197	17285.305	2264.2354	11683.22	1903.3052	-2392.7646	4940.2197	9788.3047	2254.2354	6869.2197	7084.3052	-2791.7646	10637.22	845.92993	1383.9502	10347.785	7826.4648	17229.59	13626.275	639.46484	16988.59	11501.275	7821.4648	3401.5898	9123.2754	-105.53516	2929.5898	10951.275	4652.4648	9463.5898	12879.275	17469.465	11753.59	20339.275	8475.4648	5717.5898	11402.275	3356.4648	14050.59	8479.2754	189.46484	2398.5898	8007.2754	9290.4648	6623.5898	8471.2754	1884.4648	10242.59	8744.2754	12057.465	7225.5898	12629.275	4916.4648	18647.59	13130.275	415.46484	21177.59	9360.2754	2538.4648	9478.5898	8875.2754	-172.53516	3469.5898	7045.2754	-81.535156	-67.410156	-631.72461	14865.465	2932.5898	3410.2754	11254.92	7074.02	11278.725	12171.92	5692.02	10199.725	7474.9199	4449.02	11964.725	11707.92	4011.02	11664.725	15269.92	5107.02	9113.7246	8751.9199	3231.02	7782.7251	14840.5	5280.4351	9723.1201	3908.5	11078.436	10898.12	11018.5	2160.4351	2098.1201	14182.5	2662.4351	13560.12	6034.5	-581.56494	3101.1201	685.5	3940.4351	8691.1201	9795.5	2198.4351	9380.1201	-2688.085	11077.835	7619.6099	15759.915	2387.835	10320.609	7377.915	-3822.165	1864.6099	12745.915	3494.835	17386.609	7862.915	-1688.165	9406.6094	-3248.085	-4418.165	8593.6094	7246.915	-3518.165	10649.609	-2450.085	-3488.165	8896.6094	-3272.085	-3847.165	10578.609	22326.68	8249.8701	7659.4746	6290.6797	20180.871	8955.4746	1823.6799	26822.871	6492.4746	18367.68	4273.8701	-1725.5254	5941.6797	2919.8701	3705.4746	7494.6797	1261.8701	-713.52539	14.000001	14.000001	14.250001	16185.68	8459.8701	7783.4746	9585.6797	1295.8701	67.474609	15969.68	6218.8701	7955.4746	2200.6799	9735.8701	5358.4746	11128.68	3882.8701	9325.4746	3550.6799	2214.8701	7284.4746	191.67993	7828.8701	8555.4746	1603.6799	3375.8701	3410.4746	3797.6799	-813.12988	1089.4746	9696.6797	5418.8701	6948.4746	3416.6799	7347.8701	235.47461	11431.83	2209.0151	9214.0547	5057.8301	18119.016	10913.055	16328.83	240.01514	-2486.9453	16465.83	4272.0151	8388.0547	13647.83	938.01514	7721.0547	-1.5849609	7258.9199	5260.375	7699.415	354.91992	6739.375	2415.415	7350.9199	7863.375	8367.415	2278.9199	7184.375	537.41504	-428.08008	7173.375	1884.9399	14150.305	8165.9551	553.93994	13925.305	8646.9551	4521.9399	-2280.6948	35.955078	-1935.0601	8064.3052	1941.9551	-1581.0601	4109.3052	2885.9551	6041.9399	-633.69482	7127.9551	4084.9399	-565.69482	5658.9551	7828.9399	942.30518	5183.9551	8088.9399	565.30518	5204.9551	4399.9399	579.30518	9297.9551	14429.045	3190.6699	-203.46973	7802.0449	5539.6699	5034.5303	326.04492	-2005.3301	-2936.4697	16297.045	6887.6699	7058.5303	4504.0449	472.66992	2783.5303	-508.95508	4856.6699	2845.5303	-1628.9551	-1236.3301	686.53027	7669.54	12872.24	11993.255	13661.54	2544.2402	11883.255	14879.54	4712.2402	5290.2549	8442.54	2782.2402	10557.255	1997.54	11399.24	16396.254	6909.54	1336.2402	3800.2549	12168.54	8553.2402	9623.2549	7621.54	4678.2402	12148.255	11974.54	1632.2402	2033.2549	11981.54	5993.2402	11661.255	1781.54	517.24023	7372.2549	5659.54	18531.885	13244.654	19383.539	2830.8848	3376.6548	7604.54	25261.885	11343.654	16520.539	5888.8848	16728.654	22718.539	1953.8848	948.65479	11883.54	3303.8848	10090.654	6826.54	-476.11523	4489.6548	15438.505	4576.0698	8005.5352	-400.49512	15337.07	10918.535	4272.5049	8120.0698	10812.535	-2271.4951	7921.0698	12372.535	10055.505	4647.0698	12964.535	-2102.4951	1605.0698	8585.5352	-1291.4951	4571.0698	4794.5352	-2819.4951	-1755.9302	14609.535	-2917.4951	6544.0698	9249.5352	2482.7202	3963.6851	6267.0098	-4037.2798	2738.6851	757.00977	6388.7202	4310.6851	6273.0098	2824.4299	-828.34961	7275.2998	16689.43	3280.6504	-474.7002	12641.43	6273.6504	6894.2998	5939.4297	316.65039	8084.2998	1519.585	19373.561	13559.755	13763.585	3933.5601	11468.755	-772.41504	1354.5601	13554.755	311.58496	9370.5605	6988.7549	7735.585	3915.5601	17536.754	710.58496	453.56006	12400.755	5124.585	-286.43994	7176.7549	109.94482	14405.635	11298.359	-1875.0552	9360.6348	8670.3594	6877.9448	3438.6348	8188.3599	-1434.0552	4079.6348	11675.359	4563.9448	6660.6348	8512.3594	5400.9551	8799.7852	12014.295	12741.955	-2836.2148	624.29492	1988.9551	-1954.2148	9626.2949	970.95508	-1162.2148	2960.2949	1861.9551	-2359.2148	11492.295	13847.8	2914.415	6229.7202	3092.6099	13341.42	8090.105	1102.6099	7443.4199	8237.1055	3447.6099	1584.4199	9299.1055	11416.245	3204.9302	-5244.4102	6342.2451	-542.06982	-5825.4102	14683.245	5880.9302	4945.5898	13438.245	3163.9302	1920.5898	12566.245	6014.9302	1309.5898	11859.245	1842.9302	789.58984	-533.875	4419.5151	4135.1445	627.125	9806.5156	5896.1445	-30.875	6936.5151	9749.1445	-600.01514	-1289.3999	-2667.5449	-545.01514	966.6001	9785.4551	-651.01514	5301.6001	7066.4551	-3216.1802	7451.2451	2925.3652	6112.8198	3243.2451	7935.3652	3493.97	4985.1099	5250.5898	10781.391	-363.3252	-3593.5146	3704.3901	6883.6748	6528.4854	5756.3901	3089.6748	7037.4854	3253.74	5278.0352	8672.7402	11091.74	5512.0352	13076.74	2618.615	216.63965	-3738.2246	9187.0947	2393.6396	6912.6396	8508.0947	3159.6396	11588.64	16155.705	3076.2798	4326.1602	569.70508	7173.2798	8886.1602	16051.96	1478.2598	-1624.6348	12469.96	502.25977	-2502.6348	8157.96	-1069.7402	-2423.6348	7682.96	6806.2598	6793.3652	2034.96	-380.74023	5185.3652	2213.96	8008.2598	3206.3652	9793.96	4889.2598	9141.3652	407.24512	4285.2749	7586.4551	12489.245	2557.2749	7402.4551	8948.2451	2609.2749	6154.4551	14920.545	4917.54	9836.0547	1797.5449	5.5400391	5878.0552	1603.2002	13277.475	12128.495	5307.2002	492.4751	473.49512	11990.2	3735.4751	16318.495	-1306.7998	6860.4751	4737.4951	353.2002	19705.475	9006.4951	12145.2	3985.4751	7142.4951	-1954.7998	16759.475	3716.4951	6862.2002	5615.4751	4343.4951	7510.2002	8175.4751	9906.4951	2916.915	23144.504	3549.2148	10340.915	3966.5049	-1458.7852	2016.915	15390.505	6975.2148	14565.915	3765.5049	-2399.7852	7528.915	1437.5049	-1030.7852	-903.08496	2978.5049	8652.2148	8103.915	6557.5049	5514.2148	1786.3652	12833.205	8018.6699	-3071.6348	485.20508	5738.6699	12885.365	3791.2051	5530.6699	11005.365	5248.2051	9531.6699	-3009.6348	1191.2051	5689.6699	2288.1599	2333.2998	5945.7402	254.15991	4608.2998	3455.7402	2686.1599	13355.3	6266.7402	9948.1602	3901.2998	8599.7402	7267.1602	3224.2998	9256.7402	-188.84009	1013.2998	6808.7402	9501.8145	6030.9346	-2168.1953	6726.96	3939.3701	8727.7305	10643.96	5829.3701	9295.7305	11343.96	2999.3701	8513.7305	-1269.04	264.37012	7945.73	-940.49512	20833.18	8589.875	-3659.4951	13429.18	4734.875	-2169.4951	15728.18	4390.875	6649.5049	-1604.8203	-2357.125	-4812.4951	1354.1797	4196.875	-3952.4951	-125.82031	7914.875	-4246.4951	7536.1797	2711.875	9227.5049	4829.1797	7867.875	2494.335	1023.5752	1511.2749	19767.336	2447.5752	842.2749	2739.335	8660.5752	8478.2754	10436.335	3171.5752	4370.2749	19167.336	4958.5752	10643.275	-39.665039	783.5752	7395.2749	22066.336	6931.5752	8305.2754	-1020.9849	3453.0498	2479.1904	3420.0898	13722.01	7212.145	6673.0898	2216.0098	-646.85498	16735.27	4725.8701	-1957.73	-1465.73	1266.8701	-380.72998	1827.27	7123.8701	9272.2695	7751.27	3798.8701	2935.27	6669.27	2465.8701	-2192.73	-932.72998	4504.8701	6744.27	10097.805	463.31982	1225.895	6659.8052	14248.32	9835.8945	15395.805	4198.3198	7592.895	-221.31006	7988.9502	10542.74	1836.6899	11802.95	11504.74	1844.6899	3991.9502	14035.74	-1027.3101	-386.0498	13395.74	-2161.3101	-2610.0498	7250.7402	-509.31006	-1435.0498	8063.7402	5447.6899	-1455.0498	6873.7402	3540.6899	2157.9502	10565.74	6583.5151	4053.8599	4409.23	7048.5151	10174.859	17651.23	3047.5151	5205.8599	8427.2305	3074.5151	3629.8599	8942.2305	6201.5151	5817.8599	5512.23	-2896.4849	2439.8599	10288.23	-3102.4849	2235.8599	14103.23	2724.5601	7100.4248	3770.9302	7503.5601	4839.4248	3573.9302
19188.336	6661.8599	2859.0801	20006.605	5159.25	1307.1099	343.60547	12464.25	12124.109	3607.6055	3462.25	9965.1094	12002.605	1653.25	1399.1099	-1047.3945	262.25	1000.1099	2297.6055	21239.25	9241.1094	647.60547	9634.25	9758.1094	17510.605	8587.25	11880.109	3642.6055	10990.25	7243.1099	2761.6055	11521.25	13437.109	15739.605	9093.25	11420.109	13360.609	2860.25	-6988.3691	3774.6099	16267.25	-3553.3691	14006.95	9594.2402	15772.6	12598.95	7861.2402	7007.6001	10975.95	1483.2402	4059.6001	1619.9502	8662.2402	8237.5996	16341.95	9064.2402	7420.6001	12333.95	5008.2402	8038.6001	20902.051	8944.3701	11504.346	14413.05	4221.3701	1650.3452	20661.051	10622.37	13003.346	4743.0498	14161.37	11089.346	13130.05	25831.371	12794.346	16431.051	4038.3701	5379.3452	11236.05	3575.3701	2103.3452	12554.05	4954.3701	9728.3457	1928.0498	5693.3701	15343.346	7557.0498	4953.3701	9888.3457	889.46997	22618.695	7171.0898	1122.47	16841.695	8300.0898	13698.47	2152.6948	650.08984	934.46997	12609.695	3962.0898	2422.7351	9631.0498	4523.4849	704.73511	9582.0498	3338.4849	10251.735	9843.0498	8001.4849	11972.355	1080.79	-282.64453	10402.355	2987.79	4087.3555	3677.3555	16808.789	2066.3555	2323.3555	15699.79	4390.3555	-1485.6445	1343.79	3758.3555	5178.3555	3155.79	375.35547	-1675.6445	553.79004	5660.3555	-1739.6445	3984.79	-1113.6445	9127.7344	1447.145	-3937.7197	850.73486	17979.145	1330.2803	-214.26514	11674.145	3155.2803	9109.7344	1777.145	-3856.7197	4593.3901	16377.165	3506.7949	2160.3901	14420.165	7662.7949	4397.3901	19550.164	4732.7949	14137.891	6640.0049	2088.1699	5108.8901	21293.004	25655.17	5205.8901	13641.005	8856.1699	11481.891	3266.0049	9738.1699	2193.8901	8203.0049	4501.1699	8480.8906	3241.0049	9798.1699	10955.891	219.00488	1298.1699	10427.891	2567.0049	7461.1699	5804.8901	5661.0049	1667.1699	14097.83	6311.2549	8936.7344	12782.83	2287.2549	3736.7349	1755.8301	13269.255	8710.7344	8588.8301	2443.2549	7450.7349	5726.8301	12859.255	10359.734	10355.83	2739.2549	6536.7349	3298.8301	7785.2549	7010.7349	3137.8301	5230.2549	6041.7349	4256.355	9508.7354	8900.8652	5014.355	11019.735	5912.8652	14317.355	-799.26465	4241.8652	6602.355	13042.735	8676.8652	1400.355	6865.7354	3794.8652	11172.355	146.73535	10936.865	9711.3555	3606.7354	11282.865	16276.355	1400.7354	9198.8652	10216.355	-320.26465	6407.8652	7831.355	4970.7354	15592.865	1402.3101	23121.234	5696.0249	13420.755	-5129.375	-2508.9453	4148.7549	6215.625	5178.0547	2200.7549	14284.625	4509.0547	16972.754	-3906.375	-2574.9453	13959.54	4535.04	9151.5498	13861.54	401.04004	5914.5498	610.54004	965.04004	9182.5498	7631.54	12153.04	11635.55	1894.54	11750.04	10241.55	19378.539	2129.04	11953.55	2942.54	-615.95996	2107.5498	268.54004	-1564.96	10943.55	1253.54	738.04004	12598.55	20840.539	1479.04	5636.5498	12031.54	4852.04	7385.5498	17622.289	6794.7852	7618.4248	-494.26001	-3993.4648	285.91016	6183.7402	224.53516	9428.9102	6351.855	19173.096	12817.045	4044.855	8826.0957	9222.0449	10831.855	7264.0952	10188.045	15922.855	3236.0952	7046.0449	16107.855	6155.0952	9021.0449	8059.855	4563.0952	12651.045	17718.855	3162.0952	8736.0449	-1029.145	28.095215	7086.0449	8659.8555	1785.0952	8177.0449	4533.9302	9866.625	4609.2646	1003.9302	19277.625	5138.2646	8842.9297	3860.625	7821.2646	1669.9302	16340.625	7246.2646	2398.9302	16476.625	5214.2646	6823.9302	15966.625	8344.2646	-1756.0698	14000.625	5600.2646	5345.855	19744.885	9527.4004	2596.855	11174.885	7292.3999	544.85498	8104.8848	12666.4	7345.855	3175.8848	8643.4004	2209.855	11155.885	9985.4004	13251.855	2544.8848	3171.3999	198.13477	23926.246	3504.6445	6419.1348	19927.246	16194.645	1794.1348	14169.245	1820.6445	-2012.645	3436.7451	9937.0049	-1041.645	31408.746	7633.0049	8507.3555	4348.7451	4992.0049	5466.355	2312.7451	-66.995117	5052.355	3531.7451	8354.0049	1545.355	8007.7451	6391.0049	17233.355	11454.745	12706.005	2624.355	14248.745	8188.0049	-2431.645	1808.7451	8627.0049	14629.355	6229.7451	8576.0049	-128.64502	1217.7451	4766.0049	9080.3555	8242.7451	8477.0049	3145.355	2873.7451	7212.0049	-223.6499	1701.4648	9698.5645	22183.795	9647.9395	14341.21	1906.7949	15749.939	13901.21	11211.795	1750.9399	12988.21	350.79492	1386.9399	10577.21	6464.7949	11885.939	15474.21	19439.795	12568.939	22570.211	12133.795	8068.9399	14929.21	6759.7949	18715.939	9481.21	764.79492	1832.9399	9575.21	14795.795	5370.9399	13480.21	4507.7949	11587.939	14565.21	14193.795	6700.9399	12480.21	6842.7949	16892.939	16002.21	2605.7949	19152.939	9296.21	4823.7949	6709.9399	11030.21	1945.7949	1975.9399	10822.21	1937.7949	348.93994	506.20996	11874.795	1687.9399	3451.21	11392.936	7827.3301	12112.79	14864.936	8849.3301	10831.79	12439.936	5039.3301	9065.79	12565.936	5190.3301	14557.79	16702.936	6696.3301	10495.79	9678.9355	4155.3301	9189.79	14089.141	8453.3799	7877.9702	3857.1401	13054.38	13185.971	14624.141	3834.3799	1526.9702	11189.141	2229.3799	12397.971	6529.1401	3739.3799	1503.9702	1011.1401	6801.3799	6798.9702	12287.141	4737.3799	8373.9707	4227.105	16719.539	8551.0645	26246.105	4462.54	8649.0645	14876.105	450.54004	3036.0649	15659.105	9696.54	19240.064	12207.105	3813.54	10437.064	1934.105	-131.45996	10875.064	10875.105	-174.45996	8759.0645	2139.105	-832.45996	11983.064	1278.105	-823.45996	13809.064	21044.529	8492.3652	12183.705	4565.5298	21059.365	8247.7051	-434.47021	27969.365	7686.7051	16226.529	2975.3652	2270.7051	19379.529	5666.3652	6482.7051	6265.5298	-100.63477	-782.29492	14.500001	14.500001	14.750001	17039.529	7675.3652	9915.7051	6131.5298	2635.3652	2460.7051	15847.529	5100.3652	9360.7051	-1191.4702	10509.365	8040.7051	8535.5293	2996.3652	8923.7051	426.52979	3458.3652	11534.705	-1612.4702	5168.3652	11701.705	-372.47021	3003.3652	4991.7051	4203.5298	-686.63477	3758.7051	8020.5298	2674.3652	8356.7051	599.52979	7149.3652	2874.7051	15518.04	4891.77	4606.9648	7273.04	22153.77	6994.9648	13974.04	4370.77	-1377.0352	14725.04	5942.77	10062.965	13897.04	4675.77	4470.9648	1426.4399	3987.855	4570.4648	6839.4399	445.85498	6151.4648	2486.4399	11829.855	6355.4648	9962.4395	1369.855	3916.4648	3588.4399	812.85498	5760.4648	3117.0098	13762.064	8853.7451	-137.99023	20450.064	10902.745	5600.0098	287.06494	1538.7451	6589.0098	388.06494	3338.7451	5965.0098	1283.0649	6980.7451	5413.0098	69.064941	11339.745	5391.0098	1131.0649	9429.7451	9605.0098	1851.0649	9723.7451	10871.01	2883.0649	7516.7451	7056.0098	2218.0649	10279.745	14201.66	4980.9502	1479.1445	8460.6602	4520.9502	6978.1445	-416.33984	867.9502	-234.85547	14922.66	6358.9502	6416.1445	4929.6602	1420.9502	4341.1445	3305.6602	1330.9502	2567.1445	-1401.3398	-1163.0498	944.14453	8683.3799	16001.99	11751.686	11357.38	3753.9902	11889.686	15287.38	3988.9902	2601.6851	7002.3799	3542.9902	6499.6851	7522.3799	3220.9902	10531.686	7209.3799	1654.9902	1266.6851	12066.38	6425.9902	11506.686	18396.379	4189.9902	8620.6855	10083.38	2796.9902	456.68506	14412.38	6685.9902	12271.686	1234.3799	1774.9902	8085.6851	3749.4702	16910.605	10944.96	12755.471	-592.39453	1051.96	3239.4702	19141.605	8295.96	11829.471	4062.6055	14923.96	19292.471	2247.6055	-1365.04	7858.4702	292.60547	7813.96	2092.4702	-3109.3945	768.95996	17853.715	4539.3999	6268.6201	3656.7148	18145.4	10777.62	10503.715	12541.4	10176.62	1467.7148	9891.4004	7785.6201	13133.715	6160.3999	13796.62	-525.28516	1234.3999	11480.62	275.71484	7214.3999	5233.6201	-104.28516	875.3999	14147.62	451.71484	5607.3999	7728.6201	6638.3799	2480.6001	8203.4355	18.379883	2316.6001	3298.4351	5834.3799	4629.6001	9390.4355	768.31006	1729.25	11905.045	15646.311	1632.25	2566.0449	13536.311	10110.25	11481.045	2393.3101	681.25	2629.0449	-927.95508	19243.836	8723.8447	8866.0449	2715.835	7071.8447	-3277.9551	2986.835	5510.8447	-1503.9551	10512.835	6335.8447	6032.0449	4309.835	10197.845	-2874.9551	1954.835	5778.8447	712.04492	356.83496	5556.8447	1787.9751	15203.436	10814.17	2227.9751	9128.4355	7609.1699	9485.9746	4941.4351	7807.1699	554.9751	2390.4351	12904.17	7250.9751	6135.4351	8185.1699	2018.79	16165.245	6527.085	11867.79	3322.2451	-4808.915	51.790039	1588.2451	3504.085	15.790039	3560.2451	-3035.915	-1086.21	1711.2451	4409.085	12549.975	2679.5952	8671.6895	5219.1396	19333.33	5394.8604	2667.1399	8827.3301	3897.8604	6150.1396	1492.3301	2149.8604	7314.6748	925.3999	853.00977	3770.6748	-383.6001	-111.99023	14946.675	2816.3999	11823.01	12174.675	2702.3999	8943.0098	8538.6748	3247.3999	10787.01	7975.6748	3038.3999	7913.0098	0.82495117	14525.9	2711.0752	2357.825	14718.9	6162.0752	2488.825	7612.8999	4865.0752	-1207.48	580.91504	-1372.2402	134.52002	1774.915	11671.76	-1310.48	7695.915	8195.7598	1482.4199	12510.939	5152.895	10371.42	4157.9399	8643.8945	-1909.835	5994.355	4956.98	11573.915	85.759766	-1373.5049	3552.915	7564.7598	4902.4951	5892.915	5732.7598	4727.4951	1146.7451	8364.6748	4823.7197	13499.745	10394.675	6861.7197	1729.6152	6989.9199	6815.9805	8311.5498	3631.2646	9754.5801	8512.5498	3625.2646	17950.58	15878.05	7394.5552	1578.46	2510.0498	9150.5547	6442.46	11338.295	467.95508	1284.5049	10295.295	-695.04492	483.50488	9559.2949	-1501.0449	1862.5049	2739.2949	13338.955	9965.5049	266.29492	-1210.0449	8511.5049	772.29492	5115.9551	6012.5049	9963.2949	6712.9551	9511.5049	-1481.4102	1045.605	7741.4048	11568.59	3317.605	6124.4048	9072.5898	1861.605	8234.4043	13190.995	5705.0098	5795.0752	735.99512	628.00977	6496.0752	2988.3252	12424.585	9976.2598	6963.3252	-872.41504	1053.2598	14386.325	4602.585	15465.26	880.3252	4788.585	5806.2598	1493.3252	15120.585	9252.2598	11981.325	3973.585	10498.26	899.3252	15064.585	6740.2598	8383.3252	1619.585	7292.2598	8318.3252	2111.585	6915.2598	3325.6899	15162.654	8212.5449	12920.689	1508.6548	242.54492	2085.6899	17568.654	12152.545	12702.689	1703.6548	1186.5449	4170.6899	1426.6548	236.54492	-1893.3101	2197.6548	9504.5449	4964.6899	3997.6548	10731.545	1733.2549	13185.475	6742.79	-1297.7451	1537.4751	8977.79	5370.2549	14496.475	6890.79	12597.255	5525.4751	11264.79	-2670.7451	3598.4751	6036.79	4346.125	3305.5249	7357.96	2748.125	7188.5249	6346.96	4199.125	18997.525	8612.96	9458.125	3513.5249	8736.96	10847.125	4339.5249	12786.96	1385.125	2920.5249	11764.96	13938.17	1458.21	110.01514	7317.9351	8417.9648	4596.7402	15166.936	4910.9648	11866.74	14824.936	3544.9648	7393.7402	-168.06494	2700.9648	4959.7402	7075.48	24718.426	10484.971	1968.48	16824.426	10874.971	2470.48	18008.426	9171.9707	11130.48	-1771.5752	153.97021	-1027.52	-775.5752	8643.9707	-22.52002	1778.4248	10752.971	1575.48	6043.4248	5157.9702	14563.48	3709.4248	8806.9707	-45.009766	-1615.9849	629.39502	12573.99	4250.0151	-242.60498	1293.9902	9165.0156	10332.395	8116.9902	3208.0151	6353.395	11487.99	3466.0151	11338.395	-139.00977	492.01514	7644.395	18258.99	3554.0151	6816.395	-5553.8604	4230.4702	1895.4551	3294.3701	13125.096	6744.6548	6623.3701	1138.0952	127.65479	16446.551	2315.5298	1039.25	-413.44995	-1036.4702	-84.75	3120.55	7253.5298	10361.25	11602.55	1621.5298	4542.25	6684.5498	-1402.4702	1426.25	-526.44995	1634.5298	5686.25	13968.955	2049.4302	-1434.1699	4468.9551	12900.43	7671.8301	13747.955	5379.4302	4221.8301	1902.8101	3682.7246	9321.415	3276.8101	7714.7246	5540.415	2015.8101	3890.7246	10030.415	-237.18994	-3071.2754	7695.415	-571.18994	-4104.2754	4613.415	1037.8101	-2765.2754	4718.415	7843.8101	-4170.2754	3005.415	6107.8101	-794.27539	10903.415	7487.52	470.63477	304.64502	7385.52	7860.6348	10423.645	1841.52	5193.6348	5571.645	4388.52	-384.36523	7344.645	7816.52	445.63477	5694.645	-2243.48	422.63477	9088.6445	-2999.48	-532.36523	6150.645	2846.9399	10030.955	7834.3101	8092.9399	4115.9551	6145.3101
17697.16	1725.1152	4311.8452	24149.43	4640.8398	846.22021	-21.570312	13579.84	7075.2202	2912.4297	706.83984	11964.221	8795.4297	2547.8398	1311.2202	-2230.5703	125.83984	3280.2202	4389.4297	20494.84	8769.2207	-99.570312	10839.84	8355.2207	16352.43	6483.8398	11705.221	1456.4297	9557.8398	5714.2202	2047.4297	18488.84	12609.221	14935.43	8398.8398	11260.221	15129.31	-1396.5	1916.5303	2755.3096	14608.5	6984.5303	11761.83	8471.1748	13303.675	17345.83	5330.1748	4690.6748	13024.83	2393.1748	728.6748	954.83008	7466.1748	6445.6748	15956.83	7432.1748	4735.6748	10755.83	5118.1748	2847.6748	18131.129	8617.085	9176.8301	15593.13	3799.085	1478.8301	20006.129	8349.085	11488.83	2346.1299	15021.085	10105.83	10457.13	22264.086	10100.83	15791.13	2870.085	5017.8301	10071.13	1596.085	4183.8301	8252.1299	4455.085	10171.83	972.12988	3407.085	12949.83	5580.1299	2189.085	4428.8301	53.495117	14265.785	3775.4854	230.49512	24651.785	6750.4854	12565.495	3504.7852	-1814.5146	602.49512	11505.785	1863.4854	1708.9551	8976	4636.5552	-522.04492	11574	-230.44482	8180.9551	7745	7090.5552	12763.52	-406.51953	287.85547	10056.52	24212.48	6311.8555	10294.52	12501.48	4385.8555	6912.52	10711.48	7060.8555	3172.52	-1600.5195	7555.8555	8981.5195	915.48047	5978.8555	4369.52	-43.519531	8602.8555	1500.52	4525.4805	2421.8555	10925.221	3306.8452	1520.3896	1556.2202	14770.846	7947.3896	1654.2202	12619.846	8290.3896	8577.2207	2395.8452	199.38965	1730.4551	17789.189	6116.855	-251.54492	13671.189	6790.855	3678.4551	18509.189	8726.8555	12399.516	7086.7695	6343.3999	1691.5151	18342.77	23626.4	1098.5151	9045.7695	6511.3999	9090.5156	-968.23047	6214.3999	1538.5151	2500.7695	2513.3999	6753.5151	2404.7695	7286.3999	6603.5151	-933.23047	1803.3999	8874.5156	453.76953	8019.3999	5070.5151	-2021.2305	-984.6001	9917.0654	8530.6152	7736.7852	11490.065	2513.6152	3667.7852	-561.93457	19412.615	10464.785	7335.0654	6393.6152	6691.7852	3030.0654	16994.615	7396.7852	7294.0654	3810.6152	5405.7852	784.06543	12558.615	6214.7852	577.06543	7263.6152	5991.7852	5922.2148	15381.01	7348.3799	7196.2148	15013.01	5518.3799	11607.215	3394.0098	4852.3799	9359.2148	15858.01	9271.3799	2669.2151	10550.01	6357.3799	12047.215	5323.0098	8833.3799	10838.215	6695.0098	11079.38	14426.215	5657.0098	9288.3799	9178.2148	4329.0098	4602.3799	11383.215	8056.0098	12181.38	8597.3906	14294.88	3624.0952	17871.484	2087.2051	-2333.2803	15.485107	17881.205	2163.7197	4286.4854	24816.205	1192.7197	15885.485	2333.2051	-4994.2803	16405.42	5690.4502	11594.404	14135.42	4919.4502	3768.4048	2776.4199	3998.4502	9114.4043	5666.4199	14298.45	7525.4048	2406.4199	21525.449	9698.4043	19901.42	5128.4502	9784.4043	4457.4199	2109.4502	3217.4048	737.41992	4558.4502	9868.4043	571.41992	4338.4502	9712.4043	20574.42	7087.4502	5612.4048	12185.42	7828.4502	7893.4048	19751.311	6686.5952	8825.1855	933.31494	-275.29492	-4484.7051	6713.3149	2537.7051	3390.2949	6117.4102	16274.26	8635.5752	4519.4102	20923.26	5362.5752	11741.41	5365.2598	6115.5752	19164.41	3606.2598	3276.5752	18344.41	6055.2598	5462.5752	10746.41	4429.2598	11802.575	15844.41	1561.2598	6537.5752	-347.58984	2334.2598	5271.5752	7749.4102	2643.2598	5658.5752	6517.9902	2521.4805	5644.3604	2278.9902	11834.48	6359.3604	10735.99	-4641.5195	5927.3604	3543.9902	8407.4805	6529.3604	3583.9902	9734.4805	7711.3604	9856.9902	2842.4805	7390.3604	227.99023	9368.4805	3339.3604	7883.0601	18257.625	2491.165	4782.0601	9659.625	249.16504	951.06006	8208.625	5643.165	11426.061	3220.625	514.16504	2700.0601	9941.625	2400.165	13921.061	3358.625	-3551.835	-519.2002	23100.426	4388.0249	4826.7998	21976.426	17256.025	-537.2002	16946.426	5057.0249	-1622.5552	2494.7749	8460.9453	939.44482	23490.775	8928.9453	7504.4448	7805.7749	7068.9453	6502.4448	3248.7749	266.94531	5802.4448	2896.7749	6552.9453	-271.55518	4252.7749	2800.9453	16353.445	9581.7754	7398.9453	5606.4448	11825.775	7558.9453	-623.55518	2846.7749	7471.9453	13655.445	5983.7749	9803.9453	-2415.5552	7698.7749	3389.9453	9845.4453	4542.7749	6179.9453	5534.4448	4279.7749	6582.9453	-485.48486	1932.7798	10913.84	17010.809	8262.5195	15220.47	-2093.1904	14969.52	7225.4697	4878.8096	3676.52	3722.4697	-4323.1904	2099.52	8480.4697	-1418.1904	18484.52	6899.4697	16484.809	13017.52	12355.47	181.80957	6486.52	9902.4697	2449.8096	20588.52	3549.4697	-3423.1904	2343.52	3818.4697	7383.8096	7303.52	5210.4697	-996.19043	11724.52	7412.4697	9625.8096	8647.5195	3614.4697	2438.8096	19379.52	9119.4697	321.80957	18272.52	3565.4697	-981.19043	8849.5195	3208.4697	-3139.1904	3388.52	3505.4697	-3586.1904	1085.52	-2853.5303	3441.8096	3402.52	-2974.5303	8592.7451	2110.7646	8273.0596	13166.745	1211.7646	4133.0596	7663.7451	-856.23535	5129.0596	9012.7451	302.76465	9259.0596	12644.745	640.76465	6852.0596	7474.7451	-1989.2354	6392.0596	11446.85	2421.5303	11570.02	6402.8501	7716.5303	10449.02	6046.8501	816.53027	1881.02	12843.85	1696.5303	12075.02	7282.8501	-215.46973	1630.02	2582.8501	2599.5303	5908.02	13330.85	2905.5303	8314.0195	363.22021	17347.975	9451.3301	15735.221	2347.9751	4623.3301	9017.2207	3164.9751	458.33008	12688.221	5806.9751	19721.33	12561.221	3705.9751	8100.3301	-1450.7798	926.9751	6763.3301	8895.2207	1068.9751	4203.3301	-721.77979	431.9751	8465.3301	32.220215	86.975098	7428.3301	24074.629	8705.3496	16335.18	6206.6299	18697.35	10557.18	1971.6299	21043.35	10984.18	12460.63	3776.3501	5462.1802	9360.6299	1252.3501	9875.1797	7271.6299	1704.3501	822.18018	15.000001	15.000001	15.250001	18406.629	8029.3501	13746.18	10000.63	3027.3501	1602.1802	14125.63	7962.3501	10950.18	2785.6299	8819.3496	10368.18	10770.63	4556.3501	9800.1797	2774.6299	1877.3501	13385.18	361.62988	8753.3496	15003.18	-201.37012	4832.3501	5510.1802	4785.6299	153.3501	4264.1802	9943.6299	1823.3501	10583.18	3393.6299	6788.3501	6449.1802	9957.8701	1571.9448	3607.8252	18210.871	6489.9448	5146.8252	12928.87	583.94482	-4173.1748	13573.87	2333.9448	6404.8252	10592.87	1059.9448	6202.8252	2530.77	8850.3457	6582.4648	11344.77	3591.3452	7476.4648	4340.77	14414.346	9173.4648	16607.77	3372.3452	10573.465	6549.77	819.34521	5008.4648	-254.31982	11004.605	7164.1299	-3362.3198	13900.605	8742.1299	2293.6802	1114.605	1009.1299	3603.6802	1511.605	611.12988	1853.6802	574.60498	6150.1299	3548.6802	2106.605	7034.1299	2512.6802	2376.605	7949.1299	3429.6802	1723.605	5879.1299	4750.6802	2976.605	7313.1299	3771.6802	3265.605	8014.1299	13132.055	3842.5752	996.43018	6598.0552	5030.5752	8982.4297	-910.94482	-1765.4248	-727.56982	14324.055	2408.5752	7181.4302	4802.0552	864.5752	7215.4302	2900.0552	1465.5752	3873.4302	-1926.9448	-3051.4248	566.43018	6663.3501	12120.245	8422.8457	13885.35	4909.2451	8571.8457	13908.35	5065.2451	2264.8452	7773.3501	3624.2451	6336.8452	8393.3496	3769.2451	8291.8457	8121.3501	1896.2451	-347.15479	14154.35	6597.2451	7184.8452	9877.3496	4593.2451	7240.8452	12989.35	1708.2451	-847.15479	13756.35	5116.2451	5719.8452	4367.3501	1785.2451	5501.8452	-3208.2148	22040.68	11511.395	4513.7852	2069.6802	4770.395	4018.7852	14447.68	10464.395	5964.7852	6729.6802	17953.395	10561.785	3155.6802	980.39502	13530.785	5875.6802	12414.395	-2317.2148	-1020.3198	1725.395	17287.82	918.08984	7741.2949	3010.8201	12272.09	7940.2949	7494.8203	10419.09	7256.2949	4601.8203	11632.09	8254.2949	16389.82	3253.0898	14669.295	-202.17993	-2065.9102	11046.295	1330.8201	4155.0898	1559.2949	-387.17993	-4102.9102	8923.2949	319.82007	3336.0898	5209.2949	6182.165	-1781.7197	9847.4297	173.16504	-2107.7197	3026.4302	7295.165	281.28027	12224.43	2036.875	2481.2998	7808.3154	19041.875	3366.2998	-727.68457	11567.875	6197.2998	9460.3154	2885.875	1798.2998	694.31543	2264.6299	20314.02	13148.055	7844.6299	5774.02	9514.0547	-337.37012	2300.02	12584.055	-881.37012	8576.0195	9782.0547	6089.6299	4655.02	18310.055	402.62988	2095.02	10178.055	4159.6299	1561.02	9718.0547	2940.9651	9502.1846	11145.965	4221.9648	9954.1846	7718.9648	10469.965	2498.1846	7197.9648	2466.9651	1595.1846	12773.965	6065.9648	2706.1846	8455.9648	-635.12012	12615.395	4844.665	5226.8799	-562.60547	-5069.335	-3941.1201	-632.60547	4169.665	-3614.1201	356.39453	-3078.335	-4703.1201	587.39453	4363.665	12395.985	6265.165	6294.9048	3214.25	14364.42	5829.0703	1396.25	6881.4199	5202.0703	4529.25	-503.58008	4256.0703	12563.835	2347.73	-423.7002	3557.835	371.72998	-543.7002	14415.835	5306.73	7416.2998	11597.835	3411.73	6988.2998	8502.835	3080.73	8678.2998	6717.835	3273.73	4702.2998	-3083.1699	14175.77	2876.335	1087.8301	14508.77	10077.335	-662.16992	10081.77	7905.335	-2223.1948	-3146.5146	-8354.9404	-2184.1948	-749.51465	905.05957	-2591.1948	5406.4854	560.05957	-226.08496	16689.939	5501.4648	9402.915	2002.9399	12880.465	1368.9451	2922.6602	7196.7451	14937.575	1170.3501	-1563.9053	3670.5752	10106.35	7096.0947	6516.5752	8814.3496	9353.0947	2089.9099	4326.75	4736.5449	2563.9099	3242.75	11664.545	-3694.7754	1639	1036.54	11113.189	1786.665	10034.335	10747.189	1554.665	12343.335	13583.03	2587.0552	5394.1001	2743.03	9778.0547	10262.1	2183.0549	-1120.9102	1302.4048	15688.055	-540.91016	274.40479	11822.055	-171.91016	149.40479	8348.0547	9825.0898	7066.4048	1694.0549	1330.0898	7391.4048	1745.0549	8890.0898	4528.4048	11054.055	6476.0898	8981.4043	-359.36523	2792.6348	7791.835	10807.635	4131.6348	5823.835	8201.6348	4412.6348	7175.835	14088.48	5124.2798	9571.7148	1898.48	2118.2798	8098.7148	4430.3896	13314.561	11001.07	10333.39	386.56006	730.06982	13792.39	5822.5601	14330.07	3938.3899	7131.5601	8900.0703	4354.3896	17752.561	10981.07	16733.391	4199.5601	7851.0698	3197.3899	16206.561	7523.0698	10609.39	2828.5601	8331.0703	12824.39	2125.5601	8455.0703	3669.8701	19903.949	8192.2656	13120.87	-921.0498	-165.73486	2281.8701	14152.95	7637.2651	13916.87	231.9502	1051.2651	6955.8701	-1758.0498	29.265137	-850.12988	-288.0498	6623.2651	5213.8701	682.9502	8150.2651	5109.4502	13614.325	5436.6396	-48.550049	-2718.6748	5906.6396	6545.4502	6031.3252	5728.6396	16071.45	1799.3252	10264.64	461.44995	-1914.6748	6626.6396	603.18506	1551.1001	5287.8501	-562.81494	8753.0996	7168.8501	3852.1851	14379.1	5697.8501	6382.1851	4677.1001	7619.8501	7739.1851	2863.1001	10868.85	-151.81494	1745.1001	8457.8496	17037.24	-3635.7197	-828.04492	8550.4854	6847.4751	9961.4395	15405.485	2761.4751	11625.439	14154.485	3010.4751	13212.439	622.48511	172.4751	9690.4395	2641.1401	24032.221	8100.2598	-242.85986	16376.221	6378.2598	717.14014	13272.221	7266.2598	4562.1401	539.22021	-206.74023	-1238.8599	-338.77979	7119.2598	-1303.8599	1438.2202	10511.26	-1117.8599	8314.2207	8495.2598	10516.141	5832.2202	8340.2598	-730.47998	992.05518	272.16504	9840.5195	4553.0552	-589.83496	1876.52	8491.0547	1232.165	9509.5195	731.05518	8208.165	19013.52	3441.0552	12585.165	612.52002	370.05518	7956.165	17100.52	2464.0552	7662.165	-397.2251	4502.25	-4707.9199	3091.4099	9890.2949	6965.0801	6444.4102	-1255.7051	-747.91992	14402.936	2994.9048	-969.68506	344.93506	917.90479	-32.685059	5818.9351	6346.9048	5102.3149	12932.936	5526.9048	1092.3149	8360.9355	1221.9048	-1266.6851	228.93506	4062.9048	6051.3149	13898.92	2843.8452	299.8501	5520.9199	16130.846	10802.85	13267.92	4720.8452	7464.8501	2134.2849	9612.2793	10344.471	3079.2849	16396.279	7473.4702	3999.2849	12581.279	15083.471	24.284912	2986.2798	9408.4707	1455.2849	1381.2798	8581.4707	2637.2849	1627.2798	5707.4702	5977.2852	1178.2798	3539.4702	6207.2852	3413.2798	11048.471	7043.915	2716.0898	908.47998	9190.915	8381.0898	3006.48	1849.915	2123.0898	6752.48	5650.915	3894.0898	8646.4805	6218.915	3808.0898	5406.48	-3826.085	1462.0898	7532.48	-3362.085	2831.0898	7572.48	2019.3049	6532.8252	5883.7749	6374.3047	983.8252	5224.7749
16665.311	5204.9751	3579.5352	23644.871	5319.4351	-62.530273	2665.8701	16044.436	5888.4697	4096.8701	3532.4351	4610.4697	4911.8701	2492.4351	-2893.5303	54.870117	748.43506	-517.53027	4807.8701	19610.436	5128.4697	790.87012	8016.4351	4067.4697	20036.871	9248.4355	8515.4697	3019.8701	7044.4351	4681.4697	2327.8701	8826.4355	9858.4697	15961.87	8115.4351	7963.4697	17046.275	-1342.0947	1836.6152	5422.2749	8982.9053	765.61523	14910.391	9997.8252	14216.05	14625.391	9274.8252	4590.0498	11675.391	3485.8252	380.0498	2968.3901	11146.825	6801.0498	18935.391	8774.8252	6797.0498	9827.3906	4968.8252	4761.0498	20127.891	7867.9351	8284.8604	14226.891	3440.9351	-734.13965	22150.891	9527.9355	8981.8604	3261.8901	14815.936	8223.8604	9781.8906	22820.936	11415.86	15409.891	3595.9351	1940.8604	11326.891	3101.9351	-915.13965	9195.8906	3322.9351	8866.8604	-746.10986	4110.9351	10476.86	3963.8901	3332.9351	6334.8604	163.83496	17260.189	6156.0649	449.83496	23269.189	8999.0645	4278.835	739.18994	766.06494	1233.835	13893.189	5084.0649	1318.865	9847.5703	5714.1748	10550.865	-458.43018	1892.1748	10506.865	8970.5703	8601.1748	15769.475	2992.1851	3959.5698	14967.475	5145.1851	10447.57	9201.4746	13798.186	9216.5703	5771.4751	14380.186	9847.5703	2853.4751	2315.1851	10757.57	7180.4751	4773.1851	7960.5698	2125.4751	2163.1851	8997.5703	2575.4751	6751.1851	8242.5703	12214.495	-1344.25	3016.4702	6088.4951	8566.75	8827.4707	6465.4951	8411.75	11500.471	11804.495	-2707.25	1812.4702	2622.5249	14696.715	5926.5352	32.524902	10210.715	6558.5352	2145.5249	10872.715	8993.5352	9449.7695	10595.245	4711.6899	981.76953	17874.246	21702.689	-1220.2305	11322.245	5419.6899	3577.7695	2955.2451	7966.6899	-225.23047	8971.2451	3146.6899	6358.7695	4474.2451	10887.689	6002.7695	2277.2451	2068.6899	6973.7695	4363.2451	7838.6899	6577.7695	2103.2451	-80.310059	17006.09	8998.6748	6292.29	15742.09	4134.6748	2653.29	2092.0898	21906.676	9261.29	8122.0898	6418.6748	7051.29	6020.0898	15356.675	4843.29	10484.09	3982.6748	5930.29	3545.0898	12719.675	2775.29	3178.0898	6786.6748	4866.29	2621.4648	10995.085	9146.6797	4663.4648	10205.085	5236.6797	15265.465	-22.915039	1288.6797	8988.4648	9423.085	5228.6797	1852.4648	8183.085	1456.6797	11821.465	2423.085	4298.6797	8383.4648	5282.085	7621.6797	16705.465	2570.085	8815.6797	8906.4648	1139.085	2594.6797	8135.4648	6181.085	12318.68	-46.165039	19258.029	5891.0601	16264.915	-1523.5596	2369.7949	295.91504	15552.44	7741.7949	2535.915	15733.44	8614.7949	13560.915	-2169.5596	1467.7949	14945.314	6083.6499	11106.5	13742.314	2202.6499	6598.5	3326.3149	902.6499	11601.5	8718.3145	14674.65	11546.5	3896.3149	18740.65	11548.5	18765.314	6285.6499	14603.5	2235.3149	446.6499	4372.5	2250.3149	2373.6499	10456.5	1998.3149	1736.6499	11156.5	21591.314	5628.6499	8744.5	12136.314	4105.6499	9143.5	23085.926	6344.0498	7313.395	-4174.8252	-4437.0352	-984.88965	1683.1748	-2081.0352	4712.1104	4999.375	23873.561	10342.311	662.375	8896.5605	10030.311	10429.375	8121.5601	8958.3105	14265.375	4332.5601	8400.3105	13289.375	5601.5601	10061.311	12453.375	6049.5601	13977.311	16818.375	5886.5601	9933.3105	-931.625	3184.5601	8629.3105	5412.375	3511.5601	9186.3105	6293.1948	8560.9746	-1443.4854	4023.1948	19456.975	3320.5146	11610.195	2017.9746	-1116.4854	3587.1948	15705.975	5357.5146	5130.1948	15249.975	2473.5146	10480.195	12431.975	4922.5146	866.19482	11130.975	1906.5146	7129.3901	19503.865	5202.9902	3661.3901	9655.8652	7149.9902	1222.3901	9027.8652	5850.9902	7876.3901	3036.8652	5755.9902	346.39014	9721.8652	6114.9902	14978.391	2150.8652	2107.9902	417.62988	23800.594	7295.1948	6901.6299	22969.594	14924.195	-25.370117	12026.595	5005.1948	1240.2202	2131.1797	9895.0352	4195.2202	18224.18	10237.035	12061.221	5807.1797	7237.0352	7464.2202	1285.1797	1476.0352	8364.2207	2028.1797	7917.0352	460.22021	-23.820312	8166.0352	18685.221	9425.1797	12395.035	9187.2207	3823.1797	8127.0352	256.22021	-856.82031	8207.0352	14790.221	5319.1797	10914.035	-403.77979	6249.1797	4167.0352	13780.221	5401.1797	8537.0352	8369.2207	1788.1797	5646.0352	1070.4199	448.56494	9112.1299	21553.635	7738.7998	15733.9	10721.635	4789.7998	7064.9004	9041.6348	2892.7998	8634.9004	-681.36523	3854.7998	7623.9004	7062.6348	12276.8	12197.9	22267.635	10823.8	18295.9	4597.6348	15305.8	16469.9	18261.635	6135.7998	9877.9004	299.63477	875.7998	8162.9004	10629.635	6429.7998	6904.9004	3828.6348	11674.8	10968.9	15739.635	5532.7998	7780.9004	6636.6348	15232.8	12441.9	12430.635	7771.7998	9031.9004	4054.6348	7443.7998	8985.9004	492.63477	2945.7998	9888.9004	424.63477	662.7998	450.90039	12202.635	3002.7998	3471.9004	9687.0605	2822.1201	8812.9102	16208.061	2550.1201	9001.9102	9731.0605	2176.1201	9333.9102	11255.061	1319.1201	12444.91	12669.061	1364.1201	7479.9102	8498.0605	-845.87988	9431.9102	13446.016	1487.5254	4737.6104	5896.0151	9771.5254	4445.6104	6625.0151	-228.47461	-904.38965	12202.016	1210.5254	6571.6104	8966.0156	-3329.4746	-2649.3896	1263.0151	4336.5254	5651.6104	13200.016	621.52539	5012.6104	-305.97998	13780.825	10448.175	17056.02	819.8252	14864.175	7729.02	425.8252	2683.1748	13668.02	5696.8252	15784.175	11408.02	1708.8252	11281.175	-1509.98	-401.1748	11513.175	10884.02	-1678.1748	10764.175	-738.97998	-567.1748	14708.175	-2685.98	693.8252	10310.175	28263.455	5888.27	11866.564	5125.4551	21231.27	14794.564	-83.544922	18823.27	10581.564	8635.4551	395.27002	2084.5649	8076.4551	2715.27	7310.5649	5732.4551	-738.72998	-793.43506	15.500001	15.500001	15.750001	13511.455	5315.27	6685.5649	6558.4551	315.27002	1120.5649	15734.455	3115.27	11014.564	-68.544922	8839.2695	8830.5645	9903.4551	1465.27	10746.564	502.45508	265.27002	12590.564	-1580.5449	7550.27	15806.564	-874.54492	4315.27	7674.5649	2975.4551	-845.72998	3197.5649	7423.4551	2331.27	8859.5645	975.45508	4871.27	4200.5649	14054.654	1370.7949	6396.335	18689.654	7492.7949	9553.335	9921.6543	2719.7949	-1494.665	21708.654	4999.7949	9655.335	13788.654	1759.7949	6294.335	674.29004	10917.125	6299.1055	7020.29	2691.125	1978.1055	3056.29	14426.125	7603.1055	9411.29	3915.125	5118.1055	4024.29	2922.125	3924.1055	4616.0098	11995.689	8835.04	4974.0098	16271.689	11071.04	6550.0098	-616.31006	1891.04	10913.01	-940.31006	3015.04	5291.0098	3957.6899	7601.04	6945.0098	380.68994	8664.04	6544.0098	1167.6899	7451.04	9418.0098	1657.6899	8328.04	12057.01	2474.6899	10407.04	8567.0098	486.68994	6542.04	11898.62	3174.52	2036.6699	9157.6201	5630.52	5968.6699	162.62012	1561.52	-1676.3301	10596.62	6428.52	9105.6699	4015.6201	1349.52	6674.6699	1005.6201	3732.52	5709.6699	-1585.3799	-220.47998	2249.6699	7249.23	12621.01	10594.189	13804.23	3302.0098	10810.189	13437.23	2397.0098	1446.1899	4994.23	736.00977	8344.1895	7619.23	1937.0098	10650.189	8407.2305	859.00977	498.18994	12117.23	7661.0098	9156.1895	5585.23	2949.0098	7531.1899	11788.23	3031.0098	369.18994	13593.23	4953.0098	12702.189	1618.23	972.00977	6947.1899	838.68506	14635.405	13918.436	7104.6851	-749.59473	2490.4351	13655.686	5733.4053	9528.4355	12714.686	4016.4053	16425.436	16482.686	2565.4053	674.43506	15125.686	2328.4053	7932.4351	1083.6851	-2829.5947	2072.4351	17086.734	2831.6348	9455.8848	4982.7354	12962.635	8456.8848	8568.7354	5686.6348	8769.8848	3166.7351	13202.635	9746.8848	19745.734	4305.6348	13040.885	-141.26489	529.63477	10901.885	-281.26489	4351.6348	1943.8848	-658.26489	-969.36523	13813.885	2427.7351	2453.6348	5990.8848	4447.96	2242.9551	10560.835	131.95996	1714.9551	5851.835	8667.96	3848.9551	7770.835	3416.01	4018.605	10804.904	15208.01	5322.605	3686.9048	10919.01	8180.605	8939.9043	9616.0098	4527.605	3478.9048	1437.7051	18525.484	13394.25	7996.7051	3899.4849	9516.25	615.70508	2079.4849	11829.25	917.70508	8796.4844	8438.25	8495.7051	2677.4849	14483.25	522.70508	2223.4849	9668.25	4804.7051	1354.4849	7908.25	-1622.145	12077.48	7375.04	649.85498	11683.48	11021.04	9249.8555	2097.48	7924.04	-1927.145	5606.48	11741.04	2762.855	4496.48	7169.04	1537.625	15590.585	10805.915	9954.625	2927.585	-164.08496	-1623.375	1593.585	9555.915	-1120.375	3679.585	1800.915	-473.375	4048.585	7589.915	15064.51	4327.7349	7828.8252	1296.6099	18723.24	8799.2998	-995.39014	9216.2402	3736.2998	1495.6099	3701.2402	5372.2998	15201.41	4794.2651	1729.1948	1456.4099	2246.2651	1122.1948	16633.41	7460.2651	12679.195	13528.41	6158.2651	9297.1953	11110.41	4945.2651	9875.1953	7764.4102	4256.2651	8977.1953	3755.75	-475.22021	1212.5952	662.75	15393.779	11172.596	4724.75	2579.7798	11143.596	470.61499	-1394.4702	-5131.1602	-218.38501	1748.5298	5897.8398	-48.38501	6747.5298	3411.8398	-837.45508	7543.0801	478.40527	8215.5449	1432.0801	7135.4053	-1092.8799	2420.0801	5150.3301	12339.745	3029.4951	-464.25488	5295.7451	8720.4951	9592.7451	7993.7451	6758.4951	8930.7451	339.95508	5428.0898	10523.635	-1307.0449	1238.0898	13850.635	1889.6499	7428.835	2559.8252	10851.71	5923.3945	7115.9053	11817.71	4463.3945	12756.905	12796.52	4663.2402	3427.0898	1044.52	8071.2402	7841.0898	-1015	1414.8999	2993.4448	11727	1875.8999	1260.4448	10059	2004.8999	2119.4448	8840	13573.9	10547.445	684	1848.8999	10895.445	1017	11086.9	6742.4448	3493	6129.8999	10531.445	-1068.2749	4548.085	9799.7402	9952.7246	5129.085	7168.7402	7984.7251	4845.085	7830.7402	14130.305	1882.645	6063.4805	-148.69482	634.64502	2982.4805	3614.6851	12599.436	10589.32	8245.6855	25.435059	1902.3198	14785.686	4421.4351	13822.32	2271.6851	9307.4355	7393.3198	2008.6851	21565.436	12261.32	15109.686	4805.4351	12283.32	1840.6851	14795.436	8317.3203	7333.6851	3556.4351	7555.3198	10673.686	2497.4351	6178.3198	-201.01514	16952.705	7233.5801	9833.9844	1307.7051	-2232.4199	-680.01514	14504.705	9401.5801	10793.984	-262.29492	-522.41992	4443.9849	-1447.2949	-1641.4199	-2499.0151	319.70508	5690.5801	2595.9849	1671.7051	6319.5801	5505.1899	10620.52	8293.6699	1569.1899	-1224.4805	10491.67	1217.1899	215.51953	8568.6699	16245.189	3121.5195	10704.67	276.18994	-1455.4805	7420.6699	2163.6201	2695.375	8811.8848	662.62012	7904.375	5229.8848	3493.6201	16049.375	6712.8848	6855.6201	3037.375	11839.885	7760.6201	4110.375	12083.885	721.62012	913.375	9124.8848	17910.65	2165.3198	1064.04	7180.0146	6052.2949	9930.4453	16143.015	1152.2949	11118.445	15298.015	2680.2949	8210.4453	261.01489	1350.2949	7426.4448	4440.2002	24591.129	10882.73	512.2002	21036.129	8482.7305	2816.2002	18397.129	9225.7305	11064.2	1092.1299	-363.27002	493.2002	-949.87012	7183.73	469.2002	2816.1299	11056.73	1728.2002	8479.1299	6848.73	13451.2	2687.1299	11231.73	689.73511	2691.8198	-1137.1602	14845.735	5777.8198	-1379.1602	11233.735	2111.8198	771.83984	11011.735	10298.82	8427.8398	16461.734	6752.8198	7225.8398	894.73511	3313.8198	6430.8398	19459.734	5303.8198	9142.8398	723.3501	1333.0449	-3373.8047	3907.0352	13272.891	8202.7002	6143.0352	-1238.1099	1523.7002	14137.42	2365.3052	767.85986	804.41992	-659.69482	323.85986	4822.4199	2062.3052	8584.8594	10479.42	4256.3052	3487.8599	9593.4199	-710.69482	682.85986	-597.58008	3010.3052	5575.8599	11907.385	2313.8398	404.75	6723.3848	15165.84	10134.75	14392.385	4985.8398	8492.75	-1131.7598	10545.404	7731.2598	2425.2402	15297.404	4836.2598	863.24023	12755.404	13411.26	-230.75977	1223.4048	5431.2598	-798.75977	1797.4048	3420.2598	1250.2402	1054.4048	3709.2598	4500.2402	1881.4048	2522.2598	5380.2402	3770.4048	4174.2598	12144.89	-1150.8398	560.12012	15203.89	730.16016	1860.1201	7900.8896	54.160156	4976.1201	8847.8896	2015.1602	7585.1201	10371.89	-145.83984	4792.1201	944.88989	1813.1602	7454.1201	40.889893	-542.83984	9781.1201	464.12012	7047.9702	4873.7305	5815.1201	4333.9702	937.73047
21222.609	6296.7451	4026.9199	21966.754	1942.6201	-2094.6445	2633.7549	7543.6201	4909.3555	4410.7549	1828.6201	4398.3555	4146.7549	-2137.3799	-1919.6445	2885.7549	-2757.3799	-2080.6445	2907.7549	11367.62	4625.3555	2508.7549	11075.62	6108.3555	19894.754	5893.6201	7787.3555	2883.7549	3701.6201	4734.3555	2866.7549	11461.62	14025.355	15568.755	4901.6201	10403.355	13557.635	-1110.3496	3147.5098	3039.6348	13493.65	7555.5098	15155.525	5996.1602	10169.06	16507.525	2641.1602	3629.0596	14600.525	1232.1602	-1015.9404	2631.5249	8946.1602	5890.0596	12831.525	1542.1602	7699.0596	11604.525	481.16016	3654.0596	22092.695	2021.7246	11019.33	18219.695	437.72461	2365.3301	23276.695	6147.7246	11827.33	4912.6953	12823.725	6551.3301	13468.695	24549.725	11041.33	17310.695	1604.7246	4573.3301	12702.695	623.72461	1175.3301	11479.695	1813.7246	10328.33	4167.6953	2083.7246	13466.33	9961.6953	-250.27539	4020.3301	147.54492	12346.29	3847.3652	185.54492	19767.289	5366.3652	11232.545	620.29004	847.36523	16.544922	12929.29	1836.3652	381.00488	9329.5098	4980.2202	7684.0049	-1156.4902	2494.2202	8737.0049	3244.5098	12679.221	14335.266	3084.0098	-757.16504	12569.266	4766.0098	6742.835	9148.2656	15535.01	3891.835	4893.2651	15167.01	9753.835	597.26514	1987.0098	5942.835	4790.2651	4817.0098	8376.835	2559.2651	3056.0098	9999.835	1343.2651	9552.0098	4889.835	11123.475	2603.0151	2698.9199	4402.4751	18276.016	9450.9199	4386.4751	11520.016	9647.9199	13232.475	870.01514	1463.9199	-952.91504	18595.199	5792.3652	-1857.915	13898.2	5576.3652	833.08496	15071.2	6856.3652	8853.5605	3505.0801	5499.7202	523.56006	12120.08	18806.721	2294.5601	8728.0801	7877.7202	6560.5601	-602.91992	8295.7207	6764.5601	-2499.9199	7274.7202	6542.5601	-3129.9199	8843.7207	7534.5601	-4302.9199	2107.7202	5087.5601	-1693.9199	8079.7202	5553.5601	-4506.9199	1795.7202	12716.695	7636.0151	8292.2246	15043.695	4464.0151	3304.2251	1828.6948	22039.016	8350.2246	9258.6953	8376.0156	5977.2251	5026.6948	18217.016	8427.2246	10841.695	5631.0151	7804.2251	4696.6948	12609.016	6268.2251	3812.6948	10179.016	6434.2251	3945.7051	13496.255	8525	5000.7051	14984.255	4952	12516.705	3949.2549	3052	7155.7051	11601.255	8912	2303.7051	10887.255	2103	7589.7051	10573.255	7948	9256.7051	5023.2549	10517	15115.705	4784.2549	7537	10098.705	1691.2549	4538	507.70508	15667.255	16180	1263.415	22950.811	3709.8301	13879.65	-3001.1152	2814.9048	1753.6499	14715.885	7796.9048	1957.6499	21180.885	12195.904	16632.65	-3743.1152	2199.9048	18420.07	6829.3301	9160.9355	13343.07	3744.3301	4190.9351	1263.0701	2341.3301	6062.9351	5627.0703	17443.33	11351.936	3703.0701	17022.33	4710.9351	20152.07	8021.3301	12386.936	2452.0701	1644.3301	2092.9351	1140.0701	2808.3301	11180.936	2081.0701	2586.3301	10669.936	24447.07	6927.3301	9369.9355	11855.07	4498.3301	8587.9355	18215.789	7998.4248	9706.0703	56.75	90.180176	-5157.3154	4697.75	3097.1802	5849.6846	554.44531	20231.4	7701.0898	1395.4453	15737.4	6510.0898	11319.445	6437.3999	6752.0898	11871.445	4623.3999	5480.0898	12785.445	5767.3999	5941.0898	4264.4453	5910.3999	9659.0898	10573.445	5764.3999	7342.0898	-3547.5547	841.3999	7217.0898	3296.4453	4858.3999	7179.0898	4509.2598	4182.1445	6216.4854	1885.2598	11089.145	5837.4854	8537.2598	-1507.8555	2526.4854	1949.2598	11610.145	7363.4854	2570.2598	10962.145	7837.4854	8364.2598	8651.1445	10877.485	-380.74023	8797.1445	6158.4854	7032.4248	14957.29	6497.5352	1979.4248	10135.29	3350.5352	1503.4248	6332.29	5874.5352	12459.425	4281.29	4858.5352	2275.4248	9648.29	7469.5352	14968.425	1244.29	299.53516	1372.8799	25466.461	8704.9004	6725.8799	20398.461	16585.9	771.87988	17808.461	6259.8999	-605.1499	-1380.9902	7874.7695	15325.85	4574.0098	5971.7695	11404.85	-735.99023	6668.7695	7340.8501	-2895.9902	-1610.2305	6189.8501	-1689.9902	4477.7695	1617.8501	-1896.9902	3189.7695	20144.85	3820.0098	11899.77	9406.8496	-38.990234	4968.7695	1368.8501	-3431.9902	7503.7695	14448.85	-958.99023	10569.77	1354.8501	-1007.9902	2400.7695	14836.85	1704.0098	5362.7695	7383.8501	-946.99023	5190.7695	1131.22	1769.2598	7762.3052	20231.98	6745.4302	16266.516	8963.9805	5730.4302	12742.516	7229.98	2013.4302	12605.516	-990.02002	4087.4302	12964.516	5164.98	7365.4302	17156.516	20244.98	10109.43	20318.516	16581.98	6773.4302	14739.516	16689.98	4019.4302	13338.516	-636.02002	2817.4302	10529.516	12975.98	4139.4302	11174.516	2589.98	11663.43	10415.516	13270.98	4561.4302	13163.516	5020.98	12968.43	14558.516	16565.98	7345.4302	11674.516	3252.98	7827.4302	10274.516	448.97998	922.43018	11733.516	283.97998	334.43018	905.51514	10176.98	3413.4302	5164.5151	9006.4746	9522.7148	8698.2305	13658.475	6155.7148	6713.23	11671.475	3355.7148	10111.23	10197.475	5361.7148	10418.23	10104.475	4795.7148	11711.23	9594.4746	5210.7148	8800.2305	13076.43	9196.585	8965.4346	1701.4302	11194.585	7738.4346	10342.43	2232.585	601.43457	12675.43	4910.585	8522.4346	4985.4302	424.58496	2784.4346	1736.4302	7655.585	4695.4346	9504.4297	4025.585	7502.4346	2514.5352	11834.825	11539.279	18015.535	4957.8252	9177.2793	9823.5352	-1702.1748	1750.2798	16015.535	7111.8252	20077.279	10486.535	1991.8252	8710.2793	-348.46484	-831.1748	7656.2798	7577.5352	353.8252	10994.279	-243.46484	-2167.1748	10403.279	-1814.4648	-1488.1748	9661.2793	22877.395	11809.529	11480.564	7614.395	19306.529	11811.564	1860.395	31501.529	10436.564	15530.395	2414.5298	2366.5649	7491.395	3214.5298	9801.5645	10785.395	883.52979	1510.5649	16	16	16.25	11437.395	4921.5298	7200.5649	10498.395	1958.5298	3163.5649	17057.395	6497.5298	12358.564	3737.395	8904.5293	7719.5649	9683.3945	3591.5298	8404.5645	405.39502	3318.5298	12684.564	2121.395	7725.5298	11778.564	280.39502	6591.5298	6803.5649	3997.395	172.52979	4776.5649	11473.395	2897.5298	9521.5645	2829.395	9036.5293	3580.5649	10071.49	5417.1948	10079.62	18261.49	9042.1953	12790.62	11109.49	2990.1948	1237.6201	13261.49	3208.1948	11540.62	12777.49	3566.1948	10352.62	3199.3301	6459.0703	4739.0952	10397.33	-8.9296875	5732.0952	4561.3301	12665.07	9376.0957	13971.33	2891.0703	7395.0952	6688.3301	-4.9296875	8017.0952	2850.2749	12289.025	6138.9351	592.2749	14626.025	7511.9351	5242.2749	-159.9751	616.93506	13347.275	1700.0249	1096.9351	7763.2749	1054.0249	9005.9355	6141.2749	412.0249	6207.9351	6222.2749	1212.0249	4584.9351	7772.2749	-441.9751	7345.9351	11528.275	768.0249	6194.9351	8249.2754	212.0249	7971.9351	13526.615	-316.53516	3325.3252	11842.615	1936.4648	8787.3252	421.61499	-4744.5352	1742.3252	770.61499	-1626.5352	11093.325	4684.6152	-1602.5352	9160.3252	4216.6152	-2244.5352	5400.3252	729.61499	-4467.5352	4667.3252	4648.2002	16509.75	14480.46	14957.2	2672.75	10374.46	12410.2	2148.75	2767.46	6743.2002	1340.75	9491.46	8485.2002	3873.75	11309.46	7109.2002	255.75	1905.46	9025.2002	4056.75	9697.46	2073.2002	1083.75	9784.46	9868.2002	1523.75	2704.46	13236.2	4525.75	11709.46	2738.2002	-327.25	6749.46	3367.1499	16238.43	10415.84	12323.15	3217.4302	2636.8398	11970.15	6091.4302	12180.84	13568.15	5516.4302	17868.84	19529.15	5557.4302	-89.160156	11998.15	4116.4302	9183.8398	3075.1499	-1342.5698	3057.8398	11321.525	2792.7949	12996.08	209.5249	11133.795	9422.0801	3417.5249	4058.7949	10498.08	-118.4751	13337.795	9524.0801	12580.525	2329.7949	13021.08	-4236.4751	-1307.2051	11804.08	-3098.4751	5075.7949	7561.0801	-3982.4751	-1178.2051	10412.08	-2825.4751	3038.7949	6131.0801	5571.0898	-411.9502	10311.415	1118.0901	378.0498	2371.415	7303.0898	2769.0498	9122.415	2108.6699	4619.5698	10082.675	16990.67	5898.5698	3381.6748	11327.67	7401.5698	11150.675	6602.6699	3413.5698	12943.675	3204.8149	22496.775	9735.1152	12544.814	1743.7749	9467.1152	128.81494	366.7749	11598.115	1766.8149	6897.7749	8109.1152	10257.814	4132.7749	13941.115	877.81494	2070.7749	11239.115	5421.8149	230.7749	6203.1152	2190.3149	13801.13	9523.1953	2954.3149	11412.13	10003.195	11366.314	4120.1299	7036.1948	1888.3149	2863.1299	7941.1948	6228.3149	2971.1299	8268.1953	4651	15181.895	8512.4707	10665	3868.895	-1808.5298	1126	3099.895	7974.4702	2579	4098.895	2381.4702	1814	3027.895	9034.4707	13513.975	995.10547	8486.6748	3147.135	12266.755	8434.0801	1618.135	7628.7549	5422.0801	3012.135	276.75488	5389.0801	11177.195	2001.5952	-447.06543	4704.1953	633.59521	-2281.0654	16976.195	4152.5952	7060.9346	12956.195	2899.5952	3945.9346	11063.195	4390.5952	6132.9346	10601.195	4054.5952	2872.9346	6824.2402	498.25	2664.665	-2544.7598	11663.25	10369.665	5361.2402	2096.25	8542.665	834.96509	3251.7349	-3273.9346	84.965088	4737.7349	8039.0654	752.96509	6769.7349	3712.0654	-521.14014	12436.109	4263.6401	9545.8594	5149.1099	8395.6406	786.52002	6712.5449	7065.02	13998.17	3664.2148	-1486.46	5139.1699	8858.2148	7229.54	8962.1699	4341.2148	6330.54	4942	2486.5	8630.3594	2086	213.5	12470.359	1520.8301	12463.64	3578.2598	7231.835	4488.3052	9163.2998	10963.835	7160.3052	14557.3	13395.311	4917.835	3029.7803	3850.3101	6458.835	9670.7803	1102.24	452.22021	1624.2949	14733.24	1540.2202	607.29492	9394.2402	585.22021	1016.2949	8028.2402	9742.2207	8102.2949	893.23999	1789.2202	8763.2949	3144.24	7826.2202	7995.2949	10463.24	6390.2202	7281.2949	1085.625	-1130.1748	8663.21	10807.625	3136.8252	7077.21	5341.625	548.8252	7533.21	15196.96	4672.165	7691.5752	1533.96	1423.165	6665.5752	2092.145	11691.195	10740.42	7310.145	-1713.8047	2273.4199	13248.145	2012.1953	12965.42	1704.145	5492.1953	7914.4199	1824.145	12684.195	11806.42	14341.145	-272.80469	8677.4199	1971.145	16704.195	8351.4199	8578.1445	1704.1953	7512.4199	12046.145	2282.1953	6551.4199	3278.665	17411.08	7314.2749	11367.665	2630.0801	-207.7251	2563.665	19276.08	7267.2749	15032.665	3737.0801	1795.2749	7500.665	1465.0801	364.2749	-1000.335	3132.0801	9444.2754	9856.665	3880.0801	11425.275	1844.605	9140.2051	4974.585	-577.39502	-2634.7949	6452.585	227.60498	-712.79492	7831.585	11363.605	-448.79492	6786.585	-1222.395	-2284.7949	6241.585	1769.105	3242.9248	7574.0649	1723.105	7587.9248	8344.0645	5838.105	13187.925	8868.0645	9108.1055	5371.9248	8753.0645	9205.1055	4388.9248	8466.0645	1090.105	1793.9248	8780.0645	15547.015	2831.4199	-691.56494	9462.335	4144.5952	8068.9448	12680.335	4103.5952	11580.945	14264.335	3933.5952	7981.9448	-2626.665	795.59521	8246.9453	5348.1104	27452.645	8729.9004	2631.1101	18007.645	10760.9	2726.1101	22296.645	10118.9	12632.11	1989.645	58.899902	910.11011	720.64502	9209.9004	120.11011	4162.645	10881.9	1747.1101	6061.645	6543.8999	13941.11	5601.645	9838.9004	-981.59521	27.185059	1617.6851	11742.404	5154.1851	1591.6851	9985.4043	2085.1851	3684.6851	9843.4043	2716.1851	9563.6855	13869.404	6227.1851	10217.686	-721.59521	1288.1851	9057.6855	17360.404	3600.1851	11086.686	-2084.9951	3833.6099	-6433.5098	635.03516	14970.83	7060.6748	4511.0352	703.83008	-1584.3252	16518.605	1596.0498	-510.1748	692.60498	-1207.9502	192.8252	4854.605	5633.0498	6413.8252	10799.605	1869.0498	3966.8252	7842.605	37.049805	717.8252	172.60498	4090.0498	5244.8252	13501.865	2595.9248	-1970.5752	8388.8652	16094.925	7750.4248	15014.865	3708.9248	6900.4248	753.80518	3841.1602	13531.404	3182.8052	11918.16	6408.4048	2423.8052	7977.1602	16328.404	-719.19482	-3837.8398	9539.4043	-1078.1948	-4493.8398	8512.4043	919.80518	-3200.8398	7812.4048	5207.8052	-3708.8398	4682.4048	6109.8052	-1029.8398	8428.4043	9249.9004	-1579.3555	1887.1602	12993.9	-1900.3555	2513.1602	2969.8999	1876.6445	9262.1602	5567.8999	-374.35547	5619.1602	5865.8999	-717.35547	5280.1602	-1965.1001	-1816.3555	7249.1602	-2126.1001	-1774.3555	9584.1602	1916.0549	9287.8047	3372.645	5897.0547	3147.8052	7444.645
[truncated: 1,935,908 more chars]
