# Supplementary material for: Cochaperones convey the energy of ATP hydrolysis for directional action of Hsp90
Source: Nat Commun. 2024 Jan 17;15:569. doi: 10.1038/s41467-024-44847-6 (PMC10794413; doi:10.1038/s41467-024-44847-6)
Supplement: Supplementary file 6 — Source Data [file 41467_2024_44847_MOESM6_ESM.zip › SourceData_ProteinMeasurements/6_Cdc37-Hsp90+Hsp90+Aha1+Sba1+Ste11+ATP/Dataset3_Cdc37-Hsp90+Hsp90+Aha1+Sba1+Ste11+ATP.txt]

g_g_x24_y64_M2	r_g_x23_y65_M2	r_r_x23_y65_M2	g_g_x20_y116_M2	r_g_x18_y118_M2	r_r_x18_y118_M2	g_g_x8_y71_M2	r_g_x6_y72_M2	r_r_x6_y72_M2	g_g_x42_y42_M2	r_g_x41_y43_M2	r_r_x41_y43_M2	g_g_x72_y83_M2	r_g_x71_y85_M2	r_r_x71_y85_M2	g_g_x60_y148_M3	r_g_x57_y151_M3	r_r_x57_y151_M3	g_g_x26_y108_M3	r_g_x24_y110_M3	r_r_x24_y110_M3	g_g_x49_y148_M3	r_g_x46_y151_M3	r_r_x46_y151_M3	g_g_x74_y152_M3	r_g_x71_y156_M3	r_r_x71_y156_M3	g_g_x64_y113_M5	r_g_x62_y116_M5	r_r_x62_y116_M5	g_g_x31_y86_M5	r_g_x29_y88_M5	r_r_x29_y88_M5	g_g_x7_y23_M5	r_g_x6_y23_M5	r_r_x6_y23_M5	g_g_x62_y106_M6	r_g_x60_y109_M6	r_r_x60_y109_M6	g_g_x19_y45_M6	r_g_x18_y46_M6	r_r_x18_y46_M6	g_g_x13_y63_M6	r_g_x12_y64_M6	r_r_x12_y64_M6	g_g_x70_y57_M6	r_g_x69_y59_M6	r_r_x69_y59_M6	g_g_x56_y39_M6	r_g_x55_y40_M6	r_r_x55_y40_M6	g_g_x80_y4_M7	r_g_x80_y4_M7	r_r_x80_y4_M7	g_g_x22_y119_M8	r_g_x20_y121_M8	r_r_x20_y121_M8	g_g_x14_y91_M8	r_g_x12_y93_M8	r_r_x12_y93_M8	g_g_x75_y66_M9	r_g_x74_y68_M9	r_r_x74_y68_M9	g_g_x35_y94_M9	r_g_x33_y96_M9	r_r_x33_y96_M9	g_g_x15_y7_M9	r_g_x15_y7_M9	r_r_x15_y7_M9	g_g_x77_y17_M9	r_g_x77_y18_M9	r_r_x77_y18_M9	g_g_x46_y90_M12	r_g_x44_y92_M12	r_r_x44_y92_M12	g_g_x44_y66_M12	r_g_x43_y67_M12	r_r_x43_y67_M12	g_g_x27_y93_M14	r_g_x25_y95_M14	r_r_x25_y95_M14	g_g_x7_y117_M14	r_g_x5_y119_M14	r_r_x5_y119_M14	g_g_x76_y142_M16	r_g_x74_y146_M16	r_r_x74_y146_M16	g_g_x67_y3_M16	r_g_x67_y3_M16	r_r_x67_y3_M16	g_g_x25_y166_M16	r_g_x22_y169_M16	r_r_x22_y169_M16	g_g_x12_y12_M16	r_g_x11_y12_M16	r_r_x11_y12_M16	g_g_x58_y132_M17	r_g_x56_y135_M17	r_r_x56_y135_M17	g_g_x68_y79_M17	r_g_x67_y81_M17	r_r_x67_y81_M17	g_g_x72_y92_M17	r_g_x71_y94_M17	r_r_x71_y94_M17	g_g_x39_y25_M17	r_g_x38_y25_M17	r_r_x38_y25_M17	g_g_x61_y5_M17	r_g_x61_y5_M17	r_r_x61_y5_M17	g_g_x13_y14_M17	r_g_x12_y14_M17	r_r_x12_y14_M17	g_g_x5_y115_M17	r_g_x3_y117_M17	r_r_x3_y117_M17	g_g_x23_y130_M18	r_g_x20_y133_M18	r_r_x20_y133_M18	g_g_x60_y43_M18	r_g_x59_y44_M18	r_r_x59_y44_M18	g_g_x9_y123_M18	r_g_x6_y125_M18	r_r_x6_y125_M18	g_g_x15_y40_M18	r_g_x14_y40_M18	r_r_x14_y40_M18	g_g_x46_y37_M18	r_g_x45_y38_M18	r_r_x45_y38_M18	g_g_x26_y137_M18	r_g_x23_y140_M18	r_r_x23_y140_M18	g_g_x54_y85_M18	r_g_x52_y87_M18	r_r_x52_y87_M18	g_g_x81_y14_M18	r_g_x81_y15_M18	r_r_x81_y15_M18	g_g_x74_y64_M18	r_g_x73_y66_M18	r_r_x73_y66_M18	g_g_x42_y111_M18	r_g_x40_y113_M18	r_r_x40_y113_M18	g_g_x60_y103_M18	r_g_x58_y106_M18	r_r_x58_y106_M18	g_g_x57_y154_M19	r_g_x54_y158_M19	r_r_x54_y158_M19	g_g_x27_y113_M20	r_g_x25_y115_M20	r_r_x25_y115_M20	g_g_x30_y81_M20	r_g_x28_y83_M20	r_r_x28_y83_M20	g_g_x21_y141_M20	r_g_x18_y144_M20	r_r_x18_y144_M20	g_g_x48_y121_M20	r_g_x46_y124_M20	r_r_x46_y124_M20	g_g_x57_y98_M20	r_g_x55_y100_M20	r_r_x55_y100_M20	g_g_x70_y146_M20	r_g_x67_y150_M20	r_r_x67_y150_M20	g_g_x44_y92_M21	r_g_x42_y94_M21	r_r_x42_y94_M21	g_g_x46_y71_M21	r_g_x45_y73_M21	r_r_x45_y73_M21	g_g_x5_y51_M21	r_g_x4_y51_M21	r_r_x4_y51_M21	g_g_x28_y136_M21	r_g_x25_y139_M21	r_r_x25_y139_M21	g_g_x40_y108_M22	r_g_x38_y110_M22	r_r_x38_y110_M22	g_g_x15_y27_M25	r_g_x14_y27_M25	r_r_x14_y27_M25	g_g_x53_y14_M25	r_g_x53_y14_M25	r_r_x53_y14_M25	g_g_x68_y102_M25	r_g_x66_y105_M25	r_r_x66_y105_M25	g_g_x37_y39_M25	r_g_x36_y40_M25	r_r_x36_y40_M25	g_g_x40_y59_M25	r_g_x39_y60_M25	r_r_x39_y60_M25	g_g_x48_y111_M25	r_g_x46_y113_M25	r_r_x46_y113_M25	g_g_x2_y4_M25	r_g_x1_y3_M25	r_r_x1_y3_M25	g_g_x11_y91_M25	r_g_x9_y93_M25	r_r_x9_y93_M25	g_g_x60_y35_M25	r_g_x59_y36_M25	r_r_x59_y36_M25	g_g_x48_y26_M25	r_g_x47_y27_M25	r_r_x47_y27_M25	g_g_x78_y76_M25	r_g_x77_y78_M25	r_r_x77_y78_M25	g_g_x81_y142_M25	r_g_x79_y146_M25	r_r_x79_y146_M25	g_g_x26_y103_M25	r_g_x24_y105_M25	r_r_x24_y105_M25	g_g_x53_y62_M26	r_g_x52_y64_M26	r_r_x52_y64_M26	g_g_x32_y61_M26	r_g_x31_y62_M26	r_r_x31_y62_M26	g_g_x72_y77_M26	r_g_x71_y79_M26	r_r_x71_y79_M26	g_g_x69_y82_M26	r_g_x68_y84_M26	r_r_x68_y84_M26	g_g_x77_y44_M26	r_g_x76_y45_M26	r_r_x76_y45_M26	g_g_x66_y53_M26	r_g_x65_y54_M26	r_r_x65_y54_M26	g_g_x76_y106_M26	r_g_x74_y109_M26	r_r_x74_y109_M26	g_g_x66_y132_M26	r_g_x64_y135_M26	r_r_x64_y135_M26	g_g_x81_y148_M26	r_g_x79_y152_M26	r_r_x79_y152_M26	g_g_x71_y106_M26	r_g_x69_y109_M26	r_r_x69_y109_M26	g_g_x25_y104_M26	r_g_x23_y106_M26	r_r_x23_y106_M26	g_g_x45_y89_M26	r_g_x43_y91_M26	r_r_x43_y91_M26	g_g_x43_y19_M26	r_g_x43_y19_M26	r_r_x43_y19_M26	g_g_x48_y34_M26	r_g_x47_y35_M26	r_r_x47_y35_M26	g_g_x56_y157_M26	r_g_x53_y161_M26	r_r_x53_y161_M26	g_g_x28_y47_M28	r_g_x27_y48_M28	r_r_x27_y48_M28	g_g_x77_y66_M28	r_g_x76_y68_M28	r_r_x76_y68_M28	g_g_x2_y28_M28	r_g_x1_y28_M28	r_r_x1_y28_M28	g_g_x17_y91_M28	r_g_x15_y93_M28	r_r_x15_y93_M28	g_g_x31_y30_M28	r_g_x30_y30_M28	r_r_x30_y30_M28	g_g_x76_y97_M28	r_g_x75_y100_M28	r_r_x75_y100_M28	g_g_x25_y161_M28	r_g_x22_y164_M28	r_r_x22_y164_M28	g_g_x63_y41_M31	r_g_x62_y42_M31	r_r_x62_y42_M31	g_g_x84_y63_M31	r_g_x83_y65_M31	r_r_x83_y65_M31	g_g_x44_y47_M31	r_g_x43_y48_M31	r_r_x43_y48_M31	g_g_x13_y49_M31	r_g_x12_y50_M31	r_r_x12_y50_M31	g_g_x55_y36_M31	r_g_x54_y37_M31	r_r_x54_y37_M31	g_g_x14_y76_M31	r_g_x12_y77_M31	r_r_x12_y77_M31	g_g_x13_y32_M31	r_g_x12_y32_M31	r_r_x12_y32_M31	g_g_x47_y11_M31	r_g_x47_y11_M31	r_r_x47_y11_M31	g_g_x27_y77_M31	r_g_x25_y78_M31	r_r_x25_y78_M31	g_g_x33_y107_M31	r_g_x31_y109_M31	r_r_x31_y109_M31	g_g_x55_y104_M31	r_g_x53_y106_M31	r_r_x53_y106_M31	g_g_x67_y148_M31	r_g_x64_y152_M31	r_r_x64_y152_M31	g_g_x66_y99_M31	r_g_x64_y102_M31	r_r_x64_y102_M31	g_g_x69_y119_M31	r_g_x67_y122_M31	r_r_x67_y122_M31	g_g_x80_y116_M31	r_g_x78_y119_M31	r_r_x78_y119_M31	g_g_x54_y143_M31	r_g_x51_y146_M31	r_r_x51_y146_M31	g_g_x18_y73_M31	r_g_x16_y74_M31	r_r_x16_y74_M31	g_g_x68_y104_M31	r_g_x66_y107_M31	r_r_x66_y107_M31	g_g_x17_y108_M31	r_g_x15_y110_M31	r_r_x15_y110_M31	g_g_x59_y107_M31	r_g_x57_y110_M31	r_r_x57_y110_M31	g_g_x28_y60_M31	r_g_x27_y61_M31	r_r_x27_y61_M31	g_g_x51_y32_M32	r_g_x50_y33_M32	r_r_x50_y33_M32	g_g_x60_y43_M32	r_g_x59_y44_M32	r_r_x59_y44_M32	g_g_x84_y82_M32	r_g_x83_y84_M32	r_r_x83_y84_M32	g_g_x64_y92_M32	r_g_x62_y94_M32	r_r_x62_y94_M32	g_g_x8_y62_M32	r_g_x7_y63_M32	r_r_x7_y63_M32	g_g_x40_y119_M32	r_g_x38_y122_M32	r_r_x38_y122_M32	g_g_x65_y82_M32	r_g_x64_y84_M32	r_r_x64_y84_M32	g_g_x69_y145_M32	r_g_x67_y149_M32	r_r_x67_y149_M32	g_g_x83_y13_M32	r_g_x83_y14_M32	r_r_x83_y14_M32	g_g_x54_y114_M32	r_g_x52_y117_M32	r_r_x52_y117_M32	g_g_x77_y124_M32	r_g_x75_y127_M32	r_r_x75_y127_M32	g_g_x60_y103_M32	r_g_x58_y106_M32	r_r_x58_y106_M32	g_g_x70_y158_M32	r_g_x67_y162_M32	r_r_x67_y162_M32	g_g_x82_y156_M32	r_g_x79_y160_M32	r_r_x79_y160_M32	g_g_x3_y84_M32	r_g_x1_y85_M32	r_r_x1_y85_M32	g_g_x81_y122_M32	r_g_x79_y125_M32	r_r_x79_y125_M32	g_g_x9_y38_M33	r_g_x8_y38_M33	r_r_x8_y38_M33	g_g_x39_y25_M33	r_g_x38_y25_M33	r_r_x38_y25_M33	g_g_x46_y25_M33	r_g_x45_y26_M33	r_r_x45_y26_M33	g_g_x40_y86_M33	r_g_x38_y88_M33	r_r_x38_y88_M33	g_g_x16_y47_M33	r_g_x15_y48_M33	r_r_x15_y48_M33	g_g_x24_y7_M33	r_g_x24_y7_M33	r_r_x24_y7_M33	g_g_x32_y127_M33	r_g_x30_y130_M33	r_r_x30_y130_M33	g_g_x40_y105_M33	r_g_x38_y107_M33	r_r_x38_y107_M33	g_g_x25_y143_M33	r_g_x22_y146_M33	r_r_x22_y146_M33	g_g_x81_y81_M33	r_g_x80_y83_M33	r_r_x80_y83_M33	g_g_x81_y64_M33	r_g_x80_y66_M33	r_r_x80_y66_M33	g_g_x32_y16_M33	r_g_x32_y16_M33	r_r_x32_y16_M33	g_g_x71_y49_M33	r_g_x70_y50_M33	r_r_x70_y50_M33	g_g_x41_y52_M33	r_g_x40_y53_M33	r_r_x40_y53_M33	g_g_x21_y130_M33	r_g_x18_y133_M33	r_r_x18_y133_M33	g_g_x13_y35_M33	r_g_x12_y35_M33	r_r_x12_y35_M33	g_g_x45_y74_M33	r_g_x44_y76_M33	r_r_x44_y76_M33	g_g_x23_y90_M33	r_g_x21_y92_M33	r_r_x21_y92_M33	g_g_x15_y65_M33	r_g_x14_y66_M33	r_r_x14_y66_M33	g_g_x14_y116_M33	r_g_x12_y118_M33	r_r_x12_y118_M33	g_g_x47_y1_M33	r_g_x47_y1_M33	r_r_x47_y1_M33	g_g_x28_y89_M33	r_g_x26_y91_M33	r_r_x26_y91_M33	g_g_x7_y163_M33	r_g_x4_y166_M33	r_r_x4_y166_M33	g_g_x84_y57_M34	r_g_x83_y59_M34	r_r_x83_y59_M34	g_g_x37_y40_M34	r_g_x36_y41_M34	r_r_x36_y41_M34	g_g_x51_y46_M34	r_g_x50_y47_M34	r_r_x50_y47_M34	g_g_x24_y112_M34	r_g_x22_y114_M34	r_r_x22_y114_M34	g_g_x48_y72_M34	r_g_x47_y74_M34	r_r_x47_y74_M34	g_g_x66_y74_M34	r_g_x65_y76_M34	r_r_x65_y76_M34	g_g_x80_y157_M34	r_g_x77_y161_M34	r_r_x77_y161_M34	g_g_x65_y153_M34	r_g_x62_y157_M34	r_r_x62_y157_M34	g_g_x26_y56_M35	r_g_x25_y57_M35	r_r_x25_y57_M35	g_g_x78_y32_M35	r_g_x78_y33_M35	r_r_x78_y33_M35	g_g_x60_y10_M35	r_g_x60_y10_M35	r_r_x60_y10_M35	g_g_x13_y71_M35	r_g_x11_y72_M35	r_r_x11_y72_M35	g_g_x76_y45_M35	r_g_x75_y46_M35	r_r_x75_y46_M35	g_g_x54_y8_M35	r_g_x54_y8_M35	r_r_x54_y8_M35	g_g_x34_y108_M35	r_g_x32_y110_M35	r_r_x32_y110_M35	g_g_x29_y111_M35	r_g_x27_y113_M35	r_r_x27_y113_M35	g_g_x52_y74_M35	r_g_x51_y76_M35	r_r_x51_y76_M35	g_g_x4_y100_M36	r_g_x2_y102_M36	r_r_x2_y102_M36	g_g_x52_y153_M36	r_g_x49_y157_M36	r_r_x49_y157_M36	g_g_x58_y135_M36	r_g_x56_y138_M36	r_r_x56_y138_M36	g_g_x59_y65_M37	r_g_x58_y67_M37	r_r_x58_y67_M37	g_g_x30_y52_M37	r_g_x29_y53_M37	r_r_x29_y53_M37	g_g_x32_y79_M37	r_g_x30_y81_M37	r_r_x30_y81_M37	g_g_x62_y138_M37	r_g_x60_y141_M37	r_r_x60_y141_M37	g_g_x37_y8_M37	r_g_x37_y8_M37	r_r_x37_y8_M37	g_g_x71_y58_M37	r_g_x70_y60_M37	r_r_x70_y60_M37	g_g_x66_y19_M37	r_g_x66_y20_M37	r_r_x66_y20_M37	g_g_x43_y91_M37	r_g_x41_y93_M37	r_r_x41_y93_M37	g_g_x28_y73_M37	r_g_x27_y74_M37	r_r_x27_y74_M37	g_g_x56_y116_M37	r_g_x54_y119_M37	r_r_x54_y119_M37	g_g_x21_y52_M37	r_g_x20_y53_M37	r_r_x20_y53_M37	g_g_x29_y123_M37	r_g_x27_y126_M37	r_r_x27_y126_M37	g_g_x58_y157_M37	r_g_x55_y161_M37	r_r_x55_y161_M37	g_g_x74_y5_M38	r_g_x74_y5_M38	r_r_x74_y5_M38	g_g_x83_y31_M38	r_g_x83_y32_M38	r_r_x83_y32_M38	g_g_x50_y39_M38	r_g_x49_y40_M38	r_r_x49_y40_M38	g_g_x63_y58_M38	r_g_x62_y60_M38	r_r_x62_y60_M38	g_g_x25_y34_M38	r_g_x24_y34_M38	r_r_x24_y34_M38	g_g_x34_y45_M38	r_g_x33_y46_M38	r_r_x33_y46_M38	g_g_x83_y102_M38	r_g_x82_y105_M38	r_r_x82_y105_M38	g_g_x59_y42_M38	r_g_x58_y43_M38	r_r_x58_y43_M38	g_g_x24_y45_M38	r_g_x23_y46_M38	r_r_x23_y46_M38	g_g_x71_y148_M38	r_g_x68_y152_M38	r_r_x68_y152_M38	g_g_x71_y18_M38	r_g_x71_y19_M38	r_r_x71_y19_M38	g_g_x50_y54_M38	r_g_x49_y55_M38	r_r_x49_y55_M38	g_g_x40_y116_M38	r_g_x38_y118_M38	r_r_x38_y118_M38	g_g_x33_y78_M38	r_g_x31_y80_M38	r_r_x31_y80_M38	g_g_x48_y69_M38	r_g_x47_y71_M38	r_r_x47_y71_M38	g_g_x61_y66_M38	r_g_x60_y68_M38	r_r_x60_y68_M38	g_g_x11_y63_M38	r_g_x10_y64_M38	r_r_x10_y64_M38	g_g_x9_y123_M38	r_g_x6_y125_M38	r_r_x6_y125_M38	g_g_x16_y101_M38	r_g_x14_y103_M38	r_r_x14_y103_M38	g_g_x18_y89_M38	r_g_x16_y91_M38	r_r_x16_y91_M38	g_g_x34_y123_M38	r_g_x32_y126_M38	r_r_x32_y126_M38	g_g_x33_y136_M38	r_g_x30_y139_M38	r_r_x30_y139_M38	g_g_x68_y102_M38	r_g_x66_y105_M38	r_r_x66_y105_M38	g_g_x51_y99_M38	r_g_x49_y101_M38	r_r_x49_y101_M38	g_g_x14_y75_M38	r_g_x12_y76_M38	r_r_x12_y76_M38	g_g_x81_y106_M39	r_g_x79_y109_M39	r_r_x79_y109_M39	g_g_x61_y106_M39	r_g_x59_y109_M39	r_r_x59_y109_M39	g_g_x35_y120_M39	r_g_x33_y123_M39	r_r_x33_y123_M39	g_g_x50_y118_M39	r_g_x48_y121_M39	r_r_x48_y121_M39	g_g_x76_y67_M40	r_g_x75_y69_M40	r_r_x75_y69_M40	g_g_x70_y50_M40	r_g_x69_y51_M40	r_r_x69_y51_M40	g_g_x71_y72_M40	r_g_x70_y74_M40	r_r_x70_y74_M40	g_g_x82_y11_M40	r_g_x82_y12_M40	r_r_x82_y12_M40	g_g_x74_y109_M40	r_g_x72_y112_M40	r_r_x72_y112_M40	g_g_x59_y115_M40	r_g_x57_y118_M40	r_r_x57_y118_M40	g_g_x43_y70_M40	r_g_x42_y72_M40	r_r_x42_y72_M40	g_g_x30_y104_M40	r_g_x28_y106_M40	r_r_x28_y106_M40	g_g_x75_y125_M40	r_g_x73_y128_M40	r_r_x73_y128_M40	g_g_x29_y157_M40	r_g_x26_y160_M40	r_r_x26_y160_M40	g_g_x19_y46_M40	r_g_x18_y47_M40	r_r_x18_y47_M40	g_g_x70_y123_M40	r_g_x68_y126_M40	r_r_x68_y126_M40	g_g_x75_y50_M40	r_g_x74_y52_M40	r_r_x74_y52_M40	g_g_x31_y58_M40	r_g_x30_y59_M40	r_r_x30_y59_M40	g_g_x61_y45_M40	r_g_x60_y46_M40	r_r_x60_y46_M40	g_g_x26_y34_M40	r_g_x25_y34_M40	r_r_x25_y34_M40	g_g_x62_y163_M40	r_g_x59_y167_M40	r_r_x59_y167_M40	g_g_x40_y28_M40	r_g_x39_y28_M40	r_r_x39_y28_M40	g_g_x84_y66_M40	r_g_x83_y68_M40	r_r_x83_y68_M40	g_g_x58_y76_M40	r_g_x57_y78_M40	r_r_x57_y78_M40	g_g_x47_y78_M40	r_g_x46_y80_M40	r_r_x46_y80_M40	g_g_x39_y24_M40	r_g_x38_y24_M40	r_r_x38_y24_M40	g_g_x57_y93_M41	r_g_x55_y95_M41	r_r_x55_y95_M41	g_g_x68_y95_M41	r_g_x66_y97_M41	r_r_x66_y97_M41	g_g_x77_y137_M41	r_g_x75_y141_M41	r_r_x75_y141_M41	g_g_x38_y98_M42	r_g_x36_y100_M42	r_r_x36_y100_M42	g_g_x75_y103_M42	r_g_x73_y106_M42	r_r_x73_y106_M42	g_g_x64_y134_M42	r_g_x62_y137_M42	r_r_x62_y137_M42	g_g_x58_y147_M42	r_g_x55_y150_M42	r_r_x55_y150_M42	g_g_x75_y162_M42	r_g_x72_y166_M42	r_r_x72_y166_M42	g_g_x57_y16_M42	r_g_x57_y16_M42	r_r_x57_y16_M42	g_g_x41_y123_M42	r_g_x39_y126_M42	r_r_x39_y126_M42	g_g_x28_y35_M42	r_g_x27_y35_M42	r_r_x27_y35_M42	g_g_x34_y143_M42	r_g_x31_y146_M42	r_r_x31_y146_M42	g_g_x70_y63_M42	r_g_x69_y65_M42	r_r_x69_y65_M42	g_g_x49_y164_M42	r_g_x46_y168_M42	r_r_x46_y168_M42	g_g_x83_y88_M42	r_g_x82_y91_M42	r_r_x82_y91_M42	g_g_x50_y109_M42	r_g_x48_y111_M42	r_r_x48_y111_M42	g_g_x58_y117_M42	r_g_x56_y120_M42	r_r_x56_y120_M42	g_g_x77_y69_M43	r_g_x76_y71_M43	r_r_x76_y71_M43	g_g_x71_y68_M43	r_g_x70_y70_M43	r_r_x70_y70_M43	g_g_x77_y78_M43	r_g_x76_y80_M43	r_r_x76_y80_M43	g_g_x55_y110_M43	r_g_x53_y113_M43	r_r_x53_y113_M43	g_g_x78_y121_M43	r_g_x76_y124_M43	r_r_x76_y124_M43	g_g_x66_y88_M43	r_g_x65_y90_M43	r_r_x65_y90_M43	g_g_x2_y11_M43	r_g_x1_y10_M43	r_r_x1_y10_M43	g_g_x59_y149_M43	r_g_x56_y153_M43	r_r_x56_y153_M43	g_g_x65_y147_M43	r_g_x62_y151_M43	r_r_x62_y151_M43	g_g_x20_y85_M43	r_g_x18_y87_M43	r_r_x18_y87_M43	g_g_x4_y91_M43	r_g_x2_y92_M43	r_r_x2_y92_M43	g_g_x62_y106_M46	r_g_x60_y109_M46	r_r_x60_y109_M46	g_g_x50_y75_M46	r_g_x49_y77_M46	r_r_x49_y77_M46	g_g_x34_y23_M46	r_g_x33_y23_M46	r_r_x33_y23_M46	g_g_x43_y20_M46	r_g_x43_y20_M46	r_r_x43_y20_M46	g_g_x32_y9_M46	r_g_x32_y9_M46	r_r_x32_y9_M46	g_g_x32_y130_M46	r_g_x29_y133_M46	r_r_x29_y133_M46	g_g_x30_y68_M46	r_g_x29_y69_M46	r_r_x29_y69_M46	g_g_x79_y56_M46	r_g_x78_y58_M46	r_r_x78_y58_M46	g_g_x52_y126_M46	r_g_x50_y129_M46	r_r_x50_y129_M46	g_g_x20_y28_M46	r_g_x19_y28_M46	r_r_x19_y28_M46	g_g_x32_y48_M46	r_g_x31_y49_M46	r_r_x31_y49_M46	g_g_x19_y49_M46	r_g_x18_y50_M46	r_r_x18_y50_M46	g_g_x44_y67_M46	r_g_x43_y68_M46	r_r_x43_y68_M46	g_g_x67_y147_M46	r_g_x64_y151_M46	r_r_x64_y151_M46	g_g_x48_y104_M46	r_g_x46_y106_M46	r_r_x46_y106_M46	g_g_x29_y103_M46	r_g_x27_y105_M46	r_r_x27_y105_M46	g_g_x79_y99_M46	r_g_x78_y102_M46	r_r_x78_y102_M46	g_g_x16_y80_M46	r_g_x14_y81_M46	r_r_x14_y81_M46	g_g_x65_y56_M46	r_g_x64_y58_M46	r_r_x64_y58_M46	g_g_x83_y41_M46	r_g_x83_y42_M46	r_r_x83_y42_M46	g_g_x35_y28_M46	r_g_x34_y28_M46	r_r_x34_y28_M46	g_g_x43_y105_M46	r_g_x41_y107_M46	r_r_x41_y107_M46	g_g_x46_y54_M46	r_g_x45_y55_M46	r_r_x45_y55_M46	g_g_x78_y134_M46	r_g_x76_y137_M46	r_r_x76_y137_M46	g_g_x31_y93_M46	r_g_x29_y95_M46	r_r_x29_y95_M46	g_g_x21_y69_M46	r_g_x20_y70_M46	r_r_x20_y70_M46	g_g_x64_y90_M46	r_g_x63_y92_M46	r_r_x63_y92_M46	g_g_x35_y39_M46	r_g_x34_y40_M46	r_r_x34_y40_M46	g_g_x78_y69_M47	r_g_x77_y71_M47	r_r_x77_y71_M47	g_g_x50_y83_M47	r_g_x49_y85_M47	r_r_x49_y85_M47	g_g_x38_y134_M47	r_g_x35_y137_M47	r_r_x35_y137_M47	g_g_x6_y91_M47	r_g_x4_y92_M47	r_r_x4_y92_M47	g_g_x37_y125_M47	r_g_x35_y128_M47	r_r_x35_y128_M47	g_g_x77_y127_M47	r_g_x75_y130_M47	r_r_x75_y130_M47	g_g_x79_y152_M47	r_g_x76_y156_M47	r_r_x76_y156_M47	g_g_x26_y1_M50	r_g_x26_y1_M50	r_r_x26_y1_M50	g_g_x77_y46_M50	r_g_x76_y47_M50	r_r_x76_y47_M50	g_g_x2_y37_M50	r_g_x1_y37_M50	r_r_x1_y37_M50	g_g_x41_y109_M50	r_g_x39_y111_M50	r_r_x39_y111_M50	g_g_x80_y158_M50	r_g_x77_y162_M50	r_r_x77_y162_M50	g_g_x33_y24_M50	r_g_x32_y24_M50	r_r_x32_y24_M50	g_g_x34_y12_M50	r_g_x34_y12_M50	r_r_x34_y12_M50	g_g_x68_y87_M50	r_g_x67_y89_M50	r_r_x67_y89_M50	g_g_x83_y78_M50	r_g_x82_y80_M50	r_r_x82_y80_M50	g_g_x56_y151_M50	r_g_x53_y154_M50	r_r_x53_y154_M50	g_g_x71_y150_M50	r_g_x68_y154_M50	r_r_x68_y154_M50	g_g_x30_y136_M50	r_g_x27_y139_M50	r_r_x27_y139_M50	g_g_x69_y76_M50	r_g_x68_y78_M50	r_r_x68_y78_M50	g_g_x56_y116_M50	r_g_x54_y119_M50	r_r_x54_y119_M50	g_g_x53_y103_M50	r_g_x51_y105_M50	r_r_x51_y105_M50	g_g_x82_y120_M50	r_g_x80_y123_M50	r_r_x80_y123_M50	g_g_x5_y42_M50	r_g_x4_y42_M50	r_r_x4_y42_M50	g_g_x16_y105_M50	r_g_x14_y107_M50	r_r_x14_y107_M50	g_g_x23_y99_M50	r_g_x21_y101_M50	r_r_x21_y101_M50	g_g_x84_y165_M50	r_g_x81_y169_M50	r_r_x81_y169_M50	g_g_x32_y111_M50	r_g_x30_y113_M50	r_r_x30_y113_M50	g_g_x76_y48_M51	r_g_x75_y49_M51	r_r_x75_y49_M51	g_g_x73_y6_M51	r_g_x73_y6_M51	r_r_x73_y6_M51	g_g_x56_y162_M51	r_g_x53_y166_M51	r_r_x53_y166_M51	g_g_x41_y113_M51	r_g_x39_y115_M51	r_r_x39_y115_M51	g_g_x53_y44_M52	r_g_x52_y45_M52	r_r_x52_y45_M52	g_g_x42_y67_M52	r_g_x41_y68_M52	r_r_x41_y68_M52	g_g_x2_y39_M52	r_g_x1_y39_M52	r_r_x1_y39_M52	g_g_x23_y83_M52	r_g_x21_y84_M52	r_r_x21_y84_M52	g_g_x67_y58_M52	r_g_x66_y60_M52	r_r_x66_y60_M52	g_g_x8_y19_M52	r_g_x7_y19_M52	r_r_x7_y19_M52	g_g_x81_y107_M52	r_g_x79_y110_M52	r_r_x79_y110_M52	g_g_x71_y84_M52	r_g_x70_y86_M52	r_r_x70_y86_M52	g_g_x83_y13_M52	r_g_x83_y14_M52	r_r_x83_y14_M52	g_g_x79_y141_M52	r_g_x77_y145_M52	r_r_x77_y145_M52	g_g_x22_y75_M52	r_g_x20_y76_M52	r_r_x20_y76_M52	g_g_x26_y153_M52	r_g_x23_y156_M52	r_r_x23_y156_M52	g_g_x49_y91_M52	r_g_x47_y93_M52	r_r_x47_y93_M52	g_g_x19_y33_M52	r_g_x18_y33_M52	r_r_x18_y33_M52	g_g_x37_y16_M52	r_g_x37_y16_M52	r_r_x37_y16_M52	g_g_x28_y132_M52	r_g_x25_y135_M52	r_r_x25_y135_M52	g_g_x20_y158_M52	r_g_x17_y161_M52	r_r_x17_y161_M52	g_g_x47_y157_M52	r_g_x44_y161_M52	r_r_x44_y161_M52	g_g_x51_y107_M53	r_g_x49_y109_M53	r_r_x49_y109_M53	g_g_x61_y84_M53	r_g_x60_y86_M53	r_r_x60_y86_M53	g_g_x55_y44_M53	r_g_x54_y45_M53	r_r_x54_y45_M53	g_g_x84_y77_M53	r_g_x83_y79_M53	r_r_x83_y79_M53	g_g_x76_y99_M53	r_g_x74_y102_M53	r_r_x74_y102_M53	g_g_x64_y99_M53	r_g_x62_y101_M53	r_r_x62_y101_M53	g_g_x80_y134_M53	r_g_x78_y137_M53	r_r_x78_y137_M53	g_g_x53_y79_M53	r_g_x52_y81_M53	r_r_x52_y81_M53	g_g_x3_y10_M53	r_g_x2_y9_M53	r_r_x2_y9_M53	g_g_x63_y149_M53	r_g_x60_y153_M53	r_r_x60_y153_M53	g_g_x55_y119_M53	r_g_x53_y122_M53	r_r_x53_y122_M53	g_g_x25_y88_M53	r_g_x23_y90_M53	r_r_x23_y90_M53	g_g_x4_y94_M53	r_g_x2_y95_M53	r_r_x2_y95_M53	g_g_x23_y144_M53	r_g_x20_y147_M53	r_r_x20_y147_M53	g_g_x60_y161_M53	r_g_x57_y165_M53	r_r_x57_y165_M53	g_g_x55_y140_M53	r_g_x52_y143_M53	r_r_x52_y143_M53	g_g_x9_y141_M53	r_g_x6_y144_M53	r_r_x6_y144_M53	g_g_x3_y15_M53	r_g_x2_y15_M53	r_r_x2_y15_M53	g_g_x74_y128_M53	r_g_x72_y131_M53	r_r_x72_y131_M53	g_g_x59_y78_M53	r_g_x58_y80_M53	r_r_x58_y80_M53	g_g_x74_y46_M53	r_g_x73_y47_M53	r_r_x73_y47_M53	g_g_x31_y85_M53	r_g_x29_y87_M53	r_r_x29_y87_M53	g_g_x47_y155_M53	r_g_x44_y158_M53	r_r_x44_y158_M53	g_g_x66_y42_M53	r_g_x65_y43_M53	r_r_x65_y43_M53	g_g_x49_y33_M53	r_g_x48_y34_M53	r_r_x48_y34_M53	g_g_x38_y48_M53	r_g_x37_y49_M53	r_r_x37_y49_M53	g_g_x31_y153_M53	r_g_x28_y156_M53	r_r_x28_y156_M53	g_g_x58_y67_M53	r_g_x57_y69_M53	r_r_x57_y69_M53	g_g_x35_y124_M53	r_g_x33_y127_M53	r_r_x33_y127_M53	g_g_x41_y93_M53	r_g_x39_y95_M53	r_r_x39_y95_M53	g_g_x46_y24_M53	r_g_x46_y25_M53	r_r_x46_y25_M53	g_g_x30_y35_M53	r_g_x29_y36_M53	r_r_x29_y36_M53	g_g_x22_y10_M53	r_g_x22_y10_M53	r_r_x22_y10_M53	g_g_x46_y10_M55	r_g_x46_y10_M55	r_r_x46_y10_M55	g_g_x25_y15_M55	r_g_x25_y15_M55	r_r_x25_y15_M55	g_g_x19_y92_M55	r_g_x17_y94_M55	r_r_x17_y94_M55	g_g_x41_y5_M55	r_g_x41_y5_M55	r_r_x41_y5_M55	g_g_x10_y55_M55	r_g_x9_y56_M55	r_r_x9_y56_M55	g_g_x71_y155_M55	r_g_x68_y159_M55	r_r_x68_y159_M55	g_g_x12_y131_M55	r_g_x9_y133_M55	r_r_x9_y133_M55	g_g_x78_y100_M55	r_g_x76_y103_M55	r_r_x76_y103_M55	g_g_x16_y71_M55	r_g_x14_y72_M55	r_r_x14_y72_M55	g_g_x79_y63_M55	r_g_x78_y65_M55	r_r_x78_y65_M55	g_g_x82_y146_M55	r_g_x80_y150_M55	r_r_x80_y150_M55	g_g_x71_y96_M55	r_g_x69_y98_M55	r_r_x69_y98_M55	g_g_x42_y79_M55	r_g_x41_y81_M55	r_r_x41_y81_M55	g_g_x55_y142_M55	r_g_x52_y145_M55	r_r_x52_y145_M55	g_g_x50_y81_M55	r_g_x49_y83_M55	r_r_x49_y83_M55	g_g_x18_y102_M55	r_g_x16_y104_M55	r_r_x16_y104_M55	g_g_x71_y69_M55	r_g_x70_y71_M55	r_r_x70_y71_M55	g_g_x27_y133_M55	r_g_x24_y136_M55	r_r_x24_y136_M55	g_g_x6_y13_M56	r_g_x5_y13_M56	r_r_x5_y13_M56	g_g_x55_y95_M56	r_g_x53_y97_M56	r_r_x53_y97_M56	g_g_x28_y104_M56	r_g_x26_y106_M56	r_r_x26_y106_M56	g_g_x52_y86_M56	r_g_x50_y88_M56	r_r_x50_y88_M56	g_g_x24_y113_M56	r_g_x22_y115_M56	r_r_x22_y115_M56	g_g_x45_y17_M57	r_g_x45_y17_M57	r_r_x45_y17_M57	g_g_x13_y45_M57	r_g_x12_y45_M57	r_r_x12_y45_M57	g_g_x40_y81_M57	r_g_x38_y83_M57	r_r_x38_y83_M57	g_g_x53_y121_M57	r_g_x51_y124_M57	r_r_x51_y124_M57	g_g_x9_y74_M57	r_g_x7_y75_M57	r_r_x7_y75_M57	g_g_x56_y98_M57	r_g_x54_y100_M57	r_r_x54_y100_M57	g_g_x16_y28_M57	r_g_x15_y28_M57	r_r_x15_y28_M57	g_g_x14_y145_M57	r_g_x11_y148_M57	r_r_x11_y148_M57	g_g_x63_y96_M57	r_g_x61_y98_M57	r_r_x61_y98_M57	g_g_x35_y151_M57	r_g_x32_y154_M57	r_r_x32_y154_M57	g_g_x76_y142_M26	r_g_x74_y146_M26	r_r_x74_y146_M26	g_g_x46_y145_M28	r_g_x43_y148_M28	r_r_x43_y148_M28	g_g_x14_y22_M32	r_g_x13_y22_M32	r_r_x13_y22_M32	g_g_x81_y47_M34	r_g_x80_y49_M34	r_r_x80_y49_M34	g_g_x24_y137_M37	r_g_x21_y140_M37	r_r_x21_y140_M37
6663.4351	14716.85	11159.875	11435.436	12400.85	8435.875	13635.436	7766.8496	8917.875	17193.436	6720.8496	10307.875	5577.4351	8072.8496	4439.875	7215.4502	46370.469	12364.4	8518.4502	29094.469	11000.4	9179.4502	16556.469	11566.4	10122.45	5342.4697	8711.4004	9691.1299	12106.42	10790.21	5308.1299	7738.4199	7424.21	8012.1299	2742.4199	7541.21	3745.75	12272.9	4901.4902	6039.75	18023.9	11383.49	10802.75	12591.9	9416.4902	9117.75	3451.9004	7053.4902	20460.75	8911.9004	10742.49	-1867.7148	8643.3906	4070.6499	4907.9951	23282.609	9125.4053	6384.9951	17229.609	12657.405	3458.335	16797.27	7583.75	5855.335	18155.27	8755.75	9933.335	15254.27	5019.75	1845.335	1651.2695	7773.75	5119.7949	24776.969	15176.455	9386.7949	13849.97	10510.455	1836.9199	18239.691	8170.165	1460.9199	5823.6904	8415.165	10152.875	24752.24	7012.4302	5360.875	13262.24	6225.4302	5207.875	11446.24	6395.4302	5169.875	9707.2402	5680.4302	3989.9053	16499.344	8789.375	4874.9053	14443.345	9084.375	12529.905	13067.345	11060.375	2458.9053	14379.345	11430.375	-353.09473	9397.3447	7873.375	7822.9053	9519.3447	10004.375	15834.905	4594.3447	17428.375	4704.9297	23659.871	11186.029	2697.9297	16786.871	12106.029	3025.9297	20109.871	7610.0298	2181.9297	22236.871	8210.0293	3647.9297	15749.87	6794.0298	11073.93	17232.871	4732.0298	9712.9297	12096.87	12108.029	-536.07031	7585.8701	6914.0298	11701.93	6730.8701	8743.0293	5950.9297	9538.8701	10104.029	32892.93	4896.8701	10694.029	6205.3452	19055.906	9851.3457	15549.51	24229.975	10972.54	15351.51	28330.975	13889.54	8985.5098	27773.975	7359.54	13709.51	17344.975	8014.54	8780.5098	17702.975	10430.54	3061.5098	18948.975	9820.54	5203.9346	17316.195	11811.2	-2453.0654	14111.195	2733.2002	-3886.0654	11170.195	2107.2002	9261.9346	14667.195	12447.2	11614.096	8957.3652	5033.52	4087.5449	16385.934	7946.3604	8521.5449	17323.934	12883.36	3259.5449	9517.9346	12315.36	6850.5449	13324.935	12710.36	4514.5449	11638.935	9903.3604	11298.545	13051.935	17281.359	846.54492	10176.935	6565.3604	4174.5449	8167.9346	8889.3604	6908.5449	22593.934	19560.359	15467.545	7401.9346	12664.36	17534.545	3971.9346	12384.36	6414.5449	616.93457	8078.3604	10120.545	906.93457	6169.3604	1941.5098	34569.16	23302.469	5767.5098	18866.16	7692.4697	8540.5098	21630.16	9212.4697	4320.5098	20732.16	24233.469	10359.51	15516.16	12310.47	4135.5098	19147.16	13537.47	2790.5098	14748.16	6339.4697	3049.5098	6841.1602	13390.47	2266.5098	177.16016	11590.47	5258.5098	8794.1602	7277.4697	6265.5098	6369.1602	13281.47	8626.5098	5379.1602	7327.4697	14261.51	6856.1602	11721.47	16292.51	7925.1602	10063.47	6007.5098	-302.83984	6911.4697	7549.9302	18289.51	9353.6299	10883.93	14294.51	11735.63	6728.9302	9832.5098	6546.6299	7054.9302	12259.51	9517.6299	12266.93	14451.51	7936.6299	11663.93	6299.5098	19548.629	47.930176	3842.5098	8991.6299	5895.5596	27541.32	15241.505	-1927.4404	21114.32	9491.5049	6094.5596	21532.32	9797.5049	-742.44043	23649.32	8092.5049	12752.56	13089.32	11690.505	-921.44043	16507.32	12986.505	5983.5596	13581.32	12977.505	12014.56	13919.32	22363.504	8048.5596	8069.3198	10356.505	3917.5596	6276.3198	9862.5049	5641.5596	10118.32	13136.505	-1259.4404	6253.3198	9324.5049	6143.5596	13612.32	12860.505	744.55957	13295.32	10932.505	10915.56	12134.32	12821.505	997.55957	6900.3198	13013.505	9040.5596	7000.3198	8648.5049	9714.5596	6446.3198	10462.505	4532.5596	3889.3198	6470.5049	6144.5596	8795.3203	12764.505	3754.5596	10595.32	12374.505	8211.8652	22767.914	13078.655	3213.8652	21188.914	10118.655	1199.8652	6222.915	5575.6553	6659.8652	10961.915	10073.655	2637.8652	8237.915	4453.6553	530.86523	16021.915	9057.6553	9792.8652	10711.915	11194.655	1321.8652	8240.915	9348.6553	9494.8652	10344.915	7063.6553	10927.865	3373.915	10740.655	6347.8652	6563.915	5029.6553	-546.13477	11602.915	12038.655	4752.8652	5031.915	7674.6553	7184.8652	34.915039	9277.6553	6036.8652	-759.08496	11382.655	9992.8652	3734.915	7736.6553	-801.00488	18306.809	4260.9951	3909.9951	21063.809	18311.996	2151.9951	25912.809	11323.995	3266.9951	15476.81	9006.9951	8621.9951	12959.81	8606.9951	4581.9951	15553.81	11335.995	4387.9951	1553.8096	9913.9951	4619.9951	7067.8096	7274.9951	-1177.0049	9417.8096	5346.9951	1523.9951	18325.809	14407.995	11146.995	10347.81	16312.995	10173.995	12690.81	9480.9951	13097.995	12610.81	8346.9951	13854.995	8749.8096	10634.995	-2208.0049	8214.8096	8517.9951	7050.9951	9157.8096	6522.9951	13186.995	4365.8096	8364.9951	8324.9951	3602.8096	4361.9951	9234.9951	6462.8096	7784.9951	1717.9951	4198.8096	12716.995	12794.995	5819.8096	9281.9951	12182.995	1226.8096	1982.9951	305.99512	-1796.1904	8104.9951	-2930.8096	20838.65	6875.6348	1752.1904	15742.65	8374.6348	14425.19	8470.6504	7400.6348	7057.1904	6311.6504	18376.635	10882.19	3603.6504	7840.6348	12899.19	4904.6504	5486.6348	3280.1904	4662.6504	7837.6348	-5813.8096	2699.6504	3217.6348	8914.3154	14441.36	10412.375	11222.315	14274.36	9129.375	15038.315	8431.3604	8090.375	9221.3154	-57.639648	5520.375	29433.316	6819.3604	6588.375	12761.315	7897.3604	6712.375	9271.3154	1651.3604	5485.375	6115.3154	-1364.6396	4860.375	13005.315	-1112.6396	2250.375	1588.1348	8078.71	918.34961	1311.1348	7689.71	5255.3496	3082.1348	3801.71	4884.3496	-1386.2695	6500.2451	7852.96	-1144.2695	10056.245	8165.96	-2377.2695	9075.2451	7106.96	-2757.2695	3690.2451	7881.96	9565.7305	-1556.7549	10304.96	11895.73	1615.2451	9166.96	14494.73	1179.2451	7731.96	4058.7305	-1860.7549	7694.96	7157.7305	-1545.7549	6094.96	6125.7305	-3952.7549	9388.96	10535.73	-3703.7549	3991.96	4742.7305	-4674.7549	6658.96	1668.7305	-3512.7549	6753.96	10154.13	15393.385	21593.32	6260.1299	8877.3848	6541.3203	11363.13	7784.3848	7958.3203	7648.1299	7205.3848	14882.32	6987.1299	7437.3848	9070.3203	8497.1299	7164.3848	9089.3203	9021.1299	495.38477	8105.3203	4599.1299	5833.3848	11171.32	10062.13	348.38477	11314.32	2044.1299	495.38477	6321.3203	8354.1299	6849.3848	10735.32	11093.13	300.38477	7534.3203	3609.1299	1393.3848	8098.3203	9491.1299	2218.3848	9349.3203	7287.1299	4268.3848	7331.3203	15044.13	1780.3848	9307.3203	12229.13	-1754.6152	7508.3203	2819.1299	-3863.6152	7250.3203	5366.1299	-1355.6152	7280.3203	5279.1299	3263.3848	4704.3203	5787.1299	-3789.6152	7082.3203	3501.1299	-2986.6152	10372.32	6737.1299	3140.3848	6877.3203	10727.13	-1497.6152	8177.3203	9256.1299	-4537.6152	8720.3203	5359.7949	12454.175	8724.7148	5061.7949	14479.175	6393.7148	2677.7949	10623.175	2988.7148	9516.7949	3088.1748	4807.7148	8401.9102	20045.689	5846.4346	10527.91	20541.689	10067.435	7446.9102	19892.689	2722.4346	10150.91	20726.689	4388.4346	6163.9102	13686.689	7977.4346	6492.9102	12913.689	4225.4346	8144.9102	13319.689	2928.4346	6329.9102	11778.689	3460.4346	4332.9102	12244.689	661.43457	1973.9102	7997.6899	785.43457	7597.9102	15738.689	442.43457	5922.9102	9779.6895	4820.4346	20170.91	9607.6895	5203.4346	5283.9102	12665.689	4396.4346	21766.91	7415.6899	5217.4346	14143.91	7657.6899	2831.4346	4466.9102	5368.6899	-1805.5654	19518.91	6249.6899	5855.4346	9626.9102	6543.6899	4031.4346	15525.91	6402.6899	4202.4346	12836.91	6560.6899	8154.4346	16556.91	9237.6895	6002.4346	12000.295	7357.7148	4547.2246	9871.2949	5996.7148	7126.2246	3330.2949	6963.7148	6648.2246	1182.1802	11139.05	3817.125	7383.1802	10561.05	2262.125	3139.1802	9294.0498	5283.125	4450.1802	10747.05	8648.125	1218.1802	8728.0498	6177.125	18811.18	7598.0498	3779.125	4768.1802	9886.0498	5382.125	19250.18	10137.05	4179.125	10217.18	5253.0498	5079.125	16801.18	6249.0498	6590.125	4510.1802	5729.0498	5833.125	8731.1797	4205.0498	7953.125	13463.18	4658.0498	9256.125	12396.18	4810.0498	6531.125	9940.9746	10493.77	7795.7598	9323.9746	15976.77	7543.7598	6740.9751	15358.77	16823.76	2731.9751	4661.7695	12567.76	3601.9751	3566.7695	9633.7598	6552.9751	3857.7695	7869.7598	4891.9751	4358.7695	9275.7598	486.9751	1995.7695	6977.7598	4143.9751	-3006.2305	6940.7598	5935.9751	1129.7695	4473.7598	7169.9751	-739.23047	7348.7598	4486.9902	22236.391	8010.54	7109.9902	14391.391	5247.54	-549.00977	10907.391	1481.54	8161.9902	13481.391	5278.54	2476.9902	17039.391	5371.54	-2922.0098	8171.3901	5088.54	1322.9902	16259.391	2107.54	11867.99	11146.391	8004.54	209.99023	9064.3906	4306.54	4888.9902	11827.391	5968.54	8251.9902	13887.391	4157.54	-236.00977	10731.391	4072.54	2806.9902	11773.391	6129.54	-623.00977	11254.391	7029.54	4614.9902	14667.391	9442.54	-16.009766	7581.3901	6870.54	5023.9902	13678.391	6104.54	4805.9902	6711.3901	4129.54	9900.9902	12375.391	6955.54	15559.99	5955.3901	13814.54	11179.99	11238.391	4051.54	6226.9902	7687.3901	4873.54	13204.99	6989.3901	6394.54	-225.00977	7305.3901	3496.54	4931.9902	4862.3901	6511.54	8502.9902	6567.3901	7422.54	6380.9902	2806.3901	7447.54	6099.9902	6754.3901	4650.54	533.97461	21843.836	2051	6974.9746	12257.835	4456	933.97461	10102.835	7015	-2472.0254	4809.835	7377	3932.9746	7467.835	4522	3442.9746	4397.835	2253	-1585.0254	6232.835	201	-926.21973	20831.914	13946.97	4380.7803	17708.914	11095.97	6178.7803	10966.915	11065.97	1179.7803	14477.915	12485.97	-691.21973	9507.915	13915.97	-2533.2197	20129.914	8878.9697	13003.78	3219.915	12668.97	12825.78	6323.915	11120.97	8515.7803	6657.915	14886.97	4966.7803	1947.915	7532.9697	4017.7803	1795.915	11158.97	5766.7803	1554.915	7333.9697	10382.78	4040.915	9180.9697	8470.7803	1347.915	14229.97	11116.78	1397.915	9608.9697	8251.7803	2939.915	11664.97	14562.78	2484.915	4178.9697	5110.7803	4454.915	10268.97	7272.7803	1063.915	10209.97	1559.7803	-2880.085	4378.9697	8670.7803	609.91504	7605.9697	21784.625	7134.895	9091.0605	23477.625	6000.895	11912.061	8197.625	7026.895	7678.0601	10568.625	5168.895	8050.0601	5107.3496	23670.65	9864.7354	-35.650391	16867.65	10675.735	-882.65039	26800.65	5119.7354	48.349609	13856.65	8590.7354	-2072.6504	23357.65	10977.735	1545.3496	10617.65	5722.7354	-2326.6504	16457.65	7787.7354	3477.3496	15422.65	10496.735	8107.3496	5976.6504	5368.7354	-1027.6504	5803.6504	8868.7354	5468.3496	6591.6504	7607.7354	-3377.6504	8773.6504	9161.7354	10888.35	7841.6504	7759.7354	6722.3496	7742.6504	9759.7354	12597.35	5946.6504	9670.7354	1662.3496	4017.6504	11950.735	-3942.6504	1259.6504	7810.7354	-275.65039	1159.6504	7783.7354	2757.1299	13147.785	13663.09	5329.1299	21202.785	15208.09	1749.1299	18915.785	15552.09	2935.1299	16639.785	7938.0898	505.12988	23481.785	13116.09	2785.1299	23728.785	10696.09	-131.87012	13122.785	11035.09	7330.1299	16769.785	13649.09	-2300.8701	18641.785	9207.0898	-238.87012	6763.7852	9558.0898	4495.1299	14264.785	11705.09	7173.1299	6644.7852	11656.09	4530.1299	9706.7852	9146.0898	-2345.8701	13052.785	8469.0898	-1053.8701	11880.785	14973.09	-3305.8701	12587.785	11183.09	-2076.8701	9477.7852	8486.0898	15848.13	12333.785	14199.09	6838.1299	6890.7852	10035.09	7784.1299	9702.7852	11296.09	14785.13	17322.785	9267.0898	7357.1299	5924.7852	9389.0898	-2771.8701	5760.7852	9708.0898	16286.13	10643.785	15240.09	14800.13	7900.7852	17475.09	17404.129	7386.7852	12864.09	3710.1299	5546.7852	9918.0898	4631.1299	15114.785	10939.09	6853.1299	5781.7852	10744.09	9707.1299	3753.7852	10245.09	15929.13	6593.7852	12849.09	18826.129	8771.7852	6598.0898	5994.1299	13069.785	6020.0898	5963.7549	25272.949	7100.5098	8043.7549	14236.95	7724.5098	2227.7549	14012.95	9876.5098	-55.245117	21697.949	10641.51	3691.7549	17010.949	6841.5098	1218.7549	8857.9502	16803.51	1560.7549	5175.9502	8176.5098	8904.7549	9349.9502	4860.5098	11700.755	6521.9502	9746.5098	11351.755	5043.9502	5426.5098	10060.755	9662.9502	9381.5098	12541.755	8989.9502	7792.5098	17335.754	5451.9502	10702.51	4547.7549	8735.9502	4082.5098	16273.755	5035.9502	7177.5098	12905.755	3198.9502	7817.5098	11572.755	3037.9502	3336.5098	6844.7549	434.9502	8201.5098	2572.8999	13614.115	-603.39453	4598.8999	14420.115	2342.6055	4976.8999	9626.1152	-3144.3945	11740.9	8395.1152	-97.394531	5467.8999	9464.1152	-630.39453	11141.33	20959.314	2427.8945	3112.3301	14631.314	3187.8945	3372.3301	15046.314	3434.8945	5325.3301	6686.3145	1485.8945	1856.3301	15659.314	7481.8945	676.33008	3885.3145	-1773.1055	5905.3301	10326.314	-3251.1055	2776.3301	2554.3145	-4709.1055	5553.3301	3159.3145	-2638.1055	12158.33	-6074.6855	-5458.1055	3924.5098	2213.1602	5296.4697	-140.06982	16410.51	5621.6299	19512.865	8599.915	6443.6553	13811.19	7108.6504	10255.635	-1325.2695	-4595.7549	5643.96
7064.4053	9968.1953	9927.5498	8588.4053	12427.195	7058.5498	13231.405	700.19531	10407.55	15252.405	-257.80469	9234.5498	-484.59473	3425.1953	4734.5498	3580.7349	29746.445	9601.9404	4469.7349	21401.445	6637.9404	6287.7349	14232.445	10893.94	10226.734	-835.55469	6998.9404	5819.2246	12383.805	12078.18	2201.2246	8967.8047	8793.1797	4654.2246	3060.8047	8168.1802	2230.1602	14487.82	3662.02	5794.1602	21153.82	9855.0195	6491.1602	23516.82	9546.0195	6913.1602	10128.82	9211.0195	15201.16	8660.8203	8083.02	918.49023	5854.8501	6827.645	-387.13965	22459.434	15589.41	1206.8604	6634.4346	14298.41	3548.3452	19035.906	6893.9399	7079.3452	20250.906	7489.9399	7789.3452	16429.906	4819.9399	115.34521	9790.9053	3228.9399	5618.4746	19662.219	13496.18	5556.4746	22063.219	6708.1802	6425.5195	14875.67	8158.6548	2565.5195	12713.67	8123.6548	6315.3398	24027.01	9758.6543	1658.3398	13149.01	9694.6543	2083.3398	12525.01	8681.6543	8720.3398	3748.0098	8394.6543	6948.2251	18005.4	8256.4248	4216.2251	14925.4	6796.4248	12632.225	11642.4	9057.4248	4688.2251	14258.4	9997.4248	2628.2251	8626.4004	6972.4248	10623.225	15091.4	11565.425	7013.2251	11718.4	12368.425	7185.6299	23189.275	8331.21	1634.6299	17270.275	11683.21	3288.6299	23172.275	9305.21	-283.37012	20664.275	9358.21	8474.6299	7928.2754	4300.21	13709.63	11875.275	6125.21	2948.6299	17950.275	10397.21	450.62988	8321.2754	10353.21	9474.6299	6437.2754	6917.21	2030.6299	16371.275	10398.21	22777.629	1870.2754	13025.21	8633.8945	20203.949	8640.3047	12701.915	23119.67	12917.425	9894.915	33994.672	11630.425	8224.915	18704.67	8472.4248	10125.915	14002.67	9567.4248	8280.915	18767.67	10774.425	4262.915	16911.67	9724.4248	5984.3398	25835.961	9255.4551	-3449.6602	17463.961	2517.4551	-2936.6602	15235.96	2671.4551	7975.3398	8744.96	9456.4551	5535.1504	8491.6299	8044.6953	-464.13965	11764.755	7525.7598	1187.8604	22790.754	11446.76	-2324.1396	12342.755	12215.76	2607.8604	15282.755	11171.76	-2488.1396	8596.7549	9251.7598	7620.8604	17143.754	15774.76	-2913.1396	13304.755	8748.7598	3002.8604	1578.7549	8592.7598	16523.859	10907.755	17586.76	12479.86	3926.7549	9100.7598	16342.86	3673.7549	12056.76	5392.8604	6010.7549	8963.7598	5205.8604	866.75488	8001.7598	263.45996	35724.047	25968.48	2363.46	17663.045	10074.48	4227.46	26384.045	14685.48	128.45996	18810.045	22295.48	18854.461	11277.045	17991.48	1413.46	15349.045	14096.48	-352.54004	14868.045	7087.4805	3139.46	7249.0449	12590.48	774.45996	6191.0449	10203.48	-1175.54	10877.045	7986.4805	4846.46	5863.0449	14289.48	6936.46	4985.0449	8571.4805	14755.46	8731.0449	9920.4805	11938.46	6402.0449	11997.48	3345.46	-1326.9551	6590.4805	7184.04	14180.36	11960.01	11852.04	15216.36	13131.01	4309.04	7298.3604	6091.0098	4801.04	9361.3604	7664.0098	9909.04	12799.36	9335.0098	4521.04	11116.36	12030.01	1763.04	1922.3604	8272.0098	8503.1797	24366.281	14046.96	-2036.8203	16533.281	3810.96	3455.1797	21106.281	7452.96	-1085.8203	15576.28	3792.96	1875.1797	21652.281	9746.96	569.17969	10004.28	6897.96	6939.1797	5909.2803	10178.96	4867.1797	11766.28	11026.96	3572.1797	13357.28	2840.96	-4168.8203	10728.28	4095.96	-1626.8203	15327.28	8588.96	296.17969	3117.2803	5468.96	10900.18	7046.2803	10465.96	4263.1797	5131.2803	5050.96	12402.18	9674.2803	3854.96	1109.1797	1778.2803	10018.96	4363.1797	4616.2803	6663.96	7475.1797	2397.2803	11078.96	10155.18	1419.2803	3777.96	2334.1797	6628.2803	10374.96	-447.82031	11337.28	7506.96	2869.8047	26917.01	14395.8	18.804688	20357.01	6644.7998	477.80469	7059.0098	10663.8	1248.8047	12818.01	13233.8	-2561.1953	11879.01	9902.7998	-1831.1953	9911.0098	10225.8	6644.8047	8406.0098	10923.8	821.80469	5747.0098	7218.7998	10537.805	7313.0098	7869.7998	481.80469	8895.0098	13382.8	1063.8047	5437.0098	11822.8	5606.8047	1725.0098	10664.8	-884.19531	3972.0098	5984.7998	9561.8047	2579.0098	10801.8	525.80469	6781.0098	11860.8	-449.19531	8002.0098	8632.7998	1753.2798	21525.441	8529.4053	6638.2798	22672.441	16829.406	8108.2798	21607.441	12690.405	4341.2798	15921.44	10536.405	9706.2793	13136.44	14359.405	9029.2793	13782.44	13795.405	2423.2798	3927.4404	9618.4053	11959.279	6602.4404	9252.4053	2606.2798	6289.4404	9601.4053	8169.2798	13738.44	17858.406	3887.2798	20037.441	15806.405	13876.279	7430.4404	10296.405	20173.279	8432.4404	7251.4053	16254.279	4221.4404	10541.405	2091.2798	5657.4404	12321.405	10169.279	3870.4404	2920.4053	14285.279	4434.4404	9457.4053	6702.2798	1954.4404	7605.4053	12543.279	831.44043	10211.405	3603.2798	-472.55957	13945.405	16474.279	3783.4404	10091.405	13831.279	-1176.5596	4440.4053	-107.72021	123.44043	5142.4053	-6201.2002	18975.859	8034.2803	-229.2002	16049.86	11313.28	2995.7998	15533.86	10387.28	2994.7998	8426.8604	16118.28	9291.7998	1617.8604	8508.2803	-596.2002	567.86035	6294.2803	2958.7998	63.860352	9835.2803	-2126.2002	-2678.1396	6053.2803	8487.4746	14576.355	11638.34	9578.4746	15997.355	13719.34	13527.475	9279.3555	6460.3398	2165.4746	7184.3555	12064.34	30193.475	8188.3555	8697.3398	14535.475	7125.3555	5366.3398	12538.475	4190.3555	4236.3398	2438.4746	1650.3555	7005.3398	11744.475	4732.3555	6930.3398	441.30957	8347.6396	2079.6846	-574.69043	5157.6396	5678.6846	2759.3096	2946.6396	7515.6846	3675.4448	17455.324	6792.8604	5330.4448	16545.324	10052.86	2188.4448	10417.325	5128.8604	9942.4453	5574.3252	6401.8604	18608.445	5182.3252	7786.8604	16277.445	7609.3252	4637.8604	18057.445	7191.3252	9264.8604	11648.445	4477.3252	6125.8604	9050.4453	3162.3252	7129.8604	12541.445	5771.3252	7264.8604	14328.445	1358.3252	5633.8604	9508.4453	1356.3252	5680.8604	7490.4448	2741.3252	5388.8604	10534.365	29387.629	24540.02	3237.3652	16695.629	8012.02	5271.3652	21667.629	10553.02	1619.3652	17148.629	13810.02	3067.3652	19071.629	10964.02	1631.3652	17824.629	12612.02	6076.3652	6938.6299	12790.02	8631.3652	15683.63	15107.02	1689.3652	19614.629	13405.02	-1777.6348	9793.6299	7264.02	3037.3652	14986.63	10110.02	8853.3652	5529.6299	11908.02	921.36523	11150.63	10010.02	3579.3652	12902.63	11743.02	168.36523	15230.63	8680.0195	7861.3652	9922.6299	14880.02	3206.3652	12652.63	8359.0195	-3564.6348	9615.6299	9098.0195	1237.3652	10162.63	8068.02	5781.3652	3468.6299	11796.02	-2146.6348	8143.6299	10162.02	-3539.6348	7838.6299	14963.02	2876.3652	11100.63	8357.0195	7911.3652	5780.6299	10854.02	7999.3652	4994.6299	11030.02	4903.04	12790.82	15916.975	4927.04	14655.82	15339.975	1015.04	8989.8203	6399.9751	8085.04	3864.8198	9582.9746	4328.0249	18978.426	7019.0898	5837.0249	20793.426	8685.0898	3347.0249	16260.425	6656.0898	7406.0249	16977.426	8424.0898	3504.0249	12651.425	6277.0898	2472.0249	13591.425	4627.0898	5095.0249	14558.425	6260.0898	-118.9751	8951.4248	1185.0898	861.0249	8986.4248	3005.0898	-1841.9751	4346.4248	1444.0898	353.0249	14594.425	3212.0898	-157.9751	9217.4248	2969.0898	16699.025	3815.4248	7562.0898	411.0249	11759.425	7245.0898	15002.025	6529.4248	6963.0898	13515.025	4733.4248	5190.0898	1393.0249	2341.4248	585.08984	10499.025	9005.4248	7906.0898	12968.025	5378.4248	4834.0898	12960.025	1800.4248	5980.0898	9270.0254	4074.4248	9173.0898	12528.025	7464.4248	3458.0898	15164.76	8824.46	7959.8599	11922.76	5674.46	12714.859	9613.7598	8019.46	7765.8599	1131.2251	9126.5352	7051.3599	9662.2246	10328.535	12898.359	2277.2251	9058.5352	8678.3594	3347.2251	9000.5352	8841.3594	1549.2251	10099.535	12332.359	15751.225	7045.5352	8829.3594	3359.2251	8523.5352	9510.3594	17196.225	8191.5352	7667.3599	14671.225	3022.5352	9479.3594	17892.225	5042.5352	11231.359	1634.2251	4072.5352	7162.3599	3873.2251	4368.5352	7331.3599	8800.2246	5335.5352	15305.359	10906.225	3372.5352	9660.3594	5617.4849	16122.28	10139.225	5194.4849	18389.281	11670.225	7618.4849	19294.281	20169.225	1053.4849	10058.28	8384.2246	3552.4849	6707.2803	5758.2246	9918.4844	5894.2803	8298.2246	6810.4849	7771.2803	14103.225	-1406.5151	3504.2803	6789.2246	3704.4849	2282.2803	5764.2246	10562.484	3050.2803	7024.2246	4323.4849	4908.2803	6869.2246	9361.0996	20564.975	5538.5654	7817.1001	11476.975	5151.5654	2225.1001	13109.975	3327.5654	3901.1001	13674.975	4894.5654	4172.1001	13472.975	5634.5654	-2079.8999	7355.9746	3695.5654	9279.0996	11222.975	4774.5654	15818.1	5858.9746	6332.5654	3413.1001	3962.9746	3749.5654	6618.1001	6356.9746	3334.5654	11743.1	6938.9746	4506.5654	4323.1001	9426.9746	3012.5654	9176.0996	10132.975	6414.5654	4538.1001	2739.9746	3358.5654	2619.1001	11226.975	12438.565	2977.1001	9708.9746	3017.5654	11311.1	4835.9746	2715.5654	6345.1001	5191.9746	3453.5654	13313.1	5620.9746	5751.5654	17245.1	5161.9746	10393.565	9544.0996	6642.9746	3370.5654	4083.1001	6922.9746	5642.5654	16088.1	3007.9746	8183.5654	7457.1001	-485.02539	2775.5654	7937.1001	1963.9746	5291.5654	9493.0996	1124.9746	5163.5654	8780.0996	-1162.0254	5509.5654	8772.0996	-608.02539	2517.5654	2650.3452	23002.775	5326.5049	12955.346	11149.775	6507.5049	4704.3452	11808.775	10304.505	696.34521	9537.7754	8289.5049	4399.3452	13485.775	6808.5049	7769.3452	6227.7749	5969.5049	440.34521	4370.7749	4930.5049	2865.665	19964.82	14985.575	10473.665	16360.82	10027.575	7315.665	13996.82	10906.575	5956.665	16482.82	9521.5752	4132.665	10275.82	16008.575	1435.665	22109.82	7610.5752	15825.665	6713.8198	11900.575	14189.665	10393.82	13843.575	14199.665	9447.8203	16755.574	12149.665	3786.8198	10389.575	10331.665	6002.8198	12575.575	9156.665	3776.8198	12219.575	18824.664	6598.8198	15585.575	12469.665	5001.8198	10713.575	14240.665	5745.8198	10213.575	10722.665	3276.8198	10646.575	14231.665	5912.8198	9233.5752	11370.665	5681.8198	8885.5752	10694.665	3893.8198	9808.5752	4028.665	854.81982	6971.5752	14042.665	3656.8198	9995.5752	18581.391	1598.8701	8739.585	19974.391	3981.8701	10875.585	6284.3896	910.87012	7172.585	8410.3896	-1243.1299	9237.585	7980.5898	23843.385	10620.925	4608.5898	14673.385	8613.9248	43.589844	23551.385	2875.9248	4475.5898	14295.385	6711.9248	330.58984	16404.385	10600.925	3955.5898	8706.3848	3803.9248	2127.5898	16249.385	9055.9248	13339.59	6035.3848	8883.9248	13204.59	2269.3848	6027.9248	4552.5898	2261.3848	5181.9248	6543.5898	4375.3848	7820.9248	1737.5898	4769.3848	8411.9248	13192.59	2624.3848	6519.9248	8403.5898	4172.3848	5591.9248	14343.59	3634.3848	8182.9248	4925.5898	1666.3848	9966.9248	1566.5898	828.38477	4477.9248	2738.5898	-3162.6152	6928.9248	4968.96	13087.405	3951.2354	13797.96	13148.405	6218.2354	6792.96	22242.406	6338.2354	8110.96	8805.4053	1126.2354	3052.96	11933.405	5794.2354	3191.96	12809.405	4887.2354	3112.96	13259.405	4237.2354	10130.96	15434.405	11269.235	1526.96	13888.405	4450.2354	3068.96	8701.4053	5038.2354	3469.96	9824.4053	4893.2354	6484.96	5373.4053	5345.2354	12814.96	3293.4053	2848.2354	2176.96	7321.4053	2563.2354	1374.96	9796.4053	12008.235	3721.96	7305.4053	6076.2354	2285.96	8047.4053	1479.2354	7864.96	10452.405	7284.2354	3264.96	9358.4053	2885.2354	17964.961	7464.4053	7266.2354	20892.961	1892.4053	3651.2354	14136.96	4293.4053	3190.2354	2084.96	3017.4053	4047.2354	15482.96	7787.4053	7750.2354	18127.961	5925.4053	14452.235	21368.961	5987.4053	5499.2354	5230.96	3534.4053	3326.2354	18359.961	4511.4053	4666.2354	10718.96	5149.4053	8081.2354	11963.96	3819.4053	6292.2354	18647.961	4699.4053	7439.2354	19284.961	4868.4053	4613.2354	5401.96	13952.405	3535.2354	8208.3047	18606.615	8361.4004	7914.3052	18232.615	5693.4004	3240.3052	17192.615	6533.4004	1084.3052	22561.615	8546.4004	2386.3052	19698.615	9531.4004	2364.3052	11410.615	10730.4	2665.3052	10646.615	6003.4004	8582.3047	9625.6152	7721.4004	11967.305	7902.6152	8146.4004	12026.305	8708.6152	10168.4	11335.305	8350.6152	12626.4	13736.305	4017.6152	9323.4004	17555.305	8975.6152	10340.4	3706.3052	11053.615	8444.4004	15986.305	3696.6152	10620.4	12111.305	2049.6152	9502.4004	12703.305	2593.6152	5180.4004	7281.3052	2995.6152	4738.4004	-1457.8652	4937.2656	1407.9902	13731.135	-3734.7344	7865.9902	1714.1348	3947.2656	4011.9902	9183.1348	-1015.7344	7126.9902	3999.1348	-1386.7344	5647.9902	8095.2998	17290.23	7115.4648	1659.2998	16883.23	1898.4648	3029.2998	18918.23	5405.4648	1037.2998	10313.23	-3952.5352	1832.2998	17933.23	6361.4648	-1011.7002	8313.2305	-1468.5352	4382.2998	8575.2305	-209.53516	108.2998	3250.2305	-3689.5352	7144.2998	321.23047	-2944.5352	11843.3	-2920.7695	-2096.5352	-38.540039	2847.0449	2734.4805	4121.04	8575.3604	5172.0098	22099.805	5811.0098	9251.7998	7128.7998	8816.8604	11215.28	5728.4448	1430.3252	2914.8604
4484.5801	10213.565	6511.1499	8169.5801	12185.565	6777.1499	15031.58	5140.5654	8192.1504	7058.5801	5381.5654	7988.1499	-381.41992	3528.5654	4861.1499	8131.4053	42304.094	14993.165	9950.4053	24510.096	12713.165	8662.4053	20683.096	12460.165	12188.405	7601.0952	10435.165	9644.0293	13298.695	8824.3604	4017.0298	18020.695	4508.3604	3642.0298	10807.695	3445.3604	3112.7998	12950.16	4650.2451	3641.7998	23129.16	9096.2451	7002.7998	16955.16	8728.2451	1614.7998	15745.16	6538.2451	17675.801	12659.16	4918.2451	543.4502	6148.415	7383.1348	2486.0952	34870.176	15707.77	13996.096	8058.1748	10129.77	1894.0249	18646.17	6358.1396	7494.0249	31843.17	9208.1396	14359.025	9194.1699	1649.1396	6281.0249	7249.1699	5534.1396	2047.9746	21015.904	17449.865	-500.02539	18714.904	10213.865	7923.915	19797.164	5953.1299	4699.915	19015.164	6186.1299	6339.7354	30334.996	8692.4951	-319.26465	21373.996	6899.4951	-255.26465	13071.995	5508.4951	7013.7354	5212.9951	4669.4951	3500.7148	22160.996	9659.8252	2492.7148	17827.996	9540.8252	1833.7148	18804.996	12726.825	1963.7148	17168.996	9290.8252	2206.7148	12031.995	7198.8252	9061.7148	8993.9951	14954.825	13299.715	7417.9951	12789.825	4643.605	17392.891	8223.3301	3284.605	18481.891	10073.33	4354.605	19826.891	11917.33	998.60498	14687.89	8195.3301	1385.605	14228.89	6654.3301	11630.605	13244.89	6291.3301	4273.605	16816.891	9840.3301	785.60498	8607.8896	7194.3301	11578.605	5905.8896	10987.33	8730.6055	9256.8896	7833.3301	32355.605	3002.8896	13090.33	5796.2998	18878.551	6567.3154	10150.995	27509.051	12465.585	7244.9951	32876.051	9079.585	8028.9951	21765.051	5749.585	2756.9951	21497.051	5441.585	8551.9951	15955.05	9856.585	1822.9951	17222.051	6051.585	7622.1401	19878.75	9907.8252	-39.859863	21151.75	4699.8252	12793.141	11011.75	10022.825	14277.141	11586.75	11314.825	6086.6396	11464.55	4079.895	-1016.9902	13398.575	11838.43	2738.0098	17624.574	15994.43	169.00977	12611.575	13939.43	3425.0098	13674.575	9446.4297	-466.99023	8604.5752	15000.43	278.00977	10226.575	17762.43	-4756.9902	10750.575	10512.43	-1751.9902	2004.5752	5036.4297	9524.0098	11930.575	19484.43	11870.01	1803.5752	10110.43	20811.01	1143.5752	16384.43	6465.0098	734.5752	13015.43	7166.0098	-1395.4248	11063.43	-1640.2598	34085.781	17388.285	1929.7402	21963.779	6402.2852	3411.7402	27107.779	7154.2852	10014.74	14880.779	16756.285	12619.74	14459.779	12024.285	4969.7402	20735.779	7321.2852	-156.25977	18576.779	8175.2852	2152.7402	12941.779	14007.285	-2018.2598	11345.779	4259.2852	57.740234	18080.779	1656.2852	2752.7402	10042.779	7881.2852	-618.25977	15989.779	1788.2852	8777.7402	8158.7798	1989.2852	12884.74	7926.7798	5496.2852	4773.7402	3735.7798	3287.2852	2555.9004	14956.925	10390.83	5955.9004	9268.9248	14396.83	1112.9004	10894.925	7065.8301	11.900391	10302.925	6831.8301	6248.9004	10110.925	9022.8301	4719.9004	12848.925	15877.83	343.90039	527.9248	8571.8301	10602.88	21607.004	13310.645	682.87988	14705.005	4203.6445	2638.8799	13455.005	12355.645	-264.12012	17642.004	7010.6445	6499.8799	16363.005	4836.6445	1308.8799	9061.0049	6553.6445	8542.8799	3026.0049	11287.645	7995.8799	11375.005	15376.645	3685.8799	12054.005	6128.6445	4529.8799	4753.0049	8346.6445	3730.8799	4326.0049	8446.6445	-1151.1201	436.00488	8612.6445	4225.8799	1371.0049	11896.645	5154.8799	1977.0049	9486.6445	11292.88	-2061.9951	5984.6445	369.87988	1961.0049	10066.645	6587.8799	2831.0049	5758.6445	6222.8799	1937.0049	8680.6445	12264.88	-846.99512	6517.6445	8043.8799	-1007.9951	8224.6445	3663.8799	7947.0049	10753.645	9197.1348	27783.891	7485.0898	2563.1348	18302.891	5561.0898	2326.1348	9590.8896	3245.0898	3374.1348	13975.89	6682.0898	2900.1348	13311.89	2080.0898	2886.1348	12371.89	5633.0898	11648.135	5697.8896	4820.0898	5600.1348	3434.8896	1958.0898	10892.135	6393.8896	3358.0898	7580.1348	5746.8896	5002.0898	6486.1348	3768.8896	9082.0898	9173.1348	4986.8896	3627.0898	4562.1348	6850.8896	2498.0898	9706.1348	3700.8896	7942.0898	1725.1348	7715.8896	5582.0898	-1530.8652	1617.8896	2695.0898	208.41992	24328.871	4675.8701	1890.4199	17145.871	13750.87	8823.4199	16058.87	7822.8701	3352.4199	14072.87	9202.8701	8328.4199	12833.87	11067.87	7271.4199	16878.871	8429.8701	-96.580078	11562.87	7934.8701	2764.4199	14981.87	5522.8701	-361.58008	8286.8701	6393.8701	15350.42	13348.87	14956.87	13840.42	8106.8701	18010.871	10582.42	8821.8701	7340.8701	17913.42	10679.87	6001.8701	16874.42	8386.8701	10022.87	279.41992	9099.8701	8495.8701	6331.4199	7926.8701	7399.8701	10287.42	6341.8701	11735.87	7335.4199	4401.8701	5396.8701	8522.4199	6195.8701	6804.8701	-17.580078	5563.8701	13457.87	13369.42	4547.8701	9856.8701	9331.4199	1962.8701	2223.8701	-1966.5801	2137.8701	4197.8701	2112.5801	26877.211	8633.5303	7284.5801	24900.211	9345.5303	7891.5801	18029.211	7466.5303	13410.58	6543.21	15466.53	5555.5801	17254.211	5797.5303	4628.5801	5192.21	4373.5303	9480.5801	5621.21	9127.5303	3691.5801	3334.21	2895.5303	3264.4053	22858.094	15207.535	5750.4053	23880.094	11852.535	8379.4053	8895.0947	6714.5352	-1558.5947	11492.095	10770.535	21135.406	6373.0947	6355.5352	13540.405	4435.0947	6350.5352	9093.4053	1765.0947	5597.5352	-2049.5947	7497.0947	2566.5352	7045.4053	4401.0947	5160.5352	3595.1748	7203.2451	4169.3604	1489.1748	1577.2451	5908.3604	2638.1748	2516.2451	6863.3604	-2210.9346	15746.675	175.36914	2610.0654	16050.675	-1374.6309	-2252.9346	13869.675	1103.3691	3725.0654	4752.6748	-4046.6309	8179.0654	4435.6748	1299.3691	14069.065	4247.6748	927.36914	7965.0654	4526.6748	-879.63086	8454.0654	2478.6748	2840.3691	7699.0654	6096.6748	-620.63086	6520.0654	4071.6748	-2550.6309	6760.0654	3089.6748	-284.63086	6260.0654	696.6748	-2918.6309	3916.0654	995.6748	-1664.6309	13337.04	21119.141	20767.32	4513.04	16316.14	9788.3203	7183.04	13462.14	11562.32	5339.04	12806.14	10632.32	4822.04	15355.14	8554.3203	3976.04	18085.141	13165.32	6660.04	10762.14	9403.3203	9081.04	16450.141	10083.32	4102.04	15338.14	14473.32	3886.04	7365.1396	8894.3203	6049.04	15976.14	11086.32	9125.04	9475.1396	7961.3203	4243.04	10087.14	8490.3203	9405.04	12410.14	9983.3203	12527.04	5298.1396	10819.32	14841.04	7471.1396	11651.32	7498.04	7886.1396	4435.3203	-1136.96	7706.1396	6160.3203	9776.04	3920.1396	7772.3203	7914.04	4822.1396	8276.3203	4603.04	5168.1396	10019.32	1728.04	3159.1396	15880.32	8814.04	4334.1396	9497.3203	9803.04	3601.1396	8016.3203	9451.04	2268.1396	7321.3203	5891.1396	10498.311	5220.9951	5309.1396	15139.311	6226.9951	1897.1399	11205.311	-3028.0049	9386.1396	3970.3101	4763.9951	4450.8701	22899.404	12353.779	14403.87	21335.404	13630.779	6234.8701	23453.404	9696.7793	4902.8701	20047.404	10483.779	4395.8701	13750.404	11486.779	1964.8701	15933.404	9559.7793	7494.8701	15737.404	9611.7793	2175.8701	15977.404	6390.7798	2216.8701	10357.404	7442.7798	-1012.1299	9296.4043	5985.7798	4141.8701	17150.404	4299.7798	1608.8701	12065.404	9121.7793	18324.871	8925.4043	11785.779	2843.8701	10972.404	5098.7798	14830.87	11465.404	14076.779	10316.87	5825.4048	7571.7798	256.87012	9481.4043	6485.7798	12060.87	9555.4043	7812.7798	8509.8701	4119.4048	11462.779	13271.87	9882.4043	10222.779	7464.8701	6827.4048	15028.779	13755.87	8748.4043	7883.7798	13857.436	7038.4702	7723.4399	11764.436	4466.4702	8929.4395	8591.4355	6847.4702	6604.4399	2941.085	7842.5952	6397.2949	8851.085	11087.596	9275.2949	1711.085	7976.5952	7684.2949	3653.085	10439.596	7685.2949	4127.085	4725.5952	8577.2949	18536.086	5091.5952	4417.2949	4753.085	5976.5952	5338.2949	23690.086	5906.5952	4122.2949	16056.085	3878.5952	5963.2949	16927.086	6139.5952	4611.2949	4136.085	3792.5952	5781.2949	6704.085	2323.5952	5910.2949	12136.085	4249.5952	11313.295	13018.085	1463.5952	8558.2949	7965.8252	15528.36	11118.855	6298.8252	18576.359	6278.8555	5373.8252	14104.36	13875.855	-452.1748	9345.3604	10454.855	-2737.1748	13324.36	7134.8555	4703.8252	8089.3604	1709.8555	2130.8252	13181.36	9881.8555	-2426.1748	6061.3604	6841.8555	1636.8252	3343.3604	4940.8555	8729.8252	5122.3604	5490.8555	1984.8252	9763.3604	5421.8555	6552.625	22889.855	7656.4854	6515.625	12639.855	4392.4854	1823.625	19717.855	653.48535	2649.625	10998.855	5636.4854	2295.625	15720.855	4708.4854	1459.625	6463.855	2819.4854	1323.625	17164.855	1424.4854	11157.625	11448.855	6933.4854	-2705.375	13778.855	6489.4854	5299.625	11776.855	2901.4854	12099.625	6073.855	4919.4854	2514.625	15512.855	4639.4854	2158.625	15509.855	6019.4854	2210.625	5924.855	3028.4854	7924.625	9428.8555	10358.485	2133.625	10859.855	3265.4854	8950.625	6946.855	607.48535	7396.625	5909.855	5522.4854	9561.625	10112.855	4946.4854	23949.625	7366.855	7539.4854	11675.625	10584.855	2500.4854	5572.625	7383.855	5540.4854	12853.625	6703.855	4192.4854	2320.625	5348.855	887.48535	7724.625	5343.855	4024.4854	7890.625	6073.855	2389.4854	9670.625	2586.855	5717.4854	7643.625	2363.855	1638.4854	7267.625	16057.065	2388.9951	10153.625	7442.0654	6098.9951	294.625	6805.0654	5434.9951	788.625	7007.0654	9385.9951	2458.625	8168.0654	8189.9951	6120.625	1172.0654	3241.9951	-173.375	-399.93457	925.99512	2994.2002	18443.891	7689.375	12271.2	17367.891	9414.375	8114.2002	15311.891	8501.375	5706.2002	16217.891	8562.375	3844.2002	15032.891	10426.375	267.2002	10731.891	6367.375	16448.199	5976.8901	10461.375	10604.2	8374.8906	10685.375	12163.2	5641.8901	15661.375	7122.2002	3804.8901	9404.375	9652.2002	4567.8901	11115.375	9089.2002	2224.8901	7910.375	17213.199	5720.8901	14396.375	10310.2	6488.8901	13024.375	15127.2	3317.8901	11899.375	12720.2	3751.8901	10591.375	14765.2	3937.8901	6399.375	14437.2	5345.8901	9994.375	12952.2	3649.8901	6844.375	3868.2002	232.89014	4923.375	9275.2002	2152.8901	7964.375	20162.004	2955.2148	10552.654	23281.004	3327.2148	9589.6543	9079.0049	1649.2148	8724.6543	11585.005	1067.2148	8248.6543	7282.9448	17943.551	11042.595	3688.9448	9253.5498	10748.595	-728.05518	23210.551	4025.5947	5388.9448	10212.55	8636.5947	313.94482	9136.5498	10099.595	3661.9448	4555.5498	6928.5947	4807.9448	5124.5498	8022.5947	3486.9448	11517.55	8667.5947	14151.945	-1114.4502	5458.5947	6017.9448	-935.4502	6463.5947	9700.9453	-4902.4502	7291.5947	2651.9448	1113.5498	8274.5947	12298.945	-3805.4502	8921.5947	13550.945	-4676.4502	6865.5947	15072.945	-2287.4502	5120.5947	8262.9453	-3523.4502	10362.595	2386.9448	-6658.4502	5996.5947	4145.9448	-7389.4502	9412.5947	-3132.3096	21263.504	7035.8701	9537.6904	13941.505	8831.8701	1159.6904	23051.504	14466.87	6464.6904	9412.5049	6650.8701	97.69043	19896.504	13232.87	-228.30957	16527.504	9747.8701	-453.30957	14545.505	8325.8701	6365.6904	18471.504	11756.87	-2601.3096	14833.505	12966.87	-2693.3096	12327.505	9787.8701	1016.6904	13464.505	10748.87	-841.30957	17520.504	8655.8701	6093.6904	5087.5049	8387.8701	-3464.3096	10825.505	7633.8701	-2622.3096	11998.505	17778.871	-908.30957	5503.5049	8261.8701	-2481.3096	6534.5049	9485.8701	-2917.3096	20623.504	10657.87	1633.6904	3040.5049	11631.87	15578.69	7709.5049	13890.87	14590.69	4545.5049	12417.87	7038.6904	5084.5049	10885.87	-1730.3096	5571.5049	10994.87	14344.69	8669.5049	12277.87	12011.69	7570.5049	16985.871	16745.691	6765.5049	14007.87	-53.30957	12771.505	10614.87	13690.69	3879.5049	11939.87	2052.6904	11013.505	11987.87	7035.6904	7993.5049	11081.87	13241.69	6302.5049	12795.87	19450.691	3893.5049	5116.8701	-2156.3096	16726.504	6051.8701	5396.335	20467.371	6721.7051	7162.335	13987.37	3975.7051	3521.335	12766.37	7453.7051	2317.335	24975.371	6978.7051	6275.335	15124.37	8856.7051	1690.335	6999.3701	10253.705	1641.335	9729.3701	4628.7051	6505.335	6905.3701	8756.7051	9488.335	7752.3701	3020.7051	9956.335	13077.37	5243.7051	11719.335	6917.3701	9573.7051	12468.335	7714.3701	5246.7051	14635.335	4845.3701	9628.7051	4547.335	10825.37	4369.7051	17105.336	3619.3701	6313.7051	10560.335	1817.3701	7190.7051	15114.335	5909.3701	-2279.2949	7121.335	1509.3701	1926.7051	3026.1899	10607.7	-3821.75	14260.189	4998.7002	1795.25	5564.1899	10250.7	575.25	12276.189	6159.7002	423.25	6039.1899	6019.7002	-2863.75	10792.31	24192.51	7454.6846	3154.3096	21034.51	8554.6846	4178.3096	12614.51	12528.685	2021.3096	9778.5098	6385.6846	1827.3096	18238.51	15551.685	-1152.6904	10112.51	2818.6846	11044.31	7305.5098	2352.6846	2019.3096	4610.5098	2063.6846	6459.3096	5099.5098	4215.6846	11819.31	230.50977	3650.6846	-607.25977	4106.7798	-2290.7148	-2032.0996	12740.925	8748.8301	22159.135	10142.89	3463.0898	4764.5801	17855.211	8816.5303	2317.0654	1751.6748	-200.63086
4394.8398	20381.92	8380.6152	939.83984	22871.92	9245.6152	926.83984	27902.92	12488.615	8380.8398	11620.92	11434.615	-406.16016	14611.92	9633.6152	8056.6396	46324.844	10053.064	8767.6396	26756.846	10525.064	5787.6396	16490.846	11541.064	12690.64	5269.8452	10160.064	6041.7852	10148.086	13538.855	5743.7852	10725.086	7228.855	5373.7852	2276.0859	6113.855	1993.2354	19505.77	5994.3398	1402.2354	24363.77	8503.3398	1902.2354	16182.77	10269.34	275.23535	19188.77	10036.34	15069.235	7991.77	6643.3398	-1279.085	6624.4351	6942.7148	4749.5552	25079.996	12497.035	15344.555	10132.995	15930.035	507.50977	14857.32	8199.2656	7238.5098	24521.32	9466.2656	8115.5098	14581.32	2301.2651	5803.5098	4342.3203	5601.2651	9563.2148	18642.525	14801.564	15882.215	9615.5254	14236.564	7728.3901	20649.289	10393.395	5392.3901	20115.289	10471.395	4371.5649	30530.846	9622.3848	88.564941	22284.846	5947.3848	-425.43506	15436.846	8801.3848	2021.5649	15853.846	8843.3848	5493.8101	17934.246	9149.8105	3669.8101	14669.245	5947.8101	5700.8101	16865.246	10733.811	3883.8101	8653.2451	9929.8105	4444.8101	9021.2451	6092.8101	10229.811	3283.2451	11987.811	14177.811	3848.2451	12823.811	8393.1895	27485.545	9252.2051	5579.1899	19845.545	11457.205	5967.1899	22655.545	7380.2051	4255.1899	24635.545	7558.2051	5553.1899	18532.545	5444.2051	7418.1899	15682.545	3477.2051	19228.189	10310.545	10410.205	4232.1899	8448.5449	4319.2051	16577.189	7821.5449	9609.2051	18790.189	7645.5449	599.20508	28972.189	8465.5449	10442.205	5310.5249	21257.086	9794.9199	8968.9453	25151.945	11627.49	8453.9453	38712.945	12199.49	5666.9448	20843.945	9851.4902	8051.9448	13922.945	10517.49	2327.9448	18240.945	12101.49	1619.9448	17475.945	8133.4902	10171.745	17243.629	10430	2457.7451	17847.629	3083	-588.25488	10312.63	2502	13612.745	4759.6299	11845	5346.5	15387.675	6669.7998	3188.5249	14995.055	4492.9404	4532.5249	17341.055	8020.9404	2367.5249	15097.055	4552.9404	6575.5249	16637.055	6057.9404	2759.5249	13369.055	6106.9404	10235.525	8024.0547	14559.94	885.5249	10506.055	5161.9404	1598.5249	4359.0547	631.94043	20601.525	7435.0547	16436.941	17148.525	2799.0547	5470.9404	15033.525	12107.055	6622.9404	10487.525	5132.0547	5457.9404	11622.525	-641.94531	2984.9404	1321.4199	18572.119	9994.0996	3272.4199	16464.119	1468.0996	7960.4199	18193.119	5079.0996	6173.4199	14343.119	10350.1	19396.42	7427.1191	6924.0996	2795.4199	10253.119	3864.0996	1417.4199	5048.1191	3535.0996	5093.4199	-287.88086	4527.0996	-723.58008	-373.88086	288.09961	379.41992	6141.1191	-4240.9004	7405.4199	-1163.8809	4345.0996	7762.4199	-3066.8809	1097.0996	13563.42	1314.1191	-2542.9004	11722.42	-208.88086	4291.0996	3392.4199	-9448.8809	-4081.9004	7737.8652	14285.37	7542.5146	11066.865	14847.37	11428.515	5886.8652	7993.3701	6339.5146	5310.8652	11842.37	9053.5146	9996.8652	18084.371	11338.515	8998.8652	14279.37	16530.516	5303.8652	-583.62988	4173.5146	7208.3252	23610.391	16803.129	-2587.6748	15897.39	4540.1299	-101.6748	21346.391	10199.13	-881.6748	15759.39	7345.1299	-2103.6748	20840.391	6493.1299	-570.6748	13110.39	5496.1299	5936.3252	7536.3896	7176.1299	5854.3252	11993.39	15745.13	524.3252	14445.39	5186.1299	2885.3252	6814.3896	5518.1299	8081.3252	7396.3896	7893.1299	-2976.6748	4545.3896	9207.1299	-1219.6748	5872.3896	10848.13	6376.3252	5529.3896	7923.1299	8186.3252	1045.3896	7466.1299	-1387.6748	4855.3896	12425.13	5454.3252	5309.3896	6457.1299	11766.325	1592.3896	11275.13	9332.3252	3227.3896	6115.1299	5274.3252	3118.3896	10284.13	805.3252	9507.3896	10494.13	4227.1797	24188.586	10806.325	4241.1797	19592.586	6916.3252	-1693.8203	11481.585	8022.3252	3055.1797	15151.585	12629.325	-1440.8203	13414.585	4804.3252	-1306.8203	14862.585	7504.3252	6775.1797	12763.585	10240.325	-3221.8203	9571.585	8912.3252	7701.1797	7807.585	5655.3252	3727.1797	3693.585	10805.325	794.17969	8549.585	9716.3252	7320.1797	5020.585	10441.325	-1222.8203	9705.585	6177.3252	1406.1797	4604.585	9983.3252	1935.1797	2839.585	7657.3252	-4555.8203	4827.585	5655.3252	1346.6802	22094.125	6630.46	4999.6802	22071.125	18218.461	7547.6802	20431.125	11752.46	6162.6802	16944.125	8923.46	11173.68	14375.125	11687.46	9321.6797	18815.125	11786.46	1105.6802	12456.125	10577.46	8953.6797	5582.125	9678.46	390.68018	8892.125	6786.46	16650.68	9315.125	16179.46	18562.68	9971.125	19008.461	13343.68	10617.125	8550.46	20673.68	7615.125	9942.46	17631.68	5842.125	10427.46	1618.6802	4311.125	12892.46	8382.6797	8343.125	5202.46	12198.68	5698.125	10532.46	11312.68	4541.125	9509.46	14928.68	6815.125	9463.46	11632.68	5401.125	14106.46	13651.68	5790.125	8642.46	14405.68	2173.125	3321.46	2540.6802	-631.875	4980.46	-3837.1953	24196.57	10277.23	3458.8047	20056.57	12164.23	5517.8047	19591.57	9962.2305	1243.8047	13373.57	14567.23	9507.8047	7285.5703	8907.2305	9823.8047	9864.5703	9285.2305	4102.8047	5592.5703	13329.23	-239.19531	21.570312	6169.2305	4428.5547	23018.23	16280.02	6799.5547	19289.23	16742.02	6158.5547	17396.23	9118.0195	432.55469	8521.2305	12116.02	23675.555	6258.2305	10604.02	12818.555	6043.2305	9855.0195	4347.5547	6183.2305	10227.02	612.55469	9779.2305	8048.0195	9693.5547	5055.2305	10832.02	-687.9248	-169.34961	4361.3096	-961.9248	-1352.3496	6455.3096	4739.0752	-4626.3496	5370.3096	7291.4199	4893.3047	2719.8906	7078.4199	9058.3047	-1030.1094	7953.4199	6027.3047	2299.8906	8126.4199	-214.69531	-92.109375	15565.42	292.30469	898.89062	14956.42	-735.69531	244.89062	15939.42	-3146.6953	1624.8906	11065.42	1400.3047	1392.8906	12804.42	-233.69531	-221.10938	12748.42	-3748.6953	-2396.1094	15101.42	-3138.6953	-1431.1094	10335.42	-2497.6953	2377.8906	5248.4199	-2264.6953	-2516.1094	1630.8896	17753.23	19665.6	2515.8896	13062.23	9315.5996	6134.8896	13664.23	12247.6	2577.8896	10091.23	12304.6	3338.8896	10895.23	9127.5996	6714.8896	6408.2305	11728.6	2863.8896	7760.2305	9778.5996	11818.89	3545.2305	12260.6	9119.8896	5415.2305	15800.6	131.88965	2963.2305	7637.5996	9714.8896	4654.2305	9830.5996	3834.8896	9746.2305	15268.6	788.88965	6317.2305	9888.5996	5096.8896	7618.2305	9608.5996	9918.8896	184.23047	12369.6	4959.8896	9074.2305	9818.5996	5593.8896	4078.2305	7758.5996	-3490.1104	6153.2305	7281.5996	5238.8896	57.230469	10131.6	4725.8896	-1836.7695	7978.5996	1456.8896	1895.2305	6683.5996	-1932.1104	1953.2305	13854.6	3974.8896	6072.2305	9526.5996	10659.89	1891.2305	9161.5996	7578.8896	543.23047	7381.5996	5568.3252	7821.4048	13640.865	4455.3252	10189.404	9613.8652	567.32495	5114.4048	4468.8652	9648.3252	774.40479	13064.865	5276.7749	15543.475	13967.33	13704.775	12076.475	13803.33	5962.7749	20062.475	7581.3301	7958.7749	10855.475	11612.33	5744.7749	15079.475	12799.33	2647.7749	10453.475	10798.33	6582.7749	11955.475	10465.33	1824.7749	10060.475	5898.3301	3139.7749	7794.4746	5958.3301	315.7749	2989.4746	8695.3301	1142.7749	10451.475	9474.3301	2794.7749	6802.4746	10797.33	18270.775	4540.4746	10266.33	9548.7754	2894.4746	6231.3301	15744.775	6265.4746	11935.33	12129.775	4075.4746	10607.33	-1742.2251	4030.4746	7265.3301	12657.775	5622.4746	8883.3301	5338.7749	1826.4746	14105.33	13728.775	-366.52539	10263.33	9750.7754	1174.4746	13254.33	12582.775	2491.4746	10216.33	16391.971	7242.77	6888.5249	12194.97	6408.77	12390.525	8333.9697	6785.77	10005.525	3956.0649	7252.7749	6177.4351	8136.0649	8412.7754	8441.4355	3382.0649	8879.7754	8525.4355	5266.0649	9032.7754	8402.4355	3299.0649	5296.7749	9283.4355	22719.064	7169.7749	6743.4351	4472.0649	10781.775	8791.4355	18656.064	7748.7749	6400.4351	12400.064	2181.7749	5787.4351	17103.064	5429.7749	9047.4355	4530.0649	3605.7749	7077.4351	6033.0649	1613.7749	4877.4351	13012.064	3120.7749	12890.436	13617.064	3536.7749	9041.4355	10013.516	12587	8514.1504	7135.5151	18333	6960.1504	6475.5151	11096	13554.15	3815.5151	8625	4072.1504	9023.5156	4489	3208.1504	1822.5151	13273	3889.1504	12475.516	6432	6402.1504	-228.48486	5117	3529.1504	1970.5151	7415	4399.1504	8175.5151	3701	5065.1504	7970.5151	3648	3776.1504	4933.9302	23708.809	9563.9746	3924.9302	15247.81	5487.9746	152.93018	14415.81	3000.9746	-437.06982	11353.81	7283.9746	1289.9302	12975.81	6094.9746	2814.9302	4902.8096	3936.9746	6525.9302	8262.8096	3430.9746	11828.93	8680.8096	8344.9746	-687.06982	14650.81	5624.9746	8146.9302	7512.8096	7694.9746	8600.9297	5884.8096	3552.9746	3267.9302	7460.8096	6425.9746	11690.93	5422.8096	4586.9746	888.93018	5662.8096	7540.9746	9058.9297	7721.8096	12226.975	2670.9302	7816.8096	7337.9746	6400.9302	5312.8096	4634.9746	6959.9302	1975.8096	6443.9746	13768.93	4602.8096	6379.9746	25380.93	5734.8096	11463.975	12897.93	4342.8096	5518.9746	2999.9302	9933.8096	5861.9746	14709.93	6681.8096	4922.9746	-242.06982	5727.8096	3681.9746	6706.9302	4157.8096	5237.9746	9806.9297	2301.8096	4618.9746	9542.9297	182.80957	5092.9746	6694.9302	779.80957	3606.9746	3631.8799	11064.175	1230.3652	11858.88	-139.8252	2506.3652	73.879883	3654.1748	4048.3652	426.87988	4228.1748	8222.3652	4898.8799	4726.1748	5992.3652	8544.8799	-3220.8252	4612.3652	-484.12012	-4829.8252	-1750.6348	838.58984	13446.005	11618.97	8156.5898	19254.004	7080.9697	7966.5898	15215.005	6442.9697	4057.5898	14453.005	6298.9697	3156.5898	10036.005	11238.97	-572.41016	11417.005	3226.9697	11206.59	15979.005	8508.9697	13151.59	5788.0049	10333.97	15098.59	4936.0049	15841.97	8076.5898	3475.0049	6837.9697	9619.5898	5272.0049	10331.97	9011.5898	4161.0049	7755.9697	16754.59	8298.0049	12316.97	7055.5898	2428.0049	12675.97	15204.59	4392.0049	8683.9697	10353.59	4556.0049	9210.9697	10948.59	4068.0049	5996.9697	10816.59	4061.0049	5974.9697	13912.59	2283.0049	8475.9697	2821.5898	-191.99512	2239.9697	10972.59	1928.0049	8198.9697	18295.15	4355.8901	13428.4	22065.15	5529.8901	17113.4	6456.1499	3826.8901	9761.4004	9931.1504	4898.8901	13450.4	3857.21	20987.754	8008	2019.21	17761.754	9517	925.20996	30878.754	512	3793.21	15666.755	4965	-2291.79	17168.754	7668	1559.21	13792.755	2835	4479.21	15971.755	8445	8326.21	7862.7549	3625	6471.21	10204.755	2964	5395.21	4570.7549	5126	8324.21	4179.7549	4044	-1608.79	3364.7549	2943	11030.21	3358.7549	1505	9845.21	5986.7549	3278	14846.21	3249.7549	3425	7239.21	2407.7549	9360	1500.21	33.754883	1156	1563.21	72.754883	1633	661.83008	15673.68	8331.5645	12639.83	9795.6797	10359.564	5225.8301	19938.68	15885.564	2335.8301	14557.68	5946.5649	2572.8301	17206.68	11298.564	1324.8301	17402.68	10943.564	-804.16992	14158.68	8208.5645	10183.83	14040.68	11970.564	-66.169922	15357.68	8166.5649	-308.16992	10529.68	9279.5645	3896.8301	13392.68	10657.564	2210.8301	16132.68	6092.5649	12684.83	5197.6802	11739.564	-167.16992	9423.6797	6673.5649	29.830078	11645.68	17262.564	2001.8301	8874.6797	9111.5645	1946.8301	8075.6802	5209.5649	11348.83	10099.68	9818.5645	6889.8301	4449.6802	7284.5649	15172.83	8724.6797	12545.564	16045.83	6370.6802	10729.564	1470.8301	13278.68	5789.5649	-1153.1699	5465.6802	9924.5645	18360.83	10034.68	11544.564	18508.83	8145.6802	14254.564	13536.83	3589.6802	11766.564	5960.8301	3776.6802	4951.5649	14445.83	8428.6797	11811.564	9090.8301	2948.6802	9585.5645	12471.83	4781.6802	10679.564	15847.83	6520.6802	9515.5645	19612.83	5298.6802	3357.5649	1265.8301	2623.6802	2174.5649	6630.085	21329.686	8005.4404	11638.085	18701.686	6581.4404	5682.085	20010.686	5231.4404	5051.085	25883.686	10330.44	4586.085	19215.686	9754.4404	4698.085	11763.686	12504.44	2254.085	12885.686	9015.4404	4201.085	16695.686	7581.4404	9558.085	13433.686	9330.4404	12219.085	8647.6855	6968.4404	11223.085	10288.686	8355.4404	14825.085	6840.6851	9340.4404	15224.085	10738.686	11513.44	4340.085	9014.6855	6267.4404	17434.086	9210.6855	10767.44	11336.085	5358.6851	10560.44	14661.085	4815.6851	11091.44	5489.085	6153.6851	6643.4404	-981.03027	8915.8203	5416.6602	8111.9697	6933.8203	13684.66	5939.9697	7420.8203	8272.6602	5738.9697	8323.8203	7328.6602	2020.9697	4554.8203	7925.6602	8615.4746	25552.855	10589.845	4210.4746	19589.855	14435.845	4878.4746	16152.855	8323.8447	54.474609	11507.855	5563.8447	2516.4746	19065.855	11345.845	-284.52539	10281.855	8023.8447	13038.475	6611.8555	7691.8447	1517.4746	5013.8555	8498.8447	8039.4746	4646.8555	3259.8447	12778.475	-353.14453	3838.8447	3611.4199	-6290.8809	-8473.9004	1399.865	11158.37	5219.5146	18613.18	12517.585	7209.3252	-371.19531	23605.57	8109.2305	8452.4199	-6171.6953	-698.10938
15563.314	7706.7197	12943.33	6397.3149	16711.719	6641.3301	17563.314	5947.7197	6267.3301	10542.314	10044.72	7887.3301	2987.3149	13456.72	7749.3301	9014.3799	44054.004	18645.73	7204.3799	29585.004	9938.7305	7577.3799	16390.004	13703.73	10461.38	3778.0049	12460.73	6171.9751	8352.6201	10059.87	5577.9751	11341.62	8648.8701	1166.9751	5846.6201	6253.8701	1497.1748	13157.075	5036.4751	5036.1748	15359.075	-513.5249	4673.1748	12842.075	8175.4751	12344.175	2479.0752	6036.4751	18164.176	473.0752	5075.4751	-742.78516	9988.5049	4466.4849	6004.2598	17772.074	4880.98	17793.26	7896.0752	7737.98	3192.8799	17380.656	7266.5698	2988.8799	19557.656	7448.5698	9025.8799	11085.655	1133.5698	4112.8799	6466.6553	5384.5698	9669.3906	14867.02	14752.9	15911.391	7698.02	9644.9004	8336.6748	16457.1	9926.5957	3576.6748	13039.1	9948.5957	10364.77	30001.279	7250.0151	4544.77	17804.279	6552.0151	5126.77	16585.279	5644.0151	12472.77	8691.2793	5383.0151	1109.0049	22439.686	8661.7002	7.0048828	15798.686	7484.7002	-119.99512	18288.686	6465.7002	-64.995117	15365.686	8637.7002	190.00488	14643.686	5880.7002	5544.0049	5251.6851	11197.7	12513.005	8532.6855	9533.7002	12111.58	22254.125	10417.59	4427.5801	22110.125	10622.59	5458.5801	27922.125	7249.5898	2687.5801	23108.125	7232.5898	14232.58	10339.125	6292.5898	5465.5801	19185.125	4788.5898	19004.58	10753.125	12168.59	3074.5801	8715.125	6984.5898	13997.58	8215.125	11210.59	7141.5801	1607.125	1399.5898	47322.578	10980.125	12016.59	3163.3198	21146.266	9245.3398	10297.845	26114.859	12277	8456.8447	31416.859	9266	9685.8447	16559.859	10389	11745.845	8567.8604	4170	9256.8447	10786.86	10452	2512.845	15749.86	9191	9034.6445	17610.934	12877.395	-1556.355	16950.934	5895.395	-3270.355	9767.9346	5811.395	11054.645	6890.9346	15561.395	12222.54	12085.359	4528.3101	-687.38477	17958.969	8916.4648	12133.615	11636.97	10986.465	-1186.3848	10220.97	8806.4648	3945.6152	15774.97	9907.4648	370.61523	15445.97	8031.4648	7014.6152	8754.9697	16634.465	-1746.3848	10437.97	9893.4648	-1301.3848	8757.9697	4971.4648	16654.615	10721.97	14534.465	14034.615	6044.9697	6544.4648	12835.615	6929.9697	12043.465	6378.6152	8519.9697	7036.4648	180.61523	11225.97	7110.4648	856.01953	14637.35	25770.316	-1182.9805	13967.35	5573.3154	3068.0195	9516.3496	9634.3154	1047.0195	17570.35	18603.316	11391.02	4457.3496	11650.315	3331.0195	12188.35	12119.315	-1949.9805	7014.3496	6355.3154	749.01953	1031.3496	12796.315	-3582.9805	-283.65039	7700.3154	2788.0195	3103.3496	6793.3154	5554.0195	-269.65039	12743.315	5901.0195	-584.65039	6308.3154	12469.02	1811.3496	9664.3154	9720.0195	-309.65039	8379.3154	-3589.9805	-2096.6504	7769.3154	6369.1899	15937.56	5831.7451	12320.189	12953.56	7942.7451	2259.1899	12800.56	3093.7451	1393.1899	9008.5596	5698.7451	5433.1899	15644.56	7247.7451	10743.189	5558.5596	14006.745	661.18994	1025.5596	3377.7451	6259.02	13831.645	13251.575	2983.02	12632.645	6871.5752	10364.02	15296.645	9760.5752	2760.02	9678.6445	6386.5752	6999.02	14064.645	9651.5752	7693.02	5606.6445	8190.5752	6094.02	11310.645	8945.5752	8951.0195	13073.645	16615.574	16341.02	517.64453	8941.5752	6336.02	4116.6445	7374.5752	1401.02	9056.6445	6729.5752	5790.02	-1099.3555	9099.5752	7726.02	-2429.3555	12291.575	10949.02	-436.35547	8580.5752	16227.02	-4502.3555	7657.5752	8806.0195	-3351.3555	7796.5752	9552.0195	2998.6445	6472.5752	14741.02	-284.35547	10241.575	12066.02	-2174.3555	8989.5752	9316.0195	-1674.3555	8223.5752	10253.02	5381.6445	10241.575	8299.6299	23919.561	9461.4746	7267.6299	17849.561	7240.4746	12313.63	3229.5601	2948.4746	6796.6299	20555.561	9752.4746	4585.6299	10609.561	2421.4746	4348.6299	12019.561	7211.4746	16422.629	8240.5605	6509.4746	5367.6299	4740.5601	3459.4746	14344.63	5467.5601	5860.4746	12375.63	2725.5601	10960.475	6979.6299	5554.5601	7778.4746	8226.6299	8335.5605	7219.4746	5457.6299	6078.5601	4295.4746	11787.63	4624.5601	5566.4746	6608.6299	6927.5601	8203.4746	1877.6299	1530.5601	5214.4746	3142.4102	22158.98	10386.555	7940.4102	17009.98	23922.555	7863.4102	21461.98	15312.555	5490.4102	14532.98	13670.555	8362.4102	17837.98	13587.555	6023.4102	13003.98	13652.555	2130.4102	11423.98	11949.555	5617.4102	8101.9805	11837.555	2230.4102	7099.9805	14559.555	16421.41	7895.9805	21729.555	16186.41	9044.9805	25326.555	14026.41	4946.9805	13886.555	20428.41	6461.9805	8951.5547	15466.41	5876.9805	13247.555	2366.4102	6498.9805	12622.555	8640.4102	10012.98	11764.555	12878.41	5711.9805	15080.555	10543.41	3483.9805	11026.555	13175.41	3476.9805	14023.555	5133.4102	3669.9805	18789.555	14779.41	4479.9805	14338.555	11217.41	712.98047	8386.5547	2224.4102	-1308.0195	10167.555	-5022.5498	23970.816	8566.7852	-1808.5498	21830.816	12992.785	1318.4502	14658.815	9778.7852	3194.4502	6985.8154	17387.785	5378.4502	1593.8154	8743.7852	8611.4502	5170.8154	6048.7852	3023.4502	1373.8154	12878.785	-1483.5498	-1688.1846	5382.7852	7733.3652	15571.545	3500.6191	7899.3652	16922.545	5096.6191	8201.3652	10477.545	113.61914	92.365234	8779.5449	3735.6191	28662.365	7305.5449	-1706.3809	12910.365	6093.5449	-214.38086	1331.3652	9683.5449	-3831.3809	2069.3652	5640.5449	-3535.3809	13536.365	2662.5449	633.61914	-407.54492	8896.9805	6416.2549	-589.54492	4862.9805	8620.2549	209.45508	2928.9805	6871.2549	-1893.0352	19024.09	7182.1602	1599.9648	12294.09	5288.1602	125.96484	13211.09	5287.1602	2476.9648	3899.0898	8211.1602	9072.9648	7019.0898	6497.1602	12005.965	4564.0898	10328.16	11118.965	3917.0898	7158.1602	8957.9648	3654.0898	7646.1602	8173.9648	3353.0898	5700.1602	7731.9648	3295.0898	6287.1602	11147.965	2000.0898	4263.1602	5454.9648	2760.0898	5751.1602	2593.9648	1473.0898	8612.1602	-7.4697266	20499.824	20254.375	3291.5303	11594.825	6405.375	4521.5303	10306.825	10055.375	2641.5303	11649.825	13288.375	4445.5303	10095.825	6812.375	6699.5303	9266.8252	12523.375	949.53027	5665.8252	8630.375	11964.53	2021.8252	13586.375	8786.5303	542.8252	13722.375	-302.46973	1462.8252	8070.375	6635.5303	15210.825	10608.375	1389.5303	13210.825	10824.375	-514.46973	3592.8252	8419.375	4190.5303	10547.825	9766.375	8690.5303	965.8252	8094.375	12027.53	3512.8252	9159.375	6622.5303	2733.8252	6277.375	-2162.4697	3347.8252	7550.375	5020.5303	-1937.1748	8148.375	1481.5303	1366.8252	7360.375	2887.5303	-2127.1748	6191.375	-1787.4697	1195.8252	7515.375	9683.5303	1789.8252	8535.375	9660.5303	431.8252	9658.375	6082.5303	-1097.1748	7595.375	2491.0549	10547.95	7405.7646	4035.0549	14276.95	8263.7646	955.05493	7443.9502	904.76465	9245.0547	2247.9502	5346.7646	4357.2749	18505.275	7417.7305	10140.275	24236.275	10043.73	8181.2749	19158.275	9717.7305	8183.2749	19399.275	9746.7305	4350.2749	16760.275	7915.7305	1789.2749	10097.275	8071.7305	3136.2749	15972.275	8065.7305	1846.2749	13144.275	6572.7305	52.274902	12931.275	3409.7305	-601.7251	8610.2754	5381.7305	3704.2749	12443.275	6317.7305	1626.2749	11992.275	9577.7305	16960.275	8921.2754	8095.7305	8266.2754	3164.2749	4931.7305	15193.275	7065.2749	6429.7305	11803.275	7998.2749	8205.7305	71.274902	6852.2749	5071.7305	12046.275	6556.2749	6833.7305	9389.2754	2838.2749	8629.7305	14549.275	5122.2749	8683.7305	10979.275	7829.2749	12104.73	14471.275	5146.2749	7198.7305	12086.755	7588.5752	6870.5752	9551.7549	2893.5752	10374.575	3512.7549	5384.5752	7809.5752	1824.6851	10902.455	2755.46	9928.6855	9162.4551	6290.46	2129.6851	9688.4551	4013.46	5682.6851	11775.455	6839.46	3364.6851	6621.4551	9450.46	15181.686	6588.4551	5867.46	4834.6851	8219.4551	5374.46	17881.686	6028.4551	5208.46	10924.686	4309.4551	5101.46	18374.686	3307.4551	5827.46	3379.6851	3952.4551	5978.46	18044.686	7445.4551	3443.46	12784.686	4217.4551	8598.46	12558.686	3627.4551	4491.46	3620.665	11929.74	11329.285	5052.665	13946.74	13599.285	10814.665	7020.7402	16532.285	664.66504	10738.74	9042.2852	-1728.335	8417.7402	7650.2852	-817.33496	9915.7402	4981.2852	3333.665	10583.74	6533.2852	-1089.335	1086.7402	10873.285	2227.665	-501.25977	8860.2852	8147.665	600.74023	7768.2852	3533.665	876.74023	7449.2852	5428.5	17157.305	8166.6299	5632.5	15190.305	9970.6299	2952.5	14834.305	4120.6299	4010.5	14964.305	8988.6299	833.5	10157.305	5783.6299	3438.5	7867.3047	4732.6299	8235.5	11154.305	4915.6299	11058.5	10679.305	8245.6299	5170.5	712.30469	5411.6299	6027.5	4645.3047	4282.6299	2983.5	6409.3047	3134.6299	2267.5	6329.3047	4757.6299	8035.5	7161.3047	6589.6299	-1292.5	6541.3047	4917.6299	11903.5	5198.3047	13556.63	225.5	8984.3047	4087.6299	5435.5	8220.3047	3924.6299	5180.5	5561.3047	4133.6299	7068.5	4921.3047	8875.6299	24087.5	3193.3047	10809.63	12177.5	3197.3047	8804.6299	7845.5	236.30469	6959.6299	12777.5	3385.3047	4771.6299	3410.5	3017.3047	4540.6299	7002.5	5979.3047	4485.6299	9105.5	1793.3047	6045.6299	8895.5	-459.69531	5029.6299	2378.5	183.30469	3902.6299	1773.665	12438.805	-702.21484	11683.665	8819.8047	2035.7852	2107.665	8974.8047	5447.7852	3515.665	6581.8047	6803.7852	5438.665	8803.8047	4758.7852	5274.665	3835.8047	6261.7852	701.66504	797.80469	-3241.2148	1141.4648	17716.344	12645.545	1989.4648	15755.345	7288.5449	5541.4648	10164.345	8573.5449	3063.4648	11168.345	8423.5449	2663.4648	6281.3447	7579.5449	-1793.5352	15021.345	6071.5449	10394.465	4841.3447	9213.5449	15396.465	1590.3447	12219.545	10880.465	1739.3447	16620.545	6079.4648	-2928.6553	11713.545	5264.4648	1034.3447	10111.545	2280.4648	4674.3447	7308.5449	8812.4648	8574.3447	10479.545	6378.4648	-1168.6553	11652.545	12601.465	1508.3447	10156.545	10890.465	-1522.6553	12332.545	9975.4648	-1228.6553	4618.5449	10453.465	-551.65527	8189.5449	11174.465	-102.65527	8287.5449	-808.53516	-5639.6553	4583.5449	7917.4648	-2290.6553	5329.5449	18074.795	1175.5449	8422.8555	19471.795	2505.5449	10854.855	7556.7949	1547.5449	8593.8555	10846.795	2260.5449	7412.855	7431.46	24956.676	6942.0596	6111.46	19437.676	4039.0596	13481.46	4263.6748	2083.0596	7309.46	14451.675	4825.0596	2894.46	13899.675	7964.0596	2263.46	12671.675	2075.0596	7468.46	12147.675	7414.0596	9355.46	6533.6748	10037.06	10737.46	8209.6748	4379.0596	6065.46	6637.6748	3432.0596	14002.46	1681.6748	1864.0596	1522.46	4347.6748	7324.0596	14413.46	3716.6748	5589.0596	10874.46	3902.6748	6053.0596	17941.461	6983.6748	4386.0596	10909.46	539.6748	9941.0596	2807.46	1993.6748	2468.0596	6916.46	-1136.3252	4870.0596	3207.1748	13335.255	9486.6504	13439.175	13764.255	8166.6504	5135.1748	19339.254	14915.65	3845.1748	10638.255	5746.6504	2971.1748	20692.254	8103.6504	3360.1748	17726.254	9552.6504	1145.1748	10992.255	7505.6504	16304.175	4467.2549	11113.65	961.1748	13360.255	7795.6504	2690.1748	11959.255	8835.6504	6168.1748	9939.2549	9438.6504	12163.175	3489.2549	8725.6504	11623.175	6047.2549	5181.6504	871.1748	8372.2549	7638.6504	2989.1748	8085.2549	13113.65	5338.1748	8294.2549	7343.6504	5583.1748	4506.2549	4836.6504	9972.1748	7291.2549	10338.65	9225.1748	3850.2549	6532.6504	16412.176	4869.2549	10442.65	12841.175	6487.2549	9204.6504	6575.1748	11793.255	9376.6504	1415.1748	4394.2549	9558.6504	21491.176	8477.2549	12752.65	15529.175	4164.2549	12466.65	20927.176	5501.2549	8860.6504	6886.1748	3475.2549	4428.6504	18856.176	2713.2549	10121.65	11454.175	3608.2549	11480.65	13987.175	6930.2549	9215.6504	14163.175	6775.2549	8089.6504	21094.176	4021.2549	2667.6504	797.1748	8440.2549	3904.6504	2816.2949	25195.945	10337.07	5875.2949	19241.945	11446.07	2354.2949	16101.945	11040.07	2030.2949	22250.945	12216.07	2532.2949	19785.945	11159.07	1366.2949	10197.945	13511.07	1259.2949	11793.945	8985.0703	9733.2949	6815.9448	10779.07	6509.2949	11452.945	12295.07	12448.295	9060.9453	6784.0698	9357.2949	6852.9448	11338.07	10294.295	8867.9453	10669.07	16011.295	8062.9448	13537.07	2580.2949	7710.9448	9562.0703	15306.295	4956.9448	10357.07	8992.2949	3964.9448	10353.07	12052.295	4129.9448	5616.0698	3290.2949	4112.9448	7689.0698	2602.4248	1991.6641	245.66016	14657.425	-6159.3359	3289.6602	10077.425	-3639.3359	1386.6602	14037.425	-7640.3359	1127.6602	4375.4248	-5166.3359	3366.6602	9074.3047	15538.32	12550.21	3837.3052	15463.32	15008.21	10138.305	10495.32	13731.21	3166.3052	6662.3203	11235.21	3041.3052	10547.32	18507.211	1433.3052	10710.32	13297.21	12612.305	-175.67969	11727.21	4101.3052	13.320312	9133.21	10270.305	716.32031	12862.21	12170.305	-5392.6797	5295.21	-2658.9805	-2475.6504	811.31543	1257.1899	10979.56	2458.7451	28207.629	6262.5601	4937.4746	876.4502	16043.815	8142.7852	3776.9648	-1513.9102	4466.1602
12902.79	8760.0703	7729.9453	-1193.21	22689.07	4931.9453	10183.79	9900.0703	9046.9453	6485.79	15090.07	7789.9453	-1832.21	18073.07	2373.9453	8678.21	44018.352	14996.695	8145.21	22445.35	8411.6953	9535.21	22088.35	9226.6953	12937.21	9127.3496	8688.6953	7132.3652	12854.005	8997.2305	5144.3652	11622.005	8473.2305	5194.3652	2973.0049	6407.23	8698.3945	8684.335	7067.98	10476.395	-594.66504	734.97998	5919.395	10350.335	9369.9805	13096.395	5065.335	11074.98	17041.395	-805.66504	10560.98	654.65991	8935.71	4323.2949	3293.2598	5221.6553	2734.7051	12645.26	5814.6553	12283.705	1642.1602	17144.266	8722.79	3074.1602	19007.266	11780.79	1518.1602	13942.266	4966.79	11031.16	4305.2651	6974.79	9555.1953	13420.436	15807.65	12138.195	9911.4355	8868.6504	10889.32	13388.779	9774.0195	4798.3198	11102.779	9185.0195	9302.2305	29016.4	8462.3496	3566.23	19803.4	4726.3496	3471.23	17044.4	2488.3496	9641.2305	12399.4	697.34961	3293.6748	15798.48	10445.141	4262.6748	18750.48	10264.141	6959.6748	12368.48	9025.1406	1914.6748	17554.48	10872.141	-350.3252	12786.48	9064.1406	5989.6748	8302.4805	13263.141	10953.675	8575.4805	15346.141	11625.445	14913.439	3573.9048	5442.4453	23121.439	7308.9048	5988.4453	23887.439	8704.9043	2347.4451	26253.439	8774.9043	11015.445	11223.439	6192.9048	8159.4453	26017.439	6457.9048	18760.445	10111.439	10587.904	4115.4453	11008.439	9767.9043	16105.445	6561.4399	6857.9048	17266.445	4747.4399	498.90479	51613.445	11883.439	10174.904	5703.9551	24372.635	7982.2549	8193.0752	23939.406	14356.165	7602.0752	31290.406	11382.165	7652.0752	17006.406	8073.165	13463.075	6089.4053	11055.165	6396.0752	14908.405	11459.165	2284.0752	10832.405	8215.165	7225.3496	22307.6	9758.0156	-357.65039	15504.6	3192.0151	5528.3496	15385.6	10114.016	11843.35	6288.6001	9588.0156	4362.6699	17676.129	5974.7251	-67.535156	18212.561	7609.0146	13534.465	15627.561	9272.0146	-824.53516	19698.561	7967.0146	4236.4648	19622.561	8762.0146	-1223.5352	17412.561	6924.0146	9413.4648	13806.561	15815.015	-1387.5352	13706.561	5934.0146	4046.4648	7165.5601	5258.0146	14886.465	11556.561	15438.015	15209.465	5096.5601	8536.0146	9089.4648	10805.561	13516.015	6968.4648	6925.5601	5548.0146	-79.535156	12070.561	7554.0146	7401.9053	16854.051	19010.49	-1300.0947	24026.051	11286.49	7287.9053	25157.051	11426.49	4609.9053	19578.051	21816.49	19175.906	13226.05	17576.49	656.90527	17504.051	13239.49	-4068.0947	17000.051	12932.49	-1386.0947	12294.05	15749.49	-4751.0947	10980.05	9234.4902	335.90527	11166.05	9280.4902	-1712.0947	6814.0498	11272.49	7185.9053	9223.0498	13325.49	9302.9053	11368.05	10477.49	10368.905	8849.0498	11565.49	-2429.0947	4986.0498	9728.4902	1699.5298	10594.33	8695.3398	12596.529	2961.3301	9906.3398	780.52979	9300.3301	7006.3398	1775.5298	4207.3301	9602.3398	3862.5298	11379.33	11005.34	7740.5298	8371.3301	17268.34	-1243.4702	-1808.6699	6725.3398	9752.2598	21238.135	15878.9	1880.2598	20771.135	7683.9004	4423.2598	21285.135	8268.9004	5145.2598	9507.1348	3978.9004	2052.2598	16301.135	5819.9004	1750.2598	12320.135	6900.9004	693.25977	22264.135	8600.9004	5186.2598	18687.135	15065.9	6821.2598	5694.1348	5048.9004	-1904.7402	11082.135	5341.9004	-2890.7402	17640.135	9097.9004	4565.2598	5362.1348	2915.9004	-256.74023	18319.135	9295.9004	6217.2598	7255.1348	8723.9004	13667.26	4131.1348	6963.9004	4491.2598	4083.1348	9438.9004	5686.2598	5938.1348	7788.9004	13277.26	10058.135	11704.9	16102.26	6942.1348	5067.9004	9539.2598	6580.1348	11356.9	7275.2598	7735.1348	9819.9004	5075.0996	29512.26	13705.234	1713.0996	19700.26	9835.2344	1470.0996	9391.2598	8405.2344	4954.0996	13079.26	16352.234	-942.90039	14275.26	10544.234	1776.0996	15542.26	11095.234	13232.1	7073.2598	15889.234	3506.0996	8379.2598	10813.234	11716.1	5865.2598	11450.234	9417.0996	4389.2598	12688.234	879.09961	12241.26	11509.234	9027.0996	2487.2598	12152.234	6604.0996	4931.2598	12828.234	6154.0996	4561.2598	10462.234	2177.0996	7230.2598	13184.234	-323.90039	1669.2598	10347.234	3114.6499	12913.735	3156.1602	6781.6499	14187.735	13891.16	10999.65	8326.7354	5191.1602	5134.6499	7498.7354	6301.1602	7412.6499	13581.735	7714.1602	13291.65	225.73535	-563.83984	3683.6499	5946.7354	8951.1602	7468.6499	3708.7354	8308.1602	1745.6499	227.73535	6145.1602	18144.65	1724.7354	13391.16	17917.65	3116.7354	11940.16	12689.65	2685.7354	6324.1602	19268.65	1687.7354	6412.1602	17766.65	-166.26465	8381.1602	4923.6499	1437.7354	5797.1602	10933.65	2793.7354	4702.1602	15915.65	1189.7354	6816.1602	8937.6504	103.73535	4660.1602	13061.65	-1897.2646	9004.1602	8161.6499	-654.26465	10402.16	12448.65	-2952.2646	9207.1602	12722.65	-5615.2646	7024.1602	3402.6499	-5931.2646	4438.1602	-642.08496	24364.805	8613.5352	5395.915	20508.805	9234.5352	9312.915	17249.805	8090.5352	11103.915	8321.8047	12187.535	12294.915	4339.8047	6456.5352	15017.915	7838.8047	5880.5352	9108.915	3154.8047	10929.535	6551.915	-321.19531	5097.5352	6960.0601	17673.344	11048.93	8826.0605	22576.344	13142.93	4742.0601	18541.344	10773.93	5225.0601	4829.3447	15828.93	30458.061	6146.3447	9945.9297	17698.061	7091.3447	9233.9297	795.06006	7135.3447	8296.9297	-601.93994	8440.3447	7967.9297	13171.061	5586.3447	11135.93	3108.1201	7097.2549	5965.8701	540.12012	6026.2549	9130.8701	3744.1201	56.254883	6397.8701	4431.1948	14288.285	9794.7246	6599.1948	12123.285	7535.7246	5713.1948	12013.285	6199.7246	4212.1948	6428.2852	7812.7246	15719.195	4418.2852	11711.725	15948.195	3736.2852	9036.7246	18014.195	2861.2852	6323.7246	10757.195	2876.2852	8947.7246	12321.195	3159.2852	8267.7246	11851.195	3529.2852	8073.7246	13100.195	3154.2852	7752.7246	7620.1948	2129.2852	7483.7246	7645.1948	3208.2852	7869.7246	772.84473	24048.621	19920.875	1097.8447	17014.621	10348.875	3532.8447	13625.62	7394.875	4033.8447	23380.621	10751.875	2444.8447	14392.62	6477.875	3029.8447	17485.621	10119.875	966.84473	16800.621	6531.875	12950.845	11693.62	14718.875	9814.8447	7733.6201	12342.875	-36.155273	10450.62	7171.875	14379.845	9310.6201	10124.875	2124.8447	14960.62	8308.875	-444.15527	10165.62	5070.875	2671.8447	13440.62	7303.875	8178.8447	6614.6201	8346.875	10555.845	10560.62	8585.875	5088.8447	12442.62	5214.875	-3163.1553	9200.6201	6166.875	6587.8447	4178.6201	6980.875	2180.8447	8665.6201	3661.875	1655.8447	4749.6201	6836.875	-3411.1553	6619.6201	12096.875	3701.8447	13770.62	8212.875	11220.845	5558.6201	4200.875	9065.8447	4803.6201	6471.875	4089.075	12599.84	12159.04	4488.0752	20124.84	7576.04	314.07495	5255.8398	5631.04	8514.0752	4769.8398	12135.04	5824.145	3864.9648	4606.8203	14426.145	20609.965	6987.8203	7164.145	19223.965	5318.8203	8951.1445	15236.965	3212.8203	5187.145	14209.965	6205.8203	5202.145	12819.965	4356.8203	4712.145	11992.965	1429.8203	1849.145	8124.9648	2529.8203	4863.145	7223.9648	422.82031	2354.145	4012.9648	849.82031	3976.145	14099.965	-876.17969	4300.145	9138.9648	20.820312	20228.145	7713.9648	5450.8203	13789.145	6529.9648	-2660.1797	16675.145	7174.9648	3836.8203	14618.145	7755.9648	3621.8203	9582.1445	1804.9648	-1103.1797	15122.145	5865.9648	4414.8203	9666.1445	1946.9648	3152.8203	17326.145	2368.9648	3149.8203	12767.145	5389.9648	7300.8203	15475.145	5364.9648	2322.8203	14679.045	5366.7251	5860.8999	10264.045	4624.7251	7528.8999	5665.0449	7004.7251	8910.9004	-286.91016	13842.109	6482.625	7034.0898	10987.109	10743.625	247.08984	10327.109	8991.625	2135.0898	12392.109	11234.625	817.08984	9732.1094	10942.625	15895.09	5782.1099	6486.625	4121.0898	7966.1099	10621.625	22858.09	7808.1099	8753.625	11923.09	3698.1099	7873.625	13537.09	6365.1099	12357.625	2685.0898	6576.1099	8360.625	9676.0898	9047.1094	5919.625	11558.09	5053.1099	12426.625	10433.09	2294.1099	8938.625	5964.2451	19986.221	9322.125	6685.2451	16815.221	8466.125	12965.245	7480.2202	14525.125	-330.75488	10536.221	6413.125	2933.2451	7551.2202	5203.125	-861.75488	9890.2207	8555.125	4705.2451	9266.2207	6256.125	58.245117	4822.2202	6913.125	-94.754883	7002.2202	2947.125	7352.2451	3121.2202	4832.125	5628.2451	5320.2202	2255.125	6048.2949	20731.191	11770.28	6317.2949	16246.19	8001.2803	1667.2949	17303.191	2686.2803	7494.2949	17252.191	10187.28	4909.2949	13209.19	6050.2803	5092.2949	8809.1904	8017.2803	3874.2949	17989.191	4169.2803	15192.295	8021.1904	7307.2803	7758.2949	4241.1904	7522.2803	10564.295	6725.1904	7492.2803	8356.2949	6129.1904	8317.2803	8110.2949	12462.19	7230.2803	12887.295	4057.1904	7585.2803	1008.2949	10155.19	11614.28	10040.295	7400.1904	15308.28	3980.2949	14861.19	8389.2803	10941.295	2960.1904	6101.2803	9084.2949	3613.1904	6193.2803	14587.295	3473.1904	8711.2803	29917.295	4822.1904	12742.28	11921.295	6846.1904	9152.2803	5849.2949	8883.1904	9267.2803	14370.295	4918.1904	10076.28	5201.2949	3333.1904	7215.2803	10244.295	4972.1904	7123.2803	11238.295	2240.1904	7224.2803	9702.2949	2441.1904	9881.2803	11504.295	882.19043	5136.2803	3501.4399	15539.939	2022.4004	14194.439	4803.9399	3231.4004	2172.4399	11260.939	6692.4004	1717.4399	11428.939	8906.4004	4787.4399	9894.9395	8080.4004	5088.4399	6945.9399	1855.4004	1860.4399	109.93994	-1298.5996	862.1001	21870.57	12763.9	6247.1001	16293.57	12505.9	8546.0996	13546.57	9160.9004	1276.1001	18695.57	9351.9004	2138.1001	9116.5703	12422.9	-2077.8999	15028.57	11382.9	8657.0996	16647.57	11974.9	8674.0996	10519.57	15584.9	14305.1	8848.5703	20587.9	4916.1001	5855.5698	9002.9004	5377.1001	4849.5698	11961.9	4146.1001	7283.5698	10082.9	4303.1001	15858.57	13576.9	7408.1001	4717.5698	13712.9	12458.1	8000.5698	13377.9	11742.1	3815.5698	9976.9004	9718.0996	3533.5698	7377.8999	9904.0996	2530.5698	9106.9004	11482.1	3468.5698	11673.9	919.1001	13.569824	7201.8999	10788.1	2553.5698	11576.9	16283.87	8355.1348	9846.5156	24435.871	7136.1348	11845.516	9746.8701	5298.1348	8562.5156	10143.87	3520.135	8300.5156	10869.745	14835.865	9572.9951	5857.7451	5195.8652	7695.9951	20693.746	-575.13477	4677.9951	10288.745	7781.8652	5564.9951	4138.7451	15501.865	12255.995	5200.7451	7166.8652	5567.9951	8627.7451	4833.8652	7779.9951	12497.745	8655.8652	8472.9951	15244.745	2882.8652	6563.9951	7490.7451	-572.13477	7857.9951	14394.745	-3225.1348	4772.9951	2646.7451	741.86523	7793.9951	14956.745	-746.13477	8111.9951	16032.745	-2523.1348	6426.9951	17811.746	-1631.1348	5587.9951	10744.745	-3623.1348	10413.995	7755.7451	-4789.1348	8861.9951	7201.7451	-5768.1348	7900.9951	-658.52979	17972.52	10852.62	8744.4707	16984.52	9773.6201	5355.4702	20061.52	12320.62	9287.4707	6252.52	8636.6201	2513.4702	20685.52	8360.6201	1164.4702	17490.52	8258.6201	-1598.5298	13750.52	11328.62	12786.471	7277.52	12889.62	202.47021	13419.52	7811.6201	-1236.5298	13937.52	8764.6201	3727.4702	13880.52	10433.62	9175.4707	4705.52	8684.6201	11499.471	3269.52	8517.6201	-2234.5298	9015.5195	8896.6201	-1471.5298	8503.5195	17708.621	5930.4702	6550.52	8573.6201	-368.52979	8880.5195	5711.6201	923.47021	15288.52	12261.62	8659.4707	3539.52	9941.6201	13828.471	6364.52	12439.62	12697.471	8850.5195	9513.6201	10226.471	7955.52	10363.62	-1483.5298	5678.52	10881.62	19109.471	7701.52	10857.62	17557.471	10055.52	13442.62	16625.471	4307.52	8621.6201	1845.4702	2538.52	6124.6201	16752.471	4092.52	10531.62	7337.4702	8963.5195	11899.62	10210.471	5146.52	14295.62	14795.471	8888.5195	12426.62	15954.471	5114.52	7147.6201	128.47021	18302.52	6720.6201	5215.2998	25007.824	8229.8594	7721.2998	19979.824	10081.859	2150.2998	17502.824	9385.8594	13650.3	12386.825	12705.859	3047.2998	20325.824	11570.859	1887.2998	10972.825	12297.859	1345.2998	11607.825	9871.8594	7582.2998	14696.825	9266.8594	8273.2998	7647.8252	8957.8594	12729.3	7790.8252	10975.859	6259.2998	7446.8252	11329.859	12067.3	10574.825	8534.8594	16266.3	8856.8252	10705.859	3585.2998	11443.825	6814.8599	15759.3	8350.8252	10161.859	6944.2998	5591.8252	6710.8599	11506.3	6671.8252	8962.8594	5045.2998	4688.8252	6207.8599	-792.26953	11885.8	-4052.2891	-1025.2695	10878.8	1000.7109	6244.7305	3413.7998	-4105.2891	-187.26953	17842.801	-66.289062	2293.7305	9628.7998	788.71094	6338.9102	18057.621	11365.675	984.91016	22448.621	13794.675	2329.9102	14464.62	8368.6748	335.91016	8327.6201	6927.6748	1576.9102	17770.621	12760.675	-959.08984	7989.6201	7639.6748	12141.91	6069.6201	7589.6748	-684.08984	4901.6201	10209.675	6607.9102	4298.6201	10016.675	9010.9102	246.62012	3396.6748	889.90527	4141.0498	5537.4902	-1068.4702	5576.3301	5174.3398	22685.1	10792.26	9092.2344	8014.915	19541.805	11296.535	7304.1948	-567.71484	7267.7246
2507.2798	24155.461	7604.6899	4146.2798	12689.46	8138.6899	12775.279	4491.46	9091.6895	4934.2798	10231.46	6364.6899	-1175.7202	10090.46	3382.6899	7796.27	54149.98	16344.766	7309.27	32548.98	11829.766	9564.2695	21423.98	14080.766	14119.27	5502.98	10899.766	7670.6748	20292.391	12567.71	5868.6748	15586.39	7207.71	2544.675	10928.39	6125.71	1761.2251	20577.635	5289.3848	16094.225	5419.6348	-1470.6152	4192.2251	20637.635	6903.3848	11173.225	7860.6348	7279.3848	17761.225	1899.6348	6656.3848	3723.825	4852.3203	7475.4902	9950.2998	5943.5947	3863.9551	7564.2998	14654.595	12554.955	3310.5698	20607.68	6452.1055	3023.5698	23336.68	6469.1055	11088.57	6161.6802	2359.1055	9177.5703	3200.6802	3389.1055	10237.515	14070.154	15044.945	12562.515	10274.154	6777.9453	12022.641	10070.47	10283.26	1956.6401	423.46973	9390.2598	8291.9043	21586.9	7552.6899	938.90479	12216.9	8880.6895	1153.9048	13719.9	6353.6899	2267.9048	11865.9	7139.6899	4672.4702	20867.496	2762.5898	4739.4702	18085.496	2584.5898	14932.471	2811.4951	3071.5898	3665.4702	14343.495	6792.5898	1572.4702	12147.495	1422.5898	10517.471	6048.4951	11020.59	15624.471	9403.4951	6543.5898	13917.425	7837.835	2897.335	3446.4248	18545.836	11180.335	6285.4248	26156.836	10739.335	2996.4248	26871.836	8899.335	9655.4248	13187.835	5693.335	4404.4248	16259.835	5237.335	16735.426	15963.835	9540.335	3413.4248	11828.835	7828.335	13986.425	6382.835	7426.335	20023.426	2504.835	2982.335	40408.426	9894.835	11665.335	5199.4399	21719.82	10282.335	10065.52	24281.02	8948.0947	8543.5195	31989.02	10830.095	7518.52	17406.02	6302.0947	18763.52	4383.0195	7926.0947	13042.52	22414.02	6152.0947	3601.52	14378.02	4269.0947	4480.3848	18018.971	7447.6348	-4240.6152	14878.971	1992.6348	2859.3848	10184.971	3461.6348	8628.3848	6095.9702	7814.6348	8273.29	11729.59	5525.9302	2247.4302	19491.496	13555.745	16081.43	9263.4951	18749.746	-923.56982	18660.496	17074.746	2126.4302	23434.496	18179.746	821.43018	18614.496	13542.745	7526.4302	13552.495	18247.746	-2431.5698	15862.495	14083.745	-953.56982	15009.495	9310.7451	15443.43	11522.495	21685.746	14963.43	7394.4951	13488.745	11537.43	8215.4951	18190.746	3303.4302	15758.495	12872.745	7157.4302	5149.4951	11067.745	19199.234	4228.1348	15750.41	4534.2349	14203.135	7482.4102	5987.2349	20326.135	8552.4102	6203.2349	21392.135	20777.41	20482.234	8061.1348	13032.41	5448.2349	20689.135	11594.41	1307.2349	13040.135	6053.4102	4788.2349	7053.1348	13901.41	1088.2349	7511.1348	11275.41	4810.2349	4374.1348	1718.4102	2383.2349	1341.1348	9845.4102	4985.2349	4737.1348	7572.4102	13914.234	7360.1348	9619.4102	14931.234	5378.1348	11359.41	1679.2349	2453.1348	8048.4102	6043.9902	15460.125	4484.4502	15373.99	10030.125	8482.4502	2754.9902	12717.125	4318.4502	3638.9902	8250.125	5989.4502	5434.9902	16610.125	5081.4502	11858.99	5807.125	13277.45	189.99023	5859.125	1143.4502	8028.4248	17917.775	13976.565	3495.4248	16919.775	7730.5654	4891.4248	17781.775	10931.565	3177.4248	16430.775	7933.5654	1543.4248	11579.775	4157.5654	1384.4248	9887.7754	11488.565	-1404.5752	18884.775	10304.565	14647.425	13786.775	17479.566	9967.4248	1851.7749	6920.5654	1107.4248	8033.7749	9764.5654	1174.4248	11980.775	9569.5654	2530.4248	8538.7754	9558.5654	-1090.5752	13628.775	10707.565	5062.4248	5255.7749	9361.5654	14488.425	2408.7749	8190.5654	4953.4248	2889.7749	12543.565	6734.4248	7672.7749	9170.5654	12424.425	6347.7749	13891.565	13941.425	4012.7749	6467.5654	10587.425	7135.7749	14635.565	1191.4248	15627.775	9847.5654	8143.9199	27222.07	11964.47	8693.9199	19994.07	9534.4697	9265.9199	1016.0703	6414.4697	6120.9199	15332.07	10091.47	1622.9199	16537.07	9900.4697	5626.9199	15931.07	11681.47	13642.92	6027.0703	11087.47	1811.9199	7993.0703	8579.4697	16126.92	8171.0703	7532.4697	10110.92	2499.0703	10652.47	573.91992	10365.07	10039.47	12905.92	5388.0703	8313.4697	7880.9199	5117.0703	10926.47	8450.9199	4509.0703	9794.4697	6029.9199	7384.0703	12237.47	1973.9199	1033.0703	12576.47	1149.7798	20526.551	7130.0698	3983.7798	31283.551	23873.07	4871.7798	28794.551	15376.07	5894.7798	16240.55	14439.07	8326.7793	12632.55	15067.07	15856.779	4492.5498	7927.0698	2733.7798	13640.55	11675.07	9662.7793	4690.5498	12264.07	2639.7798	8323.5498	10638.07	15383.779	7005.5498	19016.07	20867.779	6545.5498	21785.07	12238.779	9442.5498	12954.07	19901.779	6476.5498	9082.0703	13518.779	6795.5498	14778.07	528.77979	5557.5498	12529.07	6829.7798	9873.5498	11833.07	14308.779	4622.5498	13568.07	5417.7798	9205.5498	11944.07	14143.779	3239.5498	12580.07	5756.7798	2864.5498	13996.07	13210.779	4247.5498	12544.07	10406.779	3415.5498	10178.07	2593.7798	564.5498	10235.07	-1187.9102	27161.844	11390.575	6132.0898	21944.844	11961.575	7302.0898	17999.844	10650.575	6539.0898	11363.845	15793.575	12048.09	4261.8447	8075.5752	12818.09	7555.8447	9696.5752	8037.0898	848.84473	12771.575	1950.0898	-939.15527	6972.5752	4613.7002	17510.32	9510.7598	8922.7002	18708.32	5330.7598	13266.7	2791.3203	2870.7598	8863.7002	-889.67969	4904.7598	34364.699	5544.3203	4199.7598	13004.7	1818.3203	7502.7598	515.7002	8443.3203	2869.7598	-326.2998	5410.3203	2387.7598	11494.7	800.32031	5674.7598	741.22998	9249.7354	2368.5449	-132.77002	6129.7354	1486.5449	6230.23	2748.7354	-748.45508	-2473.1445	13009.885	6547.9746	-904.14453	15805.885	4399.9746	-1133.1445	10920.885	5218.9746	-1372.1445	5770.8848	5874.9746	11004.855	5733.8848	7206.9746	10770.855	5572.8848	6147.9746	10905.855	6930.8848	8331.9746	8368.8555	3667.8848	6518.9746	2740.8555	2939.8848	4585.9746	5632.8555	3328.8848	8044.9746	8055.8555	1487.8848	4333.9746	1955.8555	1447.8848	5934.9746	1115.8555	1160.8848	3459.9746	4000.1748	22992.779	23386.445	3852.1748	17198.779	9039.4453	4664.1748	14934.779	9226.4453	6787.1748	17977.779	11752.445	5514.1748	17648.779	8098.4453	3719.1748	11153.779	12918.445	3110.1748	19002.779	11111.445	15827.175	9187.7793	13487.445	8230.1748	14004.779	15643.445	1464.1748	8986.7793	6367.4453	16646.176	7499.7798	11133.445	2626.1748	11702.779	7749.4453	681.1748	12902.779	10560.445	3961.1748	14813.779	8905.4453	10888.175	6885.7798	5709.4453	12597.175	7490.7798	13233.445	7261.1748	8295.7793	7175.4453	216.1748	7469.7798	6860.4453	5597.1748	6718.7798	6769.4453	548.1748	11232.779	7429.4453	4977.1748	3682.7798	8431.4453	-66.825195	7832.7798	12259.445	3765.1748	16827.779	10236.445	10098.175	6050.7798	6673.4453	8247.1748	5955.7798	11040.445	1084.9351	8864.6299	9688.4805	2660.9351	14302.63	7900.4805	-631.06494	9614.6299	2362.4805	9075.9355	3728.6299	9289.4805	6392.585	20495.859	10468.9	10355.585	20323.859	14261.9	6094.585	16556.859	8784.9004	9631.585	22259.859	8491.9004	4794.585	15720.859	8760.9004	1580.585	15055.859	7905.8999	3766.585	11054.859	7259.8999	2159.585	9998.8594	7560.8999	11250.585	3795.8599	7819.8999	-159.41504	7139.8599	6870.8999	2421.585	14524.859	6008.8999	1782.585	9850.8594	7540.8999	17436.586	11858.859	11932.9	8604.585	5713.8599	3485.8999	15397.585	8909.8594	11530.9	11609.585	7836.8599	8023.8999	5374.585	1428.8599	7759.8999	15636.585	8473.8594	9700.9004	8956.585	3727.8599	10634.9	15055.585	4289.8599	10050.9	12624.585	5121.8599	15841.9	13791.585	5804.8599	9270.9004	12433.02	4979.6201	8664.4746	9187.0195	7135.6201	8670.4746	4747.02	6399.6201	10488.475	-2914.8848	11285.795	7436.0601	3123.1152	12815.795	11937.061	-3572.8848	10934.795	8220.0605	-1145.8848	10693.795	9976.0605	-2875.8848	7498.7949	10914.061	12827.115	7271.7949	10636.061	107.11523	11149.795	8628.0605	15884.115	11169.795	7725.0601	5674.1152	4216.7949	8518.0605	15333.115	5475.7949	10690.061	-1672.8848	5287.7949	8835.0605	8795.1152	11360.795	7733.0601	8517.1152	4820.7949	12585.061	6210.1152	4452.7949	10967.061	7204.73	20542.234	4925.0098	6159.73	14189.234	3737.0098	12925.73	6858.2349	7952.0098	434.72998	10730.234	3052.0098	3922.73	8935.2344	3068.0098	930.72998	22600.234	-2746.9902	5867.73	8536.2344	3333.0098	2771.73	3114.2349	-1136.9902	4967.73	2438.2349	634.00977	10551.73	3344.2349	2243.0098	4370.73	3796.2349	-1774.9902	12164.234	27017.205	4316.8945	6119.2349	17237.205	1515.8945	1877.2349	13684.205	-3102.1055	5064.2349	16950.205	-89.105469	3316.2349	10659.205	-923.10547	-497.76514	3329.2051	-2708.1055	6069.2349	7109.2051	-1509.1055	17109.234	3656.2051	2744.8945	5403.2349	4351.2051	-357.10547	9178.2344	4847.2051	1031.8945	5326.2349	5407.2051	-883.10547	4678.2349	10105.205	402.89453	12355.234	4008.2051	-472.10547	4316.2349	4910.2051	2384.8945	11062.234	4339.2051	7557.8945	8302.2344	2132.2051	-5952.1055	10448.234	2756.2051	-407.10547	5638.2349	4901.2051	-2159.1055	11438.234	3593.2051	3975.8945	26227.234	4812.2051	7475.8945	13626.234	3897.2051	2464.8945	10098.234	4106.2051	1710.8945	13626.234	4258.2051	-524.10547	2809.2349	2826.2051	621.89453	8452.2344	1372.2051	1066.8945	6794.2349	1341.2051	-332.10547	6622.2349	-1324.7949	258.89453	7759.2349	928.20508	-3479.1055	1425.29	14351.68	6671.0596	11029.29	4374.6797	7663.0596	1300.29	10242.68	6589.0596	1135.29	6794.6797	9267.0596	2165.29	6404.6797	7120.0596	7098.29	57.679688	2369.0596	-555.70996	2471.6797	1558.0596	431.86523	21443.4	10641.855	9678.8652	13915.4	7855.8555	8005.8652	9803.4004	5848.8555	4707.8652	15635.4	5755.8555	3866.8652	7587.4004	9747.8555	565.86523	17362.4	5288.8555	9253.8652	15608.4	6074.8555	10189.865	2799.4004	10910.855	12236.865	6305.4004	8217.8555	9146.8652	755.40039	8119.8555	5087.8652	2855.4004	6995.8555	1391.8652	9356.4004	4594.8555	7426.8652	11416.4	7843.8555	9217.8652	2459.4004	10257.855	14332.865	5208.4004	5750.8555	12082.865	5.4003906	7199.8555	9751.8652	3377.4004	985.85547	12191.865	690.40039	3967.8555	12545.865	921.40039	3159.8555	1415.8652	-1939.5996	2685.8555	12253.865	875.40039	6295.8555	17206.211	4474.0752	13817.74	25365.211	6841.0752	12579.74	7749.21	4808.0752	8139.7402	9913.21	3424.0752	9116.7402	9216	19682.75	13213.436	3592	7674.75	11199.436	15746	2434.75	7603.4351	952	11259.75	9189.4355	-694	24340.75	13820.436	1608	11980.75	8304.4355	5758	9184.75	11069.436	6384	12638.75	10891.436	9812	1463.75	8883.4355	4280	2656.75	9906.4355	7306	4440.75	5021.4351	-910	5118.75	12788.436	10999	-516.25	11270.436	9386	1623.75	7797.4351	14314	3311.75	10443.436	5319	1140.75	13701.436	902	-1425.25	9188.4355	5695	-2509.25	10055.436	1393.6851	18653.699	9896.04	15914.686	8437.7002	8920.04	6724.6851	24418.699	16161.04	13520.686	3715.7002	12911.04	2379.6851	14448.7	10990.04	2015.6851	21078.699	12146.04	2007.6851	13930.7	12577.04	16486.686	6090.7002	12449.04	1087.6851	16360.7	7586.04	3040.6851	10375.7	11691.04	5849.6851	14864.7	14033.04	14173.686	5190.7002	11481.04	8710.6855	8715.7002	10354.04	361.68506	9858.7002	5401.04	1804.6851	10120.7	18573.039	9544.6855	5129.7002	14282.04	3452.6851	7468.7002	7663.04	7328.6851	15117.7	11580.04	10142.686	4401.7002	9658.04	18778.686	5436.7002	12273.04	17599.686	4306.7002	9835.04	14481.686	4896.7002	11132.04	375.68506	7448.7002	13793.04	22662.686	8079.7002	13482.04	19771.686	7362.7002	15304.04	19067.686	3472.7002	9438.04	5968.6851	3211.7002	10986.04	19657.686	3182.7002	10481.04	9068.6855	4832.7002	11509.04	16360.686	5092.7002	15906.04	15413.686	5604.7002	11904.04	17673.686	4694.7002	9130.04	1788.6851	15501.7	7900.04	1268.105	19278.125	8357.5449	4912.105	15941.125	5001.5449	1213.105	14460.125	6790.5449	8492.1055	11506.125	8883.5449	3366.105	17843.125	10543.545	3650.105	8721.125	9864.5449	1448.105	8545.125	7817.5449	12221.105	7475.125	9024.5449	7919.105	9028.125	9332.5449	11610.105	3252.125	3637.5449	10224.105	4867.125	8736.5449	9006.1055	5891.125	7467.5449	16047.105	4034.125	11545.545	839.10498	8189.125	5563.5449	14340.105	2446.125	5631.5449	7339.105	2351.125	5359.5449	11181.105	123.125	8948.5449	5467.105	-65.875	5927.5449	4651.8848	11644.99	1554.8555	15377.885	1428.9902	9193.8555	4773.8848	7498.9902	3444.8555	14017.885	3926.9902	4288.8555	5098.8848	8149.9902	1960.8555	8381.5	20285.605	9549.0596	4561.5	19292.605	8227.0596	5457.5	16423.605	7007.0596	3049.5	7245.6055	10611.06	4285.5	17151.605	11766.06	11973.5	3889.6055	7156.0596	17803.5	4749.6055	6607.0596	1567.5	6320.6055	9905.0596	10374.5	3049.6055	8464.0596	15104.5	684.60547	4118.0596	6548.2349	1251.1348	342.41016	508.99023	12178.125	3051.4502	23516.92	9792.0703	8599.4697	16893.09	2282.8447	11818.575	-861.14453	-167.11523	6227.9746
2939.8799	22013.191	9504.6953	16951.879	8902.1904	9168.6953	15606.88	4482.1904	8953.6953	8205.8799	16330.19	9820.6953	1746.8799	12090.19	9222.6953	6698.2646	47788.934	13641.3	11331.265	21953.936	15547.3	9201.2646	23572.936	11949.3	13197.265	8253.9355	9322.2998	7129.7197	14932.435	11797.21	7390.7197	13274.435	6032.21	3836.72	11226.435	4109.21	3808.1001	23603.586	4417.2695	19142.1	2298.585	-2140.7305	6588.1001	12506.585	6465.2695	22757.1	17131.586	3610.2695	15464.1	8375.585	3411.2695	1521.96	9781.0449	6449.2002	13272.825	4770.5498	2312.5752	5276.8252	13724.55	13341.575	-2066.2549	15064.265	8286.3457	-1347.2549	23280.266	8253.3457	11967.745	2499.2646	5540.3452	-730.25488	2797.2646	5958.3452	7396.4399	19568.379	13509.835	14685.439	11198.38	9330.835	17174.25	8180.3501	11520.98	4506.25	24662.35	9132.9805	7433.7002	28416.996	9093.125	2165.7002	14566.995	4193.125	4338.7002	11994.995	6248.125	9045.7002	5536.9951	8221.125	6768.5049	11273.94	8480.4395	8251.5049	14303.94	6589.4399	8597.5049	202.94043	7691.4399	3892.5049	16729.941	7995.4399	1251.5049	7721.9404	7141.4399	10502.505	3186.9404	11796.439	17337.504	7519.9404	11953.439	10580.36	19751.52	11367.7	3392.3601	20256.52	9841.7002	5092.3604	22656.52	7211.7002	3680.3601	22354.52	8840.7002	6898.3604	9833.5195	6593.7002	3822.3601	17358.52	4594.7002	3305.3601	17825.52	8136.7002	3086.3601	11115.52	7812.7002	11284.36	3531.52	9138.7002	18241.359	3432.52	306.7002	37117.359	9379.5195	8891.7002	4015.4099	23315.385	8720.9707	9654.4355	24611.41	13744.52	6973.4351	29553.41	9959.5195	6397.4351	14952.41	8489.5195	12675.436	12398.41	9427.5195	14795.436	7429.4102	8740.5195	3677.4351	15895.41	6333.52	8053.9053	21341.885	8004.5498	-1443.0947	22654.885	3456.5498	6808.9053	11486.885	5827.5498	12304.905	8873.8848	9646.5498	7951.8052	13600.77	5169.4551	3053.6152	18485.23	4168.8203	13364.615	7306.2305	8561.8203	7888.6152	7956.2305	8674.8203	10621.615	10052.23	-760.17969	1818.6152	16177.23	8888.8203	8127.6152	10997.23	18001.82	1631.6152	10097.23	6632.8203	-239.38477	6710.2305	1751.8203	17788.615	11222.23	15542.82	15236.615	6054.2305	8765.8203	10726.615	6606.2305	10994.82	10613.615	6891.2305	9666.8203	5552.6152	5003.2305	5364.8203	13457.335	-2581.1855	20263.234	4281.335	12685.814	9803.2354	8445.335	12508.814	11072.235	16100.335	4474.8145	20478.234	22471.336	-232.18555	15315.235	4180.335	11725.814	11684.235	1677.335	4842.8145	10258.235	4832.335	3561.8145	14187.235	-915.66504	-1176.1855	8292.2354	355.33496	1765.8145	10527.235	803.33496	-4075.1855	12633.235	8042.335	1590.8145	6446.2354	11085.335	-109.18555	11134.235	17764.336	-2255.1855	10544.235	1153.335	-1827.1855	8467.2354	3927.7051	16005.07	8853.8896	11948.705	3124.0703	10067.89	1599.7051	9359.0703	4650.8896	671.70508	6288.0703	8369.8896	4882.7051	12438.07	11194.89	10898.705	5351.0703	12479.89	-1725.2949	2385.0703	4970.8896	10484.275	21293.289	14335.415	3422.2749	21341.289	9321.415	6708.2749	20394.289	10034.415	3676.2749	17365.289	8062.415	4575.2749	18743.289	5399.415	6427.2749	12500.29	8970.415	1703.2749	17113.289	11752.415	19667.275	12554.29	21431.414	9009.2754	8413.29	7541.415	7484.2749	8743.29	10203.415	7958.2749	12793.29	13289.415	3315.2749	11914.29	11484.415	1583.2749	14163.29	14084.415	12063.275	4844.29	12525.415	12527.275	3771.29	7394.415	7187.2749	2928.29	13509.415	8284.2754	7848.29	9488.415	17493.275	11397.29	9645.415	17596.275	5719.29	8578.415	9156.2754	7813.29	13216.415	4344.2749	16472.289	12918.415	5534.1201	21795.949	15149.48	14220.12	8119.9502	11044.48	6951.1201	3817.9502	6433.48	7011.1201	11172.95	13526.48	2346.1201	11014.95	8186.48	-433.87988	17084.949	13937.48	12754.12	6588.9502	14369.48	2715.1201	5205.9502	11769.48	10794.12	3240.9502	9489.4805	8088.1201	830.9502	14964.48	7214.1201	4193.9502	12907.48	7360.1201	3394.9502	14515.48	5474.1201	2906.9502	8857.4805	4724.1201	2980.9502	10096.48	3312.1201	1302.9502	12108.48	5388.1201	5978.9502	16499.48	2790.4902	20228.846	6519.4199	5594.4902	29274.846	15977.42	20607.49	10772.846	8066.4199	5425.4902	19164.846	8081.4199	11771.49	15845.846	9968.4199	17117.49	3622.8452	3638.4199	2792.4902	12895.846	8969.4199	5901.4902	10228.846	9334.4199	1275.4902	6138.8452	5300.4199	18578.49	9742.8457	17997.42	16490.49	8336.8457	19379.42	14640.49	9218.8457	9332.4199	18636.49	7500.8452	7010.4199	14308.49	7393.8452	15247.42	2613.4902	4808.8452	9944.4199	8055.4902	8449.8457	6552.4199	15943.49	4047.8452	5902.4199	10290.49	5467.8452	5877.4199	10523.49	3368.8452	9876.4199	7196.4902	4846.8452	12733.42	16977.49	6400.8452	10447.42	10793.49	2064.8452	8234.4199	2501.4902	49.845215	3790.4199	-1510.1504	15098.025	10255.515	3376.8496	14073.025	10021.515	5268.8496	10487.025	11410.515	4409.8496	4741.0254	12224.515	11030.85	-2378.9746	6514.5146	14733.85	-3677.9746	5423.5146	7792.8496	-4367.9746	9665.5146	2928.8496	-7234.9746	2471.5146	7725.73	12765.815	10279.66	8102.73	21150.816	9440.6602	18292.73	5468.8154	7496.6602	2155.73	11877.815	6850.6602	31799.73	7017.8154	9606.6602	5804.73	17964.816	11020.66	1413.73	9824.8154	8286.6602	3041.73	9316.8154	7032.6602	13766.73	2399.8154	9628.6602	5042.9102	7603.8154	8412	3095.9102	5392.8154	9698	2211.9102	4365.8154	8928	4326.3901	12306.529	7726.7451	5665.3901	15653.529	7053.7451	4873.3901	18236.529	5038.7451	4763.3901	12223.529	7358.7451	14161.391	9828.5293	8529.7451	16311.391	7768.5298	9501.7451	16113.391	6653.5298	8384.7451	2722.3901	14021.529	8910.7451	10944.391	5302.5298	8575.7451	13353.391	5450.5298	7973.7451	14781.391	7389.5298	6283.7451	10712.391	3529.5298	8761.7451	6062.3901	3608.5298	7044.7451	6187.71	18708.23	9701.7451	7914.71	16717.23	4610.7451	7112.71	228.23047	-3989.2549	7096.71	21355.23	7798.7451	4363.71	16453.23	2380.7451	7882.71	15052.23	6627.7451	4786.71	11825.23	2553.7451	10594.71	8072.2305	7985.7451	12862.71	3945.2305	6740.7451	2493.71	5580.2305	-771.25488	19919.711	10086.23	4130.7451	6013.71	12361.23	4219.7451	4319.71	9433.2305	167.74512	7147.71	9828.2305	2698.7451	15643.71	3347.2305	2047.7451	8113.71	9139.2305	4471.7451	6862.71	10797.23	894.74512	1099.71	9161.2305	-287.25488	9681.71	2150.2305	2304.7451	10458.71	365.23047	1447.7451	8306.71	1118.2305	1020.7451	2666.71	4087.2305	3748.7451	10024.71	7368.2305	1483.7451	11664.71	1717.2305	2321.7451	5725.71	7303.2305	2326.7451	3147.3701	10102.24	12750.779	3115.3701	12092.24	11730.779	892.37012	6708.2402	2702.7798	8088.3701	1959.2402	13507.779	6520.4648	14525.05	10471.83	11544.465	16216.05	10378.83	8309.4648	20592.051	7897.8301	7006.4648	14878.05	9446.8301	6230.4648	11512.05	8465.8301	1426.4648	10703.05	7317.8301	7414.4648	7651.0498	7925.8301	1645.4648	7235.0498	2940.8301	9820.4648	4651.0498	6468.8301	1039.4648	4374.0498	5600.8301	3588.4648	13121.05	9607.8301	2671.4648	8440.0498	8198.8301	16245.465	7168.0498	10774.83	10322.465	2785.0498	2933.8301	15205.465	7786.0498	9265.8301	10751.465	4259.0498	11450.83	4517.4648	-246.9502	7284.8301	14792.465	5125.0498	8774.8301	9657.4648	2253.0498	11268.83	15517.465	3666.0498	8344.8301	9274.4648	1875.0498	13414.83	13434.465	5235.0498	8384.8301	12620.26	7066.4702	7168.9351	7457.2598	5482.4702	12198.936	7330.2598	6549.4702	5411.9351	2829.8301	7915.7002	8657.6055	12967.83	9842.7002	10964.605	3821.8301	12167.7	6898.605	4219.8301	9188.7002	7868.605	2689.8301	5931.7002	9222.6055	16899.83	7319.7002	5669.605	7048.8301	7408.7002	9267.6055	15289.83	14222.7	7700.605	11939.83	4068.7002	8502.6055	17820.83	4974.7002	8823.6055	5098.8301	5542.7002	8761.6055	11598.83	9315.7002	6404.605	12615.83	6447.7002	11872.605	11629.83	1965.7002	10136.605	8184.6299	15930.125	6313.7646	4434.6299	18224.125	4792.7646	12005.63	10804.125	11289.765	3202.6299	12377.125	5809.7646	3048.6299	9228.125	4713.7646	-621.37012	23304.125	3612.7646	4903.6299	10417.125	7393.7646	1010.6299	5575.125	5893.7646	3374.6299	2792.125	3966.7646	11937.63	3813.125	5842.7646	4380.6299	4635.125	2272.7646	8870.3701	22432.74	6061.1055	6936.3701	17503.74	10539.105	2393.3701	13409.74	3637.1055	4226.3701	19544.74	5541.1055	2506.3701	12943.74	5618.1055	6001.3701	5771.7402	3783.1055	10433.37	6860.7402	4495.1055	13765.37	10460.74	8202.1055	6741.3701	6639.7402	8145.1055	10541.37	7635.7402	5754.1055	13195.37	4466.7402	4255.1055	5524.3701	9868.7402	5409.1055	15715.37	5564.7402	7179.1055	476.37012	12120.74	6405.1055	12335.37	9064.7402	13721.105	10174.37	1650.7402	595.10547	8073.3701	10869.74	6428.1055	7129.3701	5303.7402	6485.1055	14412.37	6705.7402	7531.1055	30165.371	7245.7402	12809.105	4294.3701	4916.7402	8234.1055	7174.3701	11484.74	7110.1055	15575.37	6811.7402	5604.1055	9479.3701	3481.7402	5883.1055	9473.3701	6730.7402	5043.1055	11959.37	6592.7402	5938.1055	8444.3701	3464.7402	4957.1055	7909.3701	2015.7402	5698.1055	1324.8398	25185.42	7657.8496	10991.84	2305.4199	3652.8496	1642.8398	9452.4199	7933.8496	2089.8398	7333.4199	12332.85	4646.8398	4607.4199	10684.85	2031.8398	7290.4199	7606.8496	-1470.1602	3090.4199	4260.8496	-376.77002	19542.395	9321.585	7941.23	13033.395	7765.585	7878.23	13505.395	6728.585	2066.23	16540.395	8085.585	464.22998	12941.395	7559.585	-1820.77	19030.395	2592.585	13770.23	9491.3945	7770.585	10505.23	7581.395	7298.585	12829.23	6258.395	11004.585	5304.23	3699.395	4610.585	4530.23	6788.395	8312.585	50.22998	12778.395	4347.585	4564.23	21269.395	9667.585	7694.23	3530.395	5540.585	9762.2305	5197.395	8628.585	9716.2305	6692.395	5963.585	10753.23	2679.395	6193.585	9287.2305	3878.395	4490.585	10162.23	3485.395	7958.585	2518.23	-61.60498	2501.585	10095.23	3302.395	7478.585	12929.67	3160.0498	13169.5	24573.67	4514.0498	14506.5	6471.6699	3254.0498	9264.5	10433.67	707.0498	9834.5	9413.2549	23792.98	11070.345	3124.2549	9290.9805	8432.3447	14329.255	6146.9805	9671.3447	2852.2549	14591.98	7058.3447	607.25488	22427.98	13127.345	4528.2549	11688.98	7253.3447	3085.2549	11037.98	7434.3447	7850.2549	9090.9805	9206.3447	10985.255	5422.9805	7721.3447	3894.2549	6053.9805	5206.3447	9535.2549	2027.9805	5514.3447	-6.7451172	7088.9805	7690.3447	10885.255	7422.9805	7756.3447	8932.2549	3757.9805	6814.3447	13023.255	5250.9805	8489.3447	7047.2549	1820.9805	11497.345	2963.2549	618.98047	8056.3447	4446.2549	-1581.0195	6990.3447	4604.1748	15122.545	8613.3604	15247.175	15758.545	14547.36	9396.1748	19585.545	12607.36	17064.176	2011.5449	6849.3604	4875.1748	13378.545	11261.36	6234.1748	21971.545	10497.36	5079.1748	8189.5449	7383.3604	16889.176	3492.5449	9407.3604	1997.175	16020.545	6221.3604	2449.175	12480.545	9643.3604	7753.1748	8383.5449	9146.3604	13326.175	4345.5449	6182.3604	13852.175	2323.5449	8041.3604	2077.175	6491.5449	8193.3604	3777.175	5930.5449	17006.359	11204.175	3583.5449	6831.3604	2951.175	9367.5449	6466.3604	5764.1748	11109.545	6858.3604	13775.175	1291.5449	6961.3604	15754.175	6304.5449	8658.3604	17177.176	5729.5449	5119.3604	11768.175	4709.5449	7764.3604	2285.175	3218.5449	10319.36	22325.176	8075.5449	9888.3604	20513.176	5946.5449	15060.36	18428.176	2837.5449	8234.3604	7267.1748	1741.5449	4322.3604	20654.176	2791.5449	9367.3604	13830.175	1250.5449	7923.3604	14098.175	3938.5449	8532.3604	18441.176	4555.5449	7048.3604	21059.176	2695.5449	8024.3604	3516.175	15282.545	4663.3604	4323.355	24204.266	12167.82	8016.355	20365.266	9367.8203	3497.355	17541.266	8777.8203	15299.355	12104.266	13192.82	3634.355	17636.266	14658.82	4643.355	11577.266	16258.82	2462.355	12604.266	11373.82	11964.355	6921.2651	9533.8203	10489.355	7648.2651	9774.8203	13810.355	7355.2651	9875.8203	11474.355	12558.266	14497.82	12358.355	7670.2651	9222.8203	16232.355	7436.2651	16656.82	4349.355	9257.2656	9151.8203	15203.355	7856.2651	9009.8203	10329.355	3685.2651	10086.82	13083.355	3850.2651	9763.8203	5811.355	6764.2651	9452.8203	401.25	11454.67	1450.8555	13933.25	3080.6699	5666.8555	2557.25	7619.6699	-652.14453	13328.25	-298.33008	3475.8555	3364.25	7476.6699	986.85547	9385.8945	16284.06	9347.7949	6167.895	19938.059	11621.795	6051.895	11225.06	9765.7949	2724.895	7639.0596	9443.7949	3415.895	11930.06	11197.795	14977.895	2052.0596	8559.7949	14567.895	4058.0596	9452.7949	1251.895	3714.0596	6202.7949	11247.895	2146.0596	7839.7949	11429.895	-1306.9404	2628.7949	159.33496	58.814453	768.23535	-1784.2949	7107.0703	3513.8896	20698.121	7035.9502	11473.48	13706.85	-2917.9746	9200.5146	5341.3901	2060.5298	5888.7451
373.7002	26271.455	9629.0703	13332.7	12310.455	7633.0698	13091.7	7960.4551	11006.07	5911.7002	17140.455	8796.0703	-409.2998	13308.455	11603.07	9672.5498	36481.066	13542.9	8608.5498	21146.066	14079.9	8103.5498	14197.065	11403.9	8723.5498	3450.0654	14091.9	4323.9551	16843.211	11553.391	5472.9551	12762.21	8970.3906	2790.9551	11765.21	4955.3901	4163.0098	18297.57	9395.8105	16190.01	3242.5698	1133.8101	7049.0098	13250.57	8605.8105	14402.01	8536.5703	9743.8105	17103.01	3422.5698	7720.8101	2468.1599	2991.2197	8298.2754	13516.675	5047.1602	6897.6001	6974.6748	19815.16	17111.6	2393.6299	15405.109	10977.42	2677.6299	26136.109	15261.42	16236.63	4168.1099	7070.4199	4017.6299	3070.1099	5708.4199	4880.4697	15761.835	15037.195	6607.4697	15437.835	8130.1948	16897.33	3833.1904	2073.9004	3190.3301	12609.19	4340.9004	7366.125	28205.029	8389.9043	1686.125	16608.029	8907.9043	2475.125	12584.029	6210.9048	8115.125	6147.0298	10549.904	4491.8501	19038.42	7914.875	4848.8501	18805.42	8042.875	1893.8501	3403.4199	8796.875	8462.8496	6208.4199	1297.875	3513.8501	10395.42	6733.875	8582.8496	6887.4199	15457.875	5591.8501	18178.42	12407.875	6945.7998	23959.77	10895.439	4651.7998	22832.77	8457.4395	6686.7998	21863.77	7677.4399	4363.7998	23399.77	7230.4399	11050.8	11546.77	9383.4395	6588.7998	22130.77	4875.4399	3764.8	21064.77	10161.439	5211.7998	13443.77	7470.4399	14995.8	5179.77	10780.439	19183.801	3830.77	845.43994	32136.801	7901.77	11170.439	3451.2351	20711.6	7792.4648	7214.8198	20659.129	16145.689	6945.8198	30837.129	13712.689	8026.8198	17561.129	7822.6899	12502.82	5771.1299	9086.6895	18183.82	3672.1299	12261.689	4429.8198	17660.129	9399.6895	7464.7202	18428.59	7962.7451	2012.7202	12759.59	9206.7451	5146.7202	15289.59	7753.7451	9290.7207	13656.59	12189.745	11437.92	4759.8096	6130.6802	1137.3398	12376.88	9213.2852	12798.34	7777.8799	10800.285	3010.3398	8823.8799	11318.285	14192.34	2446.8799	1091.2852	-441.66016	13638.88	10645.285	1309.3398	19132.879	19598.285	-2369.6602	3279.8799	8205.2852	3796.3398	2031.8799	2789.2852	16504.34	8426.8799	16461.285	13536.34	3485.8799	9878.2852	11401.34	5086.8799	14938.285	5156.3398	6298.8799	10796.285	9161.3398	1707.8799	10263.285	14839.09	7817.98	18862.125	2676.0898	22929.98	7969.125	9074.0898	17175.98	11699.125	12957.09	13523.98	15702.125	19372.09	12940.98	17060.125	3791.0898	23387.98	11530.125	3012.0898	19971.98	6972.125	4216.0898	11557.98	15512.125	-122.91016	7522.98	8463.125	6825.0898	11065.98	8551.125	1562.0898	8488.9805	16587.125	10784.09	10557.98	8599.125	15570.09	9247.9805	7075.125	13323.09	6639.98	10025.125	-33.910156	7825.98	6956.125	3713.6499	17052.475	13547.645	14213.65	6504.4751	13263.645	4826.6499	12542.475	7068.645	3100.6499	7882.4751	10242.645	4528.6499	17173.475	10933.645	13348.65	5844.4751	19209.645	1470.6499	1806.4751	10139.645	6280.7695	21172.725	12748.32	-715.23047	17108.725	7083.3203	3794.7695	16917.725	12264.32	460.76953	11264.725	8216.3203	854.76953	7766.7246	10688.32	9.7695312	4512.7246	8066.3203	-385.23047	14792.725	13001.32	15895.77	5505.7246	19594.32	6661.7695	1004.7246	9478.3203	6428.7695	1498.7246	8380.3203	1595.7695	9064.7246	13268.32	-2646.2305	4380.7246	9805.3203	-643.23047	16156.725	10471.32	8143.7695	3170.7246	13542.32	10429.77	-424.27539	12141.32	3280.7695	659.72461	9870.3203	6957.7695	1742.7246	9995.3203	12982.77	2046.7246	11822.32	14675.77	2776.7246	5868.3203	5525.7695	2516.7246	10118.32	144.76953	12098.725	12060.32	4213.7646	23457.725	7691.5449	5772.7646	12461.725	9781.5449	8623.7646	3185.7246	9326.5449	3603.7646	14720.725	12097.545	1850.7646	13370.725	7779.5449	763.76465	16705.725	8122.5449	10642.765	8069.7246	13849.545	-1682.2354	9964.7246	6708.5449	10276.765	5178.7246	10062.545	7906.7646	3834.7246	11637.545	9022.7646	3339.7246	13131.545	1187.7646	8083.7246	8537.5449	5031.7646	5368.7246	7728.5449	4773.7646	4834.7246	11891.545	3914.7646	5184.7246	7758.5449	8893.7646	6298.7246	8154.5449	3304.9702	22584.094	4646.9404	9811.9707	22382.094	12738.94	20393.971	7620.0947	10114.94	15591.971	4398.0947	9668.9404	12071.971	14577.095	12809.94	15943.971	3237.0947	2489.9404	3132.9702	9245.0947	8220.9404	14748.971	6841.0947	11941.94	2646.9702	8400.0947	6455.9404	17831.971	5272.0947	17794.941	18569.971	8458.0947	19803.941	9878.9707	14470.095	9940.9404	22645.971	7899.0947	7350.9404	15591.971	5155.0947	9510.9404	4624.9702	7045.0947	11637.94	9731.9707	7131.0947	6244.9404	14366.971	6853.0947	10225.94	13027.971	3417.0947	3428.9404	15633.971	5087.0947	8808.9404	7170.9702	3374.0947	14190.94	16385.971	4248.0947	10242.94	9174.9707	5771.0947	6098.9404	3014.9702	-464.90527	2985.9404	-4773.1602	27924.824	11699.985	1895.8398	21688.824	9610.9854	4904.8398	20434.824	8879.9854	6365.8398	7692.8252	13933.985	1908.8398	14554.825	9666.9854	15707.84	5019.8252	7930.9854	7695.8398	2912.8252	11978.985	1111.8398	286.8252	6460.9854	6068.1499	14396.23	10667.135	5570.1499	27368.23	13395.135	12176.15	9156.2305	9541.1348	4014.1499	8611.2305	10322.135	30914.15	7503.2305	10020.135	6083.1499	17084.23	11472.135	-484.8501	8886.2305	6519.1348	-1242.8501	9285.2305	7418.1348	11558.15	4275.2305	6152.1348	3280.54	6499.0703	5875.7803	561.54004	3977.0703	8581.7803	4156.54	-58.929688	10441.78	4271.8198	9735.29	8093.25	3377.8198	15748.29	6636.25	3756.8198	11821.29	7613.25	7535.8198	4072.29	9678.25	16327.82	4062.29	12066.25	14456.82	8008.29	10673.25	15448.82	8380.29	8741.25	4943.8198	9511.29	9400.25	11384.82	4867.29	8224.25	13276.82	2981.29	9628.25	10212.82	3225.29	6639.25	6819.8198	1844.29	9723.25	5669.8198	3802.29	8215.25	-34.365234	20794.551	16751.836	206.63477	10689.55	6383.835	7021.6348	2065.5498	2782.835	1737.6348	16343.55	11135.835	1525.6348	11777.55	6826.835	2948.6348	16118.55	9726.835	1293.6348	6973.5498	7806.835	-1824.3652	-672.4502	10757.835	12358.635	2282.5498	11146.835	-745.36523	4145.5498	7349.835	13045.635	8388.5498	7642.835	939.63477	12090.55	8711.835	-756.36523	6702.5498	8044.835	2846.6348	13138.55	8127.835	7538.6348	2667.5498	7721.835	10621.635	3683.5498	12660.835	3151.6348	6890.5498	6651.835	-3271.3652	3916.5498	4901.835	6345.6348	1481.5498	7529.835	-485.36523	2913.5498	7814.835	2613.6348	1814.5498	8404.835	-2836.3652	4893.5498	9995.835	6597.6348	5529.5498	6276.835	9932.6348	2740.5498	5029.835	5462.6348	96.549805	8311.835	3684.52	14510.8	9865.8096	3810.52	19114.801	9673.8096	-341.47998	8859.7998	875.80957	7642.52	7437.7998	9406.8096	5680.25	10119.975	6725.3799	14018.25	11466.975	7777.3799	7297.25	16841.975	2388.3799	9295.25	14329.975	6179.3799	3984.25	10064.975	6438.3799	3626.25	11148.975	4057.3799	8421.25	5694.9746	1890.3799	11390.25	-3936.0254	-4804.6201	7812.25	2028.9746	6046.3799	687.25	5804.9746	2617.3799	3996.25	9698.9746	1706.3799	3328.25	6100.9746	5039.3799	18564.25	2094.9746	5744.3799	10436.25	192.97461	-2173.6201	15633.25	3226.9746	4750.3799	9689.25	1713.9746	2515.3799	7888.25	-1639.0254	702.37988	15039.25	3670.9746	7183.3799	9476.25	859.97461	6004.3799	15065.25	832.97461	3367.3799	11353.25	1610.9746	8110.3799	14257.25	3601.9746	5797.3799	14184.15	6678.4951	6727.855	5791.1499	6372.4951	12503.855	7476.1499	4051.4951	8526.8555	-1144.3198	7103.25	4607.4297	6423.6802	8936.25	8114.4297	1902.6802	5941.25	5106.4297	4266.6802	7308.25	8567.4297	437.68018	5515.25	5947.4297	16715.68	3632.25	4702.4297	2174.6802	4760.25	5676.4297	13824.68	2800.25	3984.4297	11728.68	609.25	5061.4297	14795.68	3080.25	6482.4297	2427.6802	1910.25	5190.4297	8895.6797	6194.25	3717.4297	10516.68	1222.25	10052.43	12494.68	1073.25	6461.4297	2048.8447	17060.43	8964.6797	214.84473	19334.43	9398.6797	8106.8447	8566.4297	20968.68	-4941.1553	10579.43	10548.68	-2775.1553	8280.4297	9598.6797	-5273.1553	27573.43	9209.6797	2891.8447	6138.4302	11278.68	-5980.1553	3594.4302	3039.6797	-3765.1553	1977.4302	6652.6797	2665.8447	4899.4302	7246.6797	-2783.1553	7449.4302	11573.68	7309.5752	19947.885	8280.9746	6881.5752	15143.885	6204.9746	1700.5752	17570.885	2076.9746	6552.5752	17707.885	8039.9746	1266.5752	14644.885	5069.9746	5090.5752	4606.8848	3916.9746	12029.575	4618.8848	4926.9746	17558.574	7143.8848	7008.9746	2886.5752	7219.8848	6252.9746	6842.5752	11809.885	4137.9746	11048.575	7083.8848	4994.9746	4768.5752	7957.8848	6019.9746	13701.575	4140.8848	5403.9746	1354.5752	10933.885	10926.975	9399.5752	7068.8848	18004.975	11667.575	3104.8848	262.97461	9682.5752	5310.8848	8838.9746	6790.5752	6019.8848	4461.9746	14918.575	6933.8848	7983.9746	29173.574	5398.8848	10426.975	929.5752	4509.8848	5335.9746	8301.5752	9092.8848	8049.9746	9353.5752	6176.8848	6234.9746	9574.5752	3451.8848	3943.9746	9005.5752	6901.8848	4051.9746	11904.575	4792.8848	8726.9746	7329.5752	2489.8848	7352.9746	10149.575	3850.8848	5707.9746	8262.2852	14890.145	3467.7754	11518.285	6086.145	2099.7754	2417.2852	12046.145	6925.7754	1698.2852	12418.145	8279.7754	2570.2852	9534.1445	3571.7754	6495.2852	7149.145	2757.7754	-56.714844	7985.145	655.77539	1702.96	21555.676	12849.064	8016.96	15935.675	11656.064	4727.96	9846.6748	10483.064	3247.96	15430.675	10500.064	2966.96	11273.675	12002.064	340.95996	13063.675	9145.0645	15862.96	7733.6748	13306.064	15433.96	6578.6748	14317.064	13590.96	8896.6748	16786.064	8171.96	4238.6748	10566.064	5826.96	5383.6748	15767.064	2432.96	14448.675	8531.0645	2187.96	23476.676	11001.064	8743.96	4262.6748	11630.064	13419.96	4364.6748	14013.064	13093.96	4113.6748	13056.064	10979.96	4439.6748	11405.064	10407.96	2797.6748	7952.0649	14641.96	5182.6748	11575.064	1340.96	-93.325195	7853.0649	10124.96	5008.6748	9770.0645	15420.055	1474.4902	9802.79	23643.055	6264.4902	15653.79	8681.0547	1001.4902	8941.79	9026.0547	711.49023	10796.79	11550.971	25402.789	6960.9951	3705.9702	9839.79	5188.9951	12571.971	8558.79	4203.9951	2695.9702	15650.79	1383.9951	16582.971	14247.79	10012.995	5167.9702	12291.79	5189.9951	7279.9702	15527.79	6565.9951	8098.9702	18329.789	4150.9951	9337.9707	11522.79	2116.9951	6079.9702	5657.79	4614.9951	8755.9707	11796.79	3613.9951	608.97021	10925.79	4467.9951	12540.971	6114.79	6068.9951	10876.971	6927.79	3537.9951	10912.971	8713.79	4243.9951	10067.971	7546.79	5557.9951	3272.9702	4846.79	2732.9951	5255.9702	3036.79	3710.9951	3905.6899	16432.045	5790.1699	15214.689	16419.045	9390.1699	7207.6899	21505.045	7702.1699	17414.689	3528.0449	7018.1699	6424.6899	20853.045	9835.1699	2259.6899	6704.0449	8567.1699	7547.6899	5046.0449	7920.1699	17820.689	6182.0449	11875.17	2470.6899	15858.045	5584.1699	3197.6899	12681.045	7827.1699	8479.6895	12373.045	7723.1699	14260.689	4081.0449	6655.1699	11004.689	10432.045	9777.1699	5358.6899	5103.0449	6092.1699	3876.6899	11055.045	13709.17	8771.6895	7320.0449	11157.17	4876.6899	8768.0449	3094.1699	13912.689	4773.0449	8444.1699	13859.689	4033.0449	9168.1699	20677.689	5625.0449	8754.1699	18077.689	6402.0449	5773.1699	15817.689	4025.0449	8172.1699	3683.6899	7178.0449	8595.1699	25751.689	7847.0449	10129.17	18156.689	6214.0449	15135.17	17656.689	4314.0449	8521.1699	7339.6899	4214.0449	7432.1699	23823.689	4498.0449	9318.1699	9895.6895	5199.0449	8088.1699	17063.689	5099.0449	9677.1699	16639.689	5876.0449	9334.1699	17912.689	5610.0449	8034.1699	3691.6899	20027.045	4638.1699	2743.8252	20048.43	8088.4551	15375.825	4899.4297	5107.4551	2306.8252	13953.43	7702.4551	11292.825	13200.43	10541.455	4009.8252	20760.43	6370.4551	2864.8252	10662.43	9299.4551	441.8252	7320.4297	8059.4551	8620.8252	9726.4297	8289.4551	8508.8252	9633.4297	5208.4551	8166.8252	6670.4297	4567.4551	10871.825	9386.4297	8412.4551	12344.825	5887.4297	6204.4551	15166.825	5343.4297	10236.455	4850.8252	10197.43	3812.4551	14230.825	5868.4297	6792.4551	7614.8252	3905.4297	4596.4551	12132.825	1293.4297	8660.4551	6956.8252	2947.4297	3400.4551	1640.665	12259.275	1032.3398	12772.665	8803.2754	3833.3398	1969.665	9998.2754	-3202.6602	15418.665	6911.2754	3524.3398	3795.665	14645.275	3944.3398	4694.6504	25066.865	8754.7998	-890.34961	21312.865	7548.7998	49.650391	12733.865	4902.7998	-4705.3496	9469.8652	7190.7998	-2327.3496	18509.865	12598.8	6214.6504	5021.8652	4985.7998	15366.65	5424.8652	5010.7998	-3543.3496	5911.8652	2142.7998	3184.6504	892.86523	1643.7998	8269.6504	-1591.1348	-144.2002	-1625.9102	8234.9805	3066.125	-437.3501	13815.475	8348.6445	20021.766	5746.7246	10651.545	15524.84	5667.8252	11113.985	6629.8198	2245.29	5708.25
8425.7354	13947.165	9469.8105	16980.734	6573.165	5606.8101	20636.734	3572.165	9455.8105	8148.7354	10228.165	8066.8101	1723.7351	13292.165	5133.8101	4743.105	38134.523	15053.005	4809.105	31597.525	13258.005	6326.105	21461.525	14106.005	11658.105	7129.5249	12757.005	6775.3848	18594.02	12372.68	8407.3848	19901.02	6834.6802	2107.385	12621.02	4881.6802	3419.4951	17276.125	3468.9951	10109.495	4177.125	-283.00488	3381.4951	8701.125	7521.9951	13839.495	8504.125	5969.9951	18728.496	5548.125	5481.9951	2075.075	13567.9	7229.4902	18982.145	3919.2998	3956.6401	8203.1445	18679.301	11742.641	5599.9102	14059.235	9651.9395	8425.9102	9299.2354	129.93994	17666.91	1925.2354	359.93994	11549.91	636.23535	7306.9399	8336.0605	19773.904	17286.766	10864.061	11346.904	9074.7656	17998.064	5121.0996	8874.0352	3365.0649	10696.1	7581.0352	9188.7998	30014.785	7125.7598	2891.7998	17818.785	5810.7598	3720.7998	14782.785	7505.7598	11722.8	6243.7852	8422.7598	3417.6948	17602.561	6287.5195	2929.6948	14971.561	4950.5195	0.69482422	2435.5601	4987.5195	11409.695	24.560059	-1547.4805	1614.6948	14274.561	5751.5195	7444.6948	5247.5601	11774.52	3030.6948	12808.561	9310.5195	8317.3848	25281.285	12794.721	5255.3848	22374.285	9206.7207	6571.3848	22935.285	9620.7207	3490.385	26312.285	7845.7202	18045.385	9634.2852	7292.7202	4792.3848	14851.285	4209.7202	1335.385	19543.285	3627.7202	2836.385	9831.2852	8894.7207	11173.385	3031.2852	9435.7207	19220.385	2824.2852	146.72021	39212.387	6973.2852	9133.7207	3002.0752	16024.02	5539.2852	9060.4199	21191.92	15967.63	14852.42	16525.92	5481.6299	8870.4199	20472.92	9465.6299	11173.42	4058.9199	10253.63	18289.42	4066.9199	11576.63	881.41992	12687.92	6008.6299	5636.5249	21963.295	10950.564	8675.5254	13306.295	10222.564	10507.525	11832.295	10289.564	11359.525	8119.2949	14307.564	15538.005	5473.5703	4021.855	-476.63477	15899.545	6668.4854	13135.365	4563.5449	7412.4854	5684.3652	4340.5449	8180.4854	14534.365	1963.5449	-56.514648	2733.3652	10760.545	7679.4854	8794.3652	10295.545	15509.485	-2778.6348	11980.545	2931.4854	5743.3652	-2338.4551	-3290.5146	17151.365	10670.545	16413.484	12908.365	2142.5449	6658.4854	7541.3652	7544.5449	10279.485	4323.3652	7582.5449	6412.4854	6566.3652	3366.5449	4544.4854	11073.05	7162.5596	15799.955	3441.0498	25384.559	8850.9551	5208.0498	17591.559	9041.9551	15678.05	4304.5596	19320.955	17447.051	9289.5596	15517.955	2595.0498	20380.559	10511.955	2587.0498	14708.56	8532.9551	4483.0498	8853.5596	15147.955	-1411.9502	8220.5596	10016.955	2125.0498	9173.5596	8722.9551	894.0498	7598.5596	10761.955	-154.9502	15076.56	11615.955	12114.05	5366.5596	6189.9551	14126.05	5863.5596	7983.9551	-237.9502	3731.5596	7678.9551	7067.3652	16396.275	9883.3496	15414.365	9858.2754	12469.35	4995.3652	13332.275	6577.3501	4422.3652	10839.275	9109.3496	10007.365	14551.275	8469.3496	13586.365	7072.2749	19063.35	2991.365	1205.2749	9593.3496	8803.0498	21994.551	15372.936	-691.9502	17734.551	9126.9355	2758.0498	20604.551	13022.936	-1888.9502	15776.55	10823.936	583.0498	20249.551	11321.936	2464.0498	9575.5498	12022.936	1274.0498	13064.55	12812.936	12389.05	11202.55	21657.936	7002.0498	5703.5498	13239.936	-55.950195	11255.55	9211.9355	9515.0498	7120.5498	15345.936	-1376.9502	10487.55	9013.9355	-927.9502	14377.55	10845.936	8505.0498	4816.5498	13265.936	12125.05	3244.5498	9580.9355	1904.0498	6177.5498	11784.936	4363.0498	4832.5498	12039.936	12959.05	5549.5498	13913.936	13108.05	2514.5498	11727.936	9176.0498	4174.5498	11485.936	1292.0498	22931.551	17099.936	5618.5649	21865.34	11974.63	7479.5649	11622.34	6268.6299	7796.5649	1524.3398	5923.6299	6713.5649	13336.34	9907.6299	1583.5649	10809.34	10281.63	2376.5649	10656.34	8741.6299	14715.564	1664.3398	11147.63	2664.5649	3639.3398	8094.6299	11996.564	-375.66016	7638.6299	8244.5645	1038.3398	8109.6299	10812.564	858.33984	9206.6299	9203.5645	4314.3398	11347.63	5918.5649	-371.66016	5372.6299	5783.5649	5248.3398	8370.6299	4279.5649	3289.3398	11649.63	11543.564	-101.66016	9051.6299	1785.105	17209.914	9217.9199	8681.1055	19922.914	15820.92	18373.105	5600.915	13557.92	17594.105	2687.915	10985.92	10953.105	14087.915	15947.92	14349.105	5281.915	7354.9199	782.10498	9131.915	10409.92	12220.105	3265.915	15518.92	2981.105	5894.915	11043.92	13055.105	7559.915	18818.92	22311.105	9757.915	21559.92	16773.105	4717.915	12014.92	23311.105	3057.915	11434.92	14470.105	7838.915	16752.92	2285.105	5987.915	16683.92	7972.105	7281.915	9375.9199	14463.105	4838.915	11726.92	10136.105	3220.915	10548.92	14724.105	2189.915	11751.92	6653.105	2720.915	19538.92	16839.105	2636.915	11326.92	12869.105	2291.915	10499.92	3085.105	-1093.085	10238.92	-3666.8096	24067.059	8943.9199	3908.1904	16197.06	10229.92	5640.1904	18849.059	9419.9199	3221.1904	15893.06	14274.92	10372.19	4789.0596	8179.9199	11781.19	7296.0596	4825.9199	7862.1904	3340.0596	12934.92	1677.1904	30.05957	7091.9199	3895.5	13649.75	10484.7	7813.5	17395.75	12407.7	15159.5	2010.75	4526.7002	1438.5	4628.75	8686.7002	27128.5	4285.75	8049.7002	3112.5	14975.75	5551.7002	1224.5	5941.75	5389.7002	-828.5	7102.75	1853.7002	12135.5	1196.75	2501.7002	-2826.7754	12120.24	4970.8096	-996.77539	8342.2402	4073.8096	77.224609	3703.2402	5363.8096	341.2002	16126.141	8625.1855	159.2002	15899.141	5810.1851	2285.2002	16451.141	7375.1851	6121.2002	2318.1401	9852.1855	14080.2	3607.1401	8740.1855	11600.2	8236.1406	9903.1855	11273.2	3078.1401	9212.1855	7158.2002	4572.1401	9456.1855	7981.2002	2273.1401	7631.1851	9297.2002	4107.1401	10799.186	10532.2	3363.1401	6987.1851	7174.2002	1762.1401	7024.1851	2763.2002	2695.1401	6857.1851	2966.9849	28887.395	20414.885	5706.9849	10046.395	8438.8848	12663.984	5771.395	2612.8848	4233.9849	15903.395	10173.885	3894.9849	13653.395	6577.8848	3625.9849	18944.395	11690.885	2363.9849	15307.395	10622.885	3692.9849	3999.395	11381.885	12344.984	5275.395	11823.885	-504.01514	9702.3945	7244.8848	13400.984	7989.395	8596.8848	3882.9849	13450.395	10368.885	355.98486	7835.395	8739.8848	3627.9849	14809.395	9129.8848	8306.9844	4200.395	10829.885	14863.984	6466.395	12394.885	4785.9849	10164.395	4253.8848	-1280.0151	10095.395	7570.8848	5741.9849	4116.395	6667.8848	2672.9849	5942.395	4829.8848	2096.9849	4543.395	5939.8848	-894.01514	6584.395	9158.8848	11278.984	8325.3945	6409.8848	9609.9844	2807.395	6977.8848	7140.9849	3937.395	7471.8848	3240.8601	10017.1	10750.035	4176.8604	15287.1	9234.0352	38.860107	8346.0996	2793.0352	10311.86	2468.1001	8380.0352	5397.6899	11008.895	9594.4199	9095.6895	5214.8945	10010.42	6710.6899	15229.895	6717.4199	6486.6899	12346.895	7569.4199	3501.6899	3169.8945	8590.4199	659.68994	6260.8945	4580.4199	5499.6899	1882.8945	1899.4199	10041.689	-6906.1055	-1400.5801	6603.6899	-1820.1055	7195.4199	-665.31006	-651.10547	4164.4199	3518.6899	6486.8945	3261.4199	1918.6899	3007.8945	8962.4199	15009.689	3898.8945	11007.42	5586.6899	-3485.1055	1859.4199	15131.689	-355.10547	8777.4199	6903.6899	-1694.1055	6996.4199	4818.6899	-6003.1055	5048.4199	10655.689	-137.10547	10979.42	7265.6899	-2115.1055	11068.42	12249.689	-570.10547	7108.4199	10558.689	-2131.1055	9798.4199	11690.689	-1598.1055	7749.4199	12583.265	5724.8999	7336.0952	8494.2646	5657.8999	14649.096	5506.2646	6624.8999	7545.0952	1822.3252	9564.54	7961.6152	7435.3252	10932.54	9672.6152	2556.3252	9889.54	9455.6152	4383.3252	8433.54	11237.615	2652.3252	6373.54	6071.6152	15324.325	8286.54	7128.6152	4068.3252	8996.54	8182.6152	4197.3252	4348.54	7959.6152	14197.325	6124.54	8611.6152	15883.325	5782.54	11737.615	3277.3252	6306.54	8249.6152	7826.3252	9704.54	8804.6152	9957.3252	5620.54	11097.615	14323.325	3424.54	7448.6152	2348.8945	12658.07	7392.5146	2993.8945	16152.07	8313.5146	10517.895	6947.0703	16107.515	-913.10547	9139.0703	8801.5146	2094.8945	4588.0703	5933.5146	-4340.1055	20263.07	5551.5146	5570.8945	3052.0703	8840.5146	-3011.1055	2112.0703	7728.5146	1469.8945	641.07031	5143.5146	8794.8945	2233.0703	3632.5146	2153.8945	3052.0703	6053.5146	7883.8198	20203.715	10906.195	5013.8198	12860.715	7070.1953	1296.8198	9217.7148	6710.1953	6298.8198	10830.715	10197.195	3122.8198	11265.715	4672.1953	5177.8198	2030.7148	3064.1953	11673.82	1423.7148	7117.1953	9098.8203	7823.7148	8999.1953	6400.8198	1041.7148	3237.1953	5945.8198	6847.7148	6137.1953	12221.82	1494.7148	4357.1953	3979.8198	4570.7148	8285.1953	14379.82	631.71484	7572.1953	5092.8198	3768.7148	7145.1953	11698.82	3629.7148	16287.195	10309.82	-281.28516	-63.804688	5686.8198	10231.715	8318.1953	7966.8198	982.71484	3940.1953	13342.82	3526.7148	8301.1953	31393.82	6574.7148	14729.195	2276.8198	-102.28516	9105.1953	10086.82	1278.7148	9169.1953	11442.82	3695.7148	9361.1953	6669.8198	84.714844	6235.1953	8251.8203	1631.7148	9142.1953	11464.82	1467.7148	7821.1953	9163.8203	-1103.2852	8732.1953	10355.82	-1643.2852	5261.1953	-281.01465	20557.605	3326.4102	9833.9854	6379.605	5804.4102	-1316.0146	11827.605	8111.4102	-1221.0146	10847.605	6118.4102	921.98535	8153.605	4648.4102	-2309.0146	12254.605	3218.4102	-3123.0146	8547.6055	1795.4102	1908.9199	20517.17	13208.605	3675.9199	24277.17	11465.605	5342.9199	11232.17	7678.6055	5871.9199	14091.17	7820.6055	2475.9199	11447.17	12991.605	-1926.0801	15533.17	7531.6055	17551.92	12623.17	9887.6055	9511.9199	4973.1699	12855.605	8315.9199	9048.1699	15673.605	5274.9199	3290.1699	8404.6055	7471.9199	5769.1699	9559.6055	1886.9199	12028.17	7789.6055	1369.9199	19387.17	7536.6055	11416.92	4694.1699	9033.6055	12779.92	3624.1699	10712.605	11800.92	4016.1699	9876.6055	9881.9199	3716.1699	6015.6055	9790.9199	3099.1699	8063.6055	9049.9199	4977.1699	8563.6055	1701.9199	-195.83008	4276.6055	12382.92	4512.1699	9716.6055	14702.76	2912.2349	9477.9199	22895.76	4382.2349	14000.92	8674.7598	4269.2349	8315.9199	9254.7598	2334.2349	7886.9199	12174.135	24793.969	8079.4648	8361.1348	14444.97	8652.4648	15868.135	2967.9697	4904.4648	4610.1348	13044.97	5182.4648	19983.135	6676.9697	9139.4648	3624.135	15128.97	4157.4648	8971.1348	12812.97	7475.4648	13269.135	15234.97	7617.4648	15336.135	6396.9697	4873.4648	8896.1348	5056.9697	3138.4648	10646.135	7966.9697	3280.4648	4285.1348	4894.9697	7156.4648	14596.135	2034.9697	8917.4648	1661.135	15658.97	3884.4648	15245.135	5637.9697	6978.4648	12631.135	3653.9697	7939.4648	9630.1348	-764.03027	6081.4648	7835.1348	784.96973	1554.4648	3839.0801	18207.371	9257.9502	16879.08	6599.3701	10796.95	5174.0801	25074.371	10136.95	14253.08	4779.3701	6997.9502	4190.0801	20675.371	10517.95	1739.0801	2190.3701	10556.95	5826.0801	10406.37	4113.9502	17319.08	7719.3701	9272.9502	1141.0801	16961.371	5516.9502	1899.0801	16201.37	6911.9502	6055.0801	12581.37	8551.9502	4723.0801	14960.37	9249.9502	7659.0801	13686.37	6329.9502	2122.0801	12518.37	5773.9502	3217.0801	13956.37	12752.95	9683.0801	5608.3701	7674.9502	2104.0801	11178.37	4259.9502	1852.0801	19297.371	7481.9502	10867.08	4124.3701	7897.9502	17400.08	10657.37	10603.95	18901.08	8422.3701	8386.9502	7094.0801	13918.37	11160.95	218.08008	8132.3701	9004.9502	23827.08	6652.3701	11659.95	16914.08	7043.3701	14182.95	17314.08	5325.3701	8895.9502	8696.0801	3106.3701	5828.9502	19208.08	7088.3701	9581.9502	2420.0801	3126.3701	8500.9502	16789.08	6556.3701	11190.95	15699.08	10958.37	7105.9502	17018.08	6557.3701	8668.9502	1565.0801	15575.37	5623.9502	5545.2402	25741.766	8437.9648	18598.24	8292.7656	9320.9648	4120.2402	17206.766	10112.965	12750.24	11194.766	15313.965	5849.2402	21649.766	10732.965	5496.2402	15171.766	14712.965	2590.2402	13440.766	10584.965	12695.24	11698.766	12789.965	12537.24	10028.766	9179.9648	11760.24	12996.766	8799.9648	12153.24	11492.766	11359.965	16099.24	8010.7651	11345.965	18067.24	9217.7656	13700.965	6193.2402	13155.766	12084.965	16866.24	7761.7651	9840.9648	10034.24	6174.7651	8095.9648	15140.24	3217.7651	10009.965	8461.2402	5683.7651	7334.9648	3141.02	9211.4404	4221.8701	5888.02	711.44043	9924.8701	931.02002	9319.4404	2501.8701	8771.0195	-76.55957	6987.8701	3341.02	6301.4404	3586.8701	5579.1602	19142.234	5157.4453	3954.1602	14163.235	7206.4453	2863.1602	9570.2354	6681.4453	-1350.8398	5809.2354	4512.4453	246.16016	18595.234	14406.445	6551.1602	-2412.7646	4942.4453	9282.1602	-391.76465	4814.4453	-1935.8398	2777.2354	1536.4453	8380.1602	-1646.7646	4749.4453	9469.1602	-5030.7646	2053.4453	4647.0498	2319.5596	2125.9551	2265.365	10899.275	5500.3501	19497.564	4732.3398	9565.6299	13216.19	4941.0596	8807.9199	4014.2002	407.14014	6987.1851
11669.33	8004.4248	11673.805	14147.33	10507.425	6938.8052	15137.33	7096.4248	11076.805	4848.3301	17278.426	7927.8052	28.330078	15251.425	6150.8052	18454.121	15783.03	913.53516	6563.1201	30944.031	10255.535	4778.1201	19582.031	13036.535	12307.12	4832.0303	12027.535	6647.2251	10271.54	10835.766	5230.2251	9577.54	9458.7656	1245.2251	12372.54	4631.7651	-2515.7695	11852.391	5741.4399	4325.2305	1859.3901	1531.4399	1990.2305	12699.391	10160.439	7478.2305	4009.3901	11017.439	13152.23	4803.3901	7484.4399	1170.0952	12582.311	10955.455	24951.84	6237.6299	3652.9102	10698.84	11781.63	16509.91	3535.02	9616.0449	5321.5703	18610.02	-2034.9551	-1636.4297	20484.02	-72.955078	-1994.4297	9716.0195	-121.95508	4390.5703	4583.6348	17655.15	14074.186	10758.635	12858.15	8640.1855	17401.57	8116.8252	11282.779	2296.5698	17489.824	8280.7793	10464.095	25671.984	11426.189	3517.095	17771.984	7919.1899	5930.0947	13320.984	8169.1899	12134.095	6547.9849	6640.1899	2986.8999	10572.895	8754.5	3143.8999	17678.895	8394.5	-448.1001	781.89502	8779.5	11973.9	329.89502	2901.5	1486.8999	12930.895	6550.5	7355.8999	4995.895	14678.5	619.8999	18741.895	13404.5	5988.4199	28771.336	10832.535	3783.4199	22668.336	12633.535	4056.4199	11270.335	8645.5352	2179.4199	27521.336	8274.5352	8778.4199	14775.335	7186.5352	3753.4199	12728.335	5112.5352	957.41992	13456.335	10026.535	1324.4199	11514.335	6554.5352	11892.42	5896.335	13196.535	16629.42	2422.335	1278.5352	35730.422	8172.335	9042.5352	4061.96	11680.54	9362.085	11134.85	22684.154	14314.035	22621.85	6670.1548	3361.0352	7844.8501	20663.154	11514.035	18879.85	6277.1548	7771.0352	14056.85	6286.1548	11956.035	3349.8501	20241.154	9470.0352	7838.8652	22184.455	6091.4902	11895.865	13246.455	6368.4902	14732.865	6974.4551	1933.4902	9524.8652	8713.4551	8107.4902	13604.186	7764.645	4210.5698	-806.28516	16790.885	8124.0801	7966.7148	20059.885	12997.08	8856.7148	7087.8848	13269.08	17669.715	5834.8848	1574.0801	-1393.2852	19821.885	12661.08	4757.7148	16326.885	17330.08	-2342.2852	15201.885	10864.08	3606.7148	3832.8848	2447.0801	15070.715	15204.885	20853.08	13837.715	6658.8848	7960.0801	3784.7148	15045.885	13561.08	3804.7148	13675.885	10851.08	7691.7148	3516.8848	8678.0801	12339.029	4413.9902	17129.045	1770.0298	24280.99	6487.0449	6467.0298	16883.99	7533.0449	14438.029	5124.9902	11748.045	21745.029	6856.9902	14378.045	4066.0298	30315.99	5500.0449	1441.0298	12717.99	6794.0449	986.02979	8646.9902	13710.045	-425.97021	7735.9902	5620.0449	5262.0298	6980.9902	5154.0449	2294.0298	5026.9902	6826.0449	2879.0298	9449.9902	6285.0449	12751.029	5989.9902	7952.0449	11829.029	5807.9902	8666.0449	1523.0298	3834.9902	6490.0449	4753.4702	13135.405	6971.0654	7914.4702	9149.4053	13402.065	2134.4702	6826.4053	5079.0654	1832.4702	3401.4053	8870.0654	5135.4702	11248.405	8687.0654	9771.4707	2583.4053	17003.066	-1398.5298	-1019.5947	5348.0654	9295.7852	18839.9	15707.91	1721.7852	13460.9	7222.9102	6506.7852	22285.9	11217.91	3264.7852	15546.9	4279.9102	6716.7852	22135.9	5517.9102	6036.7852	7412.9004	8516.9102	4021.7852	8583.9004	6482.9102	12393.785	6979.9004	19636.91	10574.785	5188.9004	5547.9102	8982.7852	1893.9004	6622.9102	1916.7852	13376.9	5826.9102	1331.7852	9259.9004	8093.9102	1987.7852	12382.9	9762.9102	11718.785	1010.9004	9985.9102	14946.785	2232.9004	6951.9102	5850.7852	304.90039	8885.9102	8298.7852	2771.9004	6831.9102	16191.785	2894.9004	10097.91	16630.785	1450.9004	7041.9102	8903.7852	3499.9004	10879.91	3271.7852	14191.9	12415.91	6715.9902	24559.684	11794.35	7331.9902	16515.684	8882.3496	10358.99	855.68457	4551.3496	7024.9902	16340.685	8621.3496	4353.9902	11813.685	5635.3496	3314.9902	13657.685	7778.3496	16547.99	5583.6846	7431.3496	3147.9902	6018.6846	9959.3496	22674.99	3590.6846	8865.3496	11683.99	606.68457	11886.35	9891.9902	7489.6846	7592.3496	10216.99	7929.6846	8142.3496	9241.9902	2381.6846	6278.3496	8805.9902	6903.6846	9821.3496	6539.9902	3746.6846	12156.35	9134.9902	2523.6846	7319.3496	1819.21	21554.01	7505.9404	8258.21	19820.01	9900.9404	18751.211	9856.0098	13211.94	14850.21	4111.0098	10128.94	12341.21	17221.01	14027.94	15466.21	5219.0098	3649.9404	2002.21	9394.0098	11969.94	13251.21	5262.0098	8562.9404	2711.21	7102.0098	7987.9404	14780.21	8865.0098	16625.941	19741.211	7260.0098	18853.941	6782.21	19052.01	7122.9404	20905.211	8952.0098	8379.9404	15696.21	7503.0098	13134.94	4765.21	6092.0098	8614.9404	9395.21	6831.0098	7336.9404	16109.21	4950.0098	10340.94	8763.21	4993.0098	5855.9404	17029.211	4485.0098	7324.9404	6799.21	3579.0098	13934.94	15583.21	2943.0098	6459.9404	13253.21	4123.0098	6356.9404	2887.21	2095.0098	5063.9404	-2703.9902	25549.99	10286.745	2782.0098	22205.99	10471.745	4310.0098	18388.99	9754.7451	6600.0098	16751.99	16862.746	12129.01	4792.9902	5910.7451	14228.01	4638.9902	9658.7451	9230.0098	3202.9902	11544.745	1761.0098	664.99023	3462.7451	3351.2246	13859.195	4947.9004	4633.2246	19365.195	3944.9004	13508.225	4818.1953	2073.9004	4577.2246	865.19531	2427.9004	26319.225	2119.1953	2067.9004	2614.2246	15885.195	2321.9004	5387.2246	448.19531	2848.9004	-1574.7754	7432.1953	407.90039	4006.2246	6084.1953	-36.099609	1819.9448	6574.0654	5050.3203	1717.9448	2099.0654	8530.3203	7404.9448	-438.93457	6625.3203	3784.0552	12732.84	8288.7754	4463.0552	12371.84	3140.7754	5041.0552	14682.84	3693.7754	8363.0547	1231.8398	5112.7754	16234.055	3991.8398	5279.7754	16887.055	5021.8398	7189.7754	14778.055	1047.8398	6248.7754	15810.055	1644.8398	7912.7754	11061.055	1033.8398	4850.7754	13515.055	4283.8398	6370.7754	14297.055	1829.8398	3663.7754	9609.0547	1624.8398	8301.7754	5500.0552	918.83984	4956.7754	4251.2949	18905.066	20362.615	11945.295	4446.0654	5490.6152	14183.295	1021.0654	-3201.3848	4513.2949	10286.065	7023.6152	4942.2949	15837.065	5087.6152	5406.2949	15705.065	9755.6152	3897.2949	13222.065	4363.6152	11662.295	6261.0654	7518.6152	12097.295	544.06543	12739.615	1859.2949	5518.0654	2695.6152	4250.2949	15756.065	2886.6152	5282.2949	10214.065	5779.6152	3030.2949	8744.0654	3771.6152	3705.2949	9278.0654	6335.6152	12518.295	1162.0654	4959.6152	11557.295	2009.0654	6037.6152	5101.2949	4921.0654	6853.6152	-40.705078	7465.0654	4693.6152	8745.2949	1569.0654	4664.6152	3463.2949	5656.0654	2915.6152	6157.2949	-1132.9346	4709.6152	-159.70508	5384.0654	7619.6152	10473.295	4592.0654	4598.6152	10773.295	982.06543	3940.6152	9412.2949	1452.0654	3957.6152	1734.8198	12277.43	12355.08	2344.8198	16094.43	8813.0801	-79.180176	7965.4302	5275.0801	9241.8203	3494.4302	10043.08	5804.3398	16572.404	6780.8652	12199.34	18737.404	10070.865	7154.3398	18854.404	3910.8652	5208.3398	23127.404	4457.8652	5188.3398	14207.404	6476.8652	2933.3398	14868.404	6767.8652	7157.3398	10324.404	4511.8652	12484.34	-163.59521	-4308.1348	9497.3398	5083.4048	5419.8652	1100.3398	8034.4048	5540.8652	4352.3398	15370.404	2197.8652	3645.3398	12416.404	5827.8652	13536.34	9363.4043	10590.865	10680.34	5872.4048	1885.8652	14961.34	5593.4048	9739.8652	13502.34	4431.4048	5338.8652	4765.3398	2311.4048	1753.8652	13316.34	7339.4048	6939.8652	9006.3398	3932.4048	6872.8652	10666.34	4485.4048	6476.8652	13100.34	6644.4048	12224.865	14712.34	7322.4048	3973.8652	13591.08	5664.0352	8448.2793	11438.08	4871.0352	11888.279	8013.0801	7737.0352	7828.2798	-292.375	8139.9702	6966.105	7502.625	9894.9707	9492.1055	3271.625	9049.9707	5554.105	1957.625	10201.971	8391.1055	2048.625	9228.9707	7819.105	12055.625	7368.9702	2449.105	3659.625	7426.9702	7460.105	-227.375	5161.9702	6546.105	11569.625	5167.9702	5830.105	13484.625	5243.9702	8877.1055	3944.625	6433.9702	7906.105	5452.625	14966.971	3731.105	10379.625	5946.9702	11619.105	12167.625	4773.9702	8704.1055	134.80957	11615.95	13810.325	3618.8096	14157.95	12508.325	10904.81	2305.9502	15445.325	-1385.1904	4884.9502	9100.3252	804.80957	2818.9502	8342.3252	-2387.1904	12468.95	5399.3252	1888.8096	5114.9502	10048.325	-1386.1904	-1016.0498	7318.3252	1769.8096	-3058.0498	8313.3252	6932.8096	-271.0498	5637.3252	-280.19043	3950.9502	5398.3252	8731.4902	17351.775	9680.2754	1571.4902	12974.775	8516.2754	-1732.5098	9862.7754	5556.2749	3236.4902	16205.775	9085.2754	-470.50977	10535.775	7442.2749	1.4902344	5812.7754	7059.2749	10305.49	424.77539	8142.2749	7022.4902	3116.7754	10131.275	4070.4902	895.77539	8451.2754	2191.4902	9205.7754	7739.2749	-2127.5098	9259.7754	2578.2749	1635.4902	5129.7754	8139.2749	8539.4902	4558.7754	7811.2749	908.49023	6183.7754	9754.2754	6229.4902	3834.7754	18637.275	8892.4902	-2064.2246	2550.2749	7789.4902	2737.7754	10156.275	6691.4902	1977.7754	6018.2749	10462.49	2040.7754	12293.275	26532.49	4061.7754	14053.275	-2035.5098	-21.224609	6514.2749	6947.4902	979.77539	12381.275	6843.4902	1691.7754	7096.2749	5445.4902	1448.7754	9699.2754	7017.4902	4331.7754	8802.2754	7210.4902	743.77539	8713.2754	4334.4902	-1012.2246	9304.2754	8037.4902	1997.7754	6313.2749	3545.73	24159.785	4359.585	13491.73	5084.7852	8867.585	2230.73	10064.785	11635.585	3961.73	7675.7852	11212.585	4170.73	6514.7852	8366.585	9045.7305	4510.7852	5906.585	-255.27002	8376.7852	6038.585	679.83008	18372.234	10070.07	2923.8301	25615.234	13111.07	4175.8301	14499.234	6450.0703	2543.8301	23313.234	7280.0703	-517.16992	11239.234	12286.07	-2213.1699	18959.234	-976.92969	10978.83	8264.2344	9824.0703	7123.8301	6748.2349	13256.07	9765.8301	9230.2344	15085.07	5675.8301	7117.2349	9595.0703	3803.8301	7164.2349	11175.07	-537.16992	12209.234	6661.0703	-2283.1699	23539.234	8714.0703	7875.8301	8217.2344	10097.07	13798.83	6834.2349	11761.07	9138.8301	6723.2349	8133.0703	5348.8301	5903.2349	7925.0703	7533.8301	4621.2349	8002.0703	11743.83	4017.2349	9626.0703	-609.16992	3330.2349	4363.0703	8606.8301	6961.2349	7880.0703	16444.914	4614.1948	9487.5352	27559.914	5065.1948	11317.535	8960.915	2429.1948	6042.5352	8117.915	2621.1948	11043.535	13985.715	22218.26	6615.4453	6611.7148	8231.2598	6562.4453	12424.715	-4.7402344	4237.4453	4122.7148	9340.2598	8498.4453	20371.715	6254.2598	13583.445	3934.7148	12168.26	4270.4453	8356.7148	10276.26	7345.4453	11458.715	9330.2598	8225.4453	10052.715	7704.2598	5950.4453	7135.7148	4373.2598	6581.4453	9911.7148	1226.2598	4406.4453	3597.7148	2788.2598	9297.4453	16573.715	546.25977	7239.4453	2873.7148	9154.2598	3943.4453	12791.715	2596.2598	6453.4453	10920.715	222.25977	12216.445	8221.7148	-1116.7402	7817.4453	8197.7148	-2576.7402	5577.4453	1981.0049	15855.755	7891.4404	16015.005	7472.7549	8574.4404	8926.0049	13129.755	8639.4404	18199.004	1341.7549	7338.4404	12829.005	18124.754	5034.4404	813.00488	790.75488	7878.4404	5121.0049	8311.7549	6453.4404	18487.004	4883.7549	10352.44	384.00488	14807.755	2809.4404	-958.99512	15044.755	4314.4404	5678.0049	12075.755	5734.4404	14595.005	1884.7549	6322.4404	10386.005	5102.7549	4416.4404	432.00488	6904.7549	4120.4404	2236.0049	11292.755	11386.44	9756.0049	3506.7549	5050.4404	1539.0049	7618.7549	4215.4404	5999.0049	6998.7549	4763.4404	9663.0049	2355.7549	7590.4404	16515.004	5153.7549	9935.4404	15530.005	6753.7549	6084.4404	11343.005	6108.7549	5103.4404	161.00488	6769.7549	4527.4404	18999.004	4293.7549	6660.4404	14805.005	9594.7549	14764.44	14238.005	4589.7549	9503.4404	12625.005	992.75488	5909.4404	19842.004	7188.7549	6102.4404	10774.005	4518.7549	8693.4404	12071.005	2455.7549	8757.4404	17895.004	6405.7549	7345.4404	15235.005	5104.7549	5101.4404	3367.0049	14030.755	4404.4404	843.79004	26293.539	6982.8848	10003.79	6281.54	7288.8848	575.79004	15270.54	9431.8848	9333.79	8313.54	10794.885	733.79004	16878.539	9682.8848	156.79004	8985.54	12476.885	-960.20996	12386.54	7815.8848	3041.79	13296.54	10831.885	6340.79	8216.54	7989.8848	8579.79	9088.54	5824.8848	9375.79	9249.54	10780.885	14113.79	5793.54	7602.8848	15447.79	6243.54	10914.885	1465.79	9631.54	5530.8848	12913.79	6669.54	7891.8848	7152.79	1918.54	6402.8848	11172.79	4024.54	7481.8848	4829.79	3239.54	5965.8848	-662.49512	15271.635	1551.6846	5816.5049	9982.6348	5832.6846	7035.5049	9805.6348	4380.6846	9905.5049	9750.6348	4553.6846	310.50488	11144.635	2656.6846	6390.9697	17432.445	14300.55	5089.9697	14610.445	10396.55	1800.9697	10597.445	7940.5498	-512.03027	6228.4453	8855.5498	-1270.0303	18748.445	13003.55	8206.9697	-1407.5547	7875.5498	11588.97	3720.4453	5934.5498	-3769.0303	1353.4453	7033.5498	7406.9697	2801.4453	3590.5498	11858.97	-252.55469	3960.5498	1699.0298	3583.9902	783.04492	-1227.5298	9603.4053	6805.0654	17107.99	5634.6846	5029.3496	16938.01	7980.9902	9419.7451	5035.0552	52.839844	5835.7754
10010.17	12678.95	10999.564	14237.17	9375.9502	9674.5645	5946.1699	13150.95	11946.564	7661.1699	19531.949	7807.5649	627.16992	14423.95	7490.5649	29550.555	4919.6152	566.10986	7070.5552	32104.615	8721.1094	5967.5552	22505.615	8955.1094	8021.5552	10936.615	8833.1094	2829.3501	15918.97	10187.475	4585.3501	13043.97	8545.4746	-1971.6499	8987.9697	3758.4751	2049.5898	6432.9502	5778.7798	12359.59	-767.0498	-216.22021	3574.5898	16818.949	8086.7798	12079.59	968.9502	5235.7798	16186.59	2390.9502	8142.7798	3276.325	9201.085	6946.8599	21017.895	1949.8701	4971.6548	9177.8945	10407.87	17595.654	233.39453	14319.955	10459.27	11107.395	2563.9551	449.27002	13359.395	3003.9551	691.27002	-3260.6055	8810.9551	11806.27	7463.5151	21007.795	12619.89	7212.5151	14592.795	6911.8896	13234.785	5304.4053	7918.5698	3798.7852	11469.405	7999.5698	9133.5703	25776.725	11594.63	3405.5698	13415.725	9025.6299	1984.5698	19020.725	5815.6299	11541.57	4902.7246	6170.6299	3924.5601	11890.74	6851.3599	4044.5601	15008.74	6399.3599	221.56006	280.74023	7043.3599	11597.561	2408.7402	-1285.6401	3169.5601	11577.74	4909.3599	8090.5601	4851.7402	12669.359	2363.5601	23382.74	10206.359	7398.2598	26823.285	12174.814	4026.26	20427.285	9694.8145	8764.2598	21910.285	9927.8145	2836.26	24470.285	8289.8145	13737.26	11201.285	7814.8149	5549.2598	17956.285	5037.8149	1475.26	29086.285	8812.8145	2292.26	10979.285	6147.8149	12474.26	6231.2852	8006.8149	18650.26	4234.2852	2366.8149	38146.262	9928.2852	13078.814	2985.6699	20132.43	8277.585	8209.6602	22525.754	14001.55	32903.66	8223.7549	1961.5498	6491.6602	22550.754	7959.5498	16220.66	6904.7549	8994.5498	13572.66	7460.7549	10240.55	1865.6602	15132.755	8178.5498	4610.7002	22461.414	9905.0547	11143.7	6154.415	10565.055	-1044.2998	19740.414	7077.0552	-3233.2998	1319.415	10759.055	14799.015	4585.71	5664.6499	3476.48	14334.305	6942.3652	21164.48	4282.3047	11050.365	6327.48	7256.3047	9937.3652	24239.48	2952.3047	1021.3652	3843.48	12948.305	9554.3652	15032.48	3954.3047	18080.365	2681.48	9723.3047	11043.365	9209.4805	-2148.6953	-1609.6348	20259.48	10373.305	13547.365	14563.48	4533.3047	8246.3652	6270.48	10839.305	10105.365	9380.4805	8890.3047	6421.3652	9483.4805	1446.3047	7722.3652	9376.29	5580.9648	15470.55	671.29004	22736.965	7742.5498	4978.29	17658.965	4657.5498	12909.29	6071.9648	12232.55	17434.289	8734.9648	15598.55	13690.29	2504.9648	-111.4502	1037.29	12686.965	6318.5498	684.29004	6341.9648	11911.55	-782.70996	7958.9648	6189.5498	5366.29	5378.9648	6011.5498	-3483.71	6775.9648	7120.5498	785.29004	13207.965	7074.5498	11767.29	9138.9648	9173.5498	9687.29	3643.9648	12677.55	-1128.71	4978.9648	6118.5498	4786.0098	15988.15	9172.2949	2273.0098	18755.15	12074.295	1379.0098	12912.15	4510.2949	-534.99023	9819.1504	7350.2949	4545.0098	15870.15	9752.2949	11026.01	7735.1499	13499.295	-2133.9902	4833.1499	6091.2949	10605.685	15914.34	2126.8555	-302.31543	13380.34	4277.8555	4480.6846	20627.34	9653.8555	-1270.3154	15943.34	4461.8555	-224.31543	19553.34	7178.8555	521.68457	8086.3398	7988.8555	3313.6846	10825.34	12221.855	12641.685	8141.3398	15189.855	6179.6846	4906.3398	7482.8555	6419.6846	4343.3398	6531.8555	-2376.3154	10956.34	11641.855	-1532.3154	7400.3398	9470.8555	-1300.3154	14359.34	12801.855	6149.6846	2236.3398	8670.8555	8829.6846	920.33984	7146.8555	4143.6846	998.33984	9782.8555	3971.6846	4514.3398	5813.8555	12070.685	2520.3398	10688.855	9194.6846	-14.660156	6687.8555	8847.6846	1276.3398	13127.855	-522.31543	12052.34	11018.855	3226.8154	28339.891	12521.775	1761.8154	23194.891	9966.7754	4055.8154	3198.8901	3840.7754	5047.8154	19061.891	8848.7754	-1231.1846	16608.891	9193.7754	-2026.1846	17159.891	10370.775	8238.8154	7889.8901	7936.7754	1874.8154	10311.891	5661.7754	16715.816	5326.8901	8560.7754	3766.8154	6379.8901	9324.7754	3982.8154	5318.8901	7751.7754	-1746.1846	18019.891	6965.7754	4941.8154	4800.8901	6353.7754	3095.8154	5471.8901	7037.7754	152.81543	8535.8906	7486.7754	4950.8154	7474.8901	6458.7754	-796.62988	16764.875	-1807.4043	5356.3701	19075.875	103.5957	13556.37	6279.875	827.5957	12424.37	2457.875	1554.5957	9056.3701	8999.875	5733.5957	12765.37	-159.125	-4884.4043	685.37012	4221.875	2442.5957	9525.3701	1794.875	2607.5957	168.37012	4461.875	-1843.4043	12616.37	5856.875	10303.596	15702.37	6307.875	10410.596	1308.3701	21357.875	2703.5957	18620.371	3148.875	3415.5957	12052.37	3433.875	-2220.4043	-1153.6299	3127.875	3462.5957	9251.3701	3769.875	-550.4043	8384.3701	214.875	1907.5957	9024.3701	1357.875	-2050.4043	8677.3701	1186.875	655.5957	5281.3701	2088.875	8097.5957	13687.37	1333.875	-3134.4043	9986.3701	51.875	1845.5957	1102.3701	-2903.125	-2369.4043	-2406.1904	24592.844	11777.185	2364.8096	19015.844	9944.1846	3552.8096	20279.844	13955.185	1523.8096	17891.844	19729.184	11887.81	5253.8447	9915.1846	10891.81	8316.8447	9144.1846	6731.8096	1853.8447	11925.185	994.80957	-110.15527	10194.185	5864.0049	19916.689	952.36523	6510.0049	23071.689	3676.3652	16465.004	6455.6899	-1099.6348	8286.0049	5565.6899	-765.63477	27746.004	7216.6899	-1593.6348	5102.0049	24380.689	-2526.6348	1561.0049	7611.6899	-3509.6348	-2032.9951	10880.689	-4352.6348	11794.005	6193.6899	-1102.6348	1165.4399	9704.2051	9134.9502	-711.56006	4857.2051	7738.9502	2816.4399	2052.2051	10205.95	1310.915	16222.359	9007.2598	1644.915	17605.359	4959.2598	3871.915	13312.359	5074.2598	3165.915	8939.3594	5403.2598	15020.915	4185.3599	9526.2598	17612.914	6763.3599	8910.2598	13541.915	7153.3599	7928.2598	7435.915	4199.3599	7342.2598	9965.915	4367.3599	5546.2598	12551.915	2348.3599	6469.2598	8997.915	3006.3599	4603.2598	6922.915	5931.3599	6006.2598	5963.915	2205.3599	6134.2598	913.53516	26448.525	18572.455	7621.5352	3927.5249	5822.4551	11280.535	1733.5249	-987.54492	-282.46484	13922.525	8456.4551	683.53516	15601.525	8048.4551	2291.5352	14029.525	11438.455	-338.46484	10336.525	8750.4551	8638.5352	10951.525	6514.4551	8148.5352	6633.5249	11419.455	-1870.4648	5951.5249	6105.4551	2271.5352	17463.525	6114.4551	1038.5352	14261.525	8304.4551	-1571.4648	6900.5249	3785.4551	952.53516	11299.525	3945.4551	4012.5352	8622.5254	5292.4551	8965.5352	2681.5249	4856.4551	-51.464844	8709.5254	3209.4551	-4154.4648	7409.5249	6326.4551	1759.5352	3895.5249	5881.4551	2812.5352	1785.5249	5824.4551	1231.5352	605.5249	5445.4551	-4105.4648	7730.5249	7539.4551	3177.5352	9053.5254	6341.4551	6820.5352	3875.5249	5264.4551	5447.5352	4169.5249	2754.4551	4097.085	12067.755	11156.795	4296.085	14610.755	9883.7949	-497.91504	8183.7549	2944.7949	9357.085	3869.7549	10066.795	3776.5596	16125.404	13104.235	11339.56	15056.404	11576.235	5829.5596	17526.404	10582.235	1081.5596	20322.404	9858.2354	710.55957	11428.404	10480.235	-1089.4404	17796.404	8777.2354	5723.5596	7759.4048	6111.2354	5213.5596	-170.59521	-826.76465	6388.5596	3547.4048	6410.2354	-2516.4404	5538.4048	6321.2354	839.55957	15355.404	3808.2354	667.55957	10104.404	10157.235	16864.559	9634.4043	11248.235	5426.5596	5737.4048	2998.2354	10584.56	7044.4048	8815.2354	-2530.4404	2875.4048	7571.2354	3084.5596	1109.4048	5300.2354	9141.5596	8296.4043	8523.2354	5801.5596	7332.4048	7419.2354	14889.56	6377.4048	8075.2354	8756.5596	9100.4043	10272.235	9568.5596	6070.4048	8455.2354	11079.54	3420.2852	5413.9502	10608.54	1416.2852	12010.95	5019.54	3377.2852	6235.9502	937.93994	11950.915	5543.5552	9577.9395	11195.915	7972.5552	2448.9399	10426.915	4480.5552	5330.9399	9945.915	7902.5552	3473.9399	8876.915	5040.5552	18457.939	6173.915	5033.5552	3562.9399	12055.915	6936.5552	1976.9399	2612.915	7012.5552	12263.939	4783.915	6805.5552	17648.939	5472.915	9389.5547	2458.9399	5250.915	5899.5552	9464.9395	7845.915	7455.5552	11413.939	4722.915	8055.5552	11705.939	6010.915	6191.5552	3749.9302	15256.45	11425.54	5128.9302	15906.45	10405.54	12173.93	9409.4502	18956.539	1866.9302	10542.45	9606.54	-2160.0698	16521.449	6111.54	2515.9302	15727.45	8228.54	1706.9302	12079.45	12934.54	-1701.0698	6144.4502	6235.54	2419.9302	803.4502	7373.54	9053.9297	4836.4502	8229.54	5455.9302	3679.4502	8385.54	22362.07	8076.71	9591.5996	5128.0698	19756.711	4433.5996	1266.0698	17662.711	1252.5996	4183.0698	17813.711	6706.5996	2914.0698	15706.71	5574.5996	1659.0698	8104.71	4545.5996	12797.07	8994.71	8021.5996	4758.0698	4729.71	3708.5996	4130.0698	9062.71	7407.5996	6135.0698	8944.71	5144.5996	2531.0698	11490.71	3088.5996	3465.0698	11909.71	2745.5996	10918.07	9656.71	5188.5996	2123.0698	11316.71	7275.5996	2695.0698	6698.71	14163.6	12021.07	4049.71	-380.40039	7565.0698	12374.71	5862.5996	10163.07	5713.71	4648.5996	14671.07	7286.71	8573.5996	29795.07	10431.71	10657.6	-1498.9302	5874.71	5623.5996	4906.0698	11857.71	8186.5996	13255.07	6001.71	6256.5996	6126.0698	5666.71	8543.5996	13212.07	10265.71	6467.5996	9156.0703	6891.71	4485.5996	7642.0698	4905.71	7441.5996	6883.0698	7060.71	5479.5996	4861.875	20765.279	3976.1797	16949.875	7049.2798	6070.1797	4022.875	11963.279	8014.1797	3976.875	12318.279	10565.18	8740.875	9059.2793	6416.1797	9563.875	4148.2798	6944.1797	3495.875	11688.279	3858.1797	412.20996	19422.15	13638.42	1564.21	24601.15	15540.42	4785.21	13830.15	9369.4199	3635.21	18268.15	9383.4199	1757.21	11420.15	17319.42	5818.21	3033.1499	3539.4199	682.20996	3696.1499	15684.42	11368.21	10098.15	12716.42	11354.21	9998.1504	18743.42	7033.21	4225.1499	11616.42	4648.21	5045.1499	11556.42	1278.21	12127.15	10421.42	-44.790039	23875.15	12498.42	7542.21	8265.1504	13453.42	12192.21	5110.1499	12789.42	9402.21	7630.1499	14310.42	11700.21	6185.1499	12570.42	8853.21	3936.1499	12816.42	9535.21	1681.1499	12637.42	1511.21	310.1499	6779.4199	9769.21	4721.1499	11237.42	12559.34	4164.0298	13226.88	19703.34	6275.0298	13618.88	9077.3398	5117.0298	6179.8799	7562.3398	3667.0298	7373.8799	14539.74	22555.01	9109.4697	20825.74	1212.0098	9178.4697	14171.74	3308.0098	3572.4697	4614.7402	10768.01	6522.4697	21365.74	6463.0098	11912.47	9129.7402	16293.01	6487.4697	8257.7402	8128.0098	6406.4697	14009.74	8470.0098	5804.4697	13954.74	5596.0098	5776.4697	6292.7402	4068.0098	5820.4697	11166.74	5158.0098	6354.4697	4171.7402	5091.0098	7279.4697	17764.74	3744.0098	7557.4697	7897.7402	12554.01	2709.4697	14905.74	3439.0098	4506.4697	10774.74	1895.0098	9139.4697	5979.7402	-2397.9902	3362.4697	6646.7402	-1960.9902	7947.4697	3348.7598	12034.625	6111.2148	16882.76	5184.625	10865.215	11479.76	4087.625	8661.2148	14163.76	2193.625	7757.2148	4957.7598	15344.625	8319.2148	528.75977	-1523.375	10241.215	6467.7598	5710.625	6559.2148	17617.76	4475.625	11423.215	4687.7598	12876.625	3410.2148	858.75977	14670.625	5645.2148	6915.7598	12560.625	6275.2148	13362.76	1012.625	6633.2148	9616.7598	5571.625	6615.2148	3000.7598	8776.625	5369.2148	1612.7598	11771.625	13881.215	8667.7598	5465.625	6605.2148	3097.7598	7536.625	6869.2148	1766.7598	10590.625	8104.2148	13276.76	1719.625	6991.2148	17745.76	5383.625	11079.215	17957.76	5817.625	5865.2148	14079.76	1629.625	8208.2148	2872.7598	6750.625	9937.2148	19180.76	4480.625	13695.215	18012.76	5845.625	18320.215	18600.76	4333.625	8552.2148	9122.7598	-2203.375	5977.2148	21265.76	5154.625	7736.2148	13448.76	3155.625	8406.2148	18597.76	954.625	8349.2148	18150.76	5178.625	9486.2148	16527.76	2298.625	9193.2148	3861.7598	17674.625	6109.2148	4621.27	25378.176	9339	16002.27	7598.1748	8994	3419.27	18214.176	9597	12726.27	9736.1748	12138	3553.27	14178.175	10567	4052.27	10388.175	14020	1150.27	10368.175	6665	6439.27	14824.175	10362	15770.27	4379.1748	10810	9608.2695	7838.1748	6764	12332.27	9777.1748	9475	14009.27	4705.1748	9970	13554.27	3852.1748	6826	3521.27	11806.175	6826	16134.27	4266.1748	7676	9447.2695	3011.1748	10470	14236.27	3810.1748	4085	10081.27	2877.1748	9099	3978.77	7341.79	1931.9854	14984.77	2167.79	9115.9854	11513.77	3375.79	5890.9854	13560.77	-334.20996	7729.9854	4830.77	1659.79	5946.9854	8877.8203	20424.969	13940.105	4769.8203	18434.969	12983.105	5373.8203	9386.9697	12051.105	-916.17969	13046.97	10957.105	-8.1796875	18511.969	18327.105	7853.8203	2799.9697	9631.1055	11744.82	7669.9697	8874.1055	-1372.1797	4199.9697	10711.105	7811.8203	1393.9697	5931.1055	10664.82	1632.9697	5653.1055	-919.70996	2204.9648	-2180.4502	-2385.9902	15196.15	5405.2949	16670.816	8430.8906	6086.7754	17918.809	4261.8447	8802.1846	4441.915	1271.3599	6551.2598
13563.445	8956.54	9127.46	15501.445	9630.54	7231.46	11680.445	10752.54	10521.46	10015.445	11646.54	223.45996	-1686.5552	11230.54	5090.46	33328.074	3941.6001	5172.1602	6939.0752	27056.6	13025.16	7031.0752	18866.6	10234.16	11696.075	5540.6001	12649.16	2658.8252	19798.605	12875.05	3502.8252	14515.605	6744.0498	4.8251953	13713.605	6942.0498	3937.0098	18414.705	4283.5151	15854.01	2299.7051	-1281.4849	4012.0098	14854.705	4770.5151	2291.0098	13716.705	5236.5151	19110.01	3667.7051	6464.5151	2116.8999	9793.5605	7571.8999	12679.22	4181.29	4507.1948	6645.2197	11793.29	12349.195	6560.0146	17217.891	5967.5547	11088.015	5552.8901	-2903.4453	16936.016	3544.8901	-4566.4453	2129.0149	13736.891	3030.5547	7960.375	16542.475	19026.91	13616.375	10074.475	11162.91	17581.75	9850.0703	8179.855	4094.75	16456.07	4988.855	13205.615	19401.52	2397.5151	761.61523	21289.52	5804.5151	1013.6152	13751.52	10029.516	7472.6152	7719.52	7626.5151	6844.6748	21723.68	10857.71	6630.6748	16078.68	7956.71	2434.675	4060.6802	7908.71	14097.675	4049.6802	1469.71	4940.6748	14456.68	5730.71	11238.675	6739.6802	10953.71	5225.6748	18132.68	10104.71	11722.8	13410.59	7447.9849	3117.8	17734.59	11782.984	5646.7998	14811.59	9257.9844	3212.8	22608.59	10535.984	9170.7998	13085.59	9414.9844	3695.8	17331.59	4451.9849	3180.8	20736.59	8837.9844	1809.8	8217.5898	10233.984	16429.801	4301.5898	10639.984	18870.801	572.58984	1941.9849	36887.801	6072.5898	12354.984	5316.4248	20669.629	9173.2998	7344.7803	24187.875	14968.525	25374.779	5505.875	9392.5254	10503.78	22066.875	8093.5249	17570.779	4137.875	9614.5254	13546.78	7427.875	13698.525	3071.78	13911.875	7706.5249	6909.2949	16108.055	11576.98	10603.295	3664.0547	8643.9805	7148.2949	4532.0547	6198.98	-2974.7051	-9.9453125	8773.9805	9890.1797	7082.2549	6102.9849	4358.5898	14026.905	1424.9551	19591.59	5431.9053	10016.955	13838.59	1920.9053	5852.9551	19802.59	2238.9053	-3919.0449	15365.59	3641.9053	8212.9551	10107.59	6523.9053	13631.955	1400.5898	10850.905	3310.9551	8768.5898	-2077.0947	-4819.0449	19393.59	11704.905	12714.955	15003.59	4197.9053	3161.9551	6415.5898	15076.905	8784.9551	5771.5898	13398.905	4025.9551	9724.5898	604.90527	4074.9551	10368.23	3246.085	19039.031	3166.23	25201.086	11938.03	5791.23	17528.086	10835.03	17444.23	6991.085	16102.03	20018.23	10913.085	14134.03	16878.23	5150.085	3443.0303	79.22998	11832.085	10694.03	2746.23	9688.085	14452.03	-2366.77	5727.085	9162.0303	9911.2305	3271.085	8071.0303	-1778.77	4004.085	13577.03	4601.23	9790.085	9364.0303	14361.23	6951.085	11443.03	10927.23	12277.085	10740.03	824.22998	5585.085	6105.0303	7840.8149	14591.5	5034.54	4725.8149	13949.5	11215.54	2425.8149	11064.5	3573.54	4000.8149	11030.5	10011.54	6594.8149	12008.5	11095.54	12907.814	2813.5	17068.539	437.81494	-1105.5	6177.54	20328.15	2088.6699	4168.2354	2623.1499	14649.67	6849.2354	4925.1499	20774.67	6829.2354	2569.1499	17499.67	9067.2354	10051.15	10801.67	8890.2354	4748.1499	7441.6699	7821.2354	6084.1499	15381.67	8048.2354	16719.15	8615.6699	12258.235	12906.15	3574.6699	7370.2354	7610.1499	4938.6699	3327.2354	12592.15	5376.6699	13109.235	988.1499	6816.6699	9447.2354	2229.1499	19229.67	7393.2354	9864.1504	2070.6699	9482.2354	14005.15	1171.6699	7632.2354	5652.1499	1044.6699	8442.2354	7672.1499	4346.6699	8016.2354	16165.15	2882.6699	9873.2354	14022.15	2697.6699	4698.2354	11353.15	3516.6699	7804.2354	1691.1499	10509.67	12810.235	4939.835	22123.83	11693.025	4272.835	20658.83	5137.0254	9108.835	-2204.1699	6151.0254	5751.835	12797.83	11993.025	570.83496	9778.8301	11137.025	865.83496	13446.83	9479.0254	12541.835	5060.8301	13808.025	2355.835	2163.8301	9620.0254	12468.835	-120.16992	9460.0254	8194.835	-354.16992	9724.0254	8025.835	-1697.1699	12952.025	3676.835	6200.8301	9421.0254	3272.835	-1450.1699	8439.0254	6184.835	-795.16992	10329.025	2690.835	15.830078	8586.0254	8903.835	-1667.1699	11207.025	-1078.0249	28059.355	-2267.7344	6906.9751	19545.355	3433.2656	18460.975	7842.355	1085.2656	11072.975	7080.355	3344.2656	7610.9751	13927.355	1649.2656	13451.975	7072.355	-2879.7344	2209.9751	5372.355	2896.2656	7610.9751	8626.3555	1968.2656	-1007.0249	10426.355	-1330.7344	14786.975	9528.3555	12784.266	16933.975	10571.355	12715.266	945.9751	24051.355	-411.73438	15807.975	8651.3555	1235.2656	12729.975	6972.355	-907.73438	-408.0249	9412.3555	2922.2656	6570.9751	8029.355	-4981.7344	13194.975	7078.355	4623.2656	9250.9746	4804.355	402.26562	10064.975	6090.355	-1505.7344	5217.9751	3117.355	4091.2656	15726.975	5426.355	4261.2656	8202.9746	3937.355	549.26562	196.9751	2459.355	-3254.7344	-4750.4102	16153.425	13217.95	291.58984	19272.426	13719.95	2091.5898	14283.425	12966.95	4154.5898	13718.425	21297.949	7271.5898	-1233.5752	10932.95	10819.59	-982.5752	9486.9502	6103.5898	-1427.5752	12099.95	1841.5898	-4683.5752	8100.9502	7214.395	17033.32	6847.1553	8702.3945	19451.32	6033.1553	18452.395	5713.3203	4545.1553	9929.3945	2058.3203	8047.1553	31552.395	4706.3203	1276.1553	6528.395	17767.32	2931.1553	5674.395	3492.3203	839.15527	305.39502	11747.32	1288.1553	12215.395	2714.3203	2941.1553	3530.3701	10805.92	3432.335	889.37012	6376.9199	3947.335	6471.3701	5904.9199	8614.335	2848.415	13427.125	6785.9902	394.41504	14640.125	5258.9902	2933.415	12744.125	5068.9902	8193.415	4710.125	3752.9902	15115.415	2673.125	8501.9902	14956.415	6937.125	6214.9902	15516.415	4709.125	8277.9902	9108.415	5042.125	5360.9902	10991.415	4290.125	3857.9902	10553.415	884.125	4741.9902	11960.415	796.125	4300.9902	8119.415	-666.875	5991.9902	6332.415	1631.125	3865.9902	836.76465	17647.875	19353.725	11765.765	2734.875	9304.7246	12960.765	35.875	1492.7246	2421.7646	14064.875	9525.7246	3311.7646	11759.875	7975.7246	3636.7646	18027.875	11142.725	768.76465	8305.875	7607.7246	10115.765	10894.875	8447.7246	8439.7646	3404.875	11732.725	-1002.2354	5999.875	4435.7246	8918.7646	6537.875	8793.7246	415.76465	12357.875	7611.7246	2974.7646	-738.125	-87.275391	3335.7646	10643.875	5374.7246	9489.7646	1092.875	6943.7246	13049.765	1656.875	9463.7246	3172.7646	7690.875	6902.7246	-1815.2354	2250.875	4639.7246	7079.7646	1520.875	6909.7246	4695.7646	777.875	5602.7246	1471.7646	-609.125	4032.7246	-1474.2354	2480.875	8286.7246	7323.7646	3231.875	8573.7246	9542.7646	516.875	5539.7246	5969.7646	739.875	8804.7246	1041.4048	8774.7695	11210.135	1730.4048	11330.77	9435.1348	-1402.5952	6534.7695	3595.1348	4722.4048	718.76953	12264.135	4827.1851	14027.17	8349.8154	10514.186	14800.17	8955.8154	4206.1851	18145.17	4622.8154	3103.1851	24120.17	8085.8154	3217.1851	16073.17	7516.8154	2542.1851	13249.17	8553.8154	6762.1851	11631.17	2897.8154	9933.1855	1155.1699	-1992.1846	8293.1855	4608.1699	4753.8154	1207.1851	6803.1699	2249.8154	3859.1851	15374.17	5228.8154	2826.1851	10244.17	7664.8154	15586.186	10146.17	11904.815	7161.1851	8244.1699	542.81543	14611.186	5928.1699	8973.8154	79.185059	2269.1699	5876.8154	7577.1851	1483.1699	2611.8154	11959.186	6567.1699	8063.8154	10946.186	4482.1699	5613.8154	16537.186	5888.1699	6599.8154	9413.1855	4851.1699	9929.8154	12003.186	7242.1699	6750.8154	13796.645	9380.9248	4023.9849	9726.6445	6105.9248	15606.984	8214.6445	7726.9248	8276.9844	1160.0649	8607.3594	3291.8555	9986.0645	5860.3599	7691.8555	2260.0649	10088.359	7039.8555	4745.0649	7409.3599	7276.8555	2109.0649	5208.3599	5578.8555	18736.064	4684.3599	1446.8555	2995.0649	3658.3599	5146.8555	1531.0649	1680.3599	5264.8555	11506.064	3595.3599	3740.8555	17973.064	3262.3599	8384.8555	2666.0649	4497.3599	3907.8555	10521.064	5762.3599	3679.8555	11177.064	5107.3599	7947.8555	13099.064	1465.3599	6470.8555	4854.0801	14283.2	13105.23	2154.0801	13982.2	13013.23	11153.08	5690.2002	18061.23	-1159.9199	8712.2002	9799.2305	-3745.9199	10541.2	6436.2305	4952.0801	3364.2002	9463.2305	-1703.9199	11323.2	9955.2305	-3173.9199	962.2002	7251.2305	325.08008	-2161.7998	8004.2305	5704.0801	2016.2002	10244.23	470.08008	7719.2002	8814.2305	25848.164	3747.54	10463.62	4662.165	18521.539	10849.62	-1550.835	14369.54	3520.6201	6978.165	12349.54	9631.6201	612.16504	16398.539	8239.6201	-965.83496	9046.54	7161.6201	13381.165	6242.54	7995.6201	919.16504	1990.54	11723.62	5813.165	5150.54	8663.6201	5971.165	5083.54	6258.6201	341.16504	9739.54	4845.6201	2336.165	8950.54	5552.6201	11300.165	7358.54	8019.6201	3276.165	7391.54	11131.62	1919.165	2001.54	18878.621	9516.165	2617.54	721.62012	11675.165	2581.54	1601.6201	4500.165	6807.54	6187.6201	10597.165	6656.54	7581.6201	25639.164	7961.54	12598.62	-666.83496	3784.54	9099.6201	-1555.835	364.54004	10966.62	6203.165	4922.54	7714.6201	5942.165	2374.54	8693.6201	8566.165	5734.54	8275.6201	6524.165	6147.54	8570.6201	7268.165	3312.54	9655.6201	4992.165	5949.54	8029.6201	2284.9302	18927.27	9139.1348	12053.93	5438.27	10837.135	118.93018	9535.2695	12087.135	-379.06982	10969.27	13844.135	3628.9302	10738.27	8953.1348	-793.06982	10521.27	9393.1348	-771.06982	7850.27	6848.1348	-3561.29	21272.129	14441.445	1635.71	25364.129	14352.445	3677.71	12414.13	12640.445	1140.71	23338.129	12223.445	-169.29004	12504.13	16452.445	5541.71	4118.1299	2255.4448	-4874.29	4535.1299	14112.445	3451.71	4868.1299	12049.445	9991.71	7453.1299	19679.445	43.709961	3902.1299	9807.4453	3174.71	7692.1299	11560.445	-2277.29	17616.129	13394.445	-3512.29	24208.129	12644.445	9508.71	6121.1299	14400.445	9284.71	5663.1299	13465.445	5290.71	9148.1299	13531.445	7121.71	7807.1299	6681.4448	6553.71	5004.1299	9273.4453	10843.71	4927.1299	10865.445	-3719.29	1078.1299	7941.4448	7841.71	4051.1299	13064.445	15105.905	1873.3198	12707.49	23031.904	2075.3198	9174.4902	8802.9053	2083.3198	7364.4902	8541.9053	583.31982	9189.4902	7869.5098	23155.836	9571.9551	14123.51	4367.835	10332.955	25378.51	5280.835	6015.9551	1628.5098	11009.835	3573.9551	15374.51	9173.835	17050.955	4737.5098	9449.835	6699.9551	3753.5098	13481.835	11128.955	9811.5098	6895.835	10163.955	9421.5098	3421.835	5212.9551	3647.5098	4243.835	7392.9551	8714.5098	6098.835	6855.9551	-738.49023	4952.835	10318.955	11045.51	4361.835	8821.9551	-669.49023	15090.835	6438.9551	10552.51	6275.835	9581.9551	5843.5098	3601.835	10292.955	1281.5098	241.83496	4731.9551	3494.5098	129.83496	7190.9551	2992.0801	16345.74	10128.02	21416.08	4859.7402	11182.02	2864.0801	2703.7402	8758.0195	15302.08	4010.7402	5268.02	5734.0801	13404.74	8249.0195	1742.0801	2949.7402	8517.0195	8704.0801	5371.7402	5357.02	20789.08	7574.7402	8771.0195	1767.0801	13168.74	5648.02	1905.0801	12735.74	7384.02	7660.0801	9419.7402	10967.02	13063.08	3568.7402	10025.02	5510.0801	15783.74	7224.02	2978.0801	8583.7402	8296.0195	1759.0801	12910.74	13377.02	11030.08	4786.7402	9131.0195	2921.0801	10925.74	6965.02	3048.0801	18788.74	6891.02	12159.08	1772.7402	12092.02	15999.08	8045.7402	10651.02	19054.08	6003.7402	11001.02	8816.0801	1094.7402	6126.02	2115.0801	5901.7402	9762.0195	23662.08	4986.7402	8408.0195	20403.08	7114.7402	18767.02	19190.08	5683.7402	6929.02	12182.08	2745.7402	6341.02	23409.08	5671.7402	13422.02	13256.08	4911.7402	9516.0195	16644.08	6122.7402	8021.02	19978.08	6075.7402	9615.0195	17133.08	5932.7402	8495.0195	2777.0801	18684.74	6920.02	6726.1401	21994.01	11371.5	17436.141	3421.0098	6283.5	2257.1401	11334.01	8914.5	14738.141	7819.0098	11930.5	6866.1401	17492.01	12015.5	4043.1401	10527.01	13812.5	2272.1401	9441.0098	8572.5	9794.1406	9048.0098	9544.5	15508.141	3635.0098	8734.5	12441.141	6924.0098	6608.5	11258.141	8308.0098	15025.5	14404.141	4059.0098	10007.5	14579.141	5547.0098	12049.5	7279.1401	8674.0098	7722.5	15104.141	3647.0098	9360.5	10826.141	1698.0098	10647.5	13035.141	2376.0098	8818.5	10039.141	-213.99023	6089.5	482.95508	13594.615	5141.4648	10573.955	5953.6152	10034.465	10859.955	1529.6152	5948.4648	1706.9551	13124.615	11514.465	1873.9551	7515.6152	6939.4648	7288.4302	18668.07	11597.605	4932.4302	23153.07	8535.6055	5643.4302	9977.0703	5676.6055	671.43018	11659.07	6393.6055	-612.56982	25813.07	12028.605	9901.4297	1411.0703	6402.6055	10318.43	4638.0703	3089.6055	568.43018	2569.0703	5041.6055	8004.4302	2483.0703	7209.6055	13678.43	588.07031	3131.6055	4845.23	4189.085	4241.0303	1110.8149	11704.5	4839.54	17005.836	902.83008	8166.0254	15179.59	-1255.5752	10468.95	3711.415	841.125	3933.9902
14487.38	8376.5898	8101.04	17356.379	6484.5898	7988.04	19294.379	6284.5898	12262.04	17613.379	1942.5898	2177.04	1518.3799	10598.59	7515.04	29413.504	9335.2754	3928.9648	2933.5049	32860.273	12942.965	7383.5049	26370.275	12190.965	10751.505	8105.2749	10703.965	9339.7051	5394.6797	5806	4836.7051	15127.68	8923	2034.7051	10675.68	5620	2754.1802	7110.3398	3488.835	9447.1797	-408.66016	-961.16504	2678.1802	11676.34	7550.835	2726.1802	9709.3398	8500.835	16133.18	1424.3398	5565.835	1924.9048	6723.0249	11945.51	16352.3	1904.4102	4669.98	12019.3	4968.4102	17629.98	4100.6802	11027.186	7661.4302	15829.68	7057.1851	-565.56982	18562.68	3103.1851	92.430176	1783.6802	12952.186	10611.43	5306.1499	17910.41	19188.301	9425.1504	9114.4102	9695.2998	16727.496	4953.4297	8247.875	1550.4951	12864.43	7635.875	24013.955	4501.5752	1560.4248	1257.9551	18194.574	7131.4248	437.95508	11819.575	6739.4248	10489.955	3758.5752	7613.4248	4370.54	20259.949	7876.9248	2957.54	20321.949	7135.9248	-1594.46	3387.9502	7364.9248	12895.54	4760.9502	1457.9248	946.54004	15020.95	6096.9248	6754.54	8313.9502	13978.925	622.54004	16969.949	11046.925	5299.79	23473.129	6773.8052	2536.79	14433.13	11134.805	4206.79	18860.129	9603.8047	1392.79	22155.129	10721.805	3143.79	14864.13	9795.8047	2171.79	18950.129	5051.8052	1672.79	16319.13	10182.805	158.79004	9168.1299	7084.8052	2328.79	16538.129	8528.8047	17860.789	-265.87012	2339.8052	37091.789	6316.1299	13775.805	4151.9399	15830.85	12080.175	8223.0498	26775.625	11131.66	24309.051	5782.625	1411.6602	5447.0498	24706.625	7974.6602	14872.05	7027.625	7037.6602	14658.05	7845.625	9136.6602	5154.0498	13638.625	4751.6602	6226.9551	17619.82	9031.3203	12962.955	7092.8198	10666.32	4170.9551	9077.8203	7756.3198	-4116.0449	3666.8198	7169.3198	13715.195	3982.5752	6335.4751	1032.9551	22029.58	10636.14	19147.955	8865.5801	15175.14	8616.9551	4699.5801	12805.14	14005.955	5313.5801	3530.1396	5413.9551	13239.58	11957.14	10128.955	6348.5801	17779.141	-1289.0449	16249.58	12051.14	4309.9551	1078.5801	1781.1396	19972.955	9885.5801	20773.141	11232.955	6111.5801	8913.1396	2655.9551	18869.58	15357.14	4595.9551	12384.58	10351.14	10681.955	2125.5801	11795.14	11962.16	3751.5449	14508.17	5163.1602	22660.545	4685.1699	7045.1602	16519.545	5195.1699	20853.16	4335.5449	8003.1699	18274.16	7576.5449	8733.1699	14662.16	440.54492	-2481.8301	3329.1602	11974.545	3351.1699	6123.1602	10105.545	6285.1699	2074.1602	6497.5449	3321.1699	4054.1602	9685.5449	1336.1699	686.16016	4863.5449	3222.1699	815.16016	6776.5449	2278.1699	14770.16	8460.5449	2974.1699	15197.16	5492.5449	6508.1699	2946.1602	3262.5449	1660.1699	5559.3999	11217.32	6847.9702	3814.3999	14695.32	10859.971	2305.3999	9271.3203	4444.9702	1388.3999	7623.3203	10091.971	5279.3999	10336.32	12674.971	8438.4004	2170.3203	18956.971	-988.6001	-981.67969	6942.9702	23675.91	4235.3901	8592.9902	5250.9102	17547.391	10508.99	6608.9102	22393.391	13343.99	4766.9102	15365.391	9314.9902	18489.91	11941.391	7445.9902	5471.9102	9179.3906	12916.99	9585.9102	16080.391	12390.99	20824.91	11265.391	15973.99	6886.9102	15144.391	13020.99	8139.9102	4982.3901	13829.99	17124.91	5352.3901	15364.99	4801.9102	9500.3906	12998.99	4579.9102	22584.391	18809.99	13023.91	3701.3901	13432.99	16602.91	2104.3901	12943.99	9263.9102	3791.3901	14231.99	10184.91	4479.3901	16885.99	15157.91	6727.3901	13305.99	15241.91	3315.3901	12284.99	7943.9102	13687.391	14666.99	5877.9102	16598.391	14804.99	6730.0449	24533.885	6615.1445	12073.045	5849.8848	-1896.8555	2583.0449	-1152.1152	5391.1445	7650.0449	8771.8848	10234.145	3412.0449	8020.8848	3951.1445	2252.0449	16319.885	3464.1445	11791.045	2281.8848	3665.1445	5130.0449	1805.8848	7192.1445	17076.045	-816.11523	5742.1445	8325.0449	-1647.1152	6780.1445	6988.0449	-233.11523	6897.1445	9079.0449	-271.11523	3772.1445	1266.0449	4148.8848	5594.1445	5716.0449	3978.8848	3859.1445	3233.0449	4128.8848	6259.1445	10126.045	-1912.1152	8185.1445	-371.6499	19957.9	3494.6602	7645.3501	17973.9	6719.6602	16035.35	6144.9004	10456.66	14323.35	979.90039	6559.6602	10506.35	15423.9	8178.6602	12908.35	3022.9004	18.660156	4106.3501	423.90039	5495.6602	11595.35	1921.9004	7439.6602	104.3501	3011.9004	1602.6602	13702.35	8573.9004	14601.66	18927.35	8422.9004	16905.66	3142.3501	16200.9	6677.6602	17566.35	4663.9004	5473.6602	14047.35	5322.9004	8532.6602	-142.6499	7264.9004	6555.6602	6829.3501	3904.9004	-963.33984	12816.35	4186.9004	8068.6602	6375.3501	980.90039	973.66016	11495.35	3532.9004	5040.6602	7113.3501	483.90039	8336.6602	14936.35	4480.9004	5928.6602	8857.3496	1858.9004	4739.6602	1888.3501	-2538.0996	4416.6602	-6167.1846	17127.82	14525.645	-894.18457	20589.82	12159.645	1827.8154	18943.82	9831.6445	2711.8154	13962.82	23400.645	7460.8154	3492.8203	8593.6445	7930.8154	3839.8203	13527.645	5733.8154	-201.17969	11614.645	381.81543	-887.17969	7692.6445	6064.8901	18117.574	10302.27	6885.8901	19948.574	10320.27	15915.891	5886.5752	8162.2695	6636.8901	4684.5752	9535.2695	30825.891	7899.5752	5948.2695	5893.8901	16183.575	10252.27	6595.8901	1712.5752	5977.2695	179.89014	8755.5752	5002.2695	7654.8901	5625.5752	5474.2695	-3772.4053	8629.7354	5325.4854	-3071.4053	5846.7354	13011.485	818.59473	4134.7354	8499.4854	847.34473	15010.84	640.00488	1243.3447	16686.84	-1921.9951	643.34473	10796.84	-1363.9951	257.34473	7098.8398	1589.0049	12244.345	4052.8398	3950.0049	10523.345	8775.8398	4241.0049	13970.345	4731.8398	4400.0049	8312.3447	2590.8398	-1005.9951	6464.3447	3193.8398	2294.0049	9511.3447	3464.8398	1798.0049	8715.3447	2450.8398	-449.99512	6268.3447	1196.8398	549.00488	2373.3447	911.83984	-253.99512	1963.6748	18126.4	12264.025	8942.6748	596.40039	8270.0254	15548.675	-38.599609	-762.97461	2897.6748	10018.4	9049.0254	2723.6748	16810.4	4811.0254	4325.6748	17637.4	8091.0254	4508.6748	12310.4	6955.0254	13625.675	11330.4	6716.0254	11408.675	3086.4004	10966.025	298.6748	5509.4004	4026.0254	13736.675	7710.4004	6646.0254	3853.6748	9673.4004	4896.0254	5030.6748	-1862.5996	-2295.9746	3064.6748	10664.4	6340.0254	10853.675	1581.4004	6786.0254	12260.675	3661.4004	7048.0254	3474.6748	11033.4	4229.0254	-1562.3252	6874.4004	5842.0254	6962.6748	851.40039	3858.0254	7207.6748	-843.59961	5022.0254	5103.6748	-663.59961	4649.0254	867.6748	4776.4004	6806.0254	9324.6748	5057.4004	5885.0254	10507.675	1273.4004	2959.0254	7317.6748	843.40039	3317.0254	10431.939	6256.605	11920.92	3259.9399	16499.605	8778.9199	87.939941	6559.605	1204.9199	6561.9399	3393.605	8452.9199	-296.63965	13069.516	8524.8896	7724.3604	17201.516	11328.89	3320.3604	13965.516	-1023.1104	233.36035	23470.516	5071.8896	167.36035	11315.516	7174.8896	-451.63965	9690.5156	8478.8896	1384.3604	8304.5156	2402.8896	7737.3604	147.51514	-2674.1104	5802.3604	416.51514	5437.8896	-2960.6396	5493.5151	2931.8896	-535.63965	13549.516	1411.8896	145.36035	8094.5151	8028.8896	4035.3604	7225.5151	10060.89	4538.3604	2827.5151	672.88965	10351.36	5106.5151	8763.8896	-3036.6396	304.51514	5057.8896	2673.3604	-24.484863	3522.8896	8738.3604	3951.5151	7049.8896	5842.3604	2829.5151	6315.8896	18218.359	2734.5151	5275.8896	8840.3604	3712.5151	6529.8896	8317.3604	5977.5151	5629.8896	11950.615	3017.6948	11189.5	8685.6152	4505.6948	13613.5	6387.6152	2668.6948	8369.5	1951.425	6790.6602	4875.3047	9365.4248	10025.66	8650.3047	2523.425	8640.6602	4649.3047	5819.4248	10772.66	10925.305	3460.425	6576.6602	7159.3047	18651.426	5064.6602	6072.3047	4163.4248	8603.6602	8193.3047	3125.425	1155.6602	7326.3047	14796.425	5708.6602	5816.3047	16882.426	4512.6602	8187.3047	5491.4248	5698.6602	5636.3047	14143.425	6410.6602	4887.3047	15140.425	5768.6602	11257.305	13642.425	3015.6602	7361.3047	11215.515	14087.775	7931.7148	8876.5146	14674.775	5116.7148	14075.515	5614.7754	11798.715	4610.5146	10793.775	4584.7148	3308.5149	9269.7754	3607.7148	11609.515	4015.7754	2182.7148	4211.5146	17188.775	6136.7148	3504.5149	2841.7754	3411.7148	8741.5146	1379.7754	3153.7148	12388.515	2833.7754	2726.7148	7760.5146	4726.7754	4823.7148	21613.971	3577.4297	8645.8945	6433.9702	16006.43	5525.8945	1505.9702	11379.43	2525.8945	9078.9707	12873.43	4593.8945	1098.9702	12779.43	2788.8945	3275.9702	7082.4297	4311.8945	14867.971	3746.4297	-2480.1055	3673.9702	418.42969	7905.8945	7732.9702	2222.4297	6739.8945	8546.9707	5180.4297	3949.8945	575.97021	9758.4297	707.89453	4254.9702	7971.4297	1372.8945	13635.971	4893.4297	5320.8945	2984.9702	9142.4297	4865.8945	2216.9702	516.42969	11095.895	8854.9707	2601.4297	-3456.1055	13280.971	187.42969	-879.10547	7351.9702	4857.4297	3265.8945	12192.971	6353.4297	5362.8945	32998.969	5871.4297	7295.8945	2216.9702	788.42969	6502.8945	-108.02979	819.42969	7247.8945	11440.971	5493.4297	4049.8945	7833.9702	4091.4297	5191.8945	10032.971	4422.4297	2476.8945	11644.971	1467.4297	5940.8945	10016.971	-75.570312	5651.8945	8417.9707	2719.4297	4040.8945	1743.2598	15672.359	5820.2798	14545.26	5669.3599	9731.2793	1800.2598	11574.359	8057.2798	2973.2598	12959.359	12991.279	4222.2598	10746.359	9873.2793	1202.2598	17126.359	5304.2798	1009.2598	8718.3594	6459.2798	1879.855	22552.77	12844.24	4980.855	25999.77	9213.2402	5981.855	11418.77	4343.2402	4713.855	18281.77	7669.2402	2567.855	11440.77	10770.24	10476.855	1953.77	29.240234	-1370.145	1356.77	7749.2402	12587.855	7510.77	12210.24	10362.855	8909.7695	12286.24	8006.855	1765.77	10514.24	5548.855	6109.77	8855.2402	2321.855	10148.77	6669.2402	3151.855	29530.77	1921.2402	7865.855	3261.77	8959.2402	14402.855	3079.77	10399.24	12667.855	4092.77	8259.2402	17476.855	2124.77	6032.2402	12008.855	5012.77	5512.2402	10896.855	2823.77	7227.2402	1665.855	-173.22998	4442.2402	11531.855	2060.77	8276.2402	17322.99	4459.7051	9864.6445	23338.99	7148.7051	9326.6445	9072.9902	4692.7051	6932.6445	11577.99	4124.7051	3924.6445	8551.4551	18292.219	9895.0449	16731.455	2074.2197	10591.045	31637.455	7884.2197	4464.0449	3517.4551	263.21973	548.04492	16458.455	8905.2197	16443.045	7603.4551	10921.22	7924.0449	8192.4551	9950.2197	3769.0449	13158.455	2146.2197	6568.0449	9994.4551	6045.2197	8667.0449	5818.4551	3137.2197	7497.0449	9369.4551	10388.22	7752.0449	1854.4551	6010.2197	11889.045	12820.455	2839.2197	10358.045	936.45508	10938.22	5420.0449	14054.455	7320.2197	8443.0449	7580.4551	1091.2197	9675.0449	6690.4551	-831.78027	6942.0449	6226.4551	-853.78027	6928.0449	3815.125	11090.734	6341.5449	15555.125	6387.7349	7144.5449	-1533.875	2746.7349	4488.5449	12271.125	4136.7349	5610.5449	2448.125	14508.734	5630.5449	-2426.875	1323.7349	7875.5449	4641.125	6090.7349	3635.5449	15879.125	4558.7349	8749.5449	275.125	14647.734	3916.5449	-164.875	11670.734	1943.5449	4112.125	12460.734	6585.5449	8051.125	3028.7349	8201.5449	9794.125	6939.7349	2952.5449	-3065.875	9225.7344	4551.5449	-1773.875	14847.734	7810.5449	4892.125	3389.7349	4631.5449	170.125	9723.7344	3816.5449	7823.125	10688.734	6819.5449	7924.125	2262.7349	7663.5449	17496.125	4268.7349	9938.5449	15281.125	4069.7349	985.54492	-1458.875	931.73486	4513.5449	-903.875	8658.7344	6427.5449	18652.125	6656.7349	7483.5449	17982.125	8701.7344	13146.545	15134.125	5411.7349	5998.5449	5500.125	1472.7349	4011.5449	19065.125	7371.7349	6956.5449	7550.125	3466.7349	7598.5449	15538.125	3293.7349	7268.5449	14061.125	6543.7349	6508.5449	13370.125	2972.7349	4960.5449	777.125	19116.734	3430.5449	1920.5449	25127.449	8175.9805	15422.545	6244.4502	4902.9805	3596.5449	14652.45	7585.9805	14743.545	8104.4502	10008.98	6677.5449	18764.449	9574.9805	2067.5449	11718.45	13055.98	2043.5449	7920.4502	7926.9805	14029.545	5127.4502	10757.98	10951.545	7845.4502	7864.9805	10524.545	8443.4502	7039.9805	6505.5449	7782.4502	10058.98	13743.545	6102.4502	8680.9805	13752.545	3717.4502	8236.9805	3968.5449	9237.4502	8668.9805	13753.545	4199.4502	8640.9805	10173.545	4236.4502	6677.9805	10511.545	4806.4502	13161.98	8121.5449	3026.4502	3279.9805	4.0297852	14700.38	1023.3096	10059.029	6538.3799	8182.3096	7649.0298	4573.3799	8299.3096	11886.029	5521.3799	5303.3096	2666.0298	10274.38	5901.3096	5986.8848	19245.559	11310.75	156.88477	18836.559	7635.75	1019.8848	15337.56	8869.75	-1871.1152	9970.5596	5987.75	558.88477	18030.559	9466.75	8164.8848	777.55957	7481.75	11492.885	3298.5596	1810.75	-1898.1152	4885.5596	7013.75	4300.8848	1843.5596	3277.75	10241.885	-163.44043	4847.75	1813.1602	1082.5449	-3753.8301	630.3999	10402.32	8296.9707	13705.045	2475.8848	2330.1445	13533.815	1886.8203	10292.645	3426.3447	-1095.1602	-2418.9951
10998.4	9842.0947	12736.85	14844.4	6122.0947	8990.8496	16199.4	5979.0947	10612.85	18733.4	957.09473	1437.8501	-1394.6001	10895.095	5977.8501	35283.98	6336.1401	374.37988	3863.98	28266.141	7798.3799	6511.98	16231.141	8855.3799	11955.98	6382.1401	9066.3799	14786.015	7428.835	5686.2949	6483.0146	14973.835	8724.2949	3000.0149	11763.835	3856.2949	3366.2002	21835.52	8406.4805	17865.199	4247.52	-715.52002	3456.2002	11482.52	6112.48	3249.2002	15970.52	5118.48	20899.199	2898.52	4527.48	6531.2002	8896.5156	6950.3252	17379.346	1588.3896	3813.9351	14106.346	8730.3896	16003.936	6591.4048	12668.109	7251.9751	4095.4048	3454.1099	-477.0249	17717.404	3267.1099	-1209.0249	3043.4048	13500.109	6504.9751	5973.8301	22157.211	14487.415	12665.83	10710.21	10515.415	14578.045	7923.6001	6885	4080.0449	14809.6	7232	21906.439	5848.4448	-410.45996	3082.4399	14781.445	3858.54	2670.4399	13441.445	5819.54	10857.439	5142.4448	6968.54	3664.4199	10371.325	7216.875	4251.4199	15467.325	7434.875	349.41992	1972.3252	5000.875	11610.42	986.3252	-1057.125	2776.4199	13990.325	2606.875	10137.42	4252.3252	14182.875	2448.4199	17424.324	7927.875	7841.8848	23776.266	10939.895	4161.8848	16466.266	11882.895	4775.8848	18399.266	6332.895	3135.885	24077.266	4304.895	8949.8848	14295.266	6400.895	4608.8848	21194.266	5340.895	4675.8848	23869.266	7326.895	5291.8848	11322.266	8608.8945	3978.885	18685.266	7827.895	16643.885	2644.2651	1556.895	44667.887	9140.2656	10359.895	3344.5298	20695.82	11500.925	9391.0752	21229.516	10429.9	25708.074	4789.5151	1458.8999	7580.0752	21668.516	7602.8999	12164.075	8847.5156	8459.9004	16758.074	6283.5151	10884.9	1966.075	9202.5156	6875.8999	4709.2354	15637.795	6791.0298	11083.235	3689.7949	7706.0298	7377.2354	9280.7949	4360.0298	-1561.7646	1787.7949	7335.0298	13429.035	6089.0146	5527.29	-756.23047	15177.325	9449.4902	14043.77	6011.3252	15084.49	8918.7695	3778.3252	11947.49	14396.77	1101.3252	2782.4902	1632.7695	11908.325	6846.4902	7014.7695	4164.3252	17318.49	-3062.2305	9175.3252	8796.4902	5002.7695	-4940.6748	-102.50977	11767.77	10403.325	19550.49	9252.7695	2968.3252	10904.49	2130.7695	15460.325	13100.49	118.76953	8766.3252	11385.49	6639.7695	-245.6748	5774.4902	11742.82	6700.1548	17169.824	688.82031	26339.154	9635.8252	3150.8203	19402.154	14046.825	15340.82	7545.1548	14131.825	12049.82	10338.154	17660.824	9915.8203	4876.1548	6237.8252	314.82031	15328.154	9372.8252	2487.8203	11507.154	16974.824	-2402.1797	7739.1548	9159.8252	2745.8203	14919.154	7633.8252	1706.8203	7498.1548	12637.825	-544.17969	16097.154	11671.825	11818.82	12370.154	7088.8252	11268.82	5887.1548	12061.825	-1531.1797	6618.1548	9117.8252	6805.1201	14052.25	10571.205	3744.1201	14982.25	12418.205	3023.1201	13310.25	4581.2051	4187.1201	13147.25	9897.2051	5117.1201	13241.25	12343.205	10754.12	4913.25	15819.205	-696.87988	2835.25	6403.2051	15609.59	4048.1152	2475.6445	-1316.4102	18430.115	6103.6445	3358.5898	22178.115	7442.6445	723.58984	14480.115	4654.6445	3386.5898	20548.115	10759.645	3018.5898	10489.115	6137.6445	2910.5898	10030.115	12056.645	13720.59	9026.1152	13628.645	3224.5898	11589.115	11381.645	4064.5898	5742.1152	7583.6445	16925.59	4629.1152	12275.645	-1556.4102	9893.1152	9928.6445	-513.41016	21347.115	12481.645	7240.5898	4562.1152	8430.6445	12907.59	2817.1152	7227.6445	5763.5898	1367.1152	10876.645	5714.5898	3238.1152	9181.6445	9913.5898	6024.1152	8689.6445	14332.59	3436.1152	6817.6445	6613.5898	3232.1152	11012.645	158.58984	18131.115	8537.6445	2766.5947	23131.76	11695.47	17462.594	4070.7598	-1479.5303	7473.5947	3611.7598	2799.4697	4472.5947	13653.76	7398.4697	-498.40527	11399.76	6692.4697	-1994.4053	15403.76	5247.4697	9397.5947	7474.7598	5590.4697	-74.405273	7475.7598	5711.4697	13022.595	5218.7598	8208.4697	4699.5947	3520.7598	8424.4697	6919.5947	4542.7598	7553.4697	6661.5947	6678.7598	9880.4697	4751.5947	3775.7598	8572.4697	3844.5947	6031.7598	6472.4697	-341.40527	9999.7598	8786.4697	6521.5947	4015.7598	7193.4697	2471.2451	16389.266	9564.6299	7192.2451	20385.266	13604.63	19366.246	8316.2656	15477.63	14256.245	3274.2651	10013.63	11316.245	14796.266	14826.63	14811.245	3270.2651	6182.6299	6537.2451	6625.2651	12044.63	11711.245	6540.2651	12650.63	2542.2451	10360.266	11536.63	14858.245	10166.266	21460.629	22449.246	7196.2651	22523.629	4122.2451	22402.266	14167.63	19848.246	6923.2651	11863.63	16317.245	7187.2651	9533.6299	2596.2451	5632.2651	11100.63	7805.2451	5706.2651	7292.6299	12453.245	5307.2651	9667.6299	8187.2451	5918.2651	9307.6299	14406.245	5377.2651	10924.63	7890.2451	2023.2651	16482.629	17874.246	4746.2651	15984.63	10697.245	4324.2651	13666.63	231.24512	1923.2651	4710.6299	-4168.9746	19995.504	12956.935	2053.0254	14200.505	10920.935	3025.0254	12512.505	10799.935	4752.0254	10838.505	20543.934	6513.0254	-812.49512	8280.9346	8073.0254	-702.49512	11056.935	9320.0254	-4516.4951	10758.935	2811.0254	-4096.4951	6877.9346	2707.4697	19674.67	9035.0449	6116.4697	16293.67	11148.045	12871.47	3935.6699	6520.0449	7121.4697	3697.6699	7605.0449	30057.469	4737.6699	9816.0449	2007.4697	14531.67	4952.0449	7519.4697	153.66992	6137.0449	-2416.5303	3989.6699	2711.0449	9662.4697	4281.6699	5071.0449	-137.625	7118.4199	8460.7148	-424.625	3412.4199	9010.7148	1725.375	1521.4199	6900.7148	2678.0801	10511.69	7487.6348	2099.0801	10239.69	5291.6348	5298.0801	11123.69	5933.6348	3678.0801	6328.6904	5920.6348	15350.08	1469.6904	9205.6348	16167.08	2158.6904	9034.6348	15311.08	3291.6904	7061.6348	4485.0801	9363.6904	7173.6348	9846.0801	1867.6904	5141.6348	9034.0801	-36.30957	6849.6348	10339.08	79.69043	7626.6348	7905.0801	-746.30957	7742.6348	7923.0801	295.69043	7000.6348	1138.6602	23610.535	19865.98	12648.66	4698.5352	8735.9805	15958.66	3082.5352	1251.9805	5470.6602	17190.535	10950.98	5344.6602	16489.535	9191.9805	3845.6602	16828.535	10458.98	2704.6602	11461.535	9550.9805	11481.66	14008.535	9678.9805	11336.66	6675.5352	13702.98	1011.6602	5961.5352	6482.9805	13735.66	7556.5352	11082.98	1532.6602	8772.5352	9751.9805	6357.6602	1624.5352	2841.9805	5136.6602	15538.535	8602.9805	7720.6602	2989.5352	7701.9805	12790.66	5511.5352	9126.9805	3923.6602	14185.535	8886.9805	-1211.3398	11416.535	8115.9805	7825.6602	2057.5352	6972.9805	1349.6602	4218.5352	7216.9805	4384.6602	4439.5352	7880.9805	-512.33984	8921.5352	11337.98	10310.66	3784.5352	6473.9805	10512.66	3311.5352	8415.9805	10774.66	4354.5352	8234.9805	9311.1396	3040.2002	8112.9805	4583.1396	14395.2	7721.9805	79.139893	6708.2002	2677.9805	10133.14	3215.2002	6371.9805	5664.5552	13769.516	10055.395	10529.555	16046.516	7279.3945	14288.555	3853.5151	3245.3945	4516.5552	24148.516	6390.3945	3044.5552	11820.516	10921.395	557.55518	12360.516	9565.3945	4653.5552	9676.5156	8003.3945	6390.5552	571.51514	-472.60547	7223.5552	7284.5151	4216.3945	-1160.4448	9237.5156	2079.3945	2092.5552	13552.516	4827.3945	1691.5552	8765.5156	5799.3945	2036.5552	4524.5151	8226.3945	7340.5552	4269.5151	4210.3945	12448.555	7021.5151	10618.395	-755.44482	1551.5151	8147.3945	3916.5552	1460.5151	7211.3945	15436.555	7840.5151	7153.3945	6276.5552	1670.5151	7998.3945	18374.555	4460.5151	6926.3945	11998.555	5827.5151	7624.3945	11004.555	11420.516	7651.3945	14344.605	4871.54	6851.3398	9072.6055	4550.54	9726.3398	5731.605	6269.54	5688.3398	1814.355	9029.2793	5177.3848	6090.355	14271.279	7146.3848	2303.355	9901.2793	4029.3848	4768.355	6821.2798	8518.3848	2703.355	9069.2793	7304.3848	18142.355	5865.2798	5471.3848	4830.355	7170.2798	5063.3848	1360.355	2638.2798	4593.3848	13045.355	3484.2798	4787.3848	16933.355	5552.2798	6999.3848	5358.355	5925.2798	7362.3848	13992.355	10880.279	4606.3848	11951.355	1963.2798	11691.385	10103.355	4444.2798	7436.3848	7377.4697	13795.07	4153.2354	4980.4697	21026.07	7819.2354	11180.47	9824.0703	13511.235	-1014.5303	12954.07	3226.2354	4833.4697	6217.0698	6298.2354	7346.4697	6021.0698	2809.2354	461.46973	13276.07	3119.2354	-2910.5303	8302.0703	5379.2354	1957.4697	2510.0698	864.23535	8093.4697	4597.0698	2794.2354	1825.4697	7444.0698	3027.2354	11407.295	189.54492	8294.0195	3338.2949	16384.545	8581.0195	73.294922	9521.5449	2548.0195	8154.2949	11456.545	7365.0195	2803.2949	9378.5449	6744.0195	2345.2949	3591.5449	3928.0195	11153.295	937.54492	-388.98047	2789.2949	2617.5449	3734.0195	9852.2949	544.54492	7661.0195	7599.2949	4952.5449	8618.0195	377.29492	7581.5449	3466.0195	5130.2949	6227.5449	4344.0195	10680.295	5666.5449	7687.0195	-446.70508	6083.5449	3312.0195	-432.70508	-195.45508	13641.02	4750.2949	197.54492	-305.98047	9051.2949	-1723.4551	1708.0195	7327.2949	3248.5449	6010.0195	9671.2949	5168.5449	9251.0195	22274.295	3296.5449	14991.02	-1147.7051	-534.45508	8894.0195	-1011.7051	-341.45508	7740.0195	13043.295	6014.5449	5728.0195	7216.2949	761.54492	8472.0195	6702.2949	1064.5449	6189.0195	8624.2949	2816.5449	6584.0195	9832.2949	-1337.4551	9126.0195	4726.2949	1333.5449	5124.0195	598.88477	19868.195	7026.9648	11349.885	5337.1948	9823.9648	-520.11523	16195.195	9686.9648	784.88477	12253.195	11747.965	2674.8848	10343.195	9100.9648	-1125.1152	5950.1948	7226.9648	-2924.1152	8220.1953	5142.9648	1097.7251	19235.064	10763.115	3283.7251	25147.064	11396.115	5135.7251	11275.064	6648.1152	4111.7251	22656.064	9812.1152	1389.7251	12821.064	13059.115	9096.7246	3215.0649	-919.88477	-1719.2749	3082.0649	9046.1152	11834.725	6647.0649	10974.115	12626.725	7617.0649	11040.115	6994.7251	6535.0649	8254.1152	5403.7251	7063.0649	9355.1152	1474.7251	14880.064	7266.1152	6978.7251	4108.0649	3655.1152	5798.7251	5286.0649	8440.1152	11236.725	5469.0649	10566.115	9186.7246	8263.0645	10025.115	9006.7246	5478.0649	5588.1152	9263.7246	5066.0649	6423.1152	10207.725	4158.0649	12619.115	639.7251	322.06494	5014.1152	10072.725	5176.0649	8382.1152	15043.55	673.21973	15197.7	21856.551	2312.2197	9328.7002	7439.5498	-286.78027	9548.7002	9140.5498	-494.78027	11896.7	6428.02	25050.234	8948.6846	4302.02	-735.76465	7483.6846	26080.02	4057.2354	7048.6846	11189.02	-726.76465	1224.6846	15593.02	11279.235	9820.6846	8247.0195	9034.2354	6733.6846	15916.02	270.23535	520.68457	15541.02	5945.2354	8297.6846	15031.02	480.23535	7283.6846	7394.02	3613.2354	7441.6846	8353.0195	8437.2354	6179.6846	3234.02	5328.2354	7676.6846	14428.02	1919.2354	9816.6846	2594.02	12123.235	6020.6846	14107.02	3783.2354	7325.6846	10765.02	3340.2354	12444.685	6962.02	840.23535	4702.6846	6003.02	-1042.7646	6702.6846	4061.4751	13077.18	9203.8252	21594.475	3069.1802	14335.825	3042.4751	2680.1802	9229.8252	14989.475	2422.1802	8244.8252	4040.4751	19379.18	8260.8252	1734.4751	927.18018	11798.825	3772.4751	7515.1802	6423.8252	4383.4751	1710.1802	12208.825	4732.4751	15291.18	9654.8252	2388.4751	11791.18	8819.8252	7462.4751	11535.18	11320.825	10492.475	4909.1802	9456.8252	13970.475	5683.1802	7128.8252	7756.4751	3560.1802	8000.8252	3456.4751	10299.18	11197.825	10845.475	2420.1802	10638.825	2873.4751	8567.1797	6885.8252	8199.4746	10851.18	10001.825	13492.475	4024.1802	12544.825	19065.475	5266.1802	13469.825	19313.475	3305.1802	9623.8252	2170.4751	1654.1802	7235.8252	3380.4751	6612.1802	9041.8252	21226.475	4344.1802	12097.825	17941.475	6689.1802	20761.824	19007.475	4968.1802	9775.8252	11950.475	3200.1802	7759.8252	21709.475	4557.1802	11697.825	10249.475	4528.1802	8709.8252	17895.475	4244.1802	13426.825	20734.475	4413.1802	10124.825	20203.475	5691.1802	8628.8252	6598.4751	16528.18	6344.8252	4964.6401	26128.699	8540.0049	19848.641	5045.7002	6483.0049	3831.6401	12438.7	8275.0049	14686.641	8548.7002	12712.005	6036.6401	16621.699	8895.0049	4218.6401	14883.7	14602.005	2822.6401	7703.7002	9133.0049	12921.641	9239.7002	11362.005	14683.641	4938.7002	5458.0049	12191.641	8933.7002	8567.0049	9334.6406	9075.7002	9529.0049	16497.641	6409.7002	9653.0049	12201.641	4891.7002	8797.0049	6232.6401	7872.7002	8746.0049	16258.641	3853.7002	9188.0049	11410.641	5917.7002	9789.0049	15124.641	3033.7002	18292.004	10823.641	1420.7002	6012.0049	2123.9399	11081.395	2112.3604	9349.9395	6409.3945	8894.3604	5320.9399	6274.3945	3757.3604	14409.939	-87.605469	7593.3604	4584.9399	7759.3945	6791.3604	18341.35	-1558.6191	12361.125	6233.3501	11342.381	15328.125	5040.3501	4266.3809	5233.125	-345.6499	6094.3809	6757.125	1924.3501	13254.381	13491.125	10229.35	-2551.6191	6776.125	10435.35	-1744.6191	7478.125	-391.6499	256.38086	5049.125	10803.35	-4133.6191	8915.125	11726.35	-5437.6191	5554.125	-2337.1797	6860.1548	2126.8252	-216.87988	13501.25	6442.2051	11374.595	5475.7598	7271.4697	14158.025	-1366.4951	10505.935	6683.0801	-714.30957	7985.6348
13396.125	15973.025	12093.814	15826.125	8184.0249	8564.8145	16601.125	7999.0249	14838.814	23309.125	4514.0249	1501.8149	1654.125	16701.025	4164.8149	27630.654	2831.665	2109.4648	6567.6553	31782.664	11421.465	7507.6553	16891.664	13996.465	5388.6553	12109.665	12257.465	15026.445	3714.9702	3875.1899	3008.4448	13814.971	8932.1895	-255.55518	10144.971	3171.1899	14955.875	4271.7651	8712.1602	15910.875	3936.7651	-1168.8398	2390.875	8443.7656	5652.1602	5517.875	16881.766	5419.1602	13493.875	5924.7651	6751.1602	2909.1499	3272.1699	9593.0498	19412.08	4616.3799	3651.0151	13292.08	7912.3799	14042.016	6012.4399	16813.895	7412.625	-1333.5601	2589.895	-1218.375	17531.439	2860.895	-2448.375	1471.4399	12935.895	6159.625	5872.5898	21574.67	12938.49	9922.5898	17272.67	12052.49	15885.38	4817.1104	6334.915	5184.3799	14138.11	4819.915	18847.805	6972.1899	2344.7798	159.80518	15145.189	7485.7798	2306.8052	14003.189	8580.7793	11335.805	5294.1899	9144.7793	4371.5703	9260.8398	8794.3252	6497.5703	13969.84	7512.3252	2347.5701	1110.8398	5184.3252	13903.57	-942.16016	-459.6748	4427.5703	10002.84	3974.3252	9131.5703	4935.8398	10108.325	4097.5703	14458.84	11812.325	5919.1201	17970.33	10622.859	1559.1201	20507.33	9661.8594	1835.1201	19067.33	5823.8599	919.12012	25759.33	6911.8599	4957.1201	13931.33	6880.8599	3054.1201	17778.33	2226.8599	337.12012	20567.33	6550.8599	1225.1201	9514.3301	6717.8599	-742.87988	15003.33	8333.8594	15173.12	2440.3301	1533.8599	33675.121	9920.3301	9474.8594	1845.4351	15721.015	10470.91	20998.295	5880.1201	3808.1099	24231.295	5141.1201	2243.1099	5261.2949	14114.12	7672.1099	13914.295	8182.1201	10045.109	14208.295	7680.1201	7345.1099	5085.2949	9379.1201	8742.1094	8496.5703	20771.775	10204.59	9698.5703	5941.7749	12360.59	-1295.4302	22736.775	11227.59	-2353.4302	2818.7749	10167.59	13941.86	7232.9351	5476.6699	1036.2949	14795.935	8505.1201	15577.295	4457.9346	14778.12	8618.2949	4441.9346	9492.1201	9922.2949	1881.9346	453.12012	-180.70508	14569.935	12010.12	6851.2949	11308.935	20401.121	-2785.7051	13030.935	7659.1201	4432.2949	-151.06543	-1488.8799	16299.295	6430.9346	15512.12	11402.295	5546.9346	10085.12	3626.2949	12994.935	11031.12	2226.2949	12121.935	9375.1201	8075.2949	1967.9346	11406.12	13715.62	4175.5898	19502.469	4051.6201	22973.59	11148.47	3780.6201	18080.59	11088.47	13932.62	5030.5898	15580.47	10031.62	24765.59	15810.47	14804.62	3097.5898	2368.4697	4534.6201	15951.59	8424.4697	5377.6201	11475.59	15596.47	1812.6201	8748.5898	7560.4697	4210.6201	11716.59	7810.4697	2357.6201	5353.5898	14814.47	4898.6201	8581.5898	8339.4697	16711.621	9126.5898	10802.47	13480.62	4741.5898	10724.47	3589.6201	8610.5898	7949.4697	5959.2949	14747.025	6950.0254	1262.2949	18498.025	12826.025	4326.2949	13807.025	1846.0254	2040.2949	10911.025	10218.025	7973.2949	14204.025	7799.0254	13491.295	3681.0249	14432.025	-365.70508	5644.0249	6895.0254	19141.885	4372.6348	-2339.8252	42.884766	14095.635	770.1748	3248.8848	16861.635	2215.1748	453.88477	13424.635	3766.1748	15294.885	7600.6348	4521.1748	-1073.1152	12231.635	4122.1748	896.88477	12666.635	2431.1748	15432.885	8006.6348	10158.175	2710.8848	13895.635	3172.1748	-1944.1152	9160.6348	3227.1748	12283.885	3752.6348	7597.1748	-2335.1152	6117.6348	1001.1748	-711.11523	20238.635	7439.1748	8532.8848	3552.6348	1415.1748	11057.885	1549.6348	2138.1748	3605.8848	2275.6348	4571.1748	1650.8848	3511.6348	2269.1748	10872.885	4764.6348	1336.1748	12496.885	2103.6348	1467.1748	9757.8848	2259.6348	4160.1748	-490.11523	18758.635	7662.1748	3165.9004	25354.926	9660.7803	17876.9	4098.9248	2964.7803	6408.9004	1734.9248	6665.7803	2880.9004	17070.926	11250.78	25.900391	11172.925	6339.7803	55.900391	15384.925	7995.7803	8596.9004	8661.9248	8661.7803	4670.9004	4388.9248	9888.7803	12825.9	5556.9248	8559.7803	6921.9004	3645.9248	8790.7803	4346.9004	4700.9248	12464.78	4803.9004	8934.9248	7935.7803	805.90039	5341.9248	6949.7803	7284.9004	3146.9248	9818.7803	2731.9004	3210.9248	10389.78	8618.9004	3032.9248	7383.7803	3316.7651	19331.344	10441.255	7740.7651	15200.345	12359.255	16340.766	8949.3447	12743.255	17059.766	1610.3447	15790.255	7728.7651	13094.345	16031.255	19144.766	104.34473	5557.2549	9030.7656	528.34473	12908.255	10701.766	2480.3447	13223.255	1203.7651	4844.3447	9931.2549	15518.766	6896.3447	18653.254	17199.766	6084.3447	23435.254	3584.7651	18616.344	12843.255	19288.766	5364.3447	13158.255	15332.766	6303.3447	12926.255	1887.7651	4365.3447	11639.255	9741.7656	4774.3447	7082.2549	14206.766	5106.3447	13081.255	7505.7651	4251.3447	11432.255	15445.766	2749.3447	11280.255	9234.7656	2725.3447	21386.254	8344.7656	3279.3447	12435.255	12429.766	1038.3447	11514.255	2658.7651	-1288.6553	8207.2549	-5082.8604	19559.129	14545.885	185.13965	20167.129	9320.8848	2061.1396	16736.129	11910.885	-1215.8604	13185.13	14294.885	-6758.8604	1141.1299	8913.8848	8615.1396	8719.1299	6707.8848	6025.1396	3072.1299	12802.885	-2826.8604	1949.1299	4605.8848	3134.875	19370.99	8110.8447	12471.875	7220.9902	-1924.1553	13179.875	9943.9902	5622.8447	5383.875	6021.9902	8889.8447	28026.875	7880.9902	4661.8447	2620.875	19287.99	7309.8447	6610.875	3817.9902	3967.8447	3507.875	3002.9902	837.84473	-1782.125	17034.99	6695.8447	3593.25	8246.3945	3672.6504	1930.25	7317.3945	4975.6504	5603.25	3454.3945	3836.6504	4909.7451	8299.0195	6814.2549	3889.7451	11287.02	3294.2549	5787.7451	12111.02	5340.2549	5363.7451	2434.0195	5834.2549	16776.746	410.01953	9083.2549	15215.745	3563.0195	6800.2549	16260.745	3860.0195	5812.2549	10765.745	2990.0195	6445.2549	12551.745	1971.0195	4904.2549	12077.745	-602.98047	4973.2549	13084.745	-346.98047	3830.2549	12134.745	-1729.9805	5037.2549	9088.7451	-1836.9805	4480.2549	2176.7251	19959.615	16191.87	12316.725	3883.6152	6333.8701	15641.725	1679.6152	91.870117	2740.7251	14695.615	7610.8701	3204.7251	12526.615	3611.8701	4662.7251	12002.615	10532.87	4121.7251	6578.6152	5966.8701	11465.725	11598.615	7185.8701	11471.725	3456.6152	12876.87	-61.274902	6215.6152	5909.8701	13603.725	4043.6152	7616.8701	1980.7251	10781.615	8046.8701	5887.7251	358.61523	682.87012	4483.7251	12886.615	6438.8701	8993.7246	3715.6152	8459.8701	14576.725	3396.6152	9063.8701	3631.7251	10126.615	5146.8701	-1242.2749	6494.6152	4247.8701	6585.7251	2073.6152	2382.8701	2782.7251	515.61523	5412.8701	5340.7251	-590.38477	3287.8701	-461.2749	5085.6152	12018.87	12012.725	4205.6152	5616.8701	12818.725	2559.6152	7056.8701	8464.7246	229.61523	5697.8701	8914.0449	2957.2852	9316.4746	4672.0449	13452.285	7784.4751	684.04492	4104.2852	2666.4751	10295.045	4499.2852	10276.475	3958.3599	17525.254	8855.6953	11379.359	14976.255	7306.6953	14234.359	4776.2549	1623.6953	4896.3599	24805.254	9571.6953	3705.3599	18923.254	7701.6953	2730.3599	15956.255	6741.6953	8891.3594	7716.2549	3678.6953	8261.3594	2019.2549	-1964.3047	9083.3594	6797.2549	6511.6953	386.35986	11149.255	7151.6953	3261.3599	13766.255	6582.6953	3790.3599	9599.2549	6093.6953	5469.3599	7065.2549	8573.6953	11533.359	4940.2549	115.69531	15418.359	9098.2549	7920.6953	1703.3599	3656.2549	7645.6953	6533.3599	3430.2549	3945.6953	13298.359	9772.2549	7705.6953	10163.359	5865.2549	8526.6953	15334.359	5888.2549	8033.6953	11160.359	10388.255	7405.6953	12779.359	9783.2549	8212.6953	15291.155	5398.3101	2277.4805	11534.155	4266.3101	6779.4805	9727.1553	6686.3101	3781.4805	3117.47	11873.145	7395.835	8690.4697	10120.145	7472.835	4937.4697	9085.1445	6803.835	4779.4697	13268.145	8178.835	5380.4697	5584.145	6353.835	18220.471	7046.145	6985.835	4031.47	10088.145	7273.835	3236.47	4611.145	8543.835	14297.47	5435.145	3593.835	16922.471	5793.145	11150.835	5195.4697	5709.145	6866.835	12535.47	9673.1445	2856.835	14242.47	4322.145	10826.835	12501.47	6668.145	7060.835	6866.875	18057.26	6050.6846	7775.875	21155.26	3318.6846	11050.875	11861.26	12692.685	2789.875	12652.26	2525.6846	4666.875	8955.2598	3168.6846	7487.875	7690.2598	3749.6846	1738.875	11101.26	5623.6846	4937.875	5356.2598	4688.6846	6018.875	3368.2598	3407.6846	9948.875	6273.2598	4285.6846	7203.875	5379.2598	5108.6846	13260.045	2436.6748	9210.8252	4300.0449	16027.675	8777.8252	-3243.9551	10878.675	3175.8252	1392.0449	12875.675	3650.8252	539.04492	16314.675	8842.8252	4757.0449	1300.6748	8655.8252	14350.045	3375.6748	687.8252	1312.0449	3111.6748	10360.825	4338.0449	880.6748	7751.8252	4935.0449	4906.6748	6753.8252	-1283.9551	7910.6748	4564.8252	595.04492	5499.6748	5765.8252	9566.0449	7006.6748	7721.8252	-1275.9551	3381.6748	8355.8252	-1944.9551	2220.6748	13002.825	4967.0449	568.6748	850.8252	7948.0449	1652.6748	2331.8252	6394.0449	1688.6748	7774.8252	11977.045	5463.6748	8372.8252	25341.045	3908.6748	11728.825	-864.95508	4198.6748	9239.8252	-2847.9551	-53.325195	8230.8252	10985.045	5075.6748	9840.8252	7597.0449	1662.6748	8872.8252	4854.0449	1809.6748	7573.8252	7537.0449	1506.6748	6793.8252	6858.0449	1843.6748	11028.825	5334.0449	1614.6748	8641.8252	3033.3252	21421.02	9781.8594	7589.3252	4852.02	11161.859	1918.3252	10283.02	9469.8594	2709.3252	10488.02	10448.859	2942.3252	11388.02	9806.8594	5629.3252	3590.02	7422.8599	-184.6748	7861.02	4828.8599	673.90479	19440.305	14102.585	4522.9048	19585.305	13788.585	7314.9048	8679.3047	10564.585	4513.9048	17878.305	11564.585	1357.9048	12451.305	14869.585	10627.904	-1203.6953	2633.585	-1773.0952	1388.3047	14457.585	8549.9043	1030.3047	11599.585	12919.904	5529.3047	19761.586	6745.9048	790.30469	9801.585	6408.9048	6756.3047	13415.585	1498.9048	13092.305	8919.585	19169.904	1740.3047	3802.585	7938.9048	-24.695312	16463.586	13015.904	1724.3047	12861.585	14158.904	2354.3047	11355.585	10782.904	2564.3047	8082.585	9761.9043	1729.3047	8565.585	11236.904	1472.3047	10405.585	558.90479	-1241.6953	5997.585	8970.9043	4065.3047	8028.585	19202.996	6288.105	15561.15	20861.996	6464.105	15006.15	8253.9951	5077.105	11764.15	9598.9951	4450.105	11110.15	3074.165	23149.314	9178.5547	1846.165	769.31494	9410.5547	23050.164	7833.3149	8362.5547	8116.165	31.314941	-723.44531	11726.165	15001.314	13898.555	8436.165	5366.3149	7372.5547	12847.165	1365.3149	-392.44531	3748.165	6453.3149	8050.5547	10182.165	2316.3149	8167.5547	5827.165	2372.3149	8792.5547	6507.165	6047.3149	7943.5547	1172.165	9606.3145	5659.5547	9634.165	5939.3149	8033.5547	249.16504	12880.314	7102.5547	9457.165	10099.314	5249.5547	9984.165	2244.3149	7946.5547	1738.165	2335.3149	5382.5547	2343.165	4221.3149	5814.5547	1821.8999	17761.83	7714.7246	14933.9	5716.8301	9169.7246	-17.100098	4191.8301	6862.7246	11666.9	2360.8301	6963.7246	3919.8999	17448.83	5132.7246	-865.1001	2113.8301	10594.725	3058.8999	7198.8301	9657.7246	1868.8999	2939.8301	9752.7246	1622.8999	17439.83	4802.7246	178.8999	10935.83	5601.7246	3432.8999	16857.83	9155.7246	7413.8999	5926.8301	6730.7246	7673.8999	7528.8301	5405.7246	8925.9004	3301.8301	4912.7246	-230.1001	14248.83	9619.7246	8437.9004	5421.8301	6486.7246	41.899902	9238.8301	6702.7246	8014.8999	8973.8301	11349.725	8943.9004	4355.8301	7877.7246	18727.9	7424.8301	9995.7246	13197.9	10151.83	4671.7246	-938.1001	1630.8301	7680.7246	-344.1001	8685.8301	7788.7246	19235.9	5831.8301	10531.725	16027.9	6755.8301	14598.725	17951.9	5066.8301	8263.7246	8598.9004	3503.8301	6003.7246	16663.9	5348.8301	5199.7246	7777.8999	4760.8301	7485.7246	16403.9	7420.8301	11033.725	16974.9	10014.83	9886.7246	17705.9	5395.8301	6461.7246	1376.8999	18975.83	4645.7246	4609.855	21516.971	9120.4697	16155.855	3078.9702	7812.4697	3691.855	14221.971	6814.4697	14294.855	7520.9702	12128.47	4268.855	19993.971	8724.4697	2367.855	12116.971	9870.4697	2935.855	9783.9707	6604.4697	11049.855	9954.9707	6677.4697	16559.855	2630.9702	8858.4697	12845.855	5650.9702	4247.4697	7950.855	10503.971	5883.4697	12526.855	2550.9702	9793.4697	22197.855	5176.9702	8773.4697	6228.855	6046.9702	6011.4697	14703.855	4994.9702	4952.4697	12250.855	2729.9702	4352.4697	14567.855	3098.9702	15699.47	10739.855	2604.9702	5071.4697	4558.2051	9810.0752	5419.915	14415.205	3582.0752	7559.915	5874.2051	6620.0752	5899.915	13599.205	6524.0752	10283.915	8431.2051	6267.0752	5938.915	17661.484	5099.7148	8940.7852	3342.4849	22467.715	12966.785	2773.4849	6627.7148	9180.7852	-1175.5151	11687.715	10344.785	2382.4849	19957.715	11481.785	9671.4844	2779.7148	6832.7852	15070.484	6541.7148	6051.7852	-403.51514	7922.7148	7850.7852	9495.4844	937.71484	6427.7852	13240.484	203.71484	5385.7852	7515.6201	3063.5898	3632.4697	106.29492	12750.025	4861.0254	13321.9	5168.9248	7390.7803	11056.14	6506.1299	9734.8848	3581.7451	-5066.9805	6895.2549
9551.3555	14549.84	5779.1001	19803.355	5792.8398	6880.1001	19067.355	5590.8398	8953.0996	19391.355	824.83984	-556.8999	3073.355	12116.84	1654.1001	18569.051	5603.4951	848.49023	5354.0498	29609.496	8311.4902	8441.0498	16641.496	6883.4902	496.0498	21246.496	8496.4902	14541.53	-377.98047	2756.02	10904.53	4616.0195	196.02002	2015.53	6379.0195	3401.02	15569.005	4096.2349	7390.3101	15935.005	2781.2349	-1242.6899	6928.0049	22126.234	5485.3101	3720.0049	13988.234	7289.3101	17622.004	4592.2349	5179.3101	3311.9751	10048.936	3176.25	17238.109	2247.835	3073.0249	13573.109	6027.835	17762.025	6534.9248	11535.02	8037.0498	-1112.0752	1414.02	424.0498	14044.925	1356.02	-682.9502	323.9248	12769.02	7831.0498	6005.3901	18606.254	14588.13	6465.3901	18311.254	7768.1299	14960.365	6349.9199	8486.2754	4308.3652	16420.92	4331.2749	23477.225	7935.7402	1685.9351	1450.2251	20696.74	10679.936	3836.2251	18407.74	10682.936	12864.225	5823.7402	7311.9351	2314.9551	15056.825	10404.654	2913.9551	15695.825	10026.654	-176.04492	2991.8252	10440.654	11427.955	3095.8252	2024.6548	1365.9551	14320.825	5285.6548	11028.955	6739.8252	13073.654	2774.9551	21363.824	11551.654	11251	20417.186	11003.455	3912	20405.186	8564.4551	5475	20863.186	6841.4551	2984	23270.186	5924.4551	1914	19234.186	4595.4551	5761	16098.186	2894.4551	2330	20436.186	4453.4551	6759	11852.186	7421.4551	2552	12239.186	6607.4551	16618	515.18506	-809.54492	39692	8496.1855	11952.455	3215.7051	25774.766	9316.5498	18351.551	6237.4048	3905.3501	25335.551	5072.4048	3159.3501	-446.4502	10511.404	9114.3496	13905.55	4761.4048	11562.35	15925.55	6311.4048	9553.3496	2031.5498	12636.404	9584.3496	7983.5151	18124.285	12387.245	16826.516	5489.2852	10596.245	10028.516	7382.2852	9337.2451	-2218.4849	3786.2852	11433.245	13849.48	8378.9707	6035.9502	143.4502	15280.35	13101	16502.449	3698.3496	16837	9331.4502	3483.3496	13441	15808.45	1335.3496	2834	11558.45	2503.3496	14111	11858.45	6905.3496	18976	-1499.5498	9154.3496	9608	5169.4502	-1495.6504	2144	16979.449	6184.3496	16367	14715.45	6538.3496	11667	3233.4502	12402.35	15894	4823.4502	9755.3496	11697	9605.4502	2146.3496	10917	12083.41	6009.2197	22697.895	4374.4102	21781.219	8586.8945	4862.4102	18989.219	10222.895	20667.41	4388.2197	16491.895	6959.4102	22249.219	16655.895	13740.41	4395.2197	1318.8945	2036.4102	10310.22	7825.8945	4048.4102	8330.2197	13707.895	331.41016	9934.2197	8843.8945	4845.4102	14149.22	6095.8945	1461.4102	6736.2197	16064.895	2077.4102	10402.22	10385.895	14049.41	8396.2197	11174.895	16679.41	4283.2197	7816.8945	2113.4102	6501.2197	6340.8945	4531.0601	16018.12	7555.6348	2546.0601	17991.121	12069.635	10556.061	1372.1201	-1285.3652	2962.0601	11312.12	7622.6348	4137.0601	13230.12	7182.6348	11760.061	2114.1201	16187.635	468.06006	4909.1201	4598.6348	19978.385	5326.4199	4658.9004	1137.3848	19070.42	5636.9004	4632.3848	24113.42	10305.9	-298.61523	18928.42	5760.9004	9101.3848	16812.42	9836.9004	1663.3848	11174.42	7989.9004	3815.3848	16211.42	10472.9	16783.385	9249.4199	13024.9	1658.3848	15779.42	8160.9004	-1029.6152	11829.42	11351.9	13517.385	5382.4199	13086.9	892.38477	10597.42	9102.9004	766.38477	17926.42	9366.9004	9945.3848	5346.4199	6423.9004	12673.385	3458.4199	8991.9004	5994.3848	2868.4199	11853.9	4942.3848	5608.4199	7483.9004	13937.385	5589.4199	9362.9004	13465.385	5050.4199	6576.9004	11423.385	5473.4199	9825.9004	2883.3848	14301.42	13666.9	3825.0195	18263.205	4231.8945	14207.02	-1042.7949	2038.8945	6054.0195	1432.2051	3133.8945	1742.0195	14475.205	13492.895	-878.98047	8570.2051	7770.8945	1067.0195	11636.205	9606.8945	10191.02	4799.2051	9731.8945	686.01953	5902.2051	7104.8945	14893.02	4201.2051	6918.8945	6993.0195	3259.2051	7927.8945	-3412.9805	-1270.7949	12758.895	6932.0195	4975.2051	11425.895	-1400.9805	5847.2051	5114.8945	4025.0195	5269.2051	6521.8945	2144.0195	1710.2051	12019.895	-2416.9805	13537.205	9096.8945	-881.05518	16512.02	1709.835	6201.9448	14759.02	11272.835	15470.945	3185.0195	4230.835	16815.945	1751.0195	8325.835	10236.945	8452.0195	335.83496	14484.945	-403.98047	-468.16504	5634.9448	1697.0195	5332.835	7572.9448	7721.0195	8270.835	706.94482	5927.0195	4338.835	15481.945	7327.0195	14109.835	19193.945	6438.0195	15285.835	2882.9448	17968.02	4755.835	19044.945	4203.0195	6336.835	11827.945	6224.0195	6527.835	2174.9448	4454.0195	6896.835	4884.9448	3982.0195	2407.835	7855.9448	3257.0195	7622.835	1384.9448	8054.0195	4136.835	13621.945	2111.0195	6621.835	5485.9448	-487.98047	12226.835	762.94482	-1286.9805	6924.835	10157.945	-222.98047	3773.835	1860.9448	-2453.9805	2387.835	-2265.9351	25323.891	8824.6748	5124.0649	15803.89	11871.675	2549.0649	21829.891	11918.675	2859.0649	22140.891	25970.676	-2253.9351	1843.8896	11555.675	11978.064	4918.8896	6512.6748	9168.0645	1691.8896	14516.675	3974.0649	265.88965	8519.6748	7473.2051	18491.404	4683.9805	16195.205	3137.4048	-4181.0195	19725.205	7746.4048	3341.9805	11834.205	5301.4048	7646.9805	32934.203	7559.4048	2118.9805	8311.2051	18948.404	5902.9805	10610.205	3729.4048	-385.01953	10374.205	96.404785	-3592.0195	12065.205	5885.4048	2855.9805	953.7251	5491.8652	-4200.9941	1694.7251	2836.8652	-34.994141	5197.7251	-429.13477	-2627.9941	3231.4751	10284.721	3423.2451	2701.4751	19956.721	3221.2451	3404.4751	15713.721	3542.2451	6851.4751	6091.7202	5377.2451	14158.475	6033.7202	5749.2451	11796.475	6861.7202	8318.2451	16255.475	7312.7202	7170.2451	7223.4751	7508.7202	6778.2451	8766.4746	8817.7207	5514.2451	10094.475	3934.7202	6116.2451	10225.475	5339.7202	3575.2451	6887.4751	4008.7202	5418.2451	6199.4751	1437.7202	4945.2451	-856.41992	22607.434	21113.51	9433.5801	34.43457	8218.5098	9456.5801	-4304.5654	1733.5098	4661.5801	13755.435	8936.5098	2891.5801	8241.4346	8478.5098	3435.5801	13248.435	12540.51	3194.5801	5737.4346	9041.5098	2301.5801	-3575.5654	6869.5098	9958.5801	493.43457	14010.51	-424.41992	890.43457	5093.5098	15744.58	318.43457	8586.5098	1287.5801	6755.4346	11335.51	4111.5801	-3225.5654	4163.5098	851.58008	11525.435	11079.51	4684.5801	6094.4346	10181.51	15623.58	298.43457	10365.51	2801.5801	7155.4346	9104.5098	-1358.4199	2006.4346	7762.5098	7521.5801	-2187.5654	10058.51	2148.5801	-2522.5654	8779.5098	4738.5801	-2629.5654	7504.5098	-1652.4199	19.43457	11452.51	7002.5801	329.43457	10440.51	2497.5801	9574.4346	7889.5098	8740.5801	-2753.5654	8239.5098	8805.29	4815.085	11412.734	6944.29	14871.085	10733.734	2074.29	7681.085	5673.7349	10518.29	4503.085	7729.7349	7094.875	7704.2803	8655.8652	15249.875	-191.71973	1835.8652	14883.875	-4759.7197	1988.8652	6009.875	12769.28	7786.8652	6301.875	5421.2803	6793.8652	4802.875	12984.28	7017.8652	14534.875	-355.71973	5336.8652	12661.875	-7226.7197	-794.13477	10669.875	-3051.7197	3984.8652	2656.875	-521.71973	4468.8652	4262.875	4338.2803	5634.8652	5344.875	1389.2803	8305.8652	8121.875	-2531.7197	8626.8652	9892.875	-4566.7197	5428.8652	16833.875	-607.71973	10227.865	2608.875	-3422.7197	7540.8652	6235.875	-6482.7197	6134.8652	16353.875	-1359.7197	7645.8652	13423.875	-4387.7197	8262.8652	17329.875	-1459.7197	9267.8652	13421.875	-492.71973	5390.8652	12676.875	-262.71973	5948.8652	13692.625	5053.8999	8061.7549	8386.625	5608.8999	10146.755	5838.625	5142.8999	8197.7549	-584.18018	10001.275	8385.3145	8813.8203	9783.2754	10998.314	2386.8198	11042.275	6337.3149	4536.8198	9774.2754	12378.314	1648.8198	6868.2749	12027.314	15917.82	8705.2754	7711.3149	2498.8198	13234.275	7836.3149	-102.18018	2154.2749	8873.3145	11921.82	6267.2749	9053.3145	11736.82	8437.2754	9599.3145	3273.8198	7684.2749	10109.314	8882.8203	10601.275	10166.314	11567.82	6089.2749	12932.314	11193.82	5813.2749	10345.314	3883.2246	17970.504	11142.43	3820.2246	23672.504	7051.4297	8756.2246	9713.5049	17055.43	-1410.7754	15371.505	11355.43	3071.2246	5892.5049	1374.4297	3946.2246	6904.5049	7413.4297	-1120.7754	11081.505	8168.4297	-1678.7754	9802.5049	7659.4297	2134.2246	4016.5049	7704.4297	773.22461	9606.5049	5029.4297	3514.2246	6364.5049	5570.4297	13218.475	3024.0298	12529.865	4345.4751	14764.029	11167.865	-1400.5249	11901.029	4179.8652	12500.475	1927.0298	3638.8652	-1008.5249	13139.029	11085.865	5234.4751	2325.0298	6524.8652	9003.4746	1201.0298	2530.8652	-996.5249	4178.0298	9423.8652	2593.4751	6211.0298	11698.865	6452.4751	7569.0298	8196.8652	-523.5249	9140.0293	5688.8652	1206.4751	10011.029	9768.8652	10803.475	5212.0298	9047.8652	-1502.5249	10526.029	8686.8652	452.4751	1993.0298	14653.865	9286.4746	1618.0298	1816.8652	11782.475	323.02979	161.86523	5792.4751	5017.0298	10113.865	11079.475	3639.0298	8621.8652	27045.475	4392.0298	14918.865	-1457.5249	1122.0298	10927.865	-2659.5249	1940.0298	8552.8652	10178.475	6211.0298	13074.865	7109.4751	2486.0298	8814.8652	5073.4751	3563.0298	8299.8652	6631.4751	4045.0298	8699.8652	9604.4746	789.02979	10470.865	4492.4751	2857.0298	6963.8652	948.66504	17833.734	8748.9297	-3467.335	2078.7349	9377.9297	-2817.335	10358.734	8772.9297	-4301.335	10449.734	11509.93	-1733.335	8881.7344	12595.93	3632.665	3126.7349	8231.9297	-4227.335	7303.7349	8292.9297	3723.3149	19093.07	12401.835	5619.3149	28397.07	11675.835	9501.3145	9619.0703	7727.835	5838.3149	15570.07	8865.835	4756.3149	9319.0703	12679.835	8954.3145	2263.0698	-44.165039	690.31494	1809.0698	11036.835	703.31494	3152.0698	11903.835	11447.314	12226.07	15665.835	9116.3145	5297.0698	8584.835	8988.3145	6363.0698	11889.835	2525.3149	11532.07	8433.835	16492.314	3595.0698	3278.835	14503.314	6725.0698	12567.835	14932.314	6292.0698	10066.835	12615.314	7238.0698	8791.835	13509.314	5706.0698	6915.835	10658.314	1995.0698	8697.835	12817.314	3720.0698	11695.835	1919.3149	-359.93018	4730.835	12658.314	3958.0698	8734.835	17159.885	5673.8652	11279.195	23474.885	7884.8652	14810.195	8310.8848	4611.8652	11600.195	10317.885	4023.8652	11889.195	417.45996	20400.115	10488.045	-2135.54	1072.1152	9048.0449	18148.461	8327.1152	7096.0449	5258.46	-1047.8848	-2042.9551	14458.46	8381.1152	12795.045	10843.46	4312.1152	7426.0449	9282.46	2918.1152	1469.0449	-1155.54	2994.1152	5433.0449	8218.46	2250.1152	5806.0449	965.45996	6949.1152	3278.0449	8236.46	4159.1152	6995.0449	-704.54004	5315.1152	8815.0449	11084.46	1268.1152	7820.0449	-1014.54	13722.115	4663.0449	8697.46	5114.1152	6726.0449	3984.46	2503.1152	10116.045	3328.46	993.11523	3061.0449	-7.5400391	989.11523	3206.0449	2458.1548	15503.625	8267.2793	16496.154	6359.625	11606.279	1531.1548	3459.625	11891.279	14532.154	4421.625	8773.2793	3973.1548	16379.625	10448.279	1254.1548	1582.625	12932.279	2368.1548	11105.625	9459.2793	3115.1548	3210.625	6448.2798	5033.1548	14022.625	11162.279	2083.1548	13347.625	12229.279	3982.1548	13106.625	15558.279	8863.1543	4926.625	9329.2793	14038.154	4317.625	9642.2793	9528.1543	2265.625	11615.279	2942.1548	13217.625	14091.279	11572.154	4233.625	14372.279	2104.1548	11303.625	7827.2798	11913.154	9316.625	11211.279	10035.154	3499.625	12016.279	18466.154	6596.625	14197.279	10740.154	12782.625	9367.2793	1455.1548	1716.625	8781.2793	2153.1548	6898.625	12608.279	22359.154	6185.625	12846.279	20768.154	7130.625	22176.279	18953.154	6388.625	10517.279	9360.1543	1550.625	6930.2798	21545.154	5198.625	7484.2798	10485.154	6794.625	12400.279	15912.154	6487.625	12344.279	16786.154	7468.625	9304.2793	15775.154	5289.625	10520.279	2391.1548	20077.625	9802.2793	5951.0098	19010.129	9569.9053	14049.01	11609.13	9444.9053	3968.0098	15817.13	7175.9053	14233.01	8731.1299	12174.905	7210.0098	20364.129	11736.905	4275.0098	10161.13	13667.905	2659.0098	11655.13	10815.905	4211.0098	14725.13	10474.905	18763.01	6100.1299	8503.9053	12468.01	9220.1299	5108.9053	7778.0098	9150.1299	10531.905	12121.01	7310.1299	9466.9053	17231.01	9909.1299	10942.905	6101.0098	8237.1299	6450.9053	14347.01	5417.1299	7784.9053	9975.0098	7682.1299	5938.9053	15676.01	5346.1299	17598.906	12268.01	3914.1299	3569.9053	3381.1699	13542.355	4324.5703	16223.17	4861.3555	8907.5703	5502.1699	10742.355	8100.5703	15659.17	3159.3555	12362.57	5711.1699	8848.3555	8397.5703	21961.836	9071.2656	1367.8809	6025.835	29566.266	3492.8809	5711.835	10115.266	-3623.1191	4841.835	12332.266	1043.8809	7624.835	23714.266	6401.8809	10524.835	6208.2651	-306.11914	14367.835	9114.2656	-2207.1191	4060.835	12037.266	1443.8809	6814.835	4900.2651	-4318.1191	17698.836	2548.2651	-3448.1191	2202.4102	1108.2197	5666.8945	-767.93994	11261.12	4927.6348	11795.02	3789.2051	7607.8945	16545.064	4972.8896	8622.6748	-1030.5249	1702.7202	5827.2451
10733.904	15435.01	11281.075	17699.904	4927.0098	9210.0752	16608.904	6500.0098	10803.075	16148.904	3789.0098	1240.0752	1466.9048	14861.01	6360.0752	7047.1152	2828.7998	-269.21484	6876.1152	35613.801	9939.7852	8053.1152	20085.801	8383.7852	2317.115	24217.801	11045.785	11406.311	4196.2695	5144.7598	15518.311	2653.2695	1608.7598	-222.68994	10023.27	3845.7598	14126.689	6179.3198	8203.5645	11013.689	2120.3198	1135.5649	1554.6899	10776.32	6197.5649	920.68994	15695.32	6841.5649	15663.689	1143.3198	5947.5649	1027.605	12144.785	7942.165	15707.365	6975.145	4694.4751	11542.365	11968.145	16800.475	5285.2451	16570.395	10148.375	2440.2451	3454.395	-2936.625	10076.245	2607.395	-3042.625	3840.2451	12409.395	5463.375	6629.8848	14724.34	12301.275	16352.885	11403.34	9637.2754	12739.005	6071.6699	9047.4551	3945.0049	15886.67	7738.4551	23852.246	8335.9248	-34.680176	5362.2451	18602.926	4418.3198	6260.2451	15408.925	7194.3198	14847.245	3864.9248	5700.3198	5419.125	24318.879	9672.2949	3959.125	19592.879	8063.2949	-1019.875	3255.8799	10305.295	13748.125	3821.8799	1975.2949	2115.125	11261.88	6967.2949	7510.125	6890.8799	11908.295	3545.125	21617.879	12571.295	5010.5996	25189.33	8877.4805	-2533.4004	22895.33	8383.4805	-1451.4004	20205.33	8786.4805	-2725.4004	23428.33	6394.48	-2598.4004	13211.33	6551.48	1866.5996	16180.33	3048.48	-2831.4004	18679.33	8184.48	-499.40039	9363.3301	8317.4805	-2085.4004	15007.33	6780.48	13475.6	2502.3301	2331.48	37340.602	6929.3301	9869.4805	2914.1299	19064.551	10726.75	18815.301	5813.0498	3304.4199	28743.301	3949.0498	4863.4199	5780.2998	23025.051	8136.4199	14513.3	6639.0498	11824.42	19175.301	7198.0498	11248.42	2952.3	13379.05	9447.4199	6919.9199	19457.109	10502.275	11753.92	3983.1104	10748.275	13743.92	4287.1104	8036.2749	-79.080078	-399.88965	14067.275	10172.355	9283.8252	7785.27	1055.29	17527.096	6176.4648	13376.29	9712.0957	13963.465	7815.29	6127.0952	11441.465	17793.289	4796.0952	5538.4648	9564.29	4516.0952	14417.465	9838.29	7000.0952	18026.465	-2779.71	14132.096	11774.465	4939.29	756.09521	4284.4648	16597.289	10967.096	23288.465	11499.29	8454.0957	10901.465	1851.29	18969.096	12806.465	2504.29	8121.0952	10423.465	8949.29	4477.0952	8568.4648	-1129.5254	4601.3896	17158.074	1048.4746	16425.391	8222.0752	5091.4746	16232.39	11333.075	11527.475	3255.3896	15969.075	7049.4746	25638.391	15397.075	10001.475	716.38965	5362.0752	-961.52539	10171.39	9344.0752	1304.4746	7267.3896	17968.074	-169.52539	6712.3896	8954.0752	1253.4746	12486.39	9324.0752	702.47461	4844.3896	15478.075	1626.4746	13620.39	10174.075	9885.4746	7871.3896	10648.075	10241.475	7713.3896	9683.0752	744.47461	5935.3896	9090.0752	5048.7148	15347.085	7222.2051	6297.7148	8228.085	905.20508	10900.715	-1287.915	-264.79492	3664.7148	7717.085	9283.2051	12826.715	3656.085	4337.2051	12148.715	3398.085	14030.205	138.71484	5004.085	5875.2051	19717.656	4635.5303	7637.5952	-186.34473	15511.53	9890.5957	3809.6553	20990.531	14061.596	240.65527	15653.53	9858.5957	3054.6553	21552.531	13461.596	1168.6553	10564.53	10447.596	5016.6553	15537.53	13685.596	14197.655	8733.5303	13930.596	43.655273	14266.53	9999.5957	1573.6553	6313.5303	11778.596	8481.6553	4420.5303	12365.596	-1902.3447	7178.5303	12133.596	-1732.3447	17150.531	8697.5957	-1838.3447	5719.5303	13107.596	9311.6553	1906.5303	13418.596	2299.6553	1528.5303	15210.596	2482.6553	2379.5303	11829.596	10234.655	1679.5303	13156.596	12419.655	2559.5303	9726.5957	2387.6553	7373.5303	14869.596	-722.34473	16107.53	13760.596	17438.27	7412.2998	3349.3701	12625.27	3242.2998	-1615.6299	10528.27	3225.2998	4509.3701	3577.27	21627.301	9098.3701	1039.27	15663.3	6955.3701	1778.27	17237.301	7236.3701	14897.27	6624.2998	11536.37	7333.27	2752.2998	9262.3701	14918.27	4330.2998	7040.3701	4870.27	11268.3	7977.3701	-1182.73	3331.2998	8586.3701	10036.27	5756.2998	8460.3701	3971.27	9201.2998	6167.3701	6720.27	4968.2998	4422.3701	5294.27	4586.2998	10583.37	1415.27	15843.3	5643.3701	1905.04	19553.824	3148.1055	7560.04	14499.825	7203.1055	18796.039	8116.8252	7156.1055	14304.04	4677.8252	8199.1055	17324.039	5011.8252	637.10547	18295.039	1732.8252	1302.1055	9088.04	2050.8252	4336.1055	10365.04	3728.8252	9632.1055	2017.04	6629.8252	5687.1055	16230.04	8688.8252	11273.105	20767.039	6885.8252	15721.105	3445.04	20321.824	3756.1055	18300.039	7630.8252	8036.1055	15602.04	5885.8252	4921.1055	6988.04	3637.8252	8551.1055	10971.04	4086.8252	2212.1055	3187.04	2214.8252	7832.1055	4691.04	10033.825	2404.1055	15190.04	3982.8252	3411.1055	6739.04	2696.8252	10967.105	1679.04	1542.8252	7006.1055	11090.04	3331.8252	5966.1055	2820.04	30.825195	4464.1055	343.74512	24842.205	5146.7148	5206.7451	21401.205	8541.7148	6914.7451	18348.205	6649.7148	10494.745	12093.205	22236.715	1181.7451	-986.79492	3205.7148	9469.7451	10037.205	5787.7148	10319.745	2034.2051	8856.7148	2897.7451	-705.79492	866.71484	5963.2852	12980.35	9574.8848	18035.285	-75.650391	-1356.1152	21449.285	4533.3496	6200.8848	9820.2852	-352.65039	8249.8848	29748.285	3413.3496	5264.8848	5537.2852	13785.35	8456.8848	8559.2852	-284.65039	5341.8848	5595.2852	-422.65039	409.88477	10391.285	2084.3496	1375.8848	1936.1802	8511.9805	8807.9102	187.18018	5729.9805	10932.91	1667.1802	3026.9805	9510.9102	1490.8501	14212.08	2844.0449	3971.8501	13016.08	3753.0449	3974.8501	8974.0801	5844.0449	7357.8501	2078.0801	8264.0449	14023.85	7466.0801	10729.045	14648.85	4398.0801	5348.0449	16186.85	4967.0801	6949.0449	11982.85	4237.0801	7582.0449	11697.85	4171.0801	6379.0449	10756.85	3069.0801	9194.0449	11653.85	2474.0801	3133.0449	8187.8501	1480.0801	5929.0449	6152.8501	1237.0801	3588.0449	-1442.8047	23426.24	14443.255	8538.1953	7471.2402	7254.2549	14269.195	4032.2402	-1570.7451	1492.1953	13941.24	6073.2549	1423.1953	16870.24	6471.2549	2701.1953	18260.24	9670.2549	2911.1953	11292.24	4002.2549	10389.195	14930.24	7564.2549	10612.195	8130.2402	8360.2549	-1460.8047	4918.2402	3789.2549	1074.1953	4018.2402	5258.2549	588.19531	14986.24	6169.2549	6411.1953	164.24023	356.25488	2179.1953	17049.24	8016.2549	10536.195	4219.2402	2521.2549	14177.195	6944.2402	6375.2549	1716.1953	14964.24	4060.2549	-1593.8047	5876.2402	2913.2549	4885.1953	2829.2402	2896.2549	1118.1953	684.24023	4680.2549	3457.1953	5047.2402	5565.2549	-1815.8047	7400.2402	8800.2549	9747.1953	5532.2402	7183.2549	550.19531	17564.24	5763.2549	5488.1953	3910.2402	4656.2549	7825.3101	3945.5552	9790.3301	3358.3101	11563.555	11383.33	-474.68994	9779.5547	7938.3301	7392.3101	2532.5552	9915.3301	6055.6348	11033.17	8040.6699	13366.635	753.16992	3426.6699	13851.635	-717.83008	-71.330078	4810.6348	21557.17	8576.6699	5312.6348	8640.1699	7867.6699	12918.635	-1606.8301	6132.6699	13595.635	4191.1699	3798.6699	11233.635	-3334.8301	228.66992	9974.6348	1118.1699	5738.6699	1005.6348	4013.1699	6028.6699	4980.6348	12064.17	4031.6699	5550.6348	7417.1699	4529.6699	4969.6348	-230.83008	9483.6699	9869.6348	1090.1699	1227.6699	14849.635	3937.1699	11238.67	3130.6348	-1165.8301	5974.6699	4567.6348	-2988.8301	4014.6699	15198.635	3974.1699	8899.6699	10221.635	1492.1699	7325.6699	18273.635	1499.1699	4872.6699	12908.635	3979.1699	6337.6699	12431.635	5484.1699	7258.6699	12330.995	4064.895	6041.8398	8568.9951	5211.895	11117.84	6240.9951	4701.895	6477.8398	339.95508	8603.6748	3724.2852	4792.9551	10623.675	10575.285	6157.9551	838.6748	1714.2852	5070.9551	9756.6748	8901.2852	1879.9551	5840.6748	5659.2852	16038.955	5519.6748	7662.2852	10168.955	2171.6748	565.28516	1139.9551	1850.6748	4864.2852	11288.955	1901.6748	5078.2852	14509.955	1659.6748	9858.2852	3362.9551	5728.6748	6638.2852	9303.9551	5711.6748	6552.2852	9939.9551	2434.6748	9181.2852	11766.955	2359.6748	5333.2852	6198.0801	14731.11	8552.8203	6149.0801	15874.11	7634.8203	7873.0801	6369.1104	13670.82	2474.0801	6206.1104	8351.8203	7956.0801	-1621.8896	319.82031	8845.0801	4902.1104	8217.8203	56.080078	9327.1104	8975.8203	1498.0801	1330.1104	4446.8203	5618.0801	-51.889648	4707.8203	5786.0801	4056.1104	5152.8203	5767.0801	609.11035	7279.8203	15432.825	2061.8154	10210.7	5446.8252	15205.815	8615.7002	11680.825	3075.8154	7762.7002	13498.825	-386.18457	2059.7002	1567.8252	15300.815	8403.7002	3547.8252	1780.8154	6820.7002	14563.825	556.81543	-500.2998	2217.8252	-702.18457	12755.7	7248.8252	1169.8154	6043.7002	8454.8252	4714.8154	5459.7002	182.8252	5813.8154	3382.7002	3415.8252	6444.8154	7130.7002	10656.825	4869.8154	6098.7002	930.8252	8691.8154	8679.7002	756.8252	460.81543	13688.7	7334.8252	-223.18457	2403.7002	11384.825	-320.18457	1602.7002	8680.8252	2533.8154	8140.7002	13267.825	5102.8154	9604.7002	26099.824	5603.8154	14051.7	552.8252	-18.18457	12498.7	-80.174805	-1196.1846	9590.7002	10214.825	3604.8154	10136.7	10388.825	-1385.1846	9502.7002	8894.8252	4104.8154	6321.7002	8828.8252	4298.8154	7739.7002	10109.825	-386.18457	12701.7	4163.8252	-438.18457	6475.7002	1786.7549	23058.025	7879.915	639.75488	1059.0249	8305.915	-716.24512	10398.025	7313.915	6447.7549	6028.0249	8742.915	3655.7549	14478.025	7365.915	8169.7549	3756.0249	5324.915	-1283.2451	9222.0254	4621.915	3479.3101	19886.641	12609.064	4872.3101	26334.641	16641.064	12361.311	7415.6401	7249.0649	2920.3101	16986.641	12540.064	7152.3101	5523.6401	10840.064	7996.3101	4711.6401	2921.0649	-1419.6899	4744.6401	13567.064	-784.68994	4999.6401	15140.064	9753.3105	9628.6406	15256.064	7308.3101	4384.6401	13667.064	13394.311	7165.6401	13150.064	1290.3101	16525.641	10183.064	13595.311	5423.6401	4903.0649	12109.311	9518.6406	13062.064	10681.311	5724.6401	11225.064	10833.311	7481.6401	11994.064	10764.311	6394.6401	9107.0645	9886.3105	5752.6401	10418.064	11438.311	5435.6401	10383.064	901.31006	1340.6401	8801.0645	12395.311	5967.6401	11040.064	16697.705	4191.875	13044.705	22588.705	7234.875	14559.705	8291.7051	4639.875	6863.7051	11581.705	3951.875	8000.7051	849.79004	20345.045	9106.7852	-506.20996	67.044922	7243.7852	21103.789	5795.0449	4097.7852	5730.79	-2079.9551	-1115.2148	11842.79	12186.045	14319.785	7222.79	4939.0449	5908.7852	12419.79	1242.0449	936.78516	-1298.21	1699.0449	3670.7852	11434.79	2816.0449	6321.7852	1427.79	6755.0449	5698.7852	10652.79	2215.0449	4133.7852	-1909.21	7393.0449	6579.7852	7883.79	7732.0449	7870.7852	-2449.21	10992.045	6990.7852	10630.79	4845.0449	7219.7852	5833.79	3406.0449	7666.7852	160.79004	3696.0449	4199.7852	4452.79	1290.0449	5214.7852	-544.26514	18267.135	6865.9102	15010.734	5614.1348	11807.91	-1183.2651	2788.1348	8691.9102	10684.734	2296.1348	7071.9102	1098.7349	19344.135	10087.91	-2535.2651	2456.1348	11322.91	1498.7349	7379.1348	6697.9102	1607.7349	545.13477	1154.9102	90.734863	12118.135	7289.9102	124.73486	10925.135	7015.9102	4680.7349	11774.135	12679.91	8720.7344	2382.1348	6878.9102	9232.7344	5808.1348	8397.9102	6399.7349	1384.1348	9170.9102	-675.26514	11862.135	12156.91	6861.7349	4526.1348	10183.91	308.73486	9972.1348	6862.9102	11951.734	5003.1348	10197.91	8638.7344	4601.1348	10567.91	18512.734	6939.1348	9955.9102	10893.734	8535.1348	7477.9102	-1357.2651	1979.1348	8925.9102	-726.26514	8909.1348	6798.9102	19146.734	7137.1348	9606.9102	14221.734	6961.1348	17993.91	13513.734	4360.1348	8252.9102	8382.7344	2158.1348	5630.9102	18891.734	5515.1348	6665.9102	1430.7349	9859.1348	10754.91	11451.734	4471.1348	8859.9102	13200.734	6548.1348	9224.9102	15878.734	3341.1348	9439.9102	2380.7349	16758.135	8128.9102	2940.9849	20693.15	9439.0645	14335.984	3931.1504	7565.0649	1420.9849	7711.1504	9569.0645	14319.984	944.15039	16635.064	4943.9849	12168.15	10952.064	3237.9849	4359.1504	14709.064	1312.9849	4313.1504	9406.0645	3263.9849	11444.15	8589.0645	13942.984	138.15039	8926.0645	7915.9849	6695.1504	8756.0645	7600.9849	3146.1504	11768.064	11755.984	-1941.8496	7022.0649	11907.984	-467.84961	11538.064	3555.9849	4625.1504	10289.064	13111.984	-586.84961	10393.064	10077.984	-338.84961	8230.0645	15391.984	-2930.8496	13435.064	9429.9844	-3055.8496	6105.0649	2752.2451	9170.3398	1738.0303	13103.245	485.33984	5854.0303	12837.245	-3995.6602	4051.0303	11719.245	7991.3398	8172.0303	7395.2451	7656.3398	1922.0303	16953.266	5327.5449	6435.2754	2289.2651	19192.545	12615.275	2514.2651	6282.5449	9243.2754	-1260.7349	8970.5449	5859.2754	2489.2651	14079.545	13239.275	8920.2656	286.54492	6021.2754	14611.266	4614.5449	5158.2754	-348.73486	6792.5449	4616.2754	-21.734863	-1068.4551	2558.2754	12576.266	-106.45508	1944.2754	2055.4746	2385.3896	2139.0752	-1332.2852	11260.085	5481.2051	17946.27	7024.2998	4658.3701	19731.746	2385.2051	8562.7148	660.8501	-1398.9199	6381.0449
6658.5649	15406.295	4119.5801	16322.564	8555.2949	6177.5801	18010.564	9518.2949	8885.5801	16901.564	4249.2949	-2077.4199	-1340.4351	10101.295	6531.5801	-358.71509	-1339.6602	380.58008	5042.2852	31913.34	8039.5801	8267.2852	15699.34	8343.5801	2700.2849	12963.34	10231.58	13570.035	7725.625	5668.8149	21901.035	3758.625	246.81494	1762.0349	10121.625	6364.8149	17741.105	5883.8052	10694.555	14079.105	4221.8052	1528.5552	5676.105	17356.805	7749.5552	4755.105	11339.805	12625.555	20849.105	3106.8052	6737.5552	2830.72	14081.609	10911.885	17269.545	3488.375	-2133.835	14485.545	8582.375	11232.165	4818.23	13354.275	8327.6855	-1802.77	1920.2749	252.68506	9982.2305	2535.2749	1219.6851	294.22998	10686.275	8198.6855	3849.5952	23907.75	15205.57	7771.5952	15304.75	10580.57	15712.385	6624.2148	8067.96	5492.3848	19250.215	8175.96	22327.574	6498.5552	1712.415	2826.5752	15839.555	8331.415	2688.5752	12856.555	7350.415	13483.575	3581.5552	11296.415	5022.2051	17775.865	13293.439	2606.2051	13344.865	10675.439	-935.79492	-3041.1348	8670.4395	10419.205	-1194.1348	2204.4399	3093.2051	8411.8652	8272.4395	8557.2051	4136.8652	14656.439	2158.2051	15222.865	11474.439	6880.1899	22288.031	10956.061	2771.1899	20403.031	9092.0605	4240.1899	17336.031	7794.0601	2112.1899	13136.03	7635.0601	3490.1899	14151.03	4819.0601	4076.1899	10700.03	1745.0601	2963.1899	20322.031	6581.0601	4096.1899	10625.03	4876.0601	2494.1899	15032.03	5665.0601	17241.189	158.03027	643.06006	40593.191	8287.0303	12900.061	3985.8301	22317.086	11844.025	19653.855	4722.3999	-704.29492	29698.855	4559.3999	-700.29492	8250.8555	22214.4	3911.7051	20015.855	3414.3999	6449.7051	18208.855	4972.3999	5149.7051	5075.855	14847.4	3438.7051	2566.4004	19198.195	9856.71	9360.4004	4095.1948	5996.71	7323.4004	6304.1948	5407.71	-4165.5996	3248.1948	12458.71	13798.61	6180.9551	5437.2202	100.43506	18187.375	10396.55	13747.436	4422.375	11056.55	9924.4355	594.375	10133.55	13364.436	-598.625	3646.5498	10515.436	57.375	16036.55	9877.4355	4877.375	15835.55	-1073.5649	10711.375	9709.5498	4371.4351	-4496.625	851.5498	16997.436	6612.375	14080.55	12158.436	3225.375	9788.5498	4360.4351	11478.375	14209.55	2962.4351	9014.375	7856.5498	8956.4355	-856.625	11293.55	-79.629883	2992.1201	21765.57	4447.3701	19563.121	12233.57	5773.3701	19211.121	13191.57	16673.371	8119.1201	15308.57	13358.37	24235.121	17029.57	16715.371	3969.1201	2337.5703	4742.3701	15298.12	6414.5703	4380.3701	9340.1201	14526.57	93.370117	7983.1201	6818.5703	3645.3701	14593.12	8350.5703	3717.3701	7084.1201	11062.57	2563.3701	13887.12	8602.5703	15382.37	10920.12	9084.5703	10702.37	5683.1201	9936.5703	4125.3701	4566.1201	9017.5703	6177.0952	18208.811	6885.3398	983.09521	602.81006	1830.3398	11372.096	1458.8101	-274.66016	2291.0952	11538.811	6557.3398	17057.096	3603.8101	-781.66016	15204.096	5441.8101	15446.34	-129.90479	4885.8101	6082.3398	16795.781	4065.1553	2855.3203	-396.21973	11223.155	5435.3203	2672.7803	17797.156	9022.3203	1117.7803	7909.1553	7037.3203	216.78027	19360.156	4858.3203	-1527.2197	9246.1553	6782.3203	-77.219727	11021.155	12462.32	16421.781	3660.1553	11046.32	-1937.2197	12684.155	7247.3203	4215.7803	-13.844727	7943.3203	10970.78	487.15527	10969.32	-2538.2197	5117.1553	10419.32	-3413.2197	9384.1553	7627.3203	-1179.2197	1092.1553	6430.3203	9808.7803	-1360.8447	5980.3203	2590.7803	-1064.8447	12491.32	1378.7803	855.15527	5260.3203	13557.78	-1084.8447	8624.3203	10661.78	219.15527	6374.3203	5760.7803	388.15527	7438.3203	-2200.2197	12224.155	9976.3203	17371.555	8327.4902	-3224.5098	13535.555	3062.4902	-5125.5098	10641.555	3593.4902	-229.50977	3272.5552	13354.49	5420.4902	805.55518	12606.49	542.49023	4112.5552	16264.49	1608.4902	6805.5552	16940.49	3772.4902	2479.5552	10087.49	1630.4902	16367.555	4566.4902	3395.4902	210.55518	16553.49	4386.4902	-369.44482	2781.4902	6641.4902	10220.555	6508.4902	5606.4902	5050.5552	10109.49	690.49023	12217.555	4693.4902	2477.4902	2336.5552	8393.4902	5576.4902	2241.5552	15053.49	2748.4902	1957.8149	18044.484	5140.7354	8308.8145	13765.485	11757.735	16541.814	5252.4854	12138.735	12244.814	-233.51465	10459.735	18821.814	3099.4854	5774.7354	16015.814	1143.4854	1991.7354	8688.8145	897.48535	11819.735	12432.814	5174.4854	10015.735	500.81494	6741.4854	8651.7354	15072.814	9022.4854	13813.735	3038.8149	4997.4854	17375.734	2079.8149	17229.484	8529.7354	15664.814	6472.4854	9861.7354	14646.814	5670.4854	11199.735	6480.8149	871.48535	12702.735	8205.8145	7028.4854	3953.7354	2192.8149	-395.51465	7314.7354	1498.8149	10853.485	6290.7354	15743.814	1282.4854	9774.7354	7072.8149	1337.4854	11034.735	1889.8149	153.48535	10810.735	8707.8145	822.48535	10105.735	1099.8149	-2705.5146	5786.7354	-1200.5449	24562.295	4009.0391	3926.4551	18829.295	8365.0391	4345.4551	17097.295	3314.0391	5476.4551	11552.295	18206.039	-1439.5449	2717.2949	1665.0391	10933.455	7564.2949	-882.96094	10345.455	-10.705078	5765.0391	4758.4551	-536.70508	1668.0391	2101.5898	14651.385	10655.965	14896.59	-3816.6152	3354.9648	15603.59	2956.3848	9473.9648	3081.5898	3030.3848	12565.965	21821.59	1903.3848	10365.965	1818.5898	12861.385	10932.965	3994.5898	-814.61523	7087.9648	2505.5898	-2299.6152	7234.9648	7083.5898	-1312.6152	6667.9648	-3410.125	8714.8096	4074.415	-3553.125	9073.8096	4953.415	1861.875	1607.8096	8258.415	4452.625	12826.1	7498.0596	13523.625	7128.1001	7049.0596	4087.625	18397.1	6605.0596	9774.625	5163.1001	8782.0596	15472.625	5392.1001	12855.06	18807.625	9141.0996	8387.0596	16535.625	7050.1001	8953.0596	11287.625	4754.1001	10172.06	11186.625	6064.1001	6880.0596	16192.625	4036.1001	7473.0596	13757.625	5245.1001	5954.0596	8777.625	4168.1001	5674.0596	7489.625	4393.1001	7403.0596	1660.9902	26902.945	19748.191	11739.99	7294.9448	9812.1904	13007.99	2899.9448	1280.1904	1830.9902	22665.945	13077.19	5536.9902	10814.945	2165.1904	1680.9902	17344.945	15690.19	3522.9902	11619.945	11701.19	10261.99	13696.945	12148.19	10580.99	7350.9448	16356.19	-232.00977	6684.9448	8693.1904	378.99023	3875.9448	9120.1904	1887.9902	6981.9448	6825.1904	6495.9902	535.94482	2986.1904	2041.9902	15507.945	9120.1904	9341.9902	7314.9448	10399.19	11992.99	6647.9448	12315.19	2328.9902	16113.945	8515.1904	-1784.0098	9422.9453	8786.1904	5455.9902	5357.9448	8251.1904	5639.9902	3449.9448	8428.1904	3934.9902	3250.9448	9886.1904	-1365.0098	7915.9448	12657.19	9507.9902	6294.9448	9485.1904	683.99023	18910.945	10300.19	7986.9902	4811.9448	7986.1904	11222.895	2740.5498	13299.154	5681.895	13522.55	14049.154	302.89502	9307.5498	8886.1543	7794.895	3626.5498	10784.154	6028.1152	11333.04	9837.5801	18194.115	1673.04	4962.5801	10215.115	1456.04	1782.5801	4543.1152	20951.039	9700.5801	5497.1152	9323.04	8974.5801	8660.1152	1234.04	7923.5801	12113.115	6910.04	7725.5801	8119.1152	915.04004	-1277.4199	8292.1152	4228.04	9170.5801	303.11523	8613.04	5888.5801	3588.1152	11429.04	6543.5801	3086.1152	8958.04	7817.5801	4736.1152	3627.04	10517.58	8628.1152	2980.04	1953.5801	12327.115	6689.04	11201.58	670.11523	1004.04	7718.5801	3578.1152	388.04004	4890.5801	12335.115	8229.04	11072.58	11457.115	2197.04	9175.5801	13198.115	1277.04	8717.5801	12795.115	4223.04	6775.5801	14917.115	6735.04	8763.5801	13188.21	6563.4199	7840.7451	9625.21	4390.4199	11240.745	7374.21	6649.4199	11152.745	-853.60498	9321.3252	3321.0596	6923.395	11900.325	8487.0596	5552.395	1865.3252	1749.0596	3963.395	7577.3252	8713.0596	2009.395	6101.3252	7570.0596	11135.395	6869.3252	5566.0596	7278.395	2318.3252	202.05957	515.39502	3305.3252	5546.0596	13999.395	4760.3252	5910.0596	15686.395	4977.3252	8463.0596	1127.395	4552.3252	8863.0596	6701.395	12018.325	7008.0596	11983.395	4130.3252	9415.0596	11513.395	3072.3252	5125.0596	3789.7852	14621.47	3367.5703	11379.785	3223.4697	-3826.4297	8393.7852	6909.4697	9141.5703	895.78516	9143.4697	1033.5703	8513.7852	265.46973	-3644.4297	11173.785	2818.4697	3610.5703	1150.7852	11937.47	3180.5703	2512.7852	2257.4697	1507.5703	3712.7852	2165.4697	936.57031	7509.7852	1362.4697	3377.5703	7498.7852	2763.4697	2621.5703	16090.545	5016.0552	7579.4297	7797.5449	22645.055	6464.4297	12048.545	7056.0552	3259.4297	13284.545	6132.0552	-1863.5703	5370.5449	13093.055	2476.4297	9115.5449	3381.0552	3072.4297	15631.545	7208.0552	-2850.5703	1952.5449	3979.0552	5906.4297	2801.5449	11415.055	2318.4297	8424.5449	8812.0547	4275.4297	2826.5449	9817.0547	-61.570312	4588.5449	10678.055	3870.4297	12593.545	6576.0552	3106.4297	2845.5449	9254.0547	2498.4297	1645.5449	4618.0552	11822.43	11292.545	5282.0552	-1088.5703	15118.545	4014.0552	-2377.5703	7823.5449	7759.0552	2060.4297	12472.545	6409.0552	4423.4297	26554.545	7994.0552	7292.4297	1328.5449	6991.0552	3766.4297	950.54492	4000.0552	3503.4297	10321.545	9581.0547	3641.4297	9112.5449	5826.0552	6319.4297	7678.5449	8922.0547	4127.4297	10262.545	4691.0552	245.42969	8505.5449	4417.0552	6319.4297	5455.5449	4361.0552	3873.4297	5078.0898	18479.035	5336.9502	1005.0898	665.03516	4813.9502	-349.91016	7687.0352	8699.9502	7886.0898	238.03516	7345.9502	2325.0898	9949.0352	5345.9502	8747.0898	1317.0352	5421.9502	-1990.9102	4891.0352	1332.9502	2221.9702	21666.285	12261.955	5718.9702	23884.285	14902.955	13281.971	4509.2852	7735.9551	5132.9702	13839.285	9567.9551	8371.9707	3575.2852	9527.9551	9517.9707	2977.2852	1407.9551	66.970215	832.28516	12925.955	-380.02979	3078.2852	11616.955	13424.971	11870.285	13862.955	167.97021	12932.285	12845.955	17590.971	7258.2852	11127.955	1751.9702	12193.285	10110.955	17454.971	5244.2852	3851.9551	11873.971	4583.2852	15209.955	14565.971	4051.2852	7938.9551	13743.971	3317.2852	9004.9551	13005.971	4458.2852	8136.9551	12067.971	4143.2852	6560.9551	13922.971	3649.2852	7730.9551	2846.9702	1197.2852	6022.9551	12202.971	3074.2852	9431.9551	13981.78	4710.7549	12063.936	24155.779	9058.7549	10688.936	10079.78	4888.7549	7418.9351	8871.7803	4209.7549	7546.9351	3317.3652	15475.985	6483.4746	3598.3652	-4121.0146	7155.4746	26359.365	101.98535	5283.4746	9251.3652	-4502.0146	-16.525391	17650.365	4879.9854	12377.475	13307.365	-3571.0146	7116.4746	14072.365	-3801.0146	-64.525391	1282.3652	-1820.0146	5994.4746	15648.365	-1029.0146	7561.4746	3843.3652	2943.9854	5417.4746	9899.3652	-1232.0146	6119.4746	2661.3652	2149.9854	8839.4746	15619.365	-787.01465	8325.4746	3102.3652	10551.985	2170.4746	14015.365	1015.9854	5019.4746	11274.365	-348.01465	12635.475	5515.3652	-2863.0146	2710.4746	3141.3652	2072.9854	5893.4746	-217.97021	13272.814	12394.24	14428.029	6846.8149	9111.2402	-258.97021	952.81494	8474.2402	13036.029	1504.8149	7121.2402	5130.0298	12419.814	8692.2402	-1811.9702	354.81494	11582.24	7910.0298	2065.8149	7662.2402	2154.0298	982.81494	1514.2402	5528.0298	7668.8149	7384.2402	-883.97021	10881.814	7784.2402	4017.0298	13004.814	8059.2402	10248.029	1585.8149	8124.2402	10528.029	5074.8149	7660.2402	3902.0298	902.81494	5662.2402	-438.97021	10257.814	12042.24	8241.0293	2057.8149	9391.2402	856.02979	8667.8145	7023.2402	10944.029	8439.8145	10576.24	-2390.9702	536.81494	8024.2402	15794.029	3561.8149	9470.2402	14508.029	2391.8149	7551.2402	-983.97021	730.81494	6797.2402	-675.97021	7972.8149	8362.2402	21657.029	5634.8149	9388.2402	12715.029	7402.8149	15019.24	13929.029	5341.8149	7095.2402	8384.0293	981.81494	3334.2402	17956.029	3389.8149	9155.2402	8655.0293	4996.8149	5275.2402	10410.029	3763.8149	6026.2402	15563.029	7911.8149	9390.2402	13847.029	3842.8149	8673.2402	228.02979	18285.814	3699.2402	5178.5752	13786.2	11531.73	15472.575	5215.2002	9569.7305	4479.5752	14765.2	10272.73	15197.575	9565.2002	14942.73	7307.5752	14434.2	14653.73	4223.5752	9378.2002	16062.73	2988.5752	9188.2002	10325.73	6019.5752	13742.2	13410.73	17239.574	2901.2002	8845.7305	11581.575	7094.2002	9391.7305	9016.5752	9876.2002	11031.73	12153.575	4647.2002	10126.73	15973.575	2598.2002	12110.73	5504.5752	7848.2002	9818.7305	16476.574	1543.2002	13675.73	11717.575	3724.2002	11561.73	13619.575	3711.2002	18159.73	9162.5752	-941.7998	8787.7305	356.87988	10319.475	2970.3398	8602.8799	6435.4746	8460.3398	10598.88	-236.52539	4638.3398	9252.8799	10748.475	6223.3398	3054.8799	7397.4746	7567.3398	17445.34	-162.07031	8263.1846	2835.3398	16590.93	6656.1846	2092.3398	3406.9297	6595.1846	2591.3398	5802.9297	4884.1846	3676.3398	14979.93	11256.185	8864.3398	-3365.0703	4781.1846	13512.34	-1611.0703	5445.1846	289.33984	1901.9297	5405.1846	27.339844	-5584.0703	2477.1846	15933.34	-5132.0703	1649.1846	1278.3701	6208.1201	2844.5703	1575.0952	16052.811	5785.3398	17039.555	4468.4902	189.49023	14573.455	6730.2949	6414.0391	1055.625	5878.1001	8203.0596
9140.7344	14185.94	7221.2002	16497.734	7277.9404	8401.2002	14255.734	5913.9404	9500.2002	6447.7349	-287.05957	588.2002	7091.7349	8043.9404	-1411.7998	545.22021	-54.765137	1234.6802	5815.2202	30114.234	11462.68	7932.2202	17734.234	10092.68	3530.2202	17129.234	10075.68	11168.125	4424.2749	5022.4199	13811.125	2658.2749	-744.58008	-1874.875	16071.275	4351.4199	14404.141	4125.9399	6854.4102	12323.141	1476.9399	-155.58984	2767.1401	17853.939	7235.4102	12233.141	6815.9399	4135.4102	21011.141	2675.9399	4043.4102	646.88477	9633.4453	7005.0801	17838.404	2686.3203	2650.9751	19417.404	9065.3203	14477.975	7907.835	9101.0898	10087.7	-633.16504	737.08984	-1440.2998	15850.835	1265.0898	-1349.2998	1089.835	11905.09	6446.7002	10745.346	15811.59	12151.455	13157.346	9580.5898	9645.4551	19119.676	4679.4248	9231.2949	5008.6748	16297.425	8004.2949	24200.779	5156.375	811.14014	5288.7803	18061.375	6975.1401	5807.7803	17578.375	6813.1401	13938.78	6585.375	9419.1406	3763.79	22116.539	8662.5352	2795.79	17023.539	8272.5352	-717.20996	1880.54	6258.5352	8348.79	3738.54	1139.5352	54.790039	11966.54	7719.5352	7897.79	5936.54	13186.535	1941.79	21995.539	10690.535	7490.5098	23589.061	10846.16	3940.5098	17686.061	7366.1602	8449.5098	13955.061	5200.1602	1370.5098	26066.061	2779.1602	7710.5098	15843.061	8223.1602	3047.5098	19510.061	3471.1602	2971.5098	18413.061	4119.1602	2318.5098	8454.0605	7367.1602	1286.5098	17178.061	7385.1602	18506.51	1221.0601	231.16016	38828.508	12628.061	13075.16	2869.5352	21673.91	6689.1797	20438.039	3201.5952	2784.25	23916.039	3947.5952	3470.25	9308.04	22059.596	8582.25	16246.04	6073.5952	9126.25	14753.04	7092.5952	10787.25	5436.04	16099.596	8172.25	20101.07	6328.165	-1051.2549	11564.07	8092.165	9888.7451	12323.07	9459.165	7110.7451	-1732.9302	4131.165	13056.745	11127.186	8146.3052	6524.48	2333.4102	13658.895	7806.1699	18243.41	2189.8945	13988.17	6790.4102	3005.8945	12442.17	15804.41	-420.10547	1439.1699	9087.4102	-1572.1055	11360.17	10255.41	896.89453	20223.17	-203.58984	5315.8945	12568.17	5031.4102	-5173.1055	686.16992	18973.41	4254.8945	17840.17	10379.41	825.89453	11048.17	5005.4102	10591.895	13066.17	3466.4102	5099.8945	7520.1699	8014.4102	-2170.1055	10563.17	3453.0549	1665.7051	18159.125	6281.0547	22719.705	9864.125	7516.0547	22683.705	12467.125	23202.055	5375.7051	14360.125	15308.055	21523.705	7207.125	16554.055	1977.7051	2778.125	13510.055	-324.29492	3565.125	8150.0547	9179.7051	13633.125	3216.0549	6758.7051	9354.125	5658.0547	12439.705	6571.125	5611.0547	4531.7051	14606.125	3513.0549	3104.7051	5917.125	16548.055	6992.7051	9030.125	15733.055	9676.7051	7998.125	4218.0547	5083.7051	12109.125	8808.2002	11539.605	11418.855	941.2002	2195.6055	6162.855	10943.2	-703.39453	3143.855	3423.2002	8958.6055	10891.855	15508.2	4347.6055	3398.855	14502.2	3409.6055	22598.855	476.2002	3092.6055	10959.855	20131.941	5839.4702	7373.7402	-1555.0596	16968.471	8521.7402	1953.9404	21600.471	10639.74	-1681.0596	18917.471	9201.7402	1671.9404	27356.471	15118.74	78.94043	12305.471	11982.74	1891.9404	14637.471	15306.74	17088.941	9940.4707	19747.74	1233.9404	13594.471	12534.74	8393.9404	3756.4702	9521.7402	12755.94	6386.4702	16155.74	-2025.0596	12665.471	11329.74	-1769.0596	20696.471	16424.74	-422.05957	7411.4702	12358.74	13883.94	4748.4702	11940.74	2346.9404	2631.4702	15596.74	2272.9404	5901.4702	9023.7402	12455.94	5368.4702	16607.74	10351.94	4677.4702	13184.74	8728.9404	5981.4702	11377.74	488.94043	23629.471	13563.74	12649.93	6355.5	2005.8252	11331.93	3902.5	945.8252	7995.9297	2540.5	5030.8252	-2546.0703	19408.5	7949.8252	-3550.0703	15187.5	4056.8252	-3308.0703	15941.5	6372.8252	531.92969	15784.5	7971.8252	-4800.0703	11006.5	6838.8252	11209.93	5341.5	4059.8252	-2912.0703	19699.5	9224.8252	-5175.0703	1126.5	6344.8252	2028.9297	2215.5	7709.8252	-1002.0703	10386.5	5455.8252	2932.9297	3692.5	6185.8252	-4925.0703	6712.5	7601.8252	-5810.0703	18415.5	6879.8252	701.39502	17506.74	4688.3252	8093.395	18239.74	12559.325	11443.395	5933.7402	9939.3252	15095.395	1962.7402	10147.325	18094.395	3581.7402	2410.3252	13175.395	1223.7402	3585.3252	7020.395	845.74023	10121.325	12839.395	6700.7402	12068.325	339.39502	5257.7402	8074.3252	14647.395	7498.7402	16154.325	826.39502	4865.7402	22654.324	1898.395	21304.74	12064.325	15181.395	6436.7402	11717.325	12372.395	8267.7402	9807.3252	9451.3945	-826.25977	11816.325	8222.3945	6549.7402	5793.3252	529.39502	952.74023	8343.3252	164.39502	8719.7402	7089.3252	11820.395	3868.7402	13144.325	7388.395	470.74023	14950.325	-62.60498	1311.7402	10937.325	11865.395	1686.7402	7790.3252	1234.395	-441.25977	8974.3252	1505.7402	25599.145	4092.25	4612.7402	21648.145	4740.25	4924.7402	14187.145	7077.25	6996.7402	13071.145	12594.25	-63.259766	-1965.8555	4021.25	14883.74	-224.85547	991.25	11293.74	-3052.8555	5696.25	3949.7402	-4156.8555	-1012.75	2184.8848	18906.43	7123.8945	15192.885	2863.4297	-4383.1055	9199.8848	7814.4297	-1919.1055	787.88477	8002.4297	3452.8945	26995.885	8067.4297	-1357.1055	-760.11523	17394.43	2231.8945	2418.8848	-112.57031	40.894531	-164.11523	-66.570312	-3922.1055	6457.8848	3942.4297	-1876.1055	-2148.7402	6305.7852	7386.1396	-1551.7402	8856.7852	11139.14	3030.2598	1789.7852	13326.14	1437.6748	15358.34	8048.7598	9734.6748	6727.3398	2186.7598	1238.6748	14254.34	4279.7598	5084.6748	8105.3398	4097.7598	10295.675	5657.3398	5519.7598	13607.675	7667.3398	7478.7598	12236.675	7573.3398	6218.7598	9650.6748	4143.3398	5813.7598	9345.6748	6626.3398	6637.7598	10419.675	3123.3398	4680.7598	10282.675	5639.3398	4948.7598	7109.6748	3297.3398	5496.7598	5240.6748	2493.3398	2967.7598	2618.9448	18301.885	23012.42	13118.945	2997.8848	12664.42	14654.945	-1062.1152	1675.4199	5164.9448	19209.885	11782.42	10744.945	-615.11523	1765.4199	1989.9448	17989.885	13053.42	6596.9448	9332.8848	3827.4199	12273.945	11775.885	10473.42	11449.945	3839.8848	12966.42	-1028.0552	6621.8848	8616.4199	785.94482	1912.8848	12205.42	1777.9448	12335.885	11143.42	5344.9448	-534.11523	4120.4199	3463.9448	12375.885	10131.42	11121.945	3614.8848	11294.42	11135.945	7476.8848	10910.42	3822.9448	13066.885	8360.4199	-94.055176	4896.8848	7542.4199	7483.9448	3105.8848	8102.4199	1403.9448	3479.8848	6274.4199	3695.9448	914.88477	7993.4199	-1619.0552	8594.8848	12026.42	10972.945	762.88477	8321.4199	1148.9448	11055.885	12462.42	9772.9453	-917.11523	10895.42	9352.8496	5532.25	3319.8154	4077.8501	15208.25	7676.8154	326.8501	10614.25	3090.8154	8941.8496	4828.25	5760.8154	4199.9702	14833.28	7679.71	14830.971	265.28027	4344.71	11249.971	858.28027	1869.71	6554.9702	24095.281	5423.71	4816.9702	12164.28	6658.71	8839.9707	1537.2803	5209.71	14426.971	3557.2803	7482.71	9223.9707	-1268.7197	-366.29004	8390.9707	2884.2803	4901.71	683.97021	5692.2803	4327.71	3575.9702	8613.2803	5974.71	2932.9702	12156.28	6709.71	4683.9702	1867.2803	7858.71	9761.9707	3610.2803	1469.71	14168.971	5052.2803	11339.71	3392.9702	93.280273	8804.71	5092.9702	-270.71973	6484.71	13755.971	4734.2803	8382.71	7972.9702	86.280273	9490.71	14134.971	1652.2803	9500.71	12289.971	1910.2803	6939.71	11833.971	7774.2803	8617.71	12990.529	3278.71	8627.8145	8685.5293	4049.71	11122.814	5917.5298	4843.71	8394.8145	1675.75	8471.835	4850.0049	8967.75	10735.835	11423.005	10915.75	2296.835	4293.0049	5774.75	8696.835	11942.005	4295.75	9392.835	10498.005	18523.75	8010.835	8177.0049	7428.75	33.834961	2327.0049	3300.75	3149.835	8072.0049	13031.75	3478.835	9481.0049	16233.75	3532.835	8488.0049	4242.75	5178.835	7285.0049	11598.75	10547.835	6073.0049	12438.75	3390.835	11629.005	16104.75	4094.835	7671.0049	6411.8301	10325.525	3464.2549	11645.83	792.52539	-4969.7451	9938.8301	8084.5254	8556.2549	764.83008	8251.5254	1299.2549	6619.8301	-1208.4746	-5545.7451	9045.8301	1625.5254	573.25488	4130.8301	8549.5254	4552.2549	-90.169922	2390.5254	747.25488	1679.8301	-306.47461	348.25488	8853.8301	780.52539	-716.74512	3816.8301	2136.5254	1186.2549	14336.15	-1808.6846	8743.2695	6169.1499	13382.315	3663.2695	12675.15	286.31543	5204.2695	14211.15	-242.68457	-1554.7305	15279.15	1466.3154	6031.2695	4219.1499	-2034.6846	6439.2695	5811.1499	-1116.6846	-1159.7305	2908.1499	-1345.6846	9049.2695	6424.1499	461.31543	6719.2695	7540.1499	1132.3154	4565.2695	1015.1499	7592.3154	2814.2695	2912.1499	5958.3154	6399.2695	12918.15	1038.3154	7229.2695	1076.1499	6714.3154	3144.2695	566.1499	-1224.6846	15495.27	9409.1504	-2464.6846	-426.73047	12811.15	-945.68457	-579.73047	8229.1504	1030.3154	1501.2695	11582.15	4150.3154	7656.2695	15522.15	3500.3154	7616.2695	-709.8501	-2138.6846	6123.2695	-422.8501	-3424.6846	7636.2695	10535.15	1024.3154	6575.2695	8537.1504	-1496.6846	5928.2695	10550.15	4537.3154	3115.2695	7648.1499	3064.3154	2529.2695	7777.1499	-1659.6846	9950.2695	5423.1499	1659.3154	2690.2695	15046.96	7260.6553	7002.4297	1407.96	-109.34473	6736.4297	1191.96	4820.6553	7252.4297	7039.96	-687.34473	9450.4297	3572.96	4209.6553	7478.4297	4774.96	5066.6553	5939.4297	842.95996	4352.6553	3683.4297	2748.335	27918.109	11287.51	3567.335	26198.109	11631.51	12018.335	3067.1099	7692.5098	2822.335	18791.109	7989.5098	9486.335	4586.1099	12395.51	7990.335	2187.1099	291.50977	-2274.665	3896.1099	9780.5098	-1027.665	6874.1099	9644.5098	-1432.665	2707.1099	15992.51	-1146.665	14809.109	9612.5098	6831.335	4218.1099	8776.5098	3588.335	13178.109	10696.51	9972.335	3355.1099	1480.5098	11979.335	7230.1099	13444.51	12905.335	7935.1099	8366.5098	13606.335	2513.1099	-494.49023	12242.335	4231.1099	5062.5098	11168.335	3596.1099	7990.5098	12110.335	2809.1099	8520.5098	1239.335	-439.89014	2816.5098	13971.335	4492.1099	9367.5098	14743.42	5094.6099	14120.385	22102.42	4837.6099	15550.385	7705.4199	3819.6099	8134.3848	-371.58008	862.60986	12163.385	5606.3652	21173.105	10253.915	3176.3652	648.10498	9249.915	31478.365	4776.105	8578.915	9909.3652	1310.105	1088.915	14784.365	9170.1055	13592.915	11555.365	3259.105	7654.915	15759.365	1023.105	1232.915	918.36523	1435.105	9133.915	11732.365	6805.105	7601.915	8200.3652	3532.105	6964.915	11336.365	4655.105	6639.915	802.36523	7658.105	7321.915	14321.365	3615.105	9767.915	3011.3652	10806.105	6133.915	13195.365	6214.105	7052.915	10156.365	4728.105	11551.915	3122.3652	2126.105	5350.915	6290.3652	1317.105	9064.915	5606.105	7522.3496	7151.8652	20369.105	-35.650391	10484.865	2195.105	-2448.6504	9409.8652	13631.105	-711.65039	7048.8652	8854.1055	6452.3496	8340.8652	1470.105	-3513.6504	8856.8652	1382.105	-5229.6504	8120.8652	3494.105	-4501.6504	984.86523	4905.105	9598.3496	7610.8652	1765.105	9423.3496	8060.8652	5018.105	7676.3496	10539.865	11194.105	5661.3496	8361.8652	3205.105	-4913.6504	7338.8652	8723.1055	-899.65039	7127.8652	1811.105	4394.3496	10716.865	11490.105	1380.3496	10792.865	2788.105	4331.3496	4403.8652	12933.105	987.34961	7748.8652	512.10498	-4147.6504	7412.8652	16931.105	-1802.6504	10450.865	16682.105	1414.3496	6750.8652	1404.105	-3406.6504	6033.8652	2434.105	2260.3496	7709.8652	19055.105	3332.3496	8211.8652	17272.105	1326.3496	15781.865	17308.105	-1912.6504	6676.8652	10645.105	-4055.6504	6368.8652	18628.105	1142.3496	9522.8652	6656.105	5443.3496	5403.8652	16485.105	-154.65039	9100.8652	17481.105	588.34961	8785.8652	13613.105	-1001.6504	7979.8652	2407.105	14832.35	5570.8652	4117.835	19103.91	6250.1748	18157.836	2179.9102	4297.1748	3233.835	10998.91	6555.1748	11894.835	6640.9102	7857.1748	3347.835	14589.91	7858.1748	1470.835	5474.9102	11216.175	1635.835	9299.9102	6704.1748	8326.835	11866.91	7525.1748	13731.835	3404.9102	7916.1748	13203.835	4238.9102	4882.1748	1458.835	4908.9102	9648.1748	10233.835	3699.9102	6026.1748	13275.835	1917.9102	7497.1748	4209.835	4077.9102	4583.1748	17255.836	1919.9102	8799.1748	9440.835	4262.9102	7625.1748	13558.835	2087.9102	10580.175	8642.835	202.91016	4379.1748	-390.75488	8052.4004	5312.5547	12566.245	659.40039	9077.5547	7863.2451	1128.4004	7671.5547	8090.2451	1663.4004	9887.5547	1029.2451	3836.4004	5035.5547	17176.84	10669.525	11988.63	1013.8398	20598.525	11374.63	627.83984	14426.525	13312.63	-2251.1602	12750.525	10276.63	-987.16016	25404.525	16822.629	5941.8398	4263.5249	7979.6299	11768.84	8428.5254	8343.6299	-2468.1602	11924.525	7371.6299	-2098.1602	2381.5249	10837.63	8292.8398	7592.5249	8175.6299	4589.0547	5400.7051	2949.125	-583.7998	11314.605	10827.855	13330.93	7594.5	5533.8252	16642.74	-315.85547	6450.25	-637.3252	1952.3398	3197.7598
9723.0098	12560.745	6024.6846	16791.01	1231.7451	3938.6846	14374.01	8293.7451	5004.6846	2896.0098	-1123.2549	-5609.3154	9118.0098	-446.25488	-5175.3154	141.73511	927.11523	3020.1401	5033.7354	29322.115	12184.141	6454.7354	17882.115	12773.141	3623.7351	19690.115	13020.141	8069.4248	5828.7549	5791.395	12676.425	2405.7549	2745.395	-2014.5752	10520.755	5842.395	16184.115	2860.7251	8092.6548	14457.115	1855.7251	203.65479	3634.1152	18652.725	5613.6548	1702.1152	10554.725	8600.6543	17541.115	-267.2749	5400.6548	1475.47	9654.6602	7638.0449	18512.529	5207.605	2920.7002	11411.529	9794.6055	15249.7	18394.34	5361.0249	6117.4248	3036.3401	3299.0249	-1356.5752	3614.3401	1756.0249	-1270.5752	3879.3401	14417.025	5405.4248	5826.2148	29249.965	9167.0547	7284.2148	4992.9648	8840.0547	14369.425	6168.8799	9464.6699	-1225.5752	18209.879	7973.6699	19031.029	7468.9399	1861.3398	3882.03	13891.939	9233.3398	5063.0303	14892.939	4536.3398	13187.03	5789.9399	7857.3398	2345.4502	9802.6797	3300.085	2722.4502	18561.68	2388.085	-567.5498	-592.31982	1774.085	10322.45	715.68018	-5033.915	1601.4502	11211.68	2949.085	1628.4502	3230.6802	6210.085	2686.4502	19003.68	7037.085	7543.2549	28564.465	9589.5449	4840.2549	21482.465	8167.5449	3710.2549	21290.465	3384.5449	20281.254	6951.4648	-2919.4551	14522.255	13889.465	7714.5449	4839.2549	17279.465	3008.5449	2349.2549	20598.465	4395.5449	6422.2549	9476.4648	4323.5449	2736.2549	16087.465	6054.5449	17371.254	4844.4648	-2270.4551	41248.254	8825.4648	11139.545	2310.5952	20999.09	10491.38	18110.725	4571.7051	92.004883	31914.725	3606.7051	-261.99512	9557.7246	20759.705	3383.0049	13290.725	3619.7051	6019.0049	18180.725	7189.7051	6110.0049	3941.7251	14160.705	3822.0049	18591.371	3662.0049	-715.41504	13592.37	3824.0049	6508.585	9456.3701	2499.0049	6590.585	-2083.6299	2008.0049	10766.585	12840.195	1097.29	5612	11802.16	3061.8901	1713.9453	18811.16	6231.8901	11000.945	11047.16	4516.8901	9565.9453	6684.1602	3996.8901	338.94531	12785.16	4784.8901	11229.945	13737.16	5962.8901	15103.945	-25.839844	13893.891	11727.945	7812.1602	1209.8901	1075.9453	18617.16	12156.891	15525.945	12474.16	5192.8901	9680.9453	6618.1602	12710.891	13582.945	7698.1602	8490.8906	9508.9453	11420.16	3375.8901	10591.945	165.00977	2672.7002	21586.43	2129.0098	20280.699	10835.43	5310.0098	20071.699	12204.43	19929.01	7205.7002	16529.43	19866.01	2961.7002	7808.4297	15404.01	4339.7002	4357.4297	8482.0098	301.7002	3586.4297	4035.0098	8125.7002	19327.43	363.00977	6800.7002	9782.4297	651.00977	11445.7	11863.43	3755.0098	3425.7002	13378.43	2346.0098	8651.7002	10073.43	8555.0098	11372.7	11331.43	12882.01	7656.7002	10271.43	372.00977	6968.7002	10814.43	5851.6602	14326.305	7059.0449	1314.6602	696.30518	2356.0449	9324.6602	838.30518	-904.95508	1854.6602	10471.305	7903.0449	15662.66	2375.3052	1616.0449	15211.66	3664.3052	17014.045	-907.33984	5630.3052	5811.0449	24303.23	2928.8149	1885.5049	4942.23	13372.814	6235.5049	5750.23	21926.814	9080.5049	11084.23	8018.8149	9368.5049	15256.23	15432.814	937.50488	5295.23	8280.8145	8277.5049	7014.23	16315.814	8599.5049	19803.23	12064.814	13644.505	5436.23	14703.814	8408.5049	8321.2305	5436.8149	9167.5049	18229.23	7845.8149	9145.5049	2095.23	10811.814	9039.5049	4006.23	19226.814	8794.5049	2209.23	8755.8145	11487.505	18895.23	3330.8149	6835.5049	5557.23	5617.8149	8794.5049	5667.23	4454.8149	6094.5049	11980.23	5017.8149	6330.5049	14271.23	3517.8149	5183.5049	11895.23	4276.8149	10728.505	2780.23	15246.814	12244.505	17271.629	6313.4902	7582.3604	13766.63	3471.4902	1620.3604	8127.6299	2140.4902	4472.3604	2454.6299	22035.49	13476.36	-598.37012	12498.49	8001.3604	210.62988	13469.49	10771.36	4211.6299	15839.49	12625.36	202.62988	10873.49	12562.36	13341.63	2972.4902	7428.3604	1962.6299	11942.49	9464.3604	-3175.3701	1431.4902	11311.36	5837.6299	2026.4902	8509.3604	2588.6299	10799.49	10320.36	9703.6299	923.49023	11253.36	2457.6299	2466.4902	9449.3604	-1313.3701	15958.49	8533.3604	-1753.1904	19497.57	4558.8604	7478.8096	15056.57	4712.8604	15116.81	5449.5703	9594.8604	10647.81	3361.5703	10202.86	11814.81	2654.5703	4784.8604	10446.81	2123.5703	1301.8604	3893.8096	3227.5703	8247.8604	6920.8096	6333.5703	8852.8604	-908.19043	6929.5703	9409.8604	12013.81	6693.5703	19734.859	-2308.1904	6997.5703	20569.859	186.80957	17289.57	8020.8604	13300.81	8451.5703	10540.86	8897.8096	5722.5703	8898.8604	36.80957	3610.5703	9942.8604	3709.8096	6911.5703	3026.8604	-1889.1904	-14.429688	10080.86	-2608.1904	10156.57	4862.8604	10149.81	2339.5703	8525.8604	2607.8096	1257.5703	10440.86	-2107.1904	2045.5703	9986.8604	7653.8096	2183.5703	8637.8604	-455.19043	-1581.4297	4326.8604	1517.5698	23756.35	6586.8896	7324.5698	21361.35	10293.89	5676.5698	18523.35	9040.8896	8001.5698	9185.3496	14983.89	1024.5698	-502.65039	8484.8896	12069.57	1863.3496	8336.8896	10592.57	-840.65039	9211.8896	4190.5698	-2936.6504	3651.8896	7987.125	17959.49	12773.255	19911.125	301.49023	701.25488	23853.125	4894.4902	5692.2549	6438.125	9022.4902	8303.2549	27771.125	5125.4902	7158.2549	6812.125	13705.49	5079.2549	11326.125	-1111.5098	4722.2549	8060.125	-1057.5098	2923.2549	14145.125	1207.4902	5942.2549	-760.21484	812.20996	-2030.8594	30.785156	1463.21	295.14062	3632.7852	-5349.79	593.14062	2935.5498	15151.465	8905.0254	13343.55	4630.4648	7353.0254	842.5498	14669.465	5601.0254	3968.5498	7443.4648	7755.0254	14262.55	3684.4648	7664.0254	11519.55	7728.4648	7275.0254	15973.55	6757.4648	8388.0254	9553.5498	4908.4648	9464.0254	11476.55	4877.4648	7802.0254	12747.55	3242.4648	9200.0254	11492.55	4253.4648	7158.0254	8312.5498	1204.4648	7950.0254	4195.5498	3119.4648	4872.0254	4992.6802	20512.955	16424.691	14675.68	6077.9551	8319.6904	17658.68	1722.9551	-806.30957	5039.6802	19465.955	9984.6904	13487.68	2959.9551	-628.30957	6065.6802	19827.955	10760.69	11118.68	2925.9551	414.69043	15706.68	15443.955	5237.6904	13628.68	6621.9551	10910.69	1974.6802	7003.9551	5318.6904	2775.6802	5347.9551	8120.6904	6174.6802	16454.955	6650.6904	7565.6802	2092.9551	1361.6904	5431.6802	18024.955	8721.6904	13440.68	5712.9551	6970.6904	14756.68	9102.9551	8611.6904	7153.6802	12730.955	6742.6904	1355.6802	9355.9551	3904.6904	9779.6797	4579.9551	2403.6904	5276.6802	2945.9551	6138.6904	9012.6797	1427.9551	5355.6904	1448.6802	11471.955	8690.6904	12287.68	3298.9551	5527.6904	5399.6802	16274.955	4944.6904	9260.6797	6312.9551	7196.6904	2583.1299	3189.4102	5397.6504	4850.1299	12762.41	3343.6504	2027.1299	11060.41	-1804.3496	8389.1299	3491.4102	6797.6504	2790.5352	16829.34	9750.1602	14090.535	1606.3398	2200.1602	9793.5352	-38.660156	-61.839844	2734.5352	19604.34	6534.1602	6015.5352	14885.34	7541.1602	9908.5352	948.33984	4882.1602	12802.535	6025.3398	3464.1602	7988.5352	-891.66016	-2697.8398	4797.5352	3106.3398	5152.1602	520.53516	4932.3398	5288.1602	1954.5352	13676.34	5170.1602	2017.5352	6578.3398	4618.1602	3586.5352	-438.66016	9529.1602	7904.5352	1642.3398	-669.83984	13004.535	5618.3398	8232.1602	82.535156	677.33984	5843.1602	2245.5352	34.339844	4542.1602	12072.535	4559.3398	6763.1602	7587.5352	1462.3398	4172.1602	12882.535	1338.3398	6138.1602	11688.535	2754.3398	7386.1602	12522.535	7409.3398	7838.1602	13242.865	6808.1001	7176.2852	8743.8652	5324.1001	11845.285	6976.8652	8253.0996	7762.2852	-1430.6099	12444.385	8571.6445	3927.3901	13184.385	10600.645	7566.3901	1375.3848	4156.645	3562.3901	8345.3848	11356.645	1019.3901	5702.3848	11652.645	15486.391	8782.3848	9973.6445	4596.3901	496.38477	4282.645	-246.60986	4028.3848	7272.645	13013.391	3355.3848	8574.6445	13232.391	5971.3848	11825.645	2022.3901	5758.3848	11008.645	5841.3901	10305.385	9155.6445	9571.3906	3841.3848	11896.645	9545.3906	4172.3848	6738.645	16085.74	7050.6201	8920.5146	17815.74	5017.6201	1.5146484	10801.74	10486.62	12175.515	2418.7402	11983.62	5885.5146	9915.7402	1450.6201	-846.48535	11049.74	3490.6201	2405.5146	4336.7402	12208.62	4209.5146	1696.7402	4572.6201	4056.5146	3967.7402	3963.6201	4779.5146	10656.74	4575.6201	4778.5146	5863.7402	4306.6201	2389.5146	10640.6	2249.1748	8445.7354	1388.6001	15209.175	6763.7354	11310.6	3802.1748	8493.7354	11037.6	3999.1748	65.735352	10336.6	2936.1748	7084.7354	3851.6001	1574.1748	8079.7354	5410.6001	4062.1748	827.73535	1003.6001	270.1748	5409.7354	4526.6001	3260.1748	8579.7354	5984.6001	4586.1748	4093.7354	-295.3999	11340.175	2233.7354	3184.6001	7209.1748	6890.7354	12298.6	4401.1748	6478.7354	4822.6001	992.1748	3343.7354	560.6001	2361.1748	13850.735	8007.6001	1242.1748	-746.26465	11527.6	-368.8252	732.73535	7136.6001	4764.1748	6544.7354	13130.6	6622.1748	7857.7354	25214.6	5548.1748	7529.7354	139.6001	3396.1748	9431.7354	-762.3999	2549.1748	7574.7354	6996.6001	6563.1748	5949.7354	6619.6001	3656.1748	6228.7354	13831.6	5758.1748	6971.7354	5877.6001	4755.1748	4661.7354	6634.6001	1136.1748	9059.7354	6400.6001	2782.1748	4561.7354	8491.3145	9785.8652	5632.0254	1074.3149	945.86523	6012.0254	947.31494	10829.865	4217.0254	5495.3149	2810.8652	5832.0254	3117.3149	8292.8652	6358.0254	3366.3149	6724.8652	7267.0254	833.31494	8064.8652	1883.0254	3182.7651	22983.395	11666.615	5608.7651	18934.395	12794.615	15042.766	3598.395	5756.6152	4511.7651	19639.395	7770.6152	7099.7651	4417.395	13039.615	11177.766	1911.395	-456.38477	2162.7651	2604.395	11541.615	493.76514	2102.395	7729.6152	1017.7651	3411.395	12386.615	1412.7651	9268.3945	10912.615	8762.7656	5186.395	7906.6152	4370.7651	11820.395	8827.6152	15856.766	5050.395	2164.6152	13127.766	6423.395	10021.615	9961.7656	4032.395	8720.6152	13150.766	3846.395	628.61523	13382.766	3292.395	7299.6152	15571.766	3878.395	8038.6152	15448.766	4217.395	7324.6152	4039.7651	457.39502	3302.6152	15560.766	4255.395	9583.6152	16824.43	3208.9448	13881.215	23121.43	5356.9448	11143.215	9834.4297	3954.9448	9597.2148	-418.57007	301.94482	10497.215	2671.1499	20687.975	8004.1299	570.1499	409.9751	5142.1299	30316.15	8331.9746	4817.1299	9369.1504	759.9751	-641.87012	16490.15	11345.975	9187.1299	9559.1504	3281.9751	2546.1299	11554.15	2405.9751	-1930.8701	840.1499	4012.9751	7471.1299	11281.15	5166.9751	3857.1299	6205.1499	4154.9751	4054.1299	9504.1504	7606.9751	4962.1299	512.1499	9758.9746	6162.1299	14166.15	5096.9751	5661.1299	8.1499023	12022.975	4693.1299	13615.15	4817.9751	3943.1299	7209.1499	1779.9751	9185.1299	622.1499	419.9751	2115.1299	5309.1499	1019.9751	1238.1299	-1849.0303	15061.221	6942.9805	17502.969	5365.2202	8470.9805	-881.03027	1503.2202	7371.9805	12599.97	1618.2202	5306.9805	3796.9697	12881.221	7455.9805	-3928.0303	522.22021	8929.9805	-5072.0303	529.22021	7741.9805	1573.9697	154.22021	-946.01953	-1651.0303	16143.221	3749.9805	-1485.0303	12372.221	4451.9805	3106.9697	13034.221	6084.9805	7842.9697	3311.2202	6918.9805	-1509.0303	-1180.7798	5734.9805	2989.9697	-432.77979	4706.9805	-3220.0303	10695.221	9960.9805	6101.9697	4608.2202	8044.9805	-1610.0303	10746.221	4726.9805	8674.9697	6394.2202	7427.9805	-4160.0303	-1083.7798	7095.9805	12631.97	2965.2202	7477.9805	13799.97	4687.2202	8054.9805	-3012.0303	-51.779785	6901.9805	-2782.0303	5598.2202	7538.9805	15551.97	7725.2202	7888.9805	14367.97	5471.2202	15144.98	13164.97	901.22021	9845.9805	6063.9697	1144.2202	4851.9805	14909.97	4920.2202	7011.9805	-1974.0303	12614.221	9139.9805	11050.97	2504.2202	10558.98	12210.97	8173.2202	7040.9805	14082.97	5321.2202	6781.9805	-297.03027	9142.2207	3355.9805	5587.71	21280.189	11285.455	13511.71	7849.1899	8814.4551	4873.71	12757.189	10882.455	9631.71	12352.189	15161.455	4042.71	17666.189	10131.455	4494.71	9776.1895	13431.455	828.70996	12624.189	10736.455	3464.71	17391.189	9634.4551	13385.71	7461.1899	8496.4551	7899.71	10406.189	9439.4551	2078.71	6974.1899	13005.455	10698.71	5278.1899	10264.455	13950.71	6200.1899	12442.455	3706.71	9922.1895	8929.4551	13983.71	5748.1899	7009.4551	9722.71	4648.1899	12433.455	16822.711	3097.1899	12309.455	10504.71	4706.1899	8488.4551	3903.4302	14942.91	4634.1396	14712.43	2987.9102	9731.1396	12467.43	4727.9102	3660.1396	14126.43	2480.9102	9045.1396	5449.4302	11517.91	8843.1396	17955.16	9940.9854	13490.84	3382.1602	24498.984	15353.84	5488.1602	10939.985	13519.84	1634.1602	13215.985	11006.84	4216.1602	23760.984	17578.84	9244.1602	5791.9854	11247.84	13409.16	5509.9854	12479.84	2828.1602	7170.9854	8099.8398	1044.1602	769.98535	7411.8398	15321.16	1924.9854	9454.8398	1800.0098	2418.7002	5162.4297	-70.339844	14816.305	6213.0449	14697.63	2618.4902	5358.3604	20180.57	2183.3496	7678.8896	-1104.4502	1872.4648	4291.0254
6502.145	13863.715	10084.605	16086.145	4779.7148	9150.6055	3897.145	15617.715	11473.605	224.14502	-710.28516	1146.605	5322.145	-134.28516	397.60498	1428.77	2582.9351	2209.3799	7771.77	29070.936	11009.38	10492.77	20599.936	12704.38	4346.77	23644.936	12833.38	11554.215	3214.29	1454.0098	14952.215	-1662.71	-3168.9902	475.21484	6506.29	1210.0098	16528.746	539.46973	5472.0601	14623.745	40.469727	-1352.9399	6184.7451	16662.469	6945.0601	2886.7451	11250.47	7115.0601	18780.746	-784.53027	2342.0601	1108.7051	11369.609	7597.5498	19196.645	6337.2798	1141.9297	20395.645	10848.279	-1141.0703	15502.39	5410.7651	8622.3047	994.38989	1138.7651	-292.69482	-225.61011	2562.7651	387.30518	8411.3896	5448.7651	-376.69482	7416.5	20295.859	12578.73	403.5	3058.8599	10515.73	17174.121	7052.96	10698.545	4375.1201	14715.96	7000.5449	18941.555	6554.6348	1337.0952	932.55518	16961.635	7229.0952	4155.5552	12376.635	4847.0952	9443.5547	4376.6348	8930.0957	6005.0601	15455.689	11205.585	5295.0601	16011.689	8414.585	794.06006	232.68994	10638.585	11286.061	731.68994	666.58496	6439.0601	10960.689	8787.585	1880.0601	2047.6899	12487.585	4035.0601	17683.689	12782.585	5957.6499	28193.68	11358.811	5163.6499	22600.68	12191.811	6418.6499	17364.68	5147.8101	18848.65	5768.6802	569.81006	4267.6499	22162.68	6837.8101	3511.6499	15416.68	4768.8101	11849.65	12795.68	10878.811	3980.6499	12079.68	11125.811	7076.6499	11575.68	7396.8101	18892.65	3939.6802	2381.8101	37351.648	10593.68	13996.811	2980.6602	17284.154	9534.6953	22679.064	549.88965	5126.9902	28017.064	1319.8896	4755.9902	11235.064	15234.89	9124.9902	14109.064	-598.11035	10053.99	16792.064	2812.8896	9198.9902	4859.0649	9732.8896	7350.9902	21748.836	2259.02	-2437.5649	10296.835	6085.02	5951.4351	10128.835	1962.02	7564.4351	-4412.165	1317.02	9790.4355	12317.785	2106.6904	8262.6953	9900.4551	3170.5952	-800.15527	18967.455	6239.5952	15530.845	11702.455	5528.5952	11693.845	166.45508	1125.5952	3018.8447	10910.455	4262.5952	11494.845	13043.455	9780.5957	16795.844	-1717.5449	12064.596	11192.845	5314.4551	1156.5952	1137.8447	19528.455	10534.596	16036.845	15642.455	6720.5952	11580.845	5522.4551	18659.596	14008.845	7537.4551	10557.596	12524.845	8771.4551	3756.5952	8400.8447	-3316.9854	2137.04	19234.99	-199.98535	22229.039	9360.9902	6231.0146	13291.04	1571.9902	16776.016	7266.04	16022.99	19716.016	4545.04	5095.9902	10733.015	793.04004	-366.00977	2406.0146	253.04004	1500.9902	1161.0146	8918.04	16208.99	-3246.9854	6553.04	6964.9902	-865.98535	13187.04	7442.9902	69.014648	2738.04	10885.99	189.01465	4809.04	7435.9902	10116.015	5899.04	7596.9902	12945.015	4652.04	6554.9902	-575.98535	6081.04	10853.99	4397.0752	10903.895	8210.665	1358.0752	-2181.1055	4236.665	9375.0752	-3534.1055	1135.665	1874.0752	5045.8945	10036.665	15455.075	1741.8945	2030.665	12283.075	1134.8945	18898.664	149.0752	2606.8945	7566.665	21451.129	1370.7998	4530.1748	3088.1299	12308.8	9418.1748	5046.1299	18470.801	9594.1748	12787.13	848.7998	8491.1748	23620.129	1474.7998	1922.1748	2429.1299	7208.7998	9617.1748	5073.1299	11595.8	12892.175	19823.129	4853.7998	15751.175	4778.1299	13362.8	10252.175	5715.1299	1594.7998	10976.175	17110.129	3972.7998	8579.1748	1541.1299	3506.7998	9134.1748	1371.1299	15345.8	9490.1748	1055.1299	3714.7998	9113.1748	10958.13	507.7998	12704.175	7549.1299	-1252.2002	13750.175	8560.1299	1781.7998	8609.1748	14646.13	1553.7998	7693.1748	12609.13	-1552.2002	7900.1748	11781.13	409.7998	12327.175	2965.1299	19215.801	14392.175	19908.785	7954.9248	4640.6699	17329.785	4048.9248	-33.330078	11457.785	2453.9248	5434.6699	6038.7852	12511.925	11450.67	2344.7852	15862.925	8674.6699	3480.7852	15726.925	9348.6699	5299.7852	20436.926	12118.67	2097.7852	6999.9248	9397.6699	15296.785	5592.9248	6637.6699	2984.7852	12562.925	11203.67	-353.21484	2945.9248	8861.6699	10281.785	5687.9248	10038.67	5395.7852	8280.9248	4970.6699	10578.785	2993.9248	9062.6699	3935.7852	3611.9248	8906.6699	1994.7852	15682.925	7371.6699	1564.46	23794.1	10751.061	16940.461	5282.1001	6267.0601	15663.46	7439.1001	17546.061	16761.461	4490.1001	13736.061	12467.46	7496.1001	11228.061	15425.46	4282.1001	6918.0601	8286.46	2076.1001	15639.061	12106.46	7601.1001	14619.061	490.45996	7193.1001	11980.061	18364.461	9036.0996	20223.061	585.45996	6553.1001	26804.061	1757.46	20488.1	12353.061	18058.461	6998.1001	11502.061	14440.46	7749.1001	14078.061	6206.46	132.1001	12553.061	6845.46	6476.1001	6664.0601	1556.46	2022.1001	14315.061	607.45996	8476.0996	9561.0605	13580.46	2540.1001	11777.061	6521.46	2279.1001	14091.061	-169.54004	2713.1001	14821.061	11798.46	3310.1001	10577.061	2243.46	-1194.8999	8910.0605	-2809.3198	22452.254	7064.8252	2861.6802	18281.254	5719.8252	1900.6802	24929.254	6770.8252	11446.68	2928.2549	15934.825	-2327.3198	1387.2549	6644.8252	11659.68	6295.2549	3754.8252	5783.6802	3910.2549	5639.8252	3894.6802	-584.74512	104.8252	7095.7598	19876.891	4929.3896	21613.76	5387.8901	-1357.6104	22515.76	10297.891	3821.3896	3803.7598	10484.891	8293.3896	27216.76	8219.8906	5872.3896	4845.7598	18076.891	4185.3896	8445.7598	4548.8901	3981.3896	7711.7598	2835.8901	0.38964844	6135.7598	10791.891	-329.61035	2994.7651	3320.29	5925.2949	1473.7651	3604.29	6887.2949	6632.7651	1055.29	6219.2949	2578.5449	8345.3145	246.66992	13311.545	4697.3149	-2907.3301	2282.5449	13442.314	548.66992	7242.5449	461.31494	-5499.3301	14104.545	4369.3149	2750.6699	14177.545	6708.3149	4028.6699	14505.545	3394.3149	3554.6699	2458.5449	394.31494	4464.6699	10273.545	4588.3149	892.66992	11668.545	2115.3149	3516.6699	15028.545	1194.3149	-1936.3301	6708.5449	1380.3149	1727.6699	6071.5449	1278.3149	3581.6699	1718.46	16954.941	9498.8301	15660.46	1050.9404	5167.8301	14341.46	772.94043	-3883.1699	2589.46	11774.94	6023.8301	12256.46	-1222.0596	-1659.1699	4045.46	12572.94	5349.8301	9651.46	71.94043	-2222.1699	9852.46	8574.9404	7099.8301	10160.46	5636.9404	8067.8301	-302.54004	3551.9404	223.83008	708.45996	58.94043	4471.8301	4336.46	7538.9404	6828.8301	6588.46	-870.05957	-564.16992	4683.46	9882.9404	8086.8301	5735.46	7604.9404	4911.8301	10841.46	4665.9404	3827.8301	5522.46	10444.94	3166.8301	-1158.54	4148.9404	2320.8301	7348.46	1797.9404	3499.8301	4786.46	-1359.0596	1569.8301	4399.46	358.94043	3165.8301	-256.54004	4727.9404	6593.8301	9193.46	1496.9404	5909.8301	1932.46	10605.94	1953.8301	10798.46	-293.05957	3252.8301	8821.0146	3985.1001	4037	5474.0146	11999.1	8606	1355.0149	12111.1	466	9412.0146	3195.1001	5253	2575.1499	15462.295	12334.93	13113.15	2604.2949	3772.9302	12876.15	2970.2949	1380.9302	3602.1499	22251.295	7202.9302	2895.1499	14743.295	9033.9297	8556.1504	2042.2949	7517.9302	10755.15	5883.2949	8112.9302	6444.1499	-113.70508	2129.9302	7663.1499	1211.2949	9546.9297	-993.8501	6458.2949	5437.9302	1107.1499	18501.295	6012.9302	2025.1499	10568.295	9322.9297	4899.1499	3243.2949	8097.9302	4765.1499	2851.2949	2606.9302	12844.15	6926.2949	9887.9297	-2250.8501	1312.2949	8482.9297	-1358.8501	77.294922	4926.9302	12483.15	7537.2949	10049.93	6290.1499	1913.2949	4609.9302	14148.15	2979.2949	8204.9297	11778.15	4486.2949	4716.9302	9699.1504	6042.2949	10581.93	11855.71	4688.23	8953.9297	8782.71	3253.23	12302.93	6164.71	4800.23	12166.93	-2294.1851	9145.0547	5008.3101	3849.8149	11337.055	9036.3105	4344.8149	2038.0552	1548.3101	1973.8149	9550.0547	6960.3101	-321.18506	5440.0552	7764.3101	14660.814	4352.0552	6266.3101	4591.8149	-1033.9448	856.31006	-711.18506	432.05518	5004.3101	8960.8145	3217.0552	5239.3101	12715.814	3000.0552	5129.3101	2252.8149	3951.0552	7242.3101	6709.8149	9196.0547	8896.3105	7078.8149	311.05518	13034.311	6181.8149	1477.0552	4934.3101	10544.9	9620.3594	4047.585	14315.9	3485.3599	-1012.415	9798.9004	7487.3599	12860.585	-781.09961	12678.359	5793.585	4371.9004	2870.3599	-709.41504	6315.9004	3392.3599	4914.585	-511.09961	13810.359	7103.585	-1231.0996	3741.3599	7581.585	2294.9004	3642.3599	5728.585	3713.9004	3951.3599	3444.585	2356.9004	3321.3599	3005.585	18249.971	6142.9448	10759.75	2751.9702	19208.945	7772.75	9225.9707	3721.9448	9106.75	11511.971	3083.9448	4720.75	6829.9702	4774.9448	11471.75	-18.029785	11983.945	8374.75	1988.9702	1111.9448	2099.75	61.970215	1970.9448	9365.75	5649.9702	4492.9448	9212.75	7915.9702	6453.9448	9452.75	-1406.0298	7084.9448	9935.75	2046.9702	10023.945	9396.75	10738.971	3966.9448	4088.75	1420.9702	5823.9448	5921.75	-2592.0298	1789.9448	13505.75	7425.9702	2017.9448	1584.75	12631.971	3826.9448	1814.75	6602.9702	5255.9448	9633.75	12151.971	6677.9448	9957.75	24593.971	3836.9448	17300.75	-297.02979	2176.9448	7527.75	-373.02979	1379.9448	7336.75	9152.9707	7779.9448	9130.75	7918.9702	2816.9448	7584.75	14291.971	8250.9453	9201.75	6678.9702	3830.9448	8484.75	7620.9702	2039.9448	11386.75	7297.9702	3825.9448	7507.75	8079.4351	10574.355	6811.1953	-1141.5649	4304.355	9261.1953	374.43506	12936.355	9808.1953	4326.4351	4939.355	6903.1953	879.43506	13143.355	7589.1953	2403.4351	8438.3555	8905.1953	-2383.5649	10270.355	4780.1953	2328.4648	18912.734	10935.495	2674.4648	19388.734	14225.495	14026.465	2563.7349	6147.4951	2070.4648	17117.734	9354.4951	7116.4648	3092.7349	9019.4951	12101.465	1319.7349	115.49512	-1602.5352	-608.26514	11135.495	-1198.5352	-376.26514	10777.495	-221.53516	315.73486	15275.495	-476.53516	7577.7349	10387.495	10916.465	6079.7349	10164.495	1634.4648	11883.734	7300.4951	15199.465	2813.7349	298.49512	10726.465	2088.7349	10828.495	-79.535156	-295.26514	11704.495	10885.465	1390.7349	639.49512	11196.465	1758.7349	6212.4951	12662.465	2822.7349	7073.4951	13540.465	3300.7349	5512.4951	1481.4648	-1947.2651	3132.4951	12405.465	1455.7349	7872.4951	14532.74	4789.1299	14155.58	24173.74	8886.1299	13813.58	9508.7402	6542.1299	8245.5801	1056.74	1227.1299	8352.5801	4385.1748	19714.395	12437.26	-232.8252	1590.395	10819.26	17686.176	5624.395	7933.2598	8699.1748	219.39502	2665.2598	13877.175	6852.395	16122.26	8856.1748	3314.395	8374.2598	10338.175	2127.395	2199.2598	-1191.8252	-106.60498	10046.26	11351.175	4150.395	9094.2598	3649.1748	3823.395	10068.26	9651.1748	5208.395	8445.2598	-2538.8252	8604.3945	9306.2598	13563.175	4171.395	10180.26	-942.8252	15283.395	4400.2598	10459.175	5568.395	12256.26	5875.1748	4485.395	11701.26	1888.1748	1527.395	7854.2598	2291.1748	3531.395	8672.2598	3944.145	16414.91	6861.105	19830.145	4571.9102	8657.1055	2181.145	-758.08984	12546.105	17630.145	2020.9102	6698.105	12392.145	4935.9102	8662.1055	2018.145	-280.08984	10092.105	343.14502	-1198.0898	7439.105	2572.145	-1087.0898	-451.89502	6399.145	8082.9102	4723.105	3009.145	9211.9102	8248.1055	6009.145	13381.91	9086.1055	13859.145	2693.9102	9848.1055	4525.145	-2317.0898	6701.105	9084.1445	-1675.0898	5133.105	1649.145	8666.9102	10004.105	10505.145	-42.089844	8727.1055	2055.145	6721.9102	5652.105	13674.145	2873.9102	7468.105	312.14502	-1575.0898	9186.1055	16186.145	4263.9102	7752.105	15220.145	2338.9102	6135.105	1660.145	-1074.0898	6985.105	1824.145	3100.9102	10856.105	16975.145	4689.9102	10258.105	18311.145	1970.9102	14077.105	16019.145	2390.9102	8045.105	10518.145	882.91016	5812.105	20181.145	1807.9102	8780.1055	6112.145	9870.9102	8248.1055	14178.145	2104.9102	7189.105	16216.145	8246.9102	10700.105	18061.145	2714.9102	7043.105	3822.145	14004.91	6361.105	4136.6152	19148.1	10355.654	15046.615	5878.1001	8398.6543	1714.6152	12994.1	9688.6543	14059.615	6823.1001	12087.654	9398.6152	10793.1	11474.654	4963.6152	13739.1	12729.654	908.61523	11930.1	8419.6543	3806.6152	16251.1	11398.654	15106.615	5566.1001	10094.654	12672.615	5889.1001	10328.654	1502.6152	9172.0996	9362.6543	12259.615	4212.1001	10418.654	15652.615	7212.1001	12170.654	8294.6152	5143.1001	7923.6548	14427.615	6570.1001	9427.6543	10562.615	2466.1001	8752.6543	11802.615	5084.1001	10896.654	7995.6152	2750.1001	8396.6543	3310.6499	2509.0449	6126.0801	16712.65	-4196.9551	7753.0801	11616.65	-8417.9551	7048.0801	11088.65	724.04492	8752.0801	6962.6499	-3342.9551	6759.0801	16469.865	5160.9248	14233.445	1351.8652	17189.926	15829.445	-804.13477	12003.925	19167.445	-2651.1348	16354.925	10298.445	915.86523	21100.926	18648.445	6452.8652	1813.9248	12710.445	7369.8652	2497.9248	12616.445	-2003.1348	4902.9248	10692.445	-2300.1348	-676.0752	9066.4453	9732.8652	336.9248	4853.4453	2290.0146	1144.04	1355.9902	-85.924805	6099.8945	10342.665	9469.7852	1818.9248	6689.6699	15693.68	3753.2549	5697.8252	1585.5449	-1592.6851	2058.6699
5230.21	10607.305	10472.88	14696.21	7857.3052	8038.8799	12820.21	6687.3052	8306.8799	-1795.79	1429.3052	-220.12012	5765.21	1715.3052	666.87988	-1034.8301	-607.37988	3051.0552	5161.1699	28809.621	9714.0547	4813.1699	17292.621	13714.055	-73.830078	17174.621	10962.055	14460.55	6534.4102	4295.7051	19608.551	4179.4102	987.70508	1566.55	13453.41	6210.7051	11398.335	8872.4746	5238.1348	15865.335	2623.4751	-2339.8652	11420.335	5649.4751	-1372.8652	2301.335	15748.475	3602.1348	19625.336	3521.4751	3022.1348	1398.0498	11103.305	8849.7549	21041.926	7707.1401	5795.0098	19270.926	5227.1401	4192.0098	10894.425	8777.8047	7326.5	-2160.5752	2584.8052	-3467.5	-1528.5752	1306.8052	-3860.5	9039.4248	1858.8052	-2741.5	5560.6602	23560.121	10808.67	-1972.3398	361.12012	10353.67	13304.29	7905.3999	11432.064	1762.29	14805.4	9771.0645	12367.005	2249.145	864.60986	1698.0049	16838.145	6506.6099	4959.0049	12226.145	3747.6099	12457.005	5800.145	9817.6094	4748.7451	9111.29	10082.21	3567.7451	14134.29	9731.21	-629.25488	188.29004	9187.21	11160.745	1153.29	2006.21	2806.7451	10704.29	5284.21	801.74512	376.29004	13395.21	2769.7451	17824.289	10731.21	9150.0098	23477.904	10433.689	6121.0098	20668.904	7963.6899	18426.01	6959.9048	9760.6895	21982.01	2812.9048	-1405.3101	8060.0098	15553.904	7449.6899	5975.0098	20275.904	3549.6899	16825.01	5827.9048	7961.6899	3281.01	13769.904	7112.6899	3114.01	19921.904	6196.6899	19215.01	3522.9048	-57.310059	37318.012	8003.9048	11087.689	2486.4399	5655.6904	7940.5898	20811.09	4953.7549	2495.0449	19236.09	2776.7549	1615.0449	9494.0898	22450.754	6991.0449	15061.09	3321.7549	10245.045	13918.09	4112.7549	9517.0449	1487.0898	13942.755	8510.0449	15856.24	2902.6802	698.58984	-2046.7598	619.68018	9002.5898	14100.24	3626.6802	6549.5898	-3427.7598	577.68018	9826.5898	14943.025	4242.9849	2427.8848	12826.439	-675.47461	4847.79	16686.439	5098.5254	16777.789	11564.439	2082.5254	11901.79	446.43994	-666.47461	2410.79	13088.439	3812.5254	13023.79	10811.439	3701.5254	17662.789	-1137.5601	14536.525	10149.79	5976.4399	-3023.4746	1598.79	15135.439	8786.5254	14875.79	14713.439	1862.5254	9602.79	4093.4399	14071.525	14979.79	3742.4399	9732.5254	10392.79	10114.439	481.52539	9604.79	-1704.4404	3819.2002	17714.254	1493.5596	19229.199	7208.2549	13633.56	7072.2002	896.25488	21404.559	9090.2002	12484.255	19881.559	5050.2002	7590.2549	11533.56	4499.2002	1172.2549	4982.5596	2267.2002	3863.2549	1042.5596	9801.2002	11213.255	88.55957	7908.2002	8786.2549	1750.5596	12589.2	8217.2549	69.55957	8811.2002	13135.255	1213.5596	8832.2002	9106.2549	17577.559	11697.2	6551.2549	11342.56	5122.2002	10179.255	502.55957	6173.2002	5440.2549	4833.2549	18050.936	10406.186	2080.2549	2935.9351	3189.1851	11487.255	2347.9351	1970.1851	2574.2549	12208.936	9020.1855	21769.254	5471.9351	3139.1851	11077.255	4910.9351	16085.186	88.254883	4315.9351	8253.1855	20985.734	1409.0098	-2734.4707	2624.7349	10425.01	-1538.4707	6735.7349	19209.01	-646.4707	15939.734	-622.99023	185.5293	17390.734	-834.99023	-5224.4707	4199.7349	6135.0098	867.5293	7790.7349	11719.01	3290.5293	18434.734	3259.0098	8524.5293	5753.7349	6990.0098	1220.5293	11958.734	-538.99023	-365.4707	19142.734	1144.0098	2508.5293	3557.7349	4267.0098	1249.5293	2867.7349	12153.01	2680.5293	3338.7349	3994.0098	3994.5293	14033.734	-2543.9902	1385.5293	9018.7344	-1892.9902	2591.5293	6414.7349	-757.99023	246.5293	13876.734	1524.0098	3563.5293	14215.734	-1717.9902	-2044.4707	13633.734	692.00977	1718.5293	5258.7349	10721.01	1370.5293	22453.01	9202.7949	2841.0898	15971.01	1803.7949	2211.0898	11115.01	3237.7949	6069.0898	6226.0098	18958.795	9183.0898	1225.0098	16980.795	8973.0898	4828.0098	13535.795	7339.0898	5818.0098	18249.795	10406.09	2775.0098	12697.795	8114.0898	14867.01	4623.7949	9002.0898	4753.0098	14943.795	10695.09	1754.0098	2458.7949	8644.0898	10657.01	4769.7949	852.08984	5154.0098	9431.7949	8709.0898	11962.01	4294.7949	10552.09	1515.0098	6448.7949	7240.0898	2002.0098	15167.795	8883.0898	1380.5752	15679.71	7086.665	15290.575	2638.71	5109.665	4293.5752	19535.711	11211.665	14795.575	243.70996	12670.665	19116.574	2869.71	6558.665	3344.5752	452.70996	6367.665	9997.5752	-2368.29	12352.665	12187.575	2595.71	13554.665	776.5752	6303.71	9812.665	13977.575	3691.71	20217.664	1990.5752	3681.71	24110.664	4812.5752	21087.711	3212.665	18166.574	2527.71	9088.665	12471.575	3738.71	11047.665	7486.5752	-2485.29	14667.665	7160.5752	3221.71	6207.665	2225.5752	-1831.29	13701.665	1448.5752	2339.71	7500.665	12633.575	-772.29004	11475.665	7414.5752	-1182.29	16600.664	487.5752	149.70996	13887.665	8604.5752	-1251.29	10027.665	2216.5752	-605.29004	6214.665	584.97998	27105.25	14916.26	3914.98	19774.25	12943.26	6147.98	20054.25	13109.26	13463.98	6394.25	16425.26	-528.02002	2164.25	9141.2598	13008.98	4171.25	9423.2598	11567.98	-206.75	13051.26	3633.98	1229.25	11187.26	6988.8398	14869.075	12591.86	18334.84	-602.9248	2199.8604	21662.84	2731.0752	10689.86	5940.8398	6787.0752	9911.8604	22734.84	306.0752	5601.8604	8488.8398	15356.075	8355.8604	7676.8398	-2070.9248	9248.8604	6034.8398	-631.9248	8911.8604	11602.84	2580.0752	8160.8604	1340.4751	8661.1797	5147.6396	733.4751	10548.18	7326.6396	3270.4751	2275.1797	6235.6396	2206.4102	5974.7852	5237.5547	10661.41	3195.7852	3658.5547	2956.4102	13270.785	4730.5547	9620.4102	-140.21484	-473.44531	8721.4102	3252.7852	6606.5547	11151.41	5350.7852	4325.5547	2001.4102	945.78516	7878.5547	-20.589844	-838.21484	6981.5547	7760.4102	4695.7852	5409.5547	8802.4102	38.785156	7587.5547	10609.41	1162.7852	4422.5547	5089.4102	-55.214844	5065.5547	5498.4102	1647.7852	3081.5547	659.58496	20433.051	12654.195	13518.585	1476.0498	1996.1953	14510.585	-2229.9502	-6.8046875	3148.585	18718.051	6525.1953	13460.585	-1951.9502	-159.80469	3007.585	10284.05	8510.1953	10634.585	-716.9502	80.195312	13205.585	9629.0498	6135.1953	12235.585	2144.0498	8271.1953	-198.41504	2227.0498	3874.1953	1289.585	215.0498	6672.1953	3723.585	7480.0498	5582.1953	5693.585	-2158.9502	-583.80469	2994.585	13416.05	7081.1953	8894.585	3238.0498	4634.1953	12657.585	493.0498	7248.1953	4853.585	10898.05	4916.1953	437.58496	2908.0498	3391.1953	8505.585	832.0498	3277.1953	734.58496	-456.9502	4534.1953	5031.585	-2148.9502	2674.1953	-906.41504	2867.0498	8141.1953	3183.585	5165.0498	7198.1953	3103.585	10434.05	1989.1953	8785.585	27.049805	6935.1953	9634.6055	4499.6201	8855.7002	4532.605	13362.62	9456.7002	216.60498	10720.62	3516.7002	9211.6055	6164.6201	8065.7002	4476.375	15105.38	12514.21	15021.375	4219.3799	5618.21	11480.375	2875.3799	2116.21	4529.375	21516.379	8339.21	6670.375	15632.38	8031.21	11983.375	5104.3799	9995.21	9192.375	10290.38	10073.21	7557.375	2148.3799	370.20996	8488.375	5605.3799	6988.21	347.375	6666.3799	8759.21	1767.375	10560.38	7292.21	2197.375	9828.3799	7556.21	3492.375	5719.3799	13202.21	7919.375	5780.3799	4881.21	15768.375	7634.3799	11378.21	610.375	3515.3799	7450.21	-113.625	2568.3799	5373.21	10688.375	8812.3799	10213.21	9837.375	4034.3799	5300.21	8781.375	4661.3799	8249.21	8968.375	5529.3799	7287.21	13772.375	10251.38	11264.21	13813.07	7776.9351	7943.2852	9617.0703	6611.9351	10660.285	10524.07	8667.9355	10392.285	-1608.0449	9283.5195	3663.46	4035.9551	7572.52	6652.46	5342.9551	-419.47998	-461.54004	2218.9551	8924.5195	7475.46	1068.9551	5218.52	4925.46	15388.955	5053.52	3129.46	8135.9551	-141.47998	-2781.54	1527.9551	-2024.48	5073.46	10326.955	1093.52	4574.46	15256.955	2844.52	7954.46	2651.9551	4300.52	5704.46	8407.9551	6186.52	2437.46	9226.9551	375.52002	9264.46	9384.9551	1376.52	4878.46	11742.355	7298.375	10426.125	12548.355	660.375	816.125	9250.3555	3499.375	13133.125	85.35498	6087.375	6359.125	7156.355	-3237.625	-2156.875	9229.3555	-137.625	4856.125	1865.355	12870.375	7507.125	-168.64502	1241.375	7526.125	5465.355	-736.625	5538.125	7664.355	131.375	5079.125	4373.355	889.375	6530.125	12688.805	3244.665	6664.6904	4000.8052	19684.664	10320.69	11972.805	4863.665	3206.6904	12403.805	2508.665	-4143.3096	3608.8052	4744.665	2216.6904	3045.8052	1213.665	843.69043	1140.8052	844.66504	-3847.3096	1768.8052	3392.665	4392.6904	6712.8052	2030.665	4902.6904	4804.8052	3333.665	4452.6904	1237.8052	8071.665	179.69043	909.80518	7825.665	5203.6904	11994.805	3205.665	-1553.3096	7851.8052	735.66504	-1924.3096	1022.8052	1786.665	12277.69	6797.8052	816.66504	-3599.3096	13562.805	876.66504	-2911.3096	10078.805	4509.665	3231.6904	11251.805	8508.665	4166.6904	26604.805	5179.665	7175.6904	732.80518	2353.665	3106.6904	-172.19482	2276.665	3570.6904	13098.805	5956.665	5913.6904	8573.8047	1942.665	4616.6904	539.80518	1174.665	3463.6904	8803.8047	6874.665	4319.6904	6232.8052	2553.665	5521.6904	7854.8052	7255.665	3974.6904	11261.045	7230.8154	10066.585	-704.95508	260.81543	7188.585	-2075.9551	5284.8154	8091.585	3683.0449	-107.18457	13748.585	2054.0449	3393.8154	6207.585	5819.0449	-544.18457	9312.585	-2549.9551	5319.8154	6795.585	2514.6802	17033.074	10404.971	6356.6802	18382.074	10648.971	12466.68	2752.0752	8006.9702	4393.6802	13023.075	7820.9702	8922.6797	1504.0752	11112.971	9221.6797	-1455.9248	239.97021	375.68018	-1140.9248	12517.971	386.68018	-1249.9248	13481.971	-84.319824	563.0752	15175.971	-78.319824	7032.0752	13244.971	11393.68	5170.0752	9389.9707	2167.6802	8774.0752	7931.9702	16272.68	855.0752	2276.9702	8491.6797	1366.0752	10378.971	511.68018	-1120.9248	10809.971	12609.68	375.0752	317.97021	11242.68	908.0752	8872.9707	12559.68	2601.0752	8263.9707	13006.68	341.0752	6715.9702	3335.6802	-3915.9248	2178.9702	11757.68	-346.9248	6642.9702	15521.785	6628.7798	13006.955	23152.785	5830.7798	10507.955	7960.7852	3579.7798	6955.9551	-57.215088	2476.7798	9031.9551	2622.8604	23227.484	10318	1094.8604	2463.4849	7310	13889.86	6983.4849	4985	6036.8604	1329.4849	-577	15936.86	11505.484	12114	8915.8604	5547.4849	6542	14502.86	4237.4849	649	-1963.1396	3333.4849	7445	8074.8604	8092.4849	9424	757.86035	6379.4849	7337	6034.8604	8757.4844	6298	-1267.1396	9365.4844	8370	13744.86	5970.4849	6920	-323.13965	12079.484	2332	11169.86	7414.4849	10692	7809.8604	5764.4849	9780	2839.8604	3659.4849	7913	4694.8604	2183.4849	3857	2616.3198	14302.7	9586.04	19895.32	4238.7002	10395.04	3256.3198	1622.7002	11380.04	15235.32	3395.7002	8792.04	6959.3198	16525.699	8846.04	443.31982	823.7002	10771.04	126.31982	-740.2998	8806.04	2604.3198	2017.7002	2764.04	6049.3198	11453.7	8387.04	1076.3198	11537.7	9324.04	7321.3198	12523.7	10677.04	14897.32	5264.7002	9674.04	2051.3198	82.700195	10927.04	7586.3198	759.7002	5546.04	1658.3198	9802.7002	17061.039	10623.32	4696.7002	9740.04	2446.3198	6988.7002	9539.04	14143.32	6926.7002	11768.04	863.31982	2170.7002	12734.04	19651.32	3885.7002	12112.04	17135.32	4024.7002	7858.04	1471.3198	-1363.2998	9772.04	1263.3198	8205.7002	9441.04	15976.32	7620.7002	12175.04	19303.32	5937.7002	17564.039	18160.32	5271.7002	9633.04	10911.32	1015.7002	6614.04	20167.32	4176.7002	12527.04	3103.3198	10922.7	10146.04	14045.32	1738.7002	12453.04	18858.32	5677.7002	10774.04	17216.32	3253.7002	7176.04	2913.3198	8419.7002	3210.04	16970.75	3975.1548	2510.0801	16290.75	6607.1548	9080.0801	3848.75	14319.154	7903.0801	16066.75	9898.1543	11610.08	11530.75	5664.1548	11996.08	3445.75	12505.154	13662.08	1973.75	13979.154	10469.08	6407.75	19283.154	8519.0801	11448.75	6561.1548	9619.0801	13423.75	7277.1548	7159.0801	2604.75	10551.154	6567.0801	11228.75	5168.1548	7207.0801	16077.75	10288.154	9599.0801	9011.75	5829.1548	6644.0801	13815.75	5623.1548	6405.0801	9488.75	3995.1548	7635.0801	17640.75	5247.1548	10645.08	10480.75	3351.1548	5692.0801	3472.9851	4360.5156	5803.96	13436.985	-4761.4844	10417.96	14493.985	-5303.4844	7715.96	14822.985	-4699.4844	10965.96	5175.9854	1059.5156	5274.96	18339.135	1363.875	12322.145	2357.1348	20005.875	11780.145	5102.1348	9228.875	10863.145	4055.1348	8028.875	10530.145	10283.135	10907.875	15409.145	10471.135	-671.125	12538.145	12888.135	4178.875	11365.145	2720.1348	5945.875	11399.145	1201.1348	-5215.125	9123.1445	14375.135	-2816.125	4562.1445	4097.5596	5320.2002	4197.2549	643.25488	19551.936	8197.1855	5099.0098	2328.7949	5068.0898	18263.98	4840.25	11539.26	5890.4102	-453.21484	4010.5547
9874.3145	8619.165	5370.1396	17113.314	2868.165	5018.1396	14080.314	4792.165	4572.1396	2898.3149	-2690.835	-2503.8604	9339.3145	-939.83496	-2097.8604	2378.6201	1150.0498	802.1001	5596.6201	29086.051	8687.0996	6899.6201	18478.051	12063.1	5753.6201	19344.051	7628.1001	14688.295	4120.1152	2856.21	16948.295	2975.1152	-1177.79	965.29492	8482.1152	3643.21	12499.17	11289.404	9886.6348	15741.17	2273.4048	988.63477	19667.17	4608.4048	1677.6348	5204.1699	8987.4043	8650.6348	16664.17	2021.4048	5952.6348	851.66016	5289.7646	7726.1401	20464.891	7929.4048	5732.8652	18437.891	5918.4048	6763.8652	12802.415	5360.4951	8657.1543	-718.58496	1000.4951	-426.84521	670.41504	-260.50488	-831.84521	9144.415	1378.4951	-509.84521	2626.5151	23706.385	12703.74	-1232.4849	-923.61523	11326.74	16375.23	3238.8604	9422.5801	4450.23	10776.86	8126.5801	8135.6548	1504.3447	1034.2651	12677.654	2614.3447	7720.2651	6537.6548	9480.3447	4179.2651	10547.654	-1106.6553	6827.2651	258.375	10612.186	10510.029	2801.375	16231.186	11278.029	-1824.625	3571.1851	10511.029	5806.375	2288.1851	1808.0298	806.375	14847.186	8389.0293	-1479.625	2253.1851	13325.029	1754.375	22415.186	12716.029	4946.3301	24690.859	13157.885	1663.3301	18154.859	7018.8848	18267.33	5319.8599	8292.8848	14939.33	2094.8599	1263.885	2637.3301	18046.859	7452.8848	2552.3301	19956.859	4141.8848	14477.33	6073.8599	11484.885	1992.3301	10857.859	7595.8848	-1696.6699	14575.859	9867.8848	15249.33	2829.8599	3622.885	37983.328	9033.8594	16993.885	4223.0801	7046.5649	6800.1948	19344.195	2236.8701	1959.5249	26362.195	2240.8701	2360.5249	7922.1953	19910.871	8356.5254	16877.195	3857.8701	10915.525	17404.195	3868.8701	8463.5254	4682.1953	12145.87	7812.5249	14211.5	5414.2749	-952.25488	-3636.5	3804.2749	9350.7451	13484.5	5268.2749	7535.7451	-3285.5	2140.2749	10060.745	13116.33	7564.7949	4492.9902	9586.8096	329.9502	-1573.1846	15774.81	5477.9502	10904.815	8171.8096	3602.9502	8343.8154	-1885.1904	509.9502	-1514.1846	10452.81	3541.9502	11751.815	8337.8096	5772.9502	17078.816	-1567.1904	10294.95	6596.8154	5234.8096	-2215.0498	-2035.1846	15461.81	10563.95	15851.815	7036.8096	5439.9502	8176.8154	2737.8096	14857.95	9626.8154	3636.8096	7268.9502	7960.8154	6300.8096	883.9502	7092.8154	-1271.3945	-1588.7998	21035.711	1800.6055	16517.199	11516.71	13964.605	1520.2002	5530.71	14858.605	1155.2002	19132.711	19019.605	3020.2002	9645.71	8239.6055	-345.7998	4131.71	5999.6055	-1732.7998	3804.71	1777.6055	5363.2002	14871.71	-1349.3945	4500.2002	12667.71	1902.6055	10167.2	8443.71	-1640.3945	6254.2002	13935.71	-298.39453	1441.2002	10194.71	16318.605	3504.2002	12632.71	10236.605	1618.2002	11485.71	-556.39453	2945.2002	11017.71	4541.0249	11664.215	8370.5898	1892.0249	-2737.7852	2138.5898	10439.025	-1857.7852	-500.41016	2413.0249	6580.2148	8415.5898	21143.025	2960.2148	943.58984	13977.025	600.21484	15270.59	694.0249	3458.2148	5742.5898	20025.6	3122.25	4831.8154	1805.6001	14196.25	6733.8154	2685.6001	21608.25	10246.815	14178.6	3999.25	9952.8154	16089.6	3482.25	1960.8154	976.6001	14435.25	8835.8154	3841.6001	13896.25	10816.815	14956.6	6978.25	21654.816	5252.6001	14317.25	11309.815	6644.6001	2541.25	10753.815	10148.6	5156.25	13494.815	1292.6001	6810.25	11039.815	801.6001	20469.25	13101.815	1136.6001	7478.25	8203.8154	12959.6	901.25	12323.815	4342.6001	1208.25	11234.815	4956.6001	3845.25	9560.8154	13504.6	3313.25	11545.815	15187.6	3931.25	9143.8154	10786.6	6608.25	12459.815	1863.6001	18095.25	9243.8154	17600.305	7520.9902	1863.2998	15645.305	3731.9902	-500.7002	7586.3052	4224.9902	4395.2998	10617.305	6904.9902	-98.700195	391.30518	15612.99	4339.2998	2394.3052	14835.99	6430.2998	7211.3052	22598.99	12333.3	4299.3052	5329.9902	-1579.7002	15116.305	4893.9902	5318.2998	7186.3052	4880.9902	6214.2998	-617.69482	4151.9902	11857.3	11841.305	4197.9902	-553.7002	4555.3052	10169.99	9758.2998	7069.3052	6928.9902	8276.2998	-923.69482	9631.9902	7164.2998	430.30518	19151.99	5349.2998	910.43994	20885.814	6608	16024.439	4828.8149	2783	16922.439	6380.8149	10122	13140.439	3312.8149	8141	15196.439	6346.8149	3757	-1209.5601	2507.8149	2482	13293.439	4036.8149	9852	8428.4395	3837.8149	8962	546.43994	7300.8149	6527	14447.439	6743.8149	15952	1334.4399	5628.8149	21605	1452.4399	859.81494	2203	18354.439	4317.8149	7193	13242.439	8044.8149	8533	4248.4399	2268.8149	10477	7637.4399	5773.8149	1831	-93.560059	626.81494	11316	-1717.5601	12475.814	6867	10693.439	5136.8149	10461	4028.4399	2539.8149	13017	-1383.5601	2749.8149	9422	6684.4399	4260.8149	10746	-1946.5601	1251.8149	5684	648.49512	26490.969	7362.1445	7191.4951	18538.969	10918.145	7332.4951	20100.969	8086.1445	15849.495	4967.9697	13919.145	866.49512	954.96973	7271.1445	14307.495	2082.9697	5752.1445	9378.4951	1927.9697	10001.145	6824.4951	-1635.0303	-373.85547	5441.2251	15855.51	15727.28	18702.225	-779.49023	2858.2803	16262.225	4718.5098	6726.2803	2609.2251	7645.5098	11288.28	15052.225	304.50977	9171.2803	4953.2251	12386.51	6475.2803	6543.2251	528.50977	8860.2803	5168.2251	-1640.4902	5119.2803	9284.2246	2009.5098	7794.2803	3308.4351	5913.7148	6868.8945	469.43506	4664.7148	8429.8945	4500.4351	-1560.2852	9371.8945	-184.66504	16402.195	6685.875	10367.335	2301.1948	1835.875	860.33496	12561.195	5628.875	7795.335	-1145.8052	1333.875	10778.335	3961.1948	6516.875	8538.335	8707.1953	6478.875	-795.66504	2627.1948	10623.875	-1790.665	550.19482	8797.875	8195.335	3571.1948	5792.875	10299.335	1291.1948	5914.875	11378.335	1992.1948	10001.875	4196.335	1050.1948	7249.875	1552.335	1247.1948	6296.875	-1123	13296.455	19174.01	12208	4473.4551	6783.0098	12402	3029.4551	1209.0098	2422	17229.455	10260.01	9242	2717.4551	1363.0098	3179	13511.455	3834.0098	9615	2839.4551	2682.0098	8373	11583.455	7862.0098	9923	5194.4551	12977.01	-1105	7529.4551	8134.0098	1051	4233.4551	11362.01	1164	12822.455	8592.0098	3785	3343.4551	1863.0098	527	15560.455	8669.0098	7851	4708.4551	6448.0098	10824	4769.4551	10563.01	2614	15689.455	6665.0098	-3830	5102.4551	9083.0098	8515	5596.4551	7890.0098	2175	2358.4551	5045.0098	3759	1807.4551	7446.0098	-1689	9155.4551	8879.0098	8528	3257.4551	7007.0098	2037	16748.455	6789.0098	6668	3656.4551	8164.0098	8645.915	2496.5801	10320.19	4136.915	15760.58	7892.1904	-573.08496	9421.5801	3715.1904	8980.915	3400.5801	9507.1904	8111.7998	6556.46	1820.6748	12404.8	983.45996	562.6748	14743.8	284.45996	120.6748	3972.7998	16669.461	9617.6748	4354.7998	10413.46	8155.6748	-348.2002	-1633.54	6640.6748	11326.8	2192.46	6303.6748	5496.7998	-931.54004	-22.325195	6729.7998	-1394.54	9562.6748	353.7998	3922.46	6275.6748	1033.7998	13502.46	4413.6748	1777.7998	6571.46	7011.6748	1573.7998	-363.54004	13155.675	6983.7998	294.45996	2091.6748	10338.8	4002.46	7220.6748	-521.2002	-178.54004	9092.6748	-1607.2002	-2185.54	4947.6748	12281.8	6056.46	8805.6748	6739.7998	1200.46	2607.6748	12739.8	679.45996	10865.675	9730.7998	997.45996	8144.6748	8820.7998	7243.46	8324.6748	10582.445	7654.855	2488.8604	9017.4453	6014.855	7664.8604	6090.4453	6144.855	2308.8604	-1157.7598	12784.279	6337.5601	5974.2402	8939.2793	12272.561	7317.2402	3820.2798	3428.5601	2907.2402	10949.279	11219.561	655.24023	7320.2798	9904.5605	14885.24	6789.2798	7444.5601	7832.2402	3699.2798	3538.5601	2232.2402	2235.2798	8319.5605	12888.24	3996.2798	8332.5605	14134.24	4645.2798	9890.5605	3114.2402	5454.2798	7062.5601	8209.2402	9659.2793	7249.5601	11429.24	4166.2798	10480.561	6937.2402	5187.2798	10150.561	13973.695	-587.84961	6061.915	16447.695	-2415.8496	-545.08496	11496.695	4500.1504	11305.915	3999.6948	7008.1504	5114.915	10187.695	-3783.8496	-550.08496	10124.695	1577.1504	4314.915	6175.6948	7796.1504	8951.915	3361.6948	-2333.8496	9079.915	5546.6948	-224.84961	3245.915	11359.695	-1046.8496	5573.915	6154.6948	2098.1504	6898.915	15786.875	4744.2949	8891.1797	9586.875	13835.295	-2690.8203	15462.875	5939.2949	3480.1797	14769.875	2860.2949	-512.82031	7679.875	6289.2949	4222.1797	6690.875	3737.2949	3945.1797	2587.875	2834.2949	-1164.8203	4185.875	4328.2949	6335.1797	8320.875	3884.2949	10121.18	12318.875	6552.2949	8036.1797	5431.875	16182.295	1153.1797	3015.875	10596.295	3472.1797	13930.875	4858.2949	401.17969	7207.875	2331.2949	269.17969	2005.875	4259.2949	9798.1797	13843.875	2923.2949	-1169.8203	16807.875	1625.2949	2461.1797	8056.875	5463.2949	3944.1797	15525.875	7076.2949	5542.1797	31051.875	7954.2949	12073.18	1888.875	2903.2949	7225.1797	1964.875	4784.2949	6624.1797	13086.875	7364.2949	5910.1797	10601.875	3953.2949	4672.1797	3428.875	3082.2949	4839.1797	10528.875	7134.2949	5432.1797	11120.875	3247.2949	7815.1797	11018.875	6063.2949	3279.1797	8774.4248	6534.3848	3255.1348	-1104.5752	-1156.6152	5740.1348	-1330.5752	8676.3848	3437.1348	6597.4248	2384.3848	7306.1348	1080.4248	6993.3848	5989.1348	7741.4248	1371.3848	3048.1348	-2898.5752	9117.3848	2906.1348	-3002.1504	19348.48	14492.029	491.84961	20672.48	13120.029	9316.8496	5034.48	9593.0293	571.84961	15752.48	10292.029	864.84961	5371.48	16812.029	5542.8496	2150.48	2655.0298	-4224.1504	1695.48	12691.029	-3918.1504	2883.48	13599.029	-4064.1504	3468.48	14971.029	-3374.1504	11121.48	11579.029	7755.8496	6697.48	12920.029	-1381.1504	11401.48	10240.029	13008.85	1984.48	5150.0298	6153.8496	3675.48	9217.0293	-3884.1504	1690.48	12324.029	7380.8496	3389.48	4778.0298	10954.85	5082.48	10286.029	7680.8496	3757.48	9274.0293	9366.8496	4109.48	9723.0293	-871.15039	-713.52002	6628.0298	9652.8496	2604.48	11319.029	21527.301	3114.3452	13199.995	23922.301	6146.3452	16620.996	9950.2998	2487.3452	9580.9951	1634.3	1529.3452	11729.995	3055.355	23862.295	10182.95	1486.355	2090.2949	7711.9502	7214.355	3946.2949	4779.9502	9452.3555	2048.2949	728.9502	19114.355	9166.2949	11220.95	11295.355	3236.2949	6666.9502	11528.355	2862.2949	482.9502	-1645.645	2840.2949	8668.9502	10908.355	5573.2949	4773.9502	5071.355	7838.2949	4914.9502	6594.355	11308.295	4877.9502	-512.64502	10107.295	6852.9502	10772.355	4878.2949	10069.95	1639.355	13439.295	3531.9502	14629.355	7076.2949	7315.9502	9245.3555	3535.2949	11229.95	777.35498	1624.2949	3486.9502	6158.355	3701.2949	6009.9502	3266.0952	15913.04	9746.2549	14965.096	9222.04	9028.2549	298.09521	4031.04	8369.2549	11387.096	12197.04	7792.2549	11616.096	9733.04	10810.255	-633.90479	1640.04	10951.255	-1609.9048	577.04004	5672.2549	1551.0952	1529.04	1550.2549	7917.0952	10390.04	9952.2549	295.09521	12667.04	11140.255	4062.0952	14439.04	10674.255	10152.096	5419.04	9318.2549	1318.0952	2094.04	8359.2549	7881.0952	2966.04	6809.2549	-449.90479	13388.04	9434.2549	8843.0957	4386.04	10673.255	1977.0952	10772.04	7482.2549	13765.096	5415.04	10807.255	-160.90479	1845.04	9389.2549	16815.096	4413.04	10351.255	14049.096	5703.04	9305.2549	1442.0952	644.04004	9965.2549	-282.90479	8978.04	9984.2549	11703.096	5905.04	14496.255	16876.096	5347.04	16137.255	16393.096	3698.04	5831.2549	8899.0957	1564.04	6446.2549	19805.096	4816.04	9886.2549	1852.0952	17027.039	10733.255	12403.096	3740.04	9815.2549	16542.096	8060.04	9122.2549	16391.096	4890.04	6955.2549	1537.0952	14014.04	3653.2549	18467.904	-367.1748	3230.0498	16339.904	2941.8252	8218.0498	3716.9048	13150.825	8539.0498	16238.904	4095.8252	11197.05	12562.904	2849.8252	7765.0498	5439.9048	8398.8252	13205.05	2835.9048	9698.8252	7894.0498	6200.9048	15113.825	9861.0498	15730.904	2689.8252	9786.0498	12127.904	4451.8252	9367.0498	2293.9048	5348.8252	12439.05	13791.904	2943.8252	11879.05	14664.904	4788.8252	10850.05	11085.904	2056.8252	8308.0498	14359.904	2663.8252	8462.0498	10419.904	2115.8252	8765.0498	15331.904	2787.8252	12085.05	8755.9043	1425.8252	8572.0498	4116.77	7714.8047	8610.2402	16933.77	1472.8047	12617.24	15870.77	-2914.1953	8227.2402	18474.77	-1971.1953	11054.24	5373.77	3633.8047	9275.2402	13728.165	1214.085	5562.6992	-1255.835	15856.085	7271.6992	5165.165	9391.085	1514.6992	-1381.835	7226.085	2963.6992	7356.165	2714.085	8310.6992	7864.165	621.08496	2435.6992	10086.165	-617.91504	3214.6992	-1153.835	3519.085	2461.6992	-3672.835	-4859.915	3020.6992	9612.165	-1310.915	-1573.3008	967.60547	2038.2002	7432.71	179.0249	10312.215	7064.5898	9791.3047	6244.9902	4444.2998	18731.496	3668.9697	8058.1445	5350.335	945.19482	4600.875
6355.1846	8548.7246	11617.32	11308.185	1651.7246	11075.32	13721.185	4582.7246	9258.3203	251.18457	-2748.2754	-1475.6802	7192.1846	-2689.2754	-959.68018	-140.71484	-1523.1504	3029.4248	5547.2852	22469.85	12366.425	5885.2852	15118.85	13245.425	2807.2852	16358.85	11658.425	11791.734	7156.3901	-1482.625	14624.734	3746.3901	-6155.625	1172.7349	13116.391	-639.625	15591.08	6479.0898	8401.2246	13623.08	3788.0898	1099.2251	15764.08	3144.0898	1552.2251	12617.08	7200.0898	8714.2246	18989.08	2627.0898	5269.2251	2723.9551	8264.4805	5877.9102	18108.16	4210.5049	4190.0049	18858.16	1065.5049	7376.0049	8217.8604	3873.8101	7264.1548	-3463.1396	1838.8101	-712.84521	-3861.1396	-2094.1899	-1621.8452	5563.8604	-410.18994	-549.84521	7270.7354	26311.02	14301.76	1725.7351	5050.02	10863.76	18968.199	7043.5	9751.8799	3219.2	12296.5	7496.8799	13970.415	3917.2148	736.08008	10952.415	3642.2148	10933.08	3821.415	14742.215	955.08008	9615.415	2759.2148	10392.08	1413.665	14422.721	8458.6797	4138.665	17571.721	7065.6802	-1602.335	2685.7202	9451.6797	8249.665	2307.7202	585.68018	608.66504	13733.721	4701.6802	-1535.335	702.72021	12081.68	1835.665	21910.721	9466.6797	8025.8047	19075.26	16136.555	5335.8047	21317.26	9380.5547	24268.805	3979.2598	8000.5552	20679.805	2280.2598	1982.5552	9623.8047	8633.2598	9749.5547	7184.8047	20331.26	5272.5552	16760.805	5602.2598	11959.555	5407.8047	6549.2598	9064.5547	4362.8047	13265.26	9683.5547	20589.805	903.25977	2018.5552	39759.805	5315.2598	15898.555	3472.78	17251.461	8981.3047	15257.48	4604.8252	2860.48	23789.48	6850.8252	2583.48	3392.48	18873.824	8380.4805	13251.48	3488.8252	7101.48	14647.48	5807.8252	12357.48	1053.48	16187.825	10979.48	16530.83	1405.165	-841.73486	-3574.1699	699.16504	7598.2651	11767.83	4591.165	6099.2651	-3154.1699	-393.83496	9936.2656	11826.795	2949.5098	5406.7798	11438.375	3501.8198	-843.68457	16895.375	8107.8198	12611.315	11227.375	10152.82	9361.3154	1592.375	3319.8198	1117.3154	13109.375	8929.8203	12893.315	12927.375	10564.82	21935.316	-512.625	15364.82	7107.3154	9248.375	1636.8198	-616.68457	18125.375	14053.82	16481.316	15320.375	3780.8198	7915.3154	4754.375	19906.82	13650.315	4736.375	12838.82	7567.3154	7374.375	8249.8203	5080.3154	-55.410156	5298.8198	15147.495	5030.5898	23137.82	4809.4951	13646.59	5932.8198	-2618.5049	13127.59	6234.8198	8785.4951	20169.59	5883.8198	195.49512	14190.59	3327.8198	-1331.5049	9084.5898	3775.8198	-3135.5049	3735.5898	7627.8198	8462.4951	650.58984	6936.8198	10366.495	4661.5898	11763.82	5209.4951	424.58984	14547.82	6136.4951	3225.5898	10136.82	6150.4951	8162.5898	16414.82	5207.4951	11835.59	7105.8198	3750.4951	3954.5898	10687.82	7162.4951	5721.6602	15555.096	7200.5703	995.66016	29.095215	2287.5703	8864.6602	3938.0952	-2970.4297	810.66016	7633.0952	7073.5703	17914.66	2153.0952	-950.42969	11071.66	3687.0952	13414.57	-2135.3398	3028.0952	6626.5703	15646.66	7630.8252	7068.9302	-120.33984	19374.824	9265.9297	6453.6602	22973.824	17245.93	12941.66	5311.8252	10313.93	15313.66	6106.8252	6180.9302	2017.6602	15914.825	13521.93	3467.6602	17633.824	11410.93	15392.66	8429.8252	21988.93	3681.6602	12511.825	12372.93	9732.6602	3685.8252	11261.93	14547.66	7409.8252	17744.93	2599.6602	9791.8252	11173.93	139.66016	22998.824	14752.93	1657.6602	6987.8252	11021.93	12204.66	4437.8252	11149.93	5608.6602	3922.8252	11201.93	5674.6602	5733.8252	9952.9297	11987.66	5909.8252	13380.93	10463.66	3606.8252	7515.9302	9970.6602	6728.8252	17117.93	1337.6602	18474.824	14090.93	20601.6	6305.5151	656.02539	14845.6	4210.5151	-1009.9746	10657.6	3309.5151	2867.0254	12842.6	1775.5151	-1303.9746	228.6001	14705.516	6198.0254	4186.6001	13099.516	4468.0254	3043.6001	18523.516	6855.0254	6478.6001	751.51514	-241.97461	13784.6	7223.5151	8620.0254	7674.6001	3460.5151	7195.0254	-10.399902	1631.5151	6672.0254	11015.6	1671.5151	-583.97461	3475.6001	7380.5151	4537.0254	8953.5996	5817.5151	4624.0254	3562.6001	5904.5151	6371.0254	4411.6001	9038.5156	-326.97461	1599.7202	20336.539	2790.0352	19034.721	3016.54	1383.0352	16808.721	9983.54	7881.0352	17918.721	1326.54	8483.0352	17001.721	4325.54	1774.0352	1623.7202	746.54004	2769.0352	9462.7207	644.54004	5699.0352	13302.721	1923.54	6259.0352	2206.7202	8734.54	6339.0352	17899.721	5347.54	14769.035	1622.7202	5343.54	20129.035	5242.7202	409.54004	1543.0352	20267.721	3952.54	8262.0352	16230.721	6305.54	8806.0352	6625.7202	-503.45996	12683.035	7069.7202	4761.54	2341.0352	2871.7202	1542.54	6811.0352	1168.7202	12740.54	3487.0352	12523.721	2544.54	7739.0352	7543.7202	2091.54	12947.035	-34.279785	1412.54	10336.035	9096.7207	1526.54	7354.0352	2915.7202	-1310.46	3008.0352	-5750.9697	24090.555	7322.3301	633.03027	16616.555	12644.33	1685.0303	19930.555	6196.3301	9193.0303	1559.5547	12268.33	-4654.9697	-1667.4453	8845.3301	9513.0303	-570.44531	6653.3301	3784.0303	-2151.4453	10955.33	-1350.9697	-2997.4453	4301.3301	5776.27	16482.746	3530.7695	16804.27	-823.25488	-5815.2305	21618.27	5459.7451	1862.7695	4042.27	11107.745	2593.7695	12643.27	1564.7451	1290.7695	3450.27	15428.745	2229.7695	8968.2695	1564.7451	-77.230469	4546.27	1798.7451	-4011.2305	1766.27	10850.745	1501.7695	1991.73	8560.2852	1695.3945	2126.73	4971.2852	2754.3945	5855.73	1710.2852	-140.60547	2708.52	10841.064	3738.9004	11914.52	4268.0649	2646.9004	2550.52	13285.064	4249.9004	11085.52	-1442.9351	1108.9004	12330.52	2214.0649	7096.9004	8829.5195	20381.064	5820.9004	1983.52	2124.0649	10007.9	1890.52	769.06494	8898.9004	9971.5195	3073.0649	4854.9004	12589.52	1442.0649	7282.9004	13303.52	1909.0649	4808.9004	7465.52	-154.93506	5138.9004	6984.52	4410.0649	6785.9004	1440.8252	17194.699	18125.914	9804.8252	2851.7002	8461.915	11697.825	2293.7002	1510.915	184.8252	12616.7	12297.915	10395.825	-523.2998	1427.915	12263.825	2416.7002	4494.915	6933.8252	2546.7002	3770.915	8250.8252	13991.7	11004.915	10701.825	2666.7002	11460.915	-691.1748	6372.7002	7614.915	40.825195	1985.7002	9545.915	2776.8252	9627.7002	9687.915	1968.8252	-1317.2998	4190.915	2709.8252	11851.7	9503.915	7899.8252	4082.7002	7664.915	10684.825	3288.7002	11083.915	1438.8252	9955.7002	8176.915	-2139.1748	5801.7002	6588.915	7639.8252	2891.7002	7684.915	4911.8252	563.7002	7638.915	2570.8252	-774.2998	8690.915	-555.1748	5969.7002	12510.915	-1138.1748	1273.7002	9397.915	1986.8252	13323.7	9408.915	6310.8252	5497.7002	7807.915	1740.8999	1465.9302	4658.2051	3882.8999	18115.93	6725.2051	508.8999	11802.93	-1245.7949	7457.8999	3362.9302	1636.2051	15379.425	3283.9048	2867.7754	14851.425	3179.9048	4207.7754	11328.425	1516.9048	-386.22461	5168.4248	18618.904	6516.7754	4666.4248	15117.904	8806.7754	786.4248	1777.9048	5862.7754	12771.425	6700.9048	8460.7754	7433.4248	201.90479	-433.22461	7475.4248	2960.9048	6625.7754	108.4248	8023.9048	3221.7754	4936.4248	13380.904	5299.7754	2897.4248	12530.904	8762.7754	1797.4248	3656.9048	9506.7754	9926.4248	4298.9048	4822.7754	14745.425	8493.9043	7824.7754	643.4248	3499.9048	7774.7754	-646.5752	-205.09521	6347.7754	11119.425	6806.9048	10443.775	9658.4248	3455.9048	2559.7754	12000.425	3571.9048	9675.7754	14306.425	6136.9048	5320.7754	9843.4248	6118.9048	7311.7754	7284.0649	3864.1201	5747.7651	10728.064	5625.1201	10174.766	8968.0645	9195.1201	7129.7651	1685.55	11007.07	6305.0098	10393.55	8150.0698	9431.0098	8681.5498	80.069824	1290.0098	4137.5498	8402.0703	11158.01	2057.55	7497.0698	10687.01	17499.551	6186.0698	5383.0098	14871.55	1232.0698	253.00977	1785.55	1322.0698	4919.0098	16383.55	3801.0698	7520.0098	15707.55	4711.0698	8398.0098	5133.5498	4600.0698	6014.0098	10788.55	8225.0703	4759.0098	11423.55	1831.0698	11343.01	10115.55	2139.0698	8067.0098	9711	9992.4355	2213.6348	15372	1639.4351	185.63477	8675	7813.4351	13580.635	1685	8914.4355	6612.6348	7144	-198.56494	1161.6348	9975	2276.4351	8408.6348	5582	8581.4355	10106.635	3577	2038.4351	9566.6348	5513	805.43506	5699.6348	9539	2664.4351	5076.6348	2449	8299.4355	7808.6348	14739.279	-1241.125	7855.1396	12434.279	-1869.125	1870.1396	11768.279	575.875	6794.1396	11760.279	805.875	448.13965	6203.2798	1134.875	7810.1396	2365.2798	-2385.125	8762.1396	-547.72021	-1850.125	1400.1396	1186.2798	-2387.125	10461.14	5687.2798	-1445.125	4764.1396	8601.2793	2691.875	8122.1396	188.27979	5834.875	3157.1396	2174.2798	4596.875	5936.1396	13205.279	-856.125	3469.1396	6003.2798	-3447.125	3441.1396	-105.72021	598.875	17839.141	7934.2798	-145.125	-1018.8604	11961.279	-2738.125	1852.1396	5287.2798	1381.875	6581.1396	12483.279	6400.875	5465.1396	30383.279	2412.875	12028.14	-381.72021	-1943.125	9023.1396	-1546.7202	-1699.125	8432.1396	2206.2798	-890.125	10259.14	5273.2798	-28.125	7915.1396	6142.2798	17.875	6486.1396	9248.2793	1515.875	7130.1396	6744.2798	-2085.125	8269.1396	8262.2793	565.875	6646.1396	9463.0645	7669.7202	8038.8896	1455.0649	3622.7202	8746.8896	4176.0649	9196.7207	9573.8896	10082.064	4274.7202	12859.89	3839.0649	9055.7207	9381.8896	5971.0649	3153.7202	8012.8896	-237.93506	7842.7202	5144.8896	1433.6201	22385.48	11318.965	5679.6201	21093.48	15280.965	11194.62	4864.48	6088.9648	3116.6201	15168.48	8423.9648	7750.6201	332.47998	10753.965	8815.6201	1748.48	1657.9648	-948.37988	562.47998	11938.965	-184.37988	576.47998	12183.965	-198.37988	2544.48	10075.965	-685.37988	9265.4805	12705.965	7477.6201	3766.48	14216.965	2193.6201	10377.48	12282.965	16429.621	904.47998	3019.9648	9303.6201	3687.48	14538.965	1074.6201	167.47998	10240.965	8744.6201	1600.48	1691.9648	12448.62	3035.48	8725.9648	11475.62	3319.48	8798.9648	11805.62	1951.48	7093.9648	3235.6201	-1635.52	5436.9648	11262.62	3477.48	12454.965	15985.605	3435.25	10934.891	24531.605	2506.25	13917.891	7472.605	2260.25	9101.8906	132.60498	-1170.75	10647.891	-1818.0049	18225.121	8788.8154	-3778.0049	395.12012	6676.8154	3034.9951	567.12012	7661.8154	4938.9951	606.12012	-65.18457	14275.995	7902.1201	14122.815	7010.9951	1508.1201	8207.8154	6060.9951	-248.87988	2369.8154	-5487.0049	-580.87988	9964.8154	4294.9951	3829.1201	6372.8154	-2733.0049	2887.1201	9351.8154	3886.9951	7993.1201	7775.8154	-5964.0049	4831.1201	8412.8154	6737.9951	1522.1201	8714.8154	-2431.0049	11295.12	5296.8154	7135.9951	2860.1201	8904.8154	1050.9951	1253.1201	14799.815	-3461.0049	714.12012	5034.8154	-2473.0049	-960.87988	5747.8154	3040.5698	9012.9404	8831.1602	20207.57	-689.05957	7894.1602	1867.5698	-3623.0596	11362.16	13753.57	-2449.0596	6335.1602	15164.57	274.94043	14079.16	87.569824	-4812.0596	11308.16	-452.43018	-4525.0596	7649.1602	3169.5698	-4892.0596	2433.1602	12382.57	-2218.0596	8413.1602	1649.5698	6358.9404	9520.1602	8383.5703	6590.9404	11765.16	12509.57	-1085.0596	8378.1602	3230.5698	-5333.0596	9840.1602	5702.5698	-1554.0596	7255.1602	1242.5698	9371.9404	12451.16	12940.57	-1180.0596	9839.1602	3798.5698	1659.9404	5164.1602	14319.57	1326.9404	11330.16	-280.43018	-4121.0596	8476.1602	18097.57	-1000.0596	12447.16	14834.57	-1845.0596	9905.1602	509.56982	-5291.0596	9861.1602	1312.5698	3132.9404	9994.1602	19897.57	2454.9404	10917.16	17931.57	976.94043	13418.16	16576.57	37.94043	10898.16	9798.5703	-3011.0596	6202.1602	18705.57	-2053.0596	10307.16	4167.5698	6625.9404	9237.1602	14525.57	-2474.0596	10310.16	16287.57	2225.9404	10568.16	16245.57	-1325.0596	7762.1602	1792.5698	13458.94	7125.1602	17027.09	1169.3652	821.28516	15273.09	5206.3652	7125.2852	2023.0898	13395.365	6298.2852	15648.09	9563.3652	9421.2852	13491.09	3968.3652	8002.2852	1302.0898	8843.3652	10575.285	281.08984	11184.365	9728.2852	6562.0898	14143.365	9678.2852	11254.09	2512.3652	8619.2852	11203.09	4526.3652	8087.2852	998.08984	1156.3652	8997.2852	9193.0898	3318.3652	9709.2852	15325.09	4560.3652	8164.2852	8714.0898	3206.3652	7629.2852	10637.09	5800.3652	4409.2852	7798.0898	3335.3652	6132.2852	13658.09	5448.3652	10452.285	8500.0898	2453.3652	4526.2852	2290.29	15964.945	6434.6152	13985.29	9190.9453	11097.615	12435.29	4337.9448	11437.615	11599.29	11283.945	9855.6152	4645.29	12913.945	10324.615	16183.645	6499.2197	6710.9297	-1670.3555	21026.219	7477.9297	3779.6445	11009.22	9021.9297	-5044.3555	7792.2197	5743.9297	8551.6445	7369.2197	14218.93	-905.35547	5100.2197	9130.9297	7792.6445	2416.2197	5873.9297	-3830.3555	8340.2197	5308.9297	-5470.3555	-1741.7803	5210.9297	7587.6445	362.21973	455.92969	4470.5898	2925.8198	-2758.5049	-1519.3398	14112.096	4175.5703	13654.6	6290.5151	5569.0254	14928.03	926.55469	6872.3301	6244.52	-402.93506	3041.9004
9534.5049	13127.84	8128.0898	15652.505	4361.8398	7484.0898	14090.505	10648.84	7864.0898	1600.5049	907.83984	617.08984	8086.5049	3860.8398	-310.91016	-105.4751	-14.259766	2841.7949	3729.5249	29696.74	12557.795	5183.5249	16063.74	14059.795	4739.5249	21056.74	12491.795	13493.3	5106.3398	7329.0298	16158.3	1095.3398	659.02979	2621.3	9724.3398	3807.0298	16445.516	3632.6099	9908.1855	13037.516	1239.6099	1748.1851	10483.516	3124.6099	1875.1851	7378.5151	14342.609	8597.1855	12747.516	2500.6099	9669.1855	-2792.0151	11189.971	7477.8701	20450.715	3498.2148	3478.085	22298.715	5985.2148	6715.085	13258.721	5299.2598	12145.779	1509.7202	859.25977	-149.22021	-1479.2798	-64.740234	1165.7798	9399.7207	1415.2598	-76.220215	6607.3896	27491.064	14549.605	1698.3899	3317.0649	8397.6055	17183.57	813.49023	8497.4707	6060.5703	10689.49	4905.4702	15562.495	5068.6802	1809.3999	9566.4951	2329.6802	5719.3999	1900.4951	14931.68	2073.3999	16143.495	3585.6802	8023.3999	3519.8701	22329.734	4998.7949	939.87012	17518.734	5877.7949	-1925.1299	2668.7349	4228.7949	8967.8701	3459.7349	-2830.2051	2973.8701	14096.734	3504.7949	-2335.1299	3442.7349	8326.7949	593.87012	20864.734	8047.7949	8511.5	25651.715	9573.2695	5318.5	26516.715	9806.2695	19444.5	6402.7148	8234.2695	22677.5	4875.7148	918.27002	7766.5	17080.715	9410.2695	3445.5	22848.715	5024.27	19692.5	5559.7148	8207.2695	3993.5	10135.715	7950.27	2912.5	14429.715	7927.27	17840.5	5790.7148	1425.27	40957.5	11870.715	13422.27	393.3999	11560.141	9379.0098	15371.745	2718.4648	4855.8701	26467.746	7175.4648	4025.8701	7312.7451	15983.465	8192.8701	15762.745	4753.4648	9770.8701	15248.745	4038.4648	10255.87	2731.7451	15291.465	9326.8701	13402.725	3758.835	-2598.5352	-5358.2754	3089.835	6409.4648	9231.7246	5949.835	2916.4648	-4354.2754	2589.835	7366.4648	13785.45	5926.4102	5280.4551	11160.51	1370.9346	-2128.9805	15201.51	6927.9346	14744.02	9828.5098	4770.9346	8864.0195	1051.5098	-1524.0654	512.01953	14132.51	3989.9346	11342.02	13141.51	5534.9346	15673.02	1325.5098	13759.935	10299.02	8970.5098	-2320.0654	-437.98047	15087.51	9789.9346	14738.02	15465.51	6528.9346	9047.0195	5241.5098	14024.935	11498.02	5404.5098	8553.9346	8945.0195	9280.5098	2505.9346	6994.0195	-909.31494	3608.48	13501.075	4015.6851	21954.48	6518.0752	14040.686	7435.48	-723.9248	20789.686	6856.48	10188.075	13596.686	4515.48	3854.0752	13140.686	3181.48	456.0752	6237.6851	1581.48	-345.9248	2132.6851	7278.48	12127.075	-560.31494	8337.4805	7475.0752	2702.6851	13695.48	7119.0752	-2180.3149	12323.48	6342.0752	1113.6851	10227.48	7526.0752	708.68506	22335.48	9305.0752	10663.686	6727.48	8099.0752	1373.6851	7668.48	7157.0752	3404.395	11773.27	8618.9053	-168.60498	-2229.7305	1722.9053	9288.3945	-1751.7305	704.90527	19.39502	6862.2695	11131.905	13890.395	779.26953	3106.9053	11290.395	849.26953	17986.906	-2190.605	646.26953	7352.9053	17653.314	7192.6401	8374.4502	356.31494	14806.641	9547.4502	3613.3149	22887.641	13048.45	15073.314	6868.6401	12693.45	17223.314	4188.6401	5063.4502	2278.3149	13646.641	10247.45	3275.3149	16839.641	11314.45	13428.314	9105.6406	15983.45	4284.3149	15971.641	10038.45	8890.3145	4186.6401	15528.45	14433.314	7476.6401	13847.45	1648.3149	9950.6406	11051.45	-566.68506	22002.641	12031.45	1418.3149	5702.6401	12806.45	12936.314	4062.6401	12286.45	5436.3149	3244.6401	12817.45	4424.3149	4117.6401	10266.45	12459.314	6854.6401	14607.45	15178.314	2575.6401	9115.4502	9891.3145	6502.6401	12878.45	2193.3149	16686.641	11385.45	17052.305	3017.1348	5632.7598	12825.305	-438.86523	2361.7598	9630.3047	1238.1348	4676.7598	13914.305	2173.1348	2749.7598	1548.3052	13116.135	8149.7598	4821.3052	11252.135	9523.7598	3855.3052	13900.135	10149.76	10270.305	-2035.8652	3930.7598	15009.305	2805.1348	9606.7598	9192.3047	1215.1348	8363.7598	587.30518	-811.86523	9500.7598	13528.305	-201.86523	1214.7598	4122.3052	8633.1348	8406.7598	9123.3047	508.13477	10187.76	4698.3052	2191.1348	8185.7598	6878.3052	-1736.8652	2560.7598	3131.5151	25438.336	592.89453	21865.516	4740.335	-2399.1055	17484.516	10755.335	1489.8945	13969.516	4942.335	4508.8945	16899.516	6318.335	-1949.1055	2053.5151	3080.335	-3223.1055	8037.5151	3610.335	6059.8945	11685.516	7257.335	7070.8945	3627.5151	8840.335	1422.8945	17506.516	8345.335	10581.895	2425.5151	7409.335	13000.895	5687.5151	936.33496	-2147.1055	18618.516	4577.335	3830.8945	13416.516	9773.335	5722.8945	9370.5156	1564.335	8336.8945	9078.5156	7039.335	-3947.1055	1510.5151	2704.335	6096.8945	1893.5151	11257.335	308.89453	14276.516	4217.335	4757.8945	8360.5156	2683.335	7497.8945	1706.5151	3748.335	4203.8945	9524.5156	5270.335	2435.8945	4524.5151	-64.665039	1086.8945	-1768.8149	25217.9	8715.7598	5685.1851	21450.9	11432.76	14897.186	1749.9004	1832.7598	9119.1855	9466.9004	15798.76	-493.81494	1177.9004	8040.7598	10348.186	4751.9004	5548.7598	7646.1851	1378.9004	8982.7598	1603.1851	1127.9004	8228.7598	3558.5254	13920.775	12034.545	18460.525	-491.22461	791.54492	12345.525	2381.7754	7694.5449	1232.5254	8920.7754	11726.545	-4037.4746	-1189.2246	6250.5449	3700.5254	12493.775	6053.5449	7337.5254	178.77539	5995.5449	3808.5254	-437.22461	4769.5449	8061.5254	3250.7754	7524.5449	477.03027	10794.52	-3871.3594	604.03027	9937.5195	-981.35938	4365.0303	2850.52	-2474.3594	2694.21	11262.585	4927.2646	13104.21	2932.585	6105.2646	1549.21	14713.585	6932.2646	9856.21	-145.41504	1452.2646	11040.21	6819.585	8843.2646	4462.21	25417.586	3935.2646	2488.21	2874.585	11087.265	2438.21	824.58496	6422.2646	9276.21	6380.585	7028.2646	12199.21	1419.585	8356.2646	13731.21	2393.585	4507.2646	9462.21	964.58496	5279.2646	7351.21	2714.585	7686.2646	967.28516	19974.596	15488.325	10169.285	6535.5952	7666.3252	13207.285	2670.5952	2220.3252	3324.2852	20035.596	11260.325	13061.285	3086.5952	144.3252	13758.285	2454.5952	6483.3252	8133.2852	1241.5952	4001.3252	11232.285	16249.596	13466.325	10759.285	5979.5952	12485.325	-2382.7148	7638.5952	6533.3252	-363.71484	3474.5952	9676.3252	2495.2852	12383.596	9896.3252	-670.71484	1836.5952	3353.3252	1397.2852	15418.596	11329.325	10214.285	5849.5952	9026.3252	10761.285	6497.5952	8739.3252	1498.2852	11910.596	11259.325	-1841.7148	9040.5957	6215.3252	7438.2852	3537.5952	7730.3252	2908.2852	3498.5952	8285.3252	2924.2852	1870.5952	5507.3252	-1858.7148	9335.5957	10709.325	-1321.7148	4163.5952	8976.3252	1335.2852	14427.596	10890.325	8416.2852	2516.5952	9693.3252	-2597.5352	2057.4448	12768.109	2214.4648	11538.445	12890.109	-3646.5352	8385.4453	9248.1094	5906.4648	3721.4448	8886.1094	14366.955	4504.7349	2568.71	15265.955	4716.7349	2984.71	17550.955	2928.7349	1390.71	5611.9551	21268.734	8220.71	5878.9551	14796.734	5887.71	2967.9551	1524.7349	6551.71	13436.955	8071.7349	7899.71	8728.9551	1594.7349	-1063.29	9633.9551	6030.7349	9388.71	1735.9551	10885.734	4433.71	3722.9551	14968.734	6044.71	3578.9551	11157.734	6949.71	4380.9551	4220.7349	7717.71	12150.955	2933.7349	2636.71	12087.955	9225.7344	8501.71	2926.9551	4593.7349	10391.71	347.95508	-433.26514	5446.71	15603.955	5840.7349	11649.71	9911.9551	3691.7349	4903.71	15091.955	3417.7349	8066.71	17157.955	5614.7349	5410.71	11200.955	7830.7349	10087.71	1395.4751	2285.9951	6234.3052	8145.4751	5747.9951	10992.305	8485.4746	6775.9951	6437.3052	471.81494	5808.4702	7658.54	4828.8149	10185.471	8586.54	2602.8149	-659.52979	1245.54	2971.8149	9142.4707	9765.54	2441.8149	4656.4702	6718.54	14178.814	6670.4702	4500.54	9485.8145	-19.529785	789.54004	767.81494	-545.52979	6217.54	13248.814	2639.4702	6152.54	13279.814	2957.4702	8552.54	4110.8149	1994.4702	7287.54	8682.8145	4171.4702	4605.54	8966.8145	1614.4702	8181.54	9454.8145	2579.4702	9575.54	15251.175	-4108.4902	-1732.29	9351.1748	-4695.4902	-599.29004	11974.175	-1350.4902	11624.71	2496.1748	5212.5098	6061.71	7693.1748	-4513.4902	-2249.29	12124.175	-2437.4902	4754.71	4830.1748	3212.5098	7748.71	4950.1748	-4628.4902	5630.71	5060.1748	-5336.4902	1199.71	8800.1748	-2953.4902	2226.71	5800.1748	-1676.4902	3112.71	12641.16	2181.355	9055.1953	16398.16	3019.355	-4696.8047	12815.16	4810.355	3208.1953	16843.16	2365.355	-707.80469	6003.1602	2512.355	3639.1953	7207.1602	4470.355	3703.1953	2090.1602	1050.355	-2922.8047	2421.1602	2957.355	6381.1953	3309.1602	5031.355	319.19531	10827.16	6257.355	4100.1953	1123.1602	11451.355	-1717.8047	6265.1602	7710.355	2454.1953	14659.16	1961.355	-2591.8047	4497.1602	473.35498	-353.80469	1359.1602	1736.355	12612.195	1189.1602	1328.355	-1595.8047	12157.16	2503.355	-1752.8047	10591.16	7657.355	2577.1953	11288.16	6773.355	2300.1953	30607.16	5522.355	9435.1953	1943.1602	573.35498	5975.1953	312.16016	-431.64502	5694.1953	-703.83984	937.35498	7002.1953	6609.1602	2994.355	2789.1953	13745.16	6731.355	5124.1953	8354.1602	8426.3555	1353.1953	8709.1602	1760.355	6323.1953	9843.1602	6427.355	2812.1953	6332.21	6751.585	6626.5898	-3819.79	977.58496	5971.5898	-6266.79	9714.585	9284.5898	2885.21	1863.585	8046.5898	-1525.79	7833.585	7076.5898	-3459.79	8512.585	5188.5898	-6588.79	7313.585	3075.5898	3105.3599	24561.75	12768.98	5576.3599	23811.75	14327.98	12852.359	5469.75	7452.98	418.35986	15367.75	11912.98	8115.3599	3854.75	10372.98	7010.3599	3262.75	1354.98	-1746.6401	2784.75	13796.98	-285.64014	2487.75	12815.98	-303.64014	2307.75	16310.98	-107.64014	10883.75	12273.98	6490.3599	5603.75	11556.98	1408.3599	11778.75	9805.9805	15456.359	4008.75	5862.98	11702.359	3322.75	14685.98	-1364.6401	2610.75	10610.98	11317.359	5712.75	3864.98	12616.359	4107.75	9954.9805	10899.359	5116.75	8340.9805	11677.359	3111.75	7089.98	651.35986	539.75	4905.98	14124.359	4948.75	10225.98	13900.84	2510.7349	12251.415	21392.84	3934.7349	12656.415	9728.8398	1864.7349	5976.415	135.84009	390.73486	10428.415	1371.5146	22871.65	6181.8047	203.51465	512.65039	4273.8047	7574.5146	2631.6504	2781.8047	5913.5146	-1913.3496	-1354.1953	12914.515	7447.6504	12254.805	7703.5146	1875.6504	2658.8047	11142.515	361.65039	-1311.1953	-3700.4854	-1023.3496	3949.8047	9948.5146	3000.6504	3258.8047	-3130.4854	7613.6504	126.80469	7758.5146	2686.6504	2205.8047	-2855.4854	6294.6504	6863.8047	9975.5146	1708.6504	6687.8047	1094.5146	12881.65	-424.19531	9982.5146	2586.6504	6063.8047	6368.5146	-806.34961	8668.8047	731.51465	1697.6504	1751.8047	1130.5146	-592.34961	2809.8047	77.484863	18786.035	11361.596	15069.484	9985.0352	12192.596	-1198.5151	3487.0352	9458.5957	7515.4849	5018.0352	7053.5952	13339.484	10293.035	8073.5952	-1192.5151	2657.0352	14814.596	-3035.5151	1364.0352	10627.596	654.48486	1112.0352	2962.5952	8379.4844	4281.0352	11036.596	-768.51514	13574.035	11788.596	4953.4849	14941.035	12332.596	11423.484	5782.0352	12937.596	711.48486	2762.0352	11222.596	6733.4849	3160.0352	9263.5957	-1334.5151	15292.035	13801.596	7616.4849	5578.0352	11024.596	699.48486	11468.035	12159.596	10147.484	7131.0352	12921.596	-1776.5151	2362.0352	13931.596	15698.484	7540.0352	13691.596	13700.484	5671.0352	9849.5957	-1507.5151	3306.0352	9661.5957	-1096.5151	10639.035	12385.596	14410.484	11898.035	12340.596	15867.484	7318.0352	20109.596	15937.484	5685.0352	11060.596	6186.4849	4147.0352	10616.596	17925.484	8661.0352	12555.596	2124.4849	15550.035	13352.596	10721.484	5837.0352	12097.596	13312.484	8603.0352	13660.596	12867.484	7265.0352	10504.596	3063.4849	19296.035	8085.5952	18801.395	1973.9102	3012.0996	16756.395	3680.9102	9185.0996	2812.395	13035.91	8305.0996	13497.395	6109.9102	10390.1	11670.395	2726.9102	10231.1	2931.395	8792.9102	13018.1	2553.395	8066.9102	8907.0996	7292.395	13327.91	8677.0996	14339.395	3595.9102	8145.0996	13072.395	3283.9102	7860.0996	881.39502	-1088.0898	12429.1	12877.395	2652.9102	10320.1	15174.395	2406.9102	7923.0996	7659.395	886.91016	6954.0996	13385.395	3292.9102	9672.0996	11661.395	1744.9102	7584.0996	11828.395	1757.9102	12780.1	8284.3945	1388.9102	8719.0996	336.0752	12985.76	4777.6846	7619.0752	6478.7598	11959.685	9976.0752	5546.7598	7911.6846	11807.075	6685.7598	8601.6846	4067.0752	13231.76	6534.6846	14975.325	2469.6748	13389.56	-187.6748	18563.676	11472.56	2333.3252	11010.675	11450.56	815.3252	4939.6748	11177.56	14025.325	1601.6748	16526.559	8540.3252	-395.3252	12706.56	11360.325	1712.6748	7988.5596	-667.6748	3001.6748	9209.5596	-1862.6748	-2466.3252	11205.56	13271.325	-1911.3252	5357.5596	2175.6851	4397.48	3494.0752	-2334.605	10077.27	5129.9053	13526.305	1614.1348	8671.7598	17956.186	5012.9004	11871.76	6310.21	-251.41504	4961.2646
4891.6396	14121.39	7168.4351	11845.64	7800.3896	8364.4355	10832.64	4448.3896	10028.436	-5196.3604	-1218.6104	754.43506	5041.6396	1745.3896	895.43506	-341.60986	-1285.1953	1364.0049	11008.391	23251.805	-1250.9951	6735.3901	18971.805	11057.005	6956.3901	17791.805	6985.0049	12808.37	4161.7749	3693.5098	16695.371	4293.7749	-416.49023	2644.3701	11119.775	3384.5098	16477.426	4132.165	9008.6543	15905.425	1025.165	686.65479	5872.4248	1924.165	-601.34521	7858.4248	8435.165	8689.6543	18155.426	2820.165	6127.6548	-1894.9502	8623.6602	9544.2207	20234.129	1706.2949	1681.1201	16754.129	914.29492	2189.1201	12192.936	4632.9048	9967.7754	-1201.0649	3408.9048	-664.2251	-2044.0649	1954.9048	-439.2251	5050.9351	2495.9048	1075.7749	6769.0601	19877.941	13794.311	1272.0601	-2987.0596	12666.311	14486.715	6102.835	6568.3452	3734.7151	13655.835	7272.3452	18630.01	8627.5449	703.21484	10022.01	5825.5449	5333.2148	3344.0098	12558.545	3535.2148	13076.01	5572.5449	7983.2148	3168.6299	17272.426	7096.7749	-639.37012	9743.4248	6983.7749	-2797.3701	-740.5752	3848.7749	12567.63	295.4248	175.7749	-327.37012	13667.425	5106.7749	-3029.3701	-240.5752	13148.775	-443.37012	15913.425	11400.775	6103.0752	22249.34	16406.824	3313.0752	18107.34	8496.8252	26266.074	6897.3398	7936.8252	15934.075	2615.3398	-1253.1748	5860.0752	16894.34	10718.825	746.0752	10677.34	3856.8252	17544.074	6804.3398	8202.8252	3437.0752	8808.3398	5375.8252	661.0752	13248.34	6137.8252	16510.074	1923.3398	-402.1748	39521.074	10518.34	14034.825	-122.0249	5832.6899	10644.02	16630.279	3697.625	2683.6001	24688.279	7036.625	3974.6001	9165.2803	23781.625	8757.5996	13367.28	6121.625	10411.6	15292.28	7540.625	11033.6	6311.2803	13096.625	1567.6001	16865.324	4310.0098	697.53516	-650.6748	3027.0098	9707.5352	14500.325	4556.0098	7632.5352	-944.6748	5783.0098	10372.535	11080.58	7354.915	6295.0049	10560.255	-216.96973	-2061.4902	14342.255	6427.0303	13202.51	6606.2549	4151.0303	10456.51	-3051.7451	-1067.9697	1037.5098	6357.2549	1828.0303	10495.51	7390.2549	5504.0303	16186.51	-3713.7451	12069.03	7506.5098	4458.2549	-2526.9697	68.509766	14144.255	7854.0303	19067.51	9308.2549	2369.0303	8534.5098	-667.74512	13801.03	10795.51	638.25488	6335.0303	11076.51	3472.2549	1919.0303	10988.51	3138.1099	-1212.8848	19728.184	12027.109	6384.1152	7720.1846	16382.109	6346.1152	3135.1846	16928.109	6684.1152	15019.185	24821.109	3784.1152	6935.1846	14664.109	-825.88477	2497.1846	9885.1094	35.115234	1134.1846	9424.1094	7542.1152	16633.184	2777.1099	6076.1152	11372.185	5431.1099	11533.115	8195.1846	1366.1099	8449.1152	11019.185	3826.1099	3800.1152	10563.185	6574.1099	13714.115	2569.1846	14184.109	1979.1152	10947.185	2955.1099	4652.1152	9411.1846	7073.5151	14633.95	5858.5654	917.51514	1935.9502	-396.43457	8724.5156	1681.9502	-2303.4346	3680.5151	10024.95	5917.5654	16893.516	4288.9502	-271.43457	12445.516	5381.9502	13840.565	784.51514	7071.9502	3302.5654	20672.436	4872.2148	5636.98	6772.4351	18668.215	7372.98	7234.4351	22571.215	13375.98	16872.436	4706.2148	8527.9805	16899.436	5167.2148	1903.98	3018.4351	13176.215	9736.9805	6007.4351	17296.215	12534.98	16399.436	8452.2148	12024.98	4580.4351	16862.215	8575.9805	10569.436	2199.2148	10972.98	12323.436	6394.2148	13236.98	4159.4351	7897.2148	9165.9805	1734.4351	20815.215	7339.98	3331.4351	7003.2148	11052.98	15035.436	3788.2148	14042.98	7765.4351	3123.2148	12724.98	7264.4351	4355.2148	11992.98	13261.436	6513.2148	10899.98	13773.436	3725.2148	7807.98	11251.436	6038.2148	8964.9805	3887.4351	16708.215	15706.98	14794.01	5750.665	5648.96	16884.01	2606.665	3831.96	10477.01	2232.665	9590.96	16206.01	2591.665	3766.96	3789.0098	11226.665	6563.96	2555.0098	12573.665	12568.96	10013.01	9922.665	5654.96	7074.0098	1560.665	5839.96	13666.01	3506.665	12137.96	7543.0098	4970.665	13960.96	-1439.9902	1015.665	14027.96	11936.01	3036.665	4749.96	1882.0098	8396.665	9135.96	10661.01	2547.665	11591.96	4146.0098	5022.665	10676.96	9571.0098	1793.665	4379.96	-1879.5752	14229.06	1456.8252	17305.426	-2157.9404	-699.1748	13469.425	3823.0596	6736.8252	10260.425	-912.94043	8886.8252	11330.425	-300.94043	1967.8252	-2365.5752	-4506.9404	1345.8252	4100.4248	-3955.9404	6994.8252	3524.4248	3899.0596	10164.825	-1386.5752	4041.0596	6417.8252	16019.425	3829.0596	18103.824	-2571.5752	1924.0596	16707.824	732.4248	-3041.9404	405.8252	16989.426	2264.0596	7294.8252	8395.4248	3990.0596	6633.8252	1713.4248	-3911.9404	11980.825	5196.4248	2945.0596	2808.8252	-1665.5752	-1145.9404	7850.8252	-2759.5752	8103.0596	3475.8252	10028.425	-724.94043	5189.8252	3725.4248	-4428.9404	10687.825	-4020.5752	-2269.9404	9560.8252	4948.4248	-1212.9404	5284.8252	139.4248	-6351.9404	6404.8252	-1578.085	15015.46	10144.795	4713.915	15907.46	13439.795	14531.915	476.45996	1230.7949	11694.915	3720.46	13120.795	-1940.085	-2698.54	8790.7949	11558.915	1755.46	6042.7949	8459.915	694.45996	12933.795	5495.915	-2473.54	5591.7949	5400.27	14514.19	13435.516	18061.27	-1075.8096	3590.5151	20238.27	1459.1904	9964.5156	3563.27	5639.1904	14218.516	104.27002	-1790.8096	10946.516	4621.27	15997.19	11589.516	8914.2695	-1903.8096	11122.516	4483.27	-3706.8096	7049.5151	10158.27	1009.1904	10404.516	2877.5752	10045.96	3249.3896	1440.5752	7319.96	8454.3896	7112.5752	3122.96	8501.3896	1532.8799	8652.8652	5738.2251	12944.88	2269.8652	7008.2251	3792.8799	9885.8652	6472.2251	12696.88	592.86523	1320.2251	16350.88	1546.8652	9687.2246	4741.8799	2676.8652	3569.2251	1874.8799	1128.8652	9043.2246	1029.8799	-658.13477	9979.2246	10581.88	2316.8652	7136.2251	13551.88	1947.8652	8322.2246	10777.88	921.86523	4138.2251	7065.8799	-102.13477	7526.2251	6476.8799	934.86523	5122.2251	-1146.7749	19631.975	18850.25	10621.225	2872.9746	12220.25	14395.225	-2356.0254	3439.25	3033.2251	12352.975	12792.25	12813.225	-316.02539	1779.25	13038.225	-1117.0254	4598.25	8826.2246	-1298.0254	4294.25	8856.2246	12579.975	15511.25	9150.2246	2544.9746	11327.25	-1805.7749	2487.9746	9396.25	584.2251	503.97461	13358.25	3343.2251	4549.9746	12865.25	264.2251	-3328.0254	2799.25	1619.2251	8739.9746	8858.25	13767.225	798.97461	7246.25	11054.225	1424.9746	13020.25	10017.225	-1960.0254	2309.25	-1596.7749	2997.9746	8941.25	9639.2246	-154.02539	8584.25	2452.2251	-509.02539	7541.25	3958.2251	-1142.0254	8700.25	-2213.7749	4976.9746	13712.25	-2384.7749	-2471.0254	10332.25	2034.2251	8571.9746	8599.25	9527.2246	428.97461	9178.25	4105.6553	152.36523	6896.625	5113.6553	12082.365	7441.625	210.65503	9054.3652	5107.625	4153.6553	-287.63477	7658.625	14538.63	3037.0049	410.94531	14396.63	4739.0049	-1955.0547	14176.63	3236.0049	-683.05469	6025.6299	21798.004	5834.9453	8071.6299	14555.005	4890.9453	1347.6299	2068.0049	3942.9453	10713.63	7456.0049	5313.9453	8341.6299	1226.0049	-2841.0547	8933.6299	4023.0049	3815.9453	1706.6299	5263.0049	3296.9453	5057.6299	19969.004	5874.9453	2370.6299	10121.005	2984.9453	3202.6299	5486.0049	7098.9453	12406.63	3853.0049	1206.9453	12352.63	4828.0049	8631.9453	1762.6299	1784.0049	2950.9453	543.62988	543.00488	4145.9453	14969.63	8355.0049	5296.9453	11310.63	4462.0049	1170.9453	11964.63	4784.0049	7714.9453	12684.63	7690.0049	1653.9453	10348.63	6650.0049	4958.9453	2426.2	1115.1802	6749.8999	8387.2002	3123.1802	10090.9	10228.2	5818.1802	9801.9004	-692.39014	10057.154	7743.4048	4726.6099	13005.154	9200.4043	497.60986	716.15479	2744.4048	3370.6099	9163.1543	11325.404	2179.6099	9789.1543	10249.404	17033.609	7639.1548	7996.4048	11291.609	1828.1548	4294.4048	1329.6099	1938.1548	7391.4048	12507.609	3720.1548	9274.4043	14436.609	5206.1548	9998.4043	2758.6099	6264.1548	9512.4043	9375.6094	9479.1543	6118.4048	8008.6099	4257.1548	14196.404	8796.6094	4670.1548	8280.4043	12625.865	-63.200195	-1955.4902	1977.8652	-2259.2002	-2205.4902	1301.8652	2683.7998	10792.51	-1697.1348	8519.7998	3778.5098	6493.8652	-1784.2002	-3725.4902	10403.865	275.7998	6222.5098	3999.8652	4728.7998	6006.5098	311.86523	-1114.2002	5009.5098	2194.8652	-1123.2002	2433.5098	8459.8652	-240.2002	4494.5098	4061.8652	892.7998	5618.5098	14938.471	1397.8452	8785.4004	12737.471	689.84521	-1776.5996	11254.471	3579.8452	7184.4004	13366.471	1995.8452	570.40039	6785.4702	3057.8452	2817.4004	7219.4702	1461.8452	4852.4004	106.47021	471.84521	648.40039	3166.4702	1138.8452	6605.4004	5413.4702	3645.8452	8105.4004	10936.471	5377.8452	6483.4004	-561.52979	8319.8457	2968.4004	1268.4702	10821.846	534.40039	12133.471	2560.8452	1882.4004	7835.4702	261.84521	1822.4004	1574.4702	1379.8452	13145.4	897.47021	183.84521	-14.599609	12285.471	1103.8452	1839.4004	7415.4702	3502.8452	6405.4004	12917.471	3877.8452	10044.4	29237.471	4729.8452	13034.4	352.47021	2334.8452	5016.4004	138.47021	486.84521	5805.4004	6080.4702	2578.8452	5753.4004	6911.4702	770.84521	4816.4004	10624.471	5526.8452	3714.4004	6369.4702	4128.8452	3491.4004	8754.4707	1648.8452	6306.4004	9042.4707	4560.8452	4941.4004	11637.63	11563.641	6557.54	-817.37012	2645.6401	6687.54	-1822.3701	11150.641	9760.54	3771.6299	4621.6401	11429.54	1413.6299	9014.6406	8002.54	-919.37012	9854.6406	6106.54	-2154.3701	10293.641	3948.54	-2106.3301	19014.285	10613.495	2038.6699	21692.285	10128.495	11617.67	3929.2852	7125.4951	1602.6699	17041.285	7785.4951	3781.6699	4561.2852	11992.495	7159.6699	5.2851562	-832.50488	-4190.3301	1565.2852	10711.495	-4189.3301	4093.2852	10985.495	-3831.3301	2938.2852	9947.4951	-3127.3301	11079.285	7836.4951	5577.6699	6161.2852	8341.4951	-1950.3301	12271.285	5609.4951	15169.67	1575.2852	1046.4951	6077.6699	5746.2852	8101.4951	-4899.3301	2258.2852	7655.4951	6121.6699	3173.2852	-766.50488	9055.6699	3649.2852	5684.4951	7509.6699	4791.2852	4420.4951	8528.6699	3206.2852	5245.4951	-1288.3301	-693.71484	1511.4951	5453.6699	3645.2852	6262.4951	14982.26	4978.6851	9904.2695	23158.26	7039.6851	12953.27	5909.2598	3391.6851	4625.27	-1267.7402	258.68506	6956.27	976.41016	24631.895	12475.425	-2051.5898	3424.895	8327.4248	-3855.5898	5373.895	8427.4248	3933.4102	4011.895	1346.4248	10873.41	11334.895	17499.426	6003.4102	5870.895	6645.4248	8969.4102	4528.895	4020.4248	-5140.5898	5528.895	10608.425	7717.4102	8704.8945	9122.4248	3990.4102	3640.895	1376.4248	6176.4102	7256.895	10808.425	-4279.5898	7546.895	9437.4248	9062.4102	6398.895	12106.425	-1868.5898	16337.895	6894.4248	9854.4102	8087.895	7615.4248	4322.4102	5827.895	11779.425	-643.58984	3465.895	8039.4248	1352.4102	2131.895	7878.4248	-1235.415	18694.551	4636.5898	16845.586	5213.5498	10909.59	-601.41504	-436.4502	7076.5898	8996.585	2483.5498	4120.5898	13218.585	5775.5498	8713.5898	-676.41504	-1142.4502	12077.59	-2744.415	-1672.4502	6760.5898	831.58496	-469.4502	2489.5898	7457.585	1779.5498	5343.5898	-532.41504	9626.5498	5495.5898	3401.585	12512.55	9599.5898	9029.585	1547.5498	7303.5898	204.58496	-1773.4502	7637.5898	6164.585	1133.5498	5621.5898	-358.41504	11245.55	9749.5898	10080.585	2771.5498	6987.5898	714.58496	6374.5498	5824.5898	10382.585	4963.5498	3481.5898	-2072.415	86.549805	9711.5898	17909.586	4799.5498	9667.5898	14012.585	2990.5498	8075.5898	-847.41504	-1685.4502	6803.5898	-302.41504	8053.5498	8170.5898	9240.585	7532.5498	11050.59	16503.586	3241.5498	19065.59	15568.585	4399.5498	8262.5898	7906.585	655.5498	6499.5898	17756.586	4870.5498	7399.5898	3708.585	6752.5498	10136.59	14235.585	2920.5498	8535.5898	14851.585	3559.5498	6721.5898	15237.585	2868.5498	7239.5898	7279.585	6481.5498	1798.5898	15617.575	2282.1299	2956.7754	16007.575	6846.1299	6545.7754	1817.5752	11181.13	9778.7754	14369.575	8056.1299	12183.775	8374.5752	5388.1299	9146.7754	2408.5752	12515.13	15442.775	597.5752	10168.13	11477.775	4610.5752	15445.13	9987.7754	11405.575	6359.1299	9315.7754	13267.575	4589.1299	6341.7754	-2165.4248	3061.1299	10588.775	8832.5752	7494.1299	8815.7754	10837.575	5700.1299	10411.775	6234.5752	3169.1299	8453.7754	13210.575	5523.1299	6022.7754	7486.5752	4479.1299	6062.7754	12662.575	2134.1299	11747.775	8697.5752	3687.1299	7263.7754	2826.165	14238.32	3065.3447	13121.165	8118.3198	5624.3447	16413.164	4715.3198	3032.3447	16416.164	6032.3198	6711.3447	8857.165	12083.32	3581.3447	22010.199	5274.1699	14840.515	3121.2002	17956.17	11621.515	8309.2002	8772.1699	13214.515	2812.2002	5185.1699	7614.5146	14824.2	1157.1699	9405.5146	10976.2	-1567.8301	7749.5146	14188.2	1283.1699	16740.516	662.2002	7286.1699	9480.5146	804.2002	-3990.8301	10125.515	15733.2	22.169922	6997.5146	7571.1099	1534.1152	2887.1846	91.515137	17403.949	3323.5654	11975.01	5042.665	9941.96	14628.915	1263.46	10438.795	7110.8799	-2006.1348	6973.2251
11237.6	12038.295	9913.165	16066.6	-1074.7051	6626.165	28805.6	4674.2949	9497.165	1025.6001	-5363.7051	-1748.835	11827.6	-3245.7051	-1947.835	1009.675	-3179.6104	1977.5552	22618.676	936.38965	610.55518	8370.6748	15215.39	8927.5547	8154.6748	18473.391	9798.5547	14494.595	1608.375	2709.6152	7490.5947	371.375	-202.38477	3904.595	8971.375	5512.6152	14870.085	6225.1602	5986.7651	16894.086	2632.1602	-1707.2349	6658.085	1016.1602	-30.234863	1773.085	13788.16	4946.7651	17068.086	1656.1602	4906.7651	-630.50488	8621.8906	5897.9849	11234.99	2128.4854	5724.1748	15811.99	1178.4854	6632.1748	14031.7	2602.7549	9341.9004	662.7002	-1297.2451	-153.1001	1134.7002	-352.24512	597.8999	12131.7	-696.24512	1234.8999	3360.8701	26635.746	12665.88	-1203.1299	3458.7451	13948.88	10156.87	9975.7344	6519.3452	4240.8701	14990.734	6941.3452	19264.129	3986.2451	-551.7251	4627.1299	93.245117	6069.2749	5127.1299	12186.245	3495.2749	14014.13	2729.2451	6968.2749	5161.5098	14755.91	4996.4297	2130.51	12247.91	7602.4297	883.51001	1512.9102	9358.4297	11586.51	558.91016	-1574.5703	3748.51	8920.9102	3227.4297	442.51001	452.91016	9947.4297	3966.51	19638.91	9116.4297	7004.1851	28992.686	10195.891	14865.186	2176.6851	-163.10986	22316.186	5653.6851	10901.891	19923.186	4462.6851	-654.10986	4367.1851	16639.686	5040.8901	5441.1851	17113.686	4032.8901	17830.186	5860.6851	10409.891	2976.1851	10777.686	7820.8901	1005.1851	17014.686	7624.8901	19632.186	3385.6851	226.89014	43575.184	10951.686	10198.891	2499.4351	7810.915	4818.2202	17549.57	5494.1699	3067.5752	17598.57	5574.1699	3301.5752	4605.5703	18093.17	9813.5752	16361.57	5821.1699	8638.5752	14743.57	5844.1699	11672.575	15253.57	3648.1699	639.5752	16255.27	950.74023	509.83496	-2240.73	-21.259766	7292.835	10867.27	1034.7402	9385.835	-1013.73	100.74023	6276.835	10144.215	8284.7402	6517.6401	13589.705	-4229.5498	-4721.5146	19354.705	-2140.5498	13024.485	14547.705	-2442.5498	3590.4854	418.70508	-5815.5498	-761.51465	12770.705	-1226.5498	6587.4854	12091.705	-346.5498	8838.4854	1418.7051	7819.4502	5716.4854	10286.705	-5430.5498	-3509.5146	13521.705	6977.4502	11514.485	14700.705	-310.5498	8552.4854	5564.7051	8857.4502	9752.4854	6373.7051	1216.4502	7989.4854	11308.705	-4047.5498	3803.4854	-4272.5996	2730.1445	18828.535	8625.4004	5269.1445	6844.5352	8174.4004	6774.1445	1763.5352	12678.4	3837.1445	10076.535	14860.4	3912.1445	8007.5352	7359.4004	1659.1445	2775.5352	6804.4004	400.14453	1775.5352	992.40039	7235.1445	12583.535	-2920.5996	6513.1445	9052.5352	-1164.5996	12364.145	3940.5352	-4929.5996	10880.145	7481.5352	-2726.5996	6788.1445	9970.5352	8445.4004	1367.1445	539.53516	10665.4	2836.1445	8863.5352	-3499.5996	3368.1445	7785.5352	7922.8252	10537.4	4389.3896	2985.825	-2295.5996	1454.3896	12373.825	-53.599609	-3055.6104	4536.8252	5665.4004	5538.3896	14033.825	274.40039	110.38965	13027.825	2260.4004	13239.39	1429.825	170.40039	5007.3896	16952.721	5359.8848	4870.8096	-687.27979	11941.885	8419.8096	811.72021	21599.885	11068.81	6926.7202	1373.8848	7620.8096	13573.721	2319.8848	1851.8096	1061.7202	10381.885	7722.8096	2128.7202	13064.885	9367.8096	14492.721	5224.8848	15107.81	1837.7202	12006.885	8300.8096	9043.7207	1225.8848	9648.8096	12884.721	3925.8848	10067.81	842.72021	6059.8848	10623.81	-499.27979	22475.885	13876.81	-1155.2798	5786.8848	9318.8096	14130.721	2380.8848	8981.8096	4137.7202	920.88477	12325.81	5048.7202	2155.8848	7899.8096	10439.721	2488.8848	10798.81	10341.721	1402.8848	8524.8096	10951.721	4355.8848	9185.8096	1747.7202	15899.885	11987.81	19983.77	4566.0947	3663.0498	2899.77	1412.0947	1538.0498	7984.77	3578.0947	8993.0498	14916.77	1563.0947	2844.0498	1726.77	10006.095	10420.05	2084.77	15078.095	8646.0498	16392.77	1117.0947	4658.0498	5873.77	202.09473	3879.0498	13637.77	3424.0947	8291.0498	11179.77	4098.0947	10410.05	-167.22998	377.09473	8625.0498	10712.77	883.09473	2897.0498	4693.77	11122.095	8510.0498	8480.7695	3518.0947	8386.0498	6621.77	1935.0947	6666.0498	8980.7695	3080.0947	2247.0498	2864.4851	22269.455	1166.21	22960.484	2661.4551	-574.79004	17098.484	5972.4551	7612.21	15972.485	4539.4551	5200.21	17767.484	4256.4551	-915.79004	3078.4851	2193.4551	-1789.79	7321.4854	7211.4551	4146.21	13194.485	4307.4551	5161.21	3900.4851	7116.4551	6497.21	15720.485	7513.4551	14821.21	1771.4851	3403.4551	15019.21	4953.4854	1452.4551	-3401.79	18408.484	5338.4551	6408.21	16087.485	7293.4551	4790.21	9321.4854	2538.4551	8489.21	9659.4854	6314.4551	-791.79004	2623.4851	839.45508	7832.21	2867.4851	8843.4551	512.20996	14197.485	2967.4551	3768.21	9431.4854	2814.4551	7900.21	1439.4851	1063.4551	7036.21	10024.485	2622.4551	1059.21	3060.4851	26.455078	983.20996	-1245.6948	24894.734	7588.4199	5099.3052	20554.734	8030.4199	13898.305	5714.7349	-167.58008	17528.305	2711.7349	13039.42	990.30518	2548.7349	5317.4199	17333.305	4451.7349	5071.4199	13426.305	3538.7349	5819.4199	6808.3052	1033.7349	2720.4199	4877.1802	15775.975	9715.3301	23171.18	-1677.0254	-409.66992	22378.18	2301.9746	3789.3301	3270.1802	8552.9746	8047.3301	640.18018	-2457.0254	5656.3301	7328.1802	14866.975	5297.3301	11518.18	-1243.0254	6291.3301	6287.1802	-943.02539	1206.3301	2590.1802	9748.9746	3174.3301	-827.91504	5054.4805	2287.4248	-949.91504	3074.4805	4086.4248	4743.085	-2070.5195	3376.4248	3867.165	13042.53	3294.8604	14818.165	323.53027	1918.8604	4151.165	12600.53	2317.8604	10668.165	538.53027	150.86035	11428.165	3548.5303	10784.86	6085.165	2140.5303	5834.8604	3462.165	1686.5303	11364.86	2767.165	621.53027	6854.8604	11082.165	2283.5303	6131.8604	12670.165	33.530273	7581.8604	14726.165	744.53027	4394.8604	9954.165	656.53027	3502.8604	9729.165	221.53027	4664.8604	2480.7451	14067.545	17454.08	15785.745	-2848.4551	7925.0801	13588.745	-3418.4551	961.08008	7075.7451	13641.545	9890.0801	14028.745	-3936.4551	492.08008	13829.745	-2980.4551	4563.0801	10294.745	-4114.4551	3544.0801	14716.745	7351.5449	9124.0801	13071.745	-876.45508	10395.08	2233.7451	1618.5449	6249.0801	4431.7451	-3276.4551	8671.0801	7246.7451	3326.5449	9223.0801	7827.7451	-3151.4551	1753.0801	5229.7451	10142.545	9336.0801	12987.745	-3529.4551	7534.0801	18111.746	-1707.4551	10304.08	12692.745	-2848.4551	620.08008	1265.7451	1981.5449	4893.0801	11679.745	-2851.4551	7505.0801	5270.7451	-1921.4551	5177.0801	7132.7451	-4500.4551	9153.0801	1579.7451	2490.5449	10906.08	1612.7451	-5383.4551	8821.0801	4838.7451	10683.545	7993.0801	11764.745	-1800.4551	6463.0801	4254.9502	2370.625	7432.6152	4163.9502	15616.625	6768.6152	-499.0498	10620.625	1605.6152	-728.0498	1707.625	5581.6152	13120.79	4456.4502	2076.6055	13144.79	3919.4502	4593.6055	12194.79	3003.4502	1329.6055	6479.79	17361.449	6925.6055	3170.79	12397.45	9092.6055	-192.20996	1478.4502	5914.6055	6983.79	8887.4502	7360.6055	6828.79	231.4502	-222.39453	8083.79	3062.4502	5668.6055	-1987.21	5231.4502	5340.6055	1712.79	19261.449	8373.6055	2436.79	13240.45	6470.6055	1253.79	3534.4502	9272.6055	9500.79	3572.4502	3374.6055	11042.79	10481.45	11345.605	-1106.21	2375.4502	6170.6055	-1936.21	-16.549805	5323.6055	9840.79	5592.4502	8017.6055	6277.79	3437.4502	5973.6055	7309.79	3983.4502	6834.6055	9345.79	4658.4502	8863.6055	9509.79	4249.4502	1311.6055	1670.0349	745.00488	2498.4004	8868.0352	4605.0049	6749.4004	8126.0352	4899.0049	5222.4004	562.27979	10172.035	5135.1699	4326.2798	13415.035	6652.1699	396.27979	-95.964844	175.16992	2784.2798	10806.035	10157.17	1543.2798	8392.0352	7590.1699	16560.279	6148.0352	5788.1699	9327.2793	1762.0352	1268.1699	110.27979	39.035156	5312.1699	12273.279	3380.0352	8083.1699	13942.279	4068.0352	8577.1699	2629.2798	5066.0352	5936.1699	5470.2798	8216.0352	7710.1699	8364.2793	4011.0352	11338.17	12602.279	4747.0352	5816.1699	17098.311	1312.7695	31.769531	5385.3101	1240.7695	-1655.2305	1263.3101	811.76953	13703.77	2624.3101	12190.77	4167.7695	9074.3105	-99.230469	-1612.2305	13943.311	3225.7695	3480.7695	9885.3105	921.76953	7075.7695	4717.3101	261.76953	5968.7695	5299.3101	388.76953	4273.7695	10988.311	3257.7695	4593.7695	2280.3101	7076.7695	4618.7695	21105.141	5346.48	12855.16	16869.141	1975.48	4173.1602	15337.141	4368.48	8324.1602	14867.141	2923.48	2854.1602	9116.1406	6926.48	11554.16	6757.1401	1124.48	8612.1602	1959.1401	1615.48	1932.1602	1658.1401	1764.48	12035.16	7367.1401	3307.48	12904.16	10760.141	5844.48	10433.16	2565.1401	8329.4805	5971.1602	3358.1401	12079.48	9591.1602	14600.141	3001.48	6574.1602	11560.141	2288.48	5942.1602	2095.1401	3275.48	17825.16	2591.1401	2575.48	2361.1602	11590.141	2578.48	4895.1602	9958.1406	5209.48	7006.1602	14367.141	4811.48	7717.1602	31838.141	9304.4805	14904.16	876.14014	4315.48	11750.16	587.14014	3704.48	11541.16	13502.141	6036.48	9806.1602	8628.1406	3160.48	10904.16	11064.141	6364.48	13078.16	10600.141	5130.48	8910.1602	11097.141	1941.48	11386.16	5722.1401	4245.48	10103.16	13604.305	5787.2197	6723	1672.3052	2136.2197	8832	40.305176	8197.2197	7674	6655.3052	1434.2197	11852	2806.3052	6047.2197	12127	4515.3052	3986.2197	7846	-779.69482	5441.2197	5920	2468.8999	21049.74	15292.255	6426.8999	21375.74	12411.255	17419.9	1621.7402	8100.2549	4181.8999	19116.74	9625.2549	7636.8999	2018.7402	14481.255	11688.9	2659.7402	1313.2549	585.8999	2581.7402	10988.255	-205.1001	3098.7402	11018.255	-50.100098	2304.7402	15930.255	1285.8999	9303.7402	11638.255	6974.8999	4153.7402	10394.255	2823.8999	12463.74	12220.255	17811.9	2071.7402	2325.2549	11036.9	4325.7402	10498.255	448.8999	2470.7402	10097.255	8182.8999	3936.7402	2763.2549	14038.9	4968.7402	6483.2549	12708.9	5408.7402	8105.2549	10869.9	0.74023438	6753.2549	3267.8999	-1431.2598	4196.2549	5419.8999	1271.7402	9552.2549	15683.235	6125.3252	12884.34	21636.234	6808.3252	15004.34	8235.2354	5028.3252	10431.34	280.23511	2386.3252	10020.34	1171.0254	20508.15	7675.0654	-168.97461	3498.1499	7511.0654	-1167.9746	3105.1499	2707.0654	3461.0254	1362.1499	-1719.9346	15482.025	7682.1499	10624.065	6363.0254	5895.1499	4283.0654	12197.025	4274.1499	-1713.9346	-1527.9746	3072.1499	6113.0654	8278.0254	5232.1499	5749.0654	4803.0254	2053.1499	-1724.9346	5415.0254	8096.1499	5033.0654	-1561.9746	10231.15	2635.0654	7465.0254	7307.1499	4492.0654	34.025391	17698.15	5646.0654	9594.0254	7289.1499	4644.0654	6265.0254	3082.1499	10044.065	212.02539	1326.1499	3040.0654	1215.0254	1810.1499	4876.0654	-5520.4297	19888.83	4721.1348	10596.57	6655.8301	7213.1348	-4106.4297	2302.8301	5787.1348	9478.5703	3949.8301	1879.1348	12142.57	3989.8301	6678.1348	-5766.4297	2530.8301	6868.1348	-6448.4297	1111.8301	4525.1348	-3011.4297	1700.8301	-751.86523	5716.5703	3452.8301	1184.1348	-4790.4297	12800.83	3383.1348	-1718.4297	12718.83	8048.1348	6821.5703	4473.8301	4576.1348	-3608.4297	1644.8301	5086.1348	2183.5703	3348.8301	3636.1348	-5093.4297	14607.83	6743.1348	4805.5703	5211.8301	6064.1348	-2486.4297	9434.8301	3688.1348	8205.5703	3266.8301	-295.86523	-6189.4297	994.83008	7136.1348	13658.57	5391.8301	7947.1348	10860.57	6629.8301	4882.1348	-5177.4297	1151.8301	4002.1348	-4425.4297	5668.8301	6951.1348	8083.5703	10417.83	6616.1348	11717.57	7176.8301	13262.135	11526.57	2893.8301	8512.1348	3403.5703	3218.8301	6664.1348	11914.57	5271.8301	6703.1348	4776.5703	4345.8301	4244.1348	12463.57	4132.8301	8988.1348	11093.57	5591.8301	10532.135	10931.57	4094.8301	4746.1348	10185.57	3333.8301	-3446.8652	20432.58	1194.5	2288.3799	16098.58	5071.5	8056.3799	2970.5801	10529.5	10906.38	12784.58	6704.5	10199.38	12281.58	1488.5	8208.3799	1467.5801	8879.5	14863.38	214.58008	6111.5	9407.3799	2957.5801	9633.5	10302.38	11500.58	1047.5	10344.38	10900.58	2782.5	10121.38	-761.41992	243.5	12051.38	10505.58	1106.5	9215.3799	15846.58	2866.5	8278.3799	7285.5801	-94.5	7878.3799	13144.58	1606.5	8840.3799	8731.5801	1170.5	8267.3799	9977.5801	2177.5	10845.38	7664.5801	-444.5	5843.3799	933.39453	12324.05	3073.7803	11169.395	7144.0498	10513.78	11552.395	6246.0498	4995.7803	7112.3945	7837.0498	10377.78	1561.3945	14304.05	5113.7803	16877.074	5726.4902	10619.625	2041.0752	17839.49	9601.625	7623.0752	7954.4902	8283.625	2045.0752	2099.4902	8043.625	17092.074	2801.4902	8479.625	11123.075	-1458.5098	9613.625	15752.075	2473.4902	9552.625	147.0752	5867.4902	5541.625	1251.0752	-3189.5098	7279.625	13856.075	-1977.5098	6312.625	-2006.5996	1619.1445	2249.5352	1189.825	10356.4	3856.3896	14470.77	4623.0947	9797.0498	17878.305	6380.7349	4547.4199	5220.165	353.53027	3840.8604
9347.6094	10303.23	6817.4849	17729.609	4287.2305	6986.4849	15065.609	3192.2305	5987.4849	1157.6099	-1774.7695	-2078.5151	11044.609	2522.2305	-2586.5151	1733.3401	-2395.9805	1484.2148	20620.34	635.01953	-460.78516	8740.3398	10748.02	11884.215	9002.3398	20816.02	12949.215	15278.939	8457.6299	4436.4951	1978.9399	4184.6299	-644.50488	7433.9399	12331.63	5302.4951	15098.975	4274.0151	5230.8252	12713.975	2391.0151	-192.1748	5545.9751	2758.0151	-2040.1748	1029.9751	14233.016	5866.8252	16835.975	5298.0151	3380.8252	-502.97021	7035.6548	8417.1543	3806.9048	5699.3799	4277.415	13889.904	5684.3799	3400.415	11216.71	8307.9355	9207.7852	-1975.29	2210.9351	-131.21484	-733.29004	2961.9351	-558.21484	4757.71	1884.9351	-451.21484	3939.25	26446.4	7934.9048	-1577.75	2309.3999	7798.9048	18008.141	7938.4199	6126.7598	4926.1396	17591.42	8589.7598	19029.115	3377.6948	351.58984	45.115234	1475.6948	7502.5898	5168.1152	10693.695	4754.5898	17753.115	2173.6948	10997.59	3115.2949	23585.984	9237.2793	3092.2949	19095.984	6651.2798	-1536.7051	3526.9849	4009.2798	10584.295	3622.9849	223.27979	510.29492	14534.984	4160.2798	-1514.7051	3637.9849	10507.279	1432.2949	22073.984	12149.279	3610.2349	25498.41	13793.391	13939.234	2171.4102	916.39014	13674.234	6456.4102	11743.391	18465.234	5085.4102	2004.3901	106.23486	17251.41	9472.3906	2304.2349	14765.41	4943.3901	18654.234	5832.4102	10815.391	2771.2349	12069.41	9897.3906	2372.2349	14598.41	10268.391	16404.234	3928.4102	3093.3901	38841.234	12739.41	13135.391	733.54492	10243.359	10040.734	15455.564	475.96484	3584.4248	21169.564	4129.9648	3733.4248	5698.5649	19460.965	7487.4248	13996.564	4147.9648	11227.425	13629.564	1766.9648	8924.4248	12175.564	-633.03516	1935.4248	-1957.3999	1502.6499	-1840.3252	-2432.3999	271.6499	4495.6748	12786.6	4370.6499	6240.6748	-1902.3999	1392.6499	10166.675	12067.436	5429.8452	7419.8101	12281.266	1167.5449	762.28516	13314.266	3389.5449	14823.285	9648.2656	5165.5449	10306.285	-2384.7349	4682.5449	4606.2852	11486.266	5457.5449	15562.285	8863.2656	7876.5449	20424.285	-1711.7349	16704.545	12793.285	7309.2651	619.54492	1474.2852	16635.266	8139.5449	18907.285	9375.2656	4194.5449	11966.285	2853.2651	15278.545	15134.285	5014.2651	9556.5449	10838.285	7245.2651	4186.5449	10997.285	-2736.2354	5547.3901	16372.56	11960.765	5963.3901	3685.5596	13905.765	8007.3901	-773.44043	13555.765	4784.3901	13300.56	16002.765	7177.3901	4527.5596	12098.765	4862.3901	1473.5596	7540.7646	1962.3901	16.55957	990.76465	12884.391	10249.56	-2057.2354	12433.391	7470.5596	438.76465	14809.391	5256.5596	-3384.2354	14629.391	4951.5596	-261.23535	5030.3901	6662.5596	7775.7646	3891.3901	-2142.4404	9522.7646	4893.3901	4959.5596	-1831.2354	8817.3906	6492.5596	7764.2002	15922.27	7767.6504	1757.2002	3156.27	1771.6504	9982.2002	3044.27	-246.34961	3597.2002	8639.2695	8931.6504	17921.199	3294.27	627.65039	12447.2	4449.27	14003.65	336.2002	7837.27	4898.6504	14099.5	7324.0098	3750.3799	-1659.5	17994.01	4608.3799	2569.5	22403.01	8770.3799	9458.5	3793.0098	4278.3799	12987.5	3387.0098	-2867.6201	-1720.5	11123.01	7212.3799	302.5	18213.01	10425.38	12384.5	6535.0098	8109.3799	1054.5	16489.01	6541.3799	7902.5	2294.0098	6461.3799	11579.5	5345.0098	10979.38	806.5	4646.0098	6225.3799	-2533.5	23695.01	7493.3799	-767.5	8519.0098	7662.3799	10461.5	2213.0098	5481.3799	2879.5	4266.0098	6468.3799	2534.5	4108.0098	6954.3799	7320.5	6211.0098	4764.3799	12517.5	3131.0098	6632.3799	8944.5	5527.0098	7220.3799	-488.5	17583.01	9069.3799	19534.721	5324.6953	8553.1543	4934.7202	-99.304688	3151.1548	14967.721	365.69531	9159.1543	14654.721	1005.6953	4241.1548	4326.7202	10634.695	9228.1543	6349.7202	14450.695	11843.154	17457.721	874.69531	2787.1548	9370.7207	-964.30469	3881.1548	18246.721	2829.6953	8867.1543	11862.721	2991.6953	11852.154	1405.7202	-875.30469	11379.154	12167.721	-156.30469	3513.1548	4948.7202	6563.6953	10680.154	12121.721	2803.6953	9170.1543	4363.7202	2742.6953	10970.154	13075.721	1601.6953	3352.1548	894.44482	23381.955	2615.6904	19259.445	6440.9551	3343.6904	20464.445	8259.9551	5506.6904	13446.445	2473.9551	7227.6904	15575.445	7080.9551	566.69043	687.44482	2116.9551	1574.6904	7925.4448	4298.9551	8949.6904	11734.445	4585.9551	8229.6904	1011.4448	8283.9551	7172.6904	16085.445	6998.9551	17944.691	121.44482	5518.9551	19349.691	4931.4448	2384.9551	1583.6904	16324.445	8758.9551	9948.6904	15390.445	9803.9551	6262.6904	7721.4448	1643.9551	9523.6904	8701.4453	6233.9551	4461.6904	1670.4448	3498.9551	11512.69	728.44482	13547.955	4947.6904	12621.445	5070.9551	7050.6904	6153.4448	2240.9551	10271.69	214.44482	4644.9551	8856.6904	4323.4448	13216.955	7919.6904	3128.4448	526.95508	6057.6904	-2278.2949	22136.301	8175.2354	4761.7051	20931.301	8963.2354	13544.705	2516.2998	1971.2354	10030.705	5032.2998	11649.235	-1225.2949	-254.7002	7591.2354	13037.705	3398.2998	11647.235	7477.7051	1832.2998	12940.235	5554.7051	-485.7002	6166.2354	4650.9702	17104.285	9244.1201	18403.971	939.28516	1860.1201	20457.971	6509.2852	6941.1201	4014.9702	12548.285	9175.1201	-101.02979	-281.71484	8811.1201	5346.9702	24091.285	6663.1201	10498.971	1505.2852	4400.1201	4461.9702	3704.2852	4114.1201	1444.9702	12905.285	7035.1201	-525.36035	11504.855	325.62988	-1290.3604	9007.8555	5027.6299	3779.6396	5061.855	2673.6299	1291.5352	11582.48	3830.6504	12135.535	4172.48	2155.6504	1658.5352	12431.48	3110.6504	10376.535	-536.52002	-310.34961	16280.535	6364.48	6265.6504	13341.535	5671.48	7291.6504	602.53516	3141.48	6884.6504	1498.5352	1288.48	4298.6504	9063.5352	4140.48	2651.6504	10451.535	2771.48	5338.6504	11742.535	4619.48	3009.6504	7694.5352	1653.48	6909.6504	5818.5352	1388.48	1142.6504	859.02979	18947.016	15386.955	14762.029	6300.0146	7325.9551	14612.029	1613.0146	-49.044922	10860.029	3028.0146	2556.9551	15020.029	977.01465	1589.9551	10182.029	-970.98535	8302.9551	10851.029	-975.98535	2042.9551	14232.029	9013.0146	11574.955	11379.029	3768.0146	13629.955	1245.0298	4354.0146	6796.9551	2235.0298	102.01465	7857.9551	6149.0298	5020.0146	7053.9551	6675.0298	-593.98535	525.95508	4459.0298	9856.0146	6629.9551	10998.029	3395.0146	6931.9551	17284.029	5332.0146	10561.955	9145.0293	8.0146484	1125.9551	-424.97021	5413.0146	5231.9551	9355.0293	4406.0146	7227.9551	4273.0298	2252.0146	5854.9551	6547.0298	2911.0146	6935.9551	-15.970215	6315.0146	9886.9551	1725.0298	-472.98535	7252.9551	2901.0298	14150.015	8783.9551	10228.029	1503.0146	6540.9551	4426.2002	511.16504	10255.9	4680.2002	13675.165	7961.9004	-54.800049	12539.165	2115.9004	217.19995	1693.165	5896.9004	14996.895	3344.2349	-500.94043	12786.895	2686.2349	663.05957	13345.895	1621.2349	-2390.9404	4760.895	15406.234	4958.0596	3561.895	12776.234	5297.0596	1427.895	1034.2349	1895.0596	10241.895	7412.2349	4405.0596	7930.895	-738.76514	-3706.9404	9168.8945	4147.2349	2397.0596	2438.895	5982.2349	3836.0596	3217.895	14255.234	3182.0596	3846.895	8555.2344	4302.0596	1850.895	2598.2349	5942.0596	11953.895	541.23486	-565.94043	14370.895	6827.2349	5876.0596	489.89502	2756.2349	4582.0596	-670.10498	-88.765137	1297.0596	14213.895	4711.2349	6233.0596	3678.895	6098.2349	1587.0596	10761.895	4254.2349	7257.0596	12582.895	3321.2349	2858.0596	15837.895	2228.2349	-2662.9404	1477.335	726.80518	8202.4395	10153.335	3784.8052	13191.439	5506.335	4222.8052	6878.4399	1151.3901	8175.2798	8036.0298	5182.3901	7139.2798	10506.029	-576.60986	-187.72021	3464.0298	4078.3901	6583.2798	12684.029	2382.3901	6207.2798	10455.029	15132.391	5757.2798	8420.0293	9950.3906	705.27979	3605.0298	1579.3901	424.27979	5578.0298	5569.3901	1291.2798	6832.0298	143.39014	2169.2798	10807.029	3008.3901	7096.2798	8978.0293	5011.3901	6729.2798	8414.0293	7705.3901	1538.2798	13516.029	13733.391	3798.2798	11091.029	11414.92	-6223.3555	216.28516	-2473.0801	-8227.3555	488.28516	-4563.0801	-4808.3555	14356.285	-3813.0801	4427.6445	6214.2852	5092.9199	-5187.3555	321.28516	8506.9199	-4756.3555	6940.2852	-97.080078	4541.6445	6025.2852	194.91992	-6221.3555	4620.2852	520.91992	-4164.3555	5317.2852	3495.9199	-4780.3555	3298.2852	283.91992	-2285.3555	6688.2852	11130.811	4001.5552	9115.5752	14050.811	739.55518	162.5752	12735.811	6694.5552	7287.5752	14282.811	2790.5552	1163.5752	5357.8101	6273.5552	5009.5752	4851.8101	4125.5552	4897.5752	-90.189941	1557.5552	-417.4248	2060.8101	4425.5552	7813.5752	4962.8101	3076.5552	8213.5752	12916.811	7471.5552	7368.5752	150.81006	12527.555	2608.5752	3136.8101	12537.555	1544.5752	14802.811	3059.5552	2266.5752	5932.8101	1427.5552	1325.5752	-375.18994	4981.5552	13377.575	280.81006	782.55518	-38.424805	11252.811	1522.5552	-1195.4248	10171.811	7949.5552	5716.5752	11388.811	8365.5547	7417.5752	32318.811	7314.5552	13937.575	443.81006	1894.5552	5995.5752	-1552.1899	1566.5552	7571.5752	13646.811	5179.5552	7418.5752	6830.8101	4322.5552	3489.5752	-1543.1899	2259.5552	5815.5752	10293.811	9654.5547	4664.5752	8442.8105	2768.5552	7881.5752	6447.8101	3679.5552	4730.5752	9615.7695	9180.4453	6006.3555	-1278.23	3854.4448	6270.3555	-1439.23	11715.445	8050.3555	7769.77	6231.4448	6603.3555	-240.22998	10983.445	7731.3555	1754.77	7449.4448	3996.3555	-3099.23	7744.4448	2267.3555	3762.905	18676.656	9239.1104	4952.9053	15918.655	8533.1104	17995.904	-941.34473	4238.1104	4963.9053	16523.656	6395.1104	11000.905	-543.34473	7088.1104	15392.905	-2029.3447	-4310.8896	1012.905	-1616.3447	8048.1104	2144.905	-1108.3447	6125.1104	1085.905	417.65527	5049.1104	1720.905	5055.6553	7831.1104	7674.9053	-197.34473	8603.1104	6508.9053	2456.6553	-2860.8896	18449.904	-918.34473	-5007.8896	13794.905	1745.6553	8852.1104	2018.905	-1171.3447	3924.1104	13417.905	-1951.3447	-3415.8896	12748.905	-767.34473	3836.1104	14159.905	-760.34473	5267.1104	13540.905	1372.6553	2126.1104	3657.905	-4107.3447	-338.88965	9898.9053	-1239.3447	608.11035	18977.08	5853.4854	12094.795	24648.08	6495.4854	13804.795	9956.0801	4666.4854	9313.7949	257.08008	2211.4851	8582.7949	2232.46	20653.615	10082.335	1631.46	938.61523	10202.335	827.45996	1137.6152	5273.335	5447.46	1288.6152	2202.335	15614.46	7826.6152	15036.335	10022.46	3451.6152	7423.335	11872.46	813.61523	836.33496	-1817.54	3609.6152	11191.335	9919.46	7059.6152	7385.335	5384.46	-371.38477	2633.335	7367.46	4717.6152	5711.335	-3364.54	6023.6152	10164.335	7040.46	7151.6152	11277.335	-1219.54	15574.615	6871.335	11417.46	6432.6152	8449.335	5554.46	1453.6152	10768.335	1490.46	2010.6152	5751.335	3146.46	2326.6152	8853.335	-2564.4751	14180.465	9263.8398	16288.525	4887.4648	8864.8398	-2698.4751	-248.53516	6606.8398	5282.5249	1435.4648	3907.8398	15145.525	2815.4648	8789.8398	-2461.4751	-80.535156	10627.84	-3769.4751	-35.535156	6500.8398	-1670.4751	-2275.5352	1213.8398	7190.5249	2080.4648	4069.8398	-2491.4751	9301.4648	6666.8398	2593.5249	10049.465	8778.8398	10498.525	3237.4648	8599.8398	-572.4751	519.46484	6090.8398	3725.5249	1270.4648	6905.8398	-1780.4751	10769.465	10102.84	9239.5254	2676.4648	6419.8398	-1520.4751	4867.4648	3841.8398	11156.525	1933.4648	2985.8398	-1434.4751	-145.53516	5194.8398	14711.525	6041.4648	9538.8398	11782.525	6147.4648	7769.8398	-2978.4751	-931.53516	6203.8398	-2148.4751	4420.4648	7539.8398	9012.5254	9620.4648	10663.84	14326.525	6620.4648	13196.84	14562.525	4573.4648	7789.8398	4840.5249	-865.53516	5368.8398	16895.525	3731.4648	8909.8398	8905.5254	3704.4648	8995.8398	13248.525	1689.4648	8262.8398	14848.525	6205.4648	9112.8398	15689.525	3427.4648	6346.8398	11497.525	-29.535156	1167.8398	19447.004	1780.9302	3736.3848	14853.005	3889.9302	11507.385	2300.0049	10561.93	11516.385	13294.005	5993.9302	13205.385	10966.005	6270.9302	11519.385	1854.0049	10436.93	14685.385	952.00488	9087.9297	9000.3848	4676.0049	15585.93	11585.385	11608.005	3535.9302	11201.385	11847.005	4611.9302	10816.385	866.00488	6793.9302	15621.385	12019.005	4075.9302	11564.385	13450.005	3718.9302	12371.385	6227.0049	3159.9302	9296.3848	13666.005	4187.9302	10891.385	7874.0049	2600.9302	15314.385	12355.005	2697.9302	15401.385	7496.0049	-572.06982	7078.3848	317.58984	12768.305	6891.335	12529.59	6407.3052	11313.335	10518.59	5026.3052	9082.335	18221.59	6425.3052	11091.335	4764.5898	11244.305	8817.335	18444.57	6807.2754	8041.7051	2756.5698	18470.275	9266.7051	12121.57	11960.275	7617.7051	-588.43018	12700.275	4617.7051	12826.57	5194.2754	7550.7051	6651.5698	140.27539	3372.7051	10513.57	3920.2754	1734.7051	-682.43018	7342.2754	3561.7051	-800.43018	-464.72461	6930.7051	13491.57	3672.2754	901.70508	1032.7646	5599.3901	-211.44043	184.2002	13972.27	5596.6504	14316.721	3645.6953	8228.1543	18180.705	5030.2998	11019.235	4379.5352	2290.48	4245.6504
9788.1406	13419.18	10104.645	17520.141	5440.1797	8309.6445	14625.141	7864.1797	8395.6445	566.14014	-583.82031	-89.35498	7098.1401	2648.1797	-174.35498	1431.6499	-1536.0352	1602.2749	22362.65	362.96484	1819.2749	3856.6499	12986.965	8403.2754	6780.6499	19324.965	9324.2754	8213.5703	6163.3301	5197.7451	1940.5701	1328.3301	1240.7451	6213.5703	7784.3301	8975.7451	16299.98	1768.375	4598.4951	15563.98	-365.625	-3492.5049	9007.9805	63.375	-4034.5049	4972.98	8562.375	6113.4951	20037.98	4438.375	4363.4951	2184.4551	13745.165	11309.33	-351.2251	1727.1001	2680.9297	14767.775	1847.1001	3283.9297	11865.08	5387.3652	9517.1797	-1212.9199	-685.63477	429.18018	1534.0801	-1117.6348	234.18018	8673.0801	779.36523	891.18018	5015.4351	20993.371	12803.835	1213.4351	1425.3701	11880.835	14696.49	6346.165	11924.77	3965.4902	17437.164	8655.7695	7967.71	4193.0801	-2591.1201	-973.29004	1575.0801	4431.8799	3899.71	13351.08	3382.8799	11563.71	5184.0801	8652.8799	2337.8999	17284.92	4094.8701	2270.8999	16609.92	5740.8701	-1559.1001	1825.9199	4807.8701	8414.9004	3016.9199	-2120.1299	2472.8999	12283.92	4889.8701	-1377.1001	4266.9199	8599.8701	-189.1001	18680.92	7435.8701	7794.3896	21743.336	17483.52	18000.391	2076.335	1640.52	14431.39	3119.335	8446.5195	10934.39	3716.335	1246.52	8809.3896	13503.335	7580.52	5259.3896	11926.335	5130.52	19128.391	3803.335	7558.52	4558.3896	8693.335	8783.5195	2597.3899	11594.335	10235.52	18301.391	1423.335	3917.52	37096.391	6390.335	15205.52	530.04004	6366.5449	6813.7451	16557.285	2442.04	3377.6299	23443.285	5554.04	4268.6299	9099.2852	20668.039	8964.6299	18357.285	5723.04	9678.6299	14135.285	5284.04	11997.63	15815.285	789.04004	1435.6299	-1952.875	-152.53027	-1271.2349	-1693.875	-785.53027	6552.7651	9942.125	1328.4697	7938.7651	-1526.875	-524.53027	8759.7656	11932.975	6051.8999	3268.0952	11382.6	1558.6548	502.65479	13931.6	9336.6543	15676.654	11070.6	4786.6548	13072.654	-996.3999	1357.6548	3616.6548	12759.6	4316.6548	11392.654	9481.5996	11312.654	17844.654	-781.3999	17054.654	11294.654	10784.6	1295.6548	1146.6548	17638.6	8711.6543	15756.654	12272.6	5135.6548	10606.654	9538.5996	6364.6548	17049.654	6221.6001	11637.654	10417.654	7651.6001	3718.6548	11193.654	-935.18018	3711.4648	18477.035	11575.82	6181.4648	9131.0352	12950.82	8265.4648	1802.0352	14725.82	4380.4648	15001.035	21396.82	5601.4648	4154.0352	11827.82	4924.4648	127.03516	4835.8198	1219.4648	3051.0352	1511.8198	11518.465	14533.035	-176.18018	9217.4648	10475.035	918.81982	13119.465	5173.0352	-2308.1802	12716.465	7947.0352	-573.18018	9145.4648	9418.0352	13303.82	3995.4648	2514.0352	9096.8203	6193.4648	11827.035	-1129.1802	5742.4648	9429.0352	6685.2251	16429.689	7618.6602	1188.2251	1687.6899	672.66016	11796.225	1801.6899	401.66016	3908.2251	8823.6895	5539.6602	15542.225	3942.6899	-112.33984	11729.225	5428.6899	15285.66	1718.2251	7206.6899	4357.6602	24769.5	8012.3901	5255.6396	3789.5	15311.391	6679.6396	6951.5	20485.391	11616.64	15647.5	5021.3901	8866.6396	14895.5	3513.3901	1299.6396	2713.5	12690.391	7322.6396	4014.5	13442.391	10985.64	16631.5	8894.3906	11960.64	6534.5	19374.391	9312.6396	12467.5	2396.3901	6807.6396	14162.5	4224.3901	10410.64	3454.5	9725.3906	10774.64	2533.5	15633.391	10049.64	1203.5	6365.3901	8354.6396	15459.5	3682.3901	7456.6396	6249.5	3638.3901	7248.6396	7420.5	4177.3901	6266.6396	11300.5	4938.3901	12061.64	14910.5	3373.3901	6762.6396	12940.5	4689.3901	12094.64	3900.5	17620.391	12283.64	17065.914	6679.0249	6617.5898	2903.915	2314.0249	3387.5898	10932.915	3940.0249	10694.59	12654.915	2024.0249	4765.5898	3848.915	11757.025	11471.59	3272.915	16557.025	12918.59	13730.915	2534.0249	5266.5898	6983.915	2195.0249	4397.5898	18158.914	5495.0249	8684.5898	496.91504	4239.0249	12399.59	-844.08496	1754.0249	11868.59	9454.915	2771.0249	5117.5898	3226.915	11005.025	13579.59	9993.915	5353.0249	13559.59	2177.915	7731.0249	12861.59	8227.915	4338.0249	4982.5898	184.45996	10561.596	4508.04	13756.46	4180.5952	3901.04	12914.46	9863.5957	6989.04	11942.46	1309.5952	8659.04	15080.46	2935.5952	4012.04	-3066.54	1810.5952	4025.04	6531.46	2497.5952	9256.04	8700.46	5907.5952	12853.04	623.45996	7672.5952	4728.04	12848.46	6620.5952	15571.04	-2189.54	7188.5952	19238.039	516.45996	2195.5952	2175.04	14904.46	5333.5952	11228.04	11142.46	9433.5957	13053.04	4754.46	1379.5952	12409.04	4177.46	4573.5952	6040.04	-1552.54	1848.5952	7596.04	-2441.54	11383.596	4933.04	10222.46	2695.5952	10359.04	5909.46	2947.5952	15240.04	-2010.54	3550.5952	9417.04	955.45996	9378.5957	10709.04	23.459961	516.59521	4012.04	-1475.165	23099.795	4905.8652	5166.835	18196.795	7434.8652	12614.835	2011.7949	-768.13477	11017.835	8371.7949	4539.8652	-1613.165	2196.7949	6587.8652	14986.835	6185.7949	6698.8652	5760.835	2549.7949	8589.8652	3961.835	-168.20508	3786.8652	4168.6602	16561.664	11021.715	17437.66	863.66504	819.71484	21355.66	3956.665	6151.7148	2297.6602	13062.665	11365.715	-622.33984	-117.33496	5712.7148	4728.6602	17820.664	9757.7148	7258.6602	-111.33496	5467.7148	4931.6602	1542.665	6546.7148	9756.6602	3119.665	4525.7148	74.570312	8944.4053	5839.4746	-2059.4297	6804.4053	9014.4746	182.57031	4413.4053	9561.4746	1959.4351	11063.17	6095.3203	15971.436	5112.1699	4191.3203	1149.4351	11894.17	5909.3203	6712.4351	1646.1699	112.32031	11829.436	5365.1699	6964.3203	12628.436	7239.1699	7203.3203	1065.4351	7135.1699	9817.3203	-235.56494	1600.1699	8304.3203	10450.436	6412.1699	8779.3203	10896.436	2877.1699	5851.3203	10346.436	3185.1699	5731.3203	8501.4355	2024.1699	7316.3203	7183.4351	3309.1699	5455.3203	1524.0801	16996.391	16175.38	12627.08	4453.3901	7780.3799	15097.08	1262.3901	2217.3799	20963.08	2497.3901	1924.3799	14629.08	1698.3901	1378.3799	10471.08	1423.3901	2985.3799	11983.08	1923.3901	4905.3799	14101.08	8406.3906	10001.38	11137.08	6079.3901	16553.379	662.08008	4948.3901	9040.3799	-1011.9199	911.39014	7538.3799	4373.0801	4664.3901	7009.3799	5407.0801	-269.60986	3597.3799	3601.0801	15607.391	9102.3799	11555.08	3810.3901	9104.3799	15481.08	2838.3901	7885.3799	9414.0801	-435.60986	885.37988	737.08008	7753.3901	5547.3799	4258.0801	4861.3901	5038.3799	8238.0801	1013.3901	7293.3799	4877.0801	2205.3901	7449.3799	-274.91992	8001.3901	9032.3799	73.080078	724.39014	5460.3799	4189.0801	13903.391	6673.3799	8591.0801	1880.3901	9738.3799	-113.9751	851.93018	10199.98	456.0249	11320.93	9378.9805	-2352.9751	9681.9297	5360.98	-1354.9751	925.93018	8893.9805	11565.23	3348.8149	3994.8052	15671.23	3694.8149	2837.8052	12950.23	2535.8149	645.80518	4304.23	15955.814	8780.8047	2540.23	16954.814	9547.8047	637.22998	546.81494	8902.8047	2306.23	3074.8149	7615.8052	7763.23	936.81494	398.80518	7255.23	5812.8149	7419.8052	-321.77002	7647.8149	5782.8052	1154.23	15240.814	5751.8052	2013.23	11302.814	9898.8047	1823.23	3205.8149	10312.805	9097.2305	4923.8149	4075.8052	13604.23	7805.8149	12642.805	-1081.77	2641.8149	5932.8052	-874.77002	838.81494	4644.8052	12002.23	5555.8149	12028.805	583.22998	9803.8145	2886.8052	9271.2305	2985.8149	11935.805	10349.23	4828.8149	8615.8047	11203.23	3579.8149	3114.8052	3158.3201	1276.6401	10837.061	8098.3203	3979.6401	8682.0605	8746.3203	5840.6401	8181.0601	259.73999	10690.355	8324.4248	6962.7402	8470.3555	13816.425	1832.74	99.35498	2478.4248	5216.7402	7327.355	7083.4248	3174.74	5548.355	9692.4248	17417.74	6655.355	6776.4248	12864.74	1571.355	2056.4248	1755.74	1167.355	8056.4248	13082.74	4598.355	8373.4248	1396.74	2123.355	10346.425	4165.7402	4200.355	6351.4248	8337.7402	5806.355	6409.4248	7509.7402	1788.355	14635.425	15089.74	2023.355	8649.4248	14513.43	1537.7402	3050.2754	4619.4302	312.74023	403.27539	2074.4302	2972.7402	16552.275	3235.4302	10487.74	7333.2754	11066.43	-107.25977	2885.2754	13235.43	2912.7402	8025.2754	6145.4302	9693.7402	11481.275	2467.4302	-466.25977	8551.2754	6777.4302	342.74023	5506.2754	7851.4302	3327.7402	8827.2754	4180.4302	9108.7402	9382.2754	14221.734	4932.335	10587.725	15683.734	2825.335	1239.7246	14153.734	4472.335	7759.7246	14147.734	2447.335	-933.27539	10888.734	5326.335	7928.7246	4842.7349	5325.335	5187.7246	1404.7349	1148.335	958.72461	3269.7349	3874.335	6392.7246	8213.7344	3341.335	7183.7246	12900.734	7315.335	7477.7246	1345.7349	12098.335	3340.7246	3329.7349	14633.335	3028.7246	15581.734	3603.335	4060.7246	7726.7349	1487.335	2054.7246	1071.7349	4312.335	12838.725	978.73486	1594.335	455.72461	12628.734	3527.335	903.72461	8510.7344	6360.335	7477.7246	8543.7344	15402.335	9881.7246	32096.734	7240.335	12765.725	1456.7349	3257.335	8322.7246	601.73486	1958.335	9448.7246	7404.7349	5072.335	8611.7246	8962.7344	1491.335	7708.7246	9630.7344	5844.335	6199.7246	9351.7344	5657.335	4857.7246	4628.7349	2700.335	6658.7246	6541.7349	5853.335	6107.7246	9886.8594	5860.7197	2800.8154	60.859863	-95.280273	7540.8154	-732.14014	6525.7197	8036.8154	6205.8599	-634.28027	11321.815	6334.8599	1734.7197	-98.18457	6782.8599	1671.7197	3391.8154	-2356.1401	3314.7197	7645.8154	1562.5801	18003.295	12341.165	5588.5801	17431.295	12051.165	11604.58	1256.2949	8556.165	4814.5801	15059.295	10096.165	7665.5801	-1851.7051	11786.165	11679.58	393.29492	2799.165	-1420.4199	-1029.7051	15562.165	-2313.4199	-2434.7051	12850.165	-934.41992	-716.70508	13546.165	-1171.4199	7758.2949	12547.165	6506.5801	497.29492	13635.165	5437.5801	-499.70508	2697.165	14664.58	-1354.7051	3786.165	9460.5801	502.29492	13276.165	-814.41992	-847.70508	12304.165	6406.5801	-713.70508	3691.165	11755.58	1673.2949	10415.165	13103.58	911.29492	9572.165	11534.58	-1361.7051	6613.165	7.5800781	-4555.7051	6055.165	12014.58	-1644.7051	9899.165	17157.68	6761.665	7955.9404	18353.68	5937.665	10913.94	7414.6802	4745.665	4504.9404	-2186.3198	1191.665	9634.9404	6144.48	25073.031	8412.7598	779.47998	433.03027	6333.7598	2444.48	1940.0303	6484.7598	9998.4805	-1177.9697	-820.24023	17538.48	4840.0303	12443.76	11622.48	2565.0303	6202.7598	13176.48	1184.0303	98.759766	1385.48	-894.96973	7375.7598	10038.48	3771.0303	9300.7598	6857.48	505.03027	2870.7598	7289.48	6352.0303	8422.7598	80.47998	4553.0303	7502.7598	13619.48	2673.0303	6757.7598	896.47998	12688.03	7856.7598	15213.48	5858.0303	7421.7598	8704.4805	1713.0303	10851.76	4206.48	1422.0303	7355.7598	5886.48	-797.96973	7306.7598	-423.49023	21127.734	4902.9053	16690.51	4256.7349	5538.9053	1376.5098	1613.7349	2418.9053	10274.51	9928.7344	3238.9053	16149.51	7137.7349	7483.9053	-947.49023	-167.26514	6271.9053	179.50977	419.73486	5477.9053	1945.5098	494.73486	-2867.0947	11068.51	3707.7349	2426.9053	156.50977	12370.734	5581.9053	3769.5098	12163.734	5860.9053	12421.51	6007.7349	2508.9053	1778.5098	1659.7349	3362.9053	7699.5098	1534.7349	4754.9053	423.50977	13310.734	5226.9053	9771.5098	5124.7349	4722.9053	1778.5098	5077.7349	3898.9053	13932.51	3464.7349	-1305.0947	-1256.4902	175.73486	5864.9053	15158.51	4202.7349	8410.9053	14805.51	7429.7349	2584.9053	-133.49023	-974.26514	4020.9053	2437.5098	3338.7349	3577.9053	9246.5098	13597.734	6788.9053	17587.51	7151.7349	9779.9053	17570.51	2804.7349	3082.9053	6932.5098	1969.7349	3256.9053	16459.51	4795.7349	5401.9053	9951.5098	4829.7349	4738.9053	12154.51	3866.7349	7170.9053	15242.51	6773.7349	1988.9053	4921.5098	3564.7349	2986.9053	18813.51	1045.7349	-2517.0947	14942.58	4915.335	4290.125	12832.58	6081.335	9449.125	346.58008	18465.336	12862.125	13003.58	10327.335	11483.125	9932.5801	7237.335	12272.125	2198.5801	15149.335	11589.125	-226.41992	11704.335	11451.125	2475.5801	19029.336	10037.125	12473.58	7147.335	10032.125	11406.58	7036.335	5902.125	-1174.4199	2523.335	9103.125	8582.5801	3948.335	9074.125	11437.58	6580.335	10231.125	4568.5801	6682.335	7059.125	11827.58	5256.335	7513.125	6610.5801	6928.335	14572.125	12492.58	6923.335	11839.125	7691.5801	4163.335	7968.125	2338.2051	11737.585	4962.1104	11459.205	-262.41504	11230.11	14798.205	1431.585	8328.1104	17097.205	1743.585	9116.1104	5035.2051	9383.585	5788.1104	14376.16	3746.3496	14201.23	-3122.8398	18085.35	12283.23	-253.83984	14773.35	11837.23	-3416.8398	10751.35	10904.23	10241.16	529.34961	13233.23	6036.1602	1242.3496	10528.23	6477.1602	3332.3496	12539.23	-3827.8398	7469.3496	10749.23	-4619.8398	-1075.6504	9960.2305	1907.1602	860.34961	8954.2305	1144.8198	4547.4648	3659.0352	886.2251	15665.689	6174.6602	11343.915	5760.0249	11305.59	15066.835	5007.7949	9000.8652	7118.4351	490.16992	5021.3203
10878.335	21856.529	10513.51	16552.336	7255.5298	11188.51	13925.335	12105.529	13136.51	3689.335	1704.5298	1290.5098	4562.335	2554.5298	2168.5098	-5023.4053	-417.95508	3064.7651	16789.594	4007.0449	2262.7651	-5182.4053	-745.95508	10629.766	3132.5947	18745.045	11891.766	385.25488	3920.8599	1509.7148	-839.74512	2048.8599	1152.7148	2973.2549	10743.859	6134.7148	14060.32	3336.6748	7485.8848	9223.3203	779.6748	-970.11523	9223.3203	-292.3252	-1358.1152	10120.32	1799.6748	5438.8848	18835.32	361.6748	4898.8848	3220.71	3006.6401	7775.145	2908.7651	6431.1001	4753.73	16385.766	7871.1001	3696.73	13512.16	6087.6699	9217.4355	1648.1599	1307.6699	482.43506	2304.1599	651.66992	81.435059	10194.16	1359.6699	673.43506	5827.665	25281.199	12117.665	-2938.335	589.2002	8746.665	18293.516	6032.2251	7023.7349	4882.5146	10500.225	8120.7349	13459.6	1689.7349	1630.875	172.6001	1825.7349	6096.875	1837.6001	12992.734	7305.875	15049.6	3258.7349	8156.875	1703.6748	13428.141	7067.0249	-1620.3252	10750.141	8065.0249	-3721.3252	-1230.8599	11251.025	7612.6748	-803.85986	-115.9751	-1063.3252	7883.1401	6010.0249	-3587.3252	120.14014	12565.025	-1139.3252	18250.141	10454.025	7336.4351	18732.301	14347.43	14782.436	1615.2998	442.43018	17842.436	2530.2998	9625.4297	16980.436	3111.2998	1442.4302	14031.436	10644.3	11479.43	2958.4351	13314.3	5051.4302	21272.436	5247.2998	11413.43	2917.4351	8088.2998	7155.4302	778.43506	13584.3	11308.43	16708.436	1154.2998	2548.4302	41916.434	7483.2998	11821.43	628.56494	6077.79	10704.109	18796.461	2651.8052	1497.25	20956.461	6193.8052	2161.25	8321.46	15684.805	6571.25	18263.461	4420.8052	8308.25	13041.46	9537.8047	11690.25	14055.46	1670.8052	-700.75	-2877.2002	3069.9551	554.68994	-2913.2002	3575.9551	9282.6895	12038.8	4259.9551	7980.6899	-3121.2002	3857.9551	11287.689	11343.266	6561.8599	3978.1602	11206.61	2659.395	2293.1104	12989.61	6648.395	13406.11	10260.61	3921.395	11149.11	-3020.3896	1473.395	4220.1104	9323.6104	2246.395	12281.11	8174.6104	9039.3945	20257.109	-3087.3896	13712.395	10513.11	5496.6104	1331.395	1144.1104	16060.61	8862.3945	16575.109	9007.6104	4831.395	10175.11	8933.6104	6207.395	15250.11	3178.6104	6912.395	11336.11	8350.6104	294.39502	10998.11	570.38477	6082	17462.455	15506.385	7599	7322.4551	14560.385	7573	1697.4551	13741.385	8244	13189.455	20606.385	6566	4508.4551	12062.385	7525	484.45508	5182.3848	2937	1425.4551	2453.3848	12674	11564.455	319.38477	9172	8476.4551	3224.3848	18104	5098.4551	-285.61523	10735	9425.4551	2228.3848	10110	7310.4551	14716.385	5079	-8.5449219	11468.385	7679	9366.4551	1526.3848	9385	9124.4551	6981.4551	15235.49	3780.4404	3447.4551	306.49023	-118.55957	9967.4551	3311.4902	-1391.5596	3118.4551	10047.49	6006.4404	16257.455	4943.4902	-179.55957	15782.455	5156.4902	14560.44	1786.4551	7406.4902	5357.4404	16963.355	4720.2549	6636.5449	3834.355	18329.254	6628.5449	4285.355	21300.254	10587.545	11602.355	3996.2549	5411.5449	13089.355	4370.2549	2203.5449	2853.355	11863.255	7903.5449	3102.355	13325.255	10671.545	14750.355	7730.2549	12554.545	2352.355	18277.254	6162.5449	10997.355	2143.2549	11544.545	17885.355	6221.2549	12223.545	6688.355	2924.2549	7608.5449	4562.355	16155.255	9530.5449	815.35498	4522.2549	9847.5449	13080.355	2189.2549	10563.545	7859.355	2685.2549	12140.545	7014.355	4531.2549	8506.5449	10211.355	4340.2549	12292.545	13913.355	4036.2549	8053.5449	12266.355	8704.2549	9465.5449	6805.355	9953.2549	9855.5449	15320.805	2612.5947	3015.6201	-2074.1953	520.59473	-1918.3799	5696.8047	842.59473	7269.6201	9211.8047	370.59473	-1672.3799	-746.19531	12009.595	6802.6201	-760.19531	8705.5947	5608.6201	11203.805	-31.405273	-799.37988	2260.8047	-1527.4053	1350.6201	10539.805	1597.5947	6045.6201	-3551.1953	-357.40527	10044.62	-2426.1953	-2094.4053	7543.6201	5041.8047	146.59473	722.62012	-671.19531	8565.5947	4060.6201	4202.8047	1594.5947	5307.6201	1433.8047	-45.405273	6552.6201	7223.8047	288.59473	-274.37988	586.74023	20972.225	-3430.1406	20022.74	4959.2251	-7783.1406	9897.7402	17012.225	1697.8594	12833.74	4916.2251	-879.14062	14618.74	6256.2251	-5038.1406	-1591.2598	1740.2251	-7070.1406	6360.7402	1525.2251	1128.8594	5984.7402	4268.2251	2604.8594	-412.25977	8321.2246	-1374.1406	16244.74	12206.225	11258.859	464.74023	7430.2251	14795.859	538.74023	2015.2251	-5590.1406	18032.74	6707.2251	2148.8594	10556.74	8906.2246	2039.8594	4844.7402	4618.2251	1825.8594	10202.74	8259.2246	-5764.1406	-523.25977	2751.2251	929.85938	-2131.2598	13320.225	-923.14062	11424.74	4693.2251	3146.8594	6286.7402	3912.2251	3056.8594	-3052.2598	3259.2251	1720.8594	-898.25977	14880.225	733.85938	1097.7402	1416.2251	-3641.1406	1053.605	20813.77	8835.6953	4584.605	14326.77	10945.695	16960.605	-1328.2305	2960.6953	11249.605	4098.7695	9975.6953	627.60498	-2957.2305	8145.6953	15252.605	-507.23047	9269.6953	11055.605	-2584.2305	12577.695	4217.605	-4196.2305	6695.6953	4051.2651	16952.469	5524.2549	12949.266	330.46973	-4368.7451	18582.266	5321.4697	1185.2549	2385.2651	12628.47	6538.2549	-252.73486	-1659.5303	1250.2549	5353.2651	15779.47	3039.2549	5798.2651	-1440.5303	3388.2549	689.26514	4518.4697	-1484.7451	10225.266	2402.4697	1570.2549	1921.1748	11025.54	4913.7852	1446.1748	8895.54	6940.7852	4115.1748	6962.54	5345.7852	2327.085	6695.3896	4551.3945	9825.085	-805.61035	4664.3945	2149.085	6369.3896	5446.3945	6510.085	-2873.6104	1637.3945	17069.086	2563.3896	10845.395	15012.085	4337.3896	6443.3945	1095.085	-127.61035	15599.395	1553.085	-3059.6104	6689.3945	11338.085	1144.3896	7289.3945	10459.085	-2799.6104	9482.3945	11086.085	-1267.6104	5497.3945	7899.085	-2172.6104	5461.3945	5958.085	-951.61035	6155.3945	1016.3501	18092.77	16233.185	12713.35	7170.77	9619.1846	14178.35	3551.77	-156.81543	19315.35	4148.77	2145.1846	12979.35	4057.77	391.18457	13498.35	4370.77	3526.1846	8147.3501	6497.77	3456.1846	13511.35	13215.77	8827.1846	15558.35	5363.77	11501.185	1254.3501	8173.77	7571.1846	246.3501	5617.77	7073.1846	7507.3501	6920.77	6334.1846	6122.3501	2015.77	1631.1846	4479.3501	16933.77	7380.1846	9678.3496	7042.77	8252.1846	14720.35	7360.77	11465.185	13767.35	3620.77	608.18457	1283.3501	9935.7695	8707.1846	3806.3501	12553.77	5968.1846	8788.3496	5009.77	7359.1846	5902.3501	5368.77	5950.1846	710.3501	9693.7695	10468.185	-4.6499023	2615.77	7289.1846	4070.3501	15617.77	8061.1846	8890.3496	5817.77	6196.1846	3935.1851	1378.73	6866.75	3304.1851	11398.73	11285.75	113.18506	8746.7305	6220.75	-109.81494	498.72998	7824.75	13069.359	3146.3848	2480.1699	12885.359	3895.3848	1373.1699	16254.359	3160.3848	-596.83008	5041.3599	18535.385	6361.1699	3063.3599	12621.385	7428.1699	770.35986	436.38477	6340.1699	379.35986	2558.3848	5418.1699	8073.3599	1678.3848	-2196.8301	9558.3594	4197.3848	6687.1699	735.35986	7646.3848	3561.1699	3627.3599	13801.385	5180.1699	2283.3599	10242.385	2063.1699	1062.3599	3600.3848	7535.1699	10811.359	4666.3848	1565.1699	12670.359	8199.3848	10352.17	955.35986	3200.3848	6293.1699	-939.64014	-223.61523	2046.1699	12906.359	7020.3848	9279.1699	747.35986	10665.385	1287.1699	8351.3594	4339.3848	8014.1699	10190.359	4260.3848	5417.1699	12405.359	3578.3848	-919.83008	1887.5549	817.61523	7977.3101	10936.555	1567.6152	12258.311	7186.5547	6657.6152	9629.3105	-548.99512	8218.79	5397.3799	4524.0049	10887.79	8491.3799	171.00488	1043.79	2603.3799	5135.0049	8398.79	9492.3799	1543.0049	6806.79	10712.38	15675.005	5667.79	7553.3799	4287.0049	230.79004	2419.3799	1912.0049	897.79004	6994.3799	11154.005	3577.79	6758.3799	430.00488	449.79004	7558.3799	2486.0049	6081.79	7548.3799	7681.0049	7497.79	7469.3799	8817.0049	1606.79	13153.38	12749.005	3315.79	8719.3799	12703.37	4086.0352	2884.5146	2132.3701	2521.0352	2115.5146	-2069.6299	5802.0352	16345.515	-315.62988	9961.0352	10019.515	6296.3701	4239.0352	437.51465	7202.3701	4311.0352	8611.5146	5089.3701	6533.0352	11664.515	3237.3701	3130.0352	10069.515	2864.3701	2559.0352	6388.5146	7013.3701	4588.0352	7119.5146	2214.3701	7530.0352	7874.5146	14449.825	2183.6953	8465.4004	15263.825	-580.30469	-1223.5996	15856.825	3107.6953	5774.4004	14687.825	-596.30469	-282.59961	14241.825	4730.6953	8093.4004	5013.8252	2930.6953	6793.4004	1705.8252	-436.30469	-2001.5996	2972.8252	2573.6953	6847.4004	8618.8252	3217.6953	6925.4004	10068.825	4184.6953	4135.4004	1874.8252	9538.6953	268.40039	1179.8252	13988.695	6166.4004	13551.825	403.69531	2683.4004	7734.8252	178.69531	-347.59961	1838.8252	-116.30469	11030.4	1437.8252	-543.30469	-2305.5996	14565.825	657.69531	-64.599609	7710.8252	3494.6953	6264.4004	12455.825	6878.6953	7863.4004	29760.824	3095.6953	13931.4	1742.8252	1008.6953	5981.4004	542.8252	368.69531	6656.4004	1617.8252	-36.304688	8063.4004	8224.8252	989.69531	5515.4004	6144.8252	3803.6953	6813.4004	6203.8252	7041.6953	4606.4004	145.8252	-237.30469	7566.4004	5824.8252	2894.6953	5134.4004	11800.175	8483.4951	9626.8105	3530.1748	4393.4951	9639.8105	1547.1748	9958.4951	10182.811	9667.1748	3133.4951	9598.8105	8779.1748	2390.4951	2393.8101	10874.175	4324.4951	5311.8101	1530.1748	6815.4951	5344.8101	975.19482	15984.42	9150.4951	5723.1948	15057.42	6236.4951	-140.80518	-3497.5801	5165.4951	2771.1948	11965.42	7107.4951	6597.1948	-958.58008	9357.4951	8060.1948	-1211.5801	-2607.5049	-1568.8052	-1916.5801	9592.4951	-1128.8052	-2974.5801	7296.4951	-594.80518	-2615.5801	8506.4951	-2110.8052	5821.4199	6905.4951	5688.1948	165.41992	4527.4951	5826.1948	-3871.5801	-3022.5049	17204.195	-1758.5801	588.49512	7014.1948	-1776.5801	6260.4951	-234.80518	-1446.5801	8627.4951	9384.1953	-2825.5801	-2634.5049	11586.195	-1680.5801	3910.4951	11705.195	-416.58008	2836.4951	13265.195	-772.58008	1504.4951	247.19482	-5410.5801	1454.4951	11528.195	-1001.5801	6082.4951	17784.695	6410.6948	9211.9199	25028.695	5044.6948	13316.92	6489.6953	3437.6948	8179.9199	-945.30493	488.69482	6622.9199	1710.7246	21418	11486.016	280.72461	1305	9781.0156	256.72461	4107	7907.0151	5205.7246	3416	1765.0151	13341.725	8836	14414.016	9398.7246	4192	7168.0151	10727.725	1942	2112.0151	-1282.2754	2252	10734.016	11216.725	3836	8879.0156	9407.7246	783	812.01514	-3005.2754	1377	7914.0151	-1670.2754	7321	9667.0156	11807.725	4711	11314.016	-48.275391	15588	8662.0156	13555.725	4530	8230.0156	4786.7246	2943	11607.016	2737.7246	519	7022.0151	1897.7246	2226	9369.0156	311.41992	13702.425	7541.9297	18119.42	5990.4248	8371.9297	2217.4199	-1389.5752	6238.9297	12823.42	8450.4248	5546.9297	20872.42	3288.4248	7838.9297	1354.4199	-257.5752	9882.9297	30.419922	-1630.5752	9933.9297	3109.4199	-1970.5752	1815.9297	10757.42	1067.4248	3976.9297	2779.4199	11813.425	8247.9297	7746.4199	10500.425	8151.9297	12659.42	392.4248	8179.9297	3700.4199	-2627.5752	7521.9297	8483.4199	101.4248	5517.9297	3693.4199	8445.4248	9378.9297	10962.42	1417.4248	9844.9297	3548.4199	4662.4248	7240.9297	14798.42	1180.4248	2525.9297	1629.4199	-1453.5752	6006.9297	18039.42	942.4248	8052.9297	18754.42	1859.4248	7828.9297	1065.4199	-1537.5752	6059.9297	2476.4199	3677.4248	9125.9297	12786.42	6077.4248	12357.93	23539.42	8789.4248	17033.93	16425.42	921.4248	8425.9297	9095.4199	-1006.5752	3412.9297	20508.42	2918.4248	9779.9297	12497.42	3354.4248	8099.9297	13602.42	1859.4248	8100.9297	17014.42	2257.4248	8655.9297	1970.4199	351.4248	6164.9297	20420.42	181.4248	235.92969	15948.925	4505.415	-628.73047	15336.925	4800.415	5219.2695	1565.9248	13026.415	6101.2695	12888.925	6640.415	11078.27	10361.925	5760.415	12277.27	2567.9248	14080.415	9926.2695	662.9248	8687.415	6344.2695	5150.9248	20519.414	9362.2695	10812.925	3977.415	7595.2695	8813.9248	6422.415	5795.2695	-1026.0752	5089.415	8952.2695	13089.925	6458.415	8415.2695	10814.925	6353.415	9231.2695	6305.9248	3086.415	4408.2695	12315.925	6849.415	4921.2695	10600.925	3126.415	6937.2695	12431.925	3804.415	11423.27	7836.9248	3502.415	6385.2695	4400.9702	13245.575	5770.835	13967.971	6145.5752	11281.835	12997.971	8832.5752	7596.835	16184.971	5730.5752	12885.835	4853.9702	13547.575	10473.835	19642.275	5322.3203	10622.9	1605.2749	17930.32	13044.9	4112.2749	14130.32	8638.9004	2361.2749	9041.3203	8934.9004	14197.275	1682.3203	14490.9	7330.2749	2707.3203	9224.9004	11602.275	4476.3203	8113.9004	-617.7251	8033.3203	11148.9	2012.2749	-2014.6797	8659.9004	3525.2749	6969.3203	7698.9004	5742.3848	6919	180.45508	1412.4551	13426.49	2226.4404	8178.8047	1598.5947	5765.6201	18636.605	1764.7695	10590.695	6206.085	-1225.6104	4112.3945
[truncated: 2,103,080 more chars]
