# Supplementary material for: Cochaperones convey the energy of ATP hydrolysis for directional action of Hsp90
Source: Nat Commun. 2024 Jan 17;15:569. doi: 10.1038/s41467-024-44847-6 (PMC10794413; doi:10.1038/s41467-024-44847-6)
Supplement: Supplementary file 6 — Source Data [file 41467_2024_44847_MOESM6_ESM.zip › SourceData_ProteinMeasurements/7_Cdc37-Hsp90+Hsp90+Aha1+Sba1+ATP/Dataset1_Cdc37-Hsp90+Hsp90+Aha1+Sba1+ATP.txt]

g_g_x43_y54_M201	r_g_x42_y55_M201	r_r_x42_y55_M201	g_g_x79_y151_M201	r_g_x77_y155_M201	r_r_x77_y155_M201	g_g_x7_y149_M201	r_g_x4_y152_M201	r_r_x4_y152_M201	g_g_x60_y145_M204	r_g_x57_y148_M204	r_r_x57_y148_M204	g_g_x49_y115_M204	r_g_x47_y118_M204	r_r_x47_y118_M204	g_g_x35_y83_M204	r_g_x33_y85_M204	r_r_x33_y85_M204	g_g_x64_y161_M204	r_g_x61_y165_M204	r_r_x61_y165_M204	g_g_x48_y20_M204	r_g_x48_y20_M204	r_r_x48_y20_M204	g_g_x75_y107_M204	r_g_x73_y110_M204	r_r_x73_y110_M204	g_g_x60_y158_M204	r_g_x57_y162_M204	r_r_x57_y162_M204	g_g_x77_y56_M205	r_g_x76_y58_M205	r_r_x76_y58_M205	g_g_x13_y162_M206	r_g_x10_y165_M206	r_r_x10_y165_M206	g_g_x23_y45_M206	r_g_x22_y46_M206	r_r_x22_y46_M206	g_g_x78_y32_M206	r_g_x78_y33_M206	r_r_x78_y33_M206	g_g_x30_y122_M206	r_g_x28_y125_M206	r_r_x28_y125_M206	g_g_x40_y155_M207	r_g_x37_y158_M207	r_r_x37_y158_M207	g_g_x54_y144_M207	r_g_x51_y147_M207	r_r_x51_y147_M207	g_g_x46_y64_M208	r_g_x45_y65_M208	r_r_x45_y65_M208	g_g_x28_y158_M208	r_g_x25_y161_M208	r_r_x25_y161_M208	g_g_x24_y113_M210	r_g_x22_y115_M210	r_r_x22_y115_M210	g_g_x68_y129_M210	r_g_x66_y132_M210	r_r_x66_y132_M210	g_g_x61_y34_M210	r_g_x60_y35_M210	r_r_x60_y35_M210	g_g_x43_y34_M210	r_g_x42_y35_M210	r_r_x42_y35_M210	g_g_x75_y59_M210	r_g_x74_y61_M210	r_r_x74_y61_M210	g_g_x23_y155_M210	r_g_x20_y158_M210	r_r_x20_y158_M210	g_g_x10_y20_M212	r_g_x9_y20_M212	r_r_x9_y20_M212	g_g_x3_y64_M212	r_g_x1_y65_M212	r_r_x1_y65_M212	g_g_x58_y86_M212	r_g_x57_y88_M212	r_r_x57_y88_M212	g_g_x80_y36_M212	r_g_x80_y37_M212	r_r_x80_y37_M212	g_g_x39_y38_M212	r_g_x38_y39_M212	r_r_x38_y39_M212	g_g_x63_y56_M212	r_g_x62_y58_M212	r_r_x62_y58_M212	g_g_x80_y122_M212	r_g_x78_y125_M212	r_r_x78_y125_M212	g_g_x36_y149_M213	r_g_x33_y152_M213	r_r_x33_y152_M213	g_g_x74_y80_M213	r_g_x73_y82_M213	r_r_x73_y82_M213	g_g_x30_y126_M213	r_g_x28_y129_M213	r_r_x28_y129_M213	g_g_x51_y18_M213	r_g_x51_y18_M213	r_r_x51_y18_M213	g_g_x22_y46_M213	r_g_x21_y47_M213	r_r_x21_y47_M213	g_g_x68_y163_M213	r_g_x65_y167_M213	r_r_x65_y167_M213	g_g_x59_y79_M213	r_g_x58_y81_M213	r_r_x58_y81_M213	g_g_x40_y85_M214	r_g_x38_y87_M214	r_r_x38_y87_M214	g_g_x37_y143_M214	r_g_x34_y146_M214	r_r_x34_y146_M214	g_g_x72_y75_M217	r_g_x71_y77_M217	r_r_x71_y77_M217	g_g_x55_y131_M217	r_g_x53_y134_M217	r_r_x53_y134_M217	g_g_x57_y107_M218	r_g_x55_y110_M218	r_r_x55_y110_M218	g_g_x36_y49_M218	r_g_x35_y50_M218	r_r_x35_y50_M218	g_g_x81_y64_M218	r_g_x80_y66_M218	r_r_x80_y66_M218	g_g_x67_y66_M218	r_g_x66_y68_M218	r_r_x66_y68_M218	g_g_x82_y75_M218	r_g_x81_y77_M218	r_r_x81_y77_M218	g_g_x18_y67_M219	r_g_x17_y68_M219	r_r_x17_y68_M219	g_g_x50_y3_M219	r_g_x50_y3_M219	r_r_x50_y3_M219	g_g_x47_y155_M219	r_g_x44_y158_M219	r_r_x44_y158_M219	g_g_x74_y119_M219	r_g_x72_y122_M219	r_r_x72_y122_M219	g_g_x50_y23_M219	r_g_x50_y24_M219	r_r_x50_y24_M219	g_g_x77_y140_M219	r_g_x75_y144_M219	r_r_x75_y144_M219	g_g_x45_y53_M220	r_g_x44_y54_M220	r_r_x44_y54_M220	g_g_x78_y150_M220	r_g_x76_y154_M220	r_r_x76_y154_M220	g_g_x64_y147_M220	r_g_x61_y151_M220	r_r_x61_y151_M220	g_g_x64_y32_M220	r_g_x64_y33_M220	r_r_x64_y33_M220	g_g_x43_y40_M220	r_g_x42_y41_M220	r_r_x42_y41_M220	g_g_x45_y27_M220	r_g_x44_y28_M220	r_r_x44_y28_M220	g_g_x68_y92_M220	r_g_x67_y94_M220	r_r_x67_y94_M220	g_g_x38_y109_M221	r_g_x36_y111_M221	r_r_x36_y111_M221	g_g_x26_y1_M222	r_g_x26_y1_M222	r_r_x26_y1_M222	g_g_x71_y15_M222	r_g_x71_y16_M222	r_r_x71_y16_M222	g_g_x47_y30_M222	r_g_x46_y31_M222	r_r_x46_y31_M222	g_g_x70_y143_M222	r_g_x68_y147_M222	r_r_x68_y147_M222	g_g_x65_y164_M222	r_g_x62_y168_M222	r_r_x62_y168_M222	g_g_x19_y84_M224	r_g_x17_y85_M224	r_r_x17_y85_M224	g_g_x21_y96_M224	r_g_x19_y98_M224	r_r_x19_y98_M224	g_g_x7_y59_M224	r_g_x6_y60_M224	r_r_x6_y60_M224	g_g_x48_y37_M224	r_g_x47_y38_M224	r_r_x47_y38_M224	g_g_x33_y12_M224	r_g_x33_y12_M224	r_r_x33_y12_M224	g_g_x33_y4_M224	r_g_x33_y4_M224	r_r_x33_y4_M224	g_g_x48_y71_M224	r_g_x47_y73_M224	r_r_x47_y73_M224	g_g_x57_y44_M224	r_g_x56_y45_M224	r_r_x56_y45_M224	g_g_x33_y117_M224	r_g_x31_y119_M224	r_r_x31_y119_M224	g_g_x27_y26_M224	r_g_x26_y26_M224	r_r_x26_y26_M224	g_g_x22_y133_M224	r_g_x19_y136_M224	r_r_x19_y136_M224	g_g_x39_y69_M225	r_g_x38_y70_M225	r_r_x38_y70_M225	g_g_x39_y48_M225	r_g_x38_y49_M225	r_r_x38_y49_M225	g_g_x31_y70_M225	r_g_x30_y71_M225	r_r_x30_y71_M225	g_g_x6_y20_M225	r_g_x5_y20_M225	r_r_x5_y20_M225	g_g_x78_y19_M225	r_g_x78_y20_M225	r_r_x78_y20_M225	g_g_x24_y165_M225	r_g_x21_y168_M225	r_r_x21_y168_M225	g_g_x11_y39_M225	r_g_x10_y39_M225	r_r_x10_y39_M225	g_g_x11_y61_M225	r_g_x10_y62_M225	r_r_x10_y62_M225	g_g_x26_y47_M225	r_g_x25_y48_M225	r_r_x25_y48_M225	g_g_x35_y162_M225	r_g_x32_y165_M225	r_r_x32_y165_M225	g_g_x46_y48_M225	r_g_x45_y49_M225	r_r_x45_y49_M225	g_g_x54_y130_M225	r_g_x52_y133_M225	r_r_x52_y133_M225	g_g_x30_y78_M225	r_g_x28_y79_M225	r_r_x28_y79_M225	g_g_x30_y128_M226	r_g_x27_y131_M226	r_r_x27_y131_M226	g_g_x79_y100_M226	r_g_x77_y103_M226	r_r_x77_y103_M226	g_g_x79_y149_M226	r_g_x77_y153_M226	r_r_x77_y153_M226	g_g_x39_y158_M226	r_g_x36_y161_M226	r_r_x36_y161_M226	g_g_x47_y105_M226	r_g_x45_y107_M226	r_r_x45_y107_M226	g_g_x25_y86_M226	r_g_x23_y88_M226	r_r_x23_y88_M226	g_g_x73_y6_M226	r_g_x73_y6_M226	r_r_x73_y6_M226	g_g_x24_y22_M226	r_g_x23_y22_M226	r_r_x23_y22_M226	g_g_x7_y87_M226	r_g_x5_y88_M226	r_r_x5_y88_M226	g_g_x39_y60_M226	r_g_x38_y61_M226	r_r_x38_y61_M226	g_g_x56_y97_M226	r_g_x54_y99_M226	r_r_x54_y99_M226	g_g_x32_y101_M227	r_g_x30_y103_M227	r_r_x30_y103_M227	g_g_x20_y82_M227	r_g_x18_y83_M227	r_r_x18_y83_M227	g_g_x79_y121_M227	r_g_x77_y124_M227	r_r_x77_y124_M227	g_g_x37_y90_M227	r_g_x35_y92_M227	r_r_x35_y92_M227	g_g_x35_y56_M227	r_g_x34_y57_M227	r_r_x34_y57_M227	g_g_x65_y83_M227	r_g_x64_y85_M227	r_r_x64_y85_M227	g_g_x21_y16_M227	r_g_x20_y16_M227	r_r_x20_y16_M227	g_g_x70_y85_M227	r_g_x69_y87_M227	r_r_x69_y87_M227	g_g_x2_y3_M227	r_g_x1_y2_M227	r_r_x1_y2_M227	g_g_x81_y115_M227	r_g_x79_y118_M227	r_r_x79_y118_M227	g_g_x20_y147_M227	r_g_x17_y150_M227	r_r_x17_y150_M227	g_g_x32_y115_M227	r_g_x30_y117_M227	r_r_x30_y117_M227	g_g_x83_y1_M227	r_g_x83_y1_M227	r_r_x83_y1_M227	g_g_x8_y77_M228	r_g_x6_y78_M228	r_r_x6_y78_M228	g_g_x18_y20_M228	r_g_x17_y20_M228	r_r_x17_y20_M228	g_g_x69_y125_M228	r_g_x67_y128_M228	r_r_x67_y128_M228	g_g_x79_y66_M228	r_g_x78_y68_M228	r_r_x78_y68_M228	g_g_x43_y35_M228	r_g_x42_y36_M228	r_r_x42_y36_M228	g_g_x26_y87_M228	r_g_x24_y89_M228	r_r_x24_y89_M228	g_g_x37_y139_M228	r_g_x34_y142_M228	r_r_x34_y142_M228	g_g_x54_y42_M228	r_g_x53_y43_M228	r_r_x53_y43_M228	g_g_x51_y67_M229	r_g_x50_y69_M229	r_r_x50_y69_M229	g_g_x17_y101_M229	r_g_x15_y103_M229	r_r_x15_y103_M229	g_g_x73_y119_M229	r_g_x71_y122_M229	r_r_x71_y122_M229	g_g_x41_y64_M229	r_g_x40_y65_M229	r_r_x40_y65_M229	g_g_x32_y95_M229	r_g_x30_y97_M229	r_r_x30_y97_M229	g_g_x82_y143_M229	r_g_x80_y147_M229	r_r_x80_y147_M229	g_g_x35_y114_M229	r_g_x33_y116_M229	r_r_x33_y116_M229	g_g_x62_y103_M230	r_g_x60_y106_M230	r_r_x60_y106_M230	g_g_x45_y94_M231	r_g_x43_y96_M231	r_r_x43_y96_M231	g_g_x72_y139_M231	r_g_x70_y142_M231	r_r_x70_y142_M231	g_g_x52_y16_M231	r_g_x52_y16_M231	r_r_x52_y16_M231	g_g_x55_y28_M231	r_g_x55_y29_M231	r_r_x55_y29_M231	g_g_x67_y146_M231	r_g_x64_y150_M231	r_r_x64_y150_M231	g_g_x19_y96_M231	r_g_x17_y98_M231	r_r_x17_y98_M231	g_g_x2_y53_M231	r_g_x1_y53_M231	r_r_x1_y53_M231	g_g_x61_y165_M231	r_g_x58_y169_M231	r_r_x58_y169_M231	g_g_x76_y97_M232	r_g_x75_y100_M232	r_r_x75_y100_M232	g_g_x60_y83_M232	r_g_x59_y85_M232	r_r_x59_y85_M232	g_g_x22_y87_M232	r_g_x20_y89_M232	r_r_x20_y89_M232	g_g_x71_y95_M232	r_g_x70_y97_M232	r_r_x70_y97_M232	g_g_x83_y135_M232	r_g_x81_y139_M232	r_r_x81_y139_M232	g_g_x76_y53_M233	r_g_x75_y55_M233	r_r_x75_y55_M233	g_g_x14_y44_M233	r_g_x13_y44_M233	r_r_x13_y44_M233	g_g_x43_y113_M233	r_g_x41_y115_M233	r_r_x41_y115_M233	g_g_x54_y56_M233	r_g_x53_y57_M233	r_r_x53_y57_M233	g_g_x39_y150_M233	r_g_x36_y153_M233	r_r_x36_y153_M233	g_g_x24_y23_M233	r_g_x23_y23_M233	r_r_x23_y23_M233	g_g_x62_y102_M233	r_g_x60_y105_M233	r_r_x60_y105_M233	g_g_x17_y162_M234	r_g_x14_y165_M234	r_r_x14_y165_M234	g_g_x64_y116_M234	r_g_x62_y119_M234	r_r_x62_y119_M234	g_g_x76_y152_M234	r_g_x73_y156_M234	r_r_x73_y156_M234	g_g_x25_y99_M234	r_g_x23_y101_M234	r_r_x23_y101_M234	g_g_x54_y129_M234	r_g_x52_y132_M234	r_r_x52_y132_M234	g_g_x18_y126_M235	r_g_x15_y128_M235	r_r_x15_y128_M235	g_g_x15_y54_M235	r_g_x14_y55_M235	r_r_x14_y55_M235	g_g_x17_y119_M235	r_g_x15_y121_M235	r_r_x15_y121_M235	g_g_x55_y70_M235	r_g_x54_y72_M235	r_r_x54_y72_M235	g_g_x10_y46_M235	r_g_x9_y46_M235	r_r_x9_y46_M235	g_g_x3_y44_M235	r_g_x2_y44_M235	r_r_x2_y44_M235	g_g_x34_y7_M235	r_g_x34_y7_M235	r_r_x34_y7_M235	g_g_x12_y115_M235	r_g_x10_y117_M235	r_r_x10_y117_M235	g_g_x12_y104_M235	r_g_x10_y106_M235	r_r_x10_y106_M235	g_g_x58_y164_M235	r_g_x55_y168_M235	r_r_x55_y168_M235	g_g_x64_y33_M235	r_g_x64_y34_M235	r_r_x64_y34_M235	g_g_x30_y28_M236	r_g_x29_y28_M236	r_r_x29_y28_M236	g_g_x61_y41_M236	r_g_x60_y42_M236	r_r_x60_y42_M236	g_g_x8_y158_M236	r_g_x5_y161_M236	r_r_x5_y161_M236	g_g_x33_y154_M236	r_g_x30_y157_M236	r_r_x30_y157_M236	g_g_x24_y149_M236	r_g_x21_y152_M236	r_r_x21_y152_M236	g_g_x50_y8_M237	r_g_x50_y8_M237	r_r_x50_y8_M237	g_g_x80_y43_M237	r_g_x80_y44_M237	r_r_x80_y44_M237	g_g_x54_y52_M238	r_g_x53_y53_M238	r_r_x53_y53_M238	g_g_x53_y130_M238	r_g_x51_y133_M238	r_r_x51_y133_M238	g_g_x9_y113_M238	r_g_x7_y115_M238	r_r_x7_y115_M238	g_g_x58_y77_M238	r_g_x57_y79_M238	r_r_x57_y79_M238	g_g_x48_y22_M238	r_g_x48_y22_M238	r_r_x48_y22_M238	g_g_x66_y146_M238	r_g_x63_y150_M238	r_r_x63_y150_M238	g_g_x31_y128_M238	r_g_x28_y131_M238	r_r_x28_y131_M238	g_g_x75_y4_M238	r_g_x75_y4_M238	r_r_x75_y4_M238	g_g_x77_y9_M238	r_g_x77_y10_M238	r_r_x77_y10_M238	g_g_x45_y103_M238	r_g_x43_y105_M238	r_r_x43_y105_M238	g_g_x27_y140_M239	r_g_x24_y143_M239	r_r_x24_y143_M239	g_g_x66_y99_M239	r_g_x64_y102_M239	r_r_x64_y102_M239	g_g_x54_y83_M239	r_g_x53_y85_M239	r_r_x53_y85_M239	g_g_x55_y154_M240	r_g_x52_y158_M240	r_r_x52_y158_M240	g_g_x83_y102_M240	r_g_x82_y105_M240	r_r_x82_y105_M240	g_g_x46_y104_M240	r_g_x44_y106_M240	r_r_x44_y106_M240	g_g_x42_y16_M240	r_g_x42_y16_M240	r_r_x42_y16_M240	g_g_x66_y54_M240	r_g_x65_y56_M240	r_r_x65_y56_M240	g_g_x63_y153_M240	r_g_x60_y157_M240	r_r_x60_y157_M240	g_g_x14_y29_M240	r_g_x13_y29_M240	r_r_x13_y29_M240	g_g_x83_y130_M240	r_g_x81_y133_M240	r_r_x81_y133_M240	g_g_x78_y95_M240	r_g_x77_y98_M240	r_r_x77_y98_M240	g_g_x9_y145_M240	r_g_x6_y148_M240	r_r_x6_y148_M240	g_g_x60_y74_M240	r_g_x59_y76_M240	r_r_x59_y76_M240	g_g_x47_y130_M242	r_g_x45_y133_M242	r_r_x45_y133_M242	g_g_x15_y127_M242	r_g_x12_y129_M242	r_r_x12_y129_M242	g_g_x21_y115_M245	r_g_x19_y117_M245	r_r_x19_y117_M245	g_g_x74_y135_M245	r_g_x72_y138_M245	r_r_x72_y138_M245	g_g_x24_y13_M245	r_g_x24_y13_M245	r_r_x24_y13_M245	g_g_x83_y138_M247	r_g_x81_y142_M247	r_r_x81_y142_M247	g_g_x33_y40_M247	r_g_x32_y41_M247	r_r_x32_y41_M247	g_g_x17_y105_M247	r_g_x15_y107_M247	r_r_x15_y107_M247	g_g_x53_y76_M248	r_g_x52_y78_M248	r_r_x52_y78_M248	g_g_x9_y4_M248	r_g_x9_y3_M248	r_r_x9_y3_M248	g_g_x10_y76_M248	r_g_x8_y77_M248	r_r_x8_y77_M248	g_g_x4_y95_M248	r_g_x2_y96_M248	r_r_x2_y96_M248	g_g_x21_y124_M248	r_g_x19_y126_M248	r_r_x19_y126_M248	g_g_x48_y20_M249	r_g_x48_y20_M249	r_r_x48_y20_M249	g_g_x64_y88_M249	r_g_x63_y90_M249	r_r_x63_y90_M249	g_g_x67_y44_M249	r_g_x66_y45_M249	r_r_x66_y45_M249	g_g_x28_y103_M249	r_g_x26_y105_M249	r_r_x26_y105_M249	g_g_x76_y84_M250	r_g_x75_y86_M250	r_r_x75_y86_M250	g_g_x18_y89_M250	r_g_x16_y91_M250	r_r_x16_y91_M250	g_g_x80_y47_M250	r_g_x79_y49_M250	r_r_x79_y49_M250	g_g_x4_y18_M250	r_g_x3_y18_M250	r_r_x3_y18_M250	g_g_x57_y51_M252	r_g_x56_y52_M252	r_r_x56_y52_M252	g_g_x54_y11_M252	r_g_x54_y11_M252	r_r_x54_y11_M252	g_g_x83_y69_M252	r_g_x82_y71_M252	r_r_x82_y71_M252	g_g_x21_y144_M253	r_g_x18_y147_M253	r_r_x18_y147_M253	g_g_x5_y114_M253	r_g_x3_y116_M253	r_r_x3_y116_M253	g_g_x46_y45_M253	r_g_x45_y46_M253	r_r_x45_y46_M253	g_g_x56_y34_M253	r_g_x55_y35_M253	r_r_x55_y35_M253	g_g_x75_y17_M253	r_g_x75_y18_M253	r_r_x75_y18_M253	g_g_x56_y88_M253	r_g_x54_y90_M253	r_r_x54_y90_M253	g_g_x34_y18_M254	r_g_x34_y18_M254	r_r_x34_y18_M254	g_g_x77_y12_M254	r_g_x77_y13_M254	r_r_x77_y13_M254	g_g_x58_y99_M254	r_g_x56_y101_M254	r_r_x56_y101_M254
11627.43	22682.551	10405.855	24646.43	6053.5498	14441.855	11410.43	-159.4502	8562.8555	7284.4805	23174.375	14457.48	5172.4805	22158.375	11467.48	7771.4805	16752.375	11336.48	251.48047	13380.375	14651.48	6318.4805	16840.375	5148.4805	2672.4805	11711.375	8988.4805	4767.4805	12866.375	4897.4805	7038.3848	10878.74	5907.165	16987.281	56909.352	12187.48	6863.2803	14176.35	9540.4805	7890.2803	12392.35	11120.48	11185.28	20846.35	11042.48	7171.9346	11532.725	15083.325	7308.9346	9918.7246	13882.325	-2319.2451	13719.03	6282.8154	7790.7549	7203.0303	10476.815	11425.505	15685.715	11464.93	1661.5049	6010.7148	4180.9302	5510.5049	14107.715	9071.9297	12110.505	6838.7148	14502.93	-2690.4951	2382.7148	5377.9302	4469.5049	5588.7148	4661.9302	1180.1953	18931.035	1835.9902	14777.195	13369.035	8238.9902	9151.1953	11797.035	8314.9902	10539.195	5914.0352	4140.9902	18088.195	6626.0352	7124.9902	5365.1953	10501.035	4985.9902	17536.195	6578.0352	6008.9902	7973.2852	16414.609	6813.0703	-1187.7148	23060.609	-1232.9297	5827.2852	31967.609	22796.07	5740.2852	17618.609	4561.0703	828.28516	17366.609	4971.0703	3791.2852	16644.609	2427.0703	14609.285	10855.61	14407.07	23078.609	7209.9951	17263.35	18580.609	7750.9951	10297.35	2377.4502	19860.336	4934.71	6299.4502	10508.335	8042.71	129.2002	11254.5	2358.46	1566.2002	11118.5	4856.46	1992.2002	6820.5	3319.46	-265.7998	9829.5	4536.46	3109.2002	4682.5	2230.46	16101.45	23276.811	7615.915	4882.4502	18963.811	9522.915	13891.45	8094.8101	9464.915	9987.4502	10222.811	7205.915	11924.45	14214.811	12485.915	15133.45	6119.8101	8562.915	944.31494	19848.359	16780.34	-374.68506	11520.36	9065.3398	-307.68506	17788.359	8936.3398	1670.3149	12658.36	8367.3398	1087.3149	7823.3604	11241.34	8682.3145	2427.3604	10529.34	13518.314	3591.3604	13120.34	5439.3799	35194.953	10765.05	-64.660156	13817.67	7078.585	9339.3398	15688.67	5037.585	4885.3398	22675.67	7035.585	2164.3398	15911.67	5602.585	392.33984	11229.67	9043.585	1243.6445	22022.725	5214.4951	1583.6445	26097.725	8848.4951	3573.6445	23573.725	8255.4951	-171.35547	23187.725	8417.4951	-4210.3555	19009.725	7616.4951	-1560.3555	12389.725	7111.4951	11786.645	4679.7246	4636.4951	-3362.3555	6693.7246	6492.4951	21594.645	5041.7246	6739.4951	6603.6445	3750.7246	5371.4951	16449.645	7935.7246	7457.4951	10586.42	27978.26	7494.1152	2612.4199	24548.26	6113.1152	4326.4199	18158.26	9916.1152	6091.4199	16403.26	6653.1152	3361.4199	13456.26	6965.1152	5425.4199	16126.26	9782.1152	16979.42	4966.2598	6528.1152	19040.42	6595.2598	8090.1152	16916.42	9600.2598	7513.1152	14435.42	9366.2598	7913.1152	24134.42	8985.2598	11078.115	10879.42	3106.2598	6599.1152	19065.42	9093.2598	7778.1152	17033.145	9594.7402	17453.211	663.14502	19283.74	7893.21	8101.145	24432.74	12908.21	21244.145	13233.74	13192.21	14622.145	4780.7402	13176.21	18425.145	11454.74	15258.21	12938.145	2420.7402	6479.21	17916.145	2172.7402	15281.21	25650.145	7312.7402	15831.21	17461.145	3684.7402	15959.21	12896.145	4751.7402	13890.21	-5667.7441	24768.496	11063.88	-6884.7441	19826.496	6385.8799	-5424.7441	11209.495	8278.8799	321.25586	21209.496	6414.8799	3498.2559	7367.4951	4928.8799	-6944.7441	15132.495	6253.8799	-1286.7441	15877.495	8906.8799	-3541.7441	21023.496	7133.8799	-3756.7441	18148.496	9974.8799	-9190.7441	20160.496	5829.8799	6090.2559	9096.4951	8578.8799	377.25586	8207.4951	7804.8799	-3752.7441	4083.4951	5420.8799	1653.0654	25770.34	10791.34	9649.0654	8974.3398	9197.3398	919.06543	16222.34	15390.34	3132.0654	14399.34	7436.3398	8235.0654	8019.3398	10925.34	3547.0654	20004.34	12657.34	15070.065	12660.34	10302.34	6423.0654	7371.3398	6115.3398	3686.0547	19557.57	10524.14	11135.055	1274.5703	13817.14	1672.0547	18131.57	6860.1396	5510.0547	24273.57	14345.14	8036.0547	17154.57	14855.14	781.05469	16918.57	5234.1396	15148.055	8897.5703	11948.14	5372.8301	955.44531	3811.835	3591.2402	16887.24	-2410.6641	2368.2402	26935.24	37.335938	-782.75977	27484.24	-2514.6641	2991.2402	14306.24	1903.3359	10690.24	12574.24	10953.336	11109.24	7885.2402	627.33594	-2219.7598	14765.24	-2954.6641	7839.2402	-141.75977	-7875.6641	9457.5098	10338.665	8696.9805	8776.5098	10817.665	11992.98	20706.51	6723.665	11969.98	7436.5098	12332.665	7069.9805	10983.51	2941.665	6533.9805	6014.9902	35722.684	10716.05	490.99023	20798.684	7927.0498	1110.9902	26235.684	10788.05	1752.9902	16083.685	13088.05	6109.9902	21397.684	6105.0498	2314.9902	17738.684	14993.05	-891.00977	15939.685	7716.0498	4944.7646	9039.7998	-214.91992	851.76465	7386.7998	-607.91992	-1387.2354	9592.7998	-2809.9199	7283.7646	3377.7998	3777.0801	-537.23535	8493.7998	12.080078	127.79004	16904.33	17135.785	2496.79	38076.328	12318.785	7949.79	11348.33	5674.7852	8429.79	9139.3301	6450.7852	6301.79	9310.3301	5613.7852	6579.79	15636.33	6334.7852	8928.79	413.33008	6125.7852	23537.789	96.330078	15669.785	23206.789	1295.3301	5949.7852	7862.79	-562.66992	4915.7852	5413.79	4212.3301	7204.7852	4286.5254	13558.375	8276.0498	-2927.4746	3895.375	3710.0498	1405.5254	9272.375	5281.0498	-2381.4746	17755.375	9796.0498	9633.5254	2118.375	11498.05	211.24023	12606.59	5925.5146	3481.2402	7670.5898	5871.5146	1261.0098	21396.016	2018.8799	1193.0098	10460.015	16380.88	5821.0098	18577.016	14621.88	-1159.9902	14495.015	1460.8799	6008.0098	5703.0146	873.87988	8711.0098	9089.0146	6137.8799	11845.01	5895.0146	5824.8799	-4167.9902	6007.0146	2154.8799	-2960.9902	5660.0146	-897.12012	7346.0098	4313.0146	4198.8799	2978.7002	14668.64	7845.9697	-1569.2998	15261.64	2736.9697	3044.7002	9958.6396	13877.97	3982.7852	33116.305	8031.1504	7280.7852	14985.305	18059.15	8058.7852	21619.305	7352.1504	3541.7852	19416.305	11826.15	452.78516	30075.305	13720.15	812.78516	9339.3047	11322.15	12238.785	8412.3047	10471.15	-1267.2148	14429.305	8197.1504	11892.785	8818.3047	10214.15	15215.785	8661.3047	14677.15	8035.7852	13778.305	9098.1504	8984.8496	12233.355	7501.9805	14966.85	6625.3555	9012.9805	2011.25	21591.635	13961.285	2551.25	9180.6348	8908.2852	12539.25	4938.6348	9058.2852	1447.9399	12073.385	9641.8945	911.93994	15398.385	9982.8945	14988.939	6404.3848	7473.895	1921.165	19974.371	7377.7852	-572.83496	13854.37	7862.7852	5116.165	26099.371	10598.785	23873.164	8635.3701	17215.785	7947.165	7343.3701	12605.785	9563.3447	8438.6299	10155.605	10625.345	3757.6299	10159.605	791.34473	1318.6299	10358.605	15169.345	2488.6299	11414.605	23004.926	14367.9	6932.895	12616.925	7330.8999	10984.895	5607.9248	4908.8999	6478.895	13392.925	2627.8999	5157.895	-1035.4258	5909.6504	3303.2549	-1910.4258	6371.6504	1863.2549	-1472.4258	7681.6504	2795.2549	7302.5649	26177.1	14339.335	67.564941	26765.1	8752.335	3839.5649	16311.1	11479.335	887.56494	12336.1	10243.335	8265.5645	532.1001	5888.335	12534.564	3645.1001	6957.335	14538.58	2994.1953	7803.605	2860.5801	5352.1953	15723.605	12798.58	-53.804688	7590.605
1241.2949	24516.074	12317.885	20276.295	9034.0752	14783.885	9620.2949	3916.0752	9814.8848	2698.6953	14684.266	9471.2402	5778.6953	11966.266	9223.2402	4885.6953	20287.266	14733.24	2014.6953	11785.266	10486.24	12915.695	1990.2656	2897.2402	4973.6953	7496.2656	6557.2402	2970.6953	11339.266	2079.2402	8408.8203	15920.34	4779.5952	10129.175	50933.125	11052.145	4392.1748	19781.125	5893.1445	1908.1748	18847.125	6568.1445	10605.175	17029.125	6923.1445	6233.6104	15806.81	14892.785	9270.6104	4271.8096	9783.7852	-16.674805	15908.755	5526.7998	12764.325	8458.7549	4445.7998	21110.324	13128.965	14341.971	3004.3252	10556.965	7325.9702	4747.3252	19308.965	7283.9702	14737.325	11773.965	8353.9707	-950.6748	7493.9648	5752.9702	3127.3252	11411.965	6164.9702	-2631.1553	17630.555	7452.4502	-1210.1553	20415.555	8357.4502	12877.845	1313.5547	7203.4502	6434.8447	1765.5547	8785.4502	17995.844	4705.5547	12552.45	8454.8447	3190.5547	11822.45	7493.8447	9073.5547	12930.45	5252.29	18672.141	199.8252	2184.29	18844.141	-1018.1748	12281.29	24044.141	18455.824	14471.29	16517.141	2970.8252	8051.29	13638.14	3468.8252	6433.29	16686.141	1136.8252	15549.29	13065.14	14580.825	20472.844	9534.5596	13691.41	21405.844	10046.56	10090.41	-2620.8555	22692.055	6137.8301	5513.1445	5675.0552	7151.8301	5019.54	11536.77	1043.1445	6460.54	15176.77	1942.1445	5211.54	13455.77	2603.1445	5286.54	13801.77	5601.1445	5809.54	6043.77	2081.1445	14930.62	17954.035	1899.21	3836.6201	16408.035	3405.21	14645.62	5535.0352	7451.21	9153.6201	6684.0352	951.20996	7368.6201	13295.035	7279.21	13834.62	1356.0352	3433.21	890.40479	13488.035	15895.971	-233.59521	14247.035	5470.9702	639.40479	10845.035	6972.9702	1769.4048	10143.035	4174.9702	1211.4048	3238.0352	2261.9702	8034.4048	363.03516	6816.9702	16438.404	-4011.9648	6833.9702	2809.4551	35941.559	7423.5898	-2184.4453	9109.8496	6494.2148	7393.5547	10506.85	-363.78516	-611.44531	17352.85	4506.2148	5847.5547	10307.85	3959.2148	1372.5547	6525.8496	4457.2148	5046.0298	17409.186	10875.53	9281.0293	25855.186	8564.5303	3902.0298	24284.186	11493.53	5528.0298	28316.186	6164.5303	1298.0298	20782.186	10305.53	2213.0298	18319.186	11212.53	15935.029	9649.1855	8021.5303	1474.0298	14571.186	8427.5303	20457.029	7810.1851	10476.53	11627.029	6704.1851	11722.53	19296.029	6689.1851	9068.5303	10464.305	25877.961	8799.2148	2391.3052	17310.961	5826.2148	3831.3052	20042.961	12887.215	5430.3052	12788.96	7584.2148	8438.3047	19906.961	9408.2148	2763.3052	14048.96	6588.2148	13488.305	2615.96	6008.2148	16293.305	5548.96	7859.2148	11421.305	7794.96	8024.2148	11636.305	4135.96	10595.215	17836.305	4529.96	12595.215	11400.305	4024.96	7609.2148	16473.305	9204.96	12216.215	12355.865	14615.71	14477.32	1166.8652	17805.711	6609.3198	5109.8652	24204.711	7439.3198	12184.865	19382.711	16715.32	6937.8652	11121.71	12610.32	17841.865	5938.71	19972.32	10303.865	5497.71	7182.3198	15961.865	2376.71	12987.32	25654.865	1909.71	13956.32	19574.865	1942.71	13706.32	9930.8652	1805.71	10322.32	3839.6548	26032.824	5702.915	6653.6548	21434.824	3739.915	4777.6548	15625.825	9900.915	16153.654	12709.825	5377.915	10282.654	12087.825	5847.915	3060.6548	14444.825	590.91504	3473.6548	21313.824	4818.915	4892.6548	19206.824	3980.915	6268.6548	17521.824	9025.915	9562.6543	12015.825	4368.915	9973.6543	13885.825	3946.915	12599.654	10452.825	7517.915	883.65479	12544.825	2985.915	2762.7646	30915.426	922.5	6229.7646	18779.426	-1086.5	3016.7646	18227.426	17390.5	6701.7646	17129.426	-2341.5	3222.7646	17442.426	7338.5	6518.7646	24728.426	3853.5	20782.766	11063.425	2496.5	1967.7646	6648.4248	-1821.5	7771.1953	26104.516	13986.065	3931.1953	32335.516	3879.0654	6082.1953	22003.516	7413.0654	4112.1953	22951.516	14129.065	8807.1953	25834.516	19431.066	2975.1953	19787.516	4351.0654	13246.195	15130.515	11980.065	6772.3555	7873.7402	8312.1699	5452.4902	16804.141	-5288.3145	5704.4902	21286.141	-2056.3145	1180.4902	18429.141	-3853.3145	5930.4902	12749.14	-179.31445	9667.4902	8315.1396	12880.686	12561.49	7980.1396	1430.6855	7939.4902	2730.1396	-4046.3145	4761.4902	2775.1396	-9773.3145	2289.0498	22699.164	6323.0947	14140.05	13287.165	9064.0947	18023.051	11335.165	8352.0947	14702.05	7626.165	6930.0947	12272.05	3555.165	7040.0947	2017.7598	18665.086	9974.3496	1881.7598	22213.086	5360.3496	3997.7598	17098.086	6494.3496	4734.7598	15580.085	13074.35	9692.7598	19953.086	4217.3496	4990.7598	10804.085	10317.35	3628.7598	14966.085	2999.3496	5616.2695	8015.8301	4081.21	-659.73047	9051.8301	5095.21	1518.2695	5805.8301	4391.21	9626.2695	5967.8301	6217.21	5110.2695	9037.8301	3239.21	2537.29	22706.934	17862.984	2003.29	34882.934	17166.984	7479.29	15136.935	9765.9844	5099.29	13829.935	10590.984	7706.29	15756.935	11289.984	7374.29	13330.935	9224.9844	9902.29	3625.9346	9165.9844	12794.29	13432.935	11476.984	17260.289	2735.9346	9356.9844	4392.29	5672.9346	11998.984	11911.29	1765.9346	9872.9844	15419.49	8887.2852	10728.58	1069.4902	12858.285	2596.5801	4182.4902	13817.285	6068.5801	2374.4902	14917.285	7931.5801	12951.49	6364.2852	8325.5801	-213.50488	17233.385	7602.5654	803.49512	12694.385	9416.5654	6385.1797	24063.539	6174.2002	8085.1797	17253.539	14757.2	3706.1797	19747.539	16114.2	589.17969	18694.539	1205.2002	-2250.8203	11336.54	2317.2002	9103.1797	13127.54	5184.2002	13198.18	5094.54	9549.2002	-1381.8203	7244.54	-38.799805	3116.1797	4354.54	1985.2002	18072.18	5613.54	4281.2002	7189.3052	11597.71	7427.4902	4705.3052	18302.711	-707.50977	13910.305	5295.71	9832.4902	4936.5898	27127.275	7034.0752	8619.5898	14718.275	9563.0752	5379.5898	13248.275	7969.0752	7638.5898	14982.275	6173.0752	10119.59	8982.2754	12234.075	2859.5898	11722.275	8753.0752	13241.59	6977.2754	7246.0752	2711.5898	8287.2754	4066.0752	13464.59	4555.2754	5743.0752	13634.59	13872.275	8616.0752	8750.5898	9613.2754	4574.0752	7315.3154	5403.0859	4084.6748	8763.3154	444.08594	6554.6748	5313.125	17566.609	9880.1504	6257.125	6860.6104	8056.1504	16824.125	1859.6104	8104.1504	1360.8501	16107.45	10567.075	1148.8501	15587.45	5002.0752	15806.85	4446.4502	7639.0752	3411.7148	18037.24	10296.465	528.71484	15861.24	7814.4648	6320.7148	14877.24	9408.4648	25595.715	6769.2402	20081.465	8809.7148	11169.24	11969.465	-4236.7305	873.00488	-631.66016	7793.2695	3040.0049	7637.3398	-1685.7305	5660.0049	7030.3398	12446.27	-3587.9951	5391.3398	24733.57	9423.665	6846.8301	13844.57	4612.665	9656.8301	7578.5698	3541.665	5895.8301	12587.57	5270.665	7729.8301	3404.3799	650.41992	3535.8555	9423.3799	-755.58008	3676.8555	1544.3799	-419.58008	3602.8555	3652.3652	24699.904	11913.09	-2643.6348	22368.904	4434.0898	1327.3652	20197.904	9869.0898	-476.63477	16317.904	12460.09	6638.3652	2409.9048	6334.0898	9896.3652	3148.9048	7530.0898	17952.895	6754.2598	9048.2402	1889.895	7844.2598	19903.24	15401.895	7318.2598	8903.2402
8389.3008	20049.809	2954.0996	20201.301	1040.8096	6027.0996	15243.301	103.80957	5692.0996	3355.1602	24302.746	11326.635	3282.1602	20645.746	9905.6348	6653.1602	20650.746	17934.635	-2698.8398	21020.746	10063.635	1572.1602	20133.746	8225.6348	4207.1602	15748.745	7800.6348	5361.1602	13617.745	8338.6348	5801.98	19138.17	4934.645	10915.765	50967.258	15855.785	7538.7646	22197.26	10342.785	7523.7646	12143.26	13429.785	12719.765	11916.26	10529.785	3449.4248	16444.035	15686.665	13302.425	2172.0352	11248.665	7911.5547	8983.5547	8862.1797	7815.5547	10776.555	9008.1797	17847.664	17403.17	15828.74	2158.665	11609.17	1080.7402	4553.665	20816.17	9330.7402	14864.665	10953.17	8639.7402	-1000.335	9515.1699	4751.7402	3092.665	9116.1699	3979.7402	1033.7148	19360.92	3492.3945	22724.715	5270.9199	6102.3945	4656.7148	16510.92	7261.3945	5749.7148	8766.9199	5890.3945	20064.715	5399.9199	10636.395	16354.715	3171.9199	6223.3945	17027.715	7139.9199	9305.3945	3656.6504	25047.789	3387.7002	-575.34961	19671.789	-1780.2998	4219.6504	33388.789	19200.699	12152.65	19375.789	5572.7002	6911.6504	17607.789	1105.7002	6879.6504	22581.789	598.7002	17063.65	17137.789	15049.7	16721.539	4897.0947	13091.275	15814.54	6872.0947	6849.2754	1351.625	16771.066	650.38477	10944.625	4592.0654	240.38477	6729.8398	9087.7305	6638.1201	8459.8398	14031.73	8403.1201	9528.8398	6088.73	8592.1201	5667.8398	8417.7305	7981.1201	5833.8398	5958.73	8862.1201	12916.59	21469.855	5620.6299	2257.5898	16316.855	13199.63	1903.5898	17148.855	11432.63	3375.5898	8793.8555	4892.6299	6609.5898	12587.855	12864.63	12532.59	2560.8555	10004.63	654.89014	23973.471	13656.465	152.89014	21795.471	3725.4648	-45.109863	19050.471	7008.4648	1834.8901	18380.471	4204.4648	737.89014	12108.471	3144.4648	8886.8906	5655.4702	6091.4648	12206.891	6522.4702	6369.4648	5751.3301	30785.09	7849.3848	2673.3252	13052.7	7125.0752	16422.324	11450.7	3934.0752	3260.3252	17635.699	10080.075	6991.3252	8353.7002	10308.075	2466.3252	9660.7002	7761.0752	7120.8701	24273.98	6417.1797	4904.8701	16805.98	10166.18	4700.8701	16122.98	9043.1797	3981.8701	11281.98	9501.1797	-1733.1299	14761.98	9700.1797	1009.8701	10878.98	11611.18	14117.87	3151.9805	7752.1797	-1469.1299	7754.9805	8103.1797	21913.871	4427.9805	9587.1797	9303.8701	749.98047	10265.18	16804.871	3021.9805	8124.1797	5084.0947	26938.719	10861.84	-2045.9053	23702.719	6206.8398	-82.905273	19047.719	12018.84	202.09473	16314.72	8214.8398	914.09473	16043.72	8850.8398	1531.0947	14466.72	9555.8398	13112.095	2205.7197	9964.8398	146.09473	18534.719	11206.84	8270.0947	4562.7197	9295.8398	9003.0947	2059.7197	10559.84	14535.095	2711.7197	12809.84	7600.0947	-446.28027	9972.8398	14831.095	5668.7197	12537.84	15439.27	20224.186	17164.586	2752.27	23683.186	11057.585	4982.27	20397.186	11187.585	18194.27	18972.186	17823.586	6968.27	19225.186	14748.585	18345.27	12857.186	22001.586	18058.27	10331.186	6796.585	17353.27	6135.1851	16760.586	23928.27	12243.186	17814.586	14991.27	9384.1855	13414.585	9617.2695	8711.1855	17079.586	-2013.3154	30393.871	3050.2549	1101.6846	26539.871	2133.2549	-333.31543	21199.871	8543.2549	5730.6846	16526.871	5175.2549	3731.6846	16785.871	3269.2549	-1248.3154	17216.871	-1338.7451	1268.6846	12628.87	3517.2549	3619.6846	18765.871	4684.2549	2416.6846	16942.871	8624.2549	6306.6846	9273.8701	-320.74512	4969.6846	13598.87	5951.2549	-700.31543	22778.871	6170.2549	-1724.3154	11325.87	-2075.7451	-1545.5996	32189.965	3385.335	1831.4004	14657.965	4569.335	-2240.5996	20851.965	11255.335	3627.4004	22666.965	1322.335	4495.4004	16520.965	5301.335	1527.4004	21208.965	6929.335	5762.4004	20805.965	8178.335	-3059.5996	9160.9648	784.33496	4598.355	17243.266	7457.6553	2418.355	29974.266	346.65527	5414.355	16643.266	5329.6553	5743.355	16755.266	10389.655	12417.355	17347.266	13502.655	1806.355	16584.266	3988.6553	17536.355	6920.2646	5536.6553	4273.9102	9864.7852	2633.75	6862.8901	18850.961	6294.0195	6285.8901	22875.961	9218.0195	1129.8901	26045.961	8191.0195	2797.8901	18334.961	12242.02	9495.8906	7679.96	23733.02	14420.891	10974.96	12192.02	5768.8901	4781.96	4940.0195	9312.8906	-1540.04	2818.0195	3587.165	15549.64	5560.0898	7292.165	15395.64	13577.09	22726.164	8641.6396	12737.09	11143.165	7754.6396	6640.0898	11971.165	2494.6396	5123.0898	-1089.9648	27313.859	14105.43	14616.035	14863.859	6391.4297	3251.0352	23241.859	6547.4297	3954.0352	18563.859	9788.4297	6833.0352	21969.859	9522.4297	943.03516	11331.859	11486.43	10583.035	14471.859	5944.4297	5725.1504	4978.75	8119.6001	1205.1504	6892.75	7891.6001	2889.1504	-124.25	4287.6001	7853.1504	3052.75	8887.5996	7289.1504	4930.75	6925.6001	3079.6401	27842.34	17488.895	2468.6401	31828.34	16913.895	5366.6401	18637.34	9995.8945	-258.35986	18220.34	7304.8945	5992.6401	21753.34	8442.8945	5223.6401	17250.34	9755.8945	3179.6401	11497.34	8441.8945	12048.641	12142.34	9598.8945	20431.641	12865.34	5750.8945	4158.6401	9147.3398	4644.8945	12939.641	3861.3398	10143.895	10498.96	9795.0703	14953.279	-4200.04	11284.07	8366.2793	-370.04004	9668.0703	8566.2793	556.95996	18480.07	11858.279	4074.96	4657.0703	8302.2793	2187.9404	13512.58	13805.83	6584.9404	8948.5801	11877.83	6819.4404	27343.09	9667.625	8687.4404	15742.09	15478.625	4440.4404	13898.09	20957.625	556.44043	11147.09	4179.625	-2011.5596	8008.0898	6979.625	12679.44	4898.0898	10149.625	13154.44	730.08984	10617.625	556.44043	2688.0898	6368.625	4013.4404	-2016.9102	4199.625	22304.441	-1245.9102	7820.625	4829.2798	18030.721	9387.46	2836.2798	20136.721	2253.46	10929.279	8128.7202	9863.46	737.2998	16419.051	14160.305	2814.2998	14823.05	10122.305	2311.2998	15981.05	7884.3047	2971.2998	14279.05	9645.3047	1850.2998	7892.0498	9468.3047	-1615.7002	10144.05	12671.305	13624.3	4709.0498	12909.305	-771.7002	6216.0498	8060.3047	8708.2998	7889.0498	9973.3047	12678.3	10453.05	13140.305	12628.3	9671.0498	8599.3047	-1054.2949	17037.656	6599.2803	10622.705	5142.6553	9318.2803	6293.3901	19598.74	10094.64	5899.3901	8372.7402	3478.6396	16139.391	3590.7402	8743.6396	2676.3945	15324.945	5642.8301	1200.3945	17609.945	4878.8301	11361.395	6901.9448	3880.8301	2718.5952	20737.615	10143.955	-913.40479	20131.615	4874.9551	8302.5957	23263.615	12439.955	16593.596	9451.6152	18038.955	4087.5952	11823.615	10501.955	-3248.9053	11882.395	3265.71	10048.095	8391.3945	10710.71	5497.0947	7397.395	11277.71	12922.095	8028.395	10345.71	26143.064	11355.45	11403.596	10511.064	11360.45	12277.596	6346.0649	4115.4502	6266.5952	13339.064	8624.4502	8543.5957	4249.6904	2244.3447	6518.0947	7054.6904	-1943.6553	8329.0947	1699.6904	757.34473	6018.0947	4905.29	23840.785	13832.7	826.29004	20264.785	9849.7002	2190.29	18762.785	12100.7	-678.70996	12576.785	8795.7002	6614.29	3261.7852	6955.7002	9819.29	4639.7852	7783.7002	1945.4102	12455.525	2481.4199	-3325.5898	6094.5249	9468.4199	5599.4102	3153.5249	3554.4199
7036.29	19468.705	8472.0254	18879.289	6294.7051	10739.025	13972.29	3154.7051	13120.025	3159.415	23945.695	7654.9502	3567.415	22637.695	10064.95	2231.415	24216.695	11531.95	747.41504	17087.695	13006.95	2983.415	18549.695	5499.9502	895.41504	16297.695	4332.9502	2162.415	15026.695	4701.9502	15079.359	4503.6899	3340.0049	19798.844	31741.266	7035.8252	5601.8447	22973.266	8448.8252	9329.8447	7576.2646	8723.8252	13365.845	9239.2646	8934.8252	7931.2202	19793.26	15057.68	4057.2202	13574.26	12870.68	1021.8154	16920.266	-5695.1152	15363.815	7084.2646	-2572.1152	16069.285	4951.4395	11488.585	2028.2852	4726.4395	4363.585	1123.2852	8148.4395	6082.585	5429.2852	4367.4395	7933.585	2679.2852	-6133.5605	1797.585	2371.2852	3750.4395	4679.585	-353.67969	20470.24	6511.7002	8803.3203	14667.24	7772.7002	5083.3203	15115.24	6323.7002	4200.3203	8378.2402	7457.7002	16394.32	4044.2402	8910.7002	13149.32	1218.2402	6481.7002	6844.3203	8766.2402	10312.7	8458.0498	29125.539	5046.7148	4057.0498	27067.539	3877.7148	13922.05	17252.539	13024.715	9235.0498	32102.539	6570.7148	11025.05	21582.539	6051.7148	9747.0498	21988.539	4140.7148	19740.051	17316.539	23065.715	23352.754	8437.0801	16824.66	20083.754	6119.0801	13156.66	60.660156	19038.16	2731.1499	10099.66	2380.1602	10208.15	2536.4102	11340.061	2429.3799	4902.4102	12322.061	8023.3799	587.41016	6125.0601	5095.3799	1158.4102	7076.0601	5068.3799	1834.4102	8204.0605	6483.3799	13557.13	21432.055	8799.2549	-272.87012	17253.055	9968.2549	895.12988	25276.055	8872.2549	1335.1299	16924.055	7237.2549	1484.1299	13445.055	10593.255	12084.13	6041.0547	7127.2549	3177.4702	21821.52	14987.32	284.47021	18804.52	5489.3198	396.47021	15057.52	9317.3203	5703.4702	10816.52	5172.3198	2298.4702	10695.52	5030.3198	12433.471	6500.52	10417.32	12942.471	5209.52	12199.32	6772.7749	25271.715	8673.8652	3167.04	11137.85	5769.04	14000.04	15331.85	2958.04	3287.04	14258.85	6791.04	6321.04	11930.85	6071.04	3642.04	9667.8496	5452.04	2886.835	26830.779	8793.6748	4121.835	19171.779	6109.6748	5739.835	19682.779	8545.6748	6424.835	18391.779	5599.6748	1474.835	16818.779	6463.6748	3073.835	14376.779	6913.6748	14063.835	10223.779	5166.6748	2651.835	12932.779	3853.6748	23831.836	7158.7798	8696.6748	10731.835	8141.7798	6639.6748	14175.835	6730.7798	7695.6748	7651.6299	27629.795	7928.6602	1218.6299	20841.795	8264.6602	1802.6299	17561.795	9510.6602	2811.6299	11892.795	8024.6602	6989.6299	13740.795	9805.6602	4395.6299	11547.795	11091.66	16320.63	1396.7949	5214.6602	3747.6299	16249.795	8598.6602	12456.63	6149.7949	8889.6602	13976.63	1491.7949	5616.6602	19636.629	3800.7949	10014.66	12069.63	-1137.2051	6294.6602	14855.63	8249.7949	10529.66	14610.68	22214.145	10228.345	-330.31982	23891.145	6160.3447	1097.6802	15358.145	2229.3447	10110.68	19003.145	13243.345	5286.6802	17395.145	11750.345	22755.68	10081.145	12859.345	18455.68	9890.1445	3423.3447	15759.68	5592.1445	9071.3447	24493.68	7012.1445	7722.3447	15468.68	8482.1445	7866.3447	11076.68	5143.1445	7442.3447	1314.0098	10074.42	1787.3496	4904.0098	18412.42	6906.3496	3378.0098	11932.42	11023.35	6527.0098	20550.42	5934.3496	10297.01	12401.42	9749.3496	4130.0098	9018.4199	6577.3496	4495.0098	14772.42	8464.3496	5820.0098	12476.42	9439.3496	8363.0098	7744.4199	12566.35	2274.0098	11936.42	4269.3496	5661.0098	9589.4199	9883.3496	9916.0098	4523.4199	11580.35	4319.0098	5634.4199	6480.3496	6644.8301	19706.051	8613.6895	1911.8301	17713.051	10093.689	3548.8301	20002.051	22225.689	4785.8301	16178.05	7543.6899	5368.8301	8047.0498	9682.6895	5411.8301	21380.051	13868.689	5402.8301	19793.051	14061.689	275.83008	7984.0498	3067.6899	1903.7002	18008.43	10359.025	-900.2998	32342.43	5861.0254	2198.7002	18680.43	13127.025	2505.7002	17558.43	11871.025	11625.7	15608.43	14630.025	2463.7002	13832.43	6201.0254	11890.7	11287.43	10540.025	1073.04	11986.79	6568.21	6776.4702	18828.6	3233.75	11186.471	25908.6	10220.75	2995.4702	28815.6	7493.75	9044.4707	16909.6	11160.75	7330.4702	14286.6	23883.75	13734.471	10916.6	6701.75	10709.471	8327.5996	-336.25	4093.4702	6028.6001	539.75	-2393.3652	11529.28	11701.055	610.63477	11204.28	15449.055	15663.635	3578.2803	12037.055	8680.6348	1322.2803	9593.0547	-2606.3652	5740.2803	8664.0547	1747.1299	31118.375	7475.7695	3092.1299	22617.375	6869.7695	5817.1299	24794.375	10569.77	7076.1299	22735.375	11891.77	13455.13	16653.375	4554.7695	3039.1299	15665.375	11266.77	12859.13	7915.375	6525.7695	1832.71	15640.5	2926.1802	1657.71	11570.5	6959.1802	1776.71	7555.5	3688.1802	12020.71	9702.5	8807.1797	3870.71	12287.5	6893.1802	-31.410156	27949.855	13424.575	308.58984	36671.855	15483.575	2700.5898	14392.855	6567.5752	3574.5898	16921.855	6558.5752	5787.5898	17607.855	8192.5752	3374.5898	12335.855	10157.575	1600.5898	13017.855	7641.5752	12054.59	11707.855	5540.5752	14349.59	674.85547	5633.5752	-1158.4102	4804.8555	7214.5752	8698.5898	3155.8555	6108.5752	15893.605	9520.2754	2858.9697	1528.605	11245.275	-1629.0303	2609.605	13816.275	1760.9697	1057.605	22584.275	6794.9697	10944.605	6198.2754	2691.9697	934.34961	15124.83	11133.766	1554.3496	14264.83	11538.766	6697.5498	25981.32	4456.6504	5144.5498	13972.32	10402.65	3392.5498	16592.32	16336.65	269.5498	5236.3203	655.65039	-2001.4502	2983.3203	-4453.3496	12694.55	2185.3203	4025.6504	12477.55	1094.3203	4362.6504	-917.4502	3934.3203	-58.349609	3923.5498	-4466.6797	1363.6504	16253.55	2605.3203	6468.6504	3437.3452	16471.26	4500.0254	-373.65479	15163.26	2035.0254	13116.346	7056.2598	10486.025	-1721.9404	18024.57	5536.9297	3642.0596	13181.57	9554.9297	-3195.9404	13344.57	10426.93	-639.94043	14886.57	9211.9297	-1240.9404	8520.5703	5614.9297	-3943.9404	8780.5703	3781.9297	8968.0596	6273.5703	7529.9297	2350.0596	797.57031	6582.9297	9537.0596	3013.5703	6578.9297	10181.06	9812.5703	12862.93	3695.0596	11489.57	5587.9297	-2727.0947	23882.141	8181.6299	6809.9053	6676.1396	7943.6299	6087.5601	16343.605	8860.4297	6707.5601	7681.605	8498.4297	14328.561	6285.605	9306.4297	3135.9199	15050.58	7783.395	2008.9199	12111.58	7436.395	13508.92	2314.5801	6841.395	-5219.2598	18092.82	6146.0298	-6839.2598	21107.82	5517.0298	-2543.2598	19370.82	11804.029	17652.74	15354.82	17419.029	3.7402344	15219.82	7906.0298	-2655.1396	15191.12	3556.7451	-3250.1396	17072.121	8487.7451	1776.8604	6442.1201	5319.7451	11598.86	4426.1201	7934.7451	24080.539	6392.02	12652.189	11930.54	11251.02	13090.189	5812.54	3557.02	6577.1899	11104.54	4772.02	9903.1895	4597.2305	6279.8652	11281.85	3480.2305	12287.865	8275.8496	2533.2305	6052.8652	8203.8496	5804.8149	27759.48	13545.721	2028.8149	18031.48	3112.7202	2837.8149	18134.48	12279.721	2664.8149	18386.48	11583.721	6936.8149	3076.48	7701.7202	10589.814	6148.48	7741.7202	8138.3501	15314.935	4691.5703	2919.3501	5583.9346	13812.57	15871.35	1859.9346	4243.5703
11594.305	21676.809	11570.1	13738.305	6170.8096	16350.1	22024.305	6488.8096	9849.0996	5927.9297	17927.455	7721.4404	3069.9297	16985.455	9335.4404	3704.9297	21908.455	14651.44	485.92969	15105.455	13834.44	3668.9297	15409.455	8072.4404	4396.9297	14668.455	6500.4404	3128.9297	16412.455	4041.4404	12017.984	7317.835	6346.7852	18747.359	43910.066	8553.8154	5601.3604	20605.066	6971.8154	4053.3604	17783.066	10012.815	13617.36	15200.065	9285.8154	5225.3398	15709.575	15096.055	18166.34	5287.5752	11853.055	9878.4395	7550.0254	5224.625	16291.439	5250.0254	7263.625	11064.41	26175.176	15362.064	7227.4102	9929.1748	6303.0649	5919.4102	14997.175	7468.0649	4907.4102	29914.176	6322.0649	3193.4102	3760.1748	2528.0649	6123.4102	6893.1748	5755.0649	201.32031	28649.309	4826.4302	11356.32	19313.309	9426.4297	9207.3203	14918.31	12354.43	4186.3203	13600.31	9910.4297	16127.32	10280.31	9291.4297	10969.32	6828.3096	9726.4297	8700.3203	12764.31	11511.43	6916.5449	22279.24	2903.7646	1583.5449	20469.24	-1396.2354	14106.545	15817.24	14567.765	7673.5449	22690.24	4694.7646	4163.5449	19738.24	-209.23535	11737.545	16616.24	299.76465	17514.545	14492.24	19304.766	19403.629	6211.75	19555.635	16912.629	10243.75	13671.635	-68.779785	21054.025	5922.6851	9533.2207	8162.0249	6698.6851	2844.6948	17031.145	4015.0596	3588.6948	13200.145	6294.0596	4126.6948	6266.145	3384.0596	3046.6948	9619.1445	6544.0596	1178.6948	11451.145	4852.0596	7030.3398	24613.225	8956.4805	-1285.6602	17570.225	9132.4805	-1203.6602	22668.225	5540.4805	3810.3398	7101.2246	6714.4805	3479.3398	19154.225	9999.4805	8652.3398	5151.2246	8161.4805	-470.95508	23710.109	15315.46	-2226.9551	19867.109	5479.46	-4045.9551	15489.109	6421.46	2145.0449	11959.109	3308.46	-592.95508	10982.109	549.45996	7525.0449	5401.1099	8212.46	10888.045	3911.1099	7870.46	4918.46	30803.645	4077.0449	-385.4248	14886.705	-3039.9844	15292.575	14209.705	-3935.9844	851.5752	12388.705	3394.0156	5977.5752	8234.7051	-1221.9844	4088.5752	4933.7051	-415.98438	8203.5195	23039.439	11899.99	14265.52	20254.439	6685.9902	10547.52	25779.439	10689.99	10366.52	19632.439	8437.9902	4359.52	15702.439	11903.99	4505.52	15436.439	10023.99	14506.52	10001.439	5887.9902	4740.52	12603.439	7517.9902	24866.52	7262.4399	8119.9902	14287.52	7545.4399	7646.9902	19803.52	7175.4399	10949.99	10519.83	26611.33	9544.04	96.830078	22367.33	9238.04	1114.8301	24385.33	11319.04	1997.8301	11236.33	9499.04	4195.8301	14663.33	7935.04	4427.8301	10911.33	7035.04	2989.8301	21018.33	7367.04	2934.8301	13221.33	10298.04	9426.8301	8048.3301	7301.04	7806.8301	2622.3301	7645.04	17021.83	4612.3301	9341.04	10028.83	449.33008	6844.04	16157.83	6490.3301	10204.04	6492.5898	22821.65	3548.29	195.58984	25008.65	9433.29	3407.5898	18963.65	6467.29	9694.5898	17804.65	11568.29	7455.5898	7973.6499	11582.29	15243.59	8754.6504	13078.29	19607.59	10384.65	5646.29	11243.59	7248.6499	11901.29	24393.59	11120.65	12422.29	15228.59	9459.6504	11311.29	10235.59	7925.6499	13831.29	-1792.0449	11674.98	6786.8799	2791.9551	18926.98	5739.8799	85.955078	13217.98	11095.88	13605.955	11496.98	7152.8799	5445.9551	9085.9805	8801.8799	-929.04492	17011.98	4929.8799	1727.9551	15471.98	12721.88	4202.9551	11452.98	9162.8799	6491.9551	8551.9805	12858.88	-2521.0449	18823.98	5831.8799	3654.9551	12176.98	5197.8799	8628.9551	7284.9805	15287.88	-457.04492	6948.9805	3071.8799	7450.9702	23242.82	12186.23	1003.9702	16879.82	8658.2305	2821.9702	18447.82	13201.23	5789.9702	18659.82	8015.23	3757.9702	15732.82	9968.2305	6210.9702	15123.82	11491.23	19701.971	8944.8203	10307.23	1435.9702	4351.8203	3971.23	-5749.1904	18686.035	4737.875	2030.8096	5130.0352	1723.875	-5182.1904	17801.035	10243.875	-3808.1904	21334.035	8982.875	2822.8096	17684.035	14288.875	-7001.1904	14139.035	3633.875	-1376.1904	15827.035	6992.875	-5202.4502	9208.5957	-978.66016	370.05469	11105.665	2882.0498	5109.0547	25685.664	3087.0498	-1768.9453	24433.664	4106.0498	8489.0547	19802.664	4740.0498	1331.0547	14262.665	15209.05	7646.0547	12105.665	6153.0498	3237.0547	12785.665	-33.950195	7260.0547	6370.665	-97.950195	6386.29	18532.295	8134.0146	7461.29	15405.295	14098.015	20691.289	9409.2949	8163.0146	14439.29	7408.2949	6484.0146	15905.29	8402.2949	6145.0146	-1462.8848	22801.859	6224.96	3187.1152	25383.859	9551.96	2960.1152	23534.859	8002.96	6950.1152	22265.859	13276.96	2994.1152	20726.859	12353.96	4695.1152	12591.859	17900.961	3790.1152	17149.859	7791.96	2771.3599	9646.5352	5765.2949	4075.3599	3896.5352	4473.2949	2614.3599	1861.5352	5751.2949	8439.3594	3115.5352	8298.2949	5054.3599	7840.5352	4804.2949	1637.6699	29743.516	14712.435	865.66992	39374.516	16746.434	6296.6699	17688.516	7704.4346	902.66992	18943.516	6037.4346	6843.6699	17183.516	9850.4346	4233.6699	16913.516	8348.4346	7822.6699	11474.516	9058.4346	11818.67	12654.516	8990.4346	11706.67	11805.516	7783.4346	5956.6699	13215.516	7672.4346	13743.67	2924.5151	8099.4346	9273.7305	12449.14	11303.75	682.72998	9467.1396	2732.75	3955.73	19940.141	10145.75	2652.73	20055.141	9608.75	11692.73	8574.1396	8175.75	2600.9199	14514.33	8984.8145	2613.9199	13115.33	9376.8145	1364.1055	29843.35	5808.625	2427.1055	20265.35	14941.625	-2298.8945	20856.35	17632.625	-5218.8945	16609.35	2877.625	-2788.8945	9206.3496	2280.625	2435.1055	9498.3496	5868.625	3779.1055	6767.3496	6304.625	-6962.8945	6574.3496	3991.625	-2431.8945	2168.3496	2693.625	12495.105	7469.3496	8712.625	1886.3901	17245.461	10687.775	-55.609863	22605.461	4204.7754	11715.391	7504.46	14226.775	3266.4404	15551.74	12819.315	6405.4404	13028.74	12155.315	2381.4404	12941.74	11349.315	1972.4404	17765.74	9519.3154	2964.4404	14453.74	10078.315	-1928.5596	10143.74	12668.315	10354.44	3672.7402	10025.315	6134.4404	-750.25977	8040.3154	13174.44	4017.7402	9002.3154	13699.44	6747.7402	11517.315	3821.4404	13642.74	10050.315	-4916.1152	22504.045	2586.9102	4841.8848	4397.0449	3356.9102	5319.085	20166.76	8936.1396	9455.085	7169.7598	4637.1396	10215.085	8009.7598	7339.1396	4578.5952	16883.645	9245.7695	3667.5952	19072.645	6665.7695	13975.596	7989.645	5396.7695	4433.7749	17429.725	7824.1802	1686.7749	22134.725	6924.1802	6591.7749	24471.725	8491.1797	20375.775	11384.725	18479.18	3374.7749	17738.725	9951.1797	-1316.5547	9932.3799	3592.1748	-3352.5547	12275.38	9909.1748	2632.4453	2603.3799	10231.175	7753.4453	994.37988	12207.175	23286.189	8219.8799	6736.6348	9315.1895	10811.88	11094.635	7125.1899	3195.8799	6622.6348	15231.189	6098.8799	8215.6348	6808.4248	9276.3203	4777.9854	-1280.5752	15806.32	4514.9854	7248.4248	4049.3203	5821.9854	4000.6001	25308.371	14747.02	-2262.3999	24142.371	5209.02	1299.6001	18355.371	10628.02	-588.3999	13513.37	13520.02	4877.6001	4488.3701	6788.02	6506.6001	5406.3701	10278.02	334.23486	11878.445	6539.48	-1150.7651	5651.4453	14277.48	17492.234	963.44531	6293.48
9429.3447	24488.65	11233.73	9875.3447	4455.6504	8648.7305	13107.345	4943.6504	12559.73	2812.7998	23971.975	5149.7451	2651.7998	21545.975	4403.7451	5044.7998	18780.975	7587.7451	2029.7998	19390.975	7701.7451	-1049.2002	17601.975	3263.7451	3943.7998	15044.975	3822.7451	3144.7998	12585.975	2769.7451	16133.33	5289.5	4946.9351	18291.865	28903.051	7757.4453	4935.8652	16406.051	6322.4453	7763.8652	10172.05	7296.4453	13973.865	9679.0498	8522.4453	5098.9551	22789.789	13701.715	8948.9551	4816.79	9886.7148	4706.8701	5794.5049	6378.915	4169.8701	9697.5049	4503.915	6544.125	28487.586	12211.971	1168.125	11785.585	6407.9702	3346.125	18567.586	9389.9707	990.125	27812.586	9642.9707	-1729.875	6134.585	2603.9702	2199.125	6775.585	5862.9702	651.37988	23413.699	6622.5498	18760.379	8540.7002	9339.5498	2401.3799	18090.699	11895.55	8284.3799	11702.7	8107.5498	20883.379	6487.7002	12067.55	13871.38	5019.7002	9402.5498	6251.3799	14429.7	11093.55	6188.8999	22476.066	2268.0449	3290.8999	10959.065	596.04492	20184.9	11664.065	16029.045	8059.8999	25304.066	7842.0449	4796.8999	20805.066	3796.0449	9859.9004	15943.065	379.04492	19376.9	11677.065	19267.045	19379.025	9758.4707	18360.605	18677.025	9952.4707	8631.6055	1913.7949	15921.01	4134.8799	8359.7949	5219.0098	7092.8799	1710.2798	15115.805	4799.5098	2575.2798	13820.805	9481.5098	990.27979	13717.805	7835.5098	2276.2798	13064.805	7628.5098	500.27979	13035.805	5261.5098	8927.9746	19232.77	4211.9346	-891.02539	17693.77	7373.9346	-195.02539	19635.77	8323.9346	3566.9746	10342.77	2678.9346	-262.02539	14090.77	11716.935	5255.9746	8302.7695	3437.9346	329.57031	21418.301	11574.765	-1831.4297	14799.3	1214.7646	-1922.4297	13030.3	5607.7646	1092.5703	12180.3	2912.7646	-316.42969	7495.2998	-1725.2354	11090.57	4719.2998	4003.7646	10895.57	5191.2998	6662.7646	2441.6299	26440.664	6589.3252	-158.32031	10596.605	2834.2695	14971.68	12774.605	2406.2695	2566.6797	12392.605	4238.2695	7783.6797	4079.6055	5614.2695	3493.6797	264.60547	4627.2695	6778.1152	23437.484	9230.1348	25425.115	7920.4854	8123.1348	8169.1152	23911.484	9129.1348	8754.1152	23535.484	8050.1348	9041.1152	7344.4854	-1515.8652	7429.1152	12007.485	9568.1348	15591.115	10182.485	11455.135	4159.1152	8961.4854	10006.135	23200.115	8485.4854	10155.135	16672.115	6053.4854	9139.1348	16775.115	3383.4854	7948.1348	7828.2251	35036.117	8602.7998	735.2251	30901.115	9571.7998	1682.2251	23615.115	12256.8	2090.2251	14061.115	8407.7998	3863.2251	14039.115	9992.7998	5607.2251	11719.115	9743.7998	-704.7749	24555.115	10744.8	5861.2251	16442.115	11431.8	12697.225	8258.1152	11555.8	12403.225	5208.1152	9057.7998	15444.225	10542.115	13570.8	11742.225	3705.1152	7849.7998	13965.225	8238.1152	11849.8	15123.654	16793.635	11467.42	3108.6548	24616.635	10756.42	2841.6548	18136.635	6403.4199	12243.654	23597.635	14066.42	11112.654	10216.635	10754.42	17526.654	8422.6348	13985.42	11486.654	9163.6348	4312.4199	16894.654	5706.6348	14734.42	24843.654	8171.6348	14489.42	15429.654	10715.635	9470.4199	11867.654	7105.6348	10151.42	-501.44043	27468.34	5727.0752	3180.5596	24989.34	2419.0752	1540.5596	16715.34	7110.0752	16784.559	10887.34	3502.0752	6562.5596	17340.34	5419.0752	2257.5596	21920.34	1305.0752	2577.5596	17676.34	4807.0752	9120.5596	15127.34	4192.0752	8400.5596	14619.34	6196.0752	8908.5596	9527.3398	5094.0752	4578.5596	14142.34	3902.0752	9274.5596	6564.3398	5815.0752	-1331.4404	12152.34	153.0752	1315.6699	26950.93	4927.5703	3100.6699	19825.93	5353.5703	1453.6699	17581.93	16170.57	8349.6699	16347.93	2036.5703	6684.6699	18338.93	6729.5703	4021.6699	24947.93	7489.5703	14198.67	8519.9297	9043.5703	934.66992	7137.9297	-1043.4297	1459.71	21835.135	7516.5547	3356.71	22991.135	4091.5547	4747.71	19186.135	6437.5547	2905.71	21996.135	8975.5547	10823.71	20781.135	17026.555	125.70996	12681.135	6827.5547	16241.71	8892.1348	9100.5547	-3694.0947	4304.8652	3502.8203	846.4248	17875.465	1365.9805	3380.4248	22651.465	2483.9805	-861.5752	16288.465	292.98047	4441.4248	15267.465	2130.9805	10862.425	5355.4648	19352.98	12756.425	5658.4648	8909.9805	7673.4248	5252.4648	-355.01953	4612.4248	-1416.5352	-4258.0195	4208.77	24030.395	13113.71	7160.77	12221.395	16917.711	23736.77	13924.395	11542.71	13665.77	4162.3945	12222.71	5025.77	9063.3945	9621.71	-1783.835	18352.33	6146.3101	1288.165	28295.33	13749.311	4561.165	27799.33	15244.311	5220.165	19160.33	15461.311	3196.165	26896.33	11915.311	1544.165	18128.33	17892.311	-908.83496	11021.33	11274.311	4034.875	6691.3555	6730.3652	5718.875	3793.3555	7378.3652	4555.875	-1052.6445	6277.3652	9111.875	3244.3555	8083.3652	3999.875	6932.3555	7490.3652	-106.5	27143.121	14022.69	-313.5	41584.121	17259.691	4270.5	14140.12	8719.6904	468.5	23320.121	6470.6904	8562.5	16013.12	7706.6904	3236.5	15414.12	9566.6904	1181.5	12867.12	9106.6904	10811.5	11686.12	7411.6904	20691.5	7794.1201	8461.6904	2939.5	12936.12	5640.6904	9539.5	380.12012	7489.6904	4282.4004	18012.609	8928.9902	2236.4004	17451.609	4338.9902	1635.4004	12977.61	9867.9902	3108.4004	19609.609	8205.9902	11110.4	7409.6104	9945.9902	1208.1299	11853.9	10791.436	901.12988	15649.9	12326.436	3499.5654	36509.32	4744.9902	2715.5654	16963.32	14967.99	2357.5654	23049.32	19071.99	-1504.4346	15348.32	5869.9902	1048.5654	5352.3203	96.990234	-685.43457	14961.32	9715.9902	12215.565	5711.3203	7011.9902	-4427.4346	7421.3203	2527.9902	-1292.4346	4554.3203	2218.9902	9894.5654	8892.3203	8008.9902	5019.2202	13213	9199.7646	2052.2202	18650	1649.7646	15515.221	5578	12169.765	2824.7852	20432.145	5127.96	6269.7852	9861.1445	10602.96	1630.7852	7776.1445	7511.96	4226.7852	9062.1445	3341.96	550.78516	13182.145	6806.96	268.78516	4592.1445	10568.96	12082.785	884.14453	7026.96	8422.7852	-1561.8555	9623.96	12527.785	-947.85547	7332.96	13904.785	3956.1445	13416.96	2748.7852	10273.145	6054.96	2105.1348	17628.855	5283.7451	12925.135	2653.8555	9604.7451	3148.4351	22455.215	12108.86	4636.4351	13083.215	4986.8604	10950.436	5160.2148	5270.8604	1796.1851	14560.945	10776.835	1631.1851	11390.945	5932.835	16760.186	1621.9448	8181.835	466.87988	21757.379	6057.585	-2607.1201	16849.379	3167.585	3945.8799	16694.379	7624.585	10540.88	8457.3799	16361.585	-407.12012	8993.3799	10813.585	6589.0654	6112.8398	6279.75	-2764.9346	27165.84	7907.75	2686.0654	6296.8398	6357.75	9462.0654	6870.8398	6545.75	27308.01	6535.9302	5545.4746	13292.01	8957.9297	7696.4746	9178.0098	5160.9302	3620.4746	14675.01	8741.9297	2818.4746	9913.25	-1606.9707	4930.7197	3517.25	2512.0293	5616.7197	8805.25	-3999.9707	3422.7197	4305.3901	25943.711	12860.686	-1060.6099	15837.71	4604.6851	2745.3901	23074.711	9711.6855	-0.60986328	15380.71	9989.6855	6432.3901	2556.71	7498.6851	10160.391	3801.71	6827.6851	2627.3599	20175.98	9859.2148	3393.3599	10439.98	23164.215	17500.359	3510.98	8633.2148
14383.665	23554.26	7044.5195	13181.665	2263.2598	13832.52	17676.664	890.25977	11826.52	6791.8447	18040.705	13036.225	348.84473	20399.705	8535.2246	3841.8447	23583.705	13804.225	1020.8447	17260.705	14112.225	238.84473	14755.705	8731.2246	4055.8447	10627.705	7489.2246	2966.8447	16524.705	4454.2246	15838.13	5797.4399	7448.9902	18055.84	37783.324	9491.9346	5155.8398	12432.325	6248.9346	8189.8398	9169.3252	9743.9346	12150.84	13358.325	8450.9346	6079.04	20540.92	9281.7148	13096.04	9525.9199	11022.715	2529.9404	15970.73	5554.415	10526.94	5025.7305	11230.415	8762.5596	31265.949	10210.84	4406.5596	14722.95	6253.8398	2061.5596	13967.95	3373.8398	3309.5596	17255.949	8236.8398	2317.5596	4805.9502	5000.8398	5099.5596	6889.9502	5555.8398	-4785.79	16240.664	6106.5552	11501.21	5825.6641	6527.5552	2921.21	5128.6641	7650.5552	2419.21	4976.6641	9497.5547	7563.21	4488.6641	11100.555	9026.21	-1785.3359	8992.5547	2049.21	5949.6641	8582.5547	4931.7349	25686.789	3610.4453	7448.7349	9903.79	-319.55469	17058.734	14359.79	22471.445	5840.7349	30019.789	2232.4453	8186.7349	20368.789	835.44531	10380.734	19355.789	2880.4453	16949.734	15950.79	20668.445	25097.455	8368.4355	16419.17	22076.455	9924.4355	11457.17	915.46484	15106.25	6118.085	9427.4648	5931.25	9768.085	107.5752	14650.51	3442.3896	2459.5752	9262.5098	6567.3896	3335.5752	4817.5098	1670.3896	1601.5752	8987.5098	5087.3896	2156.5752	9202.5098	3891.3896	12225.06	15787.61	4380.2549	796.05957	16613.609	6454.2549	1336.0596	19411.609	5562.2549	1146.0596	10136.61	5596.2549	5941.0596	10499.61	9782.2549	12289.06	2416.6104	3884.2549	1179.3652	25695.689	13475.1	-319.63477	2892.6899	1970.0996	8.3652344	19558.689	7833.0996	4587.3652	11699.689	4976.0996	1745.3652	7372.6899	849.09961	12524.365	5500.6899	5756.0996	14373.365	5520.6899	10672.1	-202.88477	22445.1	7299.6201	2703.3149	7847.2949	7000.8604	15944.314	9360.2949	4790.8604	1752.3149	9923.2949	11349.86	10844.314	2697.2949	8622.8604	6799.3149	980.29492	10639.86	4517.8896	26155.855	8096.3203	18190.891	10910.855	9431.3203	5590.8896	23029.855	9972.3203	4781.8896	25082.855	5389.3203	7882.8896	5626.855	-1331.6797	2730.8896	17797.855	6798.3203	11511.89	8577.8555	8284.3203	2684.8896	14356.855	8137.3203	21004.891	12159.855	9122.3203	12067.89	5243.855	8530.3203	15112.89	6478.855	10125.32	6470.4302	33595.184	10925.814	2479.4302	26584.186	9442.8145	2624.4302	28086.186	11224.814	4782.4302	11717.186	7358.8149	5876.4302	15995.186	10066.814	4626.4302	16135.186	10871.814	2305.4302	30821.186	7673.8149	5371.4302	20531.186	9778.8145	12881.43	11025.186	7365.8149	10315.43	6240.1851	10614.814	15070.43	7159.1851	15535.814	10878.43	4712.1851	8250.8145	15569.43	8782.1855	12326.814	19156.195	10949.57	13489.695	4889.1948	19072.57	7593.6953	4278.1948	16240.57	3573.6953	12059.195	24729.57	14414.695	11832.195	4973.5703	13110.695	19021.195	11600.57	15201.695	15944.195	12374.57	6686.6953	15556.195	7656.5703	11608.695	25941.195	9386.5703	11991.695	15634.195	10578.57	10004.695	13685.195	8776.5703	11932.695	-2074.8252	26470.26	3006.7002	2995.1748	21307.26	834.7002	1820.1748	11124.26	1883.7002	-601.8252	26494.26	1449.7002	8355.1748	12343.26	460.7002	-1263.8252	12836.26	39.700195	422.1748	20281.26	2479.7002	6456.1748	8763.2598	930.7002	3853.1748	12717.26	5927.7002	8975.1748	4966.2598	1915.7002	5595.1748	10578.26	2703.7002	-3672.8252	16890.26	3219.7002	-968.8252	4610.2598	-932.2998	5168.1904	28656.73	7705.5254	-1639.8096	14957.73	6508.5254	1971.1904	24422.73	17033.525	5149.1904	21358.73	3876.5254	2439.1904	19056.73	4602.5254	3236.1904	25675.73	8524.5254	10827.19	16519.73	10619.525	291.19043	15452.73	-275.47461	4986.5249	20765.73	6416.835	19679.525	9353.7305	3921.835	5400.5249	19241.73	11496.835	735.5249	18517.73	12170.835	10392.525	17801.73	15554.835	1209.5249	15264.73	6800.835	7420.5249	21306.73	9292.835	-1528.5703	9219.1445	2403.4697	10212.436	21631.65	11985.585	6563.4351	22520.65	10880.585	1099.4351	21649.65	6968.585	4845.4351	18816.65	11320.585	4794.4351	14122.65	27624.586	14730.436	8933.6504	9594.585	7064.4351	5532.6499	4538.585	5289.4351	6471.6499	826.58496	4070.8052	22576.74	8587.8252	6215.8052	17022.74	14251.825	20822.805	9911.7402	12332.825	14598.805	10072.74	7798.8252	8967.8047	10136.74	9926.8252	1089.3452	24974.34	3030.6445	15721.346	11292.34	7348.6445	4961.3452	22101.34	9328.6445	6717.3452	21379.34	12731.645	3478.3452	34948.34	9867.6445	4076.3452	13094.34	15548.645	20270.346	9650.3398	7262.6445	6102.165	12479.34	3191.3604	7493.165	5771.3398	3638.3604	2494.165	4645.3398	1139.3604	13428.165	4677.3398	5132.3604	6405.165	7566.3398	4457.3604	2021.6396	23778.984	17415.98	1162.6396	26544.984	12844.98	2829.6396	15136.985	8046.98	6635.6396	16276.985	9460.9805	4757.6396	12974.985	8641.9805	3555.6396	7188.9854	9422.9805	4264.6396	14835.985	11153.98	10061.64	8438.9854	11608.98	17132.641	5029.9854	11590.98	8414.6396	3909.9854	8807.9805	9310.6396	366.98535	8908.9805	2890.6904	14338.835	6857.2852	2317.6904	12950.835	814.28516	171.69043	17072.836	5086.2852	-2120.3096	18127.836	6931.2852	10052.69	6197.835	6431.2852	4845.7202	13494.095	7198.2051	5004.7202	4297.0947	6984.2051	1749.5801	36654.391	3309.1201	633.58008	18802.391	11000.12	333.58008	24574.391	20124.121	-3217.4199	16771.391	2114.1201	-3391.4199	14238.391	7149.1201	5672.5801	8337.3906	7119.1201	7652.5801	5824.3901	7092.1201	-5494.4199	9156.3906	3183.1201	-3711.4199	2411.3901	1410.1201	12336.58	8329.3906	9953.1201	900.76465	10414.005	10769.685	-1180.2354	20348.004	1503.6846	6863.7646	5610.0049	15726.685	-396.42969	14974.325	8378.7598	6176.5703	14143.325	8142.7598	3110.5703	17645.324	3881.7598	1098.5703	12489.325	5526.7598	1514.5703	12679.325	3482.7598	-71.429688	7038.3252	4290.7598	12338.57	4867.3252	7257.7598	6773.5703	2015.3252	7850.7598	8760.5703	3147.3252	2715.7598	11692.57	4686.3252	5748.7598	1689.5703	16783.324	2775.7598	1422.96	17894.475	4789.6504	9314.96	7424.4746	6511.6504	2650.8052	18356.85	7159.2998	3960.8052	5429.8496	3570.2998	11511.805	3791.8496	5684.2998	-1001.0552	7755.3999	11587.995	-387.05518	8634.4004	8950.9951	13121.945	4735.3999	9075.9951	1486.0649	21008.605	5629.1748	-2033.9351	20599.605	2376.1748	4920.0649	25006.605	1517.1748	17329.064	11048.605	14790.175	1689.0649	13965.605	6434.1748	5921.3052	2944.9453	4911.9902	-3086.6948	18595.945	12745.99	6556.3052	1965.9453	9823.9902	8804.3047	1157.9453	10331.99	26878.705	11237.715	6610.1699	11592.705	11151.715	8784.1699	6912.7051	5644.7148	4559.1699	11974.705	9226.7148	3151.1699	7779.7646	5401.7549	3116.625	-1799.2354	12456.755	5028.625	3410.7646	9301.7549	4506.625	3701.9951	23511.83	10509.245	-2282.0049	26033.83	5270.2451	1839.9951	17867.83	8406.2451	-1860.0049	18996.83	9537.2451	4140.9951	1729.8301	4443.2451	6340.9951	2963.8301	5521.2451	3042.3496	22127.254	4038.2803	-405.65039	10222.255	16394.281	7154.3496	3936.2549	4349.2803
12958.675	25596.441	9664.6504	3082.6748	16351.44	10947.65	19653.676	6550.4404	9289.6504	7498.7598	26377.555	14061.88	7929.7598	24103.555	13109.88	11502.76	16022.555	20214.879	10689.76	9834.5547	15802.88	7990.7598	20962.555	11957.88	9683.7598	18949.555	11756.88	6934.7598	18183.555	8618.8799	12995.859	2981.8047	7034.6699	14859.85	36399.484	13058.16	2836.8496	16258.485	12497.16	2575.8496	9647.4854	13088.16	7420.8496	14116.485	12065.16	9593.7246	19448.145	12666.215	8476.7246	11154.145	9787.2148	569.68457	20863.129	4339.665	3750.6846	20889.129	10881.665	10180.46	32957.906	10223.07	242.45996	16663.906	1204.0703	4129.46	16561.906	4082.0703	4552.46	22121.906	7251.0703	365.45996	6849.9053	1972.0703	3208.46	12421.905	1972.0703	3395.8052	14580.75	4959.0601	12352.805	10867.75	4888.0601	7523.8052	10932.75	7699.0601	8683.8047	2495.75	8422.0605	19186.805	-1612.25	10222.061	18150.805	-4329.25	8329.0605	8487.8047	6181.75	11747.061	2714.125	19666.984	7265.6699	866.125	14051.984	501.66992	8529.125	36579.984	28486.67	11111.125	11457.984	6140.6699	2167.125	19205.984	7367.6699	7299.125	19176.984	4188.6699	16679.125	19905.984	18203.67	19539.93	1536.0195	18090.205	17697.93	2326.0195	11282.205	-1136.165	20329.795	-629.00488	9881.835	5688.7949	3109.9951	3379.7749	9416.3105	4098.9849	6051.7749	11818.311	8416.9844	4794.7749	2986.3101	4677.9849	2671.7749	7583.3101	4979.9849	2482.7749	8403.3105	6926.9849	12715.22	21773.664	9023.3398	610.21973	17631.664	7394.3398	-19.780273	15528.665	8111.3398	-1183.7803	8650.665	7719.3398	-131.78027	15009.665	14958.34	7571.2197	1082.665	8858.3398	5132.0547	22287.781	13285.94	2588.0549	21607.781	2870.9404	4598.0547	13327.78	3663.9404	5795.0547	11581.78	383.94043	4695.0547	7296.7803	-137.05957	13406.055	2806.7803	5620.9404	19419.055	3899.7803	7470.9404	9098.6748	20602.455	-4457.9404	2225.6348	14740.16	1667.5303	16247.635	14223.16	955.53027	7301.6348	16201.16	5075.5303	11620.635	7416.1602	9595.5303	11937.635	5529.1602	5161.5303	4645.8501	24538.84	8297.1855	21644.85	6822.8398	12279.186	6766.8501	22048.84	11634.186	5365.8501	20302.84	5915.1851	12940.85	2031.8398	23.185059	4913.8501	14460.84	7738.1851	13727.85	10120.84	9980.1855	9362.8496	5572.8398	7802.1851	22820.85	8758.8398	7099.1851	12576.85	5876.8398	7911.1851	17946.85	6205.8398	9283.1855	11956.195	26297.445	7137.8701	2668.1951	22550.445	1575.8701	5107.1953	27610.445	10667.87	3014.1951	9305.4453	6187.8701	6320.1953	11444.445	8010.8701	6723.1953	11740.445	10090.87	4115.1953	22705.445	6799.8701	5718.1953	13595.445	9187.8701	15284.195	4795.4453	9001.8701	11705.195	2433.4453	8340.8701	19789.195	3855.4453	10169.87	11776.195	1723.4453	8025.8701	15937.195	6351.4453	10533.87	8416.875	23426.711	9780.585	2404.875	28338.711	6376.585	2991.875	16247.71	3151.585	10773.875	25883.711	11840.585	12355.875	10372.71	9718.585	16889.875	14517.71	13924.585	15577.875	9272.71	4355.585	18558.875	6141.71	12035.585	26032.875	7839.71	8519.585	17816.875	8979.71	7755.585	11839.875	7579.71	9289.585	5620.335	23818.969	8303.6406	5938.335	19512.969	5374.6401	11041.335	4740.9697	14061.641	11579.335	16818.969	9295.6406	17006.336	5752.9697	9976.6406	3614.335	18533.969	7910.6401	6538.335	14558.97	14475.641	15549.335	6748.9697	7549.6401	10558.335	8855.9697	13410.641	11786.335	4449.9697	10020.641	10496.335	7976.9697	15822.641	21231.336	7148.9697	12340.641	2960.335	8568.9697	8268.6406	4082.9248	31146.635	6208.4248	1407.9248	12246.635	6111.4248	1191.9248	17958.635	4584.4248	6135.9248	20692.635	3486.4248	3089.9248	14702.635	3082.4248	4711.9248	16841.635	6364.4248	11942.925	11225.635	12429.425	9988.9248	10744.635	-1836.5752	-403.80469	22841.871	7889.5547	-1050.8047	32040.871	3556.5547	433.19531	22104.871	8910.5547	-1767.8047	13265.87	11868.555	5245.1953	21888.871	15514.555	-1072.8047	13785.87	3550.5547	16517.195	5012.8701	11097.555	1512.6802	5017.415	5989.1846	14940.2	11033.475	1294.7549	7612.2002	18331.475	5783.7549	-126.7998	20915.475	965.75488	3821.2002	15848.475	6368.7549	3466.2002	9793.4746	22564.754	12609.2	4121.4746	4990.7549	671.2002	5263.4746	-2246.2451	8521.2002	142.47461	-2766.2451	5043.8398	13162.26	5666.0098	7697.8398	12405.26	12318.01	20830.84	7629.2598	10690.01	13690.84	1635.2598	8141.0098	13167.84	2300.2598	7896.0098	-465.55957	21234.48	6401.2852	14563.44	8646.4805	7767.2852	2440.4404	20616.48	10468.285	4127.4404	21177.48	13767.285	-3256.5596	24301.48	13639.285	322.44043	13125.48	20928.285	14924.44	10457.48	11956.285	5455.7051	13189.18	5707.2402	2900.7051	13650.18	4027.2402	5547.7051	6980.1802	2895.2402	12793.705	7299.1802	6622.2402	5075.7051	12039.18	4827.2402	-551.04004	28454.76	15812.25	2476.96	28255.76	9356.25	3132.96	20149.76	10608.25	2332.96	16877.76	8103.25	5912.96	13644.76	6335.25	4864.96	9306.7598	10425.25	3154.96	15171.76	8620.25	12081.96	5461.7598	8907.25	17425.961	2794.7598	6912.25	2372.96	7864.7598	6009.25	2913.96	8680.7598	5149.25	-995.77539	23702.17	6804.5596	-823.77539	12448.17	4337.5596	-1186.7754	20692.17	6454.5596	913.22461	14625.17	4925.5596	10228.225	11096.17	9033.5596	1522.9697	16517.211	1889.4297	-837.03027	14034.21	858.42969	7630.6699	35692.871	3297.54	8846.6699	16081.87	11884.54	3502.6699	21175.871	20837.539	954.66992	13904.87	5529.54	7579.6699	7152.8701	1743.54	3384.6699	19243.871	4178.54	10606.67	6912.8701	6315.54	-1744.3301	8804.8701	1697.54	3547.6699	1528.8701	-774.45996	17847.67	5554.8701	6561.54	3290.8945	11430.735	10771.75	-217.10547	18116.734	3040.75	12539.895	5720.7354	13696.75	1629.3599	17148.816	11826.245	9489.3594	13306.815	7874.2451	4338.3599	17164.816	8132.2451	5301.3599	15690.815	8823.2451	3241.3599	15034.815	10946.245	1344.3599	8841.8154	9570.2451	11443.359	6945.8154	8581.2451	10505.359	1798.8154	6713.2451	8654.3594	3716.8154	6104.2451	13643.359	4747.8154	10873.245	3329.3599	12531.815	4618.2451	490.56543	20017.135	9076.1602	10657.565	5386.1348	10993.16	4048.0352	20944.289	8908.1152	1348.0352	11583.29	6316.1152	10438.035	4084.29	7104.1152	-65.97998	13048.05	10895.85	3168.02	20676.051	9243.8496	11907.02	4852.0498	7589.8501	-608.49023	20807.205	6848.6152	-2362.4902	20430.205	4488.6152	16292.51	3609.2051	1293.6152	11466.51	5674.2051	16080.615	4383.5098	11244.205	8964.6152	-1110.6953	11583.42	1919.665	-2122.6953	20636.42	7434.665	5943.3047	5785.4199	5143.665	9372.3047	4099.4199	9182.665	25506.279	9644.915	10201.825	12178.279	11430.915	8541.8252	8162.2798	1467.915	5094.8252	15154.279	3684.915	5871.8252	3442.8447	6547.5752	3420.6953	-3781.1553	16001.575	3445.6953	1735.8447	4941.5752	3101.6953	5965.7998	28322.936	11094.734	1921.7998	15851.936	2069.7349	4964.7998	19292.936	8722.7344	4144.7998	18450.936	8430.7344	7118.7998	1650.9351	5576.7349	16371.8	4575.9351	5257.7349	-3519.3096	19488.689	4762.9746	-2234.3096	8223.6895	13114.975	9006.6904	6147.6899	5596.9746
11178.975	20918.969	12716.45	655.97461	12855.97	14487.45	19597.975	3267.9697	14003.45	4683.7549	18985.805	13062.67	5320.7549	16039.805	10583.67	15098.755	7295.8047	14506.67	9593.7549	5979.8047	9196.6699	13544.755	3018.8047	8404.6699	5243.7549	13306.805	6996.6699	7533.7549	6200.8047	4534.6699	15454.525	6260.6401	5405.9951	-1104.835	4207.54	11657.285	2452.165	19797.539	10360.285	4784.165	10692.54	10915.285	3709.165	13128.54	8317.2852	3674.7148	17699.17	13825.641	13373.715	5513.1699	9982.6406	2536.4502	8940.5654	4671.7695	2211.4502	14728.565	9060.7695	6322.6055	22720.191	10131.535	-230.39453	7773.1904	4729.5352	1713.6055	13145.19	7633.5352	1698.6055	11913.19	5229.5352	-3866.3945	4458.1904	4534.5352	2428.6055	3893.1904	6718.5352	-1661.1348	16768.211	4332.375	213.86523	15174.211	4585.375	922.86523	7102.2109	9968.375	6398.8652	-648.78906	5914.375	12237.865	4019.2109	10261.375	13644.865	-5385.7891	8531.375	4538.8652	2540.2109	9585.375	2565.8604	21486.191	6720.8848	-1333.1396	7907.1904	-2521.1152	7673.8604	30846.191	21052.885	15187.86	9270.1904	5126.8848	2536.8604	19994.191	1902.8848	7902.8604	21252.191	2924.8848	14687.86	11505.19	15306.885	20423.875	10001.85	16156.66	14369.875	10777.85	8101.6602	2992.3049	20336.406	4731.9951	9180.3047	6300.4053	8919.9951	4906.27	10209.93	4282.6851	5809.27	8624.9297	7385.6851	3975.27	3987.9297	6107.6851	6219.27	7055.9297	7076.6851	5239.27	4634.9297	5618.6851	11399.995	28757.48	9378.5254	-550.00488	15756.48	14766.525	4385.9951	18203.48	10824.525	246.99512	12921.48	9332.5254	6708.9951	13127.48	18582.525	11301.995	-69.519531	13588.525	-1072.48	25740.406	15505.15	-967.47998	16798.406	4571.1504	-681.47998	13594.405	7339.1504	11595.52	-385.59473	-591.84961	-1128.48	3658.4053	4633.1504	7264.52	4395.4053	6403.1504	15274.52	2291.4053	9947.1504	15884.6	3807.0352	4070.3901	-2107.0752	15444.88	1085.7148	10187.925	8972.8799	1394.7148	-1503.0752	9825.8799	6783.7148	6554.9248	5314.8799	3274.7148	3684.9248	2460.8799	3056.7148	5073.2148	26558.379	6596.6846	17725.215	8678.3799	4604.6846	7310.2148	22807.379	6000.6846	2608.2148	22660.379	2141.6846	9077.2148	5986.3799	-3990.3154	3889.2148	16438.379	4863.6846	11659.215	11399.38	3260.6846	5329.2148	10042.38	-179.31543	20011.215	8784.3799	4875.6846	10435.215	6185.3799	1483.6846	17534.215	9755.3799	4348.6846	6994.0752	35262.578	9769.2949	1400.0752	29800.58	7604.2949	1891.0752	23674.58	10432.295	2004.0752	13826.58	9078.2949	2572.0752	18540.58	11304.295	2375.0752	15273.58	10066.295	-1442.9248	29776.58	8860.2949	3992.0752	20792.58	11605.295	11185.075	11796.58	13879.295	12943.075	5683.5801	9970.2949	15352.075	6826.5801	13459.295	10300.075	3081.5801	11096.295	14538.075	8218.5801	10560.295	14097.275	16480.025	15566.545	4693.2749	34095.023	11747.545	3654.2749	13538.025	7908.5449	11088.275	25256.025	10823.545	10225.275	8204.0254	10835.545	20742.275	10372.025	18198.545	23100.275	9329.0254	5814.5449	16516.275	8260.0254	12139.545	20894.275	8280.0254	11943.545	18450.275	9174.0254	9786.5449	9419.2754	8204.0254	11324.545	2451.7349	28378.055	7735.165	5155.7349	18409.055	5615.165	11053.734	10706.055	10654.165	15022.734	14857.055	6678.165	15364.734	9384.0547	8485.165	223.73486	16339.055	4643.165	5702.7349	20462.055	6483.165	12720.734	6801.0552	7204.165	2380.7349	20606.055	14205.165	1204.7349	21290.055	5285.165	3896.7349	13490.055	10846.165	9865.7344	7044.0552	11194.165	598.73486	14277.055	9188.165	677.74023	31241.955	3377.71	-587.25977	15084.955	-1241.29	88.740234	12403.955	2262.71	4672.7402	14667.955	-257.29004	2592.7402	17455.955	1093.71	2235.7402	23660.955	4464.71	8197.7402	18736.955	4223.71	11296.74	4738.9551	2117.71	3582.1152	18730.121	3630.875	19588.115	10064.12	1572.875	4741.1152	19838.121	5184.875	2447.1152	11195.12	11338.875	14586.115	20620.121	6899.875	1171.1152	15396.12	-1809.125	17135.115	10378.12	2334.875	-439.86035	4335.665	6615.4453	12286.575	6574.7246	7674.3555	2270.5752	12668.725	8501.3555	-1841.4248	19715.725	5825.3555	4623.5752	9527.7246	10370.355	2520.5752	5275.7246	29024.355	7979.5752	1353.7246	11243.355	389.5752	2406.7246	3823.3555	2340.5752	-1485.2754	633.35547	5806.5449	16779.105	3854.0898	12351.545	10451.105	7355.0898	23290.545	5158.1055	6545.0898	14721.545	3224.1055	4360.0898	7907.5449	5874.1055	4107.0898	-157.49023	20283.879	4123.2852	15810.51	8662.8799	8738.2852	5160.5098	24422.879	10047.285	8087.5098	19601.879	10512.285	3371.5098	17359.879	9928.2852	4837.5098	10417.88	17740.285	11229.51	10803.88	11423.285	4249.9502	13655.49	8919.2148	1892.9502	8120.4902	5238.2148	4763.9502	917.49023	2956.2148	12646.95	5212.4902	7624.2148	3633.9502	7718.4902	4077.2148	710.99512	25140.51	16589	881.99512	19967.51	11194	8685.9951	11486.51	9852	-450.00488	19370.51	7063	3523.9951	12458.51	9220	2941.9951	14221.51	9093	4425.9951	15383.51	12032	10557.995	7137.5098	7776	17514.996	8400.5098	10023	6813.9951	6068.5098	7430	4034.9951	9773.5098	6843	11312.625	7256.3896	11119.35	-1382.375	7702.3896	9396.3496	2464.625	13027.39	10552.35	2343.625	9514.3896	14852.35	5765.625	7042.3896	10202.35	25.650391	10256.55	8053.3848	1641.6504	9576.5498	9032.3848	4905.0703	22068.375	5806.2598	3572.0703	13181.375	12187.26	7734.0703	10021.375	18178.26	-235.92969	4944.375	9313.2598	4565.0703	-461.625	4880.2598	8973.0703	5910.375	8037.2598	12764.07	-2281.625	9309.2598	-2553.9297	1057.375	5115.2598	-621.92969	-2821.625	2710.2598	17503.07	-1125.625	9103.2598	2209.7402	14412.06	9154.2246	2971.7402	18565.059	3642.2246	8528.7402	3404.0596	10928.225	1806.25	17888.76	13237.67	7393.25	14521.76	9368.6699	5736.25	34956.758	5975.6699	5285.25	12131.76	7980.6699	5918.25	12686.76	10011.67	-48.75	8670.7598	9431.6699	17637.25	4245.7598	7034.6699	10039.25	2611.7598	8560.6699	7736.25	5938.7598	5547.6699	17136.25	5965.7598	7462.6699	5051.25	12203.76	4539.6699	-2047.0449	17360.176	7635.9453	8499.9551	8903.1748	3173.9453	4982.4351	18057.955	8418.0254	11304.436	5069.9551	5228.0254	12873.436	6227.9551	4504.0254	602.75	12052.04	10053	972.75	12525.04	3588	15462.75	5867.04	6560	1631.0298	19453.75	4821.0098	-77.970215	20096.75	3462.0098	19828.029	64.75	-2003.9902	23049.029	11157.75	17196.01	1382.0298	4870.75	6479.0098	2572.7798	10792.92	5108.2349	509.77979	25433.92	12680.234	7493.7798	5451.9199	12507.234	14499.779	3693.9199	12211.234	26684.074	10658.564	7544.6548	12013.075	12235.564	12193.654	10320.075	2979.5649	6986.6548	13815.075	3884.5649	3891.6548	6462.375	6200.4346	12410.359	248.375	14728.435	14966.359	3630.375	6345.4346	9494.3594	5452.3452	24842.25	12037.76	3308.3452	19324.25	4486.7598	4514.3452	17894.25	10328.76	2173.3452	18362.25	12799.76	5943.3452	2235.25	6620.7598	14374.346	3860.25	8843.7598	18133.475	4915.5547	9353.4297	3618.4751	4972.5547	16127.43	18999.475	1703.5547	5660.4302
15775.17	17476.6	9658.8047	4985.1699	8932.5996	9624.8047	22192.17	431.59961	11253.805	13190.17	23030.309	8480.0801	10235.17	23859.309	12848.08	16322.17	7386.3096	16989.08	16346.17	9880.3096	14505.08	14209.17	7766.3096	6670.0801	11517.17	16352.31	7928.0801	6033.1699	17848.309	9493.0801	2796.6201	33263.645	10793.189	582.96484	2095.9902	5780.3447	6403.9648	19742.99	7433.3447	8367.9648	5877.9902	8845.3447	5822.9648	14236.99	7012.3447	10347.135	12642.295	17445.635	12719.135	3530.2949	11607.635	-5713.6299	16361.755	-2146.1396	-699.62988	19707.754	6724.8604	-382.44531	28204.115	14988.939	-5896.4453	10981.115	7335.9399	-3046.4453	12142.115	10015.939	-1743.4453	14003.115	10799.939	-8330.4453	6107.1152	8456.9395	-3174.4453	5942.1152	7832.9399	2911.3701	18703.086	1986.5498	4541.3701	20027.086	1797.5498	6991.3701	13678.085	5619.5498	9919.3701	3569.085	6318.5498	17451.371	4269.085	7675.5498	14360.37	1472.085	4679.5498	6810.3701	8775.085	6016.5498	5049.4248	20761.455	9388.3301	1836.4248	25208.455	953.33008	4926.4248	33253.453	18509.33	14389.425	9001.4551	1667.3301	3439.4248	21236.455	7757.3301	9082.4248	17776.455	5428.3301	18102.426	19622.455	22503.33	23810.086	6650.4102	14297.825	20046.086	9497.4102	10275.825	2114.1201	20786.605	2978.0898	8389.1201	10678.605	7166.0898	943.06494	13957.205	6008.125	4083.0649	10237.205	10497.125	547.06494	6337.2051	7939.125	226.06494	5710.2051	8866.125	-61.935059	6933.2051	7544.125	11518.275	26718.234	8075.3799	3172.2749	17562.234	11289.38	3005.2749	22130.234	10608.38	530.2749	14887.234	6026.3799	10834.275	12971.234	15707.38	12277.275	12371.234	9937.3799	3692.625	20718.461	17074.83	4700.625	8047.46	8369.8301	3120.625	12033.46	10232.83	10806.625	1145.46	1987.8301	3058.625	4523.46	10238.83	10142.625	2175.46	9793.8301	16858.625	1014.46	13171.83	15661.865	5090.8398	-212.44531	-1231.7402	13248.7	6306.5703	12819.26	13014.7	5707.5703	2239.2598	13818.7	9466.5703	6962.2598	6932.7002	9399.5703	2701.2598	2277.7002	9679.5703	8592.3594	21982.33	7539	22680.359	7012.3301	10306	9498.3594	27437.33	10783	8527.3594	24756.33	4431	12621.359	3348.3301	-2865	5304.3599	8154.3301	9819	16110.359	5139.3301	4629	16290.359	4158.3301	5310	22669.359	7826.3301	7483	15086.359	4048.3301	6901	26155.359	6613.3301	12804	4447.7803	29756.59	11621.535	-2131.2197	22893.59	10823.535	-698.21973	24021.59	11158.535	-3.2197266	12860.59	8436.5352	-365.21973	14385.59	12946.535	1526.7803	6332.5898	12872.535	-2590.2197	27692.59	12307.535	1759.7803	24540.59	12067.535	7272.7803	9367.5898	9625.5352	11364.78	3324.5898	7018.5352	12783.78	8505.5898	17294.535	7201.7803	3840.5898	10027.535	11209.78	9448.5898	10599.535	15858.135	16647.629	16433.961	3883.1348	26942.629	10438.96	17024.135	7557.6299	12806.96	8846.1348	20754.629	10286.96	15720.135	8319.6299	14908.96	20501.135	13135.63	13169.96	14654.135	12431.63	5895.96	17518.135	8203.6299	10679.96	22611.135	8195.6299	12625.96	18921.135	9395.6299	11137.96	13192.135	8775.6299	9758.96	3970.5649	25869.746	9709.3945	6691.5649	20884.746	9062.3945	7686.5649	14307.745	10353.395	17694.564	17583.746	7300.3945	11340.564	9548.7451	8712.3945	2685.5649	24341.746	3844.3945	4565.5649	8881.7451	2499.3945	13742.564	10115.745	4545.3945	946.56494	22223.746	10022.395	2061.5649	24059.746	5874.3945	9140.5645	14491.745	10706.395	1529.5649	22347.746	8575.3945	2937.5649	10672.745	4163.3945	2637.4346	31233.551	7997.2646	520.43457	9190.5508	-2371.7354	2025.4346	1025.5508	7727.2646	5268.4346	13490.551	3863.2646	4653.4346	7442.5508	6189.2646	3519.4346	15994.551	9090.2646	11461.435	7396.5508	12254.265	9434.4346	-1227.4492	3332.2646	-2917.3848	18443.1	12330.915	12666.615	7110.0996	9512.915	1551.6152	17285.1	8844.915	-2674.3848	12034.1	15594.915	8649.6152	15318.1	20659.914	-4070.3848	14916.1	7341.915	12843.615	4814.0996	14133.915	-297.54004	-1010.8945	-1989.9102	20215.801	1669.0098	7207.0146	4237.7998	18314.01	8848.0146	1.7998047	20693.01	8696.0146	8193.7998	18592.01	7282.0146	4781.7998	10466.01	17588.016	16609.801	9600.0098	10356.015	3169.7998	6348.0098	2031.0146	4589.7998	6418.0098	2229.0146	3598.5596	19395.059	486.58008	5766.5596	14804.06	8557.5801	19664.559	7591.0596	4587.5801	9175.5596	9510.0596	3199.5801	9165.5596	7202.0596	5077.5801	-1878.2002	18467.914	3272.2695	17139.801	11362.915	3255.2695	1898.7998	28808.914	8197.2695	7267.7998	25049.914	9141.2695	8646.7998	11847.915	8538.2695	2990.7998	12543.915	1726.2695	10937.8	11600.915	6624.2695	-760.81543	13427.88	269.36523	-3571.8154	11016.88	461.36523	-3070.8154	8739.8799	810.36523	7973.1846	8318.8799	3404.3652	-2000.8154	12820.88	-13.634766	-581.47461	21335.125	14367.93	2562.5254	24497.125	12382.93	894.52539	17290.125	9675.9297	2628.5254	18960.125	6320.9297	500.52539	13913.125	8891.9297	251.52539	12128.125	6962.9297	2038.5254	11945.125	9827.9297	11599.525	9281.125	9076.9297	16169.525	5249.125	8874.9297	67.525391	12717.125	7469.9297	1729.5254	8311.125	8483.9297	6174.1846	13581.686	8185.8945	-274.81543	19183.686	164.89453	-1370.8154	21039.686	6768.8945	460.18457	17514.686	5053.8945	-2780.8154	20661.686	5034.8945	1822.8398	12776.065	10612.92	2525.8398	7131.0654	8074.9199	7868.5947	30617.691	-2688.7793	5582.5947	12052.69	3800.2207	6054.5947	12412.69	11558.221	-346.40527	10119.69	26.220703	634.59473	9269.6904	-4139.7793	2966.5947	8459.6904	-974.7793	13722.595	2848.6904	-1709.7793	-1620.4053	7527.6904	-3861.7793	4158.5947	858.69043	-3698.7793	17685.594	5157.6904	339.2207	3634.1499	13131.045	8237.2803	2100.1499	16529.045	4028.2803	12076.15	5330.0449	15493.28	1498.4004	14511.61	7248.3252	6839.4004	14608.61	9062.3252	6390.4004	28118.609	205.3252	2360.4004	13179.61	6409.3252	10215.4	9659.6104	7692.3252	-648.59961	10860.61	8949.3252	15359.4	7254.6104	3442.3252	11059.4	3282.6104	5481.3252	10203.4	3643.6104	3764.3252	13416.4	3120.6104	5697.3252	3492.4004	21483.609	6156.3252	-531.83496	23819.91	6270.0996	8404.165	9161.9102	4944.0996	4260.3501	19195.914	10084.08	7859.3501	4279.915	7438.0801	11486.35	3785.915	8889.0801	1238.8652	14435.99	8900.5352	783.86523	12570.99	4582.5352	16440.865	6607.9902	10953.535	945.52002	14654.295	9171.25	303.52002	15374.295	5089.25	19738.52	228.29492	2607.25	27249.52	10462.295	17995.25	2539.52	10653.295	9185.25	-2523.75	8912.2354	4618.7651	-1497.75	19755.234	12245.766	6182.25	3032.2354	8354.7656	8362.25	2357.2354	10287.766	25504.016	5607.7549	6914.1055	7540.0151	10767.755	6590.1055	8146.0151	1184.7549	2319.1055	12575.016	3156.7549	3134.1055	7808.1099	8462.8906	3536.9053	1940.1099	15288.891	6641.9053	-1310.8901	22505.891	3825.9053	3773.665	25795.141	11667.654	3816.665	27536.141	8575.6543	3090.665	17322.141	10262.654	1463.665	15197.141	14764.654	7093.665	1355.1401	7210.6548	14947.665	3265.1401	7749.6548	3718.625	13385.445	4743.8452	1466.625	11039.445	15812.846	4592.625	5186.4448	7681.8452
2942.1406	19749.816	6434.3047	-8531.8594	17172.816	7228.3047	6770.1406	3501.8154	11132.305	10026.095	18900.715	12678.305	4115.0947	17144.715	6102.3047	14239.095	5922.7148	13090.305	18584.094	4929.7148	10883.305	12176.095	3950.7148	8091.3047	4066.0947	15474.715	4007.3047	8854.0947	11981.715	3900.3047	12293.221	12829.255	8731.4043	3295.8047	7582.8945	11097.645	4478.8047	20885.895	8230.6445	2107.8047	13289.895	11337.645	17196.805	5659.8945	9146.6445	7539.5547	11877.73	10392.335	10368.555	7022.7305	9794.335	16121.545	-322.58008	80.464844	5374.5449	15531.42	9818.4648	2587.7646	25538.605	15174.98	-2152.2354	1061.6055	5137.98	669.76465	7890.6055	9028.9805	-2206.2354	12121.605	9659.9805	-4443.2354	1674.6055	6839.98	1090.7646	2576.6055	5818.98	2650.0601	24090.795	6021.585	4305.0601	21517.795	4713.585	5876.0601	13654.795	9330.585	3608.0601	10504.795	5308.585	18625.061	4042.7949	11456.585	14953.061	2561.7949	8197.585	4706.0601	13473.795	8559.585	11453.32	18350.25	7223.0596	3402.3198	16081.25	1313.0596	12572.32	28117.25	18158.059	6969.3198	24577.25	2019.0596	6810.3198	21109.25	2647.0596	19220.32	4664.25	2373.0596	19651.32	14788.25	18741.059	21727.496	5205.0996	18487.471	21210.496	3611.0996	10701.471	2105.51	19998.52	914.80469	9748.5098	6321.5195	6734.8047	2624.8848	16605.016	2858.2695	4765.8848	12233.016	4406.2695	2981.8848	9337.0156	3629.2695	3524.8848	12597.016	4909.2695	3750.8848	10027.016	5319.2695	14255.25	29350.316	7529.1348	3545.25	15059.315	10674.135	7031.25	15746.315	11243.135	2563.25	11065.315	6373.1348	19916.25	4857.3154	12925.135	11823.25	4084.3154	11670.135	-414.56006	23406.975	19294.055	1591.4399	9890.9746	7033.0552	-326.56006	12771.975	8934.0547	10023.439	173.97461	5790.0552	-1792.5601	6658.9746	6063.0552	8838.4395	1453.9746	9291.0547	14640.439	3290.9746	13819.055	14398.03	6095.5898	-531.76465	-4227.9199	16584.025	8201.4395	5980.0801	14522.025	8333.4395	-862.91992	19420.025	8187.4399	3691.0801	12060.025	11478.439	-3175.9199	12209.025	8292.4395	7092.1001	25802.875	5183.8848	21707.1	8759.875	9609.8848	7574.1001	28793.875	9195.8848	7035.1001	27562.875	6356.8848	12501.1	5207.875	-3736.1152	4196.1001	18348.875	6171.8848	16088.1	11397.875	7980.8848	13401.1	6586.875	9028.8848	17001.1	10464.875	6690.8848	7889.1001	4444.875	3937.8848	22776.1	9645.875	6763.8848	5566.0498	22382.199	8426.8398	1685.0498	25592.199	8072.8398	2597.0498	20473.199	11265.84	5059.0498	10270.2	7594.8398	7387.0498	13143.2	11818.84	11276.05	3533.2002	10084.84	1500.0498	25033.199	9197.8398	4423.0498	12481.2	11011.84	11795.05	9560.2002	10515.84	12823.05	1204.2002	8779.8398	16817.051	5196.2002	14055.84	9061.0498	2735.2002	10024.84	12968.05	5354.2002	11882.84	4422.3198	34526.379	13324.405	4529.3198	25687.379	13369.405	14940.32	8801.3799	7587.4053	5583.3198	20750.379	13348.405	13472.32	17821.379	12594.405	19908.32	11831.38	16151.405	2823.3198	13412.38	5878.4053	17628.32	8673.3799	12744.405	21829.32	10077.38	12800.405	15692.32	9698.3799	11716.405	10260.32	9925.3799	9933.4053	-4263.9102	23965.691	9554.1904	10263.09	7447.6904	7336.1904	3461.0898	12186.69	8309.1904	14130.09	12626.69	5975.1904	318.08984	14744.69	6983.1904	-3130.9102	19837.691	2661.1904	-3246.9102	6854.6904	3760.1904	8437.0898	8404.6904	6568.1904	-902.91016	16547.691	10454.19	-4118.9102	18866.691	7396.1904	1143.0898	9580.6904	7515.1904	-3586.9102	16101.69	4655.1904	-4376.9102	15696.69	4226.1904	615.96484	32218.871	8808.7305	4354.9648	13942.87	11612.73	-1096.0352	20237.871	10965.73	4414.9648	18706.871	6995.73	3355.9648	18478.871	7383.73	2183.9648	20575.871	11995.73	9799.9648	18349.871	11824.73	4680.9648	8984.8701	9011.7305	4376.5298	24149.59	3531.0752	21143.529	10441.59	1329.0752	6827.5298	21592.59	2590.0752	1868.5298	18942.59	11587.075	17396.529	17112.59	9948.0752	2293.5298	16599.59	-886.9248	18346.529	15183.59	6713.0752	2123.1099	6288.2002	-1462.1396	15888.186	4738.4551	10967.595	4693.1851	18284.455	10871.595	1703.1851	15098.455	9472.5947	6504.1851	12926.455	10016.595	4711.1851	9212.4551	19289.594	16344.186	8878.4551	11703.595	4537.1851	7417.4551	3953.5947	5571.1851	6381.4551	5154.5947	4609.8901	18090.58	9213.9297	7965.8901	14507.58	14572.93	21234.891	8858.5801	9196.9297	15079.891	6765.5801	6650.9297	7576.8901	8730.5801	7497.9297	-382.90479	21480.064	171.41992	22140.096	6346.0649	1065.4199	4844.0952	23499.064	5165.4199	6168.0952	13186.064	5893.4199	11614.096	10842.064	2666.4199	9752.0957	1123.0649	-2989.5801	6562.0952	14483.064	3517.4199	3368.9902	10514.465	320.51953	685.99023	9969.4648	-440.48047	2910.9902	6133.4648	-1379.4805	8672.9902	4546.4648	3041.5195	2261.9902	10771.465	133.51953	950.2002	24406.516	16344.545	78.200195	31063.516	17063.545	2526.2002	24785.516	8380.5449	9069.2002	12747.515	9118.5449	6509.2002	14539.515	12494.545	6176.2002	15813.515	10232.545	4046.2002	17110.516	14452.545	16745.199	7880.5146	10283.545	22538.199	7000.5146	11508.545	3170.2002	10534.515	11364.545	3102.2002	9842.5146	12074.545	12316.75	9752.2793	6262.7549	8284.75	3569.2798	3409.7549	4050.75	18607.279	6215.7549	2995.75	17690.279	3559.7549	1381.75	13471.279	7665.7549	3568.1802	13893.745	5207.3652	1588.1802	12985.745	8194.3652	7962.7852	28892.52	8720.29	7204.7852	8445.5195	9860.29	3889.7852	23308.52	24371.289	681.78516	9097.5195	7479.29	5816.7852	3567.5195	4199.29	7009.7852	8176.5195	6903.29	13176.785	3760.5195	6199.29	-519.21484	5336.5195	6914.29	-646.21484	4482.5195	4736.29	17997.785	3105.5195	11076.29	6929.6001	10732.87	8978.4697	1948.6001	14784.87	4786.4697	15610.6	-92.129883	10431.47	1241.04	15495.445	11943.045	9058.04	12267.445	10563.045	2914.04	30392.445	10776.045	4380.04	10882.445	9432.0449	-113.95996	12659.445	8353.0449	-1411.96	12539.445	11415.045	14082.04	6806.4453	9756.0449	7358.04	3342.4453	5022.0449	-1159.96	11617.445	3346.0449	11532.04	10382.445	9222.0449	5578.04	26383.445	7105.0449	3867.7246	12384.109	-4671.8604	8714.7246	-640.89062	2912.1396	901.56543	14073.785	12092.4	6928.5654	3343.7852	7411.3999	9729.5654	1411.7852	10090.4	271.6499	11554.325	9500.5293	1198.6499	8033.3252	5555.5298	14694.65	7105.3252	9536.5293	1689.5352	21370.699	10064.615	-142.46484	24187.699	6522.6152	19593.535	6384.7002	2497.6152	27123.535	16874.699	21520.615	2762.5352	16877.699	10192.615	-158.08984	7308.7305	5728.4849	-1013.0898	22814.73	11049.484	2673.9102	11729.73	11737.484	10397.91	2203.7305	10527.484	27953.51	5296.3154	8435.0703	7156.5098	21972.316	10768.07	7014.5098	-185.68457	5167.0698	18248.51	841.31543	4453.0698	3490.5449	6527.6797	3678.0098	-4436.4551	11324.68	5190.0098	-5178.4551	10680.68	5063.0098	3575.8398	27036.664	12013.91	13204.84	10095.665	6487.9102	3958.8398	18984.664	12130.91	1017.8398	22461.664	10574.91	7243.8398	4194.665	6668.9102	13501.84	4481.665	8200.9102	4830.8652	14418.255	6053.7402	4495.8652	10717.255	15358.74	19043.865	5550.2549	8829.7402
12711.81	22377.32	6100.8096	17131.809	4607.3203	10035.81	22179.809	8447.3203	8590.8096	9579.9053	19541.09	2418.3945	2551.9053	19216.09	5639.3945	19289.906	5715.0898	6967.3945	15170.905	6317.0898	6709.3945	12002.905	998.08984	1920.3945	5119.9053	12349.09	1839.3945	4037.9053	15131.09	335.39453	10893.18	5133.0303	6858.9805	3228.3848	2017.1348	10929.775	8391.3848	16639.135	8697.7754	13595.385	3142.1348	10919.775	10073.385	12640.135	7360.7754	13209.885	9971.125	10335.325	14871.885	7194.125	5661.3252	5119.2002	2008.5146	528.87012	-383.7998	20724.516	8342.8701	6608.6445	22410.135	10948.825	411.64453	7783.1348	7400.8252	1348.6445	11730.135	8211.8252	163.64453	15913.135	5629.8252	-1325.3555	4599.1348	4396.8252	3640.6445	2980.1348	4978.8252	-1207.5	18766.531	3428.1201	1323.5	18660.531	6821.1201	3381.5	21347.531	12237.12	1192.5	13683.53	8081.1201	15259.5	5092.5303	9355.1201	-2011.5	14330.53	5555.1201	926.5	12249.53	11981.12	7999.8203	6642.5801	10668.525	-1751.1797	6920.5801	1718.5254	2562.8203	23439.58	26144.525	3717.8203	17601.58	5748.5254	719.82031	17353.58	5096.5254	12142.82	1619.5801	5945.5254	14594.82	8119.5801	20710.525	15483.69	8369.2002	15012.685	15330.69	9034.2002	8784.6846	1589.04	25829.734	3101.7852	9403.04	5959.7349	14350.785	5180.3252	13815.29	1745.375	7650.3252	14057.29	3474.375	5584.3252	6505.29	2477.375	3913.3252	14079.29	4624.375	2597.3252	10108.29	4555.375	13498.93	23707.01	9728.71	3328.9302	12949.01	8707.71	3744.9302	19337.01	12935.71	1894.9302	12901.01	7340.71	11579.93	10246.01	18017.711	10962.93	3668.0098	10063.71	78.759766	22416.471	3526.0996	-1623.2402	13439.471	999.09961	39.759766	16939.471	3091.0996	12401.76	611.47021	-1159.9004	1053.7598	7081.4702	3648.0996	8313.7598	5137.4702	8248.0996	13485.76	4149.4702	6446.0996	14450.415	121.90039	1816.0449	500.26514	15814.675	6831.1553	10047.266	15624.675	5673.1553	3389.2651	16920.676	8833.1553	7942.2651	11870.675	8809.1553	4378.2651	9732.6748	7201.1553	9937.8105	22684.871	11204.365	22769.811	6250.8701	8808.3652	8507.8105	27802.871	12193.365	8823.8105	23930.871	9807.3652	13733.811	4459.8701	263.36523	5830.8101	16126.87	6516.3652	16062.811	8678.8701	9712.3652	15177.811	5252.8701	8906.3652	5432.8101	2230.8701	9673.3652	2694.8101	2031.8701	8411.3652	25363.811	8851.8701	7428.3652	5151.48	25258.484	10787.814	855.47998	29396.484	7089.8149	475.47998	18461.484	11783.814	3908.48	14530.485	8961.8145	4094.48	14450.485	9793.8145	12586.48	-1676.5146	11113.814	-32.52002	28505.484	9078.8145	2521.48	15595.485	9702.8145	8755.4805	11303.485	8737.8145	10185.48	347.48535	10041.814	16499.48	4889.4854	11849.814	11659.48	2060.4854	8364.8145	14395.48	4732.4854	12190.814	3531.585	30228.65	12708.135	12315.585	13614.65	6609.1348	18241.586	3952.6504	5743.1348	3120.585	16493.65	11776.135	5029.585	14436.65	9114.1348	19913.586	8190.6504	12355.135	16424.586	4159.6504	3548.1348	14834.585	2720.6504	10671.135	19465.586	7147.6504	9469.1348	12995.585	4457.6504	8108.1348	10562.585	5627.6504	9026.1348	1007.5249	26476.25	10052.81	13760.525	7188.25	9295.8096	5163.5249	9455.25	9076.8096	15938.525	12505.25	11293.81	12736.525	10856.25	6383.8096	2124.5249	25427.25	7318.8096	2880.5249	5808.25	5200.8096	9972.5254	13598.25	7746.8096	5671.5249	11769.25	10850.81	666.5249	20627.25	7266.8096	15022.525	9251.25	8864.8096	5999.5249	15942.25	12122.81	1186.5249	9292.25	9350.8096	3509.355	28394.039	7212.2598	1053.355	12815.04	9440.2598	4221.355	17030.039	7918.2598	7736.355	23333.039	3180.2598	5573.355	11117.04	4491.2598	5824.355	18704.039	10982.26	6225.355	21144.039	12235.26	13782.355	1507.04	4155.2598	2205.1396	22588.545	8343.5303	19741.141	7634.5449	3523.5303	4880.1396	17060.545	8788.5303	1957.1396	15967.545	18092.531	10872.14	16957.545	16558.531	529.13965	16211.545	3093.5303	14779.14	10221.545	6689.5303	1342.2998	953.61523	-9.0302734	13983.234	6891.6152	9002.5195	4174.2349	18546.615	9259.5195	140.23486	15626.615	8827.5195	5386.2349	9805.6152	8743.5195	2242.2349	8451.6152	27116.52	11406.234	4185.6152	12352.52	1915.2349	2682.6152	5427.5195	3143.2349	2407.6152	6344.5195	6660.5352	16944.385	5209.4697	11814.535	20097.385	10317.47	24013.535	8967.3848	8975.4697	15749.535	5007.3848	6357.4697	12414.535	4920.3848	5129.4697	1825.085	19530.375	6135.6104	16159.085	8561.375	13950.61	8320.085	24323.375	12857.61	6434.085	19485.375	16208.61	4717.085	24680.375	9211.6104	8144.085	4237.375	5736.6104	13906.085	13964.375	8489.6104	1567.8301	8593.0352	2392.0752	459.83008	4737.0352	1057.0752	74.830078	3723.0352	594.0752	9799.8301	2796.0352	7285.0752	32.830078	6663.0352	90.075195	277.66016	27254.121	8716.8252	2696.6602	24654.121	12335.825	13599.66	10064.12	5254.8252	3930.6602	14392.12	4866.8252	5377.6602	11197.12	6716.8252	5124.6602	11727.12	3306.8252	3310.6602	15190.12	5199.8252	11686.66	10593.12	6534.8252	22428.66	8593.1201	2913.8252	4079.6602	12894.12	2013.8252	4231.6602	10696.12	4113.8252	3378.6504	10949.315	6804.75	-2123.3496	1848.3154	5815.75	-1740.3496	14785.315	5218.75	-3416.3496	6427.3154	9383.75	-3245.3496	14581.315	8437.75	2736.5801	12006.015	10602.97	2707.5801	13907.015	9459.9697	6181.8154	26573.969	5656.1904	3691.8154	9091.9697	12956.19	5016.8154	15914.97	22168.191	-98.18457	10104.97	8250.1904	2787.8154	4378.9697	3965.1904	1589.8154	12407.97	4740.1904	9097.8154	233.96973	7162.1904	-2569.1846	3629.9697	1857.1904	-1945.1846	5681.9697	3471.1904	15202.815	3571.9697	9176.1904	2902.9648	15237.365	7909.8447	842.96484	19470.365	3743.8447	8618.9648	7117.3652	12476.845	-384.21973	18853.596	13543.31	4493.7803	15712.596	12925.31	2093.7803	20718.596	5848.3096	3021.7803	18442.596	9181.3096	-832.21973	20777.596	7272.3096	-1547.2197	12590.596	11241.31	13904.78	10102.596	10112.31	6707.7803	5135.5952	8662.3096	7002.7803	7583.5952	8769.3096	12394.78	11821.596	11652.31	3083.7803	25952.596	9858.3096	11893.76	-57.070312	-3183.3252	5083.7598	3581.9297	3851.6748	2374.5649	21900.426	12848.875	8619.5645	7823.4248	3823.875	11448.564	6407.4248	10106.875	4303.0498	10068.09	7573.9199	3110.0498	7457.0898	3109.9199	14200.05	2155.0898	6168.9199	-695.40479	18251.594	5470.54	-1115.4048	16971.594	5366.54	19213.596	1385.5947	-127.45996	28283.596	16404.594	15467.54	6477.5952	8322.5947	7863.54	-3875.3398	9019.0254	3432.1348	-3733.3398	20273.025	12250.135	-1308.3398	13762.025	8732.1348	7184.6602	6088.0249	10064.135	18258.391	18790.311	6425.7852	4644.3901	19962.311	12953.785	6863.3901	3818.3101	6484.7852	11093.391	5331.3101	6453.7852	9668.25	2133.8252	5534.0146	678.25	13118.825	6529.0146	9243.25	6447.8252	6893.0146	6252.8652	25902.074	11404.32	14370.865	7349.0752	7731.3198	2343.8652	14427.075	9889.3203	1505.8652	21023.074	11159.32	8406.8652	716.0752	8152.3198	21467.865	3369.0752	6968.3198	-2546.2754	14342.689	7355.4751	-514.27539	7351.6899	17054.475	10789.725	6142.6899	8685.4746
11763.405	27407.34	7416.0801	13100.405	5651.3398	8194.0801	19305.406	5026.3398	3694.0801	10427.69	17593.434	11284.465	4936.6904	18615.434	6530.4648	13588.69	3213.4346	13404.465	15959.69	2846.4346	6134.4648	17979.691	1995.4346	4426.4648	2303.6904	6926.4346	4711.4648	6829.6904	12191.435	4311.4648	16830.52	7623.3701	9474.4551	-1365.6055	4825.3047	13435.2	3823.3945	22050.305	9450.2002	12209.395	5368.3047	14837.2	-205.60547	19996.305	8864.2002	13196.46	12630.535	10761.4	17302.461	5740.5352	10359.4	10536.505	-2069.0195	-19.764648	3708.5049	12591.98	7575.2354	6480.1904	28750.621	17985.221	613.19043	13228.62	4549.2202	3385.1904	15856.62	5956.2202	3014.1904	20844.621	10218.221	-753.80957	9466.6201	7414.2202	5414.1904	11883.62	6699.2202	596.29492	26368.711	3706.79	2705.2949	22227.711	3508.79	2238.2949	18634.711	5305.79	4404.2949	13248.71	2767.79	16356.295	10751.71	6570.79	3476.2949	19201.711	7481.79	5396.2949	18995.711	7435.79	13478.154	9705.2549	10774.53	3972.1548	27098.254	2500.5303	10808.154	31373.254	20136.531	16805.154	9003.2549	9963.5303	5475.1548	27965.254	7535.5303	20908.154	6088.2549	3529.5303	20856.154	13334.255	20497.531	22696.311	3378.2646	17535.879	15179.311	6215.2646	10209.88	1614.3301	21331.92	5525.605	9912.3301	6052.9199	8735.6055	5399.9697	6203	2565.6699	7223.9697	7822	6227.6699	4963.9697	6150	3418.6699	5183.9697	3394	4970.6699	5193.9697	3265	3277.6699	7211.8047	22778.234	10104.3	-602.19531	14122.234	8814.2998	546.80469	20719.234	11961.3	-577.19531	10183.234	7412.2998	12032.805	7637.2349	13045.3	9989.8047	5362.2349	9852.2998	3110.0298	20213.65	2723.8301	1841.0298	14061.65	339.83008	2302.0298	15316.65	5520.8301	9638.0293	3154.6499	-373.16992	1205.0298	6158.6499	-121.16992	10770.029	7085.6499	4861.8301	15920.029	3708.6499	6426.8301	20025.461	5079.2749	1684.2051	371.30518	11015.685	4788.5654	11954.305	11321.685	5425.5654	1599.3052	14005.685	7730.5654	5009.3052	5347.6846	6142.5654	2197.3052	3632.6846	8665.5654	3965.0698	25983.9	7021.9053	19703.07	7348.8999	6780.9053	12050.07	13676.9	423.90527	5689.0698	22768.9	6561.9053	9821.0703	503.8999	-3477.0947	2905.0698	13178.9	7892.9053	12368.07	8152.8999	6760.9053	13210.07	3325.8999	7079.9053	2156.0698	1160.8999	6551.9053	-780.93018	1203.8999	6021.9053	23912.07	11515.9	7553.9053	7363.8301	28575.836	5187.3301	1897.8301	26291.836	3910.3301	1625.8301	24259.836	7112.3301	5525.8301	11100.835	5835.3301	5272.8301	14060.835	7362.3301	3540.8301	10590.835	6286.3301	574.83008	25855.836	6830.3301	2763.8301	19539.836	1953.3301	8121.8301	12895.835	6810.3301	12191.83	3523.835	6605.3301	15549.83	5468.835	10785.33	10694.83	1111.835	3996.3301	14286.83	6716.835	7185.3301	19139.1	13315.555	14263.56	17232.1	7437.5552	15011.56	15301.1	8061.5552	7499.5596	4675.1001	20575.555	14591.56	11634.1	4845.5552	9319.5596	19890.1	11988.555	16736.559	18282.1	12475.555	5914.5596	15024.1	10704.555	10939.56	22142.1	8484.5547	13739.56	13839.1	9629.5547	9345.5596	8617.0996	6980.5552	10344.56	-2791.5596	19639.205	6410.7451	10206.44	3529.2051	4904.7451	303.44043	8830.2051	10121.745	14689.44	9394.2051	5172.7451	6705.4404	13185.205	9113.7451	-2222.5596	19441.205	2091.7451	-1637.5596	12307.205	3930.7451	6771.4404	9646.2051	3602.7451	-536.55957	12915.205	9645.7451	7322.4404	3319.2051	5603.7451	1274.4404	10255.205	6490.7451	-4190.5596	18898.205	11372.745	-2275.5596	6702.2051	3515.7451	-220.40039	30357.525	8378.5254	1326.5996	20587.525	7001.5254	2792.5996	15650.525	7617.5254	3862.5996	21607.525	4523.5254	4078.5996	21999.525	5211.5254	2380.5996	20428.525	10695.525	2026.5996	25035.525	17265.525	9007.5996	6072.5254	3532.5254	5184.79	24626.715	8676.8154	19173.789	8073.7148	6874.8154	5089.79	21832.715	8052.8154	2511.79	19071.715	10363.815	8850.79	18057.715	18575.816	2256.79	15586.715	7989.8154	16007.79	8584.7148	11746.815	224.73047	9617.3447	1679.5303	17214.83	10383.189	7666.0449	5653.8301	22639.189	5822.0449	1212.8301	19655.189	5155.0449	5417.8301	19376.189	7298.0449	4406.8301	12191.189	22493.045	14226.83	9623.1895	10908.045	3791.8301	11021.189	277.04492	4299.8301	7704.1899	3341.0449	6521.1602	17066.475	5020.7549	6929.1602	19286.475	13155.755	18013.16	8121.4751	5460.7549	16135.16	6061.4751	5972.7549	9636.1602	7709.4751	2638.7549	-1113.7148	17904.594	673.32031	16484.285	3459.5947	8512.3203	685.28516	20902.594	9111.3203	5232.2852	14969.595	8947.3203	-521.71484	18116.594	5327.3203	8911.2852	979.59473	2062.3203	9040.2852	9158.5947	7499.3203	1962.9199	8925.1699	4963.75	605.91992	4228.1699	1683.75	975.91992	3589.1699	1428.75	5585.9199	3392.1699	2699.75	6677.9199	4145.1699	2642.75	3925.625	24501.926	12075.89	5212.625	37441.926	15644.89	19468.625	6173.9248	8766.8896	14389.625	10513.925	7640.8896	7819.625	17034.926	3751.8896	8244.625	15782.925	5801.8896	7870.625	19710.926	6612.8896	14746.625	12204.925	7559.8896	20660.625	11819.925	6499.8896	7264.625	9566.9248	4468.8896	7146.625	12787.925	2852.8896	7109.0249	17308.039	7134.7402	7465.0249	969.04004	4150.7402	4110.0249	15632.04	5223.7402	1532.0249	13075.04	8793.7402	1726.0249	13845.04	8817.7402	2498.0801	9361.5254	5498.7803	2170.0801	16250.525	8563.7803	10322.225	21234.359	10639.515	4611.2246	9536.3604	17020.516	3755.2246	14145.36	25189.516	-1915.7754	3642.3604	7189.5146	7659.2246	-1981.6396	6793.5146	5935.2246	7976.3604	10785.515	12823.225	-2070.6396	11333.515	-1610.7754	909.36035	5833.5146	-1374.7754	3898.3604	6345.5146	17086.225	-177.63965	8936.5146	6230.9048	14985.96	3728.71	1976.9048	18366.961	-306.29004	11963.904	2549.96	6173.71	281.15039	11540.15	10978.17	5932.1504	16829.15	10176.17	2686.1504	15932.15	6180.1699	4340.1504	14796.15	7948.1699	-179.84961	14428.15	5899.1699	1727.1504	14112.15	10475.17	10786.15	8068.1499	7809.1699	9883.1504	2971.1499	4472.1699	5990.1504	7533.1499	2889.1699	13151.15	7501.1499	7195.1699	918.15039	24284.15	8632.1699	12083.115	-3073.9902	-4569.085	5832.1152	4065.0098	6711.915	1174.125	20654.469	7673.4697	1943.125	8886.4697	7976.4697	7888.125	6188.4697	8644.4697	1706.9302	6732.2949	10254.54	334.93018	2338.2949	5964.54	17604.93	3908.2949	7576.54	1643.4351	24005.055	8341.7451	-526.56494	20979.055	5531.7451	20982.436	8741.0547	2947.7451	29435.436	15207.055	15726.745	10001.436	11913.055	6404.7451	-2598.2949	8834.2695	5528.98	-1392.2949	29789.27	10093.98	3544.7051	19690.27	9525.9805	9644.7051	3669.27	17930.98	18079.275	20300.795	4912.2695	6955.2749	16283.795	8548.2695	8240.2754	3039.7949	4168.2695	16380.275	3806.7949	2578.2695	10755.635	1701.8203	6789.6445	1407.6348	9387.8203	6723.6445	10282.635	1905.8203	6597.6445	5489.9248	26368.285	11730.135	6944.9248	8880.2852	5976.1348	1677.9248	19076.285	5442.1348	-1600.0752	23897.285	8771.1348	5629.9248	4650.2852	5431.1348	17530.926	7336.2852	6165.1348	-3830.5352	11921.115	3889.8154	-3092.5352	5087.1152	14708.815	9924.4648	3974.1152	5039.8154
8271.8604	25253.699	10794.545	10925.86	6256.7002	13925.545	17187.859	8534.7002	12399.545	10357.655	17405.445	12222.14	2255.6553	22313.445	6738.1396	8062.6553	4957.4453	13702.14	17191.656	3914.4453	7188.1396	14884.655	3370.4453	7289.1396	1166.6553	8112.4453	5079.1396	3778.6553	14654.445	6257.1396	18562.596	5828.4399	8137.6802	-534.37012	1716.2695	5905.4453	4710.6299	15579.27	8081.4453	9310.6299	3964.2695	10119.445	14679.63	6843.2695	7215.4453	11181.305	7379.4404	14248.91	16274.305	-1274.5596	8468.9102	7544.0996	4141.4346	-1913.79	-1391.9004	21188.434	7417.21	10379.465	30977.42	11260.44	1394.4648	7367.4199	4501.4404	3034.4648	18408.42	6962.4404	2239.4648	19692.42	6270.4404	-378.53516	10141.42	1067.4404	5122.4648	10530.42	3460.4404	-430.99023	20735.355	-677.29492	4454.0098	20712.355	2311.7051	2748.0098	17074.355	3774.7051	8305.0098	8290.3555	2534.7051	18431.01	7701.3555	3593.7051	4424.0098	22480.355	5650.7051	1290.0098	12363.355	3553.7051	11558.221	5968.3604	5313.7002	822.22021	26058.359	-11.299805	5670.2202	26915.359	10881.7	17804.221	10257.36	1103.7002	3419.2202	23476.359	2185.7002	13076.221	5041.3604	904.7002	14102.221	10893.36	16465.699	20928.65	9975.0547	13459.765	15762.65	5157.0547	5912.7646	1574.0901	15869.73	538.01953	11693.09	8013.73	6363.0195	5368.875	8469.0352	-3676.6445	2470.875	8006.0352	-276.64453	1634.875	6074.0352	-3687.6445	8725.875	3262.0352	-1530.6445	2826.875	8618.0352	-3453.6445	9039.3447	22324.664	8419.6699	-261.65527	15357.665	15193.67	2457.3447	22500.664	11161.67	5993.3447	6615.665	9693.6699	-105.65527	22358.664	13280.67	5780.3447	8899.665	8891.6699	2357.8149	21121.414	8111.415	1280.8149	13845.415	6749.415	1047.8149	14247.415	8065.415	9740.8145	369.41504	2203.415	834.81494	2653.415	6117.415	9629.8145	3394.415	11087.415	14431.814	2317.415	9966.415	18212.891	1386.3096	3956.2695	3655.7852	13111.515	8642.2305	12845.785	11821.515	3703.2305	2849.7852	13168.515	8382.2305	8051.7852	8761.5146	9811.2305	2397.7852	7981.5146	9572.2305	-544.05469	18893.68	8128.2246	13476.945	1797.6797	6814.2246	19276.945	-1719.3203	-2062.7754	3049.9453	19686.68	7038.2246	9524.9453	-445.32031	-2631.7754	-390.05469	3139.6797	6352.2246	10622.945	4375.6797	6822.2246	10059.945	931.67969	7261.2246	-1309.0547	-591.32031	8043.2246	-2633.0547	-3916.3203	10544.225	20430.945	4598.6797	12799.225	9410.4004	27783.02	8699.375	518.3999	29134.02	8885.375	1174.3999	26232.02	11156.375	5452.3999	15695.02	8937.375	5366.3999	16320.02	9165.375	3701.3999	16512.02	10126.375	-804.6001	27585.02	7821.375	2812.3999	20891.02	8674.375	12343.4	13075.02	8399.375	14705.4	5619.02	10417.375	11989.4	5864.02	14572.375	11507.4	3271.02	10032.375	14077.4	9899.0195	10909.375	17652.871	16324.785	13756.67	17714.871	7600.7852	11934.67	17598.871	5251.7852	10759.67	6776.8701	24363.785	14470.67	7955.8701	14098.785	14533.67	21958.871	7259.7852	15396.67	20677.871	11825.785	4206.6699	17387.871	5475.7852	9923.6699	21197.871	4284.7852	9647.6699	17366.871	8675.7852	10147.67	11846.87	5030.7852	7638.6699	2841.5752	32670.33	4958.1846	18091.574	6125.3301	3117.1846	5337.5752	17376.33	5306.1846	17992.574	11704.33	3894.1846	8765.5752	17341.33	4587.1846	3253.5752	23147.33	-201.81543	3581.5752	14746.33	1953.1846	5205.5752	20456.33	2188.1846	4102.5752	18604.33	10797.185	11489.575	6067.3301	3145.1846	4343.5752	11784.33	6600.1846	11841.575	9033.3301	3284.1846	3391.5752	12422.33	1689.1846	-194.78027	35679.66	9931.9551	986.21973	19528.66	8594.9551	2487.2197	15075.66	11379.955	2502.2197	18690.66	6842.9551	775.21973	16976.66	7425.9551	1933.2197	24809.66	13846.955	1925.2197	22791.66	12358.955	7285.2197	4383.6602	9003.9551	-411.71973	23401.359	6236.165	17892.281	9664.3594	1894.165	97.280273	21317.359	6198.165	3507.2803	21494.359	9663.165	10528.28	18506.359	16344.165	-1364.7197	17311.359	1889.165	9878.2803	13794.359	6267.165	-1655.9004	8050.7949	3611.2148	17125.115	6543.4502	9646.4102	2823.1152	20535.449	13069.41	-635.88477	19403.449	8689.4102	5757.1152	19096.449	13579.41	4722.1152	11267.45	22291.41	15920.115	8634.4502	10758.41	5988.1152	11365.45	6734.4102	3137.1152	4950.4502	2943.4102	8271.9648	18370.5	3606.8154	19902.965	3969.5	1301.8154	27723.965	9997.5	7522.8154	17755.965	5238.5	5296.8154	12358.965	5055.5	2505.8154	645.49023	15469.37	1154.1299	23750.49	3017.3701	6853.1299	6090.4902	18152.371	9896.1299	9062.4902	20948.371	13380.13	1861.4902	19456.371	5806.1299	14411.49	1227.3701	4150.1299	10051.49	14321.37	8613.1299	-798.26465	9877.5254	-283.13965	1167.7354	8504.5254	3457.8604	-630.26465	3894.5249	3542.8604	4455.7354	7737.5249	5351.8604	743.73535	9928.5254	3019.8604	-2730.9502	23113.885	15898.67	-1712.9502	37512.883	19321.67	11197.05	4179.8848	10755.67	-2314.9502	30002.885	12165.67	31.049805	17455.885	9464.6699	1459.0498	14172.885	12021.67	1014.0498	19281.885	9177.6699	6200.0498	10522.885	6025.6699	18667.051	9090.8848	10013.67	4838.0498	6350.8848	9183.6699	-210.9502	10244.885	10066.67	9984.5	8429.585	7473.3447	7557.5	1813.585	3597.3447	12170.5	2468.585	-4073.6553	-1897.5	16328.585	7819.3447	-2560.5	16103.585	5055.3447	604.71973	12055.895	9823.6406	119.71973	15172.895	11666.641	7545.3447	30666.371	7407.125	2000.3447	19441.371	15571.125	-18.655273	20934.371	24119.125	-1622.6553	10087.37	7255.125	9846.3447	2036.3701	4475.125	1816.3447	13841.37	9179.125	11311.345	4615.3701	8347.125	-4332.6553	8525.3701	2806.125	-3680.6553	9386.3701	4108.125	15439.345	6109.3701	9834.125	4989.855	11888.235	12418.41	71.85498	17161.234	6707.4102	9225.8555	1217.2354	14726.41	-1938.5654	12492.609	10931.09	4177.4346	12540.609	8914.0898	5085.4346	26374.609	6783.0898	3258.4346	19502.609	7626.0898	-1401.5654	24816.609	6524.0898	-1908.5654	14545.609	12107.09	5961.4346	6554.6099	8583.0898	7929.4346	5746.6099	6612.0898	4077.4346	13194.609	9144.0898	11427.435	13438.609	10347.09	401.43457	25778.609	6224.0898	11627.205	-2069.5098	-828.03027	6272.2051	6355.4902	6347.9697	4194.3999	19451.949	9916.2305	5489.3999	6707.9502	4136.2305	11915.4	6274.9502	4428.2305	4896.77	13475.814	10990.46	4216.77	8001.8149	3267.46	17813.77	7138.8149	9069.46	3523.54	19980.414	7419.9854	1093.54	11734.415	4762.9854	20849.539	2205.415	-216.01465	28624.539	15067.415	14344.985	11535.54	6356.415	8927.9854	-118.04492	7629.645	2787.9502	2712.9551	24783.645	11172.95	4994.9551	14898.645	8721.9502	11125.955	4889.645	10608.95	24738.41	9151.4248	4862.9004	5917.4102	17606.426	8767.9004	8468.4102	5335.4248	1571.9004	13318.41	3683.4248	2910.9004	4098.8555	5521.0952	2370.0049	-1969.1445	13249.096	1750.0049	2691.8555	3874.0952	2776.0049	4022.2148	23735.484	9955.1152	23243.215	9102.4844	13015.115	1281.2148	16311.484	9005.1152	-2283.7852	19927.484	9199.1152	7463.2148	2382.4849	5285.1152	12592.215	2281.4849	10002.115	1616.0898	15305.529	4192.8599	1754.0898	4777.5298	16982.859	13713.09	5566.5298	8329.8594
9304.71	21633.289	13258.275	13936.71	-453.70996	13211.275	3914.71	-2999.71	12307.275	10790.465	20231.449	10670.935	2942.4648	21299.449	9476.9346	16107.465	7155.4502	13817.935	17862.465	7131.4502	9537.9346	16500.465	6630.4502	6506.9346	5105.4648	8445.4502	7222.9346	6517.4648	17081.449	8021.9346	15182.87	8289.5498	7776.0449	-1432.1904	3433.3701	10668.3	3288.8096	19193.371	10976.3	4383.8096	7061.3701	12508.3	13583.81	9415.3701	7235.2998	10777.565	9537.1504	12547.135	9958.5654	5412.1504	9953.1348	10496.4	3564.415	3181.1802	3996.4004	20189.414	11648.18	5534.3198	27093.836	16072.79	1533.3198	16624.836	5032.79	4359.3198	16041.835	8227.79	2842.3198	18901.836	9142.79	-74.680176	5494.835	7024.79	7810.3198	10555.835	6216.79	-3048.7598	21738.59	7960.0298	1428.2402	12015.59	9585.0293	738.24023	16211.59	8696.0293	5600.2402	2942.5898	8827.0293	15301.24	5416.5898	11672.029	516.24023	19308.59	9415.0293	384.24023	10318.59	11305.029	13764.535	5786.2051	8258.9648	5328.5352	15363.205	1415.9648	9432.5352	30658.205	13152.965	17424.535	10673.205	2852.9648	3902.5352	23546.205	546.96484	20373.535	1461.2051	1739.9648	17206.535	9964.2051	14269.965	18569.785	8906.5654	12891.33	19055.785	7621.5654	7693.3301	2391.71	14027.135	3293.895	11141.71	2103.1348	1911.895	1157.3799	8151.8154	4213.1948	1560.3799	8408.8154	10364.195	-891.62012	8305.8154	5075.1948	8079.3799	407.81543	8573.1953	-917.62012	7899.8154	4380.1948	9978.4844	23780.621	4467.5352	2950.4849	19650.621	7350.5352	2505.4849	16903.621	10338.535	-871.51514	14381.62	4739.5352	1515.4849	17193.621	10493.535	2510.4849	12551.62	6645.5352	892.125	16786.395	2787.0049	-1378.875	16539.395	3739.0049	-573.875	13426.395	3408.0049	9184.125	864.39502	-123.99512	-191.875	8598.3945	826.00488	10688.125	6658.395	6704.0049	13822.125	4063.395	8200.0049	23736.125	5072.4199	3147.8154	4713.9902	16668.051	3355.2998	5004.9902	18864.051	3039.2998	968.99023	20925.051	6620.2998	2996.9902	13969.05	10020.3	-77.009766	12018.05	9499.2998	760.87988	3242.6851	10227.58	22694.879	9288.6855	9710.5801	20275.879	3268.6851	1133.5801	4046.8799	29727.686	9980.5801	14183.88	4134.6851	1182.5801	2948.8799	11539.686	8186.5801	12838.88	10627.686	7710.5801	10726.88	7596.6851	10002.58	3019.8799	3041.6851	9959.5801	375.87988	2854.6851	9484.5801	26030.879	8671.6855	9484.5801	8981.8047	26621.27	7754.5752	3915.8052	29994.27	7132.5752	3232.8052	19607.27	10574.575	7622.8052	16898.27	8837.5752	5552.8052	17574.27	8900.5752	3305.8052	15427.27	10987.575	2493.8052	22782.27	9481.5752	17681.805	5917.2695	8277.5752	10344.805	8694.2695	7170.5752	15322.805	1089.2695	8403.5752	6740.8052	5942.2695	12822.575	9925.8047	2103.2695	8990.5752	15047.805	5159.2695	10359.575	9679.915	22843.016	6055.2354	17829.914	6818.0151	651.23535	15955.915	9246.0156	1856.2354	5529.915	25215.016	5880.2354	10979.915	17251.016	-5281.7646	16922.914	13398.016	11295.235	18816.914	9977.0156	-2034.7646	15891.915	9814.0156	7079.2354	22159.914	8641.0156	3710.2354	14986.915	7101.0151	3916.2354	9448.915	9252.0156	3055.2354	1309.46	20916.275	4743.1797	14298.46	2717.2754	4176.1797	6035.46	11981.275	10519.18	12223.46	10547.275	5692.1797	8274.46	23146.275	4569.1797	326.45996	18207.275	611.17969	1542.46	6642.2754	2312.1797	3094.46	15729.275	3481.1797	416.45996	19135.275	7370.1797	13467.46	2919.2754	6339.1797	7365.46	8354.2754	4533.1797	6429.46	4025.2754	9701.1797	765.45996	6387.2754	4278.1797	-3298.1504	32940.52	6153.335	-1763.1504	20210.52	3191.335	1536.8496	16533.52	9111.335	1780.8496	17688.52	5130.335	-96.150391	9415.5195	9697.335	1602.8496	18467.52	9386.335	2808.8496	13087.52	9166.335	4798.8496	972.51953	6920.335	2372.0352	16043.09	11425.235	16225.035	7174.0898	5977.2354	2609.0352	18158.09	9650.2354	1516.0352	20960.09	9674.2354	12169.035	12938.09	12081.235	1604.0352	13327.09	7544.2354	10845.035	13867.09	14098.235	-987.15527	8604.9141	1552.29	17077.904	8370.29	7043.8398	5452.9048	23412.289	7819.8398	-662.09521	26030.289	7356.8398	6408.9048	16565.289	12368.84	3545.9048	9672.29	17249.84	12937.904	9427.29	8346.8398	4371.9048	7825.29	3340.8398	1169.9048	5603.29	17.839844	5632.6201	14709.315	9248.46	18763.621	786.31543	7181.46	23411.621	5541.3154	11718.46	17131.621	3610.3154	8923.46	6993.6201	4930.3154	11226.46	3141.3999	24068.895	-131.85547	24333.4	7261.895	6833.1445	4757.3999	18998.895	7165.1445	10391.4	15555.895	10913.145	4671.3999	19861.895	3655.1445	9059.4004	2114.895	130.14453	9700.4004	17588.895	5988.1445	7575.1201	2772.9902	433.97998	-2800.8799	14786.99	6726.98	6295.1201	2433.9902	4069.98	7734.1201	6225.9902	6794.98	823.12012	11599.99	4619.98	481.25977	28684.891	16131.15	905.25977	36641.891	18480.15	16083.26	5251.8896	14901.15	2426.2598	26997.891	12845.15	4068.2598	15176.89	11413.15	5764.2598	12495.89	10256.15	2466.2598	16851.891	9542.1504	8525.2598	9266.8896	10246.15	25400.26	3950.8896	6441.1499	7930.2598	14611.89	12499.15	4182.2598	10304.89	12706.15	4228.8154	13044.235	8065.71	9474.8154	70.235352	4793.71	10776.815	-59.764648	-134.29004	-59.18457	11965.235	9924.71	-1608.1846	14511.235	10739.71	-96.299805	13571.516	8684.5449	696.7002	13355.516	7544.5449	8466.8848	29489.629	5969.96	6618.8848	14955.63	16360.96	6122.8848	17693.629	19506.961	243.88477	9299.6299	8170.96	994.88477	10408.63	2406.96	2498.8848	16614.629	7297.96	13518.885	2588.6299	8400.96	286.88477	4818.6299	5144.96	-534.11523	6999.6299	6015.96	16028.885	4597.6299	9866.96	4373.7646	13350.94	5775.9297	-972.23535	25209.941	387.92969	9265.7646	2516.9404	11364.93	-962.20996	4402.3447	12205.91	4184.79	11142.345	14319.91	3356.79	17475.344	7436.9102	4727.79	10805.345	6285.9102	-1594.21	8836.3447	6294.9102	-1717.21	4238.3447	6370.9102	5297.79	-2019.6553	10382.91	10182.79	-2529.6553	8842.9102	1755.79	6986.3447	2098.9102	10380.79	2860.3447	7102.9102	2111.79	4962.3447	2806.9102	22381.32	-2972.3896	-2010.4951	12717.32	3651.6104	6158.5049	2888.1401	17991.186	7054.0049	1113.1401	14784.186	1536.0049	11293.141	5967.1851	5058.0049	1720.375	12340.095	11806.42	-8.625	2911.0947	5977.4199	11669.375	2705.0947	6942.4199	4100.46	15628.98	9157.1094	-259.54004	12866.98	9192.1094	21490.461	-2958.0195	1557.1099	30757.461	13831.98	16607.109	9280.46	2256.9805	8192.1094	2646.1201	10400.335	3074.2549	2550.1201	23280.336	13080.255	7171.1201	14776.335	6019.2549	12379.12	7342.335	7042.2549	25071.93	6212.5303	11837.425	7914.9302	13221.53	13623.425	10201.93	612.53027	6175.4248	16114.93	2321.5303	4330.4248	9253.7949	3850.8848	7266.5547	3635.7949	15047.885	5954.5547	3575.7949	9803.8848	3639.5547	7071.5	23185.914	11652.77	21464.5	5306.915	10933.77	3697.5	17344.914	8809.7695	1564.5	14720.915	7625.77	8377.5	2126.915	5358.77	952.5	41736.914	7869.77	-310.17969	14743.915	7289.395	711.82031	7257.915	19183.395	16288.82	6831.915	9046.3945
9989.7695	20993	10262.14	14231.77	2784	9177.1396	-344.23047	-1739	13164.14	4573.0049	16361.915	11016.555	-515.99512	17997.914	11581.555	10624.005	6716.915	17268.555	13163.005	3784.915	8251.5547	4970.0049	9033.915	5347.5547	-2139.9951	6618.915	4594.5547	-2656.9951	18061.914	6180.5547	4122.2798	38227.82	12929.32	2070.79	3612.2451	12396.88	11438.79	14797.245	5867.8799	10772.79	6162.2451	12848.88	17813.789	9429.2451	10581.88	12279.9	8992.4502	12234.305	9831.9004	10159.45	11328.305	12406.605	-234.83008	17.394531	5264.605	17206.17	10870.395	9666.21	26534.055	12839.59	2610.21	14947.055	3414.5898	8371.21	10746.055	9714.5898	5048.21	21408.055	6831.5898	2189.21	5447.0547	5360.5898	3087.21	8391.0547	5155.5898	168.24023	23766.51	3008.8652	9409.2402	18904.51	7113.8652	4810.2402	17817.51	8614.8652	4402.2402	12422.51	7357.8652	10114.24	14905.51	8836.8652	4550.2402	16732.51	8312.8652	6411.2402	14395.51	6625.8652	12556.55	7959.5449	5801.8203	2411.5498	17228.545	1771.8203	12397.55	19820.545	17173.82	14171.55	8671.5449	5224.8203	2353.5498	26374.545	2162.8203	20214.551	3804.5449	2419.8203	13429.55	11724.545	19160.82	20521.539	7115.4702	17826.535	18236.539	8484.4707	10635.535	2357.54	23030.779	3575.5352	12641.54	5999.7798	3037.5352	4137.0352	11953.495	7515.4902	6846.0352	11273.495	8715.4902	9887.0352	2697.4951	8900.4902	11365.035	3052.4951	7322.4902	1176.0352	-454.50488	5320.4902	11550.93	18241.301	7407.7998	1506.9302	14006.3	10175.8	2661.9302	18352.301	8281.7998	6932.9302	10964.3	3937.7998	5296.9302	13549.3	8416.7998	-410.06982	10528.3	6628.7998	2316.5801	15295.46	7430.0151	-1259.4199	8220.46	5169.0151	310.58008	8942.46	10138.016	9721.5801	-5252.54	5125.0151	1882.5801	-2002.54	5004.0151	8051.5801	-995.54004	8385.0156	14814.58	-1781.54	10007.016	20050.311	1336.3154	3124.3398	6113.9849	12031.93	3427.7148	10288.984	17181.93	2953.7148	6126.9849	19597.93	7229.7148	4865.9849	14949.93	4371.7148	5210.9849	4932.9302	4979.7148	1302.79	1338.7002	14225.495	17003.789	3371.7002	14390.495	22204.789	1856.7002	4560.4951	7939.79	18510.699	11562.495	12443.79	-633.2998	1566.4951	3757.79	9670.7002	10829.495	15872.79	7471.7002	10284.495	14362.79	3482.7002	9647.4951	2986.79	-428.2998	10972.495	746.79004	-1438.2998	9931.4951	25731.789	6954.7002	14633.495	11260.07	32089.199	10527.255	724.06982	27050.199	6284.2549	681.06982	22256.199	7848.2549	2165.0698	17824.199	9283.2549	5592.0698	17758.199	9534.2549	2459.0698	13198.2	9787.2549	-159.93018	30069.199	12366.255	16503.07	10248.2	8882.2549	10824.07	13288.2	8759.2549	13444.07	5131.2002	9186.2549	7878.0698	11290.2	11823.255	10733.07	3874.2002	8284.2549	14154.07	7947.2002	12906.255	10328.02	17131.789	9759.5049	14616.02	7073.79	10352.505	9437.0195	6133.79	7574.5049	875.01953	15736.79	11813.505	6177.0195	-328.20996	-11.495117	16693.02	9009.79	13904.505	16057.02	4217.79	3333.5049	11424.02	4605.79	14336.505	18715.02	4231.79	9941.5049	8947.0195	10939.79	9358.5049	6195.0195	3743.79	7016.5049	-524.27539	24671.145	4105.9902	9516.7246	10021.145	4385.9902	1659.7246	15521.145	6535.9902	13423.725	13220.145	3737.9902	5663.7246	22113.145	5065.9902	1397.7246	24976.145	1775.9902	-1156.2754	7846.1445	2182.9902	-72.275391	16718.145	3917.9902	-2242.2754	19939.145	10773.99	10126.725	5998.1445	4715.9902	3491.7246	13285.145	3052.9902	7373.7246	5662.1445	11676.99	-28.275391	9655.1445	356.99023	1470.4102	30276.025	7794.0654	1178.4102	12987.025	5662.0654	3571.4102	14543.025	5595.0654	5724.4102	21795.025	5660.0654	4039.4102	20030.025	9180.0654	4424.4102	20981.025	12535.065	2716.4102	24970.025	7794.0654	10543.41	2587.0254	4967.0654	2827.3604	19343.914	8409.1152	20387.359	2448.915	6608.1152	2470.3604	15292.915	8688.1152	4631.3604	12525.915	9620.1152	13156.36	11222.915	12825.115	-1366.6396	11593.915	7617.1152	7492.3604	9415.915	11303.115	-2293.3203	2884.3047	9670.9746	16898.711	2718.7646	8097.9746	4934.71	17329.766	7967.9746	244.70996	17711.766	6578.9746	4760.71	14065.765	13489.975	4381.71	7361.7646	23494.975	12837.71	5386.7646	7706.9746	5232.71	2331.7646	3448.9746	3363.71	579.76465	2339.9746	7971.7598	19120.664	7213.0801	19643.76	4612.665	6217.0801	19452.76	6092.665	8803.0801	16962.76	4328.665	6622.0801	4405.7598	17555.664	7480.0801	-679.01953	19209.996	5599.54	16197.98	6704.9951	8467.54	143.98047	19924.996	9610.54	5442.9805	18610.996	10847.54	54.980469	19297.996	8067.54	8214.9805	4048.9951	1315.54	11921.98	11040.995	7232.54	11204.02	-2718.7051	2445.875	3490.02	9708.2949	5856.875	5524.02	-2173.7051	2791.875	14115.02	-77.705078	8024.875	4441.02	3963.2949	2528.875	-1219.8096	19286.154	13937.875	388.19043	22041.154	10269.875	10302.19	-1770.8457	5464.875	11648.19	-5080.8457	3168.875	2463.1904	7252.1543	5380.875	2696.1904	5426.1543	3253.875	456.19043	8611.1543	6563.875	9240.1904	544.1543	8110.875	14809.19	-5112.8457	6765.875	11838.19	-4821.8457	3476.875	-12.80957	2563.1543	5602.875	993.19043	16766	4151.1201	6483.1904	-642	133.12012	10120.19	1823	-4435.8799	1016.1904	10170	3097.1201	625.19043	16682	3744.1201	454.03516	11252.71	6986.875	2126.0352	13425.71	3514.875	6522.0752	33031.148	5434.3701	3607.0752	20243.15	19791.371	1464.0752	20901.15	23257.371	-4177.9248	13024.15	11300.37	432.0752	7353.1504	5405.3701	538.0752	19670.15	8583.3701	12497.075	7478.1504	9135.3701	-4664.9248	7520.1504	3020.3701	-5197.9248	7926.1504	8335.3701	13616.075	8379.1504	11169.37	2609.8496	7425.5098	5807.2148	-1197.1504	17879.51	745.21484	7661.8496	3498.5098	9104.2148	-2796.6797	13756.59	16853.355	5910.3203	16166.59	14812.355	2149.3203	16974.59	11682.355	2798.3203	19127.59	12733.355	-2637.6797	16549.59	10879.355	-651.67969	14845.59	13813.355	760.32031	5640.5898	16840.355	11118.32	4541.5898	12671.355	2644.3203	10144.59	15195.355	12149.32	8804.5898	12894.355	1771.3203	16253.59	11080.355	13289.47	1070.7803	622.01953	8311.4697	9619.7803	10392.02	5428.5801	19460.211	9936.9902	3028.5801	11329.21	5210.9902	10453.58	3501.21	6335.9902	2900.9648	12527.41	11253.221	4698.9648	5508.4102	3495.2202	16107.965	4372.4102	7073.2202	1264.8052	23142.445	7049.2148	-2014.1948	25808.445	4833.2148	19418.805	5487.4448	-1545.7852	23431.805	14493.445	12900.215	9860.8047	9495.4453	6569.2148	-527.37988	10767.945	7244.5801	4713.6201	15687.945	10966.58	2542.6201	12832.945	9553.5801	12437.62	3388.9448	10331.58	25840.27	4491.2852	8734.165	8666.2695	7151.2852	8440.165	4820.27	-232.71484	4670.165	15368.27	-2209.7148	4225.165	11556.975	5553.3452	10369.465	4660.9751	15695.346	9099.4648	4105.9751	8973.3457	9255.4648	5150.9448	26619.35	13295.105	20914.945	4974.3501	11071.105	2891.9448	14537.35	8641.1055	-449.05518	15935.35	11362.105	8402.9453	26.350098	7032.105	2154.9448	43259.352	10759.105	-2688.8203	20784.445	2842.1953	-1101.8203	11740.445	11884.195	7239.1797	3931.4448	7961.1953
6454.8896	27396.439	5234.0098	11471.89	8445.4395	7886.0098	-3015.1104	4275.4399	8553.0098	7485.0947	15683.62	14477.335	2603.0947	17596.621	10356.335	13361.095	4970.6201	14443.335	16851.094	5076.6201	6472.335	11925.095	1309.6201	7361.335	6161.0947	10306.62	10439.335	1223.0947	16719.621	6639.335	13872.305	5203.3198	6747.7349	2638.6797	1704.2002	11368.564	12961.68	3608.2002	2158.5649	10692.68	1241.2002	11233.564	10468.68	7716.2002	9362.5645	11364.19	5073.8203	9019.2451	5605.1904	5825.8203	2798.2451	11489.59	1764.4453	2461.1499	1513.5898	15432.445	15742.15	7095.4351	24501.1	14559.34	2969.4351	13969.1	4526.3398	8775.4355	14770.1	8015.3398	3670.4351	17395.1	8749.3398	337.43506	7547.0996	2450.3398	5478.4351	9343.0996	6110.3398	-2809.9902	28683.031	2532.2197	6042.0098	17524.031	7545.2197	3913.0098	14914.03	8372.2197	1125.0098	14630.03	6716.2197	17440.01	7918.0303	8698.2197	2845.0098	20287.031	5097.2197	1496.0098	13234.03	5711.2197	14251.365	667.14453	9352.585	6093.3652	10468.145	5776.585	10862.365	20683.145	25847.586	18807.365	3632.1445	8440.585	5153.3652	20064.145	3014.585	22747.365	-3407.8555	3461.585	19457.365	6732.1445	18073.586	21527.125	12735.85	15214.715	22689.125	10952.85	10700.715	2845.3149	18969.811	5451.3301	9938.3145	5009.8101	6645.3301	6491.8452	15804.775	7349.7451	5888.8452	12371.775	9713.7451	9049.8457	8166.7749	8604.7451	9610.8457	5158.7749	8752.7451	4217.8452	8929.7754	7860.7451	8997.2305	18015.344	8936.04	-1925.7695	8251.3447	12226.04	544.23047	14510.345	12126.04	3991.2305	5521.3447	10284.04	-426.76953	13025.345	14967.04	2521.2305	3029.3447	10230.04	2884.1001	22119.879	4682.7803	639.1001	14994.88	-847.21973	765.1001	16238.88	2726.7803	11493.1	3483.8799	-2499.2197	1038.1001	9056.8799	1249.7803	10311.1	4485.8799	2949.7803	13750.1	7404.8799	5933.7803	14988.26	3562.4951	-3682.6396	5428.3398	12589.83	4520.605	7230.3398	17353.83	5301.605	3563.3398	17937.83	12596.605	1470.3398	12341.83	10763.605	4488.3398	6063.8301	8410.6055	-880.83984	2360.7998	10077.13	14913.16	6797.7998	11944.13	19471.16	975.7998	1472.1299	2955.1602	27134.801	9473.1299	5501.1602	-1261.2002	-1034.8701	725.16016	13243.8	9469.1299	7728.1602	7380.7998	6085.1299	8345.1602	4760.7998	10896.13	-845.83984	336.7998	8492.1299	-4741.8398	508.7998	8679.1299	19152.16	4914.7998	12052.13	9128.2207	25787.586	5637.7305	1285.2202	29558.586	7064.7305	3655.2202	19793.586	6363.7305	4264.2202	17143.586	3848.7305	3754.2202	13316.585	2992.7305	4580.2202	16169.585	7427.7305	828.22021	23858.586	5372.7305	16277.221	6078.585	2625.7305	12199.221	10648.585	5190.7305	13933.221	1997.585	6469.7305	9663.2207	7214.585	8909.7305	12193.221	1468.585	5350.7305	18741.221	9095.585	5654.7305	10118.42	19597.471	13763.62	18558.42	8544.4707	13477.62	15249.42	7656.4702	14089.62	6011.4199	15450.471	17396.621	17592.42	4995.4702	5279.6201	19139.42	10555.471	16306.62	18063.42	13561.471	8826.6201	13995.42	8244.4707	15803.62	22525.42	9474.4707	14442.62	14350.42	11211.471	10484.62	10202.42	8645.4707	13079.62	2280	21971.871	3548.3848	16434	1581.8701	4068.3848	6005	10631.87	7460.3848	8796	13181.87	2684.3848	4705	19328.871	6926.3848	3995	13171.87	-229.61523	3585	10393.87	5933.3848	2164	16395.871	4251.3848	2678	15214.87	12639.385	12371	2282.8701	2159.3848	8687	1025.8701	3299.3848	12177	3570.8701	10526.385	3324	5575.8701	6081.3848	-1968.8447	32474.475	5284.7349	-1190.8447	13752.475	3307.7349	559.15527	11847.475	8239.7344	2315.1553	12024.475	5928.7349	1279.1553	12247.475	11640.734	-689.84473	13605.475	12227.734	-214.84473	22369.475	12500.734	6930.1553	-355.52539	8061.7349	1648.1152	17718.545	12398.235	8481.1152	16305.545	6916.2354	4440.1152	20058.545	11478.235	3164.1152	21903.545	15092.235	9249.1152	14711.545	18535.234	-838.88477	12274.545	7974.2354	10758.115	15401.545	10768.235	-911.57031	14341.465	5810.2754	12897.195	7404.8052	2838.6055	-88.804688	16113.805	3817.6055	-4987.8047	23874.805	2089.6055	-236.80469	26202.805	2467.6055	-1958.8047	16082.805	13354.605	7725.1953	10440.805	4344.6055	-1920.8047	11766.805	-1980.3945	-1177.8047	9571.8047	-3411.3945	3724.165	18219.346	6563.1055	14334.165	6145.3452	5019.1055	18314.164	12726.346	7453.1055	13168.165	10814.346	11628.105	385.16504	14463.346	9988.1055	2819.9702	15030.79	7071.8154	22614.971	5696.79	12563.815	5934.9702	17142.789	9392.8154	9057.9707	16633.789	12675.815	2869.9702	15574.79	9826.8154	10348.971	-64.209961	4711.8154	11531.971	10592.79	9193.8154	10482.34	-2340.2695	-6203.4102	-120.66016	9994.7305	-830.41016	4061.3398	558.73047	-1886.4102	10222.34	1426.7305	323.58984	4228.3398	4725.7305	-4696.4102	498.34521	19226.055	19404.725	483.34521	30755.055	19018.725	16228.346	6392.0547	11976.725	15601.346	7456.0547	9943.7246	6330.3452	17172.055	10704.725	3466.3452	15259.055	9935.7246	2871.3452	15689.055	10921.725	11876.346	10815.055	14828.725	19308.346	3764.0547	11507.725	10260.346	6675.0547	9263.7246	2447.3452	10019.055	10322.725	14126.245	7567.4297	8835.75	8394.2451	250.42969	4496.75	12258.245	-267.57031	-2426.25	1352.2451	12603.43	6886.75	1347.2451	18610.43	4643.75	1388.2695	17005.52	6555.9404	7378.2695	3964.52	8287.9404	6775.4805	25135.719	11663.275	4800.4805	17763.719	15747.275	-422.51953	16487.719	22993.275	-2715.5195	7544.7197	10559.275	3007.4805	3769.7197	4556.2754	-832.51953	15463.72	12299.275	10115.48	679.71973	9902.2754	-3893.5195	3881.7197	5635.2754	-5005.5195	1837.7197	5111.2754	16314.48	3897.7197	11024.275	235.80469	16223.695	9554.7305	-3097.1953	15519.695	3505.7305	6052.8047	9783.6953	9260.7305	5107.5498	12991.08	6872.2197	7274.5498	14523.08	16108.22	8043.5498	24900.08	12082.22	8319.5498	16748.08	11564.22	3495.5498	19236.08	12295.22	5133.5498	10744.08	15521.22	6238.5498	2613.0801	13627.22	13999.55	2319.0801	8080.2197	6484.5498	9699.0801	13499.22	18106.551	6651.0801	13801.22	5765.5498	13881.08	12534.22	14752.41	-14249.5	-8632.625	7191.4102	-3026.5	-1486.625	2373.4502	19268.109	13629.529	2417.4502	4425.1104	7542.5298	8100.4502	5469.1104	10740.529	384.16016	11352.585	9148.8496	2658.1602	14038.585	7260.8501	12603.16	2500.585	5042.8501	1663.4351	22423.785	5216.0996	-1651.5649	20518.785	2011.0996	21570.436	4303.7852	-2496.9004	25964.436	19947.785	13079.1	6434.4351	12116.785	4484.0996	1502.6499	8394.79	2327.7148	1140.6499	16920.789	8611.7148	3048.6499	15655.79	5897.7148	9124.6504	4389.79	8718.7148	26416.859	2263.8496	11322.175	11558.859	8365.8496	11268.175	6052.8599	561.84961	5353.1748	12191.859	2192.8496	5496.1748	4181.3896	3608.9199	3741.4902	2592.3896	13920.92	5584.4902	4348.3896	8764.9199	4454.4902	4793.5601	16873.725	12380.7	21129.561	2745.7246	13428.7	1168.5601	12213.725	11004.7	-752.43994	13260.725	13306.7	5933.5601	226.72461	9150.7002	-23.439941	35368.727	8969.7002	1595.9902	13788.575	3573.355	1022.9902	5435.5752	15721.355	14082.99	3646.5752	3411.355
7939.0146	26964.105	12425.045	8242.0146	3164.1055	12854.045	-3442.9854	-1447.8945	11847.045	10221.73	26530.641	10745.63	1750.7305	24167.641	9054.6299	11936.73	9039.6406	14608.63	13482.73	9453.6406	10360.63	13458.73	9720.6406	8657.6299	3922.7305	21403.641	10745.63	1824.7305	26065.641	7217.6299	10195.32	20529.654	7539.6548	-1089.25	1488.1504	9804.9746	9465.75	986.15039	405.97461	11244.75	3068.1504	10888.975	2527.75	12810.15	15915.975	10735.49	4457.3096	12535.495	1490.4902	14634.31	11063.495	9713.915	1605.0049	1570.3501	10472.915	12807.005	12172.35	5487.4746	33483.008	9651.4805	-1278.5254	16805.01	398.48047	7275.4746	17481.01	4764.4805	1861.4746	18712.01	6742.4805	-1938.5254	10396.01	1873.4805	216.47461	13582.01	1486.4805	4206.6748	24547.09	5245.0552	14666.675	15065.09	8325.0547	5134.6748	17943.09	9152.0547	3901.6748	14733.09	6517.0552	18368.676	6098.0898	12232.055	6687.6748	21402.09	7171.0552	4921.6748	14947.09	10663.055	11779.845	4925.0049	6217.1504	2960.8447	13606.005	3074.1504	10218.845	29819.004	14956.15	14199.845	7981.0049	5279.1504	1148.8447	23127.004	3059.1504	12914.845	2747.0049	3592.1504	11613.845	8973.0049	18898.15	18350.824	8823.125	14067.045	10032.825	11775.125	8366.0449	2206.7852	17787.74	6694.125	9701.7852	3682.7402	8061.125	387.65039	5946.3652	3725.5752	2078.6504	9664.3652	6734.5752	950.65039	5022.3652	7615.5752	8033.6504	1437.3652	5514.5752	-866.34961	2988.3652	111.5752	12547.59	17599.76	4809.3604	2016.5898	13678.76	10207.36	3899.5898	13578.76	11441.36	8427.5898	5179.7598	5286.3604	4066.5898	13277.76	11726.36	8549.5898	1617.7598	6053.3604	738.1748	18574.375	7051.8252	6425.1748	3801.375	7719.8252	-3081.8252	16209.375	8092.8252	5603.1748	567.375	4911.8252	-519.8252	8225.375	6882.8252	4732.1748	8262.375	10422.825	13441.175	3049.375	9250.8252	20230.199	1.4853516	-1750.7852	8325.9004	16207.21	7245.5303	12327.9	17020.211	2950.5303	3905.8999	23628.211	8751.5303	10646.9	12937.21	8795.5303	5423.8999	6747.21	10026.53	951.33008	2285.3398	7074.375	18038.33	8129.3398	7904.375	21596.33	3994.3398	-1137.625	4308.3301	21538.34	4784.375	13079.33	4392.3398	-2024.625	2089.3301	15715.34	7501.375	12202.33	11972.34	6919.375	13672.33	3676.3398	7142.375	69.330078	2857.3398	8210.375	-3525.6699	1959.3398	8470.375	22400.33	10232.34	5871.375	10301.625	21676.49	9547.21	721.625	26785.49	9118.21	1967.625	25115.49	9479.21	5086.625	14209.49	6650.21	4321.625	13071.49	10676.21	4379.625	16197.49	8453.21	1570.625	28594.49	9098.21	1120.625	16687.49	9667.21	8865.625	8916.4902	12083.21	13239.625	4324.4902	13269.21	2270.625	2505.4902	10318.21	9575.625	1916.4902	6884.21	14340.625	9752.4902	11466.21	18619.045	9348.9648	12976.904	15660.045	6244.9648	10523.904	5942.0449	-287.03516	10703.904	7107.0449	13309.965	14290.904	35660.047	1896.9648	2033.9048	23476.045	3486.9648	14740.904	16427.045	4422.9648	7764.9048	18662.045	2869.9648	12380.904	23103.045	5939.9648	14694.904	20698.045	5953.9648	9590.9043	15304.045	2685.9648	12557.904	4051.9648	26649.246	4692.3496	9864.9648	7488.2451	5250.3496	7513.9648	14681.245	9530.3496	5943.9648	19841.246	4723.3496	9220.9648	15657.245	8787.3496	4246.9648	17963.246	2235.3496	6372.9648	18413.246	6904.3496	4714.9648	15351.245	3526.3496	2692.9648	18235.246	8597.3496	14976.965	4907.2451	5260.3496	7722.9648	7734.2451	1452.3496	15103.965	5294.2451	10027.35	3112.9648	6818.2451	2801.3496	3352.9399	40938.98	9584.5996	3201.9399	9412.9805	11170.6	4783.9399	21149.98	8433.5996	5630.9399	20748.98	4341.6001	6097.9399	16708.98	11305.6	5272.9399	21460.98	9072.5996	5508.9399	23701.98	9878.5996	13188.939	4563.9805	6876.6001	6376.9849	16641.746	1834.2598	18977.984	6377.7451	-503.74023	4743.9849	15289.745	-38.740234	4077.9849	18802.746	2052.2598	13511.984	14151.745	11050.26	1944.9849	14850.745	-1724.7402	11646.984	13038.745	2463.2598	-1289.5801	14315.31	8713.3799	14426.02	7541.0249	10364.13	2400.0195	23435.025	9759.1299	-1560.9805	25806.025	8552.1299	2834.0195	22309.025	9503.1299	2682.0195	12751.025	22177.129	15876.02	7392.0249	8362.1299	-1088.9805	15238.025	4776.1299	2777.0195	6906.0249	3600.1299	5583.8599	16562.516	9931.75	18480.859	8451.5156	6739.75	17363.859	9932.5156	11832.75	18514.859	9290.5156	10333.75	3139.8599	17843.516	10216.75	-1181.4404	20902.266	3979.6953	23782.559	4860.2646	10771.695	2552.5596	16156.265	9915.6953	6097.5596	16174.265	13450.695	1582.5596	15657.265	9803.6953	8046.5596	774.26465	5712.6953	7306.5596	12438.265	10703.695	10547.2	593.16992	3941.6948	3079.2002	9849.1699	8675.6953	4928.2002	1074.1699	5992.6948	12507.2	3921.1699	8856.6953	1789.2002	3027.1699	4600.6948	2816.29	27077.785	12494.16	3146.29	25236.785	14730.16	15285.29	7030.7852	6100.1602	16227.29	8428.7852	9318.1602	5512.29	20863.785	8940.1602	5071.29	15262.785	6554.1602	4764.29	21841.785	6281.1602	12400.29	7758.7852	9522.1602	23785.289	4945.7852	4634.1602	12259.29	5498.7852	7237.1602	5776.29	9729.7852	6954.1602	8970.1553	7160.6348	7501.7852	4687.1553	161.63477	1562.7852	8503.1553	397.63477	-2670.2148	-416.84473	12662.635	8359.7852	-3793.8447	14593.635	7114.7852	-148.83496	13103.035	7187.3252	7862.165	4465.0352	7960.3252	4855.0049	32333.715	11408.81	2675.0049	20466.715	16192.81	961.00488	27962.715	25366.809	-4001.9951	13309.715	10785.81	-2713.9951	10738.715	6043.8096	-1953.9951	20053.715	15664.81	10995.005	9510.7148	10068.81	-5721.9951	10425.715	8147.8096	-4723.9951	10887.715	6724.8096	10790.005	9085.7148	9953.8096	279.95996	9543.2803	9891.9346	-4803.04	11203.28	3830.9346	7066.96	2935.2803	12007.935	763.49512	14790.005	11753.186	3247.4951	17003.004	14641.186	4516.4951	20063.004	10148.186	1925.4951	16264.005	12276.186	-388.50488	20715.004	9893.1855	1398.4951	11959.005	13849.186	-73.504883	2660.0049	12482.186	10311.495	5997.0049	10660.186	1507.4951	13695.005	13575.186	12711.495	8570.0049	13796.186	2454.4951	25255.004	10715.186	9180.7354	49.264648	-7534.9707	5404.7354	10348.265	195.0293	5591.4902	16256.28	6132.29	3745.49	9989.2803	3685.29	14056.49	2550.2803	4028.29	1572.1699	15062.721	11200.811	2759.1699	13466.721	7685.8101	13650.17	6518.7202	11269.811	4122.9697	18550.83	9425.625	1427.97	16784.83	6553.625	22114.971	3106.8301	1751.625	27039.971	15400.83	18131.625	14151.97	6408.8301	12356.625	3231.0249	9769.9844	97.125	5748.0249	19010.984	7210.125	5732.0249	15335.984	8564.125	13347.025	4576.9849	9502.125	22711.281	9453.54	9441.8301	4178.2803	12795.54	12578.83	2769.2803	3004.54	5663.8301	10492.28	4898.54	4524.8301	7558.335	5200.3398	6614.9102	4773.335	18223.34	7657.9102	7095.335	13836.34	4961.9102	4970.0098	24427.445	7638.3701	22586.01	7952.4448	4742.3701	3577.0098	14815.445	6300.3701	3252.0098	11525.445	8330.3701	4268.0098	907.44482	4795.3701	14710.01	1632.4448	5604.3701	-978.22461	7816.625	108.68457	476.77539	6313.625	13069.685	-3473.2246	14673.625	4253.6846
7211.4199	20823.205	8430.7695	7335.4199	10096.205	9262.7695	-2812.5801	-1244.7949	9770.7695	6620.71	19747.395	10566.525	1228.71	21781.395	10143.525	14512.71	8348.3945	16457.525	18706.711	6194.3945	10945.525	11052.71	7293.3945	7388.5254	1621.71	12006.395	8822.5254	-227.29004	19931.395	6002.5254	11006.625	14426.59	6526.9102	5036.5449	3727.085	12352.05	13044.545	4386.085	2410.0498	13301.545	6777.085	12584.05	21045.545	7629.085	15134.05	13976.87	7470.0801	8870.6104	2836.8701	9529.0801	2932.6104	7944.25	1780.1904	-13.544922	2623.25	19803.191	8967.4551	1381.3203	29569.01	16245.335	-2398.6797	16405.01	7012.335	356.32031	13582.01	9111.335	-1437.6797	18104.01	12928.335	508.32031	545.00977	366.33496	-1105.6797	10907.01	5488.335	-3068.4502	24642.969	3533.0352	9799.5498	9131.9697	8932.0352	2705.5498	22939.969	8196.0352	-430.4502	18020.969	8406.0352	16030.55	10484.97	6908.0352	2756.5498	22528.969	8678.0352	678.5498	17232.969	9333.0352	9196.9297	9247.4248	1423.8301	9155.9297	5276.4248	-3323.1699	18998.93	29805.426	8710.8301	18873.93	4296.4248	257.83008	2596.9302	16956.426	-4809.1699	17417.93	592.4248	-2462.1699	9547.9297	11576.425	14366.83	17649.969	8642.3604	15489.135	17418.969	8730.3604	9755.1348	1015.0752	15707.53	5472.0449	10725.075	438.53027	13411.045	5280.2402	8972.1152	4514.4102	3981.2402	6850.1152	6324.4102	2386.2402	5740.1152	7105.4102	7585.2402	-216.88477	6963.4102	6114.2402	-1892.8848	162.41016	11771.58	24813.865	3773.6748	1443.5801	18402.865	10150.675	2701.5801	21819.865	9204.6748	3473.5801	19072.865	4678.6748	3052.5801	20882.865	10936.675	7924.5801	10556.865	7339.6748	2653.98	18931.35	6323.0952	159.97998	21663.35	8485.0957	418.97998	15628.35	6094.0952	8005.98	2849.3496	8028.0952	-382.02002	4192.3496	6600.0952	10922.98	2297.3496	8491.0957	13075.98	3359.3496	9121.0957	18099.711	-1577.1953	3484.2695	2098.5151	14004.385	7122.8301	12095.516	11957.385	3633.8301	1211.5151	20225.385	17189.83	6006.5151	7261.3848	11491.83	2541.5151	5130.3848	10521.83	-815.5752	3891.73	9589.3496	17851.426	8012.73	10274.35	21013.426	5361.73	1278.3496	4856.4248	24045.73	6938.3496	11850.425	3579.73	-1526.6504	3088.4248	12142.73	6978.3496	9896.4248	11994.73	8648.3496	10461.425	4232.73	8596.3496	894.4248	3589.73	8885.3496	-1476.5752	1967.73	6844.3496	21767.426	9111.7305	9974.3496	6092.1699	30700.279	8903.5645	-279.83008	30711.279	9359.5645	181.16992	24850.279	12203.564	2697.1699	20696.279	10049.564	3123.1699	16334.279	13002.564	1940.1699	20539.279	11273.564	1101.1699	27463.279	9872.5645	46.169922	20056.279	8791.5645	13149.17	11747.279	10968.564	11285.17	6400.2798	10028.564	-605.83008	3899.2798	17460.564	11972.17	5055.2798	7728.5649	13745.17	9731.2793	9422.5645	12987.375	7058.1748	11872.195	15676.375	2573.1748	9378.1953	2509.375	2244.1748	10509.195	3018.375	16305.175	16157.195	18113.375	528.1748	2972.1953	19238.375	5966.1748	16215.195	16476.375	5521.1748	3367.1953	13412.375	3076.1748	10814.195	23821.375	4540.1748	9919.1953	10955.375	3376.1748	12096.195	10757.375	6301.1748	10135.195	688.12988	22475.781	10154.811	18040.129	1919.7803	11583.811	5730.1299	12148.78	11819.811	1764.1299	20385.781	8858.8105	11265.13	15196.78	10107.811	660.12988	19702.781	5799.8101	3236.1299	14508.78	9557.8105	5058.1299	16515.781	10244.811	1937.1299	18761.781	15436.811	15373.13	3088.7803	6236.8101	6719.1299	8633.7803	7842.8101	9555.1299	3601.7803	9234.8105	1620.1299	9197.7803	6792.8101	4653.2451	26745.156	9460.7695	3397.2451	8488.1553	11571.77	6753.2451	16848.156	13291.77	7991.2451	24202.156	6887.77	5079.2451	14168.155	9472.7695	5739.2451	24271.156	13366.77	4177.2451	23046.156	14071.77	13878.245	2524.1553	9164.7695	4689.1299	19849.094	8984.8896	15612.13	5605.0947	4920.8896	4081.1299	14666.095	7360.8896	6260.1299	16197.095	9263.8896	9245.1299	10930.095	13012.89	2637.1299	12306.095	2260.8896	8459.1299	10853.095	6387.8896	-2761.1797	14381.275	6137.2695	17461.225	1741.1104	10576.795	3615.2251	19005.109	9581.7949	1748.2251	17486.109	6694.7949	5346.2251	17513.109	6525.7949	6214.2251	8771.1104	20971.795	13196.225	6425.1104	7605.7949	2216.2251	14126.11	2456.7949	2061.2251	3723.1104	-1025.2051	1666.9199	15670.665	4758.085	15326.92	7146.665	1556.085	16818.92	8746.665	7966.085	10264.92	7718.665	5661.085	-1574.0801	13861.665	5086.085	3724.2051	21101.029	5663.8501	23114.205	7014.0298	8476.8496	4378.2051	22719.029	13247.85	5584.2051	20648.029	16047.85	2862.2051	20109.029	11132.85	11395.205	4327.0298	6743.8501	8970.2051	16353.029	11495.85	6602.9404	1422.0249	-3143.8604	1117.9404	12318.025	2686.1396	6541.9404	2495.0249	-29.860352	5890.9404	7389.0249	3317.1396	-1234.0596	10195.025	1571.1396	2451.3652	27254.824	17621.936	2385.3652	35707.824	17866.936	18253.365	1901.8252	10982.936	14712.365	-1615.1748	10114.936	5387.3652	13580.825	10055.936	5089.3652	13878.825	13628.936	3488.3652	11469.825	11696.936	10943.365	5207.8252	11218.936	21562.365	3163.8252	11884.936	12603.365	1043.8252	12712.936	4288.3652	5010.8252	13742.936	19610.66	1941.6201	9969.2305	10812.66	-976.37988	3064.2305	15567.66	-425.37988	-2152.7695	3162.6602	11414.62	7401.2305	3847.6602	8665.6201	4610.2305	-2271.2998	13647.16	9464.915	7202.7002	4326.1602	11004.915	7429.1445	35391.578	290.66016	265.14453	20295.58	11168.66	-2841.8555	18789.58	12584.66	-5605.8555	9364.5801	1117.6602	-4128.8555	5139.5801	-1692.3398	-3558.8555	18519.58	3295.6602	5179.1445	5750.5801	1836.6602	-7235.8555	7046.5801	-1457.3398	-7071.8555	6081.5801	-498.33984	10127.145	6389.5801	3425.6602	5254.0098	10983.585	10226.245	-447.99023	19828.586	5211.2451	12741.01	4749.585	12752.245	5930.6548	15694.67	11033.31	6972.6548	16038.67	13085.31	6750.6548	23076.67	6084.3096	6277.6548	13907.67	13500.31	2499.6548	13177.67	5423.3096	5177.6548	12669.67	12767.31	1982.6548	264.66992	8940.3096	12715.654	1204.6699	8642.3096	5445.6548	11551.67	11243.31	18415.654	2758.6699	8864.3096	5919.6548	19676.67	11484.31	14126.71	-3079.5801	-2604.0547	3971.71	6685.4199	6203.9453	5705.4248	18725.25	11090.945	5726.4248	10265.25	7734.9448	13847.425	7081.25	10275.945	2478.29	16096.82	8712.8496	3511.29	19715.82	4856.8496	17617.289	5728.8198	6729.8496	3121.9302	22127.125	7528.4102	906.93018	9343.125	8237.4102	22098.93	3167.125	-73.589844	29299.93	17061.125	14087.41	13588.93	6011.125	9768.4102	801.31982	10041.605	4795.085	7412.3198	15604.605	9907.085	3946.3198	13862.605	9400.085	12258.32	4478.605	11739.085	24747.734	6970.9102	9845.8398	15015.735	11049.91	11524.84	7443.7354	503.91016	9859.8398	21342.734	3997.9102	7723.8398	2665.0547	-1711.7148	10572.811	-956.94531	10806.285	6880.8101	1985.0547	5234.2852	4005.8101	3346.7598	20793.064	6785.8252	21718.76	7856.0649	8855.8252	3217.7598	15942.064	7989.8252	-837.24023	11773.064	8160.8252	3713.7598	1365.0649	5481.8252	9595.7598	4862.0649	7483.8252	4584.0552	11575.564	6182.4448	3479.0552	7529.5649	15621.445	16839.055	4313.5649	8806.4453
10500.83	22224.059	8679.04	7948.8301	7558.0596	8993.04	-828.16992	184.05957	11081.04	7213.6748	19063.496	13410.22	4269.6748	18840.496	10779.22	14679.675	8348.4951	14226.22	15938.675	2301.4951	6338.2197	11248.675	4540.4951	6916.2197	1011.6748	12409.495	10781.22	3695.6748	14806.495	8206.2197	13389.17	9463.54	10683.641	1049.8203	-111.36523	13162.221	12616.82	397.63477	4253.2202	13238.82	3380.6348	15953.221	16047.82	6854.6348	9928.2207	8543.4551	10268.06	13941.15	3713.4551	14929.06	10646.15	10912.005	-3146.3252	-4283.0596	5697.0049	14124.675	5815.9404	9666.7949	29362.4	16588.91	1748.7949	11594.4	6672.9102	5007.7949	14016.4	8755.9102	5393.7949	20889.4	8137.9102	7683.7949	-282.59961	373.91016	3587.7949	12607.4	8374.9102	1054.8149	22898.285	4108.54	20475.814	6802.2852	9631.54	8143.8149	16493.285	9055.54	4861.8149	12005.285	6869.54	17184.814	5582.2852	8368.54	7911.8149	19782.285	10583.54	5172.8149	11547.285	11270.54	5740.9502	16614.795	9762.1445	3869.9502	13006.795	4705.1445	14968.95	27354.795	22803.145	19366.949	8529.7949	5235.1445	4434.9502	18782.795	-199.85547	15711.95	2219.7949	3430.1445	17145.949	10306.795	18782.145	17800.695	6140.8555	16162.83	22302.695	6661.8555	9676.8301	735.7251	19998.186	209.38965	6420.7251	10529.186	14073.39	4844.6797	14343.779	4184.7148	5817.6797	18331.779	5595.7148	1819.6799	12718.779	4573.7148	10142.68	4899.7798	4156.7148	8716.6797	3752.7798	-1646.2852	10302.436	18599.57	10402.42	1489.4351	14953.57	11345.42	6314.4351	18546.57	8687.4199	6311.4351	11524.57	8662.4199	13999.436	3153.5703	11176.42	11670.436	-721.42969	9449.4199	6408.5098	7732.7051	2791.5151	-2949.4902	19106.705	6908.5151	-878.49023	17337.705	5276.5151	7932.5098	6998.7051	3816.5151	-2212.4902	6055.7051	1186.5151	8541.5098	4690.7051	5479.5151	15309.51	6605.7051	10841.516	21740.32	3860.7549	5744.6099	3172.7251	15026.825	7672.4004	10822.725	11080.825	4787.4004	3156.7251	17993.824	7834.4004	2096.7251	11780.825	10253.4	4568.7251	7660.8252	10924.4	1451.8501	4437.5098	10669.415	20856.85	7415.5098	11311.415	18612.85	4245.5098	-959.58496	5470.8501	23892.51	7840.415	15462.85	3501.5098	-2186.585	3690.8501	8765.5098	7110.415	14953.85	8485.5098	8266.415	12409.85	5012.5098	9305.415	2087.8501	3638.5098	10001.415	-134.1499	1714.5098	6844.415	24007.85	10169.51	9407.415	6717.2549	23493.969	7233.9854	-43.745117	25954.969	4351.9854	499.25488	13869.97	8196.9854	3582.2549	15770.97	5143.9854	3368.2549	8791.9697	5996.9854	1998.2549	15052.97	6466.9854	-834.74512	22435.969	5049.9854	12346.255	2888.9697	7377.9854	14112.255	4209.9697	5603.9854	12473.255	292.96973	4557.9854	319.25488	-592.03027	10166.985	7765.2549	-1526.0303	6287.9854	13372.255	4867.9697	7484.9854	24474.496	8822.8154	10457.66	19600.496	5019.8154	8281.6602	5095.4951	2576.8154	6718.6602	7042.4951	16869.816	11839.66	24315.496	3730.8154	-220.33984	23125.496	6262.8154	15462.66	20960.496	9499.8154	2932.6602	14902.495	8322.8154	8384.6602	25201.496	5756.8154	8261.6602	16614.496	8272.8154	10230.66	13129.495	3841.8154	10015.66	-1530.5547	15106.41	13044.51	10310.445	1631.4102	-605.49023	2817.4453	10641.41	12450.51	5471.4453	12601.41	8895.5098	5306.4453	9421.4102	9372.5098	-2405.5547	8259.4102	6541.5098	620.44531	15194.41	4763.5098	-965.55469	19336.41	6185.5098	437.44531	17425.41	13098.51	14944.445	833.41016	3759.5098	3751.4453	6389.4102	4620.5098	11515.445	1379.4102	7643.5098	-2916.5547	12284.41	6962.5098	4664.0752	32683.379	5566.4697	2881.0752	14942.38	2922.4697	6070.0752	21455.379	9605.4697	5715.0752	20476.379	2483.4697	3702.0752	14433.38	5615.4697	4217.0752	22587.379	9883.4697	3068.0752	18434.379	7472.4697	12859.075	7239.3799	4606.4697	7307.77	20702.449	5833.5498	17919.77	12130.45	3795.5498	14620.77	10800.45	7468.5498	7108.77	25455.449	10069.55	1353.77	6086.4502	16703.551	13364.77	11867.45	557.5498	10273.77	20289.449	8200.5498	2167.3149	15369.105	8910.3252	19732.695	1820.5098	8347.8701	6029.6948	19839.51	8494.8701	1929.6948	23473.51	8166.8701	5477.6948	21939.51	6851.8701	4345.6948	11147.51	23788.871	12459.695	5897.5098	12729.87	6525.6948	8194.5098	2991.8701	5912.6948	9374.5098	518.87012	5794.2002	15269.35	7113.8252	17528.199	3424.3496	701.8252	27592.199	4000.3496	6667.8252	14555.2	3698.3496	6736.8252	3709.2002	11660.35	5696.8252	2359.5098	21930.141	2892.8896	22160.51	6523.1401	7793.8896	6144.5098	19710.141	8193.8896	5485.5098	22708.141	12456.89	3360.5098	21129.141	4036.8896	8824.5098	2960.1401	1451.8896	4557.5098	20265.141	5864.8896	8853.4902	1604.4902	-1437.3154	234.49023	11460.49	924.68457	581.49023	3898.4902	105.68457	10798.49	5804.4902	1583.6846	536.49023	6606.4902	1543.6846	561.8999	24120.961	16658.596	844.8999	39143.961	19314.596	16126.9	7931.96	13065.596	17071.9	6429.96	9078.5957	4671.8999	19945.961	8784.5957	4150.8999	18048.961	12157.596	4993.8999	19415.961	10859.596	10096.9	10933.96	10893.596	20942.9	6389.96	8382.5957	10517.9	5604.96	8511.5957	3986.8999	13141.96	8851.5957	17051.531	6344.145	2108.3145	9659.5303	3412.145	-4095.6855	13656.53	2598.145	-8890.6855	1794.5303	12766.145	-2044.6855	4415.5303	10057.145	2520.3145	1825.6504	13811.34	3607.7549	9583.6504	4836.3398	-2002.2451	8614.3604	24539.699	3591.7646	5288.3604	15866.7	16608.766	3759.3604	18543.699	22163.766	-1105.6396	3415.7002	8361.7646	-1994.6396	-1384.2998	3467.7646	1483.3604	10777.7	11222.765	12877.36	881.7002	9473.7646	-187.63965	3601.7002	5294.7646	-537.63965	1769.7002	3121.7646	16816.359	-641.2998	8533.7646	4858.7402	12583.945	6582.6904	1062.7402	17341.945	2052.6904	10539.74	3376.9453	11808.69	2511.2852	17822.121	11298.35	4733.2852	10358.12	9486.3496	4542.2852	19848.121	5991.3496	4409.2852	15424.12	6989.3496	1026.2852	13722.12	8689.3496	2423.2852	6852.1201	14076.35	-573.71484	-557.87988	7140.3496	11450.285	1820.1201	7082.3496	4774.2852	11528.12	13164.35	15996.285	6562.1201	11489.35	5102.2852	11928.12	8892.3496	20248.564	3464.1152	-2832.2305	9439.5645	11360.115	4786.7695	4130.98	19481.1	13050.42	10291.98	2071.1001	8856.4199	13497.98	5855.1001	7523.4199	1135.1001	10754.71	9947.4395	2999.1001	13232.71	6476.4399	12289.1	2227.71	10314.439	3431.4902	14994.315	7781.2349	13098.49	1408.3154	7861.2349	22779.49	298.31543	1658.2349	27872.49	14952.315	18588.234	9078.4902	10425.315	10426.234	-389.24512	9431.7695	3588.27	7607.7549	10548.77	9362.2695	4170.7549	16539.77	10133.27	11693.755	7628.77	9558.2695	26942.016	7727.3901	6636.7349	14213.016	14456.391	8721.7344	8019.0151	1207.3901	4995.7349	15676.016	6081.3901	5090.7349	7799.3452	5811.625	5596.8604	3190.3452	15150.625	5275.8604	4058.3452	12653.625	4672.8604	7299.1851	21825.189	10744.455	26606.186	8669.1895	10582.455	4629.1851	18409.189	6854.4551	2446.1851	12168.189	10143.455	8205.1855	1700.1899	6173.4551	13912.186	3535.1899	8108.4551	-722.76953	8908.625	6258.5552	-298.76953	613.625	19594.555	6125.2305	6169.625	9823.5547
11650.885	17566.26	7758.2148	11197.885	4459.2598	10044.215	-1194.1152	-1659.7402	12820.215	10311.365	17738.26	9901.5752	4333.3652	20589.26	6296.5752	15967.365	9881.2598	13066.575	15936.365	7928.2598	6162.5752	15180.365	2843.2598	3607.5752	4729.3652	15594.26	4195.5752	2243.3652	20355.26	1233.5752	17653.945	4906.29	6707.79	-3487.71	1339.375	5830.6055	8245.29	65.375	-590.39453	6712.29	6581.375	10172.605	15554.29	7701.375	8622.6055	10978.96	4156.665	13986.346	2351.96	6966.665	10828.346	9828.6299	1900.7451	-2699.5303	3771.6299	18896.746	8502.4697	5954.2354	23459.066	13340.645	542.23535	11187.065	5353.645	1710.2354	15290.065	6929.645	522.23535	20216.066	9990.6445	4859.2354	-1390.9346	-2634.355	2275.2354	9329.0654	6896.645	1183.7749	25384.23	2010.665	16223.775	12092.23	4195.665	4768.7749	19104.23	5262.665	4912.7749	13596.23	5951.665	19777.775	4039.2305	11831.665	7717.7749	19979.23	6111.665	5276.7749	13398.23	8378.665	1197.1396	18258.715	14032.91	-4145.8604	13041.715	9391.9102	8422.1396	32896.715	10654.91	9940.1396	8788.7148	7350.9102	-1555.8604	20675.715	8371.9102	11137.14	8876.7148	8527.9102	10292.14	12775.715	24297.91	19760.496	7097.3447	16357.13	15783.495	6015.3447	8932.1299	-790.91016	20234.125	48.394531	8843.0898	5423.125	-2171.6055	6021.0498	8034.5898	6027.6548	6234.0498	12793.59	10717.654	4010.05	11555.59	7239.6548	9639.0498	1398.5898	8369.6543	6733.0498	170.58984	2219.6548	5326.0254	14523.395	9839.4697	-1608.9746	13472.395	12219.47	421.02539	14594.395	12683.47	2872.0254	8495.3945	5546.4697	-357.97461	12825.395	10148.47	7938.0254	1475.3945	10258.47	13678.939	-1137.9697	2200.73	2476.9399	7842.0303	10743.73	1404.9399	7865.0303	6387.73	11220.939	-862.96973	9299.7305	479.93994	6770.0303	7551.73	2345.9399	9314.0303	8947.7305	14311.939	356.03027	7560.73	21823.355	6292.0498	1026	2974.2949	13799.565	3481.3945	6954.2949	12568.565	1635.3945	2963.2949	21327.566	6494.3945	8580.2949	7428.5654	5457.3945	2690.2949	7840.5654	6252.3945	1335.98	3095.1548	12312.8	18067.98	6438.1548	6800.7998	20922.98	2431.1548	169.7998	9702.9805	16145.154	7592.7998	9640.9805	1891.1548	-3276.2002	4113.98	16121.154	9304.7998	9841.9805	6910.1548	9769.7998	12927.98	3149.1548	7122.7998	1895.98	2019.1548	8514.7998	-766.02002	1881.1548	6316.7998	22245.98	8239.1543	8762.7998	3921.5801	34225.297	10230.055	-2981.4199	29135.295	5467.0552	-1504.4199	22840.295	8450.0547	801.58008	17350.295	6309.0552	2432.5801	11578.295	7291.0552	183.58008	19747.295	11154.055	-1851.4199	26815.295	9720.0547	11331.58	6390.2949	8643.0547	9113.5801	11416.295	6879.0552	10285.58	4539.2949	7501.0552	-1841.4199	3943.2949	9715.0547	7180.5801	5740.2949	8834.0547	13760.58	9772.2949	10710.055	18814.475	5743.3301	8697.1445	17353.475	7127.3301	10545.145	1350.4751	8203.3301	8802.1445	3045.4751	22828.33	11069.145	14172.475	3447.3301	886.14453	18066.475	9741.3301	14708.145	13371.475	14312.33	3422.1445	15136.475	7088.3301	10809.145	18814.475	10178.33	6705.1445	11117.475	13926.33	10335.145	8517.4746	5789.3301	8190.1445	-1747.2695	21864.68	5418.8047	16035.73	2314.6797	-1864.1953	2393.7305	16154.68	8796.8047	13679.73	14941.68	6846.8047	5200.7305	15947.68	9521.8047	-438.26953	12028.68	3307.8047	640.73047	26308.68	15567.805	13530.73	3052.6797	7448.8047	2117.7305	17145.68	11907.805	13520.73	4062.6797	7630.8047	-821.26953	11741.68	4828.8047	7841.7305	6328.6797	7232.8047	-29.269531	8884.6797	4109.8047	2583.4648	33695.703	10221.311	2634.4648	6876.7051	7354.3101	4384.4648	12481.705	12483.311	9477.4648	21904.705	4895.3101	6529.4648	13271.705	7664.3101	5589.4648	16257.705	11210.311	6019.4648	13410.705	10914.311	11689.465	1168.7051	9143.3105	1008.0146	20505.879	7661.4053	21758.016	8039.8799	4706.4053	9659.0146	6637.8799	8890.4053	2546.0146	19221.879	10468.405	-1214.9854	5372.8799	16433.406	13765.015	3313.8799	-1058.5947	10733.015	12679.88	8232.4053	5578.1348	9309.9004	7386.585	16158.34	6609.9351	-1717.5547	3285.3398	21397.936	694.44531	1217.3398	18267.936	592.44531	5757.3398	23645.936	-717.55469	4087.3398	15723.936	12990.445	14588.34	9365.9355	3737.4453	2901.3398	10634.936	-4707.5547	6058.3398	4420.9351	-4991.5547	4149.2402	18432.926	7830.4453	19554.24	6375.9248	6791.4453	27052.24	6923.9248	10353.445	17070.24	7511.9248	8619.4453	5091.2402	14038.925	6848.4453	1276.77	29426.346	5845.9648	19813.77	8509.3457	10730.965	5745.77	25318.346	12243.965	6761.77	22192.346	11079.965	2772.77	21874.346	11929.965	8371.7695	3918.3452	4027.9648	3885.77	22293.346	8992.9648	6666.8198	1232.9854	-200.39014	2502.8198	10618.985	7284.6099	3316.8198	-1733.0146	3212.6099	8734.8203	4760.9854	8069.6099	3946.8198	4260.9854	3709.6099	692.98047	21875.844	17829.801	-603.01953	28772.844	19792.801	9987.9805	1163.8447	5137.7998	13300.98	1887.8447	13482.8	3757.9805	16513.844	8675.7998	3198.9805	17981.844	10382.8	1064.9805	19082.844	11496.8	12857.98	7004.8447	13280.8	22032.98	2308.8447	14464.8	7045.9805	5350.8447	9475.7998	1068.9805	8165.8447	13507.8	21890.17	4082.7051	1029.3691	12246.17	126.70508	-2306.6309	17521.17	-672.29492	-8298.6309	6476.1699	7726.7051	1910.3691	8861.1699	9983.7051	-535.63086	3962.4048	15965.945	4332.6953	5062.4048	7700.9448	4519.6953	8100.0996	31404.205	1389.0049	1663.0996	13980.205	11128.005	2423.0996	20049.205	19888.004	-3947.9004	11403.205	4336.0049	2049.0996	3946.2051	1516.0049	-1681.9004	17279.205	7650.0049	11593.1	3050.2051	4929.0049	-4283.9004	5057.2051	-1945.9951	-4140.9004	3662.2051	1448.0049	28281.1	4082.2051	4714.0049	3795.6001	15267.14	11210.71	2812.6001	18901.141	5834.71	11992.6	3962.1396	11692.71	4820.9849	18266.865	12360.06	6628.9849	13192.865	13115.06	5364.9849	21090.865	9864.0596	5756.9849	20701.865	12232.06	1990.9849	14133.865	7143.0596	3478.9849	5615.8652	19099.059	1913.9849	67.865234	12275.06	8287.9844	3708.8652	12489.06	5091.9849	13407.865	9300.0596	15546.984	6201.8652	11776.06	4941.9849	8992.8652	8539.0596	11013.385	-289.24512	-5064.3301	6337.3848	6089.7549	3489.6699	3351.5552	17444.871	8342.3652	9426.5547	3016.8701	4089.3652	11674.555	5451.8701	4992.3652	2648.6802	10584.529	9887.29	1817.6802	13629.529	3092.29	12011.68	3589.5298	10509.29	939.39014	19807.355	8545.9951	13010.391	6078.355	9035.9951	17600.391	4361.355	2007.9951	25381.391	11903.355	17918.996	12237.391	5893.355	10948.995	907.28516	7489.3555	3513.8101	11136.285	11682.355	6964.8101	5730.2852	11254.355	10235.811	9162.2852	8414.3555	5848.8101	23643.654	8844.3652	5147.2695	12179.654	10541.365	5495.2695	7689.6548	2850.3652	3028.2695	13141.654	6366.3652	1034.2695	10532.1	1448.1445	11754.335	2337.1001	14814.145	9845.335	3280.1001	13187.145	13208.335	2561.3101	24449.875	11033.279	20158.311	7832.875	11678.279	1013.3101	17620.875	8285.2793	-1184.6899	14978.875	14176.279	4423.3101	1387.875	6508.2798	6567.3101	1823.875	7217.2798	844.29004	11081.45	2306.6401	1470.29	5993.4502	13543.641	14617.29	4174.4502	6124.6401
8676.4697	16365.05	6514.0352	10808.47	2895.0498	15514.035	-515.53027	-3882.9502	10503.035	11044.13	14581.715	7993.125	2951.1299	13827.715	8683.125	19488.129	7769.7148	13551.125	18912.129	3422.7148	7359.125	14794.13	4024.7148	6499.125	7647.1299	12629.715	5637.125	10387.13	6134.7148	4035.125	20673.564	5644.0249	10257.75	2775.8701	3070.3154	8975.8047	13211.87	1047.3154	2232.8052	13496.87	3613.3154	11684.805	10610.87	8478.3154	7792.8052	13114.195	4960.8555	13022.95	3658.1948	12271.855	11145.95	11547.025	403.01465	836.5	5045.0249	21664.016	7203.5	6452.7549	25624.074	13824.93	761.75488	12989.075	7325.9302	2143.7549	15029.075	8116.9302	1873.7549	21771.074	7814.9302	5433.7549	-2862.9248	745.93018	2760.7549	10147.075	4341.9302	-2572.4502	27723.305	9814.9043	16014.55	11827.305	11160.904	10022.55	10122.305	8195.9043	2427.5498	18693.305	9073.9043	14503.55	11909.305	10642.904	2214.5498	21500.305	12566.904	1299.5498	14714.305	11245.904	4638.3149	22469.621	8025.4297	688.31494	11497.62	4851.4297	16913.314	34746.621	17743.43	15342.314	5394.6201	4082.4297	3079.3149	20963.621	3442.4297	13571.314	5787.6201	2756.4297	16331.314	12490.62	15680.43	22229.811	5249.3848	17910.676	13955.811	2427.3848	9801.6748	-332.41992	10831.85	5202.7402	12654.58	-1236.1504	1474.7402	2452.3452	13553.24	4223.3901	6101.3452	18942.24	7458.3901	1669.3452	13204.24	7040.3901	6386.3452	7417.2402	5179.3901	6441.3452	3249.2402	338.39014	8573.5049	22964.164	10280.596	-34.495117	20413.164	13940.596	1251.5049	18634.164	13856.596	967.50488	14523.165	10327.596	1654.5049	17337.164	15267.596	797.50488	14461.165	11070.596	11229.52	5611.1299	-3914.6904	11052.52	7605.1299	6831.3096	1999.52	16591.129	477.30957	8623.5195	5732.1299	2723.3096	-618.47998	11082.13	2664.3096	3150.52	17939.129	2449.3096	13227.52	7819.1299	4338.3096	18818.059	3381.1299	2327.6802	5175.6299	12057.689	7115.375	11275.63	13432.689	5169.375	3314.6299	10940.689	11856.375	8514.6299	13695.689	10764.375	6788.6299	9474.6895	9268.375	1610.1299	231.75	10054.695	19444.129	4869.75	9572.6953	18722.129	1057.75	-311.30518	5440.1299	10173.75	6411.6948	11730.13	169.75	-615.30518	6570.1299	12327.75	10666.695	9221.1299	6920.75	6754.6948	10537.13	3405.75	9756.6953	1644.1299	-12.25	10444.695	-1576.8701	-1164.25	9142.6953	22165.129	6683.75	14011.695	7809.25	29111.164	7476.3799	1013.25	27095.164	5550.3799	1452.25	14242.165	6955.3799	4260.25	15921.165	7001.3799	5027.25	12101.165	9102.3799	2235.25	13342.165	7784.3799	409.25	21802.164	6438.3799	16608.25	5421.165	9971.3799	11972.25	8313.165	8923.3799	12696.25	2233.165	8460.3799	1969.25	2408.165	13947.38	10793.25	2425.165	4658.3799	16483.25	6272.165	8960.3799	18038.885	8348.7148	13833.404	15256.885	5019.7148	13841.404	2833.8848	4909.7148	9957.4043	3447.8848	15894.715	20592.404	17895.885	2677.7148	2152.4048	18368.885	8076.7148	17488.404	18332.885	5735.7148	8067.4048	14865.885	5175.7148	13438.404	18952.885	4137.7148	11866.404	12026.885	5966.7148	11451.404	9187.8848	4966.7148	10963.404	-2086.0996	22736.664	5298.5703	16452.9	3566.665	-3366.4297	1811.9004	16673.664	7160.5703	3717.9004	19973.664	7386.5703	5039.9004	13055.665	5699.5703	-1660.0996	13806.665	805.57031	-549.09961	28804.664	8960.5703	9236.9004	3811.665	6437.5703	1948.9004	16004.665	9101.5703	11037.9	4870.665	6014.5703	-1307.0996	17658.664	7143.5703	8598.9004	5563.665	8363.5703	-938.09961	13067.665	6191.5703	-232.46973	32394.51	10633.02	-2498.4697	2968.5098	8210.0195	-837.46973	16878.51	8707.0195	5840.5303	16965.51	3970.0195	3033.5303	13482.51	7260.0195	-1382.4697	25701.51	12773.02	-1251.4697	18340.51	10997.02	7705.5303	783.50977	6299.0195	675.40527	26912.016	12362.32	15872.405	5128.0146	6168.3203	15693.405	4615.0146	10228.32	1906.4053	22013.016	10790.32	-2127.5947	2524.0146	16729.32	5876.4053	2545.0146	2264.3203	12387.405	4129.0146	10524.32	2144.6055	14967.215	4316.6553	17983.645	6046.3799	1098.0947	2741.645	23655.379	7487.0947	3444.645	13134.38	-4447.9053	2658.645	20898.379	5596.0947	3613.645	11761.38	16797.094	15930.645	8592.3799	4494.0947	243.64502	14793.38	329.09473	599.64502	6952.3799	-1499.9053	5892.8701	15761.045	7098.9004	23092.871	1905.0449	1973.9004	22092.871	2846.0449	7714.9004	15913.87	2665.0449	4948.9004	5302.8701	15962.045	5695.9004	2692.0898	29811.436	4897.7305	15865.09	5986.4351	8689.7305	4171.0898	21844.436	13062.73	9519.0898	16880.436	16186.73	12242.09	11144.436	11679.73	8885.0898	2856.4351	3768.7305	1307.0898	21940.436	10394.73	8310.4844	1488.2354	154.16504	3683.4849	10646.235	5186.165	2974.4849	1568.2354	3116.165	10483.484	63.235352	9417.165	4671.4849	2184.2354	5952.165	3630.9302	23321.715	8512.7051	2431.9302	28019.715	13995.705	11268.93	-24.285156	3648.7051	16082.93	1844.7148	4182.7051	4710.9302	11818.715	5887.7051	6244.9302	17588.715	2816.7051	5016.9302	14413.715	7522.7051	13270.93	5367.7148	72.705078	23113.93	2741.7148	2776.7051	11724.93	2803.7148	2876.7051	5534.9302	7522.7148	5462.7051	16751.75	5468.3599	5620.0303	7824.75	1221.3599	2122.0303	13960.75	1563.3599	-3670.9697	1734.75	14729.359	3689.0303	6215.75	9765.3594	4650.0303	4058.0498	16983.555	9251.335	10181.05	3263.5552	6185.335	7321.7949	29529.941	8960.0996	7469.7949	21419.941	18743.1	3506.7949	20536.941	22816.1	-780.20508	7639.9404	8770.0996	7675.7949	-1082.0596	8115.0996	1013.7949	16495.941	12113.1	16350.795	-47.05957	8321.0996	-385.20508	5050.9404	5903.0996	-1387.2051	4647.9404	5917.0996	31354.795	1808.9404	11436.1	3880.04	14710.225	6432.2197	2009.04	21742.225	2691.2197	12935.04	3721.2246	4667.2197	-93.790039	23266.26	9266.3252	2445.21	19671.26	9856.3252	-728.79004	14799.26	7665.3252	2261.21	18937.26	9376.3252	-2382.79	17878.26	8926.3252	-2489.79	12177.26	14052.325	-4321.79	4009.2598	10463.325	7978.21	3896.2598	8742.3252	783.20996	16090.26	6680.3252	10417.21	9188.2598	11745.325	2376.21	11032.26	8367.3252	7629.1602	1382.2002	-7176.8604	6654.1602	10425.2	2258.1396	2501.3701	16112.755	10334.39	7830.3701	1800.7549	616.38965	8959.3701	6053.7549	7502.3896	850.3501	12245.265	10679.79	1087.3501	6621.2646	5547.79	16205.35	6416.2646	8999.79	3355.9399	24484.27	8717.1895	11681.939	3246.27	8168.1899	24705.939	3775.27	1427.1899	1929.9399	5355.27	17072.189	10126.939	9084.2695	10473.189	-33.35498	11061.029	3247.1001	1251.645	19166.029	7539.1001	2145.645	13184.029	6633.1001	8907.6445	12153.029	5048.1001	15141.27	17405.879	7794.75	14429.27	14995.88	10596.75	6776.27	5875.8799	7447.75	10830.27	7839.8799	5441.75	6028.8452	31.554688	4704.4404	1405.8452	10624.555	6687.4404	2838.8452	5299.5547	6863.4404	3785.1499	24646.814	10677.7	23920.15	6780.8149	14389.7	2944.1499	17152.814	7544.7002	978.1499	13511.814	7729.7002	6154.1499	1890.8149	5693.7002	5875.1499	14442.814	11052.7	16279.766	1882.98	-1229.4805	2419.7651	6432.98	11787.52	14519.766	5379.98	6990.5195
13170.925	24186.625	5708.2354	16636.926	3133.625	8730.2354	3491.9248	-1043.375	10337.235	8985.5947	22382.039	11011.285	3949.5947	20761.039	6951.2852	18043.594	10365.04	12633.285	21532.594	7487.04	5575.2852	14679.595	4017.04	3868.2852	7242.5947	13168.04	8057.2852	5096.5947	15842.04	3698.2852	19339.615	6959.4351	7592.645	-6181.0547	3248.0498	13765.475	8334.9453	7205.0498	207.4751	5097.9453	8291.0498	10152.475	11447.945	5866.0498	11916.475	14665.471	7495.9053	10716.205	3545.4702	13029.905	8144.2051	12591.795	-2817.7695	1147.3496	6305.7949	14787.23	11342.35	10093.05	16195.42	-863.69043	1328.0498	12255.42	4243.3096	2401.0498	10662.42	9938.3096	8110.0498	8925.4199	10252.31	4639.0498	-5311.5801	-1924.6904	2399.0498	4635.4199	1531.3096	1926.9902	20196.449	1494.3701	21530.99	2906.4502	4814.3701	14527.99	2507.4502	6916.3701	2817.9902	19346.449	4705.3701	19517.99	5746.4502	7586.3701	5301.9902	15961.45	9602.3701	5202.9902	14709.45	6100.3701	2707.0552	17434.719	-574.98047	7423.0552	101.71973	-3624.9805	17890.055	26582.719	3307.0195	19465.055	4198.7197	-1535.9805	6506.0552	12821.72	-11499.98	15238.055	5026.7197	-4248.9805	14797.055	10751.72	11020.02	14644.53	8101.4199	17229.656	-1684.4697	3367.4199	6756.6553	2629.2849	12682.235	1070.8896	15786.285	-69.764648	-2224.1104	5012.2549	15438.555	2173.8154	6015.2549	11434.555	6225.8154	2279.2549	10915.555	6243.8154	4444.2549	5224.5552	1981.8154	5955.2549	-569.44482	-2576.1846	10882.57	18123.391	8067.3896	3310.5698	14980.39	11858.39	4365.5698	18319.391	9414.3896	4444.5698	12540.39	8839.3896	14446.57	9544.3896	15018.39	5995.5698	10980.39	10825.39	13146.404	2157.2002	1063.5049	10833.404	4549.2002	7929.5049	1671.4048	12368.2	419.50488	9522.4043	4920.2002	2663.5049	1822.4048	7838.2002	2765.5049	4411.4048	16004.2	4771.5049	15145.404	6088.2002	8362.5049	16974.914	6478.6001	3568.335	-1469.1748	13173.335	4515.8555	3023.8252	15895.335	1291.8555	754.8252	17081.336	4673.8555	3649.8252	13555.335	3648.8555	165.8252	12423.335	6511.8555	974.28516	4286.7002	10509.895	20991.285	6304.7002	10898.895	13812.285	4914.7002	794.89502	6252.2852	14084.7	4356.895	10034.285	3147.7002	198.89502	6390.2852	14398.7	8493.8945	11264.285	9260.7002	11671.895	13265.285	7347.7002	9520.8945	2657.2852	4762.7002	10277.895	741.28516	4619.7002	10931.895	23780.285	10184.7	11529.895	6353.79	30569.025	5707.2646	-552.20996	28392.025	6318.2646	1328.79	22492.025	8225.2646	2435.79	19249.025	5355.2646	2944.79	17838.025	6581.2646	543.79004	15239.025	6170.2646	260.79004	28649.025	5918.2646	12617.79	8388.0254	7246.2646	10135.79	11866.025	10002.265	11537.79	4808.0249	5451.2646	-1173.21	3541.0249	10836.265	5677.79	6005.0249	5130.2646	17582.789	8568.0254	9543.2646	19042.965	4233.6055	11811.85	18447.965	4309.6055	7662.8496	3082.9648	629.60547	9726.8496	5650.9648	19285.605	10008.85	20482.965	-281.39453	292.84961	21880.965	3929.6055	10589.85	17210.965	3835.6055	2867.8496	16605.965	3430.6055	11544.85	18638.965	5055.6055	10227.85	18537.965	3868.6055	10776.85	11882.965	2497.6055	9151.8496	1681.835	16074.68	7025.8096	13474.835	437.67969	-2950.1904	4033.835	15797.68	9581.8096	9311.835	14604.68	3133.8096	6411.835	16839.68	9314.8096	14160.835	580.67969	-1595.1904	-689.16504	17217.68	6608.8096	10304.835	3203.6797	6072.8096	-243.16504	15668.68	10819.81	13987.835	3896.6797	7895.8096	4706.835	6062.6797	3531.8096	7875.835	5255.6797	11646.81	-3.1650391	10554.68	4635.8096	1586.9102	32617.475	8254.25	326.91016	11431.475	8267.25	2027.9102	14068.475	8201.25	4462.9102	21893.475	3699.25	4130.9102	16626.475	9456.25	4532.9102	22226.475	11100.25	3728.9102	20878.475	10141.25	11476.91	1023.4746	7336.25	1678.6899	23012.184	8495.9648	20329.689	5648.1846	3725.9648	11869.689	3196.1846	3844.9648	5065.6899	18496.184	9742.9648	406.68994	2439.1846	15425.965	14503.689	2791.1846	-784.03516	13919.689	9440.1846	6090.9648	2151.4448	13793.73	7647.9902	19014.121	4849.5801	11724.675	4978.1201	18981.58	7115.6748	9442.1201	468.58008	53.674805	5229.1201	8870.5801	11747.675	6096.1201	9975.5801	24507.676	14856.12	11903.58	10011.675	3421.1201	2544.5801	4168.6748	2302.1201	927.58008	1312.6748	1266.0752	16954.906	5469.9502	15120.075	-171.09473	1903.9502	16900.074	5900.9053	7189.9502	12646.075	3146.9053	6350.9502	3015.0752	9613.9053	8053.9502	3505.1201	32004.43	7562.7051	18475.121	10360.43	12258.705	3443.1201	24404.43	13501.705	17074.121	11090.43	10789.705	12598.12	7629.4302	13728.705	9034.1201	5490.4302	4708.7051	4807.1201	16062.43	12658.705	9979.6299	3637.0449	1679.7051	1098.6299	15685.045	6439.7051	-422.37012	5512.0449	3008.7051	8198.6299	6352.0449	8744.7051	6312.6299	7274.0449	4014.7051	852.89502	27222.379	15933.88	179.89502	31183.379	17797.879	11221.895	5037.3799	9234.8799	17747.895	3098.3799	8887.8799	4507.895	19038.379	9797.8799	3120.895	22695.379	9204.8799	1998.895	15253.38	8851.8799	12147.895	10911.38	11073.88	17553.895	4290.3799	7724.8799	9572.8945	3422.3799	8622.8799	4091.895	9731.3799	11360.88	18901.676	6227.9502	5396.6445	11601.675	2248.9502	-723.35547	15860.675	1048.9502	-4523.3555	5065.6748	8284.9502	3367.6445	12150.675	5344.9502	6214.6445	474.64014	17839.246	4875.25	7600.6401	4865.2451	7466.25	4389.9053	30297.84	8161.6299	1441.9053	17828.84	20593.629	2615.9053	21997.84	22669.629	-1132.0947	12200.84	9055.6299	7077.9053	2120.8398	6940.6299	-426.09473	15738.84	13086.63	10144.905	4481.8398	10540.63	-2735.0947	6472.8398	6733.6299	-2939.0947	4252.8398	5985.6299	26268.906	5967.8398	11997.63	1232.1104	12817.85	11395.4	-1952.8896	11683.85	4513.3999	8031.1104	1900.8496	14456.4	4491.8945	17836.449	11166.225	4465.8945	15453.45	15300.225	4077.8945	20327.449	8638.2246	8709.8945	5050.4502	3712.2246	-107.10547	13475.45	8525.2246	252.89453	9992.4502	14283.225	-587.10547	2441.4502	11112.225	9888.8945	6064.4502	7941.2246	3812.8945	13607.45	14854.225	14569.895	8811.4502	9690.2246	2872.8945	10704.45	11427.225	6830.2148	636.53027	-5415.0947	5150.2148	10565.53	3317.9053	5182.125	19401.055	9824.2793	10808.125	2442.0552	6931.2798	13455.125	6759.0552	7168.2798	458.96484	16842.49	11757.575	1491.9648	27859.49	3241.5752	15029.965	7729.4902	5259.5752	889.6748	19656.586	10461.46	9586.6748	7465.585	8963.46	19206.676	-332.41504	1555.46	-683.3252	-62.415039	20601.461	12637.675	5828.585	9770.46	-1979.3101	11236.295	4200.6699	-169.31006	18899.295	6932.6699	1343.6899	13986.295	9146.6699	9857.6895	9023.2949	8623.6699	24362.195	12340.865	10176.545	12414.195	16846.865	11879.545	7622.1948	4554.8652	4333.5449	17508.195	7633.8652	6302.5449	11580.165	6547.7852	7160.5596	1956.165	17059.785	6955.5596	1528.165	10163.785	4081.5596	5785.1201	24720.186	12485.945	26139.121	11571.186	10835.945	5161.1201	15968.186	8060.9448	-35.879883	13403.186	12032.945	6310.1201	2317.1851	7531.9448	10488.12	13005.186	11260.945	17760.145	-2001.4951	2566.96	4664.145	3767.5049	15017.96	15661.145	3504.5049	8897.96
4120.1504	24064.904	12717.375	9968.1504	5619.9048	13781.375	-4094.8496	1320.9048	11987.375	9619.7305	18293.045	13108.675	1913.7305	23171.045	10149.675	16267.73	9090.0449	12904.675	22126.73	6289.0449	7955.6748	16492.73	4676.0449	5378.6748	3785.7305	11764.045	9179.6748	3404.7305	20457.045	7085.6748	19220.195	6954.1504	5450.8452	-1456.7646	2247.3848	10945.98	11708.235	-41.615234	2515.98	8341.2354	1252.3848	13483.98	12890.235	5704.3848	11083.98	8443.6055	1255.1953	15715.925	1157.6055	7238.1953	12464.925	11557.495	549.46973	-835.98047	3601.4951	17328.469	9024.0195	22482.65	3882.1699	1616.9248	734.6499	15830.17	3816.9248	4586.6499	14140.17	8189.9248	5881.6499	16339.17	9970.9248	5550.6499	-854.83008	-1074.0752	3776.6499	7942.1699	6896.9248	-2400.1797	20783.5	6084.4399	14759.82	-2167.5	10220.439	14003.82	-5621.5	9259.4395	2891.8203	6452.5	8348.4395	16977.82	-761.5	11015.439	3383.8203	11820.5	12676.439	2149.8203	5004.5	9513.4395	1410.7148	18380.754	6553.4248	7677.7148	9014.7549	3855.4248	23178.715	18869.754	14727.425	13006.715	10152.755	3589.4248	9987.7148	6140.7549	-1938.5752	10610.715	9532.7549	3801.4248	13561.715	11797.755	19597.426	12737.535	1834.1602	14659.62	-3105.4648	-3332.8398	7005.6201	-385.61523	24363.125	4388.4199	21858.385	25.125	-2835.5801	2953.9751	13149.995	7507.0298	5327.9751	10844.995	10146.029	173.9751	12746.995	7199.0298	7210.9751	3863.9951	6144.0298	6956.9751	1987.9951	1635.0298	2745.6104	17982.559	5832.9297	-878.38965	17186.559	9680.9297	-2135.3896	15200.56	8014.9297	1197.6104	15739.56	7794.9297	6305.6104	10905.56	9179.9297	2364.6104	16186.56	8979.9297	13054.675	3035.1348	-2419.9854	10187.675	7.1347656	4093.0146	6193.6748	3101.1348	-1225.9854	6254.6748	2534.1348	1874.0146	-1253.3252	6272.1348	-350.98535	1591.6748	14018.135	3183.0146	14226.675	3123.1348	6928.0146	22901.41	6243.8901	1037.5352	438.18018	20582.596	6198.3896	10563.18	17860.596	3728.3896	1229.1802	20640.596	11649.39	2175.1802	12029.596	7292.3896	1988.1802	9305.5957	10693.39	761.31494	4472.165	12550.49	17581.314	10494.165	11988.49	1085.3149	4448.165	3808.4902	8860.3145	13516.165	7892.4902	12771.314	3246.165	1893.4902	3798.3149	18791.164	13448.49	10681.314	9983.165	10318.49	13439.314	6598.165	11416.49	1803.3149	5289.165	10192.49	-968.68506	5299.165	10355.49	23997.314	8516.165	11675.49	6845.9648	31302.68	8075.0249	1509.9648	26954.68	4618.0249	993.96484	16556.68	8397.0254	6605.9648	15449.68	7304.0249	4596.9648	14621.68	10109.025	2347.9648	11522.68	9656.0254	773.96484	21603.68	7232.0249	14962.965	9661.6797	10368.025	12489.965	11625.68	8596.0254	15250.965	4105.6802	9302.0254	1508.9648	3371.6802	12417.025	10309.965	4008.6802	6713.0249	14885.965	9037.6797	9621.0254	18472.689	5641.0146	11723.455	15495.689	4676.0146	9982.4551	1420.6899	1747.0146	11381.455	3672.6899	23394.016	17030.455	15260.689	-370.98535	1705.4551	19849.689	4015.0146	15821.455	11870.689	8679.0146	2270.4551	13837.689	5634.0146	11231.455	22136.689	1402.0146	14339.455	14673.689	5360.0146	11433.455	11737.689	5268.0146	10042.455	420.11035	23298.281	9474.8848	16295.11	4209.2803	249.88477	2817.1104	15227.28	10684.885	3940.1104	23665.281	4096.8848	5855.1104	16264.28	7241.8848	18126.109	721.28027	1316.8848	3868.1104	10365.28	7172.8848	11802.11	4037.2803	9246.8848	822.11035	18463.281	14357.885	12342.11	4723.2803	7104.8848	9001.1104	9306.2803	6790.8848	10215.11	2333.2803	13324.885	27.110352	14437.28	6581.8848	1300.3398	33361.57	5460.6846	1796.3398	8888.5703	8940.6846	4679.3398	11857.57	7443.6846	6749.3398	18068.57	2686.6846	2952.3398	11720.57	3306.6846	3056.3398	16893.57	7895.6846	4703.3398	15696.57	8687.6846	10956.34	2585.5703	3654.6846	3974.4448	17484.254	11225.6	19973.445	2636.2549	4020.5996	14507.445	680.25488	6439.5996	7355.4448	17891.254	7415.5996	369.44482	1155.2549	12326.6	11911.445	849.25488	55.599609	10824.445	7823.2549	8298.5996	2220.2598	17918.109	6235.3154	13511	3958.7803	4979.375	3570	20856.781	10375.375	4511	1944.7803	0.375	1598	18198.781	9457.375	2483	8462.7803	21438.375	9799	6996.7803	7844.375	-7	6356.7803	4277.375	-747	5295.7803	1169.375	3465.4248	11559.625	7031.4805	16215.425	510.625	4236.4805	21702.426	3834.625	12740.48	13517.425	2608.625	9444.4805	1674.4248	13117.625	8312.4805	-12.709961	24320.195	2678.1748	24656.289	6007.1953	6809.1748	5521.29	18661.195	5937.1748	16666.289	5050.1953	9711.1748	10878.29	5099.1953	-4092.8252	8325.29	1062.1953	-3729.8252	1103.29	22788.195	7160.1748	7195.5254	2926.375	-250.96484	694.52539	10517.375	3770.0352	3735.5254	2741.375	2469.0352	9724.5254	4788.375	5971.0352	3262.5254	4639.375	6412.0352	-1105.7749	22040.746	14602.145	195.2251	36591.746	14958.145	10039.225	1331.7451	9236.1445	5822.2251	11945.745	8488.1445	3970.2251	17690.746	8251.1445	3806.2251	15923.745	7006.1445	4846.2251	15422.745	8579.1445	12626.225	3238.7451	9731.1445	16993.225	2316.7451	7729.1445	9950.2246	-746.25488	8399.1445	4059.2251	7029.7451	8417.1445	17217.721	5895.8799	9204.6846	9892.7207	3048.8799	6749.6846	13773.721	423.87988	700.68457	3931.7202	7455.8799	5877.6846	7162.7202	5102.8799	12635.685	2873.6099	17836.176	3167.9297	8102.6099	1487.1748	5950.9297	4315.8252	35080.328	6670.25	1365.8252	21266.33	17405.25	-557.1748	21799.33	26460.25	-3147.1748	13823.33	2897.25	3774.8252	3635.3301	8350.25	-1819.1748	19196.33	10092.25	9494.8252	6777.3301	11529.25	-5654.1748	11523.33	3709.25	-4216.1748	8591.3301	6199.25	18630.824	7308.3301	11498.25	863.56543	15475.01	8531.6797	-370.43457	19726.01	1801.6797	9518.5654	4536.0098	8134.6797	7044.7852	21662.975	13233.55	7936.7852	13823.975	13451.55	4550.7852	8467.9746	7878.5498	11760.785	2232.9746	3533.5498	-100.21484	13586.975	13467.55	462.78516	6606.9746	12306.55	-1053.2148	2716.9746	8816.5498	11200.785	1640.9746	11499.55	4265.7852	10051.975	12847.55	12552.785	7381.9746	11355.55	4454.7852	4335.9746	9130.5498	12315.96	1511.5449	-3878.9502	5960.96	10782.545	6451.0498	3092.0049	12997.7	11160.61	5752.0049	-2470.2998	7101.6104	11524.005	-1135.2998	6258.6104	1451.9399	12999.255	7924.25	3308.9399	14800.255	6593.25	14987.939	4375.2549	6990.25	950.45996	20755.67	7915.9648	9695.46	-182.33008	7636.9648	21233.461	4944.6699	423.96484	1074.46	1718.6699	11670.965	11870.46	6793.6699	10311.965	785.20508	12414.41	6976.7549	545.20508	21715.41	10196.755	5377.2051	16189.41	8014.7549	2103.2051	19128.41	8394.7549	22335.789	11353.175	7476.0654	10300.79	12070.175	9014.0654	6656.79	3963.1748	2660.0654	11840.79	6000.1748	4804.0654	9114.8701	2184.4746	4785.1553	-184.12988	11632.475	7054.1553	2401.8701	8529.4746	6282.1553	7481.73	28556.615	11380.7	26464.73	13885.615	7511.7002	6437.73	18156.615	9446.7002	1971.73	23578.615	9468.7002	7969.73	3787.615	5532.7002	11844.73	10214.615	6841.7002	17171.371	5846.3701	3335.4902	4133.3701	10949.37	18215.49	8069.3701	10091.37	8250.4902
10035.75	22215.76	10434.35	11324.75	3282.7598	9341.3496	-1060.25	397.75977	9400.3496	5063.0498	18858.184	7464.5049	-33.950195	20587.184	6964.5049	11797.05	6255.1846	10760.505	11637.05	5101.1846	6314.5049	9765.0498	8175.1846	5979.5049	660.0498	14609.185	5313.5049	1768.0498	15999.185	5306.5049	17181.221	1336.2949	9187.0049	-2686.46	5063.5752	13541.734	9846.54	4611.5752	2218.7349	9298.54	7597.5752	15193.734	-31.459961	18154.574	10940.734	14704.725	9881.5	10424.755	1966.7251	7169.5	9406.7549	9672.6904	2915.8198	-2423.3701	74.69043	18713.82	8634.6299	20508.086	1077.3447	-1008.6797	1543.085	11734.345	2050.3203	4594.085	9332.3447	6545.3203	7155.085	14090.345	5943.3203	6392.085	-3238.6553	-3767.6797	3223.085	8798.3447	4183.3203	1180.0698	20909.211	7488.4302	18390.07	-123.79004	10932.43	15862.07	127.20996	8815.4297	2865.0698	14041.21	9350.4297	19008.07	1249.21	12372.43	7044.0698	8496.21	9659.4297	3791.0698	7554.21	10904.43	3056.8999	21633.316	10783.035	10044.9	7673.3154	5908.0352	34245.898	12823.315	19275.035	13756.9	13575.315	7106.0352	10948.9	7749.3154	-2376.9648	13947.9	9182.3154	7562.0352	16729.9	10935.315	21419.035	16209.96	8423.4395	14793.07	1472.96	2987.4399	10083.07	1861.4502	26289.314	4905.3604	20279.449	3709.3149	-1848.6396	2999.7002	11939.63	2782.9746	7053.7002	12071.63	4615.9746	316.7002	9344.6299	1768.9746	7252.7002	6190.6299	5575.9746	7216.7002	3706.6299	-885.02539	12642.654	13309.065	8030.6846	3100.6548	14727.065	11427.685	4348.6548	16764.066	10976.685	5187.6548	13415.065	4337.6846	4292.6548	16000.065	7880.6846	5935.6548	10017.065	6065.6846	13109.425	4731.8252	-3179.3604	9996.4248	5642.8252	6012.6396	12855.425	4571.8252	-2594.3604	8551.4248	5084.8252	3717.6396	1555.4248	8574.8252	3031.6396	2688.4248	18655.824	4289.6396	15806.425	4955.8252	6915.6396	17786.516	1174.4404	-5162.6299	2098.1748	14683.52	4043.8799	11160.175	15141.52	3840.8799	4241.1748	14856.52	9910.8799	10080.175	9504.5195	10139.88	3716.1748	8853.5195	9039.8799	1353.6802	2739.6401	9819.4248	20281.68	8734.6406	9618.4248	1711.6802	2585.6401	916.4248	8345.6797	11782.641	3473.4248	12242.68	3769.6401	-1377.5752	2267.6802	19249.641	11911.425	12099.68	10167.641	11637.425	13681.68	5084.6401	6197.4248	965.68018	3237.6401	9896.4248	554.68018	3812.6401	7784.4248	25079.68	11484.641	8712.4248	8003.165	26087.51	5784.1152	1841.165	29166.51	5551.1152	840.16504	18328.51	4602.1152	5256.165	17500.51	3477.1152	5924.165	15742.51	7979.1152	3791.165	10750.51	8230.1152	2069.165	22153.51	7751.1152	15964.165	5847.5098	6904.1152	12081.165	11785.51	3816.1152	15064.165	5984.5098	4152.1152	806.16504	1677.5098	12009.115	9999.165	1892.5098	7451.1152	16633.164	5565.5098	8134.1152	18662.051	9474.5498	12258.15	17127.051	7022.5498	12619.15	6527.0498	3829.5498	12059.15	6573.0498	17440.551	14831.15	18839.051	2387.5498	3058.1499	20350.051	7484.5498	14638.15	7625.0498	9809.5498	5937.1499	19325.051	6229.5498	11702.15	25047.051	4264.5498	11826.15	17443.051	7871.5498	12445.15	14314.05	5837.5498	7151.1499	-52.530273	16741.27	10796.54	14977.47	-2093.7305	2473.54	3898.4697	9820.2695	15535.54	795.46973	25786.27	6646.54	8654.4697	13200.27	10592.54	14607.47	-4636.7305	2705.54	683.46973	16539.27	10630.54	13274.47	-1867.7305	10158.54	-1145.5303	12858.27	14159.54	15045.47	913.26953	7492.54	4437.4697	2112.2695	8154.54	9688.4697	-1452.7305	10727.54	1709.4697	6947.2695	6734.54	3331.9048	40963.891	6285.5146	3901.9048	14510.89	7186.5146	5634.9048	18370.891	8799.5146	6780.9048	21141.891	3599.5146	2892.9048	14520.89	6369.5146	8439.9043	22303.891	7008.5146	5696.9048	21834.891	6895.5146	11741.904	6784.8896	7177.5146	7087.7749	23499.875	9605.585	23930.775	8632.875	6723.585	17364.775	6396.875	10673.585	5336.7749	19073.875	11430.585	224.7749	5569.875	15931.585	13476.775	5966.875	280.58496	13524.775	12695.875	11644.585	-485.63477	11647.705	-4739.71	15664.29	6664.0195	11041.016	3741.29	19527.02	7801.0151	9551.29	76.019531	2282.0151	2072.29	19786.02	10669.016	3894.29	9650.0195	25179.016	12719.29	9416.0195	11064.016	3090.29	6091.0195	6951.0151	2744.29	6664.0195	3756.0151	6429.4751	18875.164	8761.3701	17921.475	3125.165	7008.3701	25279.475	6744.165	12476.37	15919.475	5923.165	10352.37	2653.4751	15672.165	8878.3701	-996.43994	9440.7598	4049.6299	18064.561	7358.7598	8839.6299	4376.5601	20962.76	11263.63	13606.561	4381.7598	13678.63	15142.561	3023.7598	2891.6299	6913.5601	1041.7598	4993.6299	266.56006	25634.76	5814.6299	8270.7754	758.27002	414.71484	948.7749	11800.27	7053.7148	1001.7749	1249.27	5297.7148	8408.7754	5456.27	5703.7148	2532.7749	7585.27	5284.7148	1819.6201	22966.695	12514.71	-283.37988	34431.695	17624.711	8553.6201	1457.6953	3333.71	16614.621	4805.6953	7392.71	4587.6201	16456.695	4064.71	1980.6201	19107.695	6655.71	2566.6201	18786.695	7277.71	11496.62	4762.6953	7674.71	21027.621	5211.6953	9871.71	12001.62	4384.6953	9757.71	2865.6201	4513.6953	7114.71	21962.92	-1416.0703	9787.0449	13738.92	-3520.0703	4550.0449	14662.92	-4140.0703	-722.95508	10470.92	4854.9297	7036.0449	5798.9199	4274.9297	10278.045	2983.3252	13441.585	8090.1904	10006.325	1850.585	7968.1904	5070.3896	30977.016	2376.8896	3249.3896	12199.015	15161.89	3456.3896	21164.016	17063.891	-1159.6104	16365.015	1539.8896	2241.3896	1275.0146	3941.8896	-250.61035	12773.015	5269.8896	13080.39	2706.0146	7172.8896	-4084.6104	10456.015	2804.8896	-453.61035	10030.015	-1574.1104	25268.391	6995.0146	6975.8896	4143.9004	3888.585	10769.92	-4012.0996	14669.585	4887.9199	7210.9004	2530.585	11276.92	1331.1152	21217.436	12133.11	3941.1152	15595.436	13757.11	3674.1152	27569.436	10229.11	13355.115	3200.4351	5714.1104	-626.88477	14839.436	10920.11	2778.1152	12073.436	14568.11	-1465.8848	2493.4351	14545.11	8625.1152	3917.4351	8697.1104	4719.1152	13462.436	10872.11	12667.115	10634.436	12119.11	2852.1152	18961.436	11392.11	10406.195	-3079.375	-1798.1797	6201.1953	9813.625	5649.8203	3238.4502	19882.906	8742.7549	7349.4502	2001.9053	4256.7549	10184.45	5265.9053	5376.7549	2538.395	15917.221	12087.325	4723.395	5980.2202	7503.3252	14217.395	1986.2202	8264.3252	4262.73	25443.141	8648.7695	8263.7305	4089.1401	8133.77	20903.73	5662.1401	1199.77	2844.73	3812.1401	15462.77	11985.73	11599.141	10457.77	-959.90479	9839.1855	4765.8848	934.09521	17112.186	9390.8848	5084.0952	14300.186	10011.885	308.09521	18268.186	9123.8848	26535.91	3232.71	7512.8799	14584.91	13684.71	10387.88	10621.91	-245.29004	6335.8799	15895.91	2299.71	7060.8799	13306.064	4006.7202	6540.9551	3022.0649	16832.721	5420.9551	6009.0649	13226.721	5709.9551	6486.125	22318.09	10449.17	25025.125	9765.0898	5860.1699	5259.125	16193.09	8391.1699	2393.125	24394.09	8576.1699	8395.125	1690.0898	5132.1699	8998.125	5058.0898	13132.17	14314.705	1658.8701	1639.875	3903.7051	6656.8701	14576.875	7699.7051	14530.87	10989.875
12363.95	17641.09	7959.3154	15988.95	2249.0898	8048.3154	1825.9502	-863.91016	11941.315	5998.6348	16752.23	13962.765	3611.6348	20195.23	13848.765	19551.635	10360.23	13700.765	18865.635	7439.2305	9134.7646	17351.635	4939.2305	5247.7646	4698.6348	13389.23	6949.7646	4867.6348	21767.23	7660.7646	15944.92	4497.3096	4326.4746	-1597.3701	2954.165	6663.7598	7708.6299	1195.165	14.759766	7030.6299	5375.165	11144.76	10659.63	7847.165	5253.7598	12122.535	6042.2549	16299.85	-354.46484	19421.254	12968.85	9261.0254	-1462.1748	-1954.2549	2404.0254	16880.824	7091.7451	18950.33	5438.9951	-2027.9102	-1218.6699	14016.995	1081.0898	2094.3301	15360.995	3982.0898	3710.3301	15778.995	5297.0898	3226.3301	1404.9951	-4719.9102	859.33008	8575.9951	79.089844	488.7998	22752.984	1833.3701	18199.801	4935.9854	5259.3701	15414.8	2972.9854	6349.3701	3626.7998	14246.985	7218.3701	19786.801	7032.9854	8204.3701	18780.801	3095.9854	5045.3701	4656.7998	11001.985	5916.3701	3599.0698	25128.211	6231.7451	6716.0698	15644.21	3971.7451	28880.07	14755.21	10939.745	15338.07	11148.21	5217.7451	9348.0703	5034.21	-2611.2549	13170.07	6794.21	-1624.2549	15214.07	14413.21	17935.746	15398.17	8240.4248	14129.995	-3184.8301	1017.4248	7599.9951	2060.26	24953.596	6323.4404	23490.26	2558.5952	-1896.5596	2399.835	14158.311	5701.7651	4155.835	11626.311	4959.7651	684.83496	10124.311	3742.7651	8684.835	4605.3101	5827.7651	8680.835	3433.3101	1779.7651	12338.45	10272.87	10362.495	-462.5498	11171.87	12641.495	2159.4502	16127.87	10670.495	2095.4502	9929.8701	9294.4951	176.4502	11717.87	10070.495	2633.4502	5719.8701	7051.4951	16005.495	3825.4751	3090.395	11548.495	3947.4751	10038.395	8222.4951	1453.4751	3451.395	10897.495	5794.4751	10348.395	641.49512	8093.4751	9966.3945	2233.4951	12506.475	7165.395	15334.495	4693.4751	12307.395	17929.17	1231.5947	410.71973	3126.4951	12971.49	5918.8398	13348.495	16121.49	2887.8398	3314.4951	18320.49	11283.84	6512.4951	8973.4902	6999.8398	4049.4951	7444.4902	5146.8398	-86.759766	2507.4751	16978.996	19348.24	6696.4751	8878.9951	1848.2402	35.475098	4425.9951	11114.24	10718.475	7531.9951	11131.24	-932.5249	1138.9951	2692.2402	17364.475	12581.995	11634.24	7426.4751	11438.995	14435.24	2520.4751	8844.9951	317.24023	390.4751	11702.995	-1034.7598	1144.4751	13013.995	21156.24	7629.4751	12243.995	9816.7695	28380.85	6686.7051	4301.77	27818.85	6731.7051	3090.77	14282.85	10030.705	5318.77	14675.85	6809.7051	8118.77	12766.85	8629.7051	4675.77	10441.85	10217.705	3645.77	25484.85	6085.7051	17193.77	6484.8496	7182.7051	15771.77	6573.8496	10031.705	15687.77	3422.8496	6296.7051	5081.77	3823.8496	12682.705	14290.77	1539.8496	6717.7051	17508.77	6586.8496	10867.705	19088.955	10958.335	10669.28	18844.955	6582.335	9357.2803	3646.9551	3610.335	7485.2803	3513.9551	19512.336	14674.28	12712.955	1578.335	1958.2803	19933.955	7535.335	14686.28	-1039.0449	7627.335	2355.2803	14918.955	4719.335	9510.2803	21230.955	4369.335	9772.2803	15424.955	6554.335	14759.28	9024.9551	3871.335	11058.28	1407.3203	21903.535	6294.8896	14306.32	1621.5352	-3628.1104	2213.3203	13133.535	8284.8896	4800.3203	24094.535	2576.8896	8324.3203	16949.535	4609.8896	12147.32	-252.46484	-1313.1104	1644.3203	24444.535	4090.8896	11627.32	2100.5352	4033.8896	57.320312	16498.535	5982.8896	10361.32	2790.5352	6433.8896	6305.3203	9269.5352	1947.8896	12448.32	3245.5352	6564.8896	322.32031	11799.535	5035.8896	2157.6348	35729.316	7512.6797	2669.6348	9884.3154	4575.6797	3910.6348	14795.315	11134.68	5997.6348	17948.316	3857.6797	2775.6348	10655.315	5710.6797	3741.6348	18644.316	5958.6797	3167.6348	18486.316	9694.6797	10918.635	-200.68457	5972.6797	5299.4502	22645.824	10176.925	27086.449	5306.8252	5345.9248	18181.449	6362.8252	7661.9248	7591.4502	17785.824	12054.925	4024.4502	2195.8252	15253.925	17324.449	4517.8252	1524.9248	16576.449	8498.8252	11016.925	14169.346	193.1748	1535.375	15143.005	5667.3901	6112.085	132.00488	19620.391	6238.085	7062.0049	2880.3901	-1758.915	2215.0049	27251.391	5843.085	2052.0049	13080.391	18101.086	15498.005	10385.391	5936.085	598.00488	12137.391	1097.085	-731.99512	6734.3901	-1738.915	6771.8901	16394.615	5997.2646	22769.891	4299.6152	7942.2646	23519.891	8522.6152	11854.265	17495.891	6232.6152	7668.2646	3180.8901	15834.615	4728.2646	-376.33496	10540.734	2801.1699	16371.665	8518.7344	11839.17	2108.665	20008.734	10233.17	12634.665	6003.7349	12662.17	14010.665	4085.7349	1273.1699	6951.665	552.73486	4396.1699	4397.665	16880.734	4794.1699	6200.4702	1145.5249	-4579.4854	2385.4702	13856.525	835.51465	3172.4702	3145.5249	-1171.4854	7206.4702	9224.5254	417.51465	4989.4702	6620.5249	960.51465	1459.6699	23756.695	17875.346	2202.6699	36312.695	15000.346	9915.6699	4256.6953	9730.3457	12709.67	3390.6953	8060.3452	8362.6699	14205.695	1979.3452	3952.6699	20082.695	7576.3452	3265.6699	15682.695	9478.3457	13956.67	6258.6953	10223.346	19882.67	5166.6953	12492.346	12823.67	880.69531	8126.3452	6205.6699	6501.6953	8423.3457	16408.844	1408.0498	7804.1396	9338.8447	-2984.9502	4914.1396	10600.845	-1483.9502	-2355.8604	13956.845	775.0498	6546.1396	6657.8447	7230.0498	6464.1396	316.60547	16161.2	9202.2549	4901.6055	1832.2002	6549.2549	6681.4854	22251.115	6956.0498	6333.4854	16136.115	7101.0498	12371.485	2034.1152	17888.051	-204.51465	7951.1152	5143.0498	6914.4854	-3494.8848	5997.0498	-194.51465	10817.115	9092.0498	15283.485	-2237.8848	7122.0498	-1586.5146	3770.1152	3169.0498	29.485352	3870.1152	4347.0498	26807.484	-189.88477	7122.0498	10969.215	208.38965	8904.5049	727.21484	18042.391	4011.5049	13820.215	213.38965	9637.5049	3506.3799	17072.844	8443.0254	6466.3799	11934.845	5689.0254	3576.3799	9895.8447	7159.0254	13479.38	854.84473	-4399.9746	1072.3799	19450.844	5101.0254	1819.3799	3464.8447	4052.0254	-1112.6201	-854.15527	5917.0254	11860.38	2471.8447	4046.0254	5646.3799	6830.8447	5725.0254	14630.38	5727.8447	7385.0254	4657.3799	18843.844	4165.0254	15005.23	522.05469	-4980.4502	10039.23	10695.055	7281.5498	5573.7749	22330.061	7030.3203	13123.775	4901.0601	6768.3203	14682.775	8364.0605	5946.3203	454.16504	16745.91	12153.675	744.16504	20252.91	2771.6748	14414.165	5783.9102	8044.6748	3485.21	24841.1	9989.1504	13401.21	5785.1001	8733.1504	26378.211	7807.1001	3182.1499	2505.21	4524.1001	17124.15	14252.21	8528.0996	12849.15	344.53516	4921.7598	5493.9351	-1231.4648	14293.76	8197.9355	4024.5352	7529.7598	10524.936	-508.46484	15538.76	7810.9351	20841.705	9715.5996	6989.54	10502.705	15699.6	8986.54	5643.7051	2664.6001	4780.54	15248.705	4973.6001	3609.54	7823.6201	1355.6445	4314.3154	2445.6201	14717.645	5859.3154	862.62012	7104.6445	2083.3154	4889.6851	24815.02	13511.391	20514.686	8923.0195	7920.3901	3912.6851	15583.02	8050.3901	1766.6851	15483.02	10338.391	6910.6851	3708.02	6581.3901	11096.686	2665.02	10754.391	14284.98	-713.79004	-541.19482	1039.98	4578.21	15157.805	10168.98	3623.21	8630.8047
10830.79	20965.641	3755.7148	9510.79	7699.6396	5535.7148	-1477.21	-1467.3604	10992.715	7233.6055	16917.375	11786.635	4722.6055	15914.375	13009.635	19485.605	7083.375	17317.635	16123.605	4331.375	12633.635	13989.605	2926.375	6478.6348	3597.6055	10905.375	8093.6348	4011.6055	18027.375	7823.6348	1224.2251	11019.91	5732.915	1034.7349	1194.7354	9015.8799	15826.734	353.73535	2053.8799	9788.7344	4593.7354	12435.88	15078.734	11041.735	11701.88	5093.5898	23469.629	14529.49	7988.5898	8818.6299	9634.4902	16363.15	2671.9399	-2484.1348	5378.1499	21279.939	7257.8652	22511.32	1672.835	2670.4448	-227.67969	18721.836	6607.4448	2413.3203	11252.835	9812.4453	586.32031	21400.836	11621.445	4208.3203	-1998.165	1963.4448	549.32031	7308.835	5564.4448	-3265.5	24372.695	2259.0098	15470.5	2700.6953	4898.0098	12986.5	1178.6953	7837.0098	7880.5	2914.6953	-2436.9902	12538.5	5636.6953	7341.0098	17597.5	2100.6953	4969.0098	2090.5	12258.695	4831.0098	5038.29	13914.445	7151.4102	10561.29	2729.4453	4775.4102	21900.289	19174.445	11333.41	14821.29	2228.4453	5265.4102	15335.29	-4775.5547	-3818.5898	19117.289	5949.4453	2139.4102	14496.29	5527.4453	19558.41	15788.84	9464.8145	18530.355	498.83984	3288.8149	11367.355	1822.5701	26821.324	2647.2451	24602.57	808.3252	-2431.7549	2157.645	14239.13	870.12988	764.64502	10737.13	1487.1299	2540.645	5604.1299	334.12988	6621.645	3774.1299	4047.1299	3050.645	3577.1299	-3098.8701	11004.29	13132.185	7491.4248	1436.29	11635.185	6612.4248	1897.29	14142.185	6536.4248	5229.29	6408.1846	129.4248	2442.29	17023.184	13653.425	4658.29	6800.1846	8462.4248	12830.87	4055.3652	-1139.5303	10289.87	5085.3652	10089.47	3430.8701	398.36523	937.46973	5346.8701	7218.3652	5386.4697	143.87012	7705.3652	5020.4697	2470.8701	13637.365	4640.4697	11510.87	6771.3652	6875.4697	17016.055	1337.5254	4586.0801	2933.1802	3904.1445	9533.75	14821.18	11959.145	6425.75	3244.1802	11558.145	12939.75	8782.1797	3910.1445	12178.75	6966.1802	-1573.8555	10724.75	1619.2549	-467.18457	9073.2051	17102.254	3060.8154	6285.2051	4145.2549	-2542.1846	-2757.7949	10097.255	5722.8154	6506.2051	13707.255	-2353.1846	-3043.7949	4236.2549	11864.815	13278.205	14524.255	6482.8154	5798.2051	17519.254	-875.18457	7336.2051	3320.2549	-1218.1846	7100.2051	2525.2549	-1908.1846	5254.2051	20614.254	4560.8154	10060.205	8128.8198	33008.094	3495.085	457.81982	29258.096	4766.085	-64.180176	18647.096	10251.085	4385.8198	17065.096	4564.085	5423.8198	12760.096	5582.085	3750.8198	13515.096	10232.085	1029.8198	23181.096	7724.085	12178.82	8216.0957	6924.085	11791.82	6549.0952	8130.085	15266.82	3324.0952	6401.085	-330.18018	2076.0952	10521.085	11077.82	3853.0952	7736.085	16409.82	8860.0957	9605.085	17939.564	10021.59	14726.46	16783.564	8575.5898	15574.46	5727.5649	4984.5898	9141.46	8978.5645	17485.59	19378.461	18848.564	-55.410156	3794.46	19993.564	6425.5898	18701.461	1896.5649	22293.59	3654.46	17329.564	4508.5898	13171.46	23588.564	10114.59	13587.46	20021.564	8675.5898	12272.46	14866.564	4352.5898	13632.46	-2318.5449	25973.781	9400.2549	15329.455	3787.7803	1405.2549	1914.4551	12985.78	13788.255	10944.455	15876.78	9812.2549	5253.4551	16003.78	11966.255	10663.455	844.78027	2939.2549	26.455078	24043.781	12248.255	11164.455	1443.7803	9299.2549	-2230.5449	19992.781	14952.255	12729.455	3458.7803	8986.2549	3101.4551	11619.78	8907.2549	9530.4551	5419.7803	10917.255	-1139.5449	11885.78	6826.2549	-497.35986	34314.734	12920.98	3399.6401	13858.735	10320.98	3124.6401	21389.734	10989.98	7119.6401	26561.734	6141.98	2394.6401	15249.735	8582.9805	4938.6401	25045.734	10942.98	5854.6401	23294.734	10837.98	14594.641	6361.7354	9604.9805	3342.7402	17816.066	2465.2754	21406.74	5562.0654	221.27539	14108.74	2952.0654	2812.2754	4150.7402	15774.065	5027.2754	2177.7402	3296.0654	7365.2754	17918.74	1114.0654	-5093.7246	11208.74	9118.0654	3793.2754	21215.08	2523	1476.7852	20600.57	4636.5254	5427.5098	3421.5698	22258.525	8658.5098	9511.5703	468.52539	-3601.4902	6541.5698	12802.525	5575.5098	2887.5698	12532.525	18389.51	11592.57	4111.5254	4104.5098	3616.5698	8536.5254	-1663.4902	3205.5698	7420.5254	-3269.4902	374.33496	18199.996	10973.439	12566.335	6231.9951	7924.4399	14734.335	7580.9951	15007.439	9966.335	8843.9951	8662.4395	-1124.665	17628.996	8083.4399	96.325195	13693.41	5006.6299	19268.324	10120.41	12324.63	4951.3252	22333.41	10258.63	14539.325	9130.4102	11137.63	21623.324	5919.4102	3616.6299	9070.3252	3226.4102	5320.6299	2086.3252	17960.41	7140.6299	7570.3999	-2503.6904	1474.9351	3112.3999	9064.3096	3896.9351	1932.3999	3059.3096	1912.9351	13259.4	1374.3096	7683.9351	1732.3999	7410.3096	5014.9351	2751.2651	27984.609	11360.73	2322.2651	42698.609	12130.73	11966.266	3766.6099	7392.7305	13473.266	7491.6099	8774.7305	18544.266	4431.6099	-1083.2695	7235.2651	20821.609	5661.7305	4819.2651	21212.609	5268.7305	13448.266	8941.6094	7847.7305	21148.266	6186.6099	9358.7305	11844.266	4230.6099	8489.7305	12468.266	1623.6099	-1285.2695	20709.254	1643.0596	5069.7852	10718.255	-789.94043	2851.7852	16989.254	-2589.9404	-3652.2148	15027.255	871.05957	5285.7852	6446.2549	7639.0596	6113.7852	2351.1948	13646.945	8032.9248	9886.1953	-66.054688	7797.9248	8477.5801	22636.414	4361.4746	18893.58	-962.58496	7959.4746	15870.58	956.41504	19276.475	10232.58	2121.415	-1297.5254	10254.58	-4302.585	4812.4746	2697.5801	10344.415	5559.4746	12024.58	-2440.585	7839.4746	-576.41992	685.41504	1298.4746	-653.41992	-285.58496	2727.4746	22172.58	1239.415	5599.4746	9503.3447	1653.6904	9688.2949	-1532.6553	19693.691	3490.2949	10461.345	2691.6904	10393.295	2180.0596	18531.164	4472.21	3645.0596	19780.164	13209.21	3390.0596	18634.164	5905.21	13154.06	2534.165	-1705.79	-220.94043	18419.164	9449.21	1677.0596	6963.165	10641.21	-2099.9404	2128.165	8634.21	9589.0596	5053.165	5898.21	4014.0596	11966.165	8702.21	11430.06	11401.165	9097.21	4117.0596	21272.164	9154.21	8400.4102	-1570.6553	-3525.4502	8158.4102	11119.345	4652.5498	2512.0601	20867.805	11668.061	8146.0601	1747.8052	8893.0605	10742.061	7899.8052	8867.0605	2668.6602	11099.46	10624.805	2046.6602	2680.46	5797.8052	15640.66	1940.46	6481.8052	3569.4199	17836.965	9380.4355	12336.42	3722.9648	6654.4351	24983.42	5568.9648	2523.4351	2447.4199	3301.9648	19721.436	11615.42	10623.965	10610.436	3619.2051	10523.311	4312.4048	1440.2051	17296.311	7625.4048	6009.2051	13706.311	8647.4043	4633.2051	16703.311	11372.404	10292.695	4873.9849	6963.0952	9762.6953	16272.984	11022.096	8070.6948	3075.9849	5863.0952	13223.695	4357.9849	5498.0952	6700.52	-1578.3896	2926.665	3055.52	17649.609	5602.665	2439.52	6025.6104	1348.665	5208.5151	14755.555	47.64502	23790.516	6189.5552	9397.6445	4004.5151	16280.555	8123.645	565.51514	10320.555	10112.645	5852.5151	365.55518	7070.645	17779.516	2469.5552	14153.645	15415.54	1165.25	3086.1001	8400.54	6397.25	17789.1	15002.54	3689.25	9257.0996
9328.6504	22717.33	9041.8252	12460.65	3495.3301	12553.825	-621.34961	422.33008	11919.825	8392.1602	14034.555	8099.3604	1759.1602	19097.555	7034.3604	19207.16	6855.5547	9995.3604	18305.16	4277.5547	10279.36	16341.16	6582.5547	4611.3604	6256.1602	12414.555	7511.3604	4371.1602	17597.555	5091.3604	18510.461	5870.0352	4233.4902	27.480469	2360.0098	10060.575	14842.48	5233.0098	1018.5752	10309.48	5911.0098	13965.575	10835.48	7720.0098	14719.575	2995.1348	19178.295	13829.055	10335.135	4546.2949	10330.055	10571.335	-1978.3252	3827.6001	1532.335	14748.675	14308.6	19820.324	2523.3701	-5190.6699	-491.6748	18605.371	-669.66992	4436.3252	12836.37	3742.3301	338.3252	23553.371	5296.3301	5006.3252	366.37012	-6301.6699	1623.3252	10090.37	1740.3301	-293.91992	26237.285	5723.3501	21721.08	7481.2852	8218.3496	14706.08	2095.2852	7092.3501	16401.08	1489.2852	122.3501	13240.08	10976.285	6056.3501	10324.08	7490.2852	8361.3496	2288.0801	15253.285	11796.35	4536.9248	19324.039	5923.4805	14569.925	2703.04	1915.4805	13759.925	32057.039	10378.48	17283.926	10070.04	2630.4805	18240.926	2340.04	-5991.5195	18182.926	4995.04	1528.4805	16966.926	8736.04	19232.48	18368.484	3230.7197	17961.4	-1811.5151	-2413.2803	13673.4	1238.0601	19878.279	5136.1152	20032.061	1462.2798	2229.1152	4865.2451	14674.32	2246.1553	5563.2451	10931.32	4029.1553	5325.2451	6233.3198	8079.1553	9512.2451	3481.3198	4531.1553	7685.2451	973.31982	213.15527	13774.005	18336.246	8978.1748	-2610.9951	14996.245	9982.1748	1845.0049	22192.246	8884.1748	12745.005	2024.2451	-598.8252	10.004883	12607.245	11469.175	1499.0049	13573.245	7621.1748	15594.165	5951.7349	2173.1401	11421.165	7094.7349	12269.141	11132.165	5098.7349	2019.1401	6962.165	9026.7344	11594.141	-1952.835	9310.7344	5690.1401	1822.165	20642.734	9572.1406	13298.165	5866.7349	9187.1406	18878.98	1566.8555	2987.9248	2628.8452	19788.285	7958.585	11038.846	10191.285	7498.585	3248.8452	15559.285	12016.585	7450.8452	9848.2852	11338.585	5263.8452	4147.2852	9627.585	1368.1948	6040.4702	10445.8	18548.195	8263.4707	9174.7998	2914.1948	3103.4702	1807.7998	8032.1948	13932.471	5338.7998	11315.195	3362.4702	-274.2002	6705.1948	19908.471	10417.8	14019.195	8397.4707	8228.7998	13790.195	5175.4702	7357.7998	1452.1948	5220.4702	11012.8	493.19482	4420.4702	7995.7998	19513.195	13192.471	9171.7998	6242.5049	22709.391	7632.5596	3019.5049	21127.391	3457.5596	583.50488	23764.391	8444.5596	4243.5049	16232.39	6717.5596	4783.5049	14466.39	7059.5596	3938.5049	9607.3896	6997.5596	1171.5049	21054.391	6233.5596	17104.504	3670.3896	6867.5596	11864.505	5646.3896	7130.5596	13673.505	1768.3896	5138.5596	1105.5049	5513.3896	15131.56	11226.505	1864.3896	5779.5596	15750.505	5052.3896	8224.5596	17346.27	10181.35	12048.75	20703.27	8093.3496	13492.75	2284.27	4062.3496	10425.75	4461.27	18806.35	16600.75	18081.27	1961.3496	3102.75	23189.27	8143.3496	17324.75	835.27002	11716.35	3404.75	16925.27	3759.3496	11445.75	18772.27	4259.3496	13248.75	15751.27	6864.3496	12060.75	15601.27	3845.3496	8747.75	1727.0952	26169.711	7303.2646	19040.096	2961.71	404.26465	5857.0952	16247.71	12592.265	8560.0957	21477.711	8724.2646	8620.0957	18868.711	9208.2646	21540.096	3210.71	2385.2646	3817.0952	27218.711	9163.2646	14441.096	6013.71	7738.2646	3225.0952	21048.711	13583.265	16215.096	5469.71	8116.2646	9302.0957	11340.71	6854.2646	13293.096	6810.71	6066.2646	714.09521	15420.71	6632.2646	511.33984	42110.594	3988.8652	2221.3398	18158.594	8590.8652	3964.3398	17390.594	8873.8652	5681.3398	20628.594	3650.8652	1129.3398	19769.594	4966.8652	4347.3398	21977.594	2034.8652	5920.3398	25917.594	9702.8652	11577.34	5440.5947	8179.8652	4511.7852	19790.01	3167.2549	21507.785	4340.0098	1194.2549	10749.785	1551.0098	-142.74512	11997.785	3968.0098	-5605.7451	395.78516	1038.0098	10867.255	9609.7852	-1543.9902	-3758.7451	12749.785	6029.0098	5847.2549	16861.355	3307.5352	1058.5752	17601.305	2561.2402	7439.1396	6397.3052	14553.24	10167.14	9132.3047	1089.2402	157.13965	4714.3052	21923.24	7034.1396	4033.3052	11161.24	21748.141	9639.3047	5614.2402	6128.1396	51.305176	14429.24	4936.1396	4531.3052	3041.2402	584.13965	3841.3848	13905.075	6976.3252	16540.385	5127.0752	6564.3252	19642.385	3390.0752	11591.325	13184.385	5067.0752	8264.3252	2170.3848	11269.075	7656.3252	1128.8198	15481.34	6984.4453	17695.82	6013.3398	10353.445	6761.8198	18187.34	-92.554688	15529.82	6108.3398	11066.445	15642.82	1834.3398	176.44531	7553.8198	1576.3398	4550.4453	2188.8198	15273.34	6951.4453	8031.0649	259.29004	1634.0049	1191.0649	10941.29	3805.0049	2440.0649	1851.29	1024.0049	8941.0645	6304.29	6932.0049	858.06494	10471.29	2647.0049	2269.9351	27702.17	10408.84	1533.9351	38104.172	11583.84	14129.936	5724.1699	1298.8398	15701.936	7675.1699	3224.8398	16895.936	4009.1699	-2037.1602	6042.9351	23465.17	7642.8398	3951.9351	16837.17	6782.8398	15646.936	10658.17	5636.8398	19452.936	6261.1699	4364.8398	15106.936	4878.1699	4648.8398	11725.936	2325.1699	-2460.1602	15766.715	7694.3052	7902.8447	9644.7148	3574.3052	3948.8447	14018.715	5199.3052	-3091.1553	13119.715	9324.3047	5130.8447	5499.7148	13880.305	6793.8447	1008.3599	13831.625	5670	8207.3594	2131.625	7376	4284.6748	21814.33	9690.9043	12083.675	489.33008	11667.904	11537.675	5461.3301	22120.904	-4195.3252	14078.33	5082.9048	2198.6748	-665.66992	8350.9043	-1206.3252	15990.33	12259.904	11454.675	3630.3301	12783.904	-4657.3252	6493.3301	8496.9043	-2326.3252	6418.3301	7984.9048	25389.676	3384.3301	13075.904	9153.4004	3863.1099	11070.02	-1214.5996	24029.109	6877.02	4126.4004	6436.1099	14882.02	-94.820312	12241.9	9328.2451	2746.1797	9476.9004	14780.245	679.17969	14421.9	11033.245	8994.1797	-914.09961	4085.2451	-2752.8203	11295.9	8538.2451	-1599.8203	4410.9004	13232.245	-4457.8203	-3677.0996	12779.245	5782.1797	-243.09961	10169.245	1128.1797	6543.9004	14154.245	11682.18	4219.9004	13228.245	1369.1797	13721.9	11276.245	1121.1348	-3610.1602	-4354.375	10692.135	13307.84	5557.625	4444.8198	22175.225	10571.585	11537.82	4285.2251	9391.585	9981.8203	8814.2246	9000.585	-1314.9199	15087.505	8703.1699	-751.91992	20606.504	8860.1699	12977.08	2743.5049	6696.1699	3138.3848	21922.859	8733.5293	10490.385	411.85986	9595.5293	21468.385	3267.8599	2064.5298	2842.3848	1009.8599	18968.529	11548.385	10881.859	10175.529	1383.645	12382.475	5785.6152	2932.645	19314.475	7093.6152	3857.645	12246.475	10424.615	685.64502	19435.475	8996.6152	27491.121	12452.3	8136.1001	13770.12	18398.301	8813.0996	8855.1201	4503.2998	6569.1001	19335.121	7312.2998	5353.1001	9682.5957	4353.3096	5658.085	4530.5952	13367.31	7609.085	2902.5952	12465.31	6994.085	8250.6699	5124.4551	-194.56006	18777.67	9484.4551	9695.4395	-16.330078	16062.455	9035.4395	-1587.3301	22202.455	7828.4399	2638.6699	2849.4551	6176.4399	14578.67	7103.4551	15826.439	13841.025	2254.3599	731.43018	2501.0249	10040.359	14546.43	10330.025	3173.3599	7317.4302
13394.16	19616.766	6798.5498	17078.16	4364.7651	14081.55	2001.1602	1405.7651	9659.5498	2432.9053	24347.426	8371.9854	2124.9053	16575.426	6868.9854	14286.905	9041.4248	16242.985	18373.906	8303.4248	7223.9854	10228.905	7057.4248	7705.9854	4344.9053	15068.425	6907.9854	1885.9053	21307.426	4248.9854	19062.561	3150.71	11455.21	985.68018	5016.9648	10213.335	18628.68	6309.9648	-762.66504	12317.68	7526.9648	11832.335	14953.68	9477.9648	12215.335	4761.7549	19628.635	11781.86	9870.7549	5583.6348	7620.8604	12588.55	982.69482	-785.66504	3834.5498	16470.695	8859.335	23059.346	1486.0098	-1976.5596	2776.3452	15295.01	725.44043	6598.3452	10481.01	4691.4404	4337.3452	24501.01	6747.4404	7143.3452	-5117.9902	-5213.5596	4611.3452	6196.0098	510.44043	-1293.8398	26444.08	1209.8154	17578.16	10396.08	3897.8154	15833.16	8903.0801	3997.8154	15341.16	5497.0801	-3620.1846	15594.16	11809.08	4853.8154	8452.1602	9323.0801	4196.8154	4867.1602	16315.08	5547.8154	4021.3901	17226.594	3239.1055	12082.391	5532.5947	1737.1055	12062.391	30496.594	11751.105	16007.391	7556.5947	1646.1055	15555.391	904.59473	-6367.8945	18939.391	2234.5947	10689.105	15074.391	10373.595	14081.105	16720.605	8985.585	17125.734	-2039.395	3175.585	11100.734	2099.6602	17735.885	4795.895	22345.66	3515.8848	2803.895	4125.9048	14702.475	3666.4453	2752.9048	13386.475	7365.4453	5726.9048	8742.4746	1713.4453	7616.9048	5136.4751	3017.4453	9441.9043	3837.4751	-2018.5547	16356.061	16332.955	11609.33	1603.0601	11865.955	9991.3301	5290.0601	22260.955	10873.33	13623.061	-568.04492	-115.66992	2342.0601	11156.955	12649.33	8906.0605	5181.9551	11658.33	15964.82	1322.1201	703.81982	12689.82	2860.1201	7300.8198	12826.82	514.12012	-317.18018	8543.8203	6930.1201	5368.8198	4399.8203	6618.1201	4868.8198	5839.8203	15491.12	6464.8198	18239.82	3319.1201	11070.82	18962.73	-975.33984	-899.41504	3201.1548	12318.16	7866.7148	10708.154	15151.16	6010.7148	3400.1548	15198.16	14366.715	11124.154	11743.16	9031.7148	5604.1548	7890.1602	11063.715	-2270.3901	2464.04	10442.615	16188.609	6544.04	10257.615	-1361.3901	661.04004	-783.38477	6917.6099	9058.04	6706.6152	7244.6099	401.04004	-962.38477	1618.6099	11784.04	10028.615	11204.609	5884.04	8638.6152	14418.609	1720.04	7168.6152	-977.39014	557.04004	9312.6152	-2388.3901	902.04004	8365.6152	19339.609	9907.04	8984.6152	3801.8252	27271.93	6268.665	25.825195	21426.93	2202.665	-401.1748	17957.93	9256.665	2976.8252	13619.93	4513.665	4639.8252	13185.93	4921.665	5685.8252	7097.9297	5712.665	979.8252	20803.93	4703.665	15470.825	3748.9297	8108.665	14275.825	5408.9297	4498.665	10987.825	2089.9297	5501.665	-1045.1748	1434.9297	7288.665	9538.8252	855.92969	2789.665	17953.824	5022.9297	4751.665	18414.141	8347.2051	10022.27	14319.141	6199.2051	8984.2695	5697.1401	1565.2051	9315.2695	7017.1401	17681.205	11581.27	18049.141	1046.2051	2221.2695	18250.141	7159.2051	16657.27	-169.85986	11801.205	5882.2695	14315.141	4889.2051	12297.27	20920.141	4345.2051	12306.27	14567.141	6318.2051	8571.2695	9311.1406	2844.2051	10586.27	-2716.7197	9424.5303	6250.2646	9768.2803	1769.5303	-3376.7354	1849.2803	11211.53	9117.2646	4216.2803	22580.531	5444.2646	6896.2803	15681.53	5500.2646	13132.28	1342.5303	-1590.7354	887.28027	25290.531	5653.2646	11022.28	5049.5303	2811.2646	1878.2803	16191.53	9142.2646	12031.28	7311.5303	6774.2646	4314.2803	8481.5303	2769.2646	10119.28	5310.5303	6514.2646	-1466.7197	12860.53	3414.2646	2403.7402	34100.719	6651.5596	5411.7402	11389.72	10558.56	7575.7402	18548.719	8680.5596	9644.7402	27649.719	5229.5596	4807.7402	17977.719	8668.5596	21001.74	3269.7197	1821.5596	7202.7402	24132.719	13040.56	13673.74	3194.7197	6311.5596	6264.5752	19294.58	11739.505	20184.574	2977.5801	6328.5049	16506.574	4613.5801	7749.5049	22325.574	1407.5801	2455.5049	3132.5752	1475.5801	18934.504	14870.575	2498.5801	1058.5049	15312.575	5193.5801	10988.505	16650.785	-4767.6201	-1306.9297	13352.36	2626.9297	7121.335	705.36035	20180.93	8612.335	9951.3604	1587.9297	-586.66504	-461.63965	19047.93	5185.335	1321.3604	9827.9297	17742.336	7328.3604	4859.9297	7945.335	-860.63965	12503.93	5826.335	-494.63965	3931.9297	1315.335	1334.9102	15901	10691.325	14496.91	2944	9023.3252	19632.91	5537	8456.3252	12441.91	6087	8424.3252	217.91016	10083	11932.325	2523.4951	20796.635	6437.1797	19524.496	9112.6348	8311.1797	16739.496	3520.6348	-1920.8203	14833.495	9359.6348	12624.18	16236.495	4375.6348	1113.1797	8502.4951	4721.6348	1866.1797	3289.4951	20012.635	8892.1797	9482.6299	2583.3999	2327.1001	4809.6299	14740.4	7194.1001	6683.6299	1651.3999	3668.1001	10079.63	10192.4	6697.1001	1075.6299	13765.4	4159.1001	280.9502	26616.775	7357.9346	-322.0498	39491.773	12013.935	9604.9502	2815.7754	7812.9346	14273.95	3974.7754	6658.9346	16816.949	2429.7754	-830.06543	6217.9502	20719.775	4597.9346	4429.9502	16744.775	4045.9346	12350.95	8211.7754	6286.9346	14829.95	4422.7754	9029.9346	11616.95	3647.7754	5863.9346	8434.9502	-662.22461	-3166.0654	18748.35	3425.4951	8151.0449	11859.35	-1811.5049	5427.0449	14814.35	-2579.5049	-1420.9551	16265.35	480.49512	7772.0449	8646.3496	9278.4951	11243.045	-377.4502	14344.75	6490.4053	8650.5498	473.75	5622.4053	4951.7949	22218.059	6645.2051	14014.795	-848.94043	10990.205	8761.7949	1201.0596	22582.205	-3776.2051	11751.06	3326.2051	2999.7949	-40.94043	5748.2051	-1205.2051	13177.06	10476.205	6470.7949	-2067.9404	7432.2051	-4475.2051	3615.0596	6917.2051	-4873.2051	4218.0596	5042.2051	19774.795	3494.0596	12862.205	8372.7305	2700.1802	7897.5654	-2480.2695	22542.18	3391.5654	8563.7305	4535.1802	13094.565	-6954.9053	18462.795	10329.77	-707.90527	17140.795	12954.77	-4150.9053	19374.795	8559.7695	4506.0947	6513.7949	1095.7695	-4719.9053	20227.795	12522.77	-3692.9053	13122.795	18114.77	-6375.9053	5145.7949	11671.77	-595.90527	3353.7949	7382.7695	-4124.9053	13691.795	8372.7695	5690.0947	10647.795	10708.77	-3266.9053	23419.795	9367.7695	-3000.8154	-2374.5352	-7980.7793	3882.1846	10086.465	1500.2207	4537.0801	14306.42	12081.6	11058.08	97.419922	7578.6001	12165.08	4427.4199	11104.6	-866.66504	15828.1	11702.805	-35.665039	16827.1	6160.8052	13696.335	2604.1001	6540.8052	3271.6499	19453.176	9888.5	12573.65	1698.1748	6651.5	23067.65	6817.1748	959.5	4932.6499	4651.1748	20108.5	14068.65	4923.1748	10381.5	428.2002	10324.77	2318.6445	196.2002	18782.77	5504.6445	2067.2002	11577.77	4628.6445	1727.2002	16032.77	7414.6445	21962.635	9366.7754	7253.71	9351.6348	16405.775	9595.71	6539.6348	498.7749	5595.71	15187.635	4272.7749	4610.71	11827.04	337.87988	7458.1104	4573.04	14353.88	10690.11	6278.04	5829.8799	4124.1104	15556.82	1863.6504	-45.125	16312.82	3951.6504	8458.875	3918.8198	17398.65	7099.875	1219.8198	16503.65	10305.875	6447.8198	-673.34961	3639.875	10908.82	441.65039	6687.875	8980.8799	-1069.8496	1002.4502	-1827.1201	6974.1504	17169.449	990.87988	3711.1504	8319.4502
6238.7051	22670.434	7407.9004	11541.705	308.43457	7848.9004	-1633.2949	32.43457	5276.9004	-58.865234	27072.68	11868.255	-1568.8652	19998.68	8968.2549	12505.135	10642.68	16383.255	21231.135	7623.6797	7198.2549	-5999.8652	3089.6797	10311.255	1084.1348	18030.68	6458.2549	-912.86523	21089.68	5837.2549	15891.72	4400.0898	7847.3701	1444.875	4355.2754	8342.9502	13543.875	1979.2754	881.9502	9911.875	5104.2754	9995.9502	10324.875	10909.275	10093.95	4340.105	19387.65	14013.83	8284.1055	8775.6504	10270.83	8560.3096	833.16016	1431.1699	912.30957	17582.16	12265.17	22086.301	4955.9746	1829.4551	2020.2998	16557.975	4362.4551	3641.2998	15474.975	7499.4551	2521.2998	28701.975	9631.4551	5503.2998	182.97461	-3040.5449	3690.2998	14750.975	4658.4551	-1937.8901	29501.34	4464.4951	21388.109	7732.3398	6118.4951	12845.109	5097.3398	6871.4951	10248.109	-86.660156	414.49512	241.10986	22379.34	10915.495	15079.109	4264.3398	4785.4951	3084.1099	11357.34	9919.4951	4727.9048	16557.289	7352.5146	13524.904	3743.29	4441.5146	14008.904	32886.289	13475.515	12212.904	4550.29	9408.5146	15275.904	-1341.71	-3046.4854	21762.904	2499.29	3634.5146	14880.904	10983.29	18943.516	11739.43	8156.7002	18130.561	-2116.5703	2646.7002	9767.5605	-297.81006	19060.314	4525.1152	23248.189	2540.3149	674.11523	-1188.2749	11111.32	27.405273	2725.7251	7297.3203	768.40527	1178.7251	4538.3203	-840.59473	4355.7251	2914.3203	1694.4053	4420.7251	-111.67969	-3254.5947	10524.97	22321.83	8728.2246	-2403.0303	12403.83	9978.2246	-509.03027	15907.83	9646.2246	7269.9697	1297.8301	-180.77539	-1076.0303	14826.83	17335.225	1034.9697	7708.8301	10962.225	14197.984	2361.605	2802.21	9287.9844	3549.605	9125.21	8807.9844	2782.605	3314.21	8369.9844	4844.605	5186.21	516.98486	8967.6055	6830.21	3408.9849	18433.605	7493.21	15832.984	5198.605	13914.21	12123.635	3961.875	2206.77	3932.3452	11037.57	8490.3252	16693.346	15017.57	4464.3252	4384.3452	12114.57	7475.3252	12881.346	6600.5703	9538.3252	6336.3452	5864.5703	6524.3252	-523.81982	2286.4751	3815.9404	17871.18	5104.4751	3920.9404	1624.1802	1610.4751	-843.05957	8013.1802	15578.475	2892.9404	8186.1802	3052.4751	-3550.0596	3163.1802	13248.475	7168.9404	11105.18	6076.4751	6733.9404	13702.18	4172.4751	4862.9404	302.18018	2727.4751	3757.9404	-1629.8198	2342.4751	4734.9404	21950.18	6891.4751	5570.9404	5990.6699	33575.215	6687.04	59.669922	21740.215	7372.04	450.66992	25214.215	9025.04	2789.6699	18077.215	6699.04	3883.6699	11934.215	9547.04	4019.6699	15075.215	9221.04	1246.6699	22218.215	6612.04	14049.67	6758.2148	11020.04	5482.6699	16220.215	7379.04	10258.67	6671.2148	6584.04	349.66992	3264.2148	12728.04	10664.67	1432.2148	5416.04	13504.67	6611.2148	8727.04	18383.301	10552.189	11159.17	14800.3	6995.1899	10001.17	1811.2998	3390.1899	10152.17	3541.2998	13828.189	13283.17	9724.2998	2658.1899	994.16992	15827.3	8244.1895	14257.17	-2636.7002	19242.189	4115.1699	14010.3	7810.1899	12793.17	16949.301	7374.1899	8412.1699	13644.3	10206.189	10997.17	8158.2998	6720.1899	7280.1699	-2830.2949	23767.605	1237.6602	13681.705	3497.605	-5846.3398	1031.7051	19610.605	6069.6602	8368.7051	22267.605	3119.6602	6976.7051	14478.605	165.66016	16442.705	3201.605	-6336.3398	180.70508	23178.605	1794.6602	10725.705	4262.605	831.66016	673.70508	21838.605	6369.6602	10624.705	5128.605	-1242.3398	3703.7051	10770.605	-492.33984	8129.7051	6217.605	2891.6602	-2539.2949	14105.605	1789.6602	-37.350098	30205.4	-929.16992	1305.6499	15103.4	-560.16992	2844.6499	21115.4	6459.8301	4114.6499	29349.4	-1898.1699	10571.65	10360.4	520.83008	16585.65	5635.3999	-4554.1699	5050.6499	24721.4	5332.8301	9775.6504	8092.3999	2233.8301	4745.21	23636.789	7350.7002	22055.211	3365.79	4958.7002	10396.21	3219.79	4945.7002	19626.211	2457.79	-5331.2998	1175.21	2372.79	13623.7	13134.21	774.79004	-2567.2998	13414.21	3989.79	5663.7002	12261.575	-1378.46	-1389.0254	16392.086	6632.2002	4877.4453	1169.085	23581.199	5306.4453	9214.085	4111.2002	-2578.5547	1893.085	18210.199	5695.4453	396.08496	12926.2	17383.445	7636.085	8784.2002	4927.4453	-1375.915	16710.199	3756.4453	369.08496	6923.2002	2097.4453	5230.915	19378.436	9887.0752	17470.914	2676.4351	5980.0752	19801.914	7593.4351	11631.075	14234.915	7122.4351	8093.0752	3476.915	16458.436	9410.0752	-663.56982	14604.615	11363.795	749.43018	3353.6152	10297.795	12780.43	4067.6152	2800.7949	14081.43	7048.6152	13251.795	14876.43	2483.6152	3164.7949	8380.4297	1919.6152	5859.7949	-734.56982	21832.615	6401.7949	6844.52	5388.0952	-520.3501	3713.52	12832.096	4027.6499	4155.52	4495.0952	4574.6499	8343.5195	7063.0952	6264.6499	-227.47998	15262.096	4563.6499	460.54492	24306.5	12954.11	547.54492	37589.5	13572.11	12099.545	3455.5	5383.1104	15701.545	2887.5	7815.1104	14159.545	1031.5	-754.88965	6375.5449	20741.5	8999.1104	3217.5449	14259.5	8286.1104	13252.545	6381.5	7564.1104	19106.545	3617.5	9034.1104	12366.545	2083.5	10679.11	10351.545	-1980.5	1733.1104	17295.33	3607.0952	11803.26	5756.3301	3070.0952	5934.2598	13183.33	2485.0952	-657.74023	9685.3301	5258.0952	8395.2598	6664.3301	8302.0957	10047.26	-23.600098	13203.96	11230.335	7419.3999	-915.04004	6101.335	9179.04	24835.73	13755.13	11885.04	2911.73	11533.13	13280.04	5344.73	26490.129	3733.04	10009.73	4411.1299	5725.04	6566.73	6756.1299	2569.04	18559.73	12897.13	13170.04	7285.73	14542.13	-404.95996	6629.73	9468.1299	5378.04	774.72998	215.12988	15630.04	11477.73	12275.13	9155.7998	5051.915	9845.0898	-874.2002	24976.914	4102.0898	10892.8	4416.915	12622.09	714.20508	15188.175	12129.42	5276.2051	14305.175	12217.42	3537.2051	10824.175	10620.42	11034.205	1556.1748	-201.58008	-151.79492	19608.176	6902.4199	3616.2051	7977.1748	13870.42	-472.79492	2003.1748	9039.4199	5805.2051	2820.1748	7017.4199	3097.2051	15783.175	9865.4199	11764.205	9254.1748	10773.42	3904.2051	18662.176	6481.4199	-5846.0596	-1468.2598	3510.4199	2290.9404	10932.74	11703.42	2989.1699	23447.545	13284.17	12796.17	2163.5449	13279.17	11770.17	9217.5449	8912.1699	3541.7852	12821.02	9216.96	4258.7852	18984.02	5153.96	12672.785	6880.02	7545.96	52.77002	20893.66	8240.8457	8246.7695	2043.6602	9079.8457	2632.77	2070.6602	3627.8452	-114.22998	1959.6602	18496.846	9193.7695	5176.6602	8789.8457	1816.2998	10763.385	4308.8501	1660.2998	22917.385	8483.8496	5131.2998	13224.385	9776.8496	10580.3	10238.385	8953.8496	31344.754	7386.5752	8186.855	11151.755	14499.575	7761.855	11246.755	4197.5752	5978.855	18339.754	5974.5752	5296.855	8471.8555	2971.375	5616.5303	5250.855	14662.375	3698.5303	3735.855	9218.375	3652.5303	16558.455	3333.3149	711.43994	20987.455	9036.3145	9468.4395	2511.4551	18820.314	7147.4399	-325.54492	15707.314	10322.439	7401.4551	225.31494	5933.4399	12239.455	2937.3149	9105.4395	10578.015	3473.5698	1346.105	694.01465	8302.5703	19523.105	11027.015	5513.5698	8059.105
6653.4346	21227.145	3810.5	14705.435	2058.1445	10162.5	290.43457	-1143.8555	8899.5	8440.0049	25877.105	11156.465	3744.0049	20482.105	6764.4648	11750.005	5436.1055	13772.465	24270.004	9356.1055	6423.4648	-1895.9951	1378.1055	3624.4648	4787.0049	15077.105	7855.4648	4613.0049	16416.105	2023.4648	15149.23	2077	8669.6504	468.28027	3462.2305	10320.3	16098.28	2299.2305	2023.2998	10440.28	5386.2305	11653.3	9723.2803	13703.23	12748.3	7880.8848	20934.699	15485.415	15419.885	9917.7002	10788.415	8135.5547	-453.09473	1499.9351	664.55469	15372.905	11482.936	17360.426	4471.6953	1671.835	-1617.5752	21899.695	4820.835	2960.4248	14917.695	8766.835	1603.4248	26948.695	11226.835	6483.4248	-5.3046875	-542.16504	2438.4248	10579.695	5374.835	2175.5449	26057.725	-1248.0049	19063.545	4929.7246	4847.9951	16159.545	4382.7246	954.99512	13202.545	2499.7246	-3942.0049	5419.5449	19707.725	7282.9951	17562.545	4165.7246	6201.9951	4226.5449	13733.725	1943.9951	4268.3398	18336.316	11363.715	10717.34	5224.3154	5510.7148	19090.34	26946.316	16476.715	17322.34	3221.3154	8623.7148	15649.34	2594.3154	-2408.2852	22545.34	4417.3154	8118.7148	15418.34	11875.315	19974.715	17906.805	3405.8447	13927.355	540.80518	247.84473	4912.3555	-423.5752	19508.766	1919.0801	17922.426	1243.7651	-610.91992	3809.27	13811.99	3902.1104	4021.27	8474.9902	3116.1104	766.27002	7712.9902	2619.1104	7318.27	2446.9902	3162.1104	7686.27	1813.9902	-1309.8896	13488.785	21763.891	8994.4004	9367.7852	5270.8901	272.40039	3833.7852	18532.891	9627.4004	4536.7852	331.89014	-3494.5996	2772.7852	15618.891	13287.4	4608.7852	11352.891	6719.4004	12475.88	3874.6201	3215.6152	10373.88	4427.6201	10613.615	-1916.1201	976.62012	3190.6152	5772.8799	6088.6201	8108.6152	-1499.1201	11572.62	8669.6152	132.87988	16534.621	9212.6152	16331.88	5201.6201	9844.6152	20997.49	5121.5649	2891.5752	1522.105	15097.45	4753.0498	14118.105	15005.45	5506.0498	6799.105	11118.45	14475.05	8667.1055	9363.4502	8264.0498	7138.105	5595.4502	9429.0498	-242.36523	2339.8701	10791.675	16850.635	7889.8701	12742.675	2210.6348	521.87012	2503.6748	7078.6348	16178.87	8761.6748	10619.635	1775.8701	1460.6748	1640.6348	13720.87	10666.675	11050.635	9538.8701	9895.6748	15458.635	5344.8701	13465.675	444.63477	3234.8701	13850.675	-1375.3652	64.870117	10330.675	20356.635	9824.8701	13789.675	8989.5293	30949.145	10482.279	3322.5298	24813.145	9971.2793	1282.5298	20051.145	10670.279	2235.5298	20176.145	11125.279	4367.5298	14847.145	13168.279	4008.5298	15268.145	10468.279	2317.5298	22890.145	8552.2793	16127.529	6623.145	11643.279	15161.529	7335.145	13657.279	14153.529	4997.145	9947.2793	1770.5298	4687.145	15968.279	14181.529	4861.145	8071.2798	16228.529	6887.145	10187.279	18204.254	10325.061	9482.2852	16121.255	6427.0601	6750.2852	4284.2549	4177.0601	9972.2852	5686.2549	18379.061	10584.285	16490.254	3199.0601	-2980.7148	21638.254	8519.0605	12973.285	-653.74512	21655.061	1614.2852	15921.255	5103.0601	8547.2852	17400.254	6223.0601	7208.2852	16299.255	6317.0601	7709.2852	11834.255	3663.0601	7840.2852	2965.3398	17143.17	8320.5449	18030.34	1083.1699	259.54492	3430.3398	11484.17	10721.545	7810.3398	18492.17	9339.5449	8448.3398	14021.17	7947.5449	15144.34	2125.1699	1336.5449	2750.3398	22383.17	9781.5449	11174.34	4709.1699	8769.5449	1311.3398	15103.17	14978.545	12072.34	3306.1699	8383.5449	2413.3398	7467.1699	5489.5449	13666.34	6368.1699	7725.5449	-312.66016	12044.17	5810.5449	2245.2349	23555.385	2887.9746	3754.2349	13717.385	10009.975	6232.2349	12579.385	6170.9746	9063.2344	20378.385	3818.9746	12701.234	949.38477	6131.9746	21354.234	-660.61523	-615.02539	11694.234	5094.3848	1999.9746	13310.234	-175.61523	1597.9746	4850.395	15920.47	7771.4404	20920.395	3237.4697	5869.4404	16105.395	2846.4697	6011.4404	15305.395	1679.4697	-516.55957	-817.60498	1078.4697	12006.44	14455.395	-2176.5303	-760.55957	12143.395	8226.4697	9849.4404	17441.365	-3373.7051	-2137.4697	14467.635	-2409.6699	2446.8555	1019.6348	15547.33	7968.8555	9016.6348	-2754.6699	-2553.1445	1818.6348	13787.33	3638.8555	-1209.3652	6582.3301	22153.855	7557.6348	8544.3301	6278.8555	-1796.3652	11782.33	2675.8555	2766.6348	2144.3301	1153.8555	1944.4702	20697.789	5398.0654	16122.471	3897.79	4114.0654	18906.471	8662.79	6402.0654	12533.471	6265.79	4205.0654	905.47021	16586.789	4460.0654	-62.94043	15849.79	8085.4004	105.05957	2501.79	7645.4004	12633.06	3276.79	1076.4004	13303.06	5798.79	12896.4	14319.06	3609.79	-232.59961	4790.0596	824.79004	2864.4004	605.05957	14147.79	5847.4004	9108.0156	-2370.6104	2810.8149	2586.0151	7933.3896	6897.8149	3950.0151	-2739.6104	2222.8149	9719.0156	-787.61035	8269.8145	2301.0151	10370.39	6243.8149	-2138.7998	30932.725	6518.5049	-1096.7998	35453.727	10309.505	6913.2002	508.72461	2541.5049	13148.2	3500.7246	4547.5049	13565.2	1059.7246	-1581.4951	3735.2002	17839.725	8144.5049	-128.7998	16070.725	3302.5049	7590.2002	7768.7246	8663.5049	20010.199	3820.7246	6501.5049	6756.2002	1694.7246	6649.5049	7798.2002	-221.27539	-3633.4951	14239.465	5570.5498	6462.2197	4909.4648	1730.5498	3670.2197	10711.465	3174.5498	-2990.7803	10360.465	4090.5498	3820.2197	1612.4648	10329.55	7867.2197	1717.165	14852.19	11504.471	9346.165	1681.1904	9365.4707	7507.8149	25318.32	7811.9346	13637.814	-1447.6797	10240.935	14214.814	2577.3203	22571.934	8451.8145	3381.3203	4478.9346	329.81494	969.32031	6319.9346	1191.8149	12424.32	10232.935	13315.814	473.32031	11442.935	218.81494	4262.3203	6087.9346	7637.8149	-5942.6797	-966.06543	20288.814	3439.3203	12865.935	10570.891	1416.4746	11149.99	1038.8901	17737.475	4258.9902	12321.891	4342.4746	13124.99	5187.0898	25227.859	7917.0801	7319.0898	14071.859	10965.08	2944.0898	8895.8594	7380.0801	14162.09	2324.8599	-983.91992	3255.0898	19090.859	5779.0801	5441.0898	9500.8594	9554.0801	620.08984	3143.8599	7567.0801	6335.0898	6457.8599	5927.0801	5135.0898	11667.859	7420.0801	17193.09	9383.8594	8102.0801	5782.0898	28290.859	5820.0801	-899.88965	-6179.1152	-4594.6748	7060.1104	9823.8848	3639.3252	5379.7354	22204.811	8848.8945	3121.7351	10834.811	8057.8945	11619.735	6697.8101	5641.8945	2394.2598	15342.25	12766.766	2976.2598	19762.25	7976.7651	16390.26	12452.25	11612.766	1449.3999	21370.949	7535.5498	8348.4004	3597.9502	3467.5498	-298.6001	2951.9502	514.5498	-1090.6001	3078.9502	15473.55	11208.4	8387.9502	7378.5498	678.85498	13335.71	6259.9248	-950.14502	33759.711	11047.925	4680.855	15468.71	9121.9248	9308.8555	12403.71	7984.9248	26035.176	9884.8594	6817.6851	11322.175	12228.859	11658.686	8355.1748	3837.8599	8387.6855	11866.175	3299.8599	10062.686	5975.625	3685.9951	9321.9844	2831.625	15096.995	8964.9844	-1456.375	16228.995	3866.9849	18408.029	3763.7451	-1613.6699	22285.029	6770.7451	5803.3301	4213.0298	14506.745	1393.3301	2281.0298	16257.745	9404.3301	7727.0298	84.745117	2474.3301	10896.029	3506.7451	4365.3301	13459.63	3883.7598	-1890.8945	2529.6299	11798.76	11219.105	20241.629	5989.7598	1743.1055
11504.391	21346.975	7478.1602	16775.391	1539.9746	10734.16	4266.3901	1046.9746	10038.16	4505.5601	18750.566	9343.585	5824.5601	14945.565	5693.585	15905.561	1852.5654	12324.585	13945.561	856.56543	5410.585	-880.43994	-4390.4346	4476.585	6858.5601	9670.5654	4604.585	6062.5601	11804.565	3502.585	16648.82	7570.7598	8808.4648	-427.54004	3129.6699	4039.8398	2455.46	-2093.3301	-3003.1602	10107.46	4561.6699	7813.8398	10022.46	15320.67	7825.8398	6043.8652	14507.285	9789.9248	11284.865	43.285156	6750.9248	5657.4199	-1557.8154	-1322.5146	-578.58008	14798.185	6954.4854	20944.68	2613.1504	-970.82031	-735.31982	14988.15	276.17969	3994.6802	15143.15	7449.1797	18466.68	4392.1504	77.179688	6765.6802	263.15039	-2306.8203	4360.6802	10419.15	3962.1797	290.31982	24024.23	-2842.2998	17668.32	4079.2305	-656.2998	13584.32	481.23047	-1628.2998	14624.32	-2425.7695	-8153.2998	6040.3198	19298.23	3005.7002	19724.32	3427.2305	1862.7002	4772.3198	8774.2305	-2659.2998	2293.4551	17105.68	5392.6104	11957.455	-160.32031	3339.6104	14667.455	29982.68	20445.609	13000.455	7321.6797	2867.6104	12999.455	649.67969	-5404.3896	23547.455	-1268.3203	3738.6104	16867.455	8434.6797	19976.609	19340.586	8091.04	19451.695	-2159.415	2436.04	7945.6948	2224.28	18957.6	850.5	22550.279	2842.6001	-2921.5	5700.4551	13939.71	5842.9248	4783.4551	11728.71	6106.9248	1648.4551	7056.71	5880.9248	10459.455	2955.71	7948.9248	7823.4551	1523.71	534.9248	9092.96	19149.105	13302.266	8371.96	2996.105	5391.2651	633.95996	16749.105	11971.266	12163.96	2372.105	2511.2651	2635.96	17819.105	16742.266	5261.96	10406.105	10155.266	14556.02	3725.6851	1953.21	15830.02	3691.6851	11077.21	1755.02	1089.6851	2510.21	9430.0195	4532.6851	5740.21	907.02002	10794.686	6092.21	3705.02	16554.686	6861.21	13950.02	6922.6851	9486.21	20489.67	-3085.04	5480.25	789.61523	20867.205	5181.0801	12085.615	25704.205	5969.0801	4903.6152	21993.205	9385.0801	2029.6152	16438.205	7223.0801	4748.6152	8930.2051	7379.0801	2160.8999	5239.6201	6023.8652	21582.9	6401.6201	3912.8652	2821.8999	2895.6201	-5132.1348	11506.9	13092.62	1900.8652	8934.9004	3752.6201	-5235.1348	4015.8999	18504.621	1812.8652	16786.9	9182.6201	1082.8652	14249.9	4880.6201	1140.8652	2304.8999	2738.6201	2321.8652	975.8999	2312.6201	2105.8652	20201.9	10200.62	4707.8652	3992.9502	24596.805	3207.2246	49.950195	27849.805	3974.2246	-325.0498	21765.805	7043.2246	3849.9502	20017.805	5511.2246	2942.9502	11224.805	5811.2246	5030.9502	12121.805	6540.2246	-1356.0498	23631.805	4566.2246	12754.95	8561.8047	6155.2246	13096.95	10099.805	6555.2246	12546.95	4660.8052	6363.2246	-623.0498	4916.8052	9873.2246	8884.9502	5425.8052	4873.2246	16488.949	8699.8047	5140.2246	18556.664	12491.955	7894.625	18244.664	9659.9551	12437.625	5149.665	5227.9551	8952.625	8893.665	12094.955	12861.625	17150.664	5362.9551	-1083.375	22200.664	10401.955	12992.625	1899.665	22956.955	3332.625	16629.664	8477.9551	9409.625	21692.664	8450.9551	8140.625	16537.664	10294.955	8193.625	11454.665	7179.9551	6330.625	-82.31543	24167.711	2938.5195	13953.685	4912.71	-4206.4805	1746.6846	20176.711	7529.5195	5614.6846	23196.711	4736.5195	7520.6846	10602.71	-4190.4805	17278.684	2540.71	-4418.4805	1588.6846	29182.711	4912.5195	12169.685	5299.71	1634.5195	511.68457	20518.711	6630.5195	9685.6846	4213.71	3323.5195	5766.6846	12885.71	766.51953	9250.6846	9217.71	3670.5195	6085.6846	5303.71	1273.5195	2507.5098	31534.455	7314.0049	5320.5098	9677.4551	7001.0049	5550.5098	15067.455	5295.0049	8202.5098	20030.455	4385.0049	11217.51	534.45508	8321.0049	21538.51	-1817.5449	1054.0049	18795.51	-1676.5449	866.00488	13720.51	2313.4551	5575.0049	4612.335	23083.191	8457.1152	24330.336	6157.1904	4840.1152	13670.335	2657.1904	11106.115	14970.335	2678.1904	2690.1152	2109.335	7103.1904	18927.115	10357.335	2203.1904	1729.1152	10692.335	9058.1904	10043.115	14194.775	-3191.9951	-2159.9404	15528.155	3567.4404	9006.4502	2699.1553	22183.441	10376.45	8301.1553	3682.4404	408.4502	2821.1553	18870.441	9025.4502	1471.1553	10505.44	24450.449	9834.1553	5757.4404	7027.4502	-716.84473	17289.441	5125.4502	1033.1553	3383.4404	1396.4502	3410.6851	22166.516	8962.29	18073.686	5480.5151	5180.29	21443.686	8366.5156	11384.29	14517.686	7326.5151	6881.29	2178.6851	14867.516	6142.29	-2547.4102	16523.58	4646.9199	-1137.4102	-743.41992	9457.9199	12714.59	-567.41992	1040.9199	14842.59	1643.5801	7491.9199	15088.59	-444.41992	936.91992	2400.5898	-1309.4199	3802.9199	4116.5898	12062.58	8083.9199	12053.125	1771.2251	-5386.5596	3277.125	12635.225	373.44043	6813.125	1929.2251	-2891.5596	10514.125	4736.2251	-4508.5596	3946.125	12246.225	-1804.5596	1210.2451	22852.504	11216.5	1735.2451	36091.504	15938.5	9444.2451	5056.5049	6396.5	14074.245	4403.5049	11534.5	13781.245	1299.5049	1770.5	6876.2451	16915.504	12302.5	5290.2451	18007.504	6785.5	12919.245	7050.5049	11412.5	22181.246	3870.5049	11572.5	10213.245	5235.5049	10040.5	15409.245	-138.49512	2451.5	19151.926	3238.5254	11412.705	10585.925	2819.5254	4070.7051	17333.926	1784.5254	-402.29492	15662.925	2530.5254	7521.7051	5609.9248	17278.525	8055.7051	3637.2002	16862.336	5142.2549	10562.2	3643.335	6228.2549	1974.415	27791.516	5863.8252	9595.415	3480.5146	9964.8252	13869.415	7949.5146	15267.825	5321.415	6170.5146	1588.8252	-5359.585	6894.5146	2429.8252	-546.58496	13163.515	8067.8252	9725.415	4135.5146	9231.8252	-4623.585	7588.5146	3324.8252	2883.415	-582.48535	-3113.1748	17567.414	7395.5146	7569.8252	8226.2051	1353.0947	8984.2402	1123.2051	11971.095	6030.2402	9553.2051	3106.0947	14099.24	-51.834961	22332.32	6552.5254	4130.165	17253.32	13140.525	2221.165	10247.32	8711.5254	10238.165	3865.3198	-0.47460938	1138.165	17173.32	8220.5254	144.16504	10258.32	13526.525	-1789.835	3285.3198	8614.5254	5509.165	3713.3198	6244.5254	3208.165	16951.32	8490.5254	14783.165	8805.3203	9358.5254	1581.165	19005.32	8903.5254	-924.65527	-6032.5801	4076.6602	7098.3447	8465.4199	11101.66	792.1748	23464.27	10463.28	2435.1748	10830.27	8604.2803	9177.1748	6616.27	6682.2803	1453.3999	11026.82	10116.26	2729.3999	15168.82	5444.2598	10945.4	3336.8203	9860.2598	1127.3301	15595.5	8960.9248	8653.3301	672.5	9466.9248	-109.66992	1854.5	1736.9248	1710.3301	2878.5	16468.926	14170.33	6529.5	10780.925	-78.410156	7920.0303	3335.0498	-128.41016	18119.031	10645.05	4479.5898	8985.0303	10399.05	8913.5898	6784.0303	8661.0498	20527.914	10923.755	6380.1348	11639.915	15430.755	6536.1348	6416.915	3041.7549	6434.1348	12628.915	3871.7549	9037.1348	8069.1348	629.99023	4443.9404	3161.1348	11613.99	7957.9404	4103.1348	6406.9902	5537.9404	13977.311	2862.4102	-46.685059	25393.311	11836.41	10362.314	2918.3101	17273.41	7282.3149	-1008.6899	16800.41	9189.3145	3722.3101	1119.4102	5662.3149	9536.3105	2951.4102	6469.3149	12820.141	2059.2651	1841.5752	1245.1401	14379.266	16337.575	14547.141	5872.2651	7537.5752
5393.3154	22223.656	6876.7402	10638.315	2893.6553	13184.74	-3391.6846	-80.344727	10972.74	7603.6851	21038.189	13054.05	5271.6851	18297.189	9929.0498	15597.686	9611.1895	17775.051	16829.686	7569.1899	14420.05	-798.31494	1500.1899	9624.0498	6230.6851	18155.189	9944.0498	3518.6851	19243.189	8036.0498	10803.561	11031.595	3658.3604	68.85498	4381.2402	6704.25	1161.855	769.24023	-2669.75	10952.855	5962.2402	7693.25	11131.855	12065.24	8088.25	4809.4551	18148.324	14759.325	14320.455	659.3252	7880.3252	10700.96	1449.8555	974.58984	2202.96	19597.855	11510.59	14642.825	4218.0898	2256.1152	-3663.1748	17923.09	5773.1152	160.8252	14439.09	9413.1152	19290.824	4845.0898	868.11523	628.8252	1144.0898	1396.1152	-3394.1748	10649.09	7032.1152	706.70996	28874.195	5463.415	13981.71	9759.1953	9778.415	17639.711	6085.1948	8712.415	11608.71	3021.1948	1601.415	15886.71	10659.195	8693.415	20203.711	5015.1948	9633.415	4646.71	15816.195	8995.415	5906.6602	17233.766	13943.32	12407.66	5440.7646	6996.3203	20497.66	27318.766	16233.32	17737.66	6900.7646	10581.32	16232.66	705.76465	-472.67969	24391.66	1845.7646	5812.3203	18991.66	13473.765	21448.32	19039.58	3632.0596	20621.404	-3315.4199	1689.0596	11654.404	1279.625	17953.191	6762.27	21421.625	667.19043	1951.27	5179.8604	13202.58	3266.0449	4087.8601	11255.58	2239.0449	1814.8601	6147.5801	6236.0449	9730.8604	3745.5801	5260.0449	9561.8604	2026.5801	508.04492	9621.0195	17501.535	4765.3301	10234.02	4802.5352	-401.66992	2579.0195	19292.535	5345.3301	6232.0195	2632.5352	347.33008	519.01953	13155.535	14288.33	3748.0195	12955.535	7745.3301	4717.79	-705.24512	-1774.5654	3251.79	2101.7549	7046.4346	-6685.21	-3109.2451	-74.56543	1854.79	2221.7549	5672.4346	-7233.21	5657.7549	4025.4346	-5002.21	9198.7549	4174.4346	4150.79	1931.7549	5978.4346	11840.85	4776.7002	2593.3799	770.31982	16673.74	3104.7197	11519.32	18188.74	1883.7197	1751.3198	17489.74	8185.7197	5167.3198	9686.7402	4946.7197	1486.3198	10583.74	5489.7197	-878.04492	3591.585	13842.695	18302.955	3778.585	11597.695	1125.9551	2414.585	2869.6948	5184.9551	15785.585	7657.6948	9329.9551	2387.585	1478.6948	2433.9551	13568.585	11622.695	8859.9551	7479.585	12081.695	12300.955	5336.585	8332.6953	-437.04492	2749.585	11450.695	-2784.0449	1861.585	10481.695	23835.955	11664.585	15843.695	9969.25	25693.205	9439.8203	914.25	25067.205	6156.8198	1315.25	19112.205	10234.82	6074.25	14471.205	6559.8198	6690.25	9848.2051	12155.82	1658.25	11889.205	10230.82	1017.25	20011.205	9344.8203	13897.25	5432.2051	11876.82	14799.25	6858.2051	9201.8203	15140.25	3542.2051	8545.8203	1530.25	3826.2051	15291.82	11352.25	5437.2051	7772.8198	13556.25	7619.2051	9690.8203	17205.766	8541.4453	12557.535	3444.7651	2338.4448	12337.535	4155.7651	3833.4448	11151.535	6508.7651	15429.445	13702.535	14212.766	1976.4448	2633.5352	21844.766	10698.445	18552.535	730.76514	22203.445	4442.5352	16845.766	6582.4448	14258.535	16168.766	6802.4448	14753.535	17352.766	8841.4453	13820.535	8657.7656	4519.4448	11629.535	11053.605	11515.88	5831.2549	15820.605	4990.8799	-900.74512	1904.6055	15968.88	12109.255	7522.6055	22453.879	7624.2549	12534.605	1657.8799	580.25488	11196.605	1882.8799	-344.74512	566.60547	19710.879	7250.2549	12621.605	2972.8799	6862.2549	1422.6055	19144.879	10901.255	11751.605	5372.8799	6617.2549	3700.6055	14454.88	6499.2549	6067.6055	4916.8799	5844.2549	918.60547	5565.8799	7203.2549	1018.6401	33352.133	5500.5049	2644.6401	14018.135	8690.5049	2443.6401	18197.135	5334.5049	5166.6401	25827.135	3491.5049	14261.641	4896.1348	8834.5049	20018.641	1649.1348	-925.49512	17442.641	2967.1348	3092.5049	14348.641	6170.1348	5901.5049	4037.7002	20654.115	8340.9648	15586.7	8852.1152	4659.9648	12688.7	9491.1152	6542.9648	12769.7	4676.1152	-72.035156	-2089.2998	6024.1152	15796.965	11368.7	1573.1152	-1758.0352	10411.7	12242.115	7302.9648	15515.08	1318	1520.9502	20143.721	6015.605	5220.7549	5526.7202	23158.605	4810.7549	14342.721	4365.605	-4484.2451	7907.7202	18533.605	3668.7549	7859.7202	16318.605	17097.754	14569.721	17459.605	5487.7549	2185.7202	16837.605	96.754883	4289.7202	7079.605	-2719.2451	3109.54	18100.766	7954.0703	17751.539	5373.7651	8417.0703	19262.539	6001.7651	10478.07	16973.539	7279.7651	7110.0703	4341.54	13932.766	9061.0703	596.71484	20094.67	7019.04	438.71484	2305.6699	10943.04	14671.715	3559.6699	3501.04	18478.715	5904.6699	14701.04	18383.715	4588.6699	2408.04	9862.7148	3506.6699	5407.04	14737.715	8096.6699	10830.04	3676.2754	726.41504	-1104.46	-2670.7246	9989.415	4588.54	890.27539	902.41504	2886.54	-3610.7246	4217.415	474.54004	-3678.7246	11936.415	1523.54	389.09521	22444.365	7493.0654	747.09521	27999.365	12176.065	13043.096	3633.3652	303.06543	13835.096	5350.3652	6377.0654	12746.096	3180.3652	892.06543	3001.0952	14974.365	6769.0654	2569.0952	20125.365	7673.0654	9302.0957	7813.3652	10186.065	22299.096	4705.3652	9258.0654	7666.0952	2029.3652	6914.0654	9479.0957	1575.3652	-1998.9346	17476.68	3270.2451	9345.5605	11516.68	-2264.7549	6681.5601	13963.68	-154.75488	-129.43994	12411.68	390.24512	9217.5605	1543.6797	7815.2451	7245.5601	1308.7651	14186.925	8857.9297	9321.7656	2562.9248	8661.9297	7391.9199	27868.254	11986.615	11058.92	6002.2549	12527.615	16766.92	8108.2549	24447.615	11040.92	6513.2549	13933.615	-1164.0801	4092.2549	4199.6152	2689.9199	19247.254	15056.615	10007.92	10580.255	14777.615	-1004.0801	10041.255	7483.6152	1892.9199	1190.2549	1119.6152	18988.92	9469.2549	12283.615	10371.92	5308.1899	8131.25	22.919922	18435.189	4551.25	10361.92	4001.1899	12899.25	4989.3452	20537.301	13248.285	9180.3457	15709.3	14483.285	5570.3452	9973.2998	9567.2852	14895.346	3854.2998	2230.2852	3635.3452	17673.301	8975.2852	5173.3452	8989.2998	14755.285	1611.3452	2392.2998	9672.2852	7162.3452	3726.2998	10288.285	7428.3452	11507.3	7793.2852	18426.346	10297.3	12485.285	5626.3452	17850.301	10894.285	-2338.7852	-2780.9551	-4996.6201	5016.2148	9826.0449	6559.3799	2478.2598	19562.906	11020.745	3060.2598	9721.9053	8473.7451	9009.2598	5098.9053	6937.7451	6773.1899	5285.5552	3593.6001	1648.1899	10835.555	5142.6001	13226.189	6410.5552	13851.6	2243.6299	23472.336	7446.8701	1686.6299	5856.335	5159.8701	1671.6299	5141.335	114.87012	1458.6299	6047.335	19783.871	17256.629	6678.335	7798.8701	1459.9048	15767.83	2384.3154	708.90479	31067.83	8357.3154	3553.9048	17959.83	6827.3154	9544.9043	13205.83	7165.3154	24823.109	12977.42	5585.0098	8940.1104	7424.4199	5572.0098	10393.11	2614.4199	3669.0098	20685.109	5883.4199	5384.0098	7969.645	1668.75	3569.0098	3879.645	13924.75	4520.0098	4732.645	12177.75	338.00977	17801.01	1892.3848	-652.69482	25673.01	7151.3848	8787.3047	5344.0098	13018.385	9453.3047	1235.0098	17066.385	6575.3052	7481.0098	1027.3848	4781.3052	14093.01	166.38477	6257.3052	15712.115	-1132.9951	585.16016	1266.1152	6898.0049	12884.16	7641.1152	1144.0049	4305.1602
9217.9102	25246.254	3799.7598	8967.9102	-2994.7451	8871.7598	-1681.0898	-4171.7451	9013.7598	5705.9346	15451.065	8484.6299	6672.9346	14895.065	-3141.3701	23652.934	6527.0654	10937.63	13762.935	4874.0654	5727.6299	-1802.0654	-141.93457	2644.6299	3291.9346	12528.065	5257.6299	2340.9346	17642.066	6470.6299	22324.586	4330.9404	4661.5703	-3320.0449	4838.855	11329.75	-3617.0449	2016.855	-1551.25	7679.9551	4912.855	11577.75	8209.9551	10518.855	8295.75	3220.7798	14979.02	11351.66	11940.779	1908.0195	9009.6602	8777.0049	629.05469	1237.5352	3436.0049	15451.055	8714.5352	23897.34	4218.71	334.09961	4787.3398	17547.711	4475.0996	7257.3398	12701.71	7590.0996	26708.34	5740.71	252.09961	7221.3398	-1089.29	-2539.9004	3448.3398	9674.71	3316.0996	3788.1299	27190.074	4332.2051	23834.129	7084.0752	6977.2051	16456.129	3755.0752	6984.2051	16791.129	3403.0752	-1155.7949	21731.129	8465.0752	8246.2051	16541.129	9386.0752	9488.2051	7436.1299	17580.074	9611.2051	3671.1948	16524.32	8440.8496	10553.195	2267.3203	8188.8496	17503.195	33340.32	15762.85	14054.195	6630.3203	6720.8496	14604.195	2639.3203	-2255.1504	18033.195	1562.3203	6153.8496	3275.1948	3422.3203	24900.85	26345.975	11534.02	14862.04	2511.9751	7014.02	8685.04	414.49023	13760.915	5995.4199	15382.49	3368.915	1218.4199	4607.3896	12273.785	4796.0552	5205.3896	9619.7852	4163.0552	4675.3896	6477.7852	6010.0552	10710.39	3948.7852	8424.0547	8268.3896	840.78516	1304.0552	8531.8496	19642.465	8433.085	9589.8496	4864.4648	2650.085	1785.8496	16202.465	7606.085	14723.85	3874.4648	1284.085	138.84961	20396.465	16116.085	121.84961	12436.465	9056.085	14602.68	1247.1602	1589.3101	10737.68	1573.1602	9223.3105	771.68018	-212.83984	635.31006	5965.6802	2844.1602	7867.3101	36.680176	8954.1602	6827.3101	3696.6802	12607.16	8117.3101	15264.68	2554.1602	9348.3105	19528.914	1919.21	2288.5947	1610.9399	16489.41	3835.1445	14410.939	16115.41	1493.1445	5758.9399	19693.41	7709.1445	11429.939	12324.41	6865.1445	4313.9399	8958.4102	2947.1445	169.95508	74.650391	10839.925	18126.955	6186.6504	8683.9248	1389.9551	18.650391	-432.0752	9232.9551	14304.65	4963.9248	9693.9551	-501.34961	121.9248	1929.9551	15267.65	8138.9248	10383.955	3753.6504	9213.9248	13588.955	2623.6504	6613.9248	1389.9551	-235.34961	7743.9248	-2033.0449	-307.34961	8232.9248	19804.955	7911.6504	9384.9248	8107.875	29003.52	10324.67	1707.875	23646.52	4719.6699	2023.875	26373.52	8829.6699	1673.875	15462.52	6169.6699	6010.875	15089.52	8294.6699	2717.875	14288.52	10180.67	62.875	24794.52	9793.6699	12708.875	6295.52	9330.6699	14850.875	8144.52	9211.6699	6558.875	18191.52	9376.6699	1560.875	5981.52	15765.67	11113.875	5031.52	8450.6699	17175.875	7074.52	9985.6699	19207.586	11493.82	13469.21	5082.585	4041.8198	13091.21	4548.585	5755.8198	14671.21	17628.586	9244.8203	15851.21	15869.585	4481.8198	1367.21	21595.586	9863.8203	18390.211	651.58496	22941.82	5130.21	18632.586	9832.8203	11821.21	17812.586	7225.8198	10224.21	16006.585	9025.8203	10771.21	10413.585	7481.8198	9086.21	4003.5996	20517.105	7421.3496	15989.6	2613.105	-4260.6504	2454.5996	13287.105	5707.3496	14890.6	12962.105	2859.3496	16146.6	3558.105	-1257.6504	13431.6	4281.105	-4616.6504	2405.5996	25116.105	5555.3496	9629.5996	5850.105	3374.3496	4259.5996	15633.105	7009.3496	9850.5996	6159.105	4914.3496	3236.5996	13720.105	4456.3496	7720.5996	4627.105	6738.3496	6539.5996	4860.105	3388.3496	1061.0449	40382.516	5878.7852	4490.0449	9090.5146	10413.785	2430.0449	16192.515	10174.785	7728.0449	23669.516	6401.7852	12875.045	4669.5146	9367.7852	19184.045	1766.5146	4115.7852	16574.045	109.51465	5871.7852	12038.045	1555.5146	7429.7852	2134.0498	23374.316	9701.1152	17729.051	14335.315	3196.1152	7285.0498	24438.316	7709.1152	13874.05	2545.3154	-2158.8848	2522.0498	3655.3154	13738.115	13045.05	4323.3154	-349.88477	14852.05	7447.3154	8238.1152	15300.109	3929.3252	-612.15527	14602.29	3065.3652	4564.8301	5454.29	18982.365	7350.8301	8385.29	727.36523	-3479.1699	2451.29	7401.3652	-3663.1699	3316.29	11278.365	21139.83	11510.29	7109.3652	3923.8301	-1393.71	15323.365	3238.8301	2643.29	6833.3652	-843.16992	2092.75	20760.83	4485.9854	16551.75	4815.8301	-1276.0146	17631.75	7877.8301	6247.9854	15339.75	6993.8301	2792.9854	2686.75	15847.83	1264.9854	1487.8901	23053.26	8331.4395	3515.8901	2465.2598	12512.439	14442.891	1237.2598	4381.4399	16262.891	5785.2598	17085.439	23869.891	1318.2598	6172.4399	10781.891	-267.74023	6740.4399	16664.891	5638.2598	12037.439	4679.585	337.10498	-180.06543	310.58496	12552.105	4270.9346	1189.585	1188.105	2603.9346	-554.41504	10267.105	2572.9346	-1300.415	10863.105	1695.9346	2356.5952	18482.93	7101.9551	1139.5952	29687.93	14071.955	8460.5957	3003.9297	7261.9551	19362.596	4668.9297	6737.9551	14403.596	3156.9297	362.95508	6507.5952	17679.93	9974.9551	4540.5952	17388.93	5585.9551	9342.5957	8026.9297	10998.955	13807.596	3603.9297	7144.9551	11139.596	5041.9297	8629.9551	11190.596	565.92969	606.95508	21601.836	7921.73	9927.8301	14249.835	3467.73	4746.8301	15606.835	1462.73	1010.8301	16646.836	6182.73	8189.8301	6756.835	11066.73	9448.8301	5930.9502	18627.9	4366.4404	11210.95	5310.8999	3953.4404	7702.9902	25617.379	2697.7354	13263.99	823.37988	6754.7354	16390.99	2634.3799	19105.734	10641.99	2503.3799	-2914.2646	-686.00977	3627.3799	2212.7354	5676.9902	13950.38	7276.7354	12380.99	4282.3799	6514.7354	-15.009766	6480.3799	-359.26465	3323.9902	-3930.6201	-5337.2646	18982.99	2045.3799	6552.7354	14175.26	1201.1846	10438.035	3313.26	14660.185	4012.0352	13131.26	1518.1846	10112.035	4519.105	17925.91	11987.01	8630.1055	17792.91	14023.01	4941.105	16956.91	6951.0098	12857.105	7158.9102	2538.0098	2225.105	14590.91	8719.0098	3943.105	10893.91	13085.01	244.10498	2270.9102	11248.01	7968.105	4142.9102	9218.0098	6787.105	16148.91	14861.01	19055.105	8636.9102	12783.01	6874.105	16935.91	8178.0098	-2872.4502	-2469.0449	-694.61523	8462.5498	4428.9551	3183.3848	4325.9199	19798.975	6881.8652	5614.9199	10756.975	7365.8652	15299.92	5859.9751	7156.8652	8169.6152	61.334961	1288.0952	382.61523	16370.335	6672.0952	15624.615	5065.335	13127.096	1356.0098	20934.5	5792.6953	-962.99023	-527.5	4993.6953	-2043.9902	1933.5	108.69531	-868.99023	1458.5	17163.695	11011.01	5134.5	4883.6953	1027.6851	10305.904	2873.1396	-505.31494	18155.904	8175.1396	5660.6851	16333.904	6124.1396	11133.686	11590.904	2955.1396	21925.816	13531.58	7263.0298	-1688.1846	3494.5801	8115.0298	7670.8154	2267.5801	7889.0298	15023.815	3801.5801	6061.0298	11461.57	5472.1899	4224.6055	2775.5698	17041.189	3734.6055	1805.5698	12952.189	3281.6055	14436.505	5130.27	3433.4102	15950.505	10843.27	9003.4102	1237.5049	15205.27	9680.4102	10.504883	22471.27	7729.4102	4541.5049	4014.27	8958.4102	11431.505	4128.27	10137.41	14648.12	4115.7451	-496.81494	1504.1201	17411.746	14613.186	3964.1201	2443.7451	6452.1851
3511.8555	17841.895	3583.6104	6173.8555	501.89453	8059.6104	-4522.1445	94.894531	7139.6104	3227.2998	20177.73	15351.77	13360.3	6864.73	2405.77	15965.3	10601.73	15159.77	11217.3	8470.7305	10835.77	-4805.7002	3076.73	10455.77	3588.2998	17233.73	11407.77	4569.2998	17992.73	8313.7695	16293.16	7522.2651	4804.6953	660.33496	-1329.7949	8699.3555	720.33496	-1586.7949	2362.3555	11127.335	2138.2051	11486.355	9486.335	7610.2051	9504.3555	6400.3799	18941.65	10922.345	16754.379	447.65039	6761.3447	9625.1445	-108.27539	778.54492	2408.1445	19119.725	7572.5449	24113.105	5528.2998	-2310.2051	1949.105	20645.301	1407.7949	6495.105	18357.301	3360.7949	22716.105	7254.2998	-1082.2051	6843.105	2739.2998	-3933.2051	3102.105	12519.3	1099.7949	-442.06006	25652.939	6143.7998	20016.939	9250.9395	10046.8	15740.939	5637.9399	10433.8	15021.939	2625.9399	1386.7998	17840.939	8335.9395	15280.8	15759.939	8940.9395	9891.7998	5400.9399	15885.939	8521.7998	-714.49512	23452.225	5157.6904	6963.5049	6979.2251	-430.30957	6009.5049	45438.227	11210.69	9871.5049	11599.225	-71.30957	12517.505	6002.2251	-9566.3096	8006.5049	7114.2251	-2412.3096	-2396.4951	6203.2251	15083.69	19510.664	2209.7002	20395.08	-1968.335	-1829.2998	9204.0801	2856.4651	24085.705	2136.7354	23009.465	5115.7051	-1069.2646	4085.02	10785.855	2924.5352	4133.02	8811.8555	3821.5352	1692.02	7376.8555	4218.5352	8568.0195	789.85547	4934.5352	7665.02	1014.8555	-1484.4648	11097.5	16636.795	7462.7998	11952.5	525.79492	997.7998	4729.5	16018.795	12884.8	15025.5	-1196.2051	-57.200195	5421.5	15933.795	13880.8	9379.5	6639.7949	9345.7998	11767.096	7549.54	691.54492	10356.096	5354.54	10311.545	308.09521	2926.54	495.54492	12643.096	5396.54	5767.5449	-366.90479	10837.54	6543.5449	2859.0952	15413.54	5856.5449	16552.096	8449.54	6618.5449	15289.385	3804.5298	464.08008	804.68994	13126.279	5384.5947	11463.689	19334.279	1554.5947	930.68994	17929.279	7179.5947	4783.6899	16450.279	7833.5947	1720.6899	8045.2798	9677.5947	1623.23	4027.8848	10370.605	19291.23	13520.885	11259.605	4272.23	2287.8848	-673.39453	10270.23	18822.885	6019.6055	13688.23	2450.8848	-259.39453	6435.23	15040.885	6714.6055	13763.23	8351.8848	8375.6055	16698.23	6910.8848	10946.605	3641.23	3365.8848	7738.6055	1175.23	3113.8848	8657.6055	27287.23	11223.885	8957.6055	5950.0752	28211.314	8876.2549	-2575.9248	24591.314	8541.2549	-2174.9248	24675.314	10570.255	4891.0752	11136.314	7451.2549	-662.9248	12884.314	10563.255	-1367.9248	9671.3145	11015.255	-3399.9248	25254.314	8500.2549	8689.0752	7242.3149	11297.255	10619.075	8305.3145	12758.255	5124.0752	14655.314	8464.2549	-3386.9248	2981.3149	15288.255	6475.0752	4732.3149	7168.2549	9990.0752	8687.3145	9248.2549	14823.905	7318.5098	10240.265	1382.9053	1719.5098	12223.265	151.90527	3208.5098	6909.2646	13348.905	10301.51	13655.265	12950.905	1675.5098	778.26465	16084.905	8114.5098	13747.265	-4113.0947	15789.51	3920.2646	11836.905	6317.5098	8069.2646	13524.905	5717.5098	11137.265	12733.905	9772.5098	8940.2646	6836.9053	3410.5098	7414.2646	2586.8198	23191.02	8462.3701	18071.82	4444.02	721.37012	3123.8198	14329.02	13469.37	14879.82	10865.02	8951.3701	20111.82	3121.02	988.37012	12525.82	3206.02	2959.3701	2836.8198	18277.02	9833.3701	12382.82	6579.02	9264.3701	1005.8198	17827.02	13638.37	11582.82	7579.02	8696.3701	3318.8198	12339.02	5945.3701	7998.8198	6192.02	11127.37	5689.8198	7185.02	8272.3701	3595.7749	38746.18	6064.5898	5965.7749	12742.18	4571.5898	7273.7749	17906.18	9259.5898	8346.7754	24539.18	2466.5898	15130.775	7018.1797	8597.5898	19297.775	2484.1797	1481.5898	13701.775	2131.1797	3013.5898	13093.775	5041.1797	4717.5898	5221.4351	19448.105	4506.5703	22469.436	5170.1055	-1265.4297	11929.436	11075.105	-1858.4297	11972.436	3100.1055	-6058.4297	2303.4351	1919.1055	10545.57	11097.436	1670.1055	-5898.4297	12603.436	7708.1055	4905.5703	17765.391	3339.25	-1388.4248	19919.371	3503.6201	3173.9746	3262.3701	23121.621	4242.9746	11397.37	5295.6201	-3786.0254	9579.3701	6385.6201	-3849.0254	4304.3701	14284.62	19961.975	19200.371	11385.62	5148.9746	2051.3701	19887.621	848.97461	2053.3701	7292.6201	-2523.0254	768.05518	20232.086	5505.5752	14288.055	2788.085	5420.5752	18159.055	5889.085	9651.5752	13686.055	6669.085	7031.5752	1372.0552	14011.085	5804.5752	-13.430176	15452.98	7090.1948	2028.5698	3356.98	9516.1953	15940.57	3792.98	3538.1948	14226.57	8099.98	13860.195	17724.57	5579.98	2916.1948	9577.5703	2900.98	6622.1948	4853.5698	14408.98	8208.1953	8340.71	-3777.5146	-2424.7549	-186.29004	5582.4854	1713.2451	1177.71	-1851.5146	-1977.7549	-789.29004	1216.4854	-1965.7549	-1753.29	7891.4854	-46.754883	773.51465	14753.285	6234.0352	-1140.4854	24063.285	13217.035	9819.5146	1523.2852	-1588.9648	11796.515	2237.2852	4592.0352	10831.515	984.28516	-2535.9648	671.51465	9478.2852	4847.0352	321.51465	14105.285	2221.0352	10664.515	5821.2852	4685.0352	20074.516	2803.2852	4829.0352	9067.5146	1350.2852	3498.0352	12155.515	-1399.7148	-3945.9648	12048.21	3265.5449	210.5293	10282.21	1935.5449	-4617.4707	12359.21	2901.5449	-11766.471	9646.21	6038.5449	241.5293	-360.79004	8593.5449	-1358.4707	4392.8799	13769.439	9448.0645	12912.88	2517.4399	10664.064	8239.3496	30020.766	4788.7949	13316.35	860.76465	7237.7949	18675.35	4159.7646	22077.795	8613.3496	8991.7646	-497.20508	926.3501	1513.7646	-505.20508	6196.3501	17847.766	10712.795	8485.3496	10696.765	8248.7949	912.3501	7769.7646	2405.7949	7461.3501	-2220.2354	-5099.2051	19821.35	1765.7646	4371.7949	12121.096	5382.3252	12220.285	1121.0952	19111.324	6830.2852	9247.0957	5969.3252	14768.285	2013.48	19331.66	6438.8701	7935.48	18098.66	12181.87	3715.48	11448.66	3905.8701	9490.4805	2247.6602	-1224.1299	1943.48	14138.66	4407.8701	2591.48	10368.66	14561.87	802.47998	3395.6602	9294.8701	7354.48	3415.6602	2651.8701	3557.48	13758.66	9531.8701	18831.48	5529.6602	9267.8701	5976.48	24947.66	5792.8701	640.29004	-3778.0654	-5684.9502	15454.29	293.93457	-951.9502	4179.5498	18792.609	11643.22	3737.5498	11590.609	7569.2197	12149.55	4682.6099	6636.2197	10424.135	2733.6401	5082.2202	2576.1348	18237.641	9221.2207	14615.135	10015.641	11399.221	7033.1797	16588.074	10122.516	1921.1799	125.0752	11488.516	3364.1799	3386.0752	2972.5151	2842.1799	3468.0752	19172.516	15312.18	4745.0752	9018.5156	-403.0752	10604.66	5936.0601	-1289.0752	25186.66	8796.0605	3272.9248	12796.66	9995.0605	7138.9248	12623.66	7056.0601	24935.555	12138.641	10623.225	2536.5549	1937.6401	9312.2246	13464.555	3789.6401	6885.2251	19320.555	3820.6401	8264.2246	4480.7949	1237.0449	9288.335	390.79492	14609.045	9413.335	1360.7949	4962.0449	6753.335	17074.18	3102.6299	1634.0352	24779.18	7173.6299	10124.035	5487.1802	12459.63	7282.0352	2872.1802	19147.629	9554.0352	6980.1802	15.629883	7698.0352	13614.18	239.62988	6908.0352	13431.255	2468.1899	2422.8149	788.25488	9989.1895	18687.814	13791.255	5460.1899	9216.8145
8099.2354	19413.83	5959.1748	8665.2354	-849.16992	10826.175	-2005.7646	-1801.1699	3280.1748	8062.2251	18780.34	9522.1504	15855.225	4517.3398	-207.84961	18913.225	8573.3398	13505.15	16496.225	8923.3398	7969.1504	-679.7749	1194.3398	2763.1504	3841.2251	15561.34	6340.1504	6963.2251	9678.3398	3300.1504	18234.85	3033.1104	11041.755	-512.81543	639.90527	6297.9697	-81.81543	-3144.0947	1208.9697	9744.1846	4772.9053	10397.97	11550.185	12974.905	7804.9697	155.29492	12332.33	14403.865	9128.2949	-472.66992	9229.8652	9196.2002	1677.5	-4873.415	1253.2002	19995.5	5541.585	20561.205	4154.3652	1845.7651	1400.2051	18409.365	4703.7651	5363.2051	13153.365	6678.7651	16914.205	3621.3652	2405.7651	7351.2051	-2432.6348	-1289.2349	1368.2051	8369.3652	4887.7651	-1269.0098	24486.93	3577.25	18076.99	1874.9297	6765.25	14324.99	-3465.0703	7112.25	8946.9902	-3260.0703	-1311.75	16903.99	3575.9297	6617.25	13714.99	1935.9297	2436.25	2857.9902	8955.9297	6872.25	5342.5	13753.955	9401.5957	15263.5	-1854.0449	9584.5957	15247.5	28305.955	24852.596	16916.5	-112.04492	10812.596	19170.5	-5287.0449	1340.5952	9512.5	-299.04492	11546.596	2189.5	-3714.0449	27137.596	23811.01	4192.2402	14447.311	2019.0098	453.24023	9650.3105	-2990.9551	16361.15	3501.1953	20390.045	3446.1499	-2815.8047	3996.135	12477.225	3965.3652	4848.1348	11217.225	6473.3652	1544.135	9318.2246	5348.3652	10972.135	834.2251	5508.3652	10294.135	536.2251	745.36523	11826.885	13401.87	12361.58	12869.885	-374.12988	2926.5801	1861.8848	14617.87	11902.58	14157.885	-1435.1299	2389.5801	10225.885	4238.8701	4926.5801	13819.885	2748.8701	8503.5801	7830.835	3389.0801	-2667.96	6232.835	5308.0801	5081.04	-4895.165	1683.0801	-3325.96	5849.835	5059.0801	3450.04	-5673.165	9630.0801	3028.04	-3082.165	16192.08	2586.04	8389.835	6331.0801	3590.04	16866.73	5081.0098	-1968.4648	-7.4199219	7499.1846	4605.7646	8462.5801	11768.185	5729.7646	-63.419922	17276.184	10708.765	5699.5801	6284.1846	7129.7646	1577.5801	8631.1846	10333.765	1137.9199	3501.5952	9541.5	24156.92	6182.5952	7633.5	2114.9199	1122.5952	2093.5	6097.9199	14898.596	8294.5	15280.92	1098.5952	-116.5	4654.9199	12092.596	9321.5	13570.92	8193.5957	7364.5	16411.92	4860.5952	9275.5	4298.9199	702.59521	10780.5	972.91992	539.59521	8848.5	24127.92	7082.5952	12501.5	6193.7549	24077.855	4269.8848	-1011.2451	19162.855	7866.8848	-1650.2451	17520.855	10640.885	7735.7549	1589.8555	8691.8848	1381.7549	8549.8555	10431.885	3369.7549	2740.8555	14023.885	-1899.2451	20905.855	10117.885	9667.7549	571.85547	11463.885	12348.755	2495.8555	12664.885	2119.7549	11320.855	10169.885	-2525.2451	-600.14453	13995.885	8835.7549	-1011.1445	8482.8848	10634.755	2581.8555	10158.885	17681.76	7011.98	11435.43	4563.7598	2642.98	9873.4297	3217.7598	4249.98	10268.43	16363.76	6824.98	12686.43	17221.76	2139.98	-404.57031	8105.7598	5255.98	15097.43	-815.24023	21362.98	3848.4297	17579.76	7796.98	12263.43	15516.76	5325.98	7411.4297	14952.76	7414.98	9098.4297	12313.76	5366.98	7510.4297	-2095.0303	15880.8	4249.8945	11832.97	-4844.2002	-4193.1055	-990.03027	8137.7998	7600.8945	13626.97	2431.7998	4288.8945	15470.97	-5447.2002	-3477.1055	10465.97	-3464.2002	-2908.1055	371.96973	14048.8	2204.8945	4917.9697	-3791.2002	3064.8945	-237.03027	12761.8	7850.8945	8930.9697	-2906.2002	973.89453	2022.9697	3679.7998	-4782.1055	6059.9697	-1533.2002	2147.8945	6416.9697	-1069.2002	2201.8945	1489.3848	42480.43	10687.93	859.38477	15611.43	7515.9302	1400.3848	20598.43	10505.93	3395.3848	25740.43	4911.9302	11054.385	5245.4302	10785.93	19495.385	4954.4302	2311.9302	13208.385	7568.4302	4330.9302	11213.385	7053.4302	7710.9302	3757.4951	19723.336	8455.6299	19793.496	8469.335	6312.6299	19852.496	8016.335	6648.6299	17541.496	5175.335	-865.37012	-2050.5049	6008.335	13276.63	7816.4951	2684.335	-279.37012	12755.495	11701.335	5069.6299	16251.365	3199.6699	-2661.4551	18225.686	3272.1953	5474.5898	4703.6851	18592.195	6022.5898	12387.686	-719.80469	-2948.4102	10771.686	-2615.8047	413.58984	4088.6851	12634.195	16580.59	15675.686	10424.195	4750.5898	2472.6851	15277.195	1921.5898	1766.6851	4568.1953	-1212.4102	1072.4102	12761.845	10798.715	12402.41	584.84473	8327.7148	15894.41	3625.8447	12367.715	12598.41	1790.8447	7993.7148	1121.4102	6935.8447	9548.7148	279.8252	18069.57	9347.0449	2077.8252	4425.5698	10415.045	13717.825	3741.5698	2066.0449	15756.825	7317.5698	14217.045	15449.825	6018.5698	3752.0449	5500.8252	3764.5698	4280.0449	1656.8252	12802.57	6733.0449	8423.875	108.49512	595	617.875	12369.495	3219	2335.875	-219.50488	3579	332.875	2340.4951	1494	-1640.125	9327.4951	5510	2356.4351	26460.266	8407.5498	2010.4351	27164.266	12610.55	10732.436	4681.2646	8251.5498	22737.436	4693.2646	7653.5498	14513.436	1166.2646	-785.4502	7064.4351	12749.265	9640.5498	14992.436	4160.2646	8466.5498	10226.436	7327.2646	11177.55	24095.436	3802.2646	8749.5498	11726.436	3380.2646	7970.5498	16654.436	-2115.7354	-1601.4502	13889.86	8261.4551	8466.9902	10714.86	3055.4551	5028.9902	12620.86	4426.4551	-2678.0098	9432.8604	6166.4551	5677.9902	773.86035	18405.455	7024.9902	2207.04	17984.365	5229.8203	8929.04	8157.3652	2416.8203	9952.2402	31625.934	5571.8252	14080.24	1805.9346	7222.8252	15467.24	5591.9346	24034.824	1210.2402	13290.935	718.8252	-496.75977	181.93457	469.8252	4618.2402	13564.935	10868.825	14606.24	2566.9346	6028.8252	1962.2402	6423.9346	4029.8252	7904.2402	-1902.0654	-2607.1748	19022.24	2947.9346	7767.8252	10491.395	74.769531	10633.435	1347.395	13306.77	4552.4346	12889.395	2685.7695	9634.4346	2339.9849	22873.586	9154.4004	5034.9849	12943.585	8313.4004	2284.9849	18133.586	5699.4004	13097.984	1770.585	909.40039	165.98486	10679.585	11948.4	686.98486	8353.585	12630.4	1302.9849	966.58496	6544.4004	8872.9844	1314.585	7800.4004	4635.9849	13664.585	7975.4004	15504.984	6613.585	9931.4004	5659.9849	17716.586	7954.4004	-1924.9404	-988.83008	-1116.3447	9631.0596	4783.1699	-1285.3447	3549.1152	20563.16	11603.75	4091.1152	9550.1602	9337.75	10724.115	4908.1602	5489.75	11189.95	1305.7148	1158.835	3886.9502	21811.715	4774.835	12272.95	7071.7148	8740.835	6975.1748	20958.391	10317.65	1054.1748	4026.3901	8388.6504	1739.1748	2804.3901	2775.6499	1041.1748	4483.3901	19024.65	13463.175	9425.3906	10458.65	116.5	10592.41	5020.6099	-2566.5	30105.41	10327.609	3772.5	12957.41	10783.609	10005.5	11268.41	8872.6094	21845.926	14151.585	6699.4502	3763.9248	2457.585	9049.4502	9898.9248	3332.585	7178.4502	20500.926	6117.585	5706.4502	11220.11	3431.4404	7178.6055	5239.1104	16209.44	9017.6055	5234.1104	9084.4404	5029.6055	12804.07	3516.585	1300.2002	18278.07	9428.585	10895.2	2231.0703	14847.585	11771.2	-2770.9297	23187.586	8528.2002	3293.0703	4053.585	7262.2002	16039.07	3415.585	12142.2	12448.59	-1120.7402	581.10498	1183.5898	9541.2598	13895.105	15865.59	3230.2598	8353.1055
7244.6553	21292.17	2434.5801	9322.6553	2536.1699	4272.5801	712.65527	-1155.8301	4363.5801	4735.6953	21268.68	10487.035	14706.695	2506.6797	-243.96484	14580.695	8762.6797	13487.035	8486.6953	5730.6797	4104.0352	-2836.3047	1962.6797	4218.0352	4216.6953	14890.68	6054.0352	2319.6953	20434.68	5424.0352	16955.75	8902.9707	13264.355	6326.6152	1777.3945	4027.3799	3742.6152	-107.60547	1867.3799	15561.615	2943.3945	10945.38	13945.615	14178.395	11183.38	6679.7998	19041.795	11311.09	14386.8	770.79492	6344.0898	12185.445	301.07031	-2115.1152	4780.4448	18077.07	8060.8848	19682.34	4526.0801	1468.4951	330.33984	15959.08	3032.4951	4434.3398	15168.08	7927.4951	28960.34	6828.0801	1090.4951	5776.3398	-974.91992	-1573.5049	547.33984	11135.08	5225.4951	761.09521	25428.809	6710.2051	10772.096	3966.8096	11487.205	17318.096	1856.8096	8637.2051	14344.096	927.80957	1340.2051	18701.096	3876.8096	12740.205	17833.096	3294.8096	9168.2051	6685.0952	10333.81	13111.205	3243.2798	13374.805	5905.5098	11730.279	-893.19531	3379.5098	15649.279	32423.805	15255.51	19171.279	3639.8047	4161.5098	16130.279	-4814.1953	-5638.4902	5242.2798	343.80469	1062.5098	2343.2798	-147.19531	20670.51	19360.615	8637.9355	17212.984	-2195.3848	3301.9351	5852.9849	-1525.8945	16170.54	3206.1099	19001.105	1414.54	2340.1099	-522.49023	6030.3945	5728.9351	-915.49023	7835.3945	4583.9351	2690.5098	-1299.6055	267.93506	6696.5098	23.394531	8224.9355	3383.5098	-710.60547	1509.9351	11641.29	16000.295	10696.71	10220.29	97.294922	2731.71	1833.29	16556.295	11833.71	12661.29	-136.70508	3060.71	10230.29	-219.70508	4485.71	11337.29	2249.2949	7114.71	13908.285	3764.0649	1254.5298	8600.2852	4724.0649	8383.5293	-247.71484	1271.0649	1565.5298	11507.285	4900.0649	6883.5298	-1485.7148	11636.064	5505.5298	1620.2852	18483.064	4950.5298	12272.285	4263.0649	10497.529	21377.145	5055.0498	1808.8604	-640.04004	8867.4502	6891.6152	11825.96	13429.45	1334.6152	4509.96	12004.45	8366.6152	1087.96	12253.45	8673.6152	108.95996	10107.45	8688.6152	2160.7451	57.799805	11901.48	1734.7451	-869.2002	12713.48	1827.7451	-2769.2002	374.47998	6758.7451	12797.8	8492.4805	11688.745	-2133.2002	-57.52002	4673.7451	11749.8	13776.48	11914.745	5314.7998	10844.48	17796.746	3117.7998	10552.48	3006.7451	786.7998	12683.48	154.74512	-2176.2002	10427.48	22553.746	3876.7998	11997.48	27289.529	3699.02	1567.6499	2978.5298	29450.02	4605.6499	3396.5298	21816.02	8965.6504	14920.529	5641.02	6586.6499	5554.5298	14929.02	10091.65	8204.5293	9136.0195	9693.6504	2299.5298	19397.02	11977.65	15185.529	6361.02	9897.6504	16438.529	4945.02	8607.6504	9345.5293	15709.02	8070.6499	2743.5298	2635.02	13906.65	14243.529	2715.02	8216.6504	16605.529	7152.02	9427.6504	16125.38	6108.6201	13343.1	1591.3799	-215.37988	12489.1	2129.3799	278.62012	10995.1	12779.38	3187.6201	17461.1	12492.38	-590.37988	3404.1001	-872.62012	1167.6201	16085.1	-3382.6201	17445.621	6905.1001	10695.38	4626.6201	16607.1	-899.62012	-224.37988	15894.1	13481.38	2767.6201	11285.1	10712.38	3912.6201	12514.1	4603.6948	17722.926	7659.8496	17521.695	691.9248	-2828.1504	5188.6948	11233.925	7561.8496	16022.695	11206.925	4017.8496	17896.695	-801.0752	-567.15039	13531.695	-2384.0752	-850.15039	2976.6948	19610.926	6752.8496	2527.6948	-1855.0752	4724.8496	4426.6948	16498.926	8325.8496	14343.695	771.9248	2797.8496	6777.6948	-1773.0752	-2945.1504	7637.6948	1447.9248	3317.8496	6976.6948	2471.9248	4768.8496	861.1748	36932.059	9803.3594	-72.825195	11415.06	8119.3599	3039.1748	19795.059	11565.359	8652.1748	27632.059	4866.3599	13001.175	4597.0596	8337.3594	18157.176	3586.0596	5062.3599	8778.1748	3556.0596	4174.3599	11618.175	2741.0596	9407.3594	2514.645	21117.865	7469.3652	15094.645	5804.8652	-29.634766	17409.645	2959.8652	2612.3652	15066.645	1626.8652	-5556.6348	1908.645	1662.8652	9165.3652	12499.645	1444.8652	-4429.6348	12284.645	9657.8652	2358.3652	17707.48	511.27539	-2083.335	12164.654	1705.3447	4055.9404	3123.6548	20489.344	8739.9404	8976.6543	667.34473	-81.05957	16844.654	-539.65527	1593.9404	2596.6548	10011.345	18879.941	12670.654	5332.3447	9199.9404	594.65479	11964.345	6006.9404	-1269.3452	4461.3447	1369.9404	2996.6401	13249.75	2762.585	16772.641	-563.25	1319.585	20165.641	3540.75	8769.585	13948.641	3162.75	5269.585	1082.6401	7240.75	5410.585	2961.5801	18081.844	6912.7002	4319.5801	-751.15527	7805.7002	16898.58	19.844727	-605.2998	16752.58	3967.8447	9906.7002	14668.58	719.84473	444.7002	10652.58	-145.15527	1276.7002	10360.58	9107.8447	5466.7002	8580.9951	1989.0298	-2337.9746	3891.9951	11732.029	2853.0254	5767.9951	3149.0298	2376.0254	2829.9951	3374.0298	865.02539	4005.9951	11008.029	2849.0254	-340.91016	30907.844	12418.965	-342.91016	30885.844	17893.965	12591.09	7353.8447	10396.965	15216.09	3284.8447	8819.9648	13770.09	4208.8447	1458.9648	3390.0898	16406.844	8535.9648	11652.09	3593.8447	9583.9648	7983.0898	7056.8447	10984.965	23202.09	3276.8447	10952.965	12434.09	4356.8447	9502.9648	13223.09	141.84473	53.964844	14637.495	7824.0752	7039.8896	13132.495	3555.0752	2409.8896	12083.495	4231.0752	-5511.1104	10068.495	5393.0752	7000.8896	640.49512	18905.074	6834.8896	2804.875	17220.26	6662.5498	10301.875	6686.2598	7279.5498	7806.6152	27077.051	6852.2949	11218.615	4398.0498	6087.2949	16666.615	9363.0498	20691.295	2674.6152	8697.0498	3208.2949	-2780.3848	5245.0498	138.29492	3381.6152	20453.051	10043.295	8808.6152	9147.0498	7497.2949	244.61523	7550.0498	3374.2949	3964.6152	-848.9502	-2525.7051	15845.615	7267.0498	13432.295	6368.5098	652.63477	5613.3447	-3202.4902	9772.6348	1529.3447	7546.5098	791.63477	8110.3447	4719.8452	17568.24	12429.535	9042.8457	14082.24	15118.535	4024.8452	9944.2402	7996.5352	14073.846	1895.2402	4831.5352	2830.8452	22172.24	13006.535	3542.8452	11117.24	18335.535	454.84521	3980.2402	12510.535	10304.846	4219.2402	7759.5352	4208.8452	13131.24	12542.535	18814.846	7208.2402	12520.535	5165.8452	21701.24	16245.535	-282.62012	-5901.8047	-7237.3594	14711.38	-3496.8047	-7043.3594	3461.7549	19440.629	12944.05	4013.7549	13211.63	8625.0498	12148.755	6620.6299	7649.0498	9018.6406	2341.4551	2671.27	2971.6401	12715.455	8097.27	9981.6406	6901.4551	10767.27	4173.605	25129.385	4877.0596	-1556.395	4810.3848	5512.0596	-73.39502	6213.3848	-87.94043	153.60498	4505.3848	14679.06	10584.605	8877.3848	9324.0596	1245.4502	14971.505	4917.9399	-936.5498	28840.504	8931.9395	5458.4502	11246.505	7146.9399	9916.4502	10771.505	8156.9399	18962.996	16038.26	7832.8901	1529.9951	1880.2598	12200.891	6819.9951	3988.2598	3363.8901	13723.995	6096.2598	7333.8901	14698.795	4151.3945	6084.8604	6157.7949	13728.395	7529.8604	2956.7949	9589.3945	4869.8604	17792.359	5222.6499	3159.335	23534.359	10021.65	13292.335	6603.3604	18674.65	10811.335	2697.3601	24525.65	8546.335	9409.3604	1137.6499	9673.335	17463.359	4149.6499	13169.335	14528.895	654.93994	1155.52	1287.895	4752.9399	10469.52	16474.895	2868.9399	8183.52
9896.0596	24482.615	3536.8896	9431.0596	4562.6152	8612.8896	-971.94043	3019.6152	8413.8896	4832.8398	20771.66	8300.1602	10598.84	4616.6602	-2840.8398	16599.84	8898.6602	10939.16	9226.8398	6899.6602	6368.1602	-3023.1602	2136.6602	2746.1602	2112.8398	16304.66	4070.1602	1867.8398	16235.66	-869.83984	18036.99	7394.46	9570.0156	439.84961	2962.1548	1568.7148	176.84961	1301.1548	1729.7148	10949.85	6410.1548	14054.715	8422.8496	14327.154	10209.715	3171.0952	18141.961	9203.75	14670.096	2447.96	7875.75	11011.07	172.9248	-6728.04	2155.0703	15837.925	2197.96	21861.801	-671.75	486.80518	2121.7998	20495.25	3687.8052	4988.7998	12302.25	9173.8047	25944.801	-1176.75	1213.8052	8438.7998	-3019.75	-1559.1948	1901.7998	5578.25	4531.8052	1083.3101	23260.676	3754.9902	2308.3101	831.6748	6181.9902	14896.311	1380.6748	4779.9902	14836.311	-494.3252	-3076.0098	16154.311	5890.6748	8201.9902	15290.311	5430.6748	3101.9902	6267.3101	10166.675	9226.9902	4763.4048	12821.59	3588.3848	12172.404	-441.41016	3102.3848	13452.404	40056.59	16425.385	2917.4048	25118.59	-1607.6152	2399.4048	-2948.4102	-6274.6152	3240.4048	3852.5898	2050.3848	-517.59521	3319.5898	16878.385	22340.471	3180.9053	16674.766	-1996.5298	1706.9053	9130.7656	2414.2649	19846.5	2668.9502	24266.266	1506.5	-1020.0498	3671.8848	14218.84	3939.98	2467.8848	15509.84	6789.98	7887.8848	2266.8398	668.97998	7269.8848	5241.8398	5528.98	9736.8848	3017.8398	652.97998	11393.76	16363.71	11296.725	10996.76	2544.71	4729.7251	2311.7598	17400.711	13359.725	15173.76	1268.71	3729.7251	13654.76	1990.71	9123.7246	12271.76	6632.71	14776.725	13131.05	424.27539	1413.0151	9138.0498	1476.2754	13772.016	-1584.9502	-1395.7246	1159.0151	12347.05	2685.2754	6222.0151	-1304.9502	5122.2754	6622.0151	1445.0498	15809.275	8975.0156	11190.05	1797.2754	12275.016	14287.33	4602.0151	1038.2598	3123.2798	8983.1348	7317.2998	15541.279	11381.135	7189.2998	3850.2798	17071.135	12338.3	8190.2798	8175.1348	8716.2998	5172.2798	9062.1348	8482.2998	787.7998	4024.5049	10139.805	177.7998	865.50488	8864.8047	1997.7998	651.50488	-608.19531	9924.7998	18316.504	7363.8047	10102.8	1765.5049	-820.19531	4644.7998	12562.505	11485.805	12530.8	3880.5049	9651.8047	15409.8	3864.5049	8050.8047	2349.7998	602.50488	7243.8047	-151.2002	1292.5049	8307.8047	24035.801	6844.5049	10691.805	26389.404	5755.4048	63.950195	1136.4048	23126.404	4541.9502	1232.4048	22125.404	4957.9502	12047.404	6326.4048	4516.9502	4718.4048	12067.404	6591.9502	2996.4048	12338.404	6072.9502	845.40479	23915.404	7108.9502	11089.404	6512.4048	8321.9502	13057.404	7218.4048	6392.9502	8843.4043	14058.404	3702.9502	448.40479	4572.4048	10093.95	4052.4048	4813.4048	4650.9502	15919.404	6547.4048	8623.9502	17165.67	6506.3154	10054.71	2590.6699	218.31543	7198.71	3786.6699	1961.3154	8826.71	14810.67	4604.3154	13756.71	14130.67	1793.3154	-762.29004	1407.6699	886.31543	14346.71	55.669922	17492.316	5407.71	16855.67	4556.3154	12393.71	633.66992	598.31543	10563.71	16815.67	6056.3154	8240.71	12908.67	3734.3154	8203.71	1937.2549	23342.539	3372.0195	15083.255	3408.54	-6833.9805	3266.2549	14413.54	7036.0195	12656.255	16882.539	3927.0195	19803.254	2287.54	-4285.9805	11913.255	2901.54	-4684.9805	1444.2549	22436.539	5132.0195	3254.2549	3194.54	4102.0195	1877.2549	21977.539	9542.0195	10136.255	4590.54	2099.0195	4632.2549	2202.54	-5874.9805	8868.2549	3114.54	3727.0195	7112.2549	6638.54	2656.0195	1953.9302	29298.875	3964.5752	937.93018	12380.875	6650.5752	2859.9302	20166.875	2610.5752	7869.9302	24006.875	1707.5752	14049.93	3979.875	4752.5752	18371.93	2755.875	-868.4248	7483.9302	3415.875	465.5752	11901.93	4699.875	4778.5752	1386.9751	18663.926	10903.23	15866.975	4264.9248	6672.2305	19485.975	830.9248	6398.2305	16396.975	-141.0752	2879.2305	1359.9751	-1178.0752	21282.23	10498.975	-1312.0752	2159.2305	15821.975	1515.9248	7603.2305	13440.63	2546.7451	-5081.9004	20017.186	6511.1001	4673.915	6435.1851	23192.1	3347.915	12052.186	2215.1001	-1801.085	16563.186	2095.1001	-1071.085	9502.1855	9133.0996	23109.914	14959.186	7899.1001	6711.915	2904.1851	12841.1	3910.915	3232.1851	6671.1001	-680.08496	4786.4448	12632.815	12104.846	17228.445	3481.8154	10006.846	21324.445	5316.8154	12954.846	13778.445	6386.8154	12882.846	2612.4448	10207.815	12931.846	-3341.2646	16668.654	7331.5752	-1296.2646	2683.6548	9521.5752	14469.735	1448.6548	1006.5752	12215.735	6848.6548	12558.575	11796.735	2481.6548	2509.5752	4554.7354	1568.6548	4591.5752	-118.26465	15739.654	6371.5752	8077.6602	-510.24512	3675.7949	2121.6602	10789.755	7106.7949	3861.6602	2009.7549	4965.7949	6854.6602	13964.755	6380.7949	1318.6602	11497.755	5138.7949	-609.1748	18013.281	4275.54	790.8252	30634.281	15482.54	15238.825	5381.2803	10783.54	6358.8252	-407.71973	11126.54	13716.825	-120.71973	-1693.46	4297.8252	10445.28	12672.54	14132.825	1041.2803	9864.54	7457.8252	5857.2803	8627.54	17244.824	-396.71973	10123.54	9888.8252	452.28027	7661.54	10968.825	-2595.7197	1229.54	12964.715	4363.1001	13556.234	8084.7148	2915.1001	7386.2349	7193.7148	3149.1001	2357.2349	6698.7148	6337.1001	11653.234	-906.28516	9713.0996	10176.234	3258.5249	20673.48	9856.1348	13219.525	3946.48	8180.1348	6535.125	24069.955	4113.8555	12679.125	4365.9551	7083.8555	12939.125	6167.9551	21675.855	5298.125	3744.9551	433.85547	-2613.875	2494.9551	-310.14453	2589.125	18965.955	6585.8555	11162.125	2467.9551	7693.8555	-1492.875	4444.9551	1258.8555	719.125	-2774.0449	-3494.1445	13146.125	3368.9551	5708.8555	10489.955	4968.29	5287.0098	328.95508	15983.29	-1604.9902	10240.955	5822.29	7151.0098	4318.7749	18457.016	6628.3652	5292.7749	18819.016	13969.365	3414.7749	12480.015	8495.3652	11952.775	1053.0146	659.36523	1541.7749	11407.015	10021.365	2160.7749	7782.0146	16617.365	-1076.2251	-1017.9854	12145.365	10661.775	2113.0146	8749.3652	2791.7749	10987.015	9710.3652	16493.775	2456.0146	9733.3652	8405.7754	23235.016	13051.365	-3517.9902	-5540.2998	-451.50488	11845.01	-1609.2998	-204.50488	4286.4951	20741.875	10391.74	4613.4951	14155.875	8611.7402	12267.495	4352.875	8364.7402	9540.54	1395.79	1074.1602	1521.54	17555.789	2770.1602	14492.54	8959.79	10532.16	4569.1802	16424.734	6280.71	-234.81982	-4095.2646	8473.71	328.18018	-2124.2646	-1540.29	652.18018	-4809.2646	14807.71	10621.18	2007.7354	8235.71	693.30518	17782.029	3732.6748	-1846.6948	31131.029	8438.6748	8607.3047	12189.029	10954.675	9408.3047	13420.029	9438.6748	20791.561	10627.02	6324.0195	2219.5601	2856.02	5497.0195	9901.5605	5003.02	4445.0195	15523.561	4912.02	3478.0195	14466.01	7525.3701	10039.6	5664.0098	15831.37	10146.6	4185.0098	10295.37	7267.6001	14660.305	5328.0649	4024	17654.305	7751.0649	14029	699.30469	16311.064	7781	-2363.6953	23256.064	8910	5430.3047	3923.0649	6997	7850.3047	5745.0649	11574	11567.92	1340.04	-1544.96	-2470.0801	6721.04	14644.04	15976.92	8363.04	8093.04
7431.6797	22614.125	10770.19	8565.6797	2645.125	11205.19	-1873.3203	-514.875	7359.1904	6563.9902	26426.68	8979.165	17379.99	7101.6802	15.165039	18846.99	10274.68	14327.165	16216.99	10422.68	5509.165	-3.0097656	3664.6802	5683.165	8409.9902	18633.68	8498.165	7640.9902	12763.68	6645.165	17583.904	2769.7646	9324.4043	-323.53516	3797.4702	4013.0698	-1947.5352	1995.4702	1983.0698	14049.465	7486.4702	11174.07	8505.4648	15289.471	8699.0703	3761.1299	17676.004	12058.995	13519.13	1243.0049	7624.9951	9401.9453	-133.99512	-2533.8652	1064.9453	18093.004	4663.1348	21248.965	2908.7852	-931.58008	1749.9648	20787.785	949.41992	11634.965	2424.7852	3755.4199	25447.965	4117.7852	-1112.5801	3789.9648	710.78516	-3449.5801	-11.035156	11134.785	2218.4199	1640.5151	23178.33	3631.7598	2965.5151	3850.3301	11338.76	17121.516	6439.3301	8062.7598	10707.516	1615.3301	1743.7598	18006.516	4809.3301	14340.76	15902.516	5016.3301	4150.7598	6275.5151	14065.33	7979.7598	3870.8599	18650.67	11353.135	13110.859	4424.6699	5596.1348	14939.859	37659.672	22044.135	3097.8599	31352.67	3293.1348	1924.8599	-1289.3301	316.13477	3934.8599	7903.6699	4047.1348	759.85986	6379.6699	23695.135	26216.439	9405.5703	11078.125	1742.4399	3753.5698	6690.125	3537.095	17442.039	3439.0049	23704.096	241.04004	1682.0049	4365.6201	14323.98	4475.7803	4988.6201	9361.9805	5701.7803	9226.6201	2909.98	-668.21973	10327.62	4886.98	3674.7803	8946.6201	3035.98	-1705.2197	5633.4902	17296.09	6979.3848	-5507.5098	7.0898438	-5554.6152	-321.50977	17773.09	3932.3848	11935.49	3306.0898	-4471.6152	7349.4902	2339.0898	-16.615234	8840.4902	3550.0898	2500.3848	11693.835	3807.335	-134.91016	9625.835	4049.335	7267.0898	-1170.165	1706.335	660.08984	8173.835	4685.335	6898.0898	-539.16504	10201.335	8841.0898	1301.835	18610.336	6076.0898	14717.835	4968.335	9439.0898	3680.145	1159.4399	2658.2798	297.12988	6763.2354	3161.2051	12366.13	9357.2354	1360.2051	525.12988	10957.235	9497.2051	7584.1299	2919.2354	4322.2051	1556.1299	6592.2354	5635.2051	-1554.8452	1971.5498	10784.689	79.154785	2102.5498	8753.6895	-626.84521	1893.5498	1402.6899	5608.1548	20499.551	7604.6899	7916.1548	147.5498	403.68994	1869.1548	17799.551	10335.689	10656.154	6289.5498	8028.6899	14255.154	4648.5498	9926.6895	1603.1548	1861.5498	10439.689	-2488.8452	1059.5498	9426.6895	20890.154	9877.5498	10839.689	27602.455	5115.5	618.31006	1835.4551	22860.5	6259.3101	1545.4551	23392.5	8486.3105	14362.455	5395.5	4109.3101	4613.4551	15101.5	7194.3101	6177.4551	3193.5	6760.3101	551.45508	22574.5	8782.3105	15207.455	6957.5	8252.3105	12080.455	11156.5	7623.3101	8827.4551	15313.5	8285.3105	743.45508	3517.5	16169.311	-139.54492	2257.5	7057.3101	19368.455	6156.5	8007.3101	14198.855	8435.2949	12861.915	-191.14453	2930.2949	12563.915	713.85547	2915.2949	11731.915	13602.855	9013.2949	15586.915	13485.855	888.29492	4314.915	-2888.1445	2879.2949	19362.914	-3513.1445	21460.295	7451.915	11172.855	6170.2949	14059.915	-3472.1445	1330.2949	13770.915	10262.855	8718.2949	13788.915	6694.8555	4650.2949	11266.915	3153.0752	25377.695	7893.25	19354.074	2739.6948	-370.75	5584.0752	17798.695	10594.25	19570.074	11250.695	10253.25	19939.074	4215.6948	-124.75	14919.075	3583.6948	1280.25	4833.0752	26947.695	10908.25	7310.0752	6564.6948	6905.25	7835.0752	20967.695	13860.25	12836.075	8480.6953	5834.25	11472.075	3266.6948	-1065.75	10405.075	3189.6948	7114.25	6943.0752	6591.6948	6557.25	2741.9302	32363.965	8633.7305	2263.9302	15755.965	6341.73	6160.9302	21036.965	7923.73	8895.9297	29650.965	5098.73	15889.93	7805.9648	11197.73	19744.93	4561.9648	2745.73	11175.93	8181.9648	3131.73	15059.93	9052.9648	6905.73	4660.75	22729.555	10728.89	23354.75	4409.5547	4466.8896	20108.75	4936.5547	3043.8896	18681.75	192.55469	-978.11035	2545.75	1090.5547	13098.89	14583.75	1474.5547	-156.11035	16265.75	6105.5547	8724.8896	17542.711	2309.3799	-10372.641	16433.904	8169.6348	9821.4404	15107.904	8098.6348	6412.4404	12044.904	4114.6348	1424.4404	16324.904	3892.6348	1092.4404	8512.9043	14416.635	23087.441	15040.904	12045.635	9450.4404	2807.9048	17556.635	6397.4404	4265.9048	9920.6348	2086.4404	2782.2549	19332.27	10584.665	16393.254	5833.27	6393.665	19957.254	6324.27	13310.665	18001.254	6966.27	12978.665	3725.2549	14472.27	11897.665	599.27002	26952.129	883.46973	2767.27	4269.1299	10324.47	15648.27	3800.1299	212.46973	12215.27	8057.1299	11321.47	14819.27	3259.1299	757.46973	7385.27	2840.1299	1030.4697	2217.27	15463.13	4313.4697	8985.6953	2521.7148	269.0498	5162.6948	13160.715	3103.0498	3608.6948	6494.7148	2972.0498	4807.6948	17533.715	6531.0498	2268.6948	11526.715	1546.0498	496.37988	18052.725	10447.814	996.37988	28695.725	14947.814	13835.38	6801.7246	12450.814	13752.38	4910.7246	12320.814	16205.38	2686.7246	3081.8149	4544.3799	10487.725	11273.814	14541.38	4714.7246	8097.8149	11157.38	10695.725	13839.814	21067.379	6233.7246	12321.814	11467.38	2471.7246	10845.814	12451.38	1158.7246	609.81494	11987.84	4804.1499	11943.785	11417.84	1635.1499	5596.7852	6590.8398	2858.1499	600.78516	7626.8398	4572.1499	10352.785	-357.16016	13377.15	10062.785	1679	12934.575	8189.3096	10677	3153.5752	5541.3096	10594.02	28843.02	7484.9746	11626.02	2195.02	9466.9746	14626.02	8481.0195	24036.975	-2049.98	10342.02	962.97461	-649.97998	13817.02	2334.9746	3295.02	17119.02	8152.9746	12885.02	5648.02	8583.9746	-1579.98	3982.02	4619.9746	1436.02	376.02002	-2190.0254	17279.02	4189.02	7553.9746	9286.4902	5648.8599	6959.6797	-1927.5098	14071.859	3244.6797	8802.4902	5447.8599	8383.6797	6736.2002	17469.404	8567.9453	10417.2	21028.404	12362.945	6009.2002	11245.404	5640.9453	15081.2	2837.4048	824.94531	2625.2002	19015.404	10110.945	12335.2	6227.4048	13451.945	1107.2002	1250.4048	6113.9453	8822.2002	3182.4048	6915.9453	7702.2002	14515.404	10209.945	17562.199	7443.4048	11449.945	10001.2	25357.404	9497.9453	-6759.4951	-2449.2598	-7317.2598	8285.5049	341.74023	-4879.2598	10954.4	13543.145	13128.66	3411.3999	10350.145	11555.66	13086.4	6499.1445	10945.66	10154.82	-199.47461	2505.145	1053.8198	14560.525	7890.145	10015.82	934.52539	8549.1445	7190.8052	13489.94	7232.5703	-1545.1948	-1894.0596	7101.5703	99.805176	-2119.0596	-571.42969	36.805176	-90.05957	14968.57	10430.805	4007.9404	6426.5703	3314.7649	5779.7998	6203.3452	3294.7649	23680.801	12826.346	12226.765	6565.7998	11052.346	11757.765	12401.8	10720.346	20444.129	12240.635	3309.5098	1857.1299	2692.6348	10038.51	7407.1299	2033.6348	3657.5098	16773.129	3406.6348	2970.5098	8967.5049	8062.9502	9623.0195	4763.5049	15447.95	9655.0195	4182.5049	11008.95	7047.02	14887.95	4078.3252	305.5249	23667.949	8662.3252	11421.525	2575.9502	16764.324	9833.5254	557.9502	19045.324	7497.5249	4591.9502	2613.3252	5343.5249	16091.95	4697.3252	6339.5249	13810.189	2527.8799	2194.7148	1490.1899	8808.8799	16122.715	16795.189	6302.8799	8335.7148
5496.9102	14886.664	10628.95	8369.9102	-6420.3359	11581.95	-5299.0898	-9091.3359	7295.9502	2346.6055	24843.785	9447.4854	13186.605	5308.7852	-418.51465	14400.605	12258.785	16304.485	12893.605	5987.7852	9986.4854	-2607.3945	1402.7852	9882.4854	5070.6055	14973.785	6451.4854	4303.6055	15345.785	6938.4854	16874.186	1679.5195	8358.2002	3271.7451	3865.1548	1822.3896	1745.7451	947.15479	295.38965	12762.745	7346.1548	11045.39	12925.745	13602.154	9337.3896	6064.2349	21809.785	12923.445	15358.234	3242.7852	8667.4453	11340.205	932.05957	1421.395	1808.2051	18813.059	12992.395	20787.324	6082.665	1893.6699	1154.3252	20236.664	3196.6699	14314.325	4363.665	7005.6699	21871.324	2417.665	2643.6699	5048.3252	1104.665	-649.33008	3688.3252	9519.665	5898.6699	73.52002	20858.941	6593.52	614.52002	-925.05957	10199.52	14866.52	2326.9404	10177.52	9917.5195	-1874.0596	1965.52	18688.52	3378.9404	11811.52	14996.52	2443.9404	9976.5195	3540.52	13573.94	8289.5195	5037.3447	17529.121	9498.7754	12822.345	-196.87988	5750.7754	21090.346	23960.121	17399.775	4871.3447	29010.121	4816.7754	3777.345	-2432.8799	-1601.2246	7150.3447	-374.87988	6426.7754	2211.345	2461.1201	23828.775	16257.565	1972.8252	14892.766	-3294.4346	-32.174805	7815.7651	2573.895	19094.43	6743.5298	20134.895	3023.4297	2183.5298	3968.27	16695.754	7746.2852	5465.27	7802.7549	7295.2852	5918.27	3480.7549	2129.2852	10582.27	4340.7549	5855.2852	6544.27	3008.7549	2175.2852	10379.225	20987.766	15978.33	-2210.7749	2528.7651	5190.3301	1666.2251	16667.766	9765.3301	17549.225	2421.7651	2680.3301	9981.2246	2040.7651	6512.3301	3260.2251	15466.766	15052.33	13755.21	6915.8198	-1252.6001	10870.21	5110.8198	7662.3999	495.20996	5647.8198	1756.3999	11075.21	5637.8198	6552.3999	-601.79004	10923.82	1056.3999	2537.21	19191.82	4347.3999	14025.21	7279.8198	7934.3999	3327.5752	1404.7803	2055.5601	1235.23	8290.7549	10091.939	9818.2305	10539.755	9738.9395	1422.23	14548.755	12837.939	5965.23	8170.7549	13837.939	2399.23	8927.7549	10339.939	2964.21	1409.5898	9193.4648	5769.21	3063.5898	6990.4648	2750.21	2715.5898	-2536.5352	11371.21	23459.59	6158.4648	11443.21	2363.5898	-1282.5352	6533.21	19514.59	5682.4648	9895.21	11258.59	6243.4648	17177.211	4456.5898	6729.4648	5405.21	2493.5898	7785.4648	2702.21	1044.5898	6191.4648	24237.211	10034.59	9599.4648	26676.82	1934.6846	-2093.2549	1959.8198	25095.684	3706.7451	2769.8198	14240.685	2733.7451	14317.82	3913.6846	3380.7451	6552.8198	13046.685	5635.7451	10146.82	2066.6846	7327.7451	2443.8198	16774.684	6420.7451	16943.82	3497.6846	8351.7451	15244.82	-291.31543	6977.7451	8686.8203	10408.685	4058.7451	1047.8198	649.68457	10069.745	1138.8198	-2477.3154	4726.7451	15666.82	1269.6846	7879.7451	12263.02	5982.5552	6322.6602	1656.02	4614.5552	5516.6602	3032.02	3020.5552	7440.6602	12538.02	7724.5552	10620.66	11580.02	3620.5552	-2780.3398	-1107.98	6811.5552	15666.66	-1131.98	14284.555	1847.6602	14070.02	7952.5552	10772.66	84.02002	3301.5552	8216.6602	15256.02	8555.5547	5861.6602	6788.02	6277.5552	8392.6602	1809.98	28038.59	13461.64	22255.98	6377.5898	523.63965	5066.98	17097.59	11483.64	15438.98	13458.59	4722.6396	18047.98	6417.5898	2523.6396	16844.98	5721.5898	1821.6396	4268.98	23066.59	8207.6396	14524.98	6368.5898	9158.6396	6816.98	19439.59	14183.64	10746.98	6469.5898	6485.6396	10794.98	7236.5898	-339.36035	9243.9805	5291.5898	6722.6396	5897.98	8333.5898	5455.6396	-1692.0254	33697.828	10204.41	-2242.0254	14512.83	9631.4102	635.97461	18841.83	10115.41	5266.9746	21330.83	5170.4102	12907.975	4016.8301	9364.4102	20019.975	4173.8301	5045.4102	17405.975	3316.8301	3954.4102	10183.975	1601.8301	7471.4102	5367.3398	23752.465	6569.25	20170.34	7736.4648	3382.25	19004.34	4333.4648	7112.25	17293.34	3439.4648	-3002.75	2556.3398	4856.4648	9802.25	12425.34	3739.4648	-1691.75	16006.34	11175.465	6375.25	16780.77	3019.9697	-4308.7695	17237.311	8033.4648	5.8652344	8812.3105	4813.4648	3020.8652	9338.3105	4739.4648	-2875.1348	12599.311	3937.4648	-3682.1348	6342.3101	14319.465	11061.865	-801.68994	6437.4648	3782.8652	-60.689941	14055.465	-271.13477	1216.3101	6222.4648	-534.13477	3444.3198	14392.715	7259.1055	15958.32	2922.7148	6312.1055	17607.32	1930.7148	9380.1055	13982.32	4678.7148	6796.1055	602.31982	7438.7148	8853.1055	2735.25	17095.77	6261.0498	3204.25	410.76953	8080.0498	19991.25	1880.7695	-210.9502	14520.25	8308.7695	10687.05	19687.25	2905.7695	1212.0498	10327.25	2468.7695	2884.0498	3120.25	14745.77	12007.05	6070.5601	3175.0698	-181.61523	1479.5601	14245.07	3159.3848	1628.5601	3221.0698	1171.3848	2202.5601	16447.07	2572.3848	-1824.4399	13376.07	3247.3848	2316.5449	13109.92	7830.9751	18948.545	2526.9199	13283.975	15055.545	3704.9199	11649.975	8383.5449	7235.9199	9611.9746	14828.545	-1877.0801	1400.9751	4294.5449	4020.9199	10274.975	14599.545	993.91992	9624.9746	13148.545	5931.9199	7958.9751	17881.545	618.91992	12238.975	9921.5449	4145.9199	11408.975	11354.545	-1919.0801	1936.9751	14484.09	3279.79	1889.4854	14821.09	815.79004	1131.4854	12265.09	830.79004	-4654.5146	13635.09	636.79004	3290.4854	4503.0898	8116.79	4618.4854	4606.105	18695.539	6103.0146	10558.105	969.54004	6125.0146	4736.875	27114.074	10573.596	9304.875	3477.0752	10856.596	11594.875	4987.0752	26088.596	-2671.125	10894.075	4527.5952	-3483.125	6096.0752	3314.5952	-271.125	17970.074	13759.596	11689.875	3117.0752	10078.596	-2373.125	6210.0752	7141.5952	3180.875	-1602.9248	-520.40479	17726.875	3892.0752	11759.596	7928.7695	6021.3501	14379.061	-1654.2305	16006.35	9643.0605	8174.7695	7366.3501	16088.061	1666.9399	19110.484	12790.87	5945.9399	17536.484	9491.8701	3044.9399	10159.485	8438.8701	11216.939	-347.51465	2777.8701	3213.9399	17937.484	7996.8701	9330.9395	4048.4854	18528.871	526.93994	-945.51465	10066.87	7146.9399	1780.4854	8972.8701	2885.9399	11218.485	11068.87	14796.939	6639.4854	11614.87	5435.9399	20533.484	9724.8701	-4923.1152	-41.944824	-3695.9551	9833.8848	4741.0552	-269.95508	18750.279	649.88477	9138.5352	4147.2798	7481.8848	8542.5352	13263.279	293.88477	7811.5352	13109.375	-661.45996	-612.99512	3586.375	19163.539	6192.0049	12432.375	6897.54	6173.0049	3593.105	19146.92	8114.645	-1613.895	-1762.0801	5929.645	163.10498	232.91992	1875.645	1758.105	2253.9199	17821.645	11849.105	8258.9199	9501.6445	2043.2651	9722.8105	6991.4351	2576.2651	23734.811	10437.436	10512.266	8854.8105	8519.4355	12509.266	7144.8101	7612.4351	21162.654	13408.88	7052.395	1127.6548	4164.8799	9127.3945	8118.6548	4950.8799	5580.395	18282.654	6453.8799	5814.395	10912.025	5150.7651	7844.4702	5216.0249	14701.766	9862.4707	6730.0249	10112.766	6656.4702	17727.01	3863.1099	1637.8848	15797.01	6846.1099	11777.885	3040.0098	15012.109	8535.8848	518.00977	19734.109	10458.885	4895.0098	1624.1099	6424.8848	12503.01	3345.1099	10326.885	14083.255	2900.085	61.600098	1414.2549	3966.085	16291.6	14149.255	890.08496	8885.5996
7418.5947	22474.465	5884.1299	9795.5947	-1229.5352	9339.1299	-687.40527	-1131.5352	7069.1299	-521.90039	19664.395	14193.37	9590.0996	162.39453	1522.3701	13254.1	6494.3945	12483.37	11461.1	3534.3945	8482.3701	-5542.9004	429.39453	9341.3701	-491.90039	13122.395	7518.3701	7599.0996	4022.3945	4988.3701	15945.471	1433.7852	12703.275	-3739.6299	2685.1152	4183.9951	-5508.6299	-916.88477	1287.9951	6422.3701	5943.1152	12784.995	5748.3701	13003.115	12382.995	706.42969	19509.385	15333.37	10258.43	-2198.6152	9219.3701	14020.55	-40.530273	-29.924805	4253.5498	17891.469	11009.075	19510.32	3453.1445	1400.8452	2224.3198	21936.145	4020.8452	14164.32	7935.1445	7657.8452	23709.32	3211.1445	3990.8452	6324.3198	-3630.8555	-553.15479	1206.3198	6817.1445	4601.8452	-859.15479	24811.664	712.15039	2130.8452	-3341.335	6386.1504	15083.846	1594.665	2422.1504	11936.846	-3628.335	-3332.8496	17506.846	1513.665	5673.1504	13036.846	-672.33496	893.15039	2662.8452	9878.665	6609.1504	4300.5352	13802.955	8932.5098	12616.535	2030.9551	4907.5098	22541.535	32947.953	11649.51	900.53516	29220.955	2744.5098	630.53516	-2758.0449	-1171.4902	1603.5352	2887.9551	7703.5098	728.53516	1616.9551	18465.51	22348.865	8446.3047	17392.564	-341.13477	2181.3047	6966.5649	2439.925	18911.311	2514.5449	18796.926	1108.3101	-2104.4551	-1878.21	14266.54	6037.3452	4953.79	3961.54	4585.3452	2377.79	1781.54	444.34521	-2686.21	449.54004	4481.3452	3163.79	2286.54	45.345215	12652.67	12051.47	13063.115	653.66992	-57.530273	4120.1152	5235.6699	16717.469	12254.115	16429.67	-1077.5303	3763.1152	12760.67	-95.530273	5523.1152	4655.6699	14327.47	12094.115	14767.2	5469.2798	420.45508	14219.2	7494.2798	7016.4551	2243.2002	3434.2798	843.45508	6578.2002	6600.2798	6197.4551	1173.2002	10299.279	4377.4551	3753.2002	17298.279	6160.4551	14904.2	6955.2798	12480.455	-1144.25	4149.6299	-3779.7354	1652.6699	11728.38	7812.2251	12457.67	12124.38	3339.2251	61.669922	19684.379	10003.225	10653.67	3070.3799	12019.225	2808.6699	8100.3799	13188.225	65.709961	2223.6504	9115.75	472.70996	1427.6504	9180.75	92.709961	108.65039	-2013.25	7563.71	10878.65	3989.75	9506.71	875.65039	-3001.25	3364.71	12686.65	7897.75	6566.71	5601.6504	7038.75	11522.71	5752.6504	8590.75	2912.71	840.65039	7496.75	963.70996	-257.34961	9041.75	21788.711	8340.6504	7609.75	22360.215	5423.52	1643.5552	-1990.7852	23286.52	5949.5552	-24.785156	18401.52	7786.5552	8102.2148	5373.52	6006.5552	1304.2148	15277.52	9927.5547	8486.2148	7187.52	9670.5547	-1761.7852	25032.52	8175.5552	10650.215	9006.5195	10312.555	11820.215	8508.5195	9788.5547	5032.2148	18596.52	7567.5552	-3005.7852	5958.52	12302.555	-2457.7852	2289.52	8910.5547	12028.215	7317.52	12054.555	14235.26	7353.3052	12986.516	-1525.7402	3781.3052	12318.516	1233.2598	4678.3052	11680.516	12754.26	10232.305	14515.516	12731.26	2332.3052	2603.5151	-2421.7402	3961.3052	18416.516	-3508.7402	17895.305	7825.5151	10649.26	6450.3052	13196.516	-2124.7402	3507.3052	11672.516	11672.26	6790.3052	11090.516	6475.2598	8419.3047	12346.516	483.0752	21896.891	10122.925	15871.075	1552.8896	936.9248	2056.0752	13474.89	10897.925	15058.075	9435.8896	8646.9248	16563.074	740.88965	2755.9248	13474.075	2473.8896	1867.9248	1023.0752	17159.891	12261.925	15214.075	2760.8896	10400.925	6359.0752	13110.89	14824.925	11535.075	2121.8896	5396.9248	10884.075	529.88965	-23.075195	9046.0752	1725.8896	7484.9248	7050.0752	5296.8896	7788.9248	368.50977	31281.324	9059.5498	-11.490234	19234.324	7127.5498	1432.5098	16713.324	8701.5498	5931.5098	22397.324	134.5498	14187.51	6214.3252	8958.5498	25045.51	3343.3252	4454.5498	18225.51	2311.3252	3834.5498	14592.51	3467.3252	8269.5498	6540.0449	22934.266	11585.255	21137.045	7849.2651	5951.2549	18581.045	8413.2656	9845.2549	18669.045	4348.2651	2062.2549	2911.0449	5117.2651	14373.255	12918.045	4800.2651	2909.2549	13642.045	11887.266	9714.2549	13442.485	1452.165	-916.36523	15096.939	-2434.8604	2354.085	16111.939	1053.1396	3727.085	8934.9395	-4339.8604	-5581.915	14922.939	-1027.8604	-1952.915	8086.9399	3239.1396	13921.085	-59.060059	-1841.8604	4538.085	763.93994	8119.1396	1818.085	3420.9399	3403.1396	-1285.915	5697.25	14267.38	8399.4805	18759.25	2549.3799	8625.4805	19359.25	3280.3799	12616.48	14778.25	6066.3799	10171.48	2578.25	11362.38	9762.4805	147.9751	21582.025	9194.0146	1862.9751	2025.0249	10194.015	10891.975	4444.0249	1763.0146	9410.9746	8295.0254	12290.015	13429.975	4413.0249	1050.0146	6436.9751	493.0249	3181.0146	3782.9751	14878.025	8468.0146	4500.2451	3383.9648	-3202.2246	-26.754883	13472.965	3383.7754	-923.75488	6216.9648	5007.7754	1492.2451	14844.965	3733.7754	-2394.7549	14795.965	1624.7754	2607.4951	12513.25	5887.4404	18223.496	5234.25	10649.44	16645.496	10955.25	8233.4404	17569.496	2084.25	8224.4404	17090.496	1723.25	390.44043	6116.4951	9244.25	9225.4404	18324.496	2844.25	7662.4404	13187.495	7734.25	9268.4404	25418.496	3410.25	6166.4404	11851.495	2441.25	10475.44	10118.495	-2006.75	553.44043	17618.215	6043.79	12227.705	13881.215	3661.79	5653.7051	16898.215	2387.79	2062.7051	14361.215	5341.79	12335.705	4144.2148	14740.79	10813.705	-2232.0752	15734.775	6995.3301	5027.9248	2419.7749	5289.3301	11315.4	7017.46	-1281.8799	15041.4	1290.46	7348.1201	15375.4	8520.46	17725.121	-798.6001	13798.46	1813.1201	-563.6001	9221.46	141.12012	3692.3999	18274.461	7591.1201	8229.4004	12492.46	8987.1201	850.3999	3525.46	2322.1201	5110.3999	-857.54004	-2721.8799	17283.4	5059.46	9264.1201	9678.8457	2426.9502	9389.2305	364.84521	11972.95	1607.2305	10412.846	5146.9502	10426.23	3251.71	20862.436	2745.7246	7344.71	15042.436	5614.7246	2607.71	15875.436	1740.7246	15478.71	4999.4351	-3001.2754	1927.71	15291.436	4554.7246	22724.711	7119.4351	5084.7246	1327.71	4601.4351	6766.7246	12173.71	4428.4351	4213.7246	5228.71	11900.436	4177.7246	19525.711	10487.436	6688.7246	4366.71	25100.436	4252.7246	-3946.625	-108.78027	247.81543	12489.375	3093.2197	2806.8154	18456.664	6984.6499	11981.779	8122.665	8840.6504	9306.7793	12641.665	2060.6499	8243.7793	7816.2349	2036.5098	-1125.9751	-880.76514	19268.51	5219.0249	11409.234	4298.5098	8103.0249	4700.1201	8284.7549	10296.16	-929.87988	-1161.2451	6560.1602	667.12012	-2312.2451	1484.1602	-24.879883	499.75488	18441.16	13207.12	4390.7549	12088.16	601.8501	9566.1406	5692.5698	-981.1499	19113.141	8055.5698	4581.8501	6038.1401	8825.5703	9627.8496	6956.1401	8965.5703	20415.855	13881.561	7092.7852	1872.855	1543.5601	9091.7852	7180.855	3703.5601	5001.7852	16388.855	4402.5601	4235.7852	8627.9707	7681.2651	8201.2246	5439.9702	17510.266	8568.2246	4279.9702	10639.266	5697.2246	16777.24	4232.6348	792.10498	25439.24	6741.6348	11767.105	2159.2402	15099.635	9849.1055	9675.2402	4486.6348	118.10498	5556.2402	2323.6348	7581.105	13402.24	5514.6348	9177.1055	12430.029	-3687.6152	1627.0449	-1833.9702	3768.3848	15634.045	6725.0298	-1461.6152	12251.045
6904.8555	19731.551	9124.0195	10244.855	-2441.4502	11542.02	549.85547	-4306.4502	8163.0195	5246.335	24418.045	12198.605	17892.336	5328.0449	2306.6055	15953.335	9478.0449	15400.605	16915.336	10199.045	7362.6055	446.33496	2138.0449	9182.6055	5464.335	21664.045	7406.6055	10687.335	10034.045	7371.6055	13626.686	9052.2148	7745.8052	2221.7002	-1626.8555	-2155.5547	1688.7002	-780.85547	-4171.5547	11299.7	4119.1445	3704.4453	11592.7	12752.145	6052.4453	5157.2949	21996.086	12394.93	14740.295	3228.085	10691.93	12597.215	-665.75	-62.55957	1860.2148	18776.25	8623.4404	21414.404	-1339.625	-1290.8799	540.40479	15794.375	-18.879883	17631.404	-4356.625	5033.1201	24769.404	-2491.625	-2649.8799	3839.4048	-7216.625	-3695.8799	1163.4048	4768.375	-66.879883	-1975.3052	21348.195	5711	-890.30518	-679.80469	10194	12494.695	-176.80469	7478	12225.695	-1445.8047	-955	15617.695	3330.1953	12336	13553.695	3570.1953	8558	3302.6948	9824.1953	7389	3916.1401	15233.8	8445.8799	12623.141	1479.7998	1552.8799	20555.141	24001.801	10245.88	288.14014	32078.801	1360.8799	1425.1401	-1665.2002	-5790.1201	2083.1401	3701.7998	80.879883	244.14014	2168.7998	20322.879	24230.445	4229.5654	13139.535	1643.4451	-115.43457	11329.535	2481.1599	19345.164	1216.1104	20755.16	6821.165	-943.88965	2544.7852	12217.305	3491.6846	7781.7852	3221.3052	5804.6846	7515.7852	2914.3052	-914.31543	8361.7852	3676.3052	5358.6846	5877.7852	1273.3052	-270.31543	12240.32	13279.88	3113.0298	-697.68018	494.87988	3272.0298	2930.3198	21014.879	11205.029	17854.32	2169.8799	2415.0298	9315.3203	1718.8799	3456.0298	4499.3198	17220.879	10481.029	11282.35	2633.5601	2449.5498	12006.35	2674.5601	12008.55	1257.3501	233.56006	1868.5498	10355.35	3407.5601	7083.5498	1563.3501	9145.5605	9705.5498	1911.3501	15670.561	8785.5498	15601.35	4488.5601	9720.5498	3663.3101	5038.4951	-6.2597656	3270.3	9769.4551	8274.4805	13826.3	13237.455	5254.48	1929.3	18680.455	11592.48	8064.2998	10051.455	10329.48	4606.2998	12464.455	8765.4805	-1138.8452	2820.3301	7988.0654	-987.84521	1692.3301	7587.0654	320.15479	1579.3301	-1102.9346	11576.154	14778.33	5259.0654	12673.154	2402.3301	-1538.9346	3297.1548	15244.33	8522.0654	7068.1548	8786.3301	4874.0654	11689.154	7360.3301	5288.0654	253.15479	2714.3301	6084.0654	-1135.8452	3282.3301	6448.0654	22598.154	10465.33	9533.0654	22881.705	3424.8301	1861.2349	1748.7051	23982.83	8401.2344	-625.29492	17659.83	10181.234	-1649.2949	-135.16992	6934.2349	1555.7051	13127.83	9295.2344	7365.7051	4629.8301	11789.234	737.70508	19680.83	10837.234	11862.705	6003.8301	11675.234	13365.705	5767.8301	6456.2349	6194.7051	17340.83	8222.2344	-81.294922	4334.8301	14385.234	-751.29492	-168.16992	8253.2344	16728.705	4144.8301	11318.234	18933.145	13960.49	9109.7197	3441.145	3304.4902	9025.7197	3466.145	3539.4902	5655.7197	20413.145	6898.4902	10872.72	18285.145	3377.4902	-99.280273	123.14502	5144.4902	14012.72	550.14502	17413.49	1480.7197	11694.145	12550.49	10451.72	560.14502	4584.4902	7169.7197	16085.145	10227.49	8171.7197	11452.145	7843.4902	7484.7197	2318.7598	22820.266	10489.605	18396.76	5386.2651	3778.605	3787.7598	17587.266	15108.605	21392.76	15133.266	8789.6055	15903.76	2391.2651	4313.605	17067.76	5174.2651	4660.605	2400.7598	18228.266	16449.605	15304.76	5498.2651	9386.6055	9823.7598	17298.266	19736.605	13433.76	6507.2651	8644.6055	11290.76	4317.2651	3214.605	12129.76	8619.2656	12095.605	7080.7598	7926.2651	10940.605	1645.8599	31297.164	1692.0547	3180.8599	13854.165	3683.0547	1935.8599	10808.165	2612.0547	18309.859	-1909.835	-2790.9453	13003.859	1232.165	1291.0547	18784.859	588.16504	-3840.9453	17109.859	-646.83496	-2128.9453	9376.8594	6293.165	2550.0547	946.95996	18616.129	11253.89	15079.96	7570.1299	5854.8896	15260.96	1667.1299	6249.8896	15468.96	2508.1299	-3003.1104	-912.04004	-1169.8701	3525.8896	7777.96	2100.1299	309.88965	14348.96	9387.1299	10317.89	14868.51	1381.1152	-2398.7197	15885.675	7267.9199	5973.04	8282.6748	2274.9199	7760.04	6289.6748	3367.9199	-1599.96	10220.675	1102.9199	-2143.96	2602.6748	7360.9199	14357.04	-3062.3252	3338.9199	10164.04	-1948.3252	14591.92	1780.04	-306.3252	6998.9199	-1373.96	4736.7148	17171.574	10627.665	19145.715	4581.5752	8229.665	21169.715	5973.5752	8127.665	16626.715	6171.5752	10028.665	1785.7148	16550.574	10988.665	6.6748047	20480.125	11675.016	637.6748	2975.125	9988.0156	13187.675	1268.125	4430.0151	13356.675	6010.125	10341.016	15541.675	1745.125	1300.0151	6481.6748	761.125	3871.0151	2018.6748	14969.125	8344.0156	7234.0249	2660.4302	-22.325195	3053.0249	13213.43	2598.6748	3547.0249	1822.4302	3201.6748	5479.0249	13593.43	4515.6748	-336.9751	11035.43	3819.6748	4553.4399	14469.64	6378.5298	17467.439	18.639648	12638.529	14776.439	5748.6396	10475.529	17567.439	261.63965	9392.5293	19184.439	-1007.3604	-335.47021	6724.4399	4151.6396	12982.529	17509.439	-2030.3604	9541.5293	12696.439	8250.6396	12551.529	22809.439	134.63965	10538.529	10715.439	115.63965	10318.529	11330.439	-2537.3604	1137.5298	16033.436	8569.4551	8966.1201	8373.4355	3682.4551	5937.1201	14851.436	5551.4551	1332.1201	8898.4355	7572.4551	8709.1201	4538.4351	12265.455	8876.1201	1879.105	10717.26	8246.2197	8040.105	2537.2598	3808.2197	8461.0996	-3966.6504	-289.28027	9628.0996	-1841.6504	8866.7197	14468.1	-463.65039	19112.719	4410.0996	-126.65039	1653.7197	-5345.9004	2247.3496	862.71973	857.09961	8071.3496	8010.7197	4670.0996	7115.3496	6539.7197	-2553.9004	3323.3496	3232.7197	2859.0996	-6465.6504	-2336.2803	13736.1	-458.65039	6407.7197	9942.7793	4070.2549	8461.3594	-1094.2202	14076.255	4590.3599	10751.779	7690.2549	10520.359	5514.8701	19955.859	8318.1055	11028.87	20577.859	8849.1055	4508.8701	16224.859	10268.105	16092.87	4176.8599	3127.1055	2362.8701	14909.859	7574.1055	19405.871	5679.8599	19473.105	2270.8701	4616.8599	9729.1055	9036.8701	6627.8599	4627.1055	6456.8701	16816.859	6920.1055	15272.87	12345.859	11732.105	7208.8701	26486.859	8520.1055	-2503.6201	-618.86523	-2803.6748	14668.38	2622.1348	-874.6748	13390.359	18465.18	12635.109	4844.3599	11542.18	11385.109	12875.359	5578.1802	8424.1094	11293.385	-4005.6904	2175.0049	2780.3848	20177.309	5295.0049	9695.3848	-1835.6904	9911.0049	6108.6348	22587.6	8671.3799	-1672.3652	2200.6001	11751.38	725.63477	2963.6001	4525.3799	1076.6348	4748.6001	18493.379	11456.635	10486.6	7982.3799	1083.6851	16452.926	6680.8301	1866.6851	22623.926	9653.8301	-1444.3149	2250.9248	7819.8301	8258.6855	9052.9248	8813.8301	16708.664	10095.49	6970.9199	188.66504	2061.4902	9947.9199	6078.665	3351.4902	3924.9199	14987.665	4582.4902	6092.9199	7440.1802	-1076.1104	7761.75	2820.1802	12391.89	7267.75	5866.1802	4642.8896	4052.75	16169.38	4768.9702	-1117.2549	37277.379	12025.971	8445.7451	2044.3799	15449.971	8773.7451	6618.3799	1039.9702	-1227.2549	3357.3799	1956.9702	4763.7451	13894.38	5912.9702	11374.745	14142.305	1871.0249	-2573.8301	1181.3052	7830.0249	12838.17	10074.305	4393.0249	4934.1699
10949.975	16394.355	2732.4951	10143.975	1724.3555	6777.4951	938.9751	-1399.6445	1285.4951	793.70996	15335.67	11744.355	11188.71	2211.6699	-2339.6445	14573.71	5817.6699	13966.355	18695.711	3543.6699	4546.3555	-3281.29	-2862.3301	4344.3555	1905.71	10571.67	1982.3555	7531.71	4438.6699	3972.3555	14327.75	6370.3501	6897.3652	2291.835	914.58008	310.33496	2531.835	385.58008	303.33496	15175.835	5861.5801	9121.335	8545.835	13346.58	1330.335	3097.0752	16472.074	12763.42	10148.075	-4012.9248	12342.42	12052.45	-1676.1396	-1848.3848	801.4502	17458.859	6168.6152	20722.93	4155.1445	363.1001	-472.06982	23234.145	4619.1001	11156.93	4579.1445	6500.1001	24400.93	2210.1445	1347.1001	5912.9302	-515.85547	-1626.8999	115.93018	9455.1445	2912.1001	-1139.7852	15825.84	-1772.3896	-689.78516	2871.8398	3428.6104	14480.215	5846.8398	2657.6104	11500.215	1498.8398	-5666.3896	16211.215	8248.8398	2113.6104	19083.215	5280.8398	-1265.3896	4947.2148	15825.84	2965.6104	5956.665	14135.52	9168.9004	13300.665	-714.48047	8036.9004	19133.664	17869.52	19311.9	14265.665	13686.52	11620.9	1257.665	-5264.4805	-428.09961	4597.665	-1463.4805	2754.9004	4309.665	429.51953	21691.9	18344.785	8346.3896	15147.15	-2859.2148	2026.3896	10165.15	1730.3401	19989.805	3107.2451	22637.34	3496.8052	-1097.7549	1320.9351	15351.365	4688.395	5035.9351	2787.3652	5000.395	5627.9351	2636.3652	-1039.605	4904.9351	4812.3652	7731.395	5108.9351	1882.3652	745.39502	15452.065	4747.21	-288.37012	-3877.9346	-1905.79	1257.6299	3436.0654	12151.21	-106.37012	12502.065	-316.79004	105.62988	3643.0654	-571.79004	4738.6299	638.06543	12380.21	9056.6299	17810.221	3424.2251	122.52979	10040.221	2890.2251	7608.5298	-1524.7798	346.2251	245.52979	7902.2202	5137.2251	4562.5298	-2746.7798	13851.225	6699.5298	1.2202148	13834.225	3435.5298	13446.221	4243.2251	7459.5298	5096.4302	-1022.5	2082.8452	2058.6201	7089.8945	6430.6553	7925.6201	14686.895	6292.6553	984.62012	10485.895	3713.6553	10549.62	3974.8945	9622.6553	1992.6201	12532.895	8307.6553	281.06982	2060.5249	11990.485	691.06982	1409.5249	9540.4854	25.069824	1293.5249	234.48535	6555.0698	14986.525	9663.4854	12382.07	2337.5249	-1112.5146	3760.0698	15673.525	9103.4854	7120.0698	12790.525	7361.4854	12912.07	4306.5249	7803.4854	819.06982	2744.5249	8630.4854	-238.93018	3124.5249	7578.4854	19086.07	8556.5254	11074.485	25630.936	3980.0801	299.56494	2552.9351	20406.08	6272.5649	4262.9351	14165.08	7915.5649	304.93506	2050.0801	5283.5649	4189.9351	14140.08	8635.5645	11316.936	2011.0801	9966.5645	1952.9351	23243.08	7452.5649	16982.936	7327.0801	9739.5645	13866.936	7757.0801	9574.5645	9450.9355	15815.08	7649.5649	1541.9351	3201.0801	15057.564	-221.06494	-143.91992	8221.5645	17236.936	5540.0801	9750.5645	18705.176	9004.625	13886.45	4868.1748	-822.375	11332.45	4461.1748	1408.625	9406.4502	18159.176	3635.625	14458.45	21902.176	1732.625	2333.4502	3321.1748	662.625	18585.449	2320.1748	7989.625	6630.4502	15221.175	5202.625	12918.45	1977.1748	-775.375	11209.45	18235.176	8068.625	9857.4502	11003.175	2733.625	11701.45	3302.8452	14597.11	10448.98	18723.846	-131.88965	1566.98	5191.8452	13541.11	10601.98	18533.846	7615.1104	11352.98	19592.846	-253.88965	3787.98	13369.846	-1751.8896	3423.98	2878.8452	18799.109	12287.98	16413.846	-303.88965	9686.9805	7889.8452	13216.11	15164.98	13880.846	1406.1104	7450.98	14147.846	-1020.8896	2557.98	10829.846	1103.1104	9218.9805	5920.8452	1448.1104	7948.98	1143.0151	30379.199	5594.165	1613.0151	9633.2002	-1707.835	3748.0151	10317.2	4332.165	16981.016	-156.7998	-3727.835	7665.0151	6510.2002	6769.165	20309.016	2829.2002	2490.165	17737.016	713.2002	972.16504	6899.0151	12271.2	5764.165	3418.5151	20929.83	5308.4805	21548.516	8994.8301	1403.4805	18343.516	5707.8301	2782.4805	18170.516	4193.8301	-3176.5195	1606.5151	1209.8301	-244.51953	10482.516	3007.8301	-2384.5195	14520.516	12593.83	6028.4805	14671.76	-4025.25	209.83008	17377.4	2913.6553	7253.6846	13304.4	8452.6553	11013.685	12779.4	1132.6553	723.68457	15166.4	2460.6553	865.68457	11832.4	5447.6553	17944.684	1306.3999	3432.6553	11275.685	2218.3999	9955.6553	7232.6846	2854.3999	7900.6553	3114.6846	3620.4702	13844.605	6336.5547	13990.471	1522.6055	4206.5547	22041.471	5971.6055	4839.5547	16317.471	3621.6055	6737.5547	2411.4702	16775.605	5547.5547	2594.3052	15012.41	2046.25	2624.3052	837.41016	7011.25	12738.305	1707.4102	-3030.75	17368.305	4638.4102	10375.25	19549.305	4188.4102	-1437.75	8851.3047	2376.4102	257.25	4069.3052	15562.41	5884.25	8883.4297	2880.3501	550.74023	2642.4302	14238.35	6284.7402	241.43018	6137.3501	4124.7402	5790.4302	15441.35	5680.7402	-327.56982	11274.35	3357.7402	-284.54004	20937.74	7874.1953	12958.46	2262.7402	9842.1953	13313.46	10984.74	8192.1953	17752.461	2757.7402	6119.1953	11582.46	1454.7402	-1511.8047	2839.46	7812.7402	8972.1953	13339.46	2091.7402	-1612.8047	6534.46	5922.7402	9579.1953	19366.461	3471.7402	8762.1953	6747.46	1532.7402	7373.1953	7980.46	-1358.2598	-826.80469	18459.445	5904.6001	10415.91	18151.445	4002.6001	8588.9102	18396.445	881.6001	4538.9102	15854.445	3444.6001	11645.91	9385.4453	12223.6	12527.91	1374.375	13013.835	7751.1348	7776.375	2999.835	7325.1348	7729.5498	1039.7949	929.34473	9325.5498	1985.7949	11213.345	13194.55	8249.7949	22625.344	897.5498	8265.7949	5194.3447	-3525.4502	3937.7949	2466.3447	2406.5498	15659.795	11715.345	4310.5498	14807.795	10917.345	-2803.4502	9414.7949	5292.3447	3058.5498	-933.20508	-337.65527	17868.551	5371.7949	11700.345	11497.5	-2274.2354	10753.95	-1464.5	7794.7646	4282.9502	10548.5	-253.23535	11124.95	3873.145	21162.875	11237.895	18149.145	8010.875	2466.8945	4585.145	16181.875	3576.8945	17198.145	4314.875	-952.10547	3865.145	21675.875	8861.8945	8697.1445	4928.875	11719.895	733.14502	1576.875	9707.8945	10258.145	3704.875	7969.8945	6685.145	12367.875	8977.8945	20381.145	9473.875	9357.8945	5999.145	28005.875	8396.8945	2634.47	-1441.6699	-4328.3047	18784.471	1956.3301	-2711.3047	14178.975	12222.525	11126.96	3585.9751	10758.525	11261.96	13303.975	4250.5249	10245.96	8445.0957	-731.91504	452.16992	1262.0952	19674.086	4629.1699	14097.096	6674.085	6029.1699	5700.8149	20953.586	5736.5498	442.81494	1558.585	7654.5498	473.81494	1405.585	73.549805	2064.8149	1586.585	16531.551	11526.814	9688.585	4799.5498	368.01514	15047.404	9631.2207	-54.984863	26587.404	13985.221	-1078.9849	244.40479	11686.221	11010.016	6449.4048	9884.2207	17711.406	12458.645	8178.9648	-542.59473	752.64502	8828.9648	4196.4053	1303.645	6148.9648	9295.4053	3795.645	8799.9648	11021.575	3325.4746	8576.6504	6072.5752	10958.475	6943.6504	6567.5752	11830.475	5781.6504	17153.836	5322.48	2369.0098	27409.836	8828.4805	9651.0098	4507.835	15843.48	11449.01	13568.835	3037.48	-354.99023	7398.835	2805.48	7366.0098	11010.835	3727.48	8809.0098	12916.971	3841.96	-1066.9199	-1166.0298	6523.96	11413.08	7749.9702	3577.96	6803.0801
10418.359	21219.51	8230.2754	13836.359	3957.5098	5308.2754	3555.3599	866.50977	4647.2754	-76.219727	19032.77	10746.19	13085.78	283.76953	619.19043	12489.78	2097.7695	15673.19	13813.78	1122.7695	10644.19	-7805.2197	-2461.2305	7964.1904	-601.21973	11853.77	4751.1904	-1994.2197	16431.77	5836.1904	18029.904	3411.5898	11177.779	1221.1001	1638.9297	-1832.1104	563.1001	785.92969	-2938.1104	12221.1	5245.9297	2895.8896	20694.1	5680.9297	-3587.1104	5750.3452	18949.324	9339.6152	12811.346	1795.3252	4050.6152	12591.096	-1582.1748	-2042.79	6897.0952	15852.825	5668.21	24768.561	5282.9648	1404.1748	3799.5601	19841.965	4277.1748	17421.561	1983.9648	5834.1748	25851.561	1884.9648	-173.8252	10143.561	-1246.0352	-1272.8252	4947.5601	8747.9648	2389.1748	-4400.21	11554.165	3125.7549	-4183.21	-969.83496	8536.7549	10576.79	-814.83496	7455.7549	9039.79	-1993.835	-236.24512	15751.79	2242.165	10131.755	12748.79	1265.165	4521.7549	2612.79	7289.165	9155.7549	7216.835	21530.586	6929.7051	14637.835	6406.585	3531.7051	20341.836	24980.586	19848.705	16765.836	12425.585	6401.7051	3565.835	1939.585	-1155.2949	5793.835	6772.585	3577.7051	5101.835	7630.585	23555.705	20000.074	5191.4502	17269.84	-1103.9248	-190.5498	6999.8398	1982.48	16552.574	2868.2803	20498.48	2849.5752	347.28027	5562.9502	15417.055	6647.5601	10592.95	3218.0552	9385.5605	8844.9502	2798.0552	2532.5601	9986.9502	3833.0552	7944.5601	8699.9502	3391.0552	1781.5601	16461.359	5356.8555	381.69531	-3392.6401	-394.14453	901.69531	10804.359	866.85547	-425.30469	13990.359	44.855469	1.6953125	5719.3599	995.85547	5154.6953	4646.3599	13176.855	8808.6953	8162.2251	4227.23	-27.22998	8803.2246	2525.23	9710.7695	-1806.7749	1886.23	3400.77	5939.2251	4456.23	6796.77	-1558.7749	12591.23	6443.77	-937.7749	12978.23	7144.77	11055.225	4249.23	7991.77	1820.9849	3370.8398	-1484.4697	-1154.1953	10362.29	3920.2197	7313.8047	20124.289	3610.2197	-1108.1953	14638.29	6106.2197	6781.8047	10681.29	8751.2197	1246.8047	13669.29	6206.2197	-1564.2451	3144.875	12229.605	-837.24512	2355.875	11774.605	-235.24512	495.875	1747.605	4974.7549	17209.875	11038.605	10788.755	156.875	150.60498	3530.7549	14776.875	12574.605	5880.7549	8888.875	13561.605	14455.755	7545.875	8641.6055	1095.7549	2504.875	9599.6055	-2033.2451	1900.875	10302.605	19869.754	10593.875	14284.605	14396.035	2836.5898	169.55518	3560.0349	25915.59	5650.5552	5074.0352	16620.59	7551.5552	1542.0349	168.58984	5245.5552	3476.0349	17031.59	9387.5547	13199.035	3010.5898	10974.555	1901.0349	23849.59	7507.5552	16323.035	8253.5898	8966.5547	18337.035	5982.5898	6738.5552	9683.0352	13877.59	3456.5552	1901.0349	4332.5898	9936.5547	1343.0349	-519.41016	7329.5552	19342.035	4671.5898	7716.5552	16251.58	3785.3047	8209.54	1965.5801	659.30469	6328.54	2142.5801	-1106.6953	9281.54	15021.58	1529.3047	10303.54	12591.58	-1571.6953	-1423.46	-254.41992	1205.3047	14977.54	-942.41992	9451.3047	3588.54	13982.58	4622.3047	13908.54	-806.41992	-1479.6953	11852.54	13964.58	2562.3047	8457.54	8074.5801	-200.69531	9275.54	4207.0703	22294.115	10914.266	19927.07	5516.1152	1842.2651	7477.0703	20187.115	15243.266	22068.07	11937.115	8883.2656	22439.07	2890.1152	815.26514	16407.07	3737.1152	4241.2651	7769.0703	24183.115	12518.266	6137.0703	4478.1152	11541.266	17648.07	9621.1152	14067.266	13841.07	6074.1152	6888.2651	15217.07	3214.1152	1655.2651	12508.07	6145.1152	9218.2656	9671.0703	5221.1152	6639.2651	-1959.0146	35104.891	9952.8555	5357.9854	1737.8896	708.85498	-35.014648	15862.89	9556.8555	12393.985	1628.8896	1174.855	5279.9854	11005.89	6935.855	15980.985	4194.8896	2854.855	15959.985	3902.8896	4613.855	3505.9854	15802.89	8899.8555	2854.3149	24043.654	9806.8252	20692.314	9296.6543	6048.8252	17618.314	11069.654	7597.8252	17809.314	6086.6548	-337.1748	3286.3149	5188.6548	4558.8252	13830.314	7475.6548	1352.8252	12394.314	13970.654	9047.8252	14756.715	610.1748	2608	16481.365	6452.0498	592.71484	8158.3652	5006.0498	3153.7148	7547.3652	4369.0498	-6177.2852	15859.365	5127.0498	-4435.2852	11172.365	11206.05	5179.7148	1156.3652	3137.0498	528.71484	98.365234	11416.05	-1284.2852	2092.3652	9582.0498	-2884.2852	5686.7402	20695.875	7755.1201	17047.74	4851.875	4643.1201	21733.74	6044.875	8062.1201	17526.74	7828.875	8106.1201	3868.7402	15131.875	7084.1201	1284.2998	18030.941	9805.3096	192.2998	2455.9404	11191.31	12689.3	-1121.0596	3231.3096	13040.3	5412.9404	9852.3096	16326.3	829.94043	1962.3096	7811.2998	510.94043	5019.3096	898.2998	13365.94	11469.31	5133.8701	571.93018	-419.53027	3794.8701	13456.93	3601.4697	6951.8701	1955.9302	-1474.5303	4672.8701	17193.93	5537.4697	2878.8701	11122.93	2048.4697	1050.0298	24554.914	3991.4854	17623.029	6498.915	7382.4854	13737.029	10391.915	5559.4854	18921.029	6071.915	4908.4854	13728.029	2928.915	-1507.5146	5891.0298	12186.915	9099.4854	13986.029	2751.915	-1831.5146	10799.029	8726.915	8942.4854	22759.029	7674.915	6800.4854	12982.029	5151.915	7826.4854	11511.029	2221.915	-1834.5146	14180.815	6579.355	8499.6846	9854.8154	4051.355	3768.6846	13185.815	3870.355	-2124.3154	9999.8154	5293.355	4637.6846	-810.18457	13528.355	7645.6846	2892.415	14991.061	11128.885	8068.415	2553.0601	11013.885	15544.5	2796.2852	1040.5	8515.5	1377.2852	16218.5	12965.5	7517.2852	20031.5	-2170.5	14588.285	4491.5	-3693.5	7656.2852	4270.5	2050.5	15568.285	11818.5	9158.5	6936.2852	11359.5	-2721.5	6148.2852	10980.5	3405.5	-1008.7148	955.5	19019.5	4703.2852	9829.5	9417.6504	2561.6152	10601.575	-2982.3496	11598.615	4880.5752	9078.6504	5139.6152	12255.575	5174.25	21308.18	7712.2148	15286.25	1282.1802	924.21484	4822.25	12306.18	4941.2148	12623.25	4790.1802	-3066.7852	16668.25	6678.1802	7857.2148	12119.25	4073.1802	11279.215	977.25	1235.1802	2751.2148	9498.25	1772.1802	3111.2148	3851.25	15020.18	9768.2148	16735.25	12547.18	6701.2148	5226.25	21171.18	5852.2148	1209.6748	-1471.9902	-1296.8848	19182.676	4625.0098	353.11523	15924.46	5454.1846	11106.891	1707.46	8560.1846	11558.891	11630.46	2839.1846	9527.8906	5074.7549	3083.1899	2850.6499	-1889.2451	27611.189	9586.6504	7480.7549	8115.1899	10522.65	1964.9702	18771.074	6726.0449	-1062.0298	1866.0752	9289.0449	-164.02979	2952.0752	2629.0449	289.97021	1411.0752	17542.045	8532.9707	7737.0752	10986.045	285.22021	19553.49	5532.2402	1451.2202	22971.49	9099.2402	-2838.7798	3911.4902	8445.2402	7061.2202	10728.49	6154.2402	21977.16	12470.635	11274.775	3827.1599	-1039.3652	10788.775	9583.1602	-429.36523	6951.7749	16127.16	2274.6348	10041.775	1728.0898	760.13477	1859.8252	5067.0898	13935.135	3668.8252	7195.0898	11189.135	1223.8252	14552.34	5939.0298	-1797.8252	22873.34	9969.0293	8570.1748	4384.3398	14616.029	7560.1748	14904.34	2888.0298	-2927.8252	5296.3398	2064.0298	2375.1748	14705.34	5907.0298	1781.1748	11513.109	-341.11035	-368.12988	11.109863	3147.8896	12296.87	12673.109	1846.8896	5889.8701
11476.07	21229.805	9299.2305	12187.07	3977.8052	6931.2305	-83.929688	1769.8052	8494.2305	858.16504	21061.195	3192.3945	12696.165	-596.80469	-5460.6055	14114.165	5490.1953	8139.3945	19263.164	3746.1953	1168.3945	-3653.835	-3726.8047	-1540.6055	1264.165	9496.1953	-572.60547	155.16504	12886.195	407.39453	13201.66	1552.5898	13153.63	313.30518	2673.895	858.58008	270.30518	1438.895	1136.5801	12852.305	6051.895	11812.58	23184.305	6103.895	3423.5801	4713.4751	22301.08	8834.75	14923.475	5560.0801	8988.75	9623.0596	-221.08984	-873.88965	-1271.9404	16211.91	4932.1104	19268.895	3763.25	-347.21973	-1422.1055	21490.25	2830.7803	10354.895	5356.25	5377.7803	17421.895	3446.25	386.78027	1325.8945	-2145.75	-2954.2197	-1202.1055	10187.25	4368.7803	-2178.355	15538.83	5424.8652	-1279.355	3923.8301	6694.8652	10900.645	2966.8301	4871.8652	10114.645	1890.8301	-695.13477	15091.645	7387.8301	11027.865	13890.645	5604.8301	2722.8652	1913.645	12310.83	6246.8652	5525.7949	20648.785	12074.096	12041.795	7135.7852	5461.0952	16803.795	26807.785	14960.096	16627.795	14184.785	14434.096	1461.7949	5318.7852	2593.0952	8000.7949	7671.7852	8546.0957	1565.7949	6570.7852	23800.096	19264.629	-1798.2402	18391.779	-1297.3701	-4838.2402	9515.7793	94.970215	21459.955	2442.6099	15781.971	4860.9551	243.60986	2632.79	12394.404	1155.3096	6008.79	778.40479	1768.3096	5323.79	225.40479	-1829.6904	6107.79	1200.4048	3679.3096	4261.79	1520.4048	-3067.6904	15653.205	10397.234	1164.6948	-3452.7949	3010.2349	1572.6948	9944.2051	3926.2349	2777.6948	11712.205	6167.2349	1034.6948	3928.2051	4006.2349	5624.6948	1323.2051	18635.234	8942.6953	7322.4551	-46.495117	-2189.2305	10255.455	366.50488	9289.7695	-1891.5449	-1043.4951	-1368.2305	7612.4551	15.504883	1095.7695	-1861.5449	9471.5049	3339.7695	-191.54492	12054.505	2480.7695	13819.455	212.50488	4660.7695	1738.4854	2325.5098	3329.1152	4238.0449	7852.0752	6851.8447	11825.045	11907.075	2549.8447	3916.0449	14093.075	7887.8447	5607.0449	6890.0752	10435.845	2769.0449	12075.075	8323.8447	-1216.9951	1865.1499	14108.62	-1968.9951	79.149902	12764.62	-1769.9951	318.1499	1041.6201	4536.0049	18827.15	6665.6201	9639.0049	537.1499	1368.6201	1727.0049	15760.15	10879.62	6790.0049	5838.1499	11710.62	13696.005	4144.1499	11225.62	-94.995117	173.1499	11687.62	-788.99512	20.149902	8861.6201	22685.004	9131.1504	13625.62	1220.855	1641.0498	-728.89453	466.85498	21639.051	3298.1055	2104.855	13413.05	4271.1055	40.85498	881.0498	1544.1055	5452.855	11114.05	5129.1055	11949.855	5177.0498	5779.1055	-1144.145	19972.051	8556.1055	4819.855	17896.051	8181.1055	12315.855	5693.0498	5834.1055	2376.855	15695.05	3554.1055	800.85498	2972.0498	10867.105	41.85498	518.0498	4140.1055	14905.855	6507.0498	3118.1055	13370.325	10851.035	7135.9453	586.3252	4258.0352	9093.9453	2019.3252	7231.0352	8940.9453	15217.325	9165.0352	12352.945	13389.325	3220.0352	446.94531	-992.6748	5122.0352	16986.945	-1915.6748	13595.035	4675.9453	15633.325	6546.0352	12761.945	-1286.6748	4337.0352	9707.9453	12043.325	9820.0352	8720.9453	7994.3252	6698.0352	9166.9453	2634.9199	16617.02	11949.165	16330.92	1300.0195	1717.165	3493.9199	15481.02	13504.165	17728.92	8567.0195	7424.165	17661.92	-630.98047	2696.165	13795.92	1096.0195	4534.165	4266.9199	18583.02	11858.165	1000.9199	433.01953	6009.165	13930.92	5084.0195	14471.165	13946.92	766.01953	7176.165	14193.92	1414.0195	2204.165	7290.9199	2212.0195	8316.165	8673.9199	3280.0195	8823.165	1439.665	34730.523	12805.175	13087.665	5795.5249	2564.1748	4600.665	17761.525	12833.175	20443.664	6876.5249	2757.1748	11788.665	7841.5249	11113.175	18022.664	6949.5249	5696.1748	18151.664	7368.5249	5425.1748	5607.665	20139.525	10938.175	11239.12	14195.135	-2953.3604	17992.121	6873.1348	1149.6396	17209.121	8549.1348	4472.6396	18008.121	6318.1348	-4379.3604	332.12012	3543.1348	469.63965	11817.12	6608.1348	-4803.3604	9624.1201	16198.135	3853.6396	14121.41	3407.52	-10053.48	16179.045	3697.8945	3962.9854	11360.045	3639.8945	7021.9854	9307.0449	2998.8945	1.9853516	12226.045	1543.8945	856.98535	12447.045	4452.8945	13021.985	958.04492	2246.8945	9878.9854	1914.0449	11310.895	-172.01465	1696.0449	9311.8945	2612.9854	12747.141	6866.6348	11637.859	18852.141	5248.6348	9425.8594	22898.141	7371.6348	12417.859	17982.141	5611.6348	11795.859	3323.1401	15752.635	9551.8594	-3590.9746	11919.99	4417.29	-1140.9746	177.99023	11861.29	12842.025	-362.00977	2149.29	10098.025	5940.9902	11428.29	9817.0254	-798.00977	851.29004	5123.0254	-698.00977	5378.29	-2602.9746	11141.99	10500.29	-2627.5146	-3040.1396	-301.0498	-1133.5146	8218.8604	5000.9502	-3374.5146	1590.8604	260.9502	25.485352	13183.86	6839.9502	-3448.5146	7370.8604	3242.9502	-717.55957	15131.55	7540.2598	15378.44	-589.4502	10610.26	13800.44	5613.5498	10329.26	21085.441	338.5498	7080.2598	11448.44	-3443.4502	-634.74023	3095.4404	6221.5498	9620.2598	8969.4404	-1076.4502	26.259766	11050.44	4221.5498	9653.2598	22190.441	1367.5498	10157.26	9409.4404	-1973.4502	8253.2598	6927.4404	-3091.4502	1534.2598	15831.54	6423.6401	7431	10870.54	2621.6401	4139	13735.54	3067.6401	307	9679.54	4810.6401	6442	4818.54	14280.641	10375	2160.3301	14232.075	9219.335	10637.33	1824.0752	6400.335	25732.539	711.23535	1535.4746	13014.54	781.23535	11159.475	14608.54	5413.2354	23021.475	2367.54	8266.2354	3400.4746	39.540039	5928.2354	3031.4746	4010.54	13344.235	12145.475	8427.54	14658.235	11334.475	1417.54	2497.2354	6113.4746	7018.54	-1852.7646	-847.52539	19589.539	1928.2354	10679.475	13643.689	694.96973	8277.4248	1413.6899	12532.97	3415.4248	10550.689	2415.9697	13487.425	4306.4551	17364.57	8237.0703	18312.455	4546.5698	1299.0703	6212.4551	21426.57	4136.0703	14681.455	3668.5698	-103.92969	18165.455	6265.5698	8072.0703	10897.455	3522.5698	9831.0703	2028.4551	4195.5698	5503.0703	8419.4551	3357.5698	7886.0703	6371.4551	13257.57	9327.0703	18385.455	9528.5703	8409.0703	5680.4551	27129.57	5331.0703	1260.4399	-1219.1748	1259.5254	17134.439	2771.8252	1578.5254	19476.93	2098.1504	8742.2305	4970.9302	9849.1504	10790.23	16593.93	-103.84961	7886.23	9924.5293	587.3999	1611.29	1323.5298	30122.4	8630.29	12488.529	9167.4004	7907.29	2476.7451	19070.775	11005.365	-2555.2549	-1101.2246	12133.365	-913.25488	-817.22461	2012.3652	-316.25488	1357.7754	21006.365	9568.7451	1383.7754	12922.365	851.56006	14116.311	7672.27	1366.5601	22157.311	10888.27	-1217.4399	2045.3101	7514.27	6898.5601	10248.311	11129.27	20539.391	13668.85	9462.9395	2365.3901	4393.8501	8742.9395	9259.3906	5140.8501	5754.9399	14563.391	6386.8501	9774.9395	-4618.1348	-1460.54	7062.0596	563.86523	12575.46	7769.0596	-5030.1348	12491.46	3858.0596	20254.785	3889.9902	1325.6099	29110.785	8631.9902	9357.6094	5541.7852	19255.99	11509.609	14838.785	1465.9902	-226.39014	7295.7852	707.99023	6695.6099	17388.785	2780.9902	7698.6099	11046.33	1439.9048	1908.895	1748.3301	6487.9048	15533.895	14672.33	1135.9048	6289.895
12906.4	12928.21	12520.705	10730.4	3407.21	6822.7051	1395.4004	-807.79004	6403.7051	121.53516	21355.971	8302.6348	11511.535	6144.9702	532.63477	13734.535	7748.9702	12019.635	18947.535	8018.9702	10006.635	-2691.4648	3111.9702	4914.6348	1685.5352	13700.971	5666.6348	777.53516	20063.971	6110.6348	17213.715	5109.2998	10727.12	-4115.2002	137.18457	1551.1846	-6839.2002	-187.81543	-251.81543	5071.7998	5799.1846	10339.185	15662.8	3861.1846	143.18457	15412.27	5868.2998	16120.335	13786.27	2237.2998	9683.335	11582.96	-5973.2354	374.00977	10608.96	-6708.2354	1062.0098	22388.311	5178.7646	-1187.9854	-352.68994	19829.766	954.01465	13423.311	2823.7646	3497.0146	22305.311	5358.7646	-2617.9854	6263.3101	90.764648	-3974.9854	845.31006	9926.7646	533.01465	-1293.77	8114.1904	4162.0898	-1225.77	280.19043	7803.0898	10388.23	887.19043	6978.0898	9472.2305	-899.80957	640.08984	17233.23	2827.1904	14863.09	12439.23	2883.1904	3861.0898	3447.23	12516.19	12898.09	9226.5098	8351.9951	6603.25	10980.51	5377.9951	4146.25	14170.51	39255.996	17314.25	14127.51	7330.9951	6748.25	-975.49023	1794.9951	-2649.75	5927.5098	1982.9951	5602.25	854.50977	5976.9951	18475.25	21139.711	6473.79	12418.845	923.70996	1118.79	8401.8447	1322.75	16585.105	2634.4248	20833.75	5792.105	-1167.5752	3993.3501	10351.515	4741.8945	7711.3501	-673.48535	2255.8945	8289.3496	-2575.4854	-2092.1055	8988.3496	-69.485352	1435.8945	10062.35	-135.48535	-2020.1055	18618.439	5505.0254	912.0249	-2461.5601	228.02539	2140.0249	12964.439	1587.0254	3232.0249	14785.439	84.025391	1687.0249	12625.439	2370.0254	4915.0249	4527.4399	14603.025	11249.025	17195.395	1783.5898	1181.8599	9514.3945	1007.5898	11154.859	1107.395	-676.41016	2360.8599	8640.3945	1656.5898	7889.8599	-719.60498	11467.59	10345.859	1508.395	18841.59	9608.8594	14575.395	3911.5898	8801.8594	2399.0649	2018.8301	865.13477	3903.4648	12385.68	7193.2598	10858.465	13991.68	4847.2598	3139.4648	17026.68	7652.2598	12233.465	6724.6802	9196.2598	10802.465	3469.6802	-151.74023	-2534.0596	3117.085	7840.6553	-3191.0596	3985.085	6784.6553	-2929.0596	2651.085	-2593.3447	6666.9404	15144.085	4848.6553	9118.9404	2961.085	-3366.3447	1774.9404	15431.085	7745.6553	9615.9404	8150.085	4025.6553	14817.94	6313.085	5451.6553	-705.05957	4754.085	6877.6553	-2535.0596	3127.085	3960.6553	5219.9404	7011.085	7268.6553	194.8501	208.34521	-54.185059	2140.8501	24692.346	7121.8149	2355.8501	18081.346	10462.814	714.8501	1204.3452	4105.8149	4154.8501	11295.346	9920.8145	8242.8496	3769.3452	9158.8145	338.8501	23378.346	7946.8149	15210.85	7039.3452	9204.8145	13826.85	6359.3452	7078.8149	7556.8501	14660.346	7202.8149	875.8501	4699.3452	15321.814	539.8501	1795.3452	7905.8149	17917.85	6359.3452	10437.814	14667.26	9925.7598	8784.9697	3174.2598	5410.7598	8817.9697	4181.2598	6341.7598	10039.97	19003.26	10995.76	12627.97	13989.26	4946.7598	1493.9697	1859.2598	4885.7598	15631.97	491.25977	11199.76	4597.9697	14351.26	8693.7598	11367.97	954.25977	6293.7598	10260.97	17887.26	9527.7598	9164.9697	9517.2598	7096.7598	6883.9697	1587.9399	17074.035	10009.05	17726.939	6240.0352	703.0498	4686.9399	11966.035	12557.05	17508.939	10336.035	10551.05	18448.939	2794.0352	3330.0498	423.93994	3819.0352	2652.0498	4413.9399	21299.035	10494.05	-983.06006	2305.0352	7551.0498	12099.939	7244.0352	18288.051	11407.939	5526.0352	8917.0498	10114.939	4879.0352	2418.0498	9669.9395	6336.0352	8001.0498	6359.9399	4813.0352	10689.05	-2102.5947	38889.879	6419.9902	10607.405	650.87988	540.99023	-660.59473	13093.88	11011.99	19137.406	1154.8799	-50.009766	6877.4053	8172.8799	9661.9902	15195.405	3803.8799	2109.9902	15487.405	5012.8799	2640.9902	6752.4053	12276.88	6445.9902	18029.455	4268.3154	-3459.8203	20312.455	7159.3154	-158.82031	15767.455	7347.3154	2372.1797	15464.455	4111.3154	-5919.8203	341.45508	1559.3154	1806.1797	15047.455	5163.3154	-1471.8203	13682.455	11141.315	4377.1797	14086.814	1183.7598	-896.62012	15936.915	5026	3665.5947	8725.915	2425	4083.5947	8947.915	1321	-4191.4053	7831.915	2884	-2724.4053	13579.915	3961	10455.595	-2787.085	680	3698.5947	-225.08496	519	-5031.4053	-811.08496	3707	-3144.4053	14929.52	3440.085	11465.855	18213.52	3128.085	7778.855	24676.52	2967.085	14381.855	14556.52	2870.085	9947.8555	3068.52	14088.085	11589.855	3220.4902	20481.52	8623.2002	3223.4902	3945.52	13743.2	18533.49	4362.52	3258.2002	15604.49	7800.52	10872.2	18959.49	4165.52	3769.2002	7597.4902	3191.52	5886.2002	3208.4902	15760.52	12266.2	156.96484	1523.4849	-1295.5996	2871.9648	10945.484	3895.4004	3417.9648	1739.4849	3217.4004	3555.9648	16946.484	5649.4004	1043.9648	11626.484	1676.4004	2643.105	18753.449	1982.5947	15739.105	4365.4502	5097.5947	14328.105	7020.4502	5207.5947	17166.105	2997.4502	3368.5947	13996.105	275.4502	-3307.4053	2667.105	10664.45	9142.5947	10307.105	-324.5498	-3288.4053	10238.105	10628.45	6185.5947	23486.105	2553.4502	5360.5947	10417.105	1269.4502	4187.5947	8410.1055	-608.5498	-2333.4053	13107.005	6100.3149	7518.6504	4042.0049	1096.3149	3063.6504	10733.005	1803.3149	-2888.3496	12256.005	4511.3149	5804.6504	12464.005	6761.3149	6560.6504	1963.8501	15212.33	5327.6504	11417.85	1212.3301	2368.6504	18951.025	2208.4746	-2310.6152	10039.025	3009.4746	5433.3848	15053.025	5138.4746	19363.385	-1847.9746	15256.475	-1988.6152	-1902.9746	10395.475	2636.3848	4816.0254	13728.475	9568.3848	4758.0254	13247.475	6718.3848	-1558.9746	6057.4746	4571.3848	5626.0254	-1130.5254	-3251.6152	14413.025	6539.4746	7295.3848	13723.66	3038.3501	12086.55	-36.339844	14272.35	5885.5498	10488.66	4585.3501	15231.55	1579.3701	18152.855	545.79492	12678.37	4505.855	-1084.2051	2635.3701	19319.855	1297.7949	11124.37	4792.855	-4193.2051	14668.37	5856.855	4562.7949	6449.3701	5843.855	8487.7949	-2080.6299	4975.855	6050.7949	5155.3701	5551.855	3789.7949	9075.3701	6933.855	-1831.2051	15586.37	8813.8555	4564.7949	3101.3701	25147.855	5897.7949	1271.7749	82.694824	-5884.0547	16370.775	3379.6948	-2011.0547	17405.16	10805.654	12169.46	1663.1602	12215.654	9760.46	11226.16	5838.6548	6834.46	10649.355	-1282.5254	4189.9751	2155.355	22769.475	6405.9751	12572.355	5824.4746	12338.975	3420.165	21812.641	8622.5547	-135.83496	1867.6401	10415.555	-503.83496	3334.6401	1695.5552	415.16504	3129.6401	20215.555	8997.165	7234.6401	10090.555	723.08984	16726.564	6058.5249	-487.91016	19364.564	8573.5254	-1191.9102	-515.43506	5296.5249	10416.09	6270.5649	9614.5254	18302.045	9746.6299	10234.52	-617.95508	964.62988	9267.5195	4676.0449	2673.6299	7068.52	8518.0449	3661.6299	9263.5195	808.2749	-749.32031	6160.2598	4490.2749	13035.68	7170.2598	964.2749	16514.68	3605.2598	16758.426	1689.7354	1459.4302	25093.426	6397.7354	10218.43	2018.4248	13019.735	8512.4297	11457.425	-2176.2646	-383.56982	4624.4248	-413.26465	7084.4302	6947.4248	1082.7354	4204.4302	14367.529	-2221.6504	2427.7151	701.52979	2783.3496	14884.715	5925.5298	2543.3496	10420.715
6448.2002	20609.051	7842.335	6294.2002	2639.0498	7402.335	-2710.7998	-304.9502	7273.335	740.88965	22704.1	5910.665	11044.89	3085.0996	-3990.335	14445.89	8965.0996	11164.665	18924.891	5335.0996	5744.665	-3790.1104	-301.90039	3245.665	-618.11035	12190.1	2337.665	1011.8896	18561.1	2677.665	14452.46	3550.1499	9918.5498	2794.4302	3592.5552	238.0752	1729.4302	4497.5552	15.075195	13166.43	9213.5547	9898.0752	22898.43	7063.5552	-926.9248	12537.425	6164.8799	19269.52	14381.425	3507.8799	9824.5195	14427.971	-945.23047	-1281.3604	15293.971	-1118.2305	-253.36035	22273.586	2479.2798	-2357.1953	2793.585	13429.279	1243.8047	14695.585	2557.2798	4270.8047	27356.586	1579.2798	-805.19531	5802.585	1453.2798	-3661.1953	1550.585	9611.2793	1629.8047	2883.9451	10748.12	4615.0098	3189.9451	-1618.8799	7800.0098	14192.945	-959.87988	6008.0098	11440.945	-6125.8799	-942.99023	22331.945	1109.1201	11632.01	18760.945	-3482.8799	2802.0098	4954.9453	10285.12	8396.0098	10469.6	8342.8398	7363.7051	10717.6	5443.8398	5823.7051	16973.6	29612.84	14112.705	15279.6	7818.8398	8968.7051	298.6001	3127.8398	-2765.2949	9746.5996	2493.8398	4432.7051	1415.6001	4614.8398	22890.705	23567.355	7879.7251	14491.25	585.35498	3435.7251	7000.25	2457.585	17798.07	3149.29	23686.586	-898.92969	289.29004	3231.21	8748.46	296.48047	6576.21	-1115.54	3126.4805	5861.21	-1446.54	-2418.5195	9383.21	222.45996	978.48047	8610.21	-1559.54	-4210.5195	18290.359	8843.29	1356.6953	-2145.6401	1624.29	2332.6953	12980.359	3928.29	1873.6953	14902.359	4139.29	131.69531	13868.359	3206.29	3340.6953	2762.3599	16749.289	9315.6953	14382.689	-1660.9199	1656.96	7927.6899	-509.91992	10002.96	-2561.3101	-4835.9199	2409.96	4979.6899	184.08008	4114.96	-1791.3101	10361.08	7031.96	-613.31006	11155.08	6643.96	13186.689	-604.91992	10305.96	1689.6499	1713.415	-338.76953	3477.52	10947.891	7217.0703	12992.52	10542.891	6923.0703	1214.52	15502.891	12019.07	8305.5195	9444.8906	9020.0703	7257.52	1638.8901	343.07031	650.12988	2439.2349	10918.005	2471.1299	2184.2349	11026.005	364.12988	-477.76514	-1253.9951	9476.1299	14238.234	6315.0049	12554.13	3035.2349	-233.99512	6592.1299	13558.234	11951.005	13210.13	7716.2349	9443.0049	16401.129	4354.2349	8603.0049	2158.1299	1280.2349	7536.0049	999.12988	2692.2349	6643.0049	3561.1299	2692.2349	10924.005	-300.33496	628.95996	2182.5952	538.66504	25592.961	6859.5952	2285.665	22491.961	6449.5952	-126.33496	2239.96	4498.5952	3994.665	13807.96	8443.5957	11492.665	9862.96	14348.596	-721.33496	27763.961	10115.596	12227.665	8420.96	13285.596	14353.665	9116.96	10327.596	5314.665	13742.96	6798.5952	1090.665	5597.96	15684.596	-602.33496	2134.96	9635.5957	11052.665	4945.96	11796.596	14583.885	10673.045	9612.8945	1663.8848	3659.0449	6728.8945	2308.8848	5603.0449	8507.8945	14495.885	9340.0449	8520.8945	15029.885	3972.0449	-275.10547	-137.11523	5897.0449	15642.895	-915.11523	22761.045	2038.8945	16557.885	9433.0449	5328.8945	-1011.1152	4555.0449	12394.895	11849.885	8674.0449	10725.895	9595.8848	6135.0449	9389.8945	3310.4248	19321.01	8213.7207	20848.426	3241.0098	1360.7202	3831.4248	20452.01	12553.721	17695.426	10934.01	5826.7202	21424.426	3239.0098	1706.7202	-1040.5752	2932.0098	3141.7202	3217.4248	21268.01	12069.721	636.4248	1991.0098	8111.7202	12093.425	7430.0098	16120.721	13366.425	6799.0098	8848.7207	8039.4248	4294.0098	1191.7202	13456.425	6319.0098	7873.7202	6734.4248	5544.0098	7497.7202	446.12988	35469.051	6996.9751	12570.13	250.0498	2706.9751	2822.1299	17724.051	11791.975	22049.129	1963.0498	823.9751	12300.13	5306.0498	9731.9746	17109.129	3509.0498	2874.9751	14289.13	5941.0498	4304.9751	2539.1299	15272.05	175.9751	17332.135	1489.1699	-1471.9053	21353.135	4923.1699	3942.0947	19416.135	2491.1699	5856.0947	20034.135	2870.1699	-1851.9053	1223.1348	314.16992	5030.0947	11171.135	2860.1699	1212.0947	13948.135	9225.1699	8636.0947	17538.551	209.10547	-4424.7148	14101.7	3533.4502	8754.5596	12530.7	1815.4502	7051.5596	10473.7	675.4502	433.55957	7930.7002	3970.4502	1935.5596	11621.7	5869.4502	13096.56	-573.2998	2064.4502	9747.5596	2656.7002	-1640.5498	-1079.4404	-199.2998	6495.4502	1255.5596	15945.91	6934.9302	4454.7402	20004.91	5025.9302	482.74023	17275.91	6821.9302	5498.7402	14331.91	8863.9297	7226.7402	3282.9102	16381.93	5549.7402	1726.3252	17637.936	6407.4399	1651.3252	3102.9351	5976.4399	15110.325	2676.9351	4455.4399	15435.325	7909.9351	11698.439	14364.325	2332.9351	3359.4399	6890.3252	1298.9351	4206.4399	1996.3252	13920.936	7648.4399	1625.105	-1785.3096	2060.3501	3311.105	7523.6904	7201.3501	815.10498	4575.6904	2248.3501	5710.105	15834.69	7306.3501	997.10498	8676.6904	5807.3501	1872.25	25914.805	5293.9551	14735.25	6519.8052	8586.9551	11620.25	11490.805	7563.9551	13890.25	3832.8052	8959.9551	11936.25	2516.8052	213.95508	-291.75	12752.805	9960.9551	11495.25	2687.8052	-568.04492	10268.25	13114.805	9859.9551	15164.25	5357.8052	8050.9551	9325.25	5455.8052	7893.9551	4456.25	97.805176	-1011.0449	17700.615	8209.1094	14210.516	256.61523	191.10986	6369.5151	17831.615	1436.1099	2613.5151	16670.615	4982.1099	8741.5156	16966.615	7508.1099	11842.516	-986.27002	14435.436	10797.29	7281.73	1991.4351	8471.29	21763.246	3335.105	1105.0195	4785.2451	3776.105	9249.0195	12330.245	5174.105	23475.02	-2362.7549	14958.105	2072.0195	-5238.7549	6873.105	4778.0195	894.24512	15246.105	11042.02	941.24512	14765.105	8926.0195	449.24512	1610.105	-1480.9805	979.24512	268.10498	-2198.9805	13202.245	6078.105	9923.0195	12528.904	5945.1548	10364.46	512.90479	12275.154	8016.46	12555.904	6224.1548	14877.46	3172.8052	13015.09	7143.5	13145.805	820.08984	2885.5	1525.8052	7106.0898	7141.5	12808.805	1983.0898	1378.5	22762.805	5412.0898	12035.5	3849.8052	1041.0898	11604.5	-293.19482	928.08984	13005.5	7499.8052	1498.0898	7828.5	11710.805	-1996.9102	1454.5	15933.805	4146.0898	10345.5	3678.8052	22636.09	11727.5	1052.6099	-5402.3604	-7269.8359	19050.609	-2091.3604	-3960.8359	16189.045	9060.9043	12405.029	3037.0449	12576.904	13857.029	13833.045	6244.9048	11011.029	11892.73	1782.645	-2.2548828	3077.73	23980.645	4374.7451	15387.73	5287.645	13923.745	3701.7202	22824.105	7577.7451	-343.27979	4095.105	7316.7451	1195.7202	4107.105	2328.7451	1135.7202	6318.105	13899.745	10457.721	6947.105	10164.745	668.99023	18311.676	2068	1264.9902	21139.676	10046	-1233.0098	1146.6748	5522	9963.9902	5147.6748	1961	24199.061	13988.635	8293.4248	2499.0601	-290.36523	8174.4248	8919.0605	4363.6348	4527.4248	6476.0601	449.63477	5992.4248	-2507.7148	-597.33496	6293.6104	-377.71484	14280.665	6426.6104	-2248.7148	14997.665	5659.6104	13947.88	4037.9751	360.22998	24104.879	9092.9746	7102.23	3399.8799	17362.975	7908.23	8601.8799	2512.9751	-2575.77	6237.8799	3006.9751	7494.23	11591.88	3160.9751	4755.23	17205.461	2184.4048	960.64502	1751.46	8904.4043	12625.645	22105.461	3032.4048	6485.645
11581.925	23690.379	7625.6797	12859.925	3944.3799	6578.6797	811.9248	4285.3799	3815.6797	3405.8252	22336.74	5131.8149	19679.824	6252.7402	2261.8149	12078.825	8521.7402	17279.814	13726.825	7357.7402	13574.814	-4242.1748	2593.7402	10018.814	2269.8252	15565.74	6509.8149	1553.8252	20850.74	9361.8145	15554.221	6264.2148	8777.1299	550.59521	-128.18457	-2979.6396	1881.5952	-981.18457	-4844.6396	16016.596	3434.8154	7417.3604	18816.596	5684.8154	-4928.6396	13831.17	837.64453	4201.9297	13385.17	-1758.3555	8200.9297	14292.76	1009.3555	-2602.8252	14982.76	1555.3555	-288.8252	18501.355	1725.2451	-934.16016	-1403.6445	16007.245	1882.8398	12113.355	402.24512	5758.8398	19327.355	-74.754883	256.83984	2781.3555	-2532.7549	-2974.1602	-1864.6445	7480.2451	4333.8398	30.814941	10361.915	3243.6748	2293.8149	3006.915	10341.675	12999.814	2197.915	5524.6748	11140.814	-1095.085	1102.6748	22255.814	4129.915	8758.6748	17391.814	3510.915	2141.6748	5424.8149	13751.915	8489.6748	12868.025	-2447.3047	6719.2852	11356.025	-8794.3047	2907.2852	10219.025	8723.6953	13824.285	10615.025	3299.6953	5733.2852	1856.0249	-12106.305	-3849.7148	13293.025	-8708.3047	4562.2852	2940.0249	-8778.3047	17287.285	20918.266	8231.3105	17260.455	1279.2651	4024.3101	11591.455	600.04492	19433.115	5552.0996	21119.045	1976.1152	-58.900391	5549.6953	12889.55	5768.5552	10581.695	410.5498	5804.5552	7523.6953	1599.5498	464.55518	10773.695	2921.5498	8554.5547	10667.695	855.5498	2619.5552	16227.805	8481.9551	1567.8301	-3382.1953	1748.9551	1962.8301	9255.8047	1625.9551	2211.8301	13128.805	2165.9551	1348.8301	5664.8047	2100.9551	2361.8301	2015.8047	15360.955	8962.8301	12370.436	5005.6348	3283.1152	9370.4355	6860.6348	10873.115	-789.56494	2156.6348	2477.1152	9886.4355	6488.6348	9414.1152	-1054.5649	12950.635	9108.1152	1117.4351	14291.635	9458.1152	12507.436	6534.6348	10879.115	2215.2002	901.09521	992.69531	843.09521	8509.71	5756.2949	6568.0952	15044.71	2922.2949	-1739.9048	21288.711	6518.2949	6571.0952	6010.71	5951.2949	7273.0952	1554.71	-2863.7051	851.24023	-2818.8203	12227.665	1471.2402	266.17969	7722.665	1009.2402	-1478.8203	3486.665	8102.2402	13169.18	7607.665	11614.24	-1119.8203	-834.33496	4577.2402	13107.18	9603.665	11650.24	3242.1797	8672.665	14488.24	1238.1797	7987.665	1504.2402	-1060.8203	7298.665	-201.75977	-2015.8203	7764.665	3185.2402	-1127.8203	12599.665	-965.02979	1509.4448	739.22021	-350.02979	27656.445	7931.2202	298.97021	21271.445	7287.2202	-2004.0298	1231.4448	3357.2202	4131.9702	11841.445	723.22021	10724.971	3497.4448	10525.221	-1222.0298	22914.445	8845.2207	13105.971	7221.4448	9186.2207	12697.971	6759.4448	8465.2207	6561.9702	13972.445	7795.2202	84.970215	4021.4448	11866.221	-2537.0298	1525.4448	5105.2202	13309.971	7756.4448	6402.2202	16694.84	10612.27	10423.98	5247.8398	1583.27	10315.98	3793.8398	3881.27	11821.98	20995.84	6294.27	15234.98	13088.84	2680.27	934.97998	857.83984	4111.27	14773.98	1220.8398	9363.2695	3292.98	14434.84	10807.27	9758.9805	2305.8398	1428.27	11451.98	16514.84	7305.27	12202.98	11123.84	4993.27	9995.9805	840.76514	18507.025	5244.2451	21265.766	3026.0254	-2179.7549	3793.7651	14080.025	10595.245	19778.766	9695.0254	9745.2451	21661.766	1020.0254	-1773.7549	-148.23486	184.02539	-480.75488	6301.7651	26690.025	5235.2451	1461.7651	-493.97461	6994.2451	14683.766	8315.0254	12896.245	12594.766	1118.0254	5035.2451	10598.766	2296.0254	-1262.7549	11335.766	4361.0254	6069.2451	7965.7651	1203.0254	3465.2451	3287.9902	27364.26	8988.835	15651.99	-5623.7402	-648.16504	4116.9902	13616.26	13727.835	23076.99	-4300.7402	-747.16504	17303.99	70.259766	8502.835	20172.99	-2814.7402	1993.835	20618.99	-1001.7402	4244.835	4018.9902	7317.2598	1413.835	18130.51	1884.9297	-9813.4648	22050.51	4626.9297	-1848.4648	15463.51	3545.9297	3790.5352	17598.51	4489.9297	-7387.4648	1068.5098	973.92969	-3102.4648	12030.51	2009.9297	-6986.4648	15187.51	10111.93	-711.46484	14870.585	4331.3799	-9165.1855	12964.06	7565.7349	7920.2549	8489.0596	5255.7349	4394.2549	5038.0596	2395.7349	-1658.7451	11193.06	4608.7349	17.254883	8019.0596	7676.7349	14189.255	-2275.9404	3620.7349	8751.2549	-2524.9404	792.73486	-2174.7451	-2847.9404	6564.7349	-744.74512	2344.98	12829.545	3445.7852	16413.98	3284.5449	5564.7852	21139.98	6059.5449	9031.7852	14505.98	5084.5449	7497.7852	3636.98	13792.545	7315.7852	1839.4302	18478.275	4417.4805	1187.4302	2827.2749	1652.4805	14694.43	1531.2749	3511.4805	12575.43	9624.2754	12693.48	14328.43	3810.2749	949.48047	10533.43	1673.2749	4380.4805	6815.4302	12596.275	11314.48	-1239.1201	168.10498	-880.35547	2119.8799	9484.1055	2317.6445	-680.12012	4914.105	-2272.3555	3464.8799	18200.105	4719.6445	636.87988	12517.105	2169.6445	3617.4248	22996.471	9340.2695	18973.426	4444.4702	12248.27	16911.426	8006.4702	12998.27	32004.426	4024.4702	8960.2695	18341.426	2695.4702	1016.27	6612.4248	13185.471	8787.2695	15732.425	1138.4702	882.27002	10975.425	8108.4702	11677.27	22698.426	5300.4702	9260.2695	12205.425	6009.4702	9068.2695	9698.4248	988.47021	1423.27	9610.0303	904.23047	6235.2402	-6071.9697	137.23047	877.24023	7591.0303	-3297.7695	-4806.7598	8073.0303	311.23047	2980.2402	6137.0303	-176.76953	6481.2402	-131.94043	12902.815	6220.6846	5263.0596	1213.8154	3997.6846	26028.85	5754.6948	-1022.46	13878.85	6360.6948	9514.54	16088.85	7246.6948	23707.539	8050.8501	7025.6948	3858.54	639.8501	7139.6948	2974.54	4990.8501	15877.695	11329.54	147.8501	21100.695	5890.54	7784.8501	-759.30518	-1267.46	8277.8496	2321.6948	-720.45996	16133.85	5810.6948	12259.54	9689.6543	4215.645	9549.165	-834.34521	10774.645	3965.165	8692.6543	4884.645	13389.165	4993.1602	17506.629	5582.3154	15072.16	5176.6299	4092.3154	4244.1602	15193.63	9105.3154	19341.16	4527.6299	3951.3154	17756.16	12175.63	14703.315	9565.1602	7002.6299	13586.315	811.16016	6803.6299	10251.315	11421.16	6439.6299	10659.315	13699.16	4264.6299	1118.3154	16514.16	10448.63	11564.315	5653.1602	29426.629	10505.315	212.84521	-2674.4648	-1135.7549	19940.846	4301.5352	-898.75488	18915.871	7239.4302	9480.4902	5804.8701	11663.43	8117.4902	14482.87	6608.4302	6108.4902	7921.7852	1497.79	1398.5698	20.785156	24967.789	6407.5698	12961.785	8646.79	10692.57	7587.895	14319.07	6013.21	420.89502	4064.0698	8242.21	-185.10498	2148.0698	-1062.79	1565.895	6265.0698	19415.211	9048.8945	5787.0698	6451.21	2010.52	15134.859	6676.625	106.52002	22974.859	10915.625	-1062.48	3245.8599	9642.625	10404.52	7414.8599	10816.625	17102.33	12073.689	6464.5649	-929.66992	2916.6899	9933.5645	5729.3301	4938.6899	5584.5649	2656.3301	4294.6899	5918.5649	-4638.7803	2006.4448	5383.7305	-989.78027	14507.445	4917.7305	-5595.7803	10986.445	4889.7305	15453.425	2882.3599	2441.7798	27784.426	8503.3594	15225.779	3038.4248	17507.359	10222.779	12126.425	1862.3599	-643.22021	4628.4248	-139.64014	5310.7798	14625.425	2660.3599	8719.7793	17420.15	1413.7852	2602.165	2930.1499	6748.7852	13925.165	22259.15	6374.7852	7591.165
11414.925	16690.391	10198.925	15108.925	9839.3906	8678.9248	1540.9248	1941.3901	9313.9248	10524.465	9887.9102	1551.7646	17324.465	8317.9102	1395.7646	10357.465	10960.91	12840.765	7755.4648	5544.9102	8552.7646	-3415.5352	2691.9102	8170.7646	528.46484	16241.91	8809.7646	2494.4648	19412.91	5442.7646	15926.695	4667.79	9523.915	2571.0752	148.82031	1671.2598	35.075195	-3448.1797	932.25977	14975.075	1195.8203	12290.26	17577.074	947.82031	510.25977	155.31494	2140.8398	10103.01	12582.314	2622.8398	11590.01	13405.82	-443.43457	206.47461	9921.8203	1545.5654	-410.52539	17051.746	6837.605	2699.145	-3323.2549	23434.605	3550.145	6339.7451	4928.605	8833.1445	17986.746	4085.605	3832.145	984.74512	1421.605	-317.85498	-4069.2549	10906.605	4278.145	592.90479	18578.25	5068.2148	681.90479	2927.25	5801.2148	14241.904	6176.25	10116.215	14009.904	1169.25	1233.2148	18793.904	8341.25	11761.215	20415.904	5634.25	10658.215	6435.9048	11639.25	10111.215	15663.984	3932.1445	5482	10979.984	4388.1445	3916	11442.984	27588.145	15145	14119.984	15199.145	6682	-275.01514	1107.1445	-2802	11438.984	1672.1445	5229	1280.9849	5508.1445	22681	17847.699	7862.4951	15023.44	-658.2998	2791.4951	8978.4404	1486.9199	18702.426	4735.7549	17884.92	4389.4248	1238.7549	3133.105	10455.195	1369.1104	8550.1055	2723.1948	6565.1104	7565.105	480.19482	-1063.8896	9297.1055	1910.1948	6038.1104	8081.105	209.19482	-2030.8896	17136.445	3843.4102	277.35547	-4539.5547	-3289.5898	1468.3555	12985.445	-1323.5898	1855.3555	15330.445	434.41016	921.35547	5940.4453	-2104.5898	2957.3555	1123.4453	12082.41	10868.355	13063.575	5747.23	-256.19482	12384.575	6829.23	8019.8052	1404.575	1242.23	127.80518	11662.575	4553.23	4985.8052	1105.575	10234.23	6061.8052	3307.575	15237.23	7646.8052	13119.575	5636.23	8891.8047	2322.5298	1814.1548	2269.9248	4005.3848	10255.7	3787.165	10727.385	15395.7	2606.165	2799.3848	17884.699	5709.165	9215.3848	4536.7002	29.165039	7211.3848	854.7002	465.16504	-563.3999	3383.8652	11991.025	1049.6001	1271.8652	9654.0254	944.6001	-732.13477	1430.0249	6368.6001	16720.865	8569.0254	12239.6	2621.8652	-271.9751	3457.6001	15320.865	12023.025	10365.6	9228.8652	10256.025	13723.6	3574.8652	8995.0254	938.6001	5484.8652	9233.0254	-738.3999	1538.8652	9842.0254	1975.6001	2797.8652	9691.0254	812.25977	-1388.9346	-898.55518	2010.2598	26687.066	6506.4448	1960.2598	15805.065	9036.4453	1266.2598	-982.93457	3452.4448	9765.2598	658.06543	466.44482	8431.2598	3294.0654	9072.4453	647.25977	22224.066	8443.4453	13667.26	2758.0654	9362.4453	12560.26	7765.0654	9721.4453	8534.2598	9486.0654	7374.4448	346.25977	2719.0654	13157.445	-277.74023	-594.93457	6152.4448	14187.26	4231.0654	7211.4448	16856.135	9188.8047	8579.0049	3800.1348	2925.8052	10697.005	3925.1348	3414.8052	8208.0049	17521.135	5721.8052	10833.005	15888.135	2172.8052	-652.99512	982.13477	3823.8052	15079.005	-264.86523	8503.8047	4088.0049	12384.135	7763.8052	9702.0049	586.13477	3333.8052	11398.005	15609.135	8443.8047	9948.0049	6955.1348	6493.8052	10816.005	-283.15039	18002.246	9710.5996	15440.85	2446.2451	248.6001	2309.8496	14139.245	12705.6	15311.85	8874.2451	9991.5996	16114.85	113.24512	695.6001	-2090.1504	-199.75488	1525.6001	-686.15039	20418.246	10447.6	-2737.1504	1905.2451	7956.6001	10149.85	5856.2451	17351.6	9900.8496	5395.2451	5846.6001	8427.8496	1180.2451	2103.6001	9294.8496	5240.2451	5580.6001	7012.8496	1105.2451	6869.6001	900.45508	33120.496	3653.8154	14931.455	-806.50488	55.81543	3199.4551	11664.495	12851.815	17573.455	-3880.5049	-539.18457	14737.455	-777.50488	10176.815	15722.455	289.49512	1593.8154	15792.455	-112.50488	838.81543	1277.4551	10059.495	-752.18457	17430.33	2893.1348	-3150.5703	23941.33	6009.1348	3410.4297	17719.33	3375.1348	4682.4297	15978.33	2119.1348	-2249.5703	1670.3301	576.13477	3614.4297	10518.33	2664.1348	-1721.5703	18537.33	6128.1348	7527.4297	11922.955	-2819.0752	-1233.1201	13565.76	6284.48	-3316.5059	8537.7598	4462.48	743.49414	-3216.2402	273.47998	-7911.5059	11382.76	2058.48	-8652.5059	11787.76	5198.48	3001.4941	-2071.2402	1233.48	-313.50586	-2985.2402	423.47998	-11069.506	-1150.2402	2497.48	-9209.5059	11181.74	4404.4697	8341.2002	12666.74	2121.4697	6118.2002	15623.74	6406.4697	11847.2	14487.74	5742.4697	7576.2002	2489.7402	11773.47	6410.2002	759.81006	21574.824	4614.2305	1508.8101	-109.1748	-361.76953	16530.811	1114.8252	-612.76953	12455.811	10914.825	6981.2305	17506.811	2541.8252	-1872.7695	7204.8101	1824.8252	737.23047	3435.8101	12687.825	5281.2305	2468.085	1505.4648	-3752.21	4300.085	9441.4648	-875.20996	1167.085	4783.4648	-2116.21	6269.085	14566.465	2714.79	2795.085	11950.465	343.79004	2714.3848	11800.145	6833.9805	20270.385	2534.1445	8049.9805	12035.385	2733.1445	11044.98	31653.385	3721.1445	6870.9805	15453.385	474.14453	-1677.0195	4360.3848	9791.1445	9987.9805	12846.385	-1333.8555	685.98047	11112.385	8946.1445	8724.9805	22496.385	3497.1445	5867.9805	11803.385	85.144531	10524.98	9785.3848	-3511.8555	328.98047	13185.6	5645.7798	8761.1553	-6531.4004	3828.7798	5521.1553	9515.5996	2681.7798	931.15527	7932.5996	5333.7798	9732.1553	11247.6	6861.7798	9585.1553	1853.7402	17053.484	6955.8203	8252.7402	4769.4849	3892.8203	21652.621	2000.4404	-1303.2197	8407.6201	3290.4404	8666.7803	12141.62	2370.4404	22805.781	-4367.3799	10716.44	2537.7803	-4648.3799	5729.4404	2561.7803	1353.6201	12167.44	11356.78	-4169.3799	16779.441	5811.7803	1987.6201	-2272.5596	-3645.2197	3126.6201	-4583.5596	-4050.2197	9597.6201	2130.4404	10885.78	10233.811	3181.27	7427.3848	-1292.1899	11308.27	2635.3848	8997.8105	5721.27	5742.3848	1821.3599	16566.785	9077.3457	15866.359	2969.7852	5252.3452	4073.3599	11152.785	8470.3457	15075.359	3751.7852	2261.3452	16262.359	6927.7852	14208.346	9125.3594	4807.7852	16993.346	-1457.6401	1775.7852	12041.346	6775.3599	3752.7852	12734.346	8929.3594	1762.7852	5605.3452	16603.359	6236.7852	13449.346	3592.3599	24134.785	11732.346	-326.06006	-272.00977	-720.44043	13642.939	3872.9902	-1299.4404	19303.77	9367.2949	5823.7305	2009.77	13894.295	7677.7305	11827.77	6121.2949	4395.7305	9218.5898	1948.1201	1266.5298	1517.5898	19472.121	3862.5298	7289.5898	3760.1201	11767.529	5356.085	21584.1	7310.5498	570.08496	3091.1001	9715.5498	2335.085	1239.1001	1453.5498	2490.085	6219.1001	12937.55	10714.085	7097.1001	10094.55	2310.5601	20681.346	6366.5	1886.5601	21764.346	8905.5	1658.5601	1582.3452	9629.5	12867.561	6850.3452	3954.5	23246.785	11750.096	7379.6948	342.78516	646.09521	8937.6953	8749.7852	3177.0952	6232.6948	15940.785	7142.0952	7231.6948	-4684.7803	805.43994	5575	-118.78027	17092.439	6990	-3688.7803	13599.439	6622	17911.775	4191.5249	1221.9902	25975.775	9773.5254	11431.99	4495.7749	16791.525	10573.99	10706.775	1428.5249	1578.9902	4186.7749	1318.5249	7717.9902	12979.775	3461.5249	7477.9902	13514.516	4431.7451	3393.7651	-215.48486	7796.7451	16903.766	11249.516	5746.7451	11560.766
7947.0752	19609.465	6625.4004	11654.075	8169.4648	12133.4	-3372.9248	2591.4648	8296.4004	11411.515	6309.0898	4214.4854	16635.516	5558.0898	1623.4854	9741.5146	8114.0898	16369.485	9342.5146	3767.0898	10495.485	-5120.4854	-1309.9102	6404.4854	3605.5146	9555.0898	7119.4854	8283.5146	5325.0898	10482.485	14072.35	5630.6152	9171.9199	-173.78027	3592.46	5183.605	-2641.7803	2812.46	2851.605	11727.22	5535.46	11711.605	17640.219	4340.46	2899.605	1306.0801	911.26953	3422.4053	13611.08	245.26953	8514.4053	10957.73	-2026.8398	-2350.875	9337.7305	-1029.8398	-2183.875	20400.045	10145.13	-1553.6104	-28.955078	20456.129	877.38965	10243.045	4725.1299	4952.3896	23195.045	5176.1299	-2292.6104	15280.045	1608.1299	-2648.6104	-410.95508	12678.13	1153.3896	-1288.5698	15835.895	5724.9902	-197.56982	3821.8945	6651.9902	13525.43	2910.8945	8124.9902	11908.43	1350.8945	200.99023	15392.43	7317.8945	9534.9902	14168.43	3254.8945	9217.9902	3264.4302	13696.895	10551.99	13528.971	1576.2354	2661.4004	8869.9707	3699.2354	2349.4004	16226.971	19757.234	17669.4	15393.971	8207.2354	6067.4004	-561.02979	-2490.7646	-5307.5996	11795.971	-816.76465	1461.4004	1412.9702	1172.2354	16199.4	22302.49	5958.9102	15981.26	563.49023	1486.9102	11230.26	987.2749	22181.48	7724.5049	19546.275	4528.48	1543.5049	-2260.9951	8460.1553	3830.0049	2523.0049	-2238.8447	5245.0049	3852.0049	-2556.8447	249.00488	4661.0049	246.15527	3990.0049	1413.0049	20.155273	-40.995117	14048.5	-996.07031	-17.610352	-5450.5	-6028.0703	2223.3896	11757.5	-4608.0703	565.38965	12895.5	-4638.0703	-733.61035	2998.5	-5030.0703	3949.3896	1006.5	11591.93	7611.3896	15270.845	433.75	722.49023	5939.8447	-2035.25	10428.49	-3357.1553	-2835.25	1152.4902	7703.8447	1298.75	8804.4902	-3264.1553	5385.75	10060.49	5961.8447	2007.75	9212.4902	11420.845	3928.75	9264.4902	3391.9302	645.75488	3154.8701	-440.1001	8684.4297	5461.0947	6852.8999	10731.43	2534.0947	-875.1001	21531.43	9803.0947	8813.9004	355.42969	-574.90527	1961.8999	-2662.5703	-130.90527	1365.3398	1916.7749	7697.2949	1912.3398	3364.7749	9597.2949	1161.3398	1489.7749	-547.70508	8622.3398	17462.775	2930.2949	11957.34	3016.7749	-1991.7051	5955.3398	19083.775	10542.295	8818.3398	5686.7749	6792.2949	16497.34	6965.7749	9083.2949	2170.3398	2837.7749	7406.2949	806.33984	2489.7749	7467.2949	5156.3398	3352.7749	8573.2949	821.49512	-2257.8555	-7577.2305	1539.4951	24284.145	-63.230469	2389.4951	18197.145	3946.7695	200.49512	-1013.8555	-4116.2305	9587.4951	-2032.8555	-6448.2305	13940.495	1277.1445	5096.7695	1887.4951	22328.145	-126.23047	12970.495	3416.1445	3260.7695	11999.495	5013.1445	1883.7695	9607.4951	7313.1445	2744.7695	1094.4951	619.14453	7989.7695	498.49512	-1646.8555	281.76953	16485.496	3972.1445	2353.7695	17912.445	6074.8252	9896.0801	3096.4448	1984.8252	9836.0801	2735.4448	4628.8252	6349.0801	15975.445	6662.8252	11781.08	10794.445	2360.8252	-857.91992	876.44482	4229.8252	12730.08	-175.55518	16999.824	3683.0801	14508.445	6984.8252	10488.08	112.44482	2659.8252	9936.0801	16378.445	11010.825	9205.0801	8529.4453	7050.8252	8918.0801	1943.2148	12743.34	7297.4453	17090.215	3006.3398	-1196.5547	2350.2148	15498.34	8704.4453	18178.215	7424.3398	7934.4453	12717.215	808.33984	10.445312	-1529.7852	-1522.6602	-690.55469	3161.2148	21302.34	7364.4453	-2214.7852	-748.66016	5116.4453	11468.215	5708.3398	10259.445	11643.215	2107.3398	4977.4453	11935.215	1772.3398	-1680.5547	11391.215	1781.3398	7666.4453	7579.2148	704.33984	3719.4453	-3431.0352	27800.045	11237.484	-2360.0352	-2056.9551	2557.4849	-2005.0352	13049.045	18663.484	18887.965	-1044.9551	2379.4849	6470.9648	2611.0449	9925.4844	12247.965	947.04492	4780.4849	12300.965	-1607.9551	4731.4849	-2214.0352	7704.0449	3334.4849	15570.096	1214.3154	-2780.7402	19805.096	8053.3154	3083.2598	16170.096	5475.3154	7374.2598	16389.096	3220.3154	-762.74023	1855.0952	2637.3154	5314.2598	15535.096	3746.3154	-586.74023	14956.096	8269.3154	9040.2598	15837.635	-1841.3701	1309.9199	15366.75	935.00977	8147.6846	12254.75	1713.0098	8439.6846	-1029.25	-2401.9902	956.68457	10195.75	-1816.9902	-1230.3154	13249.75	3921.0098	12867.685	-43.25	261.00977	7206.6846	1465.75	-3347.9902	-1044.3154	2512.75	4162.0098	1192.6846	5034.2251	16505.58	8845.79	17035.225	3805.5801	9072.79	22768.225	6879.5801	9997.79	14026.225	5268.5801	8776.79	1589.2251	13015.58	12551.79	-1288.8901	14677.41	7645.5049	734.10986	277.41016	3669.5049	17066.109	764.41016	4263.5049	10973.109	8011.4102	13156.505	14267.109	1486.4102	3457.5049	6985.1099	292.41016	6822.5049	3555.1099	8802.4102	13374.505	2649.4199	-144.04492	2744.8052	8205.4199	491.95508	2982.8052	2711.4199	3163.9551	4726.8052	7164.4199	12042.955	8115.8052	4387.4199	9835.9551	5305.8052	-0.70019531	25356.926	2262.665	17373.301	6104.9248	11898.665	10010.3	7157.9248	8892.665	30659.301	5123.9248	7453.665	13089.3	1177.9248	2645.665	9869.2998	7094.9248	12335.665	11616.3	2321.9248	996.66504	10976.3	14578.925	11288.665	18745.301	3837.9248	10657.665	9972.2998	5535.9248	8986.665	7235.2998	-716.0752	2044.665	18585.471	3473.5898	9748.9502	2240.4702	1561.5898	4624.9502	18904.471	116.58984	517.9502	14475.471	5892.5898	9581.9502	15319.471	4432.5898	12297.95	1556.3052	13068.055	8615.3047	6205.3052	4416.0552	7497.3052	21761.84	4160.0898	-823.37012	6559.8398	3826.0898	12260.63	8895.8398	7935.0898	21268.629	-2417.1602	15357.09	1021.6299	-6298.1602	13151.09	-1711.3701	-1380.1602	16566.09	6912.6299	-4157.1602	23195.09	9736.6299	2017.8398	-25.910156	-2691.3701	1357.8398	-1318.9102	-3656.3701	9698.8398	6501.0898	8192.6299	10323.385	5114.3052	10085.096	1353.3848	15664.305	11055.096	10876.385	4925.3052	13536.096	5760.8501	15713.635	5725.6445	17000.85	1355.6348	2342.6445	7500.8501	13036.635	3142.6445	19235.85	1794.6348	189.64453	15924.85	8716.6348	9853.6445	10155.85	3925.6348	10061.645	1935.8501	-850.36523	5224.6445	11088.85	1676.6348	5685.6445	12907.85	1337.6348	-627.35547	15236.85	9099.6348	8495.6445	7197.8501	22274.635	7933.6445	-1187.1802	-3577.96	-10244.461	15287.82	1750.04	-5906.4609	16639.564	7103.1548	10189.096	3816.5649	14055.154	9605.0957	11577.564	4740.1548	9222.0957	8967.7402	2812.4399	1594.8501	-25.259766	31624.439	8928.8496	-137.25977	4372.4399	14449.85	7129.23	21848.025	4594.4502	798.22998	1585.0249	6708.4502	3248.23	136.0249	-2535.5498	2021.23	3040.0249	15645.45	13528.23	4827.0249	5351.4502	576.80518	14493.025	7857.71	1812.8052	25238.025	10197.71	97.805176	2618.0249	8780.71	10805.805	10104.025	9495.71	21913.27	13435.805	6573.3398	1467.27	2060.8052	6328.3398	6308.27	3314.8052	3492.3398	12560.27	6192.8052	6053.3398	1840.825	1498.5	7404.3896	4148.8252	14297.5	6484.3896	2475.825	16438.5	2906.3896	14025.83	2849.52	-2155.1748	26215.83	11175.52	7624.8252	1689.8301	16525.52	2599.8252	9511.8301	2275.52	-3990.1748	4387.8301	2444.52	2812.8252	14436.83	4851.52	3287.8252	14839.66	2269.4902	1309.8052	-491.33984	6614.4902	11416.805	17800.66	4619.4902	7670.8052
8540.5195	13879.445	6962.2949	13400.52	797.44531	9364.2949	-642.48047	-2554.5547	5039.2949	8866.9805	7335.9854	4125.1553	14670.98	2994.9854	3503.1553	11814.98	7074.9854	12634.155	4310.9805	3186.9854	8693.1553	-5082.0195	1766.9854	8098.1553	-701.01953	14940.985	8456.1553	4363.9805	9525.9854	7202.1553	19056.52	4613.4951	8192.5703	-1899.2998	1239	2837.4849	-2415.2998	-2111	1447.4849	10428.7	971	13053.484	15033.7	2207	630.48486	8.7451172	604.9248	3249.9346	16677.746	2934.9248	6119.9346	15085.315	-3284.5752	-1658.2402	11786.315	-1699.5752	-2867.2402	18491.574	8418.2451	-2563.3398	-2217.4248	19128.246	1710.6602	8918.5752	5327.2451	5695.6602	21308.574	5437.2451	288.66016	7882.5752	2794.2451	-4228.3398	-2051.4248	15011.245	2598.6602	121	28067.49	2229.3555	-367	5128.4902	7314.3555	13697	4880.4902	7804.3555	11003	474.49023	-1085.6445	15143	8541.4902	9862.3555	11521	3585.4902	7879.3555	4561	13430.49	6052.3555	15182.43	1057.5146	1862.9297	11337.43	-1935.4854	3871.9297	18994.43	17977.516	20127.93	12884.43	6574.5146	5535.9297	2562.4302	-6399.4854	-2605.0703	14815.43	-3162.4854	714.92969	2195.4302	-1540.4854	17440.93	18603.59	5099.4951	16153.79	717.58984	2716.4951	10334.79	1797.9651	12242.405	5007.585	24441.965	1152.4053	3.5849609	2527.5352	13793.96	3361.02	8510.5352	4756.96	6591.02	5047.5352	1294.96	-978.97998	7189.5352	5123.96	7120.02	6129.5352	2110.96	-804.97998	25017.32	-1884.2559	1314.8799	-740.68018	-7984.2559	2959.8799	13989.32	-6501.2559	3415.8799	17803.32	-6817.2559	2375.8799	11071.32	-4437.2559	6804.8799	4826.3198	6142.7441	11504.88	24644.949	3307.0254	-37.655273	8842.9502	219.02539	6616.3447	153.9502	-3013.9746	-713.65527	8832.9502	2682.0254	3794.3447	-1110.0498	9723.0254	4454.3447	11395.95	2933.0254	6959.3447	12696.95	1960.0254	8410.3447	2316.6152	1563.6548	-3926.415	-685.7998	13022.895	2357.5352	3297.2002	16369.895	1047.5352	-641.7998	19779.895	3800.5352	5739.2002	2573.895	-2835.4648	1281.2002	645.89502	-4029.4648	1506.9048	-649.34961	7121.7305	2520.9048	-2931.3496	7670.7305	1368.9048	-4059.3496	-2334.2695	10004.904	9761.6504	4532.7305	13527.904	-3361.3496	-446.26953	8892.9043	5386.6504	-2300.2695	1013.9048	-3923.3496	6538.7305	15670.904	3885.6504	8487.7305	2349.9048	-1133.3496	9389.7305	2046.9048	-2970.3496	7359.7305	4038.9048	-3177.3496	5874.7305	1600.8252	-1403.4448	2394.1299	3880.8252	24132.555	6301.1299	2717.8252	17785.555	10583.13	-203.1748	1497.5552	5170.1299	9966.8252	485.55518	3644.1299	12055.825	3159.5552	10640.13	753.8252	19975.555	8778.1299	13343.825	3612.5552	12185.13	15545.825	5628.5552	9994.1299	8442.8252	10561.555	10578.13	-287.1748	3851.5552	15142.13	1002.8252	562.55518	8798.1299	15015.825	3836.5552	11230.13	15417.885	11991.91	8130.0996	3566.8848	2314.9102	9590.0996	4042.8848	2221.9102	6063.0996	8721.8848	2964.9102	10808.1	11750.885	2430.9102	-1150.9004	1357.8848	2648.9102	10904.1	-127.11523	16642.91	212.09961	14556.885	6111.9102	7399.0996	963.88477	3884.9102	10877.1	14932.885	9768.9102	7351.0996	9716.8848	7933.9102	6517.0996	1005.0146	20840.996	8845.4248	14997.015	4767.9951	829.4248	119.01465	18206.996	12532.425	11704.015	10402.995	9755.4248	13942.015	3149.9951	2255.4248	-2900.9854	217.99512	1667.4248	1400.0146	21320.996	9126.4248	-2916.9854	3287.9951	8409.4248	10836.015	8113.9951	13564.425	8913.0146	5031.9951	5257.4248	6101.0146	3442.9951	1367.4248	11588.015	5562.9951	8527.4248	6035.0146	6927.9951	8708.4248	2303.5552	35343.316	6617.0654	4139.5552	679.31543	-3333.9346	7738.5552	10354.315	-368.93457	28347.555	2079.3154	-2233.9346	15645.555	3254.3154	6641.0654	17056.555	3459.3154	3377.0654	17876.555	1363.3154	1887.0654	2751.5552	12962.315	-1945.9346	14894.45	2242.0947	-342.11523	21141.449	6733.0947	8417.8848	15752.45	5556.0947	6849.8848	15499.45	3413.0947	-2425.1152	2412.4502	595.09473	606.88477	13687.45	1163.0947	988.88477	11414.45	11121.095	8829.8848	14451.285	2857.2349	-4858.7197	12116.715	5039.625	7063.6553	15222.715	6296.625	9633.6553	-1210.2852	1745.625	-1352.3447	12619.715	5651.625	1690.6553	9472.7148	6319.625	13522.655	-1170.2852	1632.625	7987.6553	11013.715	2703.625	202.65527	1276.7148	2107.625	3336.6553	12248.785	4241.0498	9304.8555	16759.785	2268.0498	4086.8555	15911.785	4954.0498	9951.8555	13235.785	4406.0498	9414.8555	3075.7852	13210.05	9673.8555	329.75488	20080.75	5059.8203	2038.7549	-1092.25	-2690.1797	15586.755	1641.75	-1895.1797	10332.755	16335.75	7720.8203	17854.754	2731.75	-2377.1797	8970.7549	2088.75	-915.17969	6392.7549	8465.75	3128.8203	-1626.4702	-1972.9854	2016.0298	4729.5298	-3106.9854	2384.0298	-1322.4702	7051.0146	4940.0298	717.52979	12797.015	9336.0293	-2558.4702	8590.0146	6448.0298	11778.175	-853.375	-1555.9102	21541.176	4229.625	9338.0898	17857.176	2662.625	5858.0898	24342.176	4100.625	5465.0898	20324.176	405.625	-1968.9102	15338.175	5692.625	6487.0898	15390.175	-350.375	-3867.9102	13060.175	8074.625	8479.0898	22683.176	5909.625	8902.0898	13980.175	2468.625	5202.0898	9761.1748	-1638.375	-1471.9102	11234.815	3755.7852	8005.0449	-3237.1846	1192.7852	3550.0449	12795.815	1075.7852	-278.95508	9261.8154	3996.7852	8986.0449	12872.815	3797.7852	10213.045	3393.6948	10357.7	5608.9805	7773.6948	2770.7002	7802.9805	24589.66	4570.165	2316.8999	10237.66	2837.165	13110.9	14416.66	9902.165	25393.9	68.660156	16202.165	4845.8999	-396.33984	4744.165	5303.8999	3456.6602	16541.164	15779.9	-505.33984	19799.164	10097.9	4646.6602	851.16504	682.8999	6893.6602	495.16504	1577.8999	12029.66	5489.165	12300.9	10438.165	3127.48	6717.8154	-254.83496	11502.48	5250.8154	10320.165	6093.48	10621.815	1253.7402	16118.755	6913.1396	12822.74	1782.7549	5115.1396	1552.7402	8354.7549	9441.1396	12428.74	2782.7549	2199.1396	17141.74	9256.7549	11712.14	8300.7402	3402.7549	14100.14	200.74023	2128.7549	11131.14	3569.7402	1561.7549	9636.1396	11046.74	3400.7549	3848.1396	14857.74	4375.7549	13352.14	4184.7402	23583.754	9023.1396	-1807.6055	885.91504	-3797.7197	11103.395	3796.915	-3879.7197	18710.336	10056.67	9423.4502	4296.335	10554.67	14103.45	15445.335	6162.6699	9420.4502	9909.4248	349.72998	1683.855	1168.4248	26499.73	6241.855	1514.4248	1449.73	13615.855	16820.496	4897.7051	10864.125	411.49512	2682.7051	12203.125	1428.4951	1714.7051	1468.125	1679.4951	4980.7051	19801.125	11776.495	6626.7051	8979.125	4057.78	15152.74	6763.1099	1545.78	30476.74	11995.109	2122.78	4250.7402	9828.1094	11933.78	5758.7402	11202.109	22983.91	8293.2646	7291.5752	427.91016	147.26465	8359.5752	7777.9102	1253.2646	7353.5752	11681.91	1053.2646	11259.575	1446.6602	1440.0601	862.51465	4728.6602	13133.061	2653.5146	1112.6602	11734.061	1972.5146	17551.365	4849.7051	1380.0601	26912.365	9415.7051	11424.061	4465.3652	14832.705	11858.061	12532.365	1578.7051	570.06006	7830.3652	2560.7051	7362.0601	18442.365	4557.7051	7798.0601	13296.645	-231.84521	196.2998	-1659.355	3506.1548	13043.3	15027.645	2509.1548	5245.2998
4162.7998	19560.484	6291.2998	11532.8	5859.4849	4741.2998	-1662.2002	2709.4849	8332.2998	6660.1504	8844.9297	3448.9854	10407.15	6387.9302	-38.014648	6695.1504	9565.9297	11923.985	6129.1504	6415.9302	6894.9854	-6103.8496	4103.9302	7982.9854	-2305.8496	19641.93	8245.9854	-1754.8496	22521.93	5188.9854	18035.74	3684.9502	10918.9	455.58984	3118.6846	3398.2246	-560.41016	538.68457	710.22461	9085.5898	7867.6846	10540.225	12950.59	1764.6846	2236.2246	6243.3848	-1850.0498	1541.6055	14757.385	-1748.0498	9220.6055	16542.9	629.96973	-2951.1953	17701.9	1623.9697	-2524.1953	25346.73	6694.7402	2495.2349	2502.73	21377.74	8239.2344	14959.73	3887.7402	11233.234	23536.73	5130.7402	1816.2349	11209.73	2566.7402	1544.2349	-586.27002	12690.74	5826.2349	-1408.1899	27487.17	3523.3799	-297.18994	1141.1699	6623.3799	10539.811	2884.1699	5615.3799	13256.811	2139.1699	82.379883	16567.811	8326.1699	8992.3799	16906.811	4809.1699	4248.3799	4614.8101	14211.17	9851.3799	16454.48	6462.75	3812.4453	11605.48	3927.75	2266.4453	18860.48	26367.75	17552.445	17974.48	9990.75	8964.4453	1798.48	-929.25	-2751.5547	11854.48	1059.75	5586.4453	2201.48	6000.75	24681.445	19099.84	9263.5996	17214.686	77.839844	4518.6001	8027.6851	-73.109863	19050.99	6459.625	1187.8901	3445.9902	1581.625	2104.9199	15507.305	7148.7402	7735.9199	4101.3052	6719.7402	7121.9199	3740.3052	1756.7402	8373.9199	5157.3052	6698.7402	7868.9199	4325.3052	1990.7402	21651.605	6808.4199	-465.26953	-1429.395	1124.4199	1552.7305	10420.605	3398.4199	2152.7305	13475.605	3655.4199	-354.26953	12163.605	3415.4199	4831.7305	4227.605	16399.42	7845.7305	19947.516	4179.6899	2072.0449	9955.5156	4978.6899	8388.0449	-76.484863	2341.6899	2484.0449	11658.516	3680.6899	7231.0449	533.51514	8032.6899	9816.0449	9941.5156	3548.6899	10456.045	16592.516	5043.6899	10806.045	770.8999	198.37988	2912.9351	467.89014	9012.1797	2503.5801	6387.8901	14173.18	-80.419922	-1047.1099	23090.18	6885.5801	9393.8906	467.17969	-3064.4199	2657.8901	-1603.8203	-3602.4199	-2382.6499	-450.64453	11684.01	-2769.6499	28.355469	6176.0098	-1112.6499	-1271.6445	-336.99023	6713.3501	10951.355	9280.0098	10167.35	482.35547	-1481.9902	12906.35	-219.64453	53.009766	-3214.6499	616.35547	7661.0098	12585.35	2760.3555	8434.0098	-204.6499	-1040.6445	5032.0098	-2352.6499	843.35547	7701.0098	-345.6499	608.35547	6994.0098	4368.2749	1832.0698	2110.7002	3459.2749	30349.07	6739.7002	3236.2749	19983.07	7981.7002	2828.2749	1350.0698	4947.7002	12462.275	2848.0698	3403.7002	14443.275	6364.0698	15366.7	3420.2749	23394.07	10164.7	15539.275	7914.0698	11934.7	15042.275	5950.0698	9089.7002	9267.2754	16993.07	8078.7002	3468.2749	3911.0698	14051.7	1963.2749	2115.0698	6998.7002	19409.275	7492.0698	10846.7	15226.555	9738.4004	9711.1904	3424.5552	2381.3999	7563.1904	3017.5552	2898.3999	9844.1904	11544.555	6559.3999	12080.19	14852.555	1298.3999	525.19043	933.55518	4271.3999	14125.19	-604.44482	11006.4	3872.1904	16024.555	6319.3999	10529.19	350.55518	250.3999	10635.19	16102.555	6387.3999	10138.19	12888.555	5093.3999	7911.1904	2770.8599	19146.414	9731.2051	16191.859	2180.415	59.205078	2994.8599	13746.415	12738.205	16316.859	6918.415	8295.2051	17435.859	759.41504	2356.2051	370.85986	-840.58496	1415.2051	1202.8599	17853.414	9149.2051	-927.14014	-1554.585	7515.2051	13740.859	3598.415	12660.205	12199.859	2060.415	7727.2051	10696.859	1338.415	381.20508	13342.859	6553.415	7542.2051	9632.8594	-437.58496	6568.2051	1402.9849	23210.496	6576.6904	6799.9849	2846.4951	95.69043	10995.984	2888.4951	3268.6904	22668.984	1114.4951	-1747.3096	17514.984	4782.4951	12760.69	18570.984	3204.4951	3770.6904	18454.984	2444.4951	2090.6904	2428.9849	19201.496	-1496.3096	16391.84	4238.2998	-5108.875	18895.84	6980.2998	2270.125	15415.84	6433.2998	5559.125	17289.84	7755.2998	-4035.875	1262.8398	3038.2998	-1434.875	10111.84	5392.2998	-2990.875	10487.84	11832.3	6393.125	13952.73	-6953.4043	-3500.665	16265.39	1251.9404	4818.5254	21652.391	2716.9404	10001.525	-3151.6104	-3393.0596	-240.47461	8231.3896	-1204.0596	3230.5254	10850.39	3125.9404	14437.525	-3580.6104	-3001.0596	10372.525	6385.3896	-1416.0596	-158.47461	1201.3896	2737.9404	2814.5254	12335.55	6080.0449	7431.2803	15905.55	3442.0449	5381.2803	19579.551	6518.0449	8672.2803	16364.55	7245.0449	9469.2803	4622.5498	15050.045	7506.2803	228.45508	17147.715	3378.1797	-374.54492	2156.7148	-3499.8203	14247.455	5278.7148	-3448.8203	6825.4551	19238.715	6329.1797	13920.455	5740.7148	-3198.8203	6484.4551	3364.7148	52.179688	953.45508	17342.715	4970.1797	1673.395	801.7998	1612.5352	6412.395	1521.7998	1184.5352	801.39502	11978.8	7361.5352	5719.395	16820.801	7638.5352	1159.395	11216.8	5398.5352	7275.5596	-3720.3252	3353.875	13845.56	2352.6748	10016.875	9178.5596	2437.6748	9652.875	16216.56	-350.3252	8601.875	12882.56	-2037.3252	1352.875	9095.5596	2990.6748	12552.875	12816.56	-3762.3252	302.875	7057.5596	1835.6748	11210.875	19329.559	1695.6748	9166.875	9158.5596	-2675.3252	9099.875	5310.5596	-5829.3252	134.875	12279.65	2099.4399	7063.1699	943.6499	637.43994	5236.1699	15035.65	1850.4399	511.16992	14473.65	5257.4399	12397.17	17210.65	7752.4399	11667.17	378.50488	7784	6259.1797	8795.5049	-2150	4526.1797	20678.234	5116.5752	4363.2202	11285.234	4668.5752	12377.221	15124.234	11153.575	26049.221	5511.2349	6386.5752	5416.2202	-2440.7651	12676.575	3568.2202	3987.2349	12070.575	12260.221	141.23486	26551.574	10472.221	4224.2349	-242.4248	2797.2202	4360.2349	1748.5752	1422.2202	10211.234	7250.5752	12900.221	11548.605	5636.0298	9312.125	-898.39502	11851.029	4066.125	9420.6055	3454.0298	13673.125	2991.5049	17666.439	5114.7949	16860.504	2246.4399	4710.7949	3565.5049	12091.439	6657.7949	15065.505	4358.4399	537.79492	13326.505	14856.439	6730.7949	8385.5049	4905.4399	12883.795	1823.5049	1370.4399	9476.7949	1660.5049	2099.4399	7541.7949	14004.505	236.43994	3331.7949	20618.504	6028.4399	10907.795	15548.505	10678.439	6832.7949	338.31494	-3125.6152	242.28516	15838.314	1489.3848	2837.2852	15456.455	7706.1548	10602.125	5665.4551	11510.154	9634.125	12202.455	6935.1548	11047.125	9966.8799	-689.9248	2015.125	2493.8799	19266.074	8129.125	2531.8799	-684.9248	12683.125	16802.561	4001.71	7934.605	1428.5601	1287.71	8648.6055	2541.5601	-1237.29	-317.39502	2566.5601	1274.71	13876.605	10458.561	4781.71	10099.605	1564	14721.455	7390.395	1534	29582.455	8889.3945	-602	961.45508	8426.3945	13130	6374.4551	10516.395	22253.629	7287.7402	5508.8848	416.62988	-312.25977	9079.8848	7811.6299	869.74023	4099.8848	12980.63	1557.7402	7498.8848	713.10986	-708.37988	9402.625	4357.1099	13345.62	10964.625	634.10986	6930.6201	7999.625	16354.045	2255.7148	1793.2251	25600.045	8313.7148	11406.225	1436.0449	14288.715	9455.2246	7877.0449	-426.28516	1248.2251	3409.0449	307.71484	7336.2251	11698.045	1211.7148	9210.2246	13463.779	2106.73	1757.8301	177.77979	5670.73	12164.83	18391.779	3365.73	7414.8301
6815.3848	17766.68	12004	13421.385	8078.6802	13795	-1858.6152	1215.6802	11821	15538.955	8832.4502	3868.6797	15659.955	5957.4502	436.67969	14679.955	10456.45	12410.68	11062.955	7442.4502	8098.6797	-416.04492	223.4502	4493.6797	4813.9551	15217.45	6296.6797	4221.9551	22338.449	4073.6797	16705.301	4430.7695	7492.2051	-739.03027	2492.625	4822.6602	-4492.0303	-154.375	2556.6602	9588.9697	6293.625	13778.66	14974.97	2780.625	3501.6602	16348.355	2330.8945	2566.1055	17955.355	943.89453	4743.1055	12719.815	787.63965	962.79492	12533.815	2097.6396	3289.7949	21969.439	4592.6348	-2848.6699	2678.4399	13435.635	2700.3301	13417.439	1311.6348	6656.3301	24290.439	2374.6348	200.33008	10629.439	-603.36523	-3135.6699	2805.4399	10166.635	3185.3301	-1810.23	28561.551	5356.3447	-1511.23	3129.5498	8958.3447	10688.77	5449.5498	5201.3447	8148.77	3304.5498	-1284.6553	12294.77	8135.5498	11298.345	12371.77	6501.5498	7787.3447	4952.77	13814.55	7685.3447	13314.57	8448.9102	9800.6543	11739.57	5680.9102	9703.6543	18255.57	40835.91	18454.654	10628.57	11756.91	9476.6543	-15.430176	2151.9102	584.65479	11916.57	2172.9102	7155.6548	-179.43018	7187.9102	25119.654	18809.84	5247.9248	12972.045	442.83984	1645.9248	9488.0449	3361.3701	15093.16	4365.7651	2550.3701	153.16016	181.76514	3825.4951	8320.6299	564.82031	7974.4951	653.62988	1802.8203	6514.4951	-2554.3701	-3718.1797	7454.4951	-1267.3701	2517.8203	6011.4951	-950.37012	-4021.1797	22734.65	5954.1201	1187.7002	-908.3501	656.12012	2735.7002	14222.65	3949.1201	3458.7002	13679.65	3164.1201	2953.7002	9833.6504	3725.1201	4904.7002	4583.6499	15767.12	9510.7002	20024.49	2248.5195	1648.3599	9025.4902	318.51953	9624.3594	-252.50977	-1097.4805	2542.3599	11437.49	97.519531	7748.3599	44.490234	6624.5195	7708.3599	11346.49	2429.5195	8282.3594	15845.49	2480.5195	9078.3594	1477.1099	-580.81494	-2577.8555	1335.1699	9725.7451	6573.2148	10715.17	14400.745	7720.2148	-1310.8301	22705.746	9777.2148	9242.1699	3607.7451	2527.2148	5397.1699	1083.7451	2133.2148	-1273.2598	3349.5	11133.555	-988.25977	2182.5	10115.555	513.74023	-587.5	408.55518	6282.7402	17369.5	6915.5552	9897.7402	2149.5	-956.44482	13277.74	2501.5	2076.5552	-2488.2598	2286.5	7857.5552	12046.74	3839.5	8550.5547	1790.7402	2298.5	10231.555	-1308.2598	571.5	9733.5547	2715.7402	1757.5	10478.555	-885.83984	385.58984	1024.1401	981.16016	30557.59	6127.1401	-103.83984	24259.59	8039.1401	-1566.8398	2798.5898	5130.1401	8199.1602	2828.5898	1410.1401	6887.1602	3073.5898	11006.141	-856.83984	24065.59	7284.1401	9326.1602	7903.5898	8480.1406	11620.16	6471.5898	9016.1406	11730.16	3896.5898	7825.1401	-594.83984	4195.5898	11827.141	-1329.8398	1345.5898	6257.1401	14025.16	10907.59	10333.141	16348.975	11830.51	10415.645	3461.9751	4735.5098	10658.645	4855.9751	3622.5098	11487.645	14665.975	9019.5098	15079.645	18246.975	3844.5098	2958.645	-27.024902	3006.5098	14937.645	288.9751	17292.51	6102.645	15736.975	7706.5098	11901.645	707.9751	3325.5098	10415.645	16901.975	7542.5098	13874.645	9085.9746	6186.5098	12195.645	2569.76	12703.165	10956.2	20564.76	-1821.835	3930.2002	5096.7598	11394.165	18563.199	15594.76	4274.165	11094.2	5736.7598	-4916.835	3253.2002	1050.76	-3707.835	3029.2002	4788.7598	20533.164	12155.2	1920.76	-3206.835	8765.2002	14349.76	175.16504	14791.2	13698.76	-712.83496	8736.2002	14799.76	-2979.835	2960.2002	11420.76	-69.834961	12046.2	9724.7598	-790.83496	8071.2002	492	30861.6	3219.2549	-423	478.59961	-4266.7451	14034	2973.5996	-2683.7451	22990	4071.5996	-5098.7451	12571	2108.5996	5371.2549	15952	3838.5996	-3397.7451	17022	3619.5996	-557.74512	3611	14218.6	-5923.7451	15620.855	2779.7402	-331.14453	20045.855	8877.7402	4621.8555	12280.855	11027.74	10180.855	18711.855	5342.7402	154.85547	357.85498	3336.7402	4659.8555	14499.855	3231.7402	-1023.1445	17743.855	7993.7402	9897.8555	14716.439	4426.0801	43.929688	10813.82	6372.54	5983.9805	16339.82	5241.54	7465.9805	-6407.1797	2227.54	-1502.0195	3158.8203	3439.54	306.98047	7929.8203	6936.54	13926.98	-7138.1797	3436.54	8401.9805	6063.8203	2768.54	-753.01953	-2478.1797	4800.54	858.98047	10916.415	7123.0752	9599.0498	13656.415	2889.0752	7389.0498	15596.415	6550.0752	13056.05	16131.415	3275.0752	12061.05	1773.415	13957.075	10053.05	-1635.2354	21870.016	10252.425	-2029.2354	1711.0151	3006.4248	13423.765	4604.0151	2072.4248	3760.7646	20942.016	11277.425	14864.765	2783.0151	2431.4248	1999.7646	2739.0151	6716.4248	-2069.2354	17584.016	12006.425	-1140.6099	2535.71	1720.5601	8357.3906	2578.71	-406.43994	-1451.6099	14577.71	5389.5601	1129.3901	18551.711	5383.5601	761.39014	11944.71	6279.5601	7171.9453	3936.1899	-584.55469	15742.945	4808.1899	6573.4453	11683.945	8487.1895	8197.4453	16064.945	5617.1899	5699.4453	12005.945	1736.1899	-821.55469	13905.945	12509.189	4527.4453	7899.9453	3112.1899	-2522.5547	7047.9453	15633.189	9276.4453	18026.945	9348.1895	8455.4453	8664.9453	6247.1899	6534.4453	5662.9453	1172.1899	-3053.5547	13665.02	4230.7852	10587.905	-2563.98	722.78516	4252.9053	13075.02	2417.7852	-1286.0947	6028.02	7743.7852	10827.905	11363.02	5711.7852	7462.9053	5629.9199	13486.984	-906.71484	10962.92	6325.9849	-3192.7148	21938.121	2388.7798	2227.5547	9969.1201	1844.7798	10663.555	13798.12	5909.7798	20689.555	2936.1201	10669.779	3745.5547	175.12012	10351.779	4909.5547	3908.1201	13638.779	11697.555	2681.1201	19779.779	6731.5547	3856.1201	-2003.2202	-2599.4453	5988.1201	-225.22021	-894.44531	15079.12	4103.7798	9637.5547	11268.585	2537.4102	4306.1797	-2091.415	9077.4102	3879.1797	9932.585	3400.4102	8430.1797	3308.105	16526.76	6647.0547	14637.105	3932.7598	6541.0547	15677.105	4332.7598	3192.0547	18105.105	1751.7598	2272.0547	5656.105	13320.76	11199.055	9016.1055	4824.7598	10555.055	-815.89502	1401.7598	8338.0547	-650.89502	-1329.2402	10007.055	9499.1055	512.75977	3674.0547	15720.105	4932.7598	14642.055	12145.105	4347.7598	4966.0547	1331.7202	-2432.4404	-6932.8105	15678.721	2821.5596	-5208.8105	15375.34	9007.8652	7493.0249	5629.3398	10317.865	10181.025	14964.34	1329.8652	9721.0254	13611.025	1630.5249	3006.4648	4926.0249	31060.525	7697.4648	3006.0249	876.5249	11001.465	16467.141	4987	11031.5	-1551.8599	1795	10287.5	219.14014	1249	3326.5	1460.1401	2237	21351.5	10558.141	6691	12967.5	2685.6152	10150.404	984.83984	2055.6152	24517.404	6076.8398	-301.38477	979.40479	6438.8398	13494.615	6913.4048	5678.8398	23393.52	15832.145	12437.79	2379.52	1067.145	11019.79	12502.52	1591.145	6951.79	14569.52	1059.145	7469.79	-975.63477	4772.54	9369.5703	3693.3652	17670.539	9540.5703	561.36523	17449.539	5249.5698	17607.496	3814.6299	896.91992	25120.496	10293.63	13881.92	4144.4951	20325.629	9487.9199	9705.4951	2786.6299	66.919922	5540.4951	1465.6299	7618.9199	15070.495	5782.6299	9302.9199	18167.645	1233.6499	589.89014	3090.645	2351.6499	13314.891	20029.645	6808.6499	7573.8901
7167.5996	18581.975	7425.6396	11267.6	6062.9751	8472.6396	-1988.4004	1477.9751	7261.6396	20721.85	8433.6904	5347.0498	20500.85	3925.6904	5484.0498	16393.85	7996.6904	14585.05	12139.85	4303.6904	11303.05	1877.8501	2213.6904	11902.05	7736.8501	13284.69	8944.0498	5417.8501	17176.691	9074.0498	15558.88	2471.165	6369.3604	4726.9951	3803	1846.085	2757.9951	966	373.08496	16370.995	7925	10233.085	22213.996	3043	-116.91504	13194.43	4687.4951	6798.5801	13351.43	5503.4951	10743.58	14409.03	-4668.5596	-4301.21	12446.03	-1631.5596	-3790.21	23218.064	5874.8501	194.83984	3012.0649	19020.85	5059.8398	10099.064	9608.8496	4633.8398	19639.064	4714.8501	827.83984	10767.064	3028.8501	-1751.1602	1245.0649	11154.85	4673.8398	-4484.6201	24480.746	6651.9351	-3024.6201	-1302.2549	9102.9355	7331.3799	1855.7451	6970.9351	-3451.6201	-2218.2549	336.93506	11026.38	5162.7451	9087.9355	19243.379	4769.7451	9046.9355	-2271.6201	12371.745	12231.936	10447.715	4549.2402	7155.54	11445.715	3719.2402	4862.54	19474.715	26903.24	18669.539	12921.715	5559.2402	10326.54	-1300.2852	-1865.7598	-4677.46	11124.715	-2836.7598	-219.45996	1566.7148	4988.2402	23696.539	25048.891	6038.3203	13110.285	943.89014	4062.3203	6735.2852	822.53003	17039.734	7046.02	944.53003	-2576.2646	2173.02	4766.0952	11051.645	242.44482	2987.0952	1374.645	4557.4448	4789.0952	1373.645	1571.4448	7444.0952	1915.645	7151.4448	5648.0952	481.64502	1206.4448	19941.654	6247.0449	3974.3901	-825.34521	2766.0449	2526.3901	14053.654	4178.0449	3362.3901	16833.654	2431.0449	3008.3901	14052.654	3395.0449	5372.3901	4046.6548	16742.045	9652.3906	10473.915	129.90527	1496.7852	6027.915	1513.9053	12441.785	-3774.085	-1839.0947	1617.7852	5700.915	-307.09473	8414.7852	-4104.085	5359.9053	8152.7852	7252.915	2922.9053	10962.785	8867.915	884.90527	9840.7852	1786.7002	543.9248	1221.3945	112.00977	13471.355	6040.8652	4473.0098	15209.355	4136.8652	-629.99023	27630.355	6939.8652	9394.0098	4812.355	1531.8652	8355.0098	1839.355	11.865234	-3229.9951	4447.4502	11649.096	-992.99512	4767.4502	11679.096	100.00488	3104.4502	1602.0952	3049.0049	15903.45	8347.0957	10502.005	4834.4502	1786.0952	10377.005	2474.4502	2681.0952	-3501.9951	3922.4502	11222.096	12108.005	5544.4502	12719.096	-863.99512	3481.4502	9144.0957	-2783.9951	3270.4502	8674.0957	11.004883	4805.4502	11713.096	-1753.9448	-352.66992	1295.9751	505.05518	29293.33	5229.9751	197.05518	16707.33	7188.9751	-2331.9448	-1199.6699	4418.9751	8390.0547	865.33008	-276.0249	11763.055	4999.3301	6626.9751	-1213.9448	20131.33	6904.9751	11302.055	5183.3301	7985.9751	12444.055	4744.3301	9826.9746	12306.055	2751.3301	3757.9751	-2247.9448	2257.3301	12490.975	-1140.9448	-789.66992	5509.9751	13780.055	1973.3301	11510.975	15052.08	9270.6445	8647.4248	5246.0801	5203.645	7972.4248	4320.0801	5789.645	8553.4248	12241.08	6686.645	13436.425	12952.08	3114.645	-1403.5752	813.08008	3356.645	13217.425	1094.0801	18566.645	3330.4248	15327.08	6232.645	10778.425	1443.0801	3998.645	10747.425	11520.08	11499.645	9161.4248	8132.0801	7082.645	6433.4248	812.56494	14622.315	6851.895	20243.564	2243.3154	1542.895	3260.5649	16210.315	15131.895	15245.564	8843.3154	8772.8945	5542.5649	-655.68457	967.89502	635.56494	-1189.6846	3274.895	4430.5649	22603.316	12279.895	1463.5649	1004.3154	7914.895	14835.564	3779.3154	15498.895	13870.564	915.31543	9840.8945	13913.564	139.31543	-362.10498	11766.564	3557.3154	8404.8945	8081.5649	147.31543	8723.8945	-80.319824	45845.129	2640.4854	174.68018	1392.1299	-1892.5146	10154.68	3267.1299	1992.4854	23607.68	3441.1299	-4454.5146	14170.68	6776.1299	7117.4854	12541.68	5669.1299	-719.51465	17480.68	4427.1299	601.48535	1691.6802	14263.13	-3330.5146	14990.984	890.75977	-2150.7354	18199.984	4702.7598	4025.2646	14963.984	3239.7598	5998.2646	15503.984	-140.24023	-1656.7354	-613.01514	-423.24023	1992.2646	10218.984	1824.7598	458.26465	9657.9844	8418.7598	9512.2646	3780.415	1600.2246	454.54492	13234.21	6364.5601	7448.1953	19789.211	11033.561	8101.1953	-1738.79	3009.5601	-1860.8047	5489.21	4703.5601	2451.1953	9699.21	6732.5601	12364.195	-964.79004	5044.5601	8260.1953	5929.21	4322.5601	-798.80469	4408.21	6527.5601	1434.1953	15953.05	6381.3301	8866.7148	21953.051	2439.3301	12193.715	20241.051	5708.3301	14246.715	16708.051	5352.3301	9139.7148	6818.0498	13471.33	10711.715	-1400.9053	20419.801	6176.2202	-2187.9053	3258.7998	3936.2202	11562.095	4470.7998	2731.2202	5581.0947	20146.801	13953.221	11939.095	3472.7998	3967.2202	3120.0947	4185.7998	8144.2202	-1012.9053	18167.801	11380.221	2945.98	468.08984	-601.9248	10759.98	1091.0898	-1563.9248	2078.98	16771.09	5446.0752	5281.98	13297.09	4841.0752	1873.98	10062.09	1714.0752	11095.745	2868.5498	1102.27	20727.746	5562.5498	11259.27	13076.745	4586.5498	9697.2695	31701.746	4631.5498	6694.27	16359.745	1137.5498	1781.27	15757.745	6439.5498	10714.27	12313.745	1570.5498	2013.27	13733.745	8730.5498	12117.27	24422.746	4718.5498	10762.27	9216.7451	1749.5498	8261.2695	563.74512	365.5498	3349.27	15710.495	5877.9849	9119.4102	-1618.5049	1566.9849	3674.4102	13167.495	3936.9849	-1376.5898	5526.4951	11520.984	7987.4102	14585.495	5594.9849	6459.4102	5066.9502	16079.33	4337.0049	10905.95	4254.3301	3497.0049	23297.66	6562.8301	1073.5195	3578.6602	6527.8301	10314.52	9450.6602	10070.83	26027.52	-2687.3398	22639.83	4285.5195	-4937.3398	10565.83	4045.5195	9561.6602	4469.8301	2774.5195	-2159.3398	25642.83	10263.52	4263.6602	2746.8301	199.51953	2369.6602	2989.8301	907.51953	-134.33984	6813.8301	12463.52	7035.0498	3034.3252	7805.3301	-1501.9502	11621.325	3466.3301	9352.0498	4879.3252	7311.3301	2581.2002	20306.484	9513.6895	17155.199	4093.4849	6544.6899	5873.2002	3050.4849	2944.6899	21852.199	8521.4844	4785.6899	15396.2	9600.4844	14472.689	6780.2002	5687.4849	13040.689	-938.7998	3465.4849	9448.6895	-218.7998	950.48486	10283.689	10967.2	2663.4849	4193.6899	14758.2	8069.4849	12027.689	14219.2	7123.4849	12888.689	-1260.415	1385.1401	-1631.1602	12817.585	4275.1401	131.83984	11637.925	12778.995	8444	703.9248	10736.995	12194	10318.925	5563.9951	10357	9911.4248	2545.0049	4212.5552	2588.4248	24857.004	3920.5552	2132.4248	2132.0049	13578.555	12385.41	6615.0249	6882.0952	-1437.5898	1439.0249	10102.096	-898.58984	641.0249	451.09521	1247.4102	2998.0249	13637.096	9596.4102	3813.0249	11033.096	4281.3252	10796.625	123.62012	3052.325	22200.625	4901.6201	1731.325	4400.625	542.62012	11901.325	7198.625	8051.6201	20005.859	13698.439	9343.7305	-1143.1401	3358.4399	7370.73	6580.8599	2831.4399	7693.73	24606.859	5496.4399	7507.73	1743.1599	-410.62012	7777.1797	5831.1602	15336.38	8997.1797	1019.1599	10337.38	6503.1797	22600.404	4166.8799	482.85498	31331.404	12096.88	9094.8555	6113.4053	18074.879	7379.855	14133.405	2397.8799	-242.14502	5805.4053	2876.8799	5749.855	15656.405	6168.8799	3895.855	9520.9502	2977.0752	177.16016	487.9502	7763.0752	14039.16	16106.95	5015.0752	8141.1602
9954.5605	20588.879	12481.915	16131.561	7848.8799	13910.915	80.560059	3058.8799	14665.915	14830.6	8131.7349	7506.9702	17509.6	5568.7349	4343.9702	13291.6	10931.734	19845.971	8810.5996	7515.7349	12311.971	-2441.4004	128.73486	9252.9707	2130.5996	12335.734	12491.971	1103.5996	18434.734	6819.9702	20550.23	7582.9551	8263.665	323.9248	-1267.2949	1329.3203	-3105.0752	-1324.2949	-1435.6797	12483.925	-69.294922	6042.3203	16037.925	3490.7051	-466.67969	14116.939	1.4902344	2971.4248	15208.939	1786.4902	9740.4248	13777.365	2645.6055	-4285.8896	12632.365	5508.6055	-1158.8896	19462.455	5165.2852	-1095.4648	-983.54492	17701.285	4577.5352	13140.455	1171.2852	4383.5352	16000.455	2156.2852	1794.5352	9358.4551	998.28516	-2748.4648	-732.54492	9997.2852	2573.5352	-1793.3652	21690.551	5605.7148	-348.36523	1966.5498	10091.715	10813.635	1026.5498	10411.715	-1676.3652	-701.4502	2389.7148	14922.635	7662.5498	13771.715	24567.635	5228.5498	12347.715	4480.6348	14417.55	7511.7148	15230.79	7936.54	5520.2998	10531.79	6219.54	8719.2998	11387.79	46296.539	23660.301	6927.79	19629.539	12548.3	-721.20996	662.54004	-1516.7002	11083.79	2705.54	1998.2998	105.79004	6842.54	20797.301	19788.545	7319.7949	20281.66	-1054.4551	2547.7949	11442.66	3864.2351	20980.471	1672.9346	1307.2351	2468.4702	-3798.0654	12929.18	721.81006	-2629.0898	8124.1797	1838.8101	2690.9102	8234.1797	1851.8101	-887.08984	8618.1797	2338.8101	3517.9102	9204.1797	1227.8101	-2373.0898	17284.211	8209.8203	-1910.5498	-2027.79	-108.17969	-501.5498	13061.21	2230.8203	-2414.5498	13403.21	897.82031	-2077.5498	11032.21	2697.8203	1932.4502	5417.21	13927.82	8202.4502	10971.814	1407.1348	47.314941	11395.814	5367.1348	7761.3149	1910.8149	-193.86523	268.31494	11296.814	3167.1348	4371.3149	86.814941	9786.1348	5731.3149	11768.814	4327.1348	8033.3149	15429.814	3262.1348	10164.314	3035.6001	1398.4351	3238.4502	5098.625	7386.4902	3841.4053	10895.625	10392.49	1090.4053	2031.625	19058.49	7476.4053	13518.625	-94.509766	-1125.5947	9534.625	-1415.5098	-1033.5947	-1071.875	2667.5898	12286.865	-215.875	1554.5898	8949.8652	-923.875	358.58984	1801.8652	8174.125	13121.59	7261.8652	10654.125	641.58984	-270.13477	15779.125	544.58984	381.86523	-2370.875	633.58984	7011.8652	11024.125	2862.5898	11594.865	1015.125	945.58984	8380.8652	-293.875	-337.41016	9398.8652	3170.125	2282.5898	10952.865	866.86523	4805.7402	1409.21	-61.134766	30117.74	6574.21	1890.8652	15389.74	6053.21	-1418.1348	1520.7402	5817.21	8099.8652	3945.7402	-10.790039	8085.8652	6102.7402	6080.21	-1464.1348	20921.74	7217.21	10916.865	10035.74	7930.21	13585.865	6064.7402	8070.21	11901.865	4871.7402	7542.21	-2016.1348	5679.7402	11003.21	-1110.1348	2020.7402	6739.21	16182.865	7697.7402	8431.21	14266.925	9758.2949	11566.555	3453.9248	-534.70508	9340.5547	4287.9248	881.29492	12992.555	16676.926	6316.2949	13307.555	14316.925	-1068.7051	1888.5547	668.9248	892.29492	12467.555	61.924805	18961.295	6543.5547	14832.925	3935.2949	10196.555	557.9248	-242.70508	10237.555	1771.9248	-325.70508	10307.555	11464.925	1841.2949	9409.5547	3321.8652	16518.15	4440.0947	20201.865	1653.1504	-1465.9053	5139.8652	15833.15	9839.0947	15497.865	6929.1504	6990.0947	6704.8652	-606.84961	145.09473	973.86523	-2050.8496	1219.0947	9020.8652	12584.15	222.09473	-74.134766	2554.1504	6106.0947	13051.865	3641.1504	17047.094	11389.865	3017.1504	7006.0947	11309.865	2371.1504	-1148.9053	14728.865	3492.1504	6472.0947	5422.8652	1382.1504	7255.0947	2655.5298	36806.656	7459.3252	1190.5298	-232.34473	428.3252	16124.529	3645.6553	1939.3252	27607.529	3165.6553	709.3252	15522.529	6969.6553	10835.325	19840.529	2217.6553	4992.3252	23875.529	1721.6553	4461.3252	2784.5298	11180.655	326.3252	15229.484	3858.1899	-1678.625	20819.484	10281.189	4014.375	15852.484	7523.1899	5988.375	19310.484	7913.1899	-3448.625	1118.4849	1928.1899	3357.375	17302.484	5172.1899	-393.625	13784.484	13443.189	9641.375	-3128.0195	-5202.7197	1455.3555	385.95996	1044.5146	5152.2646	20475.961	4863.5146	7422.2646	308.95996	-800.48535	-1967.7354	9564.96	1377.5146	2144.2646	14325.96	4302.5146	17140.266	-2.0400391	1506.5146	8680.2646	13300.96	2140.5146	-3429.7354	5588.96	5103.5146	-2364.7354	12763.654	3920.9404	3572.4053	18819.654	1977.9404	6188.4053	20139.654	3209.9404	8172.4053	12139.654	3550.9404	4369.4053	4578.6548	11797.94	6598.4053	-684.11523	19144.4	7135.6348	-551.11523	2346.3999	2637.6348	9828.8848	1756.3999	1325.6348	6309.8848	12921.4	12318.635	16352.885	1953.3999	2687.6348	4499.8848	795.3999	5429.6348	-2028.1152	17042.4	12033.635	-1594.7354	2788.9648	-3196.9746	4788.2646	3024.9648	-1819.9746	-3391.7354	6897.9648	587.02539	78.264648	17599.965	3417.0254	-1597.7354	14725.965	2241.0254	7978.1152	4086.1099	-1245.0898	16866.115	6148.1099	8425.9102	12497.115	10524.109	4648.9102	15819.115	9615.1094	4151.9102	13690.115	5207.1099	809.91016	15949.115	7863.1099	9368.9102	11842.115	4055.1099	-2573.0898	12166.115	14492.109	9456.9102	21356.115	7029.1099	6109.9102	8434.1152	5162.1099	7141.9102	-915.88477	2988.1099	-2576.0898	11399.105	4976.1748	9274.5	-1560.895	-96.825195	3390.5	10786.105	2377.1748	311.5	10873.105	7522.1748	6470.5	15379.105	3158.1748	8863.5	2933.3198	16949.76	7027.4854	7543.3198	6254.7598	3367.4854	20594.996	-2313.7451	1204.3701	3045.9951	-1281.7451	7211.3701	7329.9951	544.25488	21035.371	-7403.0049	11214.255	3575.3701	-7352.0049	3962.2549	3216.3701	4901.9951	-4166.7451	349.37012	-7217.0049	14259.255	6763.3701	3180.9951	-6557.7451	-1638.6299	-873.00488	-6440.7451	-2955.6299	-7004.0049	-3669.7451	9486.3701	8052.0654	4071.4702	8459.04	-2613.9346	11657.471	7276.04	7052.0654	4763.4702	13405.04	2404.7798	16564.311	4561.8896	15491.779	454.31006	2017.8896	16549.779	4413.3101	2404.8896	13973.779	1759.3101	1266.8896	16169.779	8076.3101	12244.89	6305.7798	5127.3101	9732.8896	-606.22021	1717.3101	8873.8896	907.77979	583.31006	7334.8896	14690.779	1032.3101	2714.8896	19112.779	4983.3101	10579.89	14638.779	7863.3101	12180.89	-1218.2798	-429.79004	-4523.3154	13311.721	2583.21	-3397.3154	13127.8	2009.6602	11790.165	3971.7998	4686.6602	13051.165	13349.8	140.66016	7512.165	8084.7998	1793.7852	3348.2148	1822.7998	22138.785	7205.2148	922.7998	1014.7852	11065.215	17091.096	2558.915	11756.895	-567.90479	-2660.085	8291.8945	-112.90479	-4332.085	789.89502	57.095215	-6.0849609	16724.895	15562.096	846.91504	9835.8945	2141.2251	8581.0098	2845.415	2045.2251	21305.01	6827.415	847.2251	-999.99023	7577.415	11507.225	4026.0098	8163.415	20970.336	10666.27	7605	3915.335	562.27002	8845	7574.335	2776.27	6451	30585.336	3751.27	6530	-2232.3999	5145.165	3674.8652	2916.6001	13586.165	5041.8652	-2635.3999	13430.165	6126.8652	17463.939	4899.0752	-1191.4053	24410.939	10660.075	8339.5947	3321.9399	16862.074	7692.5947	13914.939	1492.0752	-2148.4053	6235.9399	4534.0752	2943.5947	19664.939	7446.0752	4392.5947	12763.779	2735.2749	-685.75977	500.77979	8668.2754	14443.24	10179.779	6031.2749	3514.2402
8650.5352	19776.176	2290.4697	15908.535	6426.1748	4183.4697	-241.46484	2690.1748	6818.4697	17038.01	4896.4746	3941.5649	17193.01	1663.4746	3627.5649	10856.01	8334.4746	17795.564	11460.01	3313.4746	10781.564	-2546.9902	-440.52539	8814.5645	7246.0098	7199.4746	10022.564	7940.0098	7003.4746	4973.5649	18215.154	3865.2451	7830.1548	375.58984	-277.18457	2097.6899	-1032.4102	-2295.1846	1576.6899	10564.59	1059.8154	11843.689	14707.59	2505.8154	531.68994	13662.885	-3999.7451	-659.37012	14122.885	-2947.7451	5455.6299	12588.32	-2228.8799	405.78516	13590.32	-2185.8799	872.78516	19707.129	2936.0146	601.5249	4033.1299	15662.015	5282.5249	13713.13	736.01465	7357.5249	21414.129	113.01465	-484.4751	11788.13	-1144.9854	-725.4751	3060.1299	5799.0146	7672.5249	-1557.4448	24996.09	4466.2202	-155.44482	1156.0898	10159.221	11994.555	5636.0898	7480.2202	-94.444824	-2511.9102	51.220215	15640.555	3732.0898	7609.2202	18798.555	5098.0898	12499.221	4015.5552	13434.09	14725.221	11233.42	9934.0156	4925.5547	8753.4199	3078.0151	3971.5547	8417.4199	29086.016	13461.555	10703.42	15180.016	5033.5547	-624.58008	1590.0151	-4559.4453	11664.42	2496.0151	-1873.4453	996.41992	6807.0151	21337.555	23877.605	5435.1953	14518.575	1944.605	1904.1953	8020.5752	2928.8601	14472.145	4523.6699	1381.8601	-4180.8555	1603.6699	13228.115	2854.25	-945.41016	11447.115	7071.25	1713.5898	10132.115	3603.25	-559.41016	11228.115	6635.25	6537.5898	8526.1152	3764.25	-2155.4102	19402.195	6064.9702	-96.700195	-485.80518	89.970215	1487.2998	15715.195	3218.9702	1106.2998	14360.195	3428.9702	-1290.7002	14633.195	1531.9702	3084.2998	3868.1948	10520.971	7096.2998	4661.105	1527.3096	-294.79004	10317.105	4152.3096	8466.21	566.10498	276.30957	970.20996	11064.105	1412.3096	4114.21	370.10498	4049.3096	5354.21	11418.105	2195.3096	7962.21	13662.105	939.30957	5821.21	-117.23535	337.17969	4640.0596	817.58008	13936.23	6185.0449	7197.5801	17115.23	3596.0449	862.58008	23217.23	8642.0449	10134.58	4426.23	716.04492	5022.5801	2320.23	2152.0449	-1675.96	1629.9248	10420.436	-1691.96	3352.9248	5959.4351	-746.95996	2567.9248	-554.56494	5175.04	14914.925	6151.4351	12169.04	2401.9248	-192.56494	8436.04	2555.9248	1679.4351	-3826.96	811.9248	9996.4355	13096.04	5102.9248	6594.4351	-2761.96	2389.9248	8709.4355	-3607.96	845.9248	6619.4351	-137.95996	1604.9248	10280.436	177.48486	-720.3999	70.47998	1894.4849	22799.6	3961.48	47.484863	14228.6	8544.4805	628.48486	422.6001	5521.48	8128.4849	862.6001	-1345.52	12026.484	1475.6001	11004.48	1644.4849	19398.6	8663.4805	12944.484	7859.6001	10310.48	13166.484	1476.6001	7936.48	14477.484	2686.6001	8453.4805	2102.4849	1541.6001	10144.48	-426.51514	-884.3999	5426.48	18390.484	4229.6001	6301.48	17004.74	7590.8799	8746.1953	4610.7402	792.87988	13575.195	4133.7402	2716.8799	9882.1953	16164.74	5738.8799	14645.195	14788.74	572.87988	2011.1953	1724.7402	1887.8799	16224.195	1308.7402	12171.88	4812.1953	15584.74	4827.8799	10649.195	2708.7402	1114.8799	12597.195	2592.7402	875.87988	9751.1953	11502.74	4662.8799	6908.1953	-4393.415	19755.566	8918.2695	12460.585	896.56543	2543.27	-422.41504	12835.565	15206.27	9550.585	7624.5654	10514.27	4374.585	-996.43457	3201.27	-4701.415	-2709.4346	3881.27	11845.585	1143.5654	3138.27	-3786.415	-64.43457	12244.27	6955.585	4235.5654	16730.27	6353.585	4002.5654	11851.27	7605.585	-24.43457	2011.27	12929.585	8326.5654	11902.27	2909.585	255.56543	9388.2695	648.56494	34308.945	5802.3203	-817.43506	-1349.0547	-101.67969	13737.564	2254.9453	1460.3203	3724.5649	302.94531	-683.67969	12095.564	3624.9453	8508.3203	15188.564	3054.9453	3190.3203	19571.564	5278.9453	3782.3203	5304.5649	5789.9453	92.320312	14045.45	703.125	-3301.5	17545.449	2877.125	2358.5	13401.45	5493.125	3058.5	13941.45	2038.125	-3457.5	-2036.5498	-562.875	-451.5	10661.45	-1799.875	-2610.5	13136.45	11477.125	7429.5	91.555176	-657.96484	-1472.2998	-1449.73	-970.76465	9622.9297	24571.27	3934.2354	11373.93	-1173.73	-3127.7646	1542.9302	13081.27	-972.76465	915.93018	15599.27	2523.2354	19243.93	-528.72998	-1978.7646	9900.9297	2656.27	-3051.7646	594.93018	3780.27	2817.2354	1886.9302	15945.15	-683.80469	10440.23	19075.15	339.19531	9180.2305	18403.15	1684.1953	12896.23	18026.15	980.19531	9269.2305	6056.1499	11821.195	12357.23	-2353.8096	16577.471	6736.3599	-1232.8096	2426.4702	4057.3599	12447.19	3737.4702	2131.3599	7189.1904	19704.471	13335.359	16166.19	3772.4702	2874.3599	3045.1904	896.47021	7222.3599	-1957.8096	18021.471	12320.359	-1991.8447	3339.8101	1642.2852	5263.1553	3472.8101	2578.2852	-1690.8447	11597.811	2570.2852	799.15527	18190.811	10643.285	-3077.8447	13844.811	4696.2852	9015.5098	4082.9048	-783.625	16902.51	5128.9048	9448.375	13687.51	6481.9048	7529.375	30952.51	6903.9048	7102.375	16921.51	2718.9048	-616.625	8785.5098	3101.9048	7307.375	13444.51	2339.9048	-280.625	14722.51	15278.904	7198.375	26222.51	9112.9043	6723.375	10877.51	6496.9048	6067.375	695.50977	-557.09521	-1580.625	15012.939	4411.8301	7252.415	207.93994	430.83008	1043.415	14385.939	2655.8301	-4778.585	10732.939	6775.8301	5920.415	18903.939	7539.8301	8771.415	3769.46	13877.48	7099.2451	8573.46	-335.51953	10357.245	25633.645	-1530.0146	-3979.6797	7626.6445	-1381.0146	4685.3203	13301.645	2639.9854	17763.32	-1589.3555	9706.9854	1588.3203	-3979.3555	-2379.0146	-728.67969	11727.645	-466.01465	-1437.6797	575.64453	12853.985	6765.3203	5518.6445	-4950.0146	-5361.6797	4306.6445	-5144.0146	-5170.6797	-1696.3555	-2499.0146	4562.3203	15066.075	3438.96	9111.5898	2791.0752	10970.96	1490.5898	12005.075	2263.96	7863.5898	2115.6802	14950.37	8509.8398	13289.68	1251.3701	7259.8398	18403.68	2405.3701	5772.8398	11951.68	1687.3701	6463.8398	16909.68	7543.3701	13252.84	5614.6802	2365.3701	10096.84	-755.31982	926.37012	9896.8398	-858.31982	-16.629883	10729.84	13564.68	1813.3701	5136.8398	20293.68	8363.3701	13301.84	14415.68	7377.3701	14611.84	1656.105	-2324.2695	-4926.6953	19064.105	-108.26953	-2778.6953	14673.404	5222.1948	7427.5801	5306.4048	6773.1948	6936.5801	13257.404	5315.1948	7164.5801	9845.1348	-4985.8945	2255.4751	3992.1348	18136.105	5332.4751	108.13477	-5032.8945	11470.475	13276.32	5053.2798	6432.6504	-1819.6802	1486.2798	6064.6504	151.31982	-103.72021	-441.34961	-549.68018	4567.2798	15505.65	11067.32	5481.2798	8112.6504	899.08008	10331.195	6472.5601	-279.91992	23056.195	9943.5605	-1146.9199	325.19482	10801.561	10675.08	7737.1948	9985.5605	22968.266	10212.585	7397.875	2080.2649	3395.585	8640.875	8877.2646	3008.585	3771.875	19111.266	4532.585	8242.875	-2858.1348	1356.5947	7479.6953	3808.8652	12911.595	7189.6953	-289.13477	12736.595	7664.6953	17739.26	3357.8052	1712.3799	18612.26	10543.805	17973.379	3801.2598	17598.805	10783.38	11844.26	2461.8052	-409.62012	6786.2598	843.80518	5916.3799	12184.26	3675.8052	7177.3799	10611.365	-529.16016	-515.04492	1726.3652	5225.8398	14921.955	12034.365	2610.8398	6527.9551
7508.1846	18296.26	7816.25	7320.1846	4915.2598	7007.25	417.18457	2036.2598	6723.25	14761.27	6363.6553	2967.875	14939.27	838.65527	-524.125	11503.27	8245.6553	18608.875	8263.2695	-531.34473	6841.875	-3961.7305	-1769.3447	6773.875	3341.2695	5323.6553	7675.875	6689.2695	2198.6553	5728.875	13779.516	8599.2246	10418.186	3518.0449	-64.75	-1496.1553	836.04492	-1802.75	-1558.1553	13588.045	2087.25	7932.8447	17711.045	2763.25	-1714.1553	15380.314	5059.4351	5613.2598	12579.314	5183.4351	10596.26	14397.17	1069.6699	-2908.6299	14552.17	622.66992	-2147.6299	25381.891	2340.3096	3256.6802	4746.8896	14645.31	4193.6802	17133.891	326.30957	8298.6797	22161.891	-10.69043	1793.6802	16773.891	353.30957	110.68018	4089.8899	10413.31	6784.6802	-272.13477	26940.934	985.80957	1704.8652	3609.9346	5674.8096	14889.865	3518.9346	2072.8096	1005.8652	754.93457	-3439.1904	18133.865	5102.9346	8608.8096	11838.865	5499.9346	4782.8096	3557.8652	14684.935	5847.8096	13806.766	5752.4746	-1036.75	11097.766	1768.4746	-3126.75	29.765137	7313.4746	14406.25	11309.766	11740.475	3700.25	-1859.2349	-1197.5254	-9869.75	8506.7656	798.47461	-4464.75	-1392.2349	4355.4746	16180.25	22724.26	5504.165	17162.895	2219.2598	3834.165	11625.895	2441.415	20991.596	6143.5498	1986.415	-178.40479	-984.4502	8760.4248	2406.6401	-1581.6699	9414.4248	3007.6401	5562.3301	8763.4248	2238.6401	-186.66992	10378.425	3527.6401	5585.3301	7849.4248	1713.6401	-628.66992	18926.904	5350.3496	1784.9448	-1044.0952	970.34961	1029.9448	16979.904	1788.3496	249.94482	16213.904	1407.3496	3163.9448	13241.904	3222.3496	4038.9448	5940.9048	11544.35	11967.945	740.70508	1639.4849	1264.6348	7477.7051	4479.4849	11126.635	-2862.2949	2543.4849	2641.6348	5130.7051	3018.4849	6431.6348	-4392.2949	2813.4849	6608.6348	4542.7051	3528.4849	10059.635	10846.705	4415.4849	10542.635	1274.52	1572.3101	356.30469	3390.6951	6093.21	8411.4355	9995.6953	13032.21	4569.4351	3517.6951	14608.21	12250.436	12155.695	-448.79004	2735.4351	9757.6953	-1274.79	1861.4351	-1158.6499	2087.3149	8208.8896	-603.6499	2446.3149	5447.8896	544.3501	683.31494	-1125.1104	6107.3501	14328.314	5566.8896	10812.35	606.31494	-1536.1104	13236.35	1982.3149	-150.11035	-1181.6499	185.31494	6910.8896	12536.35	3316.3149	5692.8896	1756.3501	2789.3149	7338.8896	-1260.6499	429.31494	7610.8896	2644.3501	3014.3149	8453.8896	1108.0601	2071.855	196.5249	558.06006	18405.855	5834.5249	1621.0601	17006.855	7948.5249	-537.93994	1869.855	5238.5249	8947.0605	2918.855	620.5249	7312.0601	8924.8555	12506.525	256.06006	18386.855	8857.5254	11004.061	7725.855	10986.525	14059.061	5886.855	11355.525	11171.061	4889.855	9890.5254	-369.93994	5449.855	11064.525	-966.93994	1152.855	6970.5249	15345.061	6653.855	9897.5254	15891.016	11672.115	9970.0293	3933.0151	4295.1152	9621.0293	3819.0151	3964.1152	11527.029	14306.016	10757.115	13319.029	16435.016	3097.1152	798.02979	1147.0151	3261.1152	18728.029	-639.98486	17113.115	3052.0298	15393.016	8884.1152	13369.029	282.01514	4466.1152	9958.0293	875.01514	1899.1152	9649.0293	9826.0156	6169.1152	10402.029	-1438.3701	20949.23	4812.0449	18959.629	3720.23	-2618.9551	3465.6299	15767.23	10179.045	13074.63	11442.23	8620.0449	4438.6299	2817.23	-1524.9551	-1782.3701	1099.23	-918.95508	16677.629	5191.23	-3042.9551	-706.37012	4070.23	4225.0449	12398.63	6340.23	10997.045	9464.6299	6477.23	5239.0449	9841.6299	3257.23	-1941.9551	14935.63	10205.23	3735.0449	7358.6299	3131.23	2653.0449	1133.2148	29622.48	6465.7949	-193.78516	-3848.5195	-805.20508	11505.215	3.4804688	2703.7949	4361.2148	-1564.5195	-1893.2051	14114.215	-2288.5195	8242.7949	16157.215	133.48047	1678.7949	18452.215	918.48047	3198.7949	12352.215	-4381.5195	-2467.2051	17143.871	3260.6152	-1007.2852	18789.871	5051.6152	2738.7148	15607.87	4897.6152	10175.715	14219.87	4118.6152	16.714844	2610.8701	2241.6152	868.71484	17385.871	2246.6152	419.71484	12048.87	12639.615	9483.7148	660.81982	-1141.2549	-2639.5449	-909.97021	-569.09473	6059.8496	22200.029	4281.9053	5187.8496	-987.97021	-831.09473	-1852.1504	13431.029	418.90527	-3909.1504	12608.029	3659.9053	14722.85	-1501.9702	-401.09473	5000.8496	7105.0298	-1347.0947	-2689.1504	2306.0298	3662.9053	-2491.1504	15718.285	3775.3198	1113.1797	13540.285	4517.3198	3129.1797	19281.285	7240.3198	6371.1797	16475.285	6760.3198	6882.1797	4376.2852	16103.32	6685.1797	-158.4248	21919.33	8548.8945	1111.5752	2927.3301	3709.895	11568.575	3804.3301	2866.895	7830.5752	16091.33	13363.895	17755.574	3514.3301	4077.895	3329.5752	3350.3301	5677.895	81.575195	19903.33	12430.895	1596.8101	-1135.3652	-1104.2354	11479.811	-725.36523	-2760.2354	2810.8101	6708.6348	-337.23535	6735.8101	10606.635	3310.7646	1770.8101	9295.6348	2581.7646	12128.67	5917.23	-665.16992	17673.67	6878.23	6226.8301	12800.67	9438.2305	7847.8301	18609.67	7214.23	10687.83	18000.67	4588.23	-1426.1699	13984.67	6391.23	7739.8301	-2139.3301	2958.23	-786.16992	12313.67	19567.23	7825.8301	24194.67	5783.23	8677.8301	12437.67	5113.23	5885.8301	-768.33008	676.22998	-1319.1699	10329.17	2322.4448	7301.9199	-1795.8301	-126.55518	2246.9199	13146.17	1664.4448	-478.08008	8843.1699	5671.4448	9434.9199	16895.17	3485.4448	6710.9199	1877.8599	19192.545	6286.8154	9144.8594	3371.5449	7478.8154	27261.73	1118.4902	-2410.0098	10956.73	1488.4902	8002.9902	15685.73	4457.4902	20835.99	-2336.27	12397.49	120.99023	-2412.27	2698.4902	-363.00977	12124.73	-2100.5098	-1233.0098	-49.27002	17859.49	5380.9902	4009.73	-3565.5098	-3990.0098	3715.73	-2524.5098	-4392.0098	-2267.27	-2070.5098	7282.9902	9999.6152	301.05469	11874.78	1261.6152	10749.055	3820.7803	13291.615	2303.0547	12241.78	2541.2202	21053.824	11752.875	15678.221	3989.8252	4409.875	15632.221	4663.8252	4530.875	18325.221	4302.8252	3451.875	17011.221	9714.8252	12967.875	10874.221	5676.8252	15348.875	635.22021	5349.8252	10699.875	-262.77979	1681.8252	8699.875	10690.221	3445.8252	2880.875	16376.221	10092.825	13274.875	13643.221	12652.825	11731.875	2775.155	-2476.5195	-9512.3398	22359.154	1613.4805	-7924.3398	14442.971	8268.3701	9194.7598	3199.9702	11527.37	6083.7598	12018.971	6061.3701	8056.7598	8514.0098	2294.0898	5290.7651	2762.0098	19354.09	7569.7651	504.00977	2863.0898	15211.766	15372.064	7285.165	9254.0449	1549.0649	3322.165	9703.0449	1493.0649	1358.165	2555.0449	2270.0649	4441.165	18241.045	12533.064	4592.165	12114.045	2940.7798	8780.2051	5636.3848	885.77979	25404.205	7842.3848	1330.7798	1156.2051	10141.385	12622.779	8640.2051	9024.3848	26351.234	13705.615	5709.7754	1597.2349	-736.38477	7549.7754	8170.2349	2057.6152	4134.7754	2757.2349	-1135.3848	5452.7754	2347.6001	3947.3901	8321.2402	4811.6001	16043.391	9229.2402	2915.6001	14645.391	10163.24	18886.375	4505.9351	1164.1001	24956.375	14316.936	8633.0996	2442.375	17935.936	11593.1	12134.375	3220.9351	8.1000977	4653.375	2019.9351	6071.1001	15676.375	5677.9351	5577.1001	16872.545	83.185059	932.03516	4074.5449	5827.1851	15019.035	15843.545	4700.1851	8490.0352
[truncated: 986,786 more chars]
