# Supplementary material for: Cochaperones convey the energy of ATP hydrolysis for directional action of Hsp90
Source: Nat Commun. 2024 Jan 17;15:569. doi: 10.1038/s41467-024-44847-6 (PMC10794413; doi:10.1038/s41467-024-44847-6)
Supplement: Supplementary file 6 — Source Data [file 41467_2024_44847_MOESM6_ESM.zip › SourceData_ProteinMeasurements/7_Cdc37-Hsp90+Hsp90+Aha1+Sba1+ATP/Dataset2_Cdc37-Hsp90+Hsp90+Aha1+Sba1+ATP.txt]

g_g_x61_y148_M80	r_g_x58_y151_M80	r_r_x58_y151_M80	g_g_x21_y81_M80	r_g_x19_y82_M80	r_r_x19_y82_M80	g_g_x22_y77_M81	r_g_x20_y78_M81	r_r_x20_y78_M81	g_g_x18_y67_M82	r_g_x17_y68_M82	r_r_x17_y68_M82	g_g_x36_y152_M82	r_g_x33_y155_M82	r_r_x33_y155_M82	g_g_x24_y87_M82	r_g_x22_y89_M82	r_r_x22_y89_M82	g_g_x29_y135_M83	r_g_x26_y138_M83	r_r_x26_y138_M83	g_g_x37_y137_M83	r_g_x34_y140_M83	r_r_x34_y140_M83	g_g_x74_y87_M83	r_g_x73_y89_M83	r_r_x73_y89_M83	g_g_x47_y50_M83	r_g_x46_y51_M83	r_r_x46_y51_M83	g_g_x36_y160_M84	r_g_x33_y163_M84	r_r_x33_y163_M84	g_g_x31_y144_M84	r_g_x28_y147_M84	r_r_x28_y147_M84	g_g_x40_y149_M84	r_g_x37_y152_M84	r_r_x37_y152_M84	g_g_x61_y86_M84	r_g_x60_y88_M84	r_r_x60_y88_M84	g_g_x55_y31_M84	r_g_x54_y32_M84	r_r_x54_y32_M84	g_g_x32_y55_M84	r_g_x31_y56_M84	r_r_x31_y56_M84	g_g_x6_y119_M85	r_g_x3_y121_M85
6810.4004	2999.4648	2057.4551	10935.4	-952.53516	4529.4551	-566.96484	21886.15	15886.85	-546.79492	12858.8	8584.5605	-5220.7949	-1051.2002	14272.561	9313.2051	4628.7998	7987.5601	-618.01465	22851.75	4415.9453	1062.9854	21338.75	12418.945	-94.014648	17656.75	18603.945	-2621.0146	16903.75	2189.9453	6787.8452	24002.086	15028.82	8993.8457	15188.085	16685.82	1960.8452	17037.086	10637.82	5696.8452	10157.085	13141.82	1396.8452	-209.91504	7786.8198	5667.8452	5450.085	14683.82	3757.6699	24479.461
5840.375	6904.5552	2671.5293	6269.375	3200.5552	1711.5293	-2021.5498	19054.74	18900.91	3746.6401	20351.266	4602.0146	1023.6401	15184.266	9926.0146	12393.641	7363.2651	7137.0146	4112.3848	19422.07	4768.4502	4557.3848	18359.07	15842.45	4886.3848	16825.07	16872.449	3546.385	16314.07	6531.4502	5079.8848	20061.15	12921.37	8652.8848	11703.15	11843.37	1342.8848	11626.15	11130.37	3274.8848	12978.15	10865.37	3447.8848	1124.1499	6211.3701	9501.8848	2612.1499	5921.3701	5517.9102	20684.15
5610.6904	4824.4502	1747.1797	9612.6904	3448.4502	847.17969	160.6499	27366.621	18651.781	4115.5298	20923.746	6647.6055	1364.5298	17705.746	10019.605	11613.529	7750.7451	5726.6055	1547.9849	16444.664	9371.9346	2204.9849	21878.664	20996.934	2360.9849	12607.665	21713.934	786.98486	14716.665	9139.9346	5024.4248	19403.09	13660.13	10452.425	15795.09	15380.13	736.4248	13999.09	13966.13	4266.4248	15855.09	13604.13	5991.4248	4487.0898	8427.1299	10793.425	3481.0898	11093.13	3489.9399	24295.01
4416.3047	163.9502	1191.4043	11266.305	3774.9502	2092.4043	-398.93018	17113.27	18893.875	1420.3945	19600.754	9268.3799	-2645.6055	26426.754	7917.3799	8816.3945	8638.7549	6136.3799	4334.54	24846.641	11921.19	2529.54	19962.641	17127.191	3321.54	18482.641	18501.191	981.54004	12512.641	10474.19	5571.4502	19030.875	18288.955	12427.45	13288.875	14950.955	1826.45	12491.875	12613.955	3661.45	12041.875	11761.955	6572.4502	1997.875	11920.955	5822.4502	19.875	10626.955	4087.3252	24923.096
6689.0947	6097.1299	-742.78516	9157.0947	3204.1299	7708.2148	1289.3599	38048.785	23803.605	3077.915	16819.295	9292.3047	844.91504	12438.295	5993.3052	12553.915	9207.2949	8529.3047	2295.8052	29946.254	14142.8	1407.8052	16345.255	17948.801	4134.8052	20013.254	19455.801	908.80518	13602.255	3945.7998	6171.8252	20952.029	18654	4726.8252	17690.029	14883	2902.825	15608.029	8809	2568.825	17035.029	11271	4906.8252	5470.0298	9999	6921.8252	5853.0298	10740	5991.98	17537.48
-755.36035	9482.9805	1024.2207	9690.6396	1909.9805	3993.2207	-187.125	36875.895	11720.09	4283.27	20381.984	7869.875	3209.27	19843.984	10871.875	13339.27	9308.9844	8640.875	2269.2148	25068.561	12173.825	489.21484	12886.561	17082.824	2119.2148	17762.561	18456.824	27.214844	12906.561	9934.8252	5045.2549	21478.891	13363.69	13590.255	10310.891	13916.69	458.25488	13715.891	6672.6904	3096.2549	14758.891	9391.6904	783.25488	239.89014	8331.6904	10045.255	4888.8901	6680.6904	2362.77	19829.311
960.52539	11957.42	-5440.3301	8625.5254	6002.4199	-2207.3301	-2796.8398	23677.621	14549.875	991.8999	20283.246	12736.641	224.8999	26905.246	15670.641	8233.9004	11112.245	8402.6406	2547.4399	19134.18	15861.255	874.43994	19968.18	19309.254	3831.4399	19397.18	21911.254	1124.4399	8068.1802	7668.2549	5028.7949	23327.02	13706.811	5308.7949	17618.02	12744.811	572.79492	15707.02	11781.811	2408.7949	11657.02	13716.811	1651.7949	6309.02	8167.8101	6761.7949	3949.02	11898.811	6311.0601	16820.074
1776.0298	9538.9395	-257.2207	15203.029	3721.9399	3444.7793	-3539.4648	21157.949	11182.045	4672.7949	17235.734	9515.8145	2618.7949	21996.734	10425.814	13567.795	7319.7349	9297.8145	3117.0349	18456.525	13726.84	1916.0349	14682.525	14707.84	5319.0352	14596.525	24310.84	2510.0349	11813.525	6617.8398	4375.1099	19491.621	16390.295	3736.1099	13720.62	13014.295	1382.1099	14880.62	10345.295	1221.1099	14101.62	11408.295	2461.1099	5581.6201	8020.2949	9065.1094	4283.6201	12036.295	8322.6797	13797.23
854.3252	15503.1	483.95508	11041.325	5898.1001	5359.9551	-2378.29	23250.205	16589.375	5068.23	15062.105	7467.2749	3238.23	11583.105	8098.2749	13927.23	8728.1055	5605.2749	3148.3049	28108.32	16664.15	2471.3049	14186.32	15149.15	4321.3047	21827.32	23453.15	1560.3049	16587.32	9080.1504	2661.54	17147.57	14376.155	1756.54	20411.57	12046.155	430.54004	13888.57	10326.155	1795.54	12259.57	11126.155	-329.45996	7737.5698	9135.1553	7634.54	2976.5698	8359.1553	3402.4951	15227.585
-1256.7246	16796.475	-215	10013.275	5667.4751	4852	-2776.4746	30046.52	13115.295	2959.9902	18249.176	4971.6055	-1391.0098	15340.175	7112.6055	11942.99	6133.1748	4808.6055	2594.7598	30508	11046.025	2307.7598	17567	16351.025	2806.7598	20557	21714.025	166.75977	16390	9032.0254	7715.1396	19973.436	15791.38	8296.1396	14952.436	11188.38	2805.1399	17494.436	11708.38	5231.1396	15280.436	11359.38	4375.1396	4282.4351	8264.3799	10753.14	2000.4351	12416.38	2727.165	14075.98
-2282.335	10433.515	1313.9102	6820.665	1236.5146	6045.9102	-2043.1001	29795.529	16341.695	5259.1299	13773.695	9860.8203	299.12988	13633.695	9848.8203	13485.13	11590.695	8130.8198	2575.02	25423	13522.285	1348.02	14332	19018.285	962.02002	19155	24422.285	569.02002	17332	7456.2852	6088.3799	19448.721	17011.17	10173.38	13725.721	17124.17	15379.38	7099.7202	12024.17	2981.3799	12102.721	14841.17	3299.3799	4783.7202	9442.1699	7002.3799	5668.7202	11799.17	3058.75	19145.551
-1224.3301	10332	2384.6299	7233.6699	2417	9315.6299	-6286.5898	23258.164	15021.01	1778.2202	17342.199	3756.1201	463.22021	8949.2002	3945.1201	13574.221	6355.2002	1732.1201	2174.3599	27866.91	15211.51	462.35986	18791.91	18707.51	1554.3599	17964.91	23275.51	301.35986	14061.91	11159.51	5883.0703	22101.775	19104.189	2866.0701	21365.775	15865.189	13193.07	10098.775	13512.189	1328.0701	13561.775	13319.189	2296.0701	7022.7749	8376.1895	7949.0703	7819.7749	11259.189	7993.8848	14059.66
101.47021	16341.32	-1854.7891	12774.471	4787.3198	7182.2109	-1714.9399	25948.57	17194.365	5359.5352	17073.76	3398.8101	2525.5349	12098.76	6227.8101	12469.535	5795.7598	7611.8101	443.2251	25175.551	11326.13	-47.774902	22212.551	15695.13	972.2251	21728.551	17864.129	-527.7749	15775.55	7812.1299	5029.7998	23937.01	12213.835	10223.8	13030.01	14026.835	14199.8	7591.0098	8572.835	3390.8	11405.01	10560.835	1402.8	9433.0098	7200.835	10985.8	5038.0098	7989.835	5938.4951	12065.515
615.63965	14566.24	-1236.1641	10605.64	6069.2402	968.83594	277.54492	25406.064	17680.705	2765.2998	17032.404	5807.1948	-449.7002	14325.404	8501.1953	11685.3	6454.4048	7494.1948	698.43506	26695.115	13075.89	334.43506	21042.115	17904.891	1606.4351	18603.115	23604.891	-525.56494	13340.115	13802.89	2564.02	23219.371	12929.23	71.02002	26101.371	11450.23	1533.02	13708.37	13279.23	691.02002	16800.371	9456.2305	-380.97998	7760.3701	9907.2305	4765.02	6526.3701	10098.23	13399.17	10081.645
1473.6851	15505.13	-3563.0742	12813.686	4552.1299	-269.07422	-902.81982	20725.74	21850.035	5348.3652	13379.355	7190.7002	1087.3652	11179.355	6933.7002	14117.365	7748.3555	9291.7002	1353.78	31844.936	14099.564	2767.78	16201.936	13262.564	4285.7803	18874.936	23090.564	2259.78	14312.936	11745.564	548.12012	15846.615	10008.345	874.12012	18884.615	17324.344	12319.12	7238.6152	9550.3447	-2093.8799	17791.615	9165.3447	2637.1201	4304.6152	8511.3447	6596.1201	1867.6152	8861.3447	2449.3198	18216.875
-1307.1152	13227.91	5849.2852	8585.8848	4052.9102	8020.2852	-790.68506	23101.051	24293.275	5086.5049	16768.25	7603.7002	1257.5049	12772.25	15957.7	12483.505	7318.25	12441.7	2255.5298	26318.121	16539.996	676.52979	11463.12	14146.995	2362.5298	15414.12	20987.996	323.52979	11662.12	8459.9951	2394.3799	21807.379	13260.11	4119.3799	18933.379	11494.11	12346.38	9626.3799	14189.11	552.37988	16150.38	12903.11	2092.3799	9091.3799	7801.1104	9442.3799	6210.3799	6499.1104	3660.925	17496
3842.2002	5843.5898	4592.9805	-3663.7998	19333.59	3337.9805	-2465.3047	29328.936	22459.01	4477.6899	18360.734	7690.6548	820.68994	16637.734	11036.654	7904.6899	8725.7344	9381.6543	1767.47	24842.461	12516.025	2328.47	14617.46	17332.025	3873.47	30175.461	25238.025	2314.47	14030.46	9047.0254	5439.5601	20907.295	14256.936	8038.5601	10248.295	18858.936	15664.561	9114.2949	13281.936	1832.5601	16937.295	7051.9351	2261.5601	10327.295	10419.936	3963.5601	10801.295	11633.936	-587.31006	20058.15
8488.1094	5513.3398	774.71094	5356.1099	6022.3398	-841.28906	1190.3398	31281.945	19113.406	2927.2051	16505.82	6779.4302	-1698.7949	15021.82	9927.4297	4854.2051	5906.8198	9649.4297	1141.5752	27227.09	9611.21	18964.574	2241.0898	4296.21	2201.5752	29434.09	24021.211	-1277.4248	14817.09	11979.21	5640.2451	19829.32	12825.561	10285.245	13321.32	15334.561	17357.246	9307.3203	14764.561	3262.2451	14604.32	11517.561	3430.2451	5520.3198	9055.5605	4231.2451	12074.32	11669.561	4321.3501	17467.311
4531.8604	5941.5098	-2492.4355	-2615.1396	8340.5098	435.56445	-1528.3799	31319.51	17655.094	4735.3799	12739.12	6930.5352	1571.3799	15285.12	10488.535	12970.38	11426.12	11313.535	-480.00488	21994.1	10051.64	14541.995	7391.1001	697.63965	371.99512	25481.1	17557.641	-2198.0049	7804.1001	4582.6396	2070.96	22420.555	16305.33	10187.96	12124.555	15871.33	16599.961	8695.5547	13985.33	786.95996	14182.555	12705.33	1937.96	9734.5547	11707.33	1197.96	14450.555	9098.3301	2820.7549	22732.43
5598.4648	4146.5	7142.8555	6688.4648	3740.5	4739.8555	-2892.1055	21823.949	16179.17	1760.6699	18392.16	2083.1699	655.66992	15307.16	10334.17	12225.67	6064.1602	7773.1699	189.83984	21274.594	3148.75	10914.84	7.5947266	4230.75	1349.8398	27017.594	23042.75	-300.16016	11050.595	8332.75	3318.085	19980.484	8751.9453	11013.085	13304.484	12471.945	14805.085	6849.4849	12559.945	1299.085	14949.484	5349.9453	1638.085	10486.484	5255.9453	1492.085	14745.484	7825.9453	4658.145	18403.445
12187.46	5492.8101	4760.0596	13152.46	3288.8101	5935.0596	1681.0498	32998.695	11296.795	4538.1299	17091.885	7042.4849	1318.1299	13493.885	9165.4844	13723.13	8378.8848	8076.4849	2130.135	21809.24	14138.65	13923.135	4099.2402	8950.6504	2251.135	19415.24	21458.65	672.13501	5403.2402	7237.6499	3337.9302	24465.279	14252.5	10804.93	6781.2798	19705.5	13820.93	6919.2798	13072.5	1632.9302	6914.2798	11856.5	2089.9302	8357.2793	12594.5	458.93018	15976.279	12512.5	447.44482	16629.961
9505.1396	3518.5898	-395.73438	11126.14	1376.5898	7584.2656	-2895.8848	25002.176	11032.075	5069.625	14551.35	6184.835	1838.625	12032.35	6094.835	13840.625	4249.3496	9343.835	902.43506	30025.775	10779.35	22692.436	6862.7749	4587.3496	3764.4351	20371.775	21540.35	1181.4351	13524.775	5989.3496	4760.1348	15211.71	12214.875	11744.135	6814.71	13558.875	17082.135	3578.71	13520.875	2350.135	11089.71	7309.875	1941.135	6909.71	8613.875	2991.135	12624.71	11563.875	756.55518	13798.971
9792.2695	5856.8599	7959.0146	1363.27	19416.859	11918.015	-4794.2598	26628.055	7658.665	3509.7549	17090.09	6056.1445	239.75488	14693.09	7329.1445	8521.7549	8801.0898	6777.1445	-1151.5352	24536.475	9766.5898	11071.465	4478.4751	3586.5898	-153.53516	17942.475	22793.59	-1741.5352	13019.475	7326.5898	5447.5352	20926.391	12330.19	16421.535	8318.3906	11146.19	16494.535	8834.3906	14327.19	2430.5349	12608.391	10269.19	2630.5349	9849.3906	7734.1904	4374.5352	16778.391	10438.19	3476.4302	16693.311
9118.21	-422.375	6053.0146	-1451.79	8938.625	8515.0146	-248.83496	26501.1	12222.515	2724.5	20600.984	7898.9102	-2810.5	16001.984	14395.91	9943.5	8959.9844	9810.9102	-520.65479	23968.734	10377.045	9128.3457	2845.7349	5137.0449	1139.3452	24335.734	23957.045	522.34521	11282.734	9782.0449	4784.2349	17823.654	13486.22	7224.2349	14052.654	12451.22	11364.234	7128.6548	13413.22	-362.76514	14250.654	4096.2197	1056.2349	11800.654	6789.2197	3908.2349	5968.6548	7892.2197	3011.9951	14054.99
9634.2949	3102.7598	-4095.1191	-2179.7051	7610.7598	2047.8809	-2963.0049	30259.205	16421.975	2306.2451	19613.975	7502.4551	-1062.7549	23312.975	11240.455	8654.2451	7516.9751	11170.455	694.77002	27617.84	7495.5703	12326.77	1836.8398	-993.42969	3037.77	26197.84	17365.57	2182.77	11705.84	3691.5703	3436.2002	22226.285	6367.4805	16011.2	11710.285	11436.48	16738.199	7486.2852	14152.48	1595.2002	15994.285	7098.4805	3333.2002	11989.285	8691.4805	6178.2002	5828.2852	8145.4805	4228.3252	20703.449
6739.7949	970.76465	3161.1055	-306.20508	9898.7646	6064.1055	-1691.2402	25491.15	15513.125	3659.415	18410.199	9283.2305	1976.415	15670.2	12673.23	12917.415	6213.2002	8850.2305	1348.5098	28676.621	6495.6699	16841.51	4521.6201	-1347.3301	1960.5098	16761.621	11332.67	-39.490234	7782.6201	-1214.3301	6016.2148	17677.605	12702.425	17143.215	6193.605	16604.426	18353.215	6281.605	10496.425	3564.2151	15022.605	10038.425	3574.2151	7893.605	7054.4248	5691.2148	4092.605	10354.425	2831.9302	22901.121
2898.9902	3449.7749	1461.5703	-4349.0098	9526.7754	-1606.4297	-2391.6602	25786.914	11220.07	5145.0601	15882.05	7341.8301	3253.0601	14594.05	10842.83	12324.061	8497.0498	12454.83	-1209.5498	23815.35	12810.13	7743.4502	4998.3501	7320.1299	-652.5498	19409.35	22594.129	-1775.5498	16111.35	15137.13	3283.6802	22109	12226.655	13702.68	12025	14019.655	14862.68	7514	11043.655	2469.6802	17556	9655.6553	-227.31982	3102	9725.6553	4153.6802	11091	8870.6553	299.4751	19215.029
11544.57	3219.8701	6771.5898	2244.5698	13683.87	2209.5898	376.64014	31156.311	24182.02	6745.4697	17362.25	4604.5801	5504.4697	11411.25	11230.58	12613.47	8116.25	6917.5801	-762.55518	29528.129	10831.41	14522.445	3667.1299	1760.4102	36.444824	22170.129	22219.41	-1447.5552	16320.13	9017.4102	5805.5049	20796.01	12608.1	17788.504	6215.0098	15697.1	16337.505	4403.0098	17225.1	4902.5049	10632.01	8435.0996	1621.5049	5394.0098	8456.0996	7883.5049	2784.0098	11035.1	1494.0498	17186.715
1124.9404	4196.2998	4629.3652	-8218.0596	6933.2998	-3813.6348	-1082.4199	30127.555	14564.075	-536.23486	21278.939	8724.2695	1001.7651	13289.939	14510.27	10610.766	7921.9399	11081.27	3559.6699	25508.404	13774.365	13660.67	5604.4048	6551.3652	3205.6699	21173.404	22691.365	2618.6699	16582.404	11345.365	3434.77	20019.525	10815.045	11472.77	8092.5249	9766.0449	15919.77	5040.5249	15179.045	1318.77	11234.525	9667.0449	220.77002	3632.5249	8264.0449	7857.77	3477.5249	7742.0449	2313.4048	17971.129
10796.109	3238.1904	1013.6406	3108.1099	1345.1904	2866.6406	-9612.5	24229.58	15812.51	4394.8052	17309.801	6775.04	2407.8052	15423.8	11816.04	15287.805	4553.7998	10867.04	377.12988	22498.656	11696.855	6914.1299	-497.34473	4299.8555	1446.1299	16185.655	19577.855	-29.870117	8935.6553	9596.8555	6980.7402	18818.836	6831.9746	13002.74	9584.835	10119.975	15272.74	8587.835	11528.975	1005.74	15472.835	5975.9746	1727.74	5023.835	8516.9746	9461.7402	4261.835	5445.9746	4195.9399	18762.92
10736.855	679.5498	8146.6152	682.85498	9295.5498	6251.6152	-4107.4248	17340.746	13796.025	2032.7949	17224.516	7248.0898	1292.7949	12114.516	9426.0898	10810.795	4440.5151	8515.0898	1927.99	17564.67	3978.2305	11148.99	-3395.3301	-1673.7695	1818.99	23634.67	16723.23	1666.99	5733.6699	5473.2305	9027.1504	18220.871	4856.6953	16219.15	6537.8701	11892.695	17480.15	6771.8701	11391.695	3333.1499	14711.87	3323.6953	3470.1499	7576.8701	5195.6953	9134.1504	3854.8701	5113.6953	3094.3899	15760.47
10338.436	7150.3149	1508.9102	-87.564941	10297.314	-1243.0898	-3214.5947	21259.039	24266.516	428.06494	22853.59	7767.9453	4090.0649	12431.59	11732.945	8775.0645	8088.5898	9540.9453	-179.26514	31790.285	12124.45	9302.7344	2476.2852	5718.4502	1144.7349	17262.285	19105.449	-796.26514	13279.285	10205.45	4596.4551	18059.945	9673	12485.455	9651.9453	12803	12568.455	10676.945	13842	2592.4551	12003.945	7502	1302.4551	9083.9453	7128	4504.4551	5918.9448	10500	861.83496	17978.129
5805.8896	5928.6348	6030.7305	4000.8896	4887.6348	5752.7305	-4994.5703	27376.965	9582.2559	3097.0801	17475.609	7354.4648	356.08008	18208.609	13182.465	10902.08	6417.6099	8998.4648	510.75488	22270.949	11752.42	11358.755	1372.9502	3245.4199	3117.7549	20149.949	19929.42	759.75488	13072.95	5946.4199	9381.6504	18427.66	16219.814	11349.65	10323.66	18444.814	15483.65	7365.6602	15232.814	1032.6499	13056.66	12824.814	2375.6499	9912.6602	10939.814	10618.65	3923.6602	14187.814	3182.7651	23064.105
11297.3	3895.7949	-3091.1191	8766.2998	7396.7949	-2509.1191	-3717.9751	27708.529	22355.816	2623.6499	16603.914	11094.625	2308.6499	14939.915	12001.625	10938.65	6071.915	11905.625	1596.8	28911.471	15236.245	9058.7998	2905.4702	5866.2451	7322.7998	13071.471	19353.246	2155.8	15796.471	11410.245	6966.1953	20360.379	12623.29	16706.195	9175.3799	15840.29	18801.195	8262.3799	16761.289	3631.1951	15013.38	9994.29	2928.1951	11954.38	12356.29	12354.195	6689.3799	12759.29	2296.8701	22625.629
8034.6445	4094.2549	1031.0352	-3096.3555	9792.2549	1075.0352	-3137.5049	32030.609	22682.586	3639.0098	21136.275	8109.355	3341.0098	14199.275	8260.3555	11579.01	6057.2749	11617.355	1585	29338.99	6228.3652	10840	291.99023	2646.3652	4090	18062.99	20175.365	3303	10566.99	11661.365	6345.1899	15928.415	17275.965	16783.189	7399.415	14741.965	17039.189	9676.415	12523.965	2211.1899	15634.415	8916.9648	5306.1899	6679.415	11334.965	9465.1895	4294.415	8825.9648	-3549.6553	18180.195
10962.615	3434.1401	5324.1445	14793.615	8129.1401	5760.1445	-117.66016	29699.23	21839.961	6057.5703	15189.385	7773.7246	5151.5703	9713.3848	10357.725	13879.57	7517.3848	8562.7246	-4120.9951	34560.574	11622.685	-3517.9951	1776.5752	3571.6846	-1509.9951	17315.574	21061.684	-3206.9951	15843.575	9930.6846	6563.25	15103.016	16108.105	14136.25	10091.016	15418.105	14557.25	8193.0156	14465.105	870.25	13494.016	8142.1055	3569.25	4633.0151	10742.105	7466.25	5771.0151	8908.1055	1853.3149	21214.16
6603.415	6417.2402	2469.5498	14320.415	7177.2402	2948.5498	-721.41992	36170.898	25095.58	1489.0049	20009.275	9224.9707	2374.0049	16701.275	15699.971	8635.0049	8008.2749	11794.971	1355.9951	27269.445	11860.475	1438.9951	696.44482	7749.4746	2383.9951	17908.445	20562.475	2386.9951	11192.445	9637.4746	8531.4805	13062.615	16579.676	12096.48	9794.6152	16781.676	14453.48	8489.6152	16376.675	841.47998	16567.615	10220.675	4588.48	4762.6152	9074.6748	3369.48	4382.6152	10214.675	1467.1499	20595.355
-2888.7451	1306.7998	1884.5303	10585.255	3224.7998	4080.5303	-3778.915	31235.314	16900.961	1940.5298	20113.676	5527.4302	3146.5298	13037.675	13241.43	9258.5293	7339.6748	9278.4297	602.25488	23139.02	16827.371	-51.745117	-1490.98	6649.3701	1151.2549	12878.02	25418.371	437.25488	13640.02	14200.37	13681.13	6691.5601	15563.141	15951.13	6879.5601	16684.141	11731.13	9165.5605	14140.141	816.12988	13736.561	14107.141	3633.1299	5685.5601	12484.141	5862.1299	1300.5601	12625.141	4599.8501	21110.141
2048.7451	3784.5	3932.0303	12484.745	4479.5	3441.0303	-3087.4102	27050.025	15676.185	3290.5952	17274.275	5275.8896	4079.5952	10816.275	10133.89	7723.5952	6886.2749	10289.89	-300.19482	20040.57	13266.16	-994.19482	761.56982	4541.1602	693.80518	11570.57	20699.16	304.80518	11685.57	12913.16	19622.51	2612.7646	13498.516	18327.51	5701.7646	14415.516	15632.51	3576.7646	14948.516	2494.51	13500.765	9573.5156	5970.5098	842.76465	9962.5156	4649.5098	46.764648	10206.516	1513.5	22849.551
3495.8701	619.16016	1180.6309	14790.87	2041.1602	2368.6309	-1819.4399	25297.65	11392.865	2681.1401	18136.246	9685.2051	2810.1401	12471.245	14935.205	8574.1406	8569.2451	13292.205	-126.99512	19366.615	13357.59	-374.99512	1822.6152	3589.5898	-389.99512	15787.615	15415.59	-1353.9951	15631.615	6089.5898	16863.484	9570.4707	11507.6	14519.485	7327.4702	12851.6	15731.485	8250.4707	11344.6	2041.4851	17999.471	9406.5996	7792.4854	5353.4702	6042.5996	8286.4854	3130.4702	7350.5996	941.51514	22768.48
1086.6499	2233.855	-27.140625	12562.65	3158.855	-1370.1406	-1967.8198	29518.816	26086.516	3475.3999	17514.711	11355.08	4467.3999	14766.71	13410.08	12036.4	8339.71	11653.08	-735.6001	26825.234	13762.41	-1031.6001	2175.2349	3562.4102	-108.6001	8321.2344	21954.41	-1100.6001	12002.234	7023.4102	13645.425	6064.7749	10807.82	11764.425	9477.7754	13997.82	10486.425	5717.7749	14634.82	677.4248	17935.775	8711.8203	3058.4248	4119.7749	7111.8203	6326.4248	2909.7749	7205.8203	107.16992	13174.64
2471.5952	-489.24512	527.18555	12178.596	1252.7549	37.185547	-3887.6548	23346.699	17262.84	495.00977	10268.925	9032.2344	-182.99023	5996.9248	9922.2344	8116.0098	4968.9248	10054.234	-632.38477	22247.57	16530.545	-390.38477	2989.5698	8197.5449	61.615234	14642.57	21983.545	-1296.3848	11601.57	10331.545	16214.279	1931.7549	13696.295	13324.279	3018.7549	15888.295	15176.279	2764.7549	13811.295	273.27979	5974.7549	9623.2949	4877.2798	-296.24512	9036.2949	5756.2798	729.75488	13264.295	-755.75977	19842.961
3160.9102	1453.2202	2423.6699	15280.91	5685.2202	3640.6699	-5876.1201	26524.18	8972.4258	3982.2549	17770.18	8667.0098	4621.2549	15097.18	14620.01	11472.255	8047.1802	9858.0098	2285.5449	25271.186	17916.9	768.54492	2632.1851	8307.9004	3464.5449	15813.186	21297.9	1949.5449	10900.186	10937.9	17530.504	8446.0098	11086.05	10229.505	13384.01	13903.05	15319.505	7972.0098	12481.05	939.50488	15825.01	8507.0498	5426.5049	6797.0098	6235.0498	8481.5049	4728.0098	6633.0498	5880.0703	14783.795
-4032.9902	4032.6548	4741.1152	7517.0098	5812.6548	5978.1152	-2931.21	23777.445	14047.465	3967.2148	23225.664	4446.2197	5043.2148	14697.665	8508.2197	10809.215	9340.665	10558.22	346.78516	20809.705	11362.965	116.78516	-749.29492	3281.9648	986.78516	12927.705	17980.965	1379.7852	11685.705	8672.9648	14860.689	5686.73	12867.125	12460.689	9798.7305	16950.125	15947.689	7080.73	16581.125	2037.6899	14935.73	8673.125	6587.6899	3813.73	9733.125	10740.689	3937.73	12070.125	2210.8799	12511.885
598.33984	5472.3101	-896.86914	14613.34	9026.3105	2556.1309	-1596.8301	23998.221	14149.7	-731.54004	11800.965	8926.7695	-347.54004	8434.9648	10532.77	6967.46	4428.9648	10339.77	-21.590088	28981.855	10665	1547.4099	2753.855	2027	2302.4099	13124.855	14563	514.40991	8312.8555	6733	18703.471	4962.3101	11423.92	16353.47	6993.3101	17284.92	16565.471	7189.3101	16500.92	1512.47	11924.311	9656.9199	8009.4697	1254.3101	9229.9199	8794.4697	359.31006	8366.9199	2960.4048	22450.939
-1947.4004	1958.9248	2451.4102	7845.5996	3511.9248	3780.4102	-3624.125	29865.26	22398.941	5461.7852	17369.564	7824.605	3439.7849	10399.564	9350.6055	10990.785	8954.5645	11653.605	-945.6748	22656.42	10886.62	-529.6748	561.41992	3403.6201	1077.3252	10795.42	19256.621	-1582.6748	10033.42	6378.6201	14229.95	7987.2651	12848.74	8880.9502	13413.266	16680.74	12997.95	7567.2651	15379.74	1974.9502	15053.266	9381.7402	7586.9502	3093.2651	10764.74	6245.9502	3079.2651	9577.7402	-1535	13478.82
-101.54492	-786.40527	-1167.6602	7821.4551	1762.5947	1115.3398	-4193.0195	24251.225	21436.469	2965.9702	17412.445	6727.5098	3364.9702	10532.445	6822.5098	11707.971	6626.4448	6878.5098	-284.68994	18867.615	12343.35	281.31006	1793.6152	6933.3496	1114.3101	13789.615	17980.35	-839.68994	14349.615	11096.35	13733.7	7955.895	13268.745	13023.7	10577.895	16697.746	13786.7	8098.895	17014.746	398.7002	15840.895	7350.7451	5646.7002	3650.895	9319.7451	7183.7002	4311.895	11945.745	4204.3398	20289.039
1072.8496	-67.865234	999.93457	9322.8496	3140.1348	4380.9346	-4119.2349	26763.836	21384.496	3843.9399	17488.664	7493.9248	2603.9399	10801.665	11859.925	11097.939	11899.665	10499.925	-178.04492	24291.25	15052.985	306.95508	166.25	3546.9854	578.95508	11809.25	18860.984	500.95508	19861.25	9617.9854	15627.686	9053.3496	14030.005	12381.686	8319.3496	12646.005	14283.686	6715.3501	14515.005	1729.6851	18386.35	8892.0049	8002.6851	2443.3501	6922.0049	7456.6851	2428.3501	10692.005	3972.8501	18916.496
1460.3052	2474.3599	2297.8252	9638.3047	3423.3599	1865.8252	-2786.1846	16361.391	18834.766	4519.1797	18380.08	8502.0449	6757.1797	10896.08	7781.0449	12890.18	9335.0801	9062.0449	1555.4849	19965.355	12591.45	862.48486	1493.355	4559.4502	2260.4849	17101.355	17221.449	363.48486	14939.355	11823.45	15200.165	9040.4805	14343.035	11128.165	8362.4805	13993.035	11899.165	5169.48	15068.035	-444.83496	13104.48	9163.0352	5058.165	174.47998	10710.035	4165.165	3076.48	11757.035	6145.4502	12637.76
198.93506	4041.2949	-1300.3008	11231.936	4292.2949	886.69922	-2882.6201	16251.23	20499.484	3572.0049	19242.955	6624.3252	5570.0049	10951.955	9477.3252	10692.005	7883.9551	8484.3252	6335.2646	18914.83	13136.215	1314.2649	4558.8301	5805.2148	4105.2646	14355.83	17330.215	1175.2649	14256.83	13459.215	16964.275	4758.4102	9176.415	11282.275	10503.41	11580.415	14270.275	6022.4102	15867.415	-166.7251	14949.41	3725.415	6565.2749	512.41016	7269.415	6688.2749	4754.4102	8767.415	19587.76	8382.9951
-289.44043	2366.1152	-1828.3359	5529.5596	3992.1152	-2531.3359	-4189.7002	16434.961	15782.565	4248.9648	21947.641	7523.2949	5947.9648	14217.641	8723.2949	12867.965	10987.641	7173.2949	3654.9751	15229.99	12044.14	1278.9751	-331.00977	2280.1396	3065.9751	9532.9902	14570.14	1562.9751	9208.9902	13986.14	12603.545	5842.0654	13646.425	12628.545	7736.0654	12258.425	17564.545	3005.0654	11493.425	1337.5449	12964.065	8527.4248	7919.5449	-262.93457	8197.4248	9860.5449	1481.0654	5050.4248	13590.865	4235.2402
183.125	3200.2349	1833.6797	12925.125	5369.2349	97.679688	-2762.6055	22633.1	10589.54	3621.9448	18107.346	7241.3301	3635.9448	10251.346	11148.33	11673.945	12218.346	8219.3301	1630.2148	15870.905	12883.91	-1174.7852	-3504.0947	4749.9102	986.21484	12036.905	16672.91	283.21484	20903.906	6799.9102	11357.525	6007.0449	15320.109	13696.525	11364.045	14577.109	14493.525	7342.0449	13615.109	514.5249	17231.045	10676.109	6041.5249	3838.0449	11316.109	9639.5254	5613.0449	8958.1094	13431.936	3950.9751
2664.1548	2593.7148	-71.025391	10880.154	2455.7148	-1534.0254	-657.3999	20645.865	15204.78	62.959961	20692.67	3313.1152	433.95996	16731.67	7921.1152	8805.96	10984.67	4258.1152	624.21484	20342.699	14754.42	1101.2148	1286.7002	3904.4199	2305.2148	15798.7	21817.42	154.21484	14750.7	4604.4199	15432.436	7551.5249	14432.359	15165.436	6572.5249	12527.359	15787.436	4674.5249	13552.359	546.43506	10716.525	9863.3594	7321.4351	3687.5249	9133.3594	11600.436	2055.5249	11347.359	10820.925	6985.2749
-2333.0752	1895.02	1067.5146	1039.9248	1384.02	3700.5146	-7066.2148	21128.775	15987.13	-815.25	20095.055	10045.311	1167.75	15979.055	10220.311	7875.75	10333.055	8067.3101	-262.0498	23146.471	8896.3848	164.9502	1176.4702	471.38477	2322.9502	17063.471	17239.385	-423.0498	14971.471	4576.3848	21477.039	7542.1748	7205.5449	12923.04	10926.175	10283.545	17706.039	6831.1748	15456.545	2636.04	16741.176	8504.5449	8869.04	2716.1748	4933.5449	12267.04	5540.1748	5958.5449	11538.55	7680.4902
490.46484	954.21484	136.14453	5092.4648	2493.2148	3168.1445	-1937.0151	22521.064	23504.525	4045.1602	15861.33	6225.7251	2754.1602	16250.33	9964.7246	10136.16	9752.3301	7171.7251	2105.3101	24842.09	15090.675	1704.3101	2286.0898	6635.6748	2336.3101	14485.09	17503.676	1948.3101	16813.09	14063.675	15448.335	10193.145	13039.95	12550.335	11147.145	13503.95	6838.335	4215.145	15739.95	2263.335	17199.145	6424.9502	5396.335	5115.145	9211.9502	11629.335	5230.145	7653.9502	11763.471	7987.7549
1547.02	-1508.7998	1343.835	11955.02	1277.2002	2243.835	-3233.0898	21906.484	13958.82	4574.8047	17143.551	5321.8149	5938.8047	15886.55	8438.8145	9622.8047	8855.5498	7018.8149	1666.8301	22076.061	15542.445	1745.8301	3206.0601	3664.4453	2661.8301	17804.061	19672.445	849.83008	14011.061	12481.445	15881.105	5534.2798	8704.2246	11876.105	8050.2798	10700.225	-296.89502	2117.2798	13418.225	1177.105	11405.279	5148.2246	6088.105	1095.2798	4854.2246	12812.105	2989.2798	3662.2246	18641.045	4308.6001
2178.0601	-376.6748	-4395.8652	15045.061	1541.3252	-3834.8652	-5631.8047	18130.68	12726.215	3152	17907.65	5600.6904	5011	11227.65	9547.6904	10995	9531.6504	6388.6904	10415.26	14894.904	5622.6396	979.25977	1796.9048	7408.6396	1582.2598	16993.904	33090.641	-389.74023	19458.904	12574.64	31973.18	9128.4297	11990.73	9626.1797	12408.43	2761.7305	1083.1799	3208.4302	12885.73	2170.1799	13605.43	8200.7305	8115.1797	1650.4302	9232.7305	11465.18	4936.4302	9169.7305	14453.865	6457.4849
3071.8101	-867.23535	416.0293	10396.811	3933.7646	-81.970703	-3014.4951	21202.414	14857.82	2807.3901	13217.365	7607.2949	3850.3901	13734.365	10690.295	9902.3906	7723.3652	7292.2949	18213.045	2290.395	2528.8945	393.04492	-251.60498	2313.8945	2037.0449	16664.395	19482.895	-1048.9551	14962.395	7416.8945	22031.275	8055.5098	9348.6104	15799.275	5858.5098	4114.6104	1272.2749	2067.5098	13191.61	2721.2749	14382.51	7977.6104	8322.2754	883.50977	6985.6104	13644.275	4511.5098	7451.6104	12275.575	1993.75
553.48486	-1284.1055	-2738.4707	10400.484	3458.8945	-4056.4707	-2033.0498	19209.699	10957.99	2671.0898	14204.596	4978.7598	1622.0898	15205.596	10323.76	10449.09	8614.5957	9401.7598	20639.449	4971.6948	6825.335	2117.45	2550.6948	5078.335	3714.45	13750.695	18350.336	464.44995	14469.695	11182.335	14668.1	8753.4648	13686.455	13557.1	3743.4648	7345.4551	-215.8999	1062.4648	15741.455	-124.8999	16555.465	10531.455	6220.1001	2156.4648	9903.4551	8150.1001	3525.4648	9519.4551	16861.586	6285.27
1527.0249	-712.3501	-2033.0703	10448.025	6164.6499	-2085.0703	-5859.5254	10980.715	13344.32	5347.3999	15965.38	8014.9502	1486.3999	11824.38	9533.9502	10512.4	5847.3799	8288.9502	23932.516	3371.8901	-2119.5254	2432.5149	862.89014	-549.52539	2193.5149	21469.891	18208.475	1251.5149	15330.891	9590.4746	16585.176	6509.2148	17919.734	16115.175	5150.2148	6847.7349	723.17505	2894.2148	9945.7344	1658.175	14549.215	8600.7344	6961.1748	3070.2148	12000.734	14166.175	5566.2148	10839.734	13108.43	6211.1299
912.68018	-607.31543	2618.5947	11220.68	3250.6846	2998.5947	-4427.7002	16249.33	19082.455	2075.3848	18779.99	10417.475	2043.3848	14019.99	9780.4746	14780.385	7994.9902	8789.4746	28042.859	3287.0049	6451.1602	5119.8604	2068.0049	7580.1602	1030.8601	14206.005	22538.16	-33.139893	26037.004	19261.16	13729.295	8195.4707	11551.91	13904.295	3559.4702	5038.9102	-1202.7051	2652.4702	10189.91	-779.70508	19434.471	14851.91	4620.2949	3992.4702	10693.91	10129.295	3566.4702	10385.91	7185.1001	10673.596
3178.02	-2242.7754	1847.5303	13746.02	1674.2246	416.53027	1239.125	17481.52	17571.83	1369.6401	21456.355	9186.1055	608.64014	13575.355	13242.105	6826.6401	7738.355	10064.105	18946.254	828.85986	4080.8604	12605.255	1696.8599	6504.8604	87.254883	11243.859	16136.86	455.25488	12118.859	8481.8604	14957.51	5262.585	12788.215	12150.51	1132.585	4793.2148	534.50977	1509.585	12401.215	1856.5098	13768.585	10676.215	7832.5098	2520.585	7983.2148	12233.51	2041.585	10360.215	11116.811	7208.75
3735.5049	341.49023	2315.5947	11662.505	1134.4902	3392.5947	-447.33008	14416.315	13027.51	3146.0898	18495.35	9613.9844	1968.0898	19468.35	14336.984	8869.0898	12143.35	10210.984	17687.875	2704.7998	-1314.2803	26819.875	3695.7998	4975.7197	3671.875	15676.8	12339.72	-135.125	13837.8	5053.7197	14643.205	5354.0552	9117.2754	17388.205	3893.0552	4926.2754	-340.79492	1834.0552	13299.275	1998.2051	17550.055	8178.2754	8285.2051	4726.0552	7724.2754	11812.205	6074.0552	7105.2754	13549.16	8352.7598
5315.5151	1959.9048	7632.3945	11398.516	3372.9048	4914.3945	-1226.8599	23296.406	17574.789	3510.1602	16593.754	7495.79	5542.1602	13336.755	14177.79	11250.16	4438.7549	11506.79	13381.075	1014	5564.0703	13246.075	1129	5874.0703	2447.0752	7543	15760.07	-1259.9248	9659	10404.07	19896.555	3477.3149	14901.12	18194.555	972.31494	5014.1201	674.55493	-396.68506	13558.12	4546.5547	15392.314	10395.12	5881.5547	1758.3149	9783.1201	12738.555	3769.3149	10733.12	9914.6855	6989.6699
1894.1401	-850.22461	33.380859	10851.141	2045.7754	424.38086	180.05518	22266.621	11842.095	4970.9048	13582.17	9618.3701	4810.9048	15288.17	17826.371	11608.904	7039.1699	7340.3701	6949.1602	618.79004	2091.3496	20126.16	5672.79	1298.3496	459.16016	13529.79	26236.35	1095.1602	12035.79	7933.3496	15308.279	6743.0952	11183.98	15986.279	2235.0952	4291.98	-405.72021	2643.0952	12429.98	510.27979	16921.096	12570.98	6628.2798	2589.0952	8054.98	10830.279	5482.0952	10031.98	18047.504	7336.2998
-409.3999	2088.8652	9969.4102	7535.6001	225.86523	8517.4102	-4023.6953	25674.721	18215.221	281.7998	14931.335	9100.2998	-1626.2002	18418.336	18980.301	7186.7998	8329.335	9572.2998	97.584961	3285.5449	6032.395	10237.585	4478.5449	10077.395	3756.585	22110.545	28399.395	1178.585	13594.545	13203.395	13815.6	7957.3799	8032.5146	14669.6	4160.3799	-1249.4854	-539.3999	2862.3799	6610.5146	1694.6001	13896.38	5483.5146	7575.6001	1871.3799	5185.5146	9769.5996	4083.3799	1843.5146	16914.824	8992.29
4534.8398	3263.9702	3678.8701	12587.84	6586.9702	2149.8701	-2238.6201	25901.039	20689.545	3921.8599	18829.414	8824.8848	3319.8599	19003.414	12300.885	11125.859	11532.415	7139.8848	-782.64014	1197.29	3305.0449	919.35986	3532.29	2512.0449	987.35986	10952.29	22650.045	-767.64014	16123.29	7840.0449	13580.52	6754.73	11721.015	16436.52	4557.73	3808.0146	937.52002	2248.73	13854.015	1327.52	13777.73	10450.015	7537.52	1088.73	8212.0146	10034.52	3485.73	8640.0146	13017.52	5117.8701
362.45508	1038.4902	-328.94922	3991.4551	7986.4902	360.05078	-4333.085	28389.84	11307.99	801.72998	20438.51	9933.3594	-218.27002	12236.51	10327.359	9523.7305	6787.5098	7310.3599	1334.4551	4012.23	4055.0254	4624.4551	4356.23	7235.0254	2128.4551	17589.23	26589.025	1021.4551	11608.23	12165.025	17647.734	7805.5698	11667.45	15533.734	4649.5698	5227.4502	23.734863	3183.5698	16129.45	1508.7349	16670.57	7814.4502	8401.7344	3967.5698	8718.4502	10298.734	6299.5698	9494.4502	16223.064	4481.3301
1044.71	1281.6699	659.42578	6796.71	1577.6699	-1663.5742	-564.03516	17401.289	15997.686	1691.1851	19672.504	6720.3149	44.185059	22583.504	13026.314	8271.1855	8100.5049	7165.3149	-1416.7051	2410.1602	6598.1099	3959.2949	4131.1602	8592.1094	1762.2949	13813.16	25615.109	-1114.7051	17387.16	9971.1094	13829.045	8852.1406	10501.8	11786.045	2572.1401	2794.7998	-1387.9551	2312.1401	10232.8	558.04492	14440.141	8151.7998	5175.0449	2414.1401	7010.7998	8258.0449	2588.1401	8002.7998	12801.936	6486.6899
284.83008	776.69482	-1055.5957	9150.8301	2893.6948	2319.4043	-984.97021	18948.42	8260.3047	6553.6553	13283.945	6908.875	4319.6553	14039.945	7034.875	13807.655	7586.9448	7096.875	-2383.105	1387.8999	2971.5195	562.89502	1150.8999	5534.5195	600.89502	11259.9	25009.52	-872.10498	12821.9	7591.5195	19561.035	8950.7451	10779.74	15010.035	2286.7451	1642.7402	-578.96484	4186.7451	12096.74	853.03516	16930.746	8505.7402	4910.0352	2682.7451	5306.7402	11560.035	6059.7451	7428.7402	14157.24	6492.4902
-684.21973	827.58496	2807.7002	8858.7803	2784.585	4677.7002	-7999.3447	21784.76	13091.85	4206.895	21448.18	2128.0703	3270.895	12760.18	8512.0703	9655.8945	7388.1802	5077.0703	685.62988	-480.48535	4699.5547	4327.6299	201.51465	3394.5547	3879.6299	8782.5146	16066.555	931.62988	14645.515	11036.555	18424.125	7238.335	11970.404	17256.125	5135.335	6414.4048	407.125	1680.335	11956.404	4288.125	17790.336	13151.404	6058.125	2923.335	7493.4048	10480.125	6091.335	10794.404	13304.945	4461.4751
-1848.8896	-1350.335	7177.1152	7212.1104	1162.665	3616.1152	-467.66504	21495.496	10730.555	3909.2	20018.025	5777.0498	3577.2	7830.0249	12985.05	11952.2	9541.0254	7856.0498	158.12988	1132.3301	8707.7305	5894.1299	1775.3301	6114.73	7784.1299	2170.3301	20046.73	708.12988	12169.33	12218.73	17377.715	4886.7251	14774.32	16033.715	2294.7251	8604.3203	-217.28516	-465.2749	12178.32	1241.7148	12074.725	9485.3203	80.714844	-700.2749	8448.3203	10052.715	4013.7251	12519.32	15468.814	6923.0049
528.89502	-447.37012	6240.2695	9896.8945	750.62988	7979.2695	-3263.0898	28049.225	7901.3652	3667.4551	19442.41	6706.4902	1146.4551	25346.41	7384.4902	11261.455	8284.4102	4720.4902	1807.29	952.68994	4016.9805	8459.29	4813.6899	4572.9805	11900.29	3208.6899	12759.98	1134.29	17388.689	11445.98	17418.125	10681	10521.725	16282.125	5573	2105.7246	-55.875	3206	10087.725	-231.875	15801	10210.725	6050.125	3823	4913.7246	9790.125	5962	8348.7246	14227.43	6104.1851
1433.3701	1.8945312	1506.2949	7463.3701	4229.8945	-3020.7051	-3167.7598	22004.621	6142.835	1002.9302	18089.164	-415.24023	-1518.0698	28643.164	997.75977	6633.9302	5630.165	-3316.2402	-1606.085	161.18994	5304.9053	4638.915	1804.1899	4849.9053	11407.915	2767.1899	18082.906	-1163.085	13697.189	7772.9053	16347.064	7067.585	9843.7402	19820.064	3733.585	2657.7402	-177.93506	2256.585	9992.7402	3026.0649	12823.585	7036.7402	6462.0649	3309.585	5680.7402	10631.064	4415.585	8243.7402	17091.686	6409.855
86.100098	4320.8198	2814.5303	-66.899902	15064.82	13077.53	-1084.6001	19915.08	-2394.9248	2545.585	15269.775	8473.875	1329.585	22543.775	10131.875	11971.585	8594.7754	9249.875	-884.31494	1444.3848	5023.2803	9577.6855	5413.3848	4362.2803	7650.6851	1702.3848	17385.281	-929.31494	11827.385	11473.28	16728.445	2621.9902	10353.745	18772.445	366.99023	5805.7451	-814.55518	-1723.0098	12286.745	-1320.5552	5243.9902	12253.745	5821.4448	-1413.0098	9803.7451	7607.4448	-266.00977	9670.7451	19263.145	5165.8398
3267.0801	3055.0898	2790.9004	1167.0801	20135.09	-925.09961	12699.455	1246.7349	-5958.7148	3578.3599	21764.254	8432.3145	137.35986	28635.254	11440.314	11558.359	8575.2549	6152.3149	-296.02002	5.1347656	1771.1299	7135.98	4736.1348	3521.1299	9139.9805	2105.1348	12736.13	-604.02002	9748.1348	6901.1299	18377.445	6689.3198	12110.891	20462.445	4145.3198	7219.8901	2425.4451	2731.3198	15340.891	4261.4453	17814.32	12348.891	9562.4453	3648.3198	7399.8901	14075.445	6401.3198	11552.891	13369.02	2106.8799
1958.3198	-3635.6445	3037.9551	1275.3198	7242.3555	7624.9551	8232.0605	2712.1699	901.55957	2676.1152	20526.629	10528.24	1381.1152	25969.629	3622.2402	8701.1152	7163.6299	10710.24	2019.27	2595.0698	1895.6602	9198.2695	5856.0698	2339.6602	9000.2695	4640.0698	7016.6602	3074.27	12768.07	8610.6602	17728.195	9302.1152	11132.38	21105.195	5062.1152	6426.3799	1759.1948	5004.1152	16782.379	1292.1948	13232.115	14712.38	7740.1948	4609.1152	9086.3799	11392.195	3819.1152	10654.38	18110.766	5038.8252
-2703.335	-2470.2803	3643.585	-2549.335	16763.719	6135.585	10676.939	462.43457	3677.605	4382.7251	14052.48	11087.895	13180.725	174.47998	3636.895	10842.725	9793.4805	9623.8945	-2122.355	1705.6001	7453.5151	5265.645	4988.6001	8355.5156	6468.645	951.6001	12941.516	-1281.355	14020.6	8214.5156	16169.15	5884.98	10969.221	17308.15	5441.98	4201.2202	2170.1499	3774.98	10814.221	11045.15	15222.98	8561.2207	7865.1499	3417.98	9020.2207	11786.15	3841.98	7666.2202	14169.84	2821.8848
1663.6152	-562.01465	7283.8799	-471.38477	25193.984	7308.8799	9194.5352	634.59961	-2721.96	5093.1953	16309.715	6936.9751	20833.195	3266.7148	3886.9751	11522.195	6439.7148	7847.9751	2327.9951	2461.5698	5194.5596	6181.9951	3541.5698	8778.5596	11429.995	3646.5698	18955.559	1549.9951	13618.57	6044.5596	16589.279	5037.4702	15406.585	20891.279	4862.4702	7155.585	87.279785	2278.4702	13049.585	4977.2798	15673.471	14154.585	7458.2798	1267.4702	10813.585	9195.2793	1998.4702	11032.585	17045	6207.73
1449.8599	584.80469	4716.3447	578.85986	24288.805	3923.3447	2333.1299	1705.0498	499.15527	-27.790039	15209.835	4438.4697	4417.21	307.83496	-1882.5303	5881.21	7814.835	5825.4697	1550.74	2007.8799	2004.8398	9475.7402	3591.8799	2940.8398	12142.74	4100.8799	13870.84	1994.74	7492.8799	886.83984	18129.234	4942.3999	10728.641	18319.234	3768.3999	5265.6401	1390.2351	740.3999	13814.641	1335.2351	13086.4	5993.6401	7347.2354	1212.3999	7445.6401	12197.235	2178.3999	11006.641	14422.37	6004.8198
-504.58496	358.93994	378.63477	2086.415	18072.939	3316.6348	2286.6899	928.47021	-6297.1748	4395.3901	20176.68	10379.46	16.390137	-1030.3198	2799.46	10435.391	6131.6802	8494.46	1825.095	2015.3701	3650.75	10252.095	6375.3701	8227.75	9255.0947	3347.3701	15199.75	9506.0947	1299.3701	1631.75	16821.955	6729.4502	11017.4	18798.955	4876.4502	1266.4004	1480.9551	1711.4502	12621.4	1608.9551	12848.45	4508.4004	7060.9551	2381.4502	5347.4004	12310.955	2561.4502	8237.4004	14865.625	6854.3452
-1059.5151	-4782.085	2409.3652	3770.4849	12533.915	334.36523	-2332.2803	-4000.5	658.33984	4742.6348	16736.93	7292.2651	-878.36523	7.9301758	1485.2651	11791.635	8264.9297	10909.266	-297.40479	3462.7451	5004.1953	6628.5952	6287.7451	6376.1953	6580.5952	3513.7451	12504.195	7464.5952	2861.7451	2634.1953	20321.08	2956.5249	13347.029	15897.08	3146.5249	4048.0298	276.08008	1312.5249	14170.029	2467.0801	14458.525	13889.029	7069.0801	1259.5249	8024.0298	9999.0801	3222.5249	11615.029	15529.71	7222.27
-2599.6152	1650.0898	7893.4248	-1044.6152	22096.09	7395.4248	277.68018	-1843.125	-1730.1602	3908.7002	16551.539	8287.4395	-102.2998	1810.54	1487.4399	13033.7	8106.54	10805.439	1549.97	2844.4502	1403.4697	11578.97	5066.4502	6657.4697	7107.9697	4082.4502	15762.47	8185.9697	2346.4502	2086.4697	17901.635	7597.4502	9634.8252	16969.635	3747.4502	416.8252	2091.635	4015.4502	6548.8252	2398.635	12027.45	7923.8252	8814.6348	3969.4502	3914.8252	11486.635	4792.4502	7321.8252	18912.779	6909.7002
-2661.2549	-528.29492	1686.5293	-1423.2549	14719.705	2138.5293	927.09521	3501.8799	-2804.0254	4998.2598	12501.695	-2488.2852	-55.73999	-3978.3047	-463.28516	12249.26	2784.6953	5998.7148	844.82007	-539.49512	9103.3301	6441.8203	2112.5049	11197.33	8793.8203	-19.495117	18381.33	9951.8203	-719.49512	7283.3301	14736.905	2908.27	8174.0146	15945.905	917.27002	5223.0146	1038.905	1189.27	16124.015	2544.905	10906.27	7991.0146	10067.905	453.27002	5456.0146	9486.9053	424.27002	10255.015	18116.875	3283.9302
-487.29492	2247.1499	6503.5146	2370.7051	18932.15	3404.5146	-1215.0552	-676.625	-1211.4453	12285.86	-2289.4502	864.7002	603.86011	-2169.4502	323.7002	11314.86	4357.5498	8235.7002	1859.3701	2860.9302	5763.46	13162.37	6124.9302	5784.46	11451.37	3954.9302	13995.46	7373.3701	2696.9302	2480.46	8918.54	3052.0049	4207.0752	18077.539	4624.0049	1804.0752	474.54004	2586.0049	11660.075	790.54004	18248.004	8619.0752	7141.54	2809.0049	5830.0752	9138.54	3696.0049	6936.0752	14376.255	7077.6348
-3514.5	-4037.3604	3590.0352	1188.5	17972.641	-1016.9648	-5161.2852	-538.95508	-413.53027	13184.15	2236.1001	1663.2402	63.149902	1278.1001	-100.75977	11825.15	7168.1001	7929.2402	-1638.2852	2493.8052	7087.7695	10793.715	5268.8052	5790.7695	8744.7148	3998.8052	16385.77	5767.7148	2179.8052	3619.7695	16434.15	6812.5801	3735.6553	22386.15	5765.5801	2093.6553	945.1499	4678.5801	12681.655	27.149902	21430.58	11443.655	7866.1499	5086.5801	10054.655	11124.15	5248.5801	6180.6553	15929.23	1597.7246
-552.93994	-1767.3555	1693.6152	-735.93994	22787.645	4938.6152	-960.21484	5960.7852	-466.10547	13160.75	586.54004	270.37988	-1075.25	-380.45996	1935.3799	10239.75	5749.54	10612.38	875.15503	1170.4199	3560.0752	15728.155	5048.4199	5651.0752	8043.1553	2515.4199	15383.075	9610.1553	2757.4199	76.075195	16582.26	5874.5498	4875.4399	16343.26	3398.5498	6948.4399	1493.2598	4016.5498	14205.439	1676.2598	14886.55	10817.439	6015.2598	2232.5498	10270.439	8249.2598	3982.5498	6970.4399	12550.275	5323.7402
-504.63477	-498.21973	5804.5049	729.36523	8189.7803	6218.5049	-44.915039	3535.9399	526.10547	10310.436	2432.7949	787.9502	-2271.5649	814.79492	3733.9502	9353.4355	9166.7949	9659.9502	-237.08984	3440.4102	4811.0947	5272.9102	4297.4102	4135.0947	7821.9102	5005.4102	18546.094	9672.9102	2767.4102	1754.0947	17443.746	4865.2251	4455.9951	24320.746	8612.2246	5355.9951	832.74512	4218.2251	17396.996	4164.7451	15323.225	10373.995	5448.7451	3375.2251	9315.9951	8331.7451	5647.2251	8957.9951	18854.66	4595.4502
-5161.3447	1966.4102	-571.89062	-3521.3447	17582.41	1017.1094	-242.97021	3266.3599	-674.98535	10880.575	-287.16992	-4642.5146	-2711.4248	-3251.1699	-2713.5146	7881.5752	5692.8301	2328.4854	1311.9099	-568.00488	4160.7646	8076.9102	1875.9951	5143.7646	9215.9102	1499.9951	17201.766	14753.91	840.99512	1038.7646	13914.255	5523.8701	2667.2402	21566.254	6486.8701	457.24023	1655.2549	1987.8701	10555.24	2656.2549	11852.87	6253.2402	9217.2549	2051.8701	3357.2402	13011.255	2404.8701	5837.2402	13642.529	5654.6802
-3181.4551	1063.1348	4438.4902	-2277.4551	13458.135	5760.4902	687.91016	143.62988	-2873.2949	8530.3906	1358.085	456.81494	-2608.6099	321.08496	1310.8149	6689.3901	5101.085	4194.8149	-965.89502	-3878.5898	627.21484	9017.1055	615.41016	1465.2148	6596.105	-72.589844	12124.215	9558.1055	-3056.5898	-2093.7852	13675.66	4079.7598	3297.8501	19867.66	3314.7598	1828.8501	904.65991	2636.7598	13763.85	3109.6599	13229.76	7694.8501	7590.6602	3099.7598	7682.8501	10304.66	6129.7598	10209.85	11595.75	5018.5649
-48.274902	-2097.1445	4378.6201	1336.7251	13934.855	3650.6201	-2187.4702	1397.6548	-444.22461	9706.1152	561.7002	380.45996	-451.88477	-1978.2998	1260.46	7817.1152	4111.7002	6661.46	1038.9551	1444.2451	4775.9648	10068.955	2568.2451	8506.9648	8079.9551	1375.2451	21649.965	10795.955	1865.2451	4991.9648	16518.125	2777.7598	4493.3501	18019.125	1856.7598	7070.3501	50.125	493.75977	16481.35	1060.125	14448.76	11410.35	7618.125	1391.7598	12736.35	11974.125	3824.7598	11182.35	16200.439	3693.7349
-2809.4448	1447.98	183.39453	-447.44482	12609.98	586.39453	-1370.0801	145.6748	-3098.5195	11312.285	-4661.0098	-1301.6548	-807.71484	-6075.0098	3328.3452	9394.2852	851.99023	5647.3452	-1358.3501	1935.1299	-3071.375	1456.6499	3579.1299	1741.625	10830.65	3455.1299	7851.625	5266.6499	3356.1299	-3377.375	14152.79	5934.895	3270.5352	17480.789	4354.895	1125.5352	1063.79	2301.895	12885.535	2852.79	15359.895	7057.5352	9276.79	1730.895	7033.5352	11551.79	6300.895	8630.5352	15315.415	6733.5049
-5775.2949	1907.0298	3189.7246	-4284.2949	14419.029	3903.7246	1165.6699	-101.73535	-3261.0547	13688.73	724.75488	-1011.0698	1829.73	1154.7549	1394.9302	11082.73	6393.7549	6620.9302	-273.41992	1049.8252	4985.1201	882.58008	2380.8252	5702.1201	8117.5801	2730.8252	16057.12	8253.5801	1279.8252	2322.1201	11582.775	6791.585	5977.0947	14360.775	5405.585	598.09473	-1565.2251	4074.585	13434.095	-87.225098	17276.586	8387.0947	5974.7749	3438.585	7496.0947	8036.7749	4061.585	11692.095	15515.985	4319.1948
673.375	-2428.1553	1683.6641	1597.375	25031.844	2938.6641	497.1748	4082.6348	1448.8198	15744.07	3647.6548	2736.2251	1064.0701	-974.34521	2108.2251	14500.07	7150.6548	8932.2246	849.31006	1580.3799	6765.1152	4102.3101	971.37988	8989.1152	13286.311	3712.3799	15834.115	10739.311	485.37988	5060.1152	17070.6	3994.1299	2022.3799	15798.6	5731.1299	2126.3799	-817.3999	1778.1299	17201.379	236.6001	12396.13	8574.3799	6676.6001	1921.1299	10179.38	10026.6	5159.1299	6321.3799	10589.675	3298.5449
-4887.9902	-2776.2646	970.85938	-3578.9902	7391.7354	-4073.1406	3180.0498	3407.1748	-4331.165	12809.825	505.47021	2180.77	-1552.1748	151.47021	2168.77	9514.8252	6367.4702	6524.77	1505.0601	1596.3799	5827.4053	7974.0601	3904.3799	7668.4053	12076.061	4304.3799	14381.405	10038.061	1823.3799	4846.4053	12155.545	7049.7148	2308.7949	16213.545	7219.7148	2456.7949	-513.45508	3791.7148	11435.795	-149.45508	18065.715	10933.795	5017.5449	1479.7148	12226.795	9885.5449	3380.7148	7025.7949	16934.109	6485.6851
-2053.6001	563.64502	697.13477	-808.6001	21339.645	4597.1348	4732.7598	8139.7202	-190.43457	8749.9199	-1426.8901	3807.2451	1897.9199	-2713.8901	3884.2451	11475.92	7020.1099	9016.2451	-3023.1602	3661.8252	6332.6299	5770.8398	5281.8252	6426.6299	8866.8398	4527.8252	13077.63	6824.8398	3898.8252	2545.6299	13947.705	4592.2251	-217.37012	19569.705	5417.2251	-3371.3701	2138.7051	1468.2251	6786.6299	2376.7051	14149.225	5351.6299	7251.7051	1388.2251	2963.6299	14156.705	2731.2251	5076.6299	16586.414	5048.915
-395.41504	2329.1401	119.48535	-44.415039	13977.141	-1726.5146	-7391.0449	1273.2051	2397.2998	-1198.3252	-1297.9302	2489.2148	-1877.3252	-1309.9302	3864.2148	6403.6748	5157.0698	10839.215	266.37988	1738.48	4045.1099	6549.3799	2494.48	10737.109	11701.38	2489.48	16960.109	11006.38	481.47998	1998.1099	11036.41	6194.3398	4518.3198	17781.41	6040.3398	4405.3198	-1931.5898	3291.3398	14288.32	-2452.5898	17604.34	10980.32	4060.4102	1778.3398	8613.3203	7051.4102	3636.3398	10076.32	16834.926	5366.6201
-3091.835	911.41992	-7726.6406	-1360.835	17162.42	-7082.6406	-118.93018	532.49512	-3172.5596	-3143.1602	-774.81006	2169.5952	-3985.1602	-136.81006	3766.5952	6119.8398	8108.1899	7292.5952	-2629.335	2585.0698	4779.0498	11298.665	6670.0698	6509.0498	7484.665	4209.0698	17135.051	7270.665	3499.0698	1339.0498	15083.965	-1733.1348	6054.6201	18763.965	-1082.1348	4345.6201	742.96509	-2937.1348	17421.621	2353.9651	12820.865	10309.62	7323.9648	-5585.1348	11235.62	10606.965	-2248.1348	8955.6201	13846.635	6497.48
-561.1748	695.125	10533.435	-46.174805	15335.125	3235.4346	-7190.6504	349.83008	-9364.4941	728.12012	-154.75977	256.76465	261.12012	759.24023	-1139.2354	11223.12	6933.2402	5581.7646	-2350.3652	-702.84521	1968.6846	9463.6348	1445.1548	7085.6846	10082.635	1609.1548	15274.685	4685.6348	-1387.8452	1005.6846	15134.42	2484.8604	3117.3599	17967.42	2775.8604	3009.3599	1142.4199	-173.13965	13650.359	1025.4199	15398.86	7961.3599	8215.4199	-2489.1396	6757.3599	10371.42	-117.13965	11291.359	11715.234	4017.7949
-367.83496	912.85547	1795.1758	-390.83496	15780.855	-2156.8242	-4829.8652	812.89014	856.20996	1549.175	-777.74512	2685.415	221.17505	-1617.7451	3086.415	10700.175	6995.2549	10332.415	211.01489	4170.4399	5520.6548	34809.016	5898.4399	8146.6548	11212.015	4802.4399	16339.654	7276.0146	4465.4399	3421.6548	15178.21	4738.3452	1484.7246	17991.211	5639.3452	1912.7246	1011.21	1843.3452	12236.725	1139.21	17527.346	7263.7246	2447.21	378.34521	7768.7246	11761.21	4269.3452	7072.7246	14446.89	7125.7998
-6160.25	-10.299805	5888.0098	-5610.25	21016.699	4218.0098	-1991.3799	2679.2598	-3286.5195	-1013.875	441.09521	-287.62988	-713.875	1913.0952	-884.62988	9110.125	7461.0952	5777.3701	1352.77	-32.200195	5535.3652	17822.77	3562.7998	7492.3652	11109.77	3869.7998	16170.365	10146.77	772.7998	3332.3652	15360.67	7156.9399	6762.0698	17732.67	5613.9399	4883.0698	220.66992	2491.9399	16961.07	1059.6699	16537.939	14590.07	3466.6699	549.93994	12697.07	9739.6699	2619.9399	11428.07	9564.2598	3804.0303
-4054.6396	-2954.085	4483.1348	-2467.6396	16937.914	5434.1348	-4396.4453	1949.5049	712.375	620.5	-689.18018	433.41504	-18.5	677.81982	4376.415	11689.5	6355.8198	9959.415	-427.61011	-114.50977	-2579.9697	34625.391	5580.4902	2484.0303	14302.39	3034.4902	5328.0303	541.38989	-98.509766	-4135.9697	15941.075	4540.75	3001.8501	19960.074	7942.75	4902.8501	853.07495	3755.75	16134.85	1399.075	17172.75	13266.85	8944.0752	1710.75	11052.85	9257.0752	3257.75	10628.85	16755.254	6126.2549
-1392.6602	238.55957	878.24023	1552.3398	15656.56	3709.2402	-2589.4351	-4760.2803	-316.72461	1240.4102	1818.9248	-618.06494	-378.58984	1873.9248	1690.9351	10659.41	10716.925	7264.9351	174.76489	404.3252	3898.6602	10464.765	3831.3252	7450.6602	10586.765	3849.3252	13339.66	183.76489	678.3252	5806.6602	13702.4	1998.835	1681.5898	17395.4	4825.835	-991.41016	-870.6001	-2349.165	12467.59	1304.3999	11038.835	6914.5898	7465.3999	-964.16504	10330.59	9275.4004	107.83496	8220.5898	15727.45	7776.8599
-2560.8052	2881.835	2314.6699	-2449.8052	11211.835	8548.6699	-4115.9346	368.73486	2943.52	790.90991	-578.2749	-150.35498	479.90991	722.7251	1939.645	9536.9102	7384.7251	8155.645	1070.4351	2615.4551	1245.1055	28397.436	4236.4551	4614.1055	14696.436	3380.4551	9640.1055	1165.4351	1386.4551	1865.1055	14949.165	4901.8252	3240.2798	19136.164	5145.8252	2632.2798	929.16504	364.8252	12735.279	2350.165	13646.825	7998.2798	9996.165	1803.8252	10306.279	11903.165	4002.8252	8299.2793	11917.085	5364.1602
-1648.8301	1023.3398	9175.3203	-1831.8301	23990.34	10809.32	-937.1748	2260.77	-1316.2305	-1218.5898	-317.4751	1924.4702	-1601.5898	-1115.4751	1464.4702	8507.4102	8349.5254	8332.4707	2253.1951	1814.1948	2386.2305	15693.195	3955.1948	6539.2305	9490.1953	4004.1948	9182.2305	980.19507	1900.1948	2262.2305	14112.33	4621.665	6115.125	16286.33	8826.665	4992.125	-1356.6699	3321.665	13216.125	-928.66992	16753.664	10332.125	5126.3301	2884.665	10975.125	11067.33	5080.665	13279.125	12100.846	4033.0752
-912.66992	3959.4302	6333.4053	760.33008	28161.43	8733.4053	-5525.6445	548.4248	-6089.7197	179.24023	922.86523	1026.9551	282.24023	-572.13477	2616.9551	10969.24	6463.8652	7370.9551	991.66504	1333.6899	3157.1152	17660.664	6168.6899	6516.1152	13837.665	3028.6899	9253.1152	1252.665	2561.6899	1184.1152	13487.025	6268.5552	5525.1548	18121.025	7205.5552	3707.1548	1593.0249	1943.5552	11276.154	3075.0249	20024.555	8653.1543	10069.025	2034.5552	7081.1548	12110.025	5037.5552	10874.154	15492.865	5919.9551
1417.48	3138.3252	2940.7354	4262.48	24495.324	2307.7354	-2923.7549	-238.78516	-2740.0303	423.84497	-625.14502	-533.29492	1375.845	-878.14502	-27.294922	11283.845	8051.855	8208.7051	-2655.2002	808.0752	6163.3848	26992.801	7501.0752	7008.3848	6857.7998	3817.0752	13862.385	-2918.2002	-228.9248	3366.3848	10637.145	3707.1201	6487.4951	16639.145	5801.1201	6637.4951	-452.85498	619.12012	16545.496	1393.145	15998.12	10811.495	6001.145	1879.1201	11828.495	8909.1445	2627.1201	9946.4951	13417.73	6582.7202
437.98486	-2534.5498	662.74023	1165.9849	10288.45	4681.7402	-3195.77	-784.24023	107.66992	1513.865	1138.2949	2767.0601	386.86499	1133.2949	2580.0601	10786.865	6386.2949	10184.061	-260.62012	4.5551758	4324.8301	14705.38	2884.5552	7204.8301	12200.38	1916.5552	9970.8301	-7.6201172	3.5551758	1628.8301	12299.125	3742.5352	4792.7646	18515.125	6447.5352	1090.7646	1024.125	1995.5352	18789.766	2275.125	14870.535	6749.7646	9166.125	1981.5352	8056.7646	13204.125	1239.5352	10124.765	15115.66	5857.585
-2313.52	6021.4648	-4756.1992	-1936.52	16774.465	-3502.1992	-9457.8047	1785.4751	1723.8096	-646.00977	-1815.915	-426.94482	-1735.0098	-2871.915	-296.94482	9061.9902	7237.085	7140.0552	-455.375	-1262.2402	5265.1602	4999.625	-178.24023	7398.1602	11706.625	-2374.2402	11374.16	-743.375	-1986.2402	6091.1602	11236.15	-2.3046875	3947.5752	15629.15	1698.6953	1506.5752	-902.8501	-2710.3047	18428.574	-193.8501	13649.695	7953.5752	5413.1499	-2143.3047	8952.5752	8941.1504	-390.30469	9677.5752	12725.3	5415.25
-105.81982	4398.5449	-1672.9648	1994.1802	15349.545	429.03516	-3276.7749	-151.79492	-2034.3652	-523.625	1693.2749	52.279785	-232.625	686.2749	1947.2798	7870.375	6720.2749	9085.2793	-1605.0601	385.41992	4838.645	9815.9395	2016.4199	10044.645	7787.9399	1014.4199	16021.645	-2059.0601	-1672.5801	5424.645	12913.78	3855.8052	5056.5352	18128.779	5031.8052	2613.5352	2144.78	2569.8052	14845.535	4801.7803	11728.805	9065.5352	11199.78	721.80518	12594.535	12225.78	4234.8052	10496.535	18122.221	1102.9346
-3047.5352	-2999.4404	-5413.7891	-2173.5352	9778.5596	-3571.7891	572.4248	178.18994	-3322.7305	-1847.9951	908.54004	-5791.7451	-3818.9951	1029.54	-5394.7451	5899.0049	7284.54	2605.2549	251.625	746.52979	3274.5947	2991.625	2962.5298	6589.5947	12800.625	3614.5298	9751.5947	1131.625	528.52979	-244.40527	15107.35	4737.71	3900.54	19619.35	8603.71	4435.54	2384.3501	2398.71	14212.54	4005.3501	14618.71	10707.54	8499.3496	2878.71	8683.54	11024.35	2919.71	10967.54	-535.18994	1720.3652
-672.87988	908.05518	-134.85938	1076.1201	14742.055	-2432.8594	569.46509	-1539.4805	-234.30469	1110.4448	2249.9048	986.81006	-305.55518	402.90479	118.81006	10377.445	8294.9043	8054.8101	267.70508	282.18506	675.15527	3179.7051	3815.1851	2790.1553	20063.705	2788.1851	9569.1553	669.70508	441.18506	1098.1553	15473.295	4719.4448	3856.3848	16466.295	5696.4448	1451.3848	3036.2949	2332.4448	16895.385	2790.2949	11997.445	6522.3848	10137.295	3352.4448	9076.3848	11923.295	1787.4448	6687.3848	1736.55	-1624.625
-4038.585	3195.5151	7633.4502	7721.415	2522.5151	-3228.5498	-2165.6899	1437.375	775.875	-971.31982	2734.9248	3021.6899	-1830.3198	2097.9248	526.68994	7223.6802	12833.925	7691.6899	704.61011	166.29004	4286.8652	6914.6104	2910.29	7357.8652	17720.609	1549.29	12798.865	375.61011	-362.70996	5090.8652	15820.84	5570.335	4650.5649	17358.84	5104.335	1206.5649	802.84009	2868.335	13142.564	1209.8401	15768.335	8612.5645	8449.8398	2438.335	8735.5645	11193.84	4196.335	10640.564	729.25488	3683.0352
-3770.1499	957.05957	-115.75977	9747.8496	-948.94043	-8220.7598	-3297.0151	-4791.3096	-1957.4346	522.31982	-5686.3496	-1422.3501	9.3198242	-6326.3496	-346.3501	10920.32	784.65039	8269.6504	-1276.0098	2093.4751	4318.4404	9397.9902	5486.4751	7482.4404	6401.9902	4174.4751	10610.44	-1993.0098	1298.4751	4041.4404	12698.195	7015.3901	6494.23	17755.195	7888.3901	2399.23	952.19507	2774.3901	11820.23	865.19507	19579.391	8910.2305	11060.195	3202.3901	9731.2305	12466.195	5281.3901	11670.23	-786.3999	3868.3901
-38.359863	-1597.5752	-193.33008	13470.641	-63.575195	-6599.3301	-2541.105	1144.0698	1211.3301	671.43994	1092.9951	1216.2051	-114.56006	341.99512	1356.2051	10243.439	9262.9951	8429.2051	1819.46	1761.9199	506.95508	7878.46	3196.9199	4021.9551	20622.461	3609.9199	10407.955	1767.46	1445.9199	-0.044921875	11779.395	6043.21	2463.02	17402.395	8293.21	1461.02	700.39502	1894.21	15275.02	1000.395	11753.21	10487.02	9337.3945	3034.21	6877.02	11082.395	2670.21	8248.0195	-1959.1748	2172.7852
-1679.0498	1412.8848	1526.3555	9620.9502	203.88477	-5164.6445	-1188.0151	-1176.5498	-1258.4199	396.32007	-74.339844	161.71484	-689.67993	-481.33984	1492.7148	11454.32	6248.6602	7060.7148	1743.0449	2314.5649	5809.4102	8405.0449	8194.5645	9115.4102	25098.045	6317.5649	17730.41	771.04492	1401.5649	4018.4102	10125.88	4149.8999	4388.4248	17286.879	6788.8999	5636.4248	869.87988	2897.8999	13693.425	1476.8799	15524.9	9861.4248	7378.8799	2956.8999	7994.4248	13830.88	4438.8999	9349.4248	-394.58984	94.075195
-861.27979	796.84473	1444.9697	5337.7202	-815.15527	-2991.0303	1661.02	1788.4951	-5029.6797	231.51001	997.7002	2664.3398	-789.48999	-192.2998	1368.3398	9780.5098	7600.7002	11035.34	-741.39014	1818.1699	5639.6445	8941.6094	6290.1699	6550.6445	8689.6094	5473.1699	16243.645	-781.39014	626.16992	3831.6445	13089.08	3844.21	4296.6201	15915.08	628.20996	3925.6201	869.08008	-729.79004	19254.621	1036.0801	7554.21	9130.6201	7171.0801	1076.21	8578.6201	10570.08	724.20996	11441.62	-2314.3799	4423.0649
-3383.0601	3768.395	2211.5303	11960.939	1717.395	-4360.4697	-3669.895	825.93994	-2832.7246	2297.2351	-370.12988	-1375.8101	1234.2351	565.87012	701.18994	13090.235	7484.8701	7723.1899	1343.6399	-276.38477	7287.23	1717.6399	1641.6152	6089.23	1653.6399	1490.6152	11675.23	112.63989	-148.38477	4256.23	10205.845	7069.4902	6241.6001	15388.845	4183.4902	8477.5996	637.84497	2186.4902	19232.6	490.84497	12562.49	11510.6	8067.8447	3539.4902	15483.6	11250.845	3558.4902	11311.6	2437.1101	2014.395
-957.11523	-598.11523	3554.4102	12963.885	-2449.1152	-466.58984	-2497.3398	-4172.2148	877.43994	-666.70508	698.66016	48.35498	-2468.7051	618.66016	704.35498	8725.2949	8340.6602	5873.355	200.75	431.91504	1912.3799	1395.75	2679.915	2013.3799	1356.75	-22.084961	10470.38	729.75	138.91504	-2027.6201	10081.415	5144.915	5092.5449	17124.414	4481.915	5728.5449	-1100.585	2292.915	15180.545	-220.58496	12426.915	10506.545	7698.415	2601.915	10033.545	11376.415	3270.915	13172.545	779.41504	1558.6499
-4280.0254	-723.25977	6267.0254	7607.9746	-917.25977	-244.97461	-3926.7949	-2072.54	-1204.5254	638.68994	133.25	-503.99512	-639.31006	-1788.75	-768.99512	10630.689	5486.25	6671.0049	243.54492	-2621.585	6656.6099	1022.5449	1402.415	10384.609	1864.5449	-1145.585	19246.609	1199.5449	-433.58496	5147.6099	11963.355	4519.375	2405.6904	15235.355	3688.375	442.69043	442.35498	4569.375	9441.6904	369.35498	13390.375	7252.6904	8864.3555	5183.375	5240.6904	9729.3555	5303.375	6366.6904	1061.165	3784.4849
-225.01001	-1880.7598	6944.3447	15787.99	-3027.7598	579.34473	-3406.6797	399.0752	-1591.7197	-620.43506	275.9751	-29.205078	-1424.4351	184.9751	1639.7949	9370.5645	6793.9751	9798.7949	1423.53	2836.2998	5134.2754	1341.53	2073.2998	9215.2754	2549.53	1768.2998	14053.275	2152.53	947.2998	152.27539	10126.15	4271.8848	4561.0049	15266.15	6040.8848	7128.0049	-727.8501	3097.8848	11592.005	283.1499	8425.8848	12147.005	7860.1499	2222.8848	11414.005	11293.15	4990.8848	10058.005	-1482.1152	2798.3599
-3332.1948	1667.4199	-1962.5957	12377.805	1582.4199	-8667.5957	-3252.9648	2093.4448	-2990.3447	-460.65479	1005.5098	3225.71	-619.65479	1449.5098	3453.71	9387.3457	8459.5098	9813.71	-276.18506	3073.9351	3188.9648	-12.185059	2033.9351	6787.9648	948.81494	1838.9351	10080.965	1341.8149	-37.064941	864.96484	12301.535	3888.3198	7114.7148	16057.535	3047.3198	6148.7148	-861.46509	1021.3198	15508.715	46.534912	11540.32	12418.715	7885.5352	1540.3198	8251.7148	9888.5352	2781.3198	13892.715	992.69507	3130.2598
443.43018	5679.9849	4087.75	19137.43	6066.9849	-5356.25	-2526.4302	1050.1802	571.38477	-857.9751	451.90479	1193.8052	-1334.9751	1572.9048	1544.8052	9765.0254	9670.9043	7826.8052	224.07495	831.85986	3930.3447	663.07495	854.85986	6508.3447	2134.075	675.85986	17596.344	-349.92505	-341.14014	3131.3447	11977.255	4844.6802	2135.0596	16986.254	3668.6802	5584.0596	-71.745117	2936.6802	11546.06	-129.74512	14304.68	9398.0596	7928.2549	2086.6802	6697.0596	10465.255	5646.6802	7734.0596	-1513.0801	1037.2002
-499.625	2293.4951	1656.6846	12480.375	2042.4951	-2557.3154	-1531.6899	1856.915	-4815.5654	1574.6299	2647.3149	2978.48	1049.6299	2790.3149	4001.48	14191.63	10364.314	9725.4805	539.97998	3525.27	5066.1201	13.97998	3622.27	8042.1201	1257.98	4115.27	16280.12	683.97998	2351.27	2373.1201	12238.705	2256.3701	4183.5098	16161.705	3467.3701	4073.5098	1331.7051	487.37012	15137.51	2019.7051	12433.37	8417.5098	11484.705	3208.3701	7644.5098	9296.7051	3936.3701	12818.51	-1772.855	2307.5698
-3392.1851	4674.5151	2825.3652	8974.8145	1995.5151	-4009.6348	-2224.3901	-207.4248	-1448.9854	-3106.1948	2099.73	1671.3652	-1778.1948	2646.73	754.36523	10077.805	9240.7305	7770.3652	180.11011	731.3999	-558.10547	285.11011	819.3999	2110.8945	892.11011	1601.3999	9888.8945	-263.88989	887.3999	-1146.1055	11635.035	5690.77	1119.5654	12857.035	3256.77	121.56543	-604.96484	1826.77	10678.565	-112.96484	6370.77	3772.5654	8240.0352	-549.22998	4363.5654	10707.035	1350.77	5924.5654	2211.8149	1371.46
-2262.4302	873.00977	4509.085	17216.57	3631.0098	-3361.915	-179.86523	2197.0352	-773.62012	1494.2549	2042.75	-540.4502	1360.2549	1204.75	-1257.4502	11561.255	9375.75	6728.5498	876.41992	-2662.9648	2634.7451	2105.4199	-746.96484	3363.7451	1432.4199	-1368.9648	17341.746	964.41992	-1663.9648	658.74512	7067.6201	2772.5298	5582.1548	11267.62	3153.5298	4251.1548	-3782.3799	1919.5298	17186.154	-3309.3799	15585.529	10120.154	3523.6201	1516.5298	8882.1543	6199.6201	2200.5298	7064.1548	10.399902	3543.9048
-1477.335	-56.919922	3634.0801	20712.664	-269.91992	-2047.9199	-3727.3799	1147.835	-2256.8848	434.58984	-149.97998	705.66504	-832.41016	-1192.98	636.66504	10415.59	8466.0195	6489.665	1651.01	1225.6348	5239.0698	1651.01	1462.6348	7077.0698	3374.01	1322.6348	18173.07	2425.01	1356.6348	5018.0698	10384.064	7972.6201	1345.7803	16897.064	3153.6201	3848.7803	-844.93506	3813.6201	13157.78	330.06494	12743.62	9147.7803	8661.0645	3164.6201	8006.7803	9910.0645	3685.6201	7168.7803	1032.8401	2104.6099
-35.069824	397.7002	-3080.8809	45517.93	3602.7002	-7053.8809	-2624.1899	990.2998	270.3252	-1493.5151	3943.9849	1257.2549	-2837.5151	1343.9849	900.25488	7893.4849	9029.9844	6058.2549	750.35498	2892.3398	1412.25	1378.355	2828.3398	4221.25	1158.355	3233.3398	13817.25	-26.64502	1815.3398	847.25	13496.925	6438.0352	2012.9302	19368.926	1979.0352	4453.9302	566.92505	-683.96484	13628.93	1664.925	13360.035	5283.9302	8876.9248	245.03516	7079.9302	11368.925	-852.96484	9472.9297	1001.5901	749.91016
-1253.9751	1944.4902	1023.8496	50567.023	6079.4902	-9385.1504	-4209.7246	2534.8452	-2990.9697	-1261.9302	-984.05518	1674.2051	-987.93018	-1097.0552	3743.2051	10100.07	8822.9453	10005.205	-2956.4648	-1334.1797	5304.9399	-2342.4648	-764.17969	7290.9399	-1640.4648	-175.17969	15284.939	-1781.4648	-1731.1797	1137.9399	10135.46	925.08008	2961.2803	16950.461	379.08008	3120.2803	701.45996	-2603.9199	13106.28	399.45996	10112.08	6434.2803	6086.46	-1714.9199	6031.2803	9711.46	-530.91992	10482.28	2418.52	4079.7949
915.58984	293.78516	2299.3799	42393.59	5064.7852	-4586.6201	-43.759766	1823.9399	2178.6201	-97.975098	2491.0752	1815.645	-168.9751	583.0752	1727.645	9182.0254	12344.075	8168.645	733.67505	1490.8398	237.15039	529.67505	2388.8398	376.15039	1589.675	1559.8398	6284.1504	633.67505	119.83984	-4905.8496	12918.32	6128.7749	1825.5	15420.32	6918.7749	1656.5	1348.3201	3037.7749	15819.5	1356.3201	12432.775	7642.5	9332.3203	4151.7749	7043.5	11766.32	6122.7749	6643.5	256.06006	4321.8052
-4510.1802	2768.7549	6860.7246	40770.82	7924.7549	-1743.2754	-1762.2402	-5511.7695	-7448.1553	-2395.3252	677.12012	2093.3252	-3474.3252	-1076.8799	3357.3252	9312.6748	9753.1201	10390.325	-493.79004	-2183.3848	4223.3096	545.20996	-73.384766	6838.3096	183.20996	-1057.3848	12068.31	-332.79004	-896.38477	1073.3096	11282.811	4705.6699	5674.23	17569.811	3290.6699	6012.23	854.81006	-118.33008	15934.23	727.81006	11758.67	7979.23	8556.8105	1943.6699	13454.23	9835.8105	2069.6699	9188.2305	346.85498	2001.7402
-919.85986	6676.7002	4818.7246	39073.141	10609.7	-1403.2754	-2002.9751	-795.85986	-2362.0801	1541.2849	866.41992	106.47021	872.28491	678.41992	2073.4702	11813.285	8337.4199	9186.4707	-2244.5049	-1286.2402	3038.9502	-2594.5049	-1841.2402	5231.9502	-1850.5049	-2407.2402	11360.95	-2089.5049	-3064.2402	2995.9502	11569.314	6627.6548	847.91504	17426.314	5785.6548	1492.915	2489.3149	2622.6548	11107.915	1786.3149	9964.6543	4124.915	12262.314	4959.6548	4629.915	12136.314	5980.6548	7669.915	-3732.8701	1210.6948
-3570.5	2070.27	848.5752	44715.5	8036.27	-679.4248	-3145.2749	-935.24512	-5621.6152	-1643.835	2231.7051	1690.5498	-1892.835	1401.7051	1769.5498	8803.165	9354.7051	6230.5498	-3058.6851	2831.7402	7433.8252	-3226.6851	641.74023	7035.8252	-1718.6851	2689.7402	13526.825	-1870.6851	1627.7402	3297.8252	8823.9395	5726.2549	3090.73	16664.939	4523.2549	3868.73	278.93994	2792.2549	13498.73	252.93994	12482.255	8504.7305	8195.9395	3189.2549	10145.73	12230.939	2181.2549	8017.73	-2561.5898	3730.895
-1251.7002	380.83984	5442.6201	22679.301	561.83984	185.62012	-3173.7051	2495.48	-921.45508	-1420.0049	1696.73	-101.68994	-2188.0049	1586.73	1314.3101	9336.9951	7358.73	7492.3101	516.05005	2303.2202	521.76465	-557.94995	1641.2202	4081.7646	1408.05	519.22021	13108.765	-787.94995	-207.77979	360.76465	12101.025	7206.5498	5061.04	16047.025	3309.5498	5662.04	68.024902	3620.5498	13240.04	517.0249	16224.55	8700.04	7782.0249	3950.5498	11771.04	11280.025	4784.5498	6997.04	-852.81494	2708.8052
-3829.2202	4530.415	6684	20894.779	2776.415	1749	-4172.6953	-2011.1602	-10445.02	659.11011	-527.9751	601.43506	-23.889893	592.0249	639.43506	10768.11	7931.0249	7102.4351	-913.74023	-1544.5	5003.8652	-689.74023	-2514.5	7090.8652	-264.74023	-3230.5	15000.865	-1689.7402	-2833.5	2452.8652	12283.75	4532.7852	2737.5	16207.75	3022.7852	1667.5	1511.75	1198.7852	8659.5	1437.75	13462.785	7087.5	8346.75	2651.7852	7852.5	13476.75	2959.7852	7561.5	-230.12988	3608.6602
-791.66504	-315.56543	3144.4248	15728.335	-1267.5654	-3281.5752	-3350.2246	-2388.6504	-514.01953	-4275.1396	314.96484	-3559.3701	-3583.1396	285.96484	-2852.3701	7143.8604	12698.965	4603.6299	1536.8201	1462.3501	-261.5	2139.8201	616.3501	2135.5	2548.8201	476.3501	13463.5	2244.8201	-241.6499	-1249.5	9524.0498	7328.4448	4363.6499	16414.051	5116.4448	4741.6499	-845.9502	3120.4448	11668.65	-1016.9502	11864.445	11516.65	7597.0498	2095.4448	10120.65	10722.05	3346.4448	9994.6504	860.03003	3084.8701
-473.38477	-4702.6445	6211.2598	8258.6152	-4039.6445	-3164.7402	-6669.79	-4401.9746	-1846.1504	-1516.1099	-1055.1104	-146.125	-1747.1099	-1587.1104	1380.875	1241.8901	908.88965	6953.875	744.40991	-569.91016	738.44043	1720.4099	-1103.9102	1048.4404	1170.4099	846.08984	8829.4404	671.40991	-1326.9102	-2928.5596	10812.03	6785.1851	4570.8701	13885.03	5345.1851	4155.8701	665.03003	3916.1851	12913.87	1430.03	12993.186	9036.8701	8405.0303	4887.1851	9709.8701	10960.03	5962.1851	9498.8701	1158.6748	2585.2852
-1542.605	2119.4297	3691.8896	15385.395	-643.57031	-3590.1104	-3555.3501	823.95996	-3183.6602	-562.1499	2080.8398	-3730.335	-909.1499	-376.16016	-3100.335	-1515.1499	2589.8398	699.66504	-1744.7549	-2842.04	2886.46	-972.75488	-1616.04	3820.46	-658.75488	-2509.04	10924.46	-1990.7549	-3131.04	358.45996	6036.2646	1589.5952	2015.7803	20680.266	4103.5952	3058.7803	-235.73511	3256.5952	12092.78	1162.2649	10815.596	7931.7803	7457.2646	2028.5952	8003.7803	10592.265	2336.5952	8406.7803	-310.41016	1949.6348
-2201.1699	718.65527	-743.22461	12199.83	367.65527	-7709.2246	-5474.125	-1859.395	-4684.5146	-697.86523	1419.1851	2007.46	-2471.8652	-220.81494	2681.46	-2500.8652	2048.1851	7878.46	-1986.4302	2065.9902	2917.2197	-3059.4302	1429.9902	4451.2197	-2012.4302	2134.9902	12053.22	-3341.4302	638.99023	1461.2197	1473.47	1508.7349	-945	12494.47	3483.7349	1926	468.46997	3467.7349	11476	12890.47	5117.7349	-622	9393.4697	1760.7349	4742	11507.47	4051.7349	8412	-765.77002	1528.105
-1517.3599	690.18506	2760.8096	14917.641	2080.1851	-5270.1904	-3735.855	-2720.7852	-1512.4297	-252.73486	1289.79	-973.03516	-1174.7349	1619.79	1641.9648	-1026.7349	2151.79	10110.965	1848.29	1368.9448	527.89453	1241.29	3638.9448	4415.8945	1832.29	2511.9448	8706.8945	1463.29	1749.9448	-697.10547	952.5	3661.895	3883.1099	1883.5	3721.895	3455.1099	1088.5	4119.895	17640.109	7619.5	3824.895	2116.1099	9042.5	3563.895	11694.109	13527.5	4876.895	9167.1094	-397.96484	3177.3701
-2391.835	2956.6445	5347.2148	14855.165	-448.35547	207.21484	-1041.5898	-1886.7852	-3329.1504	101.68506	1729.9849	134.52002	-664.31494	1247.9849	2367.52	146.68506	3215.9849	8352.5195	1340.9651	1244.9702	691.97461	490.96509	1047.9702	1396.9746	1670.9651	2485.9702	10063.975	44.965088	729.97021	-1702.0254	-1084.96	736.56006	1566.71	1534.04	3385.5601	3103.71	-908.95996	1792.5601	11903.71	8689.04	2122.5601	1159.71	5517.04	2681.5601	8071.71	10156.04	4814.5601	7817.71	-3723.6748	1613.165
-93.455078	4051.895	8155.71	12316.545	2921.895	159.70996	-2456.2148	2165.7798	-7042.2695	-1766.1802	1540.9551	1281.23	-1251.1802	619.95508	1338.23	-1093.1802	1988.9551	7774.23	933.83496	1287.7852	3882.2402	2007.835	620.78516	5640.2402	1456.835	1794.7852	16527.24	2442.835	-220.21484	1818.2402	1223.95	1929.6099	3179.0254	8097.9502	5525.6099	4323.0254	981.94995	2799.6099	17714.025	10584.95	1384.6099	3213.0254	10113.95	4603.6099	8781.0254	12380.95	2710.6099	7860.0254	-232.40503	2476.7451
-953.44482	331.81543	-733.21484	11604.555	1829.8154	-6594.2148	-2438.5049	2237.2051	-44.660156	-2294.2852	-51.634766	1689.7349	-3167.2852	1351.3652	3076.7349	-1515.2852	1040.3652	11864.734	-917.58984	2375.9502	3719.0098	-1680.5898	2928.9502	6181.0098	-831.58984	2079.9502	11144.01	-1055.5898	1182.9502	1921.0098	715.9751	2029.5151	1618.0352	1555.9751	3445.5151	1742.0352	49.975098	4915.5151	14062.035	14237.975	3112.5151	-1826.9648	9219.9746	3143.5151	5358.0352	10928.975	3423.5151	5169.0352	1050.2251	1754.5151
-805.43018	2533.8848	113.30469	15765.57	79.884766	-7614.6953	-3362.085	134.5498	-4069.9902	-2703.23	63.265137	226.35986	-1764.23	279.26514	-190.64014	-2937.23	2870.2651	7104.3599	-2635.29	1630.0098	5352.145	-1386.29	3335.0098	8046.145	-1820.29	3240.0098	12539.145	-2335.29	1028.0098	3291.145	1146.7849	-1600.5947	4831.085	402.78491	-1500.5947	4220.085	740.78491	1458.4053	13450.085	11673.785	-299.59473	1166.085	9050.7852	-1140.5947	7292.085	12510.785	80.405273	8440.085	-2462.7998	2988.4302
-2870.75	4334.6948	2397.5605	15376.25	4769.6948	-7517.4395	-4184.1602	-1939.1001	-3911.9053	-472.61523	3787.1899	975.43506	-1287.6152	2354.1899	828.43506	266.38477	2994.1899	8967.4355	758.12012	1977.6499	2363.5195	712.12012	3033.6499	5142.5195	1157.1201	4110.6499	12858.52	2179.1201	3003.6499	1536.5195	866.36523	1275.9248	2756.7002	-767.63477	1345.9248	2376.7002	100.36523	3726.9248	18203.699	12608.365	2215.9248	1580.7002	7117.3652	2456.9248	5028.7002	10773.365	2227.9248	7105.7002	-1358.1152	2107.8999
-1011.6401	-2617.7051	5318.7598	16523.359	-2336.7051	-3050.2402	-1761.9951	2123.2598	-4576.6504	1488.72	373.58496	1672.6499	346.71997	-849.41504	3483.6499	228.71997	-311.41504	8954.6504	132.77002	473.72021	5060.8901	485.77002	-741.27979	6282.8901	1365.77	-161.27979	17661.891	83.77002	-1215.2798	3209.8901	1375.365	1391.5898	3442.9648	500.36499	1977.5898	2934.9648	706.36499	3482.5898	13703.965	11539.365	2225.5898	1730.9648	7118.3652	3066.5898	4636.9648	12062.365	3195.5898	10638.965	-1507.645	3216.2949
-1408.3252	3687.2202	3726.3203	10956.675	3039.2202	-1586.6797	-2892.415	3011.165	-42.540039	-465.54492	-84.080078	-551.125	-355.54492	-754.08008	-936.125	-936.54492	3077.9199	4882.875	-300.84009	-3010.7451	2025.165	-32.840088	-3725.7451	3725.165	1961.1599	-3410.7451	13679.165	-156.84009	-4030.7451	584.16504	-382.29004	-314.85986	1695.5947	-190.29004	-109.85986	2836.5947	-425.29004	1761.1401	11948.595	13361.71	-702.85986	-2298.4053	6460.71	847.14014	6155.5947	10021.71	175.14014	5866.5947	-2246.5552	1626.3652
-148.31982	1067.98	-849.0957	12625.68	894.97998	-7848.0957	-4096.2251	134.18506	-5537.9697	289.05005	609.14502	-983.2251	-424.94995	338.14502	1765.7749	-685.94995	2876.145	7295.7749	727.34009	1628.2798	4709.5151	574.34009	1442.2798	4948.5151	2050.3401	2408.2798	12808.516	730.34009	368.27979	3998.5151	963.77002	-894.76514	4472.8252	144.77002	373.23486	3832.8252	248.77002	2616.2349	13942.825	10564.77	907.23486	3305.8252	8742.7695	1403.2349	10839.825	11794.77	2439.2349	10579.825	-1480.6899	261.84521
-2624.2451	1302.5698	-1137.2344	8643.7549	1261.5698	-7099.2344	-4204.27	-424.13477	-12	1875.1699	2222.2402	-112.68994	1121.1699	879.24023	2481.3101	740.16992	1621.2402	9317.3105	482.99512	-332.40479	4956.8096	908.99512	56.595215	8118.8096	937.99512	-109.40479	14601.81	-703.00488	-1991.4048	3041.8096	1227.46	2703.3101	5458.6802	1102.46	2302.3101	5084.6802	1246.46	4807.3101	14175.68	10801.46	2779.3101	2649.6802	10622.46	1766.3101	10416.68	10601.46	6330.3101	9619.6797	-402.75977	2166.5752
-1404.1201	2189.1201	-1024.4648	16403.879	1575.1201	-7230.4648	-1885.4199	-1798.6748	-2953.6299	-776.80518	3907.6201	-456.96484	-1365.8052	1329.6201	2658.0352	-1148.8052	2258.6201	9267.0352	-39.790039	2802.4199	1638.9648	862.20996	3031.4199	2146.9648	945.20996	2901.4199	11363.965	-25.790039	1902.4199	-209.03516	-161.56006	2120.1499	2660.2549	-270.56006	2020.1499	3515.2549	241.43994	4732.1499	14217.255	11975.439	3796.1499	920.25488	7095.4399	4490.1499	7791.2549	10717.439	4904.1499	11230.255	-1834.1802	3140.9351
-1068.1001	313.2251	-6802.5	16303.9	4210.2251	-7327.5	-3850.7646	-95.125	92.620117	674.875	2926.8052	1189.5649	-458.125	1112.8052	1763.5649	-1064.125	1938.8052	9326.5645	1549.52	1381.9502	6665.105	1154.52	1366.9502	11785.105	1796.52	836.9502	12017.105	1002.52	235.9502	3759.105	-2610.3198	2629.4302	2585.9697	-3688.3198	1371.4302	3297.9697	-3337.3198	4756.4302	11210.97	7852.6802	1983.4302	934.96973	6062.6802	2755.4302	6875.9697	8395.6797	3951.4302	8541.9697	752.17993	1727.605
-105.34497	3697.0552	846.79004	10350.655	2910.0552	207.79004	-180.24512	795.61523	-1404.0654	-50.950195	2833.335	-585.7002	-844.9502	1763.335	2254.2998	-282.9502	2359.335	5738.2998	1304.7849	1587.48	3854.5698	668.78491	1640.48	7394.5698	1959.7849	1155.48	12208.57	443.78491	-277.52002	2487.5698	1827.53	1523.1099	3282.5195	957.53003	3226.1099	4004.5195	1809.53	2820.1099	15373.52	12541.53	4277.1099	2572.5195	10064.53	2924.1099	6167.5195	14107.53	4629.1099	3984.5195	-182.83496	2094.7002
930.9502	4421.6904	2225.8604	9641.9502	-1077.3096	1737.8604	-3070.54	1538.9399	2620.3149	-57.109863	2043.6851	-763.90527	-83.109863	-151.31494	-196.90527	-401.10986	1547.6851	2394.0947	-1099.0601	1037.9751	1173.8896	-622.06006	664.9751	3458.8896	563.93994	1504.9751	13123.89	-1369.0601	-201.0249	2229.8896	-2556.6548	-358.93506	4060.1201	-1568.6548	-864.93506	9020.1201	-2392.6548	3457.0649	18844.121	8796.3457	-1.9350586	4554.1201	6785.3452	2100.0649	11126.12	9119.3457	2151.0649	13853.12	983.12012	4217.355
-4504.2754	-835.55469	-1600.4805	7671.7246	-3078.5547	-4187.4805	-2665.6948	2377.9448	-3767.2197	-1250.4702	304.9248	1383.5098	-2194.4702	-1051.0752	1740.5098	-2156.4702	-1565.0752	7227.5098	899.08008	905.83496	3946.5898	884.08008	1545.835	5033.5898	1162.0801	2518.835	12256.59	2878.0801	-100.16504	2531.5898	407.60986	2299.5801	4432.875	-56.390137	3483.5801	6325.875	-147.39014	6211.5801	15603.875	11756.609	3494.5801	2532.875	6954.6099	3581.5801	8597.875	9490.6094	3503.5801	10495.875	-2283.6748	3428.6299
515.54004	4467.6152	-3370.6348	7791.54	-746.38477	-700.63477	-2125.1499	-1305.0703	-1847.0195	363.45508	2176.0649	-1345.3452	-1496.5449	102.06494	2282.6548	-1412.5449	-57.935059	5599.6548	1110.155	-1596.4351	6554.6904	1513.155	189.56494	3768.6904	860.15503	1056.5649	9711.6904	202.15503	-90.435059	2576.6904	927.28003	351.25	2829.7754	86.280029	116.25	4894.7754	447.28003	2880.25	15726.775	14661.28	1595.25	3571.7754	7366.2803	1290.25	8748.7754	12862.28	1659.25	5353.7754	-1243.145	2292.8799
174.14502	6758.7202	-1964.3447	8771.1445	414.72021	-3566.3447	365.83008	-840.99512	-925.7998	-3065.5	1210.2402	297.9248	-4293.5	-1001.7598	1620.9248	-4879.5	-645.75977	5239.9248	-119.04492	2889.0552	1940.1851	-499.04492	2772.0552	7790.1851	739.95508	2417.0552	7402.1851	-19.044922	2515.0552	4307.1851	-959.56982	-288.96484	3995.4849	-1585.5698	-636.96484	5520.4849	-934.56982	1330.0352	12769.484	11143.43	487.03516	2537.4849	6066.4302	776.03516	8668.4844	7439.4302	2691.0352	10774.484	-2469.3452	-1557.0254
-2207.3149	6631.4351	-7364.9004	6809.6851	-732.56494	-7035.9004	-1158.3452	-1028.9048	-3409.4805	142.2749	4195.73	2501.0552	-643.7251	1350.73	2326.0552	-1380.7251	3385.73	6194.0552	-701.68018	977.47021	3648.3252	-487.68018	948.47021	5251.3252	281.31982	1831.4702	8828.3252	-239.68018	112.47021	2828.3252	439.69507	188.72998	5310.29	1264.6951	-1570.27	7822.29	758.69507	680.72998	17632.289	13215.695	-496.27002	2951.29	8357.6953	-846.27002	10624.29	11484.695	2093.73	11330.29	-2834.9102	2589.2051
-1143.8652	4857.6548	-6115.0293	7764.1348	3039.6548	-6528.0293	-3467.77	-2171.0947	-3500.6797	1106.855	-1988.4297	2057.7852	-38.14502	-2569.4297	2011.7852	693.85498	-1588.4297	6046.7852	140.28003	2856.5952	2732.7852	39.280029	1822.5952	5301.7852	1198.28	837.59521	9329.7852	16.280029	2864.5952	1813.7852	293.74512	2345.5049	4868.085	189.74512	3012.5049	4866.085	39.745117	4277.5049	14133.085	11728.745	2934.5049	1328.085	7422.7451	4112.5049	9367.085	12047.745	4372.5049	9213.085	-487.00977	1888.7402
-385.02002	3340.3447	-7593.2109	9818.9805	-1935.6553	-6403.2109	-621.18018	-1307.3398	1297.71	358.18018	4055.3652	-230.12012	-1857.8198	2561.3652	2219.8799	-598.81982	2518.3652	9848.8799	-4885.6445	3156.6602	5717.75	-4863.6445	2742.6602	7434.75	-3333.6445	1896.6602	18133.75	-4803.6445	2499.6602	4293.75	1208.0649	3526.2148	4475.8101	1078.0649	4432.2148	3234.8101	178.06494	3564.2148	15900.811	12563.064	3003.2148	1868.8101	8131.0649	2391.2148	13106.811	21229.064	9809.2148	11271.811	-85.310059	4313.1099
-369.75977	5060.6401	-8435.1406	11151.24	1985.6401	-9981.1406	-911.52979	1651.2451	-731.08984	-416.41992	3329.4102	975.70508	-124.41992	1619.4102	1778.7051	-962.41992	1875.4102	7580.7051	-517.625	-1644.895	2986.3652	-1173.625	253.10498	4753.3652	261.375	165.10498	18145.365	-1386.625	-1340.895	3270.3652	1594.0249	1372.3701	3415.1396	1021.0249	1083.3701	4586.1396	867.0249	3064.3701	15366.14	13919.025	1441.3701	2658.1396	8825.0254	3816.3701	4553.1396	21573.025	6453.3701	11342.14	1528.7351	2727.1099
-2185.0449	8080.8652	1771.7305	7994.9551	1307.8652	-1269.2695	-4424.9248	-335.4502	1835.7998	2164.9751	976.18506	487.74512	977.9751	-353.81494	-133.25488	1514.9751	88.185059	10957.745	-1124.7651	-3036.25	-1604.0596	-2116.7651	-1755.25	-578.05957	-1156.7651	-1455.25	11194.94	-2803.7651	-2441.25	-1871.0596	777.72998	-448.14014	1965.7598	2391.73	478.85986	3551.7598	1026.73	2040.8599	20952.76	14702.73	-502.14014	-25.240234	7486.73	996.85986	6012.7598	20715.73	4337.8599	3178.7598	-837.0498	2697.98
531.70508	1056.7852	2452.835	8008.7051	-3985.2148	-481.16504	-1728.605	-378.24023	1058.125	1648.575	3052.8901	-1977.9102	2137.575	2848.8901	573.08984	731.57495	2351.8901	5560.0898	-870.5249	1205.4702	2195.2305	-202.5249	1038.4702	3176.2305	796.4751	377.47021	12989.23	-1123.5249	435.47021	-148.76953	-845.41504	1257.5752	1604.9502	-924.41504	1041.5752	5273.9502	-1050.415	5041.5752	18330.949	10092.585	3105.5752	2325.9502	7676.585	2980.5752	9537.9502	16502.586	7036.5752	9824.9502	1922.9299	2422.4502
1395.9248	-842.20508	-906.22461	8021.9248	-4240.2051	-4208.2246	-6281.4346	2366.0752	-2821.1846	-2277.9502	1200.96	2005.2451	-3584.9502	-840.04004	3098.2451	-2680.9502	2399.96	9419.2451	236.47998	-1063.46	1030.2754	202.47998	-1677.46	5580.2754	125.47998	-240.45996	14933.275	-252.52002	-903.45996	1275.2754	-859.90479	991.09521	2438.79	-954.90479	984.09521	7368.79	-1249.9048	2472.0952	13449.79	12682.096	2239.0952	2917.79	6741.0952	3482.0952	13168.79	17964.096	8185.0952	11940.79	-301.99512	-5503.1504
1364.5098	4248.6602	-2878.585	12816.51	3732.6602	-3940.585	-1413.4648	-6718.7305	499.90039	-420.30518	3350.77	1631.3999	-437.30518	2712.77	1955.3999	-1098.3052	2881.77	8387.4004	1309.3149	-832.14502	5318.5098	1017.3149	-2470.145	8214.5098	2362.3149	-1237.145	17162.51	177.31494	-1397.145	6197.5098	-484.5752	1926.3501	494.38965	-538.5752	479.3501	3111.3896	-1661.5752	4052.3501	13447.39	12785.425	3725.3501	1009.3896	4653.4248	4969.3501	9238.3896	17584.426	10744.35	6854.3896	-419.4751	2840.0298
1352.3701	2988.6553	-1711.2852	9241.3701	-5372.3447	-2808.2852	-1572.2749	-663.5498	-7017.3252	-1071.8401	2634.9751	1867.04	313.15991	2980.9751	3433.04	-549.84009	2954.9751	6743.04	-192.70508	-1204.8799	6088.3799	-679.70508	-2890.8799	7327.3799	566.29492	-3419.8799	17284.379	-897.70508	-4161.8799	2454.3799	668.6499	1048.4199	2635.71	603.6499	2134.4199	3632.71	1919.6499	3516.4199	15512.71	14460.65	2484.4199	3589.71	8718.6504	3703.4199	13713.71	24378.65	7265.4199	10755.71	66.86499	4425.4248
-2776.71	5845.1548	156.01953	5788.29	952.15479	1085.0195	-5592.5049	-967.31494	750.125	-2101.1152	2535.6401	3310.7998	-2358.1152	-346.35986	1751.7998	-2725.1152	1819.6401	8354.7998	1518.3501	1968.9448	970.125	979.3501	2850.9448	4149.125	2266.3501	2344.9448	14779.125	1024.3501	447.94482	209.125	859	-3804.8096	2.6098633	1213	-4296.8096	311.60986	714	-1473.8096	10821.609	15430	-1652.8096	2163.6099	10378	-2902.8096	7654.6099	25516	4667.1904	6937.6099	1754.1399	3124.165
-2011.9849	5140.1152	576.34961	11635.016	-419.88477	-2805.6504	-1871.2349	306.7002	426.32031	317.19995	839.40479	-242.50488	13.199951	805.40479	318.49512	526.19995	2190.4048	4068.4951	-231.99512	1576.7852	2852.4697	-41.995117	458.78516	5995.4697	-204.99512	845.78516	17154.469	31.004883	-1461.2148	2054.4697	582.73511	621.43994	-1451.25	-950.26489	1302.4399	-489.25	-848.26489	2731.4399	9688.75	13652.735	1594.4399	1314.75	6656.7354	1738.4399	6940.75	20754.734	8529.4395	4568.75	-550.5	2812.5449
-158.8252	2299.4199	-343.08496	10053.175	271.41992	-4400.085	-3284.3101	687.5498	215.7002	-704.24023	1577.9102	-2803.5547	-2186.2402	-1621.0898	-1136.5547	-2329.2402	-64.089844	5352.4453	667.06494	648.38477	1830.6602	156.06494	-62.615234	4306.6602	2205.0649	2154.3848	18703.66	147.06494	-196.61523	2406.6602	-1492.54	828.37012	-4085.7949	-2287.54	-1697.6299	-2643.7949	-3000.54	2550.3701	9982.2051	9339.46	1190.3701	-1379.7949	3891.46	810.37012	3226.2051	18519.461	4660.3701	1534.2051	359.61523	-80.634766
148.78516	3186.9248	3551.6553	8097.7852	-1241.0752	1222.6553	-737.27002	513.66992	-332.75488	1963.75	2920.8652	1530.5552	1309.75	1308.8652	3866.5552	1598.75	5564.8652	7548.5552	388.34009	-3578.7549	3328.2246	211.34009	-2578.7549	4571.2246	808.34009	-2853.7549	14814.225	233.34009	-4893.7549	917.22461	-365.64014	1359.71	199.83008	-1718.6401	884.70996	15.830078	-1358.6401	3367.71	10630.83	13638.359	4004.71	3389.8301	7102.3599	2877.71	10450.83	22537.359	10040.71	7494.8301	-325.40479	2430.5752
-1298.1948	5574.8652	2849.9502	7739.8052	2992.8652	-2354.0498	-3562.6602	1864.855	2703.3599	904.13501	1492.23	3901.77	45.13501	978.22998	1830.77	530.13501	1394.23	8178.77	277.38501	1027.6401	2243.7051	-87.61499	859.64014	3972.7051	2028.385	2506.6401	14248.705	-426.61499	326.64014	3567.7051	1233.875	-1313.5249	1228.6201	1107.875	-1566.5249	2349.6201	1248.875	3247.4751	5197.6201	12609.875	645.4751	2131.6201	9133.875	1042.4751	8942.6201	25221.875	6287.4751	9924.6201	-2566.75	-162.78027
1712.1951	4538.0801	75.150391	8127.1953	1562.0801	-2041.8496	816.84521	-501.43018	1073.0098	-2363.4448	1223.7148	1846.8252	-2330.4448	1611.7148	2651.8252	-1716.4448	1776.7148	10591.825	-2592.2598	1932.5151	3252.585	-1541.2598	3045.5151	4152.585	-283.25977	2498.5151	15650.585	-1456.2598	2238.5151	2936.585	932.47998	1101.3252	2565.4502	998.47998	815.3252	1147.4502	1385.48	1800.3252	1975.4502	11018.48	3114.3252	2481.4502	8329.4805	3726.3252	11295.45	16336.48	10821.325	8941.4502	-255.7749	968.27002
2792.825	4256.7749	3315.4004	13037.825	935.7749	2635.4004	-3300.04	-2040.5098	-2830.2852	-1542.6699	-251.56543	-1885.0752	-1150.6699	-3460.5654	-656.0752	-1419.6699	-1325.5654	4655.9248	-2430.0151	2.7797852	876.91504	-2192.0151	688.77979	3481.915	-865.01514	1972.7798	14544.915	-2397.0151	-832.22021	289.91504	2106.355	-1601.3052	0.20507812	1652.355	-1758.3052	-162.79492	1645.355	-1409.3052	3178.2051	15476.355	-917.30518	1347.2051	8750.3555	507.69482	8234.2051	13273.355	7818.6948	4882.2051	-967.81006	982.33496
-1324.9648	5751.8252	-1249.875	8367.0352	2667.8252	-4060.875	-1836.75	-7683.9404	519.97461	-406.93994	674.5752	-104.3501	-1335.9399	-560.4248	1703.6499	-703.93994	2066.5752	5200.6499	-900.44507	2472.605	451.99023	177.55493	3913.605	3717.9902	444.55493	3975.605	9819.9902	-1084.4451	3033.605	-1486.0098	3979.21	5555.1401	305.54492	1136.21	-976.85986	47.544922	829.20996	76.140137	1574.5449	14157.21	1951.1401	815.54492	9290.21	2181.1401	7443.5449	11158.21	7762.1401	7951.5449	1356.0349	2729.2349
420.87988	-48.509766	1033.0947	16192.88	-2504.5098	675.09473	-5687.7002	353.75	-5937.1104	-2161.8452	2734.4199	1354.27	-2305.8452	2380.4199	4006.27	-1047.8452	3129.4199	9971.2695	-709.4751	-1313.1201	715.62988	128.5249	-507.12012	2899.6299	-49.475098	958.87988	11944.63	-88.475098	-1182.1201	-504.37012	-715.99023	-325.73486	1758.3398	-1598.9902	-1039.7349	1628.3398	-1676.9902	-800.73486	3292.3398	10800.01	-90.734863	2986.3398	5506.0098	1990.2651	11718.34	10476.01	8307.2656	8494.3398	-2416.7251	3937.1348
1089.4451	4921.9448	1944.1152	13674.445	3217.9448	3148.1152	-1095.9951	1152.71	-574.43457	-2730.8252	6.4448242	1846.4951	-2203.8252	754.44482	593.49512	-2188.8252	2936.4448	6307.4951	-397.7749	214.31982	4463.875	128.2251	1262.3198	7254.875	844.2251	753.31982	16279.875	192.2251	-1007.6802	6725.875	2663.1099	-1719.8252	1597.96	1524.11	-892.8252	30.959961	1854.11	-1281.8252	3256.96	14205.11	583.1748	5273.96	10435.11	2852.1748	7524.96	13756.11	7453.1748	6308.96	1748.51	4028.355
-243.29004	754.33984	-2647.7646	7570.71	-1313.6602	-2829.7646	-6211.8896	-4943.6797	-4849.2852	530.98999	1510.4102	-1635.7998	242.98999	299.41016	-897.7998	-38.01001	861.41016	4344.2002	1195.415	2034.0352	566.50488	984.41504	2217.0352	4128.5049	805.41504	1981.0352	14929.505	1370.415	862.03516	-1777.4951	-3293.3198	331.22021	2818.71	-3770.3198	-703.77979	1851.71	-4302.3198	135.22021	3300.71	11142.68	1772.2202	5288.71	4343.6802	3086.2202	8938.71	6828.6802	9562.2207	8974.71	-524.94482	4885.7051
-259.31494	5406.6948	3489.3154	6038.6851	125.69482	483.31543	-4194.1104	-835.40479	-2087.0049	-2926.5698	874.16016	-2971.8945	-3080.5698	1477.1602	-466.89453	-3246.5698	2227.1602	3867.1055	-500.06494	1908.3848	2895.5498	-653.06494	1989.3848	3184.5498	400.93506	2633.3848	15871.55	-590.06494	384.38477	2707.5498	-588.5249	-250.18506	-659.15039	186.4751	131.81494	-1297.1504	631.4751	1436.8149	-1801.1504	12906.475	2846.8149	731.84961	9773.4746	1144.8149	6812.8496	10941.475	7948.8149	6018.8496	-691.8999	3228.5649
-1105.3101	1719.3447	2993.3896	6753.6899	-2281.6553	4015.3896	-3278.7402	-2186.6396	-686.31543	-1638.2148	-6929.0049	-1976.3252	-2096.2148	-6646.0049	-540.3252	-1923.2148	-6317.0049	8666.6748	-1033.095	464.58496	-201.88477	-61.094971	94.584961	3763.1152	-120.09497	1152.585	16417.115	112.90503	-87.415039	2303.1152	1410.26	1540.5498	1358.5298	184.26001	134.5498	648.52979	586.26001	1110.5498	1149.5298	11137.26	1316.5498	3466.5298	6587.2598	3566.5498	9556.5293	15651.26	9345.5498	7391.5298	-167.57007	157.31543
1068.7749	6778.4702	1620.2148	11431.775	1905.4702	253.21484	-4238.6797	-3426.3848	-1727.5146	-2802.8452	4.3300781	727.24023	-3019.8452	936.33008	309.24023	-2404.8452	4320.3301	8662.2402	264.82495	3328.4351	73.370117	-253.17505	3316.4351	3061.3701	1173.825	3575.4351	12869.37	-587.17505	1799.4351	82.370117	1003.875	-1222.5	666.86523	1341.875	-1563.5	-701.13477	994.875	-95.5	-234.13477	13398.875	844.5	187.86523	10732.875	1201.5	6059.8652	19880.875	7142.5	6417.8652	746.23511	4417.0552
85.805176	8426.7695	-3433.4248	9716.8047	2508.77	-4388.4248	-1374.8101	-1519.6602	-8673.2246	788.24512	515.64014	741.30518	268.24512	73.640137	867.30518	1243.2451	1239.6401	8410.3047	248.63501	1241.1348	3286.8301	481.63501	170.13477	5254.8301	1937.635	1534.1348	15515.83	270.63501	910.13477	3308.8301	-2989.7598	1724.8049	3331.3599	-2377.7598	1944.8049	1924.3599	-2758.7598	3507.8049	2549.3599	8803.2402	3291.8049	4997.3599	3770.2402	4400.8047	11949.359	11910.24	10611.805	9633.3594	-2490.52	52.205078
-2913.895	6272.5449	-1346.25	11524.105	564.54492	-6190.25	-1362.5952	1434.6548	-6797.1299	711.20508	-816.6001	-584.50977	258.20508	-853.6001	1281.4902	825.20508	-232.6001	5066.4902	2055.7649	1436.6851	2686.5098	2212.7649	2200.6851	5630.5098	2886.7649	1880.6851	13861.51	1466.7649	371.68506	1504.5098	68.10498	1347.5952	580.49512	-61.89502	287.59521	-607.50488	-225.89502	59.595215	228.49512	11653.105	-241.40479	2701.4951	6523.105	4171.5952	10416.495	16245.105	7193.5952	7686.4951	-342.9751	3923.5601
431.44482	3878.52	-1753.1904	6521.4448	721.52002	-6180.1904	16.75	240.06494	284.79492	-757.55518	1708.7451	820.7251	-605.55518	2403.7451	2293.7251	-1274.5552	3208.7451	5902.7251	704.68506	2410.46	2497.98	1440.6851	2579.46	7055.98	2204.6851	4071.46	16918.98	21.685059	1177.46	3206.98	-380.61499	1553.2002	-666.30518	658.38501	1308.2002	-55.305176	-115.61499	1000.2002	346.69482	12187.385	2622.2002	2293.6948	7641.3848	4630.2002	8214.6953	17975.385	11946.2	7613.6948	-721.77979	3032.5898
847.60498	5531.6445	174.58984	6365.605	-1358.3555	-2789.4102	-4797.1201	1550.1152	-3555.9951	-1932.145	459.48486	-1123.6299	-2372.145	235.48486	2900.3701	-2270.145	1548.4849	5944.3701	77.110107	1148.1948	1941.8555	820.11011	2576.1948	4017.8555	1399.1101	2992.1948	15667.855	591.11011	1389.1948	222.85547	2064.1799	-322.9751	2558.8799	1690.1799	-1539.9751	1311.8799	947.17993	-351.9751	1456.8799	14680.18	2169.0249	4120.8799	7843.1797	1993.0249	10460.88	18368.18	5369.0249	9736.8799	-817.7749	3661.7798
183.45508	3599.0752	1099.6104	3229.4551	290.0752	198.61035	-2403.3101	-587.48486	-2749.5254	-33.904785	2447.3052	2334.585	-1496.9048	1076.3052	4005.585	-995.90479	2714.3052	7847.585	575.51489	-1365.1396	4011.8604	1666.5149	-2564.1396	4380.8604	441.51489	-658.13965	15248.86	1082.5149	-2422.1396	1728.8604	-12.320068	1780.0898	-808.88477	-361.32007	1111.0898	-276.88477	190.67993	1115.0898	-1652.8848	10776.68	3176.0898	865.11523	7963.6797	3157.0898	7294.1152	11789.68	7302.0898	7463.1152	-560.43506	5229.4248
-1107.6699	4068.5098	-1343.7695	2352.3301	-2189.4902	-5540.7695	-3901.7598	-3173.1055	-1258.1055	-131.05493	2609.1851	2698.1152	1125.9451	2449.1851	2662.1152	-405.05493	3268.1851	9488.1152	-840.08984	-682.29492	1118.7646	-827.08984	226.70508	2649.7646	-540.08984	937.70508	9872.7646	-872.08984	-345.29492	434.76465	-1323.98	336.28516	-603.14453	-1278.98	84.285156	-1409.1445	-1537.98	530.28516	-2229.1445	11293.02	2065.2852	919.85547	5400.02	2072.2852	6341.8555	18734.02	7451.2852	2341.8555	1144.8101	1604.7852
-352.31006	4881.96	-4783.3047	2260.6899	1174.96	-6659.3047	-1112.0049	-1978.5596	-1604.4199	-438.54492	-1392.5752	877.1001	-777.54492	-1564.5752	1675.1001	-1177.5449	43.424805	7166.1001	820.30493	-786.12988	-91.764648	1090.3049	-621.12988	1479.2354	1829.3049	-866.12988	9260.2354	745.30493	380.87012	-1375.7646	378.59009	221.04004	-2425.835	738.59009	-1167.96	-1856.835	806.59009	-862.95996	-3179.835	13002.59	709.04004	507.16504	8163.5898	37.040039	2890.165	18718.59	5000.04	3131.165	-1178.9199	3333.6001
-467.75977	7297.6602	-754.17969	2605.2402	1394.6602	-2988.1797	-2135.29	-1006.5649	-3385.7197	-3443.7549	-990.16992	3127.2002	-3979.7549	-1087.1699	3189.2002	-3650.7549	-606.16992	8808.2002	781.57495	189.24023	4730.875	192.57495	581.24023	7928.875	987.57495	1121.2402	16572.875	-71.425049	477.24023	4084.875	-344.04492	1447.1899	-5817.3203	-551.04492	1292.1899	-5733.3203	-484.04492	432.18994	-6778.3203	13112.955	2794.1899	-3995.3203	7526.9551	4203.1899	56.679688	16367.955	7017.1899	5065.6797	44.625	2308.3252
888.99512	7108.3149	-7149.6445	3290.9951	1049.3149	-7202.6445	-1699.415	2534.4702	-4601.9502	691.81006	438.83008	-1060.4346	198.81006	676.83008	-999.43457	-321.18994	873.83008	3899.5654	762.62012	1452.1348	3135.5601	715.62012	147.13477	7201.5601	2097.6201	2612.1348	10893.561	536.62012	90.134766	2198.5601	617.81494	1189.4248	936.53516	324.81494	1286.4248	364.53516	997.81494	1251.4248	-829.46484	10600.814	3337.4248	2013.5352	7303.8149	2729.4248	6848.5352	18527.814	7830.4248	7293.5352	-646.91504	2349.6851
372.94995	4489.4448	-1392.4453	6301.9502	633.44482	-4137.4453	-5332.4404	-1336.23	-96.764648	-1582.5498	234.86523	-601.06494	-2392.5498	271.86523	1011.9351	-2526.5498	1522.8652	5684.9351	206.30493	2587.165	2082.9004	362.30493	1996.165	3267.9004	733.30493	5220.165	15209.9	312.30493	1652.165	1858.9004	-1253.9448	412.26514	370.66504	-1363.9448	88.265137	34.665039	-1236.9448	1794.2651	-285.33496	14228.055	2817.2651	971.66504	4309.0552	1787.2651	9098.665	16681.055	5374.2651	7353.665	-641.79004	4442.4048
-2064.0498	7550.3398	471.9248	3185.9502	1596.3398	-2749.0752	-2397.4702	-1045.7549	392.36523	123.31982	-665.35986	-1541.4751	-918.68018	-1669.3599	370.5249	-462.68018	1079.6401	6523.5249	649.95508	1025.4351	5700.3999	954.95508	1056.4351	5543.3999	1516.9551	2892.4351	13323.4	1176.9551	-112.56494	5709.3999	180.11499	1596.5498	-1351.6797	728.11499	2060.5498	-1896.6797	100.11499	2251.5498	-2377.6797	11055.115	2789.5498	-222.67969	8578.1152	2607.5498	7466.3203	14128.115	8617.5498	6888.3203	-2466.0449	4698.6099
-1930.4102	4184.6602	-5895.9395	882.58984	-1573.3398	-8838.9395	-2220.4551	86.819824	-2657.585	864.31494	-2509.5654	-458.39014	873.31494	-2707.5654	383.60986	1264.3149	-2443.5654	3526.6099	543.87012	1375.7349	3161.9702	1483.8701	2094.7349	8628.9707	1802.8701	4703.7349	15652.971	-72.129883	1090.7349	3811.9702	628.63989	1649.375	2899.9902	1129.6399	859.375	1298.9902	805.63989	1086.375	2078.9902	10538.64	3145.375	2343.9902	7127.6396	3274.375	12552.99	14230.64	7470.375	12013.99	2041.0601	2803.7251
1582.4451	7582.6748	3780.2305	5308.4453	2120.6748	1773.2305	-1868.6699	2062.355	-732.03027	-554.73486	1879.1401	-96.964844	-1945.7349	2394.1401	1537.0352	-1471.7349	3045.1401	6866.0352	-399.89502	-1633.5254	-1625.7695	-450.89502	108.47461	414.23047	754.10498	-1156.5254	12197.23	-1029.895	-2384.5254	-2022.7695	742.75488	814.7002	1758.9551	-63.245117	1666.7002	950.95508	-603.24512	199.7002	972.95508	9545.7549	1237.7002	4914.9551	6173.7549	2161.7002	9657.9551	11038.755	7955.7002	8448.9551	-1597.7949	4612.1499
1975.8601	2735.8799	-3365.0801	3403.8601	-1443.1201	-4620.0801	-1893.73	-818.2251	-2897.9248	-2144.8901	-3517.9951	-2734.5801	-2620.8901	-3599.9951	540.41992	-1671.8901	-2930.9951	7144.4199	-338.48999	-1207.6602	3400.7402	-615.48999	762.33984	1374.7402	1101.51	1447.3398	11997.74	68.51001	-117.66016	1181.7402	1686.7151	2310.8599	735.91504	2081.7151	556.85986	62.915039	1414.7151	840.85986	-105.08496	9651.7148	2970.8599	1944.915	9645.7148	3687.8599	9334.915	11486.715	7676.8599	11444.915	-1918.8999	4221.415
-1450.8301	4874.79	-5187.4141	-782.83008	-985.20996	-4643.4141	-1339.1401	700.43018	-428.47461	878.59009	-1256.835	871.47998	563.59009	-1085.835	437.47998	371.59009	-87.834961	8807.4805	724.45996	1529.9448	1037.9248	814.45996	2059.9448	3000.9248	1585.46	3378.9448	12174.925	254.45996	1539.9448	575.9248	2748.095	1432.8999	663.32031	1868.095	1194.8999	-2121.6797	1901.095	1029.8999	-1028.6797	10412.095	2332.8999	172.32031	11528.095	3674.8999	6001.3203	13665.095	7843.8999	8016.3203	1216.8999	-1746.2451
-520.28516	4325.4902	-7382.0605	2516.7148	-18.509766	-9493.0605	-1810.3198	-231.68018	4245.7549	-359.03491	1683.45	1739.5601	108.96509	2500.45	1806.5601	198.96509	4384.4502	7538.5601	-1411.1548	2820.4248	-2160.8945	-837.15479	2056.4248	2016.1055	-549.15479	2909.4248	8611.1055	-2261.1548	555.4248	-2510.8945	713.02002	1265.7798	-242.73486	-334.97998	1787.7798	-656.73486	-280.97998	1272.7798	-765.73486	12500.02	3789.7798	2215.2651	6770.02	3466.7798	8985.2656	13005.02	7373.7798	8381.2656	-164.35986	444.09473
-28.325195	6475.0049	2825.1699	3000.6748	600.00488	-359.83008	-2920.5898	2190.0898	2828.0698	-409.85986	673.39014	608.54492	-295.85986	1207.3901	1300.5449	632.14014	2744.3901	7322.5449	-455.88501	1051.2202	3924.3203	176.11499	2308.2202	3427.3203	1592.115	1992.2202	12724.32	-310.88501	818.22021	4549.3203	122.29492	784.7998	3157.77	1562.2949	766.7998	3054.77	19.294922	671.7998	2310.77	9875.2949	238.7998	5820.77	8174.2949	2800.7998	13643.77	8078.2949	6150.7998	10902.77	-34.63501	3190.7251
-273.59521	5665.6899	1780.4404	7084.4048	1152.6899	1080.4404	-1909.54	-5511.1553	-2713.4053	435.7251	1303.4351	-1694.835	882.7251	1575.4351	-315.83496	-46.274902	2857.4351	6109.165	406.93506	2543.5	-794.32031	312.93506	1846.5	2445.6797	1317.9351	2802.5	13757.68	834.93506	2628.5	-1852.3203	-1021.71	-1399.3604	-883.54004	246.29004	-1169.3604	-1719.54	150.29004	-1936.3604	-1442.54	8957.29	-505.36035	-517.54004	6594.29	1966.6396	8190.46	10390.29	6816.6396	3685.46	930.33984	2403.625
708.3501	2140.4648	1016.0654	9100.3496	-2889.5352	415.06543	-4114.5698	713.55518	-2016.2051	-666.86523	-717.19482	1539.5449	-1819.8652	307.80518	2384.5449	-1261.8652	322.80518	12254.545	677.38501	-129.25488	9.3945312	1468.385	1263.7451	187.39453	1258.385	1670.7451	9417.3945	481.38501	452.74512	-522.60547	-1291.5049	-48.140137	2620.7749	558.49512	1120.8599	1638.7749	-2421.5049	-186.14014	-107.2251	8980.4951	2217.8599	3341.7749	3823.4951	2575.8599	11039.775	8453.4951	4193.8599	8460.7754	1292.8701	-1030.8047
-2249.5498	3886.6348	-657.91016	8431.4502	74.634766	-2068.9102	-910.75977	-772.35986	-530.23047	-1888.6548	-2372.54	-2041.3799	-2481.6548	-1871.54	306.62012	-2879.6548	-91.540039	5600.6201	1017.395	2059.1348	1696.3604	556.39502	3197.1348	5344.3604	1289.395	3455.1348	10295.36	861.39502	1966.1348	562.36035	543.29004	2334.3101	833.21484	70.290039	1261.3101	-2230.7852	-496.70996	1056.3101	-983.78516	11551.29	4740.3101	986.21484	8194.29	4645.3101	9396.2148	6420.29	6697.3101	10021.215	1044.865	817.45508
-191.11523	7065.6201	-1221.2402	12325.885	452.62012	-5701.2402	-1844.1001	1592.5649	-3697.2246	-1728.3398	-1587.085	-2486.6846	-1656.3398	273.91504	-1301.6846	-934.33984	1342.915	5156.3154	865.00488	1022.7998	1317.3447	476.00488	1776.7998	3993.3447	2063.0049	2844.7998	9005.3447	1151.0049	1361.7998	1740.3447	3419.395	1595.9448	204.70996	3136.395	-306.05518	-465.29004	1197.395	1621.9448	-2019.29	11748.395	758.94482	124.70996	9555.3945	3441.9448	6829.71	9038.3945	4421.9448	5347.71	-936.68506	2453.7002
[truncated: 1,138 more columns]
