# Supplementary material for: Cochaperones convey the energy of ATP hydrolysis for directional action of Hsp90
Source: Nat Commun. 2024 Jan 17;15:569. doi: 10.1038/s41467-024-44847-6 (PMC10794413; doi:10.1038/s41467-024-44847-6)
Supplement: Supplementary file 6 — Source Data [file 41467_2024_44847_MOESM6_ESM.zip › SourceData_ProteinMeasurements/8_Cdc37-Hsp90+Hsp90+Aha1+Ste11+ATP/Dataset1_Cdc37-Hsp90+Hsp90+Aha1+Ste11+ATP.txt]

g_g_x45_y119_M1	r_g_x43_y122_M1	r_r_x43_y122_M1	g_g_x82_y48_M1	r_g_x81_y50_M1	r_r_x81_y50_M1	g_g_x16_y141_M1	r_g_x13_y144_M1	r_r_x13_y144_M1	g_g_x29_y57_M1	r_g_x28_y58_M1	r_r_x28_y58_M1	g_g_x28_y13_M1	r_g_x28_y13_M1	r_r_x28_y13_M1	g_g_x63_y32_M1	r_g_x63_y33_M1	r_r_x63_y33_M1	g_g_x7_y37_M1	r_g_x6_y37_M1	r_r_x6_y37_M1	g_g_x37_y78_M2	r_g_x35_y80_M2	r_r_x35_y80_M2	g_g_x59_y132_M2	r_g_x57_y135_M2	r_r_x57_y135_M2	g_g_x35_y30_M2	r_g_x34_y30_M2	r_r_x34_y30_M2	g_g_x12_y54_M2	r_g_x11_y55_M2	r_r_x11_y55_M2	g_g_x17_y28_M2	r_g_x16_y28_M2	r_r_x16_y28_M2	g_g_x58_y102_M2	r_g_x56_y104_M2	r_r_x56_y104_M2	g_g_x11_y103_M2	r_g_x9_y105_M2	r_r_x9_y105_M2	g_g_x72_y123_M2	r_g_x70_y126_M2	r_r_x70_y126_M2	g_g_x19_y89_M3	r_g_x17_y91_M3	r_r_x17_y91_M3	g_g_x52_y30_M3	r_g_x51_y31_M3
2067.21	19396.98	13420.345	-695.79004	12494.98	3986.3447	485.20996	15752.98	4640.3447	1074.21	14549.98	11039.345	-794.79004	11232.98	10097.345	1222.21	10234.98	7899.3447	-890.79004	12725.98	4067.3447	5335.21	7726.8496	15129.21	5763.21	10853.85	3351.21	7782.21	8674.8496	7760.21	6270.21	11846.85	3638.21	5328.21	9376.8496	8549.21	4958.21	10118.85	4080.21	6503.21	7233.8496	5985.21	10657.21	12721.85	4983.21	9494.6699	14658.5	11949.84	11169.67	18977.5
3542.4248	16264.195	8922.8691	695.4248	13653.195	1475.8691	3826.4248	12585.195	-840.13086	2070.4248	12042.195	2611.8691	-1933.5752	16754.195	1437.8691	369.4248	9290.1953	-163.13086	1329.4248	8547.1953	-138.13086	-1161.0146	11440.215	15815.78	-1002.0146	10365.215	955.78027	-366.01465	7628.2148	5877.7803	1573.9854	10024.215	4071.7803	115.98535	8583.2148	7063.7803	-528.01465	12086.215	4123.7803	-455.01465	7361.2148	6391.7803	5390.9854	10408.215	4438.7803	3577.8848	13839.62	4064.8242	9946.8848	12988.62
2178.0947	13549.715	12946.035	4345.0947	3918.7148	5364.0352	2833.0947	7853.7148	3950.0352	541.09473	9179.7148	12640.035	407.09473	5642.7148	9875.0352	-1485.9053	8182.7148	7605.0352	2450.0947	6797.7148	6258.0352	-1011.415	7399.1396	11979.715	-1722.415	8541.1396	-2190.2852	1989.585	12745.14	2537.7148	45.584961	2465.1396	2625.7148	-1667.415	1693.1396	1056.7148	-1615.415	4002.1396	-262.28516	-1794.415	-249.86035	-13.285156	3902.585	1623.1396	229.71484	967.48535	11260.66	6801.4648	6194.4854	15573.66
2545.8701	18768.42	16337.475	1943.8701	11883.42	2563.4746	2681.8701	13852.42	4178.4746	1307.8701	14192.42	10679.475	-734.12988	11840.42	12339.475	-1219.1299	8828.4199	6473.4746	3516.8701	10462.42	4097.4746	1449.3452	14158.1	8542.3896	2917.3452	16142.1	-311.61035	5824.3452	9129.0996	2170.3896	5496.3452	11969.1	1302.3896	3414.3452	9160.0996	-633.61035	2614.3452	13278.1	566.38965	2650.3452	4441.0996	-30.610352	9106.3457	9663.0996	282.38965	4766.6152	17084.25	9872.2695	9173.6152	18324.25
4092.5249	16721.91	11280.425	2610.5249	5411.9102	5016.4248	3567.5249	11366.91	6911.4248	2422.5249	10436.91	9960.4248	3234.5249	7411.9102	9607.4248	1642.5249	5768.9102	5480.4248	5404.5249	7036.9102	5373.4248	1170.2197	15765.875	14847.391	-837.78027	12971.875	4360.3901	2941.2197	6209.875	8135.3901	1032.2197	12933.875	6204.3901	-237.78027	8759.875	7204.3901	1025.2197	12325.875	3351.3901	548.21973	6389.875	7630.3901	5213.2197	10542.875	8767.3906	5635.1001	14943.505	9310.1104	12477.1	17544.504
624.03516	18178.436	17721.805	-2463.9648	11279.436	7335.8047	490.03516	10959.436	5219.8047	-3184.9648	14164.436	12428.805	-2491.9648	9046.4355	12035.805	-3260.9648	8448.4355	11083.805	-223.96484	7997.4351	4814.8047	1013.4702	13610.415	10170.375	1795.4702	14583.415	2136.375	2381.4702	6462.415	461.375	4616.4702	10550.415	1246.375	3214.4702	8974.415	3867.375	2337.4702	14619.415	1358.375	3399.4702	4090.415	3682.375	10047.471	9591.415	4562.375	298.67969	11086.555	8789.7354	4897.6797	8436.5547
3790.2349	18134.379	15483.535	2301.2349	8789.3799	6468.5352	5106.2349	9861.3799	4449.5352	2295.2349	11048.38	11264.535	3611.2349	10861.38	6830.5352	3686.2349	9158.3799	3023.5352	2480.2349	10257.38	3871.5352	6362.0649	10018.7	16513.281	4685.0649	13371.7	4701.2803	4048.0649	6088.7002	5846.2803	7883.0649	9945.7002	6505.2803	3576.0649	8446.7002	6029.2803	4957.0649	9583.7002	2682.2803	7798.0649	3588.7002	6780.2803	11455.064	12058.7	5377.2803	4705.0596	17761.564	6314.2002	7083.0596	16097.564
323.06543	19022.461	12211.72	402.06543	10321.46	-260.28027	2984.0654	13337.46	4097.7197	172.06543	13007.46	6282.7197	-413.93457	13718.46	6974.7197	584.06543	8100.46	1612.7197	1890.0654	7013.46	-1977.2803	1656.23	12979.695	14419.015	3877.23	13873.695	1782.0146	2417.23	10094.695	5197.0146	5158.23	12768.695	2458.0146	4310.23	14289.695	3528.0146	2227.23	13972.695	1445.0146	3426.23	10495.695	2241.0146	9130.2305	10697.695	4273.0146	6672.7451	13425.11	11120.41	10993.745	12106.11
3747.5449	20914.705	16863.574	3800.5449	7250.7051	5898.5752	3630.5449	14577.705	6240.5752	1570.5449	13959.705	15098.575	2772.5449	9647.7051	7761.5752	413.54492	10391.705	6060.5752	3006.5449	9780.7051	5412.5752	2561.2798	13409.495	19457.615	1788.2798	13029.495	5424.6152	2806.2798	7544.4951	8594.6152	5422.2798	9251.4951	6726.6152	4684.2798	8287.4951	8090.6152	4208.2798	12911.495	4686.6152	3159.2798	3942.4951	7331.6152	10411.279	5447.4951	6584.6152	-1150.9902	17793.289	11480.275	4691.0098	16856.289
-1715.0752	17003.975	16158.064	-2940.0752	7002.9746	11138.064	-2023.0752	11248.975	9952.0645	-3168.0752	11256.975	14778.064	-1363.0752	8385.9746	15263.064	-2159.0752	6193.9746	9813.0645	-1400.0752	7457.9746	9017.0645	1305.3252	12202.525	11237.07	4263.3252	7718.5254	-2349.9297	-570.6748	9071.5254	3832.0703	2659.3252	11098.525	4039.0703	1731.3252	6435.5254	5306.0703	-1098.6748	7775.5254	1164.0703	701.3252	4046.5254	6029.0703	6693.3252	5491.5254	3150.0703	4633.2451	13935.305	11011.895	7408.2451	11105.305
5471.395	21590.775	16669.49	4909.395	12047.775	4569.4902	5870.395	10741.775	6508.4902	4105.395	13691.775	11514.49	4270.395	11078.775	9790.4902	3029.395	7087.7749	2796.4902	3671.395	9070.7754	4029.4902	1706.1851	13531.46	13913.87	14913.186	1466.46	-1141.1299	2349.1851	10598.46	7158.8701	5351.1851	10561.46	4646.8701	3465.1851	7700.46	4286.8701	1045.1851	16513.461	593.87012	5213.1851	6385.46	3873.8701	8573.1855	6754.46	4573.8701	8438.4102	20619.391	11278.31	9617.4102	19483.391
-1086.6953	13878.59	16799.695	-582.69531	5446.5898	3640.6953	1399.3047	8864.5898	5446.6953	-2473.6953	12235.59	10507.695	463.30469	7498.5898	10850.695	-1517.6953	8530.5898	6045.6953	-2239.6953	4715.5898	5883.6953	4596.8701	15122.12	10137.805	14623.87	6497.1201	-4005.1953	5114.8701	14402.12	3433.8047	5430.8701	12939.12	-322.19531	3909.8701	12072.12	532.80469	3844.8701	14581.12	56.804688	5223.8701	10437.12	990.80469	9608.8701	9855.1201	5095.8047	1398.4805	23197.734	14490.8	3316.4805	17724.734
1863.9102	12694.075	14663.945	3319.9102	7775.0752	3398.9453	3215.9102	9462.0752	7214.9453	1860.9102	8624.0752	12938.945	2134.9102	5356.0752	12185.945	1462.9102	6906.0752	7239.9453	2926.9102	6217.0752	3625.9453	4204.29	13672.734	16587.455	14801.29	3989.7349	2594.4551	3252.29	13065.734	8899.4551	3832.29	13669.734	7420.4551	2625.29	10723.734	8308.4551	4265.29	15397.734	5812.4551	4490.29	12181.734	5691.4551	7226.29	9395.7344	8700.4551	2515.3652	17595.686	4740.4248	-610.63477	16400.686
-633.63965	18479.5	16687.695	1727.3604	10149.5	3674.6953	2398.3604	13261.5	5091.6953	-464.63965	12914.5	10169.695	2535.3604	13282.5	10169.695	-1434.6396	13851.5	4223.6953	1077.3604	9178.5	4308.6953	2964.4448	12903.035	15909.58	14084.445	3669.0352	187.58008	4248.4448	10834.035	5828.5801	4601.4448	12041.035	5157.5801	2513.4448	14630.035	3920.5801	4471.4448	13723.035	5068.5801	4014.4448	7669.0352	7088.5801	8202.4453	10978.035	7043.5801	-5469.9346	19622.195	4737.7002	-1141.9346	14458.195
3234.2002	15272.185	9443.2354	1726.2002	4368.1846	348.23535	5790.2002	8190.1846	-1005.7646	1581.2002	8465.1846	4106.2354	1701.2002	4252.1846	3395.2354	-177.7998	3708.1846	-251.76465	2901.2002	5826.1846	-2510.7646	-724.50977	15089.88	13301.47	13206.49	4890.8799	-1422.5303	3553.4902	10435.88	4726.4697	4156.4902	15748.88	3185.4697	1598.4902	13367.88	3852.4697	859.49023	17807.879	2863.4697	2001.4902	8266.8799	4709.4697	6197.4902	8362.8799	3705.4697	4553.1851	16297.93	11791.105	4583.1851	12090.93
4817.2051	21654.564	14183.145	3972.2051	9988.5645	1978.1445	7520.2051	12218.564	2615.1445	4623.2051	14233.564	7163.1445	2075.2051	10555.564	8959.1445	2767.2051	9855.5645	3751.1445	5364.2051	12041.564	374.14453	-3140.5801	5844.2246	14575.345	10105.42	-3021.7754	-1966.6553	-3071.5801	4472.2246	5494.3447	822.41992	7636.2246	1252.3447	-1484.5801	4897.2246	3889.3447	-3964.5801	9844.2246	983.34473	-1192.5801	4229.2246	3954.3447	6004.4199	2040.2246	2899.3447	5024.3848	6456.2695	6078.9053	6295.3848	8568.2695
-2072.4453	20114.914	16126.625	-1710.4453	6960.915	8238.625	42.554688	11441.915	6310.625	-3872.4453	12926.915	8693.625	-3298.4453	10424.915	13478.625	-2027.4453	9534.915	7393.625	-2088.4453	8149.915	6269.625	-3632.0996	13073.835	14204.295	9026.9004	-138.16504	1161.2949	-4044.0996	8710.835	8207.2949	-1214.0996	11095.835	5216.2949	-2407.0996	10028.835	4421.2949	-5236.0996	14994.835	3065.2949	-1418.0996	6584.835	4925.2949	4634.9004	5146.835	3804.2949	4526.0952	19770.66	6252.5254	5057.0952	15428.66
734.06543	17555.24	15242.35	-1538.9346	5088.2402	4876.3496	5269.0654	10522.24	8512.3496	337.06543	7571.2402	9653.3496	-2282.9346	7014.2402	11657.35	-1986.9346	7684.2402	8274.3496	276.06543	7942.2402	3725.3496	668.98047	12108.595	11569.055	12655.98	3936.5947	1866.0547	-513.01953	12325.595	6213.0547	2769.9805	10776.595	3513.0547	3601.9805	9587.5947	5892.0547	280.98047	15755.595	3188.0547	2577.9805	6424.5947	4593.0547	9015.9805	9419.5947	4285.0547	2287.9404	16339.755	14749.995	5158.9404	17944.754
2301.3999	13084.385	16318.05	2389.3999	4318.3848	4239.0498	7706.3999	3746.3848	6172.0498	2643.3999	7306.3848	11321.05	2903.3999	2537.3848	12698.05	295.3999	4469.3848	9353.0498	1238.3999	2846.3848	5957.0498	3608.1152	14464.76	14093.665	14527.115	503.75977	1978.665	3538.1152	7470.7598	7357.665	5800.1152	9317.7598	6359.665	3894.1152	10666.76	7402.665	2523.1152	11255.76	5505.665	5601.1152	6767.7598	6459.665	13123.115	6517.7598	6479.665	9279.9648	15526.905	10814.62	5571.9648	17502.906
-1832.0352	21007.301	20929.641	-1520.0352	9661.2998	6883.6401	2485.9648	8673.2998	8328.6406	-3105.0352	11546.3	14553.641	-1237.0352	8778.2998	14281.641	-5068.0352	9680.2998	7883.6401	-834.03516	9955.2998	5812.6401	1256.5254	12080.525	21465.711	12673.525	465.52539	2160.71	-700.47461	7686.5254	8808.71	2784.5254	9067.5254	5933.71	2122.5254	9315.5254	8948.71	-465.47461	14336.525	4895.71	2303.5254	7329.5254	6790.71	5111.5254	4258.5254	9531.71	5586.145	20546.91	14133.04	4340.145	16354.91
-188.98047	19093.391	15803.555	-756.98047	8457.3896	8669.5547	-304.98047	9721.3896	8163.5547	-417.98047	11584.39	8189.5547	-50.980469	9419.3896	12203.555	-1721.9805	8267.3896	9970.5547	581.01953	10662.39	5057.5547	1852.6948	14210.21	12006.45	16317.695	2737.21	-4251.5498	1332.6948	13447.21	2256.4502	4594.6948	10397.21	1536.4502	4107.6948	10563.21	664.4502	1474.6948	12834.21	-566.5498	4321.6948	6609.21	2809.4502	9546.6953	10129.21	1111.4502	14.519531	17280.879	10218.065	823.51953	14637.88
4938.3398	19977.266	11594.08	4643.3398	10937.266	2350.0801	6088.3398	9032.2656	1047.0801	4783.3398	10791.266	5732.0801	4579.3398	9883.2656	5207.0801	1934.3398	10694.266	1612.0801	4777.3398	10378.266	837.08008	3217.5151	11263.025	14247.41	16144.516	3473.0249	-336.58984	2567.5151	7600.0249	9533.4102	3831.5151	11108.025	4745.4102	4650.5151	10535.025	8139.4102	1503.5151	15019.025	5285.4102	3029.5151	8899.0254	4633.4102	8690.5156	6630.0249	7056.4102	4008.4648	17773.871	8804.75	-535.53516	16483.871
4840.3052	17789.936	16071.745	2085.3052	9323.9355	5730.7451	6492.3052	12401.936	5998.7451	3416.3052	10380.936	6971.7451	6831.3052	9281.9355	8511.7451	2914.3052	8490.9355	4429.7451	6164.3052	8858.9355	5564.7451	2022.355	14303.725	14728.3	16769.355	3138.7251	2209.2998	2581.355	11811.725	9578.2998	3166.355	11697.725	5008.2998	3936.355	10370.725	7637.2998	1210.355	16079.725	4985.2998	3835.355	6439.7251	6656.2998	9995.3555	11133.725	8741.2998	-131.95508	15843.78	3053.8252	2055.0449	12844.78
6240.8901	17537.871	9224.0703	6068.8901	9767.8701	-626.92969	2954.8901	10616.87	1535.0703	3086.8901	11131.87	3457.0703	10119.891	2419.8701	574.07031	3540.8901	11414.87	-2589.9297	6736.8901	9517.8701	-2426.9297	-1000.71	13015.846	13223.28	11287.29	4876.8452	-2930.7197	-1388.71	13562.846	6469.2803	1693.29	15062.846	2754.2803	674.29004	10967.846	4016.2803	596.29004	15369.846	1750.2803	1180.29	8316.8457	1657.2803	4286.29	11803.846	1580.2803	4011.6055	18389.74	2428.0742	3105.6055	13841.74
-1551.2646	17177.529	17961.531	431.73535	6579.5298	8133.5303	174.73535	11667.529	9199.5303	-1834.2646	10876.529	14913.53	5776.7354	3080.5298	11533.53	-1718.2646	10849.529	7604.5303	-1518.2646	10095.529	5453.5303	-624.9248	12898.9	11293.37	11748.075	3413.8999	-2966.6299	-16.924805	12406.9	4098.3701	1716.0752	10547.9	659.37012	-821.9248	11013.9	4497.3701	1036.0752	12331.9	207.37012	-1313.9248	10344.9	3571.3701	6825.0752	8179.8999	779.37012	7870.77	17707.641	10114.935	6264.77	12704.64
-2104.4346	18434.875	20398.551	2932.5654	1987.875	4409.5498	1.5654297	8304.875	8760.5498	-2605.4346	13327.875	14496.55	3992.5654	572.875	12662.55	-3833.4346	9744.875	9767.5498	-1693.4346	8473.875	8163.5498	6985.8799	13141.135	9392.29	9457.8799	4952.1348	-3651.71	-93.120117	14309.135	1362.29	2283.8799	15370.135	-2537.71	1390.8799	12721.135	1560.29	247.87988	14310.135	677.29004	1912.8799	10463.135	3387.29	6476.8799	10030.135	2207.29	4126.46	17210.391	10086.265	4627.46	15734.391
1717.0498	22242.824	15755.24	6523.0498	1722.8252	1628.2402	5316.0498	9694.8252	6915.2402	1924.0498	8721.8252	10906.24	6856.0498	4201.8252	8863.2402	2988.0498	9953.8252	7290.2402	2286.0498	10443.825	5348.2402	2982.3501	15024.975	10670.87	11992.35	2190.9746	-2049.1299	1370.3501	8905.9746	5470.8701	3226.3501	7139.9746	1742.8701	3988.3501	8028.9746	6226.8701	1509.3501	10164.975	1802.8701	3745.3501	7192.9746	4647.8701	7891.3501	8285.9746	5550.8701	513.5752	19819.625	9937.7305	2356.5752	18303.625
752.41992	20005.17	11511.18	4204.4199	1222.1699	-2585.8203	3473.4199	9790.1699	3516.1797	322.41992	10608.17	8530.1797	6147.4199	2515.1699	9199.1797	-1699.5801	8637.1699	8717.1797	-145.58008	9072.1699	2212.1797	4893.5552	14877.285	17766.67	14911.555	4423.2852	4132.6699	1019.5552	10562.285	10989.67	3247.5552	11790.285	2508.6699	4690.5552	10274.285	8031.6699	2107.5552	17032.285	2941.6699	2644.5552	8477.2852	6262.6699	8374.5547	8959.2852	7973.6699	4076.7246	17220.379	14460.705	3903.7246	16818.379
2745.5352	20513.75	12615.055	9486.5352	922.75	-2911.9453	5431.5352	11020.75	3856.0547	1714.5352	12303.75	11781.055	6387.5352	7238.75	5646.0547	738.53516	6512.75	5305.0547	2822.5352	10843.75	2939.0547	3516.4805	12392.025	11752.94	11854.48	3374.0249	712.94043	1247.4805	9711.0254	7325.9404	4220.4805	12439.025	5239.9404	2065.4805	8350.0254	5413.9404	2310.4805	16918.025	3072.9404	1828.4805	8808.0254	5413.9404	7516.4805	6973.0249	6412.9404	6908.8999	17839.26	8633.8848	7542.8999	13747.26
-1851.9102	18983.301	14383.51	3976.0898	1760.2998	-3484.4902	-809.91016	12676.3	2547.5098	-1703.9102	10704.3	8042.5098	3601.0898	3859.2998	5029.5098	-2791.9102	10765.3	5258.5098	-1247.9102	14584.3	210.50977	4310.3203	14750.445	16102.17	9665.3203	5065.4448	32.169922	446.32031	13010.445	9557.1699	691.32031	10414.445	3171.1699	158.32031	11510.445	4183.1699	-883.67969	17484.445	4765.1699	1219.3203	8425.4453	4872.1699	5911.3203	8180.4448	7723.1699	2716.8701	19463.016	11588.24	504.87012	19370.016
-283.46484	17112.586	12381.97	6104.5352	-234.41504	-1003.0303	1033.5352	10539.585	6716.9697	-59.464844	11657.585	11873.97	4567.5352	2828.585	11430.97	-993.46484	8125.585	6830.9697	340.53516	9802.585	4388.9697	9349.5703	7021.0098	14747.17	12405.57	458.00977	1153.1699	4229.5698	7256.0098	9124.1699	6792.5698	9120.0098	5213.1699	3672.5698	5060.0098	8093.1699	4725.5698	9884.0098	4213.1699	3785.5698	2547.0098	6362.1699	10619.57	4196.0098	6205.1699	2214.3799	14201.135	7199.5303	2187.3799	10524.135
621.48535	14163.9	15989.13	7833.4854	266.8999	3685.1299	4428.4854	9264.9004	7779.1299	1519.4854	10242.9	12134.13	4444.4854	2166.8999	11946.13	-799.51465	8776.9004	8003.1299	47.485352	11690.9	3473.1299	3889.0552	11161.025	10606.615	13883.055	2450.0254	-2919.3848	2589.0552	13072.025	6751.6152	3896.0552	13343.025	-407.38477	2683.0552	10585.025	4079.6152	2006.0552	13170.025	1873.6152	3172.0552	10051.025	4381.6152	6762.0552	6293.0254	2819.6152	4382.0098	15420.585	8717.9854	6317.0098	16291.585
4142.8101	7969.9102	2536.1201	12481.811	1288.9102	-2688.8799	5708.8101	10855.91	4127.1201	10493.811	4087.9102	9199.1201	11944.811	3735.9102	5602.1201	4241.8101	7731.9102	3579.1201	4486.8101	10525.91	1455.1201	6893.21	13808.67	13617.18	10343.21	2954.6699	-1276.8203	-343.79004	6798.6699	5593.1797	881.20996	8175.6699	1702.1797	373.20996	9143.6699	3543.1797	-1316.79	16766.67	1629.1797	201.20996	7802.6699	5443.1797	4150.21	6775.6699	3537.1797	4156.6797	13181.32	15502.045	1824.6797	14149.32
4618.0249	3337.9199	8079.1299	9667.0254	3316.9199	-240.87012	6738.0249	12036.92	6550.1299	10433.025	5766.9199	11991.13	9890.0254	4262.9199	8376.1299	2489.0249	9886.9199	5632.1299	4374.0249	13748.92	3259.1299	2414.645	15973.734	12008.295	16451.645	5045.7349	-1804.7051	3568.645	10435.734	6239.2949	5761.645	10631.734	856.29492	4540.645	9307.7344	1723.2949	3903.645	17978.734	3144.2949	4941.645	7431.7349	3263.2949	6580.645	9009.7344	3226.2949	6748.0698	11435.385	12788.79	2852.0698	12548.385
4086.73	538.93018	4579.1396	9757.7305	792.93018	-107.86035	6747.73	8983.9297	8014.1396	9871.7305	1866.9302	12661.14	9528.7305	2263.9302	10874.14	3075.73	8348.9297	6288.1396	4280.73	9871.9297	4546.1396	4012.3101	17354.596	14116.795	12065.311	2475.5952	-1398.2051	2984.3101	5358.5952	7794.7949	4044.3101	12216.596	3747.7949	4400.3101	9394.5957	8061.7949	3308.3101	13403.596	2968.7949	4205.3101	7783.5952	4639.7949	8618.3105	8689.5957	4350.7949	2092.7002	18363.346	11098.705	3188.7002	16351.346
6192.7651	-137.7002	2422.6797	9216.7656	-2216.7002	-1664.3203	4849.7651	7672.2998	187.67969	8050.7651	-1383.7002	2663.6797	7462.7651	49.299805	6234.6797	2223.7651	8644.2998	2872.6797	4893.7651	9808.2998	-556.32031	2105.25	11004.745	19526.121	15013.25	-3144.2549	2581.1201	2615.25	4607.7451	10211.12	4881.25	8129.7451	5604.1201	5826.25	6349.7451	7883.1201	3917.25	8779.7451	6679.1201	3543.25	3481.7451	7243.1201	8584.25	4949.7451	8165.1201	-171.08984	16469.965	7752.8945	-2556.0898	15522.965
16298.205	2185.5898	-457.63477	10232.205	364.58984	-4904.6348	5287.2051	9913.5898	2449.3652	9726.2051	1985.5898	5037.3652	8231.2051	2611.5898	8038.3652	2983.2051	9880.5898	1743.3652	4062.2051	8241.5898	2042.3652	-1494.5098	14899.795	14779.05	5220.4902	2455.7949	-3002.9502	-164.50977	11044.795	6418.0498	533.49023	10043.795	1492.0498	2581.4902	11558.795	4737.0498	860.49023	14660.795	2604.0498	1754.4902	7801.7949	1286.0498	7219.4902	7535.7949	4280.0498	3228.4102	19063.289	7596.0703	2314.4102	13709.29
17070.324	1195.6851	4119.9854	9377.3252	694.68506	224.98535	4189.3252	14226.686	3640.9854	11220.325	4129.6851	9290.9854	9523.3252	3151.6851	9477.9854	3677.3252	9671.6855	3233.9854	2373.3252	9971.6855	4002.9854	-2913.0947	15737.891	15838.325	-3087.0947	3022.8901	2616.3252	-2274.0947	7758.8901	10532.325	1486.9053	10806.891	5596.3252	-2115.0947	12460.891	7774.3252	-3265.0947	15502.891	3835.3252	-1122.0947	13111.891	8917.3252	4863.9053	12513.891	10760.325	3293.0752	15303.485	7720.2451	3131.0752	11091.485
7192.0146	772.62012	3950.915	3165.0146	-1829.3799	-473.08496	-2027.9854	10095.62	3971.915	3977.0146	3520.6201	13670.915	1874.0146	2067.6201	9817.915	-2127.9854	6843.6201	3963.915	-3305.9854	6395.6201	4315.915	1671.0098	11971.221	16985.76	1664.0098	3118.2202	2276.7598	2281.0098	9647.2207	11055.76	5476.0098	12071.221	4660.7598	4156.0098	9361.2207	7639.7598	2940.0098	11640.221	4356.7598	2622.0098	8269.2207	5223.7598	9511.0098	7343.2202	4673.7598	5612.4648	11757.96	9821.7949	3391.4648	11913.96
10596.21	6820.1499	1293.3096	6506.21	2594.1499	-1794.6904	609.20996	14767.15	2289.3096	8504.21	4314.1499	6052.3096	3857.21	5218.1499	7078.3096	35.209961	11116.15	-82.69043	2243.21	11065.15	3596.3096	-1274.7246	12399.48	11517.475	-1527.7246	227.48047	1255.4751	-621.72461	8496.4805	7941.4751	3337.2754	10920.48	6134.4751	1611.2754	9876.4805	8580.4746	-58.724609	9108.4805	6366.4751	1893.2754	6721.4805	4560.4751	5021.2754	11412.48	7009.4751	-66.174805	14219.18	9853.2354	-1108.1748	12994.18
12291.37	2389.7798	754.70508	8062.3701	2243.7798	-3480.2949	2491.3701	11757.779	2007.7051	8019.3701	3974.7798	11799.705	7925.3701	1613.7798	6834.7051	747.37012	8846.7793	1107.7051	2630.3701	10386.779	4089.7051	3117.1948	12052.495	18475.275	2274.1948	-61.504883	1537.2749	3006.1948	11396.495	5871.2749	3498.1948	15481.495	4058.2749	1487.1948	9519.4951	4929.2749	4112.1948	12356.495	5320.2749	4568.1948	8579.4951	5920.2749	9184.1953	8040.4951	8315.2754	-2470.6104	20094.961	9540.5	-3658.6104	15147.96
15068.475	532.08496	6990.605	10921.475	-1178.915	4011.605	5084.4751	11131.085	7517.605	9615.4746	1694.085	13563.605	7513.4751	541.08496	13309.605	1302.4751	6336.085	4530.605	2904.4751	7281.085	7381.605	1669.1748	15567.971	19479.734	1785.1748	264.97021	2512.7349	3243.1748	7381.9702	7708.7349	5147.1748	11076.971	4126.7349	4219.1748	6565.9702	8290.7344	4075.1748	14437.971	3603.7349	5031.1748	7716.9702	5537.7349	5794.1748	8696.9707	4209.7349	5622.6099	19214.004	10786.85	4893.6099	16268.005
16881.254	4105.355	3103.665	8021.2549	2468.355	-57.334961	5468.2549	11189.355	6478.665	10763.255	2704.355	11170.665	9826.2549	2831.355	7934.665	2496.2549	8458.3555	5759.665	3221.2549	7675.355	6853.665	1700.9751	12742.715	16502.984	2820.9751	2267.7148	1896.9849	2147.9751	9698.7148	9115.9844	3847.9751	15011.715	7729.9849	3330.9751	9791.7148	6956.9849	3347.9751	11185.715	3670.9849	3456.9751	8850.7148	6154.9849	6358.9751	12117.715	5974.9849	675.11523	22825.176	8320.7646	1140.1152	17428.176
12650.77	2461.0601	996.57031	6375.7695	782.06006	-3245.4297	852.76953	13092.061	2188.5703	6227.7695	4189.0601	11225.57	2432.7695	2299.0601	8953.5703	-308.23047	12409.061	4496.5703	5.7695312	11740.061	101.57031	-223.7002	9913.915	12075.35	1526.2998	-626.08496	504.34961	-107.7002	6252.915	8396.3496	3786.2998	8740.915	5278.3496	2801.2998	6777.915	4955.3496	879.2998	8545.915	3595.3496	2007.2998	4153.915	4680.3496	5349.2998	4878.915	4735.3496	858.65527	15713.72	5790.7451	2559.6553	11855.72
13775.255	2520.7051	664.62988	6243.2549	-789.29492	-3813.3701	1260.2549	14426.705	1704.6299	5125.2549	1300.7051	5345.6299	1041.2549	8718.7051	9411.6299	-72.745117	6623.7051	2484.6299	919.25488	6860.7051	1213.6299	-3500.1953	7257.7646	16789.121	-2672.1953	-3457.2354	1613.1201	-423.19531	3348.7646	10912.12	982.80469	4623.7646	9092.1201	-352.19531	4794.7646	9995.1201	-149.19531	6209.7646	5772.1201	-1907.1953	-335.23535	5078.1201	6293.8047	3867.7646	8250.1201	3838.21	18397.484	5276.8652	2688.21	17378.484
14277.564	-431.60547	7023.9448	9009.5645	398.39453	2972.9448	3557.5649	13437.395	6698.9448	7321.5649	2396.3945	14452.945	1244.5649	6408.3945	11210.945	1135.5649	7175.3945	9353.9453	854.56494	6389.3945	5751.9448	235.8999	14452.325	15723.46	717.8999	-49.674805	1207.46	6574.8999	4639.3252	5150.46	3161.8999	11613.325	5628.46	2291.8999	10707.325	6662.46	148.8999	15730.325	5606.46	2760.8999	6302.3252	7474.46	6571.8999	8433.3252	8445.46	-2233.0146	17100	7934.0254	-2698.0146	15386
14538.359	1697.5703	4497.9453	7103.3599	-1199.4297	1819.9453	2795.3599	9412.5703	5577.9453	8008.3599	472.57031	16134.945	1905.3599	7343.5703	11795.945	2187.3599	7067.5703	6217.9453	3406.3599	6869.5703	5687.9453	-1190.7598	10747.39	14432.57	-2591.7598	88.389648	1033.5698	7797.2402	-627.61035	5341.5698	633.24023	12521.39	3774.5698	-361.75977	7509.3896	7005.5698	-1010.7598	12375.39	5154.5698	137.24023	6340.3896	5628.5698	3896.2402	7851.3896	7894.5698	-6862.1152	15577.475	7977.6201	-8366.1152	14618.475
13110.52	812.16016	-355.37012	6277.52	-832.83984	-3679.3701	1907.52	9995.1602	1752.6299	8612.5195	2966.1602	8811.6299	1644.52	8106.1602	8224.6299	349.52002	7349.1602	2404.6299	1424.52	7337.1602	2406.6299	1014.2197	14624.391	18479.926	-1606.7803	1167.3901	3003.9248	7857.2197	1688.3901	5634.9248	1286.2197	12541.391	7693.9248	-178.78027	11440.391	9818.9248	-197.78027	15440.391	7346.9248	25.219727	6376.3901	7635.9248	4752.2197	7969.3901	7246.9248	5064.6899	15909.82	9105.3604	4147.6899	11890.82
13153.734	5382.3599	545.03516	4983.7349	1360.3599	-4632.9648	2092.7349	9949.3594	2346.0352	7847.7349	2610.3599	8137.0352	492.73486	9253.3594	4984.0352	-554.26514	10245.359	1526.0352	3880.7349	10425.359	-535.96484	49.390137	15274.779	8535.5703	324.39014	2174.7798	-6152.4297	7460.3901	676.77979	-3364.4297	2298.3901	11114.779	-3704.4297	2441.3901	11276.779	-1452.4297	1006.3901	13737.779	-2937.4297	858.39014	8418.7793	-1510.4297	7327.3901	10459.779	636.57031	3320.625	17343.971	7154.8848	4378.625	16072.971
15538.625	956.15479	5726.0898	8642.625	-121.84521	-1702.9102	6106.625	12252.154	6144.0898	10583.625	4491.1548	13437.09	3006.625	11964.154	13349.09	2335.625	9964.1543	5490.0898	5129.625	11537.154	5194.0898	2407.2451	12244.96	12648.13	2032.2451	308.95996	-5961.8701	9206.2451	-280.04004	-1885.8701	4712.2451	11675.96	1547.1299	3522.2451	9217.96	320.12988	2147.2451	14803.96	-46.870117	2739.2451	5159.96	11.129883	8463.2451	7528.96	131.12988	4348.9648	17734.865	9132.125	5356.9648	11906.865
13915.49	4783.8398	2643.9805	6102.4902	1008.8398	-4984.0195	3286.4902	13585.84	1898.9805	9534.4902	1357.8398	5926.9805	1095.4902	14163.84	8272.9805	-230.50977	12759.84	3448.9805	2111.4902	10299.84	-2014.0195	-1264.4102	13725.405	13880.346	-3613.4102	-609.59473	4201.3452	4896.5898	852.40527	4883.3452	-1633.4102	11492.405	8107.3452	-2396.4102	10841.405	7057.3452	-2022.4102	14964.405	6222.3452	-3035.4102	7181.4053	7831.3452	5688.5898	6581.4053	9181.3457	6571.3052	13665.835	5084.2197	5093.3052	11439.835
11162.945	1371.2998	7283.335	1876.9453	-2195.7002	356.33496	1201.9453	13901.3	6515.335	4519.9453	1975.2998	10048.335	-591.05469	10244.3	9840.335	-654.05469	7503.2998	7199.335	1565.9453	8429.2998	2401.335	3314.6401	15389.21	7707.8301	244.64014	-396.79004	-5347.1699	9895.6406	329.20996	-3233.1699	5421.6401	11554.21	-3192.1699	3119.6401	11455.21	-1851.1699	1841.6401	15196.21	-3289.1699	3046.6401	10488.21	-1666.1699	8433.6406	8548.21	-1079.1699	1488.5	14183.945	-1128.4902	1735.5	14554.945
10823.686	3802.0952	5867.5752	620.68506	468.09521	2232.5752	3210.6851	10189.096	6245.5752	8847.6855	2857.0952	10051.575	974.68506	11026.096	11860.575	335.68506	10239.096	7255.5752	2404.6851	10484.096	6489.5752	3066.98	12760.835	14764.535	1670.98	1450.835	318.53516	9726.9805	3187.835	2039.5352	4244.98	13470.835	5445.5352	2951.98	11547.835	5192.5352	198.97998	16661.836	4872.5352	2413.98	10292.835	6363.5352	9795.9805	11854.835	5769.5352	1036.5146	18788.061	6043.4502	-834.48535	15947.061
14029.734	4726.2251	-1203.9746	734.73486	1101.2251	-5815.9746	3882.7349	11119.225	3100.0254	11297.734	6940.2251	7417.0254	3326.7349	12461.225	8566.0254	1851.7349	12423.225	3314.0254	4705.7349	10072.225	1172.0254	-3071.6602	14983.01	12939.82	-4584.6602	3430.0098	-2740.1797	4945.3398	2817.0098	602.82031	-1474.6602	14379.01	2965.8203	-1241.6602	11649.01	3147.8203	-3684.6602	16033.01	3351.8203	-1781.6602	9538.0098	3083.8203	4919.3398	11248.01	3817.8203	2584.96	21263.67	6203.3447	2124.96	15586.67
12364.275	-2237.0801	4301.915	1677.2749	-5714.0801	2248.915	6034.2749	3824.9199	6209.915	8055.2749	-1770.0801	9205.915	3880.2749	5985.9199	11593.915	2348.2749	3532.9199	5131.915	2937.2749	4230.9199	5509.915	2559.335	14055.275	12212.945	1259.335	729.27539	-2893.0547	9677.335	328.27539	-535.05469	4433.335	10721.275	64.945312	3467.335	10530.275	1628.9453	2780.335	15607.275	2219.9453	7559.335	1533.2754	-2419.0547	7897.335	4849.2754	2043.9453	7088.9502	19498.279	8584.835	3968.9502	16589.279
14773.805	3948.7051	2393.5195	745.80518	4204.7051	-921.48047	6476.8052	12865.705	3098.5195	10411.805	4605.7051	10321.52	3106.8052	13428.705	10574.52	2219.8052	11429.705	7376.5195	2655.8052	13897.705	1785.5195	3108.875	10599.93	15664.31	1951.875	-3600.0703	-1936.6904	9559.875	-2416.0703	-680.69043	4251.875	6051.9297	2798.3096	3164.875	6120.9297	2003.3096	2491.875	4855.9297	3277.3096	5690.875	-887.07031	-1153.6904	8592.875	4515.9297	3613.3096	-2382.6904	17518.24	9953.3652	-2914.6904	12980.24
15138.115	3636.7749	6905.8799	3185.1152	580.7749	1374.8799	12098.115	8924.7754	5598.8799	8437.1152	3786.7749	9704.8799	1800.1152	9579.7754	12644.88	2844.1152	10294.775	5713.8799	3763.1152	9781.7754	5744.8799	-2380.5596	11831.545	16483.4	-2294.5596	123.54492	262.3999	3157.4404	-209.45508	4310.3999	-396.55957	9270.5449	4594.3999	-390.55957	7117.5449	6692.3999	-2508.5596	13374.545	5301.3999	2420.4404	236.54492	3025.3999	2423.4404	5874.5449	5455.3999	7720.585	15546.064	6920.3447	6358.585	14439.064
11550.725	1788.1948	5556.3203	-1023.2749	1613.1948	-323.67969	8707.7246	7464.1948	5564.3203	7078.7251	3058.1948	7235.3203	1513.7251	11983.195	13151.32	328.7251	10640.195	6306.3203	501.7251	9736.1953	4308.3203	4309.8252	5608.5596	13216.4	750.8252	-3303.4404	-1749.5996	8907.8252	-6933.4404	544.40039	4925.8252	6022.5596	2460.4004	3075.8252	4246.5596	4997.4004	3558.8252	6125.5596	1968.4004	7518.8252	-6082.4404	1292.4004	7632.8252	-886.44043	3581.4004	1495.2451	12228.795	5199.9854	9379.2451	6627.7949
12771.596	-444.84961	2270.5449	1968.5952	-3693.8496	-260.45508	10113.596	2659.1504	3646.5449	7229.5952	-923.84961	10561.545	4028.5952	6188.1504	7866.5449	2339.5952	5662.1504	5350.5449	3630.5952	5361.1504	2191.5449	-4104.4346	10668.705	17335.064	-3219.4346	-1232.2949	2838.0649	5844.5654	113.70508	2636.0649	250.56543	9416.7051	5354.0649	-2685.4346	11011.705	7593.0649	-3898.4346	13673.705	4531.0649	1722.5654	1630.7051	2218.0649	2173.5654	7072.7051	6750.0649	4078.2598	11270.471	7154.4004	9146.2598	11154.471
12749.82	220.99023	3249.1602	1308.8198	-2788.0098	-1878.8398	7880.8198	2026.9902	4255.1602	7568.8198	1059.9902	10787.16	1669.8198	10565.99	8188.1602	1231.8198	5995.9902	6791.1602	2486.8198	9208.9902	3480.1602	6952.4551	4700.8252	15005.245	2094.4551	-1058.1748	1915.2451	11767.455	-1314.1748	4318.2451	4521.4551	7027.8252	5466.2451	5159.4551	6604.8252	9229.2451	10012.455	1111.8252	6014.2451	7950.4551	-1193.1748	5754.2451	9313.4551	7629.8252	6463.2451	5603.4199	18614.141	10618.385	10268.42	8615.1406
15498.811	1820.0552	4195.2305	1818.8101	-444.94482	-132.76953	9044.8105	4743.0552	4296.2305	10242.811	2342.0552	10599.23	3203.8101	11827.055	10125.23	2431.8101	10359.055	4315.2305	1333.8101	8070.0552	3528.2305	6730.29	3722.9702	13663.45	1886.29	152.97021	-177.5498	9003.29	-604.02979	2265.4502	3910.29	11115.971	3907.4502	4299.29	10701.971	7119.4502	6173.29	3109.9702	3239.4502	8014.29	3525.9702	1372.4502	7716.29	6609.9702	6977.4502	2076.3154	13437.765	11086	4845.3154	9251.7646
12986.96	4380.2549	5833.5996	1306.96	2439.2549	1579.5996	9583.96	4486.2549	8204.5996	10722.96	4265.2549	11050.6	1910.96	13567.255	10034.6	3819.96	12441.255	5884.5996	2746.96	7574.2549	4066.5996	6663.915	4147.8252	9720.3203	-2539.085	1611.8252	-1542.6797	5456.915	3018.8252	1137.3203	1029.915	11769.825	601.32031	-1301.085	11929.825	2825.3203	4868.915	4395.8252	1566.3203	4887.915	2132.8252	751.32031	3197.915	9803.8252	3313.3203	7342.5996	8340.0449	1649.665	10442.6	6131.0449
12163.221	174.19043	7802.6602	1435.2202	-3256.8096	-775.33984	9934.2207	3478.1904	5509.6602	7205.2202	-478.80957	13592.66	1935.2202	5254.1904	9642.6602	2256.2202	4937.1904	4375.6602	2308.2202	6273.1904	2662.6602	9815.335	6285.6699	11562.97	-383.66504	910.66992	-3253.0303	8347.335	2396.6699	-2239.0303	2826.335	11579.67	-1060.0303	3321.335	11153.67	-390.03027	4949.335	3518.6699	523.96973	6253.335	1714.6699	-3483.0303	8036.335	8704.6699	-149.03027	18317.5	2925.8501	-3464.375	7753.5	14917.85
10913.125	1249.9399	4201.1846	-2724.875	371.93994	124.18457	6719.125	3707.9399	5079.1846	7074.125	3432.9399	10851.185	-1685.875	8210.9395	12864.185	418.125	8891.9395	6510.1846	-531.875	6772.9399	2472.1846	5655.6201	5365.0498	16959.176	30.620117	3355.0498	1499.1748	7743.6201	3999.0498	3879.1748	3196.6201	13134.05	4255.1748	2582.6201	13359.05	4876.1748	8250.6201	4320.0498	4944.1748	6994.6201	2744.0498	3073.1748	5809.6201	8124.0498	7827.1748	16795.766	2007.4351	3912.6748	6064.7646	10408.436
13789.92	1292.4004	5334.7402	3018.9199	-1216.5996	1593.7402	12554.92	2083.4004	8096.7402	9727.9199	3111.4004	14886.74	3459.9199	9665.4004	15026.74	3169.9199	6626.4004	7126.7402	4154.9199	6308.4004	6262.7402	10117.27	3356.585	16935.295	1047.27	3933.585	1508.2949	10011.27	2151.585	6571.2949	4154.27	10254.585	8281.2949	2766.27	11579.585	8016.2949	6905.27	4463.585	6721.2949	6908.27	3840.585	2666.2949	6995.27	9313.585	7492.2949	15313.45	967.375	-5823.6602	10310.45	4003.375
10868.69	-2039.7949	4162.8301	76.69043	-5636.7949	-170.16992	6232.6904	-105.79492	6111.8301	8053.6904	-1806.7949	11284.83	-831.30957	6502.2051	12132.83	-844.30957	5501.2051	3594.8301	-221.30957	1011.2051	2180.8301	3414.0703	3625.875	18772.445	-3574.9297	-8.125	1112.4448	6587.0703	2861.875	2947.4448	-386.92969	13900.875	3999.4448	1003.0703	11609.875	4650.4448	2151.0703	2888.875	4262.4448	3344.0703	421.875	2156.4448	1027.0703	9454.875	3330.4448	10945.555	958.08008	1139.625	5575.5547	6130.0801
10788.975	4357.6948	4639.75	-411.0249	1427.6948	-403.25	7392.9751	6666.6948	5353.75	7448.9751	5241.6948	12701.75	1108.9751	14677.695	8076.75	8300.9746	3366.6948	1882.75	478.9751	14932.695	6624.75	7623.9902	5136.9551	14653.641	-601.00977	2318.9551	2075.6401	9082.9902	977.95508	4584.6401	4864.9902	9403.9551	6644.6401	2914.9902	8386.9551	7693.6401	7709.9902	3184.9551	5113.6401	5404.9902	1281.9551	1663.6401	5232.9902	8955.9551	5761.6401	10579.3	2995.0298	-525.88965	7861.2998	7901.0298
10278.16	-2985.8154	952.90527	-1193.8398	-4004.8154	-3027.0947	6015.1602	3944.1846	1624.9053	7244.1602	-1180.8154	5716.9053	-109.83984	6233.1846	3208.9053	4882.1602	-3995.8154	-2003.0947	-1777.8398	3577.1846	539.90527	7783.7002	5592.8999	13379.805	-794.2998	2442.8999	-2781.1953	7021.7002	1570.8999	-30.195312	3682.7002	13963.9	1999.8047	2381.7002	10344.9	1519.8047	5316.7002	2563.8999	4140.8047	7063.7002	2728.8999	573.80469	7182.7002	7685.8999	3793.8047	11526.09	1455.585	-1048.4502	6564.0898	9333.585
15732.26	263.51514	2846.5996	946.25977	-1955.4849	-4042.4004	8830.2598	3872.5151	920.59961	9892.2598	1721.5151	10815.6	2378.2598	12872.516	6313.5996	6389.2598	126.51514	-351.40039	2224.2598	9582.5156	269.59961	10400.075	5909.4702	12533.225	1283.0752	2477.4702	2158.2251	7673.0752	1071.4702	2220.2251	4969.0752	10192.471	3325.2251	5157.0752	14410.471	5294.2251	9481.0752	3527.4702	4156.2251	7350.0752	2835.4702	2156.2251	8607.0752	9667.4707	5151.2251	15027.465	-2570.4453	-802.66016	11814.465	5113.5547
12258.255	4537.6299	7124.585	1202.2549	1892.6299	-501.41504	6670.2549	7054.6299	6509.585	6179.2549	4944.6299	11617.585	2201.2549	14407.63	13388.585	5765.2549	1402.6299	3267.585	3487.2549	11533.63	5716.585	9739.2344	4112.3604	16066.7	2122.2349	525.36035	2702.7002	-425.76514	-780.63965	4450.7002	3546.2349	9413.3604	7976.7002	3196.2349	10674.36	7714.7002	7973.2349	1253.3604	4025.7002	7757.2349	214.36035	3159.7002	7893.2349	7272.3604	8862.7002	12149.895	1502.5752	-6379.5352	9253.8945	2806.5752
12618.505	-3312.8301	6718.9648	1022.5049	-4541.8301	-1146.0352	9069.5049	146.16992	2355.9648	8673.5049	-459.83008	10443.965	3774.5049	7859.1699	8138.9648	8915.5049	-4007.8301	853.96484	3163.5049	4805.1699	3970.9648	6016.4199	-1060.2598	7080.29	-2931.5801	-6586.2598	-6196.71	-4120.5801	-6589.2598	-3587.71	-360.58008	5168.7402	-315.70996	-483.58008	7417.7402	-1549.71	4218.4199	-3503.2598	-2378.71	5483.4199	-4567.2598	-4700.71	3724.4199	4458.7402	1079.29	14060.325	1402.1748	-692.23047	12516.325	5221.1748
7975.2402	-2244.6504	3229.9648	-1308.7598	-4788.6504	-276.03516	5433.2402	6604.3496	4814.9648	6221.2402	-1104.6504	10278.965	-202.75977	7379.3496	13533.965	2745.2402	-1325.6504	1126.9648	-1570.7598	7265.3496	4640.9648	10244.785	5152.2598	18943.58	2790.7852	3535.2598	578.58008	1073.7852	395.25977	5746.5801	5222.7852	13333.26	4367.5801	3394.7852	8717.2598	6076.5801	8802.7852	2883.2598	7118.5801	8415.7852	318.25977	1702.5801	8953.7852	5667.2598	6697.5801	5605.0049	-1690.4902	1112.0352	5083.0049	6177.5098
9457.0098	-658.36035	4286.9248	-3680.9902	-1672.3604	-1104.0752	5763.0098	-153.36035	3941.9248	6710.0098	-102.36035	10282.925	-167.99023	10740.64	8613.9248	2477.0098	-2791.3604	956.9248	523.00977	5758.6396	4741.9248	8150.1748	5346.625	11335.42	-1442.8252	3890.625	1382.4199	-2248.8252	1466.625	3018.4199	1933.1748	10627.625	1974.4199	427.1748	10484.625	3258.4199	4724.1748	5574.625	3158.4199	3031.1748	3492.625	1712.4199	5728.1748	11082.625	6483.4199	3036.1699	-1490.3301	1711.1699	9512.1699	5255.6699
12028.6	1258.6553	-152.65527	463.6001	-3407.3447	-4651.6553	6738.6001	2040.6553	1030.3447	8052.6001	-176.34473	9774.3447	1663.6001	7643.6553	7720.3447	6591.6001	-1567.3447	-2044.6553	-291.3999	5411.6553	-300.65527	8711.0752	6060.9551	17365.465	-1832.9248	811.95508	3435.4648	-795.9248	2252.9551	5924.4648	541.0752	8712.9551	5769.4648	-731.9248	11340.955	10405.465	4349.0752	4525.9551	6302.4648	2989.0752	2866.9551	4701.4648	3691.0752	8389.9551	9465.4648	8730.1299	1045.1152	-2675.7354	7103.1299	4775.1152
11322.654	4263.6099	1172.4453	-939.34521	2288.6099	-6361.5547	6667.6548	9685.6094	1390.4453	6194.6548	6059.6099	6356.4453	1028.6548	13469.609	3839.4453	4021.6548	2295.6099	-6652.5547	642.65479	12313.609	-1294.5547	10001.57	1191.3896	14635.029	430.56982	227.38965	987.02979	307.56982	-3081.6104	3357.0298	4779.5698	5599.3896	3386.0298	4935.5698	8101.3896	5080.0298	8348.5703	1251.3896	3434.0298	6588.5698	-1129.6104	3108.0298	6939.5698	3093.3896	6741.0298	6522.1748	-4341.4004	-926.125	7744.1748	2612.5996
7468.2754	1065.0298	2811.2803	-1987.7246	-993.97021	-441.71973	6972.2754	2566.0298	3825.2803	5605.2754	1432.0298	13241.28	-1559.7246	9714.0293	11033.28	3592.2754	13.029785	236.28027	-628.72461	10978.029	6507.2803	5515.2051	4795.2051	11615.425	-4185.7949	3332.2051	-4830.5752	-3849.7949	-1366.7949	-1915.5752	434.20508	10386.205	1825.4248	-271.79492	9037.2051	151.4248	3073.2051	1641.2051	-306.5752	2965.2051	1642.2051	-2469.5752	4847.2051	3931.2051	1022.4248	7395.6445	1549.2202	-951.03516	10884.645	9456.2207
14042.575	4466.0698	4418.2354	3977.5752	1307.0698	-2733.7646	10198.575	3683.0698	6080.2354	9044.5752	3505.0698	9910.2354	4349.5752	10173.07	7244.2354	5646.5752	1649.0698	133.23535	2882.5752	8778.0703	2758.2354	11335.37	7084.9199	11884.09	317.37012	1565.9199	-765.91016	2308.3701	-353.08008	2792.0898	4526.3701	12383.92	5252.0898	4067.3701	11403.92	5994.0898	8333.3701	3416.9199	1364.0898	7498.3701	1384.9199	533.08984	8683.3701	5879.9199	5137.0898	5489.54	-1675.9648	4759.4248	7662.54	3455.0352
10975.91	1162.4502	3014.5596	-806.08984	-1462.5498	-2731.4404	7997.9102	1216.4502	4015.5596	7622.9102	986.4502	6247.5596	514.91016	8809.4502	9125.5596	2732.9102	608.4502	-1665.4404	263.91016	8278.4502	2039.5596	8672.25	3043.0449	13097.675	490.25	22.044922	-1950.3252	659.25	-1680.9551	875.6748	3580.25	10668.045	3237.6748	1856.25	12824.045	3838.6748	6371.25	2842.0449	3539.6748	5022.25	1585.0449	307.6748	6043.25	6825.0449	6921.6748	13488.55	-2375.7246	-6887.7695	12461.55	4401.2754
9927.1055	-1252.8848	6621.0049	-2049.8945	-4988.8848	1217.0049	6582.1055	840.11523	8374.0049	6356.1055	-821.88477	14690.005	325.10547	8686.1152	13820.005	1982.1055	-4517.8848	3300.0049	1006.1055	3916.1152	5672.0049	10530.35	-319.46973	14554.755	-7.6499023	-2687.4697	206.75488	-1831.6499	-5123.4697	1148.7549	5367.3501	8366.5303	2989.7549	3936.3501	4740.5303	5160.7549	5297.3501	-1738.4697	3543.7549	6386.3501	-3841.4697	-692.24512	7986.3501	5017.5303	6141.7549	5168.5752	-2598.7695	252.4502	8537.5752	3805.2305
12051.061	94.80957	1683.6396	1894.0601	-2171.1904	-3123.3604	12282.061	1815.8096	3087.6396	11354.061	1582.8096	10687.64	4915.0601	7710.8096	13115.64	8100.0601	-345.19043	-67.360352	4001.0601	5526.8096	2045.6396	10248.71	4546.0151	19781.775	3286.71	1080.0151	2766.7749	4807.71	-999.98486	7308.7749	6301.71	13833.016	6152.7749	7412.71	8039.0151	4949.7749	8914.71	2717.0151	5516.7749	10478.71	-523.98486	4319.7749	8490.71	9079.0156	8588.7754	4066.1348	2320.9502	-3770.0049	8466.1348	6551.9502
10757.285	1447.4053	1380.665	1368.2852	-1463.5947	-1001.335	7019.2852	4718.4053	4901.665	8467.2852	1038.4053	9788.665	5594.2852	7975.4053	9645.665	8301.2852	-826.59473	-1566.335	3163.2852	6962.4053	4579.665	8776.4453	6275.04	13701.135	-241.55518	2344.04	-1.8652344	-1125.5552	806.04004	2499.1348	3308.4448	15045.04	4267.1348	6279.4448	4583.04	5372.1348	5714.4448	3944.04	4001.1348	7613.4448	2245.04	1214.1348	7787.4448	7952.04	4918.1348	4643.6104	-3071.0303	40.759766	9277.6104	835.96973
11856.865	3318.3999	-1633.3496	-1521.1348	-2138.6001	-1133.3496	7467.8652	3825.3999	1814.6504	8449.8652	1975.3999	11311.65	762.86523	12664.4	8043.6504	5233.8652	280.3999	-373.34961	3378.8652	5286.3999	1783.6504	8871.9648	5495.3652	19036.795	-1658.0352	1143.3652	2204.7949	-1936.0352	1210.3652	2793.7949	1600.9648	14371.365	6060.7949	8152.9648	5019.3652	7676.7949	5478.9648	5777.3652	5511.7949	6145.9648	667.36523	3271.7949	6871.9648	8283.3652	6851.7949	4570.6152	-2228.5947	-700.24512	9121.6152	1238.4053
11266.939	3068.1099	2015.6797	-546.06006	1004.1099	-2833.3203	8297.9395	3069.1099	6614.6797	9706.9395	4319.1099	8610.6797	1566.9399	11310.109	7004.6797	5782.9399	1287.1099	-2800.3203	2177.9399	5761.1099	1850.6797	9889.0449	2835.9902	13291.755	223.04492	-884.00977	1465.7549	-668.95508	-765.00977	2361.7549	3151.0449	14022.99	9682.7549	8621.0449	2239.9902	6730.7549	10596.045	867.99023	5312.7549	5310.0449	1936.9902	3321.7549	8855.0449	6238.9902	6956.7549	8402.0645	-169.03516	-4478.1104	11861.064	4282.9648
13569.365	6797.4248	3463.9102	622.36523	1472.4248	3688.9102	10477.365	7393.4248	5839.9102	10781.365	5104.4248	12607.91	3923.3652	13764.425	12114.91	7223.3652	3016.4248	1338.9102	4298.3652	11614.425	6428.9102	11364.205	3543	14000.555	-1707.7949	-1067	-485.44531	-1586.7949	958	1992.5547	3892.2051	11627	1714.5547	8280.2051	1896	6080.5547	9759.2051	2436	2722.5547	6937.2051	402	-458.44531	7231.2051	5760	5609.5547	6799.2354	1737.7002	-154.97461	13073.235	7202.7002
16419.52	-1539.46	822.09473	-892.47998	-3861.46	-2230.9053	11071.52	2274.54	422.09473	8084.52	-1588.46	8651.0947	3093.52	3929.54	8482.0947	5496.52	-3181.46	-2927.9053	2872.52	2885.54	3061.0947	7053.7549	4080.23	13771.23	-1450.2451	1807.23	2363.23	-1833.2451	1020.23	2305.23	1811.7549	9844.2305	5224.23	7424.7549	2565.23	6024.23	4948.7549	3774.23	6971.23	7076.7549	1890.23	1652.23	6547.7549	9173.2305	6829.23	5474.0952	-1145.875	3527.0352	9373.0957	3061.125
10146.016	1286.1802	2386.2246	-1439.9849	958.18018	-3070.7754	2263.0151	8096.1802	-1102.7754	6790.0151	3899.1802	9458.2246	-358.98486	13283.18	10551.225	3485.0151	1931.1802	-2253.7754	3479.0151	8344.1797	1774.2246	7830.9502	5101.6299	14887.564	-2612.0498	870.62988	3081.5649	-1669.0498	1503.6299	1517.5649	1377.9502	14707.63	5208.5649	5299.9502	5688.6299	6690.5649	3520.9502	5532.6299	4538.5649	1438.9502	1959.6299	3047.5649	6466.9502	10744.63	7014.5649	6471.7549	-1406.7754	1763.9805	12541.755	2297.2246
14288.805	322.93457	2930.6348	2498.8052	-1268.0654	87.634766	4599.8052	7105.9346	3472.6348	10990.805	1006.9346	10302.635	4474.8052	6677.9346	10598.635	7187.8052	-1138.0654	63.634766	4836.8052	4979.9346	3530.6348	10087.904	2049.835	11990.275	-735.09521	-497.16504	-4331.7246	-752.09521	-533.16504	-2821.7246	3047.9048	14209.835	407.27539	9987.9043	2276.835	2053.2754	5925.9048	1197.835	1196.2754	7095.9048	1123.835	-1760.7246	8238.9043	8972.835	5423.2754	5598.25	-1714.6099	2491.7148	10816.25	4995.3901
11355.625	2067.1401	4156.6348	1517.625	-1186.8599	1699.6348	2429.625	7265.1401	5738.6348	9457.625	4372.1401	5039.6348	2027.625	9853.1406	15723.635	6531.625	1750.1401	811.63477	3357.625	6005.1401	4667.6348	9425.8145	5319.7402	15649.385	-569.18506	1659.7402	2708.3848	339.81494	1088.7402	5738.3848	2277.8149	14487.74	6943.3848	9672.8145	3493.7402	7987.3848	-1032.1851	2967.7402	6813.3848	9130.8145	1740.7402	3576.3848	8631.8145	12871.74	7553.3848	3524.0547	3354.855	-1842.3398	8211.0547	7266.855
11464.654	2684.02	4918.6201	3190.6548	277.02002	-3409.3799	3626.6548	7947.02	2685.6201	9817.6543	4690.02	1447.6201	4484.6548	12711.02	9702.6201	7750.6548	2485.02	-1123.3799	6680.6548	7181.02	99.620117	13174.795	1996.7651	9853.2246	93.794922	-1891.2349	-1776.7754	758.79492	-1935.2349	-322.77539	4731.7949	14861.766	3655.2246	9045.7949	893.76514	4429.2246	1635.7949	-867.23486	2417.2246	7142.7949	958.76514	-797.77539	8231.7949	10208.766	3336.2246	877.90527	516.29004	-2613.1201	9100.9053	6826.29
13139.814	913.0752	4404.96	1664.8149	-1981.9248	170.95996	9444.8145	4561.0752	5496.96	16103.814	592.0752	3467.96	3297.8149	10743.075	13601.96	6793.8149	-563.9248	-796.04004	6089.8149	4115.0752	5825.96	7651.105	4650.9199	17247.879	-2290.895	1344.9199	1186.8799	-1247.895	-630.08008	3344.8799	2839.105	12114.92	3517.8799	7018.105	2505.9199	6412.8799	-1218.895	-625.08008	1846.8799	6827.105	-146.08008	977.87988	5503.105	7819.9199	5164.8799	3123.3203	587.77979	1115.0098	12657.32	3681.7798
13500.825	2019.145	4718.3501	383.8252	-623.85498	1281.3501	7285.8252	7803.145	7788.3501	9141.8252	2989.145	5742.3501	2515.8252	11468.145	10277.35	6640.8252	1002.145	1927.3501	6582.8252	6491.145	7661.3501	7291.0801	4580.855	13756.17	-2600.9199	54.85498	683.16992	-3202.9199	1214.855	4856.1699	1545.0801	14256.855	4773.1699	7298.0801	2669.855	7446.1699	-189.91992	1388.855	1502.1699	4693.0801	505.85498	1352.1699	7326.0801	9402.8555	7276.1699	1858.625	2955.1748	-5113.5146	6865.625	8456.1748
13496.225	2966.1548	2116.5498	617.2251	-1142.8452	-986.4502	5772.2251	5460.1548	3715.5498	8628.2246	1664.1548	1792.5498	1158.2251	10687.154	9258.5498	5673.2251	14.154785	-656.4502	2464.2251	8048.1548	4394.5498	12063.385	2162.5752	13944.795	1276.385	196.5752	-756.20508	1606.385	-648.4248	2443.7949	6139.3848	13856.575	2799.7949	11029.385	1100.5752	3973.7949	3454.385	364.5752	2878.7949	9187.3848	863.5752	638.79492	9243.3848	8909.5752	8109.7949	9397.3145	1778.1948	1726.5	10230.314	5670.1948
13294.3	2049.4551	4140.8398	1356.2998	-329.54492	1160.8398	4316.2998	9415.4551	8035.8398	9188.2998	1526.4551	3749.8398	1357.2998	10042.455	15341.84	6415.2998	484.45508	2176.8398	4093.2998	6904.4551	7519.8398	10241.529	4607.2002	13972.935	1378.5298	-107.7998	-2787.0654	1042.5298	-628.7998	-590.06543	3132.5298	13244.2	4140.9346	9624.5293	1863.2002	49.93457	-379.47021	-352.7998	-340.06543	9561.5293	1098.2002	-1810.0654	16238.529	31.200195	-1813.0654	7994.0898	-1727.0596	1400.4248	15388.09	4092.9404
12301.8	2454.9102	2481.5352	2202.7998	72.910156	1961.5352	8799.7998	4291.9102	6574.5352	8376.7998	1892.9102	2750.5352	3446.7998	8815.9102	12458.535	5790.7998	1139.9102	553.53516	3063.7998	4863.9102	4783.5352	11131.96	4901.4248	13104.145	107.95996	2137.4248	-52.855469	-218.04004	657.4248	224.14453	3488.96	16834.426	5413.1445	10180.96	3470.4248	5486.1445	1700.96	1589.4248	1062.1445	7243.96	888.4248	1066.1445	14727.96	3060.4248	-131.85547	3084.8701	-156.79004	1909.0049	11506.87	5817.21
10016.245	1688.3799	4807.6099	-870.75488	-694.62012	1595.6099	7721.2451	2290.3799	8666.6094	6284.2451	2238.3799	3727.6099	-594.75488	8780.3799	9553.6094	4277.2451	251.37988	2961.6099	1588.2451	4605.3799	4717.6099	11656.439	4002.7202	15560.205	-1452.5601	-1574.2798	-117.79492	1194.4399	-952.27979	2551.2051	2112.4399	13277.721	3491.2051	7987.4399	1584.7202	2693.2051	-947.56006	349.72021	2743.2051	6408.4399	-656.27979	-551.79492	11354.439	2158.7202	-5.7949219	6336.6348	-2735.8896	-1480.7197	12973.635	2472.1104
8667.5293	4566.5	4718.0249	-793.47021	2598.5	3046.0249	6548.5298	4484.5	7559.0249	6621.5298	3796.5	5460.0249	-417.47021	14101.5	11628.025	3199.5298	2746.5	948.0249	1203.5298	9542.5	6909.0249	7708.73	6702.0801	16145.585	-2310.27	1790.0801	-554.41504	-1030.27	1232.0801	1116.585	1106.73	15604.08	5689.585	6117.73	4218.0801	5740.585	-2111.27	3179.0801	4529.585	6191.73	3457.0801	2033.585	8881.7305	2057.0801	1572.585	8872.7803	-2576.8848	-317.52539	10177.78	-535.88477
14382.105	4475.4551	917.86523	135.10498	-668.54492	-2497.1348	7023.105	6014.4551	3312.8652	8398.1055	1514.4551	-826.13477	1992.105	10815.455	9245.8652	6401.105	89.455078	-3030.1348	3249.105	7515.4551	1901.8652	5564.6299	7006.1899	17798.4	-3039.3701	1806.1899	836.3999	-3612.3701	2316.1899	2097.3999	-558.37012	17423.189	7287.3999	5967.6299	3159.1899	7444.3999	-4545.3701	2907.1899	2991.3999	3594.6299	4351.1899	3024.3999	9954.6299	3253.1899	1049.3999	12422.41	1233.75	-872.29004	14125.41	4997.75
5439.6201	1411.7002	5255.8496	-2533.3799	-1569.2998	2328.8496	2888.6201	12097.7	3006.8496	5845.6201	393.7002	5347.8496	-1108.3799	9624.7002	12263.85	4199.6201	-1339.2998	1829.8496	1471.6201	6661.7002	3711.8496	10677.705	2578.6201	10582.79	4504.7051	-722.37988	-3407.21	-712.29492	-1881.3799	-582.20996	3002.7051	15296.62	-538.20996	8330.7051	2221.6201	1530.79	1258.7051	1107.6201	-16.209961	7988.7051	662.62012	-635.20996	12518.705	2572.6201	-2219.21	11154.965	-4239.335	-3764.2695	17027.965	1253.665
11887	2644.0298	8802.8457	-353	-1737.9702	3511.8452	6014	4850.0298	9234.8457	7399	482.02979	5743.8452	1184	9452.0293	13439.846	4943	492.02979	4919.8452	3228	4790.0298	8438.8457	10395.425	7554.2651	11168.655	5256.4248	2487.2651	-2625.3447	0.42480469	1144.2651	-259.34473	3406.4248	16534.266	3589.6553	8586.4248	4419.2651	3066.6553	-530.5752	2441.2651	-961.34473	8423.4248	4059.2651	-896.34473	12998.425	4019.2651	-115.34473	11925.814	3800.7002	-2534.71	11212.814	8046.7002
13670.51	1966.9849	2481.415	1441.5098	-1058.0151	-166.58496	2692.5098	6800.9849	1020.415	8851.5098	1171.9849	2083.415	2035.5098	10238.984	10114.415	6577.5098	-76.015137	-687.58496	3618.5098	5112.9849	3953.415	2666.0254	7207.4448	8386.5	-2493.9746	3104.4448	-1826.5	-5558.9746	2716.4448	-312.5	-3998.9746	16778.445	355.5	3158.0254	4610.4448	4455.5	-5999.9746	2386.4448	1396.5	2183.0254	2247.4448	-1180.5	6997.0254	4762.4448	-1916.5	7132.75	-3452.2197	-1722.335	9252.75	780.78027
7009.8398	633.91992	3760.3096	-3932.1602	-1216.0801	48.30957	-2725.1602	8275.9199	1467.3096	4357.8398	217.91992	1959.3096	-1116.1602	10773.92	10967.31	-789.16016	-677.08008	-203.69043	-478.16016	7330.9199	5399.3096	9392.5254	5611.6001	18029.779	2218.5249	565.6001	4859.7798	-369.4751	1129.6001	5813.7798	1848.5249	14515.6	9661.7793	5668.5249	4428.6001	9041.7793	-1148.4751	3638.6001	5513.7798	4085.5249	3033.6001	4418.7798	11606.525	2937.6001	4837.7798	12600.25	1650.835	281.94043	12555.25	6187.835
6361.1396	3053.3301	-311.34961	-4192.8604	-111.66992	-2910.3496	-1400.8604	6528.3301	-284.34961	1846.1396	1891.3301	-818.34961	-3151.8604	11424.33	11574.65	-1011.8604	1645.3301	-1195.3496	-1267.8604	8639.3301	885.65039	10127.755	5921.7451	6381.5	4964.7549	2052.7451	-5131.5	1722.7549	1303.7451	-1610.5	3122.7549	15902.745	-1570.5	10516.755	3849.7451	-400.5	1985.7549	1675.7451	-3575.5	6357.7549	2496.7451	-4724.5	13202.755	4977.7451	-4619.5	9043.0098	-3634.7051	-6347.1641	8171.0098	923.29492
8737.415	-1022.8701	2282.9004	-3695.585	-3682.8701	-894.09961	-1781.585	4679.1299	2651.9004	4163.415	-2189.8701	3566.9004	-1292.585	5618.1299	10403.9	1754.415	-4119.8701	-1342.0996	-713.58496	2308.1299	914.90039	6521.02	5560.7251	13043.005	-1073.98	646.7251	39.004883	-418.97998	112.7251	2774.0049	3063.02	13111.725	5059.0049	9356.0195	4157.7251	4014.0049	-1529.98	1599.7251	4398.0049	4774.02	2143.7251	1976.0049	9859.0195	2386.7251	-453.99512	11078.895	2235.1201	-731.94043	8985.8945	5914.1201
13135.295	-10.155273	3911.3652	27.294922	-1790.1553	-222.63477	961.29492	5743.8447	1637.3652	7450.2949	-1926.1553	1237.3652	1777.2949	9978.8447	12729.365	5584.2949	-977.15527	-765.63477	3569.2949	3362.8447	4777.3652	7309.6899	1147.2998	17308.475	1188.6899	-3328.7002	2756.4751	968.68994	-2674.7002	6197.4751	1947.6899	7249.2998	5992.4751	8669.6895	360.2998	7281.4751	-268.31006	-2275.7002	5668.4751	7733.6899	-775.7002	3007.4751	14145.689	-1312.7002	3114.4751	2326.375	124.91016	856.41504	7056.375	3163.9102
8896.165	1714.25	1529.1904	-2463.835	-1062.75	-4221.8096	-703.83496	5556.25	1672.1904	7040.165	1137.25	6.1904297	671.16504	9649.25	7195.1904	4642.165	62.25	-2671.8096	726.16504	7110.25	5575.1904	10924.82	5590.8652	15854.585	2126.8198	891.86523	1180.585	1745.8198	-1110.1348	3155.585	3005.8198	12897.865	7992.585	10732.82	2224.8652	6324.585	1348.8198	897.86523	2098.585	8814.8203	1125.8652	2515.585	13703.82	2728.8652	2135.585	-62.799805	-897.27002	2048.8447	10269.2	5746.73
14214.186	3272.4702	4676.3848	937.18506	-903.52979	964.38477	3859.1851	10178.471	4587.3848	7986.1851	1625.4702	5859.3848	1493.1851	13636.471	12587.385	5484.1851	109.47021	1068.3848	2755.1851	7735.4702	3560.3848	14088.11	7205.1401	14179.13	1317.1101	2319.1401	-545.87012	1704.1101	2281.1401	2634.1299	4437.1104	15465.141	4264.1299	9519.1104	4274.1401	6288.1299	3346.1101	1865.1401	4237.1299	9753.1104	2703.1401	-359.87012	14194.11	2528.1401	306.12988	-537.65527	-14.129883	1511.1445	14474.345	5914.8701
11022.42	657.625	4760.2598	757.41992	-813.375	491.25977	4774.4199	8976.625	5098.2598	10071.42	2704.625	6125.2598	4197.4199	9188.625	13614.26	6404.4199	-647.375	2426.2598	4410.4199	7150.625	4605.2598	11417.484	1542.2305	15405.689	2789.4849	-1717.7695	4856.6899	-195.51514	-2038.7695	3884.6899	4146.4849	11786.23	9506.6895	10842.484	978.23047	9303.6895	442.48486	-486.76953	5280.6899	9014.4844	-170.76953	3316.6899	12442.484	-804.76953	2995.6899	478.5	2579.4849	1721.4902	5671.5	5826.4849
12237.266	-738.63965	-252.38477	509.26514	-2709.6396	-4069.3848	3792.2651	8089.3604	1103.6152	6236.2651	534.36035	-1073.3848	2130.2651	9935.3604	11093.615	7282.2651	-182.63965	-1596.3848	3752.2651	5352.3604	3093.6152	9934.5156	3508.7148	15478.435	1016.5151	-2700.2852	-190.56543	1774.5151	-2629.2852	3215.4346	3733.5151	9030.7148	3329.4346	13012.516	1515.7148	4342.4346	2605.5151	-1949.2852	92.43457	8254.5156	-1086.2852	-45.56543	11167.516	-352.28516	-137.56543	366.8999	329.14502	2766.3203	8570.9004	4902.145
11138.785	2907.3398	2731.6553	-1060.2148	146.33984	515.65527	3702.7852	9834.3398	5367.6553	5125.7852	1325.3398	3115.6553	60.785156	12000.34	10892.655	3392.7852	2008.3398	-767.34473	2027.7852	6504.3398	3870.6553	6550.1948	6111.5298	13705.63	-362.80518	3062.5298	-429.37012	-1483.8052	587.52979	1807.6299	669.19482	12830.529	4992.6299	9126.1953	6363.5298	6129.6299	-1271.8052	2965.5298	2923.6299	7745.1948	2873.5298	3715.6299	16233.195	4846.5298	468.62988	-1668.2949	1874.8599	1404.5898	8403.7051	4036.8599
13163.279	2544.4951	2628.4248	-148.72021	-345.50488	1109.4248	4363.2798	7874.4951	6828.4248	8701.2793	3292.4951	3016.4248	686.27979	10344.495	10921.425	6193.2798	133.49512	2065.4248	2280.2798	4762.4951	6950.4248	9034.9199	5345.0352	14505.18	164.91992	2077.0352	413.18018	1200.9199	2159.0352	2264.1802	2833.9199	13560.035	5531.1802	10886.92	6235.0352	7017.1802	8.9199219	1991.0352	3647.1802	7226.9199	4063.0352	2817.1802	15113.92	4182.0352	1856.1802	-1276.5898	-1917.5151	-940.76953	9045.4102	4429.4849
10990.654	4417.8501	5104.04	-2031.3452	401.8501	1756.04	2136.6548	6234.8501	6885.04	5852.6548	4146.8501	4832.04	-327.34521	10362.85	12021.04	5058.6548	1569.8501	3581.04	-68.345215	6669.8501	7619.04	11849.24	5910.75	9262.9951	2422.2402	-732.25	-4309.0049	590.24023	28.75	-1913.0049	3448.2402	7799.75	-1422.0049	11140.24	2780.75	196.99512	968.24023	613.75	-594.00488	7873.2402	1023.75	-3606.0049	6888.2402	1057.75	-2670.0049	-3188.7695	-1211.75	1279.2949	5407.2305	2283.25
10388.925	59.220215	-100.49512	-1877.0752	-819.77979	-3498.4951	-996.0752	12462.221	-2435.4951	6567.9248	2272.2202	-1797.4951	-1479.0752	8897.2207	11487.505	4001.9248	603.22021	-2222.4951	1554.9248	7288.2202	220.50488	7974.335	1927.4199	16505.254	-2775.665	-2483.5801	310.25488	-2903.665	-3644.5801	3743.2549	-589.66504	9012.4199	3521.2549	7541.335	-19.580078	7137.2549	-3263.665	-2385.5801	2590.2549	3525.335	-530.58008	991.25488	-2369.665	-2772.5801	2410.2549	-8944.5596	-2690.2246	1317.2246	267.44043	4254.7754
11936.7	910.60986	5489.4902	-748.2998	-209.39014	2134.4902	182.7002	8897.6094	7418.4902	6489.7002	3010.6099	3860.4902	784.7002	10482.609	9129.4902	5563.7002	-592.39014	2538.4902	5022.7002	8441.6094	6777.4902	10786.775	3835.1499	12424.435	1201.7749	-174.8501	-1772.5654	1689.7749	34.149902	-721.56543	2933.7749	11299.15	2760.4346	10767.775	1069.1499	4633.4346	1715.7749	870.1499	2304.4346	9071.7754	1580.1499	-278.56543	1734.7749	-628.8501	-1076.5654	-4378.4805	-1266.2949	-1165.3652	7532.5195	1639.7051
6384.29	2164.9048	5284.2305	-1602.71	-713.09521	-678.76953	1580.29	12629.904	6128.2305	7004.29	1057.9048	4173.2305	324.29004	13326.904	12099.23	3629.29	1375.9048	601.23047	2534.29	7133.9048	5232.2305	8193.9297	5576.2202	14712.62	423.93018	433.22021	-2811.3799	-246.06982	-1364.7798	242.62012	3028.9302	12352.221	1919.6201	9707.9297	1273.2202	5194.6201	856.93018	-644.77979	1963.6201	5527.9302	1313.2202	-311.37988	1015.9302	-31.779785	471.62012	-375.99512	-243.52002	-52.730469	10050.005	1363.48
16105.43	200.70508	-1315.7451	2646.4299	-2912.2949	-4104.7451	4516.4297	12252.705	595.25488	10355.43	-1362.2949	-800.74512	5476.4297	10010.705	8197.2549	8161.4297	-828.29492	-2328.7451	4905.4297	6058.7051	-2320.7451	9215.9707	3018.8901	15344.66	-411.02979	-1177.1099	1183.6602	-920.02979	139.89014	3461.6602	1327.9702	18610.891	4143.6602	9571.9707	2778.8901	4359.6602	-286.02979	476.89014	4216.6602	6492.9702	-1390.1099	1970.6602	-207.02979	-282.10986	1138.6602	250.5498	-2533.4854	-3481.1699	9488.5498	1565.5146
10175.311	4905.165	3126.4697	-1121.6899	248.16504	-1001.5303	508.31006	10374.165	3785.4697	4698.3101	3598.165	3356.4697	1156.3101	10461.165	9401.4697	3792.3101	3057.165	1147.4697	4122.3101	9310.165	2827.4697	10226.285	6046.2549	11349.325	1813.2852	2.2548828	1239.3252	-54.714844	-469.74512	3871.3252	2226.2852	16570.254	4040.3252	7870.2852	4667.2549	4256.3252	1778.2852	1919.2549	2068.3252	7674.2852	2414.2549	1324.3252	984.28516	-167.74512	1005.3252	-1842.8945	1001.8501	-6125.5303	12157.105	5528.8501
15430.955	2786.8252	4494.2549	1202.9551	1635.8252	-2421.7451	2360.9551	11679.825	2662.2549	6824.9551	1129.8252	277.25488	3239.9551	14373.825	9502.2549	7848.9551	-332.1748	-94.745117	4265.9551	8492.8252	2364.2549	10792.075	4544.9951	11820.06	461.0752	881.99512	-5319.9404	1189.0752	-594.00488	-809.94043	2389.0752	16204.995	3104.0596	8751.0752	4521.9951	267.05957	-1234.9248	745.99512	-1736.9404	7109.0752	1912.9951	-724.94043	1062.0752	1135.9951	-1566.9404	-2820.085	1820.1201	-960.37988	8355.915	6700.1201
15008.6	2448.8149	6187.125	3099.6001	594.81494	3253.125	5119.6001	12508.814	7895.125	11674.6	3516.8149	6543.125	5492.6001	14391.814	14108.125	7815.6001	961.81494	3042.125	4764.6001	4570.8149	6759.125	10409.45	4000.8501	17700.561	242.4502	588.8501	2449.5601	-76.549805	-140.1499	4966.5601	2353.4502	14803.85	8995.5605	9705.4502	2781.8501	5107.5601	-44.549805	2147.8501	6794.5601	6859.4502	2464.8501	3174.5601	1210.4502	-673.1499	4336.5601	1152.5049	2134.7051	2550.3701	10115.505	9190.7051
11123.925	2395.6099	5317.1602	367.9248	162.60986	-224.83984	2489.9248	12005.609	6066.1602	9551.9248	4412.6099	2012.1602	1609.9248	9411.6094	11605.16	9373.9248	-511.39014	3072.1602	4569.9248	6949.6099	5437.1602	12679	4779.8101	12310.555	1143	2029.8101	-2584.4453	1042	596.81006	1537.5547	2205	13677.811	4574.5547	10587	3792.8101	486.55469	978	1137.8101	-1137.4453	10214	1782.8101	347.55469	1586	803.81006	-595.44531	1744.8301	1250.4351	-799.70996	13499.83	7468.4351
9511.3945	3713.3398	2128.165	-1604.605	410.33984	-2697.835	700.39502	12751.34	3549.165	6615.395	2672.3398	-413.83496	2039.395	10259.34	9722.165	3732.395	521.33984	-207.83496	1865.395	6974.3398	3829.165	8780.4297	2287.4102	17800.859	-3149.5703	-1439.5898	1609.8599	-2925.5703	-1258.5898	4509.8599	472.42969	11681.41	6389.8599	7964.4297	1249.4102	7807.8599	-2862.5703	-784.58984	3790.8599	4320.4297	-1769.5898	2626.8599	-1805.5703	-67.589844	3506.8599	1843.2451	1452.2402	-1026.2803	13933.245	6219.2402
11126.154	2215.1201	5628.9805	-936.84521	-2503.8799	1648.9805	1834.1548	8282.1201	5877.9805	9687.1543	891.12012	6412.9805	1395.1548	9203.1201	10848.98	5677.1548	-2152.8799	1034.9805	4346.1548	5283.1201	6059.9805	9328.3252	3966.3848	10698.1	6.3251953	-1382.6152	-532.90039	2427.3252	-1484.6152	2961.0996	3734.3252	14721.385	4262.0996	9569.3252	2076.3848	4306.0996	1248.3252	-301.61523	3814.0996	7539.3252	810.38477	885.09961	1529.3252	-899.61523	401.09961	-166.19043	884.7998	2091.7754	8242.8096	5480.7998
9028.6406	3303.8052	787.04492	1261.6401	-528.19482	-2314.9551	2196.6401	10876.805	1510.0449	8069.6401	1984.8052	-533.95508	572.64014	10850.805	10599.045	4211.6401	650.80518	-2376.9551	2158.6401	5133.8052	-294.95508	11165.98	5140.1602	16080.09	1283.98	959.16016	-63.910156	1251.98	1256.1602	4790.0898	4224.98	15669.16	7456.0898	10069.98	3459.1602	6432.0898	1615.98	2654.1602	2211.0898	6632.98	563.16016	1773.0898	3065.98	1054.1602	1682.0898	-2875.6396	1723.1802	5607.6602	7647.3604	6312.1802
11727.63	2413.8701	4897.4502	1317.6299	1299.8701	1522.4502	606.62988	12704.87	4608.4502	2813.6299	2045.8701	4345.4502	2093.6299	12122.87	13291.45	6386.6299	1654.8701	1353.4502	3975.6299	8019.8701	5214.4502	12626.189	3618.6099	13826.7	1950.1899	33.609863	1160.7002	2148.1899	-1034.3901	3003.7002	5827.1899	13497.609	5612.7002	13131.189	3441.6099	6625.7002	1792.1899	1788.6099	4685.7002	8472.1895	711.60986	317.7002	1853.1899	-849.39014	1460.7002	970.23486	-134.75	3089.6348	11833.234	6322.25
9951.4951	439.88477	5163.9902	541.49512	-329.11523	637.99023	1207.4951	11476.885	6356.9902	4142.4951	125.88477	3805.9902	117.49512	11294.885	13272.99	5208.4951	-118.11523	1416.9902	2698.4951	4255.8848	6247.9902	8500.9502	4178.375	12189.71	-2350.0498	1596.375	961.70996	-3195.0498	920.375	2812.71	-1396.0498	15177.375	3812.71	6714.9502	4408.375	4768.71	-4056.0498	1437.375	1681.71	3579.9502	2240.375	297.70996	-1344.0498	1755.375	1230.71	1206.6001	-2260.2305	-451.92969	11401.6	4540.7695
9792.5098	2244.4248	1673.4854	2604.5098	-868.5752	100.48535	1636.5098	10455.425	3767.4854	5912.5098	3083.4248	3352.4854	2143.5098	9034.4248	9640.4854	3322.5098	-84.575195	250.48535	4020.5098	7958.4248	3314.4854	10849.88	4451.2651	12518.22	-586.12012	940.26514	-1101.7803	-5.1201172	860.26514	2193.2197	4105.8799	13602.266	6050.2197	9874.8799	4866.2651	5364.2197	131.87988	1277.2651	2965.2197	6715.8799	3433.2651	529.21973	295.87988	694.26514	-110.78027	-813.77002	-218.72021	2534.9199	13076.23	5787.2798
10571.7	2917.0498	3614.4404	718.7002	922.0498	674.44043	1898.7002	14753.05	6018.4404	10464.7	2745.0498	4271.4404	6.7001953	11627.05	10642.44	5342.7002	1730.0498	1227.4404	4508.7002	7926.0498	4168.4404	9802.6299	3975.0498	12843.11	-103.37012	-480.9502	-3089.8896	-408.37012	-513.9502	1824.1104	3932.6299	13516.05	1248.1104	8670.6299	3884.0498	3387.1104	-704.37012	565.0498	1287.1104	6020.6299	1668.0498	-727.88965	-310.37012	868.0498	-936.88965	13.419922	1509.7749	-375.26465	10460.42	4039.7749
12448.615	3767.5352	3358.875	1034.6152	1337.5352	-876.125	4149.6152	12759.535	1386.875	9696.6152	4371.5352	2203.875	1920.6152	13781.535	7906.875	8749.6152	2657.5352	-914.125	2656.6152	8384.5352	766.875	10051.686	4870.145	15261.745	603.68506	1353.145	778.74512	9.6850586	314.14502	4376.7451	2683.6851	14933.145	6825.7451	9815.6855	4549.145	9319.7451	265.68506	1965.145	6084.7451	4683.6851	3683.145	1653.7451	245.68506	1205.145	3041.7451	-3128.4902	747.97998	-1314.3799	9682.5098	6356.98
9204.5254	3681.2451	914.41992	-427.4751	1331.2451	-630.58008	753.5249	15997.245	3272.4199	8352.5254	4080.2451	2496.4199	1843.5249	11530.245	9349.4199	5270.5249	2937.2451	939.41992	361.5249	9825.2451	3246.4199	11946.225	2479.5098	13985.99	34.225098	-3132.4902	754.99023	-148.7749	-2036.4902	3802.9902	1710.2251	12960.51	3501.9902	8878.2246	340.50977	6377.9902	1082.2251	-1443.4902	977.99023	7282.2251	-1626.4902	1082.9902	197.2251	-2203.4902	1884.9902	1008.625	1751.6099	-3492.6953	9686.625	6414.6099
10051.686	1478.7251	2598.085	544.68506	115.7251	-772.91504	1140.6851	11222.725	2785.085	5612.6851	967.7251	3807.085	454.68506	12196.725	11272.085	3796.6851	255.7251	-540.91504	-1022.3149	6190.7251	3321.085	11202.21	4859.8452	15106.391	-730.79004	-368.15479	1493.3901	-1099.79	-1042.1548	4311.3901	519.20996	11070.846	4990.3901	5906.21	959.84521	6086.3901	-928.79004	-1138.1548	4174.3901	4520.21	-865.15479	4521.3901	-1367.79	-954.15479	1334.3901	1953.9302	-448.18018	962.53027	10210.93	5867.8198
15012.59	-3512.4648	6153.9746	2445.5898	-5217.4648	1009.9746	2878.5898	8115.5352	4755.9746	10630.59	-3493.4648	3351.9746	2558.5898	3893.5352	12569.975	5415.5898	-4752.4648	1052.9746	854.58984	3449.5352	4949.9746	8010.5352	1905.46	11825.66	-3111.4648	-4223.54	-61.339844	-2769.4648	-4932.54	-86.339844	-1341.4648	9130.46	404.66016	8058.5352	-1012.54	1824.6602	-3610.4648	-3396.54	430.66016	3390.5352	-1785.54	688.66016	-2714.4648	-2672.54	-1843.3398	-474.1499	-1785.7251	2309.0049	11060.85	4400.2749
12988.779	688.49512	3262.04	2435.7798	-3400.5049	-651.95996	4266.7798	10618.495	5237.04	9092.7793	962.49512	3337.04	3643.7798	7431.4951	10019.04	9504.7793	-29.504883	-765.95996	1673.7798	4925.4951	2611.04	5194.5801	4488.8599	16891.121	-2722.4199	811.85986	1415.1201	-3257.4199	271.85986	4272.1201	-1006.4199	16445.859	3634.1201	4955.5801	4116.8599	5142.1201	-1943.4199	752.85986	5454.1201	3340.5801	1389.8599	1493.1201	-3725.4199	984.85986	3381.1201	-1071.8501	-1689.3701	-3807.0801	10048.15	2248.6299
12535.936	1157.9248	1320.0303	-24.064941	733.9248	-2021.9697	2438.9351	11884.925	2649.0303	8156.9351	3533.9248	2037.0303	808.93506	10871.925	10403.03	5660.9351	-639.0752	-570.96973	782.93506	6410.9248	1960.0303	12171.625	1789.27	14087.755	-52.375	-1688.73	3245.7549	763.625	-1496.73	4771.7549	3944.625	11028.27	7009.7549	8099.625	3065.27	6718.7549	2858.625	-383.72998	6784.7549	8304.625	418.27002	3341.7549	742.625	-2363.73	3991.7549	-962.44043	994.3999	-2210.7051	8475.5596	8290.4004
11243.859	4697.4399	7371.0249	-307.14014	1842.4399	2421.0249	2180.8599	14707.439	9138.0254	8288.8594	1502.4399	5250.0249	610.85986	13038.439	13054.025	4933.8599	3204.4399	2667.0249	417.85986	7807.4399	3215.0249	6185.6201	3714.6748	15938.064	-4031.3799	329.6748	3989.0649	-3192.3799	-1066.3252	5283.0649	-514.37988	12869.675	6921.0649	5345.6201	2956.6748	6918.0649	-1855.3799	1100.6748	5095.0649	3058.6201	1874.6748	2357.0649	-2711.3799	-1815.3252	3572.0649	-1806.9854	908.625	2538.5898	7949.0146	6953.625
12042.025	2088.7949	7017.75	-925.9751	-1245.2051	2955.75	-268.9751	12218.795	8346.75	7595.0249	761.79492	5945.75	735.0249	12461.795	13380.75	4766.0249	-283.20508	2814.75	-1933.9751	7116.7949	8287.75	9416.6953	4378.375	12458.38	-820.30518	745.375	1334.3799	-2408.3052	338.375	4792.3799	499.69482	12812.375	4540.3799	5528.6948	3678.375	4130.3799	-1088.3052	-14.625	4649.3799	5460.6948	2517.375	503.37988	-1115.3052	578.375	411.37988	-2955.6748	-2392.4551	-320.19531	7213.3252	3704.5449
9713.7002	-861.72461	274.92969	741.7002	-2203.7246	-3268.0703	3417.7002	11173.275	2457.9297	7749.7002	-1025.7246	-844.07031	3109.7002	11718.275	5146.9297	5830.7002	-1477.7246	-2721.0703	1318.7002	4560.2754	1057.9297	10761.16	4394.605	14417.585	1491.1602	255.60498	2111.585	270.16016	-497.39502	3211.585	3780.1602	14683.605	4848.585	9982.1602	3832.605	6793.585	2417.1602	190.60498	3638.585	6445.1602	746.60498	2287.585	491.16016	432.60498	2666.585	2679.23	-2510.2251	1998.0703	12975.23	5027.7749
9415.1748	-3656.04	921.41016	579.1748	-6446.04	29.410156	-147.8252	8329.96	4752.4102	7499.1748	-3667.04	1813.4102	-651.8252	7872.96	12247.41	3830.1748	-5224.04	-1893.5898	-1603.8252	-846.04004	4004.4102	9476.25	5132.9951	13444.855	1184.25	702.99512	453.85498	659.25	75.995117	1172.855	1780.25	14138.995	3557.855	7315.25	2492.9951	5014.855	-470.75	1149.9951	3763.855	6574.25	1341.9951	-593.14502	-299.75	-1021.0049	1855.855	1172.2451	-374.95996	-4537.4502	9886.2451	4712.04
8351.8203	4538.125	5010.5654	1743.8198	2852.125	1134.5654	2204.8198	13098.125	4952.5654	8379.8203	5433.125	4150.5654	2375.8198	13953.125	12800.565	6736.8198	3252.125	1915.5654	374.81982	9244.125	4437.5654	6738.125	6020.4648	15974.58	-4471.875	1697.4648	-1874.4199	-3670.875	1803.4648	-949.41992	351.125	14525.465	635.58008	4922.125	5337.4648	4187.5801	-4117.875	988.46484	545.58008	2115.125	3124.4648	-2185.4199	-4111.875	557.46484	-2104.4199	-1186.6553	96.459961	1313.3496	3782.3447	5134.46
9826.79	-612.24512	1054.3447	592.79004	-1226.2451	-1870.6553	3923.79	17562.754	1428.3447	6194.79	585.75488	2337.3447	950.79004	9633.7549	8736.3447	5046.79	1218.7549	-1363.6553	2997.79	7100.7549	3831.3447	13748.53	4186.415	16600.061	1527.53	603.41504	-911.93994	2419.53	553.41504	3537.0601	5432.5303	12433.415	3631.0601	9320.5303	3451.415	4486.0601	1406.53	1622.415	3866.0601	8760.5303	2117.415	810.06006	1773.53	728.41504	318.06006	2102.915	460.15479	-2075.2598	11833.915	6358.1548
8701.6094	1421.9102	2229.0996	-91.390137	-553.08984	-1309.9004	2332.6099	8909.9102	3264.0996	7265.6099	2036.9102	3000.0996	1882.6099	8968.9102	12071.1	6991.6099	140.91016	880.09961	661.60986	7862.9102	2968.0996	7089.1504	6851.3501	14606.715	-1600.8496	2442.3501	1542.7148	-4052.8496	1972.3501	3200.7148	1140.1504	15724.35	5320.7148	5698.1504	3402.3501	7113.7148	-2391.8496	2866.3501	4391.7148	6033.1504	1613.3501	948.71484	-2702.8496	1347.3501	2826.7148	1330.1499	-2998.625	344.09961	11810.15	1985.375
7473.125	-4088.5752	7230.0601	-2019.875	-4218.5752	4444.0601	965.125	8967.4248	9486.0605	5443.125	-2836.5752	6820.0601	352.125	4878.4248	12995.061	5667.125	-3190.5752	4031.0601	-525.875	1950.4248	7289.0601	5427.915	4662.21	12593.875	-2651.085	-1660.79	-3089.125	-2750.085	-1321.79	-2450.125	358.91504	12758.21	1329.875	7071.915	2852.21	2577.875	-2818.085	-2076.79	-1888.125	3740.915	170.20996	-3434.125	-3391.085	-1048.79	-1954.125	4085.7798	1201.3799	930.41016	13914.779	5552.3799
6332.8848	-1905.5	3067.7646	-1817.1152	-3268.5	1359.7646	1298.8848	8042.5	5239.7646	6424.8848	-838.5	5931.7646	998.88477	9681.5	14829.765	4271.8848	-1109.5	2191.7646	-810.11523	5461.5	6499.7646	5798.3149	5957.6348	15166.83	-2176.6851	921.63477	366.83008	-2156.6851	-430.36523	2012.8301	1512.3149	13568.635	5661.8301	6596.3149	3860.6348	4176.8301	-1779.6851	1424.6348	2433.8301	3458.3149	1106.6348	363.83008	-2706.6851	-155.36523	869.83008	297.91504	-306.00488	-122.66016	5959.915	8434.9951
9676.8398	3389.6201	1897.3701	-1157.1602	381.62012	-2653.6299	252.83984	11026.62	2983.3701	6632.8398	2363.6201	364.37012	1029.8398	9922.6201	10839.37	5452.8398	639.62012	-449.62988	1344.8398	8595.6201	1518.3701	7542.855	5206.8501	14620.221	-3109.145	-733.1499	838.22021	-2265.145	-626.1499	3652.2202	865.85498	13396.85	5873.2202	8291.8555	2526.8501	6591.2202	-2933.145	-442.1499	3139.2202	2280.855	1284.8501	965.22021	-2074.145	59.850098	628.22021	3268.5498	1296.71	-1547.0547	11420.55	8059.71
8993.875	1817.2749	4313.1499	-2377.125	901.2749	624.1499	3710.875	6129.2749	-94.850098	2466.875	2272.2749	5908.1499	-2101.125	15200.275	12314.15	587.875	143.2749	1445.1499	-2169.125	9993.2754	5069.1499	13110.17	5323.2002	9252.9102	103.16992	1298.2002	-1303.0898	1180.1699	927.2002	3218.9102	4151.1699	16431.199	2792.9102	12091.17	5326.2002	1875.9102	2936.1699	1723.2002	2134.9102	8322.1699	2543.2002	-771.08984	1654.1699	2072.2002	-1671.0898	-513.24512	267.83008	2261.915	9615.7549	5406.8301
11499.141	2210.1299	112.64453	1327.1401	199.12988	-3081.3555	3447.1401	2522.1299	-2561.3555	8944.1406	3009.1299	-385.35547	988.14014	10444.13	9936.6445	6513.1401	647.12988	-2212.3555	2216.1401	9728.1299	2879.6445	5161.0654	3254.2202	13246.21	-3870.9346	-1257.7798	899.20996	-2494.9346	-647.77979	5107.21	-24.93457	11070.221	6196.21	5560.0654	1497.2202	4240.21	-2188.9346	-123.77979	3227.21	2397.0654	-543.77979	366.20996	-3233.9346	-1362.7798	2632.21	273.16016	-2992.8652	606.58008	8079.1602	2907.1348
10829.535	851.86523	-141.64453	-0.46484375	-1027.1348	-1353.6445	3261.5352	2323.8652	-4082.6445	7233.5352	1068.8652	3024.3555	745.53516	12363.865	10006.355	5978.5352	-130.13477	68.355469	2770.5352	6836.8652	1525.3555	10621.225	6163.54	12831.28	-497.7749	1515.54	-1629.7197	-902.7749	927.54004	1209.2803	3446.2251	18029.539	4649.2803	9117.2246	3941.54	3489.2803	-819.7749	1213.54	899.28027	7229.2251	3867.54	-1848.7197	-1157.7749	1311.54	1559.2803	-2634.7646	-2568.1699	5186.0298	9218.2354	2885.8301
10078	1742.7051	-2191.6201	-2605	-2355.2949	-2969.6201	2101	-1220.2949	-1331.6201	7961	-1434.2949	1742.3799	-1282	8448.7051	10893.38	3113	-2212.2949	-1728.6201	-1735	4483.7051	97.379883	10320.105	4590.9902	14976.95	2946.105	-537.00977	-680.0498	1135.105	-196.00977	2082.9502	3298.105	18073.99	4296.9502	11319.105	5171.9902	6523.9502	591.10498	758.99023	2016.9502	7887.105	758.99023	-7.0498047	2665.105	798.99023	553.9502	1976.02	2101.6001	-562.02539	10243.02	6823.6001
12422.391	1044.5952	4364.6504	2798.3901	-2022.4048	552.65039	3825.3901	684.59521	666.65039	8172.3901	-8.4047852	3877.6504	4386.3901	11441.596	8337.6504	5953.3901	96.595215	73.650391	5647.3901	722.59521	443.65039	5683.2148	5396.125	14723.615	-3784.7852	1562.125	-1518.3848	-4018.7852	473.125	612.61523	-2654.7852	13039.125	2514.6152	5441.2148	4092.125	725.61523	-4237.7852	2266.125	1019.6152	2375.2148	1579.125	-3985.3848	-4451.7852	952.125	-2141.3848	-174.99023	-552.64502	-557.0498	10680.01	6131.355
9362.6055	2537.6602	-372.68457	2205.605	1151.6602	-3324.6846	5792.605	344.66016	-3806.6846	7440.605	1051.6602	187.31543	4177.605	12873.66	8835.3154	7637.605	308.66016	-3220.6846	11696.605	1709.6602	-1238.6846	12754.09	4829.8052	15587.865	-572.91016	1821.8052	1251.8652	332.08984	2698.8052	5686.8652	1561.0898	13867.805	7295.8652	9177.0898	4786.8052	3687.8652	1552.0898	1918.8052	4067.8652	5327.0898	2443.8052	1483.8652	555.08984	1943.8052	1257.8652	-67.484863	-3538.1104	-268.42969	11329.516	2371.8896
9663.5898	2083.375	1388.2305	2326.5898	-775.625	-953.76953	4310.5898	747.375	-1158.7695	5877.5898	1480.375	1824.2305	2149.5898	9625.375	10503.23	6400.5898	1590.375	797.23047	11556.59	-173.625	-1853.7695	10136.375	5879.6299	16214.875	1050.375	-1141.3701	-43.125	1205.375	-1081.3701	2767.875	4246.375	13453.63	3077.875	7986.375	1514.6299	5560.875	2317.375	-955.37012	2886.875	7507.375	-426.37012	1657.875	1816.375	-688.37012	892.875	-986.80469	-1686.1152	-335.82031	8189.1953	3980.8848
11065.814	4476.9351	4560.9248	799.81494	686.93506	864.9248	4470.8149	1778.9351	835.9248	3136.8149	3079.9351	6622.9248	1539.8149	13284.936	11967.925	5374.8149	1195.9351	3942.9248	6230.8149	1633.9351	2594.9248	6881.5498	5092.48	14310.165	-4496.4502	1199.48	2880.165	-2582.4502	1724.48	2025.165	-488.4502	15135.48	5085.165	5907.5498	6452.48	5822.165	-3852.4502	2192.48	4240.165	2951.5498	1977.48	1777.165	-4366.4502	1968.48	2235.165	458.87012	890.77002	-1331.4248	5505.8701	3251.77
9479.3301	682.79004	4813.7305	387.33008	-1751.21	293.73047	4815.3301	-536.20996	1697.7305	4861.3301	1612.79	3847.7305	344.33008	11478.79	10136.73	6220.3301	-1365.21	368.73047	8321.3301	534.79004	-56.269531	4630.7949	2284.5498	17329.414	-2865.2051	114.5498	2117.415	-3667.2051	-759.4502	4294.415	-2642.2051	12962.55	6687.415	6573.7949	3247.5498	7143.415	-3907.2051	101.5498	5706.415	3125.7949	-82.450195	3384.415	-4474.2051	181.5498	2626.415	-5566.2148	815.85986	-4319.1797	-5864.2148	3253.8599
11415.18	3149.1851	4256.5996	2892.1802	1312.1851	143.59961	2826.1802	2234.1851	342.59961	8269.1797	790.18506	1763.5996	3182.1802	13237.186	10258.6	8092.1802	1700.1851	1012.5996	8319.1797	1406.1851	-905.40039	10278.195	2510.46	10203.83	-802.80518	-2174.54	-2981.1699	-770.80518	-2384.54	-76.169922	3358.1948	12011.46	3072.8301	9249.1953	76.459961	2773.8301	-675.80518	-2233.54	2335.8301	6320.1948	-1140.54	-1721.1699	-968.80518	-841.54004	-2901.1699	-1354.2803	-1642.3047	-1680.2646	-1374.2803	2473.6953
11622.395	1585.8652	5626.9902	459.39502	1186.8652	2112.9902	153.39502	51.865234	2786.9902	6658.395	2381.8652	4383.9902	1610.395	10995.865	13699.99	7287.395	1296.8652	2035.9902	6845.395	3151.8652	2230.9902	6822.895	4633.9902	13537.565	208.89502	-88.009766	-1400.4346	-1215.105	554.99023	2739.5654	5782.895	4880.9902	-1699.4346	7324.895	3659.9902	3037.5654	-1390.105	1708.9902	2507.5654	6799.895	1710.9902	-1754.4346	-432.10498	312.99023	-1779.4346	1603.105	1983.7949	453.21973	1050.105	3180.7949
11579.945	1722.3052	1647.7695	1715.9448	-260.69482	-998.23047	146.94482	3210.3052	-2411.2305	6756.9448	800.30518	2567.7695	1457.9448	12180.305	8493.7695	5641.9448	1780.3052	1072.7695	6209.9448	766.30518	-1771.2305	8796.9551	4646.5	16548.949	-2140.0449	439.5	-1867.0498	-239.04492	856.5	2824.9502	8339.9551	1301.5	-1785.0498	9426.9551	2587.5	3401.9502	-1279.0449	886.5	4751.9502	4680.9551	455.5	-15.049805	-1871.0449	686.5	-553.0498	-71.310059	237.73486	-4026.2998	2493.6899	1573.7349
11393.57	676.00488	3962.0352	1485.5698	-2184.9951	-1119.9648	281.56982	-327.99512	-351.96484	8870.5703	461.00488	4051.0352	1509.5698	9027.0049	12939.035	6453.5698	-1898.9951	312.03516	7675.5698	-156.99512	-280.96484	9596.1953	7712.375	15610.085	1582.1948	1567.375	147.08496	-19.805176	1507.375	3882.085	10408.195	2271.375	1135.085	10298.195	4359.375	7478.085	-718.80518	1494.375	4390.085	6469.1948	2412.375	3164.085	624.19482	-108.625	1859.085	737.7002	-1557.3999	3606.7646	5735.7002	1692.6001
9359.25	-332.02002	3291.2305	-215.75	-1866.02	-1555.7695	-1183.75	-427.02002	-1927.7695	5457.25	-137.02002	3918.2305	1191.25	8018.98	6811.2305	4766.25	-1177.02	702.23047	5522.25	-596.02002	-1986.7695	8709.2695	6016	14207.311	82.27002	-486	1473.3101	-382.72998	908	2647.3101	8407.2695	2244	1029.3101	10684.27	4470	5749.3101	72.27002	622	3275.3101	9738.2695	1507	1198.3101	464.27002	279	-921.68994	671.03516	-813.80518	2932.7852	741.03516	2571.1948
10240.755	3300.0151	6436.3701	2210.7549	2207.0151	1119.3701	1257.7549	2898.0151	1558.3701	8689.7549	2223.0151	4023.3701	3569.7549	14763.016	10872.37	5682.7549	2346.0151	1380.3701	7470.7549	3074.0151	499.37012	6083.6904	5431.0898	15655.455	-2328.3096	-337.91016	-919.54492	-2523.3096	155.08984	32.455078	7091.6904	939.08984	-468.54492	7004.6904	2587.0898	6023.4551	-2800.3096	837.08984	2139.4551	3144.6904	935.08984	-260.54492	-1925.3096	1184.0898	-965.54492	2095.1948	-655.73486	-804.9248	3710.1948	2035.2651
8795.4395	1604.0298	6115.9448	709.43994	324.02979	3673.9448	-593.56006	790.02979	1722.9448	6687.4399	1093.0298	6133.9448	58.439941	9224.0293	15926.945	4179.4399	199.02979	2051.9448	5981.4399	1295.0298	4089.9448	11273.955	4044.79	18060.84	-365.04492	477.79004	816.83984	875.95508	743.79004	3365.8398	8534.9551	1831.79	1402.8398	10714.955	6196.79	7294.8398	1219.9551	-1132.21	4825.8398	8335.9551	1512.79	2368.8398	1250.9551	-423.20996	3458.8398	643.69482	-2708.085	-1403.1846	-735.30518	-400.08496
11297.41	-133.91016	5657.855	1667.4099	-2550.9102	1949.855	3518.4099	-1459.9102	2526.855	9966.4102	-1772.9102	4223.855	3040.4099	10312.09	12337.855	17559.41	1367.0898	2630.855	8409.4102	719.08984	1332.855	7383.3501	6785.4751	14356.25	-2293.6499	770.4751	721.25	-3347.6499	2021.4751	2890.25	6145.3501	2876.4751	126.25	5657.3501	4138.4751	7452.25	-2265.6499	1942.4751	7401.25	3705.3501	2005.4751	1169.25	-1021.6499	1462.4751	2044.25	2561.1948	1097.9951	2486.9199	1515.1948	2449.9951
9653.54	3559.4502	4474.2202	911.54004	2469.4502	811.22021	833.54004	1863.4502	954.22021	7278.54	2394.4502	4992.2202	2709.54	13830.45	10634.221	9261.54	1439.4502	3444.2202	7186.54	763.4502	357.22021	8254.1201	5105.9199	14185.42	-1386.8799	690.91992	-3166.5801	-495.87988	1159.9199	-281.58008	8639.1201	3139.9199	-4330.5801	6111.1201	2541.9199	244.41992	-85.879883	1152.9199	-1533.5801	6346.1201	1128.9199	-3546.5801	-380.87988	1721.9199	-2926.5801	-2740.1851	-358.74023	-3455.8896	-270.18506	2833.2598
12525.32	1156.75	3508.0552	1164.3198	807.75	622.05518	1596.3198	1228.75	1830.0552	8377.3203	1840.75	3975.0552	1948.3198	12998.75	14704.055	7855.3198	1155.75	1907.0552	6197.3198	2770.75	1791.0552	9961.3145	5465.5098	15200.43	-2038.6851	575.50977	-17.569824	-2015.6851	-206.49023	3419.4302	8117.3149	417.50977	728.43018	6473.3149	2041.5098	6239.4302	-1432.6851	1437.5098	1752.4302	3673.3149	87.509766	-464.56982	-2599.6851	-10.490234	1392.4302	-557.0752	-493.16992	-1639.2451	786.9248	2746.8301
9688.8252	4039.085	3419.3047	2235.8252	1413.085	-88.695312	848.8252	4001.085	1760.3047	8509.8252	2328.085	4470.3047	3002.8252	11209.085	12204.305	5743.8252	1785.085	1740.3047	7572.8252	1701.085	-219.69531	7074.8555	6169.645	13751.695	-2247.1445	2560.645	-691.30469	-3888.1445	2642.645	3066.6953	5720.8555	2801.645	-457.30469	4430.8555	6879.645	3145.6953	-3096.1445	1710.645	2677.6953	3776.8555	3100.645	-1124.3047	-2441.1445	926.64502	-116.30469	-525.89502	776.6499	63.450195	-141.89502	5103.6499
12495.025	2097.1299	3910.8301	1277.0249	-424.87012	1340.8301	1971.0249	1006.1299	3823.8301	8890.0254	599.12988	3867.8301	3319.0249	11225.13	10532.83	4218.0249	-409.87012	1889.8301	7990.0249	820.12988	4665.8301	11657.79	3007.7749	18761.779	776.79004	-505.2251	608.77979	1244.79	-1433.2251	2965.7798	9796.79	-822.2251	2292.7798	9498.79	547.7749	5907.7798	1349.79	-810.2251	6530.7798	7414.79	-1380.2251	1794.7798	445.79004	-2359.2251	856.77979	1450.5752	-396.6001	-5193.585	2351.5752	-213.6001
11143.516	1538.9702	508.12988	-1806.4849	539.97021	-2011.8701	1575.5151	886.97021	-1416.8701	7341.5151	562.97021	1666.1299	1078.5151	12808.971	7871.1299	4455.5151	277.97021	-1868.8701	2233.5151	1208.9702	-3238.8701	9535.8203	4959.9849	14875.635	-843.18018	-110.01514	2257.6348	-856.18018	465.98486	8190.6348	5389.8198	2015.9849	3624.6348	7598.8198	5503.9849	9969.6348	-656.18018	1535.9849	5758.6348	4378.8198	2128.9849	3342.6348	-686.18018	630.98486	3348.6348	-1319.3301	1174.1348	230.94043	2900.6699	4826.1348
15203.186	-1833.9297	7432.5801	867.18506	-3790.9297	2174.5801	2330.1851	-2280.9297	4205.5801	10453.186	-1803.9297	5219.5801	2776.1851	8837.0703	10454.58	7522.1851	-3341.9297	2267.5801	2534.1851	-3300.9297	2672.5801	8163.27	4781.1099	14784.085	-1565.73	-1002.8901	1055.085	-1043.73	-47.890137	1344.085	6394.27	912.10986	1620.085	6985.27	3447.1099	5020.085	-1679.73	-97.890137	5269.085	3350.27	2159.1099	1288.085	-682.72998	2062.1099	1396.085	-642.30518	1072.0249	1869.8452	-8.3051758	3453.0249
11536.375	4868.3599	3243.3154	1285.375	410.35986	-77.68457	2185.375	3448.3599	703.31543	7907.375	4550.3599	2794.3154	2876.375	13027.359	12425.315	6392.375	844.35986	-27.68457	2229.375	1151.3599	-1380.6846	12599.645	4775.9951	16711.76	42.64502	1702.9951	498.75977	-182.35498	613.99512	3913.7598	10537.645	814.99512	1153.7598	11313.645	2348.9951	6926.7598	-386.35498	123.99512	3874.7598	8273.6445	72.995117	1882.7598	1883.645	-395.00488	905.75977	-1763.7998	623.06006	1085.5698	-2043.7998	4380.0601
8558.3398	1274.4648	-1128.8701	-198.66016	-1778.5352	-3961.8701	1613.3398	510.46484	-2069.8701	8347.3398	557.46484	-68.870117	120.33984	9888.4648	7822.1299	4393.3398	-1698.5352	117.12988	-903.66016	-404.53516	-4296.8701	10256.6	4261.8101	15484.985	1052.6001	448.81006	-2286.0146	809.6001	21.810059	2057.9854	9955.5996	1708.8101	-788.01465	8984.5996	2426.8101	4609.9854	931.6001	1229.8101	3638.9854	8466.5996	1670.8101	-906.01465	2619.6001	1053.8101	-233.01465	-570.90479	-88.890137	-4676.9248	-326.90479	1953.1099
10391.96	2974.48	2577.6055	904.95996	1486.48	966.60547	1006.96	2921.48	-1568.3945	8023.96	4630.48	1074.6055	2409.96	11377.48	11705.605	10930.96	3291.48	-1629.3945	1345.96	1228.48	-2638.3945	5964.085	1317.125	17164.33	-2072.915	-1023.875	1224.3301	-3220.915	-1507.875	3700.3301	7296.085	-60.875	4234.3301	6292.085	1090.125	7719.3301	-1632.915	-644.875	6613.3301	1601.085	-771.875	3274.3301	1944.085	-1460.875	2450.3301	104.18018	-248.79492	3941.6099	234.18018	1617.2051
12948.555	-901.29004	3963.6802	599.55518	-3454.29	478.68018	941.55518	-510.29004	1272.6802	6505.5552	-726.29004	4029.6802	2708.5552	10124.71	12226.68	6440.5552	-627.29004	573.68018	506.55518	-3500.29	866.68018	13490.689	3283.5	14743.266	2083.6899	-2104.5	584.26514	1871.6899	-1736.5	3825.2651	8594.6895	-1271.5	890.26514	7726.6899	1076.5	6423.2651	1180.6899	-582.5	3767.2651	6745.6899	724.5	951.26514	942.68994	-1620.5	2035.2651	-3656.8096	-4167.0703	-634.41992	-3413.8096	-1138.0703
8305.6504	-4412.29	3209.8701	-959.3501	-5499.29	-1012.1299	-1118.3501	-4248.29	1417.8701	8243.6504	-5055.29	2541.8701	523.6499	5118.71	10083.87	2722.6499	-4854.29	-101.12988	-1622.3501	-5847.29	122.87012	7639.375	5900.0952	12536.675	-882.625	-357.90479	-3793.3252	137.375	2169.0952	-1542.3252	6136.375	2839.0952	-3396.3252	5565.375	2361.0952	692.6748	-319.625	2222.0952	1520.6748	5677.375	1723.0952	-4267.3252	-932.625	841.09521	-2647.3252	731.25977	-13.705078	1.4003906	993.25977	2110.2949
12152.58	187.03516	1221.54	2523.5801	322.03516	607.54004	3675.5801	1627.0352	239.54004	9940.5801	1189.0352	3380.54	4309.5801	7140.0352	9633.54	7433.5801	1698.0352	2830.54	2028.5801	-614.96484	39.540039	11769.311	8328.0449	17696.324	1918.3101	1409.0449	1493.3252	1356.3101	1620.0449	5806.3252	9752.3105	2137.0449	1635.3252	3715.3101	4038.0449	5652.3252	452.31006	3089.0449	5312.3252	7735.3101	3197.0449	2365.3252	244.31006	1796.0449	2848.3252	2584.6548	-830.49512	-396.30469	2411.6548	1197.5049
11474.725	-483.9248	-1905.4404	1996.7251	-267.9248	-5200.4404	1972.7251	-895.9248	-4811.4404	10816.725	-545.9248	-3074.4404	3999.7251	9674.0752	7166.5596	6176.7251	-155.9248	-5064.4404	2310.7251	-655.9248	-5288.4404	6491.5098	8294.8799	14606.855	-2893.4902	1052.8799	-949.14453	-3991.4902	4059.8799	783.85547	3965.5098	2784.8799	-1062.1445	3726.5098	6108.8799	4837.8555	-2635.4902	3509.8799	2509.8555	3064.5098	2501.8799	-347.14453	-3584.4902	1768.8799	-1015.1445	-1236.9302	288.72998	505.58496	-22.930176	2421.73
10087.415	3553.9551	-1723.8945	382.41504	592.95508	-4636.8945	320.41504	1222.9551	-4661.8945	12230.415	2527.9551	-3618.8945	2807.415	12522.955	7593.1055	7391.415	1834.9551	-5482.8945	647.41504	159.95508	-6567.8945	4023.7197	2785.4199	14966.955	-3888.2803	-937.58008	-3295.0449	-4688.2803	-1471.5801	2181.9551	5847.7197	-1149.5801	-1344.0449	5474.7197	989.41992	2559.9551	-3931.2803	240.41992	1694.9551	3971.7197	-170.58008	-1154.0449	-3083.2803	-997.58008	-2208.0449	2450.2949	-1019.7202	825.46973	427.29492	-46.720215
10949.734	1873.1499	318.45508	-564.26514	-366.8501	-3101.5449	2386.7349	394.1499	-1528.5449	7084.7349	1116.1499	398.45508	2379.7349	9233.1504	13605.455	6689.7349	-360.8501	-1148.5449	404.73486	-1495.8501	-3345.5449	8148.0898	3019.21	15954.535	-362.91016	-2747.79	2045.5352	-100.91016	-2402.79	4506.5352	9258.0898	-751.79004	2258.5352	8891.0898	-1809.79	6328.5352	1400.0898	153.20996	4671.5352	4937.0898	-542.79004	1366.5352	-835.91016	-1617.79	2478.5352	1878.3052	1276.415	-4405.7051	3199.3052	2956.415
11474.2	2158.1948	1183.6846	1907.2	-245.80518	-4098.3154	2289.2	1465.1948	-3393.3154	9061.2002	1804.1948	-100.31543	3686.2	8589.1953	7416.6846	8483.2002	170.19482	-4298.3154	1317.2	-473.80518	-3834.3154	5067.1748	6419.9551	14623.295	-2315.8252	-313.04492	1789.2949	-3223.8252	-196.04492	2212.2949	5366.1748	661.95508	-520.70508	7329.1748	172.95508	5230.2949	-2977.8252	949.95508	3463.2949	3802.1748	1936.9551	784.29492	-3245.8252	229.95508	134.29492	3712.4502	170.2251	3213.4951	4179.4502	2456.2251
12263.25	959.20996	500.76953	233.25	-241.79004	-2004.2305	2565.25	552.20996	-791.23047	10587.25	257.20996	2439.7695	3905.25	13078.21	7627.7695	6118.25	-13.790039	-1479.2305	2187.25	630.20996	413.76953	11185.18	5600.8799	19618.164	-281.81982	202.87988	2890.165	666.18018	-98.120117	4724.165	10049.18	1174.8799	3395.165	10048.18	774.87988	7974.165	234.18018	1455.8799	5965.165	8061.1802	503.87988	2808.165	1203.1802	13.879883	2944.165	1628.9048	1922.0352	177.72461	1691.9048	3150.0352
12952.15	597.1499	-60.240234	795.1499	-1070.8501	1070.7598	1886.1499	442.1499	705.75977	8641.1504	2067.1499	1762.7598	3150.1499	12307.15	9798.7598	7220.1499	1286.1499	1014.7598	2082.1499	-1014.8501	1049.7598	4784.8447	3176.1001	13754.125	-4900.1553	-54.899902	401.125	-4217.1553	697.1001	2575.125	2663.8447	3313.1001	383.125	3825.8447	-277.8999	6158.125	-5192.1553	1471.1001	3436.125	-123.15527	-145.8999	284.125	-4682.1553	13.100098	899.125	259.25	-412.12988	2273.6904	1930.25	3642.8701
13739.75	2540.4751	3376.7598	3111.75	53.475098	-323.24023	3424.75	2352.4751	37.759766	8633.75	2305.4751	2935.7598	4337.75	11369.475	7532.7598	6951.75	816.4751	327.75977	3416.75	-317.5249	-511.24023	6528.7051	5324.4551	15322.745	-2534.2949	558.45508	-424.25488	-2479.2949	1009.4551	1407.7451	6328.7051	2956.4551	899.74512	8063.7051	1768.4551	5663.7451	-1590.2949	2544.4551	3115.7451	4167.7051	2264.4551	646.74512	-1090.2949	1044.4551	516.74512	2887.2651	-738.87988	-1061.6797	843.26514	3470.1201
11003.68	316.33496	2940.0654	-443.31982	-2101.665	-507.93457	474.68018	-1553.665	-1679.9346	7363.6802	-376.66504	1993.0654	1723.6802	9820.335	10498.065	4177.6802	-1976.665	-779.93457	-799.31982	-1826.665	-1474.9346	9689.21	4146.1499	13178.985	-186.79004	687.1499	-357.01465	859.20996	633.1499	1441.9854	9075.21	741.1499	-3172.0146	10239.21	2343.1499	3641.9854	925.20996	28.149902	3619.9854	6969.21	2763.1499	-1177.0146	1120.21	697.1499	-1932.0146	852.75	-1149.0449	-1890.6797	305.75	2519.9551
5915.3452	-2413.5596	1971.665	-781.65479	-4222.5596	-1268.335	119.34521	-1519.5596	669.66504	9585.3457	-3212.5596	3191.665	2138.3452	7110.4404	11151.665	6094.3452	-3388.5596	1375.665	756.34521	-3147.5596	-1704.335	7666.27	3361.3848	12455.62	-74.72998	-1836.6152	-1753.3799	-2236.73	-739.61523	-1251.3799	7590.27	-1185.6152	-3135.3799	10948.27	-13.615234	1359.6201	-872.72998	-1419.6152	563.62012	5443.27	390.38477	-3597.3799	-2116.73	-1636.6152	-3357.3799	-62.484863	-364.06982	-2189.5898	3472.5151	1946.9302
2216.615	84.22998	-2006.0049	2145.615	-1287.77	-5747.0049	3476.615	1459.23	-5317.0049	10850.615	1372.23	-1300.0049	3505.615	11206.23	4266.9951	8711.6152	-699.77002	-4094.0049	2975.615	-968.77002	-6903.0049	9762.5156	6514.4199	12678.515	65.515137	1949.4199	-789.48535	-1150.4849	865.41992	2067.5146	7958.5151	2479.4199	-1350.4854	8902.5156	4660.4199	2727.5146	-632.48486	2660.4199	2932.5146	6544.5151	2208.4199	-1273.4854	-1584.4849	1297.4199	351.51465	-1304.5049	-129.85498	-266.30957	1713.4951	3516.145
-1054.4902	337.02979	2279.7148	-714.49023	-1063.9702	2245.7148	711.50977	2549.0298	-945.28516	7231.5098	2157.0298	2547.7148	740.50977	10439.029	7876.7148	3777.5098	60.029785	-326.28516	-1305.4902	-101.97021	8.7148438	9910.9102	7366.6152	14652.26	-2447.0898	2817.6152	-428.74023	-1598.0898	850.61523	4748.2598	8257.9102	2005.6152	-1347.7402	6344.9102	3114.6152	4779.2598	-1952.0898	1830.6152	4829.2598	3894.9102	2626.6152	-736.74023	-3209.0898	1951.6152	207.25977	344.83984	323.91504	-484.24023	1217.8398	2041.915
374.79492	434.85986	-587.6748	-1024.2051	672.85986	-5086.6748	639.79492	1367.8599	-3701.6748	7852.7949	1204.8599	-323.6748	131.79492	10570.859	5879.3252	4011.7949	691.85986	-3449.6748	-1152.2051	87.859863	-4723.6748	7958.2002	1796.335	16251.855	-2510.7998	-3326.665	1240.855	-973.7998	-2700.665	5325.855	7307.2002	-2670.665	3451.855	7944.2002	668.33496	7559.855	-1424.7998	-324.66504	6983.855	6056.2002	-1589.665	3072.855	-1566.7998	-2291.665	2433.855	1171.9248	-1895.1299	-2187.625	5941.9248	675.87012
-958.29492	408.11523	1176.8496	-2159.2949	-1207.8848	-1376.1504	215.70508	504.11523	-905.15039	7632.7051	1672.1152	-1558.1504	-44.294922	13365.115	7721.8496	4643.7051	614.11523	-1595.1504	-1935.2949	-1196.8848	-1651.1504	10062.859	5231.6001	17670.234	473.85986	2050.6001	684.23486	-398.14014	900.6001	2464.2349	9600.8594	2629.6001	1608.2349	10609.859	4478.6001	7136.2349	523.85986	3282.6001	4115.2349	7881.8599	2466.6001	2707.2349	402.85986	554.6001	-354.76514	-2411.2051	97.189941	4310.7852	318.79492	2923.1899
255.81006	-1621.3848	720.27539	156.81006	-2637.3848	-4867.7246	1818.8101	-1933.3848	-3986.7246	7885.8101	-693.38477	-547.72461	926.81006	9553.6152	3564.2754	5573.8101	-2248.3848	-5259.7246	-222.18994	-2258.3848	-4190.7246	7700.605	3777.0151	19429.25	-1681.395	473.01514	1352.25	-3091.395	308.01514	3552.25	9849.6055	323.01514	2567.25	8582.6055	2181.0151	8409.25	-860.39502	1425.0151	7378.25	4319.605	-1241.9849	1809.25	-1882.395	976.01514	2114.25	860.69482	1174.98	3095.0049	4779.6948	3903.98
1288.375	1291.46	4017.3203	573.375	-192.54004	496.32031	1275.375	567.45996	1550.3203	7187.375	2530.46	2491.3203	2285.375	13123.46	7559.3203	6464.375	1398.46	1941.3203	1700.375	595.45996	362.32031	7388.5098	3699.3701	10027.18	-2166.4902	-559.62988	-2317.8203	-1437.4902	673.37012	-1221.8203	6066.5098	-52.629883	-2504.8203	7974.5098	2681.3701	5570.1797	-287.49023	275.37012	2669.1797	4711.5098	-127.62988	-2125.8203	-987.49023	-332.62988	-2639.8203	1280.1948	1007.0049	4724.3301	-45.805176	4479.0049
1990.7402	1115.0698	3382.6797	1106.7402	776.06982	573.67969	2195.7402	305.06982	821.67969	10028.74	1922.0698	2452.6797	3122.7402	14265.07	5862.6797	6083.7402	1771.0698	505.67969	1465.7402	1140.0698	192.67969	10212.74	3831.8452	14073.346	163.74023	1117.8452	1240.3452	671.74023	1093.8452	2503.3452	7311.7402	2998.8452	43.345215	5261.7402	2426.8452	6967.3452	311.74023	956.84521	4977.3452	7587.7402	2277.8452	55.345215	476.74023	577.84521	1943.3452	-615.8999	414.27002	-171.85547	6790.1001	2862.27
248.12012	1180.145	2096.2646	-73.879883	672.14502	36.264648	884.12012	992.14502	2593.2646	8486.1201	4213.145	2856.2646	1826.1201	11990.145	10248.265	7484.1201	2259.145	1931.2646	-907.87988	742.14502	812.26465	9629.4707	5847.0049	16541.621	1168.4702	1157.0049	-1052.3799	78.470215	475.00488	1206.6201	10124.471	1875.0049	-406.37988	6084.4702	4173.0049	4624.6201	590.47021	939.00488	2228.6201	7101.4702	1177.0049	-223.37988	1282.4702	-10.995117	-582.37988	1237.7998	800.64502	-2286.5596	1351.7998	3424.645
635.8999	-2071.7451	2859.3198	-395.1001	-4626.7451	98.319824	-309.1001	-2222.7451	1081.3198	-951.1001	-1934.7451	2588.3198	773.8999	9574.2549	9117.3203	3652.8999	-2536.7451	1301.3198	631.8999	-2915.7451	140.31982	9221.7949	4700.4302	17353.641	-2611.2051	1606.4302	2824.6401	-3464.2051	1461.4302	6215.6401	5821.7949	1954.4302	1292.6401	1671.7949	3405.4302	7776.6401	-2809.2051	2205.4302	5590.6401	3502.7949	2099.4302	4548.6401	-4613.2051	2014.4302	2377.6401	-4398.8398	533.41992	953.75488	-5279.8398	3542.4199
1407.9048	-958.33008	4425.6299	762.90479	-1312.3301	-540.37012	2206.9048	-936.33008	-259.37012	1298.9048	2140.6699	2937.6299	3275.9048	12740.67	7590.6299	5771.9048	1422.6699	868.62988	1513.9048	-827.33008	-1725.3701	14047.9	6934.2852	15329.25	2534.8999	886.28516	1368.25	851.8999	953.28516	2891.25	8238.9004	1263.2852	1901.25	6516.8999	4433.2852	6417.25	2048.8999	2969.2852	2801.25	8137.8999	3022.2852	2730.25	2393.8999	1273.2852	1072.25	-1751.5952	-1337.0898	1075.7749	-1940.5952	2890.9102
-1837.0601	210.6748	3353.5195	-1045.0601	-565.3252	-1716.4805	-336.06006	456.6748	-1113.4805	6404.9399	5285.6748	1358.5195	355.93994	14759.675	4673.5195	4080.9399	2307.6748	-337.48047	-1160.0601	597.6748	-1933.4805	12240.846	5111.2549	18456.82	1107.8452	800.25488	1497.8198	279.84521	2135.2549	3819.8198	8761.8457	1178.2549	1630.8198	6360.8452	3742.2549	6890.8198	1735.8452	2991.2549	4113.8198	5775.8452	2865.2549	986.81982	485.84521	1111.2549	2033.8198	-3222.835	-2865.9404	-3560.4854	-2058.835	1735.0596
2589.9451	921.68506	-11.775391	1434.9451	1651.6851	-2947.7754	3170.9451	795.68506	-3799.7754	8915.9453	2864.6851	-2702.7754	4213.9453	11577.686	3944.2246	7661.9453	646.68506	-1173.7754	1059.9451	-86.314941	-3922.7754	9202.7549	2322.7002	14216.48	2348.7549	-2386.2998	-122.51953	301.75488	-1480.2998	2319.4805	7736.7549	-1173.2998	-950.51953	5312.7549	750.7002	4747.4805	867.75488	-1278.2998	3189.4805	5370.7549	-469.2998	-686.51953	-228.24512	-1671.2998	-129.51953	1167.9502	-1718.4048	-1054.04	3096.9502	1246.5952
177.91992	-4667.6748	3303.3604	-222.08008	-7320.6748	-772.63965	673.91992	-7187.6748	-1002.6396	9671.9199	-5291.6748	1704.3604	2635.9199	3848.3252	9232.3604	5318.9199	-5816.6748	-1193.6396	865.91992	-7038.6748	1517.3604	5752.7148	1146.9648	11576.785	-2830.2852	-2827.0352	-5397.2148	-2047.2852	-2296.0352	-3066.2148	5784.7148	-1850.0352	-3523.2148	1056.7148	-875.03516	589.78516	-2734.2852	-2544.0352	1447.7852	4917.7148	-2348.0352	-2761.2148	-1701.2852	-3343.0352	-4452.2148	1021.8052	-582.91016	-2782.79	627.80518	1703.0898
-903.98486	-3402.8096	1890.5449	-1867.9849	-3138.8096	-634.45508	-1201.9849	-2915.8096	1406.5449	7674.0151	-1797.8096	2854.5449	538.01514	13061.19	8820.5449	4282.0151	-977.80957	1967.5449	-565.98486	-2934.8096	1579.5449	8489.0195	4837.3052	11979.495	-255.97998	1112.3052	-2189.5049	-539.97998	816.30518	-1412.5049	5767.02	1857.3052	-2036.5049	5075.02	2531.3052	2858.4951	-839.97998	800.30518	2491.4951	5962.02	1562.3052	-3234.5049	452.02002	1311.3052	-1630.5049	1253.7349	1021.0049	-792.40039	-406.26514	4169.0049
1729.8052	-3160.7051	-503.08984	284.80518	-2444.7051	-3082.0898	2172.8052	-1301.7051	-2646.0898	9484.8047	202.29492	-1143.0898	1658.8052	8535.2949	5857.9102	6443.8052	-951.70508	-2214.0898	552.80518	-1653.7051	-2153.0898	7340.3599	4791.8652	13966.985	-1390.6401	1506.8652	-1957.0146	-1677.6401	2112.8652	1179.9854	4449.3599	964.86523	-2761.0146	2784.3599	3194.8652	4932.9854	-1932.6401	1032.8652	2974.9854	5809.3599	1239.8652	-117.01465	-2267.6401	601.86523	-89.014648	2273.9102	-1859.8252	-1851.5996	1815.9102	599.1748
71.115234	1142.0249	2721.79	322.11523	911.0249	-301.20996	710.11523	2903.0249	-1140.21	7354.1152	2188.0249	3113.79	3029.1152	9277.0254	4194.79	3476.1152	2423.0249	526.79004	478.11523	586.0249	-726.20996	11203.016	6033.7798	15713.605	2089.0151	16.779785	786.60547	-143.98486	-1435.2202	-183.39453	12568.016	1496.7798	604.60547	6886.0151	1165.7798	4422.6055	733.01514	436.77979	5011.6055	6402.0151	1975.7798	-816.39453	361.01514	-401.22021	338.60547	303.58984	462.51514	-225.5752	2728.5898	3665.5151
2106.2798	2712.1851	3748.1201	-220.72021	974.18506	18.120117	734.27979	3420.1851	-704.87988	10185.279	3380.1851	2169.1201	3511.2798	12312.186	10384.12	4296.2798	1977.1851	-300.87988	1203.2798	961.18506	763.12012	5468.3252	2602.0352	12746.15	-4535.6748	-636.96484	-72.849609	-4407.6748	-2698.9648	2752.1504	6959.3252	824.03516	-65.849609	2686.3252	126.03516	4468.1504	-4958.6748	-1361.9648	5322.1504	3134.3252	-1346.9648	-1499.8496	-4089.6748	-1594.9648	-524.84961	3405.1548	437.08984	722.13477	3318.1548	3427.0898
3133.52	269.68018	4736.7949	1930.52	-334.31982	-2613.2051	1305.52	-1154.3198	-745.20508	9648.5195	-422.31982	1186.7949	3642.52	13059.68	7084.7949	3594.52	-1106.3198	89.794922	1598.52	-1483.3198	-812.20508	11960.135	3847.27	15338.346	-187.86523	763.27002	3069.3452	198.13477	1363.27	3821.3452	13308.135	1343.27	1552.3452	5633.1348	-500.72998	8799.3457	-220.86523	787.27002	4746.3452	6858.1348	127.27002	2762.3452	1386.1348	1010.27	2206.3452	3044.9902	-261.0498	1930.335	2134.9902	3733.9502
801.99023	3801.4399	1798.3496	268.99023	665.43994	-2709.6504	1358.9902	3137.4399	347.34961	10085.99	5224.4399	-3.6503906	2529.9902	12451.439	7082.3496	3701.9902	2929.4399	332.34961	885.99023	913.43994	-1550.6504	8311.2402	786.19043	17136.439	-347.75977	-2906.8096	2183.4399	806.24023	-3074.8096	4952.4399	11809.24	-1578.8096	1327.4399	4895.2402	-1409.8096	5478.4399	708.24023	-1858.8096	4902.4399	4716.2402	-1938.8096	864.43994	360.24023	-3548.8096	1170.4399	-604.96484	-674.03516	1976.605	-917.96484	408.96484
1782.8701	137.84521	-1878.1504	567.87012	398.84521	-4231.1504	2136.8701	734.84521	-5367.1504	9630.8701	3887.8452	-1702.1504	3283.8701	12783.846	2288.8496	3790.8701	779.84521	-5174.1504	1451.8701	1011.8452	-3519.1504	6574.71	5014.415	13486.395	-2382.29	562.41504	-300.60498	-3379.29	920.41504	2623.395	4600.71	1546.415	581.39502	2330.71	2313.415	4825.395	-2291.29	1496.415	2660.395	-1113.29	1712.415	1844.395	-2963.29	1321.415	780.39502	-2554.915	-812.66992	781.62988	-1348.915	2639.3301
[truncated: 1,411 more columns]
