# Supplementary material for: Cochaperones convey the energy of ATP hydrolysis for directional action of Hsp90
Source: Nat Commun. 2024 Jan 17;15:569. doi: 10.1038/s41467-024-44847-6 (PMC10794413; doi:10.1038/s41467-024-44847-6)
Supplement: Supplementary file 6 — Source Data [file 41467_2024_44847_MOESM6_ESM.zip › SourceData_ProteinMeasurements/8_Cdc37-Hsp90+Hsp90+Aha1+Ste11+ATP/Dataset2_Cdc37-Hsp90+Hsp90+Aha1+Ste11+ATP.txt]

g_g_x12_y70_M1	r_g_x10_y71_M1	r_r_x10_y71_M1	g_g_x42_y101_M1	r_g_x40_y103_M1	r_r_x40_y103_M1	g_g_x76_y88_M1	r_g_x75_y90_M1	r_r_x75_y90_M1	g_g_x27_y114_M1	r_g_x25_y116_M1	r_r_x25_y116_M1	g_g_x5_y23_M1	r_g_x4_y23_M1	r_r_x4_y23_M1	g_g_x52_y122_M1	r_g_x50_y125_M1	r_r_x50_y125_M1	g_g_x66_y54_M1	r_g_x65_y55_M1	r_r_x65_y55_M1	g_g_x33_y139_M1	r_g_x30_y142_M1	r_r_x30_y142_M1	g_g_x40_y3_M1	r_g_x40_y3_M1	r_r_x40_y3_M1	g_g_x56_y40_M1	r_g_x55_y41_M1	r_r_x55_y41_M1	g_g_x19_y74_M1	r_g_x17_y75_M1	r_r_x17_y75_M1	g_g_x56_y123_M1	r_g_x54_y126_M1	r_r_x54_y126_M1	g_g_x8_y53_M1	r_g_x7_y54_M1	r_r_x7_y54_M1	g_g_x37_y30_M1	r_g_x36_y30_M1	r_r_x36_y30_M1	g_g_x13_y104_M1	r_g_x11_y106_M1	r_r_x11_y106_M1	g_g_x65_y24_M1	r_g_x65_y25_M1	r_r_x65_y25_M1	g_g_x63_y13_M3	r_g_x63_y13_M3
9059.4854	22716.016	11546.31	5192.4854	15412.015	8016.3096	8380.4854	13988.015	10369.31	7200.4854	14473.015	5905.3096	5833.4854	13986.015	-1749.6904	7467.4854	12830.015	12704.31	6637.4854	40442.016	13657.31	4119.4854	14436.015	6021.3096	2353.4854	20100.016	18882.309	10121.485	22450.016	9517.3096	6156.4854	17612.016	6843.3096	7376.4854	10974.015	8581.3096	8122.4854	13914.015	2638.3096	17334.484	2055.0146	6573.3096	6514.4854	14556.015	7236.3096	19520.484	1837.0146	8544.3096	234.22461	21734.316
9085.1504	25835.725	15775.115	8739.1504	14956.725	9252.1152	4378.1499	20587.725	13729.115	8032.1499	17570.725	12612.115	4015.1499	17264.725	8339.1152	8095.1499	20295.725	15154.115	11301.15	36910.727	20488.115	9281.1504	9498.7246	11332.115	16449.15	8894.7246	21984.115	9503.1504	26554.725	11498.115	13522.15	14547.725	10161.115	12321.15	12589.725	14042.115	11041.15	19140.725	8485.1152	15511.15	8326.7246	11695.115	15855.15	6429.7246	11653.115	24272.15	8076.7246	13525.115	-1063.0254	16936.59
5448.7002	28494.336	10349.885	-2492.2998	26849.336	4194.8848	3235.7002	28933.336	12045.885	1959.7002	15875.335	7055.8848	669.7002	22977.336	-873.11523	4909.7002	24278.336	9703.8848	613.7002	36120.336	14084.885	-780.2998	18159.336	7753.8848	624.7002	27109.336	13187.885	3290.7002	24235.336	6088.8848	-675.2998	21778.336	2332.8848	5029.7002	16476.336	12514.885	6239.7002	16831.336	2953.8848	10994.7	11071.335	5168.8848	7295.7002	12712.335	5157.8848	16987.699	11056.335	6331.8848	798.50977	22778.605
9240.6953	23762.16	11524.475	2400.6948	17460.16	8837.4746	8074.6948	22123.16	13952.475	8432.6953	15520.16	11648.475	16117.695	11359.16	7215.4746	8454.6953	23274.16	10981.475	7807.6948	39625.16	15752.475	3605.6948	18439.16	8452.4746	7789.6948	17617.16	15558.475	7479.6948	23404.16	13280.475	15986.695	9012.1602	6691.4746	11918.695	11699.16	13445.475	12362.695	11817.16	6791.4746	17052.695	10316.16	9070.4746	17780.695	7943.1602	7863.4746	21975.695	7607.1602	9676.4746	3887.8154	19895.32
6070.6602	21392.254	11961.975	-27.339844	18674.254	7545.9746	7183.6602	15830.255	12601.975	3305.6602	17430.254	6905.9746	1434.6602	18179.254	6811.9746	2785.6602	18161.254	13806.975	2016.6602	34401.254	15587.975	-2294.3398	23295.254	4014.9746	1502.6602	21336.254	15736.975	5476.6602	22888.254	8235.9746	7291.6602	13495.255	5691.9746	7209.6602	12200.255	10461.975	7057.6602	16328.255	3673.9746	12714.66	7423.2549	4534.9746	13785.66	4548.2549	3116.9746	17714.66	5468.2549	7993.9746	703.33984	17102.965
12151.7	19521.77	15454.42	4248.7002	13277.77	16691.42	9219.7002	11310.77	10195.42	5604.7002	14739.77	9552.4199	13175.7	5703.7695	6381.4199	5409.7002	20780.77	12929.42	3576.7002	31574.77	20378.42	1103.7002	22032.77	6466.4199	3551.7002	16583.77	14178.42	9045.7002	24265.77	11641.42	5254.7002	14078.77	9778.4199	9524.7002	12012.77	12821.42	8417.7002	13973.77	7040.4199	14651.7	7107.7695	11099.42	16671.699	7875.7695	7773.4199	16629.699	5090.7695	8813.4199	3197.0303	18427.83
6601.8848	20081.215	6679.6445	4695.8848	12926.215	9300.6445	2916.8848	18388.215	7553.6445	6880.8848	15749.215	3028.6445	7618.8848	10093.215	291.64453	2924.8848	19295.215	7524.6445	7320.8848	29819.215	13189.645	-979.11523	16957.215	3613.6445	5705.8848	19128.215	9342.6445	6954.8848	23001.215	4952.6445	10159.885	10826.215	-30.355469	4648.8848	20047.215	6803.6445	10293.885	15361.215	1061.6445	1526.8848	31939.215	2042.6445	14558.885	7528.2148	2887.6445	12689.885	5410.2148	5109.6445	6423.6846	20178.26
2828.5195	20664.545	15711.635	7763.5195	13294.545	13402.635	2303.5195	20630.545	13355.635	3565.5195	18233.545	12498.635	745.51953	20653.545	8837.6348	5172.5195	14866.545	12109.635	8336.5195	33525.547	15459.635	-1608.4805	19080.545	9718.6348	-536.48047	20585.545	14374.635	4312.5195	27125.545	12633.635	10695.52	9690.5449	9995.6348	925.51953	17279.545	11868.635	6962.5195	16936.545	7752.6348	179.51953	28999.545	9794.6348	13408.52	4919.5449	10543.635	12974.52	7344.5449	15329.635	-294.54004	21491.215
10308.825	16547.125	14353.885	9962.8252	11001.125	15406.885	7870.8252	12184.125	14651.885	9593.8252	11991.125	10164.885	7708.8252	13883.125	6769.8848	7840.8252	11211.125	12845.885	10038.825	23778.125	16241.885	4146.8252	14405.125	11302.885	14965.825	3690.125	13239.885	7569.8252	19126.125	13134.885	18340.824	-1260.875	8943.8848	8029.8252	11093.125	14004.885	17499.824	4180.125	9534.8848	16245.825	1821.125	10554.885	16011.825	2171.125	7094.8848	18938.824	4180.125	12428.885	6857.3599	19392.016
6933.0649	17566.445	11666.15	6634.0649	13769.445	11850.15	5368.0649	16891.445	9415.1504	7163.0649	19885.445	3695.1504	7855.0649	11695.445	2631.1504	8152.0649	18248.445	8741.1504	9772.0645	25202.445	19945.15	2498.0649	12938.445	3119.1504	12914.064	4269.4453	11574.15	5918.0649	25643.445	6326.1504	14151.064	5181.4453	5915.1504	4961.0649	19318.445	8776.1504	15939.064	4544.4453	1859.1504	6363.0649	19771.445	7943.1504	18806.064	6644.4453	5781.1504	13986.064	6985.4453	5559.1504	3976.0303	22503.705
10897.654	14543.07	17918.281	9729.6543	11189.07	14867.28	10887.654	6335.0703	17806.281	15159.654	8005.0703	5164.2803	7276.6548	12129.07	5262.2803	6357.6548	14946.07	16826.281	12039.654	25080.07	21092.281	3488.6548	12994.07	14027.28	13293.654	6794.0703	19799.281	9468.6543	14590.07	12025.28	15602.654	1449.0703	14553.28	14006.654	2356.0703	2830.2803	18593.654	4227.0703	11659.28	11045.654	8949.0703	10981.28	19245.654	5460.0703	12496.28	20156.654	1551.0703	12275.28	2927.625	20745.516
5356.5596	22684.24	7493.4053	10581.56	12127.24	14066.405	4838.5596	15968.24	9998.4053	14130.56	2184.2402	-1244.5947	12553.56	12643.24	5670.4053	3396.5596	20046.24	5402.4053	5548.5596	22671.24	17173.406	408.55957	18399.24	7179.4053	15471.56	10441.24	16592.406	5075.5596	22549.24	9641.4053	17682.559	4866.2402	4589.4053	13740.56	1087.2402	-546.59473	17114.559	5234.2402	3590.4053	10599.56	6698.2402	4930.4053	15236.56	7992.2402	8881.4053	15062.56	7385.2402	6957.4053	2125.3203	12289.815
5629.2651	17969.775	9516.5898	4556.2651	12734.775	15986.59	6332.2651	15839.775	10292.59	17207.266	-602.22461	1430.5898	11112.266	4200.7754	6551.5898	14857.266	-432.22461	473.58984	8298.2656	32550.775	21804.59	1436.2651	15439.775	9726.5898	13985.266	6632.7754	18573.59	9192.2656	25248.775	11846.59	14060.266	1054.7754	7593.5898	14846.266	-2137.2246	1817.5898	14131.266	3265.7754	5770.5898	11256.266	6623.7754	10063.59	11042.266	8611.7754	5449.5898	15412.266	3721.7754	9525.5898	4333.5947	17029.436
5082.2949	16970.426	14156.62	2938.2949	15397.425	19542.621	3843.2949	15006.425	13025.62	15360.295	2914.4248	2815.6201	11918.295	922.4248	4528.6201	13322.295	1849.4248	1982.6201	3615.2949	44009.426	25186.621	-746.70508	13729.425	10576.62	12987.295	5577.4248	17780.621	9266.2949	21994.426	12410.62	14217.295	4608.4248	11370.62	12477.295	-1292.5752	3310.6201	15272.295	4644.4248	10016.62	7406.2949	7470.4248	9987.6201	4456.2949	15528.425	10442.62	14533.295	7212.4248	7420.6201	-2344.7949	21240.504
5513.5898	20285.164	15234.04	13536.59	9053.165	15741.04	3716.5898	21674.164	16965.039	12392.59	3742.165	2760.04	12421.59	7366.165	4900.04	16330.59	3381.165	710.04004	5034.5898	34013.164	17718.039	-795.41016	8893.165	7668.04	9120.5898	12307.165	16121.04	5781.5898	23632.164	11295.04	15523.59	5826.165	10633.04	10948.59	3688.165	845.04004	17528.59	5916.165	6508.04	9820.5898	10396.165	6524.04	4260.5898	23916.164	7306.04	16483.59	9722.165	7250.04	-285.11035	18507.574
12000.835	13755.32	8119.6953	17241.836	8785.3203	15025.695	6838.835	14988.32	10718.695	16495.836	131.32031	-3178.3047	14784.835	1447.3203	2237.6953	17063.836	122.32031	-173.30469	8204.835	25216.32	13235.695	4318.835	6533.3203	4132.6953	14993.835	4323.3203	15766.695	8852.835	18177.32	3940.6953	19432.836	1296.3203	3088.6953	18739.836	-1920.6797	-263.30469	19748.836	846.32031	4859.6953	12285.835	3960.3203	4595.6953	8359.835	18370.32	7578.6953	19909.836	3320.3203	9487.6953	-1027.7354	24896.699
8977.7949	15426.735	17689.504	14554.795	5311.7354	18591.504	7778.7949	18008.734	16196.505	19715.795	1703.7354	7692.5049	19490.795	4979.7354	11584.505	20137.795	-409.26465	7793.5049	9489.7949	27512.734	18732.504	4021.7949	13211.735	12090.505	13775.795	4052.7354	22415.504	9662.7949	19828.734	16364.505	16234.795	2450.7354	12055.505	18090.795	-673.26465	5659.5049	18949.795	5599.7354	15060.505	13370.795	3832.7354	13875.505	6301.7949	16590.734	12611.505	17859.795	4524.7354	14133.505	4243.8799	22714.07
8584.0898	14484.01	17269.6	16535.09	5554.0098	22549.6	3213.0898	12788.01	18416.6	20164.09	-414.99023	4196.5996	17411.09	1920.0098	5806.5996	17016.09	-685.99023	5204.5996	16455.09	24562.01	14331.6	775.08984	20640.01	12322.6	17095.09	4638.0098	20117.6	9608.0898	15441.01	10514.6	18165.09	3174.0098	11168.6	14206.09	-2617.9902	3402.5996	15495.09	3214.0098	12008.6	7095.0898	3879.0098	13246.6	5374.0898	22314.01	8401.5996	17631.09	3740.0098	15364.6	3537.7754	22330.949
8728.1797	20478.545	11597.53	13209.18	7285.5449	17456.531	5236.1802	20219.545	9359.5303	17539.18	5737.5449	-1504.4697	17125.18	8427.5449	3521.5303	16734.18	2570.5449	-1365.4697	9361.1797	27450.545	11551.53	3457.1802	17576.545	6155.5303	16814.18	10095.545	13056.53	8581.1797	24582.545	7964.5303	15025.18	4722.5449	8091.5303	16358.18	3030.5449	-1636.4697	17070.18	6535.5449	2106.5303	16335.18	7346.5449	4013.5303	7397.1802	22829.545	5122.5303	17977.18	6139.5449	5761.5303	6238.6001	15754.12
6654.4453	15790.23	13866.125	10302.445	6763.2305	16399.125	602.44531	13346.23	11917.125	2362.4453	-1537.7695	1670.125	12846.445	1965.2305	2897.125	14233.445	-916.76953	213.125	5532.4453	22144.23	13216.125	-724.55469	5136.2305	7602.125	9005.4453	3238.2305	14110.125	3837.4453	17719.23	7339.125	25844.445	4445.2305	6104.125	11606.445	-764.76953	-1877.875	16395.445	299.23047	3449.125	10274.445	7102.2305	6778.125	5720.4453	19768.23	7105.125	13809.445	3572.2305	8189.125	12954.495	15374.215
5750.7998	23488.91	14671.88	13487.8	8987.9102	20275.879	3093.7998	22885.91	17427.879	3707.7998	2388.9102	3660.8799	12440.8	5664.9102	4689.8799	18605.801	2973.9102	5238.8799	7439.7998	30627.91	18741.879	1143.7998	18505.91	11467.88	14156.8	6509.9102	18231.879	11806.8	25499.91	10240.88	19228.801	7460.9102	6251.8799	15542.8	4138.9102	4083.8799	18669.801	6917.9102	12310.88	12422.8	10687.91	11546.88	6104.7998	15081.91	11487.88	17182.801	7719.9102	8333.8799	11636.91	17546.785
10472.57	19520.225	17022.219	14657.57	5979.2246	-642.78027	4486.5698	15699.225	7805.2197	3636.5698	429.22461	2578.2197	13660.57	3713.2246	6870.2197	17530.57	2391.2246	-914.78027	6435.5698	32915.227	16215.22	130.56982	18171.225	7418.2197	13137.57	6159.2246	18537.219	6920.5698	19482.225	9814.2197	17289.57	1668.2246	9102.2197	13030.57	1979.2246	-945.78027	16807.57	1641.2246	5539.2197	15869.57	2843.2246	10623.22	4103.5698	17149.225	6543.2197	14667.57	2584.2246	10389.22	4242.3496	16104.96
11379.38	28033.121	10562.22	16839.379	3702.1201	-117.78027	5063.3799	21656.121	9109.2197	3698.3799	483.12012	-768.78027	13890.38	7155.1201	5982.2197	17104.379	3597.1201	788.21973	4921.3799	27574.121	9629.2197	3906.3799	26724.121	4686.2197	15039.38	7675.1201	16483.219	10148.38	20688.121	4389.2197	18103.379	4700.1201	7186.2197	11369.38	1533.1201	-720.78027	17416.379	3305.1201	9708.2197	17230.379	7779.1201	5406.2197	5190.3799	24279.121	4730.2197	17299.379	5951.1201	7301.2197	175.51465	19561.555
5758.1201	24433.496	6905.0752	10813.12	4084.4951	-1321.9248	399.12012	19541.496	11088.075	1419.1201	2869.4951	1218.0752	13359.12	4452.4951	1802.0752	14591.12	3136.4951	-280.9248	8175.1201	29761.496	11950.075	1127.1201	23854.496	5244.0752	12466.12	7986.4951	18059.074	7539.1201	21914.496	5676.0752	11862.12	4276.4951	3693.0752	10099.12	2224.4951	-237.9248	13409.12	5655.4951	2273.0752	8514.1201	16282.495	6604.0752	4276.1201	19679.496	9025.0752	13850.12	6015.4951	6741.0752	2508.9102	18620.875
7045.5898	20009.83	10344.7	15344.59	3460.8301	-1045.2998	5785.5898	19740.83	15605.7	3586.5898	147.83008	728.7002	13075.59	3563.8301	4708.7002	14092.59	873.83008	2170.7002	9049.5898	37505.828	8945.7002	3844.5898	25134.83	7716.7002	17685.59	5742.8301	24145.699	10955.59	20073.83	8712.7002	17906.59	4462.8301	8405.7002	11917.59	278.83008	297.7002	19244.59	4084.8301	6961.7002	14960.59	4217.8301	11707.7	8035.5898	19273.83	6831.7002	17334.59	3439.8301	5140.7002	7364.0752	20451.145
11384.555	14998.23	18472.66	15272.555	4713.2305	4227.6602	2339.5552	12452.23	17783.66	2088.5552	-1495.7695	4065.6602	11084.555	2960.2305	8823.6602	16533.555	567.23047	4279.6602	7586.5552	30506.23	17140.66	1218.5552	23455.23	12397.66	15666.555	4956.2305	20680.66	5917.5552	16204.23	929.66016	13254.555	4068.2305	9974.6602	14349.555	1565.2305	3872.6602	16149.555	1326.2305	13704.66	12464.555	4865.2305	14459.66	8389.5547	23529.23	13355.66	17904.555	5108.2305	14093.66	3984.8555	12745.096
8668.0898	20824.455	18018.504	13267.09	5532.4551	2943.5049	445.08984	13998.455	18683.504	178.08984	1243.4551	8943.5049	12127.09	3608.4551	8693.5049	13579.09	4627.4551	8325.5049	6469.0898	30534.455	19179.504	-656.91016	13584.455	12639.505	12511.09	8927.4551	18015.504	17329.09	3258.4551	5800.5049	12850.09	6167.4551	12725.505	12062.09	4260.4551	4115.5049	14084.09	5187.4551	13012.505	9015.0898	8799.4551	15006.505	7851.0898	25979.455	14168.505	17968.09	6457.4551	14133.505	2553.5498	15337.845
11080.16	16906.27	14555.825	14233.16	1645.2695	510.8252	1922.1602	14617.27	15802.825	3215.1602	-1606.7305	4150.8252	12896.16	550.26953	6401.8252	13482.16	-1086.7305	3679.8252	7588.1602	24170.27	15757.825	394.16016	8678.2695	8458.8252	15323.16	4409.2695	10806.825	21617.16	631.26953	753.8252	12393.16	2555.2695	7199.8252	14547.16	-2344.7305	3750.8252	18121.16	1244.2695	7751.8252	9939.1602	2423.2695	8927.8252	6718.1602	21511.27	9856.8252	17347.16	3076.2695	12295.825	1193.2354	15205.83
7635.2148	19089.746	8693.8154	14011.215	3862.7451	-3505.1846	2452.2148	9211.7451	12373.815	1054.2148	748.74512	809.81543	11011.215	3768.7451	3807.8154	12563.215	2184.7451	-1224.1846	7534.2148	29031.746	9334.8154	616.21484	9666.7451	5651.8154	13279.215	4997.7451	14052.815	19792.215	4502.7451	-3573.1846	15698.215	4398.7451	4824.8154	13518.215	2021.7451	-2950.1846	15588.215	3971.7451	5126.8154	11249.215	5876.7451	9237.8154	5223.2148	24218.746	6314.8154	15509.215	5586.7451	9596.8154	5708.585	16341.135
8223.8555	11376.27	16474.789	17129.855	2995.27	3688.79	5709.855	19161.27	17076.789	2663.855	182.27002	4466.79	16261.855	4068.27	5070.79	16721.855	242.27002	6595.79	13080.855	29444.27	16817.789	2498.855	14305.27	10123.79	16697.855	3350.27	12481.79	20273.855	3512.27	1722.79	16620.855	3134.27	9795.79	16186.855	1275.27	3404.79	16062.855	2805.27	8602.79	13934.855	1752.27	11040.79	7245.855	22929.27	9922.79	19302.855	2737.27	12472.79	-2490.9951	16081.15
3009.5654	11414.41	9304.6201	12664.565	932.41016	-3758.3799	-34.43457	9630.4102	9426.6201	-528.43457	27.410156	919.62012	13542.565	4686.4102	2593.6201	10402.565	-273.58984	1698.6201	6657.5654	25747.41	8070.6201	-1069.4346	26310.41	3955.6201	10540.565	7506.4102	11070.62	14208.565	1476.4102	-3453.3799	15859.565	3888.4102	3871.6201	14012.565	-1440.5898	-1836.3799	14508.565	1052.4102	5969.6201	12383.565	1379.4102	7386.6201	2718.5654	26502.41	7417.6201	15024.565	5347.4102	7346.6201	3422.3701	9014.5703
4317.7202	18271.885	14320.875	-174.27979	-245.11523	-1240.125	3894.7202	19736.885	13720.875	1296.7202	971.88477	1632.875	14567.721	5670.8848	6918.875	12373.721	2708.8848	3200.875	8619.7207	28194.885	10866.875	1849.7202	29983.885	7560.875	14034.721	7109.8848	12983.875	18064.721	6387.8848	398.875	16147.721	7253.8848	6379.875	15170.721	4203.8848	-1150.125	15997.721	7733.8848	9604.875	12520.721	7135.8848	5230.875	6861.7202	24335.885	8897.875	13647.721	11378.885	10259.875	6696.52	18247.92
7248.4048	13687.4	16226.81	4102.4048	525.3999	1516.8096	7966.4048	18394.4	14633.81	3932.4048	342.3999	4537.8096	16578.404	3426.3999	6984.8096	14052.404	1201.3999	5857.8096	11944.404	35303.398	16578.809	2858.4048	29445.4	10057.81	17266.404	6186.3999	18019.809	16808.404	3379.3999	1739.8096	17836.404	7905.3999	12591.81	21863.404	3774.3999	5018.8096	16285.404	4854.3999	11383.81	16269.404	6110.3999	15525.81	10533.404	24884.4	13879.81	13995.404	6296.3999	14921.81	3617.2051	16763.746
4507.165	16715.824	10476.51	1949.165	-131.1748	-436.49023	1923.165	14483.825	16051.51	1172.165	1164.8252	2589.5098	14344.165	3061.8252	6603.5098	12886.165	2777.8252	5639.5098	9616.165	33690.824	13049.51	572.16504	30611.824	5915.5098	8620.165	5994.8252	13452.51	16463.164	4552.8252	-1114.4902	15835.165	6649.8252	10074.51	15370.165	3464.8252	2584.5098	12638.165	4571.8252	3806.5098	12900.165	4742.8252	7934.5098	7487.165	19058.824	10700.51	15647.165	5242.8252	6931.5098	4478.9346	15332.609
6041.5552	14095.734	11824.66	286.55518	1212.7349	-2885.3398	3681.5552	16535.734	10105.66	1625.5552	394.73486	1166.6602	13057.555	3678.7349	4116.6602	17111.555	3214.7349	-930.33984	9080.5547	30875.734	10322.66	2021.5552	17339.734	4493.6602	9658.5547	5430.7349	7590.6602	17882.555	4131.7349	-3913.3398	16734.555	5785.7349	4389.6602	16810.555	4154.7349	-2338.3398	15790.555	4468.7349	4050.6602	11259.555	7274.7349	4712.6602	7235.5552	20076.734	7450.6602	12205.555	6329.7349	6343.6602	12257.891	10093.439
2658.9746	11956.925	5827.6445	-350.02539	-3126.0752	-3269.3555	4623.9746	19139.926	8676.6445	445.97461	-2531.0752	-2353.3555	13869.975	-215.0752	2132.6445	13150.975	589.9248	-3618.3555	7164.9746	24505.926	9787.6445	-489.02539	17242.926	5000.6445	7963.9746	2042.9248	7839.6445	16338.975	651.9248	-3604.3555	14442.975	2108.9248	10214.645	14704.975	-315.0752	-3187.3555	14309.975	2875.9248	926.64453	14819.975	3618.9248	7211.6445	3451.9746	17196.926	2626.6445	13012.975	3471.9248	5626.6445	10824	5552.2749
6947.8398	15075.18	12489.09	3059.8398	296.18018	309.08984	5685.8398	18775.18	17993.09	3342.8398	226.18018	3278.0898	14946.84	3612.1802	6615.0898	16217.84	3232.1802	5171.0898	12119.84	26519.18	13588.09	2715.8398	20263.18	11775.09	10367.84	5317.1802	15198.09	20156.84	796.18018	1336.0898	17912.84	6405.1802	8823.0898	15337.84	2383.1802	532.08984	18346.84	3227.1802	11490.09	11203.84	5306.1802	8543.0898	10510.84	21622.18	8304.0898	20035.84	5175.1802	11878.09	12625.295	6144.665
9335.7344	13526.045	11804.055	-142.26514	-414.95508	-1691.9453	3895.7349	15222.045	12459.055	1782.7349	-1791.9551	-1535.9453	14066.734	2512.0449	6316.0547	16042.734	3191.0449	-1510.9453	8059.7349	31496.045	10016.055	1195.7349	23895.045	6271.0547	9044.7344	4694.0449	11441.055	20641.734	1734.0449	-1659.9453	17033.734	4115.0449	7279.0547	15495.734	799.04492	-2284.9453	18636.734	3928.0449	5737.0547	11353.734	5940.0449	8623.0547	7152.7349	18690.045	-2762.9453	15429.734	5707.0449	8326.0547	13248.365	6164.585
13376.585	8975.5449	2860.9102	-10.415039	-1344.4551	-1959.0898	839.58496	12101.545	10837.91	210.58496	674.54492	3692.9102	12118.585	2473.5449	7944.9102	13102.585	2515.5449	2478.9102	6683.585	30602.545	14488.91	-230.41504	22771.545	6676.9102	7535.585	5480.5449	12703.91	16443.586	1457.5449	-1161.0898	14002.585	3232.5449	6866.9102	10906.585	2601.5449	3489.9102	14983.585	3322.5449	5563.9102	11135.585	4019.5449	6477.9102	14426.585	1703.5449	-241.08984	16191.585	4294.5449	10595.91	13991.975	8657.6094
22903.016	6270.6099	8113.9951	-1423.9854	1771.6099	4192.9951	5868.0146	20461.609	18233.996	-1221.9854	1333.6099	5047.9951	13649.015	6075.6099	10657.995	14753.015	1673.6099	6030.9951	8543.0146	33127.609	15077.995	-547.98535	18022.609	11522.995	4876.0146	5666.6099	14165.995	18653.016	5295.6099	4084.9951	15865.015	5791.6099	12394.995	16708.016	2617.6099	3550.9951	12707.015	5526.6099	9155.9951	9878.0146	9651.6094	13017.995	14947.015	3533.6099	1851.9951	16920.016	7728.6099	17703.996	13864.314	3836.5952
26190.879	5097.375	8282.8945	2355.8799	202.375	3238.8945	6157.8799	20257.375	14930.895	3418.8799	1023.375	2018.8945	10669.88	4485.375	10595.895	16465.879	1915.375	5787.8945	13328.88	36145.375	13274.895	1489.8799	14604.375	9453.8945	12888.88	2848.375	16970.895	19084.879	1974.375	2010.8945	15566.88	3091.375	8110.8945	14338.88	-10.625	4407.8945	18470.879	4622.375	9418.8945	15429.88	5046.375	10417.895	17332.879	1046.375	3172.8945	13947.88	4461.375	11322.895	12415.936	4153.3154
25001.605	5193.8301	3192.375	4402.605	324.83008	-1269.625	17397.605	5604.8301	-966.625	3359.605	1125.8301	2119.375	13726.605	4840.8301	3994.375	17769.605	2851.8301	1863.375	11264.605	29563.83	13315.375	5596.605	23152.83	6887.375	9796.6055	5949.8301	10038.375	23296.605	4602.8301	-2078.625	16716.605	6650.8301	6118.375	13685.605	2124.8301	1292.375	18486.605	4938.8301	8177.375	18609.605	6699.8301	3246.375	21375.605	3601.8301	-876.625	20116.605	8041.8301	9003.375	10200.109	5830.8398
17734.445	2833.9648	7683.625	-858.55469	-1156.0352	2585.625	11098.445	2495.9648	5271.625	949.44531	-346.03516	5681.625	16335.445	3268.9648	8892.625	12136.445	3712.9648	6572.625	7606.4453	26027.965	16414.625	10908.445	16733.965	9902.625	7879.4453	4349.9648	16278.625	16982.445	2707.9648	3928.625	14178.445	7323.9648	9175.625	10788.445	-3.0351562	4877.625	12959.445	4659.9648	9144.625	15929.445	5459.9648	11684.625	17409.445	3337.9648	4019.625	10467.445	3753.9648	11940.625	7595.9404	2926.71
31803.754	6115.8101	7905.2197	2750.7549	386.81006	3485.2197	15253.755	1110.8101	6002.2197	3151.7549	93.810059	3765.2197	16258.755	5804.8101	10514.22	17538.754	2622.8101	7346.2197	12619.755	26768.811	16411.219	7583.7549	2834.8101	9767.2197	19754.754	6562.8101	18548.219	19376.754	3717.8101	1463.2197	16970.754	6392.8101	10522.22	14007.755	2275.8101	4028.2197	17750.754	1891.8101	9897.2197	14143.755	4122.8101	10863.22	20771.754	2309.8101	4598.2197	21521.754	7060.8101	12766.22	10448.57	4259.4697
19300.41	6203.8848	5510.3848	194.41016	382.88477	2765.3848	17106.41	6386.8848	4080.3848	2578.4102	1828.8848	715.38477	12037.41	2317.8848	8234.3848	14772.41	3378.8848	3199.3848	10225.41	30249.885	12917.385	5424.4102	4147.8848	7971.3848	9423.4102	7046.8848	13716.385	16690.41	3234.8848	2220.3848	16521.41	4990.8848	7484.3848	11342.41	1054.8848	2172.3848	17107.41	4372.8848	8958.3848	5418.4102	26812.885	10912.385	12095.41	2344.8848	1770.3848	16288.41	8213.8848	8684.3848	9305.3496	5411.3701
18841.586	5005.9751	7963.3496	789.58496	604.9751	3163.3496	23440.586	4991.9751	4893.3496	3417.585	1302.9751	5010.3496	8635.585	6312.9751	8053.3496	14901.585	2770.9751	5068.3496	14242.585	28746.975	18122.35	16203.585	3871.9751	10787.35	9392.585	6553.9751	16560.35	17994.586	3631.9751	4409.3496	14692.585	5969.9751	13630.35	15620.585	1238.9751	5648.3496	16855.586	4377.9751	8672.3496	23850.586	6066.9751	12108.35	3746.585	3757.9751	4402.3496	14779.585	9053.9746	11357.35	15849.83	8049.0801
15165.135	-1088.8604	4778.7598	-261.86523	-3042.8604	-363.24023	16827.135	-3.8603516	345.75977	410.13477	-1108.8604	2466.7598	3832.1348	-1146.8604	7182.7598	13901.135	-1695.8604	553.75977	8241.1348	24389.141	11749.76	6949.1348	-292.86035	6027.7598	8025.1348	1636.1396	14771.76	16190.135	-760.86035	-1278.2402	14125.135	652.13965	8008.7598	18410.135	-819.86035	1084.7598	18273.135	420.13965	4764.7598	5475.1348	14774.14	6776.7598	-1022.8652	-2318.8604	-306.24023	15914.135	1835.1396	11713.76	15884.064	5731.2749
14356.97	1777.2651	4398.1104	-1254.0303	-221.73486	299.11035	9678.9697	2480.2651	2348.1104	108.96973	-761.73486	-626.88965	-1143.0303	6.2651367	3132.1104	12712.97	1288.2651	3501.1104	7371.9697	25566.266	15922.11	9117.9697	1437.2651	5278.1104	5332.9697	3154.2651	8494.1104	15353.97	-37.734863	-2845.8896	14950.97	4439.2651	5884.1104	12746.97	1486.2651	-2312.8896	10803.97	1786.2651	3166.1104	2555.9697	19960.266	6472.1104	-1422.0303	779.26514	205.11035	14468.97	4995.2651	10804.11	13301.859	5973.7202
17516.785	6272.9102	3108.5	590.78516	3624.9102	-3782.5	17649.785	4048.9102	-1339.5	95.785156	4386.9102	-1927.5	1310.7852	2753.9102	1377.5	15019.785	4589.9102	1676.5	8807.7852	26338.91	12583.5	155.78516	20321.91	5417.5	8240.7852	8472.9102	13832.5	18005.785	4968.9102	-2102.5	14683.785	7511.9102	5693.5	21036.785	3516.9102	-2079.5	14960.785	6574.9102	4177.5	5006.7852	26161.91	5987.5	-482.21484	1645.9102	-1205.5	15102.785	8594.9102	4356.5	14298.641	4452.9102
16131.125	1527.8301	6750.6699	1298.125	-1748.1699	2297.6699	16864.125	2385.8301	5802.6699	2415.125	-1495.1699	1896.6699	2460.125	-1923.1699	7492.6699	17239.125	-672.16992	2757.6699	8993.125	26317.83	15603.67	11800.125	2014.8301	8229.6699	11154.125	3187.8301	11748.67	19418.125	930.83008	1997.6699	16185.125	2117.8301	8796.6699	17854.125	-1201.1699	2668.6699	14531.125	1239.8301	10844.67	4517.125	22180.83	7268.6699	1945.125	-688.16992	3257.6699	16532.125	4942.8301	11821.67	8552.3447	3432.8452
15515.585	4717.6948	2928.0654	-327.41504	475.69482	-570.93457	12804.585	1461.6948	581.06543	839.58496	2053.6948	-2011.9346	107.58496	-883.30518	3425.0654	2323.585	319.69482	-1154.9346	9131.585	33398.695	9371.0654	15268.585	3135.6948	9285.0654	11519.585	6350.6948	9184.0654	16518.586	3818.6948	-258.93457	14179.585	5139.6948	8563.0654	17123.586	2907.6948	-2098.9346	17745.586	3996.6948	5691.0654	3456.585	24008.695	8126.0654	-1646.415	141.69482	-2536.9346	14008.585	7528.6948	8173.0654	9945.8848	4162.0498
22261.025	1071.71	1858.8203	-856.9751	-2574.29	-3054.1797	15007.025	2137.71	2847.8203	2226.0249	-437.29004	-2845.1797	493.0249	-1165.29	2620.8203	1224.0249	-3984.29	-2596.1797	3145.0249	28327.711	16341.82	12367.025	-318.29004	4507.8203	12079.025	1882.71	5587.8203	15529.025	215.70996	-2912.1797	15630.025	1839.71	4859.8203	15547.025	-2827.29	-3591.1797	17319.025	1430.71	4027.8203	3089.0249	22231.711	5036.8203	298.0249	-2851.29	-1791.1797	13184.025	2406.71	7019.8203	7385.5146	5509.0098
11894.83	-3634.0498	7530.1152	1057.8301	-6651.0498	1836.1152	15103.83	-1290.0498	6288.1152	1444.8301	-4175.0498	4585.1152	-917.16992	-3299.0498	5458.1152	606.83008	-4133.0498	6899.1152	2334.8301	23281.949	14405.115	7107.8301	-4104.0498	10768.115	9880.8301	-389.0498	10614.115	15832.83	-2260.0498	-636.88477	13742.83	197.9502	11692.115	15101.83	-4146.0498	1793.1152	11903.83	-2394.0498	9355.1152	3627.8301	17294.949	9160.1152	-210.16992	-5792.0498	6684.1152	12375.83	-869.0498	11662.115	10289.3	4900.7451
-750.30518	2460.4849	4432.0547	-1866.3052	1615.4849	1345.0547	12814.695	1595.4849	2977.0547	3390.6948	1807.4849	1887.0547	-1337.3052	2124.4849	4315.0547	-847.30518	726.48486	3508.0547	1585.6948	25999.484	15597.055	14426.695	1878.4849	6723.0547	6685.6948	4889.4849	9248.0547	16017.695	2840.4849	-638.94531	15493.695	6816.4849	5598.0547	15491.695	3128.4849	2550.0547	11763.695	4983.4849	9313.0547	2620.6948	19286.484	842.05469	-2458.3052	86.484863	3025.0547	11890.695	6009.4849	10664.055	13308.01	2397.2197
-1556.4502	2139.415	1075.6055	-2041.4502	2422.415	-2237.3945	14813.55	5339.415	-1856.3945	1421.5498	2454.415	682.60547	-283.4502	1503.415	1893.6055	-889.4502	790.41504	-243.39453	6277.5498	25290.414	12608.605	7242.5498	2664.415	4294.6055	5195.5498	7682.415	10239.605	15589.55	4558.415	-3306.3945	13532.55	9224.415	4309.6055	16035.55	2382.415	-899.39453	13544.55	6554.415	1850.6055	13573.55	3110.415	-1718.3945	-1808.4502	2400.415	-2847.3945	13490.55	4391.415	9592.6055	14792.35	1730.875
-1601.5703	2842.5752	5506.0195	-1868.5703	-157.4248	2801.0195	14283.43	2045.5752	4139.0195	141.42969	1404.5752	1637.0195	-2247.5703	946.5752	9528.0195	-672.57031	-1001.4248	7104.0195	1488.4297	32683.574	19494.02	13339.43	4501.5752	9568.0195	6727.4297	4574.5752	17366.02	17166.43	2937.5752	2751.0195	9801.4297	6030.5752	11980.02	14767.43	2147.5752	2015.0195	12887.43	5819.5752	8859.0195	11529.43	3126.5752	1510.0195	-3430.5703	815.5752	1673.0195	12178.43	8136.5752	12565.02	14503.266	2448.0947
209.3999	3749.4751	2134.8945	624.3999	2811.4751	-242.10547	19369.4	4597.4751	-2025.1055	1556.3999	3019.4751	-1403.1055	59.399902	3708.4751	4131.8945	-16.600098	1497.4751	-1619.1055	2711.3999	30543.475	12164.895	18645.4	4344.4751	2131.8945	8578.4004	9158.4746	8916.8945	16586.4	5306.4751	-1007.1055	13513.4	5912.4751	5944.8945	13156.4	5101.4751	-4217.1055	16766.4	6867.4751	3620.8945	20321.4	3175.4751	-3577.1055	730.3999	2505.4751	-1506.1055	12812.4	11180.475	6194.8945	14523.945	-1837.1904
746.35498	1516.2202	1871.2549	1094.355	-57.779785	-1020.7451	19446.355	3384.2202	1877.2549	-449.64502	1390.2202	332.25488	1879.355	2898.2202	775.25488	881.35498	-684.77979	105.25488	3731.355	29530.221	13708.255	9570.3555	4010.2202	7162.2549	10156.355	3369.2202	8647.2549	15414.355	2209.2202	-2085.7451	13872.355	5105.2202	6765.2549	16661.355	2558.2202	-3482.7451	16621.355	4492.2202	5023.2549	21217.355	924.22021	-1359.7451	1973.355	189.22021	-1047.7451	14194.355	7072.2202	8243.2549	10301.44	7647.3198
1066.3501	3119.4302	7281.8252	1250.3501	2104.4302	6653.8252	16081.35	6406.4302	8261.8252	-847.6499	1071.4302	4969.8252	526.3501	1200.4302	-37.174805	2091.3501	1274.4302	4941.8252	4082.3501	27734.43	17748.824	9047.3496	1647.4302	11164.825	11598.35	3816.4302	17720.824	17965.35	4192.4302	3348.8252	15793.35	6811.4302	11113.825	17536.35	3216.4302	6905.8252	16818.35	6330.4302	8659.8252	16617.35	5671.4302	3876.8252	500.3501	3248.4302	4968.8252	16119.35	8928.4297	15670.825	14084.66	6041.8501
116.95508	3673.665	4878.9697	669.95508	1937.665	-2069.0303	20402.955	5322.665	1260.9697	111.95508	2269.665	398.96973	419.95508	463.66504	-1528.0303	2531.9551	1204.665	3753.9697	2151.9551	24874.664	13716.97	8436.9551	6857.665	3976.9697	13777.955	5831.665	10459.97	18423.955	1912.665	297.96973	16014.955	7556.665	7792.9697	17675.955	3774.665	-579.03027	16937.955	3703.665	5224.9697	16563.955	4275.665	-1046.0303	1638.9551	1881.665	-1451.0303	13584.955	8053.665	13348.97	6463.3447	5854.835
-2302.8896	73.384766	7042.2354	-1368.8896	-429.61523	898.23535	14334.11	1603.3848	2206.2354	-4063.8896	-234.61523	2672.2354	-3434.8896	452.38477	122.23535	-3123.8896	74.384766	4376.2354	413.11035	22164.385	15087.235	15395.11	1177.3848	7906.2354	7038.1104	4556.3848	12187.235	14247.11	2820.3848	746.23535	12368.11	5242.3848	9611.2354	11740.11	1613.3848	229.23535	12614.11	4143.3848	5645.2354	21208.109	3002.3848	297.23535	-2487.8896	-146.61523	1032.2354	8920.1104	7003.3848	13515.235	11275.891	3530.6299
560.00977	-131.95996	7581.915	2743.0098	506.04004	-3311.085	17399.01	2868.04	-640.08496	1222.0098	-309.95996	1448.915	2339.0098	985.04004	-2387.085	1439.0098	-1038.96	-1270.085	6779.0098	26826.039	12717.915	18552.01	1625.04	8319.915	8175.0098	3302.04	11500.915	19503.01	1665.04	-599.08496	16878.01	6634.04	5370.915	17567.01	1778.04	-3853.085	12162.01	12845.04	6185.915	29185.01	2628.04	-2421.085	2924.0098	-290.95996	158.91504	15884.01	5298.04	9147.915	14445.805	2856.6851
323.37988	2911.5952	7326.1602	147.37988	1988.5952	4902.1602	17999.379	3458.5952	4379.1602	-180.62012	2249.5952	1896.1602	-1192.6201	3027.5952	380.16016	559.37988	1833.5952	3517.1602	1206.3799	28169.596	19791.16	13637.38	4646.5952	9692.1602	10141.38	4724.5952	16584.16	2364.3799	2305.5952	2076.1602	13357.38	6196.5952	9992.1602	15117.38	2810.5952	1453.1602	15073.38	4881.5952	9488.1602	20043.379	5488.5952	2205.1602	853.37988	2364.5952	3203.1602	12387.38	10154.596	14279.16	13974.8	958.45996
-1126.395	1189.2202	9545.3252	-1283.395	43.220215	3963.3252	14143.605	2699.2202	4038.3252	-2516.395	812.22021	4785.3252	-2195.395	3254.2202	2220.3252	76.60498	453.22021	6123.3252	1701.605	27037.221	18603.324	16725.605	5592.2202	14909.325	7500.605	4748.2202	12944.325	-874.39502	996.22021	3578.3252	13879.605	2908.2202	9522.3252	13855.605	1057.2202	5201.3252	14152.605	5147.2202	9534.3252	13148.605	3575.2202	3231.3252	-1043.395	623.22021	3562.3252	13810.605	6751.2202	11750.325	12085.18	1156.8701
1505.355	-1613.9902	3268.1904	1953.355	-1199.9902	1513.1904	17003.355	-457.99023	-361.80957	673.35498	-2371.9902	637.19043	3323.355	-555.99023	-128.80957	1599.355	-2723.9902	1323.1904	5054.355	27244.01	15199.19	25895.355	3423.0098	10580.19	11515.355	2541.0098	8060.1904	1977.355	-1146.9902	-518.80957	18226.355	3795.0098	6507.1904	19488.355	494.00977	123.19043	14090.355	7829.0098	7149.1904	19678.355	200.00977	-2781.8096	1925.355	152.00977	-574.80957	13413.355	5016.0098	9090.1904	12305.415	5825.46
194.88477	3160.2148	634.50977	1645.8848	2201.2148	-1121.4902	21917.885	3834.2148	2103.5098	770.88477	2317.2148	-399.49023	1482.8848	1880.2148	-3203.4902	1640.8848	822.21484	2081.5098	4570.8848	27406.215	13653.51	16714.885	4555.2148	8857.5098	8489.8848	6927.2148	8213.5098	1594.8848	3385.2148	-808.49023	18466.885	7550.2148	4491.5098	15310.885	5068.2148	-612.49023	15945.885	5235.2148	8397.5098	22038.885	7208.2148	-1595.4902	2372.8848	3562.2148	-386.49023	14709.885	7257.2148	8471.5098	12247.5	4072.6904
122.89014	580.72998	4178.4346	-56.109863	-137.27002	-325.56543	14703.891	3511.73	-1759.5654	375.89014	634.72998	-1719.5654	588.89014	910.72998	-2513.5654	1141.8901	-565.27002	1797.4346	3516.8901	28217.73	15800.435	15002.891	5634.73	8124.4346	9923.8906	2417.73	10764.435	948.89014	1750.73	-1920.5654	14655.891	4780.73	5521.4346	16042.891	420.72998	-405.56543	20142.891	3869.73	4466.4346	17612.891	1947.73	-1110.5654	1482.8901	437.72998	-40.56543	1726.8901	2246.73	8979.4346	10999.025	5815.1099
2340.6201	361.2998	5062.2002	2981.6201	-27.700195	1380.2002	22858.621	1839.2998	3282.2002	2338.6201	1569.2998	5471.2002	1914.6201	1052.2998	2411.2002	3199.6201	-1030.7002	3960.2002	6935.6201	30433.301	18517.199	8937.6201	1926.2998	11004.2	11744.62	5038.2998	14698.2	3020.6201	1757.2998	513.2002	18309.621	5833.2998	11412.2	18751.621	1813.2998	2806.2002	18265.621	2931.2998	9642.2002	15983.62	2182.2998	1729.2002	1883.6201	1544.2998	2234.2002	1968.6201	1447.2998	12462.2	9688.96	7502.915
-1624.4448	3292.1602	7505.915	-1999.4448	2346.1602	3648.915	15552.555	2448.1602	3402.915	-818.44482	2906.1602	5285.915	-2608.4448	2473.1602	-997.08496	-1016.4448	1261.1602	2915.915	1715.5552	27686.16	18157.914	9799.5547	4302.1602	10271.915	9511.5547	6171.1602	11187.915	-611.44482	4464.1602	2096.915	13766.555	8411.1602	7854.915	14479.555	3612.1602	3766.915	16703.555	6030.1602	9940.915	17560.555	3815.1602	3043.915	-308.44482	2888.1602	3382.915	-35.444824	4001.1602	9829.915	8968.7207	-608.51465
256.14014	1760.9502	8578.2949	1802.1401	1923.9502	1729.2949	14602.141	2892.9502	1837.2949	-147.85986	1527.9502	3894.2949	1101.1401	3145.9502	300.29492	621.14014	1103.9502	5194.2949	4140.1401	25924.949	19591.295	15551.141	4298.9502	11179.295	7548.1401	4510.9502	12978.295	3784.1401	2042.9502	2525.2949	18795.141	7882.9502	9433.2949	17937.141	2293.9502	5678.2949	19781.141	5690.9502	8543.2949	19400.141	4689.9502	1106.2949	1728.1401	397.9502	-773.70508	1398.1401	3273.9502	10970.295	2284.27	-98.974609
1212	1426.75	2007.8047	2592	273.75	-1044.1953	17741	4892.75	257.80469	1429	1567.75	393.80469	3407	1259.75	-2164.1953	3522	519.75	233.80469	8065	28439.75	14032.805	9398	2856.75	8506.8047	10856	3237.75	11057.805	991	2370.75	-1644.1953	18350	4117.75	7819.8047	15021	3745.75	-988.19531	16409	3289.75	3340.8047	18263	3111.75	-798.19531	1997	-267.25	745.80469	1242	779.75	7928.8047	-1178.8555	1505.335
-1664.125	-558.125	4113.1396	-2182.125	928.875	2195.1396	15019.875	2581.875	1236.1396	-2649.125	1490.875	2859.1396	-1951.125	463.875	-1247.8604	-964.125	-931.125	1764.1396	1294.875	26092.875	16983.141	9057.875	2962.875	9832.1396	7467.875	3309.875	11722.14	-388.125	-399.125	-1979.8604	12698.875	5178.875	5764.1396	12347.875	1189.875	491.13965	13090.875	2900.875	7173.1396	13987.875	3571.875	1359.1396	-1390.125	-637.125	2618.1396	-2170.125	-676.125	11301.14	525.31006	3685.8599
2060.8652	520.14014	3563.6797	1923.8652	867.14014	-677.32031	19383.865	1257.1401	1460.6797	1063.8652	-1362.8599	1354.6797	882.86523	2337.1401	-1138.3203	3636.8652	-772.85986	2220.6797	3073.8652	25575.141	11775.68	9279.8652	3236.1401	9429.6797	11995.865	3915.1401	11567.68	4033.8652	540.14014	-2719.3203	17555.865	5061.1401	5812.6797	17140.865	2062.1401	1332.6797	13962.865	3504.1401	6535.6797	17734.865	6484.1401	-876.32031	288.86523	-907.85986	1425.6797	1726.8652	-266.85986	6319.6797	2783.4849	-620.59961
3138.8501	632.25977	3743.165	3883.8501	1246.2598	-84.834961	21098.85	4973.2598	890.16504	1885.8501	1164.2598	557.16504	2259.8501	2506.2598	-2460.835	2132.8501	1500.2598	-869.83496	2869.8501	24384.26	14086.165	13529.85	3715.2598	10171.165	10919.85	3171.2598	12862.165	2782.8501	2890.2598	-1300.835	18038.85	7010.2598	8456.165	17389.85	2756.2598	167.16504	19922.85	5226.2598	4698.165	20068.85	3347.2598	-1633.835	3100.8501	1352.2598	2286.165	3084.8501	1199.2598	10235.165	2078.2451	3928.3799
-3952.4805	1198.6401	6095.7803	-3363.4805	1105.6401	1513.7803	14639.52	3369.6401	3842.7803	-2672.4805	1905.6401	4875.7803	-2238.4805	2455.6401	387.78027	-2446.4805	1439.6401	4094.7803	-1357.4805	26442.641	14251.78	5208.5195	4897.6401	9764.7803	-3171.4805	5958.6401	10212.78	-2140.4805	4146.6401	1763.7803	15936.52	4633.6401	6786.7803	14540.52	3541.6401	2407.7803	12874.52	5217.6401	7057.7803	15608.52	4744.6401	494.78027	-1450.4805	1165.6401	962.78027	-1988.4805	1586.6401	9989.7803	935.80518	4128.5151
-1077.2451	2152.77	6268.5254	391.75488	465.77002	865.52539	16179.755	4398.77	1376.5254	-250.24512	1924.77	375.52539	-711.24512	1977.77	-832.47461	326.75488	1026.77	4193.5254	3289.7549	24226.77	14326.525	9831.7549	7781.77	7728.5254	-343.24512	4069.77	11652.525	313.75488	5459.77	1413.5254	15338.755	7300.77	8482.5254	14633.755	2895.77	1696.5254	17043.754	6400.77	8133.5254	18276.754	4346.77	-1590.4746	523.75488	939.77002	2753.5254	-788.24512	6126.77	10908.525	1395.0098	4114.7598
1502.21	1840.6001	7761.7002	2566.21	2734.6001	3360.7002	15793.21	4567.6001	2662.7002	2766.21	3207.6001	5497.7002	3489.21	3732.6001	1719.7002	1864.21	2892.6001	214.7002	4268.21	25338.6	14688.7	14860.21	7606.6001	9879.7002	3634.21	4257.6001	11720.7	4086.21	1811.6001	-1341.2998	16573.211	6467.6001	8274.7002	14821.21	4409.6001	-190.2998	18370.211	7053.6001	7887.7002	19463.211	5352.6001	47.700195	1713.21	2582.6001	-189.2998	5556.21	7405.6001	12038.7	1937.6748	-2110.3398
-2138.7251	2453.25	5439.2051	-2638.7251	648.25	1662.2051	16545.275	6198.25	4681.2051	-1451.7251	2345.25	4030.2051	-908.7251	2305.25	-831.79492	-1313.7251	2230.25	5312.2051	3129.2749	23810.25	13192.205	5407.2749	6229.25	10675.205	-1835.7251	3844.25	6231.2051	104.2749	876.25	990.20508	12343.275	6448.25	8029.2051	19963.275	3010.25	2257.2051	15790.275	4275.25	7617.2051	12627.275	1755.25	1938.2051	-545.7251	556.25	-1039.7949	936.2749	3138.25	14318.205	-355.72021	2777.7549
1945.5601	-709.34521	5891.4453	2095.5601	-288.34521	4257.4453	18209.561	2286.6548	2293.4453	846.56006	268.65479	4346.4453	1888.5601	-861.34521	740.44531	2951.5601	-87.345215	6060.4453	4517.5601	26150.654	13680.445	14536.561	8135.6548	11406.445	454.56006	768.65479	11668.445	3209.5601	-494.34521	1761.4453	18706.561	3637.6548	15136.445	20604.561	2155.6548	2205.4453	16404.561	3704.6548	11577.445	19902.561	2700.6548	2482.4453	2606.5601	-829.34521	1519.4453	1993.5601	2995.6548	15343.445	1361.7598	4567.73
314.64502	2633.3452	7602.46	247.64502	2837.3452	4642.46	17842.645	3773.3452	4588.46	-193.35498	3060.3452	5073.46	-273.35498	3273.3452	177.45996	2525.645	3699.3452	3412.46	2303.645	29573.346	20986.461	8838.6445	8067.3452	12317.46	1934.645	4801.3452	15324.46	2976.645	2203.3452	2466.46	15039.645	6420.3452	7781.46	17594.645	4288.3452	6043.46	15982.645	6532.3452	10168.46	18669.645	3797.3452	224.45996	3872.645	1688.3452	3222.46	2826.645	6181.3452	13727.46	-2386.9053	-2352.1553
377.06006	1862.1099	906.75586	2483.0601	-396.89014	-3961.2441	20186.061	2320.1099	-4990.2441	435.06006	-660.89014	-2725.2441	132.06006	8.1098633	-6966.2441	-111.93994	622.10986	-3419.2441	3529.0601	28051.109	12958.756	11980.061	5955.1099	2396.7559	1983.0601	1677.1099	7776.7559	1757.0601	1166.1099	-5348.2441	14532.061	4053.1099	4954.7559	21960.061	1351.1099	-3444.2441	18728.061	2965.1099	1349.7559	18590.061	1893.1099	-6527.2441	1034.0601	718.10986	-3236.2441	1794.0601	3678.1099	9022.7559	2878.895	364.28027
-2375.165	3019.8052	-505.17578	-1270.165	3110.8052	-4710.1758	16878.836	2277.8052	-2497.1758	-2255.165	1255.8052	-3304.1758	-2263.165	1798.8052	-5343.1758	-169.16504	1761.8052	-268.17578	1621.835	31564.805	12107.824	8082.835	5829.8052	5910.8242	-976.16504	1706.8052	9234.8242	-1027.165	1567.8052	-2678.1758	11130.835	7179.8052	2979.8242	14460.835	4216.8052	-3177.1758	14214.835	6000.8052	2340.8242	11799.835	5305.8052	-3717.1758	1125.835	1342.8052	-3799.1758	-494.16504	4359.8052	5323.8242	1473.0898	1682.2451
-1901.3701	-903.65039	6502.3896	-132.37012	-1342.6504	3194.3896	14957.63	-447.65039	2315.3896	-1698.3701	-2482.6504	1647.3896	-2470.3701	-2478.6504	2022.3896	-148.37012	-1943.6504	2482.3896	3566.6299	17331.35	23134.391	7481.6299	2988.3496	12919.39	-1293.3701	913.34961	16986.391	1375.6299	-555.65039	2227.3896	15866.63	4880.3496	9339.3896	15071.63	-162.65039	839.38965	13391.63	2142.3496	6301.3896	12062.63	2610.3496	2561.3896	-557.37012	-2202.6504	1923.3896	11433.63	3448.3496	12293.39	2534.7002	3114.1948
-1674	3992.6948	6701.6104	-2654	1149.6948	1845.6104	11566	1673.6948	4249.6104	-2988	374.69482	5737.6104	-2477	391.69482	1254.6104	-1952	380.69482	4296.6104	-721	21990.695	20335.609	9071	5195.6948	12370.61	-2702	2085.6948	12849.61	-2366	838.69482	754.61035	11663	4097.6948	9262.6104	12188	2284.6948	4550.6104	13261	2904.6948	5675.6104	12826	2493.6948	1368.6104	-2188	503.69482	1937.6104	9718	6116.6948	10993.61	3014.21	-2463.3398
2865.98	-420.91016	1772.8945	2553.98	-83.910156	-2554.1055	5871.98	-2149.9102	37.894531	2237.98	-1089.9102	1810.8945	2685.98	-2738.9102	-3070.1055	2528.98	-1749.9102	648.89453	5079.98	24841.09	15500.895	14136.98	2797.0898	7155.8945	1517.98	1513.0898	14621.895	3699.98	-1998.9102	-355.10547	18781.98	1823.0898	6390.8945	16251.98	-21.910156	1751.8945	17103.98	28.089844	5825.8945	17062.98	1830.0898	-1037.1055	840.97998	-795.91016	1991.8945	15757.98	3777.0898	7817.8945	2550.7651	1141.3252
-217.06494	103.72021	7922.0449	-169.06494	237.72021	784.04492	2352.9351	1348.7202	3954.0449	-810.06494	-126.27979	3407.0449	680.93506	-246.27979	3411.0449	888.93506	1106.7202	5291.0449	4510.9351	31590.721	21073.045	11756.936	8607.7207	9882.0449	-270.06494	1757.7202	15540.045	2483.9351	928.72021	879.04492	17249.936	5015.7202	11386.045	16019.936	2435.7202	4606.0449	17982.936	5636.7202	12561.045	15320.936	2450.7202	151.04492	-935.06494	-662.27979	1862.0449	11907.936	7329.7202	11412.045	4730.52	1387.2598
725.7749	-824.14014	4942.2852	1014.7749	-44.140137	-138.71484	3953.7749	1299.8599	1817.2852	612.7749	618.85986	2427.2852	664.7749	-1231.1401	-2235.7148	2707.7749	-690.14014	2022.2852	3256.7749	20645.859	13750.285	300.7749	-62.140137	12222.285	1434.7749	1330.8599	14605.285	3073.7749	-113.14014	51.285156	13336.775	3589.8599	6493.2852	15841.775	96.859863	2183.2852	18291.775	3551.8599	8370.2852	17347.775	2602.8599	959.28516	419.7749	-1010.1401	996.28516	15558.775	3433.8599	12163.285	-831.13965	-1083.6553
317.54492	3959.605	271.5	1026.5449	724.60498	-1633.5	2582.5449	1650.605	-829.5	1454.5449	2741.605	-2260.5	333.54492	1688.605	-2937.5	855.54492	2581.605	-930.5	3123.5449	27424.605	13338.5	-216.45508	2368.605	3749.5	-243.45508	4017.605	5751.5	1834.5449	2157.605	-2259.5	17634.545	5202.605	6459.5	17851.545	4011.605	-2318.5	15016.545	3901.605	7673.5	16285.545	2894.605	-5606.5	421.54492	3693.605	-3019.5	16236.545	6827.605	7311.5	3354.6401	3975.3848
1840.835	2175.4048	5686.54	2925.835	2190.4048	964.54004	7341.835	4138.4048	2400.54	2370.835	2467.4048	3370.54	2036.835	1110.4048	-1714.46	4589.835	2245.4048	3363.54	4847.835	27741.404	16421.539	1674.835	1284.4048	11272.54	1866.835	3821.4048	8629.54	4009.835	926.40479	1403.54	16657.836	6830.4048	6564.54	17809.836	3745.4048	2390.54	19493.836	6515.4048	9529.54	16884.836	3548.4048	-1232.46	1612.835	206.40479	-33.459961	16543.836	7585.4048	6234.54	1468.5249	3756.8501
1016.96	1819.5249	12220.475	1550.96	-63.475098	5135.4751	2262.96	-1796.4751	5150.4751	-135.04004	-943.4751	6961.4751	860.95996	-951.4751	4389.4751	2100.96	-873.4751	6104.4751	4311.96	24550.525	19405.475	314.95996	-1366.4751	13289.475	1149.96	1255.5249	16350.475	3220.96	-918.4751	3537.4751	14872.96	1683.5249	10282.475	13747.96	-547.4751	6107.4751	18077.961	1689.5249	12550.475	24112.961	3921.5249	3442.4751	-161.04004	-370.4751	3452.4751	15056.96	6807.5249	10682.475	-756.33984	1290.1899
632.71484	2950.395	5610.6299	365.71484	1711.395	2357.6299	588.71484	2622.395	3033.6299	-1206.2852	2472.395	4489.6299	16.714844	1760.395	229.62988	-511.28516	2310.395	2303.6299	2432.7148	28820.395	15874.63	-441.28516	3041.395	11182.63	-2535.2852	3233.395	10943.63	2703.7148	2627.395	236.62988	13545.715	5111.395	11140.63	15418.715	3631.395	3341.6299	16808.715	5761.395	7706.6299	14166.715	4999.395	26.629883	-1843.2852	1607.395	1831.6299	13801.715	9191.3945	11289.63	-204.125	1953.375
1999.0449	693.20996	8820.2598	2936.0449	417.20996	1857.2598	4750.0449	355.20996	2747.2598	1206.0449	878.20996	6976.2598	994.04492	-585.79004	-364.74023	2721.0449	-352.79004	4396.2598	5093.0449	28599.211	20152.26	2042.0449	-7.7900391	9350.2598	802.04492	1404.21	12851.26	3567.0449	-1103.79	2670.2598	19053.045	3001.21	10920.26	24496.045	734.20996	3277.2598	20736.045	2687.21	12726.26	18454.045	3819.21	2090.2598	2989.0449	-562.79004	3082.2598	17195.045	4519.21	8388.2598	1305.1152	194.41992
1544.0601	1489.585	3863.2998	1025.0601	-804.41504	-137.7002	3903.0601	86.584961	-1205.7002	1701.0601	148.58496	2461.2998	2396.0601	325.58496	-681.7002	3355.0601	-99.415039	1580.2998	5234.0601	28875.586	12487.3	1220.0601	496.58496	8898.2998	131.06006	3901.585	8643.2998	2444.0601	653.58496	-1326.7002	17035.061	5364.585	10636.3	21819.061	2395.585	2241.2998	20112.061	5141.585	7338.2998	17191.061	2452.585	-1111.7002	1493.0601	1080.585	-1000.7002	17224.061	5792.585	7954.2998	-697.64502	862.50977
685.43994	116.23486	3118.6504	1633.4399	-1917.7651	-4502.3496	3448.4399	-441.76514	-525.34961	1659.4399	176.23486	-2135.3496	-13.560059	-324.76514	-5209.3496	2572.4399	-608.76514	-2927.3496	4175.4399	25584.234	13250.65	823.43994	-449.76514	7109.6504	31.439941	1585.2349	8682.6504	2852.4399	-662.76514	-5560.3496	14276.439	3132.2349	3388.6504	28436.439	3246.2349	-2001.3496	16682.439	2940.2349	4988.6504	17289.439	2781.2349	-3580.3496	407.43994	1023.2349	-1776.3496	14094.439	4920.2349	5134.6504	1314.54	90.504883
-1673.8198	1134.3452	3841.6846	-1579.8198	642.34521	689.68457	-1446.8198	595.34521	1505.6846	-1731.8198	-246.65479	2014.6846	-1204.8198	-535.65479	-779.31543	-1492.8198	431.34521	446.68457	727.18018	24823.346	14218.685	-1298.8198	371.34521	14196.685	-2660.8198	1614.3452	11159.685	185.18018	398.34521	-266.31543	9955.1797	5589.3452	6467.6846	19140.18	2070.3452	2163.6846	15231.18	4325.3452	10746.685	14742.18	5312.3452	236.68457	-839.81982	214.34521	239.68457	10246.18	5824.3452	10735.685	-28.294922	-252.41016
346.12012	-1340.4053	468.35547	1411.1201	-1783.4053	-6033.6445	2791.1201	-862.40527	-1378.6445	-35.879883	-2497.4053	319.35547	-514.87988	-2467.4053	-5339.6445	-107.87988	-2339.4053	-3462.6445	3440.1201	20393.594	11491.355	-85.879883	-2481.4053	10124.355	-1454.8799	-2511.4053	5897.3555	-59.879883	-2063.4053	-2688.6445	14911.12	-34.405273	6590.3555	19146.121	2042.5947	-3164.6445	16122.12	474.59473	3384.3555	15860.12	1081.5947	-3745.6445	660.12012	-2183.4053	-3003.6445	15633.12	1280.5947	6042.3555	3396.5098	-383.36523
-692.41992	-6079.4805	5260.0352	-1597.4199	-7372.4805	-483.96484	1525.5801	-5863.4805	2147.0352	-1186.4199	-5638.4805	2414.0352	-1504.4199	-8135.4805	-2308.9648	-584.41992	-6978.4805	2195.0352	2553.5801	19818.52	18653.035	-570.41992	-6433.4805	14739.035	-1869.4199	-4867.4805	9011.0352	-493.41992	-6731.4805	1740.0352	12363.58	-1245.4805	8750.0352	15250.58	-5814.4805	-1026.9648	13474.58	-3086.4805	7085.0352	13108.58	-3061.4805	1406.0352	-891.41992	-7135.4805	944.03516	17153.58	-96.480469	9899.0352	-36.439941	-4566.3896
-1093.25	-563.01465	8153.915	335.75	-1903.0146	3330.915	3186.75	-1645.0146	3514.915	-521.25	-3431.0146	5462.915	387.75	-3092.0146	1248.915	594.75	-1147.0146	3652.915	2753.75	28594.984	18415.914	-810.25	-899.01465	19156.914	-42.25	454.98535	11465.915	523.75	-1800.0146	3111.915	11257.75	704.98535	11163.915	14844.75	-1044.0146	3971.915	15661.75	2063.9854	11076.915	70.75	-2998.0146	278.91504	1165.75	-1749.0146	2111.915	12218.75	2449.9854	10218.915	3663.25	2535.105
1800.9351	-1461.4648	0.16503906	948.93506	-4194.4648	-3962.835	2042.9351	-4161.4648	-3240.835	-823.06494	-3685.4648	-1559.835	38.935059	-4316.4648	-6219.835	1084.9351	-4607.4648	82.165039	2320.9351	23784.535	11375.165	-1067.0649	-2256.4648	9310.165	-477.06494	-1469.4648	8931.165	-122.06494	-2513.4648	-710.83496	12683.936	-535.46484	4006.165	14981.936	-3585.4648	-3631.835	5961.9351	-1778.4648	3055.165	-527.06494	-3838.4648	-4424.835	730.93506	-3216.4648	-4008.835	14494.936	2158.5352	3867.165	1258.9502	3533.4902
644.25488	1226.395	8337.0098	-336.74512	-447.60498	4928.0098	604.25488	2932.395	3322.0098	-212.74512	837.39502	7295.0098	-397.74512	-494.60498	-422.99023	69.254883	1421.395	3347.0098	4108.2549	30863.395	17518.01	-286.74512	880.39502	19487.01	-17.745117	2555.395	10787.01	1157.2549	-422.60498	2626.0098	15100.255	5878.395	7078.0098	14372.255	2267.395	3857.0098	554.25488	2324.395	10258.01	-1327.7451	-67.60498	2469.0098	864.25488	1849.395	3351.0098	13452.255	7525.395	9264.0098	798.31006	-1654.5996
799.52979	2929.6948	3582.3799	2816.5298	2024.6948	808.37988	1891.5298	2894.6948	831.37988	1105.5298	1385.6948	734.37988	3703.5298	1972.6948	-4031.6201	650.52979	320.69482	3422.3799	4203.5298	30385.695	17151.379	661.52979	1338.6948	12856.38	171.52979	4067.6948	9122.3799	113.52979	4317.6948	-245.62012	12938.529	5231.6948	8468.3799	17416.529	2143.6948	2986.3799	1254.5298	3111.6948	6635.3799	1120.5298	2240.6948	-1373.6201	314.52979	1021.6948	-479.62012	15320.529	7927.6948	7922.3799	-1272.8652	1292
85.814941	1903.2549	158.86523	1428.8149	2069.2549	-3968.1348	2503.8149	2366.2549	-3295.1348	-339.18506	1257.2549	-1302.1348	2805.8149	245.25488	-4504.1348	471.81494	1443.2549	-3701.1348	2449.8149	28741.254	14174.865	-176.18506	2086.2549	9627.8652	-313.18506	2920.2549	5568.8652	1706.8149	1496.2549	-4102.1348	13289.814	7310.2549	4450.8652	17522.814	2330.2549	-3478.1348	1161.8149	3214.2549	6469.8652	853.81494	2089.2549	-5804.1348	490.81494	1909.2549	-5085.1348	14209.814	8939.2549	6085.8652	2664.2949	2270.6201
-614.3252	516.94482	5794.5195	143.6748	-1224.0552	-133.48047	2524.6748	-1347.0552	1595.5195	-408.3252	-110.05518	3070.5195	-305.3252	-1769.0552	-1587.4805	786.6748	-734.05518	5599.5195	2727.6748	26563.945	17170.52	-1018.3252	-1928.0552	13618.52	-1242.3252	1937.9448	11768.52	1133.6748	-1138.0552	1911.5195	14062.675	3052.9448	7268.5195	14861.675	167.94482	-442.48047	-369.3252	247.94482	7943.5195	-726.3252	-1936.0552	-1869.4805	640.6748	-545.05518	27.519531	12779.675	5263.9448	7119.5195	2804.5801	-424.3252
2091.2949	1725.415	3433.0947	2526.2949	-367.58496	1088.0947	4167.2949	376.41504	1879.0947	2270.2949	824.41504	3921.0947	2099.2949	424.41504	108.09473	2337.2949	1135.415	214.09473	7145.2949	33134.414	15633.095	1167.2949	1413.415	18621.094	1177.2949	1431.415	13205.095	2521.2949	224.41504	-268.90527	16151.295	5409.415	10765.095	14336.295	1252.415	2337.0947	3005.2949	1623.415	9092.0947	3150.2949	744.41504	-827.90527	1845.2949	44.415039	585.09473	14149.295	5795.415	9570.0947	61.725098	-642.96484
367.5249	4814.3901	5814.9648	1052.5249	677.39014	682.96484	2630.5249	1826.3901	-255.03516	717.5249	2442.3901	1085.9648	1177.5249	2988.3901	-2632.0352	1530.5249	764.39014	803.96484	5837.5249	30704.391	18166.965	-478.4751	1705.3901	12286.965	-636.4751	2709.3901	11708.965	1152.5249	745.39014	-336.03516	4210.5249	13126.391	5837.9648	18363.525	3240.3901	642.96484	1641.5249	3216.3901	10652.965	1632.5249	1384.3901	1611.9648	1882.5249	1656.3901	1522.9648	14678.525	10103.391	6860.9648	387.63477	813.28516
-376.79004	-1210.3652	840.2207	674.20996	-3653.3652	-6443.7793	1550.21	-2324.3652	-1282.7793	-429.79004	-1565.3652	-3211.7793	-504.79004	-1627.3652	-8695.7793	1142.21	-3000.3652	-3641.7793	2540.21	27091.635	11430.221	-1788.79	-1339.3652	5654.2207	-1716.79	1576.6348	2395.2207	618.20996	-2398.3652	-5390.7793	3729.21	27313.635	-1294.7793	17814.211	-1874.3652	-5361.7793	583.20996	-1268.3652	5972.2207	271.20996	-1162.3652	-5499.7793	578.20996	-1898.3652	-5055.7793	14960.21	3282.6348	6144.2207	3159.5098	1957.855
1142.585	21.450195	-3056.7148	1387.585	-290.5498	-7051.7148	3717.585	1239.4502	-6808.7148	1250.585	-494.5498	-4353.7148	1774.585	-1274.5498	-9243.7148	1759.585	307.4502	-7025.7148	7734.585	34796.449	8698.2852	1593.585	703.4502	3399.2852	-285.41504	1980.4502	-1200.7148	3265.585	-1728.5498	-7395.7148	22062.586	3920.4502	-77.714844	19376.586	1232.4502	-7192.7148	1808.585	512.4502	493.28516	1709.585	-270.5498	-8503.7148	1917.585	-446.5498	-6271.7148	16473.586	5354.4502	1200.2852	378.95996	-987.16504
1032.71	19.240234	967.03027	2018.71	-668.75977	-1156.9697	3298.71	-889.75977	-1270.9697	1489.71	-1123.7598	67.030273	1312.71	-1692.7598	-4138.9697	1593.71	-349.75977	-2560.9697	4135.71	26528.24	13796.03	1141.71	-294.75977	2140.0303	414.70996	2169.2402	6131.0303	2291.71	-1596.7598	-3370.9697	16702.711	3918.2402	2794.0303	1566.71	-1595.7598	-358.96973	1230.71	-1331.7598	2965.0303	1954.71	-474.75977	-5442.9697	1674.71	-746.75977	-3604.9697	14819.71	4344.2402	4240.0303	7.5151367	841.19482
-526.37988	-863.875	2719.2998	2892.6201	-1741.875	-614.7002	406.62012	-1401.875	1479.2998	962.62012	256.125	237.2998	786.62012	-1735.875	-1640.7002	-159.37988	-2792.875	459.2998	3790.6201	29273.125	18075.301	-1288.3799	-164.875	9508.2998	-937.37988	-216.875	7743.2998	232.62012	-1544.875	-958.7002	11936.62	3175.125	7338.2998	-429.37988	-1931.875	-524.7002	-153.37988	-28.875	9005.2998	-586.37988	-2218.875	47.299805	97.620117	-1934.875	353.2998	12279.62	4912.125	11056.3	2525.3701	-1925.7354
957.4502	-1369.6948	3615.4053	-28.549805	-2302.6948	-1525.5947	4863.4502	-1460.6948	3036.4053	1006.4502	-1552.6948	3318.4053	327.4502	-2947.6948	-1810.5947	-192.5498	-1697.6948	-394.59473	4320.4502	32183.305	21920.406	542.4502	1066.3052	10308.405	77.450195	178.30518	5049.4053	884.4502	-2063.6948	3010.4053	12299.45	3537.3052	5316.4053	1063.4502	-927.69482	2629.4053	531.4502	1376.3052	8414.4053	952.4502	-1167.6948	-660.59473	582.4502	-1956.6948	-690.59473	13576.45	5526.3052	9956.4053	-276.6499	-1100.2451
-609.53516	1771.4048	3095.3799	-2029.5352	-418.59521	1342.3799	1818.4648	558.40479	3081.3799	-1858.5352	-273.59521	2111.3799	-339.53516	338.40479	-935.62012	-1704.5352	399.40479	1789.3799	14963.465	7686.4048	20048.379	-1110.5352	1922.4048	9252.3799	-2603.5352	1086.4048	10898.38	-198.53516	-20.595215	1224.3799	12227.465	4426.4048	7868.3799	-1489.5352	302.40479	233.37988	-1083.5352	1838.4048	8826.3799	-963.53516	382.40479	142.37988	-1540.5352	423.40479	171.37988	12084.465	5758.4048	6791.3799	-865.86523	3.8398438
1267.615	1864.9302	4380.3555	1861.615	-965.06982	-42.644531	2759.615	48.930176	-835.64453	1020.615	255.93018	686.35547	1308.615	1575.9302	-3698.6445	623.61499	-669.06982	-161.64453	15591.615	11203.93	14815.355	2060.615	1200.9302	8338.3555	309.61499	1995.9302	6907.3555	2060.615	1492.9302	-607.64453	13666.615	4567.9302	5585.3555	1371.615	30.930176	-1270.6445	2411.615	2080.9302	2118.3555	2176.615	-185.06982	-3658.6445	2118.615	625.93018	-1453.6445	17003.615	6132.9302	6309.3555	1441.625	2109.3599
1394.5801	2433.75	130.28027	1947.5801	5.75	-3321.7197	4396.5801	1070.75	-1366.7197	1557.5801	1573.75	-692.71973	1880.5801	761.75	-6140.7197	1245.5801	1210.75	-1694.7197	18178.58	9687.75	12207.28	1313.5801	1684.75	5010.2803	1268.5801	5614.75	1640.2803	3924.5801	1149.75	-3556.7197	15016.58	5896.75	1955.2803	1557.5801	552.75	-2416.7197	2864.5801	2074.75	3669.2803	1678.5801	-622.25	-4631.7197	1810.5801	1156.75	-4537.7197	13994.58	7927.75	7567.2803	3678.0649	2351.5649
1999.21	-256.7002	7324.4702	1523.21	-1059.7002	2376.4702	3837.21	-104.7002	3888.4702	115.20996	848.2998	8043.4702	992.20996	-1291.7002	2281.4702	1498.21	881.2998	3475.4702	16587.211	8802.2998	17026.471	832.20996	-590.7002	18405.471	1201.21	3785.2998	7985.4702	1673.21	-1348.7002	4225.4702	14880.21	4405.2998	10503.471	1428.21	-2085.7002	3843.4702	684.20996	157.2998	9797.4707	1900.21	-963.7002	4162.4702	3264.21	-690.7002	2664.4702	13953.21	5830.2998	10538.471	1380.0498	4937.9351
541.6748	1298.9102	2742.3604	-846.3252	2071.9102	-2333.6396	2646.6748	826.91016	-2869.6396	-1910.3252	273.91016	-1931.6396	1008.6748	956.91016	-6137.6396	-480.3252	247.91016	-1293.6396	19894.676	10484.91	12681.36	-1343.3252	2297.9102	5413.3604	-2381.3252	4089.9102	2594.3604	1045.6748	201.91016	-2598.6396	13291.675	3868.9102	6979.3604	-80.325195	3194.9102	-2611.6396	61.674805	3525.9102	2730.3604	-289.3252	362.91016	-3737.6396	-1120.3252	-450.08984	-3655.6396	15851.675	5134.9102	5440.3604	1660.5249	-3394.4697
338.56494	3096.1548	8817.6152	899.56494	1325.1548	2990.6152	888.56494	1918.1548	4890.6152	327.56494	3262.1548	6006.6152	778.56494	982.15479	4179.6152	200.56494	1248.1548	5039.6152	15802.564	7501.1548	17978.615	-242.43506	3253.1548	12453.615	-351.43506	3907.1548	10122.615	1493.5649	1573.1548	2594.6152	13123.564	7276.1548	9463.6152	4.5649414	1331.1548	4795.6152	715.56494	3975.1548	12863.615	905.56494	495.15479	2250.6152	1335.5649	1801.1548	3153.6152	15094.564	7477.1548	9550.6152	2596.6401	3012.3452
-935.3501	2334.2798	4534.6299	-944.3501	2560.2798	-74.370117	1897.6499	2123.2798	1457.6299	-1468.3501	2544.2798	3283.6299	-538.3501	699.27979	-1279.3701	-818.3501	2635.2798	3238.6299	16818.65	13075.279	19373.629	-1462.3501	2536.2798	9936.6299	-2025.3501	6328.2798	4522.6299	2568.6499	2530.2798	-908.37012	14015.65	4695.2798	5769.6299	-535.3501	1840.2798	892.62988	-869.3501	3409.2798	4265.6299	659.6499	1747.2798	-1235.3701	1878.6499	3809.2798	245.62988	14748.65	9356.2793	10457.63	-2.2402344	1567.5151
960.66016	1981.855	5221.4551	1159.6602	-1013.145	1452.4551	1404.6602	354.85498	1731.4551	1434.6602	2222.855	237.45508	427.66016	-70.14502	-2064.5449	1089.6602	-334.14502	-1082.5449	17466.66	10311.855	15219.455	-747.33984	1638.855	9011.4551	-1016.3398	651.85498	6066.4551	1699.6602	321.85498	-1392.5449	12768.66	3266.855	4090.4551	521.66016	-973.14502	506.45508	999.66016	1523.855	7609.4551	120.66016	1691.855	-3236.5449	822.66016	1012.855	84.455078	13107.66	10202.855	8205.4551	-2754.4951	2494.6152
1263.635	-2873.1299	2147.3096	1394.635	-3695.1299	265.30957	1800.635	-4028.1299	-2260.6904	10.63501	-3471.1299	-2584.6904	1020.635	-3777.1299	-3081.6904	214.63501	-3611.1299	-1963.6904	17178.635	5049.8701	15754.31	962.63501	-1857.1299	7290.3096	-1630.365	-3603.1299	6637.3096	1126.635	-2405.1299	-2573.6904	15044.635	1110.8701	5922.3096	899.63501	-4804.1299	-1534.6904	1165.635	-2464.1299	6695.3096	283.63501	-4184.1299	-1087.6904	424.63501	-3137.1299	-2603.6904	14073.635	1723.8701	4842.3096	2695.22	1355.165
1051.1799	2917.8599	4635.25	1005.1799	700.85986	-4271.75	5599.1797	1773.8599	-1541.75	2034.1799	1779.8599	-1732.75	1910.1799	1768.8599	-4563.75	1329.1799	2010.8599	-1761.75	16879.18	11588.859	11151.25	2100.1799	2100.8599	1962.25	957.17993	2270.8599	2220.25	2311.1799	2613.8599	-3732.75	15955.18	5667.8599	2871.25	1550.1799	850.85986	-2550.75	2286.1799	3530.8599	6485.25	2863.1799	840.85986	-3182.75	1513.1799	2301.8599	-2035.75	15294.18	6226.8599	8951.25	3143.7949	1174.165
27.774902	2914.5552	4530.915	858.7749	218.55518	2117.915	4911.7749	255.55518	4294.915	726.7749	1067.5552	5526.915	543.7749	436.55518	78.915039	942.7749	-447.44482	1184.915	18737.775	10581.555	19335.914	246.7749	1662.5552	13779.915	-262.2251	1889.5552	9450.915	3081.7749	1977.5552	2328.915	17129.775	5227.5552	6464.915	-166.2251	169.55518	909.91504	1977.7749	2365.5552	9784.915	674.7749	93.555176	1225.915	-383.2251	603.55518	3110.915	16144.775	6744.5552	15312.915	262.7002	3867.0049
590.06982	2856.23	5187.5654	661.06982	900.22998	327.56543	3558.0698	1891.23	-568.43457	-767.93018	3286.23	1984.5654	613.06982	1673.23	-2812.4346	5.0698242	1267.23	690.56543	17406.07	12191.23	12613.565	544.06982	2301.23	10259.565	-765.93018	3306.23	2412.5654	1330.0698	2250.23	-1403.4346	16076.07	7832.23	6764.5654	625.06982	781.22998	-667.43457	2037.0698	3118.23	6574.5654	913.06982	3096.23	-570.43457	679.06982	2745.23	668.56543	14654.07	7286.23	9778.5654	-334.83008	2903.6201
680.84497	-1675.165	7333.4351	933.84497	-1467.165	5222.4351	1630.845	-1378.165	3093.4351	1207.845	-2464.165	4599.4351	1465.845	-3096.165	1179.4351	-1.1550293	-3243.165	4371.4351	20537.846	5487.835	19335.436	828.84497	-1823.165	12512.436	-462.15503	-790.16504	6537.4351	956.84497	-2136.165	3248.4351	15813.845	1864.835	11784.436	1375.845	-2536.165	4698.4351	1404.845	-2145.165	7552.4351	1787.845	-2893.165	2478.4351	1320.845	-2650.165	3362.4351	15763.845	3418.835	11827.436	754.11523	-538.02002
-138.19482	1170.105	5452.1904	346.80518	-52.89502	376.19043	780.80518	1079.105	-189.80957	-814.19482	-698.89502	2804.1904	145.80518	-48.89502	-2816.8096	-407.19482	-1187.895	986.19043	16619.805	9733.1055	16663.191	-991.19482	1365.105	14296.19	-2597.1948	867.10498	5243.1904	-1047.1948	343.10498	2585.1904	15667.805	5470.105	7501.1904	-858.19482	418.10498	1130.1904	-569.19482	2178.105	9888.1904	-331.19482	-46.89502	-1187.8096	-1260.1948	131.10498	755.19043	13044.805	6235.105	12636.19	2473.9302	2908
563.66992	1013.6499	2890.085	-604.33008	410.6499	429.08496	-41.330078	-138.3501	1724.085	-713.33008	-434.3501	3680.085	1387.6699	48.649902	-2270.915	-1642.3301	-769.3501	-74.915039	13688.67	7665.6499	16836.086	-1753.3301	903.6499	12380.085	-1028.3301	693.6499	4221.085	93.669922	1206.6499	236.08496	15243.67	5041.6499	7217.085	634.66992	-277.3501	-1046.915	819.66992	1638.6499	6128.085	-711.33008	-173.3501	1055.085	790.66992	1048.6499	1467.085	11854.67	5813.6499	9646.085	-401.43994	246.53516
-124.49512	4246.7749	7151.1348	-643.49512	3023.7749	522.13477	53.504883	1306.7749	1766.1348	339.50488	2485.7749	1742.1348	486.50488	1863.7749	-2231.8652	132.50488	1769.7749	335.13477	21160.504	13822.775	15592.135	-1457.4951	1613.7749	11876.135	-1418.4951	3526.7749	2785.1348	1214.5049	1741.7749	523.13477	16003.505	7363.7749	8522.1348	-105.49512	1925.7749	-434.86523	25.504883	2987.7749	10436.135	-169.49512	2598.7749	-446.86523	-625.49512	4040.7749	2401.1348	12843.505	7334.7749	9093.1348	6105.0298	-3401.6699
-1969.5298	1018.7549	8314.0098	-2135.5298	61.754883	-25.990234	13.470215	253.75488	1210.0098	-2556.5298	1593.7549	4347.0098	-1921.5298	1071.7549	-606.99023	-2640.5298	-427.24512	2114.0098	13340.471	10641.755	17830.01	-3109.5298	934.75488	8612.0098	-3380.5298	799.75488	6068.0098	-1291.5298	1300.7549	2049.0098	11581.471	4181.7549	7830.0098	-2790.5298	1322.7549	4057.0098	-2045.5298	1626.7549	10588.01	-1153.5298	1231.7549	2471.0098	1904.4702	2405.7549	2260.0098	12095.471	5298.7549	14960.01	3593.1201	63.25
-1436.7949	-3715.8301	2906.29	-999.79492	-4893.8301	-777.70996	-799.79492	-3752.8301	814.29004	-2839.7949	-4368.8301	634.29004	-2768.7949	-4143.8301	-5537.71	-2262.7949	-4713.8301	-2434.71	12178.205	4857.1699	13130.29	-2125.7949	-4313.8301	12412.29	-2928.7949	-2138.8301	4143.29	-1970.7949	-4823.8301	-888.70996	11472.205	-409.83008	8445.29	-1601.7949	-3814.8301	-563.70996	-1962.7949	-3003.8301	4220.29	-1569.7949	-3198.8301	-1863.71	-2391.7949	-3419.8301	-28.709961	10819.205	529.16992	12032.29	-1298.6504	3046.71
909.12988	1990.4102	2750.4697	1691.1299	833.41016	-2322.5303	2048.1299	1483.4102	-745.53027	1616.1299	1805.4102	2672.4697	1471.1299	897.41016	-1740.5303	263.12988	688.41016	-785.53027	20733.129	8502.4102	13531.47	1188.1299	2814.4102	7695.4697	842.12988	1701.4102	5557.4697	2475.1299	2380.4102	-1884.5303	15990.13	8046.4102	7201.4697	1235.1299	1291.4102	392.46973	1463.1299	2908.4102	6832.4697	451.12988	1809.4102	-965.53027	1666.1299	2171.4102	252.46973	13461.13	7158.4102	10475.47	1552.5151	1563.3252
74.665039	1437.5601	1999.875	545.66504	919.56006	-4003.125	1112.665	-1171.4399	-1790.125	1573.665	968.56006	-427.125	485.66504	-587.43994	-5371.125	4991.665	-760.43994	-959.125	24363.664	7207.5601	10371.875	163.66504	392.56006	9864.875	-626.33496	369.56006	441.875	1148.665	-1684.4399	-3225.125	16609.664	3846.5601	9126.875	482.66504	-1410.4399	-3294.125	711.66504	970.56006	4695.875	-35.334961	-1350.4399	-4324.125	622.66504	-359.43994	-2251.125	12669.665	6990.5601	9071.875	1478.3999	4905.5898
1999.145	1631.3901	2428.4502	1652.145	1349.3901	-2283.5498	3495.145	248.39014	1651.4502	1337.145	2662.3901	198.4502	2386.145	70.390137	-2140.5498	1231.145	61.390137	437.4502	19822.145	10761.391	14893.45	792.14502	3349.3901	8653.4502	987.14502	1718.3901	4125.4502	1842.145	1880.3901	-593.5498	22246.145	3926.3901	5501.4502	2099.145	565.39014	132.4502	2168.145	3009.3901	4832.4502	884.14502	1450.3901	-2713.5498	1906.145	2594.3901	914.4502	19439.145	4521.3901	9891.4502	2388.165	1834.6548
2065.29	3210.4399	2126.7695	1955.29	169.43994	-3588.2305	2231.29	-194.56006	-1186.2305	1227.29	1029.4399	-2052.2305	1608.29	1567.4399	-2814.2305	1578.29	-111.56006	-906.23047	21428.289	8494.4395	15160.77	936.29004	869.43994	6637.7695	38.290039	702.43994	2404.7695	937.29004	1193.4399	-3829.2305	22038.289	5429.4399	7678.7695	1470.29	857.43994	-2462.2305	1906.29	813.43994	4269.7695	1473.29	1522.4399	-2928.2305	2115.29	1823.4399	-3122.2305	13906.29	5167.4399	7982.7695	-972.58984	3453.9951
-434	-737.33496	4579.0254	-961	-2972.335	2570.0254	-578	-1744.335	3403.0254	-1281	-3694.335	4158.0254	-1489	-3140.335	-266.97461	4957	-2136.335	4697.0254	13327	3858.665	15510.025	-1425	-1769.335	14002.025	-2306	-2178.335	8813.0254	515	-2837.335	2205.0254	22284	2594.665	8397.0254	-507	-4020.335	1536.0254	-1353	-2216.335	9902.0254	97	-2923.335	722.02539	-1567	-2334.335	2404.0254	12225	4254.665	11785.025	1354.2148	740.91504
-797.29492	1099.5752	4307.6445	-887.29492	89.575195	-599.35547	-349.29492	168.5752	2344.6445	-1200.2949	873.5752	2136.6445	-458.29492	958.5752	-1824.3555	13413.705	3052.5752	1533.6445	14035.705	6833.5752	17869.645	-1284.2949	1848.5752	10910.645	-2103.2949	1273.5752	7491.6445	1628.7051	-263.4248	810.64453	18614.705	6125.5752	8198.6445	-452.29492	-95.424805	828.64453	-1201.2949	3345.5752	3374.6445	3259.7051	0.57519531	128.64453	-1517.2949	1411.5752	-1172.3555	14064.705	7069.5752	8705.6445	1831.2051	2588.5049
1020.3601	1209.3652	4487.3799	1246.3601	-240.63477	2874.3799	1493.3601	804.36523	3549.3799	1538.3601	-451.63477	5670.3799	1942.3601	-27.634766	139.37988	12671.36	2273.3652	3691.3799	15671.36	7563.3652	19322.379	401.36011	2143.3652	12277.38	-243.63989	-688.63477	8586.3799	866.36011	-1014.6348	2478.3799	15807.36	5385.3652	11471.38	1294.3601	-449.63477	1281.3799	1260.3601	1524.3652	8252.3799	1766.3601	-771.63477	1391.3799	764.36011	837.36523	3462.3799	16140.36	7085.3652	12936.38	1184.7852	1894.2998
173.02979	3048.9399	9384.4707	1034.0298	958.93994	2663.4702	63.029785	2474.9399	5828.4702	36.029785	-112.06006	3991.4702	523.02979	1563.9399	2764.4702	12532.029	3244.9399	3976.4702	13405.029	8033.9399	21327.471	-754.97021	2685.9399	16107.471	-1200.9702	1099.9399	7464.4702	1411.0298	824.93994	4411.4702	17286.029	5579.9399	9083.4707	273.02979	234.93994	4215.4702	1797.0298	1557.9399	9223.4707	240.02979	369.93994	1887.4702	-179.97021	1414.9399	2329.4702	13084.029	5444.9399	13275.471	-287.63477	3515.54
17.054932	776.4248	-28.219727	1466.0549	632.4248	-1327.2197	1222.0549	-991.5752	-1020.2197	889.05493	-428.5752	877.78027	1433.0549	142.4248	-3631.2197	14320.055	2972.4248	-1341.2197	15671.055	6845.4248	17922.781	1017.0549	375.4248	6449.7803	969.05493	1181.4248	1798.7803	1846.0549	-2426.5752	-1876.2197	8409.0547	17752.426	5479.7803	2430.0549	-973.5752	-1708.2197	1305.0549	1748.4248	5509.7803	1368.0549	-572.5752	-2735.2197	415.05493	656.4248	-2287.2197	13848.055	5235.4248	7407.7803	1835.25	69.634766
4240.98	4601.1948	3211.46	842.97998	2231.1948	1505.46	1803.98	3198.1948	870.45996	877.97998	2616.1948	2811.46	762.97998	2935.1948	125.45996	13005.98	5104.1948	2299.46	20439.98	10057.195	20236.461	803.97998	3731.1948	11017.46	304.97998	2326.1948	7069.46	1153.98	1851.1948	935.45996	2053.98	29863.195	4094.46	2815.98	1527.1948	1192.46	381.97998	3138.1948	5781.46	1293.98	1814.1948	1243.46	-13.02002	2426.1948	2103.46	10787.98	18923.195	12153.46	-3350.3496	2182.1602
5475.3652	4450.5752	6640.5801	-21.63501	559.5752	3034.5801	1356.365	-420.4248	1655.5801	543.36499	508.5752	4135.5801	245.36499	56.575195	127.58008	13684.365	2782.5752	1642.5801	17967.365	11353.575	16189.58	146.36499	1931.5752	9651.5801	-583.63501	32.575195	4919.5801	1890.365	932.5752	653.58008	14903.365	4194.5752	7407.5801	1868.365	767.5752	1002.5801	2922.365	1848.5752	8208.5801	532.36499	866.5752	1316.5801	434.36499	2195.5752	943.58008	1746.365	17162.574	7089.5801	3234.51	1812.5
-881.64502	761.02979	4978.0146	-1288.645	-680.97021	-273.98535	-789.64502	-630.97021	-1598.9854	-1089.645	-1456.9702	2682.0146	-201.64502	-1939.9702	-1832.9854	9769.3555	1868.0298	-2873.9854	16415.355	6846.0298	18642.016	-2520.645	495.02979	8379.0146	-1863.645	58.029785	5121.0146	-456.64502	-532.97021	-752.98535	14529.355	4540.0298	6900.0146	-1001.645	-762.97021	78.014648	-1142.645	373.02979	7045.0146	-1517.645	457.02979	386.01465	-73.64502	-1042.9702	625.01465	-2410.645	-380.97021	7839.0146	450.39014	1520.4448
-514.55518	1163.9048	2391.665	826.44482	-2119.0952	-4161.335	930.44482	-929.09521	-2844.335	-624.55518	113.90479	971.66504	587.44482	-2207.0952	-6133.335	11261.445	350.90479	-1511.335	17572.445	10918.904	16396.664	-1294.5552	-603.09521	7240.665	-1562.5552	711.90479	-310.33496	541.44482	343.90479	-3688.335	14069.445	4098.9048	4520.665	27.444824	-138.09521	-2789.335	-978.55518	758.90479	4013.665	-743.55518	-1401.0952	-3077.335	73.444824	-520.09521	-2987.335	13858.445	4828.9048	5868.665	2086.5549	1248.5801
-124.875	1890.6948	2885.75	1157.125	426.69482	-1592.25	-80.875	185.69482	-1060.25	-43.875	601.69482	2667.75	576.125	115.69482	-4012.25	13241.125	1730.6948	-1535.25	13870.125	9516.6953	13268.75	-920.875	1495.6948	10025.75	881.125	1051.6948	4134.75	1549.125	-361.30518	-2244.25	16101.125	6078.6948	6624.75	1804.125	199.69482	-1019.25	1174.125	2493.6948	5565.75	34.125	-53.305176	-243.25	571.125	529.69482	-1437.25	17392.125	8140.6948	3673.75	1510.3652	1183.6851
2732.9299	3127.2598	4100.1152	349.92993	1221.2598	1184.1152	516.92993	-487.74023	728.11523	-538.07007	922.25977	3622.1152	1503.9299	696.25977	-1159.8848	12567.93	1100.2598	2718.1152	15904.93	9439.2598	10725.115	564.92993	1464.2598	8452.1152	-476.07007	1132.2598	4441.1152	-55.070068	28.259766	196.11523	15672.93	4699.2598	6408.1152	589.92993	-14.740234	138.11523	5089.9297	1075.2598	5988.1152	963.92993	-792.74023	-45.884766	1073.9299	-1406.7402	689.11523	15643.93	4354.2598	5694.1152	-1118.5898	-1752.2646
767.12988	3481.1152	877.50488	217.12988	719.11523	-59.495117	-297.87012	-674.88477	-1599.4951	-599.87012	567.11523	1628.5049	2008.1299	206.11523	-4350.4951	14646.13	3053.1152	-539.49512	14774.13	8846.1152	12250.505	-95.870117	535.11523	7997.5049	-740.87012	-294.88477	1724.5049	2807.1299	642.11523	-1439.4951	12969.13	3319.1152	4422.5049	-1.8701172	-760.88477	-366.49512	-329.87012	3066.1152	3682.5049	-452.87012	471.11523	-1934.4951	-741.87012	786.11523	-3282.4951	15615.13	7262.1152	4454.5049	-281.66504	-1786.4746
-2544.8652	3329.4302	5276.6846	-3185.8652	-161.56982	816.68457	-1354.8652	-645.56982	3578.6846	-4360.8652	-1389.5698	2626.6846	-3670.8652	-368.56982	-1410.3154	9251.1348	1894.4302	-247.31543	10005.135	9439.4297	13890.685	-5106.8652	1636.4302	8376.6846	-5099.8652	-477.56982	6237.6846	-4021.8652	249.43018	755.68457	8588.1348	4831.4302	6921.6846	-4010.8652	24.430176	2525.6846	-3944.8652	1953.4302	7219.6846	-3984.8652	280.43018	2181.6846	-4816.8652	45.430176	2687.6846	8927.1348	8407.4297	7408.6846	-4597.9004	3355.2651
1642.0952	3687.0752	6063.4297	842.09521	2162.0752	3931.4297	767.09521	385.0752	119.42969	-3.9047852	1839.0752	5440.4297	-257.90479	549.0752	-1746.5703	13689.096	4200.0752	2004.4297	18858.096	8932.0752	19420.43	961.09521	3255.0752	9134.4297	441.09521	2044.0752	8367.4297	755.09521	864.0752	970.42969	12074.096	7807.0752	7502.4297	337.09521	721.0752	893.42969	1743.0952	2886.0752	7106.4297	-472.90479	1754.0752	1258.4297	577.09521	1723.0752	1242.4297	2326.0952	33527.074	10157.43	966.69482	696.31543
405.3501	1614.4302	8844.3906	213.3501	-1444.5698	3336.3901	1150.3501	-1329.5698	3232.3901	-144.6499	-687.56982	6684.3901	526.3501	-1346.5698	1948.3901	11939.35	2035.4302	4434.3901	12940.35	5849.4302	28837.391	20.350098	-212.56982	11527.391	-121.6499	-1088.5698	9975.3906	171.3501	-955.56982	933.39014	15207.35	5656.4302	11057.391	436.3501	-535.56982	3817.3901	1377.3501	1736.4302	11000.391	-824.6499	-1528.5698	723.39014	-291.6499	-97.569824	4851.3901	1435.3501	36166.43	12195.391	-849.33984	-1217.6445
2120.355	-696.67969	3743.7246	2029.355	-1838.6797	-815.27539	1555.355	-2735.6797	-1794.2754	934.35498	-1774.6797	391.72461	2445.355	-1345.6797	-3425.2754	12230.355	-762.67969	-328.27539	2865.355	548.32031	22552.725	1331.355	-1942.6797	7626.7246	481.35498	-571.67969	317.72461	69.35498	-2910.6797	-2101.2754	17939.355	4176.3203	6849.7246	678.35498	-2493.6797	-1129.2754	3349.355	-2453.6797	4210.7246	841.35498	-2824.6797	-4486.2754	1393.355	-1772.6797	-1952.2754	1866.355	35571.32	6957.7246	1084.1899	1876.5552
3787.6399	-1520.085	5163.6299	1528.6399	-2025.085	2987.6299	1881.6399	-2591.085	840.62988	1501.6399	-554.08496	4972.6299	1958.6399	-2282.085	713.62988	14602.64	-122.08496	3600.6299	2726.6399	1503.915	23183.629	545.63989	-13.084961	8916.6299	1152.6399	-1093.085	5172.6299	2399.6399	-1071.085	4690.6299	13200.64	3645.915	291.62988	2690.6399	-2482.085	560.62988	1852.6399	-1196.085	9519.6299	1865.6399	-2620.085	1454.6299	1437.6399	-2065.085	1535.6299	2365.6399	33357.914	10307.63	1415.8149	-390.33496
3007.925	-666.41016	10430.96	1397.925	-1749.4102	2248.96	1027.925	-953.41016	2401.96	-10.074951	-1417.4102	3696.96	1041.925	-1457.4102	475.95996	15206.925	167.58984	5104.96	1248.925	3336.5898	28797.961	1040.925	367.58984	17456.961	943.92505	280.58984	7014.96	1083.925	-1846.4102	5779.96	17765.926	1182.5898	579.95996	2478.925	-2843.4102	3750.96	2648.925	-941.41016	11073.96	884.92505	-1957.4102	2099.96	930.92505	-2029.4102	1163.96	1898.925	41839.59	11485.96	-1629.3301	-1695.3203
-362.90479	676.90039	4416.1104	-1057.9048	-1992.0996	1182.1104	-647.90479	-2058.0996	-223.88965	-1400.9048	-2464.0996	3725.1104	-375.90479	-3646.0996	-940.88965	12191.096	1440.9004	780.11035	802.09521	1743.9004	27443.109	-1579.9048	-2299.0996	9659.1104	-656.90479	-1464.0996	5002.1104	335.09521	-2262.0996	264.11035	14163.096	9.9003906	-375.88965	-706.90479	-1810.0996	2615.1104	-799.90479	-2114.0996	5055.1104	-234.90479	-2096.0996	-452.88965	-111.90479	-2737.0996	166.11035	372.09521	36436.898	9389.1104	204.66992	2832.7251
1223.115	-1070.0654	939.49512	1400.115	-1893.0654	-3113.5049	971.11499	-1595.0654	-3818.5049	1305.115	-2749.0654	-1571.5049	1383.115	-893.06543	-6375.5049	11957.115	447.93457	-2071.5049	2749.115	1629.9346	12812.495	320.11499	-2280.0654	10317.495	1277.115	-1616.0654	-12.504883	561.11499	-2153.0654	-2785.5049	16804.115	97.93457	-4212.5049	1796.115	-1649.0654	-3342.5049	676.11499	-831.06543	3694.4951	-148.88501	-2095.0654	-4395.5049	4611.1152	-2351.0654	-2349.5049	2309.115	28231.934	5535.4951	631.16992	-565.68506
1484.085	2722.375	5175.2402	1847.085	2752.375	2309.2402	2240.085	1268.375	2534.2402	698.08496	1643.375	2377.2402	632.08496	1379.375	1729.2402	12636.085	2662.375	3182.2402	1629.085	7134.375	21402.24	695.08496	1793.375	12187.24	617.08496	1531.375	5221.2402	546.08496	382.375	1020.2402	15026.085	2493.375	1066.2402	2164.085	1323.375	1334.2402	1430.085	1649.375	9406.2402	1283.085	1599.375	1710.2402	698.08496	2236.375	749.24023	1367.085	37298.375	2044.2402	2305.1602	-599.11035
-223.6499	2764.1748	332.21484	92.350098	2563.1748	-4753.7852	226.3501	1258.1748	-5567.7852	-46.649902	1594.1748	-3972.7852	456.3501	1860.1748	-7679.7852	12310.35	3454.1748	-4227.7852	2061.3501	8394.1748	18941.215	-328.6499	1455.1748	3754.2148	-517.6499	2216.1748	-1134.7852	1157.3501	1335.1748	-6046.7852	14678.35	3070.1748	-4246.7852	1375.3501	853.1748	-3607.7852	784.3501	4252.1748	-178.78516	533.3501	252.1748	-3505.7852	458.3501	1866.1748	-5840.7852	1088.3501	37127.176	162.21484	-1943.4302	-1057.5752
-670.12988	1693.2798	4092.9297	-712.12988	1825.2798	2752.9297	-317.12988	987.27979	2361.9297	-1148.1299	3153.2798	2844.9297	36.870117	1607.2798	-1423.0703	12409.87	3567.2798	1807.9297	1220.8701	6062.2798	21415.93	-764.12988	2095.2798	12643.93	-777.12988	2057.2798	6675.9297	-337.12988	1281.2798	1939.9297	12981.87	3637.2798	-851.07031	208.87012	2285.2798	1865.9297	861.87012	2345.2798	7653.9297	-798.12988	2192.2798	462.92969	-377.12988	1561.2798	3404.9297	7615.8701	10132.279	-29.070312	1831.3848	1367.9551
526.52002	-754.75488	861.72461	1476.52	-2096.7549	-2117.2754	2732.52	-2957.7549	-4228.2754	1085.52	-1999.7549	2929.7246	2482.52	-1366.7549	-3165.2754	13359.52	-517.75488	-870.27539	2049.52	1276.2451	20409.725	605.52002	-743.75488	5512.7246	1319.52	-1664.7549	517.72461	2240.52	-1283.7549	-1733.2754	16721.52	-484.75488	-4408.2754	1796.52	-1242.7549	265.72461	1419.52	-1286.7549	4438.7246	1323.52	-2774.7549	-3805.2754	855.52002	-1416.7549	-1515.2754	12673.52	-1735.7549	-1042.2754	346.20508	4550.2949
2001.395	1162.1348	2116.1504	2764.395	699.13477	-2820.8496	1361.395	-654.86523	31.150391	1249.395	398.13477	1082.1504	1469.395	-532.86523	-2865.8496	15322.395	2281.1348	-790.84961	2994.395	3252.1348	21085.15	2432.395	3619.1348	6823.1504	500.39502	931.13477	2074.1504	7478.395	1158.1348	-1401.8496	16029.395	1973.1348	-705.84961	2459.395	-613.86523	-1776.8496	2008.395	1849.1348	4258.1504	775.39502	489.13477	-487.84961	650.39502	-704.86523	-1568.8496	9842.3945	449.13477	-1236.8496	-2427.1201	3757.0151
-2191.8652	2256.5898	6407.3154	-3753.8652	1926.5898	1857.3154	-1605.8652	1653.5898	222.31543	-2532.8652	1661.5898	4027.3154	-1963.8652	1814.5898	-1521.6846	8967.1348	5061.5898	860.31543	-2111.8652	6840.5898	19628.316	-3314.8652	3062.5898	7433.3154	-3423.8652	2223.5898	4958.3154	-2738.8652	930.58984	178.31543	11517.135	3662.5898	-381.68457	-2689.8652	1500.5898	914.31543	-1951.8652	2361.5898	5844.3154	-2915.8652	1629.5898	119.31543	-2573.8652	2286.5898	-565.68457	9034.1348	2610.5898	2621.3154	3240.3401	1737.5649
3045.0698	4318.21	8755.5898	1683.0698	2267.21	3522.5898	265.06982	1892.21	836.58984	-297.93018	3516.21	3607.5898	298.06982	1784.21	665.58984	12567.07	4270.21	3173.5898	1285.0698	5754.21	20074.59	-420.93018	3574.21	9696.5898	109.06982	2391.21	6349.5898	-857.93018	590.20996	2404.5898	15399.07	4404.21	1446.5898	310.06982	1811.21	520.58984	-227.93018	3195.21	6446.5898	437.06982	1977.21	1438.5898	-119.93018	3863.21	1908.5898	11013.07	3269.21	1370.5898	704.11523	3937.6152
1657.145	3221.4048	6899.7002	1894.145	93.404785	2301.7002	488.14502	53.404785	3635.7002	1781.145	1690.4048	5842.7002	729.14502	246.40479	-722.2998	13785.145	2729.4048	1307.7002	2577.145	7840.4048	23942.699	1641.145	1628.4048	9791.7002	1152.145	657.40479	5949.7002	3601.145	809.40479	1774.7002	15700.145	2505.4048	979.7002	2264.145	300.40479	2515.7002	1970.145	1377.4048	6046.7002	1373.145	559.40479	381.7002	2709.145	2492.4048	2358.7002	12021.145	2991.4048	1510.7002	1834.4751	395.20996
-328.81006	1984.355	5842.8652	431.18994	1733.355	2159.8652	270.18994	1514.355	3139.8652	-83.810059	3287.355	2794.8652	248.18994	1076.355	-1363.1348	10869.189	2965.355	2727.8652	1846.1899	7132.355	24422.865	-692.81006	2455.355	10451.865	141.18994	3014.355	6174.8652	1826.1899	1632.355	221.86523	15138.189	4920.355	-240.13477	698.18994	1198.355	-128.13477	1321.1899	2549.355	7630.8652	2722.1899	3054.355	-16.134766	449.18994	1140.355	1623.8652	11180.189	2164.355	1829.8652	2270.105	2027.665
4	2649.0249	8329.1797	-734	1590.0249	2152.1797	-470	849.0249	1429.1797	-717	769.0249	7005.1797	98	-173.9751	1329.1797	13766	2437.0249	1281.1797	293	3889.0249	22040.18	449	1064.0249	10329.18	-1580	-2.9750977	6789.1797	373	1098.0249	446.17969	12483	4015.0249	262.17969	-365	222.0249	1172.1797	-944	129.0249	7524.1797	-1093	-385.9751	1047.1797	-1331	1763.0249	880.17969	8666	1628.0249	1078.1797	1601.415	3510.2651
-1128.1201	1003.1548	1844.7852	912.87988	-1987.8452	-29.214844	-746.12012	-2063.8452	299.78516	-1958.1201	-439.84521	1793.7852	-306.12012	-1468.8452	-2380.2148	13638.88	3542.1548	-101.21484	1417.8799	1764.1548	16411.785	-1458.1201	-653.84521	7962.7852	-1990.1201	-159.84521	2631.7852	-52.120117	112.15479	-1758.2148	13741.88	773.15479	-1905.2148	-701.12012	-1599.8452	-1305.2148	-1849.1201	280.15479	5159.7852	-1029.1201	-1201.8452	-323.21484	-1219.1201	-1670.8452	-982.21484	7717.8799	504.15479	-2703.2148	-1640.7451	3014.9951
-558.97021	2799.8149	4688.6602	650.02979	733.81494	-1463.3398	792.02979	753.81494	-1348.3398	465.02979	509.81494	-281.33984	-754.97021	701.81494	-4502.3398	15866.029	2442.8149	-1508.3398	861.02979	6324.8149	18115.66	-98.970215	1496.8149	9620.6602	-498.97021	1220.8149	3544.6602	-259.97021	2290.8149	-1969.3398	15283.029	3793.8149	-3310.3398	372.02979	1101.8149	-1559.3398	-113.97021	2144.8149	4398.6602	755.02979	-501.18506	-4040.3398	-177.97021	2020.8149	-3733.3398	12494.029	1778.8149	-2006.3398	-1825.2451	2179.48
-563.27979	-731.00488	1861.0049	-34.279785	-2139.0049	-2977.9951	-845.27979	-2053.0049	-3205.9951	-1739.2798	-502.00488	-926.99512	-684.27979	-2093.0049	-4812.9951	12911.721	91.995117	-2046.9951	1781.7202	752.99512	14461.005	-1011.2798	-565.00488	5769.0049	127.72021	-449.00488	2090.0049	-327.27979	-2522.0049	-2435.9951	13933.721	135.99512	-6151.9951	396.72021	-2613.0049	-1953.9951	-982.27979	-2370.0049	2624.0049	-1366.2798	-2791.0049	-881.99512	-953.27979	-166.00488	-4775.9951	12032.721	1585.9951	-5054.9951	777.68018	2261.3999
-1874.21	1559.7349	2951.0547	-996.20996	1059.7349	-3645.9453	-1649.21	1861.7349	-2315.9453	-2062.21	1882.7349	878.05469	-1420.21	225.73486	-5216.9453	11038.79	3902.7349	-2229.9453	-700.20996	3930.7349	14841.055	-3028.21	419.73486	4334.0547	-1556.21	2315.7349	876.05469	-1194.21	1541.7349	-1547.9453	12310.79	2849.7349	-2678.9453	-1848.21	772.73486	-2632.9453	-2724.21	1583.7349	1962.0547	-1228.21	1149.7349	-3365.9453	-1811.21	1559.7349	-2365.9453	10205.79	3719.7349	-1808.9453	1801.835	-271.45996
2746.645	-463.81494	8900.6348	3205.645	-1633.8149	3292.6348	3333.645	-1205.8149	4598.6348	1958.645	-850.81494	5784.6348	1420.645	-1782.8149	1910.6348	14842.645	-226.81494	2737.6348	3854.645	2392.1851	25568.635	2188.645	-1219.8149	13657.635	1352.645	50.185059	7208.6348	1575.645	-1213.8149	3673.6348	15158.645	2438.1851	3514.6348	2858.645	-1053.8149	5591.6348	1452.645	1114.1851	13164.635	1545.645	-1690.8149	2970.6348	2165.645	-1328.8149	4720.6348	11467.645	1589.1851	3427.6348	-3883.27	1913.0498
-1781.9399	-2055.1602	3863.8447	-408.93994	-2129.1602	-620.15527	-389.93994	-3946.1602	-708.15527	-1400.9399	-2618.1602	349.84473	-859.93994	-3980.1602	-1631.1553	9971.0605	-1317.1602	-180.15527	839.06006	518.83984	15722.845	-1156.9399	-3019.1602	8197.8447	-2664.9399	-4336.1602	2803.8447	-269.93994	-4136.1602	410.84473	12547.061	825.83984	-2484.1553	712.06006	-4471.1602	-3808.1553	-970.93994	-2492.1602	4953.8447	-1506.9399	-3632.1602	-2424.1553	-1653.9399	-3674.1602	-3214.1553	6819.0601	-1226.1602	-1136.1553	-434.02002	690.78516
1558.6101	-1159.3901	6568.75	1305.6101	-1078.3901	-918.25	1434.6101	-1707.3901	3498.75	1495.6101	-1463.3901	5766.75	2126.6101	-1090.3901	-852.25	12033.61	2698.6099	1868.75	3236.6101	3154.6099	17478.75	721.61011	-1500.3901	9297.75	384.61011	-1947.3901	3707.75	2719.6101	-1039.3901	-280.25	15816.61	448.60986	403.75	1137.6101	-1208.3901	2146.75	1093.6101	-441.39014	8129.75	942.61011	-476.39014	1280.75	1555.6101	-1745.3901	1941.75	8551.6104	56.609863	1481.75	-5307.04	-3496.2695
1281.0752	2973.9448	4296.5352	66.075195	-714.05518	134.53516	639.0752	1024.9448	911.53516	-474.9248	831.94482	5518.5352	718.0752	527.94482	483.53516	11619.075	4511.9448	1964.5352	622.0752	2999.9448	18527.535	-1184.9248	1176.9448	9853.5352	-365.9248	955.94482	4116.5352	-160.9248	1554.9448	1383.5352	13109.075	3704.9448	999.53516	-485.9248	1069.9448	309.53516	-355.9248	1500.9448	4698.5352	-186.9248	-242.05518	-448.46484	965.0752	1279.9448	1209.5352	11151.075	3793.9448	-23.464844	369.93994	616.72998
514.08496	1988.0449	4540.46	919.08496	713.04492	1901.46	703.08496	-636.95508	3710.46	1379.085	1446.0449	4444.46	1249.085	845.04492	-747.54004	14350.085	2689.0449	3210.46	2084.085	2988.0449	21925.461	673.08496	1239.0449	9743.46	1603.085	1354.0449	8594.46	1377.085	1737.0449	1933.46	16237.085	3545.0449	2106.46	1489.085	-563.95508	1571.46	960.08496	1719.0449	7210.46	-33.915039	522.04492	730.45996	197.08496	855.04492	1894.46	7516.085	2088.0449	977.45996	65.330078	2957.4702
-196.3999	1677.835	4987.835	326.6001	-361.16504	-1518.165	-590.3999	-268.16504	-318.16504	1861.6001	865.83496	3777.835	-307.3999	-697.16504	-2609.165	14628.6	1864.835	-848.16504	1532.6001	3646.835	17094.836	58.600098	1114.835	8259.835	-1115.3999	-308.16504	3508.835	-467.3999	-551.16504	-1516.165	12166.6	1963.835	-1750.165	806.6001	31.834961	-1939.165	606.6001	491.83496	5228.835	-902.3999	-818.16504	-1788.165	269.6001	556.83496	-1442.165	9046.5996	3571.835	-1683.165	673.43994	-266.38477
1299.5249	503.10986	1081.0049	2238.5249	-1763.8901	-4427.9951	1599.5249	-1492.8901	-2937.9951	1037.5249	-1352.8901	-1777.9951	1039.5249	-1920.8901	-5386.9951	13373.525	2444.1099	-2459.9951	1609.5249	1328.1099	19333.004	1082.5249	1158.1099	5206.0049	644.5249	-1013.8901	1038.0049	840.5249	-1637.8901	-4238.9951	15266.525	1839.1099	-4649.9951	2036.5249	-2243.8901	-3856.9951	759.5249	-287.89014	4309.0049	1386.5249	-2032.8901	-4145.9951	310.5249	-1797.8901	-4171.9951	9415.5254	518.10986	-1146.9951	395.2998	1710.6899
255.18018	-634.43506	3266.9502	1288.1802	-1534.4351	-960.0498	-251.81982	-2030.4351	395.9502	-793.81982	-1774.4351	2419.9502	76.180176	-1714.4351	-1445.0498	13443.18	12.564941	3529.9502	267.18018	1976.5649	21240.949	171.18018	-1367.4351	9405.9502	-284.81982	-1606.4351	6309.9502	73.180176	-2314.4351	-1856.0498	13250.18	1073.5649	135.9502	805.18018	-3024.4351	1073.9502	4841.1802	1096.5649	5162.9502	-488.81982	-2067.4351	-1202.0498	-292.81982	-1140.4351	30.950195	10524.18	1583.5649	-348.0498	-842.68994	4529.9248
491.4248	-468.47461	5455.9248	-175.5752	-2267.4746	1578.9248	30.424805	-1739.4746	2823.9248	-715.5752	-590.47461	3473.9248	100.4248	-2444.4746	-175.0752	12528.425	1781.5254	1443.9248	1160.4248	-738.47461	18648.926	-1141.5752	-104.47461	11783.925	-87.575195	-659.47461	10688.925	729.4248	-2045.4746	1216.9248	15000.425	988.52539	977.9248	40.424805	-2158.4746	1746.9248	-563.5752	-291.47461	9398.9248	-988.5752	-2007.4746	2253.9248	-235.5752	-1832.4746	1755.9248	5939.4248	-934.47461	1263.9248	-689.16504	4946.5049
498.92993	741.06982	5239.625	679.92993	-947.93018	2151.625	1459.9299	-1200.9302	2339.625	346.92993	-1287.9302	7079.625	1485.9299	-1686.9302	1231.625	14939.93	1687.0698	1209.625	2398.9299	952.06982	18813.625	-379.07007	-744.93018	10246.625	822.92993	-1280.9302	5194.625	617.92993	-1369.9302	1908.625	12936.93	1560.0698	1595.625	2805.9299	-1955.9302	2287.625	451.92993	320.06982	6826.625	1240.9299	-682.93018	1088.625	1141.9299	-1699.9302	1439.625	9255.9297	1432.0698	736.625	600.01514	2850.085
-667.97998	111.4248	438.34473	-223.97998	-287.5752	-3812.6553	685.02002	1165.4248	-2471.6553	-315.97998	633.4248	-2640.6553	63.02002	1207.4248	-4807.6553	12083.02	2359.4248	-2762.6553	-334.97998	4709.4248	16493.344	-1318.98	1083.4248	2089.3447	-1669.98	1772.4248	2790.3447	2665.02	-401.5752	-4734.6553	12486.02	4470.4248	-4161.6553	287.02002	-269.5752	-3174.6553	-1565.98	4682.4248	2097.3447	-768.97998	365.4248	-3488.6553	-331.97998	1706.4248	-4165.6553	7538.02	4006.4248	-3544.6553	783.46484	1889.8101
-3.5649414	-336.99023	2095.5498	317.43506	-1182.9902	-2153.4502	-654.56494	59.009766	-1338.4502	-998.56494	-1279.9902	1631.5498	627.43506	-258.99023	-2567.4502	13541.436	1660.0098	1394.5498	1811.4351	2111.0098	18736.551	-684.56494	1342.0098	6971.5498	-476.56494	510.00977	3646.5498	918.43506	710.00977	489.5498	12346.436	1923.0098	-1837.4502	1410.4351	114.00977	-1270.4502	-689.56494	100.00977	4764.5498	-554.56494	-936.99023	-290.4502	-763.56494	-1506.9902	-197.4502	7572.4351	2236.0098	-2255.4502	909.44482	1509.0049
-1248.4702	-735.66992	3424.5703	-333.47021	-785.66992	-820.42969	-202.47021	-323.66992	352.57031	-1322.4702	-1534.6699	3070.5703	-1193.4702	-1626.6699	-2700.4297	9246.5293	-34.669922	-1439.4297	-1527.4702	1839.3301	18086.57	-1421.4702	-1046.6699	7678.5703	-342.47021	-24.669922	6914.5703	-862.47021	-1566.6699	474.57031	12476.529	2085.3301	-626.42969	-791.47021	-1190.6699	1064.5703	-1624.4702	-169.66992	4406.5703	-1302.4702	-365.66992	-778.42969	-1723.4702	-2004.6699	126.57031	8103.5298	2062.3301	-311.42969	-1011.5898	1646.3101
1947.4751	1161.3848	2655.2051	1673.4751	-300.61523	-3263.7949	2596.4751	-270.61523	-3986.7949	1080.4751	203.38477	399.20508	2332.4751	565.38477	-4885.7949	15228.475	3003.3848	-3061.7949	2758.4751	3551.3848	16274.205	1718.4751	1055.3848	5853.2051	1561.4751	2081.3848	6434.2051	1448.4751	983.38477	-4384.7949	15889.475	1861.3848	-3681.7949	1804.4751	-166.61523	-2593.7949	2138.4751	2404.3848	1340.2051	2034.4751	544.38477	-4354.7949	684.4751	104.38477	-2958.7949	10926.475	2683.3848	-4343.7949	523.625	1330.355
-3380.0098	-285.37988	5363.1797	-2866.0098	-1138.3799	1233.1797	-2813.0098	-1401.3799	2794.1797	-2429.0098	-2750.3799	4878.1797	-2339.0098	-1641.3799	509.17969	7784.9902	142.62012	4240.1797	-3637.0098	2423.6201	19477.18	-3426.0098	-442.37988	10677.18	-4303.0098	-958.37988	7878.1797	-1466.0098	-444.37988	217.17969	9183.9902	1326.6201	469.17969	-2081.0098	-872.37988	1399.1797	-3934.0098	-512.37988	7444.1797	-3127.0098	-1681.3799	1413.1797	-2583.0098	-508.37988	678.17969	5102.9902	497.62012	1461.1797	-39.47998	-1546.4004
-858.61523	-591.08984	3785.54	468.38477	-3598.0898	4455.54	-914.61523	-3424.0898	2317.54	-1471.6152	-3252.0898	5132.54	-195.61523	-3214.0898	1520.54	10054.385	-242.08984	2512.54	-1039.6152	2252.9102	21419.539	-866.61523	-1577.0898	11125.54	-449.61523	-2440.0898	6796.54	112.38477	-3996.0898	2211.54	11641.385	-934.08984	3533.54	591.38477	-4071.0898	2111.54	-433.61523	-1856.0898	9356.54	-689.61523	-3402.0898	1868.54	-529.61523	-2709.0898	2954.54	8127.3848	190.91016	360.54004	2766.8301	3339.0552
2062.6699	214.91504	-190.16992	872.66992	-1404.085	-6061.1699	2182.6699	-909.08496	-4952.1699	1289.6699	-585.08496	-2392.1699	1806.6699	1326.915	-5396.1699	13842.67	3345.915	-4397.1699	1984.6699	2977.915	13158.83	1649.6699	-488.08496	4274.8301	657.66992	1205.915	-140.16992	1841.6699	-1115.085	-5085.1699	14479.67	869.91504	-6147.1699	1423.6699	-1328.085	-4046.1699	775.66992	2293.915	-128.16992	712.66992	-520.08496	-6033.1699	1818.6699	399.91504	-4312.1699	10209.67	2029.915	-6156.1699	2330.6802	3467.375
975.8501	2452.6348	6396.3101	568.8501	1166.6348	4284.3101	1810.8501	874.63477	2751.3101	331.8501	2107.6348	7989.3101	2334.8501	2279.6348	2297.3101	13494.85	3692.6348	5064.3101	1688.8501	4422.6348	18475.311	259.8501	2229.6348	10293.311	2043.8501	2366.6348	8670.3105	2160.8501	1302.6348	4039.3101	12355.85	2597.6348	3815.3101	1557.8501	505.63477	5725.3101	1786.8501	2296.6348	7560.3101	735.8501	508.63477	2918.3101	1002.8501	713.63477	2292.3101	10531.85	3201.6348	2606.3101	511.15479	-1932.3447
771.2251	3110.21	1808.3555	1523.2251	2250.21	-2285.6445	940.2251	1445.21	-2279.6445	1122.2251	1051.21	-3098.6445	1942.2251	1862.21	-4673.6445	12930.225	4292.21	-3666.6445	872.2251	4572.21	15459.355	1104.2251	3310.21	6467.3555	1152.2251	3215.21	4221.3555	1351.2251	2324.21	-2861.6445	16164.225	3158.21	-3079.6445	1146.2251	2303.21	-92.644531	1429.2251	4116.21	2635.3555	422.2251	1836.21	-2926.6445	1344.2251	1471.21	-3506.6445	10648.225	4852.21	-2832.6445	555.43994	1026.0352
644.41504	1845.5601	2552.7051	868.41504	-377.43994	908.70508	1057.415	1269.5601	136.70508	54.415039	350.56006	1454.7051	1137.415	697.56006	-1524.2949	12127.415	2157.5601	1219.7051	1210.415	3336.5601	18467.705	1468.415	2069.5601	7523.7051	-373.58496	1047.5601	3940.7051	881.41504	542.56006	-1398.2949	10260.415	2774.5601	-2864.2949	1212.415	732.56006	-308.29492	233.41504	1301.5601	1682.7051	783.41504	890.56006	-3328.2949	2990.415	1628.5601	-2661.2949	11099.415	3169.5601	-3584.2949	1220.125	1864.1851
2653.0349	2308.645	1385.0801	2313.0349	369.64502	-1214.9199	7319.0352	1195.645	597.08008	1416.0349	1000.645	-964.91992	2478.0349	-103.35498	-2010.9199	12759.035	2364.645	1662.0801	3041.0349	2884.645	16555.08	1039.0349	-294.35498	8018.0801	1224.0349	274.64502	3057.0801	2340.0349	-728.35498	646.08008	12702.035	3079.645	-1633.9199	3207.0349	0.64501953	-2028.9199	1231.0349	2135.645	5144.0801	620.03491	1555.645	-1727.9199	989.03491	-923.35498	-1612.9199	16928.035	3591.645	-1333.9199	881.39014	1141.4951
894.13501	122.2749	4692.1104	1381.135	-1705.7251	1478.1104	-31.86499	-1667.7251	1696.1104	223.13501	-870.7251	2039.1104	1284.135	-960.7251	-760.88965	11043.135	2431.2749	3521.1104	-468.86499	3250.2749	23137.109	187.13501	-134.7251	6752.1104	-170.86499	-376.7251	5838.1104	280.13501	-1171.7251	1195.1104	11064.135	23.274902	769.11035	665.13501	-2891.7251	619.11035	-56.86499	623.2749	7310.1104	61.13501	-1339.7251	477.11035	528.13501	-972.7251	1085.1104	9582.1348	2082.2749	-711.88965	-537.41504	2489.4751
-594.46484	369.45996	6922.8848	161.53516	479.45996	-798.11523	-288.46484	-690.54004	1321.8848	-780.46484	1425.46	6103.8848	665.53516	898.45996	-1089.1152	12714.535	3295.46	1291.8848	13869.535	4925.46	19652.885	-327.46484	3253.46	8832.8848	294.53516	720.45996	8927.8848	1107.5352	-667.54004	545.88477	11185.535	1169.46	1049.8848	1543.5352	-679.54004	1399.8848	-278.46484	1688.46	10384.885	-1024.4648	-440.54004	1141.8848	262.53516	-402.54004	1388.8848	8750.5352	2630.46	708.88477	-2051.3447	2278.5049
3053.2451	257.22998	4896.2451	1373.2451	-1917.77	-1631.7549	761.24512	-758.77002	2462.2451	898.24512	-652.77002	5139.2451	3611.2451	-920.77002	412.24512	13005.245	1430.23	468.24512	2198.2451	2117.23	20793.246	549.24512	422.22998	10738.245	1185.2451	-70.77002	4086.2451	3110.2451	-1770.77	-444.75488	13395.245	-170.77002	-369.75488	1725.2451	-254.77002	1474.2451	1626.2451	-414.77002	8190.2451	1131.2451	-1055.77	934.24512	1156.2451	-435.77002	685.24512	10667.245	2417.23	1785.2451	110.31982	1164.0801
-1199.73	2672.4199	4492.1201	-1549.73	1829.4199	-918.87988	-1343.73	1165.4199	146.12012	-1619.73	1596.4199	2028.1201	-1299.73	2517.4199	-1444.8799	9130.2695	2406.4199	1855.1201	-1755.73	7016.4199	20558.121	-1037.73	3706.4199	6588.1201	-1426.73	2053.4199	2418.1201	-1992.73	2843.4199	1690.1201	10696.27	3584.4199	-1062.8799	-481.72998	1446.4199	713.12012	-1042.73	563.41992	7054.1201	-2214.73	1099.4199	-376.87988	-1248.73	2605.4199	-1842.8799	6056.27	4421.4199	896.12012	-1047.3198	354.29004
461.06494	1805.5698	-1443.2793	617.06494	245.56982	-6084.2793	558.06494	1136.5698	-6880.2793	451.06494	1006.5698	-3337.2793	-240.93506	230.56982	-8389.2793	11512.064	2697.5698	-6393.2793	443.06494	4864.5698	12270.721	-389.93506	2540.5698	1545.7207	162.06494	1348.5698	-705.2793	1487.0649	991.56982	-7454.2793	10722.064	2279.5698	-7567.2793	-128.93506	936.56982	-6677.2793	457.06494	1878.5698	1257.7207	-165.93506	647.56982	-5573.2793	474.06494	1526.5698	-5910.2793	9714.0645	2836.5698	-4205.2793	3824.28	3955.0801
-469.01489	2187.7402	3759.8799	-227.01489	551.74023	574.87988	1589.9851	-610.25977	919.87988	-54.014893	482.74023	2965.8799	735.98511	545.74023	-199.12012	15819.985	2933.7402	1242.8799	602.98511	3012.7402	23707.879	332.98511	1693.7402	11221.88	284.98511	945.74023	3492.8799	-56.014893	284.74023	79.879883	11752.985	2575.7402	33.879883	2429.9851	713.74023	949.87988	570.98511	2038.7402	8577.8799	-25.014893	-500.25977	-1654.1201	2372.9851	177.74023	1465.8799	7812.9854	2283.7402	-247.12012	-29.225098	-691.80518
1023.575	356.22021	27.285156	1321.575	-1974.7798	-4159.7148	2197.575	-885.77979	-4960.7148	794.57495	-249.77979	396.28516	1179.575	-778.77979	-5897.7148	14998.575	1645.2202	-2685.7148	820.57495	1976.2202	19980.285	1652.575	867.22021	6564.2852	312.57495	-1497.7798	2101.2852	1244.575	-1067.7798	-3700.7148	11294.575	100.22021	-3296.7148	2352.575	-1223.7798	-205.71484	1035.575	-955.77979	828.28516	1342.575	-816.77979	-2656.7148	435.57495	-1334.7798	-4337.7148	10198.575	1961.2202	-2912.7148	1945.0298	3652.4102
309.12012	1848.0298	733.04004	1227.1201	825.02979	-1302.96	1252.1201	603.02979	-2267.96	160.12012	1296.0298	949.04004	2473.1201	737.02979	-2874.96	16283.12	2359.0298	-1956.96	198.12012	3630.0298	17094.039	-284.87988	408.02979	9752.04	315.12012	1943.0298	5394.04	802.12012	1857.0298	-1219.96	13483.12	2389.0298	-3329.96	1656.1201	1157.0298	-1853.96	1310.1201	1226.0298	5957.04	479.12012	495.02979	-1491.96	1063.1201	44.029785	-2060.96	9612.1201	4052.0298	-3522.96	-150.16016	3611.6899
1362.7151	3580.1001	632.08008	2450.7151	1974.1001	-3486.9199	1581.7151	1755.1001	-4445.9199	1374.7151	1482.1001	-2090.9199	2335.7151	1483.1001	-4064.9199	13864.715	3916.1001	-2619.9199	1514.7151	5019.1001	16495.08	369.71509	2234.1001	6429.0801	1269.7151	1902.1001	4054.0801	1602.7151	2686.1001	-1883.9199	11550.715	2243.1001	-3675.9199	2816.7151	1369.1001	-2316.9199	778.71509	1306.1001	3219.0801	1333.7151	1141.1001	-3667.9199	1920.7151	2070.1001	-3431.9199	8496.7148	3946.1001	-3477.9199	-1616.75	1495.4102
553.69507	-1008.1152	893.375	962.69507	-3000.1152	-2829.625	-283.30493	-4249.1152	-795.625	702.69507	-3185.1152	25.375	2239.6951	-2849.1152	-5116.625	13424.695	-1417.1152	-2046.625	242.69507	-262.11523	18171.375	-299.30493	-921.11523	5291.375	311.69507	-1704.1152	2627.375	1213.6951	-2052.1152	-3299.625	11880.695	-1195.1152	-3872.625	1073.6951	-3865.1152	-1690.625	395.69507	-3824.1152	6847.375	801.69507	-3823.1152	-1787.625	504.69507	-3050.1152	-2493.625	10824.695	-514.11523	-1957.625	385.18994	3656.0498
1601.3452	100.1499	5063.2246	1547.3452	-1104.8501	1110.2246	-210.65479	-1139.8501	1607.2246	256.34521	-1992.8501	1576.2246	3653.3452	-1901.8501	-1084.7754	14664.346	-358.8501	1779.2246	245.34521	1064.1499	24888.225	-1091.6548	-1818.8501	10701.225	51.345215	-1653.8501	7936.2246	982.34521	-1398.8501	-456.77539	9511.3457	1542.1499	-112.77539	332.34521	-1629.8501	1564.2246	-1101.6548	-972.8501	10495.225	-615.65479	-1823.8501	-237.77539	32.345215	-1960.8501	1195.2246	9123.3457	787.1499	1309.2246	-802.95996	559.87012
-1822.8101	1615.7349	-275.1748	-210.81006	2058.7349	-2616.1748	-2080.8101	2738.7349	-479.1748	-2082.8101	1840.7349	-750.1748	-1402.8101	2238.7349	-3041.1748	12583.189	2743.7349	-2294.1748	-50.810059	3623.7349	17204.824	-2890.8101	1747.7349	8337.8252	-2684.8101	3382.7349	5346.8252	-1856.8101	1759.7349	-2996.1748	11444.189	5746.7349	-1193.1748	-420.81006	1150.7349	-1339.1748	-2761.8101	2490.7349	5750.8252	-2740.8101	568.73486	-1174.1748	-1879.8101	1297.7349	-806.1748	7828.1899	5511.7349	-1287.1748	2203.855	3046.7349
1950.3301	2516.9702	7545.6348	2029.3301	1189.9702	2359.6348	1847.3301	954.97021	5560.6348	1402.3301	2426.9702	3182.6348	1897.3301	2503.9702	692.63477	14982.33	1901.9702	2938.6348	3010.3301	4091.9702	19495.635	467.33008	791.97021	9285.6348	1487.3301	2341.9702	9190.6348	2166.3301	751.97021	3914.6348	14206.33	2865.9702	2054.6348	2347.3301	1691.9702	2591.6348	564.33008	1446.9702	9361.6348	1217.3301	480.97021	2343.6348	3913.3301	931.97021	4910.6348	11142.33	4735.9702	2513.6348	952.7749	2857.6152
[truncated: 898 more columns]
