# Supplementary material for: Cochaperones convey the energy of ATP hydrolysis for directional action of Hsp90
Source: Nat Commun. 2024 Jan 17;15:569. doi: 10.1038/s41467-024-44847-6 (PMC10794413; doi:10.1038/s41467-024-44847-6)
Supplement: Supplementary file 6 — Source Data [file 41467_2024_44847_MOESM6_ESM.zip › SourceData_ProteinMeasurements/9_Cdc37_noMut-Hsp90+Hsp90+Aha1+Sba1+Ste11+ATP/Dataset1_Cdc37_noMut-Hsp90+Hsp90+Aha1+Sba1+Ste11+ATP.txt]

g_g_x30_y40_M1	r_g_x29_y41_M1	r_r_x29_y41_M1	g_g_x6_y129_M1	r_g_x3_y131_M1	r_r_x3_y131_M1	g_g_x63_y54_M3	r_g_x62_y55_M3	r_r_x62_y55_M3	g_g_x18_y122_M3	r_g_x16_y124_M3	r_r_x16_y124_M3	g_g_x4_y70_M3	r_g_x2_y71_M3	r_r_x2_y71_M3	g_g_x36_y106_M3	r_g_x34_y108_M3	r_r_x34_y108_M3	g_g_x13_y54_M4	r_g_x12_y55_M4	r_r_x12_y55_M4	g_g_x8_y49_M4	r_g_x7_y49_M4	r_r_x7_y49_M4	g_g_x31_y52_M5	r_g_x30_y53_M5	r_r_x30_y53_M5	g_g_x3_y12_M5	r_g_x2_y12_M5	r_r_x2_y12_M5	g_g_x49_y73_M8	r_g_x48_y75_M8	r_r_x48_y75_M8	g_g_x75_y69_M8	r_g_x74_y71_M8	r_r_x74_y71_M8	g_g_x14_y66_M10	r_g_x13_y67_M10	r_r_x13_y67_M10	g_g_x14_y50_M10	r_g_x13_y51_M10	r_r_x13_y51_M10	g_g_x44_y35_M10	r_g_x43_y36_M10	r_r_x43_y36_M10	g_g_x53_y90_M10	r_g_x51_y92_M10	r_r_x51_y92_M10	g_g_x38_y12_M12	r_g_x38_y12_M12	r_r_x38_y12_M12	g_g_x33_y100_M12	r_g_x31_y102_M12	r_r_x31_y102_M12	g_g_x14_y65_M17	r_g_x13_y66_M17	r_r_x13_y66_M17	g_g_x9_y63_M17	r_g_x8_y64_M17	r_r_x8_y64_M17	g_g_x79_y20_M17	r_g_x79_y21_M17	r_r_x79_y21_M17	g_g_x49_y105_M17	r_g_x47_y107_M17	r_r_x47_y107_M17	g_g_x4_y3_M17	r_g_x3_y2_M17	r_r_x3_y2_M17	g_g_x7_y56_M17	r_g_x6_y57_M17	r_r_x6_y57_M17	g_g_x12_y87_M17	r_g_x10_y88_M17	r_r_x10_y88_M17	g_g_x40_y5_M18	r_g_x40_y5_M18	r_r_x40_y5_M18	g_g_x46_y32_M18	r_g_x45_y33_M18	r_r_x45_y33_M18	g_g_x16_y78_M18	r_g_x14_y79_M18	r_r_x14_y79_M18	g_g_x15_y73_M19	r_g_x13_y74_M19	r_r_x13_y74_M19	g_g_x34_y81_M21	r_g_x32_y83_M21	r_r_x32_y83_M21	g_g_x46_y27_M23	r_g_x45_y28_M23	r_r_x45_y28_M23	g_g_x50_y41_M23	r_g_x49_y42_M23	r_r_x49_y42_M23	g_g_x34_y32_M23	r_g_x33_y32_M23	r_r_x33_y32_M23	g_g_x61_y105_M25	r_g_x59_y108_M25	r_r_x59_y108_M25	g_g_x37_y26_M25	r_g_x36_y26_M25	r_r_x36_y26_M25	g_g_x46_y88_M25	r_g_x44_y90_M25	r_r_x44_y90_M25	g_g_x7_y88_M25	r_g_x5_y89_M25	r_r_x5_y89_M25	g_g_x36_y61_M27	r_g_x35_y62_M27	r_r_x35_y62_M27	g_g_x9_y148_M27	r_g_x6_y151_M27	r_r_x6_y151_M27	g_g_x14_y117_M27	r_g_x12_y119_M27	r_r_x12_y119_M27	g_g_x32_y26_M27	r_g_x31_y26_M27	r_r_x31_y26_M27	g_g_x37_y65_M27	r_g_x36_y66_M27	r_r_x36_y66_M27	g_g_x13_y94_M27	r_g_x11_y96_M27	r_r_x11_y96_M27	g_g_x9_y3_M27	r_g_x9_y2_M27	r_r_x9_y2_M27	g_g_x15_y69_M28	r_g_x13_y70_M28	r_r_x13_y70_M28	g_g_x11_y46_M28	r_g_x10_y46_M28	r_r_x10_y46_M28	g_g_x17_y144_M28	r_g_x14_y147_M28	r_r_x14_y147_M28	g_g_x74_y86_M28	r_g_x73_y88_M28	r_r_x73_y88_M28	g_g_x11_y70_M29	r_g_x9_y71_M29	r_r_x9_y71_M29	g_g_x65_y47_M29	r_g_x64_y48_M29	r_r_x64_y48_M29	g_g_x31_y140_M29	r_g_x28_y143_M29	r_r_x28_y143_M29	g_g_x75_y122_M29	r_g_x73_y125_M29	r_r_x73_y125_M29	g_g_x45_y27_M29	r_g_x44_y28_M29	r_r_x44_y28_M29	g_g_x9_y55_M30	r_g_x8_y56_M30	r_r_x8_y56_M30	g_g_x6_y149_M30	r_g_x3_y152_M30	r_r_x3_y152_M30	g_g_x18_y148_M30	r_g_x15_y151_M30	r_r_x15_y151_M30	g_g_x57_y87_M30	r_g_x55_y89_M30	r_r_x55_y89_M30	g_g_x66_y41_M30	r_g_x65_y42_M30	r_r_x65_y42_M30	g_g_x28_y64_M30	r_g_x27_y65_M30	r_r_x27_y65_M30	g_g_x18_y92_M33	r_g_x16_y94_M33	r_r_x16_y94_M33	g_g_x12_y43_M33	r_g_x11_y43_M33	r_r_x11_y43_M33	g_g_x31_y81_M33	r_g_x29_y83_M33	r_r_x29_y83_M33	g_g_x30_y46_M33	r_g_x29_y47_M33	r_r_x29_y47_M33	g_g_x69_y78_M33	r_g_x68_y80_M33	r_r_x68_y80_M33	g_g_x14_y21_M33	r_g_x13_y21_M33	r_r_x13_y21_M33	g_g_x32_y112_M33	r_g_x30_y114_M33	r_r_x30_y114_M33	g_g_x7_y63_M34	r_g_x5_y64_M34	r_r_x5_y64_M34	g_g_x27_y160_M103	r_g_x24_y163_M103	r_r_x24_y163_M103	g_g_x44_y56_M103	r_g_x43_y57_M103	r_r_x43_y57_M103	g_g_x43_y86_M103	r_g_x41_y88_M103	r_r_x41_y88_M103	g_g_x30_y39_M103	r_g_x29_y40_M103	r_r_x29_y40_M103	g_g_x66_y65_M103	r_g_x65_y67_M103	r_r_x65_y67_M103	g_g_x12_y139_M103	r_g_x9_y142_M103	r_r_x9_y142_M103	g_g_x80_y111_M103	r_g_x78_y114_M103	r_r_x78_y114_M103	g_g_x48_y10_M103	r_g_x48_y10_M103	r_r_x48_y10_M103	g_g_x72_y162_M103	r_g_x69_y166_M103	r_r_x69_y166_M103	g_g_x17_y125_M103	r_g_x14_y127_M103	r_r_x14_y127_M103	g_g_x22_y125_M103	r_g_x20_y127_M103	r_r_x20_y127_M103	g_g_x35_y90_M104	r_g_x33_y92_M104	r_r_x33_y92_M104	g_g_x27_y140_M104	r_g_x24_y143_M104	r_r_x24_y143_M104	g_g_x78_y81_M104	r_g_x77_y83_M104	r_r_x77_y83_M104	g_g_x65_y98_M104	r_g_x63_y100_M104	r_r_x63_y100_M104	g_g_x65_y116_M104	r_g_x63_y119_M104	r_r_x63_y119_M104	g_g_x59_y87_M104	r_g_x58_y89_M104	r_r_x58_y89_M104	g_g_x55_y97_M104	r_g_x53_y99_M104	r_r_x53_y99_M104	g_g_x49_y107_M104	r_g_x47_y109_M104	r_r_x47_y109_M104	g_g_x43_y112_M104	r_g_x41_y114_M104	r_r_x41_y114_M104	g_g_x49_y98_M104	r_g_x47_y100_M104	r_r_x47_y100_M104	g_g_x76_y60_M104	r_g_x75_y62_M104	r_r_x75_y62_M104	g_g_x9_y22_M104	r_g_x8_y22_M104	r_r_x8_y22_M104	g_g_x41_y7_M104	r_g_x41_y7_M104	r_r_x41_y7_M104	g_g_x29_y138_M105	r_g_x26_y141_M105	r_r_x26_y141_M105	g_g_x8_y35_M105	r_g_x7_y35_M105	r_r_x7_y35_M105	g_g_x43_y154_M105	r_g_x40_y157_M105	r_r_x40_y157_M105	g_g_x71_y110_M105	r_g_x69_y113_M105	r_r_x69_y113_M105	g_g_x7_y118_M107	r_g_x4_y120_M107	r_r_x4_y120_M107	g_g_x59_y160_M108	r_g_x56_y164_M108	r_r_x56_y164_M108	g_g_x58_y21_M108	r_g_x58_y22_M108	r_r_x58_y22_M108	g_g_x26_y105_M108	r_g_x24_y107_M108	r_r_x24_y107_M108	g_g_x38_y110_M108	r_g_x36_y112_M108	r_r_x36_y112_M108	g_g_x32_y108_M108	r_g_x30_y110_M108	r_r_x30_y110_M108	g_g_x6_y103_M111	r_g_x4_y105_M111	r_r_x4_y105_M111	g_g_x10_y77_M111	r_g_x8_y78_M111	r_r_x8_y78_M111	g_g_x76_y158_M111	r_g_x73_y162_M111	r_r_x73_y162_M111	g_g_x70_y67_M112	r_g_x69_y69_M112	r_r_x69_y69_M112	g_g_x12_y144_M112	r_g_x9_y147_M112	r_r_x9_y147_M112	g_g_x68_y57_M114	r_g_x67_y59_M114	r_r_x67_y59_M114	g_g_x38_y16_M114	r_g_x38_y16_M114	r_r_x38_y16_M114	g_g_x31_y1_M114	r_g_x31_y1_M114	r_r_x31_y1_M114	g_g_x40_y120_M115	r_g_x38_y123_M115	r_r_x38_y123_M115	g_g_x27_y140_M115	r_g_x24_y143_M115	r_r_x24_y143_M115	g_g_x10_y152_M115	r_g_x7_y155_M115	r_r_x7_y155_M115	g_g_x29_y100_M115	r_g_x27_y102_M115	r_r_x27_y102_M115	g_g_x64_y82_M115	r_g_x63_y84_M115	r_r_x63_y84_M115	g_g_x79_y112_M115	r_g_x77_y115_M115	r_r_x77_y115_M115	g_g_x47_y91_M115	r_g_x45_y93_M115	r_r_x45_y93_M115	g_g_x53_y71_M115	r_g_x52_y73_M115	r_r_x52_y73_M115	g_g_x28_y28_M115	r_g_x27_y28_M115	r_r_x27_y28_M115	g_g_x39_y160_M115	r_g_x36_y164_M115	r_r_x36_y164_M115	g_g_x45_y54_M116	r_g_x44_y55_M116	r_r_x44_y55_M116	g_g_x20_y57_M116	r_g_x19_y58_M116	r_r_x19_y58_M116	g_g_x24_y89_M116	r_g_x22_y91_M116	r_r_x22_y91_M116	g_g_x76_y127_M116	r_g_x74_y130_M116	r_r_x74_y130_M116	g_g_x12_y24_M116	r_g_x11_y24_M116	r_r_x11_y24_M116	g_g_x48_y97_M116	r_g_x46_y99_M116	r_r_x46_y99_M116	g_g_x6_y114_M116	r_g_x4_y116_M116	r_r_x4_y116_M116	g_g_x49_y83_M116	r_g_x47_y85_M116	r_r_x47_y85_M116	g_g_x70_y54_M116	r_g_x69_y56_M116	r_r_x69_y56_M116	g_g_x62_y76_M117	r_g_x61_y78_M117	r_r_x61_y78_M117	g_g_x55_y62_M117	r_g_x54_y64_M117	r_r_x54_y64_M117	g_g_x24_y71_M117	r_g_x23_y72_M117	r_r_x23_y72_M117	g_g_x59_y112_M117	r_g_x57_y115_M117	r_r_x57_y115_M117	g_g_x42_y32_M117	r_g_x41_y33_M117	r_r_x41_y33_M117	g_g_x41_y55_M117	r_g_x40_y56_M117	r_r_x40_y56_M117	g_g_x16_y89_M117	r_g_x14_y91_M117	r_r_x14_y91_M117	g_g_x35_y68_M117	r_g_x34_y69_M117	r_r_x34_y69_M117	g_g_x7_y95_M117	r_g_x5_y97_M117	r_r_x5_y97_M117	g_g_x68_y113_M117	r_g_x66_y116_M117	r_r_x66_y116_M117	g_g_x59_y2_M117	r_g_x59_y2_M117	r_r_x59_y2_M117	g_g_x54_y119_M117	r_g_x52_y122_M117	r_r_x52_y122_M117	g_g_x42_y129_M117	r_g_x40_y132_M117	r_r_x40_y132_M117	g_g_x6_y99_M117	r_g_x4_y101_M117	r_r_x4_y101_M117	g_g_x25_y127_M118	r_g_x22_y130_M118	r_r_x22_y130_M118	g_g_x48_y50_M118	r_g_x47_y51_M118	r_r_x47_y51_M118	g_g_x34_y53_M118	r_g_x33_y54_M118	r_r_x33_y54_M118	g_g_x53_y67_M119	r_g_x52_y69_M119	r_r_x52_y69_M119	g_g_x40_y51_M119	r_g_x39_y52_M119	r_r_x39_y52_M119	g_g_x27_y94_M119	r_g_x25_y96_M119	r_r_x25_y96_M119	g_g_x32_y46_M119	r_g_x31_y47_M119	r_r_x31_y47_M119	g_g_x17_y39_M119	r_g_x16_y39_M119	r_r_x16_y39_M119	g_g_x3_y27_M123	r_g_x2_y27_M123	r_r_x2_y27_M123	g_g_x60_y101_M123	r_g_x58_y103_M123	r_r_x58_y103_M123	g_g_x77_y98_M123	r_g_x76_y101_M123	r_r_x76_y101_M123	g_g_x2_y38_M123	r_g_x1_y38_M123	r_r_x1_y38_M123	g_g_x4_y137_M123	r_g_x1_y140_M123	r_r_x1_y140_M123	g_g_x66_y85_M123	r_g_x65_y87_M123	r_r_x65_y87_M123	g_g_x31_y54_M123	r_g_x30_y55_M123	r_r_x30_y55_M123	g_g_x49_y41_M123	r_g_x48_y42_M123	r_r_x48_y42_M123	g_g_x5_y75_M126	r_g_x3_y76_M126	r_r_x3_y76_M126	g_g_x40_y164_M126	r_g_x37_y168_M126	r_r_x37_y168_M126	g_g_x25_y139_M126	r_g_x22_y142_M126	r_r_x22_y142_M126	g_g_x11_y34_M126	r_g_x10_y34_M126	r_r_x10_y34_M126	g_g_x24_y53_M126	r_g_x23_y54_M126	r_r_x23_y54_M126	g_g_x18_y23_M126	r_g_x17_y23_M126	r_r_x17_y23_M126	g_g_x60_y54_M126	r_g_x59_y55_M126	r_r_x59_y55_M126	g_g_x7_y128_M126	r_g_x4_y130_M126	r_r_x4_y130_M126	g_g_x50_y42_M128	r_g_x49_y43_M128	r_r_x49_y43_M128	g_g_x36_y78_M128	r_g_x34_y80_M128	r_r_x34_y80_M128	g_g_x72_y83_M128	r_g_x71_y85_M128	r_r_x71_y85_M128
2864.375	20719.074	8990.0801	4030.375	14732.075	7699.0801	6482.5303	12237.4	9549.25	1489.5303	10020.4	11882.25	18501.531	21306.4	12709.25	4366.5303	11396.4	8693.25	800.38086	11878.605	-3056.3555	9266.3809	1917.6055	1137.6445	4993.5449	24023.055	8253.7246	9211.5449	25173.055	6570.7246	-2206.4609	5417.9258	-7050.5898	-4408.4609	4971.9258	-8535.5898	4159.6699	34944.773	29363.695	12602.67	20870.775	8877.6953	3364.6699	19956.775	5549.6953	3353.6699	16192.775	7454.6953	1309.21	22044.355	4567.5957	3911.21	15453.355	-5481.4043	-473.68457	6873.7754	4741.8896	5636.3154	8128.7754	8291.8896	-2260.6846	7955.7754	11556.89	3955.3154	2070.7754	5327.8896	5492.3154	8558.7754	20832.891	6253.3154	3329.7754	14600.89	11121.315	5443.7754	9823.8896	87.849609	10359.205	1020.0859	189.84961	14891.205	3871.0859	6287.8496	7295.2051	-824.91406	6277.7451	13884.22	7380.2998	-883.85547	10957.63	-3436.3701	2160.3047	17703.365	7366.4004	664.30469	8781.3652	2436.4004	7229.3047	6552.3652	5655.4004	-4262.4697	17676.064	-1987.125	-791.46973	12298.064	10987.875	-1434.4697	15796.064	4565.875	5931.5303	8468.0645	3936.875	-5073.2197	13237.49	10175.25	-5857.2197	12959.49	3297.25	-4259.2197	11632.49	5743.25	-7081.2197	21510.49	7178.25	-2046.2197	8620.4902	6194.25	-8741.2197	5333.4902	6371.25	-9429.2197	5982.4902	6896.25	8165.645	14855.535	5942.54	-1161.355	10292.535	6477.54	4136.645	10001.535	4980.54	-2808.355	5275.5352	5176.54	6461.8848	18651.684	5313.0752	-263.11523	7475.6846	1559.0752	377.88477	10697.685	4023.0752	-1898.1152	6614.6846	621.0752	6147.8848	1639.6846	6809.0752	-313.125	11034.325	7854.2305	4916.875	12371.325	6583.2305	-1116.125	12731.325	3164.2305	2813.875	9567.3252	7860.2305	-53.125	12343.325	6492.2305	7216.875	3621.3252	7884.2305	6248.0898	17519.49	-1073.375	5622.0898	16083.49	1926.625	4556.0898	6729.4902	1251.625	5321.0898	9908.4902	1525.625	-31.910156	3676.4902	-841.375	7966.0898	6822.4902	4753.625	6121.0898	-1198.5098	-1921.375	2626.4849	4804.3604	3814.0303	12204.225	24723.711	6228.2197	5899.2251	20346.711	8789.2197	5184.2251	26227.711	9144.2197	8290.2246	15937.71	11722.22	5127.2251	14706.71	4683.2197	3036.2251	18258.711	4426.2197	6521.2251	11031.71	3958.2197	3116.2251	15125.71	5565.2197	9341.2246	6818.71	3094.2197	15192.225	6666.71	7562.2197	12561.225	9365.71	8272.2197	2672.48	25573.961	6686.7852	1938.48	23024.961	4633.7852	3426.48	38393.961	5969.7852	4655.48	21136.961	9050.7852	3174.48	24971.961	6594.7852	2290.48	20808.961	2548.7852	4883.48	25714.961	6545.7852	6103.48	20614.961	5985.7852	5618.48	19211.961	2281.7852	9500.4805	13799.96	9014.7852	9745.4805	25758.961	8723.7852	3214.48	11516.96	10780.785	7559.48	3656.96	8171.7852	1873.8101	17158.615	-232.43555	8675.8105	1686.6152	9482.5645	9236.8105	1239.6152	-2864.4355	9114.8105	-2833.3848	-909.43555	16822.205	3985.2598	2565.0654	3167.9248	23610.086	10058.035	7593.9248	28857.086	20246.035	11939.925	10026.085	4057.0352	14913.925	10857.085	5812.0352	12307.925	8148.085	7452.0352	191.51514	14738.25	7949.04	6932.5151	6417.25	10018.04	8798.5156	7437.25	5709.04	7071.0801	7716.395	9142.8047	16997.08	11513.395	5443.8047	1035.96	21394.676	10371.085	2464.96	12074.675	2807.085	11059.96	5983.6748	4272.085	9331.75	25779.07	4661.8701	12904.75	15389.07	8775.8701	14769.75	8392.0703	12663.87	16233.75	7289.0698	10272.87	5061.75	14858.07	7410.8701	1971.75	14786.07	6612.8701	16977.75	6415.0698	7977.8701	11407.75	3935.0698	7883.8701	8407.75	3526.0698	10730.87	17150.75	8426.0703	2501.8701	18110.164	31487.73	29335.5	6315.165	15065.73	8278.5	5157.165	16392.73	6993.5	3773.165	14117.73	7529.5	4525.165	14533.73	9914.5	17095.164	21431.73	9954.5	4202.165	18737.73	8435.5	2327.165	13904.73	4029.5	5510.165	2895.7305	8366.5	3408.3301	16049.51	3164.4502	11389.33	4504.5098	7857.4502	1195.3301	9114.5098	2859.4502	2424.3301	11915.51	5835.4502	2597.3301	12086.51	7544.4502	5331.3301	12551.51	9825.4502	12171.33	11805.51	6247.4502	13794.33	4614.5098	8238.4502	5112.3301	11542.51	9387.4502	12468.33	5743.5098	4968.4502	-1460.6699	11236.51	9318.4502	10733.33	6103.5098	2958.4502	19212.33	4743.5098	5832.4502	16558.33	5286.5098	13681.45	4129.375	41819.02	3623.9746	1068.375	14962.02	9280.9746	1594.375	13628.02	10643.975	-2611.3906	35141.883	8433.1797	-8470.3906	16963.885	9643.1797	-620.39062	17897.885	12571.18	-10791.391	22793.885	12841.18	-5098.3906	18737.885	14495.18	19245.234	26602.684	9978.8242	5501.2354	20211.684	2453.8242	882.23535	19451.684	-2148.1758	14808.235	22223.684	8450.8242	1101.2354	21073.684	-2607.1758	12101.235	11024.685	10021.824	9134.2354	9643.6846	6252.8242	10478.235	7115.6846	1899.8242	5380.9297	26377.885	1164.6309	5534.9297	17127.885	-9551.3691	13257.93	25702.885	-22.369141	8867.9297	2262.8848	-3777.3691	17277.93	8485.8848	7599.6309	6775.9297	2571.8848	-2874.3691	8476.9297	1071.8848	-9695.3691	10097.93	8888.8848	-5708.3691	4855.585	4563.3154	13614.535	5254.585	10984.315	16471.535	5467.585	5760.3154	7213.5352
1894.4902	18928.865	15432.955	2709.4902	12335.865	5937.9551	4138.1348	13567.37	67.804688	-1804.8652	12775.37	5056.8047	18629.135	23815.371	3680.8047	1839.1348	10921.37	-2298.1953	5412.2305	27017.285	-2778.7852	6774.2305	9343.2852	-1630.7852	5448.1797	20271.156	2216.9844	7925.1797	13102.155	878.98438	-4328.2949	9671.8555	5400.9102	-6062.2949	6734.8555	6614.9102	7215.0352	34913.719	25454.705	13051.035	28753.719	10979.705	1413.0352	24434.719	9666.7051	5064.0352	17286.719	1090.7051	-1277.6641	16442.305	-295.86523	1904.3359	9206.3047	-3480.8652	2968.7852	663.23438	3148.9492	8016.7852	2399.2344	7373.9492	182.78516	4667.2344	4098.9492	7162.7852	4299.2344	1652.9492	9939.7852	990.23438	10905.949	11995.785	-3463.7656	1010.9492	12206.785	-870.76562	3564.9492	3918.3101	14131.79	5727.165	3640.3101	19026.789	5802.165	11531.311	6893.79	553.16504	2188.5596	9654.6152	4322.8604	-2464.5947	18917.836	3892.0449	-1348.2549	16179.075	10418.7	-4880.2549	7127.0752	3833.7002	-2215.2549	7869.0752	8871.7002	-1982.9004	16095.425	1819.3398	-254.90039	14775.425	12435.34	159.09961	14372.425	5542.3398	5755.0996	6680.4248	5942.3398	2794.7646	19988.359	7587.9805	1466.7646	18271.359	5327.9805	1461.7646	17347.359	5457.9805	-85.235352	26330.359	5045.9805	3668.7646	20528.359	4825.9805	522.76465	11917.36	8246.9805	-1121.2354	10181.36	8796.9805	10103.436	15830.855	6085.3652	946.43506	19275.855	8099.3652	1831.4351	13457.855	3907.3652	-2994.5649	5889.855	3358.3652	6240.2798	19308.41	3378.5098	1873.2798	5997.4102	-372.49023	2807.2798	11604.41	326.50977	727.27979	6112.4102	-2305.4902	9622.2793	-35.589844	2655.5098	2917.2148	19908.73	9423.9951	4953.2148	14601.73	7892.9951	260.21484	21203.73	5313.9951	3163.2148	9764.7305	11007.995	2501.2148	11882.73	7123.9951	11455.215	5581.73	6932.9951	7035.5601	22830.025	7580.0601	7251.5601	18088.025	12969.061	5276.5601	11820.025	8830.0605	8030.5601	18819.025	10992.061	1877.5601	8547.0254	10081.061	7021.5601	13189.025	12630.061	9333.5605	8162.0254	7914.0601	1940.71	6889.9404	102.15527	2098.8198	30782.5	1382.3301	3640.8198	20686.5	9921.3301	3070.8198	23751.5	9886.3301	8914.8203	20343.5	9340.3301	3981.8198	16339.5	5047.3301	10567.82	11450.5	2813.3301	3793.8198	16027.5	1313.3301	1850.8198	15922.5	6535.3301	2523.8198	9656.5	779.33008	12711.82	8157.5	4444.3301	11851.82	9183.5	5807.3301	719.88965	24575.436	-1432.5703	-1273.1104	21274.436	1580.4297	300.88965	26398.436	324.42969	210.88965	22426.436	1636.4297	1621.8896	24520.436	1208.4297	-799.11035	20206.436	-1348.5703	6577.8896	13968.436	2340.4297	6787.8896	18113.436	634.42969	9477.8896	7721.4351	269.42969	-304.11035	16030.436	531.42969	4523.8896	18605.436	1779.4297	2435.8896	6971.4351	142.42969	6382.8896	1071.4351	684.42969	188.4751	24756.93	7716.125	10837.475	7743.9302	13051.125	6734.4751	5136.9302	3642.125	13506.475	8216.9297	7319.125	17818.016	6071.6499	1523.1602	4507.5752	17000.365	11228.471	7604.5752	26805.365	16017.471	4612.5752	15777.365	6091.4702	17183.574	7453.3652	6745.4702	17569.574	4850.3652	8824.4707	2065.05	6811.585	9790.5352	3267.05	2831.585	11818.535	12807.05	-3915.415	10322.535	2662.4951	13156.965	11402.295	17756.496	5126.9648	5297.2949	-2373.5146	16375.665	6682.6846	-372.51465	3360.665	10071.685	6671.4854	-2333.335	6155.6846	6880.5151	29572.52	1634.9248	12907.516	14326.52	241.9248	5077.5151	20093.52	11962.925	7340.5151	22643.52	3959.9248	3438.5151	14012.52	5667.9248	8350.5156	5846.52	3083.9248	14377.516	10756.52	5684.9248	10911.516	8246.5195	5568.9248	4443.5151	8117.52	8078.9248	13451.516	6920.52	554.9248	18616.32	27416.699	24669.385	4369.3203	13927.7	5114.3848	2178.3203	15162.7	4006.3848	1250.3203	10284.7	7446.3848	2957.3203	11332.7	7795.3848	14802.32	20015.699	8157.3848	6663.3203	10916.7	6256.3848	2105.3203	15175.7	-445.61523	3434.3203	4151.7002	7947.3848	-1224.3096	16552.109	2856.3906	-2356.3096	9100.1104	701.39062	-890.30957	12406.11	-1454.6094	1207.6904	9718.1104	-2222.6094	987.69043	9141.1104	-283.60938	2129.6904	16695.109	3484.3906	12641.69	5047.1104	3256.3906	7613.6904	1374.1104	1319.3906	4450.6904	11134.11	1886.3906	7902.6904	-928.88965	-1011.6094	-3367.3096	10394.11	2835.3906	9466.6904	2005.1104	-2605.6094	19426.691	-1287.8896	-2818.6094	12843.69	4215.1104	5891.3906	5343.48	40065.375	7933.5352	525.47998	18386.375	7826.5352	2889.48	21988.375	10386.535	687.74512	36636.422	10210.01	-2133.2549	18804.42	9763.0098	5163.7451	27625.42	11482.01	-6695.2549	22910.42	8830.0098	-253.25488	21662.42	16236.01	17337.055	15242.225	19850.205	4331.0547	13619.225	6543.2051	1851.0547	10129.225	3495.2051	14591.055	17631.225	13158.205	8595.0547	6213.2246	2683.2051	12554.055	8163.2246	16462.205	11309.055	3859.2246	6812.2051	7793.0547	98.224609	3541.2051	1061.3447	30098.754	4440.6445	1462.3447	21575.754	807.64453	6988.3447	26594.754	4430.6445	-603.65527	8405.7549	1925.6445	9037.3447	12271.755	18368.645	1972.3447	7962.7549	4896.6445	2158.3447	3318.7549	2458.6445	5793.3447	10164.755	1863.6445	-1104.2197	11826.16	10576.449	9730.7803	10859.16	17311.449	7272.7803	10541.16	5584.4492
973.75488	14693.98	5460.5098	252.75488	9921.9805	-2065.4902	8923.4199	13995.54	6301.5547	-1024.5801	13191.54	18402.555	15030.42	26048.539	15220.555	2971.4199	9794.54	11452.555	5597.9551	15095.039	-5781.4102	2484.9551	15179.039	-1066.4102	-2230.3359	24537.414	7607.1855	-79.335938	18162.414	8282.1855	390.74512	8179.5947	-4814.8301	-1772.2549	9313.5947	-2372.8301	6073.5596	26529.164	38102.398	12422.56	20116.164	14534.4	3893.5596	19724.164	10019.4	5445.5596	10088.165	9624.4004	-179.76953	23534.605	14702.005	4150.2305	14178.605	2639.0049	3619.8101	25498.721	3755.8203	3176.8101	20684.721	417.82031	2092.8101	11395.721	702.82031	9210.8105	10582.721	-2890.1797	7335.8101	5124.7202	9537.8203	13921.811	9677.7207	3947.8203	14225.811	8810.7207	-1468.1797	3675.6602	11831.6	7959.25	4321.6602	12432.6	8817.25	9066.6602	8855.5996	1567.25	5432.7598	15346.58	1671.6201	-1219.8052	13384.25	-2081.6953	-2537.1299	12621.675	6570.8096	-3043.1299	8911.6748	2508.8096	3394.8701	4094.6748	4514.8096	-2604.1152	19650.301	1860.0947	-793.11523	12966.3	12301.095	-2084.1152	13367.3	5047.0947	5764.8848	7422.2998	4764.0947	6329.48	16174.875	10526.43	4502.48	11132.875	6498.4302	4384.48	14298.875	6303.4302	7754.48	13712.875	9971.4297	4956.48	17085.875	10547.43	1644.48	15853.875	10185.43	1346.48	7688.875	12058.43	13933.811	10861.255	10457.6	2519.8101	15098.255	13323.6	2889.8101	11268.255	6884.6001	717.81006	7008.2549	6625.6001	4912.4551	24480.949	5530.2598	1895.4551	11286.95	-1524.7402	2979.4551	17838.949	-1109.7402	-292.54492	7888.9502	-2085.7402	9229.4551	7586.9502	1667.2598	-1427.1152	17793.984	7823.6602	1349.8848	12413.984	7449.6602	-2697.1152	15726.984	2018.6602	666.88477	8937.9844	7418.6602	-823.11523	10710.984	10027.66	7757.8848	5406.9849	7739.6602	3504.9902	18253.789	5172.5996	5411.9902	17027.789	6741.5996	5756.9902	16309.79	4033.5996	7951.9902	15823.79	8278.5996	-1.0097656	10879.79	6278.5996	3741.9902	15715.79	7393.5996	3732.9902	4215.79	8692.5996	659.25977	11418.655	443.45508	3663.8301	27721.625	5156.1748	5088.8301	19050.625	11387.175	3527.8301	17006.625	8840.1748	8651.8301	14987.625	13783.175	5155.8301	15481.625	7547.1748	2200.8301	14272.625	5383.1748	5042.8301	13650.625	3873.1748	2018.8301	12023.625	10653.175	5054.8301	8505.625	6003.1748	14360.83	7947.625	11341.175	11627.83	11428.625	9679.1748	699.375	27766.371	7901.5	2108.375	23593.371	6459.5	498.375	28430.371	6043.5	2469.375	21841.371	7927.5	2614.375	23774.371	7394.5	-520.625	25001.371	3561.5	2962.375	17433.371	5139.5	5505.375	17014.371	5321.5	2985.375	22743.371	6561.5	4073.375	18487.371	7740.5	7844.375	1245.3701	10323.5	5396.375	6655.3701	8830.5	7239.375	1880.3701	11630.5	882.81006	10629.625	441.06055	10497.811	-2513.375	11593.061	4161.8101	-173.375	-923.93945	13202.811	-598.375	-944.93945	13479.279	5643.6299	8294.7002	-434.09473	30959.98	13874.346	4651.9053	23836.98	24754.346	3953.9053	12179.98	7686.3452	10994.905	6774.98	9350.3457	8931.9053	4437.98	8059.3452	1016.855	12644.275	5951.8945	8207.8555	4840.2749	5918.8945	9693.8555	5210.2749	5053.8945	873.59521	13511.98	7298.7251	17961.596	4212.98	5069.7251	2965.3599	13985.984	7690.04	3592.3599	11324.984	8698.04	7073.3599	8225.9844	9252.04	9985.9199	21363.41	-244.13086	8361.9199	8693.4102	987.86914	4652.9199	20720.41	10740.869	8647.9199	14640.41	8185.8691	7257.9199	10624.41	691.86914	11166.92	1445.4102	-2073.1309	16162.92	5542.4102	440.86914	11464.92	2900.4102	2898.8691	8377.9199	2058.4102	2916.8691	16819.92	1979.4102	-4623.1309	12682.505	30572.676	24904.125	5534.5049	18043.676	-1058.875	1203.5049	19063.676	-2685.875	3486.5049	12188.675	-1374.875	3823.5049	13159.675	507.125	12677.505	21141.676	-828.875	583.50488	12819.675	-1563.875	3603.5049	13203.675	-3894.875	4550.5049	3840.6748	-684.875	3644.9849	14820.49	4773.2598	1334.9849	15170.49	3436.2598	428.98486	12558.49	4043.2598	681.98486	13687.49	4333.2598	1672.9849	14438.49	6529.2598	4976.9849	17072.49	6467.2598	13924.984	8617.4902	7760.2598	11068.984	4605.4902	6669.2598	5113.9849	16536.49	10644.26	9494.9844	6300.4902	4170.2598	-1317.0151	12840.49	10488.26	6717.9849	11163.49	2410.2598	20488.984	2921.4902	3288.2598	16507.984	6822.4902	6168.2598	7367.0298	38279.805	9421.2197	3796.0298	9588.8047	10070.22	4211.0298	17350.805	14529.22	2804.1904	42959.629	7076.2246	-277.80957	22887.629	10677.225	4695.1904	27718.629	13638.225	-679.80957	21091.629	11144.225	3100.1904	20954.629	14236.225	20623.355	20300.035	16040.88	5072.3555	18940.035	8733.8799	5257.3555	16407.035	4141.8799	16595.355	14861.035	11499.88	11532.355	7341.0352	9384.8799	11629.355	6893.0352	18735.879	13945.355	581.03516	16878.879	7464.3555	2591.0352	7702.8799	3607.1201	19895.51	6817.3008	4511.1201	20151.51	5343.3008	10667.12	31611.51	488.30078	2026.1201	14618.51	3808.3008	15504.12	9908.5098	16193.301	7731.1201	4008.5098	2835.3008	5154.1201	4990.5098	-981.69922	12493.12	10561.51	1321.3008	8863.915	4576.3799	16165.55	11848.915	5882.3799	21708.551	11049.915	3342.3799	7095.5498
2587.4302	17092.375	4870.9453	4541.4302	13765.375	-2564.0547	7492.5645	12593.58	9151.4746	-866.43555	15263.58	10909.475	19598.564	24733.58	14977.475	2414.5645	10115.58	7690.4746	6763.7803	21941.686	4081.3105	11752.78	11643.686	8117.3105	3234.5293	19506.695	10419.609	3765.5293	17835.695	6064.6094	-519.46973	7645.7344	-5656.6992	-764.46973	1948.7344	-2453.6992	3893.5195	31680.875	32194.17	13242.52	22344.875	6564.1699	-836.48047	25263.875	6753.1699	1860.5195	13554.875	3640.1699	-719.875	17482.465	9040.6748	3019.125	9280.4648	3957.6748	-639.59961	9322.0596	4132.4697	4725.4004	1833.0596	6661.4697	-3840.5996	2855.0596	6227.4697	130.40039	8303.0596	-870.53027	-386.59961	959.05957	15840.47	7929.4004	2210.0596	4286.4697	10311.4	5066.0596	3446.4697	2312.0498	10166.985	8096.8047	2943.0498	15654.985	5580.8047	8019.0498	8647.9854	4140.8047	9192.0449	9918.8604	5030.5947	-2321.7051	13969.9	4558.2949	3884.79	11316.734	11201.811	4109.79	8038.7349	7411.8101	9424.79	3162.7349	10560.811	-1541.02	14885.5	6025.105	-333.02002	11444.5	16234.105	983.97998	9143.5	9137.1055	9018.9805	-993.5	8191.105	2110.3252	18704.205	10309.67	3350.3252	15496.205	8020.6699	-277.6748	22751.205	6660.6699	-1735.6748	27274.205	10471.67	876.3252	15019.205	7552.6699	-717.6748	14636.205	8407.6699	-2431.6748	12469.205	9797.6699	3842.4951	19107.34	7347.5898	-112.50488	18961.34	7523.5898	-1587.5049	13881.34	4325.5898	-4857.5049	12759.34	4201.5898	-1897.3398	29408.615	9474.0498	-3069.3398	10015.615	5002.0498	-1699.3398	12815.615	7115.0498	-4059.3398	8742.6152	3859.0498	2917.6602	4345.6152	8564.0498	4496.0552	19846.539	9140.9551	3870.0552	14867.54	6147.9551	175.05518	13361.54	3218.9551	3073.0552	14152.54	9534.9551	2621.0552	9622.54	8690.9551	10305.055	5114.54	6548.9551	4442.04	5616.4844	6577.5	3611.04	11161.484	7298.5	3559.04	4131.4844	7481.5	1250.04	3754.4844	4956.5	-1417.96	-586.51562	4269.5	113.04004	4889.4844	2154.5	3862.04	-5639.5156	1694.5	-3152.1748	3993.5303	7363.165	5480.0146	27489.855	4643.2549	5558.0146	18297.855	5670.2549	5890.0146	21540.855	6798.2549	6204.0146	17824.855	8407.2549	8073.0146	13042.855	5016.2549	12617.015	6572.855	5501.2549	4444.0146	10100.855	884.25488	4300.0146	11536.855	6779.2549	4295.0146	5524.855	3834.2549	11999.015	7714.855	5817.2549	12062.015	6972.855	4276.2549	1984.8452	24324.811	10050.445	1851.8452	19897.811	6033.4448	3883.8452	28973.811	5133.4448	2756.8452	17856.811	12943.445	3848.8452	23782.811	9775.4453	68.845215	23195.811	7370.4448	4067.8452	20938.811	8905.4453	2447.8452	20266.811	6135.4448	4148.8452	15318.811	4114.4448	3289.8452	13702.811	7161.4448	8827.8457	4266.8101	7940.4448	1615.8452	10840.811	9882.4453	7948.8452	809.81006	12353.445	1211.9102	20699.766	4114.5195	10522.91	4809.7646	14593.52	8966.9102	3420.7646	995.51953	11752.91	6849.7646	3725.5195	13868.005	8742.0449	-171.66504	4549.3501	29700.215	8551.915	5642.3501	22750.215	14007.915	307.3501	11883.215	4241.915	15577.35	5925.2148	3874.915	12315.35	3522.2148	5900.915	-158.29492	10029.305	6340.9746	6498.7051	661.30469	9547.9746	8345.7051	4848.3047	9714.9746	6662.4551	10559.71	8726.7402	18770.455	5064.71	4145.7402	2328.0098	20401.92	8586.6602	1228.0098	11606.92	9209.6602	3070.0098	19793.92	8271.6602	5811.6299	14917.225	5065.9951	12340.63	12620.225	8260.9951	2065.6299	24102.225	19494.996	10458.63	15485.225	11086.995	3479.6299	15401.225	12339.995	4437.6299	9086.2246	8937.9951	14077.63	5033.2251	12095.995	10456.63	4698.2251	10208.995	4271.6299	3254.2251	13972.995	12583.63	6203.2251	6891.9951	21321.766	30093.41	35374.547	9658.7646	19639.41	6615.5449	6527.7646	18749.41	2660.5449	6471.7646	16093.41	5820.5449	9925.7646	13217.41	10236.545	16290.765	24293.41	10643.545	11729.765	11450.41	6615.5449	6719.7646	16679.41	3533.5449	8789.7646	5958.4102	11605.545	-2969.4346	18188.785	3835.6348	-4607.4346	12769.785	1746.6348	-3681.4346	11584.785	-1683.3652	-4831.4346	13065.785	-33.365234	-4209.4346	15653.785	6576.6348	691.56543	16214.785	9951.6348	8952.5654	7972.7852	7191.6348	-3433.4346	18278.785	4719.6348	6270.5654	10646.785	8372.6348	4700.5654	6262.7852	3881.6348	222.56543	2240.7852	3939.6348	4600.5654	5380.7852	681.63477	13267.565	4659.7852	1869.6348	7436.5654	5228.7852	4005.6348	7271.3848	38047.453	6137.0996	849.38477	18085.455	12730.1	5362.3848	18569.455	12076.1	3494.6953	36763.891	6424.2998	174.69531	17723.891	8054.2998	8999.6953	20687.891	12261.3	-3039.3047	17397.891	12752.3	2736.6953	15686.89	12785.3	13734.145	20089.871	7319.2656	3879.1445	17324.871	2983.2656	-863.85547	16710.871	-3464.7344	-550.85547	17095.871	5449.2656	-784.85547	13014.87	3119.2656	6946.1445	8476.8701	9201.2656	11835.145	5815.8701	5224.2656	5852.1445	3503.8701	1774.2656	3864.0352	23543.295	11180.905	3875.0352	21792.295	7076.9053	10539.035	27866.295	16485.906	1791.0352	16041.295	12088.905	14748.035	8782.2949	19982.906	4989.0352	3113.2949	8328.9053	7558.0352	5535.2949	7671.9053	7799.0352	9284.2949	10800.905	4119.7148	7739.8652	16205.755	13010.715	10147.865	22419.754	7861.7148	10260.865	12674.755
-151.25488	17813.295	13299.664	2598.7451	11977.295	6195.6641	10827.96	13055.985	8885.7695	2106.96	14632.985	8126.7695	20020.961	20526.984	7838.7695	4420.96	11084.985	4253.7695	390.14453	25296.67	-3171.8594	9641.1445	17185.67	-7379.8594	4166.6553	22382.891	6865.0156	3341.6553	26616.891	7253.0156	1218.9297	6043.3203	2328.0947	-591.07031	4689.3203	3637.0947	1453.0801	32304.805	32163.105	7851.0801	27005.805	6636.1055	-4213.9199	26182.805	7341.1055	-1234.9199	14855.805	5533.1055	-409.86035	13045.801	6921.1641	2874.1396	8418.8008	175.16406	196.24023	13357.485	1745.3652	6060.2402	494.48535	6816.3652	-3306.7598	2885.4854	519.36523	-2198.7598	2307.4854	-685.63477	1272.2402	-3481.5146	11842.365	10634.24	440.48535	4853.3652	8937.2402	301.48535	2471.3652	1208.8652	10590.345	7907.75	3939.8652	9177.3447	8920.75	13269.865	1161.3447	1212.75	4375.3052	14064.12	4907.3555	-304.68994	12610.76	3834.6055	1484.6548	16129.75	7111.2354	246.65479	10690.75	1563.2354	4650.6548	9320.75	2526.2354	1478.645	15339.215	3203.3096	2300.645	13003.215	14669.31	3294.645	11899.215	8537.3096	7328.645	3407.2148	7409.3096	2431.8848	15158.7	4831.6396	2535.8848	16360.7	-837.36035	3185.8848	16772.699	1573.6396	16119.885	8604.7002	6058.6396	3757.8848	16569.699	3350.6396	4793.8848	7479.7002	1663.6396	3205.8848	4358.7002	4093.6396	8512.9004	17941.746	8727.0957	443.8999	17409.746	9916.0957	4936.8999	13475.745	7451.0952	1578.8999	8637.7451	5723.0952	3954.6802	22528.83	7358.4102	839.68018	5745.8301	2918.4102	2752.6802	9908.8301	1092.4102	-275.31982	1720.8301	1063.4102	8194.6797	576.83008	3705.4102	5651.3599	15900.49	5129.5049	5098.3599	8764.4902	6713.5049	2651.3599	9627.4902	-685.49512	4023.3599	8794.4902	7239.5049	3794.3599	9642.4902	9157.5049	9300.3594	2363.4902	4394.5049	5413.04	14046.926	5820.7002	5555.04	15618.926	12965.7	5082.04	7163.9258	7013.7002	6096.04	6999.9258	7082.7002	1180.04	1118.9258	4141.7002	8382.04	3494.9258	9079.7002	7032.04	-4385.0742	2037.7002	1974.7148	13357.28	-2452.5352	5002.9751	28352.426	3399.4053	4464.9751	22793.426	5193.4053	3158.9751	19453.426	5031.4053	5013.9751	17932.426	7921.4053	3773.9751	12528.425	5805.4053	2705.9751	12811.425	5154.4053	1254.9751	15003.425	5072.4053	597.9751	13991.425	7015.4053	7210.9751	5984.4248	3279.4053	10750.975	8549.4248	5278.4053	10870.975	10216.425	5026.4053	3222.1602	27245.045	5687.2695	2881.1602	19381.045	4498.2695	2054.1602	30356.045	4668.2695	5467.1602	17025.045	9338.2695	4865.1602	23821.045	8627.2695	1136.1602	16653.045	6076.2695	4677.1602	17612.045	7363.2695	13065.16	8217.0449	6381.2695	9294.1602	13233.045	3898.2695	2161.1602	15133.045	3874.2695	9171.1602	5337.0449	6718.2695	10203.16	8981.0449	7734.2695	-1561.8398	15089.045	7691.2695	7576.165	8991.3848	-4152.9258	12869.165	952.38477	7703.0742	10336.165	-1925.6152	-1533.9258	12483.165	-233.61523	-1643.9258	11992.835	6546.4502	6370.375	4068.7402	26425.92	14094.755	9125.7402	25304.92	21993.754	1352.7402	12391.92	12548.755	16549.74	5174.9199	7742.7549	16509.74	2326.9199	10204.755	395.35498	10716.609	10618.685	3222.355	9530.6094	11123.685	11912.355	7081.6099	6245.6846	4423.3101	13356.84	4225.6846	17430.311	5441.8398	1154.6846	-476.03027	16849.125	8484.5996	-26.030273	6955.125	11746.6	-1919.0303	13798.125	11282.6	7373.7402	20987.461	5960.915	9904.7402	18403.461	6566.915	2661.7402	22197.461	20102.914	17440.74	9092.46	10941.915	4826.7402	13271.46	9797.915	1460.7402	11761.46	6040.915	9677.7402	8394.46	5200.915	11517.74	4900.46	6226.915	4937.7402	5816.46	11135.915	14571.74	5597.46	2256.915	18553.279	36983.531	31883.4	5309.2798	17777.529	11125.4	3199.2798	17828.529	9231.4004	6008.2798	17390.529	11500.4	6874.2798	13301.529	15478.4	17035.279	20010.529	18377.4	2462.2798	15831.529	15336.4	5610.2798	20424.529	11018.4	6522.2798	5704.5298	12416.4	1802.5303	17747.686	5454.3096	-220.46973	16635.686	7484.3096	7382.5303	9610.6855	5552.3096	816.53027	16804.686	4470.3096	-1523.4697	16476.686	7621.3096	3105.5303	18000.686	8684.3096	10096.53	11485.686	7544.3096	3344.5303	10837.686	7277.3096	6951.5303	15991.686	4365.3096	9279.5303	8702.6855	3690.3096	4205.5303	3657.6851	9748.3096	7768.5303	7799.6851	4467.3096	15687.53	6662.6851	2908.3096	14274.53	7697.6851	8169.3096	7643.8198	32844.805	-2372.2793	3346.8198	19701.805	3792.7207	4554.8198	23057.805	5231.7207	787.69531	38923.711	7608.1504	-4368.3047	16725.711	8861.1504	2668.6953	21051.711	14207.15	-6929.3047	21562.711	12926.15	2438.6953	19458.711	12352.15	17985.83	16715.965	16172.195	3098.8301	14667.965	9154.1953	102.83008	12438.965	2511.1953	390.83008	16661.965	16300.195	6558.8301	7876.9648	6486.1953	7204.8301	14839.965	12935.195	7092.8301	6645.9648	10750.195	8116.8301	3878.9648	12263.195	2799.9805	23756.426	8991.0801	5321.9805	20787.426	2989.0801	7552.9805	25726.426	9276.0801	661.98047	15274.425	6496.0801	14495.98	10877.425	15264.08	6763.9805	2493.4248	7772.0801	6053.9805	2110.4248	1466.0801	2795.9805	8521.4248	2728.0801	9042.46	3775.4951	18797.135	11584.46	4494.4951	17942.135	10168.46	4245.4951	9324.1348
2216.3398	15206.23	10865.461	3751.3398	12091.23	5119.4609	-448.53516	7706.7852	3561.7051	-2067.5352	9680.7852	6322.7051	16414.465	20312.785	10906.705	-800.53516	9804.7852	9107.7051	1738.1094	15752.82	1841.7109	984.10938	12880.82	-1106.2891	2445.8457	16755.84	6862.1504	-976.1543	19743.84	7810.1504	-1736.1299	13887.82	2949.6953	-2810.1299	9406.8203	-1540.3047	-1827.3809	34962.383	33499.133	5421.6191	23322.385	16038.135	-3686.3809	20971.385	12383.135	-1550.3809	18784.385	8048.1348	1534.375	29516.914	-5375.8652	5393.375	14063.915	-10808.865	-343.44043	18313.246	3459.1445	4458.5596	11281.245	-1240.8555	-2213.4404	4859.2451	3214.1445	-1078.4404	6759.2451	-1770.8555	3235.5596	7611.2451	18910.145	8594.5596	108.24512	2399.1445	10943.56	-1756.7549	1179.1445	3740.0952	11476.19	-1217.1191	5615.0952	14319.19	-4313.1191	12498.096	3440.1904	-8635.1191	2915.8501	15735.189	5550.8945	-1778.2305	13623.555	-15.355469	-1194.52	16127.404	2065.9199	743.47998	12981.404	-2950.0801	2501.48	13848.404	244.91992	2660.4551	16730.859	2297.6846	3580.4551	9638.8604	16757.684	2426.4551	7661.8604	6435.6846	10012.455	4328.8604	3601.6846	1306.4502	18248.141	4070.4697	1145.4502	10256.14	2347.4697	6500.4502	1729.1396	-425.53027	18381.449	3310.1396	6287.4697	817.4502	9647.1396	2362.4697	9153.4502	1941.1396	4212.4697	4041.4502	1810.1396	2505.4697	6676.6152	16875.971	7383.3701	-1264.3848	22517.971	7064.3701	2291.6152	12374.971	6203.3701	-1875.3848	6475.9702	3492.3701	5735.7451	19972.65	9985.8252	-311.25488	8822.6504	6904.8252	1623.7451	12902.65	6200.8252	1540.7451	5527.6499	3332.8252	8872.7451	266.6499	9261.8252	664.72998	19879.109	8274.2148	2508.73	13289.109	7125.2148	-383.27002	11789.109	2158.2148	626.72998	12174.109	12027.215	-251.27002	14195.109	11926.215	6949.73	4633.1099	5647.2148	2779.835	21069.441	316.96973	833.83496	16905.441	4628.9697	2383.835	13034.44	3479.9697	2506.835	15785.44	1489.9697	-2403.165	10089.44	-683.03027	9681.835	2112.4404	3513.9697	6401.835	2013.4404	1772.9697	420.83008	9760.8799	3755.1104	3468.0752	25836.891	8991.7305	5548.0752	15595.89	14426.73	5485.0752	14714.89	13023.73	7076.0752	15493.89	10475.73	6796.0752	14306.89	7426.73	10738.075	2368.8896	8811.7305	4907.0752	13260.89	7312.73	3810.0752	11433.89	9299.7305	7366.0752	5367.8896	7232.73	14189.075	5630.8896	7523.73	13969.075	2537.8896	10825.73	8356.2246	15973.016	9844.5703	3595.2251	20694.016	8404.5703	4269.2251	30369.016	8423.5703	5532.2251	21040.016	10862.57	6015.2251	23224.016	10421.57	2887.2251	17857.016	9007.5703	5760.2251	17255.016	9507.5703	12224.225	10091.016	7138.5698	4367.2251	16966.016	5898.5698	5122.2251	10960.016	9081.5703	10331.225	3153.0151	9186.5703	5296.2251	10248.016	9585.5703	10034.225	789.01514	12503.57	12873.65	5301.7402	4380.1992	8893.6504	6968.7402	15084.199	6396.6499	7573.7402	2634.1992	11250.65	8486.7402	-734.80078	13061.055	7489.8901	5885.7852	2978.0249	26306.574	9456.0449	6521.0249	23444.574	16016.045	-73.975098	9320.5752	5459.0449	15809.025	3546.5752	6109.0449	14061.025	4957.5752	5315.0449	2019.3799	11888.465	9631.2803	7890.3799	7411.4648	9355.2803	9232.3799	5562.4648	8040.2803	-1738.415	12403.285	12330.654	12597.585	3305.2852	9030.6543	1703.2998	23023.35	8559.8496	1123.2998	13236.35	8323.8496	2365.2998	13789.35	6834.8496	7065.6152	19526.635	3073.3242	1884.6152	22689.635	5976.3242	1584.6152	27868.635	14876.324	15671.615	8827.6348	3690.3242	2257.6152	14234.635	2722.3242	-439.38477	16805.635	-808.67578	16235.615	5241.6348	1447.3242	8141.6152	6821.6348	1735.3242	3669.6152	5727.6348	5633.3242	13737.615	9256.6348	-1560.6758	15864.18	39837.773	32678.08	4119.1802	19215.775	1407.0801	2700.1802	16897.775	3337.0801	4932.1802	16686.775	5034.0801	5767.1802	16201.775	8096.0801	14662.18	16108.775	6759.0801	3334.1802	13325.775	6180.0801	3747.1802	12681.775	4023.0801	2936.1802	4312.7749	3258.0801	5428.6602	15570.439	5472.8447	255.66016	16920.439	6367.8447	850.66016	18788.439	1804.8447	2547.6602	11749.439	1576.8447	3693.6602	14526.439	3636.8447	2792.6602	15703.439	8906.8447	3290.6602	20826.439	8132.8447	9587.6602	5744.4399	5993.8447	3577.6602	12294.439	9973.8447	9617.6602	5624.4399	2371.8447	5820.6602	1567.4399	6110.8447	5953.6602	20750.439	1052.8447	22946.66	7382.4399	2481.8447	14546.66	6107.4399	9040.8447	3859.7749	25691.27	7917.2451	1056.7749	21824.27	10519.245	4078.7749	18760.27	10508.245	-1420.7246	38942.27	6689.2148	-4186.7246	18410.27	10217.215	4533.2754	22810.27	12121.215	-5498.7246	18047.27	8009.2148	-2414.7246	19524.27	12745.215	15981.335	15379.555	11024.154	5653.335	13572.555	9182.1543	5128.335	6691.5547	4683.1543	2909.335	11824.555	10261.154	5115.335	8102.5547	1051.1543	15871.335	1591.5547	16709.154	4099.335	9037.5547	9134.1543	11496.335	-4119.4453	5562.1543	7158.9351	21009.895	10803.58	6952.9351	18942.895	8523.5801	13139.936	21733.895	8726.5801	4909.9351	14167.895	3795.5801	18673.936	7705.8945	19531.58	10098.936	4564.8945	3203.5801	7148.9351	3636.8945	1322.5801	14666.936	8124.8945	5044.5801	4432.3848	9305.3496	14449.275	9554.3848	10923.35	20447.275	5783.3848	6108.3496	9870.2754
3763.5298	16557.27	10114.795	4941.5298	9139.2695	637.79492	2168.9102	16617.205	3674.4902	3060.9102	19618.205	6458.4902	16384.91	23318.205	8026.4902	4821.9102	16650.205	1884.4902	2943.9746	17651.811	370.51953	9728.9746	3400.8105	-928.48047	5326.5654	22993.359	7122.4697	3714.5654	19870.359	7320.4697	-1435.0596	3876.4199	-1865.1797	-4062.0596	1542.4199	-10.179688	4220.8096	31458.869	36223.941	9008.8096	15485.869	10979.94	-581.19043	19775.869	10223.94	3206.8096	10290.869	4132.9404	2806.4805	26467.016	11647.1	4335.4805	14824.015	4369.0996	4124.48	24478.441	5520.1055	9208.4805	12949.44	8118.1055	1369.48	8366.4404	8822.1055	3281.48	12860.44	1268.1055	12435.48	8593.4404	22422.105	12689.48	3439.4404	9940.1055	11405.48	5980.4404	4163.1055	-1320.7148	16707.414	6892.835	-2933.7148	17163.414	6810.835	7704.2852	8378.415	4993.835	3251.5952	9399.4951	1953.8096	-177.93506	9522.4102	441.16016	671.49023	10509.74	6050.6553	1560.4902	6824.7402	-1252.3447	2707.4902	9394.7402	6425.6553	2888.3599	15365.645	3453.0552	2667.3599	12859.645	14217.055	3931.3599	8368.6445	8722.0547	10278.359	3273.6445	5543.0552	-3432.0195	22193.32	7090.8447	-3482.0195	9476.3203	3200.8447	5760.9805	3914.3203	4200.8447	14685.98	2220.3203	10317.845	-416.01953	12840.32	7664.8447	-3773.0195	11948.32	7981.8447	-5696.0195	11202.32	8161.8447	11003.721	13372.904	7930.0898	3229.7202	20013.904	10162.09	4651.7202	9743.9043	7278.0898	675.72021	6604.9048	5162.0898	215.99023	27035.311	926.79004	-1677.0098	6408.3101	-175.20996	662.99023	13492.311	-2047.21	-3047.0098	5665.3101	-4013.21	3465.9902	2693.3101	-758.20996	1213.7202	19976.32	2548.7598	3155.7202	13555.32	5188.7598	-1708.2798	10711.32	2418.7598	1215.7202	9571.3203	8160.7598	1482.7202	12256.32	7529.7598	5535.7202	4280.3198	7491.7598	3806.4048	17943.906	7646.77	2763.4048	17901.906	11478.77	4495.4048	11821.905	7554.77	5367.4048	11064.905	10046.77	-1320.5952	7492.9053	6738.77	-752.59521	12584.905	9500.7695	6788.4048	-646.09473	6096.77	2197.9399	15879.725	5370.6699	6419.665	22755.926	5623.5547	4434.665	19294.926	8915.5547	5535.665	16292.925	5034.5547	8354.665	18535.926	8319.5547	6381.665	13452.925	4017.5547	10702.665	7442.9248	4553.5547	4721.665	12134.925	1604.5547	4148.665	11925.925	7363.5547	10795.665	2815.9248	4286.5547	14681.665	6141.9248	6291.5547	12326.665	6112.9248	4601.5547	7016.8701	7281.0752	10008.705	-20.129883	19366.074	6903.7051	674.87012	27896.074	5234.7051	2350.8701	19891.074	11851.705	2032.8701	20073.074	6895.7051	-1242.1299	17191.074	3557.7051	1119.8701	19046.074	7015.7051	6891.8701	11292.075	5326.7051	-681.12988	15083.075	2104.7051	-1305.1299	15551.075	4689.7051	5875.8701	5395.0752	8988.7051	-2116.1299	10738.075	8897.7051	4311.8701	-291.9248	9224.7051	12061.35	1826.7998	7494.1699	7825.3501	7148.7998	16744.17	8815.3496	2763.7998	7597.1699	11201.35	2919.7998	9963.1699	12673.67	8780.7998	1011.2646	2707.4648	28291.51	13376.845	5724.4648	24536.51	18784.844	-410.53516	20928.51	6408.8447	13763.465	6856.5098	9071.8447	11871.465	6465.5098	6419.8447	387.375	14687.495	10070.36	4139.375	7524.4951	9862.3604	5891.375	7155.4951	4732.3604	1125.395	14236.395	3283.7949	11533.395	2020.395	474.79492	-575.52002	22229.949	5889.54	946.47998	12250.95	8450.54	2655.48	13087.95	7214.54	8127.46	13782.265	3868.4102	2263.46	15116.265	6608.4102	3556.46	22069.266	11272.41	17984.461	5169.2646	4575.4102	4596.46	8089.2646	4702.4102	941.45996	12669.265	500.41016	15399.46	3602.2646	3936.4102	12225.46	1158.2646	5116.4102	7271.46	846.26465	7112.4102	17829.461	2480.2646	1792.4102	11593.695	31076.289	24007.48	4695.6953	18240.289	1566.4805	591.69531	16318.29	1092.4805	364.69531	18843.289	3241.4805	2350.6953	17885.289	5987.4805	9795.6953	10304.29	4772.4805	428.69531	15785.29	4380.4805	941.69531	16810.289	545.48047	589.69531	3899.29	4292.4805	1015.3501	11173.54	5832.8252	-1182.6499	15303.54	10826.825	101.3501	14663.54	3778.8252	-154.6499	12778.54	2673.8252	-324.6499	14568.54	6399.8252	1168.3501	15360.54	8373.8252	9739.3496	9938.54	7575.8252	6655.3501	4703.54	5036.8252	1577.3501	17753.539	7167.8252	6178.3501	8166.54	3761.8252	4034.3501	1072.54	8309.8252	2080.3501	15439.54	2106.8252	19772.35	7083.54	3166.8252	15864.35	7140.54	8421.8252	5638.355	21452.605	12197.945	2635.355	15413.605	14748.945	3868.355	17053.605	15953.945	-442.83496	41503.906	2463.125	-3867.835	19381.904	3840.125	5895.165	25060.904	9413.125	-3282.835	18729.904	8273.125	-344.83496	21442.904	10361.125	17478.336	20124.654	18710.199	3921.335	21383.654	11661.2	2492.335	15266.654	5283.2002	2018.335	18845.654	16368.2	2003.335	18247.654	6091.2002	10676.335	12830.654	15639.2	816.33496	17551.654	12932.2	9672.335	4362.6548	9870.2002	1982.415	14235.545	15400.199	4181.415	13239.545	10605.199	10164.415	18140.545	13820.199	2826.415	11264.545	9336.1992	12829.415	5538.5449	21893.199	5094.415	-121.45508	10830.199	4899.415	-3586.4551	6708.1992	12123.415	4770.5449	10376.199	8330.5596	6354.125	21501.365	12387.56	12059.125	24465.365	3773.5596	21896.125	9912.3652
-346.83496	17466.934	13531.855	1042.165	15675.935	10148.855	3928.1055	12954.915	832.52539	4059.1055	11741.915	6301.5254	17195.105	22625.914	7707.5254	8263.1055	14117.915	5479.5254	1922.6602	20788.385	-1022.9609	5311.6602	14804.385	1098.0391	1166.9258	23039.955	8480.3008	-952.07422	18199.955	8722.3008	3661.4551	12423.81	6459.3555	664.45508	12371.81	8628.3555	7263.9053	25977.039	32365.414	11977.905	20218.039	14348.415	2803.9053	22206.039	12400.415	6764.9053	10407.04	9682.415	-4180.125	18432.891	9955.2598	2520.875	10029.89	5470.2598	3403.8848	24749.775	2625.6953	8131.8848	4741.7754	2987.6953	-681.11523	5508.7754	1694.6953	1871.8848	10684.775	-2641.3047	4769.8848	6933.7754	13693.695	9961.8848	4652.7754	1181.6953	12231.885	5522.7754	2869.6953	5009.6802	11090.365	8070.6348	5996.6802	14658.365	6907.6348	14343.68	4540.3652	3559.6348	3996.6499	9602.9502	5912.4854	445.35986	10199.08	-526.51953	825.2002	11502.075	8126.79	2787.2002	6473.0752	3305.79	940.2002	9081.0752	3807.79	1304.1948	19900.65	2025.0947	1176.1948	16056.65	12511.095	3240.1948	11377.65	7016.0947	10270.195	7007.6499	5435.0947	4025.5801	14228.25	9158.6152	3943.5801	6428.25	6539.6152	6681.5801	4965.25	7395.6152	22031.58	468.25	10469.615	8901.5801	1941.25	6305.6152	4612.5801	5755.25	8756.6152	6936.5801	-189.75	9708.6152	8473.585	16498.445	6244.4502	1748.585	20737.445	8646.4502	6015.585	15347.445	3974.4502	-1488.415	5118.4448	667.4502	1457.4399	18129.586	7484.4951	-634.56006	6846.585	2558.4951	-46.560059	10953.585	2618.4951	-905.56006	2206.585	-235.50488	6375.4399	-695.41504	3834.4951	-1062.8999	17752.135	5214.8701	3059.1001	16667.135	7280.8701	-1266.8999	11397.135	3816.8701	973.1001	11710.135	7303.8701	-736.8999	15089.135	9802.8701	8012.1001	7346.1348	9351.8701	7583.6548	21703.33	4457.9053	6105.6548	21272.33	7804.9053	5608.6548	16414.33	6591.9053	7347.6548	14383.33	7550.9053	738.65479	8400.3301	5795.9053	4467.6548	12523.33	6843.9053	8003.6548	5165.3301	3993.9053	4518.8398	11839.48	339.96973	16526.484	7555.1401	6422.5449	4312.4849	16681.141	9282.5449	5805.4849	20388.141	8024.5449	7165.4849	15918.141	10490.545	3298.4849	13513.141	4525.5449	11300.484	4749.1401	3780.5449	3925.4849	13376.141	3930.5449	2128.4849	9615.1406	8233.5449	8408.4844	5187.1401	2424.5449	11914.484	4627.1401	5909.5449	12001.484	6776.1401	5961.5449	7175.5249	8934.4248	7634.27	2898.5249	19790.426	7020.27	2386.5249	32835.426	6236.27	3593.5249	16300.425	11705.27	1904.5249	26361.426	8022.27	-387.4751	21314.426	5624.27	1440.5249	23496.426	11376.27	5078.5249	18328.426	10347.27	9906.5254	7646.4248	6991.27	-241.4751	15526.425	8389.2695	5881.5249	6431.4248	11410.27	8109.5249	5227.4248	12031.27	6427.5249	3330.4248	10996.27	16800.551	5039.4854	-265.04492	10822.55	5843.4854	8696.9551	6996.5498	5710.4854	-5564.0449	11965.55	4942.4854	-1817.0449	14181.925	2701.8301	4149.2998	2016.0352	25919.391	12441.545	5349.0352	24341.391	19503.545	1777.0352	16747.391	6944.5449	15843.035	5379.3901	7643.5449	12249.035	4133.3901	7972.5449	457.91016	10838.38	5891.7002	2330.9102	11299.38	7578.7002	8358.9102	5866.3799	6432.7002	2789.2949	18438.545	6088.2852	8508.2949	4679.5449	4756.2852	2433.2651	19827.154	1646.0645	2561.2651	13574.154	2504.0645	2465.2651	10333.154	1583.0645	9291.5547	16142.13	-2382.9141	5247.5552	18333.129	-994.91406	3306.5552	15060.13	13547.086	14764.555	4505.1299	4069.0859	6901.5552	13711.13	209.08594	2232.5552	14831.13	352.08594	12852.555	3110.1299	2555.0859	13019.555	2736.1299	3251.0859	9937.5547	848.12988	3240.0859	14374.555	2969.1299	115.08594	20832.551	26705.949	35614.078	5331.5498	16568.949	18739.08	4795.5498	11202.95	12036.08	3583.5498	12721.95	13527.08	6145.5498	13602.95	15161.08	16083.55	5136.9502	14300.08	4846.5498	11810.95	17456.08	2852.5498	15721.95	10435.08	4380.5498	-1035.0498	12458.08	3248.3848	9561.375	8305.9404	1089.3848	9419.375	7137.9404	3778.3848	8351.375	5513.9404	1177.3848	4956.375	3377.9404	2862.3848	8924.375	6447.9404	5285.3848	11297.375	8838.9404	11288.385	8220.375	6739.9404	8726.3848	375.375	6741.9404	5066.3848	7870.375	8089.9404	11204.385	-1137.625	3142.9404	3233.3848	-2348.625	3938.9404	3986.3848	16479.375	1516.9404	14251.385	308.375	5767.9404	14284.385	2206.375	6388.9404	3532.7949	26253.66	5855.0596	374.79492	17089.66	9975.0596	2863.7949	19823.66	13092.06	1914.7754	40695.715	4584.5547	-1175.2246	21215.715	8100.5547	8889.7754	22521.715	8992.5547	-4449.2246	24938.715	3329.5547	1027.7754	18902.715	8401.5547	13931.145	23950.531	15889.23	7091.145	19604.531	8460.2305	4259.145	16104.53	6982.2305	3903.145	16633.531	16996.23	2990.145	15935.53	2750.2305	13107.145	7959.5303	17518.23	1948.145	17872.531	10083.23	15052.145	4335.5303	9459.2305	6226.7798	16050.745	12022.404	10251.779	11158.745	7435.4043	12869.779	19957.746	9671.4043	3799.7798	8917.7451	9821.4043	16059.779	5768.7451	18003.404	9573.7793	-375.25488	7501.4043	7476.7798	-1565.2549	1984.4043	13427.779	3571.7451	2625.4043	471.4248	10770.49	17195.719	5646.4248	9390.4902	23478.719	-3977.5752	19526.49	10909.72
2823.7949	15431.275	2481.8652	5604.7949	14123.275	221.86523	-543.62012	17067.34	-6329.4297	3028.3799	15582.34	2468.5703	16614.379	28236.34	5133.5703	3768.3799	17683.34	111.57031	8329.1348	22439.211	8350.3203	14214.135	5001.2109	8491.3203	-2029.2949	15382.904	6939.4141	-5853.2949	10446.904	8545.4141	1500.9648	10531.89	342.31055	892.96484	6683.8896	727.31055	1469.9404	39105.184	26815.936	7943.9404	24629.184	8385.9355	-1462.0596	27773.184	6972.9355	58.94043	16925.184	3057.9355	2915.4502	10776.495	3084.5508	7149.4502	7463.4951	-554.44922	2914.2002	22770	5939.2803	9575.2002	6434	8802.2803	-1302.7998	5979	6546.2803	2696.2002	9634	4187.2803	5528.2002	5357	17362.281	11679.2	4801	10446.28	11471.2	2736	6601.2803	3295.1348	11461.4	3730.6055	3882.1348	16422.4	5795.6055	12694.135	8281.4004	1964.6055	2165.8652	4422.6309	4103.6846	-1778.2002	11010.096	-2494.9004	4712.2051	17414.754	6687.27	3757.2051	12503.755	2563.27	926.20508	9260.7549	5184.27	707.875	15663.27	743.08496	2416.875	12999.27	11714.085	5425.875	10522.27	7466.085	10368.875	3837.2695	6601.085	923.2251	17378.301	5330.375	2993.2251	14157.3	1807.375	8136.2251	4593.2998	2581.375	20012.225	3417.2998	6892.375	6074.2251	7640.2998	4120.375	8445.2246	4690.2998	4359.375	-2122.7749	13957.3	2986.375	5454.0801	12355.42	7328.0752	-3101.9199	19477.42	10535.075	-1730.9199	9640.4199	5166.0752	-5316.9199	3661.4199	4683.0752	90.904785	16946.99	8982.875	-2801.0952	6289.9902	4517.875	-379.09521	14760.99	4207.875	-2093.0952	3469.9902	3543.875	5226.9048	1925.9902	7821.875	319.75488	14824.635	2683.8896	916.75488	11398.635	5200.8896	-695.24512	11153.635	-587.11035	2075.7549	11500.635	5089.8896	1790.7549	16261.635	4124.8896	9016.7549	5374.6348	3796.8896	5295.9302	19269.324	6211.4648	3002.9302	16707.324	11407.465	2910.9302	18162.324	5597.4648	3450.9302	14452.325	8356.4648	-715.06982	12256.325	5389.4648	67.930176	19874.324	13460.465	8420.9297	4423.3252	2328.4648	-2486.1201	19420.199	7181.1953	13850.005	7167.5898	4842.7646	1683.0049	16905.59	9144.7646	5018.0049	19616.59	5297.7646	5731.0049	15021.59	8243.7646	4029.0049	13662.59	5162.7646	6982.0049	6399.5898	4349.7646	1647.0049	13226.59	4512.7646	1676.0049	11055.59	5518.7646	5702.0049	4920.5898	3563.7646	13569.005	6566.5898	2984.7646	8744.0049	7319.5898	3283.7646	8111.3901	10515.145	8442.4395	2330.3901	22593.145	7156.4399	1712.3901	25266.145	5707.4399	4804.3901	19032.145	11218.439	2901.3901	22339.145	9872.4395	465.39014	16430.145	9260.4395	1372.3901	24658.145	8476.4395	4254.3901	11645.145	6571.4399	9553.3906	5792.145	6911.4399	-1029.6099	17499.145	6447.4399	5733.3901	7287.145	8954.4395	9951.3906	3426.145	12026.439	8641.3906	2353.145	10140.439	12740.96	4555.585	1208.9453	9994.96	6360.585	10331.945	3866.96	11293.585	-1893.0547	13883.96	4555.585	-1365.0547	14101.5	4110.1553	2693.3398	4360.7251	24694.121	10289.07	7917.7251	23714.121	20590.07	2231.7251	19856.121	7223.0698	15194.725	5943.1201	5070.0698	13862.725	6123.1201	9217.0703	-1345.2549	11612.1	11347.125	1860.7451	5781.1001	9587.125	5456.7451	4352.1001	5622.125	449.19482	15994.04	7640.3701	5869.1948	4732.04	2719.3701	4006.4851	18475.645	10456.16	5010.4854	7358.6445	7304.1602	3387.4851	7236.6445	6344.1602	6811.7402	20642.621	9625.3252	4294.7402	20678.621	5113.3252	497.74023	25868.621	22076.324	17655.74	5934.6201	12739.325	5291.7402	15398.62	8437.3252	-623.25977	16882.621	6155.3252	15792.74	5872.6201	9648.3252	10670.74	4787.6201	12632.325	6199.7402	2194.6201	14835.325	16185.74	7202.6201	6490.3252	13842.07	31908.25	34922.535	7021.0698	16801.25	7304.5352	2816.0698	15884.25	3942.5352	2140.0698	16582.25	8661.5352	5888.0698	15428.25	7922.5352	18957.07	7751.25	10160.535	3005.0698	14578.25	7532.5352	3347.0698	17461.25	794.53516	5440.0698	1746.25	8227.5352	2771.79	13209.145	5623.8203	827.79004	15143.145	9401.8203	9668.79	2590.1445	6662.8203	1543.79	12307.145	2404.8203	7586.79	598.14453	5847.8203	2359.79	15323.145	8339.8203	6677.79	21361.145	5205.8203	10038.79	3027.1445	6005.8203	3799.79	14925.145	6583.8203	9626.79	6341.1445	1837.8203	7174.79	1876.1445	6225.8203	5411.79	19732.145	4838.8203	12375.79	4988.1445	3909.8203	14121.79	3501.1445	8394.8203	5793.8848	19579.336	12285.835	907.88477	13464.335	14065.835	6117.8848	15100.335	13073.835	5613.54	41992.539	4360.665	2294.54	14926.54	8175.665	7879.54	23203.539	8941.665	-1753.46	22694.539	8772.665	6611.54	21750.539	10776.665	6505.2002	20356.42	9163.6094	7036.2002	20681.42	5074.6094	5173.2002	16452.42	-906.39062	5550.2002	24487.42	9681.6094	1275.2002	15971.42	-1544.3906	13124.2	7305.4199	13623.609	2979.2002	21159.42	6943.6094	12368.2	2358.4199	5116.6094	4486.52	14754.005	5895.7598	5353.52	13851.005	311.75977	11109.52	17145.004	2697.7598	3005.52	8315.0049	-1963.2402	17863.52	4133.0049	8548.7598	6696.52	269.00488	2365.7598	9197.5195	-2896.9951	-3441.2402	14030.52	1521.0049	-2218.2402	9921.6201	11092.436	15723.381	14353.62	10416.436	20127.381	3072.6201	21949.436	6441.3809
1218.2148	13278.845	5439.5703	5159.2148	12336.845	4189.5703	-5789.0898	3592.5947	736.51953	1580.9102	13725.595	4089.5195	12042.91	24509.594	10449.52	1406.9102	13787.595	4151.5195	10263.49	13887.234	-4496.7031	19503.49	-1998.7656	-7225.7031	2917.5996	16187.07	13863.825	801.59961	20014.07	11851.825	3002.7451	9904.6055	-3391.9355	-725.25488	6760.6055	-1709.9355	2996.0654	36360.875	20947.23	11240.065	24725.875	5080.2305	1142.0654	20608.875	7650.2305	4769.0654	12927.875	1319.2305	-4858.2109	21927.465	9420.7402	-443.21094	13659.465	5277.7402	1235.8398	22483.109	6177.7402	11260.84	6261.1104	6198.7402	888.83984	6099.1104	5099.7402	2770.8398	8470.1104	3876.7402	8858.8398	5551.1104	18734.74	12174.84	3870.1104	7013.7402	13355.84	5402.1104	4869.7402	5062.8101	11022.32	6788.0098	7666.8101	14868.32	13377.01	13165.811	6337.3203	9490.0098	3123.9448	14690.02	8564.71	853.72998	14577.595	-1333.4053	2167.5898	12787.59	4746.4746	1640.5898	5993.5898	2677.4746	-1574.4102	6794.5898	6465.4746	254.30518	18640.676	-819.23047	2255.3052	12600.675	7972.7695	3317.3052	12928.675	2791.7695	8003.3052	6699.6748	3531.7695	4443.3398	19568.734	9141.5	2151.3398	12629.735	6998.5	7808.3398	5445.7354	6450.5	16336.34	4635.7354	9029.5	7544.3398	6670.7354	6162.5	6822.3398	4635.7354	9094.5	-1803.6602	9727.7354	9251.5	8324.6299	13717.439	5512.8496	1508.6299	19594.439	5983.8496	3669.6299	13185.439	1545.8496	-771.37012	4637.4399	4335.8496	1160.0049	22139.461	7826.2754	-5728.9951	5306.46	2646.2754	-2764.9951	12090.46	1457.2754	-5534.9951	3835.46	3227.2754	1583.0049	1639.46	4281.2754	-325.33496	14237.525	6701.8701	1197.665	10897.525	7247.8701	-2452.335	7561.5249	1141.8701	-824.33496	12735.525	7920.8701	-1144.335	11986.525	10353.87	5829.665	4079.5249	5709.8701	1943.585	14370.595	875.9502	-1701.415	15697.595	5887.9502	414.58496	11431.595	2427.9502	-727.41504	10640.595	3892.9502	-3606.415	6534.5947	3584.9502	-4091.415	13533.595	4182.9502	3271.585	-184.40527	2256.9502	2204.7852	10831.045	7224.4004	15181.955	3559.2749	10405.16	3910.9551	15203.275	11733.16	4695.9551	22558.275	7988.1602	6485.9551	15327.275	9141.1602	6738.9551	14574.275	8876.1602	9634.9551	4750.2749	6653.1602	3833.9551	12455.275	6498.1602	1348.9551	13180.275	7092.1602	6394.9551	4547.2749	5301.1602	11334.955	6338.2749	8994.1602	9931.9551	5914.2749	11954.16	13048.29	6334.6001	6981.4854	5388.29	24724.6	5464.4854	6474.29	26372.6	7023.4854	4114.29	18874.6	10658.485	7366.29	20416.6	8742.4854	3325.29	21756.6	9830.4854	7455.29	22247.6	11399.485	10439.29	12838.6	6711.4854	15228.29	6954.6001	4080.4854	4247.29	17623.6	5754.4854	9350.29	6158.6001	8745.4854	2487.29	14086.6	10389.485	9046.29	3158.6001	8681.4854	12210.37	1308.2246	-1022.2344	9181.3701	-2449.7754	6633.7656	6001.3701	2225.2246	-4917.2344	9353.3701	-513.77539	-3931.2344	12497.99	5305.8252	5574.3496	2729.3452	25645.746	10729.7	7783.3452	25692.746	15458.7	2613.3452	22881.746	3378.7002	16575.346	8304.7451	8154.7002	12750.346	4473.7451	7531.7002	4.1799316	14718.686	12207.5	4036.1799	5542.6851	12303.5	6562.1797	5271.6851	9498.5	1908.7351	19064.715	7967.6553	9310.7354	6388.7148	3452.6553	-2913.9551	18704.211	11434.88	-366.95508	9847.21	15927.88	-1813.9551	7839.21	9895.8799	6674.52	21412.609	4987.96	4975.52	15465.609	6154.96	1355.52	28259.609	21069.961	16332.52	7998.6099	8349.96	3599.52	13658.609	5598.96	1098.52	15172.609	1945.96	11933.52	8592.6094	2552.96	11435.52	4457.6099	7254.96	6616.52	4822.6099	9183.96	13530.52	6252.6099	1953.96	17221.029	38292.52	20284.805	6385.0303	20434.52	1357.8047	6251.0303	17147.52	1.8046875	5757.0303	12704.52	1096.8047	8017.0303	14713.52	7623.8047	27361.029	7904.52	523.80469	4886.0303	13940.52	-851.19531	10179.03	3766.52	-4157.1953	8697.0303	3153.52	1429.8047	3259.1699	12032.835	1694.3203	598.16992	12873.835	-159.67969	9770.1699	2294.835	-812.67969	1821.1699	11966.835	-1091.6797	6138.1699	1267.835	1461.3203	1930.1699	16063.835	4581.3203	2528.1699	19782.836	757.32031	10088.17	3601.835	-2439.6797	15089.17	5392.835	2672.3203	11399.17	4788.835	-2151.6797	5251.1699	330.83496	1181.3203	5034.1699	16170.835	-2544.6797	12645.17	2659.835	-2497.6797	14624.17	3725.835	758.32031	-1647.8945	19828.34	8189.3799	-2494.8945	20689.34	8711.3799	-1708.8945	17951.34	11128.38	565.23535	32667.5	4458.0703	-1356.7646	12938.5	7050.0703	4369.2354	23164.5	10144.07	-4889.7646	20510.5	6430.0703	2712.2354	17328.5	10967.07	4042.2305	21643.971	17289.305	-281.76953	25875.971	11502.305	-569.76953	17761.971	7106.3047	-1599.7695	18585.971	19458.305	-3184.7695	16412.971	7949.3047	9342.2305	8799.9707	22396.305	-852.76953	20716.971	11672.305	-60.769531	7243.9702	8663.3047	2514.2852	24062.195	20542.555	3416.2852	21773.195	12004.555	6892.2852	22145.195	10510.555	-187.71484	12983.195	9824.5547	14572.285	9054.1953	21226.555	6322.2852	2552.1953	13197.555	453.28516	1767.1953	6809.5547	2737.2852	27187.195	11563.555	2875.5547	10505.745	10647.84	13785.555	3446.7451	17440.84	4272.5547	16143.745	2441.8398
680.22021	13569.77	5710.6855	4865.2202	12180.77	8215.6855	-1404.1953	4727.0801	-1261.4609	-1.1953125	8659.0801	6583.5391	13602.805	21060.08	7271.5391	2125.8047	13842.08	2057.5391	6543.7998	23546.17	-2952.5195	15865.8	5832.1699	770.48047	1506.585	22358.516	8658.8652	1050.585	19327.516	7401.8652	-949.44043	12651.16	1539.4844	-2090.4404	8892.1602	1924.4844	1524.2998	37763.086	26562.48	7105.2998	25148.086	7979.4805	-1146.7002	22506.086	11516.48	10977.3	109.08496	-3365.5195	-1103.54	19703.975	11568.865	707.45996	12111.975	7261.8652	5474.75	20872.914	-281.73438	10043.75	6914.915	3077.2656	47.75	10328.915	1713.2656	5961.75	10628.915	-2573.7344	13094.75	6876.915	13422.266	14047.75	2953.915	4017.2656	16170.75	6389.915	318.26562	874.55957	15825.135	6436.6602	-90.44043	21680.135	6841.6602	8258.5596	8529.1348	3972.6602	7429.7349	15782.27	1650.2402	-2091.3496	11873.385	-1478.9199	-475.41016	8909.46	7254.5303	360.58984	9359.46	3270.5303	3665.5898	9381.46	5022.5303	594.14502	16501.785	1225.5596	2081.145	14324.785	10579.56	780.14502	15913.785	5469.5596	8949.1445	6738.7852	3902.5596	5463.8599	10510.705	12270.305	2192.8599	6082.7051	5558.3052	6810.8599	2593.7051	5662.3052	21122.859	123.70508	10185.305	9895.8594	-1079.2949	10189.305	9036.8594	-4634.2949	9643.3047	-2518.1401	5052.7051	9546.3047	9589.1895	12468.936	6456.9004	899.18994	19116.936	5935.9004	3017.1899	9040.9355	4532.9004	-2004.8101	7230.9351	4617.9004	4482.5298	22827.82	4575.2451	2331.5298	10596.82	1350.2451	4146.5298	16148.82	203.24512	-261.47021	7191.8198	1324.2451	9074.5293	3942.8198	4423.2451	3296.4902	14818.385	730.42969	6258.4902	11957.385	5550.4297	933.49023	7317.3848	-1165.5703	4931.4902	11188.385	3800.4297	3879.4902	10336.385	7133.4297	8804.4902	319.38477	6051.4297	3711.9702	22039.871	4093.9199	3076.9702	25062.871	8939.9199	2596.9702	15551.87	4937.9199	3341.9702	13895.87	7824.9199	-2139.0298	14756.87	2782.9199	-1042.0298	18424.871	5137.9199	5275.9702	6071.8701	4882.9199	2957.2949	18663.27	8824.4805	18141.15	8320.7402	8320.0098	6337.1499	22015.74	12978.01	4880.1499	21267.74	10277.01	6740.1499	16800.74	10773.01	5508.1499	13805.74	7706.0098	11904.15	5198.7402	9206.0098	2446.1499	16511.74	6621.0098	4749.1499	14866.74	8908.0098	10604.15	5182.7402	4650.0098	12247.15	7293.7402	7785.0098	11321.15	6551.7402	8309.0098	9904.1953	6543.3252	6066.3203	4334.1948	21563.324	3703.3203	5155.1948	23040.324	5016.3203	3862.1948	20236.324	9477.3203	4840.1948	20609.324	5561.3203	1049.1948	19970.324	6658.3203	4782.1948	22042.324	7754.3203	11168.195	9891.3252	5493.3203	11783.195	6342.3252	6575.3203	776.19482	14570.325	4739.3203	6443.1948	2979.3252	7085.3203	3638.1948	11254.325	8729.3203	5067.1948	2192.3252	6584.3203	9305.1445	3346.5654	5080.3359	5903.1445	2931.5654	9782.3359	5788.1445	4336.5654	-1223.6641	7900.1445	2486.5654	1810.3359	9116.3252	12651.686	846.43457	2655.71	29139.186	8831.79	6860.71	25812.186	18244.789	2607.71	14517.186	8064.79	5541.71	24927.186	7377.79	15288.71	7818.1851	4067.79	-1601.915	11788.355	6432.0146	5459.085	4446.355	10449.015	7744.085	4787.355	7070.0146	-790.9248	12651.904	6795.1348	7736.0752	2853.9048	3631.1348	1298.8149	21672.27	6817.8701	1801.8149	11619.27	9997.8701	-231.18506	8886.2695	6189.8701	9453.8555	19820.029	6718.46	5173.855	22354.029	11496.46	2908.855	27559.029	20164.461	18366.855	8601.0293	12059.46	5206.855	12023.029	6983.46	1323.855	16883.029	5363.46	8323.8555	16800.029	9769.46	10535.855	4981.0298	8491.46	8655.8555	6491.0298	11035.46	15379.855	7722.0298	7853.46	13046.766	33761.504	32687.275	7699.7651	5799.5049	-3660.7246	1753.7651	12497.505	2306.2754	4002.7651	12280.505	5973.2754	2590.7651	13040.505	8600.2754	24043.766	7970.5049	6762.2754	2119.7651	14209.505	9643.2754	7681.7651	5053.5049	6001.2754	3987.7651	2426.5049	6763.2754	2268.4199	9025.6953	3614.4844	-169.58008	11456.695	5798.4844	7987.4199	-454.30469	2037.4844	1433.4199	10427.695	167.48438	7094.4199	1011.6953	448.48438	2656.4199	12698.695	8077.4844	4348.4199	19290.695	5634.4844	9570.4199	3187.6953	1612.4844	13803.42	4449.6953	5106.4844	10096.42	2621.6953	-1393.5156	3840.4199	989.69531	5754.4844	4405.4199	15766.695	1998.4844	10522.42	-211.30469	1720.4844	15025.42	3008.6953	5453.4844	4606.8149	21745.9	3284.2949	897.81494	16473.9	9757.2949	2799.8149	16501.9	13646.295	3779.6748	31103.031	6781.4199	630.6748	12510.03	8919.4199	7457.6748	19360.031	11838.42	-643.3252	14524.03	11786.42	4376.6748	16264.03	11685.42	4117.96	20666.805	17656.875	4287.96	15937.805	13906.875	2627.96	15466.805	3149.875	1605.96	17059.805	15124.875	1253.96	19917.805	5459.875	12672.96	6143.8047	19493.875	590.95996	13409.805	13125.875	727.95996	13991.805	11804.875	180.90527	23151.955	13767.635	-979.09473	17370.955	10808.635	7011.9053	25181.955	9637.6348	-809.09473	16622.955	12959.635	15924.905	11208.955	24323.635	4135.9053	2008.9551	10202.635	-2463.0947	3182.9551	4597.6348	2391.9053	18175.955	10979.635	5298.3496	7182.1953	3389.4707	13425.35	6404.1953	9218.4707	1831.3496	21194.195	-3999.5293
140.70996	15619.185	2214.8945	3868.71	11874.185	-1564.1055	-6025.2051	9515.3447	8486.79	-2648.2051	13436.345	12459.79	10385.795	26185.344	15955.79	-157.20508	17141.344	12376.79	-2836.2246	26111.691	2950.0508	6854.7754	11952.69	5764.0508	2060.2695	21779.76	5037.9043	-3009.7305	18859.76	3972.9043	-497.54492	9316.7197	342.01562	-2846.5449	4464.7197	2707.0156	9637.0801	22399.141	21927.406	13723.08	22986.141	8244.4053	890.08008	18421.141	9518.4053	11732.08	2118.1396	385.40527	-143.65527	19471.855	8855.3691	4225.3447	15270.855	4275.3691	2351.3149	18255.461	6310.3652	9636.3145	7016.46	4906.3652	1204.3149	8990.46	5099.3652	6481.3149	5443.46	2512.3652	7066.3149	6226.46	15840.365	11730.314	4590.46	7730.3652	13628.314	5513.46	3281.3652	2565.5098	9835.6953	9048.3496	-157.49023	17247.695	8812.3496	9920.5098	2858.6953	5040.3496	6380.2651	15500.25	4084.9404	-279.20508	11115.825	-2117.9043	-112.17969	8606.1348	6274.4746	-1635.1797	9952.1348	3094.4746	-560.17969	7336.1348	5291.4746	-538.08496	17937.996	1059.9902	1858.915	13086.995	10707.99	2177.915	9517.9951	2021.9902	7262.915	4726.9951	5096.9902	4255.21	10265.77	7619.7354	3567.21	8219.7695	3496.7354	13587.21	-1483.2305	3661.7354	18698.211	1975.7695	7981.7354	12739.21	2684.7695	5889.7354	13317.21	-1903.2305	4703.7354	-335.79004	15439.77	5280.7354	9067.8555	12509.28	9254.335	-264.14502	13368.28	7561.335	2290.855	8122.2803	2319.335	-2249.145	6021.2803	3316.335	3916.48	20776.934	5205.8203	-844.52002	5934.9346	4986.8203	1697.48	7959.9346	2304.8203	-697.52002	2657.9346	3620.8203	6541.48	-770.06543	6175.8203	2208.2051	16643.336	5998.8701	5457.2051	13008.335	3862.8701	218.20508	12360.335	2970.8701	4318.2051	10171.335	7352.8701	2644.2051	12561.335	8993.8701	7629.2051	2998.335	5709.8701	4778.4248	14381.359	4888.3447	4084.4248	19575.359	9811.3447	5737.4248	16350.359	3192.3447	4028.4248	17303.359	6200.3447	451.4248	12924.359	2401.3447	12104.425	7286.3599	6913.3447	2006.4248	12579.359	-387.65527	4323.395	21319.035	4507.2051	15016.71	5349.3999	8358.3447	2836.71	16245.4	8956.3447	445.70996	19576.4	4639.3447	5656.71	14546.4	6113.3447	2898.71	11377.4	3992.3447	7619.71	4113.3999	4691.3447	474.70996	11631.4	8075.3447	1107.71	11191.4	4791.3447	6161.71	3301.3999	4433.3447	9042.71	4840.3999	4426.3447	5339.71	17445.4	5293.3447	10753.609	15774.965	5547.7305	4358.6099	21917.965	6165.7305	7525.6099	23563.965	2746.7305	6868.6099	16372.965	12184.73	6306.6099	15198.965	6555.7305	2888.6099	21564.965	3540.7305	3117.6099	25609.965	5704.7305	2676.6099	15315.965	3059.7305	12937.609	8332.9648	4417.7305	2710.6099	15195.965	3721.7305	9892.6094	4505.9648	5436.7305	2757.6099	15496.965	6732.7305	8703.6094	3517.9648	8186.7305	-303.10498	17783.289	10264.06	7514.895	8249.29	16318.06	7441.895	5854.29	-673.94043	17674.895	10065.29	3560.0596	3604.3052	15582.665	6439.71	1615.9502	24861.625	9909.2695	6156.9502	24680.625	16185.27	5613.9502	12744.625	7367.2695	6025.9502	20264.625	8938.2695	15315.95	6279.625	4669.2695	-2777.98	11981.859	15020.775	3142.02	2973.8599	15660.775	3776.02	4747.8599	12046.775	4031.335	9100.1055	2658.7451	2740.335	6480.1055	-5319.2549	-1411.7148	19621.086	9461.875	1113.2852	8401.085	7834.875	-2004.7148	8201.085	5955.875	7725.7251	21284	1726.7402	2300.7251	22172	4088.7402	2903.7251	25800	14109.74	16441.725	6558	7700.7402	4118.7251	14831	5331.7402	5800.7251	11616	768.74023	5761.7251	21568	7838.7402	9732.7246	7086	2781.7402	6115.7251	3657	9850.7402	14495.725	9611	1982.7402	14614.995	38402.117	29284.57	10615.995	4340.1152	-1853.4297	3487.9951	15648.115	3723.5703	2625.9951	14655.115	7268.5703	3580.9951	21185.115	8379.5703	25000.996	12159.115	7680.5703	3176.9951	18532.115	7736.5703	11822.995	4909.1152	3323.5703	3755.9951	2552.1152	7425.5703	2146.085	13133.23	815.27539	615.08496	13327.23	1621.2754	8231.085	1764.2305	242.27539	1616.085	15824.23	842.27539	8306.085	503.23047	826.27539	2283.085	15875.23	5831.2754	3503.085	17300.23	2827.2754	7387.085	4220.2305	4303.2754	12623.085	6167.2305	10580.275	9172.085	2496.2305	-974.72461	7865.085	826.23047	4274.2754	4196.085	14619.23	2378.2754	14616.085	3059.2305	-1251.7246	12625.085	2740.2305	3779.2754	11556.8	5882.7749	-4200.9902	-3784.2002	19035.775	10269.01	-711.2002	15195.775	8040.0098	324.08496	35147.676	8696.1104	-4716.915	19001.676	9480.1104	4835.085	20411.676	14209.11	-2070.915	18823.676	12461.11	1433.085	16634.676	12578.11	924.24512	22449.16	11711.38	2352.2451	20084.16	9040.3799	1969.2451	15672.16	3551.3799	400.24512	22198.16	18999.379	11253.245	8759.1602	7582.3799	6553.2451	16657.16	17033.379	1571.2451	10791.16	9715.3799	-2728.7549	20110.16	9784.3799	4886.9248	24364.539	3724.9199	5290.9248	21069.539	-295.08008	9239.9248	22882.539	5215.9199	2209.9248	16138.54	1708.9199	15006.925	11510.54	15107.92	8433.9248	4622.54	4800.9199	4036.9248	3218.54	-2549.0801	2726.9248	21691.539	2376.9199	1569.7598	5356.2197	15766.94	9960.7598	8015.2197	20625.941	1176.7598	17267.219	10482.94
1633.9448	15675.625	13973.195	3237.9448	14732.625	8249.1953	784.66992	10837.34	7153.79	4673.6699	11664.34	12549.79	16582.67	24434.34	12029.79	8433.6699	8514.3398	11397.79	9429.9199	17182.785	-546.38086	14613.92	6381.7852	3046.6191	931.35938	20066.195	10266.77	-4141.6406	16255.195	12036.77	-3393.7402	10116.145	-206.32422	-3998.7402	5666.1445	3877.6758	10943.975	10515.775	25335.65	9054.9746	23361.775	11939.65	-1488.0254	25899.775	10347.65	10008.975	2799.7754	2093.6504	4462.8252	21575.984	9485.9004	5785.8252	6821.9854	6117.9004	3521.1499	19792.205	4647.4551	12412.15	2153.2051	9145.4551	1803.1499	3501.2051	7432.4551	6461.1499	4967.2051	919.45508	10992.15	4533.2051	20818.455	13658.15	1581.2051	4383.4551	15357.15	-196.79492	8853.4551	1609.1152	12482.79	5208.6953	2041.1152	9646.79	4712.6953	11429.115	1057.79	482.69531	4491.0049	18785.336	3489.1504	213.5498	12291.61	3086.875	6413.2148	6891.4248	7566.5654	4025.2151	7497.4248	5243.5654	5077.2148	9922.4248	6347.5654	1822.8198	16195.58	3300.5801	2811.8198	17394.58	14963.58	2310.8198	12487.58	7322.5801	10835.82	8781.5801	7640.5801	2572.085	17311.844	11489.16	189.08496	10148.845	6002.1602	10594.085	-219.15527	4326.1602	16637.086	3932.8447	11195.16	10870.085	2911.8447	8372.1602	9613.085	2086.8447	9992.1602	2126.085	6701.8447	5648.1602	11370.405	16419.199	5251.6504	1729.405	16587.199	7312.6504	4174.4053	10583.2	4849.6504	-194.59497	4739.2002	4379.6504	2635.6348	22133.535	7458.3447	543.63477	5474.5352	2421.3447	1546.6348	11377.535	5917.3447	516.63477	4182.5352	4675.3447	4639.6348	1440.5352	7214.3447	-99.810059	19442.121	5008.04	5425.1899	12745.12	6622.04	-86.810059	10563.12	2466.04	1381.1899	12279.12	9243.04	220.18994	14391.12	4369.04	8235.1895	5468.1201	4241.04	5848.375	21410.945	9807.4502	3156.375	20889.945	13621.45	4420.375	17217.945	8346.4502	6358.375	19244.945	9562.4502	533.375	12930.945	7473.4502	10810.375	5948.9448	11019.45	6471.375	6092.9448	9265.4502	1560.4751	21035.336	6927.5146	13812.811	4650.52	10870.77	3293.8101	18092.52	10883.77	4758.8101	18985.52	9671.7695	6723.8101	16584.52	10866.77	3963.8101	10121.52	7673.77	9860.8105	5730.52	7697.77	1392.8101	12706.52	9295.7695	1303.8101	11383.52	8198.7695	7194.8101	4907.52	6919.77	10860.811	6098.52	8960.7695	8947.8105	4609.52	9875.7695	11436.07	6041	8971.2793	8275.0703	21731	6739.2798	10209.07	18390	5913.2798	6882.0703	16058	13157.279	7128.0703	15521	7079.2798	7645.0703	15259	9377.2793	5741.0703	22929	12482.279	16791.07	6450	9259.2793	15851.07	5022	7016.2798	7244.0703	10690	6467.2798	10211.07	2226	6892.2798	11780.07	1561	11727.279	9524.0703	2860	12238.279	3589.8652	14838.545	2388.3008	4277.8652	13208.545	10800.301	9598.8652	4296.5449	-4008.6992	15622.865	7022.5449	-2727.6992	2099.3398	13780.27	6111.9902	590.00488	26761.164	8443.0996	4377.0049	28471.164	14200.1	1317.0049	13251.165	5559.0996	1763.0049	15775.165	7285.0996	10899.005	5702.165	5379.0996	71.814941	11641.28	9178.29	4659.8149	3951.2803	12457.29	8601.8145	1783.2803	7767.29	3724.6348	12389.245	2755.46	6721.6348	6944.2451	-986.54004	1548.375	22154.391	10127.88	3865.375	13457.391	6620.8799	1437.375	8871.3906	6448.8799	9914.9199	21948.199	12009.695	5751.9199	21949.199	8413.6953	6474.9199	26146.199	20929.695	16828.92	6257.2002	13023.695	6029.9199	11592.2	7739.6953	2850.9199	12458.2	7383.6953	5981.9199	22707.199	13030.695	11112.92	3316.2002	12421.695	9030.9199	4241.2002	12920.695	18426.92	6434.2002	8110.6953	17075.025	39198.203	20617.475	12462.025	4662.2051	-9098.5254	7536.0249	19110.205	-5260.5254	3596.0249	18629.205	-1348.5254	6150.0249	15506.205	712.47461	23445.025	9370.2051	1470.4746	2968.0249	19142.205	2910.4746	12160.025	4849.2051	-4704.5254	5794.0249	4025.2051	-1820.5254	1391.3301	12570.65	5475.4551	238.33008	14249.65	4707.4551	9102.3301	3166.6499	5408.4551	289.33008	14680.65	3798.4551	7845.3301	5462.6499	6579.4551	4912.3301	15721.65	1488.4551	5959.3301	18611.65	4798.4551	6471.3301	7595.6499	3861.4551	4642.3301	17328.65	8474.4551	11887.33	8885.6504	3250.4551	4091.3301	3621.6499	5995.4551	4284.3301	19549.65	1269.4551	9660.3301	5886.6499	2378.4551	11638.33	6213.6499	8369.4551	13700.221	4891.7402	-2483.6299	411.22021	16816.74	6525.3701	-799.77979	8972.7402	13920.37	-4801.1758	33699.266	5338.04	-8126.1758	13836.265	10288.04	449.82422	16005.265	11846.04	-7669.1758	12911.265	12011.04	-4148.1758	17563.266	10345.04	2644.4648	24741.129	21838.406	1504.4648	19998.129	16436.406	2818.4648	18626.129	9277.4053	822.46484	23653.129	15478.405	11003.465	8064.1299	10818.405	11091.465	8950.1299	19369.406	392.46484	16803.129	15973.405	-714.53516	20439.129	17153.406	5107.105	19010.99	8077.0449	4843.105	15203.99	7424.0449	11262.105	17985.99	14811.045	2300.105	12839.99	7504.0449	15626.105	5997.9902	17930.045	8002.105	875.99023	6457.0449	6318.105	-685.00977	3257.0449	5709.105	14614.99	7137.0449	432.46973	9767.6855	19967.85	9110.4697	9307.6855	22659.85	7250.4697	12168.686	12607.85
2265.585	17624.705	1781.0605	4875.585	15955.705	-529.93945	-1958.4551	12673.085	-3845.1348	2099.5449	17732.086	-753.13477	15164.545	27062.086	3223.8652	2986.5449	15711.085	-1958.1348	4735.3496	18520.461	7829.8301	12552.35	-686.53906	5457.8301	1777.6699	16387.045	9749.5547	-285.33008	12796.045	13198.555	1513.2051	11324.265	1863.4609	-524.79492	8800.2646	3407.4609	9301.5	12050.815	24419.559	5215.5	25788.816	17733.559	-3534.5	25080.816	13158.56	5821.5	3727.8154	4015.5596	3922.7803	28544.895	10240.35	6247.7803	15162.895	3537.3496	1384.9297	21177.285	10090.53	6961.9297	7578.2852	9685.5303	-1114.0703	5746.2852	8766.5303	571.92969	9872.2852	4578.5303	6830.9297	4381.2852	19131.531	8382.9297	3444.2852	9165.5303	9122.9297	3032.2852	10352.53	2328.2349	11286.315	9226.125	2126.2349	13599.315	4258.125	11210.234	7369.3154	-200.875	1966.7002	11721.575	6347.1201	-250.97021	16223.955	1741.0195	1533.3252	7723.7549	5318.5654	-449.6748	7414.7549	2470.5654	2817.3252	7981.7549	6560.5654	1952.6899	12680.04	3845.8799	1316.6899	8144.04	15046.88	1771.6899	6432.04	9795.8799	7512.6899	447.04004	6737.8799	2603.1499	11938.255	2296.8555	612.1499	7625.2549	5265.8555	9126.1504	-1554.7451	2553.8555	19827.15	-4.7451172	5700.8555	8092.1499	2473.2549	3030.8555	10363.15	-1500.7451	4392.8555	-1916.8501	7866.2549	9116.8555	9024.4746	14047.346	8952.0801	-532.5249	16904.346	5302.0801	2710.4751	15585.346	3623.0801	-2460.5249	4858.3452	2797.0801	-1800.415	18307.484	7452.3799	-4228.415	3316.4854	4054.3799	-3028.415	12164.485	4111.3799	-5870.415	3798.4854	4083.3799	-306.41504	2090.4854	6424.3799	1696.8901	15686.87	7111.0151	3728.8901	15287.87	5217.0151	-690.10986	13064.87	2085.0151	2640.8901	11381.87	11664.016	1096.8901	14189.87	6295.0151	7760.8901	6163.8701	8776.0156	5115.9302	18357.375	5815.8154	4560.9302	16477.375	10375.815	4843.9302	12119.375	5378.8154	3908.9302	9034.375	5852.8154	696.93018	6757.375	5110.8154	1694.9302	11159.375	12179.815	9165.9297	-1160.625	5053.8154	255.22998	8945.5303	2362.4404	11795.955	4865.4102	4052.8047	284.95508	17831.41	8326.8047	1850.9551	22234.41	6245.8047	5244.9551	12779.41	11159.805	2786.9551	11642.41	6136.8047	2006.9551	14081.41	1243.8047	747.95508	8630.4102	5733.8047	554.95508	7226.4102	7138.8047	5224.9551	4260.4102	4242.8047	10240.955	2431.4102	5619.8047	8171.9551	2306.4102	7878.8047	13792.936	6518.4551	7439.9697	5269.9351	24332.455	7893.9697	4678.9351	21909.455	6252.9697	6693.9351	16181.455	11645.97	10078.936	14318.455	7406.9697	4649.9351	15003.455	5962.9697	5183.9351	22873.455	8787.9697	15035.936	3216.4551	6309.9697	16505.936	3744.4551	6392.9697	2951.9351	12316.455	8574.9697	9961.9355	2967.4551	8891.9697	6898.9351	8803.4551	12116.97	9753.9355	3032.4551	10481.97	5104.085	12324.845	-1731.1055	3948.085	16855.844	5681.8945	9957.085	2698.8447	-5208.1055	11949.085	7661.8447	-3049.1055	5907.6748	13626.609	1264.2246	-1268.8301	24902.395	9512.3447	3257.1699	27702.395	16098.345	-2228.8301	17533.395	6749.3447	1291.1699	19928.395	12665.345	12857.17	9427.3945	6349.3447	2362.0049	15157.885	10020.7	6259.0049	7284.8848	12991.7	11024.005	5983.8848	9622.7002	1872.9849	11073.279	10294.38	8337.9844	3842.2798	3934.3799	2327.0149	18292.82	13221.4	3759.0149	11019.82	12437.4	1302.0149	7355.8198	9448.4004	8019.085	20842.949	3125.3652	5015.085	23150.949	9728.3652	6514.085	22386.949	18932.365	18534.086	7161.9502	11033.365	5501.085	14238.95	8846.3652	892.08496	15509.95	5776.3652	7882.085	20154.949	7066.3652	9125.085	5008.9502	8675.3652	6037.085	6136.9502	9804.3652	13816.085	6970.9502	5072.3652	15401.359	28806.045	31245.154	11866.359	-2359.9551	-2475.8457	198.35986	9194.0449	1597.1543	2085.3599	10527.045	7567.1543	5133.3599	8707.0449	7722.1543	20588.359	4533.0449	4428.1543	2076.3599	14361.045	4745.1543	8525.3594	-1058.9551	2823.1543	4415.3599	-527.95508	5629.1543	1049.8501	12801.016	10533.6	-1510.1499	15613.016	8313.5996	9573.8496	5793.0151	8141.5996	2111.8501	16516.016	5833.5996	7592.8501	4327.0151	12161.6	4568.8501	11664.016	5773.5996	4495.8501	17061.016	5445.5996	1.8500977	19511.016	7594.5996	7377.8501	11356.016	1994.5996	8650.8496	8188.0151	7689.5996	4792.8501	1349.0151	12096.6	4970.8501	18733.016	9575.5996	9961.8496	4257.0151	3446.5996	12941.85	4452.0151	9234.5996	16387.445	6385.48	2569.6699	-688.55518	19019.48	12636.67	-2369.5552	4757.48	17781.67	4725.4697	32795.996	6313.6953	-83.530273	16360.995	7693.6953	10318.47	17697.996	15152.695	631.46973	15829.995	6014.6953	2617.4697	15575.995	13250.695	4066.9248	20389.789	15073.355	6331.9248	19468.789	12135.355	4539.9248	17978.789	4918.3555	5588.9248	16863.789	13079.355	10494.925	9177.79	8208.3555	6536.9248	19198.789	17064.355	3541.9248	15521.79	11998.355	2534.9248	12184.79	9785.3555	6373.02	14113.5	9039.0703	5890.02	10498.5	8454.0703	12815.02	14380.5	8472.0703	5238.02	8053.5	5460.0703	16731.02	2150.5	21272.07	2933.02	4524.5	10254.07	6245.02	-4729.5	2854.0703	6445.02	12966.5	4990.0703	1630.2051	6273.7852	10454.195	10464.205	6109.7852	16094.195	812.20508	18460.785	7494.1953
957.43457	12412.94	13557.695	1374.4346	11365.94	8254.6953	-4538.5254	14120.135	-1916.0195	730.47461	11568.135	3717.9805	15475.475	24635.135	9040.9805	1322.4746	12998.135	2327.9805	3815.0654	13225.67	5742.1699	10319.065	-3368.3301	6006.1699	2911.6748	19745.344	13858.17	-249.3252	18637.344	6329.1699	2456.7451	11890.285	5210.7451	320.74512	6818.2852	8429.7451	9950.2451	6719.2051	25303.711	7760.2451	25223.205	10085.71	-71.754883	18783.205	11200.71	9461.2451	447.20508	117.70996	1553.5254	15312.836	3285.6309	5737.5254	7950.8359	-21.369141	2081.4199	21577.785	4730.1699	7701.4199	5824.7852	4404.1699	-1152.5801	8576.7852	6415.1699	-101.58008	9442.7852	1707.1699	6606.4199	6093.7852	14912.17	8676.4199	5207.7852	7891.1699	12427.42	5731.7852	6008.1699	2266.6602	7969.5254	9750.4805	2945.6602	2752.5254	7990.4805	11844.66	1021.5254	5780.4805	3306.9199	10813.6	7823.9448	-513.68994	11274.77	2196.04	6607.7651	15498.596	6381.0601	3166.7651	9162.5957	8361.0605	5470.7651	10997.596	8544.0605	314.10498	13926.96	-1346.0596	-511.89502	9583.96	9045.9404	747.10498	7385.96	4294.9404	6848.105	3496.96	2047.9404	4297.21	10745.175	8251.1699	1877.21	9187.1748	6723.1699	10848.21	913.1748	6125.1699	17448.211	-91.825195	8636.1699	12900.21	1340.1748	7824.1699	11830.21	-832.8252	5511.1699	-443.79004	11150.175	8164.1699	10767.564	8098.6553	7905.1953	672.56494	12640.655	4742.1953	4088.5649	11907.655	2118.1953	423.56494	4767.6553	3809.1953	3131.5151	19918.984	5224.1797	994.51514	2068.9854	1091.1797	2823.5151	7634.9854	554.17969	115.51514	2086.9854	1030.1797	7278.5151	36.985352	4414.1797	-837.6748	14823.5	3805.25	3015.3252	10580.5	6211.25	-2074.6748	12025.5	1511.25	254.3252	8447.5	5660.25	-454.6748	11264.5	6294.25	7750.3252	2665.5	7015.25	4619.7148	19505.18	6012.7305	2357.7148	18645.18	8897.7305	1864.7148	10860.18	3847.7305	2189.7148	15017.18	5435.7305	-491.28516	7510.1797	2911.7305	11726.715	5374.1797	6669.7305	6949.7148	4367.1797	1885.7305	-569.29004	21861.346	2768.2998	13966.415	7709.3052	3446.6055	2506.415	18153.305	7477.6055	4340.415	24198.305	5042.6055	8520.415	14922.305	4716.6055	4280.415	13954.305	2709.6055	11524.415	6507.3052	-603.39453	3651.415	14570.305	534.60547	2098.415	13377.305	464.60547	9221.415	5431.3052	2144.6055	11497.415	5426.3052	1738.6055	4558.415	20552.305	2558.6055	12173.825	8256.1201	6151.0703	2367.8252	27062.121	7452.0703	9130.8252	23513.121	4163.0703	5319.8252	18499.121	10064.07	7675.8252	18407.121	6814.0703	3310.8252	19188.121	8259.0703	4362.8252	24043.121	8608.0703	12390.825	5752.1201	4383.0703	13075.825	7122.1201	5385.0703	1524.8252	17671.121	7283.0703	7531.8252	6664.1201	7975.0703	6414.8252	11118.12	11512.07	8841.8252	4690.1201	7377.0703	4505.0449	19023.5	8625.0996	4895.0449	18155.5	15794.1	9455.0449	6892.5	3144.0996	7742.0449	10002.5	4451.0996	3806.875	16326.675	4374.1348	1174.0752	23567.99	8039.5752	5761.0752	25772.99	19663.574	1652.0752	9395.9902	4175.5752	2475.0752	21676.99	11492.575	13023.075	6815.9902	8507.5752	-2420.7549	15323.779	10699.665	3936.2451	2847.7798	14720.665	7842.2451	6428.7798	7780.665	2035.9299	13136	9129.8701	9720.9297	1055	7622.8701	-235.66504	17390.67	5431	713.33496	14823.67	7247	-65.665039	7300.6699	5130	6985.5752	19430.754	4339.2402	1989.5752	23634.754	10602.24	9260.5752	16337.755	21120.24	16390.574	6579.7549	9380.2402	5263.5752	12387.755	5704.2402	4442.5752	11046.755	6254.2402	9148.5752	12071.755	6887.2402	7731.5752	4368.7549	6123.2402	5530.5752	4763.7549	7807.2402	2471.5752	21792.754	5038.2402	9393.165	42998.586	21502.35	9906.165	1043.585	-6420.6504	2007.165	13726.585	3092.3496	1371.165	14914.585	2992.3496	3386.165	13866.585	4959.3496	21395.164	10035.585	5509.3496	833.16504	16411.586	5290.3496	11145.165	3767.585	2519.3496	2129.165	3620.585	7521.3496	1717.8652	9517.0049	9646.2598	-768.13477	8704.0049	9090.2598	5304.8652	-3365.9951	11792.26	-783.13477	3538.0049	7394.2598	7614.8652	-3550.9951	9417.2598	-647.13477	651.00488	8561.2598	2557.8652	8553.0049	13208.26	153.86523	7314.0049	10248.26	6889.8652	-3236.9951	2385.2598	7747.8652	-747.99512	5937.2598	2894.8652	-3285.9951	10498.26	2609.8652	10560.005	7121.2598	9623.8652	-2305.9951	8179.2598	14959.865	297.00488	12309.26	18176.545	1848.46	-3043.3301	698.54492	8881.46	3816.6699	146.54492	6032.46	9157.6699	5503.9702	36508.266	8298.3555	2231.9702	18422.266	14750.355	12123.971	22747.266	14325.355	2205.9702	16502.266	11848.355	4885.9702	21503.266	14097.355	6299.7051	19505.996	10900.131	4055.7051	19845.996	7172.1309	6048.7051	13941.995	2707.1309	5282.7051	20305.996	8321.1309	13868.705	6569.9951	4065.1309	6599.7051	21707.996	9714.1309	4883.7051	12447.995	9360.1309	3568.7051	9161.9951	7741.1309	4114.5947	15673.66	8843.6152	2884.5947	13280.66	4896.6152	8723.5947	19846.66	6352.6152	2200.5947	11352.66	6349.6152	16575.594	7086.6602	16083.615	1279.5947	12135.66	3243.6152	5034.5947	662.66016	2072.6152	1954.5947	15703.66	8355.6152	5797.54	4107.2754	18827.461	12414.54	1490.2754	18434.461	7003.54	8751.2754	11809.46
1645.1953	14975.936	5855.2402	3173.1953	14591.936	5713.2402	1960.6445	14387.74	52.875	4153.6445	9539.7402	5089.875	18869.645	23319.74	12363.875	5275.6445	16220.74	6229.875	2003.6797	21350.336	5085.1602	9033.6797	3710.3359	3104.1602	5431.3896	20263.83	12431.88	2576.3896	15905.83	6190.8799	-1488.6797	15034.675	-3676.1406	-2068.6797	10209.675	2913.8594	8187.3701	8860.8701	17065.969	6758.3701	23411.871	9563.9697	-1745.6299	24274.871	3905.9697	11031.37	1259.8701	-1120.0303	798.80469	22864.781	4695.6855	6439.8047	7337.7803	253.68555	3980.5552	22876.586	1785.2598	11214.555	2832.585	3123.2598	1672.5552	7513.585	1416.2598	4335.5552	8549.585	-2402.7402	3608.5552	11287.585	16245.26	11671.555	2542.585	-209.74023	16254.555	3018.585	-681.74023	3959.4551	6917.6201	13932.27	3598.4551	8970.6201	8752.2695	14492.455	3846.6201	7724.2695	4855.48	13665.61	1783.7598	-4483.2305	12162.516	4193.3945	2096.7451	6313.2051	6831.6748	767.74512	4942.2051	5678.6748	3333.7451	4040.2051	9980.6748	2581.145	12898.55	3563.9502	390.14502	14240.55	14270.95	3141.145	14252.55	8583.9502	7925.145	8987.5498	12590.95	5084.6001	11391.4	8996.1201	2640.6001	6912.4004	6385.1201	9169.5996	-107.59961	4074.1201	22346.6	-1064.5996	5703.1201	11332.6	-960.59961	5526.1201	13615.6	-753.59961	8462.1201	6729.6001	4717.4004	6920.1201	5093.8555	17036.891	3940.9453	-4969.1445	10708.891	1493.9453	-1624.1445	12994.891	1654.9453	-6502.1445	7963.8901	1077.9453	2120.8252	22410.051	6482.5996	-1317.1748	4681.0498	2741.5996	915.8252	10076.05	1571.5996	151.8252	7168.0498	2927.5996	5728.8252	94.049805	4232.5996	2661.8652	21438.605	2501.8604	3769.8652	17068.605	4140.8604	1154.8652	10528.605	3393.8604	3687.8652	11294.605	10176.86	3281.8652	14175.605	7577.8604	7960.8652	5649.605	7159.8604	152.91992	22014.965	7452.25	-2006.0801	22685.965	9469.25	646.91992	20680.965	5110.25	-1931.0801	18337.965	8301.25	-5936.0801	14967.965	7655.25	8692.9199	5724.9648	11635.25	1225.9199	6281.9648	4683.25	1075.5098	18698.055	5385.3101	13672.24	5469.2749	6729.3945	4808.2402	16328.275	8554.3945	3444.24	22559.275	6684.3945	10041.24	16227.275	8356.3945	4064.24	13874.275	2681.3945	11612.24	7962.2749	3713.3945	2066.24	14682.275	5718.3945	3823.24	14181.275	6934.3945	1597.24	11912.275	3457.3945	12412.24	10605.275	8295.3945	4309.2402	21226.275	5028.3945	10461.465	5863.6348	3543.1348	3368.4648	25305.635	2144.1348	7787.4648	21694.635	-1278.8652	4352.4648	19839.635	5394.1348	6952.4648	17832.635	4349.1348	1941.4648	18441.635	4681.1348	3038.4648	24856.635	4701.1348	13075.465	6858.6348	1265.1348	11370.465	8126.6348	4817.1348	1502.4648	16043.635	2304.1348	10356.465	3322.6348	5733.1348	4896.4648	9611.6348	8663.1348	9604.4648	2970.6348	4934.1348	1178.1802	16262.4	3951.8203	1698.1802	15051.4	5716.8203	4921.1802	6816.4004	-5069.1797	12605.18	5173.4004	-2233.1797	13792.915	9153.3555	4282.6553	1698.2402	25835.865	10825.63	5894.2402	28246.865	17607.629	424.24023	8872.8652	8412.6299	15557.24	8050.8652	9491.6299	11059.24	10410.865	5684.6299	-1079.77	14027.061	10011.75	4919.23	6242.0601	9744.75	8875.2305	6675.0601	6862.75	2935.5649	14709.535	8415.9746	6398.5649	1822.5352	4052.9746	1168.3701	16318.375	9295.3701	3011.3701	13106.375	10274.37	1080.3701	11640.375	8229.3701	6089.6699	22031.025	3832.1299	2319.6699	25551.025	5954.1299	6245.6699	24342.025	18854.129	15774.67	2815.0249	8778.1299	3925.6699	11071.025	4260.1299	160.66992	10810.025	6630.1299	4713.6699	18585.025	6943.1299	8755.6699	3738.0249	9400.1299	4194.6699	3721.0249	9198.1299	10560.67	8357.0254	3076.1299	12556.635	36978.516	28632.385	12762.635	3766.5151	-4734.6152	4775.6348	15256.516	-980.61523	6403.6348	13995.516	1890.3848	5503.6348	17360.516	8083.3848	23659.635	8582.5156	4118.3848	5581.6348	19595.516	6847.3848	11362.635	4429.5151	752.38477	5971.6348	3969.5151	5485.3848	4108.7598	9399.165	2314.1797	1002.7598	12383.165	1572.1797	10295.76	648.16504	1846.1797	1380.7598	9166.165	583.17969	10193.76	-296.83496	-1461.8203	3049.7598	8770.165	5182.1797	11795.76	11370.165	6804.1797	-243.24023	12948.165	4176.1797	9621.7598	-261.83496	-5428.8203	10995.76	1014.165	-17.820312	4539.7598	1181.165	1592.1797	3178.7598	14917.165	2306.1797	11472.76	768.16504	-710.82031	12750.76	2451.165	3203.1797	13840.495	3599.585	1214.1445	8468.4951	1278.585	2673.1445	882.49512	13908.585	5466.1445	5030.9902	29917.42	10665.945	230.99023	15573.42	12728.945	9443.9902	18033.42	15324.945	534.99023	12913.42	11573.945	12522.99	2465.4199	3528.9453	7806.21	23549.625	10107.734	5418.21	20716.625	8222.7344	6817.21	21706.625	2648.7344	5349.21	16673.625	11186.734	16389.211	8379.625	1851.7344	8482.21	22601.625	14188.734	3872.21	14740.625	7090.7344	12330.21	5619.625	5009.7344	5205.3652	17219.285	14514.4	1890.3652	13728.285	14980.4	10938.365	19661.285	10928.4	1770.3652	12761.285	12155.4	15202.365	3540.2852	23673.4	660.36523	12476.285	10606.4	3873.3652	886.28516	5822.4004	4714.3652	19342.285	11154.4	5011.2949	10944.945	9333.1699	10122.295	9028.9453	19714.17	2299.2949	23317.945	3055.1699
2906.8252	17968.67	2684.4805	781.8252	7766.6699	1321.4805	-5355.46	6590.8896	4165.8154	-2506.46	8932.8896	7325.8154	10537.54	19150.891	13686.815	2046.54	13155.89	11395.815	3272.6191	13276.494	10601.65	12146.619	-3460.5059	8577.6504	5452.7754	21432.949	11609.34	5385.7754	15790.95	7812.3398	4545.6846	10762.77	5140.8203	-284.31543	5704.7695	1123.8203	16172.76	6086.54	21344.02	11778.76	24592.539	15390.02	15788.76	1981.54	3392.0195	13322.76	1223.54	2777.0195	5885.7949	16715.809	5897.9395	8102.7949	16694.809	2443.9395	1821.75	21426.719	9474.1396	10838.75	5703.7197	4075.1396	1060.75	7705.7197	8354.1396	4267.75	10419.72	3941.1396	6688.75	7334.7197	20325.141	10430.75	2082.7197	7947.1396	9301.75	5656.7197	5175.1396	2534.6548	13191.32	6799.0449	735.65479	11217.32	5036.0449	12199.654	3699.3203	3030.0449	3319.8599	11531.305	6595.2051	-4080.9502	15022.495	5255.2002	1581.6099	10180.795	2433.3652	1248.6099	4824.7949	-536.63477	6507.6099	-722.20508	3043.3652	1253.54	11743.76	1420.7949	-797.45996	12924.76	15352.795	2124.54	10101.76	6290.7949	7345.54	7453.7598	5794.7949	1842.2349	10289.38	10156.715	1664.2349	7916.3799	4207.7148	9961.2344	-2696.6201	5499.7148	20789.234	3577.3799	6978.7148	6633.2349	1092.3799	7522.7148	8960.2344	-3036.6201	6410.7148	-3195.7651	8997.3799	3873.7148	10310.86	11474.234	7823.3203	-1738.1396	9975.2344	2006.3203	-661.13965	11617.234	3229.3203	-3817.1396	6230.2349	-542.67969	3819.1802	21582.48	8375.96	-666.81982	5262.4805	2936.96	2144.1802	9699.4805	1254.96	-578.81982	2534.4805	3081.96	5927.1802	-694.51953	5225.96	-446.37012	11391.52	-593.04492	2372.6299	12900.52	2651.9551	-979.37012	8510.5195	-1894.0449	1437.6299	8691.5195	4771.9551	-292.37012	13002.52	5488.9551	5481.6299	3342.52	2703.9551	6295.77	17259.691	4519.0352	5008.77	19771.691	5891.0352	4960.77	11798.69	-2010.9648	4065.77	14885.69	6208.0352	447.77002	10532.69	5898.0352	6322.77	10513.69	8020.0352	6198.77	2508.6904	3042.0352	-187.74512	6878.8047	2826.585	7688.9102	6113.8848	7199.8047	1508.9102	18300.885	8725.8047	1265.9102	26568.885	8366.8047	6452.9102	15440.885	8311.8047	1373.9102	17245.885	5428.8047	8420.9102	7661.8848	4677.8047	1661.9102	16725.885	5270.8047	240.91016	10668.885	4967.8047	-151.08984	9935.8848	294.80469	6389.9102	9275.8848	4940.8047	1242.9102	18659.885	8163.8047	8035.6602	2447.665	4107.9199	2343.6602	23547.664	3401.9199	5944.6602	25037.664	4606.9199	5245.6602	17414.664	8306.9199	5812.6602	17190.664	10293.92	1823.6602	21148.664	4073.9199	2730.6602	21763.664	6767.9199	14163.66	5586.665	2928.9199	12049.66	4699.665	3097.9199	2609.6602	13302.665	2965.9199	7667.6602	-349.33496	6959.9199	7954.6602	5961.665	9522.9199	7872.6602	557.66504	8268.9199	6569.5703	8305.2998	-1810.2344	113.57031	16068.3	5098.7656	1807.5703	12360.3	-3511.2344	6494.5703	4144.2998	-3131.2344	13054.8	3599.3599	2051.125	898.53516	19135.51	9290.5449	5555.5352	24016.51	17409.545	746.53516	15094.51	6952.5449	12503.535	2070.5098	9464.5449	10080.535	2712.5098	6943.5449	916.4751	15085.215	6228.4746	10259.475	4999.2148	6034.4746	10482.475	3473.2148	4894.4746	3655.0249	16095.75	5412.3945	10553.025	2439.75	4327.3945	3594.96	20284.385	10843.705	3265.96	10313.385	10996.705	2716.96	11302.385	7862.7051	7037.665	15403.596	6428.2754	2142.665	25559.596	6123.2754	5456.665	25221.596	18802.275	15032.665	6670.5952	8617.2754	6329.665	13097.596	8403.2754	1073.665	12184.596	6182.2754	4695.665	20378.596	4338.2754	7237.665	8196.5957	6950.2754	5302.665	6190.5952	11608.275	15533.665	7913.5952	3424.2754	12477.765	35958.961	24565.77	14208.765	2721.96	-914.23047	4377.7646	14988.96	5538.7695	5528.7646	13762.96	4411.7695	6248.7646	18174.961	12551.77	23992.766	13613.96	8877.7695	2307.7649	20376.961	10457.77	10574.765	5019.96	4849.7695	6944.7646	3459.96	10339.77	587.75	11744.779	7211.1553	-1109.25	14447.779	10819.155	12007.75	4902.7798	7302.1553	2386.75	12070.779	6716.1553	9198.75	4478.7798	10528.155	2021.75	12297.779	10562.155	1135.75	19807.779	9419.1553	7633.75	7496.7798	7910.1553	8935.75	4183.7798	2711.1553	10531.75	4186.7798	5837.1553	4214.75	3885.7798	9201.1553	2159.75	17007.779	7801.1553	9552.75	5289.7798	6683.1553	9229.75	8733.7793	11096.155	17668.561	3299.3799	-3346.8604	12096.561	3000.3799	-1307.8604	2265.5601	12177.38	9412.1396	1393.5596	28849.02	-2652.5801	8.5595703	14609.02	4230.4199	7201.5596	18825.02	182.41992	-325.44043	16252.02	16.419922	12642.56	-1883.9805	-8551.5801	4891.375	21905.795	13718.98	4927.375	21249.795	12498.98	5102.375	17172.795	3779.9805	3681.375	16743.795	9998.9805	16029.375	4407.7949	6131.9805	9234.375	20121.795	12488.98	4011.375	9911.7949	8938.9805	12838.375	2798.7949	11182.98	7248.02	16658.684	12385.971	7756.02	12618.685	8808.9707	13681.02	19882.684	11887.971	5740.02	9782.6846	12362.971	15585.02	3091.6846	22776.971	9983.0195	-704.31543	12083.971	12091.02	-1452.3154	3554.9707	8379.0195	17490.684	9180.9707	6565.395	7452.875	16514.355	13466.395	6197.875	13961.355	3733.395	16820.875	7471.3555
-1165.5654	9916.2949	6555.75	2885.4346	11185.295	-1378.25	63.955078	14076.91	3383.0449	3119.9551	15918.91	7667.0449	12000.955	17889.91	7122.0449	2771.9551	16673.91	5663.0449	7085.7246	33363.07	4385.8457	15683.725	8071.0703	8062.8457	3288.1953	22423.004	10762.7	-5.8046875	21827.004	9746.7002	392.61035	8841.5898	3267.9199	-1102.3896	13707.59	3426.9199	10305.955	5739.0303	24318.859	9997.9551	30152.031	10437.86	10142.955	2204.0303	-218.13965	3977.9551	-244.96973	-1680.1396	-1763.1348	18827.324	13415.35	-509.13477	11145.325	4904.3496	4057.73	24660.09	2202.3945	9104.7305	7229.0898	355.39453	1938.73	6154.0898	3458.3945	6528.73	4602.0898	-659.60547	1463.73	14119.09	14675.395	12412.73	4665.0898	4389.3945	15342.73	6239.0898	4147.3945	3059.71	12588.83	7291.2646	2804.71	13549.83	8782.2646	10204.71	5258.8301	3120.2646	4702.4248	14819.439	7368.1953	-2164.7852	9478.7803	1527.2949	3625.0298	8110.2305	10266.346	2503.0298	3597.2305	5906.3452	3766.0298	4803.2305	12724.346	2081.4502	10555.67	1724.085	1973.4502	8877.6699	16484.086	522.4502	8108.6699	4606.085	1133.4502	17818.67	6958.085	4703.8149	12419.73	6607.8203	1996.8149	7130.7305	4052.8203	8751.8145	-337.26953	4598.8203	17067.814	2981.7305	8964.8203	10001.814	1024.7305	6267.8203	-435.18506	6690.7305	8095.8203	-319.18506	10326.73	8876.8203	7807.7246	11002.885	7043.8701	-796.27539	15911.885	7561.8701	1596.7246	17446.885	5159.8701	-2401.2754	7857.8848	2933.8701	1555.7749	23255.686	7793.8945	-1026.2251	8174.6851	3722.8945	902.7749	12392.686	4280.8945	-2500.2251	7425.6851	2935.8945	6562.7749	2967.6851	7220.8945	740.29004	7961.5098	5822.8799	3896.29	6053.5098	5687.8799	-1150.71	4670.5098	1924.8799	3223.29	3610.5098	10459.88	884.29004	3719.5098	7243.8799	8054.29	-1224.4902	5049.8799	7170.7148	20274.064	9249.5098	5489.7148	23725.064	9002.5098	14683.715	4540.0649	-949.49023	5997.7148	15462.064	9597.5098	1514.7151	16342.064	5830.5098	11174.715	4364.0649	10517.51	8641.7148	6984.0649	7715.5098	-85.069824	15151.35	4838.71	13328.995	4879.4448	11855.1	2761.9951	22832.445	11972.1	5270.9951	17790.445	10653.1	9125.9951	14807.445	13217.1	4140.9951	16961.445	8319.0996	11582.995	5453.4448	6181.1001	2729.9951	14014.445	9338.0996	3310.9951	8950.4453	14866.1	7451.9951	5261.4448	7392.1001	14778.995	4740.4448	8455.0996	12827.995	4721.4448	9374.0996	9218.1953	2477.25	3389.1445	2210.1948	25727.25	5351.1445	1131.1948	26805.25	8037.1445	3137.1948	14241.25	5103.1445	6073.1948	15316.25	8607.1445	777.19482	17515.25	5489.1445	2427.1948	21747.25	9281.1445	12967.195	4631.25	3952.1445	11484.195	3662.25	6245.1445	640.19482	11851.25	4944.1445	6910.1948	2507.25	7576.1445	2383.1948	12584.25	11743.145	5694.1948	-724.75	7155.1445	7937.75	6900.4102	-1161.7207	2717.75	14128.41	11223.279	2567.75	8087.4102	-2600.7207	11267.75	290.41016	2200.2793	13957.7	3406.75	5077.2549	2399.395	22024.061	11678.314	6975.395	25787.061	20391.314	2463.395	19069.061	9998.3145	16299.395	5148.0601	8535.3145	12678.395	4588.0601	10012.314	-891.73486	13702.596	7226.79	8396.2656	4901.5952	9829.79	7795.2651	6438.5952	7045.79	3084.6799	8750.0596	7241.4502	9374.6797	480.05957	4125.4502	2375.9751	23372.09	7330.3555	2120.9751	12927.09	6519.3555	3013.9751	9907.0898	1848.3555	3618.145	12072.45	8000.9648	2633.145	18560.449	9713.9648	4928.145	17083.449	18767.965	14518.145	5254.4502	11522.965	1539.145	12295.45	9174.9648	901.14502	13084.45	7711.9648	7683.145	17444.449	8840.9648	10055.145	5612.4502	9829.9648	4049.145	4206.4502	11917.965	10974.145	6071.4502	4268.9648	14580.734	33595.02	31536.129	10912.734	2788.02	1564.1299	3877.7349	16855.02	6677.1299	2510.7349	11264.02	7086.1299	4063.7349	20520.02	15141.13	14621.734	17478.02	10404.13	1655.7349	16893.02	10557.13	10736.734	2292.02	6074.1299	5664.7349	1901.02	9469.1299	1897.2402	10071.45	-1527.3242	819.24023	10471.45	961.67578	11180.24	-1709.5498	726.67578	2369.2402	9711.4502	-2066.3242	9824.2402	-2453.5498	-235.32422	4341.2402	5718.4502	1690.6758	6748.2402	13358.45	750.67578	9142.2402	236.4502	494.67578	10389.24	-2878.5498	-5315.3242	9624.2402	3302.4502	-1065.3242	5063.2402	-2085.5498	-367.32422	4539.2402	11926.45	166.67578	11750.24	-701.5498	-1212.3242	14597.24	1673.4502	1045.6758	15160.77	5433.0298	-7514.2402	8915.7695	3108.0298	-2161.2402	2080.77	14093.029	4169.7598	6365.0752	40285.492	11311.609	-634.9248	18668.49	12884.609	6636.0752	24819.49	14913.609	2022.0752	15887.49	14145.609	15362.075	3007.4902	5802.6099	5405	17118.975	6588.2051	7227	18373.975	2900.2051	4716	15936.975	-5199.7949	7207	17526.975	5868.2051	12030	9118.9746	-2046.7949	8765	21556.975	9973.2051	6543	17693.975	1138.2051	8890	7788.9746	2626.2051	6239.9902	21442.59	9525.5605	5122.9902	18470.59	7677.5605	10370.99	22341.59	9679.5605	3218.9902	12417.59	7543.5605	16113.99	6208.5898	17725.561	8409.9902	3228.5898	3830.5605	5652.9902	229.58984	1287.5605	8746.9902	17786.59	2947.5605	10219.359	10078.875	16113.814	12916.359	11615.875	14663.814	2091.3599	26319.875	6451.8145
2748.9048	15968.585	9538.5801	3657.9048	15545.585	3247.5801	-658.77539	10735.54	-1398.9297	3592.2246	10530.54	8108.0703	12465.225	20876.539	10592.07	3763.2246	14378.54	2608.0703	5629.5195	19597.074	-1807.1191	12277.52	-1250.9258	-620.11914	1760.6445	12898.92	8999.2695	1114.6445	17422.92	7397.2695	383.03516	8241.1152	4179.4697	-1001.9648	3889.1152	6585.4697	12680.77	5547.0752	24681.316	7641.7695	21604.074	12031.315	9968.7695	632.0752	5487.3154	3182.7695	1859.0752	2621.3154	5140.54	14715.725	10204.145	7059.54	10328.725	1915.1445	-376.26465	24637.676	2604.6104	1699.7354	20098.676	5702.6104	-697.26465	9067.6748	3652.6104	-359.26465	11192.675	-133.38965	2618.7354	9167.6748	17977.609	1300.7354	13998.675	5453.6104	9000.7354	2747.6748	2703.6104	1255.71	11162.95	5600.875	-317.29004	14537.95	5933.875	9748.71	2942.9502	2442.875	2985.48	13923.125	4397.5303	-1563.6699	9267.9004	868.61035	1042.1602	10310.11	3325.0752	-201.83984	8906.1104	790.0752	4290.1602	5543.1104	6013.0752	4206.04	12126.3	4286.5298	3252.04	14150.3	18521.529	4019.04	10878.3	9097.5293	4853.04	11785.3	8734.5293	4951.3198	9817.4805	6306.2451	2335.3198	5445.4805	4118.2451	9744.3203	-2933.5195	2919.2451	20922.32	-2534.5195	8213.2451	10227.32	-3342.5195	5416.2451	1129.3198	4543.4805	5312.2451	3818.3198	-1811.5195	8084.2451	6587.2451	13058.44	3106.9854	-1439.7549	7830.4404	2283.9854	1301.2451	10264.44	407.98535	-3545.7549	7055.4404	-571.01465	6187.1553	14807.005	7719.9448	1956.155	2610.0049	5869.9448	4215.1553	8650.0049	4427.9448	2700.155	2069.0049	4853.9448	8689.1553	-1633.9951	6640.9448	751.375	9172.4951	5004.1348	4514.375	13138.495	7613.1348	62.375	8049.4951	2939.1348	2412.375	9509.4951	6430.1348	2286.375	12895.495	6891.1348	8210.375	1676.4951	5594.1348	5026.5698	18798.23	7087.6152	6389.5698	22832.23	5485.6152	14582.57	1394.23	-2015.3848	4127.5698	22137.23	4589.6152	1808.5698	12754.23	2028.6152	14496.57	4405.23	9076.6152	8660.5703	5983.23	2384.6152	-375.27979	11252.555	8083.2998	12153.45	4323.6499	5663.9404	2726.4502	11854.65	9722.9404	4982.4502	15862.65	7261.9404	6567.4502	14088.65	9885.9404	5230.4502	13363.65	6098.9404	11131.45	3585.6499	5509.9404	4250.4502	13306.65	6385.9404	2806.4502	9160.6504	7574.9404	8438.4502	2158.6499	3693.9404	10302.45	6867.6499	5082.9404	12002.45	5222.6499	4861.9404	11211.05	5737.23	9341.5449	7104.0498	16882.23	8107.5449	3617.05	29357.23	7385.5449	6601.0498	18592.23	7887.5449	9261.0498	18000.23	8851.5449	9047.0498	13183.23	7328.5449	5323.0498	23102.23	9377.5449	14873.05	4808.23	7527.5449	11574.05	7648.23	6694.5449	2484.05	16420.23	6878.5449	8380.0498	6161.23	15533.545	3345.05	12334.23	11621.545	8946.0498	2863.23	12785.545	2864.8301	13500.495	-132.71484	5095.8301	13443.495	11800.285	3195.8301	15331.495	-494.71484	12210.83	4750.4951	-681.71484	13487.425	3971.2749	8689.5898	1420.4849	14777.7	12503.335	8768.4844	25660.699	18374.336	946.48486	21638.699	7475.335	15169.484	5455.7002	8220.335	13784.484	5235.7002	7790.335	-2793.6948	11606.07	7754.415	3579.3052	6683.0698	8018.415	7548.3052	3398.0698	4788.415	3733.49	15267.91	9715.9004	9523.4902	4311.9102	4788.8999	319.66992	24851.564	16145.45	935.66992	13647.564	12703.45	-1667.3301	10549.564	9626.4502	8268.4043	7538.4297	2145.4746	5298.4048	13808.43	285.47461	2782.4048	24166.43	13285.475	15190.404	2782.4297	5432.4746	5802.4048	8851.4297	1472.4746	3146.4048	9103.4297	5365.4746	12133.404	10774.43	2485.4746	9953.4043	682.42969	8489.4746	6405.4048	413.42969	5936.4746	13953.404	4194.4297	910.47461	13409.835	36104.125	25180.99	10974.835	4856.125	-2884.0098	3024.835	18365.125	3548.9902	3864.835	14459.125	1854.9902	4955.835	17596.125	8293.9902	18674.836	12890.125	5324.9902	3594.835	14439.125	3078.9902	10389.835	5344.125	-203.00977	5013.835	6616.125	6822.9902	241.24023	9173.8701	1175.6758	-2191.7598	14204.87	5054.6758	8253.2402	4246.8701	3665.6758	-411.75977	11804.87	-2548.3242	6502.2402	1622.8701	2864.6758	1149.2402	11567.87	4614.6758	4139.2402	16711.871	2438.6758	7798.2402	3301.8701	2500.6758	6991.2402	2624.8701	-3739.3242	5306.2402	6535.8701	850.67578	1300.2402	2161.8701	4910.6758	1660.2402	17652.871	1538.6758	11032.24	5472.8701	-550.32422	11546.24	5220.8701	3753.6758	17614.904	2456.2354	40.929688	10042.904	1260.2354	1603.9297	3230.9048	14087.235	10942.93	2438.645	23921.891	5063.8896	2357.645	21576.891	12791.89	10692.645	22288.891	10481.89	1139.645	17025.891	7998.8896	11290.645	2986.8901	-775.11035	5982.1548	21134.99	17396.15	4921.1548	21044.99	15655.15	5751.1548	14984.99	5442.1504	6449.1548	19923.99	14093.15	15504.154	7318.9902	10346.15	8143.1548	17534.99	20085.15	4086.1548	15287.99	12185.15	371.15479	15274.99	13007.15	5553.4351	23457.221	11658.42	6301.4351	18873.221	9290.4199	11174.436	22195.221	10354.42	2855.4351	14406.221	5497.4199	17627.436	8399.2207	18239.42	5813.4351	10330.221	6494.4199	3109.4351	4817.2202	3410.4199	8499.4355	21345.221	6625.4199	10934.525	10116.721	9747.3906	12693.525	9375.7207	16937.391	5028.5249	23931.721	-339.60938
672.15039	16079.49	8830.3496	6264.1504	9045.4902	2964.3496	181.23047	8680.8105	-1204.6602	3273.2305	7421.8105	3908.3398	13727.23	13500.811	7150.3398	6221.2305	6797.8105	3675.3398	7913.79	21944.871	2862.8398	14618.79	7883.8701	5548.8398	5613.0801	19876.42	5635.3809	955.08008	13635.42	3236.3809	871.23047	9337.5195	1354.3203	1244.2305	6752.5195	706.32031	10835.675	11194.94	25291.225	9605.6748	26330.941	11675.225	8269.6748	8191.9404	6079.2246	3550.6748	543.94043	4806.2246	-560.04004	22540.055	10495.965	5821.96	12351.055	7695.9648	2930.7749	21752.289	7479.5801	1580.7749	17358.289	8748.5801	864.7749	5290.29	8215.5801	2709.7749	13223.29	6282.5801	2849.7749	8705.29	16836.58	1902.7749	16143.29	9358.5801	10403.775	5027.29	8463.5801	282.69043	11678.09	7472.5049	-1550.3096	17169.09	9102.5049	9734.6904	5452.0898	5356.5049	4843.4048	11414.765	4445.0596	993.81982	17549.176	-7336.1992	2785.0098	9515.8447	3066.04	1225.0098	8721.8447	4134.04	7836.0098	743.84473	4297.04	2050.2749	16200.45	3009.6504	2219.2749	16116.45	11564.65	5091.2749	12189.45	7194.6504	3622.2749	15771.45	6400.6504	2933.4448	16578.246	8021.6152	2001.4448	10227.245	6845.6152	10563.445	268.24512	7987.6152	20000.445	4884.2451	9908.6152	8865.4453	4248.2451	9818.6152	-2177.5552	11443.245	8560.6152	8848.4453	404.24512	12001.615	7242.3198	16207.115	7885.395	-1588.6802	10309.115	6547.395	935.31982	10706.115	5508.395	-2976.6802	5074.1152	4703.395	-672.66992	16994.32	8599.8604	-4567.6699	6699.3203	2200.8604	-1452.6699	10598.32	1890.8604	-4453.6699	4392.3203	4034.8604	4226.3301	506.32031	5133.8604	3777.885	12964.154	5128.3047	6103.8848	13947.154	4830.3047	2405.885	10530.154	-157.69531	5379.8848	10194.154	5516.3047	3695.885	14189.154	7754.3047	9200.8848	6434.1548	3000.3047	5857.3149	18132.145	6918.5752	5096.3149	20579.145	10828.575	14000.314	-1501.8555	-1262.4248	4862.3149	12028.145	8929.5752	947.31494	9341.1445	4903.5752	12263.314	765.14453	9216.5752	7028.3149	4520.1445	5572.5752	1963.02	17155.781	9252.3594	13418.695	4657.8652	7292.4746	3943.6948	19061.865	7079.4746	4635.6948	15249.865	5069.4746	7057.6948	16767.865	9770.4746	3158.6948	13545.865	4386.4746	13523.695	4804.8652	4456.4746	4450.6948	13342.865	5671.4746	3442.6948	10921.865	9258.4746	11605.695	2289.8652	3180.4746	12027.695	5363.8652	7756.4746	9834.6953	5186.8652	8320.4746	12431.365	4117.2402	9943.5752	6082.3652	18683.24	8223.5752	2777.3652	23664.24	6932.5752	4754.3652	14016.24	10708.575	5512.3652	13784.24	7018.5752	13028.365	3297.2402	8006.5752	4640.3652	21800.24	7195.5752	13865.365	2853.2402	6436.5752	16117.365	3943.2402	7850.5752	1300.3652	12741.24	7105.5752	10076.365	687.24023	3452.5752	6032.3652	6055.2402	8403.5752	8121.3652	1360.2402	8357.5752	3338.4751	10360.12	5998.5	2821.4751	12263.12	12387.5	3859.4751	9293.1201	729.5	12189.475	1615.1201	2763.5	11561.165	5077.9048	7119.2852	1393.3501	20586.115	12722.48	6434.3501	24638.115	21781.48	1647.3501	20344.115	10975.48	15752.35	7588.1152	10450.48	13534.35	6602.1152	7721.48	1310.4099	13639.205	4270.2695	9646.4102	1366.2051	8884.2695	10405.41	1393.2051	5325.2695	-2052.8398	16228.77	9560.8447	5974.1602	4270.77	6103.8447	2370.3999	16084.78	9118.9951	1001.3999	7900.7803	8751.9951	-2734.6001	6647.7803	3181.9951	6975.73	15890.025	4862.8047	3402.73	24348.025	478.80469	13402.73	11301.025	13519.805	16944.73	6525.0249	6154.8047	5174.73	15842.025	5298.8047	3586.73	13053.025	4617.8047	6220.73	18903.025	4714.8047	10092.73	6586.0249	8153.8047	8762.7305	6081.0249	8091.8047	15032.73	10026.025	2114.8047	11272.189	45253.949	34472.934	11589.189	3638.9502	2885.9346	3263.1899	16860.949	8479.9346	3678.1899	14215.95	14748.935	5466.1899	17739.949	15412.935	21936.189	10156.95	13560.935	2938.1899	18394.949	13125.935	5799.1899	3767.9502	7201.9346	7424.1899	2998.9502	10252.935	1876.7651	11079.865	4281.2451	392.76514	14071.865	7159.2451	11680.766	3613.8652	7547.2451	1991.7651	13491.865	2259.2451	7617.7651	4287.8652	9881.2451	2764.7651	11530.865	8205.2451	2326.7651	19200.865	9105.2451	7558.7651	5923.8652	6271.2451	10010.766	2061.8652	-2247.7549	8358.7656	7217.8652	2326.2451	62.765137	8493.8652	9074.2451	3078.7651	20610.865	2820.2451	10406.766	4504.8652	4360.2451	14594.766	5274.8652	4763.2451	19136.26	5600.9751	-1972.4346	12328.26	4498.9751	-2661.4346	3222.26	15251.975	7910.5654	3958.7402	33126.641	7127.2803	2754.7402	17052.641	8634.2803	9572.7402	17700.641	9162.2803	230.74023	15376.64	8268.2803	13404.74	-3.3603516	-1927.7197	4578.7949	15850.76	16767.609	13809.795	3461.7598	4076.6104	4206.7949	19260.76	5854.6104	6326.7949	15176.76	10999.61	14884.795	4177.7598	6349.6104	5960.7949	22814.76	15508.61	2499.7949	13181.76	9674.6104	856.79492	17076.76	11125.61	5270.5	22365.039	13403.885	4606.5	19045.039	10667.885	11073.5	21570.039	16576.885	5336.5	19323.039	9378.8848	15209.5	12112.04	23726.885	1277.5	16493.039	6728.8848	4081.5	4723.04	7827.8848	3222.5	24058.039	11309.885	5497.8599	14614.785	16733.83	15436.859	8799.7852	19495.83	12157.859	11078.785	10511.83
2137.6851	14087.37	3777.4844	11712.686	4973.3701	7366.4844	-4352.9902	12740.25	1309.7148	-1560.9902	16028.25	10372.715	12210.01	22131.25	9199.7148	2278.0098	19056.25	7627.7148	10887.3	17617.359	-1888.75	20500.301	2178.3594	-2842.75	7681.6445	18682.844	12440.09	995.64453	15333.845	7566.0898	1761.7451	14514.4	4481.3203	-815.25488	9566.4004	380.32031	8931.3799	5201.335	22433.52	7006.3799	27016.336	9537.5195	7623.3799	1557.335	382.51953	2810.3799	547.33496	520.51953	844.13477	15563.58	9572.0059	6616.1348	9641.5801	947.00586	4061.0952	25423.941	4482.2852	2216.0952	17664.941	7642.2852	895.09521	8311.9404	2749.2852	4153.0952	9520.9404	469.28516	5567.0952	10187.94	11977.285	2521.0952	16956.941	5331.2852	12034.096	5036.9404	4890.2852	-182.81494	14177.975	7329.2852	1223.1851	16776.975	6024.2852	1653.1851	20609.975	4185.2852	2255.9048	6653.4404	-2565.9648	-232.09521	11256.895	5446.46	1860.875	12780.016	1230.4551	-1449.125	11110.016	1197.4551	6041.875	4604.0151	1709.4551	770.39502	16193.609	7223.355	86.39502	13658.609	14922.355	1764.395	11456.609	9823.3555	992.39502	18600.609	6312.355	-1207.4805	19221.891	5150.1953	-3721.4805	12801.89	3971.1953	5671.5195	2585.8896	5056.1953	12665.52	6976.8896	5663.1953	3171.5195	5844.8896	8887.1953	-4923.4805	11900.89	3800.1953	2238.5195	3148.8896	9421.1953	8904.3457	17554.939	6639.6602	405.34521	11861.939	2811.6602	4155.3452	12927.939	4041.6602	-28.654785	8726.9395	2877.6602	2265.1401	22102.859	5895.4404	-3029.8599	9072.8594	4355.4404	-690.85986	11586.859	1525.4404	-1584.8599	6138.8599	1787.4404	4957.1401	5073.8599	4740.4404	-244.45996	10214.75	1481.2197	2512.54	9631.75	252.21973	133.54004	7218.75	-3935.7803	1918.54	5619.75	5089.2197	1402.54	13529.75	-472.78027	7493.54	2337.75	4175.2197	6743.98	17536.34	4852.9004	6957.98	19219.34	3563.9004	14800.98	1591.3398	-6926.0996	3422.98	11309.34	4352.9004	1904.98	5126.3398	499.90039	10846.98	6206.3398	4902.9004	6238.98	5538.3398	-446.09961	2563.9302	14239.955	1017.79	13077.875	5863.3149	7561.3252	2703.875	18282.314	10483.325	5121.875	16624.314	8009.3252	8015.875	16628.314	10586.325	5130.875	14218.314	5068.3252	12296.875	3976.3149	4818.3252	3845.875	11024.314	7300.3252	2389.875	10419.314	5189.3252	7846.875	3375.3149	2968.3252	13893.875	4328.3149	8523.3252	11939.875	9027.3145	5286.3252	10096.915	5715.2148	7728.5298	5868.915	24132.215	11369.529	3607.915	24872.215	7353.5298	6225.915	21337.215	14016.529	8315.915	19943.215	8565.5293	13047.915	5735.2148	8826.5293	5038.915	25197.215	11874.529	6881.915	16280.215	10340.529	13095.915	5952.2148	7055.5298	10192.915	8271.2148	3576.5298	10143.915	3126.2148	14231.529	6138.915	12403.215	11191.529	10230.915	3917.2148	13357.529	10515.42	6886.0449	3926.4805	3921.4199	9985.0449	14255.48	1077.4199	16237.045	2570.4805	11587.42	4258.0449	7688.4805	12516.79	1353.27	5463.5703	3283.1399	24571.385	9707.6201	4278.1396	25564.385	18192.621	1064.1399	22023.385	7895.6201	17341.141	7818.3848	8524.6201	13989.14	6451.3848	7898.6201	1767.0701	10710.471	9309.29	8311.0703	1040.4702	12777.29	12798.07	1435.4702	9467.29	247.375	11741.995	8171.0654	7897.375	4571.9951	3106.0654	-503.8252	23582.785	8854.4551	2657.1748	13639.785	12532.455	172.1748	14437.785	12713.455	7279.5352	16127.895	3766.3701	4552.5352	21966.895	7100.3701	15110.535	6421.895	19616.371	19771.535	6706.895	10673.37	4485.5352	10630.895	8786.3701	7593.5352	6803.895	-2886.6299	3557.5349	19842.895	9236.3701	10934.535	7118.895	8375.3701	8801.5352	5965.895	8103.3701	17418.535	6099.895	3889.3701	8859.0898	33058.176	29836.82	9282.0898	3574.1748	3016.8203	-1582.9102	16033.175	8059.8203	519.08984	14161.175	8802.8203	2223.0898	12978.175	11247.82	20665.09	8006.1748	9408.8203	-3070.9102	16537.176	10780.82	-3798.9102	2640.1748	3066.8203	558.08984	3800.1748	11502.82	2845.2002	9512.8604	5832.3398	1486.2002	11124.86	6797.3398	12342.2	599.86035	8072.3398	2470.2002	8388.8604	3864.3398	8496.2002	434.86035	11471.34	3911.2002	10503.86	9966.3398	5708.2002	18156.859	9189.3398	8582.2002	3756.8604	5360.3398	10697.2	559.86035	1833.3398	8889.2002	3842.8604	6350.3398	10.200195	4242.8604	8054.3398	3265.2002	14838.86	6991.3398	10620.2	290.86035	7370.3398	16876.199	2939.8604	9481.3398	17933.24	5135.3052	-659.09473	9049.2402	4438.3052	-263.09473	3879.2402	14895.305	7491.9053	3751.1104	41707.289	9395.9248	447.11035	18536.289	13440.925	7353.1104	22493.289	10796.925	-635.88965	15704.29	11558.925	11860.11	3206.29	2685.9248	3308.3999	23521.51	17648.225	11979.4	3778.5098	1832.2246	2762.3999	16333.51	1726.2246	4040.3999	17906.51	9758.2246	13242.4	4008.5098	5939.2246	4251.3999	21265.51	14810.225	1705.3999	11978.51	7990.2246	-715.6001	15210.51	4626.2246	5463.9302	14286.865	7441.9395	6482.9302	12018.865	7899.9395	8932.9297	22830.865	8427.9395	2231.9302	9612.8652	5296.9395	14255.93	5899.8652	16732.939	985.93018	9651.8652	9917.9395	5424.9302	456.86523	2286.9395	5292.9302	17971.865	7294.9395	3658.2451	17957.836	15776.02	15003.245	3891.835	13328.02	11199.245	3507.835	1271.0195
365.7251	11011.9	5647.8457	9803.7246	5459.9004	1370.8457	-1980.6602	10805.895	1023.5605	-846.66016	9210.8945	7595.5605	11672.34	19222.895	6673.5605	1722.3398	14165.895	5162.5605	7611.6553	20800.045	-4738.25	17818.656	5448.0449	-4144.25	5994.8047	17271.211	12917.06	1782.8047	5478.2109	5081.0596	-307.15039	11759.995	4359.5449	-1576.1504	7416.9951	4106.5449	15587.66	10385.39	19792.129	10811.66	25767.391	10015.13	13487.66	8526.3896	602.12988	8593.6602	4387.3896	743.12988	3729.2451	22902.76	2560.0508	3664.2451	11944.76	-2039.9492	2245.4849	23543.02	6186.7197	2731.4849	14479.02	10348.72	2056.4849	3854.0195	5902.7197	4516.4849	8279.0195	4351.7197	3293.4849	8008.0195	15213.72	4017.4849	6549.0195	8791.7197	11507.484	1262.0195	8792.7197	1786.0049	10225.66	11741.27	1638.0049	16007.66	7029.2695	1113.0049	19023.66	7373.2695	5168.9302	7946.5146	8396.8652	-689.58496	13112.25	-3748.5898	3155.4248	6528.5801	6621.0298	158.4248	7216.5801	4815.0298	5635.4248	-1915.4199	10544.029	2226.7998	13528.725	4829.8555	1407.7998	11608.725	11554.855	2057.7998	13297.725	6113.8555	4227.7998	12840.725	7361.8555	4204.0898	22383.914	7240.1504	1195.0898	15652.915	4642.1504	8887.0898	5213.915	5655.1504	19721.09	5422.915	7580.1504	8838.0898	5847.915	4755.1504	1954.0898	10976.915	4984.1504	6932.0898	3347.915	8869.1504	3471.9551	16190.375	6079.0254	-1929.0449	15480.375	6577.0254	986.95508	14766.375	2663.0254	-2772.0449	11992.375	1837.0254	1728.9849	24311.145	10741.62	-2943.0151	6957.145	5676.6201	377.98486	13069.145	4360.6201	-1265.0151	7354.145	2025.6201	2812.9849	1972.145	7082.6201	-1458.3848	12938.4	1037.4102	3324.6152	15206.4	5422.4102	-1483.3848	13191.4	-345.58984	1365.6152	10864.4	9748.4102	401.61523	11868.4	10447.41	6915.6152	3709.3999	6088.4102	3130.3799	18967.305	4477.6201	1245.3799	21395.305	6858.6201	13853.38	1028.3047	-393.37988	2762.3799	14405.305	7774.6201	-1588.6201	12070.305	5481.6201	9538.3799	5750.3047	12376.62	-844.62012	11899.305	4915.6201	-1664.7354	18119.025	8303.6406	16585.141	-568.85547	7674.4805	4314.1396	12422.145	7907.4805	5793.1396	12307.145	3357.4805	9665.1396	9842.1445	8008.4805	4675.1396	9223.1445	2538.4805	11618.14	1070.1445	3327.4805	5964.1396	10828.145	1196.4805	3891.1399	7127.1445	5251.4805	11762.14	-549.85547	3824.4805	13530.14	1492.1445	5302.4805	7138.1396	14762.145	6898.4805	12461.16	734.77539	2747.3203	5261.1602	18667.775	4397.3203	3462.1602	25826.775	636.32031	4719.1602	13249.775	4242.3203	7493.1602	14127.775	4620.3203	11858.16	4108.7754	5397.3203	6573.1602	13216.775	6057.3203	15421.16	1312.7754	4632.3203	14587.16	1046.7754	4955.3203	11214.16	3377.7754	2483.3203	6949.1602	7260.7754	4050.3203	8431.1602	4174.7754	5285.3203	7888.1602	-1457.2246	5234.3203	1467.9849	17505.734	6720.4502	8214.9844	3961.7349	15237.45	8409.9844	5269.7349	2056.4502	5770.9849	10568.734	6626.4502	7738.5195	1443.9297	7811.4053	3416.345	16680.885	14073.391	6684.3447	26489.885	23208.391	2020.345	19856.885	9228.3906	12247.345	10229.885	11908.391	13312.345	4793.8848	7850.3901	158.56982	15746.314	7751.7305	6755.5698	4652.3149	10532.73	9009.5703	3197.3149	9507.7305	1911.1799	14352.54	10906.285	10026.18	1697.54	7918.2852	2999.375	17178.85	11651.245	3323.375	9823.8496	10953.245	624.375	9059.8496	8671.2451	6462.4199	14683.971	6860.2549	2991.4199	19534.971	8070.2549	12986.42	5246.9702	18471.254	15884.42	6203.9702	10139.255	5943.4199	10867.971	8646.2549	6481.4199	839.97021	-1482.7451	7808.4199	17430.971	7931.2549	5822.4199	10125.971	12166.255	6403.4199	2634.9702	14342.255	15116.42	3374.9702	5177.2549	12680.615	27518.1	38092.801	11710.615	-395.90039	-2373.2002	2206.6152	14204.1	3606.7998	10977.615	2460.0996	4358.7998	3974.6152	13725.1	11330.8	26934.615	6447.0996	11800.8	1324.6152	14704.1	9092.7998	1604.6152	-1232.9004	5552.7998	5095.6152	1061.0996	5179.7998	1722.5752	5994.9453	8117.8203	-1011.4248	7659.9453	8643.8203	9449.5752	-1824.0547	8219.8203	1838.5752	10158.945	9294.8203	5970.5752	-3142.0547	7053.8203	4567.5752	7929.9453	6625.8203	9925.5752	8955.9453	8401.8203	-324.4248	12383.945	7113.8203	9786.5752	-1784.0547	3242.8203	10395.575	-39.054688	6808.8203	-492.4248	5916.9453	9290.8203	3219.5752	13614.945	5203.8203	9688.5752	-225.05469	4769.8203	14617.575	1469.9453	9326.8203	18034.846	3960.915	-7121.7207	9967.8457	2176.915	-6415.7207	948.84521	20921.914	1225.2793	5633.6699	30521.67	11639.13	2249.6699	20237.67	12424.13	9799.6699	22862.67	14652.13	2966.6699	16013.67	11705.13	15024.67	1750.6699	3270.1299	7645.2646	18318.85	13012.985	17132.266	5237.8501	607.98535	6410.2646	13767.85	4673.9854	8551.2646	17793.85	1538.9854	14363.265	3233.8501	5523.9854	8148.2646	19363.85	18258.984	8850.2646	14841.85	10709.985	2697.2649	16841.85	7913.9854	6299.125	13470.565	11142.176	4330.125	15383.565	12380.176	9857.125	21327.566	14857.176	3667.125	12305.565	10706.176	13827.125	7075.5654	25474.176	-483.875	14188.565	10462.176	4015.125	-1190.4346	4886.1758	5229.125	18013.566	4189.1758	9439.9648	4562.2451	19535.17	13770.965	3758.2451	22087.17	13262.965	4552.2451	10293.17
-1111.3848	9466.085	3793.2949	9846.6152	1717.085	7236.2949	3191.2148	10240.93	-1313.7451	6325.2148	11652.93	9281.2549	17210.215	16924.93	5138.2549	8371.2148	10591.93	4890.2549	9961.5752	26740.99	-175.56445	18573.574	7765.9902	-1042.5645	7245.71	15272.48	16725.525	812.70996	13414.48	9027.5254	-1533.0098	12941.89	8103.1055	-320.00977	8751.8896	7354.1055	15645.225	6005.2051	19392.449	15597.225	24671.205	5410.4492	16368.225	2759.2051	-3467.5508	8925.2246	2605.2051	-6585.5508	5337.4697	22217.074	2420.1699	7675.4697	12753.075	-441.83008	-319.14453	25080.699	2466.4053	603.85547	17460.699	6129.4053	3754.8555	2207.7002	-4500.5947	2735.8555	14526.7	2246.4053	1602.8555	13743.7	13681.405	5091.8555	9135.7002	6759.4053	10584.855	4271.7002	6350.4053	2	16478.529	5374.3691	-1044	14644.529	5383.3691	-2071	26526.529	1333.3691	4396.2202	10565.89	617.01953	-826.66504	18513.781	2412.0449	4454.54	12955.484	6841.8896	861.54004	12111.484	6361.8896	7916.54	5540.4849	5524.8896	3442.6001	16974.705	5647.0601	2580.6001	11449.705	15350.061	4153.6001	11717.705	9403.0605	5876.6001	11411.705	8198.0605	-71.850098	14351.935	3116.7549	1279.1499	7051.9346	843.75488	6823.1499	322.93457	1192.7549	21606.15	1424.9346	3671.7549	4643.1499	6745.9346	4759.7549	-2135.8501	8962.9346	-1861.2451	7529.1499	-2824.0654	3401.7549	3780	18400.426	8449.3047	-761	10856.425	7042.3047	552	10932.425	4663.3047	-2521	4133.4248	5592.3047	2480.835	22214.404	9016.2148	-1680.165	7239.4048	3551.2148	181.83496	12030.404	3508.2148	-355.16504	6109.4048	5893.2148	5384.835	3504.4048	5865.2148	2436.6348	8826.2402	551.99023	4414.6348	11779.24	3437.9902	928.63477	11700.24	95.990234	4267.6348	10390.24	5743.9902	2235.6348	14820.24	8661.9902	8524.6348	2792.2402	2633.9902	6211.3052	15741.47	2331.8604	4244.3052	14733.47	5398.8604	11716.305	-1448.5303	-6203.1396	3627.3052	10918.47	2549.8604	-13.694824	6538.4697	-890.13965	11787.305	4138.4697	3869.8604	2444.3052	4530.4697	2484.8604	1149.3301	20479.475	7346.5498	11283.21	2618.3198	4948.7051	2044.21	18121.32	6203.7051	3316.21	-74.680176	-3138.2949	5205.21	15831.32	4972.7051	1817.21	13220.32	2540.7051	8707.21	2331.3198	3438.7051	1762.21	12042.32	2053.7051	1813.21	9561.3203	551.70508	6688.21	2845.3198	2953.7051	11340.21	3323.3198	5002.7051	5234.21	11185.32	3989.7051	10838.21	7572.1548	8525.9805	7170.21	11487.154	1000.98	3523.21	30082.154	6192.98	3856.21	16264.154	10645.98	5092.21	15551.154	9072.9805	11500.21	5976.1548	8702.9805	3555.21	19786.154	13657.98	13354.21	6026.1548	7123.98	14108.21	5822.1548	7839.98	8615.21	8394.1543	6881.98	5538.21	5748.1548	9136.9805	11512.21	4317.1548	10601.98	7739.21	3996.1548	11686.98	4538.7051	13615.971	-287.33984	-249.29492	14809.971	8393.6602	8750.7051	5478.9702	-2771.3398	7750.7051	8016.9702	-766.33984	13203.295	1263.915	6572.335	886.64502	25133.379	10587.22	5341.645	30006.379	18947.219	-163.35498	20779.379	6551.2197	2658.645	20647.379	10581.22	9117.6445	11125.38	6855.2197	153.88477	11068.779	10906.6	5530.8848	3863.7798	15884.6	10420.885	1560.7798	7779.5996	485.15479	8834.085	7694.9502	8757.1543	-416.91504	-1496.0498	632.79492	16895.379	9983.6797	1150.7949	10488.38	10935.68	-1979.2051	10215.38	7503.6797	4588.0952	19393.949	6596.7949	625.09521	24979.949	8534.7949	10743.096	11060.95	20038.795	6233.0952	11516.95	13236.795	3394.0952	13463.95	7070.7949	1337.0952	2009.9502	-1066.2051	3560.0952	19947.949	9749.7949	6897.0952	13838.95	10539.795	5919.0952	4066.9502	11439.795	15374.096	6923.9502	6191.7949	11287.84	33901.629	28670.99	11837.84	-776.37012	466.99023	5365.8398	10336.63	4682.9902	10352.84	-783.37012	799.99023	4492.8398	13667.63	8810.9902	23064.84	3997.6299	6931.9902	1198.8398	14894.63	5979.9902	85.839844	-99.370117	2051.9902	5167.8398	1623.6299	3626.9902	2376.2051	14207.859	5920.2246	1040.2051	14946.859	7535.2246	11875.205	3910.8599	6028.2246	1048.2051	11150.859	1978.2246	7209.2051	3947.8599	8291.2246	3211.2051	12822.859	10135.225	9232.2051	12417.859	3255.2246	375.20508	18955.859	5384.2246	7803.2051	2675.8599	-2591.7754	8297.2051	7687.8599	4140.2246	472.20508	8739.8594	7180.2246	4455.2051	17377.859	4600.2246	12681.205	6950.8599	2205.2246	15036.205	7372.8599	6445.2246	11800.195	2182.7349	2100.915	5387.1953	461.73486	1864.915	67.195312	14279.734	14150.915	1233.1548	30715.141	11427.25	1323.1548	19662.141	14859.25	10167.154	24899.141	10787.25	625.15479	20163.141	14143.25	12901.154	4261.1401	2202.25	8584.085	3765.0752	10477.37	10674.085	5075.0752	2157.3701	2207.085	15323.075	4323.3701	9577.085	2905.0752	45.370117	12421.085	3688.0752	6268.3701	2548.085	16744.074	14501.37	5161.085	12191.075	10081.37	-148.91504	16694.074	9776.3701	4419.165	12474.795	13631.83	5607.165	15896.795	9877.8301	9959.165	16617.795	11889.83	1272.165	15871.795	10813.83	17508.164	8492.7949	19005.83	-2284.835	15367.795	10036.83	4726.165	1647.7949	2959.8301	2584.165	17875.795	10367.83	6539.4351	5485.9102	9858.0059	12845.436	-1515.0898	17755.006	11802.436	-913.08984	2910.0059
-1230.8799	13142.06	-2203.8359	9939.1201	2195.0596	-2211.8359	1213.6504	7359.96	328.91992	2404.6504	15989.96	8583.9199	13675.65	23939.961	7321.9199	2903.6504	14894.96	6851.9199	-328.86914	18824.824	6842.7051	12793.131	418.82422	8081.7051	3801.5449	18437.195	5324.4648	-1126.4551	11563.195	6885.4648	-4314.21	11614.5	-2495.1895	-5116.21	7026.5	3493.8105	10855.375	9424.0547	6633.0098	17235.375	6662.0547	-3100.9902	6573.375	6635.0547	-11772.99	3388.375	4042.0547	-11129.99	7820.4751	12986.425	13690.76	8158.4751	9807.4248	1519.7598	1684.2402	21162.621	9797.21	6547.2402	10663.62	12344.21	7548.2402	-4431.3799	1413.21	3922.2402	7452.6201	3067.21	2614.2402	8876.6201	19118.211	1352.2402	10806.62	7402.21	12998.24	697.62012	7951.21	3165.7202	12704.215	5308.2354	4377.7202	14938.215	4114.2354	2449.7202	21431.215	834.23535	4943.665	15220.505	2897.6201	1170.02	10533.8	3388.3496	4700.4849	9980.7451	8663.0996	2682.4849	10225.745	6276.1001	8575.4844	3562.7451	5975.1001	3230.4199	16609.16	5402.2998	1062.4199	12645.16	12559.3	2770.4199	13603.16	7304.2998	3125.4199	14142.16	8552.2998	3355.5552	22646.439	4855.2949	1453.5552	13479.439	3080.2949	7194.5552	3369.4399	3970.2949	16373.555	7639.4399	8727.2949	13034.555	6725.4399	5946.2949	-849.44482	14358.439	6205.2949	8789.5547	3845.4399	10183.295	5410.165	16327.08	13623.055	-1499.835	13681.08	8774.0547	1649.165	12948.08	6742.0552	-3248.835	7324.0801	8203.0547	2614.8501	24959.1	9888.4043	-1320.1499	6163.1001	4851.4048	1032.8501	16067.1	6195.4048	-1040.1499	6654.1001	4075.4048	7799.8501	4986.1001	5767.4048	743.26514	9407.3555	-237.41016	4115.2651	12612.355	4650.5898	330.26514	9712.3555	-36.410156	3390.2651	10623.355	6029.5898	2779.2651	12883.355	7269.5898	6378.2651	4045.355	5339.5898	2570.8398	18336.41	2913.1748	1379.8398	18358.41	5619.1748	12469.84	1578.4102	-3186.8252	2382.8398	13200.41	2811.1748	-226.16016	9107.4102	1092.1748	7036.8398	3624.4102	10071.175	3076.8398	2136.4102	1601.1748	3463.6699	10340.045	-2124.8203	6191.21	1730.3149	10637.4	2068.21	14476.314	10580.4	7069.21	1164.3149	1871.3999	5486.21	15410.314	10750.4	942.20996	11743.314	6315.3999	8642.21	3336.3149	5969.3999	1062.21	9713.3145	4534.3999	1891.21	-1375.6851	886.3999	1138.21	6462.3149	5810.3999	9574.21	4635.3149	11085.4	7366.21	4000.3149	8709.4004	13425.109	5197.7852	7075.4702	16106.109	1784.7852	2382.4702	3818.1099	28668.785	9048.4707	5139.1099	19391.785	12924.471	4204.1099	16507.785	11055.471	13790.109	5405.7852	10183.471	3902.1099	21653.785	13589.471	13829.109	7246.7852	8335.4707	14136.109	5222.7852	8912.4707	9970.1094	7915.7852	7525.4702	8456.1094	6733.7852	8465.4707	10464.109	4228.7852	12695.471	7455.1099	2615.7852	9135.4707	8020.4102	9983.5049	3338.3047	3279.4102	15405.505	11567.305	8168.4102	3438.5049	-3099.6953	11275.41	8144.5049	-67.695312	12429.811	4001.1299	2659.0703	1074.8398	24099.105	13171.16	6531.8398	27438.105	15047.16	-299.16016	15116.105	8357.1602	2357.8398	19872.105	8477.1602	4030.8398	14550.105	5931.1602	-716.2998	10579.56	9225.2549	5612.7002	378.55957	10361.255	-59.299805	13292.56	6295.2549	-1355.6152	9187.6094	11315.73	5545.3848	3650.6099	4913.7305	716.3252	16994.955	8458.085	-479.6748	11213.955	5415.085	-2585.6748	7955.9551	6916.085	4882.77	12983.375	14195.665	438.77002	24479.375	11621.665	12787.77	6054.375	22099.664	2741.77	20170.375	13622.665	1959.77	9142.375	11721.665	7524.77	1039.375	2198.665	17402.77	3478.375	11279.665	5521.77	12256.375	14425.665	5182.77	3085.375	13828.665	14008.77	6076.375	9564.665	9495.04	33050.773	30888.621	7815.04	1516.7749	175.62012	1668.04	18171.775	7283.6201	8570.04	3752.7749	3522.6201	3017.04	15226.775	11806.62	20668.039	11321.775	9388.6201	179.04004	15234.775	6158.6201	219.04004	2437.7749	6179.6201	2989.04	3153.7749	9463.6201	27.905273	10860.635	7617.6699	-3464.0947	12704.635	4765.6699	6759.9053	3417.6348	5656.6699	-1102.0947	12554.635	3602.6699	2641.9053	2720.6348	7449.6699	120.90527	10549.635	5799.6699	6653.9053	14378.635	4185.6699	5125.9053	5630.6348	6279.6699	6512.9053	1570.6348	-2991.3301	5794.9053	6941.6348	3184.6699	-3703.0947	9639.6348	6788.6699	-1.0947266	15858.635	4924.6699	6198.9053	3631.6348	927.66992	10059.905	5536.6348	6801.6699	19130.93	2230.4248	64.889648	8152.9302	1443.4248	2219.8896	1951.9302	15973.425	9285.8896	1094.7197	27156.574	6883.7002	-1145.2803	20680.574	10564.7	6058.7197	21629.574	9533.7002	-1341.2803	17174.574	6163.7002	12631.72	1504.5752	-3698.2998	14106	2309.3447	14890.9	14571	2430.3447	4011.9004	3451	15185.345	5536.9004	11954	1008.3447	1646.9004	14227	2307.3447	6959.9004	6934	17765.344	19297.9	5180	7854.3447	9755.9004	2110	17059.344	10331.9	8638.9199	17051.766	7690.2793	6377.9199	16711.766	9384.2793	13953.92	20447.766	7776.2793	5328.9199	15970.765	8189.2793	17283.92	9279.7646	19732.279	2280.9199	14196.765	11218.279	7976.9199	2526.7646	4038.2793	9174.9199	21800.766	9287.2793	-403.22021	14507.135	18046.74	12239.779	3311.1348	19036.74	11043.779	7154.1348	8620.7402
1722.3301	15419.04	8073.1855	6154.3301	4958.04	3967.1855	2799.2749	6476.8701	3003.3848	5491.2749	14485.87	11181.385	16611.275	20916.871	13301.385	7302.2749	13928.87	10369.385	2047.4805	26836.594	6051.2656	14829.48	7169.5947	8531.2656	7486.3496	21573.955	6683.1309	3079.3496	16950.955	11833.131	-507.15527	5700.9258	3944.6152	-1778.1553	6687.9258	-481.38477	14340.64	7222.9951	20156.566	19052.641	4651.9951	10678.565	13452.64	2879.9951	825.56543	7165.6396	2612.9951	-2280.4346	762.96484	15820.51	4427.2051	4227.9648	9778.5098	-4923.7949	1034.8252	20725.516	-6775.5996	877.8252	13669.515	1495.4004	4188.8252	-3039.4854	-11808.6	3527.8252	8909.5146	-7440.5996	1499.8252	10009.515	6825.4004	1622.8252	16074.515	-2640.5996	13134.825	1549.5146	-1506.5996	1914.5249	8353.3604	5023.2695	3942.5249	12179.36	5207.2695	710.5249	22638.359	2253.2695	4778.2549	8957.9551	-2873.1348	-6176.4551	10910.54	4494.5049	8758.0898	-4852.5098	5759.1748	1753.0898	-13.509766	1890.1748	7266.0898	-2819.5098	4496.1748	3487.7451	20019.314	-1672.2549	2905.7451	12722.314	3378.7451	2639.7451	12272.314	-28.254883	2911.7451	17412.314	642.74512	766.59521	17792.461	3119.0596	2599.5952	7429.46	97.05957	8878.5957	-1886.54	538.05957	17825.596	-796.54004	2633.0596	8978.5957	-651.54004	2101.0596	3988.5952	3181.46	1100.0596	6081.5952	-4132.54	4617.0596	4774.7549	14872.835	8805.3047	-1800.2451	10412.835	5389.3047	155.75488	11534.835	4404.3047	-2598.2451	5798.835	3362.3047	8483.1055	11571.795	7018.8154	2444.105	633.79492	5909.8154	5412.105	4783.7949	4620.8154	2147.105	-2076.2051	2638.8154	7266.105	-5306.2051	3850.8154	753.1748	11189.885	2389.6602	2806.1748	14363.885	5208.6602	-190.8252	10533.885	3040.6602	2712.1748	10968.885	8353.6602	2425.1748	13740.885	8147.6602	957.1748	12875.885	6572.6602	5517.7402	19413.57	9383.0254	3683.7402	20714.57	6583.0254	14375.74	444.57031	-1747.9746	4329.7402	18706.57	6092.0254	1282.7402	9558.5703	4596.0254	10966.74	4918.5703	10300.025	7975.7402	3767.5703	5735.0254	8922.29	933.20508	-6397.9248	-1204.96	3722.7852	10086.545	3524.04	21453.785	10182.545	13528.04	1709.7852	3602.5449	5633.04	16313.785	10268.545	2438.04	15461.785	8055.5449	12386.04	4140.7852	8534.5449	1713.04	11228.785	6678.5449	2411.04	161.78516	3483.5449	5711.04	4262.7852	6632.5449	11599.04	5494.7852	8957.5449	9701.04	5207.7852	7628.5449	11214.635	5574.415	3312.1699	13918.635	2012.415	-4521.8301	2521.6348	30600.414	3463.1699	5133.6348	21686.414	11005.17	3356.6348	19164.414	4562.1699	12036.635	5508.415	2981.1699	3641.6348	19141.414	239.16992	12707.635	6770.415	4816.1699	7842.6348	5854.415	3284.1699	8055.6348	8204.415	4129.1699	-155.36523	14909.415	1701.1699	9720.6348	2611.415	7894.1699	5888.6348	2446.415	7882.1699	8628.3252	534.18457	4330.4746	652.3252	11292.185	14172.475	9444.3252	-2401.8154	2598.4746	9892.3252	2868.1846	5165.4746	2618.4448	5075.5049	10173.575	3053.645	22273.449	11504.65	6969.645	20438.449	14549.65	1266.645	19959.449	6585.6499	1431.645	18440.449	13401.65	7190.645	9834.4502	10131.65	-1459.5098	12954.505	10154.38	6360.4902	4011.5049	12264.38	389.49023	14770.505	7762.3799	-1072.9399	13763.404	11630.745	6212.0601	2006.4048	4069.7451	3377.3848	12815.53	9720.1055	2055.3848	8456.5303	9875.1055	588.38477	5128.5303	7260.1055	1794.165	21447.004	9610.6445	656.16504	23320.004	10555.645	13014.165	8098.0049	23346.645	3059.165	20100.004	13757.645	1757.165	15817.005	14406.645	7616.165	4206.0049	1505.6445	9093.165	16432.004	11487.645	4349.165	13828.005	10680.645	5696.165	5365.0049	19051.645	12588.165	6803.0049	7216.6445	11013.48	30503.99	32160.566	12060.48	1438.9902	-1471.4346	4828.48	17730.99	6806.5654	10780.48	4342.9902	1086.5654	6606.48	13565.99	12574.565	23719.48	10522.99	4314.5654	1407.48	17732.99	6348.5654	1078.48	1804.9902	2415.5654	4263.48	4914.9902	5667.5654	1816.8848	10541.41	5897.2051	5439.8848	7630.4102	10707.205	2231.8848	609.41016	10383.205	1844.8848	9233.4102	6490.2051	7596.8848	1209.4102	7045.2051	4399.8848	12173.41	11189.205	13815.885	6068.4102	10045.205	9390.8848	3836.4102	9447.2051	9438.8848	-192.58984	2339.2051	12101.885	5001.4102	5906.2051	1430.8848	5503.4102	11255.205	3201.8848	15063.41	8318.2051	10877.885	1019.4102	5041.2051	10980.885	9864.4102	10222.205	20270.605	2438.5298	1190.6348	11026.605	4657.5298	3352.6348	5403.605	14089.529	10544.635	2775.0649	42304.035	13860.61	778.06494	15320.035	16147.61	10411.064	20437.035	11925.61	106.06494	16777.035	11189.61	12002.064	1497.0352	4764.6104	11471.505	2082.9102	18378.551	11029.505	17.910156	5118.5498	3135.5049	14691.91	8004.5498	9440.5049	1109.9102	2294.5498	14432.505	3141.9102	12845.55	4181.5049	18968.91	19523.551	6249.5049	9270.9102	14182.55	-73.495117	13567.91	9696.5498	4240.0449	16682.955	7157.4746	3497.0449	12927.955	11318.475	9115.0449	20136.955	9733.4746	775.04492	12572.955	7324.4746	12810.045	6718.9551	15415.475	-2436.9551	15491.955	10100.475	3300.0449	2306.9551	4874.4746	2780.0449	17652.955	6590.4746	4103.21	11441.12	19104.75	11306.21	8262.1201	23887.75	11393.21	5329.1201	12559.75
737.36523	18119.496	1153.0898	8830.3652	6582.4951	2028.0898	-2415.6104	4648.7246	-2416.6855	1297.3896	11230.725	8406.3145	10100.39	22405.725	11684.314	708.38965	12008.725	5206.3145	23099.176	7495.0049	-1578.8945	17729.176	11794.005	3308.1055	5738.125	19296.879	10214.551	606.125	20643.879	4846.5508	2402.4346	12723.59	2403.0498	-125.56543	12968.59	6037.0498	10996.985	13233.51	23191.605	14759.985	13179.51	11028.605	8633.9854	7581.5098	7759.6055	5383.9854	7783.5098	6885.6055	2702.6396	24638.91	7815.4707	7981.6396	13640.91	-2206.5293	5673.5146	25518.391	4955.6553	4971.5146	17835.391	7989.6553	8022.5146	-1137.6104	-2452.3447	4687.5146	11973.39	2344.6553	3464.5149	13991.39	17580.656	12091.515	3909.3896	6726.6553	14156.515	2003.3896	5321.6553	155.85547	14014.24	12229.295	2124.8555	15879.24	7039.2949	-538.14453	25905.24	7594.2949	3181.4351	14862.715	3787.5195	-2523.1104	14064.859	705.88477	10539.695	4027.585	4533.3203	3546.6948	8771.585	6625.3203	7964.6948	3854.585	5867.3203	12722.355	155.51465	2491.8555	4772.355	11838.515	11527.855	5231.355	7344.5146	5375.8555	11272.355	3229.5146	5771.8555	4969.2451	14967.935	7811.8701	3188.2451	9445.9346	7103.8701	8910.2451	2110.9346	5738.8701	22693.246	4698.9346	9247.8701	11848.245	3083.9346	6235.8701	3074.2451	11307.935	6893.8701	9239.2451	1499.9346	10487.87	7050.9399	15391.12	3447.7949	1216.9399	13858.12	4944.7949	4054.9399	12011.12	3890.7949	8.9399414	8780.1201	4137.7949	3857.3149	22161.746	8395.165	87.314941	7856.7451	4367.165	2883.3149	11905.745	5722.165	391.31494	3909.7451	2422.165	7381.3149	3360.7451	7252.165	1926.6348	6996.0151	1120.6445	3838.6348	13022.016	967.64453	147.63477	5988.0151	-1935.3555	2302.6348	10572.016	6907.6445	1625.6348	13910.016	6971.6445	2974.6348	11294.016	3661.6445	5107.7852	22322.926	7212.6104	4843.7852	16346.925	9730.6104	14633.785	3032.9248	-1567.3896	3393.7852	14216.925	6999.6104	819.78516	7793.9248	5424.6104	11299.785	2149.9248	10159.61	5409.7852	4938.9248	4333.6104	7942.0996	2219.2148	-890.61035	-430.25977	1847.855	10513.3	1757.7402	20440.855	13144.3	9660.7402	2278.855	3554.2998	4582.7402	15435.855	13753.3	2736.7402	12344.855	6587.2998	10392.74	3075.855	9188.2998	2374.7402	10726.855	4364.2998	4469.7402	-624.14502	2484.2998	9281.7402	2178.855	6864.2998	10000.74	2703.855	10962.3	11225.74	4624.855	9462.2998	10685.82	2607.8252	5159.4648	11020.82	587.8252	-3382.5352	1960.8198	27708.824	2651.4648	4168.8198	15263.825	10279.465	4754.8198	14404.825	5072.4648	11443.82	2590.8252	3872.4648	14816.82	2470.8252	-795.53516	10151.82	3924.8252	2855.4648	10350.82	6378.8252	2333.4648	10872.82	2534.8252	3863.4648	4561.8198	5305.8252	2726.4648	9128.8203	2027.8252	7498.4648	5916.8198	3908.8252	5119.4648	5120.4648	10972.641	6008.5996	-121.53516	13402.641	13217.6	9777.4648	4358.6401	5355.5996	9372.4648	9321.6406	3357.5996	-3850.3604	4516.2949	8650.5293	3602.415	14931.705	5277.335	6426.415	28579.705	15106.335	3332.415	18527.705	4618.335	13126.415	9158.7051	6627.335	7264.415	15170.705	4768.335	-846.72998	14136.346	10983.785	5012.27	2928.3452	11897.785	4806.27	9212.3457	9686.7852	826.48511	12409.779	9334.2451	2974.4851	14487.779	3523.2451	-509.02979	15023.105	11524.04	-613.02979	10111.105	9886.04	-2333.0298	8363.1055	6868.04	7319.3198	16826.961	3374.2246	8754.3203	17570.961	5984.2246	14364.32	7978.96	14879.225	7381.3198	19807.961	8453.2246	7308.3198	12668.96	3351.2246	10396.32	2999.96	-5555.7754	17386.32	5472.96	2176.2246	13613.32	5123.96	3042.2246	8398.3203	4447.96	4734.2246	16692.32	4730.96	165.22461	12470.775	34125.289	31073.309	13049.775	-221.70996	-2062.6904	2298.7749	13250.29	5465.3096	9933.7754	212.29004	3866.3096	4197.7749	10155.29	10802.31	21609.775	6892.29	9333.3096	941.7749	14548.29	6511.3096	-34.225098	-2409.71	7274.3096	6794.7749	597.29004	8335.3096	1323.52	12602.029	11503.2	-224.47998	13392.029	9929.2002	-143.47998	4968.0298	10349.2	-670.47998	14052.029	7368.2002	5000.52	2686.0298	8555.2002	2516.52	12967.029	13644.2	10589.52	7693.0298	11506.2	6386.52	7496.0298	11392.2	8738.5195	3884.0298	2154.2002	8905.5195	6426.0298	7143.2002	771.52002	5755.0298	11585.2	1090.52	16226.029	10495.2	14338.52	5117.0298	8724.2002	967.52002	20459.029	11434.2	13941.035	4085.1001	-6448.6641	10693.035	3589.1001	-5463.6641	133.03516	12590.1	3975.3359	4383.6201	42452.25	5181.0752	2146.6201	17554.25	5222.0752	8594.6201	18239.25	10625.075	2432.6201	16446.25	6732.0752	14021.62	3204.25	-1757.9248	12098.525	3779.4746	13952.965	13035.525	1975.4746	-2806.0352	4236.5249	14209.475	1968.9648	13809.525	1257.4746	-4092.0352	16926.525	4276.4746	8685.9648	8799.5254	19504.475	14782.965	9620.5254	6046.4746	8516.9648	4685.5249	15801.475	10249.965	4720.1748	15582.266	10031.555	1917.1748	21194.266	9259.5547	8887.1748	20062.266	14349.555	3561.1748	17070.266	12939.555	13858.175	11227.266	24612.555	-778.8252	18775.266	10961.555	4163.1748	3071.2651	8102.5547	4538.1748	20754.266	11114.555	7195.7852	7267.1401	17082	11524.785	7071.1401	17317	10459.785	6015.1401	4727
3102.4248	17202.68	10535.965	11362.425	8185.6797	3666.9648	-6617.0303	2051.5352	-3345.6699	-4420.0303	13065.535	6436.3301	7559.9697	18074.535	5526.3301	-2827.0303	11557.535	525.33008	18206.996	-251.70508	-5646.1152	8347.9951	13754.295	4378.8848	4078.5449	19734.91	5519.7246	-1326.4551	17722.91	4238.7246	-868.67969	15230.485	5049.2646	-1396.6797	10893.485	4658.2646	17597.375	5963.6846	20022.094	21363.375	6148.6846	13375.095	14448.375	2228.6846	2565.0947	12228.375	-1105.3154	2728.0947	5684.8047	20505.375	7161.5098	4116.8047	12377.375	1699.5098	4941.9453	24825.311	5884.9951	10318.945	7966.3101	6012.9951	7600.9453	4498.3101	-511.00488	3023.9451	18776.311	4417.9951	2451.9451	14743.311	14213.995	12631.945	10007.311	5900.9951	11980.945	9507.3105	2576.9951	2031.2998	17218.365	9964.7852	4525.2998	19108.365	8357.7852	5268.2998	24461.365	7590.7852	5010.2852	12883.115	-4495.2051	562.33008	12420.655	695.24512	4891.25	4543.3999	5758.1699	354.25	6729.3999	5023.1699	6245.25	3294.3999	9149.1699	11555.365	-3201.4053	5268.3301	1572.3652	7108.5947	10922.33	4010.3652	3547.5947	6647.3301	8408.3652	-1704.4053	5687.3301	3654.0801	16451.281	10049.165	2547.0801	10268.28	6078.165	8932.0801	-686.71973	8711.165	19896.08	2495.2803	11360.165	11768.08	1766.2803	8131.165	-993.91992	14806.28	7962.165	8709.0801	-773.71973	11240.165	5899.895	13241.19	9647.4551	-773.10498	10667.19	5519.4551	1562.895	10536.19	8118.4551	-3109.105	4788.1904	5714.4551	2309.21	15993.38	8590.6094	-1265.79	4762.3799	3712.6099	75.209961	7615.3799	3258.6099	-1956.79	1619.3799	4851.6099	5282.21	-560.62012	4405.6099	2052.7202	6396.1299	2048.6699	3279.7202	11715.13	3907.6699	-994.27979	10130.13	-245.33008	1908.7202	11894.13	5544.6699	2484.7202	13912.13	4666.6699	1274.7202	13669.13	1956.6699	3989.6851	18666.324	7499.4805	3896.6851	19433.324	11971.48	13532.686	4973.3252	-1324.5195	4134.6851	15750.325	8295.4805	1589.6851	13118.325	6835.4805	11423.686	8810.3252	11953.48	7109.6851	3953.3252	5369.4805	11923.529	-1010.2754	-275.41992	2247.1001	3929.1401	7923.7349	2458.1001	17899.141	10858.734	12240.1	2439.1401	2022.7349	7003.1001	13961.141	9548.7344	4687.1001	15868.141	5914.7349	9370.0996	6759.1401	4096.7349	4311.1001	15978.141	6409.7349	6518.1001	1311.1401	-89.265137	7142.1001	5382.1401	3585.7349	12887.1	4697.1401	7668.7349	11785.1	7258.1401	6195.7349	10964.5	7281.8799	11537.835	13728.5	3380.8799	1426.835	3528.5	32853.879	8303.835	4205.5	19444.879	13176.835	5288.5	21101.879	11172.835	12848.5	4755.8799	9856.835	14902.5	6152.8799	2836.835	13716.5	5831.8799	9034.835	9597.5	13043.88	7965.835	4060.5	15527.88	5226.835	3912.5	9115.8799	10055.835	12786.5	4455.8799	10178.835	8162.5	4341.8799	9307.835	315.83496	15367.28	10253.465	185.83496	10432.28	18438.465	7951.835	-201.71973	4421.4648	10018.835	1032.2803	5274.4648	190.70996	199.58496	10796.939	2866.1299	3282.6899	14683.75	4210.1299	27448.689	17463.75	1201.1299	18752.689	8371.75	1974.1299	16830.689	9138.75	5869.1299	6583.6899	9231.75	1953.4299	14197.245	10441.46	7165.4297	4340.2451	10888.46	5753.4297	8055.2451	9700.46	641.31006	9563.3652	10118.74	2603.3101	11329.365	2725.7402	437.61523	16571.064	9395.2998	2113.6152	9899.0645	10722.3	1978.6152	3374.0649	7418.2998	4288.125	16085.615	8523.6797	3808.125	17882.615	7738.6797	14839.125	8199.6152	16706.68	9935.125	16481.615	7413.6797	4204.125	11317.615	4653.6797	8544.125	3632.6152	-1390.3203	17263.125	5397.6152	8453.6797	11077.125	3510.6152	7121.6797	7269.125	3667.6152	10799.68	13830.125	3202.6152	5084.6797	13132.825	40117.48	30141.469	11033.825	1591.48	-742.53027	4083.8252	11706.48	5279.4697	9475.8252	2047.48	1456.4697	8269.8252	12146.48	8570.4697	23031.824	8358.4805	8476.4697	7208.8252	9550.4805	10619.47	2702.8252	-278.52002	5417.4697	4819.8252	1858.48	7866.4697	3304.2651	9542.6855	5821.8496	11526.266	2063.6851	6293.8496	1089.2651	1070.6851	7583.8496	1560.2651	10847.686	3123.8496	10760.266	1950.6851	9761.8496	4583.2651	10428.686	11217.85	16564.266	6452.6851	10060.85	7211.2651	3078.6851	8526.8496	10558.266	2952.6851	1905.8496	8826.2656	5405.6851	4507.8496	1879.2651	8231.6855	7041.8496	5641.2651	15632.686	8316.8496	12702.266	2968.6851	2279.8496	3129.2651	16703.686	10730.85	16382.99	5661.1548	1174.9648	6711.9902	3891.1548	1406.9648	1820.9902	15928.154	9988.9648	916.37988	17026.684	4827.6846	4150.3799	14347.685	7233.6846	6857.3799	22766.684	9373.6846	2855.3799	10797.685	6987.6846	13384.38	7.6845703	-1428.3154	9601.96	6472.7749	13736.1	11302.96	4318.7749	5930.0996	2432.96	17285.775	7528.0996	10610.96	1629.7749	903.09961	8703.96	6428.7749	7806.0996	2444.96	17529.775	16019.1	11925.96	6917.7749	14833.1	198.95996	21328.775	14451.1	3114.79	19619.629	5682.6152	7469.79	8655.6299	-1659.3848	7618.79	23254.629	10399.615	967.79004	14867.63	4265.6152	11708.79	11203.63	20142.615	-579.20996	13921.63	5020.6152	5112.79	4297.6299	-2443.3848	1245.79	24814.629	6125.6152	8681.6055	7957.855	15266.585	16170.605	8636.8555	17845.586	13790.605	7343.855	7538.585
2686.7148	14961.605	8042.2344	10181.715	-2405.3945	2851.2344	4753.8799	3740.3154	-1630.6797	7654.8799	12106.315	4751.3203	19369.879	17781.316	10833.32	8052.8799	11139.315	5206.3203	20404.68	-2414.3301	-6862.4297	7623.6802	21418.67	-365.42969	6869.9453	13286.745	257.125	183.94531	14144.745	-970.875	-79.599609	14160.54	7289.2148	1330.4004	13006.54	5641.2148	12881.12	6376.7646	21737.211	16729.121	4634.7646	11632.21	10576.12	1460.7646	1082.21	10517.12	-798.23535	-1028.79	2898.3848	19958.566	11576.835	5207.3848	11865.565	4647.835	3341.1748	21513.385	4790.0254	10655.175	3119.3848	10212.025	8082.1748	-2062.6152	823.02539	3648.1748	9134.3848	4687.0254	3471.1748	8746.3848	19724.025	12655.175	2319.3848	10289.025	13472.175	1172.3848	10260.025	3142.1299	14969.25	2879.2305	5803.1299	16720.25	6298.2305	5135.1299	15551.25	900.23047	5166.8149	9660.6396	3960.2695	1126.085	14763.07	-619.69531	8954.375	2635.915	8948.9805	2592.375	4407.915	6801.98	9834.375	3939.915	8785.9805	6335.6602	-308.51953	5164.1201	-2284.3398	11676.48	14792.12	-555.33984	4769.4805	10603.12	4027.6602	-26.519531	5902.1201	5695.3398	15741.655	10174.225	2113.3398	13192.655	1679.2246	10095.34	2544.6553	6373.2246	18937.34	7455.6553	7843.2246	8494.3398	4055.6553	4133.2246	-340.66016	8949.6553	7195.2246	10645.34	1018.6553	9413.2246	5070.9399	16375.734	5933.8701	-593.06006	10724.734	3099.8701	1424.9399	10527.734	1132.8701	-2817.0601	10278.734	3051.8701	3222.9248	21897.314	4034.1748	280.9248	6576.3149	3552.1748	2804.9248	13960.314	1943.1748	-1430.0752	6986.3149	1366.1748	6041.9248	2865.3149	908.1748	2178.1699	8179.8599	6475.4048	1061.1699	18506.859	9577.4043	-853.83008	8058.8599	4847.4048	2741.1699	10289.859	10073.404	863.16992	10845.859	9562.4043	2180.1699	13831.859	8201.4043	4770.6899	20496.404	8211.3203	2431.6899	19995.404	10858.32	14835.689	6089.4048	7.3203125	1932.6899	15755.404	8416.3203	1580.6899	10009.404	6229.3203	11641.689	5356.4048	10813.32	5027.6899	4796.4048	5309.3203	12136.9	4270.9751	-9967.9258	1429.7	664.95996	10168.404	3200.7	15176.96	12053.404	15308.7	2528.96	2007.4048	7685.7002	13618.96	12994.404	6127.7002	14695.96	8308.4043	12194.7	5912.96	6610.4048	3824.7	10502.96	6598.4048	10025.7	667.95996	3188.4048	10671.7	1577.96	7030.4048	13726.7	4888.96	9521.4043	9000.7002	5318.96	12407.404	10662.52	5860.0898	8978.8945	15266.52	4050.0898	-2134.1055	3426.52	29147.09	7777.8945	3515.52	14277.09	9805.8945	2644.52	20508.09	9094.8945	11061.52	6771.0898	7634.8945	12325.52	3768.0898	2711.8945	10273.52	5017.0898	6691.8945	9371.5195	8338.0898	6425.8945	1293.52	10663.09	5978.8945	3119.52	23665.09	10967.895	9898.5195	6286.0898	11011.895	7416.52	4104.0898	13565.895	1335.4302	17939.08	4542.1904	1380.4302	11686.08	13657.19	10696.43	4820.0801	1670.1904	11528.43	7531.0801	3235.1904	-1352.395	2573.2949	240.8252	3904.51	17874.086	14922.005	6823.5098	25187.086	19850.004	1844.51	20254.086	8279.0049	4928.5098	20844.086	10296.005	5336.5098	17740.086	9697.0049	-1592.9702	12936.939	9300.875	4402.0298	750.93994	8101.875	3179.0298	3939.9399	8178.875	-157.40479	8887.5195	8239.2949	-314.40479	6734.52	690.29492	1568.25	21798.814	15547.67	2521.25	9934.8145	13229.67	6623.25	1538.8149	13407.67	5513.8252	20006.045	10320.255	5890.8252	19783.045	9148.2549	18119.824	11554.045	23683.254	20119.824	6656.0449	14487.255	6263.8252	16466.045	11525.255	11062.825	3607.0449	-1012.7451	21296.824	6054.0449	10871.255	12441.825	5303.0449	9377.2549	10197.825	3655.0449	13070.255	16191.825	7492.0449	6079.2549	24696.195	14541.355	10447.42	10174.195	-994.64453	-9501.5801	4253.1948	10252.355	-4112.5801	8491.1953	-1078.6445	-6082.5801	5118.1948	9425.3555	2299.4199	21558.195	10385.355	1139.4199	2654.1948	9790.3555	-1533.5801	895.19482	-788.64453	-3604.5801	4533.1948	-206.64453	-2206.5801	2246.6001	10313.295	7894.54	7467.6001	1879.2949	13197.54	-1191.3999	1076.2949	10882.54	562.6001	11629.295	9318.54	7624.6001	799.29492	8109.54	3204.6001	11957.295	11367.54	13051.6	7005.2949	9591.54	8212.5996	4815.2949	10500.54	8628.5996	683.29492	2787.54	8840.5996	4030.2949	5381.54	-1396.3999	9302.2949	8705.54	2206.6001	18040.295	7139.54	10825.6	3806.2949	6879.54	2274.6001	17843.295	11932.54	15550.9	4702.3101	-3394.2646	-1466.1001	2331.3101	-2127.2646	1267.8999	15649.311	6429.7354	5855.3301	40809.023	7086.5303	1313.3301	20510.025	6688.5303	9901.3301	21498.025	9405.5303	1370.3301	18249.025	9404.5303	12465.33	1952.0249	319.53027	11982.555	2832	7547.1152	13302.555	656	-81.884766	11281.555	2993	-6906.8848	14146.555	175	-2147.8848	2834.5552	2212	5830.1152	7902.5552	19691	11776.115	14595.555	2798	6116.1152	2835.5552	17177	8481.1152	8693.9248	15472.61	15464.359	15067.925	4253.6104	2900.3594	12524.925	18262.609	7082.3594	6181.9248	16120.61	8236.3594	17005.926	7406.6104	21999.359	3403.9248	13850.61	9453.3594	7905.9248	610.61035	3233.3594	8269.9248	23136.609	7039.3594	11500.615	3891.46	20499.725	13873.615	3677.46	19449.725	12964.615	4825.46	8953.7246
1496.0601	15557.734	7747.9902	10698.061	6183.7349	6647.9902	-1052.7803	2699.5098	623	2081.2197	7409.5098	11009	12439.22	20426.51	11118	1554.2197	14620.51	4850	12663.255	-664.97461	-11965.35	11352.255	729.02539	-2293.3496	2950.7451	23876.92	11924.87	-2627.2549	21659.92	8531.8701	-884.95508	10008.06	8088.8252	-2514.9551	14572.06	7938.8252	8298.8447	9506.4248	19094.164	13998.845	5432.4248	5118.1641	7111.8447	4290.4248	-717.83594	8013.8447	2479.4248	-3385.8359	-2598.96	20011.85	5785.6641	-2499.96	13275.85	968.66406	164.625	22913.57	6622.6396	7810.625	3827.5703	7326.6396	3171.625	-2721.4297	-3784.3604	37.625	11432.57	2363.6396	143.625	9629.5703	14162.64	8925.625	-114.42969	4703.6396	11509.625	70.570312	4590.6396	1672.0649	20412.301	5171.7891	4827.0649	20244.301	1854.7891	1007.0649	26104.301	4944.7891	3018.6699	10154.295	7927.8652	2674.1299	16869.031	1435.0703	5923.2852	-992.9502	5186.4053	1970.2852	4540.0498	2244.4053	9108.2852	-2847.9502	6571.4053	9678.3301	-4407.4854	1658.4697	-1038.6699	7495.5146	10549.47	735.33008	4963.5146	5495.4697	4406.3301	-2876.4854	4095.4697	2265.5249	6518.0752	7693.915	1932.5249	8452.0752	4129.915	8372.5254	-3268.9248	4618.915	18189.525	970.0752	7383.915	9649.5254	-1896.9248	3401.915	301.5249	8163.0752	6164.915	7272.5249	-4230.9248	8837.915	4577.8901	14099.915	4199.9053	-334.10986	11470.915	2744.9053	2012.8901	9036.915	1217.9053	-2428.1099	6516.915	483.90527	4515.2202	22874.705	862.31055	-118.77979	6987.7051	-2294.6895	1357.2202	11725.705	-4089.6895	-328.77979	8729.7051	-2639.6895	5945.2202	1936.7051	-1435.6895	-1056.0151	6262.7148	3951.8398	1391.9849	8499.7148	7422.8398	-1692.0151	7876.7148	2361.8398	1906.9849	9155.7148	8831.8398	616.98486	11369.715	8839.8398	-256.01514	9855.7148	6608.8398	2995.8848	17376.871	3671.2451	1376.8848	18401.871	7751.2451	11418.885	761.87012	-3549.7549	2157.8848	11220.87	4215.2451	-401.11523	4777.8701	6379.2451	5530.8848	-1102.1299	7777.2451	7930.8848	-1997.1299	6851.2451	11261.455	3992.625	1726.335	-979.24512	4344	7078.8999	4927.7549	16339	6859.8999	12545.755	4258	2264.8999	7537.7549	18109	12506.9	2679.7549	16964	6528.8999	5003.7549	12931	6621.8999	3004.7549	15141	4267.8999	8077.7549	2936	1413.8999	8162.7549	4440	3610.8999	12067.755	9460	8167.8999	8999.7549	5328	8457.9004	13867.971	3562.3198	6411.9102	13469.971	-886.68018	-1328.0898	3327.9702	25548.32	5560.9102	5792.9702	15844.32	12491.91	4604.9702	13141.32	9863.9102	12698.971	3648.3198	5680.9102	12951.971	249.31982	-903.08984	13774.971	5676.3198	3845.9102	12107.971	4567.3198	6349.9102	6868.9702	7852.3198	7878.9102	6024.9702	5577.3198	8852.9102	11243.971	-62.680176	11575.91	7674.9702	801.31982	8681.9102	4504.5947	17112.904	6540.2246	6080.5947	10036.904	15979.225	11885.595	3650.9048	3629.2246	14914.595	4197.9048	5341.2246	-286.47998	2883.8398	1178.1953	3344.02	17714.809	6488.0303	4453.02	25445.809	13434.03	1396.02	16719.809	3639.0303	268.02002	21493.809	2903.0303	7002.02	12004.81	5103.0303	953.45508	14464.785	12205.95	7675.4551	4450.7852	14000.95	4947.4551	8546.7852	11267.95	6797.8047	5598.1602	-274.70508	9341.8047	2721.1602	4770.2949	1727.0449	17530.275	8069.8604	2415.0449	10081.275	7157.8604	2643.0449	6698.2749	6847.8604	3388.7202	14509.385	5676.4102	1101.7202	17128.385	5595.4102	13080.721	6138.3848	13249.41	16803.721	3931.3848	5733.4102	4033.7202	15894.385	6322.4102	8422.7207	4226.3848	-5305.5898	15082.721	5190.3848	2048.4102	8850.7207	4813.3848	7412.4102	3954.7202	4780.3848	4788.4102	16332.721	4314.3848	4757.4102	27191.336	9781.0254	31455.02	10124.335	-443.97461	1395.0195	1563.335	11923.025	11141.02	8773.335	980.02539	7760.0195	4361.335	11706.025	13189.02	21333.336	6554.0254	14200.02	605.33496	9643.0254	8399.0195	579.33496	-2496.9746	9170.0195	2519.335	963.02539	11902.02	5486.8052	10542.37	1469.5352	10710.805	1804.3701	6883.5352	1217.8052	-1531.6299	2348.5352	1730.8052	9725.3701	1251.5352	9029.8047	233.37012	630.53516	4860.8052	9878.3701	7439.5352	16366.805	2634.3701	7260.5352	10130.805	1935.3701	4941.5352	8366.8047	409.37012	-630.46484	10285.805	4469.3701	724.53516	4446.8052	2414.3701	3511.5352	4176.8052	15413.37	2912.5352	13722.805	2429.3701	3663.5352	4672.8052	11492.37	6408.5352	18093.129	4756.645	1569.4746	-678.87012	1841.645	2288.4746	2127.1299	13078.645	6088.4746	3142.0654	24837.754	12871.109	179.06543	12596.755	13065.109	7421.0654	17313.754	13360.109	1155.0654	15162.755	11092.109	12323.065	144.75488	5099.1099	5630.5952	15456.12	15413.58	13211.596	904.12012	2790.5801	12560.596	-1215.8799	-4310.4199	13990.596	-111.87988	-1746.4199	2976.5952	-1482.8799	4931.5801	5456.5952	16946.121	17358.58	15446.596	3005.1201	9252.5801	1773.5952	18294.121	7202.5801	6379.9551	11603.655	13981.025	13780.955	1790.6553	6120.0254	10466.955	21091.656	11414.025	3912.9551	13211.655	9558.0254	15938.955	6011.6553	24675.025	579.95508	12367.655	10850.025	5541.9551	509.65527	6577.0254	4363.9551	16213.655	11691.025	7912.7202	4441.0996	9476.1055	14422.721	5726.0996	17542.105	14063.721	6438.0996	7799.1055
1905.5601	15733.73	7522.2656	11679.561	5850.73	1028.2656	1726.0649	5259.3154	-3995.1641	3570.0649	13084.315	3249.8359	14874.064	20488.316	8274.8359	3285.0649	15289.315	1685.8359	19021.621	-4176.7695	-3705.625	12452.62	-463.76953	4874.375	759.40527	15074.125	12668.605	-3751.5947	16940.125	8865.6055	3362.5698	11828.83	2559.0742	-121.43018	5913.8301	228.07422	17384.734	10262.096	27293.93	21137.734	9132.0957	4555.9297	14617.734	7216.0952	-1015.0703	13428.734	5915.0952	-1833.0703	-2132.0449	23163.086	3928.2559	252.95508	13393.085	-3674.7441	4309.1802	17317.961	2462.7354	10634.18	1460.96	9170.7354	5029.1802	-1463.04	-1530.2646	3207.1802	11035.96	707.73535	340.18018	12068.96	13214.735	11253.18	2679.96	5387.7354	12343.18	-2.0400391	6030.7354	1047.1299	16852.996	8298.5352	4333.1299	9005.9951	7329.5352	1522.1299	18099.996	5000.5352	1926.3999	11353.695	2726.5049	250.27979	18266.07	2527.3301	9155.8301	5265.5698	5907.165	3505.8301	11118.57	3904.165	4602.8301	13465.57	4290.165	13281.145	4664.7852	3548.3301	3182.145	14152.785	13731.33	4420.145	12463.785	5980.3301	8953.1445	6472.7852	9005.3301	2331.0649	20756.305	9930.1152	757.06494	16226.305	6605.1152	7458.0649	3289.3052	5564.1152	18923.064	8041.3052	5938.1152	6936.0649	8878.3047	8108.1152	-530.93506	14307.305	8587.1152	7041.0649	4147.3052	12052.115	9038.875	15287.18	3610.5195	381.875	13338.18	4972.5195	3114.875	15552.18	2498.5195	-1017.125	7463.1802	1192.5195	2604.8701	22229.43	3964.9297	-1564.1299	7602.4302	859.92969	195.87012	15711.43	2303.9297	-1248.1299	7027.4302	1514.9297	6634.8701	1683.4302	2075.9297	331.19482	7928.4351	5352.4951	5970.1948	6117.4351	4042.4951	-1066.8052	6575.4351	2701.4951	446.19482	12485.436	11873.495	336.19482	11540.436	12042.495	3472.1948	6168.4351	9718.4951	3755.7749	18097.711	8543.0254	2827.7749	15406.71	10087.025	13776.775	-200.29004	-1293.9746	3204.7749	10493.71	7522.0254	935.7749	8556.71	7689.0254	2706.7749	16030.71	11064.025	7968.7749	2500.71	3911.0254	11100.24	735.68994	1300.4502	-275.24512	1824.0552	8376.5049	2279.7549	14110.055	11995.505	15299.755	1853.0552	602.50488	5234.7549	14640.055	7996.5049	2428.7549	13678.055	8064.5049	10338.755	5164.0552	8141.5049	3158.7549	7868.0552	5386.5049	6381.7549	-700.94482	-412.49512	8075.7549	1557.0552	3875.5049	8936.7549	5239.0552	7461.5049	7091.7549	1479.0552	9061.5049	11027.355	4790.4248	5964.6299	14217.355	3636.4248	-680.37012	3064.355	34399.426	6972.6299	4605.355	14184.425	9631.6299	2524.355	19333.426	7738.6299	11717.355	4725.4248	8113.6299	11502.355	4102.4248	1054.6299	9901.3555	5579.4248	4950.6299	3934.355	4174.4248	3676.6299	5172.355	14650.425	6043.6299	6509.355	5958.4248	13465.63	6091.355	3855.4248	11858.63	4159.355	3346.4248	10567.63	2161.3901	11898.67	5401.2305	1237.3901	12217.67	17794.23	8829.3906	2230.6699	2316.2305	11905.391	2561.6699	6499.2305	784.20508	-1165.3496	7041.6201	682.59521	18277.496	5852.1299	7036.5952	23154.496	12611.13	1150.5952	20606.496	1679.1299	602.59521	24788.496	7840.1299	1861.5952	20218.496	5088.1299	2350.25	10010.425	8385.9697	7518.25	2219.4248	11222.97	6324.25	5094.4248	6340.9697	8632.4502	1175.8101	804.37012	8041.4502	2237.8101	2767.3701	3876.1748	17415.629	7787.3398	1758.1748	13716.63	9506.3398	488.1748	6749.6299	6244.3398	6573.8301	12205.735	14004.1	3555.8301	19498.734	10944.1	12438.83	6467.7354	19415.1	16791.83	1895.7354	12260.1	3892.8301	11899.735	9111.0996	10441.83	804.73535	1346.0996	20280.83	3025.7354	10165.1	11125.83	2080.7354	10314.1	8614.8301	-339.26465	12892.1	16614.83	4781.7354	9529.0996	29254.561	13724.615	23471.15	11006.561	3471.6152	-2127.8496	2628.5601	15176.615	4404.1504	10839.561	6492.6152	1591.1504	4398.5601	17115.615	8050.1504	21111.561	8139.6152	6130.1504	1358.5601	11320.615	4993.1504	1067.5601	1350.6152	5971.1504	6137.5601	3954.6152	1794.1504	1565.0151	11660.595	10691.81	10056.016	873.59473	10499.81	-768.98486	-558.40527	8290.8096	875.01514	13169.595	4565.8096	8405.0156	2487.5947	7546.8096	8723.0156	3150.5947	12195.81	16020.016	2950.5947	9271.8096	8030.0151	6601.5947	9359.8096	8173.0151	-153.40527	2395.8096	8115.0151	3102.5947	6845.8096	550.01514	6991.5947	8271.8096	5183.0151	14327.595	8793.8096	9462.0156	3266.5947	8268.8096	7912.0151	15064.595	11784.81	18814.645	3425.1553	-4721.7695	1119.645	-577.84473	-3264.7695	5156.645	9306.1553	6910.2305	2775.6948	27263.65	7721.4805	749.69482	16309.65	6451.4805	6838.6948	20214.65	12591.48	1452.6948	14940.65	9589.4805	15964.695	2091.6499	248.48047	5574.52	15251.135	12094.631	16300.52	589.13477	74.630859	13010.52	-505.86523	-6619.3691	16348.52	-457.86523	-3151.3691	1817.52	121.13477	6088.6309	8931.5195	21179.135	12195.631	15083.52	3811.1348	10071.631	2438.52	12198.135	1428.6309	7200.98	15493.18	7764.6953	13441.98	2850.1797	-500.30469	10893.98	21463.18	9231.6953	6436.98	16530.18	841.69531	14841.98	7824.1797	16733.695	23.97998	17854.18	7355.6953	6441.98	1501.1797	384.69531	8568.9805	17450.18	7542.6953	9173.9004	2271.2998	12445.375	12710.9	3873.2998	15975.375	9100.9004	5862.2998	9209.375
-832.53027	18809.219	7366.7441	6886.4697	3949.2197	1835.7441	-2433.6152	2800.9746	-7312.0859	-1643.6152	6981.9746	4051.9141	7971.3848	16858.975	4187.9141	-2457.6152	8789.9746	-839.08594	17633.035	-653.66406	-11092.795	18851.035	-235.66406	1988.2051	3743.1152	16561.254	8670.2207	-2330.8848	12604.255	6800.2207	-1845.6699	8699.125	2027.4941	-2006.6699	8049.125	-698.50586	11327.485	13580.04	20441.676	11480.485	9875.04	10902.675	8365.4854	8514.04	-1046.3252	8371.4854	4326.04	-2862.3252	5.1152344	17163.035	7979.9297	3997.1152	9526.0352	5962.9297	4897.7803	20653.609	4136.4199	11340.78	5375.6104	4675.4199	10704.78	-3318.3896	-5323.5801	4615.7803	13105.61	1932.4199	4587.7803	8375.6104	12515.42	13185.78	1338.6104	2821.4199	13301.78	2158.6104	3879.4199	-2704.8896	10781.855	11006.69	690.11035	8244.8555	6410.6904	44.110352	22809.855	6882.6904	6723.9702	14685.735	6572.5752	2548.8401	10799.13	2810.4854	3837.0649	6853.5049	6631.0801	-1719.9351	7969.5049	8291.0801	4715.0649	6766.5049	8327.0801	9428.5498	-537.23047	4067.7798	4066.55	9380.7695	17788.779	4287.5498	5143.7695	7869.7798	8319.5498	1301.7695	7838.7798	3759.5601	13340.64	6723.0752	3820.5601	9767.6396	6492.0752	9462.5605	-2006.3604	5682.0752	22543.561	3189.6396	7608.0752	10032.561	-491.36035	10430.075	-33.439941	7517.6396	8222.0752	6704.5601	-2493.3604	11736.075	6658.395	12799.359	7824.0298	1246.395	15673.359	7433.0298	2483.395	12832.359	6055.0298	-91.60498	7590.3599	5438.0298	4055.4102	17291.039	3724.8398	95.410156	2571.04	3396.8398	2203.4102	9768.04	3652.8398	1253.4102	2756.04	1251.8398	7280.4102	-2315.96	4512.8398	2072.375	5539.6948	1731.6797	11596.375	2321.6948	-2758.3203	1750.375	7724.6948	-1961.3203	5088.375	11333.695	3220.6797	2664.375	12028.695	3648.6797	3152.375	14688.695	1883.6797	5857.9351	19322.346	7069.9648	1600.9351	18665.346	10209.965	10878.936	3784.3452	-2509.0352	1481.9351	12595.346	8593.9648	724.93506	10281.346	4749.9648	-589.06494	20777.346	9301.9648	5696.9351	4373.3452	5150.9648	14580.01	528.73047	511.33984	178.57007	1049.0352	5503.8701	1991.5701	16988.035	9228.8701	12980.57	2247.0352	-2070.1299	6359.5703	16691.035	9415.8701	3462.5701	15674.035	4391.8701	9010.5703	5974.0352	2128.8701	5652.5703	13108.035	2192.8701	7334.5703	1596.0352	-1177.1299	8862.5703	4653.0352	1674.8701	9133.5703	7188.0352	5058.8701	5902.5703	13588.035	4688.8701	12834.96	6460.0098	6365.2402	13065.96	4871.0098	-829.75977	1964.96	26908.01	5538.2402	5088.96	19230.01	10795.24	3233.96	17812.01	7335.2402	11370.96	5403.0098	9821.2402	10865.96	4516.0098	2336.2402	7350.96	8732.0098	6871.2402	1436.96	3959.0098	8827.2402	2022.96	13300.01	5383.2402	8558.96	5567.0098	10537.24	132.95996	2539.0098	11074.24	7251.96	3035.0098	9165.2402	6886.2251	6905.8799	4375.0049	2490.2251	8627.8799	18976.004	15362.225	-2059.1201	7543.0049	14961.225	87.879883	6961.0049	2618.3049	-1197.9404	7392.96	3181.3701	22064.52	5360.5996	6445.3701	29089.52	15101.6	2444.3701	21859.52	9071.5996	2062.3701	31208.52	11923.6	6374.3701	18494.52	5143.5996	-731.6748	14586.314	7715.4951	5975.3252	4487.3149	13144.495	6073.3252	8196.3145	8310.4951	9998.2998	-425.55957	549.23535	6854.2998	596.44043	2858.2354	-639.54492	19905.379	13053.38	-985.54492	10213.38	9250.3799	-1050.5449	8105.3799	8393.3799	3080.7998	14972.165	6039.1445	1872.7998	22186.164	7886.1445	11736.8	6033.165	15667.145	5304.7998	15866.165	8625.1445	4537.7998	11945.165	11432.145	10727.8	2973.165	-2331.8555	3344.7998	15835.165	5755.1445	7925.7998	4449.165	7082.1445	4831.7998	1994.165	10979.145	13984.8	5203.165	1347.1445	29839.875	11412.555	25845.426	12746.875	605.55518	-2248.5752	5104.875	13954.555	3316.4248	9392.875	3890.5552	2264.4248	5463.875	10955.555	14982.425	22707.875	7635.5552	5694.4248	665.875	15680.555	8044.4248	341.875	213.55518	8616.4248	5200.875	1712.5552	7330.4248	3493.6099	6652.0654	-2229.4453	9005.6094	-3254.9346	5012.5547	-437.39014	-3924.9346	-402.44531	945.60986	5574.0654	-4423.4453	7135.6099	-2213.9346	-856.44531	6777.6099	5606.0654	549.55469	17419.609	152.06543	3484.5547	9347.6094	237.06543	-2136.4453	7104.6099	-386.93457	-6477.4453	10082.609	427.06543	-4047.4453	-409.39014	5959.0654	-1374.4453	3943.6099	16041.065	-308.44531	11234.609	-2609.9346	-3766.4453	3145.6099	11639.065	-1473.4453	17930.314	4098.4849	-3999.6602	15.314941	1295.4849	-1754.6602	1597.3149	12835.484	6560.3398	3157.585	34814.59	8153.3799	1332.585	16871.59	9124.3799	3170.585	21445.59	11040.38	890.58496	17253.59	6750.3799	11442.585	1113.5898	-1154.6201	2980.5698	17584.654	13006.665	13071.57	4849.6548	3179.665	13580.57	3702.6548	-1602.335	12729.57	2490.6548	-257.33496	1422.5698	6036.6548	6033.665	4883.5698	24413.654	16594.664	8800.5703	5925.6548	10829.665	1119.5698	13666.654	6717.665	2793.9248	16591.811	1199.4102	9840.9248	3634.8101	-5538.5898	8851.9248	21604.811	374.41016	3027.9248	14611.811	5197.4102	12287.925	9515.8105	11517.41	-2051.0752	14568.811	-903.58984	3296.9248	4463.8101	-1593.5898	3610.9248	20705.811	-1913.5898	2419.6548	16834.539	15477.275	16266.654	5827.54	12388.275	2871.6548	21127.539	-121.72461
2871.4448	11961.825	9998.9492	9091.4453	3125.8252	4003.9492	-206.71973	2083.7305	949.56543	4700.2803	12542.73	13960.565	11247.28	23655.73	9374.5654	3132.2803	11511.73	4200.5654	18461.195	10520.1	-2367.7891	14406.195	8836.0996	6516.2109	5273.0654	23779.289	17216.816	-1487.9346	17740.289	17155.816	287.71973	9679.3799	7705.3604	-1768.2803	13484.38	3681.3604	13844.235	7480.9404	29056.531	18975.234	4260.9404	15034.53	14170.235	3072.9404	8307.5303	11658.235	2517.9404	4602.5303	2305.2549	20795.32	15318.295	2686.2549	15330.32	7163.2949	41.919922	23529.211	4213.3496	5817.9199	6099.21	8380.3496	3915.9199	2440.21	-5097.6504	-512.08008	18453.211	-1008.6504	-674.08008	17209.211	12916.35	5730.9199	7440.21	6943.3496	7505.9199	7072.21	6419.3496	2603.165	12156.11	8383.9053	5157.165	14394.11	11828.905	2689.165	18051.109	7766.9053	6397.6899	12997.99	7452.5049	3758.6299	12699.42	-163.5	12186.61	-1110.415	4901.9951	3485.6101	250.58496	4837.9951	7618.6104	1311.585	7870.9951	10768.66	696.15039	158.67969	3109.6599	15662.15	12760.68	5553.6602	6758.1504	4271.6797	8538.6602	4540.1504	3561.6797	3083.0146	13545.08	9186.8848	2003.0146	6914.0801	7530.8848	6821.0146	-3059.9199	6617.8848	15193.015	2133.0801	8452.8848	8692.0146	-1467.9199	7122.8848	-3012.9854	3910.0801	14115.885	6130.0146	-1019.9199	13760.885	7222	13517.895	10282.266	-692	13567.895	9835.2656	2806	10351.895	7314.2651	-895	8322.8945	4642.2651	1171.085	20002.67	6241.04	-1280.915	4052.6699	3096.04	-1385.915	16003.67	4954.04	-2374.915	6763.6699	2810.04	3449.085	377.66992	7311.04	876.30518	10817.255	3558.8848	9038.3047	3506.2549	285.88477	-177.69482	9335.2549	1140.8848	1964.3052	10230.255	5853.8848	2542.3052	13132.255	7459.8848	770.30518	10713.255	4588.8848	6896.0547	15452.08	2108.3799	4375.0547	17950.08	5467.3799	15048.055	-783.91992	-5411.6201	5778.0547	14790.08	5803.3799	2814.0549	7042.0801	2345.3799	5079.0547	11701.08	5348.3799	9406.0547	878.08008	5085.3799	15033.15	-387.02539	2143.04	1141.77	6679.4102	6486.9351	4137.77	20065.41	9002.9355	13008.77	3550.4102	2319.9351	9117.7695	17013.41	12054.936	4834.77	16275.41	7005.9351	2175.77	18648.41	7788.9351	3718.77	12642.41	7684.9351	8113.77	2824.4102	1426.9351	10362.77	4377.4102	3993.9351	4563.77	14445.41	7235.9351	3527.77	15683.41	10099.936	9742.5195	7103.2651	6747.5654	11766.52	3800.2651	-775.43457	3531.52	27150.266	5866.5654	4088.52	18920.266	9728.5654	2932.52	22437.266	11038.565	12120.52	6878.2651	7000.5654	9832.5195	4085.2651	867.56543	17661.52	9278.2656	5830.5654	1629.52	3218.2651	4995.5654	7767.52	15362.266	8338.5654	9606.5195	3194.2651	11649.565	-1901.48	4277.2651	8954.5654	6002.52	4006.2651	7133.5654	6788.7651	4425.23	-598.40039	3697.7651	6150.23	6225.5996	7601.7651	5372.23	-4273.4004	7890.7651	6084.23	-4391.4004	2371.7351	3306.6099	4783.9102	1372.6948	12566.455	9040.5254	4446.6948	24862.455	17448.525	1102.6948	20513.455	6770.5254	5083.6948	18559.455	11655.525	14315.695	6106.4551	8064.5254	-3285.9351	13871.04	6400.2354	2767.0649	6407.04	9481.2354	1125.0649	7193.04	6334.2354	7840.0049	4113.415	857.51514	8074.0049	3876.415	6769.5151	1975.96	16768.695	10179.665	1442.96	8032.6953	7535.665	3284.96	146.69531	4132.665	5483.9302	12289.529	6115.2002	3678.9302	28144.529	4829.2002	15292.93	10934.529	16432.199	5793.9302	17675.529	10036.2	5435.9302	14935.529	2847.2002	10279.93	3368.5298	-4173.7998	4207.9302	24325.529	10160.2	12915.93	5078.5298	11291.2	5733.9302	3634.5298	10001.2	13675.93	4688.5298	3377.2002	25475.555	10467.11	21460.121	8684.5547	-1542.8896	-956.87988	1405.5552	8028.1104	2900.1201	7622.5552	-1208.8896	590.12012	2857.5552	7057.1104	9442.1201	19576.555	197.11035	10067.12	-488.44482	8088.1104	13686.12	-803.44482	-4138.8896	3018.1201	4067.5552	-1549.8896	8000.1201	2314.1851	13016.365	8768.8154	8326.1855	4713.3652	11813.815	939.18506	1633.3652	5053.8154	1931.1851	14102.365	4816.8154	8004.1851	2913.3652	7127.8154	10440.186	5768.3652	10763.815	15602.186	5507.3652	5413.8154	8412.1855	4251.3652	10193.815	9363.1855	2241.3652	-1345.1846	4919.1851	11718.365	3777.8154	98.185059	8167.3652	9689.8154	3453.1851	17475.365	4469.8154	12854.186	6464.3652	5965.8154	2343.1851	17556.365	9808.8154	19576.955	-573.35547	-631.74023	-438.04492	-1806.3555	4741.2598	1863.9551	11256.645	9474.2598	6399.0249	37926.75	4026.7598	2471.0249	18962.75	3267.7598	6008.0249	20542.75	7523.7598	4601.0249	14938.75	4363.7598	16397.025	1442.75	-1594.2402	2937.6846	15164.225	10493.74	9313.6846	4929.2251	-1152.2598	6283.6846	3222.2251	-6098.2598	11394.685	4055.2251	-4382.2598	-2312.3154	4251.2251	4056.7402	58.68457	22391.225	12987.74	7060.6846	7308.2251	5385.7402	-3738.3154	17606.225	1783.7402	4413.5298	19986.059	12034.471	13514.529	4552.0596	3513.4707	10642.529	19673.059	11429.471	5641.5298	12889.06	6359.4707	16622.529	7070.0596	19980.471	135.52979	18560.059	6897.4707	8972.5293	1706.0596	4368.4707	7130.5298	14357.06	7370.4707	201.4502	17449.35	21273.441	5597.4502	11664.35	22146.441	6793.4502	12043.35	9323.4404
-1529.1401	12831.54	392.45508	5628.8599	5323.54	-1323.5449	-703.29004	4545.9805	-2565.4902	2472.71	15845.98	5311.5098	13680.71	21272.98	4827.5098	2731.71	8735.9805	-15.490234	11695.695	-6796.6992	-3964.0645	11874.695	-4367.6992	5736.9355	4825.6602	25094.365	15377.561	-374.33984	24426.365	6932.5605	-477.75977	10478.59	-849.69531	234.24023	12386.59	-1729.6953	14537.016	10860.49	21135.48	21822.016	8658.4902	8658.4805	16171.016	6326.4902	-1715.5195	13194.016	5099.4902	-1121.5195	-281.50977	22955.145	13427.075	3700.4902	9113.1445	6183.0752	3180.75	22134.785	253.28516	11067.75	4168.7852	9401.2852	7918.75	-1501.2148	-5735.7148	4853.75	13721.785	-1567.7148	11853.75	688.78516	13563.285	8685.75	2331.7852	-384.71484	15018.75	3279.7852	1039.2852	2605.395	11553.075	14116.105	4659.395	13480.075	4720.1055	876.39502	16440.074	6085.1055	7818.895	4777.5449	2762.1152	1483.7148	9984.3896	1212.6904	9714.0898	2663.3252	3447.1152	499.08984	7860.3252	2502.1152	7095.0898	4017.3252	8820.1152	9891.8105	4320.5752	5405.1001	2868.8101	12122.575	15343.1	3980.8101	11605.575	8969.0996	11801.811	6477.5752	7632.1001	4895.8999	10168.72	10514.05	4874.8999	9084.7197	5233.0498	9193.9004	-4917.2803	5862.0498	20571.9	852.71973	10248.05	11013.9	-2795.2803	7726.0498	1304.8999	9903.7197	8945.0498	8129.8999	-2393.2803	9540.0498	3517.5	13044.87	6883.2749	-2657.5	13758.87	7559.2749	834.5	10395.87	7695.2749	-1755.5	6443.8701	9100.2754	4879.7349	20780.801	7978.4551	-133.26514	4822.7998	4630.4551	4228.7349	13165.8	5092.4551	920.73486	5697.7998	4154.4551	7873.7349	1670.7998	6305.4551	-1572.0752	7881.4248	6435.3896	7206.9248	215.4248	-270.61035	-2585.0752	4282.4248	2486.3896	1304.9248	5876.4248	7953.3896	-503.0752	9452.4248	7340.3896	4151.9248	3497.4248	6772.3896	4700.6152	16969.525	3048.6602	4066.615	14488.525	8557.6602	15073.615	74.525391	-4197.3398	3849.615	12975.525	4463.6602	1253.615	7573.5254	1142.6602	6581.6152	6475.5254	7848.6602	9383.6152	2248.5254	3869.6602	11716.695	-83.985352	-2084.0898	-6567.1396	980	5029.23	-3298.1396	16636	10055.23	5248.8604	1112	2179.23	-382.13965	16166	7949.23	5726.8604	2385	6803.23	-4032.1396	15232	5553.23	-3257.1396	14666	5835.23	533.86035	844	-296.77002	2106.8604	1400	5471.23	-2615.1396	12684	7685.23	-5676.1396	15930	11444.23	10213.22	2568.6602	6318.71	14788.22	-1281.3398	-847.29004	4274.2197	23495.66	7556.71	5942.2197	12694.66	10273.71	5084.2197	13558.66	9154.71	14659.22	4967.6602	9576.71	13739.22	661.66016	3527.71	10242.22	6065.6602	7835.71	4568.2197	-1727.3398	5673.71	12766.22	4512.6602	6464.71	9421.2197	1659.6602	12180.71	-66.780029	-1436.3398	10886.71	10143.22	468.66016	11149.71	12948.02	4500.7148	1537.5195	822.02002	11670.715	13933.52	10096.02	3040.7148	1033.5195	13382.02	5130.7148	-350.48047	1988.96	1123.25	6804.585	3296.5898	18352.996	4950.3945	4781.5898	21607.996	12711.395	-211.41016	18989.996	6570.3945	5552.5898	18090.996	11118.395	11214.59	7233.9951	8013.3945	-185.0498	12410.945	8062.5254	7405.9502	4652.9448	11019.525	6419.9502	6219.9448	6269.5254	9753.4951	1332.2998	298.26953	8461.4951	-150.7002	1809.2695	5890.7749	10198.49	5477.2695	3921.7749	7321.4902	10494.27	679.7749	7980.4902	7001.2695	2849.3799	17656.004	6724.8008	4648.3799	22244.004	2259.8008	13420.38	9395.0049	13866.801	4982.3799	17065.004	8039.8008	4931.3799	13416.005	5120.8008	9495.3799	3748.0049	-4270.1992	4114.3799	18345.004	4440.8008	11560.38	4768.0049	5546.8008	7964.3799	3951.0049	4691.8008	14829.38	8341.0049	435.80078	30600.85	11939.766	19433.445	13594.85	2452.7651	1558.4453	5949.8501	14670.766	4630.4453	12559.85	6579.7651	466.44531	9097.8496	9633.7656	-394.55469	25796.85	11089.766	10660.445	2268.8501	19886.766	5799.4453	2048.8501	2701.7651	6396.4453	7687.8501	2955.7651	9649.4453	3871.0449	12439.45	9543.4004	12801.045	-545.5498	10188.4	1941.0449	-564.5498	7463.4004	2065.0449	8842.4502	4824.4004	9209.0449	825.4502	4721.4004	12079.045	2131.4502	6222.4004	14789.045	4032.4502	5098.4004	11172.045	679.4502	8420.4004	10526.045	705.4502	-1477.5996	2936.0449	13457.45	2424.4004	1315.0449	6777.4502	6618.4004	3911.0449	17350.449	4774.4004	13755.045	3733.4502	8066.4004	2456.0449	15242.45	8212.4004	15127.234	6819.9448	-3486.085	-2381.7651	4764.9448	-2386.085	-632.76514	14439.945	6650.915	8804.9043	34569.559	8648.3496	2778.9048	18657.561	10163.35	5118.9048	17583.561	10176.35	2771.9048	15966.561	9890.3496	17495.904	2606.5601	1040.3496	726.36523	20535.57	12103.46	11744.365	4154.5698	1263.46	11659.365	4064.5698	-3607.54	11149.365	4460.5698	1308.46	2330.3652	5173.5698	7377.46	7561.3652	21778.57	16903.461	13115.365	11124.57	11965.46	902.36523	13897.57	7989.46	2732.4302	16283.365	7357.7891	12514.43	4948.3652	-1036.2109	6356.4302	23215.365	6049.7891	4687.4302	14008.365	3064.7891	13803.43	10355.365	17329.789	-897.56982	14039.365	1408.7891	3487.4302	4354.3652	2271.7891	4247.4302	19890.365	2574.7891	3394.5	16359.971	19374.305	14330.5	7966.9702	19697.305	10580.5	8976.9707	9144.3047
948.12012	10997.395	2896.8809	7794.1201	4902.3945	3251.8809	-1417.7549	9434.5	1755.8604	372.24512	15711.5	12354.86	10421.245	25421.5	12844.86	2758.2451	18075.5	9700.8604	19484.789	-1301.1758	-5996.1406	13494.79	146.82422	301.85938	1319.9648	22993.996	17607.816	-2677.0352	22148.996	11240.815	3037.9951	11182	-4415.8105	299.99512	10424	-5337.8105	16790.355	10072.975	16963.109	8730.3555	4968.9751	5801.1094	13817.355	4271.9751	-521.89062	13872.355	3835.9751	-3022.8906	-156.28027	12998.71	8724.8359	5739.7197	9696.71	1059.8359	1225.4248	20005.57	2341.2051	8685.4248	3713.5703	10283.205	6388.4248	299.57031	-2562.7949	-585.5752	10906.57	3200.2051	9259.4248	655.57031	15222.205	4622.4248	8764.5703	7029.2051	8452.4248	1420.5703	8591.2051	4554.8047	8888.9453	12277.69	7036.8047	11250.945	12147.69	13050.805	1887.9453	661.69043	9577.0996	1114.2852	-6759.5703	-1353.7949	11737.305	3606.9453	11939.665	3546.75	7898.2402	4261.665	6287.75	5598.2402	9823.665	3577.75	7984.2402	10633.45	6317.4551	-3554.9502	290.4502	15152.455	8912.0498	1471.4502	11144.455	548.0498	826.4502	5410.4551	-1417.9502	-1540.3203	12459.925	10149.325	-2449.3203	4575.9248	6481.3252	4099.6797	-4236.0752	6977.3252	10224.68	-3435.0752	10653.325	4849.6797	-2985.0752	7510.3252	-1079.3203	3134.9248	8627.3252	2134.6797	-4419.0752	11096.325	8892.1797	10470.34	5241.915	2567.1799	10919.34	4377.915	4011.1799	13457.34	2409.915	961.17993	5785.3398	936.91504	3330.9551	20830.516	7299.6553	-561.04492	4897.5151	1489.6553	2047.9551	12420.516	1548.6553	-387.04492	8460.5156	2695.6553	6733.9551	2871.5151	4907.6553	1697.0601	16020.99	8003.4048	9792.0605	5140.9902	4216.4048	1274.0601	10143.99	4688.4048	2119.0601	11249.99	8485.4043	907.06006	10855.99	10592.404	2330.0601	10413.99	7919.4048	5439.585	16784.965	8440.1406	3450.585	15207.965	10625.141	13254.585	2148.9648	444.14014	3586.585	14201.965	8667.1406	350.58496	8821.9648	7418.1401	637.58496	18257.965	12279.141	6197.585	3592.9648	5451.1401	8917.1797	2831.7451	-2738.0947	-2117.3901	1111.98	10184.564	190.60986	17093.98	15627.564	10730.609	1723.98	3038.5649	5696.6099	13640.98	11628.564	8379.6094	4510.98	5113.5649	6415.6099	8148.98	8454.5645	1268.6099	12178.98	7161.5649	7081.6099	-896.02002	1704.5649	262.60986	6323.98	5407.5649	1850.6099	15971.98	7294.5649	1669.6099	13932.98	10415.564	12536.66	5401.6748	10926.154	15769.66	2413.6748	2427.1548	3253.6599	28025.676	10780.154	4262.6602	16320.675	11937.154	5653.6602	16849.676	11392.154	12857.66	4841.6748	11456.154	14833.66	4884.6748	4811.1548	10091.66	9546.6748	9564.1543	3067.6599	1742.6748	9842.1543	11891.66	6154.6748	10984.154	10458.66	3913.6748	10936.154	-355.34009	1644.6748	13489.154	9280.6602	2332.6748	9248.1543	8973.4502	1367.0449	4449.8252	4674.4502	4953.0449	13535.825	2583.4502	7748.0449	141.8252	10102.45	218.04492	3831.8252	471.20508	928.93018	3973.21	1707.6001	12851.17	9291.9502	4022.6001	25594.17	15333.95	180.6001	19000.17	4669.9502	15590.6	5866.1699	16694.949	13361.6	5910.1699	6552.9502	720.92993	13613.83	8354.1299	7316.9297	5515.8301	6887.1299	6278.9297	10935.83	7411.1299	8664.0752	715.22998	-4228.7803	4986.0752	7163.23	-1903.7803	-2479.21	3613.0952	4208.4346	-3193.21	13618.096	13221.435	-4784.21	5928.0952	3691.4346	4924.6548	11038.36	5413.5391	3671.6548	24390.359	5293.5391	13627.654	6876.3604	12838.539	14633.654	1834.3604	3658.5391	3336.6548	8634.3604	1183.5391	10367.654	-524.63965	-6950.4609	5221.6548	16866.359	1017.5391	9968.6543	590.36035	2038.5391	6067.6548	433.36035	4608.5391	11125.654	3512.3604	-946.46094	29832.371	8336.5	23726.02	10408.37	-740.5	3097.0195	4648.3701	8798.5	8915.0195	9737.3701	440.5	6670.0195	11071.37	-1007.5	2828.0195	22034.371	5423.5	9260.0195	1325.3701	11789.5	13182.02	812.37012	-2434.5	8849.0195	4449.3701	-419.5	12299.02	4872.4551	15132.245	5938.0352	12805.455	4177.2451	5729.0352	963.45508	2392.2451	7161.0352	1754.4551	15055.245	2832.0352	8880.4551	6784.2451	4231.0352	13526.455	5127.2451	5495.0352	15772.455	7883.2451	6816.0352	13710.455	6495.2451	7635.0352	8026.4551	5778.2451	2535.0352	2566.4551	17326.246	4324.0352	2182.4551	10485.245	5316.0352	4305.4551	21026.246	5706.0352	12668.455	8759.2451	4461.0352	6997.4551	16635.246	5544.0352	17494.65	4616.0498	252.00977	-460.3501	3367.0498	1335.0098	1941.6499	13924.05	8605.0098	2787.3496	36541.324	11182.855	-1940.6504	13477.325	7302.8555	321.34961	23162.324	14498.855	-829.65039	20028.324	12211.855	11947.35	2071.3252	182.85547	3571.2798	15896.505	12007.29	12068.279	1889.5049	3346.29	9423.2793	333.50488	-1510.71	11718.279	1513.5049	1388.29	1984.2798	2711.5049	9707.29	5989.2798	17223.504	18398.289	10717.279	6501.5049	12227.29	-277.72021	12025.505	6998.29	-317.68457	17507.145	13949.625	7645.3154	5082.145	6631.625	8107.3154	20264.145	17087.625	-409.68457	18127.145	14745.625	9846.3154	7373.145	22118.625	-3385.6846	16924.145	16339.625	1857.3154	4313.145	9452.625	1652.3154	18390.145	10602.625	1236.5801	15234.555	18599.066	14352.58	7924.5552	19739.066	9337.5801	11280.555	9581.0654
2047.9849	11950.635	2789.8906	9256.9844	1622.6348	5826.8906	-745.78516	2134.8398	-1692.3848	47.214844	15487.84	1105.6152	9240.2148	20495.84	8945.6152	209.21484	12136.84	1430.6152	-2503.165	4357.3652	-6935.8652	12270.835	7050.3652	2782.1348	2286.2646	19231.641	12450.18	-1503.7354	15167.64	3768.1797	-1322.375	8995.6748	3148.7051	-584.375	8232.6748	1632.7051	13688.725	4271.0547	19879.449	1073.7246	4343.0547	7562.4502	10905.725	4189.0547	1784.4502	10867.725	809.05469	-2498.5498	-197.24512	18359.035	11086.86	4760.7549	12224.035	5512.8604	2749.3799	20549.969	3436.1104	9574.3799	3385.9697	9968.1104	8170.3799	-111.03027	-2731.8896	3864.3799	11425.97	3013.1104	10238.38	-219.03027	18066.109	7572.3799	10052.97	8206.1104	10979.38	1535.9697	8672.1104	2886.3101	9500.3701	6202.6055	5813.3101	12087.37	5876.6055	9991.3105	1474.3701	67.605469	13713.71	-612.07031	-3198.2803	782.93994	20274.629	-396.17969	10263.335	300.375	4770.0654	80.334961	3368.375	6685.0654	2692.335	1730.375	4781.0654	13158.555	5640.52	1546.9854	2293.5549	13782.52	12699.985	4722.5547	13192.52	8410.9854	1079.5549	3307.52	6435.9854	3619.085	18369.59	11749.075	4690.085	14085.59	7161.0752	8389.085	874.58984	10839.075	6878.085	2682.5898	7526.0752	7686.085	8288.5898	9428.0752	699.08496	13419.59	11609.075	7878.085	1138.5898	13255.075	9878.6299	8448.1904	7974.6948	3173.6299	8942.1904	6838.6948	3835.6299	9143.1904	5879.6948	1153.6299	8673.1904	6307.6948	4762.0898	24214.605	8055.625	-1663.9102	5772.605	3253.625	1983.0898	12187.605	3980.625	205.08984	6544.605	2977.625	7065.0898	4241.605	5009.625	1315.7998	16690.971	3720.5	9984.7998	1494.9702	350.5	753.7998	8161.9702	388.5	8634.7998	5527.9702	4072.5	2159.7998	10995.971	7535.5	710.7998	10549.971	8707.5	4807.165	21220.664	1522.0547	334.16504	18802.664	7908.0547	9420.165	1578.665	-5052.9453	431.16504	15119.665	1195.0547	-2679.835	9311.665	-556.94531	-712.83496	18150.664	8939.0547	3284.165	2792.665	-1616.9453	9283.4004	3145.8652	-1783.6504	2621.7549	569.97021	6100.5146	4264.7549	16254.971	3911.5146	15556.755	3156.9702	-4318.4854	8384.7549	12383.971	5478.5146	9822.7549	4626.9702	2380.5146	8372.7549	7876.9702	-256.48535	4706.7549	12255.971	637.51465	6896.7549	-985.02979	-4239.4854	3574.7549	8378.9707	-1.4853516	5947.7549	15657.971	1561.5146	5777.7549	11001.971	3229.5146	8255.2549	6669.4448	4325.335	12253.255	2801.4448	-2502.665	4398.2549	25402.445	7182.335	5778.2549	17873.445	9061.335	6280.2549	17870.445	6095.335	10647.255	3463.4448	3669.335	10398.255	2728.4448	-1238.665	5641.2549	16208.445	2865.335	1454.2549	3242.4448	5791.335	4801.2549	10456.445	3805.335	12084.255	5906.4448	10037.335	1599.2549	2491.4448	10219.335	9458.2549	3966.4448	11239.335	11334.895	2195.3604	2429.6543	325.89502	15047.36	13395.654	9568.8945	1714.3604	-614.3457	11637.895	2118.3604	252.6543	1077.75	-1492.04	8705.6748	2989.1299	14020.675	11062.92	6765.1299	20786.676	14992.92	2468.1299	19287.676	9969.9199	16812.129	3650.6748	11661.92	14834.13	4956.6748	8856.9199	-369.43994	11780.24	7459.2852	6599.5601	2283.2402	10803.285	5941.5601	6339.2402	4827.2852	6648.2852	3450.7852	289.5752	4274.2852	2899.7852	3774.5752	4399.5801	6184.4248	5938.3848	2320.5801	14452.425	10561.385	1581.5801	8549.4248	9327.3848	-415.30518	18579.42	13960.15	989.69482	23736.42	10423.15	10621.695	9746.4199	22487.15	7884.6948	17643.42	11800.15	1414.6948	14839.42	10907.15	5529.6948	2769.4199	1488.1504	2778.6948	21777.42	12790.15	5156.6948	5281.4199	10169.15	2191.6948	4338.4199	14810.15	-3320.3052	3841.4199	10887.15	30100.574	13528.7	22881.135	12261.575	2992.7002	2240.1348	4224.5752	15790.7	7499.1348	10278.575	5419.7002	4304.1348	13162.575	2507.7002	999.13477	21106.574	15676.7	10366.135	2326.575	15964.7	8090.1348	2019.575	2457.7002	4948.1348	7300.5752	3870.7002	8297.1348	3009.1851	7563.9346	9609.0498	12205.186	-765.06543	9325.0498	-923.81494	-2298.0654	11682.05	932.18506	12608.935	7725.0498	6084.1851	-867.06543	11912.05	10677.186	2182.9346	16318.05	14480.186	1896.9346	15271.05	11970.186	-1252.0654	11725.05	8229.1855	-502.06543	6674.0498	3077.1851	7423.9346	8249.0498	-992.81494	8005.9346	12572.05	3996.1851	14137.935	8026.0498	10403.186	-510.06543	13955.05	9351.1855	4302.9346	9159.0498	20675.375	2919.7451	-8059.4258	1830.375	3161.7451	-4201.4258	4072.375	13045.745	-591.42578	2537.0249	37471.504	8107.7949	-1051.9751	19780.504	6049.7949	2194.0249	20358.504	7933.7949	1907.0249	15314.505	9004.7949	11092.025	2010.5049	-3902.2051	10811.65	1948.2949	14918.235	12800.65	3148.2949	5749.2354	8448.6504	2135.2949	861.23535	10395.65	425.29492	1591.2354	-865.3501	3583.2949	12807.235	3495.6499	16564.295	20074.234	9212.6504	5119.2949	13486.235	294.6499	13294.295	7585.2354	5759.9751	15820.82	8825.2451	15275.975	1263.8203	6436.2451	11475.975	15574.82	13405.245	6636.9751	14209.82	14335.245	17915.975	3761.8203	21375.246	932.9751	10592.82	12746.245	7094.9751	-737.17969	5159.2451	7762.9751	16652.82	8533.2451	2392.355	17635.08	13982.48	14857.355	9202.0801	16687.48	9512.3555	9559.0801	8849.4805
1434.165	23219.449	6694.0293	8310.165	5002.4502	1131.0293	-1830.6553	4397.7598	-3890.6406	2344.3447	13883.76	5811.3594	11104.345	24235.76	9258.3594	1238.3447	12388.76	1369.3594	-1409.1602	-2312.8906	-3979.7949	15412.84	-683.89062	4775.2051	1801.4346	17803.246	11763.3	-1740.5654	16544.246	7362.2998	-1234.7197	13885.19	-2648.1602	-154.71973	14872.19	-3107.1602	10623.94	10751.721	26486.23	1735.9404	2247.7202	11578.23	11068.94	5366.7202	3999.2305	9800.9404	2416.7202	1401.2305	-310.73535	21704.686	9308.6504	6352.2646	14506.686	-4491.3496	5280.7852	23693.51	6107.2598	12070.785	2782.5098	9152.2598	8391.7852	-824.49023	-642.74023	5069.7852	11100.51	3844.2598	10357.785	2667.5098	18741.26	10760.785	3454.5098	7258.2598	16156.785	1367.5098	9058.2598	2504.4648	10185.755	7953.3652	4451.4648	13983.755	9829.3652	12481.465	5929.7549	1706.3652	9118.9902	-2551.5801	-2013.8301	357.24023	14102.311	1451.6104	11532.335	-1720.2852	6850.3701	861.33496	7741.7148	7713.3701	45.334961	-1642.2852	7644.3701	6897.9648	1909.7246	-95.139648	-321.03516	11078.725	8838.8604	177.96484	9713.7246	-750.13965	-2005.0352	2188.7246	858.86035	5478.0601	13990.405	10638.186	5486.0601	9600.4053	8687.1855	9037.0605	1048.4053	7001.1851	9698.0605	2354.4053	8254.1855	10978.061	629.40527	11106.186	2165.0601	8499.4053	10653.186	9572.0605	-1476.5947	13046.186	7411.1152	4903.5254	3587.71	376.11523	9053.5254	4776.71	3243.1152	8119.5254	1922.71	-1673.8848	7300.5254	5584.71	3205.3799	22510.016	10382.73	-2176.6201	9188.0156	6464.73	855.37988	15232.016	9692.7305	-2009.6201	7817.0151	4913.73	5258.3799	4451.0151	8709.7305	5188.2002	16954.266	3733.8149	9750.2002	3822.2651	1829.8149	1193.2	9005.2656	3401.8149	7892.2002	2614.2651	1319.8149	3526.2	10482.266	12133.814	4605.2002	7643.2651	8422.8145	4288.5698	17096.85	3275.4551	2376.5698	14533.85	8319.4551	9044.5703	-1690.1504	-1703.5449	743.56982	12310.85	4371.4551	-646.43018	2703.8496	1801.4551	551.56982	14101.85	7881.4551	8693.5703	419.84961	3103.4551	13516.6	432.54004	3621.4502	1215.3701	2030.7749	9748.2305	3547.3701	17233.775	10878.23	15776.37	4309.7749	1319.23	8719.3701	15628.775	12521.23	8333.3701	4596.7749	7702.23	9823.3701	9773.7754	8686.2305	5058.3701	11738.775	5311.23	5075.3701	574.7749	2065.23	4901.3701	7454.7749	6262.23	5735.3701	13641.775	9643.2305	2140.3701	15734.775	11017.23	11498.995	4128.6152	7210.5449	16168.995	1461.6152	-1199.4551	2708.9951	25718.615	5866.5449	3751.9951	15779.615	9844.5449	3984.9951	19184.615	7749.5449	6275.9951	12361.615	11393.545	14249.995	1875.6152	2838.5449	10609.995	4526.6152	8229.5449	3218.9951	1117.6152	5587.5449	12019.995	5774.6152	7345.5449	11585.995	1907.6152	9465.5449	1492.9951	1220.6152	10553.545	7300.9951	1412.6152	9404.5449	12334.404	-1875.7803	-2431.1855	-30.595215	6537.2197	9629.8145	8149.4048	-3238.7803	-4820.1855	10970.404	-2705.7803	-1474.1855	648.01514	-1954.7305	5690.8701	1504.0752	24224.16	15221.875	3696.0752	25650.16	17269.875	1106.0752	21279.16	10838.875	15032.075	4652.1602	13523.875	14327.075	4786.1602	11650.875	1758.145	14835.66	7525.8252	6945.145	5025.6602	11865.825	6307.145	3975.6602	1725.8252	8284.5352	1571.3501	2630.4302	9064.5352	2694.3501	4521.4302	3361.4248	5379.355	6039.165	1694.4248	11784.355	12457.165	1342.4248	9218.3555	10351.165	3367.9399	17400.215	12908.005	1136.9399	23340.215	9193.0049	12442.939	6698.2148	23864.004	2092.9399	12358.215	13012.005	1836.9399	11540.215	10917.005	8754.9395	2568.2148	-1547.9951	2853.9399	20880.215	9194.0049	8524.9395	3650.2148	6854.0049	6265.9399	2555.2148	13981.005	608.93994	2746.2148	8084.0049	27711.775	9754.9102	22502.225	10051.775	1249.9102	-2697.7754	1600.7749	19146.91	4313.2246	9457.7754	2176.9102	916.22461	9469.7754	2980.9102	-288.77539	14567.775	16721.91	4915.2246	1980.7749	16492.91	540.22461	-682.2251	1973.9102	3284.2246	3152.7749	587.91016	10934.225	3563.1899	9274.1699	7248.5195	13385.189	415.16992	9075.5195	1054.1899	-338.83008	9391.5195	1342.1899	12150.17	7202.5195	12206.189	-430.83008	7172.5195	14261.189	700.16992	5414.5195	15913.189	1491.1699	14043.52	10834.189	2494.1699	9106.5195	10019.189	-885.83008	2373.5195	8983.1895	10897.17	4386.5195	632.18994	4817.1699	9362.5195	5101.1899	16852.17	6512.5195	12158.189	1847.1699	7556.5195	12227.189	9314.1699	10247.52	18383.961	4636.665	-5347.4902	-1427.04	4329.665	-2915.4902	2650.96	15293.665	5724.5098	4247.9199	32682.795	7940.4648	3180.9199	16515.795	9052.4648	2171.9199	21637.795	14296.465	2247.9199	17091.795	10209.465	12714.92	3914.7949	-554.53516	8999.0098	2127.1553	16169.745	10450.01	3464.1553	1402.7451	8845.0098	-208.84473	-5409.2549	8725.0098	-1251.8447	-2187.2549	-812.99023	2550.1553	7656.7451	1765.0098	17025.156	18777.746	8649.0098	5108.1553	9968.7451	-1667.9902	13270.155	7483.7451	4864.2598	14202.465	4663.8145	12700.26	2375.4648	2004.8145	11090.26	22604.465	4905.8145	3891.2598	13280.465	5189.8145	15668.26	4276.4648	20492.814	-509.74023	13719.465	8286.8145	3612.2598	1747.4648	4866.8145	3151.2598	20371.465	5105.8145	746.29004	14305.21	24290.33	11514.29	7271.21	23414.33	8111.29	7661.21	12054.33
1487.0049	18628.84	4030.5508	6083.0049	141.83984	-1062.4492	1497.6548	12644.43	9444.2051	3725.6548	16197.43	15811.205	14801.654	20003.43	14700.205	3886.6548	15312.43	10395.205	731.75	-1543.0254	-4812.4648	13989.75	2779.9746	5325.5352	8608.96	17300.996	7126.1309	4405.96	14514.995	3678.1309	-1523.2051	12402.19	-1543.6152	-1695.2051	12341.19	-1706.6152	10659.95	8455	17331.805	2269.9502	2127	6401.8047	8703.9502	5447	-1592.1953	9530.9502	2006	-3925.1953	219.86035	21352.059	9301.6748	11885.86	3815.0596	505.6748	1216.5049	24160.18	5119.2354	6982.5049	3705.1797	10542.235	2669.5049	-1296.8203	-1035.7646	-488.49512	14586.18	1730.2354	-986.49512	12886.18	17447.234	-1553.4951	11612.18	5630.2354	8381.5049	1243.1797	6529.2354	902.81494	12400.25	2994.1445	3570.8149	16647.25	5608.1445	11587.814	7840.25	-7137.8555	14929.59	1973.2803	-9089.2754	1136.9902	13208.391	2653.9346	7578.585	-798.44531	229.8252	1706.585	3421.5547	200.8252	126.58496	-1084.4453	3944.8252	10687.675	936.62988	6875.9048	3262.675	12363.63	18767.904	4309.6748	6438.6299	9829.9043	2145.675	-1442.3701	10103.904	3607.145	10006.635	11099.465	3233.145	11258.635	2979.4648	7947.145	50.634766	6293.4648	8030.145	-534.36523	7692.4648	10687.145	2673.6348	4297.4648	1471.145	9311.6348	5550.4648	6484.145	1425.6348	11664.465	4967.3652	16015.971	7324.8452	-1248.6348	16833.971	8704.8457	2642.3652	12211.971	6293.8452	-1696.6348	10723.971	5452.8452	8059.7598	2346.6299	433.01953	893.76001	5010.6299	4409.0195	2541.76	13703.63	7351.0195	2202.76	4784.6299	3485.0195	6890.7598	2192.6299	6583.0195	-2045.4199	9569.7148	1927.0195	4256.5801	2531.7148	474.01953	-4497.4199	5961.7148	1482.0195	4622.5801	-519.28516	2018.0195	-3049.4199	8322.7148	10230.02	992.58008	3784.7148	5705.0195	6415.7002	20882.336	9528.7451	4637.7002	13762.335	8948.7451	13724.7	797.33496	247.74512	3490.7	13885.335	10026.745	2179.7	9763.335	7136.7451	1265.7	18585.336	12333.745	5957.7002	734.33496	8228.7451	11433.346	3084.2402	-2458.0601	1563.72	72.180176	10347.745	4096.7197	16973.18	10776.745	13418.72	749.18018	3889.7451	7077.7197	13977.18	9934.7451	10989.72	4300.1802	9567.7451	7479.7197	8231.1797	7225.7451	3608.72	12611.18	5489.7451	7762.7197	259.18018	2689.7451	1729.72	9388.1797	6750.7451	5439.7197	13620.18	9011.7451	2330.72	13836.18	10521.745	10180.475	5537.5552	-6857.5996	13810.475	2314.5552	-14623.6	2787.4751	25003.555	-6448.5996	4576.4751	18535.555	-2691.5996	6740.4751	18648.555	-6230.5996	3527.4751	15531.555	-4876.5996	12792.475	2514.5552	-12924.6	5643.4751	9929.5547	-5244.5996	3123.4751	472.55518	-7601.5996	12859.475	5258.5552	-5505.5996	9415.4746	4451.5552	-2805.5996	295.4751	465.55518	-3615.5996	8510.4746	1634.5552	-3456.5996	13499.965	-4257.4297	5762.9004	4430.9648	2027.5703	18514.9	11020.965	-4417.4297	2315.9004	15754.965	-5970.4297	4731.9004	2257.1348	-109.52539	873.09961	658.31006	22347.51	16622.676	2400.3101	20536.51	16947.676	721.31006	17631.51	12319.675	13804.311	3310.5098	11728.675	12435.311	2098.5098	11102.675	1097.675	13100.465	12232.846	6723.6748	2711.4648	12251.846	7617.6748	2080.4648	2501.8452	8915.085	-908.3252	1242.2451	9301.085	-260.3252	5235.2451	4512.9297	3636.2202	141.80957	3225.9299	14056.221	7185.8096	4332.9297	7445.2202	5171.8096	3062.4302	14397.48	11194.275	2907.4302	21313.48	6218.2754	11482.43	7540.48	15532.275	15102.43	5143.48	6345.2754	5048.4302	11196.48	4227.2754	9802.4297	2216.48	595.27539	16496.43	4579.48	7366.2754	13163.43	4353.48	6899.2754	7700.4302	3337.48	7972.2754	698.43018	3933.48	3410.2754	29470.895	11976.061	16148.955	11362.895	3893.0601	-6286.0449	5275.895	19423.061	3842.9551	11622.895	5074.0601	-2207.0449	12683.895	3075.0601	-7003.0449	15901.895	18353.061	3315.9551	3746.895	17961.061	3407.9551	2568.895	1703.0601	-1687.0449	8115.895	5438.0601	-1900.0449	528.375	13667.535	6276.1748	7081.375	2315.5352	9729.1748	-3761.625	-424.46484	5545.1748	-2806.625	10437.535	3740.1748	3167.375	2944.5352	4548.1748	7758.375	4784.5352	6184.1748	10111.375	4464.5352	9981.1748	4045.375	3885.5352	4789.1748	8008.375	220.53516	-106.8252	7488.375	3416.5352	2314.1748	-3647.625	7322.5352	6414.1748	935.375	14958.535	4171.1748	9185.375	2915.5352	7374.1748	3938.375	11776.535	7886.1748	14847.875	4230.165	1913.3901	-1684.125	3522.165	5700.3901	1104.875	14825.165	10911.391	4477.2451	32353.711	8320.1055	2610.2451	17389.711	8383.1055	4514.2451	22247.711	9566.1055	2535.2451	17120.711	9489.1055	15315.245	2123.71	595.10547	13279.615	1299.835	6477.1309	3751.615	-2196.165	-2062.8691	14504.615	212.83496	-6159.8691	14379.615	-186.16504	-3507.8691	2707.615	-2119.165	807.13086	13936.615	6114.835	12441.131	13689.615	742.83496	5788.1309	1958.615	6980.835	3641.1309	6127	11540.82	2979.8809	13439	-1268.1797	-4250.1191	9421	15284.82	5525.8809	4368	11363.82	1857.8809	14396	4228.8203	15608.881	-371	10128.82	1078.8809	4685	-1967.1797	-785.11914	5518	15828.82	363.88086	2940.335	16375.825	19602.27	14294.335	11614.825	19254.27	10784.335	9632.8252	7761.2695
3530	15616.155	15170.995	10753	-123.84473	10012.995	-6475.5	4960.8447	4272.5996	-3958.5	6137.8447	14466.6	8495.5	18148.844	13768.6	-4713.5	8084.8447	10033.6	-3470.6846	931.45508	-4188.9258	8486.3154	4883.4551	4976.0742	514.2002	20733.91	8254.3359	-5676.7998	18410.91	4141.3359	-1677.6553	11143.58	3673.5898	-2515.6553	11740.58	3454.5898	15642.686	6456.2051	14922.045	4854.6851	3110.2051	7695.0449	17010.686	4209.2051	61.044922	12945.686	3205.2051	-3504.9551	4934.8901	19423.469	8498.6953	12512.891	-177.53027	-1502.3047	-693.41992	18013.535	7654.7148	6803.5801	787.53516	11209.715	5237.5801	-2837.4648	474.71484	-321.41992	13139.535	5456.7148	-1742.4199	9052.5352	20044.715	349.58008	10887.535	9580.7148	8517.5801	1442.5352	7733.7148	3313.2749	11552.96	4355.6504	3607.2749	11089.96	3705.6504	13784.275	4251.96	-8137.3496	12026.635	369.59961	-2172.8047	-862.7251	16101.49	2697.1797	5245.0049	5936.4248	7321.8252	964.00488	11609.425	7171.8252	-686.99512	2648.4248	10534.825	8698.7148	3581.915	5084.6201	2608.7148	9742.915	18114.621	1674.7148	13709.915	9917.6201	-580.28516	2869.915	7487.6201	1408.3599	11737.405	2400.4453	2135.3599	8403.4053	-1594.5547	6286.3599	-3020.5947	-1247.5547	4796.3599	-2234.5947	461.44531	7777.3599	-1127.5947	613.44531	-1241.6401	5997.4053	-2462.5547	5368.3599	-189.59473	-332.55469	4589.2349	17242.51	9464.6406	594.23486	16254.51	7822.6401	3255.2349	17120.51	6061.6401	-1258.7651	11616.51	6571.6401	17317.16	-1835.7549	-1337.8096	1661.1599	-287.75488	2659.1904	3467.1599	10463.245	5646.1904	2173.1599	1494.2451	2841.1904	3395.1599	6796.2451	5688.1904	2502.9551	11147.335	-2231.3447	8861.9551	721.33496	-5228.3447	-261.04492	4753.335	-4511.3447	8390.9551	1692.335	-3901.3447	1120.9551	10235.335	4025.6553	1727.9551	9352.335	287.65527	4895.9302	18730.025	4076.6396	5243.9302	11269.025	9166.6396	13208.93	-3095.9746	-2553.3604	4769.9302	16038.025	5983.6396	385.93018	6784.0254	4160.6396	300.93018	15646.025	9979.6396	4724.9302	-1040.9746	4463.6396	14434.516	472.31982	1074.8149	-288.08008	5147.3398	7198.25	3194.9199	19633.34	12492.25	12758.92	3103.3401	918.25	8184.9199	11625.34	9691.25	8531.9199	4492.3398	7897.25	9343.9199	8358.3398	6397.25	3859.9199	12747.34	5660.25	5425.9199	2643.3401	484.25	7885.9199	4432.3398	5630.25	3522.9199	15382.34	7053.25	4170.9199	5770.3398	806.25	7383.5298	4985.8901	6218.6504	12770.529	1503.8901	-2693.3496	12032.529	11064.891	-1056.3496	2523.5298	16456.891	12988.65	3380.5298	19000.891	7695.6504	3689.5298	13778.891	8331.6504	11388.529	4119.8901	-459.34961	7249.5298	7064.8901	5022.6504	-444.47021	807.89014	4287.6504	11413.529	5108.8901	7665.6504	8774.5293	1581.8901	12290.65	-2789.4702	-344.10986	10644.65	6262.5298	3279.8901	8182.6504	12094.095	2724.9648	6069.9297	10036.095	3609.9648	11823.93	10031.095	2487.9648	3053.9297	12581.095	4198.9648	3230.9297	-1400.27	138.70508	3516.585	-525.0249	19461.66	12637.035	785.9751	23379.66	15413.035	-1467.0249	17557.66	7845.0352	11116.975	2565.6602	10184.035	11079.975	2859.6602	9600.0352	890.06494	13314.484	10494.24	4519.0649	2682.4849	10350.24	4694.0649	3142.4849	2975.2402	10830.79	-1187.0596	-299.16992	7996.79	3155.9404	4205.8301	6441.3447	2145.5952	2968.3447	3429.345	7711.5952	8114.3447	7103.3447	92.595215	7502.3447	4844.4502	19284.6	6435.835	3394.4502	20663.6	8475.835	13512.45	6978.6001	17076.836	16747.449	5950.6001	8289.835	4269.4502	13901.6	6548.835	9483.4502	3296.6001	-2862.165	16225.45	5775.6001	8502.835	11758.45	5915.6001	10534.835	9181.4502	3785.6001	10243.835	1487.4502	1806.6001	3753.835	28289.879	13253.33	24550.691	9671.8799	6483.3301	2140.6904	3686.8799	14360.33	5936.6904	10684.88	5034.3301	3152.6904	10599.88	3294.3301	579.69043	24842.879	9642.3301	13875.69	1876.8799	14583.33	5507.6904	1174.8799	2482.3301	9332.6904	4542.8799	4790.3301	7455.6904	1774.375	11354.965	7086.8555	6151.375	3804.9648	8337.8555	-412.625	653.96484	7486.8555	-371.625	15893.965	3498.8555	6536.375	3402.9648	5131.8555	11170.375	5506.9648	7372.8555	14814.375	5252.9648	13782.855	6835.375	4095.9648	8454.8555	11043.375	1940.9648	360.85547	7813.375	4198.9648	6459.8555	-1963.625	11265.965	6072.8555	2657.375	16947.965	4532.8555	11732.375	5187.9648	5571.8555	8541.375	11620.965	7980.8555	21156.105	2981.4951	-1850.0947	812.10498	1216.4951	-1201.0947	4936.105	11354.495	8890.9053	5013.0298	37575.785	8379.46	3536.0298	20434.785	8048.46	3444.0298	22243.785	10708.46	3993.0298	15440.785	9633.46	17333.029	3163.7852	-1509.54	11695.895	4792.9346	8145.3496	2291.895	-1754.0654	-2381.6504	13098.895	-404.06543	-5953.6504	12630.895	-3760.0654	-2466.6504	1168.895	-459.06543	6204.3496	7659.895	17357.934	13335.35	13063.895	1691.9346	5804.3496	2628.895	9652.9346	2451.3496	7140.7148	16672.545	7518.5508	14757.715	2579.5449	1330.5508	7584.7148	16415.545	10319.551	6112.7148	13790.545	6271.5508	17815.715	4357.5449	23144.551	1569.7148	14836.545	8812.5508	5961.7148	-455.45508	5822.5508	6905.7148	16363.545	9871.5508	3648.45	16226.42	18020.051	14054.45	10356.42	21477.051	14846.45	8260.4199	12057.05
2437.02	20456.26	11729.744	8355.0195	904.25977	1814.7441	-3112.3154	9509.9951	-6377.6641	-696.31543	13667.995	-565.66406	10638.685	18514.996	-1290.6641	-1430.3154	10315.995	-554.66406	1847.2002	-227.99512	1991.6953	17242.199	4171.0049	10013.695	8254.3701	21117.414	15525.29	4746.3701	17826.414	9407.29	524.28027	10995.725	5902.6348	-699.71973	13609.725	3155.6348	10281.305	2305.3154	21482.219	-2741.6953	-247.68457	9755.2197	8375.3047	-1012.6846	2230.2197	5028.3047	-3664.6846	1858.2197	3984.3252	22216.871	5660.3398	11187.325	-835.12988	-3340.6602	3058.8501	14081.485	2578.1055	7517.8501	2759.4854	8962.1055	5636.8501	-4048.5146	-2173.8945	1826.8501	11897.485	1900.1055	560.8501	9458.4854	13389.105	1551.8501	13272.485	3448.1055	10785.85	-593.51465	6641.1055	838.97998	6708.5996	11440.35	1578.98	13148.6	7829.3496	12638.98	1926.5996	-1666.6504	13183.91	381.1748	-768.5	-3507.5146	15841.955	-1475.1055	9538.2246	3540.1152	3209.3252	2249.2251	6250.1152	4501.3252	261.2251	-1283.8848	6492.3252	11631.109	731.625	1634.3047	6879.1099	2768.625	13679.305	3270.1099	8787.625	6754.3047	-376.89014	3144.625	5448.3047	3417.1001	12410.715	8611.21	1013.1001	12526.715	4687.21	8993.0996	2932.7148	6961.21	4109.1001	2654.7148	8389.21	7847.1001	4510.7148	8039.21	-828.8999	9124.7148	7641.21	6998.1001	-256.28516	13097.21	7024.7651	14945.105	7540.3198	1234.7651	10284.105	5300.3198	3313.7651	13566.105	5664.3198	-528.23486	7679.105	6878.3198	10211.189	1273.2598	-3845.8301	-3265.8101	7342.2598	2638.1699	-685.81006	14121.26	3783.1699	-843.81006	6987.2598	4340.1699	-381.81006	13606.26	5851.1699	2742.6101	9647.6699	2573.8604	10020.61	3411.6699	2358.8604	2131.6101	8959.6699	3476.8604	10381.61	2912.6699	2882.8604	2884.6101	11599.67	9276.8604	1432.6101	12529.67	8989.8604	5647.2798	18685.471	8173.8555	2902.2798	20572.471	6762.8555	10966.279	2948.4702	-1632.1445	2035.2798	16117.471	7808.8555	1131.2798	11708.471	5374.8555	521.27979	21406.471	11205.855	8663.2793	2755.4702	4685.8555	14162.865	333.12012	252.8501	-2913.355	1261.48	7077.1953	163.64502	16179.48	12366.195	10996.645	1427.48	399.19531	3204.645	11119.48	8746.1953	8319.6445	4255.48	7043.1953	6573.645	2404.48	6100.1953	1348.645	11895.48	3013.1953	2687.645	76.47998	-975.80469	6984.645	1096.48	2461.1953	6794.645	6203.48	5702.1953	6640.645	8002.48	-551.80469	12813.34	4277.7451	7299.9805	14052.34	1457.7451	-1082.0195	18971.34	3168.7451	-339.01953	3306.3398	19915.746	12547.98	3338.3398	17081.746	6053.9805	6982.3398	13555.745	6300.9805	12793.34	2142.7451	857.98047	10461.34	3628.7451	4776.9805	2047.3398	734.74512	8569.9805	10752.34	5055.7451	7375.9805	10411.34	3222.7451	4748.9805	445.33984	2484.7451	11480.98	8370.3398	1507.7451	6293.9805	11094.516	5856.3052	725.49023	9131.5156	4043.3052	13616.49	7456.5151	3628.3052	1016.4902	10385.516	5004.3052	6462.4902	1713.8848	-1015.9048	7746.1851	4228.5601	28350.221	11301.391	5526.5601	19188.221	15622.391	1938.5601	16252.221	9510.3906	15393.561	5364.2202	13559.391	14017.561	7674.2202	10471.391	1083.5349	12621.404	11909.93	8914.5352	2825.4048	13822.93	6508.5352	1454.4048	1390.9302	9755.2002	-1501.7197	-5074.4346	2952.2	9919.2803	-3840.4346	9558.2402	3373.7998	4132.96	2128.2402	10347.8	12403.96	4884.2402	527.7998	7363.96	5018.5352	11987.725	6603.3047	2538.5352	21074.725	2537.3047	12408.535	5779.7251	13769.305	13939.535	3675.7251	9123.3047	3843.5352	12685.725	4982.3047	10377.535	-222.2749	-3108.6953	16049.535	4664.7251	5691.3047	9534.5352	5673.7251	7147.3047	5003.5352	4477.7251	8963.3047	-546.46484	1645.7251	4100.3047	25808.564	9183.3496	27667.605	10253.564	-2073.6504	-1517.3945	-12.435059	12581.35	5872.6055	8114.5649	271.34961	2417.6055	9442.5645	-2338.6504	-500.39453	24126.564	5586.3496	12840.605	-193.43506	8381.3496	6259.6055	-1538.4351	-1829.6504	3878.6055	4693.5649	3.3496094	8774.6055	2592.085	10223.23	3994.9648	12164.085	-214.76953	6663.9648	1064.085	-2249.7695	6883.9648	3516.085	12995.23	3623.9648	9092.085	416.23047	5770.9648	12713.085	-10.769531	9022.9648	9879.085	-863.76953	8703.9648	11866.085	39.230469	6975.9648	10842.085	587.23047	2241.9648	11917.085	1464.2305	4562.9648	711.08496	6542.2305	7935.9648	6557.085	14614.23	4821.9648	9666.085	1510.2305	2536.9648	16005.085	430.23047	8674.9648	17825.516	5254.8652	-1200.3896	-749.48486	1492.8652	1952.6104	355.51514	15005.865	7320.6104	5458.46	25618.455	11210.375	3463.46	17835.455	11102.375	3629.46	20303.455	15698.375	4040.46	18614.455	10377.375	14085.46	3327.4551	2351.375	11027.215	1817.7402	9074.8906	-1126.7852	49.740234	191.89062	11205.215	987.74023	-7236.1094	12644.215	-510.25977	-4805.1094	-1513.7852	1154.7402	1730.8906	1078.2148	19743.74	10281.891	8685.2148	3688.7402	4771.8906	48.214844	10330.74	-1953.1094	6635.5752	19853.975	-505.19922	12167.575	7700.9751	-2564.1992	2227.5752	22609.975	3451.8008	6397.5752	19785.975	427.80078	15352.575	11405.975	14195.801	753.5752	17757.975	1755.8008	7033.5752	6495.9751	-2111.1992	3877.5752	24241.975	-558.19922	10853.5	2777	10220.615	14990.5	1685	13329.615	15271.5	7448	4458.6152
197.33496	16037.59	12351.695	6323.335	6168.5898	4968.6953	783.22998	5878.7051	5007.3555	3138.23	11870.705	14298.355	12919.23	17296.705	10406.355	3438.23	10026.705	6386.3555	926.25	-3153.625	-3510.2793	13364.25	1938.375	2581.7207	6148.6299	15543.285	1689.5801	147.62988	23183.285	2266.5801	-2068.2246	16504.246	4142.7402	-3211.2246	11738.245	4829.7402	16951.295	2892.2549	15516.654	5856.2949	-14.745117	5911.6543	14468.295	-1038.7451	-1433.3457	13854.295	-1526.7451	-3945.3457	3062.3301	17767.066	10881.71	9949.3301	135.06543	-1308.29	3440.2852	16380.795	4366.3848	7242.2852	3744.7949	9104.3848	5687.2852	-1978.2051	-4691.6152	494.28516	20899.795	58.384766	-903.71484	12027.795	15528.385	-401.71484	14663.795	4864.3848	10243.285	1726.7949	4414.3848	3038.4302	11831.6	13367.905	3686.4302	12268.6	9748.9053	11502.43	2531.6001	300.90527	11627.865	1923.3496	-4093.9053	-995	14834.225	1904.0898	3562.395	5223.7051	6227.6001	2934.395	2247.7051	6871.6001	-2004.605	-204.29492	6777.6001	10908.395	2399.7852	-493.63965	7100.395	4376.7852	10027.36	3042.395	9222.7852	2412.3604	1359.395	3071.7852	-723.63965	1479.02	12051.71	4147.7803	409.02002	4899.71	3346.7803	8052.02	-4343.29	480.78027	-2138.98	-4224.29	601.78027	9989.0195	-1548.29	1747.7803	-2615.98	8696.71	3346.7803	5949.02	-2821.29	1915.7803	5666.4951	12173.925	2833.54	10.495117	12138.925	2448.54	2475.4951	12660.925	1343.54	-106.50488	7440.9248	2437.54	16240.965	1127.6548	1619.2998	2540.9648	1427.6548	6969.2998	1509.9648	8826.6543	4954.2998	-22.035156	6458.6548	4140.2998	1231.9648	7991.6548	5695.2998	2940.3301	6744.8599	4124.6299	10800.33	3087.8599	548.62988	1307.3301	9128.8594	1367.6299	7301.3301	3345.8599	2635.6299	3416.3301	9582.8594	7545.6299	4971.3301	8047.8599	4987.6299	8495.3105	16656.91	8449.8203	12904.311	4342.9102	9633.8203	13905.311	-345.08984	202.82031	6419.3101	16538.91	7811.8203	2447.3101	7914.9102	4944.8203	3348.3101	16575.91	10483.82	8146.3101	678.91016	5721.8203	9938.9004	179.61523	1832.0601	-459.85498	-552.63477	5415.9502	1527.145	15547.365	10048.95	13117.145	1995.3652	244.9502	10410.145	1536.3652	8865.9502	11441.145	2982.3652	3191.9502	12085.145	2940.3652	5404.9502	4307.145	10604.365	5593.9502	4586.145	-476.63477	369.9502	8462.1445	3625.3652	5305.9502	12467.145	2707.3652	8126.9502	9818.1445	6342.3652	-128.0498	11028.029	5032.8052	8103.6299	13528.029	4096.8052	488.62988	16468.029	3673.8052	162.62988	3100.0298	16397.805	10485.63	3679.0298	17879.805	7732.6299	4943.0298	13682.805	8422.6299	12159.029	5837.8052	2546.6299	10405.029	4196.8052	7381.6299	1544.0298	3928.8052	6258.6299	13614.029	6624.8052	9693.6299	10449.029	3856.8052	4947.6299	-1165.9702	2033.8052	15196.63	6580.0298	3742.8052	12081.63	11490.65	1435.0801	8050.4854	7409.6499	993.08008	12569.485	12424.65	685.08008	7356.4854	11474.65	3199.0801	7762.4854	-851.73486	433.89502	9325.9453	794.00977	13442.91	12928.815	2852.0098	21086.91	16155.815	1620.0098	18598.91	6902.8154	12463.01	2529.9102	8573.8154	14273.01	1691.9102	10607.815	1356.615	11571.925	6498.8096	7705.6152	4330.9248	9364.8096	9481.6152	-522.0752	-3197.1904	8940.9053	1981.645	-2037.9102	200.90503	10606.645	4262.0898	12424.265	4111.5098	6170.1396	4235.2646	12558.51	9712.1396	7281.2646	855.50977	9606.1396	3176.8999	15645.23	7422.4453	-122.1001	13427.23	3624.4453	12518.9	8679.2305	18816.445	15175.9	8007.23	7687.4453	1933.8999	16613.23	6485.4453	8603.9004	2004.23	-3617.5547	14295.9	5832.23	6768.4453	9011.9004	6679.23	5211.4453	6768.8999	3969.23	6514.4453	-370.1001	4111.23	374.44531	30384.76	11021.295	18283.59	10476.76	1269.2949	-323.41016	2932.7598	16126.295	8342.5898	8154.7598	3778.2949	3512.5898	9993.7598	491.29492	1544.5898	17266.76	19391.295	7895.5898	2832.7598	14985.295	10529.59	409.75977	552.29492	4831.5898	7371.7598	3347.2949	5277.5898	110.77002	8262.9551	3973.9053	8687.7695	802.95508	5898.9053	-2321.23	-2662.0449	3800.9053	-1077.23	9343.9551	2278.9053	4959.77	1062.9551	7195.9053	9680.7695	352.95508	3987.9053	227.77002	-1362.0449	6913.9053	1407.77	-175.04492	6016.9053	4756.77	-1582.0449	111.90527	6544.77	2947.9551	1674.9053	4625.77	665.95508	6109.9053	1652.77	17615.955	6474.9053	9634.7695	1073.9551	5280.9053	5225.77	11357.955	6402.9053	17647.105	3508.4648	-3450.4199	1903.105	5669.4648	589.58008	3862.105	14515.465	8332.5801	1247.9854	25510.025	7797.3301	-1317.0146	17002.025	5506.3301	1069.9854	24713.025	6698.3301	1545.9854	14084.025	8313.3301	13158.985	1719.0249	-1577.6699	7208.4448	12253.86	8621.2598	939.44482	-1363.1396	-560.74023	9840.4453	314.86035	-4602.7402	13241.445	1307.8604	-3848.7402	1033.4448	1160.8604	2500.2598	3259.4448	22656.859	15694.26	13822.445	5139.8604	6484.2598	681.44482	10565.86	2475.2598	1150.7354	22337.99	11144.38	9835.7354	2102.9902	7852.3799	622.73535	17263.99	10741.38	-431.26465	11056.99	16151.38	12153.735	5707.9902	25157.379	-387.26465	8258.9902	9206.3799	1541.7354	1240.9902	9505.3799	777.73535	18021.99	9221.3799	8425.1055	4946.29	12052.045	12657.105	7399.29	18832.045	10786.105	8649.29	4505.0449
3962.4048	20434.115	9389.0098	10762.404	3934.1152	8817.0098	693.15479	11293.46	2065.7598	2368.1548	12226.46	8541.7598	14844.154	20347.461	6131.7598	1485.1548	10133.46	4114.7598	897.76953	4626.165	-6664.4297	15137.77	8809.165	-1443.4297	11054.65	10145.65	2910.8047	-912.34961	18540.65	7649.8047	1941.1904	11384.925	-2258.8047	1595.1904	7291.9248	688.19531	11482.93	6706.3096	23422.73	-671.07031	162.30957	9170.7305	9195.9297	2085.3096	1388.7305	8560.9297	-809.69043	3176.7305	-1908.7852	19355.621	7120.2891	7967.2148	-1147.3799	-5216.7109	2743.335	13815.79	6540.915	7462.335	2546.79	12135.915	5189.335	-1454.21	-1351.085	1184.335	10039.79	1989.915	-134.66504	13108.79	17292.914	1034.335	12687.79	7020.915	10372.335	-675.20996	9624.915	1502.8252	5563.0449	7865.4404	1665.8252	8737.0449	10857.44	11946.825	-3786.9551	-1665.5596	10716.266	1782.0547	-2093.415	-5614.6055	18754.85	-1170.9902	7634.8149	4960.7651	7245.8901	5558.8149	2677.7651	7651.8901	-287.18506	1626.7651	10175.891	12721.905	5292.9751	-442.01465	5079.9053	4154.9751	13203.985	6470.9053	10929.975	5971.9854	822.90503	3637.9751	3777.9854	4839.9849	18071.965	9805.9102	3235.9849	15575.965	8396.9102	9914.9844	1547.9648	8928.9102	792.98486	1065.9648	5048.9102	10921.984	3213.9648	8420.9102	1167.9849	14368.965	6438.9102	8959.9844	1565.9648	11137.91	6101.2251	12699.365	6985.2354	-1047.7749	14026.365	8238.2354	1894.2251	13254.365	3391.2354	-2620.7749	7730.3652	4483.2354	8609.8555	2253.1953	2152.48	-146.14453	-791.80469	5751.48	-1481.1445	11002.195	7796.48	-3360.1445	4399.1953	5983.48	-933.14453	9175.1953	10301.48	-538.97021	9523.6699	1566.665	9309.0293	3081.6699	-3095.335	-1151.9702	11377.67	651.66504	7441.0298	3553.6699	968.66504	1542.0298	12996.67	6451.665	-388.97021	13905.67	3552.665	5726.7803	22682.73	7452.9951	11440.78	5339.7305	9391.9951	13754.78	684.73047	-636.00488	4985.7803	15124.73	6336.9951	2247.78	9952.7305	5772.9951	14559.78	1445.7305	7425.9951	9216.7803	3020.7305	5535.9951	13291.795	724.09521	110.83496	1843.27	1499.9551	11148.08	3499.27	12107.955	9512.0801	14431.27	2018.9551	1720.0801	12879.27	5911.9551	12905.08	10332.27	5846.9551	5764.0801	11549.27	4856.9551	8615.0801	3966.27	7612.9551	8279.0801	5543.27	-18.044922	1435.0801	10181.27	3132.9551	5732.0801	14039.27	4981.9551	1404.0801	7663.27	8943.9551	1413.0801	11593.17	3406.8149	11526.9	14301.17	2604.8149	244.8999	14056.17	3407.8149	14.899902	4657.1699	20727.814	12181.9	4826.1699	18350.814	9345.9004	10314.17	12631.814	8905.9004	12965.17	3503.8149	4059.8999	12900.17	4453.8149	7577.8999	3051.1699	2457.8149	7822.8999	13319.17	7136.8149	8095.8999	13110.17	2520.8149	12096.9	1421.1699	832.81494	13506.9	8428.1699	2649.8149	8521.9004	11249.8	7098.8848	1006.0498	7938.7998	4741.8848	14816.05	9131.7998	5440.8848	304.0498	13256.8	4776.8848	1394.0498	-1010.3999	-2608.0596	3377.9102	-756.05518	16339.445	10420.84	2692.9448	22577.445	14633.84	185.94482	18923.445	10012.84	12449.945	3852.4448	10006.84	14330.945	4237.4448	8041.8398	1011.1851	12016.67	8392.6396	5495.1851	5525.6699	4694.6396	11889.186	1963.6699	-3036.3604	8700.8555	-572.08496	-537.24512	2731.855	10459.915	3884.7549	12129.625	3033.395	487.45508	1863.625	9789.3945	10486.455	5637.625	-624.60498	3945.4551	3716.6548	17999.955	9997.8701	1704.6548	10208.955	3628.8701	10705.654	6555.9551	17825.871	12704.654	10294.955	8925.8701	3248.6548	12236.955	6395.8701	9752.6543	2937.9551	-501.12988	14984.654	5427.9551	7220.8701	8683.6543	2592.9551	10526.87	2674.6548	9306.9551	9535.8701	-276.34521	2155.9551	6353.8701	28924.805	12156.495	22322.906	14976.805	3013.4951	2804.9053	5316.8047	16935.496	6729.9053	13085.805	6781.4951	3346.9053	13105.805	3341.4951	3002.9053	23616.805	11917.495	7295.9053	4577.8047	18265.496	12453.905	2539.8049	3539.4951	7667.9053	8329.8047	4978.4951	9133.9053	4926.6499	12039.555	7329.9746	11361.65	2929.5552	11524.975	2558.6499	-341.44482	7865.9746	2053.6499	13132.555	5038.9746	10626.65	3294.5552	7606.9746	14186.65	3179.5552	9180.9746	2337.6499	2227.5552	8253.9746	1483.6499	975.55518	5362.9746	12753.65	967.55518	3281.9746	11602.65	2893.5552	6311.9746	5961.6499	2409.5552	8496.9746	4694.6499	17088.555	6499.9746	12153.65	1109.5552	9922.9746	14684.65	8840.5547	9789.9746	15930.24	1785.8101	140.91992	-2368.7598	1898.8101	3704.9199	-115.75977	11968.811	11264.92	4199.415	25028.59	11817.39	1937.415	17604.59	11279.39	4741.415	22975.59	18259.391	1793.415	13920.59	10782.39	11569.415	2370.5898	2071.3896	9865.1348	6652.3252	13230.16	361.13477	14.325195	2479.1602	8891.1348	37.325195	-858.83984	11269.135	673.3252	1632.1602	-1638.8652	1047.3252	10464.16	716.13477	19316.324	19490.16	9647.1348	3603.3252	13214.16	-1443.8652	11040.325	6464.1602	4361.165	14892.325	13250.846	11175.165	-1969.6748	-1153.1543	2274.165	16190.325	5143.8457	1601.165	12735.325	8571.8457	13636.165	3486.3252	23239.846	-275.83496	9714.3252	6808.8457	4958.165	-3009.6748	619.8457	4567.165	14373.325	4508.8457	9238.7549	3495.46	14576.095	14363.755	7767.46	18501.094	12256.755	7517.46	5147.0947
3191.8701	15390.095	6779.1602	8741.8701	1552.0947	-3595.8398	-3822.8096	11194.11	1882.3145	-1812.8096	13453.11	8015.3145	9564.1904	22977.109	8660.3145	1172.1904	4810.1104	8230.3145	2858.1846	-4808.7246	1986.6504	16926.184	-2678.7246	12081.65	12822.535	4263.7646	-3435.0801	529.53516	22821.766	3784.9199	272.81543	9535.0449	8180.2646	1809.8154	7846.0449	5219.2646	14367.4	5286.4297	23135.635	4570.4004	4057.4297	14980.635	13071.4	3934.4297	3616.6348	10938.4	1496.4297	7777.6348	5152.3848	13824.74	11250.81	7965.3848	2901.7402	-1320.1904	2711.875	12511.65	10129.245	8842.875	-659.34961	10461.245	4780.875	-3595.3496	3680.2451	-367.125	11912.65	6214.2451	-681.125	9267.6504	23920.246	513.875	12207.65	11887.245	8373.875	700.65039	14750.245	5096.8301	11792.484	894.53027	5863.8301	11981.484	9174.5303	14195.83	5970.4849	1463.5303	12873.755	2193.0952	2254.8301	2973.1201	12501.555	1735.79	9461.4297	-63.639648	7723.6699	7456.4302	-471.63965	4143.6699	1192.4302	-1916.6396	5324.6699	8207.9355	5430.29	-25.709961	7069.9351	4510.29	13136.29	555.93506	12157.29	5908.29	-690.06494	2885.29	3066.29	2193.6001	16117.735	7458.1152	1096.6001	10022.735	6663.1152	-2225.3999	-1492.2646	3294.1152	-856.3999	2395.7354	6424.1152	10647.6	3033.7354	7812.1152	2006.6001	10537.735	8167.1152	6013.6001	-1380.2646	11088.115	6860.5303	16783.484	4785.0996	648.53003	13200.484	6694.0996	3611.53	8902.4844	4439.0996	748.53003	9544.4844	2330.0996	16326.25	4010.0151	852.36523	4046.25	3352.0151	5585.3652	3959.25	11883.016	6993.3652	1261.25	7211.0151	3741.3652	510.25	14871.016	8557.3652	1596.23	8323.3496	-1800.1797	11282.23	1050.3496	-6762.1797	-281.77002	9711.3496	-5895.1797	7348.23	640.34961	-4227.1797	1653.23	9642.3496	2598.8203	2465.23	7494.3496	-505.17969	1520.5752	24385.996	8757.5146	9818.5752	7160.9951	8511.5146	11449.575	3640.9951	-1666.4854	831.5752	15439.995	7480.5146	-604.4248	7963.9951	9159.5146	6944.5752	4609.9951	12996.515	6767.5752	2566.9951	6906.5146	13075.115	326.81543	1339.1499	-984.68994	2493.02	10127.936	3175.3101	12666.02	10459.936	13742.311	2865.02	2349.9351	7675.3101	7207.02	10956.936	7540.3101	7131.02	6703.9351	8868.3105	6711.02	8707.9355	2942.3101	14599.02	6277.9351	5692.3101	1317.02	533.93506	7737.3101	4681.02	7194.9351	8720.3105	3034.02	1867.9351	8699.3105	7675.02	2973.9351	11536.7	1999.0947	6439.5801	5333.7002	763.09473	-3365.4199	8911.7002	-227.90527	-3156.4199	5559.7002	16930.094	7466.5801	3392.7002	14116.095	5790.5801	8346.7002	10834.095	5145.5801	14847.7	-557.90527	-1963.4199	10849.7	1460.0947	5854.5801	2056.7002	-108.90527	1197.5801	11965.7	2104.0947	4868.5801	9808.7002	643.09473	6874.5801	-495.2998	-1782.9053	9314.5801	8287.7002	242.09473	4324.5801	10628.955	-480.12988	7282.4551	9635.9551	287.87012	17141.455	1110.9551	11694.87	2697.4551	5462.9551	9111.8701	7670.4551	-2336.3252	2948.6499	3173.6348	1380.9902	20393.93	15251.575	4070.9902	23532.93	19174.574	1165.9902	18053.93	13888.575	13271.99	4837.9302	10398.575	13791.99	5498.9302	9947.5752	-474.5249	11730.564	9761.1445	7312.4751	3501.5649	12628.145	9186.4746	992.56494	2951.145	12453.811	791.46484	-2851.6104	4372.8101	8989.4648	-49.610352	14358.33	4960.6748	5396.2305	428.33008	9983.6748	13182.23	2670.3301	6967.6748	8274.2305	4430.5801	17306.971	5966.2451	3210.5801	17572.971	6080.2451	11936.58	3317.9702	13906.245	14814.58	7661.9702	8878.2451	5565.5801	12430.971	5367.2451	13731.58	1153.9702	-4961.7549	4332.5801	15081.971	4351.2451	10972.58	2768.9702	4124.2451	7878.5801	-354.02979	7224.2451	2105.5801	1738.9702	1858.2451	28385.34	8875.3848	16836.785	11378.34	1628.3848	-773.21484	2735.3398	14614.385	5410.7852	8731.3398	5467.3848	1866.7852	9679.3398	1981.3848	690.78516	22391.34	7138.3848	9769.7852	1046.3398	14133.385	6599.7852	1504.3398	1232.3848	5189.7852	3914.3398	3111.3848	7758.7852	2530.9351	9155.6953	9385.4102	7769.9351	1307.6953	7453.4102	180.93506	241.69531	6855.4102	8796.9355	4203.6953	2859.4102	8456.9355	1746.6953	6015.4102	11484.936	1977.6953	17884.41	1903.9351	-823.30469	9839.4102	529.93506	153.69531	7428.4102	11122.936	141.69531	5213.4102	9677.9355	1820.6953	7057.4102	5278.9351	-136.30469	10588.41	4184.9351	14682.695	10666.41	6035.9351	11695.695	8873.4102	8120.9351	11682.695	8530.4102	15479.811	4947.5352	-890.46973	-1611.1899	3872.5352	-249.46973	1524.8101	10731.535	7746.5303	4555.9702	23624.686	12307.135	928.97021	13247.686	11531.135	5478.9702	18069.686	12732.135	2797.9702	18074.686	12912.135	12158.971	973.68506	3023.1348	13893.115	565.75488	5756.3496	2861.115	-1204.2451	-4709.6504	13359.115	-2458.2451	-7127.6504	15330.115	-1487.2451	-4904.6504	1985.115	-1442.2451	1521.3496	4353.1152	13161.755	8769.3496	14723.115	813.75488	7030.3496	3193.115	8963.7549	4280.3496	6242.6802	21373.67	6341.6797	14787.68	4871.6699	2870.6797	4073.6802	20259.67	7068.6797	4536.6802	16482.67	10333.68	16197.68	9550.6699	18574.68	1433.6802	14335.67	4365.6797	6172.6802	3238.6699	4951.6797	6657.6802	16798.67	2934.6797	5770.1201	6296.7451	9363.4648	12657.12	7829.7451	14591.465	10112.12	8255.7451	6983.4648
2588.9751	15660.675	2787.8652	10845.975	4555.6748	2688.8652	-3536.4053	13865.385	4106.3896	-3298.4053	15949.385	10387.39	10038.595	20545.385	13152.39	2169.5947	6458.3848	10823.39	1066.3452	6308.8599	-1030.0254	15489.346	10585.859	3508.9746	15860.6	5965.0898	3263.2646	2341.5996	10227.09	9905.2646	-1386.2197	7146.3047	4335.5547	99.780273	632.30469	7323.5547	9910.71	5429.7197	18894.051	-13.290039	-1129.2803	8024.0508	8363.71	144.71973	-1540.9492	9008.71	2510.7197	-1580.9492	3521.5195	162.74512	6903.5898	6729.5195	38.745117	-2835.4102	3254.5698	15955.885	9403.3848	8667.5703	4890.8848	11715.385	5521.5698	157.88477	2960.3848	1468.5698	14276.885	4706.3848	3410.5698	10149.885	21320.385	3344.5698	11239.885	9993.3848	10847.57	3383.8848	11242.385	8256.3799	4036.9351	651.88965	4296.3799	13509.936	10833.89	11136.38	3906.9351	-211.11035	10703.84	3988.2998	-4938.7852	1398.1699	13789.505	10.80957	2763.0801	3064.1748	9883.7695	6053.0801	4231.1748	9803.7695	1121.0801	1082.1748	10651.77	7760.335	3471.625	396.28516	7531.335	4743.625	12573.285	3617.335	10708.625	4827.2852	985.33496	3620.625	3818.2852	1095.5498	15367.99	5731.5898	-497.4502	11215.99	1057.5898	-3419.4502	-1231.0098	2878.5898	-3617.4502	-81.009766	-4869.4102	7808.5498	1563.9902	2699.5898	-2451.4502	12378.99	6105.5898	6591.5498	1074.9902	6272.5898	3635.5349	10088.045	5680.8398	1551.5349	5839.0449	6083.8398	3954.5349	6300.0449	1577.8398	755.53491	3809.0449	1665.8398	12957.189	2902.0049	-2039.29	777.18994	3089.0049	1933.71	1988.1899	13567.005	4118.71	-298.81006	7829.0049	3438.71	928.18994	13802.005	4677.71	-2226	9933.6895	-474.78027	6820	1381.6899	-4741.7803	-1193	10996.689	-1142.7803	5997	3285.6899	-1945.7803	336	10848.689	5524.2197	3809	3129.6899	2980.2197	3130.5	19013.664	7633.125	7434.5	4838.665	5872.125	11044.5	1955.665	-917.875	1955.5	14569.665	8396.125	-571.5	11007.665	4426.125	9714.5	3474.665	8384.125	6773.5	2206.665	5361.125	11265.2	739.7998	-952.47461	438.12012	3136.1201	6765.5698	420.12012	8325.1201	7004.5698	12304.12	2655.1201	799.56982	9172.1201	7351.1201	9809.5703	7398.1201	7416.1201	7117.5698	5357.1201	3084.1201	6042.5698	2418.1201	14074.12	5458.5698	6466.1201	2191.1201	839.56982	3546.1201	6421.1201	2413.5698	13154.12	1498.1201	27.569824	7474.1201	6513.1201	4347.5698	12420.08	5359.2651	5351.5596	2668.0801	756.26514	-3526.4404	11355.08	744.26514	-1537.4404	6524.0801	16806.266	9859.5596	7990.0801	20434.266	8948.5596	4889.0801	14487.266	7402.5596	14032.08	2242.2651	-788.44043	13343.08	3998.2651	4768.5596	2964.0801	963.26514	4010.5596	16982.08	4886.2651	6565.5596	8938.0801	2400.2651	4062.5596	383.08008	1690.2651	10930.56	10997.08	2697.2651	6750.5596	16264.105	3598.8652	340.21484	9401.1055	5824.8652	10221.215	796.10498	17028.865	-1323.7852	4999.105	13663.865	85.214844	1726.2351	3208.9502	-709.27539	3129.5801	22967.625	8659.1953	4605.5801	25036.625	12617.195	1682.5801	19251.625	3528.1953	15873.58	4924.625	7586.1953	13658.58	6305.625	4642.1953	-1660.5601	11147.475	2482.6846	5214.4399	2182.4751	4963.6846	9175.4395	837.4751	-4959.3154	8291.29	182.74023	1234.8096	1655.29	10965.74	5600.8096	10384.6	7200.8999	5183.5254	1873.6001	13435.9	11636.525	-881.3999	11036.9	10797.525	4073.3799	17551.98	9043.9746	2621.3799	30656.98	11014.975	12302.38	5612.98	18844.975	7346.3799	16846.98	10334.975	5537.3799	13225.98	10015.975	12172.38	3877.98	1029.9746	14388.38	4197.98	7522.9746	9492.3799	2305.98	8299.9746	7557.3799	2650.98	11620.975	1370.3799	2595.98	4575.9746	31253.984	7998.5649	13111.85	10946.984	2060.5649	-3701.1504	4291.9849	18179.564	4366.8496	9175.9844	5085.5649	-4295.1504	11541.984	2347.5649	-5740.1504	25547.984	8378.5645	5744.8496	1558.9849	15067.564	3235.8496	835.98486	2606.5649	1067.8496	4893.9849	4249.5649	3870.8496	-1255.7803	12463.835	8302.165	7447.2197	3831.835	14043.165	-2425.7803	2833.835	9190.165	7220.2197	1414.835	2060.165	3750.2197	4423.835	9408.165	3992.2197	5469.835	13110.165	-1944.7803	2562.835	12189.165	-4126.7803	1702.835	7944.165	7081.2197	2199.835	4035.165	6849.2197	6239.835	9842.165	1221.2197	3773.835	8493.165	-863.78027	17397.836	6835.165	-1829.7803	20153.836	5433.165	1097.2197	1913.835	12689.165	17774.926	2197.2651	1134.8154	-386.0752	2626.2651	2197.8154	2351.9248	13898.266	8537.8154	2001.8047	29500.76	7127.9854	618.80469	15393.76	5225.9854	7682.8047	20803.76	12454.985	-2712.1953	18698.76	6181.9854	12062.805	2429.7598	-771.01465	7802.9951	11787.295	4871.4355	1194.9951	1368.2949	-4897.5645	10939.995	3040.2949	-7596.5645	13609.995	244.29492	-8668.5645	-48.004883	3241.2949	114.43555	4235.9951	18598.295	9330.4355	14069.995	3600.2949	6487.4355	1589.9951	14397.295	-176.56445	5312.5552	18102.775	11537.93	11674.555	2640.7754	127.92969	4224.5552	18925.775	11702.93	4102.5552	14802.775	6636.9297	16046.555	5964.7754	22208.93	533.55518	14921.775	9260.9297	6472.5552	-1583.2246	1932.9297	4712.5552	16810.775	7086.9297	9657.8701	4139.0703	16102.175	14367.87	6959.0703	28549.176	7875.8701	17514.07	14735.175
1895.6152	9088.8906	6366.4902	8252.6152	2826.8901	4607.4902	-4848.25	13613.475	4700.7998	-1147.25	13406.475	6002.7998	9283.75	22341.475	11215.8	261.75	6323.4746	7421.7998	-1765.125	-903.24023	-3784.4746	12927.875	3412.7598	4621.5254	12085.455	4864.9248	4150.7998	3426.4551	17179.926	7260.7998	1235.2246	10780.795	69.785156	889.22461	15427.795	41.785156	11862.925	6294.5703	10369.305	1383.9248	1958.5703	8222.3047	11330.925	4499.5703	2080.3047	10593.925	-353.42969	-277.69531	7512.4248	35.955078	6349.3008	13388.425	-3591.0449	-4664.6992	2467.3198	19057.141	8713.5195	5670.3198	5336.1396	11362.52	4076.3198	248.13965	414.51953	219.31982	14248.14	2615.5195	3752.3198	8428.1396	13935.52	-1919.6802	16700.141	6139.5195	7487.3198	5615.1396	7093.5195	8470.2598	1986.3701	-3071.0596	4155.2598	14033.37	5278.9404	11695.26	604.37012	-1549.0596	13484.15	-1744.6504	-922.83008	-1388.6499	15397.115	-2298.5703	881.91992	3350.77	7795.3848	4780.9199	3320.77	6274.3848	-1768.0801	3054.77	8075.3848	13372.465	3616.7949	-351.90039	7706.4648	2483.7949	13992.1	5275.4648	8682.7949	5505.0996	2518.4651	1351.7949	2517.0996	4966.1001	18269.275	7486.0703	4323.1001	10054.275	7857.0703	-180.8999	1112.2754	5285.0703	852.1001	-2541.7246	-552.92969	8483.0996	3834.2754	9066.0703	2121.1001	15518.275	6884.0703	8936.0996	1135.2754	12556.07	6504.6001	15354.345	8073.855	278.6001	11489.345	6754.855	5228.6001	10548.345	7213.855	592.6001	6999.3447	5070.855	16900.285	3948.9048	501.12012	6065.2852	3629.9048	3322.1201	4521.2852	13281.904	5129.1201	2041.2849	7215.9048	4582.1201	4337.2852	12431.904	9639.1201	938.08008	10113.295	3447.5498	9685.0801	4257.2949	832.5498	-138.91992	12179.295	2909.5498	6413.0801	2511.2949	3448.5498	1995.0801	15491.295	7726.5498	7762.0801	4281.2949	8930.5498	4082.375	15972.275	10639.015	9071.375	2599.2754	10463.015	10591.375	-41.724609	-617.98535	2705.375	15002.275	7944.0146	-791.625	8513.2754	4453.0146	7977.375	1581.2754	9927.0146	5667.375	4179.2754	6097.0146	12383.875	2349.835	-1071.335	948.20996	573.3999	5341.4404	2226.21	10389.4	3743.4404	16267.21	140.3999	-1597.5596	9850.21	1926.3999	5705.4404	8438.21	4194.3999	3852.4404	4265.21	1167.3999	4050.4404	4579.21	8672.4004	2250.4404	4908.21	-1608.6001	-3167.5596	989.20996	6753.3999	2420.4404	14086.21	-749.6001	-2393.5596	10572.21	1674.3999	-1953.5596	11594.596	6223.3452	9159.3906	617.59521	-506.65479	1473.3901	9002.5957	1607.3452	552.39014	3413.5952	15512.346	12520.391	4731.5952	20486.346	11586.391	1614.5952	14674.346	8123.3901	12151.596	1657.3452	2777.3901	11858.596	6086.3452	8125.3901	2874.5952	367.34521	6223.3901	10252.596	6916.3452	10450.391	9268.5957	1623.3452	16358.391	-792.40479	-287.65479	14522.391	6493.5952	658.34521	10475.391	10471.355	1913.4199	1494.5098	9100.3555	496.41992	12681.51	1314.355	16216.42	-2350.4902	6385.355	9614.4199	2504.5098	2548.04	3457.145	6953.4004	366.6748	12427.4	7287.8101	405.6748	19519.4	5462.8101	-1524.3252	21130.4	10757.811	11765.675	3211.4004	14282.811	5384.6748	12274.4	10410.811	-1003.7002	15363.01	9238.7305	7259.2998	4281.0098	11279.73	11293.3	1796.0098	1653.73	9398.0098	1408.375	-1485.0898	2236.01	10932.375	5020.9102	13379.87	5744.2852	1868.4053	2454.8701	9838.2852	8832.4053	728.87012	6790.2852	6122.4053	5331.585	13589.279	8608.5752	1723.585	24180.279	7516.5752	10483.585	6581.2798	16839.574	3727.585	18868.279	11981.575	3558.585	10366.279	7760.5752	9281.585	2528.2798	-430.4248	6715.585	4956.2798	6875.5752	9229.585	4729.2798	8969.5752	7360.585	2071.2798	10027.575	67.584961	3183.2798	4304.5752	35895.32	6278.98	19259.135	11730.32	864.97998	-1898.8652	2889.3201	14704.98	2390.1348	11674.32	1580.98	1231.1348	9323.3203	658.97998	647.13477	17381.32	8979.9805	8218.1348	2106.3201	11494.98	5732.1348	2103.3201	1982.98	5919.1348	6918.3203	1979.98	5325.1348	2366.1548	11000.105	-2045.1309	12357.154	2513.1055	4110.8691	626.15479	-1388.8945	1429.8691	10839.154	-753.89453	-7484.1309	8879.1543	271.10547	-3760.1309	13036.154	1681.1055	5445.8691	1742.1548	-185.89453	2232.8691	-108.84521	-414.89453	-1294.1309	7689.1548	-1042.8945	-3471.1309	11212.154	1993.1055	-2384.1309	5421.1548	-1320.8945	-1990.1309	4315.1548	13242.105	-2291.1309	3161.1548	17576.105	-721.13086	1638.1548	-695.89453	5700.8691	18556.975	7027.3101	-2506.2148	917.9751	4334.3101	937.78516	4506.9751	18108.311	6218.7852	800.47461	30752.461	10622.155	-1779.5254	17153.461	9799.1553	7969.4746	17842.461	14076.155	-1560.5254	13214.46	8285.1553	7977.4746	734.45996	2809.1553	2783.1851	17866.25	10920.779	-1385.8149	1727.25	682.7793	10923.186	4502.25	-4934.2207	10893.186	1334.25	-3403.2207	-1005.8149	4599.25	2454.7793	568.18506	19877.25	15863.779	10538.186	6284.25	8509.7793	-807.81494	12442.25	938.7793	3876.0249	23764.4	10339.369	12007.025	3112.3999	3258.3691	10434.025	6439.3999	1962.3691	10644.025	6316.3999	7191.3691	14758.025	8351.4004	24254.369	-792.9751	15405.4	5534.3691	1403.0249	12410.4	5939.3691	4039.0249	17347.4	4585.3691	10193.734	2732.9346	6147.5449	14727.734	5265.9346	16034.545	4388.7349	20499.934	5193.5449
1658.0952	16114.15	11079.27	8127.0952	4152.1504	8369.2695	694.52979	12314.525	4369.7246	5130.5298	12121.525	11934.725	13225.529	21508.525	11608.725	9173.5293	3292.5254	6348.7246	496.30957	-1750.3799	-12118.609	15042.31	1967.6201	-3712.6094	11863.9	9030.7998	669.22461	-3862.0996	23917.801	6101.2246	1939.6953	15341.07	9992.71	850.69531	11399.07	5812.71	14379.575	7585.6401	17128.336	5664.5752	4836.6401	4366.3359	11129.575	6881.6401	-3456.6641	17030.574	2320.6401	-3787.6641	8788.5957	-3581.9551	17005.91	13336.596	-4493.9551	5423.9102	6624.6602	-1963.5596	-5294.2305	5584.6602	-2511.5596	5507.7695	5260.6602	-5653.5596	-7000.2305	-1889.3398	8953.4404	-1163.2305	-1977.3398	7839.4404	10001.77	-2440.3398	12487.44	106.76953	7916.6602	-1632.5596	859.76953	10634.005	1110.6055	2336.9453	4926.0049	10482.605	10474.945	10072.005	2845.6055	1700.9453	12790.12	-2409.1699	-2271.1953	-86.709961	17371.02	488.25	2677.6299	4031.145	5134.9854	8276.6299	1814.145	5306.9854	1195.6299	1629.145	5440.9854	14825.28	4656.5698	4003.4399	7204.2803	6225.5698	16494.439	3775.28	10611.57	8506.4395	2069.28	2123.5698	8611.4395	3368.7349	15650.45	11029.975	3470.7349	10945.45	5710.9751	-611.26514	277.4502	6757.9751	236.73486	-2213.5498	1573.9751	10618.734	2025.4502	8064.9751	1009.7349	10144.45	11111.975	7087.7349	1316.4502	12375.975	6933.9849	12271.135	3313.0547	987.98486	13887.135	4354.0547	3623.9849	17311.135	2950.0547	-951.01514	10449.135	5124.0547	12515.26	1818.8901	-448.09473	3645.26	-570.10986	2054.9053	4688.2598	10751.891	3925.9053	1069.26	6924.8901	4625.9053	1938.26	12111.891	8845.9053	1175.6299	10060.555	1741.6904	6563.6299	4188.5552	-303.30957	-186.37012	15190.555	1414.6904	6034.6299	2884.5552	736.69043	1313.6299	9800.5547	6737.6904	8407.6299	3237.5552	4946.6904	6282.7852	21970.055	6004.9502	9823.7852	4003.0552	7608.9502	11946.785	525.05518	-3095.0498	4463.7852	15030.055	7340.9502	2293.7849	9073.0547	3776.9502	12556.785	4346.0552	9269.9502	8232.7852	4277.0552	6449.9502	9825.8301	-74.589844	-434.03516	305.16992	2340.8848	8101.6396	2576.1699	17532.885	4528.6396	6007.1699	4185.8848	-801.36035	7531.1699	4366.8848	5727.6396	7805.1699	9755.8848	1769.6396	3794.1699	4036.8848	5690.6396	3184.1699	13562.885	1268.6396	6739.1699	1367.8848	-1795.3604	343.16992	13047.885	1281.6396	15285.17	4124.8848	-1316.3604	7955.1699	4117.8848	-534.36035	10174.84	6366.27	10325.645	-1857.1602	1267.27	123.64502	9451.8398	2462.27	488.64502	4020.8398	20816.27	11764.645	3081.8398	17712.27	7858.645	3603.8398	14427.27	10249.645	10812.84	3959.27	1471.645	3174.8398	13243.27	6415.645	-31.160156	2338.27	7370.645	10913.84	5654.27	7964.645	8667.8398	4337.27	13736.645	-2308.1602	1331.27	9076.6445	6043.8398	2898.27	9676.6445	5136.73	10141.63	3096.0098	8942.7305	2961.6299	16589.01	835.72998	10016.63	3641.0098	3958.73	13262.63	4966.0098	515.3501	-540.9248	9177.915	-200.43994	6597.6802	12316.346	5072.5601	4222.6802	4170.3452	147.56006	19674.68	9773.3457	13420.561	5220.6802	13157.346	6853.5601	13151.68	11519.346	-996.49023	16564.035	11697.695	6071.5098	4448.0352	9868.6953	6067.5098	1480.0352	468.69531	9334.1396	1584.7451	-667.13477	4465.1396	7591.7451	4036.8652	12034.005	5667	3979.2354	3425.0049	11574	8152.2354	544.00488	10472	4493.2354	4602.3604	16909.301	9436.7402	2536.3601	14323.3	4089.7402	4222.3604	23141.301	17532.74	14123.36	10659.3	7097.7402	3273.3601	11032.3	6198.7402	10951.36	4057.2998	-2219.2598	5912.3604	10034.3	7132.7402	10133.36	4354.2998	6531.7402	9676.3604	2852.2998	13576.74	1849.3601	3604.2998	3283.7402	31210.789	9593.6797	24991.719	10466.79	2276.6802	-1099.2803	4286.79	15094.68	3519.7197	10839.79	1742.6802	1770.7197	12597.79	1604.6802	1842.7197	14897.79	8175.6802	7662.7197	2373.79	11739.68	9571.7197	355.79004	2724.6802	5471.7197	5504.79	3350.6802	8204.7197	3668.175	9190.2695	2468.4902	11517.175	1709.2695	5822.4902	2024.175	-3129.7305	3968.4902	12453.175	-1689.7305	-4002.5098	10261.175	1163.2695	3303.4902	13462.175	3765.2695	4683.4902	3759.175	-900.73047	6554.4902	2478.175	157.26953	3170.4902	9284.1748	-1591.7305	-1324.5098	13938.175	2840.2695	-733.50977	7631.1748	-447.73047	5761.4902	5262.1748	15400.27	795.49023	4768.1748	13059.27	2158.4902	2821.175	-1662.7305	2830.4902	15460.87	3696.5	-3499.9805	-1757.1299	2126.5	298.01953	1189.8701	12838.5	7043.0195	-5901.6846	22462.891	6988.2646	-5583.6846	15447.891	9950.2646	2759.3154	20714.891	10617.265	-4278.6846	18267.891	7190.2646	1176.3154	4706.8901	-1207.7354	2193.3398	10628.484	16960.375	-3755.6602	697.48486	8011.375	8694.3398	2379.4849	841.375	7447.3398	963.48486	5953.375	-3785.6602	2500.4849	13131.375	-487.66016	17507.484	18135.375	7713.3398	4693.4849	13947.375	-4090.6602	13385.484	9568.375	5438.9502	17375.5	8542.4258	10589.95	4378.5	1111.4258	13472.95	4167.5	2408.4258	10305.95	3460.5	6947.4258	12861.95	10161.5	24622.426	680.9502	14639.5	9031.4258	404.9502	13410.5	6875.4258	4177.9502	18787.5	7802.4258	9271.5957	6409.8398	9107.2949	13848.596	8725.8398	13644.295	3470.5952	20625.84	6279.2949
2887.4902	14568.815	4681.4395	8271.4902	-1525.1846	-410.56055	2406.71	13574.08	2658.3809	4470.71	10674.08	6974.3809	14596.71	19271.08	8132.3809	8932.71	4256.0801	5919.3809	-2604.4248	2087.8555	-4374.1641	10498.575	7614.8555	7781.8359	15966.109	5334.1953	4881.79	3903.1099	32419.195	13396.79	5007.2051	13194.495	1313.9707	2241.2051	12884.495	2467.9707	17051.605	3574.8604	18951.365	3803.6055	2784.8604	233.36523	10982.605	1377.8604	-6134.6348	11608.605	-799.13965	-7274.6348	5963.6948	-505.34473	3942.2891	13067.695	1375.6553	-2837.7109	14182.74	-5346.5098	-2023.6602	9658.7402	-1820.5098	8650.3398	7895.7402	-8521.5098	-158.66016	2362.7402	8183.4902	2068.3398	727.74023	8724.4902	16343.34	1785.7402	8396.4902	7495.3398	11097.74	-6184.5098	4777.3398	9806.7949	4869.6602	-4797.0654	4311.7949	15021.66	6018.9346	12421.795	6984.6602	-4765.0654	12534.465	-1782.2598	1273.4697	-978.20996	13541.45	-320.46484	1246.9849	504.81982	9525.2598	6540.9849	743.81982	6848.2598	946.98486	6.8198242	11347.26	8848.1748	2580.7949	-1595.7246	7297.1748	1979.7949	10745.275	2421.1748	9660.7949	1162.2754	11.174805	456.79492	3926.2754	2780.8848	18270.219	3395.0146	7501.8848	11569.22	6735.0146	687.88477	-498.78027	3265.0146	68.884766	-1775.7803	-1533.9854	13353.885	2453.2197	6728.0146	2110.8848	14136.22	2884.0146	8957.8848	58.219727	10305.015	6056.665	14242.205	7371.9399	1697.665	9978.2051	10231.939	4627.665	9242.2051	5752.9399	402.66504	4177.2051	4863.9399	12610.404	447.12988	-1684.4648	3770.4048	1442.1299	2418.5352	2875.4048	12073.13	3851.5352	734.40479	3221.1299	1493.5352	96.404785	10795.13	5855.5352	3868.95	8545.0898	2929.8047	9859.9502	2974.0898	-2091.1953	1484.95	10136.09	340.80469	7982.9502	74.089844	674.80469	2633.95	14439.09	9232.8047	6058.9502	133.08984	5555.8047	4907.3252	18438.789	4746.0996	8115.3252	5736.79	5585.0996	14687.325	3538.79	-2963.9004	3416.3252	16227.79	4361.0996	-1037.6748	7699.79	4452.0996	10886.325	3997.79	6948.0996	7901.3252	1933.79	5931.0996	8257.3252	-1462.04	-1764.2852	149.86523	-493.22021	8520.8945	1138.8652	14826.779	7746.895	11276.865	922.77979	151.89502	10454.865	4211.7798	9137.8945	6699.8652	6225.7798	7454.895	5110.8652	2912.7798	8102.895	3452.8652	11126.779	3856.895	5316.8652	-1068.2202	116.89502	8245.8652	1285.7798	4908.895	13745.865	1321.7798	3200.895	9734.8652	1829.7798	2159.895	14476.175	5745.645	7495.6445	2363.175	435.64502	-3094.3555	11319.175	2116.645	-2768.3555	5480.1748	18095.645	6865.6445	3332.175	21406.645	4362.6445	1880.175	19118.645	6224.6445	14874.175	3207.645	2191.6445	10946.175	7619.645	6043.6445	3614.175	1845.645	4517.6445	13399.175	8734.6445	4942.6445	11439.175	3709.645	6528.6445	429.17505	2099.645	9747.6445	10516.175	3831.645	7109.6445	-1627.6699	17727.971	1329.3105	-1310.6699	14574.971	9626.3105	1921.3301	18308.971	527.31055	4172.3301	17804.971	236.31055	-1386.8301	-289.52002	5846.21	796.08984	15790.57	15509.79	7280.0898	2063.5698	-325.20996	104.08984	21192.57	8920.79	14341.09	6149.5698	11890.79	9772.0898	11378.57	9491.79	18.61499	12103.77	9447.1504	5553.6152	3035.77	12952.15	6935.6152	576.77002	1389.1499	11792.495	1317.1548	-3294.9297	1137.4951	10974.154	2113.0703	11010.195	7520.7749	-353.98438	946.19482	13207.775	2319.0156	1028.1948	10446.775	1648.0156	3398.54	16616.24	5017.71	-1914.46	11448.24	8146.71	-523.45996	24710.24	17210.711	2037.54	17431.24	12262.71	2365.54	10146.24	4860.71	7307.54	1797.2402	-3166.29	1860.54	2418.2402	7464.71	136.54004	15919.24	6104.71	5191.54	368.24023	11176.71	-1397.46	2069.2402	2742.71	27457.846	11463.075	21134.496	11457.846	2615.0752	-1371.5049	3041.8452	17062.074	2655.4951	7588.8452	3916.0752	99.495117	10256.846	3165.0752	-4167.5049	10721.846	15805.075	5746.4951	2013.8452	15631.075	4773.4951	68.845215	2703.0752	4768.4951	6702.8452	4028.0752	4562.4951	2866.7451	11711.55	1611.5	12710.745	1475.5498	4865.5	55.745117	-840.4502	3226.5	11604.745	125.5498	-6052.5	7803.7451	2018.5498	2353.5	11961.745	732.5498	2652.5	2052.7451	1598.5498	6559.5	1692.7451	1350.5498	1559.5	10752.745	260.5498	-1227.5	3744.7451	11037.55	-1423.5	5065.7451	780.5498	1714.5	3671.7451	17256.551	-2146.5	9877.7451	1761.5498	4246.5	1293.7451	-333.4502	6201.5	17171.391	-522.73535	-274.3252	-664.60986	-398.73535	4047.6748	3973.3901	11585.265	10773.675	697.14014	20664.121	1035.3203	1192.1401	14360.12	5047.3203	10034.141	19202.121	8110.3203	806.14014	14509.12	1893.3203	8167.1401	1316.1201	-6485.6797	8136.105	6544.9951	10854.975	-976.89502	1981.9951	6310.9746	9165.1055	813.99512	-2230.0254	11109.105	-752.00488	-829.02539	-1699.895	876.99512	5394.9746	2109.105	14510.995	18272.975	849.10498	1707.9951	11220.975	-1636.895	9450.9951	5439.9746	1936.5947	20476.15	7975.5195	10596.595	5070.1499	-26.480469	12325.595	4388.1499	-802.48047	6226.5947	6755.1499	9519.5195	11537.595	9229.1504	22802.52	-2597.4053	20593.15	7620.5195	-2201.4053	16962.15	2917.5195	3341.5947	23085.15	4884.5195	8497.9102	2421.9697	10563.125	12449.91	5736.9697	17982.125	2506.9102	19341.969	7604.125
3610.9902	19155.391	10407.115	8640.9902	4402.3896	-252.88477	-3783.7246	12906.295	3386.3047	-924.72461	12758.295	7156.3047	9497.2754	20830.295	10853.305	5165.2754	2725.2949	7407.3047	-1478.6396	456.51465	-1013.8047	14176.36	5006.5146	6049.1953	13807.355	1246.9502	3788.1348	-373.64453	24285.949	14229.135	-866.25977	13037.655	2832.2246	-3667.2598	13274.655	2634.2246	17274.83	2094.415	13970.18	3216.8301	1814.415	978.17969	12822.83	-751.58496	-4172.8203	12426.83	-251.58496	-5145.8203	7857.25	519.12012	7792.5195	15001.25	3825.1201	-1957.4805	12161.745	646.30957	-980.1748	8439.7451	4493.3096	7833.8252	5144.7451	-2230.6904	-4463.1748	-324.25488	16811.309	-1659.1748	202.74512	10007.31	15581.825	1488.7451	12678.31	3068.8252	9723.7451	4248.3096	3788.8252	7826.4302	5033.5	-1314.21	3958.4302	16628.5	6100.79	10769.43	5406.5	-1718.21	13948.49	-1451.9199	1565.0146	711.78516	10834.195	-225.08008	58.27002	1363.7451	6757.5498	4502.27	574.74512	6085.5498	-1173.73	-279.25488	6708.5498	9592.7793	794.03027	3804.6953	9370.7793	816.03027	15528.695	1697.7798	8987.0303	6978.6953	781.77979	1603.0303	5333.6953	-9754.9844	15638.835	8966.8906	-6972.9844	6574.835	7998.8901	-12083.984	-2152.165	7767.8901	-10546.984	-2553.165	463.89014	-3248.9844	-1341.165	8882.8906	-10449.984	11300.835	10692.891	-4106.9844	-3097.165	13930.891	4600.4302	14309.41	9015.3105	50.430176	13546.41	7062.3101	1220.4302	9937.4102	6202.3101	-1947.5698	5742.4102	4399.3101	12200.055	-30.299805	-6759.7051	3064.0552	911.7002	225.29492	4718.0552	9013.7002	-1409.7051	1453.0552	6581.7002	-1285.7051	1325.0552	13234.7	2593.2949	1449.165	10369.221	4102.7998	9125.165	2728.2202	1600.7998	-96.834961	12042.221	914.7998	9285.165	1473.2202	1928.7998	2155.165	9218.2207	8923.7998	5236.165	2578.2202	6970.7998	4359.085	19352.816	8229.125	8543.085	3843.8154	8931.125	11064.085	2126.8154	-125.875	2222.085	14651.815	8980.125	-1559.915	9759.8154	6593.125	5037.085	3909.8154	9567.125	3738.085	1948.8154	5032.125	15903.945	971.47461	-661.21973	217.68994	4495.52	9660.6504	2482.6899	16016.52	6486.6499	15041.689	3005.52	1227.6499	9317.6895	8523.5195	11554.65	8561.6895	8348.5195	6339.6499	5048.6899	4065.52	7204.6499	3128.6899	14171.52	4657.6499	3737.6899	1524.52	714.6499	8866.6895	3861.52	6790.6499	11572.689	2835.52	2925.6499	10879.689	4424.52	707.6499	12779.939	3266.9248	8715.4551	-204.06006	118.9248	593.45508	11858.939	2218.9248	841.45508	3640.9399	15818.925	9240.4551	4075.9399	17601.926	8355.4551	1637.9399	15426.925	8342.4551	15691.939	1895.9248	568.45508	8857.9395	5609.9248	6358.4551	2719.9399	745.9248	7385.4551	11227.939	4658.9248	8030.4551	10739.939	341.9248	7985.4551	202.93994	-150.0752	10974.455	9490.9395	2290.9248	7978.4551	5739.6851	11106.945	-1575.5801	9599.6855	6295.9448	9990.4199	11290.686	4331.9448	-5467.5801	7127.6851	14115.945	-362.58008	1876.4399	245.71973	7545.1445	1990.125	22497.301	10272.62	11700.125	4824.2998	2385.6201	2388.125	23538.301	14198.62	16517.125	6213.2998	14585.62	7406.125	17249.301	11054.62	-467.41504	10686.08	3712.3945	6463.585	1717.0801	7034.3945	9160.585	-1390.9199	-2435.6055	9083.1602	979.02979	-6072.5801	1889.1599	12580.029	740.41992	10479.76	3754.835	2744.0146	-122.24023	9525.835	9414.0146	5523.7598	5546.835	9286.0146	2768.29	16106.255	8101.625	436.29004	28871.254	11864.625	3751.29	18756.254	18532.625	969.29004	17409.254	12322.625	2188.29	15004.255	9805.625	7328.29	1530.2549	634.625	3205.29	3794.2549	9320.625	1649.29	16480.254	9434.625	6891.29	3248.2549	9831.625	-1180.71	4868.2549	6753.625	31320.371	6170.1748	22138.215	8412.3701	114.1748	-2028.7852	336.37012	13884.175	8603.2148	8355.3701	914.1748	1877.2148	8857.3701	-70.825195	549.21484	14575.37	5210.1748	10774.215	-344.62988	8487.1748	4902.2148	-1820.6299	184.1748	2619.2148	2644.3701	353.1748	7778.2148	3501.1748	12014.435	8612.71	10348.175	1186.4346	7807.71	-204.8252	-2328.5654	10535.71	8931.1748	-1817.5654	-391.29004	6584.1748	1309.4346	5908.71	11128.175	1440.4346	12392.71	1044.1748	6.4345703	15431.71	-1120.8252	-356.56543	6606.71	5238.1748	-1613.5654	1664.71	-924.8252	14370.435	4319.71	4391.1748	1593.4346	7547.71	3473.1748	19272.434	4570.71	10944.175	374.43457	8606.71	2169.1748	-769.56543	9018.71	15194.475	4374.0298	-2954.5547	820.4751	3410.0298	-271.55469	3462.4751	12552.029	11643.445	429.16016	20117.01	12442.68	19.160156	18942.01	10609.68	10385.16	24566.01	12971.68	2704.1602	17452.01	12002.68	8802.1602	2986.0098	1167.6797	1588.895	14574.13	13284.455	-189.10498	-1486.8701	2124.4551	9316.8945	-15.870117	-2538.5449	12021.895	-1117.8701	298.45508	-1329.105	-614.87012	10034.455	822.89502	19866.129	17427.455	1826.895	1545.1299	16830.455	-1265.105	12547.13	7209.4551	3443.4048	20398.961	10247.64	12302.404	4349.96	4564.6396	13571.404	5946.96	3336.6396	11667.404	4982.96	13005.64	5445.4048	19244.961	27296.641	-784.59521	16026.96	11237.64	-654.59521	17337.961	7035.6396	5328.4048	19115.961	9118.6396	1939.1201	11815.28	16727.305	10663.12	4570.2803	21320.305	4639.1201	15125.28	11349.305
3822.6099	13188.81	6071.0195	9411.6094	-1541.1904	4893.0195	-4114.3555	12207.615	-2717.3457	-1286.3555	8619.6152	6163.6543	8925.6445	23257.615	7210.6543	2803.6445	4038.6152	3414.6543	2780.7051	-755.9502	-2821.7344	15526.705	6075.0498	5653.2656	12059.665	5454.0654	3627.5352	738.66504	27087.066	14156.535	-2222.2803	9910.0801	7275.8604	-2954.2803	14407.08	5575.8604	17158.705	9221.9395	23000.02	2618.7051	4068.9399	8543.0195	11357.705	3457.9399	1588.0195	14717.705	3911.9399	5172.0195	4278.8101	5406.7051	11404.845	11592.811	3142.7051	2018.8447	9190.5098	-1471.2051	-1001.3604	9231.5098	-2067.2051	7972.6396	5985.5098	-5016.2051	-409.36035	1028.5098	7161.7949	1492.6396	-463.49023	7763.7949	14917.64	2867.5098	8888.7949	3378.6396	10674.51	624.79492	5965.6396	7381.6699	3170.9199	-256.4502	4027.6699	11150.92	7702.5498	8771.6699	2852.9199	-619.4502	8173.54	2488.2598	-3916.4805	918.5752	15253.76	-629.33008	2315.6201	2898.6152	6712.8452	6593.6201	4064.6152	7235.8452	68.620117	1672.6152	8013.8452	9483.915	3559.4951	4590.3599	7485.915	1575.4951	15952.359	4166.915	5754.4951	7649.3599	1606.915	-501.50488	6457.3599	5028.6699	18590.955	8847.29	4412.6699	14874.955	4709.29	208.66992	62.955078	5641.29	-386.33008	-273.04492	-512.70996	8351.6699	3640.9551	4931.29	532.66992	13783.955	6456.29	8674.6699	1901.9551	9460.29	6416.7998	21966.57	9635.2207	2303.8	16087.57	6915.2202	5562.7998	16994.57	5323.2202	1658.8	9350.5703	6758.2202	9143.5801	355.40527	-1139.0049	-1583.4199	-1975.5947	5093.9951	1678.5801	697.40527	3789.9951	-4518.4199	2891.4053	5117.9951	-2677.4199	9484.4053	10028.995	4309.4399	12516.93	6115.915	10113.439	3963.9302	3336.915	2040.4399	13092.93	5492.915	8979.4395	3381.9302	5258.915	4177.4399	14279.93	12758.915	5432.4399	9050.9297	8994.915	5825.46	22194.551	7799.0752	10721.46	6272.5498	6286.0752	10835.46	1503.5498	-141.9248	3611.46	13849.55	6406.0752	2003.46	11815.55	3679.0752	374.45996	1454.5498	8955.0752	7526.46	3907.5498	4742.0752	13928.575	-3090.3447	515.77002	-186.97998	1840.3599	6065.7646	1958.02	10403.359	2806.7646	12188.02	484.35986	-585.23535	7367.02	8362.3594	9259.7646	6737.02	6505.3599	4531.7646	5082.02	3239.3599	3692.7646	2816.02	7202.3599	1588.7646	3497.02	-1223.6401	-1870.2354	6615.02	2906.3599	2481.7646	10176.02	1085.3599	-1190.2354	6966.02	1086.3599	-594.23535	13130.475	5711.5151	5804.9746	1585.4751	2043.5151	-4571.0254	13192.475	3235.5151	-2825.0254	5620.4751	20601.516	6612.9746	4333.4751	19178.516	4122.9746	3361.4751	17412.516	1274.9746	11531.475	3915.5151	-1922.0254	7263.4751	11127.516	241.97461	4645.4751	1862.5151	4384.9746	6404.4751	13756.516	4197.9746	10732.475	3562.5151	5540.9746	919.4751	1853.5151	4462.9746	8515.4746	3158.5151	5363.9746	1665.2	16428.145	7484.1602	9203.2002	4323.145	17034.16	9534.2002	3924.145	1235.1602	7323.2002	14204.145	5226.1602	1099.2749	3045.9351	3861.9453	3209.135	21213.34	11142.165	7912.1348	-238.66016	5317.165	2932.135	18089.34	10162.165	15528.135	3270.3398	14046.165	9267.1348	7525.3398	9292.165	56.655029	15254.385	9782.5752	7730.6553	3658.3848	12804.575	9306.6553	1590.3848	212.5752	10376.29	1177	-6665.3945	1209.29	12902	765.60547	12090.905	3841.02	1938.0352	1373.905	10675.02	6412.0352	7274.9053	1835.02	4095.0352	2535.9248	14313.94	9169.125	-653.0752	27092.941	12182.125	6372.9248	7155.9404	23083.125	10730.925	4216.9404	15086.125	3055.9248	8026.9404	11881.125	9396.9248	-1351.0596	1612.125	2491.9248	1869.9404	10486.125	4587.9248	474.94043	11823.125	5524.9248	-2219.0596	14552.125	-614.0752	-2180.0596	8897.125	29334.895	8342.3457	17636.855	11660.895	2974.3452	-5613.1445	5374.895	15861.346	3338.8555	10421.895	2840.3452	-1426.1445	13004.895	1064.3452	-2366.1445	13701.895	14868.346	6590.8555	1916.895	7392.3452	649.85547	2836.895	852.34521	1647.8555	7715.895	2308.3452	3882.8555	3858.1602	12305.635	7095.7051	11382.16	3792.6348	7925.7051	1226.1602	1283.6348	9585.7051	11759.16	2167.6348	-1688.2949	9609.1602	3003.6348	6622.7051	13889.16	3718.6348	11265.705	2004.1602	3421.6348	12444.705	362.16016	3208.6348	5789.7051	6757.1602	1852.6348	1280.7051	2304.1602	14000.635	5806.7051	4034.1602	3508.6348	7105.7051	3570.1602	16432.635	8060.7051	10233.16	4574.6348	9494.7051	650.16016	1926.6348	10311.705	15216.79	4458.0449	-5622.8447	-2236.21	4687.0449	-3082.8447	1034.79	15810.045	4741.1553	-481.68506	16847.855	5550.7402	1098.3149	18311.855	9815.7402	9713.3145	18998.855	12230.74	2560.3149	14692.855	10265.74	9326.3145	3674.855	-696.25977	9371.0498	153.72461	11729.675	1501.05	-3797.2754	207.6748	12302.05	-3535.2754	-5376.3252	12229.05	-2080.2754	400.6748	1425.05	-969.27539	9216.6748	4362.0498	22547.725	18248.676	2548.05	-2962.2754	12124.675	1122.05	7222.7246	4565.6748	4570.5098	19055.365	13271.44	9890.5098	2546.3652	6263.4404	14493.51	3954.3652	5637.4404	8433.5098	5191.3652	16354.44	11621.51	9788.3652	25683.441	-111.49023	17080.365	13804.44	-195.49023	13555.365	10117.44	4163.5098	15423.365	11793.44	2998.8601	14705.98	25541.99	15490.86	6965.9805	19804.99	4460.8604	20669.98	13431.99
558.21484	12887.545	5958.5156	6287.2148	1004.5449	3465.5156	-1496.5049	14268.365	3006.4004	-654.50488	14914.365	9753.4004	10303.495	22929.365	9579.4004	4285.4951	5114.3652	5720.4004	-2739.0449	-877.13477	2936.5195	14019.955	995.86523	12219.52	14886.68	5380.3301	-1277.6602	850.68018	21178.33	9802.3398	-4536.1396	8575.5049	950.81445	-3712.1396	8075.5049	1381.8145	13306.565	6738.0146	18868.98	2906.5654	1160.0146	6484.9805	10659.565	1963.0146	943.98047	9937.5654	1634.0146	-2130.0195	5888.3149	2298.6748	4372.1758	13513.314	1678.6748	-5108.8242	10931.66	-988.24023	1348.4053	4999.6602	1030.7598	8281.4053	3351.6602	-1727.2402	-2658.5947	-73.339844	13347.76	3705.4053	-667.33984	10672.76	15151.405	-243.33984	15838.76	3061.4053	9613.6602	2779.7598	2163.4053	11085.295	4903.2202	4517.9902	6019.2949	16361.221	13287.99	11001.295	4892.2202	4738.9902	7527.8149	1635.3301	-7035.9258	-859.55518	12250.505	2375.1445	3655.48	2171.0552	2849.7549	7346.48	1941.0552	3902.7549	912.47998	3.0551758	2594.7549	8542.5752	2007.9048	3538.9199	5983.5752	5697.9048	15637.92	2364.5752	8941.9043	9064.9199	48.575195	1945.9048	6519.9199	71.575195	17846.115	850.30469	3468.5752	13835.115	1220.3047	-2019.4248	-895.88477	233.30469	-1141.4248	-1011.8848	-4463.6953	8196.5752	1239.1152	855.30469	4.5751953	12753.115	1614.3047	8062.5752	803.11523	5765.3047	7238.8398	15848.005	10445.85	1655.8401	17013.004	9583.8496	3234.8401	15912.005	7319.8501	2013.8401	11329.005	8517.8496	12739.686	1535.7798	-2983.0947	6003.6851	970.77979	3084.9053	4309.6851	8644.7793	1858.9053	993.68506	9027.7793	1400.9053	3172.6851	11956.779	3338.9053	-332.75977	11424.189	4846.52	9549.2402	4500.1899	3636.52	-616.75977	14666.189	4369.52	10393.24	2490.1899	2870.52	1237.2402	16938.189	10757.52	5439.2402	5384.1899	6578.52	4500.2598	15807.315	2568.0752	10692.26	4.3154297	9421.0752	14528.26	-4495.6846	-2014.9248	4577.2598	12489.315	7569.0752	1431.2598	5913.3154	4051.0752	752.25977	-4164.6846	8955.0752	8878.2598	-1324.6846	4128.0752	13711.45	-1366.9551	-168.16992	132.61499	2987.5352	11322.439	2503.615	13201.535	7177.4399	12531.615	2875.5352	2839.4399	9744.6152	6811.5352	14289.439	7407.6152	10519.535	5553.4399	5818.6152	2709.5352	6745.4399	4145.6152	11733.535	4862.4399	4501.6152	2086.5352	1144.4399	8305.6152	5571.5352	7530.4399	11695.615	3753.5352	2225.4399	6724.6152	4719.5352	3230.4399	13636.415	6767.9702	10592.41	1789.415	1057.9702	-641.58984	9398.415	1839.9702	687.41016	6187.415	16437.971	10484.41	3852.415	17758.971	8545.4102	9730.415	11522.971	10484.41	13939.415	2859.9702	1765.4102	11652.415	6049.9702	6510.4102	3120.415	2337.9702	7659.4102	4468.415	15187.971	11676.41	11081.415	2754.9702	4562.4102	929.41504	791.97021	13208.41	8861.415	4119.9702	9274.4102	-536.04492	11512.01	-974.26562	8491.9551	1794.0098	14071.734	6746.9551	2435.0098	-879.26562	3253.9551	11153.01	1622.7344	-270.58984	2914.2349	2972.7451	1458.3799	21835.766	9962.2646	9805.3799	4066.7651	1813.2646	2963.3799	20614.766	6505.2646	12211.38	3819.7651	9061.2646	14631.38	4275.7651	6035.2646	-1494.96	15196.8	9087.9902	3754.04	4552.7998	11300.99	9379.04	901.7998	-267.00977	8910.3301	1869.0649	-4921.6553	1537.3301	15360.064	-1568.6553	11115	2498.625	-1171.1904	3125	8856.625	9013.8096	8578	1688.625	3798.8096	4430.2549	12730.68	6237.9004	4981.2549	23362.68	7581.9004	11059.255	4088.6802	19918.9	15531.255	5622.6802	10114.9	3938.2549	14724.68	11936.9	11724.255	897.68018	1222.9004	5409.2549	5877.6802	8631.9004	1627.2549	929.68018	7938.9004	9399.2549	3424.6802	10960.9	1423.2549	4067.6802	4084.9004	17232.82	10221.15	23670.17	13267.82	3339.1499	1222.1699	3324.8201	14614.15	7470.1699	10954.82	4276.1499	5981.1699	11341.82	3917.1499	2851.1699	8691.8203	21386.15	11365.17	2093.8201	9628.1504	7737.1699	1563.8201	3378.1499	6305.1699	7064.8203	3244.1499	6631.1699	2939.385	14189.91	6802.1904	13631.385	4051.9102	14185.19	2114.385	1496.9102	8060.1904	12847.385	2523.9102	-332.80957	10005.385	3231.9102	5958.1904	13664.385	5650.9102	12966.19	2045.385	3805.9102	12459.19	531.38501	3402.9102	6079.1904	8368.3848	2401.9102	3325.1904	1316.385	12425.91	8534.1904	6974.3848	2646.9102	8004.1904	3665.385	17581.91	1829.1904	12846.385	4131.9102	7474.1904	2461.385	3710.9102	10467.19	18211.695	4861.5	387.36523	78.694824	3679.5	3083.3652	2058.6948	13216.5	10008.365	-153.89502	18102.23	11965.28	173.10498	15954.23	11833.28	12581.105	10938.23	4985.2803	347.10498	14944.23	10005.28	7725.105	-728.77002	75.280273	12059.029	4202.29	11222.735	-215.97021	1716.29	2893.7354	11018.029	2745.29	-3683.2646	4452.0298	1032.29	12606.735	1081.0298	2696.29	5405.7354	3325.0298	22387.289	13313.735	359.02979	1190.29	12304.735	1371.0298	13003.29	6644.7354	8148.1699	19605.35	10063.245	16234.17	2347.3496	7571.2451	12806.17	1624.3496	4049.2451	10514.17	1660.3496	16124.245	11095.17	15615.35	24168.246	2796.1699	17042.35	14089.245	3568.1699	11645.35	8190.2451	7229.1699	15388.35	10752.245	244.37012	15628.939	8239.7891	11287.37	8537.9395	14631.789	1628.3701	23252.939	-140.21094
2261.3899	15550.87	9114.25	10899.39	3607.8701	6409.25	-2284.9346	12215.745	1162.8457	436.06543	11816.745	6176.8457	10940.065	17080.746	5593.8457	3962.0654	-1575.2549	-545.1543	992.86035	4676.6504	1902.0098	15592.86	4729.6504	13561.01	16527.914	-2132.6191	2424.5352	1430.915	14863.381	11096.535	993.58008	9889.4805	6329.0254	1210.5801	12060.48	3910.0254	13107.735	4343.3799	22982.895	3722.7354	523.37988	11997.895	13740.735	365.37988	4250.8945	12044.735	340.37988	1292.8945	1904.4053	-2362.8301	7217.5645	9324.4053	-2301.8301	-5503.4355	11488.234	-864.66992	-4554.3701	8290.2344	-620.66992	7193.6299	7160.2349	-3154.6699	-2933.3701	567.23486	7890.3301	-2472.3701	758.23486	10438.33	13043.63	5864.2349	7458.3301	2517.6299	10773.234	2613.3301	1994.6299	10020.93	2293.9648	2685.5449	4445.9302	11554.965	10066.545	11816.93	1807.9648	1423.5449	8959.9102	-1960.5	219.66016	127.18994	15678.045	3744.8555	2204.9399	3285.2148	6733.9951	6024.9399	1354.2148	7135.9951	-147.06006	1780.2148	5646.9951	7965.1851	573.18018	-743.59961	7054.1851	2841.1802	13556.4	2608.1851	6650.1802	8278.4004	1369.1851	2444.1802	5909.4004	-19.865234	18291.76	9121.335	1088.1348	12522.76	7770.335	-3405.8652	501.75977	6801.335	-1462.8652	-1643.2402	1407.335	7894.1348	2337.7598	8706.335	-1262.8652	11130.76	9509.335	7915.1348	858.75977	10860.335	3499.6401	14667.28	5735	-2396.3599	12813.28	7070	1927.6401	9496.2803	3974	-2177.3599	6090.2803	4431	935.83984	-1170.7451	-2979.0049	3676.8398	351.25488	2608.9951	46.839844	11338.255	2439.9951	1325.8398	5227.2549	899.99512	708.83984	12374.255	3585.9951	356.9248	11587.115	1218.04	10099.925	1279.1152	-2049.96	-740.0752	10754.115	1534.04	9045.9248	3201.1152	1580.04	640.9248	12202.115	5903.04	6628.9248	2624.1152	6520.04	2972.27	19213.824	2751.5146	8640.2695	2780.8252	8261.5146	10906.27	465.8252	-3399.4854	1196.27	14170.825	3388.5146	96.27002	8370.8252	2171.5146	-1190.73	45.825195	8856.5146	5575.27	2296.8252	3781.5146	11999.564	1552.6699	-1032.9453	-340.74023	4393.5601	7128.0146	1770.2598	14076.561	4691.0146	12769.26	3031.5601	-425.98535	10137.26	6611.5601	9477.0146	8007.2598	4879.5601	5082.0146	5443.2598	3486.5601	6837.0146	3116.2598	11808.561	2960.0146	-839.74023	1792.5601	305.01465	9218.2598	5486.5601	2420.0146	9097.2598	1925.5601	1826.0146	7836.2598	6190.5601	-794.98535	13455.404	4732.6748	10315.945	-1255.5952	1742.675	-3362.0547	9786.4043	3156.675	-1900.0547	5718.4048	19738.676	8976.9453	3084.4048	17948.676	7533.9453	3183.4048	17995.676	7595.9453	15821.404	5184.6748	1089.9453	9093.4043	4859.6748	3021.9453	891.40479	2385.675	5700.9453	10621.404	10227.675	6281.9453	10860.404	4475.6748	11576.945	-1089.5952	2838.675	11456.945	5830.4048	4592.6748	6750.9453	11358.779	6175.645	588.33008	8791.7793	5762.645	13783.33	8530.7793	4322.645	865.33008	5293.7798	13695.645	4688.3301	1897.79	2120.2402	8821.9395	1170.1899	21141.59	13927.811	8996.1895	3950.5898	4414.8101	1475.1899	16265.59	11659.811	13356.189	3762.5898	14049.811	13980.189	2850.5898	10351.811	-1945.0098	14382.37	12078.62	4634.9902	5712.3701	11364.62	7903.9902	2414.3701	256.62012	10519.68	2158.4399	-6996.6953	2192.6799	13043.439	-2022.6953	6791.2949	4599.27	3965.125	-1336.7051	10796.27	12202.125	4171.2949	1667.27	6720.125	4135.0449	12885.76	6066.9199	3923.0449	23514.76	7992.9199	10075.045	11096.76	17643.92	11976.045	7384.7598	11332.92	4314.0449	13203.76	5811.9199	10945.045	3170.7598	-1716.0801	4314.0449	5948.7598	7939.9199	970.04492	1321.7598	7470.9199	267.04492	12703.76	12318.92	2551.0449	2493.7598	6141.9199	20774.07	6953.1201	20894.246	9268.0703	2922.1201	-546.75488	2199.0698	16978.121	3570.2451	7060.0698	4636.1201	1701.2451	8042.0698	1220.1201	-316.75488	11212.07	12566.12	4364.2451	-534.93018	17032.121	4400.2451	-1527.9302	2315.1201	2614.2451	3798.0698	2029.1201	5601.2451	4040.6699	11355.391	3175.1104	11384.67	5667.3901	6159.1104	2001.6699	2244.3901	5301.1104	10931.67	2818.3901	-5171.8896	11182.67	5440.3901	3060.1104	14625.67	4188.3901	8545.1104	3310.6699	4157.3901	7359.1104	1169.6699	4202.3901	2444.1104	9082.6699	3520.3901	-882.88965	3131.6699	16650.391	2063.1104	6579.6699	2629.3901	3296.1104	5293.6699	18799.391	-490.88965	13172.67	6783.3901	3241.1104	1975.6699	1320.3901	6290.1104	20775.58	4001.3599	-7555.5996	326.58008	1577.3599	-4930.5996	3470.5801	13709.359	1596.4004	247.50488	21564.371	8855.5547	568.50488	17798.371	13576.555	19778.504	3010.3701	5731.5547	2391.5049	16123.37	12051.555	12381.505	2330.3701	522.55469	12135.48	884.65527	16433.82	252.47998	-4378.3447	4161.8203	9823.4805	-2046.3447	1839.8203	498.47998	-6930.3447	5007.8203	536.47998	-2804.3447	9392.8203	4511.48	10717.655	24606.82	412.47998	-4282.3447	14290.82	440.47998	5875.6553	8426.8203	3377.8652	17675.76	13998.13	11655.865	1789.7598	6413.1299	14932.865	1743.7598	6047.1299	9278.8652	1982.7598	15031.13	14977.865	3451.7598	25400.129	83.865234	9984.7598	11293.13	550.86523	10548.76	12909.13	5300.8652	13787.76	9004.1299	2334.6001	23027.795	8931.3242	15252.6	7841.7949	12260.324	4140.6001	25651.795	-477.67578
1699.9048	12124.285	1923.5449	8876.9043	3627.2852	1764.5449	-1247.8848	6393.5098	3536.9453	-278.88477	9824.5098	8577.9453	8185.1152	20707.51	6611.9453	5575.1152	-2029.4902	5064.9453	-1276.5146	538.24512	-3187.7344	13996.485	3995.2451	9063.2656	15430.905	7725.8252	3901.8848	408.90527	52961.824	11135.885	-1640.3799	13534.565	2561.7246	364.62012	8842.5654	1999.7246	10344.5	5893.3701	16003.404	77.5	1090.3701	-813.5957	10280.5	3617.3701	-3945.5957	5044.5	2086.3701	-2288.5957	3337.4448	1288.9697	4251.3145	9268.4453	1443.9697	-4521.6855	12682.08	651.29004	-546.70996	10881.08	1825.29	8484.29	6739.0801	-1975.71	-2277.71	2768.0801	13928.29	1494.29	477.08008	11004.29	16768.289	4644.0801	11363.29	5348.29	12150.08	1493.29	6960.29	6601.7148	2706.4448	2326.4404	2188.7148	13636.445	10227.44	10186.715	2929.4448	-676.55957	7032.5801	-370.41992	-6.7304688	21.205078	13378.535	3951.7646	4872.3047	1529.6499	8675.8945	7303.3047	2247.6499	10377.895	2837.3049	2740.6499	7576.895	3814.3447	716.49512	3618.6401	1919.3447	2283.4951	15855.641	-1470.6553	5784.4951	7345.6401	-4523.6553	905.49512	7983.6401	2677.3901	19884.145	11642.596	2196.3901	11733.145	8112.5952	154.39014	522.14453	8611.5957	-899.60986	-302.85547	3446.5952	11343.391	4324.1445	11222.596	-104.60986	13993.145	9181.5957	7633.3901	357.14453	12956.596	5105.6401	16859.129	8285.0957	-276.35986	15344.13	9221.0957	1963.6401	12688.13	5076.0952	-934.35986	6787.1299	4904.0952	2425.9399	1150.2402	520.06982	5178.9399	2003.2402	4584.0698	7250.9399	3434.2402	6334.0698	2051.9399	7659.2402	5876.0698	880.93994	15729.24	8405.0703	25.149902	6273.0601	-806.56543	8186.1499	5079.0601	-2471.5654	-857.8501	13368.061	-252.56543	6738.1499	3339.0601	-1087.5654	2853.1499	11847.061	4679.4346	5442.1499	3378.0601	2732.4346	4646.4351	18548.836	-730.67578	11571.436	4316.835	-203.67578	13049.436	2336.835	-7283.6758	4666.4351	11843.835	-875.67578	1239.4351	10861.835	-2454.6758	1140.4351	-963.16504	1008.3242	7764.4351	1408.835	-1471.6758	10137.515	4341.125	758.23047	1899.9199	2834.7798	6660.4551	3112.9199	11901.779	9928.4551	14142.92	-140.22021	1981.4551	11416.92	2631.7798	9081.4551	9469.9199	5268.7798	6840.4551	7875.9199	3197.7798	8239.4551	4788.9199	12918.779	7955.4551	-17.080078	-923.22021	2051.4551	10331.92	2832.7798	4524.4551	12027.92	852.77979	1940.4551	7671.9199	3895.7798	3100.4551	10524.525	7430.3848	6798.5996	-344.4751	1611.3848	761.59961	12995.525	3338.3848	699.59961	6028.5249	20916.385	11281.6	3958.5249	21525.385	8498.5996	12261.525	5595.3848	8201.5996	13429.525	4031.3848	1451.5996	12091.525	4819.3848	7187.5996	2102.5249	3550.3848	4890.5996	13938.525	8204.3848	4828.5996	9132.5254	3291.3848	7933.5996	494.5249	2062.3848	9770.5996	8357.5254	3721.3848	9453.5996	12998.695	2681.0947	-2443.6602	5798.6953	3372.0947	10540.34	8619.6953	1565.0947	-1984.6602	5936.6953	11282.095	-3299.6602	2985.5801	488.52979	3771.5303	-814.63477	19856.945	9079.0645	7632.3652	-573.05469	5281.0649	613.36523	21862.945	9343.0645	11687.365	4662.9453	17248.064	10914.365	2687.9453	9990.0645	-12	10998.295	8446.25	7728	1463.2949	12370.25	9140	-372.70508	-596.75	11889.135	1501.9902	-64.224609	1461.135	10489.99	2237.7754	7938.4902	5605.6699	1652.9551	862.49023	9281.6699	6982.9551	3628.4902	2043.6699	6621.9551	5542.21	9356.3252	10261.755	1577.21	17462.324	13179.755	12659.21	2567.3252	21235.754	13760.21	2021.3252	13711.755	4411.21	9699.3252	10615.755	7923.21	-57.674805	1503.7549	5833.21	1324.3252	10685.755	498.20996	-1805.6748	7712.7549	621.20996	8441.3252	16698.754	1846.21	-1033.6748	6818.7549	22670.455	9005.7402	21748.484	14038.455	2666.7402	-4362.5146	4766.4551	15350.74	3341.4854	10372.455	4152.7402	123.48535	14071.455	2279.7402	-4947.5146	11899.455	18668.74	6796.4854	2185.4551	13250.74	2418.4854	2892.4551	2029.7402	2005.4854	6933.4551	4857.7402	8145.4854	3950.595	13182.01	4533.2002	11638.595	682.00977	10503.2	957.59497	-1491.9902	7005.2002	11476.595	-1045.9902	-986.7998	9098.5947	1775.0098	6368.2002	11890.595	1408.0098	12329.2	2546.595	-526.99023	12133.2	295.59497	-818.99023	5952.2002	7762.5947	-1309.9902	2586.2002	2358.595	11232.01	6356.2002	4179.5947	432.00977	6394.2002	4595.5947	14943.01	6418.2002	11855.595	964.00977	9451.2002	2620.595	459.00977	8938.2002	19105.115	3733.8301	-1113.0654	663.11523	928.83008	1267.9346	1828.1152	12190.83	11908.935	4010.085	26774.215	9565.8154	2659.085	14377.215	10696.815	20499.086	4183.2148	3383.8154	3476.085	13788.215	8889.8154	8474.085	3308.2148	2469.8154	11377.12	3582.6851	7527.2148	664.12012	1985.6851	-884.78516	10867.12	3690.6851	-4172.7852	1569.1201	161.68506	-1843.7852	1344.1201	3625.6851	2121.2148	8281.1201	10949.686	12020.215	1905.1201	754.68506	11887.215	3795.1201	13152.686	2555.2148	3787.98	19497.84	12198.695	12594.98	594.83984	4136.6953	12440.98	1356.8398	5097.6953	10823.98	-106.16016	16159.695	14519.98	4775.8398	28774.695	549.97998	13050.84	12668.695	-1226.02	11824.84	9926.6953	4391.98	14758.84	9490.6953	4469.9199	7271.2305	12709.445	12361.92	4032.2305	15358.445	5579.9199	16246.23	5806.4453
1187.7598	11150.135	12068.565	8052.7598	5049.1348	8405.5654	1455.5649	11777.83	-4108.5391	2618.5649	9436.8301	3855.4609	14870.564	20775.83	4947.4609	9101.5645	5322.8301	2164.4609	2927.3599	-4056.8105	-6242.5996	15800.359	-266.81055	1922.4004	10790.2	7524.5547	4636.125	-1249.7998	25220.555	6511.125	2067.9697	14762.6	-402.17578	-789.03027	16411.6	2569.8242	13217.725	8946.085	16025.695	2780.7246	1844.085	7456.6953	10593.725	2028.085	2022.6953	12449.725	4652.085	2416.6953	551.41992	-1065.1299	10633.92	9304.4199	32.870117	-1234.0801	8529.4551	222.83496	-1295.1904	2885.4551	3151.835	6337.8096	912.45508	-1594.165	-3353.1904	-4369.5449	9343.835	607.80957	-6305.5449	8796.835	15882.81	-2522.5449	11421.835	5581.8096	4691.4551	4699.835	5547.8096	9559.3799	1888.665	2798.7695	4102.3799	10573.665	9255.7695	10170.38	4611.665	-1705.2305	9477.1797	6474.54	-5398.8096	-2809.1499	16002.846	3670.0303	-529.4751	-328.45508	7968.9648	3906.5249	-1792.4551	8852.9648	-1169.4751	-2626.4551	8923.9648	6507.0801	5032.625	2098.1699	4512.0801	4764.625	14829.17	987.08008	13654.625	7454.1699	-1329.9199	4941.625	6702.1699	185.25488	14792.66	12664.125	2706.2549	11012.66	9976.125	-1398.7451	-2806.3398	10503.125	-1186.7451	-4910.3398	2599.125	8736.2549	-594.33984	10541.125	-1270.7451	11322.66	12392.125	8841.2549	-2862.3398	15821.125	6417.6299	12779.26	4466.1797	-127.37012	14083.26	6348.1797	1168.6299	13601.26	2640.1797	-1891.3701	6979.2598	2393.1797	-956.28516	-2771.8252	1998.7002	1330.7148	-1651.8252	7048.7002	5937.7148	-358.8252	6368.7002	-734.28516	1681.1748	3777.7002	-1410.2852	9265.1748	6814.7002	-1160.3901	3798.5601	1407.3701	7973.6099	3250.5601	963.37012	-3075.3901	10251.561	1864.3701	5200.6099	4034.5601	2061.3701	-841.39014	12742.561	6763.3701	5535.6099	2571.5601	6149.3701	6677.2949	18431.625	6044.9004	11408.295	4889.625	7219.9004	16905.295	2577.625	-836.09961	6358.2949	13728.625	11274.9	2465.2949	10122.625	3066.9004	2382.2949	-57.375	12119.9	9045.2949	1382.625	5461.9004	10185.115	2680.665	-1655.9648	721.61499	1222.6802	8786.7305	1638.615	12586.68	3414.73	15368.615	3310.6802	4274.73	11233.615	2650.6802	8654.7305	7653.6152	6551.6802	5695.73	5165.6152	3182.6802	10052.73	4200.6152	12178.68	7936.73	1239.615	-1333.3198	821.72998	7883.6152	5267.6802	4959.73	12191.615	720.68018	2218.73	10080.615	4063.6802	2486.73	9526.9102	7848.5498	8596.6445	-1506.0898	1391.55	1293.645	5748.9102	2490.55	963.64502	3701.9102	15519.55	11227.645	2565.9102	19539.551	12459.645	10008.91	4795.5498	9831.6445	-591.08984	1978.55	1830.645	10796.91	4898.5498	7127.645	1204.9102	2780.55	5908.645	9672.9102	6216.5498	8017.645	8005.9102	4164.5498	15564.645	-1474.0898	2640.55	10548.645	6100.9102	5049.5498	10793.645	11677.359	5484.0098	-551.31445	7863.3599	3978.0098	12374.686	3722.3599	10615.01	2643.6855	5265.3599	14967.01	1311.6855	1350.7351	-1045.0195	8361.5098	2476.76	22143.215	11493.029	9158.7598	1078.2148	2307.0298	3523.76	16233.215	10633.029	14963.76	1833.2148	9522.0293	15454.76	1403.2148	9797.0293	-1302.1099	14057.12	8080.1499	4422.8901	5733.1201	11686.15	10175.891	1903.1201	1625.1499	7658.9351	3713.6548	1522.3198	78.935059	12817.654	5351.3198	8849.46	5864.0752	6193.0098	3168.46	12845.075	13894.01	5107.46	3449.0752	13842.01	3495.2798	13199.189	12040.46	1494.2798	22942.189	11454.46	9190.2793	7242.1899	21469.461	10434.279	5190.1899	13875.46	3108.2798	13538.189	9842.46	8616.2793	4282.1899	1885.46	2072.2798	5108.1899	8837.46	-2002.7202	2702.1899	11631.46	6136.2798	3342.1899	12506.46	-869.72021	2870.1899	4957.46	26265.41	7540.8198	17982.32	11757.41	661.81982	-3909.6797	3059.4102	14540.82	4915.3203	8052.4102	4349.8198	-3541.6797	9946.4102	389.81982	-3920.6797	7518.4102	15853.82	9033.3203	559.41016	16408.82	1563.3203	145.41016	603.81982	3396.3203	6062.4102	1655.8198	-190.67969	2524.9951	10455.555	6054.9805	8981.9951	851.55518	7533.9805	889.99512	-153.44482	8550.9805	12397.995	640.55518	-2297.0195	6753.9951	2601.5552	5197.9805	11987.995	3799.5552	11775.98	18.995117	2377.5552	9704.9805	-360.00488	2387.5552	8617.9805	6441.9951	1805.5552	952.98047	1842.9951	16146.555	2686.9805	3904.9951	3371.5552	7271.9805	3515.9951	20602.555	4724.9805	11006.995	6020.5552	8794.9805	350.99512	1727.5552	9656.9805	16776.484	5830.8452	-5502.1445	-2155.5151	1796.8452	-5403.1445	-182.51514	9500.8457	3856.8555	3303.3601	25975.221	8283.1152	3043.3601	19063.221	11975.115	23222.359	3646.2202	3802.1152	3309.3601	16941.221	9655.1152	11592.36	3724.2202	-346.88477	9207.5254	2399.2402	6062.6797	-1573.4751	1696.2402	-700.32031	7582.5249	-79.759766	-9643.3203	-1277.4751	-672.75977	-5990.3203	-301.4751	2757.2402	3714.6797	9624.5254	3470.2402	13301.68	-794.4751	1078.2402	4508.6797	-1267.4751	9602.2402	2944.6797	4890.415	16630.83	5547.6348	9939.415	2124.8301	3745.6348	12249.415	1486.8301	976.63477	9722.415	2794.8301	9421.6348	15022.415	7381.8301	21965.635	991.41504	13996.83	6294.6348	420.41504	12682.83	5116.6348	4329.415	15663.83	4067.6348	5792.7002	12245.075	24022.859	12584.7	6944.0752	25714.859	3214.7002	23625.074	9764.8604
-3759.3096	11297.025	5595.3594	3774.6904	2309.0254	3701.3594	-2131.1602	14655.74	5580.7754	115.83984	14649.74	9784.7754	9355.8398	22303.74	10298.775	2981.8398	7080.7402	6811.7754	-1030.4346	-2007.3145	-1402.9492	12160.565	-3151.3145	4742.0508	15346.234	5169.8848	-9226.9297	2454.2349	20742.885	1450.0703	805.08008	10607.16	7181.4297	2182.0801	12388.16	3470.4297	17039.855	10426.846	21388.76	5973.855	4697.8452	11302.76	18174.855	4867.8452	3961.7598	12814.855	5198.8452	2869.7598	2148.8896	253.70508	3027.2148	9333.8896	925.70508	-3076.7852	10655.495	-1478.5303	-4905.0957	13988.495	794.46973	5036.9043	5902.4951	-2616.5303	-5000.0957	1744.4951	11574.47	-1275.0957	1455.4951	11923.47	13404.904	8317.4951	7305.4697	-114.0957	8670.4951	1772.4697	2356.9043	11043.945	-1393.9697	-6141.0605	5057.9453	8495.0303	4435.9395	12983.945	86.030273	-5502.0605	12134.029	815.87988	-454.09961	-1428.27	9663.5195	-272.0498	-1896.73	1962.9302	7622.9297	4710.27	4632.9302	6875.9297	-3947.73	2099.9302	6078.9297	9838.9854	2854.7002	-1076.0654	7237.9854	2564.7002	9939.9346	2839.9851	10011.7	1185.9346	784.98511	1278.7002	2778.9346	-325.70996	8275.6699	6452.9746	-103.70996	6220.6699	8191.9746	-3380.71	-6945.3301	6142.9746	-3375.71	-6558.3301	1179.9746	6020.29	-705.33008	7472.9746	-2938.71	5797.6699	7495.9746	-1914.71	-5889.3301	13686.975	3299.335	18799.676	10142.98	292.33496	11826.675	9579.9805	3121.335	11429.675	6476.98	-973.66504	7295.6748	6135.98	-264.8501	-2384.3047	-673.79492	3714.1499	-2349.3047	4990.2051	5675.1499	-14.304688	3217.2051	401.1499	1987.6953	4119.2051	-1083.8501	10475.695	6555.2051	1091.1699	4765.6802	440.16504	9760.1699	2698.6802	-1029.835	-182.83008	8261.6797	-605.83496	8642.1699	925.68018	-1407.835	2559.1699	10065.68	7130.165	7040.1699	3856.6802	3975.165	4225.8047	23059	6116.9805	10804.805	7828	6674.9805	13486.805	4874	-2265.0195	6346.8047	14168	7888.9805	1528.8049	12498	1767.9805	299.80493	3484	6701.9805	6975.8047	4085	4672.9805	9117.5098	-195.91992	-5554.8398	632.84497	-624.00977	7647.9751	5621.8447	-1382.0098	982.9751	13077.845	-116.00977	1662.9751	10057.845	1105.9902	11650.975	8749.8447	7120.9902	6222.9751	5209.8447	1777.9902	8831.9746	2825.845	9739.9902	4600.9751	1388.845	-1676.0098	1800.9751	8716.8447	1845.9902	5188.9751	14015.845	-878.00977	2477.9751	7416.8447	2733.9902	3798.9751	9750.1543	4045.0151	4789.1699	-1753.8452	-92.984863	-1131.8301	9338.1543	256.01514	689.16992	4530.1548	16169.016	9713.1699	3550.1548	19163.016	8781.1699	9482.1543	4124.0151	7740.1699	-751.84521	760.01514	2141.1699	10446.154	3368.0151	5310.1699	2369.1548	1764.0151	7804.1699	10011.154	2491.0151	8981.1699	6891.1548	1214.0151	4180.1699	-393.84521	922.01514	10733.17	5428.1548	2593.0151	10066.17	15636.09	893.76953	7324.3096	9005.0898	435.76953	17361.309	1918.0901	13252.77	2508.3096	6873.0898	12917.77	3468.3096	70.399902	2211.0298	7725.3203	1153.4951	21493.996	8910.5049	11377.495	2109.9951	3483.5049	2022.4951	17298.996	7575.5049	10712.495	2655.9951	-626.49512	15725.495	3487.9951	5859.5049	131.07495	12544.62	8677.5	6559.0752	1657.6201	10315.5	9579.0752	-205.37988	-2438.5	8685.4902	-2022.0801	-3966.7998	3017.4902	7673.9199	1693.2002	8179.1299	4732.9702	1651.7695	2102.1299	6658.9702	5614.7695	4839.1299	1798.9702	10056.77	5177.7451	14139.58	11158.955	3083.7451	21153.58	7819.9551	13251.745	5730.5801	19479.955	16156.745	5167.5801	10372.955	3423.7451	13500.58	9602.9551	12083.745	1796.5801	-591.04492	5112.7451	2437.5801	9560.9551	1426.7451	674.58008	9983.9551	5760.7451	729.58008	10252.955	2738.7451	2421.5801	6553.9551	16652.57	9453.4805	25783.785	10198.57	1835.48	-209.21484	-646.43018	14505.48	5385.7852	6187.5698	3690.48	2603.7852	8023.5698	3561.48	-80.214844	6239.5698	16891.48	10606.785	-1287.4302	15471.48	9698.7852	-1120.4302	952.47998	8024.7852	2516.5698	3461.48	8361.7852	4076.7749	12640.375	4367.7598	11791.775	4364.375	6346.7598	1124.7749	2534.375	6028.7598	12736.775	2516.375	-3115.2402	8146.7749	1588.375	3429.7598	12403.775	3221.375	6766.7598	2152.7749	3467.375	9608.7598	1540.7749	2114.375	5916.7598	5395.7749	1288.375	-1331.2402	1700.7749	15921.375	3731.7598	5826.7749	3017.375	7491.7598	1952.7749	18969.375	2909.7598	12880.775	4871.375	8636.7598	1651.7749	1289.375	5562.7598	13444.665	2413.2002	3808.5249	-3599.335	1840.2002	7063.5249	-1045.335	18289.199	8413.5254	-823.64453	24825.266	6143.5049	-1935.6445	21288.266	9961.5049	18823.355	6376.2651	533.50488	1086.3555	19617.266	5768.5049	6637.3555	4259.2651	-318.49512	12473.561	3004.5898	6220.2402	2697.5601	-2250.4102	-3388.7598	10949.561	-1059.4102	-7774.7598	1182.5601	-4464.4102	-4842.7598	2182.5601	723.58984	4979.2402	12334.561	4401.5898	7646.2402	1682.5601	-1126.4102	8559.2402	2289.5601	10302.59	1490.2402	3755.2749	20174.371	4582.3242	13040.275	-1222.6299	-2016.6758	15947.275	2291.3701	-3674.6758	9598.2754	50.370117	2184.3242	12684.275	3494.3701	8305.3242	1416.2749	9472.3701	5088.3242	-807.7251	12881.37	-2914.6758	4932.2749	12971.37	1099.3242	1507.3452	9887.2148	7193.0801	13811.346	8748.2148	16578.08	2758.3452	18650.215	5016.0801
797.79004	10633.52	6444.2998	9142.79	4288.5195	6298.2998	-335.68018	15493.18	3127.1553	1532.3198	17756.18	6351.1553	9976.3203	27423.18	11523.155	6362.3198	7553.1802	3621.1553	1332.335	-6282.9004	-7864.0605	15218.335	-2812.9004	1243.9395	16039.939	2590.1348	2505.6504	9365.9395	4406.1348	10291.65	-320.81494	9793.5596	2056.9297	606.18506	11240.56	4588.9297	11816.565	3384.4199	21342.92	-1295.4346	-4239.5801	6014.9199	8621.5654	-1027.5801	-278.08008	6911.5654	-2984.5801	-330.08008	6099.2148	2001.415	15065.725	10932.215	1233.415	5440.7246	12327.516	-6878.3047	-2216.8447	9099.5156	-4684.3047	10695.155	6169.5151	-9096.3047	-3983.8447	522.51514	6325.6953	1984.1553	513.51514	3988.6953	12082.155	2764.5151	2438.6953	6116.1553	10171.516	-3097.3047	5480.1553	7776	1916.2949	-2057.7051	4178	10398.295	5971.2949	13507	4701.2949	-3661.7051	14343.515	4244.0698	-186.74512	-546.7749	11731.035	2654.7754	-1447.6401	808.9751	6041.2246	3316.3599	2988.9751	4598.2246	-1705.6401	1230.9751	7566.2246	7271.0498	2523.3149	-568.95508	6424.0498	2301.3149	13568.045	2902.0498	8025.3149	5244.0449	-173.9502	1730.3149	2768.0449	2209.3252	21129.234	4958.4102	2287.3252	16360.234	3869.4102	-274.6748	3117.2349	5817.4102	-1104.6748	-14.765137	-641.58984	5694.3252	8597.2344	8648.4102	10741.325	5034.2349	6408.4102	-1731.6748	856.23486	11036.41	7926.48	10785.6	8083.855	-467.52002	14964.6	10364.855	2976.48	10072.6	5885.855	-1304.52	9573.5996	4891.855	-1593.8999	2085.395	-267.73486	2177.1001	1262.395	3090.2651	4726.1001	2139.395	4114.2651	-501.8999	6076.395	3376.2651	-362.8999	13737.395	9372.2656	1485.0449	6183.5649	-1515.6699	11291.045	4190.5649	-5711.6699	25.044922	9808.5645	-2396.6699	10205.045	5301.5649	-1440.6699	3121.0449	14712.564	7177.3301	7782.0449	7639.5649	2600.3301	4101.125	15349.205	8543.9248	9201.125	1751.2051	8903.9248	13353.125	-2954.7949	-835.0752	3275.125	11707.205	10756.925	514.125	7063.2051	5750.9248	335.125	-1783.7949	7660.9248	6999.125	-832.79492	4333.9248	13086.875	6010.79	-2733.875	446.70508	2503.1201	4889.1748	5252.7051	298.12012	7.1748047	14913.705	2747.1201	-530.8252	959.70508	4307.1201	7945.1748	6396.7051	5815.1201	4323.1748	4645.7051	1914.1201	4283.1748	5802.7051	4113.1201	5344.1748	3021.7051	668.12012	-2936.8252	7980.7051	4467.1201	2552.1748	13024.705	3004.1201	-345.8252	5600.7051	3253.1201	423.1748	13651.855	4973.9199	4806.9902	890.85498	1945.9199	-3798.0098	9905.8555	2839.9199	-2148.0098	5825.855	17575.92	10913.99	6327.855	18831.92	4558.9902	10565.855	5388.9199	3124.9902	1474.855	1631.9199	-3642.0098	7345.855	11000.92	3934.9902	2709.855	2193.9199	677.99023	6364.855	14245.92	4257.9902	10798.855	4909.9199	6042.9902	936.85498	2907.9199	8615.9902	8448.8555	3500.9199	5196.9902	13826.654	4939.7998	4221.3145	8000.6548	3811.7998	10748.314	648.65479	16466.801	-1699.6855	5537.6548	14729.8	462.31445	-4101.4453	2307.3701	-270.50977	-71.015137	22288.66	6463.5547	10208.984	2680.6602	-223.44531	3776.9849	12127.66	-1719.4453	12505.984	2798.6602	-3628.4453	12307.984	6054.6602	7859.5547	1169.27	12140.43	8195.2695	8344.2695	3020.4302	10969.27	9518.2695	1598.4302	-1814.7305	10326.32	2292.1748	323.91992	1388.3198	11023.175	2097.9199	9861.2246	4794.1348	5163.9346	1833.2251	8494.1348	6907.9346	6236.2251	2814.1348	11574.935	4027.6299	12677.596	7711.4648	3288.6299	22670.596	6015.4648	12402.63	8844.5957	17117.465	13014.63	5366.5952	-1764.5352	4805.6299	12845.596	4762.4648	11292.63	5140.5952	-3107.5352	5205.6299	3442.5952	6220.4648	2317.6299	1745.5952	7359.4648	8262.6299	4464.5952	6107.4648	2056.6299	3101.5952	1132.4648	22052.27	12499.4	23704.16	10314.27	4416.3999	508.16016	2758.27	18544.4	6105.1602	6428.27	5719.3999	6115.1602	10450.27	4661.3999	122.16016	11521.27	18419.4	9933.1602	-38.72998	14916.4	8377.1602	-721.72998	2407.3999	7980.1602	6183.27	3774.3999	10266.16	4405.1396	11581.705	8708.29	14892.14	2976.7051	8575.29	1405.1399	1950.7051	5723.29	10421.14	3314.7051	-4325.71	7984.1396	5195.7051	4307.29	12419.14	4327.7051	6751.29	1407.1399	3317.7051	9419.29	1938.1399	2642.7051	10578.29	8708.1396	1897.7051	2067.29	3108.1399	15993.705	4933.29	5227.1396	3748.7051	8794.29	4636.1396	22104.705	1916.29	15288.14	4219.7051	4085.29	2935.1399	2518.7051	8774.29	18864.41	4906.25	-7137.1953	605.41016	3249.25	-4587.1953	5607.4102	1228.25	-6427.1953	2392.7998	23983.76	8683.75	2251.7998	16963.76	8409.75	20345.801	52.759766	3569.75	674.7998	11947.76	11371.75	7749.7998	-689.24023	-491.25	15481.355	1555.3096	14831.91	1112.355	-1933.6904	3607.9102	15031.355	826.30957	-1122.0898	702.35498	-1553.6904	-16.089844	2021.355	-173.69043	9046.9102	10288.355	2727.3096	18215.91	2006.355	-350.69043	13549.91	2473.355	12004.31	7576.9102	2741.25	13223.72	9953.875	13106.25	869.71973	3741.875	13694.25	1985.7197	854.875	10736.25	616.71973	7037.875	6612.25	8784.7197	18577.875	1453.25	7987.7197	6610.875	306.25	6893.7197	4600.875	4394.25	15719.72	5478.875	-86.274902	11539.185	14823.24	13507.725	3039.1846	13469.24	4478.7251	17443.184	5296.2402
2483.5249	3519.8047	7366.3447	10324.525	380.80469	10403.345	-553.19482	15515.745	7413.375	5854.8052	8133.7451	11163.375	12521.805	20626.746	12783.375	7221.8052	3971.7451	11932.375	-905.375	5051.6846	-6655.9355	12218.625	8627.6846	-478.93555	11772.58	5785.9102	5453.8398	10442.58	4178.9102	10173.84	336.05469	10380.085	2937.1699	2130.0547	10683.085	5210.1699	10637.38	9055.0352	22319.816	3222.3799	2061.0352	10517.815	10563.38	2384.0352	1912.8154	11519.38	1188.0352	989.81543	9994.7344	2434.4351	3069.7051	13811.734	2698.4351	-6111.2949	12767.314	1082.3198	1119.1504	8766.3145	6619.3198	6182.1504	6265.3149	2296.3198	-3158.8496	1006.3149	13821.32	2214.1504	-871.68506	15742.32	20035.15	1774.3149	16304.32	8855.1504	10918.314	6140.3198	9471.1504	9837.4043	-1213.2051	-5177.7402	3680.4048	8374.7949	6135.2598	12415.404	1862.7949	-5164.7402	13448.82	1854.04	-5991.0059	973.44482	13434.575	2587.4902	1905.01	1137.4902	8671.96	7090.0098	1685.4902	7042.96	434.01001	2430.4902	7835.96	8250.0098	1560.0898	4619.9048	6395.0098	4475.0898	12748.904	3277.0098	8472.0898	5672.9048	342.00977	2431.0898	7778.9048	3195.23	17962.57	5521.6445	5343.23	15002.57	2674.6445	1161.23	680.56982	4065.6445	107.22998	375.56982	-2148.3555	10528.23	7613.5698	5769.6445	10571.23	2975.5698	3857.6445	-933.77002	256.56982	10203.645	7028.5552	9139.9395	6855.5049	1653.5552	12946.939	8220.5049	4023.5552	10928.939	5028.5049	-546.44482	7175.9399	6113.5049	443.58984	1126.2148	-728.13477	2547.5898	1491.2148	3721.8652	9465.5898	886.21484	4894.8652	415.58984	8290.2148	4266.8652	1419.5898	11097.215	10015.865	1722.415	6733.7349	4738.625	10253.415	4176.7349	1626.625	1319.415	10173.734	6077.625	8498.415	1978.7349	2255.625	4414.415	12200.734	12666.625	7219.415	3248.7349	8463.625	6225.4199	17707.66	8786.6406	9520.4199	1850.6602	9806.6406	5623.4199	-1.3398438	21.640137	5568.4199	12193.66	9248.6406	2022.4199	8899.6602	6331.6401	1939.4199	-1266.3398	9518.6406	9337.4199	33.660156	7753.6401	13382.045	-816.67969	143.02979	1228.75	3573.73	9904.8457	10123.75	1718.73	1486.8452	12937.75	2024.73	724.84521	1468.75	5124.73	9144.8457	9541.75	7360.73	5968.8452	8779.75	3492.73	9563.8457	6771.75	5692.73	5568.8452	8851.75	1471.73	1049.8452	1070.75	12951.73	6422.8452	12964.75	2905.73	73.845215	7449.75	2072.73	2372.8452	12898.775	7110.7051	5462.3555	261.7749	2024.7051	-2059.6445	10631.775	3129.7051	-2361.6445	3303.7749	16457.705	7615.3555	3347.7749	21498.705	5306.3555	9853.7754	6583.7051	4780.3555	405.7749	1587.7051	-667.64453	7832.7749	4466.7051	4715.3555	1113.7749	2340.7051	4800.3555	4690.7749	12458.705	6106.3555	10671.775	3528.7051	7829.3555	-83.225098	2326.7051	8376.3555	8052.7749	3527.7051	8639.3555	11923.63	2211.1846	4338.2051	8083.6299	1070.1846	15864.205	1650.6299	13006.185	2963.2051	6917.6299	13147.185	4211.2051	-773.93994	2900.4849	8938.4395	499.03516	20442.359	10698.32	8052.0352	3340.3599	3181.3198	1152.0352	-824.64014	1277.3198	10669.035	3253.3599	-1114.6802	14033.035	4689.3599	7991.3198	942.1001	6876.3154	6158.335	5515.1001	-1470.6846	6070.335	9771.0996	-4690.6846	-4779.665	7363.1152	1814.5151	-396.59961	-553.88477	13209.516	2978.4004	8182.9551	5914.2251	1113.3848	1481.9551	7764.2251	5236.3848	5688.9551	4528.2251	9565.3848	3522.5649	15903.355	8667.9951	1217.5649	23280.355	7831.9951	11169.564	7372.355	17581.996	15684.564	8819.3555	866.99512	4292.5649	12911.355	5524.9951	8189.5649	3669.355	-653.00488	4682.5649	2039.355	6683.9951	854.56494	3068.355	9406.9951	6159.5649	3512.355	9326.9951	494.56494	4633.355	3985.9951	24506.914	8098.96	23221.41	10270.915	4622.96	-6058.5898	3620.915	16349.96	1624.4102	8065.915	4678.96	-879.58984	11285.915	1500.96	-1968.5898	6965.915	15553.96	4467.4102	1858.915	11612.96	2793.4102	1601.915	1159.96	186.41016	4663.915	1372.96	3651.4102	2771.4248	8949.46	9156.8652	9094.4248	3572.46	8589.8652	-725.5752	-230.54004	4817.8652	9500.4248	1482.46	-2006.1348	2516.4248	1248.46	5937.8652	9983.4248	5136.46	10400.865	262.4248	2983.46	9968.8652	365.4248	1579.46	6879.8652	6035.4248	632.45996	979.86523	2687.4248	14965.46	3536.8652	3646.4248	1112.46	5887.8652	2665.4248	19674.461	5819.8652	14380.425	3188.46	5380.8652	1464.4248	2111.46	7480.8652	21105.24	4442.645	-4035.0596	1362.24	2689.645	-3617.0596	11100.24	2290.645	-4976.0596	1532.3701	25872.836	3281.6846	548.37012	19338.836	12944.685	20734.371	5347.835	-347.31543	938.37012	17314.836	6491.6846	9794.3701	2492.835	-3696.3154	10965.145	415.7998	11536.635	-1303.855	-3579.2002	-3462.3652	9348.1445	-1376.2002	-4359.3652	-1264.855	-3785.2002	-3423.3652	-900.85498	-3366.2002	2232.6348	5514.145	6811.7998	13732.635	-797.85498	-3592.2002	4829.6348	2225.145	8353.7998	2733.6348	2949.0151	21592.715	10185.42	10741.016	4518.7148	-888.58008	12270.016	6210.7148	2027.4199	10335.016	3298.7148	6821.4199	3126.0151	11077.715	19105.42	-1492.9849	17705.715	6919.4199	-2359.9849	16536.715	2872.4199	4935.0151	21285.715	6233.4199	1179.3101	16017.695	14873.47	13448.311	9374.6953	18193.469	2253.3101	22806.695	8464.4697
-117.56494	15482.23	10064.355	6794.4351	2266.23	8745.3555	1046.2598	15504.13	1983.4248	1593.2598	17807.129	4856.4248	12491.26	20430.129	10762.425	7640.2598	5635.1299	2995.4248	-1088.7354	2316.5752	1122	13055.265	4289.5752	13009	12792.105	2056.7197	5021.8203	10430.105	9462.7197	14070.82	2456.355	10811.5	2741.3301	998.35498	12385.5	6887.3301	14421.939	3435.6602	24562.969	7848.9399	-616.33984	7454.9697	15021.939	1242.6602	3335.9697	12639.939	1161.6602	2037.9697	7265.0898	737.11523	1054.9648	14060.09	-199.88477	-6076.0352	7262.7051	670.34961	-408.99512	6243.7051	648.34961	96.004883	3570.7051	-1021.6504	1486.0049	-771.29492	12605.35	3683.0049	-735.29492	8344.3496	20299.004	1001.7051	12169.35	11576.005	7721.7051	2365.3496	10562.005	10475.936	2088.4102	182.05469	4825.9351	11546.41	9157.0547	11291.936	3528.4102	-701.94531	13833.355	2072.7651	-6420.0098	-344.31494	8878.7402	-1903.165	2492.6299	572.79492	6548.4551	5974.6299	2335.7949	7064.4551	125.62988	1206.7949	7287.4551	6513.6948	-1507.2646	-1302.0703	4995.6948	4029.7354	11527.93	2143.6948	11490.735	2771.9297	-1409.3052	-689.26465	2281.9297	-126.10498	13747.87	11437.635	1228.895	10993.87	6562.6348	-3422.105	-858.12988	8260.6348	-2974.105	-2287.1299	3792.6348	5290.895	3610.8701	9604.6348	4106.895	6261.8701	10397.635	-4125.105	-3799.1299	13861.635	5174.4399	16447.176	5360.6396	1167.4399	13745.175	7360.6396	3133.4399	9409.1748	3703.6396	660.43994	5858.1748	4003.6396	7.2348633	1124.0752	-5673.375	2980.2349	658.0752	866.625	6391.2349	2869.0752	451.625	2873.2349	1290.0752	-5172.375	195.23486	16644.074	394.625	-1152.23	5555.9551	611.58984	7597.77	1820.9551	-2010.4102	-2141.23	11856.955	-326.41016	6465.77	3226.9551	-1583.4102	-84.22998	14639.955	5393.5898	4652.77	2581.9551	2778.5898	4641.5698	19303.035	9002.9746	10268.57	2999.0352	10270.975	537.56982	-1721.9648	1304.9751	3452.5698	14368.035	10817.975	219.56982	8635.0352	8427.9746	-929.43018	-940.96484	8507.9746	6464.5698	-273.96484	7926.9751	10856.615	1855.75	-30.325195	180.57495	2492.4702	6898.6348	10098.575	2228.4702	-139.36523	13730.575	3161.4702	-519.36523	1118.575	2803.4702	7494.6348	8203.5752	6305.4702	3293.6348	4247.5752	1225.4702	3621.6348	7385.5752	5033.4702	3350.6348	6997.5752	706.47021	-586.36523	646.57495	10604.471	2254.6348	12572.575	2113.4702	-1261.3652	6632.5752	2263.4702	-1054.3652	15103.82	7096.415	1323.1401	674.82007	997.41504	-262.85986	11441.82	2162.415	576.14014	3440.8201	18385.414	10651.141	4779.8203	21030.414	10137.141	9282.8203	8145.415	6207.1401	2205.8201	2548.415	1314.1401	1452.8201	1616.415	8828.1406	4225.8203	4232.415	6392.1401	14160.82	6123.415	8766.1406	11200.82	4841.415	17677.141	218.82007	2742.415	7901.1401	9485.8203	3658.415	9763.1406	11414.45	619.7998	10271.795	8799.4502	-1009.2002	19480.795	9981.4502	-940.2002	5406.7949	5417.4502	11971.8	6351.7949	1911.5649	-395.16992	6230.5596	649.22021	21544.855	9442.0352	9680.2207	4783.855	3571.0352	3119.2202	945.85498	-259.96484	12041.221	1990.855	-1253.9648	15883.221	6770.855	7372.0352	1580.0149	10659.525	9353.8799	2218.0149	9726.5254	10408.88	9786.0146	2495.5249	97.879883	9456.9355	1239.4302	-1239.8945	635.93506	10823.43	3185.1055	11203.265	2591.6099	1149.2002	1695.2649	7239.6099	5052.2002	6593.2646	1582.6099	9643.2002	3966.885	15045.615	11555.5	9213.8848	13452.615	10054.5	8880.8848	4978.6152	22428.5	17687.885	5817.6152	1932.5	4776.8848	12542.615	11624.5	9017.8848	4035.6152	1068.5	4877.8848	3888.6152	11016.5	461.88501	2990.6152	11143.5	5475.8848	4132.6152	12177.5	1674.885	4464.6152	9730.5	29351.846	10476.695	19539.09	7076.8452	3128.6948	-4689.9102	1948.8452	14244.695	5347.0898	8416.8457	3770.6948	2622.0898	10712.846	2783.6948	-4943.9102	8230.8457	19299.695	8816.0898	846.84521	10751.695	3353.0898	-382.15479	2306.6948	1840.0898	6671.8452	3333.6948	6576.0898	2115.355	8623.6152	-1346.7344	11500.355	-1743.3848	1941.2656	-341.64502	-1676.3848	1406.2656	11888.355	-986.38477	-5432.7344	-511.64502	-3057.3848	3397.2656	10986.355	-480.38477	4228.2656	1812.355	-2572.3848	5148.2656	310.35498	-1135.3848	2146.2656	5610.355	-3091.3848	-2661.7344	1288.355	12192.615	-1176.7344	4503.355	-1019.3848	6505.2656	2378.355	13082.615	-1709.7344	9391.3555	-6.3847656	2810.2656	866.35498	-2707.3848	1368.2656	18993.436	3533.2402	-4397.46	-1021.5649	3429.2402	-1680.46	8878.4355	821.24023	-4637.46	-420.94043	27491.949	9284.6201	-2640.9404	20499.949	12163.62	17462.059	3393.9502	-800.37988	5776.0596	4689.9502	-5318.3799	9100.0596	2879.9502	-5202.3799	5764.4048	3029.1104	4038.5156	-496.59521	1149.1104	-3191.4844	9826.4043	1001.1104	-7802.4844	-319.59521	-2600.8896	-7035.4844	-1186.5952	-319.88965	1686.5156	7275.4048	5657.1104	9998.5156	-527.59521	-1052.8896	5768.5156	9696.4043	5917.1104	-392.48438	5015.1152	19475.695	10988.705	13278.115	1277.6953	1381.7051	12555.115	1383.6953	829.70508	7707.1152	2464.6953	6847.7051	1039.1152	14683.695	15707.705	7094.1152	4990.6953	7332.7051	-56.884766	10853.695	5004.7051	6277.1152	10155.695	6055.7051	8608.7402	6336.0151	16072	12310.74	5717.0151	19001	2828.7402	17657.016	7842
-1429.125	13702.26	-5191.0547	5738.875	1930.2598	-814.05469	289.69482	6379.9746	3576.2549	-481.30518	10150.975	6253.2549	10758.695	14154.975	11594.255	6481.6948	-3995.0254	10273.255	-834.10547	4980.8398	-2009.2051	1155.8945	26659.84	8274.7949	10821.215	4106.2197	-371.68457	9241.2148	12271.22	8554.3154	3061.2949	11221.475	7109.5547	-1351.7051	10664.475	6885.5547	14751.516	5557.7246	23735.656	5446.5151	-337.27539	5327.6553	15116.516	741.72461	2484.6553	16927.516	1393.7246	2156.6553	4616.9048	-268.11523	3544.5059	10250.904	-1089.1152	-2465.4941	9996.9102	-75.884766	909.61523	9475.9102	3047.1152	2373.6152	9299.9102	-1049.8848	-1258.3848	1295.9102	14777.115	3605.6152	485.91016	14435.115	19644.615	1543.9102	14746.115	9859.6152	12533.91	3404.1152	7509.6152	8863.0547	-995.39453	-4766.9902	2222.0552	9250.6055	6429.0098	11318.055	3042.6055	-4591.9902	9679.2148	3465.125	1141.4048	9671.7051	175.24512	-3796.7451	1243.145	-345.72461	5939.2051	6751.145	151.27539	7283.2051	-65.85498	-2679.7246	7522.2051	4310.7349	3609.6802	964.53516	5562.7349	3476.6802	16757.535	3203.7349	9832.6797	5072.5352	1216.7349	1708.6802	2737.5352	-690.27539	14371.76	9871.4355	-1452.2754	9780.7598	8290.4355	-2702.2754	-1867.2402	7645.4351	-3704.2754	-2055.2402	889.43506	4097.7246	2731.7598	8945.4355	-3370.2754	11939.76	9130.4355	-4800.2754	-3597.2402	12535.436	6675.2749	15945.635	9060.4043	950.2749	17124.635	7146.4048	3879.2749	16954.635	5209.4048	-569.7251	10509.635	6226.4048	580.5752	1522.4751	-1562.04	3268.5752	-105.5249	1509.96	5943.5752	3361.4751	3755.96	4343.5752	-549.5249	-2813.04	1141.5752	12693.475	5815.96	2338.9299	3535.1001	-2455.7354	12680.93	4398.1001	-2796.7354	2387.9299	16079.1	1047.2646	10031.93	4076.1001	-2785.7354	4325.9297	12600.1	6995.2646	8301.9297	5075.1001	-234.73535	3869.3652	17151.465	1493.2246	7355.3652	3954.4648	7590.2246	-329.63477	-395.53516	-2713.7754	3406.3652	10906.465	4465.2246	-755.63477	9409.4648	3503.2246	-360.63477	-613.53516	11351.225	291.36523	14256.465	3524.2246	10399.125	-296.0498	-4469.9951	30.52002	2602.375	3640.5801	8850.5195	1246.375	-4776.4199	9294.5195	330.375	-2900.4199	236.52002	6480.375	4718.5801	7367.52	7066.375	-698.41992	3545.52	4449.375	1906.5801	5919.52	6292.375	649.58008	5204.52	2591.375	-4240.4199	8365.5195	3973.375	-15.419922	10247.52	1004.375	-3926.4199	7473.52	1098.375	-3790.4199	12354.98	2314.6851	-3499.8047	-1097.02	214.68506	-3750.8047	9234.9805	1439.6851	-4940.8047	3301.98	13292.686	5590.1953	3786.98	16203.686	5390.1953	5774.98	2676.6851	4805.1953	-942.02002	261.68506	-1948.8047	8781.9805	4349.6851	2977.1953	2174.98	1202.6851	4277.1953	9674.9805	6057.6851	2850.1953	6660.98	1272.6851	7905.1953	-710.02002	225.68506	5321.1953	5564.98	1584.6851	8202.1953	10852.605	6564.5352	-5880.4395	8481.6055	1721.5352	1778.5605	9659.6055	220.53516	-10344.439	5765.605	10417.535	-4988.4395	521.2251	2735.5449	6511.8452	6620.8999	7183.6499	3142.125	10557.9	1825.6499	2901.125	4904.8999	-71.350098	1342.125	12113.9	1219.6499	-326.875	7614.8999	12056.65	8860.125	1848.1699	11358.615	11074.625	1210.1699	10329.615	11995.625	8440.1699	1667.6152	1787.625	7604.855	4583.29	1412.3848	461.85498	13254.29	2139.3848	10465.48	4128.4648	4350.7852	1287.48	8052.4648	6552.7852	7054.48	1019.4648	5916.7852	4349.8149	11876.154	9664.3555	9942.8145	13732.154	9068.3555	15474.814	7570.1548	12489.355	15929.814	4853.1548	-1249.6445	5397.8149	9318.1543	4383.3555	10631.814	260.15479	-2481.6445	4987.8149	1563.1548	7313.3555	759.81494	1366.1548	8801.3555	7703.8149	568.15479	8687.3555	1682.8149	2596.1548	3460.3555	25235.82	11295.195	15707.335	536.81982	1680.1948	-1603.665	4029.8198	18224.195	2617.335	8526.8203	3942.1948	2624.335	10490.82	2742.1948	-4337.665	8246.8203	18607.195	11299.335	5920.8198	11366.195	809.33496	-538.18018	2531.1948	3755.335	5738.8198	3834.1948	7828.335	-2236.6152	11098.766	5100.9141	5840.3848	4650.7651	3053.9141	-3928.6152	1456.7651	3737.9141	6763.3848	2092.7651	-4596.0859	-5115.6152	3731.7651	3717.9141	6123.3848	5774.7651	9062.9141	-3274.6152	1835.7651	4822.9141	-4751.6152	3267.7651	5456.9141	1613.3848	154.76514	-4253.0859	-480.61523	11569.766	-67.085938	712.38477	2492.7651	2841.9141	-705.61523	19744.766	1374.9141	6629.3848	2541.7651	-579.08594	-2739.6152	694.76514	6476.9141	15219.38	4768.2402	-2952.7646	-1990.6201	2730.2402	-1466.7646	6296.3799	1854.2402	-2613.7646	968.44482	23771.195	10319.125	-653.55518	18639.195	8867.125	13916.445	4179.1948	2123.125	11087.445	873.19482	-2374.875	6806.4448	890.19482	-3600.875	2403.5049	15601.655	15079.805	-503.49512	213.65527	5586.8047	9477.5049	408.65527	1752.8047	-1129.4951	-582.34473	3307.8047	-929.49512	757.65527	9179.8047	9151.5049	6012.6553	22598.805	-967.49512	-466.34473	17379.805	12072.505	4294.6553	5356.8047	2868.5498	16335.73	8019.9805	10902.55	1659.7305	1560.9805	11250.55	4615.7305	-373.01953	9929.5498	2694.7305	7473.9805	1272.5498	17297.73	22355.98	9213.5498	1135.7305	5495.9805	1165.5498	10708.73	2878.9805	9185.5498	4964.7305	7498.9805	8554.9746	4257.1851	10384.971	11590.975	12556.186	14368.971	3898.9751	19323.186	2295.9707
204.5752	11900.48	3761.1758	9449.5752	5196.48	2931.1758	-899.03516	12218.945	5210.1504	-286.03516	18948.945	11858.15	10128.965	22515.945	12422.15	7727.9648	2607.9453	11843.15	792.8999	-310.23047	-1942.5898	1227.8999	21171.77	12368.41	10149.78	8171.2549	3005.2305	6657.7803	10257.255	6747.2305	4487.8198	12876.56	5265.7998	3584.8198	11314.56	5421.7998	16050.98	4492.04	22174.18	3021.98	1726.04	7844.1797	11643.98	4940.04	2113.1797	12601.98	1965.04	1221.1797	8582.75	-2485.5254	13160.275	10382.75	-1955.5254	181.27539	9134.6797	-3921.4502	-5702.5508	7826.6802	-2769.4502	-7412.5508	5745.6802	-7285.4502	-8033.5508	1572.6802	10763.55	-5089.5508	-1023.3198	4120.5498	8857.4492	7829.6802	-462.4502	-467.55078	1816.6802	12611.55	-1169.5508	9466.3496	1988.2402	-1235.665	2072.3501	13351.24	9414.335	10987.35	3510.2402	2402.335	10101.46	3837.5698	-606.87012	10679.855	2094.4849	-637.36523	853.51514	1426.3198	2965.4951	6200.5151	1387.3198	539.49512	-268.48486	306.31982	4286.4951	9513.585	3239.4648	4993.2598	7136.585	6009.4648	16074.26	4687.585	13540.465	9673.2598	2260.585	3679.4648	4586.2598	2438.2349	13213.915	8753.3496	1060.2349	13125.915	6997.3501	-2258.7651	1133.915	5952.3501	-1314.7651	159.91504	2396.3501	6964.2349	5981.915	10951.35	704.23486	9678.915	8253.3496	-2578.7651	-478.08496	13338.35	5703.6899	15650.155	7222.6553	-41.310059	14833.155	5927.6553	1974.6899	7447.1553	2813.6553	-862.31006	6244.1553	1973.6553	-2039.46	61.27002	826.31006	2537.54	581.27002	5611.3101	6352.54	2655.27	5659.3101	2450.54	-186.72998	1700.3101	-496.45996	13696.27	8166.3101	-1917.4551	247.83984	1555.0801	7176.5449	-1008.1602	-339.91992	-2739.4551	6543.8398	2405.0801	6170.5449	-23.160156	-57.919922	43.544922	10764.84	6980.0801	3940.5449	-969.16016	6520.0801	3668.5098	21170.121	3673.1699	10593.51	6342.1201	3820.1699	299.50977	3381.1201	-3243.8301	2564.5098	17790.121	5790.1699	457.50977	13907.12	4184.1699	148.50977	3549.1201	6982.1699	-121.49023	12420.12	1624.1699	11392.37	3438.145	1592.7251	241.22998	54.189941	-6240.3096	8065.23	-209.81006	-6638.3096	11169.23	720.18994	-4597.3096	1010.23	3933.1899	2965.6904	6328.23	4853.1899	230.69043	4443.23	249.18994	2631.6904	8439.2305	3155.1899	-2760.3096	6592.23	773.18994	-5888.3096	7058.23	1219.1899	268.69043	10959.23	-706.81006	-5249.3096	8200.2305	201.18994	-6073.3096	10386.615	1401.2349	-142.76465	-441.38477	1052.2349	-2750.7646	7603.6152	1198.2349	-852.76465	7650.6152	2665.2349	6407.2354	2906.6152	15862.234	7473.2354	281.61523	2008.2349	7953.2354	532.61523	-381.76514	-218.76465	8661.6152	5508.2349	4752.2354	1692.6152	2294.2349	3323.2354	12224.615	4740.2349	2678.2354	9375.6152	2953.2349	10263.235	-872.38477	2220.2349	10032.235	6814.6152	3460.2349	9315.2354	1077.645	9460.6504	-2636.4805	6865.645	1404.6504	7433.5195	4453.645	1414.6504	-3614.4805	1683.645	11950.65	-1660.4805	-1243.29	-297.00977	5367.4053	6051.5752	2970.3198	3582.4648	11188.575	1348.3198	4078.4648	9979.5752	2360.3198	-670.53516	14275.575	2041.3198	-523.53516	15230.575	4277.3198	1942.4648	-2372.73	11998.5	6900.4199	-2523.73	11452.5	7255.4199	4775.27	-380.5	-2349.5801	7798.8848	5627	-778.45996	1270.885	13184	3793.54	8396.9004	3307.2202	-2937.6504	972.8999	7106.2202	3524.3496	5244.8999	3595.2202	2691.3496	5228.5898	12540.08	13697.395	12808.59	7783.0801	9169.3945	10635.59	7936.0801	21414.395	14523.59	4986.0801	4754.3945	3219.5898	11131.08	10028.395	8991.5898	3885.0801	1546.3945	4037.5898	5116.0801	10795.395	1202.5898	1149.0801	4837.3945	5535.5898	2667.0801	11252.395	-286.41016	2975.0801	7477.3945	21355.029	4431.8652	21953.906	3324.03	-3129.1348	1480.9053	4339.0303	9484.8652	8488.9053	8028.0303	-905.13477	4245.9053	14183.03	-2079.1348	745.90527	10413.03	12306.865	13339.905	13908.03	-1088.1348	3563.9053	1036.03	-2765.1348	7861.9053	7860.0303	-2228.1348	9464.9053	3500.8999	13649.545	-4906.3242	12358.9	6420.5449	2897.6758	561.8999	2174.5449	-4863.3242	13507.9	1847.5449	-12055.324	-245.1001	1352.5449	-6116.3242	12407.9	3783.5449	-788.32422	607.8999	2696.5449	660.67578	-353.1001	3123.5449	-1464.3242	2307.8999	1456.5449	-9456.3242	1670.8999	14044.545	-6135.3242	5149.8999	3845.5449	-1116.3242	4066.8999	17918.545	-7411.3242	8677.9004	4439.5449	-3056.3242	1529.8999	3799.5449	-646.32422	19018.879	4303.7798	3580.5352	117.87988	3504.7798	3124.5352	10161.88	2314.7798	4472.5352	3145.5449	27503.186	2670.0801	5.5449219	21675.186	10145.08	10266.545	2362.1851	-4450.9199	9968.5449	2393.1851	-4866.9199	5540.5449	1665.1851	-2752.9199	5945.2598	17929.414	10878.055	1278.2598	2719.415	-3957.9453	13433.26	3708.415	-6058.9453	345.25977	1352.415	-3586.9453	1626.2598	3502.415	3712.0547	6276.2598	18445.414	13993.055	-121.74023	2410.415	8785.0547	12510.26	5968.415	3214.0547	-161.71973	19196.58	13900.74	6776.2803	2534.5801	4472.7402	6430.2803	2607.5801	2920.7402	7072.2803	4276.5801	14756.74	-2186.7197	14465.58	25431.74	6542.2803	3448.5801	7786.7402	-3741.7197	12163.58	9276.7402	5693.2803	3778.5801	9319.7402	8996.875	3260.085	17647.77	2169.875	20909.086	20116.77	5000.875	15860.085	10409.77
-394.4248	13679.785	870.21094	7773.5752	3161.7852	-3721.7891	403.56494	12832.165	1869.9297	2792.5649	14013.165	7747.9297	10446.564	18644.164	8777.9297	8089.5649	4650.165	9665.9297	1541.0449	5007.9346	-3097.4297	1593.0449	22986.934	5200.5703	8405.5049	3842.1602	-731.75977	12047.505	5318.1602	10928.24	-5345.7402	6812.3398	1395.5352	-7666.7402	9122.3398	2935.5352	14630.71	4263.5498	20338.031	1911.71	600.5498	11257.03	16847.711	472.5498	2090.0303	11504.71	2540.5498	4675.0303	4284.7749	1469.4453	7918.3906	10847.775	844.44531	-2998.6094	4276.6802	314.49023	-2050.1504	10646.68	1203.4902	-1978.1504	5953.6802	-745.50977	-4169.1504	7571.6802	4235.4902	4092.8496	363.68018	8989.4902	14381.85	9723.6797	4001.4902	4718.8496	115.68018	12690.49	6774.8496	5414.7998	1559.7402	-4290.7305	6140.7998	3205.7402	-6233.7305	9010.7998	789.74023	-7551.7305	13929.26	4359.9648	2739.6953	8149.8501	1918.4399	-2891.6299	1035.1851	-314.04492	7104.7651	6830.1851	2386.9551	6248.7651	1267.1851	1143.9551	8387.7656	8689.9648	3028.5498	-2817.9502	5978.9648	5032.5498	12533.05	3279.9648	12927.55	1555.0498	524.96484	2109.5498	416.0498	3295.5449	6928.4248	6145.0098	2786.5449	4164.4248	2736.0098	-128.45508	-7258.5752	4434.0098	1165.5449	-5509.5752	-2145.9902	11389.545	-4138.5752	5988.0098	12791.545	-3333.5752	6106.0098	26.544922	-7227.5752	10044.01	5342.2651	14764.665	6032.25	-91.734863	13823.665	4545.25	2718.2651	9910.665	1938.25	-623.73486	7492.665	6047.25	-592.97998	-1160.9248	1942.9102	2418.02	-685.9248	5586.9102	7652.02	1396.0752	5115.9102	2149.02	-947.9248	-428.08984	-1561.98	11215.075	7943.9102	1122.2451	4903.1001	5393.7749	10317.245	3506.1001	759.7749	597.24512	10737.1	4239.7749	7976.2451	4381.1001	2676.7749	4452.2451	11854.1	9678.7754	6541.2451	5088.1001	8384.7754	2465.48	17155.09	8251.6299	7199.48	1577.0898	8117.6299	-298.52002	-1193.9102	-767.37012	3187.48	14341.09	9920.6299	-609.52002	7642.0898	5122.6299	-969.52002	-1582.9102	8902.6299	649.47998	8829.0898	5777.6299	8673.7549	-2196.2803	-3978.0596	-1021.48	-1607.7354	-48.945312	9766.5195	-1121.7354	1391.0547	12993.52	108.26465	956.05469	363.52002	227.26465	11095.055	9556.5195	2671.2646	6957.0547	4781.52	54.264648	7170.0547	6341.52	2226.2646	6807.0547	5788.52	-838.73535	-509.94531	6144.52	867.26465	3486.0547	9951.5195	-493.73535	1348.0547	3579.52	-882.73535	38.054688	13094.795	3084.9351	3185.7148	1678.7949	2478.9351	-13.285156	9533.7949	1537.9351	2122.7148	11009.795	4566.9351	11513.715	5163.7949	18074.936	11308.715	695.79492	3940.9351	8995.7148	1682.7949	2041.9351	1459.7148	10812.795	6162.9351	6484.7148	1680.7949	3057.9351	8211.7148	11025.795	8698.9355	5109.7148	12719.795	4314.9351	10520.715	682.79492	2847.9351	8446.7148	7136.7949	2986.9351	9278.7148	930.0752	15887.78	3498.9453	8772.0752	1095.7803	10083.945	6114.0752	7611.7803	-2041.0547	4096.0752	11477.78	-110.05469	11.185059	-2161.7402	5625.25	2623.3501	1516.0049	5432.355	10201.35	1541.0049	2279.355	1299.3501	-496.99512	2020.355	13343.35	941.00488	-524.64502	15132.35	2941.0049	8714.3555	1018.5801	14094.945	9236.1543	1944.5801	11061.945	8818.1543	9578.5801	728.94482	824.15479	8081.6499	1880.2251	-975.27979	1792.6499	11698.225	3801.7202	11830.939	3621.8848	7529.6201	3310.9399	4191.8848	10540.62	6992.9399	-761.11523	10497.62	6050.5449	14852.41	6090.46	12982.545	6340.4102	6990.46	13391.545	6109.4102	15012.46	14969.545	6164.4102	-987.54004	6685.5449	13472.41	4609.46	11139.545	1642.4102	-4301.54	7249.5449	3942.4102	6165.46	2300.5449	3624.4102	-1391.54	9407.5449	3497.4102	8176.46	1913.5449	1940.4102	3581.46	21312.811	12133.279	22284.391	1251.8101	2267.2798	-5159.6094	3455.8101	16322.279	2542.3906	8232.8105	4946.2798	4973.3906	10589.811	2697.2798	-4925.6094	8557.8105	15722.279	4199.3906	9981.8105	5734.2798	-1036.6094	918.81006	3136.2798	1668.3906	6889.8101	5253.2798	4034.3906	3296.9648	11468.205	147.99414	10966.965	1398.2051	6947.9941	213.96484	376.20508	222.99414	10828.965	2048.2051	-5247.0059	-493.03516	-593.79492	-616.00586	10590.965	3815.2051	5672.9941	925.96484	2429.2051	4978.9941	-881.03516	2746.2051	4470.9941	1808.9648	559.20508	-815.00586	1190.9648	16234.205	-1818.0059	4847.9648	1510.2051	1232.9941	2265.9648	19061.205	-3090.0059	7703.9648	4696.2051	2943.9941	1375.9648	-119.79492	5548.9941	15758.155	3719.0151	-3541.3203	723.15503	2905.0151	-565.32031	10718.155	3348.0151	-3183.3203	-439.36035	26765.285	4320.9746	-2684.3604	18857.285	13622.975	11326.64	4311.2852	-289.02539	6875.6396	3378.2852	-3814.0254	5164.6396	1978.2852	-2974.0254	8002.1099	7930.2246	11057.824	-112.89014	-367.77539	4606.8242	10364.109	878.22461	-3700.1758	-1105.8901	-118.77539	-2202.1758	-1022.8901	589.22461	5839.8242	7097.1099	6515.2246	12182.824	-167.89014	263.22461	10933.824	12665.109	5060.2246	3694.8242	4283.25	12889.055	16150.515	10580.25	2889.0547	7395.5146	10281.25	2185.0547	6909.5146	9310.25	2283.0547	13789.515	3458.25	8125.0547	21975.516	6355.25	284.05469	12025.515	-1408.75	17723.055	10338.515	9972.25	4170.0547	14290.515	8182.8848	4181.73	14838.1	1102.8848	18506.73	19745.1	3825.8848	17731.73	10926.1
-3570.75	8347.1055	6288.8496	4582.25	-997.89453	5114.8496	-695.3252	12952.935	4505.9248	644.6748	16993.934	13937.925	8746.6748	21815.934	12352.925	8670.6748	2006.9346	8434.9248	1690.0952	1089.25	-34.330078	4420.0952	18173.25	9053.6699	15044.939	1976.1904	3685.665	13804.939	6486.1904	10993.665	2717.3301	10517.01	5056.7549	1176.3301	12853.01	6877.7549	15934.41	-226.30469	17953.125	1794.4102	-3460.3047	9954.125	13447.41	-2238.3047	2815.125	11499.41	-629.30469	2841.125	338.86523	-3979.5	10638.08	7936.8652	-3168.5	-2365.9199	-1615.6099	-796.9502	-7284.7109	6019.3901	264.0498	-4966.7109	5609.3901	-1811.9502	-6248.7109	1534.3901	6644.0498	-2835.7109	-2883.6099	12633.05	10972.289	5671.3901	3881.0498	1736.2891	-1422.6099	13333.05	3815.2891	9536.7246	-1434.2695	-1317.5254	12825.725	-63.269531	274.47461	15649.725	-248.26953	-1159.5254	12156.64	4431.1802	-3100.3252	5875.3203	4187.3599	-1900.8301	1987.7549	-654.30957	7321.0898	8120.7549	-431.30957	4488.0898	340.75488	-1805.3096	9503.0898	4861.9902	2389.1401	2492.0801	6095.9902	3481.1401	14742.08	2418.9902	10713.141	7812.0801	-456.00977	826.14014	7705.0801	-456.99512	15869.935	5273.5498	-1444.9951	11929.935	2000.5498	-3973.9951	-266.06543	1217.5498	-3585.9951	-754.06543	-3714.4502	6297.0049	2756.9346	3072.5498	3746.0049	4291.9346	4083.5498	-4325.9951	-319.06543	9464.5498	9176.6445	11136.01	7696.9902	754.64502	13831.01	10751.99	2087.645	8563.0098	5660.9902	514.64502	6948.0098	7933.9902	623.4502	40.459961	-2297.5596	3390.4502	956.45996	3683.4404	6843.4502	2809.46	3588.4404	4909.4502	-780.54004	-2041.5596	-70.549805	13838.46	5477.4404	2113.1299	7251.3901	1243.75	10926.13	1480.3901	-2669.25	964.12988	14350.391	-685.25	10163.13	1313.3901	-1393.25	3505.1299	9938.3906	5303.75	10227.13	4027.3901	8267.75	6101.6953	16632.67	8134.7803	10508.695	7125.6699	11473.78	1367.6951	2362.6699	-524.21973	2817.6951	23859.67	9983.7803	102.69507	13631.67	5029.7803	758.69507	5272.6699	8869.7803	1299.6951	13869.67	5734.7803	11816.82	375.23535	-2284.6348	-873.3999	-945.75488	17.515137	8873.5996	-415.75488	69.515137	10447.6	-258.75488	80.515137	-1168.3999	1413.2451	8245.5156	7796.6001	4410.2451	1560.5151	4268.6001	1572.2451	8971.5156	4156.6001	1717.2451	5028.5151	5163.6001	-1588.7549	-204.48486	7509.6001	317.24512	4572.5151	7824.6001	-1395.7549	2075.5151	1072.6001	-1157.7549	1728.5151	11205.01	4083.8301	-1579.2754	1211.01	1950.8301	-2845.2754	9384.0098	3808.8301	-1645.2754	5882.0098	11426.83	7312.7246	4575.0098	19016.83	6580.7246	1700.01	2894.8301	4220.7246	421.01001	1430.8301	-600.27539	12723.01	6584.8301	7976.7246	3487.01	3028.8301	5437.7246	511.01001	4352.8301	2285.7246	11468.01	5634.8301	8452.7246	68.01001	1865.8301	8185.7246	8246.0098	6686.8301	7871.7246	9375.6748	4630.25	-3810.5508	6649.6748	4787.25	7753.4492	4924.6748	7368.25	-7103.5508	-3004.3252	14723.25	-1862.5508	-118.89502	231.69482	4901.5254	19555	5404.9351	6139	7819	2239.9351	3343	13139	3844.9351	1023	15558	2893.9351	642	14960	5163.9351	8932	192.07007	11438.016	8478.2656	2057.0701	9883.0156	11567.266	11352.07	381.01514	1618.2651	9366.1553	2672.9502	-4816.8945	2271.155	12189.95	-35.894531	10180.5	6906.0352	4174.4854	968.5	4925.0352	5739.4854	6053.5	2484.0352	9075.4854	1477.2949	16556.41	3924.1445	11592.295	9263.4102	4641.1445	9427.2949	6190.4102	15370.145	11566.295	6251.4102	-6108.8555	1746.2949	16049.41	-161.85547	6973.2949	2182.4102	-5293.8555	2772.2949	4366.4102	1229.1445	-2727.7051	1808.4102	2669.1445	-1813.7051	12578.41	6222.1445	-1198.7051	2710.4102	-320.85547	17157.705	8625.6953	25818.809	-145.29492	160.69482	-2783.1904	2766.7051	14389.695	3389.8096	7746.7051	2384.6948	268.80957	10042.705	1293.6948	1358.8096	8905.7051	15471.695	7554.8096	9974.7051	2990.6948	3053.8096	162.70508	457.69482	6031.8096	4059.7051	2882.6948	9828.8096	3088.4849	13326.515	4839.8496	10916.484	1787.5146	9047.8496	435.48486	-1495.4854	3839.8496	11987.484	541.51465	-6064.1504	-880.51514	-242.48535	1153.8496	12203.484	2147.5146	6770.8496	676.48486	-1401.4854	5727.8496	-30.515137	2070.5146	4165.8496	5439.4849	698.51465	-3571.1504	1620.4849	16815.516	337.84961	5040.4849	82.514648	5196.8496	3187.4849	14634.515	-1385.1504	11628.484	2628.5146	2582.8496	-26.515137	-1172.4854	2033.8496	19060.59	3555.5151	593.21973	930.58984	-163.48486	189.21973	8565.5898	1950.5151	188.21973	-338.2998	27560.379	4242.3799	-3074.2998	24426.379	9979.3799	7655.7002	5745.3799	971.37988	8641.7002	2281.3799	-2986.6201	7179.7002	3973.3799	-1800.6201	2404.8398	13887.15	21606.295	-2266.1602	2090.1499	7968.2949	9134.8398	2123.1499	725.29492	-1899.1602	1224.1499	1967.2949	-1609.1602	1752.1499	12214.295	10265.84	6193.1499	18470.295	-1333.1602	3118.1499	15954.295	4846.8398	11258.15	9163.2949	5079.1953	15138.675	17181.295	14582.195	2325.6748	3638.2949	14603.195	1990.6748	2445.2949	9348.1953	3337.6748	15035.295	5453.1953	11320.675	23313.295	5806.1953	2970.6748	10426.295	2519.1951	15489.675	10723.295	16487.195	3579.6748	9571.2949	8298.4502	1688.0352	20466.945	-796.5498	16324.035	20269.945	761.4502	20524.035	8721.9453
2947.8701	10389.835	8323.8242	9380.8701	2104.835	1924.8242	-4505.6953	9543.3799	-1051.9707	-1991.6953	13554.38	8758.0293	7316.3047	18331.379	4936.0293	3440.3047	172.37988	3937.0293	-5471.04	-4543.3496	1157.3809	-4638.04	14493.65	6157.3809	13456.2	6420.54	-1180.5859	10876.2	5755.54	12217.414	2568.48	10696.096	-6358.4648	2992.48	15859.096	-3902.4648	11289.245	5721.9346	24749.539	2385.2451	566.93457	7988.54	15386.245	3979.9346	5328.54	12243.245	2819.9346	4234.54	4057.9951	1656.5049	7891.1953	10182.995	1096.5049	-29.804688	1884.6299	656.31006	-4201.6543	9400.6299	2949.3101	-5478.6543	4650.6299	-167.68994	-7611.6543	3133.6299	12801.311	-3527.6543	164.62988	12406.311	12547.346	6974.6299	5952.3101	879.3457	1714.6299	14041.311	1975.3457	6564.52	1509.9697	601.66504	11503.52	-407.03027	2400.665	13871.52	4724.9697	1017.665	14556.811	4045.02	-9367.5293	8065.2651	1392.665	-5700.6953	-157.25977	66.705078	2064.1846	3855.7402	619.70508	1610.1846	-962.25977	-710.29492	1977.1846	10890.775	2639.3701	1716.1396	6711.7749	4348.3701	17073.141	4512.7749	12387.37	4836.1396	139.7749	3968.3701	4279.1396	-693.44531	13101.061	8160.2148	-1851.4453	11480.061	5089.2148	-5973.4453	572.06006	5047.2148	-4699.4453	450.06006	-1409.7852	4688.5547	3443.0601	4423.2148	-3122.4453	16915.061	6146.2148	-4969.4453	317.06006	8991.2148	4699.9648	10383.88	8179.9502	-2208.0352	10550.88	10352.95	1137.9648	13620.88	7700.9502	-2011.0352	5846.8799	6599.9502	-68.265137	-1797.0947	1978.9248	1976.7349	-927.09473	5573.9248	2496.7349	8970.9053	6660.9248	1902.7349	-1629.0947	1549.9248	-1022.2651	10458.905	9089.9248	931.0249	6642.98	4871.6846	8691.0254	1332.98	-161.31543	290.0249	9112.9805	3404.6846	7938.0249	3400.98	1901.6846	2712.0249	12599.98	9964.6846	6838.0249	2846.98	6286.6846	5767.8604	19860.766	9114.5146	11158.86	4219.7651	8796.5146	1503.8601	198.76514	-1855.4854	5215.8604	12743.766	8893.5146	1715.8601	7616.7651	3363.5146	1090.8601	2787.7651	7814.5146	1293.8601	11320.766	7300.5146	12695.125	-864.21484	-7539.9248	2188.24	1487.8652	-144.90039	10992.24	3033.8652	194.09961	13768.24	1241.8652	-892.90039	3133.24	5104.8652	8719.0996	12938.24	2375.8652	-1574.9004	6783.2402	2561.8652	5546.0996	7728.2402	5233.8652	1923.0996	8650.2402	2226.8652	240.09961	8940.2402	3511.8652	4205.0996	12429.24	1556.8652	-2408.9004	5007.2402	963.86523	766.09961	13306.295	2959.9502	-6461.7852	1213.2949	649.9502	-7347.7852	10056.295	1381.9502	-5883.7852	11137.295	5784.9502	3982.2148	7500.2949	13872.95	3914.2148	1881.2949	2016.9502	1969.2148	1327.2949	585.9502	-6083.7852	10922.295	6546.9502	2491.2148	3522.2949	1758.9502	2853.2148	2008.2949	3946.9502	-2026.7852	14502.295	4481.9502	4924.2148	115.29492	3514.9502	4259.2148	14019.295	2723.9502	7237.2148	11220.6	3093.1948	-210.20508	8417.5996	2645.1948	12695.795	7000.6001	2029.1948	4344.7949	-1282.3999	8930.1953	3545.7949	1016.99	-1170.0547	3119.0098	21713.939	3201.2998	6647.0098	3194.9399	1146.2998	2866.0098	6149.9399	1103.2998	2134.0098	18487.939	2351.2998	1137.0098	15674.939	2998.2998	7837.0098	-250.06006	11284.68	7055.2998	1120.9399	10529.68	8920.2998	10267.939	3074.6802	567.2998	9639.7197	144.78516	882.2002	3282.72	6918.7852	5144.2002	11376.811	5158.7749	6993.9302	3364.8101	7215.7749	10388.93	7948.8101	2238.7749	13988.93	3500.54	11519.25	7941.4902	13861.54	3409.25	4073.4902	12698.54	2127.25	14111.49	11671.54	2705.25	-2209.5098	4820.54	10629.25	4682.4902	10028.54	-1193.75	-4391.5098	5856.54	305.25	3161.4902	1146.54	700.25	5492.4902	1012.54	6909.25	8979.4902	1098.54	322.25	1164.4902	15992.555	10234.225	28186.67	673.55518	2680.2251	-81.330078	3160.5552	13407.225	6828.6699	8526.5547	1192.2251	5011.6699	10873.555	1505.2251	2903.6699	9377.5547	18970.225	8981.6699	9584.5547	3295.2251	963.66992	192.55518	1277.2251	10890.67	4720.5552	1180.2251	9818.6699	4043.52	14694.99	6595.4053	13509.52	4252.9902	7327.4053	936.52002	2293.9902	5474.4053	14530.52	2020.9902	-1224.5947	1538.52	1375.9902	4525.4053	12013.52	4795.9902	10672.405	3701.52	1862.9902	9074.4053	1722.52	3376.9902	5913.4053	7158.52	1489.9902	2289.4053	2459.52	14475.99	4478.4053	5664.52	2538.9902	6058.4053	3769.52	19414.99	2590.4053	12588.52	3142.9902	6362.4053	1684.52	2680.9902	7192.4053	17900.484	4186.9902	-7247.6104	-1055.5149	3164.9902	-5175.6104	8877.4854	497.99023	-7222.6104	-162.25488	19865.324	4797.5352	-756.25488	18599.324	12508.535	8069.7451	5237.3252	-1334.4648	7756.7451	3059.3252	-4700.4648	9059.7451	1459.3252	-3274.4648	7488.6748	9270.0654	18296.789	-482.3252	-318.93457	6588.79	11203.675	100.06543	-1202.21	-184.3252	-1578.9346	616.79004	283.6748	578.06543	6797.79	8634.6748	3741.0654	21895.789	-83.325195	-990.93457	10675.79	369.6748	11773.065	8714.79	3699.4951	17380.455	3953.3848	13212.495	-583.54492	-3161.6152	11722.495	3759.4551	-894.61523	8614.4951	43.455078	3767.3848	10533.495	3685.4551	15757.385	-47.504883	-1276.5449	4667.3848	1013.4951	11268.455	-2963.6152	12814.495	3788.4551	1016.3848	12058.275	4819.625	16181.775	3481.2749	20328.625	17277.775	10815.275	8818.625	7319.7754
-38.319824	8439.2793	4930.7402	7374.6802	2883.2798	7043.7402	-1470.0146	10575.415	3990.4502	-5.0146484	12730.415	8023.4502	11071.985	15647.415	12126.45	5414.9854	4198.415	5872.4502	-3491.6055	-2478.1201	-2262.1445	-1233.6055	18620.879	6005.8555	7909.085	7480.4199	3891.3047	8691.085	10965.42	17710.305	141.70996	10933.6	5316.5752	-659.29004	15835.6	2594.5752	14656.74	6890.7002	21916.609	-641.25977	1591.7002	7071.6104	11820.74	4786.7002	4165.6104	8115.7402	3937.7002	3816.6104	5703.1851	-3393.3047	7003.9053	11440.186	-1722.3047	-471.09473	1393.8252	-1684.5596	1624.5654	7369.8252	-345.55957	6281.5654	8551.8252	-2721.5596	-1969.4346	3989.8252	8751.4404	2966.5654	1434.8252	13824.44	15895.565	8731.8252	90.44043	5928.5654	2681.8252	13119.44	9582.5654	5983.835	936.72021	-653.79492	7184.835	2337.7202	1151.2051	9943.835	6247.7202	-568.79492	11167.51	2275.3047	-1874.9004	11767.945	1034.9702	-6852.9004	-222.23486	1730.605	2778.3848	8072.7651	1969.605	4091.3848	-1191.2349	1845.605	4178.3848	10629.21	3197.7402	3431.96	6320.21	4683.7402	15031.96	3911.21	10354.74	8708.96	1169.21	3643.7402	9213.96	2929.54	13158.195	4109.9902	800.54004	11470.195	786.99023	-1845.46	-841.80469	539.99023	-40.459961	-1131.8047	-5683.0098	9330.54	-622.80469	3458.9902	-1474.46	14180.195	2486.9902	-1525.46	-3100.8047	8296.9902	8785.0254	14057.965	4877.0195	1572.0249	17610.965	8063.0195	2968.0249	13724.965	3123.0195	820.0249	12594.965	2328.0195	1091.9851	1090.6699	-1596.6553	3624.9851	559.66992	1514.3447	1340.9851	11109.67	2189.3447	5074.9854	-1157.3301	-3542.6553	842.98511	14576.67	7887.3447	-88.990234	10546.63	2439.6602	8955.0098	4500.6299	2186.6602	-1895.9902	12642.63	3670.6602	8676.0098	3852.6299	1526.6602	292.00977	14044.63	9717.6602	5962.0098	7500.6299	7504.6602	3677.9399	15448.77	8391.2002	8082.9399	2374.7695	8172.2002	0.93994141	-2213.2305	-1079.7998	2574.9399	13113.77	8253.2002	189.93994	6126.7695	6602.2002	-340.06006	-2123.2305	10234.2	271.93994	7985.7695	4633.2002	12207.675	2241.23	-160	-332.3999	1402.3652	2047.6699	8969.5996	1045.3652	132.66992	4882.6001	584.36523	34.669922	907.6001	5387.3652	6844.6699	11192.6	1919.3652	-731.33008	4897.6001	3124.3652	6297.6699	5597.6001	5852.3652	3583.6699	6121.6001	567.36523	-896.33008	7931.6001	3223.3652	6143.6699	12393.6	1379.3652	423.66992	6348.6001	1160.3652	-455.33008	12173.67	762.7998	-3879.165	-87.330078	-570.2002	-3945.165	11325.67	-400.2002	-3805.165	7319.6699	5768.7998	7791.835	3887.6699	13417.8	4856.835	307.66992	118.7998	4416.835	766.66992	-1276.2002	-2109.165	10148.67	1766.7998	2609.835	1330.6699	-57.200195	3236.835	2452.6699	1813.7998	3828.835	10099.67	3341.7998	7727.835	416.66992	240.7998	10022.835	7765.6699	777.7998	7437.835	1174.165	14215.805	-1755.6895	8366.165	-42.195312	7895.3105	10220.165	403.80469	-4626.6895	1303.165	8658.8047	-3537.6895	2130.4399	1603.73	2782.5596	18055.34	4504.1699	5588.0654	9571.3398	4291.1699	2508.0654	3695.3401	1319.1699	1204.0654	14507.34	2783.1699	-906.93457	14091.34	6951.1699	5565.0654	-783.85986	11753.135	4258.9004	6637.1401	2189.1348	7929.9004	6483.1401	26.134766	-1464.0996	5753.7251	3145.5898	-312.55957	1504.7251	14892.59	6956.4404	10768.596	2806.7202	2504.2197	1422.5952	5772.7202	6648.2197	6556.5952	-730.27979	8018.2197	4354.875	12884.59	10578.865	14120.875	4018.5898	10531.865	12159.875	6093.5898	22136.865	14282.875	4818.5898	1592.8652	4003.875	9215.5898	9024.8652	10751.875	-1058.4102	-407.13477	4573.875	1851.5898	9352.8652	1269.875	-153.41016	12110.865	3445.875	6817.5898	11636.865	1083.875	-785.41016	6349.8652	21712.91	10337.58	27622.24	1992.9099	1231.5801	492.24023	3665.9099	18996.58	9160.2402	8192.9102	2566.5801	2956.2402	12171.91	1487.5801	1817.2402	6679.9102	18053.58	10234.24	10777.91	3304.5801	3134.2402	1075.9099	2227.5801	7105.2402	7254.9102	2796.5801	11061.24	3649.1001	13484.436	12943.9	12040.1	1265.4351	9784.9004	41.100098	-34.564941	11518.9	9391.0996	1612.4351	3097.9004	26.100098	33.435059	9720.9004	12603.1	3100.4351	13313.9	947.1001	951.43506	12779.9	932.1001	1722.4351	11012.9	6531.1001	-246.56494	4341.9004	2514.1001	13969.436	8366.9004	5555.1001	1729.4351	10020.9	4980.1001	19740.436	6097.9004	12733.1	3704.4351	7765.9004	1186.1001	1452.4351	11386.9	16405.85	2389.0952	2358.3555	-2206.1499	2296.0952	3202.3555	7396.8501	2123.0952	-539.64453	661.45996	27156.23	2816.6348	-2340.54	13110.23	11352.635	13120.46	3026.23	-4629.3652	8528.46	1892.23	-6841.3652	6972.46	2425.23	-5276.3652	5893.085	6915.0596	12154.195	-850.91504	-1221.9404	5322.1953	9698.085	412.05957	-1423.8047	1017.085	-1689.9404	1640.1953	93.084961	1229.0596	8711.1953	7983.085	4480.0596	15248.195	-510.91504	1288.0596	11614.195	938.08496	13290.06	4450.1953	5704.0498	19531.141	6949.1641	10460.05	4057.1401	-480.83594	1521.0498	1390.1401	2250.1641	10129.05	2395.1401	6190.1641	12512.05	4135.1401	22104.164	721.0498	2474.1401	8860.1641	2496.0498	11025.141	2788.1641	13194.05	5895.1401	5984.1641	8941.9502	4671.3052	12616.439	4628.9502	17109.305	14382.439	10268.95	6064.3052	2366.4395
1979.5698	8827.7246	11190.765	9665.5703	905.72461	11306.765	1905.875	13397.965	632.32422	1746.875	14070.965	2850.3242	13596.875	20956.965	8758.3242	8307.875	2361.9648	957.32422	-2164.9697	-3118.4199	-2496.3047	10739.03	-2110.4199	9481.6953	15255.975	5898.8252	2467.5996	14707.975	7683.8252	17376.6	1978.0298	13067.555	5456.9951	3133.0298	6722.5552	870.99512	12822.09	7778.1548	18212.664	-197.91016	3453.1548	5995.665	12131.09	4561.1548	-1151.335	12832.09	4735.1548	-2440.335	6006.79	264.66016	2401.3398	10470.79	176.66016	-3843.6602	666.09521	1056.875	1135.5498	7270.0952	7137.875	9727.5498	7454.0952	1293.875	-359.4502	2845.0952	14757.875	5580.5498	623.09521	14179.875	19720.551	7464.0952	3775.875	7547.5498	7724.0952	7289.875	10910.55	7550.8198	2282.0698	-1698.6953	11084.82	1807.0698	-172.69531	12676.82	5149.0698	-3300.6953	10889.55	2170.4702	-368.03516	10517.75	4574.4849	-4892.5195	2864.27	-2069.1201	7013.7349	8954.2695	-1506.1201	6656.7349	878.27002	-2632.1201	10289.734	12053.975	1225.8198	1924.96	8522.9746	3202.8198	16339.96	3946.9751	8586.8203	7621.96	1305.9751	1483.8198	6443.96	2633.9102	16384.135	6543.1953	1597.9102	12052.135	4747.1953	-1742.0898	-1895.8652	4384.1953	-1268.0898	-734.86523	-2417.8047	9593.9102	3946.1348	4947.1953	-608.08984	12904.135	6973.1953	-1652.0898	-1860.8652	8557.1953	7342.9302	15309.51	6197.4346	-952.06982	19023.51	4250.4346	1415.9302	11894.51	4073.4346	-216.06982	10055.51	3020.4346	1591.0649	2840.085	425.70508	5486.0649	3453.085	5015.7051	5035.0649	9312.085	6549.7051	5413.0649	1991.085	-895.29492	1470.0649	14799.085	5958.7051	158.33496	9831.8252	5335.085	5940.335	3938.8252	3288.085	115.33496	20190.824	4991.085	5828.335	5778.8252	6335.085	1052.335	14279.825	11167.085	7014.335	8308.8252	9495.085	4416.2749	16917.555	6866.5752	9142.2754	1521.5547	9635.5752	-389.7251	-1791.4453	-1164.4248	3819.2749	12485.555	6964.5752	532.2749	9440.5547	3328.5752	-125.7251	1122.5547	9083.5752	-91.725098	7420.5547	4140.5752	9753.3652	4303.2349	1082.6548	266.00488	1402.5298	3119.1499	11193.005	1036.5298	2737.1499	12065.005	2643.5298	4185.1499	1847.0049	4189.5298	11414.15	3388.0049	2019.5298	214.1499	5931.0049	1452.5298	8490.1504	8130.0049	5617.5298	8788.1504	6874.0049	860.52979	514.1499	8016.0049	4897.5298	6061.1499	11921.005	3119.5298	1517.1499	8037.0049	1818.5298	3204.1499	12453.695	726.44482	218.41504	-951.30518	354.44482	-234.58496	6836.6948	110.44482	610.41504	7722.6948	1933.4448	9340.415	4078.6948	14535.445	10180.415	-533.30518	-376.55518	7795.415	-523.30518	-1678.5552	1744.415	9675.6953	3198.4448	7084.415	1697.6948	-23.555176	6759.415	-299.30518	1219.4448	6585.415	8782.6953	3727.4448	10459.415	-1911.3052	-180.55518	11387.415	8791.6953	1147.4448	10669.415	-2448.9751	18703.52	-3621.0098	5434.0249	5174.52	8357.9902	6423.0249	2691.52	-3417.0098	-1205.9751	16804.52	-2049.0098	1211.1499	2222.1152	2553.9248	18621.641	3419.9302	3746.605	11839.64	4096.9302	2500.605	13589.64	1395.9302	263.60498	14007.64	1225.9302	501.60498	14708.64	3477.9302	10536.605	1236.8899	13982.995	4986.2549	5743.8896	5226.9951	4480.2549	8035.8896	1833.9951	-3501.7451	8177.7749	2640.5898	-3487.7148	-957.2251	11219.59	1737.2852	13324.689	5104.2949	685.78516	4732.6899	618.29492	-1527.2148	7799.6899	1238.2949	7540.7852	2339.5552	15405.285	5101.0098	12370.555	7141.2852	2396.0098	11239.555	9020.2852	14924.01	13644.555	8068.2852	171.00977	3506.5552	12124.285	2215.0098	11173.555	2464.2852	-5305.9902	4337.5552	3307.2852	3280.0098	362.55518	2092.2852	5368.0098	6711.5552	3409.2852	11084.01	858.55518	1233.2852	957.00977	20689.246	10446.596	18808.504	2480.2451	820.59521	-3589.4951	3281.2451	18501.596	2680.5049	9854.2451	2576.5952	2195.5049	13175.245	2336.5952	-3238.4951	10159.245	18544.596	9129.5049	15874.245	3760.5952	-786.49512	3301.2451	1475.5952	4719.5049	8088.2451	2691.5952	5177.5049	4230.21	11470.43	-1637.9902	10745.21	3884.4302	3227.0098	1458.21	2070.4302	1345.0098	13258.21	1322.4302	-7637.9902	1350.21	1484.4302	-2223.9902	12562.21	1242.4302	3840.0098	1517.21	2228.4302	1991.0098	847.20996	1818.4302	3071.0098	7660.21	694.43018	-3361.9902	3282.21	15062.43	-1395.9902	6731.21	3576.4302	-3000.9902	3637.21	16947.43	-3020.9902	11508.21	4503.4302	-942.99023	2135.21	2124.4302	424.00977	16725.686	4839.1401	-3164.3799	397.68506	1780.1401	-1916.3799	9477.6855	1270.1401	-1136.3799	2105.0649	24337.26	5672.7354	2825.0649	13882.26	-2909.2646	12534.064	1930.2598	-71.264648	8891.0645	2125.2598	-2110.2646	9083.0645	1512.2598	-1727.2646	10694.4	3766.2354	12278.711	1497.3999	475.23535	2404.7109	12065.4	2533.2354	-4042.2891	1144.3999	87.235352	-4155.2891	1693.3999	-296.76465	8014.7109	4579.3999	14863.235	16325.711	1975.3999	227.23535	8621.7109	4024.3999	10300.235	3171.7109	5743.5801	22414.234	2791.3496	10886.58	4208.2349	-3633.6504	-679.41992	1607.2349	-6213.6504	9721.5801	3631.2349	-1780.6504	9771.5801	4904.2349	14939.35	-180.41992	1078.2349	1534.3496	1510.5801	11606.234	-1201.6504	12243.58	4215.2349	2531.3496	10841.811	3533.9053	17249.615	1709.8101	18432.906	8950.6152	12230.811	4770.9053	2985.6152
915.74512	3695.8652	-1661.4492	10693.745	1018.8652	5258.5508	-2132.0801	13594.94	1498.0859	908.91992	14222.94	7337.0859	8913.9199	18125.941	8003.0859	7316.9199	1449.9404	3364.0859	-3145.875	-1083.5703	-7116.8945	-4647.875	2119.4297	-1239.8945	10347.565	5927.98	-2977.8457	8471.5654	6771.98	11183.154	-636.71484	7725.5254	7461.4053	3610.2852	-2814.4746	1279.4053	16635.439	10458.37	25525.18	3510.4399	4987.3701	12440.18	15774.439	6277.3701	6898.1797	12647.439	5079.3701	4935.1797	6281.6299	952.48047	6685.0547	1759.6299	1237.4805	-1700.9453	-284.27979	-249.55469	2165.6201	7114.7202	6769.4453	10611.62	5464.7202	-448.55469	3720.6201	1433.7202	10936.445	5600.6201	-1402.2798	8519.4453	23306.621	6102.7202	3600.4453	8877.6201	3346.7202	3215.4453	10369.62	7801.5801	3848.9902	-884.66016	10694.58	3765.9902	726.33984	10184.58	4924.9902	281.33984	9167.2051	434.82031	-4351.0498	9912.7598	2339.6948	-5671.3252	1323.4302	-91.169922	2328.0947	5752.4302	1481.8301	-734.90527	-639.56982	174.83008	5521.0947	8105.0352	1576.8799	578.4248	4389.0352	613.87988	13970.425	1193.0352	6787.8799	5674.4248	-2366.9648	-2241.1201	2696.4248	628.9751	9301.165	5623.5898	-387.0249	8157.165	3786.5898	-3481.0249	-3413.835	3143.5898	-3173.0249	-3555.835	-1927.4102	5461.9751	-1937.835	4126.5898	-3061.0249	11624.165	3273.5898	-4141.0249	-3446.835	12067.59	3691.915	16229.12	4565.3945	-1912.085	16693.121	7324.3945	-110.08496	13234.12	3794.3945	-2218.085	9189.1201	4450.3945	2098.46	-1845.585	-238.43994	4775.46	-335.58496	3345.5601	52.459961	12609.415	4927.5601	3380.46	-1520.585	-1633.4399	1105.46	13522.415	6784.5601	703.01489	7670.7749	3594.48	10569.015	3925.7749	1417.48	727.01489	9672.7754	7802.48	9239.0146	4611.7749	4968.48	2193.0149	12179.775	8855.4805	8513.0146	4946.7749	8265.4805	3369.8601	20403.955	-297.94043	8252.8604	5134.9551	4073.0596	776.86011	-171.04492	-5808.9404	3742.8601	14396.955	-602.94043	1113.8601	10625.955	-1452.9404	613.86011	1936.9551	1744.0596	1537.8601	10765.955	-3491.9404	10279.2	2158.79	-1003.8496	-587.6001	1557.0898	2175.6499	12198.4	1800.0898	1249.6499	13924.4	1642.0898	824.6499	1623.3999	3211.0898	10527.65	1032.3999	666.08984	1153.6499	5284.3999	3456.0898	8435.6504	6020.3999	4150.0898	7472.6499	6964.3999	771.08984	852.6499	8311.4004	3013.0898	6279.6499	15238.4	914.08984	1968.6499	7054.3999	1372.0898	1679.6499	15424.51	1817.54	1100.9048	1644.51	1711.54	-270.09521	9870.5098	1463.54	347.90479	11725.51	3830.54	6369.9048	5155.5098	17227.539	7666.9048	1271.51	4065.54	8750.9043	1604.51	39.540039	2101.9048	13507.51	5510.54	8397.9043	2945.51	1644.54	6512.9048	2850.51	2776.54	8511.9043	13005.51	4238.54	10715.904	1635.51	2881.54	8134.9048	9764.5098	4071.54	9640.9043	2123.7651	3325.6299	3214.1055	8669.7656	2556.6299	14883.105	9800.7656	3767.6299	1465.1055	1056.7651	13034.63	2024.1055	-391.06982	442.26514	10793.2	19001.725	2642.3398	4441.3848	9232.7246	3851.3398	5571.3848	15826.725	1137.3398	1415.3848	15883.725	1788.3398	441.38477	14792.725	3704.3398	9331.3848	-145.51001	12623.016	9436.71	5270.4902	4023.0151	10859.71	9249.4902	2788.0151	1286.71	9792.2197	1897.04	1834.8652	3099.22	11980.04	5278.8652	11441.516	5401.625	2902.5703	5598.5151	2745.625	-588.42969	6302.5151	3160.625	8997.5703	4491.9697	10284.68	7795.7002	14792.97	4508.6797	5162.7002	12224.97	1511.6797	17504.699	16531.971	643.67969	188.7002	5550.9697	9177.6797	6815.7002	10443.97	-2325.3203	-920.2998	5220.9697	-113.32031	7608.7002	1876.97	10.679688	6445.7002	8996.9697	-684.32031	9615.7002	3097.97	-898.32031	6334.7002	17824.164	12304.54	16107.324	2666.165	993.54004	-8109.6758	4467.165	18428.539	652.32422	7634.165	3204.54	-1884.6758	12353.165	2215.54	-5971.6758	10431.165	17592.539	5635.3242	12186.165	2291.54	-2567.6758	4312.165	2546.54	793.32422	6287.165	2456.54	2994.3242	3116.8701	14047.15	8235.9648	11586.87	1695.1504	11932.965	499.87012	-499.84961	5246.9648	9853.8701	-332.84961	-1148.0352	1488.8701	886.15039	7668.9648	11033.87	4216.1504	11225.965	1758.8701	76.150391	10416.965	1015.8701	-351.84961	7307.9648	6219.8701	-1533.8496	1513.9648	3838.8701	12656.15	3743.9648	3449.8701	636.15039	8094.9648	2875.8701	16395.15	2887.9648	11967.87	3536.1504	3148.9648	708.87012	-1286.8496	8735.9648	17774.15	4222.8999	179.74023	78.149902	3432.8999	-1180.2598	10381.15	2826.8999	1251.7402	1716.9199	27631.609	6941.2051	9159.9199	3487.6099	-1019.7949	12598.92	3208.6099	-1807.7949	9583.9199	3114.6099	-1842.7949	6108.9199	2735.6099	-2300.7949	11601.025	1749.7695	10353.49	-349.9751	-2889.2305	-1572.5098	11518.025	-209.23047	-5826.5098	-363.9751	-2616.2305	-3650.5098	1035.0249	-899.23047	6555.4902	3674.0249	15659.77	17764.49	375.0249	-727.23047	7531.4902	5621.0249	4201.7695	4157.4902	2589.1499	17967.996	12297.375	12357.15	1971.9951	4408.375	-139.8501	1451.9951	1675.375	9269.1504	2002.9951	9188.375	10724.15	5665.9951	23500.375	66.149902	-658.00488	8314.375	1758.1499	11164.995	10007.375	11545.15	3329.9951	8776.375	9304.625	9325.9248	17989.555	2991.625	20440.926	19755.555	8352.625	16359.925	4842.5547
3634.9448	1355.2202	-155.33984	9293.9453	2894.2202	3648.6602	-2055.6152	10890.705	-2830.5703	-1172.6152	9631.7051	161.42969	8152.3848	16356.705	3479.4297	4877.3848	1985.7051	346.42969	-7025.2754	344.19043	-3174.7402	-7694.2754	-1338.8096	8583.2598	10570.845	6595.4302	3831.8496	11873.845	4059.4302	9712.8496	2108.9199	9598.1201	5435.1553	7611.9199	-2135.8799	-129.84473	14221.035	10486.1	21825.281	4480.0352	3301.1001	9751.2803	17241.035	5481.1001	4033.2803	12928.035	5364.1001	2476.2803	4362.9248	-7189.2246	10480.33	107.9248	-9177.2246	1262.3301	-418.74023	-4505	-2757.25	6017.2598	1621	-4444.25	5852.2598	-2552	-5350.25	4683.2598	6511	-560.25	-101.74023	5638	14506.75	5476.2598	0	2125.75	11324.26	892	3141.75	7669.4751	2377.5352	-2810.54	10898.475	4772.5352	-2009.54	7916.4751	7501.5352	-1650.54	11195.98	51.55957	-5930.0752	11017.84	4457.9102	-2200.4805	543.5249	-266.62012	6738.7148	7153.5249	-280.62012	6236.7148	1879.5249	-607.62012	8222.7148	7125.8701	5368.1099	-1899.7305	5538.8701	5149.1099	7900.2695	2043.8701	11387.109	2789.2695	-169.12988	3532.1099	528.26953	2930.4751	14870.185	4895.9053	1895.4751	8843.1846	611.90527	-1824.5249	-2128.8154	450.90527	-457.5249	-2188.8154	-4332.0947	8316.4746	1920.1846	3632.9053	-1233.5249	12726.185	2435.9053	-2275.5249	-2130.8154	6400.9053	6461.7148	15062.87	8356.0547	-2868.2852	15438.87	7220.0552	1991.7148	15336.87	6267.0552	-1767.2852	8546.8701	4294.0552	-1234.9248	3205.2148	-3880.4551	1083.0752	2985.2148	-1594.4551	446.0752	12824.215	2148.5449	2653.0752	1559.2148	-5873.4551	-1539.9248	13256.215	6083.5449	1082.175	8306.3848	92.504883	11865.175	5494.3848	2013.5049	741.17505	9042.3848	3172.5049	5421.1748	2081.3848	-604.49512	3550.175	9877.3848	6900.5049	7729.1748	6162.3848	6311.5049	4223.895	15192.14	5920.0752	7905.895	3111.1396	5154.0752	-119.10498	-1459.8604	-3173.9248	2262.895	15003.14	5253.0752	425.89502	8225.1396	2691.0752	-527.10498	52.139648	3715.0752	-782.10498	8986.1396	3633.0752	10731.91	3316.1548	-730.87012	2520.9651	1817.0752	1143.9048	13273.965	2445.0752	2277.9048	13472.965	2249.0752	814.90479	1408.9651	4174.0752	10952.904	2465.9651	120.0752	-129.09521	6084.9648	2972.0752	6421.9048	7774.9648	4490.0752	6326.9048	10663.965	1137.0752	833.90479	11467.965	3035.0752	3625.9048	13461.965	994.0752	-203.09521	10042.965	1386.0752	1590.9048	13851.525	2366.1201	-2731.2002	885.5249	1404.1201	-3041.2002	11604.525	3354.1201	-2050.2002	9937.5254	3962.1201	7022.7998	5377.5249	17844.121	5008.7998	1960.5249	4546.1201	4489.7998	1164.5249	2135.1201	-322.2002	11787.525	6494.1201	3657.7998	3357.5249	2289.1201	2474.7998	2287.5249	4461.1201	4014.7998	11287.525	5797.1201	6916.7998	1058.5249	3111.1201	9399.7998	9414.5254	5151.1201	5855.7998	582.64014	2354.5449	6173.1553	8506.6406	5077.5449	13776.155	9047.6406	6234.5449	2881.1553	2256.6401	18154.545	5953.1553	-1286.8599	3279.0098	7112.8945	20518.971	4717.8599	1034.1797	8283.9707	2291.8599	1021.1797	10758.971	908.85986	-1471.8203	17396.971	2075.8599	-3104.8203	12649.971	3519.8599	7621.1797	1802.2051	13456.88	8304.21	7652.2051	2753.8799	13051.21	8507.2051	1658.8799	723.20996	5785.5801	-518.81494	-1588.5195	-631.41992	11379.186	4650.4805	11666.145	7398.1548	3886.5654	5980.145	1985.1548	-1621.4346	6838.145	2440.1548	4502.5654	7107.8398	12264.89	-2481.2402	10532.84	3068.8896	6954.7598	10967.84	3796.8896	14834.76	12087.84	5251.8896	186.75977	1234.8398	12130.89	4160.7598	10118.84	-1312.1104	-759.24023	2042.8398	371.88965	8038.7598	-1230.1602	-1057.1104	8066.7598	5933.8398	237.88965	8134.7598	-685.16016	1165.8896	3750.7598	11534.5	6381.6104	16906.074	-1203.5	567.61035	-7517.9258	1919.5	13979.61	319.07422	5512.5	1900.6104	-3877.9258	10979.5	2026.6104	-6478.9258	7714.5	15019.61	4222.0742	9647.5	867.61035	-3299.9258	-998.5	-785.38965	-551.92578	4539.5	-1036.3896	5142.0742	2817.4551	10340.82	8644.0596	9734.4551	1635.8203	13897.06	-115.54492	-2309.1797	9518.0596	11620.455	-10.179688	1869.0596	-603.54492	-2001.1797	7467.0596	10773.455	1506.8203	13546.06	-343.54492	-2739.1797	12078.06	-427.54492	-1588.1797	8159.0596	4750.4551	-2657.1797	3791.0596	1135.4551	14149.82	6049.0596	6642.4551	649.82031	8687.0596	2683.4551	12999.82	7074.0596	12620.455	1245.8203	8368.0596	-675.54492	-2394.1797	12744.06	14798.109	6053.3999	924.79492	-2113.8901	3289.3999	854.79492	6278.1099	2348.3999	478.79492	-699.49512	27709.07	10755.91	7866.5049	2283.0698	2259.9102	8845.5049	5797.0698	3602.9102	8308.5049	2297.0698	-740.08984	7361.5049	3155.0698	1949.9102	8723.4395	6893.1499	12384.385	-986.56006	2528.1499	-1484.6152	10483.439	4216.1499	-8168.6152	-642.56006	388.1499	-4125.6152	-1118.5601	2236.1499	2589.3848	961.43994	21676.15	16029.385	-1320.5601	3703.1499	6751.3848	-560.56006	13913.15	925.38477	6558.2148	17136.301	14774.3	13455.215	2910.2998	3858.2998	1427.2151	3835.2998	4253.2998	11517.215	6127.2998	10386.3	12254.215	6829.2998	30898.301	864.21509	297.2998	9306.2998	4783.2148	9995.2998	8243.2998	11344.215	4895.2998	14553.3	9114.8652	3158.4248	20216.145	-261.13477	18576.426	20703.145	3726.8652	18373.426	8012.1445
2700.7051	-407.93457	1088.3145	6481.7051	-3.9345703	5194.3145	-1450.71	12006.22	3177.96	-457.70996	12686.22	8874.96	9550.29	19666.219	11587.96	6897.29	558.21973	7543.96	1824.7402	3758.3945	1347.6543	2558.7402	4260.3945	8206.6543	12638.33	3317.4404	-661.56445	13048.33	6391.4404	6692.4355	1594.48	12142.18	5540.9951	9364.4805	1460.1797	-1915.0049	13597.186	3119.5801	21772.9	902.18506	-1006.4199	9333.9004	14500.186	-1008.4199	1987.9004	10914.186	-1590.4199	-5.0996094	5515.5952	400.69043	14063.41	-1165.4048	562.69043	3686.4102	1477.655	-695.26465	3122.6846	11193.655	-1510.2646	1559.6846	7369.6553	-1841.2646	-342.31543	5525.6553	4775.7354	4373.6846	952.65503	10851.735	19826.684	7679.6553	3611.7354	7928.6846	10486.655	2970.7354	10441.685	11314.12	-688.28027	-472.20508	10082.12	135.71973	-3025.2051	11811.12	2643.7197	-3899.2051	12211.686	813.3501	-4923.2246	5602.0601	278.49512	-5176.0449	-184.08496	474.25	3959.7549	5334.915	-1081.75	5601.7549	-1371.085	-2058.75	8073.7549	10361.845	3261.6699	1436.9248	1020.845	1128.6699	10712.925	4168.8447	9970.6699	5135.9248	1399.845	703.66992	7285.9248	5745.4751	11446.745	2811.3555	2477.4751	4489.7451	2309.3555	-250.5249	-5314.2549	3858.3555	-565.5249	-6445.2549	-3152.6445	11340.475	-3903.2549	2904.3555	503.4751	9624.7451	4596.3555	-353.5249	-6838.2549	8321.3555	9001.21	9187.6699	6002.3604	243.20996	18093.67	5646.3604	2257.21	13507.67	787.36035	-767.79004	5555.6699	694.36035	2013.3999	798.56494	15.334961	5175.3999	1578.5649	4640.335	2108.3999	14007.564	6140.335	5987.3999	228.56494	-742.66504	1472.3999	13567.564	8081.335	1014.8049	5197.1396	-27.179688	9926.8047	858.13965	-1341.1797	10.804932	7252.1396	1197.8203	6733.8047	-1217.8604	1127.8203	2213.8049	11239.14	8553.8203	8679.8047	826.13965	5017.8203	4786.6602	18288.436	11920.375	7563.6602	4770.4351	10285.375	1779.6599	-273.56494	9.375	5087.6602	10943.436	8194.375	1636.6599	12140.436	6940.375	1380.6599	2233.4351	12546.375	2351.6599	12027.436	7950.375	8600.5605	1606.7202	-2243.4346	-4348.5352	686.60498	507.49023	5585.4648	1800.605	956.49023	8717.4648	1510.605	490.49023	-3447.5352	2022.605	8500.4902	-2334.5352	884.60498	-334.50977	1795.4648	4057.605	4985.4902	3175.4648	5301.605	4604.4902	3799.4648	1072.605	-709.50977	2997.4648	3745.605	7888.4902	9379.4648	3141.605	289.49023	4689.4648	2618.605	1458.4902	13124.04	917.75	-361.99512	803.04004	21.75	-1974.9951	12644.04	1590.75	-1426.9951	8853.04	2391.75	10184.005	3726.04	13378.75	677.00488	1399.04	1489.75	4220.0049	1603.04	-146.25	-1532.9951	11949.04	4971.75	4692.0049	2717.04	901.75	4295.0049	1789.04	2776.75	4941.0049	12971.04	3369.75	12263.005	917.04004	534.75	9488.0049	10684.04	3247.75	9228.0049	643.57007	409.08008	323.33984	10325.57	1955.0801	8541.3398	9284.5703	2651.0801	-1568.6602	1996.5701	11963.08	231.33984	-1201.9048	-8.1049805	6711.7197	14380.62	4524.79	5903.4805	8506.6201	1422.79	1592.4805	14069.62	982.79004	693.48047	12390.62	3128.79	-2186.5195	12634.62	3888.79	7748.4805	907.32007	15774.105	9675.3252	4221.3203	2015.105	13097.325	7791.3203	2566.105	3591.3252	8289.4648	2207.9902	-3771.3203	3002.4651	11170.99	-1700.3203	11515.41	3385.355	2551.2354	7806.4102	521.35498	381.23535	6330.4102	3071.355	7523.2354	14595.63	3181.1201	446.95996	14663.63	5149.1201	10911.96	12717.63	6041.1201	20404.961	13470.63	5009.1201	1535.96	2952.6299	13158.12	9475.96	12296.63	664.12012	1298.96	3069.6299	2894.1201	9320.96	1208.6299	344.12012	10293.96	7024.6299	1740.1201	9022.96	627.62988	2256.1201	8197.96	8449.6895	6038.7251	23978.914	1235.6899	1282.7251	-1886.085	1002.6899	18240.725	7773.915	7746.6899	2454.7251	5253.915	11024.689	3965.7251	-242.08496	9868.6895	18195.725	11637.915	10872.689	5327.7251	2260.915	1871.6899	2359.7251	5778.915	6417.6899	3229.7251	7940.915	2052.6748	11920.12	7284.46	11313.675	3074.1201	10566.46	1253.6748	-150.87988	7985.46	11660.675	-1233.8799	-668.54004	-261.3252	91.120117	8091.46	8954.6748	1969.1201	14086.46	-331.3252	-940.87988	11718.46	172.6748	-930.87988	9355.46	7539.6748	186.12012	2251.46	2495.6748	13190.12	8117.46	262.6748	-1602.8799	8345.46	2807.6748	13105.12	5282.46	11485.675	1121.1201	9145.46	664.6748	-1073.8799	10280.46	18443.871	2305.21	649.97461	2299.8701	469.20996	2507.9746	8499.8701	1262.21	-693.02539	649.71484	23726.795	8953.2949	8983.7148	1703.7949	1718.2949	12796.715	1455.7949	3223.2949	9493.7148	2116.7949	-252.70508	7327.7148	2595.7949	985.29492	10981.165	6328.8501	12939.165	-580.83496	-20.149902	3752.165	9649.165	1000.8501	758.16504	-899.83496	-1588.1499	971.16504	314.16504	876.8501	6810.165	500.16504	19311.85	16253.165	-547.83496	1630.8501	13145.165	432.16504	10092.85	7394.165	4355.9551	16008.225	2565.8252	8051.9551	4383.2251	3082.8252	-2958.0449	4902.2251	6315.8252	5828.9551	4860.2251	11776.825	9914.9551	7881.2251	25145.824	-3475.0449	3647.2251	9952.8252	339.95508	12679.225	6829.8252	10051.955	5745.2251	11482.825	11183.555	5604.9902	13371.86	6411.5552	13784.99	20259.859	9542.5547	10667.99	5891.8604
6738.75	1261.5752	-4032.6348	7907.75	2341.5752	1668.3652	-597.81982	5143.9697	6264.4805	1174.1802	10172.97	9087.4805	10592.18	9912.9697	15632.48	5521.1802	-4164.0303	7171.4805	1360.375	-2101.8398	-6918.1309	1101.375	-821.83984	2502.8691	12097.814	3669.8945	13.870117	15513.814	4955.8945	9097.8701	-4841.375	9576.665	315.24023	2021.625	758.66504	-5508.7598	15947.51	9249.0996	20746.086	5113.5098	4552.1001	8110.085	15228.51	2236.1001	-743.91504	13067.51	5410.1001	-658.91504	5010.71	1647.0146	6460.9502	-861.29004	-275.98535	-2187.0498	-1297.8501	1101.7451	-1701.5547	6159.1499	3011.7451	251.44531	4007.1499	1832.7451	-2913.5547	-1617.8501	13917.745	4179.4453	-2720.8501	13046.745	19070.445	3146.1499	4182.7451	4977.4453	6689.1499	3396.7451	7027.4453	7475.5649	3052.0049	-65.205078	11392.564	4600.0049	554.79492	6212.5649	8010.0049	-1697.2051	10794.855	4396.3301	-3890.25	6873.46	2155.54	-4880.8096	2630.0349	-2256.3896	-1463.75	7215.0352	-695.38965	-2304.75	1211.0349	-1424.3896	1532.25	8430.6094	3801.0498	7026.9502	-2278.3901	1756.0498	14087.95	-97.390137	9649.0498	8549.9502	-893.39014	1428.0498	7811.9502	1360.5303	16232.385	10055.6	-649.46973	12915.385	7726.6001	-3367.4697	-1790.6152	9858.5996	-2751.4697	-1359.6152	1385.6001	6939.5303	1750.3848	8597.5996	4963.5303	3145.3848	8562.5996	-4328.4697	426.38477	10963.6	8980.7305	12189.59	2758.1797	387.72998	17592.59	4453.1797	2088.73	14819.59	5461.1797	1087.73	7331.5898	4331.1797	-266.02979	634.0498	-907.30469	3852.9702	192.0498	3847.6953	979.97021	11337.05	4865.6953	3774.9702	142.0498	-1532.3047	-251.02979	13426.05	5075.6953	924.00488	5198.2598	5160.8101	10248.005	2960.2598	5574.8101	161.00488	6932.2598	3765.8101	3567.0049	607.25977	4146.8101	1367.0049	9578.2598	11056.811	7724.0049	1964.2598	6778.8101	1824.4448	18034.76	5406.625	7207.4448	4151.7598	4554.625	-2381.5552	1504.7598	-2779.375	466.44482	15288.76	5477.625	-1238.5552	9051.7598	3795.625	-1125.5552	2642.7598	8612.625	-411.55518	9972.7598	5115.625	9017.6699	3494.0352	-1950.9004	1302.2549	146.89014	620.41504	8561.2549	1589.8901	1481.415	13307.255	2675.8901	-110.58496	991.25488	2110.8901	7291.415	968.25488	1298.8901	-356.58496	4815.2549	2879.8901	5960.415	7892.2549	5607.8901	3563.415	8380.2549	1693.8901	4.4150391	9023.2549	3912.8901	4576.415	11867.255	2281.8901	-436.58496	8321.2549	1812.8901	846.41504	12943.57	2305.71	660.1748	1196.5698	1057.71	2048.1748	642.56982	1025.71	1085.1748	10912.57	1657.71	7905.1748	13459.57	2692.71	3935.1748	10530.57	3282.71	8788.1748	281.56982	270.70996	2342.1748	12546.57	4260.71	6362.1748	1378.5698	784.70996	7224.1748	-136.43018	2289.71	4866.1748	8781.5703	3596.71	9622.1748	88.569824	1883.71	9820.1748	9446.5703	2320.71	9577.1748	-1416.1802	-1719.3096	8359.1797	6351.8198	576.69043	15408.18	8191.8198	2677.6904	4646.1797	233.81982	10093.69	5216.1797	1766.8999	-1451.3848	6871.395	16069.005	1856.1948	2151.7002	10896.005	1153.1948	-954.2998	12768.005	218.19482	-2091.2998	17404.004	248.19482	-2420.2998	10867.005	3745.1948	4546.7002	2170.6201	14608.88	8524.9248	1700.6201	1439.8799	10092.925	11628.62	1658.8799	2058.9248	8313.1094	1893.8149	413.15527	94.109863	12059.814	5859.1553	10646.05	4980.4048	1501.4746	4702.0498	2033.4048	-1707.5254	5531.0498	2672.4048	7390.4746	14401.73	5196.355	-3910.8701	12527.73	6216.355	4171.1299	14263.73	6459.355	13257.13	14863.73	7215.355	-1024.8701	6228.73	12058.355	4882.1299	9393.7305	3210.355	-3332.8701	2509.73	2746.355	5935.1299	1303.73	2787.355	4130.1299	9404.7305	4109.355	10270.13	1693.73	3213.355	2061.1299	8555.0293	6514.5298	28825.02	903.02979	1485.5298	-1433.9805	3200.0298	15964.529	5851.0195	6942.0298	1544.5298	5320.0195	12655.029	1939.5298	1633.0195	9482.0293	17832.529	10304.02	13708.029	3111.5298	2961.0195	758.02979	1141.5298	10976.02	6829.0298	2450.5298	12793.02	1181.2798	12782.495	7662.0752	10649.279	1288.4951	10168.075	111.27979	-1716.5049	4741.0752	10892.279	1024.4951	-2436.9248	-354.72021	-1835.5049	7006.0752	9068.2793	2663.4951	7095.0752	-1343.7202	-757.50488	10889.075	-348.72021	295.49512	7124.0752	5314.2798	-1854.5049	980.0752	-184.72021	11612.495	5271.0752	-814.72021	-1970.5049	9288.0752	5269.2798	15048.495	5658.0752	10265.279	3224.4951	2206.0752	-905.72021	-409.50488	8258.0752	19205.926	4994.355	-3615.4502	1221.925	4051.355	-3374.4502	8683.9248	3018.355	-2102.4502	-922.21484	28264.641	3803.79	8477.7852	5624.6396	-389.20996	12352.785	5088.6396	3189.79	10201.785	3694.6399	-959.20996	6408.7852	3216.6399	-773.20996	11062.936	6704.5649	7980.5801	1047.9351	939.56494	-3605.4199	11724.936	3562.5649	-7606.4199	893.93506	940.56494	-4446.4199	1440.9351	1214.5649	2359.5801	2449.9351	17261.564	13585.58	1138.9351	1845.5649	5423.5801	13408.936	5381.5649	-79.419922	11645.275	-2361.5195	-1132.2441	10729.275	-1301.5195	3484.7559	-2498.7251	305.48047	-372.24414	6275.2749	-2223.5195	9772.7559	9331.2754	1572.4805	22440.756	-2000.7251	-3118.5195	7072.7559	-277.7251	8548.4805	4500.7559	12605.275	-346.51953	4970.7559	9474.915	4400.9502	7923.5352	1336.915	15268.95	18517.535	10643.915	6561.9502	1735.5352
8587.1055	3317.2852	-5898	6755.105	4468.2852	2252	1658.8101	14996.76	1975.0547	2907.8101	16728.76	7081.0547	13758.811	19600.76	10713.055	8042.8101	882.75977	2825.0547	-745.91504	-5369.0859	-5410.625	-510.91504	-4838.0859	2449.375	12770.811	-4001.6406	-2338.1543	12345.811	-4395.6406	7610.8457	3783.6201	7852.125	4098.8896	9967.6201	594.125	-1925.1104	13839.31	11395.561	22436.35	886.30957	4248.5601	10670.35	12122.31	3733.5601	1061.3496	11628.31	3625.5601	2048.3496	3525.6748	-238.88965	9472.8945	-1750.3252	-1381.8896	208.89453	3025.0249	1969.2749	3461.9102	8551.0254	3014.2749	2897.9102	7013.0249	1136.2749	1727.9102	5524.0249	10709.275	5697.9102	866.0249	12478.275	19531.91	8124.0249	5230.2749	7667.9102	9973.0254	4281.2749	8634.9102	6063.7998	1540.3501	-2746.7402	7517.7998	4613.3501	-2103.7402	7144.7998	5535.3501	-342.74023	11250.5	1683.7402	2382.3101	6746.1099	2053.4648	-4595.6104	2010.585	-614.36523	8024.2349	5360.585	741.63477	7087.2349	133.58496	247.63477	9226.2344	9711.4043	6601.3848	1268.9404	-538.59521	3367.3848	10293.94	2419.4048	12149.385	3345.9404	-516.59521	4841.3848	2713.9404	5045.96	9438.2246	7199.0498	3825.96	7363.2246	4296.0498	269.95996	-3213.7754	9779.0498	1106.96	-2846.7754	105.0498	8621.96	1120.2246	8152.0498	9960.96	745.22461	8196.0498	-49.040039	-4076.7754	13916.05	9008.3555	16575.365	9532.1699	59.35498	18317.365	8121.1699	1006.355	14627.365	7156.1699	-1048.645	10222.365	7401.1699	-3148.9951	-3321.3447	1303.2749	388.00488	-2362.3447	7396.2749	-1305.9951	3128.6553	7157.2749	1076.0049	-3783.3447	208.2749	-1719.9951	5489.6553	11801.275	337.49023	4734.3052	4532.2349	8362.4902	1907.3052	5307.2349	3993.4902	-547.69482	1084.2349	5963.4902	425.30518	7048.2349	1379.4902	9284.3047	15388.234	7124.4902	2684.3052	11115.234	5591.125	19376.385	9571.7695	9272.125	2411.3848	6120.7695	615.125	-479.61523	-430.23047	4660.125	12111.385	5158.7695	3685.125	9390.3848	3525.7695	1212.125	1087.3848	10006.77	2750.125	12954.385	6938.7695	4738.5151	1016.3799	1807.855	910.27002	105.81006	-2062.4902	12012.27	112.81006	-844.49023	16921.27	1272.8101	-600.49023	1648.27	1013.8101	7244.5098	1818.27	-257.18994	-1247.4902	8018.27	1973.8101	3281.5098	7512.27	3739.8101	4664.5098	6740.27	394.81006	-1614.4902	8204.2695	1678.8101	3128.5098	9914.2695	500.81006	1063.5098	8115.27	578.81006	-1244.4902	12309.165	3414.04	-3260.1748	430.16504	902.04004	-3825.1748	1655.165	559.04004	-2863.1748	7883.165	6271.04	5048.8252	12432.165	3369.04	1251.8252	11527.165	5438.04	6300.8252	103.16504	1680.04	-2300.1748	9029.165	5407.04	2817.8252	2633.165	2746.04	1692.8252	-46.834961	3220.04	277.8252	9888.165	3529.04	6909.8252	-74.834961	1087.04	10869.825	7223.165	2985.04	8778.8252	1962.52	1816.8848	-920.25	11724.52	3078.8848	14944.75	11676.52	1835.8848	-558.25	2897.52	11426.885	-1065.25	1471.05	1554.4302	7191.4951	19926.74	5958.7798	4163.0151	3830.74	1703.7798	5379.0151	12456.74	3481.7798	1142.0151	17583.74	613.77979	443.01514	13512.74	1869.7798	8844.0156	-1531.9502	14876.74	4884.5098	-1629.9502	2213.7402	7050.5098	8302.0498	3665.7402	-1987.4902	10333.561	1736.5498	-6768.2549	4401.5601	12991.55	-601.25488	10950.63	7081.7852	1288.5947	5078.6299	-153.21484	-1178.4053	7483.6299	1398.7852	7098.5947	13310.515	4309.5098	1764.375	12816.515	10443.51	11891.375	11542.515	6071.5098	17661.375	14766.515	4018.5098	4324.375	3999.5149	14400.51	12159.375	9852.5146	2752.5098	2339.375	3794.5149	3240.5098	10916.375	911.51489	3993.5098	9926.375	9511.5146	4242.5098	13431.375	894.51489	2565.5098	6742.375	8523.915	2930.0449	27398.33	805.91504	230.04492	-581.66992	2368.915	14369.045	6213.3301	3059.915	4087.0449	5072.3301	9369.915	3178.0449	1710.3301	10284.915	12454.045	10040.33	7965.915	1249.0449	2335.3301	-1360.085	35.044922	9024.3301	5402.915	1407.0449	10618.33	2420.8848	13581.145	4928.9102	8319.8848	2818.145	6944.9102	-89.115234	1977.145	4659.9102	11685.885	1924.145	-3682.0898	-98.115234	2351.145	5624.9102	12361.885	4037.145	7885.9102	1001.8848	2553.145	8950.9102	-469.11523	3318.145	2700.9102	5146.8848	-121.85498	44.910156	8853.8848	3877.145	4554.9102	-747.11523	1857.145	7152.9102	6981.8848	18759.145	1988.9102	9716.8848	6118.145	7378.9102	-114.11523	1380.145	4662.9102	15205.109	3687.4502	-2263.0654	477.10986	1833.4502	-2291.0654	7841.1099	1482.4502	-4477.0654	2064.1201	25320.545	10364.78	11429.12	2241.5449	2527.7803	12578.12	3250.5449	4097.7803	12359.12	305.54492	723.78027	10037.12	2657.5449	1545.7803	11310.355	6624.9551	13471.495	1032.355	1630.9551	3183.4951	12293.355	2384.9551	-4246.5049	1085.355	-834.04492	-1039.5049	2181.355	43.955078	6879.4951	2617.355	20180.955	19821.496	726.35498	2104.9551	14029.495	14367.355	3525.9551	4149.4951	12432.266	456.1748	-1186.8945	10917.266	2406.1748	3273.1055	-463.73486	1090.1748	3739.1055	9480.2656	920.1748	10149.105	8732.2656	5564.1748	19497.105	-1349.7349	963.1748	7789.1055	-473.73486	12434.175	4077.1055	8827.2656	4051.1748	10832.105	10727.245	2533.3052	3418.4355	1135.2451	17643.305	10786.436	9231.2451	9361.3047	1441.4355
9276.0605	-475.16016	-623.50586	2121.0601	-352.16016	5649.4941	2170.105	13719.3	22.580078	2161.105	19135.301	9705.5801	13898.105	17182.301	11683.58	6442.105	4458.2998	6055.5801	259.19482	719.2002	-3289.1348	1430.1948	418.2002	4636.8652	9816.0898	3782.2197	-1822.6152	14183.09	9865.2197	8966.3848	-3472.2305	4443.1299	2976.4746	1840.7695	-2900.8701	-3608.5254	3757.5698	2732.4951	21250.135	2407.5698	-748.50488	10529.135	13918.57	1584.4951	-700.86523	9924.5703	2404.4951	-51.865234	7345.1499	1282.2852	4887.1104	468.1499	-326.71484	-2102.8896	-112.58008	-4007.7598	2070.6348	9291.4199	-554.75977	5784.6348	5731.4199	-2884.7598	47.634766	6579.4199	4262.2402	5771.6348	-867.58008	6163.2402	18595.635	6349.4199	1595.2402	6257.6348	8965.4199	2545.2402	5425.6348	11986.97	552.68994	-524.91504	12865.97	449.68994	1476.085	9605.9697	2788.6899	115.08496	2489.5098	75.544922	-1199.4346	8156.6152	316.1499	-5026.96	-1296.0098	1721.0601	8182.9751	3200.9902	2945.0601	7517.9751	-2386.0098	1876.0601	11928.975	8241.6055	2180.54	6016.4751	850.60498	338.54004	15190.475	4194.605	7869.54	9807.4746	1598.605	-777.45996	6547.4751	-2149.4199	17800.73	8234.46	-2116.4199	15574.73	4520.46	-5517.4199	699.72998	6817.46	-4390.4199	520.72998	-842.54004	8230.5801	5765.73	7270.46	6938.5801	5756.73	7060.46	-6045.4199	837.72998	12594.46	9724.0645	8735.9805	6822.8096	2769.0649	14420.98	8057.8096	5709.0649	11464.98	5808.8096	4463.0649	-306.01953	-2748.1904	-769.18994	-1056.355	-1077.1445	2426.8101	271.64502	4378.8555	867.81006	8190.645	3094.8555	3625.8101	-1074.355	-3359.1445	-104.18994	13361.645	5018.8555	-240.4502	9533.2051	3499.02	8942.5498	4506.2051	4564.02	4727.5498	3411.2051	156.02002	3758.5498	3438.2051	5008.02	1497.5498	12428.205	9177.0195	7672.5498	6370.2051	7859.02	5682.4399	17759.25	3303.915	9162.4395	6432.25	5915.915	1483.4399	173.25	-2182.085	5095.4399	20673.25	4980.915	2618.4399	8210.25	2774.915	1188.4399	2673.25	8156.915	1830.4399	10437.25	5442.915	8898.3145	850.1748	-5326.8398	-735.63477	118.00977	2886.7002	10270.365	-308.99023	2794.7002	14189.365	1499.0098	3654.7002	299.36523	-331.99023	13023.7	864.36523	-810.99023	4005.7002	6462.3652	1131.0098	7789.7002	7508.3652	3088.0098	7914.7002	5732.3652	-298.99023	2842.7002	9822.3652	2307.0098	7164.7002	12209.365	34.009766	3164.7002	6010.3652	560.00977	3735.7002	11973.71	2106.3252	-4116.165	389.70996	2499.3252	-6540.165	-244.29004	2287.3252	-3378.165	558.70996	25412.324	4346.835	12711.71	2038.3252	-3406.165	9201.71	5115.3252	1903.835	311.70996	3520.3252	-5820.165	11789.71	7452.3252	3288.835	1902.71	2160.3252	2271.835	843.70996	5665.3252	589.83496	10240.71	4139.3252	6036.835	-476.29004	1444.3252	6098.835	7966.71	5537.3252	3531.835	-489.18018	3239.1602	-1530.6445	8712.8203	4948.1602	16542.355	8495.8203	5619.1602	-2555.6445	-773.18018	15665.16	-129.64453	1471.5149	3634.6802	8741	21150.695	3843.895	3204.4448	402.69482	1243.895	3212.4448	14885.695	3010.895	3341.4448	15346.695	4387.895	1202.4448	12953.695	3357.895	8497.4453	460.67505	14738.955	7806.8452	311.67505	-32.044922	10020.846	8690.6748	1092.9551	-547.15479	8360.125	2418.6899	-2389.3896	1353.125	13117.689	1648.6104	10326.12	3433.3901	-22.665039	6172.1201	1779.3901	-4005.665	5383.1201	3264.3901	5677.335	14563.35	3249.7148	-1685.2549	12619.35	9190.7148	10200.745	10272.35	8337.7148	16363.745	13740.35	7265.7148	-8.2548828	4469.3501	16947.715	6694.7451	11640.35	4543.7148	-2638.2549	3091.3501	5156.7148	8665.7451	675.3501	2003.7148	6496.7451	8593.3496	2825.7148	8712.7451	745.3501	3510.7148	3031.7451	9010.9648	3768.335	18893.205	1751.9651	-974.66504	-7172.7949	5095.9648	16237.335	304.20508	1837.9651	969.33496	-443.79492	12891.965	703.33496	-5750.7949	11021.965	13562.335	2882.2051	12252.965	2327.335	-4165.7949	1249.9651	-760.66504	1228.2051	6907.9648	1659.335	3362.2051	3688.9702	15475.365	5345.9004	6361.9702	2126.3652	8491.9004	255.97021	512.36523	8479.9004	11829.971	1737.3652	-1378.0996	-121.02979	1676.3652	6228.9004	10361.971	4903.3652	12975.9	-318.02979	729.36523	9806.9004	-726.02979	1682.3652	7735.9004	5288.9702	1081.3652	235.90039	9803.9707	7471.3652	4990.9004	-987.02979	294.36523	6241.9004	2400.9702	18452.365	8051.9004	11226.971	4172.3652	6754.9004	-853.02979	1065.3652	4961.9004	15093.665	3932.7651	-715.86523	995.66504	2232.7651	2036.1348	9800.665	2805.7651	64.134766	-1351.2402	22473.039	9887.2549	8598.7598	1517.04	729.25488	14609.76	881.04004	4987.2549	7757.7598	131.04004	2315.2549	6985.7598	1047.04	-644.74512	8267.2852	7017.3198	13592.12	-238.71484	2924.3198	5863.1201	9415.2852	2459.3198	-1067.8799	215.28516	137.31982	2789.1201	257.28516	2246.3198	9361.1201	2653.2852	13577.32	20754.121	-819.71484	614.31982	15987.12	11750.285	5944.3198	5731.1201	14739.8	4962.625	6212.2305	12661.8	4832.625	10649.23	1393.8	3313.625	7525.2305	12908.8	1911.625	18447.23	13169.8	6977.625	30083.23	1308.8	453.625	13808.23	3283.8	16335.625	14396.23	14844.8	3640.625	14519.23	11296.76	7495.0352	18013.641	2213.76	21940.035	15558.64	12010.76	11050.035	5596.6396
10334.965	6181.75	-3003.0996	2633.9648	4295.75	8620.9004	-855.4751	12198.83	4799.7803	2412.5249	13321.83	11206.78	10791.525	13105.83	16193.78	7152.5249	4534.8301	11214.78	-1675.4551	2907.9248	-12341.25	-612.45508	4811.9248	-3148.25	9607.0254	2088.8896	1620.46	12735.025	3292.8896	9750.46	61.524902	9326.5547	6420.5996	6515.5249	2604.5552	2346.5996	-467.41504	5719.375	20772.516	2405.585	5047.375	3678.5156	15622.585	5741.375	-2532.4844	12686.585	5844.375	-5724.4844	5787.9551	-1259.9102	8330.6797	2861.9551	-597.91016	-2566.3203	251.85498	-522.30469	1020.3047	9312.8555	8213.6953	6158.3047	5943.855	-1227.3047	1132.3047	2758.855	10274.695	-1346.6953	405.85498	9571.6953	14848.305	8226.8555	5316.6953	6011.3047	11179.855	990.69531	8111.3047	5844.3252	1989.1899	-4645.8701	6443.3252	962.18994	-4235.8701	3647.3252	5036.1899	-5334.8701	2888.5552	208.94482	-1470.0654	9275.4805	646.41992	-2771.5547	183.54492	-474.23486	5072.3301	6815.5449	2715.7651	1188.3301	325.54492	-496.23486	4839.3301	6605.9902	3562.1802	1422.5498	-1460.0098	826.18018	13972.55	1359.9902	10401.18	8687.5498	-545.00977	2200.1802	6171.5498	3090.4849	10852.875	5578.3848	1589.4849	10132.875	3041.3848	-1694.5151	-4738.125	3947.3848	-140.51514	-4108.125	-2141.6152	9596.4844	-1888.125	4258.3848	6210.4849	-2253.125	4419.3848	-2014.5151	-5358.125	7269.3848	6745.355	13524.734	4450.7754	27.35498	21394.734	9091.7754	2868.355	16754.734	6064.7754	4480.355	1179.7349	-2740.2246	-1408.6152	-114.77002	-2945.0596	1344.3848	26.22998	2560.9404	-1023.6152	13317.23	2568.9404	3094.3848	-195.77002	-3215.0596	-1253.6152	11393.23	6601.9404	1487.73	3183.4346	2658.4302	11153.73	-273.56543	2158.4302	3825.73	-4417.5654	335.43018	7720.73	-1134.5654	1243.4302	3110.73	8285.4346	8425.4297	6764.73	358.43457	7291.4302	6443.54	17892.496	7318.5996	10599.54	4289.4951	9953.5996	1107.54	1137.4951	39.599609	4996.54	16609.496	7786.5996	2454.54	9074.4951	4023.5996	2278.54	2036.4951	6778.5996	1708.54	10605.495	3274.5996	9805.4297	2958.9351	-2703.9648	32.595215	25.524902	1043.585	9338.5957	204.5249	1429.585	13421.596	2752.5249	-445.41504	1595.5952	2075.5249	8098.585	778.59521	-310.4751	-760.41504	5215.5952	2511.5249	6614.585	6591.5952	3818.5249	3795.585	6470.5952	838.5249	-338.41504	7674.5952	1859.5249	2909.585	12137.596	583.5249	-135.41504	6083.5952	1160.5249	1733.585	10975.811	1817.6748	-1080.6602	789.81006	-115.3252	-833.66016	7.8100586	-465.3252	-120.66016	1130.8101	21410.676	8737.3398	13153.811	2692.6748	664.33984	11018.811	5855.6748	6537.3398	268.81006	-93.325195	-118.66016	11757.811	3471.6748	8877.3398	919.81006	1313.6748	5378.3398	1665.8101	3425.6748	4137.3398	9497.8105	4945.6748	9608.3398	-474.18994	1033.6748	10753.34	8517.8105	529.6748	9621.3398	1049.6748	2250.0098	1621.2305	8024.6748	4209.0098	9171.2305	9631.6748	5226.0098	-1163.7695	426.6748	12912.01	2773.2305	-283.20508	453.9502	3667.0352	18406.629	3209.6948	743.22461	-34.370117	2308.6948	-1903.7754	13862.63	2500.6948	-1931.7754	13668.63	2262.6948	-4145.7754	14099.63	4157.6948	6017.2246	-345.5752	14763.745	7820.9102	-200.5752	3371.7451	8879.9102	-85.575195	1142.7451	-589.08984	7643.8203	1720.3052	-2788.0752	4029.8201	10886.305	1980.9248	12554.91	6269.895	-1807.4551	5244.9102	2583.895	-994.45508	6555.9102	3514.895	3997.5449	14032.645	2243.6348	-96.575195	15187.645	7715.6348	8101.4248	12903.645	7922.6348	13967.425	16296.645	2667.6348	-31.575195	3883.645	13299.635	7881.4248	9959.6445	1335.6348	-2256.5752	3229.645	3537.6348	10103.425	888.64502	1666.6348	8812.4248	6124.645	1097.6348	8907.4248	2001.645	2974.6348	3181.4248	10322.895	4585.2354	29023.539	915.89502	-3452.7646	1978.54	2096.895	11585.235	8755.54	1156.895	-1596.7646	4842.54	9784.8945	-2669.7646	2182.54	9221.8945	13676.235	14007.54	11156.895	-989.76465	3330.54	1659.895	-1641.7646	9393.54	5144.895	-739.76465	12188.54	-86.334961	10411	4476.1299	7090.665	3732	11496.13	-2386.335	1527	5718.1299	13532.665	2821	-2670.8701	-100.33496	1399	5054.1299	11141.665	4199	8845.1299	585.66504	2228	7830.1299	-2243.335	1628	7003.1299	3262.665	886	-593.87012	-1411.335	14981	3005.1299	-1737.335	160	6783.1299	2145.665	19712	348.12988	10045.665	1118	5468.1299	-839.33496	1362	7356.1299	19363.551	4138.2051	-3901.1201	2118.55	814.20508	-1737.1201	11701.55	1806.2051	-3741.1201	850.7002	20081.426	9285.8555	6654.7002	-2705.5752	27.855469	12096.7	-2378.5752	5270.8555	7438.7002	-3888.5752	99.855469	8857.7002	-2240.5752	798.85547	8058.7798	6135.8198	6958.9258	-1967.2202	2132.8198	1338.9258	7528.7798	1668.8198	-7635.0742	-847.22021	-519.18018	-2522.0742	400.77979	-61.180176	4942.9258	9726.7793	6539.8198	15001.926	-1824.2202	2133.8198	10491.926	10980.779	3655.8198	1796.9258	11284.471	1571.9248	157.79004	8224.4707	815.9248	5538.79	-1327.5298	2657.9248	3996.79	7581.4702	2035.9248	11931.79	7836.4702	4303.9248	24989.789	-2189.5298	-426.0752	11066.79	861.47021	7885.9248	8824.79	10835.471	4502.9248	11529.79	8839.3945	3854.5498	16960.859	2304.395	17814.551	21022.859	12454.395	6327.5498	7577.8604
7229.0698	-101.83984	-64.18457	-504.93018	627.16016	9564.8154	-1373.335	15071.625	3760.6748	435.66504	15113.625	7215.6748	9384.665	18480.625	8805.6748	4866.665	3381.625	5314.6748	1028.3652	1081.4805	-4899.8105	1357.3652	1932.4805	4969.1895	11854.07	3112.7051	2407.7695	9680.0703	7401.7051	13440.77	764.25977	7735.9404	5838.2949	6121.2598	-796.05957	-1009.7051	-1190.1104	3914.2202	21741.125	-1195.1104	3576.2202	7579.125	13081.89	4847.2202	3015.125	9277.8896	3722.2202	-706.875	4109.2251	-3824.9248	8788.3154	-1940.7749	-5193.9248	-383.68457	517.82495	311.58008	2084.3096	9872.8252	9825.5801	10145.31	7145.8252	2054.5801	1551.3096	11545.825	2277.5801	2687.3096	926.82495	14238.58	17300.309	9314.8252	3540.5801	10150.31	11647.825	2565.5801	10711.31	7548.3599	5786.8701	3640.5049	8987.3594	3163.8701	3846.5049	10364.359	5869.8701	2078.5049	1475.2949	3269.7349	-588.0752	11040.885	1364.605	-2273.3096	1765.125	2103.8052	6337.9302	7937.125	2499.8052	6689.9302	417.125	2114.8052	9354.9297	8245.1201	1199.5801	3917.7549	1355.1201	1631.5801	17556.754	4190.1201	8351.5801	8926.7549	-279.87988	3390.5801	5414.7549	2075.665	10069.88	4030.25	4155.665	7001.8799	1405.25	-308.33496	-3796.1201	2444.25	-42.334961	-2768.1201	-2314.75	7065.665	4809.8799	3135.25	-523.33496	-4166.1201	3660.25	-578.33496	-4731.1201	8444.25	5832.1899	17426.32	6463.2002	3122.1899	9155.3203	-1161.7998	3665.1899	13019.32	4378.2002	6489.1899	-974.68018	-1229.7998	1665.49	1761.8252	1289.0498	5289.4902	818.8252	7261.0498	2082.49	10332.825	6159.0498	5308.4902	1502.8252	-402.9502	1652.49	12128.825	8244.0498	1181.1099	9280.9395	6006.3301	10007.109	2753.9399	4960.3301	4439.1099	2013.9399	282.33008	3817.1099	4468.9399	5973.3301	1735.1099	11646.939	8257.3301	6197.1099	4612.9399	5071.3301	3686.095	19866.109	9242.2754	8612.0947	4965.1099	4558.2754	475.09497	768.10986	-992.72461	4129.0947	16121.109	6056.2754	1737.095	8562.1094	6544.2754	998.09497	857.10986	9149.2754	1561.095	9436.1094	5260.2754	11752.505	2748.7402	-2718.7695	1185.9851	-285.77979	1370.0098	8466.9854	-1297.7798	3108.0098	13255.985	558.22021	1991.0098	2392.9851	279.22021	8573.0098	1803.9851	-1511.7798	346.00977	1599.9851	487.22021	5326.0098	8569.9854	2684.2202	8066.0098	7412.9854	-712.77979	1460.0098	10567.985	1449.2202	3683.0098	12852.985	69.220215	4072.0098	10026.985	1692.2202	1026.0098	9869.3652	1916.5149	802.0752	-577.63477	2256.5149	-1843.9248	-152.63477	735.51489	-1281.9248	1211.3652	21958.516	8780.0752	13862.365	2978.5149	1174.0752	10180.365	7057.5146	5753.0752	88.365234	1762.5149	1129.0752	9420.3652	4497.5146	3951.0752	836.36523	2582.5149	6393.0752	243.36523	4100.5146	1469.0752	7944.3652	5129.5146	6711.0752	-127.63477	2748.5149	8590.0752	8973.3652	5255.5146	9858.0752	-311.18506	2601.4351	3542.2598	8127.8149	5843.4351	11225.26	6679.8149	5903.4351	-319.74023	-337.18506	15461.436	2174.2598	101.96509	2119.915	9737.9297	14805.24	4321.6851	7207.9448	-715.75977	1485.6851	3244.9448	10707.24	1602.6851	2293.9448	12347.24	3463.6851	833.94482	13536.24	3608.6851	10426.945	1219.3401	11984.734	8980.2803	1127.3401	2335.7349	8831.2803	1290.3401	-77.265137	-398.71973	7442.3398	607.9502	-3501.4053	1128.3398	10278.95	1616.5947	9529.1152	6006.7148	129.57031	4084.1152	1175.7148	-3615.4297	4374.1152	322.71484	6781.5703	15483.135	3977.5801	-575.48535	11727.135	10703.58	10814.515	12253.135	8277.5801	19502.516	13076.135	4485.5801	-957.48535	4061.1348	14889.58	8833.5146	10789.135	1674.5801	-3626.4854	2199.1348	3183.5801	6969.5146	210.13477	2294.5801	6792.5146	7415.1348	4395.5801	9196.5146	174.13477	2506.5801	6216.5146	10863.38	4605.6851	23123.85	956.37988	283.68506	1120.8496	3214.3799	16710.686	5772.8496	672.37988	2620.6851	6029.8496	13067.38	1579.6851	1206.8496	9169.3799	18537.686	10075.85	12970.38	3676.6851	1135.8496	1187.3799	2512.6851	7747.8496	7340.3799	3259.6851	9472.8496	2802.3301	11327.185	11847.72	9783.3301	431.18457	12059.72	-236.66992	-2126.8154	10953.72	12564.33	-1079.8154	-357.28027	726.33008	-1150.8154	9803.7197	11506.33	1819.1846	12425.72	470.33008	311.18457	13205.72	-728.66992	-991.81543	7264.7197	6153.3301	-831.81543	4123.7197	6115.3301	5474.1846	7493.7197	-529.66992	204.18457	11003.72	3089.3301	13657.185	8591.7197	11998.33	2670.1846	9882.7197	-870.66992	-338.81543	11055.72	18691.01	-3152.4697	1297.125	-237.99023	-4894.4697	1694.125	7503.0098	-3481.4697	-1152.875	-475.00977	26282.154	8105.75	6384.9902	2207.1548	-950.25	11020.99	5789.1548	2528.75	8050.9902	2679.1548	-148.25	8878.9902	3892.1548	-767.25	6613.5552	6834.7852	10279.195	-2193.4448	2677.7852	3578.1953	8996.5547	2076.7852	-1683.8047	-1165.4448	339.78516	-2242.8047	-1833.4448	4344.7852	4365.1953	7051.5552	9704.7852	18593.195	-1621.4448	2333.7852	9651.1953	9597.5547	5329.7852	3488.1953	15624.64	4137.9351	-7650.6152	11778.64	4576.9351	-4462.6152	413.63989	4693.9351	-4701.6152	12110.64	5037.9351	5059.3848	12440.64	6856.9351	11807.385	1441.6399	2872.9351	-4095.6152	3206.6399	12959.936	-4045.6152	14659.64	5201.9351	2872.3848	8953.4004	3465.7451	20897.391	7536.3999	7630.7451	18565.391	9714.4004	3923.7451	7490.3896
8475.9199	4202.3052	-3906.5293	160.91992	4703.3052	274.4707	96.015137	11522.515	3560.7695	114.01514	14585.515	8107.7695	9119.0156	14505.515	12870.77	6563.0151	2716.5146	6524.7695	-3442.6602	294.36523	201.75586	-3816.6602	1831.3652	6951.7559	9420.625	5924.8101	1046.5195	8951.625	4834.8101	10160.52	318.29492	12313.65	3740.04	6123.2949	2440.6504	-2835.96	2569.855	2881.8945	19068.559	3239.855	-1608.1055	2110.5596	18687.855	-1861.1055	-2312.4404	13402.855	-291.10547	-3310.4404	6160.4102	2091.54	4685.3203	289.41016	2303.54	-4126.6797	-1203.2949	-1536.1602	3012.54	8926.7051	5348.8398	7518.54	5323.7051	-1107.1602	280.54004	9269.7051	290.83984	693.54004	4490.7051	-887.16016	19326.539	7548.7051	2333.8398	9626.54	9046.7051	1842.8398	6534.54	6879.5498	2311.21	-860.32031	8771.5498	1336.21	832.67969	9669.5498	3816.21	-659.32031	3202.375	2129.2998	-4145.2803	8264.1895	2477.4702	-1899.6797	1437.115	-1463.0146	7137.1348	5100.1152	321.98535	7450.1348	841.11499	-988.01465	8010.1348	5285.7598	-2751.7695	-1877.835	-1865.2402	-4404.7695	10320.165	959.75977	7549.2305	3289.165	-1228.2402	179.23047	-791.83496	4329.8149	10288.48	9089.7246	7559.8149	880.48047	3526.7246	703.81494	-2637.5195	4239.7246	1495.8149	-4147.5195	-2089.2754	10586.814	4289.4805	9205.7246	952.81494	-5175.5195	5425.7246	253.81494	-4190.5195	13459.725	3106.8052	18863.48	7078.29	-95.194824	17141.48	487.29004	1644.8052	15710.48	6298.29	4863.8052	882.47998	-2799.71	-2354.23	1462.605	-1795.21	2782.77	849.60498	2507.79	-2407.23	11862.605	2263.79	1883.77	-637.39502	-4077.21	-1558.23	11785.605	6557.79	-2247.7349	5928.7695	5578.1548	8122.2651	-1283.2305	3505.1548	4372.2651	-455.23047	1395.1548	1531.2651	-29.230469	4495.1548	-334.73486	9695.7695	11544.154	3547.2651	826.76953	8402.1543	5298.6201	18284.605	12036.035	8787.6201	4882.605	11550.035	878.62012	2246.605	1757.0352	3435.6201	18577.605	7555.0352	2279.6201	9868.6055	6612.0352	1443.6201	1745.605	12086.035	1222.6201	13594.605	6803.0352	12194.47	4146.6401	-2758.7148	1715.7549	2937.7852	2496.9751	10673.755	2836.7852	2742.9751	12727.755	2559.7852	2290.9751	1512.7549	3258.7852	13457.975	506.75488	1876.7852	1928.9751	-348.24512	4422.7852	6677.9751	7133.7549	5255.7852	9554.9746	7841.7549	3054.7852	2981.9751	8094.7549	3202.7852	7737.9751	10347.755	2289.7852	4060.9751	9193.7549	4073.7852	1588.9751	1906.8101	-204.0752	-137.0249	1890.8101	1234.9248	-21.024902	1677.8101	-234.0752	1439.9751	3463.8101	19971.926	10191.975	16156.811	2213.9248	1818.9751	11464.811	4594.9248	8566.9746	1793.8101	470.9248	2368.9751	11664.811	3168.9248	9586.9746	3887.8101	2094.9248	6214.9751	2514.8101	2988.9248	6893.9751	12443.811	2987.9248	6285.9751	883.81006	126.9248	9645.9746	8406.8105	4094.9248	11369.975	-965.94482	258.7998	4325.0098	7907.0552	2790.7998	15469.01	7445.0552	1183.7998	4871.0098	-1068.9448	11914.8	4808.0098	1242.7051	3520.8799	8616.6201	16359.255	301.83008	4589.1548	-2064.7451	-3321.1699	2425.1548	11461.255	-628.16992	1708.1548	15886.255	-2549.1699	840.15479	12414.255	-989.16992	8985.1543	-170.04492	12401.11	5861.665	-452.04492	3398.1101	8370.665	1008.9551	1745.1101	-322.33496	10885.305	-232.16992	742.25	430.30493	11419.83	5494.25	11048.405	5638.6001	2202.2051	7226.4053	840.6001	-1617.7949	7915.4053	2635.6001	8057.2051	13023.045	3899.8452	559.2002	12541.045	9087.8457	5938.2002	13266.045	8498.8457	17416.199	14033.045	6731.8452	761.2002	3412.0449	11963.846	6980.2002	8636.0449	2078.8452	-700.7998	3083.0449	3030.8452	7166.2002	351.04492	3226.8452	9004.2002	6009.0449	3019.8452	10894.2	1038.0449	2430.8452	7720.2002	10295.96	6363.75	20487.359	2797.96	-118.25	-9481.6406	5329.96	14730.75	-1654.6406	2261.96	1855.75	-4865.6406	11244.96	28.75	-7414.6406	11310.96	17007.75	1491.3594	10756.96	1826.75	-6785.6406	1331.96	1441.75	-700.64062	7005.96	1022.75	-377.64062	2135.605	13375.71	8605.2949	8376.6055	2007.71	14064.295	2912.605	-312.29004	12693.295	14118.605	418.70996	1111.2949	-345.39502	-357.29004	6793.2949	14179.605	2264.71	12761.295	-336.39502	370.70996	12474.295	311.60498	520.70996	8557.2949	7329.605	-397.29004	4891.2949	5646.605	5642.71	8938.2949	-624.39502	-1256.29	10235.295	3661.605	18236.711	8813.2949	10695.605	1326.71	9679.2949	590.60498	454.70996	12344.295	19449.535	2434.2549	-677.99512	1438.5349	1856.2549	-517.99512	6036.5352	1948.2549	-2173.9951	392.5	21603.254	7780.3203	8779.5	1293.2549	-2440.6797	9086.5	3002.2549	2667.3203	8086.5	918.25488	-464.67969	9080.5	1135.2549	37.320312	10790.705	7367.2852	8917.7207	241.70508	2595.2852	-3227.2793	11162.705	3452.2852	-8715.2793	130.70508	669.28516	-5706.2793	880.70508	1799.2852	329.7207	11647.705	7765.2852	11371.721	650.70508	1663.2852	7097.7207	13858.705	6228.2852	-1401.2793	16137.85	-335.75977	-4622.8848	11699.85	-2062.7598	154.11523	230.8501	-3122.7598	-4424.8848	10718.85	-1738.7598	4660.1152	12299.85	792.24023	17398.115	798.8501	-3563.7598	6981.1152	2782.8501	9118.2402	3719.1152	12857.85	-1193.7598	4161.1152	11631.555	3647.3799	1644.4902	12065.555	5614.3799	9946.4902	8836.5547	6147.3799	-2049.5098
4725.6504	99.519531	2562.3105	-2903.3496	1732.5195	8163.3105	988.3999	12656.31	7185.2451	2789.3999	14263.31	13258.245	12319.4	18700.309	15073.245	7153.3999	3558.3096	10573.245	-313.58496	5623.0996	1640.8154	346.41504	4189.0996	9187.8154	10158.814	2623.6553	-2256.875	11734.814	7621.6553	4991.125	-606.66504	9922.6504	4875.1104	4664.335	-2206.3496	-478.88965	-1321.915	7419.8901	20861.99	-1836.915	946.89014	7218.9902	12909.085	4710.8901	-3696.0098	11830.085	4317.8901	-5626.0098	2699.2754	924.54492	5234.7598	-2208.7246	498.54492	-6057.2402	-42.865234	78.72998	272.01465	8072.1348	5985.73	5202.0146	6258.1348	760.72998	746.01465	10336.135	1935.73	662.01465	-281.86523	9787.7305	16204.015	7531.1348	3850.73	6458.0146	12624.135	3400.73	8171.0146	7905	367.96973	-1831.2998	8835	1172.9697	486.7002	5470	2941.9697	-557.2998	4249.645	1831.6948	-2605.7246	9699.7852	498.7251	-1932.9199	578.57007	249.40479	-1173.3604	7598.5703	2598.4048	733.63965	934.57007	1456.4048	3010.6396	9397.4854	2314.9448	4703.5352	2343.4851	2356.9448	13120.535	2600.4851	7633.9448	8313.5352	1947.4851	2833.9448	5467.5352	1401.6948	14663.415	5822.7402	7046.6948	3580.415	5524.7402	-2243.3052	-192.58496	5734.7402	-1582.3052	-591.58496	-257.25977	9814.6953	4241.415	7827.7402	-2615.3052	536.41504	2404.7402	-2221.3052	-957.58496	9146.7402	2618.71	22924.629	8305.4102	-1192.29	7419.6299	-108.58984	468.70996	17325.629	7688.4102	5053.71	2270.6299	604.41016	-48.904785	605.60986	710.29004	2847.0952	2158.6099	5727.29	-58.904785	10573.609	6934.29	5393.0952	-134.39014	903.29004	709.09521	13524.609	8188.29	2832.915	6714.355	6445.4302	11151.915	4372.355	3074.4302	8697.915	507.35498	2298.4302	8032.915	538.35498	4699.4302	3850.915	11115.355	13219.43	7986.915	3135.355	9330.4297	970.16992	23865.855	5118.3252	5388.1699	4957.855	7049.3252	-4448.8301	3698.855	-2545.6748	-1097.8301	18235.855	4064.3252	-3862.8301	14125.855	4059.3252	-3339.8301	3927.855	7283.3252	-2944.8301	14572.855	5028.3252	10622.835	3798.1748	-1177.29	-239.77002	-201.20996	402.09521	11257.23	-290.20996	-464.90479	12270.23	448.79004	380.09521	-340.77002	-449.20996	13963.096	1496.23	142.79004	9.0952148	151.22998	814.79004	8656.0957	8344.2305	3573.79	3253.0952	6989.23	180.79004	-1414.9048	7157.23	1140.79	6772.0952	13752.23	1672.79	-321.90479	9626.2305	1340.79	850.09521	1531.52	321.2749	2368.3149	1797.52	-215.7251	1225.3149	879.52002	159.2749	1819.3149	2563.52	23448.275	12728.314	16256.52	1358.2749	5745.3149	9344.5195	5690.2749	8665.3145	887.52002	1928.2749	2621.3149	13168.52	5236.2749	8935.3145	2454.52	1036.2749	8953.3145	1990.52	2899.2749	6318.3149	10687.52	3445.2749	12086.314	730.52002	977.2749	13953.314	8742.5195	2036.2749	12550.314	39.47998	1096.79	2787.1201	9161.4805	1927.79	15768.12	3549.48	4881.79	3258.1201	-247.52002	13239.79	6023.1201	2278.885	1136.8198	3271.6348	21343.65	3220.5601	8.0703125	1052.6499	2202.5601	1578.0703	9190.6504	1740.5601	-2361.9297	8273.6504	2215.5601	-3621.9297	12611.65	4714.5601	6418.0703	63.879883	11917.925	5108.9805	983.87988	4350.9248	9718.9805	882.87988	-1225.0752	-3162.0195	8147.2051	-419.6001	-3364.3301	1242.2051	10530.4	3250.6699	7772.4048	7434.3101	5225.625	5087.4048	1942.3101	-334.375	5638.4048	4183.3101	11781.625	13686.75	1939.3452	-7055.0195	9898.75	4324.3452	1037.9805	8725.75	6470.3452	14407.98	12211.75	7712.3452	-4417.0195	1031.75	10596.346	1083.9805	6803.75	1973.3452	-9257.0195	1725.75	2187.3452	3891.9805	-1681.25	742.34521	-1767.0195	6587.75	1769.3452	-370.01953	-750.25	1494.3452	-2029.0195	11493.995	8362.7754	28501.68	84.995117	-438.2251	4898.6802	2958.9951	14836.775	12826.68	628.99512	2727.7749	9398.6797	10415.995	1264.7749	4346.6802	11093.995	15406.775	18421.68	9924.9951	2010.7749	5019.6802	-85.004883	593.7749	10839.68	5049.9951	1933.7749	14285.68	1216.4048	14821.516	1866.8604	9287.4043	3968.5151	7455.8604	-224.59521	1505.5151	5092.8604	11268.404	-222.48486	-4930.1396	-1014.5952	-771.48486	3326.8604	12837.404	3338.5151	4974.8604	-0.59521484	1104.5151	6675.8604	-387.59521	504.51514	5779.8604	6260.4048	1087.5151	-3451.1396	2400.4048	12232.516	2081.8604	-610.59521	1547.5151	2869.8604	3621.4048	18094.516	4759.8604	11437.404	4314.5151	3693.8604	-490.59521	24.515137	2785.8604	12845.945	5927.3198	-255.7002	-2578.0552	1836.3198	-69.700195	1845.9448	2608.3198	-1717.7002	-2497.3701	22279.25	6416.0596	7362.6299	4456.25	-2629.9404	8573.6299	5447.25	-1520.9404	6187.6299	2975.25	-2818.9404	6482.6299	1721.25	-1208.9404	2510.2402	10924.715	17717.475	-276.75977	1130.7148	7907.4746	11638.24	4078.7148	1158.4746	1204.2402	-53.285156	4612.4746	844.24023	1857.7148	11204.475	10936.24	8064.7148	25522.475	-317.75977	1920.7148	14012.475	10061.24	5487.7148	7720.4746	11696.311	4772.6948	416.48047	11566.311	5763.6948	5530.4805	-1785.6899	3022.6948	3634.4805	7430.3101	6827.6948	8472.4805	8472.3105	7942.6948	23320.48	-2098.6899	2685.6948	10956.48	-807.68994	16381.695	6999.4805	11806.311	4103.6948	8517.4805	12052.55	3428.165	8738.79	12045.55	5290.165	12793.79	10166.55	7219.165	4607.79
7634.3452	3174.48	7683.1699	633.34521	1200.48	11953.17	-1622.8945	13522.596	3165.3945	-359.89453	14466.596	7984.3945	7438.1055	21116.596	16690.395	5893.1055	3558.5952	9034.3945	58.950195	-27.299805	-6163.8906	1149.9502	2020.7002	-3146.8906	9116.0098	2015.3398	1169.8594	5570.0098	2537.3398	10745.859	-2940.1504	10341.82	-652.25977	2270.8496	-1085.1797	-4064.2598	211.78516	-1685.6152	22936.9	603.78516	-4535.6152	13244.9	14938.785	-197.61523	5316.9004	11476.785	-2853.6152	3683.9004	5610.8599	3132.1348	4024.3594	-560.14014	1703.1348	-10987.641	573.98486	-3645.2051	2613.1104	7378.9849	3252.7949	2288.1104	4657.9849	-1460.2051	-1119.8896	7429.9849	-2148.2051	-2439.8896	4339.9849	2702.7949	16080.11	6212.9849	-383.20508	5337.1104	6394.9849	1606.7949	8147.1104	7452.6602	1366.5698	-1125.9004	9744.6602	1892.5698	-4458.9004	7357.6602	5251.5698	-3780.9004	5134.915	-242.66992	688.36035	11587.28	2479.6348	-6304.7598	747.28003	-820.90527	6454.4849	6807.2803	-94.905273	5259.4849	358.28003	-2637.9053	8412.4844	8512.2305	2888.645	4578.1548	856.22998	-215.35498	12787.154	1928.23	9558.6445	7297.1548	636.22998	1373.645	6103.1548	2577.3301	15688.405	10021.37	7473.3301	4280.4053	4385.3701	-1578.6699	-851.59473	7681.3701	-561.66992	-2519.5947	477.37012	9257.3301	2857.4053	5735.3701	-1551.6699	-1340.5947	3435.3701	-2077.6699	-2224.5947	11517.37	6966.25	16835.57	3342.8252	4462.25	189.56982	-3703.1748	5151.25	12572.57	2176.8252	6459.25	-791.43018	-4756.1748	-3146.4448	828.26514	-1231.8203	-1135.4448	2357.2651	5278.1797	26.555176	10976.266	2388.1797	1385.5552	4025.2651	-4005.8203	-1351.4448	15072.266	7567.1797	-1835.02	5953.4746	2518.0752	8068.98	-1024.5254	-90.924805	3245.98	-1250.5254	-624.9248	1608.98	-93.525391	1528.0752	47.97998	10948.475	7867.0752	5534.98	604.47461	10580.075	5196.9551	19470.295	6406.9648	11563.955	5351.2949	8594.9648	2055.9551	1626.2949	-1377.0352	5999.9551	14666.295	5022.9648	2301.9551	9283.2949	5586.9648	2277.9551	2434.2949	6946.9648	3572.9551	11096.295	3955.9648	691.35986	310.04492	1048.9053	-1855.2349	1499.7549	773	7417.7651	3495.7549	-117	9503.7656	1661.7549	268	-916.23486	1965.7549	12440	-1277.2349	817.75488	-1385	-940.23486	3726.7549	6537	1903.7651	7484.7549	4096	5768.7651	1188.7549	-203	8321.7656	4439.7549	3220	9107.7656	1809.7549	750	7401.7651	1742.7549	1231	509.30493	1098.8149	253.3999	-505.69507	1787.8149	-450.6001	924.30493	1170.8149	-348.6001	1652.3049	29191.814	11017.4	13303.305	4200.8149	2498.3999	5748.3047	9081.8145	9985.4004	1320.3049	1722.8149	944.3999	11211.305	3675.8149	8779.4004	1712.3049	2414.8149	6229.3999	1129.3049	5008.8149	5209.3999	10872.305	3359.8149	9061.4004	-15.695068	1983.8149	11987.4	8672.3047	4808.8149	9820.4004	463.89502	1399.875	4273.9951	7962.895	573.875	10900.995	6675.895	555.875	2550.9951	841.89502	8232.875	3729.9951	3394.9851	3738.1499	4202.7852	17438.605	4317.7051	3702.4448	970.60498	2411.7051	3178.4448	918.60498	1022.7051	1280.4448	1376.605	145.70508	2788.4448	11319.605	6126.7051	8741.4453	760.18994	11750.79	2260.5947	1261.1899	83.790039	5963.5947	704.18994	516.79004	-4751.4053	6020.0698	168.3999	1746.4048	-553.93018	12323.4	3796.4048	11124.24	4283.7202	-2584.6602	5775.2402	-110.27979	-8119.6602	5831.2402	-641.27979	2144.3398	9292.6094	1875.8501	-5406.2354	11816.609	5740.8501	2212.7646	11335.609	5082.8501	12821.765	13817.609	4282.8501	-4405.2354	1481.6099	11612.85	5942.7646	8808.6094	3107.8501	-3655.2354	1307.6099	3090.8501	5803.7646	-1528.3901	2595.8501	5820.7646	4159.6099	1300.8501	4997.7646	398.60986	2654.8501	-382.23535	13956.37	1769.5049	21604.781	1890.3701	-1966.4951	-3839.2197	3737.3701	13720.505	3885.7803	2016.3701	376.50488	3155.7803	13189.37	-1125.4951	-1145.2197	9511.3701	15823.505	8172.7803	11641.37	1457.5049	1575.7803	2566.3701	-1555.4951	3861.7803	8408.3701	-793.49512	7596.7803	335.4502	9104.9902	632.75	9937.4502	1749.9902	4953.75	-864.5498	-476.00977	6497.75	11881.45	1159.9902	-6640.25	-1152.5498	-260.00977	-557.25	10162.45	1201.9902	3409.75	-497.5498	1483.9902	3005.75	-1077.5498	490.99023	2229.75	5565.4502	-903.00977	-3557.25	3483.4502	10594.99	1112.75	-1492.5498	-1246.0098	4072.75	1775.4502	16910.99	1762.75	11016.45	602.99023	1650.75	-471.5498	-1785.0098	1192.75	14865.65	4685.8052	869.36035	-50.350098	1167.8052	1123.3604	7461.6499	48.805176	-1035.6396	-1656.5703	24353.875	8053.6748	6687.4297	-395.125	-91.325195	9850.4297	2696.875	2436.6748	7397.4297	-151.125	-1602.3252	4530.4297	152.875	-462.3252	2683.8052	17648.545	8763.3906	-350.19482	3126.5449	-1178.6094	10975.805	407.54492	-7453.6094	3445.8052	920.54492	-4774.6094	1063.8052	1639.5449	263.39062	10780.805	5802.5449	13231.391	29.805176	831.54492	8735.3906	11566.805	4254.5449	662.39062	14402.68	3492.3398	3011.335	10263.68	4738.3398	7860.335	-223.31982	4387.3398	3224.335	9382.6797	3141.3398	17022.336	12477.68	4580.3398	26836.336	-945.31982	1072.3398	12304.335	3282.6802	10902.34	8494.335	12849.68	4067.3398	12836.335	9671.1299	6066.3101	16418.176	10454.13	4678.3101	19509.176	6184.1299	16043.311	8340.1748
10921.545	4100.875	646.83984	1534.5449	2993.875	7090.8398	-5723.2002	12293.085	-766.02539	-5726.2002	14449.085	3974.9746	12896.8	8968.085	11000.975	-1769.2002	3631.085	3311.9746	975.90479	5491.4053	4015.5547	803.90479	3779.4053	8966.5547	8568.7354	8267.5996	5694.7354	10318.735	9502.5996	14203.735	-2073.8252	10582.01	5065.7949	5375.1748	3762.0098	2814.7949	-839.77002	4302.5151	22764.426	1085.23	4287.5151	10081.425	13647.23	6267.5151	2368.4248	12289.23	3217.5151	1758.4248	6502.5098	-283.41992	4105.5742	649.50977	461.58008	-5211.4258	-794.28516	-1082.7598	2258.7549	6377.7148	5692.2402	792.75488	4432.7148	-2118.7598	3182.7549	8068.7148	1096.2402	-472.24512	3488.7148	6473.2402	20893.754	7444.7148	2299.2402	10477.755	9252.7148	1990.2402	8916.7549	9366.5996	-14.509766	-1701.1699	9126.5996	2287.4902	-199.16992	10943.6	1835.4902	-2984.1699	4342.2998	3627.915	-4832.29	11466.265	2386.0552	-4106.125	2307.0449	696.7749	3374.6797	9777.0449	852.7749	3471.6797	1062.0449	1515.7749	4723.6797	7091.5601	2739.5898	3387.4053	722.56006	-27.410156	13423.405	4164.5601	9056.5898	5313.4053	1289.5601	1608.5898	5505.4053	1996.855	18540.375	10257.41	7893.855	1496.375	4867.4102	267.85498	670.375	1796.4102	716.85498	-2432.625	-1830.5898	9309.8555	2610.375	5062.4102	-1868.145	-1378.625	2939.4102	-1285.145	-3158.625	6967.4102	4549.4297	14575.57	9406.5801	9538.4297	951.56982	1099.5801	3383.4299	10570.57	7214.5801	7590.4297	-1788.4302	-1097.4199	-374.75977	-631.42969	2107.1948	1404.2402	-1111.4297	6191.1948	-115.75977	8916.5703	6087.1948	2552.2402	-1571.4297	366.19482	-230.75977	10676.57	10343.195	5245.79	2342.5654	4809.0649	9867.79	-1781.4346	729.06494	9195.79	-5666.4346	747.06494	4688.79	-3540.4346	5245.0649	3081.79	10444.565	12506.064	8013.79	-3401.4346	9349.0645	3408.3799	17783.629	9687.0996	5713.3799	2552.6299	10143.1	-880.62012	-157.37012	1598.1001	2235.3799	15355.63	7590.1001	-115.62012	10010.63	6053.1001	-1200.6201	317.62988	11062.1	-260.62012	11007.63	9021.0996	-556.1499	-187.20996	-1267.7402	-764.01514	2226.835	-215.06494	8169.9849	3664.835	1508.9351	11063.984	2814.835	2343.9351	-18.015137	2314.835	13253.936	580.98486	743.83496	252.93506	-89.015137	2725.835	9327.9355	3868.9849	13242.835	5937.9351	7792.9849	2992.835	1946.9351	8747.9844	4200.835	7157.9351	10058.984	2585.835	52.935059	4028.9849	2318.835	467.93506	1043.98	792.85498	-1156.0898	1417.98	1539.855	-609.08984	1054.98	1311.855	900.91016	10270.98	2788.855	1211.9102	13754.98	4091.855	4113.9102	6907.98	7769.855	9857.9102	720.97998	2884.855	1213.9102	10728.98	6182.855	7046.9102	1970.98	2888.855	5317.9102	1293.98	4384.855	4356.9102	11690.98	3215.855	7624.9102	354.97998	3957.855	12394.91	10422.98	3242.855	10256.91	2530.7649	331.33496	3510.6104	10102.765	3544.335	12779.61	12086.765	3398.335	1167.6104	1916.7649	12536.335	2289.6104	955.99512	-1001.6001	4353.375	20113.33	5063.895	3763.4297	-929.66992	1849.895	1340.4297	-184.66992	2751.895	-279.57031	20.330078	1921.895	-4189.5703	13343.33	5293.895	4280.4297	-1091.5752	9830.4951	8361.6602	-605.5752	214.49512	8873.6602	-416.5752	-414.50488	-318.33984	8723.2148	1080.1699	-602.69043	2435.2151	12064.17	5934.3096	12056.3	6752.1948	-6092.0801	8232.2998	1884.1948	-8384.0801	11007.3	647.19482	2789.9199	13121.37	1090.4951	374.59961	13680.37	7473.4951	5971.5996	3408.3701	4768.4951	21924.6	12533.37	3901.4951	3118.5996	3726.3701	9795.4951	8349.5996	11544.37	764.49512	1046.5996	2712.3701	1663.4951	9623.5996	790.37012	2030.4951	9529.5996	6520.3701	1028.4951	14327.6	446.37012	511.49512	5950.5996	11856.28	4452.0752	27943.309	990.28003	-316.9248	2453.3096	2746.28	13883.075	8795.3096	708.28003	-94.924805	6736.3096	10449.28	207.0752	3369.3096	6967.2803	14692.075	12072.31	10275.28	2667.0752	7874.3096	663.28003	195.0752	8226.3096	1221.28	11333.075	13060.31	2932.395	12054.65	6082.8652	10978.395	6567.6499	7274.8652	290.39502	1982.6499	8728.8652	13667.395	4188.6499	-3976.1348	442.39502	2405.6499	6125.8652	14910.395	4508.6499	8886.8652	916.39502	2795.6499	15463.865	816.39502	5012.6499	7987.8652	8092.395	2824.6499	-59.134766	9613.3945	5032.6499	5435.8652	-368.60498	1660.6499	4562.8652	4317.395	17826.65	6677.8652	13020.395	5354.6499	4295.8652	389.39502	4007.6499	10050.865	15385.04	3404.9902	-5052.0596	873.04004	-10.009766	-1995.0596	12860.04	1804.9902	-3735.0596	5906.5801	22250.314	4431.105	10983.58	1820.3149	3179.105	12658.58	1868.3149	6446.105	13327.58	-87.685059	339.10498	14213.58	1530.3149	3313.105	3919.98	16170.1	10867.575	622.97998	1814.1001	4975.5752	12221.98	2130.1001	-1469.4248	1487.98	465.1001	-3191.4248	1276.98	999.1001	7022.5752	9162.9805	4487.1001	24358.574	1704.98	1695.1001	12374.575	12819.98	5094.1001	2010.5752	12955.221	-16.155273	-2055.5957	10879.221	3742.8447	-436.5957	76.220215	1306.8447	968.4043	8518.2207	2060.8447	9143.4043	8706.2207	4487.8447	20925.404	-507.77979	-631.15527	5860.4043	2219.2202	9459.8447	5463.4043	11180.221	2081.8447	7999.4043	13554.075	5793.9199	14828.63	9269.0752	3999.9199	15866.63	9897.0752	10540.92	10880.63
9228.6348	115.62012	-3742.7949	4427.6348	-241.37988	87.205078	-1590.355	13928.78	-5237.7305	-1036.355	16064.78	-675.73047	16722.645	8752.7803	5707.2695	3354.645	6807.7803	1177.2695	-4384.6299	3.2050781	-256.42969	-3374.6299	1240.2051	7928.5703	8774.9297	3071.3149	9311.4502	11676.93	8408.3145	11211.45	-2367.3652	11148.865	5297.6904	5740.6348	2182.8652	-92.30957	1765.165	1897.71	27083.531	3305.165	-2323.29	9759.5303	15300.165	-150.29004	3244.5303	15643.165	1505.71	3509.5303	2601.0049	137.0498	6232.875	-2493.9951	-1036.9502	-61.125	806.15479	1862	-333.71484	9168.1543	2458	-301.71484	5560.1548	575	-2800.7148	9427.1543	3967	-893.71484	6879.1548	7038	18269.285	7591.1548	6240	7096.2852	9937.1543	3267	6963.2852	7106.645	-887.125	-1072.1504	8147.645	1241.875	-3201.1504	9962.6445	2754.875	-3038.1504	1248.7798	-900.69043	-5313.7051	9034.1094	2721.1602	-6562.8945	738.49512	1998.415	6634.8198	7810.4951	2582.415	5231.8198	296.49512	425.41504	10427.82	8264.3145	5219.4551	3502.7998	-908.68506	1138.4551	13759.8	1765.3149	10775.455	6159.7998	-819.68506	2091.4551	7411.7998	734.12988	19967.66	10602.415	6162.1299	2982.6602	6474.415	-2175.8701	-1353.3398	4603.415	-334.87012	-3197.3398	1891.415	9872.1299	3981.6602	8674.415	-1688.8701	-91.339844	4878.415	-2185.8701	-2473.3398	13543.415	3773.0952	20515.141	2083.5146	9821.0957	5302.1401	-3897.4854	2112.0952	13001.141	801.51465	5218.0952	2055.1401	-7442.4854	2258.3601	1042.8149	-1210.085	4441.3604	1822.8149	6819.915	340.36011	12948.814	5511.915	4812.3604	1915.8149	-747.08496	1890.3601	13541.814	9228.915	1787.8799	8077.5449	5241.585	8962.8799	4517.5449	3397.585	6826.8799	3044.5449	2442.585	5963.8799	3494.5449	5451.585	2845.8799	12802.545	13799.585	8675.8799	7034.5449	9878.585	4528.0752	19078.23	1601.3096	9858.0752	3530.23	3825.3096	1339.075	2034.23	-5704.6904	5159.0752	16499.23	820.30957	2829.075	10129.23	332.30957	1641.075	1613.23	4804.3096	1347.075	10315.23	1111.3096	-1970.2798	540.85986	-636.6001	1070.51	-255.2749	726.14502	10595.51	-290.2749	1094.145	12218.51	1387.7251	2999.145	890.51001	1822.7251	12591.145	1251.51	1121.7251	1435.145	624.51001	3230.7251	8720.1445	5332.5098	7014.7251	4864.145	8012.5098	1906.7251	1387.145	9748.5098	2598.7251	5705.145	10534.51	1395.7251	2202.145	1061.51	-464.2749	3063.145	-292.01514	925.37012	24.304688	-394.01514	-124.62988	-1287.6953	-368.01514	-251.62988	-231.69531	9320.9844	1799.3701	-322.69531	13099.984	3109.3701	2032.3047	8090.9849	6934.3701	6182.3047	399.98486	179.37012	708.30469	10198.984	4077.3701	5567.3047	2343.9849	3382.3701	5585.3047	1910.9849	1938.3701	4516.3047	11417.984	2194.3701	9396.3047	-335.01514	1535.3701	9831.3047	8978.9844	3672.3701	7533.3047	-43.115234	1702.0698	-3007.4297	11146.885	2342.0698	7232.5703	8760.8848	3639.0698	-4530.4297	804.88477	13795.07	-1125.4297	848.07495	1767.6602	6379.5	18299.551	1356.8198	2834.8701	-1449.4502	1065.8198	525.87012	-1160.4502	782.81982	-27.129883	-1843.4502	-294.18018	-1550.1299	4443.5498	3349.8198	7034.8701	1721.3201	11957.175	4393.8604	-391.67993	2489.175	5692.8604	1111.3201	2094.175	-2718.1396	7571.3101	1145.9951	596.6499	3166.3101	8173.9951	6339.6499	7238.3901	5296.8701	151.05957	5229.3901	1566.8701	-2424.9404	7105.3901	1632.8701	6480.0596	13690.2	2888.3652	-1773.9805	12611.2	7318.3652	7965.0195	-47.800049	5574.3652	18693.02	14295.2	5578.3652	870.01953	4684.2002	11803.365	4803.0195	12471.2	2438.3652	-1220.9805	4743.2002	4387.3652	7599.0195	784.19995	414.36523	7897.0195	6591.2002	3942.3652	10571.02	488.19995	1090.3652	3650.0195	12794.08	5179.125	27659.719	-199.91992	1250.125	1768.7197	1846.0801	15042.125	6734.7197	509.08008	4850.125	2320.7197	10937.08	3823.125	2515.7197	7282.0801	17322.125	10203.72	10696.08	6346.125	2976.7197	-256.91992	1900.125	5650.7197	2425.0801	8259.125	10798.72	2943.5449	15409.82	8407.6904	11760.545	6009.8198	12742.69	1886.5449	2535.8198	11782.69	13543.545	2178.8198	-784.30957	1147.5449	5879.8198	10059.69	14718.545	4219.8198	10740.69	2024.5449	4131.8198	9647.6904	1298.5449	4721.8198	10128.69	6612.5449	3476.8198	4947.6904	10405.545	4787.8198	6555.6904	840.54492	1894.8198	11509.69	3255.5449	21189.82	136.69043	12499.545	6540.8198	9878.6904	1529.5449	4462.8198	9542.6904	13417.34	4564.9102	-1944.3154	-2500.6602	2673.9102	-20.31543	6607.3398	1961.9102	-2554.3154	4194.7598	499.45996	-3113.6055	7004.7598	3153.46	-2024.6055	10943.76	5227.46	1906.3945	6118.7598	1252.46	-1345.6055	6466.7598	871.45996	-1881.6055	6151.46	9693.0098	8438.5293	-63.540039	1621.0098	-788.4707	10171.46	1775.0098	-6221.4707	-1256.54	947.00977	-3704.4707	-21.540039	1595.0098	4009.5293	10529.46	7336.0098	14384.529	-543.54004	2113.0098	8846.5293	10055.46	5537.0098	1668.5293	13582.564	1943.6445	-3874.1445	12237.564	4137.6445	2033.8555	1035.5649	695.64453	-3327.1445	9042.5645	2605.6445	5230.8555	11633.564	2486.6445	15997.855	1764.5649	-1219.3555	7624.8555	3726.5649	12369.645	2830.8555	13500.564	3622.6445	9752.8555	13066.596	1720.2798	23684.41	911.59521	2907.2798	19890.41	4380.5952	18817.279	11916.41
11057.88	5321.4351	-431.30469	3302.8799	5172.4351	3220.6953	-1440.0801	12885.415	-2331.9844	-1882.0801	15737.415	5761.0156	15553.92	7312.415	8401.0156	10197.92	5379.415	974.01562	-911.53027	-3567.7646	1990.4951	794.46973	-2874.7646	6294.4951	979.10498	1103.7402	4251.5049	11340.105	3854.7402	8474.5049	3800.9648	11159.975	619.74023	8748.9648	2051.9751	-5046.2598	-1663.165	4834.2402	20944.195	-2797.165	3064.2402	7604.1953	9511.835	3510.2402	1993.1953	9725.835	3898.2402	-419.80469	8352.4805	2072.6152	6795.0254	827.47998	529.61523	-549.97461	1064.02	-33.209961	996.28516	9280.0195	1921.79	-1819.7148	6772.02	-1970.21	-2089.7148	11331.02	441.79004	-387.71484	5073.02	8377.79	16358.285	7533.02	2315.79	5000.2852	11250.02	4143.79	5889.2852	8017.875	-1686.4346	205.80957	10335.875	-1127.4346	3778.8096	8149.875	1316.5654	4568.8096	2868.3799	-534.5	-1959.1553	8921.665	2150.46	-8839.5146	-669.06494	-882.87988	5267.9648	6826.9351	1523.1201	6784.9648	-232.06494	148.12012	10474.965	9656.5	2785.6348	-2036.25	2789.5	2335.6348	12188.75	4418.5	9902.6348	2301.75	2199.5	90.634766	2335.75	2184.46	8081.5703	861.0498	7858.46	-994.42969	-423.9502	-706.54004	-5480.4297	-609.9502	399.45996	-6244.4297	-6225.9502	10561.46	-2953.4297	2118.0498	-1263.54	-6136.4297	410.0498	-2076.54	-5947.4297	4169.0498	4051.2549	18623.195	6890.8301	10393.255	-1276.8047	-946.16992	3136.2549	11928.195	4316.8301	5290.2549	-3367.8047	-0.16992188	-1226.79	3475.0698	-3667.7998	2758.21	2376.0698	1763.2002	471.20996	12060.07	982.2002	2290.21	1534.0698	-3982.7998	-1476.79	11886.07	2984.2002	205.35986	7255.2852	839.30469	9877.3594	4819.2852	-585.69531	-595.64014	874.28516	-110.69531	3722.3599	1642.2852	444.30469	612.35986	10173.285	7121.3047	6478.3599	3219.2852	7231.3047	4144.2251	19314.08	9016.2344	9233.2246	3921.0801	9631.2344	-490.7749	1139.0801	1756.2349	3422.2251	16132.08	11005.234	601.2251	10642.08	11136.234	652.2251	1478.0801	11005.234	631.2251	9905.0801	8896.2344	851.21509	-715.06494	367.50488	-408.16504	899.91992	-1627.6396	11206.835	1876.9199	1007.3604	13615.835	2819.9199	-1420.6396	640.83496	1223.9199	7846.3604	2169.835	1882.9199	-3204.6396	563.83496	2469.9199	4813.3604	5141.835	7638.9199	4829.3604	5731.835	898.91992	-1487.6396	7825.835	2213.9199	4328.3604	10370.835	2084.9199	293.36035	809.83496	3519.9199	-935.63965	1080.28	-1759.0898	-411.86035	735.28003	-1562.0898	-1769.8604	1663.28	-1874.0898	44.139648	7241.2803	800.91016	950.13965	14993.28	1095.9102	2038.1396	7325.2803	5101.9102	7740.1396	1427.28	-818.08984	-533.86035	10748.28	2015.9102	4086.1396	1743.28	-483.08984	4581.1396	1685.28	527.91016	4190.1396	9847.2803	1314.9102	6668.1396	291.28003	-1018.0898	11048.14	10661.28	123.91016	10934.14	-1793.5649	2880.355	8471.8447	8224.4355	4689.355	15042.845	6421.4351	3428.355	1875.8447	-1618.5649	14889.355	5722.8447	-226.61499	599.85986	3794.5049	22393.16	1276.8599	6302.8452	-708.83984	-1292.1401	3195.8452	547.16016	-1036.1401	659.84521	101.16016	-2117.1401	112.84521	-281.83984	-1363.1401	9691.8457	2368.03	12900.391	6856.8652	1423.03	1406.3901	8823.8652	1904.03	1036.3901	-844.13477	9304.6094	1951.1899	-2710.9004	1148.6099	13132.189	-301.90039	11678.305	6208.1948	3599.165	7517.3047	2201.1948	-2643.835	8472.3047	616.19482	5935.165	13513.7	2121.5649	-357.86523	14394.7	5785.5649	7177.1348	698.69995	3682.5649	22321.135	13400.7	6212.5649	3167.1348	3796.7	12284.564	9502.1348	10544.7	1014.5649	-2399.8652	3323.7	2724.5649	9991.1348	1014.7	1169.5649	12271.135	4008.7	1059.5649	9494.1348	726.69995	1396.5649	7003.1348	13920.91	6620.2852	28479.914	1622.9099	1655.2852	1625.915	3717.9099	16627.285	10172.915	1759.9099	3139.2852	1249.915	13863.91	3146.2852	3546.915	9119.9102	14554.285	11997.915	11430.91	5914.2852	2533.915	1932.9099	2188.2852	7024.915	3015.9099	11236.285	12878.915	3449.885	15127.2	6379.2803	10350.885	5103.2002	10041.28	390.88501	2850.2002	7239.2803	14218.885	1875.2002	-3585.7197	-69.11499	3178.2002	5364.2803	10713.885	4344.2002	7569.2803	714.88501	3213.2002	8582.2803	834.88501	2382.2002	7071.2803	6377.8848	910.2002	-855.71973	12398.885	3941.2002	2736.2803	576.88501	1806.2002	6011.2803	12074.885	4972.2002	-3183.7197	10327.885	3661.2002	4531.2803	1439.885	1760.2002	3447.2803	13453.37	5385.3052	391.64502	-803.62988	157.30518	1539.645	7646.3701	1517.3052	2446.645	4944.2598	-319.05469	885.61035	5457.2598	-1489.0547	296.61035	7259.2598	-693.05469	2704.6104	7085.2598	-1503.0547	2367.6104	4817.2598	-1193.0547	-447.38965	8164.8652	6641.8799	15573.565	717.86499	1411.8799	6370.5654	10370.865	1411.8799	-771.43457	1359.865	-385.12012	1995.5654	1230.865	1034.8799	10394.565	9017.8652	9076.8799	24084.566	1221.865	202.87988	16627.566	16535.865	3557.8799	8886.5654	15430.16	2915.96	461.48047	12813.16	6130.96	6803.4805	1657.1599	5067.96	3066.4805	13190.16	3508.96	12200.48	12824.16	8739.96	26537.48	1719.1599	1775.96	11708.48	8280.1602	5160.96	4826.4805	11193.16	5118.96	9769.4805	13458.055	7863.2798	14982.425	1474.0549	3489.2798	26275.426	4251.0547	17575.279	12441.425
8198.6748	3578.6899	-5211.1504	1235.6748	62.689941	1408.8496	611.71484	10518.9	-464.05469	569.71484	16899.9	5572.9453	16987.715	10778.9	5912.9453	5796.7148	5136.9004	7402.9453	1002.1348	-1772.2695	-948.20508	1959.1348	-1252.2695	3086.7949	-1866.8047	-451.53516	5690.7002	9226.1953	2980.4648	14699.7	-768.00977	11339.51	4648.3906	3281.9902	1119.5098	-2557.6094	4990.7798	9305.6953	26147.195	143.77979	4381.6948	9977.1953	13524.779	3574.6948	4143.1953	10086.779	5528.6948	3340.1953	6137	1705.0654	12229.08	-1291	27.06543	4358.0801	2129.0449	-276.74023	1330.79	8406.0449	-528.74023	-2140.21	6496.0449	-1517.7402	-1026.21	9795.0449	2136.2598	-1838.21	417.04492	8359.2598	16554.789	8884.0449	2665.2598	6466.79	10475.045	2967.2598	8066.79	8658.79	1368.4346	-3049.7305	10091.79	2666.4346	-3271.7305	5218.79	2414.4346	-2771.7305	5914.7148	479.91992	-1767.4102	7569.48	551.51514	447.79492	-1304.3799	-259.23535	-1075.3252	5600.6201	-816.23535	1019.6748	-958.37988	-371.23535	4049.6748	8538.79	7855.8501	3212.9502	2050.79	3031.8501	14988.95	4742.79	13009.85	2964.9502	2217.79	3199.8501	3400.9502	1569.2002	9854.5098	7571.7002	8497.2002	-3135.4902	7811.7002	-1930.7998	-8305.4902	7670.7002	-2033.7998	-9818.4902	1467.7002	8063.2002	-1091.4902	8495.7002	-1722.7998	-7587.4902	5721.7002	-1885.7998	-8542.4902	12503.7	2848.6152	20604.984	7013.0049	12630.615	4046.9849	800.00488	2100.6152	17986.984	5090.0049	4981.6152	1062.9849	-1984.9951	1688.7849	-2150.5098	438.4502	4652.7852	-2428.5098	4538.4502	5498.7852	5189.4902	4418.4502	6152.7852	-3084.5098	459.4502	2751.7849	11501.49	7614.4502	1072.3999	9465.8252	-1559.6348	8698.4004	3601.8252	-2574.6348	4632.3999	-187.1748	-1828.6348	4702.3999	952.8252	228.36523	1915.3999	10586.825	4601.3652	5692.3999	4827.8252	7110.3652	1582.8901	17194.855	12787.984	7623.8901	2850.8555	12368.984	-2274.1099	1504.8555	2290.9849	1099.8901	16807.855	9549.9844	-973.10986	10039.855	6566.9849	-1267.1099	-245.14453	10263.984	-1039.1099	10313.855	7333.9849	-1139.0249	-1638.0996	-165.94482	799.42505	-1735.96	490.10986	10133.425	-2779.96	687.10986	12252.425	-77.959961	2021.1099	256.42505	-1289.96	9955.1094	1415.425	-449.95996	-887.89014	-53.574951	-459.95996	6768.1099	1395.425	9442.04	3361.1099	7384.4248	-790.95996	324.10986	9242.4248	1236.04	2852.1099	11242.425	-243.95996	419.10986	874.42505	-985.95996	775.10986	441.40503	859.5752	328.26465	-109.59497	1028.5752	-918.73535	800.40503	1065.5752	-819.73535	7133.4053	3111.5752	2055.2646	14257.405	2859.5752	3671.2646	7818.4053	6275.5752	6187.2646	736.40503	991.5752	1458.2646	12348.405	5643.5752	7046.2646	1592.405	2067.5752	4880.2646	656.40503	4816.5752	4237.2646	10493.405	5421.5752	7931.2646	119.40503	3688.5752	11901.265	6972.4053	2778.5752	6330.2646	1044.0049	-1402.9199	4898.5547	12020.005	-1325.9199	14902.555	9545.0049	1512.0801	-304.44531	2943.0049	9520.0801	4677.5547	325.00977	1628.3398	5716.0947	18951.285	470.44482	3817.7803	1995.2849	-1286.5552	2324.7803	1028.2849	-1886.5552	-142.21973	952.28491	-1645.5552	-1595.2197	1511.2849	-416.55518	9411.7803	1530.7151	12739.445	8844.1748	1646.7151	3250.4451	11321.175	1158.7151	1750.4451	437.1748	2660.3501	801.91504	-766.25488	-3140.6499	12660.915	4678.7451	8176.0698	-694.23535	-1286.9297	7013.0698	-5884.2354	-2481.9297	4808.0698	-4273.2354	7296.0703	13635.49	4694.02	-233.7998	16370.49	6507.02	9707.2002	1399.49	4537.02	20922.199	4725.4902	4888.02	1927.2002	7160.4902	15617.02	8482.2002	11624.49	2964.02	-246.7998	5618.4902	3026.02	13271.2	1710.49	2942.02	10072.2	7656.4902	2742.02	10844.2	2407.49	2180.02	6929.2002	15245.39	6879.9102	23986.219	1224.3899	886.91016	-384.78027	3638.3899	20549.91	5060.2197	278.38989	4097.9102	4795.2197	11024.39	3276.9102	-1498.7803	9595.3896	16927.91	11671.22	13302.39	5512.9102	2925.2197	824.38989	3772.9102	7671.2197	4601.3896	8251.9102	8314.2197	1051.4648	12687.93	1996.375	8939.4648	3238.9302	4966.375	-1152.5352	845.93018	3140.375	12483.465	1153.9302	-5142.625	-1774.5352	2251.9302	2372.375	10630.465	2258.9302	10761.375	-2056.5352	2601.9302	6253.375	-1832.5352	1437.9302	3278.375	4307.4648	471.93018	-2347.625	8113.4648	4340.9302	2306.375	-1929.5352	640.93018	4868.375	8042.4648	2495.9302	-4314.625	10050.465	2902.9302	4437.375	-2228.5352	178.93018	4945.375	17286.426	4732.9302	-563.52539	1614.425	2825.9302	1391.4746	10515.425	2366.9302	1180.4746	9345.165	1738.6699	3088.375	11957.165	4784.6699	764.375	13325.165	4906.6699	3878.375	12262.165	2559.6699	762.375	10800.165	4300.6699	1071.375	11315.785	673.9502	6855.7051	1532.7849	-4270.0498	-3296.2949	13123.785	-3463.0498	-9796.2949	1050.7849	-5918.0498	-4731.2949	2421.7849	-4844.0498	1372.7051	10101.785	-356.0498	14582.705	1193.7849	-2115.0498	7630.7051	14292.785	600.9502	-1641.2949	13013.43	458.25488	-345.78516	11909.43	-634.74512	3964.2148	237.43018	2316.2549	387.21484	8439.4297	1145.2549	10703.215	11370.43	2600.2549	19273.215	-475.56982	-3000.7451	9820.2148	6440.4302	66.254883	4442.2148	10745.43	819.25488	5962.2148	10590.609	6796.6099	12432.96	-846.39014	3722.6099	20462.961	3909.6099	14275.609	8654.96
[truncated: 617,980 more chars]
