# Supplementary material for: Cochaperones convey the energy of ATP hydrolysis for directional action of Hsp90
Source: Nat Commun. 2024 Jan 17;15:569. doi: 10.1038/s41467-024-44847-6 (PMC10794413; doi:10.1038/s41467-024-44847-6)
Supplement: Supplementary file 6 — Source Data [file 41467_2024_44847_MOESM6_ESM.zip › SourceData_ProteinMeasurements/9_Cdc37_noMut-Hsp90+Hsp90+Aha1+Sba1+Ste11+ATP/Dataset2_Cdc37_noMut-Hsp90+Hsp90+Aha1+Sba1+Ste11+ATP.txt]

g_g_x35_y7_M1	r_g_x35_y7_M1	r_r_x35_y7_M1	g_g_x20_y60_M2	r_g_x19_y61_M2	r_r_x19_y61_M2	g_g_x36_y64_M2	r_g_x35_y65_M2	r_r_x35_y65_M2	g_g_x80_y23_M2	r_g_x80_y24_M2	r_r_x80_y24_M2	g_g_x13_y136_M2	r_g_x10_y139_M2	r_r_x10_y139_M2	g_g_x28_y71_M2	r_g_x27_y72_M2	r_r_x27_y72_M2	g_g_x21_y104_M2	r_g_x19_y106_M2	r_r_x19_y106_M2	g_g_x54_y116_M2	r_g_x52_y119_M2	r_r_x52_y119_M2	g_g_x54_y108_M2	r_g_x52_y111_M2	r_r_x52_y111_M2	g_g_x62_y73_M3	r_g_x61_y75_M3	r_r_x61_y75_M3	g_g_x20_y81_M3	r_g_x18_y82_M3	r_r_x18_y82_M3	g_g_x42_y131_M3	r_g_x40_y134_M3	r_r_x40_y134_M3	g_g_x75_y43_M3	r_g_x74_y44_M3	r_r_x74_y44_M3	g_g_x31_y136_M3	r_g_x28_y139_M3	r_r_x28_y139_M3	g_g_x27_y72_M4	r_g_x26_y73_M4	r_r_x26_y73_M4	g_g_x29_y73_M5	r_g_x28_y74_M5	r_r_x28_y74_M5	g_g_x9_y4_M5	r_g_x9_y3_M5	r_r_x9_y3_M5	g_g_x6_y113_M5	r_g_x4_y115_M5	r_r_x4_y115_M5	g_g_x32_y20_M5	r_g_x31_y20_M5	r_r_x31_y20_M5	g_g_x25_y30_M5	r_g_x24_y30_M5	r_r_x24_y30_M5	g_g_x20_y14_M6	r_g_x19_y14_M6	r_r_x19_y14_M6	g_g_x75_y28_M6	r_g_x75_y29_M6	r_r_x75_y29_M6	g_g_x71_y31_M6	r_g_x71_y32_M6	r_r_x71_y32_M6	g_g_x22_y101_M6	r_g_x20_y103_M6	r_r_x20_y103_M6	g_g_x5_y164_M6	r_g_x2_y167_M6	r_r_x2_y167_M6	g_g_x57_y40_M6	r_g_x56_y41_M6	r_r_x56_y41_M6	g_g_x33_y24_M7	r_g_x32_y24_M7	r_r_x32_y24_M7	g_g_x28_y139_M8	r_g_x25_y142_M8	r_r_x25_y142_M8	g_g_x62_y135_M8	r_g_x60_y138_M8	r_r_x60_y138_M8	g_g_x20_y70_M10	r_g_x18_y71_M10	r_r_x18_y71_M10	g_g_x15_y37_M10	r_g_x14_y37_M10	r_r_x14_y37_M10	g_g_x27_y78_M10	r_g_x25_y79_M10	r_r_x25_y79_M10	g_g_x55_y45_M10	r_g_x54_y46_M10	r_r_x54_y46_M10	g_g_x41_y138_M10	r_g_x38_y141_M10	r_r_x38_y141_M10	g_g_x19_y35_M11	r_g_x18_y35_M11	r_r_x18_y35_M11	g_g_x43_y96_M11	r_g_x41_y98_M11	r_r_x41_y98_M11	g_g_x71_y44_M11	r_g_x70_y45_M11	r_r_x70_y45_M11	g_g_x62_y163_M11	r_g_x59_y167_M11	r_r_x59_y167_M11	g_g_x77_y17_M11	r_g_x77_y18_M11	r_r_x77_y18_M11	g_g_x42_y34_M13	r_g_x41_y35_M13	r_r_x41_y35_M13	g_g_x74_y5_M13	r_g_x74_y5_M13	r_r_x74_y5_M13	g_g_x8_y137_M13	r_g_x5_y140_M13	r_r_x5_y140_M13	g_g_x71_y60_M13	r_g_x70_y62_M13	r_r_x70_y62_M13	g_g_x14_y35_M13	r_g_x13_y35_M13	r_r_x13_y35_M13	g_g_x32_y6_M14	r_g_x32_y6_M14	r_r_x32_y6_M14	g_g_x2_y56_M14	r_g_x1_y57_M14	r_r_x1_y57_M14	g_g_x7_y45_M15	r_g_x6_y45_M15	r_r_x6_y45_M15	g_g_x72_y11_M15	r_g_x72_y12_M15	r_r_x72_y12_M15	g_g_x48_y91_M15	r_g_x46_y93_M15	r_r_x46_y93_M15	g_g_x2_y31_M15	r_g_x1_y31_M15	r_r_x1_y31_M15	g_g_x50_y98_M15	r_g_x48_y100_M15	r_r_x48_y100_M15	g_g_x23_y17_M16	r_g_x22_y17_M16	r_r_x22_y17_M16	g_g_x34_y75_M16	r_g_x33_y76_M16	r_r_x33_y76_M16	g_g_x44_y4_M16	r_g_x44_y4_M16	r_r_x44_y4_M16	g_g_x71_y70_M16	r_g_x70_y72_M16	r_r_x70_y72_M16	g_g_x52_y48_M17	r_g_x51_y49_M17	r_r_x51_y49_M17	g_g_x76_y33_M17	r_g_x76_y34_M17	r_r_x76_y34_M17	g_g_x46_y106_M17	r_g_x44_y108_M17	r_r_x44_y108_M17	g_g_x54_y155_M17	r_g_x51_y159_M17	r_r_x51_y159_M17	g_g_x11_y136_M17	r_g_x8_y139_M17	r_r_x8_y139_M17	g_g_x19_y49_M18	r_g_x18_y50_M18	r_r_x18_y50_M18	g_g_x28_y160_M18	r_g_x25_y163_M18	r_r_x25_y163_M18	g_g_x40_y67_M19	r_g_x39_y68_M19	r_r_x39_y68_M19	g_g_x43_y5_M19	r_g_x43_y5_M19	r_r_x43_y5_M19	g_g_x9_y95_M19	r_g_x7_y97_M19	r_r_x7_y97_M19	g_g_x67_y71_M19	r_g_x66_y73_M19	r_r_x66_y73_M19	g_g_x36_y137_M19	r_g_x33_y140_M19	r_r_x33_y140_M19	g_g_x63_y154_M19	r_g_x60_y158_M19	r_r_x60_y158_M19	g_g_x79_y55_M19	r_g_x78_y57_M19	r_r_x78_y57_M19	g_g_x54_y77_M20	r_g_x53_y79_M20	r_r_x53_y79_M20	g_g_x15_y8_M20	r_g_x15_y8_M20	r_r_x15_y8_M20	g_g_x73_y102_M20	r_g_x71_y105_M20	r_r_x71_y105_M20	g_g_x25_y113_M20	r_g_x23_y115_M20	r_r_x23_y115_M20	g_g_x19_y23_M20	r_g_x18_y23_M20	r_r_x18_y23_M20	g_g_x68_y60_M20	r_g_x67_y62_M20	r_r_x67_y62_M20	g_g_x78_y106_M20	r_g_x76_y109_M20	r_r_x76_y109_M20	g_g_x44_y3_M21	r_g_x44_y3_M21	r_r_x44_y3_M21	g_g_x58_y27_M21	r_g_x58_y28_M21	r_r_x58_y28_M21	g_g_x4_y29_M21	r_g_x3_y29_M21	r_r_x3_y29_M21	g_g_x29_y55_M22	r_g_x28_y56_M22	r_r_x28_y56_M22	g_g_x51_y64_M22	r_g_x50_y65_M22	r_r_x50_y65_M22	g_g_x76_y76_M22	r_g_x75_y78_M22	r_r_x75_y78_M22	g_g_x23_y43_M24	r_g_x22_y44_M24	r_r_x22_y44_M24	g_g_x21_y120_M24	r_g_x19_y122_M24	r_r_x19_y122_M24	g_g_x71_y152_M24	r_g_x68_y156_M24	r_r_x68_y156_M24	g_g_x32_y23_M24	r_g_x31_y23_M24	r_r_x31_y23_M24	g_g_x49_y91_M24	r_g_x47_y93_M24	r_r_x47_y93_M24	g_g_x43_y90_M24	r_g_x41_y92_M24	r_r_x41_y92_M24	g_g_x74_y113_M24	r_g_x72_y116_M24	r_r_x72_y116_M24	g_g_x77_y5_M25	r_g_x77_y5_M25	r_r_x77_y5_M25	g_g_x41_y85_M25	r_g_x39_y87_M25	r_r_x39_y87_M25	g_g_x59_y88_M25	r_g_x57_y90_M25	r_r_x57_y90_M25	g_g_x33_y64_M26	r_g_x32_y65_M26	r_r_x32_y65_M26	g_g_x39_y82_M26	r_g_x37_y84_M26	r_r_x37_y84_M26	g_g_x47_y31_M26	r_g_x46_y32_M26	r_r_x46_y32_M26	g_g_x76_y34_M26	r_g_x76_y35_M26	r_r_x76_y35_M26	g_g_x24_y97_M27	r_g_x22_y99_M27	r_r_x22_y99_M27	g_g_x29_y119_M27	r_g_x27_y121_M27	r_r_x27_y121_M27	g_g_x61_y127_M27	r_g_x59_y130_M27	r_r_x59_y130_M27	g_g_x74_y118_M27	r_g_x72_y121_M27	r_r_x72_y121_M27	g_g_x31_y4_M28	r_g_x31_y4_M28	r_r_x31_y4_M28	g_g_x34_y66_M28	r_g_x33_y67_M28	r_r_x33_y67_M28	g_g_x11_y42_M28	r_g_x10_y42_M28	r_r_x10_y42_M28	g_g_x73_y8_M29	r_g_x73_y9_M29	r_r_x73_y9_M29	g_g_x21_y84_M29	r_g_x19_y86_M29	r_r_x19_y86_M29	g_g_x34_y32_M29	r_g_x33_y33_M29	r_r_x33_y33_M29	g_g_x65_y99_M36	r_g_x63_y101_M36	r_r_x63_y101_M36	g_g_x35_y75_M36	r_g_x34_y77_M36	r_r_x34_y77_M36	g_g_x59_y110_M36	r_g_x57_y113_M36	r_r_x57_y113_M36	g_g_x70_y163_M36	r_g_x67_y167_M36	r_r_x67_y167_M36	g_g_x40_y55_M36	r_g_x39_y56_M36	r_r_x39_y56_M36	g_g_x12_y51_M36	r_g_x11_y52_M36	r_r_x11_y52_M36	g_g_x60_y4_M36	r_g_x60_y4_M36	r_r_x60_y4_M36	g_g_x66_y73_M37	r_g_x65_y75_M37	r_r_x65_y75_M37	g_g_x80_y49_M37	r_g_x79_y51_M37	r_r_x79_y51_M37	g_g_x52_y126_M37	r_g_x50_y129_M37	r_r_x50_y129_M37	g_g_x17_y77_M37	r_g_x15_y78_M37	r_r_x15_y78_M37	g_g_x18_y36_M37	r_g_x17_y36_M37	r_r_x17_y36_M37	g_g_x24_y67_M37	r_g_x23_y68_M37	r_r_x23_y68_M37	g_g_x17_y163_M37	r_g_x14_y166_M37	r_r_x14_y166_M37	g_g_x49_y16_M37	r_g_x49_y16_M37	r_r_x49_y16_M37	g_g_x56_y133_M38	r_g_x54_y136_M38	r_r_x54_y136_M38	g_g_x64_y88_M38	r_g_x63_y90_M38	r_r_x63_y90_M38	g_g_x64_y79_M38	r_g_x63_y81_M38	r_r_x63_y81_M38	g_g_x69_y90_M39	r_g_x68_y92_M39	r_r_x68_y92_M39	g_g_x16_y60_M39	r_g_x15_y61_M39	r_r_x15_y61_M39	g_g_x63_y98_M39	r_g_x61_y100_M39	r_r_x61_y100_M39	g_g_x25_y137_M39	r_g_x22_y140_M39	r_r_x22_y140_M39	g_g_x30_y139_M39	r_g_x27_y142_M39	r_r_x27_y142_M39	g_g_x13_y2_M39	r_g_x13_y1_M39	r_r_x13_y1_M39	g_g_x54_y106_M40	r_g_x52_y108_M40	r_r_x52_y108_M40	g_g_x26_y97_M40	r_g_x24_y99_M40	r_r_x24_y99_M40	g_g_x66_y6_M40	r_g_x66_y6_M40	r_r_x66_y6_M40	g_g_x50_y85_M41	r_g_x48_y87_M41	r_r_x48_y87_M41	g_g_x24_y8_M41	r_g_x24_y8_M41	r_r_x24_y8_M41	g_g_x27_y52_M41	r_g_x26_y53_M41	r_r_x26_y53_M41	g_g_x10_y60_M41	r_g_x9_y61_M41	r_r_x9_y61_M41	g_g_x28_y18_M41	r_g_x27_y18_M41	r_r_x27_y18_M41	g_g_x5_y57_M42	r_g_x4_y58_M42	r_r_x4_y58_M42	g_g_x23_y21_M42	r_g_x22_y21_M42	r_r_x22_y21_M42	g_g_x21_y2_M42	r_g_x21_y2_M42	r_r_x21_y2_M42	g_g_x29_y154_M42	r_g_x26_y157_M42	r_r_x26_y157_M42	g_g_x30_y60_M42	r_g_x29_y61_M42	r_r_x29_y61_M42	g_g_x75_y115_M45	r_g_x73_y118_M45	r_r_x73_y118_M45	g_g_x60_y149_M45	r_g_x57_y153_M45	r_r_x57_y153_M45	g_g_x43_y52_M45	r_g_x42_y53_M45	r_r_x42_y53_M45	g_g_x34_y151_M45	r_g_x31_y154_M45	r_r_x31_y154_M45	g_g_x44_y99_M46	r_g_x42_y101_M46	r_r_x42_y101_M46	g_g_x53_y137_M47	r_g_x51_y140_M47	r_r_x51_y140_M47	g_g_x82_y82_M47	r_g_x81_y84_M47	r_r_x81_y84_M47	g_g_x45_y115_M47	r_g_x43_y118_M47	r_r_x43_y118_M47	g_g_x14_y130_M50	r_g_x11_y132_M50	r_r_x11_y132_M50	g_g_x8_y21_M50	r_g_x7_y21_M50	r_r_x7_y21_M50	g_g_x25_y78_M50	r_g_x23_y79_M50	r_r_x23_y79_M50	g_g_x80_y120_M50	r_g_x78_y123_M50	r_r_x78_y123_M50	g_g_x9_y42_M50	r_g_x8_y42_M50	r_r_x8_y42_M50	g_g_x21_y70_M50	r_g_x20_y71_M50	r_r_x20_y71_M50	g_g_x84_y52_M50	r_g_x83_y54_M50	r_r_x83_y54_M50	g_g_x58_y125_M50	r_g_x56_y128_M50	r_r_x56_y128_M50	g_g_x32_y110_M51	r_g_x30_y112_M51	r_r_x30_y112_M51	g_g_x11_y101_M51	r_g_x9_y103_M51	r_r_x9_y103_M51	g_g_x16_y60_M51	r_g_x15_y61_M51	r_r_x15_y61_M51	g_g_x46_y42_M51	r_g_x45_y43_M51	r_r_x45_y43_M51	g_g_x56_y54_M51	r_g_x55_y55_M51	r_r_x55_y55_M51	g_g_x11_y67_M52	r_g_x9_y68_M52	r_r_x9_y68_M52	g_g_x26_y97_M52	r_g_x24_y99_M52	r_r_x24_y99_M52	g_g_x19_y32_M52	r_g_x18_y32_M52	r_r_x18_y32_M52	g_g_x13_y38_M53	r_g_x12_y38_M53	r_r_x12_y38_M53	g_g_x50_y27_M53	r_g_x49_y28_M53	r_r_x49_y28_M53	g_g_x41_y27_M53	r_g_x40_y28_M53	r_r_x40_y28_M53	g_g_x56_y138_M53	r_g_x54_y141_M53	r_r_x54_y141_M53	g_g_x82_y5_M53	r_g_x82_y6_M53	r_r_x82_y6_M53	g_g_x59_y9_M53	r_g_x59_y9_M53	r_r_x59_y9_M53	g_g_x77_y49_M54	r_g_x76_y51_M54	r_r_x76_y51_M54	g_g_x9_y150_M54	r_g_x6_y153_M54	r_r_x6_y153_M54	g_g_x42_y71_M54	r_g_x41_y73_M54	r_r_x41_y73_M54	g_g_x46_y151_M54	r_g_x43_y154_M54	r_r_x43_y154_M54	g_g_x55_y136_M54	r_g_x53_y139_M54	r_r_x53_y139_M54	g_g_x65_y23_M54	r_g_x65_y24_M54	r_r_x65_y24_M54	g_g_x48_y27_M54	r_g_x47_y28_M54	r_r_x47_y28_M54	g_g_x32_y96_M54	r_g_x30_y98_M54	r_r_x30_y98_M54	g_g_x30_y26_M54	r_g_x29_y26_M54	r_r_x29_y26_M54	g_g_x76_y106_M54	r_g_x74_y109_M54	r_r_x74_y109_M54	g_g_x77_y72_M55	r_g_x76_y74_M55	r_r_x76_y74_M55	g_g_x78_y29_M55	r_g_x78_y30_M55	r_r_x78_y30_M55	g_g_x15_y52_M55	r_g_x14_y53_M55	r_r_x14_y53_M55	g_g_x42_y13_M55	r_g_x42_y13_M55	r_r_x42_y13_M55	g_g_x24_y21_M57	r_g_x23_y21_M57	r_r_x23_y21_M57	g_g_x73_y8_M57	r_g_x73_y9_M57	r_r_x73_y9_M57	g_g_x52_y81_M57	r_g_x51_y83_M57	r_r_x51_y83_M57	g_g_x81_y53_M57	r_g_x80_y55_M57	r_r_x80_y55_M57	g_g_x43_y106_M58	r_g_x41_y108_M58	r_r_x41_y108_M58	g_g_x38_y20_M58	r_g_x38_y20_M58	r_r_x38_y20_M58	g_g_x21_y124_M58	r_g_x19_y126_M58	r_r_x19_y126_M58	g_g_x49_y37_M58	r_g_x48_y38_M58	r_r_x48_y38_M58	g_g_x7_y42_M59	r_g_x6_y42_M59	r_r_x6_y42_M59	g_g_x45_y99_M59	r_g_x43_y101_M59	r_r_x43_y101_M59	g_g_x67_y120_M59	r_g_x65_y123_M59	r_r_x65_y123_M59	g_g_x41_y110_M59	r_g_x39_y112_M59	r_r_x39_y112_M59	g_g_x33_y110_M59	r_g_x31_y112_M59	r_r_x31_y112_M59	g_g_x51_y111_M62	r_g_x49_y114_M62	r_r_x49_y114_M62	g_g_x36_y111_M62	r_g_x34_y113_M62	r_r_x34_y113_M62	g_g_x10_y84_M62	r_g_x8_y85_M62	r_r_x8_y85_M62	g_g_x13_y91_M62	r_g_x11_y93_M62	r_r_x11_y93_M62	g_g_x48_y45_M62	r_g_x47_y46_M62	r_r_x47_y46_M62	g_g_x39_y107_M62	r_g_x37_y109_M62	r_r_x37_y109_M62	g_g_x34_y92_M63	r_g_x32_y94_M63	r_r_x32_y94_M63	g_g_x45_y102_M63	r_g_x43_y104_M63	r_r_x43_y104_M63	g_g_x73_y146_M63	r_g_x71_y150_M63	r_r_x71_y150_M63	g_g_x34_y163_M63	r_g_x31_y166_M63	r_r_x31_y166_M63	g_g_x38_y58_M64	r_g_x37_y59_M64	r_r_x37_y59_M64	g_g_x4_y87_M64	r_g_x2_y88_M64	r_r_x2_y88_M64	g_g_x79_y78_M64	r_g_x78_y80_M64	r_r_x78_y80_M64	g_g_x27_y11_M64	r_g_x27_y11_M64	r_r_x27_y11_M64	g_g_x62_y12_M64	r_g_x62_y12_M64	r_r_x62_y12_M64	g_g_x32_y102_M64	r_g_x30_y104_M64	r_r_x30_y104_M64	g_g_x66_y103_M65	r_g_x64_y106_M65	r_r_x64_y106_M65	g_g_x75_y120_M65	r_g_x73_y123_M65	r_r_x73_y123_M65	g_g_x39_y106_M65	r_g_x37_y108_M65	r_r_x37_y108_M65	g_g_x19_y69_M65	r_g_x18_y70_M65	r_r_x18_y70_M65
8942.3398	8695.1406	8550.2002	-1125.6099	21008.4	6240.125	-108.60986	14136.4	8628.125	-939.60986	12289.4	5232.125	-198.60986	10352.4	4777.125	2805.3901	6967.3999	4861.125	-968.60986	9069.4004	6704.125	3344.3901	4385.3999	3750.125	4522.3901	1758.3999	3975.125	2451.6548	11569.475	3245.0552	522.65479	14470.475	4974.0552	1461.6548	9708.4746	3561.0552	2645.6548	5449.4751	1371.0552	4736.6548	41.475098	3155.0552	4553.7549	19594.996	5732.605	-958.3252	15241.32	4655.0298	8403.6748	19806.32	9741.0293	5635.6748	3409.3198	4477.0298	10968.675	9944.3203	9036.0293	14335.675	8063.3198	8943.0293	8155.7749	19983.279	10084.675	2329.7749	12765.279	6269.6748	8499.7754	1359.2798	7711.6748	2267.7749	8035.2798	4237.6748	4617.7749	-1221.7202	4842.6748	12720.775	499.27979	6779.6748	11041.721	7764.7949	6984.1099	589.29492	8885.3906	3935.27	916.29492	4729.3901	2800.27	2912.21	18368.99	5026.8154	-2916.79	10067.99	6515.8154	4553.21	-6303.0098	289.81543	5423.21	-6040.0098	1748.8154	-17.790039	-8197.0098	92.81543	5265.625	19656.551	5309.71	4020.625	16003.55	6229.71	3199.625	12018.55	2334.71	1964.625	6459.5498	2230.71	7387.625	3229.5498	5325.71	3363.8	13484.18	5274.7051	3915.8	9757.1797	6000.7051	2124.8	3500.1802	1549.7051	6398.7998	1508.1802	5492.7051	3169.8	12016.18	2177.7051	1857.1101	22169.15	4137.8799	3186.1101	14173.15	8244.8799	3942.6299	14744.565	6631.3198	1218.6299	8574.5654	3348.3198	883.62988	10706.565	3999.3198	4807.6299	9160.5654	6099.3198	2842.6299	1864.5654	3177.3198	6025.645	20036.061	8544.2598	3470.645	17891.061	8893.2598	6537.645	21105.061	9187.2598	8037.645	8302.0605	5515.2598	3143.22	10422	5950.2798	738.21997	7573	7874.2798	1047.22	8022	4192.2798	12.219971	3355	8005.2798	518.21997	576	2989.2798	1348.4849	15764.995	4476	500.48486	28.995117	4154	3449.1799	12965.075	5053.9951	4380.1797	19820.074	5866.9951	1573.1799	10713.075	3056.9951	6130.1797	8303.0752	76.995117	701.17993	6562.0752	2261.9951	974.17993	4883.0752	1478.9951	7615.1797	5895.0752	4577.9951	2419.7251	21506.51	8438	3191.7251	11253.51	5334	430.7251	3850.5098	3877	70.725098	7661.5098	7300	7492.7251	6742.5098	7364	7172.7251	2802.5098	3161	1311.7251	714.50977	4020	4465.9648	5830.7549	7771.9448	5581.9648	5392.7549	5955.9448	1116.9648	15061.755	7142.9448	4545.3652	19717.42	3164.7852	1383.365	10259.42	3868.7852	5317.3652	2154.4199	1537.7852	6850.1899	14510.279	4787.5601	1188.1899	9222.2793	4933.5601	-1001.8101	5445.2798	3034.5601	12666.189	5603.2798	6319.5601	3567.1899	6613.2798	5126.5601	7553.1899	6656.2798	2579.5601	1262.1899	2835.2798	3559.5601	3095.0752	9559.6094	3057.7949	4582.0752	3881.6099	3660.7949	4065.0752	1972.6099	2754.7949	-4754.9346	21655.824	7379.8701	-4321.9346	12263.825	6151.8701	-4873.9346	12701.825	6461.8701	-4486.9346	9633.8252	6403.8701	509.49512	9579.5703	4538.4502	-588.50488	6052.5698	2761.4502	-1475.5049	5006.5698	1404.4502	-618.50488	5118.5698	2018.4502	2581.855	18055.26	9841.7051	8376.8555	6960.2598	2972.7051	11923.855	8765.2598	7867.7051	2741.085	3187.0298	5174.9102	720.08496	4147.0298	5549.9102	11156.085	3090.0298	8119.9102	-130.20996	19373.129	4405.4502	1701.79	11884.13	15083.45	2259.79	16148.13	6289.4502	1554.79	17674.129	9954.4502	28501.789	5602.1299	9284.4502	7044.79	5624.1299	7949.4502	3221.79	7859.1299	10785.45	3832.25	15734.5	7311.4448	5123.25	8194.5	8106.4448	9562.25	5790.5	6817.4448	13467.25	4264.5	5968.4448	10136.25	5730.5	11504.445	9024.25	4436.5	8165.4448	6890.25	1273.5	4187.4448	5996.25	2990.5	8136.4448	-428.0752	14448.685	-560.40527	9979.9248	3320.6846	-846.40527	5017.9248	2835.6846	-518.40527	-6163.3555	20260.355	5223.8052	-5408.3555	16884.355	7245.8052	-8809.3555	15565.355	2623.8052	-124.35547	6465.355	5699.8052	2154.6445	4048.355	4700.8052	-2066.3555	2643.355	7938.8052	5880.7949	16412.08	6547.7246	6680.7949	21484.08	8627.7246	892.79492	7178.0801	8121.7246	4284.3701	25252.895	17828.266	9275.3701	7242.895	9065.2656	9929.3701	8564.8945	10418.266	3660.3701	10171.895	12421.266	11806.37	3213.895	10713.266	3927.075	24094.496	10559.355	4043.075	20944.496	12620.355	2526.075	14693.495	9821.3555	7797.0752	8086.4951	8806.3555	11228.075	7004.4951	11556.355	4512.0801	9403.6152	7299.0449	1732.0801	8027.6152	5032.0449	9542.0801	4393.6152	9629.0449	1119.0801	5425.6152	7484.0449	1473.0349	8790.0703	1621.7549	1547.9551	19722.775	5918.8799	2695.9551	18318.775	1729.8799	11789.955	10006.775	4886.8799	4251.875	23037.051	10116.609	4079.875	20216.051	10386.609	3250.875	28583.051	12565.609	945.875	24564.051	4376.6099	8865.875	7958.0498	9753.6094	9801.875	16843.051	11454.609	-1563.125	4947.0498	3561.6099	10621.875	4240.0498	7463.6099	3.7700195	18329.391	4451.0449	-300.22998	21210.391	6381.0449	3490.77	20048.391	7542.0449	7583.77	2171.3901	4579.0449	5315.77	6081.3901	5079.0449	9549.9053	4364.4951	8564.6299	11362.905	-196.50488	9543.6299	10927.905	-1027.5049	10519.63	3175.8701	16320.8	11224.971	4036.8701	11444.8	11847.971	13386.87	11808.8	13117.971	2487.8701	10732.8	4832.9702	1337.8701	11116.8	4546.9702	6932.8701	7302.7998	15163.971	2126.99	17322.115	6275.8599	3123.99	17816.115	5424.8599	6416.9902	18417.115	8824.8594	5924.9902	17327.115	5025.8599	4658.9902	13634.115	4064.8599	4431.9902	15454.115	10558.859	7350.9902	10207.115	5667.8599	13447.99	6718.1152	7534.8599	13069.99	6666.1152	5558.8599	11802.99	6538.1152	4545.8599	2324.0649	15939.654	6778.0449	1165.0649	13936.654	6255.0449	5963.0649	8735.6543	8296.0449	2642.0649	11203.654	7916.0449	1839.3701	17065.895	4195.25	9281.3701	-1033.1055	3459.25	8436.3701	2486.8945	2102.25	9629.3701	849.89453	1511.25	2560.6348	17088.4	6170.5752	1878.6348	8576.4004	7047.5752	3013.6348	11166.4	8923.5752	10982.635	730.40039	9232.5752	2423.835	21427.961	8425.1953	4324.835	16166.96	10967.195	3887.835	15513.96	9746.1953	8854.835	7367.96	6225.1948	9476.835	4878.96	9036.1953	6304.8301	12638.73	7620.6504	4924.8301	20517.73	7596.6504	-720.16992	22036.73	8527.6504	1752.8301	20917.73	10860.65	8430.8301	4267.73	5557.6504	13952.83	5014.73	3140.6504	234.29492	19713.746	10715.91	-1058.7051	23232.746	10274.91	1402.2949	19187.746	9080.9102	3666.2949	10222.745	6287.9102	1759.0698	46727.766	12052.825	373.06982	22827.766	9943.8252	959.06982	21063.766	6122.8252	-1003.9302	15580.766	16893.824	-1515.9302	12169.766	12069.825	8154.0698	13197.766	10071.825	4327.0303	20982.379	4861.875	3423.03	16472.379	3825.875	14555.03	6607.3799	11086.875	12192.03	7132.3799	14452.875
11020.07	3626.6899	10160.525	-617.88477	21905.074	5052.1748	2618.1152	20331.074	5620.1748	2093.1152	13131.075	6134.1748	1491.1152	12733.075	4089.1748	6469.1152	8332.0752	8175.1748	3425.1152	3789.0752	6560.1748	7531.1152	4030.0752	3739.1748	7571.1152	2259.0752	4927.1748	4759.7549	13178.734	4025.4048	-31.245117	14499.734	5549.4048	414.75488	8348.7344	5132.4048	-452.24512	13105.734	3392.4048	4752.7549	456.73486	3848.4048	4727.395	17304.254	1896.1602	1775.0649	14130.86	4432.1802	10094.064	11052.86	10186.18	9118.0645	-622.13965	2905.1802	9787.0645	3708.8604	9304.1797	14021.064	4746.8604	8959.1797	3955.1899	23808.135	3465.8154	-214.81006	12853.135	-972.18457	6304.1899	2879.1348	1794.8154	4154.1899	7448.1348	-898.18457	1581.1899	-941.86523	-1820.1846	12640.189	2209.1348	1418.8154	11298.57	5404.0303	1813.7402	1737.075	7724.2148	5062.6802	2258.075	6008.2148	4933.6802	3916.6348	11714.415	3697.4404	2710.6348	17258.414	5004.4404	4271.6348	-1527.585	869.44043	9082.6348	-2301.585	3146.4404	5470.6348	-2169.585	-1031.5596	2464.46	15828.615	8347.2002	2588.46	11516.615	7029.2002	4836.46	-901.38477	7473.2002	-968.54004	6635.6152	1783.2002	2961.46	-305.38477	5268.2002	3946.3999	16277.891	2586.27	3909.3999	10177.891	5992.27	1150.3999	3672.8901	1707.27	5538.3999	1647.8901	3752.27	6061.3999	7002.8901	2176.27	1468.4199	17980.045	7737.4102	2658.4199	13245.045	6910.4102	2368.165	16806.529	9607.5898	2236.165	13008.529	7227.5898	-668.83496	15996.529	4671.5898	4682.165	10639.529	12664.59	3070.165	7221.5298	5392.5898	3303.6001	22587.996	6038.5449	2391.6001	15171.995	5250.5449	5429.6001	20827.996	8064.5449	6599.6001	4082.9951	4935.5449	3321.05	14850.52	7087.6499	3826.05	12075.52	5406.6499	2381.05	10024.52	4922.6499	1098.05	7526.52	7158.6499	4768.0498	3158.52	4779.6499	3312.5049	15164.76	5195.915	494.50488	417.75977	4418.915	-1729.4551	13074.115	6602.23	2179.5449	17726.115	10397.23	-1294.4551	11028.115	7833.23	-1580.4551	7939.1152	5002.23	-3618.4551	7569.1152	3570.23	-2779.4551	6060.1152	2052.23	2381.5449	7492.1152	5543.23	3613.3	20590.75	6132.6001	4238.2998	3718.75	7290.6001	2760.3	-1377.25	4048.6001	-35.699951	4755.75	2986.6001	10494.3	-358.25	5116.6001	8038.2998	1442.75	3393.6001	2644.3	-1771.25	2378.6001	10366.745	1947.5049	4629.6904	9315.7451	1089.5049	2524.6904	4032.7451	8313.5049	4338.6904	-106.65479	18761.371	6298.2998	1688.3452	4709.3701	8225.2998	4105.3452	2761.3701	5863.2998	5900.165	11811.305	9101.5195	2827.165	8570.3047	7702.52	3.1650391	6139.3052	3439.52	14028.165	8164.3052	12375.52	2018.165	8234.3047	6994.52	6067.165	5638.3052	5332.52	3282.165	2319.3052	6941.52	2109.8049	10672.225	2933.645	6049.8047	4755.2251	4503.645	556.80493	6053.2251	3029.645	-2167.4351	17815.074	8586.2695	-100.43506	12670.075	4896.27	923.56494	11625.075	6026.27	-1471.4351	9142.0752	3313.27	3101.4651	10094.445	8600.6797	252.46509	8954.4453	5378.6802	-834.53491	7535.4448	3642.6802	1374.4651	3636.4448	4039.6802	-324.87988	12634.295	6751.3452	1941.1201	8864.2949	5705.3452	8777.1201	4222.2949	7460.3452	3171.3901	6520.3398	5367.6953	3200.3901	7142.3398	1929.6953	8512.3906	4316.3398	5959.6953	-419.44482	19034.77	6766.9751	2155.5552	14639.77	7798.9751	3518.5552	22575.77	5270.9751	4025.5552	20385.77	9034.9746	26534.555	8250.7695	14449.975	6465.5552	4683.77	10326.975	6928.5552	6661.77	9183.9746	2888.3601	17456.875	3553	7321.3604	11568.875	3435	7290.3604	8504.875	5493	12765.36	6485.875	9260	8658.3604	6886.875	8379	8173.3604	7716.875	8468	8678.3604	3427.875	3713	5153.3604	4523.875	9304	-2081.6299	17600.875	5100.605	8837.3701	2803.875	5521.605	5388.3701	2526.875	6865.605	1175.4399	19609.039	8442.8203	862.43994	16825.039	9416.8203	-1158.5601	13106.04	2290.8198	5632.4399	4683.04	6013.8198	10238.439	4321.04	4609.8198	4111.4399	2442.04	7344.8198	4304.0449	15488.15	5683.6748	7072.0449	23600.15	17040.676	7475.0449	5969.1499	9804.6748	7145.625	20882.529	13627.74	8011.625	4419.5298	8388.7402	9385.625	6002.5298	8877.7402	4965.625	7928.5298	7592.7402	11793.625	4000.5298	9504.7402	82.584961	25962.074	10555.355	3781.585	20556.074	16609.355	-187.41504	11765.075	10578.355	7457.585	8007.0752	6540.355	12581.585	6212.0752	12001.355	7678.1899	4565.1904	7050.04	1668.1899	4113.1904	5561.04	9701.1895	1730.1904	5500.04	1169.1899	3735.1904	5851.04	1130.895	7993.3701	2117.0449	453.06494	18377.955	12123.045	2536.0649	14258.955	7336.0449	8557.0645	11826.955	5702.0449	2582.0649	22510.055	11317.075	2770.0649	18216.055	12345.075	4993.0649	22844.055	11438.075	-28.935059	19509.055	5286.0752	7187.0649	11636.055	10112.075	7337.0649	12956.055	8161.0752	-3326.9351	5218.0552	2883.0752	6806.0649	5305.0552	8764.0752	3636.5901	11960.35	7001.7949	2171.5901	19122.35	5531.7949	7193.5898	17402.35	9552.7949	9120.5898	2700.3501	6979.7949	6820.5898	2968.3501	7692.7949	5217.3701	11389.255	10852.016	11559.37	6313.2549	11859.016	11990.37	3560.2549	8147.0151	964	14981.436	11150.535	744	10969.436	11941.535	7205	7468.4351	11500.535	-1473	7684.4351	4216.5352	-878	8083.4351	6786.5352	-1014	8671.4355	17982.535	1216.3398	13024.971	7766.1548	2346.3398	16246.971	6285.1548	3618.3398	14991.971	7686.1548	2941.3398	13362.971	4602.1548	2291.3398	14616.971	3749.1548	2279.3398	11020.971	11039.154	1363.3398	10487.971	6304.1548	11461.34	2978.9702	5072.1548	9161.3398	5975.9702	8708.1543	8593.3398	2916.9702	6112.1548	92.540039	15792.221	5956.8999	-1783.46	16621.221	8292.9004	7686.54	5217.2202	11476.9	490.54004	11184.221	7420.8999	3148.8999	16338.385	5942.165	10451.9	3695.3848	2379.165	9269.9004	7222.3848	8410.165	9618.9004	3587.3848	7557.165	4496	17820.965	4206.9648	2003	11810.965	6833.9648	5047	14589.965	7110.9648	9645	2380.9648	7175.9648	3569.29	19165.686	12951.355	3179.29	14151.686	9697.3555	4569.29	15088.686	7492.355	7771.29	12048.686	8068.355	9910.29	7814.6851	8944.3555	2396.1299	18675.82	7502.7598	6131.1299	27087.82	9602.7598	1815.1299	25901.82	12122.76	4469.1299	21109.82	11630.76	735.12988	13491.82	10530.76	11645.13	6176.8198	9013.7598	2949.905	18811.59	9824.0449	1608.905	23646.59	6957.0449	3266.905	18250.59	6536.0449	3870.905	12504.59	3015.0449	7706.48	42563.969	13980.734	3059.48	19715.971	12476.734	4183.48	18566.971	6941.7349	2018.48	17337.971	13786.734	1425.48	14935.971	12047.734	6819.48	10569.971	9896.7344	4296.8604	19063.6	5000.7251	2460.8601	17167.6	4184.7251	13790.86	2789.6001	13656.725	14466.86	4107.6001	18505.725
10249.936	5979.4648	8286.085	-77.319824	18919.074	8833.1406	1731.6802	15372.075	7318.1401	1406.6802	14263.075	6858.1401	-2.3198242	14047.075	8663.1406	1954.6802	6693.0752	7341.1401	4096.6802	3150.0752	6693.1401	6914.6802	2794.0752	4192.1401	8160.6802	2093.0752	5346.1401	1557.2651	16271.955	6864.2998	6927.2651	5580.9551	6582.2998	-483.73486	7294.9551	3230.2998	-1441.7349	7435.9551	3374.2998	3889.2651	120.95508	3548.2998	4107.6699	16405.859	2139.1099	1308.8301	14780.63	4746.6748	9368.8301	11983.63	8998.6748	6631.8301	3356.6299	3240.6748	13419.83	6462.6299	6314.6748	12545.83	5128.6299	4543.6748	4283.0146	23042.254	8879.6406	1510.0149	15878.255	4245.6401	6455.0146	5520.2549	5081.6401	1166.0149	8035.2549	3560.6401	3288.0149	928.25488	1320.6401	12921.015	2938.2549	3806.6401	11161.62	1412.3398	5561.04	1760.6399	9508.2002	4107.665	394.63989	7495.2002	5777.665	-521.41992	19092.975	9162.7002	-1083.4199	22525.975	11214.7	5312.5801	5330.9751	5945.7002	8816.5801	2927.9751	8912.7002	4287.5801	715.9751	4395.7002	5954.395	19118.4	6905.835	4179.395	15561.4	4945.835	3608.395	7575.3999	3841.835	1635.395	9205.4004	145.83496	7760.395	2513.3999	2116.835	2573.2549	19728.949	3763.2549	2657.2549	11939.95	6133.2549	1039.2549	4072.9502	2339.2549	7072.2549	1604.9502	4952.2549	1911.2549	10652.95	2822.2549	-1229.7197	16707.68	6187.4448	-767.71973	13111.68	4509.4448	4325.3701	15764.05	8533.1699	3943.3701	14270.05	3372.1699	3223.3701	11821.05	3479.1699	3719.3701	10886.05	6183.1699	4850.3701	8802.0498	4500.1699	3164.8652	18254.16	9397.9248	225.86523	17661.16	4982.9248	3759.8652	19625.16	9730.9248	4758.8652	3364.1602	6783.9248	1896.0049	16025.945	3536.3052	2170.0049	9187.9453	2273.3052	-1330.9951	9594.9453	2560.3052	-75.995117	1987.9448	5384.3052	2674.0049	775.94482	358.30518	1574.2949	14205.33	4660.645	1109.2949	-79.669922	4755.645	3982.355	14819.811	3641.1699	6267.355	18186.811	4469.1699	2288.355	11953.811	5472.1699	2512.355	10848.811	2025.1699	524.35498	8542.8105	1512.1699	1541.355	5695.8101	640.16992	6649.355	5049.8101	2886.1699	1661.8901	25096.475	1804.0352	-1054.1099	11263.475	4008.0352	1384.8901	2926.4751	142.03516	-711.10986	8097.4751	-967.96484	11313.891	3537.4751	2158.0352	8019.8901	2189.4751	-1149.9648	1902.8901	1065.4751	-528.96484	10438.189	2884.8398	5910.4849	10735.189	3974.8398	2702.4849	3921.1899	15414.84	6177.4849	2658.1099	14124.904	5186.2852	342.10986	6390.9048	3362.2852	1843.1099	596.90479	2239.2852	1813.0801	16147.78	6954.355	4237.0801	12172.78	4323.355	-2144.9199	7079.7803	3094.355	9890.0801	9448.7803	9262.3555	3583.0801	9495.7803	4075.355	5694.0801	4564.7803	5678.355	4098.0801	3510.78	2990.355	2553.54	10841.895	6103.4849	7911.54	3996.895	2384.4849	7075.54	1996.895	2746.4849	486.75	21366.5	6389.4702	1278.75	12568.5	3903.4702	6928.75	10635.5	4102.4702	649.75	9248.5	3930.4702	105.0249	11289.445	5370.1748	-2231.9751	4738.4453	747.1748	-3398.9751	611.44531	-284.8252	-3460.9751	5488.4453	1152.1748	-576.69482	22355.279	8137.7998	3069.3052	9617.2793	5397.7998	9726.3047	8526.2793	8426.7998	3174.7998	8228.2793	1016.7305	3673.7998	4362.2798	1063.7305	8743.7998	3154.2798	2021.7305	2357.355	24376.779	4977.1055	3376.355	14295.779	8921.1055	5350.355	20047.779	4460.1055	7041.355	18027.779	9459.1055	13033.355	6860.7798	3599.1055	7327.355	5703.7798	8382.1055	6607.355	4977.7798	8752.1055	4187.5249	16355.79	6178.7051	7275.5249	10083.79	4682.7051	10026.525	3700.79	7129.7051	14080.525	4297.79	6850.7051	9372.5254	6453.79	7981.7051	7037.5249	5598.79	6062.7051	8222.5254	2272.79	4933.7051	7200.5249	3781.79	11605.705	-1247.6348	15463.105	-720.23535	8464.3652	2540.1055	2005.7646	4759.3652	-459.89453	1927.7646	331.99023	20011.211	6414.0649	-470.00977	19268.211	9811.0645	-2519.0098	21312.211	1072.0649	4904.9902	8112.21	5078.0649	9397.9902	5484.21	4086.0649	3805.9902	3990.21	7166.0649	5158.6201	17284.064	4025.27	3841.6201	22726.064	11261.27	2312.6201	12627.064	6304.27	6870.6099	23415.539	16739.635	6080.6099	4281.54	11932.635	9204.6094	5800.54	8724.6348	3271.6099	2536.54	7579.6348	11276.609	1921.54	11236.635	3997.28	25746.51	10917.46	3664.28	21751.51	14389.46	620.28003	10445.51	10118.46	7318.2803	7733.5098	5812.46	12814.28	6843.5098	12490.46	3682.3401	12586.945	7266.0698	2224.3401	8582.9453	3881.0698	7286.3398	5531.9448	8622.0703	2380.3401	5756.9448	5317.0698	-2232.4702	9746.2549	2196.98	1250.3149	15843.936	5043.5146	1315.3149	17345.936	4043.5146	8624.3145	15694.936	3696.5146	2689.7598	15554.6	5836.1953	3902.7598	11097.6	8274.1953	2918.7598	18946.6	8749.1953	1170.7598	14679.6	1961.1953	5531.7598	9339.5996	5981.1953	6345.7598	8753.5996	5802.1953	-2938.2402	4088.6001	-1938.8047	6657.7598	1154.6001	4329.1953	342.70508	19952.029	2926.02	-593.29492	26472.029	4689.02	1353.7051	20880.029	7539.02	5753.7051	5847.0303	4492.02	6432.7051	5700.0303	3320.02	11670.655	1938.2349	9249.3652	12837.655	3819.2349	8969.3652	9218.6553	3840.2349	9982.3652	1509.405	17969.355	13801.54	4504.4053	15886.355	13360.54	14700.405	6627.355	15483.54	735.40503	6719.355	5805.54	-140.59497	12667.355	9906.54	3625.405	6419.355	21914.539	-646.28516	16347.439	10083.1	1639.7148	15229.439	7655.1001	1009.7148	14140.439	7867.1001	584.71484	18665.439	4272.1001	1631.7148	14033.439	6535.1001	-54.285156	13698.439	11274.1	3176.7148	8262.4395	10487.1	8782.7148	3512.4399	6635.1001	10049.715	5120.4399	10811.1	5615.7148	2630.4399	5572.1001	909.87012	17803.975	7121.3452	2543.8701	14743.975	6578.3452	3563.8701	14588.975	10436.346	1754.8701	13372.975	7273.3452	2178.6699	14562.675	11149.234	2189.6699	9006.6748	5805.2349	8077.6699	4291.6748	10551.234	9383.6699	1465.6748	7728.2349	4148.27	14844.455	5082.5098	2396.27	9542.4551	8171.5098	2308.27	11978.455	7564.5098	9580.2695	-267.54492	9638.5098	-181.68506	16716.725	10466.98	315.31494	14402.725	8281.9805	2459.3149	18627.725	6410.98	7063.3149	7397.7251	3018.98	9355.3145	5191.7251	6702.98	1361.4902	20876.9	3941.5049	3585.4902	23853.9	4085.5049	962.49023	21501.9	7751.5049	673.49023	21174.9	7549.5049	4933.4902	10637.9	3367.5049	14863.49	4140.8999	3958.5049	4745.6499	16413.906	9039.0752	3423.6499	18792.906	6842.0752	3753.6499	17744.906	5560.0752	4313.6499	11386.905	6528.0752	6329.7598	36830.105	10872.81	4156.7598	19186.105	10699.81	3323.76	15730.105	4484.8096	1739.76	16132.105	13006.81	3060.76	10743.105	5757.8096	386.76001	18402.105	4559.8096	3953.155	25153.064	775.09961	1491.155	16122.064	-1480.9004	12533.155	6228.0649	7914.0996	12823.155	7319.0649	12470.1
10436.98	3260.5249	572.69531	-1754.8901	22007.715	7268.5649	1321.1099	14303.715	9747.5645	1303.1099	13872.715	8222.5645	2474.1099	10310.715	7927.5649	4690.1099	6936.7148	7494.5649	3930.1099	7000.7148	5224.5649	7092.1099	5000.7148	2555.5649	5575.1099	2374.7148	5541.5649	961.8252	8521.5195	2949.4551	4969.8252	3010.5195	5518.4551	-649.1748	1991.5195	3312.4551	3493.8252	-868.48047	576.45508	4325.8252	-3520.4805	3538.4551	3267.48	17019.855	3147.6797	-1875.9902	13097.035	6691.2749	7531.0098	11427.035	6940.2749	1711.0098	5161.0352	804.2749	7108.0098	2294.0352	10299.275	7538.0098	2096.0352	8654.2754	2193.605	25869.266	7717.4502	-2853.395	18661.266	1679.4502	-837.39502	6568.2651	3840.4502	629.60498	3296.2651	2942.4502	-2607.395	2276.2651	1646.4502	7750.605	2368.2651	5259.4502	11698.48	8911.6406	6012.9448	1260.155	5799.96	2892.3652	1335.155	4722.96	2442.3652	1156.7402	21789.85	6025.1846	3206.7402	14953.85	11031.185	8963.7402	2172.8496	4126.1846	8655.7402	1342.8496	6931.1846	3824.7402	-1934.1504	947.18457	6016.3203	17599.41	8497.8145	3864.3201	16543.41	7296.8149	4148.3203	8189.4102	6837.8149	2061.3201	6256.4102	3261.8149	6550.3203	4609.4102	4956.8149	3379.6899	12270.465	8449.3701	3536.6899	11629.465	10292.37	2738.6899	2539.4648	2163.3701	5885.6899	1900.4648	6064.3701	12462.689	3311.4648	4816.3701	4340.6699	17548.895	7768.2148	4500.6699	11310.895	5476.2148	1771.0298	21160.85	7539.0498	965.02979	12527.85	7937.0498	229.02979	11877.85	4378.0498	6626.0298	11037.85	9893.0498	1293.0298	9711.8496	4040.05	5550.915	18363.346	11652.455	703.91504	12276.346	6598.4551	6211.915	17980.346	9323.4551	8187.915	1355.3452	6431.4551	3267.615	15226.045	5802.6299	3891.615	13287.045	3697.6299	1961.615	10100.045	2142.6299	514.61499	6790.0449	4824.6299	5372.6152	2323.0449	2976.6299	1790.3999	12686.38	5311.6201	202.3999	695.37988	2783.6201	3329.5249	11179.175	8007.3652	5960.5249	15398.175	10698.365	2985.5249	10953.175	8325.3652	6707.5249	4728.1748	3659.3652	1723.5249	6394.1748	3587.3652	147.5249	4554.1748	2581.3652	7516.5249	3404.1748	5722.3652	2232.7051	22871.82	8211.0645	4170.7051	6550.8198	6057.0649	1750.7051	8341.8203	5705.0649	698.70508	7666.8198	4901.0649	9960.7051	2336.8198	8371.0645	5509.7051	2037.8198	4711.0649	3891.7051	1151.8198	3685.0649	7366.2549	3921.8149	7736.8848	2717.2549	11253.814	5576.8848	3337.2549	13702.814	5620.8848	2380.635	9607.0449	5805.6299	3461.635	2829.0449	2215.6299	3944.635	-1245.9551	1327.6299	8734.3604	10374.585	5762.6299	5519.3604	12801.585	5951.6299	384.36011	7103.585	2871.6299	13279.36	7429.585	9490.6299	7181.3604	3756.585	3814.6299	8830.3604	4039.585	4788.6299	5765.3604	3195.585	3973.6299	3371.075	8470.9805	456.53516	8090.0752	4633.98	2562.5352	5096.0752	1903.98	139.53516	2904.4951	9383.7002	5196.6099	2634.4951	10446.7	3934.6099	5249.4951	9772.7002	7108.6099	1600.4951	7866.7002	4084.6099	8407.3701	11954.564	6244.105	1984.3701	8851.5645	3580.105	1286.3701	2985.5649	2795.105	2171.3701	4917.5649	3610.105	361.54492	14300.654	-1789.0303	5960.5449	5033.6548	-657.03027	7655.5449	4893.6548	1790.9697	7512.1499	6643.8252	3559.3945	7153.1499	3657.8252	3930.3945	9231.1504	5662.8252	5997.3945	1753.0449	17050.26	6418.98	3374.0449	19636.26	14544.98	9606.0449	10667.26	318.97998	4396.0449	21720.26	10620.98	13715.045	9263.2598	11070.98	6981.0449	5432.2598	7150.98	808.04492	10265.26	13381.98	2747.4648	14959.385	8525.2549	7919.4648	10506.385	8350.2549	8808.4648	3364.3848	5840.2549	10511.465	5021.3848	11439.255	5416.4648	7916.3848	12914.255	7283.4648	6804.3848	9971.2549	4699.4648	4078.3848	5508.2549	4639.4648	6033.3848	11625.255	-1476.3701	19755.48	3833.7803	7677.6299	1800.48	1469.7803	4347.6299	1857.48	4519.7803	2327.2852	20065.42	10695.77	1302.2852	21396.42	7901.77	1221.2852	14045.42	1513.77	9477.2852	3887.4199	6992.77	11338.285	458.41992	3927.77	5384.2852	2533.4199	9760.7695	4330.5049	16575.664	7719.2202	4053.5049	26589.664	17214.221	3902.5049	9692.665	4868.2202	5349.0703	24661.57	14236.56	6885.0703	4210.5703	6473.5596	13709.07	3570.5703	6440.5596	6084.0703	1984.5703	6295.5596	11632.07	3382.5703	9470.5596	5468.1499	20535.629	12641.355	2968.1499	19222.629	12535.355	1089.1499	11086.63	11591.355	7131.1499	8084.6299	5392.355	12440.15	7478.6299	9605.3555	6739.4053	4574.1401	9014.9551	1797.405	6970.1401	7001.9551	7621.4053	7258.1401	9529.9551	798.40503	4811.1401	8664.9551	1699.3501	5815.1548	1611.5049	-165.2998	14959.939	5787.2949	832.7002	15455.939	5597.2949	6975.7002	14521.939	7055.2949	4721.1099	15972.505	6178.5098	5023.1099	11030.505	7265.5098	3199.1099	16749.504	8876.5098	-429.89014	19763.504	3271.5098	4868.1099	7761.5049	10042.51	10388.109	6045.5049	11708.51	-1273.8901	-2330.4951	477.50977	9633.1094	-1076.4951	7870.5098	3492.4399	15473.971	6647.105	2227.4399	17820.971	6249.105	2865.4399	17709.971	9768.1055	5820.4399	6768.9702	6724.105	4567.4399	2533.9702	6548.105	8832.1748	1161.1152	9500.915	9194.1748	3485.1152	8461.915	10480.175	998.11523	8145.915	1686.3198	13347.689	12100.67	2523.3198	12395.689	11875.67	11935.32	4166.6899	12935.67	-746.68018	10385.689	5954.6699	4051.3198	2607.6899	6661.6699	2412.3198	3209.6899	11504.67	2566.865	15397.945	5387.1299	3275.865	18323.945	5514.1299	3800.865	18061.945	11470.13	3139.865	14631.945	6258.1299	2401.865	14657.945	3082.1299	3385.865	12832.945	8351.1299	7610.8652	5991.9448	6439.1299	12832.865	6992.9448	6360.1299	12792.865	7443.9448	9782.1299	9646.8652	6260.9448	5837.1299	2224.8799	16597.08	5583.4448	319.87988	11810.08	3229.4448	623.87988	11342.08	9682.4453	2297.8799	8332.0801	6741.4448	-69.649902	14415.07	5588.1396	-313.6499	11898.07	3739.1396	3865.3501	3583.0698	10768.14	7037.3501	1959.0698	6649.1396	3524.7051	12530.02	3923.605	2550.7051	6851.0195	7270.605	4156.7051	8024.0195	6267.605	9647.7051	2472.0195	8329.6055	499.86523	19734.109	11856.27	2647.8652	15463.109	10229.27	3087.8652	17129.109	7411.27	-70.134766	17421.109	8293.2695	5769.8652	6034.1099	8871.2695	-370.41016	13934.715	7559.0898	3119.5898	22009.715	8979.0898	-34.410156	20061.715	12141.09	1743.5898	19817.715	11794.09	-1162.4102	11912.715	10935.09	11376.59	890.71484	11351.09	4556.5752	18387.295	6378.4048	2975.575	19398.295	8752.4043	1858.575	14596.295	6875.4048	3194.575	10886.295	8473.4043	6522.6001	41972.883	13116.665	3716.6001	17760.885	7180.665	5208.6001	14780.885	5249.665	2925.6001	14546.885	12808.665	1081.6001	12555.885	9160.665	1364.6001	16454.885	7797.665	3073.2	20719.07	5999.9951	10349.2	6321.0698	4271.9951	14444.2	4288.0698	10541.995	11609.2	2839.0698	18358.996
10124.53	5713.4951	8995.4453	-866.95508	13759.846	7053.6001	2057.0449	15485.846	10649.6	666.04492	13091.846	6235.6001	668.04492	4929.8452	7941.6001	5455.0449	3831.8452	5046.6001	4722.0449	1026.8452	5912.6001	5561.0449	-1146.1548	4854.6001	7532.0449	602.84521	5491.6001	3958.0149	12726.87	5297.6299	540.01489	9802.8701	5714.6299	2332.0149	6477.8701	4033.6299	1462.0149	6659.8701	4171.6299	6210.0146	-207.12988	4870.6299	5398.895	18375.779	4786.9399	-256.41504	17624.865	9456.5293	8713.585	14468.865	10966.529	4941.585	8214.8652	6864.5298	9709.585	8404.8652	12018.529	13567.585	6232.8652	13444.529	6767.5449	28115.996	11760.859	161.54492	19532.996	2205.8599	1670.5449	13958.995	4703.8599	7058.5449	2404.9951	4263.8599	983.54492	3492.9951	3394.8599	11830.545	2872.9951	6269.8599	9205.1797	8641.8799	1318.5254	1300.4048	7581.395	5771.7798	787.40479	5144.395	3284.7798	-385.08008	23365.715	7812.7549	-1309.0801	17791.715	13457.755	4447.9199	512.71484	7535.7549	5303.9199	614.71484	7134.7549	1105.9199	-1098.2852	4438.7549	15893.165	-5.3798828	-714.76514	3379.165	13515.62	5547.2349	4427.165	3324.6201	4640.2349	1545.165	3539.6201	1952.2349	6134.165	-2014.3799	4504.2349	2156.165	16324.38	5216.6201	1431.165	12649.38	4125.6201	-951.83496	4004.3799	2771.6201	4922.165	3199.3799	4599.6201	8422.165	3038.3799	1664.6201	-351.68506	18085.705	4181.4951	62.314941	13702.705	1439.4951	4065.49	18421.4	8184.5649	1393.49	12014.4	6307.5649	1119.49	7440.3999	4117.5649	8596.4902	8005.3999	8664.5645	2753.49	9359.4004	3663.5649	5105.2354	17220.539	10459.471	3189.2351	11737.54	6085.4702	7280.2354	12476.54	7194.4702	6959.2354	699.54004	4930.4702	2346.8201	15046.939	7717.9053	2191.8201	11794.939	6036.9053	1174.8201	10362.939	5408.9053	-928.17993	3614.9399	9391.9053	1804.8201	2150.9399	6298.9053	2371.665	10076.52	6697.1348	1452.665	150.52002	7495.1348	2692.0701	10093.605	5072.98	4160.0703	17118.605	11619.98	2887.0701	9045.6055	8912.9805	2379.0701	9949.6055	3301.98	1211.0701	5320.605	3153.98	502.07007	5085.605	2533.98	8078.0703	3499.605	5915.98	3932.175	19948.711	5089.855	5731.1748	2089.71	6724.855	959.17505	6495.71	2641.855	440.17505	5076.71	4566.855	11023.175	-252.29004	7510.855	6808.1748	447.70996	4173.855	2386.175	-18.290039	4798.855	9642.4102	2594.23	6021.4951	9438.4102	5870.23	3554.4951	5903.4102	11811.23	7645.4951	3795.595	13281.186	7511.7349	3321.595	7123.1851	3662.7349	3909.595	-62.814941	3514.7349	2463.8401	17039.41	5099.04	5122.8398	7079.4102	5149.04	33.840088	5319.4102	2958.04	12258.84	8497.4102	8823.04	7649.8398	1561.4102	3576.04	6601.8398	2316.4102	6013.04	4448.8398	2389.4102	5045.04	1371.6152	8516.9102	2354.2451	2834.6152	4412.9102	1414.2451	4434.6152	703.91016	790.24512	3426.5349	7183.1104	5821.7598	2952.5349	9562.1104	4665.7598	10692.535	2086.1104	5404.7598	2561.5349	6794.1104	2554.7598	920.81494	12699.205	6445.2451	-963.18506	8430.2051	4477.2451	-1581.1851	6384.2051	1626.2451	-2396.1851	6785.2051	5479.2451	891.05493	18368.234	9547.8594	8993.0547	676.23486	6015.8599	12820.055	3396.2349	8996.8594	8532.29	5514.9448	5270.6802	8267.29	3979.9448	3266.6802	11353.29	4483.9448	4563.6802	2017.6851	20446.279	2201.2197	3631.6851	17429.279	8036.2197	9482.6855	9254.2793	169.21973	5089.6851	17193.279	4891.2197	18587.686	8548.2793	5897.2197	9459.6855	5794.2798	6647.2197	6034.6851	6117.2798	4362.2197	2735.2151	20043.275	8871.3848	5099.2148	10692.275	6938.3848	3900.2151	13001.275	5009.3848	9905.2148	5868.2749	6676.3848	8163.2148	6271.2749	11620.385	7507.2148	5410.2749	8647.3848	5917.2148	4676.2749	2779.3848	5629.2148	4915.2749	7704.3848	2165.52	20838.949	5865.335	12616.52	4581.9502	8035.335	10414.52	4401.9502	9984.335	2936.77	17487.129	7308.8999	949.77002	18511.129	10368.9	550.77002	9801.1299	1925.8999	6301.77	3907.1299	5233.8999	8608.7695	1525.1299	6092.8999	4572.77	-544.87012	10550.9	3368.895	17874.641	1484.6348	3403.895	21697.641	12419.635	6354.895	5751.6401	1845.6348	4004.385	23911.48	13740.3	7019.3848	5902.48	9576.2998	12209.385	3938.48	7982.2998	6468.3848	4207.48	9048.2998	12306.385	3411.48	9806.2998	4270.7949	26447.811	9922.835	4360.7949	19202.811	13162.835	3314.7949	11901.811	11815.835	9496.7949	7328.8101	6915.835	13442.795	6578.8101	12368.835	8296.5	6273.5698	10387.075	1583.5	9100.5703	6146.0752	3844.5	13632.57	9770.0752	2078.5	7830.5698	7291.0752	2012.0901	8933.8652	2230.8201	-515.38477	24709.141	2940.7549	413.61523	15806.141	6388.7549	6000.6152	13321.141	5618.7549	4862.9849	14488.15	8429.8457	2547.9849	18821.15	9935.8457	2494.9849	21011.15	12382.846	14.984863	18259.15	3858.8452	7409.9849	6158.1499	6201.8452	8696.9844	7597.1499	8667.8457	-2541.0151	3728.1499	498.84521	10958.984	3695.1499	6546.8452	1983.27	15028.975	6813.625	3487.27	16160.975	8346.625	5497.27	17207.975	8613.625	8322.2695	3049.9751	8238.625	7320.27	4151.9751	8315.625	10445.67	5050.3501	9006.125	11263.67	4540.3501	9213.125	13303.67	3124.3501	7910.125	2677.54	15259.115	9998.4902	4368.54	16491.115	10973.49	14498.54	6385.1152	14823.49	3536.54	4739.1152	6659.4902	3165.54	4499.1152	8851.4902	6050.54	4028.1152	26427.49	2793.6851	13255.395	2754.6602	2830.6851	15399.395	-1478.3398	2783.6851	17429.395	3604.6602	2868.6851	15691.395	1329.6602	2238.6851	13990.395	-5.3398438	3401.6851	10441.395	4901.6602	9823.6855	4268.395	2141.6602	12562.686	3971.395	1395.6602	12508.686	6981.395	4456.6602	9774.6855	3226.395	-1517.3398	2515.105	13039.615	5393.2402	2110.105	13007.615	7679.2402	3001.105	11008.615	12304.24	2132.105	11227.615	5977.2402	-1341.7451	20389.035	5839.3701	-1212.7451	14711.035	3058.3701	6590.2549	4838.0352	7660.3701	4514.2549	543.03516	4387.3701	3530.7002	13616.525	8579.3701	2157.7002	11453.525	9914.3701	4087.7002	14474.525	9278.3701	6019.7002	5467.5249	13337.37	3612.3799	17923.254	11766.471	4182.3799	13070.255	9482.4707	7025.3799	9472.2549	9385.4707	5033.3799	16432.254	8089.4702	10464.38	3350.2549	6747.4702	4544.5249	13964.185	7477.7148	4078.5249	19689.184	8864.7148	2983.5249	21667.184	9785.7148	2377.5249	23696.184	9884.7148	384.5249	13959.185	8297.7148	13381.525	3646.1846	8026.7148	1542.5349	22608.939	9502.4707	1371.5349	22310.939	9464.4707	10562.535	5502.9399	8584.4707	1641.5349	16189.939	6194.4702	6384.3799	36768.965	11517.835	1801.3799	17546.965	10367.835	4208.3799	16377.965	7446.835	941.37988	15541.965	10659.835	-455.62012	13577.965	8057.835	463.37988	19270.965	7638.835	3385.8501	22019.555	6710.9702	10444.85	6668.5552	5740.9702	10670.85	6430.5552	10414.971	11385.85	6716.5552	12691.971
12582.96	5652.0498	6499.4805	-190.88477	22324.48	8507.0996	2264.1152	17222.48	8289.0996	1999.1152	16414.48	6771.1001	157.11523	11086.48	5790.1001	5675.1152	5771.48	6847.1001	4700.1152	723.47998	4695.1001	6234.1152	3383.48	4401.1001	7347.1152	1736.48	7729.1001	2075.105	14348.9	3053.8101	-529.89502	15995.9	6873.8101	1108.105	10641.9	2971.8101	121.10498	11239.9	-254.18994	4567.105	3007.8999	2113.8101	2549.415	15552.77	6658.3848	668.06494	15751.865	9155.2451	9024.0645	14746.865	8941.2451	6265.0649	2465.8652	5190.2451	10203.064	5852.8652	9473.2451	12524.064	4534.8652	12287.245	5000.6851	24714.439	10647.205	-1625.3149	16456.439	5374.2051	-1766.3149	13731.439	5461.2051	4693.6851	3984.4399	4912.2051	-1422.3149	5462.4399	4529.2051	9244.6855	4089.4399	5377.2051	4035.0703	11994.96	4197.1299	-234.56982	7267.4399	5347.7451	-359.56982	7263.4399	4874.7451	-821.89014	25564.596	6318.8599	-1032.8901	21815.596	12186.859	6489.1099	4360.5952	6734.8599	5947.1099	5621.5952	4771.8599	928.10986	1178.5952	4864.8599	15511.245	4629.6152	-2115.96	2956.2451	12314.615	5759.04	6770.2451	2327.615	2428.04	1625.2451	6806.6152	1135.04	5550.2451	3022.615	2355.04	4835.79	14614.77	4681.3301	3633.79	11453.77	7939.3301	630.79004	4414.77	1387.3301	6225.79	4172.77	3930.3301	11309.79	5622.77	5049.3301	2812.2998	15094.016	6483.7202	1564.2998	12853.016	7135.7202	5116.2949	18937.121	8381.1855	2440.2949	10265.12	7174.1851	4356.2949	11022.12	2980.1851	4400.2949	13891.12	8337.1855	4926.2949	7586.1201	3809.1851	3543.6851	21165.51	7889.0352	1207.6851	11711.51	5970.0352	5711.6851	18659.51	6045.0352	5860.6851	217.50977	5127.0352	2589.4551	13391.76	3062.165	1792.4551	11879.76	3162.165	764.45508	8664.7598	2000.165	470.45508	1909.7598	4583.165	4068.4551	580.75977	289.16504	3135.585	11921.835	4070.3252	2460.585	2070.835	4666.3252	516.12012	12741.37	5824.1001	5397.1201	16643.371	7996.1001	1339.1201	9666.3701	6582.1001	198.12012	9797.3701	3812.1001	1595.1201	4684.3701	4676.1001	-1253.8799	3635.3701	2097.1001	7951.1201	4279.3701	5482.1001	4703.0547	23254.865	6415.585	7184.0547	5104.8652	6872.585	2499.0549	7902.8652	5473.585	1882.0549	7201.8652	4888.585	11286.055	4268.8652	8531.585	8048.0547	2563.8652	3802.585	4502.0547	1508.8652	4906.585	2430.9351	17584.016	7341.6748	10024.936	2723.0146	6699.6748	3911.9351	12724.015	7235.6748	4908.8101	13584.46	4907.2349	6879.8101	3449.46	3380.2349	6382.8101	-646.54004	4375.2349	13792.805	5312.4702	6642.2798	5075.8047	10868.471	4526.2798	774.80493	5323.4702	2732.2798	15848.805	7924.4702	7190.2798	4867.8047	7248.4702	3541.2798	7720.8047	5296.4702	5175.2798	6553.8047	2232.4702	3532.2798	1826.6602	11310.79	997.38477	4439.6602	3659.79	1548.3848	3958.6602	3443.79	-80.615234	3399.8701	18069.395	7247.3052	2622.8701	16016.395	4768.3052	7860.8701	13478.395	7184.3052	917.87012	12424.395	5117.3052	1586.585	10282.04	5714.23	833.58496	5893.04	3687.23	681.58496	2206.04	1566.23	984.58496	5221.04	4393.23	393.7749	20283.115	4495.7305	5302.7749	9598.1152	2919.7305	9767.7754	4850.1152	6426.7305	2717.9199	7303.665	3600.3799	4795.9199	2203.665	4754.3799	11405.92	3152.665	7702.3799	-1121.665	14798.425	1652.4004	-693.66504	17521.426	9401.4004	436.33496	19223.426	3407.4004	1764.335	19106.426	6746.4004	6079.335	9424.4248	7786.4004	4930.335	6840.4248	8919.4004	-2777.665	15539.425	7506.4004	3757.04	16550.186	5449.7852	3777.04	8637.1855	5624.7852	3352.04	8334.1855	4045.7852	12201.04	5854.1851	8145.7852	9195.04	5069.1851	8544.7852	10103.04	2350.1851	9414.7852	7432.04	1059.1851	4656.7852	5916.04	3747.1851	8125.7852	1248.5098	17901.789	1296.2354	10353.51	4054.79	398.23535	6814.5098	2135.79	3019.2354	-1232.3252	16526.84	9668.8457	-4048.3252	18889.84	10579.846	-4482.3252	8375.8398	2264.8452	5066.6748	2782.8398	8746.8457	5687.6748	661.83984	7434.8452	2085.6748	1161.8398	9946.8457	5081.1001	15541.38	5128.165	8593.0996	18732.379	14988.165	2551.1001	4646.3799	3063.165	5385.8652	24226.105	14776.605	7747.8652	7634.105	11166.605	10351.865	5571.105	9117.6055	5145.8652	3766.105	8887.6055	10204.865	5442.105	9805.6055	3603.3799	20990.305	10913.84	4517.3799	21260.305	14116.84	7720.3799	5435.3052	14401.84	4181.3799	11537.305	6628.8398	12969.38	6758.3052	9260.8398	18.22998	13012.785	7939.46	1380.23	7617.7852	1895.46	839.22998	17973.785	10027.46	954.22998	6831.7852	6074.46	788.36011	9206.9395	-72.214844	205.9502	21291.686	7768.9248	1337.9502	14270.686	7216.9248	6849.9502	11886.686	6523.9248	5481.6699	23286.025	5210.21	7061.6699	16939.025	11620.21	4629.6699	21154.025	10184.21	311.66992	26098.025	3543.21	3085.6699	17281.025	8510.21	7918.6699	9908.0254	7123.21	-1354.3301	5581.0249	-1710.79	9181.6699	5673.0249	7818.21	1549.48	14783.135	5229.2749	816.47998	17582.135	7797.2749	3026.48	14503.135	9073.2754	6629.48	1931.1348	9191.2754	6561.48	2302.1348	5408.2749	11120.305	3608.9551	10199.8	10681.305	6459.9551	13333.8	11673.305	5848.9551	10904.8	2163.1299	13627.5	12253.82	4468.1299	13063.5	11054.82	13774.13	3847.5	11498.82	719.12988	2444.5	4316.8198	4877.1299	1308.5	10372.82	3865.1299	3559.5	31600.82	890.25977	16024.325	8075.0049	1117.2598	12191.325	7104.0049	2172.2598	15569.325	8705.0049	176.25977	11487.325	5145.0049	576.25977	12998.325	3926.0049	1461.2598	10322.325	10258.005	8807.2598	4208.3252	8413.0049	9543.2598	3332.3252	6889.0049	11444.26	3214.3252	11208.005	5635.2598	1155.3252	7376.0049	1978.97	21554.805	6355.6299	1795.97	13462.805	5292.6299	4201.9697	14132.805	13384.63	2485.97	15486.805	6036.6299	4054	10934.71	9055.1748	2449	11836.71	11233.175	8805	1667.71	9119.1748	7722	-2756.29	8671.1748	3858.5901	18893.18	3283.7798	2310.5901	11617.18	8364.7793	3801.5901	14822.18	8668.7793	8619.5898	4775.1802	10576.779	4037.405	12855.279	11080.7	4745.4053	14602.279	8774.7002	6262.4053	11451.279	9782.7002	4683.4053	18907.279	8843.7002	12251.405	2394.2798	7749.7002	4467.5649	7947.0654	3323.5649	4524.5649	15530.065	6889.5649	4189.5649	14176.065	6164.5649	1796.5649	11682.065	5154.5649	11532.564	-1126.9346	4662.5649	13031.564	-624.93457	5144.5649	4070.635	17003.775	13837.535	1752.635	22188.775	9849.5352	10215.635	6234.7749	6254.5352	7175.6348	16613.775	7970.5352	6100.2803	38369.266	13387.41	3641.28	22554.266	10869.41	4419.2803	16757.266	8019.4102	2133.28	16635.266	19418.41	2610.28	12493.266	10651.41	2176.28	26965.266	9128.4102	4698.585	26724.885	2422.3398	3518.585	16118.885	474.33984	12600.585	5372.8848	8519.3398	14098.585	5540.8848	12141.34
10003.245	3552.6499	11188.975	-185	22997.904	7977.7148	1075	11127.904	9523.7148	625	15192.904	5728.7148	170	5683.9048	6858.7148	-238	23751.904	9788.7148	5499	1693.9048	6575.7148	7312	843.90479	5239.7148	7958	880.90479	4653.7148	3771.865	18583.836	3864.5801	284.86499	21939.836	6241.5801	1703.865	8136.835	4264.5801	647.86499	10095.835	943.58008	4777.8652	4351.835	3481.5801	5412.8398	17464.814	4990.5601	199	17035.625	6524.71	9263	12893.625	8642.71	5926	4469.625	4042.71	11399	8767.625	12471.71	11101	6910.625	9350.71	2525.375	22334.355	10516.045	-1012.625	17084.355	5145.0449	51.375	14021.355	7365.0449	142.375	6115.355	7457.0449	876.375	3041.355	5161.0449	12546.375	1852.355	6644.0449	6272.0601	9314.5195	6102.1001	1966.8701	8150	4416.9951	964.87012	5942	3569.9951	794.76514	18851.031	8051.0601	1997.7651	17293.031	13627.061	7515.7651	-2169.9697	9698.0605	8109.7651	436.03027	8710.0605	3354.7651	-2406.9697	5151.0601	16599.811	2772.7148	856.75977	2978.8101	11658.715	6732.7598	4207.8101	5949.7148	4709.7598	1900.8101	5923.7148	3493.7598	6885.8101	1561.7148	4066.7598	1240.0298	16658.596	3438.8301	605.02979	11038.596	6819.8301	-211.97021	4192.5952	2306.8301	861.02979	6114.5952	5827.8301	8760.0293	2700.5952	5383.8301	2403.9399	12179.415	4399.0601	1716.9399	7850.415	3281.0601	1666.1548	16885.18	3341.23	411.15479	14465.18	3084.23	268.15479	10804.18	3329.23	-566.84521	12786.18	8475.2305	1043.1548	8061.1797	640.22998	3827.5601	16276.09	9754.7051	1066.5601	10306.09	6001.7051	5429.5601	17362.09	6158.7051	5033.5601	-1102.9102	5734.7051	2619.1899	9426.6348	2924.9902	1617.1899	14417.635	3292.9902	1509.1899	6955.6348	1461.9902	454.18994	1331.6348	4174.9902	4312.1899	-445.36523	2422.9902	3476.6851	10424.279	6733.1499	2309.6851	2101.2798	4480.1499	4768.02	11777.605	9147.29	4301.02	16925.605	9612.29	3346.02	13497.605	8534.29	5492.02	10689.605	5091.29	4305.02	5328.605	5792.29	1004.02	4789.605	4026.29	9586.0195	4479.605	6047.29	5828.9351	24037.051	6153.1802	6558.9351	5548.0498	6038.1802	3129.9351	6660.0498	2999.1802	3606.9351	8617.0498	4517.1802	10714.936	2475.0498	5735.1802	8365.9355	3120.0498	2188.1802	4446.9351	1636.0498	3233.1802	3524.5649	19714.311	3308.7202	9478.5645	5626.3101	3575.7202	6170.5649	14147.311	3594.7202	2693.825	11538.65	7130.4502	190.82495	10800.65	4278.4502	4791.8252	-529.3501	3674.4502	12431.779	1956.7798	8045.6748	4303.7798	6064.7798	6554.6748	-1948.2202	3510.7798	3657.675	12731.779	4963.7798	9296.6748	5638.7798	440.77979	5751.6748	5621.7798	1454.7798	8116.6748	1206.7798	-949.22021	5044.6748	3568.605	13054.375	6764.7002	7994.605	2784.375	6249.7002	6432.605	3980.375	5503.7002	3164.3401	12990.665	10401.16	1945.3401	13565.665	6617.1602	8558.3398	6536.665	7951.1602	1659.3401	5900.665	7039.1602	3908.375	7335.5146	7122.0352	1079.375	6956.5146	1229.0352	1752.375	2287.5146	1173.0352	1414.375	3270.5146	2384.0352	-3444.8198	23176.225	4444.9302	2792.1802	3593.2251	3048.9302	7818.1802	5989.2251	6965.9302	3540.0249	9901.5752	6787.52	3900.0249	4147.5752	7008.52	7955.0249	4126.5752	6934.52	1838.075	16979.92	2078.9102	5386.0752	13893.92	12856.91	5561.0752	20625.92	3628.9102	5111.0752	20823.92	8141.9102	11382.075	8582.9199	9832.9102	10253.075	8305.9199	9420.9102	1016.075	14955.92	9668.9102	3673.085	12787.64	7432.4399	4769.085	10439.64	5390.4399	3686.085	7502.6396	3085.4399	9074.085	2780.6396	12015.439	8649.085	4449.6396	9252.4395	7876.085	1499.6396	7381.4399	3192.085	4654.6396	3144.4399	5668.085	-1189.3604	12005.439	2277.52	12419.939	314.8501	12340.52	3289.9399	4906.8501	8908.5195	1672.9399	4789.8501	3680.885	15086.785	6242.5898	1696.885	14466.785	9334.5898	544.88501	9787.7852	2016.5898	6942.8848	6061.7852	5524.5898	14600.885	1875.7852	4603.5898	6588.8848	-764.21484	7918.5898	2961.9248	13624.695	3836.1904	5789.9248	18457.695	12591.19	-18.075195	2010.6953	2665.1904	3855.085	25007.17	12182.84	9456.085	4654.1699	5203.8398	11117.085	6069.1699	8699.8398	1605.085	17958.17	6112.8398	11977.085	2665.1699	7196.8398	2266.46	31795.93	9477.0098	3026.46	21975.93	13227.01	9185.46	3679.9302	14097.01	2142.46	17177.93	4792.0098	11800.46	6712.9302	9951.0098	2923.605	12573.605	5609.875	5865.605	2453.605	769.875	6879.605	8633.6055	9830.875	1889.605	7623.605	8995.875	1495.21	9827.75	1055.7749	911.17993	21388.621	5193.5996	2727.1799	16025.62	6364.5996	8144.1797	9085.6201	6021.5996	6910.9199	18847.08	9127.7344	8332.9199	13481.08	13177.734	7217.9199	23441.08	8454.7344	2807.9199	24697.08	4305.7349	4075.9199	17883.08	13029.734	11198.92	13071.08	9364.7344	643.91992	5763.0801	1059.7349	12732.92	6272.0801	8006.7349	3262.29	16313.99	5131.71	2935.29	18131.99	7804.71	4548.29	19866.99	6775.71	9580.29	2665.9902	6614.71	5631.29	3530.9902	6984.71	10111.72	3381.5	9774.79	11374.72	712.5	8218.79	12783.72	2084.5	8217.79	1430.8452	13864.105	12349.52	3728.8452	12873.105	12107.52	12864.846	3476.105	13595.52	292.84521	8465.1055	9953.5195	5850.8452	2892.105	9434.5195	3536.8452	4355.105	17223.52	96.334961	11805.475	8718.9844	4078.335	10508.475	6515.9849	2725.335	13923.475	7870.9849	1606.335	10603.475	7802.9849	2088.335	9597.4746	5505.9849	2356.335	12442.475	9154.9844	10466.335	390.47461	10423.984	11884.335	295.47461	7874.9849	10469.335	2994.4746	10647.984	5736.335	1697.4746	8895.9844	2286.1899	11220.8	6196.79	197.18994	13659.8	7608.79	3081.1899	8617.7998	12246.79	2287.1899	9657.7998	6942.79	2779.5	16161.34	6799.8848	809.5	16830.34	3033.8848	8522.5	7364.3398	6463.8848	6995.5	2298.3398	4534.8848	2162.7051	10170.08	1636.8398	-820.29492	13093.08	8641.8398	898.70508	13967.08	10762.84	10141.705	3091.0801	11451.84	3762.28	13690.675	8404.4004	5660.2803	14194.675	9129.4004	5582.2803	11490.675	6085.3999	3605.28	19049.676	6308.3999	11773.28	6111.6748	6827.3999	-424.58496	18746.52	7044.165	4277.415	23336.52	8713.165	2655.415	21806.52	9349.165	-483.58496	22857.52	5603.165	11244.415	7331.52	8837.165	10276.415	6151.52	9018.165	1304.8799	16284.279	10801.945	2201.8799	23240.279	7173.9448	10231.88	7133.2798	5350.9448	5804.8799	11932.279	2807.9448	4370.5801	37353.809	13623.035	1802.5801	20220.811	12435.035	3394.5801	16355.811	11918.035	1389.5801	18513.811	17044.035	2074.5801	11939.811	13510.035	2260.5801	23121.811	10428.035	5856.1401	22291.449	4918.3052	13576.14	5089.4502	2648.3052	12300.14	4850.4502	10984.305	12902.14	7408.4502	13403.305
8720.0254	6349.375	9689.1055	-495.10986	21632.775	7788.5698	2377.8901	16533.775	10004.57	1659.8901	13006.775	5160.5698	-9.1098633	12504.775	9092.5703	-265.10986	30058.775	9912.5703	3869.8901	1896.7749	6553.5698	6638.8901	2757.7749	8065.5698	6241.8901	2314.7749	6540.5698	1707.6699	15622.855	7646.0249	-245.33008	18641.855	8024.0249	-255.33008	9773.8555	5576.0249	-1270.3301	6183.855	1574.0249	3928.6699	3299.855	4481.0249	4894.3047	17128.73	6214.1201	-512.7749	15206.51	9365.1201	8367.2246	15367.51	11039.12	6830.2251	3692.51	6242.1201	10945.225	6461.5098	14920.12	9863.2246	6015.5098	12646.12	1616.9702	23985.49	8315.3105	-2370.0298	18516.49	3961.3101	-2320.0298	18137.49	4402.3101	4606.9702	3852.4902	4073.3101	-1538.0298	7359.4902	3199.3101	9876.9707	2753.4902	4869.3101	7483.125	10698.805	7597.1201	1352.875	9978.7852	2979.3848	1823.875	6358.7852	3261.3848	-272.2749	19524.09	2435.9102	2935.7251	16515.09	6836.9102	8978.7246	1391.0898	853.91016	7551.7251	3226.0898	3259.9102	4337.7251	-2087.9102	-581.08984	15223.325	4435.46	785.1748	1444.325	8994.46	5695.1748	4289.3252	5739.46	5503.1748	2053.325	5895.46	2782.1748	5425.3252	835.45996	3931.1748	2179.3201	17182.211	4584.3101	2302.3201	14522.21	4395.3101	731.32007	3846.21	51.310059	5625.3203	3773.21	4012.3101	7919.3203	3658.21	4426.3101	2481.7949	16668.436	5082.5698	968.79492	14059.436	6890.5698	4326.915	18089.379	5513.0249	2679.915	11151.38	1937.0249	2207.915	11684.38	1964.0249	2514.915	10424.38	5629.0249	3515.915	4275.3799	927.0249	4858.77	17886.42	8620.4297	2664.77	15463.42	8629.4297	8169.77	14805.42	8070.4302	8028.77	4098.4199	8076.4302	3559.24	15286.2	5863.7549	3264.24	12524.2	4095.7549	1816.24	11263.2	4137.7549	714.23999	5849.2002	7999.7549	6604.2402	972.2002	3521.7549	1991.2	11710.855	2376.9448	1367.2	92.85498	1668.9448	76.209961	14133.936	5903.3198	2916.21	14462.936	9820.3203	-160.79004	10374.936	7689.3198	3434.21	5814.9351	4972.3198	7.2099609	2768.9351	3706.3198	-2258.79	6273.9351	3954.3198	5774.21	3548.9351	6280.3198	2655.0901	25133.82	7670.9702	6575.0898	4943.8203	7596.9702	-511.90991	7765.8203	4344.9702	714.09009	8462.8203	4360.9702	10044.09	5115.8203	6188.9702	5127.0898	3871.8201	4060.9702	2681.0901	1956.8201	4452.9702	959.24512	18924.936	7056.9248	9762.2451	7195.9351	5202.9248	1669.2451	19435.936	4907.9248	5291.6396	10346.74	6678.9302	3306.6399	5459.7402	6192.9302	5170.6396	3683.74	4157.9302	9176.2051	7434.96	4013.75	5255.2051	7666.96	4903.75	1117.2051	6582.96	235.75	14920.205	9119.96	4341.75	6015.2051	4451.96	2857.75	9228.2051	3715.96	6713.75	3699.2051	3507.96	1670.75	3909.3049	13031.186	7893.9902	5965.3047	5570.1851	5284.9902	5325.3047	2726.1851	5183.9902	1664.7749	8630.7598	7786.1699	-285.2251	7763.7598	3562.1699	4092.7749	3179.7598	7634.1699	-437.2251	5002.7598	6718.1699	3319.24	12290.29	6362.3301	1021.24	12280.29	2733.3301	1217.24	6853.29	3107.3301	739.23999	8125.29	3140.3301	-2347.085	20283.676	3988.0552	5637.915	916.6748	3354.0552	8499.915	3601.6748	8522.0547	5329.6699	8808.4951	4351.8052	9270.6699	999.49512	1233.8052	14322.67	3107.4951	2629.8052	767.87988	22065.145	5542	5140.8799	21247.145	14004	4427.8799	18430.145	6699	4367.8799	20853.145	7659	9124.8799	6735.145	10163	6788.8799	6497.145	9856	4771.8799	12466.145	9720	2744.635	12231.575	8202.2598	5599.6348	9243.5752	6587.2598	2680.635	14234.575	3988.2598	10322.635	5288.5752	7292.2598	9652.6348	6247.5752	6662.2598	8461.6348	4147.5752	6203.2598	-667.36499	13341.575	3482.2598	4212.6348	2514.5752	8934.2598	-2429.79	8679.1504	3782.7549	7986.21	2169.1504	5639.7549	6460.21	-356.84961	8645.7549	2721.9199	19303.135	7120.6948	1060.9199	23105.135	11165.695	-766.08008	11084.135	2445.6948	7862.9199	4378.1348	7260.6948	11332.92	4906.1348	6501.6948	5458.9199	3938.1348	10900.695	2943.5249	15480.975	3858.3652	3257.5249	22718.975	12432.365	-377.4751	8737.9746	-0.63476562	4263.2148	22311.445	14510.766	889.21509	11964.445	8106.7651	14088.215	2934.4453	8477.7656	4353.2148	850.44531	7976.7651	9265.2148	832.44531	10442.766	3591.615	21223.609	11127.255	4412.6152	22401.609	13170.255	8426.6152	5393.6099	10281.255	11903.615	4890.6099	5635.2549	2668.615	2087.6099	8137.2549	1761.4751	8464.1504	7671.3398	4948.4751	1345.1499	1685.3398	2518.4751	12805.15	8628.3398	1573.4751	5288.1499	7136.3398	1898.98	7644.2197	916.35498	-2589.1299	26212.15	4228.4248	650.87012	13699.15	8281.4248	3963.8701	8258.1504	6631.4248	1522.2251	26712.449	11257.016	5561.2251	13650.45	12813.016	5563.2251	21025.449	12287.016	3026.2251	15720.45	4800.0151	7908.2251	7222.4502	9886.0156	5520.2251	8794.4502	9670.0156	-1801.7749	4377.4502	1615.0151	9157.2246	4838.4502	7456.0151	2880.5049	16393.266	6362.0352	2816.5049	17121.266	6791.0352	4100.5049	12390.266	8278.0352	9583.5049	2626.2651	6224.0352	10039.505	1172.2651	6077.0352	9907.4746	4665.625	5940.21	-608.5249	12806.625	7638.21	10121.475	3315.625	3331.21	3017.71	15985.365	8168.5352	3207.71	17206.365	9496.5352	13255.71	5760.3652	14015.535	902.70996	11024.365	4985.5352	571.70996	8005.3652	5534.5352	4367.71	4783.3652	16423.535	1443.415	18671.58	8237.2598	4510.415	11747.58	5859.2598	1846.415	14729.58	14749.26	1728.415	13014.58	6951.2598	1668.415	15215.58	5718.2598	3720.415	13841.58	12066.26	11976.415	5723.5801	12214.26	10293.415	4200.5801	8467.2598	9064.415	4520.5801	10540.26	6865.415	3667.5801	5988.2598	1283.2651	12401.585	6880.6851	-600.73486	12991.585	4821.6851	1950.2651	12491.585	10254.686	2.2651367	11397.585	7751.6851	3308.98	16229.971	6912.2949	3825.98	13956.971	5675.2949	9772.9805	6958.9702	14550.295	8563.9805	3850.9702	8093.2949	9322.2305	4180.0801	31.334961	2499.23	13565.08	8003.335	2700.23	15045.08	9164.335	10216.23	5198.0801	10455.335	4400.6748	14197.654	12924.109	3963.675	15693.654	8570.1094	6690.6748	12234.654	8242.1094	5348.6748	18505.654	7681.1099	9820.6748	4491.6548	9917.1094	1315.095	20583.225	4522.98	5266.0947	23581.225	6033.98	4193.0947	19808.225	8278.9805	3213.095	12125.225	8663.9805	10403.095	5126.2251	7009.98	13530.095	7222.2251	6932.98	3464.9302	16927.945	13838.75	2863.9302	22891.945	11041.75	7664.9302	8931.9453	9895.75	2864.9302	13574.945	5711.75	7495.2148	40419.059	13443.43	2318.2151	22075.061	10052.43	5748.2148	17198.061	6782.4302	2852.2151	16139.061	10331.43	3010.2151	15748.061	8986.4297	3994.2151	22593.061	9820.4297	1664.2849	30218.846	5896.1001	8314.2852	8189.8452	4598.1001	10525.285	5488.8452	8184.1001	13047.285	4978.8452	17920.1
13048.561	5586.0898	8968.2051	1136.78	19614.635	7278.7402	2934.78	20307.635	8661.7402	2400.78	11278.635	7568.7402	2654.78	7834.6348	8617.7402	664.78003	25187.635	8523.7402	7115.7803	4658.6348	5640.7402	7813.7803	3802.6348	5807.7402	8672.7803	2941.6348	5225.7402	3626.74	12502.04	2762.9399	199.73999	14532.04	8121.9399	1746.74	8218.04	4922.9399	954.73999	6491.04	1930.9399	5564.7402	446.04004	5068.9399	3899.4951	14036.42	4464.6401	-1120.665	18671.1	6662.8652	7373.335	13655.1	11543.865	4671.335	4043.1001	3260.8652	7517.335	6240.1001	11975.865	9267.335	5491.1001	12031.865	3280.9102	25829.779	10346.98	-772.08984	17185.779	4295.98	-1210.0898	14931.779	6443.98	3877.9102	3222.7798	6774.98	-893.08984	6023.7798	5926.98	10258.91	3279.7798	7471.98	8817.3105	7565.3901	6665.7402	-300.8999	4429.4648	4827.4702	-290.8999	2246.4648	5333.4702	1676.2651	26892.676	9352.2305	1501.2651	20419.676	12723.23	9291.2656	3495.6748	6111.23	10480.266	4177.6748	8913.2305	2980.2651	1704.6748	4683.23	16642.225	2181.9351	883.52979	1366.2251	9463.9355	3141.5298	5465.2251	1806.9351	6357.5298	1855.2251	4763.9351	4155.5298	5784.2251	1910.9351	5203.5298	1456.9551	15183.779	4165.2852	3078.9551	12076.779	6875.2852	-765.04492	4204.7798	2283.2852	3711.9551	3657.7798	4596.2852	7890.9551	3929.7798	6887.2852	3505.5249	19620.68	7198.1401	4247.5249	11236.68	7784.1401	2541.9399	18799.266	7835.1348	1662.9399	11336.266	5347.1348	781.93994	13645.266	2572.1348	1469.9399	8846.2656	6091.1348	1951.9399	6564.2651	2867.1348	3110.5449	18851.635	8715.7305	1892.5449	14405.635	6838.73	6082.5449	15882.635	7816.73	4582.5449	3640.6348	5025.73	3226.9751	14730.07	7706.605	3162.9751	13610.07	10351.605	1821.9751	9744.0703	5570.605	1222.9751	4917.0698	8247.6055	3298.9751	4675.0698	4734.605	2153.4551	10775.42	4594.6548	2443.4551	-334.58008	2230.6548	2878.7151	9494.4951	4705.7051	5879.7148	10589.495	3809.7051	2596.7151	5654.4951	2408.7051	2780.7151	4313.4951	3071.7051	3824.7151	-634.50488	3264.7051	572.71509	2647.4951	2021.7051	8886.7148	3019.4951	5265.7051	3602.9099	26251.186	4830.77	5427.9102	4389.1851	5820.77	1590.9099	7666.1851	3835.77	601.90991	8801.1855	3845.77	10220.91	3407.1851	4411.77	8313.9102	2466.1851	2185.77	377.90991	5869.1851	3763.77	-1272.2402	22518.395	6264.3799	7024.7598	2711.395	5312.3799	2053.7598	13879.395	7849.3799	2389.22	6695.3652	5966.895	4033.22	86.365234	5453.895	5406.2197	-130.63477	4989.895	10721.515	1757.3198	6648.645	1871.5149	9543.3203	4850.645	-599.48511	4744.3198	1644.645	13795.515	7594.3198	8477.6445	6746.5146	1588.3198	2906.645	7423.5146	4199.3198	6945.645	4057.5149	1016.3198	2538.645	2240.0349	12146.65	3408.2251	4252.0352	8609.6504	5573.2251	4571.0352	2731.6499	1571.2251	1039.3901	13161.98	7945.915	846.39014	14662.98	4445.915	5075.3901	7796.98	7955.915	651.39014	9010.9805	3399.915	2213.1599	11445.145	4392.9854	1586.1599	10614.145	974.98535	436.15991	6082.145	66.985352	776.15991	6817.145	1033.9854	271.32007	16973.08	5911.1152	8007.3203	2392.0801	6380.1152	12223.32	5635.0801	7685.1152	8853.5146	4571.6099	3952.6348	9174.5146	3799.6099	3972.6348	15259.515	6529.6099	5515.6348	1591.1101	17813.695	6115.0449	8424.1104	11130.695	15274.045	3318.1101	18541.695	7288.0449	4700.1104	17564.695	10316.045	7564.1104	9255.6953	10172.045	9266.1104	7441.6948	10158.045	5946.1104	5316.6948	10797.045	488.27002	11750.596	4879.7197	682.27002	9035.5957	4762.7197	3268.27	9854.5957	3446.7197	6614.27	3322.5952	7224.7197	5473.27	5091.5952	5435.7197	5277.27	3194.5952	5115.7197	2119.27	1063.5952	-340.28027	1866.27	3903.5952	5807.7197	1431.655	16294.82	-647.125	11897.655	6002.8198	1174.875	9396.6553	6164.8198	2698.875	2489.78	16364.445	9008.3145	1245.78	15861.445	7422.3149	275.78003	8104.4453	544.31494	6181.7803	2868.4453	3611.3149	10587.78	-350.55469	5203.3149	6312.7803	-1038.5547	8946.3145	3215.7949	15430.29	5393.27	3190.7949	19236.289	15981.27	-687.20508	8425.29	3782.27	3890.4299	27463.795	17829.766	0.42993164	21828.795	10387.766	7192.4297	11157.795	7837.7651	3968.4299	11850.795	7970.7651	10960.43	4859.7949	11082.766	4308.2148	19935.85	9473.6504	4304.2148	20251.85	6226.6504	5126.2148	7955.8501	8491.6504	10784.215	4696.8501	2156.6504	334.21509	1682.8501	7538.6504	-544.68994	10918.93	7445.6499	3057.3101	988.93018	-9.3500977	3735.3101	8744.9297	9672.6504	586.31006	6305.9302	5700.6499	2389.6401	8007.9849	887.90479	737.10498	14562.279	2815.5498	3209.105	16417.279	7139.5498	8355.1055	16423.279	1353.5498	4097.2197	25141.859	5494.4551	6005.2197	17272.859	6789.4551	4967.2197	29283.859	7039.4551	10666.22	5461.8599	571.45508	6483.2197	16879.859	3905.4551	7434.2197	12496.859	4393.4551	222.21997	5117.8599	-3308.5449	11935.22	4568.8599	3418.4551	2191.5349	14807.96	3843.4502	1578.5349	14938.96	1558.4502	4757.5352	14365.96	6403.4502	7207.5352	610.95996	4731.4502	7986.5352	3341.96	16021.45	8547.6602	3836.9502	9815.6602	6514.6602	8733.9502	11087.66	8377.6602	2466.9502	9244.6602	2169.4902	17130.314	11340.875	3924.4902	13470.314	8560.875	11795.49	5287.3149	9388.875	739.49023	7929.3149	8387.875	3747.4902	1924.3149	8074.875	508.49023	9931.3145	15435.875	2963.095	20365.035	7668.3452	2868.095	14859.035	3159.3452	4993.0947	15047.035	9747.3457	3398.095	14970.035	4393.3452	2119.095	13375.035	6245.3452	3184.095	14474.035	13291.346	3745.095	8269.0352	9295.3457	12499.095	5866.0352	8632.3457	11917.095	7103.0352	8829.3457	9828.0947	4418.0352	6608.3452	1224.5	12484.689	6152.4199	1590.5	15543.689	5490.4199	1916.5	13557.689	11642.42	1324.5	12886.689	5461.4199	2659.4551	13053.885	4715.8799	2412.4551	15479.885	3735.8799	8199.4551	4188.8848	8708.8799	5605.4551	2196.8848	3966.8799	10288.395	1859.0449	1957.6799	751.39502	10562.045	10993.68	3465.395	15635.045	13462.68	7452.395	635.04492	12184.68	3072.2251	13317.98	14659.25	4132.2251	10351.98	12480.25	5377.2251	10677.98	7676.25	4005.2251	15464.98	7471.25	11839.225	903.97998	8289.25	2106.1201	16033.721	6599.3901	5880.1201	23378.721	8623.3906	4627.1201	18513.721	9214.3906	443.12012	21961.721	8868.3906	8477.1201	5953.7202	6456.3901	14758.12	3910.7202	8482.3906	3624.9199	18463.475	11453.7	1816.9199	20688.475	9482.7002	5296.9199	10413.475	7226.7002	8248.9199	7208.4751	7689.7002	6610.5352	37020.715	8666.7754	2260.5349	21800.715	8422.7754	4989.5352	18740.715	5573.7749	3260.5349	16130.715	14410.775	2857.5349	13528.715	8539.7754	4368.5352	19120.715	8484.7754	3589.675	26525.965	3507.79	11760.675	4298.9648	3906.79	12558.675	3169.9648	10783.79	10252.675	5276.9648	14368.79
8782.7949	6180.7402	6011.7148	188.79492	16056.234	7603.3701	2255.7949	13014.234	7022.3701	1613.7949	16444.234	5913.3701	1200.7949	7814.2349	8861.3701	5637.7949	33232.234	9921.3701	5473.7949	2766.2349	6338.3701	7598.7949	2637.2349	5903.3701	9798.7949	3547.2349	5303.3701	1033.4648	14362.721	4091.7949	-2343.5352	19148.721	5171.7949	-716.53516	8722.7207	2720.7949	-1691.5352	7875.7202	1035.7949	3218.4648	1623.7202	3681.7949	1857.1401	11824.445	2178.8848	-1760.8398	9028.7207	-288.20996	4859.1602	14433.721	9152.79	3426.1602	2969.7202	5169.79	6841.1602	6748.7202	12924.79	8078.1602	3505.7202	8318.79	4491.1104	27496.83	9722.2793	1640.1101	17861.83	7204.2798	2575.1101	14679.83	3715.2798	4491.1104	6796.8301	9279.2793	1217.1101	5180.8301	4687.2798	12668.11	4166.8301	6648.2798	9016.8105	8680.3555	7305.7451	570.30493	8327.7852	5048.2598	335.30493	6808.7852	4707.2598	4009.2749	20844.775	4316.855	4279.2749	18956.775	12166.855	10186.275	-40.224609	4368.855	10690.275	944.77539	5109.855	4821.2749	-2120.2246	1988.855	14127.49	5883.0698	1080.8452	1296.4902	13554.07	5282.8452	-439.50977	13828.07	6661.8452	-1457.5098	7895.0698	3510.8452	2718.4902	2032.0698	8427.8457	2877.7749	14651.85	4725.29	3086.7749	13522.85	7060.29	1514.7749	7142.8501	2736.29	4296.7749	3655.8501	5136.29	9315.7754	5373.8501	5529.29	2577.54	14666.654	5981.6802	3422.54	11662.654	6671.6802	3032.3401	18665.125	4393.6797	-437.65991	16586.125	1382.6797	712.34009	14180.125	-1268.3203	715.34009	10600.125	972.67969	3062.3401	8095.125	-1038.3203	9365.7197	14195.09	5530.5947	3368.72	16483.09	1597.5947	6724.7197	19089.09	4700.5947	8445.7197	518.08984	1704.5947	3761.655	12581.555	6578.8652	3513.655	14227.555	5889.8652	2393.655	8910.5547	5700.8652	350.65503	4249.5552	8425.8652	4519.6553	2626.5552	5161.8652	2357.3198	11040.895	-2535.9297	2248.3198	1071.895	-3904.9297	2259.28	10023.79	3975	6720.2803	18358.789	5733	3169.28	8024.79	6519	1193.28	12628.79	4191	1955.28	5248.79	5557	1041.28	4672.79	2809	5472.2803	5804.79	5993	5192.6104	26730.551	4980.5601	6246.6104	3838.5498	6231.5601	2522.6101	5216.5498	3157.5601	-239.38989	10299.55	3015.5601	9208.6104	5365.5498	3891.5601	4050.6101	7048.5498	3863.5601	56.610107	5108.5498	2112.5601	1734.3799	20374.695	4996.2798	7571.3799	2070.6948	3131.2798	2341.3799	14682.695	5798.2798	6271.54	11647.825	6070.0498	6755.54	2842.825	3999.0498	5317.54	3545.825	4635.0498	9807.0449	3480.1548	6014.9751	514.04492	12140.154	4982.9751	139.04492	4700.1548	3950.9751	11879.045	7914.1548	8550.9746	7847.0449	2711.1548	4482.9751	8725.0449	5629.1548	4879.9751	5361.0449	600.15479	3140.9751	2714.3049	11527.385	3206.645	6830.3047	3784.3848	3568.645	5192.3047	2076.3848	2891.645	2946.085	11343.165	9114.25	3213.085	13282.165	5691.25	7307.085	7061.165	9243.25	1248.085	11026.165	5969.25	1718.9451	11310.425	6067.8101	135.94507	10690.425	2804.8101	1514.9451	1808.4248	1512.8101	133.94507	2649.4248	3221.8101	-503.23999	17559.496	7108.3301	5188.7598	181.49512	5109.3301	11520.76	2110.4951	10121.33	5696.23	-1624.3154	4006.415	7215.23	-3373.3154	2765.415	10070.23	-4201.3154	4986.415	1871.8201	21135.475	4430.2349	12001.82	7165.4751	11560.234	4438.8203	16770.475	7224.2349	4527.8203	20829.475	11997.234	7984.8203	8253.4746	8733.2344	9807.8203	9787.4746	12619.234	9222.8203	5120.4751	8333.2344	4470.5752	13466.016	7869.2148	5296.5752	9140.0156	8480.2148	7277.5752	8969.0156	8058.2148	12883.575	5339.0151	9129.2148	7037.5752	4892.0151	12174.215	8572.5752	4614.0151	11877.215	6182.5752	3923.0151	6052.2148	5561.5752	4607.0151	13120.215	279.1748	9410.835	1776.0952	10590.175	2698.835	5942.0952	8234.1748	-166.16504	5290.0952	3916.2849	14804.625	5898.3501	4028.2849	19676.625	6475.3501	461.28491	11326.625	2449.3501	10774.285	4437.625	3919.3501	10980.285	4371.625	3425.3501	5043.2852	1820.625	8155.3501	2527.1001	16665.551	6835.7148	5202.1001	21221.551	14292.715	58.100098	12215.55	9001.7148	3079.6001	22618.211	10231.085	650.6001	17431.211	8336.085	3818.6001	15649.21	6700.085	4564.6001	7646.21	6174.085	9519.5996	6652.21	8601.085	3725.75	24288.025	10447.79	5290.75	18829.025	13522.79	8171.75	9578.0254	13770.79	11235.75	4917.0249	5470.79	1586.75	2735.0249	9699.79	1606.115	9504.7305	1648.0146	6796.1152	1474.73	-4627.9854	3233.115	10727.73	4367.0146	1651.115	4515.73	658.01465	1438.4551	11164.645	1422.5698	697.26489	17764.279	-1909.8848	3265.2649	15685.279	609.11523	7517.2646	12115.279	-1713.8848	4517.2803	24227.785	10283.096	8166.2803	14659.785	12473.096	7234.2803	20920.785	11458.096	9366.2803	3537.7852	5403.0952	9107.2803	6145.7852	9195.0957	9945.2803	11455.785	8027.0952	-236.71997	5099.7852	1246.0952	10283.28	4692.7852	8108.0952	477.08496	20899.141	3787.6802	2172.085	14843.141	5029.6802	2203.085	19852.141	7504.6802	6760.085	4624.1401	3312.6802	6027.085	4206.1401	3226.6802	5207.04	5162.2998	7520.2598	3545.04	10524.3	7637.2598	6911.04	5419.2998	10208.26	1261.9302	17189.84	9986.1543	2522.9302	11132.84	5887.1548	12659.93	5620.8398	12031.154	1246.9302	6964.8398	8207.1543	-1957.0698	5173.8398	4215.1548	4286.9302	2848.8398	14266.154	-859.70996	16067.665	4589.7002	2494.29	12750.665	4181.7002	-90.709961	14880.665	10353.7	-789.70996	17186.664	5283.7002	624.29004	13131.665	4474.7002	-1033.71	14958.665	9947.7002	5592.29	5882.665	6090.7002	8390.29	3396.665	4005.7002	7500.29	5135.665	8337.7002	4097.29	5012.665	3730.7002	-292.50977	7756.6699	5050.7549	-1136.5098	9570.6699	5269.7549	-367.50977	6483.6699	10433.755	-240.50977	8492.6699	3128.7549	635.43506	16355.436	7243.1499	1197.4351	17673.436	4843.1499	7546.4351	7230.4351	7435.1499	7119.4351	3426.4351	6220.1499	10191.355	1334.8052	-1157.7798	3157.355	11023.805	9208.2207	3482.355	15529.805	8905.2207	8221.3555	4890.8052	9784.2207	2391.3799	11800.54	7202.3599	2662.3799	12420.54	9337.3594	3384.3799	14748.54	6869.3599	4949.3799	16832.539	7326.3599	11828.38	5609.54	10170.359	10868.175	7564.3198	8933.1406	4607.1748	21527.32	9742.1406	5455.1748	21562.32	10677.141	2341.175	13992.32	6531.1401	9114.1748	7804.3198	9805.1406	13463.175	5717.3198	9706.1406	3843.45	16094.939	12675.165	1804.45	20256.939	8821.165	5890.4502	7451.9399	9425.165	252.44995	14554.939	3893.165	5591.2646	41769.176	17631.305	3658.2649	20629.176	10262.305	4822.2646	17264.176	8904.3047	3470.2649	14349.175	15401.305	2620.2649	13567.175	11523.305	4624.2646	17517.176	13548.305	4234.0498	21506.686	-1098.915	12091.05	2891.6851	-743.91504	15784.05	3272.6851	2260.085	12265.05	4531.6851	5749.085
10595.585	1825.2002	9684.2197	1301.135	17484.605	9691.5156	3199.135	14956.605	7421.5151	1037.135	14948.605	6674.5151	2949.135	8167.605	6754.5151	987.13501	25151.605	11104.516	5672.1348	1409.605	8631.5156	9098.1348	3238.605	5865.5151	5441.1348	3043.605	6324.5151	1996.5449	13515.8	4820.395	-39.455078	17274.801	7638.395	886.54492	12318.8	4899.395	-915.45508	10717.8	2434.395	6049.5449	2352.7998	4129.395	4785.5898	12134.77	5069.7402	-880.2002	326.49512	-1905.4902	5399.7998	15187.495	9644.5098	5166.7998	5091.4951	3642.5098	8754.7998	8701.4951	12196.51	9140.7998	5060.4951	12755.51	3363.6299	27342.715	12924.904	2714.6299	7776.7148	5690.9048	-805.37012	12841.715	5981.9048	7743.6299	3390.7148	6152.9048	-938.37012	5078.7148	4497.9048	9041.6299	4337.7148	8215.9043	5840.8799	8257.5098	4533.7949	1229.4299	4884.2651	5155.2148	2078.4299	2600.2651	5921.2148	2052.085	24516.225	7790.4351	4468.085	17757.225	10986.436	7792.085	3963.2251	5742.4351	8225.085	4453.2251	7337.4351	4906.085	2219.2251	3460.4351	5183.6299	-2195.8848	-4134.375	-526.37012	7432.1152	-68.375	3779.6299	-1593.8848	2115.625	964.62988	3877.1152	-744.375	3819.6299	-1060.8848	1741.625	6647.8999	9807.0195	-1367.5098	3264.8999	13443.02	8468.4902	1365.8999	5918.02	1080.4902	7164.8999	4130.02	4143.4902	11181.9	5427.02	4925.4902	2434.0498	17255.695	7641.2749	1931.0498	12084.695	7207.2749	4042.46	15364.85	9202.3799	3131.46	13189.85	4585.3799	1774.46	12478.85	3907.3799	1321.46	13848.85	7268.3799	3650.46	6681.8501	3690.3799	4544.0249	17652.635	6145.6401	2691.0249	14431.635	4203.6401	7159.0249	19931.635	9535.6406	5286.0249	3030.6348	4318.6401	4097.355	12001.4	8411.0898	2525.355	14507.4	7943.0898	1821.355	9400.4004	4163.0898	966.35498	5739.3999	7464.0898	3665.355	3023.3999	5456.0898	3233.175	12580.07	5927.7349	1390.175	705.06982	4305.7349	2535.8701	13169.67	5154.6348	3858.8701	15746.67	9022.6348	1990.8701	9523.6699	7324.6348	3244.8701	8470.6699	4667.6348	1579.8701	6959.6699	2600.6348	1216.8701	4537.6699	1885.6348	7893.8701	3872.6699	6056.6348	5223.1348	21675.42	3641.2051	6169.1348	3849.4199	2841.2051	2134.135	9396.4199	1569.2051	3044.135	9199.4199	798.20508	12137.135	3637.4199	1404.2051	3278.135	11514.42	-972.79492	1864.135	8072.4199	17.205078	569.33008	22014.064	3745.585	7544.3301	7287.0649	1781.585	3686.3301	16709.064	3242.585	4550.105	9732.6953	3552.7002	5272.105	685.69482	4278.7002	4974.105	527.69482	1862.7002	9850.4902	4513.1499	6365.25	2044.49	10737.15	4719.25	788.48999	4538.1499	4025.25	13430.49	7838.1499	8724.25	6971.4902	3774.1499	4140.25	7649.4902	3510.1499	7067.25	3824.49	1629.1499	3658.25	3148.6851	16252.359	3324.2998	7171.6851	4940.3599	3051.2998	4152.6851	3306.3599	3178.2998	1802.905	13255.335	8622.5352	1415.905	11260.335	6367.5352	8617.9053	8610.335	7528.5352	2498.905	6625.335	6653.5352	1880.8401	15418.075	3071.2148	45.840088	9798.0752	2495.2148	2772.8401	4548.0752	1938.2148	175.84009	6958.0752	2292.2148	25.774902	18811.186	7394.23	4650.7749	7010.1851	6514.23	11026.775	4034.1851	9115.2305	9765.1396	4767.8848	5767.71	9540.1396	4579.8848	4423.71	12217.14	3792.8848	6346.71	425.25488	10946.35	686.89502	9447.2549	6594.3501	14488.895	3051.2549	17122.35	9401.8945	3962.2549	23676.35	12958.895	-321.74512	1455.3501	14435.895	4518.2549	9750.3496	8917.8945	331.25488	9655.3496	10646.895	2322.6348	11636.445	9735.04	2666.6348	7539.4448	8302.04	-1599.3652	14947.445	5243.04	9609.6348	3547.4448	12138.04	9235.6348	1253.4448	12822.04	5946.6348	1211.4448	7503.04	6025.6348	-286.55518	6664.04	2561.6348	1696.4448	10553.04	906.11523	9627.0703	242.5	12114.115	4066.0698	2893.5	13021.115	3624.0698	5065.5	1260.7051	16239.71	439.6001	1000.7051	17295.711	10564.6	-2518.2949	9506.71	3939.6001	-1622.2949	12265.71	7291.6001	9827.7051	6324.71	6687.6001	-2012.2949	13905.71	12182.6	3154.395	12453.575	5778.8198	6129.395	24700.574	16950.82	2394.395	9615.5752	11399.82	4821.7402	30962.275	12883.811	2044.74	18920.275	10206.811	4289.7402	16818.275	6410.8101	8018.7402	8038.2749	6151.8101	8253.7402	9248.2754	7212.8101	5491.27	23593.195	9241	4579.27	16345.195	11350	7926.27	6250.1948	12888	11866.27	5092.1948	7014	1150.27	1890.1948	9158	3294.23	10042.615	11208.115	6983.23	1892.6152	2478.1152	8786.2305	4260.6152	8013.1152	1693.23	6453.6152	8645.1152	1021.54	9705.5293	3472.29	818.41504	18821.039	8144.2202	2966.415	17348.039	10948.221	9637.415	19283.039	10011.221	4808.1899	24123.135	8659.1699	6869.1899	14781.135	11949.17	17084.189	2756.1348	11775.17	10877.189	3716.1348	5043.1699	6618.1899	11628.135	9698.1699	9561.1895	13893.135	9085.1699	894.18994	2665.1348	2682.1699	13750.189	3276.1348	7496.1699	333.51001	15038.305	5946.4951	1908.51	16662.305	8038.4951	3568.51	14774.305	6023.4951	7318.5098	764.30518	3858.4951	4594.5098	4035.3052	6967.4951	10385.86	3604.355	6926.46	8445.8604	3662.355	10645.46	12271.86	3285.355	12364.46	2326.6802	16269.33	7171.335	1968.6802	13176.33	6606.335	17688.68	4691.3301	11998.335	651.68018	6229.3301	3127.335	-1870.3198	7831.3301	2581.335	-1124.3198	12958.33	9523.335	261.43018	17578.705	6681	1929.4302	14118.705	6969	1890.4302	15900.705	10647	1031.4302	14788.705	5278	1872.4302	15377.705	3485	1793.4302	11013.705	7900	10284.43	5361.7051	9548	8005.4302	5717.7051	7578	10212.43	6742.7051	7076	5681.4302	4364.7051	6922	2454.1101	17912.135	3570.6748	3913.1101	13510.135	6444.6748	3924.1101	11117.135	8258.6748	2283.1101	10824.135	8250.6748	1884.1851	12573.779	8077.1499	2157.1851	16115.779	5636.1499	7628.1851	6977.7798	9844.1504	4530.1851	-454.22021	5208.1499	12918.975	1756.6348	-387.84521	160.9751	11099.635	8750.1543	2548.9751	14668.635	8070.1548	8497.9746	3128.6348	8156.1548	2378.8899	16216.279	11603.625	2817.8899	13863.279	9655.625	4257.8896	15142.279	6014.625	2919.8899	22877.279	11686.625	10520.89	7226.2798	8677.625	14217.715	3821.5898	8673.54	4691.7148	20687.59	8917.54	4548.7148	18561.59	9231.54	747.71509	22027.59	9180.54	12479.715	5861.5898	11100.54	13840.715	5271.5898	8413.54	4576.7749	14206.245	10195.13	3264.7749	21352.246	8469.1299	10543.775	6744.2451	9081.1299	1726.7749	15376.245	5129.1299	6318.2197	39088.797	11574.615	2767.22	19476.795	10600.615	4474.2197	15798.795	11692.615	2622.22	17785.795	16499.615	3133.22	11235.795	12673.615	3578.22	18214.795	13575.615	3738.5349	18432.93	-1461.8447	12215.535	3049.9302	-1962.8447	13418.535	2735.9302	5177.1553	11585.535	3111.9302	8094.1553
12035.305	6702.335	9965.6104	-104.46997	19968.6	8678.5801	3326.53	15195.6	8446.5801	2346.53	11676.6	5759.5801	1152.53	6506.6001	9723.5801	-629.46997	20997.6	9512.5801	3982.53	4342.6001	7406.5801	7384.5303	3701.6001	4184.5801	7986.5303	2968.6001	7003.5801	2386.8652	16626.305	4307.8052	2221.8652	15195.305	7665.8052	-529.13477	9345.3047	2597.8052	-963.13477	8582.3047	1417.8052	-565.13477	5860.3052	3566.8052	1653.2402	14544.785	3011.6899	2415.2949	670.03516	320.05518	5927.2949	17767.035	12612.055	7564.2949	3638.0352	6787.0552	13656.295	8621.0352	12549.055	4086.2949	14318.035	11735.055	5518.0098	22313.914	8509.6348	5039.0098	9426.915	2788.6348	847.01001	11194.915	3483.6348	8244.0098	3341.915	6093.6348	1432.01	3912.915	3034.6348	11544.01	2641.915	6030.6348	7174.8652	9939.4102	5699.8101	3589.895	6825.7451	1833.29	1037.895	5636.7451	3119.29	116.52979	17046.449	7527.1602	1106.5298	14298.45	10434.16	6806.5298	-3237.5498	3146.1602	5754.5298	-1962.5498	6208.1602	3847.5298	-3529.5498	1946.1602	1023.4351	-2592.1152	405.68506	1242.4351	8355.8848	4384.6851	5911.4351	-1634.1152	3931.6851	1081.4351	6170.8848	2439.6851	5662.4351	-766.11523	5057.6851	9780.9199	2486.0449	-1353.1299	1931.9199	11188.045	7181.8701	-440.08008	5150.0449	3663.8701	5846.9199	3234.0449	4956.8701	8997.9199	4569.0449	4154.8701	2535.595	23377.32	8786.4395	3003.595	13023.32	7368.4399	3447.165	17967.891	6807.0649	1620.165	13039.891	6478.0649	1511.165	9410.8906	2746.0649	5732.165	8293.8906	8884.0645	2734.165	6887.8901	3767.0649	4057.96	18453.074	7427.3848	2403.96	14405.075	3941.3848	6780.96	19533.074	7982.3848	7282.96	2812.0752	4163.3848	3003.375	11747.346	4595.52	2041.375	13341.346	5383.52	935.375	12614.346	3609.52	385.375	2542.3452	5774.52	2807.375	747.34521	2449.52	3449.0701	10195.21	6078.6699	1726.0701	1375.21	1555.6699	2305.3301	12885.655	6419.3599	3345.3301	24287.654	8532.3594	5656.3301	14033.655	6345.3599	9951.3301	3540.655	5152.3599	4504.3301	4904.6553	2875.3599	1216.3301	3922.655	4014.3599	7349.3301	5032.6553	5940.3599	641.35498	29440.641	4701.9399	3884.355	3654.6401	3939.9399	-1854.645	7781.6401	4225.9399	-665.64502	6836.6401	4146.9399	8590.3555	4801.6401	7540.9399	366.35498	10405.641	3610.9399	-1183.645	4913.6401	2313.9399	4249.3101	21651.096	7773.3398	7743.3101	3203.0952	5818.3398	3713.3101	15273.096	5042.3398	3533.7649	11637.18	7921.5601	5291.7646	3181.1802	5045.5601	5443.7646	2808.1802	5880.5601	7673.2949	4903.8452	5432.6299	1049.2949	9441.8457	4069.6299	-634.70508	5400.8452	2941.6299	11466.295	5196.8452	8253.6299	6984.2949	1267.8452	2204.6299	6960.2949	3669.8452	7624.6299	5491.2949	1616.8452	2614.6299	3734.27	13098.5	4983.1152	6230.27	3846.5	5079.1152	4903.27	4782.5	2766.1152	2142.75	8814.1895	5765.02	1666.75	8661.1895	3421.02	5999.75	4285.1899	7305.02	249.75	5639.1899	5595.02	-329.2251	10787.26	5938.645	-1975.2251	8692.2598	4973.645	-32.225098	1035.2598	2742.645	-1685.2251	6788.2598	1699.645	1163.4399	16943.73	3942.0952	660.43994	20137.73	5231.0952	10595.439	3980.73	6944.0952	7585.2803	3928.6748	7928.7852	9252.2803	2088.6748	5405.7852	12326.28	4246.6748	4217.7852	7047.5303	-3011.7754	-2026.6152	9923.5303	3068.2246	12451.385	3574.53	15514.225	4712.3848	3886.53	16810.225	11646.385	876.53003	-96.775391	9647.3848	490.53003	13211.225	7393.3848	49.530029	9548.2246	10234.385	2966.6401	14959.915	9547.0449	5734.6401	4837.915	7319.0449	2014.6401	12708.915	4296.0449	10956.641	5321.915	10094.045	8238.6406	4504.915	8591.0449	7416.6401	3909.915	4060.0449	3731.6401	1788.915	7107.0449	3859.6401	3504.915	10836.045	1200.04	13398.07	1290.7598	10225.04	4481.0698	3724.7598	9886.04	5592.0698	4205.7598	11386.865	1628.9048	-5534.3301	640.86523	17781.904	3355.6699	-528.13477	11848.904	-2074.3301	99.865234	16546.904	1650.6699	8657.8652	2099.9048	2944.6699	-437.13477	11684.904	4374.6699	4737.4351	14046.18	5264.6099	5738.4351	21656.18	12342.609	3541.4351	10769.18	9730.6094	3599.8401	24583.955	15060.436	37.840088	13068.955	8629.4355	3847.8401	14120.955	10280.436	-288.15991	18269.955	7203.4351	10300.84	3989.9551	10803.436	1741.2549	22091.98	6405.7202	2964.2549	20889.98	11484.721	3302.2549	7165.98	12094.721	7973.2549	5329.98	3323.7202	-2124.7451	2996.98	7812.7202	7741.8149	6754.395	13327.005	6119.8149	2485.395	609.00488	5273.8149	8418.3945	11717.005	540.81494	7063.395	6166.0049	1298.405	7134.1001	2180.125	929.81494	20780.891	4315.8999	3243.8149	13973.891	8361.9004	8065.8149	19825.891	6266.8999	1926.085	19413.891	8208.8799	3859.085	14028.891	14056.88	13425.085	4340.8901	10137.88	6981.085	4727.8901	4433.8799	6552.085	9968.8906	8546.8799	4810.085	17000.891	10466.88	-2808.915	4942.8901	1804.8799	9553.085	4320.8901	7674.8799	1474.4951	15958.245	7890.8999	3268.4951	17052.246	6211.8999	4874.4951	12692.245	8114.8999	7900.4951	-40.754883	7918.8999	5858.4951	1125.2451	5856.8999	10660.005	6292.3301	8990.2656	11333.005	4316.3301	9677.2656	12513.005	4513.3301	9889.2656	3407.6399	13913.109	11725.925	3753.6399	10897.109	9039.9248	17285.641	4973.1099	12821.925	2387.6399	5621.1099	4677.9248	654.63989	6780.1099	2302.9248	1257.6399	9894.1094	10982.925	1560.25	13976.665	8642.4004	3036.25	15892.665	7367.3999	4142.25	19012.664	10203.4	951.25	16463.664	4923.3999	3488.25	14129.665	6322.3999	4068.25	13659.665	11568.4	12039.25	4718.665	10722.4	11357.25	2760.665	6637.3999	12528.25	4877.665	11469.4	9238.25	2022.665	7426.3999	1337.28	17309.045	5761.3701	2378.28	13419.045	6874.3701	4479.2803	10693.045	14566.37	1803.28	12454.045	6771.3701	5434.9697	5982.6899	-633.10498	1726.97	11080.689	5709.895	8762.9697	6438.6899	8827.8945	6263.9697	1596.6899	8032.895	10631.27	3981.3301	-132.3501	1672.27	15172.33	8241.6504	4502.27	15311.33	8895.6504	8088.27	7265.3301	6147.6499	2502.2849	15062.37	12750.42	7293.2852	10713.37	10240.42	6116.2852	13335.37	8965.4199	5218.2852	16489.371	11003.42	10932.285	3080.3701	10826.42	14065.67	3633.27	9199.3848	3022.6699	19850.27	7926.3848	2868.6699	18295.27	12822.385	12967.67	3728.27	6958.3848	6509.6699	6012.27	6327.3848	12773.67	3310.27	7546.3848	6731.085	16616.436	13125.95	881.08496	18284.436	8652.9502	9888.085	6262.4351	6959.9502	1483.085	13875.436	3572.9502	6889.8252	37421.051	11265.15	3578.825	13934.05	10584.15	4384.8252	14360.05	8339.1504	2954.825	14701.05	15913.15	2312.825	12765.05	10119.15	3133.825	20014.051	10763.15	4297.0947	19240.061	5912.4648	11880.095	3259.0601	6136.4648	13405.095	3540.0601	12699.465	10021.095	5530.0601	14186.465
12372.895	4227.0151	6404.9502	886.75	23532.5	9208.8799	4039.75	17745.5	7143.8799	2624.75	13736.5	7245.8799	1946.75	8211.5	8828.8799	734.75	24157.5	9208.8799	5252.75	3178.5	8220.8799	9971.75	2370.5	5776.8799	10742.75	3362.5	5958.8799	3537.395	16923.121	5869.3252	794.39502	17504.121	9604.3252	2408.395	7793.1201	2758.3252	858.39502	6849.1201	3693.3252	5162.395	4332.1201	4653.3252	5445.6299	18085.211	3979.605	3219.1899	1011.355	1109.9048	8576.1895	14415.355	14137.904	6117.1899	2746.355	4829.9048	9475.1895	5983.355	12923.904	6138.1899	10691.355	10193.904	3474.9951	26888.91	10598.725	322.99512	14992.91	4143.7251	1391.9951	14650.91	5211.7251	6391.9951	2965.9102	6101.7251	-128.00488	5490.9102	5429.7251	10936.995	4608.9102	6885.7251	7280.4854	11477.995	5824.23	1705.7949	7261.2651	4856.1499	2542.7949	5611.2651	6247.1499	985.02002	19411.254	7779.6748	2557.02	12837.255	10054.675	7793.02	-3567.7451	4920.6748	10412.02	80.254883	5507.6748	6768.02	-4109.7451	873.6748	275.25488	-288.68018	859.63477	180.25488	8062.3198	1846.6348	5681.2549	3462.3198	4041.6348	2568.2549	3977.3198	2548.6348	5527.2549	1433.3198	6003.6348	12022.14	2239.8452	-880.71484	4089.1399	9699.8457	6428.2852	896.13989	6542.8452	1040.2852	5880.1396	3173.8452	4568.2852	11312.14	3999.8452	2367.2852	718.18506	15211.275	7960.9048	1041.1851	9216.2754	5898.9048	3303.9099	14364.141	5697.2402	829.90991	11941.141	5699.2402	1851.9099	9962.1406	1746.2402	10983.91	4488.1401	8174.2402	1830.9099	7863.1401	4241.2402	2836.2949	17893.975	7370.9399	1398.2949	14263.975	6977.9399	7609.2949	18081.975	12764.939	4675.2949	2444.9751	3740.9399	11409.08	5733.835	5415.3052	2832.0801	12502.835	8192.3047	-275.91992	15937.835	5147.3052	959.08008	3801.835	7475.3052	1921.0801	2088.835	4111.3052	-600.89502	12386.725	6220.6948	172.10498	1680.7251	3312.6948	6251.4648	882.3252	4875.0649	4599.4648	14308.325	10383.064	3586.4651	6306.3252	6807.0649	6858.4648	281.3252	6350.0649	1018.4651	5567.3252	2759.0649	593.46509	2524.3252	1493.0649	7154.4648	1351.3252	4501.0649	4557.0649	25920.109	5768.335	7112.0649	4643.1099	6047.335	1687.0649	7586.1099	5392.335	2354.0649	6871.1099	5012.335	12087.064	3784.1099	5801.335	2775.0649	9693.1094	5909.335	2180.0649	3512.1099	5152.335	6649.2197	8900.0957	7814.7148	6962.2197	3817.0952	5933.7148	3908.22	13458.096	7749.7148	6001.105	14122.715	6992.9751	5714.105	2909.7148	6037.9751	4747.105	3171.7148	6131.9751	10643.98	4318.0298	8417.3945	-917.02002	9437.0293	3754.395	-1707.02	5789.0298	3027.395	7780.98	7730.0298	7687.395	6042.98	2828.0298	5087.395	7343.98	4305.0298	4958.395	3239.98	2016.0298	3343.395	4152.6748	12869.74	6132.625	4234.6748	3236.7402	4154.625	5391.6748	3476.7402	4324.625	3697.155	10414.21	3191.5	8861.1553	123.20996	277.5	10467.155	5795.21	3031.5	2405.155	7362.21	1621.5	1236.21	10244.205	2629.3203	31.209961	9475.2051	2231.3203	2187.21	555.20508	2186.3203	-1225.79	6840.2051	76.320312	8.0649414	13926.95	8954.3945	1070.0649	8200.9502	7970.395	9642.0645	2022.9502	8706.3945	5550.1201	5466.9702	2160.7695	8837.1201	4449.9702	1104.7695	10550.12	4223.9702	5408.7695	1601.8301	647.58008	64.375	11499.83	9460.5801	15046.375	4030.8301	16825.58	8904.375	4895.8301	20242.58	9291.375	1508.8301	2370.5801	12638.375	3688.8301	14985.58	8699.375	426.83008	17395.58	7598.375	2290.5698	18698.754	8254.9102	3683.5698	12491.755	6466.9102	39.569824	15094.755	4380.9102	12038.57	5873.7549	6837.9102	9606.5703	4594.7549	6192.9102	7371.5698	3932.7549	8816.9102	574.56982	10978.755	6189.9102	3999.5698	2901.7549	9417.9102	2455.95	8805.9453	1298.2852	3561.95	-312.05518	5057.2852	16054.95	3395.9448	4058.2852	14253.395	836.04492	-448.60986	3479.395	16558.045	11659.391	1108.395	12709.045	2450.3901	2194.395	10639.045	6346.3901	12036.395	2989.0449	5527.3901	870.39502	9730.0449	9524.3906	3834.1548	11053.505	9761.4502	5134.1548	16183.505	15478.45	2149.1548	11661.505	10761.45	1176.855	26677.4	10205.21	127.85498	17097.4	6293.21	1149.855	19228.4	3736.21	416.85498	18718.4	4080.21	8299.8555	4714.3999	6746.21	6352.0898	19164.725	7976.0698	4486.0898	18632.725	12007.07	634.09009	10987.725	10283.07	11373.09	4362.7251	5173.0698	966.09009	2298.7251	8344.0703	7547.3101	5961.7051	8666.0098	6762.3101	2250.7051	2023.0098	9841.3105	4247.7051	8931.0098	1961.3101	6295.7051	7982.0098	1525.7549	6899.2803	1715.2549	840.03491	18168.73	5018.73	3691.0349	18909.73	11880.73	6346.0352	19836.73	6123.73	4633.0649	25051.176	7070.9248	6515.0649	17518.176	9730.9248	17979.064	6557.1748	8487.9248	11297.064	5343.1748	4474.9248	5073.0649	15599.175	9698.9248	5251.0649	15267.175	1305.9248	-265.93506	5983.1748	917.9248	12110.064	5449.1748	7022.9248	1501.21	19187.725	5288.2451	3082.21	13615.725	6278.2451	2953.21	14035.725	7025.2451	7556.21	3582.7251	4167.2451	5901.21	3753.7251	3855.2451	12415.525	3254.7949	6867.7549	10601.525	2967.7949	7909.7549	11434.525	4798.7949	10910.755	6291.1748	7220.0498	-289.60986	3614.175	12123.05	6213.3901	14053.175	3764.0498	10847.391	1504.175	6767.0498	6496.3901	-92.824951	7525.0498	8767.3906	-615.82495	9922.0498	7421.3901	1862.54	15753.99	7968.29	2762.54	15901.99	6772.29	4074.54	14570.99	11714.29	1988.54	14957.99	8766.29	1900.54	12442.99	7224.29	1456.54	11834.99	8814.29	1608.54	10987.99	8405.29	11555.54	5435.9902	10086.29	9447.54	4130.9902	13513.29	8453.54	3135.9902	7475.29	4200.8701	12016.455	8215.4453	1966.8701	14422.455	7791.4448	3393.8701	10177.455	13596.445	3289.8701	10233.455	6990.4448	10415.805	-1263.6802	1221.8052	2637.8049	13356.32	5939.8052	7671.8047	3084.3198	8178.8052	8334.8047	777.31982	7087.8052	8007	2841.8452	1354.7549	-2882	12756.846	10543.755	-1802	15108.846	10978.755	3115	6778.8452	6675.7549	2282.105	16420.455	12256.07	4000.105	15115.455	10895.07	2533.105	18199.455	5454.0698	5067.105	20085.455	9603.0703	10358.105	6713.4551	9475.0703	13689.35	2286.1948	6208.3149	5632.3501	19271.195	7666.3149	13550.35	2623.1948	-2275.6851	16229.35	1798.1948	5970.3149	12193.35	3551.1948	9415.3145	13671.35	4011.1948	7811.3149	3942.97	17181.42	10901.575	6336.9697	17057.42	10702.575	9934.9697	6721.4199	6816.5752	945.96997	8954.4199	4331.5752	4468.9902	38878.805	14238.67	2745.99	18999.805	10329.67	3825.99	13591.805	9361.6699	646.98999	15047.805	15788.67	1156.99	12766.805	14319.67	1492.99	19451.805	11259.67	5933.2148	20644.016	6130.8999	11517.215	6402.0151	5130.8999	11921.215	6169.0151	9981.9004	10042.215	7703.0151	11831.9
12236.835	5631.7002	9792.085	417.04492	18233.004	6058.3452	4458.0449	16338.005	6829.3452	2760.0449	14836.005	4303.3452	3055.0449	6852.0049	6809.3452	1593.0449	24615.004	3205.3452	6824.0449	1761.0049	3662.3452	8498.0449	3869.0049	4367.3452	10358.045	2821.0049	3341.3452	4222.4248	11794.436	6057.23	8432.4248	5799.4351	9563.2305	1358.425	9201.4355	4711.23	1190.425	9204.4355	6050.23	5767.4248	3361.4351	5344.23	7810.2549	20548.061	4553.3701	3814.4299	599.56006	726.02979	12950.43	10634.561	11311.029	16148.43	3706.5601	5656.0298	5659.4297	17844.561	10617.029	2529.4299	13978.561	10550.029	3856.585	25791.305	11641.055	1194.585	13475.305	7098.0552	-210.41504	15645.305	6210.0552	6780.585	4707.3052	6624.0552	1755.585	5003.3052	4715.0552	9343.585	2381.3052	6602.0552	9542.4199	3529.1401	6222.1201	5737.3398	470.85498	820.0498	1361.3401	7592.855	5811.0498	3070.5549	23664.105	2600.8252	3893.5549	19150.105	10850.825	9259.5547	4792.105	134.8252	9815.5547	5000.105	4624.8252	5887.5547	1807.105	-1224.1748	424.76001	-1611.4399	1361.7651	505.76001	8077.5601	7742.7651	7083.7598	748.56006	4592.7651	1578.76	4980.5601	5465.7651	5155.7598	748.56006	6762.7651	10151.055	1484.3252	659.21484	2277.0552	11040.325	8470.2148	-603.94482	4653.3252	4825.2148	3821.0552	3544.3252	3963.2148	9226.0547	3432.3252	4878.2148	1646.395	18094.686	8300.1602	3022.395	14672.686	8499.1602	4062.26	17547.676	9062.2305	1443.26	12611.675	6460.23	2092.26	8926.6748	5348.23	4403.2598	14224.675	9534.2305	1904.26	7668.6748	2723.23	4509.3252	20029.914	5413.46	2808.325	13814.915	1927.46	9484.3252	19674.914	3778.46	8687.3252	3291.915	2763.46	8727.0146	2107.4902	3282.645	2120.0149	11206.49	3534.645	1315.0149	8766.4902	3199.645	596.01489	1963.4902	5350.645	3972.0149	798.49023	-103.35498	3083.5649	12980.365	4954.5498	1630.5649	2548.3652	4696.5498	4129.7251	3652.2798	5492.9951	1644.7251	17999.279	6806.9951	-298.2749	10475.279	5356.9951	2171.7251	5038.2798	2808.9951	-1851.2749	7019.2798	1942.9951	-1076.2749	4143.2798	1617.9951	5819.7251	6684.2798	2973.9951	4009.385	26311.814	10416.395	4604.3848	3056.8149	8319.3945	605.38501	5650.8149	3961.395	-47.61499	6055.8149	5791.395	10234.385	4348.8149	8278.3945	939.38501	10676.814	4429.395	966.38501	5584.8149	5549.395	2676.3799	20624.609	4427.8701	8428.3799	3813.6099	2904.8701	4296.3799	15534.609	7326.8701	4995.0947	12198.215	5365.8198	6633.0947	3461.2148	5990.8198	6092.0947	3050.2148	722.81982	6767.1152	4791.8701	6522.0298	-717.88477	10212.87	4496.0298	-1982.8848	5618.8701	3241.0298	8456.1152	6686.8701	9579.0293	6905.1152	3474.8701	3948.0298	5523.1152	5028.8701	8434.0293	2475.1152	2938.8701	5811.0298	3236.8601	15339.68	5066.2852	5055.8604	3076.6802	4298.2852	5697.8604	4541.6802	5715.2852	2682.885	13966.436	6884.0298	7080.8848	3348.4351	4788.0298	8795.8848	9701.4355	7302.0298	2079.885	7520.4351	6598.0298	1219.0801	13128	2550.6802	4754.0801	1049	-2115.3198	1609.0801	1474	950.68018	-57.919922	5524	2291.6802	-554.21484	15810.904	5088.6802	853.78516	9050.9043	2747.6802	6616.7852	3067.9048	6772.6802	9019.0098	3028.415	2143.2803	8593.0098	2169.415	4136.2803	11590.01	4977.415	5360.2803	989.95508	743.85498	134.91504	7491.9551	7827.855	12767.915	2270.9551	12748.855	4460.915	3423.9551	18400.855	8086.915	-324.04492	2489.855	7868.915	4399.9551	6782.855	10514.915	-1678.0449	12079.855	8227.915	248.72021	17672.305	9570.9199	3364.7202	9919.3047	9784.9199	1754.7202	11027.305	5565.9199	10455.721	6486.3052	12850.92	9052.7207	3784.3052	6928.9199	6214.7202	4404.3052	8889.9199	-343.27979	9803.3047	6268.9199	3770.7202	3517.3052	9672.9199	573.43994	9094.4346	-1588.8047	-1521.5601	-3290.5654	1857.1953	11200.439	-1970.5654	5436.1953	11676.21	3274.605	287.98486	1509.21	18843.605	8926.9844	-716.79004	10392.605	3422.9849	5821.21	11490.605	5148.9849	1919.21	18380.605	6799.9849	345.20996	11598.605	8661.9844	6581.4751	11334.3	5679.3398	5533.4751	19762.301	15751.34	4711.4751	9201.2998	8902.3398	3162.5149	24629.219	15461.42	1044.5149	13536.22	9920.4199	9014.5146	4127.2197	6943.4199	632.51489	15932.22	7421.4199	11159.515	1761.2197	8924.4199	5899.52	18128.115	12118.314	3862.52	19459.115	12164.314	1926.52	8834.1152	11134.314	10915.52	6702.1152	7723.3149	447.52002	3370.1152	12461.314	9719.1797	48.75	9762.0498	5467.1797	-730.25	-2257.9502	10158.18	288.75	8037.0498	2064.1799	3771.75	5783.0498	1573.145	9978.4707	2629.3198	1212.4551	22884.721	17.054688	4606.4551	17653.721	2799.0547	8568.4551	21585.721	-1876.9453	5624.9351	20069.375	7620.6802	4414.9351	11096.375	12794.68	12789.936	3336.375	5713.6802	9500.9355	1143.375	5035.6802	5805.9351	4870.375	9815.6797	12833.936	-2373.625	-330.31982	-2546.0649	604.375	-283.31982	9973.9355	1873.375	9400.6797	1243.2849	19436.996	4797.1699	1139.2849	18260.996	8333.1699	879.28491	17108.996	8739.1699	6277.2852	1691.9951	6527.1699	6484.2852	3818.9951	3782.1699	11297.375	2850.0449	10009.186	11815.375	1898.0449	10138.186	11546.375	5265.0449	8589.1855	9647.2354	2682.2549	-4752.8154	4796.2354	11943.255	225.18457	5531.2354	14288.255	4828.1846	2537.2351	9561.2549	4242.1846	7010.2354	3405.2549	3084.1846	4811.2354	6273.2549	9741.1846	1157.46	14391.835	5053.98	2307.46	12052.835	4536.98	4404.46	19355.836	10420.98	1767.46	16614.836	7053.98	1497.46	13218.835	4922.98	1274.46	14117.835	8055.98	7459.46	2953.835	8815.9805	11568.46	3561.835	7046.98	10037.46	5831.835	10581.98	6573.46	1761.835	5244.98	3061.6101	8665.8457	5986.9502	3213.6101	12180.846	4488.9502	3618.6101	10163.846	9797.9502	2434.6101	12198.846	5706.9502	10172.945	3039.3052	573.21484	1604.9451	10924.305	11054.215	8467.9453	7529.3052	11876.215	9084.9453	4811.3052	6998.2148	10978.135	2594.4902	-2228.6748	1582.135	10798.49	7058.3252	2700.135	14052.49	2363.3252	7844.1348	5264.4902	7200.3252	1561.8501	12805.245	9231.8457	3813.8501	12735.245	5342.8452	2210.8501	13027.245	4744.8452	2394.8501	20100.246	6888.8452	8847.8496	6654.2451	7751.8452	11684.59	5259.6802	7325.98	3214.5901	22967.68	11108.98	11420.59	2023.6802	9053.9805	12857.59	4580.6802	7468.98	12080.59	3793.6802	11597.98	13175.59	6089.6802	10625.98	3846.635	16360.96	13330.795	4292.6348	19260.961	8737.7949	11098.635	3292.96	7010.7949	991.63501	7847.96	3277.7949	6194.5049	39559.953	13908.391	4179.5049	20114.955	10840.391	5794.5049	14497.955	6050.3901	2865.5049	14625.955	15588.391	1906.5049	16924.955	9814.3906	2049.5049	16926.955	8659.3906	3085.6851	23661.109	5116.7749	12215.686	4288.1099	6676.7749	13319.686	5703.1099	14113.775	10999.686	7102.1099	18118.775
9559.8555	3723.0098	10489.03	1391.6499	23060.785	5491.5752	4596.6499	20548.785	6215.5752	1747.6499	17055.785	6314.5752	1865.6499	9122.7852	6175.5752	9947.6504	2324.7849	-527.4248	6330.6499	3385.7849	5478.5752	8232.6504	2671.7849	4208.5752	7963.6499	4654.7852	4470.5752	-165.7749	12401.18	5982.5449	3502.2251	9730.1797	8192.5449	164.2251	8215.1797	3861.5449	-1919.7749	9673.1797	4671.5449	-1548.7749	6217.1802	5446.5449	5769.5449	17933.086	4904.0898	3224.6101	1212.5752	-920.09521	9655.6104	12944.575	10905.904	7126.6104	1500.5752	3880.9048	5607.6104	15312.575	9710.9043	1976.6101	14107.575	9295.9043	1931.1851	25546.109	7672.9502	3268.1851	7223.1099	2181.9502	-874.81494	12443.109	4660.9502	5140.1851	2161.1099	2627.9502	-1319.8149	3844.1099	758.9502	11176.186	1511.1099	2113.9502	6945.7148	8843.3252	5001.75	5164.4551	1761.1799	-27.515137	93.455078	6176.1797	4976.4849	1356.0552	22999.855	11109.415	1347.0552	20097.855	8687.415	7320.0552	3250.855	5391.415	5755.0552	7113.855	6750.415	3294.0552	420.85498	3577.415	304.62012	105.47021	1686.6499	1518.6201	8320.4707	3827.6499	6507.6201	6425.4702	8236.6504	2016.6201	6719.4702	5540.6499	4979.6201	2168.4702	6907.6499	11007.75	1949.2151	594.30518	2369.75	15403.215	6026.3052	1043.75	7256.2148	3231.3052	5985.75	4321.2148	5533.3052	10229.75	5372.2148	5494.3052	1737.9551	19749.516	6891.7998	2113.9551	12548.516	4573.7998	4016.95	16884.686	8025.2798	987.94995	10668.686	6014.2798	1254.95	10914.686	5280.2798	7494.9502	8535.6855	10012.279	3174.95	5597.6851	3732.2798	7080.6001	15853.395	7947.8599	1759.6001	14884.395	7258.8599	14680.6	5687.395	2603.8599	7360.6001	4084.395	8295.8594	6223.4102	2878.2549	5968.0898	1779.4102	10972.255	7618.0898	-152.58984	8136.2549	6664.0898	-1069.5898	3657.2549	9547.0898	2246.4102	1320.2549	5027.0898	2056.8701	11075.859	6857.3848	1013.8701	1524.8599	7392.3848	4038.5801	3158.8799	459.86523	5333.5801	8591.8799	-3331.1348	250.58008	8997.8799	4796.8652	8137.5801	3763.8799	124.86523	-178.41992	7528.8799	-2148.1348	-322.41992	5267.8799	-3912.1348	6834.5801	3563.8799	1147.8652	3142.04	25681.189	6506.2402	6309.04	1364.1899	9843.2402	100.04004	6705.1899	4681.2402	877.04004	6519.1899	4246.2402	10360.04	1930.1899	7322.2402	2390.04	9626.1895	3590.2402	-148.95996	4005.1899	4663.2402	5067.6748	20661.84	6585.8398	11080.675	3099.8398	7771.8398	6327.6748	12858.84	5633.8398	3292.8999	12655.635	8050.4951	3924.8999	3178.6348	7683.4951	3040.8999	2291.6348	6108.4951	10377.064	5515.25	7156.085	2876.0649	10001.25	5911.085	739.06494	6917.25	5051.085	8381.0645	7236.25	11631.085	8140.0649	2864.25	6402.085	9078.0645	4791.25	8479.085	4436.0649	1836.25	4022.085	2352.625	16432.705	5856.5298	7730.625	628.70508	3859.5298	5995.625	3579.7051	2815.5298	710.58496	12485.3	7129.1401	5405.585	4898.2998	4977.1401	5953.585	7711.2998	6517.1401	-29.415039	11150.3	6112.1401	4159.25	3328.4849	3399.23	3238.25	-1155.5151	-1487.77	1907.25	139.48486	1218.23	-610.75	5743.4849	1271.23	-140.91992	17179.83	4345.7852	5070.0801	1295.8301	2776.7852	7999.0801	3775.8301	4940.7852	7335.71	2639.5	6737.3599	8543.71	-413.5	7733.3599	12699.71	2688.5	9648.3594	5184.2051	-974.50488	-146.9248	7347.2051	3575.4951	12460.075	-367.79492	10156.495	4543.0752	2186.2051	17343.496	9320.0752	-1431.7949	-85.504883	11027.075	-99.794922	9807.4951	9863.0752	2580.2051	3944.4951	10959.075	2286.98	14161.3	8036.8999	6846.98	7070.2998	6101.8999	9684.9805	4756.2998	3698.8999	10469.98	6556.2998	12616.9	8991.9805	5409.2998	10505.9	8137.98	3959.2998	11452.9	913.97998	8992.2998	7846.8999	5348.98	3318.2998	9934.9004	2520.9951	9402.2002	4692.2598	1619.9951	-1355.7998	7279.2598	7196.9951	8019.2002	8073.2598	11562.695	2593.9551	-3450.21	-547.30518	16870.955	5008.79	-2201.3052	13128.955	2332.79	-190.30518	16026.955	4198.79	5389.6948	13138.955	4606.79	-1506.3052	14909.955	7346.79	5989.2949	14964.13	3771.2197	6155.2949	22123.129	11157.22	2483.2949	9454.1299	4268.2197	69.209961	28584.109	15962.5	-1330.79	16805.109	13858.5	14155.21	5079.1099	10686.5	-1265.79	20072.109	8917.5	8751.21	4216.1099	10095.5	2777.7998	21572.965	10539.891	2151.7998	18437.965	10040.891	178.7998	9526.9648	13023.891	8775.7998	3267.9648	8237.8906	-595.2002	-248.03516	10757.891	7748.1348	4407.2202	12225.865	3124.135	3400.2202	593.86523	9794.1348	4500.2202	10529.865	1972.135	6034.2202	5890.8652	802.61011	10352.484	3445.655	899.90503	16015.99	3793.9053	3150.905	12049.99	4254.9053	9137.9053	16827.99	3378.9053	4910.5249	24459.461	7563.04	7286.5249	16465.461	9550.04	16061.525	6576.46	7920.04	12726.525	4123.46	3685.04	7505.5249	11263.46	7395.04	15673.525	2782.46	-964.95996	-670.4751	4624.46	-1585.96	14100.525	5261.46	6744.04	-789.5	17822.93	8467.1406	2169.5	17365.93	8527.1406	1479.5	14963.93	8139.1401	5799.5	1937.9302	6344.1401	5877.5	5264.9302	4499.1401	6230.875	11668.725	8648.9297	10125.875	6695.7251	10232.93	14479.875	5974.7251	10321.93	8147.23	1069.29	1182.7148	2688.23	9699.29	5562.7148	5612.23	16442.289	13365.715	2314.23	9747.29	8542.7148	3512.23	3064.29	9634.7148	3063.23	5621.29	20150.715	343.0249	15477.76	7119.5049	3246.0249	8368.7598	5644.5049	3461.0249	16121.76	10215.505	1404.0249	9249.7598	3869.5049	1634.0249	10709.76	4497.5049	3139.0249	12502.76	8657.5049	8792.0254	1852.7598	8176.5049	9901.0254	1067.7598	6237.5049	8448.0254	4947.7598	8751.5049	5127.0249	201.75977	4108.5049	1994.0701	11321.57	6425.0098	741.07007	15567.57	6212.0098	2331.0701	13660.57	13949.01	899.07007	12492.57	7399.0098	8098.3896	1845.2402	1493.9048	2826.3899	18794.24	6146.9048	6835.3896	3632.2402	9481.9043	6408.3896	1972.2402	6568.9048	10995.689	4091.1851	1007.0098	623.68994	11833.186	9567.0098	7058.6899	4680.1851	1701.0098	7619.6899	5721.1851	8892.0098	2896.835	17619.865	13305.67	3021.835	18182.865	10757.67	3540.835	16252.865	6402.6699	4657.835	20436.865	8705.6699	10978.835	5677.8652	9405.6699	12688.7	3407.9199	7475.6055	6209.7002	22304.92	6240.6055	3924.7	14968.92	6998.6055	13737.7	2253.9199	7071.6055	12740.7	5184.9199	6854.6055	13462.7	3631.9199	5002.6055	2502.98	24505.689	9979.5752	1874.98	18923.689	6992.5752	10512.98	2721.6899	2781.5752	663.97998	10458.689	786.5752	4031.645	44121.02	14321.865	835.64502	19469.02	12118.865	1388.645	17264.02	4286.8652	787.64502	15936.02	11713.865	-39.35498	14649.02	10815.865	273.64502	20464.02	9101.8652	5481.6396	20052.939	3615.4248	12744.64	6915.9399	2274.4248	15349.64	4986.9399	7891.4248	10376.64	7226.9399	12639.425
9007.8203	5109.9448	11956.87	209.3501	24411.449	7681.8701	3341.3501	14686.45	7690.8701	984.3501	19285.449	7436.8701	1044.3501	7834.4502	7109.8701	9402.3496	3782.4502	334.87012	5282.3501	5484.4502	5844.8701	8316.3496	3275.4502	6093.8701	7485.3501	4385.4502	7291.8701	2039.28	12488.92	4968.6299	6178.2803	6864.9199	5353.6299	2130.28	11827.92	3960.6299	78.280029	7801.9199	1812.6299	504.28003	7308.9199	3057.6299	7435.7148	17598.34	4860.79	1835.2402	1212.1899	1023	8073.2402	13810.189	12409	4466.2402	2943.1899	7893	4677.2402	16493.189	11002	1070.2402	11803.189	10012	4689.0303	25611.141	7947.3848	4835.0303	6874.1401	5189.3848	1935.03	13729.141	3837.3848	7014.0303	2432.1401	2457.3848	1918.03	6712.1401	91.384766	9884.0303	2070.1401	4113.3848	8651.7002	6558.2998	5796.3901	5687.2803	859.31494	1815.8901	2114.28	7772.3149	5310.8901	3994.8401	19733.84	7395.1699	4457.8398	15959.84	11681.17	10984.84	3914.8398	5847.1699	11598.84	2313.8398	6722.1699	7705.8398	2160.8398	4414.1699	1409.8049	445.43018	1176.98	2518.8049	8478.4297	4844.98	7135.8047	2279.4302	4145.98	1190.8049	4196.4302	3347.98	4382.8047	1123.4302	4849.98	11502.655	1052.52	299.66016	2600.655	10723.52	6216.6602	2086.655	4182.52	1645.6602	7421.6553	1236.52	4765.6602	9221.6553	4221.52	3796.6602	2538.1548	11106.17	5016.7202	533.15479	9968.1699	5249.7202	3158.01	15990.505	6505.1851	2018.01	10648.505	5801.1851	3179.01	11716.505	3415.1851	2885.01	11930.505	7476.1851	3782.01	6475.5049	3909.1851	5469.0303	17657	6723.8848	2500.03	12959	4959.8848	13909.03	2618	2908.8848	6200.0303	296	5304.8848	8085.3149	1759.7251	5198.6948	3022.3149	9405.7246	6178.6948	607.31494	9326.7246	2487.6948	-335.68506	1307.7251	6971.6948	1937.3149	247.7251	4865.6948	2333.9399	12418.135	4311.8101	1439.9399	-158.86523	4275.8101	6290.48	2747.2549	2322.1504	11108.48	1183.2549	-531.84961	2199.48	10143.255	4159.1504	6288.48	2341.2549	1617.1504	-350.52002	5736.2549	-692.84961	837.47998	2606.2549	-2309.8496	4156.48	2830.2549	1501.1504	911.49512	22566.275	4149.0552	2372.4951	3618.2749	7665.0552	-2950.5049	6592.2749	4662.0552	-2507.5049	8209.2754	3037.0552	7796.4951	2317.2749	6220.0552	-1240.5049	9313.2754	3160.0552	-1720.5049	6487.2749	3660.0552	2181.25	15914.975	8624.8105	10841.25	2455.9751	8627.8105	4771.25	10415.975	7557.8101	5609.9453	12267.686	6941.9951	5645.9453	2343.6851	6127.9951	4727.9453	790.68506	4714.9951	9171.3252	7435.3999	5217.54	2083.325	12210.4	4203.54	902.32495	6252.3999	2954.54	9219.3252	7011.3999	7949.54	8818.3252	3940.3999	5789.54	8106.3252	5256.3999	8321.54	5297.3252	2100.3999	3588.54	2908.825	12748.13	5846.9502	7499.8252	2562.1299	5530.9502	3872.825	2711.1299	3449.9502	4035.165	10970.715	7715.4248	6884.165	2703.7148	4610.4248	8145.165	9573.7148	7463.4248	2893.165	10974.715	3128.4248	4543.8701	6335.5601	2823.3604	3731.8701	2739.5601	-3450.6396	1743.8701	3593.5601	-1700.6396	847.87012	6089.5601	1709.3604	-390.25488	16361.5	6119.0049	5491.7451	2431.5	2934.0049	7030.7451	5007.5	7188.0049	7806.9551	6072.71	5353.0449	6262.9551	4530.71	3533.0449	11844.955	6548.71	5792.0449	7063.0249	1852.7202	164.3999	8949.0254	8290.7207	11536.4	2068.0249	10697.721	5348.3999	3790.0249	16882.721	7493.3999	-126.9751	1919.7202	9911.4004	3702.0249	14419.721	10332.4	-155.9751	18416.721	12158.4	1433.1851	17149.689	6371.71	4686.1851	11379.689	4227.71	7635.1851	4453.6899	4245.71	10351.186	7317.6899	8634.71	6698.1851	6177.6899	9203.71	5205.1851	5255.6899	11321.71	-1587.8149	12055.689	3234.71	-189.81494	12794.689	6865.71	895.10498	7418.5	-461.00977	-441.89502	-2744.5	5612.9902	1573.105	8140.5	3126.9902	7223.6548	2429.0352	-2077.0698	-396.34521	22536.035	9073.9297	-2843.3452	13887.035	874.93018	-2343.3452	14755.035	3839.9302	-961.34521	15554.035	4043.9302	-1616.3452	12154.035	7539.9302	2373.0352	14319.295	6001	3450.0352	29091.295	13239	982.03516	9698.2949	9863	383.89502	25124.051	15579.68	-205.10498	17858.051	10002.68	13662.895	5833.0498	10406.68	-105.10498	21563.051	5367.6802	10354.895	4401.0498	7299.6802	4622.0449	18390.57	13125.795	1373.0449	18262.57	12326.795	-1248.9551	12270.57	13676.795	856.04492	17256.57	7817.7949	-1337.9551	1856.5698	11876.795	7892.1602	3357.7549	12338.68	6665.1602	1434.7549	553.68018	10836.16	4156.7549	11025.68	3043.1599	5676.7549	7069.6802	1337.615	9424.21	1278.52	-2822.0698	22971.41	4701.2803	-42.069824	14204.41	5961.2803	200.93018	18804.41	4159.2803	4584.2852	25356.73	8604.3145	7273.2852	12895.73	10064.314	12673.285	8591.7305	11651.314	10481.285	2708.73	2934.3149	2789.2849	18528.73	7483.3149	15441.285	1593.73	-3228.6851	-592.71509	2108.73	-1067.6851	11820.285	4555.73	6514.3149	1677.55	17533.449	7756.5151	4174.5498	14347.45	8601.5156	4145.5498	12722.45	7032.5151	9973.5498	723.4502	5737.5151	7390.5498	1437.4502	6961.5151	5151.9453	3831.7002	6297.8501	10610.945	6153.7002	10690.85	8980.9453	7133.7002	11639.85	10634.93	3295.7749	-967.7002	3684.9299	10886.775	6629.2998	4080.9299	14667.775	14215.3	2070.9299	8309.7754	4292.2998	5531.9297	4192.7749	9149.2998	197.92993	13522.775	12529.3	1085.0349	17166.779	5916.145	3712.0349	12534.779	2190.145	4496.0352	17579.779	8167.145	2144.0349	16367.779	4717.145	3722.0349	15515.779	3129.145	3413.0349	14451.779	7081.145	13882.035	3799.7798	9994.1445	13975.035	5219.7798	5200.145	11958.035	6514.7798	9163.1445	7980.0352	4040.7798	5041.145	3319.135	8549.2998	5446.6948	1269.135	11160.3	7128.6948	2733.135	6161.2998	12268.695	2224.135	7388.2998	7714.6948	7305.5	2721.5498	-3834.54	8419.5	3335.5498	2653.46	6796.5	10309.55	3618.46	5166.5	4357.5498	2122.46	9428.8203	3715.2002	-223.31006	1891.8201	12376.2	8257.6895	6765.8203	2835.2002	-604.31006	8937.8203	5759.2002	13385.689	3655.4648	14910.85	11257.51	5860.4648	16015.85	10867.51	3977.4648	10176.85	8014.5098	4552.4648	22393.85	7564.5098	12447.465	2639.8501	8225.5098	7672.5649	8469.1406	8534.8848	2609.5649	19970.141	6844.8848	2075.5649	18875.141	5140.8848	10632.564	6034.1401	8651.8848	8351.5645	7181.1401	6756.8848	11139.564	4817.1401	6691.8848	2353.2798	17731.83	10858.109	-652.72021	19633.83	8508.1094	7701.2798	3226.8301	6491.1099	-947.72021	9902.8301	5222.1099	3537.1001	36247.57	12024.436	6019.1001	21959.57	11798.436	4560.1001	16119.57	6409.4351	1667.1001	17397.57	13197.436	2558.1001	14315.57	7929.4351	768.1001	23065.57	9320.4355	3639.99	22883.779	5138.6201	14760.99	4822.7798	6434.6201	13357.99	3762.7798	15178.62	12344.99	4833.7798	15394.62
8906.0498	3088.3198	6458.4707	1547.03	16785.33	8042.9199	4752.0303	16956.33	7411.9199	1889.03	16235.33	6628.9199	5089.0303	8969.3301	6674.9199	10034.03	-348.66992	1054.9199	6346.0303	1539.3301	5045.9199	7264.0303	1803.3301	5560.9199	9613.0303	3326.3301	7083.9199	5292.3999	5416.0249	5595.355	5052.3999	5277.0249	7653.355	561.3999	7821.0249	4365.355	-276.6001	4856.0249	2551.355	342.3999	6595.0249	5011.355	4141.5898	17802.305	2980.1851	1596.4648	-1841.0049	16.415039	9140.4648	8621.9951	9506.415	5630.4648	-145.00488	4841.415	3424.4648	16010.995	13024.415	1778.4648	9592.9951	12933.415	4822.8604	24980.121	4209.2754	5581.8604	4816.1201	1217.2754	581.86011	12665.12	3578.2754	10020.86	4920.1201	1369.2754	1473.8601	5071.1201	986.27539	13862.86	2446.1201	3537.2754	6726.165	4438.1499	4173.7251	5444.5352	1884.6201	-3240.9648	1854.5349	7901.6201	1947.0352	3010.7649	25542.664	4927.1099	4374.7646	16785.664	8957.1094	8221.7646	5380.665	3722.1099	8204.7646	3135.665	7198.1099	4460.7646	2116.665	3031.1099	-1141.6099	539.03516	1360.3848	-1058.6099	10340.035	3562.3848	3734.3901	3379.0352	6650.3848	-712.60986	5319.0352	4434.3848	2741.3901	2937.0352	7408.3848	9938.2246	-750.2002	2026.335	2211.2251	13455.8	8570.335	-346.7749	3394.7998	4837.335	5977.2251	2058.7998	7864.335	6071.2251	8756.7998	7822.335	8266.9355	3291.5352	5091.2598	3980.9351	9719.5352	5493.2598	2255.085	16197.645	10350.98	2877.085	10357.645	7474.98	890.08496	11318.645	4637.98	1965.085	12289.645	6568.98	1938.085	5551.645	3923.98	5369.21	22088.445	7755.6152	2247.21	15391.445	8165.6152	16789.211	3522.4448	3244.6152	8312.21	3792.4448	6119.6152	9159.04	2262.75	6518.1699	2658.04	14002.75	7575.1699	555.04004	12812.75	5592.1699	1170.04	2931.75	6699.1699	3352.04	4714.75	4659.1699	2173.3899	11323.885	5984.5898	2776.3899	2786.885	6109.5898	4993.1499	3024.8301	6915.645	11319.15	2377.8301	1942.645	1788.1499	8648.8301	7286.645	6571.1499	3800.8301	5409.645	74.149902	6380.8301	4807.645	-225.8501	4549.8301	4117.645	6836.1499	3110.8301	5398.645	4067.6299	8397.7549	2680.2451	6441.6299	464.75488	5837.2451	1906.6299	6255.7549	4222.2451	1792.6299	5836.7549	5308.2451	11555.63	850.75488	7446.2451	3104.6299	11543.755	5285.2451	1548.6299	2320.7549	4335.2451	2558.635	18278.965	6886.8198	9786.6348	-689.03516	5713.8198	4099.6348	9611.9648	9127.8203	7673.8301	8428.8203	5945.4302	5572.8301	5560.8198	5216.4302	5317.8301	1864.8198	6367.4302	9581.2852	5435.1748	8494.0703	2062.2849	6925.1748	4938.0698	580.28491	5025.1748	4763.0698	10344.285	5531.1748	8139.0698	5311.2852	3420.1748	4956.0698	10046.285	3639.1748	5922.0698	228.28491	6926.1748	3881.0698	804.04492	12099.965	5413.5801	3586.0449	2220.9648	3717.5801	2560.0449	2712.9648	2490.5801	2177.155	15304.945	11315.436	6703.1553	3122.9451	5472.4351	8446.1553	7774.9453	8910.4355	2285.155	11579.945	6873.4351	4919.4351	5170.46	6884.0449	5483.4351	2111.46	-1875.9551	555.43506	2723.46	1076.0449	792.43506	3427.46	1106.0449	-214.53491	15502.346	4169.665	4992.4648	5230.3452	295.66504	8287.4648	5676.3452	3724.665	8042.5601	6096.8652	2585.5996	7867.5601	2491.8652	403.59961	10611.561	4587.8652	735.59961	7543.1201	2391.0298	-362.18506	7695.1201	6798.0298	11935.814	1917.1201	9321.0293	4505.8149	837.12012	17415.029	8000.8149	-2271.8799	2565.0298	9300.8145	2458.1201	11657.029	7327.8149	6604.1201	3191.0298	10689.814	3892.585	14208.38	11451.74	8204.585	9773.3799	6318.7402	11919.585	5680.3799	3092.7402	8127.585	7264.3799	11759.74	10882.585	5457.3799	10523.74	10875.585	3709.3799	12073.74	1626.585	12582.38	7251.7402	3665.585	14297.38	10031.74	1714.24	11907.064	-2263.6797	857.23999	218.06494	2168.3203	1746.24	12262.064	2748.3203	8644.8105	2136.8052	-1476.085	121.81006	13363.805	7337.915	-2335.1899	13340.805	3818.915	-1271.1899	15060.805	6951.915	-73.189941	13295.805	3183.915	-129.18994	9271.8047	9480.915	5976.8799	9254.3154	2142.6201	5807.8799	18392.316	9888.6201	3603.8799	7037.3154	8213.6201	2429.7649	37132.055	15381.779	1360.7649	11794.055	8662.7793	3742.7649	17668.055	8791.7793	1017.7649	18231.055	7326.7798	10136.765	1646.0552	8956.7793	3893.595	19072.9	12123.529	3582.595	22598.9	14448.529	4337.5947	5947.8999	10369.529	2700.595	15344.9	4765.5298	263.59497	2633.8999	12036.529	6672.875	4025.6299	10109.385	6740.875	2730.6299	106.38477	8903.875	3663.6299	7630.3848	1143.875	5614.6299	5934.3848	994.94507	7017.9849	2342.6748	473.125	17967.77	3085.1802	2336.125	13551.77	6820.1802	6082.125	27757.77	7409.1802	1544.8452	25043.52	5039.4502	3737.8452	16963.52	7438.4502	13558.846	5510.52	10544.45	8436.8457	3405.52	2504.4502	-756.15479	23500.52	7891.4502	11389.846	3300.52	-1346.5498	-3093.1548	3305.52	-101.5498	7547.8452	4766.52	7940.4502	672.9751	15979.891	8637.8594	2389.9751	15698.891	7385.8599	3100.9751	14099.891	9761.8594	7014.9751	2618.8901	6783.8599	5888.9751	4644.8901	5357.8599	330.57007	2834.9902	8484.9043	9537.5703	4274.9902	5641.9048	9073.5703	3565.9902	8842.9043	11105.37	-292.96484	-1267.625	4630.3701	12422.035	7151.375	6944.3701	9303.0352	12879.375	3286.3701	1359.0352	558.375	5509.3701	1696.0352	7659.375	1587.3701	9752.0352	15685.375	469.47021	14423.88	5557.6001	2105.4702	13107.88	4474.6001	1487.4702	17847.879	6456.6001	740.47021	14429.88	6067.6001	1038.4702	15424.88	2750.6001	7451.4702	5156.8799	-226.3999	5623.4702	8619.8799	6601.6001	11642.471	3778.8799	6125.6001	7918.4702	6145.8799	8849.5996	8386.4707	3920.8799	5205.6001	4353.0752	12273.05	5950.3501	1659.075	13109.05	4996.3501	3695.075	13636.05	10165.35	1923.075	11339.05	7788.3501	10188.955	1672.54	3569.2749	7653.9551	3677.54	10523.275	10261.955	7625.54	11478.275	7327.9551	5017.54	7695.2749	9484.6201	475.125	-171.29492	3565.6201	10989.125	9338.7051	6581.6201	-748.875	2772.7051	8459.6201	4124.125	11310.705	3306.3799	14309.745	11649.391	4217.3799	15419.745	9262.3906	6199.3799	11790.745	7228.3901	3782.3799	22248.746	10181.391	1221.3799	18020.746	10081.391	10280.625	6296.29	7037.23	11545.625	8113.29	6430.23	5029.625	19411.289	5384.23	12723.625	4035.29	7090.23	14556.625	4570.29	7545.23	16123.625	3062.29	7677.23	3263.8398	16578.285	13120.275	2231.8398	22006.285	10663.275	11854.84	4607.2852	6493.2749	1321.84	12554.285	4353.2749	5711.0898	38594.797	12134.385	3712.0901	16399.795	11029.385	5324.0898	14592.795	9004.3848	4039.0901	15011.795	14204.385	3840.0901	9839.7949	10066.385	1029.0901	25243.795	11527.385	2073.72	23115.26	1398.0654	7639.7197	8656.2598	1155.0654	12975.72	841.25977	8185.0654	9814.7197	2159.2598	15818.065
10748.33	4397.8701	15268.37	925.31494	21162.504	7659.875	3254.3149	16740.504	7951.875	1736.3149	18736.504	5108.875	2803.3149	9251.5049	4548.875	8188.3149	3085.5049	-296.125	5379.3149	4367.5049	4508.875	9200.3145	4270.5049	5311.875	6933.3149	3269.5049	3685.875	7579.4902	5869.8198	5934.7251	8902.4902	6013.8198	7192.7251	2352.49	11516.82	2796.7251	1400.49	8889.8203	1107.7251	1546.49	10279.82	3479.7251	3177.665	17161.41	2877.3301	-459.56494	2952.21	340.95996	6511.4351	11438.21	9611.96	3051.4351	1657.21	7806.96	2652.4351	18546.211	12044.96	2354.4351	11542.21	12568.96	3501.0352	25825.18	10471.064	4231.0352	7783.1802	5561.0649	611.03516	11313.18	6838.0649	3378.0352	7125.1802	6833.0649	-798.96484	4941.1802	3520.0649	9856.0352	3180.1802	6720.0649	5614.4248	5536.48	9145.835	3936.55	851.49512	-2385.1699	754.55005	6594.4951	528.83008	4790.4297	24092.465	5836.04	3980.4299	16400.465	8638.04	10851.43	3588.4648	6488.04	10986.43	5062.4648	4850.04	8065.4297	1675.4648	1984.04	-1387.48	1142.665	36.470215	-1912.48	7307.665	2565.4702	5508.52	2667.665	5448.4702	-973.47998	5373.665	3586.4702	2414.52	2763.665	7242.4702	9519.9355	4608.9648	-480.91504	2466.9351	11931.965	8378.085	1094.9351	4291.9648	4284.085	4712.9351	1499.9651	8806.085	3969.9351	11837.965	5675.085	4122	5905.98	3421.1348	-995	15121.98	4251.1348	3226.575	17583.404	6834.0098	883.57495	10354.405	4051.0098	2443.575	12617.405	3621.0098	1531.575	12549.405	7960.0098	2467.575	6165.4053	3198.0098	2182	15699.055	6220.3252	1939	12096.055	5309.3252	16020	2675.0552	796.3252	6261	2096.0552	4878.3252	6451.0098	1951.6699	5872.3999	1885.01	14481.67	5711.3999	-506.98999	11376.67	4819.3999	-1074.99	3739.6699	8713.4004	1049.01	2035.6699	3631.3999	3981.3052	10483.91	5430.3999	2037.3051	-260.08984	4442.3999	6042.7354	3387.7549	5010.4502	12054.735	1513.7549	1514.4502	998.73511	9694.7549	6147.4502	7240.7354	2388.7549	7254.4502	212.73511	7344.7549	4498.4502	496.73511	2529.7549	2373.4502	4178.7354	3944.7549	5822.4502	2914.325	13218.34	5041.5298	5214.3252	2275.3398	7462.5298	513.32495	5871.3398	2878.5298	1245.325	4796.3398	4233.5298	10689.325	3468.3398	5309.5298	6815.3252	2019.3398	3123.5298	-48.675049	5082.3398	2946.5298	-5.3251953	22310.654	6363	7623.6748	4416.6553	6288	2173.6748	15775.655	9264	4679.7803	14776.109	7721.7549	4396.7803	2742.1099	5530.7549	5615.7803	319.10986	4367.7549	11306.545	2098.23	2912.3701	1339.5449	10900.23	-456.62988	-80.455078	5161.23	-1152.6299	8261.5449	7236.23	3401.3701	8169.5449	1937.23	261.37012	8441.5449	4080.23	1849.3701	535.54492	7148.23	-1497.6299	1776.865	11448.7	4562.5249	5412.8652	561.7002	2875.5249	5692.8652	2079.7002	1426.5249	3358.3501	16961.109	6251.7002	8426.3496	5140.1099	3724.7002	7948.3501	7434.1099	4438.7002	4633.3501	1742.1099	-1389.2998	7563.1396	2950.4648	7083.9648	4177.1396	169.46484	991.96484	2238.1399	2057.4648	3443.9648	1275.1399	4335.4648	5299.9648	-314.25488	15582.404	5018.9951	5603.7451	1418.4048	4647.9951	10588.745	4464.4048	6810.9951	3789.375	4847.2148	4066.04	6870.375	244.21484	3288.04	10903.375	380.21484	4221.04	6041.855	3396.1299	2310.0552	9661.8555	7965.1299	12489.055	4127.855	10199.13	6553.0552	7516.855	18451.129	9505.0547	240.85498	2241.1299	12143.055	4208.855	11981.13	7773.0552	6010.855	4844.1299	8569.0547	2275.905	12964.18	7102.46	3027.905	11564.18	6717.46	8053.9053	6389.1802	5370.46	12485.905	7158.1802	8905.46	9699.9053	4982.1802	8326.46	7930.9053	2968.1802	8592.46	395.90503	11293.18	3848.46	2023.905	14335.18	8714.46	-3811.7949	7574.5146	-1810.21	-4620.7949	-3018.4854	1660.79	-3257.7949	10292.515	3230.79	11139.26	-402.25977	50.245117	2142.26	15533.74	8823.2451	-800.73999	6493.7402	884.24512	1300.26	13808.74	4118.2451	196.26001	13700.74	3219.2451	-1127.74	12407.74	7837.2451	4791	12652.85	3791.9453	4848	22073.85	6965.9453	2125	11682.85	5664.9453	3297.425	26582.535	16103.939	879.42505	16375.535	12081.939	2786.425	16974.535	9672.9395	1186.425	15836.535	10685.939	11354.425	3135.5352	11684.939	3396.2151	24360.1	7270.6499	3069.2151	20946.1	12512.65	546.21509	10396.1	16813.65	5661.2148	11853.1	6612.6499	1363.2151	1847.1001	12312.65	10555.53	5126.9502	10372.29	6575.5303	2522.95	912.29004	9246.5303	3613.95	9335.29	2850.53	7275.9502	7347.29	253.21509	9465.9951	217.19482	825.73511	21659.439	2717.6699	2362.7351	17456.439	5847.6699	4590.7354	20966.439	6374.6699	3115.9751	21852.975	8048.8301	5988.9751	13600.975	10221.83	13967.975	4840.9751	11847.83	11350.975	4536.9751	4250.8301	-468.0249	14975.975	9481.8301	11491.975	373.9751	1192.8301	-1511.0249	801.9751	137.83008	11542.975	2489.9751	5696.8301	-70.774902	12192.984	4938.2949	2957.2251	18734.984	7719.2949	1674.2251	11411.984	7904.2949	7037.2251	2339.9849	5464.2949	5466.2251	1910.9849	7256.2949	234.60498	-1542.7598	9257.6895	9075.6055	4279.2402	11724.689	9329.6055	4058.2402	10925.689	10010.225	640.13477	-1637.0352	4658.2251	12790.135	4973.9648	4532.2251	8852.1348	10263.965	2091.2251	8262.1348	3687.9648	7311.2251	890.13477	7068.9648	641.2251	10928.135	14956.965	2432.6951	13227.245	5965.585	4186.6953	9892.2451	8832.585	4588.6953	17072.246	8467.585	2748.6951	12759.245	6992.585	3271.6951	9683.2451	7927.585	6992.6953	1623.2451	1633.585	2531.6951	14057.245	9550.585	11631.695	3058.2451	7353.585	11323.695	4206.2451	11226.585	6537.6953	938.24512	6520.585	3513.9451	14514.04	4365.4751	2548.9451	12147.04	6945.4751	2750.9451	14000.04	11472.475	1756.9451	13169.04	9060.4746	10640.45	2532.625	-785.5752	7403.4502	5153.625	4154.4248	7612.4502	6511.625	11025.425	7160.4502	4974.625	6254.4248	11651.775	2690.4751	1901.5801	-285.2251	15107.475	9554.5801	5511.7749	2802.4751	1720.5801	6963.7749	5819.4751	11109.58	4084.23	13721.686	12601.27	3323.23	14313.686	5951.27	3419.23	13093.686	6719.27	3120.23	19458.686	4031.27	1648.23	12234.686	9527.2695	13633.75	1676.5552	8474.96	8613.75	11352.555	7679.96	3248.75	15115.555	8241.96	8401.75	6815.5552	10837.96	10947.75	3313.5552	10978.96	16179.75	2100.5552	9335.96	4383.3848	19074.355	13284.2	2374.385	20687.355	10761.2	8951.3848	5537.355	6616.2002	7410.3848	10832.355	4966.2002	6911.8701	38904.816	14148.59	5923.8701	18278.814	11609.59	4975.8701	18553.814	10210.59	4692.8701	18624.814	16318.59	3605.8701	16967.814	10576.59	2550.8701	29282.814	6852.5898	2643.4199	23766.439	1669.8398	10522.42	8135.4399	1754.8398	15041.42	3062.4399	8953.8398	10251.42	3818.4399	8459.8398
12696.915	3538.9297	13477.5	-53.909912	17899.08	8542.8105	2256.0901	15294.08	8189.8101	898.09009	19222.08	8526.8105	1576.0901	7035.0801	7868.8101	8578.0898	2370.0801	2061.8101	4650.0898	3706.0801	7091.8101	6777.0898	4737.0801	4131.8101	6355.0898	2522.0801	7440.8101	6957.7803	6717.0801	1062.8252	9277.7803	5185.0801	2863.8252	1211.78	10845.08	1152.8252	-302.21997	4834.0801	-791.1748	1187.78	10429.08	1350.8252	1614.1499	13552.23	5133.085	2540.115	2041.1802	1093.7852	11153.115	11909.18	10243.785	6675.1152	1101.1802	3504.7852	5199.1152	18677.18	12708.785	5838.1152	10326.18	9678.7852	3296.23	25222.68	12141.814	141.22998	18513.68	2734.8149	1098.23	10201.68	5382.8149	5442.23	2738.6802	4949.8149	-44.77002	6932.6802	2170.8149	11077.23	5503.6802	6322.8149	6076.5098	7219.6001	6442.5352	3285.3049	114.56494	1773.5801	1284.3049	6092.5649	3808.5801	-380.91992	23417.24	7588.5952	2208.0801	18312.24	9832.5957	7835.0801	3789.2402	5110.5952	-1455.9199	883.24023	7282.5952	3644.0801	4529.2402	2266.5952	267.55005	-240.13477	-1101.8252	560.55005	8100.8652	4027.1748	8338.5498	1623.8652	3539.1748	2053.55	4703.8652	835.1748	5807.5498	905.86523	3902.1748	10593.689	-407.0752	-1785.7749	2941.6899	12116.925	6841.2251	1446.6899	2768.9248	1003.2251	6339.6899	387.9248	4554.2251	6315.6899	10862.925	3146.2251	8425.3105	-648.45996	6758.0498	3865.3101	8848.54	7256.0498	3051.3899	16796.975	6378.4351	279.38989	11914.975	7626.4351	894.38989	8585.9746	4531.4351	1334.3899	13333.975	5100.4351	2953.3899	6550.9751	2101.4351	11161.845	1509.2451	-2819.4849	1431.845	14701.245	4062.5151	14269.845	1785.2451	-1396.4849	5789.8447	1761.2451	3505.5151	8375.6855	3802.73	2283.395	2901.6851	12224.73	4398.395	1871.6851	10861.73	3588.395	961.68506	4207.73	3872.395	4247.6851	2350.73	1357.395	2799.0349	16419.654	4098.7798	1721.0349	1184.6548	4056.7798	3098.0601	2227.2451	6050.9399	8325.0605	743.24512	1900.9399	-713.93994	7474.2451	10399.939	5552.0601	208.24512	6826.9399	-1841.9399	4335.2451	4561.9399	-2832.9399	1936.2451	2684.9399	3770.0601	133.24512	5923.9399	4294.8047	15290.005	4718.4849	6582.8047	3873.0049	8334.4844	-127.19507	8350.0049	6303.4849	1834.8049	7063.0049	5491.4849	10945.805	4111.0049	8019.4849	7463.8047	3306.0049	4584.4849	315.80493	8741.0049	5823.4849	2905.6802	15314.779	9014.9502	7849.6802	3033.7798	6710.9502	3418.6802	11336.779	9418.9502	7922.9102	12879.314	5185.7651	6242.9102	2123.3149	6760.7651	4451.9102	931.31494	3493.7651	11379.02	3919.915	7143.2051	2617.02	10017.915	3440.2051	240.02002	6667.915	3425.2051	9526.0195	8324.915	7049.2051	8914.0195	3320.915	4557.2051	8378.0195	4563.915	5430.2051	1357.02	6429.915	4322.2051	3621.1899	11174.08	2040.1152	6411.1899	1567.0801	2121.1152	5726.1899	-793.91992	889.11523	1955.4551	10430.596	10881.385	7360.4551	848.59521	4158.3848	7417.4551	6165.5952	6199.3848	5992.4551	-260.40479	-1252.6152	7151.0146	2729.0352	8828.7305	3669.0149	571.03516	2099.73	2266.0149	1574.0352	5251.73	-59.985107	5812.0352	5010.73	-315.65991	17423.574	9328.9502	4922.3398	1486.5752	8838.9502	9091.3398	1359.5752	7228.9502	9937.7402	2796.5151	5206.665	10537.74	2267.5151	731.66504	10348.74	2372.5151	3448.665	6698.2803	1844.3901	350.79492	10397.28	8851.3906	14196.795	4407.2803	12110.391	5294.7949	5377.2803	18256.391	11094.795	1263.28	3121.3901	10563.795	2146.28	14381.391	13335.795	6546.2803	4818.3901	14621.795	2582.2949	13569.285	10663.245	3719.2949	8045.2852	8824.2451	6228.2949	2386.2852	7749.2451	9631.2949	3147.2852	21484.246	9124.2949	3203.2852	8719.2451	8908.2949	1734.2852	13545.245	523.29492	8208.2852	7826.2451	2083.2949	11418.285	15692.245	729.96997	8873.9199	4504.6152	89.969971	-490.08008	9516.6152	1212.97	14448.92	8320.6152	9481.9297	-1531.4648	-3180.6953	1468.9302	17710.535	8397.3047	-1199.0698	7311.5352	3201.3047	-232.06982	13832.535	2076.3047	2079.9302	12982.535	2238.3047	1816.9302	9164.5352	5314.3047	6659.73	12000.3	10102.395	6491.73	18750.301	12903.395	1659.73	10473.3	11675.395	3977	30689.305	14241.27	1622	14620.305	12929.27	8943	13123.305	9687.2695	2349	18388.305	6878.27	12761	4635.3052	10555.27	3168.885	22113.08	10677.275	3556.885	20790.08	12021.275	-122.11499	12436.08	16668.275	4163.8848	11519.08	7073.2749	520.88501	674.08008	10990.275	7931.46	6060.4248	9603.3701	6447.46	1598.4248	396.37012	9250.46	1393.4248	10771.37	2201.46	3875.4248	9547.3701	752.25	8901.3496	922.6499	115.81494	20005.135	5009.145	3083.8149	14550.135	7030.145	7114.8149	17937.135	5943.145	4862.54	26181.289	8020.9448	6721.54	14277.29	12089.945	15713.54	5947.29	7652.9448	11288.54	5628.29	4577.9448	1134.54	22221.289	6362.9448	14127.54	3030.29	-208.05518	-241.45996	4525.29	1409.9448	12637.54	4775.29	5494.9448	1526.995	10648.065	7966.5498	4616.9951	8435.0654	6930.5498	3313.9951	10069.065	7586.5498	8807.9951	-2206.9346	5251.5498	9868.9951	-1478.9346	8229.5498	-1055.5801	1134.855	9188.9395	8224.4199	7543.855	8791.9395	8549.4199	3471.855	9093.9395	11541.95	512.1001	211	4183.9502	9497.0996	7448	4599.9502	10783.1	13130	1012.95	4871.1001	4787	3249.95	3631.1001	6829	543.94995	9454.0996	15983	2677.1399	13531.785	9461.9707	6036.1396	12461.785	7668.9702	3660.1399	16133.785	13764.971	3336.1399	17664.785	5087.9702	3053.1399	12595.785	7523.9702	10544.14	2107.7852	2363.9702	3521.1399	13315.785	12580.971	10834.14	3244.7852	8611.9707	10491.14	3604.7852	10536.971	4166.1396	4041.7852	7304.9702	2658.3899	10488.165	4418.7202	1577.3899	10399.165	4714.7202	3979.3899	7993.165	11807.721	1992.3899	12327.165	7437.7202	10457.16	-22.774902	69.660156	5685.1602	2718.2251	6137.6602	6937.1602	8678.2246	8813.6602	7120.1602	2888.2251	5859.6602	12177.195	906.0249	-1356.2798	2845.1951	9277.0254	7990.7202	7736.1953	1459.0249	-442.27979	9394.1953	4656.0249	7923.7202	2432.2251	14826.471	11525.66	2317.2251	14367.471	8633.6602	3455.2251	9247.4707	7730.6602	1840.2251	20905.471	5307.6602	-673.7749	13816.471	8285.6602	14697.055	2692.4902	7849.29	12526.055	6083.4902	6732.29	3796.0549	15660.49	8896.29	8922.0547	7031.4902	7369.29	12340.055	4350.4902	11855.29	14596.055	1981.4902	8785.29	3758.0801	17388.686	11818.109	2152.0801	23406.686	9759.1094	12744.08	4495.6851	8101.1099	8727.0801	10882.686	7880.1099	6075.98	44001.48	10457.65	6230.98	20053.48	12727.65	5567.98	17665.48	8061.6499	4157.98	17242.48	15977.65	4480.98	10704.48	8412.6504	3995.98	19405.48	10771.65	5140.3447	16501.061	1819.3901	12896.345	7196.0601	1841.3901	13222.345	4902.0601	11196.391	13102.345	5724.0601	11589.391
12283.595	4201.6948	9121.0703	1634.6851	19312.285	8638.1748	5014.6851	15038.285	10102.175	2764.6851	18429.285	6734.1748	2907.6851	9384.2852	10481.175	7682.6851	3076.2852	1879.1748	8885.6855	3172.2852	6770.1748	9555.6855	5111.2852	4993.1748	9876.6855	4814.2852	7657.1748	8943.1104	3318.4702	4496.4351	11281.11	5924.4702	5950.4351	3027.1101	12009.471	4562.4351	368.11011	4839.4702	530.43506	897.11011	7267.4702	1491.4351	908.68018	18338.695	5462.6899	1055.9099	939.85986	-183.4248	11908.91	12936.859	10578.575	6361.9102	2395.8599	4213.5752	4267.9102	21973.859	10046.575	479.90991	15921.859	13636.575	4650.1953	24835.75	12039.609	3119.1951	11295.75	2496.6099	3121.1951	10763.75	7022.6099	3902.1951	5661.75	5261.6099	386.19507	5327.75	4487.6099	7594.1953	3304.75	5542.6099	7552.1152	8021.5898	7149.3896	5987.4751	339.91504	-147.68506	1144.4751	5655.915	3954.3149	1081.8401	21687.125	5969.4448	1832.8401	18536.125	11322.445	5893.8398	7651.125	5845.4448	-919.15991	38.125	8811.4453	4905.8398	307.125	4896.4448	813.23999	1422.21	-523.59521	1388.24	10177.21	985.40479	2141.24	12321.21	6231.4048	1845.24	5959.21	2217.4048	6224.2402	2690.21	5467.4048	12906.165	2075.0649	-1523.3052	1302.165	12927.064	4529.6948	656.16504	5152.0649	1146.6948	7126.165	2372.0649	3598.6948	5652.165	15775.064	4388.6948	6164.355	6166.0098	5515.585	2913.355	10691.01	6177.585	12074.555	3800.6899	7080.3901	2370.5549	9504.6895	5079.3901	2134.5549	11705.689	3965.3901	4933.5547	11247.689	10963.391	2738.5549	4742.6899	4587.3901	14431.085	651.39502	-2013.7051	1120.085	11607.395	1267.2949	13595.085	475.39502	-2432.7051	8253.085	591.39502	1942.2949	8025.6953	-2884.3496	5320.4854	1641.6951	8445.6504	9733.4854	-1110.3049	3102.6504	2604.4851	-969.30493	-2385.3496	8411.4854	2246.6951	-2728.3496	5374.4854	4368.2349	13856.18	6588.1851	4269.2349	783.18018	4330.1851	8108.415	2966.1152	4744.23	13384.415	2805.1152	3634.23	2547.415	10298.115	7684.23	8571.415	3425.1152	4912.23	1662.415	7104.1152	2822.23	37.415039	5612.1152	2510.23	6762.415	3124.1152	6175.23	4378.3203	16116.355	3455.7749	7176.3203	3379.355	9107.7754	2515.3201	7684.355	4659.7749	2343.3201	6244.355	5280.7749	10850.32	2718.355	7434.7749	6802.3203	973.35498	3576.7749	1818.3201	4668.355	3797.7749	2605.9399	19041.789	4558.0752	7434.9399	3395.79	3846.0752	2543.9399	14011.79	8426.0752	8312.5752	9445.9043	9030.5703	4932.5752	3128.9048	8042.5698	7903.5752	2862.9048	4852.5698	8805.1748	3759.7148	8058.8452	312.17505	7425.7148	3802.8452	-1190.825	3258.7148	1818.8452	9931.1748	3245.7148	12325.846	8024.1748	-114.28516	3195.8452	7651.1748	1759.7148	6876.8452	3733.175	554.71484	2759.8452	3222.1299	16521.91	3766.71	5963.1299	2362.9102	1828.71	5462.1299	2129.9102	136.70996	2971	15846.415	8677.96	8384	3854.415	6196.96	8860	6609.415	9657.96	5589	1959.415	323.95996	6667.1602	2689.7349	7619.5049	2094.1602	2978.7349	-333.49512	1062.1602	2957.7349	3920.5049	-796.83984	6432.7349	2233.5049	347.37988	14593.365	1012.3604	7582.3799	2824.3652	3192.3604	10439.38	1716.3652	5221.3604	9089.0498	5618.1899	5499.2598	9453.0498	3933.1899	7803.2598	11744.05	6230.1899	4713.2598	6959.7651	582.56494	-1919.375	7160.7651	5377.5649	8457.625	1894.7651	10929.564	223.625	4197.7651	19942.564	7218.625	-802.23486	1339.5649	6397.625	-891.23486	10817.564	9720.625	2503.7651	7729.5649	7123.625	2518.72	16979.75	5983.9297	4900.7197	12954.75	3251.9297	7744.7197	4395.75	2835.9297	10558.72	6960.75	6839.9297	8292.7197	9135.75	7386.9297	6678.7197	6471.75	8522.9297	1070.72	10046.75	2727.9297	1920.72	19044.75	7787.9297	1234.3201	9704.4199	135.10498	189.32007	1294.4199	1897.105	609.32007	10647.42	5223.105	11571.62	-622.04492	-140.66992	732.62012	14333.955	3755.3301	-2089.3799	9009.9551	4163.3301	3036.6201	7653.9551	5731.3301	1970.6201	8976.9551	5934.3301	3209.6201	2908.9551	8198.3301	2569.6948	13794.75	7771.355	5329.6948	18944.75	13090.355	-1029.3052	8219.75	10567.355	-321.61523	27233	15693.335	-942.61523	15962	7816.335	5855.3848	11002	5364.335	-1717.6152	16304	4093.335	7336.3848	4073	7858.335	4305.125	20640.266	9398.7852	3925.125	15502.266	9271.7852	3778.125	6063.2651	12962.785	5848.125	13095.266	4407.7852	2546.125	-505.73486	9177.7852	7608.6299	4111.7646	11064.355	7858.6299	3405.7649	-41.64502	9311.6299	4626.7646	8538.3555	1221.6299	4804.7646	6562.355	1886.2451	7784.1152	1612.96	1732.4351	19189.469	5398.915	2904.4351	11151.47	8917.915	8849.4355	18681.469	10361.915	6447.8848	19584.67	6928.7251	7916.8848	15297.67	13535.725	15669.885	5324.6699	11075.725	13094.885	5425.6699	6534.7251	1412.885	18897.67	9620.7246	15722.885	3817.6699	1749.7251	344.88501	3433.6699	2478.7251	5948.8848	16435.67	8063.7251	583.68994	15569.41	8322.9199	3155.6899	14944.41	8399.9199	3326.6899	18118.41	7975.9199	7384.6899	2767.4102	9185.9199	6273.6899	5717.4102	7845.9199	1071.51	1929.1602	7078.23	12127.51	5951.1602	7748.23	7980.5098	3006.1602	8595.2305	8327.7598	2692.0151	2223.8999	4780.7598	11284.016	7342.8999	4181.7598	14617.016	12494.9	2252.76	7662.0151	7319.8999	5358.7598	2129.0151	10030.9	-329.23999	11141.016	15060.9	1960.3701	20372.855	7164.2051	4665.3701	9846.8555	7878.2051	1864.3701	20601.855	13129.205	2159.3701	14209.855	5350.2051	3622.3701	14729.855	5435.2051	9057.3701	3428.855	410.20508	3118.3701	17859.855	7637.2051	10299.37	5798.855	5696.2051	12017.37	4407.855	8841.2051	8485.3701	4639.855	5408.2051	2921.2151	13449.77	7090.9302	409.21509	9952.7695	6340.9302	4322.2148	10051.77	2482.9302	1935.2151	13077.77	8692.9297	9683.7549	-107.18994	-1790.02	7291.7549	3333.8101	6921.98	8908.7549	3945.8101	9082.9805	6351.7549	2486.8101	5370.98	12220.79	1809.3848	-940.66504	2620.79	13398.385	6862.335	6414.79	3119.3848	-634.66504	11468.79	5865.3848	9268.335	2971.7151	12314.17	8344.2598	4075.7151	14049.17	3828.2598	4628.7148	11838.17	3360.2598	3886.7151	25129.17	5514.2598	11946.715	4618.1699	3053.2598	14862.64	5098.1553	3776.8096	11676.64	6961.1553	3192.8096	3562.6399	20343.154	4668.8096	9365.6396	8284.1553	3612.8096	11149.64	5150.1553	5852.8096	13394.64	5311.1553	3699.8096	1898.655	17604.365	10763.016	572.65503	22197.365	6810.0151	11408.655	4384.3652	7414.0151	9674.6553	4294.3652	7199.0151	4911.6699	40921.605	12243.96	3342.6699	21881.605	12284.96	3865.6699	18889.605	6632.96	1843.6699	15548.605	11541.96	3536.6699	12575.605	11205.96	2988.6699	20241.605	7705.96	2505.5901	20567.525	3720.8301	114.59009	1147.5249	2937.8301	11107.59	5145.5249	9881.8301	10259.59	4819.5249	13205.83
7672.2998	3805.8599	6757.6504	-430.69995	22321.016	6822.395	3443.3	10518.015	6975.395	1406.3	13682.015	4838.395	4633.2998	3145.0146	7329.395	7770.2998	-1227.9854	-1361.605	5313.2998	377.01465	5276.395	6512.2998	-1434.9854	4152.395	9379.2998	-1649.9854	4183.395	8416.29	4953.8452	1371.96	6772.29	4273.8452	4786.96	588.29004	8824.8457	2557.96	-534.70996	3400.8452	-146.04004	3193.29	4858.8452	4115.96	4374.4648	15461.83	4276.2051	2615.96	-178.0249	236.09521	8175.96	15063.975	15395.096	6831.96	1070.9751	5054.0952	3199.96	20063.975	13451.096	1841.96	11906.975	11693.096	6116.5098	24969.65	13341.75	1529.51	19784.65	3677.75	1704.51	14630.65	5578.75	9832.5098	1680.6499	6378.75	1790.51	5363.6499	4979.75	2936.51	1927.6499	6375.75	8365.2246	8192.3301	5404.6299	6288.98	-996.59521	-936.87988	2918.98	4606.4048	3935.1201	2408.6401	18303.57	6671.5952	2724.6401	18208.57	9682.5957	5373.6401	4873.5703	2885.5952	-1597.3599	-3693.4297	5840.5952	3055.6401	-2266.4297	2132.5952	637.38989	-983.69482	1331.0601	1253.3899	4213.3052	5532.0601	1235.3899	10285.305	6281.0601	1175.3899	4439.3052	4835.0601	6131.3896	2119.3052	6377.0601	10894.88	1110.5352	-1635.895	2708.8799	10712.535	3987.105	148.87988	3635.5352	570.10498	6741.8799	895.53516	3771.105	3844.8799	12774.535	3071.105	6709.3252	4549.7998	8241.1406	3679.3252	11358.8	6789.1401	9453.5049	4451.0601	4138.4805	413.50488	12992.061	1086.4805	25.504883	12041.061	981.48047	6088.5049	3700.0601	5331.4805	1998.5049	6117.0601	476.48047	16447.189	3057.2849	-1324.73	2870.1899	18072.285	5525.27	13920.189	4090.2849	498.27002	4088.1899	7022.2852	7183.27	9701.1201	2219.5898	6834.8501	3228.1201	11965.59	7354.8501	1008.1201	7287.5898	5312.8501	659.12012	2057.5898	7518.8501	4417.1201	621.58984	5282.8501	3364.0701	14330.485	6025.9751	1343.0701	1639.4851	3851.9751	5939.3999	-227.41016	2512.3052	13315.4	618.58984	-414.69482	3077.3999	10065.59	4461.3052	7194.3999	1731.5898	3236.3052	754.3999	6396.5898	2696.3052	282.3999	2072.5898	177.30518	6914.3999	1584.5898	2522.3052	2226.8652	10284.46	3122.23	3205.8652	1675.46	6560.23	-809.13477	7396.46	4522.23	-629.13477	5974.46	6093.23	8208.8652	2218.46	9423.2305	5405.8652	46.459961	7016.23	-313.13477	5084.46	5227.23	4007.4302	13354.825	4932.9399	8619.4297	982.8252	3666.9399	5401.4302	9164.8252	6791.9399	10592.42	2925.3599	5429.2598	5528.4199	3339.3599	4999.2598	5565.4199	1689.3599	4503.2598	10552.564	4747.7349	6562.1699	1288.5649	11326.734	6776.1699	176.56494	5558.7349	3191.1699	10079.564	6418.7349	9796.1699	8457.5645	1865.7349	4695.1699	8711.5645	3662.7349	7512.1699	1442.5649	6392.7349	3319.1699	5039.3848	12909.609	6759.9399	6697.3848	757.60986	4371.9399	7460.3848	60.609863	4296.9399	2847.5549	12984.68	9303.4648	7103.5547	156.68018	4617.4648	7979.5547	6918.6802	7733.4648	5231.5547	1346.6802	-227.53516	4708.4902	5489.3799	6286.4302	3373.4902	2035.3799	1072.4302	467.49023	4086.3799	3229.4302	-293.50977	6149.3799	3542.4302	-666.17505	17188.895	5277.9902	4654.8252	5854.895	7676.9902	11027.825	3854.895	6400.9902	3933.585	8831.1699	4045.6899	7604.585	3887.1699	2741.6899	9998.585	4069.1699	5300.6899	5536.855	2669.7148	-898.46484	6955.855	6742.7148	11824.535	3384.855	11314.715	4724.5352	3828.855	20605.715	5830.5352	-725.14502	1962.7148	6188.5352	404.85498	18441.715	8814.5352	-467.14502	16361.715	7400.5352	810.79492	15073.654	5244.6201	5286.7949	12087.654	4695.6201	6525.7949	5213.6548	3121.6201	12281.795	3403.6548	7380.6201	11226.795	4009.6548	6115.6201	8703.7949	3797.6548	8781.6201	1887.7949	7372.6548	2077.6201	2045.7949	14101.654	5316.6201	401.70996	12245.73	45.240234	-1340.29	53.72998	3036.2402	219.70996	11735.73	-95.759766	6891.6401	303.71484	-4937.5654	7329.6401	503.71484	-4811.5654	-3405.3599	8166.7148	-853.56543	-3428.3599	13862.715	3177.4346	-114.35986	14672.715	1584.4346	3534.6401	-195.28516	2343.4346	6227.25	13795.125	8092.48	4540.25	19252.125	12562.48	3188.25	11232.125	10286.48	3320.21	33865.676	16637.061	453.20996	13476.675	9131.0605	7878.21	11361.675	8048.0601	1086.21	15710.675	7826.0601	8841.21	3981.6748	7647.0601	4080.925	16659.699	10644.09	4956.9248	18738.699	9095.0898	1151.925	10089.7	16472.09	3875.925	8473.7002	7564.0898	957.92505	137.7002	11433.09	8844.3896	5413.0049	4135.0195	5470.3896	1290.0049	-4266.9805	7507.3896	4711.0049	3520.0195	298.38989	8139.0049	92.019531	167.49512	8972.2549	536.45508	-420.09521	22182.426	2503.915	1527.9048	13443.425	2804.915	4226.9048	14645.425	3023.915	6505.2549	16024.465	5747.2251	8156.2549	13360.465	12690.225	20460.254	770.46484	10195.225	11383.255	1588.4648	4221.2251	1580.2549	17604.465	5201.2251	14415.255	-281.53516	-813.7749	-500.74512	309.46484	1839.2251	6919.2549	10809.465	6417.2251	1848.125	12164.766	6668.3398	3010.125	10976.766	6790.3398	2776.125	16833.766	7611.3398	656.125	12465.766	7892.3398	6537.125	1572.7651	8189.3398	-1456.8501	1734.52	12253.359	8713.1504	5039.52	10022.359	8014.1499	1742.52	8426.3594	9026.0098	370.2002	1917.4751	2432.0098	7334.2002	10855.475	3141.0098	12953.2	16631.475	317.00977	8118.2002	4587.4751	3670.0098	1516.2002	8613.4746	-627.99023	10439.2	16494.475	1155.395	13225.721	4826.54	3068.395	14201.721	1919.54	483.39502	20237.721	10704.54	373.39502	13989.721	1288.54	1062.395	13813.721	362.54004	8227.3945	3912.7202	-3066.46	176.39502	15173.721	5800.54	10338.395	2721.7202	2647.54	9156.3945	4967.7202	5404.54	7014.395	3632.7202	2447.54	3496.595	14598.12	4967.1851	947.59497	14166.12	5229.1851	6448.5947	1486.1201	-571.81494	1261.595	11451.12	3994.1851	11459.52	2398.5601	-1838.2695	8550.5195	4506.5601	5541.7305	6963.52	8419.5605	8307.7305	7850.52	4142.5601	6663.7305	6723.145	999.2002	-1303.665	1417.145	11611.2	7470.335	5223.145	2128.2002	171.33496	4676.145	4405.2002	6896.335	3639.335	17427.734	10001.66	4207.335	13322.734	6239.6602	4608.335	13673.734	5732.6602	4613.335	29245.734	5617.6602	10933.335	4155.7349	7321.6602	10366.3	3628.8701	5358.4751	9590.2998	5558.8701	9304.4746	2554.2998	16157.87	9974.4746	3274.2998	10763.87	8532.4746	10545.3	4067.8701	10308.475	1647.2998	3246.8701	10656.475	3359.2749	17442.574	9383.5254	1775.2749	20118.574	8790.5254	11878.275	3349.5752	5563.5249	10024.275	5836.5752	6534.5249	10963.53	21747.215	2888.1699	4554.5303	20537.215	8260.1699	5445.5303	19479.215	6354.1699	3546.53	15647.215	19630.17	3168.53	17025.215	9060.1699	3818.53	23971.215	9711.1699	228.18994	30352.34	3606.8999	376.18994	233.33984	2628.8999	8592.1895	2552.3398	10137.9	10258.189	4957.3398	12992.9
9219.7344	2806.8555	12054.89	795.26001	21175.189	8665.3145	3532.26	17672.189	7157.3149	2766.26	18919.189	4134.3149	3116.26	7139.1899	8218.3145	8609.2598	2652.1899	583.31494	6053.2598	3925.1899	6453.3149	7152.2598	3121.1899	4390.3149	8930.2598	3331.1899	6246.3149	8499.5498	5713.7998	2863.0352	10940.55	5558.7998	5925.0352	291.55005	10765.8	2545.0352	-213.44995	10765.8	1250.0352	184.55005	10396.8	3690.0352	-1073.7852	13285.385	5033.54	3910.4099	761.83008	-3256.5352	8259.4102	15646.83	12998.465	6854.4102	3242.8301	4109.4648	6496.4102	20729.83	8333.4648	9076.4102	7844.8301	9622.4648	5030.2549	26253.375	11782.79	510.25488	17408.375	3520.79	929.25488	12764.375	7845.79	7878.2549	3916.375	5546.79	1022.2549	4795.375	4846.79	348.25488	1380.375	7702.79	4758.7949	10366	7248.2549	5055.0352	423.62012	258.4751	626.03491	7254.6201	5734.4751	5631.6553	21339.74	4999.4302	3760.655	19586.74	9058.4297	9856.6553	5363.7402	5815.4302	1469.655	669.74023	7017.4302	5329.6553	2519.7402	3952.4302	1504.375	888.4751	717.04004	1426.375	6911.4751	5086.04	3580.375	8906.4746	5429.04	1765.375	5579.4751	2881.04	5753.375	3043.4751	5238.04	13556.785	1699.5298	634.5249	1958.7849	11151.529	8040.5249	1237.7849	5397.5298	5201.5249	7559.7852	2047.5298	6528.5249	5104.7852	13124.529	6109.5249	6009.3101	3609.7251	6879.645	1447.3101	12479.725	5672.645	11493.65	2626.8149	7433.915	586.6499	10396.814	6622.915	2481.6499	11770.814	5708.915	1687.6499	735.81494	3367.915	4798.6499	5727.8149	5528.915	15124.535	1753.5552	-1065.9551	1346.5349	13542.555	8167.0449	13265.535	3966.5552	1544.0449	6937.5352	70.555176	4234.0449	7533.77	1431.8149	6670.9248	1133.77	12157.814	7407.9248	169.77002	9187.8145	2654.9248	480.77002	1557.8149	8459.9248	3419.77	362.81494	5420.9248	3460.125	12056.425	5802.96	2493.125	-682.5752	3676.96	5715.7798	1933.21	4473.1602	12832.779	2281.21	-1166.8398	1271.7798	7780.21	7043.1602	6896.7798	1002.21	3615.1602	-264.22021	5146.21	948.16016	-430.22021	3008.21	-126.83984	7254.7798	1694.21	3576.1602	4671.4302	12668.405	3472.2998	7216.4302	6156.4053	6367.2998	1728.4301	10468.405	5851.2998	2687.4302	8694.4053	4312.2998	12019.43	3696.405	7496.2998	7872.4302	3640.405	5170.2998	1429.4301	6854.4053	6511.2998	580.02002	15325.16	6331.1348	11759.02	2974.1602	4971.1348	3625.02	14546.16	7972.1348	11186.695	3089.105	8138.98	7312.6948	1012.105	6813.98	7377.6948	-50.89502	5041.98	8953.5303	3428.585	4992.165	743.53003	10844.585	4183.165	-786.46997	4555.585	1306.165	9588.5303	6124.585	7243.165	3712.53	6429.585	2212.165	8627.5303	3579.585	4147.165	28.530029	4029.585	2817.165	2944.75	11264.9	4976.2202	6169.75	404.8999	2637.2202	5572.75	228.8999	4381.2202	3363.6899	17208.875	9272	8177.6899	3682.875	3895	7068.6899	9062.875	4641	6428.6899	1304.875	-805	8064.2749	4353.5801	8155.21	5240.2749	1259.5801	362.20996	1478.2749	3035.5801	4695.21	2404.2749	5681.5801	4192.21	-1101.75	17496.645	2816.1504	4469.25	2735.645	2793.1504	9368.25	3404.645	6237.1504	4679.7852	8376.6797	5134.52	5690.7852	3428.6802	3857.52	11119.785	4641.6802	7334.52	6441.645	4456.0298	15.47998	8243.6445	7678.0298	11353.48	1312.645	10133.029	3073.48	2851.645	19262.029	7955.48	-2152.355	1328.0298	7936.48	207.64502	10011.029	7851.48	-2108.355	11155.029	4766.48	882.03516	14397.25	10213.9	3323.0352	10355.25	7709.8999	4886.0352	3410.25	8275.9004	11090.035	5768.25	11475.9	10551.035	4588.25	13056.9	7488.0352	4287.25	11150.9	-259.96484	9134.25	7077.8999	57.035156	13343.25	11292.9	2200.45	12467.186	1529.0151	-514.55005	3782.1851	4890.0151	464.44995	18399.186	5990.0151	9122.7695	-4320.9854	-2892.3848	9181.7695	-3042.9854	-2622.3848	-1100.23	7180.0146	236.61523	8343.7695	-1009.9854	2668.6152	4322.77	-1823.9854	1752.6152	4263.77	-1763.9854	4632.6152	3494.2202	12340.596	6465.605	2456.2202	19215.596	15595.605	-227.77979	9814.5957	10046.605	4500.77	27942.234	15355.46	1957.77	16875.234	10913.46	2505.77	20960.234	8549.46	1517.77	20389.234	5961.46	11166.77	3665.2349	10813.46	3838.0801	22780.59	10713.904	3939.0801	21313.59	14109.904	-175.91992	11885.59	14889.904	7245.0801	12673.59	6316.9048	118.08008	3804.5898	9659.9043	6926.23	5408.0298	12387.02	5054.23	1434.0298	1756.02	4308.23	1689.0298	9815.0195	1270.23	4493.0298	6640.02	942.12012	7421.1699	1485.4048	131.88477	20743.975	5185.5996	1854.8848	16302.975	4808.5996	7125.8848	20776.975	5084.5996	8388.585	17688.85	9957.5898	7509.585	10010.85	13113.59	16233.585	1795.8496	10473.59	11372.585	772.84961	3842.5898	7.5849609	14490.85	8497.5898	13590.585	-1495.1504	1362.5898	-859.41504	-959.15039	2269.5898	4346.585	7385.8496	7629.5898	-425.24512	13565.73	8965.8799	3391.7549	17657.73	2760.8799	1050.7549	18490.73	5809.8799	-73.245117	12563.73	4819.8799	5782.7549	4632.73	4664.8799	-2529.2251	-425.48486	9620.8398	7985.7749	2990.5151	9691.8398	5496.7749	1835.5151	10403.84	9214.4648	2666.1802	746.13477	3152.4651	9822.1797	6673.1348	4216.4648	13707.18	12458.135	-348.53491	10059.18	5414.1348	3487.4651	3353.1802	6373.1348	-265.53491	11394.18	16304.135	2023.4299	14494.135	5254.23	3978.4299	12229.135	5119.23	2285.4299	24804.135	9902.2305	3004.4299	17439.135	1809.23	3931.4299	15217.135	5785.23	10725.43	4052.1348	308.22998	10868.43	4375.1348	8599.2305	10896.43	4985.1348	5014.23	10683.43	7220.1348	9676.2305	6676.4297	4505.1348	2907.23	1813.5752	15931.17	4142.7051	388.5752	10764.17	5888.7051	6663.5752	842.16992	2865.7051	561.5752	11147.17	9681.7051	6430.5752	-473.6001	-1000.4951	5672.5752	137.3999	7133.5049	9403.5752	3971.3999	9026.5049	4813.5752	2339.3999	5998.5049	14349.015	2006.8101	-404.66504	2199.0149	11940.811	9391.335	5666.0146	2992.8101	336.33496	8496.0146	6099.8101	9167.335	3696.2	16283.79	10588.87	3712.2	10140.79	10930.87	5542.2002	14238.79	8686.8701	4912.2002	19599.789	7025.8701	10268.2	3528.79	7155.8701	14416.5	1403.395	9142.7051	12530.5	3393.395	6151.7051	3993.5	14695.395	10735.705	4799.5	14972.395	11670.705	14569.5	4004.395	11315.705	2079.5	581.39502	11183.705	2314.415	21938.33	11546.609	3051.415	18217.33	8467.6094	12196.415	4828.3301	6102.6099	10697.415	6178.3301	7374.6099	10612.945	4254.5	1844.4399	2647.9451	20725.5	13466.439	3828.9451	14054.5	8077.4399	3324.9451	14629.5	14973.439	2612.9451	10554.5	11012.439	591.94507	25668.5	12540.439	2477.5549	21577.154	7299.9702	18.554932	511.15479	5640.9702	6970.5547	2039.1548	16884.971	6814.5547	4905.1548	13475.971
9220.5293	4373.4302	11089.4	-597.28491	22923.91	5056.7002	2445.7151	18163.91	7105.7002	1452.7151	19900.91	7960.7002	2430.7151	6538.9102	9155.7002	7930.7148	2983.9102	-115.2998	4826.7148	4597.9102	6913.7002	7186.7148	3432.9102	3143.7002	7801.7148	4732.9102	5745.7002	8750.7695	5147.2998	2830.2451	7288.77	4832.2998	6315.2451	423.77002	8119.2998	4054.2451	-1442.23	6938.2998	1777.2451	180.77002	6378.2998	3345.2451	2936.2849	16776.955	5602.0649	2703.97	-1667.2998	-1799.4751	1088.97	4319.7002	9523.5254	4614.9697	-809.2998	4999.5249	3992.97	15947.7	8826.5254	596.96997	13489.7	10611.525	5504.77	26069.504	9737.7793	1249.77	19214.504	3818.7798	2445.77	8358.5049	6943.7798	3368.77	9284.5049	4529.7798	1290.77	4535.5049	5347.7798	504.77002	504.50488	6619.7798	7443.7598	7462.3999	7193.1001	5702.5146	1595.1099	-442.4502	1516.5149	5197.1099	3668.5498	4327.7998	19764.426	9145.3457	2633.8	15496.425	15132.346	2338.8	13516.425	6718.3452	332.80005	-969.5752	8438.3457	5307.7998	703.4248	4603.3452	-1357.6899	247.16016	-126.41504	-1904.6899	9186.1602	3271.585	582.31006	9750.1602	3839.585	-832.68994	6474.1602	4852.585	2318.3101	2060.1602	6814.585	9973.2246	1625.77	942.89014	2426.2251	12483.77	7018.8901	1567.2251	7267.77	3299.8901	5325.2251	2854.77	7181.8901	3764.2251	12632.77	5488.8901	8323.29	6026.54	8913.0049	4376.29	12067.54	7821.0049	9261.6104	3721.4648	6340.5298	2465.6101	10902.465	4512.5298	3400.6101	13029.465	4489.5298	1704.6101	553.46484	5991.5298	4353.6104	4434.4648	3125.5298	12111.455	2650.1201	1699.8799	639.45508	16914.121	6342.8799	13925.455	3947.1201	1778.8799	4846.4551	3884.1201	6817.8799	7795.8652	2489.0049	4698.4102	2754.865	12375.005	5247.4102	6252.8652	1142.0049	-1798.5898	248.86499	2903.0049	6434.4102	3524.865	953.00488	3066.4102	2887.5801	11091.255	5037.4849	3073.5801	-188.74512	2752.4849	6224.1299	1770.145	1288.5303	12325.13	-320.85498	-2621.4697	2140.1299	8839.1445	2841.5303	6495.1299	3248.145	-369.46973	366.12988	9301.1445	-475.46973	130.12988	4357.145	-1551.4697	5907.1299	1700.145	2920.5303	3413.9451	13564.915	4386.3501	5638.9453	2409.915	7915.3501	948.94507	5955.915	4163.3501	1720.9451	7050.915	6530.3501	9397.9453	3970.915	6515.3501	8265.9453	3052.915	6098.3501	645.94507	5259.915	6172.3501	1888.8999	18338.926	8046.7949	8616.9004	903.9248	8531.7949	6294.8999	12793.925	7275.7949	8855.7451	7236.4751	6894.6001	5399.7451	2618.4751	5538.6001	6608.7451	1921.4751	6763.6001	9373.2246	2985.5649	5788.7349	1333.2251	9236.5645	3241.7349	462.2251	4437.5649	672.73486	12290.225	8333.5645	8365.7344	7924.2251	3170.5649	1637.7349	9978.2246	4154.5649	5879.7349	1182.2251	5386.5649	2889.7349	1996.885	14033.895	7045.1152	6232.8848	1877.895	6732.1152	4910.8848	1312.895	4601.1152	2514.4951	13785.686	8553.165	5949.4951	3330.6851	4305.165	8460.4951	6494.6851	6254.165	7346.4951	320.68506	-95.834961	7348.7002	2215.8398	2898.3799	5907.7002	-406.16016	-1297.6201	2292.7	2694.8398	2187.3799	1752.7	7473.8398	1304.3799	-1116.9751	20496.65	5008.4199	4709.0249	3635.6499	3976.4199	8290.0254	3609.6499	5989.4199	8529.2305	3295	4996.4551	11131.23	-948	4593.4551	10832.23	2203	6567.4551	9656.9551	1723.7402	-92.064941	10067.955	7378.7402	12118.936	5126.9551	13650.74	5616.9351	6272.9551	14423.74	10420.936	1131.9551	1880.7402	9240.9355	2230.9551	14039.74	9936.9355	1939.9551	8365.7402	8437.9355	857.40479	11078.085	11103.689	2403.4048	8328.085	7620.6899	4388.4048	897.08496	8977.6895	10257.404	2865.085	9443.6895	7331.4048	1638.085	11188.689	6569.4048	1128.085	10483.689	-746.59521	9125.085	5992.6899	1861.4048	11504.085	10128.689	1497.4099	12002.75	1386.7148	-96.590088	-1544.25	6381.7148	-250.59009	8294.75	5027.7148	8728.8252	2159.5249	-2249.8452	8037.8252	4104.5249	321.15479	-2502.1748	9336.5254	1986.1548	820.8252	14754.525	2744.1548	-2502.1748	3067.5249	3965.1548	3319.8252	4170.5249	8514.1543	4968.1899	16705.596	7613.1802	5839.1899	22753.596	14066.18	2243.1899	16657.596	8688.1797	5201.8398	25736.789	16912.965	1518.8401	14101.79	11232.965	8386.8398	10561.79	8475.9648	354.84009	18335.789	6380.9648	9037.8398	2872.79	11520.965	3496.3899	23781.65	10322	4203.3896	21297.65	8937	131.38989	13805.65	11807	7526.3896	9531.6504	6245	314.38989	3253.6499	7753	8099.6299	5103.8501	12463.255	6092.6299	2298.8501	2549.2549	6149.6299	3228.8501	11928.255	1556.6299	5733.8501	7398.2549	1313.2649	6498.415	420.48486	1295.8149	16259.57	6762.9502	2346.8149	13742.57	9589.9502	10649.814	17040.57	10024.95	6344.79	25998.08	6506.6602	4039.79	22558.08	11662.66	18137.789	5069.0801	10460.66	9801.79	2320.0801	4927.6602	1213.79	24438.08	8496.6602	14168.79	2762.0801	-855.33984	-530.20996	7706.0801	1008.6602	6909.79	11563.08	7189.6602	3085.165	16710.859	8595.335	4442.165	16142.859	6791.335	3813.165	18605.859	9654.335	2579.165	11574.859	8696.335	7126.165	3606.8599	6301.335	589.67993	-1322.0098	9624.2754	11473.68	2041.9902	9336.2754	9471.6797	1668.9902	10145.275	10215.945	2130.5698	485.78516	5644.9453	11095.57	8114.7852	5874.9453	10382.57	12145.785	922.94507	9246.5703	6907.7852	4411.9453	1775.5698	9000.7852	1194.9451	12740.57	21425.785	2415.125	15415.085	4966.1099	4389.125	11583.085	9593.1094	2623.125	20338.086	12676.109	3909.125	13033.085	6274.1099	3633.125	10187.085	5329.1099	10933.125	1300.085	1518.1099	2901.125	14997.085	13032.109	12105.125	3874.085	9235.1094	13502.125	4211.085	10040.109	7752.125	1322.085	4691.1099	1774.365	11382.1	4675.5649	1221.365	10244.1	4864.5649	7908.3652	1316.1001	1198.5649	69.36499	9347.0996	5288.5649	8444.7598	1925.625	646.98486	5864.7598	2257.625	6728.9849	6298.7598	5959.625	7809.9849	6835.7598	3199.625	7038.9849	10722.215	2888.0552	-19.870117	2357.2151	9131.0547	9244.1299	5884.2148	1123.0552	1600.1299	10802.215	4669.0552	10599.13	3189.0449	17679.52	9217.835	4001.0449	18433.52	12072.835	4098.0449	13318.52	10908.835	2492.0449	22621.52	6670.835	2859.0449	6495.52	8431.835	12299.345	2214.2749	5569.605	11064.345	1930.2749	4700.605	4009.345	14766.275	6915.605	4986.3447	9364.2754	8609.6055	11874.345	5421.2749	5931.605	-173.65503	229.2749	7840.605	3056.6299	23536.984	11894.615	2961.6299	19977.984	8552.6152	8363.6299	6462.9849	5948.6152	9738.6299	6458.9849	5434.6152	12883.064	4077.835	882.49023	3630.0649	16732.836	10586.49	4183.0649	16181.835	6360.4902	3150.0649	15381.835	11974.49	2932.0649	15247.835	13334.49	1157.0649	16038.835	9766.4902	1056	25987.795	2298.4746	1350	2244.7949	3267.4746	6795	3660.7949	8042.4746	11054	6535.7949	8303.4746
11989.65	3689.5552	5002.71	1679.78	18782.471	9637.9551	4249.7803	14498.471	10164.955	3021.78	18353.471	4864.9551	2601.78	8381.4707	8973.9551	9478.7803	229.47021	-747.04492	7098.7803	1977.4702	5001.9551	7805.7803	2080.4702	5151.9551	9049.7803	1559.4702	7310.9551	8057.2002	2814.0898	5956.7598	8975.2002	4824.0898	7149.7598	-550.7998	9734.0898	3881.7598	-1819.7998	12894.09	5766.7598	2584.2002	5587.0898	4673.7598	-273.28516	20581.199	7440.2949	4802.8252	-837.41504	-1192.6602	1205.825	-289.41504	11848.34	6710.8252	441.58496	6756.3398	5539.8252	17475.586	12351.34	8949.8252	7850.585	10025.34	4066.415	26261.73	9850.6543	629.41504	20554.73	4055.6548	5441.415	3205.73	7609.6548	7003.415	7015.73	5863.6548	469.41504	8057.73	5290.6548	253.41504	2721.73	6052.6548	6205.0601	6024.5649	5659.3799	4929.8799	1266.5952	1348.9299	1268.8799	7071.5952	4569.9297	2870.2451	22317.676	5649.105	3153.2451	18557.676	8440.1055	-168.75488	18281.676	8202.1055	-1754.7549	1935.675	6333.105	5669.2451	2775.675	3021.105	1319.6851	627.56494	-95.779785	2396.6851	8377.5645	4631.2202	3328.6851	9034.5645	4124.2202	1602.6851	5927.5649	4933.2202	5749.6851	2317.5649	6230.2202	13103.74	1530.46	831.9248	2395.74	12198.46	9983.9248	1183.74	5374.46	2676.9248	6340.7402	2687.46	7520.9248	5642.7402	12111.46	7458.9248	7618.585	4973.6899	4975.5649	2217.585	12014.689	4969.5649	9039.6855	5770.2998	3140.8599	635.68506	10571.3	3457.8599	364.68506	9600.2998	1328.8599	-647.31494	1830.2998	4000.8599	3122.6851	5610.2998	3292.8599	14295.335	3425.9102	-993.81982	843.33496	14037.91	6912.1802	10594.335	4199.9102	892.18018	3433.335	3046.9102	4218.1802	9609.4453	4350.23	4637.2651	2824.4451	10705.23	5505.2651	4072.4451	1251.23	139.26514	238.44507	3778.23	6367.2651	3678.4451	2053.23	4303.2651	2133.635	11003.775	6545.8452	590.63501	244.7749	4615.8452	7123.585	3306.5098	5173.3252	12071.585	3078.5098	686.3252	2671.585	11142.51	5584.3252	7358.585	2101.5098	4451.3252	668.58496	8644.5098	3642.3252	876.58496	5741.5098	3359.3252	5754.585	2417.5098	3637.3252	2203.27	15028.471	3802.6899	5394.27	3994.4702	5899.6899	1269.27	8791.4707	4031.6899	1588.27	7081.4702	2816.6899	11232.27	4167.4702	5036.6899	8009.27	1505.4702	3378.6899	2104.27	5644.4702	3092.6899	687.38989	15218.1	6759.4048	7392.3896	3801.1001	6887.4048	2421.3899	12592.1	8515.4043	7947.8848	8139.9248	4936.77	5308.8848	2349.9248	3936.77	5690.8848	-56.075195	2637.77	9938.5947	3329.6802	6298.3501	1822.595	7785.6802	4266.3501	-175.40503	4503.6802	1902.3501	10929.595	4244.6802	9133.3496	7177.5947	903.68018	4375.3501	9950.5947	3081.6802	6458.3501	460.59497	5588.6802	3338.3501	2096.8999	10799.995	7744.8848	-46.100098	10017.995	6384.8848	4476.8999	995.99512	4344.8848	3250.5601	16660.76	8054.1201	608.56006	-3734.2402	3990.1201	9146.5605	3070.7598	7245.1201	5502.5601	-2460.2402	-1670.8799	3997.385	3336.8252	5870.605	2842.385	-175.1748	-767.39502	-645.61499	3161.8252	4953.605	-75.61499	5935.8252	2598.605	124.99512	14123.18	5522.6104	6937.9951	-475.82031	3426.6104	11673.995	1056.1797	6954.6104	6819.1348	6048.645	-869.23047	7969.1348	2876.645	-910.23047	11061.135	2876.645	-617.23047	6652.6948	2654.1802	1286.355	5808.6948	5198.1802	16334.355	2125.6948	12419.18	6677.355	3782.6948	17756.18	8861.3555	-532.30518	2223.1802	11978.355	5728.6948	3971.1802	10294.355	-948.30518	15834.18	14683.355	2358.3899	15075.725	9556.4453	4346.3896	8673.7246	5510.4448	3743.3899	1732.7251	5123.4448	9015.3896	6698.7251	17152.445	10020.39	5511.7251	7805.4448	6380.3896	2258.7251	7624.4448	-183.61011	9801.7246	6395.4448	1429.3899	12955.725	8353.4453	2377.105	14879.221	564.19043	1532.105	2230.2202	1747.1904	1783.105	19586.221	5304.1904	7754.5552	2436.1699	-2070.02	9146.5547	2502.1699	-490.02002	-3023.4448	9556.1699	3234.98	352.55518	10025.17	5037.98	-1971.4448	1823.1699	5635.98	2065.5552	4089.1699	4350.98	4364.3848	12939.125	5516.6201	4626.3848	20166.125	11893.62	785.38501	13261.125	8964.6201	6148.73	25121.775	14860.87	513.72998	15845.775	8710.8701	13332.73	7731.7749	7896.8701	5908.73	4758.7749	7078.8701	10992.73	6017.7749	8118.8701	5105.665	26999.516	12191.17	3870.665	17276.516	10908.17	773.66504	13078.515	16104.17	6636.665	13652.515	5610.1699	1112.665	3995.5149	13310.17	7079.0352	4075.9302	7455.3501	5301.0352	2193.9302	-117.6499	8810.0352	2922.9302	3555.3501	1413.0349	5027.9302	6256.3501	377.48999	9573.5254	2463.7649	1936.4199	27227.221	2646.0596	4626.4199	17496.221	4132.0596	9536.4199	14677.221	202.05957	-838.05493	6801.105	5416.9551	5109.9453	11352.105	8623.9551	15394.945	4790.105	9543.9551	10165.945	2478.105	2745.9551	-101.05493	17821.105	7429.9551	11524.945	-89.89502	-2051.0449	-997.05493	1563.105	726.95508	3080.9451	11932.105	6573.9551	1492.1201	15677.755	10129.74	2785.1201	13465.755	7373.7402	1828.1201	15416.755	9683.7402	1221.1201	14670.755	8070.7402	5950.1201	3599.7549	9175.7402	943.42993	736.9248	6593.96	11245.43	2936.9248	8130.96	10152.43	4201.9248	8291.96	9439.2451	1410.2402	2025.8599	2491.2451	12555.24	8711.8594	3052.2451	16025.24	11791.859	357.24512	11883.24	6929.8599	5761.2451	2398.2402	8954.8594	-1185.7549	13285.24	20491.859	3339.8	13107.77	6064.375	4316.7998	17366.77	9574.375	3521.8	17674.77	15366.375	3896.8	13709.77	8931.375	3828.8	9660.7695	6208.375	11943.8	1874.77	2968.375	3092.8	11774.77	12127.375	10979.8	2398.77	7278.375	11271.8	2869.77	9332.375	8365.7998	299.77002	7861.375	2645.01	16509.99	9411.5547	2101.01	15309.99	7514.5552	6818.0098	2341.9902	2138.5552	2400.01	13829.99	8554.5547	8354.4297	1265.98	438.85986	7823.4302	3013.98	8822.8594	5509.4302	5178.98	10437.859	5581.4302	4415.98	8367.8594	11485.535	2717.5801	-3173.0601	1234.5352	12427.58	7094.9399	6394.5352	2074.5801	-1223.0601	8535.5352	4752.5801	5683.9399	2116.7549	17773.596	11425.141	5057.7549	18420.596	9467.1406	4936.7549	15450.596	8696.1406	2788.7549	27637.596	4919.1401	5180.7549	7669.5952	7266.1401	12597.85	1687.7148	8739.8701	10542.85	2593.7148	9521.8701	2362.8501	15088.715	8447.8701	8137.8501	4880.7148	10893.87	10871.85	2883.7148	10027.87	275.8501	328.71484	7831.8701	1641.0349	21034.99	9983.8203	322.03491	17145.99	9598.8203	596.03491	14863.99	6004.8198	9181.0352	1534.9902	7407.8198	14471.51	5658.1299	2593.3799	4739.5098	22045.129	9868.3799	4077.51	17213.129	7159.3799	5892.5098	18308.129	14067.38	3049.51	12922.13	13468.38	1618.51	23350.129	11682.38	2348.645	24256.115	6565.125	1266.645	-176.88477	3625.125	7975.645	1828.1152	11094.125	10148.645	5082.1152	12750.125
9960.79	6951.9399	6037.2246	-1405.3599	20882.484	6743.6099	893.64014	14067.484	6885.6099	-1283.3599	12889.484	5928.6099	-600.35986	8154.4849	7001.6099	6142.6401	1303.4849	1260.6099	2846.6401	1197.4849	5231.6099	5245.6401	2731.4849	6210.6099	3481.6401	3838.4849	8376.6094	5780.7202	5905.8301	4212.6699	6737.7202	4630.8301	5495.6699	-525.27979	10383.83	5636.6699	-1775.2798	12467.83	3190.6699	-2052.2798	8344.8301	4809.6699	1671.405	18298.164	4430.665	6315.98	1945.915	-2106.2402	1210.98	1646.915	10230.76	6521.98	2670.915	4204.7598	5291.98	20355.914	9022.7598	6585.98	9547.915	8473.7598	4381.625	28790.404	7051.4048	1894.625	15108.404	454.40479	6197.625	1156.4048	3182.4048	7870.625	3182.4048	3406.4048	2066.625	2456.4048	1896.4048	546.625	276.40479	4681.4048	4501.98	6813.0249	6461.4448	3281.73	105.28516	-577.81982	860.72998	4718.2852	2839.1802	2418.325	18410.85	9556.6543	2925.325	16972.85	10080.654	-32.675049	18847.85	7430.6548	-900.67505	1289.8501	7439.6548	4549.3252	745.8501	6060.6548	835.71997	1052.3301	927.2251	521.71997	9341.3301	4339.2251	2038.72	12194.33	4907.2251	1136.72	6297.3301	4644.2251	3963.72	3066.3301	7193.2251	11766.88	1603.3701	-390.83496	3245.8799	11610.37	6998.165	1885.8799	3074.3701	2126.165	5198.8799	2176.3701	6994.165	4376.8799	13448.37	3340.165	4889.165	1059.54	4090.2949	-985.83496	10083.54	5294.2949	7643.9297	-530.02979	6077.6299	1837.9299	10663.971	5038.6299	2220.9299	10387.971	4188.6299	1260.9299	-1400.0298	5216.6299	3836.9299	1651.9702	310.62988	15143.79	2399.4902	382.5498	6835.79	4717.4902	7127.5498	13385.79	4112.4902	1965.5498	7207.79	2132.4902	7579.5498	9302.3799	3059.6152	6164.4751	3156.3799	9840.6152	7985.4751	4701.3799	1695.6152	272.4751	3400.3799	4682.6152	6180.4751	4220.3799	1281.6152	3882.4751	1717.4299	11162.415	4902.7998	1333.4299	1518.415	3909.7998	6919.7646	2534.6201	5096.0449	12626.765	1798.6201	822.04492	947.76489	9530.6201	6278.0449	6020.7646	3964.6201	4028.0449	887.76489	8278.6201	2892.0449	280.76489	3018.6201	1990.0449	5159.7646	3652.6201	3799.0449	10308.02	7423.915	662.16992	5134.02	8306.915	7473.1699	2224.02	5312.915	5399.1699	2050.02	5508.915	4675.1699	10075.02	2834.915	7321.1699	8716.0195	2899.915	5225.1699	2108.02	3958.915	5297.1699	1524.9399	19527.375	4969.0898	9023.9395	3889.375	5394.0898	4162.9399	15896.375	10558.09	8354.9395	11118.95	5552.8101	4499.9399	3531.95	4776.8101	5278.9399	2952.95	2914.8101	6231.7402	8050.3252	4319.23	2205.74	8812.3252	5825.23	67.73999	4889.3252	2891.23	10719.74	6550.3252	10000.23	6632.7402	3521.3252	4329.23	7386.7402	4982.3252	5271.23	170.73999	6569.3252	2830.23	1930.7649	16176.46	6882.4902	362.76489	12816.46	6702.4902	5313.7646	3359.46	4834.4902	5288.875	10031.67	9286.2998	383.875	2919.6699	6560.2998	8842.875	9247.6699	7002.2998	5738.875	2372.6699	156.2998	7603.4648	806.27539	9418.3398	5462.4648	-2481.7246	572.33984	3128.4651	541.27539	3197.3398	2316.4651	2408.2754	5128.3398	3283.2849	17220.705	6365.7202	8530.2852	3103.7051	4175.7202	12272.285	6001.7051	6513.7202	-329.45508	-503.2002	4337.27	5425.5449	-711.2002	4994.27	8613.5449	673.7998	5153.27	6959.6748	687.45996	803.36523	9760.6748	6562.46	12726.365	5689.6748	11465.46	4184.3652	2755.675	17847.461	9981.3652	353.67505	1903.46	10662.365	7829.6748	3777.46	10213.365	19.675049	8740.46	13037.365	1431.21	13762.721	8493.2549	2998.21	11016.721	7783.2549	4442.21	2757.7202	6025.2549	9229.21	6483.7202	21297.254	7411.21	2679.7202	8336.2549	5933.21	3963.7202	7518.2549	926.20996	10515.721	6136.2549	2130.21	15778.721	11278.255	528.81982	9697.5605	-295.83984	-1345.1802	2138.5601	4062.1602	2960.8198	7111.5601	3108.1602	9561.5352	2008.3398	-1550.1748	10265.535	1683.3398	943.8252	-1626.4648	10912.34	6159.8252	713.53516	13057.34	3469.8252	-1372.4648	795.33984	6853.8252	4080.5352	4157.3398	6080.8252	5797.4102	14512.99	5320.8149	7115.4102	21764.99	13859.814	4308.4102	12310.99	8683.8145	6523.23	23367.51	18103.141	1298.23	17398.51	11718.141	15457.23	5057.5098	9192.1406	7915.23	5501.5098	9997.1406	11307.23	5616.5098	12613.141	1617.4751	23313.15	10772.615	4688.4751	18356.15	12840.615	-238.5249	13377.15	15804.615	4778.4751	10002.15	9877.6152	115.4751	1952.1499	12111.615	6790.6001	7013.145	10051.825	5199.6001	2928.145	1694.8252	6243.6001	2291.145	12428.825	1658.6001	5084.145	7937.8252	1357.115	9244.0449	-104.34521	1438.6699	24080.621	4855.7949	3418.6699	17799.621	8758.7949	7924.6699	20719.621	3087.7949	1283.0901	7132.9102	4788.2803	9816.0898	13538.91	8569.2803	15764.09	7254.9102	7808.2803	11397.09	5693.9102	2323.2803	7035.0898	12625.91	10786.28	16687.09	3654.9102	-3529.7197	684.09009	2879.9102	-481.71973	768.09009	18557.91	6183.2803	2481.1201	16137.6	11032.9	4744.1201	11133.6	7499.8999	3009.1201	13573.6	9228.9004	1187.1201	12538.6	7697.8999	7726.1201	3027.6001	7894.8999	191.43506	2013.2202	8881.2549	9160.4355	6354.2202	10928.255	9706.4355	494.22021	8296.2549	9190.7354	2196.355	-1307.8252	1621.7351	10740.355	5638.1748	4573.7354	18454.355	10845.175	919.73511	6580.355	5275.1748	3623.7351	2480.355	6964.1748	-272.26489	11316.355	18140.176	2652.3049	16115.391	7416.3252	5078.3047	13760.391	7203.3252	2680.3049	20528.391	15077.325	3187.3049	13653.391	7102.3252	2995.3049	13970.391	4506.3252	11626.305	3469.3901	1108.3252	10838.305	8256.3906	7514.3252	10288.305	5317.3901	5453.3252	11688.305	9544.3906	9175.3252	9011.3047	2595.3901	6559.3252	2097.8101	14518.87	3892.0098	2528.8101	10466.87	6247.0098	7877.8101	888.87012	-143.99023	2113.8101	11038.87	-1649.9902	10202.686	438.62988	-3542.96	7817.6851	2434.6299	6361.04	9498.6855	3116.6299	7122.04	4690.6851	3785.6299	5921.04	10600.83	2409.6001	-4404.5	1486.8301	11616.6	5404.5	4914.8301	1827.6001	-1304.5	7292.8301	6315.6001	5604.5	2296.2451	10315.645	14553.21	2291.2451	13467.645	11322.21	2380.2451	10153.645	8577.21	936.24512	18541.645	8576.21	6964.2451	3370.645	8637.21	13211.21	2015.9902	10427.515	12379.21	3024.9902	7936.5146	3133.21	19254.99	11627.515	6134.21	10077.99	11099.515	12716.21	3098.9902	13430.515	460.20996	1164.9902	9868.5146	2642.825	18312.775	10578	1883.825	19096.775	11962	9017.8252	3211.7749	6593	9254.8252	4273.7749	3022	12059.605	4500.1802	2800.1401	3713.605	17863.18	11736.141	4731.605	14820.18	8065.1401	1542.605	15548.18	12493.141	1740.605	11861.18	10582.141	892.60498	20791.18	11042.141	3422.2849	17177.289	5473.9351	8.2849121	1105.29	5038.9351	6255.2852	3508.29	10603.936	10034.285	5793.29	14512.936
9582.0898	2755.0952	11925.49	1281.2849	20075.5	6720.2349	3447.2849	16671.5	5971.2349	1741.2849	14715.5	2652.2349	1343.2849	7625.5	7294.2349	8721.2852	1114.5	-245.76514	8101.2852	3549.5	7102.2349	5277.2852	3568.5	4611.2349	2408.2849	9953.5	3365.2349	8937.8252	2810.5249	6028.2002	8371.8252	6156.5249	8267.2002	1336.825	8311.5254	4613.2002	580.82495	12487.525	3952.2002	2066.825	6584.5249	4264.2002	1934.8799	21587.76	3964.96	5400.4453	2148	-1219.5098	110.44507	3017	15827.49	5277.4453	2709	5361.4902	4157.4453	21553	9589.4902	6013.4453	8387	13340.49	4100.2852	22347.211	9672.1299	-232.71509	17994.211	3354.1299	6021.2852	2419.21	4037.1299	7106.2852	2034.21	7046.1299	1210.2849	5042.21	4890.1299	8.2849121	-862.79004	7336.1299	7381.6499	5649.415	7909.29	2725.9199	-1442.0801	-448.77002	-510.08008	4193.9199	3585.23	5697.7803	17586.961	7861.7349	4628.7803	22209.961	11137.734	853.78003	17915.961	6956.7349	-49.219971	1761.96	6866.7349	5729.7803	4217.96	2388.7349	1071.1851	-283.69482	-664.68018	2632.1851	9886.3047	1807.3198	6501.1851	2434.3052	5714.3198	1812.1851	5456.3052	2844.3198	5949.1851	2766.3052	4164.3198	10203.915	1821.8701	175.45508	2237.915	10923.87	7387.4551	-621.08496	5805.8701	2457.4551	6645.915	2474.8701	7446.4551	3990.915	10741.87	6286.4551	4596.2349	4370.96	3362.0049	2079.2349	10780.96	3667.0049	7595.4199	2260.3398	3800.2651	178.41992	7884.3398	4060.2651	-422.58008	8996.3398	2836.2651	-994.58008	1020.3398	6992.2651	3559.4199	98.339844	-2382.7349	13077.77	3288.4248	2235.6899	5784.77	5448.4248	9481.6895	13901.77	3664.4248	2275.6899	8984.7695	2529.4248	6245.6899	10496.125	3545.095	4561.415	3549.125	11991.095	6309.415	4094.125	1025.095	724.41504	1223.125	2571.095	6762.415	5473.125	3135.095	3912.415	2008.0549	12579.945	5360.6899	1159.0549	1523.9448	2909.6899	8344.125	2692.2749	7472.02	12144.125	2649.2749	2419.02	3087.125	8288.2754	7850.02	8729.125	4490.2749	4563.02	1786.125	8813.2754	5568.02	1329.125	4066.2749	4662.02	6944.125	3855.2749	5866.02	10597.22	4892.5801	-2718.5	471.21997	12578.58	3336.5	329.21997	9392.5801	-552.5	860.21997	8130.5801	-2693.5	2930.22	7586.5801	1331.5	8789.2197	3338.5801	-65.5	431.21997	6347.5801	-2553.5	1065.585	21303.74	2351.71	9978.585	4822.7402	2275.71	3228.585	11940.74	6300.71	8517.0996	8399.415	1578.7051	5952.1001	3041.415	5527.7051	5614.1001	2579.415	3004.7051	10003.665	5278.75	8364.9805	2677.665	10772.75	7321.98	1433.665	4892.75	4015.98	7847.665	10548.75	7465.98	7995.665	1846.75	4565.98	9630.665	5274.75	7075.98	1229.665	6672.75	4158.98	2611.845	11435.47	4798.1099	3384.845	-383.53027	5756.1099	4688.8447	-2554.5303	4197.1099	6771.2148	12189.564	8327.2002	150.21509	72.564941	3808.2002	10140.215	7721.5649	4786.2002	5814.2148	822.56494	-802.7998	5944.375	1899.9951	6834.1401	2953.375	-282.00488	1082.1401	1908.375	3424.9951	3358.1401	427.375	6137.9951	5155.1401	-1404.4102	20576.939	7480.1548	2573.5898	2734.9399	7004.1548	10005.59	1410.9399	8374.1543	537.76489	1258.7998	2068.8555	6610.7646	2322.7998	1170.8555	9361.7646	3795.7998	2193.8555	4846.6699	1397.9448	-806.33496	7588.6699	5497.9448	15500.665	3391.6699	13889.945	3737.665	3849.6699	16954.945	8653.665	1766.6699	2523.9448	7710.665	10535.67	4695.9448	7708.665	1002.6699	14898.945	10439.665	2735.5601	14935.67	8017.6499	7856.5601	9687.6699	7665.6499	5909.5601	3438.6699	7477.6499	10591.561	9073.6699	9909.6504	10036.561	6876.6699	9595.6504	1969.5601	2102.6699	9410.6504	1706.5601	10313.67	9528.6504	1334.5601	15087.67	10781.65	615.2251	9499.5752	1910.1299	-850.7749	72.575195	5844.1299	10608.225	-70.424805	7542.1299	7733.0752	2980.9702	-617.8501	7639.0752	3588.9702	-263.8501	-1540.9248	7427.9702	2099.1499	266.0752	14661.971	5347.1499	-2322.9248	2037.9702	4548.1499	3716.0752	3919.9702	8698.1504	6691.0249	17843.016	9585.5996	4480.0249	20836.016	13713.6	2202.0249	13796.016	11424.6	4255.1699	28639.01	9284.3496	-448.83008	16275.01	7101.3496	13561.17	2480.0098	4966.3496	6332.1699	3263.0098	5056.3496	10382.17	2596.0098	8796.3496	5627.7803	22612.205	11556.83	4901.7803	13438.205	13016.83	1356.78	9244.2051	11467.83	5457.7803	6563.2051	7648.8301	1625.78	-1887.7949	10713.83	8078.9248	4220.2402	12591.575	6721.9248	3961.24	943.5752	4658.9248	2068.24	9317.5752	1604.925	5392.2402	5577.5752	896.67505	9263.2344	2977.1748	2723.1001	24288.5	6878.7998	3707.1001	15919.5	10244.8	2205.1001	3755.5	8308.7998	430.65991	3330.835	9752.7656	12488.66	3751.835	10626.766	12882.66	3493.835	8423.7656	9607.6602	2314.835	3533.7651	11813.66	4652.835	8733.7656	15364.66	1925.835	283.76514	-565.34009	3299.835	1187.7651	2093.6599	15343.835	8779.7656	861.20508	13761.445	10176.266	2796.2051	15143.445	6807.2651	2501.2051	16844.445	7728.2651	2160.2051	9204.4453	6110.2651	7549.2051	2154.4448	7034.2651	1009.48	3118.9302	9647.4355	9396.4805	5767.9302	10042.436	7233.48	5803.9302	8457.4355	11051.4	1174.335	-1509.71	4716.3999	8431.335	7791.29	5557.3999	16123.335	12198.29	1171.3999	6088.335	5213.29	5209.3999	1987.335	8851.29	456.3999	10517.335	18534.289	2788.1599	18604.4	9367.0703	3973.1599	14657.4	2291.0698	2442.1599	24185.4	13857.07	3172.1599	15220.4	7878.0698	2042.1599	14598.4	6267.0698	10608.16	2977.3999	1920.0698	9366.1602	7133.3999	10894.07	8273.1602	3359.3999	8911.0703	10170.16	5925.3999	11947.07	6816.1602	3740.3999	7407.0698	-1682.0151	13980.205	10442.609	-2454.0151	8979.2051	6613.6099	4263.9849	496.20508	895.60986	817.98486	1570.2051	43.609863	9046.6201	-2374.2949	-1748.4399	7749.6201	666.70508	7419.5601	6215.6201	-201.29492	6054.5601	3230.6201	-793.29492	2984.5601	9465.1348	1420.5	-1854.3799	3443.135	11345.5	7400.6201	7358.1348	974.5	-1312.3799	11320.135	2505.5	4458.6201	2976.3899	16192.32	11138.035	2600.3899	15427.32	9340.0352	4311.3896	10474.32	7329.0352	3121.3899	20261.32	8235.0352	8191.3896	2467.3198	8823.0352	14211.885	4882.335	8682.9004	13167.885	3436.335	6489.8999	2119.885	21345.336	11514.9	2332.885	9662.335	5291.8999	14893.885	6141.335	10296.9	787.88501	2792.335	11319.9	4431.145	15981.755	13205.615	2464.145	17638.754	9298.6152	12142.145	2616.7549	5254.6152	9597.1445	4538.7549	7896.6152	11952.725	3254.6152	2867.9849	6017.7251	17039.615	13415.984	5195.7251	18871.615	7333.9849	1867.7251	17730.615	15581.984	3846.7251	13737.615	11200.984	934.7251	22618.615	12208.984	4414.1152	17122.35	8597.1445	3516.115	322.3501	3711.145	9246.1152	2339.3501	11118.145	12291.115	4144.3501	17314.145
10207.175	4930.3252	7816.1553	341.84497	20523.629	6823.3799	2112.845	18961.629	9766.3799	1125.845	16855.629	4640.3799	250.84497	13286.63	7178.3799	6992.8447	2280.6299	632.37988	4447.8447	5505.6299	5786.3799	8370.8447	3606.6299	4105.3799	1084.845	11852.63	6443.3799	7520.7803	2770.7402	6369.4849	8787.7803	2943.7402	9321.4844	1420.78	9190.7402	5140.4849	3.7800293	11169.74	6150.4849	2241.78	5847.7402	4494.4849	4097.1851	15889.436	5027.9702	4954.8101	3061.2251	711.5752	-771.18994	2427.2251	13158.575	4003.8101	3191.2251	7238.5752	3874.8101	21239.225	11624.575	11736.811	4965.2251	10441.575	5782.4199	23188.004	8785.2451	246.41992	17773.004	3139.2451	6383.4199	6331.0049	4676.2451	4556.4199	5956.0049	4509.2451	-26.580078	5409.0049	4416.2451	-345.58008	2326.0049	6073.2451	10737.7	7367.5298	6432.9849	6294.1899	2076.3201	-1182.3149	1559.1899	8360.3203	1520.6851	3509.4451	23979.34	8715.4453	4516.4453	14631.34	9576.4453	836.44507	22964.34	5708.4448	538.44507	2215.3398	4290.4448	7716.4453	3233.3398	2667.4448	216.375	-728.40479	-956.9248	-333.625	8721.5957	3415.0752	6090.375	2087.5952	2930.0752	980.375	6065.5952	1632.0752	3457.375	487.59521	5275.0752	6040.1699	2271.3398	-792.12012	-146.83008	11186.34	8120.8799	-2391.8301	5198.3398	-289.12012	2206.1699	3643.3398	5485.8799	150.16992	12312.34	5776.8799	9028.1055	4808.04	5166.7998	3896.105	12854.04	5517.7998	9935.3945	4346.46	6705.5298	2121.395	12861.46	6405.5298	1434.395	12393.46	5021.5298	599.39502	845.45996	6941.5298	5900.395	2380.46	1025.5298	13314.355	2815.085	542.5498	6082.355	5366.085	5581.5498	13103.355	5590.085	3837.5498	5620.355	4490.085	5169.5498	6582.2646	2571.1401	3937.3101	655.26489	14340.141	3722.3101	5318.2646	2311.1401	-1901.6899	-560.73511	3615.1401	6225.3101	1802.2649	2453.1401	2271.3101	4251.5	13911.775	6012.8652	3427.5	1385.7749	4492.8652	4386.3198	3497.71	381.26465	10740.32	130.70996	-951.73535	772.31982	9152.71	3496.2646	6418.3198	3213.71	-150.73535	-316.68018	3339.71	1720.2646	-1129.6802	3707.71	-771.73535	4677.3198	1538.71	1205.2646	13944.235	4455.0752	2327.4048	877.23511	16560.074	5246.4048	1342.2351	7936.0752	2598.4048	2267.2351	8020.0752	4608.4048	6545.2354	8751.0752	6921.4048	11357.235	5089.0752	4032.4048	2291.2351	4811.0752	2438.4048	296.21509	20785.496	2315.5352	8697.2148	1949.4951	-868.46484	3816.2151	11660.495	685.53516	8139.4951	6596.3252	4849.5552	8477.4951	3898.3252	5263.5552	5174.4951	2705.3252	3230.5552	10008.814	3801.54	6772.4048	2460.8149	7487.54	6502.4048	877.81494	3212.54	2555.4048	11752.814	3328.54	6230.4048	9293.8145	1392.54	3530.4048	10716.814	3730.54	7753.4048	927.81494	5583.54	3659.4048	3123.5049	13486.01	7022.9551	1371.505	10756.01	4337.9551	7765.5049	2833.0098	4205.9551	7388.7598	5084.1802	7697.875	348.76001	97.180176	5902.875	9939.7598	4805.1802	6991.875	5886.7598	943.18018	-711.125	6022.1899	-726.50488	4030.2798	4332.1899	-2886.5049	-270.72021	1502.1899	-1030.5049	3868.2798	506.18994	2842.4951	4027.2798	-640.83008	18006.295	8175.1348	1712.1699	6848.2949	8279.1348	10892.17	949.29492	8412.1348	424.09497	-573.58496	4321.7998	7129.0947	1729.415	5390.7998	875.09497	13240.415	7946.7998	4465.54	-381.74512	1150.7451	8657.54	3454.2549	15932.745	1945.54	7455.2549	6683.7451	2858.54	12434.255	10684.745	-993.45996	-1250.7451	11820.745	7213.54	4162.2549	12247.745	-1419.46	11459.255	11723.745	2076.855	13990.075	9034.6445	3412.855	9063.0752	4757.645	6023.855	2511.0752	5016.645	10049.855	7085.0752	8185.645	9232.8555	5836.0752	10180.645	874.85498	2487.0752	8928.6445	885.85498	10541.075	3955.645	568.85498	17885.074	8293.6445	-1451.4902	10095.125	4233.645	-3130.4902	929.125	7453.645	5242.5098	6066.125	7894.645	5581.7651	1476.8198	702.16504	8165.7651	3262.8198	631.16504	-1554.2349	11851.82	1825.165	-1073.2349	14681.82	5304.165	-1988.2349	3851.8198	4820.165	4322.7651	2210.8198	9004.165	5399.1201	11715.045	10030.625	4423.1201	16077.045	12040.625	2986.1201	9522.0449	9115.625	2705.9199	30625.885	12784.585	-166.08008	16204.885	12070.585	12977.92	1036.8848	6296.585	5738.9199	4736.8848	5336.585	10859.92	2980.8848	8345.585	3913.7351	21910.324	8702.3496	2943.7351	17566.324	12405.35	-102.26489	10152.325	13615.35	5668.7354	9228.3252	4489.3501	652.73511	703.3252	10008.35	8410.2402	4875.6602	11720.67	7145.2402	1949.6602	1631.6699	4391.2402	2198.6602	8522.6699	1918.24	8065.6602	7309.6699	1556.48	7933.46	2183.8701	3767.9199	4359.3999	-3907.6953	4598.9199	11378.4	7119.3047	1476.9199	-952.6001	2618.3047	896.38501	1869.2949	11905.811	12151.385	4381.2949	9723.8105	12275.385	4538.2949	10823.811	10813.385	4128.2949	4276.8101	11167.385	6635.2949	12286.811	14812.385	4185.2949	-30.189941	556.38501	6773.2949	2784.8101	1700.385	19684.295	7014.8101	1162.6699	14605.705	8497.6504	2360.6699	17246.705	4829.6499	2929.6699	18776.705	5573.6499	982.66992	10228.705	6680.6499	5897.6699	6424.7051	4673.6499	823.94995	-427.44482	7600.335	12987.95	3207.5552	8333.335	2294.95	9551.5547	7085.335	11639.77	583.6001	2103.96	4744.77	11054.6	8595.96	6668.77	12069.6	13858.96	2175.77	5673.6001	5716.96	6191.77	3333.6001	10535.96	1793.77	10900.6	22407.961	389.53516	14736.33	4163.46	7257.5352	337.33008	-928.54004	-848.46484	17882.33	9558.46	447.53516	13391.33	3667.46	839.53516	11001.33	1975.46	10827.535	1048.3301	-1237.54	7737.5352	2266.3301	5820.46	7813.5352	2716.3301	6166.46	6633.5352	6321.3301	9525.46	4710.5352	2556.3301	4693.46	3663.4299	13262.766	10023.165	2873.4299	10009.766	5415.165	7945.4297	1495.7651	4275.165	8177.4297	2277.7651	1467.165	8591.9902	-272.2251	664.16016	6375.9902	1029.7749	9149.1602	7222.9902	1919.7749	10823.16	-147.01001	-1049.2251	8745.1602	12959.47	2776.7749	-3376.0898	3268.47	15462.775	7807.9102	8162.4697	2160.7749	-2064.0898	11751.47	5469.7749	5506.9102	4882.165	13350.23	11181.33	4957.165	11028.23	9193.3301	4633.165	11969.23	8781.3301	2584.165	20501.23	8319.3301	7200.165	3600.23	10226.33	14365.725	4458.2998	7009.7998	10112.725	2946.2998	6682.7998	1914.7251	19769.301	9805.7998	10515.725	3396.2998	4037.7998	12384.725	3796.2998	7532.7998	-18.274902	2676.2998	7123.7998	1783.4299	21403.24	14755.7	-170.57007	21500.24	9516.7002	9179.4297	4412.2402	9807.7002	10384.43	5509.2402	10927.7	14144.11	5689.585	2188.3198	5932.1099	20611.586	12950.32	4870.1099	17128.586	8138.3198	3603.1099	12982.585	15815.32	4016.1099	14625.585	12720.32	3430.1099	17206.586	10509.32	2970.6499	16765.58	6700.3101	736.6499	2863.5801	4574.3101	6533.6499	3143.5801	11852.311	8823.6504	6311.5801	15206.311
13561.515	7907.8252	6541.4648	542.15991	21070.801	6096.5151	5711.1602	16543.801	4968.5151	1477.1599	15393.8	7167.5151	1727.1599	8036.7998	9326.5156	8916.1602	-158.2002	3.5151367	5941.1602	2411.7998	4892.5151	8195.1602	2865.7998	3629.5151	1635.1599	14937.8	5015.5151	7908.1299	4429.8101	4316.6699	9896.1299	6127.8101	6167.6699	1146.1299	9572.8105	4429.6699	-633.87012	11785.811	5561.6699	-262.87012	9535.8105	4890.6699	3635.4648	13539.596	5875.9648	5641.3848	3312.4551	573.30518	-160.61499	2362.4551	14011.305	5044.3848	2782.4551	5381.3052	2756.385	19440.455	13224.305	12677.385	6134.4551	12813.305	5265.4248	20646.811	10459.545	1151.425	16983.811	1244.5449	7457.4248	2513.8101	5822.5449	8461.4248	2791.8101	3390.5449	437.42505	3117.8101	3532.5449	1714.425	-82.189941	4730.5449	3238.2749	11202.46	8616.1895	5829.125	1954.6748	1418.46	365.125	5672.6748	3321.46	3689.2251	16645.965	8780.5801	3874.2251	13408.965	10763.58	591.2251	15564.965	5865.5801	112.2251	-1844.0352	7365.5801	4773.2251	168.96484	6266.5801	539.55005	-2485.6201	1279.1899	1733.55	8528.3799	4022.1899	7042.5498	91.379883	5164.1899	2945.55	2579.3799	4565.1899	6225.5498	-246.62012	6185.1899	11203.635	1599.125	-2906.9502	2976.635	10374.125	6816.0498	3953.635	279.125	-822.9502	5393.6348	3406.125	2882.0498	5758.6348	13387.125	3464.0498	6063.2598	3538.8198	7151.5698	2276.2598	9802.8203	-225.43018	12240.995	2756.4302	7879.335	2336.9951	10867.43	4812.335	1712.9951	8637.4297	3250.335	1651.9951	-1062.5698	8224.335	6205.9951	-765.56982	935.33496	12616.23	1852.1748	1976.6348	6419.23	6236.1748	5861.6348	14001.23	3886.1748	3206.6348	5851.23	1921.1748	6732.6348	8488.4648	3654.5249	7345.7749	989.46509	15949.525	5221.7749	3467.4651	2381.5249	640.7749	-550.53491	4910.5249	7276.7749	2379.4651	2163.5249	4105.7749	7618.9297	4313.7852	4549.2051	1422.9299	551.78516	1686.2051	5645.415	3184.0298	7109.1001	9799.415	1218.0298	4138.1001	1493.415	7774.0298	8509.0996	7552.415	3433.0298	6583.1001	687.41504	8952.0293	5013.1001	-69.584961	1969.0298	4798.1001	7148.415	3719.0298	5719.1001	14366.975	3908.77	-356.875	1298.9751	14458.77	5012.125	3633.9751	2175.77	2082.125	1723.9751	7028.77	3155.125	1413.9751	18314.77	4075.125	8671.9746	2126.77	3124.125	1258.9751	6545.77	2477.125	2566.865	16547.635	4658.7949	9057.8652	5343.6348	3172.7949	1344.865	5522.6348	3369.7949	10784.725	6571.27	7490.2202	7473.7251	4149.27	6102.2202	6307.7251	2032.27	5335.2202	8885.8896	4923.1499	7520.9399	548.88989	7108.1499	6412.9399	-339.11011	4246.1499	2723.9399	12211.89	3851.1499	9867.9395	6559.8896	1508.1499	4467.9399	9020.8896	3681.1499	7181.9399	42.889893	5457.1499	4231.9399	2145.1399	15185.15	7646.2251	-560.86011	10928.15	6264.2251	5301.1396	1456.1499	4443.2251	8704.3047	5806.855	10964.625	892.30505	-117.14502	6077.625	9007.3047	5343.855	7633.625	5732.3052	284.85498	1022.625	7219.9751	3138.855	7697.4302	5805.9751	435.85498	776.43018	2529.9751	3686.855	4273.4302	2677.9751	5923.855	3023.4302	-1044.0601	17274.025	2498.5352	782.93994	8536.0254	3502.5352	9297.9395	1231.0254	5723.5352	-426.13501	2447.5649	5624.2949	6976.8652	2220.5649	4668.2949	872.86499	18860.564	5964.2949	5746.8848	1632.4648	1439.605	8985.8848	6822.4648	17395.605	2955.885	11292.465	7086.605	3742.885	19312.465	8854.6055	1719.885	3595.4648	11539.605	10309.885	4564.4648	8168.605	339.88501	14527.465	8471.6055	3174.71	15979.32	8871.915	5119.71	11196.32	9535.915	6765.71	3061.3198	7110.915	1567.71	23184.32	9488.915	10313.71	5580.3198	10191.915	894.70996	4186.3198	8957.915	1284.71	13445.32	8132.915	3104.71	15950.32	11987.915	-1477.5552	10564.7	667.25977	-3231.5552	-1012.2998	5163.2598	102.44482	7149.7002	3771.2598	11148.21	695.78516	-3977.085	10828.21	2509.7852	-2667.085	706.20996	7123.7852	535.91504	9453.21	2832.7852	1665.915	-60.790039	954.78516	2155.915	3506.21	1988.7852	5588.915	5196.1699	17100.82	7936.4648	4818.1699	21576.82	11665.465	1648.1699	15835.82	10409.465	2884.9199	33142.984	12132.855	176.91992	17604.984	10212.855	11492.92	5480.9849	7513.855	6118.9199	5176.9849	3955.855	9064.9199	5212.9849	7353.855	4145.0098	23319.625	9192.4805	2925.01	20802.625	11534.48	-834.98999	14190.625	18599.48	3228.01	13611.625	4586.48	-287.98999	2376.625	9723.4805	6933.5098	3195.0352	11402.74	6885.5098	2433.0352	-35.259766	5863.5098	2875.0352	11663.74	1797.51	5268.0352	4838.7402	1485.905	8367.2051	2102.075	1708.4651	15824.939	-2142.2402	3200.4651	15068.939	4563.7598	647.46509	1322.9399	4047.7598	-908.44995	1689.6299	7771.4448	12705.55	852.62988	9335.4453	11186.55	5033.6299	8480.4453	9474.5498	965.62988	5174.4448	8133.5498	4940.6299	6698.4448	14963.55	1354.6299	-1103.5552	-360.44995	2192.6299	-369.55518	2712.55	11860.63	5480.4448	-1156.875	14187.945	8333.5049	1982.125	14663.945	4678.5049	1979.125	12821.945	9492.5049	93.125	11154.945	9057.5049	6845.125	3435.9448	5108.5049	-47.070068	2138.2998	7792.2251	10013.93	7378.2998	8821.2246	1531.9299	13588.3	6440.2251	9798.8047	931.93506	354.14502	3764.8049	12231.936	8336.1445	4777.8047	14440.936	13061.145	1195.8049	6064.9351	6130.145	3362.8049	462.93506	8821.1445	357.80493	12271.936	18973.145	1917.46	14680.439	-18.980469	8859.46	1377.4399	-7447.9805	-18.540039	21805.439	-6380.9805	1866.46	16140.439	673.01953	1159.46	13359.439	-579.98047	5593.46	2676.4399	-7641.9805	7221.46	3389.4399	3768.0195	11115.46	3727.4399	2697.0195	6975.46	6640.4399	2378.0195	6259.46	2435.4399	140.01953	2276.835	14044.936	7937.395	2143.835	9320.9355	6492.395	7239.835	1622.9351	1118.395	4713.835	1709.9351	778.39502	8840.0996	1490.8301	649.81982	7215.1001	4513.8301	6333.8198	6273.1001	5877.8301	8432.8203	-620.8999	1131.8301	4813.8198	10520.215	3343.1899	132.2749	3702.2151	13795.189	11405.275	5325.2148	3332.1899	276.2749	9837.2148	5529.1899	9331.2754	4030.03	19559.875	10354.51	3901.03	18062.875	10089.51	7953.0303	8671.875	6660.5098	4597.0303	23043.875	7992.5098	8553.0303	5179.875	7501.5098	13187.585	3315.1499	4497.7749	13137.585	2042.1499	3422.7749	1278.585	17828.15	9622.7754	7346.585	930.1499	2675.7749	12517.585	2340.1499	7018.7749	273.58496	-15.850098	5634.7749	3252.605	16154.545	9014.9648	2859.605	20177.545	7741.9648	2284.605	14241.545	7882.9648	11572.605	4906.5449	7438.9648	12735.905	2870.7852	3125.1348	4442.9053	18663.785	11369.135	6491.9053	14913.785	8562.1348	2968.905	14840.785	12653.135	2608.905	11056.785	9239.1348	1958.905	20311.785	9515.1348	2065.4102	13579.605	5544.21	-1417.5898	-614.39502	3944.21	7615.4102	1024.605	9229.21	-1618.5898	927.60498	17236.211
7272.3252	1599.895	13989.735	8539.0605	7824.5552	7660.04	2470.0601	16772.555	7742.04	991.06006	19736.555	8094.04	1129.0601	10114.555	8672.04	6089.0601	3469.5552	303.04004	5421.0601	2347.5552	6851.04	7842.0601	2685.5552	5354.04	842.06006	10988.555	5032.04	9275	2808.7798	5762.8501	7905	4484.7798	8179.8501	133	8179.7798	5400.8501	-1011	11925.779	6362.8501	-1068	8860.7793	5754.8501	4656.1553	17106.105	3396.9502	5732.8101	-877.9248	-1158.9399	-0.18994141	-614.9248	14665.061	3617.8101	-89.924805	4811.0601	5470.8101	16971.074	13243.061	11158.811	2010.0752	8479.0605	7879.0049	26777.135	10890.7	1831.005	18620.135	2118.7002	6511.0049	4786.1348	4014.7002	970.005	11614.135	4885.7002	1363.005	6529.1348	4703.7002	966.005	1250.135	6454.7002	2452.0298	8257.8398	2869.96	4060.925	1305.9448	1473.1001	-62.074951	6277.9448	5742.1001	3705.73	18087.93	3508.355	1937.73	14253.93	5677.355	470.72998	15565.93	3559.355	-519.27002	626.93018	4045.355	5436.73	1470.9302	1010.355	591.82495	-1591.8398	-1036.1851	470.82495	9698.1602	2924.8149	5392.8252	225.16016	5750.8149	845.82495	5644.1602	2211.8149	5065.8252	1349.1602	4374.8149	10942.645	878.36523	-1584.5801	8021.645	2197.3652	3272.4199	4377.645	794.36523	-1773.5801	5470.645	2829.3652	4207.4199	5249.645	14435.365	4246.4199	4048.3149	5723.4302	6922.855	5491.3149	1003.4302	1471.855	8891.9297	3512.3848	7845.8652	1898.9301	11597.385	5865.8652	2734.9302	10161.385	5627.8652	1724.9301	773.38477	10150.865	7014.9302	758.38477	379.86523	12767.775	602.06494	-1269.96	5425.7749	7618.0649	5520.04	11625.775	2724.0649	7.0400391	6383.7749	2495.0649	5153.04	7654.5601	2584.7852	4136.4502	4101.5601	12388.785	4854.4502	7251.5601	733.78516	-1324.5498	2873.5601	4922.7852	6471.4502	5344.5601	2180.7852	1806.4502	9576.7549	5751.7202	1962.1802	1776.7549	1511.7202	1180.1802	6427.2451	2129.2852	2700.0298	11375.245	2879.2852	88.029785	3001.2451	7103.2852	5077.0298	6828.2451	3103.2852	4426.0298	175.24512	6304.2852	1869.0298	969.24512	2863.2852	-8.9702148	5550.2451	6003.2852	3311.0298	17005.891	1404.0298	2386.79	854.89001	14176.029	8390.79	4315.8901	1192.0298	2220.79	2800.8901	7486.0298	5092.79	3143.8901	13139.029	5577.79	9173.8896	140.02979	4503.79	1320.89	5035.0298	3379.79	1028.635	21111.346	5657.855	8479.6348	3589.3452	4896.855	2836.635	7595.3452	5650.855	9016.4902	5596.0752	7910.9648	5255.4902	4711.0752	4886.9648	4386.4902	2776.0752	6386.9648	8696.5996	5067.3149	8157.77	2200.6001	12110.314	6202.77	-153.3999	7041.3149	6215.77	11358.6	5186.3149	8241.7695	6428.6001	2259.3149	4574.77	311.6001	13959.314	6816.77	4843.6001	1902.3149	4108.77	2867.3201	11975.495	7300.2402	-628.67993	6885.4951	5703.2402	4844.3203	123.49512	5318.2402	4600.9053	15502.625	7389.0752	393.90503	-938.375	5439.0752	6267.9053	11921.625	6996.0752	3780.905	-558.375	1038.0752	8742.6299	3935.6152	4679.9902	4441.6299	-308.38477	-628.00977	2964.6299	2825.6152	1247.9902	1298.6299	6851.6152	1838.9902	-321.28491	5238.0752	4680.6748	5970.7148	3434.0752	4736.6748	9166.7148	2521.0752	8225.6748	-2569.6152	-857.16992	7059.3999	5242.3848	959.83008	4014.3999	-675.61523	15142.83	8060.3999	5927.5752	-2092.5254	915.77002	8509.5752	4996.4746	13203.77	2998.575	7806.4746	4571.77	3318.575	16443.475	10415.77	-744.42505	-1675.5254	11690.77	8441.5752	750.47461	11809.77	-972.42505	11071.475	12074.77	3152.595	13685.34	10527.98	3392.595	14749.34	7549.98	6485.5947	4510.3398	7385.98	1310.595	19975.34	9628.9805	10576.595	5676.3398	10377.98	1389.595	3679.3398	10995.98	1284.595	9085.3398	2306.98	1651.595	17555.34	10235.98	1660.165	9039.2852	3121.3848	258.16504	-1655.7148	3039.3848	842.16504	9262.2852	9002.3848	11093.995	-261.2749	-1132.9399	11569.995	-455.2749	-566.93994	-214.00488	4544.7251	3303.0601	10035.995	1484.7251	4219.0601	1174.9951	-706.2749	4361.0601	4307.9951	-124.2749	10353.061	8337.3652	14885.605	5365.3555	5648.3652	17450.605	10156.355	3009.365	11845.605	3792.3555	1952.7549	33558.852	14055.88	-489.24512	17391.85	9698.8799	13510.755	4797.8501	8084.8799	5583.7549	4018.8501	7749.8799	7761.7549	4204.8501	6678.8799	11769.365	5407.1802	10081.775	3093.3652	15302.18	12226.775	-1358.6348	9474.1797	17672.775	1871.3652	11426.18	6939.7749	-932.63477	1658.1802	12510.775	4638.3447	7088.0098	10532.15	6450.3447	2990.0098	2312.1499	5888.3447	2392.0098	9781.1504	1205.345	5085.0098	9447.1504	1250.95	5523.25	2462.7649	-1165.3101	15960.165	2802.3599	283.68994	18607.164	11359.359	-1512.3101	1541.165	7802.3599	1446.165	2450.645	9144.125	13330.165	4464.645	8887.125	15678.165	5349.645	10829.125	10972.165	4870.645	3884.125	9625.165	9718.6445	8644.125	18701.164	2952.645	-1327.875	312.16504	4866.645	866.125	8364.165	10140.645	4704.125	272.78003	15817.605	8299.21	2914.78	15825.605	6845.21	2152.78	14374.605	10637.21	67.780029	9380.6055	981.20996	6090.7803	1324.605	7452.21	-489.66504	171.39502	7970.5352	9875.335	3038.395	8782.5352	10717.335	426.39502	7873.5352	9273.1602	1813.395	55.720215	1715.1599	8379.3945	8354.7207	3903.1599	8221.3945	11731.721	1120.1599	7554.395	5903.7202	4777.1602	3527.395	8584.7207	62.159912	9667.3945	16147.721	1886.2849	12494.275	5454.98	10871.285	1491.2749	-12.02002	11921.285	1532.2749	133.97998	2998.2849	12751.275	6896.98	2825.2849	12978.275	7591.98	117.28491	-149.7251	1325.98	11973.285	4838.2749	10417.98	11401.285	3514.2749	6243.98	8196.2852	2255.2749	9364.9805	7288.2852	2784.2749	5750.98	2711.5449	12706.07	7532.4302	2992.5449	11991.07	7556.4302	8636.5449	1482.0698	2830.4302	6466.5449	2723.0698	2531.4302	9152.3447	-1788.7949	-2992.2246	6301.3447	633.20508	3385.7754	6037.3447	2149.2051	7430.7754	271.34497	71.205078	3593.7754	9744.5498	656.16992	-2266.4448	3284.55	10453.17	6048.5552	2589.55	1862.1699	-760.44482	10906.55	4599.1699	8255.5547	1198.3101	19731.475	10545.439	3873.3101	16853.475	10981.439	2710.3101	13227.475	8187.4399	3459.3101	20256.475	10144.439	6122.3101	6118.4751	8870.4395	14091.77	3487.3501	9018.5957	9271.7695	3741.3501	5241.5952	2406.77	21743.35	9695.5957	11504.77	1502.3501	5602.5952	9160.7695	5967.3501	8049.5952	954.77002	1897.3501	7082.5952	1704.9299	15540.285	13650.45	2280.9299	19751.285	10886.45	5904.9297	11035.285	5875.4502	12010.93	6302.2852	7132.4502	14680.655	6077.875	2463.3101	7017.6553	19865.875	10388.311	7476.6553	15538.875	8357.3105	3696.655	16416.875	14504.311	3640.655	13674.875	12098.311	4080.655	20203.875	12419.311	3988.3501	17449.086	3643	873.3501	877.08496	2728	10230.35	2308.085	8750	1521.3501	1034.085	11189
11301.39	5743.8848	6120.4902	9314.8945	7090.8652	3934.7998	3039.895	17696.865	4482.7998	840.89502	16825.865	3941.7998	45.89502	9507.8652	3572.7998	9720.8945	2072.8652	-2670.2002	5218.895	3660.8652	3637.7998	5959.895	3401.8652	2720.7998	1644.895	14230.865	2242.7998	9825.71	5484.0552	5633.585	7382.71	4801.0552	7036.585	-157.29004	9937.0547	5878.585	-788.29004	10083.055	2174.585	-641.29004	11682.055	5226.585	466.06982	20688.32	3084.8599	6779.395	2704.7148	-3431.6445	819.39502	2736.7148	10838.355	4296.395	7426.7148	586.35547	2960.395	23081.715	10256.355	11611.395	5899.7148	10933.355	6196.3652	24439.754	11277.936	1418.365	17749.754	3979.9351	6167.3652	3716.7549	5889.9351	1046.365	9753.7549	4935.9351	2401.365	5879.7549	2418.9351	816.36499	1662.7549	5921.9351	3439.8652	13888.445	7735.6548	1716.395	2589.9551	-67.609863	494.39502	6314.9551	3774.3901	4961.0801	16535.574	9071.9297	15067.08	727.5752	1391.9302	1416.0801	13372.575	7761.9302	493.08008	331.5752	5896.9302	6371.0801	890.5752	4704.9302	983.24512	-1970.1499	44.165039	2839.2451	8212.8496	8705.165	7215.2451	-584.1499	6523.165	1608.2451	2208.8501	4101.165	4541.2451	851.8501	7929.165	10533.165	2601.085	870.35498	3345.165	4907.085	7777.355	3645.165	945.08496	430.35498	5982.165	2096.085	6844.355	4027.165	14686.085	5627.355	-46.955078	2530.7998	4760.8799	1472.0449	-1137.2002	761.87988	1114.455	1437.2002	8672.7803	2510.4551	10501.2	7562.7803	3037.4551	12106.2	5417.7803	1633.455	741.2002	12961.78	6136.4551	1973.2002	1256.78	14322.54	669.3501	1445.6748	6177.54	4995.3501	5368.6748	13735.54	3813.3501	1731.6748	5667.54	2789.3501	7582.6748	8779.6953	3815.8599	2579.9048	1728.6951	11915.859	3406.9048	4783.6953	1073.8599	-2828.0952	711.69507	3733.8599	5011.9048	3835.6951	1859.8599	791.90479	7401.7251	4103.3101	5069.3652	1717.7251	1216.3101	3048.3652	6612.25	1311.6548	5804.8799	12927.25	-78.345215	1009.8799	2799.25	6000.6548	8282.8799	8229.25	539.65479	3229.8799	446.25	7357.6548	5180.8799	638.25	2095.6548	2138.8799	5700.25	3839.6548	4487.8799	15110.225	2407.2949	3014.7949	-24.774902	11837.295	7799.7949	3036.2251	-526.70508	5455.7949	575.2251	5462.2949	4540.7949	675.2251	12049.295	6141.7949	5650.2251	-708.70508	6131.7949	813.2251	3361.2949	3531.7949	-139.10986	17352.57	3566.4751	6548.8901	1728.5698	3382.4751	2392.8901	8823.5703	12630.475	10212.09	2184.1904	7756.4248	1252.0901	-2911.8096	4250.4248	6241.0898	-3146.8096	3966.4248	10288.939	4688.1152	10976.335	1614.9399	8717.1152	6318.335	946.93994	5032.1152	2548.335	10384.939	4207.1152	6903.335	9053.9395	3676.1152	3742.335	2089.9399	15968.115	5502.335	5483.9399	1472.1152	3166.335	3889.6201	15334.53	5475.7002	2947.6201	7631.5303	4056.7002	6314.6201	3912.53	3547.7002	-238.44482	12855.145	7669.3452	-3873.4448	763.14502	3936.3452	4961.5552	9364.1445	6222.3452	-3949.4448	1018.145	-691.65479	5924.2002	2650.8701	7888.4351	3756.2	283.87012	1865.4351	1609.2	1387.8701	3186.4351	926.19995	4750.8701	3693.4351	110.98999	19116.859	9468.625	7525.9902	1920.8599	4856.625	10893.99	3294.8599	10918.625	-792.64502	4227.7852	6053.0151	6232.355	2077.7852	6538.0151	3838.355	13427.785	9043.0156	2959.7202	1970.1899	548.81982	5411.7202	9812.1895	11102.82	405.72021	13912.189	5674.8198	1822.7202	23747.189	6970.8198	-2151.2798	2177.1899	11415.82	6306.7202	5985.1899	7759.8198	-1967.2798	13955.189	9480.8203	1966.46	12281.346	11174.085	3480.46	9776.3457	8612.085	5887.46	-200.65479	8307.085	458.45996	19120.346	9774.085	9074.46	2927.3452	11880.085	495.45996	599.34521	11154.085	5985.46	-761.65479	1331.085	1506.46	15622.346	14516.085	2384.8501	7558.2754	2681.9248	815.8501	-1656.7246	5328.9248	11385.85	-1125.7246	4850.9248	9003.9355	1331.5498	-169.43506	11084.936	702.5498	970.56494	-828.06494	9740.5498	4655.5649	1611.9351	10779.55	6352.5649	-912.06494	1294.5498	5065.5649	4666.9351	2291.5498	7253.5649	4917.4053	16326.205	3771.8652	5205.4053	21530.205	6773.8652	4001.405	9435.2051	-3769.1348	3930.625	26834.436	13384.965	637.625	17835.436	5839.9648	13652.625	3536.4351	4919.9648	6349.625	2374.4351	6403.9648	10369.625	1359.4351	3827.9648	12853.965	7161.75	6206.9453	2860.9651	21793.75	5753.9453	-39.034912	13502.75	12209.945	3351.9651	11768.75	132.94531	-55.034912	3501.75	3790.9453	8249.2197	4656.0952	9056.2598	6039.2197	1799.0952	1158.2598	7752.2197	3564.0952	6979.2598	2227.22	6844.0952	6935.2598	-112.93994	10732.245	2109.845	1698.5249	15841.96	6516.1748	3940.5249	14310.96	8478.1748	663.5249	1418.96	10490.175	89.985107	3883.165	8969.6348	11658.985	4311.165	13434.635	21992.984	4309.165	12292.635	10042.985	3390.165	6112.6348	8551.9854	7009.165	9310.6348	20502.984	2712.165	101.63477	-320.01489	5658.165	688.63477	1265.9851	17585.164	7037.6348	2255.1499	16602.391	7179.585	8405.1504	7624.3901	4609.585	4088.1499	15201.391	8139.585	7887.1499	2277.3901	72.584961	8496.1504	5445.3901	6614.585	-511.88501	-339.16504	11342.52	12098.115	5600.835	8850.5195	10266.115	5251.835	6367.52	10390.945	1168.3901	-134.15479	9034.9453	2362.3901	2212.8452	10525.945	6838.3901	13081.846	2463.9451	6903.3901	6576.8452	5081.9453	27.390137	7667.8452	688.94507	9242.3906	16797.846	2432.54	15393.26	7690.7998	8202.54	2481.2598	1620.7998	12004.54	3412.2598	2022.7998	2744.54	15257.26	5908.7998	1890.54	16083.26	6282.7998	154.54004	2321.2598	2226.7998	7674.54	4415.2598	9494.7998	7482.54	4291.2598	8651.7998	171.54004	2655.2598	11201.8	8853.54	4653.2598	6135.7998	2853.855	12286.885	5368.52	606.85498	10793.885	4811.52	8561.8555	-1690.1152	1197.52	4454.855	1009.8848	-1163.48	7297.8398	1600.1748	-1854.6851	7142.8398	3433.1748	6697.3149	6511.8398	6596.1748	9576.3145	194.84009	1304.1748	5112.3149	12666.055	1522.4102	-591.27002	2538.0549	12551.41	8355.7305	2625.0549	1685.4102	1296.73	8228.0547	4974.4102	9854.7305	4302.7051	13993.96	8475.6953	4070.7051	14663.96	9758.6953	4845.7051	13381.96	9590.6953	4608.7051	20022.961	4661.6948	7802.7051	6604.96	9106.6953	13615.045	6088.9102	8346.8701	12139.045	3951.9102	8069.8701	3212.0449	20322.91	12575.87	12232.045	4033.9102	2626.8701	12270.045	3403.9102	10131.87	1876.0449	2124.9102	12909.87	1316.4099	11046.995	11701.91	1789.4099	17435.996	7161.9102	7816.4102	9733.9951	3840.9102	9400.4102	6240.9951	4875.9102	15430.975	3363.71	-914.37012	14734.975	4260.71	7617.6299	6086.9751	16381.71	5208.6299	5220.9751	15201.71	12904.63	4788.9751	17318.711	9938.6299	2798.9751	23036.711	8564.6299	4987.8999	16198.76	6177.2754	1222.9	932.75977	3654.2754	8572.9004	2133.7598	8779.2754	995.90002	924.75977	13392.275
9913.0146	5848.96	11030.065	7978.21	5966.8052	9909.4707	2960.21	16364.805	6730.4702	2038.21	16047.805	6699.4702	1644.21	6434.8052	9201.4707	5742.21	1607.8052	1233.4702	5501.21	4498.8052	7931.4702	7974.21	3276.8052	6038.4702	2833.21	8386.8047	7232.4702	8596.7051	1826.1152	7432.9248	8929.7051	2577.1152	5089.9248	1096.7051	4414.1152	2743.9248	614.70508	12319.115	2334.9248	1268.7051	5554.1152	5115.9248	3180.1851	15263.43	2664.25	4767.3896	717.37012	898.33496	-772.61011	1121.3701	15677.335	3159.3899	4836.3701	5799.335	3562.3899	22966.371	14718.335	8844.3896	5956.3701	10412.335	5259.9648	20149.67	10506.27	1135.9651	19340.67	3485.27	5984.9648	4400.6699	2771.27	10401.965	3311.6699	5097.27	647.96509	6979.6699	1477.27	786.96509	1996.6699	4674.27	7176.1748	9011.7207	3974.1055	-1711.7598	-1391.3799	-1808.6499	-585.75977	5966.6201	1778.3501	4141.1201	21582.725	9078.4805	16766.121	3880.7251	1819.48	1481.1201	16145.725	6262.48	-183.87988	1616.7251	9939.4805	5735.1201	2238.7251	5522.48	773.39502	300.46484	669.15479	1373.395	8762.4648	4786.1548	6200.395	2737.4648	4863.1548	1515.395	6237.4648	4575.1548	4455.395	1748.4648	7418.1548	10026.115	2079.4502	-1373.3799	7594.1152	3819.4502	5111.6201	3131.115	687.4502	-1724.3799	7513.1152	3660.4502	2710.6201	5778.1152	12789.45	3775.6201	6464.5947	4209.7148	7326.2998	10262.595	-1777.2852	1734.2998	1074.33	-912.61523	2501.145	2104.3301	8160.3848	3010.145	2955.3301	7957.3848	2844.145	945.32996	-1542.6152	4976.145	6579.3301	-766.61523	-2716.855	14681.311	1951.6299	-1769.6851	5855.3101	6518.6299	3876.3149	14061.311	4274.6299	-386.68506	6407.3101	5606.6299	5807.3149	5630.8999	3073.3	6281.6001	2425.8999	12123.3	2547.6001	3914.8999	2071.3	-1183.3999	1288.8999	4934.2998	5749.6001	3347.8999	2053.3	3839.6001	7827.1299	2696.375	5506.1499	2447.1299	746.375	3788.1499	5179.2651	-601.91016	4893.145	10429.266	277.08984	2122.145	186.26514	6037.0898	6814.145	7297.2651	1185.0898	3442.145	-1022.7349	6461.0898	3562.145	-978.73486	2759.0898	1215.145	5252.2651	606.08984	4827.145	14776.47	2594.5049	3381.5752	1462.47	15603.505	8776.5752	3551.47	4658.5049	5681.5752	1051.47	10203.505	3788.5752	5843.4697	8790.5049	1349.5752	7896.4697	1345.5049	4813.5752	1771.47	7181.5049	3058.5752	727.20508	18687.545	6969.8301	8501.2051	1825.5449	6397.8301	786.20508	9665.5449	16179.83	9204.5605	6525.165	4627.5498	459.56006	2585.165	4172.5498	5370.5601	3235.165	4301.5498	10493.37	5170.9697	5570.3398	1015.3701	11289.97	1888.3398	52.370117	7816.9697	129.33984	9652.3701	3843.97	5798.3398	7268.3701	4626.9697	1206.3398	2361.3701	10961.97	3623.3398	4168.3701	1950.97	2691.3398	2468.115	17836.09	7885.1201	6896.1152	3036.0898	4663.1201	4584.1152	2988.0898	4375.1201	1543.855	11759.68	5735.5352	-2313.145	230.68018	3540.5352	10267.855	3804.6802	5296.5352	-2663.145	964.68018	-2334.4648	5992.9048	-247.77002	5045.96	2025.9048	-994.77002	911.95996	291.90479	1091.23	2815.96	685.90479	2614.23	2765.96	864.78491	23387.205	4019.9702	7844.7852	3904.2051	6307.9702	9025.7852	5847.2051	8515.9707	545.43994	3704.6699	2491.8252	8554.4395	2525.6699	384.8252	1730.4399	17746.67	1647.8252	9457.0947	2648.5698	997.53516	9060.0947	6424.5698	11564.535	3229.095	10684.57	6032.5352	3399.095	24770.57	5608.5352	1697.095	1997.5698	7877.5352	9725.0947	4632.5698	11039.535	534.09497	15091.57	9326.5352	2440.115	14948.275	9687.3799	6032.1152	7160.2749	9655.3799	6884.1152	69.274902	8164.3799	2636.115	16198.275	9768.3799	10526.115	3310.2749	12081.38	1535.115	756.2749	10178.38	7367.1152	99.274902	1581.3799	2836.115	12108.275	8820.3799	-1134.2402	12068.984	4233.1802	-2453.2402	4.9848633	7089.1802	5741.7598	1201.9849	8823.1797	9976.7051	2051.2598	12.490234	6221.7051	1233.2598	-360.50977	-2692.2949	10524.26	6364.4902	6909.7051	4115.2598	5058.4902	-1391.2949	1904.2598	5344.4902	-5.2949219	8334.2598	7524.4902	6650.3501	11107.27	3156.6152	5192.3501	19811.27	6501.6152	5322.3501	7878.27	-5102.3848	3678.4451	26459.824	10655.721	1098.4451	15724.825	11007.721	11447.445	6764.8252	7761.7202	6122.4453	3112.8252	9357.7207	11173.445	3654.8252	9768.7207	9462.8457	11166.92	10694.87	2129.8452	24376.92	13055.87	-977.15479	16133.92	16063.87	1231.8452	13244.92	6239.8701	-846.15479	2526.9199	11359.87	11403.189	3415.49	11799.061	7154.1899	4552.4902	2206.0601	5490.1899	3004.49	7827.0601	1127.1899	5608.4902	8525.0605	1532.6499	9086.8496	1412.25	12490.95	3760.6152	3607.7749	4768.9502	15291.615	6527.7749	1985.95	711.61523	7335.7749	-286.2749	3228.635	7835.3652	12642.725	3927.635	11082.365	25219.725	7202.6348	10482.365	10756.725	5446.6348	3743.3652	4550.7251	10399.635	6311.3652	16962.725	4935.6348	-402.63477	-850.2749	7152.6348	1448.3652	1334.7251	22313.635	7047.3652	2078.8201	11279.615	6646.7798	7410.8203	3478.6152	6855.7798	2758.8201	11785.615	7456.7798	3587.8201	-1866.3848	-1092.2202	7482.8203	1968.6152	5854.7798	-1064.4551	1899.085	6918.5498	9723.5449	2071.085	8325.5498	9647.5449	712.08496	5609.5498	11113.535	2081.8999	2312.2251	8897.5352	897.8999	2976.2251	5012.5352	9125.9004	15618.225	2111.5349	4875.8999	4833.2251	4068.5349	3924.8999	11734.225	1803.5349	10883.9	18684.225	2719.27	16336.675	6479.7148	9305.2695	2694.6748	-672.28516	12596.27	3381.6748	-391.28516	2019.27	13894.675	5967.7148	2703.27	14080.675	7439.7148	-226.72998	849.6748	-28.285156	7951.27	3242.6748	8339.7148	10066.27	3105.6748	4971.7148	958.27002	1812.6748	7640.7148	9118.2695	4691.6748	5742.7148	6301.875	9174.8496	8905.3398	3925.875	15822.85	5104.3398	8724.875	2169.8501	2905.3398	6458.875	2421.8501	506.33984	7401	1863.0352	-563.02979	7296	4528.0352	5320.9702	4876	3474.0352	8031.9702	72	368.03516	6338.9702	11477.135	2771.0352	-234.85986	2636.135	12161.035	8086.1401	2177.135	1626.0352	408.14014	9279.1348	4307.0352	9934.1406	3714.9351	16467.305	8318.4199	4306.9351	16218.305	9398.4199	4862.9351	12868.305	6870.4199	4480.9351	14938.305	5204.4199	8602.9355	5556.3052	9070.4199	11724.36	2504.3599	10591.54	10463.36	4321.3599	9908.54	2093.3601	19454.359	13120.54	13457.36	4332.3599	6674.54	10004.36	2408.3599	9864.54	-365.63989	1812.3599	7113.54	4904.8701	21015.93	13869.529	3202.8701	22566.93	10450.529	12349.87	4303.9302	7759.5298	11435.87	4110.9302	7338.5298	13257.615	2427.0552	1236.5898	11765.615	2876.0552	10572.59	4930.6152	15998.055	7194.5898	2777.615	12983.055	12957.59	-30.38501	11485.055	8913.5898	1955.615	17663.055	9357.5898	4619.5146	20197.885	6261.1948	451.51489	116.88477	5525.1948	9875.5146	2241.8848	11134.195	831.51489	1151.8848	15054.195
10367.2	1942.7051	7674.0654	9342.1699	8229.0254	8024.1548	4428.1699	17166.025	8301.1543	1855.1699	17252.025	4869.1548	3179.1699	7583.0249	3737.1548	1613.1699	-1070.9751	-371.84521	7346.1699	3519.0249	5969.1548	5625.1699	2569.0249	2340.1548	12614.17	1538.0249	7501.1548	8985.1797	3500.0552	3734.4102	2194.1799	3426.0552	6007.4102	2558.1799	9523.0547	6011.4102	-397.82007	11223.055	1935.4102	1199.1799	8051.0552	2998.4102	3759.5901	15048.115	5439.0098	3926.77	1527.4199	-630.68994	-633.22998	1078.4199	11110.311	1315.77	8486.4199	6418.3101	4037.77	19926.42	14137.311	-661.22998	5018.4199	12307.311	5599.23	21582.965	8444.8398	950.22998	15735.965	3660.8398	6408.23	5523.9648	6749.8398	3144.23	7258.9648	7512.8398	2246.23	6049.9648	6096.8398	921.22998	1937.9648	6963.8398	7715.7646	6494.5151	8664.625	676.56006	-2698.7202	1469.7202	1425.5601	1774.2798	5105.7202	4078.385	20251.336	8241.6699	11247.385	1202.335	1489.6699	378.38501	14266.335	7990.6699	126.38501	300.33496	10798.67	4042.385	891.33496	3109.6699	378.36499	473.87012	676.01514	3954.365	12551.87	6192.0151	6846.3652	3265.8701	6419.0151	2159.365	6198.8701	3760.0151	6492.3652	2888.8701	9911.0156	11599.33	3425.4351	815.2002	6319.3301	3808.4351	7333.2002	2700.3301	917.43506	455.2002	5949.3301	3412.4351	5195.2002	4159.3301	13142.436	5423.2002	3422.5698	4776.25	4757.46	5609.5698	-556.75	894.45996	1137.3799	-1134.5601	2671.9248	832.37988	6786.4399	2829.9248	1864.3799	9804.4395	1753.9248	1000.3799	-1298.5601	3678.9248	5292.3799	-2585.5601	-2737.0752	14563.18	3552.9199	-875.06494	6472.1797	4715.9199	3612.9351	14366.18	3812.9199	-606.06494	6925.1797	2486.9199	5022.9351	8754.79	4868.6001	6736.105	7050.79	1771.6001	-555.89502	3808.79	1215.6001	-1219.895	1479.79	4577.6001	6806.105	4455.79	2298.6001	3402.105	8225.3105	4056.1399	955.12012	3442.3101	1182.1399	-992.87988	8912.9805	2888.395	4847.3799	13413.98	1883.395	994.37988	3587.98	9017.3945	5116.3799	7848.98	3135.395	3174.3799	568.97998	7770.395	3502.3799	906.97998	3831.395	657.37988	5260.98	5367.395	4242.3799	12988.99	2590.8252	2508.7798	2150.99	13782.825	6474.7798	2001.99	3004.8252	4148.7798	2409.99	6774.8252	5233.7798	11677.99	1859.8252	1314.7798	5631.9902	1752.8252	4775.7798	1005.99	5688.8252	6520.7798	1359.345	12807.71	7304.3198	10690.345	849.70996	3902.3198	2813.345	8397.71	11092.32	9436.7305	4321.1348	8068.4302	1045.73	-1078.8652	4904.4302	5234.73	285.13477	3380.4302	10960.21	3712.7852	8134.0752	939.20996	10782.785	3162.0752	874.20996	3332.7852	1170.0752	12831.21	3712.7852	7465.0752	6987.21	276.78516	2870.0752	532.20996	761.78516	6457.0752	3648.21	-182.21484	2734.0752	2830.01	12875.221	7382.5752	7372.0098	3099.2202	5859.5752	5245.0098	-86.779785	3199.5752	3113.9099	15630.555	6597.6401	497.90991	2144.5552	5673.6401	10515.91	5183.5552	8255.6406	-188.09009	755.55518	64.640137	5853.625	1748.8848	4892.0752	3198.625	297.88477	1065.0752	385.625	2129.8848	3011.0752	-128.375	2812.8848	4214.0752	-3201.2148	20330.596	1957.3799	2087.7852	6137.5952	4215.3799	1319.7852	10099.596	5142.3799	-2315.73	3723.9351	3543.9551	4782.27	3349.9351	1503.9551	-727.72998	16180.936	5432.9551	6731.3203	-3529.8047	-362.49023	10202.32	1435.1953	13116.51	5032.3203	2609.1953	-967.49023	4000.3201	15106.195	7247.5098	-464.67993	-3410.8047	8683.5098	8673.3203	441.19531	10890.51	-198.67993	9166.1953	9915.5098	2122.9399	13245.885	9625.8555	3084.9399	9858.8848	6917.855	4523.9399	1140.8848	5449.855	1115.9399	17186.885	8000.855	8092.9399	3607.8848	8473.8555	488.93994	268.88477	10870.855	7041.9399	-165.11523	-234.14502	3413.9399	11305.885	11558.855	-442.9502	7130.96	2615.98	-1404.9502	-5088.04	3874.98	6290.0498	-2660.04	7120.98	10506.13	1839.2148	-1663.4048	9320.1299	-1113.7852	-1130.4048	-1956.8701	8367.2148	3182.5952	4437.1299	3446.2148	5807.5952	67.129883	-1859.7852	7869.5952	1651.1299	9205.2148	6320.5952	4551.2002	17192.795	8149.5801	4919.2002	21510.795	14871.58	5611.2002	643.79492	275.58008	3374.5449	28202.471	16934.77	1908.5449	14076.471	11231.77	12392.545	3923.4702	7082.77	5717.5449	4165.4702	5653.77	11913.545	4854.4702	10677.77	10160.63	9162.0352	10773.38	1243.6299	20229.035	11702.38	-618.37012	15306.035	14223.38	2094.6299	10226.035	5300.3799	-1228.3701	2857.0352	11980.38	8699.6895	3719.1201	12047.186	5827.6899	1470.1201	2687.1851	4393.6899	-149.87988	11091.186	2244.6899	2938.1201	8214.1855	737.92505	6705.835	1492.1201	11611.635	6187.3999	3915.8252	3714.635	17642.4	7826.8252	1770.635	1897.3999	6616.8252	279.34497	372.83984	7463.6401	13607.345	3603.8398	11692.641	12016.345	1992.8398	8363.6406	9723.3447	2485.8398	3043.6401	-45.655029	18009.84	6609.6401	20469.346	1817.8398	-1644.3599	-1120.655	3392.8398	497.64014	2190.345	16004.84	5507.6401	1838.665	14945.814	6432.6602	10245.665	2441.8149	4190.6602	3488.665	13636.814	8350.6602	2237.665	-833.18506	-520.33984	7979.665	3958.8149	5732.6602	-2249.125	-1952.5	8003.7598	8798.875	1310.5	8165.7598	7567.875	-620.5	8699.7598	10063.775	199.39014	-3490.4951	9119.7754	-748.60986	-2718.4951	4897.7749	8044.3901	6881.5049	391.7749	-250.60986	764.50488	5149.7749	1997.3901	7186.5049	3403.7749	3583.3901	17044.504	2379.7251	16043.645	4844.29	8722.7246	2907.645	-711.70996	2493.7251	1908.645	-1803.71	2497.7251	15045.645	3357.29	3762.7251	15218.645	3347.29	485.7251	1932.645	-33.709961	1478.7251	18620.645	9167.29	9270.7246	4919.645	4430.29	501.7251	2470.645	6193.29	7208.7251	2979.645	2966.29	4988.6104	8429.8594	5439.8799	2919.6101	11095.859	4463.8799	6655.6104	935.85986	-733.12012	7151.6104	1582.8599	-1725.1201	7272.1348	-989.71484	-191.37012	7911.1348	2517.2852	8481.6299	6025.1348	5040.2852	9056.6299	587.13501	270.28516	8663.6299	8425.9805	3514.27	197.37988	2202.98	14532.27	7985.3799	1679.98	3455.27	1816.3799	7741.98	4511.27	11025.38	3374.3301	12501.35	4752.1445	4785.3301	9787.3496	3863.1445	3558.3301	7873.3496	3485.1445	3810.3301	19189.35	6341.1445	5074.3301	-360.65039	3528.1445	11927.47	4778.8149	7603.4751	11436.47	5366.8149	7444.4751	2077.47	25948.814	10736.475	14082.47	4792.8149	5704.4751	12599.47	4350.8149	6496.4751	241.46997	3317.8149	8334.4746	5373.4751	23188.02	12009.87	2712.4751	20518.02	9415.8701	9343.4746	8290.0195	5725.8701	9800.4746	6843.02	8595.8701	13262.4	2359.5898	-2655.9004	11657.4	2671.5898	5797.0996	4877.3999	14224.59	2864.0996	2550.3999	16849.59	9738.0996	1922.3999	9084.5898	7618.0996	697.3999	23814.59	5424.0996	13907.99	7179.1553	6690.5703	482.98999	2765.155	1382.5703	9221.9902	5208.1553	12472.57	-443.01001	4015.155	16625.57
14065.78	5966.2549	5690.5254	8055.3848	3777.5298	10707.755	3390.385	19476.529	8496.7549	583.38501	17774.529	3225.7549	5588.3848	4745.5298	10833.755	-533.61499	846.52979	1116.7549	6301.3848	4599.5298	7000.7549	5328.3848	4040.5298	4378.7549	8275.3848	4610.5298	8143.7549	7290.2402	2078.4302	5440.9302	-2627.7598	2204.4302	6887.9302	-2186.7598	10752.43	5405.9302	-2151.7598	8907.4297	6063.9302	-1648.7598	7585.4302	3656.9302	5151.9697	15102.09	4290.2798	4648.625	799.83008	-3086.0449	-23.375	548.83008	7804.9551	5802.625	1417.8301	4345.9551	7896.625	11774.83	10723.955	-187.375	2033.8301	11649.955	4618.9297	24518.615	8861.5645	18.929932	17550.615	799.56494	5897.9297	4903.6152	3762.5649	8239.9297	3851.6152	4352.5649	1094.9299	5431.6152	2906.5649	-653.07007	1696.6152	4298.5649	3528.3198	6085.0552	7259.9502	-465.66992	541.33008	-201.75	782.33008	6151.3301	3030.25	3113.9751	16744.859	7783.6001	10631.975	2492.8599	-473.3999	-569.0249	16371.859	8036.6001	-1054.0249	1641.8599	7080.6001	3213.9751	2377.8599	2179.6001	2019.28	792.5498	-755.47021	1736.28	11702.55	4099.5298	7356.2803	3509.5498	4226.5298	1687.28	6118.5498	2869.5298	6870.2803	2817.5498	6561.5298	12164.795	951.06494	760.18994	7961.7949	2736.0649	5896.1899	4392.7949	-381.93506	581.18994	6356.7949	808.06494	5321.1899	4417.7949	14097.064	5305.1899	6770.6602	2340.1099	4429.6499	9901.6602	108.10986	628.6499	296.37012	2136.165	5394.5952	2581.3701	11759.165	3537.5952	2532.3701	11541.165	1357.5952	977.37012	1582.165	6370.5952	6813.3701	1579.165	-426.40479	17824.029	2698.4248	-2822.77	6328.0303	5370.4248	2161.23	16285.03	3492.4248	302.22998	5268.0303	3671.4248	3644.23	8232.4551	3466.5901	5063.3701	4004.4551	1530.5901	-894.62988	4404.4551	1730.5901	-2027.6299	-345.54492	6297.5898	7352.3701	3413.4551	2087.5901	2136.3701	6181.4551	5924.8799	4358.6201	1670.4551	1358.8799	4831.6201	5732.0146	3449.4551	3700.5952	11441.015	2968.4551	188.59521	1512.0149	10805.455	4630.5952	9238.0146	4740.4551	4165.5952	474.01489	8717.4551	3107.5952	262.01489	4907.4551	896.59521	5157.0146	4030.4551	2777.5952	12356.18	4135.2402	1366.7998	-394.82007	16151.24	7549.7998	2479.1799	2683.24	3940.7998	201.17993	9166.2402	4256.7998	8464.1797	2531.24	19.799805	5004.1797	1370.24	4540.7998	43.179932	5180.2402	3663.7998	1279.335	23013.865	7899.0952	10727.335	2274.8652	6650.0952	4599.335	10138.865	7079.0952	9063.0547	2945.8101	7702.2998	-473.94507	-814.18994	4747.2998	3847.0549	335.81006	6104.2998	10393.095	5682.2251	10042.471	1199.095	10944.225	5091.4702	1586.095	6787.2251	3853.4702	9670.0947	7616.2251	9939.4707	6308.0947	5628.2251	6403.4702	1240.095	1937.2251	6366.4702	3628.095	2423.2251	3526.4702	2976.905	11167.42	6682.585	8009.9053	1742.4199	6463.585	7560.9053	1148.4199	5469.585	5094.6602	13338.35	6821.4199	899.65991	727.3501	4702.4199	11092.66	5583.3501	3797.4199	275.65991	1568.3501	-2763.5801	9060.915	-5.8847656	7078.8452	6038.915	-2419.8848	-304.15479	4321.915	-1610.8848	2789.8452	1827.915	3101.1152	2145.8452	-92.860107	21522.086	5002.2949	349.13989	17717.086	4547.2949	1537.1399	15396.085	5954.2949	1639.4551	2164.6748	6247.96	8277.4551	1754.6748	6128.96	3707.4551	13757.675	5963.96	6761.0752	916.66016	-4057.04	8579.0752	6657.6602	9775.96	11712.075	2687.6602	-4652.04	3040.075	17420.66	3799.96	384.07495	1526.6602	5209.96	9111.0752	5228.6602	5631.96	729.07495	12658.66	5787.96	2963.0249	14643.38	5107.8252	4995.0249	9109.3799	4290.8252	8430.0254	1212.3799	4001.8252	1737.0249	18127.379	7105.8252	8498.0254	4375.3799	8714.8252	943.0249	849.37988	8026.8252	8018.0249	92.379883	-181.1748	1788.0249	11647.38	9637.8252	1634.5801	10022.391	-209.69043	29.580078	1325.3901	5171.3096	1387.5801	14058.391	6132.3096	10572.77	1508.355	623.0752	9042.7695	1586.355	1338.0752	-590.22998	12001.355	6248.0752	4625.77	8286.3555	3070.0752	905.77002	2856.355	3351.0752	5294.77	3155.355	7633.0752	5443.4502	13372.061	8481.3398	5313.4502	18622.061	14742.34	8417.4502	420.06006	459.33984	3268.2151	35485.273	12773.55	1862.2151	17242.275	10851.55	15878.215	4540.2749	8588.5498	6679.2148	4324.2749	6065.5498	11740.215	5385.2749	6609.5498	11911.55	5166.0952	8331.7305	3294.55	19048.096	7367.73	8347.5498	7755.0952	12620.73	3921.55	10592.096	4470.73	-564.44995	2951.0952	7271.73	9344.1348	3333.335	13328.455	7196.1348	1576.335	808.45508	10960.135	3216.335	8093.4551	2265.135	7106.335	6931.4551	1816.0649	11248.58	710.29492	10043.035	3889.5698	3393.7349	3107.0349	13163.57	7718.7349	-573.96509	282.56982	3039.7349	1260.46	1761.0049	10023.154	5676.46	1453.0049	9714.1543	13796.46	3426.0049	10345.154	11087.46	2296.0049	3762.1548	2282.46	21664.004	7139.1548	16740.461	960.00488	390.15479	233.45996	3042.0049	1501.1548	5972.46	14217.005	7544.1548	3209.79	14883.939	9734.7695	9469.79	5546.9399	5911.77	2332.79	14432.939	6627.77	6698.79	2066.9399	-583.22998	8461.79	4403.9399	7612.77	402.125	1506.4902	7585.2695	13375.125	6661.4902	5518.2695	9504.125	4888.4902	3524.2695	10227.725	1472.9751	1082.0801	11329.725	3196.9751	3113.0801	7152.7251	10634.975	12552.08	1013.7251	3560.9751	4019.0801	4486.7251	5640.9751	8146.0801	590.7251	11606.975	20609.08	2832.9751	15658.92	7282.9702	8219.9746	1454.9199	870.97021	-469.0249	1840.9199	340.97021	1200.9751	15948.92	5492.9702	7686.9751	8257.9199	-156.02979	-441.0249	2006.9199	1515.9702	1935.9751	17130.92	10456.971	10060.975	5999.9199	7429.9702	1158.9751	2548.9199	9539.9707	-95.024902	2439.9199	7274.9702	3813.1799	11515.385	5225.0649	3216.1799	11911.385	4891.0649	9517.1797	2540.3848	1298.0649	5720.1797	1228.3848	-817.93506	7564.4297	-1438.8301	1173.6548	6851.4297	-69.830078	8249.6543	4124.4297	4999.1699	9412.6543	45.429932	-2334.8301	7419.6548	10949.37	698.50977	-1945.1099	3172.3701	9758.5098	6458.8901	2372.3701	-206.49023	200.89014	7820.3701	2623.5098	4841.8901	6371.1152	11322.814	9756.4648	3725.115	13632.814	8081.4648	4851.1152	10557.814	8120.4648	2657.115	24656.814	6577.4648	6183.1152	3887.8149	9417.4648	12616.795	2659.835	9049.9697	6876.7949	14489.835	9747.9697	2917.7949	19981.836	13625.97	12122.795	1901.835	12952.97	9887.7949	5509.835	9499.9697	93.794922	891.83496	10596.97	4530.77	12274.035	8101.8652	3399.77	17244.035	8469.8652	11378.77	1722.0352	5517.8652	14261.77	3449.0352	5353.8652	12353.96	3444.1099	-1202.1899	11815.96	5406.1099	6386.8101	5332.96	16789.109	6859.8101	2456.96	19687.109	12719.811	9946.96	2006.1099	11354.811	2092.96	21928.109	9845.8105	14997.655	6577.2251	6122.3848	163.65503	2136.2251	7012.3848	12580.655	4325.2251	10373.385	15.655029	3819.2251	15826.385
11210.585	5601.6499	10025.74	8018.9951	4017.0752	8933.0801	2035.9951	13825.075	9064.0801	7969.9951	267.0752	769.08008	6030.9951	2225.0752	9980.0801	-567.00488	-204.9248	177.08008	4389.9951	3383.0752	4679.0801	7935.9951	2641.0752	4613.0801	8908.9951	1153.0752	5370.0801	3869.325	12021.09	6278.7349	1905.325	2650.0898	6528.7349	2815.325	8120.0898	4428.7349	92.324951	12624.09	7098.7349	2429.325	6526.0898	7213.7349	3827.4399	14975.109	3839.73	4310.355	-625.78516	-2837.8701	-2768.645	325.21484	9790.1299	2848.355	438.21484	2965.1299	5471.355	5257.2148	8795.1299	-2960.645	2567.2148	7479.1299	5474.1553	21297.93	6711.0249	1105.155	17325.93	2735.0249	6971.1553	3060.9302	5201.0249	4304.1553	4537.9302	2395.0249	1254.155	5488.9302	1822.0249	838.15503	271.93018	5243.0249	9072.3447	7228.9248	5643.6401	269.85498	-1029.3599	726.52002	1040.855	4448.6401	1991.52	2528.165	16980.75	7776.6948	10958.165	-297.25	692.69482	-535.83496	16913.75	7270.6948	-1842.835	369.75	7152.6948	2619.165	1228.75	3521.6948	564.88501	-45.205078	-3556.4854	1883.885	12591.795	680.51465	7336.8848	3052.7949	2597.5146	1582.885	4624.7949	370.51465	5038.8848	2357.7949	4287.5146	11090.325	1982.3301	-48.365234	1073.325	9385.3301	6690.6348	4535.3252	-237.66992	-721.36523	6438.3252	2824.3301	6191.6348	3248.325	15258.33	5267.6348	5480.9302	4766.0698	4832.1602	7707.9302	292.06982	279.16016	-1821.625	1580.0449	7257.7202	1814.375	12371.045	5947.7202	-406.625	11960.045	3129.7202	-780.625	1128.0449	7785.7202	4758.375	2099.0449	102.72021	13696.35	1532.6802	214.83008	6192.3501	3779.6802	5626.8301	14289.35	4028.6802	2437.8301	6614.3501	3184.6802	4141.8301	9065.1299	2656.8652	6567.6948	6140.1299	2868.8652	4.6948242	3393.1299	841.86523	-436.30518	-1207.8701	7652.8652	6724.6948	1353.1299	1598.8652	4268.6948	8253.0049	1753.25	5355.9302	950.00488	-1426.75	3854.9302	3799.3701	719.12988	5929.29	11073.37	55.129883	1869.29	382.37012	8030.1299	7105.29	6304.3701	1273.1299	3831.29	-2410.6299	6476.1299	2526.29	-1623.6299	3160.1299	1199.29	3056.3701	3349.1299	5234.29	13954.285	2900.575	1895.4702	414.28491	16369.575	8548.4707	3280.2849	2619.575	6703.4702	1455.2849	8889.5752	3741.4702	12093.285	2527.575	1296.4702	5218.2852	2543.575	7148.4702	2340.2849	6359.5752	5683.4702	6042.2002	9615.7998	9264.3799	8668.2002	3478.7998	4736.3799	6058.2002	5464.7998	7829.3799	8287.5352	8373.0898	7052.0151	718.53503	2517.0901	5353.0151	5022.5352	3325.0901	4319.0151	13122.79	356.27002	3867.5898	1029.79	7576.27	4492.5898	1034.79	3031.27	-833.41016	11665.79	1554.27	7413.5898	7012.79	-43.72998	1148.5898	1292.79	-990.72998	985.58984	963.79004	3173.27	-130.41016	-87.294922	13433.8	6031.3101	4139.7051	2728.7998	5153.3101	2970.7051	2072.7998	6371.3101	756.68994	10599.8	9946.6953	-1944.3101	-1450.2002	5847.6948	1154.6899	2310.7998	6209.6948	-1962.3101	-917.2002	1522.6948	7906.2051	2727.0649	8020.3398	5656.2051	1098.0649	-206.66016	3218.2051	1057.0649	2766.3398	1559.2051	5328.0649	3547.3398	68.219971	19633.301	7398.04	1062.22	12257.3	6055.04	6699.2197	7527.2998	6200.04	259.26489	2407.5498	1373.2852	8526.2646	3447.5498	2.2851562	2344.2649	18057.551	888.28516	6700.2803	-2215.1602	1121.0449	10702.28	5170.8398	13176.045	10633.28	845.83984	610.04492	3005.28	19321.84	9613.0449	472.28003	-598.16016	10775.045	11915.28	1446.8398	11899.045	1106.28	12152.84	12839.045	3434.8301	12016.77	7644.2852	4669.8301	9079.7695	5699.2852	5883.8301	1385.77	7458.2852	793.83008	16299.77	10152.285	8352.8301	3745.77	9558.2852	525.83008	1157.77	12142.285	6647.8301	1600.77	524.28516	1482.8301	15363.77	9981.2852	229.5752	10166.74	2444.0649	-776.4248	-64.259766	7515.0649	2932.5752	9706.7402	5751.0649	12580.064	588.45996	-2060.29	11108.064	557.45996	-2878.29	739.06494	13213.46	3065.71	833.06494	13872.46	3330.71	1372.0649	1692.46	1753.71	2349.0649	9676.46	4928.71	3792.625	12864.66	4384.0547	4267.625	18941.66	9979.0547	7853.625	-1193.3398	-1498.9453	3815.04	25193.545	13577.515	-914.95996	19233.545	10068.515	11994.04	2680.5449	5513.5146	5625.04	3103.5449	7006.5146	8302.04	3134.5449	10341.515	9114.915	7569.0752	9292.5195	3702.915	20959.074	12336.52	8889.915	7515.0752	17330.52	3507.915	11614.075	6202.52	-290.08496	2216.0752	11232.52	11645.14	3860.5449	11730.495	5154.1396	2033.5449	497.49512	9524.1396	4812.5449	10283.495	1647.1399	7495.5449	6376.4951	756.68506	5137.9302	2684.2651	10969.7	4125.4102	4585.3301	2942.7	13641.41	8345.3301	469.69995	1086.4102	9359.3301	164.34009	3720.1201	9223.9355	-319.65991	2957.1201	15567.936	14706.34	4942.1201	10184.936	8292.3398	4803.1201	6413.9351	212.34009	22434.121	10950.936	19395.34	4442.1201	2494.9351	-742.65991	4702.1201	1805.9351	1487.3401	18925.121	10327.936	905.09497	14941.88	7352.7148	8843.0947	3257.8799	4339.7148	3388.095	11921.88	7333.7148	7458.0947	473.87988	-508.28516	6564.0947	1260.8799	3908.7148	-1661.0698	-1563.9746	6890.5249	9483.9297	293.02539	5668.5249	801.93018	7616.0254	6498.5249	9670.2354	1971.3198	694.24023	7010.2354	2447.3198	3624.2402	4671.2354	6337.3198	13396.24	-278.76489	5178.3198	6092.2402	3583.2351	5038.3198	13546.24	-143.76489	10844.32	19744.24	2547.4851	13392.725	6861.5698	7947.4854	891.7251	-312.43018	-894.51489	-1922.2749	242.56982	1806.4851	13637.725	6094.5698	9180.4854	-266.2749	232.56982	-448.51489	-660.2749	2022.5698	2489.4851	12975.725	9477.5703	7111.4854	5927.7251	7565.5698	520.48511	463.7251	8016.5698	-594.51489	-751.2749	8258.5703	5189.2852	9480.1299	7655.7651	2175.2849	11605.13	6028.7651	7483.2852	2753.1299	3323.7651	5433.2852	3985.1299	1417.7651	9238.7402	2891.1001	-1839.9746	8523.7402	3156.1001	6093.0254	5683.7402	6237.1001	6087.0254	730.73999	2595.1001	3402.0254	6185.2798	3354.8198	-2971.3447	-324.72021	13189.82	4414.6553	708.27979	2629.8198	-1676.3447	6565.2798	5912.8198	4302.6553	5745.6602	13183.64	11768.04	3213.6599	15464.64	9551.04	4693.6602	13370.64	8099.04	3594.6599	18984.641	10573.04	5896.6602	3707.6399	9360.04	12753.13	4504.04	9135.3652	3530.1299	23526.039	11050.365	3520.1299	18213.039	9933.3652	13776.13	2707.04	8498.3652	15167.13	5802.04	10203.365	1468.13	1897.04	7299.3652	3237.085	17762.961	15064.359	2237.085	20390.961	10354.359	11792.085	3869.96	6421.3599	10835.085	5762.96	6412.3599	13316.24	4182.5552	3143.2749	12257.24	5278.5552	11737.275	4757.2402	19086.555	8192.2754	2584.24	16832.555	16388.275	7646.2402	2582.5552	11282.275	736.23999	18993.555	9710.2754	11757.115	4358.7148	4094.1499	145.11499	2179.7148	1861.1499	11147.115	4672.7148	10179.15	21.11499	1913.7148	13155.15
5282.1699	9701.4297	10745.015	8422.6602	4820.4248	8242.79	4055.6599	14983.425	9409.79	7166.6602	1093.4248	1108.79	4779.6602	3008.4248	12720.79	469.65991	-765.5752	597.79004	6098.6602	2645.4248	5839.79	8006.6602	3128.4248	7637.79	8323.6602	1975.4248	7371.79	8248.2949	3627.54	6544.855	-118.70508	1537.54	7456.855	2030.2949	9538.54	4555.855	-900.70508	12021.54	4626.855	-31.705078	9059.54	6888.855	3775.1399	9321.9248	4889.4702	5218.855	2101.415	-6727.7646	61.85498	1655.415	8176.2354	5609.855	1936.415	-659.76465	9623.8555	8149.415	7334.2354	-273.14502	1213.415	3087.2354	5080.4248	22261.564	8449.0996	1070.425	19601.564	1082.1001	7827.4248	4020.5649	2582.1001	2801.425	9598.5645	2765.1001	1546.425	6965.5649	822.1001	733.42505	2979.5649	5604.1001	7953.4297	6611.3599	8114.1748	-1069.8701	431.1001	-557.43018	1821.1299	3683.1001	1945.5698	3331.3999	18958.096	6582.6299	13173.4	-762.90479	-1071.3701	892.3999	16169.096	4197.6299	-897.6001	-1821.9048	7141.6299	4665.3999	546.09521	4012.6299	651.35498	-2519.7451	216.37012	1496.355	6839.2549	3279.3701	7532.355	-714.74512	5800.3701	1584.355	2936.2549	4092.3701	4441.355	1.2548828	5429.3701	8919.3301	772.4751	-911.49023	1801.3301	3763.4751	5427.5098	2140.3301	-921.5249	-119.49023	5515.3301	972.4751	4592.5098	2402.3301	12452.475	4531.5098	5929.395	5395.2349	5730.5049	8217.3945	1267.2349	1972.5049	-550.2251	520.48486	4494.7148	1309.7749	12263.484	7585.7148	1709.7749	10305.484	4581.7148	321.7749	-231.51514	6299.7148	5302.7749	-715.51514	1448.7148	14138.375	2760.3198	532.94482	7438.375	4456.3198	7370.9448	9238.375	3535.3198	1625.9448	6037.375	2618.3198	7536.9448	6108.5801	1957.0552	4683.4951	8259.5801	1068.0552	1174.4951	6178.5801	968.05518	-282.50488	973.58008	4999.0552	6558.4951	5230.5801	817.05518	3870.4951	9295.5352	1997.3101	6342.4302	1311.5349	-1492.6899	4100.4302	3478.5	8739.3496	6444.1099	11743.5	349.3501	2733.1099	3027.5	8558.3496	6826.1099	8128.5	1665.3501	6742.1099	465.5	5828.3501	4333.1099	1618.5	2401.3501	2677.1099	8228.5	2257.3501	4241.1099	12622.605	4019.7148	2607.9502	-392.39502	15683.715	8427.9502	3285.605	3276.7148	4281.9502	1038.605	7732.7148	4135.9502	10838.605	1633.7148	1171.9502	6505.605	714.71484	5954.9502	516.60498	5225.7148	6517.9502	6025.855	7995.0352	8822.9004	8684.8555	3489.0352	5131.8999	4513.855	5657.0352	8443.9004	9515.4199	6704.9199	5580.2949	771.41992	382.91992	5364.2949	4832.4199	-257.08008	5598.2949	11912.785	5327.1396	8668.3906	1322.785	9069.1396	7036.3901	935.78503	6797.1396	3727.3901	11118.785	6831.1396	10955.391	8405.7852	3592.1399	3804.3901	974.78503	3486.1399	6640.3901	4545.7852	3049.1399	2048.3901	7.9248047	13765.189	5335.085	5536.9248	2257.1899	3954.085	4428.9248	819.18994	3022.085	3103.6299	11127.225	8521.2998	-999.37012	983.2251	2193.2998	-837.37012	677.2251	7867.2998	-616.37012	189.2251	-1316.7002	4180.02	1748.7148	4946.02	1899.02	-454.28516	-675.97998	-452.97998	929.71484	1410.02	574.02002	4582.7148	2520.02	-88.955078	16757.5	5438.5049	3733.0449	4093.5	5702.5049	8003.0449	1608.5	8492.5049	-4840.6055	1453.5752	5266.0498	2267.3945	3261.5752	3553.0498	-3350.6055	16226.575	5844.0498	6826.4199	-452.08496	-4171.2998	9641.4199	3292.915	7755.7002	11451.42	1222.915	-4385.2998	5998.4199	17553.914	3195.7002	677.41992	1087.915	6980.7002	9339.4199	2839.915	4913.7002	836.41992	16358.915	6130.7002	3240.3501	15348.925	9628.5098	4823.3501	12467.925	4759.5098	6303.3501	4092.9248	6313.5098	1885.3501	19149.926	10723.51	7063.3501	7417.9248	10500.51	1265.3501	904.9248	11468.51	7966.3501	1304.9248	601.50977	1885.3501	15525.925	13459.51	-238.58496	11648.32	3618.3799	-1430.585	56.319824	9621.3799	-485.58496	9509.3203	5465.3799	12751.295	912.125	1340.7798	11847.295	1812.125	2031.7798	1375.2949	9220.125	5814.7798	3770.2949	7800.125	7773.7798	1588.2949	1712.125	7748.7798	3145.2949	6814.125	10001.779	4070.875	12415.245	3855.2798	3702.875	19072.246	11358.279	8320.875	-1855.7549	-2394.7202	2483.46	31815.289	7975.8999	1445.46	17545.289	10381.9	12628.46	1242.29	8227.9004	6551.46	1362.29	7655.8999	10037.46	953.29004	9717.9004	11718.325	3308.5049	12455.67	3742.325	13872.505	10200.67	9182.3252	2563.5049	15512.67	4660.3252	11990.505	4007.6699	-36.675049	-1245.4951	12150.67	9352.5703	3611.9702	9279.875	6963.5698	3006.9702	-1301.125	6731.5698	3018.9702	11646.875	1208.5699	4779.9702	5412.875	445.06006	2549.3203	814.36523	11726.055	6683.8398	3119.1499	3322.0552	16252.84	7825.1499	-223.94482	2418.8401	8712.1504	1082.7	5104.4199	10691.439	559.69995	1923.4199	14576.439	12347.7	6364.4199	11791.439	11092.7	7051.4199	6005.4399	1680.7	21371.42	8223.4395	18667.699	5018.4199	360.43994	83.699951	6734.4199	1941.4399	1076.7	28274.42	11877.439	21.969971	18517.195	5765.7148	7120.9697	4583.1948	4463.7148	1509.97	15875.195	3198.7148	2941.97	1286.1948	-3183.2852	5538.9697	3651.1948	2345.7148	-1153.0601	3073.125	7641.2202	9310.9395	4678.125	11298.221	-203.06006	9387.125	8709.2207	9776.0996	-1894.5498	-866.77979	8345.0996	-950.5498	1450.2202	1736.1001	3472.4502	10410.221	2028.1001	79.450195	5498.2202	4609.1001	2081.4502	8233.2207	745.1001	9646.4502	18225.221	1244.78	13378.49	5267.2451	9131.7803	4090.4902	-2836.7549	-606.21997	-1116.5098	-2583.7549	1869.78	11837.49	7320.2451	10505.78	730.49023	-2739.7549	-341.21997	-192.50977	-1115.7549	577.78003	12710.49	9115.2451	9980.7803	6916.4902	4414.2451	-323.21997	492.49023	8905.2451	-462.21997	1262.4902	3711.2451	4544.9248	8778.4297	3845.6152	2376.925	5791.4302	5884.6152	8861.9248	-1410.5698	-1079.3848	6938.9248	-1393.5698	-3318.3848	7817.8848	-2477.5996	-2359.2754	6226.8848	-625.59961	7349.7246	4379.8848	2825.4004	7057.7246	-1453.1152	-2702.5996	6622.7246	11834.5	3343.7251	-166.25	2632.5	11055.725	8474.75	2319.5	1735.7251	1629.75	443.5	1471.7251	10789.75	6566.2148	11240.48	9761.6406	3807.2151	17562.48	10159.641	3376.2151	10949.48	9892.6406	3148.2151	22936.48	7483.6401	7745.2148	4888.48	7670.6401	15223.04	2386.8301	5888.3848	10879.04	3244.8301	6533.3848	8619.04	10965.83	-188.61523	12503.04	4576.8301	8129.3848	13929.04	5348.8301	10166.385	1212.04	1341.8301	6573.3848	2900.6299	18323.635	14584.915	1314.6299	15620.635	11746.915	10800.63	-31.365234	4648.915	1663.6299	-560.36523	5025.915	8177.9502	4520.79	2185.98	6573.9502	5283.79	12791.98	378.9502	16944.789	8601.9805	-1284.0498	16454.789	13960.98	4364.9502	5403.79	10327.98	-1886.0498	20477.789	10482.98	12782.445	6266.5601	5966.5801	1626.4449	2490.5601	2423.5801	8527.4453	2055.5601	8240.5801	1563.4449	2440.5601	13558.58
12052.225	5614.9502	11852.37	9006.46	4828.0151	5687.0649	4917.46	18768.016	7674.0649	9172.46	309.01514	-1572.9351	5124.46	3645.0151	9114.0645	-521.54004	1166.0151	-621.93506	6795.46	2234.0151	4075.0649	7877.46	2483.0151	3273.0649	8803.46	2164.0151	6022.0649	6732.2402	3531.1201	5749.5649	-1382.7598	3610.1201	6516.5649	1083.2402	8792.1201	2975.5649	-1261.7598	13302.12	2019.5649	-2029.7598	7735.1201	4727.5649	3534.9902	14366.825	3495.9448	5767.8999	1105.5898	-453.2002	602.8999	838.58984	12251.8	4698.8999	1654.5898	5661.7998	10645.9	8744.5898	11181.8	1120.8999	2560.5898	9927.7998	3574.145	21346.279	7927.3999	698.14502	12426.279	1915.3999	6225.145	1861.2798	5449.3999	6883.145	1251.2798	5037.3999	924.14502	4464.2798	3667.3999	146.14502	-944.72021	6166.3999	7841.7646	10541.734	6053.855	-1491.24	573.00488	2371.0649	1632.76	4519.0049	3505.0649	2066.1851	19158.66	6785.1748	12619.186	2943.6602	-188.8252	-268.81494	17420.66	4228.1748	-1184.8149	1084.6602	7501.1748	3770.1851	2523.6602	3120.1748	-795.63501	578.27002	649.33984	-28.63501	9586.2695	5846.3398	5908.3652	3239.27	5801.3398	160.36499	6660.27	5043.3398	3748.365	2912.27	6371.3398	12126.11	1114.6548	-5767.6104	3910.1101	5177.6548	5082.3896	4007.1101	-472.34521	-4870.6104	6721.1104	1521.6548	1891.3896	3275.1101	12135.654	-1274.6104	5979.8604	9452.4355	6147.4351	9198.8604	2216.4351	1820.4351	959.02002	1879.4951	5062.355	2191.02	13710.495	3257.355	2224.02	14666.495	2255.355	981.02002	1408.4951	5011.355	6498.02	1153.4951	-1782.645	10512.9	923.25	2849.3501	5892.8999	2481.25	5766.3501	18.899902	-627.75	3228.3501	2761.8999	840.25	7694.3501	358.05005	732.80005	5542.1348	8906.0498	2972.8	254.13477	7730.0498	2095.8	144.13477	503.05005	5945.7998	7572.1348	4496.0498	2121.8	4037.1348	5954.4199	2401.5449	5032.355	1488.4199	1408.5449	3342.355	1520.7351	12077.74	4273.5898	12303.735	4409.7402	1194.5898	2267.7351	11973.74	6445.5898	6832.7354	3897.74	5758.5898	953.73511	9608.7402	4368.5898	1605.7351	5403.7402	3497.5898	6268.7354	4588.7402	3613.5898	13662.28	2117.2349	1780.9502	2010.28	14711.234	7234.9502	3856.28	2190.2349	4323.9502	916.28003	4032.2349	3150.9502	12729.28	2399.2349	227.9502	5953.2803	1474.2349	3534.9502	-465.71997	4735.2349	2879.9502	4317.0601	16600.52	8204.9355	9667.0605	2068.52	5795.9351	7356.0601	13391.52	12455.936	7199.105	9370.2051	5973.1152	464.10498	1081.2051	6844.1152	5177.105	1226.2051	6970.1152	13218.905	3553.3452	8370.0752	1515.905	10012.346	4214.0752	1916.905	6578.3452	416.0752	11071.905	5142.3452	6005.0752	4534.9053	6665.3452	2798.0752	842.90503	2609.3452	4180.0752	1964.905	1967.3452	3302.0752	3282.7148	11355.436	3345.8149	9504.7148	1992.4351	1235.8149	7749.7148	535.43506	196.81494	2407.73	12533.689	9974.8203	417.72998	-469.31006	4703.8198	688.72998	2431.6899	6630.8198	-358.27002	-471.31006	-78.180176	7014.9453	699.89014	6508.2349	5455.9453	-1819.1099	786.23486	2582.9451	-470.10986	4936.2349	1591.9451	3508.8901	6435.2349	1287.425	21929.779	3416.165	1567.425	15025.78	4033.165	3583.425	2128.78	3594.165	664.30005	798.60986	1970.9805	8860.2998	2524.6099	3422.9805	5565.2998	5756.6099	3898.9805	7000.1953	-108.31006	-1055.7852	9231.1953	5058.6899	14462.215	12596.195	888.68994	-1216.7852	3567.1951	19870.689	5805.2148	992.19507	1891.6899	11236.215	12133.195	4257.6899	6979.2148	523.19507	12138.689	11064.215	1928.325	14840.585	7625.1851	2514.325	12056.585	9550.1855	5932.3252	2793.585	7823.1851	1209.325	17551.586	9044.1855	9351.3252	6063.585	11641.186	-855.67505	1354.585	11580.186	6268.3252	1700.585	3625.1851	1350.325	13334.585	9762.1855	2723.8	4762.7354	3145.895	670.80005	-4575.2646	6539.895	2627.8	10582.735	8485.8945	9749.8496	-2361.5098	-2004.5552	9887.8496	-1544.5098	-889.55518	-753.1499	5924.4902	4675.4448	2005.8501	7839.4902	3823.4448	263.8501	-2716.5098	3988.4448	2768.8501	-2728.5098	7878.4448	3255.0801	16320.055	6230.5151	2883.0801	23288.055	14559.516	8150.0801	528.05518	-235.48486	2364.7349	33571.898	11726.561	-664.26514	19296.9	10333.561	12493.734	4424.8999	10664.561	7251.7349	3742.8999	5919.5601	8982.7344	4929.8999	9012.5605	13320.825	7265.5298	8019.8301	4628.8252	14761.529	8957.8301	11076.825	5228.5298	16977.83	4963.8252	13038.529	4775.8301	267.82495	2030.5298	12604.83	9040.2354	3746.605	13238.45	7424.2354	1717.605	1391.4502	9279.2354	941.60498	9262.4502	1154.2351	4009.605	8249.4502	-763.68506	8723.0547	-741.87988	13299.205	3150.8848	-1149.3203	3584.2051	13080.885	2655.6797	772.20508	-725.11523	4232.6797	23.534912	2035.6348	7430.1348	-745.46509	909.63477	10853.135	12340.535	2811.6348	11318.135	10127.535	3241.6348	3925.1348	-678.46509	18865.635	8324.1348	17993.535	554.63477	-635.86523	-1483.4651	3732.6348	2197.1348	686.53491	17909.635	8763.1348	797.75488	18476.895	8115.6851	9069.7549	3498.895	4624.6851	3392.7549	10093.895	-183.31494	4081.7549	-811.10498	419.68506	7780.7549	1204.895	5567.6851	607.73511	1281.8599	13454.01	9455.7354	2724.8599	11642.01	8020.7354	6475.8599	10457.01	5974.6152	3322.6748	-1344.0996	4742.6152	2407.6748	41.900391	-2792.3848	9887.6748	7378.9004	-2018.3848	7529.6748	3052.9004	562.61523	7913.6748	7078.9004	-3017.3848	11774.675	20627.9	1595.1201	16484.496	8893.9395	9449.1201	3463.4951	1370.9399	-614.87988	353.49512	81.939941	3175.1201	10296.495	6818.9399	12807.12	3057.4951	-591.06006	251.12012	789.49512	2356.9399	1614.1201	15290.495	10465.939	7875.1201	6173.4951	7900.9399	779.12012	2353.4951	12725.939	64.120117	797.49512	7256.9399	2839.7549	15285.035	8475.8047	2343.7549	9951.0352	7571.8052	9675.7549	2235.0352	2321.8052	6044.7549	1581.0352	1622.8052	9239.1953	-1182.6548	1496.7002	7503.1953	-325.65479	11341.7	6418.1953	3581.3452	9670.7002	33.195068	-2148.6548	9748.7002	8705.5752	2332.645	-1507.8398	1486.575	12392.645	6817.1602	2187.575	1251.645	-314.83984	-32.425049	67.64502	9432.1602	6942.9551	7777.8052	9212.2754	3495.9551	12360.805	8784.2754	3528.9551	15335.805	6811.2749	4412.9551	23334.805	8485.2754	2427.9551	-468.19482	6433.2749	14302.785	2144.3999	6970.8848	13097.785	5445.3999	3705.8848	10678.785	1549.3999	-2857.1152	1379.7849	16190.4	8405.8848	11710.785	5558.3999	7039.8848	751.78491	2977.3999	6342.8848	2739.23	16171.425	8546.2148	2974.23	21307.426	8043.2148	11057.23	3439.4248	5750.2148	397.22998	1590.4248	4242.2148	14494.18	3407.1099	-642.89014	12443.18	4128.1099	11008.109	6279.1797	16293.109	8239.1094	4269.1797	17055.109	11978.109	4767.1797	7202.1099	10287.109	1382.1799	21321.109	8497.1094	12774.735	3177.2402	4486.0098	-281.26489	1496.2402	5091.0098	9778.7354	3034.2402	13249.01	-696.26489	1756.2402	16820.01
11328.535	7199.0801	3995.6543	10055.245	4765.585	6968.73	4207.2451	14283.585	8519.7305	8214.2451	445.58496	-22.27002	8245.2451	2094.585	7714.73	289.24512	-1974.415	-446.27002	6914.2451	420.58496	4185.73	9034.2451	2062.585	6601.73	6656.2451	1639.585	4543.73	8079.5801	3305.5298	5090.0898	-90.419922	782.52979	3769.0898	2590.5801	10431.529	2569.0898	-56.419922	13968.529	2365.0898	1189.5801	7478.5298	2399.0898	2992.1499	12902.45	1948.3052	6348.2148	1629.0801	-7533.5098	776.21509	799.08008	9194.4902	4281.2148	254.08008	-1036.5098	9859.2148	8711.0801	5441.4902	365.21509	2061.0801	2594.4902	4158.9502	23912.1	8884.6445	4507.9502	9502.0996	5287.645	5794.9502	4494.1001	4369.645	7545.9502	3384.1001	4741.645	39.949951	6625.1001	2633.645	331.94995	1385.1001	5655.645	12461.48	7684.8999	6400.1699	-2788.4702	1367.03	-210.8252	-606.47021	6269.0303	3212.1748	3523.4551	18297.629	7441.6948	12371.455	-848.37012	-422.30518	122.45508	16115.63	5263.6948	-22.544922	-445.37012	9008.6953	3946.4551	411.62988	2402.6948	891.94495	-1516.5752	634.2998	817.94495	8845.4248	5193.2998	5286.9448	3370.4248	4676.2998	2079.9448	4461.4248	4930.2998	6922.9448	-52.575195	6340.2998	9966.9648	-766.08008	996.7251	8266.9648	2048.9199	8201.7246	3461.9651	-2231.0801	-658.2749	6143.9648	1005.9199	6494.7251	3632.9651	10562.92	4775.7251	6388.77	1991.6099	2905.3555	6987.77	1676.6099	-2587.6445	986.81995	2198.365	7945.085	2163.8198	16127.365	5264.085	3523.8198	11873.365	1761.085	768.81995	1669.365	7716.085	6720.8198	1918.365	-1295.915	2587.0549	112.37012	287.5249	6403.0547	5419.3701	5900.5249	1441.0549	2013.3701	1969.5249	6441.0547	2668.3701	5740.5249	401.35498	911.28516	3996.5	8674.3555	663.28516	-621.5	5491.355	917.28516	-804.5	1466.355	3653.2852	8056.5	4959.355	1091.2852	2699.5	4303.2354	4796.0249	9386.0645	2715.2351	740.0249	3561.0649	683.88989	4121.5151	7124.165	9623.8896	-291.48486	-0.83496094	1310.8899	8186.5151	5141.165	7105.8896	-345.48486	2907.165	-338.11011	6896.5151	4930.165	-415.11011	1572.5151	2707.165	4011.8899	71.515137	3554.165	13882.675	1776.7949	6.0297852	2153.675	14709.795	6723.0298	4074.675	1197.7949	1533.0298	726.67505	7195.7949	2641.0298	9943.6748	2128.7949	-508.97021	6916.6748	312.79492	2801.0298	1177.675	4910.7949	3532.0298	4487.6948	15854.54	5807.4448	8962.6953	3421.54	5566.4448	5723.6948	12901.54	9554.4453	7773.2197	8471.1201	3760.0098	-514.78003	1638.1201	5353.0098	5878.2197	1717.1201	2890.0098	8948.1797	8154.915	6363.105	708.17993	10036.915	6084.105	1015.1799	5284.915	4607.105	11806.18	4789.915	7285.105	7765.1797	3360.915	6645.105	1081.1799	3157.915	6838.105	4274.1797	2812.915	5872.105	1559.335	14752.18	5448.5601	8844.335	3129.1802	2659.5601	5507.335	3489.1802	2037.5601	5135.8652	10354.055	8224.7998	337.86499	884.05518	4763.7998	-47.13501	1333.0552	8791.7998	379.86499	-697.94482	1009.7998	8466.9102	1304.02	7049.2402	4891.9102	-2384.98	-392.75977	1996.9099	2002.02	1901.2402	1001.9099	3019.02	2654.2402	1291.79	25301.314	4645.9849	2598.79	13432.314	6029.9849	1910.79	4180.3149	8771.9844	770.69507	2760.1299	1539.8555	8961.6953	2309.1299	2276.8555	5943.6953	8187.1299	6166.8555	7108.6797	-685.22021	367.86523	10395.68	3821.7798	21124.865	12464.68	1418.7798	2208.8652	4284.6797	15025.779	9959.8652	643.67993	94.779785	11725.865	9268.6797	4507.7798	9872.8652	343.67993	15894.779	9472.8652	-792.09521	12914.5	10483.689	1226.9048	7347.5	6962.6899	3455.9048	2081.5	3989.6899	-2745.0952	20059.5	9217.6895	6313.9048	3174.5	8237.6895	-2320.0952	288.5	11065.689	3225.9048	1409.5	1067.6899	-329.09521	7563.5	-640.31006	1231.9451	9917.5703	3712.6948	268.94507	-238.43018	8249.6953	8907.9453	2318.5698	9217.6953	12027.025	-206.75	479.36523	11299.025	-299.75	1750.3652	3688.0249	12958.25	7775.3652	6349.0249	2120.25	7298.3652	1414.0249	334.25	7609.3652	8290.0254	197.25	9741.3652	6304.2451	11163.141	7429.25	4601.2451	21042.141	15715.25	8684.2451	-351.85986	481.25	745.31494	30212.346	14484.234	-435.68506	16622.346	10957.234	13024.314	4711.3452	9959.2344	4438.3149	4056.3452	8769.2344	7770.3149	2553.3452	12884.234	8763.9453	9434.6797	8927.3047	3635.9451	16716.68	11659.305	8971.9453	7279.6797	16278.305	3364.9451	14624.68	3546.3052	-89.054932	2850.6799	8166.3052	8084.79	4722.605	10421.6	4697.79	2284.605	-995.3999	7819.79	2709.605	10786.6	2126.79	5657.605	4383.6001	1214.155	7027.6953	1795.655	10457.915	6064.665	2379.29	3019.915	18251.664	6235.29	1350.915	2343.665	5914.29	-134.18506	3835.2451	8893.3105	1013.8149	2173.2451	14133.311	15952.814	4747.2451	11119.311	10627.814	3962.2451	5384.3101	505.81494	19264.246	9764.3105	8173.8149	839.24512	773.31006	-202.18506	4103.2451	2687.3101	2230.8149	20149.246	10253.311	-714.15503	17338.211	9823.0752	8247.8447	2347.21	4287.0752	4670.8447	-839.79004	427.0752	4602.8447	-509.79004	262.0752	6187.8447	841.20996	10569.075	236.73511	2346.145	8294.3398	11546.735	3340.145	5932.3398	3546.7351	12170.145	8392.3398	2045.575	2400.8901	262.97021	3905.575	2438.8901	1237.9702	717.57495	6099.8901	14914.971	1369.575	8217.8906	3026.9702	6402.5752	4687.8901	10903.971	314.57495	11414.891	18211.971	382.37988	11800.79	8025.0552	9155.3799	1200.79	1513.0552	-1634.6201	-1594.21	1549.0552	6648.3799	-155.20996	9109.0547	7651.3799	1225.79	900.05518	-490.62012	-673.20996	1761.0552	5472.3799	9154.79	10134.055	8802.3799	3342.79	6945.0552	-190.62012	-748.20996	11667.055	-1333.6201	396.79004	6701.0552	5115.1797	9140.1543	5290.2798	2319.1799	8201.1543	7955.2798	7245.1797	-682.84521	2508.2798	7277.1797	-759.84521	1643.2798	10200.665	1619.2798	-104.47998	9690.665	2472.2798	9704.5195	7688.665	6292.2798	12053.52	1422.665	1579.2798	5249.52	11744.335	1586.4551	966.68506	2657.335	13502.455	8957.6855	3168.335	1697.4551	2200.6851	233.33496	570.45508	10430.686	7700.0146	8221.2998	8539.6953	4158.0146	17442.301	7852.6948	4018.0149	13227.3	4953.6948	5404.0146	12281.3	5777.6948	277.01489	1965.2998	5167.6948	16679.039	3981.7852	5546.2002	13003.04	4635.7852	6578.2002	11106.04	951.78516	-3009.7998	1322.04	17726.785	12633.2	9270.04	8213.7852	8541.2002	1974.04	2539.7852	7057.2002	4866.0146	19992.414	10093.555	7065.0146	16341.415	7005.5552	10853.015	3656.415	2453.5552	746.01489	1354.415	5563.5552	14161.561	4295.6699	1117.8701	12013.561	6742.6699	10378.87	5820.5601	21473.67	8385.8701	4065.5601	16427.67	10687.87	3955.5601	8445.6699	10855.87	2468.5601	22140.67	12567.87	12543.65	4211.9399	4304.6099	-95.350098	812.93994	3920.6099	9906.6504	2408.9399	13580.609	-409.3501	-416.06006	17077.609
11957.26	5360.6299	3464.835	10366.305	1392.9448	6124.0552	4548.3047	13938.945	6471.0552	7994.3047	-1298.0552	-1739.9448	7809.3047	1341.9448	6805.0552	1795.3049	-3280.0552	-972.94482	6704.3047	2857.9448	4469.0552	6871.3047	-1523.0552	3864.0552	8729.3047	421.94482	5771.0552	9805.3398	-242.46484	4862.415	847.33997	-2303.4648	8441.415	2021.34	4533.5352	4948.415	1186.34	11282.535	4966.415	1022.34	6436.5352	4107.415	1659.4448	17415.336	5327.395	7399.52	998.68506	1148.4448	1163.52	67.685059	15404.445	5907.52	80.685059	5458.4448	10702.52	6461.6851	17706.445	742.52002	1280.6851	11830.445	4955.7646	20615.314	12093.335	5634.7646	1933.3149	4471.335	5770.7646	454.31494	4613.335	8395.7646	2644.3149	6330.335	403.76489	3571.3149	4147.335	-271.23511	-739.68506	6618.335	7568.7251	7347.5449	5780.2148	903.63989	497.95996	376.04004	2207.6399	5829.96	2693.04	5271.29	15910.285	5051.0449	14343.29	2499.2852	-853.95508	5505.29	12852.285	4265.0449	1840.29	-311.71484	6125.0449	6134.29	2168.2852	2591.0449	29.050049	975.5498	4.9101562	1855.05	11162.55	5804.9102	6697.0498	3233.5498	4230.9102	2304.05	4083.5498	4761.9102	4289.0498	2052.5498	4060.9102	10865.27	1899.52	188.7002	8177.27	3419.52	7311.7002	3016.27	288.52002	1780.7002	8084.27	2693.52	5305.7002	6350.27	13343.52	4126.7002	7862.5352	5769.5298	5115.9048	7303.5352	1066.5298	-741.09521	-817.09521	2634.0552	6494.3052	553.90479	13656.055	5833.3052	-457.09521	10748.055	4700.3052	-1767.0952	-18.944824	7552.3052	3052.9048	352.05518	179.30518	135.36499	1739.4851	-62.589844	6146.3652	7778.4854	5312.4102	-194.63501	960.48511	1337.4102	6395.3652	1990.4851	5713.4102	1173.09	1550.8848	5203.7598	9826.0898	2159.8848	-793.24023	5478.0898	286.88477	-1100.2402	1421.09	4604.8848	6017.7598	6138.0898	771.88477	4095.7598	6376.645	2588.48	5009.0498	953.64502	2042.48	4493.0498	824.79492	8687.3047	9051.1602	9934.7949	2546.3049	2755.1602	900.79492	11149.305	7597.1602	6539.7949	3742.3049	4668.1602	-353.20508	9609.3047	4199.1602	-10.205078	3379.3049	3131.1602	6183.7949	4282.3047	7254.1602	12049.875	1741.1499	207.77979	472.875	12291.15	5937.7798	2934.875	953.1499	1526.7798	349.875	6466.1499	2359.7798	9734.875	92.149902	-157.22021	3030.875	97.149902	1843.7798	-158.125	5155.1499	1941.7798	216.01001	14019.68	8719.5996	7584.0098	1352.6802	8688.5996	1054.01	16158.68	7690.6001	11218.715	7912.2998	5548.6401	1094.7151	1066.2998	4002.6401	4127.7148	2402.2998	2148.6401	12911.311	2163.9702	5078.3301	1447.3101	7065.9702	3651.3301	-11.689941	3766.9702	1190.3301	10604.311	4562.9702	4291.3301	8274.3105	2155.9702	2748.3301	409.31006	1783.9702	3054.3301	2413.3101	2299.9702	1733.3301	1460.4651	10767.005	3210.6851	7819.4648	3320.0049	4615.6851	4954.4648	3555.0049	4541.6851	3765.6499	16372.936	9659.6748	114.6499	2271.9351	2768.6748	1683.6499	1209.9351	7967.6748	281.6499	-297.06494	325.6748	7084.4902	3188.5952	6273.54	3394.4902	1346.5952	-532.45996	487.49023	2342.5952	1510.54	780.49023	3111.5952	2214.54	794.35498	20217.121	8234.9805	2394.355	11869.12	7195.98	592.35498	843.12012	8771.9805	814.87012	115.46484	5224.27	7517.8701	-30.535156	2990.27	9116.8701	3376.4648	3663.27	8723.1602	2620.4199	2.9248047	9475.1602	5183.4199	11983.925	12287.16	4244.4199	-928.0752	4565.1602	22690.42	7913.9248	1303.1599	4526.4199	9914.9248	10707.16	8097.4199	12866.925	842.15991	17088.42	11010.925	2905.4199	15539.35	4104.9048	5141.4199	8878.3496	3956.9048	7006.4199	4283.3501	5423.9048	2116.4199	18454.35	5711.9048	10443.42	4265.3501	9130.9043	1668.4199	1100.3501	9197.9043	7813.4199	2452.3501	-1175.0952	5411.4199	-136.6499	-1783.0952	1055.875	10035.875	285.08984	-166.125	-917.125	1499.0898	6910.875	1782.875	3646.0898	10446.715	-1060.415	-1118.355	10117.715	68.584961	-1311.355	-751.28516	11671.585	1919.645	4469.7148	3692.585	5164.645	-750.28516	-1139.415	3912.645	3674.7148	-685.41504	7967.645	6776.9399	13877.325	7519.7749	5447.9399	18357.324	11683.775	8126.9399	767.3252	-699.2251	2021.0549	29502.975	9018.4053	1810.0549	16891.975	2648.4053	7342.0547	2186.9751	1342.4053	5709.0547	7173.9751	951.40527	11537.055	6319.9751	3747.4053	8800.6797	6595.0801	8621.5898	680.68018	16415.08	14045.59	6859.6802	3955.0801	17936.59	2431.6802	13662.08	5545.5898	-1799.3198	3023.0801	11688.59	6455.0947	4655.6748	13005.09	3874.095	1774.6748	3270.0898	6053.0947	2832.6748	9350.0898	1446.095	5140.6748	6204.0898	2134.49	9100.7051	2885.9099	2723.5801	3626.8398	2631.6553	1344.5801	17145.84	6520.6553	-331.41992	2167.8398	7600.6553	184.88501	3232.8652	7354.3799	-7.1149902	2765.8652	10802.38	13764.885	6311.8652	9514.3799	9172.8848	3298.8652	5151.3799	170.88501	22783.865	7100.3799	-254.11499	952.86523	-380.62012	-703.11499	4405.8652	-1187.6201	1971.885	20059.865	4697.3799	377.81494	14815.38	7210.3052	6055.8149	6402.3799	5350.3052	5279.8149	1839.3799	-230.69482	4016.8149	691.37988	-345.69482	5903.8149	4872.3799	5421.3052	1402.21	1116.1201	12804.355	11181.21	3220.1201	7697.355	1923.21	10811.12	8788.3555	302.09497	613.35498	-580.04004	8033.0947	1432.355	679.95996	3018.095	9900.3555	7776.96	711.09497	4542.355	2609.96	5195.0947	4372.355	7445.96	388.09497	8924.3555	17619.961	3905.655	13939.68	6638.77	9108.6553	3458.6802	575.77002	160.65503	65.680176	1465.77	8287.6553	4355.6802	7641.77	10275.655	3165.6802	175.77002	773.65503	1015.6802	2214.77	11493.655	3820.6802	8922.7695	9485.6553	5716.6802	8814.7695	1680.655	1231.6802	11462.77	645.65503	1019.6802	8182.77	3338.7949	10431.016	6839.8252	2103.7949	12704.016	7742.8252	7161.7949	1827.0151	2504.8252	4512.7949	2219.0151	1171.8252	8904.5752	2324.0449	-456.80518	8755.5752	3876.0449	6362.1948	7855.5752	7369.0449	9148.1953	1356.575	1906.0449	7268.1948	10470.57	4166.2402	-2036.3398	1974.5701	11862.24	6054.6602	1443.5701	2757.2402	199.66016	1216.5701	3011.2402	7933.6602	5080.1899	9802.9707	9172.4102	4225.1899	12827.971	6367.4102	5648.1899	12122.971	4592.4102	1854.1899	19012.971	4963.4102	-403.81006	1795.9702	5787.4102	14111.7	2806.335	7565.875	8781.7002	9088.335	12986.875	8471.7002	2135.335	943.875	5315.7002	20668.336	11969.875	11299.7	5501.335	7860.875	644.69995	2311.335	10084.875	982.3501	19647.189	11457.25	3330.3501	13773.189	10791.25	1810.3501	2734.1899	4978.25	245.3501	1514.1899	8162.25	13546.01	4769.6602	3071.1548	5743.0098	10833.66	10784.154	4985.0098	17503.66	7160.1548	3629.01	13916.66	17260.154	6949.0098	4717.6602	11269.154	2132.01	24202.66	9533.1543	11946.475	5752.3301	4997.9248	97.475098	2420.3301	6814.9248	10072.475	4135.3301	10472.925	535.4751	3515.3301	15357.925
4383.375	2669.1152	4434.3799	7183.8599	4622.7998	5746.29	1748.8599	11576.8	8395.29	6495.8599	510.7998	326.29004	3622.8599	2190.7998	10066.29	-1150.1401	251.7998	-358.70996	3319.8599	2930.7998	5858.29	3398.8599	4103.7998	3514.29	6026.8599	2700.7998	7367.29	4035.2649	8865.7344	4852.9902	238.26489	-235.26514	4343.9902	1128.2649	8070.7349	3044.9902	-330.73511	16118.734	3894.9902	399.26489	6489.7349	6302.9902	2304.175	15081.811	6563.73	7361.4551	1327.1099	495.70996	1384.455	549.10986	15007.71	9107.4551	2081.1099	4116.71	11742.455	8275.1094	14784.71	620.45496	2152.1099	9577.71	3913.0349	25007.73	8900.5449	278.03491	16964.73	3141.5449	6565.0352	3709.73	5944.5449	8322.0352	2847.73	6743.5449	366.03491	4748.73	3428.5449	-511.96509	478.72998	4391.5449	8652.1602	10015.79	6902.9199	17.699951	1691.25	-495.79492	271.69995	5544.25	1375.2051	5403.3896	11481.49	7854.6851	11816.39	1155.4902	1186.6851	789.38989	16175.49	6724.6851	325.38989	-486.50977	9207.6855	3298.3899	1723.4902	3788.6851	-993.55005	230.94482	748.04004	46.449951	8228.9453	4270.04	6304.4502	2345.9448	6865.04	1228.45	6566.9448	4529.04	4845.4502	1486.9448	6143.04	11067.83	-333.33984	-53.39502	5924.8301	103.66016	6757.605	2724.8301	-1730.3398	927.60498	5473.8301	986.66016	5800.605	6476.8301	12368.66	4451.605	8784.5195	3561.3149	6937.395	8554.5195	422.31494	1713.395	990.64502	897.99512	8215.1406	3138.645	15877.995	6464.1401	3664.645	9421.9951	4320.1401	734.64502	1647.9951	10202.141	7892.645	1212.9951	161.14014	-908.70508	1211.3198	582.15479	4822.2949	5196.3198	-758.84521	256.29492	1809.3198	2190.1548	4333.2949	3627.3198	4864.1548	-898.17993	458.31982	5725.27	8129.8203	1174.3198	393.27002	4319.8203	833.31982	-976.72998	162.82007	3069.3198	5257.27	3077.8201	1506.3198	3187.27	9160.0703	2776.7852	7907.8652	2098.0698	1055.7852	3197.8652	922.06006	5472.75	5041.8652	11320.061	1739.75	230.86523	2152.0601	9765.75	5601.8652	9231.0605	2915.75	4357.8652	948.06006	5854.75	1872.8652	-111.93994	3180.75	792.86523	6206.0601	3684.75	2190.8652	12923.59	1396.75	-2262.875	2137.5901	13920.75	4685.125	4103.5898	2011.75	2108.125	2263.5901	5563.75	616.125	12195.59	191.75	-482.875	4502.5898	-277.25	2088.125	1300.5901	4456.75	1000.125	6477.0352	11074.275	4079.9199	9156.0352	3803.2749	6008.9199	2242.0352	18930.275	5330.9199	7254.6152	9938.3145	9797.8398	-238.38501	1603.3149	4837.8398	734.61499	10691.314	6040.8398	9813.8252	2295.29	8322.0498	431.82495	10075.29	5038.0498	707.82495	3779.29	3994.0498	11564.825	5540.29	8639.0498	5906.8252	4600.29	5753.0498	861.82495	2357.29	5438.0498	-426.17505	6969.29	5269.0498	-869.56982	17232.164	5419.4551	5374.4302	3535.165	4499.4551	2818.4302	3239.165	5094.4551	2115.53	14997.675	9118.875	-1218.47	2282.675	3688.875	-881.46997	5410.6748	6500.875	-842.46997	2249.675	-995.125	6187.8047	3752.7051	4718.96	3463.8049	1023.7051	-2066.04	196.80493	4036.7051	-895.04004	550.80493	5542.7051	1983.96	23.995117	21953.811	7786.2798	5028.9951	3550.8101	4199.2798	788.99512	2826.8101	6685.2798	1900.035	2152.585	6975.6001	9701.0352	2635.585	4233.6001	8853.0352	7301.585	5652.6001	7211.4502	836.25977	-2216.2949	9841.4502	8202.2598	10453.705	9516.4502	1759.2598	-2436.2949	6233.4502	12004.26	5496.7051	1680.45	1383.2598	5684.7051	10145.45	6546.2598	4995.7051	1823.45	10938.26	9419.7051	3666.7151	13553.23	11156.835	4104.7148	11766.23	11221.835	6838.7148	3624.23	7070.835	1736.7151	20095.23	9626.835	9373.7148	3889.23	11579.835	1315.7151	1254.23	14352.835	8054.7148	1971.23	1396.835	6177.7148	1929.23	2485.835	40.26001	7869.6602	1866.46	117.26001	-2013.3398	5780.46	10361.26	1297.6602	7944.46	7858.3198	507.5752	-2319.3398	7741.3198	1326.5752	337.66016	-2588.6802	8830.5752	612.66016	6178.3198	680.5752	4765.6602	-1905.6802	-2168.4248	4911.6602	2471.3198	-825.4248	6254.6602	6917.6201	14583.975	6550.52	7483.6201	18408.975	10861.52	11921.62	267.9751	-1104.48	-18.314941	31048.324	13651.155	627.68506	16587.324	5996.1553	412.68506	3044.3252	2658.1553	6175.6851	3454.3252	4531.1553	8370.6855	3925.3252	2317.1553	13636.58	3145.0298	9642.8145	3043.5801	11505.029	12475.814	7213.5801	1992.0298	15843.814	4674.5801	5188.0298	6531.8149	-183.41992	436.02979	11074.814	7903.6396	4813.0249	11541.495	6779.6396	3291.0249	1264.4951	5993.6396	2032.0249	9022.4951	2517.6399	5461.0249	6628.4951	2162.74	7067.2749	1271.585	1184.915	-1535.7646	2303.165	3315.915	12781.235	8545.165	462.91504	-1766.7646	4222.165	1636.8049	3025.395	4769.9351	1304.8049	2225.395	7095.9351	14231.805	3579.395	10320.936	10516.805	4030.395	2587.9351	4736.8047	19179.395	6966.9351	1476.8049	1347.395	-2588.0649	571.80493	5422.395	-1588.0649	10284.805	2746.395	5920.9351	-772.4751	16314.805	7300.5801	7497.5249	2705.8052	5844.5801	7252.5249	3539.8052	1227.5801	3058.5249	84.805176	465.58008	5622.5249	3975.8052	5695.5801	898.99512	388.72998	8050.2798	2650.9951	-617.27002	5283.2798	1607.9951	11286.73	10205.279	-281.2251	1293.9102	1595.0449	7878.7749	2357.9102	2691.0449	2091.7749	10855.91	3890.0449	668.7749	2526.9102	6807.0449	5070.7749	3456.9102	8447.0449	3393.7749	8081.9102	34393.047	4152.0601	14348.484	7024.6348	11179.061	3809.4849	-735.36523	465.06006	869.48486	15.634766	8957.0605	5362.4849	7822.6348	10034.061	683.48486	-509.36523	1398.0601	1048.4849	739.63477	11397.061	4232.4849	8267.6348	8696.0605	6386.4849	5079.6348	3393.0601	588.48486	11997.635	824.06006	2396.4849	6799.6348	3506.8701	14474.955	5108.6201	2511.8701	11809.955	4672.6201	10005.87	2963.9551	-5.3798828	6852.8701	1859.9551	-1632.3799	11477.765	224.50488	231.52002	9342.7646	1424.5049	9238.5195	6655.7646	5861.5049	10749.52	253.76489	-1357.4951	10352.52	7100.6499	1243.7549	-473.25488	4966.6499	11432.755	8039.7451	2743.6499	690.75488	273.74512	1082.6499	2474.7549	9857.7451	6000.8701	10337.939	5387.4404	5740.8701	13572.939	3944.4404	5078.8701	10639.939	5512.4404	2433.8701	23373.939	4119.4404	946.87012	2055.9399	5110.4404	13923.445	3527.3101	5181.7002	12349.445	7108.3101	7000.7002	11934.445	3685.3101	-1445.2998	5186.4448	13990.311	9688.7002	11582.445	6627.3101	11436.7	2113.4448	3722.3101	8752.7002	2723.47	17573.936	12689.891	1882.47	21797.936	11794.891	6868.4697	3265.9351	5409.8901	1144.47	2989.9351	8970.8906	12401.445	5003.0801	-1965.9902	11844.445	6366.0801	6531.0098	3639.4451	17515.08	3710.0098	3665.4451	15052.08	12137.01	396.44507	15928.08	7653.0098	2319.4451	19603.08	7137.0098	10691.13	2144.6948	4845.4302	830.13	2358.6948	5073.4302	11314.13	3384.6948	10299.43	1331.13	1309.6948	12900.43
-1496.3452	1601.6748	2076.4297	10326.86	3490.2451	7805.7451	3555.8601	14018.245	7679.7451	7538.8604	2006.2451	322.74512	5481.8604	1963.2451	11295.745	998.86011	1367.2451	234.74512	7155.8604	2683.2451	5768.7451	7528.8604	4721.2451	4664.7451	8848.8604	2519.2451	5364.7451	6309.355	5802.2998	4485.7598	431.35498	2947.3	5247.7598	997.35498	12176.3	7136.7598	141.35498	15312.3	3722.7598	1284.355	9745.2998	5152.7598	1917.2	19722.85	4747.1001	9221.5049	2704.9648	-1586.3496	1060.5049	1541.9648	10298.65	6074.5049	1656.9648	2233.6504	11882.505	7947.9648	9282.6504	665.50488	3605.9648	7750.6504	4234.2852	23823.859	7657.355	316.28491	13684.859	5304.355	7031.2852	2664.8599	6016.355	7258.2852	2928.8599	5453.355	322.28491	3310.8599	3293.355	-275.71509	689.85986	4598.355	6699.8252	10634.705	5127.0752	540.90991	326.24023	27.5	1531.9099	4426.2402	1928.5	6144.9302	5697.0049	5244.8452	13055.93	1656.0049	1318.8452	-2086.0698	18207.004	6717.8452	-2536.0698	2246.0049	6190.8452	2725.9302	2976.0049	5234.8452	519.28491	-4261.3848	9.8500977	2466.2849	5207.6152	3429.8501	8511.2852	206.61523	4460.8501	2244.2849	3529.6152	2165.8501	7321.2852	-1864.3848	5241.8501	8801.3398	-340.1748	733.75488	5746.3398	6041.8252	5116.7549	2478.3401	144.8252	-856.24512	6354.3398	2159.8252	6600.7549	3456.3401	10923.825	4190.7549	6820.9854	3520.3198	6391.0352	7619.9854	3042.3198	2773.0352	-345.40503	3744.1201	6957.8198	2211.595	16072.12	2204.8198	2780.595	13414.12	3281.8198	-92.405029	1973.1201	9014.8203	5417.5947	1384.1201	-122.18018	1310.55	1005.7949	170.29492	8667.5498	4263.7949	1053.2949	2254.55	1930.7949	315.29492	9558.5498	3237.7949	4308.2949	-2496.5298	724.08008	6418.4854	5309.4702	778.08008	2015.4851	2709.4702	294.08008	727.48511	-2065.5298	5596.0801	8726.4854	3329.4702	1076.0801	5322.4854	10583.03	1540.46	4723.3301	2052.03	-561.54004	3900.3301	77.475098	6423.9448	3952.1001	9995.4746	335.94482	89.100098	3163.4751	11517.945	6611.1001	9535.4746	1887.9448	5267.1001	507.4751	6002.9448	2955.1001	-448.5249	6299.9448	4.1000977	6397.4751	2719.9448	4791.1001	14218.17	720.58496	3370.4849	2154.1699	13180.585	10274.484	5494.1699	-301.41504	4552.4849	2535.1699	5170.585	3988.4849	13728.17	992.58496	551.48486	6170.1699	611.58496	6278.4849	1944.17	4971.585	5279.4849	2091.73	19791.68	11944.78	9444.7305	3289.6802	7021.7803	2417.73	22868.68	6827.7803	9873.5195	7864.1348	1333.6299	-31.47998	1049.1348	2949.6299	261.52002	10037.135	345.62988	10394.875	5494.6948	7649.7251	1649.875	7255.6948	7143.7251	525.875	6452.6948	3518.7251	12881.875	7768.6948	8196.7246	6632.875	3597.6948	5058.7251	800.875	2897.6948	7044.7251	2036.875	7389.6948	3449.7251	2257.23	14221.26	3776.5498	9630.2305	3177.2598	5106.5498	7486.23	3000.2598	3794.5498	2937.385	17540.359	6765.6602	-203.61499	1787.3601	4538.6602	-813.61499	2304.3601	3344.6602	-410.61499	1493.3601	-2232.3398	7697.895	3228.8052	4622.9102	3484.895	801.80518	-1183.0898	1406.895	2715.8052	1928.9102	1080.895	6189.8052	1186.9102	-2010.3301	18033.08	7453.4399	3391.6699	1985.0801	4598.4399	-2630.3301	1305.0801	7578.4399	-585.56494	1363.6499	4218.875	5074.4351	2075.6499	1852.875	6956.4351	2931.6499	3539.875	7876.9854	1246.7002	1783.9248	9496.9854	4677.7002	17040.926	11646.985	3599.7002	-592.0752	3879.9851	18142.699	8689.9248	1486.9851	1782.7002	8195.9248	10597.985	4950.7002	10913.925	1004.9851	13974.7	8249.9248	2218.9551	12849.734	10372.79	4300.9551	6785.7349	7292.79	7032.9551	832.73486	6313.79	637.95508	20309.734	11451.79	8670.9551	1986.7349	9973.79	327.95508	404.73486	11617.79	5828.9551	-788.26514	2554.79	6590.9551	-1432.2651	1090.79	1948.1951	11924.71	2734.4702	241.19507	2260.71	8823.4707	8384.1953	1471.71	9987.4707	10871.57	906.1499	-1542.2998	10692.57	3628.1499	-1337.2998	-688.42993	9780.1504	2901.7002	10074.57	4018.1499	4283.7002	226.57007	1351.1499	4872.7002	5501.5703	1558.1499	6371.7002	6114.5303	12819.189	8673.6797	8649.5303	18323.189	11014.68	10722.53	-429.81006	831.68018	4778.1748	22322.379	12663.7	-7.8249512	17147.379	8920.7002	220.17505	1625.3799	6882.7002	6120.1748	4280.3799	5710.7002	10475.175	2017.3799	8822.7002	10344.79	3246.71	10152.96	2048.79	14014.71	13864.96	8931.79	3954.71	426.95996	3025.79	12408.71	7958.96	527.79004	1808.71	11788.96	8102.5303	6955.04	9931.8105	6318.5303	2437.04	585.81006	4792.5303	2917.04	9889.8105	1775.53	6216.04	5814.8101	74.915039	8342.1543	-216.81006	1592.4551	3880.4248	5088.1899	3951.4551	15597.425	7294.1899	575.45508	2631.4248	6980.1899	1333.615	3727.7051	5953.0947	2163.615	1818.7051	7202.0947	18011.615	4241.7051	8029.0947	11213.615	3926.7051	3001.0947	1191.615	25020.705	6185.0947	649.61499	1720.7051	-3161.9053	247.61499	5854.7051	-1465.9053	1676.615	2911.7051	3968.0947	1124.3201	21147.82	10292.859	7424.3203	5302.8198	5234.8599	8507.3203	1475.8198	814.85986	4670.3203	1224.8198	537.85986	5939.3203	3712.8198	8612.8594	-1119.635	359.15479	7453.0552	-1464.635	1332.1548	8241.0547	-70.63501	9924.1543	9935.0547	-2771.77	329.76514	405.3252	6558.23	1548.7651	2866.3252	721.22998	6617.7651	2280.3252	-2318.77	6036.7651	5640.3252	2885.23	2896.7651	8291.3252	-2187.77	16186.766	18011.324	5250.6001	14290.095	3743.0249	10673.6	4863.0947	-2465.9751	379.6001	1063.095	-2405.9751	8141.6001	5410.0947	3939.0249	10062.6	1959.095	-2013.9751	1806.6001	1591.095	-1280.9751	5020.6001	14521.095	7350.0249	8641.5996	8093.0947	6166.0249	1981.6001	3485.095	7749.0249	1443.6001	1326.095	5945.0249	2716.1699	13656.455	8215.6348	2707.1699	11833.455	9034.6348	7995.1699	1027.4551	2958.6348	8181.1699	2309.4551	385.63477	8439.8799	263.5752	-223.5498	6394.8799	487.5752	10385.45	8385.8799	6590.5752	9208.4502	784.87988	-263.4248	5963.4502	9652.0547	-588.56006	-1057.1299	1284.0549	10186.439	8938.8701	1490.0549	-2412.5601	495.87012	-623.94507	-1019.5601	9190.8701	5858.2852	10851.445	11074.775	4694.2852	18143.445	12101.775	5462.2852	11629.445	12543.775	4397.2852	16700.445	4803.7749	1611.2849	112.44482	6695.7749	12699.1	4592.29	5939.7051	11649.1	4748.29	7163.7051	10683.1	2367.29	1055.7051	7176.1001	11440.29	9654.7051	12088.1	7485.29	9986.7051	1537.1001	2882.29	7911.7051	3353.9951	24134.529	10362.025	2096.9951	20918.529	7500.0249	9146.9951	4211.5298	5245.0249	174.99512	2169.5298	5576.0249	13515.88	4111.46	2254.5801	11513.88	4462.46	12489.58	4474.8799	15450.46	6916.5801	2757.8799	20006.461	12538.58	308.87988	13201.46	12540.58	2402.8799	21187.461	12779.58	846.57007	3308.0298	1481.7197	254.57007	1974.0298	685.71973	11111.57	4574.0298	8789.7197	224.57007	1956.0298	9433.7197
-287.09497	1004.79	8111.7549	7918.6748	4449.6548	8973.4648	3701.675	14432.654	7223.4648	6911.6748	1778.6548	1442.4648	5978.6748	2317.6548	8897.4648	-813.32495	-453.34521	-371.53516	3743.675	3863.6548	4148.4648	5915.6748	2066.6548	3475.4648	7178.6748	2313.6548	5885.4648	7054.0146	3011.46	7672.6948	-415.98511	1336.46	3535.6948	1994.0149	10333.46	5901.6948	237.01489	14336.46	2466.6948	361.01489	10614.46	4969.6948	6006.395	13397.92	-978.35498	6397.0801	2535.2651	-2270.5898	138.08008	-236.73486	12617.41	5646.0801	421.26514	5238.4102	11147.08	5364.2651	10365.41	699.08008	1380.2651	11840.41	6784.4502	18854.121	7965.6548	2894.45	10268.12	2449.6548	8052.4502	2913.1201	4495.6548	1980.45	12446.12	3319.6548	2868.45	5689.1201	3565.6548	1076.45	-614.87988	711.65479	6228.4102	7406.085	10730.74	537.73999	-501.18506	-2276.9048	2851.74	2406.8149	1833.0952	6452.915	13222.035	3203.0698	14696.915	2229.0352	-952.93018	1677.915	17924.035	6876.0698	732.91504	557.03516	5630.0698	6027.915	2855.0352	3559.0698	1437.4	134.5	966.85986	1865.4	12605.5	4630.8599	8895.4004	2874.5	5056.8599	2195.3999	6232.5	3531.8599	6823.3999	2741.5	5912.8599	11801.835	528.22998	-1663.8398	7678.835	4678.23	4139.1602	4701.835	932.22998	-1030.8398	7653.835	2132.23	4576.1602	2790.835	12032.23	3908.1602	8225.2451	3855.6201	6800.4448	8609.2451	2034.6201	-124.55518	1047.52	2420.625	7311.96	2544.52	9339.625	6444.96	1310.52	13371.625	3867.96	1190.52	1598.625	9419.96	6618.52	2936.625	1466.96	-650.99512	1744.2798	-789.97021	6683.0049	3098.2798	-2251.9702	877.00488	3014.2798	-1967.9702	4195.0049	1547.2798	3374.0298	1174.53	1594.3999	5139.5898	1237.53	833.3999	179.58984	6647.5303	1595.3999	-528.41016	1036.53	6281.3999	5265.5898	4740.5303	1712.3999	3144.5898	6569.5752	3876.73	6067.9502	1721.575	650.72998	3151.9502	372.15991	5746.9448	6763.5049	10244.16	380.94482	3670.5049	3435.1599	7717.9448	8945.5049	9209.1602	-210.05518	6012.5049	1606.1599	5957.9448	7356.5049	84.159912	1480.9448	4459.5049	3718.1599	3705.9448	5760.5049	12969.635	2959.1548	922.875	954.63501	15307.154	9339.875	4682.6348	1697.1548	1852.875	1902.635	6296.1548	3763.875	10336.635	1498.1548	-1192.125	3489.635	1786.1548	3615.875	561.63501	5801.1548	3199.875	2087.2949	18644.891	7786.1099	8271.2949	3330.8901	4996.1099	2613.2949	19380.891	9602.1094	9922.4395	4022.8848	6302.9102	725.43994	938.88477	5739.9102	2027.4399	7900.8848	4089.9102	13085.35	3487.4248	5937.6401	2323.3501	9709.4248	3401.6401	1381.35	3420.4248	2228.6401	11202.35	5715.4248	7741.6401	8340.3496	2012.4248	4151.6401	1338.35	1412.4248	5272.6401	3884.3501	923.4248	2347.6401	2042.365	14410.564	3329.9854	8719.3652	3389.5649	337.98535	6538.3652	1227.5649	271.98535	3702.1951	11794.971	4976.5449	676.19507	-2077.0298	195.54492	91.195068	-409.02979	5582.5449	279.19507	-2581.0298	-1052.4551	5545.2749	-552.4502	8172.6201	3448.2749	-3645.4502	1580.6201	367.2749	-2182.4502	4543.6201	149.2749	312.5498	4609.6201	-2466.8301	17417.221	5745.0151	3256.1699	3961.2202	5705.0151	-2072.8301	1501.2202	6251.0151	-315.1499	2702.3999	7028.9199	8536.8496	1238.3999	7915.9199	8091.8501	2719.3999	9138.9199	6104.8047	785.08984	-1712.3652	8969.8047	6617.0898	10806.635	10153.805	3904.0898	-1896.3652	5481.8047	18972.09	5507.6348	151.80493	1990.0898	3858.6348	8295.8047	5988.0898	8485.6348	-935.19507	13532.09	11567.635	3281.95	16404.67	10568.59	4368.9502	9654.6699	8446.5898	5135.9502	3937.6699	5789.5898	756.94995	20011.67	11600.59	9526.9502	4769.6699	9667.5898	837.94995	1352.6699	12899.59	6665.9502	2489.6699	1115.5898	6197.9502	2732.6699	1361.5898	-3724.9551	15262.385	572.16992	-4561.9551	1441.3848	5019.1699	5194.0449	2906.3848	3232.1699	13471.325	-1311.2646	1082.4702	13073.325	-2140.2646	879.47021	1455.325	3551.7354	4316.4702	10067.325	-100.26465	7504.4702	1432.325	-3262.2646	7260.4702	6570.3252	-2186.2646	10545.471	4662.0303	7518.7148	8021.8901	5420.0303	12403.715	14362.891	7061.0303	-4539.2852	2934.8901	14986.555	5120.54	17445.801	10557.555	2363.54	10225.8	-715.44482	3208.54	9804.7998	5549.5552	2759.54	10331.8	6887.5552	2048.54	11092.8	4163.2148	17870.371	9155.1895	4539.2148	14728.37	10783.189	10658.215	2288.3701	854.18994	4539.2148	13655.37	5531.1899	1473.2151	3555.3701	11108.189	5517.4297	6822.3149	11995.436	5512.4297	2009.3149	1230.4351	4281.4297	1974.3149	9885.4355	1551.4299	3514.3149	7579.4351	1985.425	9142.4746	795.19482	1305.3101	3198.2051	203.88477	3138.3101	18944.205	6618.8848	228.31006	2255.2051	4507.8848	-1219.895	2903.0898	9248.1406	-1711.895	1583.0898	8502.1406	12765.105	4303.0898	11377.141	8920.1055	5912.0898	4536.1401	-652.89502	19738.09	5235.1401	-786.89502	1064.0898	-1855.8599	-2139.895	6622.0898	-259.85986	-1573.895	734.08984	6270.1401	1385.1899	17129.936	7910.27	10774.189	5535.9351	5122.27	8994.1895	1727.9351	-102.72998	6230.1899	1124.9351	-330.72998	8358.1895	5138.9351	6406.27	136.54492	-375.34521	8578.3398	454.54492	499.65479	7082.3398	12889.545	4093.6548	8227.3398	-2475.02	894.22998	-2857.6299	4157.98	4210.23	119.37012	6681.98	5416.23	1495.3701	-1328.02	8139.23	3048.3701	2746.98	2501.23	7409.3701	-1746.02	11290.23	19834.371	1802.23	15137.064	4512.3599	9685.2305	2254.0649	344.35986	-894.77002	957.06494	-549.64014	5458.23	3478.0649	8554.3594	7879.23	1159.0649	526.35986	-513.77002	1068.0649	927.35986	1067.23	16527.064	12503.359	7419.23	8447.0645	7019.3599	1143.23	2704.0649	9299.3594	-808.77002	1599.0649	6442.3599	3335.375	13461.46	5525.27	1844.375	12233.46	6148.27	7870.375	2356.46	1047.27	6156.375	2715.46	1210.27	10073.275	-2367.125	-520.62012	11003.275	657.875	7618.3799	4535.2749	1582.875	9542.3799	774.2749	-1583.125	7682.3799	9457.9248	330.02979	1210.48	856.9248	8693.0293	10264.48	1251.9248	28.029785	2453.48	-1741.0752	-51.970215	10264.48	2052.47	15492.984	10499.85	5046.4697	17452.984	11525.85	3835.47	11269.984	5271.8501	3239.47	20289.984	7587.8501	-295.53003	2602.9849	5374.8501	14165.66	2157.8599	6160.7002	11399.66	2714.8599	8812.7002	11332.66	1516.8599	-183.2998	5947.6602	13234.859	7554.7002	4032.6599	2401.8599	10583.7	606.65991	1288.8599	9750.7002	1517.28	19146.205	9388.3457	3059.28	18002.205	10132.346	9704.2803	3263.2051	6608.3452	454.28003	831.20508	6129.3452	12183.375	4756.9102	1645.915	7536.375	9272.9102	9347.915	2968.375	18870.91	6122.915	2473.375	15170.91	12528.915	-398.625	15614.91	8817.915	16.375	18377.91	8432.915	-510.375	1103.5298	106.95996	-799.375	2540.5298	-109.04004	8527.625	4719.5298	8449.96	-521.375	2430.5298	10261.96
-186.87988	878.59521	6097.4746	7715.71	6000.21	7700.3848	4657.71	12148.21	10790.385	8513.71	-714.79004	-440.61523	7969.71	1986.21	8915.3848	1649.71	-1196.79	1102.3848	5455.71	2568.21	7192.3848	6142.71	1980.21	5859.3848	7866.71	1787.21	7036.3848	9569.54	2258.2148	6577.1802	8.5400391	1891.2148	7198.1802	1412.54	6289.2148	7085.1802	30.540039	11963.215	2930.1802	1078.54	8302.2148	6987.1802	9467.3848	4030.3149	-670.96484	6165.52	2103.5298	492.18506	-1060.48	350.52979	12678.186	4201.52	906.52979	5873.1851	11168.52	5914.5298	14129.186	-627.47998	3071.5298	12256.186	4697.1748	21535.871	9280.0605	947.17505	12684.87	5198.0601	6011.1748	227.87012	6101.0601	1312.175	10559.87	5869.0601	1250.175	4020.8701	3726.0601	435.17505	-1514.1299	6750.0601	9202.9648	7204.0352	8661.9902	-505.63501	-221.98486	-556.97021	413.36499	6271.0151	3436.0298	13648.83	5857.2749	4439.0649	12956.83	1145.2749	-1897.9351	131.83008	14151.275	4721.0649	-128.16992	2338.2749	8393.0645	4843.8301	1871.2749	496.06494	-1249.7849	19.174805	-1687.1099	197.21509	8502.1748	1549.8901	5201.2148	1891.1748	1881.8901	-576.78491	5178.1748	1842.8901	3134.2151	2484.1748	2835.8901	9438.1299	255.56006	1954.7451	7842.1299	1907.5601	8709.7451	3696.1299	1353.5601	2424.7451	5874.1299	1935.5601	4875.7451	3869.1299	11439.561	5564.7451	7954.04	3903.0498	3617.5098	9462.04	-180.9502	-837.49023	991.375	-403.7749	10431.975	1673.375	6002.2251	5254.9751	1985.375	9971.2246	5481.9751	-439.625	-443.7749	8539.9746	6085.375	-1092.7749	702.9751	-163.96509	2243.6399	-2.6601562	8252.0352	2418.6399	629.33984	1527.0349	3795.6399	474.33984	6305.0352	3541.6399	4724.3398	449.47998	307.62988	4037.79	926.47998	389.62988	-418.20996	6304.48	1058.6299	312.79004	953.47998	3982.6299	5364.79	4396.48	2267.6299	2031.79	7609.1348	5132.79	5431.7749	1238.135	1616.79	3242.7749	1452.5649	9738.6348	3472.9351	9283.5645	1623.6348	-1617.0649	-72.435059	9507.6348	3416.9351	7884.5649	2042.6348	819.93506	-1178.4351	6988.6348	711.93506	-1767.4351	4630.6348	-1517.0649	4521.5649	3401.6348	2556.9351	11833.925	3791.075	1226.73	584.92505	15546.075	6365.73	3773.925	2232.075	3679.73	770.92505	5869.0752	4934.73	9950.9248	2431.075	-285.27002	3636.925	3751.075	4694.73	-508.07495	6993.0752	4074.73	9644.2354	630.62012	5911.415	10955.235	-2566.3799	4313.415	2125.2351	19032.621	6782.415	9551.6055	7360.4048	3868.98	941.60498	1911.4048	5937.98	620.60498	9702.4043	3835.98	8237.3555	4106.6348	2838.6099	-848.64502	8545.6348	3088.6099	-923.64502	7792.6348	1983.6099	10522.355	4030.6348	8129.6099	5068.355	3280.6348	2633.6099	-1642.645	2460.6348	4675.6099	2793.355	1478.6348	3344.6099	3454.6948	13540.17	9272.8252	9172.6953	2565.1699	7139.8252	5525.6948	2086.1699	6146.8252	3319.8899	14251.62	8853.6748	-195.11011	724.62012	2912.6748	-557.11011	1979.6201	8190.6748	-734.11011	1395.6201	-642.3252	5216.27	3620.7998	8940.7598	3550.27	-136.2002	538.75977	877.27002	1636.7998	4401.7598	422.27002	4654.7998	3798.7598	963.19995	20343.801	3051.8599	1254.2	1952.7998	5307.8599	1239.2	2502.7998	5037.8599	8.4650879	992.0752	5590.1748	7623.4648	1708.0752	1783.1748	9321.4648	2811.0752	4590.1748	6653.8501	1527.3052	1916.7451	9850.8496	5666.3052	17440.746	11089.85	2408.3052	1164.7451	5346.8501	14581.305	11214.745	1372.8501	575.30518	10799.745	10900.85	4823.3052	10567.745	1166.8501	16167.305	11432.745	68.595215	13613.346	10922.755	356.59521	8737.3457	8414.7549	5216.5952	2228.3452	6430.7549	-1845.4048	22727.346	8257.7549	7580.5952	3032.3452	10948.755	-1608.4048	1516.3452	10269.755	4678.5952	140.34521	34.754883	4089.5952	2383.3452	-117.24512	-1849.8652	12312.13	3387.4502	-1335.8652	-1490.8701	6484.4502	-1553.8652	9760.1299	5634.4502	10293.2	715.74023	-909.70996	10932.2	224.74023	1637.29	-1741.7998	7972.7402	2524.29	6550.2002	1726.7402	6092.29	-682.7998	1445.7402	5091.29	-285.7998	7845.7402	9676.29	4223.9902	13126.17	8729.5098	4650.9902	19229.17	14598.51	6590.9902	-75.830078	902.50977	15082.36	7666.7002	16757.289	9990.3604	3545.7002	8704.29	4489.3604	2779.7002	7916.29	6022.3604	5677.7002	6800.29	9194.3604	2854.7002	9231.29	9478.6953	5671.625	11544.68	1879.6948	14115.625	12123.68	9220.6953	1586.625	837.68018	3700.6948	10709.625	6433.6802	-1630.3052	1328.625	12674.68	6199.0601	7599.355	12347.67	5890.0601	2746.355	3302.6699	4589.0601	3075.355	7557.6699	1390.0601	6745.355	6301.6699	-1310.77	8382.21	642.08008	319.8501	1623.4902	-567.66504	3559.8501	12864.49	-5334.665	-614.1499	2267.4902	4413.335	-1079.1001	3180.2651	9137.2549	-1392.1001	440.26514	13028.255	11437.9	3416.2651	13940.255	9680.9004	4029.2651	7190.2549	-746.1001	18884.266	9888.2549	-1273.1001	36.265137	346.25488	-2102.1001	6534.2651	1424.2549	-1141.1001	804.26514	8111.2549	-1112.835	17958.42	6685.8701	6379.165	6510.4199	4747.8701	5084.165	2496.4199	-1518.1299	2768.165	797.41992	-1531.1299	5998.165	3764.4199	7092.8701	-788.1748	1018.0298	10175.516	-1749.1748	1370.0298	7925.5151	2260.8252	12062.029	11456.516	914.94495	653.43018	756.31982	7564.9448	2110.4302	4100.3198	10521.945	3494.4302	4499.3198	2356.9448	8446.4297	3495.3198	5883.9448	1706.4302	9647.3203	534.94495	9758.4297	22584.32	3261.25	11555.82	7116.5649	10147.25	860.81982	647.56494	-39.75	-708.18018	913.56494	9042.25	2091.8198	8382.5645	7148.25	397.81982	886.56494	898.25	-1139.1802	1117.5649	3755.25	14444.82	11788.564	9817.25	8661.8203	5848.5649	1266.25	-500.18018	8824.5645	1393.25	-226.18018	7189.5649	5589.8101	13678.85	7295.9248	2320.8101	13041.85	7635.9248	6434.8101	2725.8501	2315.9248	6311.8101	1709.8501	503.9248	10480.57	1560.0049	-3915.625	10116.57	2565.0049	4368.375	1222.5701	1336.0049	7301.375	-204.42993	976.00488	4475.375	7996.7051	2022.7852	-2913.71	773.70508	10736.785	7099.29	1419.7051	263.78516	-938.70996	-311.29492	1994.7852	7498.29	2414.74	16835.221	11547.305	3804.74	16283.221	11188.305	2970.74	12088.221	6948.3052	1942.74	21525.221	6252.3052	309.73999	2389.2202	7904.3052	13045.13	831.10986	9885.7695	19271.129	4998.1099	9664.7695	11280.13	-96.890137	749.77002	3245.1299	12289.109	9423.7695	355.12988	674.10986	11513.77	2372.1299	-405.89014	8097.77	3336.9551	14192.29	8902.6201	3317.9551	19081.289	8127.6201	10378.955	6864.29	5529.6201	1011.955	251.29004	5848.6201	13080.625	5061.9551	2058.085	532.625	799.95508	11194.085	4086.625	19644.955	9124.085	3875.625	15277.955	18975.086	1660.625	13046.955	12563.085	2068.625	20672.955	14533.085	28.139893	2275.925	1710.6699	703.13989	1121.925	2884.6699	11490.14	6279.9248	9972.6699	493.13989	4756.9248	14723.67
-1339.5901	284.46484	9809.3652	10067.995	6342.9902	7998.0249	4590.9951	19316.99	9058.0254	7922.9951	2134.99	75.024902	7597.9951	1880.99	7651.0249	992.99512	589.98999	-124.9751	7735.9951	4258.9902	6689.0249	7672.9951	2550.99	6032.0249	6409.9951	3077.99	7372.0249	1063.6599	10261.355	1086.3301	-1012.3401	3879.355	1052.3301	478.65991	10543.355	4530.3301	-1116.3401	13290.355	3142.3301	-299.34009	9320.3555	1595.3301	12181.686	1329.355	804.18506	6967.125	2160.46	-1603.4248	1460.125	2753.46	9580.5752	7012.125	1680.46	2691.5752	11783.125	8150.46	7875.5752	1540.125	3732.46	12667.575	5062.6499	24381.379	7375.8501	-441.3501	12430.38	1779.8501	6937.6499	3254.3799	3381.8501	1728.6499	9096.3799	2663.8501	1197.6499	4122.3799	2704.8501	3621.6499	2034.3799	2903.8501	7893.2549	9531.0352	4149.25	110.81494	332.33496	1139.4048	188.81494	8032.335	4160.4048	6460.1797	10826.995	3732.4702	12996.18	2398.9951	-1528.5298	967.17993	15375.995	3012.4702	-1094.8201	1445.9951	7690.4702	3922.1799	2206.9951	2631.4702	123.62012	-540.0752	-335.2002	1169.6201	9443.9248	5930.7998	5904.6201	2093.9248	5153.7998	1387.6201	5652.9248	3258.7998	5619.6201	571.9248	6093.7998	9723.6748	1695.2251	-299.95508	6996.6748	2880.2251	4372.0449	2605.675	-176.7749	567.04492	6652.6748	1658.2251	6666.0449	3583.675	13593.225	3943.0449	6630.2349	3248.29	6393.7549	6774.2349	1256.29	1553.7549	135.4751	436.29004	8315.0801	2120.4751	8324.29	5966.0801	538.4751	10090.29	3449.0801	-62.524902	1229.29	7165.0801	5980.4751	1768.29	89.080078	1064.71	1884.96	1150.8101	7534.71	3802.96	1908.8101	709.70996	3942.96	950.81006	6455.71	2555.96	7191.8101	868.22998	-388.08496	4792.4199	92.22998	-453.08496	640.41992	6928.23	740.91504	-540.58008	644.22998	3154.915	6047.4199	4603.23	1199.915	3367.4199	7248.1152	4613.8398	7497.8999	2203.115	1308.8398	4149.8999	5990.1104	4509.5801	2958.0601	12288.11	3590.5801	-1695.9399	2945.1101	11360.58	3681.0601	7874.1104	4628.5801	877.06006	1039.1101	6594.5801	2376.0601	624.11011	3993.5801	-60.939941	6275.1104	4146.5801	2076.0601	14655.88	1862.0498	3157.1951	1951.8799	16851.051	8723.1953	4874.8799	2383.0498	5840.1953	1399.8799	7408.0498	5906.1953	12076.88	1790.0498	2039.1951	4230.8799	942.0498	8499.1953	1266.8799	5127.0498	7028.1953	2244.4651	4918.0996	9939.3594	8099.4648	-2298.9004	5662.3599	1709.4651	11330.1	4813.3599	8946.7197	8887.3496	8014.6602	1085.72	2117.3501	5786.6602	1168.72	7683.3501	2897.6602	9530.4951	5178.02	5148.4551	384.49512	12616.02	4528.4551	-757.50488	5636.02	1029.4551	9752.4951	5189.02	7164.4551	4547.4951	4219.02	2519.4551	-688.50488	1820.02	6962.4551	2385.4951	2005.02	2468.4551	1163.345	11762.175	6003.835	6819.3447	182.1748	4172.835	5385.3447	-323.8252	3019.835	2759.8149	13384.13	5086.6748	1052.8149	2253.1299	1732.6748	506.81494	3499.1299	5239.6748	403.81494	830.12988	-671.3252	5744.23	3024.2202	8246.4844	4046.23	-1291.7798	404.48486	1324.23	639.22021	3558.4849	2311.23	2736.2202	3819.4849	654.58008	21165.865	3531.5151	440.58008	2333.8652	5244.5151	857.58008	1500.8652	9054.5156	-347.84521	-177.75977	6585.9351	5986.1548	832.24023	6988.9351	7503.1548	2068.2402	8264.9355	8338.625	251.99023	-3756.1748	10944.625	4638.9902	9727.8252	12450.625	2621.9902	-4096.1748	3491.625	19851.99	4115.8252	1712.625	1260.9902	6416.8252	9695.625	4003.9902	6118.8252	1232.625	17354.99	11110.825	3327.155	12513.175	8674.1055	3504.155	8013.1748	8687.1055	6251.1553	1770.1748	4347.105	898.15503	23649.176	9396.1055	11330.155	4517.1748	9932.1055	513.15503	-376.8252	11181.105	3972.155	-547.8252	-375.89502	5708.1553	940.1748	1123.105	1066.28	15949.38	4853.7651	-531.71997	2313.3799	8409.7656	1026.28	14274.38	6378.7651	8639.5898	2357.1948	-2983.2998	8210.5898	3939.1948	-1117.2998	-3271.4102	8686.1953	13.700195	7224.5898	4251.1948	2748.7002	-2651.4102	3782.1948	2754.7002	-3285.4102	13497.195	6999.7002	2446.77	15312.43	4483.6348	2556.77	19935.43	8348.6348	4424.77	1460.4302	-4850.3652	17591.471	6732.165	15167.484	11574.47	4831.165	8173.4849	2194.47	4385.165	7154.4849	3750.47	4715.165	7438.4849	9763.4697	5147.165	7059.4849	12081.33	4422.3701	7602.3452	2151.3301	16066.37	13262.346	10878.33	1854.3701	800.34521	5588.3301	15920.37	4673.3452	647.32996	2410.3701	11011.346	7285.71	6199.8149	9979.2402	6576.71	3078.8149	509.24023	6770.71	4434.8149	7355.2402	1116.71	6316.8149	7925.2402	1444.8601	6480.1499	3999.8501	1515.115	1597.6001	4692.5898	9982.1152	2188.6001	-1201.4102	789.11499	1732.6001	6808.5898	1082.7849	2168.9702	1735.4751	351.78491	2189.9702	9239.4746	10562.785	5895.9702	13425.475	8987.7852	6752.9702	7009.4751	11071.785	6674.9702	12360.475	771.78491	1951.9702	1187.4751	203.78491	6540.9702	2441.4751	488.78491	2319.9702	6306.4751	730.09497	18350.234	4348.5552	8790.0947	4549.2349	3955.5552	6845.0947	2531.2349	150.55518	6195.0947	104.23486	-108.44482	7571.0947	2100.2349	4337.5552	705.87012	1152.4302	8531.3906	643.87012	1866.4302	8645.3906	2356.8701	12467.43	11168.391	480.25	695.58496	-347.30518	8494.25	2596.585	1338.6948	8803.25	4823.585	4377.6948	1898.25	7606.585	5999.6948	2482.25	1125.585	9336.6953	75.25	11480.585	29792.695	3694.7451	12481.904	7271.3501	8568.7451	927.90479	-277.6499	-523.25488	-301.09521	42.350098	6567.7451	2718.9048	7019.3501	9394.7451	363.90479	-749.6499	-729.25488	-513.09521	706.3501	2598.7451	11109.904	8836.3496	8006.7451	3037.9048	5101.3501	114.74512	1999.9048	11490.35	-367.25488	-166.09521	6110.3501	4686.4697	11515.175	6358.8848	2956.47	10212.175	6731.8848	8589.4697	-349.8252	2733.8848	7584.4697	2176.1748	4.8847656	6761.2451	3647.0601	-4338.2852	5770.2451	3440.0601	5964.7148	-564.75488	2467.0601	5358.7148	-609.75488	2716.0601	3913.7148	9731.375	-355.2749	-330.0249	2081.375	8402.7246	8785.9746	2136.375	-846.2749	1045.9751	-738.625	740.7251	9781.9746	3261.1899	13963.141	9188.5547	1201.1899	15284.141	7103.5552	2042.1899	13493.141	10538.555	1333.1899	16655.141	8132.5552	-201.81006	1728.1401	9906.5547	13408.805	3411.415	9363.0352	22886.805	8750.415	9363.0352	10301.805	1951.415	385.03516	1255.8049	12483.415	9146.0352	529.80493	3118.415	10479.035	1943.8049	1830.415	9800.0352	2538.2251	15718.67	4196.5049	2158.2251	18915.67	2569.5049	9350.2246	1428.6699	-1379.4951	-187.7749	1963.6699	1279.5049	10582.7	1229.4248	-302.94043	783.69995	486.4248	9174.0596	3423.7	15397.425	6642.0596	2665.7	16246.425	11338.06	4376.7002	5070.4248	8671.0596	963.69995	21628.426	5949.0596	380.52002	2287.23	4806.7349	644.52002	1761.23	4127.7349	11336.52	4371.23	10787.734	395.52002	3946.23	13908.734
381.07007	954.29004	6194.5703	10499.14	3310.1899	4629.7798	3049.1399	18357.189	10526.779	6996.1396	2864.1899	1047.7798	6151.1396	3518.1899	6857.7798	-129.86011	503.18994	176.77979	3706.1399	6146.1899	6176.7798	5281.1396	3931.1899	6051.7798	8246.1396	5478.1899	5393.7798	7711.7749	1900.3452	4673.6348	595.7749	2241.3452	4464.6348	1155.7749	7986.3452	4021.6348	-620.2251	16050.346	6274.6348	-487.2251	7370.3452	4375.6348	10281.92	-1519.4751	-1319.2002	6757.4351	-102.9751	583.1748	1380.4351	-52.975098	14129.175	7065.4351	-478.9751	6329.1748	12949.436	6520.0249	10524.175	584.43506	-204.9751	13532.175	6844.3252	21147.461	9521.2754	2348.325	12564.46	5224.2749	7036.3252	1374.46	4842.2749	2594.325	8631.46	5678.2749	1107.325	3280.46	3241.2749	339.32495	-916.54004	4957.2749	6213.2949	9587.4004	361.93457	-372.36011	-678.5498	1202.3149	400.63989	4517.4502	5599.3149	9768.1201	10320.415	5890.335	11474.12	1922.415	2920.335	-735.87988	18949.414	6749.335	207.12012	791.41504	8793.335	55.120117	10878.415	4403.335	1845.575	364.09521	1344.9048	872.57495	10436.096	5714.9048	7291.5752	2759.0952	6967.9048	2327.575	3954.0952	5786.9048	7577.5752	1212.0952	6742.9048	10741.795	988.3999	-655.10498	7136.7949	3439.3999	9812.8945	4446.7949	-461.6001	-87.10498	7186.7949	616.3999	8578.8945	3891.7949	12290.4	4413.895	11379.385	4243.8301	6629.4048	9424.3848	1062.8301	1416.4048	-777.57007	-1209.8101	5719.8398	400.42993	7485.1899	1094.8398	837.42993	8114.1899	2352.8398	-1344.5701	-934.81006	6762.8398	2192.4299	-83.810059	-1537.1602	-1212.0552	137.62012	220.91992	5889.9448	-985.37988	223.91992	-720.05518	-1022.3799	711.91992	3820.9448	328.62012	7568.9199	494.00488	803.0498	3451.665	-20.995117	-505.9502	-657.33496	4612.0049	800.0498	-367.33496	-94.995117	2185.0498	6516.665	2995.0049	1245.0498	2454.665	6172.1602	2796.4199	4142.9849	2464.1599	267.41992	1399.9849	7355.4648	3055.0649	4190.4902	11575.465	1291.0649	920.49023	2232.4651	7605.0649	5177.4902	7859.4648	2633.0649	2348.4902	754.46509	8128.0649	2721.4902	941.46509	5866.0649	1438.4902	4276.4648	4260.0649	3481.4902	13546.62	3081.7002	1109.29	533.62012	14235.7	9264.29	3762.6201	750.7002	2921.29	1354.6201	6237.7002	4390.29	10388.62	2009.7002	1818.29	3689.6201	639.7002	5314.29	188.62012	5544.7002	5123.29	4186.7051	15783.74	5484.96	11012.705	4664.7402	2672.96	6878.7051	16888.74	6027.96	10319.115	4184.1401	5182.25	116.11499	649.14014	5486.25	1188.115	7734.1401	4371.25	10601.78	3190.0552	3740.1899	334.78003	7128.0552	3399.1899	-972.21997	6307.0552	13.189941	7714.7803	3214.0552	6967.1899	5489.7803	2599.0552	2252.1899	102.78003	2306.0552	2961.1899	2568.78	383.05518	903.18994	2169.98	14552.745	5228.8999	7285.98	1755.7451	4430.8999	5455.98	1485.7451	3356.8999	-746.58008	12333.189	8056.9902	-3657.5801	-1393.8101	5473.9902	-3711.5801	411.18994	9170.9902	-3908.5801	-1083.8101	915.99023	1531.085	1789.46	8357.1855	5068.085	314.45996	930.18506	3300.085	2848.46	4754.1851	3322.085	5146.46	4414.1851	-652.76001	20563.025	1625.8452	-72.76001	2659.0249	5322.8452	-151.76001	3449.0249	7890.8452	636.81494	2774.79	7518.8101	8318.8145	3269.79	6508.8101	11325.814	3759.79	6166.8101	7242.0547	-1767.2402	-895.0498	7617.0547	1751.7598	14452.95	11506.055	-477.24023	-1139.0498	6600.0547	11547.76	7333.9502	1183.0549	-983.24023	7727.9502	1766.0549	11888.76	8223.9502	1390.0549	9572.7598	9306.9502	2447.6899	13073.88	8578.6699	2839.6899	14339.88	7880.6699	5428.6899	2522.8799	6702.6699	250.68994	21477.879	5295.6699	9258.6895	4250.8799	9159.6699	438.68994	1806.8799	8949.6699	6601.6899	1105.8799	338.66992	3679.6899	1334.8799	319.66992	846.33008	12507.98	4919.0449	-668.66992	507.97998	220.04492	8173.3301	3029.98	6787.0449	11104.279	3408.3501	-1696.585	9290.2793	2976.3501	-1219.585	537.27979	12865.35	4449.415	7577.2798	4871.3501	3118.415	-1258.7202	2659.3501	5039.415	-996.72021	11246.35	7946.415	4131.3999	15026.516	6945.1899	6108.3999	18010.516	13164.189	6608.3999	565.51514	-681.81006	14264.37	7190.6948	17881.129	7476.3701	5997.6948	8551.1299	817.37012	3793.6948	7291.1299	4310.3701	3992.6948	8557.1299	5255.3701	2183.6948	9517.1299	11106.96	4584.3701	5332.4102	2908.96	14654.37	9558.4102	9347.96	1938.3701	-3745.5898	7141.96	11699.37	298.41016	-214.04004	2004.3701	8100.4102	8435.9053	7652.8447	10657.21	6221.9053	3083.845	1805.21	17084.904	5544.8447	8372.21	1420.905	7971.8447	7456.21	863.93994	8898.4805	-114.7998	2224.46	5412.8501	2422.8999	10236.46	2371.8501	-2346.1001	1657.46	1067.8501	5369.8999	-1022.615	121.99512	-387.04492	-609.61499	-1112.0049	7232.9551	12385.385	2420.9951	11837.955	4399.3848	5901.9951	1481.9551	7659.3848	7140.9951	7249.9551	-826.61499	-586.00488	-2903.0449	-891.61499	3461.9951	-1827.0449	-1014.615	-410.00488	3742.9551	379.44507	16047.975	8190.665	8751.4453	4167.9751	3969.665	7546.4453	1911.9751	-334.33496	5777.4453	712.9751	480.66504	6942.4453	2085.9751	7022.665	-241.9751	856.13477	7206.5298	-605.9751	1052.1348	8530.5293	5290.0249	10289.135	-2219.4702	1074.7	-1693.6152	-516.49023	9598.7002	-671.61523	406.50977	10756.7	1745.3848	2071.5098	2131.7	6073.3848	3047.5098	159.69995	-704.61523	10247.51	997.69995	8170.3848	30106.51	1047.8401	16483.439	8196.2598	8224.8398	2002.4399	-435.74023	-509.15991	376.43994	652.25977	6703.8398	5651.4399	5986.2598	9094.8398	955.43994	-338.74023	-471.15991	105.43994	2277.2598	2171.8401	2023.4399	111.25977	7397.8398	6829.4399	7568.2598	7.8400879	1746.4399	10355.26	106.84009	1616.4399	6695.2598	4407.5752	11583.8	5627.8999	2477.575	10711.8	6355.8999	8958.5752	1023.7998	3303.8999	7781.5752	2642.7998	-854.1001	9929.165	339.27002	-2086.1851	10116.165	2464.27	5683.8149	1543.165	639.27002	7466.8149	1158.165	844.27002	3500.8149	9616.2246	-1279.3452	-748.41992	-1027.7749	9648.6543	7348.5801	-551.7749	-1312.3452	2197.5801	-1859.7749	-618.34521	9849.5801	4184.79	15813.645	11452.995	3695.79	12232.645	10276.995	4780.79	8878.6445	8574.9951	3071.79	15105.645	6910.9951	1078.79	-293.35498	8216.9951	14751.105	2058.25	12632.9	17643.105	4804.25	8023.8999	10901.105	2648.25	505.8999	11370.105	5656.25	11727.9	-471.89502	1556.25	12773.9	2097.105	1813.25	9694.9004	12766.48	3481.1948	11584.984	4310.48	17940.195	10164.984	10798.48	4595.1948	7782.9849	992.47998	462.19482	7193.9849	14025.24	2491.6802	-707.41016	261.23999	1126.6802	7933.5898	3680.24	20170.68	6502.5898	2788.24	17625.68	14079.59	1197.24	12243.68	11112.59	1069.24	20570.68	6188.5898	-66.304932	274.47998	2105.1797	208.69507	292.47998	1337.1797	10312.695	3194.48	8979.1797	-539.30493	3580.48	9391.1797
-924.69507	-576.8252	3703.6191	5118.8052	4709.0352	3988.1602	3122.8052	16791.035	6084.1602	7071.8052	-266.96484	-1949.8398	4645.8052	1161.0352	4690.1602	-570.19482	-756.96484	-1436.8398	2561.8052	3013.0352	4119.1602	5427.8052	2437.0352	1509.1602	5578.8052	4205.0352	4399.1602	8277.7402	3605.2651	-807.37988	-31.26001	826.26514	2423.6201	420.73999	11261.266	2645.6201	1360.74	18668.266	-512.37988	193.73999	9272.2656	1752.6201	10003.561	2369	1205.6348	8219.6299	1451.0249	-1304.2798	441.62988	700.0249	11709.721	6908.6299	2409.0249	5763.7202	11887.63	8521.0254	10141.721	485.62988	1198.0249	9802.7207	4328.8398	20676.586	10245.34	-53.159912	10659.585	2216.3398	6835.8398	5236.585	4629.3398	1543.8401	10220.585	5714.3398	-282.15991	6821.585	6418.3398	-1336.1599	2925.585	4413.3398	5491.2651	4574.125	6058.3701	-1068.425	166.18506	548.09521	-58.425049	6565.1851	4663.0952	6867.3149	9496.3906	9328.2451	12902.314	1170.3901	482.24512	991.31494	17570.391	8102.2451	-537.68506	847.39014	9241.2451	1040.3149	7502.3901	3966.2451	215.71509	-3337.6099	-438.27979	711.71509	8426.3906	7207.7202	8247.7148	-172.60986	4929.7202	2324.7151	2855.3901	3375.7202	6870.7148	-1685.6099	5790.7202	10906.845	1586.585	336.18018	7591.8447	3523.585	6540.1802	3586.845	796.58496	-455.81982	6199.8447	2481.585	5893.1802	3333.845	14102.585	4260.1802	7631.0303	2719.605	8797.8398	9373.0303	-891.39502	1248.8398	1143.3501	521.41992	6277.2148	1638.3501	6554.4199	1786.2148	1756.3501	9007.4199	3923.2148	726.3501	706.41992	9626.2148	5323.3501	-632.58008	639.21484	-1160.4502	549.03516	260.10986	7738.5498	1742.0352	1658.1099	739.5498	759.03516	1859.1099	4085.5498	2171.0352	5136.1099	-752.44995	2006.1001	4791.6899	342.55005	502.1001	86.689941	3819.55	1672.1001	1299.6899	-396.44995	5246.1001	7942.6899	4313.5498	4184.1001	3527.6899	5255.2803	2883.5952	1967.125	1099.28	181.59521	-626.875	7057.0352	2819.0249	5072.3198	11329.035	561.0249	641.31982	2944.0352	8544.0254	5126.3198	6571.0352	954.0249	4096.3198	1226.035	6027.0249	3584.3198	1718.035	1798.0249	2513.3198	6390.0352	2273.0249	3876.3198	13027.439	2213.6548	2339.5698	3445.4399	13504.654	8225.5703	5341.4399	1641.6548	4357.5698	2113.4399	10090.654	4878.5698	10543.439	2444.6548	1167.5698	3861.4399	1092.6548	4106.5698	1349.4399	5152.6548	3464.5698	8055.6953	4921.02	7717.4551	7976.6953	3446.02	6462.4551	3277.6951	18145.02	7706.4551	8470.335	4567.585	5834.1201	-667.66504	483.58496	5044.1201	524.33496	4376.585	4974.1201	11300.215	3653.2749	7728.2148	802.21497	10097.275	5931.2148	936.21497	6583.2749	4853.2148	12438.215	5025.2749	8093.2148	6393.2148	2884.2749	6336.2148	871.21497	3799.2749	7347.2148	912.21497	9227.2754	5352.2148	3373.675	12696.74	4978.6299	7901.6748	3843.7402	6745.6299	7391.6748	2157.7402	2213.6299	1857.75	12579.09	4634.9902	-1317.25	-713.91016	-443.00977	-528.25	-598.91016	4435.9902	-532.25	-1026.9102	-3852.0098	1710.01	3366.7549	6112.52	5159.0098	1192.7549	-382.47998	4071.01	3214.7549	2008.52	2636.01	6224.7549	1409.52	-651.11499	13078.325	3190.4248	-755.11499	1225.3252	6445.4248	-1292.115	3404.3252	9190.4248	320.55005	-30.009766	4829.6055	9711.5498	2716.9902	3774.6055	11528.55	3041.9902	6535.6055	6515.8848	-753.2998	192.03516	10771.885	951.7002	14470.035	14012.885	-24.299805	6.0351562	10145.885	4701.7002	10798.035	1718.885	-928.2998	12330.035	11542.885	-156.2998	11984.035	1568.885	12309.7	13673.035	756.1499	11424.82	10289.82	2920.1499	9274.8203	7650.8198	5359.1499	849.81982	6054.8198	-869.8501	20923.82	8232.8203	7472.1499	4126.8198	9177.8203	-994.8501	1168.8198	10661.82	2497.1499	506.81982	409.81982	4532.1499	253.81982	1958.8198	1771.9351	14861.335	2304.9849	64.935059	-1349.665	158.98486	10100.936	1739.335	6731.9849	9835.6602	-714.86523	-311.12988	6877.6602	-836.86523	-67.129883	1850.6602	14623.135	5862.8701	2130.6602	9667.1348	2177.8701	-560.33984	878.13477	5264.8701	914.66016	6404.1348	7572.8701	4617.4199	14755.785	2627.0596	3791.4199	16290.785	8444.0596	8937.4199	2807.7852	-4827.9404	10158.311	3736.395	15720.695	6391.3101	5327.395	11865.695	1074.3101	140.39502	7900.6948	6217.3101	143.39502	10778.695	-331.68994	-499.60498	10348.695	12211.3	8505.4043	9795.4746	2439.3	13165.404	12303.475	7928.2998	1931.4048	-616.5249	5039.2998	11398.404	6922.4751	-602.69995	2223.4048	8790.4746	6266.0098	6006.6548	13730.23	5691.0098	1849.6548	4229.23	3566.01	1801.6548	7752.23	1913.01	5533.6548	7193.23	1157.29	9309.7549	2268.1548	739.11499	2550.7749	2967.145	9925.1152	1394.7749	-1154.855	329.11499	1742.7749	5900.145	-3066.5552	-712.8501	1241.5601	-3291.5552	-1623.8501	9540.5605	9991.4453	2894.1499	12591.561	6532.4448	1138.1499	5597.5601	6750.4448	6106.1499	7958.5601	-2824.5552	-2040.8501	1400.5601	-3941.5552	2242.1499	3099.5601	-2116.5552	-1036.8501	11331.561	-2029.3701	18227.555	5632.585	5789.6299	5079.5547	2499.585	5061.6299	3224.5549	-2692.415	2628.6299	2391.5549	-2644.415	3894.6299	5648.5547	3779.585	716.28003	1753.0898	9560.1504	1326.28	2789.0898	7708.1499	11928.28	926.08984	134.1499	-980.16992	-790.99512	-971.7998	8340.8301	1362.0049	2002.2002	8155.8301	1626.0049	3453.2002	-73.169922	5320.0049	5266.2002	-982.16992	-390.99512	6141.2002	-674.16992	12048.005	17042.199	-1032.1099	14706.605	6869.48	7024.8901	2773.605	-492.52002	-2026.1099	-68.39502	1972.48	4959.8901	3865.605	6961.48	6346.8901	782.60498	-863.52002	-2724.1099	666.60498	1802.48	1913.8901	3688.605	1909.48	7666.8901	8705.6055	6823.48	-2461.1099	2436.605	8703.4805	-2095.1099	1560.605	6341.48	852.51514	12219.195	6737.9248	949.51514	11466.195	7327.9248	5388.5151	250.19482	2460.9248	3796.5151	44.194824	882.9248	9021.6445	1248.5	796.2749	11214.645	3029.5	6611.2749	1527.645	1904.5	9568.2754	733.64502	740.5	7687.2749	10638.98	962.31982	690.2251	1258.98	12100.32	9777.2246	1278.98	1012.3198	1944.2251	421.97998	2052.3198	9162.2246	6482.6553	9975.4248	8361.7051	4408.6553	14337.425	9162.7051	4219.6553	11868.425	7071.7051	3583.655	16257.425	8339.7051	1129.655	1526.4248	6187.7051	10740.825	895.14502	6014.1797	16311.825	3069.145	5979.1797	5988.8252	1076.145	-3121.8203	1280.8252	15132.145	7818.1797	1080.8252	2007.145	7709.1797	-168.1748	758.14502	5072.1797	10552.68	2957.4849	11199.34	1279.6802	16738.484	11094.34	9603.6797	3260.4849	10405.34	-1402.3198	310.48486	7984.3398	11924.77	4590.4302	1431.3101	-919.22998	1863.4302	11778.311	3155.77	19623.43	6457.3101	2524.77	15984.43	10989.311	3274.77	2245.4302	9495.3105	246.77002	23130.43	11947.311	-301.15991	-421.24023	5624.2798	-991.15991	907.75977	8843.2793	9047.8398	1917.7598	11289.279	-577.15991	2322.7598	16822.279
-1148.78	2852.5649	8887.5703	5316.5498	5491.9248	6825.7852	-568.4502	20909.926	8802.7852	4817.5498	1913.925	1091.7852	4572.5498	4455.9248	8742.7852	-2977.4502	1686.925	720.78516	1340.5498	4145.9248	6040.7852	4813.5498	4091.925	3933.7852	3552.5498	5415.9248	9712.7852	8410.0898	2503.7148	3704.665	-139.90991	2625.7148	6030.665	1114.0901	7798.7148	5068.665	-199.90991	17463.715	4364.665	1189.0901	5423.7148	5059.665	11937.71	1012.2051	1531.3848	8253.9102	1422.9351	509.74512	1376.9099	1474.9351	14009.745	6664.9102	4153.9351	7296.7451	10893.91	7344.9351	9456.7451	-50.090088	2031.9351	10864.745	6160.6553	17074.285	11142.395	1256.655	5807.2852	929.39502	7376.6553	53.285156	5061.395	1885.655	10667.285	7172.395	1667.655	2316.2852	4648.395	453.65503	-3391.7148	7550.395	5441.23	3310.2798	6695.4702	1705.175	-1969.02	-2733.3252	1076.175	3104.98	976.6748	11954.689	5230.8398	10598.755	15152.689	1859.8398	1667.7549	681.68994	15355.84	7974.7549	-114.31006	1731.8398	8589.7549	1594.6899	9260.8398	4154.7549	836.64502	-1109.7202	-652.10498	1649.645	10218.279	3796.895	8341.6445	951.27979	1395.895	2899.645	6403.2798	1821.895	6490.645	-74.720215	3314.895	9389.6699	3187.8052	44.654785	5062.6699	4588.8052	5984.6548	2869.6699	82.805176	1172.6548	3293.6699	2911.8052	7531.6548	2410.6699	10374.805	6356.6548	8560.6104	7323.48	6620.5552	8270.6104	2291.48	821.55518	237.41003	1208.1099	7767	2685.4102	10345.109	4867	1396.41	13743.109	3507	1053.41	1444.1099	9286	5776.4102	1866.1099	0	-124.08496	940.96484	270.88477	8424.915	3343.9648	1320.8848	329.91504	2435.9648	1954.8848	7331.915	3458.9648	5384.8848	777.86011	804.45508	6503.8896	1011.8601	573.45508	715.88989	6188.8604	1380.4551	733.88989	100.86011	5213.4551	7691.8896	4327.8604	2222.4551	4954.8896	7173.835	4116	5223.6548	2423.835	473	6050.6548	8676.1201	1608.105	4504.1099	11718.12	2041.105	761.10986	2580.1201	9403.1055	6209.1099	7664.1201	2622.105	3486.1099	1691.12	6940.105	3757.1099	1636.12	3877.105	2393.1099	7437.1201	1907.105	3766.1099	12804.23	4089.825	803.3501	1941.23	16164.825	6506.3501	4777.23	3143.825	1867.3501	1579.23	8891.8252	3281.3501	10056.23	2570.825	-1500.6499	5016.23	2340.825	3547.3501	801.22998	7735.8252	1633.3501	1506.0601	22978.115	2413.8149	10856.061	3825.1152	2614.8149	5732.0601	15321.115	6895.8149	8503.1348	1509.415	5744.3398	96.13501	1320.415	5671.3398	1525.135	7481.415	4012.3398	11622.925	3534.4502	9524.9453	2299.925	6532.4502	7498.9453	167.92505	6352.4502	4171.9453	13110.925	5553.4502	7088.9453	7777.9248	2542.4502	7055.9453	196.92505	1336.4502	5980.9453	594.92505	7841.4502	5818.9453	2442.2849	10209.93	5414.855	6107.2852	1935.9302	3864.855	6507.2852	-707.06982	2612.855	2889.4951	8500.8945	9202.8145	-785.50488	-5702.1055	5151.8149	-442.50488	-4237.1055	7593.8149	-657.50488	-4952.1055	1121.8149	-1632.7251	-272.26514	5687.1602	2047.2749	-877.26514	1371.1602	-2220.7251	3103.7349	2783.1602	67.274902	911.73486	2818.1602	-324.48511	16323.76	5088.3452	7.5148926	412.75977	4557.3452	519.51489	1234.7598	9172.3457	292.11011	1582.3999	1914.2598	8957.1104	2529.3999	4559.2598	5424.1104	13042.4	2976.2598	4219.5801	2012.8252	-3367.7549	7868.5801	5870.8252	7680.2451	7499.5801	3195.8252	-3144.7549	3270.5801	14807.825	6708.2451	-1371.4199	2788.8252	5203.2451	6722.5801	7765.8252	4027.2451	-1276.4199	13004.825	4885.2451	389.13477	13859.075	7595.5649	835.13477	11449.075	6985.5649	5488.1348	2784.0752	5021.5649	-906.86523	18993.074	9677.5645	5920.1348	4535.0752	6874.5649	-938.86523	252.0752	8052.5649	4287.1348	514.0752	-1246.4351	3488.1348	643.0752	-587.43506	1287.6299	18041.445	558.52539	759.62988	1787.4448	-2104.4746	5802.6299	10380.445	1703.5254	12267.975	1394.2749	-867.60986	11865.975	353.2749	-1490.6099	3718.9751	12221.275	5889.3901	2150.9751	16685.275	8294.3906	1390.975	117.2749	4973.3901	2432.9751	11092.275	7760.3901	4931.2148	15521.375	5289.9048	4395.2148	25726.375	13916.904	5997.2148	368.375	-1560.0952	63.475098	6545.1201	17404.445	1032.4751	16015.12	11262.445	2117.4751	4476.1201	10508.445	4646.4751	5457.1201	9530.4453	-366.5249	1986.1201	11388.445	6439.9902	10086.96	9695.0547	2166.99	12732.96	13866.055	9753.9902	960.95996	105.05518	3838.99	12181.96	7041.0552	-413.01001	2451.96	9438.0547	6488.7354	6612.4048	5566.5898	4778.7354	1030.4048	-2061.4102	19848.734	4314.4048	5490.5898	888.73511	3745.4048	2095.5898	1093.5601	9135.3145	1726.77	-82.844971	2046.7998	1385.4702	6716.1553	410.7998	-2902.5298	-505.84497	1133.7998	7469.4702	1022.2949	1023.4702	1308.3101	171.29492	512.47021	10830.311	11424.295	1417.4702	13450.311	84.294922	65.470215	7276.3101	9479.2949	6331.4702	11767.311	928.29492	-1590.5298	1019.3101	-28.705078	4640.4702	1921.3101	870.29492	305.47021	8766.3105	1445.0049	18202.59	8697.7754	11334.005	2598.5898	7091.7749	8089.0049	2299.5898	1018.7749	6706.0049	1087.5898	732.7749	6352.0049	3636.5898	9521.7754	289.84497	1282.6899	7455.9902	-188.15503	945.68994	10583.99	8431.8447	2557.6899	1337.9902	-2162.7798	345.99512	-382.06494	7548.2202	875.99512	1179.9351	9231.2207	3584.9951	1064.9351	-1316.7798	10737.995	4274.9351	-2117.7798	1962.9951	6599.9351	-1518.7798	9866.9951	14600.936	1018.24	12167.4	8039.0698	10371.24	-760.6001	2346.0698	-887.76001	-352.6001	1827.0698	5076.2402	3479.3999	9959.0703	9301.2402	-14.600098	903.06982	161.23999	685.3999	1729.0698	6522.2402	952.3999	2037.0698	8739.2402	4820.3999	7887.0698	581.23999	-1313.6001	11751.07	420.23999	-34.600098	8396.0703	5677.3252	9818.3848	9206.4502	1140.325	12060.385	8423.4502	6584.3252	-10.615234	1435.4502	4561.3252	2032.3848	1286.4502	9471.4297	1525.0752	-800.83496	2552.4299	17712.074	8194.165	-210.57007	2789.0752	12068.165	-310.57007	1443.0752	4165.165	7094.2202	1546.085	1092.48	-349.77979	11826.085	13446.48	525.22021	485.08496	2527.48	-430.77979	332.08496	9369.4805	4609.0249	3636.4951	10896.135	-1958.9751	11391.495	7379.1348	102.0249	10673.495	7885.1348	309.0249	17087.496	5757.1348	-2925.9751	-201.50488	7645.1348	14046.67	3795.3901	6830.7002	19611.67	5236.3901	9188.7002	10589.67	2305.3901	679.7002	7229.6699	10302.391	9681.7002	2723.6699	2748.3901	9460.7002	618.66992	1683.3901	9690.7002	8141.915	5902.7598	7668.105	-527.08496	23138.76	9030.1055	437.91504	13979.76	5064.105	-1571.085	893.75977	6873.105	15012.689	5602.4399	1882.27	361.68994	2074.4399	8076.27	4448.6899	17530.439	10926.27	3784.6899	14097.439	11203.27	5557.6899	2059.4399	12313.27	4490.6899	20135.439	10164.27	1083.365	1221.9448	5800.52	358.36499	488.94482	3587.52	10640.365	3186.9448	11589.52	93.36499	3696.9448	12519.52
-451.00488	2850.4751	13285.85	9070.3799	5098.1899	8922.165	3062.3799	20235.189	9184.165	8094.3799	816.18994	870.16504	7070.3799	10066.189	6044.165	378.37988	432.18994	1011.165	6415.3799	3243.1899	8705.165	11378.38	3521.1899	3888.165	9308.3799	4164.1899	7915.165	8861.1553	2350.4399	4402.2598	-493.84497	374.43994	5043.2598	1436.155	7079.4399	3662.2598	-643.84497	10972.439	3598.2598	-93.844971	5059.4399	3727.2598	9538.96	1785.3052	1572.7998	7371.2148	1784.7598	561.79492	1231.2151	2532.7598	13555.795	5619.2148	1730.7598	6916.7949	12871.215	5868.7598	11635.795	1319.2151	2488.7598	14067.795	4618.5352	21170.266	7334.8198	976.53491	6833.2651	-66.180176	6109.5352	1719.2651	4473.8198	4150.5352	7247.2651	2876.8198	2030.5349	4884.2651	3373.8198	-98.465088	1471.2651	5215.8198	7644.9751	9339.7402	8879.7002	92.47998	-63.845215	682.27979	1145.48	6088.1548	3069.2798	11979.515	4715.6401	6684.04	9052.5146	1272.6401	-978.95996	1042.5149	14629.641	5897.04	8.5148926	638.64014	6478.04	1829.5149	9147.6406	3408.04	-77.834961	423.93994	1816.2949	1137.165	9675.9395	6061.2949	7652.165	3003.9399	6784.2949	1055.165	6676.9399	2258.2949	6920.165	2621.9399	5927.2949	8824.4902	1866.665	589.08496	5653.4902	4203.665	7525.085	4002.49	694.66504	1585.085	6957.4902	2948.665	6111.085	4800.4902	13646.665	5600.085	5868.3447	4885.6099	5339.6953	7826.3447	1931.6099	-1591.3047	196.77002	2492.98	7745.2651	2655.77	9576.9805	3612.2651	1633.77	9886.9805	3507.2651	-160.22998	1220.98	8053.2651	6159.77	1991.98	-371.73486	1366.7351	-352.87012	-40.834961	8692.7354	1566.1299	400.16504	999.73511	721.12988	555.16504	7987.7354	2140.1299	5209.165	334.125	1264.6951	3817.6401	591.125	775.69507	-1989.3599	5923.125	2411.6951	-1089.3599	708.125	9065.6953	8621.6406	3738.125	1944.6951	3511.6401	6219.8501	2255.7202	7460.4648	2382.8501	-315.27979	4203.4648	6028.2998	3558.6699	6121.98	8781.2998	3585.6699	461.97998	1493.3	9567.6699	7137.98	8706.2998	3399.6699	3701.98	316.30005	9298.6699	3467.98	341.30005	4425.6699	2234.98	4254.2998	4213.6699	3957.98	15103.63	2165.3799	916.83984	3167.6299	16148.38	6623.8398	4603.6299	1127.3799	2797.8398	1730.63	8265.3799	4673.8398	10304.63	1859.3799	396.83984	7089.6299	897.37988	3413.8398	2165.6299	4429.3799	1971.8398	1932.7051	14226.811	7254.9502	6917.7051	-326.18994	4906.9502	4744.7051	11885.811	5824.9502	10583.47	3388.9902	6065.9048	795.46997	1407.9902	3628.9048	578.46997	9364.9902	4453.9048	5091.9351	3840.4199	9403.3301	918.93506	2425.4199	4553.3301	-1037.0649	4345.4199	3666.3301	8387.9355	5683.4199	8458.3301	5216.9351	2854.4199	4584.3301	-1387.0649	2835.4199	7547.3301	-1550.0649	7574.4199	4596.3301	2278.4399	9002.1201	3492.5298	5548.4399	-128.87988	3588.5298	3936.4399	-186.87988	3656.5298	270.12012	14534.115	6686.0952	-1685.8799	2036.1152	2940.0952	-1418.8799	3828.1152	4003.0952	-2332.8799	1256.1152	-1408.9048	-798.56494	-414.33008	3667.4453	4100.4351	-1930.3301	-2698.5547	1984.4351	-13.330078	2324.4453	903.43506	1663.6699	1575.4453	1303.01	17794.564	2403.2998	941.01001	975.56494	1710.2998	1057.01	2349.5649	5278.2998	-2592.8198	-509.71484	5194.9502	4737.1802	728.28516	3097.9502	5410.1802	6391.2852	7156.9502	8541.2949	-451.52002	1317.1602	9826.2949	4478.48	16115.16	11259.295	263.47998	953.16016	9389.2949	6909.48	10174.16	630.29492	317.47998	9948.1602	3550.2949	531.47998	12587.16	256.29492	13836.48	13374.16	2971.9399	13309.115	6815.165	2995.9399	10774.115	6257.165	5794.9399	847.11523	6058.165	-149.06006	20319.115	10991.165	10657.939	3370.1152	5897.165	-335.06006	1452.1152	8883.165	3390.9399	951.11523	-1674.835	4192.9399	858.11523	-1688.835	681.5249	14132.529	5092.3149	-617.4751	933.52979	897.31494	405.5249	16216.529	8487.3145	10552.355	2404.0801	-2164.79	9500.3555	2949.0801	-1403.79	2093.355	16585.08	5725.21	2058.355	16664.08	4091.21	396.35498	1793.0801	5948.21	-285.64502	13270.08	7658.21	5969.4399	15452.154	6681.6948	5397.4399	17842.154	12497.695	7519.4399	49.154785	960.69482	594.32007	4751.395	12730.205	1073.3201	16973.395	5790.2051	1925.3201	1798.395	3617.2051	5685.3203	5816.395	7991.2051	46.320068	1123.395	6224.2051	9009.0146	11877.62	10603.904	3120.0149	10317.62	12316.904	8981.0146	2090.6201	157.90479	6642.0146	14189.62	4905.9048	1044.0149	3307.6201	11951.904	6975.9551	9916.6748	12850.1	6791.9551	2958.675	-561.8999	4331.9551	2848.675	9274.0996	1996.955	5060.6748	5321.1001	1705.4351	8438.4297	2665.395	871.25	1806.1001	3506.7402	9708.25	1855.1001	-1534.2598	-652.75	1412.1001	5637.7402	1116.3799	2219.8999	1174.46	1183.3799	2462.8999	11287.46	12721.38	4939.8999	11239.46	949.37988	2525.8999	5305.46	9498.3799	5589.8999	8208.46	1429.3799	570.8999	278.45996	350.37988	4842.8999	913.45996	869.37988	2469.8999	7908.46	3548.03	14215.275	7733.3799	9180.0303	3749.2749	6082.3799	9167.0303	2158.2749	360.37988	5472.0303	240.2749	-645.62012	8955.0303	2664.2749	7596.3799	-529.91992	1327.5698	6414.1099	-1397.9199	833.56982	8777.1094	9239.0801	2643.5698	-304.89014	572.23511	1614.7351	-794.78516	6430.2354	2261.7351	1907.2148	9225.2354	5257.7354	3924.2148	1934.2351	7803.7354	4463.2148	324.23511	1972.7351	7088.2148	2339.2351	10380.735	17170.215	2270.3999	13163.936	4431.2246	12285.4	224.93506	-2382.7754	363.40002	-148.06494	-1879.7754	8125.3999	3103.9351	5011.2246	10827.4	979.93506	-3134.7754	887.40002	15.935059	-1660.7754	10253.4	1016.9351	-3213.7754	11421.4	4757.9351	3474.2246	1547.4	-51.064941	8213.2246	1958.4	474.93506	4285.2246	7204.0698	6804.6748	4825.085	3062.0698	9784.6748	7574.085	8708.0703	-2185.3252	827.08496	7849.0698	-1258.3252	-580.91504	10085.47	448.79492	-28.930176	7930.4697	4148.7949	5981.0698	507.46997	1450.7949	11953.07	319.46997	288.79492	5350.0698	6939.48	1403.3501	793.83008	-1131.52	13240.35	7269.8301	-666.52002	1134.3501	250.83008	-2240.52	2741.3501	12085.83	10808.71	2541.52	9084.0703	3788.71	13960.52	9797.0703	6104.71	10615.52	8235.0703	2349.71	22436.52	6399.0698	1159.71	-242.47998	8847.0703	11853.89	3109.0801	9283.4355	18945.891	3197.0801	8480.4355	9191.8896	498.08008	57.435059	5603.8896	11661.08	9667.4355	4116.8896	1754.0801	11382.436	1022.8899	1003.0801	8195.4355	11107.84	3460.54	9710.8848	3181.8401	17513.539	8785.8848	6041.8398	6850.54	6068.8848	1370.8401	145.54004	5738.8848	11065.745	4500.2002	1601.1201	-1170.2549	1436.2002	8846.1201	1983.7451	15256.2	9041.1201	1871.7451	14919.2	13703.12	6649.7451	2671.2002	10021.12	206.74512	18304.199	9857.1201	1010.95	377.7251	5946.165	1023.95	757.7251	5951.165	10807.95	3305.7251	11122.165	845.94995	1582.7251	18043.164
589.55005	2146.0049	11473.795	9296.085	2916.7852	2423.5049	3777.085	13683.785	4865.5049	9378.085	-1115.2148	-1654.4951	8104.085	3829.7852	6627.5049	893.08496	-331.21484	-2456.4951	6086.085	1117.7852	2529.5049	8408.085	-248.21484	2238.5049	9053.085	2185.7852	2929.5049	8111.875	3612.3999	1972.7002	552.875	1968.3999	6984.7002	3027.875	11672.4	3605.7002	391.875	16046.4	3304.7002	1001.875	7495.3999	2205.7002	11642.9	1207.3452	-113.31982	8231.7549	1623.5151	-18.009766	156.75488	1577.5151	14481.99	6773.7549	2173.5151	4869.9902	11485.755	5543.5151	11772.99	830.75488	2535.5151	14023.99	6094.3848	18664.914	10143.686	614.38501	6381.915	1975.6851	6062.3848	3522.915	3394.6851	935.38501	13215.915	6242.6851	1735.385	3510.915	4123.6851	-123.61499	-1279.085	4775.6851	4588.355	5693.1348	7243.375	276.06494	182.79004	1568.5698	2081.0649	6428.79	2904.5698	7069.5703	9445.7148	5444.3052	11950.57	2437.7151	-256.69482	-223.42993	17002.715	3772.3052	-1023.4299	2114.7151	8407.3047	535.57007	11630.715	2913.3052	406.36499	-22.589844	357.24512	1484.365	13303.41	5769.2451	8187.3652	2589.4102	5042.2451	2296.365	6884.4102	4365.2451	7200.3652	1309.4102	6413.2451	13688.725	1946.9199	133.62012	7826.7251	2132.9199	7829.6201	3583.7251	133.91992	685.62012	8369.7246	1927.9199	7544.6201	3138.7251	11767.92	5457.6201	8832.2852	4404.8652	4408.6201	7515.2852	2101.8652	705.62012	-1137.0752	1046.6899	3275.5498	1171.9248	9219.6895	-179.4502	518.9248	10079.689	2096.5498	-1434.0752	-361.31006	8913.5498	4961.9248	301.68994	-1131.4502	-1822	1502.9448	372.21484	5673	3378.9448	383.21484	-1576	1389.9448	2232.2148	3632	1163.9448	4765.2148	108.20508	1792.2949	7229.415	146.20508	855.29492	-348.58496	5674.2051	1978.2949	802.41504	1261.2051	7003.2949	7971.415	3613.2051	1633.2949	4425.415	7521.7451	2660.4951	4272.7549	1755.7451	1159.4951	513.75488	5521.4453	7415.2549	5957.2148	10403.445	3677.2549	1727.2148	2488.4451	8069.2549	5244.2148	9498.4453	2894.2549	4785.2148	1086.4451	8933.2549	2654.2148	430.44507	4889.2549	2909.2148	6219.4453	3382.2549	5046.2148	12818.745	3141.23	347.31006	1871.7451	14538.23	6313.3101	6042.7451	1363.23	1827.3101	1186.7451	7992.23	1799.3101	8607.7451	3130.23	-1717.6899	5731.7451	2085.23	2674.3101	802.74512	6778.23	1817.3101	2876.4851	12454.085	8870.4746	10367.485	3419.085	5693.4751	5096.4854	11895.085	7574.4751	9655.7852	3219.5898	6314.79	-455.21509	1989.5898	4654.79	-315.21509	8953.5898	5129.79	832.47498	204.2998	5357.4302	5435.4751	971.2998	4092.4302	582.47498	2497.2998	1691.4302	10555.475	4682.2998	7153.4302	7750.4751	2562.2998	3456.4302	741.47498	1013.2998	4702.4302	424.47498	6328.2998	1940.4302	5710.5352	10345.135	5138.085	7164.5352	2809.1348	4920.085	6351.5352	2032.1348	3385.085	3213.2949	15326.965	2479.4854	-391.70508	347.96484	2475.4854	-506.70508	3956.9648	3766.4854	337.29492	1667.9648	-4029.5146	203.50488	2560.3198	5390.7852	5574.5049	839.31982	-1721.2148	2523.5049	1696.3198	314.78516	2098.5049	4994.3198	2537.7852	715.76501	13809.965	4266.8252	831.76501	591.96484	5236.8252	737.76501	-448.03516	6968.8252	380.58496	-401.1748	6276.7202	7565.585	2185.8252	5672.7202	10005.585	3188.8252	6760.7202	6932.8252	-250.7998	-1735.7051	11075.825	1416.2002	11352.295	11211.825	992.2002	-2786.7051	8596.8252	7443.2002	6009.2949	1248.825	-668.7998	4531.2949	1426.825	1118.2002	9755.2949	-226.17505	9951.2002	9415.2949	2180.5249	14954.154	8104.3848	1746.5249	13595.154	7136.3848	4987.5249	2591.1548	2323.3848	-1150.4751	17734.154	8965.3848	8127.5249	3535.1548	9422.3848	-648.4751	2292.1548	12575.385	4314.5249	1745.1548	-1347.6152	4110.5249	1771.1548	-255.61523	-411.74512	13658.175	5928.3198	-1869.7451	1090.1748	1437.3198	6922.2549	3089.1748	9713.3203	12420.39	-1064.4902	1115.9102	12721.39	-1506.4902	580.91016	3003.3899	10010.51	6803.9102	791.38989	14687.51	7844.9102	887.38989	-2091.4902	7256.9102	4446.3896	-227.49023	9901.9102	-3236.3198	810.87012	5503.2646	3319.6802	20918.871	10445.265	7443.6802	108.87012	-2743.7354	-1054.96	5317.5601	16242.085	1204.04	18646.561	11610.085	1128.04	2808.5601	10964.085	4073.04	5350.5601	8549.085	-1525.96	2138.5601	11253.085	9933.04	12060.96	6989.6299	4796.04	10828.96	-1866.3701	6765.04	520.95996	-1114.3701	5957.04	9815.96	5363.6299	735.04004	979.95996	8824.6299	4749.0449	8213.1699	11911.686	5325.0449	2579.1699	880.68506	6994.0449	2883.1699	9038.6855	2064.0449	3354.1699	6088.6851	1911.595	8078.6299	2146.125	-499.16992	3316.9502	4169.9102	7758.8301	2697.9502	479.91016	111.83008	2753.9502	7393.9102	271.43506	3494.8799	1463.9048	-45.564941	3542.8799	12570.904	11468.436	5394.8799	12668.904	-269.56494	2177.8799	3796.9048	11688.436	6378.8799	10362.904	532.43506	1010.8799	954.90479	-50.564941	5744.8799	1945.9048	-360.56494	3025.8799	8944.9043	554.65991	18348.75	8829.6299	8576.6602	3277.75	7577.6299	6591.6602	1926.75	2913.6299	2851.6599	616.75	1334.6299	7373.6602	2474.75	7334.6299	-835.04492	1424.375	5675.0449	-272.04492	3393.375	7776.0449	7507.9551	2768.375	-750.95508	-1283.7351	1718.0552	-1103.335	7311.2646	1616.0552	659.66504	9627.2646	4819.0552	3597.665	616.26489	7898.0552	4754.665	-904.73511	1471.0552	8654.665	68.264893	11459.055	19153.664	1231.6951	10850.335	8788.9951	10904.695	547.33496	1832.9951	443.69507	-1042.665	1257.9951	6304.6953	2291.335	6892.9951	8689.6953	-408.66504	1397.9951	298.69507	-2110.665	957.99512	10657.695	-1511.665	875.99512	6275.6953	4298.335	6686.9951	515.69507	-1274.665	11863.995	547.69507	-1630.665	6904.9951	5050.7148	10143.75	7309.3301	2886.7148	10157.75	6739.3301	8145.7148	842.75	2876.3301	7374.7148	1336.75	1540.3301	10423.62	4395.375	-3414.1201	10389.62	1244.375	3384.8799	2382.6201	1888.375	6590.8799	1601.62	950.375	3324.8799	8690.6055	3040.46	453.2998	2787.605	13539.46	6343.2998	1705.605	1120.46	18.299805	1558.605	4246.46	8254.2998	9897.7197	5823.335	11069.38	4465.7197	20313.336	8085.3799	4133.7197	13658.335	5937.3799	2786.72	20057.336	4806.3799	311.71997	3119.335	7415.3799	14051.375	5173.1748	9384.915	20651.375	4807.1748	10476.915	9306.375	2517.1748	869.91504	4761.375	15186.175	13202.915	1105.375	2201.1748	12855.915	899.375	1784.1748	7988.915	6220.085	6059.8501	7956.54	849.08496	20618.85	9412.54	7839.085	3822.8501	4901.54	-2864.915	1884.8501	4447.54	12290.37	3129.1348	2265.0752	35.370117	1135.1348	9822.0752	2354.3701	14368.135	9294.0752	3884.3701	18814.135	14296.075	7678.3701	2111.1348	9686.0752	1639.3701	19882.135	11290.075	954.78491	2255.1602	5523.6851	813.78491	1282.1602	6304.6851	8540.7852	2663.1602	15338.686	865.78491	4362.1602	18671.686
-1404.9751	4287.8052	-3755.5547	11273.225	4039.7002	6074.2852	2716.2251	17500.699	6431.2852	8558.2246	3313.7002	1720.2852	8568.2246	4103.7002	7664.2852	743.2251	712.7002	1179.2852	7139.2251	3577.7002	5708.2852	7985.2251	2852.7002	5474.2852	7412.2251	4168.7002	6791.2852	8955.5703	3613.3501	5829.1152	1029.5701	1305.3501	6691.1152	2084.5701	7437.3501	3309.1152	646.57007	16226.35	4207.1152	573.57007	11377.35	4464.1152	10407.825	-1324.3799	-1472.1851	7000.2402	2305.3652	-6206.2402	141.23999	1921.3652	5333.7598	6148.2402	2563.3652	-1334.2402	12157.24	7853.3652	5965.7598	-614.76001	2172.3652	9180.7598	4282.915	22940.164	8801.4844	-6.0849609	7242.165	1618.4849	8576.915	3884.165	4164.4849	535.91504	9993.165	6036.4849	1122.915	6002.165	2721.4849	244.91504	-142.83496	7457.4849	5890.8252	7219.9751	6380.1948	-492.54004	1227.7051	-835.3252	531.45996	4343.7051	1509.6748	6679.645	13088.26	6874.4048	12147.645	1873.2598	-2141.5952	1421.645	20694.26	5864.4048	458.64502	919.25977	4860.4048	1978.645	9819.2598	1211.4048	-459.64502	278.45996	-1334.8149	-272.64502	14416.46	6905.1851	5302.355	3682.46	4186.1851	1079.355	5291.46	1643.1851	3411.355	5919.46	4502.1851	10282.735	2446.54	-1116.4502	4683.7354	3435.54	7075.5498	1520.7351	2002.54	-1312.4502	3239.7351	4823.54	3468.5498	2550.7351	11468.54	3834.5498	8872.665	4535.5752	4231.8452	6802.665	1747.5752	561.84521	235.24512	930.125	8510.5547	2033.2451	9114.125	3567.5549	707.24512	12349.125	5249.5547	-508.75488	1006.125	9902.5547	5210.2451	2269.125	1533.5549	193.92993	1677.9648	1131.7251	8111.9297	2241.9648	805.7251	2882.9299	3385.9648	1907.7251	8127.9297	3354.9648	8097.7251	463.29504	1355.2549	6319.8701	1462.295	154.25488	1375.8701	5405.2949	1046.2549	65.870117	797.29504	7543.2549	8958.8701	4940.2949	1374.2549	4048.8701	8365.7549	2325.405	1493.6953	2354.7549	1706.405	-1165.3047	1402.2	13351.455	5154.355	13707.2	3537.4551	2557.355	3258.2	6849.4551	9892.3555	7561.2002	3500.4551	4844.355	2453.2	7952.4551	4406.355	1488.2	4311.4551	2542.355	6773.2002	4987.4551	6338.355	14659.89	4399.9248	2244.1299	1546.8899	17779.926	9115.1299	1262.8899	1480.925	4661.1299	1703.8899	7015.9248	5463.1299	10390.89	2429.925	635.12988	4259.8896	1642.925	4708.1299	878.88989	6287.9248	4304.1299	5523.2949	18644.9	4784.9048	9141.2949	3849.8999	6246.9048	5482.2949	16558.9	8727.9043	10882.811	3987.6299	7351.1899	-301.18994	2646.6299	4742.1899	932.81006	10337.63	4467.1899	346.68506	245.28516	9377.6445	6377.6851	3076.2852	8415.6445	361.68506	4196.2852	6116.645	9766.6855	2484.2852	9550.6445	6066.6851	3413.2852	5476.645	126.68506	1316.2852	9209.6445	2001.6851	2857.2852	4769.645	780.4751	12164.725	1353.0098	7277.4751	2442.7251	-634.99023	6026.4751	526.7251	767.00977	2689.54	12869.7	6149.0898	-1406.46	653.7002	2942.0898	-1763.46	2525.7002	3245.0898	-600.45996	1137.7002	-52.910156	494.61499	1332.6499	4291.6499	4812.6152	2121.6499	-1694.3501	2115.615	3783.6499	351.6499	1787.615	4361.6499	2132.6499	192.42505	12610.675	6841.5552	1166.425	733.6748	5751.5552	300.42505	-1325.3252	4167.5552	-1266.2549	2538.7002	4122.9199	7084.7451	3676.7002	4668.9199	8625.7451	8789.7002	4513.9199	5098.665	1604.375	884.875	8932.665	4554.375	16617.875	11188.665	2421.375	137.875	9702.665	7884.375	8547.875	1535.665	1467.375	9234.875	2300.665	-14.625	11947.875	1274.665	13002.375	10842.875	3194.21	16678.971	5250.1401	3255.21	12293.971	3746.1401	6136.21	4215.9702	4468.1401	823.20996	18309.971	6998.1401	9362.21	3904.9702	6547.1401	1547.21	1576.9702	7659.1401	6422.21	2283.9702	-1433.8599	4689.21	2022.9702	-2549.8599	-275.27979	12302.75	-1257.9697	-2083.2798	-874.25	-5660.9697	7522.7202	2049.75	1420.0303	12269.72	1803.7998	13.734863	11569.72	2512.7998	1477.7349	2858.72	14610.8	8771.7344	3391.72	13039.8	5482.7349	746.71997	2545.7998	5232.7349	4044.72	5735.7998	8223.7344	-144.46997	-1246.79	6773.415	3813.53	17369.211	11731.415	7982.5303	-1823.79	414.41504	-34.850098	5179.96	14711.096	1038.1499	20564.961	9723.0957	3459.1499	3079.96	6944.0952	3708.1499	5720.96	6955.0952	-748.8501	1825.96	9465.0957	9273.6748	9535.7451	10002.24	9838.6748	1178.7451	-1217.7598	8153.6748	3092.7451	-1690.7598	3250.675	14911.745	6786.2402	-715.32495	1901.7451	10400.24	4097.2197	8820.0146	9632.1504	5723.2197	2798.0149	1423.1499	7379.2197	2713.0149	8319.1504	2511.22	6806.0146	8079.1499	1330.575	7180.1348	1467.8201	1155.9551	3200.2598	4892.0298	11386.955	2632.2598	-115.97021	41.955078	3126.2598	7029.0298	806.27502	2106.7451	3135.7598	1345.275	1562.7451	12344.76	15357.275	3321.7451	13285.76	1626.275	1021.7451	5725.7598	9274.2754	7072.7451	11449.76	1488.275	576.74512	477.75977	530.27502	5478.7451	955.75977	1061.275	349.74512	7727.7598	-230.96509	16264.59	9506.9697	3632.0349	2441.5898	6334.9697	6178.0352	979.58984	1960.97	1452.0349	588.58984	1384.97	5875.0352	2102.5898	8796.9697	-1645.895	471.41504	9044.6055	-1515.895	-245.58496	8417.6055	7344.105	283.41504	-712.39502	733.875	-1170.9302	1273.2148	8887.875	903.06982	1192.2148	10639.875	3173.0698	4107.2148	1690.875	6350.0698	5700.2148	134.875	-213.93018	9905.2148	999.875	14242.07	18145.215	16.919922	12932.38	6918.2202	8611.9199	2250.3799	856.22021	-542.08008	-575.62012	-64.779785	6588.9199	1952.3799	8050.2202	9072.9199	863.37988	684.22021	352.91992	-714.62012	943.22021	8311.9199	-239.62012	-63.779785	5993.9199	4519.3799	5195.2202	-436.08008	-420.62012	10504.221	86.919922	490.37988	6446.2202	4580.8101	9372.04	6607.2402	2426.8101	8580.04	5449.2402	9332.8105	-1973.96	404.24023	7296.8101	819.04004	-762.75977	9577.875	1010.7549	-6959.6299	9042.875	-335.24512	-759.62988	1800.875	-306.24512	5095.3701	302.875	-548.24512	379.37012	8872.0703	1565.335	-1215.1602	2541.0701	10293.335	6977.8398	1026.0701	431.33496	1746.8398	-228.92993	1564.335	7144.8398	9826.7998	3742.0098	12597.995	3075.8	15377.01	10654.995	3667.8	11514.01	7890.9951	785.80005	25940.01	6764.9951	-62.199951	830.00977	9452.9951	16065.755	880.7002	10259.17	-556.24512	66.700195	6387.1699	8569.7549	1383.7002	-1342.8301	10592.755	2639.7002	9483.1699	4870.7549	2739.7002	7189.1699	-87.245117	2258.7002	7719.1699	10532.995	6797.6104	8020.6699	5110.9951	15857.61	9123.6699	11663.995	6388.6104	5157.6699	991.995	1698.6101	5488.6699	11696.455	5611.2998	-5802.0654	-294.54492	3366.3	3124.9346	1882.4551	17189.301	3545.9346	1084.4551	15982.3	6136.9346	5034.4551	3628.3	4832.9346	716.45508	23081.301	4187.9346	178.75488	883.39014	2374.4199	-613.24512	261.39014	2104.4199	7338.7549	3476.3901	8387.4199	-1162.2451	2316.3901	17555.42
-720.41504	1921.1499	13012.8	8813.2598	2940.9048	9598.665	1130.2598	14445.904	6480.665	6446.2598	1619.9048	1940.665	6551.2598	3486.9048	10424.665	-1167.7402	86.904785	337.66504	3853.2598	2821.9048	6660.665	5586.2598	2905.9048	6293.665	6362.2598	3715.9048	9613.665	9271.6299	570.49023	4484.605	855.62988	710.49023	6078.605	1791.6299	7368.4902	3548.605	476.62988	15211.49	3679.605	1702.6299	6332.4902	5639.605	9608.9199	394.83984	-1277.25	8428.7754	737.31982	-3472.2549	1104.7749	2697.3198	10871.745	7324.7749	1733.3198	1385.7451	11157.775	7020.3198	10943.745	591.7749	2897.3198	8788.7451	6659.8604	25905.355	7704.5498	1269.8601	8933.3555	894.5498	6120.8604	2359.355	2270.5498	1544.8601	13124.355	1646.5498	2135.8601	5133.355	2945.5498	985.86011	65.35498	-197.4502	10375.55	4638.4399	7110.5	-809.02002	951.6499	-499.14502	-42.02002	5391.6499	3503.855	9615.1553	3974.01	5378.7949	11578.155	2659.01	-1554.2051	-544.84497	18052.01	3281.7949	-1371.845	1867.01	3678.7949	-12.844971	9089.0098	1589.7949	-1653.6201	-827.44482	1032.7451	-300.62012	9757.5547	5295.7451	5642.3799	1393.5552	6894.7451	-205.62012	5285.5552	4955.7451	5707.3799	2025.5552	4718.7451	9318.3945	2826.8301	-2827.0498	1796.395	3066.8301	3565.9502	1861.395	308.83008	-2889.0498	6209.395	2267.8301	1700.9502	4060.395	12012.83	3832.9502	7090.105	4962.0249	4319.7852	7253.105	2143.0249	-376.21484	1043.595	1441.3599	6623.0752	3580.595	5550.3599	1330.0752	2701.595	9231.3594	3700.0752	615.59497	1391.3599	7809.0752	8272.5947	1196.3599	-752.9248	219.43506	205.35498	59.544922	8741.4355	2090.355	962.54492	1418.4351	-197.64502	1508.5449	5710.4351	2701.355	7502.5449	940.68506	1304.0049	5725.5352	-67.314941	246.00488	-750.46484	6827.6851	2342.0049	-1067.4648	1045.6851	4853.0049	7464.5352	4615.6851	1363.0049	3729.5352	6357.6348	2045.0298	2517.8701	3341.635	2007.0298	1881.8701	5585.4199	2938.625	7073.125	8874.4199	2721.625	2900.125	2456.4199	8552.625	5550.125	6419.4199	3376.625	4853.125	-266.58008	8772.625	3623.125	1009.4199	4603.625	3244.125	6394.4199	4101.625	5722.125	13174.015	992.48486	2243.4351	-521.98511	14241.484	7486.4351	-1508.9851	-1000.5151	4955.4351	772.01489	5861.4849	5274.4351	9818.0146	-604.51514	324.43506	3958.0149	679.48486	3658.4351	-374.98511	4612.4849	4396.4351	590.12012	14090.32	9241.7793	6354.1201	2724.3198	7412.7798	4573.1201	11370.32	8987.7793	9253.8047	1614.6851	6935.895	755.80493	1368.6851	6195.895	1045.8049	9114.6855	4022.895	296.37012	1991.925	5469.3301	3861.3701	3640.925	7082.3301	984.37012	6053.9248	3233.3301	11683.37	7424.9248	6554.3301	8642.3701	2675.925	4884.3301	872.37012	3361.925	5016.3301	4944.3701	2910.925	4574.3301	4848.3101	6227.8149	6997.5601	6658.3101	2899.8149	5828.5601	2396.3101	2373.8149	3269.5601	3300.8301	12910.76	8316.8252	669.82996	379.75977	3590.8252	1040.83	2247.7598	9321.8252	646.82996	642.75977	19.825195	622.08496	-885.4502	4978.335	6337.085	-1513.4502	-2470.665	2644.085	2200.5498	1728.335	2602.085	1787.5498	2261.335	1339.5549	11863.2	5385.2798	93.554932	1079.2002	5761.2798	768.55493	946.2002	6112.2798	237.34497	621.88477	4699.8999	8476.3447	1656.8848	2180.8999	12751.345	3704.8848	4593.8999	7585.1851	1007.6348	-1217.2598	11554.186	4566.6348	12339.74	12122.186	2743.6348	-1436.2598	9118.1855	7741.6348	8150.7402	979.18506	3573.6348	6589.7402	925.18506	2174.6348	7008.7402	2864.1851	11131.635	10653.74	2713.4451	15437.245	8756.7344	4800.4453	12549.245	8725.7344	8005.4453	4974.2451	4910.7349	948.44507	20182.246	7892.7349	9611.4453	4641.2451	9352.7344	1034.4451	2752.2451	10729.734	7849.4453	2049.2451	-834.26514	7026.4453	1814.2451	-712.26514	-2233.2998	12697.189	3601.0449	-3542.2998	1992.1899	1750.0449	-3108.2998	10434.189	8217.0449	13174.8	2662.7451	1403.7148	12812.8	1704.7451	2503.7148	3321.8	16139.745	7111.7148	3394.8	16866.746	5616.7148	1698.8	1843.7451	4586.7148	4943.7998	1473.7451	8464.7148	554.68506	-746.4248	7477.0601	3716.6851	13871.575	11883.061	7175.6851	-1328.4248	2022.0601	542.62012	5740.6948	14063.005	2612.6201	19180.695	10066.005	1205.6201	3302.6948	7687.0049	3030.6201	4498.6948	8656.0049	388.62012	2946.6948	7202.0049	8977.6602	8312.0752	9803.2598	8831.6602	2684.0752	1155.2598	4653.6602	1509.0752	471.25977	3805.6599	9544.0752	8160.2598	-502.34009	3300.0752	10068.26	6952.3149	6427.8101	9162.3555	6025.3149	2606.8101	636.35498	5659.3149	4001.8101	12092.355	4072.3149	4988.8101	6228.355	1149.1851	6573.1748	953.06494	430	4388.2148	4274.6851	8975	2816.2148	-1756.3149	-239	2186.2148	6281.6851	936.22998	413.47021	1857.7651	802.22998	1740.4702	10173.766	13854.23	3106.4702	11100.766	942.22998	444.47021	4074.7651	10177.23	6998.4702	11734.766	2180.23	-490.52979	952.76514	545.22998	2983.4702	1457.7651	1235.23	1675.4702	9805.7656	1151.575	13839.779	8471.0098	492.57495	234.77979	8034.0098	9444.5752	3616.7798	2278.01	4658.5752	-497.22021	779.01001	9654.5752	5023.7798	7819.0098	651.30493	-1307.3799	8104.5449	-56.695068	-1811.3799	4340.5449	6431.3047	-2560.3799	-3542.4551	114.06494	-2208.6152	-922.69482	9158.0645	384.38477	-804.69482	9415.0645	2894.3848	2210.3052	1735.0649	3523.3848	3288.3052	543.06494	201.38477	7991.3052	787.06494	6678.3848	25540.305	2413.53	15254.785	6533.29	11560.53	3206.7852	416.29004	466.53003	503.78516	449.29004	9079.5303	3464.7852	5958.29	11393.53	1556.7852	-430.70996	865.53003	692.78516	298.29004	9535.5303	711.78516	796.29004	10057.53	5648.7852	8831.29	819.53003	1466.7852	7864.29	575.53003	184.78516	6881.29	5566.335	14171.141	4036.3398	2015.335	10379.141	2723.3398	7404.335	809.14014	-522.66016	6136.335	1953.1401	-1750.6602	10662.365	637.20996	-862.97998	9241.3652	1072.21	6566.02	808.36499	1451.21	11020.02	234.36499	381.20996	6463.02	8824.0254	-16.174805	1690.7649	990.0249	10455.825	11287.765	-68.975098	446.8252	3061.7649	-948.9751	-300.1748	11006.765	8833.5195	1279.7598	11325.33	3294.52	13336.76	12245.33	4128.52	8004.7598	7378.3301	2743.52	20563.76	8327.3301	101.52002	432.75977	9413.3301	13154.675	3606.6948	6865.4199	192.67505	1775.6948	8657.4199	7344.6748	2303.6948	-2251.5801	12123.675	4588.6948	8043.4199	1338.675	3722.6948	7370.4199	-81.324951	1877.6948	5168.4199	11447.285	1734.5698	8989.6201	1964.2849	19167.57	12920.62	10109.285	976.56982	7547.6201	87.284912	1281.5698	7930.6201	12891.345	147.6001	668.87988	755.34497	-185.3999	10398.88	4986.3447	14721.6	8767.8799	4351.3447	11517.6	12459.88	5836.3447	1283.6001	9680.8799	1492.345	16355.6	10408.88	-1666.5352	2450.6299	4887.77	-1679.5352	2920.6299	2754.77	8500.4648	4114.6299	9503.7695	-1459.5352	3797.6299	14110.77
-1440.7251	3218.8799	7828.71	9247.2998	633.74512	7229.9951	5622.2998	14636.745	8823.9951	7860.2998	-3282.2549	621.99512	10172.3	89.745117	10550.995	1174.3	-3662.2549	-252.00488	1993.3	9914.7451	6860.9951	8550.2998	-1729.2549	4391.9951	10312.3	-431.25488	9066.9951	9595.5195	4053.4502	7424.3848	1097.52	985.4502	6665.3848	2080.52	10332.45	4548.3848	5895.52	3762.4502	413.38477	676.52002	9779.4502	4552.3848	12572.205	995.94482	-3850.165	7428.3101	176.95996	-1327.27	1176.3101	242.95996	12695.73	6256.3101	1395.96	6003.73	10853.311	6284.96	12595.73	228.31006	2541.96	14152.73	3124.2251	21921.965	12186.605	154.2251	8994.9648	6256.605	6654.2251	826.96484	8455.6055	1016.2251	11034.965	6166.605	1641.2251	2800.9648	6010.605	99.225098	-1910.0352	6281.605	6729.5898	7801.9302	7227.71	568.38989	1733.4751	973.79004	1882.3899	6392.4751	1884.79	11992.564	4664.5498	4763.21	12120.564	1082.5498	-80.790039	106.56494	16374.55	3414.21	-1144.4351	1896.5498	7422.21	1978.5649	8252.5498	2655.21	890.78003	720.02002	-722.1748	1143.78	11772.02	5039.8252	7853.7803	3597.02	4549.8252	1328.78	5298.02	3438.8252	5163.7803	1400.02	6109.8252	10043.2	1153.7852	-537.29492	-188.80005	1010.7852	5836.7051	3205.2	-158.21484	-1515.2949	6861.2002	2748.7852	3125.7051	3106.2	14002.785	4320.7051	6685.7051	3865.23	3050.7251	7741.7051	931.22998	-543.2749	-2254.8452	1740.1748	6454.9199	-365.84521	7116.1748	3888.9199	-815.84521	12177.175	3126.9199	-2383.8452	1152.1748	9489.9199	3842.1548	1092.1748	584.91992	15.715088	-1931.2002	803.64502	6547.7148	-835.2002	2206.645	1463.7151	737.7998	2882.645	1777.7151	-1681.2002	8367.6445	765.44507	951.09497	5890.2749	565.44507	109.09497	-696.7251	4770.4453	1235.095	-1169.7251	1629.4451	4422.0947	6579.2749	4335.4453	2257.095	2525.2749	9784.1602	2363.9851	641.71484	2064.1602	797.98511	-541.28516	6369.3447	2908.5249	5483.8203	10652.345	1438.5249	1976.8201	740.34497	10277.525	7780.8203	6418.3447	1608.5249	6196.8203	582.34497	8212.5254	3496.8201	844.34497	2992.5249	4071.8201	6556.3447	2613.5249	4886.8203	12962.385	646.25488	-221.44482	1684.385	12244.255	10311.555	-686.61499	-455.74512	909.55518	3.3850098	7277.2549	3350.5552	9737.3848	316.25488	-834.44482	5826.3848	-811.74512	5689.5552	-37.61499	2748.2549	3098.5552	2928.0249	20393.275	3970.7305	8557.0254	3068.2749	3517.7305	5869.0249	15506.275	3553.7305	9761.7754	3458.3601	9122.2305	-150.2251	2939.3601	3853.23	-112.2251	12048.36	5753.23	-194.82007	2328.1201	8138.3301	6537.1797	3146.1201	5721.3301	8.1799316	7247.1201	1299.3301	9465.1797	5549.1201	5364.3301	6890.1797	3881.1201	2812.3301	-459.82007	2421.1201	6163.3301	4398.1797	2573.1201	3971.3301	6483.895	3752.9351	7534.3501	6912.895	1793.9351	6814.3501	5502.895	2196.9351	5937.3501	1958.6851	11144.654	9584.9355	-886.31494	815.65479	2402.9351	-1257.3149	2346.6548	6993.9351	-1526.3149	856.65479	540.93506	-953.26489	3205.665	4627.5601	4603.7354	27.665039	-565.43994	298.73511	2250.665	790.56006	-417.26489	3443.665	3034.5601	121.15503	15765.439	5398.5449	1.1550293	2170.4399	8360.5449	335.15503	3058.4399	8893.5449	-837.24512	82.424805	6103.395	8836.7549	2409.4248	5885.395	4957.7549	8307.4248	7356.395	3679.125	3092.925	-696.75977	7251.125	4621.9248	17016.24	10066.125	5047.9248	-536.75977	6969.125	9397.9248	8345.2402	-333.875	2332.925	14091.24	-1167.875	2311.925	9542.2402	2323.125	11030.925	13537.24	2770.0249	15814.695	7306.665	5798.0249	12084.695	5358.665	7953.0249	2238.6948	-2041.335	2217.0249	16244.695	-1198.335	8767.0254	5010.6948	7112.665	814.0249	1615.6948	8270.665	7229.0249	2175.6948	-2893.335	5573.0249	3241.6948	-1489.335	-252.81982	12314.32	1218.6201	-958.81982	-433.68018	-1775.3799	3818.1802	7358.3198	7237.6201	12145.62	1247.5952	-3463.7451	9967.6201	1375.5952	-2063.7451	7199.6201	5008.5952	-3412.7451	12008.62	43.595215	3796.2549	1204.6201	-708.40479	4422.2549	5211.6201	300.59521	4644.2549	471.60498	2071.5249	4467.625	5717.605	18245.525	7695.625	8243.6055	2885.5249	-474.375	418.40002	3446.0151	17835.029	4611.3999	16015.016	11889.029	1781.4	1299.0151	10295.029	5402.3999	2670.0151	9689.0293	1633.4	1947.0151	8175.0298	8480.5498	10074.885	8099.7749	8653.5498	2029.8848	-1241.2251	6441.5498	1645.8848	-344.2251	3992.55	10132.885	6007.7749	-185.44995	2870.8848	11893.775	4206.7749	6757.4902	8119.6602	6224.7749	3251.49	1700.6602	6024.7749	3254.49	5766.6602	2326.7749	3422.49	5452.6602	1922.79	8276.7598	327.04004	1936.5649	424.58496	2789.0752	9282.5645	-534.41504	-1317.9248	659.56494	-205.41504	5576.0752	611.56494	1599.3398	1317.6499	719.56494	1163.3398	10767.65	13018.564	2679.3398	10982.65	286.56494	1338.3398	4999.6499	10851.564	4120.3398	11268.65	537.56494	1044.3398	960.6499	-68.435059	3908.3398	2242.6499	470.56494	1694.3398	6683.6499	1945.275	10602.365	9100.1543	1135.275	-3614.6348	4209.1548	8675.2754	-1814.6348	-354.84521	9903.2754	-3183.6348	272.15479	7650.2749	540.36523	5502.1548	1632.3501	1480.8301	8063.875	991.3501	3702.8301	8276.875	9828.3496	1832.8301	607.875	697.05005	-312.09521	-2787.6445	9642.0498	1872.9048	-3488.6445	8541.0498	3368.9048	-416.64453	3531.05	3012.9048	3065.3555	792.05005	411.90479	4354.3555	1398.05	12549.904	13439.355	1251.3201	11782.49	6884.96	10903.32	3457.4902	-559.04004	983.32007	724.49023	-621.04004	7789.3203	2908.4902	6814.96	10873.32	1817.4902	-8.0400391	926.32007	127.49023	-71.040039	10129.32	264.49023	-114.04004	2613.3201	18843.49	6812.96	1191.3201	2064.4902	12341.96	272.32007	-37.509766	4402.96	4022.0549	9471.1348	5650.4102	2339.0549	8498.1348	5840.4102	7961.0547	691.13477	2057.4102	6705.0547	1467.1348	226.41016	9474.1748	1388.145	-342.54004	8216.1748	2322.145	6255.46	291.17505	1641.145	8352.46	-677.82495	2756.145	5234.46	247.43506	1358.6348	-454.21484	2879.4351	14142.635	10602.785	2349.4351	1301.6348	-247.21484	357.43506	1327.6348	7235.7852	9117.4199	3881.5649	8848.1846	3332.4199	11689.564	3797.1846	6747.4199	8535.5645	3565.1846	4446.4199	22881.564	3508.1846	931.42004	-18.435059	5320.1846	13176.615	1145.5898	4430.4502	616.61499	-6.4101562	6622.4502	9290.6152	-97.410156	-2942.5498	12831.615	978.58984	7062.4502	2272.615	2079.5898	5336.4502	403.61499	-103.41016	8634.4502	8661.29	6669.7749	6726.2202	145.29004	30092.775	8855.2207	2194.29	14648.775	8282.2207	93.290039	3472.7749	5442.2202	9875.8896	3426.1499	2716.5898	-1170.1101	3114.1499	12306.59	1702.8899	19780.15	8728.5898	1440.8899	19264.15	12878.59	5569.8896	3072.1499	12598.59	209.88989	20065.15	11549.59	1036.115	1758.2451	692.78516	508.11499	1327.2451	2017.7852	10286.115	3179.2451	9317.7852	115.11499	1943.2451	13611.785
-595.5	2015.5	4393.7109	11277.26	3405.96	8801.5049	4026.26	17933.961	7045.5049	8486.2598	780.95996	1666.5049	7827.2598	2809.96	9698.5049	-124.73999	-293.04004	666.50488	2184.26	13603.96	6437.5049	8455.2598	1617.96	5714.5049	7399.2598	4619.96	7135.5049	6136.2451	3905.7749	6025.0352	243.24512	682.7749	6208.0352	1844.2451	7708.7749	5212.0352	6409.2451	200.7749	628.03516	1912.2451	4427.7749	5884.0352	12416.05	1366.7852	1041.2998	7723.875	663.41992	-433.00488	1526.875	282.41992	14512.995	5878.875	269.41992	5007.9951	2006.875	5821.4199	12996.995	349.875	627.41992	12203.995	5139.0947	22970.641	10223.385	763.09497	17414.641	2254.3848	5391.0947	2786.6399	3457.3848	1999.095	9414.6396	4566.3848	545.09497	6030.6396	2861.3848	-853.90503	1449.6399	3064.3848	9149.96	6783.7251	6628.8198	440.93506	-2184.4048	659.91992	1968.9351	924.59521	5350.9199	13656.186	6657.855	6390.915	13849.186	2146.855	266.91504	1423.1851	17294.855	6866.915	1033.1851	541.85498	6967.915	2487.1851	10052.855	3984.915	717.05493	-561.80518	1807.73	2725.0549	11494.195	6738.73	7980.0547	1495.1948	7194.73	2385.0549	5687.1948	5587.73	5608.0547	1971.1948	7028.73	13044.905	2211.0649	-824.625	1845.905	1613.0649	5090.375	4114.9053	1627.0649	-1029.625	6869.9053	2488.0649	3345.375	4260.9053	14807.064	4556.375	5990.9854	4829.25	6482.6401	6655.9854	1760.25	-308.35986	765.16504	2694.23	8071.9248	2657.165	7602.23	2923.9248	2705.165	11726.23	6012.9248	-174.83496	1269.23	8538.9248	5815.165	2412.23	1956.9248	-1064.4851	-144.33008	1412.645	6901.5146	2265.6699	2271.645	135.51489	1073.6699	1684.645	-1344.4851	499.66992	8450.6445	192.87988	2440.0352	6815.0547	668.87988	-265.96484	1447.0549	4100.8799	1246.0352	1584.0549	259.87988	5176.0352	9019.0547	3887.8799	1398.0352	5838.0547	8108.4053	1998.4751	4951.3999	1431.405	627.4751	4208.3999	7401.2451	3220.4302	5543.79	10493.245	2549.4302	681.79004	3127.2451	9396.4297	6780.79	7875.2451	2058.4302	4284.79	958.245	5356.4302	3002.79	1454.245	4437.4302	1375.79	7435.2451	4088.4302	4667.79	14745.875	4615.335	-124.20996	2747.875	17530.336	8166.79	274.875	1119.335	1537.79	2827.875	10973.335	2123.79	12041.875	1972.335	374.79004	6164.875	2128.335	4083.79	979.875	5538.335	2668.79	1976.0149	19281.625	6508.3398	8789.0146	4436.625	5004.3398	3655.0149	15872.625	7383.3398	9065.1348	4269.2402	6261.5249	-224.86499	403.24023	5165.5249	747.13501	9810.2402	6526.5249	-843.61499	-728.5	6813.605	3694.385	438.5	5949.605	-342.61499	2679.5	4031.605	5341.3848	11122.5	7727.605	6252.3848	112.5	4962.605	262.38501	-68.5	7509.605	1582.385	366.5	4886.605	6408.0947	3098.1548	6027.77	6923.0947	3510.1548	4406.77	6821.0947	1200.1548	4663.77	2853.895	14222.635	3380.3701	1107.895	896.63477	-2785.6299	941.89502	4008.6348	2363.3701	9.8950195	845.63477	-4478.6299	-244.09009	1911.5249	6119.895	5230.9102	432.5249	143.89502	2418.9099	1436.5249	3716.895	90.909912	4772.5249	3458.895	-2217.4702	11887.391	4578.5752	-2310.4702	429.39014	4740.5752	-1038.4702	630.39014	1887.5752	-2563.6099	1638	2056.4351	6731.3901	3661	3358.4351	7238.3901	4350	4745.4351	6558.02	2999.0901	-2591.0303	8849.0195	7756.0898	13924.97	11807.02	3000.0901	-4013.0303	10427.02	7804.0898	5124.9697	1404.02	3184.0901	2958.9697	3746.02	5169.0898	10508.97	6861.02	4336.0898	5882.9697	3471.1899	16582.129	8114.9951	3244.1899	12897.13	7312.9951	7293.1899	2640.1299	1391.9951	7839.1899	2232.1299	1762.9951	9466.1895	5222.1299	9511.9951	1076.1899	2287.1299	11291.995	6841.1899	2283.1299	-170.00488	5507.1899	3824.1299	1558.9951	-789.47021	13350.68	5684.855	-2652.4702	613.68018	175.85498	-615.47021	14099.68	6168.855	9038.4951	1421.3652	-543.16504	2799.4951	196.36523	-807.16504	12189.495	1842.3652	-1655.165	7483.4951	4530.3652	5749.835	-86.504883	987.36523	5459.835	6181.4951	1689.3652	8841.835	1880.6499	-124.54004	5720.73	6933.6499	13593.46	12432.73	8945.6504	267.45996	-53.27002	987.57495	3127.7798	13657.26	4284.5752	12068.779	10462.26	1082.575	-356.22021	9470.2598	4082.575	436.77979	6663.2598	698.57495	284.77979	10654.26	1786.5952	19248.9	9722.1055	10255.596	1615.8999	93.10498	2547.5952	1282.8999	1480.105	4391.5952	12051.9	7000.105	-1109.4048	2664.8999	13868.105	217.62012	2308.585	-2188.3701	6111.6201	3008.585	-1802.3701	6298.6201	2848.585	3208.6299	2262.6201	4133.585	3225.6299	1694.705	6115.7202	1750.3701	854.57495	3523.165	5277.6548	8358.5752	3592.165	-246.34521	311.57495	1369.165	8348.6543	-360.78003	589.99023	369.1001	-485.78003	-107.00977	12612.1	10404.22	5004.9902	13921.1	-651.78003	-143.00977	2589.1001	9120.2197	4504.9902	11956.1	-810.78003	-1062.0098	659.1001	-973.78003	3233.9902	1002.1001	-621.78003	930.99023	7764.1001	1830.2151	15339.925	9033.9805	760.21509	735.9248	5242.98	7423.2148	974.9248	847.97998	8244.2148	842.9248	-441.02002	7455.2148	2422.9248	6726.98	346.6001	292.625	8323.8594	-309.3999	1606.625	9390.8594	8919.5996	-268.375	765.85986	-74.090088	-1055.415	-1845.8398	8544.9102	-755.41504	40.160156	9590.9102	1259.585	889.16016	413.90991	7913.585	4866.1602	-517.09009	-1133.415	5200.1602	-409.09009	8889.585	11812.16	1890.0801	15136.355	7094.54	9968.0801	4275.355	518.54004	1066.0801	1491.355	952.54004	6935.0801	3821.355	7548.54	8792.0801	2713.355	562.54004	1011.0801	1199.355	1440.54	13282.08	3216.355	647.54004	2369.0801	21486.355	8109.54	2147.0801	3589.355	12328.54	1127.0801	1088.355	6129.54	3998.895	9365.6504	7688.6348	2295.895	6741.6499	6567.6348	7843.895	1442.6499	2153.6348	5301.895	733.6499	106.63477	9784.0947	2745.04	-179.02979	6993.0947	1852.04	8529.9707	-55.905029	1242.04	11184.971	-19.905029	756.04004	4789.9702	272.45508	2040.54	-1414.4648	-630.54492	15485.54	8143.5352	1411.4551	1874.54	320.53516	-827.54492	1931.54	7846.5352	8079.54	3631.5601	11570.439	3783.54	13605.561	7064.4399	2622.54	8951.5605	4705.4399	2783.54	16265.561	4686.4399	-836.45996	1312.5601	5384.4399	12563.975	1558.1401	4565.0303	-738.0249	2676.1401	5355.0303	8721.9746	-336.85986	-3403.9697	4242.9751	11330.141	8537.0303	1824.9751	3321.1401	9734.0303	-1274.0249	852.14014	2372.0303	11629.88	1154.1899	10000.811	4023.8799	16032.189	8817.8105	11914.88	3578.1899	6202.8101	864.88	327.18994	5349.8101	2063.9351	941.9502	3242.8301	330.93506	597.9502	11355.83	3189.9351	15842.95	10235.83	3161.9351	12779.95	12813.83	8208.9355	1244.9502	11322.83	1733.9351	18574.949	11778.83	-134.36499	1204.2651	3080.48	-615.36499	2254.2651	4557.48	9598.6348	2601.2651	6748.48	161.63501	4198.2651	16040.48
-7.7150879	2638.2349	5453.9395	9933.9902	4542.0098	4374.7402	4402.9902	16745.01	5679.7402	8305.9902	-4.9902344	343.74023	8625.9902	3172.0098	9895.7402	1208.99	-93.990234	338.74023	2278.99	11552.01	2881.7402	7344.9902	4123.0098	4409.7402	6981.9902	1902.0098	5869.7402	9196.2305	4764.8799	6042.5801	905.22998	1084.8799	3011.5801	3108.23	9648.8799	5824.5801	6247.23	1532.8799	124.58008	800.22998	8445.8799	3610.5801	11309.189	2087.3848	267.74512	6257.3799	746.91016	-134.58496	1521.3799	1063.9102	12713.415	6207.3799	2141.9102	5280.415	1088.3799	4938.9102	9899.415	589.37988	3509.9102	10929.415	4158.5	23053.6	8441.5352	-430.5	15700.6	-269.46484	7303.5	3342.6001	3138.5352	6609.5	4521.6001	5348.5352	72.5	5310.6001	1493.5352	-392.5	2293.6001	2483.5352	10311.154	8714.6445	244.64014	-1986.5498	1204.5	1846.3052	491.4502	5857.5	6526.3052	10281.465	5814.7402	5195.5	13763.465	1936.7402	349.5	-902.53516	20080.74	6007.5	-2815.5352	695.74023	9513.5	-1690.5352	7896.7402	3850.5	-1693.8252	26.779785	645.15479	953.1748	11936.779	8644.1543	5506.1748	1650.7798	5742.1548	-523.8252	7037.7798	3470.1548	2773.1748	1406.7798	4852.1548	9879.8203	3269.1101	-2552.4702	608.82007	2970.1101	5350.5298	2750.8201	1998.1101	-2007.4702	2063.8201	8684.1104	2803.5298	3812.8201	15649.11	3073.5298	5713.0649	1905.6299	3762.9248	8450.0645	-234.37012	-125.0752	403.19507	2086.7598	5995.0498	2288.1951	5895.7598	2769.0498	3925.1951	10285.76	2867.0498	489.19507	1606.7598	9988.0498	6285.1953	986.75977	890.0498	-647.76001	745.91504	1437.0049	6982.2402	1755.915	2576.0049	240.23999	2095.915	3455.0049	-340.76001	773.91504	8489.0049	363.27502	1323.8848	5350.2651	651.27502	21.884766	712.26514	6057.2749	89.884766	454.26514	620.27502	7227.8848	7985.2651	4779.2749	1390.8848	3168.2651	5991.9199	136.41504	7781.6099	1620.9199	-546.58496	5022.6099	8584.4854	3085.7749	7795.165	13827.485	1570.7749	2501.165	2314.4851	8872.7754	7900.165	10264.485	3102.7749	6679.165	1625.4851	6375.7749	5424.165	1559.4851	3629.7749	4127.165	6387.4854	2468.7749	5131.165	10766.65	2471.6548	-1631.415	1147.6499	12384.654	2409.585	-159.3501	-493.34521	213.58496	557.6499	5729.6548	615.58496	13496.65	341.65479	-3613.415	4097.6499	1090.6548	787.58496	467.6499	3983.6548	2594.585	2832.9351	20129.115	6694.9048	7442.9351	3995.1152	7039.9048	4515.9351	11882.115	7462.9048	7735.6602	131.7251	4912.6699	-632.34009	-1547.2749	3898.6699	859.65991	6743.7251	4933.6699	15.179932	692.58496	7406.29	5669.1797	1998.585	6882.29	51.179932	5131.585	4081.29	7204.1797	2479.585	6977.29	3714.1799	10383.585	6107.29	1028.1799	1866.585	6372.29	4574.1797	739.58496	6137.29	5662.5249	2574.2251	3691.6401	5472.5249	2074.2251	1542.6401	4891.5249	248.2251	1507.6401	4837.2349	13535.221	6449.04	651.23499	349.22021	2050.04	1342.235	2049.2202	8167.04	540.23499	48.220215	-1084.96	-806	2727.9102	6512.21	-1496	269.91016	-685.79004	1807	2260.9102	661.20996	560	4559.9102	2255.21	900.56006	12899.585	2751.5151	1146.5601	-239.41504	4008.5151	670.56006	-415.41504	3046.5151	-419.52002	1137.1152	4727.2349	6783.48	2116.1152	2440.2349	11270.48	2924.1152	6850.2349	5338.2402	3021.5898	1029.9302	928.23999	2628.5898	13554.93	8983.2402	2351.5898	-869.06982	9229.2402	9359.5898	5799.9302	783.23999	2187.5898	7668.9302	3395.24	1579.5898	11543.93	4476.2402	7627.5898	10705.93	3357.905	10809.705	6429.6299	4966.9053	12431.705	3573.6299	7322.9053	2558.7051	-4194.3701	10117.905	1447.7051	-3450.3701	10673.905	4303.7051	3555.6299	756.90503	587.70508	9280.6299	7608.9053	1643.7051	-4518.3701	5755.9053	1339.7051	-2171.3701	21.535156	15638.215	2871.9502	-1270.4648	1278.2148	-1407.0498	2559.5352	7249.2148	5380.9502	11191.635	995.0752	-258.54004	-656.36499	117.0752	-17.540039	8901.6348	1246.0752	215.45996	3163.635	9767.0752	5367.46	-339.36499	1571.0752	6871.46	2891.635	2524.0752	7265.46	922.50488	2451.5898	6056.1401	4661.5049	24966.59	14740.141	8585.5049	1887.5898	-478.85986	471.19995	5240.1152	12379.96	7631.2002	7240.1152	6955.96	788.19995	448.11523	6662.96	3950.2	2570.1152	4312.96	924.19995	2134.1152	6550.96	2922.28	19087.92	6332.8452	11138.28	1954.9199	-2457.1548	10051.28	2046.9199	-2365.1548	4065.28	12383.92	3455.8452	397.28003	4128.9199	6691.8452	118.92505	1086.0649	1880.21	6469.9248	2243.0649	3799.21	5654.9248	2785.0649	7630.21	2953.925	8152.0649	12195.21	1152.5551	5720.02	-158.81494	622.51001	3243.5	926.22021	8896.5098	2476.5	-2651.7798	738.51001	1483.5	4728.2202	198.00488	1752.7949	2026.5898	1276.0049	479.79492	12387.59	13136.005	4093.7949	13499.59	891.00488	2951.7949	3682.5898	9583.0049	7735.7949	11039.59	1343.0049	328.79492	-366.41016	69.004883	5108.7949	444.58984	529.00488	2585.7949	7246.5898	-832.6499	11888.654	5247.1299	-2103.6499	910.65479	3910.1299	5506.3501	1615.6548	972.12988	6337.3501	1437.6548	294.12988	5053.3501	1114.6548	7906.1299	980.87012	1045.4648	9326.875	-88.129883	3613.4648	10117.875	8044.8701	2645.4648	-53.125	435.08496	-2241.1802	1260.27	8678.085	-624.18018	2472.27	9681.085	-82.180176	3654.27	889.08496	3448.8198	5236.27	-117.91504	-1381.1802	8782.2695	1251.085	7100.8198	22030.27	1258.1299	14383.12	6367.4502	8105.1299	4015.1201	-115.5498	-130.87012	184.12012	-580.5498	6933.1299	2774.1201	6562.4502	9000.1299	2157.1201	-1392.5498	228.12988	852.12012	-422.5498	9619.1299	2568.1201	1089.4502	4510.1299	12296.12	5448.4502	565.12988	2384.1201	11391.45	481.12988	999.12012	9117.4502	5604.855	10276.01	4405.5552	2040.855	13842.01	5477.5552	9684.8555	979.00977	575.55518	6538.855	2409.0098	-403.44482	7164.4399	1890.8901	-3227.4746	7989.4399	4144.8901	4326.5254	62.439941	4496.8901	6683.5254	-1308.5601	1985.8901	4717.5254	505.20508	933.4502	1221.9351	1502.2051	13602.45	8368.9355	2298.2051	2249.4502	2635.9351	11.205078	1438.4502	7925.9351	9478.4395	3533.4048	9314.1543	3536.4399	20150.404	8544.1543	6192.4399	8400.4043	6299.1548	2737.4399	23919.404	5278.1548	1659.4399	1662.4048	7414.1548	13978.93	3900.4199	10348.48	-739.07007	1004.4199	8970.4805	10161.93	660.41992	546.47998	7813.9297	10074.42	14952.48	2476.9299	1659.4199	12670.48	-240.07007	-318.58008	8858.4805	19322.17	5447.5952	10398.76	2168.1699	20035.596	10929.76	9690.1699	3153.5952	7725.7598	-63.830078	1626.5952	7216.7598	422.55005	2806.6899	1930.1201	163.55005	2579.6899	10586.12	3428.55	17975.689	10585.12	3346.55	14201.689	16297.12	7115.5498	4147.6899	9719.1201	1860.55	22474.689	17854.121	33.550049	-797.58008	4950.5049	361.55005	-120.58008	4859.5049	10316.55	2749.4199	8360.5049	986.55005	1365.4199	16030.505
168.44995	1904.7949	12043.32	8318.6299	2559.46	7971.29	4233.6299	15755.46	4633.29	8521.6299	-530.54004	-133.70996	8228.6299	2450.46	8327.29	550.62988	-228.54004	1329.29	3344.6299	-890.54004	1325.29	5788.6299	1959.46	5542.29	8792.6299	4470.46	8821.29	12186.085	943.90479	5053.6802	1510.085	550.90479	3555.6802	2921.085	8093.9048	5348.6802	7234.085	-323.09521	-315.31982	1407.085	8604.9043	3284.6802	11435.14	-1455.3848	1420.9651	5778.7148	421.91992	2170.8701	-338.28516	2610.9199	13253.87	5759.7148	1374.9199	7160.8701	-1160.2852	3670.9199	12085.87	-998.28516	2105.9199	12191.87	4488.6152	21088.279	9284.9746	363.61499	12825.279	2600.9751	6244.6152	5537.2798	3194.9751	7654.6152	3754.2798	3715.9751	2389.615	5360.2798	2258.9751	699.61499	656.27979	2480.9751	15380.42	3905.9751	478.64014	-2604.2949	1101.71	-3258.7998	-2179.2949	3723.71	1752.2002	-243.22998	58.325195	8758.7451	12038.77	2602.3252	689.74512	244.77002	13625.325	4309.7451	171.77002	-251.6748	9202.7451	441.77002	7871.3252	3024.7451	111.5249	-226.11523	1360.21	2260.5249	12969.885	8221.21	7402.5249	2364.8848	5483.21	1903.5249	5357.8848	3713.21	4296.5249	666.88477	7021.21	7505.4102	2990.5349	-53.839844	-2034.5898	1885.5349	11226.16	26.410156	1211.5349	-145.83984	-1482.5898	10323.535	4520.1602	943.41016	15476.535	4229.1602	8959.6445	4417.54	6963.1099	8671.6445	835.54004	669.10986	-275.07495	2767.625	6844.5	1770.925	10059.625	2390.5	1284.925	11533.625	5026.5	-276.07495	1899.625	7827.5	6856.9248	1545.625	143.5	-713.85498	-585.4751	1537	8196.1445	1442.5249	1246	154.14502	1719.5249	874	-1269.855	725.5249	5603	-1117.585	430.86523	3830.4502	-1079.585	-524.13477	-816.5498	4031.415	-142.13477	-723.5498	-929.58496	958.86523	6632.4502	3953.415	736.86523	2757.4502	8635.835	2564.48	1557.6948	2776.835	1306.48	316.69482	6114.23	3493.3899	2263.5303	10515.23	3535.3899	-2304.4697	1615.23	7764.3896	4112.5303	7302.23	2756.3899	3084.5303	474.22998	7896.3896	494.53027	1123.23	4607.3896	-1229.4697	7589.23	4225.3896	1268.5303	13215.21	3472.05	1165.1802	1791.21	14552.05	7667.1802	399.20996	3006.05	2285.1802	1562.21	8754.0498	5958.1802	11162.21	2554.05	-177.81982	6573.21	3653.05	4588.1802	1733.21	4971.0498	4196.1802	-275.875	21078.811	7011.6699	6482.125	2069.8101	2058.6699	3708.125	18262.811	7375.6699	9656.96	4343.04	6025.0952	497.95996	1421.04	2776.0952	3680.96	7023.04	4734.0952	-614.76001	1943.29	4352.2148	4634.2402	2615.29	2392.2148	99.23999	5496.29	-474.78516	7082.2402	5174.29	8186.2148	1095.24	10268.29	1757.2148	-961.76001	2346.29	3842.2148	3061.24	2044.29	1525.2148	6932.0498	3523.0698	4533.7749	7447.0498	3649.0698	4945.7749	5339.0498	1797.0698	2774.7749	3968.04	10573.59	8781.6445	-134.95996	-1569.4102	1301.645	-751.95996	482.58984	4972.645	-290.95996	-1386.4102	-88.35498	-904.02979	2007.7949	5336.855	-1813.0298	-681.20508	-183.14502	518.97021	829.79492	4580.855	912.97021	1666.7949	3663.855	546.84009	15951.245	2234.2002	351.84009	3417.2451	3433.2002	318.84009	2241.2451	5111.2002	-3111.2549	1922.095	1773.0146	6337.7451	2825.095	2446.0146	7492.7451	5301.0947	5302.0146	9306.5098	2992.3501	1148.4102	2007.51	2446.3501	16017.41	10750.51	2686.3501	-41.589844	10277.51	6976.3501	9196.4102	1069.51	4069.3501	12152.41	4542.5098	2529.3501	12455.41	8021.5098	6173.3501	13022.41	3173.0449	14458.055	9219.2852	5147.0449	13862.055	8831.2852	6623.0449	1940.0552	-538.71484	8125.0449	2483.0552	-683.71484	9019.0449	3795.0552	5954.2852	1617.0449	1359.0552	9241.2852	2478.0449	1684.0552	-893.71484	6848.0449	1515.0552	61.285156	2417.75	16171.5	5834.6299	957.75	2073.5	455.62988	9204.75	4938.5	7265.6299	11817.82	-438.23486	308	186.82007	-1550.2349	701	11032.82	-1706.2349	1009	10138.82	1242.7651	6453	1213.8201	358.76514	5250	5072.8203	-348.23486	10318	1223.2351	1344.5698	8331.6699	4566.2354	22718.57	11478.67	9701.2354	-692.43018	2662.6699	105.59009	4091.27	13205.395	3186.5901	13837.27	8598.3945	502.59009	1631.27	10406.395	3428.5901	3684.27	6282.395	889.59009	3087.27	6337.395	3978.9551	16704.141	10972.18	8488.9551	1877.1401	241.18018	9165.9551	3316.1401	361.18018	1926.9551	11187.141	8294.1797	-732.04492	1473.1401	9913.1797	1141.97	1487.01	-964.34521	7037.9697	2370.01	-598.34521	6000.9697	2928.01	6659.6548	2234.97	6099.0098	4411.6548	443.65503	9041.29	96.035156	839.64502	1863.7451	1096.2852	10931.645	1037.7451	-4060.7148	765.64502	1034.7451	5391.2852	-1138.76	1716.7549	1832.8599	-626.76001	3176.7549	14023.859	10724.24	4479.7549	15679.859	-317.76001	2722.7549	7997.8599	9529.2402	7310.7549	10181.859	-813.76001	2492.7549	1035.8599	13.23999	2689.7549	1997.8599	-437.76001	1154.7549	7435.8599	2427.375	14553.62	4676.0649	928.375	686.62012	3008.0649	1072.375	1561.6201	-1307.9351	10091.375	2202.6201	-2435.9351	6092.375	2941.6201	3090.0649	-805.08008	127.12012	10938.87	-1004.0801	-141.87988	8489.8701	4534.9199	1144.1201	-880.12988	-913.30493	-819.00488	-1279.3799	9414.6953	1636.9951	-2351.3799	10238.695	3595.9951	972.62012	777.69507	6825.9951	631.62012	-861.30493	51.995117	6982.6201	813.69507	8521.9951	17910.621	1074.53	10653.564	4359.2002	10975.53	2949.5649	-2261.7998	1413.53	-612.43506	-1787.7998	8635.5303	2431.5649	6192.2002	9386.5303	1865.5649	-1803.7998	913.53003	425.56494	1287.2002	11685.53	1444.5649	-1863.7998	10083.53	5472.5649	3057.2002	632.53003	899.56494	8667.2002	363.53003	1097.5649	4044.2002	6532.73	8374.8496	5583.1099	3494.73	9519.8496	6891.1099	10066.73	1444.8501	2168.1099	6195.73	3153.8501	-178.89014	8961.625	2088.4551	781.80518	9736.625	3399.4551	9926.8047	954.625	3492.4551	8877.8047	411.625	1383.4551	9388.8047	1232.8101	-821.95508	-1364.6948	2380.8101	15104.045	4899.3052	1737.8101	513.04492	-566.69482	175.81006	-330.95508	6520.3052	8539.8252	3439.4248	10660.505	2540.825	18889.426	8997.5049	2707.825	11849.425	6760.5049	2100.825	26121.426	7530.5049	-379.17505	1083.4248	8759.5049	14747.275	3137.7402	10041.66	562.2749	1964.7402	9371.6602	9425.2754	1799.7402	-1293.3398	6896.2749	11980.74	8807.6602	2444.2749	3110.7402	10751.66	1133.2749	-133.25977	6428.6602	10459.75	1309.9849	10834.859	217.75	19856.984	9674.8594	7892.75	3618.9849	6199.8599	-1761.25	-356.01514	8327.8594	-844.20996	3696.3799	2353.9199	-1660.21	3034.3799	11790.92	1162.79	18699.379	11013.92	1567.79	20171.379	15653.92	-121.20996	8837.3799	10842.92	-167.20996	20606.379	11720.92	1424.67	1609.2251	5093.855	942.67004	832.2251	2431.855	12471.67	3086.2251	8999.8555	1262.67	2388.2251	16724.855
-540.48511	-2314.4053	5623.0498	8290.1504	2879.0352	7226.3452	3782.1499	13684.035	4283.3452	8779.1504	637.03516	854.34521	9583.1504	1192.0352	8466.3457	1260.15	-473.96484	1197.3452	6355.1499	755.03516	-476.65479	9048.1504	2922.0352	5592.3452	9322.1504	3184.0352	7596.3452	7301.1348	2374.29	7539.2646	253.13501	648.29004	7871.2646	1804.135	7858.29	5980.2646	6391.1348	1416.29	1449.2649	891.13501	7104.29	6011.2646	12733.28	3864.0249	-677.68018	6844.5146	1112.5898	-186.75977	373.51489	2535.5898	14549.24	6267.5146	2898.5898	5907.2402	543.51489	5469.5898	11949.24	-145.48511	4165.5898	10966.24	5876.9951	20786.766	11003.891	-5.0048828	13413.766	1928.8901	6553.9951	1214.7651	6483.8901	7295.9951	3464.7651	6101.8901	862.99512	1440.7651	5297.8901	995.99512	-1422.2349	4127.8901	16114.689	1954.0449	-962.01514	-1340.0601	1424.375	-33.819824	-121.06006	5621.375	2296.1802	-78.530029	2760.0049	10979.279	11424.47	2647.0049	611.27979	961.46997	16580.004	8866.2793	-250.53003	2403.0049	8095.2798	5079.4697	3580.0049	6806.2798	1196.255	623.83496	-260.91504	3648.2549	13760.835	5444.085	5751.2549	4942.835	5252.085	2305.2549	7118.835	4299.085	6245.2549	4309.835	6959.085	12672.46	1923.8301	-1965.5498	1628.46	3291.8301	5325.4502	3163.46	608.83008	-2887.5498	1359.46	6092.8301	4326.4502	3184.46	13845.83	2095.4502	7274.9902	4292.8599	5693.7349	6776.9902	-1268.1401	-829.26514	-484.71997	2573.5549	1208.9551	1888.28	9787.5547	-2329.0449	1588.28	9971.5547	238.95508	-256.71997	1251.5549	3712.9551	5756.2803	2741.5549	-3766.0449	-951.90991	-714.03516	-2095.9648	7586.0898	1638.9648	-1877.9648	181.09009	136.96484	12.035156	-57.909912	471.96484	4716.0352	-92.14502	-904.43994	6205.2451	-44.14502	-2774.4399	1224.2451	4536.855	54.560059	602.24512	551.85498	355.56006	8952.2451	3276.855	-1211.4399	5435.2451	6493.6396	1992.5352	7399.0552	1562.6399	278.53516	3358.0552	5996.7549	1865.02	5386.9302	11972.755	2330.02	1937.9302	2345.7549	9013.0195	10316.93	8739.7549	1277.02	5350.9302	1172.7549	5112.02	4524.9302	996.75488	2780.02	3362.9302	6964.7549	2149.02	6350.9302	10677.92	1575.5698	95.370117	2193.9199	15705.57	7065.3701	368.91992	1272.5698	1778.3701	1678.9199	8541.5703	2719.3701	10433.92	2355.5698	743.37012	4155.9199	2914.5698	895.37012	1076.9199	4625.5698	3965.3701	1281.6	21458.455	7174.665	8843.5996	5299.4551	6316.665	3976.6001	13629.455	8652.665	9675.5049	6892.2202	7876.9702	173.50488	2266.2202	5593.9702	1240.5049	10034.221	5618.9702	1477.2051	1642.7598	7431.46	4275.2051	1576.7598	4211.46	473.20508	5927.7598	3585.46	938.20508	21048.76	11189.46	1722.2051	13222.76	4367.46	324.20508	1998.7598	5507.46	4885.2051	2198.7598	3174.46	6728.8701	4627.1152	4773.625	8381.8701	2874.1152	2987.625	6267.8701	1420.1152	141.625	2963.5249	13713.15	5393.1802	-1263.4751	554.1499	6278.1802	-826.4751	1786.1499	6813.1802	-705.4751	683.1499	-1536.8198	-1586.395	1028.415	7065.6499	-1278.395	-38.584961	-1354.3501	970.60498	1551.415	2429.6499	1067.605	3294.415	2488.6499	213.43994	11887.445	5108.2598	679.43994	-161.55518	5619.2598	406.43994	196.44482	9461.2598	-3152.0352	2499.9849	4293.6846	3785.9648	2635.9849	1786.6846	7601.9648	2504.9849	2976.6846	6216.1953	1350.855	-1811.73	823.19507	1159.855	12875.27	11555.195	389.85498	-1543.73	9826.1953	6582.855	5472.27	1121.1951	503.85498	6979.27	3651.1951	4369.855	7095.27	6164.1953	1857.855	9705.2695	3219.6699	10029.14	9657.6748	4765.6699	2552.1396	7439.6748	5770.6699	-3713.8604	547.6748	9806.6699	-3550.8604	1503.6748	8038.6699	-1111.8604	7932.6748	1101.6699	-4764.8604	8791.6748	97.669922	-5669.8604	726.6748	6949.6699	-4720.8604	1285.6748	3076.355	11739.115	1258.335	515.35498	-1372.8848	-1625.665	8752.3555	3927.1152	7566.335	8623.2305	3444.79	996.72998	-1207.77	1438.79	745.72998	9054.2305	3738.79	553.72998	7208.23	7265.79	5610.73	-690.77002	2786.79	7245.73	2268.23	4820.79	10109.73	567.4751	-1127.7051	6598.4248	4705.4751	17891.295	13622.425	8115.4751	-1796.7051	123.4248	673.13989	3440.2051	14125.145	4781.1396	8216.2051	9567.1445	886.13989	1558.2051	5691.145	3873.1399	2963.2051	5352.145	495.13989	1369.2051	6831.145	2086.98	17636.699	12615.64	10320.98	2141.7002	282.63989	10033.98	2425.7002	1052.6399	2420.98	11960.7	10896.64	-317.02002	3807.7002	13217.64	973.45996	1628.3799	-1052.0698	6206.46	3336.3799	-857.06982	7487.46	3086.3799	6009.9302	2111.46	6192.3799	3802.9302	1137.1799	11194.89	1225.2002	1952.36	2700.9351	-2115.3047	10484.36	2692.9351	-3974.3047	1568.36	986.93506	5294.6953	-564.53491	1645.5098	1166.0049	53.465088	2961.5098	12723.005	11698.465	4267.5098	14578.005	208.46509	211.50977	4887.0049	8442.4648	9004.5098	11467.005	-221.53491	1140.5098	220.00488	-237.53491	5732.5098	-399.99512	212.46509	1877.5098	7686.0049	230.97998	17266.385	6736.1802	-571.02002	1344.3848	5884.1802	-1008.02	951.38477	360.18018	6925.98	1286.3848	-846.81982	7575.98	2814.3848	7090.1802	-9.2849121	219.66504	9076.4355	409.71509	-297.33496	7879.4351	8050.7148	218.66504	-756.56494	-639.75	1151.21	-280.91504	7685.25	1439.21	301.08496	10743.25	3084.21	2612.085	73.25	5825.21	5212.085	-388.75	428.20996	8240.085	1405.25	7419.21	12424.085	438.17993	12840.135	8179.2651	9400.1797	2043.1348	1768.2651	-196.82007	32.134766	586.26514	7156.1797	4470.1348	7554.2651	7904.1797	2207.1348	49.265137	-228.82007	142.13477	2576.2651	9676.1797	2208.1348	2491.2651	8581.1797	7085.1348	7281.2651	795.17993	2386.1348	11452.266	398.17993	1609.1348	7059.2651	9337.1104	3883.4048	6728.2402	2059.1101	10727.404	10009.24	6976.1104	-11.595215	2530.2402	6167.1104	1376.4048	1833.2402	11846.23	1028.105	-2414.915	9192.2305	3229.105	5341.085	1235.23	1124.105	8117.085	1203.23	433.10498	5293.085	1680.595	903.79492	-1510.8799	2391.595	14025.795	8330.1201	2593.595	229.79492	150.12012	935.59497	1245.7949	10545.12	8015.8999	5935.2002	10349.346	6994.8999	10444.2	8841.3457	4986.8999	10351.2	7348.3452	2194.8999	20967.199	7552.3452	-2.1000977	795.2002	6846.3452	15542.865	3056.1748	10730.495	610.86499	2638.1748	9569.4951	9851.8652	2659.1748	-469.50488	12655.865	2150.1748	9263.4951	2276.865	3168.1748	11720.495	663.86499	2466.1748	9390.4951	13307.09	2574.6152	9452.3457	3282.0898	17566.615	7985.3452	11588.09	4825.6152	7852.3452	1712.09	2242.6152	6013.3452	84.155029	3454.9951	219.64502	2.1550293	2838.9951	9889.6445	3877.155	17311.996	5678.645	3365.155	17052.996	11911.645	6184.1553	2191.9951	9092.6445	1912.155	23017.996	10356.645	1008.2	1250.835	5032.395	559.19995	1234.835	4215.395	12738.2	2098.835	9865.3945	733.19995	2956.835	15756.395
-7.8200684	1729.7148	11855.075	9408.4648	5123.3447	5769.5098	4750.4648	19763.346	5793.5098	7777.4648	3784.345	-422.49023	8055.4648	4823.3447	5750.5098	214.46509	1500.345	712.50977	7082.4648	2405.345	412.50977	9337.4648	4744.3447	4039.5098	10103.465	5600.3447	7390.5098	9709.54	921.84521	6336.8599	300.54004	-1294.1548	6021.8599	2103.54	6983.8452	6213.8599	6202.54	-1104.1548	-225.14014	450.54004	6312.8452	4313.8599	11615.245	2834.8901	-1261.605	7516.3999	2375.0249	-620.48486	413.40002	1417.0249	14513.516	4994.3999	2366.0249	3510.5151	1395.4	6544.0249	11955.516	1257.4	3103.0249	12454.516	5178.7852	21196.85	9276.2344	1445.7849	14942.85	2739.2349	3158.7849	2333.8501	5010.2349	2072.7849	12556.85	4766.2349	1547.7849	6267.8501	5663.2349	725.78491	843.8501	4635.2349	10363.705	-2182.2354	698.85498	-242.08008	-572.16016	1540.25	957.91992	5489.8398	2770.25	823.56494	2061.52	7394.1152	12276.564	2466.52	346.11523	1226.5649	18878.52	7511.1152	-554.43506	2574.52	7974.1152	4412.5649	3567.52	3176.1152	34.209961	1224.4651	-617.2251	1553.21	13739.465	7190.7749	6744.21	4278.4648	5590.7749	1138.21	5626.4648	5488.7749	5231.21	3176.4651	6381.7749	10057.39	2970.4199	-1537.3501	458.38989	1600.4199	7505.6499	4254.3896	1295.4199	228.6499	400.38989	10561.42	5031.6499	2448.3899	14230.42	4771.6499	7774.0449	3349.71	7075.0801	7023.0449	549.70996	1044.0801	495.20508	2601.3252	8230.1504	3222.2051	6388.3252	2442.1499	2698.2051	10229.325	4748.1499	844.20508	1191.3252	7971.1499	6650.2051	1202.3252	1105.1499	504.44507	-979.4751	657.75977	7517.4453	1747.5249	1037.7598	1437.4451	204.5249	1864.7598	-67.554932	-667.4751	7215.7598	-1505.3901	1383.4351	6839.3052	-1791.3901	938.43506	1154.3052	2644.6099	1394.4351	-108.69482	74.609863	3643.4351	6514.3052	1943.6099	2834.4351	2827.3052	9379.6748	2967.4199	7404.3252	2658.675	1631.4199	4863.3252	6580.0498	4363.3501	2935.2202	11774.05	3928.3501	-941.77979	2733.05	10782.35	2926.2202	8043.0498	2911.3501	3421.2202	682.05005	7742.3501	1533.2202	2042.05	5337.3501	999.22021	7508.0498	3412.3501	2624.2202	12933.87	2680.3652	876.4248	2389.8701	14230.365	8112.4248	1219.87	931.36523	4118.4248	2619.8701	7545.3652	1937.4248	12374.87	984.36523	326.4248	3406.8701	815.36523	2608.4248	1141.87	5063.3652	2460.4248	4997.0449	12290.075	3442.6802	8349.0449	5846.0752	492.68018	3407.0449	15076.075	3833.6802	8994.125	3670.2148	1203.6904	191.125	1479.2148	246.69043	1421.125	9864.2148	1228.6904	-2234.0151	-519.45508	7861.9502	2307.9849	585.54492	5932.9502	-2096.0151	2947.5449	2424.9502	935.98486	15037.545	7580.9502	-652.01514	12411.545	4288.9502	-1853.0151	2008.5449	5178.9502	2895.9849	274.54492	3767.9502	4755.6899	5415.4199	6979.6099	7678.6899	3636.4199	4442.6099	5122.6899	3538.4199	1769.6099	-719.00977	10870.766	3055.6201	-3540.0098	46.765137	2580.6201	-2932.0098	1537.7651	3785.6201	-2591.0098	1126.7651	-1388.3799	889.45996	2560.0601	4842.835	-112.54004	-875.93994	-1030.165	2542.46	1662.0601	1871.835	1855.46	3705.0601	2340.835	1164.4751	16703.211	824.65039	653.4751	1055.21	4313.6504	1548.4751	2584.21	2080.6504	-2891.855	829.49512	3403.6401	4706.145	1826.4951	2311.6401	8194.1445	2501.4951	3924.6401	5625.5952	1314.5698	1657.7998	-1529.4048	3423.5698	16198.8	8428.5957	2075.5698	491.7998	7185.5952	6296.5698	8901.7998	-1052.4048	1735.5698	11970.8	3543.5952	2007.5698	11404.8	4080.5952	3822.5698	10036.8	1215.7798	14182.355	8528.0449	1482.7798	13638.355	8169.0449	4158.7798	1992.355	908.04492	7428.7798	2954.355	371.04492	6379.7798	3859.355	7270.0449	-1096.2202	684.35498	10558.045	-1241.2202	-271.64502	239.04492	5124.7798	477.35498	-288.95508	576.64502	13947.891	3553.5449	-271.35498	-191.10986	-1484.4551	7913.645	4649.8901	6715.5449	13225.015	882.2251	-2646.6152	-66.985107	508.2251	-1454.6152	6876.0146	1211.2251	-2664.6152	8965.0146	3439.2251	4760.3848	155.01489	115.2251	3021.3848	4471.0146	3078.2251	8036.3848	364.24512	2112.4648	8433.3252	4240.2451	21313.465	14185.325	6473.2451	1886.4648	1392.3252	229.89502	3498.9399	19954.971	4683.895	9442.9395	12210.971	1739.895	1277.9399	11707.971	4343.895	2957.9399	10571.971	952.89502	227.93994	11391.971	8301.7852	12041.859	7057.0352	10408.785	328.85986	305.03516	5708.7852	265.85986	-5.9648438	5283.7852	9329.8594	5601.0352	754.78491	1178.8599	9856.0352	1223.17	22.720215	-538.68994	6422.1699	2902.7202	-853.68994	7163.1699	1698.7202	7258.3101	2432.1699	6462.7202	4405.3101	1341.1499	8848.2803	2253.9199	2266.845	4719.0752	2015.9297	10709.845	3125.0752	-3419.0703	518.84497	2363.0752	4166.9297	-1507.0898	866.90479	1162.105	-1323.0898	1103.9048	12368.105	11730.91	3494.9048	13861.105	-1779.0898	-151.09521	3921.105	8198.9102	5126.9048	10450.105	-1615.0898	232.90479	119.10498	-2155.0898	2853.9048	1462.105	-1587.0898	1336.9048	8346.1055	3003.51	13228.82	9025.375	1378.51	803.81982	9340.375	1020.51	865.81982	913.375	11131.51	862.81982	580.375	7912.5098	3397.8198	10220.375	623.80005	1797.8052	11768.045	-326.19995	2297.8052	9527.0449	6837.7998	1047.8052	995.04492	594.25488	961.14014	706.22998	10097.255	2105.1401	827.22998	13052.255	6281.1401	4181.23	2035.2549	9010.1406	3643.23	783.25488	2577.1401	8302.2305	1741.2549	11277.141	17077.23	-632.08496	9611.2402	6419.0801	9453.915	2277.2402	612.08008	-702.08496	-732.75977	1186.0801	6511.915	1715.2402	9096.0801	7390.915	2139.2402	598.08008	-1170.085	-192.75977	1728.0801	7851.915	878.24023	1670.0801	8369.915	4178.2402	7167.0801	-448.08496	-570.75977	12626.08	-254.08496	-913.75977	7366.0801	10504.005	4182.1797	4584.1348	3218.0049	12588.18	6936.1348	10228.005	4043.1799	-576.86523	6541.0049	2311.1799	-1893.8652	9716.3555	-497.1001	-1119.7402	9227.3555	-527.1001	6860.2598	845.35498	-1588.1001	9450.2598	-237.64502	-261.1001	4692.2598	1085.3101	384.2002	-1015.1548	1930.3101	15747.2	7462.8452	1775.3101	623.2002	190.84521	-1066.6899	1344.2002	8567.8457	10074.285	4320.645	13193.025	9334.2852	5107.645	12484.025	3083.2849	9248.6445	8809.0254	1710.2849	17542.645	5411.0249	-62.715088	799.64502	8471.0254	14788.439	3440.835	12084.51	356.43994	1566.835	10698.51	11126.439	4192.835	1188.5098	10199.439	8393.835	11394.51	2144.4399	4362.835	11308.51	43.439941	3839.835	7569.5098	15083.025	1371.0752	9604.0605	2795.0249	19184.074	9262.0605	10847.025	4257.0752	6409.0601	-475.9751	-187.9248	7631.0601	496.98999	-1965.0947	2883.3799	142.98999	-1865.0947	10479.38	5039.9902	13110.905	8840.3799	3413.99	10957.905	13330.38	6940.9902	-1061.0947	13405.38	2414.99	19080.906	9907.3799	944.94507	787.52002	6246.7949	117.94507	2181.52	3851.7949	11119.945	3191.52	9265.7949	351.94507	2035.52	14289.795
-67.459961	1246.4702	8764.875	9445.5898	1927.5	6759.1899	3281.5901	15498.5	7577.1899	7835.5898	-215.5	1192.1899	7380.5898	-270.5	7451.1899	-31.409912	-978.5	286.18994	7490.5898	28.5	807.18994	7308.5898	1253.5	5065.1899	9041.5898	1107.5	9069.1895	8900.1953	-1218.9697	2742.2998	1131.1951	-2679.9697	1492.2998	1640.1951	5697.0303	2191.2998	5019.1953	-2040.9697	-2115.7002	729.19507	6050.0303	2612.2998	8961.4102	-250.31982	659.16992	7769.2148	25.524902	-186.03516	170.21509	1348.5249	14384.965	7209.2148	1119.5249	5075.9648	1197.2151	5574.5249	10827.965	721.21509	178.5249	10668.965	5359	22295.621	11334.98	5586	5124.6201	6814.98	1487	1817.6201	8511.9805	1211	13574.62	7919.98	1716	5639.6201	3848.98	1062	1561.6201	7318.98	11521.939	-1424.1851	-4140.9297	594.40991	-1387.2798	1839.7151	700.40991	3401.7202	3538.7151	1424.0601	2874.1948	7352.645	11669.061	2193.1948	-273.35498	1112.0601	17799.195	5014.645	87.060059	852.19482	7056.645	6511.0601	2787.1948	4137.645	-579.98999	627.16992	65.665039	2107.01	15226.17	8138.665	6991.0098	3154.1699	8036.665	1697.01	5388.1699	4301.665	4113.0098	1660.1699	7595.665	12194.32	3087.4399	-573.01514	896.32007	1548.4399	9064.9844	3506.3201	923.43994	-237.01514	1895.3201	8388.4395	5335.9849	3375.3201	12957.439	4501.9849	9483.4902	2879.2402	7783.5898	5810.4902	-860.75977	-788.41016	-1955.3149	1177.0801	8407.2793	-1081.3149	5618.0801	3531.2798	487.68506	8602.0801	4443.2798	-2391.3149	489.08008	8110.2798	4290.6851	-102.91992	720.27979	-2171.7451	896.98486	1416.645	5376.2549	2968.9849	2807.645	-538.74512	2068.9849	2387.645	-2051.7451	1877.9849	7165.645	-1240.7451	1727.3301	6850.9199	-873.74512	1048.3301	-15.080078	3972.2549	548.33008	-525.08008	148.25488	3044.3301	5315.9199	3377.2549	1148.3301	4302.9199	6440.8047	3218.2	2916.8301	1449.8049	2063.2	2683.8301	7173.6899	2605.6548	2729.8496	12096.689	2676.6548	-2483.1504	1408.6899	9179.6543	3600.8496	8617.6895	2818.6548	2492.8496	1233.6899	7941.6548	1313.8496	1037.6899	5156.6548	-585.15039	7801.6899	2462.6548	1950.8496	9870.0605	4857.625	2708.23	658.06006	19026.625	9271.2305	265.06006	1007.625	6721.23	2024.0601	8339.625	5592.23	12570.061	2265.625	2350.23	6445.0601	3155.625	5175.23	1932.0601	7028.625	5113.23	4539.5801	10624.6	7775.4702	6580.5801	4296.6001	6710.4702	5842.5801	16403.6	7312.4702	8238.75	5605.9102	5654.4302	-320.25	1494.9099	4902.4302	-328.25	9915.9102	6007.4302	1143.6799	1703.6748	5981.1099	5433.6797	2494.6748	5773.1099	689.67993	6862.6748	1534.1099	1729.6799	24949.676	7208.1099	3161.6799	10659.675	3059.1099	653.67993	2092.6748	9804.1094	4170.6797	1938.6748	4060.1099	8156.9053	1742.2749	5181.04	7687.9053	2311.2749	3623.04	6266.9053	123.2749	739.04004	3063.2051	14732.875	5274.2402	-394.79492	494.875	3347.2402	257.20508	2103.875	4594.2402	-656.79492	-113.125	-819.75977	-170.70508	1595.98	7072.8799	-691.70508	-486.02002	1087.8799	3103.2949	2247.98	3247.8799	1776.2949	6415.98	3614.8799	2206.1799	11314.955	4261.4399	469.17993	-483.04492	6172.4399	618.17993	1595.9551	7342.4399	-1176.45	-183.12012	5664.2251	6927.5498	2717.8799	5839.2251	8316.5498	2857.8799	6050.2251	6985.8203	-2081.5601	-100.02002	1356.8201	-43.560059	16004.98	11045.82	-417.56006	314.97998	10926.82	4386.4399	8854.9805	650.82007	260.43994	13009.98	4181.8203	-1016.5601	13088.98	6667.8203	-462.56006	10203.98	4536.1499	10690.186	6256.3599	5196.1499	10494.186	5589.3599	7496.1499	1108.1851	-720.64014	9305.1504	1176.1851	-1048.6401	11140.15	3184.1851	10041.359	1425.1499	247.18506	10928.359	1032.1499	-398.81494	99.359863	8459.1504	342.18506	-397.64014	1204.2451	14475.805	4646.6299	1737.2451	-112.19482	1335.6299	6568.2451	1942.8052	8175.6299	8394.21	2871	-2761.7349	304.20996	1941	-2076.7349	10053.21	2909	-2332.7349	7816.21	5913	3200.2651	-443.79004	1224	2725.2651	4904.21	4687	7161.2651	1718.415	2401.9102	6766.9399	8975.415	16581.91	12248.939	10423.415	1842.9102	-129.06006	732.79492	5259.4302	15625.105	1095.7949	15588.43	9893.1055	369.79492	1648.4302	9206.1055	5620.7949	1857.4302	8343.1055	448.79492	1195.4302	9300.1055	11082.52	4324.2651	9408.1299	10832.52	552.26514	1191.1299	1269.52	193.26514	836.12988	4483.52	9237.2656	8432.1299	523.52002	633.26514	9924.1299	1404.995	380.62012	2469.2798	6807.9951	1626.6201	2520.2798	6940.9951	1057.6201	8615.2793	1846.995	4935.6201	8886.2793	-235.82495	10112.165	589.33008	1612.36	3490.9849	1074.3252	12943.36	2622.9849	-4900.6748	1169.36	1771.9849	2365.3252	539.63501	2204.77	869.70996	500.63501	4193.77	10651.71	11859.635	3622.77	13991.71	259.63501	1317.77	2942.71	9467.6348	8838.7695	9805.71	1079.635	1126.77	-242.29004	181.63501	4912.77	2057.71	274.63501	2752.77	6654.71	1684.01	14586.939	8068.2251	462.01001	1659.9399	5697.2251	-184.98999	1997.9399	382.2251	7368.0098	1641.9399	-476.7749	8188.0098	3168.9399	7712.2251	-1046.3052	1469.0298	9036.2148	-1769.3052	1369.0298	12285.215	8878.6953	1429.0298	923.21484	304.4751	1196.02	160.56006	8506.4746	557.02002	1950.5601	9711.4746	4147.02	2202.5601	2283.4751	6485.02	5167.5601	187.4751	320.02002	9417.5605	-386.5249	8285.0195	17424.561	1389.905	13829.045	7630.5752	9794.9053	1071.0449	-312.4248	536.90503	-2424.9551	1464.5752	7540.9053	-661.95508	5260.5752	8721.9053	-504.95508	-120.4248	833.90503	-1391.9551	1466.5752	9345.9053	-435.95508	-97.424805	8106.9053	5042.0449	6790.5752	128.90503	-1267.9551	8442.5752	1117.905	-781.95508	7850.5752	9876.96	4799.48	8413.7148	4059.96	9467.4805	10008.715	9999.96	2464.48	2893.7148	5638.96	3326.48	1157.7148	9696.3652	1404.23	-1862.3301	8553.3652	2367.23	7808.6699	1294.365	2553.23	7155.6699	-101.63501	494.22998	5157.6699	1431.085	609.64014	-167.59521	1768.085	14469.641	8082.4048	2184.085	2154.6401	47.404785	77.084961	2927.6401	9216.4043	11482.825	5887.1748	12289.99	11441.825	4065.1748	10763.99	5509.8252	9413.1748	6150.9902	2880.825	23480.176	6485.9902	745.82495	2656.1748	8342.9902	15314.09	3505.0151	8869.6201	1095.09	1694.0151	8345.6201	10173.09	410.01514	-30.379883	2832.0898	13893.016	10054.62	2876.0898	2028.0151	11767.62	573.08997	585.01514	9052.6201	12253.235	3464.1001	9929.9004	5468.2349	16804.1	10173.9	9752.2354	4481.1001	5500.8999	1193.235	2683.1001	7231.8999	1202.6101	172.50488	2720.0601	716.61011	941.50488	12181.061	5023.6104	14080.505	5027.0601	1113.6101	18766.504	13284.061	10015.61	3336.5049	8680.0605	1682.6101	21612.504	7199.0601	638.42505	879.35498	3593.1553	506.42505	813.35498	3521.1553	11444.425	3367.355	7856.1553	796.42505	95.35498	12652.155
-1218.9851	1455.9302	6585.2998	9221.9951	5195.6401	6521.7549	3465.9951	17021.641	6373.7549	7418.9951	849.64014	1313.7549	8691.9951	3625.6401	7837.7549	188.99512	15.640137	228.75488	8832.9951	1262.6401	595.75488	8510.9951	2266.6401	3887.7549	9133.9951	3956.6401	7687.7549	8701.7852	2478.3799	6981.0801	1516.7849	2372.3799	6230.0801	2361.7849	6212.3799	4815.0801	2775.7849	1079.3799	927.08008	2360.7849	4952.3799	5052.0801	11024.09	-487.91504	-102.48486	6821	110.47021	-2171.5649	-399	415.47021	13707.436	3562	197.47021	3862.4351	-497	4625.4702	12123.436	-1331	3018.4702	9939.4355	4696.0303	25150.725	10014.76	3614.03	3632.7251	6207.7598	42.030029	1793.7251	5359.7598	1345.03	9229.7246	5476.7598	88.030029	5311.7251	3636.7598	-159.96997	1755.7251	3210.7598	13233.109	1469.48	129.74512	130.34497	-690.6748	-349.18506	922.34497	5419.3252	4387.8149	721.2251	-480.47998	7957.4048	13161.225	-1048.48	1857.4048	1035.2251	9431.5195	6535.4048	-973.7749	-1234.48	9561.4043	4186.2251	-1631.48	4990.4048	-2131.0752	-1400.0352	-542.7002	318.9248	13147.965	4147.2998	5516.9248	1285.9648	5210.2998	523.9248	4880.9648	3307.2998	3644.9248	500.96484	4207.2998	13352.689	1619.2649	1170.5601	1106.6899	3126.2649	6453.5601	3636.6899	1523.2649	431.56006	2912.6899	8599.2646	4041.5601	4109.6899	11418.265	6960.5601	8866.9004	2189.335	6098.1851	8212.9004	189.33496	2337.1851	976.17505	1097.79	5066.1001	2842.175	7519.79	446.1001	2778.175	8592.79	4430.1001	641.17505	1895.79	5689.1001	1909.175	1681.79	-1550.8999	334.37988	929.3999	-38.25	7007.3799	1905.3999	118.75	285.37988	2640.3999	1506.75	-638.62012	871.3999	5666.75	256.48999	1434.9451	5887.6499	1559.49	265.94507	544.6499	5813.4902	1545.9451	821.6499	1035.49	4956.9453	9438.6504	6607.4902	2240.9451	4067.6499	7994.835	2532.855	4612.6948	2510.835	1205.855	2772.6948	7118.4053	2602.04	6758.4702	10798.405	2160.04	2540.4702	1809.405	10434.04	8207.4707	7631.4053	1994.04	4951.4702	2128.405	1873.04	1070.4702	298.40503	3846.04	1624.4702	5878.4053	1819.04	6386.4702	7479.54	5382.98	2022.4302	251.54004	16366.98	12238.43	-1092.46	962.97998	4833.4302	48.540039	8749.9805	5530.4302	7529.54	3081.98	896.43018	5002.54	2791.98	5221.4302	50.540039	8079.98	4433.4302	746.25	18093.57	4013.5151	8369.25	2952.5698	5568.5151	4895.25	13429.57	5565.5151	11490.55	5004.5952	1266.3604	779.55005	1421.5952	827.36035	993.55005	9753.5957	-442.63965	-1202.1851	1870.5752	8066.2202	1848.8149	1998.5752	5860.2202	-1759.1851	7055.5752	4079.2202	5434.8149	2566.5752	10215.221	-96.185059	12464.575	3398.2202	-1721.1851	2352.5752	5844.2202	796.81494	4003.5752	4406.2202	4860.2451	4532.7598	4210.6899	8279.2451	2498.7598	7672.6899	5806.2451	1708.7598	1567.6899	2235.595	14180.74	9826.4297	193.59497	2072.74	4124.4302	261.59497	3959.74	9481.4297	252.59497	1128.74	702.43018	-996.80493	957.79004	4810.6899	-1406.8049	-72.209961	-1249.3101	641.19507	2511.79	1663.6899	316.19507	3255.79	3134.6899	504.30005	14710.65	6279.7798	617.30005	2781.6499	6331.7798	936.30005	1557.6499	4053.7798	201.76001	511.29004	4067.5552	8499.7598	1776.29	3356.5552	6421.7598	10778.29	6016.5552	4937.0049	1924.1699	-6561.1152	-148.99512	2287.1699	8035.8848	10953.005	2076.1699	-6892.1152	8969.0049	6266.1699	867.88477	1657.0049	2272.1699	3283.8848	4057.0049	3462.1699	1729.8848	6839.0049	4017.1699	2324.8848	1479.655	15091.555	9790.2852	3403.655	8345.5547	8259.2852	7266.6553	1433.5552	-50.714844	9435.6553	-55.444824	547.28516	9787.6553	753.55518	9791.2852	736.65503	1685.5552	10891.285	-344.34497	-1088.4448	484.28516	5103.6553	158.55518	2180.2852	1856.75	17545.346	2096.6152	329.75	2749.3452	-1510.3848	1675.75	16880.346	6247.6152	9515.5801	1940.8701	1041.25	-1334.4199	-273.12988	388.25	9524.5801	1985.8701	613.25	-596.41992	2442.8701	6409.25	-1740.4199	2481.8701	6075.25	3653.5801	514.87012	8681.25	1424.22	1784.54	6795.8198	6969.2197	18634.539	10351.82	9608.2197	948.54004	1165.8198	-245.78003	6666.1152	13720.895	3209.22	11759.115	10574.895	-932.78003	4066.115	9797.8945	5255.2197	3676.115	10091.895	1402.22	1935.115	13792.895	8342.0898	10831.425	12498.721	9288.0898	2667.425	-14.279785	6760.0898	3904.425	887.72021	-206.91016	12983.425	7678.7202	-724.91016	3090.425	10490.721	282.42505	1248.8899	-1567.0898	4331.4248	3023.8899	-1664.0898	7276.4248	3168.8899	6945.9102	2217.425	5634.8896	5620.9102	823.01001	8371.6406	3288.325	1000	3316.7451	2094.085	10025	2277.7451	-4146.915	690	2013.7451	5653.085	453.19995	1581.5601	1616.3101	5318.2002	2704.5601	11167.311	13719.2	3605.5601	14424.311	589.19995	1274.5601	6496.3101	10816.2	3944.5601	12627.311	1009.2	-87.439941	692.31006	513.19995	5853.5601	1872.3101	564.19995	1239.5601	9528.3105	1016.7649	16563.609	7140.1899	571.76489	2117.6101	3789.1899	643.76489	2084.6101	-1084.8101	10500.765	1943.6101	-701.81006	9178.7646	3015.6101	5767.1899	560.06494	47.640137	11607.625	1533.0649	2101.6401	12930.625	13488.064	2545.6401	260.625	191.86011	-5586.165	-920.85498	9201.8604	-2973.165	2284.145	9620.8604	-783.16504	2227.145	1884.8601	300.83496	6984.145	68.860107	-2926.165	9486.1445	1632.8601	3913.835	17827.145	528.08496	11370.67	5961.8799	6815.085	1726.6699	1597.8799	214.08496	1142.6699	1355.8799	5095.085	5292.6699	7645.8799	9899.085	1556.6699	2012.8799	1327.085	-610.33008	1865.8799	10028.085	1941.6699	720.87988	9270.085	4236.6699	6623.8799	845.08496	1787.6699	9056.8799	-242.91504	454.66992	8495.8799	8096.6001	3801.1152	6119.2051	1868.6001	6660.1152	9114.2051	7428.6001	1079.1152	2301.2051	6620.6001	736.11523	2365.2051	11742.965	3393.855	-3258.4248	8386.9648	3897.855	4421.5752	1678.9651	3017.855	5935.5752	-203.03491	1684.855	4058.5752	273.59497	-1094.0049	-2878.3047	1977.595	11871.995	7860.6953	1703.595	-159.00488	-3087.3047	-798.40503	-632.00488	8256.6953	10347.195	5150.9648	12643.279	11934.195	5190.9648	9558.2793	4198.1948	13339.965	6803.2798	4262.1948	21062.965	7916.2798	1299.1949	2087.9648	8529.2793	12105.74	4887.02	2626.1846	975.73999	2310.02	4463.1846	9808.7402	1018.02	-3327.8154	8364.7402	10659.02	7863.1846	1778.74	2695.02	7800.1846	487.73999	1212.02	5242.1846	14351.17	4851.4751	10001.755	157.16992	20974.475	7309.7549	10658.17	3968.4751	4576.7549	157.16992	1827.4751	5016.7549	-64.024902	3616.8901	-682.29492	-333.0249	1510.8901	10374.705	4221.9751	14850.891	6894.7051	585.9751	16014.891	12848.705	5465.9751	3246.8901	10146.705	-165.0249	27658.891	6670.7051	1638.6801	2851.75	4221.2251	950.68005	2486.75	1801.2251	11436.68	4402.75	5180.2251	1632.6801	3146.75	15803.225
352.37012	2326.4902	11615.28	7700.3501	5257.7798	5446.54	1944.3501	19024.779	2339.54	5490.3501	1946.7798	-646.45996	9310.3496	3630.7798	6380.54	-1113.6499	789.77979	-65.459961	5339.3501	2733.7798	196.54004	7365.3501	3248.7798	6321.54	5000.3501	3205.7798	5578.54	8154.375	3107.5498	4296.4951	716.375	1562.5498	4194.4951	3427.375	7275.5498	4122.4951	1002.375	-883.4502	-252.50488	1911.375	7134.5498	6990.4951	5753.1201	2232.2402	-776.55518	8650.0547	2431.5352	1283.605	781.05493	1767.5352	13418.605	7529.0547	1652.5352	6555.605	734.05493	4566.5352	15885.605	643.05493	1275.5352	10220.605	6834.585	22342.16	6839.3252	4615.585	3286.1602	5633.3252	992.58496	489.16016	4159.3252	1037.585	14016.16	4913.3252	1389.585	5606.1602	3375.3252	-31.415039	1481.1602	6455.3252	14736.39	1757.355	-3269.585	-140.94507	1161.4502	-728.81982	937.05493	4694.4502	2878.1802	-541.8501	4362.4102	9443.3594	12604.15	2463.4099	1814.3599	777.1499	17487.41	8535.3594	-342.8501	2876.4099	9542.3594	4813.1499	4020.4099	6444.3599	-422.09497	732.23999	1014.48	1537.905	15609.24	7301.48	6933.9053	2650.24	4829.48	1046.905	7304.2402	3188.48	5745.9053	2278.24	5789.48	12890.88	1350.2002	1239.125	1335.88	1968.2002	7350.125	2403.8799	1182.2002	706.125	927.88	11907.2	7003.125	3387.8799	12735.2	6030.125	7075.1001	3839.7798	7057.8452	7475.1001	2896.7798	2370.8452	446.75	1095.2051	5808.6948	2456.75	6451.2051	3145.6948	1769.75	8856.2051	5265.6948	5.75	195.20508	7695.6948	161.75	-381.79492	74.694824	639.69995	-683.20996	-2612.7148	8373.7002	1694.79	-2499.7148	2066.7	-648.20996	-1085.7148	1170.7	-199.20996	4637.2852	419.65991	1880.7749	8063.0547	376.65991	627.7749	2601.0549	4836.6602	1290.7749	1038.0549	880.65991	6267.7749	6648.0547	4780.6602	2355.7749	4171.0547	6984.1602	2998.2749	5633.2549	970.15991	2149.2749	4084.2549	7486.2402	2114.4702	4615.625	8389.2402	2297.4702	1827.625	1165.24	10660.471	9100.625	7882.2402	1146.4702	4644.625	3972.24	2051.4702	245.625	863.23999	4820.4702	1665.625	1415.24	12259.471	5977.625	11551.186	4292.0601	1650.875	2723.1851	16329.061	7489.875	652.18506	720.06006	3827.875	2684.1851	8967.0605	5153.875	11078.186	1788.0601	341.875	5500.1851	2311.0601	6414.875	1938.1851	4899.0601	6189.875	5332.3799	13071.24	8080.105	10110.38	3677.24	6883.105	6457.3799	14724.24	6923.105	10702.605	5454.2749	4551.3198	481.60498	1808.2749	1064.3198	3319.605	3270.2749	3239.3198	342.1001	-356.18018	6537.3301	6440.1001	1459.8198	5289.3301	206.1001	4425.8198	4605.3301	6100.1001	2454.8198	7649.3301	2773.1001	11422.82	4852.3301	258.1001	1172.8198	8722.3301	3484.1001	1060.8198	4144.3301	9069.5449	3559.29	5233.3848	7498.5449	4038.29	4461.3848	4443.5449	752.29004	770.38477	2660.3201	9620.9844	6729.9702	-207.67993	-1902.0151	4914.9702	-69.679932	-262.01514	4381.9702	-1048.6799	-1836.0151	919.97021	-967.12988	1693.105	2583.2148	-671.12988	-819.89502	-2757.7852	3144.8701	-304.89502	-1198.7852	1344.8701	3422.105	-263.78516	666.49512	15299.055	4861.9302	-592.50488	994.05518	6673.9302	150.49512	815.05518	6601.9302	838.43506	701.10986	488.88965	9552.4355	849.10986	929.88965	9584.4355	4216.1099	4132.8896	4221.1851	1171.6802	685.22021	-1376.8149	6346.6802	21065.221	8629.1855	2254.6802	2017.2202	7751.1851	6111.6802	9478.2207	-1806.8149	1096.6802	9704.2207	3195.1851	2962.6802	12182.221	2354.1851	5364.6802	10209.221	3892.335	11444.859	11053.25	6185.335	10879.859	6626.25	9065.335	3254.8599	1980.25	10019.335	1703.8599	1334.25	11448.335	5128.8599	8617.25	1656.335	1338.8599	12272.25	1365.335	1864.8599	1299.25	6962.335	3424.8599	2185.25	-1230.645	16182.311	3770.98	-1306.645	1132.3101	-1894.02	6002.355	3117.3101	7596.98	11626.295	2437.27	-38.580078	-1118.7051	1583.27	-618.58008	9617.2949	4490.27	-73.580078	-173.70508	1302.27	3534.4199	-359.70508	1381.27	7372.4199	6447.2949	3120.27	8170.4199	1615.9551	551.89502	8216.21	3749.9551	20485.895	14091.21	6323.9551	-919.10498	2179.21	258.22998	3718.085	15806.811	7367.23	9246.085	6877.8101	1048.23	2051.085	5118.8101	7188.23	2699.085	6989.8101	1454.23	2087.085	8401.8105	9234.8447	7590.0952	9208.6855	9296.8447	761.09521	719.68506	5825.8447	31.095215	549.68506	2008.845	12130.096	7223.6851	68.844971	784.09521	11515.686	-4.6499023	-41.504883	1642.3848	5614.3501	703.49512	2104.3848	6933.3501	1778.4951	9740.3848	408.3501	5433.4951	6525.3848	1049.9351	8557.0605	1135.7202	-486.11011	2671.5752	5091.8501	10008.89	2172.5752	497.8501	-532.11011	1077.5752	10067.85	-1065.645	-722.2002	2068.8452	121.35498	-1268.2002	11777.846	11861.355	1821.7998	15998.846	-112.64502	-311.2002	4783.8452	7911.355	2535.7998	9014.8457	-734.64502	-1945.2002	527.84521	-1170.645	897.7998	2629.8452	-605.64502	-355.2002	7827.8452	1502.505	11807.885	4454.2451	1153.505	1485.8848	5121.2451	988.505	1169.8848	-241.75488	9898.5049	207.88477	-1258.7549	6959.5049	2647.8848	5729.2451	-62.554932	2311.2798	6111.0249	-596.55493	1934.2798	7346.0249	12462.445	1143.2798	-559.9751	261.19995	-101.0752	547.97998	7816.2002	1765.9248	3849.98	10837.2	4718.9248	3881.98	2541.2	5324.9248	8925.9805	-1366.8	1094.9248	8753.9805	1349.2	9593.9248	24551.98	991.45996	12397.255	6451.5801	11178.46	666.25488	-942.41992	491.45996	-1238.7451	-693.41992	5283.46	3569.2549	5551.5801	10273.46	-642.74512	-490.41992	632.45996	-783.74512	140.58008	8977.46	-563.74512	868.58008	10347.46	4557.2549	6857.5801	691.45996	-476.74512	9530.5801	587.45996	770.25488	4542.5801	8336.2803	4614.0098	4307.9551	2336.28	7451.0098	6945.9551	8448.2803	958.00977	670.95508	8078.2803	1760.0098	-551.04492	1649.0249	-797.8252	-2514.2646	10420.025	394.1748	7054.7354	2023.0249	1103.1748	8614.7354	1078.0249	-1111.8252	3667.7354	926.13989	826.90479	-373.90479	2289.1399	11495.904	9231.0957	1570.1399	622.90479	436.09521	283.13989	1571.9048	9241.0957	9792.9297	2709.54	11520.54	9838.9297	926.54004	11514.54	6056.9297	7257.54	6090.54	2084.9299	21090.539	6197.54	-441.07007	-588.45996	6769.54	13555.814	3709.085	11694.484	-721.18506	1394.085	8553.4844	7631.8149	1868.085	-259.51514	9946.8145	3538.085	9756.4844	2452.8149	4237.085	9022.4844	-555.18506	1973.085	10433.484	15437.564	4535.2749	8155.6348	1228.5649	21392.275	10157.635	13246.564	4431.2749	4679.6348	-19.435059	2521.2749	5801.6348	-304.1001	1639.9399	-1429.1602	-259.1001	2499.9399	7359.8398	4894.8999	20377.939	5058.8398	506.8999	18219.939	5735.8398	6892.8999	4238.9399	7956.8398	517.8999	25019.939	6777.8398	66.030029	2052.01	3561.125	2592.03	7674.0098	6696.125	14390.03	4982.0098	7971.125	262.03003	2306.01	16541.125
541.66504	66.814941	8415.5498	7573.5698	7187.2749	7385.335	6953.5698	2172.2749	932.33496	3390.5698	2485.2749	403.33496	6286.5698	3874.2749	7806.335	-1720.4302	814.2749	578.33496	5369.5698	930.2749	349.33496	5024.5698	2957.2749	5166.335	2512.5698	7907.2749	8067.335	9229.6055	92.560059	1976.4248	843.60498	-1216.4399	2684.4248	1747.605	6431.5601	1276.4248	-17.39502	-2116.4399	-2895.5752	2047.605	6626.5601	2262.4248	9823.4004	1192.0801	-2126.3252	6249.6699	1587.4351	306.89014	-632.33008	1345.4351	10901.891	7534.6699	2016.4351	6259.8901	444.66992	3824.4351	12563.891	-256.33008	3029.4351	10989.891	5760.9951	21470.605	9536.8945	4943.9951	3655.605	5651.895	1281.995	1972.605	4474.895	1732.995	10381.605	6484.895	2125.9951	4594.605	5575.895	857.995	85.60498	3689.895	12377.215	1009.7002	-1495.9048	-1835.21	1040.26	-2154.665	53.790039	5366.2598	1595.335	1468.62	1846.3901	2795.1846	13359.62	2761.3901	-2335.8154	2077.6201	17027.391	2260.1846	1035.62	2687.3901	5636.1846	4824.6201	1578.3901	652.18457	-370.16992	-7.6547852	1632.3301	1686.8301	11005.346	6887.3301	7150.8301	2267.3452	6684.3301	1705.8301	3276.3452	4653.3301	5256.8301	619.34521	8575.3301	11262.6	2245.3149	-1884.2002	211.6001	1749.3149	6941.7998	2768.6001	279.31494	-1665.2002	3269.6001	6715.3149	4425.7998	4938.6001	15992.314	4015.7998	8718.8555	3347.0049	5746.0898	7029.855	1691.0049	-313.91016	602.16003	1888	5156.6948	2412.1602	8230	2296.6948	2950.1602	10664	3773.6948	255.16003	1377	7021.6948	1008.16	967	1245.6948	807.63501	-545.5249	-148.37012	8191.6348	2196.4751	67.629883	1966.635	1321.4751	565.62988	760.63501	772.4751	5870.6299	-1054.325	-227.58984	8615.8398	-886.32495	-496.58984	1088.8398	5038.6748	191.41016	1019.8398	-389.32495	5350.4102	8655.8398	4876.6748	603.41016	3303.8398	8118.0801	1037.1602	6457.0298	2663.0801	48.160156	2020.0298	8908.9805	2756.1602	6744.5601	14179.98	3304.1602	2042.5601	4223.98	10008.16	6095.5601	7963.98	1929.1602	5055.5601	4710.98	2306.1602	723.56006	1760.98	2631.1602	2760.5601	3897.98	7871.1602	4417.5601	13150.564	1679.355	516.84521	1654.5649	15731.355	7131.8452	850.56494	-1031.645	3502.8452	1146.5649	5165.355	4879.8452	10221.564	119.35498	-433.15479	6168.5649	290.35498	4219.8452	750.56494	5196.355	3872.8452	1948.3101	22049.836	5577.4551	8969.3105	2076.835	3898.4551	5013.3101	13849.835	5944.4551	10909.905	5052.3999	6488.3101	615.90503	2630.3999	4313.3101	5920.9053	2370.3999	3431.3101	428.93994	-324.64014	6837.3452	6896.9399	2610.3599	6632.3452	1015.9399	2901.3599	3920.3452	5492.9399	1323.3599	11185.346	2426.9399	9742.3594	3489.3452	645.93994	720.35986	7326.3452	4613.9399	835.35986	3777.3452	9253.0547	4509.6748	5556.0703	6380.0547	2737.675	6219.0703	5144.0547	1245.675	3007.0701	3345.415	12706.375	5082.5552	492.41504	753.375	1555.5552	-161.58496	3632.375	5125.5552	-23.584961	938.375	-1563.4448	-885.70508	2625.0898	6151.2852	-698.70508	732.08984	-57.714844	3125.2949	2439.0898	1410.2852	1132.2949	4054.0898	1833.2852	173.66504	14952.285	-909.62988	628.66504	1095.2852	1167.3701	194.66504	2480.2852	2553.3701	-864.09009	1770.415	6178.9102	7038.9102	1871.415	6161.9102	8513.9102	3836.415	7053.9102	6675.2354	1556.5098	806.6748	982.23511	3062.5098	17534.676	9855.2354	1375.5098	-594.3252	10917.235	6619.5098	9685.6748	600.23511	1072.5098	10120.675	5163.2354	4245.5098	10135.675	6841.2354	3567.5098	10977.675	1646.9849	17542.17	5788.7402	1632.9849	14939.17	4688.7402	8170.9849	1288.1699	-2392.2598	7569.9849	1584.1699	-2488.2598	6221.9849	5333.1699	4429.7402	-642.01514	662.16992	10412.74	-1504.0151	323.16992	-3399.2598	5599.9849	1220.1699	-2131.2598	1612.8501	12205.34	4455.5649	-479.1499	-1414.6602	1164.5649	6489.8501	2889.3398	11453.564	12031.215	4110.4902	45.004883	-247.78491	827.49023	1793.0049	10474.215	1939.4902	-713.99512	416.21509	1584.4902	5943.0049	272.21509	792.49023	6311.0049	5498.2148	4162.4902	8909.0049	602.05005	1443.835	5507.3999	4970.0498	25096.836	13870.4	9006.0498	305.83496	258.3999	-1233.2002	5401.1748	16597.426	-336.2002	3798.1748	11126.425	-17.200195	1668.1748	11127.425	5951.7998	4528.1748	10275.425	-653.2002	3035.1748	10249.425	8074.6152	7486.8652	9345.9004	7483.6152	959.86523	-1094.1001	5681.6152	521.86523	-947.1001	-1415.3848	9304.8652	5383.8999	-1677.3848	-14.134766	10048.9	409.26489	656.46484	788.16504	6514.2646	1765.4648	261.16504	4752.2646	3350.4648	8019.165	1806.2649	6710.4648	4302.165	1835.375	6996.1201	2523.1951	1279.7151	431.2998	3826.645	10520.715	696.2998	-1615.355	917.71509	1182.2998	5534.645	-356.1499	1943.1201	108.49512	-202.1499	3010.1201	12521.495	12134.85	6029.1201	12613.495	-556.1499	2530.1201	3884.4951	9193.8496	7328.1201	8944.4951	-144.1499	2184.1201	-147.50488	4156.8501	2242.1201	1775.4951	588.8501	2823.1201	7305.4951	1081.3601	13186.904	12013.41	665.36011	61.904785	5344.4102	800.36011	-796.09521	118.41016	8247.3604	-312.09521	-45.589844	6306.3604	1304.9048	8643.4102	-104.73511	2638.8701	10566.125	133.26489	2940.8701	8434.125	11581.265	3891.8701	455.125	295.23511	-674.72998	-38.029785	9105.2354	-338.72998	1637.9702	9660.2354	2193.27	3012.9702	2537.2351	4605.27	8922.9707	-489.76489	-799.72998	7701.9702	-125.76489	8830.2695	25880.971	1996.54	13076.82	4694.8501	10359.54	3247.8198	-1774.1499	734.54004	402.81982	-1263.1499	6601.54	6328.8198	6353.8501	10743.54	2017.8198	-1629.1499	623.54004	1563.8198	-652.1499	10552.54	1893.8198	-550.1499	3626.54	19378.82	6073.8501	1238.54	1963.8198	8267.8496	1944.54	1291.8198	5319.8501	8596.4951	2541.9551	5754.0952	2413.4951	8108.9551	7438.0952	7930.4951	2093.9551	1694.0952	7090.4951	3599.9551	1113.0952	-1597.3999	3083.5952	464.18018	7231.6001	3415.5952	11977.18	-361.3999	2046.5952	11894.18	-915.3999	2145.5952	7383.1802	844	31.725098	284.74023	1618	11769.725	9629.7402	1292	-41.274902	2667.7402	-652	1856.7251	11154.74	8146.2402	4961.9399	11816.67	10929.24	4176.9399	7421.6699	3992.24	9273.9395	8431.6699	5126.2402	17537.939	4814.6699	827.23999	1239.9399	5203.6699	15070.795	4883.5801	11211.445	503.79492	1280.5801	7864.4448	10811.795	2483.5801	903.44482	10314.795	3236.5801	11474.445	1925.7949	2100.5801	8611.4453	-13.205078	1499.5801	8842.4453	9793.8945	4496.8052	8208.5449	820.89502	19257.805	8358.5449	10980.895	6216.8052	5569.5449	-571.10498	2236.8052	7799.5449	376.94507	2293.1099	1964.645	137.94507	1401.1099	12423.645	6484.9453	16437.109	8259.6445	6943.9453	9295.1094	13522.645	7783.9453	2654.1099	11978.645	3210.9451	20192.109	9760.6445	766.17993	1690.7148	3229.04	459.17993	1262.7148	3304.04	11329.18	4561.7148	9674.04	113.17993	3368.7148	14495.04
[truncated: 915,165 more chars]
