# Supplementary material for: Cochaperones convey the energy of ATP hydrolysis for directional action of Hsp90
Source: Nat Commun. 2024 Jan 17;15:569. doi: 10.1038/s41467-024-44847-6 (PMC10794413; doi:10.1038/s41467-024-44847-6)
Supplement: Supplementary file 6 — Source Data [file 41467_2024_44847_MOESM6_ESM.zip › SourceData_Simulations/1_Simulations_0kT/sim_0kT_mol100of200.txt]

coordinates	117.41	130.52	245.41	130.52
time(s)	frame	Idon(a.u.)	Iacc(a.u.)	Idon ideal(a.u.)	Iacc ideal(a.u.)	FRET	FRET ideal (blurr)	FRET ideal	state sequence
1	1	28	170	3.141906e+01	1.685809e+02	8.585859e-01	8.429047e-01	8.429047e-01	4
2	2	31	175	3.141906e+01	1.685809e+02	8.495146e-01	8.429047e-01	8.429047e-01	4
3	3	27	187	3.141906e+01	1.685809e+02	8.738318e-01	8.429047e-01	8.429047e-01	4
4	4	33	174	3.141906e+01	1.685809e+02	8.405797e-01	8.429047e-01	8.429047e-01	4
5	5	35	166	3.141906e+01	1.685809e+02	8.258706e-01	8.429047e-01	8.429047e-01	4
6	6	40	153	3.141906e+01	1.685809e+02	7.927461e-01	8.429047e-01	8.429047e-01	4
7	7	42	160	3.141906e+01	1.685809e+02	7.920792e-01	8.429047e-01	8.429047e-01	4
8	8	34	199	3.141906e+01	1.685809e+02	8.540773e-01	8.429047e-01	8.429047e-01	4
9	9	30	169	3.141906e+01	1.685809e+02	8.492462e-01	8.429047e-01	8.429047e-01	4
10	10	22	152	3.141906e+01	1.685809e+02	8.735632e-01	8.429047e-01	8.429047e-01	4
11	11	34	181	3.141906e+01	1.685809e+02	8.418605e-01	8.429047e-01	8.429047e-01	4
12	12	40	155	3.141906e+01	1.685809e+02	7.948718e-01	8.429047e-01	8.429047e-01	4
13	13	35	184	3.141906e+01	1.685809e+02	8.401826e-01	8.429047e-01	8.429047e-01	4
14	14	34	158	3.141906e+01	1.685809e+02	8.229167e-01	8.429047e-01	8.429047e-01	4
15	15	32	175	3.141906e+01	1.685809e+02	8.454106e-01	8.429047e-01	8.429047e-01	4
16	16	37	178	3.141906e+01	1.685809e+02	8.279070e-01	8.429047e-01	8.429047e-01	4
17	17	36	153	3.141906e+01	1.685809e+02	8.095238e-01	8.429047e-01	8.429047e-01	4
18	18	34	168	3.141906e+01	1.685809e+02	8.316832e-01	8.429047e-01	8.429047e-01	4
19	19	25	181	3.141906e+01	1.685809e+02	8.786408e-01	8.429047e-01	8.429047e-01	4
20	20	29	182	3.141906e+01	1.685809e+02	8.625592e-01	8.429047e-01	8.429047e-01	4
21	21	26	160	3.141906e+01	1.685809e+02	8.602151e-01	8.429047e-01	8.429047e-01	4
22	22	28	166	3.141906e+01	1.685809e+02	8.556701e-01	8.429047e-01	8.429047e-01	4
23	23	22	170	3.141906e+01	1.685809e+02	8.854167e-01	8.429047e-01	8.429047e-01	4
24	24	22	178	3.141906e+01	1.685809e+02	8.900000e-01	8.429047e-01	8.429047e-01	4
25	25	30	148	3.141906e+01	1.685809e+02	8.314607e-01	8.429047e-01	8.429047e-01	4
26	26	32	180	3.141906e+01	1.685809e+02	8.490566e-01	8.429047e-01	8.429047e-01	4
27	27	19	160	3.141906e+01	1.685809e+02	8.938547e-01	8.429047e-01	8.429047e-01	4
28	28	28	154	3.141906e+01	1.685809e+02	8.461538e-01	8.429047e-01	8.429047e-01	4
29	29	24	175	3.141906e+01	1.685809e+02	8.793970e-01	8.429047e-01	8.429047e-01	4
30	30	24	161	3.141906e+01	1.685809e+02	8.702703e-01	8.429047e-01	8.429047e-01	4
31	31	38	150	3.141906e+01	1.685809e+02	7.978723e-01	8.429047e-01	8.429047e-01	4
32	32	38	169	3.141906e+01	1.685809e+02	8.164251e-01	8.429047e-01	8.429047e-01	4
33	33	28	188	3.141906e+01	1.685809e+02	8.703704e-01	8.429047e-01	8.429047e-01	4
34	34	19	163	3.141906e+01	1.685809e+02	8.956044e-01	8.429047e-01	8.429047e-01	4
35	35	28	167	3.141906e+01	1.685809e+02	8.564103e-01	8.429047e-01	8.429047e-01	4
36	36	36	175	3.141906e+01	1.685809e+02	8.293839e-01	8.429047e-01	8.429047e-01	4
37	37	36	171	3.141906e+01	1.685809e+02	8.260870e-01	8.429047e-01	8.429047e-01	4
38	38	40	171	3.141906e+01	1.685809e+02	8.104265e-01	8.429047e-01	8.429047e-01	4
39	39	32	170	3.141906e+01	1.685809e+02	8.415842e-01	8.429047e-01	8.429047e-01	4
40	40	30	165	3.141906e+01	1.685809e+02	8.461538e-01	8.429047e-01	8.429047e-01	4
41	41	42	179	3.141906e+01	1.685809e+02	8.099548e-01	8.429047e-01	8.429047e-01	4
42	42	35	143	3.141906e+01	1.685809e+02	8.033708e-01	8.429047e-01	8.429047e-01	4
43	43	31	170	3.141906e+01	1.685809e+02	8.457711e-01	8.429047e-01	8.429047e-01	4
44	44	29	178	3.141906e+01	1.685809e+02	8.599034e-01	8.429047e-01	8.429047e-01	4
45	45	32	155	3.141906e+01	1.685809e+02	8.288770e-01	8.429047e-01	8.429047e-01	4
46	46	31	169	3.141906e+01	1.685809e+02	8.450000e-01	8.429047e-01	8.429047e-01	4
47	47	34	170	3.141906e+01	1.685809e+02	8.333333e-01	8.429047e-01	8.429047e-01	4
48	48	39	154	3.141906e+01	1.685809e+02	7.979275e-01	8.429047e-01	8.429047e-01	4
49	49	38	171	3.141906e+01	1.685809e+02	8.181818e-01	8.429047e-01	8.429047e-01	4
50	50	38	186	3.141906e+01	1.685809e+02	8.303571e-01	8.429047e-01	8.429047e-01	4
51	51	31	151	3.141906e+01	1.685809e+02	8.296703e-01	8.429047e-01	8.429047e-01	4
52	52	27	164	3.141906e+01	1.685809e+02	8.586387e-01	8.429047e-01	8.429047e-01	4
53	53	38	166	3.141906e+01	1.685809e+02	8.137255e-01	8.429047e-01	8.429047e-01	4
54	54	27	198	3.141906e+01	1.685809e+02	8.800000e-01	8.429047e-01	8.429047e-01	4
55	55	29	183	3.141906e+01	1.685809e+02	8.632075e-01	8.429047e-01	8.429047e-01	4
56	56	29	143	3.141906e+01	1.685809e+02	8.313953e-01	8.429047e-01	8.429047e-01	4
57	57	36	178	3.141906e+01	1.685809e+02	8.317757e-01	8.429047e-01	8.429047e-01	4
58	58	33	157	4.085080e+01	1.591492e+02	8.263158e-01	7.957460e-01	7.945834e-01	3
59	59	37	162	4.108331e+01	1.589167e+02	8.140704e-01	7.945834e-01	7.945834e-01	3
60	60	44	158	4.108331e+01	1.589167e+02	7.821782e-01	7.945834e-01	7.945834e-01	3
61	61	30	187	4.108331e+01	1.589167e+02	8.617512e-01	7.945834e-01	7.945834e-01	3
62	62	48	166	3.958662e+01	1.604134e+02	7.757009e-01	8.020669e-01	7.945834e-01	3
63	63	32	148	3.141906e+01	1.685809e+02	8.222222e-01	8.429047e-01	8.429047e-01	4
64	64	30	181	3.141906e+01	1.685809e+02	8.578199e-01	8.429047e-01	8.429047e-01	4
65	65	28	155	3.141906e+01	1.685809e+02	8.469945e-01	8.429047e-01	8.429047e-01	4
66	66	29	165	3.141906e+01	1.685809e+02	8.505155e-01	8.429047e-01	8.429047e-01	4
67	67	31	168	3.141906e+01	1.685809e+02	8.442211e-01	8.429047e-01	8.429047e-01	4
68	68	40	175	3.141906e+01	1.685809e+02	8.139535e-01	8.429047e-01	8.429047e-01	4
69	69	27	164	3.141906e+01	1.685809e+02	8.586387e-01	8.429047e-01	8.429047e-01	4
70	70	26	175	3.141906e+01	1.685809e+02	8.706468e-01	8.429047e-01	8.429047e-01	4
71	71	33	189	3.141906e+01	1.685809e+02	8.513514e-01	8.429047e-01	8.429047e-01	4
72	72	41	183	3.141906e+01	1.685809e+02	8.169643e-01	8.429047e-01	8.429047e-01	4
73	73	33	161	3.141906e+01	1.685809e+02	8.298969e-01	8.429047e-01	8.429047e-01	4
74	74	37	184	3.141906e+01	1.685809e+02	8.325792e-01	8.429047e-01	8.429047e-01	4
75	75	39	153	3.141906e+01	1.685809e+02	7.968750e-01	8.429047e-01	8.429047e-01	4
76	76	29	149	3.141906e+01	1.685809e+02	8.370787e-01	8.429047e-01	8.429047e-01	4
77	77	37	177	3.141906e+01	1.685809e+02	8.271028e-01	8.429047e-01	8.429047e-01	4
78	78	25	143	3.141906e+01	1.685809e+02	8.511905e-01	8.429047e-01	8.429047e-01	4
79	79	22	173	3.141906e+01	1.685809e+02	8.871795e-01	8.429047e-01	8.429047e-01	4
80	80	26	182	3.141906e+01	1.685809e+02	8.750000e-01	8.429047e-01	8.429047e-01	4
81	81	29	167	3.141906e+01	1.685809e+02	8.520408e-01	8.429047e-01	8.429047e-01	4
82	82	43	175	3.141906e+01	1.685809e+02	8.027523e-01	8.429047e-01	8.429047e-01	4
83	83	39	150	3.141906e+01	1.685809e+02	7.936508e-01	8.429047e-01	8.429047e-01	4
84	84	31	153	3.141906e+01	1.685809e+02	8.315217e-01	8.429047e-01	8.429047e-01	4
85	85	29	154	3.141906e+01	1.685809e+02	8.415301e-01	8.429047e-01	8.429047e-01	4
86	86	27	182	3.141906e+01	1.685809e+02	8.708134e-01	8.429047e-01	8.429047e-01	4
87	87	36	198	3.141906e+01	1.685809e+02	8.461538e-01	8.429047e-01	8.429047e-01	4
88	88	24	162	3.141906e+01	1.685809e+02	8.709677e-01	8.429047e-01	8.429047e-01	4
89	89	29	168	3.141906e+01	1.685809e+02	8.527919e-01	8.429047e-01	8.429047e-01	4
90	90	21	170	3.141906e+01	1.685809e+02	8.900524e-01	8.429047e-01	8.429047e-01	4
91	91	33	215	3.141906e+01	1.685809e+02	8.669355e-01	8.429047e-01	8.429047e-01	4
92	92	39	156	3.141906e+01	1.685809e+02	8.000000e-01	8.429047e-01	8.429047e-01	4
93	93	37	148	3.141906e+01	1.685809e+02	8.000000e-01	8.429047e-01	8.429047e-01	4
94	94	30	180	3.141906e+01	1.685809e+02	8.571429e-01	8.429047e-01	8.429047e-01	4
95	95	32	152	3.141906e+01	1.685809e+02	8.260870e-01	8.429047e-01	8.429047e-01	4
96	96	35	184	3.141906e+01	1.685809e+02	8.401826e-01	8.429047e-01	8.429047e-01	4
97	97	35	169	3.141906e+01	1.685809e+02	8.284314e-01	8.429047e-01	8.429047e-01	4
98	98	30	168	3.141906e+01	1.685809e+02	8.484848e-01	8.429047e-01	8.429047e-01	4
99	99	38	172	3.141906e+01	1.685809e+02	8.190476e-01	8.429047e-01	8.429047e-01	4
100	100	37	172	3.141906e+01	1.685809e+02	8.229665e-01	8.429047e-01	8.429047e-01	4
101	101	26	185	3.141906e+01	1.685809e+02	8.767773e-01	8.429047e-01	8.429047e-01	4
102	102	30	155	3.141906e+01	1.685809e+02	8.378378e-01	8.429047e-01	8.429047e-01	4
103	103	28	179	3.141906e+01	1.685809e+02	8.647343e-01	8.429047e-01	8.429047e-01	4
104	104	29	165	3.141906e+01	1.685809e+02	8.505155e-01	8.429047e-01	8.429047e-01	4
105	105	21	177	3.141906e+01	1.685809e+02	8.939394e-01	8.429047e-01	8.429047e-01	4
106	106	26	169	3.141906e+01	1.685809e+02	8.666667e-01	8.429047e-01	8.429047e-01	4
107	107	28	168	3.141906e+01	1.685809e+02	8.571429e-01	8.429047e-01	8.429047e-01	4
108	108	28	180	3.141906e+01	1.685809e+02	8.653846e-01	8.429047e-01	8.429047e-01	4
109	109	33	169	3.141906e+01	1.685809e+02	8.366337e-01	8.429047e-01	8.429047e-01	4
110	110	31	208	3.141906e+01	1.685809e+02	8.702929e-01	8.429047e-01	8.429047e-01	4
111	111	27	170	3.141906e+01	1.685809e+02	8.629442e-01	8.429047e-01	8.429047e-01	4
112	112	34	176	3.141906e+01	1.685809e+02	8.380952e-01	8.429047e-01	8.429047e-01	4
113	113	34	174	3.141906e+01	1.685809e+02	8.365385e-01	8.429047e-01	8.429047e-01	4
114	114	33	162	3.141906e+01	1.685809e+02	8.307692e-01	8.429047e-01	8.429047e-01	4
115	115	19	138	3.141906e+01	1.685809e+02	8.789809e-01	8.429047e-01	8.429047e-01	4
116	116	44	164	3.141906e+01	1.685809e+02	7.884615e-01	8.429047e-01	8.429047e-01	4
117	117	28	161	3.141906e+01	1.685809e+02	8.518519e-01	8.429047e-01	8.429047e-01	4
118	118	28	173	3.141906e+01	1.685809e+02	8.606965e-01	8.429047e-01	8.429047e-01	4
119	119	31	201	3.141906e+01	1.685809e+02	8.663793e-01	8.429047e-01	8.429047e-01	4
120	120	19	148	3.141906e+01	1.685809e+02	8.862275e-01	8.429047e-01	8.429047e-01	4
121	121	28	156	3.141906e+01	1.685809e+02	8.478261e-01	8.429047e-01	8.429047e-01	4
122	122	47	157	3.141906e+01	1.685809e+02	7.696078e-01	8.429047e-01	8.429047e-01	4
123	123	24	152	3.141906e+01	1.685809e+02	8.636364e-01	8.429047e-01	8.429047e-01	4
124	124	28	169	3.141906e+01	1.685809e+02	8.578680e-01	8.429047e-01	8.429047e-01	4
125	125	37	150	3.141906e+01	1.685809e+02	8.021390e-01	8.429047e-01	8.429047e-01	4
126	126	33	180	3.141906e+01	1.685809e+02	8.450704e-01	8.429047e-01	8.429047e-01	4
127	127	41	154	3.141906e+01	1.685809e+02	7.897436e-01	8.429047e-01	8.429047e-01	4
128	128	40	171	3.141906e+01	1.685809e+02	8.104265e-01	8.429047e-01	8.429047e-01	4
129	129	23	178	3.141906e+01	1.685809e+02	8.855721e-01	8.429047e-01	8.429047e-01	4
130	130	37	171	3.141906e+01	1.685809e+02	8.221154e-01	8.429047e-01	8.429047e-01	4
131	131	37	162	3.141906e+01	1.685809e+02	8.140704e-01	8.429047e-01	8.429047e-01	4
132	132	29	176	3.141906e+01	1.685809e+02	8.585366e-01	8.429047e-01	8.429047e-01	4
133	133	40	172	3.141906e+01	1.685809e+02	8.113208e-01	8.429047e-01	8.429047e-01	4
134	134	29	190	3.141906e+01	1.685809e+02	8.675799e-01	8.429047e-01	8.429047e-01	4
135	135	23	187	3.141906e+01	1.685809e+02	8.904762e-01	8.429047e-01	8.429047e-01	4
136	136	38	179	3.141906e+01	1.685809e+02	8.248848e-01	8.429047e-01	8.429047e-01	4
137	137	24	148	3.141906e+01	1.685809e+02	8.604651e-01	8.429047e-01	8.429047e-01	4
138	138	31	169	3.141906e+01	1.685809e+02	8.450000e-01	8.429047e-01	8.429047e-01	4
139	139	31	181	3.141906e+01	1.685809e+02	8.537736e-01	8.429047e-01	8.429047e-01	4
140	140	31	171	3.141906e+01	1.685809e+02	8.465347e-01	8.429047e-01	8.429047e-01	4
141	141	30	154	3.141906e+01	1.685809e+02	8.369565e-01	8.429047e-01	8.429047e-01	4
142	142	33	171	3.141906e+01	1.685809e+02	8.382353e-01	8.429047e-01	8.429047e-01	4
143	143	33	158	3.141906e+01	1.685809e+02	8.272251e-01	8.429047e-01	8.429047e-01	4
144	144	34	181	3.141906e+01	1.685809e+02	8.418605e-01	8.429047e-01	8.429047e-01	4
145	145	28	173	3.141906e+01	1.685809e+02	8.606965e-01	8.429047e-01	8.429047e-01	4
146	146	27	174	3.141906e+01	1.685809e+02	8.656716e-01	8.429047e-01	8.429047e-01	4
147	147	21	146	3.141906e+01	1.685809e+02	8.742515e-01	8.429047e-01	8.429047e-01	4
148	148	31	163	3.141906e+01	1.685809e+02	8.402062e-01	8.429047e-01	8.429047e-01	4
149	149	32	177	3.141906e+01	1.685809e+02	8.468900e-01	8.429047e-01	8.429047e-01	4
150	150	34	160	3.141906e+01	1.685809e+02	8.247423e-01	8.429047e-01	8.429047e-01	4
151	151	31	180	3.141906e+01	1.685809e+02	8.530806e-01	8.429047e-01	8.429047e-01	4
152	152	27	158	3.141906e+01	1.685809e+02	8.540541e-01	8.429047e-01	8.429047e-01	4
153	153	32	157	3.141906e+01	1.685809e+02	8.306878e-01	8.429047e-01	8.429047e-01	4
154	154	34	175	3.141906e+01	1.685809e+02	8.373206e-01	8.429047e-01	8.429047e-01	4
155	155	37	177	3.141906e+01	1.685809e+02	8.271028e-01	8.429047e-01	8.429047e-01	4
156	156	32	147	3.141906e+01	1.685809e+02	8.212291e-01	8.429047e-01	8.429047e-01	4
157	157	34	164	3.141906e+01	1.685809e+02	8.282828e-01	8.429047e-01	8.429047e-01	4
158	158	22	178	3.141906e+01	1.685809e+02	8.900000e-01	8.429047e-01	8.429047e-01	4
159	159	31	182	3.141906e+01	1.685809e+02	8.544601e-01	8.429047e-01	8.429047e-01	4
160	160	30	170	3.141906e+01	1.685809e+02	8.500000e-01	8.429047e-01	8.429047e-01	4
161	161	41	187	3.141906e+01	1.685809e+02	8.201754e-01	8.429047e-01	8.429047e-01	4
162	162	20	152	3.141906e+01	1.685809e+02	8.837209e-01	8.429047e-01	8.429047e-01	4
163	163	43	186	3.141906e+01	1.685809e+02	8.122271e-01	8.429047e-01	8.429047e-01	4
164	164	32	185	3.141906e+01	1.685809e+02	8.525346e-01	8.429047e-01	8.429047e-01	4
165	165	34	139	3.141906e+01	1.685809e+02	8.034682e-01	8.429047e-01	8.429047e-01	4
166	166	30	156	3.141906e+01	1.685809e+02	8.387097e-01	8.429047e-01	8.429047e-01	4
167	167	31	162	3.141906e+01	1.685809e+02	8.393782e-01	8.429047e-01	8.429047e-01	4
168	168	38	167	3.141906e+01	1.685809e+02	8.146341e-01	8.429047e-01	8.429047e-01	4
169	169	29	152	3.141906e+01	1.685809e+02	8.397790e-01	8.429047e-01	8.429047e-01	4
170	170	28	163	3.141906e+01	1.685809e+02	8.534031e-01	8.429047e-01	8.429047e-01	4
171	171	26	162	3.141906e+01	1.685809e+02	8.617021e-01	8.429047e-01	8.429047e-01	4
172	172	34	188	3.141906e+01	1.685809e+02	8.468468e-01	8.429047e-01	8.429047e-01	4
173	173	35	173	3.141906e+01	1.685809e+02	8.317308e-01	8.429047e-01	8.429047e-01	4
174	174	30	190	3.141906e+01	1.685809e+02	8.636364e-01	8.429047e-01	8.429047e-01	4
175	175	29	184	3.141906e+01	1.685809e+02	8.638498e-01	8.429047e-01	8.429047e-01	4
176	176	37	177	3.141906e+01	1.685809e+02	8.271028e-01	8.429047e-01	8.429047e-01	4
177	177	27	172	3.141906e+01	1.685809e+02	8.643216e-01	8.429047e-01	8.429047e-01	4
178	178	21	152	3.141906e+01	1.685809e+02	8.786127e-01	8.429047e-01	8.429047e-01	4
179	179	22	162	3.141906e+01	1.685809e+02	8.804348e-01	8.429047e-01	8.429047e-01	4
180	180	26	180	3.141906e+01	1.685809e+02	8.737864e-01	8.429047e-01	8.429047e-01	4
181	181	27	177	3.141906e+01	1.685809e+02	8.676471e-01	8.429047e-01	8.429047e-01	4
182	182	34	157	3.141906e+01	1.685809e+02	8.219895e-01	8.429047e-01	8.429047e-01	4
183	183	31	167	3.141906e+01	1.685809e+02	8.434343e-01	8.429047e-01	8.429047e-01	4
184	184	30	155	3.141906e+01	1.685809e+02	8.378378e-01	8.429047e-01	8.429047e-01	4
185	185	32	192	3.141906e+01	1.685809e+02	8.571429e-01	8.429047e-01	8.429047e-01	4
186	186	32	179	3.141906e+01	1.685809e+02	8.483412e-01	8.429047e-01	8.429047e-01	4
187	187	30	146	3.141906e+01	1.685809e+02	8.295455e-01	8.429047e-01	8.429047e-01	4
188	188	169	22	1.745233e+02	2.547672e+01	1.151832e-01	1.273836e-01	1.913683e-02	1
189	189	209	6	1.961726e+02	3.827367e+00	2.790698e-02	1.913683e-02	1.913683e-02	1
190	190	232	3	1.961726e+02	3.827367e+00	1.276596e-02	1.913683e-02	1.913683e-02	1
191	191	180	7	1.961726e+02	3.827367e+00	3.743316e-02	1.913683e-02	1.913683e-02	1
192	192	227	6	1.961726e+02	3.827367e+00	2.575107e-02	1.913683e-02	1.913683e-02	1
193	193	180	2	1.961726e+02	3.827367e+00	1.098901e-02	1.913683e-02	1.913683e-02	1
194	194	209	2	1.961726e+02	3.827367e+00	9.478673e-03	1.913683e-02	1.913683e-02	1
195	195	190	4	1.961726e+02	3.827367e+00	2.061856e-02	1.913683e-02	1.913683e-02	1
196	196	204	2	1.961726e+02	3.827367e+00	9.708738e-03	1.913683e-02	1.913683e-02	1
197	197	199	4	1.961726e+02	3.827367e+00	1.970443e-02	1.913683e-02	1.913683e-02	1
198	198	196	4	1.961726e+02	3.827367e+00	2.000000e-02	1.913683e-02	1.913683e-02	1
199	199	182	6	1.961726e+02	3.827367e+00	3.191489e-02	1.913683e-02	1.913683e-02	1
200	200	187	1	1.961726e+02	3.827367e+00	5.319149e-03	1.913683e-02	1.913683e-02	1
