# Supplementary material for: Cochaperones convey the energy of ATP hydrolysis for directional action of Hsp90
Source: Nat Commun. 2024 Jan 17;15:569. doi: 10.1038/s41467-024-44847-6 (PMC10794413; doi:10.1038/s41467-024-44847-6)
Supplement: Supplementary file 6 — Source Data [file 41467_2024_44847_MOESM6_ESM.zip › SourceData_Simulations/1_Simulations_0kT/sim_0kT_mol101of200.txt]

coordinates	39.87	177.62	167.87	177.62
time(s)	frame	Idon(a.u.)	Iacc(a.u.)	Idon ideal(a.u.)	Iacc ideal(a.u.)	FRET	FRET ideal (blurr)	FRET ideal	state sequence
1	1	54	137	4.763238e+01	1.523676e+02	7.172775e-01	7.618381e-01	7.618381e-01	4
2	2	45	162	4.763238e+01	1.523676e+02	7.826087e-01	7.618381e-01	7.618381e-01	4
3	3	41	144	4.763238e+01	1.523676e+02	7.783784e-01	7.618381e-01	7.618381e-01	4
4	4	48	172	4.763238e+01	1.523676e+02	7.818182e-01	7.618381e-01	7.618381e-01	4
5	5	50	141	4.763238e+01	1.523676e+02	7.382199e-01	7.618381e-01	7.618381e-01	4
6	6	37	144	4.763238e+01	1.523676e+02	7.955801e-01	7.618381e-01	7.618381e-01	4
7	7	49	158	4.763238e+01	1.523676e+02	7.632850e-01	7.618381e-01	7.618381e-01	4
8	8	44	162	4.763238e+01	1.523676e+02	7.864078e-01	7.618381e-01	7.618381e-01	4
9	9	57	138	4.763238e+01	1.523676e+02	7.076923e-01	7.618381e-01	7.618381e-01	4
10	10	45	141	4.763238e+01	1.523676e+02	7.580645e-01	7.618381e-01	7.618381e-01	4
11	11	34	177	4.763238e+01	1.523676e+02	8.388626e-01	7.618381e-01	7.618381e-01	4
12	12	50	133	4.763238e+01	1.523676e+02	7.267760e-01	7.618381e-01	7.618381e-01	4
13	13	53	149	4.763238e+01	1.523676e+02	7.376238e-01	7.618381e-01	7.618381e-01	4
14	14	43	174	4.763238e+01	1.523676e+02	8.018433e-01	7.618381e-01	7.618381e-01	4
15	15	49	157	4.763238e+01	1.523676e+02	7.621359e-01	7.618381e-01	7.618381e-01	4
16	16	46	156	4.763238e+01	1.523676e+02	7.722772e-01	7.618381e-01	7.618381e-01	4
17	17	48	138	4.763238e+01	1.523676e+02	7.419355e-01	7.618381e-01	7.618381e-01	4
18	18	45	140	4.763238e+01	1.523676e+02	7.567568e-01	7.618381e-01	7.618381e-01	4
19	19	54	155	4.763238e+01	1.523676e+02	7.416268e-01	7.618381e-01	7.618381e-01	4
20	20	41	163	4.763238e+01	1.523676e+02	7.990196e-01	7.618381e-01	7.618381e-01	4
21	21	44	158	4.763238e+01	1.523676e+02	7.821782e-01	7.618381e-01	7.618381e-01	4
22	22	50	138	4.763238e+01	1.523676e+02	7.340426e-01	7.618381e-01	7.618381e-01	4
23	23	43	154	4.763238e+01	1.523676e+02	7.817259e-01	7.618381e-01	7.618381e-01	4
24	24	53	179	4.763238e+01	1.523676e+02	7.715517e-01	7.618381e-01	7.618381e-01	4
25	25	30	159	4.763238e+01	1.523676e+02	8.412698e-01	7.618381e-01	7.618381e-01	4
26	26	38	152	4.763238e+01	1.523676e+02	8.000000e-01	7.618381e-01	7.618381e-01	4
27	27	54	172	4.763238e+01	1.523676e+02	7.610619e-01	7.618381e-01	7.618381e-01	4
28	28	53	173	4.763238e+01	1.523676e+02	7.654867e-01	7.618381e-01	7.618381e-01	4
29	29	59	171	4.763238e+01	1.523676e+02	7.434783e-01	7.618381e-01	7.618381e-01	4
30	30	55	160	4.763238e+01	1.523676e+02	7.441860e-01	7.618381e-01	7.618381e-01	4
31	31	60	141	4.763238e+01	1.523676e+02	7.014925e-01	7.618381e-01	7.618381e-01	4
32	32	39	153	4.763238e+01	1.523676e+02	7.968750e-01	7.618381e-01	7.618381e-01	4
33	33	43	146	4.763238e+01	1.523676e+02	7.724868e-01	7.618381e-01	7.618381e-01	4
34	34	46	134	4.763238e+01	1.523676e+02	7.444444e-01	7.618381e-01	7.618381e-01	4
35	35	42	194	4.763238e+01	1.523676e+02	8.220339e-01	7.618381e-01	7.618381e-01	4
36	36	59	136	4.763238e+01	1.523676e+02	6.974359e-01	7.618381e-01	7.618381e-01	4
37	37	60	132	4.763238e+01	1.523676e+02	6.875000e-01	7.618381e-01	7.618381e-01	4
38	38	51	127	4.763238e+01	1.523676e+02	7.134831e-01	7.618381e-01	7.618381e-01	4
39	39	39	138	4.763238e+01	1.523676e+02	7.796610e-01	7.618381e-01	7.618381e-01	4
40	40	56	140	4.763238e+01	1.523676e+02	7.142857e-01	7.618381e-01	7.618381e-01	4
41	41	50	147	4.763238e+01	1.523676e+02	7.461929e-01	7.618381e-01	7.618381e-01	4
42	42	55	160	4.763238e+01	1.523676e+02	7.441860e-01	7.618381e-01	7.618381e-01	4
43	43	47	155	4.763238e+01	1.523676e+02	7.673267e-01	7.618381e-01	7.618381e-01	4
44	44	46	167	4.763238e+01	1.523676e+02	7.840376e-01	7.618381e-01	7.618381e-01	4
45	45	39	152	4.763238e+01	1.523676e+02	7.958115e-01	7.618381e-01	7.618381e-01	4
46	46	51	137	4.763238e+01	1.523676e+02	7.287234e-01	7.618381e-01	7.618381e-01	4
47	47	38	149	4.763238e+01	1.523676e+02	7.967914e-01	7.618381e-01	7.618381e-01	4
48	48	43	174	4.763238e+01	1.523676e+02	8.018433e-01	7.618381e-01	7.618381e-01	4
49	49	41	153	4.763238e+01	1.523676e+02	7.886598e-01	7.618381e-01	7.618381e-01	4
50	50	58	151	4.763238e+01	1.523676e+02	7.224880e-01	7.618381e-01	7.618381e-01	4
51	51	43	136	4.763238e+01	1.523676e+02	7.597765e-01	7.618381e-01	7.618381e-01	4
52	52	44	140	4.763238e+01	1.523676e+02	7.608696e-01	7.618381e-01	7.618381e-01	4
53	53	41	148	4.763238e+01	1.523676e+02	7.830688e-01	7.618381e-01	7.618381e-01	4
54	54	54	164	4.763238e+01	1.523676e+02	7.522936e-01	7.618381e-01	7.618381e-01	4
55	55	55	151	4.763238e+01	1.523676e+02	7.330097e-01	7.618381e-01	7.618381e-01	4
56	56	42	154	4.763238e+01	1.523676e+02	7.857143e-01	7.618381e-01	7.618381e-01	4
57	57	51	142	4.763238e+01	1.523676e+02	7.357513e-01	7.618381e-01	7.618381e-01	4
58	58	45	170	4.763238e+01	1.523676e+02	7.906977e-01	7.618381e-01	7.618381e-01	4
59	59	38	139	4.763238e+01	1.523676e+02	7.853107e-01	7.618381e-01	7.618381e-01	4
60	60	41	164	4.763238e+01	1.523676e+02	8.000000e-01	7.618381e-01	7.618381e-01	4
61	61	47	145	4.763238e+01	1.523676e+02	7.552083e-01	7.618381e-01	7.618381e-01	4
62	62	48	136	4.763238e+01	1.523676e+02	7.391304e-01	7.618381e-01	7.618381e-01	4
63	63	44	151	4.763238e+01	1.523676e+02	7.743590e-01	7.618381e-01	7.618381e-01	4
64	64	59	154	4.763238e+01	1.523676e+02	7.230047e-01	7.618381e-01	7.618381e-01	4
65	65	49	146	4.763238e+01	1.523676e+02	7.487179e-01	7.618381e-01	7.618381e-01	4
66	66	45	146	4.763238e+01	1.523676e+02	7.643979e-01	7.618381e-01	7.618381e-01	4
67	67	41	155	4.763238e+01	1.523676e+02	7.908163e-01	7.618381e-01	7.618381e-01	4
68	68	50	146	4.763238e+01	1.523676e+02	7.448980e-01	7.618381e-01	7.618381e-01	4
69	69	42	151	4.763238e+01	1.523676e+02	7.823834e-01	7.618381e-01	7.618381e-01	4
70	70	46	155	4.763238e+01	1.523676e+02	7.711443e-01	7.618381e-01	7.618381e-01	4
71	71	40	145	4.763238e+01	1.523676e+02	7.837838e-01	7.618381e-01	7.618381e-01	4
72	72	50	173	4.763238e+01	1.523676e+02	7.757848e-01	7.618381e-01	7.618381e-01	4
73	73	51	144	4.763238e+01	1.523676e+02	7.384615e-01	7.618381e-01	7.618381e-01	4
74	74	50	154	4.763238e+01	1.523676e+02	7.549020e-01	7.618381e-01	7.618381e-01	4
75	75	53	162	4.763238e+01	1.523676e+02	7.534884e-01	7.618381e-01	7.618381e-01	4
76	76	40	141	4.763238e+01	1.523676e+02	7.790055e-01	7.618381e-01	7.618381e-01	4
77	77	55	165	4.763238e+01	1.523676e+02	7.500000e-01	7.618381e-01	7.618381e-01	4
78	78	40	133	4.763238e+01	1.523676e+02	7.687861e-01	7.618381e-01	7.618381e-01	4
79	79	51	163	4.763238e+01	1.523676e+02	7.616822e-01	7.618381e-01	7.618381e-01	4
80	80	47	170	4.763238e+01	1.523676e+02	7.834101e-01	7.618381e-01	7.618381e-01	4
81	81	41	134	4.763238e+01	1.523676e+02	7.657143e-01	7.618381e-01	7.618381e-01	4
82	82	63	160	4.763238e+01	1.523676e+02	7.174888e-01	7.618381e-01	7.618381e-01	4
83	83	52	147	4.763238e+01	1.523676e+02	7.386935e-01	7.618381e-01	7.618381e-01	4
84	84	39	177	4.763238e+01	1.523676e+02	8.194444e-01	7.618381e-01	7.618381e-01	4
85	85	37	144	4.763238e+01	1.523676e+02	7.955801e-01	7.618381e-01	7.618381e-01	4
86	86	44	158	4.763238e+01	1.523676e+02	7.821782e-01	7.618381e-01	7.618381e-01	4
87	87	40	137	4.763238e+01	1.523676e+02	7.740113e-01	7.618381e-01	7.618381e-01	4
88	88	42	163	4.763238e+01	1.523676e+02	7.951220e-01	7.618381e-01	7.618381e-01	4
89	89	39	168	4.763238e+01	1.523676e+02	8.115942e-01	7.618381e-01	7.618381e-01	4
90	90	54	139	4.763238e+01	1.523676e+02	7.202073e-01	7.618381e-01	7.618381e-01	4
91	91	40	143	4.763238e+01	1.523676e+02	7.814208e-01	7.618381e-01	7.618381e-01	4
92	92	42	147	4.763238e+01	1.523676e+02	7.777778e-01	7.618381e-01	7.618381e-01	4
93	93	44	165	4.763238e+01	1.523676e+02	7.894737e-01	7.618381e-01	7.618381e-01	4
94	94	48	138	4.763238e+01	1.523676e+02	7.419355e-01	7.618381e-01	7.618381e-01	4
95	95	46	151	4.763238e+01	1.523676e+02	7.664975e-01	7.618381e-01	7.618381e-01	4
96	96	34	145	4.763238e+01	1.523676e+02	8.100559e-01	7.618381e-01	7.618381e-01	4
97	97	43	157	4.763238e+01	1.523676e+02	7.850000e-01	7.618381e-01	7.618381e-01	4
98	98	52	135	4.763238e+01	1.523676e+02	7.219251e-01	7.618381e-01	7.618381e-01	4
99	99	51	153	4.763238e+01	1.523676e+02	7.500000e-01	7.618381e-01	7.618381e-01	4
100	100	33	165	3.660564e+01	1.633944e+02	8.333333e-01	8.169718e-01	8.275945e-01	3
101	101	31	145	3.448111e+01	1.655189e+02	8.238636e-01	8.275945e-01	8.275945e-01	3
102	102	58	159	4.740592e+01	1.525941e+02	7.327189e-01	7.629704e-01	8.275945e-01	3
103	103	178	24	1.754874e+02	2.451255e+01	1.188119e-01	1.225628e-01	1.225628e-01	2
104	104	177	26	1.754874e+02	2.451255e+01	1.280788e-01	1.225628e-01	1.225628e-01	2
105	105	180	21	1.754874e+02	2.451255e+01	1.044776e-01	1.225628e-01	1.225628e-01	2
106	106	80	117	9.444817e+01	1.055518e+02	5.939086e-01	5.277591e-01	8.275945e-01	3
107	107	169	22	1.754874e+02	2.451255e+01	1.151832e-01	1.225628e-01	1.225628e-01	2
108	108	172	29	1.754874e+02	2.451255e+01	1.442786e-01	1.225628e-01	1.225628e-01	2
109	109	198	23	1.754874e+02	2.451255e+01	1.040724e-01	1.225628e-01	1.225628e-01	2
110	110	46	149	5.679469e+01	1.432053e+02	7.641026e-01	7.160266e-01	8.275945e-01	3
111	111	53	141	4.561163e+01	1.543884e+02	7.268041e-01	7.719419e-01	7.618381e-01	4
112	112	45	164	4.763238e+01	1.523676e+02	7.846890e-01	7.618381e-01	7.618381e-01	4
113	113	43	152	4.763238e+01	1.523676e+02	7.794872e-01	7.618381e-01	7.618381e-01	4
114	114	38	165	4.763238e+01	1.523676e+02	8.128079e-01	7.618381e-01	7.618381e-01	4
115	115	39	169	4.763238e+01	1.523676e+02	8.125000e-01	7.618381e-01	7.618381e-01	4
116	116	45	154	4.763238e+01	1.523676e+02	7.738693e-01	7.618381e-01	7.618381e-01	4
117	117	54	155	4.763238e+01	1.523676e+02	7.416268e-01	7.618381e-01	7.618381e-01	4
118	118	41	176	4.763238e+01	1.523676e+02	8.110599e-01	7.618381e-01	7.618381e-01	4
119	119	50	135	4.763238e+01	1.523676e+02	7.297297e-01	7.618381e-01	7.618381e-01	4
120	120	45	153	4.763238e+01	1.523676e+02	7.727273e-01	7.618381e-01	7.618381e-01	4
121	121	38	175	4.763238e+01	1.523676e+02	8.215962e-01	7.618381e-01	7.618381e-01	4
122	122	42	115	4.763238e+01	1.523676e+02	7.324841e-01	7.618381e-01	7.618381e-01	4
123	123	54	170	4.763238e+01	1.523676e+02	7.589286e-01	7.618381e-01	7.618381e-01	4
124	124	45	150	4.763238e+01	1.523676e+02	7.692308e-01	7.618381e-01	7.618381e-01	4
125	125	57	149	4.763238e+01	1.523676e+02	7.233010e-01	7.618381e-01	7.618381e-01	4
126	126	40	167	4.763238e+01	1.523676e+02	8.067633e-01	7.618381e-01	7.618381e-01	4
127	127	44	151	4.763238e+01	1.523676e+02	7.743590e-01	7.618381e-01	7.618381e-01	4
128	128	51	134	4.763238e+01	1.523676e+02	7.243243e-01	7.618381e-01	7.618381e-01	4
129	129	40	182	4.763238e+01	1.523676e+02	8.198198e-01	7.618381e-01	7.618381e-01	4
130	130	45	131	4.763238e+01	1.523676e+02	7.443182e-01	7.618381e-01	7.618381e-01	4
131	131	46	163	4.763238e+01	1.523676e+02	7.799043e-01	7.618381e-01	7.618381e-01	4
132	132	48	169	4.763238e+01	1.523676e+02	7.788018e-01	7.618381e-01	7.618381e-01	4
133	133	42	159	4.763238e+01	1.523676e+02	7.910448e-01	7.618381e-01	7.618381e-01	4
134	134	52	146	4.763238e+01	1.523676e+02	7.373737e-01	7.618381e-01	7.618381e-01	4
135	135	50	135	4.763238e+01	1.523676e+02	7.297297e-01	7.618381e-01	7.618381e-01	4
136	136	46	157	4.763238e+01	1.523676e+02	7.733990e-01	7.618381e-01	7.618381e-01	4
137	137	36	147	4.763238e+01	1.523676e+02	8.032787e-01	7.618381e-01	7.618381e-01	4
138	138	48	147	4.763238e+01	1.523676e+02	7.538462e-01	7.618381e-01	7.618381e-01	4
139	139	43	139	4.763238e+01	1.523676e+02	7.637363e-01	7.618381e-01	7.618381e-01	4
140	140	58	190	4.763238e+01	1.523676e+02	7.661290e-01	7.618381e-01	7.618381e-01	4
141	141	38	164	4.763238e+01	1.523676e+02	8.118812e-01	7.618381e-01	7.618381e-01	4
142	142	53	156	4.763238e+01	1.523676e+02	7.464115e-01	7.618381e-01	7.618381e-01	4
143	143	42	165	4.763238e+01	1.523676e+02	7.971014e-01	7.618381e-01	7.618381e-01	4
144	144	39	148	4.763238e+01	1.523676e+02	7.914439e-01	7.618381e-01	7.618381e-01	4
145	145	29	145	4.763238e+01	1.523676e+02	8.333333e-01	7.618381e-01	7.618381e-01	4
146	146	48	196	4.763238e+01	1.523676e+02	8.032787e-01	7.618381e-01	7.618381e-01	4
147	147	39	150	4.763238e+01	1.523676e+02	7.936508e-01	7.618381e-01	7.618381e-01	4
148	148	64	150	4.763238e+01	1.523676e+02	7.009346e-01	7.618381e-01	7.618381e-01	4
149	149	102	83	1.041154e+02	9.588460e+01	4.486486e-01	4.794230e-01	7.618381e-01	4
150	150	182	19	1.783794e+02	2.162063e+01	9.452736e-02	1.081032e-01	1.081032e-01	1
151	151	183	18	1.783794e+02	2.162063e+01	8.955224e-02	1.081032e-01	1.081032e-01	1
152	152	168	21	1.783794e+02	2.162063e+01	1.111111e-01	1.081032e-01	1.081032e-01	1
153	153	169	24	1.783794e+02	2.162063e+01	1.243523e-01	1.081032e-01	1.081032e-01	1
154	154	197	17	1.783794e+02	2.162063e+01	7.943925e-02	1.081032e-01	1.081032e-01	1
155	155	180	18	1.783794e+02	2.162063e+01	9.090909e-02	1.081032e-01	1.081032e-01	1
156	156	165	19	1.783794e+02	2.162063e+01	1.032609e-01	1.081032e-01	1.081032e-01	1
157	157	170	16	1.783794e+02	2.162063e+01	8.602151e-02	1.081032e-01	1.081032e-01	1
158	158	171	20	1.783794e+02	2.162063e+01	1.047120e-01	1.081032e-01	1.081032e-01	1
159	159	169	21	1.783794e+02	2.162063e+01	1.105263e-01	1.081032e-01	1.081032e-01	1
160	160	170	21	1.783794e+02	2.162063e+01	1.099476e-01	1.081032e-01	1.081032e-01	1
161	161	162	18	1.783794e+02	2.162063e+01	1.000000e-01	1.081032e-01	1.081032e-01	1
162	162	183	26	1.783794e+02	2.162063e+01	1.244019e-01	1.081032e-01	1.081032e-01	1
163	163	196	24	1.783794e+02	2.162063e+01	1.090909e-01	1.081032e-01	1.081032e-01	1
164	164	174	19	1.783794e+02	2.162063e+01	9.844560e-02	1.081032e-01	1.081032e-01	1
165	165	178	24	1.783794e+02	2.162063e+01	1.188119e-01	1.081032e-01	1.081032e-01	1
166	166	203	21	1.783794e+02	2.162063e+01	9.375000e-02	1.081032e-01	1.081032e-01	1
167	167	181	26	1.783794e+02	2.162063e+01	1.256039e-01	1.081032e-01	1.081032e-01	1
168	168	185	23	1.783794e+02	2.162063e+01	1.105769e-01	1.081032e-01	1.081032e-01	1
169	169	180	17	1.783794e+02	2.162063e+01	8.629442e-02	1.081032e-01	1.081032e-01	1
170	170	190	22	1.783794e+02	2.162063e+01	1.037736e-01	1.081032e-01	1.081032e-01	1
171	171	173	25	1.783794e+02	2.162063e+01	1.262626e-01	1.081032e-01	1.081032e-01	1
172	172	182	23	1.783794e+02	2.162063e+01	1.121951e-01	1.081032e-01	1.081032e-01	1
173	173	178	25	1.783794e+02	2.162063e+01	1.231527e-01	1.081032e-01	1.081032e-01	1
174	174	173	19	1.783794e+02	2.162063e+01	9.895833e-02	1.081032e-01	1.081032e-01	1
175	175	183	28	1.783794e+02	2.162063e+01	1.327014e-01	1.081032e-01	1.081032e-01	1
176	176	188	27	1.783794e+02	2.162063e+01	1.255814e-01	1.081032e-01	1.081032e-01	1
177	177	162	22	1.783794e+02	2.162063e+01	1.195652e-01	1.081032e-01	1.081032e-01	1
178	178	184	27	1.783794e+02	2.162063e+01	1.279621e-01	1.081032e-01	1.081032e-01	1
179	179	126	51	1.514076e+02	4.859236e+01	2.881356e-01	2.429618e-01	1.081032e-01	1
180	180	47	155	4.763238e+01	1.523676e+02	7.673267e-01	7.618381e-01	7.618381e-01	4
181	181	39	147	4.763238e+01	1.523676e+02	7.903226e-01	7.618381e-01	7.618381e-01	4
182	182	42	133	4.763238e+01	1.523676e+02	7.600000e-01	7.618381e-01	7.618381e-01	4
183	183	43	145	4.763238e+01	1.523676e+02	7.712766e-01	7.618381e-01	7.618381e-01	4
184	184	54	133	4.763238e+01	1.523676e+02	7.112299e-01	7.618381e-01	7.618381e-01	4
185	185	48	138	4.763238e+01	1.523676e+02	7.419355e-01	7.618381e-01	7.618381e-01	4
186	186	50	140	4.763238e+01	1.523676e+02	7.368421e-01	7.618381e-01	7.618381e-01	4
187	187	47	153	4.763238e+01	1.523676e+02	7.650000e-01	7.618381e-01	7.618381e-01	4
188	188	51	131	4.763238e+01	1.523676e+02	7.197802e-01	7.618381e-01	7.618381e-01	4
189	189	59	150	4.763238e+01	1.523676e+02	7.177033e-01	7.618381e-01	7.618381e-01	4
190	190	55	142	4.763238e+01	1.523676e+02	7.208122e-01	7.618381e-01	7.618381e-01	4
191	191	55	156	4.763238e+01	1.523676e+02	7.393365e-01	7.618381e-01	7.618381e-01	4
192	192	41	154	4.763238e+01	1.523676e+02	7.897436e-01	7.618381e-01	7.618381e-01	4
193	193	64	167	4.763238e+01	1.523676e+02	7.229437e-01	7.618381e-01	7.618381e-01	4
194	194	50	139	4.763238e+01	1.523676e+02	7.354497e-01	7.618381e-01	7.618381e-01	4
195	195	48	157	4.763238e+01	1.523676e+02	7.658537e-01	7.618381e-01	7.618381e-01	4
196	196	52	158	4.763238e+01	1.523676e+02	7.523810e-01	7.618381e-01	7.618381e-01	4
197	197	50	159	4.763238e+01	1.523676e+02	7.607656e-01	7.618381e-01	7.618381e-01	4
198	198	50	150	4.763238e+01	1.523676e+02	7.500000e-01	7.618381e-01	7.618381e-01	4
199	199	52	150	4.763238e+01	1.523676e+02	7.425743e-01	7.618381e-01	7.618381e-01	4
200	200	57	151	4.763238e+01	1.523676e+02	7.259615e-01	7.618381e-01	7.618381e-01	4
