# Supplementary material for: Cochaperones convey the energy of ATP hydrolysis for directional action of Hsp90
Source: Nat Commun. 2024 Jan 17;15:569. doi: 10.1038/s41467-024-44847-6 (PMC10794413; doi:10.1038/s41467-024-44847-6)
Supplement: Supplementary file 6 — Source Data [file 41467_2024_44847_MOESM6_ESM.zip › SourceData_Simulations/1_Simulations_0kT/sim_0kT_mol102of200.txt]

coordinates	36.19	39.74	164.19	39.74
time(s)	frame	Idon(a.u.)	Iacc(a.u.)	Idon ideal(a.u.)	Iacc ideal(a.u.)	FRET	FRET ideal (blurr)	FRET ideal	state sequence
1	1	211	23	1.773294e+02	2.267065e+01	9.829060e-02	1.133532e-01	1.133532e-01	1
2	2	166	23	1.773294e+02	2.267065e+01	1.216931e-01	1.133532e-01	1.133532e-01	1
3	3	161	29	1.773294e+02	2.267065e+01	1.526316e-01	1.133532e-01	1.133532e-01	1
4	4	183	31	1.773294e+02	2.267065e+01	1.448598e-01	1.133532e-01	1.133532e-01	1
5	5	171	18	1.773294e+02	2.267065e+01	9.523810e-02	1.133532e-01	1.133532e-01	1
6	6	177	20	1.773294e+02	2.267065e+01	1.015228e-01	1.133532e-01	1.133532e-01	1
7	7	198	21	1.773294e+02	2.267065e+01	9.589041e-02	1.133532e-01	1.133532e-01	1
8	8	181	18	1.773294e+02	2.267065e+01	9.045226e-02	1.133532e-01	1.133532e-01	1
9	9	172	17	1.773294e+02	2.267065e+01	8.994709e-02	1.133532e-01	1.133532e-01	1
10	10	164	23	1.773294e+02	2.267065e+01	1.229947e-01	1.133532e-01	1.133532e-01	1
11	11	177	24	1.773294e+02	2.267065e+01	1.194030e-01	1.133532e-01	1.133532e-01	1
12	12	159	20	1.773294e+02	2.267065e+01	1.117318e-01	1.133532e-01	1.133532e-01	1
13	13	158	31	1.773294e+02	2.267065e+01	1.640212e-01	1.133532e-01	1.133532e-01	1
14	14	159	22	1.773294e+02	2.267065e+01	1.215470e-01	1.133532e-01	1.133532e-01	1
15	15	187	20	1.773294e+02	2.267065e+01	9.661836e-02	1.133532e-01	1.133532e-01	1
16	16	183	27	1.773294e+02	2.267065e+01	1.285714e-01	1.133532e-01	1.133532e-01	1
17	17	198	19	1.773294e+02	2.267065e+01	8.755760e-02	1.133532e-01	1.133532e-01	1
18	18	172	26	1.773294e+02	2.267065e+01	1.313131e-01	1.133532e-01	1.133532e-01	1
19	19	182	15	1.773294e+02	2.267065e+01	7.614213e-02	1.133532e-01	1.133532e-01	1
20	20	154	22	1.773294e+02	2.267065e+01	1.250000e-01	1.133532e-01	1.133532e-01	1
21	21	171	22	1.773294e+02	2.267065e+01	1.139896e-01	1.133532e-01	1.133532e-01	1
22	22	165	24	1.773294e+02	2.267065e+01	1.269841e-01	1.133532e-01	1.133532e-01	1
23	23	181	22	1.773294e+02	2.267065e+01	1.083744e-01	1.133532e-01	1.133532e-01	1
24	24	189	22	1.773294e+02	2.267065e+01	1.042654e-01	1.133532e-01	1.133532e-01	1
25	25	175	16	1.773294e+02	2.267065e+01	8.376963e-02	1.133532e-01	1.133532e-01	1
26	26	177	16	1.773294e+02	2.267065e+01	8.290155e-02	1.133532e-01	1.133532e-01	1
27	27	193	23	1.773294e+02	2.267065e+01	1.064815e-01	1.133532e-01	1.133532e-01	1
28	28	180	27	1.773294e+02	2.267065e+01	1.304348e-01	1.133532e-01	1.133532e-01	1
29	29	174	21	1.773294e+02	2.267065e+01	1.076923e-01	1.133532e-01	1.133532e-01	1
30	30	194	25	1.773294e+02	2.267065e+01	1.141553e-01	1.133532e-01	1.133532e-01	1
31	31	188	23	1.773294e+02	2.267065e+01	1.090047e-01	1.133532e-01	1.133532e-01	1
32	32	176	25	1.773294e+02	2.267065e+01	1.243781e-01	1.133532e-01	1.133532e-01	1
33	33	95	112	9.328811e+01	1.067119e+02	5.410628e-01	5.335595e-01	7.583575e-01	4
34	34	47	158	4.832850e+01	1.516715e+02	7.707317e-01	7.583575e-01	7.583575e-01	4
35	35	51	155	4.832850e+01	1.516715e+02	7.524272e-01	7.583575e-01	7.583575e-01	4
36	36	43	153	4.832850e+01	1.516715e+02	7.806122e-01	7.583575e-01	7.583575e-01	4
37	37	50	172	4.832850e+01	1.516715e+02	7.747748e-01	7.583575e-01	7.583575e-01	4
38	38	59	166	4.832850e+01	1.516715e+02	7.377778e-01	7.583575e-01	7.583575e-01	4
39	39	56	171	4.832850e+01	1.516715e+02	7.533040e-01	7.583575e-01	7.583575e-01	4
40	40	49	124	4.832850e+01	1.516715e+02	7.167630e-01	7.583575e-01	7.583575e-01	4
41	41	38	144	4.832850e+01	1.516715e+02	7.912088e-01	7.583575e-01	7.583575e-01	4
42	42	47	155	4.832850e+01	1.516715e+02	7.673267e-01	7.583575e-01	7.583575e-01	4
43	43	47	153	4.832850e+01	1.516715e+02	7.650000e-01	7.583575e-01	7.583575e-01	4
44	44	50	149	4.832850e+01	1.516715e+02	7.487437e-01	7.583575e-01	7.583575e-01	4
45	45	46	160	4.832850e+01	1.516715e+02	7.766990e-01	7.583575e-01	7.583575e-01	4
46	46	53	146	4.832850e+01	1.516715e+02	7.336683e-01	7.583575e-01	7.583575e-01	4
47	47	42	133	4.832850e+01	1.516715e+02	7.600000e-01	7.583575e-01	7.583575e-01	4
48	48	50	143	4.832850e+01	1.516715e+02	7.409326e-01	7.583575e-01	7.583575e-01	4
49	49	37	139	4.832850e+01	1.516715e+02	7.897727e-01	7.583575e-01	7.583575e-01	4
50	50	49	144	4.832850e+01	1.516715e+02	7.461140e-01	7.583575e-01	7.583575e-01	4
51	51	43	139	4.832850e+01	1.516715e+02	7.637363e-01	7.583575e-01	7.583575e-01	4
52	52	53	161	4.832850e+01	1.516715e+02	7.523364e-01	7.583575e-01	7.583575e-01	4
53	53	43	152	4.832850e+01	1.516715e+02	7.794872e-01	7.583575e-01	7.583575e-01	4
54	54	60	149	4.832850e+01	1.516715e+02	7.129187e-01	7.583575e-01	7.583575e-01	4
55	55	50	179	4.832850e+01	1.516715e+02	7.816594e-01	7.583575e-01	7.583575e-01	4
56	56	44	150	4.832850e+01	1.516715e+02	7.731959e-01	7.583575e-01	7.583575e-01	4
57	57	52	183	4.832850e+01	1.516715e+02	7.787234e-01	7.583575e-01	7.583575e-01	4
58	58	58	122	6.765083e+01	1.323492e+02	6.777778e-01	6.617459e-01	7.583575e-01	4
59	59	178	16	1.773294e+02	2.267065e+01	8.247423e-02	1.133532e-01	1.133532e-01	1
60	60	185	20	1.773294e+02	2.267065e+01	9.756098e-02	1.133532e-01	1.133532e-01	1
61	61	163	27	1.773294e+02	2.267065e+01	1.421053e-01	1.133532e-01	1.133532e-01	1
62	62	179	26	1.773294e+02	2.267065e+01	1.268293e-01	1.133532e-01	1.133532e-01	1
63	63	200	25	1.773294e+02	2.267065e+01	1.111111e-01	1.133532e-01	1.133532e-01	1
64	64	176	18	1.773294e+02	2.267065e+01	9.278351e-02	1.133532e-01	1.133532e-01	1
65	65	200	18	1.773294e+02	2.267065e+01	8.256881e-02	1.133532e-01	1.133532e-01	1
66	66	205	26	1.773294e+02	2.267065e+01	1.125541e-01	1.133532e-01	1.133532e-01	1
67	67	177	20	1.773294e+02	2.267065e+01	1.015228e-01	1.133532e-01	1.133532e-01	1
68	68	177	17	1.773294e+02	2.267065e+01	8.762887e-02	1.133532e-01	1.133532e-01	1
69	69	157	19	1.773294e+02	2.267065e+01	1.079545e-01	1.133532e-01	1.133532e-01	1
70	70	166	19	1.773294e+02	2.267065e+01	1.027027e-01	1.133532e-01	1.133532e-01	1
71	71	188	21	1.773294e+02	2.267065e+01	1.004785e-01	1.133532e-01	1.133532e-01	1
72	72	205	26	1.773294e+02	2.267065e+01	1.125541e-01	1.133532e-01	1.133532e-01	1
73	73	180	22	1.773294e+02	2.267065e+01	1.089109e-01	1.133532e-01	1.133532e-01	1
74	74	188	26	1.773294e+02	2.267065e+01	1.214953e-01	1.133532e-01	1.133532e-01	1
75	75	165	24	1.773294e+02	2.267065e+01	1.269841e-01	1.133532e-01	1.133532e-01	1
76	76	189	37	1.773294e+02	2.267065e+01	1.637168e-01	1.133532e-01	1.133532e-01	1
77	77	174	21	1.773294e+02	2.267065e+01	1.076923e-01	1.133532e-01	1.133532e-01	1
78	78	41	141	4.851653e+01	1.514835e+02	7.747253e-01	7.574174e-01	7.583575e-01	4
79	79	48	170	4.832850e+01	1.516715e+02	7.798165e-01	7.583575e-01	7.583575e-01	4
80	80	53	152	4.832850e+01	1.516715e+02	7.414634e-01	7.583575e-01	7.583575e-01	4
81	81	42	172	4.832850e+01	1.516715e+02	8.037383e-01	7.583575e-01	7.583575e-01	4
82	82	52	162	4.832850e+01	1.516715e+02	7.570093e-01	7.583575e-01	7.583575e-01	4
83	83	44	153	4.832850e+01	1.516715e+02	7.766497e-01	7.583575e-01	7.583575e-01	4
84	84	45	159	4.832850e+01	1.516715e+02	7.794118e-01	7.583575e-01	7.583575e-01	4
85	85	45	139	4.832850e+01	1.516715e+02	7.554348e-01	7.583575e-01	7.583575e-01	4
86	86	58	138	4.832850e+01	1.516715e+02	7.040816e-01	7.583575e-01	7.583575e-01	4
87	87	38	152	4.832850e+01	1.516715e+02	8.000000e-01	7.583575e-01	7.583575e-01	4
88	88	33	142	4.832850e+01	1.516715e+02	8.114286e-01	7.583575e-01	7.583575e-01	4
89	89	39	131	4.832850e+01	1.516715e+02	7.705882e-01	7.583575e-01	7.583575e-01	4
90	90	53	149	4.832850e+01	1.516715e+02	7.376238e-01	7.583575e-01	7.583575e-01	4
91	91	58	165	4.832850e+01	1.516715e+02	7.399103e-01	7.583575e-01	7.583575e-01	4
92	92	47	163	4.832850e+01	1.516715e+02	7.761905e-01	7.583575e-01	7.583575e-01	4
93	93	46	162	4.832850e+01	1.516715e+02	7.788462e-01	7.583575e-01	7.583575e-01	4
94	94	48	148	4.832850e+01	1.516715e+02	7.551020e-01	7.583575e-01	7.583575e-01	4
95	95	59	147	4.832850e+01	1.516715e+02	7.135922e-01	7.583575e-01	7.583575e-01	4
96	96	57	157	4.832850e+01	1.516715e+02	7.336449e-01	7.583575e-01	7.583575e-01	4
97	97	48	143	4.832850e+01	1.516715e+02	7.486911e-01	7.583575e-01	7.583575e-01	4
98	98	53	165	4.832850e+01	1.516715e+02	7.568807e-01	7.583575e-01	7.583575e-01	4
99	99	71	174	4.832850e+01	1.516715e+02	7.102041e-01	7.583575e-01	7.583575e-01	4
100	100	48	168	4.832850e+01	1.516715e+02	7.777778e-01	7.583575e-01	7.583575e-01	4
101	101	41	145	4.832850e+01	1.516715e+02	7.795699e-01	7.583575e-01	7.583575e-01	4
102	102	54	149	4.832850e+01	1.516715e+02	7.339901e-01	7.583575e-01	7.583575e-01	4
103	103	51	149	4.832850e+01	1.516715e+02	7.450000e-01	7.583575e-01	7.583575e-01	4
104	104	39	167	4.832850e+01	1.516715e+02	8.106796e-01	7.583575e-01	7.583575e-01	4
105	105	55	142	4.832850e+01	1.516715e+02	7.208122e-01	7.583575e-01	7.583575e-01	4
106	106	51	135	4.832850e+01	1.516715e+02	7.258065e-01	7.583575e-01	7.583575e-01	4
107	107	44	167	4.832850e+01	1.516715e+02	7.914692e-01	7.583575e-01	7.583575e-01	4
108	108	48	155	4.832850e+01	1.516715e+02	7.635468e-01	7.583575e-01	7.583575e-01	4
109	109	47	164	4.832850e+01	1.516715e+02	7.772512e-01	7.583575e-01	7.583575e-01	4
110	110	58	154	4.832850e+01	1.516715e+02	7.264151e-01	7.583575e-01	7.583575e-01	4
111	111	66	160	4.832850e+01	1.516715e+02	7.079646e-01	7.583575e-01	7.583575e-01	4
112	112	47	171	4.832850e+01	1.516715e+02	7.844037e-01	7.583575e-01	7.583575e-01	4
113	113	55	154	4.832850e+01	1.516715e+02	7.368421e-01	7.583575e-01	7.583575e-01	4
114	114	42	169	4.832850e+01	1.516715e+02	8.009479e-01	7.583575e-01	7.583575e-01	4
115	115	59	173	4.832850e+01	1.516715e+02	7.456897e-01	7.583575e-01	7.583575e-01	4
116	116	56	167	4.832850e+01	1.516715e+02	7.488789e-01	7.583575e-01	7.583575e-01	4
117	117	42	148	4.832850e+01	1.516715e+02	7.789474e-01	7.583575e-01	7.583575e-01	4
118	118	50	141	4.832850e+01	1.516715e+02	7.382199e-01	7.583575e-01	7.583575e-01	4
119	119	60	151	4.832850e+01	1.516715e+02	7.156398e-01	7.583575e-01	7.583575e-01	4
120	120	83	112	7.655311e+01	1.234469e+02	5.743590e-01	6.172344e-01	7.583575e-01	4
121	121	171	28	1.773294e+02	2.267065e+01	1.407035e-01	1.133532e-01	1.133532e-01	1
122	122	124	69	1.154039e+02	8.459611e+01	3.575130e-01	4.229806e-01	1.133532e-01	1
123	123	44	149	4.832850e+01	1.516715e+02	7.720207e-01	7.583575e-01	7.583575e-01	4
124	124	48	163	4.832850e+01	1.516715e+02	7.725118e-01	7.583575e-01	7.583575e-01	4
125	125	49	174	4.832850e+01	1.516715e+02	7.802691e-01	7.583575e-01	7.583575e-01	4
126	126	52	140	4.832850e+01	1.516715e+02	7.291667e-01	7.583575e-01	7.583575e-01	4
127	127	47	159	4.832850e+01	1.516715e+02	7.718447e-01	7.583575e-01	7.583575e-01	4
128	128	54	164	4.832850e+01	1.516715e+02	7.522936e-01	7.583575e-01	7.583575e-01	4
129	129	41	147	4.832850e+01	1.516715e+02	7.819149e-01	7.583575e-01	7.583575e-01	4
130	130	56	139	4.832850e+01	1.516715e+02	7.128205e-01	7.583575e-01	7.583575e-01	4
131	131	50	146	4.832850e+01	1.516715e+02	7.448980e-01	7.583575e-01	7.583575e-01	4
132	132	57	149	4.832850e+01	1.516715e+02	7.233010e-01	7.583575e-01	7.583575e-01	4
133	133	58	140	4.832850e+01	1.516715e+02	7.070707e-01	7.583575e-01	7.583575e-01	4
134	134	48	155	4.832850e+01	1.516715e+02	7.635468e-01	7.583575e-01	7.583575e-01	4
135	135	39	166	4.832850e+01	1.516715e+02	8.097561e-01	7.583575e-01	7.583575e-01	4
136	136	37	143	4.832850e+01	1.516715e+02	7.944444e-01	7.583575e-01	7.583575e-01	4
137	137	48	160	4.832850e+01	1.516715e+02	7.692308e-01	7.583575e-01	7.583575e-01	4
138	138	35	164	4.832850e+01	1.516715e+02	8.241206e-01	7.583575e-01	7.583575e-01	4
139	139	55	143	4.832850e+01	1.516715e+02	7.222222e-01	7.583575e-01	7.583575e-01	4
140	140	47	164	4.832850e+01	1.516715e+02	7.772512e-01	7.583575e-01	7.583575e-01	4
141	141	51	159	4.832850e+01	1.516715e+02	7.571429e-01	7.583575e-01	7.583575e-01	4
142	142	50	142	4.832850e+01	1.516715e+02	7.395833e-01	7.583575e-01	7.583575e-01	4
143	143	55	141	4.832850e+01	1.516715e+02	7.193878e-01	7.583575e-01	7.583575e-01	4
144	144	67	136	4.832850e+01	1.516715e+02	6.699507e-01	7.583575e-01	7.583575e-01	4
145	145	34	139	4.832850e+01	1.516715e+02	8.034682e-01	7.583575e-01	7.583575e-01	4
146	146	51	145	4.832850e+01	1.516715e+02	7.397959e-01	7.583575e-01	7.583575e-01	4
147	147	48	132	4.832850e+01	1.516715e+02	7.333333e-01	7.583575e-01	7.583575e-01	4
148	148	40	177	4.832850e+01	1.516715e+02	8.156682e-01	7.583575e-01	7.583575e-01	4
149	149	48	159	4.832850e+01	1.516715e+02	7.681159e-01	7.583575e-01	7.583575e-01	4
150	150	45	141	4.832850e+01	1.516715e+02	7.580645e-01	7.583575e-01	7.583575e-01	4
151	151	49	150	4.832850e+01	1.516715e+02	7.537688e-01	7.583575e-01	7.583575e-01	4
152	152	53	168	4.832850e+01	1.516715e+02	7.601810e-01	7.583575e-01	7.583575e-01	4
153	153	66	142	4.832850e+01	1.516715e+02	6.826923e-01	7.583575e-01	7.583575e-01	4
154	154	49	141	4.832850e+01	1.516715e+02	7.421053e-01	7.583575e-01	7.583575e-01	4
155	155	58	157	4.832850e+01	1.516715e+02	7.302326e-01	7.583575e-01	7.583575e-01	4
156	156	47	169	4.832850e+01	1.516715e+02	7.824074e-01	7.583575e-01	7.583575e-01	4
157	157	48	164	4.832850e+01	1.516715e+02	7.735849e-01	7.583575e-01	7.583575e-01	4
158	158	54	150	4.832850e+01	1.516715e+02	7.352941e-01	7.583575e-01	7.583575e-01	4
159	159	49	149	4.832850e+01	1.516715e+02	7.525253e-01	7.583575e-01	7.583575e-01	4
160	160	45	133	4.832850e+01	1.516715e+02	7.471910e-01	7.583575e-01	7.583575e-01	4
161	161	49	150	4.832850e+01	1.516715e+02	7.537688e-01	7.583575e-01	7.583575e-01	4
162	162	53	150	4.832850e+01	1.516715e+02	7.389163e-01	7.583575e-01	7.583575e-01	4
163	163	57	162	4.832850e+01	1.516715e+02	7.397260e-01	7.583575e-01	7.583575e-01	4
164	164	51	137	4.832850e+01	1.516715e+02	7.287234e-01	7.583575e-01	7.583575e-01	4
165	165	44	171	4.832850e+01	1.516715e+02	7.953488e-01	7.583575e-01	7.583575e-01	4
166	166	53	152	4.832850e+01	1.516715e+02	7.414634e-01	7.583575e-01	7.583575e-01	4
167	167	41	154	4.832850e+01	1.516715e+02	7.897436e-01	7.583575e-01	7.583575e-01	4
168	168	48	150	4.832850e+01	1.516715e+02	7.575758e-01	7.583575e-01	7.583575e-01	4
169	169	31	156	4.832850e+01	1.516715e+02	8.342246e-01	7.583575e-01	7.583575e-01	4
170	170	51	154	4.832850e+01	1.516715e+02	7.512195e-01	7.583575e-01	7.583575e-01	4
171	171	42	132	4.832850e+01	1.516715e+02	7.586207e-01	7.583575e-01	7.583575e-01	4
172	172	46	144	4.832354e+01	1.516765e+02	7.578947e-01	7.583823e-01	7.583575e-01	4
173	173	55	153	4.826399e+01	1.517360e+02	7.355769e-01	7.586800e-01	7.586800e-01	3
174	174	46	147	4.832451e+01	1.516755e+02	7.616580e-01	7.583774e-01	7.583575e-01	4
175	175	42	142	4.832850e+01	1.516715e+02	7.717391e-01	7.583575e-01	7.583575e-01	4
176	176	43	130	4.832850e+01	1.516715e+02	7.514451e-01	7.583575e-01	7.583575e-01	4
177	177	55	158	4.832850e+01	1.516715e+02	7.417840e-01	7.583575e-01	7.583575e-01	4
178	178	43	152	4.832850e+01	1.516715e+02	7.794872e-01	7.583575e-01	7.583575e-01	4
179	179	58	147	4.832850e+01	1.516715e+02	7.170732e-01	7.583575e-01	7.583575e-01	4
180	180	40	155	4.832850e+01	1.516715e+02	7.948718e-01	7.583575e-01	7.583575e-01	4
181	181	41	161	4.832850e+01	1.516715e+02	7.970297e-01	7.583575e-01	7.583575e-01	4
182	182	50	174	4.832850e+01	1.516715e+02	7.767857e-01	7.583575e-01	7.583575e-01	4
183	183	58	157	4.832850e+01	1.516715e+02	7.302326e-01	7.583575e-01	7.583575e-01	4
184	184	53	139	4.832850e+01	1.516715e+02	7.239583e-01	7.583575e-01	7.583575e-01	4
185	185	50	157	4.832850e+01	1.516715e+02	7.584541e-01	7.583575e-01	7.583575e-01	4
186	186	51	146	4.832850e+01	1.516715e+02	7.411168e-01	7.583575e-01	7.583575e-01	4
187	187	49	152	4.832850e+01	1.516715e+02	7.562189e-01	7.583575e-01	7.583575e-01	4
188	188	40	161	4.832850e+01	1.516715e+02	8.009950e-01	7.583575e-01	7.583575e-01	4
189	189	51	166	4.832850e+01	1.516715e+02	7.649770e-01	7.583575e-01	7.583575e-01	4
190	190	53	159	4.832850e+01	1.516715e+02	7.500000e-01	7.583575e-01	7.583575e-01	4
191	191	45	142	4.832850e+01	1.516715e+02	7.593583e-01	7.583575e-01	7.583575e-01	4
192	192	41	154	4.832850e+01	1.516715e+02	7.897436e-01	7.583575e-01	7.583575e-01	4
193	193	49	141	4.832850e+01	1.516715e+02	7.421053e-01	7.583575e-01	7.583575e-01	4
194	194	55	156	4.832850e+01	1.516715e+02	7.393365e-01	7.583575e-01	7.583575e-01	4
195	195	53	154	4.832850e+01	1.516715e+02	7.439614e-01	7.583575e-01	7.583575e-01	4
196	196	41	146	4.832850e+01	1.516715e+02	7.807487e-01	7.583575e-01	7.583575e-01	4
197	197	38	176	4.832850e+01	1.516715e+02	8.224299e-01	7.583575e-01	7.583575e-01	4
198	198	55	155	4.832850e+01	1.516715e+02	7.380952e-01	7.583575e-01	7.583575e-01	4
199	199	50	143	4.832850e+01	1.516715e+02	7.409326e-01	7.583575e-01	7.583575e-01	4
200	200	57	137	4.832850e+01	1.516715e+02	7.061856e-01	7.583575e-01	7.583575e-01	4
