# Supplementary material for: Cochaperones convey the energy of ATP hydrolysis for directional action of Hsp90
Source: Nat Commun. 2024 Jan 17;15:569. doi: 10.1038/s41467-024-44847-6 (PMC10794413; doi:10.1038/s41467-024-44847-6)
Supplement: Supplementary file 6 — Source Data [file 41467_2024_44847_MOESM6_ESM.zip › SourceData_Simulations/1_Simulations_0kT/sim_0kT_mol103of200.txt]

coordinates	102.46	234.98	230.46	234.98
time(s)	frame	Idon(a.u.)	Iacc(a.u.)	Idon ideal(a.u.)	Iacc ideal(a.u.)	FRET	FRET ideal (blurr)	FRET ideal	state sequence
1	1	32	171	2.949390e+01	1.705061e+02	8.423645e-01	8.525305e-01	8.525305e-01	4
2	2	37	195	2.949390e+01	1.705061e+02	8.405172e-01	8.525305e-01	8.525305e-01	4
3	3	33	175	2.949390e+01	1.705061e+02	8.413462e-01	8.525305e-01	8.525305e-01	4
4	4	40	166	2.949390e+01	1.705061e+02	8.058252e-01	8.525305e-01	8.525305e-01	4
5	5	24	181	2.949390e+01	1.705061e+02	8.829268e-01	8.525305e-01	8.525305e-01	4
6	6	34	173	2.949390e+01	1.705061e+02	8.357488e-01	8.525305e-01	8.525305e-01	4
7	7	26	182	2.949390e+01	1.705061e+02	8.750000e-01	8.525305e-01	8.525305e-01	4
8	8	39	179	2.949390e+01	1.705061e+02	8.211009e-01	8.525305e-01	8.525305e-01	4
9	9	25	176	2.949390e+01	1.705061e+02	8.756219e-01	8.525305e-01	8.525305e-01	4
10	10	36	160	2.949390e+01	1.705061e+02	8.163265e-01	8.525305e-01	8.525305e-01	4
11	11	30	191	2.949390e+01	1.705061e+02	8.642534e-01	8.525305e-01	8.525305e-01	4
12	12	26	167	2.949390e+01	1.705061e+02	8.652850e-01	8.525305e-01	8.525305e-01	4
13	13	34	171	2.949390e+01	1.705061e+02	8.341463e-01	8.525305e-01	8.525305e-01	4
14	14	30	170	2.949390e+01	1.705061e+02	8.500000e-01	8.525305e-01	8.525305e-01	4
15	15	27	189	2.949390e+01	1.705061e+02	8.750000e-01	8.525305e-01	8.525305e-01	4
16	16	36	139	2.949390e+01	1.705061e+02	7.942857e-01	8.525305e-01	8.525305e-01	4
17	17	36	171	2.949390e+01	1.705061e+02	8.260870e-01	8.525305e-01	8.525305e-01	4
18	18	24	175	2.949390e+01	1.705061e+02	8.793970e-01	8.525305e-01	8.525305e-01	4
19	19	31	165	2.949390e+01	1.705061e+02	8.418367e-01	8.525305e-01	8.525305e-01	4
20	20	35	171	2.949390e+01	1.705061e+02	8.300971e-01	8.525305e-01	8.525305e-01	4
21	21	22	165	2.949390e+01	1.705061e+02	8.823529e-01	8.525305e-01	8.525305e-01	4
22	22	28	168	2.949390e+01	1.705061e+02	8.571429e-01	8.525305e-01	8.525305e-01	4
23	23	31	141	2.949390e+01	1.705061e+02	8.197674e-01	8.525305e-01	8.525305e-01	4
24	24	26	168	2.949390e+01	1.705061e+02	8.659794e-01	8.525305e-01	8.525305e-01	4
25	25	22	179	2.949390e+01	1.705061e+02	8.905473e-01	8.525305e-01	8.525305e-01	4
26	26	22	190	2.949390e+01	1.705061e+02	8.962264e-01	8.525305e-01	8.525305e-01	4
27	27	33	173	2.949390e+01	1.705061e+02	8.398058e-01	8.525305e-01	8.525305e-01	4
28	28	39	159	2.949390e+01	1.705061e+02	8.030303e-01	8.525305e-01	8.525305e-01	4
29	29	27	170	2.949390e+01	1.705061e+02	8.629442e-01	8.525305e-01	8.525305e-01	4
30	30	27	170	2.949390e+01	1.705061e+02	8.629442e-01	8.525305e-01	8.525305e-01	4
31	31	26	177	2.949390e+01	1.705061e+02	8.719212e-01	8.525305e-01	8.525305e-01	4
32	32	28	171	2.949390e+01	1.705061e+02	8.592965e-01	8.525305e-01	8.525305e-01	4
33	33	23	170	2.949390e+01	1.705061e+02	8.808290e-01	8.525305e-01	8.525305e-01	4
34	34	27	161	2.949390e+01	1.705061e+02	8.563830e-01	8.525305e-01	8.525305e-01	4
35	35	27	160	2.949390e+01	1.705061e+02	8.556150e-01	8.525305e-01	8.525305e-01	4
36	36	24	152	2.949390e+01	1.705061e+02	8.636364e-01	8.525305e-01	8.525305e-01	4
37	37	31	180	2.949390e+01	1.705061e+02	8.530806e-01	8.525305e-01	8.525305e-01	4
38	38	23	155	2.949390e+01	1.705061e+02	8.707865e-01	8.525305e-01	8.525305e-01	4
39	39	28	167	2.949390e+01	1.705061e+02	8.564103e-01	8.525305e-01	8.525305e-01	4
40	40	32	152	2.949390e+01	1.705061e+02	8.260870e-01	8.525305e-01	8.525305e-01	4
41	41	33	145	2.949390e+01	1.705061e+02	8.146067e-01	8.525305e-01	8.525305e-01	4
42	42	23	173	2.949390e+01	1.705061e+02	8.826531e-01	8.525305e-01	8.525305e-01	4
43	43	29	162	2.949390e+01	1.705061e+02	8.481675e-01	8.525305e-01	8.525305e-01	4
44	44	33	159	2.949390e+01	1.705061e+02	8.281250e-01	8.525305e-01	8.525305e-01	4
45	45	28	162	2.949390e+01	1.705061e+02	8.526316e-01	8.525305e-01	8.525305e-01	4
46	46	35	165	2.949390e+01	1.705061e+02	8.250000e-01	8.525305e-01	8.525305e-01	4
47	47	27	157	2.949390e+01	1.705061e+02	8.532609e-01	8.525305e-01	8.525305e-01	4
48	48	28	167	2.949390e+01	1.705061e+02	8.564103e-01	8.525305e-01	8.525305e-01	4
49	49	31	136	2.949390e+01	1.705061e+02	8.143713e-01	8.525305e-01	8.525305e-01	4
50	50	23	172	2.949390e+01	1.705061e+02	8.820513e-01	8.525305e-01	8.525305e-01	4
51	51	34	147	2.949390e+01	1.705061e+02	8.121547e-01	8.525305e-01	8.525305e-01	4
52	52	21	180	2.949390e+01	1.705061e+02	8.955224e-01	8.525305e-01	8.525305e-01	4
53	53	22	154	2.949390e+01	1.705061e+02	8.750000e-01	8.525305e-01	8.525305e-01	4
54	54	33	173	2.949390e+01	1.705061e+02	8.398058e-01	8.525305e-01	8.525305e-01	4
55	55	53	187	2.949390e+01	1.705061e+02	7.791667e-01	8.525305e-01	8.525305e-01	4
56	56	29	163	2.949390e+01	1.705061e+02	8.489583e-01	8.525305e-01	8.525305e-01	4
57	57	25	160	2.949390e+01	1.705061e+02	8.648649e-01	8.525305e-01	8.525305e-01	4
58	58	21	186	2.949390e+01	1.705061e+02	8.985507e-01	8.525305e-01	8.525305e-01	4
59	59	24	169	2.949390e+01	1.705061e+02	8.756477e-01	8.525305e-01	8.525305e-01	4
60	60	37	165	2.949390e+01	1.705061e+02	8.168317e-01	8.525305e-01	8.525305e-01	4
61	61	23	178	2.949390e+01	1.705061e+02	8.855721e-01	8.525305e-01	8.525305e-01	4
62	62	27	185	2.949390e+01	1.705061e+02	8.726415e-01	8.525305e-01	8.525305e-01	4
63	63	33	171	2.949390e+01	1.705061e+02	8.382353e-01	8.525305e-01	8.525305e-01	4
64	64	24	172	2.949390e+01	1.705061e+02	8.775510e-01	8.525305e-01	8.525305e-01	4
65	65	30	174	2.949390e+01	1.705061e+02	8.529412e-01	8.525305e-01	8.525305e-01	4
66	66	30	167	2.949390e+01	1.705061e+02	8.477157e-01	8.525305e-01	8.525305e-01	4
67	67	23	168	2.949390e+01	1.705061e+02	8.795812e-01	8.525305e-01	8.525305e-01	4
68	68	34	171	2.949390e+01	1.705061e+02	8.341463e-01	8.525305e-01	8.525305e-01	4
69	69	24	161	2.949390e+01	1.705061e+02	8.702703e-01	8.525305e-01	8.525305e-01	4
70	70	21	171	2.949390e+01	1.705061e+02	8.906250e-01	8.525305e-01	8.525305e-01	4
71	71	36	149	2.949390e+01	1.705061e+02	8.054054e-01	8.525305e-01	8.525305e-01	4
72	72	35	175	2.949390e+01	1.705061e+02	8.333333e-01	8.525305e-01	8.525305e-01	4
73	73	34	193	2.949390e+01	1.705061e+02	8.502203e-01	8.525305e-01	8.525305e-01	4
74	74	35	153	2.949390e+01	1.705061e+02	8.138298e-01	8.525305e-01	8.525305e-01	4
75	75	21	186	2.949390e+01	1.705061e+02	8.985507e-01	8.525305e-01	8.525305e-01	4
76	76	24	168	2.949390e+01	1.705061e+02	8.750000e-01	8.525305e-01	8.525305e-01	4
77	77	27	174	2.949390e+01	1.705061e+02	8.656716e-01	8.525305e-01	8.525305e-01	4
78	78	31	159	2.949390e+01	1.705061e+02	8.368421e-01	8.525305e-01	8.525305e-01	4
79	79	25	164	2.949390e+01	1.705061e+02	8.677249e-01	8.525305e-01	8.525305e-01	4
80	80	27	159	2.949390e+01	1.705061e+02	8.548387e-01	8.525305e-01	8.525305e-01	4
81	81	33	174	2.949390e+01	1.705061e+02	8.405797e-01	8.525305e-01	8.525305e-01	4
82	82	37	172	2.949390e+01	1.705061e+02	8.229665e-01	8.525305e-01	8.525305e-01	4
83	83	22	183	2.949390e+01	1.705061e+02	8.926829e-01	8.525305e-01	8.525305e-01	4
84	84	30	170	2.949390e+01	1.705061e+02	8.500000e-01	8.525305e-01	8.525305e-01	4
85	85	25	178	2.949390e+01	1.705061e+02	8.768473e-01	8.525305e-01	8.525305e-01	4
86	86	24	172	2.949390e+01	1.705061e+02	8.775510e-01	8.525305e-01	8.525305e-01	4
87	87	18	184	2.949390e+01	1.705061e+02	9.108911e-01	8.525305e-01	8.525305e-01	4
88	88	21	171	2.949390e+01	1.705061e+02	8.906250e-01	8.525305e-01	8.525305e-01	4
89	89	25	165	2.949390e+01	1.705061e+02	8.684211e-01	8.525305e-01	8.525305e-01	4
90	90	38	158	2.949390e+01	1.705061e+02	8.061224e-01	8.525305e-01	8.525305e-01	4
91	91	36	175	2.949390e+01	1.705061e+02	8.293839e-01	8.525305e-01	8.525305e-01	4
92	92	24	151	2.949390e+01	1.705061e+02	8.628571e-01	8.525305e-01	8.525305e-01	4
93	93	33	160	2.949390e+01	1.705061e+02	8.290155e-01	8.525305e-01	8.525305e-01	4
94	94	34	176	2.949390e+01	1.705061e+02	8.380952e-01	8.525305e-01	8.525305e-01	4
95	95	23	169	2.949390e+01	1.705061e+02	8.802083e-01	8.525305e-01	8.525305e-01	4
96	96	28	154	2.949390e+01	1.705061e+02	8.461538e-01	8.525305e-01	8.525305e-01	4
97	97	27	167	2.949390e+01	1.705061e+02	8.608247e-01	8.525305e-01	8.525305e-01	4
98	98	26	176	2.949390e+01	1.705061e+02	8.712871e-01	8.525305e-01	8.525305e-01	4
99	99	24	143	2.949390e+01	1.705061e+02	8.562874e-01	8.525305e-01	8.525305e-01	4
100	100	40	178	2.949390e+01	1.705061e+02	8.165138e-01	8.525305e-01	8.525305e-01	4
101	101	36	182	2.949390e+01	1.705061e+02	8.348624e-01	8.525305e-01	8.525305e-01	4
102	102	28	154	2.949390e+01	1.705061e+02	8.461538e-01	8.525305e-01	8.525305e-01	4
103	103	30	177	2.949390e+01	1.705061e+02	8.550725e-01	8.525305e-01	8.525305e-01	4
104	104	23	168	2.949390e+01	1.705061e+02	8.795812e-01	8.525305e-01	8.525305e-01	4
105	105	26	174	2.949390e+01	1.705061e+02	8.700000e-01	8.525305e-01	8.525305e-01	4
106	106	22	158	2.949390e+01	1.705061e+02	8.777778e-01	8.525305e-01	8.525305e-01	4
107	107	22	142	2.949390e+01	1.705061e+02	8.658537e-01	8.525305e-01	8.525305e-01	4
108	108	23	173	2.949390e+01	1.705061e+02	8.826531e-01	8.525305e-01	8.525305e-01	4
109	109	205	9	1.885167e+02	1.148331e+01	4.205607e-02	5.741654e-02	5.078803e-02	1
110	110	176	14	1.898424e+02	1.015761e+01	7.368421e-02	5.078803e-02	5.078803e-02	1
111	111	188	13	1.898424e+02	1.015761e+01	6.467662e-02	5.078803e-02	5.078803e-02	1
112	112	186	25	1.766592e+02	2.334077e+01	1.184834e-01	1.167038e-01	1.267880e-01	2
113	113	171	21	1.746424e+02	2.535760e+01	1.093750e-01	1.267880e-01	1.267880e-01	2
114	114	180	13	1.843822e+02	1.561779e+01	6.735751e-02	7.808896e-02	5.078803e-02	1
115	115	221	11	1.898424e+02	1.015761e+01	4.741379e-02	5.078803e-02	5.078803e-02	1
116	116	173	6	1.898424e+02	1.015761e+01	3.351955e-02	5.078803e-02	5.078803e-02	1
117	117	198	6	1.898424e+02	1.015761e+01	2.941176e-02	5.078803e-02	5.078803e-02	1
118	118	193	7	1.898424e+02	1.015761e+01	3.500000e-02	5.078803e-02	5.078803e-02	1
119	119	176	12	1.898424e+02	1.015761e+01	6.382979e-02	5.078803e-02	5.078803e-02	1
120	120	171	11	1.898424e+02	1.015761e+01	6.043956e-02	5.078803e-02	5.078803e-02	1
121	121	75	90	8.002937e+01	1.199706e+02	5.454545e-01	5.998531e-01	8.525305e-01	4
122	122	36	186	2.949390e+01	1.705061e+02	8.378378e-01	8.525305e-01	8.525305e-01	4
123	123	27	191	2.949390e+01	1.705061e+02	8.761468e-01	8.525305e-01	8.525305e-01	4
124	124	27	183	2.949390e+01	1.705061e+02	8.714286e-01	8.525305e-01	8.525305e-01	4
125	125	20	165	2.949390e+01	1.705061e+02	8.918919e-01	8.525305e-01	8.525305e-01	4
126	126	32	183	2.949390e+01	1.705061e+02	8.511628e-01	8.525305e-01	8.525305e-01	4
127	127	41	167	2.949390e+01	1.705061e+02	8.028846e-01	8.525305e-01	8.525305e-01	4
128	128	27	155	2.949390e+01	1.705061e+02	8.516484e-01	8.525305e-01	8.525305e-01	4
129	129	21	189	2.949390e+01	1.705061e+02	9.000000e-01	8.525305e-01	8.525305e-01	4
130	130	21	186	2.949390e+01	1.705061e+02	8.985507e-01	8.525305e-01	8.525305e-01	4
131	131	23	168	2.949390e+01	1.705061e+02	8.795812e-01	8.525305e-01	8.525305e-01	4
132	132	35	167	2.949390e+01	1.705061e+02	8.267327e-01	8.525305e-01	8.525305e-01	4
133	133	28	164	2.949390e+01	1.705061e+02	8.541667e-01	8.525305e-01	8.525305e-01	4
134	134	26	193	2.949390e+01	1.705061e+02	8.812785e-01	8.525305e-01	8.525305e-01	4
135	135	27	176	2.949390e+01	1.705061e+02	8.669951e-01	8.525305e-01	8.525305e-01	4
136	136	29	166	2.949390e+01	1.705061e+02	8.512821e-01	8.525305e-01	8.525305e-01	4
137	137	27	170	2.949390e+01	1.705061e+02	8.629442e-01	8.525305e-01	8.525305e-01	4
138	138	33	161	2.949390e+01	1.705061e+02	8.298969e-01	8.525305e-01	8.525305e-01	4
139	139	28	185	2.949390e+01	1.705061e+02	8.685446e-01	8.525305e-01	8.525305e-01	4
140	140	28	177	2.949390e+01	1.705061e+02	8.634146e-01	8.525305e-01	8.525305e-01	4
141	141	32	171	2.949390e+01	1.705061e+02	8.423645e-01	8.525305e-01	8.525305e-01	4
142	142	24	169	2.949390e+01	1.705061e+02	8.756477e-01	8.525305e-01	8.525305e-01	4
143	143	26	157	2.949390e+01	1.705061e+02	8.579235e-01	8.525305e-01	8.525305e-01	4
144	144	45	173	2.949390e+01	1.705061e+02	7.935780e-01	8.525305e-01	8.525305e-01	4
145	145	19	180	2.949390e+01	1.705061e+02	9.045226e-01	8.525305e-01	8.525305e-01	4
146	146	31	160	2.949390e+01	1.705061e+02	8.376963e-01	8.525305e-01	8.525305e-01	4
147	147	24	170	2.949390e+01	1.705061e+02	8.762887e-01	8.525305e-01	8.525305e-01	4
148	148	26	188	2.949390e+01	1.705061e+02	8.785047e-01	8.525305e-01	8.525305e-01	4
149	149	22	164	2.949390e+01	1.705061e+02	8.817204e-01	8.525305e-01	8.525305e-01	4
150	150	24	150	2.949390e+01	1.705061e+02	8.620690e-01	8.525305e-01	8.525305e-01	4
151	151	43	184	2.949390e+01	1.705061e+02	8.105727e-01	8.525305e-01	8.525305e-01	4
152	152	22	185	2.949390e+01	1.705061e+02	8.937198e-01	8.525305e-01	8.525305e-01	4
153	153	26	143	2.949390e+01	1.705061e+02	8.461538e-01	8.525305e-01	8.525305e-01	4
154	154	24	157	2.949390e+01	1.705061e+02	8.674033e-01	8.525305e-01	8.525305e-01	4
155	155	26	152	2.949390e+01	1.705061e+02	8.539326e-01	8.525305e-01	8.525305e-01	4
156	156	35	152	2.949390e+01	1.705061e+02	8.128342e-01	8.525305e-01	8.525305e-01	4
157	157	35	166	2.949390e+01	1.705061e+02	8.258706e-01	8.525305e-01	8.525305e-01	4
158	158	25	154	2.949390e+01	1.705061e+02	8.603352e-01	8.525305e-01	8.525305e-01	4
159	159	30	145	2.949390e+01	1.705061e+02	8.285714e-01	8.525305e-01	8.525305e-01	4
160	160	27	171	2.949390e+01	1.705061e+02	8.636364e-01	8.525305e-01	8.525305e-01	4
161	161	26	156	2.949390e+01	1.705061e+02	8.571429e-01	8.525305e-01	8.525305e-01	4
162	162	16	161	2.949390e+01	1.705061e+02	9.096045e-01	8.525305e-01	8.525305e-01	4
163	163	27	170	2.949390e+01	1.705061e+02	8.629442e-01	8.525305e-01	8.525305e-01	4
164	164	25	159	2.949390e+01	1.705061e+02	8.641304e-01	8.525305e-01	8.525305e-01	4
165	165	23	193	2.949390e+01	1.705061e+02	8.935185e-01	8.525305e-01	8.525305e-01	4
166	166	33	159	2.949390e+01	1.705061e+02	8.281250e-01	8.525305e-01	8.525305e-01	4
167	167	27	160	2.949390e+01	1.705061e+02	8.556150e-01	8.525305e-01	8.525305e-01	4
168	168	28	184	2.949390e+01	1.705061e+02	8.679245e-01	8.525305e-01	8.525305e-01	4
169	169	32	150	2.949390e+01	1.705061e+02	8.241758e-01	8.525305e-01	8.525305e-01	4
170	170	23	171	2.949390e+01	1.705061e+02	8.814433e-01	8.525305e-01	8.525305e-01	4
171	171	22	166	2.949390e+01	1.705061e+02	8.829787e-01	8.525305e-01	8.525305e-01	4
172	172	25	151	2.949390e+01	1.705061e+02	8.579545e-01	8.525305e-01	8.525305e-01	4
173	173	22	157	2.949390e+01	1.705061e+02	8.770950e-01	8.525305e-01	8.525305e-01	4
174	174	28	162	2.949390e+01	1.705061e+02	8.526316e-01	8.525305e-01	8.525305e-01	4
175	175	33	177	2.949390e+01	1.705061e+02	8.428571e-01	8.525305e-01	8.525305e-01	4
176	176	34	175	2.949390e+01	1.705061e+02	8.373206e-01	8.525305e-01	8.525305e-01	4
177	177	29	192	2.949390e+01	1.705061e+02	8.687783e-01	8.525305e-01	8.525305e-01	4
178	178	30	181	2.949390e+01	1.705061e+02	8.578199e-01	8.525305e-01	8.525305e-01	4
179	179	29	183	2.949390e+01	1.705061e+02	8.632075e-01	8.525305e-01	8.525305e-01	4
180	180	28	173	2.949390e+01	1.705061e+02	8.606965e-01	8.525305e-01	8.525305e-01	4
181	181	40	173	2.949390e+01	1.705061e+02	8.122066e-01	8.525305e-01	8.525305e-01	4
182	182	37	170	2.949390e+01	1.705061e+02	8.212560e-01	8.525305e-01	8.525305e-01	4
183	183	25	207	2.949390e+01	1.705061e+02	8.922414e-01	8.525305e-01	8.525305e-01	4
184	184	25	176	2.949390e+01	1.705061e+02	8.756219e-01	8.525305e-01	8.525305e-01	4
185	185	34	176	2.949390e+01	1.705061e+02	8.380952e-01	8.525305e-01	8.525305e-01	4
186	186	40	178	2.949390e+01	1.705061e+02	8.165138e-01	8.525305e-01	8.525305e-01	4
187	187	32	188	2.949390e+01	1.705061e+02	8.545455e-01	8.525305e-01	8.525305e-01	4
188	188	27	174	2.949390e+01	1.705061e+02	8.656716e-01	8.525305e-01	8.525305e-01	4
189	189	29	182	2.949390e+01	1.705061e+02	8.625592e-01	8.525305e-01	8.525305e-01	4
190	190	27	180	2.949390e+01	1.705061e+02	8.695652e-01	8.525305e-01	8.525305e-01	4
191	191	33	188	2.949390e+01	1.705061e+02	8.506787e-01	8.525305e-01	8.525305e-01	4
192	192	25	155	2.949390e+01	1.705061e+02	8.611111e-01	8.525305e-01	8.525305e-01	4
193	193	33	155	2.949390e+01	1.705061e+02	8.244681e-01	8.525305e-01	8.525305e-01	4
194	194	22	186	2.949390e+01	1.705061e+02	8.942308e-01	8.525305e-01	8.525305e-01	4
195	195	31	144	2.949390e+01	1.705061e+02	8.228571e-01	8.525305e-01	8.525305e-01	4
196	196	19	175	2.949390e+01	1.705061e+02	9.020619e-01	8.525305e-01	8.525305e-01	4
197	197	19	158	2.949390e+01	1.705061e+02	8.926554e-01	8.525305e-01	8.525305e-01	4
198	198	22	162	2.949390e+01	1.705061e+02	8.804348e-01	8.525305e-01	8.525305e-01	4
199	199	29	192	2.949390e+01	1.705061e+02	8.687783e-01	8.525305e-01	8.525305e-01	4
200	200	28	196	2.949390e+01	1.705061e+02	8.750000e-01	8.525305e-01	8.525305e-01	4
