# Supplementary material for: Cochaperones convey the energy of ATP hydrolysis for directional action of Hsp90
Source: Nat Commun. 2024 Jan 17;15:569. doi: 10.1038/s41467-024-44847-6 (PMC10794413; doi:10.1038/s41467-024-44847-6)
Supplement: Supplementary file 6 — Source Data [file 41467_2024_44847_MOESM6_ESM.zip › SourceData_Simulations/1_Simulations_0kT/sim_0kT_mol104of200.txt]

coordinates	27.45	133.10	155.45	133.10
time(s)	frame	Idon(a.u.)	Iacc(a.u.)	Idon ideal(a.u.)	Iacc ideal(a.u.)	FRET	FRET ideal (blurr)	FRET ideal	state sequence
1	1	35	187	2.725225e+01	1.727477e+02	8.423423e-01	8.637387e-01	8.637387e-01	4
2	2	30	195	2.725225e+01	1.727477e+02	8.666667e-01	8.637387e-01	8.637387e-01	4
3	3	35	166	2.725225e+01	1.727477e+02	8.258706e-01	8.637387e-01	8.637387e-01	4
4	4	22	179	2.725225e+01	1.727477e+02	8.905473e-01	8.637387e-01	8.637387e-01	4
5	5	25	150	2.725225e+01	1.727477e+02	8.571429e-01	8.637387e-01	8.637387e-01	4
6	6	31	182	2.725225e+01	1.727477e+02	8.544601e-01	8.637387e-01	8.637387e-01	4
7	7	34	164	2.725225e+01	1.727477e+02	8.282828e-01	8.637387e-01	8.637387e-01	4
8	8	19	185	2.725225e+01	1.727477e+02	9.068627e-01	8.637387e-01	8.637387e-01	4
9	9	27	160	2.725225e+01	1.727477e+02	8.556150e-01	8.637387e-01	8.637387e-01	4
10	10	29	171	2.725225e+01	1.727477e+02	8.550000e-01	8.637387e-01	8.637387e-01	4
11	11	35	197	2.725225e+01	1.727477e+02	8.491379e-01	8.637387e-01	8.637387e-01	4
12	12	27	188	2.725225e+01	1.727477e+02	8.744186e-01	8.637387e-01	8.637387e-01	4
13	13	27	186	2.725225e+01	1.727477e+02	8.732394e-01	8.637387e-01	8.637387e-01	4
14	14	33	209	2.725225e+01	1.727477e+02	8.636364e-01	8.637387e-01	8.637387e-01	4
15	15	34	132	2.725225e+01	1.727477e+02	7.951807e-01	8.637387e-01	8.637387e-01	4
16	16	29	147	2.725225e+01	1.727477e+02	8.352273e-01	8.637387e-01	8.637387e-01	4
17	17	24	196	2.725225e+01	1.727477e+02	8.909091e-01	8.637387e-01	8.637387e-01	4
18	18	24	170	2.725225e+01	1.727477e+02	8.762887e-01	8.637387e-01	8.637387e-01	4
19	19	29	139	2.725225e+01	1.727477e+02	8.273810e-01	8.637387e-01	8.637387e-01	4
20	20	18	151	2.725225e+01	1.727477e+02	8.934911e-01	8.637387e-01	8.637387e-01	4
21	21	21	144	2.725225e+01	1.727477e+02	8.727273e-01	8.637387e-01	8.637387e-01	4
22	22	23	155	2.725225e+01	1.727477e+02	8.707865e-01	8.637387e-01	8.637387e-01	4
23	23	30	166	2.725225e+01	1.727477e+02	8.469388e-01	8.637387e-01	8.637387e-01	4
24	24	23	164	2.725225e+01	1.727477e+02	8.770053e-01	8.637387e-01	8.637387e-01	4
25	25	41	156	2.725225e+01	1.727477e+02	7.918782e-01	8.637387e-01	8.637387e-01	4
26	26	26	142	2.725225e+01	1.727477e+02	8.452381e-01	8.637387e-01	8.637387e-01	4
27	27	26	159	2.725225e+01	1.727477e+02	8.594595e-01	8.637387e-01	8.637387e-01	4
28	28	36	176	2.725225e+01	1.727477e+02	8.301887e-01	8.637387e-01	8.637387e-01	4
29	29	29	176	2.725225e+01	1.727477e+02	8.585366e-01	8.637387e-01	8.637387e-01	4
30	30	28	166	2.725225e+01	1.727477e+02	8.556701e-01	8.637387e-01	8.637387e-01	4
31	31	21	175	2.725225e+01	1.727477e+02	8.928571e-01	8.637387e-01	8.637387e-01	4
32	32	24	169	2.725225e+01	1.727477e+02	8.756477e-01	8.637387e-01	8.637387e-01	4
33	33	20	164	2.725225e+01	1.727477e+02	8.913043e-01	8.637387e-01	8.637387e-01	4
34	34	20	218	2.725225e+01	1.727477e+02	9.159664e-01	8.637387e-01	8.637387e-01	4
35	35	20	163	2.725225e+01	1.727477e+02	8.907104e-01	8.637387e-01	8.637387e-01	4
36	36	27	186	2.725225e+01	1.727477e+02	8.732394e-01	8.637387e-01	8.637387e-01	4
37	37	69	158	5.556016e+01	1.444398e+02	6.960352e-01	7.221992e-01	8.637387e-01	4
38	38	148	31	1.657475e+02	3.425249e+01	1.731844e-01	1.712624e-01	1.712624e-01	1
39	39	173	36	1.657475e+02	3.425249e+01	1.722488e-01	1.712624e-01	1.712624e-01	1
40	40	162	47	1.657475e+02	3.425249e+01	2.248804e-01	1.712624e-01	1.712624e-01	1
41	41	170	38	1.657475e+02	3.425249e+01	1.826923e-01	1.712624e-01	1.712624e-01	1
42	42	173	27	1.657475e+02	3.425249e+01	1.350000e-01	1.712624e-01	1.712624e-01	1
43	43	152	40	1.657475e+02	3.425249e+01	2.083333e-01	1.712624e-01	1.712624e-01	1
44	44	111	97	1.080925e+02	9.190749e+01	4.663462e-01	4.595374e-01	1.712624e-01	1
45	45	23	181	2.725225e+01	1.727477e+02	8.872549e-01	8.637387e-01	8.637387e-01	4
46	46	34	180	2.725225e+01	1.727477e+02	8.411215e-01	8.637387e-01	8.637387e-01	4
47	47	17	185	2.725225e+01	1.727477e+02	9.158416e-01	8.637387e-01	8.637387e-01	4
48	48	27	173	2.725225e+01	1.727477e+02	8.650000e-01	8.637387e-01	8.637387e-01	4
49	49	28	163	2.725225e+01	1.727477e+02	8.534031e-01	8.637387e-01	8.637387e-01	4
50	50	26	186	2.725225e+01	1.727477e+02	8.773585e-01	8.637387e-01	8.637387e-01	4
51	51	30	166	2.725225e+01	1.727477e+02	8.469388e-01	8.637387e-01	8.637387e-01	4
52	52	33	180	2.725225e+01	1.727477e+02	8.450704e-01	8.637387e-01	8.637387e-01	4
53	53	32	201	2.725225e+01	1.727477e+02	8.626609e-01	8.637387e-01	8.637387e-01	4
54	54	32	173	2.725225e+01	1.727477e+02	8.439024e-01	8.637387e-01	8.637387e-01	4
55	55	31	190	2.725225e+01	1.727477e+02	8.597285e-01	8.637387e-01	8.637387e-01	4
56	56	27	170	2.725225e+01	1.727477e+02	8.629442e-01	8.637387e-01	8.637387e-01	4
57	57	38	163	2.725225e+01	1.727477e+02	8.109453e-01	8.637387e-01	8.637387e-01	4
58	58	41	168	2.725225e+01	1.727477e+02	8.038278e-01	8.637387e-01	8.637387e-01	4
59	59	36	195	2.725225e+01	1.727477e+02	8.441558e-01	8.637387e-01	8.637387e-01	4
60	60	29	157	2.725225e+01	1.727477e+02	8.440860e-01	8.637387e-01	8.637387e-01	4
61	61	19	160	2.725225e+01	1.727477e+02	8.938547e-01	8.637387e-01	8.637387e-01	4
62	62	23	157	2.725225e+01	1.727477e+02	8.722222e-01	8.637387e-01	8.637387e-01	4
63	63	25	176	2.725225e+01	1.727477e+02	8.756219e-01	8.637387e-01	8.637387e-01	4
64	64	24	167	2.725225e+01	1.727477e+02	8.743455e-01	8.637387e-01	8.637387e-01	4
65	65	37	198	2.725225e+01	1.727477e+02	8.425532e-01	8.637387e-01	8.637387e-01	4
66	66	25	161	2.725225e+01	1.727477e+02	8.655914e-01	8.637387e-01	8.637387e-01	4
67	67	28	158	2.725225e+01	1.727477e+02	8.494624e-01	8.637387e-01	8.637387e-01	4
68	68	23	164	2.725225e+01	1.727477e+02	8.770053e-01	8.637387e-01	8.637387e-01	4
69	69	26	187	2.725225e+01	1.727477e+02	8.779343e-01	8.637387e-01	8.637387e-01	4
70	70	28	171	2.725225e+01	1.727477e+02	8.592965e-01	8.637387e-01	8.637387e-01	4
71	71	31	162	2.725225e+01	1.727477e+02	8.393782e-01	8.637387e-01	8.637387e-01	4
72	72	27	187	2.725225e+01	1.727477e+02	8.738318e-01	8.637387e-01	8.637387e-01	4
73	73	30	153	2.725225e+01	1.727477e+02	8.360656e-01	8.637387e-01	8.637387e-01	4
74	74	25	161	2.725225e+01	1.727477e+02	8.655914e-01	8.637387e-01	8.637387e-01	4
75	75	36	178	2.725225e+01	1.727477e+02	8.317757e-01	8.637387e-01	8.637387e-01	4
76	76	20	197	2.725225e+01	1.727477e+02	9.078341e-01	8.637387e-01	8.637387e-01	4
77	77	26	181	2.725225e+01	1.727477e+02	8.743961e-01	8.637387e-01	8.637387e-01	4
78	78	21	184	2.725225e+01	1.727477e+02	8.975610e-01	8.637387e-01	8.637387e-01	4
79	79	29	183	2.725225e+01	1.727477e+02	8.632075e-01	8.637387e-01	8.637387e-01	4
80	80	27	170	2.725225e+01	1.727477e+02	8.629442e-01	8.637387e-01	8.637387e-01	4
81	81	28	173	2.725225e+01	1.727477e+02	8.606965e-01	8.637387e-01	8.637387e-01	4
82	82	32	172	2.725225e+01	1.727477e+02	8.431373e-01	8.637387e-01	8.637387e-01	4
83	83	34	171	2.725225e+01	1.727477e+02	8.341463e-01	8.637387e-01	8.637387e-01	4
84	84	29	163	2.725225e+01	1.727477e+02	8.489583e-01	8.637387e-01	8.637387e-01	4
85	85	26	150	2.725225e+01	1.727477e+02	8.522727e-01	8.637387e-01	8.637387e-01	4
86	86	21	190	2.725225e+01	1.727477e+02	9.004739e-01	8.637387e-01	8.637387e-01	4
87	87	26	181	2.725225e+01	1.727477e+02	8.743961e-01	8.637387e-01	8.637387e-01	4
88	88	32	161	2.725225e+01	1.727477e+02	8.341969e-01	8.637387e-01	8.637387e-01	4
89	89	35	168	2.725225e+01	1.727477e+02	8.275862e-01	8.637387e-01	8.637387e-01	4
90	90	33	156	2.725225e+01	1.727477e+02	8.253968e-01	8.637387e-01	8.637387e-01	4
91	91	28	160	2.725225e+01	1.727477e+02	8.510638e-01	8.637387e-01	8.637387e-01	4
92	92	29	151	2.725225e+01	1.727477e+02	8.388889e-01	8.637387e-01	8.637387e-01	4
93	93	18	159	2.725225e+01	1.727477e+02	8.983051e-01	8.637387e-01	8.637387e-01	4
94	94	35	198	2.725225e+01	1.727477e+02	8.497854e-01	8.637387e-01	8.637387e-01	4
95	95	20	167	2.725225e+01	1.727477e+02	8.930481e-01	8.637387e-01	8.637387e-01	4
96	96	39	173	2.725225e+01	1.727477e+02	8.160377e-01	8.637387e-01	8.637387e-01	4
97	97	26	182	2.725225e+01	1.727477e+02	8.750000e-01	8.637387e-01	8.637387e-01	4
98	98	29	162	2.725225e+01	1.727477e+02	8.481675e-01	8.637387e-01	8.637387e-01	4
99	99	31	162	2.725225e+01	1.727477e+02	8.393782e-01	8.637387e-01	8.637387e-01	4
100	100	24	180	2.725225e+01	1.727477e+02	8.823529e-01	8.637387e-01	8.637387e-01	4
101	101	27	162	2.725225e+01	1.727477e+02	8.571429e-01	8.637387e-01	8.637387e-01	4
102	102	108	88	1.196302e+02	8.036981e+01	4.489796e-01	4.018491e-01	1.295613e-01	2
103	103	177	20	1.740877e+02	2.591226e+01	1.015228e-01	1.295613e-01	1.295613e-01	2
104	104	170	25	1.740877e+02	2.591226e+01	1.282051e-01	1.295613e-01	1.295613e-01	2
105	105	166	19	1.740877e+02	2.591226e+01	1.027027e-01	1.295613e-01	1.295613e-01	2
106	106	95	99	9.435002e+01	1.056500e+02	5.103093e-01	5.282499e-01	9.037516e-01	3
107	107	30	174	2.723994e+01	1.727601e+02	8.529412e-01	8.638003e-01	8.637387e-01	4
108	108	17	177	2.725225e+01	1.727477e+02	9.123711e-01	8.637387e-01	8.637387e-01	4
109	109	29	161	2.725225e+01	1.727477e+02	8.473684e-01	8.637387e-01	8.637387e-01	4
110	110	28	151	2.725225e+01	1.727477e+02	8.435754e-01	8.637387e-01	8.637387e-01	4
111	111	39	180	2.457099e+01	1.754290e+02	8.219178e-01	8.771450e-01	8.637387e-01	4
112	112	22	177	1.924969e+01	1.807503e+02	8.894472e-01	9.037516e-01	9.037516e-01	3
113	113	17	193	1.924969e+01	1.807503e+02	9.190476e-01	9.037516e-01	9.037516e-01	3
114	114	24	178	2.404373e+01	1.759563e+02	8.811881e-01	8.797813e-01	8.637387e-01	4
115	115	23	186	2.725225e+01	1.727477e+02	8.899522e-01	8.637387e-01	8.637387e-01	4
116	116	23	171	2.725225e+01	1.727477e+02	8.814433e-01	8.637387e-01	8.637387e-01	4
117	117	29	163	2.725225e+01	1.727477e+02	8.489583e-01	8.637387e-01	8.637387e-01	4
118	118	22	150	2.725225e+01	1.727477e+02	8.720930e-01	8.637387e-01	8.637387e-01	4
119	119	37	171	2.725225e+01	1.727477e+02	8.221154e-01	8.637387e-01	8.637387e-01	4
120	120	21	181	2.725225e+01	1.727477e+02	8.960396e-01	8.637387e-01	8.637387e-01	4
121	121	27	153	2.725225e+01	1.727477e+02	8.500000e-01	8.637387e-01	8.637387e-01	4
122	122	23	167	2.725225e+01	1.727477e+02	8.789474e-01	8.637387e-01	8.637387e-01	4
123	123	26	181	2.725225e+01	1.727477e+02	8.743961e-01	8.637387e-01	8.637387e-01	4
124	124	29	177	2.725225e+01	1.727477e+02	8.592233e-01	8.637387e-01	8.637387e-01	4
125	125	29	169	2.725225e+01	1.727477e+02	8.535354e-01	8.637387e-01	8.637387e-01	4
126	126	28	189	2.725225e+01	1.727477e+02	8.709677e-01	8.637387e-01	8.637387e-01	4
127	127	35	179	2.725225e+01	1.727477e+02	8.364486e-01	8.637387e-01	8.637387e-01	4
128	128	20	156	2.725225e+01	1.727477e+02	8.863636e-01	8.637387e-01	8.637387e-01	4
129	129	36	169	2.725225e+01	1.727477e+02	8.243902e-01	8.637387e-01	8.637387e-01	4
130	130	26	149	2.725225e+01	1.727477e+02	8.514286e-01	8.637387e-01	8.637387e-01	4
131	131	29	182	2.725225e+01	1.727477e+02	8.625592e-01	8.637387e-01	8.637387e-01	4
132	132	43	188	2.725225e+01	1.727477e+02	8.138528e-01	8.637387e-01	8.637387e-01	4
133	133	30	158	2.725225e+01	1.727477e+02	8.404255e-01	8.637387e-01	8.637387e-01	4
134	134	35	175	2.725225e+01	1.727477e+02	8.333333e-01	8.637387e-01	8.637387e-01	4
135	135	28	178	2.725225e+01	1.727477e+02	8.640777e-01	8.637387e-01	8.637387e-01	4
136	136	31	162	2.725225e+01	1.727477e+02	8.393782e-01	8.637387e-01	8.637387e-01	4
137	137	23	197	2.725225e+01	1.727477e+02	8.954545e-01	8.637387e-01	8.637387e-01	4
138	138	24	169	2.725225e+01	1.727477e+02	8.756477e-01	8.637387e-01	8.637387e-01	4
139	139	34	200	2.725225e+01	1.727477e+02	8.547009e-01	8.637387e-01	8.637387e-01	4
140	140	19	168	2.725225e+01	1.727477e+02	8.983957e-01	8.637387e-01	8.637387e-01	4
141	141	31	176	2.725225e+01	1.727477e+02	8.502415e-01	8.637387e-01	8.637387e-01	4
142	142	25	180	2.725225e+01	1.727477e+02	8.780488e-01	8.637387e-01	8.637387e-01	4
143	143	26	171	2.725225e+01	1.727477e+02	8.680203e-01	8.637387e-01	8.637387e-01	4
144	144	24	160	2.725225e+01	1.727477e+02	8.695652e-01	8.637387e-01	8.637387e-01	4
145	145	30	154	2.725225e+01	1.727477e+02	8.369565e-01	8.637387e-01	8.637387e-01	4
146	146	25	164	2.725225e+01	1.727477e+02	8.677249e-01	8.637387e-01	8.637387e-01	4
147	147	24	191	2.725225e+01	1.727477e+02	8.883721e-01	8.637387e-01	8.637387e-01	4
148	148	26	184	2.725225e+01	1.727477e+02	8.761905e-01	8.637387e-01	8.637387e-01	4
149	149	40	178	2.725225e+01	1.727477e+02	8.165138e-01	8.637387e-01	8.637387e-01	4
150	150	35	208	2.725225e+01	1.727477e+02	8.559671e-01	8.637387e-01	8.637387e-01	4
151	151	137	69	1.351624e+02	6.483763e+01	3.349515e-01	3.241882e-01	1.712624e-01	1
152	152	177	24	1.689154e+02	3.108461e+01	1.194030e-01	1.554230e-01	1.712624e-01	1
153	153	191	27	1.740877e+02	2.591226e+01	1.238532e-01	1.295613e-01	1.295613e-01	2
154	154	164	23	1.740877e+02	2.591226e+01	1.229947e-01	1.295613e-01	1.295613e-01	2
155	155	175	28	1.740877e+02	2.591226e+01	1.379310e-01	1.295613e-01	1.295613e-01	2
156	156	153	35	1.740877e+02	2.591226e+01	1.861702e-01	1.295613e-01	1.295613e-01	2
157	157	67	137	7.120870e+01	1.287913e+02	6.715686e-01	6.439565e-01	9.037516e-01	3
158	158	18	175	1.924969e+01	1.807503e+02	9.067358e-01	9.037516e-01	9.037516e-01	3
159	159	31	194	2.076647e+01	1.792335e+02	8.622222e-01	8.961677e-01	9.037516e-01	3
160	160	30	153	2.813597e+01	1.718640e+02	8.360656e-01	8.593202e-01	9.037516e-01	3
161	161	172	18	1.740877e+02	2.591226e+01	9.473684e-02	1.295613e-01	1.295613e-01	2
162	162	183	25	1.740877e+02	2.591226e+01	1.201923e-01	1.295613e-01	1.295613e-01	2
163	163	198	23	1.740877e+02	2.591226e+01	1.040724e-01	1.295613e-01	1.295613e-01	2
164	164	190	22	1.740877e+02	2.591226e+01	1.037736e-01	1.295613e-01	1.295613e-01	2
165	165	185	20	1.740877e+02	2.591226e+01	9.756098e-02	1.295613e-01	1.295613e-01	2
166	166	192	26	1.740877e+02	2.591226e+01	1.192661e-01	1.295613e-01	1.295613e-01	2
167	167	168	28	1.740877e+02	2.591226e+01	1.428571e-01	1.295613e-01	1.295613e-01	2
168	168	164	18	1.740877e+02	2.591226e+01	9.890110e-02	1.295613e-01	1.295613e-01	2
169	169	168	22	1.740877e+02	2.591226e+01	1.157895e-01	1.295613e-01	1.295613e-01	2
170	170	180	24	1.684571e+02	3.154293e+01	1.176471e-01	1.577147e-01	1.712624e-01	1
171	171	173	29	1.657475e+02	3.425249e+01	1.435644e-01	1.712624e-01	1.712624e-01	1
172	172	175	28	1.657475e+02	3.425249e+01	1.379310e-01	1.712624e-01	1.712624e-01	1
173	173	177	24	1.657475e+02	3.425249e+01	1.194030e-01	1.712624e-01	1.712624e-01	1
174	174	155	41	1.657475e+02	3.425249e+01	2.091837e-01	1.712624e-01	1.712624e-01	1
175	175	160	33	1.657475e+02	3.425249e+01	1.709845e-01	1.712624e-01	1.712624e-01	1
176	176	166	50	1.657475e+02	3.425249e+01	2.314815e-01	1.712624e-01	1.712624e-01	1
177	177	154	25	1.657475e+02	3.425249e+01	1.396648e-01	1.712624e-01	1.712624e-01	1
178	178	162	38	1.657475e+02	3.425249e+01	1.900000e-01	1.712624e-01	1.712624e-01	1
179	179	149	39	1.657475e+02	3.425249e+01	2.074468e-01	1.712624e-01	1.712624e-01	1
180	180	168	33	1.657475e+02	3.425249e+01	1.641791e-01	1.712624e-01	1.712624e-01	1
181	181	169	32	1.657475e+02	3.425249e+01	1.592040e-01	1.712624e-01	1.712624e-01	1
182	182	168	32	1.657475e+02	3.425249e+01	1.600000e-01	1.712624e-01	1.712624e-01	1
183	183	170	25	1.657475e+02	3.425249e+01	1.282051e-01	1.712624e-01	1.712624e-01	1
184	184	190	36	1.657475e+02	3.425249e+01	1.592920e-01	1.712624e-01	1.712624e-01	1
185	185	164	28	1.657475e+02	3.425249e+01	1.458333e-01	1.712624e-01	1.712624e-01	1
186	186	169	32	1.657475e+02	3.425249e+01	1.592040e-01	1.712624e-01	1.712624e-01	1
187	187	164	35	1.657475e+02	3.425249e+01	1.758794e-01	1.712624e-01	1.712624e-01	1
188	188	169	35	1.657475e+02	3.425249e+01	1.715686e-01	1.712624e-01	1.712624e-01	1
189	189	183	37	1.657475e+02	3.425249e+01	1.681818e-01	1.712624e-01	1.712624e-01	1
190	190	173	35	1.657475e+02	3.425249e+01	1.682692e-01	1.712624e-01	1.712624e-01	1
191	191	161	36	1.657475e+02	3.425249e+01	1.827411e-01	1.712624e-01	1.712624e-01	1
192	192	170	30	1.657475e+02	3.425249e+01	1.500000e-01	1.712624e-01	1.712624e-01	1
193	193	159	36	1.657475e+02	3.425249e+01	1.846154e-01	1.712624e-01	1.712624e-01	1
194	194	164	36	1.657475e+02	3.425249e+01	1.800000e-01	1.712624e-01	1.712624e-01	1
195	195	166	23	1.657475e+02	3.425249e+01	1.216931e-01	1.712624e-01	1.712624e-01	1
196	196	144	25	1.657475e+02	3.425249e+01	1.479290e-01	1.712624e-01	1.712624e-01	1
197	197	138	35	1.657475e+02	3.425249e+01	2.023121e-01	1.712624e-01	1.712624e-01	1
198	198	177	35	1.657475e+02	3.425249e+01	1.650943e-01	1.712624e-01	1.712624e-01	1
199	199	165	37	1.657475e+02	3.425249e+01	1.831683e-01	1.712624e-01	1.712624e-01	1
200	200	166	29	1.657475e+02	3.425249e+01	1.487179e-01	1.712624e-01	1.712624e-01	1
