# Supplementary material for: Cochaperones convey the energy of ATP hydrolysis for directional action of Hsp90
Source: Nat Commun. 2024 Jan 17;15:569. doi: 10.1038/s41467-024-44847-6 (PMC10794413; doi:10.1038/s41467-024-44847-6)
Supplement: Supplementary file 6 — Source Data [file 41467_2024_44847_MOESM6_ESM.zip › SourceData_Simulations/1_Simulations_0kT/sim_0kT_mol105of200.txt]

coordinates	102.58	88.70	230.58	88.70
time(s)	frame	Idon(a.u.)	Iacc(a.u.)	Idon ideal(a.u.)	Iacc ideal(a.u.)	FRET	FRET ideal (blurr)	FRET ideal	state sequence
1	1	52	153	4.286474e+01	1.571353e+02	7.463415e-01	7.856763e-01	7.856763e-01	4
2	2	43	155	4.286474e+01	1.571353e+02	7.828283e-01	7.856763e-01	7.856763e-01	4
3	3	41	165	6.091043e+01	1.390896e+02	8.009709e-01	6.954478e-01	7.856763e-01	4
4	4	198	5	1.935083e+02	6.491682e+00	2.463054e-02	3.245841e-02	3.245841e-02	1
5	5	213	8	1.935083e+02	6.491682e+00	3.619910e-02	3.245841e-02	3.245841e-02	1
6	6	174	4	1.935083e+02	6.491682e+00	2.247191e-02	3.245841e-02	3.245841e-02	1
7	7	181	7	1.935083e+02	6.491682e+00	3.723404e-02	3.245841e-02	3.245841e-02	1
8	8	201	16	1.935083e+02	6.491682e+00	7.373272e-02	3.245841e-02	3.245841e-02	1
9	9	176	7	1.935083e+02	6.491682e+00	3.825137e-02	3.245841e-02	3.245841e-02	1
10	10	93	121	7.929387e+01	1.207061e+02	5.654206e-01	6.035306e-01	7.856763e-01	4
11	11	53	147	4.254306e+01	1.574569e+02	7.350000e-01	7.872847e-01	7.856763e-01	4
12	12	34	146	4.286474e+01	1.571353e+02	8.111111e-01	7.856763e-01	7.856763e-01	4
13	13	35	153	4.286474e+01	1.571353e+02	8.138298e-01	7.856763e-01	7.856763e-01	4
14	14	50	153	4.286474e+01	1.571353e+02	7.536946e-01	7.856763e-01	7.856763e-01	4
15	15	48	131	5.503502e+01	1.449650e+02	7.318436e-01	7.248249e-01	7.856763e-01	4
16	16	198	8	1.935083e+02	6.491682e+00	3.883495e-02	3.245841e-02	3.245841e-02	1
17	17	186	3	1.935083e+02	6.491682e+00	1.587302e-02	3.245841e-02	3.245841e-02	1
18	18	192	5	1.935083e+02	6.491682e+00	2.538071e-02	3.245841e-02	3.245841e-02	1
19	19	55	139	7.285784e+01	1.271422e+02	7.164948e-01	6.357108e-01	7.856763e-01	4
20	20	44	168	4.286474e+01	1.571353e+02	7.924528e-01	7.856763e-01	7.856763e-01	4
21	21	47	161	4.286474e+01	1.571353e+02	7.740385e-01	7.856763e-01	7.856763e-01	4
22	22	40	178	4.286474e+01	1.571353e+02	8.165138e-01	7.856763e-01	7.856763e-01	4
23	23	38	130	4.286474e+01	1.571353e+02	7.738095e-01	7.856763e-01	7.856763e-01	4
24	24	40	160	4.286474e+01	1.571353e+02	8.000000e-01	7.856763e-01	7.856763e-01	4
25	25	179	22	1.712473e+02	2.875272e+01	1.094527e-01	1.437636e-01	3.245841e-02	1
26	26	196	5	1.935083e+02	6.491682e+00	2.487562e-02	3.245841e-02	3.245841e-02	1
27	27	222	3	1.935083e+02	6.491682e+00	1.333333e-02	3.245841e-02	3.245841e-02	1
28	28	195	3	1.935083e+02	6.491682e+00	1.515152e-02	3.245841e-02	3.245841e-02	1
29	29	210	7	1.935083e+02	6.491682e+00	3.225806e-02	3.245841e-02	3.245841e-02	1
30	30	198	7	1.935083e+02	6.491682e+00	3.414634e-02	3.245841e-02	3.245841e-02	1
31	31	195	4	1.935083e+02	6.491682e+00	2.010050e-02	3.245841e-02	3.245841e-02	1
32	32	198	8	1.935083e+02	6.491682e+00	3.883495e-02	3.245841e-02	3.245841e-02	1
33	33	177	6	1.935083e+02	6.491682e+00	3.278689e-02	3.245841e-02	3.245841e-02	1
34	34	172	3	1.935083e+02	6.491682e+00	1.714286e-02	3.245841e-02	3.245841e-02	1
35	35	202	6	1.935083e+02	6.491682e+00	2.884615e-02	3.245841e-02	3.245841e-02	1
36	36	168	8	1.935083e+02	6.491682e+00	4.545455e-02	3.245841e-02	3.245841e-02	1
37	37	195	11	1.935083e+02	6.491682e+00	5.339806e-02	3.245841e-02	3.245841e-02	1
38	38	194	6	1.935083e+02	6.491682e+00	3.000000e-02	3.245841e-02	3.245841e-02	1
39	39	164	8	1.935083e+02	6.491682e+00	4.651163e-02	3.245841e-02	3.245841e-02	1
40	40	185	5	1.935083e+02	6.491682e+00	2.631579e-02	3.245841e-02	3.245841e-02	1
41	41	185	10	1.935083e+02	6.491682e+00	5.128205e-02	3.245841e-02	3.245841e-02	1
42	42	197	6	1.935083e+02	6.491682e+00	2.955665e-02	3.245841e-02	3.245841e-02	1
43	43	186	4	1.935083e+02	6.491682e+00	2.105263e-02	3.245841e-02	3.245841e-02	1
44	44	200	7	1.935083e+02	6.491682e+00	3.381643e-02	3.245841e-02	3.245841e-02	1
45	45	182	4	1.935083e+02	6.491682e+00	2.150538e-02	3.245841e-02	3.245841e-02	1
46	46	189	9	1.935083e+02	6.491682e+00	4.545455e-02	3.245841e-02	3.245841e-02	1
47	47	171	1	1.935083e+02	6.491682e+00	5.813953e-03	3.245841e-02	3.245841e-02	1
48	48	184	8	1.935083e+02	6.491682e+00	4.166667e-02	3.245841e-02	3.245841e-02	1
49	49	208	4	1.935083e+02	6.491682e+00	1.886792e-02	3.245841e-02	3.245841e-02	1
50	50	200	5	1.935083e+02	6.491682e+00	2.439024e-02	3.245841e-02	3.245841e-02	1
51	51	204	9	1.935083e+02	6.491682e+00	4.225352e-02	3.245841e-02	3.245841e-02	1
52	52	192	5	1.935083e+02	6.491682e+00	2.538071e-02	3.245841e-02	3.245841e-02	1
53	53	208	3	1.935083e+02	6.491682e+00	1.421801e-02	3.245841e-02	3.245841e-02	1
54	54	172	0	1.935083e+02	6.491682e+00	0	3.245841e-02	3.245841e-02	1
55	55	171	5	1.935083e+02	6.491682e+00	2.840909e-02	3.245841e-02	3.245841e-02	1
56	56	204	5	1.935083e+02	6.491682e+00	2.392344e-02	3.245841e-02	3.245841e-02	1
57	57	194	6	1.935083e+02	6.491682e+00	3.000000e-02	3.245841e-02	3.245841e-02	1
58	58	206	4	1.935083e+02	6.491682e+00	1.904762e-02	3.245841e-02	3.245841e-02	1
59	59	190	10	1.935083e+02	6.491682e+00	5.000000e-02	3.245841e-02	3.245841e-02	1
60	60	182	7	1.935083e+02	6.491682e+00	3.703704e-02	3.245841e-02	3.245841e-02	1
61	61	191	8	1.935083e+02	6.491682e+00	4.020101e-02	3.245841e-02	3.245841e-02	1
62	62	183	2	1.935083e+02	6.491682e+00	1.081081e-02	3.245841e-02	3.245841e-02	1
63	63	187	10	1.935083e+02	6.491682e+00	5.076142e-02	3.245841e-02	3.245841e-02	1
64	64	192	3	1.935083e+02	6.491682e+00	1.538462e-02	3.245841e-02	3.245841e-02	1
65	65	193	8	1.935083e+02	6.491682e+00	3.980100e-02	3.245841e-02	3.245841e-02	1
66	66	178	9	1.935083e+02	6.491682e+00	4.812834e-02	3.245841e-02	3.245841e-02	1
67	67	177	6	1.935083e+02	6.491682e+00	3.278689e-02	3.245841e-02	3.245841e-02	1
68	68	196	11	1.935083e+02	6.491682e+00	5.314010e-02	3.245841e-02	3.245841e-02	1
69	69	212	8	1.935083e+02	6.491682e+00	3.636364e-02	3.245841e-02	3.245841e-02	1
70	70	211	6	1.935083e+02	6.491682e+00	2.764977e-02	3.245841e-02	3.245841e-02	1
71	71	194	7	1.935083e+02	6.491682e+00	3.482587e-02	3.245841e-02	3.245841e-02	1
72	72	205	7	1.935083e+02	6.491682e+00	3.301887e-02	3.245841e-02	3.245841e-02	1
73	73	202	10	1.935083e+02	6.491682e+00	4.716981e-02	3.245841e-02	3.245841e-02	1
74	74	175	7	1.935083e+02	6.491682e+00	3.846154e-02	3.245841e-02	3.245841e-02	1
75	75	178	5	1.935083e+02	6.491682e+00	2.732240e-02	3.245841e-02	3.245841e-02	1
76	76	219	4	1.935083e+02	6.491682e+00	1.793722e-02	3.245841e-02	3.245841e-02	1
77	77	204	8	1.935083e+02	6.491682e+00	3.773585e-02	3.245841e-02	3.245841e-02	1
78	78	194	10	1.935083e+02	6.491682e+00	4.901961e-02	3.245841e-02	3.245841e-02	1
79	79	223	5	1.935083e+02	6.491682e+00	2.192982e-02	3.245841e-02	3.245841e-02	1
80	80	186	8	1.935083e+02	6.491682e+00	4.123711e-02	3.245841e-02	3.245841e-02	1
81	81	186	4	1.935083e+02	6.491682e+00	2.105263e-02	3.245841e-02	3.245841e-02	1
82	82	174	7	1.935083e+02	6.491682e+00	3.867403e-02	3.245841e-02	3.245841e-02	1
83	83	195	5	1.935083e+02	6.491682e+00	2.500000e-02	3.245841e-02	3.245841e-02	1
84	84	202	8	1.935083e+02	6.491682e+00	3.809524e-02	3.245841e-02	3.245841e-02	1
85	85	196	7	1.935083e+02	6.491682e+00	3.448276e-02	3.245841e-02	3.245841e-02	1
86	86	195	7	1.935083e+02	6.491682e+00	3.465347e-02	3.245841e-02	3.245841e-02	1
87	87	200	7	1.935083e+02	6.491682e+00	3.381643e-02	3.245841e-02	3.245841e-02	1
88	88	218	8	1.935083e+02	6.491682e+00	3.539823e-02	3.245841e-02	3.245841e-02	1
89	89	202	5	1.935083e+02	6.491682e+00	2.415459e-02	3.245841e-02	3.245841e-02	1
90	90	198	11	1.935083e+02	6.491682e+00	5.263158e-02	3.245841e-02	3.245841e-02	1
91	91	188	8	1.935083e+02	6.491682e+00	4.081633e-02	3.245841e-02	3.245841e-02	1
92	92	197	9	1.935083e+02	6.491682e+00	4.368932e-02	3.245841e-02	3.245841e-02	1
93	93	170	4	1.935083e+02	6.491682e+00	2.298851e-02	3.245841e-02	3.245841e-02	1
94	94	194	5	1.935083e+02	6.491682e+00	2.512563e-02	3.245841e-02	3.245841e-02	1
95	95	158	6	1.935083e+02	6.491682e+00	3.658537e-02	3.245841e-02	3.245841e-02	1
96	96	184	9	1.935083e+02	6.491682e+00	4.663212e-02	3.245841e-02	3.245841e-02	1
97	97	188	3	1.935083e+02	6.491682e+00	1.570681e-02	3.245841e-02	3.245841e-02	1
98	98	185	4	1.935083e+02	6.491682e+00	2.116402e-02	3.245841e-02	3.245841e-02	1
99	99	202	9	1.935083e+02	6.491682e+00	4.265403e-02	3.245841e-02	3.245841e-02	1
100	100	195	7	1.917062e+02	8.293823e+00	3.465347e-02	4.146912e-02	3.245841e-02	1
101	101	174	5	1.935083e+02	6.491682e+00	2.793296e-02	3.245841e-02	3.245841e-02	1
102	102	196	5	1.935083e+02	6.491682e+00	2.487562e-02	3.245841e-02	3.245841e-02	1
103	103	208	6	1.935083e+02	6.491682e+00	2.803738e-02	3.245841e-02	3.245841e-02	1
104	104	171	6	1.935083e+02	6.491682e+00	3.389831e-02	3.245841e-02	3.245841e-02	1
105	105	186	6	1.935083e+02	6.491682e+00	3.125000e-02	3.245841e-02	3.245841e-02	1
106	106	197	9	1.935083e+02	6.491682e+00	4.368932e-02	3.245841e-02	3.245841e-02	1
107	107	186	3	1.935083e+02	6.491682e+00	1.587302e-02	3.245841e-02	3.245841e-02	1
108	108	186	5	1.935083e+02	6.491682e+00	2.617801e-02	3.245841e-02	3.245841e-02	1
109	109	173	2	1.935083e+02	6.491682e+00	1.142857e-02	3.245841e-02	3.245841e-02	1
110	110	209	6	1.935083e+02	6.491682e+00	2.790698e-02	3.245841e-02	3.245841e-02	1
111	111	179	6	1.935083e+02	6.491682e+00	3.243243e-02	3.245841e-02	3.245841e-02	1
112	112	192	9	1.935083e+02	6.491682e+00	4.477612e-02	3.245841e-02	3.245841e-02	1
113	113	212	4	1.935083e+02	6.491682e+00	1.851852e-02	3.245841e-02	3.245841e-02	1
114	114	186	2	1.935083e+02	6.491682e+00	1.063830e-02	3.245841e-02	3.245841e-02	1
115	115	189	7	1.935083e+02	6.491682e+00	3.571429e-02	3.245841e-02	3.245841e-02	1
116	116	178	5	1.935083e+02	6.491682e+00	2.732240e-02	3.245841e-02	3.245841e-02	1
117	117	189	7	1.935083e+02	6.491682e+00	3.571429e-02	3.245841e-02	3.245841e-02	1
118	118	184	4	1.935083e+02	6.491682e+00	2.127660e-02	3.245841e-02	3.245841e-02	1
119	119	193	10	1.935083e+02	6.491682e+00	4.926108e-02	3.245841e-02	3.245841e-02	1
120	120	179	7	1.935083e+02	6.491682e+00	3.763441e-02	3.245841e-02	3.245841e-02	1
121	121	202	7	1.935083e+02	6.491682e+00	3.349282e-02	3.245841e-02	3.245841e-02	1
122	122	191	5	1.935083e+02	6.491682e+00	2.551020e-02	3.245841e-02	3.245841e-02	1
123	123	201	8	1.935083e+02	6.491682e+00	3.827751e-02	3.245841e-02	3.245841e-02	1
124	124	182	3	1.935083e+02	6.491682e+00	1.621622e-02	3.245841e-02	3.245841e-02	1
125	125	191	10	1.935083e+02	6.491682e+00	4.975124e-02	3.245841e-02	3.245841e-02	1
126	126	196	6	1.935083e+02	6.491682e+00	2.970297e-02	3.245841e-02	3.245841e-02	1
127	127	191	5	1.935083e+02	6.491682e+00	2.551020e-02	3.245841e-02	3.245841e-02	1
128	128	184	9	1.935083e+02	6.491682e+00	4.663212e-02	3.245841e-02	3.245841e-02	1
129	129	171	5	1.935083e+02	6.491682e+00	2.840909e-02	3.245841e-02	3.245841e-02	1
130	130	185	4	1.935083e+02	6.491682e+00	2.116402e-02	3.245841e-02	3.245841e-02	1
131	131	211	7	1.935083e+02	6.491682e+00	3.211009e-02	3.245841e-02	3.245841e-02	1
132	132	193	6	1.935083e+02	6.491682e+00	3.015075e-02	3.245841e-02	3.245841e-02	1
133	133	222	7	1.935083e+02	6.491682e+00	3.056769e-02	3.245841e-02	3.245841e-02	1
134	134	198	7	1.935083e+02	6.491682e+00	3.414634e-02	3.245841e-02	3.245841e-02	1
135	135	38	139	5.146655e+01	1.485335e+02	7.853107e-01	7.426673e-01	7.856763e-01	4
136	136	44	154	4.286474e+01	1.571353e+02	7.777778e-01	7.856763e-01	7.856763e-01	4
137	137	42	158	4.286474e+01	1.571353e+02	7.900000e-01	7.856763e-01	7.856763e-01	4
138	138	44	157	4.286474e+01	1.571353e+02	7.810945e-01	7.856763e-01	7.856763e-01	4
139	139	29	191	4.286474e+01	1.571353e+02	8.681818e-01	7.856763e-01	7.856763e-01	4
140	140	39	173	4.286474e+01	1.571353e+02	8.160377e-01	7.856763e-01	7.856763e-01	4
141	141	38	161	4.286474e+01	1.571353e+02	8.090452e-01	7.856763e-01	7.856763e-01	4
142	142	44	187	4.286474e+01	1.571353e+02	8.095238e-01	7.856763e-01	7.856763e-01	4
143	143	37	149	4.286474e+01	1.571353e+02	8.010753e-01	7.856763e-01	7.856763e-01	4
144	144	38	156	4.286474e+01	1.571353e+02	8.041237e-01	7.856763e-01	7.856763e-01	4
145	145	45	170	4.286474e+01	1.571353e+02	7.906977e-01	7.856763e-01	7.856763e-01	4
146	146	46	146	4.286474e+01	1.571353e+02	7.604167e-01	7.856763e-01	7.856763e-01	4
147	147	53	166	4.286474e+01	1.571353e+02	7.579909e-01	7.856763e-01	7.856763e-01	4
148	148	37	165	4.286474e+01	1.571353e+02	8.168317e-01	7.856763e-01	7.856763e-01	4
149	149	41	146	4.286474e+01	1.571353e+02	7.807487e-01	7.856763e-01	7.856763e-01	4
150	150	37	156	4.286474e+01	1.571353e+02	8.082902e-01	7.856763e-01	7.856763e-01	4
151	151	42	149	4.286474e+01	1.571353e+02	7.801047e-01	7.856763e-01	7.856763e-01	4
152	152	40	171	4.286474e+01	1.571353e+02	8.104265e-01	7.856763e-01	7.856763e-01	4
153	153	51	149	4.286474e+01	1.571353e+02	7.450000e-01	7.856763e-01	7.856763e-01	4
154	154	53	153	4.286474e+01	1.571353e+02	7.427184e-01	7.856763e-01	7.856763e-01	4
155	155	45	184	4.286474e+01	1.571353e+02	8.034934e-01	7.856763e-01	7.856763e-01	4
156	156	29	153	4.286474e+01	1.571353e+02	8.406593e-01	7.856763e-01	7.856763e-01	4
157	157	35	151	4.286474e+01	1.571353e+02	8.118280e-01	7.856763e-01	7.856763e-01	4
158	158	36	153	4.286474e+01	1.571353e+02	8.095238e-01	7.856763e-01	7.856763e-01	4
159	159	47	167	4.286474e+01	1.571353e+02	7.803738e-01	7.856763e-01	7.856763e-01	4
160	160	42	151	4.286474e+01	1.571353e+02	7.823834e-01	7.856763e-01	7.856763e-01	4
161	161	39	158	4.286474e+01	1.571353e+02	8.020305e-01	7.856763e-01	7.856763e-01	4
162	162	41	170	4.286474e+01	1.571353e+02	8.056872e-01	7.856763e-01	7.856763e-01	4
163	163	41	128	4.286474e+01	1.571353e+02	7.573964e-01	7.856763e-01	7.856763e-01	4
164	164	44	165	4.286474e+01	1.571353e+02	7.894737e-01	7.856763e-01	7.856763e-01	4
165	165	36	158	4.286474e+01	1.571353e+02	8.144330e-01	7.856763e-01	7.856763e-01	4
166	166	46	171	4.286474e+01	1.571353e+02	7.880184e-01	7.856763e-01	7.856763e-01	4
167	167	42	160	4.286474e+01	1.571353e+02	7.920792e-01	7.856763e-01	7.856763e-01	4
168	168	37	153	4.286474e+01	1.571353e+02	8.052632e-01	7.856763e-01	7.856763e-01	4
169	169	35	147	4.286474e+01	1.571353e+02	8.076923e-01	7.856763e-01	7.856763e-01	4
170	170	60	140	4.286474e+01	1.571353e+02	7.000000e-01	7.856763e-01	7.856763e-01	4
171	171	45	158	4.286474e+01	1.571353e+02	7.783251e-01	7.856763e-01	7.856763e-01	4
172	172	42	169	4.286474e+01	1.571353e+02	8.009479e-01	7.856763e-01	7.856763e-01	4
173	173	41	180	4.286474e+01	1.571353e+02	8.144796e-01	7.856763e-01	7.856763e-01	4
174	174	44	145	4.286474e+01	1.571353e+02	7.671958e-01	7.856763e-01	7.856763e-01	4
175	175	46	178	4.286474e+01	1.571353e+02	7.946429e-01	7.856763e-01	7.856763e-01	4
176	176	45	154	4.286474e+01	1.571353e+02	7.738693e-01	7.856763e-01	7.856763e-01	4
177	177	40	142	4.286474e+01	1.571353e+02	7.802198e-01	7.856763e-01	7.856763e-01	4
178	178	28	182	4.286474e+01	1.571353e+02	8.666667e-01	7.856763e-01	7.856763e-01	4
179	179	44	181	4.286474e+01	1.571353e+02	8.044444e-01	7.856763e-01	7.856763e-01	4
180	180	36	157	4.286474e+01	1.571353e+02	8.134715e-01	7.856763e-01	7.856763e-01	4
181	181	43	156	4.286474e+01	1.571353e+02	7.839196e-01	7.856763e-01	7.856763e-01	4
182	182	41	184	4.286474e+01	1.571353e+02	8.177778e-01	7.856763e-01	7.856763e-01	4
183	183	44	155	4.286474e+01	1.571353e+02	7.788945e-01	7.856763e-01	7.856763e-01	4
184	184	143	43	1.578646e+02	4.213537e+01	2.311828e-01	2.106768e-01	3.245841e-02	1
185	185	201	10	1.935083e+02	6.491682e+00	4.739336e-02	3.245841e-02	3.245841e-02	1
186	186	177	4	1.935083e+02	6.491682e+00	2.209945e-02	3.245841e-02	3.245841e-02	1
187	187	185	8	1.935083e+02	6.491682e+00	4.145078e-02	3.245841e-02	3.245841e-02	1
188	188	204	9	1.935083e+02	6.491682e+00	4.225352e-02	3.245841e-02	3.245841e-02	1
189	189	194	5	1.935083e+02	6.491682e+00	2.512563e-02	3.245841e-02	3.245841e-02	1
190	190	194	8	1.935083e+02	6.491682e+00	3.960396e-02	3.245841e-02	3.245841e-02	1
191	191	169	8	1.930999e+02	6.900140e+00	4.519774e-02	3.450070e-02	3.245841e-02	1
192	192	185	7	1.875196e+02	1.248037e+01	3.645833e-02	6.240184e-02	6.240184e-02	2
193	193	89	117	9.540374e+01	1.045963e+02	5.679612e-01	5.229813e-01	6.240184e-02	2
194	194	54	168	4.881273e+01	1.511873e+02	7.567568e-01	7.559363e-01	7.856763e-01	4
195	195	212	9	1.935083e+02	6.491682e+00	4.072398e-02	3.245841e-02	3.245841e-02	1
196	196	208	8	1.935083e+02	6.491682e+00	3.703704e-02	3.245841e-02	3.245841e-02	1
197	197	223	7	1.935083e+02	6.491682e+00	3.043478e-02	3.245841e-02	3.245841e-02	1
198	198	193	4	1.935083e+02	6.491682e+00	2.030457e-02	3.245841e-02	3.245841e-02	1
199	199	199	7	1.935083e+02	6.491682e+00	3.398058e-02	3.245841e-02	3.245841e-02	1
200	200	182	5	1.935083e+02	6.491682e+00	2.673797e-02	3.245841e-02	3.245841e-02	1
