# Supplementary material for: Cochaperones convey the energy of ATP hydrolysis for directional action of Hsp90
Source: Nat Commun. 2024 Jan 17;15:569. doi: 10.1038/s41467-024-44847-6 (PMC10794413; doi:10.1038/s41467-024-44847-6)
Supplement: Supplementary file 6 — Source Data [file 41467_2024_44847_MOESM6_ESM.zip › SourceData_Simulations/1_Simulations_0kT/sim_0kT_mol106of200.txt]

coordinates	104.56	48.50	232.56	48.50
time(s)	frame	Idon(a.u.)	Iacc(a.u.)	Idon ideal(a.u.)	Iacc ideal(a.u.)	FRET	FRET ideal (blurr)	FRET ideal	state sequence
1	1	168	20	1.807055e+02	1.929452e+01	1.063830e-01	9.647260e-02	9.647260e-02	1
2	2	201	16	1.807055e+02	1.929452e+01	7.373272e-02	9.647260e-02	9.647260e-02	1
3	3	185	15	1.807055e+02	1.929452e+01	7.500000e-02	9.647260e-02	9.647260e-02	1
4	4	171	18	1.807055e+02	1.929452e+01	9.523810e-02	9.647260e-02	9.647260e-02	1
5	5	174	21	1.807055e+02	1.929452e+01	1.076923e-01	9.647260e-02	9.647260e-02	1
6	6	180	24	1.807055e+02	1.929452e+01	1.176471e-01	9.647260e-02	9.647260e-02	1
7	7	191	23	1.807055e+02	1.929452e+01	1.074766e-01	9.647260e-02	9.647260e-02	1
8	8	196	15	1.807055e+02	1.929452e+01	7.109005e-02	9.647260e-02	9.647260e-02	1
9	9	182	25	1.807055e+02	1.929452e+01	1.207729e-01	9.647260e-02	9.647260e-02	1
10	10	176	22	1.807055e+02	1.929452e+01	1.111111e-01	9.647260e-02	9.647260e-02	1
11	11	169	21	1.807055e+02	1.929452e+01	1.105263e-01	9.647260e-02	9.647260e-02	1
12	12	184	19	1.807055e+02	1.929452e+01	9.359606e-02	9.647260e-02	9.647260e-02	1
13	13	179	22	1.807055e+02	1.929452e+01	1.094527e-01	9.647260e-02	9.647260e-02	1
14	14	187	24	1.807055e+02	1.929452e+01	1.137441e-01	9.647260e-02	9.647260e-02	1
15	15	179	24	1.807055e+02	1.929452e+01	1.182266e-01	9.647260e-02	9.647260e-02	1
16	16	170	23	1.807055e+02	1.929452e+01	1.191710e-01	9.647260e-02	9.647260e-02	1
17	17	198	21	1.807055e+02	1.929452e+01	9.589041e-02	9.647260e-02	9.647260e-02	1
18	18	182	21	1.807055e+02	1.929452e+01	1.034483e-01	9.647260e-02	9.647260e-02	1
19	19	187	27	1.807055e+02	1.929452e+01	1.261682e-01	9.647260e-02	9.647260e-02	1
20	20	185	24	1.807055e+02	1.929452e+01	1.148325e-01	9.647260e-02	9.647260e-02	1
21	21	171	18	1.807055e+02	1.929452e+01	9.523810e-02	9.647260e-02	9.647260e-02	1
22	22	178	18	1.807055e+02	1.929452e+01	9.183673e-02	9.647260e-02	9.647260e-02	1
23	23	170	25	1.807055e+02	1.929452e+01	1.282051e-01	9.647260e-02	9.647260e-02	1
24	24	155	19	1.807055e+02	1.929452e+01	1.091954e-01	9.647260e-02	9.647260e-02	1
25	25	165	23	1.807055e+02	1.929452e+01	1.223404e-01	9.647260e-02	9.647260e-02	1
26	26	158	20	1.807055e+02	1.929452e+01	1.123596e-01	9.647260e-02	9.647260e-02	1
27	27	165	14	1.807055e+02	1.929452e+01	7.821229e-02	9.647260e-02	9.647260e-02	1
28	28	212	19	1.807055e+02	1.929452e+01	8.225108e-02	9.647260e-02	9.647260e-02	1
29	29	169	22	1.807055e+02	1.929452e+01	1.151832e-01	9.647260e-02	9.647260e-02	1
30	30	180	9	1.807055e+02	1.929452e+01	4.761905e-02	9.647260e-02	9.647260e-02	1
31	31	192	14	1.807055e+02	1.929452e+01	6.796117e-02	9.647260e-02	9.647260e-02	1
32	32	185	17	1.807055e+02	1.929452e+01	8.415842e-02	9.647260e-02	9.647260e-02	1
33	33	174	16	1.807055e+02	1.929452e+01	8.421053e-02	9.647260e-02	9.647260e-02	1
34	34	216	18	1.807055e+02	1.929452e+01	7.692308e-02	9.647260e-02	9.647260e-02	1
35	35	182	17	1.807055e+02	1.929452e+01	8.542714e-02	9.647260e-02	9.647260e-02	1
36	36	184	17	1.807055e+02	1.929452e+01	8.457711e-02	9.647260e-02	9.647260e-02	1
37	37	182	18	1.807055e+02	1.929452e+01	9.000000e-02	9.647260e-02	9.647260e-02	1
38	38	164	20	1.807055e+02	1.929452e+01	1.086957e-01	9.647260e-02	9.647260e-02	1
39	39	175	11	1.807055e+02	1.929452e+01	5.913978e-02	9.647260e-02	9.647260e-02	1
40	40	175	20	1.807055e+02	1.929452e+01	1.025641e-01	9.647260e-02	9.647260e-02	1
41	41	185	19	1.807055e+02	1.929452e+01	9.313725e-02	9.647260e-02	9.647260e-02	1
42	42	160	15	1.807055e+02	1.929452e+01	8.571429e-02	9.647260e-02	9.647260e-02	1
43	43	188	15	1.807055e+02	1.929452e+01	7.389163e-02	9.647260e-02	9.647260e-02	1
44	44	174	17	1.807055e+02	1.929452e+01	8.900524e-02	9.647260e-02	9.647260e-02	1
45	45	177	15	1.807055e+02	1.929452e+01	7.812500e-02	9.647260e-02	9.647260e-02	1
46	46	185	14	1.807055e+02	1.929452e+01	7.035176e-02	9.647260e-02	9.647260e-02	1
47	47	167	20	1.807055e+02	1.929452e+01	1.069519e-01	9.647260e-02	9.647260e-02	1
48	48	164	14	1.807055e+02	1.929452e+01	7.865169e-02	9.647260e-02	9.647260e-02	1
49	49	174	13	1.807055e+02	1.929452e+01	6.951872e-02	9.647260e-02	9.647260e-02	1
50	50	168	22	1.807055e+02	1.929452e+01	1.157895e-01	9.647260e-02	9.647260e-02	1
51	51	169	20	1.807055e+02	1.929452e+01	1.058201e-01	9.647260e-02	9.647260e-02	1
52	52	171	21	1.807055e+02	1.929452e+01	1.093750e-01	9.647260e-02	9.647260e-02	1
53	53	177	17	1.807055e+02	1.929452e+01	8.762887e-02	9.647260e-02	9.647260e-02	1
54	54	193	15	1.807055e+02	1.929452e+01	7.211538e-02	9.647260e-02	9.647260e-02	1
55	55	172	19	1.807055e+02	1.929452e+01	9.947644e-02	9.647260e-02	9.647260e-02	1
56	56	176	24	1.807055e+02	1.929452e+01	1.200000e-01	9.647260e-02	9.647260e-02	1
57	57	174	21	1.807055e+02	1.929452e+01	1.076923e-01	9.647260e-02	9.647260e-02	1
58	58	174	22	1.807055e+02	1.929452e+01	1.122449e-01	9.647260e-02	9.647260e-02	1
59	59	162	8	1.807055e+02	1.929452e+01	4.705882e-02	9.647260e-02	9.647260e-02	1
60	60	190	15	1.807055e+02	1.929452e+01	7.317073e-02	9.647260e-02	9.647260e-02	1
61	61	172	19	1.807055e+02	1.929452e+01	9.947644e-02	9.647260e-02	9.647260e-02	1
62	62	174	20	1.807055e+02	1.929452e+01	1.030928e-01	9.647260e-02	9.647260e-02	1
63	63	198	19	1.807055e+02	1.929452e+01	8.755760e-02	9.647260e-02	9.647260e-02	1
64	64	166	13	1.807055e+02	1.929452e+01	7.262570e-02	9.647260e-02	9.647260e-02	1
65	65	194	9	1.807055e+02	1.929452e+01	4.433498e-02	9.647260e-02	9.647260e-02	1
66	66	179	23	1.807055e+02	1.929452e+01	1.138614e-01	9.647260e-02	9.647260e-02	1
67	67	175	23	1.807055e+02	1.929452e+01	1.161616e-01	9.647260e-02	9.647260e-02	1
68	68	173	11	1.807055e+02	1.929452e+01	5.978261e-02	9.647260e-02	9.647260e-02	1
69	69	181	13	1.807055e+02	1.929452e+01	6.701031e-02	9.647260e-02	9.647260e-02	1
70	70	179	26	1.807055e+02	1.929452e+01	1.268293e-01	9.647260e-02	9.647260e-02	1
71	71	197	16	1.807055e+02	1.929452e+01	7.511737e-02	9.647260e-02	9.647260e-02	1
72	72	203	28	1.807055e+02	1.929452e+01	1.212121e-01	9.647260e-02	9.647260e-02	1
73	73	173	21	1.807055e+02	1.929452e+01	1.082474e-01	9.647260e-02	9.647260e-02	1
74	74	179	8	1.807055e+02	1.929452e+01	4.278075e-02	9.647260e-02	9.647260e-02	1
75	75	179	20	1.807055e+02	1.929452e+01	1.005025e-01	9.647260e-02	9.647260e-02	1
76	76	182	15	1.807055e+02	1.929452e+01	7.614213e-02	9.647260e-02	9.647260e-02	1
77	77	195	26	1.807055e+02	1.929452e+01	1.176471e-01	9.647260e-02	9.647260e-02	1
78	78	179	14	1.807055e+02	1.929452e+01	7.253886e-02	9.647260e-02	9.647260e-02	1
79	79	174	30	1.807055e+02	1.929452e+01	1.470588e-01	9.647260e-02	9.647260e-02	1
80	80	164	23	1.807055e+02	1.929452e+01	1.229947e-01	9.647260e-02	9.647260e-02	1
81	81	184	24	1.807055e+02	1.929452e+01	1.153846e-01	9.647260e-02	9.647260e-02	1
82	82	183	18	1.807055e+02	1.929452e+01	8.955224e-02	9.647260e-02	9.647260e-02	1
83	83	159	24	1.807055e+02	1.929452e+01	1.311475e-01	9.647260e-02	9.647260e-02	1
84	84	195	25	1.807055e+02	1.929452e+01	1.136364e-01	9.647260e-02	9.647260e-02	1
85	85	168	24	1.807055e+02	1.929452e+01	1.250000e-01	9.647260e-02	9.647260e-02	1
86	86	173	20	1.807055e+02	1.929452e+01	1.036269e-01	9.647260e-02	9.647260e-02	1
87	87	153	15	1.807055e+02	1.929452e+01	8.928571e-02	9.647260e-02	9.647260e-02	1
88	88	159	17	1.807055e+02	1.929452e+01	9.659091e-02	9.647260e-02	9.647260e-02	1
89	89	180	17	1.807055e+02	1.929452e+01	8.629442e-02	9.647260e-02	9.647260e-02	1
90	90	127	68	1.259028e+02	7.409725e+01	3.487179e-01	3.704862e-01	9.647260e-02	1
91	91	18	149	1.997786e+01	1.800221e+02	8.922156e-01	9.001107e-01	9.001107e-01	4
92	92	18	202	1.997786e+01	1.800221e+02	9.181818e-01	9.001107e-01	9.001107e-01	4
93	93	24	170	1.997786e+01	1.800221e+02	8.762887e-01	9.001107e-01	9.001107e-01	4
94	94	24	197	1.997786e+01	1.800221e+02	8.914027e-01	9.001107e-01	9.001107e-01	4
95	95	23	161	1.997786e+01	1.800221e+02	8.750000e-01	9.001107e-01	9.001107e-01	4
96	96	18	193	1.997786e+01	1.800221e+02	9.146919e-01	9.001107e-01	9.001107e-01	4
97	97	16	175	1.997786e+01	1.800221e+02	9.162304e-01	9.001107e-01	9.001107e-01	4
98	98	22	170	1.997786e+01	1.800221e+02	8.854167e-01	9.001107e-01	9.001107e-01	4
99	99	27	167	1.997786e+01	1.800221e+02	8.608247e-01	9.001107e-01	9.001107e-01	4
100	100	18	196	1.997786e+01	1.800221e+02	9.158879e-01	9.001107e-01	9.001107e-01	4
101	101	23	191	1.997786e+01	1.800221e+02	8.925234e-01	9.001107e-01	9.001107e-01	4
102	102	15	176	1.997786e+01	1.800221e+02	9.214660e-01	9.001107e-01	9.001107e-01	4
103	103	28	185	1.997786e+01	1.800221e+02	8.685446e-01	9.001107e-01	9.001107e-01	4
104	104	14	175	1.997786e+01	1.800221e+02	9.259259e-01	9.001107e-01	9.001107e-01	4
105	105	21	177	1.997786e+01	1.800221e+02	8.939394e-01	9.001107e-01	9.001107e-01	4
106	106	19	166	1.997786e+01	1.800221e+02	8.972973e-01	9.001107e-01	9.001107e-01	4
107	107	16	175	1.997786e+01	1.800221e+02	9.162304e-01	9.001107e-01	9.001107e-01	4
108	108	19	159	1.997786e+01	1.800221e+02	8.932584e-01	9.001107e-01	9.001107e-01	4
109	109	17	165	1.997786e+01	1.800221e+02	9.065934e-01	9.001107e-01	9.001107e-01	4
110	110	23	168	1.997786e+01	1.800221e+02	8.795812e-01	9.001107e-01	9.001107e-01	4
111	111	27	179	1.997786e+01	1.800221e+02	8.689320e-01	9.001107e-01	9.001107e-01	4
112	112	22	149	1.997786e+01	1.800221e+02	8.713450e-01	9.001107e-01	9.001107e-01	4
113	113	22	163	1.997786e+01	1.800221e+02	8.810811e-01	9.001107e-01	9.001107e-01	4
114	114	22	152	1.997786e+01	1.800221e+02	8.735632e-01	9.001107e-01	9.001107e-01	4
115	115	22	173	1.997786e+01	1.800221e+02	8.871795e-01	9.001107e-01	9.001107e-01	4
116	116	19	197	1.997786e+01	1.800221e+02	9.120370e-01	9.001107e-01	9.001107e-01	4
117	117	19	185	1.997786e+01	1.800221e+02	9.068627e-01	9.001107e-01	9.001107e-01	4
118	118	20	180	1.997786e+01	1.800221e+02	9.000000e-01	9.001107e-01	9.001107e-01	4
119	119	18	162	1.997786e+01	1.800221e+02	9.000000e-01	9.001107e-01	9.001107e-01	4
120	120	25	147	1.997786e+01	1.800221e+02	8.546512e-01	9.001107e-01	9.001107e-01	4
121	121	16	175	1.997786e+01	1.800221e+02	9.162304e-01	9.001107e-01	9.001107e-01	4
122	122	22	188	1.997786e+01	1.800221e+02	8.952381e-01	9.001107e-01	9.001107e-01	4
123	123	29	191	1.997786e+01	1.800221e+02	8.681818e-01	9.001107e-01	9.001107e-01	4
124	124	15	195	1.997786e+01	1.800221e+02	9.285714e-01	9.001107e-01	9.001107e-01	4
125	125	16	170	1.997786e+01	1.800221e+02	9.139785e-01	9.001107e-01	9.001107e-01	4
126	126	23	180	1.997786e+01	1.800221e+02	8.866995e-01	9.001107e-01	9.001107e-01	4
127	127	20	189	1.997786e+01	1.800221e+02	9.043062e-01	9.001107e-01	9.001107e-01	4
128	128	23	206	1.997786e+01	1.800221e+02	8.995633e-01	9.001107e-01	9.001107e-01	4
129	129	19	182	1.997786e+01	1.800221e+02	9.054726e-01	9.001107e-01	9.001107e-01	4
130	130	22	166	1.997786e+01	1.800221e+02	8.829787e-01	9.001107e-01	9.001107e-01	4
131	131	24	149	1.997786e+01	1.800221e+02	8.612717e-01	9.001107e-01	9.001107e-01	4
132	132	17	192	1.997786e+01	1.800221e+02	9.186603e-01	9.001107e-01	9.001107e-01	4
133	133	21	193	1.997786e+01	1.800221e+02	9.018692e-01	9.001107e-01	9.001107e-01	4
134	134	18	156	1.997786e+01	1.800221e+02	8.965517e-01	9.001107e-01	9.001107e-01	4
135	135	19	182	1.997786e+01	1.800221e+02	9.054726e-01	9.001107e-01	9.001107e-01	4
136	136	17	183	1.997786e+01	1.800221e+02	9.150000e-01	9.001107e-01	9.001107e-01	4
137	137	25	180	1.997786e+01	1.800221e+02	8.780488e-01	9.001107e-01	9.001107e-01	4
138	138	17	182	1.997786e+01	1.800221e+02	9.145729e-01	9.001107e-01	9.001107e-01	4
139	139	11	194	1.997786e+01	1.800221e+02	9.463415e-01	9.001107e-01	9.001107e-01	4
140	140	15	178	1.997786e+01	1.800221e+02	9.222798e-01	9.001107e-01	9.001107e-01	4
141	141	20	185	1.997786e+01	1.800221e+02	9.024390e-01	9.001107e-01	9.001107e-01	4
142	142	20	179	1.997786e+01	1.800221e+02	8.994975e-01	9.001107e-01	9.001107e-01	4
143	143	18	157	1.997786e+01	1.800221e+02	8.971429e-01	9.001107e-01	9.001107e-01	4
144	144	28	156	1.997786e+01	1.800221e+02	8.478261e-01	9.001107e-01	9.001107e-01	4
145	145	26	158	1.997786e+01	1.800221e+02	8.586957e-01	9.001107e-01	9.001107e-01	4
146	146	30	174	1.997786e+01	1.800221e+02	8.529412e-01	9.001107e-01	9.001107e-01	4
147	147	13	165	1.997786e+01	1.800221e+02	9.269663e-01	9.001107e-01	9.001107e-01	4
148	148	18	171	1.997786e+01	1.800221e+02	9.047619e-01	9.001107e-01	9.001107e-01	4
149	149	18	168	1.997786e+01	1.800221e+02	9.032258e-01	9.001107e-01	9.001107e-01	4
150	150	23	170	1.997786e+01	1.800221e+02	8.808290e-01	9.001107e-01	9.001107e-01	4
151	151	22	166	1.997786e+01	1.800221e+02	8.829787e-01	9.001107e-01	9.001107e-01	4
152	152	24	176	1.997786e+01	1.800221e+02	8.800000e-01	9.001107e-01	9.001107e-01	4
153	153	15	186	1.997786e+01	1.800221e+02	9.253731e-01	9.001107e-01	9.001107e-01	4
154	154	18	165	1.997786e+01	1.800221e+02	9.016393e-01	9.001107e-01	9.001107e-01	4
155	155	20	185	1.997786e+01	1.800221e+02	9.024390e-01	9.001107e-01	9.001107e-01	4
156	156	23	184	1.997786e+01	1.800221e+02	8.888889e-01	9.001107e-01	9.001107e-01	4
157	157	23	198	1.997786e+01	1.800221e+02	8.959276e-01	9.001107e-01	9.001107e-01	4
158	158	17	171	1.997786e+01	1.800221e+02	9.095745e-01	9.001107e-01	9.001107e-01	4
159	159	12	189	1.997786e+01	1.800221e+02	9.402985e-01	9.001107e-01	9.001107e-01	4
160	160	22	196	1.997786e+01	1.800221e+02	8.990826e-01	9.001107e-01	9.001107e-01	4
161	161	22	167	1.997786e+01	1.800221e+02	8.835979e-01	9.001107e-01	9.001107e-01	4
162	162	12	156	1.997786e+01	1.800221e+02	9.285714e-01	9.001107e-01	9.001107e-01	4
163	163	14	207	1.997786e+01	1.800221e+02	9.366516e-01	9.001107e-01	9.001107e-01	4
164	164	21	196	1.997786e+01	1.800221e+02	9.032258e-01	9.001107e-01	9.001107e-01	4
165	165	22	178	1.997786e+01	1.800221e+02	8.900000e-01	9.001107e-01	9.001107e-01	4
166	166	14	174	1.997786e+01	1.800221e+02	9.255319e-01	9.001107e-01	9.001107e-01	4
167	167	23	158	1.997786e+01	1.800221e+02	8.729282e-01	9.001107e-01	9.001107e-01	4
168	168	10	177	1.997786e+01	1.800221e+02	9.465241e-01	9.001107e-01	9.001107e-01	4
169	169	25	171	1.997786e+01	1.800221e+02	8.724490e-01	9.001107e-01	9.001107e-01	4
170	170	18	146	1.997786e+01	1.800221e+02	8.902439e-01	9.001107e-01	9.001107e-01	4
171	171	25	153	1.997786e+01	1.800221e+02	8.595506e-01	9.001107e-01	9.001107e-01	4
172	172	24	194	1.997786e+01	1.800221e+02	8.899083e-01	9.001107e-01	9.001107e-01	4
173	173	22	167	1.997786e+01	1.800221e+02	8.835979e-01	9.001107e-01	9.001107e-01	4
174	174	13	171	1.997786e+01	1.800221e+02	9.293478e-01	9.001107e-01	9.001107e-01	4
175	175	21	174	1.997786e+01	1.800221e+02	8.923077e-01	9.001107e-01	9.001107e-01	4
176	176	13	187	1.997786e+01	1.800221e+02	9.350000e-01	9.001107e-01	9.001107e-01	4
177	177	18	205	1.997786e+01	1.800221e+02	9.192825e-01	9.001107e-01	9.001107e-01	4
178	178	21	183	1.997786e+01	1.800221e+02	8.970588e-01	9.001107e-01	9.001107e-01	4
179	179	18	177	1.997786e+01	1.800221e+02	9.076923e-01	9.001107e-01	9.001107e-01	4
180	180	20	193	1.997786e+01	1.800221e+02	9.061033e-01	9.001107e-01	9.001107e-01	4
181	181	17	154	1.997786e+01	1.800221e+02	9.005848e-01	9.001107e-01	9.001107e-01	4
182	182	23	179	1.997786e+01	1.800221e+02	8.861386e-01	9.001107e-01	9.001107e-01	4
183	183	25	161	1.997786e+01	1.800221e+02	8.655914e-01	9.001107e-01	9.001107e-01	4
184	184	23	164	1.997786e+01	1.800221e+02	8.770053e-01	9.001107e-01	9.001107e-01	4
185	185	16	163	1.997786e+01	1.800221e+02	9.106145e-01	9.001107e-01	9.001107e-01	4
186	186	24	175	1.997786e+01	1.800221e+02	8.793970e-01	9.001107e-01	9.001107e-01	4
187	187	14	173	1.997786e+01	1.800221e+02	9.251337e-01	9.001107e-01	9.001107e-01	4
188	188	20	200	1.997786e+01	1.800221e+02	9.090909e-01	9.001107e-01	9.001107e-01	4
189	189	17	180	1.997786e+01	1.800221e+02	9.137056e-01	9.001107e-01	9.001107e-01	4
190	190	23	182	1.997786e+01	1.800221e+02	8.878049e-01	9.001107e-01	9.001107e-01	4
191	191	26	172	1.997786e+01	1.800221e+02	8.686869e-01	9.001107e-01	9.001107e-01	4
192	192	26	180	1.997786e+01	1.800221e+02	8.737864e-01	9.001107e-01	9.001107e-01	4
193	193	26	187	1.997786e+01	1.800221e+02	8.779343e-01	9.001107e-01	9.001107e-01	4
194	194	15	192	1.997786e+01	1.800221e+02	9.275362e-01	9.001107e-01	9.001107e-01	4
195	195	11	193	1.997786e+01	1.800221e+02	9.460784e-01	9.001107e-01	9.001107e-01	4
196	196	17	170	1.997786e+01	1.800221e+02	9.090909e-01	9.001107e-01	9.001107e-01	4
197	197	27	168	1.997786e+01	1.800221e+02	8.615385e-01	9.001107e-01	9.001107e-01	4
198	198	16	186	1.997786e+01	1.800221e+02	9.207921e-01	9.001107e-01	9.001107e-01	4
199	199	20	183	1.997786e+01	1.800221e+02	9.014778e-01	9.001107e-01	9.001107e-01	4
200	200	25	193	1.997786e+01	1.800221e+02	8.853211e-01	9.001107e-01	9.001107e-01	4
