# Supplementary material for: Cochaperones convey the energy of ATP hydrolysis for directional action of Hsp90
Source: Nat Commun. 2024 Jan 17;15:569. doi: 10.1038/s41467-024-44847-6 (PMC10794413; doi:10.1038/s41467-024-44847-6)
Supplement: Supplementary file 6 — Source Data [file 41467_2024_44847_MOESM6_ESM.zip › SourceData_Simulations/1_Simulations_0kT/sim_0kT_mol107of200.txt]

coordinates	69.70	155.25	197.70	155.25
time(s)	frame	Idon(a.u.)	Iacc(a.u.)	Idon ideal(a.u.)	Iacc ideal(a.u.)	FRET	FRET ideal (blurr)	FRET ideal	state sequence
1	1	178	23	1.757931e+02	2.420693e+01	1.144279e-01	1.210346e-01	1.210346e-01	2
2	2	177	14	1.777264e+02	2.227362e+01	7.329843e-02	1.113681e-01	1.210346e-01	2
3	3	189	7	1.891943e+02	1.080572e+01	3.571429e-02	5.402859e-02	5.402859e-02	1
4	4	187	10	1.891943e+02	1.080572e+01	5.076142e-02	5.402859e-02	5.402859e-02	1
5	5	192	15	1.891943e+02	1.080572e+01	7.246377e-02	5.402859e-02	5.402859e-02	1
6	6	185	11	1.891943e+02	1.080572e+01	5.612245e-02	5.402859e-02	5.402859e-02	1
7	7	191	16	1.891943e+02	1.080572e+01	7.729469e-02	5.402859e-02	5.402859e-02	1
8	8	195	10	1.891943e+02	1.080572e+01	4.878049e-02	5.402859e-02	5.402859e-02	1
9	9	188	12	1.891943e+02	1.080572e+01	6.000000e-02	5.402859e-02	5.402859e-02	1
10	10	183	19	1.891943e+02	1.080572e+01	9.405941e-02	5.402859e-02	5.402859e-02	1
11	11	181	16	1.891943e+02	1.080572e+01	8.121827e-02	5.402859e-02	5.402859e-02	1
12	12	184	9	1.891943e+02	1.080572e+01	4.663212e-02	5.402859e-02	5.402859e-02	1
13	13	190	15	1.891943e+02	1.080572e+01	7.317073e-02	5.402859e-02	5.402859e-02	1
14	14	211	8	1.891943e+02	1.080572e+01	3.652968e-02	5.402859e-02	5.402859e-02	1
15	15	199	11	1.891943e+02	1.080572e+01	5.238095e-02	5.402859e-02	5.402859e-02	1
16	16	208	8	1.891943e+02	1.080572e+01	3.703704e-02	5.402859e-02	5.402859e-02	1
17	17	182	6	1.891943e+02	1.080572e+01	3.191489e-02	5.402859e-02	5.402859e-02	1
18	18	169	15	1.891943e+02	1.080572e+01	8.152174e-02	5.402859e-02	5.402859e-02	1
19	19	196	6	1.891943e+02	1.080572e+01	2.970297e-02	5.402859e-02	5.402859e-02	1
20	20	185	9	1.891943e+02	1.080572e+01	4.639175e-02	5.402859e-02	5.402859e-02	1
21	21	176	12	1.891943e+02	1.080572e+01	6.382979e-02	5.402859e-02	5.402859e-02	1
22	22	159	7	1.891943e+02	1.080572e+01	4.216867e-02	5.402859e-02	5.402859e-02	1
23	23	181	13	1.891943e+02	1.080572e+01	6.701031e-02	5.402859e-02	5.402859e-02	1
24	24	207	10	1.891943e+02	1.080572e+01	4.608295e-02	5.402859e-02	5.402859e-02	1
25	25	211	4	1.891943e+02	1.080572e+01	1.860465e-02	5.402859e-02	5.402859e-02	1
26	26	211	8	1.891943e+02	1.080572e+01	3.652968e-02	5.402859e-02	5.402859e-02	1
27	27	157	9	1.891943e+02	1.080572e+01	5.421687e-02	5.402859e-02	5.402859e-02	1
28	28	188	10	1.891943e+02	1.080572e+01	5.050505e-02	5.402859e-02	5.402859e-02	1
29	29	195	6	1.891943e+02	1.080572e+01	2.985075e-02	5.402859e-02	5.402859e-02	1
30	30	192	19	1.891943e+02	1.080572e+01	9.004739e-02	5.402859e-02	5.402859e-02	1
31	31	186	15	1.891943e+02	1.080572e+01	7.462687e-02	5.402859e-02	5.402859e-02	1
32	32	174	13	1.891943e+02	1.080572e+01	6.951872e-02	5.402859e-02	5.402859e-02	1
33	33	183	6	1.891943e+02	1.080572e+01	3.174603e-02	5.402859e-02	5.402859e-02	1
34	34	199	8	1.891943e+02	1.080572e+01	3.864734e-02	5.402859e-02	5.402859e-02	1
35	35	187	13	1.891943e+02	1.080572e+01	6.500000e-02	5.402859e-02	5.402859e-02	1
36	36	178	7	1.891943e+02	1.080572e+01	3.783784e-02	5.402859e-02	5.402859e-02	1
37	37	187	11	1.891943e+02	1.080572e+01	5.555556e-02	5.402859e-02	5.402859e-02	1
38	38	184	11	1.891943e+02	1.080572e+01	5.641026e-02	5.402859e-02	5.402859e-02	1
39	39	184	9	1.891943e+02	1.080572e+01	4.663212e-02	5.402859e-02	5.402859e-02	1
40	40	208	13	1.876150e+02	1.238495e+01	5.882353e-02	6.192476e-02	5.402859e-02	1
41	41	88	146	7.291022e+01	1.270898e+02	6.239316e-01	6.354489e-01	8.173267e-01	4
42	42	37	190	3.653466e+01	1.634653e+02	8.370044e-01	8.173267e-01	8.173267e-01	4
43	43	39	158	3.653466e+01	1.634653e+02	8.020305e-01	8.173267e-01	8.173267e-01	4
44	44	36	173	3.653466e+01	1.634653e+02	8.277512e-01	8.173267e-01	8.173267e-01	4
45	45	44	175	3.653466e+01	1.634653e+02	7.990868e-01	8.173267e-01	8.173267e-01	4
46	46	33	187	3.653466e+01	1.634653e+02	8.500000e-01	8.173267e-01	8.173267e-01	4
47	47	35	173	3.653466e+01	1.634653e+02	8.317308e-01	8.173267e-01	8.173267e-01	4
48	48	38	137	3.653466e+01	1.634653e+02	7.828571e-01	8.173267e-01	8.173267e-01	4
49	49	41	157	3.653466e+01	1.634653e+02	7.929293e-01	8.173267e-01	8.173267e-01	4
50	50	46	130	3.653466e+01	1.634653e+02	7.386364e-01	8.173267e-01	8.173267e-01	4
51	51	36	158	3.653466e+01	1.634653e+02	8.144330e-01	8.173267e-01	8.173267e-01	4
52	52	33	165	3.653466e+01	1.634653e+02	8.333333e-01	8.173267e-01	8.173267e-01	4
53	53	42	156	3.653466e+01	1.634653e+02	7.878788e-01	8.173267e-01	8.173267e-01	4
54	54	28	164	3.653466e+01	1.634653e+02	8.541667e-01	8.173267e-01	8.173267e-01	4
55	55	51	181	3.653466e+01	1.634653e+02	7.801724e-01	8.173267e-01	8.173267e-01	4
56	56	32	161	3.653466e+01	1.634653e+02	8.341969e-01	8.173267e-01	8.173267e-01	4
57	57	36	170	3.653466e+01	1.634653e+02	8.252427e-01	8.173267e-01	8.173267e-01	4
58	58	30	158	3.653466e+01	1.634653e+02	8.404255e-01	8.173267e-01	8.173267e-01	4
59	59	33	168	3.653466e+01	1.634653e+02	8.358209e-01	8.173267e-01	8.173267e-01	4
60	60	35	167	3.653466e+01	1.634653e+02	8.267327e-01	8.173267e-01	8.173267e-01	4
61	61	150	41	1.559259e+02	4.407412e+01	2.146597e-01	2.203706e-01	5.402859e-02	1
62	62	193	11	1.891943e+02	1.080572e+01	5.392157e-02	5.402859e-02	5.402859e-02	1
63	63	191	10	1.891943e+02	1.080572e+01	4.975124e-02	5.402859e-02	5.402859e-02	1
64	64	212	9	1.891943e+02	1.080572e+01	4.072398e-02	5.402859e-02	5.402859e-02	1
65	65	194	11	1.891943e+02	1.080572e+01	5.365854e-02	5.402859e-02	5.402859e-02	1
66	66	213	12	1.891943e+02	1.080572e+01	5.333333e-02	5.402859e-02	5.402859e-02	1
67	67	175	15	1.891943e+02	1.080572e+01	7.894737e-02	5.402859e-02	5.402859e-02	1
68	68	183	12	1.891943e+02	1.080572e+01	6.153846e-02	5.402859e-02	5.402859e-02	1
69	69	180	7	1.891943e+02	1.080572e+01	3.743316e-02	5.402859e-02	5.402859e-02	1
70	70	186	16	1.891943e+02	1.080572e+01	7.920792e-02	5.402859e-02	5.402859e-02	1
71	71	172	12	1.891943e+02	1.080572e+01	6.521739e-02	5.402859e-02	5.402859e-02	1
72	72	198	11	1.891943e+02	1.080572e+01	5.263158e-02	5.402859e-02	5.402859e-02	1
73	73	198	8	1.891943e+02	1.080572e+01	3.883495e-02	5.402859e-02	5.402859e-02	1
74	74	184	7	1.891943e+02	1.080572e+01	3.664921e-02	5.402859e-02	5.402859e-02	1
75	75	177	6	1.891943e+02	1.080572e+01	3.278689e-02	5.402859e-02	5.402859e-02	1
76	76	195	12	1.891943e+02	1.080572e+01	5.797101e-02	5.402859e-02	5.402859e-02	1
77	77	177	7	1.891943e+02	1.080572e+01	3.804348e-02	5.402859e-02	5.402859e-02	1
78	78	185	16	1.891943e+02	1.080572e+01	7.960199e-02	5.402859e-02	5.402859e-02	1
79	79	194	8	1.891943e+02	1.080572e+01	3.960396e-02	5.402859e-02	5.402859e-02	1
80	80	78	115	8.369866e+01	1.163013e+02	5.958549e-01	5.815067e-01	8.173267e-01	4
81	81	33	161	3.653466e+01	1.634653e+02	8.298969e-01	8.173267e-01	8.173267e-01	4
82	82	21	167	3.653466e+01	1.634653e+02	8.882979e-01	8.173267e-01	8.173267e-01	4
83	83	38	174	3.653466e+01	1.634653e+02	8.207547e-01	8.173267e-01	8.173267e-01	4
84	84	39	167	3.653466e+01	1.634653e+02	8.106796e-01	8.173267e-01	8.173267e-01	4
85	85	33	145	3.653466e+01	1.634653e+02	8.146067e-01	8.173267e-01	8.173267e-01	4
86	86	39	154	3.653466e+01	1.634653e+02	7.979275e-01	8.173267e-01	8.173267e-01	4
87	87	37	164	3.653466e+01	1.634653e+02	8.159204e-01	8.173267e-01	8.173267e-01	4
88	88	31	159	3.653466e+01	1.634653e+02	8.368421e-01	8.173267e-01	8.173267e-01	4
89	89	28	167	3.653466e+01	1.634653e+02	8.564103e-01	8.173267e-01	8.173267e-01	4
90	90	34	175	3.653466e+01	1.634653e+02	8.373206e-01	8.173267e-01	8.173267e-01	4
91	91	34	141	3.653466e+01	1.634653e+02	8.057143e-01	8.173267e-01	8.173267e-01	4
92	92	32	175	3.653466e+01	1.634653e+02	8.454106e-01	8.173267e-01	8.173267e-01	4
93	93	38	159	3.653466e+01	1.634653e+02	8.071066e-01	8.173267e-01	8.173267e-01	4
94	94	36	163	3.653466e+01	1.634653e+02	8.190955e-01	8.173267e-01	8.173267e-01	4
95	95	31	187	3.653466e+01	1.634653e+02	8.577982e-01	8.173267e-01	8.173267e-01	4
96	96	44	170	3.653466e+01	1.634653e+02	7.943925e-01	8.173267e-01	8.173267e-01	4
97	97	35	159	3.653466e+01	1.634653e+02	8.195876e-01	8.173267e-01	8.173267e-01	4
98	98	40	167	3.653466e+01	1.634653e+02	8.067633e-01	8.173267e-01	8.173267e-01	4
99	99	35	164	3.653466e+01	1.634653e+02	8.241206e-01	8.173267e-01	8.173267e-01	4
100	100	31	131	3.653466e+01	1.634653e+02	8.086420e-01	8.173267e-01	8.173267e-01	4
101	101	26	177	3.653466e+01	1.634653e+02	8.719212e-01	8.173267e-01	8.173267e-01	4
102	102	32	147	3.653466e+01	1.634653e+02	8.212291e-01	8.173267e-01	8.173267e-01	4
103	103	31	173	3.653466e+01	1.634653e+02	8.480392e-01	8.173267e-01	8.173267e-01	4
104	104	35	157	3.653466e+01	1.634653e+02	8.177083e-01	8.173267e-01	8.173267e-01	4
105	105	46	167	3.653466e+01	1.634653e+02	7.840376e-01	8.173267e-01	8.173267e-01	4
106	106	45	169	3.653466e+01	1.634653e+02	7.897196e-01	8.173267e-01	8.173267e-01	4
107	107	41	175	3.653466e+01	1.634653e+02	8.101852e-01	8.173267e-01	8.173267e-01	4
108	108	40	179	3.653466e+01	1.634653e+02	8.173516e-01	8.173267e-01	8.173267e-01	4
109	109	40	139	3.653466e+01	1.634653e+02	7.765363e-01	8.173267e-01	8.173267e-01	4
110	110	36	170	3.653466e+01	1.634653e+02	8.252427e-01	8.173267e-01	8.173267e-01	4
111	111	38	143	3.653466e+01	1.634653e+02	7.900552e-01	8.173267e-01	8.173267e-01	4
112	112	34	186	3.653466e+01	1.634653e+02	8.454545e-01	8.173267e-01	8.173267e-01	4
113	113	35	155	3.653466e+01	1.634653e+02	8.157895e-01	8.173267e-01	8.173267e-01	4
114	114	41	159	3.653466e+01	1.634653e+02	7.950000e-01	8.173267e-01	8.173267e-01	4
115	115	36	190	3.653466e+01	1.634653e+02	8.407080e-01	8.173267e-01	8.173267e-01	4
116	116	42	154	3.653466e+01	1.634653e+02	7.857143e-01	8.173267e-01	8.173267e-01	4
117	117	33	151	3.653466e+01	1.634653e+02	8.206522e-01	8.173267e-01	8.173267e-01	4
118	118	37	182	3.653466e+01	1.634653e+02	8.310502e-01	8.173267e-01	8.173267e-01	4
119	119	29	150	3.653466e+01	1.634653e+02	8.379888e-01	8.173267e-01	8.173267e-01	4
120	120	33	171	3.653466e+01	1.634653e+02	8.382353e-01	8.173267e-01	8.173267e-01	4
121	121	35	181	3.653466e+01	1.634653e+02	8.379630e-01	8.173267e-01	8.173267e-01	4
122	122	30	164	3.653466e+01	1.634653e+02	8.453608e-01	8.173267e-01	8.173267e-01	4
123	123	40	155	3.653466e+01	1.634653e+02	7.948718e-01	8.173267e-01	8.173267e-01	4
124	124	38	168	3.653466e+01	1.634653e+02	8.155340e-01	8.173267e-01	8.173267e-01	4
125	125	40	165	3.653466e+01	1.634653e+02	8.048780e-01	8.173267e-01	8.173267e-01	4
126	126	31	176	3.653466e+01	1.634653e+02	8.502415e-01	8.173267e-01	8.173267e-01	4
127	127	40	161	3.653466e+01	1.634653e+02	8.009950e-01	8.173267e-01	8.173267e-01	4
128	128	44	169	3.653466e+01	1.634653e+02	7.934272e-01	8.173267e-01	8.173267e-01	4
129	129	42	158	3.653466e+01	1.634653e+02	7.900000e-01	8.173267e-01	8.173267e-01	4
130	130	40	171	3.653466e+01	1.634653e+02	8.104265e-01	8.173267e-01	8.173267e-01	4
131	131	26	173	3.653466e+01	1.634653e+02	8.693467e-01	8.173267e-01	8.173267e-01	4
132	132	34	172	3.653466e+01	1.634653e+02	8.349515e-01	8.173267e-01	8.173267e-01	4
133	133	41	165	3.653466e+01	1.634653e+02	8.009709e-01	8.173267e-01	8.173267e-01	4
134	134	29	169	3.653466e+01	1.634653e+02	8.535354e-01	8.173267e-01	8.173267e-01	4
135	135	31	171	3.653466e+01	1.634653e+02	8.465347e-01	8.173267e-01	8.173267e-01	4
136	136	31	150	3.653466e+01	1.634653e+02	8.287293e-01	8.173267e-01	8.173267e-01	4
137	137	32	163	3.653466e+01	1.634653e+02	8.358974e-01	8.173267e-01	8.173267e-01	4
138	138	32	182	3.627083e+01	1.637292e+02	8.504673e-01	8.186458e-01	8.173267e-01	4
139	139	33	170	3.234317e+01	1.676568e+02	8.374384e-01	8.382841e-01	8.382841e-01	3
140	140	37	161	3.234317e+01	1.676568e+02	8.131313e-01	8.382841e-01	8.382841e-01	3
141	141	17	172	3.234317e+01	1.676568e+02	9.100529e-01	8.382841e-01	8.382841e-01	3
142	142	42	164	3.234317e+01	1.676568e+02	7.961165e-01	8.382841e-01	8.382841e-01	3
143	143	128	99	1.093239e+02	9.067612e+01	4.361233e-01	4.533806e-01	1.210346e-01	2
144	144	192	5	1.858620e+02	1.413801e+01	2.538071e-02	7.069006e-02	5.402859e-02	1
145	145	213	9	1.891943e+02	1.080572e+01	4.054054e-02	5.402859e-02	5.402859e-02	1
146	146	185	8	1.891943e+02	1.080572e+01	4.145078e-02	5.402859e-02	5.402859e-02	1
147	147	200	12	1.891943e+02	1.080572e+01	5.660377e-02	5.402859e-02	5.402859e-02	1
148	148	179	10	1.891943e+02	1.080572e+01	5.291005e-02	5.402859e-02	5.402859e-02	1
149	149	170	14	1.891943e+02	1.080572e+01	7.608696e-02	5.402859e-02	5.402859e-02	1
150	150	151	59	1.499103e+02	5.008967e+01	2.809524e-01	2.504484e-01	5.402859e-02	1
151	151	37	162	3.653466e+01	1.634653e+02	8.140704e-01	8.173267e-01	8.173267e-01	4
152	152	39	153	3.653466e+01	1.634653e+02	7.968750e-01	8.173267e-01	8.173267e-01	4
153	153	36	180	3.653466e+01	1.634653e+02	8.333333e-01	8.173267e-01	8.173267e-01	4
154	154	43	165	3.653466e+01	1.634653e+02	7.932692e-01	8.173267e-01	8.173267e-01	4
155	155	37	153	3.653466e+01	1.634653e+02	8.052632e-01	8.173267e-01	8.173267e-01	4
156	156	36	158	3.653466e+01	1.634653e+02	8.144330e-01	8.173267e-01	8.173267e-01	4
157	157	35	155	3.653466e+01	1.634653e+02	8.157895e-01	8.173267e-01	8.173267e-01	4
158	158	42	153	3.653466e+01	1.634653e+02	7.846154e-01	8.173267e-01	8.173267e-01	4
159	159	33	153	3.653466e+01	1.634653e+02	8.225806e-01	8.173267e-01	8.173267e-01	4
160	160	31	183	3.653466e+01	1.634653e+02	8.551402e-01	8.173267e-01	8.173267e-01	4
161	161	44	164	3.653466e+01	1.634653e+02	7.884615e-01	8.173267e-01	8.173267e-01	4
162	162	33	174	3.653466e+01	1.634653e+02	8.405797e-01	8.173267e-01	8.173267e-01	4
163	163	45	170	3.653466e+01	1.634653e+02	7.906977e-01	8.173267e-01	8.173267e-01	4
164	164	40	167	4.981251e+01	1.501875e+02	8.067633e-01	7.509375e-01	8.173267e-01	4
165	165	175	10	1.891943e+02	1.080572e+01	5.405405e-02	5.402859e-02	5.402859e-02	1
166	166	179	7	1.891943e+02	1.080572e+01	3.763441e-02	5.402859e-02	5.402859e-02	1
167	167	191	9	1.891943e+02	1.080572e+01	4.500000e-02	5.402859e-02	5.402859e-02	1
168	168	178	13	1.891943e+02	1.080572e+01	6.806283e-02	5.402859e-02	5.402859e-02	1
169	169	206	15	1.891943e+02	1.080572e+01	6.787330e-02	5.402859e-02	5.402859e-02	1
170	170	188	12	1.891943e+02	1.080572e+01	6.000000e-02	5.402859e-02	5.402859e-02	1
171	171	196	15	1.891943e+02	1.080572e+01	7.109005e-02	5.402859e-02	5.402859e-02	1
172	172	188	11	1.891943e+02	1.080572e+01	5.527638e-02	5.402859e-02	5.402859e-02	1
173	173	171	12	1.891943e+02	1.080572e+01	6.557377e-02	5.402859e-02	5.402859e-02	1
174	174	190	9	1.891943e+02	1.080572e+01	4.522613e-02	5.402859e-02	5.402859e-02	1
175	175	181	10	1.891943e+02	1.080572e+01	5.235602e-02	5.402859e-02	5.402859e-02	1
176	176	199	12	1.891943e+02	1.080572e+01	5.687204e-02	5.402859e-02	5.402859e-02	1
177	177	182	10	1.891943e+02	1.080572e+01	5.208333e-02	5.402859e-02	5.402859e-02	1
178	178	205	7	1.891943e+02	1.080572e+01	3.301887e-02	5.402859e-02	5.402859e-02	1
179	179	176	4	1.891943e+02	1.080572e+01	2.222222e-02	5.402859e-02	5.402859e-02	1
180	180	211	14	1.891943e+02	1.080572e+01	6.222222e-02	5.402859e-02	5.402859e-02	1
181	181	187	14	1.887936e+02	1.120635e+01	6.965174e-02	5.603177e-02	5.402859e-02	1
182	182	195	19	1.757931e+02	2.420693e+01	8.878505e-02	1.210346e-01	1.210346e-01	2
183	183	193	24	1.787371e+02	2.126295e+01	1.105991e-01	1.063147e-01	1.210346e-01	2
184	184	192	7	1.891943e+02	1.080572e+01	3.517588e-02	5.402859e-02	5.402859e-02	1
185	185	205	6	1.891943e+02	1.080572e+01	2.843602e-02	5.402859e-02	5.402859e-02	1
186	186	210	26	1.797551e+02	2.024492e+01	1.101695e-01	1.012246e-01	1.210346e-01	2
187	187	52	138	5.245325e+01	1.475468e+02	7.263158e-01	7.377338e-01	8.382841e-01	3
188	188	37	179	3.234317e+01	1.676568e+02	8.287037e-01	8.382841e-01	8.382841e-01	3
189	189	31	171	3.234317e+01	1.676568e+02	8.465347e-01	8.382841e-01	8.382841e-01	3
190	190	31	181	3.451646e+01	1.654835e+02	8.537736e-01	8.274177e-01	8.173267e-01	4
191	191	34	156	3.653466e+01	1.634653e+02	8.210526e-01	8.173267e-01	8.173267e-01	4
192	192	34	160	3.653466e+01	1.634653e+02	8.247423e-01	8.173267e-01	8.173267e-01	4
193	193	40	174	3.653466e+01	1.634653e+02	8.130841e-01	8.173267e-01	8.173267e-01	4
194	194	35	165	3.653466e+01	1.634653e+02	8.250000e-01	8.173267e-01	8.173267e-01	4
195	195	32	165	3.653466e+01	1.634653e+02	8.375635e-01	8.173267e-01	8.173267e-01	4
196	196	41	154	3.653466e+01	1.634653e+02	7.897436e-01	8.173267e-01	8.173267e-01	4
197	197	32	170	3.653466e+01	1.634653e+02	8.415842e-01	8.173267e-01	8.173267e-01	4
198	198	44	149	3.653466e+01	1.634653e+02	7.720207e-01	8.173267e-01	8.173267e-01	4
199	199	33	170	3.653466e+01	1.634653e+02	8.374384e-01	8.173267e-01	8.173267e-01	4
200	200	31	169	3.653466e+01	1.634653e+02	8.450000e-01	8.173267e-01	8.173267e-01	4
