# Supplementary material for: Cochaperones convey the energy of ATP hydrolysis for directional action of Hsp90
Source: Nat Commun. 2024 Jan 17;15:569. doi: 10.1038/s41467-024-44847-6 (PMC10794413; doi:10.1038/s41467-024-44847-6)
Supplement: Supplementary file 6 — Source Data [file 41467_2024_44847_MOESM6_ESM.zip › SourceData_Simulations/1_Simulations_0kT/sim_0kT_mol108of200.txt]

coordinates	107.49	95.16	235.49	95.16
time(s)	frame	Idon(a.u.)	Iacc(a.u.)	Idon ideal(a.u.)	Iacc ideal(a.u.)	FRET	FRET ideal (blurr)	FRET ideal	state sequence
1	1	38	159	3.404092e+01	1.659591e+02	8.071066e-01	8.297954e-01	8.297954e-01	4
2	2	30	151	3.404092e+01	1.659591e+02	8.342541e-01	8.297954e-01	8.297954e-01	4
3	3	29	152	3.404092e+01	1.659591e+02	8.397790e-01	8.297954e-01	8.297954e-01	4
4	4	30	156	3.404092e+01	1.659591e+02	8.387097e-01	8.297954e-01	8.297954e-01	4
5	5	33	177	3.404092e+01	1.659591e+02	8.428571e-01	8.297954e-01	8.297954e-01	4
6	6	39	151	3.404092e+01	1.659591e+02	7.947368e-01	8.297954e-01	8.297954e-01	4
7	7	37	172	3.404092e+01	1.659591e+02	8.229665e-01	8.297954e-01	8.297954e-01	4
8	8	32	179	3.404092e+01	1.659591e+02	8.483412e-01	8.297954e-01	8.297954e-01	4
9	9	37	178	3.404092e+01	1.659591e+02	8.279070e-01	8.297954e-01	8.297954e-01	4
10	10	31	155	3.404092e+01	1.659591e+02	8.333333e-01	8.297954e-01	8.297954e-01	4
11	11	35	173	3.404092e+01	1.659591e+02	8.317308e-01	8.297954e-01	8.297954e-01	4
12	12	32	172	3.404092e+01	1.659591e+02	8.431373e-01	8.297954e-01	8.297954e-01	4
13	13	33	141	3.404092e+01	1.659591e+02	8.103448e-01	8.297954e-01	8.297954e-01	4
14	14	34	168	3.404092e+01	1.659591e+02	8.316832e-01	8.297954e-01	8.297954e-01	4
15	15	41	162	3.404092e+01	1.659591e+02	7.980296e-01	8.297954e-01	8.297954e-01	4
16	16	33	175	3.404092e+01	1.659591e+02	8.413462e-01	8.297954e-01	8.297954e-01	4
17	17	33	154	3.404092e+01	1.659591e+02	8.235294e-01	8.297954e-01	8.297954e-01	4
18	18	45	163	3.404092e+01	1.659591e+02	7.836538e-01	8.297954e-01	8.297954e-01	4
19	19	41	220	3.404092e+01	1.659591e+02	8.429119e-01	8.297954e-01	8.297954e-01	4
20	20	32	184	3.404092e+01	1.659591e+02	8.518519e-01	8.297954e-01	8.297954e-01	4
21	21	38	168	3.404092e+01	1.659591e+02	8.155340e-01	8.297954e-01	8.297954e-01	4
22	22	32	161	3.404092e+01	1.659591e+02	8.341969e-01	8.297954e-01	8.297954e-01	4
23	23	32	175	3.404092e+01	1.659591e+02	8.454106e-01	8.297954e-01	8.297954e-01	4
24	24	34	181	3.404092e+01	1.659591e+02	8.418605e-01	8.297954e-01	8.297954e-01	4
25	25	36	164	3.404092e+01	1.659591e+02	8.200000e-01	8.297954e-01	8.297954e-01	4
26	26	26	166	3.404092e+01	1.659591e+02	8.645833e-01	8.297954e-01	8.297954e-01	4
27	27	39	176	3.404092e+01	1.659591e+02	8.186047e-01	8.297954e-01	8.297954e-01	4
28	28	40	182	3.404092e+01	1.659591e+02	8.198198e-01	8.297954e-01	8.297954e-01	4
29	29	40	162	3.404092e+01	1.659591e+02	8.019802e-01	8.297954e-01	8.297954e-01	4
30	30	40	145	3.404092e+01	1.659591e+02	7.837838e-01	8.297954e-01	8.297954e-01	4
31	31	30	179	3.404092e+01	1.659591e+02	8.564593e-01	8.297954e-01	8.297954e-01	4
32	32	43	160	3.404092e+01	1.659591e+02	7.881773e-01	8.297954e-01	8.297954e-01	4
33	33	33	154	3.404092e+01	1.659591e+02	8.235294e-01	8.297954e-01	8.297954e-01	4
34	34	33	169	3.404092e+01	1.659591e+02	8.366337e-01	8.297954e-01	8.297954e-01	4
35	35	26	184	3.404092e+01	1.659591e+02	8.761905e-01	8.297954e-01	8.297954e-01	4
36	36	33	168	3.404092e+01	1.659591e+02	8.358209e-01	8.297954e-01	8.297954e-01	4
37	37	30	178	3.404092e+01	1.659591e+02	8.557692e-01	8.297954e-01	8.297954e-01	4
38	38	37	188	3.404092e+01	1.659591e+02	8.355556e-01	8.297954e-01	8.297954e-01	4
39	39	42	152	3.404092e+01	1.659591e+02	7.835052e-01	8.297954e-01	8.297954e-01	4
40	40	31	166	3.404092e+01	1.659591e+02	8.426396e-01	8.297954e-01	8.297954e-01	4
41	41	121	76	1.258295e+02	7.417047e+01	3.857868e-01	3.708523e-01	1.244749e-01	1
42	42	167	17	1.751050e+02	2.489498e+01	9.239130e-02	1.244749e-01	1.244749e-01	1
43	43	190	20	1.751050e+02	2.489498e+01	9.523810e-02	1.244749e-01	1.244749e-01	1
44	44	182	24	1.751050e+02	2.489498e+01	1.165049e-01	1.244749e-01	1.244749e-01	1
45	45	171	23	1.756532e+02	2.434685e+01	1.185567e-01	1.217342e-01	1.244749e-01	1
46	46	167	21	1.793564e+02	2.064363e+01	1.117021e-01	1.032182e-01	1.032182e-01	2
47	47	136	53	1.438730e+02	5.612700e+01	2.804233e-01	2.806350e-01	1.032182e-01	2
48	48	125	81	1.216576e+02	7.834236e+01	3.932039e-01	3.917118e-01	1.032182e-01	2
49	49	186	24	1.760947e+02	2.390528e+01	1.142857e-01	1.195264e-01	1.244749e-01	1
50	50	158	34	1.751050e+02	2.489498e+01	1.770833e-01	1.244749e-01	1.244749e-01	1
51	51	152	31	1.751050e+02	2.489498e+01	1.693989e-01	1.244749e-01	1.244749e-01	1
52	52	184	25	1.751050e+02	2.489498e+01	1.196172e-01	1.244749e-01	1.244749e-01	1
53	53	165	20	1.751050e+02	2.489498e+01	1.081081e-01	1.244749e-01	1.244749e-01	1
54	54	162	32	1.751050e+02	2.489498e+01	1.649485e-01	1.244749e-01	1.244749e-01	1
55	55	197	23	1.751050e+02	2.489498e+01	1.045455e-01	1.244749e-01	1.244749e-01	1
56	56	194	33	1.751050e+02	2.489498e+01	1.453744e-01	1.244749e-01	1.244749e-01	1
57	57	180	22	1.751050e+02	2.489498e+01	1.089109e-01	1.244749e-01	1.244749e-01	1
58	58	167	24	1.751050e+02	2.489498e+01	1.256545e-01	1.244749e-01	1.244749e-01	1
59	59	159	25	1.751050e+02	2.489498e+01	1.358696e-01	1.244749e-01	1.244749e-01	1
60	60	166	21	1.751050e+02	2.489498e+01	1.122995e-01	1.244749e-01	1.244749e-01	1
61	61	163	24	1.751050e+02	2.489498e+01	1.283422e-01	1.244749e-01	1.244749e-01	1
62	62	181	30	1.751050e+02	2.489498e+01	1.421801e-01	1.244749e-01	1.244749e-01	1
63	63	156	23	1.751050e+02	2.489498e+01	1.284916e-01	1.244749e-01	1.244749e-01	1
64	64	173	23	1.751050e+02	2.489498e+01	1.173469e-01	1.244749e-01	1.244749e-01	1
65	65	196	22	1.751050e+02	2.489498e+01	1.009174e-01	1.244749e-01	1.244749e-01	1
66	66	178	27	1.751050e+02	2.489498e+01	1.317073e-01	1.244749e-01	1.244749e-01	1
67	67	136	26	1.751050e+02	2.489498e+01	1.604938e-01	1.244749e-01	1.244749e-01	1
68	68	179	26	1.751050e+02	2.489498e+01	1.268293e-01	1.244749e-01	1.244749e-01	1
69	69	196	20	1.751050e+02	2.489498e+01	9.259259e-02	1.244749e-01	1.244749e-01	1
70	70	163	30	1.751050e+02	2.489498e+01	1.554404e-01	1.244749e-01	1.244749e-01	1
71	71	176	18	1.751050e+02	2.489498e+01	9.278351e-02	1.244749e-01	1.244749e-01	1
72	72	188	31	1.751050e+02	2.489498e+01	1.415525e-01	1.244749e-01	1.244749e-01	1
73	73	180	27	1.751050e+02	2.489498e+01	1.304348e-01	1.244749e-01	1.244749e-01	1
74	74	188	17	1.751050e+02	2.489498e+01	8.292683e-02	1.244749e-01	1.244749e-01	1
75	75	215	33	1.751050e+02	2.489498e+01	1.330645e-01	1.244749e-01	1.244749e-01	1
76	76	190	14	1.751050e+02	2.489498e+01	6.862745e-02	1.244749e-01	1.244749e-01	1
77	77	161	28	1.751050e+02	2.489498e+01	1.481481e-01	1.244749e-01	1.244749e-01	1
78	78	171	23	1.751050e+02	2.489498e+01	1.185567e-01	1.244749e-01	1.244749e-01	1
79	79	156	24	1.751050e+02	2.489498e+01	1.333333e-01	1.244749e-01	1.244749e-01	1
80	80	191	25	1.751050e+02	2.489498e+01	1.157407e-01	1.244749e-01	1.244749e-01	1
81	81	155	29	1.751050e+02	2.489498e+01	1.576087e-01	1.244749e-01	1.244749e-01	1
82	82	164	20	1.751050e+02	2.489498e+01	1.086957e-01	1.244749e-01	1.244749e-01	1
83	83	178	22	1.751050e+02	2.489498e+01	1.100000e-01	1.244749e-01	1.244749e-01	1
84	84	183	32	1.751050e+02	2.489498e+01	1.488372e-01	1.244749e-01	1.244749e-01	1
85	85	178	36	1.751050e+02	2.489498e+01	1.682243e-01	1.244749e-01	1.244749e-01	1
86	86	158	24	1.751050e+02	2.489498e+01	1.318681e-01	1.244749e-01	1.244749e-01	1
87	87	186	29	1.751050e+02	2.489498e+01	1.348837e-01	1.244749e-01	1.244749e-01	1
88	88	189	20	1.751050e+02	2.489498e+01	9.569378e-02	1.244749e-01	1.244749e-01	1
89	89	190	24	1.751050e+02	2.489498e+01	1.121495e-01	1.244749e-01	1.244749e-01	1
90	90	162	25	1.751050e+02	2.489498e+01	1.336898e-01	1.244749e-01	1.244749e-01	1
91	91	179	26	1.751050e+02	2.489498e+01	1.268293e-01	1.244749e-01	1.244749e-01	1
92	92	166	26	1.751050e+02	2.489498e+01	1.354167e-01	1.244749e-01	1.244749e-01	1
93	93	173	27	1.751050e+02	2.489498e+01	1.350000e-01	1.244749e-01	1.244749e-01	1
94	94	174	25	1.751050e+02	2.489498e+01	1.256281e-01	1.244749e-01	1.244749e-01	1
95	95	175	26	1.751050e+02	2.489498e+01	1.293532e-01	1.244749e-01	1.244749e-01	1
96	96	159	28	1.751050e+02	2.489498e+01	1.497326e-01	1.244749e-01	1.244749e-01	1
97	97	177	28	1.751050e+02	2.489498e+01	1.365854e-01	1.244749e-01	1.244749e-01	1
98	98	186	18	1.751050e+02	2.489498e+01	8.823529e-02	1.244749e-01	1.244749e-01	1
99	99	196	22	1.751050e+02	2.489498e+01	1.009174e-01	1.244749e-01	1.244749e-01	1
100	100	202	25	1.751050e+02	2.489498e+01	1.101322e-01	1.244749e-01	1.244749e-01	1
101	101	169	29	1.751050e+02	2.489498e+01	1.464646e-01	1.244749e-01	1.244749e-01	1
102	102	190	26	1.751050e+02	2.489498e+01	1.203704e-01	1.244749e-01	1.244749e-01	1
103	103	180	33	1.751050e+02	2.489498e+01	1.549296e-01	1.244749e-01	1.244749e-01	1
104	104	181	26	1.751050e+02	2.489498e+01	1.256039e-01	1.244749e-01	1.244749e-01	1
105	105	161	24	1.751050e+02	2.489498e+01	1.297297e-01	1.244749e-01	1.244749e-01	1
106	106	156	23	1.751050e+02	2.489498e+01	1.284916e-01	1.244749e-01	1.244749e-01	1
107	107	175	23	1.751050e+02	2.489498e+01	1.161616e-01	1.244749e-01	1.244749e-01	1
108	108	190	27	1.751050e+02	2.489498e+01	1.244240e-01	1.244749e-01	1.244749e-01	1
109	109	182	35	1.751050e+02	2.489498e+01	1.612903e-01	1.244749e-01	1.244749e-01	1
110	110	194	20	1.751050e+02	2.489498e+01	9.345794e-02	1.244749e-01	1.244749e-01	1
111	111	178	21	1.751050e+02	2.489498e+01	1.055276e-01	1.244749e-01	1.244749e-01	1
112	112	167	23	1.751050e+02	2.489498e+01	1.210526e-01	1.244749e-01	1.244749e-01	1
113	113	189	33	1.751050e+02	2.489498e+01	1.486486e-01	1.244749e-01	1.244749e-01	1
114	114	155	19	1.751050e+02	2.489498e+01	1.091954e-01	1.244749e-01	1.244749e-01	1
115	115	188	22	1.751050e+02	2.489498e+01	1.047619e-01	1.244749e-01	1.244749e-01	1
116	116	169	26	1.751050e+02	2.489498e+01	1.333333e-01	1.244749e-01	1.244749e-01	1
117	117	185	23	1.751050e+02	2.489498e+01	1.105769e-01	1.244749e-01	1.244749e-01	1
118	118	205	36	1.751050e+02	2.489498e+01	1.493776e-01	1.244749e-01	1.244749e-01	1
119	119	176	38	1.751050e+02	2.489498e+01	1.775701e-01	1.244749e-01	1.244749e-01	1
120	120	201	14	1.751050e+02	2.489498e+01	6.511628e-02	1.244749e-01	1.244749e-01	1
121	121	163	23	1.751050e+02	2.489498e+01	1.236559e-01	1.244749e-01	1.244749e-01	1
122	122	184	25	1.751050e+02	2.489498e+01	1.196172e-01	1.244749e-01	1.244749e-01	1
123	123	162	23	1.751050e+02	2.489498e+01	1.243243e-01	1.244749e-01	1.244749e-01	1
124	124	159	15	1.751050e+02	2.489498e+01	8.620690e-02	1.244749e-01	1.244749e-01	1
125	125	175	25	1.751050e+02	2.489498e+01	1.250000e-01	1.244749e-01	1.244749e-01	1
126	126	183	26	1.751050e+02	2.489498e+01	1.244019e-01	1.244749e-01	1.244749e-01	1
127	127	192	25	1.751050e+02	2.489498e+01	1.152074e-01	1.244749e-01	1.244749e-01	1
128	128	202	20	1.751050e+02	2.489498e+01	9.009009e-02	1.244749e-01	1.244749e-01	1
129	129	186	24	1.751050e+02	2.489498e+01	1.142857e-01	1.244749e-01	1.244749e-01	1
130	130	179	19	1.751050e+02	2.489498e+01	9.595960e-02	1.244749e-01	1.244749e-01	1
131	131	168	24	1.751050e+02	2.489498e+01	1.250000e-01	1.244749e-01	1.244749e-01	1
132	132	159	19	1.751050e+02	2.489498e+01	1.067416e-01	1.244749e-01	1.244749e-01	1
133	133	53	131	5.325117e+01	1.467488e+02	7.119565e-01	7.337441e-01	8.297954e-01	4
134	134	35	149	3.404092e+01	1.659591e+02	8.097826e-01	8.297954e-01	8.297954e-01	4
135	135	27	167	3.404092e+01	1.659591e+02	8.608247e-01	8.297954e-01	8.297954e-01	4
136	136	28	165	3.404092e+01	1.659591e+02	8.549223e-01	8.297954e-01	8.297954e-01	4
137	137	34	139	3.404092e+01	1.659591e+02	8.034682e-01	8.297954e-01	8.297954e-01	4
138	138	45	167	3.404092e+01	1.659591e+02	7.877358e-01	8.297954e-01	8.297954e-01	4
139	139	32	159	3.404092e+01	1.659591e+02	8.324607e-01	8.297954e-01	8.297954e-01	4
140	140	38	171	3.404092e+01	1.659591e+02	8.181818e-01	8.297954e-01	8.297954e-01	4
141	141	35	169	3.404092e+01	1.659591e+02	8.284314e-01	8.297954e-01	8.297954e-01	4
142	142	39	162	3.404092e+01	1.659591e+02	8.059701e-01	8.297954e-01	8.297954e-01	4
143	143	40	173	3.404092e+01	1.659591e+02	8.122066e-01	8.297954e-01	8.297954e-01	4
144	144	34	163	3.404092e+01	1.659591e+02	8.274112e-01	8.297954e-01	8.297954e-01	4
145	145	36	190	3.404092e+01	1.659591e+02	8.407080e-01	8.297954e-01	8.297954e-01	4
146	146	29	149	3.404092e+01	1.659591e+02	8.370787e-01	8.297954e-01	8.297954e-01	4
147	147	37	174	3.404092e+01	1.659591e+02	8.246445e-01	8.297954e-01	8.297954e-01	4
148	148	47	180	3.404092e+01	1.659591e+02	7.929515e-01	8.297954e-01	8.297954e-01	4
149	149	35	156	3.404092e+01	1.659591e+02	8.167539e-01	8.297954e-01	8.297954e-01	4
150	150	37	154	3.404092e+01	1.659591e+02	8.062827e-01	8.297954e-01	8.297954e-01	4
151	151	31	178	3.404092e+01	1.659591e+02	8.516746e-01	8.297954e-01	8.297954e-01	4
152	152	35	146	3.404092e+01	1.659591e+02	8.066298e-01	8.297954e-01	8.297954e-01	4
153	153	37	191	3.404092e+01	1.659591e+02	8.377193e-01	8.297954e-01	8.297954e-01	4
154	154	37	164	3.404092e+01	1.659591e+02	8.159204e-01	8.297954e-01	8.297954e-01	4
155	155	37	158	3.404092e+01	1.659591e+02	8.102564e-01	8.297954e-01	8.297954e-01	4
156	156	23	176	3.404092e+01	1.659591e+02	8.844221e-01	8.297954e-01	8.297954e-01	4
157	157	43	169	3.404092e+01	1.659591e+02	7.971698e-01	8.297954e-01	8.297954e-01	4
158	158	30	152	3.404092e+01	1.659591e+02	8.351648e-01	8.297954e-01	8.297954e-01	4
159	159	34	155	3.404092e+01	1.659591e+02	8.201058e-01	8.297954e-01	8.297954e-01	4
160	160	27	168	3.404092e+01	1.659591e+02	8.615385e-01	8.297954e-01	8.297954e-01	4
161	161	38	159	3.404092e+01	1.659591e+02	8.071066e-01	8.297954e-01	8.297954e-01	4
162	162	38	162	3.404092e+01	1.659591e+02	8.100000e-01	8.297954e-01	8.297954e-01	4
163	163	25	169	3.404092e+01	1.659591e+02	8.711340e-01	8.297954e-01	8.297954e-01	4
164	164	36	173	3.404092e+01	1.659591e+02	8.277512e-01	8.297954e-01	8.297954e-01	4
165	165	28	162	3.404092e+01	1.659591e+02	8.526316e-01	8.297954e-01	8.297954e-01	4
166	166	30	169	3.404092e+01	1.659591e+02	8.492462e-01	8.297954e-01	8.297954e-01	4
167	167	30	150	3.404092e+01	1.659591e+02	8.333333e-01	8.297954e-01	8.297954e-01	4
168	168	27	191	3.404092e+01	1.659591e+02	8.761468e-01	8.297954e-01	8.297954e-01	4
169	169	23	186	3.404092e+01	1.659591e+02	8.899522e-01	8.297954e-01	8.297954e-01	4
170	170	36	154	3.404092e+01	1.659591e+02	8.105263e-01	8.297954e-01	8.297954e-01	4
171	171	30	161	3.404092e+01	1.659591e+02	8.429319e-01	8.297954e-01	8.297954e-01	4
172	172	51	176	3.404092e+01	1.659591e+02	7.753304e-01	8.297954e-01	8.297954e-01	4
173	173	29	185	3.404092e+01	1.659591e+02	8.644860e-01	8.297954e-01	8.297954e-01	4
174	174	30	144	3.404092e+01	1.659591e+02	8.275862e-01	8.297954e-01	8.297954e-01	4
175	175	37	170	3.404092e+01	1.659591e+02	8.212560e-01	8.297954e-01	8.297954e-01	4
176	176	30	177	3.404092e+01	1.659591e+02	8.550725e-01	8.297954e-01	8.297954e-01	4
177	177	34	156	3.404092e+01	1.659591e+02	8.210526e-01	8.297954e-01	8.297954e-01	4
178	178	36	147	3.404092e+01	1.659591e+02	8.032787e-01	8.297954e-01	8.297954e-01	4
179	179	30	176	3.404092e+01	1.659591e+02	8.543689e-01	8.297954e-01	8.297954e-01	4
180	180	40	142	3.404092e+01	1.659591e+02	7.802198e-01	8.297954e-01	8.297954e-01	4
181	181	35	182	3.404092e+01	1.659591e+02	8.387097e-01	8.297954e-01	8.297954e-01	4
182	182	31	159	3.404092e+01	1.659591e+02	8.368421e-01	8.297954e-01	8.297954e-01	4
183	183	32	174	3.404092e+01	1.659591e+02	8.446602e-01	8.297954e-01	8.297954e-01	4
184	184	28	180	3.404092e+01	1.659591e+02	8.653846e-01	8.297954e-01	8.297954e-01	4
185	185	34	193	3.404092e+01	1.659591e+02	8.502203e-01	8.297954e-01	8.297954e-01	4
186	186	33	189	3.404092e+01	1.659591e+02	8.513514e-01	8.297954e-01	8.297954e-01	4
187	187	34	201	3.404092e+01	1.659591e+02	8.553191e-01	8.297954e-01	8.297954e-01	4
188	188	46	159	3.404092e+01	1.659591e+02	7.756098e-01	8.297954e-01	8.297954e-01	4
189	189	31	156	3.404092e+01	1.659591e+02	8.342246e-01	8.297954e-01	8.297954e-01	4
190	190	33	163	3.404092e+01	1.659591e+02	8.316327e-01	8.297954e-01	8.297954e-01	4
191	191	47	146	3.404092e+01	1.659591e+02	7.564767e-01	8.297954e-01	8.297954e-01	4
192	192	26	184	3.404092e+01	1.659591e+02	8.761905e-01	8.297954e-01	8.297954e-01	4
193	193	33	192	3.404092e+01	1.659591e+02	8.533333e-01	8.297954e-01	8.297954e-01	4
194	194	46	185	3.404092e+01	1.659591e+02	8.008658e-01	8.297954e-01	8.297954e-01	4
195	195	29	152	3.404092e+01	1.659591e+02	8.397790e-01	8.297954e-01	8.297954e-01	4
196	196	45	155	3.404092e+01	1.659591e+02	7.750000e-01	8.297954e-01	8.297954e-01	4
197	197	27	156	3.404092e+01	1.659591e+02	8.524590e-01	8.297954e-01	8.297954e-01	4
198	198	39	161	3.404092e+01	1.659591e+02	8.050000e-01	8.297954e-01	8.297954e-01	4
199	199	33	155	3.404092e+01	1.659591e+02	8.244681e-01	8.297954e-01	8.297954e-01	4
200	200	43	193	3.404092e+01	1.659591e+02	8.177966e-01	8.297954e-01	8.297954e-01	4
