# Supplementary material for: Cochaperones convey the energy of ATP hydrolysis for directional action of Hsp90
Source: Nat Commun. 2024 Jan 17;15:569. doi: 10.1038/s41467-024-44847-6 (PMC10794413; doi:10.1038/s41467-024-44847-6)
Supplement: Supplementary file 6 — Source Data [file 41467_2024_44847_MOESM6_ESM.zip › SourceData_Simulations/1_Simulations_0kT/sim_0kT_mol109of200.txt]

coordinates	93.92	111.92	221.92	111.92
time(s)	frame	Idon(a.u.)	Iacc(a.u.)	Idon ideal(a.u.)	Iacc ideal(a.u.)	FRET	FRET ideal (blurr)	FRET ideal	state sequence
1	1	168	27	1.654177e+02	3.458225e+01	1.384615e-01	1.729113e-01	1.729113e-01	1
2	2	159	41	1.654177e+02	3.458225e+01	2.050000e-01	1.729113e-01	1.729113e-01	1
3	3	156	53	1.654177e+02	3.458225e+01	2.535885e-01	1.729113e-01	1.729113e-01	1
4	4	156	22	1.654177e+02	3.458225e+01	1.235955e-01	1.729113e-01	1.729113e-01	1
5	5	167	36	1.654177e+02	3.458225e+01	1.773399e-01	1.729113e-01	1.729113e-01	1
6	6	172	42	1.654177e+02	3.458225e+01	1.962617e-01	1.729113e-01	1.729113e-01	1
7	7	155	32	1.654177e+02	3.458225e+01	1.711230e-01	1.729113e-01	1.729113e-01	1
8	8	156	37	1.654177e+02	3.458225e+01	1.917098e-01	1.729113e-01	1.729113e-01	1
9	9	183	28	1.654177e+02	3.458225e+01	1.327014e-01	1.729113e-01	1.729113e-01	1
10	10	136	23	1.654177e+02	3.458225e+01	1.446541e-01	1.729113e-01	1.729113e-01	1
11	11	151	26	1.654177e+02	3.458225e+01	1.468927e-01	1.729113e-01	1.729113e-01	1
12	12	188	41	1.654177e+02	3.458225e+01	1.790393e-01	1.729113e-01	1.729113e-01	1
13	13	152	31	1.654177e+02	3.458225e+01	1.693989e-01	1.729113e-01	1.729113e-01	1
14	14	157	38	1.654177e+02	3.458225e+01	1.948718e-01	1.729113e-01	1.729113e-01	1
15	15	146	23	1.654177e+02	3.458225e+01	1.360947e-01	1.729113e-01	1.729113e-01	1
16	16	149	43	1.654177e+02	3.458225e+01	2.239583e-01	1.729113e-01	1.729113e-01	1
17	17	171	33	1.654177e+02	3.458225e+01	1.617647e-01	1.729113e-01	1.729113e-01	1
18	18	171	24	1.654177e+02	3.458225e+01	1.230769e-01	1.729113e-01	1.729113e-01	1
19	19	194	34	1.654177e+02	3.458225e+01	1.491228e-01	1.729113e-01	1.729113e-01	1
20	20	174	39	1.654177e+02	3.458225e+01	1.830986e-01	1.729113e-01	1.729113e-01	1
21	21	163	35	1.654177e+02	3.458225e+01	1.767677e-01	1.729113e-01	1.729113e-01	1
22	22	162	38	1.654177e+02	3.458225e+01	1.900000e-01	1.729113e-01	1.729113e-01	1
23	23	158	35	1.654177e+02	3.458225e+01	1.813472e-01	1.729113e-01	1.729113e-01	1
24	24	170	37	1.654177e+02	3.458225e+01	1.787440e-01	1.729113e-01	1.729113e-01	1
25	25	168	28	1.654177e+02	3.458225e+01	1.428571e-01	1.729113e-01	1.729113e-01	1
26	26	155	42	1.654177e+02	3.458225e+01	2.131980e-01	1.729113e-01	1.729113e-01	1
27	27	164	30	1.654177e+02	3.458225e+01	1.546392e-01	1.729113e-01	1.729113e-01	1
28	28	152	41	1.654177e+02	3.458225e+01	2.124352e-01	1.729113e-01	1.729113e-01	1
29	29	170	29	1.654177e+02	3.458225e+01	1.457286e-01	1.729113e-01	1.729113e-01	1
30	30	142	34	1.654177e+02	3.458225e+01	1.931818e-01	1.729113e-01	1.729113e-01	1
31	31	149	35	1.654177e+02	3.458225e+01	1.902174e-01	1.729113e-01	1.729113e-01	1
32	32	180	30	1.654177e+02	3.458225e+01	1.428571e-01	1.729113e-01	1.729113e-01	1
33	33	163	29	1.654177e+02	3.458225e+01	1.510417e-01	1.729113e-01	1.729113e-01	1
34	34	147	36	1.654177e+02	3.458225e+01	1.967213e-01	1.729113e-01	1.729113e-01	1
35	35	172	30	1.654177e+02	3.458225e+01	1.485149e-01	1.729113e-01	1.729113e-01	1
36	36	175	31	1.654177e+02	3.458225e+01	1.504854e-01	1.729113e-01	1.729113e-01	1
37	37	145	36	1.654177e+02	3.458225e+01	1.988950e-01	1.729113e-01	1.729113e-01	1
38	38	162	32	1.654177e+02	3.458225e+01	1.649485e-01	1.729113e-01	1.729113e-01	1
39	39	30	122	4.197722e+01	1.580228e+02	8.026316e-01	7.901139e-01	7.945216e-01	4
40	40	46	173	4.109568e+01	1.589043e+02	7.899543e-01	7.945216e-01	7.945216e-01	4
41	41	40	160	4.109568e+01	1.589043e+02	8.000000e-01	7.945216e-01	7.945216e-01	4
42	42	52	141	4.109568e+01	1.589043e+02	7.305699e-01	7.945216e-01	7.945216e-01	4
43	43	36	157	4.109568e+01	1.589043e+02	8.134715e-01	7.945216e-01	7.945216e-01	4
44	44	30	154	4.109568e+01	1.589043e+02	8.369565e-01	7.945216e-01	7.945216e-01	4
45	45	34	170	4.109568e+01	1.589043e+02	8.333333e-01	7.945216e-01	7.945216e-01	4
46	46	40	144	4.109568e+01	1.589043e+02	7.826087e-01	7.945216e-01	7.945216e-01	4
47	47	54	161	4.109568e+01	1.589043e+02	7.488372e-01	7.945216e-01	7.945216e-01	4
48	48	47	170	4.109568e+01	1.589043e+02	7.834101e-01	7.945216e-01	7.945216e-01	4
49	49	32	167	4.109568e+01	1.589043e+02	8.391960e-01	7.945216e-01	7.945216e-01	4
50	50	43	149	4.109568e+01	1.589043e+02	7.760417e-01	7.945216e-01	7.945216e-01	4
51	51	33	164	4.109568e+01	1.589043e+02	8.324873e-01	7.945216e-01	7.945216e-01	4
52	52	40	146	4.109568e+01	1.589043e+02	7.849462e-01	7.945216e-01	7.945216e-01	4
53	53	48	146	4.109568e+01	1.589043e+02	7.525773e-01	7.945216e-01	7.945216e-01	4
54	54	49	143	4.109568e+01	1.589043e+02	7.447917e-01	7.945216e-01	7.945216e-01	4
55	55	103	72	1.116925e+02	8.830751e+01	4.114286e-01	4.415376e-01	1.729113e-01	1
56	56	174	36	1.654177e+02	3.458225e+01	1.714286e-01	1.729113e-01	1.729113e-01	1
57	57	156	47	1.654177e+02	3.458225e+01	2.315271e-01	1.729113e-01	1.729113e-01	1
58	58	181	44	1.654177e+02	3.458225e+01	1.955556e-01	1.729113e-01	1.729113e-01	1
59	59	154	36	1.654177e+02	3.458225e+01	1.894737e-01	1.729113e-01	1.729113e-01	1
60	60	148	32	1.654177e+02	3.458225e+01	1.777778e-01	1.729113e-01	1.729113e-01	1
61	61	177	41	1.654177e+02	3.458225e+01	1.880734e-01	1.729113e-01	1.729113e-01	1
62	62	178	40	1.654177e+02	3.458225e+01	1.834862e-01	1.729113e-01	1.729113e-01	1
63	63	193	39	1.654177e+02	3.458225e+01	1.681034e-01	1.729113e-01	1.729113e-01	1
64	64	184	40	1.654177e+02	3.458225e+01	1.785714e-01	1.729113e-01	1.729113e-01	1
65	65	173	35	1.654177e+02	3.458225e+01	1.682692e-01	1.729113e-01	1.729113e-01	1
66	66	170	32	1.654177e+02	3.458225e+01	1.584158e-01	1.729113e-01	1.729113e-01	1
67	67	147	26	1.654177e+02	3.458225e+01	1.502890e-01	1.729113e-01	1.729113e-01	1
68	68	175	37	1.654177e+02	3.458225e+01	1.745283e-01	1.729113e-01	1.729113e-01	1
69	69	150	34	1.654177e+02	3.458225e+01	1.847826e-01	1.729113e-01	1.729113e-01	1
70	70	207	28	1.654177e+02	3.458225e+01	1.191489e-01	1.729113e-01	1.729113e-01	1
71	71	161	37	1.654177e+02	3.458225e+01	1.868687e-01	1.729113e-01	1.729113e-01	1
72	72	159	46	1.604738e+02	3.952616e+01	2.243902e-01	1.976308e-01	1.729113e-01	1
73	73	42	160	4.109568e+01	1.589043e+02	7.920792e-01	7.945216e-01	7.945216e-01	4
74	74	32	173	4.109568e+01	1.589043e+02	8.439024e-01	7.945216e-01	7.945216e-01	4
75	75	44	152	4.109568e+01	1.589043e+02	7.755102e-01	7.945216e-01	7.945216e-01	4
76	76	43	156	4.109568e+01	1.589043e+02	7.839196e-01	7.945216e-01	7.945216e-01	4
77	77	39	166	4.109568e+01	1.589043e+02	8.097561e-01	7.945216e-01	7.945216e-01	4
78	78	46	148	4.109568e+01	1.589043e+02	7.628866e-01	7.945216e-01	7.945216e-01	4
79	79	43	167	4.109568e+01	1.589043e+02	7.952381e-01	7.945216e-01	7.945216e-01	4
80	80	38	144	4.109568e+01	1.589043e+02	7.912088e-01	7.945216e-01	7.945216e-01	4
81	81	35	157	4.109568e+01	1.589043e+02	8.177083e-01	7.945216e-01	7.945216e-01	4
82	82	49	165	4.109568e+01	1.589043e+02	7.710280e-01	7.945216e-01	7.945216e-01	4
83	83	33	142	4.109568e+01	1.589043e+02	8.114286e-01	7.945216e-01	7.945216e-01	4
84	84	46	150	4.109568e+01	1.589043e+02	7.653061e-01	7.945216e-01	7.945216e-01	4
85	85	52	171	4.109568e+01	1.589043e+02	7.668161e-01	7.945216e-01	7.945216e-01	4
86	86	47	170	4.109568e+01	1.589043e+02	7.834101e-01	7.945216e-01	7.945216e-01	4
87	87	53	154	4.109568e+01	1.589043e+02	7.439614e-01	7.945216e-01	7.945216e-01	4
88	88	41	135	4.109568e+01	1.589043e+02	7.670455e-01	7.945216e-01	7.945216e-01	4
89	89	45	157	4.109568e+01	1.589043e+02	7.772277e-01	7.945216e-01	7.945216e-01	4
90	90	40	161	4.109568e+01	1.589043e+02	8.009950e-01	7.945216e-01	7.945216e-01	4
91	91	37	163	4.109568e+01	1.589043e+02	8.150000e-01	7.945216e-01	7.945216e-01	4
92	92	44	146	4.109568e+01	1.589043e+02	7.684211e-01	7.945216e-01	7.945216e-01	4
93	93	44	158	4.109568e+01	1.589043e+02	7.821782e-01	7.945216e-01	7.945216e-01	4
94	94	39	154	4.109568e+01	1.589043e+02	7.979275e-01	7.945216e-01	7.945216e-01	4
95	95	42	146	4.109568e+01	1.589043e+02	7.765957e-01	7.945216e-01	7.945216e-01	4
96	96	29	175	4.109568e+01	1.589043e+02	8.578431e-01	7.945216e-01	7.945216e-01	4
97	97	35	183	4.109568e+01	1.589043e+02	8.394495e-01	7.945216e-01	7.945216e-01	4
98	98	45	144	4.109568e+01	1.589043e+02	7.619048e-01	7.945216e-01	7.945216e-01	4
99	99	35	149	4.109568e+01	1.589043e+02	8.097826e-01	7.945216e-01	7.945216e-01	4
100	100	51	163	4.109568e+01	1.589043e+02	7.616822e-01	7.945216e-01	7.945216e-01	4
101	101	34	158	4.109568e+01	1.589043e+02	8.229167e-01	7.945216e-01	7.945216e-01	4
102	102	28	167	4.109568e+01	1.589043e+02	8.564103e-01	7.945216e-01	7.945216e-01	4
103	103	35	162	4.109568e+01	1.589043e+02	8.223350e-01	7.945216e-01	7.945216e-01	4
104	104	38	165	4.109568e+01	1.589043e+02	8.128079e-01	7.945216e-01	7.945216e-01	4
105	105	50	148	4.109568e+01	1.589043e+02	7.474747e-01	7.945216e-01	7.945216e-01	4
106	106	37	165	4.109568e+01	1.589043e+02	8.168317e-01	7.945216e-01	7.945216e-01	4
107	107	44	151	4.109568e+01	1.589043e+02	7.743590e-01	7.945216e-01	7.945216e-01	4
108	108	48	146	4.109568e+01	1.589043e+02	7.525773e-01	7.945216e-01	7.945216e-01	4
109	109	30	189	3.778117e+01	1.622188e+02	8.630137e-01	8.110941e-01	8.145449e-01	3
110	110	124	81	1.172938e+02	8.270625e+01	3.951220e-01	4.135312e-01	1.044365e-01	2
111	111	168	21	1.791127e+02	2.088729e+01	1.111111e-01	1.044365e-01	1.044365e-01	2
112	112	185	15	1.791127e+02	2.088729e+01	7.500000e-02	1.044365e-01	1.044365e-01	2
113	113	37	132	3.980097e+01	1.601990e+02	7.810651e-01	8.009952e-01	8.145449e-01	3
114	114	55	141	4.094052e+01	1.590595e+02	7.193878e-01	7.952974e-01	7.945216e-01	4
115	115	35	152	4.109568e+01	1.589043e+02	8.128342e-01	7.945216e-01	7.945216e-01	4
116	116	39	143	4.109568e+01	1.589043e+02	7.857143e-01	7.945216e-01	7.945216e-01	4
117	117	38	167	4.109568e+01	1.589043e+02	8.146341e-01	7.945216e-01	7.945216e-01	4
118	118	38	164	3.719172e+01	1.628083e+02	8.118812e-01	8.140414e-01	8.145449e-01	3
119	119	36	164	4.000015e+01	1.599998e+02	8.200000e-01	7.999992e-01	7.945216e-01	4
120	120	40	145	4.109568e+01	1.589043e+02	7.837838e-01	7.945216e-01	7.945216e-01	4
121	121	39	168	4.109568e+01	1.589043e+02	8.115942e-01	7.945216e-01	7.945216e-01	4
122	122	34	179	4.109568e+01	1.589043e+02	8.403756e-01	7.945216e-01	7.945216e-01	4
123	123	39	179	4.109568e+01	1.589043e+02	8.211009e-01	7.945216e-01	7.945216e-01	4
124	124	45	164	4.109568e+01	1.589043e+02	7.846890e-01	7.945216e-01	7.945216e-01	4
125	125	36	144	4.109568e+01	1.589043e+02	8.000000e-01	7.945216e-01	7.945216e-01	4
126	126	51	147	4.109568e+01	1.589043e+02	7.424242e-01	7.945216e-01	7.945216e-01	4
127	127	37	159	4.109568e+01	1.589043e+02	8.112245e-01	7.945216e-01	7.945216e-01	4
128	128	42	178	4.109568e+01	1.589043e+02	8.090909e-01	7.945216e-01	7.945216e-01	4
129	129	38	158	4.109568e+01	1.589043e+02	8.061224e-01	7.945216e-01	7.945216e-01	4
130	130	46	157	4.109568e+01	1.589043e+02	7.733990e-01	7.945216e-01	7.945216e-01	4
131	131	45	166	4.109568e+01	1.589043e+02	7.867299e-01	7.945216e-01	7.945216e-01	4
132	132	47	149	4.109568e+01	1.589043e+02	7.602041e-01	7.945216e-01	7.945216e-01	4
133	133	43	138	4.109568e+01	1.589043e+02	7.624309e-01	7.945216e-01	7.945216e-01	4
134	134	32	164	4.109568e+01	1.589043e+02	8.367347e-01	7.945216e-01	7.945216e-01	4
135	135	47	167	4.109568e+01	1.589043e+02	7.803738e-01	7.945216e-01	7.945216e-01	4
136	136	41	153	4.109568e+01	1.589043e+02	7.886598e-01	7.945216e-01	7.945216e-01	4
137	137	33	162	3.755929e+01	1.624407e+02	8.307692e-01	8.122036e-01	8.145449e-01	3
138	138	43	178	3.709102e+01	1.629090e+02	8.054299e-01	8.145449e-01	8.145449e-01	3
139	139	30	186	3.709102e+01	1.629090e+02	8.611111e-01	8.145449e-01	8.145449e-01	3
140	140	32	155	3.709102e+01	1.629090e+02	8.288770e-01	8.145449e-01	8.145449e-01	3
141	141	42	146	3.709102e+01	1.629090e+02	7.765957e-01	8.145449e-01	8.145449e-01	3
142	142	158	27	1.691848e+02	3.081525e+01	1.459459e-01	1.540762e-01	1.044365e-01	2
143	143	103	97	1.154929e+02	8.450714e+01	4.850000e-01	4.225357e-01	1.044365e-01	2
144	144	32	166	4.109568e+01	1.589043e+02	8.383838e-01	7.945216e-01	7.945216e-01	4
145	145	29	146	4.109568e+01	1.589043e+02	8.342857e-01	7.945216e-01	7.945216e-01	4
146	146	48	163	4.109568e+01	1.589043e+02	7.725118e-01	7.945216e-01	7.945216e-01	4
147	147	32	150	4.109568e+01	1.589043e+02	8.241758e-01	7.945216e-01	7.945216e-01	4
148	148	35	153	4.109568e+01	1.589043e+02	8.138298e-01	7.945216e-01	7.945216e-01	4
149	149	31	146	4.109568e+01	1.589043e+02	8.248588e-01	7.945216e-01	7.945216e-01	4
150	150	45	156	4.109568e+01	1.589043e+02	7.761194e-01	7.945216e-01	7.945216e-01	4
151	151	32	173	4.109568e+01	1.589043e+02	8.439024e-01	7.945216e-01	7.945216e-01	4
152	152	45	127	4.109568e+01	1.589043e+02	7.383721e-01	7.945216e-01	7.945216e-01	4
153	153	37	164	4.109568e+01	1.589043e+02	8.159204e-01	7.945216e-01	7.945216e-01	4
154	154	43	163	4.109568e+01	1.589043e+02	7.912621e-01	7.945216e-01	7.945216e-01	4
155	155	37	160	4.109568e+01	1.589043e+02	8.121827e-01	7.945216e-01	7.945216e-01	4
156	156	42	174	4.109568e+01	1.589043e+02	8.055556e-01	7.945216e-01	7.945216e-01	4
157	157	44	172	4.109568e+01	1.589043e+02	7.962963e-01	7.945216e-01	7.945216e-01	4
158	158	45	169	4.109568e+01	1.589043e+02	7.897196e-01	7.945216e-01	7.945216e-01	4
159	159	30	153	4.109568e+01	1.589043e+02	8.360656e-01	7.945216e-01	7.945216e-01	4
160	160	33	150	4.109568e+01	1.589043e+02	8.196721e-01	7.945216e-01	7.945216e-01	4
161	161	53	153	4.109568e+01	1.589043e+02	7.427184e-01	7.945216e-01	7.945216e-01	4
162	162	40	141	4.109568e+01	1.589043e+02	7.790055e-01	7.945216e-01	7.945216e-01	4
163	163	44	180	4.109568e+01	1.589043e+02	8.035714e-01	7.945216e-01	7.945216e-01	4
164	164	45	169	4.109568e+01	1.589043e+02	7.897196e-01	7.945216e-01	7.945216e-01	4
165	165	56	174	4.109568e+01	1.589043e+02	7.565217e-01	7.945216e-01	7.945216e-01	4
166	166	30	142	4.109568e+01	1.589043e+02	8.255814e-01	7.945216e-01	7.945216e-01	4
167	167	38	170	4.109568e+01	1.589043e+02	8.173077e-01	7.945216e-01	7.945216e-01	4
168	168	51	163	4.109568e+01	1.589043e+02	7.616822e-01	7.945216e-01	7.945216e-01	4
169	169	32	146	4.109568e+01	1.589043e+02	8.202247e-01	7.945216e-01	7.945216e-01	4
170	170	44	178	4.109568e+01	1.589043e+02	8.018018e-01	7.945216e-01	7.945216e-01	4
171	171	45	186	4.109568e+01	1.589043e+02	8.051948e-01	7.945216e-01	7.945216e-01	4
172	172	42	147	4.109568e+01	1.589043e+02	7.777778e-01	7.945216e-01	7.945216e-01	4
173	173	35	174	4.109568e+01	1.589043e+02	8.325359e-01	7.945216e-01	7.945216e-01	4
174	174	37	147	4.109568e+01	1.589043e+02	7.989130e-01	7.945216e-01	7.945216e-01	4
175	175	37	141	4.109568e+01	1.589043e+02	7.921348e-01	7.945216e-01	7.945216e-01	4
176	176	34	155	4.109568e+01	1.589043e+02	8.201058e-01	7.945216e-01	7.945216e-01	4
177	177	42	145	4.109568e+01	1.589043e+02	7.754011e-01	7.945216e-01	7.945216e-01	4
178	178	43	154	4.030126e+01	1.596987e+02	7.817259e-01	7.984937e-01	7.945216e-01	4
179	179	42	153	3.709102e+01	1.629090e+02	7.846154e-01	8.145449e-01	8.145449e-01	3
180	180	40	165	3.709102e+01	1.629090e+02	8.048780e-01	8.145449e-01	8.145449e-01	3
181	181	32	156	3.709102e+01	1.629090e+02	8.297872e-01	8.145449e-01	8.145449e-01	3
182	182	29	149	4.016073e+01	1.598393e+02	8.370787e-01	7.991963e-01	7.945216e-01	4
183	183	35	158	4.109568e+01	1.589043e+02	8.186528e-01	7.945216e-01	7.945216e-01	4
184	184	53	183	4.109568e+01	1.589043e+02	7.754237e-01	7.945216e-01	7.945216e-01	4
185	185	43	158	4.109568e+01	1.589043e+02	7.860697e-01	7.945216e-01	7.945216e-01	4
186	186	44	169	4.109568e+01	1.589043e+02	7.934272e-01	7.945216e-01	7.945216e-01	4
187	187	33	142	4.109568e+01	1.589043e+02	8.114286e-01	7.945216e-01	7.945216e-01	4
188	188	43	153	4.109568e+01	1.589043e+02	7.806122e-01	7.945216e-01	7.945216e-01	4
189	189	54	155	4.109568e+01	1.589043e+02	7.416268e-01	7.945216e-01	7.945216e-01	4
190	190	50	169	4.109568e+01	1.589043e+02	7.716895e-01	7.945216e-01	7.945216e-01	4
191	191	47	146	4.109568e+01	1.589043e+02	7.564767e-01	7.945216e-01	7.945216e-01	4
192	192	47	135	4.109568e+01	1.589043e+02	7.417582e-01	7.945216e-01	7.945216e-01	4
193	193	46	178	4.109568e+01	1.589043e+02	7.946429e-01	7.945216e-01	7.945216e-01	4
194	194	36	168	4.109568e+01	1.589043e+02	8.235294e-01	7.945216e-01	7.945216e-01	4
195	195	43	168	4.109568e+01	1.589043e+02	7.962085e-01	7.945216e-01	7.945216e-01	4
196	196	31	178	4.109568e+01	1.589043e+02	8.516746e-01	7.945216e-01	7.945216e-01	4
197	197	48	161	4.109568e+01	1.589043e+02	7.703349e-01	7.945216e-01	7.945216e-01	4
198	198	45	161	4.109568e+01	1.589043e+02	7.815534e-01	7.945216e-01	7.945216e-01	4
199	199	39	165	4.109568e+01	1.589043e+02	8.088235e-01	7.945216e-01	7.945216e-01	4
200	200	129	76	1.185339e+02	8.146612e+01	3.707317e-01	4.073306e-01	1.044365e-01	2
