# Supplementary material for: Cochaperones convey the energy of ATP hydrolysis for directional action of Hsp90
Source: Nat Commun. 2024 Jan 17;15:569. doi: 10.1038/s41467-024-44847-6 (PMC10794413; doi:10.1038/s41467-024-44847-6)
Supplement: Supplementary file 6 — Source Data [file 41467_2024_44847_MOESM6_ESM.zip › SourceData_Simulations/1_Simulations_0kT/sim_0kT_mol10of200.txt]

coordinates	57.64	149.11	185.64	149.11
time(s)	frame	Idon(a.u.)	Iacc(a.u.)	Idon ideal(a.u.)	Iacc ideal(a.u.)	FRET	FRET ideal (blurr)	FRET ideal	state sequence
1	1	44	169	3.933128e+01	1.606687e+02	7.934272e-01	8.033436e-01	8.033436e-01	4
2	2	39	155	3.933128e+01	1.606687e+02	7.989691e-01	8.033436e-01	8.033436e-01	4
3	3	42	160	3.933128e+01	1.606687e+02	7.920792e-01	8.033436e-01	8.033436e-01	4
4	4	53	175	3.933128e+01	1.606687e+02	7.675439e-01	8.033436e-01	8.033436e-01	4
5	5	44	168	3.933128e+01	1.606687e+02	7.924528e-01	8.033436e-01	8.033436e-01	4
6	6	36	173	3.933128e+01	1.606687e+02	8.277512e-01	8.033436e-01	8.033436e-01	4
7	7	46	180	3.933128e+01	1.606687e+02	7.964602e-01	8.033436e-01	8.033436e-01	4
8	8	35	172	3.933128e+01	1.606687e+02	8.309179e-01	8.033436e-01	8.033436e-01	4
9	9	39	176	3.933128e+01	1.606687e+02	8.186047e-01	8.033436e-01	8.033436e-01	4
10	10	50	157	3.933128e+01	1.606687e+02	7.584541e-01	8.033436e-01	8.033436e-01	4
11	11	35	179	3.933128e+01	1.606687e+02	8.364486e-01	8.033436e-01	8.033436e-01	4
12	12	39	146	3.933128e+01	1.606687e+02	7.891892e-01	8.033436e-01	8.033436e-01	4
13	13	40	159	3.933128e+01	1.606687e+02	7.989950e-01	8.033436e-01	8.033436e-01	4
14	14	57	147	3.933128e+01	1.606687e+02	7.205882e-01	8.033436e-01	8.033436e-01	4
15	15	33	153	3.933128e+01	1.606687e+02	8.225806e-01	8.033436e-01	8.033436e-01	4
16	16	37	157	3.933128e+01	1.606687e+02	8.092784e-01	8.033436e-01	8.033436e-01	4
17	17	42	156	3.933128e+01	1.606687e+02	7.878788e-01	8.033436e-01	8.033436e-01	4
18	18	36	180	3.933128e+01	1.606687e+02	8.333333e-01	8.033436e-01	8.033436e-01	4
19	19	35	156	3.933128e+01	1.606687e+02	8.167539e-01	8.033436e-01	8.033436e-01	4
20	20	42	165	3.933128e+01	1.606687e+02	7.971014e-01	8.033436e-01	8.033436e-01	4
21	21	49	181	3.933128e+01	1.606687e+02	7.869565e-01	8.033436e-01	8.033436e-01	4
22	22	44	170	3.933128e+01	1.606687e+02	7.943925e-01	8.033436e-01	8.033436e-01	4
23	23	37	164	3.933128e+01	1.606687e+02	8.159204e-01	8.033436e-01	8.033436e-01	4
24	24	27	176	3.933128e+01	1.606687e+02	8.669951e-01	8.033436e-01	8.033436e-01	4
25	25	33	169	3.933128e+01	1.606687e+02	8.366337e-01	8.033436e-01	8.033436e-01	4
26	26	40	156	3.933128e+01	1.606687e+02	7.959184e-01	8.033436e-01	8.033436e-01	4
27	27	49	164	3.933128e+01	1.606687e+02	7.699531e-01	8.033436e-01	8.033436e-01	4
28	28	47	147	3.933128e+01	1.606687e+02	7.577320e-01	8.033436e-01	8.033436e-01	4
29	29	47	135	3.933128e+01	1.606687e+02	7.417582e-01	8.033436e-01	8.033436e-01	4
30	30	41	157	3.933128e+01	1.606687e+02	7.929293e-01	8.033436e-01	8.033436e-01	4
31	31	37	135	3.933128e+01	1.606687e+02	7.848837e-01	8.033436e-01	8.033436e-01	4
32	32	44	179	3.933128e+01	1.606687e+02	8.026906e-01	8.033436e-01	8.033436e-01	4
33	33	29	181	3.933128e+01	1.606687e+02	8.619048e-01	8.033436e-01	8.033436e-01	4
34	34	42	166	3.933128e+01	1.606687e+02	7.980769e-01	8.033436e-01	8.033436e-01	4
35	35	46	191	3.933128e+01	1.606687e+02	8.059072e-01	8.033436e-01	8.033436e-01	4
36	36	41	163	3.933128e+01	1.606687e+02	7.990196e-01	8.033436e-01	8.033436e-01	4
37	37	30	183	3.933128e+01	1.606687e+02	8.591549e-01	8.033436e-01	8.033436e-01	4
38	38	44	175	3.933128e+01	1.606687e+02	7.990868e-01	8.033436e-01	8.033436e-01	4
39	39	40	175	3.933128e+01	1.606687e+02	8.139535e-01	8.033436e-01	8.033436e-01	4
40	40	40	172	3.933128e+01	1.606687e+02	8.113208e-01	8.033436e-01	8.033436e-01	4
41	41	34	167	3.933128e+01	1.606687e+02	8.308458e-01	8.033436e-01	8.033436e-01	4
42	42	49	184	3.933128e+01	1.606687e+02	7.896996e-01	8.033436e-01	8.033436e-01	4
43	43	28	149	3.933128e+01	1.606687e+02	8.418079e-01	8.033436e-01	8.033436e-01	4
44	44	32	159	3.933128e+01	1.606687e+02	8.324607e-01	8.033436e-01	8.033436e-01	4
45	45	43	159	3.933128e+01	1.606687e+02	7.871287e-01	8.033436e-01	8.033436e-01	4
46	46	37	171	3.933128e+01	1.606687e+02	8.221154e-01	8.033436e-01	8.033436e-01	4
47	47	35	154	3.933128e+01	1.606687e+02	8.148148e-01	8.033436e-01	8.033436e-01	4
48	48	34	153	3.933128e+01	1.606687e+02	8.181818e-01	8.033436e-01	8.033436e-01	4
49	49	39	166	3.933128e+01	1.606687e+02	8.097561e-01	8.033436e-01	8.033436e-01	4
50	50	30	168	3.933128e+01	1.606687e+02	8.484848e-01	8.033436e-01	8.033436e-01	4
51	51	43	183	3.933128e+01	1.606687e+02	8.097345e-01	8.033436e-01	8.033436e-01	4
52	52	37	146	3.933128e+01	1.606687e+02	7.978142e-01	8.033436e-01	8.033436e-01	4
53	53	34	156	3.933128e+01	1.606687e+02	8.210526e-01	8.033436e-01	8.033436e-01	4
54	54	47	151	3.933128e+01	1.606687e+02	7.626263e-01	8.033436e-01	8.033436e-01	4
55	55	41	157	3.933128e+01	1.606687e+02	7.929293e-01	8.033436e-01	8.033436e-01	4
56	56	29	174	3.933128e+01	1.606687e+02	8.571429e-01	8.033436e-01	8.033436e-01	4
57	57	35	168	3.933128e+01	1.606687e+02	8.275862e-01	8.033436e-01	8.033436e-01	4
58	58	51	144	3.933128e+01	1.606687e+02	7.384615e-01	8.033436e-01	8.033436e-01	4
59	59	43	175	3.933128e+01	1.606687e+02	8.027523e-01	8.033436e-01	8.033436e-01	4
60	60	43	154	3.933128e+01	1.606687e+02	7.817259e-01	8.033436e-01	8.033436e-01	4
61	61	38	150	3.933128e+01	1.606687e+02	7.978723e-01	8.033436e-01	8.033436e-01	4
62	62	32	160	3.933128e+01	1.606687e+02	8.333333e-01	8.033436e-01	8.033436e-01	4
63	63	52	167	3.933128e+01	1.606687e+02	7.625571e-01	8.033436e-01	8.033436e-01	4
64	64	35	146	3.933128e+01	1.606687e+02	8.066298e-01	8.033436e-01	8.033436e-01	4
65	65	43	146	3.933128e+01	1.606687e+02	7.724868e-01	8.033436e-01	8.033436e-01	4
66	66	37	178	3.933128e+01	1.606687e+02	8.279070e-01	8.033436e-01	8.033436e-01	4
67	67	41	159	3.933128e+01	1.606687e+02	7.950000e-01	8.033436e-01	8.033436e-01	4
68	68	45	161	3.933128e+01	1.606687e+02	7.815534e-01	8.033436e-01	8.033436e-01	4
69	69	35	147	3.933128e+01	1.606687e+02	8.076923e-01	8.033436e-01	8.033436e-01	4
70	70	36	163	3.933128e+01	1.606687e+02	8.190955e-01	8.033436e-01	8.033436e-01	4
71	71	30	148	3.933128e+01	1.606687e+02	8.314607e-01	8.033436e-01	8.033436e-01	4
72	72	35	166	3.933128e+01	1.606687e+02	8.258706e-01	8.033436e-01	8.033436e-01	4
73	73	48	165	3.933128e+01	1.606687e+02	7.746479e-01	8.033436e-01	8.033436e-01	4
74	74	38	175	3.933128e+01	1.606687e+02	8.215962e-01	8.033436e-01	8.033436e-01	4
75	75	42	158	3.933128e+01	1.606687e+02	7.900000e-01	8.033436e-01	8.033436e-01	4
76	76	39	152	3.933128e+01	1.606687e+02	7.958115e-01	8.033436e-01	8.033436e-01	4
77	77	33	157	3.933128e+01	1.606687e+02	8.263158e-01	8.033436e-01	8.033436e-01	4
78	78	42	176	3.933128e+01	1.606687e+02	8.073394e-01	8.033436e-01	8.033436e-01	4
79	79	36	144	3.933128e+01	1.606687e+02	8.000000e-01	8.033436e-01	8.033436e-01	4
80	80	51	147	3.933128e+01	1.606687e+02	7.424242e-01	8.033436e-01	8.033436e-01	4
81	81	29	144	3.933128e+01	1.606687e+02	8.323699e-01	8.033436e-01	8.033436e-01	4
82	82	36	183	3.933128e+01	1.606687e+02	8.356164e-01	8.033436e-01	8.033436e-01	4
83	83	39	188	3.933128e+01	1.606687e+02	8.281938e-01	8.033436e-01	8.033436e-01	4
84	84	42	166	3.933128e+01	1.606687e+02	7.980769e-01	8.033436e-01	8.033436e-01	4
85	85	47	152	3.933128e+01	1.606687e+02	7.638191e-01	8.033436e-01	8.033436e-01	4
86	86	52	160	3.933128e+01	1.606687e+02	7.547170e-01	8.033436e-01	8.033436e-01	4
87	87	35	175	3.933128e+01	1.606687e+02	8.333333e-01	8.033436e-01	8.033436e-01	4
88	88	32	151	3.933128e+01	1.606687e+02	8.251366e-01	8.033436e-01	8.033436e-01	4
89	89	43	167	3.933128e+01	1.606687e+02	7.952381e-01	8.033436e-01	8.033436e-01	4
90	90	40	162	3.933128e+01	1.606687e+02	8.019802e-01	8.033436e-01	8.033436e-01	4
91	91	50	170	3.933128e+01	1.606687e+02	7.727273e-01	8.033436e-01	8.033436e-01	4
92	92	40	157	3.933128e+01	1.606687e+02	7.969543e-01	8.033436e-01	8.033436e-01	4
93	93	37	136	3.933128e+01	1.606687e+02	7.861272e-01	8.033436e-01	8.033436e-01	4
94	94	42	173	3.933128e+01	1.606687e+02	8.046512e-01	8.033436e-01	8.033436e-01	4
95	95	25	167	3.933128e+01	1.606687e+02	8.697917e-01	8.033436e-01	8.033436e-01	4
96	96	39	166	3.933128e+01	1.606687e+02	8.097561e-01	8.033436e-01	8.033436e-01	4
97	97	40	157	3.933128e+01	1.606687e+02	7.969543e-01	8.033436e-01	8.033436e-01	4
98	98	45	132	3.933128e+01	1.606687e+02	7.457627e-01	8.033436e-01	8.033436e-01	4
99	99	49	172	3.933128e+01	1.606687e+02	7.782805e-01	8.033436e-01	8.033436e-01	4
100	100	33	171	3.933128e+01	1.606687e+02	8.382353e-01	8.033436e-01	8.033436e-01	4
101	101	35	145	3.933128e+01	1.606687e+02	8.055556e-01	8.033436e-01	8.033436e-01	4
102	102	43	141	3.933128e+01	1.606687e+02	7.663043e-01	8.033436e-01	8.033436e-01	4
103	103	49	163	3.933128e+01	1.606687e+02	7.688679e-01	8.033436e-01	8.033436e-01	4
104	104	37	169	3.933128e+01	1.606687e+02	8.203883e-01	8.033436e-01	8.033436e-01	4
105	105	33	155	3.933128e+01	1.606687e+02	8.244681e-01	8.033436e-01	8.033436e-01	4
106	106	35	160	3.933128e+01	1.606687e+02	8.205128e-01	8.033436e-01	8.033436e-01	4
107	107	37	161	3.933128e+01	1.606687e+02	8.131313e-01	8.033436e-01	8.033436e-01	4
108	108	43	167	3.933128e+01	1.606687e+02	7.952381e-01	8.033436e-01	8.033436e-01	4
109	109	40	143	3.933128e+01	1.606687e+02	7.814208e-01	8.033436e-01	8.033436e-01	4
110	110	30	146	3.933128e+01	1.606687e+02	8.295455e-01	8.033436e-01	8.033436e-01	4
111	111	30	167	3.933128e+01	1.606687e+02	8.477157e-01	8.033436e-01	8.033436e-01	4
112	112	42	158	3.933128e+01	1.606687e+02	7.900000e-01	8.033436e-01	8.033436e-01	4
113	113	43	146	3.933128e+01	1.606687e+02	7.724868e-01	8.033436e-01	8.033436e-01	4
114	114	30	147	3.933128e+01	1.606687e+02	8.305085e-01	8.033436e-01	8.033436e-01	4
115	115	41	159	3.933128e+01	1.606687e+02	7.950000e-01	8.033436e-01	8.033436e-01	4
116	116	36	166	3.933128e+01	1.606687e+02	8.217822e-01	8.033436e-01	8.033436e-01	4
117	117	33	180	3.933128e+01	1.606687e+02	8.450704e-01	8.033436e-01	8.033436e-01	4
118	118	36	167	3.933128e+01	1.606687e+02	8.226601e-01	8.033436e-01	8.033436e-01	4
119	119	31	147	3.933128e+01	1.606687e+02	8.258427e-01	8.033436e-01	8.033436e-01	4
120	120	35	177	3.933128e+01	1.606687e+02	8.349057e-01	8.033436e-01	8.033436e-01	4
121	121	51	158	3.933128e+01	1.606687e+02	7.559809e-01	8.033436e-01	8.033436e-01	4
122	122	49	158	3.933128e+01	1.606687e+02	7.632850e-01	8.033436e-01	8.033436e-01	4
123	123	31	166	3.858654e+01	1.614135e+02	8.426396e-01	8.070673e-01	8.102741e-01	3
124	124	39	167	3.933128e+01	1.606687e+02	8.106796e-01	8.033436e-01	8.033436e-01	4
125	125	33	159	3.933128e+01	1.606687e+02	8.281250e-01	8.033436e-01	8.033436e-01	4
126	126	28	146	3.933128e+01	1.606687e+02	8.390805e-01	8.033436e-01	8.033436e-01	4
127	127	35	140	3.933128e+01	1.606687e+02	8.000000e-01	8.033436e-01	8.033436e-01	4
128	128	38	159	3.933128e+01	1.606687e+02	8.071066e-01	8.033436e-01	8.033436e-01	4
129	129	46	160	3.933128e+01	1.606687e+02	7.766990e-01	8.033436e-01	8.033436e-01	4
130	130	48	175	3.933128e+01	1.606687e+02	7.847534e-01	8.033436e-01	8.033436e-01	4
131	131	37	152	3.933128e+01	1.606687e+02	8.042328e-01	8.033436e-01	8.033436e-01	4
132	132	45	182	3.933128e+01	1.606687e+02	8.017621e-01	8.033436e-01	8.033436e-01	4
133	133	43	176	3.933128e+01	1.606687e+02	8.036530e-01	8.033436e-01	8.033436e-01	4
134	134	42	175	3.933128e+01	1.606687e+02	8.064516e-01	8.033436e-01	8.033436e-01	4
135	135	40	158	3.933128e+01	1.606687e+02	7.979798e-01	8.033436e-01	8.033436e-01	4
136	136	44	165	3.933128e+01	1.606687e+02	7.894737e-01	8.033436e-01	8.033436e-01	4
137	137	30	142	3.933128e+01	1.606687e+02	8.255814e-01	8.033436e-01	8.033436e-01	4
138	138	41	155	3.933128e+01	1.606687e+02	7.908163e-01	8.033436e-01	8.033436e-01	4
139	139	38	147	3.933128e+01	1.606687e+02	7.945946e-01	8.033436e-01	8.033436e-01	4
140	140	43	173	3.933128e+01	1.606687e+02	8.009259e-01	8.033436e-01	8.033436e-01	4
141	141	39	160	3.933128e+01	1.606687e+02	8.040201e-01	8.033436e-01	8.033436e-01	4
142	142	49	142	3.933128e+01	1.606687e+02	7.434555e-01	8.033436e-01	8.033436e-01	4
143	143	48	149	3.933128e+01	1.606687e+02	7.563452e-01	8.033436e-01	8.033436e-01	4
144	144	41	153	3.933128e+01	1.606687e+02	7.886598e-01	8.033436e-01	8.033436e-01	4
145	145	45	157	3.933128e+01	1.606687e+02	7.772277e-01	8.033436e-01	8.033436e-01	4
146	146	45	171	3.933128e+01	1.606687e+02	7.916667e-01	8.033436e-01	8.033436e-01	4
147	147	50	161	3.933128e+01	1.606687e+02	7.630332e-01	8.033436e-01	8.033436e-01	4
148	148	44	167	3.933128e+01	1.606687e+02	7.914692e-01	8.033436e-01	8.033436e-01	4
149	149	43	156	3.933128e+01	1.606687e+02	7.839196e-01	8.033436e-01	8.033436e-01	4
150	150	33	172	3.933128e+01	1.606687e+02	8.390244e-01	8.033436e-01	8.033436e-01	4
151	151	41	153	3.933128e+01	1.606687e+02	7.886598e-01	8.033436e-01	8.033436e-01	4
152	152	31	188	3.933128e+01	1.606687e+02	8.584475e-01	8.033436e-01	8.033436e-01	4
153	153	33	189	3.933128e+01	1.606687e+02	8.513514e-01	8.033436e-01	8.033436e-01	4
154	154	27	159	3.933128e+01	1.606687e+02	8.548387e-01	8.033436e-01	8.033436e-01	4
155	155	41	149	3.933128e+01	1.606687e+02	7.842105e-01	8.033436e-01	8.033436e-01	4
156	156	31	154	3.933128e+01	1.606687e+02	8.324324e-01	8.033436e-01	8.033436e-01	4
157	157	43	161	3.933128e+01	1.606687e+02	7.892157e-01	8.033436e-01	8.033436e-01	4
158	158	37	166	3.933128e+01	1.606687e+02	8.177340e-01	8.033436e-01	8.033436e-01	4
159	159	52	180	3.933128e+01	1.606687e+02	7.758621e-01	8.033436e-01	8.033436e-01	4
160	160	40	177	3.933128e+01	1.606687e+02	8.156682e-01	8.033436e-01	8.033436e-01	4
161	161	36	161	3.933128e+01	1.606687e+02	8.172589e-01	8.033436e-01	8.033436e-01	4
162	162	33	154	3.933128e+01	1.606687e+02	8.235294e-01	8.033436e-01	8.033436e-01	4
163	163	38	169	3.933128e+01	1.606687e+02	8.164251e-01	8.033436e-01	8.033436e-01	4
164	164	37	171	3.933128e+01	1.606687e+02	8.221154e-01	8.033436e-01	8.033436e-01	4
165	165	35	183	3.933128e+01	1.606687e+02	8.394495e-01	8.033436e-01	8.033436e-01	4
166	166	45	151	3.933128e+01	1.606687e+02	7.704082e-01	8.033436e-01	8.033436e-01	4
167	167	42	183	3.933128e+01	1.606687e+02	8.133333e-01	8.033436e-01	8.033436e-01	4
168	168	30	144	3.933128e+01	1.606687e+02	8.275862e-01	8.033436e-01	8.033436e-01	4
169	169	45	155	3.933128e+01	1.606687e+02	7.750000e-01	8.033436e-01	8.033436e-01	4
170	170	37	159	3.933128e+01	1.606687e+02	8.112245e-01	8.033436e-01	8.033436e-01	4
171	171	41	193	3.933128e+01	1.606687e+02	8.247863e-01	8.033436e-01	8.033436e-01	4
172	172	31	150	3.933128e+01	1.606687e+02	8.287293e-01	8.033436e-01	8.033436e-01	4
173	173	40	159	3.933128e+01	1.606687e+02	7.989950e-01	8.033436e-01	8.033436e-01	4
174	174	34	168	3.933128e+01	1.606687e+02	8.316832e-01	8.033436e-01	8.033436e-01	4
175	175	39	163	3.933128e+01	1.606687e+02	8.069307e-01	8.033436e-01	8.033436e-01	4
176	176	45	148	3.933128e+01	1.606687e+02	7.668394e-01	8.033436e-01	8.033436e-01	4
177	177	44	156	3.933128e+01	1.606687e+02	7.800000e-01	8.033436e-01	8.033436e-01	4
178	178	31	174	3.933128e+01	1.606687e+02	8.487805e-01	8.033436e-01	8.033436e-01	4
179	179	41	170	3.933128e+01	1.606687e+02	8.056872e-01	8.033436e-01	8.033436e-01	4
180	180	44	178	3.933128e+01	1.606687e+02	8.018018e-01	8.033436e-01	8.033436e-01	4
181	181	44	149	3.933128e+01	1.606687e+02	7.720207e-01	8.033436e-01	8.033436e-01	4
182	182	37	175	3.933128e+01	1.606687e+02	8.254717e-01	8.033436e-01	8.033436e-01	4
183	183	38	178	3.933128e+01	1.606687e+02	8.240741e-01	8.033436e-01	8.033436e-01	4
184	184	42	163	3.933128e+01	1.606687e+02	7.951220e-01	8.033436e-01	8.033436e-01	4
185	185	42	158	3.933128e+01	1.606687e+02	7.900000e-01	8.033436e-01	8.033436e-01	4
186	186	28	157	3.933128e+01	1.606687e+02	8.486486e-01	8.033436e-01	8.033436e-01	4
187	187	33	169	3.933128e+01	1.606687e+02	8.366337e-01	8.033436e-01	8.033436e-01	4
188	188	32	154	3.933128e+01	1.606687e+02	8.279570e-01	8.033436e-01	8.033436e-01	4
189	189	35	164	3.933128e+01	1.606687e+02	8.241206e-01	8.033436e-01	8.033436e-01	4
190	190	39	168	3.933128e+01	1.606687e+02	8.115942e-01	8.033436e-01	8.033436e-01	4
191	191	41	169	3.933128e+01	1.606687e+02	8.047619e-01	8.033436e-01	8.033436e-01	4
192	192	52	173	3.933128e+01	1.606687e+02	7.688889e-01	8.033436e-01	8.033436e-01	4
193	193	44	157	3.933128e+01	1.606687e+02	7.810945e-01	8.033436e-01	8.033436e-01	4
194	194	45	145	3.933128e+01	1.606687e+02	7.631579e-01	8.033436e-01	8.033436e-01	4
195	195	36	141	3.933128e+01	1.606687e+02	7.966102e-01	8.033436e-01	8.033436e-01	4
196	196	41	170	3.933128e+01	1.606687e+02	8.056872e-01	8.033436e-01	8.033436e-01	4
197	197	42	151	3.933128e+01	1.606687e+02	7.823834e-01	8.033436e-01	8.033436e-01	4
198	198	30	170	3.933128e+01	1.606687e+02	8.500000e-01	8.033436e-01	8.033436e-01	4
199	199	48	164	3.933128e+01	1.606687e+02	7.735849e-01	8.033436e-01	8.033436e-01	4
200	200	29	138	3.933128e+01	1.606687e+02	8.263473e-01	8.033436e-01	8.033436e-01	4
