# Supplementary material for: Cochaperones convey the energy of ATP hydrolysis for directional action of Hsp90
Source: Nat Commun. 2024 Jan 17;15:569. doi: 10.1038/s41467-024-44847-6 (PMC10794413; doi:10.1038/s41467-024-44847-6)
Supplement: Supplementary file 6 — Source Data [file 41467_2024_44847_MOESM6_ESM.zip › SourceData_Simulations/1_Simulations_0kT/sim_0kT_mol110of200.txt]

coordinates	40.20	228.99	168.20	228.99
time(s)	frame	Idon(a.u.)	Iacc(a.u.)	Idon ideal(a.u.)	Iacc ideal(a.u.)	FRET	FRET ideal (blurr)	FRET ideal	state sequence
1	1	40	168	3.680736e+01	1.631926e+02	8.076923e-01	8.159632e-01	8.159632e-01	4
2	2	35	172	3.680736e+01	1.631926e+02	8.309179e-01	8.159632e-01	8.159632e-01	4
3	3	35	183	3.680736e+01	1.631926e+02	8.394495e-01	8.159632e-01	8.159632e-01	4
4	4	32	171	3.971471e+01	1.602853e+02	8.423645e-01	8.014264e-01	8.159632e-01	4
5	5	49	195	4.433817e+01	1.556618e+02	7.991803e-01	7.783092e-01	7.783092e-01	3
6	6	110	97	1.146474e+02	8.535256e+01	4.685990e-01	4.267628e-01	7.783092e-01	3
7	7	175	13	1.920886e+02	7.911419e+00	6.914894e-02	3.955709e-02	3.955709e-02	2
8	8	49	147	5.022659e+01	1.497734e+02	7.500000e-01	7.488671e-01	7.783092e-01	3
9	9	48	166	4.433817e+01	1.556618e+02	7.757009e-01	7.783092e-01	7.783092e-01	3
10	10	51	193	4.433817e+01	1.556618e+02	7.909836e-01	7.783092e-01	7.783092e-01	3
11	11	92	126	8.131125e+01	1.186887e+02	5.779817e-01	5.934437e-01	7.783092e-01	3
12	12	218	12	1.920886e+02	7.911419e+00	5.217391e-02	3.955709e-02	3.955709e-02	2
13	13	178	11	1.920886e+02	7.911419e+00	5.820106e-02	3.955709e-02	3.955709e-02	2
14	14	206	7	1.920886e+02	7.911419e+00	3.286385e-02	3.955709e-02	3.955709e-02	2
15	15	205	6	1.920886e+02	7.911419e+00	2.843602e-02	3.955709e-02	3.955709e-02	2
16	16	200	23	1.819513e+02	1.804873e+01	1.031390e-01	9.024365e-02	3.955709e-02	2
17	17	34	151	4.433817e+01	1.556618e+02	8.162162e-01	7.783092e-01	7.783092e-01	3
18	18	37	172	4.433817e+01	1.556618e+02	8.229665e-01	7.783092e-01	7.783092e-01	3
19	19	120	87	1.098656e+02	9.013444e+01	4.202899e-01	4.506722e-01	7.783092e-01	3
20	20	163	13	1.920886e+02	7.911419e+00	7.386364e-02	3.955709e-02	3.955709e-02	2
21	21	200	14	1.920886e+02	7.911419e+00	6.542056e-02	3.955709e-02	3.955709e-02	2
22	22	174	12	1.920886e+02	7.911419e+00	6.451613e-02	3.955709e-02	3.955709e-02	2
23	23	184	4	1.920886e+02	7.911419e+00	2.127660e-02	3.955709e-02	3.955709e-02	2
24	24	203	5	1.920886e+02	7.911419e+00	2.403846e-02	3.955709e-02	3.955709e-02	2
25	25	197	4	1.920886e+02	7.911419e+00	1.990050e-02	3.955709e-02	3.955709e-02	2
26	26	162	8	1.920886e+02	7.911419e+00	4.705882e-02	3.955709e-02	3.955709e-02	2
27	27	194	3	1.877765e+02	1.222351e+01	1.522843e-02	6.111754e-02	3.955709e-02	2
28	28	162	42	1.566997e+02	4.330028e+01	2.058824e-01	2.165014e-01	3.955709e-02	2
29	29	180	33	1.669881e+02	3.301194e+01	1.549296e-01	1.650597e-01	1.650597e-01	1
30	30	176	34	1.669881e+02	3.301194e+01	1.619048e-01	1.650597e-01	1.650597e-01	1
31	31	177	31	1.669881e+02	3.301194e+01	1.490385e-01	1.650597e-01	1.650597e-01	1
32	32	143	31	1.669881e+02	3.301194e+01	1.781609e-01	1.650597e-01	1.650597e-01	1
33	33	158	33	1.669881e+02	3.301194e+01	1.727749e-01	1.650597e-01	1.650597e-01	1
34	34	191	37	1.669881e+02	3.301194e+01	1.622807e-01	1.650597e-01	1.650597e-01	1
35	35	164	32	1.669881e+02	3.301194e+01	1.632653e-01	1.650597e-01	1.650597e-01	1
36	36	152	39	1.669881e+02	3.301194e+01	2.041885e-01	1.650597e-01	1.650597e-01	1
37	37	176	28	1.669881e+02	3.301194e+01	1.372549e-01	1.650597e-01	1.650597e-01	1
38	38	162	28	1.669881e+02	3.301194e+01	1.473684e-01	1.650597e-01	1.650597e-01	1
39	39	164	24	1.669881e+02	3.301194e+01	1.276596e-01	1.650597e-01	1.650597e-01	1
40	40	182	39	1.669881e+02	3.301194e+01	1.764706e-01	1.650597e-01	1.650597e-01	1
41	41	175	35	1.669881e+02	3.301194e+01	1.666667e-01	1.650597e-01	1.650597e-01	1
42	42	184	34	1.669881e+02	3.301194e+01	1.559633e-01	1.650597e-01	1.650597e-01	1
43	43	162	47	1.669881e+02	3.301194e+01	2.248804e-01	1.650597e-01	1.650597e-01	1
44	44	83	97	8.274321e+01	1.172568e+02	5.388889e-01	5.862840e-01	8.159632e-01	4
45	45	34	143	3.680736e+01	1.631926e+02	8.079096e-01	8.159632e-01	8.159632e-01	4
46	46	39	158	3.680736e+01	1.631926e+02	8.020305e-01	8.159632e-01	8.159632e-01	4
47	47	45	163	3.680736e+01	1.631926e+02	7.836538e-01	8.159632e-01	8.159632e-01	4
48	48	34	157	3.680736e+01	1.631926e+02	8.219895e-01	8.159632e-01	8.159632e-01	4
49	49	34	150	3.680736e+01	1.631926e+02	8.152174e-01	8.159632e-01	8.159632e-01	4
50	50	43	150	3.680736e+01	1.631926e+02	7.772021e-01	8.159632e-01	8.159632e-01	4
51	51	40	146	3.680736e+01	1.631926e+02	7.849462e-01	8.159632e-01	8.159632e-01	4
52	52	37	178	3.680736e+01	1.631926e+02	8.279070e-01	8.159632e-01	8.159632e-01	4
53	53	45	153	3.680736e+01	1.631926e+02	7.727273e-01	8.159632e-01	8.159632e-01	4
54	54	39	156	3.680736e+01	1.631926e+02	8.000000e-01	8.159632e-01	8.159632e-01	4
55	55	41	173	3.680736e+01	1.631926e+02	8.084112e-01	8.159632e-01	8.159632e-01	4
56	56	38	176	3.680736e+01	1.631926e+02	8.224299e-01	8.159632e-01	8.159632e-01	4
57	57	35	161	3.680736e+01	1.631926e+02	8.214286e-01	8.159632e-01	8.159632e-01	4
58	58	28	164	3.680736e+01	1.631926e+02	8.541667e-01	8.159632e-01	8.159632e-01	4
59	59	35	170	3.680736e+01	1.631926e+02	8.292683e-01	8.159632e-01	8.159632e-01	4
60	60	39	164	3.680736e+01	1.631926e+02	8.078818e-01	8.159632e-01	8.159632e-01	4
61	61	44	163	3.680736e+01	1.631926e+02	7.874396e-01	8.159632e-01	8.159632e-01	4
62	62	26	165	3.680736e+01	1.631926e+02	8.638743e-01	8.159632e-01	8.159632e-01	4
63	63	33	183	3.680736e+01	1.631926e+02	8.472222e-01	8.159632e-01	8.159632e-01	4
64	64	29	193	3.680736e+01	1.631926e+02	8.693694e-01	8.159632e-01	8.159632e-01	4
65	65	45	128	3.680736e+01	1.631926e+02	7.398844e-01	8.159632e-01	8.159632e-01	4
66	66	33	140	3.680736e+01	1.631926e+02	8.092486e-01	8.159632e-01	8.159632e-01	4
67	67	45	163	3.680736e+01	1.631926e+02	7.836538e-01	8.159632e-01	8.159632e-01	4
68	68	32	173	3.680736e+01	1.631926e+02	8.439024e-01	8.159632e-01	8.159632e-01	4
69	69	33	151	3.680736e+01	1.631926e+02	8.206522e-01	8.159632e-01	8.159632e-01	4
70	70	35	174	3.680736e+01	1.631926e+02	8.325359e-01	8.159632e-01	8.159632e-01	4
71	71	53	150	3.680736e+01	1.631926e+02	7.389163e-01	8.159632e-01	8.159632e-01	4
72	72	27	142	3.680736e+01	1.631926e+02	8.402367e-01	8.159632e-01	8.159632e-01	4
73	73	39	160	3.680736e+01	1.631926e+02	8.040201e-01	8.159632e-01	8.159632e-01	4
74	74	36	169	3.680736e+01	1.631926e+02	8.243902e-01	8.159632e-01	8.159632e-01	4
75	75	29	151	3.680736e+01	1.631926e+02	8.388889e-01	8.159632e-01	8.159632e-01	4
76	76	28	160	3.680736e+01	1.631926e+02	8.510638e-01	8.159632e-01	8.159632e-01	4
77	77	46	168	3.680736e+01	1.631926e+02	7.850467e-01	8.159632e-01	8.159632e-01	4
78	78	38	175	3.680736e+01	1.631926e+02	8.215962e-01	8.159632e-01	8.159632e-01	4
79	79	46	185	3.680736e+01	1.631926e+02	8.008658e-01	8.159632e-01	8.159632e-01	4
80	80	27	151	3.680736e+01	1.631926e+02	8.483146e-01	8.159632e-01	8.159632e-01	4
81	81	31	156	3.680736e+01	1.631926e+02	8.342246e-01	8.159632e-01	8.159632e-01	4
82	82	42	150	3.963940e+01	1.603606e+02	7.812500e-01	8.018030e-01	8.159632e-01	4
83	83	52	158	4.433817e+01	1.556618e+02	7.523810e-01	7.783092e-01	7.783092e-01	3
84	84	81	116	7.536249e+01	1.246375e+02	5.888325e-01	6.231875e-01	7.783092e-01	3
85	85	210	11	1.920886e+02	7.911419e+00	4.977376e-02	3.955709e-02	3.955709e-02	2
86	86	189	1	1.920886e+02	7.911419e+00	5.263158e-03	3.955709e-02	3.955709e-02	2
87	87	95	108	1.019477e+02	9.805227e+01	5.320197e-01	4.902613e-01	7.783092e-01	3
88	88	43	165	3.731024e+01	1.626898e+02	7.932692e-01	8.134488e-01	8.159632e-01	4
89	89	40	147	3.680736e+01	1.631926e+02	7.860963e-01	8.159632e-01	8.159632e-01	4
90	90	38	156	3.680736e+01	1.631926e+02	8.041237e-01	8.159632e-01	8.159632e-01	4
91	91	29	150	3.680736e+01	1.631926e+02	8.379888e-01	8.159632e-01	8.159632e-01	4
92	92	41	161	4.038906e+01	1.596109e+02	7.970297e-01	7.980547e-01	8.159632e-01	4
93	93	175	29	1.669881e+02	3.301194e+01	1.421569e-01	1.650597e-01	1.650597e-01	1
94	94	147	31	1.669881e+02	3.301194e+01	1.741573e-01	1.650597e-01	1.650597e-01	1
95	95	187	39	1.669881e+02	3.301194e+01	1.725664e-01	1.650597e-01	1.650597e-01	1
96	96	170	25	1.669881e+02	3.301194e+01	1.282051e-01	1.650597e-01	1.650597e-01	1
97	97	155	39	1.669881e+02	3.301194e+01	2.010309e-01	1.650597e-01	1.650597e-01	1
98	98	166	38	1.669881e+02	3.301194e+01	1.862745e-01	1.650597e-01	1.650597e-01	1
99	99	178	31	1.669881e+02	3.301194e+01	1.483254e-01	1.650597e-01	1.650597e-01	1
100	100	156	39	1.669881e+02	3.301194e+01	2.000000e-01	1.650597e-01	1.650597e-01	1
101	101	169	49	1.669881e+02	3.301194e+01	2.247706e-01	1.650597e-01	1.650597e-01	1
102	102	175	27	1.669881e+02	3.301194e+01	1.336634e-01	1.650597e-01	1.650597e-01	1
103	103	159	36	1.669881e+02	3.301194e+01	1.846154e-01	1.650597e-01	1.650597e-01	1
104	104	173	34	1.669881e+02	3.301194e+01	1.642512e-01	1.650597e-01	1.650597e-01	1
105	105	175	33	1.669881e+02	3.301194e+01	1.586538e-01	1.650597e-01	1.650597e-01	1
106	106	171	28	1.669881e+02	3.301194e+01	1.407035e-01	1.650597e-01	1.650597e-01	1
107	107	168	29	1.669881e+02	3.301194e+01	1.472081e-01	1.650597e-01	1.650597e-01	1
108	108	154	39	1.669881e+02	3.301194e+01	2.020725e-01	1.650597e-01	1.650597e-01	1
109	109	149	40	1.669881e+02	3.301194e+01	2.116402e-01	1.650597e-01	1.650597e-01	1
110	110	155	32	1.669881e+02	3.301194e+01	1.711230e-01	1.650597e-01	1.650597e-01	1
111	111	169	38	1.669881e+02	3.301194e+01	1.835749e-01	1.650597e-01	1.650597e-01	1
112	112	155	43	1.669881e+02	3.301194e+01	2.171717e-01	1.650597e-01	1.650597e-01	1
113	113	172	29	1.669881e+02	3.301194e+01	1.442786e-01	1.650597e-01	1.650597e-01	1
114	114	133	36	1.669881e+02	3.301194e+01	2.130178e-01	1.650597e-01	1.650597e-01	1
115	115	146	29	1.669881e+02	3.301194e+01	1.657143e-01	1.650597e-01	1.650597e-01	1
116	116	143	31	1.669881e+02	3.301194e+01	1.781609e-01	1.650597e-01	1.650597e-01	1
117	117	171	33	1.669881e+02	3.301194e+01	1.617647e-01	1.650597e-01	1.650597e-01	1
118	118	156	20	1.669881e+02	3.301194e+01	1.136364e-01	1.650597e-01	1.650597e-01	1
119	119	168	31	1.669881e+02	3.301194e+01	1.557789e-01	1.650597e-01	1.650597e-01	1
120	120	186	26	1.669881e+02	3.301194e+01	1.226415e-01	1.650597e-01	1.650597e-01	1
121	121	173	44	1.669881e+02	3.301194e+01	2.027650e-01	1.650597e-01	1.650597e-01	1
122	122	176	31	1.669881e+02	3.301194e+01	1.497585e-01	1.650597e-01	1.650597e-01	1
123	123	175	32	1.669881e+02	3.301194e+01	1.545894e-01	1.650597e-01	1.650597e-01	1
124	124	164	40	1.669881e+02	3.301194e+01	1.960784e-01	1.650597e-01	1.650597e-01	1
125	125	155	37	1.669881e+02	3.301194e+01	1.927083e-01	1.650597e-01	1.650597e-01	1
126	126	165	30	1.669881e+02	3.301194e+01	1.538462e-01	1.650597e-01	1.650597e-01	1
127	127	176	33	1.669881e+02	3.301194e+01	1.578947e-01	1.650597e-01	1.650597e-01	1
128	128	159	37	1.669881e+02	3.301194e+01	1.887755e-01	1.650597e-01	1.650597e-01	1
129	129	160	26	1.669881e+02	3.301194e+01	1.397849e-01	1.650597e-01	1.650597e-01	1
130	130	185	40	1.669881e+02	3.301194e+01	1.777778e-01	1.650597e-01	1.650597e-01	1
131	131	183	43	1.669881e+02	3.301194e+01	1.902655e-01	1.650597e-01	1.650597e-01	1
132	132	173	25	1.669881e+02	3.301194e+01	1.262626e-01	1.650597e-01	1.650597e-01	1
133	133	143	37	1.669881e+02	3.301194e+01	2.055556e-01	1.650597e-01	1.650597e-01	1
134	134	171	27	1.669881e+02	3.301194e+01	1.363636e-01	1.650597e-01	1.650597e-01	1
135	135	170	41	1.669881e+02	3.301194e+01	1.943128e-01	1.650597e-01	1.650597e-01	1
136	136	180	28	1.669881e+02	3.301194e+01	1.346154e-01	1.650597e-01	1.650597e-01	1
137	137	169	33	1.669881e+02	3.301194e+01	1.633663e-01	1.650597e-01	1.650597e-01	1
138	138	170	23	1.669881e+02	3.301194e+01	1.191710e-01	1.650597e-01	1.650597e-01	1
139	139	184	27	1.669881e+02	3.301194e+01	1.279621e-01	1.650597e-01	1.650597e-01	1
140	140	163	39	1.669881e+02	3.301194e+01	1.930693e-01	1.650597e-01	1.650597e-01	1
141	141	164	41	1.669881e+02	3.301194e+01	2.000000e-01	1.650597e-01	1.650597e-01	1
142	142	169	34	1.669881e+02	3.301194e+01	1.674877e-01	1.650597e-01	1.650597e-01	1
143	143	143	36	1.669881e+02	3.301194e+01	2.011173e-01	1.650597e-01	1.650597e-01	1
144	144	174	39	1.669881e+02	3.301194e+01	1.830986e-01	1.650597e-01	1.650597e-01	1
145	145	165	31	1.669881e+02	3.301194e+01	1.581633e-01	1.650597e-01	1.650597e-01	1
146	146	164	33	1.669881e+02	3.301194e+01	1.675127e-01	1.650597e-01	1.650597e-01	1
147	147	164	30	1.669881e+02	3.301194e+01	1.546392e-01	1.650597e-01	1.650597e-01	1
148	148	179	32	1.669881e+02	3.301194e+01	1.516588e-01	1.650597e-01	1.650597e-01	1
149	149	167	31	1.669881e+02	3.301194e+01	1.565657e-01	1.650597e-01	1.650597e-01	1
150	150	172	41	1.669881e+02	3.301194e+01	1.924883e-01	1.650597e-01	1.650597e-01	1
151	151	155	28	1.669881e+02	3.301194e+01	1.530055e-01	1.650597e-01	1.650597e-01	1
152	152	171	27	1.669881e+02	3.301194e+01	1.363636e-01	1.650597e-01	1.650597e-01	1
153	153	175	27	1.669881e+02	3.301194e+01	1.336634e-01	1.650597e-01	1.650597e-01	1
154	154	152	41	1.669881e+02	3.301194e+01	2.124352e-01	1.650597e-01	1.650597e-01	1
155	155	175	29	1.669881e+02	3.301194e+01	1.421569e-01	1.650597e-01	1.650597e-01	1
156	156	173	27	1.669881e+02	3.301194e+01	1.350000e-01	1.650597e-01	1.650597e-01	1
157	157	150	49	1.669881e+02	3.301194e+01	2.462312e-01	1.650597e-01	1.650597e-01	1
158	158	155	35	1.669881e+02	3.301194e+01	1.842105e-01	1.650597e-01	1.650597e-01	1
159	159	175	33	1.669881e+02	3.301194e+01	1.586538e-01	1.650597e-01	1.650597e-01	1
160	160	165	34	1.669881e+02	3.301194e+01	1.708543e-01	1.650597e-01	1.650597e-01	1
161	161	155	30	1.669881e+02	3.301194e+01	1.621622e-01	1.650597e-01	1.650597e-01	1
162	162	168	28	1.669881e+02	3.301194e+01	1.428571e-01	1.650597e-01	1.650597e-01	1
163	163	167	35	1.669881e+02	3.301194e+01	1.732673e-01	1.650597e-01	1.650597e-01	1
164	164	160	27	1.669881e+02	3.301194e+01	1.443850e-01	1.650597e-01	1.650597e-01	1
165	165	172	31	1.669881e+02	3.301194e+01	1.527094e-01	1.650597e-01	1.650597e-01	1
166	166	186	29	1.669881e+02	3.301194e+01	1.348837e-01	1.650597e-01	1.650597e-01	1
167	167	179	38	1.669881e+02	3.301194e+01	1.751152e-01	1.650597e-01	1.650597e-01	1
168	168	152	31	1.669881e+02	3.301194e+01	1.693989e-01	1.650597e-01	1.650597e-01	1
169	169	166	34	1.669881e+02	3.301194e+01	1.700000e-01	1.650597e-01	1.650597e-01	1
170	170	143	42	1.669881e+02	3.301194e+01	2.270270e-01	1.650597e-01	1.650597e-01	1
171	171	180	36	1.669881e+02	3.301194e+01	1.666667e-01	1.650597e-01	1.650597e-01	1
172	172	186	35	1.669881e+02	3.301194e+01	1.583710e-01	1.650597e-01	1.650597e-01	1
173	173	157	34	1.669881e+02	3.301194e+01	1.780105e-01	1.650597e-01	1.650597e-01	1
174	174	170	36	1.669881e+02	3.301194e+01	1.747573e-01	1.650597e-01	1.650597e-01	1
175	175	152	32	1.669881e+02	3.301194e+01	1.739130e-01	1.650597e-01	1.650597e-01	1
176	176	183	35	1.669881e+02	3.301194e+01	1.605505e-01	1.650597e-01	1.650597e-01	1
177	177	157	29	1.669881e+02	3.301194e+01	1.559140e-01	1.650597e-01	1.650597e-01	1
178	178	146	35	1.669881e+02	3.301194e+01	1.933702e-01	1.650597e-01	1.650597e-01	1
179	179	182	36	1.669881e+02	3.301194e+01	1.651376e-01	1.650597e-01	1.650597e-01	1
180	180	161	28	1.669881e+02	3.301194e+01	1.481481e-01	1.650597e-01	1.650597e-01	1
181	181	162	47	1.669881e+02	3.301194e+01	2.248804e-01	1.650597e-01	1.650597e-01	1
182	182	174	27	1.669881e+02	3.301194e+01	1.343284e-01	1.650597e-01	1.650597e-01	1
183	183	166	35	1.669881e+02	3.301194e+01	1.741294e-01	1.650597e-01	1.650597e-01	1
184	184	201	36	1.669881e+02	3.301194e+01	1.518987e-01	1.650597e-01	1.650597e-01	1
185	185	188	34	1.669881e+02	3.301194e+01	1.531532e-01	1.650597e-01	1.650597e-01	1
186	186	192	38	1.669881e+02	3.301194e+01	1.652174e-01	1.650597e-01	1.650597e-01	1
187	187	162	31	1.669881e+02	3.301194e+01	1.606218e-01	1.650597e-01	1.650597e-01	1
188	188	167	29	1.669881e+02	3.301194e+01	1.479592e-01	1.650597e-01	1.650597e-01	1
189	189	175	30	1.669881e+02	3.301194e+01	1.463415e-01	1.650597e-01	1.650597e-01	1
190	190	172	45	1.669881e+02	3.301194e+01	2.073733e-01	1.650597e-01	1.650597e-01	1
191	191	179	38	1.669881e+02	3.301194e+01	1.751152e-01	1.650597e-01	1.650597e-01	1
192	192	172	37	1.669881e+02	3.301194e+01	1.770335e-01	1.650597e-01	1.650597e-01	1
193	193	167	25	1.669881e+02	3.301194e+01	1.302083e-01	1.650597e-01	1.650597e-01	1
194	194	144	37	1.669881e+02	3.301194e+01	2.044199e-01	1.650597e-01	1.650597e-01	1
195	195	56	140	5.621935e+01	1.437807e+02	7.142857e-01	7.189033e-01	8.159632e-01	4
196	196	130	59	1.540861e+02	4.591390e+01	3.121693e-01	2.295695e-01	1.650597e-01	1
197	197	191	32	1.669881e+02	3.301194e+01	1.434978e-01	1.650597e-01	1.650597e-01	1
198	198	160	27	1.669881e+02	3.301194e+01	1.443850e-01	1.650597e-01	1.650597e-01	1
199	199	166	36	1.669881e+02	3.301194e+01	1.782178e-01	1.650597e-01	1.650597e-01	1
200	200	159	27	1.669881e+02	3.301194e+01	1.451613e-01	1.650597e-01	1.650597e-01	1
