# Supplementary material for: Cochaperones convey the energy of ATP hydrolysis for directional action of Hsp90
Source: Nat Commun. 2024 Jan 17;15:569. doi: 10.1038/s41467-024-44847-6 (PMC10794413; doi:10.1038/s41467-024-44847-6)
Supplement: Supplementary file 6 — Source Data [file 41467_2024_44847_MOESM6_ESM.zip › SourceData_Simulations/1_Simulations_0kT/sim_0kT_mol111of200.txt]

coordinates	10.64	118.20	138.64	118.20
time(s)	frame	Idon(a.u.)	Iacc(a.u.)	Idon ideal(a.u.)	Iacc ideal(a.u.)	FRET	FRET ideal (blurr)	FRET ideal	state sequence
1	1	168	25	1.721976e+02	2.780240e+01	1.295337e-01	1.390120e-01	1.390120e-01	1
2	2	184	23	1.721976e+02	2.780240e+01	1.111111e-01	1.390120e-01	1.390120e-01	1
3	3	181	21	1.721976e+02	2.780240e+01	1.039604e-01	1.390120e-01	1.390120e-01	1
4	4	175	26	1.721976e+02	2.780240e+01	1.293532e-01	1.390120e-01	1.390120e-01	1
5	5	207	37	1.721976e+02	2.780240e+01	1.516393e-01	1.390120e-01	1.390120e-01	1
6	6	185	34	1.721976e+02	2.780240e+01	1.552511e-01	1.390120e-01	1.390120e-01	1
7	7	149	36	1.721976e+02	2.780240e+01	1.945946e-01	1.390120e-01	1.390120e-01	1
8	8	169	27	1.721976e+02	2.780240e+01	1.377551e-01	1.390120e-01	1.390120e-01	1
9	9	156	25	1.721976e+02	2.780240e+01	1.381215e-01	1.390120e-01	1.390120e-01	1
10	10	185	28	1.721976e+02	2.780240e+01	1.314554e-01	1.390120e-01	1.390120e-01	1
11	11	184	21	1.721976e+02	2.780240e+01	1.024390e-01	1.390120e-01	1.390120e-01	1
12	12	163	33	1.721976e+02	2.780240e+01	1.683673e-01	1.390120e-01	1.390120e-01	1
13	13	167	33	1.721976e+02	2.780240e+01	1.650000e-01	1.390120e-01	1.390120e-01	1
14	14	184	22	1.721976e+02	2.780240e+01	1.067961e-01	1.390120e-01	1.390120e-01	1
15	15	175	23	1.721976e+02	2.780240e+01	1.161616e-01	1.390120e-01	1.390120e-01	1
16	16	166	35	1.721976e+02	2.780240e+01	1.741294e-01	1.390120e-01	1.390120e-01	1
17	17	177	21	1.721976e+02	2.780240e+01	1.060606e-01	1.390120e-01	1.390120e-01	1
18	18	173	27	1.721976e+02	2.780240e+01	1.350000e-01	1.390120e-01	1.390120e-01	1
19	19	153	25	1.721976e+02	2.780240e+01	1.404494e-01	1.390120e-01	1.390120e-01	1
20	20	154	18	1.721976e+02	2.780240e+01	1.046512e-01	1.390120e-01	1.390120e-01	1
21	21	164	31	1.721976e+02	2.780240e+01	1.589744e-01	1.390120e-01	1.390120e-01	1
22	22	164	34	1.721976e+02	2.780240e+01	1.717172e-01	1.390120e-01	1.390120e-01	1
23	23	186	23	1.721976e+02	2.780240e+01	1.100478e-01	1.390120e-01	1.390120e-01	1
24	24	135	24	1.721976e+02	2.780240e+01	1.509434e-01	1.390120e-01	1.390120e-01	1
25	25	182	31	1.721976e+02	2.780240e+01	1.455399e-01	1.390120e-01	1.390120e-01	1
26	26	170	31	1.721976e+02	2.780240e+01	1.542289e-01	1.390120e-01	1.390120e-01	1
27	27	157	34	1.721976e+02	2.780240e+01	1.780105e-01	1.390120e-01	1.390120e-01	1
28	28	173	33	1.721976e+02	2.780240e+01	1.601942e-01	1.390120e-01	1.390120e-01	1
29	29	184	27	1.721976e+02	2.780240e+01	1.279621e-01	1.390120e-01	1.390120e-01	1
30	30	191	31	1.721976e+02	2.780240e+01	1.396396e-01	1.390120e-01	1.390120e-01	1
31	31	162	24	1.721976e+02	2.780240e+01	1.290323e-01	1.390120e-01	1.390120e-01	1
32	32	175	35	1.721976e+02	2.780240e+01	1.666667e-01	1.390120e-01	1.390120e-01	1
33	33	158	33	1.721976e+02	2.780240e+01	1.727749e-01	1.390120e-01	1.390120e-01	1
34	34	199	29	1.721976e+02	2.780240e+01	1.271930e-01	1.390120e-01	1.390120e-01	1
35	35	174	36	1.721976e+02	2.780240e+01	1.714286e-01	1.390120e-01	1.390120e-01	1
36	36	157	35	1.721976e+02	2.780240e+01	1.822917e-01	1.390120e-01	1.390120e-01	1
37	37	166	24	1.721976e+02	2.780240e+01	1.263158e-01	1.390120e-01	1.390120e-01	1
38	38	175	36	1.721976e+02	2.780240e+01	1.706161e-01	1.390120e-01	1.390120e-01	1
39	39	167	32	1.721976e+02	2.780240e+01	1.608040e-01	1.390120e-01	1.390120e-01	1
40	40	156	32	1.721976e+02	2.780240e+01	1.702128e-01	1.390120e-01	1.390120e-01	1
41	41	189	34	1.721976e+02	2.780240e+01	1.524664e-01	1.390120e-01	1.390120e-01	1
42	42	176	23	1.721976e+02	2.780240e+01	1.155779e-01	1.390120e-01	1.390120e-01	1
43	43	169	34	1.721976e+02	2.780240e+01	1.674877e-01	1.390120e-01	1.390120e-01	1
44	44	186	23	1.721976e+02	2.780240e+01	1.100478e-01	1.390120e-01	1.390120e-01	1
45	45	172	23	1.721976e+02	2.780240e+01	1.179487e-01	1.390120e-01	1.390120e-01	1
46	46	198	27	1.721976e+02	2.780240e+01	1.200000e-01	1.390120e-01	1.390120e-01	1
47	47	168	19	1.721976e+02	2.780240e+01	1.016043e-01	1.390120e-01	1.390120e-01	1
48	48	189	31	1.721976e+02	2.780240e+01	1.409091e-01	1.390120e-01	1.390120e-01	1
49	49	194	23	1.721976e+02	2.780240e+01	1.059908e-01	1.390120e-01	1.390120e-01	1
50	50	189	24	1.721976e+02	2.780240e+01	1.126761e-01	1.390120e-01	1.390120e-01	1
51	51	169	20	1.721976e+02	2.780240e+01	1.058201e-01	1.390120e-01	1.390120e-01	1
52	52	167	20	1.721976e+02	2.780240e+01	1.069519e-01	1.390120e-01	1.390120e-01	1
53	53	184	26	1.721976e+02	2.780240e+01	1.238095e-01	1.390120e-01	1.390120e-01	1
54	54	181	23	1.721976e+02	2.780240e+01	1.127451e-01	1.390120e-01	1.390120e-01	1
55	55	194	30	1.721976e+02	2.780240e+01	1.339286e-01	1.390120e-01	1.390120e-01	1
56	56	173	25	1.721976e+02	2.780240e+01	1.262626e-01	1.390120e-01	1.390120e-01	1
57	57	160	27	1.721976e+02	2.780240e+01	1.443850e-01	1.390120e-01	1.390120e-01	1
58	58	169	26	1.721976e+02	2.780240e+01	1.333333e-01	1.390120e-01	1.390120e-01	1
59	59	189	31	1.721976e+02	2.780240e+01	1.409091e-01	1.390120e-01	1.390120e-01	1
60	60	190	30	1.721976e+02	2.780240e+01	1.363636e-01	1.390120e-01	1.390120e-01	1
61	61	159	19	1.721976e+02	2.780240e+01	1.067416e-01	1.390120e-01	1.390120e-01	1
62	62	189	27	1.721976e+02	2.780240e+01	1.250000e-01	1.390120e-01	1.390120e-01	1
63	63	165	24	1.721976e+02	2.780240e+01	1.269841e-01	1.390120e-01	1.390120e-01	1
64	64	175	27	1.721976e+02	2.780240e+01	1.336634e-01	1.390120e-01	1.390120e-01	1
65	65	148	25	1.721976e+02	2.780240e+01	1.445087e-01	1.390120e-01	1.390120e-01	1
66	66	166	32	1.721976e+02	2.780240e+01	1.616162e-01	1.390120e-01	1.390120e-01	1
67	67	184	27	1.721976e+02	2.780240e+01	1.279621e-01	1.390120e-01	1.390120e-01	1
68	68	160	26	1.721976e+02	2.780240e+01	1.397849e-01	1.390120e-01	1.390120e-01	1
69	69	162	34	1.721976e+02	2.780240e+01	1.734694e-01	1.390120e-01	1.390120e-01	1
70	70	165	30	1.721976e+02	2.780240e+01	1.538462e-01	1.390120e-01	1.390120e-01	1
71	71	174	31	1.721976e+02	2.780240e+01	1.512195e-01	1.390120e-01	1.390120e-01	1
72	72	175	35	1.721976e+02	2.780240e+01	1.666667e-01	1.390120e-01	1.390120e-01	1
73	73	148	26	1.721976e+02	2.780240e+01	1.494253e-01	1.390120e-01	1.390120e-01	1
74	74	184	38	1.721976e+02	2.780240e+01	1.711712e-01	1.390120e-01	1.390120e-01	1
75	75	196	21	1.721976e+02	2.780240e+01	9.677419e-02	1.390120e-01	1.390120e-01	1
76	76	183	25	1.721976e+02	2.780240e+01	1.201923e-01	1.390120e-01	1.390120e-01	1
77	77	154	36	1.721976e+02	2.780240e+01	1.894737e-01	1.390120e-01	1.390120e-01	1
78	78	198	35	1.721976e+02	2.780240e+01	1.502146e-01	1.390120e-01	1.390120e-01	1
79	79	165	27	1.721976e+02	2.780240e+01	1.406250e-01	1.390120e-01	1.390120e-01	1
80	80	55	143	4.851039e+01	1.514896e+02	7.222222e-01	7.574481e-01	7.643222e-01	4
81	81	65	165	4.713557e+01	1.528644e+02	7.173913e-01	7.643222e-01	7.643222e-01	4
82	82	40	143	4.713557e+01	1.528644e+02	7.814208e-01	7.643222e-01	7.643222e-01	4
83	83	64	146	4.713557e+01	1.528644e+02	6.952381e-01	7.643222e-01	7.643222e-01	4
84	84	44	157	4.713557e+01	1.528644e+02	7.810945e-01	7.643222e-01	7.643222e-01	4
85	85	43	159	4.713557e+01	1.528644e+02	7.871287e-01	7.643222e-01	7.643222e-01	4
86	86	62	166	4.713557e+01	1.528644e+02	7.280702e-01	7.643222e-01	7.643222e-01	4
87	87	47	149	4.713557e+01	1.528644e+02	7.602041e-01	7.643222e-01	7.643222e-01	4
88	88	35	154	4.713557e+01	1.528644e+02	8.148148e-01	7.643222e-01	7.643222e-01	4
89	89	49	154	4.713557e+01	1.528644e+02	7.586207e-01	7.643222e-01	7.643222e-01	4
90	90	36	148	4.713557e+01	1.528644e+02	8.043478e-01	7.643222e-01	7.643222e-01	4
91	91	39	170	4.713557e+01	1.528644e+02	8.133971e-01	7.643222e-01	7.643222e-01	4
92	92	49	176	4.713557e+01	1.528644e+02	7.822222e-01	7.643222e-01	7.643222e-01	4
93	93	49	152	4.713557e+01	1.528644e+02	7.562189e-01	7.643222e-01	7.643222e-01	4
94	94	47	139	4.713557e+01	1.528644e+02	7.473118e-01	7.643222e-01	7.643222e-01	4
95	95	48	146	4.713557e+01	1.528644e+02	7.525773e-01	7.643222e-01	7.643222e-01	4
96	96	54	165	4.713557e+01	1.528644e+02	7.534247e-01	7.643222e-01	7.643222e-01	4
97	97	57	153	4.713557e+01	1.528644e+02	7.285714e-01	7.643222e-01	7.643222e-01	4
98	98	44	151	4.713557e+01	1.528644e+02	7.743590e-01	7.643222e-01	7.643222e-01	4
99	99	42	158	4.713557e+01	1.528644e+02	7.900000e-01	7.643222e-01	7.643222e-01	4
100	100	51	165	4.713557e+01	1.528644e+02	7.638889e-01	7.643222e-01	7.643222e-01	4
101	101	62	146	4.713557e+01	1.528644e+02	7.019231e-01	7.643222e-01	7.643222e-01	4
102	102	49	160	4.713557e+01	1.528644e+02	7.655502e-01	7.643222e-01	7.643222e-01	4
103	103	50	158	4.713557e+01	1.528644e+02	7.596154e-01	7.643222e-01	7.643222e-01	4
104	104	48	154	4.713557e+01	1.528644e+02	7.623762e-01	7.643222e-01	7.643222e-01	4
105	105	51	164	4.713557e+01	1.528644e+02	7.627907e-01	7.643222e-01	7.643222e-01	4
106	106	37	158	4.713557e+01	1.528644e+02	8.102564e-01	7.643222e-01	7.643222e-01	4
107	107	62	169	4.713557e+01	1.528644e+02	7.316017e-01	7.643222e-01	7.643222e-01	4
108	108	49	146	4.713557e+01	1.528644e+02	7.487179e-01	7.643222e-01	7.643222e-01	4
109	109	47	148	4.713557e+01	1.528644e+02	7.589744e-01	7.643222e-01	7.643222e-01	4
110	110	42	155	4.713557e+01	1.528644e+02	7.868020e-01	7.643222e-01	7.643222e-01	4
111	111	44	140	4.713557e+01	1.528644e+02	7.608696e-01	7.643222e-01	7.643222e-01	4
112	112	44	145	4.713557e+01	1.528644e+02	7.671958e-01	7.643222e-01	7.643222e-01	4
113	113	52	159	4.713557e+01	1.528644e+02	7.535545e-01	7.643222e-01	7.643222e-01	4
114	114	44	159	4.713557e+01	1.528644e+02	7.832512e-01	7.643222e-01	7.643222e-01	4
115	115	45	125	4.713557e+01	1.528644e+02	7.352941e-01	7.643222e-01	7.643222e-01	4
116	116	51	164	4.713557e+01	1.528644e+02	7.627907e-01	7.643222e-01	7.643222e-01	4
117	117	55	156	4.713557e+01	1.528644e+02	7.393365e-01	7.643222e-01	7.643222e-01	4
118	118	39	144	4.713557e+01	1.528644e+02	7.868852e-01	7.643222e-01	7.643222e-01	4
119	119	41	159	4.713557e+01	1.528644e+02	7.950000e-01	7.643222e-01	7.643222e-01	4
120	120	54	150	4.713557e+01	1.528644e+02	7.352941e-01	7.643222e-01	7.643222e-01	4
121	121	49	158	4.713557e+01	1.528644e+02	7.632850e-01	7.643222e-01	7.643222e-01	4
122	122	37	169	4.713557e+01	1.528644e+02	8.203883e-01	7.643222e-01	7.643222e-01	4
123	123	52	127	4.713557e+01	1.528644e+02	7.094972e-01	7.643222e-01	7.643222e-01	4
124	124	41	149	4.713557e+01	1.528644e+02	7.842105e-01	7.643222e-01	7.643222e-01	4
125	125	56	159	4.713557e+01	1.528644e+02	7.395349e-01	7.643222e-01	7.643222e-01	4
126	126	43	163	4.713557e+01	1.528644e+02	7.912621e-01	7.643222e-01	7.643222e-01	4
127	127	53	178	4.713557e+01	1.528644e+02	7.705628e-01	7.643222e-01	7.643222e-01	4
128	128	36	154	4.713557e+01	1.528644e+02	8.105263e-01	7.643222e-01	7.643222e-01	4
129	129	37	143	4.713557e+01	1.528644e+02	7.944444e-01	7.643222e-01	7.643222e-01	4
130	130	44	146	4.713557e+01	1.528644e+02	7.684211e-01	7.643222e-01	7.643222e-01	4
131	131	39	170	4.713557e+01	1.528644e+02	8.133971e-01	7.643222e-01	7.643222e-01	4
132	132	43	155	4.713557e+01	1.528644e+02	7.828283e-01	7.643222e-01	7.643222e-01	4
133	133	41	157	4.713557e+01	1.528644e+02	7.929293e-01	7.643222e-01	7.643222e-01	4
134	134	59	149	4.713557e+01	1.528644e+02	7.163462e-01	7.643222e-01	7.643222e-01	4
135	135	46	154	4.713557e+01	1.528644e+02	7.700000e-01	7.643222e-01	7.643222e-01	4
136	136	174	46	1.483960e+02	5.160398e+01	2.090909e-01	2.580199e-01	1.390120e-01	1
137	137	164	26	1.721976e+02	2.780240e+01	1.368421e-01	1.390120e-01	1.390120e-01	1
138	138	153	25	1.721976e+02	2.780240e+01	1.404494e-01	1.390120e-01	1.390120e-01	1
139	139	180	32	1.721976e+02	2.780240e+01	1.509434e-01	1.390120e-01	1.390120e-01	1
140	140	182	30	1.721976e+02	2.780240e+01	1.415094e-01	1.390120e-01	1.390120e-01	1
141	141	177	31	1.721976e+02	2.780240e+01	1.490385e-01	1.390120e-01	1.390120e-01	1
142	142	181	36	1.721976e+02	2.780240e+01	1.658986e-01	1.390120e-01	1.390120e-01	1
143	143	158	29	1.721976e+02	2.780240e+01	1.550802e-01	1.390120e-01	1.390120e-01	1
144	144	162	28	1.721976e+02	2.780240e+01	1.473684e-01	1.390120e-01	1.390120e-01	1
145	145	163	35	1.721976e+02	2.780240e+01	1.767677e-01	1.390120e-01	1.390120e-01	1
146	146	87	111	8.976396e+01	1.102360e+02	5.606061e-01	5.511802e-01	7.643222e-01	4
147	147	53	163	4.713557e+01	1.528644e+02	7.546296e-01	7.643222e-01	7.643222e-01	4
148	148	64	184	4.713557e+01	1.528644e+02	7.419355e-01	7.643222e-01	7.643222e-01	4
149	149	51	165	4.713557e+01	1.528644e+02	7.638889e-01	7.643222e-01	7.643222e-01	4
150	150	46	161	4.713557e+01	1.528644e+02	7.777778e-01	7.643222e-01	7.643222e-01	4
151	151	44	153	4.713557e+01	1.528644e+02	7.766497e-01	7.643222e-01	7.643222e-01	4
152	152	55	128	4.713557e+01	1.528644e+02	6.994536e-01	7.643222e-01	7.643222e-01	4
153	153	49	133	4.713557e+01	1.528644e+02	7.307692e-01	7.643222e-01	7.643222e-01	4
154	154	47	161	4.713557e+01	1.528644e+02	7.740385e-01	7.643222e-01	7.643222e-01	4
155	155	44	142	4.713557e+01	1.528644e+02	7.634409e-01	7.643222e-01	7.643222e-01	4
156	156	50	158	4.713557e+01	1.528644e+02	7.596154e-01	7.643222e-01	7.643222e-01	4
157	157	46	143	4.713557e+01	1.528644e+02	7.566138e-01	7.643222e-01	7.643222e-01	4
158	158	39	164	4.713557e+01	1.528644e+02	8.078818e-01	7.643222e-01	7.643222e-01	4
159	159	59	151	4.713557e+01	1.528644e+02	7.190476e-01	7.643222e-01	7.643222e-01	4
160	160	50	151	4.713557e+01	1.528644e+02	7.512438e-01	7.643222e-01	7.643222e-01	4
161	161	57	154	4.713557e+01	1.528644e+02	7.298578e-01	7.643222e-01	7.643222e-01	4
162	162	43	148	4.713557e+01	1.528644e+02	7.748691e-01	7.643222e-01	7.643222e-01	4
163	163	57	151	4.713557e+01	1.528644e+02	7.259615e-01	7.643222e-01	7.643222e-01	4
164	164	46	147	4.713557e+01	1.528644e+02	7.616580e-01	7.643222e-01	7.643222e-01	4
165	165	59	149	4.713557e+01	1.528644e+02	7.163462e-01	7.643222e-01	7.643222e-01	4
166	166	40	152	4.713557e+01	1.528644e+02	7.916667e-01	7.643222e-01	7.643222e-01	4
167	167	42	152	4.713557e+01	1.528644e+02	7.835052e-01	7.643222e-01	7.643222e-01	4
168	168	51	168	4.713557e+01	1.528644e+02	7.671233e-01	7.643222e-01	7.643222e-01	4
169	169	43	142	4.713557e+01	1.528644e+02	7.675676e-01	7.643222e-01	7.643222e-01	4
170	170	47	141	4.713557e+01	1.528644e+02	7.500000e-01	7.643222e-01	7.643222e-01	4
171	171	46	158	4.713557e+01	1.528644e+02	7.745098e-01	7.643222e-01	7.643222e-01	4
172	172	50	164	4.713557e+01	1.528644e+02	7.663551e-01	7.643222e-01	7.643222e-01	4
173	173	38	133	4.713557e+01	1.528644e+02	7.777778e-01	7.643222e-01	7.643222e-01	4
174	174	44	176	4.713557e+01	1.528644e+02	8.000000e-01	7.643222e-01	7.643222e-01	4
175	175	53	170	4.713557e+01	1.528644e+02	7.623318e-01	7.643222e-01	7.643222e-01	4
176	176	54	177	4.713557e+01	1.528644e+02	7.662338e-01	7.643222e-01	7.643222e-01	4
177	177	56	158	4.713557e+01	1.528644e+02	7.383178e-01	7.643222e-01	7.643222e-01	4
178	178	49	148	4.713557e+01	1.528644e+02	7.512690e-01	7.643222e-01	7.643222e-01	4
179	179	56	157	4.713557e+01	1.528644e+02	7.370892e-01	7.643222e-01	7.643222e-01	4
180	180	46	171	4.713557e+01	1.528644e+02	7.880184e-01	7.643222e-01	7.643222e-01	4
181	181	51	161	4.713557e+01	1.528644e+02	7.594340e-01	7.643222e-01	7.643222e-01	4
182	182	47	160	4.713557e+01	1.528644e+02	7.729469e-01	7.643222e-01	7.643222e-01	4
183	183	43	149	4.713557e+01	1.528644e+02	7.760417e-01	7.643222e-01	7.643222e-01	4
184	184	47	149	4.559979e+01	1.544002e+02	7.602041e-01	7.720011e-01	7.739271e-01	3
185	185	47	156	4.521457e+01	1.547854e+02	7.684729e-01	7.739271e-01	7.739271e-01	3
186	186	44	148	4.521457e+01	1.547854e+02	7.708333e-01	7.739271e-01	7.739271e-01	3
187	187	43	170	4.521457e+01	1.547854e+02	7.981221e-01	7.739271e-01	7.739271e-01	3
188	188	46	142	4.521457e+01	1.547854e+02	7.553191e-01	7.739271e-01	7.739271e-01	3
189	189	40	139	4.521457e+01	1.547854e+02	7.765363e-01	7.739271e-01	7.739271e-01	3
190	190	43	162	4.675836e+01	1.532416e+02	7.902439e-01	7.662082e-01	7.643222e-01	4
191	191	41	144	4.713557e+01	1.528644e+02	7.783784e-01	7.643222e-01	7.643222e-01	4
192	192	43	168	4.713557e+01	1.528644e+02	7.962085e-01	7.643222e-01	7.643222e-01	4
193	193	52	143	4.713557e+01	1.528644e+02	7.333333e-01	7.643222e-01	7.643222e-01	4
194	194	52	140	4.713557e+01	1.528644e+02	7.291667e-01	7.643222e-01	7.643222e-01	4
195	195	39	150	4.713557e+01	1.528644e+02	7.936508e-01	7.643222e-01	7.643222e-01	4
196	196	38	182	4.713557e+01	1.528644e+02	8.272727e-01	7.643222e-01	7.643222e-01	4
197	197	47	166	4.713557e+01	1.528644e+02	7.793427e-01	7.643222e-01	7.643222e-01	4
198	198	45	141	4.713557e+01	1.528644e+02	7.580645e-01	7.643222e-01	7.643222e-01	4
199	199	57	144	4.713557e+01	1.528644e+02	7.164179e-01	7.643222e-01	7.643222e-01	4
200	200	55	137	4.713557e+01	1.528644e+02	7.135417e-01	7.643222e-01	7.643222e-01	4
