# Supplementary material for: Cochaperones convey the energy of ATP hydrolysis for directional action of Hsp90
Source: Nat Commun. 2024 Jan 17;15:569. doi: 10.1038/s41467-024-44847-6 (PMC10794413; doi:10.1038/s41467-024-44847-6)
Supplement: Supplementary file 6 — Source Data [file 41467_2024_44847_MOESM6_ESM.zip › SourceData_Simulations/1_Simulations_0kT/sim_0kT_mol112of200.txt]

coordinates	108.89	142.99	236.89	142.99
time(s)	frame	Idon(a.u.)	Iacc(a.u.)	Idon ideal(a.u.)	Iacc ideal(a.u.)	FRET	FRET ideal (blurr)	FRET ideal	state sequence
1	1	54	154	4.931681e+01	1.506832e+02	7.403846e-01	7.534159e-01	7.534159e-01	4
2	2	51	136	4.931681e+01	1.506832e+02	7.272727e-01	7.534159e-01	7.534159e-01	4
3	3	63	144	4.931681e+01	1.506832e+02	6.956522e-01	7.534159e-01	7.534159e-01	4
4	4	53	136	4.931681e+01	1.506832e+02	7.195767e-01	7.534159e-01	7.534159e-01	4
5	5	55	150	4.931681e+01	1.506832e+02	7.317073e-01	7.534159e-01	7.534159e-01	4
6	6	53	141	4.931681e+01	1.506832e+02	7.268041e-01	7.534159e-01	7.534159e-01	4
7	7	54	130	4.931681e+01	1.506832e+02	7.065217e-01	7.534159e-01	7.534159e-01	4
8	8	45	175	4.931681e+01	1.506832e+02	7.954545e-01	7.534159e-01	7.534159e-01	4
9	9	42	159	4.931681e+01	1.506832e+02	7.910448e-01	7.534159e-01	7.534159e-01	4
10	10	43	147	4.931681e+01	1.506832e+02	7.736842e-01	7.534159e-01	7.534159e-01	4
11	11	53	155	4.931681e+01	1.506832e+02	7.451923e-01	7.534159e-01	7.534159e-01	4
12	12	47	139	4.931681e+01	1.506832e+02	7.473118e-01	7.534159e-01	7.534159e-01	4
13	13	54	192	4.931681e+01	1.506832e+02	7.804878e-01	7.534159e-01	7.534159e-01	4
14	14	49	152	4.931681e+01	1.506832e+02	7.562189e-01	7.534159e-01	7.534159e-01	4
15	15	51	165	4.931681e+01	1.506832e+02	7.638889e-01	7.534159e-01	7.534159e-01	4
16	16	55	167	4.931681e+01	1.506832e+02	7.522523e-01	7.534159e-01	7.534159e-01	4
17	17	50	140	4.931681e+01	1.506832e+02	7.368421e-01	7.534159e-01	7.534159e-01	4
18	18	72	146	4.931681e+01	1.506832e+02	6.697248e-01	7.534159e-01	7.534159e-01	4
19	19	57	151	4.931681e+01	1.506832e+02	7.259615e-01	7.534159e-01	7.534159e-01	4
20	20	50	159	4.931681e+01	1.506832e+02	7.607656e-01	7.534159e-01	7.534159e-01	4
21	21	59	171	4.931681e+01	1.506832e+02	7.434783e-01	7.534159e-01	7.534159e-01	4
22	22	50	142	4.931681e+01	1.506832e+02	7.395833e-01	7.534159e-01	7.534159e-01	4
23	23	51	155	4.931681e+01	1.506832e+02	7.524272e-01	7.534159e-01	7.534159e-01	4
24	24	39	139	4.931681e+01	1.506832e+02	7.808989e-01	7.534159e-01	7.534159e-01	4
25	25	47	152	4.931681e+01	1.506832e+02	7.638191e-01	7.534159e-01	7.534159e-01	4
26	26	41	159	4.931681e+01	1.506832e+02	7.950000e-01	7.534159e-01	7.534159e-01	4
27	27	42	155	4.931681e+01	1.506832e+02	7.868020e-01	7.534159e-01	7.534159e-01	4
28	28	57	132	4.931681e+01	1.506832e+02	6.984127e-01	7.534159e-01	7.534159e-01	4
29	29	51	145	4.931681e+01	1.506832e+02	7.397959e-01	7.534159e-01	7.534159e-01	4
30	30	51	157	4.931681e+01	1.506832e+02	7.548077e-01	7.534159e-01	7.534159e-01	4
31	31	46	155	4.931681e+01	1.506832e+02	7.711443e-01	7.534159e-01	7.534159e-01	4
32	32	62	156	4.931681e+01	1.506832e+02	7.155963e-01	7.534159e-01	7.534159e-01	4
33	33	43	151	4.931681e+01	1.506832e+02	7.783505e-01	7.534159e-01	7.534159e-01	4
34	34	59	177	4.931681e+01	1.506832e+02	7.500000e-01	7.534159e-01	7.534159e-01	4
35	35	48	163	4.931681e+01	1.506832e+02	7.725118e-01	7.534159e-01	7.534159e-01	4
36	36	49	157	4.931681e+01	1.506832e+02	7.621359e-01	7.534159e-01	7.534159e-01	4
37	37	58	128	4.931681e+01	1.506832e+02	6.881720e-01	7.534159e-01	7.534159e-01	4
38	38	46	146	4.931681e+01	1.506832e+02	7.604167e-01	7.534159e-01	7.534159e-01	4
39	39	43	132	4.931681e+01	1.506832e+02	7.542857e-01	7.534159e-01	7.534159e-01	4
40	40	50	127	4.931681e+01	1.506832e+02	7.175141e-01	7.534159e-01	7.534159e-01	4
41	41	57	133	4.931681e+01	1.506832e+02	7.000000e-01	7.534159e-01	7.534159e-01	4
42	42	59	129	4.931681e+01	1.506832e+02	6.861702e-01	7.534159e-01	7.534159e-01	4
43	43	50	146	4.931681e+01	1.506832e+02	7.448980e-01	7.534159e-01	7.534159e-01	4
44	44	47	144	4.931681e+01	1.506832e+02	7.539267e-01	7.534159e-01	7.534159e-01	4
45	45	54	154	4.931681e+01	1.506832e+02	7.403846e-01	7.534159e-01	7.534159e-01	4
46	46	43	166	4.931681e+01	1.506832e+02	7.942584e-01	7.534159e-01	7.534159e-01	4
47	47	50	149	4.931681e+01	1.506832e+02	7.487437e-01	7.534159e-01	7.534159e-01	4
48	48	45	152	4.931681e+01	1.506832e+02	7.715736e-01	7.534159e-01	7.534159e-01	4
49	49	62	151	4.931681e+01	1.506832e+02	7.089202e-01	7.534159e-01	7.534159e-01	4
50	50	46	143	4.931681e+01	1.506832e+02	7.566138e-01	7.534159e-01	7.534159e-01	4
51	51	49	139	4.931681e+01	1.506832e+02	7.393617e-01	7.534159e-01	7.534159e-01	4
52	52	41	155	4.931681e+01	1.506832e+02	7.908163e-01	7.534159e-01	7.534159e-01	4
53	53	45	135	4.931681e+01	1.506832e+02	7.500000e-01	7.534159e-01	7.534159e-01	4
54	54	63	145	4.931681e+01	1.506832e+02	6.971154e-01	7.534159e-01	7.534159e-01	4
55	55	36	140	4.931681e+01	1.506832e+02	7.954545e-01	7.534159e-01	7.534159e-01	4
56	56	45	145	4.931681e+01	1.506832e+02	7.631579e-01	7.534159e-01	7.534159e-01	4
57	57	41	140	4.931681e+01	1.506832e+02	7.734807e-01	7.534159e-01	7.534159e-01	4
58	58	48	162	4.931681e+01	1.506832e+02	7.714286e-01	7.534159e-01	7.534159e-01	4
59	59	48	157	4.931681e+01	1.506832e+02	7.658537e-01	7.534159e-01	7.534159e-01	4
60	60	45	146	4.931681e+01	1.506832e+02	7.643979e-01	7.534159e-01	7.534159e-01	4
61	61	61	149	4.931681e+01	1.506832e+02	7.095238e-01	7.534159e-01	7.534159e-01	4
62	62	41	146	4.931681e+01	1.506832e+02	7.807487e-01	7.534159e-01	7.534159e-01	4
63	63	47	135	4.931681e+01	1.506832e+02	7.417582e-01	7.534159e-01	7.534159e-01	4
64	64	35	143	4.931681e+01	1.506832e+02	8.033708e-01	7.534159e-01	7.534159e-01	4
65	65	45	142	4.931681e+01	1.506832e+02	7.593583e-01	7.534159e-01	7.534159e-01	4
66	66	50	144	4.931681e+01	1.506832e+02	7.422680e-01	7.534159e-01	7.534159e-01	4
67	67	52	149	4.931681e+01	1.506832e+02	7.412935e-01	7.534159e-01	7.534159e-01	4
68	68	65	150	4.931681e+01	1.506832e+02	6.976744e-01	7.534159e-01	7.534159e-01	4
69	69	60	139	4.931681e+01	1.506832e+02	6.984925e-01	7.534159e-01	7.534159e-01	4
70	70	48	154	4.931681e+01	1.506832e+02	7.623762e-01	7.534159e-01	7.534159e-01	4
71	71	50	162	4.931681e+01	1.506832e+02	7.641509e-01	7.534159e-01	7.534159e-01	4
72	72	52	142	4.931681e+01	1.506832e+02	7.319588e-01	7.534159e-01	7.534159e-01	4
73	73	54	165	4.931681e+01	1.506832e+02	7.534247e-01	7.534159e-01	7.534159e-01	4
74	74	47	134	4.931681e+01	1.506832e+02	7.403315e-01	7.534159e-01	7.534159e-01	4
75	75	50	156	4.931681e+01	1.506832e+02	7.572816e-01	7.534159e-01	7.534159e-01	4
76	76	43	157	4.931681e+01	1.506832e+02	7.850000e-01	7.534159e-01	7.534159e-01	4
77	77	51	164	4.931681e+01	1.506832e+02	7.627907e-01	7.534159e-01	7.534159e-01	4
78	78	42	165	4.931681e+01	1.506832e+02	7.971014e-01	7.534159e-01	7.534159e-01	4
79	79	57	146	4.931681e+01	1.506832e+02	7.192118e-01	7.534159e-01	7.534159e-01	4
80	80	36	136	4.931681e+01	1.506832e+02	7.906977e-01	7.534159e-01	7.534159e-01	4
81	81	46	169	4.931681e+01	1.506832e+02	7.860465e-01	7.534159e-01	7.534159e-01	4
82	82	49	161	4.931681e+01	1.506832e+02	7.666667e-01	7.534159e-01	7.534159e-01	4
83	83	54	151	4.931681e+01	1.506832e+02	7.365854e-01	7.534159e-01	7.534159e-01	4
84	84	61	151	4.931681e+01	1.506832e+02	7.122642e-01	7.534159e-01	7.534159e-01	4
85	85	42	158	4.931681e+01	1.506832e+02	7.900000e-01	7.534159e-01	7.534159e-01	4
86	86	43	162	4.931681e+01	1.506832e+02	7.902439e-01	7.534159e-01	7.534159e-01	4
87	87	49	149	4.931681e+01	1.506832e+02	7.525253e-01	7.534159e-01	7.534159e-01	4
88	88	47	155	4.931681e+01	1.506832e+02	7.673267e-01	7.534159e-01	7.534159e-01	4
89	89	48	161	4.931681e+01	1.506832e+02	7.703349e-01	7.534159e-01	7.534159e-01	4
90	90	42	147	4.931681e+01	1.506832e+02	7.777778e-01	7.534159e-01	7.534159e-01	4
91	91	43	128	4.931681e+01	1.506832e+02	7.485380e-01	7.534159e-01	7.534159e-01	4
92	92	34	118	4.931681e+01	1.506832e+02	7.763158e-01	7.534159e-01	7.534159e-01	4
93	93	42	141	4.931681e+01	1.506832e+02	7.704918e-01	7.534159e-01	7.534159e-01	4
94	94	44	164	4.931681e+01	1.506832e+02	7.884615e-01	7.534159e-01	7.534159e-01	4
95	95	59	146	4.931681e+01	1.506832e+02	7.121951e-01	7.534159e-01	7.534159e-01	4
96	96	50	157	4.931681e+01	1.506832e+02	7.584541e-01	7.534159e-01	7.534159e-01	4
97	97	47	139	4.931681e+01	1.506832e+02	7.473118e-01	7.534159e-01	7.534159e-01	4
98	98	67	183	4.931681e+01	1.506832e+02	7.320000e-01	7.534159e-01	7.534159e-01	4
99	99	61	127	4.931681e+01	1.506832e+02	6.755319e-01	7.534159e-01	7.534159e-01	4
100	100	70	153	4.931681e+01	1.506832e+02	6.860987e-01	7.534159e-01	7.534159e-01	4
101	101	38	138	4.931681e+01	1.506832e+02	7.840909e-01	7.534159e-01	7.534159e-01	4
102	102	40	163	4.931681e+01	1.506832e+02	8.029557e-01	7.534159e-01	7.534159e-01	4
103	103	52	144	4.931681e+01	1.506832e+02	7.346939e-01	7.534159e-01	7.534159e-01	4
104	104	44	163	4.931681e+01	1.506832e+02	7.874396e-01	7.534159e-01	7.534159e-01	4
105	105	50	146	4.931681e+01	1.506832e+02	7.448980e-01	7.534159e-01	7.534159e-01	4
106	106	57	154	4.931681e+01	1.506832e+02	7.298578e-01	7.534159e-01	7.534159e-01	4
107	107	59	163	4.931681e+01	1.506832e+02	7.342342e-01	7.534159e-01	7.534159e-01	4
108	108	47	148	4.931681e+01	1.506832e+02	7.589744e-01	7.534159e-01	7.534159e-01	4
109	109	50	158	4.931681e+01	1.506832e+02	7.596154e-01	7.534159e-01	7.534159e-01	4
110	110	33	154	4.931681e+01	1.506832e+02	8.235294e-01	7.534159e-01	7.534159e-01	4
111	111	42	178	4.931681e+01	1.506832e+02	8.090909e-01	7.534159e-01	7.534159e-01	4
112	112	54	159	4.931681e+01	1.506832e+02	7.464789e-01	7.534159e-01	7.534159e-01	4
113	113	47	146	4.931681e+01	1.506832e+02	7.564767e-01	7.534159e-01	7.534159e-01	4
114	114	55	166	4.931681e+01	1.506832e+02	7.511312e-01	7.534159e-01	7.534159e-01	4
115	115	44	147	4.931681e+01	1.506832e+02	7.696335e-01	7.534159e-01	7.534159e-01	4
116	116	45	154	4.931681e+01	1.506832e+02	7.738693e-01	7.534159e-01	7.534159e-01	4
117	117	51	135	4.931681e+01	1.506832e+02	7.258065e-01	7.534159e-01	7.534159e-01	4
118	118	53	163	4.931681e+01	1.506832e+02	7.546296e-01	7.534159e-01	7.534159e-01	4
119	119	53	152	4.931681e+01	1.506832e+02	7.414634e-01	7.534159e-01	7.534159e-01	4
120	120	62	137	4.931681e+01	1.506832e+02	6.884422e-01	7.534159e-01	7.534159e-01	4
121	121	46	135	4.931681e+01	1.506832e+02	7.458564e-01	7.534159e-01	7.534159e-01	4
122	122	50	167	4.931681e+01	1.506832e+02	7.695853e-01	7.534159e-01	7.534159e-01	4
123	123	46	133	4.931681e+01	1.506832e+02	7.430168e-01	7.534159e-01	7.534159e-01	4
124	124	56	163	4.931681e+01	1.506832e+02	7.442922e-01	7.534159e-01	7.534159e-01	4
125	125	51	167	4.931681e+01	1.506832e+02	7.660550e-01	7.534159e-01	7.534159e-01	4
126	126	44	159	4.931681e+01	1.506832e+02	7.832512e-01	7.534159e-01	7.534159e-01	4
127	127	65	139	4.931681e+01	1.506832e+02	6.813725e-01	7.534159e-01	7.534159e-01	4
128	128	44	163	4.931681e+01	1.506832e+02	7.874396e-01	7.534159e-01	7.534159e-01	4
129	129	53	172	4.931681e+01	1.506832e+02	7.644444e-01	7.534159e-01	7.534159e-01	4
130	130	39	135	4.931681e+01	1.506832e+02	7.758621e-01	7.534159e-01	7.534159e-01	4
131	131	61	147	4.931681e+01	1.506832e+02	7.067308e-01	7.534159e-01	7.534159e-01	4
132	132	43	155	4.931681e+01	1.506832e+02	7.828283e-01	7.534159e-01	7.534159e-01	4
133	133	47	163	4.931681e+01	1.506832e+02	7.761905e-01	7.534159e-01	7.534159e-01	4
134	134	50	130	4.931681e+01	1.506832e+02	7.222222e-01	7.534159e-01	7.534159e-01	4
135	135	47	179	4.931681e+01	1.506832e+02	7.920354e-01	7.534159e-01	7.534159e-01	4
136	136	31	134	4.931681e+01	1.506832e+02	8.121212e-01	7.534159e-01	7.534159e-01	4
137	137	48	148	4.931681e+01	1.506832e+02	7.551020e-01	7.534159e-01	7.534159e-01	4
138	138	49	166	4.931681e+01	1.506832e+02	7.720930e-01	7.534159e-01	7.534159e-01	4
139	139	70	144	4.931681e+01	1.506832e+02	6.728972e-01	7.534159e-01	7.534159e-01	4
140	140	45	162	4.931681e+01	1.506832e+02	7.826087e-01	7.534159e-01	7.534159e-01	4
141	141	51	148	4.931681e+01	1.506832e+02	7.437186e-01	7.534159e-01	7.534159e-01	4
142	142	50	152	4.931681e+01	1.506832e+02	7.524752e-01	7.534159e-01	7.534159e-01	4
143	143	40	142	4.931681e+01	1.506832e+02	7.802198e-01	7.534159e-01	7.534159e-01	4
144	144	51	126	4.931681e+01	1.506832e+02	7.118644e-01	7.534159e-01	7.534159e-01	4
145	145	44	151	4.931681e+01	1.506832e+02	7.743590e-01	7.534159e-01	7.534159e-01	4
146	146	49	143	4.931681e+01	1.506832e+02	7.447917e-01	7.534159e-01	7.534159e-01	4
147	147	52	153	4.931681e+01	1.506832e+02	7.463415e-01	7.534159e-01	7.534159e-01	4
148	148	60	149	4.931681e+01	1.506832e+02	7.129187e-01	7.534159e-01	7.534159e-01	4
149	149	57	159	4.931681e+01	1.506832e+02	7.361111e-01	7.534159e-01	7.534159e-01	4
150	150	46	128	4.931681e+01	1.506832e+02	7.356322e-01	7.534159e-01	7.534159e-01	4
151	151	38	139	4.931681e+01	1.506832e+02	7.853107e-01	7.534159e-01	7.534159e-01	4
152	152	55	138	4.931681e+01	1.506832e+02	7.150259e-01	7.534159e-01	7.534159e-01	4
153	153	47	135	4.931681e+01	1.506832e+02	7.417582e-01	7.534159e-01	7.534159e-01	4
154	154	47	137	4.931681e+01	1.506832e+02	7.445652e-01	7.534159e-01	7.534159e-01	4
155	155	41	160	4.931681e+01	1.506832e+02	7.960199e-01	7.534159e-01	7.534159e-01	4
156	156	65	155	4.931681e+01	1.506832e+02	7.045455e-01	7.534159e-01	7.534159e-01	4
157	157	47	131	4.931681e+01	1.506832e+02	7.359551e-01	7.534159e-01	7.534159e-01	4
158	158	62	135	4.931681e+01	1.506832e+02	6.852792e-01	7.534159e-01	7.534159e-01	4
159	159	59	156	4.931681e+01	1.506832e+02	7.255814e-01	7.534159e-01	7.534159e-01	4
160	160	46	164	4.931681e+01	1.506832e+02	7.809524e-01	7.534159e-01	7.534159e-01	4
161	161	52	134	4.931681e+01	1.506832e+02	7.204301e-01	7.534159e-01	7.534159e-01	4
162	162	48	145	4.931681e+01	1.506832e+02	7.512953e-01	7.534159e-01	7.534159e-01	4
163	163	47	158	4.931681e+01	1.506832e+02	7.707317e-01	7.534159e-01	7.534159e-01	4
164	164	47	150	4.931681e+01	1.506832e+02	7.614213e-01	7.534159e-01	7.534159e-01	4
165	165	40	160	4.931681e+01	1.506832e+02	8.000000e-01	7.534159e-01	7.534159e-01	4
166	166	48	141	4.931681e+01	1.506832e+02	7.460317e-01	7.534159e-01	7.534159e-01	4
167	167	43	149	4.931681e+01	1.506832e+02	7.760417e-01	7.534159e-01	7.534159e-01	4
168	168	51	170	4.931681e+01	1.506832e+02	7.692308e-01	7.534159e-01	7.534159e-01	4
169	169	55	147	4.931681e+01	1.506832e+02	7.277228e-01	7.534159e-01	7.534159e-01	4
170	170	54	147	4.931681e+01	1.506832e+02	7.313433e-01	7.534159e-01	7.534159e-01	4
171	171	56	169	4.931681e+01	1.506832e+02	7.511111e-01	7.534159e-01	7.534159e-01	4
172	172	34	138	4.931681e+01	1.506832e+02	8.023256e-01	7.534159e-01	7.534159e-01	4
173	173	39	165	4.931681e+01	1.506832e+02	8.088235e-01	7.534159e-01	7.534159e-01	4
174	174	46	158	4.931681e+01	1.506832e+02	7.745098e-01	7.534159e-01	7.534159e-01	4
175	175	42	162	4.931681e+01	1.506832e+02	7.941176e-01	7.534159e-01	7.534159e-01	4
176	176	46	177	4.931681e+01	1.506832e+02	7.937220e-01	7.534159e-01	7.534159e-01	4
177	177	44	154	4.931681e+01	1.506832e+02	7.777778e-01	7.534159e-01	7.534159e-01	4
178	178	41	164	4.931681e+01	1.506832e+02	8.000000e-01	7.534159e-01	7.534159e-01	4
179	179	54	151	4.931681e+01	1.506832e+02	7.365854e-01	7.534159e-01	7.534159e-01	4
180	180	54	155	4.931681e+01	1.506832e+02	7.416268e-01	7.534159e-01	7.534159e-01	4
181	181	61	139	4.931681e+01	1.506832e+02	6.950000e-01	7.534159e-01	7.534159e-01	4
182	182	57	170	4.931681e+01	1.506832e+02	7.488987e-01	7.534159e-01	7.534159e-01	4
183	183	57	137	4.931681e+01	1.506832e+02	7.061856e-01	7.534159e-01	7.534159e-01	4
184	184	45	162	4.931681e+01	1.506832e+02	7.826087e-01	7.534159e-01	7.534159e-01	4
185	185	43	149	4.931681e+01	1.506832e+02	7.760417e-01	7.534159e-01	7.534159e-01	4
186	186	56	136	4.931681e+01	1.506832e+02	7.083333e-01	7.534159e-01	7.534159e-01	4
187	187	50	166	4.931681e+01	1.506832e+02	7.685185e-01	7.534159e-01	7.534159e-01	4
188	188	41	158	4.931681e+01	1.506832e+02	7.939698e-01	7.534159e-01	7.534159e-01	4
189	189	56	146	4.931681e+01	1.506832e+02	7.227723e-01	7.534159e-01	7.534159e-01	4
190	190	48	128	4.931681e+01	1.506832e+02	7.272727e-01	7.534159e-01	7.534159e-01	4
191	191	46	139	4.931681e+01	1.506832e+02	7.513514e-01	7.534159e-01	7.534159e-01	4
192	192	46	156	4.931681e+01	1.506832e+02	7.722772e-01	7.534159e-01	7.534159e-01	4
193	193	51	158	4.931681e+01	1.506832e+02	7.559809e-01	7.534159e-01	7.534159e-01	4
194	194	59	130	4.931681e+01	1.506832e+02	6.878307e-01	7.534159e-01	7.534159e-01	4
195	195	56	166	4.931681e+01	1.506832e+02	7.477477e-01	7.534159e-01	7.534159e-01	4
196	196	56	141	4.931681e+01	1.506832e+02	7.157360e-01	7.534159e-01	7.534159e-01	4
197	197	44	129	4.931681e+01	1.506832e+02	7.456647e-01	7.534159e-01	7.534159e-01	4
198	198	46	170	4.931681e+01	1.506832e+02	7.870370e-01	7.534159e-01	7.534159e-01	4
199	199	44	161	4.931681e+01	1.506832e+02	7.853659e-01	7.534159e-01	7.534159e-01	4
200	200	52	179	4.931681e+01	1.506832e+02	7.748918e-01	7.534159e-01	7.534159e-01	4
