# Supplementary material for: Cochaperones convey the energy of ATP hydrolysis for directional action of Hsp90
Source: Nat Commun. 2024 Jan 17;15:569. doi: 10.1038/s41467-024-44847-6 (PMC10794413; doi:10.1038/s41467-024-44847-6)
Supplement: Supplementary file 6 — Source Data [file 41467_2024_44847_MOESM6_ESM.zip › SourceData_Simulations/1_Simulations_0kT/sim_0kT_mol113of200.txt]

coordinates	59.74	65.03	187.74	65.03
time(s)	frame	Idon(a.u.)	Iacc(a.u.)	Idon ideal(a.u.)	Iacc ideal(a.u.)	FRET	FRET ideal (blurr)	FRET ideal	state sequence
1	1	41	160	3.793418e+01	1.620658e+02	7.960199e-01	8.103291e-01	8.103291e-01	4
2	2	39	168	3.793418e+01	1.620658e+02	8.115942e-01	8.103291e-01	8.103291e-01	4
3	3	36	166	3.793418e+01	1.620658e+02	8.217822e-01	8.103291e-01	8.103291e-01	4
4	4	38	161	3.793418e+01	1.620658e+02	8.090452e-01	8.103291e-01	8.103291e-01	4
5	5	34	175	3.793418e+01	1.620658e+02	8.373206e-01	8.103291e-01	8.103291e-01	4
6	6	37	149	3.793418e+01	1.620658e+02	8.010753e-01	8.103291e-01	8.103291e-01	4
7	7	43	151	3.793418e+01	1.620658e+02	7.783505e-01	8.103291e-01	8.103291e-01	4
8	8	35	155	3.793418e+01	1.620658e+02	8.157895e-01	8.103291e-01	8.103291e-01	4
9	9	43	155	3.793418e+01	1.620658e+02	7.828283e-01	8.103291e-01	8.103291e-01	4
10	10	43	155	3.793418e+01	1.620658e+02	7.828283e-01	8.103291e-01	8.103291e-01	4
11	11	37	165	3.793418e+01	1.620658e+02	8.168317e-01	8.103291e-01	8.103291e-01	4
12	12	40	154	3.793418e+01	1.620658e+02	7.938144e-01	8.103291e-01	8.103291e-01	4
13	13	47	156	3.793418e+01	1.620658e+02	7.684729e-01	8.103291e-01	8.103291e-01	4
14	14	31	160	3.793418e+01	1.620658e+02	8.376963e-01	8.103291e-01	8.103291e-01	4
15	15	50	160	3.793418e+01	1.620658e+02	7.619048e-01	8.103291e-01	8.103291e-01	4
16	16	40	161	3.793418e+01	1.620658e+02	8.009950e-01	8.103291e-01	8.103291e-01	4
17	17	31	162	3.793418e+01	1.620658e+02	8.393782e-01	8.103291e-01	8.103291e-01	4
18	18	37	176	3.793418e+01	1.620658e+02	8.262911e-01	8.103291e-01	8.103291e-01	4
19	19	33	171	3.793418e+01	1.620658e+02	8.382353e-01	8.103291e-01	8.103291e-01	4
20	20	40	165	3.793418e+01	1.620658e+02	8.048780e-01	8.103291e-01	8.103291e-01	4
21	21	38	168	3.793418e+01	1.620658e+02	8.155340e-01	8.103291e-01	8.103291e-01	4
22	22	37	160	3.793418e+01	1.620658e+02	8.121827e-01	8.103291e-01	8.103291e-01	4
23	23	26	191	3.796043e+01	1.620396e+02	8.801843e-01	8.101978e-01	8.103291e-01	4
24	24	33	168	3.793418e+01	1.620658e+02	8.358209e-01	8.103291e-01	8.103291e-01	4
25	25	37	167	3.793418e+01	1.620658e+02	8.186275e-01	8.103291e-01	8.103291e-01	4
26	26	28	179	3.793418e+01	1.620658e+02	8.647343e-01	8.103291e-01	8.103291e-01	4
27	27	21	155	3.793418e+01	1.620658e+02	8.806818e-01	8.103291e-01	8.103291e-01	4
28	28	42	163	3.793418e+01	1.620658e+02	7.951220e-01	8.103291e-01	8.103291e-01	4
29	29	33	169	3.793418e+01	1.620658e+02	8.366337e-01	8.103291e-01	8.103291e-01	4
30	30	40	165	3.793418e+01	1.620658e+02	8.048780e-01	8.103291e-01	8.103291e-01	4
31	31	44	148	3.793418e+01	1.620658e+02	7.708333e-01	8.103291e-01	8.103291e-01	4
32	32	24	184	3.793418e+01	1.620658e+02	8.846154e-01	8.103291e-01	8.103291e-01	4
33	33	37	162	3.793418e+01	1.620658e+02	8.140704e-01	8.103291e-01	8.103291e-01	4
34	34	35	169	3.793418e+01	1.620658e+02	8.284314e-01	8.103291e-01	8.103291e-01	4
35	35	44	140	3.793418e+01	1.620658e+02	7.608696e-01	8.103291e-01	8.103291e-01	4
36	36	41	167	3.793418e+01	1.620658e+02	8.028846e-01	8.103291e-01	8.103291e-01	4
37	37	46	163	3.793418e+01	1.620658e+02	7.799043e-01	8.103291e-01	8.103291e-01	4
38	38	51	144	3.793418e+01	1.620658e+02	7.384615e-01	8.103291e-01	8.103291e-01	4
39	39	42	159	3.793418e+01	1.620658e+02	7.910448e-01	8.103291e-01	8.103291e-01	4
40	40	39	173	3.793418e+01	1.620658e+02	8.160377e-01	8.103291e-01	8.103291e-01	4
41	41	43	152	3.793418e+01	1.620658e+02	7.794872e-01	8.103291e-01	8.103291e-01	4
42	42	41	156	3.793418e+01	1.620658e+02	7.918782e-01	8.103291e-01	8.103291e-01	4
43	43	42	178	3.793418e+01	1.620658e+02	8.090909e-01	8.103291e-01	8.103291e-01	4
44	44	41	172	3.793418e+01	1.620658e+02	8.075117e-01	8.103291e-01	8.103291e-01	4
45	45	40	171	3.793418e+01	1.620658e+02	8.104265e-01	8.103291e-01	8.103291e-01	4
46	46	37	167	3.793418e+01	1.620658e+02	8.186275e-01	8.103291e-01	8.103291e-01	4
47	47	53	163	3.793418e+01	1.620658e+02	7.546296e-01	8.103291e-01	8.103291e-01	4
48	48	37	150	3.793418e+01	1.620658e+02	8.021390e-01	8.103291e-01	8.103291e-01	4
49	49	41	160	3.793418e+01	1.620658e+02	7.960199e-01	8.103291e-01	8.103291e-01	4
50	50	30	174	3.793418e+01	1.620658e+02	8.529412e-01	8.103291e-01	8.103291e-01	4
51	51	27	190	3.793418e+01	1.620658e+02	8.755760e-01	8.103291e-01	8.103291e-01	4
52	52	36	155	3.793418e+01	1.620658e+02	8.115183e-01	8.103291e-01	8.103291e-01	4
53	53	48	147	3.793418e+01	1.620658e+02	7.538462e-01	8.103291e-01	8.103291e-01	4
54	54	30	164	3.793418e+01	1.620658e+02	8.453608e-01	8.103291e-01	8.103291e-01	4
55	55	34	155	3.793418e+01	1.620658e+02	8.201058e-01	8.103291e-01	8.103291e-01	4
56	56	39	156	3.793418e+01	1.620658e+02	8.000000e-01	8.103291e-01	8.103291e-01	4
57	57	35	169	3.793418e+01	1.620658e+02	8.284314e-01	8.103291e-01	8.103291e-01	4
58	58	46	172	3.793418e+01	1.620658e+02	7.889908e-01	8.103291e-01	8.103291e-01	4
59	59	36	169	3.793418e+01	1.620658e+02	8.243902e-01	8.103291e-01	8.103291e-01	4
60	60	41	160	3.793418e+01	1.620658e+02	7.960199e-01	8.103291e-01	8.103291e-01	4
61	61	49	160	3.793418e+01	1.620658e+02	7.655502e-01	8.103291e-01	8.103291e-01	4
62	62	49	142	3.793418e+01	1.620658e+02	7.434555e-01	8.103291e-01	8.103291e-01	4
63	63	43	177	3.793418e+01	1.620658e+02	8.045455e-01	8.103291e-01	8.103291e-01	4
64	64	37	153	3.793418e+01	1.620658e+02	8.052632e-01	8.103291e-01	8.103291e-01	4
65	65	43	185	3.793418e+01	1.620658e+02	8.114035e-01	8.103291e-01	8.103291e-01	4
66	66	38	165	3.793418e+01	1.620658e+02	8.128079e-01	8.103291e-01	8.103291e-01	4
67	67	43	176	3.793418e+01	1.620658e+02	8.036530e-01	8.103291e-01	8.103291e-01	4
68	68	35	153	3.793418e+01	1.620658e+02	8.138298e-01	8.103291e-01	8.103291e-01	4
69	69	43	136	3.793418e+01	1.620658e+02	7.597765e-01	8.103291e-01	8.103291e-01	4
70	70	31	165	3.793418e+01	1.620658e+02	8.418367e-01	8.103291e-01	8.103291e-01	4
71	71	29	168	3.793418e+01	1.620658e+02	8.527919e-01	8.103291e-01	8.103291e-01	4
72	72	43	179	3.793418e+01	1.620658e+02	8.063063e-01	8.103291e-01	8.103291e-01	4
73	73	43	146	3.793418e+01	1.620658e+02	7.724868e-01	8.103291e-01	8.103291e-01	4
74	74	29	182	3.793418e+01	1.620658e+02	8.625592e-01	8.103291e-01	8.103291e-01	4
75	75	44	161	3.793418e+01	1.620658e+02	7.853659e-01	8.103291e-01	8.103291e-01	4
76	76	36	145	3.793418e+01	1.620658e+02	8.011050e-01	8.103291e-01	8.103291e-01	4
77	77	26	151	3.793418e+01	1.620658e+02	8.531073e-01	8.103291e-01	8.103291e-01	4
78	78	41	155	3.793418e+01	1.620658e+02	7.908163e-01	8.103291e-01	8.103291e-01	4
79	79	37	167	3.793418e+01	1.620658e+02	8.186275e-01	8.103291e-01	8.103291e-01	4
80	80	36	158	3.793418e+01	1.620658e+02	8.144330e-01	8.103291e-01	8.103291e-01	4
81	81	36	175	3.793418e+01	1.620658e+02	8.293839e-01	8.103291e-01	8.103291e-01	4
82	82	38	157	3.793418e+01	1.620658e+02	8.051282e-01	8.103291e-01	8.103291e-01	4
83	83	42	144	3.793418e+01	1.620658e+02	7.741935e-01	8.103291e-01	8.103291e-01	4
84	84	36	169	3.793418e+01	1.620658e+02	8.243902e-01	8.103291e-01	8.103291e-01	4
85	85	42	185	3.793418e+01	1.620658e+02	8.149780e-01	8.103291e-01	8.103291e-01	4
86	86	32	176	3.793418e+01	1.620658e+02	8.461538e-01	8.103291e-01	8.103291e-01	4
87	87	39	148	3.793418e+01	1.620658e+02	7.914439e-01	8.103291e-01	8.103291e-01	4
88	88	28	168	3.793418e+01	1.620658e+02	8.571429e-01	8.103291e-01	8.103291e-01	4
89	89	32	158	3.793418e+01	1.620658e+02	8.315789e-01	8.103291e-01	8.103291e-01	4
90	90	35	157	3.793418e+01	1.620658e+02	8.177083e-01	8.103291e-01	8.103291e-01	4
91	91	32	176	3.793418e+01	1.620658e+02	8.461538e-01	8.103291e-01	8.103291e-01	4
92	92	42	155	3.793418e+01	1.620658e+02	7.868020e-01	8.103291e-01	8.103291e-01	4
93	93	39	152	3.793418e+01	1.620658e+02	7.958115e-01	8.103291e-01	8.103291e-01	4
94	94	28	163	3.793418e+01	1.620658e+02	8.534031e-01	8.103291e-01	8.103291e-01	4
95	95	34	150	3.793418e+01	1.620658e+02	8.152174e-01	8.103291e-01	8.103291e-01	4
96	96	35	151	3.793418e+01	1.620658e+02	8.118280e-01	8.103291e-01	8.103291e-01	4
97	97	49	165	3.793418e+01	1.620658e+02	7.710280e-01	8.103291e-01	8.103291e-01	4
98	98	41	177	3.793418e+01	1.620658e+02	8.119266e-01	8.103291e-01	8.103291e-01	4
99	99	43	179	3.793418e+01	1.620658e+02	8.063063e-01	8.103291e-01	8.103291e-01	4
100	100	36	152	3.793418e+01	1.620658e+02	8.085106e-01	8.103291e-01	8.103291e-01	4
101	101	38	148	3.793418e+01	1.620658e+02	7.956989e-01	8.103291e-01	8.103291e-01	4
102	102	34	167	3.793418e+01	1.620658e+02	8.308458e-01	8.103291e-01	8.103291e-01	4
103	103	43	148	3.793418e+01	1.620658e+02	7.748691e-01	8.103291e-01	8.103291e-01	4
104	104	40	160	3.793418e+01	1.620658e+02	8.000000e-01	8.103291e-01	8.103291e-01	4
105	105	29	164	3.793418e+01	1.620658e+02	8.497409e-01	8.103291e-01	8.103291e-01	4
106	106	44	182	3.793418e+01	1.620658e+02	8.053097e-01	8.103291e-01	8.103291e-01	4
107	107	29	173	3.793418e+01	1.620658e+02	8.564356e-01	8.103291e-01	8.103291e-01	4
108	108	37	165	3.793418e+01	1.620658e+02	8.168317e-01	8.103291e-01	8.103291e-01	4
109	109	39	172	3.793418e+01	1.620658e+02	8.151659e-01	8.103291e-01	8.103291e-01	4
110	110	34	169	3.793418e+01	1.620658e+02	8.325123e-01	8.103291e-01	8.103291e-01	4
111	111	43	152	3.793418e+01	1.620658e+02	7.794872e-01	8.103291e-01	8.103291e-01	4
112	112	45	163	3.793418e+01	1.620658e+02	7.836538e-01	8.103291e-01	8.103291e-01	4
113	113	37	160	3.793418e+01	1.620658e+02	8.121827e-01	8.103291e-01	8.103291e-01	4
114	114	35	163	3.793418e+01	1.620658e+02	8.232323e-01	8.103291e-01	8.103291e-01	4
115	115	34	157	3.793418e+01	1.620658e+02	8.219895e-01	8.103291e-01	8.103291e-01	4
116	116	39	152	3.793418e+01	1.620658e+02	7.958115e-01	8.103291e-01	8.103291e-01	4
117	117	45	161	3.793418e+01	1.620658e+02	7.815534e-01	8.103291e-01	8.103291e-01	4
118	118	43	144	3.793418e+01	1.620658e+02	7.700535e-01	8.103291e-01	8.103291e-01	4
119	119	37	164	3.793418e+01	1.620658e+02	8.159204e-01	8.103291e-01	8.103291e-01	4
120	120	33	173	3.793418e+01	1.620658e+02	8.398058e-01	8.103291e-01	8.103291e-01	4
121	121	52	171	3.793418e+01	1.620658e+02	7.668161e-01	8.103291e-01	8.103291e-01	4
122	122	24	171	3.793418e+01	1.620658e+02	8.769231e-01	8.103291e-01	8.103291e-01	4
123	123	34	154	3.793418e+01	1.620658e+02	8.191489e-01	8.103291e-01	8.103291e-01	4
124	124	36	160	3.793418e+01	1.620658e+02	8.163265e-01	8.103291e-01	8.103291e-01	4
125	125	50	145	3.793418e+01	1.620658e+02	7.435897e-01	8.103291e-01	8.103291e-01	4
126	126	34	152	3.793418e+01	1.620658e+02	8.172043e-01	8.103291e-01	8.103291e-01	4
127	127	41	170	3.793418e+01	1.620658e+02	8.056872e-01	8.103291e-01	8.103291e-01	4
128	128	33	177	3.793418e+01	1.620658e+02	8.428571e-01	8.103291e-01	8.103291e-01	4
129	129	42	150	3.793418e+01	1.620658e+02	7.812500e-01	8.103291e-01	8.103291e-01	4
130	130	35	150	3.793418e+01	1.620658e+02	8.108108e-01	8.103291e-01	8.103291e-01	4
131	131	32	160	3.793418e+01	1.620658e+02	8.333333e-01	8.103291e-01	8.103291e-01	4
132	132	30	165	3.793418e+01	1.620658e+02	8.461538e-01	8.103291e-01	8.103291e-01	4
133	133	42	168	3.793418e+01	1.620658e+02	8.000000e-01	8.103291e-01	8.103291e-01	4
134	134	35	166	3.793418e+01	1.620658e+02	8.258706e-01	8.103291e-01	8.103291e-01	4
135	135	34	182	3.793418e+01	1.620658e+02	8.425926e-01	8.103291e-01	8.103291e-01	4
136	136	42	179	3.793418e+01	1.620658e+02	8.099548e-01	8.103291e-01	8.103291e-01	4
137	137	42	153	3.793418e+01	1.620658e+02	7.846154e-01	8.103291e-01	8.103291e-01	4
138	138	35	159	3.793418e+01	1.620658e+02	8.195876e-01	8.103291e-01	8.103291e-01	4
139	139	37	153	3.793418e+01	1.620658e+02	8.052632e-01	8.103291e-01	8.103291e-01	4
140	140	53	145	3.793418e+01	1.620658e+02	7.323232e-01	8.103291e-01	8.103291e-01	4
141	141	43	146	3.793418e+01	1.620658e+02	7.724868e-01	8.103291e-01	8.103291e-01	4
142	142	40	175	3.793418e+01	1.620658e+02	8.139535e-01	8.103291e-01	8.103291e-01	4
143	143	30	143	3.793418e+01	1.620658e+02	8.265896e-01	8.103291e-01	8.103291e-01	4
144	144	27	188	3.793418e+01	1.620658e+02	8.744186e-01	8.103291e-01	8.103291e-01	4
145	145	34	175	3.793418e+01	1.620658e+02	8.373206e-01	8.103291e-01	8.103291e-01	4
146	146	38	154	3.793418e+01	1.620658e+02	8.020833e-01	8.103291e-01	8.103291e-01	4
147	147	53	157	3.793418e+01	1.620658e+02	7.476190e-01	8.103291e-01	8.103291e-01	4
148	148	41	170	3.793418e+01	1.620658e+02	8.056872e-01	8.103291e-01	8.103291e-01	4
149	149	43	158	3.793418e+01	1.620658e+02	7.860697e-01	8.103291e-01	8.103291e-01	4
150	150	35	166	3.793418e+01	1.620658e+02	8.258706e-01	8.103291e-01	8.103291e-01	4
151	151	43	162	3.793418e+01	1.620658e+02	7.902439e-01	8.103291e-01	8.103291e-01	4
152	152	40	169	3.793418e+01	1.620658e+02	8.086124e-01	8.103291e-01	8.103291e-01	4
153	153	35	156	3.793418e+01	1.620658e+02	8.167539e-01	8.103291e-01	8.103291e-01	4
154	154	29	137	3.793418e+01	1.620658e+02	8.253012e-01	8.103291e-01	8.103291e-01	4
155	155	47	170	3.793418e+01	1.620658e+02	7.834101e-01	8.103291e-01	8.103291e-01	4
156	156	30	166	3.793418e+01	1.620658e+02	8.469388e-01	8.103291e-01	8.103291e-01	4
157	157	31	155	3.793418e+01	1.620658e+02	8.333333e-01	8.103291e-01	8.103291e-01	4
158	158	32	167	3.793418e+01	1.620658e+02	8.391960e-01	8.103291e-01	8.103291e-01	4
159	159	28	166	3.793418e+01	1.620658e+02	8.556701e-01	8.103291e-01	8.103291e-01	4
160	160	34	172	3.793418e+01	1.620658e+02	8.349515e-01	8.103291e-01	8.103291e-01	4
161	161	27	164	3.793418e+01	1.620658e+02	8.586387e-01	8.103291e-01	8.103291e-01	4
162	162	38	158	3.793418e+01	1.620658e+02	8.061224e-01	8.103291e-01	8.103291e-01	4
163	163	32	185	3.793418e+01	1.620658e+02	8.525346e-01	8.103291e-01	8.103291e-01	4
164	164	36	152	3.793418e+01	1.620658e+02	8.085106e-01	8.103291e-01	8.103291e-01	4
165	165	37	171	3.793418e+01	1.620658e+02	8.221154e-01	8.103291e-01	8.103291e-01	4
166	166	39	154	3.793418e+01	1.620658e+02	7.979275e-01	8.103291e-01	8.103291e-01	4
167	167	35	168	3.793418e+01	1.620658e+02	8.275862e-01	8.103291e-01	8.103291e-01	4
168	168	42	166	3.793418e+01	1.620658e+02	7.980769e-01	8.103291e-01	8.103291e-01	4
169	169	35	145	3.793418e+01	1.620658e+02	8.055556e-01	8.103291e-01	8.103291e-01	4
170	170	34	157	3.793418e+01	1.620658e+02	8.219895e-01	8.103291e-01	8.103291e-01	4
171	171	44	182	3.793418e+01	1.620658e+02	8.053097e-01	8.103291e-01	8.103291e-01	4
172	172	31	168	3.793418e+01	1.620658e+02	8.442211e-01	8.103291e-01	8.103291e-01	4
173	173	40	156	3.793418e+01	1.620658e+02	7.959184e-01	8.103291e-01	8.103291e-01	4
174	174	49	159	3.793418e+01	1.620658e+02	7.644231e-01	8.103291e-01	8.103291e-01	4
175	175	37	150	3.793418e+01	1.620658e+02	8.021390e-01	8.103291e-01	8.103291e-01	4
176	176	45	155	3.793418e+01	1.620658e+02	7.750000e-01	8.103291e-01	8.103291e-01	4
177	177	43	154	3.793418e+01	1.620658e+02	7.817259e-01	8.103291e-01	8.103291e-01	4
178	178	36	161	3.793418e+01	1.620658e+02	8.172589e-01	8.103291e-01	8.103291e-01	4
179	179	47	161	3.793418e+01	1.620658e+02	7.740385e-01	8.103291e-01	8.103291e-01	4
180	180	35	174	3.793418e+01	1.620658e+02	8.325359e-01	8.103291e-01	8.103291e-01	4
181	181	41	181	3.793418e+01	1.620658e+02	8.153153e-01	8.103291e-01	8.103291e-01	4
182	182	31	156	3.793418e+01	1.620658e+02	8.342246e-01	8.103291e-01	8.103291e-01	4
183	183	46	175	3.793418e+01	1.620658e+02	7.918552e-01	8.103291e-01	8.103291e-01	4
184	184	43	145	3.793418e+01	1.620658e+02	7.712766e-01	8.103291e-01	8.103291e-01	4
185	185	32	172	3.793418e+01	1.620658e+02	8.431373e-01	8.103291e-01	8.103291e-01	4
186	186	38	160	3.793418e+01	1.620658e+02	8.080808e-01	8.103291e-01	8.103291e-01	4
187	187	35	152	3.793418e+01	1.620658e+02	8.128342e-01	8.103291e-01	8.103291e-01	4
188	188	39	172	3.793418e+01	1.620658e+02	8.151659e-01	8.103291e-01	8.103291e-01	4
189	189	37	149	3.793418e+01	1.620658e+02	8.010753e-01	8.103291e-01	8.103291e-01	4
190	190	36	173	3.793418e+01	1.620658e+02	8.277512e-01	8.103291e-01	8.103291e-01	4
191	191	30	172	3.793418e+01	1.620658e+02	8.514851e-01	8.103291e-01	8.103291e-01	4
192	192	44	192	3.793418e+01	1.620658e+02	8.135593e-01	8.103291e-01	8.103291e-01	4
193	193	38	163	3.793418e+01	1.620658e+02	8.109453e-01	8.103291e-01	8.103291e-01	4
194	194	43	167	3.793418e+01	1.620658e+02	7.952381e-01	8.103291e-01	8.103291e-01	4
195	195	36	148	3.793418e+01	1.620658e+02	8.043478e-01	8.103291e-01	8.103291e-01	4
196	196	33	182	3.793418e+01	1.620658e+02	8.465116e-01	8.103291e-01	8.103291e-01	4
197	197	35	154	3.793418e+01	1.620658e+02	8.148148e-01	8.103291e-01	8.103291e-01	4
198	198	31	153	3.793418e+01	1.620658e+02	8.315217e-01	8.103291e-01	8.103291e-01	4
199	199	52	161	3.793418e+01	1.620658e+02	7.558685e-01	8.103291e-01	8.103291e-01	4
200	200	30	168	3.793418e+01	1.620658e+02	8.484848e-01	8.103291e-01	8.103291e-01	4
