# Supplementary material for: Cochaperones convey the energy of ATP hydrolysis for directional action of Hsp90
Source: Nat Commun. 2024 Jan 17;15:569. doi: 10.1038/s41467-024-44847-6 (PMC10794413; doi:10.1038/s41467-024-44847-6)
Supplement: Supplementary file 6 — Source Data [file 41467_2024_44847_MOESM6_ESM.zip › SourceData_Simulations/1_Simulations_0kT/sim_0kT_mol114of200.txt]

coordinates	47.82	56.75	175.82	56.75
time(s)	frame	Idon(a.u.)	Iacc(a.u.)	Idon ideal(a.u.)	Iacc ideal(a.u.)	FRET	FRET ideal (blurr)	FRET ideal	state sequence
1	1	48	134	5.056795e+01	1.494320e+02	7.362637e-01	7.471602e-01	7.471602e-01	4
2	2	42	130	5.056795e+01	1.494320e+02	7.558140e-01	7.471602e-01	7.471602e-01	4
3	3	49	171	5.056795e+01	1.494320e+02	7.772727e-01	7.471602e-01	7.471602e-01	4
4	4	43	152	5.056795e+01	1.494320e+02	7.794872e-01	7.471602e-01	7.471602e-01	4
5	5	48	145	5.056795e+01	1.494320e+02	7.512953e-01	7.471602e-01	7.471602e-01	4
6	6	49	162	5.056795e+01	1.494320e+02	7.677725e-01	7.471602e-01	7.471602e-01	4
7	7	50	135	5.056795e+01	1.494320e+02	7.297297e-01	7.471602e-01	7.471602e-01	4
8	8	65	180	5.056795e+01	1.494320e+02	7.346939e-01	7.471602e-01	7.471602e-01	4
9	9	42	173	5.056795e+01	1.494320e+02	8.046512e-01	7.471602e-01	7.471602e-01	4
10	10	53	130	5.056795e+01	1.494320e+02	7.103825e-01	7.471602e-01	7.471602e-01	4
11	11	40	160	5.056795e+01	1.494320e+02	8.000000e-01	7.471602e-01	7.471602e-01	4
12	12	43	140	5.056795e+01	1.494320e+02	7.650273e-01	7.471602e-01	7.471602e-01	4
13	13	57	171	5.056795e+01	1.494320e+02	7.500000e-01	7.471602e-01	7.471602e-01	4
14	14	51	142	5.056795e+01	1.494320e+02	7.357513e-01	7.471602e-01	7.471602e-01	4
15	15	63	151	5.056795e+01	1.494320e+02	7.056075e-01	7.471602e-01	7.471602e-01	4
16	16	48	161	5.056795e+01	1.494320e+02	7.703349e-01	7.471602e-01	7.471602e-01	4
17	17	45	155	5.056795e+01	1.494320e+02	7.750000e-01	7.471602e-01	7.471602e-01	4
18	18	47	135	5.056795e+01	1.494320e+02	7.417582e-01	7.471602e-01	7.471602e-01	4
19	19	55	156	5.056795e+01	1.494320e+02	7.393365e-01	7.471602e-01	7.471602e-01	4
20	20	42	148	5.056795e+01	1.494320e+02	7.789474e-01	7.471602e-01	7.471602e-01	4
21	21	56	169	5.056795e+01	1.494320e+02	7.511111e-01	7.471602e-01	7.471602e-01	4
22	22	63	142	5.056795e+01	1.494320e+02	6.926829e-01	7.471602e-01	7.471602e-01	4
23	23	51	127	5.056795e+01	1.494320e+02	7.134831e-01	7.471602e-01	7.471602e-01	4
24	24	60	162	5.056795e+01	1.494320e+02	7.297297e-01	7.471602e-01	7.471602e-01	4
25	25	41	178	5.056795e+01	1.494320e+02	8.127854e-01	7.471602e-01	7.471602e-01	4
26	26	44	151	5.056795e+01	1.494320e+02	7.743590e-01	7.471602e-01	7.471602e-01	4
27	27	47	142	5.056795e+01	1.494320e+02	7.513228e-01	7.471602e-01	7.471602e-01	4
28	28	51	149	5.056795e+01	1.494320e+02	7.450000e-01	7.471602e-01	7.471602e-01	4
29	29	55	157	5.056795e+01	1.494320e+02	7.405660e-01	7.471602e-01	7.471602e-01	4
30	30	38	157	5.056795e+01	1.494320e+02	8.051282e-01	7.471602e-01	7.471602e-01	4
31	31	57	146	5.056795e+01	1.494320e+02	7.192118e-01	7.471602e-01	7.471602e-01	4
32	32	40	159	5.056795e+01	1.494320e+02	7.989950e-01	7.471602e-01	7.471602e-01	4
33	33	33	173	5.056795e+01	1.494320e+02	8.398058e-01	7.471602e-01	7.471602e-01	4
34	34	53	173	5.056795e+01	1.494320e+02	7.654867e-01	7.471602e-01	7.471602e-01	4
35	35	37	152	5.056795e+01	1.494320e+02	8.042328e-01	7.471602e-01	7.471602e-01	4
36	36	49	153	5.056795e+01	1.494320e+02	7.574257e-01	7.471602e-01	7.471602e-01	4
37	37	53	165	5.056795e+01	1.494320e+02	7.568807e-01	7.471602e-01	7.471602e-01	4
38	38	45	165	5.056795e+01	1.494320e+02	7.857143e-01	7.471602e-01	7.471602e-01	4
39	39	57	163	5.056795e+01	1.494320e+02	7.409091e-01	7.471602e-01	7.471602e-01	4
40	40	46	145	5.056795e+01	1.494320e+02	7.591623e-01	7.471602e-01	7.471602e-01	4
41	41	46	159	5.056795e+01	1.494320e+02	7.756098e-01	7.471602e-01	7.471602e-01	4
42	42	55	139	5.056795e+01	1.494320e+02	7.164948e-01	7.471602e-01	7.471602e-01	4
43	43	53	155	5.056795e+01	1.494320e+02	7.451923e-01	7.471602e-01	7.471602e-01	4
44	44	61	133	5.056795e+01	1.494320e+02	6.855670e-01	7.471602e-01	7.471602e-01	4
45	45	55	161	5.056795e+01	1.494320e+02	7.453704e-01	7.471602e-01	7.471602e-01	4
46	46	44	154	5.056795e+01	1.494320e+02	7.777778e-01	7.471602e-01	7.471602e-01	4
47	47	59	136	5.056795e+01	1.494320e+02	6.974359e-01	7.471602e-01	7.471602e-01	4
48	48	42	166	5.056795e+01	1.494320e+02	7.980769e-01	7.471602e-01	7.471602e-01	4
49	49	63	149	5.056795e+01	1.494320e+02	7.028302e-01	7.471602e-01	7.471602e-01	4
50	50	50	129	5.056795e+01	1.494320e+02	7.206704e-01	7.471602e-01	7.471602e-01	4
51	51	49	154	5.056795e+01	1.494320e+02	7.586207e-01	7.471602e-01	7.471602e-01	4
52	52	46	137	5.056795e+01	1.494320e+02	7.486339e-01	7.471602e-01	7.471602e-01	4
53	53	51	149	5.056795e+01	1.494320e+02	7.450000e-01	7.471602e-01	7.471602e-01	4
54	54	36	165	5.056795e+01	1.494320e+02	8.208955e-01	7.471602e-01	7.471602e-01	4
55	55	32	143	5.056795e+01	1.494320e+02	8.171429e-01	7.471602e-01	7.471602e-01	4
56	56	50	170	5.056795e+01	1.494320e+02	7.727273e-01	7.471602e-01	7.471602e-01	4
57	57	47	147	5.056795e+01	1.494320e+02	7.577320e-01	7.471602e-01	7.471602e-01	4
58	58	53	127	5.056795e+01	1.494320e+02	7.055556e-01	7.471602e-01	7.471602e-01	4
59	59	43	148	5.056795e+01	1.494320e+02	7.748691e-01	7.471602e-01	7.471602e-01	4
60	60	40	150	5.056795e+01	1.494320e+02	7.894737e-01	7.471602e-01	7.471602e-01	4
61	61	56	167	5.056795e+01	1.494320e+02	7.488789e-01	7.471602e-01	7.471602e-01	4
62	62	59	140	5.056795e+01	1.494320e+02	7.035176e-01	7.471602e-01	7.471602e-01	4
63	63	59	137	5.056795e+01	1.494320e+02	6.989796e-01	7.471602e-01	7.471602e-01	4
64	64	56	177	5.056795e+01	1.494320e+02	7.596567e-01	7.471602e-01	7.471602e-01	4
65	65	48	146	5.056795e+01	1.494320e+02	7.525773e-01	7.471602e-01	7.471602e-01	4
66	66	45	134	5.056795e+01	1.494320e+02	7.486034e-01	7.471602e-01	7.471602e-01	4
67	67	55	139	5.056795e+01	1.494320e+02	7.164948e-01	7.471602e-01	7.471602e-01	4
68	68	52	144	5.056795e+01	1.494320e+02	7.346939e-01	7.471602e-01	7.471602e-01	4
69	69	47	149	5.056795e+01	1.494320e+02	7.602041e-01	7.471602e-01	7.471602e-01	4
70	70	52	146	5.056795e+01	1.494320e+02	7.373737e-01	7.471602e-01	7.471602e-01	4
71	71	41	152	5.056795e+01	1.494320e+02	7.875648e-01	7.471602e-01	7.471602e-01	4
72	72	62	173	5.056795e+01	1.494320e+02	7.361702e-01	7.471602e-01	7.471602e-01	4
73	73	51	143	5.056795e+01	1.494320e+02	7.371134e-01	7.471602e-01	7.471602e-01	4
74	74	57	165	5.056795e+01	1.494320e+02	7.432432e-01	7.471602e-01	7.471602e-01	4
75	75	52	155	5.056795e+01	1.494320e+02	7.487923e-01	7.471602e-01	7.471602e-01	4
76	76	56	148	5.056795e+01	1.494320e+02	7.254902e-01	7.471602e-01	7.471602e-01	4
77	77	58	164	5.056795e+01	1.494320e+02	7.387387e-01	7.471602e-01	7.471602e-01	4
78	78	61	162	5.056795e+01	1.494320e+02	7.264574e-01	7.471602e-01	7.471602e-01	4
79	79	48	157	5.056795e+01	1.494320e+02	7.658537e-01	7.471602e-01	7.471602e-01	4
80	80	50	157	5.056795e+01	1.494320e+02	7.584541e-01	7.471602e-01	7.471602e-01	4
81	81	53	153	5.056795e+01	1.494320e+02	7.427184e-01	7.471602e-01	7.471602e-01	4
82	82	49	148	5.056795e+01	1.494320e+02	7.512690e-01	7.471602e-01	7.471602e-01	4
83	83	44	154	5.056795e+01	1.494320e+02	7.777778e-01	7.471602e-01	7.471602e-01	4
84	84	53	144	5.056795e+01	1.494320e+02	7.309645e-01	7.471602e-01	7.471602e-01	4
85	85	49	144	5.056795e+01	1.494320e+02	7.461140e-01	7.471602e-01	7.471602e-01	4
86	86	51	149	5.056795e+01	1.494320e+02	7.450000e-01	7.471602e-01	7.471602e-01	4
87	87	54	151	5.056795e+01	1.494320e+02	7.365854e-01	7.471602e-01	7.471602e-01	4
88	88	43	158	5.056795e+01	1.494320e+02	7.860697e-01	7.471602e-01	7.471602e-01	4
89	89	46	138	5.056795e+01	1.494320e+02	7.500000e-01	7.471602e-01	7.471602e-01	4
90	90	58	145	5.056795e+01	1.494320e+02	7.142857e-01	7.471602e-01	7.471602e-01	4
91	91	51	152	5.056795e+01	1.494320e+02	7.487685e-01	7.471602e-01	7.471602e-01	4
92	92	62	150	5.056795e+01	1.494320e+02	7.075472e-01	7.471602e-01	7.471602e-01	4
93	93	48	126	5.246133e+01	1.475387e+02	7.241379e-01	7.376933e-01	7.471602e-01	4
94	94	206	0	200	0	0	0	0	1
95	95	213	0	200	0	0	0	0	1
96	96	167	69	1.307569e+02	6.924308e+01	2.923729e-01	3.462154e-01	0	1
97	97	65	149	5.056795e+01	1.494320e+02	6.962617e-01	7.471602e-01	7.471602e-01	4
98	98	124	73	1.239671e+02	7.603290e+01	3.705584e-01	3.801645e-01	7.471602e-01	4
99	99	184	0	200	0	0	0	0	1
100	100	206	0	200	0	0	0	0	1
101	101	217	0	200	0	0	0	0	1
102	102	214	0	200	0	0	0	0	1
103	103	211	0	200	0	0	0	0	1
104	104	199	0	200	0	0	0	0	1
105	105	180	0	200	0	0	0	0	1
106	106	218	0	200	0	0	0	0	1
107	107	207	0	200	0	0	0	0	1
108	108	178	0	200	0	0	0	0	1
109	109	160	0	200	0	0	0	0	1
110	110	187	0	200	0	0	0	0	1
111	111	199	0	200	0	0	0	0	1
112	112	214	0	200	0	0	0	0	1
113	113	197	10	1.939927e+02	6.007262e+00	4.830918e-02	3.003631e-02	0	1
114	114	57	146	4.733795e+01	1.526620e+02	7.192118e-01	7.633102e-01	8.598466e-01	3
115	115	33	177	3.164798e+01	1.683520e+02	8.428571e-01	8.417601e-01	8.598466e-01	3
116	116	191	11	1.875092e+02	1.249085e+01	5.445545e-02	6.245423e-02	6.245423e-02	2
117	117	198	9	1.875092e+02	1.249085e+01	4.347826e-02	6.245423e-02	6.245423e-02	2
118	118	218	12	1.875092e+02	1.249085e+01	5.217391e-02	6.245423e-02	6.245423e-02	2
119	119	177	5	1.929898e+02	7.010213e+00	2.747253e-02	3.505107e-02	6.245423e-02	2
120	120	198	0	200	0	0	0	0	1
121	121	205	0	200	0	0	0	0	1
122	122	215	0	200	0	0	0	0	1
123	123	197	0	200	0	0	0	0	1
124	124	214	0	200	0	0	0	0	1
125	125	206	0	200	0	0	0	0	1
126	126	198	0	200	0	0	0	0	1
127	127	194	0	200	0	0	0	0	1
128	128	199	0	200	0	0	0	0	1
129	129	201	0	200	0	0	0	0	1
130	130	188	0	200	0	0	0	0	1
131	131	209	0	200	0	0	0	0	1
132	132	205	0	200	0	0	0	0	1
133	133	204	0	200	0	0	0	0	1
134	134	202	0	200	0	0	0	0	1
135	135	219	0	200	0	0	0	0	1
136	136	178	0	200	0	0	0	0	1
137	137	200	0	200	0	0	0	0	1
138	138	210	0	200	0	0	0	0	1
139	139	207	0	200	0	0	0	0	1
140	140	204	0	200	0	0	0	0	1
141	141	200	0	200	0	0	0	0	1
142	142	215	0	200	0	0	0	0	1
143	143	196	0	200	0	0	0	0	1
144	144	180	0	200	0	0	0	0	1
145	145	189	0	200	0	0	0	0	1
146	146	205	0	200	0	0	0	0	1
147	147	197	0	200	0	0	0	0	1
148	148	194	0	200	0	0	0	0	1
149	149	214	0	200	0	0	0	0	1
150	150	203	0	200	0	0	0	0	1
151	151	218	0	200	0	0	0	0	1
152	152	183	0	200	0	0	0	0	1
153	153	186	0	200	0	0	0	0	1
154	154	237	0	200	0	0	0	0	1
155	155	180	0	200	0	0	0	0	1
156	156	190	0	200	0	0	0	0	1
157	157	222	0	200	0	0	0	0	1
158	158	197	0	200	0	0	0	0	1
159	159	202	0	200	0	0	0	0	1
160	160	201	0	200	0	0	0	0	1
161	161	224	0	200	0	0	0	0	1
162	162	189	0	200	0	0	0	0	1
163	163	182	0	200	0	0	0	0	1
164	164	204	0	200	0	0	0	0	1
165	165	216	0	200	0	0	0	0	1
166	166	217	0	200	0	0	0	0	1
167	167	205	0	200	0	0	0	0	1
168	168	171	0	200	0	0	0	0	1
169	169	207	0	200	0	0	0	0	1
170	170	195	0	200	0	0	0	0	1
171	171	194	0	200	0	0	0	0	1
172	172	215	0	200	0	0	0	0	1
173	173	204	0	200	0	0	0	0	1
174	174	205	0	200	0	0	0	0	1
175	175	191	0	200	0	0	0	0	1
176	176	177	0	200	0	0	0	0	1
177	177	184	0	200	0	0	0	0	1
178	178	187	0	200	0	0	0	0	1
179	179	203	0	200	0	0	0	0	1
180	180	212	0	200	0	0	0	0	1
181	181	187	0	200	0	0	0	0	1
182	182	192	0	200	0	0	0	0	1
183	183	185	0	200	0	0	0	0	1
184	184	220	0	200	0	0	0	0	1
185	185	217	0	200	0	0	0	0	1
186	186	185	0	200	0	0	0	0	1
187	187	191	0	200	0	0	0	0	1
188	188	223	0	200	0	0	0	0	1
189	189	202	0	200	0	0	0	0	1
190	190	208	0	200	0	0	0	0	1
191	191	201	0	200	0	0	0	0	1
192	192	199	0	200	0	0	0	0	1
193	193	194	0	200	0	0	0	0	1
194	194	196	0	200	0	0	0	0	1
195	195	197	0	200	0	0	0	0	1
196	196	210	0	200	0	0	0	0	1
197	197	202	0	200	0	0	0	0	1
198	198	219	0	200	0	0	0	0	1
199	199	214	0	200	0	0	0	0	1
200	200	210	0	200	0	0	0	0	1
