# Supplementary material for: Cochaperones convey the energy of ATP hydrolysis for directional action of Hsp90
Source: Nat Commun. 2024 Jan 17;15:569. doi: 10.1038/s41467-024-44847-6 (PMC10794413; doi:10.1038/s41467-024-44847-6)
Supplement: Supplementary file 6 — Source Data [file 41467_2024_44847_MOESM6_ESM.zip › SourceData_Simulations/1_Simulations_0kT/sim_0kT_mol115of200.txt]

coordinates	87.02	34.98	215.02	34.98
time(s)	frame	Idon(a.u.)	Iacc(a.u.)	Idon ideal(a.u.)	Iacc ideal(a.u.)	FRET	FRET ideal (blurr)	FRET ideal	state sequence
1	1	200	6	1.946159e+02	5.384131e+00	2.912621e-02	2.692065e-02	2.692065e-02	1
2	2	196	4	1.946159e+02	5.384131e+00	2.000000e-02	2.692065e-02	2.692065e-02	1
3	3	204	5	1.946159e+02	5.384131e+00	2.392344e-02	2.692065e-02	2.692065e-02	1
4	4	203	4	1.946159e+02	5.384131e+00	1.932367e-02	2.692065e-02	2.692065e-02	1
5	5	211	5	1.946159e+02	5.384131e+00	2.314815e-02	2.692065e-02	2.692065e-02	1
6	6	198	3	1.946159e+02	5.384131e+00	1.492537e-02	2.692065e-02	2.692065e-02	1
7	7	208	10	1.946159e+02	5.384131e+00	4.587156e-02	2.692065e-02	2.692065e-02	1
8	8	194	4	1.946159e+02	5.384131e+00	2.020202e-02	2.692065e-02	2.692065e-02	1
9	9	198	6	1.946159e+02	5.384131e+00	2.941176e-02	2.692065e-02	2.692065e-02	1
10	10	194	5	1.946159e+02	5.384131e+00	2.512563e-02	2.692065e-02	2.692065e-02	1
11	11	224	4	1.946159e+02	5.384131e+00	1.754386e-02	2.692065e-02	2.692065e-02	1
12	12	195	5	1.946159e+02	5.384131e+00	2.500000e-02	2.692065e-02	2.692065e-02	1
13	13	216	5	1.946159e+02	5.384131e+00	2.262443e-02	2.692065e-02	2.692065e-02	1
14	14	164	8	1.946159e+02	5.384131e+00	4.651163e-02	2.692065e-02	2.692065e-02	1
15	15	190	5	1.946159e+02	5.384131e+00	2.564103e-02	2.692065e-02	2.692065e-02	1
16	16	209	4	1.946159e+02	5.384131e+00	1.877934e-02	2.692065e-02	2.692065e-02	1
17	17	178	6	1.946159e+02	5.384131e+00	3.260870e-02	2.692065e-02	2.692065e-02	1
18	18	215	4	1.946159e+02	5.384131e+00	1.826484e-02	2.692065e-02	2.692065e-02	1
19	19	195	7	1.946159e+02	5.384131e+00	3.465347e-02	2.692065e-02	2.692065e-02	1
20	20	194	3	1.946159e+02	5.384131e+00	1.522843e-02	2.692065e-02	2.692065e-02	1
21	21	211	6	1.946159e+02	5.384131e+00	2.764977e-02	2.692065e-02	2.692065e-02	1
22	22	158	6	1.946159e+02	5.384131e+00	3.658537e-02	2.692065e-02	2.692065e-02	1
23	23	190	5	1.946159e+02	5.384131e+00	2.564103e-02	2.692065e-02	2.692065e-02	1
24	24	175	6	1.946159e+02	5.384131e+00	3.314917e-02	2.692065e-02	2.692065e-02	1
25	25	194	7	1.946159e+02	5.384131e+00	3.482587e-02	2.692065e-02	2.692065e-02	1
26	26	184	7	1.946159e+02	5.384131e+00	3.664921e-02	2.692065e-02	2.692065e-02	1
27	27	206	8	1.946159e+02	5.384131e+00	3.738318e-02	2.692065e-02	2.692065e-02	1
28	28	228	3	1.946159e+02	5.384131e+00	1.298701e-02	2.692065e-02	2.692065e-02	1
29	29	192	9	1.946159e+02	5.384131e+00	4.477612e-02	2.692065e-02	2.692065e-02	1
30	30	204	6	1.946159e+02	5.384131e+00	2.857143e-02	2.692065e-02	2.692065e-02	1
31	31	195	5	1.946159e+02	5.384131e+00	2.500000e-02	2.692065e-02	2.692065e-02	1
32	32	203	5	1.946159e+02	5.384131e+00	2.403846e-02	2.692065e-02	2.692065e-02	1
33	33	201	5	1.946159e+02	5.384131e+00	2.427184e-02	2.692065e-02	2.692065e-02	1
34	34	204	5	1.946159e+02	5.384131e+00	2.392344e-02	2.692065e-02	2.692065e-02	1
35	35	186	2	1.946159e+02	5.384131e+00	1.063830e-02	2.692065e-02	2.692065e-02	1
36	36	191	9	1.946159e+02	5.384131e+00	4.500000e-02	2.692065e-02	2.692065e-02	1
37	37	188	2	1.946159e+02	5.384131e+00	1.052632e-02	2.692065e-02	2.692065e-02	1
38	38	181	6	1.946159e+02	5.384131e+00	3.208556e-02	2.692065e-02	2.692065e-02	1
39	39	195	9	1.946159e+02	5.384131e+00	4.411765e-02	2.692065e-02	2.692065e-02	1
40	40	185	6	1.946159e+02	5.384131e+00	3.141361e-02	2.692065e-02	2.692065e-02	1
41	41	202	10	1.946159e+02	5.384131e+00	4.716981e-02	2.692065e-02	2.692065e-02	1
42	42	179	8	1.946159e+02	5.384131e+00	4.278075e-02	2.692065e-02	2.692065e-02	1
43	43	196	3	1.946159e+02	5.384131e+00	1.507538e-02	2.692065e-02	2.692065e-02	1
44	44	191	5	1.946159e+02	5.384131e+00	2.551020e-02	2.692065e-02	2.692065e-02	1
45	45	190	8	1.946159e+02	5.384131e+00	4.040404e-02	2.692065e-02	2.692065e-02	1
46	46	235	11	1.946159e+02	5.384131e+00	4.471545e-02	2.692065e-02	2.692065e-02	1
47	47	195	4	1.946159e+02	5.384131e+00	2.010050e-02	2.692065e-02	2.692065e-02	1
48	48	205	7	1.946159e+02	5.384131e+00	3.301887e-02	2.692065e-02	2.692065e-02	1
49	49	215	8	1.946159e+02	5.384131e+00	3.587444e-02	2.692065e-02	2.692065e-02	1
50	50	203	3	1.946159e+02	5.384131e+00	1.456311e-02	2.692065e-02	2.692065e-02	1
51	51	210	3	1.946159e+02	5.384131e+00	1.408451e-02	2.692065e-02	2.692065e-02	1
52	52	182	4	1.946159e+02	5.384131e+00	2.150538e-02	2.692065e-02	2.692065e-02	1
53	53	209	4	1.946159e+02	5.384131e+00	1.877934e-02	2.692065e-02	2.692065e-02	1
54	54	203	3	1.946159e+02	5.384131e+00	1.456311e-02	2.692065e-02	2.692065e-02	1
55	55	211	5	1.946159e+02	5.384131e+00	2.314815e-02	2.692065e-02	2.692065e-02	1
56	56	196	6	1.946159e+02	5.384131e+00	2.970297e-02	2.692065e-02	2.692065e-02	1
57	57	185	1	1.946159e+02	5.384131e+00	5.376344e-03	2.692065e-02	2.692065e-02	1
58	58	210	7	1.946159e+02	5.384131e+00	3.225806e-02	2.692065e-02	2.692065e-02	1
59	59	185	8	1.946159e+02	5.384131e+00	4.145078e-02	2.692065e-02	2.692065e-02	1
60	60	204	7	1.946159e+02	5.384131e+00	3.317536e-02	2.692065e-02	2.692065e-02	1
61	61	193	5	1.946159e+02	5.384131e+00	2.525253e-02	2.692065e-02	2.692065e-02	1
62	62	212	4	1.946159e+02	5.384131e+00	1.851852e-02	2.692065e-02	2.692065e-02	1
63	63	191	11	1.946159e+02	5.384131e+00	5.445545e-02	2.692065e-02	2.692065e-02	1
64	64	216	6	1.946159e+02	5.384131e+00	2.702703e-02	2.692065e-02	2.692065e-02	1
65	65	202	6	1.946159e+02	5.384131e+00	2.884615e-02	2.692065e-02	2.692065e-02	1
66	66	217	4	1.946159e+02	5.384131e+00	1.809955e-02	2.692065e-02	2.692065e-02	1
67	67	183	6	1.946159e+02	5.384131e+00	3.174603e-02	2.692065e-02	2.692065e-02	1
68	68	187	9	1.946159e+02	5.384131e+00	4.591837e-02	2.692065e-02	2.692065e-02	1
69	69	201	7	1.946159e+02	5.384131e+00	3.365385e-02	2.692065e-02	2.692065e-02	1
70	70	207	5	1.946159e+02	5.384131e+00	2.358491e-02	2.692065e-02	2.692065e-02	1
71	71	212	9	1.946159e+02	5.384131e+00	4.072398e-02	2.692065e-02	2.692065e-02	1
72	72	183	10	1.946159e+02	5.384131e+00	5.181347e-02	2.692065e-02	2.692065e-02	1
73	73	184	5	1.946159e+02	5.384131e+00	2.645503e-02	2.692065e-02	2.692065e-02	1
74	74	204	7	1.946159e+02	5.384131e+00	3.317536e-02	2.692065e-02	2.692065e-02	1
75	75	179	7	1.946159e+02	5.384131e+00	3.763441e-02	2.692065e-02	2.692065e-02	1
76	76	189	5	1.946159e+02	5.384131e+00	2.577320e-02	2.692065e-02	2.692065e-02	1
77	77	180	4	1.946159e+02	5.384131e+00	2.173913e-02	2.692065e-02	2.692065e-02	1
78	78	214	5	1.946159e+02	5.384131e+00	2.283105e-02	2.692065e-02	2.692065e-02	1
79	79	200	8	1.946159e+02	5.384131e+00	3.846154e-02	2.692065e-02	2.692065e-02	1
80	80	205	6	1.946159e+02	5.384131e+00	2.843602e-02	2.692065e-02	2.692065e-02	1
81	81	181	3	1.946159e+02	5.384131e+00	1.630435e-02	2.692065e-02	2.692065e-02	1
82	82	170	3	1.946159e+02	5.384131e+00	1.734104e-02	2.692065e-02	2.692065e-02	1
83	83	186	12	1.946159e+02	5.384131e+00	6.060606e-02	2.692065e-02	2.692065e-02	1
84	84	191	9	1.946159e+02	5.384131e+00	4.500000e-02	2.692065e-02	2.692065e-02	1
85	85	203	6	1.946159e+02	5.384131e+00	2.870813e-02	2.692065e-02	2.692065e-02	1
86	86	196	7	1.946159e+02	5.384131e+00	3.448276e-02	2.692065e-02	2.692065e-02	1
87	87	167	6	1.946159e+02	5.384131e+00	3.468208e-02	2.692065e-02	2.692065e-02	1
88	88	229	2	1.946159e+02	5.384131e+00	8.658009e-03	2.692065e-02	2.692065e-02	1
89	89	205	4	1.946159e+02	5.384131e+00	1.913876e-02	2.692065e-02	2.692065e-02	1
90	90	168	4	1.946159e+02	5.384131e+00	2.325581e-02	2.692065e-02	2.692065e-02	1
91	91	190	6	1.946159e+02	5.384131e+00	3.061224e-02	2.692065e-02	2.692065e-02	1
92	92	180	3	1.946159e+02	5.384131e+00	1.639344e-02	2.692065e-02	2.692065e-02	1
93	93	198	4	1.946159e+02	5.384131e+00	1.980198e-02	2.692065e-02	2.692065e-02	1
94	94	179	4	1.946159e+02	5.384131e+00	2.185792e-02	2.692065e-02	2.692065e-02	1
95	95	199	4	1.946159e+02	5.384131e+00	1.970443e-02	2.692065e-02	2.692065e-02	1
96	96	195	6	1.946159e+02	5.384131e+00	2.985075e-02	2.692065e-02	2.692065e-02	1
97	97	206	5	1.946159e+02	5.384131e+00	2.369668e-02	2.692065e-02	2.692065e-02	1
98	98	211	6	1.946159e+02	5.384131e+00	2.764977e-02	2.692065e-02	2.692065e-02	1
99	99	193	4	1.946159e+02	5.384131e+00	2.030457e-02	2.692065e-02	2.692065e-02	1
100	100	191	5	1.946159e+02	5.384131e+00	2.551020e-02	2.692065e-02	2.692065e-02	1
101	101	203	8	1.946159e+02	5.384131e+00	3.791469e-02	2.692065e-02	2.692065e-02	1
102	102	190	5	1.946159e+02	5.384131e+00	2.564103e-02	2.692065e-02	2.692065e-02	1
103	103	189	3	1.946159e+02	5.384131e+00	1.562500e-02	2.692065e-02	2.692065e-02	1
104	104	172	3	1.946159e+02	5.384131e+00	1.714286e-02	2.692065e-02	2.692065e-02	1
105	105	169	4	1.946159e+02	5.384131e+00	2.312139e-02	2.692065e-02	2.692065e-02	1
106	106	202	9	1.946159e+02	5.384131e+00	4.265403e-02	2.692065e-02	2.692065e-02	1
107	107	189	3	1.946159e+02	5.384131e+00	1.562500e-02	2.692065e-02	2.692065e-02	1
108	108	183	1	1.946159e+02	5.384131e+00	5.434783e-03	2.692065e-02	2.692065e-02	1
109	109	187	4	1.946159e+02	5.384131e+00	2.094241e-02	2.692065e-02	2.692065e-02	1
110	110	186	8	1.946159e+02	5.384131e+00	4.123711e-02	2.692065e-02	2.692065e-02	1
111	111	214	11	1.946159e+02	5.384131e+00	4.888889e-02	2.692065e-02	2.692065e-02	1
112	112	205	3	1.946159e+02	5.384131e+00	1.442308e-02	2.692065e-02	2.692065e-02	1
113	113	168	3	1.946159e+02	5.384131e+00	1.754386e-02	2.692065e-02	2.692065e-02	1
114	114	195	3	1.946159e+02	5.384131e+00	1.515152e-02	2.692065e-02	2.692065e-02	1
115	115	199	5	1.946159e+02	5.384131e+00	2.450980e-02	2.692065e-02	2.692065e-02	1
116	116	159	14	1.835804e+02	1.641962e+01	8.092486e-02	8.209808e-02	1.145879e-01	2
117	117	160	16	1.770824e+02	2.291758e+01	9.090909e-02	1.145879e-01	1.145879e-01	2
118	118	66	137	6.661670e+01	1.333833e+02	6.748768e-01	6.669165e-01	7.313711e-01	3
119	119	57	130	5.372578e+01	1.462742e+02	6.951872e-01	7.313711e-01	7.313711e-01	3
120	120	53	148	5.372578e+01	1.462742e+02	7.363184e-01	7.313711e-01	7.313711e-01	3
121	121	63	151	5.372578e+01	1.462742e+02	7.056075e-01	7.313711e-01	7.313711e-01	3
122	122	49	142	5.372578e+01	1.462742e+02	7.434555e-01	7.313711e-01	7.313711e-01	3
123	123	42	163	5.372578e+01	1.462742e+02	7.951220e-01	7.313711e-01	7.313711e-01	3
124	124	52	156	5.372578e+01	1.462742e+02	7.500000e-01	7.313711e-01	7.313711e-01	3
125	125	57	122	5.372578e+01	1.462742e+02	6.815642e-01	7.313711e-01	7.313711e-01	3
126	126	62	159	5.372578e+01	1.462742e+02	7.194570e-01	7.313711e-01	7.313711e-01	3
127	127	99	110	8.361818e+01	1.163818e+02	5.263158e-01	5.819091e-01	7.313711e-01	3
128	128	171	36	1.679498e+02	3.205022e+01	1.739130e-01	1.602511e-01	1.145879e-01	2
129	129	47	152	5.372578e+01	1.462742e+02	7.638191e-01	7.313711e-01	7.313711e-01	3
130	130	61	156	5.372578e+01	1.462742e+02	7.188940e-01	7.313711e-01	7.313711e-01	3
131	131	157	49	1.535164e+02	4.648358e+01	2.378641e-01	2.324179e-01	1.145879e-01	2
132	132	182	20	1.770824e+02	2.291758e+01	9.900990e-02	1.145879e-01	1.145879e-01	2
133	133	183	32	1.770824e+02	2.291758e+01	1.488372e-01	1.145879e-01	1.145879e-01	2
134	134	183	17	1.770824e+02	2.291758e+01	8.500000e-02	1.145879e-01	1.145879e-01	2
135	135	197	7	1.924803e+02	7.519714e+00	3.431373e-02	3.759857e-02	2.692065e-02	1
136	136	206	9	1.946159e+02	5.384131e+00	4.186047e-02	2.692065e-02	2.692065e-02	1
137	137	203	3	1.946159e+02	5.384131e+00	1.456311e-02	2.692065e-02	2.692065e-02	1
138	138	184	5	1.946159e+02	5.384131e+00	2.645503e-02	2.692065e-02	2.692065e-02	1
139	139	186	4	1.946159e+02	5.384131e+00	2.105263e-02	2.692065e-02	2.692065e-02	1
140	140	208	9	1.946159e+02	5.384131e+00	4.147465e-02	2.692065e-02	2.692065e-02	1
141	141	201	6	1.946159e+02	5.384131e+00	2.898551e-02	2.692065e-02	2.692065e-02	1
142	142	196	1	1.946159e+02	5.384131e+00	5.076142e-03	2.692065e-02	2.692065e-02	1
143	143	193	4	1.946159e+02	5.384131e+00	2.030457e-02	2.692065e-02	2.692065e-02	1
144	144	176	6	1.946159e+02	5.384131e+00	3.296703e-02	2.692065e-02	2.692065e-02	1
145	145	228	3	1.946159e+02	5.384131e+00	1.298701e-02	2.692065e-02	2.692065e-02	1
146	146	193	8	1.946159e+02	5.384131e+00	3.980100e-02	2.692065e-02	2.692065e-02	1
147	147	218	4	1.946159e+02	5.384131e+00	1.801802e-02	2.692065e-02	2.692065e-02	1
148	148	173	8	1.946159e+02	5.384131e+00	4.419890e-02	2.692065e-02	2.692065e-02	1
149	149	211	2	1.946159e+02	5.384131e+00	9.389671e-03	2.692065e-02	2.692065e-02	1
150	150	197	7	1.946159e+02	5.384131e+00	3.431373e-02	2.692065e-02	2.692065e-02	1
151	151	190	1	1.946159e+02	5.384131e+00	5.235602e-03	2.692065e-02	2.692065e-02	1
152	152	199	8	1.946159e+02	5.384131e+00	3.864734e-02	2.692065e-02	2.692065e-02	1
153	153	178	3	1.946159e+02	5.384131e+00	1.657459e-02	2.692065e-02	2.692065e-02	1
154	154	204	3	1.946159e+02	5.384131e+00	1.449275e-02	2.692065e-02	2.692065e-02	1
155	155	180	6	1.946159e+02	5.384131e+00	3.225806e-02	2.692065e-02	2.692065e-02	1
156	156	186	7	1.946159e+02	5.384131e+00	3.626943e-02	2.692065e-02	2.692065e-02	1
157	157	202	7	1.946159e+02	5.384131e+00	3.349282e-02	2.692065e-02	2.692065e-02	1
158	158	204	8	1.946159e+02	5.384131e+00	3.773585e-02	2.692065e-02	2.692065e-02	1
159	159	194	8	1.946159e+02	5.384131e+00	3.960396e-02	2.692065e-02	2.692065e-02	1
160	160	204	4	1.946159e+02	5.384131e+00	1.923077e-02	2.692065e-02	2.692065e-02	1
161	161	199	2	1.946159e+02	5.384131e+00	9.950249e-03	2.692065e-02	2.692065e-02	1
162	162	179	6	1.946159e+02	5.384131e+00	3.243243e-02	2.692065e-02	2.692065e-02	1
163	163	188	4	1.946159e+02	5.384131e+00	2.083333e-02	2.692065e-02	2.692065e-02	1
164	164	223	6	1.946159e+02	5.384131e+00	2.620087e-02	2.692065e-02	2.692065e-02	1
165	165	224	6	1.946159e+02	5.384131e+00	2.608696e-02	2.692065e-02	2.692065e-02	1
166	166	209	7	1.946159e+02	5.384131e+00	3.240741e-02	2.692065e-02	2.692065e-02	1
167	167	205	5	1.946159e+02	5.384131e+00	2.380952e-02	2.692065e-02	2.692065e-02	1
168	168	217	13	1.946159e+02	5.384131e+00	5.652174e-02	2.692065e-02	2.692065e-02	1
169	169	194	4	1.946159e+02	5.384131e+00	2.020202e-02	2.692065e-02	2.692065e-02	1
170	170	193	7	1.946159e+02	5.384131e+00	3.500000e-02	2.692065e-02	2.692065e-02	1
171	171	196	3	1.946159e+02	5.384131e+00	1.507538e-02	2.692065e-02	2.692065e-02	1
172	172	201	3	1.946159e+02	5.384131e+00	1.470588e-02	2.692065e-02	2.692065e-02	1
173	173	203	5	1.946159e+02	5.384131e+00	2.403846e-02	2.692065e-02	2.692065e-02	1
174	174	199	4	1.946159e+02	5.384131e+00	1.970443e-02	2.692065e-02	2.692065e-02	1
175	175	213	5	1.946159e+02	5.384131e+00	2.293578e-02	2.692065e-02	2.692065e-02	1
176	176	185	4	1.946159e+02	5.384131e+00	2.116402e-02	2.692065e-02	2.692065e-02	1
177	177	184	5	1.946159e+02	5.384131e+00	2.645503e-02	2.692065e-02	2.692065e-02	1
178	178	200	5	1.946159e+02	5.384131e+00	2.439024e-02	2.692065e-02	2.692065e-02	1
179	179	152	4	1.946159e+02	5.384131e+00	2.564103e-02	2.692065e-02	2.692065e-02	1
180	180	198	4	1.946159e+02	5.384131e+00	1.980198e-02	2.692065e-02	2.692065e-02	1
181	181	215	7	1.946159e+02	5.384131e+00	3.153153e-02	2.692065e-02	2.692065e-02	1
182	182	181	3	1.946159e+02	5.384131e+00	1.630435e-02	2.692065e-02	2.692065e-02	1
183	183	195	4	1.946159e+02	5.384131e+00	2.010050e-02	2.692065e-02	2.692065e-02	1
184	184	176	8	1.946159e+02	5.384131e+00	4.347826e-02	2.692065e-02	2.692065e-02	1
185	185	166	6	1.946159e+02	5.384131e+00	3.488372e-02	2.692065e-02	2.692065e-02	1
186	186	188	2	1.946159e+02	5.384131e+00	1.052632e-02	2.692065e-02	2.692065e-02	1
187	187	181	4	1.946159e+02	5.384131e+00	2.162162e-02	2.692065e-02	2.692065e-02	1
188	188	191	9	1.946159e+02	5.384131e+00	4.500000e-02	2.692065e-02	2.692065e-02	1
189	189	223	5	1.946159e+02	5.384131e+00	2.192982e-02	2.692065e-02	2.692065e-02	1
190	190	175	5	1.946159e+02	5.384131e+00	2.777778e-02	2.692065e-02	2.692065e-02	1
191	191	167	8	1.946159e+02	5.384131e+00	4.571429e-02	2.692065e-02	2.692065e-02	1
192	192	177	8	1.946159e+02	5.384131e+00	4.324324e-02	2.692065e-02	2.692065e-02	1
193	193	212	4	1.946159e+02	5.384131e+00	1.851852e-02	2.692065e-02	2.692065e-02	1
194	194	163	3	1.946159e+02	5.384131e+00	1.807229e-02	2.692065e-02	2.692065e-02	1
195	195	190	1	1.946159e+02	5.384131e+00	5.235602e-03	2.692065e-02	2.692065e-02	1
196	196	184	2	1.946159e+02	5.384131e+00	1.075269e-02	2.692065e-02	2.692065e-02	1
197	197	198	6	1.946159e+02	5.384131e+00	2.941176e-02	2.692065e-02	2.692065e-02	1
198	198	216	7	1.946159e+02	5.384131e+00	3.139013e-02	2.692065e-02	2.692065e-02	1
199	199	183	4	1.946159e+02	5.384131e+00	2.139037e-02	2.692065e-02	2.692065e-02	1
200	200	234	4	1.946159e+02	5.384131e+00	1.680672e-02	2.692065e-02	2.692065e-02	1
