# Supplementary material for: Cochaperones convey the energy of ATP hydrolysis for directional action of Hsp90
Source: Nat Commun. 2024 Jan 17;15:569. doi: 10.1038/s41467-024-44847-6 (PMC10794413; doi:10.1038/s41467-024-44847-6)
Supplement: Supplementary file 6 — Source Data [file 41467_2024_44847_MOESM6_ESM.zip › SourceData_Simulations/1_Simulations_0kT/sim_0kT_mol116of200.txt]

coordinates	97.89	107.79	225.89	107.79
time(s)	frame	Idon(a.u.)	Iacc(a.u.)	Idon ideal(a.u.)	Iacc ideal(a.u.)	FRET	FRET ideal (blurr)	FRET ideal	state sequence
1	1	50	142	4.606816e+01	1.539318e+02	7.395833e-01	7.696592e-01	7.696592e-01	4
2	2	47	162	4.606816e+01	1.539318e+02	7.751196e-01	7.696592e-01	7.696592e-01	4
3	3	38	167	3.839522e+01	1.616048e+02	8.146341e-01	8.080239e-01	8.358921e-01	3
4	4	30	172	3.282158e+01	1.671784e+02	8.514851e-01	8.358921e-01	8.358921e-01	3
5	5	37	163	3.777083e+01	1.622292e+02	8.150000e-01	8.111459e-01	8.358921e-01	3
6	6	138	64	1.319458e+02	6.805419e+01	3.168317e-01	3.402709e-01	1.224694e-01	2
7	7	36	147	3.282158e+01	1.671784e+02	8.032787e-01	8.358921e-01	8.358921e-01	3
8	8	137	68	1.306881e+02	6.931193e+01	3.317073e-01	3.465597e-01	1.224694e-01	2
9	9	174	26	1.767271e+02	2.327287e+01	1.300000e-01	1.163644e-01	1.224694e-01	2
10	10	171	6	1.927655e+02	7.234482e+00	3.389831e-02	3.617241e-02	3.617241e-02	1
11	11	200	7	1.927655e+02	7.234482e+00	3.381643e-02	3.617241e-02	3.617241e-02	1
12	12	164	6	1.927655e+02	7.234482e+00	3.529412e-02	3.617241e-02	3.617241e-02	1
13	13	201	7	1.927655e+02	7.234482e+00	3.365385e-02	3.617241e-02	3.617241e-02	1
14	14	227	12	1.927655e+02	7.234482e+00	5.020921e-02	3.617241e-02	3.617241e-02	1
15	15	213	15	1.927655e+02	7.234482e+00	6.578947e-02	3.617241e-02	3.617241e-02	1
16	16	224	6	1.927655e+02	7.234482e+00	2.608696e-02	3.617241e-02	3.617241e-02	1
17	17	194	8	1.927655e+02	7.234482e+00	3.960396e-02	3.617241e-02	3.617241e-02	1
18	18	183	4	1.927655e+02	7.234482e+00	2.139037e-02	3.617241e-02	3.617241e-02	1
19	19	183	5	1.927655e+02	7.234482e+00	2.659574e-02	3.617241e-02	3.617241e-02	1
20	20	168	8	1.927655e+02	7.234482e+00	4.545455e-02	3.617241e-02	3.617241e-02	1
21	21	186	4	1.927655e+02	7.234482e+00	2.105263e-02	3.617241e-02	3.617241e-02	1
22	22	182	8	1.927655e+02	7.234482e+00	4.210526e-02	3.617241e-02	3.617241e-02	1
23	23	210	9	1.927655e+02	7.234482e+00	4.109589e-02	3.617241e-02	3.617241e-02	1
24	24	203	7	1.927655e+02	7.234482e+00	3.333333e-02	3.617241e-02	3.617241e-02	1
25	25	188	5	1.927655e+02	7.234482e+00	2.590674e-02	3.617241e-02	3.617241e-02	1
26	26	207	6	1.927655e+02	7.234482e+00	2.816901e-02	3.617241e-02	3.617241e-02	1
27	27	184	10	1.927655e+02	7.234482e+00	5.154639e-02	3.617241e-02	3.617241e-02	1
28	28	185	11	1.927655e+02	7.234482e+00	5.612245e-02	3.617241e-02	3.617241e-02	1
29	29	192	6	1.927655e+02	7.234482e+00	3.030303e-02	3.617241e-02	3.617241e-02	1
30	30	200	14	1.927655e+02	7.234482e+00	6.542056e-02	3.617241e-02	3.617241e-02	1
31	31	189	7	1.927655e+02	7.234482e+00	3.571429e-02	3.617241e-02	3.617241e-02	1
32	32	195	7	1.927655e+02	7.234482e+00	3.465347e-02	3.617241e-02	3.617241e-02	1
33	33	199	8	1.927655e+02	7.234482e+00	3.864734e-02	3.617241e-02	3.617241e-02	1
34	34	176	10	1.927655e+02	7.234482e+00	5.376344e-02	3.617241e-02	3.617241e-02	1
35	35	192	5	1.927655e+02	7.234482e+00	2.538071e-02	3.617241e-02	3.617241e-02	1
36	36	214	11	1.927655e+02	7.234482e+00	4.888889e-02	3.617241e-02	3.617241e-02	1
37	37	195	6	1.927655e+02	7.234482e+00	2.985075e-02	3.617241e-02	3.617241e-02	1
38	38	191	10	1.927655e+02	7.234482e+00	4.975124e-02	3.617241e-02	3.617241e-02	1
39	39	185	6	1.927655e+02	7.234482e+00	3.141361e-02	3.617241e-02	3.617241e-02	1
40	40	172	7	1.927655e+02	7.234482e+00	3.910615e-02	3.617241e-02	3.617241e-02	1
41	41	182	6	1.927655e+02	7.234482e+00	3.191489e-02	3.617241e-02	3.617241e-02	1
42	42	186	10	1.927655e+02	7.234482e+00	5.102041e-02	3.617241e-02	3.617241e-02	1
43	43	196	8	1.927655e+02	7.234482e+00	3.921569e-02	3.617241e-02	3.617241e-02	1
44	44	163	10	1.927655e+02	7.234482e+00	5.780347e-02	3.617241e-02	3.617241e-02	1
45	45	192	5	1.927655e+02	7.234482e+00	2.538071e-02	3.617241e-02	3.617241e-02	1
46	46	202	12	1.927655e+02	7.234482e+00	5.607477e-02	3.617241e-02	3.617241e-02	1
47	47	190	10	1.927655e+02	7.234482e+00	5.000000e-02	3.617241e-02	3.617241e-02	1
48	48	188	7	1.927655e+02	7.234482e+00	3.589744e-02	3.617241e-02	3.617241e-02	1
49	49	189	3	1.927655e+02	7.234482e+00	1.562500e-02	3.617241e-02	3.617241e-02	1
50	50	192	5	1.927655e+02	7.234482e+00	2.538071e-02	3.617241e-02	3.617241e-02	1
51	51	179	8	1.927655e+02	7.234482e+00	4.278075e-02	3.617241e-02	3.617241e-02	1
52	52	180	8	1.927655e+02	7.234482e+00	4.255319e-02	3.617241e-02	3.617241e-02	1
53	53	203	8	1.927655e+02	7.234482e+00	3.791469e-02	3.617241e-02	3.617241e-02	1
54	54	200	10	1.927655e+02	7.234482e+00	4.761905e-02	3.617241e-02	3.617241e-02	1
55	55	177	7	1.927655e+02	7.234482e+00	3.804348e-02	3.617241e-02	3.617241e-02	1
56	56	202	5	1.927655e+02	7.234482e+00	2.415459e-02	3.617241e-02	3.617241e-02	1
57	57	198	12	1.927655e+02	7.234482e+00	5.714286e-02	3.617241e-02	3.617241e-02	1
58	58	55	151	5.602495e+01	1.439751e+02	7.330097e-01	7.198753e-01	7.696592e-01	4
59	59	38	150	4.606816e+01	1.539318e+02	7.978723e-01	7.696592e-01	7.696592e-01	4
60	60	52	161	4.606816e+01	1.539318e+02	7.558685e-01	7.696592e-01	7.696592e-01	4
61	61	46	156	4.606816e+01	1.539318e+02	7.722772e-01	7.696592e-01	7.696592e-01	4
62	62	46	150	4.606816e+01	1.539318e+02	7.653061e-01	7.696592e-01	7.696592e-01	4
63	63	48	163	4.606816e+01	1.539318e+02	7.725118e-01	7.696592e-01	7.696592e-01	4
64	64	41	175	4.606816e+01	1.539318e+02	8.101852e-01	7.696592e-01	7.696592e-01	4
65	65	39	131	4.606816e+01	1.539318e+02	7.705882e-01	7.696592e-01	7.696592e-01	4
66	66	60	163	4.606816e+01	1.539318e+02	7.309417e-01	7.696592e-01	7.696592e-01	4
67	67	41	174	4.606816e+01	1.539318e+02	8.093023e-01	7.696592e-01	7.696592e-01	4
68	68	50	173	4.606816e+01	1.539318e+02	7.757848e-01	7.696592e-01	7.696592e-01	4
69	69	52	144	4.606816e+01	1.539318e+02	7.346939e-01	7.696592e-01	7.696592e-01	4
70	70	56	162	4.606816e+01	1.539318e+02	7.431193e-01	7.696592e-01	7.696592e-01	4
71	71	36	143	4.606816e+01	1.539318e+02	7.988827e-01	7.696592e-01	7.696592e-01	4
72	72	48	138	4.606816e+01	1.539318e+02	7.419355e-01	7.696592e-01	7.696592e-01	4
73	73	41	152	4.606816e+01	1.539318e+02	7.875648e-01	7.696592e-01	7.696592e-01	4
74	74	40	149	4.606816e+01	1.539318e+02	7.883598e-01	7.696592e-01	7.696592e-01	4
75	75	51	155	4.606816e+01	1.539318e+02	7.524272e-01	7.696592e-01	7.696592e-01	4
76	76	45	170	4.606816e+01	1.539318e+02	7.906977e-01	7.696592e-01	7.696592e-01	4
77	77	44	145	4.606816e+01	1.539318e+02	7.671958e-01	7.696592e-01	7.696592e-01	4
78	78	43	150	4.606816e+01	1.539318e+02	7.772021e-01	7.696592e-01	7.696592e-01	4
79	79	41	144	4.606816e+01	1.539318e+02	7.783784e-01	7.696592e-01	7.696592e-01	4
80	80	42	153	4.606816e+01	1.539318e+02	7.846154e-01	7.696592e-01	7.696592e-01	4
81	81	52	168	4.606816e+01	1.539318e+02	7.636364e-01	7.696592e-01	7.696592e-01	4
82	82	41	151	4.606816e+01	1.539318e+02	7.864583e-01	7.696592e-01	7.696592e-01	4
83	83	43	149	4.606816e+01	1.539318e+02	7.760417e-01	7.696592e-01	7.696592e-01	4
84	84	43	166	4.606816e+01	1.539318e+02	7.942584e-01	7.696592e-01	7.696592e-01	4
85	85	43	167	4.606816e+01	1.539318e+02	7.952381e-01	7.696592e-01	7.696592e-01	4
86	86	42	139	4.606816e+01	1.539318e+02	7.679558e-01	7.696592e-01	7.696592e-01	4
87	87	60	131	4.606816e+01	1.539318e+02	6.858639e-01	7.696592e-01	7.696592e-01	4
88	88	41	148	4.606816e+01	1.539318e+02	7.830688e-01	7.696592e-01	7.696592e-01	4
89	89	44	159	4.606816e+01	1.539318e+02	7.832512e-01	7.696592e-01	7.696592e-01	4
90	90	48	145	4.606816e+01	1.539318e+02	7.512953e-01	7.696592e-01	7.696592e-01	4
91	91	57	141	4.606816e+01	1.539318e+02	7.121212e-01	7.696592e-01	7.696592e-01	4
92	92	47	164	4.606816e+01	1.539318e+02	7.772512e-01	7.696592e-01	7.696592e-01	4
93	93	37	153	4.606816e+01	1.539318e+02	8.052632e-01	7.696592e-01	7.696592e-01	4
94	94	51	156	4.606816e+01	1.539318e+02	7.536232e-01	7.696592e-01	7.696592e-01	4
95	95	56	143	4.606816e+01	1.539318e+02	7.185930e-01	7.696592e-01	7.696592e-01	4
96	96	48	152	4.606816e+01	1.539318e+02	7.600000e-01	7.696592e-01	7.696592e-01	4
97	97	46	154	4.606816e+01	1.539318e+02	7.700000e-01	7.696592e-01	7.696592e-01	4
98	98	42	144	4.606816e+01	1.539318e+02	7.741935e-01	7.696592e-01	7.696592e-01	4
99	99	37	143	4.606816e+01	1.539318e+02	7.944444e-01	7.696592e-01	7.696592e-01	4
100	100	54	158	4.606816e+01	1.539318e+02	7.452830e-01	7.696592e-01	7.696592e-01	4
101	101	47	164	4.606816e+01	1.539318e+02	7.772512e-01	7.696592e-01	7.696592e-01	4
102	102	52	141	4.606816e+01	1.539318e+02	7.305699e-01	7.696592e-01	7.696592e-01	4
103	103	42	169	4.312817e+01	1.568718e+02	8.009479e-01	7.843591e-01	7.696592e-01	4
104	104	30	172	3.282158e+01	1.671784e+02	8.514851e-01	8.358921e-01	8.358921e-01	3
105	105	38	175	3.282158e+01	1.671784e+02	8.215962e-01	8.358921e-01	8.358921e-01	3
106	106	129	66	1.449363e+02	5.506371e+01	3.384615e-01	2.753186e-01	1.224694e-01	2
107	107	175	20	1.755061e+02	2.449388e+01	1.025641e-01	1.224694e-01	1.224694e-01	2
108	108	156	28	1.755061e+02	2.449388e+01	1.521739e-01	1.224694e-01	1.224694e-01	2
109	109	181	26	1.755061e+02	2.449388e+01	1.256039e-01	1.224694e-01	1.224694e-01	2
110	110	95	117	9.533867e+01	1.046613e+02	5.518868e-01	5.233066e-01	8.358921e-01	3
111	111	34	168	4.387033e+01	1.561297e+02	8.316832e-01	7.806483e-01	7.696592e-01	4
112	112	51	156	4.606816e+01	1.539318e+02	7.536232e-01	7.696592e-01	7.696592e-01	4
113	113	50	152	4.606816e+01	1.539318e+02	7.524752e-01	7.696592e-01	7.696592e-01	4
114	114	41	145	4.606816e+01	1.539318e+02	7.795699e-01	7.696592e-01	7.696592e-01	4
115	115	36	150	4.606816e+01	1.539318e+02	8.064516e-01	7.696592e-01	7.696592e-01	4
116	116	55	165	4.606816e+01	1.539318e+02	7.500000e-01	7.696592e-01	7.696592e-01	4
117	117	48	139	4.606816e+01	1.539318e+02	7.433155e-01	7.696592e-01	7.696592e-01	4
118	118	45	156	4.606816e+01	1.539318e+02	7.761194e-01	7.696592e-01	7.696592e-01	4
119	119	44	142	4.606816e+01	1.539318e+02	7.634409e-01	7.696592e-01	7.696592e-01	4
120	120	49	154	4.606816e+01	1.539318e+02	7.586207e-01	7.696592e-01	7.696592e-01	4
121	121	38	150	4.606816e+01	1.539318e+02	7.978723e-01	7.696592e-01	7.696592e-01	4
122	122	46	150	4.606816e+01	1.539318e+02	7.653061e-01	7.696592e-01	7.696592e-01	4
123	123	58	152	4.606816e+01	1.539318e+02	7.238095e-01	7.696592e-01	7.696592e-01	4
124	124	41	158	4.606816e+01	1.539318e+02	7.939698e-01	7.696592e-01	7.696592e-01	4
125	125	45	163	4.606816e+01	1.539318e+02	7.836538e-01	7.696592e-01	7.696592e-01	4
126	126	48	142	4.606816e+01	1.539318e+02	7.473684e-01	7.696592e-01	7.696592e-01	4
127	127	44	148	4.606816e+01	1.539318e+02	7.708333e-01	7.696592e-01	7.696592e-01	4
128	128	45	164	4.606816e+01	1.539318e+02	7.846890e-01	7.696592e-01	7.696592e-01	4
129	129	34	155	4.606816e+01	1.539318e+02	8.201058e-01	7.696592e-01	7.696592e-01	4
130	130	45	153	4.606816e+01	1.539318e+02	7.727273e-01	7.696592e-01	7.696592e-01	4
131	131	58	170	4.606816e+01	1.539318e+02	7.456140e-01	7.696592e-01	7.696592e-01	4
132	132	42	150	4.606816e+01	1.539318e+02	7.812500e-01	7.696592e-01	7.696592e-01	4
133	133	56	152	4.606816e+01	1.539318e+02	7.307692e-01	7.696592e-01	7.696592e-01	4
134	134	37	148	4.606816e+01	1.539318e+02	8.000000e-01	7.696592e-01	7.696592e-01	4
135	135	49	162	4.606816e+01	1.539318e+02	7.677725e-01	7.696592e-01	7.696592e-01	4
136	136	53	150	4.606816e+01	1.539318e+02	7.389163e-01	7.696592e-01	7.696592e-01	4
137	137	29	152	4.606816e+01	1.539318e+02	8.397790e-01	7.696592e-01	7.696592e-01	4
138	138	46	149	4.606816e+01	1.539318e+02	7.641026e-01	7.696592e-01	7.696592e-01	4
139	139	45	147	4.606816e+01	1.539318e+02	7.656250e-01	7.696592e-01	7.696592e-01	4
140	140	44	159	4.606816e+01	1.539318e+02	7.832512e-01	7.696592e-01	7.696592e-01	4
141	141	42	150	4.606816e+01	1.539318e+02	7.812500e-01	7.696592e-01	7.696592e-01	4
142	142	29	163	4.606816e+01	1.539318e+02	8.489583e-01	7.696592e-01	7.696592e-01	4
143	143	55	144	4.606816e+01	1.539318e+02	7.236181e-01	7.696592e-01	7.696592e-01	4
144	144	50	148	4.606816e+01	1.539318e+02	7.474747e-01	7.696592e-01	7.696592e-01	4
145	145	39	148	4.606816e+01	1.539318e+02	7.914439e-01	7.696592e-01	7.696592e-01	4
146	146	45	142	4.606816e+01	1.539318e+02	7.593583e-01	7.696592e-01	7.696592e-01	4
147	147	55	162	4.606816e+01	1.539318e+02	7.465438e-01	7.696592e-01	7.696592e-01	4
148	148	49	190	4.606816e+01	1.539318e+02	7.949791e-01	7.696592e-01	7.696592e-01	4
149	149	48	153	4.606816e+01	1.539318e+02	7.611940e-01	7.696592e-01	7.696592e-01	4
150	150	53	160	4.606816e+01	1.539318e+02	7.511737e-01	7.696592e-01	7.696592e-01	4
151	151	52	144	4.606816e+01	1.539318e+02	7.346939e-01	7.696592e-01	7.696592e-01	4
152	152	42	131	4.606816e+01	1.539318e+02	7.572254e-01	7.696592e-01	7.696592e-01	4
153	153	47	184	4.606816e+01	1.539318e+02	7.965368e-01	7.696592e-01	7.696592e-01	4
154	154	43	158	4.606816e+01	1.539318e+02	7.860697e-01	7.696592e-01	7.696592e-01	4
155	155	42	148	4.606816e+01	1.539318e+02	7.789474e-01	7.696592e-01	7.696592e-01	4
156	156	33	161	4.606816e+01	1.539318e+02	8.298969e-01	7.696592e-01	7.696592e-01	4
157	157	47	140	4.606816e+01	1.539318e+02	7.486631e-01	7.696592e-01	7.696592e-01	4
158	158	47	176	4.606816e+01	1.539318e+02	7.892377e-01	7.696592e-01	7.696592e-01	4
159	159	40	163	4.606816e+01	1.539318e+02	8.029557e-01	7.696592e-01	7.696592e-01	4
160	160	52	138	4.606816e+01	1.539318e+02	7.263158e-01	7.696592e-01	7.696592e-01	4
161	161	54	136	4.606816e+01	1.539318e+02	7.157895e-01	7.696592e-01	7.696592e-01	4
162	162	38	134	4.606816e+01	1.539318e+02	7.790698e-01	7.696592e-01	7.696592e-01	4
163	163	44	153	4.606816e+01	1.539318e+02	7.766497e-01	7.696592e-01	7.696592e-01	4
164	164	56	150	4.606816e+01	1.539318e+02	7.281553e-01	7.696592e-01	7.696592e-01	4
165	165	57	166	4.606816e+01	1.539318e+02	7.443946e-01	7.696592e-01	7.696592e-01	4
166	166	36	135	4.606816e+01	1.539318e+02	7.894737e-01	7.696592e-01	7.696592e-01	4
167	167	45	167	4.606816e+01	1.539318e+02	7.877358e-01	7.696592e-01	7.696592e-01	4
168	168	47	142	4.606816e+01	1.539318e+02	7.513228e-01	7.696592e-01	7.696592e-01	4
169	169	39	155	4.606816e+01	1.539318e+02	7.989691e-01	7.696592e-01	7.696592e-01	4
170	170	44	164	4.606816e+01	1.539318e+02	7.884615e-01	7.696592e-01	7.696592e-01	4
171	171	35	175	4.606816e+01	1.539318e+02	8.333333e-01	7.696592e-01	7.696592e-01	4
172	172	46	159	4.606816e+01	1.539318e+02	7.756098e-01	7.696592e-01	7.696592e-01	4
173	173	54	160	4.606816e+01	1.539318e+02	7.476636e-01	7.696592e-01	7.696592e-01	4
174	174	40	165	4.606816e+01	1.539318e+02	8.048780e-01	7.696592e-01	7.696592e-01	4
175	175	60	160	4.606816e+01	1.539318e+02	7.272727e-01	7.696592e-01	7.696592e-01	4
176	176	48	138	4.606816e+01	1.539318e+02	7.419355e-01	7.696592e-01	7.696592e-01	4
177	177	48	159	4.606816e+01	1.539318e+02	7.681159e-01	7.696592e-01	7.696592e-01	4
178	178	48	158	4.606816e+01	1.539318e+02	7.669903e-01	7.696592e-01	7.696592e-01	4
179	179	51	157	4.606816e+01	1.539318e+02	7.548077e-01	7.696592e-01	7.696592e-01	4
180	180	50	147	4.606816e+01	1.539318e+02	7.461929e-01	7.696592e-01	7.696592e-01	4
181	181	53	127	4.606816e+01	1.539318e+02	7.055556e-01	7.696592e-01	7.696592e-01	4
182	182	58	164	4.606816e+01	1.539318e+02	7.387387e-01	7.696592e-01	7.696592e-01	4
183	183	56	158	4.606816e+01	1.539318e+02	7.383178e-01	7.696592e-01	7.696592e-01	4
184	184	44	170	4.606816e+01	1.539318e+02	7.943925e-01	7.696592e-01	7.696592e-01	4
185	185	52	158	4.606816e+01	1.539318e+02	7.523810e-01	7.696592e-01	7.696592e-01	4
186	186	48	171	4.606816e+01	1.539318e+02	7.808219e-01	7.696592e-01	7.696592e-01	4
187	187	41	163	4.606816e+01	1.539318e+02	7.990196e-01	7.696592e-01	7.696592e-01	4
188	188	45	156	4.606816e+01	1.539318e+02	7.761194e-01	7.696592e-01	7.696592e-01	4
189	189	42	137	4.606816e+01	1.539318e+02	7.653631e-01	7.696592e-01	7.696592e-01	4
190	190	43	148	4.606816e+01	1.539318e+02	7.748691e-01	7.696592e-01	7.696592e-01	4
191	191	51	162	4.606816e+01	1.539318e+02	7.605634e-01	7.696592e-01	7.696592e-01	4
192	192	43	155	4.606816e+01	1.539318e+02	7.828283e-01	7.696592e-01	7.696592e-01	4
193	193	47	148	4.606816e+01	1.539318e+02	7.589744e-01	7.696592e-01	7.696592e-01	4
194	194	40	154	4.606816e+01	1.539318e+02	7.938144e-01	7.696592e-01	7.696592e-01	4
195	195	40	151	4.606816e+01	1.539318e+02	7.905759e-01	7.696592e-01	7.696592e-01	4
196	196	33	158	4.606816e+01	1.539318e+02	8.272251e-01	7.696592e-01	7.696592e-01	4
197	197	31	145	4.606816e+01	1.539318e+02	8.238636e-01	7.696592e-01	7.696592e-01	4
198	198	46	145	4.606816e+01	1.539318e+02	7.591623e-01	7.696592e-01	7.696592e-01	4
199	199	51	166	4.606816e+01	1.539318e+02	7.649770e-01	7.696592e-01	7.696592e-01	4
200	200	45	142	4.606816e+01	1.539318e+02	7.593583e-01	7.696592e-01	7.696592e-01	4
