# Supplementary material for: Cochaperones convey the energy of ATP hydrolysis for directional action of Hsp90
Source: Nat Commun. 2024 Jan 17;15:569. doi: 10.1038/s41467-024-44847-6 (PMC10794413; doi:10.1038/s41467-024-44847-6)
Supplement: Supplementary file 6 — Source Data [file 41467_2024_44847_MOESM6_ESM.zip › SourceData_Simulations/1_Simulations_0kT/sim_0kT_mol117of200.txt]

coordinates	117.38	194.10	245.38	194.10
time(s)	frame	Idon(a.u.)	Iacc(a.u.)	Idon ideal(a.u.)	Iacc ideal(a.u.)	FRET	FRET ideal (blurr)	FRET ideal	state sequence
1	1	58	157	4.912814e+01	1.508719e+02	7.302326e-01	7.543593e-01	7.543593e-01	4
2	2	48	150	4.912814e+01	1.508719e+02	7.575758e-01	7.543593e-01	7.543593e-01	4
3	3	54	157	4.912814e+01	1.508719e+02	7.440758e-01	7.543593e-01	7.543593e-01	4
4	4	50	151	4.912814e+01	1.508719e+02	7.512438e-01	7.543593e-01	7.543593e-01	4
5	5	67	140	4.912814e+01	1.508719e+02	6.763285e-01	7.543593e-01	7.543593e-01	4
6	6	54	160	4.912814e+01	1.508719e+02	7.476636e-01	7.543593e-01	7.543593e-01	4
7	7	39	156	4.912814e+01	1.508719e+02	8.000000e-01	7.543593e-01	7.543593e-01	4
8	8	51	126	4.912814e+01	1.508719e+02	7.118644e-01	7.543593e-01	7.543593e-01	4
9	9	41	156	4.912814e+01	1.508719e+02	7.918782e-01	7.543593e-01	7.543593e-01	4
10	10	48	155	4.912814e+01	1.508719e+02	7.635468e-01	7.543593e-01	7.543593e-01	4
11	11	50	141	4.912814e+01	1.508719e+02	7.382199e-01	7.543593e-01	7.543593e-01	4
12	12	52	129	4.912814e+01	1.508719e+02	7.127072e-01	7.543593e-01	7.543593e-01	4
13	13	46	157	4.912814e+01	1.508719e+02	7.733990e-01	7.543593e-01	7.543593e-01	4
14	14	48	134	4.912814e+01	1.508719e+02	7.362637e-01	7.543593e-01	7.543593e-01	4
15	15	63	171	4.912814e+01	1.508719e+02	7.307692e-01	7.543593e-01	7.543593e-01	4
16	16	53	148	4.912814e+01	1.508719e+02	7.363184e-01	7.543593e-01	7.543593e-01	4
17	17	50	143	4.912814e+01	1.508719e+02	7.409326e-01	7.543593e-01	7.543593e-01	4
18	18	34	139	4.411265e+01	1.558873e+02	8.034682e-01	7.794367e-01	7.934752e-01	3
19	19	53	169	4.912814e+01	1.508719e+02	7.612613e-01	7.543593e-01	7.543593e-01	4
20	20	50	164	4.912814e+01	1.508719e+02	7.663551e-01	7.543593e-01	7.543593e-01	4
21	21	51	153	4.912814e+01	1.508719e+02	7.500000e-01	7.543593e-01	7.543593e-01	4
22	22	46	130	4.912814e+01	1.508719e+02	7.386364e-01	7.543593e-01	7.543593e-01	4
23	23	43	147	4.912814e+01	1.508719e+02	7.736842e-01	7.543593e-01	7.543593e-01	4
24	24	60	151	4.912814e+01	1.508719e+02	7.156398e-01	7.543593e-01	7.543593e-01	4
25	25	65	135	4.912814e+01	1.508719e+02	6.750000e-01	7.543593e-01	7.543593e-01	4
26	26	47	156	4.912814e+01	1.508719e+02	7.684729e-01	7.543593e-01	7.543593e-01	4
27	27	53	151	4.912814e+01	1.508719e+02	7.401961e-01	7.543593e-01	7.543593e-01	4
28	28	48	137	4.912814e+01	1.508719e+02	7.405405e-01	7.543593e-01	7.543593e-01	4
29	29	61	164	4.912814e+01	1.508719e+02	7.288889e-01	7.543593e-01	7.543593e-01	4
30	30	49	145	4.912814e+01	1.508719e+02	7.474227e-01	7.543593e-01	7.543593e-01	4
31	31	46	123	4.912814e+01	1.508719e+02	7.278107e-01	7.543593e-01	7.543593e-01	4
32	32	50	143	4.912814e+01	1.508719e+02	7.409326e-01	7.543593e-01	7.543593e-01	4
33	33	53	151	4.912814e+01	1.508719e+02	7.401961e-01	7.543593e-01	7.543593e-01	4
34	34	41	136	4.912814e+01	1.508719e+02	7.683616e-01	7.543593e-01	7.543593e-01	4
35	35	45	152	4.912814e+01	1.508719e+02	7.715736e-01	7.543593e-01	7.543593e-01	4
36	36	45	134	4.912814e+01	1.508719e+02	7.486034e-01	7.543593e-01	7.543593e-01	4
37	37	54	162	4.912814e+01	1.508719e+02	7.500000e-01	7.543593e-01	7.543593e-01	4
38	38	50	143	4.912814e+01	1.508719e+02	7.409326e-01	7.543593e-01	7.543593e-01	4
39	39	53	155	4.912814e+01	1.508719e+02	7.451923e-01	7.543593e-01	7.543593e-01	4
40	40	41	158	4.912814e+01	1.508719e+02	7.939698e-01	7.543593e-01	7.543593e-01	4
41	41	45	165	4.912814e+01	1.508719e+02	7.857143e-01	7.543593e-01	7.543593e-01	4
42	42	51	154	4.912814e+01	1.508719e+02	7.512195e-01	7.543593e-01	7.543593e-01	4
43	43	50	151	4.912814e+01	1.508719e+02	7.512438e-01	7.543593e-01	7.543593e-01	4
44	44	56	152	4.912814e+01	1.508719e+02	7.307692e-01	7.543593e-01	7.543593e-01	4
45	45	46	145	4.912814e+01	1.508719e+02	7.591623e-01	7.543593e-01	7.543593e-01	4
46	46	44	150	4.912814e+01	1.508719e+02	7.731959e-01	7.543593e-01	7.543593e-01	4
47	47	68	142	4.912814e+01	1.508719e+02	6.761905e-01	7.543593e-01	7.543593e-01	4
48	48	40	168	4.912814e+01	1.508719e+02	8.076923e-01	7.543593e-01	7.543593e-01	4
49	49	61	159	4.912814e+01	1.508719e+02	7.227273e-01	7.543593e-01	7.543593e-01	4
50	50	57	163	4.912814e+01	1.508719e+02	7.409091e-01	7.543593e-01	7.543593e-01	4
51	51	49	138	4.912814e+01	1.508719e+02	7.379679e-01	7.543593e-01	7.543593e-01	4
52	52	44	151	4.912814e+01	1.508719e+02	7.743590e-01	7.543593e-01	7.543593e-01	4
53	53	55	160	4.912814e+01	1.508719e+02	7.441860e-01	7.543593e-01	7.543593e-01	4
54	54	34	159	4.912814e+01	1.508719e+02	8.238342e-01	7.543593e-01	7.543593e-01	4
55	55	75	163	4.912814e+01	1.508719e+02	6.848739e-01	7.543593e-01	7.543593e-01	4
56	56	58	147	4.912814e+01	1.508719e+02	7.170732e-01	7.543593e-01	7.543593e-01	4
57	57	51	135	4.912814e+01	1.508719e+02	7.258065e-01	7.543593e-01	7.543593e-01	4
58	58	42	129	4.912814e+01	1.508719e+02	7.543860e-01	7.543593e-01	7.543593e-01	4
59	59	48	145	4.912814e+01	1.508719e+02	7.512953e-01	7.543593e-01	7.543593e-01	4
60	60	69	147	4.912814e+01	1.508719e+02	6.805556e-01	7.543593e-01	7.543593e-01	4
61	61	46	151	4.912814e+01	1.508719e+02	7.664975e-01	7.543593e-01	7.543593e-01	4
62	62	48	152	4.912814e+01	1.508719e+02	7.600000e-01	7.543593e-01	7.543593e-01	4
63	63	44	153	4.912814e+01	1.508719e+02	7.766497e-01	7.543593e-01	7.543593e-01	4
64	64	36	161	4.912814e+01	1.508719e+02	8.172589e-01	7.543593e-01	7.543593e-01	4
65	65	48	140	4.912814e+01	1.508719e+02	7.446809e-01	7.543593e-01	7.543593e-01	4
66	66	55	152	4.912814e+01	1.508719e+02	7.342995e-01	7.543593e-01	7.543593e-01	4
67	67	47	142	4.912814e+01	1.508719e+02	7.513228e-01	7.543593e-01	7.543593e-01	4
68	68	48	169	4.912814e+01	1.508719e+02	7.788018e-01	7.543593e-01	7.543593e-01	4
69	69	54	148	4.912814e+01	1.508719e+02	7.326733e-01	7.543593e-01	7.543593e-01	4
70	70	47	146	4.912814e+01	1.508719e+02	7.564767e-01	7.543593e-01	7.543593e-01	4
71	71	49	151	4.912814e+01	1.508719e+02	7.550000e-01	7.543593e-01	7.543593e-01	4
72	72	61	142	4.912814e+01	1.508719e+02	6.995074e-01	7.543593e-01	7.543593e-01	4
73	73	45	156	4.912814e+01	1.508719e+02	7.761194e-01	7.543593e-01	7.543593e-01	4
74	74	46	146	4.912814e+01	1.508719e+02	7.604167e-01	7.543593e-01	7.543593e-01	4
75	75	44	146	4.912814e+01	1.508719e+02	7.684211e-01	7.543593e-01	7.543593e-01	4
76	76	51	128	4.912814e+01	1.508719e+02	7.150838e-01	7.543593e-01	7.543593e-01	4
77	77	54	162	4.912814e+01	1.508719e+02	7.500000e-01	7.543593e-01	7.543593e-01	4
78	78	46	154	4.912814e+01	1.508719e+02	7.700000e-01	7.543593e-01	7.543593e-01	4
79	79	56	139	4.912814e+01	1.508719e+02	7.128205e-01	7.543593e-01	7.543593e-01	4
80	80	50	151	4.912814e+01	1.508719e+02	7.512438e-01	7.543593e-01	7.543593e-01	4
81	81	62	159	4.912814e+01	1.508719e+02	7.194570e-01	7.543593e-01	7.543593e-01	4
82	82	50	191	4.912814e+01	1.508719e+02	7.925311e-01	7.543593e-01	7.543593e-01	4
83	83	55	141	4.912814e+01	1.508719e+02	7.193878e-01	7.543593e-01	7.543593e-01	4
84	84	44	159	4.912814e+01	1.508719e+02	7.832512e-01	7.543593e-01	7.543593e-01	4
85	85	58	144	4.912814e+01	1.508719e+02	7.128713e-01	7.543593e-01	7.543593e-01	4
86	86	46	173	4.912814e+01	1.508719e+02	7.899543e-01	7.543593e-01	7.543593e-01	4
87	87	46	139	4.912814e+01	1.508719e+02	7.513514e-01	7.543593e-01	7.543593e-01	4
88	88	47	134	4.912814e+01	1.508719e+02	7.403315e-01	7.543593e-01	7.543593e-01	4
89	89	52	162	4.912814e+01	1.508719e+02	7.570093e-01	7.543593e-01	7.543593e-01	4
90	90	42	145	4.912814e+01	1.508719e+02	7.754011e-01	7.543593e-01	7.543593e-01	4
91	91	48	137	4.912814e+01	1.508719e+02	7.405405e-01	7.543593e-01	7.543593e-01	4
92	92	40	142	4.912814e+01	1.508719e+02	7.802198e-01	7.543593e-01	7.543593e-01	4
93	93	38	133	4.912814e+01	1.508719e+02	7.777778e-01	7.543593e-01	7.543593e-01	4
94	94	45	162	4.912814e+01	1.508719e+02	7.826087e-01	7.543593e-01	7.543593e-01	4
95	95	37	162	4.912814e+01	1.508719e+02	8.140704e-01	7.543593e-01	7.543593e-01	4
96	96	112	86	1.018409e+02	9.815914e+01	4.343434e-01	4.907957e-01	7.543593e-01	4
97	97	156	36	1.666532e+02	3.334684e+01	1.875000e-01	1.667342e-01	1.667342e-01	1
98	98	179	34	1.666532e+02	3.334684e+01	1.596244e-01	1.667342e-01	1.667342e-01	1
99	99	175	35	1.666532e+02	3.334684e+01	1.666667e-01	1.667342e-01	1.667342e-01	1
100	100	186	29	1.666532e+02	3.334684e+01	1.348837e-01	1.667342e-01	1.667342e-01	1
101	101	180	34	1.666532e+02	3.334684e+01	1.588785e-01	1.667342e-01	1.667342e-01	1
102	102	151	27	1.666532e+02	3.334684e+01	1.516854e-01	1.667342e-01	1.667342e-01	1
103	103	176	36	1.666532e+02	3.334684e+01	1.698113e-01	1.667342e-01	1.667342e-01	1
104	104	169	27	1.666532e+02	3.334684e+01	1.377551e-01	1.667342e-01	1.667342e-01	1
105	105	175	36	1.666532e+02	3.334684e+01	1.706161e-01	1.667342e-01	1.667342e-01	1
106	106	163	30	1.666532e+02	3.334684e+01	1.554404e-01	1.667342e-01	1.667342e-01	1
107	107	156	40	1.666532e+02	3.334684e+01	2.040816e-01	1.667342e-01	1.667342e-01	1
108	108	169	32	1.666532e+02	3.334684e+01	1.592040e-01	1.667342e-01	1.667342e-01	1
109	109	145	37	1.666532e+02	3.334684e+01	2.032967e-01	1.667342e-01	1.667342e-01	1
110	110	175	37	1.666532e+02	3.334684e+01	1.745283e-01	1.667342e-01	1.667342e-01	1
111	111	164	36	1.666532e+02	3.334684e+01	1.800000e-01	1.667342e-01	1.667342e-01	1
112	112	149	37	1.702601e+02	2.973989e+01	1.989247e-01	1.486994e-01	1.667342e-01	1
113	113	162	24	1.786712e+02	2.132884e+01	1.290323e-01	1.066442e-01	1.066442e-01	2
114	114	189	21	1.741716e+02	2.582838e+01	1.000000e-01	1.291419e-01	1.066442e-01	2
115	115	174	28	1.666532e+02	3.334684e+01	1.386139e-01	1.667342e-01	1.667342e-01	1
116	116	150	31	1.666532e+02	3.334684e+01	1.712707e-01	1.667342e-01	1.667342e-01	1
117	117	184	23	1.666532e+02	3.334684e+01	1.111111e-01	1.667342e-01	1.667342e-01	1
118	118	167	34	1.666532e+02	3.334684e+01	1.691542e-01	1.667342e-01	1.667342e-01	1
119	119	157	39	1.666532e+02	3.334684e+01	1.989796e-01	1.667342e-01	1.667342e-01	1
120	120	167	34	1.666532e+02	3.334684e+01	1.691542e-01	1.667342e-01	1.667342e-01	1
121	121	180	37	1.666532e+02	3.334684e+01	1.705069e-01	1.667342e-01	1.667342e-01	1
122	122	158	32	1.666532e+02	3.334684e+01	1.684211e-01	1.667342e-01	1.667342e-01	1
123	123	166	45	1.666532e+02	3.334684e+01	2.132701e-01	1.667342e-01	1.667342e-01	1
124	124	157	38	1.666532e+02	3.334684e+01	1.948718e-01	1.667342e-01	1.667342e-01	1
125	125	178	32	1.666532e+02	3.334684e+01	1.523810e-01	1.667342e-01	1.667342e-01	1
126	126	147	35	1.666532e+02	3.334684e+01	1.923077e-01	1.667342e-01	1.667342e-01	1
127	127	139	44	1.666532e+02	3.334684e+01	2.404372e-01	1.667342e-01	1.667342e-01	1
128	128	169	33	1.666532e+02	3.334684e+01	1.633663e-01	1.667342e-01	1.667342e-01	1
129	129	168	26	1.666532e+02	3.334684e+01	1.340206e-01	1.667342e-01	1.667342e-01	1
130	130	182	39	1.666532e+02	3.334684e+01	1.764706e-01	1.667342e-01	1.667342e-01	1
131	131	155	29	1.666532e+02	3.334684e+01	1.576087e-01	1.667342e-01	1.667342e-01	1
132	132	198	39	1.666532e+02	3.334684e+01	1.645570e-01	1.667342e-01	1.667342e-01	1
133	133	169	36	1.666532e+02	3.334684e+01	1.756098e-01	1.667342e-01	1.667342e-01	1
134	134	187	32	1.666532e+02	3.334684e+01	1.461187e-01	1.667342e-01	1.667342e-01	1
135	135	162	36	1.666532e+02	3.334684e+01	1.818182e-01	1.667342e-01	1.667342e-01	1
136	136	43	159	4.927300e+01	1.507270e+02	7.871287e-01	7.536350e-01	7.543593e-01	4
137	137	45	142	4.912814e+01	1.508719e+02	7.593583e-01	7.543593e-01	7.543593e-01	4
138	138	47	160	4.912814e+01	1.508719e+02	7.729469e-01	7.543593e-01	7.543593e-01	4
139	139	46	141	4.912814e+01	1.508719e+02	7.540107e-01	7.543593e-01	7.543593e-01	4
140	140	48	169	4.912814e+01	1.508719e+02	7.788018e-01	7.543593e-01	7.543593e-01	4
141	141	49	139	4.912814e+01	1.508719e+02	7.393617e-01	7.543593e-01	7.543593e-01	4
142	142	55	135	4.912814e+01	1.508719e+02	7.105263e-01	7.543593e-01	7.543593e-01	4
143	143	41	165	4.912814e+01	1.508719e+02	8.009709e-01	7.543593e-01	7.543593e-01	4
144	144	48	163	4.912814e+01	1.508719e+02	7.725118e-01	7.543593e-01	7.543593e-01	4
145	145	52	173	4.912814e+01	1.508719e+02	7.688889e-01	7.543593e-01	7.543593e-01	4
146	146	52	143	4.912814e+01	1.508719e+02	7.333333e-01	7.543593e-01	7.543593e-01	4
147	147	53	171	4.912814e+01	1.508719e+02	7.633929e-01	7.543593e-01	7.543593e-01	4
148	148	50	150	4.912814e+01	1.508719e+02	7.500000e-01	7.543593e-01	7.543593e-01	4
149	149	41	161	4.912814e+01	1.508719e+02	7.970297e-01	7.543593e-01	7.543593e-01	4
150	150	43	157	4.912814e+01	1.508719e+02	7.850000e-01	7.543593e-01	7.543593e-01	4
151	151	40	149	4.912814e+01	1.508719e+02	7.883598e-01	7.543593e-01	7.543593e-01	4
152	152	100	132	7.976723e+01	1.202328e+02	5.689655e-01	6.011639e-01	7.543593e-01	4
153	153	176	32	1.666532e+02	3.334684e+01	1.538462e-01	1.667342e-01	1.667342e-01	1
154	154	186	34	1.666532e+02	3.334684e+01	1.545455e-01	1.667342e-01	1.667342e-01	1
155	155	174	36	1.666532e+02	3.334684e+01	1.714286e-01	1.667342e-01	1.667342e-01	1
156	156	160	33	1.666532e+02	3.334684e+01	1.709845e-01	1.667342e-01	1.667342e-01	1
157	157	160	30	1.666532e+02	3.334684e+01	1.578947e-01	1.667342e-01	1.667342e-01	1
158	158	165	36	1.666532e+02	3.334684e+01	1.791045e-01	1.667342e-01	1.667342e-01	1
159	159	191	46	1.666532e+02	3.334684e+01	1.940928e-01	1.667342e-01	1.667342e-01	1
160	160	136	29	1.666532e+02	3.334684e+01	1.757576e-01	1.667342e-01	1.667342e-01	1
161	161	167	30	1.666532e+02	3.334684e+01	1.522843e-01	1.667342e-01	1.667342e-01	1
162	162	177	35	1.666532e+02	3.334684e+01	1.650943e-01	1.667342e-01	1.667342e-01	1
163	163	187	32	1.666532e+02	3.334684e+01	1.461187e-01	1.667342e-01	1.667342e-01	1
164	164	174	31	1.666532e+02	3.334684e+01	1.512195e-01	1.667342e-01	1.667342e-01	1
165	165	162	20	1.666532e+02	3.334684e+01	1.098901e-01	1.667342e-01	1.667342e-01	1
166	166	162	37	1.666532e+02	3.334684e+01	1.859296e-01	1.667342e-01	1.667342e-01	1
167	167	148	26	1.666532e+02	3.334684e+01	1.494253e-01	1.667342e-01	1.667342e-01	1
168	168	165	39	1.666532e+02	3.334684e+01	1.911765e-01	1.667342e-01	1.667342e-01	1
169	169	169	36	1.666532e+02	3.334684e+01	1.756098e-01	1.667342e-01	1.667342e-01	1
170	170	154	43	1.666532e+02	3.334684e+01	2.182741e-01	1.667342e-01	1.667342e-01	1
171	171	163	19	1.666532e+02	3.334684e+01	1.043956e-01	1.667342e-01	1.667342e-01	1
172	172	158	33	1.666532e+02	3.334684e+01	1.727749e-01	1.667342e-01	1.667342e-01	1
173	173	171	31	1.666532e+02	3.334684e+01	1.534653e-01	1.667342e-01	1.667342e-01	1
174	174	156	33	1.666532e+02	3.334684e+01	1.746032e-01	1.667342e-01	1.667342e-01	1
175	175	191	44	1.666532e+02	3.334684e+01	1.872340e-01	1.667342e-01	1.667342e-01	1
176	176	157	30	1.666532e+02	3.334684e+01	1.604278e-01	1.667342e-01	1.667342e-01	1
177	177	140	33	1.666532e+02	3.334684e+01	1.907514e-01	1.667342e-01	1.667342e-01	1
178	178	175	25	1.666532e+02	3.334684e+01	1.250000e-01	1.667342e-01	1.667342e-01	1
179	179	154	33	1.666532e+02	3.334684e+01	1.764706e-01	1.667342e-01	1.667342e-01	1
180	180	153	32	1.666532e+02	3.334684e+01	1.729730e-01	1.667342e-01	1.667342e-01	1
181	181	166	38	1.666532e+02	3.334684e+01	1.862745e-01	1.667342e-01	1.667342e-01	1
182	182	185	30	1.666532e+02	3.334684e+01	1.395349e-01	1.667342e-01	1.667342e-01	1
183	183	162	27	1.666532e+02	3.334684e+01	1.428571e-01	1.667342e-01	1.667342e-01	1
184	184	190	28	1.666532e+02	3.334684e+01	1.284404e-01	1.667342e-01	1.667342e-01	1
185	185	170	43	1.666532e+02	3.334684e+01	2.018779e-01	1.667342e-01	1.667342e-01	1
186	186	180	29	1.666532e+02	3.334684e+01	1.387560e-01	1.667342e-01	1.667342e-01	1
187	187	176	33	1.666532e+02	3.334684e+01	1.578947e-01	1.667342e-01	1.667342e-01	1
188	188	169	35	1.666532e+02	3.334684e+01	1.715686e-01	1.667342e-01	1.667342e-01	1
189	189	173	30	1.666532e+02	3.334684e+01	1.477833e-01	1.667342e-01	1.667342e-01	1
190	190	187	35	1.666532e+02	3.334684e+01	1.576577e-01	1.667342e-01	1.667342e-01	1
191	191	178	34	1.666532e+02	3.334684e+01	1.603774e-01	1.667342e-01	1.667342e-01	1
192	192	168	31	1.666532e+02	3.334684e+01	1.557789e-01	1.667342e-01	1.667342e-01	1
193	193	177	34	1.666532e+02	3.334684e+01	1.611374e-01	1.667342e-01	1.667342e-01	1
194	194	172	30	1.666532e+02	3.334684e+01	1.485149e-01	1.667342e-01	1.667342e-01	1
195	195	158	41	1.666532e+02	3.334684e+01	2.060302e-01	1.667342e-01	1.667342e-01	1
196	196	170	26	1.666532e+02	3.334684e+01	1.326531e-01	1.667342e-01	1.667342e-01	1
197	197	177	29	1.666532e+02	3.334684e+01	1.407767e-01	1.667342e-01	1.667342e-01	1
198	198	152	36	1.666532e+02	3.334684e+01	1.914894e-01	1.667342e-01	1.667342e-01	1
199	199	163	33	1.666532e+02	3.334684e+01	1.683673e-01	1.667342e-01	1.667342e-01	1
200	200	174	28	1.666532e+02	3.334684e+01	1.386139e-01	1.667342e-01	1.667342e-01	1
