# Supplementary material for: Cochaperones convey the energy of ATP hydrolysis for directional action of Hsp90
Source: Nat Commun. 2024 Jan 17;15:569. doi: 10.1038/s41467-024-44847-6 (PMC10794413; doi:10.1038/s41467-024-44847-6)
Supplement: Supplementary file 6 — Source Data [file 41467_2024_44847_MOESM6_ESM.zip › SourceData_Simulations/1_Simulations_0kT/sim_0kT_mol118of200.txt]

coordinates	64.24	108.93	192.24	108.93
time(s)	frame	Idon(a.u.)	Iacc(a.u.)	Idon ideal(a.u.)	Iacc ideal(a.u.)	FRET	FRET ideal (blurr)	FRET ideal	state sequence
1	1	204	11	1.896064e+02	1.039356e+01	5.116279e-02	5.196779e-02	5.196779e-02	1
2	2	187	8	1.896064e+02	1.039356e+01	4.102564e-02	5.196779e-02	5.196779e-02	1
3	3	174	6	1.896064e+02	1.039356e+01	3.333333e-02	5.196779e-02	5.196779e-02	1
4	4	197	12	1.896064e+02	1.039356e+01	5.741627e-02	5.196779e-02	5.196779e-02	1
5	5	177	13	1.896064e+02	1.039356e+01	6.842105e-02	5.196779e-02	5.196779e-02	1
6	6	187	30	1.723557e+02	2.764434e+01	1.382488e-01	1.382217e-01	1.420120e-01	2
7	7	184	21	1.715976e+02	2.840239e+01	1.024390e-01	1.420120e-01	1.420120e-01	2
8	8	151	33	1.715976e+02	2.840239e+01	1.793478e-01	1.420120e-01	1.420120e-01	2
9	9	177	24	1.715976e+02	2.840239e+01	1.194030e-01	1.420120e-01	1.420120e-01	2
10	10	138	70	1.358079e+02	6.419213e+01	3.365385e-01	3.209607e-01	1.420120e-01	2
11	11	52	133	5.528470e+01	1.447153e+02	7.189189e-01	7.235765e-01	7.238165e-01	3
12	12	69	123	5.534696e+01	1.446530e+02	6.406250e-01	7.232652e-01	7.232652e-01	4
13	13	58	140	5.534696e+01	1.446530e+02	7.070707e-01	7.232652e-01	7.232652e-01	4
14	14	54	139	5.534696e+01	1.446530e+02	7.202073e-01	7.232652e-01	7.232652e-01	4
15	15	52	140	5.534696e+01	1.446530e+02	7.291667e-01	7.232652e-01	7.232652e-01	4
16	16	47	124	5.534696e+01	1.446530e+02	7.251462e-01	7.232652e-01	7.232652e-01	4
17	17	53	155	5.534696e+01	1.446530e+02	7.451923e-01	7.232652e-01	7.232652e-01	4
18	18	60	142	5.534696e+01	1.446530e+02	7.029703e-01	7.232652e-01	7.232652e-01	4
19	19	58	140	5.534696e+01	1.446530e+02	7.070707e-01	7.232652e-01	7.232652e-01	4
20	20	49	139	5.534696e+01	1.446530e+02	7.393617e-01	7.232652e-01	7.232652e-01	4
21	21	50	144	5.534696e+01	1.446530e+02	7.422680e-01	7.232652e-01	7.232652e-01	4
22	22	60	117	5.534696e+01	1.446530e+02	6.610169e-01	7.232652e-01	7.232652e-01	4
23	23	55	147	5.534696e+01	1.446530e+02	7.277228e-01	7.232652e-01	7.232652e-01	4
24	24	60	155	5.534696e+01	1.446530e+02	7.209302e-01	7.232652e-01	7.232652e-01	4
25	25	55	156	5.534696e+01	1.446530e+02	7.393365e-01	7.232652e-01	7.232652e-01	4
26	26	63	147	5.534696e+01	1.446530e+02	7.000000e-01	7.232652e-01	7.232652e-01	4
27	27	62	147	5.534696e+01	1.446530e+02	7.033493e-01	7.232652e-01	7.232652e-01	4
28	28	58	139	5.534696e+01	1.446530e+02	7.055838e-01	7.232652e-01	7.232652e-01	4
29	29	64	128	5.534696e+01	1.446530e+02	6.666667e-01	7.232652e-01	7.232652e-01	4
30	30	50	133	5.534696e+01	1.446530e+02	7.267760e-01	7.232652e-01	7.232652e-01	4
31	31	60	141	5.534696e+01	1.446530e+02	7.014925e-01	7.232652e-01	7.232652e-01	4
32	32	51	146	5.534696e+01	1.446530e+02	7.411168e-01	7.232652e-01	7.232652e-01	4
33	33	62	159	5.534696e+01	1.446530e+02	7.194570e-01	7.232652e-01	7.232652e-01	4
34	34	61	138	5.534696e+01	1.446530e+02	6.934673e-01	7.232652e-01	7.232652e-01	4
35	35	48	146	5.534696e+01	1.446530e+02	7.525773e-01	7.232652e-01	7.232652e-01	4
36	36	41	142	5.534696e+01	1.446530e+02	7.759563e-01	7.232652e-01	7.232652e-01	4
37	37	38	132	5.534696e+01	1.446530e+02	7.764706e-01	7.232652e-01	7.232652e-01	4
38	38	52	143	5.534696e+01	1.446530e+02	7.333333e-01	7.232652e-01	7.232652e-01	4
39	39	55	165	5.534696e+01	1.446530e+02	7.500000e-01	7.232652e-01	7.232652e-01	4
40	40	56	159	5.534696e+01	1.446530e+02	7.395349e-01	7.232652e-01	7.232652e-01	4
41	41	65	150	5.534696e+01	1.446530e+02	6.976744e-01	7.232652e-01	7.232652e-01	4
42	42	55	154	5.534696e+01	1.446530e+02	7.368421e-01	7.232652e-01	7.232652e-01	4
43	43	50	149	5.534696e+01	1.446530e+02	7.487437e-01	7.232652e-01	7.232652e-01	4
44	44	61	156	5.534696e+01	1.446530e+02	7.188940e-01	7.232652e-01	7.232652e-01	4
45	45	55	160	5.534696e+01	1.446530e+02	7.441860e-01	7.232652e-01	7.232652e-01	4
46	46	54	147	5.534696e+01	1.446530e+02	7.313433e-01	7.232652e-01	7.232652e-01	4
47	47	42	143	5.534696e+01	1.446530e+02	7.729730e-01	7.232652e-01	7.232652e-01	4
48	48	52	122	5.534696e+01	1.446530e+02	7.011494e-01	7.232652e-01	7.232652e-01	4
49	49	59	153	5.534696e+01	1.446530e+02	7.216981e-01	7.232652e-01	7.232652e-01	4
50	50	52	131	5.534696e+01	1.446530e+02	7.158470e-01	7.232652e-01	7.232652e-01	4
51	51	59	151	5.534696e+01	1.446530e+02	7.190476e-01	7.232652e-01	7.232652e-01	4
52	52	58	154	5.534696e+01	1.446530e+02	7.264151e-01	7.232652e-01	7.232652e-01	4
53	53	53	165	5.534696e+01	1.446530e+02	7.568807e-01	7.232652e-01	7.232652e-01	4
54	54	64	132	5.534696e+01	1.446530e+02	6.734694e-01	7.232652e-01	7.232652e-01	4
55	55	64	156	5.534696e+01	1.446530e+02	7.090909e-01	7.232652e-01	7.232652e-01	4
56	56	51	148	5.534696e+01	1.446530e+02	7.437186e-01	7.232652e-01	7.232652e-01	4
57	57	55	159	5.534696e+01	1.446530e+02	7.429907e-01	7.232652e-01	7.232652e-01	4
58	58	54	154	5.534696e+01	1.446530e+02	7.403846e-01	7.232652e-01	7.232652e-01	4
59	59	49	152	5.534696e+01	1.446530e+02	7.562189e-01	7.232652e-01	7.232652e-01	4
60	60	48	151	5.534696e+01	1.446530e+02	7.587940e-01	7.232652e-01	7.232652e-01	4
61	61	68	129	5.534696e+01	1.446530e+02	6.548223e-01	7.232652e-01	7.232652e-01	4
62	62	44	173	5.534696e+01	1.446530e+02	7.972350e-01	7.232652e-01	7.232652e-01	4
63	63	52	138	5.534696e+01	1.446530e+02	7.263158e-01	7.232652e-01	7.232652e-01	4
64	64	54	145	5.534696e+01	1.446530e+02	7.286432e-01	7.232652e-01	7.232652e-01	4
65	65	45	139	5.534696e+01	1.446530e+02	7.554348e-01	7.232652e-01	7.232652e-01	4
66	66	63	149	5.534696e+01	1.446530e+02	7.028302e-01	7.232652e-01	7.232652e-01	4
67	67	55	135	5.534696e+01	1.446530e+02	7.105263e-01	7.232652e-01	7.232652e-01	4
68	68	61	157	5.534696e+01	1.446530e+02	7.201835e-01	7.232652e-01	7.232652e-01	4
69	69	45	182	5.534696e+01	1.446530e+02	8.017621e-01	7.232652e-01	7.232652e-01	4
70	70	58	141	5.534696e+01	1.446530e+02	7.085427e-01	7.232652e-01	7.232652e-01	4
71	71	60	155	5.534696e+01	1.446530e+02	7.209302e-01	7.232652e-01	7.232652e-01	4
72	72	55	141	5.534696e+01	1.446530e+02	7.193878e-01	7.232652e-01	7.232652e-01	4
73	73	43	126	5.534696e+01	1.446530e+02	7.455621e-01	7.232652e-01	7.232652e-01	4
74	74	62	136	5.534696e+01	1.446530e+02	6.868687e-01	7.232652e-01	7.232652e-01	4
75	75	43	154	5.534696e+01	1.446530e+02	7.817259e-01	7.232652e-01	7.232652e-01	4
76	76	60	142	5.534696e+01	1.446530e+02	7.029703e-01	7.232652e-01	7.232652e-01	4
77	77	48	138	5.534696e+01	1.446530e+02	7.419355e-01	7.232652e-01	7.232652e-01	4
78	78	54	167	5.534696e+01	1.446530e+02	7.556561e-01	7.232652e-01	7.232652e-01	4
79	79	37	126	5.534696e+01	1.446530e+02	7.730061e-01	7.232652e-01	7.232652e-01	4
80	80	53	151	5.534696e+01	1.446530e+02	7.401961e-01	7.232652e-01	7.232652e-01	4
81	81	43	136	5.534696e+01	1.446530e+02	7.597765e-01	7.232652e-01	7.232652e-01	4
82	82	54	136	5.534696e+01	1.446530e+02	7.157895e-01	7.232652e-01	7.232652e-01	4
83	83	63	150	5.534696e+01	1.446530e+02	7.042254e-01	7.232652e-01	7.232652e-01	4
84	84	52	182	5.534696e+01	1.446530e+02	7.777778e-01	7.232652e-01	7.232652e-01	4
85	85	50	162	5.534696e+01	1.446530e+02	7.641509e-01	7.232652e-01	7.232652e-01	4
86	86	122	83	1.284790e+02	7.152098e+01	4.048780e-01	3.576049e-01	5.196779e-02	1
87	87	187	11	1.896064e+02	1.039356e+01	5.555556e-02	5.196779e-02	5.196779e-02	1
88	88	190	11	1.896064e+02	1.039356e+01	5.472637e-02	5.196779e-02	5.196779e-02	1
89	89	183	10	1.896064e+02	1.039356e+01	5.181347e-02	5.196779e-02	5.196779e-02	1
90	90	190	8	1.896064e+02	1.039356e+01	4.040404e-02	5.196779e-02	5.196779e-02	1
91	91	171	4	1.896064e+02	1.039356e+01	2.285714e-02	5.196779e-02	5.196779e-02	1
92	92	196	8	1.896064e+02	1.039356e+01	3.921569e-02	5.196779e-02	5.196779e-02	1
93	93	194	8	1.896064e+02	1.039356e+01	3.960396e-02	5.196779e-02	5.196779e-02	1
94	94	190	12	1.896064e+02	1.039356e+01	5.940594e-02	5.196779e-02	5.196779e-02	1
95	95	195	10	1.896064e+02	1.039356e+01	4.878049e-02	5.196779e-02	5.196779e-02	1
96	96	214	8	1.896064e+02	1.039356e+01	3.603604e-02	5.196779e-02	5.196779e-02	1
97	97	210	9	1.896064e+02	1.039356e+01	4.109589e-02	5.196779e-02	5.196779e-02	1
98	98	177	6	1.896064e+02	1.039356e+01	3.278689e-02	5.196779e-02	5.196779e-02	1
99	99	204	10	1.896064e+02	1.039356e+01	4.672897e-02	5.196779e-02	5.196779e-02	1
100	100	201	9	1.896064e+02	1.039356e+01	4.285714e-02	5.196779e-02	5.196779e-02	1
101	101	187	7	1.896064e+02	1.039356e+01	3.608247e-02	5.196779e-02	5.196779e-02	1
102	102	199	11	1.896064e+02	1.039356e+01	5.238095e-02	5.196779e-02	5.196779e-02	1
103	103	180	9	1.896064e+02	1.039356e+01	4.761905e-02	5.196779e-02	5.196779e-02	1
104	104	186	10	1.896064e+02	1.039356e+01	5.102041e-02	5.196779e-02	5.196779e-02	1
105	105	168	16	1.896064e+02	1.039356e+01	8.695652e-02	5.196779e-02	5.196779e-02	1
106	106	189	10	1.896064e+02	1.039356e+01	5.025126e-02	5.196779e-02	5.196779e-02	1
107	107	196	10	1.896064e+02	1.039356e+01	4.854369e-02	5.196779e-02	5.196779e-02	1
108	108	183	4	1.896064e+02	1.039356e+01	2.139037e-02	5.196779e-02	5.196779e-02	1
109	109	183	12	1.896064e+02	1.039356e+01	6.153846e-02	5.196779e-02	5.196779e-02	1
110	110	180	8	1.896064e+02	1.039356e+01	4.255319e-02	5.196779e-02	5.196779e-02	1
111	111	176	6	1.896064e+02	1.039356e+01	3.296703e-02	5.196779e-02	5.196779e-02	1
112	112	178	9	1.896064e+02	1.039356e+01	4.812834e-02	5.196779e-02	5.196779e-02	1
113	113	167	6	1.896064e+02	1.039356e+01	3.468208e-02	5.196779e-02	5.196779e-02	1
114	114	206	12	1.896064e+02	1.039356e+01	5.504587e-02	5.196779e-02	5.196779e-02	1
115	115	181	11	1.896064e+02	1.039356e+01	5.729167e-02	5.196779e-02	5.196779e-02	1
116	116	183	8	1.896064e+02	1.039356e+01	4.188482e-02	5.196779e-02	5.196779e-02	1
117	117	185	15	1.896064e+02	1.039356e+01	7.500000e-02	5.196779e-02	5.196779e-02	1
118	118	209	8	1.896064e+02	1.039356e+01	3.686636e-02	5.196779e-02	5.196779e-02	1
119	119	203	9	1.896064e+02	1.039356e+01	4.245283e-02	5.196779e-02	5.196779e-02	1
120	120	186	9	1.896064e+02	1.039356e+01	4.615385e-02	5.196779e-02	5.196779e-02	1
121	121	198	10	1.896064e+02	1.039356e+01	4.807692e-02	5.196779e-02	5.196779e-02	1
122	122	189	18	1.896064e+02	1.039356e+01	8.695652e-02	5.196779e-02	5.196779e-02	1
123	123	163	5	1.896064e+02	1.039356e+01	2.976190e-02	5.196779e-02	5.196779e-02	1
124	124	202	11	1.896064e+02	1.039356e+01	5.164319e-02	5.196779e-02	5.196779e-02	1
125	125	180	15	1.896064e+02	1.039356e+01	7.692308e-02	5.196779e-02	5.196779e-02	1
126	126	202	9	1.896064e+02	1.039356e+01	4.265403e-02	5.196779e-02	5.196779e-02	1
127	127	185	16	1.896064e+02	1.039356e+01	7.960199e-02	5.196779e-02	5.196779e-02	1
128	128	206	5	1.896064e+02	1.039356e+01	2.369668e-02	5.196779e-02	5.196779e-02	1
129	129	210	9	1.896064e+02	1.039356e+01	4.109589e-02	5.196779e-02	5.196779e-02	1
130	130	203	9	1.896064e+02	1.039356e+01	4.245283e-02	5.196779e-02	5.196779e-02	1
131	131	206	8	1.896064e+02	1.039356e+01	3.738318e-02	5.196779e-02	5.196779e-02	1
132	132	177	13	1.896064e+02	1.039356e+01	6.842105e-02	5.196779e-02	5.196779e-02	1
133	133	209	9	1.896064e+02	1.039356e+01	4.128440e-02	5.196779e-02	5.196779e-02	1
134	134	203	6	1.896064e+02	1.039356e+01	2.870813e-02	5.196779e-02	5.196779e-02	1
135	135	185	5	1.896064e+02	1.039356e+01	2.631579e-02	5.196779e-02	5.196779e-02	1
136	136	206	7	1.896064e+02	1.039356e+01	3.286385e-02	5.196779e-02	5.196779e-02	1
137	137	202	8	1.896064e+02	1.039356e+01	3.809524e-02	5.196779e-02	5.196779e-02	1
138	138	187	9	1.896064e+02	1.039356e+01	4.591837e-02	5.196779e-02	5.196779e-02	1
139	139	173	6	1.896064e+02	1.039356e+01	3.351955e-02	5.196779e-02	5.196779e-02	1
140	140	199	17	1.896064e+02	1.039356e+01	7.870370e-02	5.196779e-02	5.196779e-02	1
141	141	205	12	1.896064e+02	1.039356e+01	5.529954e-02	5.196779e-02	5.196779e-02	1
142	142	174	8	1.896064e+02	1.039356e+01	4.395604e-02	5.196779e-02	5.196779e-02	1
143	143	182	8	1.896064e+02	1.039356e+01	4.210526e-02	5.196779e-02	5.196779e-02	1
144	144	197	6	1.896064e+02	1.039356e+01	2.955665e-02	5.196779e-02	5.196779e-02	1
145	145	195	10	1.896064e+02	1.039356e+01	4.878049e-02	5.196779e-02	5.196779e-02	1
146	146	179	11	1.896064e+02	1.039356e+01	5.789474e-02	5.196779e-02	5.196779e-02	1
147	147	174	10	1.896064e+02	1.039356e+01	5.434783e-02	5.196779e-02	5.196779e-02	1
148	148	200	13	1.896064e+02	1.039356e+01	6.103286e-02	5.196779e-02	5.196779e-02	1
149	149	185	7	1.896064e+02	1.039356e+01	3.645833e-02	5.196779e-02	5.196779e-02	1
150	150	209	9	1.896064e+02	1.039356e+01	4.128440e-02	5.196779e-02	5.196779e-02	1
151	151	156	42	1.636057e+02	3.639428e+01	2.121212e-01	1.819714e-01	5.196779e-02	1
152	152	45	153	5.534696e+01	1.446530e+02	7.727273e-01	7.232652e-01	7.232652e-01	4
153	153	58	156	5.534696e+01	1.446530e+02	7.289720e-01	7.232652e-01	7.232652e-01	4
154	154	49	157	5.534696e+01	1.446530e+02	7.621359e-01	7.232652e-01	7.232652e-01	4
155	155	63	111	5.534696e+01	1.446530e+02	6.379310e-01	7.232652e-01	7.232652e-01	4
156	156	53	156	5.534696e+01	1.446530e+02	7.464115e-01	7.232652e-01	7.232652e-01	4
157	157	60	145	5.534696e+01	1.446530e+02	7.073171e-01	7.232652e-01	7.232652e-01	4
158	158	57	143	5.534696e+01	1.446530e+02	7.150000e-01	7.232652e-01	7.232652e-01	4
159	159	44	157	5.534696e+01	1.446530e+02	7.810945e-01	7.232652e-01	7.232652e-01	4
160	160	61	187	5.534696e+01	1.446530e+02	7.540323e-01	7.232652e-01	7.232652e-01	4
161	161	59	148	5.534696e+01	1.446530e+02	7.149758e-01	7.232652e-01	7.232652e-01	4
162	162	64	156	5.534696e+01	1.446530e+02	7.090909e-01	7.232652e-01	7.232652e-01	4
163	163	53	157	5.534696e+01	1.446530e+02	7.476190e-01	7.232652e-01	7.232652e-01	4
164	164	59	136	5.534696e+01	1.446530e+02	6.974359e-01	7.232652e-01	7.232652e-01	4
165	165	57	143	5.534696e+01	1.446530e+02	7.150000e-01	7.232652e-01	7.232652e-01	4
166	166	54	144	5.534696e+01	1.446530e+02	7.272727e-01	7.232652e-01	7.232652e-01	4
167	167	66	152	5.534696e+01	1.446530e+02	6.972477e-01	7.232652e-01	7.232652e-01	4
168	168	51	154	5.534696e+01	1.446530e+02	7.512195e-01	7.232652e-01	7.232652e-01	4
169	169	74	148	5.534696e+01	1.446530e+02	6.666667e-01	7.232652e-01	7.232652e-01	4
170	170	64	151	5.534696e+01	1.446530e+02	7.023256e-01	7.232652e-01	7.232652e-01	4
171	171	52	152	5.534696e+01	1.446530e+02	7.450980e-01	7.232652e-01	7.232652e-01	4
172	172	41	159	5.534696e+01	1.446530e+02	7.950000e-01	7.232652e-01	7.232652e-01	4
173	173	49	145	5.534696e+01	1.446530e+02	7.474227e-01	7.232652e-01	7.232652e-01	4
174	174	63	146	5.534696e+01	1.446530e+02	6.985646e-01	7.232652e-01	7.232652e-01	4
175	175	66	144	5.534696e+01	1.446530e+02	6.857143e-01	7.232652e-01	7.232652e-01	4
176	176	53	152	5.534696e+01	1.446530e+02	7.414634e-01	7.232652e-01	7.232652e-01	4
177	177	49	153	5.534696e+01	1.446530e+02	7.574257e-01	7.232652e-01	7.232652e-01	4
178	178	54	136	5.534696e+01	1.446530e+02	7.157895e-01	7.232652e-01	7.232652e-01	4
179	179	40	129	5.534696e+01	1.446530e+02	7.633136e-01	7.232652e-01	7.232652e-01	4
180	180	64	154	5.534696e+01	1.446530e+02	7.064220e-01	7.232652e-01	7.232652e-01	4
181	181	38	139	5.534696e+01	1.446530e+02	7.853107e-01	7.232652e-01	7.232652e-01	4
182	182	46	129	5.534696e+01	1.446530e+02	7.371429e-01	7.232652e-01	7.232652e-01	4
183	183	48	131	5.534696e+01	1.446530e+02	7.318436e-01	7.232652e-01	7.232652e-01	4
184	184	42	129	5.534696e+01	1.446530e+02	7.543860e-01	7.232652e-01	7.232652e-01	4
185	185	60	123	5.534696e+01	1.446530e+02	6.721311e-01	7.232652e-01	7.232652e-01	4
186	186	62	178	5.534696e+01	1.446530e+02	7.416667e-01	7.232652e-01	7.232652e-01	4
187	187	45	142	5.534696e+01	1.446530e+02	7.593583e-01	7.232652e-01	7.232652e-01	4
188	188	57	160	5.534696e+01	1.446530e+02	7.373272e-01	7.232652e-01	7.232652e-01	4
189	189	50	136	5.534696e+01	1.446530e+02	7.311828e-01	7.232652e-01	7.232652e-01	4
190	190	38	145	5.534696e+01	1.446530e+02	7.923497e-01	7.232652e-01	7.232652e-01	4
191	191	57	147	5.534696e+01	1.446530e+02	7.205882e-01	7.232652e-01	7.232652e-01	4
192	192	59	144	5.534696e+01	1.446530e+02	7.093596e-01	7.232652e-01	7.232652e-01	4
193	193	50	145	5.534696e+01	1.446530e+02	7.435897e-01	7.232652e-01	7.232652e-01	4
194	194	75	149	5.534696e+01	1.446530e+02	6.651786e-01	7.232652e-01	7.232652e-01	4
195	195	59	132	5.534696e+01	1.446530e+02	6.910995e-01	7.232652e-01	7.232652e-01	4
196	196	50	127	5.534696e+01	1.446530e+02	7.175141e-01	7.232652e-01	7.232652e-01	4
197	197	46	151	5.534696e+01	1.446530e+02	7.664975e-01	7.232652e-01	7.232652e-01	4
198	198	51	148	5.534696e+01	1.446530e+02	7.437186e-01	7.232652e-01	7.232652e-01	4
199	199	60	133	5.534696e+01	1.446530e+02	6.891192e-01	7.232652e-01	7.232652e-01	4
200	200	53	135	5.534696e+01	1.446530e+02	7.180851e-01	7.232652e-01	7.232652e-01	4
