# Supplementary material for: Cochaperones convey the energy of ATP hydrolysis for directional action of Hsp90
Source: Nat Commun. 2024 Jan 17;15:569. doi: 10.1038/s41467-024-44847-6 (PMC10794413; doi:10.1038/s41467-024-44847-6)
Supplement: Supplementary file 6 — Source Data [file 41467_2024_44847_MOESM6_ESM.zip › SourceData_Simulations/1_Simulations_0kT/sim_0kT_mol119of200.txt]

coordinates	48.85	145.33	176.85	145.33
time(s)	frame	Idon(a.u.)	Iacc(a.u.)	Idon ideal(a.u.)	Iacc ideal(a.u.)	FRET	FRET ideal (blurr)	FRET ideal	state sequence
1	1	43	172	3.690347e+01	1.630965e+02	8.000000e-01	8.154827e-01	8.154827e-01	4
2	2	40	189	3.690347e+01	1.630965e+02	8.253275e-01	8.154827e-01	8.154827e-01	4
3	3	40	155	3.690347e+01	1.630965e+02	7.948718e-01	8.154827e-01	8.154827e-01	4
4	4	44	189	3.690347e+01	1.630965e+02	8.111588e-01	8.154827e-01	8.154827e-01	4
5	5	29	157	3.690347e+01	1.630965e+02	8.440860e-01	8.154827e-01	8.154827e-01	4
6	6	40	183	3.690347e+01	1.630965e+02	8.206278e-01	8.154827e-01	8.154827e-01	4
7	7	38	142	3.690347e+01	1.630965e+02	7.888889e-01	8.154827e-01	8.154827e-01	4
8	8	31	134	3.690347e+01	1.630965e+02	8.121212e-01	8.154827e-01	8.154827e-01	4
9	9	34	162	3.690347e+01	1.630965e+02	8.265306e-01	8.154827e-01	8.154827e-01	4
10	10	40	140	3.690347e+01	1.630965e+02	7.777778e-01	8.154827e-01	8.154827e-01	4
11	11	33	179	3.690347e+01	1.630965e+02	8.443396e-01	8.154827e-01	8.154827e-01	4
12	12	31	135	3.690347e+01	1.630965e+02	8.132530e-01	8.154827e-01	8.154827e-01	4
13	13	31	163	3.690347e+01	1.630965e+02	8.402062e-01	8.154827e-01	8.154827e-01	4
14	14	33	162	3.690347e+01	1.630965e+02	8.307692e-01	8.154827e-01	8.154827e-01	4
15	15	38	165	3.690347e+01	1.630965e+02	8.128079e-01	8.154827e-01	8.154827e-01	4
16	16	33	177	3.690347e+01	1.630965e+02	8.428571e-01	8.154827e-01	8.154827e-01	4
17	17	37	169	3.690347e+01	1.630965e+02	8.203883e-01	8.154827e-01	8.154827e-01	4
18	18	34	175	3.690347e+01	1.630965e+02	8.373206e-01	8.154827e-01	8.154827e-01	4
19	19	47	147	3.690347e+01	1.630965e+02	7.577320e-01	8.154827e-01	8.154827e-01	4
20	20	46	176	3.690347e+01	1.630965e+02	7.927928e-01	8.154827e-01	8.154827e-01	4
21	21	48	153	3.690347e+01	1.630965e+02	7.611940e-01	8.154827e-01	8.154827e-01	4
22	22	30	164	3.690347e+01	1.630965e+02	8.453608e-01	8.154827e-01	8.154827e-01	4
23	23	38	161	3.690347e+01	1.630965e+02	8.090452e-01	8.154827e-01	8.154827e-01	4
24	24	40	169	3.690347e+01	1.630965e+02	8.086124e-01	8.154827e-01	8.154827e-01	4
25	25	33	182	3.690347e+01	1.630965e+02	8.465116e-01	8.154827e-01	8.154827e-01	4
26	26	84	101	8.120128e+01	1.187987e+02	5.459459e-01	5.939936e-01	8.154827e-01	4
27	27	195	1	1.962166e+02	3.783424e+00	5.102041e-03	1.891712e-02	1.891712e-02	1
28	28	210	4	1.962166e+02	3.783424e+00	1.869159e-02	1.891712e-02	1.891712e-02	1
29	29	210	2	1.962166e+02	3.783424e+00	9.433962e-03	1.891712e-02	1.891712e-02	1
30	30	209	3	1.962166e+02	3.783424e+00	1.415094e-02	1.891712e-02	1.891712e-02	1
31	31	187	2	1.962166e+02	3.783424e+00	1.058201e-02	1.891712e-02	1.891712e-02	1
32	32	200	3	1.962166e+02	3.783424e+00	1.477833e-02	1.891712e-02	1.891712e-02	1
33	33	197	1	1.962166e+02	3.783424e+00	5.050505e-03	1.891712e-02	1.891712e-02	1
34	34	208	3	1.962166e+02	3.783424e+00	1.421801e-02	1.891712e-02	1.891712e-02	1
35	35	204	4	1.962166e+02	3.783424e+00	1.923077e-02	1.891712e-02	1.891712e-02	1
36	36	180	2	1.962166e+02	3.783424e+00	1.098901e-02	1.891712e-02	1.891712e-02	1
37	37	215	2	1.962166e+02	3.783424e+00	9.216590e-03	1.891712e-02	1.891712e-02	1
38	38	195	4	1.962166e+02	3.783424e+00	2.010050e-02	1.891712e-02	1.891712e-02	1
39	39	210	1	1.962166e+02	3.783424e+00	4.739336e-03	1.891712e-02	1.891712e-02	1
40	40	193	3	1.962166e+02	3.783424e+00	1.530612e-02	1.891712e-02	1.891712e-02	1
41	41	193	3	1.962166e+02	3.783424e+00	1.530612e-02	1.891712e-02	1.891712e-02	1
42	42	206	5	1.962166e+02	3.783424e+00	2.369668e-02	1.891712e-02	1.891712e-02	1
43	43	194	3	1.962166e+02	3.783424e+00	1.522843e-02	1.891712e-02	1.891712e-02	1
44	44	206	3	1.962166e+02	3.783424e+00	1.435407e-02	1.891712e-02	1.891712e-02	1
45	45	195	3	1.962166e+02	3.783424e+00	1.515152e-02	1.891712e-02	1.891712e-02	1
46	46	191	2	1.962166e+02	3.783424e+00	1.036269e-02	1.891712e-02	1.891712e-02	1
47	47	199	7	1.962166e+02	3.783424e+00	3.398058e-02	1.891712e-02	1.891712e-02	1
48	48	203	10	1.962166e+02	3.783424e+00	4.694836e-02	1.891712e-02	1.891712e-02	1
49	49	199	3	1.962166e+02	3.783424e+00	1.485149e-02	1.891712e-02	1.891712e-02	1
50	50	202	3	1.962166e+02	3.783424e+00	1.463415e-02	1.891712e-02	1.891712e-02	1
51	51	201	2	1.962166e+02	3.783424e+00	9.852217e-03	1.891712e-02	1.891712e-02	1
52	52	215	2	1.962166e+02	3.783424e+00	9.216590e-03	1.891712e-02	1.891712e-02	1
53	53	211	3	1.962166e+02	3.783424e+00	1.401869e-02	1.891712e-02	1.891712e-02	1
54	54	188	3	1.962166e+02	3.783424e+00	1.570681e-02	1.891712e-02	1.891712e-02	1
55	55	221	2	1.962166e+02	3.783424e+00	8.968610e-03	1.891712e-02	1.891712e-02	1
56	56	199	4	1.962166e+02	3.783424e+00	1.970443e-02	1.891712e-02	1.891712e-02	1
57	57	189	2	1.962166e+02	3.783424e+00	1.047120e-02	1.891712e-02	1.891712e-02	1
58	58	214	7	1.962166e+02	3.783424e+00	3.167421e-02	1.891712e-02	1.891712e-02	1
59	59	188	5	1.962166e+02	3.783424e+00	2.590674e-02	1.891712e-02	1.891712e-02	1
60	60	196	5	1.962166e+02	3.783424e+00	2.487562e-02	1.891712e-02	1.891712e-02	1
61	61	200	7	1.956722e+02	4.327780e+00	3.381643e-02	2.163890e-02	1.891712e-02	1
62	62	194	41	1.611741e+02	3.882587e+01	1.744681e-01	1.941294e-01	1.941294e-01	2
63	63	161	39	1.611741e+02	3.882587e+01	1.950000e-01	1.941294e-01	1.941294e-01	2
64	64	146	38	1.611741e+02	3.882587e+01	2.065217e-01	1.941294e-01	1.941294e-01	2
65	65	209	11	1.867917e+02	1.320831e+01	5.000000e-02	6.604157e-02	1.891712e-02	1
66	66	201	1	1.962166e+02	3.783424e+00	4.950495e-03	1.891712e-02	1.891712e-02	1
67	67	197	4	1.962166e+02	3.783424e+00	1.990050e-02	1.891712e-02	1.891712e-02	1
68	68	191	3	1.962166e+02	3.783424e+00	1.546392e-02	1.891712e-02	1.891712e-02	1
69	69	193	3	1.962166e+02	3.783424e+00	1.530612e-02	1.891712e-02	1.891712e-02	1
70	70	191	4	1.962166e+02	3.783424e+00	2.051282e-02	1.891712e-02	1.891712e-02	1
71	71	180	4	1.962166e+02	3.783424e+00	2.173913e-02	1.891712e-02	1.891712e-02	1
72	72	185	4	1.962166e+02	3.783424e+00	2.116402e-02	1.891712e-02	1.891712e-02	1
73	73	208	5	1.962166e+02	3.783424e+00	2.347418e-02	1.891712e-02	1.891712e-02	1
74	74	211	3	1.962166e+02	3.783424e+00	1.401869e-02	1.891712e-02	1.891712e-02	1
75	75	189	4	1.962166e+02	3.783424e+00	2.072539e-02	1.891712e-02	1.891712e-02	1
76	76	194	4	1.962166e+02	3.783424e+00	2.020202e-02	1.891712e-02	1.891712e-02	1
77	77	184	1	1.962166e+02	3.783424e+00	5.405405e-03	1.891712e-02	1.891712e-02	1
78	78	191	3	1.962166e+02	3.783424e+00	1.546392e-02	1.891712e-02	1.891712e-02	1
79	79	194	6	1.962166e+02	3.783424e+00	3.000000e-02	1.891712e-02	1.891712e-02	1
80	80	198	5	1.962166e+02	3.783424e+00	2.463054e-02	1.891712e-02	1.891712e-02	1
81	81	215	6	1.962166e+02	3.783424e+00	2.714932e-02	1.891712e-02	1.891712e-02	1
82	82	202	1	1.962166e+02	3.783424e+00	4.926108e-03	1.891712e-02	1.891712e-02	1
83	83	205	2	1.962166e+02	3.783424e+00	9.661836e-03	1.891712e-02	1.891712e-02	1
84	84	194	2	1.962166e+02	3.783424e+00	1.020408e-02	1.891712e-02	1.891712e-02	1
85	85	199	3	1.962166e+02	3.783424e+00	1.485149e-02	1.891712e-02	1.891712e-02	1
86	86	221	7	1.962166e+02	3.783424e+00	3.070175e-02	1.891712e-02	1.891712e-02	1
87	87	176	2	1.962166e+02	3.783424e+00	1.123596e-02	1.891712e-02	1.891712e-02	1
88	88	198	2	1.962166e+02	3.783424e+00	1.000000e-02	1.891712e-02	1.891712e-02	1
89	89	215	2	1.962166e+02	3.783424e+00	9.216590e-03	1.891712e-02	1.891712e-02	1
90	90	199	4	1.962166e+02	3.783424e+00	1.970443e-02	1.891712e-02	1.891712e-02	1
91	91	199	3	1.962166e+02	3.783424e+00	1.485149e-02	1.891712e-02	1.891712e-02	1
92	92	186	3	1.962166e+02	3.783424e+00	1.587302e-02	1.891712e-02	1.891712e-02	1
93	93	191	7	1.962166e+02	3.783424e+00	3.535354e-02	1.891712e-02	1.891712e-02	1
94	94	186	2	1.962166e+02	3.783424e+00	1.063830e-02	1.891712e-02	1.891712e-02	1
95	95	194	4	1.962166e+02	3.783424e+00	2.020202e-02	1.891712e-02	1.891712e-02	1
96	96	212	9	1.962166e+02	3.783424e+00	4.072398e-02	1.891712e-02	1.891712e-02	1
97	97	186	3	1.962166e+02	3.783424e+00	1.587302e-02	1.891712e-02	1.891712e-02	1
98	98	206	3	1.962166e+02	3.783424e+00	1.435407e-02	1.891712e-02	1.891712e-02	1
99	99	195	4	1.962166e+02	3.783424e+00	2.010050e-02	1.891712e-02	1.891712e-02	1
100	100	186	5	1.962166e+02	3.783424e+00	2.617801e-02	1.891712e-02	1.891712e-02	1
101	101	192	5	1.962166e+02	3.783424e+00	2.538071e-02	1.891712e-02	1.891712e-02	1
102	102	197	0	1.962166e+02	3.783424e+00	0	1.891712e-02	1.891712e-02	1
103	103	175	4	1.962166e+02	3.783424e+00	2.234637e-02	1.891712e-02	1.891712e-02	1
104	104	173	4	1.962166e+02	3.783424e+00	2.259887e-02	1.891712e-02	1.891712e-02	1
105	105	202	4	1.962166e+02	3.783424e+00	1.941748e-02	1.891712e-02	1.891712e-02	1
106	106	181	4	1.962166e+02	3.783424e+00	2.162162e-02	1.891712e-02	1.891712e-02	1
107	107	193	5	1.962166e+02	3.783424e+00	2.525253e-02	1.891712e-02	1.891712e-02	1
108	108	177	4	1.962166e+02	3.783424e+00	2.209945e-02	1.891712e-02	1.891712e-02	1
109	109	186	3	1.962166e+02	3.783424e+00	1.587302e-02	1.891712e-02	1.891712e-02	1
110	110	198	2	1.962166e+02	3.783424e+00	1.000000e-02	1.891712e-02	1.891712e-02	1
111	111	202	5	1.962166e+02	3.783424e+00	2.415459e-02	1.891712e-02	1.891712e-02	1
112	112	201	1	1.962166e+02	3.783424e+00	4.950495e-03	1.891712e-02	1.891712e-02	1
113	113	194	1	1.962166e+02	3.783424e+00	5.128205e-03	1.891712e-02	1.891712e-02	1
114	114	197	7	1.962166e+02	3.783424e+00	3.431373e-02	1.891712e-02	1.891712e-02	1
115	115	202	2	1.962166e+02	3.783424e+00	9.803922e-03	1.891712e-02	1.891712e-02	1
116	116	192	4	1.962166e+02	3.783424e+00	2.040816e-02	1.891712e-02	1.891712e-02	1
117	117	187	2	1.962166e+02	3.783424e+00	1.058201e-02	1.891712e-02	1.891712e-02	1
118	118	194	2	1.962166e+02	3.783424e+00	1.020408e-02	1.891712e-02	1.891712e-02	1
119	119	227	1	1.962166e+02	3.783424e+00	4.385965e-03	1.891712e-02	1.891712e-02	1
120	120	215	5	1.962166e+02	3.783424e+00	2.272727e-02	1.891712e-02	1.891712e-02	1
121	121	218	2	1.962166e+02	3.783424e+00	9.090909e-03	1.891712e-02	1.891712e-02	1
122	122	184	6	1.962166e+02	3.783424e+00	3.157895e-02	1.891712e-02	1.891712e-02	1
123	123	196	2	1.962166e+02	3.783424e+00	1.010101e-02	1.891712e-02	1.891712e-02	1
124	124	198	5	1.962166e+02	3.783424e+00	2.463054e-02	1.891712e-02	1.891712e-02	1
125	125	221	2	1.962166e+02	3.783424e+00	8.968610e-03	1.891712e-02	1.891712e-02	1
126	126	213	3	1.962166e+02	3.783424e+00	1.388889e-02	1.891712e-02	1.891712e-02	1
127	127	209	5	1.962166e+02	3.783424e+00	2.336449e-02	1.891712e-02	1.891712e-02	1
128	128	182	4	1.962166e+02	3.783424e+00	2.150538e-02	1.891712e-02	1.891712e-02	1
129	129	183	12	1.821665e+02	1.783355e+01	6.153846e-02	8.916773e-02	1.891712e-02	1
130	130	38	163	3.690347e+01	1.630965e+02	8.109453e-01	8.154827e-01	8.154827e-01	4
131	131	35	182	3.690347e+01	1.630965e+02	8.387097e-01	8.154827e-01	8.154827e-01	4
132	132	40	163	3.690347e+01	1.630965e+02	8.029557e-01	8.154827e-01	8.154827e-01	4
133	133	37	158	3.690347e+01	1.630965e+02	8.102564e-01	8.154827e-01	8.154827e-01	4
134	134	34	164	3.690347e+01	1.630965e+02	8.282828e-01	8.154827e-01	8.154827e-01	4
135	135	42	151	3.690347e+01	1.630965e+02	7.823834e-01	8.154827e-01	8.154827e-01	4
136	136	28	178	3.690347e+01	1.630965e+02	8.640777e-01	8.154827e-01	8.154827e-01	4
137	137	32	163	3.690347e+01	1.630965e+02	8.358974e-01	8.154827e-01	8.154827e-01	4
138	138	44	151	3.690347e+01	1.630965e+02	7.743590e-01	8.154827e-01	8.154827e-01	4
139	139	42	196	3.690347e+01	1.630965e+02	8.235294e-01	8.154827e-01	8.154827e-01	4
140	140	38	183	3.690347e+01	1.630965e+02	8.280543e-01	8.154827e-01	8.154827e-01	4
141	141	44	161	3.690347e+01	1.630965e+02	7.853659e-01	8.154827e-01	8.154827e-01	4
142	142	48	164	3.690347e+01	1.630965e+02	7.735849e-01	8.154827e-01	8.154827e-01	4
143	143	43	177	3.690347e+01	1.630965e+02	8.045455e-01	8.154827e-01	8.154827e-01	4
144	144	44	155	3.690347e+01	1.630965e+02	7.788945e-01	8.154827e-01	8.154827e-01	4
145	145	37	161	3.690347e+01	1.630965e+02	8.131313e-01	8.154827e-01	8.154827e-01	4
146	146	39	176	3.690347e+01	1.630965e+02	8.186047e-01	8.154827e-01	8.154827e-01	4
147	147	30	167	3.690347e+01	1.630965e+02	8.477157e-01	8.154827e-01	8.154827e-01	4
148	148	34	166	3.690347e+01	1.630965e+02	8.300000e-01	8.154827e-01	8.154827e-01	4
149	149	45	166	3.690347e+01	1.630965e+02	7.867299e-01	8.154827e-01	8.154827e-01	4
150	150	39	174	3.690347e+01	1.630965e+02	8.169014e-01	8.154827e-01	8.154827e-01	4
151	151	36	177	3.690347e+01	1.630965e+02	8.309859e-01	8.154827e-01	8.154827e-01	4
152	152	43	183	3.690347e+01	1.630965e+02	8.097345e-01	8.154827e-01	8.154827e-01	4
153	153	22	135	3.690347e+01	1.630965e+02	8.598726e-01	8.154827e-01	8.154827e-01	4
154	154	29	166	3.690347e+01	1.630965e+02	8.512821e-01	8.154827e-01	8.154827e-01	4
155	155	25	156	3.690347e+01	1.630965e+02	8.618785e-01	8.154827e-01	8.154827e-01	4
156	156	47	161	3.690347e+01	1.630965e+02	7.740385e-01	8.154827e-01	8.154827e-01	4
157	157	31	177	3.690347e+01	1.630965e+02	8.509615e-01	8.154827e-01	8.154827e-01	4
158	158	36	167	3.690347e+01	1.630965e+02	8.226601e-01	8.154827e-01	8.154827e-01	4
159	159	37	158	3.690347e+01	1.630965e+02	8.102564e-01	8.154827e-01	8.154827e-01	4
160	160	27	152	3.690347e+01	1.630965e+02	8.491620e-01	8.154827e-01	8.154827e-01	4
161	161	31	166	3.690347e+01	1.630965e+02	8.426396e-01	8.154827e-01	8.154827e-01	4
162	162	41	172	3.690347e+01	1.630965e+02	8.075117e-01	8.154827e-01	8.154827e-01	4
163	163	37	175	3.690347e+01	1.630965e+02	8.254717e-01	8.154827e-01	8.154827e-01	4
164	164	45	164	3.690347e+01	1.630965e+02	7.846890e-01	8.154827e-01	8.154827e-01	4
165	165	42	160	3.690347e+01	1.630965e+02	7.920792e-01	8.154827e-01	8.154827e-01	4
166	166	29	161	3.690347e+01	1.630965e+02	8.473684e-01	8.154827e-01	8.154827e-01	4
167	167	37	187	3.690347e+01	1.630965e+02	8.348214e-01	8.154827e-01	8.154827e-01	4
168	168	38	169	3.690347e+01	1.630965e+02	8.164251e-01	8.154827e-01	8.154827e-01	4
169	169	35	150	3.690347e+01	1.630965e+02	8.108108e-01	8.154827e-01	8.154827e-01	4
170	170	41	162	3.690347e+01	1.630965e+02	7.980296e-01	8.154827e-01	8.154827e-01	4
171	171	40	179	3.690347e+01	1.630965e+02	8.173516e-01	8.154827e-01	8.154827e-01	4
172	172	49	143	3.690347e+01	1.630965e+02	7.447917e-01	8.154827e-01	8.154827e-01	4
173	173	43	167	3.690347e+01	1.630965e+02	7.952381e-01	8.154827e-01	8.154827e-01	4
174	174	49	170	3.690347e+01	1.630965e+02	7.762557e-01	8.154827e-01	8.154827e-01	4
175	175	26	171	3.690347e+01	1.630965e+02	8.680203e-01	8.154827e-01	8.154827e-01	4
176	176	34	149	3.690347e+01	1.630965e+02	8.142077e-01	8.154827e-01	8.154827e-01	4
177	177	37	182	3.690347e+01	1.630965e+02	8.310502e-01	8.154827e-01	8.154827e-01	4
178	178	28	162	3.690347e+01	1.630965e+02	8.526316e-01	8.154827e-01	8.154827e-01	4
179	179	27	176	3.690347e+01	1.630965e+02	8.669951e-01	8.154827e-01	8.154827e-01	4
180	180	29	155	3.690347e+01	1.630965e+02	8.423913e-01	8.154827e-01	8.154827e-01	4
181	181	42	181	3.690347e+01	1.630965e+02	8.116592e-01	8.154827e-01	8.154827e-01	4
182	182	38	161	3.690347e+01	1.630965e+02	8.090452e-01	8.154827e-01	8.154827e-01	4
183	183	40	166	3.690347e+01	1.630965e+02	8.058252e-01	8.154827e-01	8.154827e-01	4
184	184	43	149	3.690347e+01	1.630965e+02	7.760417e-01	8.154827e-01	8.154827e-01	4
185	185	43	163	3.690347e+01	1.630965e+02	7.912621e-01	8.154827e-01	8.154827e-01	4
186	186	36	166	3.690347e+01	1.630965e+02	8.217822e-01	8.154827e-01	8.154827e-01	4
187	187	25	144	3.690347e+01	1.630965e+02	8.520710e-01	8.154827e-01	8.154827e-01	4
188	188	39	152	3.690347e+01	1.630965e+02	7.958115e-01	8.154827e-01	8.154827e-01	4
189	189	40	160	3.690347e+01	1.630965e+02	8.000000e-01	8.154827e-01	8.154827e-01	4
190	190	41	148	3.690347e+01	1.630965e+02	7.830688e-01	8.154827e-01	8.154827e-01	4
191	191	48	163	3.690347e+01	1.630965e+02	7.725118e-01	8.154827e-01	8.154827e-01	4
192	192	30	148	3.690347e+01	1.630965e+02	8.314607e-01	8.154827e-01	8.154827e-01	4
193	193	53	150	3.690347e+01	1.630965e+02	7.389163e-01	8.154827e-01	8.154827e-01	4
194	194	44	185	3.690347e+01	1.630965e+02	8.078603e-01	8.154827e-01	8.154827e-01	4
195	195	40	138	3.690347e+01	1.630965e+02	7.752809e-01	8.154827e-01	8.154827e-01	4
196	196	37	160	3.690347e+01	1.630965e+02	8.121827e-01	8.154827e-01	8.154827e-01	4
197	197	45	147	3.690347e+01	1.630965e+02	7.656250e-01	8.154827e-01	8.154827e-01	4
198	198	35	167	3.690347e+01	1.630965e+02	8.267327e-01	8.154827e-01	8.154827e-01	4
199	199	31	137	3.690347e+01	1.630965e+02	8.154762e-01	8.154827e-01	8.154827e-01	4
200	200	35	167	3.690347e+01	1.630965e+02	8.267327e-01	8.154827e-01	8.154827e-01	4
