# Supplementary material for: Cochaperones convey the energy of ATP hydrolysis for directional action of Hsp90
Source: Nat Commun. 2024 Jan 17;15:569. doi: 10.1038/s41467-024-44847-6 (PMC10794413; doi:10.1038/s41467-024-44847-6)
Supplement: Supplementary file 6 — Source Data [file 41467_2024_44847_MOESM6_ESM.zip › SourceData_Simulations/1_Simulations_0kT/sim_0kT_mol11of200.txt]

coordinates	14.86	14.76	142.86	14.76
time(s)	frame	Idon(a.u.)	Iacc(a.u.)	Idon ideal(a.u.)	Iacc ideal(a.u.)	FRET	FRET ideal (blurr)	FRET ideal	state sequence
1	1	27	188	1.963228e+01	1.803677e+02	8.744186e-01	9.018386e-01	9.018386e-01	4
2	2	11	174	1.963228e+01	1.803677e+02	9.405405e-01	9.018386e-01	9.018386e-01	4
3	3	26	177	1.963228e+01	1.803677e+02	8.719212e-01	9.018386e-01	9.018386e-01	4
4	4	25	161	1.963228e+01	1.803677e+02	8.655914e-01	9.018386e-01	9.018386e-01	4
5	5	18	162	1.963228e+01	1.803677e+02	9.000000e-01	9.018386e-01	9.018386e-01	4
6	6	19	173	1.963228e+01	1.803677e+02	9.010417e-01	9.018386e-01	9.018386e-01	4
7	7	23	182	1.963228e+01	1.803677e+02	8.878049e-01	9.018386e-01	9.018386e-01	4
8	8	17	182	1.963228e+01	1.803677e+02	9.145729e-01	9.018386e-01	9.018386e-01	4
9	9	20	160	1.963228e+01	1.803677e+02	8.888889e-01	9.018386e-01	9.018386e-01	4
10	10	19	164	1.963228e+01	1.803677e+02	8.961749e-01	9.018386e-01	9.018386e-01	4
11	11	22	187	1.963228e+01	1.803677e+02	8.947368e-01	9.018386e-01	9.018386e-01	4
12	12	20	181	1.963228e+01	1.803677e+02	9.004975e-01	9.018386e-01	9.018386e-01	4
13	13	16	193	1.963228e+01	1.803677e+02	9.234450e-01	9.018386e-01	9.018386e-01	4
14	14	13	164	1.963228e+01	1.803677e+02	9.265537e-01	9.018386e-01	9.018386e-01	4
15	15	22	162	1.963228e+01	1.803677e+02	8.804348e-01	9.018386e-01	9.018386e-01	4
16	16	22	202	1.963228e+01	1.803677e+02	9.017857e-01	9.018386e-01	9.018386e-01	4
17	17	22	201	1.963228e+01	1.803677e+02	9.013453e-01	9.018386e-01	9.018386e-01	4
18	18	19	195	1.963228e+01	1.803677e+02	9.112150e-01	9.018386e-01	9.018386e-01	4
19	19	25	171	1.963228e+01	1.803677e+02	8.724490e-01	9.018386e-01	9.018386e-01	4
20	20	16	195	1.963228e+01	1.803677e+02	9.241706e-01	9.018386e-01	9.018386e-01	4
21	21	19	180	1.963228e+01	1.803677e+02	9.045226e-01	9.018386e-01	9.018386e-01	4
22	22	27	177	1.963228e+01	1.803677e+02	8.676471e-01	9.018386e-01	9.018386e-01	4
23	23	18	178	1.963228e+01	1.803677e+02	9.081633e-01	9.018386e-01	9.018386e-01	4
24	24	30	194	1.963228e+01	1.803677e+02	8.660714e-01	9.018386e-01	9.018386e-01	4
25	25	21	174	1.963228e+01	1.803677e+02	8.923077e-01	9.018386e-01	9.018386e-01	4
26	26	16	197	1.963228e+01	1.803677e+02	9.248826e-01	9.018386e-01	9.018386e-01	4
27	27	13	159	1.963228e+01	1.803677e+02	9.244186e-01	9.018386e-01	9.018386e-01	4
28	28	19	196	1.963228e+01	1.803677e+02	9.116279e-01	9.018386e-01	9.018386e-01	4
29	29	20	164	1.963228e+01	1.803677e+02	8.913043e-01	9.018386e-01	9.018386e-01	4
30	30	16	171	1.963228e+01	1.803677e+02	9.144385e-01	9.018386e-01	9.018386e-01	4
31	31	22	182	1.963228e+01	1.803677e+02	8.921569e-01	9.018386e-01	9.018386e-01	4
32	32	27	166	1.963228e+01	1.803677e+02	8.601036e-01	9.018386e-01	9.018386e-01	4
33	33	26	185	1.963228e+01	1.803677e+02	8.767773e-01	9.018386e-01	9.018386e-01	4
34	34	22	187	1.963228e+01	1.803677e+02	8.947368e-01	9.018386e-01	9.018386e-01	4
35	35	18	185	1.963228e+01	1.803677e+02	9.113300e-01	9.018386e-01	9.018386e-01	4
36	36	27	169	1.963228e+01	1.803677e+02	8.622449e-01	9.018386e-01	9.018386e-01	4
37	37	19	206	1.963228e+01	1.803677e+02	9.155556e-01	9.018386e-01	9.018386e-01	4
38	38	14	173	1.963228e+01	1.803677e+02	9.251337e-01	9.018386e-01	9.018386e-01	4
39	39	19	185	1.963228e+01	1.803677e+02	9.068627e-01	9.018386e-01	9.018386e-01	4
40	40	36	176	1.963228e+01	1.803677e+02	8.301887e-01	9.018386e-01	9.018386e-01	4
41	41	23	183	1.963228e+01	1.803677e+02	8.883495e-01	9.018386e-01	9.018386e-01	4
42	42	15	198	1.963228e+01	1.803677e+02	9.295775e-01	9.018386e-01	9.018386e-01	4
43	43	16	190	1.963228e+01	1.803677e+02	9.223301e-01	9.018386e-01	9.018386e-01	4
44	44	14	155	1.963228e+01	1.803677e+02	9.171598e-01	9.018386e-01	9.018386e-01	4
45	45	17	205	1.963228e+01	1.803677e+02	9.234234e-01	9.018386e-01	9.018386e-01	4
46	46	17	174	1.963228e+01	1.803677e+02	9.109948e-01	9.018386e-01	9.018386e-01	4
47	47	17	198	1.963228e+01	1.803677e+02	9.209302e-01	9.018386e-01	9.018386e-01	4
48	48	21	172	1.963228e+01	1.803677e+02	8.911917e-01	9.018386e-01	9.018386e-01	4
49	49	17	191	1.963228e+01	1.803677e+02	9.182692e-01	9.018386e-01	9.018386e-01	4
50	50	27	186	1.963228e+01	1.803677e+02	8.732394e-01	9.018386e-01	9.018386e-01	4
51	51	16	197	1.963228e+01	1.803677e+02	9.248826e-01	9.018386e-01	9.018386e-01	4
52	52	17	161	1.963228e+01	1.803677e+02	9.044944e-01	9.018386e-01	9.018386e-01	4
53	53	21	165	1.963228e+01	1.803677e+02	8.870968e-01	9.018386e-01	9.018386e-01	4
54	54	25	171	1.963228e+01	1.803677e+02	8.724490e-01	9.018386e-01	9.018386e-01	4
55	55	19	163	1.963228e+01	1.803677e+02	8.956044e-01	9.018386e-01	9.018386e-01	4
56	56	10	178	1.963228e+01	1.803677e+02	9.468085e-01	9.018386e-01	9.018386e-01	4
57	57	19	161	1.963228e+01	1.803677e+02	8.944444e-01	9.018386e-01	9.018386e-01	4
58	58	24	191	1.963228e+01	1.803677e+02	8.883721e-01	9.018386e-01	9.018386e-01	4
59	59	29	187	1.963228e+01	1.803677e+02	8.657407e-01	9.018386e-01	9.018386e-01	4
60	60	18	177	1.963228e+01	1.803677e+02	9.076923e-01	9.018386e-01	9.018386e-01	4
61	61	20	175	1.963228e+01	1.803677e+02	8.974359e-01	9.018386e-01	9.018386e-01	4
62	62	20	186	1.963228e+01	1.803677e+02	9.029126e-01	9.018386e-01	9.018386e-01	4
63	63	19	220	1.963228e+01	1.803677e+02	9.205021e-01	9.018386e-01	9.018386e-01	4
64	64	21	176	1.963228e+01	1.803677e+02	8.934010e-01	9.018386e-01	9.018386e-01	4
65	65	22	198	1.963228e+01	1.803677e+02	9.000000e-01	9.018386e-01	9.018386e-01	4
66	66	17	205	1.963228e+01	1.803677e+02	9.234234e-01	9.018386e-01	9.018386e-01	4
67	67	17	153	1.963228e+01	1.803677e+02	9.000000e-01	9.018386e-01	9.018386e-01	4
68	68	20	208	1.963228e+01	1.803677e+02	9.122807e-01	9.018386e-01	9.018386e-01	4
69	69	19	203	1.963228e+01	1.803677e+02	9.144144e-01	9.018386e-01	9.018386e-01	4
70	70	23	156	1.963228e+01	1.803677e+02	8.715084e-01	9.018386e-01	9.018386e-01	4
71	71	26	158	1.963228e+01	1.803677e+02	8.586957e-01	9.018386e-01	9.018386e-01	4
72	72	14	181	1.963228e+01	1.803677e+02	9.282051e-01	9.018386e-01	9.018386e-01	4
73	73	16	186	1.963228e+01	1.803677e+02	9.207921e-01	9.018386e-01	9.018386e-01	4
74	74	18	176	1.963228e+01	1.803677e+02	9.072165e-01	9.018386e-01	9.018386e-01	4
75	75	13	168	1.963228e+01	1.803677e+02	9.281768e-01	9.018386e-01	9.018386e-01	4
76	76	13	192	1.963228e+01	1.803677e+02	9.365854e-01	9.018386e-01	9.018386e-01	4
77	77	14	191	1.963228e+01	1.803677e+02	9.317073e-01	9.018386e-01	9.018386e-01	4
78	78	29	177	1.963228e+01	1.803677e+02	8.592233e-01	9.018386e-01	9.018386e-01	4
79	79	18	177	1.963228e+01	1.803677e+02	9.076923e-01	9.018386e-01	9.018386e-01	4
80	80	20	168	1.963228e+01	1.803677e+02	8.936170e-01	9.018386e-01	9.018386e-01	4
81	81	27	182	1.963228e+01	1.803677e+02	8.708134e-01	9.018386e-01	9.018386e-01	4
82	82	21	149	1.963228e+01	1.803677e+02	8.764706e-01	9.018386e-01	9.018386e-01	4
83	83	22	203	1.963228e+01	1.803677e+02	9.022222e-01	9.018386e-01	9.018386e-01	4
84	84	19	163	1.963228e+01	1.803677e+02	8.956044e-01	9.018386e-01	9.018386e-01	4
85	85	15	205	1.963228e+01	1.803677e+02	9.318182e-01	9.018386e-01	9.018386e-01	4
86	86	20	200	1.963228e+01	1.803677e+02	9.090909e-01	9.018386e-01	9.018386e-01	4
87	87	20	191	1.963228e+01	1.803677e+02	9.052133e-01	9.018386e-01	9.018386e-01	4
88	88	21	180	1.963228e+01	1.803677e+02	8.955224e-01	9.018386e-01	9.018386e-01	4
89	89	19	162	1.963228e+01	1.803677e+02	8.950276e-01	9.018386e-01	9.018386e-01	4
90	90	24	171	1.963228e+01	1.803677e+02	8.769231e-01	9.018386e-01	9.018386e-01	4
91	91	25	180	1.963228e+01	1.803677e+02	8.780488e-01	9.018386e-01	9.018386e-01	4
92	92	18	189	1.963228e+01	1.803677e+02	9.130435e-01	9.018386e-01	9.018386e-01	4
93	93	19	197	1.963228e+01	1.803677e+02	9.120370e-01	9.018386e-01	9.018386e-01	4
94	94	23	183	1.963228e+01	1.803677e+02	8.883495e-01	9.018386e-01	9.018386e-01	4
95	95	20	173	1.963228e+01	1.803677e+02	8.963731e-01	9.018386e-01	9.018386e-01	4
96	96	16	202	1.963228e+01	1.803677e+02	9.266055e-01	9.018386e-01	9.018386e-01	4
97	97	20	163	1.963228e+01	1.803677e+02	8.907104e-01	9.018386e-01	9.018386e-01	4
98	98	23	186	1.963228e+01	1.803677e+02	8.899522e-01	9.018386e-01	9.018386e-01	4
99	99	20	179	1.963228e+01	1.803677e+02	8.994975e-01	9.018386e-01	9.018386e-01	4
100	100	16	165	1.963228e+01	1.803677e+02	9.116022e-01	9.018386e-01	9.018386e-01	4
101	101	19	190	1.963228e+01	1.803677e+02	9.090909e-01	9.018386e-01	9.018386e-01	4
102	102	25	174	1.963228e+01	1.803677e+02	8.743719e-01	9.018386e-01	9.018386e-01	4
103	103	17	187	1.963228e+01	1.803677e+02	9.166667e-01	9.018386e-01	9.018386e-01	4
104	104	19	180	1.963228e+01	1.803677e+02	9.045226e-01	9.018386e-01	9.018386e-01	4
105	105	19	180	1.963228e+01	1.803677e+02	9.045226e-01	9.018386e-01	9.018386e-01	4
106	106	27	210	1.963228e+01	1.803677e+02	8.860759e-01	9.018386e-01	9.018386e-01	4
107	107	23	163	1.963228e+01	1.803677e+02	8.763441e-01	9.018386e-01	9.018386e-01	4
108	108	18	185	1.963228e+01	1.803677e+02	9.113300e-01	9.018386e-01	9.018386e-01	4
109	109	16	190	1.963228e+01	1.803677e+02	9.223301e-01	9.018386e-01	9.018386e-01	4
110	110	18	167	1.963228e+01	1.803677e+02	9.027027e-01	9.018386e-01	9.018386e-01	4
111	111	23	186	1.963228e+01	1.803677e+02	8.899522e-01	9.018386e-01	9.018386e-01	4
112	112	18	175	1.963228e+01	1.803677e+02	9.067358e-01	9.018386e-01	9.018386e-01	4
113	113	21	158	1.963228e+01	1.803677e+02	8.826816e-01	9.018386e-01	9.018386e-01	4
114	114	22	145	1.963228e+01	1.803677e+02	8.682635e-01	9.018386e-01	9.018386e-01	4
115	115	22	177	1.963228e+01	1.803677e+02	8.894472e-01	9.018386e-01	9.018386e-01	4
116	116	18	161	1.963228e+01	1.803677e+02	8.994413e-01	9.018386e-01	9.018386e-01	4
117	117	15	177	1.963228e+01	1.803677e+02	9.218750e-01	9.018386e-01	9.018386e-01	4
118	118	25	197	1.963228e+01	1.803677e+02	8.873874e-01	9.018386e-01	9.018386e-01	4
119	119	20	180	1.963228e+01	1.803677e+02	9.000000e-01	9.018386e-01	9.018386e-01	4
120	120	21	190	1.963228e+01	1.803677e+02	9.004739e-01	9.018386e-01	9.018386e-01	4
121	121	21	178	1.963228e+01	1.803677e+02	8.944724e-01	9.018386e-01	9.018386e-01	4
122	122	25	161	1.963228e+01	1.803677e+02	8.655914e-01	9.018386e-01	9.018386e-01	4
123	123	18	169	1.963228e+01	1.803677e+02	9.037433e-01	9.018386e-01	9.018386e-01	4
124	124	20	173	1.963228e+01	1.803677e+02	8.963731e-01	9.018386e-01	9.018386e-01	4
125	125	22	189	1.963228e+01	1.803677e+02	8.957346e-01	9.018386e-01	9.018386e-01	4
126	126	24	158	1.963228e+01	1.803677e+02	8.681319e-01	9.018386e-01	9.018386e-01	4
127	127	20	176	1.963228e+01	1.803677e+02	8.979592e-01	9.018386e-01	9.018386e-01	4
128	128	18	168	1.963228e+01	1.803677e+02	9.032258e-01	9.018386e-01	9.018386e-01	4
129	129	16	170	1.963228e+01	1.803677e+02	9.139785e-01	9.018386e-01	9.018386e-01	4
130	130	16	200	1.963228e+01	1.803677e+02	9.259259e-01	9.018386e-01	9.018386e-01	4
131	131	17	174	1.963228e+01	1.803677e+02	9.109948e-01	9.018386e-01	9.018386e-01	4
132	132	19	173	1.963228e+01	1.803677e+02	9.010417e-01	9.018386e-01	9.018386e-01	4
133	133	25	174	1.963228e+01	1.803677e+02	8.743719e-01	9.018386e-01	9.018386e-01	4
134	134	15	179	1.963228e+01	1.803677e+02	9.226804e-01	9.018386e-01	9.018386e-01	4
135	135	18	205	1.963228e+01	1.803677e+02	9.192825e-01	9.018386e-01	9.018386e-01	4
136	136	24	202	1.963228e+01	1.803677e+02	8.938053e-01	9.018386e-01	9.018386e-01	4
137	137	28	191	1.963228e+01	1.803677e+02	8.721461e-01	9.018386e-01	9.018386e-01	4
138	138	10	199	1.963228e+01	1.803677e+02	9.521531e-01	9.018386e-01	9.018386e-01	4
139	139	24	188	1.963228e+01	1.803677e+02	8.867925e-01	9.018386e-01	9.018386e-01	4
140	140	21	167	1.963228e+01	1.803677e+02	8.882979e-01	9.018386e-01	9.018386e-01	4
141	141	22	177	1.963228e+01	1.803677e+02	8.894472e-01	9.018386e-01	9.018386e-01	4
142	142	21	159	1.963228e+01	1.803677e+02	8.833333e-01	9.018386e-01	9.018386e-01	4
143	143	12	192	1.963228e+01	1.803677e+02	9.411765e-01	9.018386e-01	9.018386e-01	4
144	144	25	183	1.963228e+01	1.803677e+02	8.798077e-01	9.018386e-01	9.018386e-01	4
145	145	15	171	1.963228e+01	1.803677e+02	9.193548e-01	9.018386e-01	9.018386e-01	4
146	146	24	199	1.963228e+01	1.803677e+02	8.923767e-01	9.018386e-01	9.018386e-01	4
147	147	19	176	1.963228e+01	1.803677e+02	9.025641e-01	9.018386e-01	9.018386e-01	4
148	148	21	200	1.963228e+01	1.803677e+02	9.049774e-01	9.018386e-01	9.018386e-01	4
149	149	24	175	1.963228e+01	1.803677e+02	8.793970e-01	9.018386e-01	9.018386e-01	4
150	150	18	172	1.963228e+01	1.803677e+02	9.052632e-01	9.018386e-01	9.018386e-01	4
151	151	21	168	1.963228e+01	1.803677e+02	8.888889e-01	9.018386e-01	9.018386e-01	4
152	152	21	190	1.963228e+01	1.803677e+02	9.004739e-01	9.018386e-01	9.018386e-01	4
153	153	61	106	7.611369e+01	1.238863e+02	6.347305e-01	6.194316e-01	9.018386e-01	4
154	154	191	10	1.907396e+02	9.260392e+00	4.975124e-02	4.630196e-02	4.630196e-02	1
155	155	205	10	1.907396e+02	9.260392e+00	4.651163e-02	4.630196e-02	4.630196e-02	1
156	156	197	10	1.907396e+02	9.260392e+00	4.830918e-02	4.630196e-02	4.630196e-02	1
157	157	175	7	1.907396e+02	9.260392e+00	3.846154e-02	4.630196e-02	4.630196e-02	1
158	158	189	8	1.907396e+02	9.260392e+00	4.060914e-02	4.630196e-02	4.630196e-02	1
159	159	197	9	1.907396e+02	9.260392e+00	4.368932e-02	4.630196e-02	4.630196e-02	1
160	160	162	11	1.907396e+02	9.260392e+00	6.358382e-02	4.630196e-02	4.630196e-02	1
161	161	194	12	1.907396e+02	9.260392e+00	5.825243e-02	4.630196e-02	4.630196e-02	1
162	162	198	6	1.907396e+02	9.260392e+00	2.941176e-02	4.630196e-02	4.630196e-02	1
163	163	183	10	1.907396e+02	9.260392e+00	5.181347e-02	4.630196e-02	4.630196e-02	1
164	164	214	8	1.907396e+02	9.260392e+00	3.603604e-02	4.630196e-02	4.630196e-02	1
165	165	194	9	1.907396e+02	9.260392e+00	4.433498e-02	4.630196e-02	4.630196e-02	1
166	166	197	7	1.907396e+02	9.260392e+00	3.431373e-02	4.630196e-02	4.630196e-02	1
167	167	182	16	1.907396e+02	9.260392e+00	8.080808e-02	4.630196e-02	4.630196e-02	1
168	168	191	12	1.907396e+02	9.260392e+00	5.911330e-02	4.630196e-02	4.630196e-02	1
169	169	188	11	1.907396e+02	9.260392e+00	5.527638e-02	4.630196e-02	4.630196e-02	1
170	170	192	9	1.907396e+02	9.260392e+00	4.477612e-02	4.630196e-02	4.630196e-02	1
171	171	200	6	1.907396e+02	9.260392e+00	2.912621e-02	4.630196e-02	4.630196e-02	1
172	172	196	6	1.907396e+02	9.260392e+00	2.970297e-02	4.630196e-02	4.630196e-02	1
173	173	168	10	1.907396e+02	9.260392e+00	5.617978e-02	4.630196e-02	4.630196e-02	1
174	174	194	12	1.907396e+02	9.260392e+00	5.825243e-02	4.630196e-02	4.630196e-02	1
175	175	185	10	1.907396e+02	9.260392e+00	5.128205e-02	4.630196e-02	4.630196e-02	1
176	176	214	5	1.907396e+02	9.260392e+00	2.283105e-02	4.630196e-02	4.630196e-02	1
177	177	189	15	1.907396e+02	9.260392e+00	7.352941e-02	4.630196e-02	4.630196e-02	1
178	178	186	10	1.907396e+02	9.260392e+00	5.102041e-02	4.630196e-02	4.630196e-02	1
179	179	218	11	1.907396e+02	9.260392e+00	4.803493e-02	4.630196e-02	4.630196e-02	1
180	180	197	8	1.907396e+02	9.260392e+00	3.902439e-02	4.630196e-02	4.630196e-02	1
181	181	209	7	1.907396e+02	9.260392e+00	3.240741e-02	4.630196e-02	4.630196e-02	1
182	182	194	12	1.907396e+02	9.260392e+00	5.825243e-02	4.630196e-02	4.630196e-02	1
183	183	210	12	1.907396e+02	9.260392e+00	5.405405e-02	4.630196e-02	4.630196e-02	1
184	184	182	13	1.907396e+02	9.260392e+00	6.666667e-02	4.630196e-02	4.630196e-02	1
185	185	191	14	1.907396e+02	9.260392e+00	6.829268e-02	4.630196e-02	4.630196e-02	1
186	186	195	4	1.907396e+02	9.260392e+00	2.010050e-02	4.630196e-02	4.630196e-02	1
187	187	189	4	1.907396e+02	9.260392e+00	2.072539e-02	4.630196e-02	4.630196e-02	1
188	188	189	9	1.907396e+02	9.260392e+00	4.545455e-02	4.630196e-02	4.630196e-02	1
189	189	196	8	1.907396e+02	9.260392e+00	3.921569e-02	4.630196e-02	4.630196e-02	1
190	190	194	8	1.907396e+02	9.260392e+00	3.960396e-02	4.630196e-02	4.630196e-02	1
191	191	185	6	1.907396e+02	9.260392e+00	3.141361e-02	4.630196e-02	4.630196e-02	1
192	192	174	6	1.907396e+02	9.260392e+00	3.333333e-02	4.630196e-02	4.630196e-02	1
193	193	187	5	1.907396e+02	9.260392e+00	2.604167e-02	4.630196e-02	4.630196e-02	1
194	194	214	13	1.907396e+02	9.260392e+00	5.726872e-02	4.630196e-02	4.630196e-02	1
195	195	195	7	1.907396e+02	9.260392e+00	3.465347e-02	4.630196e-02	4.630196e-02	1
196	196	167	9	1.907396e+02	9.260392e+00	5.113636e-02	4.630196e-02	4.630196e-02	1
197	197	195	12	1.907396e+02	9.260392e+00	5.797101e-02	4.630196e-02	4.630196e-02	1
198	198	207	12	1.907396e+02	9.260392e+00	5.479452e-02	4.630196e-02	4.630196e-02	1
199	199	176	5	1.907396e+02	9.260392e+00	2.762431e-02	4.630196e-02	4.630196e-02	1
200	200	183	8	1.907396e+02	9.260392e+00	4.188482e-02	4.630196e-02	4.630196e-02	1
