# Supplementary material for: Cochaperones convey the energy of ATP hydrolysis for directional action of Hsp90
Source: Nat Commun. 2024 Jan 17;15:569. doi: 10.1038/s41467-024-44847-6 (PMC10794413; doi:10.1038/s41467-024-44847-6)
Supplement: Supplementary file 6 — Source Data [file 41467_2024_44847_MOESM6_ESM.zip › SourceData_Simulations/1_Simulations_0kT/sim_0kT_mol120of200.txt]

coordinates	11.20	66.75	139.20	66.75
time(s)	frame	Idon(a.u.)	Iacc(a.u.)	Idon ideal(a.u.)	Iacc ideal(a.u.)	FRET	FRET ideal (blurr)	FRET ideal	state sequence
1	1	46	148	4.134318e+01	1.586568e+02	7.628866e-01	7.932841e-01	7.932841e-01	4
2	2	38	173	4.134318e+01	1.586568e+02	8.199052e-01	7.932841e-01	7.932841e-01	4
3	3	37	153	4.134318e+01	1.586568e+02	8.052632e-01	7.932841e-01	7.932841e-01	4
4	4	48	160	4.134318e+01	1.586568e+02	7.692308e-01	7.932841e-01	7.932841e-01	4
5	5	45	177	4.134318e+01	1.586568e+02	7.972973e-01	7.932841e-01	7.932841e-01	4
6	6	29	162	4.134318e+01	1.586568e+02	8.481675e-01	7.932841e-01	7.932841e-01	4
7	7	43	165	4.134318e+01	1.586568e+02	7.932692e-01	7.932841e-01	7.932841e-01	4
8	8	41	159	4.134318e+01	1.586568e+02	7.950000e-01	7.932841e-01	7.932841e-01	4
9	9	41	145	4.134318e+01	1.586568e+02	7.795699e-01	7.932841e-01	7.932841e-01	4
10	10	47	148	4.134318e+01	1.586568e+02	7.589744e-01	7.932841e-01	7.932841e-01	4
11	11	34	166	4.134318e+01	1.586568e+02	8.300000e-01	7.932841e-01	7.932841e-01	4
12	12	39	138	4.134318e+01	1.586568e+02	7.796610e-01	7.932841e-01	7.932841e-01	4
13	13	53	150	4.134318e+01	1.586568e+02	7.389163e-01	7.932841e-01	7.932841e-01	4
14	14	33	141	4.134318e+01	1.586568e+02	8.103448e-01	7.932841e-01	7.932841e-01	4
15	15	39	168	4.134318e+01	1.586568e+02	8.115942e-01	7.932841e-01	7.932841e-01	4
16	16	44	142	4.134318e+01	1.586568e+02	7.634409e-01	7.932841e-01	7.932841e-01	4
17	17	53	171	4.134318e+01	1.586568e+02	7.633929e-01	7.932841e-01	7.932841e-01	4
18	18	43	115	4.134318e+01	1.586568e+02	7.278481e-01	7.932841e-01	7.932841e-01	4
19	19	36	186	4.134318e+01	1.586568e+02	8.378378e-01	7.932841e-01	7.932841e-01	4
20	20	38	156	4.134318e+01	1.586568e+02	8.041237e-01	7.932841e-01	7.932841e-01	4
21	21	45	135	4.134318e+01	1.586568e+02	7.500000e-01	7.932841e-01	7.932841e-01	4
22	22	62	141	7.003219e+01	1.299678e+02	6.945813e-01	6.498390e-01	7.932841e-01	4
23	23	179	22	1.729582e+02	2.704181e+01	1.094527e-01	1.352090e-01	1.352090e-01	1
24	24	184	21	1.729582e+02	2.704181e+01	1.024390e-01	1.352090e-01	1.352090e-01	1
25	25	167	20	1.729582e+02	2.704181e+01	1.069519e-01	1.352090e-01	1.352090e-01	1
26	26	176	20	1.729582e+02	2.704181e+01	1.020408e-01	1.352090e-01	1.352090e-01	1
27	27	163	25	1.729582e+02	2.704181e+01	1.329787e-01	1.352090e-01	1.352090e-01	1
28	28	175	27	1.729582e+02	2.704181e+01	1.336634e-01	1.352090e-01	1.352090e-01	1
29	29	167	18	1.729582e+02	2.704181e+01	9.729730e-02	1.352090e-01	1.352090e-01	1
30	30	145	58	1.360746e+02	6.392538e+01	2.857143e-01	3.196269e-01	1.352090e-01	1
31	31	46	153	4.134318e+01	1.586568e+02	7.688442e-01	7.932841e-01	7.932841e-01	4
32	32	38	175	4.134318e+01	1.586568e+02	8.215962e-01	7.932841e-01	7.932841e-01	4
33	33	37	156	4.134318e+01	1.586568e+02	8.082902e-01	7.932841e-01	7.932841e-01	4
34	34	50	163	4.134318e+01	1.586568e+02	7.652582e-01	7.932841e-01	7.932841e-01	4
35	35	43	154	4.134318e+01	1.586568e+02	7.817259e-01	7.932841e-01	7.932841e-01	4
36	36	44	154	4.134318e+01	1.586568e+02	7.777778e-01	7.932841e-01	7.932841e-01	4
37	37	50	174	4.134318e+01	1.586568e+02	7.767857e-01	7.932841e-01	7.932841e-01	4
38	38	47	157	4.134318e+01	1.586568e+02	7.696078e-01	7.932841e-01	7.932841e-01	4
39	39	43	154	4.134318e+01	1.586568e+02	7.817259e-01	7.932841e-01	7.932841e-01	4
40	40	53	164	4.134318e+01	1.586568e+02	7.557604e-01	7.932841e-01	7.932841e-01	4
41	41	47	166	4.134318e+01	1.586568e+02	7.793427e-01	7.932841e-01	7.932841e-01	4
42	42	48	163	4.134318e+01	1.586568e+02	7.725118e-01	7.932841e-01	7.932841e-01	4
43	43	43	162	4.134318e+01	1.586568e+02	7.902439e-01	7.932841e-01	7.932841e-01	4
44	44	49	168	4.134318e+01	1.586568e+02	7.741935e-01	7.932841e-01	7.932841e-01	4
45	45	44	143	4.134318e+01	1.586568e+02	7.647059e-01	7.932841e-01	7.932841e-01	4
46	46	144	33	1.596761e+02	4.032389e+01	1.864407e-01	2.016194e-01	1.352090e-01	1
47	47	185	29	1.729582e+02	2.704181e+01	1.355140e-01	1.352090e-01	1.352090e-01	1
48	48	163	21	1.729582e+02	2.704181e+01	1.141304e-01	1.352090e-01	1.352090e-01	1
49	49	190	34	1.729582e+02	2.704181e+01	1.517857e-01	1.352090e-01	1.352090e-01	1
50	50	184	16	1.729582e+02	2.704181e+01	8.000000e-02	1.352090e-01	1.352090e-01	1
51	51	174	29	1.729582e+02	2.704181e+01	1.428571e-01	1.352090e-01	1.352090e-01	1
52	52	153	22	1.729582e+02	2.704181e+01	1.257143e-01	1.352090e-01	1.352090e-01	1
53	53	184	31	1.729582e+02	2.704181e+01	1.441860e-01	1.352090e-01	1.352090e-01	1
54	54	181	28	1.729582e+02	2.704181e+01	1.339713e-01	1.352090e-01	1.352090e-01	1
55	55	156	16	1.729582e+02	2.704181e+01	9.302326e-02	1.352090e-01	1.352090e-01	1
56	56	165	24	1.729582e+02	2.704181e+01	1.269841e-01	1.352090e-01	1.352090e-01	1
57	57	186	29	1.729582e+02	2.704181e+01	1.348837e-01	1.352090e-01	1.352090e-01	1
58	58	169	26	1.729582e+02	2.704181e+01	1.333333e-01	1.352090e-01	1.352090e-01	1
59	59	152	29	1.729582e+02	2.704181e+01	1.602210e-01	1.352090e-01	1.352090e-01	1
60	60	180	20	1.729582e+02	2.704181e+01	1.000000e-01	1.352090e-01	1.352090e-01	1
61	61	186	31	1.729582e+02	2.704181e+01	1.428571e-01	1.352090e-01	1.352090e-01	1
62	62	182	25	1.729582e+02	2.704181e+01	1.207729e-01	1.352090e-01	1.352090e-01	1
63	63	176	35	1.729582e+02	2.704181e+01	1.658768e-01	1.352090e-01	1.352090e-01	1
64	64	177	27	1.729582e+02	2.704181e+01	1.323529e-01	1.352090e-01	1.352090e-01	1
65	65	160	29	1.729582e+02	2.704181e+01	1.534392e-01	1.352090e-01	1.352090e-01	1
66	66	168	30	1.729582e+02	2.704181e+01	1.515152e-01	1.352090e-01	1.352090e-01	1
67	67	188	25	1.729582e+02	2.704181e+01	1.173709e-01	1.352090e-01	1.352090e-01	1
68	68	184	26	1.729582e+02	2.704181e+01	1.238095e-01	1.352090e-01	1.352090e-01	1
69	69	160	23	1.729582e+02	2.704181e+01	1.256831e-01	1.352090e-01	1.352090e-01	1
70	70	175	20	1.729582e+02	2.704181e+01	1.025641e-01	1.352090e-01	1.352090e-01	1
71	71	187	28	1.729582e+02	2.704181e+01	1.302326e-01	1.352090e-01	1.352090e-01	1
72	72	183	33	1.729582e+02	2.704181e+01	1.527778e-01	1.352090e-01	1.352090e-01	1
73	73	157	29	1.729582e+02	2.704181e+01	1.559140e-01	1.352090e-01	1.352090e-01	1
74	74	153	29	1.729582e+02	2.704181e+01	1.593407e-01	1.352090e-01	1.352090e-01	1
75	75	171	22	1.775454e+02	2.245463e+01	1.139896e-01	1.122732e-01	1.352090e-01	1
76	76	150	52	1.494980e+02	5.050198e+01	2.574257e-01	2.525099e-01	1.885263e-02	2
77	77	47	148	4.712715e+01	1.528729e+02	7.589744e-01	7.643643e-01	7.643643e-01	3
78	78	44	154	4.712715e+01	1.528729e+02	7.777778e-01	7.643643e-01	7.643643e-01	3
79	79	42	161	4.712715e+01	1.528729e+02	7.931034e-01	7.643643e-01	7.643643e-01	3
80	80	46	133	4.712715e+01	1.528729e+02	7.430168e-01	7.643643e-01	7.643643e-01	3
81	81	51	178	4.712715e+01	1.528729e+02	7.772926e-01	7.643643e-01	7.643643e-01	3
82	82	58	142	4.712715e+01	1.528729e+02	7.100000e-01	7.643643e-01	7.643643e-01	3
83	83	38	169	4.156719e+01	1.584328e+02	8.164251e-01	7.921640e-01	7.932841e-01	4
84	84	38	166	4.134318e+01	1.586568e+02	8.137255e-01	7.932841e-01	7.932841e-01	4
85	85	49	146	4.134318e+01	1.586568e+02	7.487179e-01	7.932841e-01	7.932841e-01	4
86	86	45	166	4.134318e+01	1.586568e+02	7.867299e-01	7.932841e-01	7.932841e-01	4
87	87	63	177	4.134318e+01	1.586568e+02	7.375000e-01	7.932841e-01	7.932841e-01	4
88	88	45	153	4.134318e+01	1.586568e+02	7.727273e-01	7.932841e-01	7.932841e-01	4
89	89	48	164	4.134318e+01	1.586568e+02	7.735849e-01	7.932841e-01	7.932841e-01	4
90	90	46	159	4.134318e+01	1.586568e+02	7.756098e-01	7.932841e-01	7.932841e-01	4
91	91	41	182	4.134318e+01	1.586568e+02	8.161435e-01	7.932841e-01	7.932841e-01	4
92	92	45	165	4.134318e+01	1.586568e+02	7.857143e-01	7.932841e-01	7.932841e-01	4
93	93	41	153	4.134318e+01	1.586568e+02	7.886598e-01	7.932841e-01	7.932841e-01	4
94	94	42	157	4.134318e+01	1.586568e+02	7.889447e-01	7.932841e-01	7.932841e-01	4
95	95	53	149	4.134318e+01	1.586568e+02	7.376238e-01	7.932841e-01	7.932841e-01	4
96	96	31	140	4.134318e+01	1.586568e+02	8.187135e-01	7.932841e-01	7.932841e-01	4
97	97	48	156	4.134318e+01	1.586568e+02	7.647059e-01	7.932841e-01	7.932841e-01	4
98	98	41	160	4.134318e+01	1.586568e+02	7.960199e-01	7.932841e-01	7.932841e-01	4
99	99	45	152	4.134318e+01	1.586568e+02	7.715736e-01	7.932841e-01	7.932841e-01	4
100	100	38	159	4.134318e+01	1.586568e+02	8.071066e-01	7.932841e-01	7.932841e-01	4
101	101	43	158	4.134318e+01	1.586568e+02	7.860697e-01	7.932841e-01	7.932841e-01	4
102	102	51	155	4.134318e+01	1.586568e+02	7.524272e-01	7.932841e-01	7.932841e-01	4
103	103	39	137	4.134318e+01	1.586568e+02	7.784091e-01	7.932841e-01	7.932841e-01	4
104	104	31	177	4.134318e+01	1.586568e+02	8.509615e-01	7.932841e-01	7.932841e-01	4
105	105	33	141	4.134318e+01	1.586568e+02	8.103448e-01	7.932841e-01	7.932841e-01	4
106	106	48	159	4.134318e+01	1.586568e+02	7.681159e-01	7.932841e-01	7.932841e-01	4
107	107	39	178	4.134318e+01	1.586568e+02	8.202765e-01	7.932841e-01	7.932841e-01	4
108	108	30	178	4.134318e+01	1.586568e+02	8.557692e-01	7.932841e-01	7.932841e-01	4
109	109	45	131	4.134318e+01	1.586568e+02	7.443182e-01	7.932841e-01	7.932841e-01	4
110	110	50	146	4.134318e+01	1.586568e+02	7.448980e-01	7.932841e-01	7.932841e-01	4
111	111	45	144	4.134318e+01	1.586568e+02	7.619048e-01	7.932841e-01	7.932841e-01	4
112	112	37	166	4.134318e+01	1.586568e+02	8.177340e-01	7.932841e-01	7.932841e-01	4
113	113	51	132	4.134318e+01	1.586568e+02	7.213115e-01	7.932841e-01	7.932841e-01	4
114	114	42	164	4.134318e+01	1.586568e+02	7.961165e-01	7.932841e-01	7.932841e-01	4
115	115	33	172	4.134318e+01	1.586568e+02	8.390244e-01	7.932841e-01	7.932841e-01	4
116	116	30	161	4.134318e+01	1.586568e+02	8.429319e-01	7.932841e-01	7.932841e-01	4
117	117	33	154	4.134318e+01	1.586568e+02	8.235294e-01	7.932841e-01	7.932841e-01	4
118	118	35	154	4.134318e+01	1.586568e+02	8.148148e-01	7.932841e-01	7.932841e-01	4
119	119	32	161	4.134318e+01	1.586568e+02	8.341969e-01	7.932841e-01	7.932841e-01	4
120	120	48	152	4.134318e+01	1.586568e+02	7.600000e-01	7.932841e-01	7.932841e-01	4
121	121	32	150	4.134318e+01	1.586568e+02	8.241758e-01	7.932841e-01	7.932841e-01	4
122	122	39	147	4.134318e+01	1.586568e+02	7.903226e-01	7.932841e-01	7.932841e-01	4
123	123	60	158	4.134318e+01	1.586568e+02	7.247706e-01	7.932841e-01	7.932841e-01	4
124	124	38	156	4.134318e+01	1.586568e+02	8.041237e-01	7.932841e-01	7.932841e-01	4
125	125	47	188	4.134318e+01	1.586568e+02	8.000000e-01	7.932841e-01	7.932841e-01	4
126	126	48	155	4.134318e+01	1.586568e+02	7.635468e-01	7.932841e-01	7.932841e-01	4
127	127	48	150	4.134318e+01	1.586568e+02	7.575758e-01	7.932841e-01	7.932841e-01	4
128	128	41	162	4.134318e+01	1.586568e+02	7.980296e-01	7.932841e-01	7.932841e-01	4
129	129	43	147	4.134318e+01	1.586568e+02	7.736842e-01	7.932841e-01	7.932841e-01	4
130	130	40	171	4.134318e+01	1.586568e+02	8.104265e-01	7.932841e-01	7.932841e-01	4
131	131	46	162	4.134318e+01	1.586568e+02	7.788462e-01	7.932841e-01	7.932841e-01	4
132	132	42	170	4.134318e+01	1.586568e+02	8.018868e-01	7.932841e-01	7.932841e-01	4
133	133	45	158	4.134318e+01	1.586568e+02	7.783251e-01	7.932841e-01	7.932841e-01	4
134	134	36	153	4.134318e+01	1.586568e+02	8.095238e-01	7.932841e-01	7.932841e-01	4
135	135	41	175	4.134318e+01	1.586568e+02	8.101852e-01	7.932841e-01	7.932841e-01	4
136	136	39	163	4.134318e+01	1.586568e+02	8.069307e-01	7.932841e-01	7.932841e-01	4
137	137	34	161	4.134318e+01	1.586568e+02	8.256410e-01	7.932841e-01	7.932841e-01	4
138	138	36	164	4.134318e+01	1.586568e+02	8.200000e-01	7.932841e-01	7.932841e-01	4
139	139	46	161	4.134318e+01	1.586568e+02	7.777778e-01	7.932841e-01	7.932841e-01	4
140	140	38	175	4.134318e+01	1.586568e+02	8.215962e-01	7.932841e-01	7.932841e-01	4
141	141	36	146	4.134318e+01	1.586568e+02	8.021978e-01	7.932841e-01	7.932841e-01	4
142	142	41	174	4.134318e+01	1.586568e+02	8.093023e-01	7.932841e-01	7.932841e-01	4
143	143	45	152	4.134318e+01	1.586568e+02	7.715736e-01	7.932841e-01	7.932841e-01	4
144	144	32	176	4.134318e+01	1.586568e+02	8.461538e-01	7.932841e-01	7.932841e-01	4
145	145	35	160	4.134318e+01	1.586568e+02	8.205128e-01	7.932841e-01	7.932841e-01	4
146	146	36	160	4.134318e+01	1.586568e+02	8.163265e-01	7.932841e-01	7.932841e-01	4
147	147	42	161	4.134318e+01	1.586568e+02	7.931034e-01	7.932841e-01	7.932841e-01	4
148	148	41	167	4.134318e+01	1.586568e+02	8.028846e-01	7.932841e-01	7.932841e-01	4
149	149	40	173	4.134318e+01	1.586568e+02	8.122066e-01	7.932841e-01	7.932841e-01	4
150	150	39	144	4.134318e+01	1.586568e+02	7.868852e-01	7.932841e-01	7.932841e-01	4
151	151	59	148	5.685254e+01	1.431475e+02	7.149758e-01	7.157373e-01	7.932841e-01	4
152	152	203	31	1.729582e+02	2.704181e+01	1.324786e-01	1.352090e-01	1.352090e-01	1
153	153	169	29	1.729582e+02	2.704181e+01	1.464646e-01	1.352090e-01	1.352090e-01	1
154	154	175	27	1.729582e+02	2.704181e+01	1.336634e-01	1.352090e-01	1.352090e-01	1
155	155	175	22	1.729582e+02	2.704181e+01	1.116751e-01	1.352090e-01	1.352090e-01	1
156	156	179	31	1.729582e+02	2.704181e+01	1.476190e-01	1.352090e-01	1.352090e-01	1
157	157	172	29	1.729582e+02	2.704181e+01	1.442786e-01	1.352090e-01	1.352090e-01	1
158	158	164	34	1.729582e+02	2.704181e+01	1.717172e-01	1.352090e-01	1.352090e-01	1
159	159	178	32	1.729582e+02	2.704181e+01	1.523810e-01	1.352090e-01	1.352090e-01	1
160	160	135	23	1.729582e+02	2.704181e+01	1.455696e-01	1.352090e-01	1.352090e-01	1
161	161	155	24	1.729582e+02	2.704181e+01	1.340782e-01	1.352090e-01	1.352090e-01	1
162	162	158	34	1.729582e+02	2.704181e+01	1.770833e-01	1.352090e-01	1.352090e-01	1
163	163	168	29	1.729582e+02	2.704181e+01	1.472081e-01	1.352090e-01	1.352090e-01	1
164	164	172	25	1.729582e+02	2.704181e+01	1.269036e-01	1.352090e-01	1.352090e-01	1
165	165	136	22	1.729582e+02	2.704181e+01	1.392405e-01	1.352090e-01	1.352090e-01	1
166	166	158	29	1.729582e+02	2.704181e+01	1.550802e-01	1.352090e-01	1.352090e-01	1
167	167	164	29	1.742836e+02	2.571640e+01	1.502591e-01	1.285820e-01	1.352090e-01	1
168	168	214	5	1.962295e+02	3.770526e+00	2.283105e-02	1.885263e-02	1.885263e-02	2
169	169	190	4	1.962295e+02	3.770526e+00	2.061856e-02	1.885263e-02	1.885263e-02	2
170	170	192	7	1.962295e+02	3.770526e+00	3.517588e-02	1.885263e-02	1.885263e-02	2
171	171	177	19	1.797791e+02	2.022093e+01	9.693878e-02	1.011046e-01	1.352090e-01	1
172	172	163	20	1.729582e+02	2.704181e+01	1.092896e-01	1.352090e-01	1.352090e-01	1
173	173	173	33	1.729582e+02	2.704181e+01	1.601942e-01	1.352090e-01	1.352090e-01	1
174	174	178	35	1.729582e+02	2.704181e+01	1.643192e-01	1.352090e-01	1.352090e-01	1
175	175	167	22	1.729582e+02	2.704181e+01	1.164021e-01	1.352090e-01	1.352090e-01	1
176	176	178	19	1.729582e+02	2.704181e+01	9.644670e-02	1.352090e-01	1.352090e-01	1
177	177	169	38	1.729582e+02	2.704181e+01	1.835749e-01	1.352090e-01	1.352090e-01	1
178	178	152	26	1.729582e+02	2.704181e+01	1.460674e-01	1.352090e-01	1.352090e-01	1
179	179	183	30	1.729582e+02	2.704181e+01	1.408451e-01	1.352090e-01	1.352090e-01	1
180	180	169	33	1.729582e+02	2.704181e+01	1.633663e-01	1.352090e-01	1.352090e-01	1
181	181	153	28	1.729582e+02	2.704181e+01	1.546961e-01	1.352090e-01	1.352090e-01	1
182	182	177	26	1.729582e+02	2.704181e+01	1.280788e-01	1.352090e-01	1.352090e-01	1
183	183	189	27	1.729582e+02	2.704181e+01	1.250000e-01	1.352090e-01	1.352090e-01	1
184	184	30	141	4.155940e+01	1.584406e+02	8.245614e-01	7.922030e-01	7.932841e-01	4
185	185	43	149	4.134318e+01	1.586568e+02	7.760417e-01	7.932841e-01	7.932841e-01	4
186	186	38	169	4.134318e+01	1.586568e+02	8.164251e-01	7.932841e-01	7.932841e-01	4
187	187	42	147	4.134318e+01	1.586568e+02	7.777778e-01	7.932841e-01	7.932841e-01	4
188	188	40	165	4.134318e+01	1.586568e+02	8.048780e-01	7.932841e-01	7.932841e-01	4
189	189	42	163	4.134318e+01	1.586568e+02	7.951220e-01	7.932841e-01	7.932841e-01	4
190	190	44	154	4.134318e+01	1.586568e+02	7.777778e-01	7.932841e-01	7.932841e-01	4
191	191	32	146	4.134318e+01	1.586568e+02	8.202247e-01	7.932841e-01	7.932841e-01	4
192	192	49	156	4.134318e+01	1.586568e+02	7.609756e-01	7.932841e-01	7.932841e-01	4
193	193	36	152	4.134318e+01	1.586568e+02	8.085106e-01	7.932841e-01	7.932841e-01	4
194	194	36	129	4.134318e+01	1.586568e+02	7.818182e-01	7.932841e-01	7.932841e-01	4
195	195	41	154	4.134318e+01	1.586568e+02	7.897436e-01	7.932841e-01	7.932841e-01	4
196	196	47	135	4.134318e+01	1.586568e+02	7.417582e-01	7.932841e-01	7.932841e-01	4
197	197	36	151	4.134318e+01	1.586568e+02	8.074866e-01	7.932841e-01	7.932841e-01	4
198	198	37	168	4.134318e+01	1.586568e+02	8.195122e-01	7.932841e-01	7.932841e-01	4
199	199	39	144	4.134318e+01	1.586568e+02	7.868852e-01	7.932841e-01	7.932841e-01	4
200	200	45	171	4.134318e+01	1.586568e+02	7.916667e-01	7.932841e-01	7.932841e-01	4
