# Supplementary material for: Cochaperones convey the energy of ATP hydrolysis for directional action of Hsp90
Source: Nat Commun. 2024 Jan 17;15:569. doi: 10.1038/s41467-024-44847-6 (PMC10794413; doi:10.1038/s41467-024-44847-6)
Supplement: Supplementary file 6 — Source Data [file 41467_2024_44847_MOESM6_ESM.zip › SourceData_Simulations/1_Simulations_0kT/sim_0kT_mol121of200.txt]

coordinates	43.27	220.03	171.27	220.03
time(s)	frame	Idon(a.u.)	Iacc(a.u.)	Idon ideal(a.u.)	Iacc ideal(a.u.)	FRET	FRET ideal (blurr)	FRET ideal	state sequence
1	1	57	162	4.681973e+01	1.531803e+02	7.397260e-01	7.659014e-01	7.659014e-01	4
2	2	41	177	4.681973e+01	1.531803e+02	8.119266e-01	7.659014e-01	7.659014e-01	4
3	3	51	160	4.681973e+01	1.531803e+02	7.582938e-01	7.659014e-01	7.659014e-01	4
4	4	49	163	4.681973e+01	1.531803e+02	7.688679e-01	7.659014e-01	7.659014e-01	4
5	5	63	160	4.681973e+01	1.531803e+02	7.174888e-01	7.659014e-01	7.659014e-01	4
6	6	54	155	4.681973e+01	1.531803e+02	7.416268e-01	7.659014e-01	7.659014e-01	4
7	7	49	157	4.681973e+01	1.531803e+02	7.621359e-01	7.659014e-01	7.659014e-01	4
8	8	47	162	4.681973e+01	1.531803e+02	7.751196e-01	7.659014e-01	7.659014e-01	4
9	9	32	152	4.681973e+01	1.531803e+02	8.260870e-01	7.659014e-01	7.659014e-01	4
10	10	56	153	4.681973e+01	1.531803e+02	7.320574e-01	7.659014e-01	7.659014e-01	4
11	11	54	149	4.681973e+01	1.531803e+02	7.339901e-01	7.659014e-01	7.659014e-01	4
12	12	67	158	4.681973e+01	1.531803e+02	7.022222e-01	7.659014e-01	7.659014e-01	4
13	13	41	153	4.681973e+01	1.531803e+02	7.886598e-01	7.659014e-01	7.659014e-01	4
14	14	41	173	4.681973e+01	1.531803e+02	8.084112e-01	7.659014e-01	7.659014e-01	4
15	15	47	155	4.681973e+01	1.531803e+02	7.673267e-01	7.659014e-01	7.659014e-01	4
16	16	48	178	4.681973e+01	1.531803e+02	7.876106e-01	7.659014e-01	7.659014e-01	4
17	17	52	156	4.681973e+01	1.531803e+02	7.500000e-01	7.659014e-01	7.659014e-01	4
18	18	50	162	4.681973e+01	1.531803e+02	7.641509e-01	7.659014e-01	7.659014e-01	4
19	19	62	137	4.681973e+01	1.531803e+02	6.884422e-01	7.659014e-01	7.659014e-01	4
20	20	48	149	4.681973e+01	1.531803e+02	7.563452e-01	7.659014e-01	7.659014e-01	4
21	21	60	155	4.681973e+01	1.531803e+02	7.209302e-01	7.659014e-01	7.659014e-01	4
22	22	46	139	4.681973e+01	1.531803e+02	7.513514e-01	7.659014e-01	7.659014e-01	4
23	23	52	161	4.681973e+01	1.531803e+02	7.558685e-01	7.659014e-01	7.659014e-01	4
24	24	52	158	4.681973e+01	1.531803e+02	7.523810e-01	7.659014e-01	7.659014e-01	4
25	25	53	138	4.681973e+01	1.531803e+02	7.225131e-01	7.659014e-01	7.659014e-01	4
26	26	41	166	4.681973e+01	1.531803e+02	8.019324e-01	7.659014e-01	7.659014e-01	4
27	27	37	158	4.681973e+01	1.531803e+02	8.102564e-01	7.659014e-01	7.659014e-01	4
28	28	53	146	4.681973e+01	1.531803e+02	7.336683e-01	7.659014e-01	7.659014e-01	4
29	29	41	167	4.681973e+01	1.531803e+02	8.028846e-01	7.659014e-01	7.659014e-01	4
30	30	49	146	4.681973e+01	1.531803e+02	7.487179e-01	7.659014e-01	7.659014e-01	4
31	31	61	136	4.681973e+01	1.531803e+02	6.903553e-01	7.659014e-01	7.659014e-01	4
32	32	43	159	4.681973e+01	1.531803e+02	7.871287e-01	7.659014e-01	7.659014e-01	4
33	33	50	159	4.681973e+01	1.531803e+02	7.607656e-01	7.659014e-01	7.659014e-01	4
34	34	51	162	4.681973e+01	1.531803e+02	7.605634e-01	7.659014e-01	7.659014e-01	4
35	35	46	135	4.681973e+01	1.531803e+02	7.458564e-01	7.659014e-01	7.659014e-01	4
36	36	57	151	4.681973e+01	1.531803e+02	7.259615e-01	7.659014e-01	7.659014e-01	4
37	37	47	134	4.681973e+01	1.531803e+02	7.403315e-01	7.659014e-01	7.659014e-01	4
38	38	54	141	4.681973e+01	1.531803e+02	7.230769e-01	7.659014e-01	7.659014e-01	4
39	39	56	152	4.681973e+01	1.531803e+02	7.307692e-01	7.659014e-01	7.659014e-01	4
40	40	42	169	4.681973e+01	1.531803e+02	8.009479e-01	7.659014e-01	7.659014e-01	4
41	41	40	177	4.681973e+01	1.531803e+02	8.156682e-01	7.659014e-01	7.659014e-01	4
42	42	48	159	4.681973e+01	1.531803e+02	7.681159e-01	7.659014e-01	7.659014e-01	4
43	43	51	159	4.681973e+01	1.531803e+02	7.571429e-01	7.659014e-01	7.659014e-01	4
44	44	58	148	4.509796e+01	1.549020e+02	7.184466e-01	7.745102e-01	7.659014e-01	4
45	45	48	150	4.667214e+01	1.533279e+02	7.575758e-01	7.666393e-01	7.659014e-01	4
46	46	52	152	4.681973e+01	1.531803e+02	7.450980e-01	7.659014e-01	7.659014e-01	4
47	47	54	148	4.681973e+01	1.531803e+02	7.326733e-01	7.659014e-01	7.659014e-01	4
48	48	47	149	4.681973e+01	1.531803e+02	7.602041e-01	7.659014e-01	7.659014e-01	4
49	49	31	155	4.681973e+01	1.531803e+02	8.333333e-01	7.659014e-01	7.659014e-01	4
50	50	49	151	4.681973e+01	1.531803e+02	7.550000e-01	7.659014e-01	7.659014e-01	4
51	51	40	166	4.681973e+01	1.531803e+02	8.058252e-01	7.659014e-01	7.659014e-01	4
52	52	40	167	4.681973e+01	1.531803e+02	8.067633e-01	7.659014e-01	7.659014e-01	4
53	53	45	156	4.681973e+01	1.531803e+02	7.761194e-01	7.659014e-01	7.659014e-01	4
54	54	54	171	4.681973e+01	1.531803e+02	7.600000e-01	7.659014e-01	7.659014e-01	4
55	55	42	169	4.681973e+01	1.531803e+02	8.009479e-01	7.659014e-01	7.659014e-01	4
56	56	53	168	4.681973e+01	1.531803e+02	7.601810e-01	7.659014e-01	7.659014e-01	4
57	57	47	169	4.681973e+01	1.531803e+02	7.824074e-01	7.659014e-01	7.659014e-01	4
58	58	50	153	4.681973e+01	1.531803e+02	7.536946e-01	7.659014e-01	7.659014e-01	4
59	59	50	141	4.681973e+01	1.531803e+02	7.382199e-01	7.659014e-01	7.659014e-01	4
60	60	60	162	4.681973e+01	1.531803e+02	7.297297e-01	7.659014e-01	7.659014e-01	4
61	61	44	164	4.681973e+01	1.531803e+02	7.884615e-01	7.659014e-01	7.659014e-01	4
62	62	34	148	4.681973e+01	1.531803e+02	8.131868e-01	7.659014e-01	7.659014e-01	4
63	63	34	133	4.681973e+01	1.531803e+02	7.964072e-01	7.659014e-01	7.659014e-01	4
64	64	44	154	4.681973e+01	1.531803e+02	7.777778e-01	7.659014e-01	7.659014e-01	4
65	65	57	153	4.681973e+01	1.531803e+02	7.285714e-01	7.659014e-01	7.659014e-01	4
66	66	45	145	4.681973e+01	1.531803e+02	7.631579e-01	7.659014e-01	7.659014e-01	4
67	67	47	132	4.681973e+01	1.531803e+02	7.374302e-01	7.659014e-01	7.659014e-01	4
68	68	46	144	4.681973e+01	1.531803e+02	7.578947e-01	7.659014e-01	7.659014e-01	4
69	69	58	179	4.681973e+01	1.531803e+02	7.552743e-01	7.659014e-01	7.659014e-01	4
70	70	58	162	4.681973e+01	1.531803e+02	7.363636e-01	7.659014e-01	7.659014e-01	4
71	71	44	146	4.681973e+01	1.531803e+02	7.684211e-01	7.659014e-01	7.659014e-01	4
72	72	39	166	4.681973e+01	1.531803e+02	8.097561e-01	7.659014e-01	7.659014e-01	4
73	73	49	163	4.681973e+01	1.531803e+02	7.688679e-01	7.659014e-01	7.659014e-01	4
74	74	48	153	4.681973e+01	1.531803e+02	7.611940e-01	7.659014e-01	7.659014e-01	4
75	75	44	168	4.681973e+01	1.531803e+02	7.924528e-01	7.659014e-01	7.659014e-01	4
76	76	46	146	4.681973e+01	1.531803e+02	7.604167e-01	7.659014e-01	7.659014e-01	4
77	77	51	165	4.681973e+01	1.531803e+02	7.638889e-01	7.659014e-01	7.659014e-01	4
78	78	31	169	4.681973e+01	1.531803e+02	8.450000e-01	7.659014e-01	7.659014e-01	4
79	79	56	154	4.681973e+01	1.531803e+02	7.333333e-01	7.659014e-01	7.659014e-01	4
80	80	56	162	4.681973e+01	1.531803e+02	7.431193e-01	7.659014e-01	7.659014e-01	4
81	81	46	158	4.681973e+01	1.531803e+02	7.745098e-01	7.659014e-01	7.659014e-01	4
82	82	43	154	4.681973e+01	1.531803e+02	7.817259e-01	7.659014e-01	7.659014e-01	4
83	83	50	134	4.681973e+01	1.531803e+02	7.282609e-01	7.659014e-01	7.659014e-01	4
84	84	46	163	4.681973e+01	1.531803e+02	7.799043e-01	7.659014e-01	7.659014e-01	4
85	85	47	158	4.681973e+01	1.531803e+02	7.707317e-01	7.659014e-01	7.659014e-01	4
86	86	57	148	4.681973e+01	1.531803e+02	7.219512e-01	7.659014e-01	7.659014e-01	4
87	87	44	146	4.681973e+01	1.531803e+02	7.684211e-01	7.659014e-01	7.659014e-01	4
88	88	35	159	4.681973e+01	1.531803e+02	8.195876e-01	7.659014e-01	7.659014e-01	4
89	89	50	139	4.681973e+01	1.531803e+02	7.354497e-01	7.659014e-01	7.659014e-01	4
90	90	46	138	4.681973e+01	1.531803e+02	7.500000e-01	7.659014e-01	7.659014e-01	4
91	91	41	181	4.681973e+01	1.531803e+02	8.153153e-01	7.659014e-01	7.659014e-01	4
92	92	47	155	4.681973e+01	1.531803e+02	7.673267e-01	7.659014e-01	7.659014e-01	4
93	93	41	157	4.681973e+01	1.531803e+02	7.929293e-01	7.659014e-01	7.659014e-01	4
94	94	49	144	4.681973e+01	1.531803e+02	7.461140e-01	7.659014e-01	7.659014e-01	4
95	95	49	134	4.681973e+01	1.531803e+02	7.322404e-01	7.659014e-01	7.659014e-01	4
96	96	53	153	4.681973e+01	1.531803e+02	7.427184e-01	7.659014e-01	7.659014e-01	4
97	97	41	150	4.681973e+01	1.531803e+02	7.853403e-01	7.659014e-01	7.659014e-01	4
98	98	45	153	4.681973e+01	1.531803e+02	7.727273e-01	7.659014e-01	7.659014e-01	4
99	99	43	154	4.681973e+01	1.531803e+02	7.817259e-01	7.659014e-01	7.659014e-01	4
100	100	46	168	4.681973e+01	1.531803e+02	7.850467e-01	7.659014e-01	7.659014e-01	4
101	101	36	166	4.681973e+01	1.531803e+02	8.217822e-01	7.659014e-01	7.659014e-01	4
102	102	42	157	4.681973e+01	1.531803e+02	7.889447e-01	7.659014e-01	7.659014e-01	4
103	103	38	137	4.681973e+01	1.531803e+02	7.828571e-01	7.659014e-01	7.659014e-01	4
104	104	50	162	4.681973e+01	1.531803e+02	7.641509e-01	7.659014e-01	7.659014e-01	4
105	105	34	132	4.681973e+01	1.531803e+02	7.951807e-01	7.659014e-01	7.659014e-01	4
106	106	44	156	4.681973e+01	1.531803e+02	7.800000e-01	7.659014e-01	7.659014e-01	4
107	107	44	155	4.681973e+01	1.531803e+02	7.788945e-01	7.659014e-01	7.659014e-01	4
108	108	52	163	4.681973e+01	1.531803e+02	7.581395e-01	7.659014e-01	7.659014e-01	4
109	109	45	159	4.681973e+01	1.531803e+02	7.794118e-01	7.659014e-01	7.659014e-01	4
110	110	54	168	4.681973e+01	1.531803e+02	7.567568e-01	7.659014e-01	7.659014e-01	4
111	111	51	171	4.681973e+01	1.531803e+02	7.702703e-01	7.659014e-01	7.659014e-01	4
112	112	47	170	4.681973e+01	1.531803e+02	7.834101e-01	7.659014e-01	7.659014e-01	4
113	113	45	136	4.681973e+01	1.531803e+02	7.513812e-01	7.659014e-01	7.659014e-01	4
114	114	49	162	4.681973e+01	1.531803e+02	7.677725e-01	7.659014e-01	7.659014e-01	4
115	115	43	183	4.681973e+01	1.531803e+02	8.097345e-01	7.659014e-01	7.659014e-01	4
116	116	56	148	4.681973e+01	1.531803e+02	7.254902e-01	7.659014e-01	7.659014e-01	4
117	117	46	153	4.681973e+01	1.531803e+02	7.688442e-01	7.659014e-01	7.659014e-01	4
118	118	42	144	4.681973e+01	1.531803e+02	7.741935e-01	7.659014e-01	7.659014e-01	4
119	119	46	149	4.681973e+01	1.531803e+02	7.641026e-01	7.659014e-01	7.659014e-01	4
120	120	55	147	4.681973e+01	1.531803e+02	7.277228e-01	7.659014e-01	7.659014e-01	4
121	121	42	163	4.681973e+01	1.531803e+02	7.951220e-01	7.659014e-01	7.659014e-01	4
122	122	39	137	4.681973e+01	1.531803e+02	7.784091e-01	7.659014e-01	7.659014e-01	4
123	123	59	146	4.681973e+01	1.531803e+02	7.121951e-01	7.659014e-01	7.659014e-01	4
124	124	57	156	4.681973e+01	1.531803e+02	7.323944e-01	7.659014e-01	7.659014e-01	4
125	125	43	174	4.681973e+01	1.531803e+02	8.018433e-01	7.659014e-01	7.659014e-01	4
126	126	45	177	4.681973e+01	1.531803e+02	7.972973e-01	7.659014e-01	7.659014e-01	4
127	127	46	154	4.681973e+01	1.531803e+02	7.700000e-01	7.659014e-01	7.659014e-01	4
128	128	47	158	4.681973e+01	1.531803e+02	7.707317e-01	7.659014e-01	7.659014e-01	4
129	129	35	134	4.681973e+01	1.531803e+02	7.928994e-01	7.659014e-01	7.659014e-01	4
130	130	44	162	4.681973e+01	1.531803e+02	7.864078e-01	7.659014e-01	7.659014e-01	4
131	131	42	157	4.681973e+01	1.531803e+02	7.889447e-01	7.659014e-01	7.659014e-01	4
132	132	39	152	4.681973e+01	1.531803e+02	7.958115e-01	7.659014e-01	7.659014e-01	4
133	133	50	140	4.681973e+01	1.531803e+02	7.368421e-01	7.659014e-01	7.659014e-01	4
134	134	50	148	4.681973e+01	1.531803e+02	7.474747e-01	7.659014e-01	7.659014e-01	4
135	135	54	151	4.681973e+01	1.531803e+02	7.365854e-01	7.659014e-01	7.659014e-01	4
136	136	41	147	4.681973e+01	1.531803e+02	7.819149e-01	7.659014e-01	7.659014e-01	4
137	137	49	145	4.681973e+01	1.531803e+02	7.474227e-01	7.659014e-01	7.659014e-01	4
138	138	50	163	4.681973e+01	1.531803e+02	7.652582e-01	7.659014e-01	7.659014e-01	4
139	139	41	154	4.681973e+01	1.531803e+02	7.897436e-01	7.659014e-01	7.659014e-01	4
140	140	46	155	4.681973e+01	1.531803e+02	7.711443e-01	7.659014e-01	7.659014e-01	4
141	141	44	158	4.681973e+01	1.531803e+02	7.821782e-01	7.659014e-01	7.659014e-01	4
142	142	38	142	4.681973e+01	1.531803e+02	7.888889e-01	7.659014e-01	7.659014e-01	4
143	143	63	150	4.681973e+01	1.531803e+02	7.042254e-01	7.659014e-01	7.659014e-01	4
144	144	46	145	4.681973e+01	1.531803e+02	7.591623e-01	7.659014e-01	7.659014e-01	4
145	145	39	172	4.681973e+01	1.531803e+02	8.151659e-01	7.659014e-01	7.659014e-01	4
146	146	36	168	4.681973e+01	1.531803e+02	8.235294e-01	7.659014e-01	7.659014e-01	4
147	147	42	144	4.681973e+01	1.531803e+02	7.741935e-01	7.659014e-01	7.659014e-01	4
148	148	44	152	4.681973e+01	1.531803e+02	7.755102e-01	7.659014e-01	7.659014e-01	4
149	149	40	148	4.681973e+01	1.531803e+02	7.872340e-01	7.659014e-01	7.659014e-01	4
150	150	53	151	4.681973e+01	1.531803e+02	7.401961e-01	7.659014e-01	7.659014e-01	4
151	151	41	174	4.681973e+01	1.531803e+02	8.093023e-01	7.659014e-01	7.659014e-01	4
152	152	42	155	4.681973e+01	1.531803e+02	7.868020e-01	7.659014e-01	7.659014e-01	4
153	153	42	157	4.681973e+01	1.531803e+02	7.889447e-01	7.659014e-01	7.659014e-01	4
154	154	57	161	4.681973e+01	1.531803e+02	7.385321e-01	7.659014e-01	7.659014e-01	4
155	155	48	163	4.681973e+01	1.531803e+02	7.725118e-01	7.659014e-01	7.659014e-01	4
156	156	55	182	4.681973e+01	1.531803e+02	7.679325e-01	7.659014e-01	7.659014e-01	4
157	157	61	177	4.681973e+01	1.531803e+02	7.436975e-01	7.659014e-01	7.659014e-01	4
158	158	33	156	4.681973e+01	1.531803e+02	8.253968e-01	7.659014e-01	7.659014e-01	4
159	159	51	143	4.681973e+01	1.531803e+02	7.371134e-01	7.659014e-01	7.659014e-01	4
160	160	46	161	4.681973e+01	1.531803e+02	7.777778e-01	7.659014e-01	7.659014e-01	4
161	161	54	137	4.681973e+01	1.531803e+02	7.172775e-01	7.659014e-01	7.659014e-01	4
162	162	47	140	4.681973e+01	1.531803e+02	7.486631e-01	7.659014e-01	7.659014e-01	4
163	163	49	125	4.681973e+01	1.531803e+02	7.183908e-01	7.659014e-01	7.659014e-01	4
164	164	57	147	4.681973e+01	1.531803e+02	7.205882e-01	7.659014e-01	7.659014e-01	4
165	165	55	149	4.681973e+01	1.531803e+02	7.303922e-01	7.659014e-01	7.659014e-01	4
166	166	43	173	4.681973e+01	1.531803e+02	8.009259e-01	7.659014e-01	7.659014e-01	4
167	167	45	148	4.681973e+01	1.531803e+02	7.668394e-01	7.659014e-01	7.659014e-01	4
168	168	56	146	4.681973e+01	1.531803e+02	7.227723e-01	7.659014e-01	7.659014e-01	4
169	169	46	139	4.681973e+01	1.531803e+02	7.513514e-01	7.659014e-01	7.659014e-01	4
170	170	55	156	4.681973e+01	1.531803e+02	7.393365e-01	7.659014e-01	7.659014e-01	4
171	171	38	150	4.681973e+01	1.531803e+02	7.978723e-01	7.659014e-01	7.659014e-01	4
172	172	53	136	4.681973e+01	1.531803e+02	7.195767e-01	7.659014e-01	7.659014e-01	4
173	173	56	144	6.177990e+01	1.382201e+02	7.200000e-01	6.911005e-01	8.000156e-01	3
174	174	169	21	1.733762e+02	2.662375e+01	1.105263e-01	1.331188e-01	1.331188e-01	2
175	175	152	18	1.733762e+02	2.662375e+01	1.058824e-01	1.331188e-01	1.331188e-01	2
176	176	162	29	1.733762e+02	2.662375e+01	1.518325e-01	1.331188e-01	1.331188e-01	2
177	177	182	25	1.733762e+02	2.662375e+01	1.207729e-01	1.331188e-01	1.331188e-01	2
178	178	158	20	1.733762e+02	2.662375e+01	1.123596e-01	1.331188e-01	1.331188e-01	2
179	179	196	28	1.733762e+02	2.662375e+01	1.250000e-01	1.331188e-01	1.331188e-01	2
180	180	185	23	1.733762e+02	2.662375e+01	1.105769e-01	1.331188e-01	1.331188e-01	2
181	181	182	27	1.733762e+02	2.662375e+01	1.291866e-01	1.331188e-01	1.331188e-01	2
182	182	101	94	9.978123e+01	1.002188e+02	4.820513e-01	5.010939e-01	1.331188e-01	2
183	183	54	173	4.681973e+01	1.531803e+02	7.621145e-01	7.659014e-01	7.659014e-01	4
184	184	52	146	4.681973e+01	1.531803e+02	7.373737e-01	7.659014e-01	7.659014e-01	4
185	185	49	152	4.681973e+01	1.531803e+02	7.562189e-01	7.659014e-01	7.659014e-01	4
186	186	46	160	4.681973e+01	1.531803e+02	7.766990e-01	7.659014e-01	7.659014e-01	4
187	187	54	150	4.681973e+01	1.531803e+02	7.352941e-01	7.659014e-01	7.659014e-01	4
188	188	52	131	4.681973e+01	1.531803e+02	7.158470e-01	7.659014e-01	7.659014e-01	4
189	189	50	157	4.681973e+01	1.531803e+02	7.584541e-01	7.659014e-01	7.659014e-01	4
190	190	68	149	4.681973e+01	1.531803e+02	6.866359e-01	7.659014e-01	7.659014e-01	4
191	191	38	153	4.681973e+01	1.531803e+02	8.010471e-01	7.659014e-01	7.659014e-01	4
192	192	38	144	4.681973e+01	1.531803e+02	7.912088e-01	7.659014e-01	7.659014e-01	4
193	193	37	143	4.681973e+01	1.531803e+02	7.944444e-01	7.659014e-01	7.659014e-01	4
194	194	42	154	4.681973e+01	1.531803e+02	7.857143e-01	7.659014e-01	7.659014e-01	4
195	195	49	157	4.681973e+01	1.531803e+02	7.621359e-01	7.659014e-01	7.659014e-01	4
196	196	44	117	4.681973e+01	1.531803e+02	7.267081e-01	7.659014e-01	7.659014e-01	4
197	197	48	163	4.681973e+01	1.531803e+02	7.725118e-01	7.659014e-01	7.659014e-01	4
198	198	39	167	4.681973e+01	1.531803e+02	8.106796e-01	7.659014e-01	7.659014e-01	4
199	199	47	148	4.681973e+01	1.531803e+02	7.589744e-01	7.659014e-01	7.659014e-01	4
200	200	56	163	4.681973e+01	1.531803e+02	7.442922e-01	7.659014e-01	7.659014e-01	4
