# Supplementary material for: Cochaperones convey the energy of ATP hydrolysis for directional action of Hsp90
Source: Nat Commun. 2024 Jan 17;15:569. doi: 10.1038/s41467-024-44847-6 (PMC10794413; doi:10.1038/s41467-024-44847-6)
Supplement: Supplementary file 6 — Source Data [file 41467_2024_44847_MOESM6_ESM.zip › SourceData_Simulations/1_Simulations_0kT/sim_0kT_mol122of200.txt]

coordinates	80.37	115.30	208.37	115.30
time(s)	frame	Idon(a.u.)	Iacc(a.u.)	Idon ideal(a.u.)	Iacc ideal(a.u.)	FRET	FRET ideal (blurr)	FRET ideal	state sequence
1	1	176	28	1.665936e+02	3.340641e+01	1.372549e-01	1.670321e-01	7.219736e-02	2
2	2	155	58	1.456103e+02	5.438970e+01	2.723005e-01	2.719485e-01	7.219736e-02	2
3	3	163	21	1.840341e+02	1.596590e+01	1.141304e-01	7.982952e-02	7.219736e-02	2
4	4	189	21	1.807765e+02	1.922346e+01	1.000000e-01	9.611731e-02	9.611731e-02	1
5	5	183	17	1.807765e+02	1.922346e+01	8.500000e-02	9.611731e-02	9.611731e-02	1
6	6	195	21	1.807765e+02	1.922346e+01	9.722222e-02	9.611731e-02	9.611731e-02	1
7	7	151	16	1.807765e+02	1.922346e+01	9.580838e-02	9.611731e-02	9.611731e-02	1
8	8	202	14	1.807765e+02	1.922346e+01	6.481481e-02	9.611731e-02	9.611731e-02	1
9	9	187	19	1.807765e+02	1.922346e+01	9.223301e-02	9.611731e-02	9.611731e-02	1
10	10	186	20	1.807765e+02	1.922346e+01	9.708738e-02	9.611731e-02	9.611731e-02	1
11	11	186	22	1.807765e+02	1.922346e+01	1.057692e-01	9.611731e-02	9.611731e-02	1
12	12	201	22	1.807765e+02	1.922346e+01	9.865471e-02	9.611731e-02	9.611731e-02	1
13	13	164	31	1.807765e+02	1.922346e+01	1.589744e-01	9.611731e-02	9.611731e-02	1
14	14	184	21	1.807765e+02	1.922346e+01	1.024390e-01	9.611731e-02	9.611731e-02	1
15	15	159	20	1.807765e+02	1.922346e+01	1.117318e-01	9.611731e-02	9.611731e-02	1
16	16	188	18	1.807765e+02	1.922346e+01	8.737864e-02	9.611731e-02	9.611731e-02	1
17	17	181	17	1.807765e+02	1.922346e+01	8.585859e-02	9.611731e-02	9.611731e-02	1
18	18	163	17	1.807765e+02	1.922346e+01	9.444444e-02	9.611731e-02	9.611731e-02	1
19	19	178	18	1.807765e+02	1.922346e+01	9.183673e-02	9.611731e-02	9.611731e-02	1
20	20	191	25	1.807765e+02	1.922346e+01	1.157407e-01	9.611731e-02	9.611731e-02	1
21	21	186	13	1.807765e+02	1.922346e+01	6.532663e-02	9.611731e-02	9.611731e-02	1
22	22	153	15	1.807765e+02	1.922346e+01	8.928571e-02	9.611731e-02	9.611731e-02	1
23	23	162	16	1.807765e+02	1.922346e+01	8.988764e-02	9.611731e-02	9.611731e-02	1
24	24	106	84	1.135250e+02	8.647498e+01	4.421053e-01	4.323749e-01	9.611731e-02	1
25	25	35	165	4.546161e+01	1.545384e+02	8.250000e-01	7.726920e-01	7.726920e-01	4
26	26	51	163	4.546161e+01	1.545384e+02	7.616822e-01	7.726920e-01	7.726920e-01	4
27	27	44	149	4.546161e+01	1.545384e+02	7.720207e-01	7.726920e-01	7.726920e-01	4
28	28	47	141	4.546161e+01	1.545384e+02	7.500000e-01	7.726920e-01	7.726920e-01	4
29	29	43	144	4.546161e+01	1.545384e+02	7.700535e-01	7.726920e-01	7.726920e-01	4
30	30	39	172	4.546161e+01	1.545384e+02	8.151659e-01	7.726920e-01	7.726920e-01	4
31	31	49	162	4.546161e+01	1.545384e+02	7.677725e-01	7.726920e-01	7.726920e-01	4
32	32	36	148	4.546161e+01	1.545384e+02	8.043478e-01	7.726920e-01	7.726920e-01	4
33	33	50	140	4.546161e+01	1.545384e+02	7.368421e-01	7.726920e-01	7.726920e-01	4
34	34	48	154	4.546161e+01	1.545384e+02	7.623762e-01	7.726920e-01	7.726920e-01	4
35	35	50	162	4.546161e+01	1.545384e+02	7.641509e-01	7.726920e-01	7.726920e-01	4
36	36	52	172	4.546161e+01	1.545384e+02	7.678571e-01	7.726920e-01	7.726920e-01	4
37	37	48	149	4.546161e+01	1.545384e+02	7.563452e-01	7.726920e-01	7.726920e-01	4
38	38	55	146	4.546161e+01	1.545384e+02	7.263682e-01	7.726920e-01	7.726920e-01	4
39	39	49	152	4.546161e+01	1.545384e+02	7.562189e-01	7.726920e-01	7.726920e-01	4
40	40	55	153	4.546161e+01	1.545384e+02	7.355769e-01	7.726920e-01	7.726920e-01	4
41	41	38	182	4.546161e+01	1.545384e+02	8.272727e-01	7.726920e-01	7.726920e-01	4
42	42	48	133	4.546161e+01	1.545384e+02	7.348066e-01	7.726920e-01	7.726920e-01	4
43	43	57	129	4.546161e+01	1.545384e+02	6.935484e-01	7.726920e-01	7.726920e-01	4
44	44	49	156	4.546161e+01	1.545384e+02	7.609756e-01	7.726920e-01	7.726920e-01	4
45	45	41	168	4.546161e+01	1.545384e+02	8.038278e-01	7.726920e-01	7.726920e-01	4
46	46	28	175	4.546161e+01	1.545384e+02	8.620690e-01	7.726920e-01	7.726920e-01	4
47	47	48	165	4.546161e+01	1.545384e+02	7.746479e-01	7.726920e-01	7.726920e-01	4
48	48	48	168	3.876657e+01	1.612334e+02	7.777778e-01	8.061672e-01	8.243580e-01	3
49	49	157	24	1.639918e+02	3.600816e+01	1.325967e-01	1.800408e-01	7.219736e-02	2
50	50	148	77	1.309502e+02	6.904983e+01	3.422222e-01	3.452491e-01	7.219736e-02	2
51	51	37	160	3.512840e+01	1.648716e+02	8.121827e-01	8.243580e-01	8.243580e-01	3
52	52	37	164	3.512840e+01	1.648716e+02	8.159204e-01	8.243580e-01	8.243580e-01	3
53	53	38	159	3.568273e+01	1.643173e+02	8.071066e-01	8.215863e-01	8.243580e-01	3
54	54	47	156	4.546161e+01	1.545384e+02	7.684729e-01	7.726920e-01	7.726920e-01	4
55	55	33	146	4.546161e+01	1.545384e+02	8.156425e-01	7.726920e-01	7.726920e-01	4
56	56	35	126	4.546161e+01	1.545384e+02	7.826087e-01	7.726920e-01	7.726920e-01	4
57	57	38	167	4.546161e+01	1.545384e+02	8.146341e-01	7.726920e-01	7.726920e-01	4
58	58	47	163	4.546161e+01	1.545384e+02	7.761905e-01	7.726920e-01	7.726920e-01	4
59	59	51	155	4.546161e+01	1.545384e+02	7.524272e-01	7.726920e-01	7.726920e-01	4
60	60	46	165	4.546161e+01	1.545384e+02	7.819905e-01	7.726920e-01	7.726920e-01	4
61	61	55	143	4.546161e+01	1.545384e+02	7.222222e-01	7.726920e-01	7.726920e-01	4
62	62	56	179	4.546161e+01	1.545384e+02	7.617021e-01	7.726920e-01	7.726920e-01	4
63	63	41	152	4.546161e+01	1.545384e+02	7.875648e-01	7.726920e-01	7.726920e-01	4
64	64	37	167	4.546161e+01	1.545384e+02	8.186275e-01	7.726920e-01	7.726920e-01	4
65	65	46	156	4.546161e+01	1.545384e+02	7.722772e-01	7.726920e-01	7.726920e-01	4
66	66	39	152	4.546161e+01	1.545384e+02	7.958115e-01	7.726920e-01	7.726920e-01	4
67	67	59	147	4.546161e+01	1.545384e+02	7.135922e-01	7.726920e-01	7.726920e-01	4
68	68	55	138	4.546161e+01	1.545384e+02	7.150259e-01	7.726920e-01	7.726920e-01	4
69	69	44	150	4.546161e+01	1.545384e+02	7.731959e-01	7.726920e-01	7.726920e-01	4
70	70	51	140	4.546161e+01	1.545384e+02	7.329843e-01	7.726920e-01	7.726920e-01	4
71	71	39	163	4.546161e+01	1.545384e+02	8.069307e-01	7.726920e-01	7.726920e-01	4
72	72	36	164	4.546161e+01	1.545384e+02	8.200000e-01	7.726920e-01	7.726920e-01	4
73	73	52	152	4.546161e+01	1.545384e+02	7.450980e-01	7.726920e-01	7.726920e-01	4
74	74	40	172	4.546161e+01	1.545384e+02	8.113208e-01	7.726920e-01	7.726920e-01	4
75	75	42	142	4.546161e+01	1.545384e+02	7.717391e-01	7.726920e-01	7.726920e-01	4
76	76	46	161	4.546161e+01	1.545384e+02	7.777778e-01	7.726920e-01	7.726920e-01	4
77	77	45	165	4.546161e+01	1.545384e+02	7.857143e-01	7.726920e-01	7.726920e-01	4
78	78	45	149	4.546161e+01	1.545384e+02	7.680412e-01	7.726920e-01	7.726920e-01	4
79	79	175	14	1.779374e+02	2.206255e+01	7.407407e-02	1.103128e-01	9.611731e-02	1
80	80	155	17	1.807765e+02	1.922346e+01	9.883721e-02	9.611731e-02	9.611731e-02	1
81	81	200	18	1.807765e+02	1.922346e+01	8.256881e-02	9.611731e-02	9.611731e-02	1
82	82	199	28	1.807765e+02	1.922346e+01	1.233480e-01	9.611731e-02	9.611731e-02	1
83	83	197	24	1.807765e+02	1.922346e+01	1.085973e-01	9.611731e-02	9.611731e-02	1
84	84	204	19	1.807765e+02	1.922346e+01	8.520179e-02	9.611731e-02	9.611731e-02	1
85	85	170	24	1.807765e+02	1.922346e+01	1.237113e-01	9.611731e-02	9.611731e-02	1
86	86	208	22	1.807765e+02	1.922346e+01	9.565217e-02	9.611731e-02	9.611731e-02	1
87	87	176	22	1.807765e+02	1.922346e+01	1.111111e-01	9.611731e-02	9.611731e-02	1
88	88	200	18	1.807765e+02	1.922346e+01	8.256881e-02	9.611731e-02	9.611731e-02	1
89	89	185	14	1.807765e+02	1.922346e+01	7.035176e-02	9.611731e-02	9.611731e-02	1
90	90	195	19	1.807765e+02	1.922346e+01	8.878505e-02	9.611731e-02	9.611731e-02	1
91	91	175	26	1.807765e+02	1.922346e+01	1.293532e-01	9.611731e-02	9.611731e-02	1
92	92	170	8	1.807765e+02	1.922346e+01	4.494382e-02	9.611731e-02	9.611731e-02	1
93	93	194	17	1.807765e+02	1.922346e+01	8.056872e-02	9.611731e-02	9.611731e-02	1
94	94	174	15	1.807765e+02	1.922346e+01	7.936508e-02	9.611731e-02	9.611731e-02	1
95	95	164	21	1.807765e+02	1.922346e+01	1.135135e-01	9.611731e-02	9.611731e-02	1
96	96	181	24	1.807765e+02	1.922346e+01	1.170732e-01	9.611731e-02	9.611731e-02	1
97	97	191	17	1.807765e+02	1.922346e+01	8.173077e-02	9.611731e-02	9.611731e-02	1
98	98	192	21	1.807765e+02	1.922346e+01	9.859155e-02	9.611731e-02	9.611731e-02	1
99	99	175	17	1.807765e+02	1.922346e+01	8.854167e-02	9.611731e-02	9.611731e-02	1
100	100	178	19	1.807765e+02	1.922346e+01	9.644670e-02	9.611731e-02	9.611731e-02	1
101	101	162	12	1.807765e+02	1.922346e+01	6.896552e-02	9.611731e-02	9.611731e-02	1
102	102	181	18	1.807765e+02	1.922346e+01	9.045226e-02	9.611731e-02	9.611731e-02	1
103	103	197	12	1.807765e+02	1.922346e+01	5.741627e-02	9.611731e-02	9.611731e-02	1
104	104	180	24	1.807765e+02	1.922346e+01	1.176471e-01	9.611731e-02	9.611731e-02	1
105	105	163	21	1.807765e+02	1.922346e+01	1.141304e-01	9.611731e-02	9.611731e-02	1
106	106	197	17	1.807765e+02	1.922346e+01	7.943925e-02	9.611731e-02	9.611731e-02	1
107	107	188	20	1.807765e+02	1.922346e+01	9.615385e-02	9.611731e-02	9.611731e-02	1
108	108	187	19	1.807765e+02	1.922346e+01	9.223301e-02	9.611731e-02	9.611731e-02	1
109	109	193	24	1.807765e+02	1.922346e+01	1.105991e-01	9.611731e-02	9.611731e-02	1
110	110	180	20	1.807765e+02	1.922346e+01	1.000000e-01	9.611731e-02	9.611731e-02	1
111	111	190	24	1.807765e+02	1.922346e+01	1.121495e-01	9.611731e-02	9.611731e-02	1
112	112	176	13	1.807765e+02	1.922346e+01	6.878307e-02	9.611731e-02	9.611731e-02	1
113	113	178	20	1.807765e+02	1.922346e+01	1.010101e-01	9.611731e-02	9.611731e-02	1
114	114	170	18	1.807765e+02	1.922346e+01	9.574468e-02	9.611731e-02	9.611731e-02	1
115	115	183	21	1.807765e+02	1.922346e+01	1.029412e-01	9.611731e-02	9.611731e-02	1
116	116	172	16	1.807765e+02	1.922346e+01	8.510638e-02	9.611731e-02	9.611731e-02	1
117	117	172	23	1.807765e+02	1.922346e+01	1.179487e-01	9.611731e-02	9.611731e-02	1
118	118	192	18	1.807765e+02	1.922346e+01	8.571429e-02	9.611731e-02	9.611731e-02	1
119	119	185	18	1.807765e+02	1.922346e+01	8.866995e-02	9.611731e-02	9.611731e-02	1
120	120	189	21	1.807765e+02	1.922346e+01	1.000000e-01	9.611731e-02	9.611731e-02	1
121	121	148	20	1.807765e+02	1.922346e+01	1.190476e-01	9.611731e-02	9.611731e-02	1
122	122	206	19	1.807765e+02	1.922346e+01	8.444444e-02	9.611731e-02	9.611731e-02	1
123	123	189	26	1.807765e+02	1.922346e+01	1.209302e-01	9.611731e-02	9.611731e-02	1
124	124	176	18	1.807765e+02	1.922346e+01	9.278351e-02	9.611731e-02	9.611731e-02	1
125	125	183	28	1.807765e+02	1.922346e+01	1.327014e-01	9.611731e-02	9.611731e-02	1
126	126	184	15	1.807765e+02	1.922346e+01	7.537688e-02	9.611731e-02	9.611731e-02	1
127	127	204	25	1.807765e+02	1.922346e+01	1.091703e-01	9.611731e-02	9.611731e-02	1
128	128	180	20	1.807765e+02	1.922346e+01	1.000000e-01	9.611731e-02	9.611731e-02	1
129	129	181	14	1.807765e+02	1.922346e+01	7.179487e-02	9.611731e-02	9.611731e-02	1
130	130	168	19	1.807765e+02	1.922346e+01	1.016043e-01	9.611731e-02	9.611731e-02	1
131	131	183	11	1.807765e+02	1.922346e+01	5.670103e-02	9.611731e-02	9.611731e-02	1
132	132	173	19	1.807765e+02	1.922346e+01	9.895833e-02	9.611731e-02	9.611731e-02	1
133	133	157	18	1.807765e+02	1.922346e+01	1.028571e-01	9.611731e-02	9.611731e-02	1
134	134	170	23	1.807765e+02	1.922346e+01	1.191710e-01	9.611731e-02	9.611731e-02	1
135	135	204	26	1.807765e+02	1.922346e+01	1.130435e-01	9.611731e-02	9.611731e-02	1
136	136	182	15	1.807765e+02	1.922346e+01	7.614213e-02	9.611731e-02	9.611731e-02	1
137	137	187	12	1.807765e+02	1.922346e+01	6.030151e-02	9.611731e-02	9.611731e-02	1
138	138	192	16	1.807765e+02	1.922346e+01	7.692308e-02	9.611731e-02	9.611731e-02	1
139	139	185	62	1.553771e+02	4.462292e+01	2.510121e-01	2.231146e-01	9.611731e-02	1
140	140	40	149	4.546161e+01	1.545384e+02	7.883598e-01	7.726920e-01	7.726920e-01	4
141	141	54	122	4.546161e+01	1.545384e+02	6.931818e-01	7.726920e-01	7.726920e-01	4
142	142	52	149	4.546161e+01	1.545384e+02	7.412935e-01	7.726920e-01	7.726920e-01	4
143	143	43	147	4.546161e+01	1.545384e+02	7.736842e-01	7.726920e-01	7.726920e-01	4
144	144	44	143	4.546161e+01	1.545384e+02	7.647059e-01	7.726920e-01	7.726920e-01	4
145	145	44	137	4.546161e+01	1.545384e+02	7.569061e-01	7.726920e-01	7.726920e-01	4
146	146	48	161	4.546161e+01	1.545384e+02	7.703349e-01	7.726920e-01	7.726920e-01	4
147	147	49	159	4.546161e+01	1.545384e+02	7.644231e-01	7.726920e-01	7.726920e-01	4
148	148	49	170	4.546161e+01	1.545384e+02	7.762557e-01	7.726920e-01	7.726920e-01	4
149	149	40	150	4.546161e+01	1.545384e+02	7.894737e-01	7.726920e-01	7.726920e-01	4
150	150	50	166	4.546161e+01	1.545384e+02	7.685185e-01	7.726920e-01	7.726920e-01	4
151	151	56	131	4.546161e+01	1.545384e+02	7.005348e-01	7.726920e-01	7.726920e-01	4
152	152	44	155	4.546161e+01	1.545384e+02	7.788945e-01	7.726920e-01	7.726920e-01	4
153	153	51	126	6.555296e+01	1.344470e+02	7.118644e-01	6.722352e-01	7.726920e-01	4
154	154	178	22	1.807765e+02	1.922346e+01	1.100000e-01	9.611731e-02	9.611731e-02	1
155	155	189	18	1.807765e+02	1.922346e+01	8.695652e-02	9.611731e-02	9.611731e-02	1
156	156	177	23	1.807765e+02	1.922346e+01	1.150000e-01	9.611731e-02	9.611731e-02	1
157	157	202	21	1.807765e+02	1.922346e+01	9.417040e-02	9.611731e-02	9.611731e-02	1
158	158	191	24	1.807765e+02	1.922346e+01	1.116279e-01	9.611731e-02	9.611731e-02	1
159	159	206	14	1.807765e+02	1.922346e+01	6.363636e-02	9.611731e-02	9.611731e-02	1
160	160	198	20	1.807765e+02	1.922346e+01	9.174312e-02	9.611731e-02	9.611731e-02	1
161	161	185	21	1.807765e+02	1.922346e+01	1.019417e-01	9.611731e-02	9.611731e-02	1
162	162	192	13	1.807765e+02	1.922346e+01	6.341463e-02	9.611731e-02	9.611731e-02	1
163	163	165	25	1.807765e+02	1.922346e+01	1.315789e-01	9.611731e-02	9.611731e-02	1
164	164	188	23	1.807765e+02	1.922346e+01	1.090047e-01	9.611731e-02	9.611731e-02	1
165	165	160	18	1.807765e+02	1.922346e+01	1.011236e-01	9.611731e-02	9.611731e-02	1
166	166	188	15	1.807765e+02	1.922346e+01	7.389163e-02	9.611731e-02	9.611731e-02	1
167	167	177	23	1.807765e+02	1.922346e+01	1.150000e-01	9.611731e-02	9.611731e-02	1
168	168	157	21	1.807765e+02	1.922346e+01	1.179775e-01	9.611731e-02	9.611731e-02	1
169	169	194	12	1.807765e+02	1.922346e+01	5.825243e-02	9.611731e-02	9.611731e-02	1
170	170	175	17	1.807765e+02	1.922346e+01	8.854167e-02	9.611731e-02	9.611731e-02	1
171	171	178	16	1.807765e+02	1.922346e+01	8.247423e-02	9.611731e-02	9.611731e-02	1
172	172	177	14	1.807765e+02	1.922346e+01	7.329843e-02	9.611731e-02	9.611731e-02	1
173	173	179	16	1.807765e+02	1.922346e+01	8.205128e-02	9.611731e-02	9.611731e-02	1
174	174	211	24	1.807765e+02	1.922346e+01	1.021277e-01	9.611731e-02	9.611731e-02	1
175	175	172	16	1.807765e+02	1.922346e+01	8.510638e-02	9.611731e-02	9.611731e-02	1
176	176	169	25	1.807765e+02	1.922346e+01	1.288660e-01	9.611731e-02	9.611731e-02	1
177	177	173	23	1.807765e+02	1.922346e+01	1.173469e-01	9.611731e-02	9.611731e-02	1
178	178	161	19	1.807765e+02	1.922346e+01	1.055556e-01	9.611731e-02	9.611731e-02	1
179	179	186	21	1.807765e+02	1.922346e+01	1.014493e-01	9.611731e-02	9.611731e-02	1
180	180	182	26	1.807765e+02	1.922346e+01	1.250000e-01	9.611731e-02	9.611731e-02	1
181	181	184	20	1.807765e+02	1.922346e+01	9.803922e-02	9.611731e-02	9.611731e-02	1
182	182	175	27	1.807765e+02	1.922346e+01	1.336634e-01	9.611731e-02	9.611731e-02	1
183	183	176	24	1.807765e+02	1.922346e+01	1.200000e-01	9.611731e-02	9.611731e-02	1
184	184	178	19	1.807765e+02	1.922346e+01	9.644670e-02	9.611731e-02	9.611731e-02	1
185	185	157	15	1.807765e+02	1.922346e+01	8.720930e-02	9.611731e-02	9.611731e-02	1
186	186	195	18	1.807765e+02	1.922346e+01	8.450704e-02	9.611731e-02	9.611731e-02	1
187	187	201	13	1.807765e+02	1.922346e+01	6.074766e-02	9.611731e-02	9.611731e-02	1
188	188	178	21	1.807765e+02	1.922346e+01	1.055276e-01	9.611731e-02	9.611731e-02	1
189	189	186	19	1.807765e+02	1.922346e+01	9.268293e-02	9.611731e-02	9.611731e-02	1
190	190	166	15	1.807765e+02	1.922346e+01	8.287293e-02	9.611731e-02	9.611731e-02	1
191	191	168	24	1.807765e+02	1.922346e+01	1.250000e-01	9.611731e-02	9.611731e-02	1
192	192	153	15	1.807765e+02	1.922346e+01	8.928571e-02	9.611731e-02	9.611731e-02	1
193	193	185	14	1.807765e+02	1.922346e+01	7.035176e-02	9.611731e-02	9.611731e-02	1
194	194	174	16	1.807765e+02	1.922346e+01	8.421053e-02	9.611731e-02	9.611731e-02	1
195	195	140	25	1.807765e+02	1.922346e+01	1.515152e-01	9.611731e-02	9.611731e-02	1
196	196	178	16	1.807765e+02	1.922346e+01	8.247423e-02	9.611731e-02	9.611731e-02	1
197	197	201	17	1.807765e+02	1.922346e+01	7.798165e-02	9.611731e-02	9.611731e-02	1
198	198	183	18	1.807765e+02	1.922346e+01	8.955224e-02	9.611731e-02	9.611731e-02	1
199	199	218	14	1.807765e+02	1.922346e+01	6.034483e-02	9.611731e-02	9.611731e-02	1
200	200	196	22	1.807765e+02	1.922346e+01	1.009174e-01	9.611731e-02	9.611731e-02	1
