# Supplementary material for: Cochaperones convey the energy of ATP hydrolysis for directional action of Hsp90
Source: Nat Commun. 2024 Jan 17;15:569. doi: 10.1038/s41467-024-44847-6 (PMC10794413; doi:10.1038/s41467-024-44847-6)
Supplement: Supplementary file 6 — Source Data [file 41467_2024_44847_MOESM6_ESM.zip › SourceData_Simulations/1_Simulations_0kT/sim_0kT_mol123of200.txt]

coordinates	112.34	120.09	240.34	120.09
time(s)	frame	Idon(a.u.)	Iacc(a.u.)	Idon ideal(a.u.)	Iacc ideal(a.u.)	FRET	FRET ideal (blurr)	FRET ideal	state sequence
1	1	60	153	4.849099e+01	1.515090e+02	7.183099e-01	7.575450e-01	7.575450e-01	4
2	2	47	147	4.849099e+01	1.515090e+02	7.577320e-01	7.575450e-01	7.575450e-01	4
3	3	63	150	4.849099e+01	1.515090e+02	7.042254e-01	7.575450e-01	7.575450e-01	4
4	4	57	164	4.849099e+01	1.515090e+02	7.420814e-01	7.575450e-01	7.575450e-01	4
5	5	35	151	4.849099e+01	1.515090e+02	8.118280e-01	7.575450e-01	7.575450e-01	4
6	6	41	161	4.849099e+01	1.515090e+02	7.970297e-01	7.575450e-01	7.575450e-01	4
7	7	50	146	4.849099e+01	1.515090e+02	7.448980e-01	7.575450e-01	7.575450e-01	4
8	8	52	166	4.849099e+01	1.515090e+02	7.614679e-01	7.575450e-01	7.575450e-01	4
9	9	56	149	4.849099e+01	1.515090e+02	7.268293e-01	7.575450e-01	7.575450e-01	4
10	10	59	161	4.849099e+01	1.515090e+02	7.318182e-01	7.575450e-01	7.575450e-01	4
11	11	37	143	4.849099e+01	1.515090e+02	7.944444e-01	7.575450e-01	7.575450e-01	4
12	12	49	163	4.849099e+01	1.515090e+02	7.688679e-01	7.575450e-01	7.575450e-01	4
13	13	41	135	4.849099e+01	1.515090e+02	7.670455e-01	7.575450e-01	7.575450e-01	4
14	14	45	161	4.849099e+01	1.515090e+02	7.815534e-01	7.575450e-01	7.575450e-01	4
15	15	54	165	4.849099e+01	1.515090e+02	7.534247e-01	7.575450e-01	7.575450e-01	4
16	16	43	150	4.849099e+01	1.515090e+02	7.772021e-01	7.575450e-01	7.575450e-01	4
17	17	95	111	8.955682e+01	1.104432e+02	5.388350e-01	5.522159e-01	7.575450e-01	4
18	18	214	10	1.879877e+02	1.201225e+01	4.464286e-02	6.006125e-02	6.006125e-02	1
19	19	173	9	1.879877e+02	1.201225e+01	4.945055e-02	6.006125e-02	6.006125e-02	1
20	20	185	10	1.879877e+02	1.201225e+01	5.128205e-02	6.006125e-02	6.006125e-02	1
21	21	201	8	1.879877e+02	1.201225e+01	3.827751e-02	6.006125e-02	6.006125e-02	1
22	22	211	12	1.879877e+02	1.201225e+01	5.381166e-02	6.006125e-02	6.006125e-02	1
23	23	209	9	1.879877e+02	1.201225e+01	4.128440e-02	6.006125e-02	6.006125e-02	1
24	24	213	5	1.879877e+02	1.201225e+01	2.293578e-02	6.006125e-02	6.006125e-02	1
25	25	207	13	1.879877e+02	1.201225e+01	5.909091e-02	6.006125e-02	6.006125e-02	1
26	26	220	15	1.879877e+02	1.201225e+01	6.382979e-02	6.006125e-02	6.006125e-02	1
27	27	207	8	1.879877e+02	1.201225e+01	3.720930e-02	6.006125e-02	6.006125e-02	1
28	28	207	14	1.879877e+02	1.201225e+01	6.334842e-02	6.006125e-02	6.006125e-02	1
29	29	191	14	1.879877e+02	1.201225e+01	6.829268e-02	6.006125e-02	6.006125e-02	1
30	30	204	5	1.879877e+02	1.201225e+01	2.392344e-02	6.006125e-02	6.006125e-02	1
31	31	197	13	1.879877e+02	1.201225e+01	6.190476e-02	6.006125e-02	6.006125e-02	1
32	32	189	16	1.879877e+02	1.201225e+01	7.804878e-02	6.006125e-02	6.006125e-02	1
33	33	171	12	1.879877e+02	1.201225e+01	6.557377e-02	6.006125e-02	6.006125e-02	1
34	34	188	15	1.879877e+02	1.201225e+01	7.389163e-02	6.006125e-02	6.006125e-02	1
35	35	196	8	1.879877e+02	1.201225e+01	3.921569e-02	6.006125e-02	6.006125e-02	1
36	36	192	10	1.879877e+02	1.201225e+01	4.950495e-02	6.006125e-02	6.006125e-02	1
37	37	209	16	1.879877e+02	1.201225e+01	7.111111e-02	6.006125e-02	6.006125e-02	1
38	38	183	14	1.879877e+02	1.201225e+01	7.106599e-02	6.006125e-02	6.006125e-02	1
39	39	96	83	1.124353e+02	8.756469e+01	4.636872e-01	4.378235e-01	7.575450e-01	4
40	40	180	16	1.879877e+02	1.201225e+01	8.163265e-02	6.006125e-02	6.006125e-02	1
41	41	201	10	1.879877e+02	1.201225e+01	4.739336e-02	6.006125e-02	6.006125e-02	1
42	42	209	3	1.879877e+02	1.201225e+01	1.415094e-02	6.006125e-02	6.006125e-02	1
43	43	194	11	1.879877e+02	1.201225e+01	5.365854e-02	6.006125e-02	6.006125e-02	1
44	44	205	9	1.879877e+02	1.201225e+01	4.205607e-02	6.006125e-02	6.006125e-02	1
45	45	189	15	1.879877e+02	1.201225e+01	7.352941e-02	6.006125e-02	6.006125e-02	1
46	46	212	9	1.879877e+02	1.201225e+01	4.072398e-02	6.006125e-02	6.006125e-02	1
47	47	208	16	1.879877e+02	1.201225e+01	7.142857e-02	6.006125e-02	6.006125e-02	1
48	48	201	8	1.879877e+02	1.201225e+01	3.827751e-02	6.006125e-02	6.006125e-02	1
49	49	190	13	1.879877e+02	1.201225e+01	6.403941e-02	6.006125e-02	6.006125e-02	1
50	50	201	19	1.879877e+02	1.201225e+01	8.636364e-02	6.006125e-02	6.006125e-02	1
51	51	187	17	1.879877e+02	1.201225e+01	8.333333e-02	6.006125e-02	6.006125e-02	1
52	52	188	10	1.879877e+02	1.201225e+01	5.050505e-02	6.006125e-02	6.006125e-02	1
53	53	186	23	1.809989e+02	1.900105e+01	1.100478e-01	9.500527e-02	1.024019e-01	2
54	54	42	157	4.447624e+01	1.555238e+02	7.889447e-01	7.776188e-01	7.958874e-01	3
55	55	34	168	4.082252e+01	1.591775e+02	8.316832e-01	7.958874e-01	7.958874e-01	3
56	56	58	117	6.670107e+01	1.332989e+02	6.685714e-01	6.664946e-01	7.958874e-01	3
57	57	160	18	1.795196e+02	2.048039e+01	1.011236e-01	1.024019e-01	1.024019e-01	2
58	58	170	21	1.795196e+02	2.048039e+01	1.099476e-01	1.024019e-01	1.024019e-01	2
59	59	169	20	1.795196e+02	2.048039e+01	1.058201e-01	1.024019e-01	1.024019e-01	2
60	60	165	14	1.795196e+02	2.048039e+01	7.821229e-02	1.024019e-01	1.024019e-01	2
61	61	199	22	1.795196e+02	2.048039e+01	9.954751e-02	1.024019e-01	1.024019e-01	2
62	62	179	23	1.795196e+02	2.048039e+01	1.138614e-01	1.024019e-01	1.024019e-01	2
63	63	172	31	1.795196e+02	2.048039e+01	1.527094e-01	1.024019e-01	1.024019e-01	2
64	64	202	12	1.795196e+02	2.048039e+01	5.607477e-02	1.024019e-01	1.024019e-01	2
65	65	186	19	1.795196e+02	2.048039e+01	9.268293e-02	1.024019e-01	1.024019e-01	2
66	66	161	18	1.812994e+02	1.870058e+01	1.005587e-01	9.350290e-02	1.024019e-01	2
67	67	174	6	1.879877e+02	1.201225e+01	3.333333e-02	6.006125e-02	6.006125e-02	1
68	68	174	19	1.879877e+02	1.201225e+01	9.844560e-02	6.006125e-02	6.006125e-02	1
69	69	205	17	1.879877e+02	1.201225e+01	7.657658e-02	6.006125e-02	6.006125e-02	1
70	70	182	11	1.879877e+02	1.201225e+01	5.699482e-02	6.006125e-02	6.006125e-02	1
71	71	183	11	1.879877e+02	1.201225e+01	5.670103e-02	6.006125e-02	6.006125e-02	1
72	72	181	19	1.879877e+02	1.201225e+01	9.500000e-02	6.006125e-02	6.006125e-02	1
73	73	214	12	1.879877e+02	1.201225e+01	5.309735e-02	6.006125e-02	6.006125e-02	1
74	74	169	16	1.879877e+02	1.201225e+01	8.648649e-02	6.006125e-02	6.006125e-02	1
75	75	185	10	1.879877e+02	1.201225e+01	5.128205e-02	6.006125e-02	6.006125e-02	1
76	76	190	16	1.879877e+02	1.201225e+01	7.766990e-02	6.006125e-02	6.006125e-02	1
77	77	191	14	1.879877e+02	1.201225e+01	6.829268e-02	6.006125e-02	6.006125e-02	1
78	78	194	7	1.879877e+02	1.201225e+01	3.482587e-02	6.006125e-02	6.006125e-02	1
79	79	181	9	1.879877e+02	1.201225e+01	4.736842e-02	6.006125e-02	6.006125e-02	1
80	80	205	14	1.879877e+02	1.201225e+01	6.392694e-02	6.006125e-02	6.006125e-02	1
81	81	189	15	1.879877e+02	1.201225e+01	7.352941e-02	6.006125e-02	6.006125e-02	1
82	82	190	11	1.879877e+02	1.201225e+01	5.472637e-02	6.006125e-02	6.006125e-02	1
83	83	201	11	1.879877e+02	1.201225e+01	5.188679e-02	6.006125e-02	6.006125e-02	1
84	84	217	17	1.879877e+02	1.201225e+01	7.264957e-02	6.006125e-02	6.006125e-02	1
85	85	187	17	1.879877e+02	1.201225e+01	8.333333e-02	6.006125e-02	6.006125e-02	1
86	86	189	14	1.879877e+02	1.201225e+01	6.896552e-02	6.006125e-02	6.006125e-02	1
87	87	196	9	1.879877e+02	1.201225e+01	4.390244e-02	6.006125e-02	6.006125e-02	1
88	88	188	13	1.879877e+02	1.201225e+01	6.467662e-02	6.006125e-02	6.006125e-02	1
89	89	157	16	1.879877e+02	1.201225e+01	9.248555e-02	6.006125e-02	6.006125e-02	1
90	90	189	13	1.879877e+02	1.201225e+01	6.435644e-02	6.006125e-02	6.006125e-02	1
91	91	199	9	1.879877e+02	1.201225e+01	4.326923e-02	6.006125e-02	6.006125e-02	1
92	92	178	10	1.879877e+02	1.201225e+01	5.319149e-02	6.006125e-02	6.006125e-02	1
93	93	186	43	1.539587e+02	4.604127e+01	1.877729e-01	2.302064e-01	6.006125e-02	1
94	94	41	148	4.849099e+01	1.515090e+02	7.830688e-01	7.575450e-01	7.575450e-01	4
95	95	59	152	4.849099e+01	1.515090e+02	7.203791e-01	7.575450e-01	7.575450e-01	4
96	96	57	146	4.849099e+01	1.515090e+02	7.192118e-01	7.575450e-01	7.575450e-01	4
97	97	55	154	4.849099e+01	1.515090e+02	7.368421e-01	7.575450e-01	7.575450e-01	4
98	98	45	142	4.849099e+01	1.515090e+02	7.593583e-01	7.575450e-01	7.575450e-01	4
99	99	49	149	4.849099e+01	1.515090e+02	7.525253e-01	7.575450e-01	7.575450e-01	4
100	100	48	129	4.849099e+01	1.515090e+02	7.288136e-01	7.575450e-01	7.575450e-01	4
101	101	42	144	4.849099e+01	1.515090e+02	7.741935e-01	7.575450e-01	7.575450e-01	4
102	102	37	174	4.849099e+01	1.515090e+02	8.246445e-01	7.575450e-01	7.575450e-01	4
103	103	49	175	4.849099e+01	1.515090e+02	7.812500e-01	7.575450e-01	7.575450e-01	4
104	104	48	166	4.849099e+01	1.515090e+02	7.757009e-01	7.575450e-01	7.575450e-01	4
105	105	43	153	4.849099e+01	1.515090e+02	7.806122e-01	7.575450e-01	7.575450e-01	4
106	106	48	163	4.849099e+01	1.515090e+02	7.725118e-01	7.575450e-01	7.575450e-01	4
107	107	46	150	4.849099e+01	1.515090e+02	7.653061e-01	7.575450e-01	7.575450e-01	4
108	108	43	154	4.849099e+01	1.515090e+02	7.817259e-01	7.575450e-01	7.575450e-01	4
109	109	41	154	4.849099e+01	1.515090e+02	7.897436e-01	7.575450e-01	7.575450e-01	4
110	110	42	157	4.849099e+01	1.515090e+02	7.889447e-01	7.575450e-01	7.575450e-01	4
111	111	54	141	4.849099e+01	1.515090e+02	7.230769e-01	7.575450e-01	7.575450e-01	4
112	112	50	155	4.849099e+01	1.515090e+02	7.560976e-01	7.575450e-01	7.575450e-01	4
113	113	53	157	4.849099e+01	1.515090e+02	7.476190e-01	7.575450e-01	7.575450e-01	4
114	114	47	152	4.849099e+01	1.515090e+02	7.638191e-01	7.575450e-01	7.575450e-01	4
115	115	42	123	4.849099e+01	1.515090e+02	7.454545e-01	7.575450e-01	7.575450e-01	4
116	116	50	125	4.849099e+01	1.515090e+02	7.142857e-01	7.575450e-01	7.575450e-01	4
117	117	43	174	4.849099e+01	1.515090e+02	8.018433e-01	7.575450e-01	7.575450e-01	4
118	118	43	145	4.849099e+01	1.515090e+02	7.712766e-01	7.575450e-01	7.575450e-01	4
119	119	46	146	4.849099e+01	1.515090e+02	7.604167e-01	7.575450e-01	7.575450e-01	4
120	120	40	127	4.849099e+01	1.515090e+02	7.604790e-01	7.575450e-01	7.575450e-01	4
121	121	53	138	4.849099e+01	1.515090e+02	7.225131e-01	7.575450e-01	7.575450e-01	4
122	122	40	168	4.849099e+01	1.515090e+02	8.076923e-01	7.575450e-01	7.575450e-01	4
123	123	41	177	4.849099e+01	1.515090e+02	8.119266e-01	7.575450e-01	7.575450e-01	4
124	124	51	161	4.849099e+01	1.515090e+02	7.594340e-01	7.575450e-01	7.575450e-01	4
125	125	46	143	4.849099e+01	1.515090e+02	7.566138e-01	7.575450e-01	7.575450e-01	4
126	126	55	133	4.849099e+01	1.515090e+02	7.074468e-01	7.575450e-01	7.575450e-01	4
127	127	50	131	4.849099e+01	1.515090e+02	7.237569e-01	7.575450e-01	7.575450e-01	4
128	128	66	142	4.849099e+01	1.515090e+02	6.826923e-01	7.575450e-01	7.575450e-01	4
129	129	63	154	4.849099e+01	1.515090e+02	7.096774e-01	7.575450e-01	7.575450e-01	4
130	130	53	148	4.849099e+01	1.515090e+02	7.363184e-01	7.575450e-01	7.575450e-01	4
131	131	57	132	4.849099e+01	1.515090e+02	6.984127e-01	7.575450e-01	7.575450e-01	4
132	132	47	142	4.849099e+01	1.515090e+02	7.513228e-01	7.575450e-01	7.575450e-01	4
133	133	64	155	4.849099e+01	1.515090e+02	7.077626e-01	7.575450e-01	7.575450e-01	4
134	134	47	136	4.849099e+01	1.515090e+02	7.431694e-01	7.575450e-01	7.575450e-01	4
135	135	51	151	4.849099e+01	1.515090e+02	7.475248e-01	7.575450e-01	7.575450e-01	4
136	136	41	151	4.849099e+01	1.515090e+02	7.864583e-01	7.575450e-01	7.575450e-01	4
137	137	53	166	4.849099e+01	1.515090e+02	7.579909e-01	7.575450e-01	7.575450e-01	4
138	138	36	132	4.849099e+01	1.515090e+02	7.857143e-01	7.575450e-01	7.575450e-01	4
139	139	51	163	4.849099e+01	1.515090e+02	7.616822e-01	7.575450e-01	7.575450e-01	4
140	140	43	128	4.849099e+01	1.515090e+02	7.485380e-01	7.575450e-01	7.575450e-01	4
141	141	50	150	4.849099e+01	1.515090e+02	7.500000e-01	7.575450e-01	7.575450e-01	4
142	142	48	157	4.849099e+01	1.515090e+02	7.658537e-01	7.575450e-01	7.575450e-01	4
143	143	46	140	4.849099e+01	1.515090e+02	7.526882e-01	7.575450e-01	7.575450e-01	4
144	144	43	161	4.849099e+01	1.515090e+02	7.892157e-01	7.575450e-01	7.575450e-01	4
145	145	59	148	4.849099e+01	1.515090e+02	7.149758e-01	7.575450e-01	7.575450e-01	4
146	146	50	133	4.849099e+01	1.515090e+02	7.267760e-01	7.575450e-01	7.575450e-01	4
147	147	47	145	4.849099e+01	1.515090e+02	7.552083e-01	7.575450e-01	7.575450e-01	4
148	148	50	145	4.849099e+01	1.515090e+02	7.435897e-01	7.575450e-01	7.575450e-01	4
149	149	44	142	4.849099e+01	1.515090e+02	7.634409e-01	7.575450e-01	7.575450e-01	4
150	150	61	141	4.849099e+01	1.515090e+02	6.980198e-01	7.575450e-01	7.575450e-01	4
151	151	54	152	4.849099e+01	1.515090e+02	7.378641e-01	7.575450e-01	7.575450e-01	4
152	152	47	168	4.849099e+01	1.515090e+02	7.813953e-01	7.575450e-01	7.575450e-01	4
153	153	47	139	4.849099e+01	1.515090e+02	7.473118e-01	7.575450e-01	7.575450e-01	4
154	154	40	154	4.849099e+01	1.515090e+02	7.938144e-01	7.575450e-01	7.575450e-01	4
155	155	60	145	4.849099e+01	1.515090e+02	7.073171e-01	7.575450e-01	7.575450e-01	4
156	156	47	169	4.849099e+01	1.515090e+02	7.824074e-01	7.575450e-01	7.575450e-01	4
157	157	46	151	4.849099e+01	1.515090e+02	7.664975e-01	7.575450e-01	7.575450e-01	4
158	158	45	159	4.849099e+01	1.515090e+02	7.794118e-01	7.575450e-01	7.575450e-01	4
159	159	57	133	4.849099e+01	1.515090e+02	7.000000e-01	7.575450e-01	7.575450e-01	4
160	160	48	149	4.849099e+01	1.515090e+02	7.563452e-01	7.575450e-01	7.575450e-01	4
161	161	58	158	4.849099e+01	1.515090e+02	7.314815e-01	7.575450e-01	7.575450e-01	4
162	162	44	137	4.849099e+01	1.515090e+02	7.569061e-01	7.575450e-01	7.575450e-01	4
163	163	45	154	4.849099e+01	1.515090e+02	7.738693e-01	7.575450e-01	7.575450e-01	4
164	164	63	145	4.849099e+01	1.515090e+02	6.971154e-01	7.575450e-01	7.575450e-01	4
165	165	39	150	4.849099e+01	1.515090e+02	7.936508e-01	7.575450e-01	7.575450e-01	4
166	166	48	154	4.849099e+01	1.515090e+02	7.623762e-01	7.575450e-01	7.575450e-01	4
167	167	38	156	4.849099e+01	1.515090e+02	8.041237e-01	7.575450e-01	7.575450e-01	4
168	168	47	136	4.849099e+01	1.515090e+02	7.431694e-01	7.575450e-01	7.575450e-01	4
169	169	45	149	4.849099e+01	1.515090e+02	7.680412e-01	7.575450e-01	7.575450e-01	4
170	170	43	149	4.849099e+01	1.515090e+02	7.760417e-01	7.575450e-01	7.575450e-01	4
171	171	49	155	4.849099e+01	1.515090e+02	7.598039e-01	7.575450e-01	7.575450e-01	4
172	172	32	157	4.849099e+01	1.515090e+02	8.306878e-01	7.575450e-01	7.575450e-01	4
173	173	67	157	4.849099e+01	1.515090e+02	7.008929e-01	7.575450e-01	7.575450e-01	4
174	174	51	144	4.849099e+01	1.515090e+02	7.384615e-01	7.575450e-01	7.575450e-01	4
175	175	44	139	4.849099e+01	1.515090e+02	7.595628e-01	7.575450e-01	7.575450e-01	4
176	176	48	153	4.849099e+01	1.515090e+02	7.611940e-01	7.575450e-01	7.575450e-01	4
177	177	56	158	4.849099e+01	1.515090e+02	7.383178e-01	7.575450e-01	7.575450e-01	4
178	178	48	163	4.849099e+01	1.515090e+02	7.725118e-01	7.575450e-01	7.575450e-01	4
179	179	37	153	4.849099e+01	1.515090e+02	8.052632e-01	7.575450e-01	7.575450e-01	4
180	180	44	161	4.849099e+01	1.515090e+02	7.853659e-01	7.575450e-01	7.575450e-01	4
181	181	34	140	4.849099e+01	1.515090e+02	8.045977e-01	7.575450e-01	7.575450e-01	4
182	182	42	156	4.849099e+01	1.515090e+02	7.878788e-01	7.575450e-01	7.575450e-01	4
183	183	51	158	4.849099e+01	1.515090e+02	7.559809e-01	7.575450e-01	7.575450e-01	4
184	184	49	139	4.849099e+01	1.515090e+02	7.393617e-01	7.575450e-01	7.575450e-01	4
185	185	58	178	4.849099e+01	1.515090e+02	7.542373e-01	7.575450e-01	7.575450e-01	4
186	186	60	140	4.849099e+01	1.515090e+02	7.000000e-01	7.575450e-01	7.575450e-01	4
187	187	45	144	4.849099e+01	1.515090e+02	7.619048e-01	7.575450e-01	7.575450e-01	4
188	188	41	161	4.849099e+01	1.515090e+02	7.970297e-01	7.575450e-01	7.575450e-01	4
189	189	49	154	4.849099e+01	1.515090e+02	7.586207e-01	7.575450e-01	7.575450e-01	4
190	190	55	162	4.849099e+01	1.515090e+02	7.465438e-01	7.575450e-01	7.575450e-01	4
191	191	54	154	4.849099e+01	1.515090e+02	7.403846e-01	7.575450e-01	7.575450e-01	4
192	192	47	161	4.849099e+01	1.515090e+02	7.740385e-01	7.575450e-01	7.575450e-01	4
193	193	53	162	4.849099e+01	1.515090e+02	7.534884e-01	7.575450e-01	7.575450e-01	4
194	194	60	149	4.849099e+01	1.515090e+02	7.129187e-01	7.575450e-01	7.575450e-01	4
195	195	47	150	4.849099e+01	1.515090e+02	7.614213e-01	7.575450e-01	7.575450e-01	4
196	196	56	128	4.849099e+01	1.515090e+02	6.956522e-01	7.575450e-01	7.575450e-01	4
197	197	61	163	4.849099e+01	1.515090e+02	7.276786e-01	7.575450e-01	7.575450e-01	4
198	198	44	167	4.849099e+01	1.515090e+02	7.914692e-01	7.575450e-01	7.575450e-01	4
199	199	55	155	4.849099e+01	1.515090e+02	7.380952e-01	7.575450e-01	7.575450e-01	4
200	200	43	169	4.849099e+01	1.515090e+02	7.971698e-01	7.575450e-01	7.575450e-01	4
