# Supplementary material for: Cochaperones convey the energy of ATP hydrolysis for directional action of Hsp90
Source: Nat Commun. 2024 Jan 17;15:569. doi: 10.1038/s41467-024-44847-6 (PMC10794413; doi:10.1038/s41467-024-44847-6)
Supplement: Supplementary file 6 — Source Data [file 41467_2024_44847_MOESM6_ESM.zip › SourceData_Simulations/1_Simulations_0kT/sim_0kT_mol124of200.txt]

coordinates	62.39	58.74	190.39	58.74
time(s)	frame	Idon(a.u.)	Iacc(a.u.)	Idon ideal(a.u.)	Iacc ideal(a.u.)	FRET	FRET ideal (blurr)	FRET ideal	state sequence
1	1	46	159	5.131059e+01	1.486894e+02	7.756098e-01	7.434471e-01	7.434471e-01	4
2	2	61	157	5.131059e+01	1.486894e+02	7.201835e-01	7.434471e-01	7.434471e-01	4
3	3	52	120	5.131059e+01	1.486894e+02	6.976744e-01	7.434471e-01	7.434471e-01	4
4	4	46	152	5.131059e+01	1.486894e+02	7.676768e-01	7.434471e-01	7.434471e-01	4
5	5	47	134	5.131059e+01	1.486894e+02	7.403315e-01	7.434471e-01	7.434471e-01	4
6	6	60	159	5.131059e+01	1.486894e+02	7.260274e-01	7.434471e-01	7.434471e-01	4
7	7	49	172	5.131059e+01	1.486894e+02	7.782805e-01	7.434471e-01	7.434471e-01	4
8	8	51	183	5.131059e+01	1.486894e+02	7.820513e-01	7.434471e-01	7.434471e-01	4
9	9	51	169	5.131059e+01	1.486894e+02	7.681818e-01	7.434471e-01	7.434471e-01	4
10	10	47	143	5.131059e+01	1.486894e+02	7.526316e-01	7.434471e-01	7.434471e-01	4
11	11	46	143	5.131059e+01	1.486894e+02	7.566138e-01	7.434471e-01	7.434471e-01	4
12	12	59	141	5.131059e+01	1.486894e+02	7.050000e-01	7.434471e-01	7.434471e-01	4
13	13	56	133	5.131059e+01	1.486894e+02	7.037037e-01	7.434471e-01	7.434471e-01	4
14	14	56	159	5.131059e+01	1.486894e+02	7.395349e-01	7.434471e-01	7.434471e-01	4
15	15	61	157	5.131059e+01	1.486894e+02	7.201835e-01	7.434471e-01	7.434471e-01	4
16	16	50	148	5.131059e+01	1.486894e+02	7.474747e-01	7.434471e-01	7.434471e-01	4
17	17	47	146	5.131059e+01	1.486894e+02	7.564767e-01	7.434471e-01	7.434471e-01	4
18	18	48	119	5.131059e+01	1.486894e+02	7.125749e-01	7.434471e-01	7.434471e-01	4
19	19	49	152	5.131059e+01	1.486894e+02	7.562189e-01	7.434471e-01	7.434471e-01	4
20	20	61	124	5.131059e+01	1.486894e+02	6.702703e-01	7.434471e-01	7.434471e-01	4
21	21	48	162	5.131059e+01	1.486894e+02	7.714286e-01	7.434471e-01	7.434471e-01	4
22	22	43	148	5.131059e+01	1.486894e+02	7.748691e-01	7.434471e-01	7.434471e-01	4
23	23	61	158	5.131059e+01	1.486894e+02	7.214612e-01	7.434471e-01	7.434471e-01	4
24	24	48	141	5.131059e+01	1.486894e+02	7.460317e-01	7.434471e-01	7.434471e-01	4
25	25	65	168	5.131059e+01	1.486894e+02	7.210300e-01	7.434471e-01	7.434471e-01	4
26	26	59	124	5.131059e+01	1.486894e+02	6.775956e-01	7.434471e-01	7.434471e-01	4
27	27	52	172	5.131059e+01	1.486894e+02	7.678571e-01	7.434471e-01	7.434471e-01	4
28	28	46	139	5.131059e+01	1.486894e+02	7.513514e-01	7.434471e-01	7.434471e-01	4
29	29	66	166	5.131059e+01	1.486894e+02	7.155172e-01	7.434471e-01	7.434471e-01	4
30	30	60	144	5.131059e+01	1.486894e+02	7.058824e-01	7.434471e-01	7.434471e-01	4
31	31	42	136	5.131059e+01	1.486894e+02	7.640449e-01	7.434471e-01	7.434471e-01	4
32	32	59	159	5.131059e+01	1.486894e+02	7.293578e-01	7.434471e-01	7.434471e-01	4
33	33	53	135	5.131059e+01	1.486894e+02	7.180851e-01	7.434471e-01	7.434471e-01	4
34	34	53	145	5.131059e+01	1.486894e+02	7.323232e-01	7.434471e-01	7.434471e-01	4
35	35	58	138	5.131059e+01	1.486894e+02	7.040816e-01	7.434471e-01	7.434471e-01	4
36	36	62	145	5.131059e+01	1.486894e+02	7.004831e-01	7.434471e-01	7.434471e-01	4
37	37	53	143	5.131059e+01	1.486894e+02	7.295918e-01	7.434471e-01	7.434471e-01	4
38	38	53	175	5.131059e+01	1.486894e+02	7.675439e-01	7.434471e-01	7.434471e-01	4
39	39	54	160	5.131059e+01	1.486894e+02	7.476636e-01	7.434471e-01	7.434471e-01	4
40	40	58	123	5.131059e+01	1.486894e+02	6.795580e-01	7.434471e-01	7.434471e-01	4
41	41	58	165	5.131059e+01	1.486894e+02	7.399103e-01	7.434471e-01	7.434471e-01	4
42	42	61	180	5.131059e+01	1.486894e+02	7.468880e-01	7.434471e-01	7.434471e-01	4
43	43	45	146	5.131059e+01	1.486894e+02	7.643979e-01	7.434471e-01	7.434471e-01	4
44	44	50	142	5.131059e+01	1.486894e+02	7.395833e-01	7.434471e-01	7.434471e-01	4
45	45	52	145	5.131059e+01	1.486894e+02	7.360406e-01	7.434471e-01	7.434471e-01	4
46	46	62	147	5.131059e+01	1.486894e+02	7.033493e-01	7.434471e-01	7.434471e-01	4
47	47	49	160	5.131059e+01	1.486894e+02	7.655502e-01	7.434471e-01	7.434471e-01	4
48	48	58	166	5.131059e+01	1.486894e+02	7.410714e-01	7.434471e-01	7.434471e-01	4
49	49	48	129	5.131059e+01	1.486894e+02	7.288136e-01	7.434471e-01	7.434471e-01	4
50	50	57	147	5.131059e+01	1.486894e+02	7.205882e-01	7.434471e-01	7.434471e-01	4
51	51	46	122	5.131059e+01	1.486894e+02	7.261905e-01	7.434471e-01	7.434471e-01	4
52	52	52	153	5.131059e+01	1.486894e+02	7.463415e-01	7.434471e-01	7.434471e-01	4
53	53	40	163	5.131059e+01	1.486894e+02	8.029557e-01	7.434471e-01	7.434471e-01	4
54	54	64	143	5.131059e+01	1.486894e+02	6.908213e-01	7.434471e-01	7.434471e-01	4
55	55	53	152	5.131059e+01	1.486894e+02	7.414634e-01	7.434471e-01	7.434471e-01	4
56	56	47	146	5.131059e+01	1.486894e+02	7.564767e-01	7.434471e-01	7.434471e-01	4
57	57	47	156	5.131059e+01	1.486894e+02	7.684729e-01	7.434471e-01	7.434471e-01	4
58	58	72	152	5.131059e+01	1.486894e+02	6.785714e-01	7.434471e-01	7.434471e-01	4
59	59	55	157	5.131059e+01	1.486894e+02	7.405660e-01	7.434471e-01	7.434471e-01	4
60	60	52	166	5.131059e+01	1.486894e+02	7.614679e-01	7.434471e-01	7.434471e-01	4
61	61	54	155	5.131059e+01	1.486894e+02	7.416268e-01	7.434471e-01	7.434471e-01	4
62	62	55	138	5.131059e+01	1.486894e+02	7.150259e-01	7.434471e-01	7.434471e-01	4
63	63	59	147	5.131059e+01	1.486894e+02	7.135922e-01	7.434471e-01	7.434471e-01	4
64	64	49	134	5.131059e+01	1.486894e+02	7.322404e-01	7.434471e-01	7.434471e-01	4
65	65	50	138	5.131059e+01	1.486894e+02	7.340426e-01	7.434471e-01	7.434471e-01	4
66	66	50	145	5.131059e+01	1.486894e+02	7.435897e-01	7.434471e-01	7.434471e-01	4
67	67	52	143	5.131059e+01	1.486894e+02	7.333333e-01	7.434471e-01	7.434471e-01	4
68	68	39	140	5.131059e+01	1.486894e+02	7.821229e-01	7.434471e-01	7.434471e-01	4
69	69	54	158	5.131059e+01	1.486894e+02	7.452830e-01	7.434471e-01	7.434471e-01	4
70	70	48	141	5.131059e+01	1.486894e+02	7.460317e-01	7.434471e-01	7.434471e-01	4
71	71	51	151	5.131059e+01	1.486894e+02	7.475248e-01	7.434471e-01	7.434471e-01	4
72	72	58	130	5.131059e+01	1.486894e+02	6.914894e-01	7.434471e-01	7.434471e-01	4
73	73	47	152	5.131059e+01	1.486894e+02	7.638191e-01	7.434471e-01	7.434471e-01	4
74	74	65	170	5.131059e+01	1.486894e+02	7.234043e-01	7.434471e-01	7.434471e-01	4
75	75	64	154	5.131059e+01	1.486894e+02	7.064220e-01	7.434471e-01	7.434471e-01	4
76	76	58	149	5.131059e+01	1.486894e+02	7.198068e-01	7.434471e-01	7.434471e-01	4
77	77	55	141	5.131059e+01	1.486894e+02	7.193878e-01	7.434471e-01	7.434471e-01	4
78	78	52	138	5.131059e+01	1.486894e+02	7.263158e-01	7.434471e-01	7.434471e-01	4
79	79	53	131	5.131059e+01	1.486894e+02	7.119565e-01	7.434471e-01	7.434471e-01	4
80	80	56	170	5.131059e+01	1.486894e+02	7.522124e-01	7.434471e-01	7.434471e-01	4
81	81	60	148	5.131059e+01	1.486894e+02	7.115385e-01	7.434471e-01	7.434471e-01	4
82	82	55	133	5.131059e+01	1.486894e+02	7.074468e-01	7.434471e-01	7.434471e-01	4
83	83	53	138	5.131059e+01	1.486894e+02	7.225131e-01	7.434471e-01	7.434471e-01	4
84	84	49	160	5.131059e+01	1.486894e+02	7.655502e-01	7.434471e-01	7.434471e-01	4
85	85	59	133	5.131059e+01	1.486894e+02	6.927083e-01	7.434471e-01	7.434471e-01	4
86	86	47	145	5.131059e+01	1.486894e+02	7.552083e-01	7.434471e-01	7.434471e-01	4
87	87	46	145	5.131059e+01	1.486894e+02	7.591623e-01	7.434471e-01	7.434471e-01	4
88	88	53	159	5.131059e+01	1.486894e+02	7.500000e-01	7.434471e-01	7.434471e-01	4
89	89	39	144	5.131059e+01	1.486894e+02	7.868852e-01	7.434471e-01	7.434471e-01	4
90	90	50	154	5.131059e+01	1.486894e+02	7.549020e-01	7.434471e-01	7.434471e-01	4
91	91	53	145	5.131059e+01	1.486894e+02	7.323232e-01	7.434471e-01	7.434471e-01	4
92	92	66	148	5.131059e+01	1.486894e+02	6.915888e-01	7.434471e-01	7.434471e-01	4
93	93	57	165	5.131059e+01	1.486894e+02	7.432432e-01	7.434471e-01	7.434471e-01	4
94	94	66	145	5.131059e+01	1.486894e+02	6.872038e-01	7.434471e-01	7.434471e-01	4
95	95	55	145	5.131059e+01	1.486894e+02	7.250000e-01	7.434471e-01	7.434471e-01	4
96	96	38	145	5.131059e+01	1.486894e+02	7.923497e-01	7.434471e-01	7.434471e-01	4
97	97	59	152	5.131059e+01	1.486894e+02	7.203791e-01	7.434471e-01	7.434471e-01	4
98	98	52	158	5.131059e+01	1.486894e+02	7.523810e-01	7.434471e-01	7.434471e-01	4
99	99	44	143	5.131059e+01	1.486894e+02	7.647059e-01	7.434471e-01	7.434471e-01	4
100	100	46	143	5.131059e+01	1.486894e+02	7.566138e-01	7.434471e-01	7.434471e-01	4
101	101	42	137	4.818898e+01	1.518110e+02	7.653631e-01	7.590551e-01	7.434471e-01	4
102	102	36	141	4.005607e+01	1.599439e+02	7.966102e-01	7.997197e-01	7.997197e-01	3
103	103	43	191	4.005607e+01	1.599439e+02	8.162393e-01	7.997197e-01	7.997197e-01	3
104	104	48	148	4.005607e+01	1.599439e+02	7.551020e-01	7.997197e-01	7.997197e-01	3
105	105	39	178	4.005607e+01	1.599439e+02	8.202765e-01	7.997197e-01	7.997197e-01	3
106	106	49	176	4.005607e+01	1.599439e+02	7.822222e-01	7.997197e-01	7.997197e-01	3
107	107	56	151	4.763025e+01	1.523698e+02	7.294686e-01	7.618488e-01	7.434471e-01	4
108	108	38	151	5.131059e+01	1.486894e+02	7.989418e-01	7.434471e-01	7.434471e-01	4
109	109	33	132	5.131059e+01	1.486894e+02	8.000000e-01	7.434471e-01	7.434471e-01	4
110	110	41	153	5.131059e+01	1.486894e+02	7.886598e-01	7.434471e-01	7.434471e-01	4
111	111	49	152	5.131059e+01	1.486894e+02	7.562189e-01	7.434471e-01	7.434471e-01	4
112	112	56	142	5.131059e+01	1.486894e+02	7.171717e-01	7.434471e-01	7.434471e-01	4
113	113	54	163	5.131059e+01	1.486894e+02	7.511521e-01	7.434471e-01	7.434471e-01	4
114	114	56	138	5.131059e+01	1.486894e+02	7.113402e-01	7.434471e-01	7.434471e-01	4
115	115	47	152	5.131059e+01	1.486894e+02	7.638191e-01	7.434471e-01	7.434471e-01	4
116	116	52	151	5.131059e+01	1.486894e+02	7.438424e-01	7.434471e-01	7.434471e-01	4
117	117	61	143	5.131059e+01	1.486894e+02	7.009804e-01	7.434471e-01	7.434471e-01	4
118	118	37	134	5.131059e+01	1.486894e+02	7.836257e-01	7.434471e-01	7.434471e-01	4
119	119	56	145	5.131059e+01	1.486894e+02	7.213930e-01	7.434471e-01	7.434471e-01	4
120	120	43	149	5.131059e+01	1.486894e+02	7.760417e-01	7.434471e-01	7.434471e-01	4
121	121	62	159	5.131059e+01	1.486894e+02	7.194570e-01	7.434471e-01	7.434471e-01	4
122	122	49	125	5.131059e+01	1.486894e+02	7.183908e-01	7.434471e-01	7.434471e-01	4
123	123	50	122	5.131059e+01	1.486894e+02	7.093023e-01	7.434471e-01	7.434471e-01	4
124	124	52	174	5.131059e+01	1.486894e+02	7.699115e-01	7.434471e-01	7.434471e-01	4
125	125	55	150	5.131059e+01	1.486894e+02	7.317073e-01	7.434471e-01	7.434471e-01	4
126	126	42	124	5.131059e+01	1.486894e+02	7.469880e-01	7.434471e-01	7.434471e-01	4
127	127	102	124	8.083719e+01	1.191628e+02	5.486726e-01	5.958140e-01	7.434471e-01	4
128	128	206	27	1.749523e+02	2.504774e+01	1.158798e-01	1.252387e-01	1.252387e-01	1
129	129	163	30	1.749523e+02	2.504774e+01	1.554404e-01	1.252387e-01	1.252387e-01	1
130	130	187	20	1.749523e+02	2.504774e+01	9.661836e-02	1.252387e-01	1.252387e-01	1
131	131	154	20	1.749523e+02	2.504774e+01	1.149425e-01	1.252387e-01	1.252387e-01	1
132	132	181	24	1.749523e+02	2.504774e+01	1.170732e-01	1.252387e-01	1.252387e-01	1
133	133	190	23	1.749523e+02	2.504774e+01	1.079812e-01	1.252387e-01	1.252387e-01	1
134	134	153	29	1.749523e+02	2.504774e+01	1.593407e-01	1.252387e-01	1.252387e-01	1
135	135	149	28	1.749523e+02	2.504774e+01	1.581921e-01	1.252387e-01	1.252387e-01	1
136	136	148	33	1.749523e+02	2.504774e+01	1.823204e-01	1.252387e-01	1.252387e-01	1
137	137	151	29	1.749523e+02	2.504774e+01	1.611111e-01	1.252387e-01	1.252387e-01	1
138	138	167	24	1.749523e+02	2.504774e+01	1.256545e-01	1.252387e-01	1.252387e-01	1
139	139	168	27	1.749523e+02	2.504774e+01	1.384615e-01	1.252387e-01	1.252387e-01	1
140	140	185	22	1.749523e+02	2.504774e+01	1.062802e-01	1.252387e-01	1.252387e-01	1
141	141	160	50	1.543616e+02	4.563842e+01	2.380952e-01	2.281921e-01	1.252387e-01	1
142	142	47	154	5.131059e+01	1.486894e+02	7.661692e-01	7.434471e-01	7.434471e-01	4
143	143	53	140	5.131059e+01	1.486894e+02	7.253886e-01	7.434471e-01	7.434471e-01	4
144	144	52	157	5.131059e+01	1.486894e+02	7.511962e-01	7.434471e-01	7.434471e-01	4
145	145	55	158	5.131059e+01	1.486894e+02	7.417840e-01	7.434471e-01	7.434471e-01	4
146	146	51	149	5.131059e+01	1.486894e+02	7.450000e-01	7.434471e-01	7.434471e-01	4
147	147	45	154	5.131059e+01	1.486894e+02	7.738693e-01	7.434471e-01	7.434471e-01	4
148	148	50	152	5.131059e+01	1.486894e+02	7.524752e-01	7.434471e-01	7.434471e-01	4
149	149	49	156	5.131059e+01	1.486894e+02	7.609756e-01	7.434471e-01	7.434471e-01	4
150	150	57	152	5.131059e+01	1.486894e+02	7.272727e-01	7.434471e-01	7.434471e-01	4
151	151	49	153	5.131059e+01	1.486894e+02	7.574257e-01	7.434471e-01	7.434471e-01	4
152	152	52	155	5.131059e+01	1.486894e+02	7.487923e-01	7.434471e-01	7.434471e-01	4
153	153	46	140	5.131059e+01	1.486894e+02	7.526882e-01	7.434471e-01	7.434471e-01	4
154	154	47	134	5.131059e+01	1.486894e+02	7.403315e-01	7.434471e-01	7.434471e-01	4
155	155	54	181	5.131059e+01	1.486894e+02	7.702128e-01	7.434471e-01	7.434471e-01	4
156	156	63	131	5.131059e+01	1.486894e+02	6.752577e-01	7.434471e-01	7.434471e-01	4
157	157	48	162	5.131059e+01	1.486894e+02	7.714286e-01	7.434471e-01	7.434471e-01	4
158	158	55	133	5.131059e+01	1.486894e+02	7.074468e-01	7.434471e-01	7.434471e-01	4
159	159	58	158	5.131059e+01	1.486894e+02	7.314815e-01	7.434471e-01	7.434471e-01	4
160	160	46	153	5.131059e+01	1.486894e+02	7.688442e-01	7.434471e-01	7.434471e-01	4
161	161	46	145	5.131059e+01	1.486894e+02	7.591623e-01	7.434471e-01	7.434471e-01	4
162	162	40	150	5.131059e+01	1.486894e+02	7.894737e-01	7.434471e-01	7.434471e-01	4
163	163	57	175	5.131059e+01	1.486894e+02	7.543103e-01	7.434471e-01	7.434471e-01	4
164	164	62	172	5.131059e+01	1.486894e+02	7.350427e-01	7.434471e-01	7.434471e-01	4
165	165	62	147	5.131059e+01	1.486894e+02	7.033493e-01	7.434471e-01	7.434471e-01	4
166	166	50	152	5.131059e+01	1.486894e+02	7.524752e-01	7.434471e-01	7.434471e-01	4
167	167	50	152	5.131059e+01	1.486894e+02	7.524752e-01	7.434471e-01	7.434471e-01	4
168	168	58	153	5.131059e+01	1.486894e+02	7.251185e-01	7.434471e-01	7.434471e-01	4
169	169	56	148	5.131059e+01	1.486894e+02	7.254902e-01	7.434471e-01	7.434471e-01	4
170	170	49	150	5.131059e+01	1.486894e+02	7.537688e-01	7.434471e-01	7.434471e-01	4
171	171	46	145	5.131059e+01	1.486894e+02	7.591623e-01	7.434471e-01	7.434471e-01	4
172	172	46	151	5.131059e+01	1.486894e+02	7.664975e-01	7.434471e-01	7.434471e-01	4
173	173	58	133	5.131059e+01	1.486894e+02	6.963351e-01	7.434471e-01	7.434471e-01	4
174	174	51	143	5.131059e+01	1.486894e+02	7.371134e-01	7.434471e-01	7.434471e-01	4
175	175	48	160	5.131059e+01	1.486894e+02	7.692308e-01	7.434471e-01	7.434471e-01	4
176	176	53	156	5.131059e+01	1.486894e+02	7.464115e-01	7.434471e-01	7.434471e-01	4
177	177	62	142	5.131059e+01	1.486894e+02	6.960784e-01	7.434471e-01	7.434471e-01	4
178	178	44	161	5.131059e+01	1.486894e+02	7.853659e-01	7.434471e-01	7.434471e-01	4
179	179	49	142	5.131059e+01	1.486894e+02	7.434555e-01	7.434471e-01	7.434471e-01	4
180	180	52	151	5.131059e+01	1.486894e+02	7.438424e-01	7.434471e-01	7.434471e-01	4
181	181	51	137	5.131059e+01	1.486894e+02	7.287234e-01	7.434471e-01	7.434471e-01	4
182	182	43	136	5.131059e+01	1.486894e+02	7.597765e-01	7.434471e-01	7.434471e-01	4
183	183	56	157	5.131059e+01	1.486894e+02	7.370892e-01	7.434471e-01	7.434471e-01	4
184	184	62	144	5.131059e+01	1.486894e+02	6.990291e-01	7.434471e-01	7.434471e-01	4
185	185	45	147	5.131059e+01	1.486894e+02	7.656250e-01	7.434471e-01	7.434471e-01	4
186	186	61	146	5.131059e+01	1.486894e+02	7.053140e-01	7.434471e-01	7.434471e-01	4
187	187	55	142	5.131059e+01	1.486894e+02	7.208122e-01	7.434471e-01	7.434471e-01	4
188	188	56	147	5.131059e+01	1.486894e+02	7.241379e-01	7.434471e-01	7.434471e-01	4
189	189	44	179	5.131059e+01	1.486894e+02	8.026906e-01	7.434471e-01	7.434471e-01	4
190	190	45	137	5.131059e+01	1.486894e+02	7.527473e-01	7.434471e-01	7.434471e-01	4
191	191	59	156	5.131059e+01	1.486894e+02	7.255814e-01	7.434471e-01	7.434471e-01	4
192	192	54	156	5.131059e+01	1.486894e+02	7.428571e-01	7.434471e-01	7.434471e-01	4
193	193	62	167	5.131059e+01	1.486894e+02	7.292576e-01	7.434471e-01	7.434471e-01	4
194	194	161	61	1.409631e+02	5.903695e+01	2.747748e-01	2.951847e-01	1.252387e-01	1
195	195	174	22	1.749523e+02	2.504774e+01	1.122449e-01	1.252387e-01	1.252387e-01	1
196	196	177	24	1.749523e+02	2.504774e+01	1.194030e-01	1.252387e-01	1.252387e-01	1
197	197	177	27	1.749523e+02	2.504774e+01	1.323529e-01	1.252387e-01	1.252387e-01	1
198	198	164	37	1.749523e+02	2.504774e+01	1.840796e-01	1.252387e-01	1.252387e-01	1
199	199	186	26	1.749523e+02	2.504774e+01	1.226415e-01	1.252387e-01	1.252387e-01	1
200	200	174	23	1.749523e+02	2.504774e+01	1.167513e-01	1.252387e-01	1.252387e-01	1
