# Supplementary material for: Cochaperones convey the energy of ATP hydrolysis for directional action of Hsp90
Source: Nat Commun. 2024 Jan 17;15:569. doi: 10.1038/s41467-024-44847-6 (PMC10794413; doi:10.1038/s41467-024-44847-6)
Supplement: Supplementary file 6 — Source Data [file 41467_2024_44847_MOESM6_ESM.zip › SourceData_Simulations/1_Simulations_0kT/sim_0kT_mol125of200.txt]

coordinates	111.72	240.13	239.72	240.13
time(s)	frame	Idon(a.u.)	Iacc(a.u.)	Idon ideal(a.u.)	Iacc ideal(a.u.)	FRET	FRET ideal (blurr)	FRET ideal	state sequence
1	1	57	126	5.421532e+01	1.457847e+02	6.885246e-01	7.289234e-01	7.289234e-01	4
2	2	37	135	5.421532e+01	1.457847e+02	7.848837e-01	7.289234e-01	7.289234e-01	4
3	3	49	130	5.421532e+01	1.457847e+02	7.262570e-01	7.289234e-01	7.289234e-01	4
4	4	51	152	5.421532e+01	1.457847e+02	7.487685e-01	7.289234e-01	7.289234e-01	4
5	5	48	161	5.421532e+01	1.457847e+02	7.703349e-01	7.289234e-01	7.289234e-01	4
6	6	59	135	5.421532e+01	1.457847e+02	6.958763e-01	7.289234e-01	7.289234e-01	4
7	7	50	165	5.421532e+01	1.457847e+02	7.674419e-01	7.289234e-01	7.289234e-01	4
8	8	43	161	5.421532e+01	1.457847e+02	7.892157e-01	7.289234e-01	7.289234e-01	4
9	9	60	140	5.421532e+01	1.457847e+02	7.000000e-01	7.289234e-01	7.289234e-01	4
10	10	35	137	5.421532e+01	1.457847e+02	7.965116e-01	7.289234e-01	7.289234e-01	4
11	11	59	124	5.421532e+01	1.457847e+02	6.775956e-01	7.289234e-01	7.289234e-01	4
12	12	49	160	5.421532e+01	1.457847e+02	7.655502e-01	7.289234e-01	7.289234e-01	4
13	13	63	135	5.421532e+01	1.457847e+02	6.818182e-01	7.289234e-01	7.289234e-01	4
14	14	45	156	5.421532e+01	1.457847e+02	7.761194e-01	7.289234e-01	7.289234e-01	4
15	15	61	150	5.421532e+01	1.457847e+02	7.109005e-01	7.289234e-01	7.289234e-01	4
16	16	51	130	5.421532e+01	1.457847e+02	7.182320e-01	7.289234e-01	7.289234e-01	4
17	17	58	150	5.421532e+01	1.457847e+02	7.211538e-01	7.289234e-01	7.289234e-01	4
18	18	61	148	5.421532e+01	1.457847e+02	7.081340e-01	7.289234e-01	7.289234e-01	4
19	19	63	152	5.421532e+01	1.457847e+02	7.069767e-01	7.289234e-01	7.289234e-01	4
20	20	58	153	5.421532e+01	1.457847e+02	7.251185e-01	7.289234e-01	7.289234e-01	4
21	21	51	163	5.421532e+01	1.457847e+02	7.616822e-01	7.289234e-01	7.289234e-01	4
22	22	56	143	5.421532e+01	1.457847e+02	7.185930e-01	7.289234e-01	7.289234e-01	4
23	23	45	167	5.421532e+01	1.457847e+02	7.877358e-01	7.289234e-01	7.289234e-01	4
24	24	63	136	5.421532e+01	1.457847e+02	6.834171e-01	7.289234e-01	7.289234e-01	4
25	25	60	143	5.421532e+01	1.457847e+02	7.044335e-01	7.289234e-01	7.289234e-01	4
26	26	67	135	5.421532e+01	1.457847e+02	6.683168e-01	7.289234e-01	7.289234e-01	4
27	27	51	135	5.421532e+01	1.457847e+02	7.258065e-01	7.289234e-01	7.289234e-01	4
28	28	58	119	5.421532e+01	1.457847e+02	6.723164e-01	7.289234e-01	7.289234e-01	4
29	29	53	145	5.421532e+01	1.457847e+02	7.323232e-01	7.289234e-01	7.289234e-01	4
30	30	50	143	5.421532e+01	1.457847e+02	7.409326e-01	7.289234e-01	7.289234e-01	4
31	31	61	155	5.421532e+01	1.457847e+02	7.175926e-01	7.289234e-01	7.289234e-01	4
32	32	54	161	5.421532e+01	1.457847e+02	7.488372e-01	7.289234e-01	7.289234e-01	4
33	33	41	136	5.421532e+01	1.457847e+02	7.683616e-01	7.289234e-01	7.289234e-01	4
34	34	49	138	5.421532e+01	1.457847e+02	7.379679e-01	7.289234e-01	7.289234e-01	4
35	35	71	145	5.421532e+01	1.457847e+02	6.712963e-01	7.289234e-01	7.289234e-01	4
36	36	50	151	5.421532e+01	1.457847e+02	7.512438e-01	7.289234e-01	7.289234e-01	4
37	37	39	149	5.421532e+01	1.457847e+02	7.925532e-01	7.289234e-01	7.289234e-01	4
38	38	46	141	5.421532e+01	1.457847e+02	7.540107e-01	7.289234e-01	7.289234e-01	4
39	39	50	127	5.421532e+01	1.457847e+02	7.175141e-01	7.289234e-01	7.289234e-01	4
40	40	62	129	5.421532e+01	1.457847e+02	6.753927e-01	7.289234e-01	7.289234e-01	4
41	41	66	166	5.421532e+01	1.457847e+02	7.155172e-01	7.289234e-01	7.289234e-01	4
42	42	46	142	5.421532e+01	1.457847e+02	7.553191e-01	7.289234e-01	7.289234e-01	4
43	43	58	132	5.421532e+01	1.457847e+02	6.947368e-01	7.289234e-01	7.289234e-01	4
44	44	62	165	5.421532e+01	1.457847e+02	7.268722e-01	7.289234e-01	7.289234e-01	4
45	45	52	138	5.421532e+01	1.457847e+02	7.263158e-01	7.289234e-01	7.289234e-01	4
46	46	50	140	5.421532e+01	1.457847e+02	7.368421e-01	7.289234e-01	7.289234e-01	4
47	47	53	153	5.421532e+01	1.457847e+02	7.427184e-01	7.289234e-01	7.289234e-01	4
48	48	42	141	5.421532e+01	1.457847e+02	7.704918e-01	7.289234e-01	7.289234e-01	4
49	49	72	132	5.421532e+01	1.457847e+02	6.470588e-01	7.289234e-01	7.289234e-01	4
50	50	54	149	5.421532e+01	1.457847e+02	7.339901e-01	7.289234e-01	7.289234e-01	4
51	51	56	143	5.421532e+01	1.457847e+02	7.185930e-01	7.289234e-01	7.289234e-01	4
52	52	41	148	5.421532e+01	1.457847e+02	7.830688e-01	7.289234e-01	7.289234e-01	4
53	53	55	146	5.421532e+01	1.457847e+02	7.263682e-01	7.289234e-01	7.289234e-01	4
54	54	55	130	5.421532e+01	1.457847e+02	7.027027e-01	7.289234e-01	7.289234e-01	4
55	55	47	139	5.421532e+01	1.457847e+02	7.473118e-01	7.289234e-01	7.289234e-01	4
56	56	176	17	1.832053e+02	1.679468e+01	8.808290e-02	8.397341e-02	2.596787e-02	1
57	57	189	8	1.948064e+02	5.193575e+00	4.060914e-02	2.596787e-02	2.596787e-02	1
58	58	197	9	1.948064e+02	5.193575e+00	4.368932e-02	2.596787e-02	2.596787e-02	1
59	59	191	6	1.948064e+02	5.193575e+00	3.045685e-02	2.596787e-02	2.596787e-02	1
60	60	180	4	1.948064e+02	5.193575e+00	2.173913e-02	2.596787e-02	2.596787e-02	1
61	61	214	1	1.948064e+02	5.193575e+00	4.651163e-03	2.596787e-02	2.596787e-02	1
62	62	204	5	1.948064e+02	5.193575e+00	2.392344e-02	2.596787e-02	2.596787e-02	1
63	63	192	4	1.948064e+02	5.193575e+00	2.040816e-02	2.596787e-02	2.596787e-02	1
64	64	181	6	1.948064e+02	5.193575e+00	3.208556e-02	2.596787e-02	2.596787e-02	1
65	65	186	4	1.948064e+02	5.193575e+00	2.105263e-02	2.596787e-02	2.596787e-02	1
66	66	179	1	1.948064e+02	5.193575e+00	5.555556e-03	2.596787e-02	2.596787e-02	1
67	67	218	9	1.948064e+02	5.193575e+00	3.964758e-02	2.596787e-02	2.596787e-02	1
68	68	185	4	1.948064e+02	5.193575e+00	2.116402e-02	2.596787e-02	2.596787e-02	1
69	69	187	5	1.948064e+02	5.193575e+00	2.604167e-02	2.596787e-02	2.596787e-02	1
70	70	201	9	1.948064e+02	5.193575e+00	4.285714e-02	2.596787e-02	2.596787e-02	1
71	71	202	13	1.894910e+02	1.050903e+01	6.046512e-02	5.254516e-02	6.237157e-02	2
72	72	204	10	1.875257e+02	1.247431e+01	4.672897e-02	6.237157e-02	6.237157e-02	2
73	73	159	29	1.695904e+02	3.040961e+01	1.542553e-01	1.520480e-01	6.237157e-02	2
74	74	59	144	6.152669e+01	1.384733e+02	7.093596e-01	6.923666e-01	8.188584e-01	3
75	75	163	13	1.875257e+02	1.247431e+01	7.386364e-02	6.237157e-02	6.237157e-02	2
76	76	198	13	1.875257e+02	1.247431e+01	6.161137e-02	6.237157e-02	6.237157e-02	2
77	77	173	37	1.683957e+02	3.160432e+01	1.761905e-01	1.580216e-01	6.237157e-02	2
78	78	38	151	3.622831e+01	1.637717e+02	7.989418e-01	8.188584e-01	8.188584e-01	3
79	79	151	66	1.436755e+02	5.632448e+01	3.041475e-01	2.816224e-01	6.237157e-02	2
80	80	181	13	1.875257e+02	1.247431e+01	6.701031e-02	6.237157e-02	6.237157e-02	2
81	81	195	12	1.895670e+02	1.043304e+01	5.797101e-02	5.216520e-02	6.237157e-02	2
82	82	201	5	1.948064e+02	5.193575e+00	2.427184e-02	2.596787e-02	2.596787e-02	1
83	83	207	7	1.948064e+02	5.193575e+00	3.271028e-02	2.596787e-02	2.596787e-02	1
84	84	184	4	1.948064e+02	5.193575e+00	2.127660e-02	2.596787e-02	2.596787e-02	1
85	85	197	8	1.943960e+02	5.604047e+00	3.902439e-02	2.802023e-02	2.596787e-02	1
86	86	184	16	1.875257e+02	1.247431e+01	8.000000e-02	6.237157e-02	6.237157e-02	2
87	87	176	13	1.875257e+02	1.247431e+01	6.878307e-02	6.237157e-02	6.237157e-02	2
88	88	209	14	1.875257e+02	1.247431e+01	6.278027e-02	6.237157e-02	6.237157e-02	2
89	89	147	42	1.556553e+02	4.434467e+01	2.222222e-01	2.217233e-01	6.237157e-02	2
90	90	75	131	7.455371e+01	1.254463e+02	6.359223e-01	6.272315e-01	8.188584e-01	3
91	91	182	13	1.875257e+02	1.247431e+01	6.666667e-02	6.237157e-02	6.237157e-02	2
92	92	196	7	1.885183e+02	1.148165e+01	3.448276e-02	5.740826e-02	6.237157e-02	2
93	93	193	5	1.948064e+02	5.193575e+00	2.525253e-02	2.596787e-02	2.596787e-02	1
94	94	202	4	1.948064e+02	5.193575e+00	1.941748e-02	2.596787e-02	2.596787e-02	1
95	95	175	8	1.948064e+02	5.193575e+00	4.371585e-02	2.596787e-02	2.596787e-02	1
96	96	186	4	1.948064e+02	5.193575e+00	2.105263e-02	2.596787e-02	2.596787e-02	1
97	97	194	4	1.948064e+02	5.193575e+00	2.020202e-02	2.596787e-02	2.596787e-02	1
98	98	203	6	1.948064e+02	5.193575e+00	2.870813e-02	2.596787e-02	2.596787e-02	1
99	99	195	2	1.948064e+02	5.193575e+00	1.015228e-02	2.596787e-02	2.596787e-02	1
100	100	198	6	1.948064e+02	5.193575e+00	2.941176e-02	2.596787e-02	2.596787e-02	1
101	101	206	3	1.948064e+02	5.193575e+00	1.435407e-02	2.596787e-02	2.596787e-02	1
102	102	184	3	1.948064e+02	5.193575e+00	1.604278e-02	2.596787e-02	2.596787e-02	1
103	103	226	8	1.948064e+02	5.193575e+00	3.418803e-02	2.596787e-02	2.596787e-02	1
104	104	194	10	1.948064e+02	5.193575e+00	4.901961e-02	2.596787e-02	2.596787e-02	1
105	105	188	4	1.948064e+02	5.193575e+00	2.083333e-02	2.596787e-02	2.596787e-02	1
106	106	204	4	1.948064e+02	5.193575e+00	1.923077e-02	2.596787e-02	2.596787e-02	1
107	107	215	3	1.948064e+02	5.193575e+00	1.376147e-02	2.596787e-02	2.596787e-02	1
108	108	196	8	1.948064e+02	5.193575e+00	3.921569e-02	2.596787e-02	2.596787e-02	1
109	109	204	4	1.948064e+02	5.193575e+00	1.923077e-02	2.596787e-02	2.596787e-02	1
110	110	204	5	1.948064e+02	5.193575e+00	2.392344e-02	2.596787e-02	2.596787e-02	1
111	111	204	10	1.948064e+02	5.193575e+00	4.672897e-02	2.596787e-02	2.596787e-02	1
112	112	178	5	1.948064e+02	5.193575e+00	2.732240e-02	2.596787e-02	2.596787e-02	1
113	113	201	5	1.948064e+02	5.193575e+00	2.427184e-02	2.596787e-02	2.596787e-02	1
114	114	177	5	1.948064e+02	5.193575e+00	2.747253e-02	2.596787e-02	2.596787e-02	1
115	115	199	2	1.948064e+02	5.193575e+00	9.950249e-03	2.596787e-02	2.596787e-02	1
116	116	188	2	1.948064e+02	5.193575e+00	1.052632e-02	2.596787e-02	2.596787e-02	1
117	117	196	2	1.948064e+02	5.193575e+00	1.010101e-02	2.596787e-02	2.596787e-02	1
118	118	227	4	1.948064e+02	5.193575e+00	1.731602e-02	2.596787e-02	2.596787e-02	1
119	119	193	6	1.948064e+02	5.193575e+00	3.015075e-02	2.596787e-02	2.596787e-02	1
120	120	196	5	1.948064e+02	5.193575e+00	2.487562e-02	2.596787e-02	2.596787e-02	1
121	121	207	3	1.948064e+02	5.193575e+00	1.428571e-02	2.596787e-02	2.596787e-02	1
122	122	179	3	1.948064e+02	5.193575e+00	1.648352e-02	2.596787e-02	2.596787e-02	1
123	123	195	3	1.948064e+02	5.193575e+00	1.515152e-02	2.596787e-02	2.596787e-02	1
124	124	185	4	1.948064e+02	5.193575e+00	2.116402e-02	2.596787e-02	2.596787e-02	1
125	125	225	7	1.948064e+02	5.193575e+00	3.017241e-02	2.596787e-02	2.596787e-02	1
126	126	168	5	1.948064e+02	5.193575e+00	2.890173e-02	2.596787e-02	2.596787e-02	1
127	127	171	6	1.948064e+02	5.193575e+00	3.389831e-02	2.596787e-02	2.596787e-02	1
128	128	204	6	1.948064e+02	5.193575e+00	2.857143e-02	2.596787e-02	2.596787e-02	1
129	129	223	2	1.948064e+02	5.193575e+00	8.888889e-03	2.596787e-02	2.596787e-02	1
130	130	212	7	1.948064e+02	5.193575e+00	3.196347e-02	2.596787e-02	2.596787e-02	1
131	131	209	3	1.948064e+02	5.193575e+00	1.415094e-02	2.596787e-02	2.596787e-02	1
132	132	224	6	1.948064e+02	5.193575e+00	2.608696e-02	2.596787e-02	2.596787e-02	1
133	133	200	8	1.948064e+02	5.193575e+00	3.846154e-02	2.596787e-02	2.596787e-02	1
134	134	226	10	1.948064e+02	5.193575e+00	4.237288e-02	2.596787e-02	2.596787e-02	1
135	135	190	4	1.948064e+02	5.193575e+00	2.061856e-02	2.596787e-02	2.596787e-02	1
136	136	198	7	1.948064e+02	5.193575e+00	3.414634e-02	2.596787e-02	2.596787e-02	1
137	137	197	4	1.948064e+02	5.193575e+00	1.990050e-02	2.596787e-02	2.596787e-02	1
138	138	186	5	1.918948e+02	8.105226e+00	2.617801e-02	4.052613e-02	2.596787e-02	1
139	139	168	6	1.875257e+02	1.247431e+01	3.448276e-02	6.237157e-02	6.237157e-02	2
140	140	209	13	1.875257e+02	1.247431e+01	5.855856e-02	6.237157e-02	6.237157e-02	2
141	141	193	13	1.875257e+02	1.247431e+01	6.310680e-02	6.237157e-02	6.237157e-02	2
142	142	181	7	1.875257e+02	1.247431e+01	3.723404e-02	6.237157e-02	6.237157e-02	2
143	143	178	14	1.875257e+02	1.247431e+01	7.291667e-02	6.237157e-02	6.237157e-02	2
144	144	214	8	1.875257e+02	1.247431e+01	3.603604e-02	6.237157e-02	6.237157e-02	2
145	145	205	9	1.875257e+02	1.247431e+01	4.205607e-02	6.237157e-02	6.237157e-02	2
146	146	194	16	1.875257e+02	1.247431e+01	7.619048e-02	6.237157e-02	6.237157e-02	2
147	147	126	65	1.352625e+02	6.473753e+01	3.403141e-01	3.236877e-01	6.237157e-02	2
148	148	46	160	3.622831e+01	1.637717e+02	7.766990e-01	8.188584e-01	8.188584e-01	3
149	149	27	187	3.622831e+01	1.637717e+02	8.738318e-01	8.188584e-01	8.188584e-01	3
150	150	30	152	3.622831e+01	1.637717e+02	8.351648e-01	8.188584e-01	8.188584e-01	3
151	151	35	157	3.622831e+01	1.637717e+02	8.177083e-01	8.188584e-01	8.188584e-01	3
152	152	45	166	4.922635e+01	1.507737e+02	7.867299e-01	7.538683e-01	8.188584e-01	3
153	153	180	11	1.875257e+02	1.247431e+01	5.759162e-02	6.237157e-02	6.237157e-02	2
154	154	179	11	1.875257e+02	1.247431e+01	5.789474e-02	6.237157e-02	6.237157e-02	2
155	155	186	10	1.875257e+02	1.247431e+01	5.102041e-02	6.237157e-02	6.237157e-02	2
156	156	187	6	1.875257e+02	1.247431e+01	3.108808e-02	6.237157e-02	6.237157e-02	2
157	157	196	14	1.875257e+02	1.247431e+01	6.666667e-02	6.237157e-02	6.237157e-02	2
158	158	159	7	1.875257e+02	1.247431e+01	4.216867e-02	6.237157e-02	6.237157e-02	2
159	159	195	12	1.875257e+02	1.247431e+01	5.797101e-02	6.237157e-02	6.237157e-02	2
160	160	173	12	1.875257e+02	1.247431e+01	6.486486e-02	6.237157e-02	6.237157e-02	2
161	161	212	7	1.875257e+02	1.247431e+01	3.196347e-02	6.237157e-02	6.237157e-02	2
162	162	167	10	1.875257e+02	1.247431e+01	5.649718e-02	6.237157e-02	6.237157e-02	2
163	163	211	7	1.875257e+02	1.247431e+01	3.211009e-02	6.237157e-02	6.237157e-02	2
164	164	182	11	1.875257e+02	1.247431e+01	5.699482e-02	6.237157e-02	6.237157e-02	2
165	165	195	22	1.875257e+02	1.247431e+01	1.013825e-01	6.237157e-02	6.237157e-02	2
166	166	84	118	7.437387e+01	1.256261e+02	5.841584e-01	6.281306e-01	8.188584e-01	3
167	167	36	163	3.622831e+01	1.637717e+02	8.190955e-01	8.188584e-01	8.188584e-01	3
168	168	34	175	3.622831e+01	1.637717e+02	8.373206e-01	8.188584e-01	8.188584e-01	3
169	169	52	145	5.104695e+01	1.489531e+02	7.360406e-01	7.447653e-01	7.289234e-01	4
170	170	67	152	5.421532e+01	1.457847e+02	6.940639e-01	7.289234e-01	7.289234e-01	4
171	171	61	166	5.421532e+01	1.457847e+02	7.312775e-01	7.289234e-01	7.289234e-01	4
172	172	65	165	5.421532e+01	1.457847e+02	7.173913e-01	7.289234e-01	7.289234e-01	4
173	173	62	141	5.421532e+01	1.457847e+02	6.945813e-01	7.289234e-01	7.289234e-01	4
174	174	67	154	5.421532e+01	1.457847e+02	6.968326e-01	7.289234e-01	7.289234e-01	4
175	175	54	151	5.421532e+01	1.457847e+02	7.365854e-01	7.289234e-01	7.289234e-01	4
176	176	68	120	5.421532e+01	1.457847e+02	6.382979e-01	7.289234e-01	7.289234e-01	4
177	177	51	143	5.421532e+01	1.457847e+02	7.371134e-01	7.289234e-01	7.289234e-01	4
178	178	57	168	5.421532e+01	1.457847e+02	7.466667e-01	7.289234e-01	7.289234e-01	4
179	179	61	147	5.421532e+01	1.457847e+02	7.067308e-01	7.289234e-01	7.289234e-01	4
180	180	50	152	5.421532e+01	1.457847e+02	7.524752e-01	7.289234e-01	7.289234e-01	4
181	181	58	136	5.421532e+01	1.457847e+02	7.010309e-01	7.289234e-01	7.289234e-01	4
182	182	53	136	5.421532e+01	1.457847e+02	7.195767e-01	7.289234e-01	7.289234e-01	4
183	183	53	131	5.421532e+01	1.457847e+02	7.119565e-01	7.289234e-01	7.289234e-01	4
184	184	51	137	5.421532e+01	1.457847e+02	7.287234e-01	7.289234e-01	7.289234e-01	4
185	185	52	154	5.421532e+01	1.457847e+02	7.475728e-01	7.289234e-01	7.289234e-01	4
186	186	50	156	5.421532e+01	1.457847e+02	7.572816e-01	7.289234e-01	7.289234e-01	4
187	187	63	136	5.421532e+01	1.457847e+02	6.834171e-01	7.289234e-01	7.289234e-01	4
188	188	59	155	5.421532e+01	1.457847e+02	7.242991e-01	7.289234e-01	7.289234e-01	4
189	189	69	137	5.421532e+01	1.457847e+02	6.650485e-01	7.289234e-01	7.289234e-01	4
190	190	57	141	5.421532e+01	1.457847e+02	7.121212e-01	7.289234e-01	7.289234e-01	4
191	191	59	144	5.421532e+01	1.457847e+02	7.093596e-01	7.289234e-01	7.289234e-01	4
192	192	69	145	5.421532e+01	1.457847e+02	6.775701e-01	7.289234e-01	7.289234e-01	4
193	193	62	139	5.421532e+01	1.457847e+02	6.915423e-01	7.289234e-01	7.289234e-01	4
194	194	59	156	5.421532e+01	1.457847e+02	7.255814e-01	7.289234e-01	7.289234e-01	4
195	195	47	129	5.421532e+01	1.457847e+02	7.329545e-01	7.289234e-01	7.289234e-01	4
196	196	42	130	5.421532e+01	1.457847e+02	7.558140e-01	7.289234e-01	7.289234e-01	4
197	197	52	148	5.421532e+01	1.457847e+02	7.400000e-01	7.289234e-01	7.289234e-01	4
198	198	55	162	5.421532e+01	1.457847e+02	7.465438e-01	7.289234e-01	7.289234e-01	4
199	199	59	137	5.421532e+01	1.457847e+02	6.989796e-01	7.289234e-01	7.289234e-01	4
200	200	43	133	5.421532e+01	1.457847e+02	7.556818e-01	7.289234e-01	7.289234e-01	4
