# Supplementary material for: Cochaperones convey the energy of ATP hydrolysis for directional action of Hsp90
Source: Nat Commun. 2024 Jan 17;15:569. doi: 10.1038/s41467-024-44847-6 (PMC10794413; doi:10.1038/s41467-024-44847-6)
Supplement: Supplementary file 6 — Source Data [file 41467_2024_44847_MOESM6_ESM.zip › SourceData_Simulations/1_Simulations_0kT/sim_0kT_mol126of200.txt]

coordinates	1.80	159.46	129.80	159.46
time(s)	frame	Idon(a.u.)	Iacc(a.u.)	Idon ideal(a.u.)	Iacc ideal(a.u.)	FRET	FRET ideal (blurr)	FRET ideal	state sequence
1	1	146	33	1.625736e+02	3.742641e+01	1.843575e-01	1.871321e-01	1.871321e-01	1
2	2	185	29	1.625736e+02	3.742641e+01	1.355140e-01	1.871321e-01	1.871321e-01	1
3	3	171	45	1.625736e+02	3.742641e+01	2.083333e-01	1.871321e-01	1.871321e-01	1
4	4	126	35	1.625736e+02	3.742641e+01	2.173913e-01	1.871321e-01	1.871321e-01	1
5	5	165	32	1.625736e+02	3.742641e+01	1.624365e-01	1.871321e-01	1.871321e-01	1
6	6	138	91	1.191862e+02	8.081383e+01	3.973799e-01	4.040691e-01	1.871321e-01	1
7	7	39	175	4.310529e+01	1.568947e+02	8.177570e-01	7.844735e-01	7.844735e-01	4
8	8	36	152	4.310529e+01	1.568947e+02	8.085106e-01	7.844735e-01	7.844735e-01	4
9	9	41	162	4.310529e+01	1.568947e+02	7.980296e-01	7.844735e-01	7.844735e-01	4
10	10	41	162	4.310529e+01	1.568947e+02	7.980296e-01	7.844735e-01	7.844735e-01	4
11	11	48	169	4.310529e+01	1.568947e+02	7.788018e-01	7.844735e-01	7.844735e-01	4
12	12	48	162	4.310529e+01	1.568947e+02	7.714286e-01	7.844735e-01	7.844735e-01	4
13	13	40	146	4.310529e+01	1.568947e+02	7.849462e-01	7.844735e-01	7.844735e-01	4
14	14	54	150	4.310529e+01	1.568947e+02	7.352941e-01	7.844735e-01	7.844735e-01	4
15	15	38	148	4.310529e+01	1.568947e+02	7.956989e-01	7.844735e-01	7.844735e-01	4
16	16	40	165	4.310529e+01	1.568947e+02	8.048780e-01	7.844735e-01	7.844735e-01	4
17	17	54	178	4.310529e+01	1.568947e+02	7.672414e-01	7.844735e-01	7.844735e-01	4
18	18	29	140	4.310529e+01	1.568947e+02	8.284024e-01	7.844735e-01	7.844735e-01	4
19	19	46	154	4.310529e+01	1.568947e+02	7.700000e-01	7.844735e-01	7.844735e-01	4
20	20	48	179	4.310529e+01	1.568947e+02	7.885463e-01	7.844735e-01	7.844735e-01	4
21	21	43	167	4.310529e+01	1.568947e+02	7.952381e-01	7.844735e-01	7.844735e-01	4
22	22	31	154	4.310529e+01	1.568947e+02	8.324324e-01	7.844735e-01	7.844735e-01	4
23	23	47	165	4.310529e+01	1.568947e+02	7.783019e-01	7.844735e-01	7.844735e-01	4
24	24	47	176	4.310529e+01	1.568947e+02	7.892377e-01	7.844735e-01	7.844735e-01	4
25	25	52	149	4.310529e+01	1.568947e+02	7.412935e-01	7.844735e-01	7.844735e-01	4
26	26	47	171	4.310529e+01	1.568947e+02	7.844037e-01	7.844735e-01	7.844735e-01	4
27	27	46	146	4.310529e+01	1.568947e+02	7.604167e-01	7.844735e-01	7.844735e-01	4
28	28	46	164	4.310529e+01	1.568947e+02	7.809524e-01	7.844735e-01	7.844735e-01	4
29	29	42	153	4.310529e+01	1.568947e+02	7.846154e-01	7.844735e-01	7.844735e-01	4
30	30	42	176	4.310529e+01	1.568947e+02	8.073394e-01	7.844735e-01	7.844735e-01	4
31	31	37	163	4.310529e+01	1.568947e+02	8.150000e-01	7.844735e-01	7.844735e-01	4
32	32	45	163	4.310529e+01	1.568947e+02	7.836538e-01	7.844735e-01	7.844735e-01	4
33	33	44	145	4.310529e+01	1.568947e+02	7.671958e-01	7.844735e-01	7.844735e-01	4
34	34	27	153	4.310529e+01	1.568947e+02	8.500000e-01	7.844735e-01	7.844735e-01	4
35	35	29	149	4.310529e+01	1.568947e+02	8.370787e-01	7.844735e-01	7.844735e-01	4
36	36	34	160	4.310529e+01	1.568947e+02	8.247423e-01	7.844735e-01	7.844735e-01	4
37	37	44	148	4.310529e+01	1.568947e+02	7.708333e-01	7.844735e-01	7.844735e-01	4
38	38	49	161	4.310529e+01	1.568947e+02	7.666667e-01	7.844735e-01	7.844735e-01	4
39	39	43	157	4.310529e+01	1.568947e+02	7.850000e-01	7.844735e-01	7.844735e-01	4
40	40	37	154	4.310529e+01	1.568947e+02	8.062827e-01	7.844735e-01	7.844735e-01	4
41	41	49	151	4.310529e+01	1.568947e+02	7.550000e-01	7.844735e-01	7.844735e-01	4
42	42	41	156	4.310529e+01	1.568947e+02	7.918782e-01	7.844735e-01	7.844735e-01	4
43	43	42	154	4.310529e+01	1.568947e+02	7.857143e-01	7.844735e-01	7.844735e-01	4
44	44	54	162	4.310529e+01	1.568947e+02	7.500000e-01	7.844735e-01	7.844735e-01	4
45	45	46	160	4.310529e+01	1.568947e+02	7.766990e-01	7.844735e-01	7.844735e-01	4
46	46	47	172	4.310529e+01	1.568947e+02	7.853881e-01	7.844735e-01	7.844735e-01	4
47	47	39	168	4.310529e+01	1.568947e+02	8.115942e-01	7.844735e-01	7.844735e-01	4
48	48	42	155	4.310529e+01	1.568947e+02	7.868020e-01	7.844735e-01	7.844735e-01	4
49	49	52	149	4.310529e+01	1.568947e+02	7.412935e-01	7.844735e-01	7.844735e-01	4
50	50	43	157	4.310529e+01	1.568947e+02	7.850000e-01	7.844735e-01	7.844735e-01	4
51	51	52	171	4.310529e+01	1.568947e+02	7.668161e-01	7.844735e-01	7.844735e-01	4
52	52	43	147	4.310529e+01	1.568947e+02	7.736842e-01	7.844735e-01	7.844735e-01	4
53	53	51	153	4.310529e+01	1.568947e+02	7.500000e-01	7.844735e-01	7.844735e-01	4
54	54	160	51	1.529646e+02	4.703535e+01	2.417062e-01	2.351768e-01	1.871321e-01	1
55	55	181	38	1.625736e+02	3.742641e+01	1.735160e-01	1.871321e-01	1.871321e-01	1
56	56	181	43	1.625736e+02	3.742641e+01	1.919643e-01	1.871321e-01	1.871321e-01	1
57	57	180	40	1.625736e+02	3.742641e+01	1.818182e-01	1.871321e-01	1.871321e-01	1
58	58	150	26	1.625736e+02	3.742641e+01	1.477273e-01	1.871321e-01	1.871321e-01	1
59	59	163	36	1.625736e+02	3.742641e+01	1.809045e-01	1.871321e-01	1.871321e-01	1
60	60	141	31	1.625736e+02	3.742641e+01	1.802326e-01	1.871321e-01	1.871321e-01	1
61	61	164	30	1.625736e+02	3.742641e+01	1.546392e-01	1.871321e-01	1.871321e-01	1
62	62	155	32	1.625736e+02	3.742641e+01	1.711230e-01	1.871321e-01	1.871321e-01	1
63	63	189	29	1.625736e+02	3.742641e+01	1.330275e-01	1.871321e-01	1.871321e-01	1
64	64	178	41	1.625736e+02	3.742641e+01	1.872146e-01	1.871321e-01	1.871321e-01	1
65	65	143	37	1.625736e+02	3.742641e+01	2.055556e-01	1.871321e-01	1.871321e-01	1
66	66	174	35	1.625736e+02	3.742641e+01	1.674641e-01	1.871321e-01	1.871321e-01	1
67	67	138	30	1.625736e+02	3.742641e+01	1.785714e-01	1.871321e-01	1.871321e-01	1
68	68	170	36	1.625736e+02	3.742641e+01	1.747573e-01	1.871321e-01	1.871321e-01	1
69	69	165	29	1.625736e+02	3.742641e+01	1.494845e-01	1.871321e-01	1.871321e-01	1
70	70	156	39	1.625736e+02	3.742641e+01	2.000000e-01	1.871321e-01	1.871321e-01	1
71	71	167	35	1.625736e+02	3.742641e+01	1.732673e-01	1.871321e-01	1.871321e-01	1
72	72	158	41	1.625736e+02	3.742641e+01	2.060302e-01	1.871321e-01	1.871321e-01	1
73	73	180	50	1.625736e+02	3.742641e+01	2.173913e-01	1.871321e-01	1.871321e-01	1
74	74	161	39	1.625736e+02	3.742641e+01	1.950000e-01	1.871321e-01	1.871321e-01	1
75	75	155	35	1.625736e+02	3.742641e+01	1.842105e-01	1.871321e-01	1.871321e-01	1
76	76	184	45	1.625736e+02	3.742641e+01	1.965066e-01	1.871321e-01	1.871321e-01	1
77	77	156	42	1.625736e+02	3.742641e+01	2.121212e-01	1.871321e-01	1.871321e-01	1
78	78	155	36	1.625736e+02	3.742641e+01	1.884817e-01	1.871321e-01	1.871321e-01	1
79	79	146	39	1.625736e+02	3.742641e+01	2.108108e-01	1.871321e-01	1.871321e-01	1
80	80	166	35	1.625736e+02	3.742641e+01	1.741294e-01	1.871321e-01	1.871321e-01	1
81	81	155	31	1.625736e+02	3.742641e+01	1.666667e-01	1.871321e-01	1.871321e-01	1
82	82	148	44	1.625736e+02	3.742641e+01	2.291667e-01	1.871321e-01	1.871321e-01	1
83	83	179	35	1.625736e+02	3.742641e+01	1.635514e-01	1.871321e-01	1.871321e-01	1
84	84	170	32	1.625736e+02	3.742641e+01	1.584158e-01	1.871321e-01	1.871321e-01	1
85	85	154	44	1.625736e+02	3.742641e+01	2.222222e-01	1.871321e-01	1.871321e-01	1
86	86	145	35	1.625736e+02	3.742641e+01	1.944444e-01	1.871321e-01	1.871321e-01	1
87	87	137	44	1.625736e+02	3.742641e+01	2.430939e-01	1.871321e-01	1.871321e-01	1
88	88	115	66	1.277780e+02	7.222202e+01	3.646409e-01	3.611101e-01	1.871321e-01	1
89	89	47	145	4.310529e+01	1.568947e+02	7.552083e-01	7.844735e-01	7.844735e-01	4
90	90	42	164	4.310529e+01	1.568947e+02	7.961165e-01	7.844735e-01	7.844735e-01	4
91	91	45	153	4.310529e+01	1.568947e+02	7.727273e-01	7.844735e-01	7.844735e-01	4
92	92	50	165	4.310529e+01	1.568947e+02	7.674419e-01	7.844735e-01	7.844735e-01	4
93	93	51	167	4.310529e+01	1.568947e+02	7.660550e-01	7.844735e-01	7.844735e-01	4
94	94	43	146	4.310529e+01	1.568947e+02	7.724868e-01	7.844735e-01	7.844735e-01	4
95	95	37	156	4.310529e+01	1.568947e+02	8.082902e-01	7.844735e-01	7.844735e-01	4
96	96	46	153	4.310529e+01	1.568947e+02	7.688442e-01	7.844735e-01	7.844735e-01	4
97	97	55	157	4.310529e+01	1.568947e+02	7.405660e-01	7.844735e-01	7.844735e-01	4
98	98	48	182	4.310529e+01	1.568947e+02	7.913043e-01	7.844735e-01	7.844735e-01	4
99	99	37	160	4.310529e+01	1.568947e+02	8.121827e-01	7.844735e-01	7.844735e-01	4
100	100	39	158	4.310529e+01	1.568947e+02	8.020305e-01	7.844735e-01	7.844735e-01	4
101	101	31	160	4.310529e+01	1.568947e+02	8.376963e-01	7.844735e-01	7.844735e-01	4
102	102	48	168	4.310529e+01	1.568947e+02	7.777778e-01	7.844735e-01	7.844735e-01	4
103	103	42	168	4.310529e+01	1.568947e+02	8.000000e-01	7.844735e-01	7.844735e-01	4
104	104	41	180	4.310529e+01	1.568947e+02	8.144796e-01	7.844735e-01	7.844735e-01	4
105	105	50	168	4.310529e+01	1.568947e+02	7.706422e-01	7.844735e-01	7.844735e-01	4
106	106	39	167	4.310529e+01	1.568947e+02	8.106796e-01	7.844735e-01	7.844735e-01	4
107	107	40	175	4.310529e+01	1.568947e+02	8.139535e-01	7.844735e-01	7.844735e-01	4
108	108	58	161	4.310529e+01	1.568947e+02	7.351598e-01	7.844735e-01	7.844735e-01	4
109	109	40	171	4.310529e+01	1.568947e+02	8.104265e-01	7.844735e-01	7.844735e-01	4
110	110	46	159	4.310529e+01	1.568947e+02	7.756098e-01	7.844735e-01	7.844735e-01	4
111	111	29	145	4.310529e+01	1.568947e+02	8.333333e-01	7.844735e-01	7.844735e-01	4
112	112	61	149	4.310529e+01	1.568947e+02	7.095238e-01	7.844735e-01	7.844735e-01	4
113	113	35	146	4.310529e+01	1.568947e+02	8.066298e-01	7.844735e-01	7.844735e-01	4
114	114	47	171	4.310529e+01	1.568947e+02	7.844037e-01	7.844735e-01	7.844735e-01	4
115	115	40	176	4.310529e+01	1.568947e+02	8.148148e-01	7.844735e-01	7.844735e-01	4
116	116	41	130	4.310529e+01	1.568947e+02	7.602339e-01	7.844735e-01	7.844735e-01	4
117	117	53	154	4.310529e+01	1.568947e+02	7.439614e-01	7.844735e-01	7.844735e-01	4
118	118	106	108	9.787027e+01	1.021297e+02	5.046729e-01	5.106486e-01	7.844735e-01	4
119	119	166	17	1.817157e+02	1.828427e+01	9.289617e-02	9.142136e-02	9.142136e-02	2
120	120	174	11	1.817157e+02	1.828427e+01	5.945946e-02	9.142136e-02	9.142136e-02	2
121	121	173	32	1.696364e+02	3.036363e+01	1.560976e-01	1.518182e-01	1.871321e-01	1
122	122	180	32	1.625736e+02	3.742641e+01	1.509434e-01	1.871321e-01	1.871321e-01	1
123	123	169	39	1.625736e+02	3.742641e+01	1.875000e-01	1.871321e-01	1.871321e-01	1
124	124	164	44	1.625736e+02	3.742641e+01	2.115385e-01	1.871321e-01	1.871321e-01	1
125	125	180	34	1.625736e+02	3.742641e+01	1.588785e-01	1.871321e-01	1.871321e-01	1
126	126	177	28	1.625736e+02	3.742641e+01	1.365854e-01	1.871321e-01	1.871321e-01	1
127	127	171	40	1.625736e+02	3.742641e+01	1.895735e-01	1.871321e-01	1.871321e-01	1
128	128	167	33	1.625736e+02	3.742641e+01	1.650000e-01	1.871321e-01	1.871321e-01	1
129	129	154	35	1.625736e+02	3.742641e+01	1.851852e-01	1.871321e-01	1.871321e-01	1
130	130	148	40	1.625736e+02	3.742641e+01	2.127660e-01	1.871321e-01	1.871321e-01	1
131	131	164	33	1.625736e+02	3.742641e+01	1.675127e-01	1.871321e-01	1.871321e-01	1
132	132	176	20	1.765829e+02	2.341714e+01	1.020408e-01	1.170857e-01	9.142136e-02	2
133	133	177	22	1.817157e+02	1.828427e+01	1.105528e-01	9.142136e-02	9.142136e-02	2
134	134	107	78	1.176238e+02	8.237620e+01	4.216216e-01	4.118810e-01	9.142136e-02	2
135	135	42	144	4.148580e+01	1.585142e+02	7.741935e-01	7.925710e-01	7.925710e-01	3
136	136	37	182	4.148580e+01	1.585142e+02	8.310502e-01	7.925710e-01	7.925710e-01	3
137	137	30	165	4.204862e+01	1.579514e+02	8.461538e-01	7.897569e-01	7.925710e-01	3
138	138	56	162	4.310529e+01	1.568947e+02	7.431193e-01	7.844735e-01	7.844735e-01	4
139	139	36	161	4.310529e+01	1.568947e+02	8.172589e-01	7.844735e-01	7.844735e-01	4
140	140	41	156	4.310529e+01	1.568947e+02	7.918782e-01	7.844735e-01	7.844735e-01	4
141	141	40	136	4.310529e+01	1.568947e+02	7.727273e-01	7.844735e-01	7.844735e-01	4
142	142	41	176	4.310529e+01	1.568947e+02	8.110599e-01	7.844735e-01	7.844735e-01	4
143	143	54	136	4.310529e+01	1.568947e+02	7.157895e-01	7.844735e-01	7.844735e-01	4
144	144	46	146	4.310529e+01	1.568947e+02	7.604167e-01	7.844735e-01	7.844735e-01	4
145	145	58	172	4.310529e+01	1.568947e+02	7.478261e-01	7.844735e-01	7.844735e-01	4
146	146	37	155	4.310529e+01	1.568947e+02	8.072917e-01	7.844735e-01	7.844735e-01	4
147	147	36	191	4.310529e+01	1.568947e+02	8.414097e-01	7.844735e-01	7.844735e-01	4
148	148	44	158	4.310529e+01	1.568947e+02	7.821782e-01	7.844735e-01	7.844735e-01	4
149	149	47	177	4.310529e+01	1.568947e+02	7.901786e-01	7.844735e-01	7.844735e-01	4
150	150	42	151	4.310529e+01	1.568947e+02	7.823834e-01	7.844735e-01	7.844735e-01	4
151	151	47	165	4.310529e+01	1.568947e+02	7.783019e-01	7.844735e-01	7.844735e-01	4
152	152	45	162	4.310529e+01	1.568947e+02	7.826087e-01	7.844735e-01	7.844735e-01	4
153	153	50	156	4.310529e+01	1.568947e+02	7.572816e-01	7.844735e-01	7.844735e-01	4
154	154	43	192	4.310529e+01	1.568947e+02	8.170213e-01	7.844735e-01	7.844735e-01	4
155	155	37	162	4.310529e+01	1.568947e+02	8.140704e-01	7.844735e-01	7.844735e-01	4
156	156	47	150	4.310529e+01	1.568947e+02	7.614213e-01	7.844735e-01	7.844735e-01	4
157	157	41	138	4.310529e+01	1.568947e+02	7.709497e-01	7.844735e-01	7.844735e-01	4
158	158	35	139	4.310529e+01	1.568947e+02	7.988506e-01	7.844735e-01	7.844735e-01	4
159	159	43	152	4.310529e+01	1.568947e+02	7.794872e-01	7.844735e-01	7.844735e-01	4
160	160	50	177	4.310529e+01	1.568947e+02	7.797357e-01	7.844735e-01	7.844735e-01	4
161	161	42	152	4.310529e+01	1.568947e+02	7.835052e-01	7.844735e-01	7.844735e-01	4
162	162	47	161	4.310529e+01	1.568947e+02	7.740385e-01	7.844735e-01	7.844735e-01	4
163	163	44	161	4.310529e+01	1.568947e+02	7.853659e-01	7.844735e-01	7.844735e-01	4
164	164	51	150	4.310529e+01	1.568947e+02	7.462687e-01	7.844735e-01	7.844735e-01	4
165	165	52	162	4.310529e+01	1.568947e+02	7.570093e-01	7.844735e-01	7.844735e-01	4
166	166	37	161	4.310529e+01	1.568947e+02	8.131313e-01	7.844735e-01	7.844735e-01	4
167	167	32	172	4.310529e+01	1.568947e+02	8.431373e-01	7.844735e-01	7.844735e-01	4
168	168	39	161	4.310529e+01	1.568947e+02	8.050000e-01	7.844735e-01	7.844735e-01	4
169	169	55	166	4.310529e+01	1.568947e+02	7.511312e-01	7.844735e-01	7.844735e-01	4
170	170	45	157	4.310529e+01	1.568947e+02	7.772277e-01	7.844735e-01	7.844735e-01	4
171	171	45	169	4.310529e+01	1.568947e+02	7.897196e-01	7.844735e-01	7.844735e-01	4
172	172	42	154	4.310529e+01	1.568947e+02	7.857143e-01	7.844735e-01	7.844735e-01	4
173	173	38	146	4.310529e+01	1.568947e+02	7.934783e-01	7.844735e-01	7.844735e-01	4
174	174	41	164	4.310529e+01	1.568947e+02	8.000000e-01	7.844735e-01	7.844735e-01	4
175	175	35	151	4.310529e+01	1.568947e+02	8.118280e-01	7.844735e-01	7.844735e-01	4
176	176	46	149	4.310529e+01	1.568947e+02	7.641026e-01	7.844735e-01	7.844735e-01	4
177	177	53	171	4.310529e+01	1.568947e+02	7.633929e-01	7.844735e-01	7.844735e-01	4
178	178	39	179	4.310529e+01	1.568947e+02	8.211009e-01	7.844735e-01	7.844735e-01	4
179	179	38	149	4.310529e+01	1.568947e+02	7.967914e-01	7.844735e-01	7.844735e-01	4
180	180	42	151	4.310529e+01	1.568947e+02	7.823834e-01	7.844735e-01	7.844735e-01	4
181	181	52	152	4.310529e+01	1.568947e+02	7.450980e-01	7.844735e-01	7.844735e-01	4
182	182	45	146	4.310529e+01	1.568947e+02	7.643979e-01	7.844735e-01	7.844735e-01	4
183	183	51	159	4.310529e+01	1.568947e+02	7.571429e-01	7.844735e-01	7.844735e-01	4
184	184	43	169	4.310529e+01	1.568947e+02	7.971698e-01	7.844735e-01	7.844735e-01	4
185	185	56	163	4.310529e+01	1.568947e+02	7.442922e-01	7.844735e-01	7.844735e-01	4
186	186	60	162	4.310529e+01	1.568947e+02	7.297297e-01	7.844735e-01	7.844735e-01	4
187	187	36	155	4.310529e+01	1.568947e+02	8.115183e-01	7.844735e-01	7.844735e-01	4
188	188	29	150	4.310529e+01	1.568947e+02	8.379888e-01	7.844735e-01	7.844735e-01	4
189	189	29	143	4.310529e+01	1.568947e+02	8.313953e-01	7.844735e-01	7.844735e-01	4
190	190	47	180	4.310529e+01	1.568947e+02	7.929515e-01	7.844735e-01	7.844735e-01	4
191	191	49	158	4.310529e+01	1.568947e+02	7.632850e-01	7.844735e-01	7.844735e-01	4
192	192	61	167	4.310529e+01	1.568947e+02	7.324561e-01	7.844735e-01	7.844735e-01	4
193	193	47	153	4.310529e+01	1.568947e+02	7.650000e-01	7.844735e-01	7.844735e-01	4
194	194	50	172	4.310529e+01	1.568947e+02	7.747748e-01	7.844735e-01	7.844735e-01	4
195	195	44	128	4.310529e+01	1.568947e+02	7.441860e-01	7.844735e-01	7.844735e-01	4
196	196	47	165	4.310529e+01	1.568947e+02	7.783019e-01	7.844735e-01	7.844735e-01	4
197	197	45	144	4.310529e+01	1.568947e+02	7.619048e-01	7.844735e-01	7.844735e-01	4
198	198	45	170	4.310529e+01	1.568947e+02	7.906977e-01	7.844735e-01	7.844735e-01	4
199	199	132	64	1.245928e+02	7.540721e+01	3.265306e-01	3.770361e-01	1.871321e-01	1
200	200	168	34	1.625736e+02	3.742641e+01	1.683168e-01	1.871321e-01	1.871321e-01	1
