# Supplementary material for: Cochaperones convey the energy of ATP hydrolysis for directional action of Hsp90
Source: Nat Commun. 2024 Jan 17;15:569. doi: 10.1038/s41467-024-44847-6 (PMC10794413; doi:10.1038/s41467-024-44847-6)
Supplement: Supplementary file 6 — Source Data [file 41467_2024_44847_MOESM6_ESM.zip › SourceData_Simulations/1_Simulations_0kT/sim_0kT_mol127of200.txt]

coordinates	31.25	109.81	159.25	109.81
time(s)	frame	Idon(a.u.)	Iacc(a.u.)	Idon ideal(a.u.)	Iacc ideal(a.u.)	FRET	FRET ideal (blurr)	FRET ideal	state sequence
1	1	35	171	3.083770e+01	1.691623e+02	8.300971e-01	8.458115e-01	8.458115e-01	4
2	2	27	142	3.083770e+01	1.691623e+02	8.402367e-01	8.458115e-01	8.458115e-01	4
3	3	30	159	3.083770e+01	1.691623e+02	8.412698e-01	8.458115e-01	8.458115e-01	4
4	4	38	150	3.083770e+01	1.691623e+02	7.978723e-01	8.458115e-01	8.458115e-01	4
5	5	33	166	3.083770e+01	1.691623e+02	8.341709e-01	8.458115e-01	8.458115e-01	4
6	6	28	171	3.083770e+01	1.691623e+02	8.592965e-01	8.458115e-01	8.458115e-01	4
7	7	35	164	3.083770e+01	1.691623e+02	8.241206e-01	8.458115e-01	8.458115e-01	4
8	8	30	183	3.083770e+01	1.691623e+02	8.591549e-01	8.458115e-01	8.458115e-01	4
9	9	38	186	3.083770e+01	1.691623e+02	8.303571e-01	8.458115e-01	8.458115e-01	4
10	10	26	178	3.083770e+01	1.691623e+02	8.725490e-01	8.458115e-01	8.458115e-01	4
11	11	44	159	3.083770e+01	1.691623e+02	7.832512e-01	8.458115e-01	8.458115e-01	4
12	12	35	173	3.083770e+01	1.691623e+02	8.317308e-01	8.458115e-01	8.458115e-01	4
13	13	38	192	3.083770e+01	1.691623e+02	8.347826e-01	8.458115e-01	8.458115e-01	4
14	14	41	185	3.083770e+01	1.691623e+02	8.185841e-01	8.458115e-01	8.458115e-01	4
15	15	35	182	3.083770e+01	1.691623e+02	8.387097e-01	8.458115e-01	8.458115e-01	4
16	16	42	163	3.083770e+01	1.691623e+02	7.951220e-01	8.458115e-01	8.458115e-01	4
17	17	31	157	3.083770e+01	1.691623e+02	8.351064e-01	8.458115e-01	8.458115e-01	4
18	18	22	167	3.083770e+01	1.691623e+02	8.835979e-01	8.458115e-01	8.458115e-01	4
19	19	36	188	3.083770e+01	1.691623e+02	8.392857e-01	8.458115e-01	8.458115e-01	4
20	20	24	165	3.083770e+01	1.691623e+02	8.730159e-01	8.458115e-01	8.458115e-01	4
21	21	28	168	3.083770e+01	1.691623e+02	8.571429e-01	8.458115e-01	8.458115e-01	4
22	22	25	156	3.083770e+01	1.691623e+02	8.618785e-01	8.458115e-01	8.458115e-01	4
23	23	33	166	3.083770e+01	1.691623e+02	8.341709e-01	8.458115e-01	8.458115e-01	4
24	24	31	171	3.083770e+01	1.691623e+02	8.465347e-01	8.458115e-01	8.458115e-01	4
25	25	36	156	3.083770e+01	1.691623e+02	8.125000e-01	8.458115e-01	8.458115e-01	4
26	26	23	166	3.083770e+01	1.691623e+02	8.783069e-01	8.458115e-01	8.458115e-01	4
27	27	70	131	6.590809e+01	1.340919e+02	6.517413e-01	6.704595e-01	8.458115e-01	4
28	28	188	39	1.672428e+02	3.275719e+01	1.718062e-01	1.637860e-01	1.637860e-01	1
29	29	161	31	1.672428e+02	3.275719e+01	1.614583e-01	1.637860e-01	1.637860e-01	1
30	30	162	54	1.672428e+02	3.275719e+01	2.500000e-01	1.637860e-01	1.637860e-01	1
31	31	188	26	1.672428e+02	3.275719e+01	1.214953e-01	1.637860e-01	1.637860e-01	1
32	32	186	41	1.672428e+02	3.275719e+01	1.806167e-01	1.637860e-01	1.637860e-01	1
33	33	169	40	1.672428e+02	3.275719e+01	1.913876e-01	1.637860e-01	1.637860e-01	1
34	34	161	37	1.672428e+02	3.275719e+01	1.868687e-01	1.637860e-01	1.637860e-01	1
35	35	158	38	1.672428e+02	3.275719e+01	1.938776e-01	1.637860e-01	1.637860e-01	1
36	36	160	35	1.672428e+02	3.275719e+01	1.794872e-01	1.637860e-01	1.637860e-01	1
37	37	185	28	1.672428e+02	3.275719e+01	1.314554e-01	1.637860e-01	1.637860e-01	1
38	38	184	41	1.672428e+02	3.275719e+01	1.822222e-01	1.637860e-01	1.637860e-01	1
39	39	191	41	1.672428e+02	3.275719e+01	1.767241e-01	1.637860e-01	1.637860e-01	1
40	40	158	28	1.672428e+02	3.275719e+01	1.505376e-01	1.637860e-01	1.637860e-01	1
41	41	173	35	1.672428e+02	3.275719e+01	1.682692e-01	1.637860e-01	1.637860e-01	1
42	42	180	32	1.672428e+02	3.275719e+01	1.509434e-01	1.637860e-01	1.637860e-01	1
43	43	174	35	1.672428e+02	3.275719e+01	1.674641e-01	1.637860e-01	1.637860e-01	1
44	44	144	34	1.672428e+02	3.275719e+01	1.910112e-01	1.637860e-01	1.637860e-01	1
45	45	167	28	1.672428e+02	3.275719e+01	1.435897e-01	1.637860e-01	1.637860e-01	1
46	46	168	21	1.672428e+02	3.275719e+01	1.111111e-01	1.637860e-01	1.637860e-01	1
47	47	151	41	1.672428e+02	3.275719e+01	2.135417e-01	1.637860e-01	1.637860e-01	1
48	48	156	29	1.672428e+02	3.275719e+01	1.567568e-01	1.637860e-01	1.637860e-01	1
49	49	163	31	1.672428e+02	3.275719e+01	1.597938e-01	1.637860e-01	1.637860e-01	1
50	50	159	26	1.672428e+02	3.275719e+01	1.405405e-01	1.637860e-01	1.637860e-01	1
51	51	152	27	1.672428e+02	3.275719e+01	1.508380e-01	1.637860e-01	1.637860e-01	1
52	52	148	25	1.672428e+02	3.275719e+01	1.445087e-01	1.637860e-01	1.637860e-01	1
53	53	177	36	1.672428e+02	3.275719e+01	1.690141e-01	1.637860e-01	1.637860e-01	1
54	54	158	30	1.672428e+02	3.275719e+01	1.595745e-01	1.637860e-01	1.637860e-01	1
55	55	165	32	1.672428e+02	3.275719e+01	1.624365e-01	1.637860e-01	1.637860e-01	1
56	56	157	36	1.672428e+02	3.275719e+01	1.865285e-01	1.637860e-01	1.637860e-01	1
57	57	168	40	1.672428e+02	3.275719e+01	1.923077e-01	1.637860e-01	1.637860e-01	1
58	58	141	23	1.672428e+02	3.275719e+01	1.402439e-01	1.637860e-01	1.637860e-01	1
59	59	157	33	1.672428e+02	3.275719e+01	1.736842e-01	1.637860e-01	1.637860e-01	1
60	60	160	29	1.672428e+02	3.275719e+01	1.534392e-01	1.637860e-01	1.637860e-01	1
61	61	163	23	1.672428e+02	3.275719e+01	1.236559e-01	1.637860e-01	1.637860e-01	1
62	62	178	25	1.672428e+02	3.275719e+01	1.231527e-01	1.637860e-01	1.637860e-01	1
63	63	145	29	1.672428e+02	3.275719e+01	1.666667e-01	1.637860e-01	1.637860e-01	1
64	64	156	37	1.672428e+02	3.275719e+01	1.917098e-01	1.637860e-01	1.637860e-01	1
65	65	171	32	1.672428e+02	3.275719e+01	1.576355e-01	1.637860e-01	1.637860e-01	1
66	66	148	30	1.672428e+02	3.275719e+01	1.685393e-01	1.637860e-01	1.637860e-01	1
67	67	160	38	1.672428e+02	3.275719e+01	1.919192e-01	1.637860e-01	1.637860e-01	1
68	68	162	36	1.672428e+02	3.275719e+01	1.818182e-01	1.637860e-01	1.637860e-01	1
69	69	131	25	1.672428e+02	3.275719e+01	1.602564e-01	1.637860e-01	1.637860e-01	1
70	70	151	36	1.672428e+02	3.275719e+01	1.925134e-01	1.637860e-01	1.637860e-01	1
71	71	165	34	1.672428e+02	3.275719e+01	1.708543e-01	1.637860e-01	1.637860e-01	1
72	72	164	49	1.672428e+02	3.275719e+01	2.300469e-01	1.637860e-01	1.637860e-01	1
73	73	197	35	1.672428e+02	3.275719e+01	1.508621e-01	1.637860e-01	1.637860e-01	1
74	74	155	41	1.672428e+02	3.275719e+01	2.091837e-01	1.637860e-01	1.637860e-01	1
75	75	175	34	1.672428e+02	3.275719e+01	1.626794e-01	1.637860e-01	1.637860e-01	1
76	76	147	34	1.672428e+02	3.275719e+01	1.878453e-01	1.637860e-01	1.637860e-01	1
77	77	162	46	1.672428e+02	3.275719e+01	2.211538e-01	1.637860e-01	1.637860e-01	1
78	78	159	39	1.672428e+02	3.275719e+01	1.969697e-01	1.637860e-01	1.637860e-01	1
79	79	153	31	1.672428e+02	3.275719e+01	1.684783e-01	1.637860e-01	1.637860e-01	1
80	80	178	36	1.672428e+02	3.275719e+01	1.682243e-01	1.637860e-01	1.637860e-01	1
81	81	161	34	1.672428e+02	3.275719e+01	1.743590e-01	1.637860e-01	1.637860e-01	1
82	82	138	34	1.672428e+02	3.275719e+01	1.976744e-01	1.637860e-01	1.637860e-01	1
83	83	165	25	1.672428e+02	3.275719e+01	1.315789e-01	1.637860e-01	1.637860e-01	1
84	84	158	33	1.672428e+02	3.275719e+01	1.727749e-01	1.637860e-01	1.637860e-01	1
85	85	152	35	1.672428e+02	3.275719e+01	1.871658e-01	1.637860e-01	1.637860e-01	1
86	86	180	24	1.672428e+02	3.275719e+01	1.176471e-01	1.637860e-01	1.637860e-01	1
87	87	151	21	1.672428e+02	3.275719e+01	1.220930e-01	1.637860e-01	1.637860e-01	1
88	88	162	33	1.672428e+02	3.275719e+01	1.692308e-01	1.637860e-01	1.637860e-01	1
89	89	149	37	1.672428e+02	3.275719e+01	1.989247e-01	1.637860e-01	1.637860e-01	1
90	90	165	30	1.672428e+02	3.275719e+01	1.538462e-01	1.637860e-01	1.637860e-01	1
91	91	177	39	1.672428e+02	3.275719e+01	1.805556e-01	1.637860e-01	1.637860e-01	1
92	92	160	41	1.672428e+02	3.275719e+01	2.039801e-01	1.637860e-01	1.637860e-01	1
93	93	153	34	1.672428e+02	3.275719e+01	1.818182e-01	1.637860e-01	1.637860e-01	1
94	94	169	31	1.672428e+02	3.275719e+01	1.550000e-01	1.637860e-01	1.637860e-01	1
95	95	148	33	1.672428e+02	3.275719e+01	1.823204e-01	1.637860e-01	1.637860e-01	1
96	96	175	35	1.672428e+02	3.275719e+01	1.666667e-01	1.637860e-01	1.637860e-01	1
97	97	173	30	1.672428e+02	3.275719e+01	1.477833e-01	1.637860e-01	1.637860e-01	1
98	98	163	29	1.672428e+02	3.275719e+01	1.510417e-01	1.637860e-01	1.637860e-01	1
99	99	162	35	1.672428e+02	3.275719e+01	1.776650e-01	1.637860e-01	1.637860e-01	1
100	100	171	28	1.672428e+02	3.275719e+01	1.407035e-01	1.637860e-01	1.637860e-01	1
101	101	177	33	1.672428e+02	3.275719e+01	1.571429e-01	1.637860e-01	1.637860e-01	1
102	102	156	30	1.672428e+02	3.275719e+01	1.612903e-01	1.637860e-01	1.637860e-01	1
103	103	168	30	1.706130e+02	2.938700e+01	1.515152e-01	1.469350e-01	1.637860e-01	1
104	104	169	22	1.757638e+02	2.423623e+01	1.151832e-01	1.211812e-01	1.211812e-01	2
105	105	113	78	1.301476e+02	6.985245e+01	4.083770e-01	3.492622e-01	1.211812e-01	2
106	106	194	25	1.757638e+02	2.423623e+01	1.141553e-01	1.211812e-01	1.211812e-01	2
107	107	116	76	1.260305e+02	7.396952e+01	3.958333e-01	3.698476e-01	1.211812e-01	2
108	108	32	171	2.883971e+01	1.711603e+02	8.423645e-01	8.558015e-01	8.558015e-01	3
109	109	165	26	1.694127e+02	3.058733e+01	1.361257e-01	1.529366e-01	1.211812e-01	2
110	110	199	24	1.757638e+02	2.423623e+01	1.076233e-01	1.211812e-01	1.211812e-01	2
111	111	191	30	1.757638e+02	2.423623e+01	1.357466e-01	1.211812e-01	1.211812e-01	2
112	112	179	21	1.757638e+02	2.423623e+01	1.050000e-01	1.211812e-01	1.211812e-01	2
113	113	162	38	1.693700e+02	3.063004e+01	1.900000e-01	1.531502e-01	1.637860e-01	1
114	114	157	22	1.672428e+02	3.275719e+01	1.229050e-01	1.637860e-01	1.637860e-01	1
115	115	154	21	1.672428e+02	3.275719e+01	1.200000e-01	1.637860e-01	1.637860e-01	1
116	116	187	30	1.672428e+02	3.275719e+01	1.382488e-01	1.637860e-01	1.637860e-01	1
117	117	190	46	1.672428e+02	3.275719e+01	1.949153e-01	1.637860e-01	1.637860e-01	1
118	118	180	23	1.672428e+02	3.275719e+01	1.133005e-01	1.637860e-01	1.637860e-01	1
119	119	171	29	1.672428e+02	3.275719e+01	1.450000e-01	1.637860e-01	1.637860e-01	1
120	120	145	36	1.672428e+02	3.275719e+01	1.988950e-01	1.637860e-01	1.637860e-01	1
121	121	162	33	1.672428e+02	3.275719e+01	1.692308e-01	1.637860e-01	1.637860e-01	1
122	122	174	30	1.672428e+02	3.275719e+01	1.470588e-01	1.637860e-01	1.637860e-01	1
123	123	166	41	1.672428e+02	3.275719e+01	1.980676e-01	1.637860e-01	1.637860e-01	1
124	124	185	37	1.672428e+02	3.275719e+01	1.666667e-01	1.637860e-01	1.637860e-01	1
125	125	170	33	1.672428e+02	3.275719e+01	1.625616e-01	1.637860e-01	1.637860e-01	1
126	126	185	26	1.672428e+02	3.275719e+01	1.232227e-01	1.637860e-01	1.637860e-01	1
127	127	170	36	1.672428e+02	3.275719e+01	1.747573e-01	1.637860e-01	1.637860e-01	1
128	128	175	29	1.672428e+02	3.275719e+01	1.421569e-01	1.637860e-01	1.637860e-01	1
129	129	161	33	1.672428e+02	3.275719e+01	1.701031e-01	1.637860e-01	1.637860e-01	1
130	130	157	31	1.672428e+02	3.275719e+01	1.648936e-01	1.637860e-01	1.637860e-01	1
131	131	177	33	1.672428e+02	3.275719e+01	1.571429e-01	1.637860e-01	1.637860e-01	1
132	132	177	36	1.672428e+02	3.275719e+01	1.690141e-01	1.637860e-01	1.637860e-01	1
133	133	178	33	1.672428e+02	3.275719e+01	1.563981e-01	1.637860e-01	1.637860e-01	1
134	134	173	37	1.672428e+02	3.275719e+01	1.761905e-01	1.637860e-01	1.637860e-01	1
135	135	40	170	4.976299e+01	1.502370e+02	8.095238e-01	7.511851e-01	8.458115e-01	4
136	136	26	173	3.083770e+01	1.691623e+02	8.693467e-01	8.458115e-01	8.458115e-01	4
137	137	31	171	3.083770e+01	1.691623e+02	8.465347e-01	8.458115e-01	8.458115e-01	4
138	138	26	164	3.083770e+01	1.691623e+02	8.631579e-01	8.458115e-01	8.458115e-01	4
139	139	28	165	3.083770e+01	1.691623e+02	8.549223e-01	8.458115e-01	8.458115e-01	4
140	140	152	50	1.544940e+02	4.550599e+01	2.475248e-01	2.275299e-01	1.637860e-01	1
141	141	164	27	1.672428e+02	3.275719e+01	1.413613e-01	1.637860e-01	1.637860e-01	1
142	142	170	37	1.672428e+02	3.275719e+01	1.787440e-01	1.637860e-01	1.637860e-01	1
143	143	148	30	1.672428e+02	3.275719e+01	1.685393e-01	1.637860e-01	1.637860e-01	1
144	144	183	29	1.672428e+02	3.275719e+01	1.367925e-01	1.637860e-01	1.637860e-01	1
145	145	161	24	1.672428e+02	3.275719e+01	1.297297e-01	1.637860e-01	1.637860e-01	1
146	146	172	25	1.672428e+02	3.275719e+01	1.269036e-01	1.637860e-01	1.637860e-01	1
147	147	179	24	1.672428e+02	3.275719e+01	1.182266e-01	1.637860e-01	1.637860e-01	1
148	148	157	23	1.672428e+02	3.275719e+01	1.277778e-01	1.637860e-01	1.637860e-01	1
149	149	174	36	1.672428e+02	3.275719e+01	1.714286e-01	1.637860e-01	1.637860e-01	1
150	150	174	34	1.672428e+02	3.275719e+01	1.634615e-01	1.637860e-01	1.637860e-01	1
151	151	170	36	1.672428e+02	3.275719e+01	1.747573e-01	1.637860e-01	1.637860e-01	1
152	152	175	41	1.672428e+02	3.275719e+01	1.898148e-01	1.637860e-01	1.637860e-01	1
153	153	167	38	1.672428e+02	3.275719e+01	1.853659e-01	1.637860e-01	1.637860e-01	1
154	154	161	31	1.672428e+02	3.275719e+01	1.614583e-01	1.637860e-01	1.637860e-01	1
155	155	155	39	1.672428e+02	3.275719e+01	2.010309e-01	1.637860e-01	1.637860e-01	1
156	156	175	30	1.672428e+02	3.275719e+01	1.463415e-01	1.637860e-01	1.637860e-01	1
157	157	163	41	1.672428e+02	3.275719e+01	2.009804e-01	1.637860e-01	1.637860e-01	1
158	158	164	31	1.672428e+02	3.275719e+01	1.589744e-01	1.637860e-01	1.637860e-01	1
159	159	169	27	1.672428e+02	3.275719e+01	1.377551e-01	1.637860e-01	1.637860e-01	1
160	160	169	28	1.672428e+02	3.275719e+01	1.421320e-01	1.637860e-01	1.637860e-01	1
161	161	173	31	1.672428e+02	3.275719e+01	1.519608e-01	1.637860e-01	1.637860e-01	1
162	162	161	33	1.672428e+02	3.275719e+01	1.701031e-01	1.637860e-01	1.637860e-01	1
163	163	159	41	1.672428e+02	3.275719e+01	2.050000e-01	1.637860e-01	1.637860e-01	1
164	164	161	33	1.672428e+02	3.275719e+01	1.701031e-01	1.637860e-01	1.637860e-01	1
165	165	155	29	1.672428e+02	3.275719e+01	1.576087e-01	1.637860e-01	1.637860e-01	1
166	166	161	30	1.672428e+02	3.275719e+01	1.570681e-01	1.637860e-01	1.637860e-01	1
167	167	170	29	1.672428e+02	3.275719e+01	1.457286e-01	1.637860e-01	1.637860e-01	1
168	168	179	31	1.672428e+02	3.275719e+01	1.476190e-01	1.637860e-01	1.637860e-01	1
169	169	166	37	1.672428e+02	3.275719e+01	1.822660e-01	1.637860e-01	1.637860e-01	1
170	170	148	37	1.672428e+02	3.275719e+01	2.000000e-01	1.637860e-01	1.637860e-01	1
171	171	162	31	1.672428e+02	3.275719e+01	1.606218e-01	1.637860e-01	1.637860e-01	1
172	172	150	30	1.672428e+02	3.275719e+01	1.666667e-01	1.637860e-01	1.637860e-01	1
173	173	165	32	1.672428e+02	3.275719e+01	1.624365e-01	1.637860e-01	1.637860e-01	1
174	174	170	35	1.672428e+02	3.275719e+01	1.707317e-01	1.637860e-01	1.637860e-01	1
175	175	157	45	1.672428e+02	3.275719e+01	2.227723e-01	1.637860e-01	1.637860e-01	1
176	176	157	31	1.672428e+02	3.275719e+01	1.648936e-01	1.637860e-01	1.637860e-01	1
177	177	169	42	1.672428e+02	3.275719e+01	1.990521e-01	1.637860e-01	1.637860e-01	1
178	178	184	39	1.672428e+02	3.275719e+01	1.748879e-01	1.637860e-01	1.637860e-01	1
179	179	178	43	1.672428e+02	3.275719e+01	1.945701e-01	1.637860e-01	1.637860e-01	1
180	180	146	21	1.672428e+02	3.275719e+01	1.257485e-01	1.637860e-01	1.637860e-01	1
181	181	172	43	1.672428e+02	3.275719e+01	2.000000e-01	1.637860e-01	1.637860e-01	1
182	182	197	33	1.672428e+02	3.275719e+01	1.434783e-01	1.637860e-01	1.637860e-01	1
183	183	171	39	1.672428e+02	3.275719e+01	1.857143e-01	1.637860e-01	1.637860e-01	1
184	184	162	21	1.672428e+02	3.275719e+01	1.147541e-01	1.637860e-01	1.637860e-01	1
185	185	154	48	1.672428e+02	3.275719e+01	2.376238e-01	1.637860e-01	1.637860e-01	1
186	186	179	31	1.672428e+02	3.275719e+01	1.476190e-01	1.637860e-01	1.637860e-01	1
187	187	174	43	1.672428e+02	3.275719e+01	1.981567e-01	1.637860e-01	1.637860e-01	1
188	188	169	39	1.672428e+02	3.275719e+01	1.875000e-01	1.637860e-01	1.637860e-01	1
189	189	145	19	1.672428e+02	3.275719e+01	1.158537e-01	1.637860e-01	1.637860e-01	1
190	190	169	27	1.672428e+02	3.275719e+01	1.377551e-01	1.637860e-01	1.637860e-01	1
191	191	155	21	1.672428e+02	3.275719e+01	1.193182e-01	1.637860e-01	1.637860e-01	1
192	192	162	36	1.672428e+02	3.275719e+01	1.818182e-01	1.637860e-01	1.637860e-01	1
193	193	187	28	1.672428e+02	3.275719e+01	1.302326e-01	1.637860e-01	1.637860e-01	1
194	194	154	34	1.672428e+02	3.275719e+01	1.808511e-01	1.637860e-01	1.637860e-01	1
195	195	161	30	1.672428e+02	3.275719e+01	1.570681e-01	1.637860e-01	1.637860e-01	1
196	196	138	36	1.672428e+02	3.275719e+01	2.068966e-01	1.637860e-01	1.637860e-01	1
197	197	173	43	1.672428e+02	3.275719e+01	1.990741e-01	1.637860e-01	1.637860e-01	1
198	198	162	22	1.672428e+02	3.275719e+01	1.195652e-01	1.637860e-01	1.637860e-01	1
199	199	183	33	1.672428e+02	3.275719e+01	1.527778e-01	1.637860e-01	1.637860e-01	1
200	200	172	33	1.672428e+02	3.275719e+01	1.609756e-01	1.637860e-01	1.637860e-01	1
