# Supplementary material for: Cochaperones convey the energy of ATP hydrolysis for directional action of Hsp90
Source: Nat Commun. 2024 Jan 17;15:569. doi: 10.1038/s41467-024-44847-6 (PMC10794413; doi:10.1038/s41467-024-44847-6)
Supplement: Supplementary file 6 — Source Data [file 41467_2024_44847_MOESM6_ESM.zip › SourceData_Simulations/1_Simulations_0kT/sim_0kT_mol128of200.txt]

coordinates	31.61	2.28	159.61	2.28
time(s)	frame	Idon(a.u.)	Iacc(a.u.)	Idon ideal(a.u.)	Iacc ideal(a.u.)	FRET	FRET ideal (blurr)	FRET ideal	state sequence
1	1	214	16	1.810643e+02	1.893570e+01	6.956522e-02	9.467852e-02	9.467852e-02	1
2	2	194	21	1.810643e+02	1.893570e+01	9.767442e-02	9.467852e-02	9.467852e-02	1
3	3	187	22	1.810643e+02	1.893570e+01	1.052632e-01	9.467852e-02	9.467852e-02	1
4	4	184	17	1.810643e+02	1.893570e+01	8.457711e-02	9.467852e-02	9.467852e-02	1
5	5	187	19	1.810643e+02	1.893570e+01	9.223301e-02	9.467852e-02	9.467852e-02	1
6	6	194	24	1.810643e+02	1.893570e+01	1.100917e-01	9.467852e-02	9.467852e-02	1
7	7	174	22	1.810643e+02	1.893570e+01	1.122449e-01	9.467852e-02	9.467852e-02	1
8	8	186	21	1.810643e+02	1.893570e+01	1.014493e-01	9.467852e-02	9.467852e-02	1
9	9	198	10	1.810643e+02	1.893570e+01	4.807692e-02	9.467852e-02	9.467852e-02	1
10	10	177	17	1.810643e+02	1.893570e+01	8.762887e-02	9.467852e-02	9.467852e-02	1
11	11	182	19	1.810643e+02	1.893570e+01	9.452736e-02	9.467852e-02	9.467852e-02	1
12	12	166	17	1.810643e+02	1.893570e+01	9.289617e-02	9.467852e-02	9.467852e-02	1
13	13	201	20	1.810643e+02	1.893570e+01	9.049774e-02	9.467852e-02	9.467852e-02	1
14	14	186	22	1.810643e+02	1.893570e+01	1.057692e-01	9.467852e-02	9.467852e-02	1
15	15	183	23	1.810643e+02	1.893570e+01	1.116505e-01	9.467852e-02	9.467852e-02	1
16	16	168	20	1.810643e+02	1.893570e+01	1.063830e-01	9.467852e-02	9.467852e-02	1
17	17	168	14	1.810643e+02	1.893570e+01	7.692308e-02	9.467852e-02	9.467852e-02	1
18	18	187	17	1.810643e+02	1.893570e+01	8.333333e-02	9.467852e-02	9.467852e-02	1
19	19	189	27	1.810643e+02	1.893570e+01	1.250000e-01	9.467852e-02	9.467852e-02	1
20	20	206	19	1.810643e+02	1.893570e+01	8.444444e-02	9.467852e-02	9.467852e-02	1
21	21	183	21	1.810643e+02	1.893570e+01	1.029412e-01	9.467852e-02	9.467852e-02	1
22	22	159	18	1.810643e+02	1.893570e+01	1.016949e-01	9.467852e-02	9.467852e-02	1
23	23	190	17	1.810643e+02	1.893570e+01	8.212560e-02	9.467852e-02	9.467852e-02	1
24	24	161	23	1.810643e+02	1.893570e+01	1.250000e-01	9.467852e-02	9.467852e-02	1
25	25	194	13	1.810643e+02	1.893570e+01	6.280193e-02	9.467852e-02	9.467852e-02	1
26	26	191	12	1.810643e+02	1.893570e+01	5.911330e-02	9.467852e-02	9.467852e-02	1
27	27	184	24	1.810643e+02	1.893570e+01	1.153846e-01	9.467852e-02	9.467852e-02	1
28	28	182	15	1.810643e+02	1.893570e+01	7.614213e-02	9.467852e-02	9.467852e-02	1
29	29	192	17	1.810643e+02	1.893570e+01	8.133971e-02	9.467852e-02	9.467852e-02	1
30	30	175	24	1.810643e+02	1.893570e+01	1.206030e-01	9.467852e-02	9.467852e-02	1
31	31	154	33	1.797150e+02	2.028500e+01	1.764706e-01	1.014250e-01	9.467852e-02	1
32	32	177	30	1.734300e+02	2.656996e+01	1.449275e-01	1.328498e-01	1.328498e-01	2
33	33	191	33	1.734300e+02	2.656996e+01	1.473214e-01	1.328498e-01	1.328498e-01	2
34	34	156	32	1.734300e+02	2.656996e+01	1.702128e-01	1.328498e-01	1.328498e-01	2
35	35	181	21	1.734300e+02	2.656996e+01	1.039604e-01	1.328498e-01	1.328498e-01	2
36	36	187	23	1.734300e+02	2.656996e+01	1.095238e-01	1.328498e-01	1.328498e-01	2
37	37	177	33	1.734300e+02	2.656996e+01	1.571429e-01	1.328498e-01	1.328498e-01	2
38	38	172	32	1.758443e+02	2.415568e+01	1.568627e-01	1.207784e-01	1.328498e-01	2
39	39	222	20	1.810643e+02	1.893570e+01	8.264463e-02	9.467852e-02	9.467852e-02	1
40	40	194	16	1.810643e+02	1.893570e+01	7.619048e-02	9.467852e-02	9.467852e-02	1
41	41	188	18	1.810643e+02	1.893570e+01	8.737864e-02	9.467852e-02	9.467852e-02	1
42	42	165	21	1.810643e+02	1.893570e+01	1.129032e-01	9.467852e-02	9.467852e-02	1
43	43	156	17	1.810643e+02	1.893570e+01	9.826590e-02	9.467852e-02	9.467852e-02	1
44	44	187	17	1.810643e+02	1.893570e+01	8.333333e-02	9.467852e-02	9.467852e-02	1
45	45	185	15	1.810643e+02	1.893570e+01	7.500000e-02	9.467852e-02	9.467852e-02	1
46	46	162	18	1.810643e+02	1.893570e+01	1.000000e-01	9.467852e-02	9.467852e-02	1
47	47	202	21	1.810643e+02	1.893570e+01	9.417040e-02	9.467852e-02	9.467852e-02	1
48	48	218	21	1.810643e+02	1.893570e+01	8.786611e-02	9.467852e-02	9.467852e-02	1
49	49	182	17	1.810643e+02	1.893570e+01	8.542714e-02	9.467852e-02	9.467852e-02	1
50	50	210	22	1.810643e+02	1.893570e+01	9.482759e-02	9.467852e-02	9.467852e-02	1
51	51	175	15	1.810643e+02	1.893570e+01	7.894737e-02	9.467852e-02	9.467852e-02	1
52	52	164	15	1.810643e+02	1.893570e+01	8.379888e-02	9.467852e-02	9.467852e-02	1
53	53	187	15	1.810643e+02	1.893570e+01	7.425743e-02	9.467852e-02	9.467852e-02	1
54	54	180	21	1.810643e+02	1.893570e+01	1.044776e-01	9.467852e-02	9.467852e-02	1
55	55	193	15	1.810643e+02	1.893570e+01	7.211538e-02	9.467852e-02	9.467852e-02	1
56	56	198	20	1.810643e+02	1.893570e+01	9.174312e-02	9.467852e-02	9.467852e-02	1
57	57	173	14	1.810643e+02	1.893570e+01	7.486631e-02	9.467852e-02	9.467852e-02	1
58	58	193	14	1.810643e+02	1.893570e+01	6.763285e-02	9.467852e-02	9.467852e-02	1
59	59	183	21	1.810643e+02	1.893570e+01	1.029412e-01	9.467852e-02	9.467852e-02	1
60	60	206	24	1.810643e+02	1.893570e+01	1.043478e-01	9.467852e-02	9.467852e-02	1
61	61	150	27	1.761055e+02	2.389446e+01	1.525424e-01	1.194723e-01	1.328498e-01	2
62	62	208	34	1.734300e+02	2.656996e+01	1.404959e-01	1.328498e-01	1.328498e-01	2
63	63	150	26	1.734300e+02	2.656996e+01	1.477273e-01	1.328498e-01	1.328498e-01	2
64	64	179	30	1.734300e+02	2.656996e+01	1.435407e-01	1.328498e-01	1.328498e-01	2
65	65	159	22	1.734300e+02	2.656996e+01	1.215470e-01	1.328498e-01	1.328498e-01	2
66	66	177	28	1.734300e+02	2.656996e+01	1.365854e-01	1.328498e-01	1.328498e-01	2
67	67	167	21	1.734300e+02	2.656996e+01	1.117021e-01	1.328498e-01	1.328498e-01	2
68	68	177	29	1.734300e+02	2.656996e+01	1.407767e-01	1.328498e-01	1.328498e-01	2
69	69	182	33	1.734300e+02	2.656996e+01	1.534884e-01	1.328498e-01	1.328498e-01	2
70	70	184	20	1.734300e+02	2.656996e+01	9.803922e-02	1.328498e-01	1.328498e-01	2
71	71	171	32	1.734300e+02	2.656996e+01	1.576355e-01	1.328498e-01	1.328498e-01	2
72	72	165	21	1.734300e+02	2.656996e+01	1.129032e-01	1.328498e-01	1.328498e-01	2
73	73	201	23	1.734300e+02	2.656996e+01	1.026786e-01	1.328498e-01	1.328498e-01	2
74	74	163	23	1.734300e+02	2.656996e+01	1.236559e-01	1.328498e-01	1.328498e-01	2
75	75	173	23	1.734300e+02	2.656996e+01	1.173469e-01	1.328498e-01	1.328498e-01	2
76	76	195	26	1.734300e+02	2.656996e+01	1.176471e-01	1.328498e-01	1.328498e-01	2
77	77	163	19	1.734300e+02	2.656996e+01	1.043956e-01	1.328498e-01	1.328498e-01	2
78	78	161	21	1.734300e+02	2.656996e+01	1.153846e-01	1.328498e-01	1.328498e-01	2
79	79	178	19	1.805509e+02	1.944915e+01	9.644670e-02	9.724573e-02	9.467852e-02	1
80	80	174	21	1.810643e+02	1.893570e+01	1.076923e-01	9.467852e-02	9.467852e-02	1
81	81	210	15	1.810643e+02	1.893570e+01	6.666667e-02	9.467852e-02	9.467852e-02	1
82	82	200	19	1.810643e+02	1.893570e+01	8.675799e-02	9.467852e-02	9.467852e-02	1
83	83	164	22	1.810643e+02	1.893570e+01	1.182796e-01	9.467852e-02	9.467852e-02	1
84	84	189	20	1.810643e+02	1.893570e+01	9.569378e-02	9.467852e-02	9.467852e-02	1
85	85	164	15	1.810643e+02	1.893570e+01	8.379888e-02	9.467852e-02	9.467852e-02	1
86	86	204	22	1.810643e+02	1.893570e+01	9.734513e-02	9.467852e-02	9.467852e-02	1
87	87	201	23	1.810643e+02	1.893570e+01	1.026786e-01	9.467852e-02	9.467852e-02	1
88	88	190	21	1.810643e+02	1.893570e+01	9.952607e-02	9.467852e-02	9.467852e-02	1
89	89	181	19	1.810643e+02	1.893570e+01	9.500000e-02	9.467852e-02	9.467852e-02	1
90	90	182	23	1.810643e+02	1.893570e+01	1.121951e-01	9.467852e-02	9.467852e-02	1
91	91	153	16	1.810643e+02	1.893570e+01	9.467456e-02	9.467852e-02	9.467852e-02	1
92	92	185	24	1.810643e+02	1.893570e+01	1.148325e-01	9.467852e-02	9.467852e-02	1
93	93	186	21	1.810643e+02	1.893570e+01	1.014493e-01	9.467852e-02	9.467852e-02	1
94	94	200	25	1.810643e+02	1.893570e+01	1.111111e-01	9.467852e-02	9.467852e-02	1
95	95	161	14	1.810643e+02	1.893570e+01	8.000000e-02	9.467852e-02	9.467852e-02	1
96	96	198	16	1.810643e+02	1.893570e+01	7.476636e-02	9.467852e-02	9.467852e-02	1
97	97	205	20	1.810643e+02	1.893570e+01	8.888889e-02	9.467852e-02	9.467852e-02	1
98	98	170	17	1.810643e+02	1.893570e+01	9.090909e-02	9.467852e-02	9.467852e-02	1
99	99	173	21	1.810643e+02	1.893570e+01	1.082474e-01	9.467852e-02	9.467852e-02	1
100	100	201	19	1.810643e+02	1.893570e+01	8.636364e-02	9.467852e-02	9.467852e-02	1
101	101	175	24	1.810643e+02	1.893570e+01	1.206030e-01	9.467852e-02	9.467852e-02	1
102	102	173	23	1.810643e+02	1.893570e+01	1.173469e-01	9.467852e-02	9.467852e-02	1
103	103	185	24	1.810643e+02	1.893570e+01	1.148325e-01	9.467852e-02	9.467852e-02	1
104	104	187	20	1.810643e+02	1.893570e+01	9.661836e-02	9.467852e-02	9.467852e-02	1
105	105	169	28	1.810643e+02	1.893570e+01	1.421320e-01	9.467852e-02	9.467852e-02	1
106	106	171	25	1.810643e+02	1.893570e+01	1.275510e-01	9.467852e-02	9.467852e-02	1
107	107	178	19	1.810643e+02	1.893570e+01	9.644670e-02	9.467852e-02	9.467852e-02	1
108	108	183	16	1.810643e+02	1.893570e+01	8.040201e-02	9.467852e-02	9.467852e-02	1
109	109	211	19	1.810643e+02	1.893570e+01	8.260870e-02	9.467852e-02	9.467852e-02	1
110	110	185	21	1.810643e+02	1.893570e+01	1.019417e-01	9.467852e-02	9.467852e-02	1
111	111	202	14	1.810643e+02	1.893570e+01	6.481481e-02	9.467852e-02	9.467852e-02	1
112	112	183	11	1.810643e+02	1.893570e+01	5.670103e-02	9.467852e-02	9.467852e-02	1
113	113	183	24	1.810643e+02	1.893570e+01	1.159420e-01	9.467852e-02	9.467852e-02	1
114	114	180	23	1.810643e+02	1.893570e+01	1.133005e-01	9.467852e-02	9.467852e-02	1
115	115	160	22	1.810643e+02	1.893570e+01	1.208791e-01	9.467852e-02	9.467852e-02	1
116	116	184	12	1.810643e+02	1.893570e+01	6.122449e-02	9.467852e-02	9.467852e-02	1
117	117	183	19	1.810643e+02	1.893570e+01	9.405941e-02	9.467852e-02	9.467852e-02	1
118	118	173	21	1.810643e+02	1.893570e+01	1.082474e-01	9.467852e-02	9.467852e-02	1
119	119	195	15	1.810643e+02	1.893570e+01	7.142857e-02	9.467852e-02	9.467852e-02	1
120	120	184	19	1.810643e+02	1.893570e+01	9.359606e-02	9.467852e-02	9.467852e-02	1
121	121	187	23	1.810643e+02	1.893570e+01	1.095238e-01	9.467852e-02	9.467852e-02	1
122	122	173	15	1.810643e+02	1.893570e+01	7.978723e-02	9.467852e-02	9.467852e-02	1
123	123	167	19	1.810643e+02	1.893570e+01	1.021505e-01	9.467852e-02	9.467852e-02	1
124	124	182	31	1.810643e+02	1.893570e+01	1.455399e-01	9.467852e-02	9.467852e-02	1
125	125	179	20	1.810643e+02	1.893570e+01	1.005025e-01	9.467852e-02	9.467852e-02	1
126	126	199	20	1.810643e+02	1.893570e+01	9.132420e-02	9.467852e-02	9.467852e-02	1
127	127	183	20	1.810643e+02	1.893570e+01	9.852217e-02	9.467852e-02	9.467852e-02	1
128	128	177	14	1.810643e+02	1.893570e+01	7.329843e-02	9.467852e-02	9.467852e-02	1
129	129	180	16	1.810643e+02	1.893570e+01	8.163265e-02	9.467852e-02	9.467852e-02	1
130	130	176	21	1.810643e+02	1.893570e+01	1.065990e-01	9.467852e-02	9.467852e-02	1
131	131	178	19	1.810643e+02	1.893570e+01	9.644670e-02	9.467852e-02	9.467852e-02	1
132	132	171	14	1.810643e+02	1.893570e+01	7.567568e-02	9.467852e-02	9.467852e-02	1
133	133	181	28	1.810643e+02	1.893570e+01	1.339713e-01	9.467852e-02	9.467852e-02	1
134	134	198	14	1.810643e+02	1.893570e+01	6.603774e-02	9.467852e-02	9.467852e-02	1
135	135	200	29	1.810643e+02	1.893570e+01	1.266376e-01	9.467852e-02	9.467852e-02	1
136	136	178	15	1.810643e+02	1.893570e+01	7.772021e-02	9.467852e-02	9.467852e-02	1
137	137	195	12	1.810643e+02	1.893570e+01	5.797101e-02	9.467852e-02	9.467852e-02	1
138	138	170	30	1.810643e+02	1.893570e+01	1.500000e-01	9.467852e-02	9.467852e-02	1
139	139	179	15	1.810643e+02	1.893570e+01	7.731959e-02	9.467852e-02	9.467852e-02	1
140	140	172	19	1.810643e+02	1.893570e+01	9.947644e-02	9.467852e-02	9.467852e-02	1
141	141	179	19	1.810643e+02	1.893570e+01	9.595960e-02	9.467852e-02	9.467852e-02	1
142	142	166	20	1.810643e+02	1.893570e+01	1.075269e-01	9.467852e-02	9.467852e-02	1
143	143	187	22	1.810643e+02	1.893570e+01	1.052632e-01	9.467852e-02	9.467852e-02	1
144	144	180	13	1.810643e+02	1.893570e+01	6.735751e-02	9.467852e-02	9.467852e-02	1
145	145	174	16	1.810643e+02	1.893570e+01	8.421053e-02	9.467852e-02	9.467852e-02	1
146	146	194	13	1.810643e+02	1.893570e+01	6.280193e-02	9.467852e-02	9.467852e-02	1
147	147	180	25	1.810643e+02	1.893570e+01	1.219512e-01	9.467852e-02	9.467852e-02	1
148	148	182	18	1.810643e+02	1.893570e+01	9.000000e-02	9.467852e-02	9.467852e-02	1
149	149	192	14	1.810643e+02	1.893570e+01	6.796117e-02	9.467852e-02	9.467852e-02	1
150	150	186	19	1.810643e+02	1.893570e+01	9.268293e-02	9.467852e-02	9.467852e-02	1
151	151	201	20	1.810643e+02	1.893570e+01	9.049774e-02	9.467852e-02	9.467852e-02	1
152	152	203	27	1.810643e+02	1.893570e+01	1.173913e-01	9.467852e-02	9.467852e-02	1
153	153	149	17	1.810643e+02	1.893570e+01	1.024096e-01	9.467852e-02	9.467852e-02	1
154	154	190	24	1.810643e+02	1.893570e+01	1.121495e-01	9.467852e-02	9.467852e-02	1
155	155	184	16	1.810643e+02	1.893570e+01	8.000000e-02	9.467852e-02	9.467852e-02	1
156	156	180	13	1.810643e+02	1.893570e+01	6.735751e-02	9.467852e-02	9.467852e-02	1
157	157	199	19	1.810643e+02	1.893570e+01	8.715596e-02	9.467852e-02	9.467852e-02	1
158	158	210	19	1.810643e+02	1.893570e+01	8.296943e-02	9.467852e-02	9.467852e-02	1
159	159	178	17	1.810643e+02	1.893570e+01	8.717949e-02	9.467852e-02	9.467852e-02	1
160	160	185	23	1.810643e+02	1.893570e+01	1.105769e-01	9.467852e-02	9.467852e-02	1
161	161	191	27	1.810643e+02	1.893570e+01	1.238532e-01	9.467852e-02	9.467852e-02	1
162	162	177	22	1.810643e+02	1.893570e+01	1.105528e-01	9.467852e-02	9.467852e-02	1
163	163	160	5	1.810643e+02	1.893570e+01	3.030303e-02	9.467852e-02	9.467852e-02	1
164	164	194	19	1.810643e+02	1.893570e+01	8.920188e-02	9.467852e-02	9.467852e-02	1
165	165	197	22	1.810643e+02	1.893570e+01	1.004566e-01	9.467852e-02	9.467852e-02	1
166	166	185	13	1.810643e+02	1.893570e+01	6.565657e-02	9.467852e-02	9.467852e-02	1
167	167	190	11	1.810643e+02	1.893570e+01	5.472637e-02	9.467852e-02	9.467852e-02	1
168	168	180	17	1.810643e+02	1.893570e+01	8.629442e-02	9.467852e-02	9.467852e-02	1
169	169	181	19	1.810643e+02	1.893570e+01	9.500000e-02	9.467852e-02	9.467852e-02	1
170	170	174	20	1.810643e+02	1.893570e+01	1.030928e-01	9.467852e-02	9.467852e-02	1
171	171	183	17	1.810643e+02	1.893570e+01	8.500000e-02	9.467852e-02	9.467852e-02	1
172	172	179	14	1.810643e+02	1.893570e+01	7.253886e-02	9.467852e-02	9.467852e-02	1
173	173	176	21	1.810643e+02	1.893570e+01	1.065990e-01	9.467852e-02	9.467852e-02	1
174	174	175	28	1.810643e+02	1.893570e+01	1.379310e-01	9.467852e-02	9.467852e-02	1
175	175	181	28	1.810643e+02	1.893570e+01	1.339713e-01	9.467852e-02	9.467852e-02	1
176	176	173	13	1.810643e+02	1.893570e+01	6.989247e-02	9.467852e-02	9.467852e-02	1
177	177	163	19	1.810643e+02	1.893570e+01	1.043956e-01	9.467852e-02	9.467852e-02	1
178	178	182	16	1.810643e+02	1.893570e+01	8.080808e-02	9.467852e-02	9.467852e-02	1
179	179	185	10	1.810643e+02	1.893570e+01	5.128205e-02	9.467852e-02	9.467852e-02	1
180	180	178	16	1.810643e+02	1.893570e+01	8.247423e-02	9.467852e-02	9.467852e-02	1
181	181	169	16	1.810643e+02	1.893570e+01	8.648649e-02	9.467852e-02	9.467852e-02	1
182	182	154	16	1.810643e+02	1.893570e+01	9.411765e-02	9.467852e-02	9.467852e-02	1
183	183	187	17	1.810643e+02	1.893570e+01	8.333333e-02	9.467852e-02	9.467852e-02	1
184	184	161	14	1.810643e+02	1.893570e+01	8.000000e-02	9.467852e-02	9.467852e-02	1
185	185	198	14	1.810643e+02	1.893570e+01	6.603774e-02	9.467852e-02	9.467852e-02	1
186	186	158	17	1.810643e+02	1.893570e+01	9.714286e-02	9.467852e-02	9.467852e-02	1
187	187	199	17	1.810643e+02	1.893570e+01	7.870370e-02	9.467852e-02	9.467852e-02	1
188	188	180	21	1.810643e+02	1.893570e+01	1.044776e-01	9.467852e-02	9.467852e-02	1
189	189	172	14	1.810643e+02	1.893570e+01	7.526882e-02	9.467852e-02	9.467852e-02	1
190	190	187	19	1.810643e+02	1.893570e+01	9.223301e-02	9.467852e-02	9.467852e-02	1
191	191	179	24	1.810643e+02	1.893570e+01	1.182266e-01	9.467852e-02	9.467852e-02	1
192	192	192	16	1.810643e+02	1.893570e+01	7.692308e-02	9.467852e-02	9.467852e-02	1
193	193	189	16	1.810643e+02	1.893570e+01	7.804878e-02	9.467852e-02	9.467852e-02	1
194	194	172	14	1.810643e+02	1.893570e+01	7.526882e-02	9.467852e-02	9.467852e-02	1
195	195	172	17	1.810643e+02	1.893570e+01	8.994709e-02	9.467852e-02	9.467852e-02	1
196	196	189	16	1.810643e+02	1.893570e+01	7.804878e-02	9.467852e-02	9.467852e-02	1
197	197	175	12	1.810643e+02	1.893570e+01	6.417112e-02	9.467852e-02	9.467852e-02	1
198	198	170	20	1.810643e+02	1.893570e+01	1.052632e-01	9.467852e-02	9.467852e-02	1
199	199	184	27	1.810643e+02	1.893570e+01	1.279621e-01	9.467852e-02	9.467852e-02	1
200	200	188	23	1.810643e+02	1.893570e+01	1.090047e-01	9.467852e-02	9.467852e-02	1
