# Supplementary material for: Cochaperones convey the energy of ATP hydrolysis for directional action of Hsp90
Source: Nat Commun. 2024 Jan 17;15:569. doi: 10.1038/s41467-024-44847-6 (PMC10794413; doi:10.1038/s41467-024-44847-6)
Supplement: Supplementary file 6 — Source Data [file 41467_2024_44847_MOESM6_ESM.zip › SourceData_Simulations/1_Simulations_0kT/sim_0kT_mol129of200.txt]

coordinates	74.90	170.93	202.90	170.93
time(s)	frame	Idon(a.u.)	Iacc(a.u.)	Idon ideal(a.u.)	Iacc ideal(a.u.)	FRET	FRET ideal (blurr)	FRET ideal	state sequence
1	1	53	173	5.002352e+01	1.499765e+02	7.654867e-01	7.498824e-01	7.498824e-01	4
2	2	48	142	5.002352e+01	1.499765e+02	7.473684e-01	7.498824e-01	7.498824e-01	4
3	3	50	145	5.002352e+01	1.499765e+02	7.435897e-01	7.498824e-01	7.498824e-01	4
4	4	50	149	5.002352e+01	1.499765e+02	7.487437e-01	7.498824e-01	7.498824e-01	4
5	5	48	152	5.002352e+01	1.499765e+02	7.600000e-01	7.498824e-01	7.498824e-01	4
6	6	51	155	5.002352e+01	1.499765e+02	7.524272e-01	7.498824e-01	7.498824e-01	4
7	7	62	133	5.002352e+01	1.499765e+02	6.820513e-01	7.498824e-01	7.498824e-01	4
8	8	49	162	5.002352e+01	1.499765e+02	7.677725e-01	7.498824e-01	7.498824e-01	4
9	9	53	164	5.002352e+01	1.499765e+02	7.557604e-01	7.498824e-01	7.498824e-01	4
10	10	47	150	5.002352e+01	1.499765e+02	7.614213e-01	7.498824e-01	7.498824e-01	4
11	11	43	162	5.002352e+01	1.499765e+02	7.902439e-01	7.498824e-01	7.498824e-01	4
12	12	45	149	5.002352e+01	1.499765e+02	7.680412e-01	7.498824e-01	7.498824e-01	4
13	13	154	32	1.595092e+02	4.049076e+01	1.720430e-01	2.024538e-01	1.301825e-01	1
14	14	188	12	1.739635e+02	2.603651e+01	6.000000e-02	1.301825e-01	1.301825e-01	1
15	15	157	37	1.739635e+02	2.603651e+01	1.907216e-01	1.301825e-01	1.301825e-01	1
16	16	170	29	1.739635e+02	2.603651e+01	1.457286e-01	1.301825e-01	1.301825e-01	1
17	17	172	22	1.739635e+02	2.603651e+01	1.134021e-01	1.301825e-01	1.301825e-01	1
18	18	162	32	1.739635e+02	2.603651e+01	1.649485e-01	1.301825e-01	1.301825e-01	1
19	19	177	19	1.739635e+02	2.603651e+01	9.693878e-02	1.301825e-01	1.301825e-01	1
20	20	162	25	1.739635e+02	2.603651e+01	1.336898e-01	1.301825e-01	1.301825e-01	1
21	21	182	31	1.739635e+02	2.603651e+01	1.455399e-01	1.301825e-01	1.301825e-01	1
22	22	159	27	1.739635e+02	2.603651e+01	1.451613e-01	1.301825e-01	1.301825e-01	1
23	23	164	26	1.739635e+02	2.603651e+01	1.368421e-01	1.301825e-01	1.301825e-01	1
24	24	206	35	1.739635e+02	2.603651e+01	1.452282e-01	1.301825e-01	1.301825e-01	1
25	25	168	28	1.739635e+02	2.603651e+01	1.428571e-01	1.301825e-01	1.301825e-01	1
26	26	173	35	1.739635e+02	2.603651e+01	1.682692e-01	1.301825e-01	1.301825e-01	1
27	27	150	14	1.739635e+02	2.603651e+01	8.536585e-02	1.301825e-01	1.301825e-01	1
28	28	172	28	1.739635e+02	2.603651e+01	1.400000e-01	1.301825e-01	1.301825e-01	1
29	29	172	18	1.739635e+02	2.603651e+01	9.473684e-02	1.301825e-01	1.301825e-01	1
30	30	162	20	1.739635e+02	2.603651e+01	1.098901e-01	1.301825e-01	1.301825e-01	1
31	31	174	33	1.739635e+02	2.603651e+01	1.594203e-01	1.301825e-01	1.301825e-01	1
32	32	165	23	1.739635e+02	2.603651e+01	1.223404e-01	1.301825e-01	1.301825e-01	1
33	33	172	24	1.739635e+02	2.603651e+01	1.224490e-01	1.301825e-01	1.301825e-01	1
34	34	190	29	1.739635e+02	2.603651e+01	1.324201e-01	1.301825e-01	1.301825e-01	1
35	35	201	23	1.739635e+02	2.603651e+01	1.026786e-01	1.301825e-01	1.301825e-01	1
36	36	194	29	1.739635e+02	2.603651e+01	1.300448e-01	1.301825e-01	1.301825e-01	1
37	37	195	34	1.739635e+02	2.603651e+01	1.484716e-01	1.301825e-01	1.301825e-01	1
38	38	181	23	1.739635e+02	2.603651e+01	1.127451e-01	1.301825e-01	1.301825e-01	1
39	39	190	31	1.739635e+02	2.603651e+01	1.402715e-01	1.301825e-01	1.301825e-01	1
40	40	156	34	1.739635e+02	2.603651e+01	1.789474e-01	1.301825e-01	1.301825e-01	1
41	41	185	22	1.739635e+02	2.603651e+01	1.062802e-01	1.301825e-01	1.301825e-01	1
42	42	181	34	1.739635e+02	2.603651e+01	1.581395e-01	1.301825e-01	1.301825e-01	1
43	43	209	26	1.739635e+02	2.603651e+01	1.106383e-01	1.301825e-01	1.301825e-01	1
44	44	156	27	1.739635e+02	2.603651e+01	1.475410e-01	1.301825e-01	1.301825e-01	1
45	45	165	24	1.739635e+02	2.603651e+01	1.269841e-01	1.301825e-01	1.301825e-01	1
46	46	174	22	1.739635e+02	2.603651e+01	1.122449e-01	1.301825e-01	1.301825e-01	1
47	47	172	28	1.739635e+02	2.603651e+01	1.400000e-01	1.301825e-01	1.301825e-01	1
48	48	161	31	1.739635e+02	2.603651e+01	1.614583e-01	1.301825e-01	1.301825e-01	1
49	49	137	30	1.739635e+02	2.603651e+01	1.796407e-01	1.301825e-01	1.301825e-01	1
50	50	181	22	1.739635e+02	2.603651e+01	1.083744e-01	1.301825e-01	1.301825e-01	1
51	51	180	18	1.739635e+02	2.603651e+01	9.090909e-02	1.301825e-01	1.301825e-01	1
52	52	166	16	1.739635e+02	2.603651e+01	8.791209e-02	1.301825e-01	1.301825e-01	1
53	53	162	30	1.739635e+02	2.603651e+01	1.562500e-01	1.301825e-01	1.301825e-01	1
54	54	173	30	1.739635e+02	2.603651e+01	1.477833e-01	1.301825e-01	1.301825e-01	1
55	55	173	19	1.739635e+02	2.603651e+01	9.895833e-02	1.301825e-01	1.301825e-01	1
56	56	202	25	1.739635e+02	2.603651e+01	1.101322e-01	1.301825e-01	1.301825e-01	1
57	57	145	28	1.739635e+02	2.603651e+01	1.618497e-01	1.301825e-01	1.301825e-01	1
58	58	177	26	1.739635e+02	2.603651e+01	1.280788e-01	1.301825e-01	1.301825e-01	1
59	59	168	31	1.739635e+02	2.603651e+01	1.557789e-01	1.301825e-01	1.301825e-01	1
60	60	187	25	1.739635e+02	2.603651e+01	1.179245e-01	1.301825e-01	1.301825e-01	1
61	61	167	21	1.739635e+02	2.603651e+01	1.117021e-01	1.301825e-01	1.301825e-01	1
62	62	191	32	1.739635e+02	2.603651e+01	1.434978e-01	1.301825e-01	1.301825e-01	1
63	63	179	21	1.739635e+02	2.603651e+01	1.050000e-01	1.301825e-01	1.301825e-01	1
64	64	180	21	1.739635e+02	2.603651e+01	1.044776e-01	1.301825e-01	1.301825e-01	1
65	65	176	35	1.739635e+02	2.603651e+01	1.658768e-01	1.301825e-01	1.301825e-01	1
66	66	166	27	1.739635e+02	2.603651e+01	1.398964e-01	1.301825e-01	1.301825e-01	1
67	67	164	22	1.739635e+02	2.603651e+01	1.182796e-01	1.301825e-01	1.301825e-01	1
68	68	178	16	1.739635e+02	2.603651e+01	8.247423e-02	1.301825e-01	1.301825e-01	1
69	69	190	28	1.739635e+02	2.603651e+01	1.284404e-01	1.301825e-01	1.301825e-01	1
70	70	171	26	1.739635e+02	2.603651e+01	1.319797e-01	1.301825e-01	1.301825e-01	1
71	71	155	30	1.739635e+02	2.603651e+01	1.621622e-01	1.301825e-01	1.301825e-01	1
72	72	172	28	1.739635e+02	2.603651e+01	1.400000e-01	1.301825e-01	1.301825e-01	1
73	73	166	29	1.739635e+02	2.603651e+01	1.487179e-01	1.301825e-01	1.301825e-01	1
74	74	173	24	1.739635e+02	2.603651e+01	1.218274e-01	1.301825e-01	1.301825e-01	1
75	75	70	131	7.107204e+01	1.289280e+02	6.517413e-01	6.446398e-01	7.498824e-01	4
76	76	57	144	5.002352e+01	1.499765e+02	7.164179e-01	7.498824e-01	7.498824e-01	4
77	77	45	115	5.002352e+01	1.499765e+02	7.187500e-01	7.498824e-01	7.498824e-01	4
78	78	45	147	5.002352e+01	1.499765e+02	7.656250e-01	7.498824e-01	7.498824e-01	4
79	79	52	156	5.002352e+01	1.499765e+02	7.500000e-01	7.498824e-01	7.498824e-01	4
80	80	60	135	5.002352e+01	1.499765e+02	6.923077e-01	7.498824e-01	7.498824e-01	4
81	81	51	150	5.002352e+01	1.499765e+02	7.462687e-01	7.498824e-01	7.498824e-01	4
82	82	53	143	5.002352e+01	1.499765e+02	7.295918e-01	7.498824e-01	7.498824e-01	4
83	83	57	138	5.002352e+01	1.499765e+02	7.076923e-01	7.498824e-01	7.498824e-01	4
84	84	77	139	6.643526e+01	1.335647e+02	6.435185e-01	6.678237e-01	7.498824e-01	4
85	85	183	26	1.739635e+02	2.603651e+01	1.244019e-01	1.301825e-01	1.301825e-01	1
86	86	169	27	1.739635e+02	2.603651e+01	1.377551e-01	1.301825e-01	1.301825e-01	1
87	87	187	25	1.739635e+02	2.603651e+01	1.179245e-01	1.301825e-01	1.301825e-01	1
88	88	173	19	1.739635e+02	2.603651e+01	9.895833e-02	1.301825e-01	1.301825e-01	1
89	89	177	28	1.739635e+02	2.603651e+01	1.365854e-01	1.301825e-01	1.301825e-01	1
90	90	184	21	1.756062e+02	2.439383e+01	1.024390e-01	1.219691e-01	1.301825e-01	1
91	91	205	23	1.834899e+02	1.651012e+01	1.008772e-01	8.255059e-02	8.255059e-02	2
92	92	183	23	1.775074e+02	2.249256e+01	1.116505e-01	1.124628e-01	1.301825e-01	1
93	93	170	20	1.739635e+02	2.603651e+01	1.052632e-01	1.301825e-01	1.301825e-01	1
94	94	170	26	1.739635e+02	2.603651e+01	1.326531e-01	1.301825e-01	1.301825e-01	1
95	95	158	37	1.739635e+02	2.603651e+01	1.897436e-01	1.301825e-01	1.301825e-01	1
96	96	186	29	1.739635e+02	2.603651e+01	1.348837e-01	1.301825e-01	1.301825e-01	1
97	97	162	30	1.739635e+02	2.603651e+01	1.562500e-01	1.301825e-01	1.301825e-01	1
98	98	188	26	1.739635e+02	2.603651e+01	1.214953e-01	1.301825e-01	1.301825e-01	1
99	99	175	20	1.739635e+02	2.603651e+01	1.025641e-01	1.301825e-01	1.301825e-01	1
100	100	167	31	1.739635e+02	2.603651e+01	1.565657e-01	1.301825e-01	1.301825e-01	1
101	101	152	24	1.739635e+02	2.603651e+01	1.363636e-01	1.301825e-01	1.301825e-01	1
102	102	168	22	1.739635e+02	2.603651e+01	1.157895e-01	1.301825e-01	1.301825e-01	1
103	103	172	27	1.739635e+02	2.603651e+01	1.356784e-01	1.301825e-01	1.301825e-01	1
104	104	174	23	1.739635e+02	2.603651e+01	1.167513e-01	1.301825e-01	1.301825e-01	1
105	105	166	20	1.739635e+02	2.603651e+01	1.075269e-01	1.301825e-01	1.301825e-01	1
106	106	176	17	1.739635e+02	2.603651e+01	8.808290e-02	1.301825e-01	1.301825e-01	1
107	107	169	32	1.739635e+02	2.603651e+01	1.592040e-01	1.301825e-01	1.301825e-01	1
108	108	171	33	1.739635e+02	2.603651e+01	1.617647e-01	1.301825e-01	1.301825e-01	1
109	109	162	35	1.739635e+02	2.603651e+01	1.776650e-01	1.301825e-01	1.301825e-01	1
110	110	146	28	1.739635e+02	2.603651e+01	1.609195e-01	1.301825e-01	1.301825e-01	1
111	111	181	20	1.739635e+02	2.603651e+01	9.950249e-02	1.301825e-01	1.301825e-01	1
112	112	189	28	1.739635e+02	2.603651e+01	1.290323e-01	1.301825e-01	1.301825e-01	1
113	113	170	25	1.739635e+02	2.603651e+01	1.282051e-01	1.301825e-01	1.301825e-01	1
114	114	160	20	1.739635e+02	2.603651e+01	1.111111e-01	1.301825e-01	1.301825e-01	1
115	115	167	22	1.739635e+02	2.603651e+01	1.164021e-01	1.301825e-01	1.301825e-01	1
116	116	187	22	1.739635e+02	2.603651e+01	1.052632e-01	1.301825e-01	1.301825e-01	1
117	117	155	35	1.739635e+02	2.603651e+01	1.842105e-01	1.301825e-01	1.301825e-01	1
118	118	184	31	1.739635e+02	2.603651e+01	1.441860e-01	1.301825e-01	1.301825e-01	1
119	119	200	25	1.739635e+02	2.603651e+01	1.111111e-01	1.301825e-01	1.301825e-01	1
120	120	142	20	1.739635e+02	2.603651e+01	1.234568e-01	1.301825e-01	1.301825e-01	1
121	121	167	26	1.739635e+02	2.603651e+01	1.347150e-01	1.301825e-01	1.301825e-01	1
122	122	170	21	1.739635e+02	2.603651e+01	1.099476e-01	1.301825e-01	1.301825e-01	1
123	123	162	22	1.739635e+02	2.603651e+01	1.195652e-01	1.301825e-01	1.301825e-01	1
124	124	193	25	1.739635e+02	2.603651e+01	1.146789e-01	1.301825e-01	1.301825e-01	1
125	125	181	30	1.694432e+02	3.055678e+01	1.421801e-01	1.527839e-01	8.255059e-02	2
126	126	48	178	4.146995e+01	1.585301e+02	7.876106e-01	7.926503e-01	7.926503e-01	3
127	127	57	153	4.697343e+01	1.530266e+02	7.285714e-01	7.651329e-01	7.498824e-01	4
128	128	57	133	5.002352e+01	1.499765e+02	7.000000e-01	7.498824e-01	7.498824e-01	4
129	129	50	144	5.002352e+01	1.499765e+02	7.422680e-01	7.498824e-01	7.498824e-01	4
130	130	69	159	5.002352e+01	1.499765e+02	6.973684e-01	7.498824e-01	7.498824e-01	4
131	131	131	73	1.187806e+02	8.121936e+01	3.578431e-01	4.060968e-01	1.301825e-01	1
132	132	163	30	1.739635e+02	2.603651e+01	1.554404e-01	1.301825e-01	1.301825e-01	1
133	133	154	36	1.531588e+02	4.684123e+01	1.894737e-01	2.342062e-01	1.301825e-01	1
134	134	54	142	5.002352e+01	1.499765e+02	7.244898e-01	7.498824e-01	7.498824e-01	4
135	135	55	140	5.002352e+01	1.499765e+02	7.179487e-01	7.498824e-01	7.498824e-01	4
136	136	50	162	5.002352e+01	1.499765e+02	7.641509e-01	7.498824e-01	7.498824e-01	4
137	137	42	145	5.002352e+01	1.499765e+02	7.754011e-01	7.498824e-01	7.498824e-01	4
138	138	53	162	5.002352e+01	1.499765e+02	7.534884e-01	7.498824e-01	7.498824e-01	4
139	139	49	138	5.002352e+01	1.499765e+02	7.379679e-01	7.498824e-01	7.498824e-01	4
140	140	57	157	5.002352e+01	1.499765e+02	7.336449e-01	7.498824e-01	7.498824e-01	4
141	141	51	142	5.002352e+01	1.499765e+02	7.357513e-01	7.498824e-01	7.498824e-01	4
142	142	41	149	5.002352e+01	1.499765e+02	7.842105e-01	7.498824e-01	7.498824e-01	4
143	143	50	159	5.002352e+01	1.499765e+02	7.607656e-01	7.498824e-01	7.498824e-01	4
144	144	44	139	5.002352e+01	1.499765e+02	7.595628e-01	7.498824e-01	7.498824e-01	4
145	145	52	167	5.002352e+01	1.499765e+02	7.625571e-01	7.498824e-01	7.498824e-01	4
146	146	55	146	5.002352e+01	1.499765e+02	7.263682e-01	7.498824e-01	7.498824e-01	4
147	147	51	178	5.002352e+01	1.499765e+02	7.772926e-01	7.498824e-01	7.498824e-01	4
148	148	56	147	5.002352e+01	1.499765e+02	7.241379e-01	7.498824e-01	7.498824e-01	4
149	149	41	137	5.002352e+01	1.499765e+02	7.696629e-01	7.498824e-01	7.498824e-01	4
150	150	39	146	5.002352e+01	1.499765e+02	7.891892e-01	7.498824e-01	7.498824e-01	4
151	151	60	146	5.002352e+01	1.499765e+02	7.087379e-01	7.498824e-01	7.498824e-01	4
152	152	66	157	5.002352e+01	1.499765e+02	7.040359e-01	7.498824e-01	7.498824e-01	4
153	153	51	133	5.002352e+01	1.499765e+02	7.228261e-01	7.498824e-01	7.498824e-01	4
154	154	54	153	5.002352e+01	1.499765e+02	7.391304e-01	7.498824e-01	7.498824e-01	4
155	155	45	152	5.002352e+01	1.499765e+02	7.715736e-01	7.498824e-01	7.498824e-01	4
156	156	49	151	5.002352e+01	1.499765e+02	7.550000e-01	7.498824e-01	7.498824e-01	4
157	157	54	164	5.002352e+01	1.499765e+02	7.522936e-01	7.498824e-01	7.498824e-01	4
158	158	41	154	5.002352e+01	1.499765e+02	7.897436e-01	7.498824e-01	7.498824e-01	4
159	159	52	166	5.002352e+01	1.499765e+02	7.614679e-01	7.498824e-01	7.498824e-01	4
160	160	53	154	5.002352e+01	1.499765e+02	7.439614e-01	7.498824e-01	7.498824e-01	4
161	161	53	173	5.002352e+01	1.499765e+02	7.654867e-01	7.498824e-01	7.498824e-01	4
162	162	52	143	5.002352e+01	1.499765e+02	7.333333e-01	7.498824e-01	7.498824e-01	4
163	163	53	162	5.002352e+01	1.499765e+02	7.534884e-01	7.498824e-01	7.498824e-01	4
164	164	53	157	5.002352e+01	1.499765e+02	7.476190e-01	7.498824e-01	7.498824e-01	4
165	165	32	155	5.002352e+01	1.499765e+02	8.288770e-01	7.498824e-01	7.498824e-01	4
166	166	56	135	5.002352e+01	1.499765e+02	7.068063e-01	7.498824e-01	7.498824e-01	4
167	167	49	170	5.002352e+01	1.499765e+02	7.762557e-01	7.498824e-01	7.498824e-01	4
168	168	31	153	5.002352e+01	1.499765e+02	8.315217e-01	7.498824e-01	7.498824e-01	4
169	169	48	174	5.002352e+01	1.499765e+02	7.837838e-01	7.498824e-01	7.498824e-01	4
170	170	52	166	5.002352e+01	1.499765e+02	7.614679e-01	7.498824e-01	7.498824e-01	4
171	171	36	170	5.002352e+01	1.499765e+02	8.252427e-01	7.498824e-01	7.498824e-01	4
172	172	48	165	5.002352e+01	1.499765e+02	7.746479e-01	7.498824e-01	7.498824e-01	4
173	173	55	162	5.002352e+01	1.499765e+02	7.465438e-01	7.498824e-01	7.498824e-01	4
174	174	55	148	5.002352e+01	1.499765e+02	7.290640e-01	7.498824e-01	7.498824e-01	4
175	175	44	148	5.002352e+01	1.499765e+02	7.708333e-01	7.498824e-01	7.498824e-01	4
176	176	41	129	5.002352e+01	1.499765e+02	7.588235e-01	7.498824e-01	7.498824e-01	4
177	177	52	155	5.002352e+01	1.499765e+02	7.487923e-01	7.498824e-01	7.498824e-01	4
178	178	54	135	5.002352e+01	1.499765e+02	7.142857e-01	7.498824e-01	7.498824e-01	4
179	179	46	139	5.002352e+01	1.499765e+02	7.513514e-01	7.498824e-01	7.498824e-01	4
180	180	38	134	5.002352e+01	1.499765e+02	7.790698e-01	7.498824e-01	7.498824e-01	4
181	181	47	154	5.002352e+01	1.499765e+02	7.661692e-01	7.498824e-01	7.498824e-01	4
182	182	55	140	5.002352e+01	1.499765e+02	7.179487e-01	7.498824e-01	7.498824e-01	4
183	183	53	144	5.002352e+01	1.499765e+02	7.309645e-01	7.498824e-01	7.498824e-01	4
184	184	52	151	5.002352e+01	1.499765e+02	7.438424e-01	7.498824e-01	7.498824e-01	4
185	185	50	168	5.002352e+01	1.499765e+02	7.706422e-01	7.498824e-01	7.498824e-01	4
186	186	68	160	5.002352e+01	1.499765e+02	7.017544e-01	7.498824e-01	7.498824e-01	4
187	187	48	145	5.002352e+01	1.499765e+02	7.512953e-01	7.498824e-01	7.498824e-01	4
188	188	56	142	5.002352e+01	1.499765e+02	7.171717e-01	7.498824e-01	7.498824e-01	4
189	189	47	143	5.002352e+01	1.499765e+02	7.526316e-01	7.498824e-01	7.498824e-01	4
190	190	53	166	5.002352e+01	1.499765e+02	7.579909e-01	7.498824e-01	7.498824e-01	4
191	191	52	131	5.002352e+01	1.499765e+02	7.158470e-01	7.498824e-01	7.498824e-01	4
192	192	28	130	5.002352e+01	1.499765e+02	8.227848e-01	7.498824e-01	7.498824e-01	4
193	193	56	123	5.002352e+01	1.499765e+02	6.871508e-01	7.498824e-01	7.498824e-01	4
194	194	66	139	5.002352e+01	1.499765e+02	6.780488e-01	7.498824e-01	7.498824e-01	4
195	195	53	154	5.002352e+01	1.499765e+02	7.439614e-01	7.498824e-01	7.498824e-01	4
196	196	60	173	5.002352e+01	1.499765e+02	7.424893e-01	7.498824e-01	7.498824e-01	4
197	197	53	171	5.002352e+01	1.499765e+02	7.633929e-01	7.498824e-01	7.498824e-01	4
198	198	61	170	5.002352e+01	1.499765e+02	7.359307e-01	7.498824e-01	7.498824e-01	4
199	199	41	156	5.002352e+01	1.499765e+02	7.918782e-01	7.498824e-01	7.498824e-01	4
200	200	55	143	5.002352e+01	1.499765e+02	7.222222e-01	7.498824e-01	7.498824e-01	4
