# Supplementary material for: Cochaperones convey the energy of ATP hydrolysis for directional action of Hsp90
Source: Nat Commun. 2024 Jan 17;15:569. doi: 10.1038/s41467-024-44847-6 (PMC10794413; doi:10.1038/s41467-024-44847-6)
Supplement: Supplementary file 6 — Source Data [file 41467_2024_44847_MOESM6_ESM.zip › SourceData_Simulations/1_Simulations_0kT/sim_0kT_mol12of200.txt]

coordinates	43.73	238.82	171.73	238.82
time(s)	frame	Idon(a.u.)	Iacc(a.u.)	Idon ideal(a.u.)	Iacc ideal(a.u.)	FRET	FRET ideal (blurr)	FRET ideal	state sequence
1	1	40	161	4.149400e+01	1.585060e+02	8.009950e-01	7.925300e-01	7.925300e-01	4
2	2	45	158	4.149400e+01	1.585060e+02	7.783251e-01	7.925300e-01	7.925300e-01	4
3	3	46	149	4.149400e+01	1.585060e+02	7.641026e-01	7.925300e-01	7.925300e-01	4
4	4	41	176	4.149400e+01	1.585060e+02	8.110599e-01	7.925300e-01	7.925300e-01	4
5	5	47	166	4.149400e+01	1.585060e+02	7.793427e-01	7.925300e-01	7.925300e-01	4
6	6	40	160	4.149400e+01	1.585060e+02	8.000000e-01	7.925300e-01	7.925300e-01	4
7	7	43	159	4.149400e+01	1.585060e+02	7.871287e-01	7.925300e-01	7.925300e-01	4
8	8	40	146	4.149400e+01	1.585060e+02	7.849462e-01	7.925300e-01	7.925300e-01	4
9	9	44	145	4.149400e+01	1.585060e+02	7.671958e-01	7.925300e-01	7.925300e-01	4
10	10	48	145	4.149400e+01	1.585060e+02	7.512953e-01	7.925300e-01	7.925300e-01	4
11	11	27	145	4.149400e+01	1.585060e+02	8.430233e-01	7.925300e-01	7.925300e-01	4
12	12	45	154	4.149400e+01	1.585060e+02	7.738693e-01	7.925300e-01	7.925300e-01	4
13	13	33	149	4.149400e+01	1.585060e+02	8.186813e-01	7.925300e-01	7.925300e-01	4
14	14	42	151	4.149400e+01	1.585060e+02	7.823834e-01	7.925300e-01	7.925300e-01	4
15	15	39	156	4.149400e+01	1.585060e+02	8.000000e-01	7.925300e-01	7.925300e-01	4
16	16	53	154	4.149400e+01	1.585060e+02	7.439614e-01	7.925300e-01	7.925300e-01	4
17	17	43	155	4.149400e+01	1.585060e+02	7.828283e-01	7.925300e-01	7.925300e-01	4
18	18	39	159	4.149400e+01	1.585060e+02	8.030303e-01	7.925300e-01	7.925300e-01	4
19	19	47	153	4.149400e+01	1.585060e+02	7.650000e-01	7.925300e-01	7.925300e-01	4
20	20	41	150	4.149400e+01	1.585060e+02	7.853403e-01	7.925300e-01	7.925300e-01	4
21	21	43	166	4.149400e+01	1.585060e+02	7.942584e-01	7.925300e-01	7.925300e-01	4
22	22	26	143	4.149400e+01	1.585060e+02	8.461538e-01	7.925300e-01	7.925300e-01	4
23	23	48	165	4.149400e+01	1.585060e+02	7.746479e-01	7.925300e-01	7.925300e-01	4
24	24	39	153	4.149400e+01	1.585060e+02	7.968750e-01	7.925300e-01	7.925300e-01	4
25	25	41	148	4.149400e+01	1.585060e+02	7.830688e-01	7.925300e-01	7.925300e-01	4
26	26	42	168	4.149400e+01	1.585060e+02	8.000000e-01	7.925300e-01	7.925300e-01	4
27	27	24	169	4.149400e+01	1.585060e+02	8.756477e-01	7.925300e-01	7.925300e-01	4
28	28	53	184	4.149400e+01	1.585060e+02	7.763713e-01	7.925300e-01	7.925300e-01	4
29	29	48	151	4.149400e+01	1.585060e+02	7.587940e-01	7.925300e-01	7.925300e-01	4
30	30	45	148	4.149400e+01	1.585060e+02	7.668394e-01	7.925300e-01	7.925300e-01	4
31	31	41	189	4.149400e+01	1.585060e+02	8.217391e-01	7.925300e-01	7.925300e-01	4
32	32	43	151	4.149400e+01	1.585060e+02	7.783505e-01	7.925300e-01	7.925300e-01	4
33	33	44	183	4.149400e+01	1.585060e+02	8.061674e-01	7.925300e-01	7.925300e-01	4
34	34	37	169	4.149400e+01	1.585060e+02	8.203883e-01	7.925300e-01	7.925300e-01	4
35	35	33	162	4.149400e+01	1.585060e+02	8.307692e-01	7.925300e-01	7.925300e-01	4
36	36	49	159	4.149400e+01	1.585060e+02	7.644231e-01	7.925300e-01	7.925300e-01	4
37	37	33	143	4.149400e+01	1.585060e+02	8.125000e-01	7.925300e-01	7.925300e-01	4
38	38	39	150	4.149400e+01	1.585060e+02	7.936508e-01	7.925300e-01	7.925300e-01	4
39	39	41	156	4.149400e+01	1.585060e+02	7.918782e-01	7.925300e-01	7.925300e-01	4
40	40	47	152	4.149400e+01	1.585060e+02	7.638191e-01	7.925300e-01	7.925300e-01	4
41	41	37	175	4.149400e+01	1.585060e+02	8.254717e-01	7.925300e-01	7.925300e-01	4
42	42	31	153	4.149400e+01	1.585060e+02	8.315217e-01	7.925300e-01	7.925300e-01	4
43	43	32	165	4.149400e+01	1.585060e+02	8.375635e-01	7.925300e-01	7.925300e-01	4
44	44	39	139	4.149400e+01	1.585060e+02	7.808989e-01	7.925300e-01	7.925300e-01	4
45	45	39	153	4.149400e+01	1.585060e+02	7.968750e-01	7.925300e-01	7.925300e-01	4
46	46	37	160	4.149400e+01	1.585060e+02	8.121827e-01	7.925300e-01	7.925300e-01	4
47	47	38	176	4.149400e+01	1.585060e+02	8.224299e-01	7.925300e-01	7.925300e-01	4
48	48	44	159	4.149400e+01	1.585060e+02	7.832512e-01	7.925300e-01	7.925300e-01	4
49	49	38	164	4.149400e+01	1.585060e+02	8.118812e-01	7.925300e-01	7.925300e-01	4
50	50	35	170	4.149400e+01	1.585060e+02	8.292683e-01	7.925300e-01	7.925300e-01	4
51	51	41	170	4.149400e+01	1.585060e+02	8.056872e-01	7.925300e-01	7.925300e-01	4
52	52	37	149	4.149400e+01	1.585060e+02	8.010753e-01	7.925300e-01	7.925300e-01	4
53	53	36	152	4.149400e+01	1.585060e+02	8.085106e-01	7.925300e-01	7.925300e-01	4
54	54	37	147	4.149400e+01	1.585060e+02	7.989130e-01	7.925300e-01	7.925300e-01	4
55	55	31	169	4.149400e+01	1.585060e+02	8.450000e-01	7.925300e-01	7.925300e-01	4
56	56	38	182	4.149400e+01	1.585060e+02	8.272727e-01	7.925300e-01	7.925300e-01	4
57	57	45	169	4.149400e+01	1.585060e+02	7.897196e-01	7.925300e-01	7.925300e-01	4
58	58	41	153	4.149400e+01	1.585060e+02	7.886598e-01	7.925300e-01	7.925300e-01	4
59	59	46	134	4.149400e+01	1.585060e+02	7.444444e-01	7.925300e-01	7.925300e-01	4
60	60	37	164	4.149400e+01	1.585060e+02	8.159204e-01	7.925300e-01	7.925300e-01	4
61	61	36	156	4.149400e+01	1.585060e+02	8.125000e-01	7.925300e-01	7.925300e-01	4
62	62	46	161	4.149400e+01	1.585060e+02	7.777778e-01	7.925300e-01	7.925300e-01	4
63	63	39	159	4.149400e+01	1.585060e+02	8.030303e-01	7.925300e-01	7.925300e-01	4
64	64	37	139	4.149400e+01	1.585060e+02	7.897727e-01	7.925300e-01	7.925300e-01	4
65	65	43	150	4.149400e+01	1.585060e+02	7.772021e-01	7.925300e-01	7.925300e-01	4
66	66	43	147	4.142099e+01	1.585790e+02	7.736842e-01	7.928950e-01	7.932584e-01	3
67	67	41	180	4.134833e+01	1.586517e+02	8.144796e-01	7.932584e-01	7.932584e-01	3
68	68	58	146	6.109875e+01	1.389013e+02	7.156863e-01	6.945063e-01	7.932584e-01	3
69	69	174	29	1.747691e+02	2.523087e+01	1.428571e-01	1.261543e-01	1.249827e-01	2
70	70	168	20	1.741286e+02	2.587135e+01	1.063830e-01	1.293568e-01	1.293568e-01	1
71	71	186	16	1.741286e+02	2.587135e+01	7.920792e-02	1.293568e-01	1.293568e-01	1
72	72	167	27	1.741286e+02	2.587135e+01	1.391753e-01	1.293568e-01	1.293568e-01	1
73	73	170	22	1.741286e+02	2.587135e+01	1.145833e-01	1.293568e-01	1.293568e-01	1
74	74	190	29	1.741286e+02	2.587135e+01	1.324201e-01	1.293568e-01	1.293568e-01	1
75	75	161	25	1.741286e+02	2.587135e+01	1.344086e-01	1.293568e-01	1.293568e-01	1
76	76	175	34	1.741286e+02	2.587135e+01	1.626794e-01	1.293568e-01	1.293568e-01	1
77	77	179	29	1.741286e+02	2.587135e+01	1.394231e-01	1.293568e-01	1.293568e-01	1
78	78	157	26	1.741286e+02	2.587135e+01	1.420765e-01	1.293568e-01	1.293568e-01	1
79	79	147	31	1.741286e+02	2.587135e+01	1.741573e-01	1.293568e-01	1.293568e-01	1
80	80	160	18	1.741286e+02	2.587135e+01	1.011236e-01	1.293568e-01	1.293568e-01	1
81	81	185	21	1.741286e+02	2.587135e+01	1.019417e-01	1.293568e-01	1.293568e-01	1
82	82	168	30	1.741286e+02	2.587135e+01	1.515152e-01	1.293568e-01	1.293568e-01	1
83	83	166	26	1.741286e+02	2.587135e+01	1.354167e-01	1.293568e-01	1.293568e-01	1
84	84	188	19	1.741286e+02	2.587135e+01	9.178744e-02	1.293568e-01	1.293568e-01	1
85	85	187	17	1.741286e+02	2.587135e+01	8.333333e-02	1.293568e-01	1.293568e-01	1
86	86	196	26	1.741286e+02	2.587135e+01	1.171171e-01	1.293568e-01	1.293568e-01	1
87	87	165	14	1.741286e+02	2.587135e+01	7.821229e-02	1.293568e-01	1.293568e-01	1
88	88	184	29	1.741286e+02	2.587135e+01	1.361502e-01	1.293568e-01	1.293568e-01	1
89	89	197	22	1.741286e+02	2.587135e+01	1.004566e-01	1.293568e-01	1.293568e-01	1
90	90	169	21	1.741286e+02	2.587135e+01	1.105263e-01	1.293568e-01	1.293568e-01	1
91	91	193	11	1.741286e+02	2.587135e+01	5.392157e-02	1.293568e-01	1.293568e-01	1
92	92	190	23	1.741286e+02	2.587135e+01	1.079812e-01	1.293568e-01	1.293568e-01	1
93	93	190	22	1.741286e+02	2.587135e+01	1.037736e-01	1.293568e-01	1.293568e-01	1
94	94	182	25	1.741286e+02	2.587135e+01	1.207729e-01	1.293568e-01	1.293568e-01	1
95	95	184	33	1.741286e+02	2.587135e+01	1.520737e-01	1.293568e-01	1.293568e-01	1
96	96	189	25	1.741286e+02	2.587135e+01	1.168224e-01	1.293568e-01	1.293568e-01	1
97	97	180	34	1.741286e+02	2.587135e+01	1.588785e-01	1.293568e-01	1.293568e-01	1
98	98	146	31	1.741286e+02	2.587135e+01	1.751412e-01	1.293568e-01	1.293568e-01	1
99	99	182	39	1.741286e+02	2.587135e+01	1.764706e-01	1.293568e-01	1.293568e-01	1
100	100	172	24	1.741286e+02	2.587135e+01	1.224490e-01	1.293568e-01	1.293568e-01	1
101	101	190	26	1.741286e+02	2.587135e+01	1.203704e-01	1.293568e-01	1.293568e-01	1
102	102	183	23	1.741286e+02	2.587135e+01	1.116505e-01	1.293568e-01	1.293568e-01	1
103	103	180	30	1.741286e+02	2.587135e+01	1.428571e-01	1.293568e-01	1.293568e-01	1
104	104	178	30	1.741286e+02	2.587135e+01	1.442308e-01	1.293568e-01	1.293568e-01	1
105	105	161	20	1.741286e+02	2.587135e+01	1.104972e-01	1.293568e-01	1.293568e-01	1
106	106	173	26	1.741286e+02	2.587135e+01	1.306533e-01	1.293568e-01	1.293568e-01	1
107	107	171	24	1.741286e+02	2.587135e+01	1.230769e-01	1.293568e-01	1.293568e-01	1
108	108	185	25	1.741286e+02	2.587135e+01	1.190476e-01	1.293568e-01	1.293568e-01	1
109	109	185	24	1.741286e+02	2.587135e+01	1.148325e-01	1.293568e-01	1.293568e-01	1
110	110	180	21	1.741286e+02	2.587135e+01	1.044776e-01	1.293568e-01	1.293568e-01	1
111	111	180	20	1.741286e+02	2.587135e+01	1.000000e-01	1.293568e-01	1.293568e-01	1
112	112	188	23	1.741286e+02	2.587135e+01	1.090047e-01	1.293568e-01	1.293568e-01	1
113	113	185	34	1.741286e+02	2.587135e+01	1.552511e-01	1.293568e-01	1.293568e-01	1
114	114	158	21	1.741286e+02	2.587135e+01	1.173184e-01	1.293568e-01	1.293568e-01	1
115	115	177	25	1.741286e+02	2.587135e+01	1.237624e-01	1.293568e-01	1.293568e-01	1
116	116	163	26	1.741286e+02	2.587135e+01	1.375661e-01	1.293568e-01	1.293568e-01	1
117	117	182	22	1.741286e+02	2.587135e+01	1.078431e-01	1.293568e-01	1.293568e-01	1
118	118	157	28	1.741286e+02	2.587135e+01	1.513514e-01	1.293568e-01	1.293568e-01	1
119	119	175	33	1.741286e+02	2.587135e+01	1.586538e-01	1.293568e-01	1.293568e-01	1
120	120	159	18	1.741286e+02	2.587135e+01	1.016949e-01	1.293568e-01	1.293568e-01	1
121	121	201	20	1.741286e+02	2.587135e+01	9.049774e-02	1.293568e-01	1.293568e-01	1
122	122	171	18	1.741286e+02	2.587135e+01	9.523810e-02	1.293568e-01	1.293568e-01	1
123	123	179	29	1.741286e+02	2.587135e+01	1.394231e-01	1.293568e-01	1.293568e-01	1
124	124	180	33	1.741286e+02	2.587135e+01	1.549296e-01	1.293568e-01	1.293568e-01	1
125	125	172	27	1.741286e+02	2.587135e+01	1.356784e-01	1.293568e-01	1.293568e-01	1
126	126	181	26	1.741286e+02	2.587135e+01	1.256039e-01	1.293568e-01	1.293568e-01	1
127	127	156	19	1.741286e+02	2.587135e+01	1.085714e-01	1.293568e-01	1.293568e-01	1
128	128	173	24	1.741286e+02	2.587135e+01	1.218274e-01	1.293568e-01	1.293568e-01	1
129	129	180	27	1.741286e+02	2.587135e+01	1.304348e-01	1.293568e-01	1.293568e-01	1
130	130	160	26	1.741286e+02	2.587135e+01	1.397849e-01	1.293568e-01	1.293568e-01	1
131	131	157	31	1.741286e+02	2.587135e+01	1.648936e-01	1.293568e-01	1.293568e-01	1
132	132	164	16	1.741286e+02	2.587135e+01	8.888889e-02	1.293568e-01	1.293568e-01	1
133	133	166	28	1.741286e+02	2.587135e+01	1.443299e-01	1.293568e-01	1.293568e-01	1
134	134	176	23	1.741286e+02	2.587135e+01	1.155779e-01	1.293568e-01	1.293568e-01	1
135	135	188	31	1.741286e+02	2.587135e+01	1.415525e-01	1.293568e-01	1.293568e-01	1
136	136	162	20	1.741286e+02	2.587135e+01	1.098901e-01	1.293568e-01	1.293568e-01	1
137	137	154	32	1.741286e+02	2.587135e+01	1.720430e-01	1.293568e-01	1.293568e-01	1
138	138	183	25	1.741286e+02	2.587135e+01	1.201923e-01	1.293568e-01	1.293568e-01	1
139	139	174	30	1.741286e+02	2.587135e+01	1.470588e-01	1.293568e-01	1.293568e-01	1
140	140	175	30	1.741286e+02	2.587135e+01	1.463415e-01	1.293568e-01	1.293568e-01	1
141	141	163	27	1.741286e+02	2.587135e+01	1.421053e-01	1.293568e-01	1.293568e-01	1
142	142	194	24	1.741286e+02	2.587135e+01	1.100917e-01	1.293568e-01	1.293568e-01	1
143	143	164	23	1.741286e+02	2.587135e+01	1.229947e-01	1.293568e-01	1.293568e-01	1
144	144	174	24	1.741286e+02	2.587135e+01	1.212121e-01	1.293568e-01	1.293568e-01	1
145	145	161	28	1.741286e+02	2.587135e+01	1.481481e-01	1.293568e-01	1.293568e-01	1
146	146	180	29	1.741286e+02	2.587135e+01	1.387560e-01	1.293568e-01	1.293568e-01	1
147	147	177	14	1.741286e+02	2.587135e+01	7.329843e-02	1.293568e-01	1.293568e-01	1
148	148	166	22	1.741286e+02	2.587135e+01	1.170213e-01	1.293568e-01	1.293568e-01	1
149	149	162	23	1.741286e+02	2.587135e+01	1.243243e-01	1.293568e-01	1.293568e-01	1
150	150	170	22	1.741286e+02	2.587135e+01	1.145833e-01	1.293568e-01	1.293568e-01	1
151	151	166	23	1.741286e+02	2.587135e+01	1.216931e-01	1.293568e-01	1.293568e-01	1
152	152	90	117	8.737127e+01	1.126287e+02	5.652174e-01	5.631437e-01	7.925300e-01	4
153	153	44	180	4.149400e+01	1.585060e+02	8.035714e-01	7.925300e-01	7.925300e-01	4
154	154	42	156	4.149400e+01	1.585060e+02	7.878788e-01	7.925300e-01	7.925300e-01	4
155	155	38	169	4.149400e+01	1.585060e+02	8.164251e-01	7.925300e-01	7.925300e-01	4
156	156	40	158	4.149400e+01	1.585060e+02	7.979798e-01	7.925300e-01	7.925300e-01	4
157	157	44	184	4.149400e+01	1.585060e+02	8.070175e-01	7.925300e-01	7.925300e-01	4
158	158	44	166	4.149400e+01	1.585060e+02	7.904762e-01	7.925300e-01	7.925300e-01	4
159	159	38	153	4.149400e+01	1.585060e+02	8.010471e-01	7.925300e-01	7.925300e-01	4
160	160	42	142	4.149400e+01	1.585060e+02	7.717391e-01	7.925300e-01	7.925300e-01	4
161	161	50	165	4.149400e+01	1.585060e+02	7.674419e-01	7.925300e-01	7.925300e-01	4
162	162	41	190	4.149400e+01	1.585060e+02	8.225108e-01	7.925300e-01	7.925300e-01	4
163	163	41	182	4.149400e+01	1.585060e+02	8.161435e-01	7.925300e-01	7.925300e-01	4
164	164	46	167	4.149400e+01	1.585060e+02	7.840376e-01	7.925300e-01	7.925300e-01	4
165	165	42	140	4.149400e+01	1.585060e+02	7.692308e-01	7.925300e-01	7.925300e-01	4
166	166	40	173	4.149400e+01	1.585060e+02	8.122066e-01	7.925300e-01	7.925300e-01	4
167	167	47	152	4.149400e+01	1.585060e+02	7.638191e-01	7.925300e-01	7.925300e-01	4
168	168	46	153	4.149400e+01	1.585060e+02	7.688442e-01	7.925300e-01	7.925300e-01	4
169	169	47	170	4.149400e+01	1.585060e+02	7.834101e-01	7.925300e-01	7.925300e-01	4
170	170	43	157	4.149400e+01	1.585060e+02	7.850000e-01	7.925300e-01	7.925300e-01	4
171	171	25	157	4.149400e+01	1.585060e+02	8.626374e-01	7.925300e-01	7.925300e-01	4
172	172	36	149	4.149400e+01	1.585060e+02	8.054054e-01	7.925300e-01	7.925300e-01	4
173	173	35	176	4.149400e+01	1.585060e+02	8.341232e-01	7.925300e-01	7.925300e-01	4
174	174	42	137	4.149400e+01	1.585060e+02	7.653631e-01	7.925300e-01	7.925300e-01	4
175	175	53	177	4.149400e+01	1.585060e+02	7.695652e-01	7.925300e-01	7.925300e-01	4
176	176	58	174	4.149400e+01	1.585060e+02	7.500000e-01	7.925300e-01	7.925300e-01	4
177	177	51	163	4.149400e+01	1.585060e+02	7.616822e-01	7.925300e-01	7.925300e-01	4
178	178	39	147	4.149400e+01	1.585060e+02	7.903226e-01	7.925300e-01	7.925300e-01	4
179	179	45	169	4.149400e+01	1.585060e+02	7.897196e-01	7.925300e-01	7.925300e-01	4
180	180	34	146	4.149400e+01	1.585060e+02	8.111111e-01	7.925300e-01	7.925300e-01	4
181	181	35	158	4.149400e+01	1.585060e+02	8.186528e-01	7.925300e-01	7.925300e-01	4
182	182	42	157	4.149400e+01	1.585060e+02	7.889447e-01	7.925300e-01	7.925300e-01	4
183	183	48	160	4.138146e+01	1.586185e+02	7.692308e-01	7.930927e-01	7.932584e-01	3
184	184	41	148	4.134833e+01	1.586517e+02	7.830688e-01	7.932584e-01	7.932584e-01	3
185	185	45	112	4.138228e+01	1.586177e+02	7.133758e-01	7.930886e-01	7.932584e-01	3
186	186	36	155	4.149400e+01	1.585060e+02	8.115183e-01	7.925300e-01	7.925300e-01	4
187	187	41	162	4.149400e+01	1.585060e+02	7.980296e-01	7.925300e-01	7.925300e-01	4
188	188	37	154	4.149400e+01	1.585060e+02	8.062827e-01	7.925300e-01	7.925300e-01	4
189	189	28	141	4.149400e+01	1.585060e+02	8.343195e-01	7.925300e-01	7.925300e-01	4
190	190	31	170	4.149400e+01	1.585060e+02	8.457711e-01	7.925300e-01	7.925300e-01	4
191	191	33	161	4.149400e+01	1.585060e+02	8.298969e-01	7.925300e-01	7.925300e-01	4
192	192	39	164	4.149400e+01	1.585060e+02	8.078818e-01	7.925300e-01	7.925300e-01	4
193	193	48	174	4.149400e+01	1.585060e+02	7.837838e-01	7.925300e-01	7.925300e-01	4
194	194	53	181	4.149400e+01	1.585060e+02	7.735043e-01	7.925300e-01	7.925300e-01	4
195	195	40	164	4.149400e+01	1.585060e+02	8.039216e-01	7.925300e-01	7.925300e-01	4
196	196	42	152	4.149400e+01	1.585060e+02	7.835052e-01	7.925300e-01	7.925300e-01	4
197	197	37	135	4.149400e+01	1.585060e+02	7.848837e-01	7.925300e-01	7.925300e-01	4
198	198	37	158	4.149400e+01	1.585060e+02	8.102564e-01	7.925300e-01	7.925300e-01	4
199	199	42	168	4.149400e+01	1.585060e+02	8.000000e-01	7.925300e-01	7.925300e-01	4
200	200	38	172	4.149400e+01	1.585060e+02	8.190476e-01	7.925300e-01	7.925300e-01	4
