# Supplementary material for: Cochaperones convey the energy of ATP hydrolysis for directional action of Hsp90
Source: Nat Commun. 2024 Jan 17;15:569. doi: 10.1038/s41467-024-44847-6 (PMC10794413; doi:10.1038/s41467-024-44847-6)
Supplement: Supplementary file 6 — Source Data [file 41467_2024_44847_MOESM6_ESM.zip › SourceData_Simulations/1_Simulations_0kT/sim_0kT_mol130of200.txt]

coordinates	109.74	21.60	237.74	21.60
time(s)	frame	Idon(a.u.)	Iacc(a.u.)	Idon ideal(a.u.)	Iacc ideal(a.u.)	FRET	FRET ideal (blurr)	FRET ideal	state sequence
1	1	23	170	2.207795e+01	1.779221e+02	8.808290e-01	8.896103e-01	8.896103e-01	4
2	2	22	151	2.207795e+01	1.779221e+02	8.728324e-01	8.896103e-01	8.896103e-01	4
3	3	23	160	2.207795e+01	1.779221e+02	8.743169e-01	8.896103e-01	8.896103e-01	4
4	4	21	230	2.207795e+01	1.779221e+02	9.163347e-01	8.896103e-01	8.896103e-01	4
5	5	27	179	2.207795e+01	1.779221e+02	8.689320e-01	8.896103e-01	8.896103e-01	4
6	6	25	153	2.207795e+01	1.779221e+02	8.595506e-01	8.896103e-01	8.896103e-01	4
7	7	25	176	2.207795e+01	1.779221e+02	8.756219e-01	8.896103e-01	8.896103e-01	4
8	8	23	161	2.207795e+01	1.779221e+02	8.750000e-01	8.896103e-01	8.896103e-01	4
9	9	16	189	2.207795e+01	1.779221e+02	9.219512e-01	8.896103e-01	8.896103e-01	4
10	10	26	200	2.207795e+01	1.779221e+02	8.849558e-01	8.896103e-01	8.896103e-01	4
11	11	17	186	2.207795e+01	1.779221e+02	9.162562e-01	8.896103e-01	8.896103e-01	4
12	12	21	184	2.207795e+01	1.779221e+02	8.975610e-01	8.896103e-01	8.896103e-01	4
13	13	19	174	2.207795e+01	1.779221e+02	9.015544e-01	8.896103e-01	8.896103e-01	4
14	14	18	170	2.207795e+01	1.779221e+02	9.042553e-01	8.896103e-01	8.896103e-01	4
15	15	23	170	2.207795e+01	1.779221e+02	8.808290e-01	8.896103e-01	8.896103e-01	4
16	16	26	171	2.207795e+01	1.779221e+02	8.680203e-01	8.896103e-01	8.896103e-01	4
17	17	21	159	2.207795e+01	1.779221e+02	8.833333e-01	8.896103e-01	8.896103e-01	4
18	18	24	184	2.207795e+01	1.779221e+02	8.846154e-01	8.896103e-01	8.896103e-01	4
19	19	25	159	2.207795e+01	1.779221e+02	8.641304e-01	8.896103e-01	8.896103e-01	4
20	20	25	178	2.207795e+01	1.779221e+02	8.768473e-01	8.896103e-01	8.896103e-01	4
21	21	24	155	2.207795e+01	1.779221e+02	8.659218e-01	8.896103e-01	8.896103e-01	4
22	22	15	156	2.207795e+01	1.779221e+02	9.122807e-01	8.896103e-01	8.896103e-01	4
23	23	20	172	2.207795e+01	1.779221e+02	8.958333e-01	8.896103e-01	8.896103e-01	4
24	24	16	189	2.207795e+01	1.779221e+02	9.219512e-01	8.896103e-01	8.896103e-01	4
25	25	33	170	2.207795e+01	1.779221e+02	8.374384e-01	8.896103e-01	8.896103e-01	4
26	26	17	178	2.207795e+01	1.779221e+02	9.128205e-01	8.896103e-01	8.896103e-01	4
27	27	21	168	2.207795e+01	1.779221e+02	8.888889e-01	8.896103e-01	8.896103e-01	4
28	28	27	158	2.207795e+01	1.779221e+02	8.540541e-01	8.896103e-01	8.896103e-01	4
29	29	19	186	2.207795e+01	1.779221e+02	9.073171e-01	8.896103e-01	8.896103e-01	4
30	30	23	178	2.207795e+01	1.779221e+02	8.855721e-01	8.896103e-01	8.896103e-01	4
31	31	21	175	2.207795e+01	1.779221e+02	8.928571e-01	8.896103e-01	8.896103e-01	4
32	32	26	162	2.207795e+01	1.779221e+02	8.617021e-01	8.896103e-01	8.896103e-01	4
33	33	27	171	2.207795e+01	1.779221e+02	8.636364e-01	8.896103e-01	8.896103e-01	4
34	34	24	179	2.207795e+01	1.779221e+02	8.817734e-01	8.896103e-01	8.896103e-01	4
35	35	23	164	2.207795e+01	1.779221e+02	8.770053e-01	8.896103e-01	8.896103e-01	4
36	36	28	204	2.207795e+01	1.779221e+02	8.793103e-01	8.896103e-01	8.896103e-01	4
37	37	18	191	2.207795e+01	1.779221e+02	9.138756e-01	8.896103e-01	8.896103e-01	4
38	38	28	182	2.207795e+01	1.779221e+02	8.666667e-01	8.896103e-01	8.896103e-01	4
39	39	26	184	2.207795e+01	1.779221e+02	8.761905e-01	8.896103e-01	8.896103e-01	4
40	40	25	176	2.207795e+01	1.779221e+02	8.756219e-01	8.896103e-01	8.896103e-01	4
41	41	20	165	2.207795e+01	1.779221e+02	8.918919e-01	8.896103e-01	8.896103e-01	4
42	42	27	176	2.207795e+01	1.779221e+02	8.669951e-01	8.896103e-01	8.896103e-01	4
43	43	20	198	2.207795e+01	1.779221e+02	9.082569e-01	8.896103e-01	8.896103e-01	4
44	44	17	175	2.207795e+01	1.779221e+02	9.114583e-01	8.896103e-01	8.896103e-01	4
45	45	20	171	2.207795e+01	1.779221e+02	8.952880e-01	8.896103e-01	8.896103e-01	4
46	46	23	185	2.207795e+01	1.779221e+02	8.894231e-01	8.896103e-01	8.896103e-01	4
47	47	19	206	2.207795e+01	1.779221e+02	9.155556e-01	8.896103e-01	8.896103e-01	4
48	48	27	202	2.207795e+01	1.779221e+02	8.820961e-01	8.896103e-01	8.896103e-01	4
49	49	27	166	2.207795e+01	1.779221e+02	8.601036e-01	8.896103e-01	8.896103e-01	4
50	50	23	134	2.207795e+01	1.779221e+02	8.535032e-01	8.896103e-01	8.896103e-01	4
51	51	28	181	2.207795e+01	1.779221e+02	8.660287e-01	8.896103e-01	8.896103e-01	4
52	52	32	182	2.207795e+01	1.779221e+02	8.504673e-01	8.896103e-01	8.896103e-01	4
53	53	32	191	2.207795e+01	1.779221e+02	8.565022e-01	8.896103e-01	8.896103e-01	4
54	54	21	188	2.207795e+01	1.779221e+02	8.995215e-01	8.896103e-01	8.896103e-01	4
55	55	25	149	2.207795e+01	1.779221e+02	8.563218e-01	8.896103e-01	8.896103e-01	4
56	56	26	165	2.207795e+01	1.779221e+02	8.638743e-01	8.896103e-01	8.896103e-01	4
57	57	26	187	2.207795e+01	1.779221e+02	8.779343e-01	8.896103e-01	8.896103e-01	4
58	58	18	193	2.207795e+01	1.779221e+02	9.146919e-01	8.896103e-01	8.896103e-01	4
59	59	18	177	2.207795e+01	1.779221e+02	9.076923e-01	8.896103e-01	8.896103e-01	4
60	60	24	186	2.207795e+01	1.779221e+02	8.857143e-01	8.896103e-01	8.896103e-01	4
61	61	22	179	2.207795e+01	1.779221e+02	8.905473e-01	8.896103e-01	8.896103e-01	4
62	62	22	178	2.207795e+01	1.779221e+02	8.900000e-01	8.896103e-01	8.896103e-01	4
63	63	19	169	2.207795e+01	1.779221e+02	8.989362e-01	8.896103e-01	8.896103e-01	4
64	64	22	153	2.207795e+01	1.779221e+02	8.742857e-01	8.896103e-01	8.896103e-01	4
65	65	19	167	2.207795e+01	1.779221e+02	8.978495e-01	8.896103e-01	8.896103e-01	4
66	66	29	172	2.207795e+01	1.779221e+02	8.557214e-01	8.896103e-01	8.896103e-01	4
67	67	19	195	2.207795e+01	1.779221e+02	9.112150e-01	8.896103e-01	8.896103e-01	4
68	68	16	163	2.207795e+01	1.779221e+02	9.106145e-01	8.896103e-01	8.896103e-01	4
69	69	23	202	2.207795e+01	1.779221e+02	8.977778e-01	8.896103e-01	8.896103e-01	4
70	70	22	180	2.207795e+01	1.779221e+02	8.910891e-01	8.896103e-01	8.896103e-01	4
71	71	25	154	2.207795e+01	1.779221e+02	8.603352e-01	8.896103e-01	8.896103e-01	4
72	72	23	171	2.207795e+01	1.779221e+02	8.814433e-01	8.896103e-01	8.896103e-01	4
73	73	29	182	2.207795e+01	1.779221e+02	8.625592e-01	8.896103e-01	8.896103e-01	4
74	74	24	174	2.207795e+01	1.779221e+02	8.787879e-01	8.896103e-01	8.896103e-01	4
75	75	21	173	2.207795e+01	1.779221e+02	8.917526e-01	8.896103e-01	8.896103e-01	4
76	76	34	166	2.207795e+01	1.779221e+02	8.300000e-01	8.896103e-01	8.896103e-01	4
77	77	25	184	2.207795e+01	1.779221e+02	8.803828e-01	8.896103e-01	8.896103e-01	4
78	78	25	160	2.207795e+01	1.779221e+02	8.648649e-01	8.896103e-01	8.896103e-01	4
79	79	18	189	2.207795e+01	1.779221e+02	9.130435e-01	8.896103e-01	8.896103e-01	4
80	80	13	197	2.207795e+01	1.779221e+02	9.380952e-01	8.896103e-01	8.896103e-01	4
81	81	20	201	2.207795e+01	1.779221e+02	9.095023e-01	8.896103e-01	8.896103e-01	4
82	82	18	170	2.207795e+01	1.779221e+02	9.042553e-01	8.896103e-01	8.896103e-01	4
83	83	21	168	2.207795e+01	1.779221e+02	8.888889e-01	8.896103e-01	8.896103e-01	4
84	84	18	188	2.207795e+01	1.779221e+02	9.126214e-01	8.896103e-01	8.896103e-01	4
85	85	16	208	2.207795e+01	1.779221e+02	9.285714e-01	8.896103e-01	8.896103e-01	4
86	86	21	173	2.207795e+01	1.779221e+02	8.917526e-01	8.896103e-01	8.896103e-01	4
87	87	21	204	2.207795e+01	1.779221e+02	9.066667e-01	8.896103e-01	8.896103e-01	4
88	88	19	175	2.207795e+01	1.779221e+02	9.020619e-01	8.896103e-01	8.896103e-01	4
89	89	16	190	2.207795e+01	1.779221e+02	9.223301e-01	8.896103e-01	8.896103e-01	4
90	90	26	180	2.207795e+01	1.779221e+02	8.737864e-01	8.896103e-01	8.896103e-01	4
91	91	50	146	5.140228e+01	1.485977e+02	7.448980e-01	7.429886e-01	8.896103e-01	4
92	92	174	19	1.856574e+02	1.434262e+01	9.844560e-02	7.171308e-02	7.171308e-02	1
93	93	182	18	1.856574e+02	1.434262e+01	9.000000e-02	7.171308e-02	7.171308e-02	1
94	94	194	6	1.856574e+02	1.434262e+01	3.000000e-02	7.171308e-02	7.171308e-02	1
95	95	196	14	1.856574e+02	1.434262e+01	6.666667e-02	7.171308e-02	7.171308e-02	1
96	96	206	20	1.856574e+02	1.434262e+01	8.849558e-02	7.171308e-02	7.171308e-02	1
97	97	184	13	1.856574e+02	1.434262e+01	6.598985e-02	7.171308e-02	7.171308e-02	1
98	98	183	10	1.856574e+02	1.434262e+01	5.181347e-02	7.171308e-02	7.171308e-02	1
99	99	189	18	1.856574e+02	1.434262e+01	8.695652e-02	7.171308e-02	7.171308e-02	1
100	100	182	18	1.856574e+02	1.434262e+01	9.000000e-02	7.171308e-02	7.171308e-02	1
101	101	178	15	1.856574e+02	1.434262e+01	7.772021e-02	7.171308e-02	7.171308e-02	1
102	102	198	10	1.856574e+02	1.434262e+01	4.807692e-02	7.171308e-02	7.171308e-02	1
103	103	183	12	1.856574e+02	1.434262e+01	6.153846e-02	7.171308e-02	7.171308e-02	1
104	104	177	15	1.856574e+02	1.434262e+01	7.812500e-02	7.171308e-02	7.171308e-02	1
105	105	169	10	1.856574e+02	1.434262e+01	5.586592e-02	7.171308e-02	7.171308e-02	1
106	106	184	15	1.856574e+02	1.434262e+01	7.537688e-02	7.171308e-02	7.171308e-02	1
107	107	179	13	1.856574e+02	1.434262e+01	6.770833e-02	7.171308e-02	7.171308e-02	1
108	108	192	13	1.856574e+02	1.434262e+01	6.341463e-02	7.171308e-02	7.171308e-02	1
109	109	183	15	1.856574e+02	1.434262e+01	7.575758e-02	7.171308e-02	7.171308e-02	1
110	110	196	13	1.856574e+02	1.434262e+01	6.220096e-02	7.171308e-02	7.171308e-02	1
111	111	105	108	9.670758e+01	1.032924e+02	5.070423e-01	5.164621e-01	8.896103e-01	4
112	112	30	177	2.207795e+01	1.779221e+02	8.550725e-01	8.896103e-01	8.896103e-01	4
113	113	22	172	2.207795e+01	1.779221e+02	8.865979e-01	8.896103e-01	8.896103e-01	4
114	114	24	141	2.207795e+01	1.779221e+02	8.545455e-01	8.896103e-01	8.896103e-01	4
115	115	31	156	2.207795e+01	1.779221e+02	8.342246e-01	8.896103e-01	8.896103e-01	4
116	116	26	166	2.207795e+01	1.779221e+02	8.645833e-01	8.896103e-01	8.896103e-01	4
117	117	20	206	2.207795e+01	1.779221e+02	9.115044e-01	8.896103e-01	8.896103e-01	4
118	118	45	167	3.425653e+01	1.657435e+02	7.877358e-01	8.287173e-01	8.896103e-01	4
119	119	168	26	1.856574e+02	1.434262e+01	1.340206e-01	7.171308e-02	7.171308e-02	1
120	120	193	32	1.736814e+02	2.631857e+01	1.422222e-01	1.315929e-01	7.171308e-02	1
121	121	20	187	2.207795e+01	1.779221e+02	9.033816e-01	8.896103e-01	8.896103e-01	4
122	122	144	71	1.253591e+02	7.464094e+01	3.302326e-01	3.732047e-01	7.171308e-02	1
123	123	176	14	1.856574e+02	1.434262e+01	7.368421e-02	7.171308e-02	7.171308e-02	1
124	124	173	14	1.856574e+02	1.434262e+01	7.486631e-02	7.171308e-02	7.171308e-02	1
125	125	154	7	1.856574e+02	1.434262e+01	4.347826e-02	7.171308e-02	7.171308e-02	1
126	126	184	15	1.856574e+02	1.434262e+01	7.537688e-02	7.171308e-02	7.171308e-02	1
127	127	174	12	1.856574e+02	1.434262e+01	6.451613e-02	7.171308e-02	7.171308e-02	1
128	128	210	10	1.856574e+02	1.434262e+01	4.545455e-02	7.171308e-02	7.171308e-02	1
129	129	201	13	1.856574e+02	1.434262e+01	6.074766e-02	7.171308e-02	7.171308e-02	1
130	130	193	17	1.856574e+02	1.434262e+01	8.095238e-02	7.171308e-02	7.171308e-02	1
131	131	195	15	1.856574e+02	1.434262e+01	7.142857e-02	7.171308e-02	7.171308e-02	1
132	132	192	15	1.856574e+02	1.434262e+01	7.246377e-02	7.171308e-02	7.171308e-02	1
133	133	182	21	1.856574e+02	1.434262e+01	1.034483e-01	7.171308e-02	7.171308e-02	1
134	134	189	12	1.856574e+02	1.434262e+01	5.970149e-02	7.171308e-02	7.171308e-02	1
135	135	191	17	1.856574e+02	1.434262e+01	8.173077e-02	7.171308e-02	7.171308e-02	1
136	136	197	19	1.856574e+02	1.434262e+01	8.796296e-02	7.171308e-02	7.171308e-02	1
137	137	40	141	3.993899e+01	1.600610e+02	7.790055e-01	8.003051e-01	8.896103e-01	4
138	138	31	201	2.207795e+01	1.779221e+02	8.663793e-01	8.896103e-01	8.896103e-01	4
139	139	21	182	2.207795e+01	1.779221e+02	8.965517e-01	8.896103e-01	8.896103e-01	4
140	140	26	172	2.207795e+01	1.779221e+02	8.686869e-01	8.896103e-01	8.896103e-01	4
141	141	26	176	2.207795e+01	1.779221e+02	8.712871e-01	8.896103e-01	8.896103e-01	4
142	142	24	176	2.207795e+01	1.779221e+02	8.800000e-01	8.896103e-01	8.896103e-01	4
143	143	20	178	2.207795e+01	1.779221e+02	8.989899e-01	8.896103e-01	8.896103e-01	4
144	144	20	207	2.207795e+01	1.779221e+02	9.118943e-01	8.896103e-01	8.896103e-01	4
145	145	30	168	2.207795e+01	1.779221e+02	8.484848e-01	8.896103e-01	8.896103e-01	4
146	146	21	182	2.207795e+01	1.779221e+02	8.965517e-01	8.896103e-01	8.896103e-01	4
147	147	29	175	2.207795e+01	1.779221e+02	8.578431e-01	8.896103e-01	8.896103e-01	4
148	148	17	175	2.207795e+01	1.779221e+02	9.114583e-01	8.896103e-01	8.896103e-01	4
149	149	23	181	2.207795e+01	1.779221e+02	8.872549e-01	8.896103e-01	8.896103e-01	4
150	150	18	159	2.207795e+01	1.779221e+02	8.983051e-01	8.896103e-01	8.896103e-01	4
151	151	21	179	2.207795e+01	1.779221e+02	8.950000e-01	8.896103e-01	8.896103e-01	4
152	152	21	189	2.207795e+01	1.779221e+02	9.000000e-01	8.896103e-01	8.896103e-01	4
153	153	26	171	2.207795e+01	1.779221e+02	8.680203e-01	8.896103e-01	8.896103e-01	4
154	154	19	164	2.207795e+01	1.779221e+02	8.961749e-01	8.896103e-01	8.896103e-01	4
155	155	21	179	2.207795e+01	1.779221e+02	8.950000e-01	8.896103e-01	8.896103e-01	4
156	156	20	174	2.207795e+01	1.779221e+02	8.969072e-01	8.896103e-01	8.896103e-01	4
157	157	18	184	2.207795e+01	1.779221e+02	9.108911e-01	8.896103e-01	8.896103e-01	4
158	158	23	177	2.207795e+01	1.779221e+02	8.850000e-01	8.896103e-01	8.896103e-01	4
159	159	24	176	2.207795e+01	1.779221e+02	8.800000e-01	8.896103e-01	8.896103e-01	4
160	160	25	179	2.207795e+01	1.779221e+02	8.774510e-01	8.896103e-01	8.896103e-01	4
161	161	18	172	2.207795e+01	1.779221e+02	9.052632e-01	8.896103e-01	8.896103e-01	4
162	162	29	179	2.207795e+01	1.779221e+02	8.605769e-01	8.896103e-01	8.896103e-01	4
163	163	26	172	2.207795e+01	1.779221e+02	8.686869e-01	8.896103e-01	8.896103e-01	4
164	164	20	166	2.207795e+01	1.779221e+02	8.924731e-01	8.896103e-01	8.896103e-01	4
165	165	24	187	2.207795e+01	1.779221e+02	8.862559e-01	8.896103e-01	8.896103e-01	4
166	166	22	167	2.207795e+01	1.779221e+02	8.835979e-01	8.896103e-01	8.896103e-01	4
167	167	19	175	2.207795e+01	1.779221e+02	9.020619e-01	8.896103e-01	8.896103e-01	4
168	168	22	173	2.207795e+01	1.779221e+02	8.871795e-01	8.896103e-01	8.896103e-01	4
169	169	24	174	2.207795e+01	1.779221e+02	8.787879e-01	8.896103e-01	8.896103e-01	4
170	170	25	191	2.207795e+01	1.779221e+02	8.842593e-01	8.896103e-01	8.896103e-01	4
171	171	26	179	2.207795e+01	1.779221e+02	8.731707e-01	8.896103e-01	8.896103e-01	4
172	172	25	190	2.207795e+01	1.779221e+02	8.837209e-01	8.896103e-01	8.896103e-01	4
173	173	14	186	2.207795e+01	1.779221e+02	9.300000e-01	8.896103e-01	8.896103e-01	4
174	174	13	187	2.207795e+01	1.779221e+02	9.350000e-01	8.896103e-01	8.896103e-01	4
175	175	16	181	2.207795e+01	1.779221e+02	9.187817e-01	8.896103e-01	8.896103e-01	4
176	176	21	179	2.207795e+01	1.779221e+02	8.950000e-01	8.896103e-01	8.896103e-01	4
177	177	21	166	2.207795e+01	1.779221e+02	8.877005e-01	8.896103e-01	8.896103e-01	4
178	178	26	210	2.207795e+01	1.779221e+02	8.898305e-01	8.896103e-01	8.896103e-01	4
179	179	43	147	4.731700e+01	1.526830e+02	7.736842e-01	7.634150e-01	7.327436e-01	3
180	180	104	88	1.076821e+02	9.231793e+01	4.583333e-01	4.615896e-01	7.327436e-01	3
181	181	200	18	1.856190e+02	1.438097e+01	8.256881e-02	7.190487e-02	7.171308e-02	1
182	182	196	14	1.856574e+02	1.434262e+01	6.666667e-02	7.171308e-02	7.171308e-02	1
183	183	173	13	1.856574e+02	1.434262e+01	6.989247e-02	7.171308e-02	7.171308e-02	1
184	184	197	16	1.856574e+02	1.434262e+01	7.511737e-02	7.171308e-02	7.171308e-02	1
185	185	179	15	1.856574e+02	1.434262e+01	7.731959e-02	7.171308e-02	7.171308e-02	1
186	186	185	17	1.856574e+02	1.434262e+01	8.415842e-02	7.171308e-02	7.171308e-02	1
187	187	186	14	1.856574e+02	1.434262e+01	7.000000e-02	7.171308e-02	7.171308e-02	1
188	188	185	16	1.856574e+02	1.434262e+01	7.960199e-02	7.171308e-02	7.171308e-02	1
189	189	170	11	1.856574e+02	1.434262e+01	6.077348e-02	7.171308e-02	7.171308e-02	1
190	190	166	11	1.856574e+02	1.434262e+01	6.214689e-02	7.171308e-02	7.171308e-02	1
191	191	185	9	1.856574e+02	1.434262e+01	4.639175e-02	7.171308e-02	7.171308e-02	1
192	192	166	14	1.856574e+02	1.434262e+01	7.777778e-02	7.171308e-02	7.171308e-02	1
193	193	189	12	1.856574e+02	1.434262e+01	5.970149e-02	7.171308e-02	7.171308e-02	1
194	194	186	18	1.856574e+02	1.434262e+01	8.823529e-02	7.171308e-02	7.171308e-02	1
195	195	186	10	1.856574e+02	1.434262e+01	5.102041e-02	7.171308e-02	7.171308e-02	1
196	196	193	13	1.856574e+02	1.434262e+01	6.310680e-02	7.171308e-02	7.171308e-02	1
197	197	183	10	1.856574e+02	1.434262e+01	5.181347e-02	7.171308e-02	7.171308e-02	1
198	198	175	15	1.856574e+02	1.434262e+01	7.894737e-02	7.171308e-02	7.171308e-02	1
199	199	201	10	1.856574e+02	1.434262e+01	4.739336e-02	7.171308e-02	7.171308e-02	1
200	200	112	112	1.078372e+02	9.216281e+01	5.000000e-01	4.608140e-01	7.171308e-02	1
