# Supplementary material for: Cochaperones convey the energy of ATP hydrolysis for directional action of Hsp90
Source: Nat Commun. 2024 Jan 17;15:569. doi: 10.1038/s41467-024-44847-6 (PMC10794413; doi:10.1038/s41467-024-44847-6)
Supplement: Supplementary file 6 — Source Data [file 41467_2024_44847_MOESM6_ESM.zip › SourceData_Simulations/1_Simulations_0kT/sim_0kT_mol131of200.txt]

coordinates	120.73	82.30	248.73	82.30
time(s)	frame	Idon(a.u.)	Iacc(a.u.)	Idon ideal(a.u.)	Iacc ideal(a.u.)	FRET	FRET ideal (blurr)	FRET ideal	state sequence
1	1	161	26	1.765278e+02	2.347223e+01	1.390374e-01	1.173612e-01	1.173612e-01	1
2	2	177	25	1.765278e+02	2.347223e+01	1.237624e-01	1.173612e-01	1.173612e-01	1
3	3	176	28	1.765278e+02	2.347223e+01	1.372549e-01	1.173612e-01	1.173612e-01	1
4	4	180	22	1.765278e+02	2.347223e+01	1.089109e-01	1.173612e-01	1.173612e-01	1
5	5	183	24	1.765278e+02	2.347223e+01	1.159420e-01	1.173612e-01	1.173612e-01	1
6	6	192	27	1.765278e+02	2.347223e+01	1.232877e-01	1.173612e-01	1.173612e-01	1
7	7	179	27	1.765278e+02	2.347223e+01	1.310680e-01	1.173612e-01	1.173612e-01	1
8	8	202	17	1.765278e+02	2.347223e+01	7.762557e-02	1.173612e-01	1.173612e-01	1
9	9	170	26	1.765278e+02	2.347223e+01	1.326531e-01	1.173612e-01	1.173612e-01	1
10	10	172	24	1.765278e+02	2.347223e+01	1.224490e-01	1.173612e-01	1.173612e-01	1
11	11	168	22	1.765278e+02	2.347223e+01	1.157895e-01	1.173612e-01	1.173612e-01	1
12	12	180	24	1.765278e+02	2.347223e+01	1.176471e-01	1.173612e-01	1.173612e-01	1
13	13	196	18	1.765278e+02	2.347223e+01	8.411215e-02	1.173612e-01	1.173612e-01	1
14	14	160	20	1.765278e+02	2.347223e+01	1.111111e-01	1.173612e-01	1.173612e-01	1
15	15	172	25	1.765278e+02	2.347223e+01	1.269036e-01	1.173612e-01	1.173612e-01	1
16	16	184	23	1.765278e+02	2.347223e+01	1.111111e-01	1.173612e-01	1.173612e-01	1
17	17	175	30	1.765278e+02	2.347223e+01	1.463415e-01	1.173612e-01	1.173612e-01	1
18	18	193	32	1.765278e+02	2.347223e+01	1.422222e-01	1.173612e-01	1.173612e-01	1
19	19	169	17	1.765278e+02	2.347223e+01	9.139785e-02	1.173612e-01	1.173612e-01	1
20	20	176	21	1.765278e+02	2.347223e+01	1.065990e-01	1.173612e-01	1.173612e-01	1
21	21	178	17	1.765278e+02	2.347223e+01	8.717949e-02	1.173612e-01	1.173612e-01	1
22	22	161	26	1.765278e+02	2.347223e+01	1.390374e-01	1.173612e-01	1.173612e-01	1
23	23	152	18	1.765278e+02	2.347223e+01	1.058824e-01	1.173612e-01	1.173612e-01	1
24	24	161	15	1.765278e+02	2.347223e+01	8.522727e-02	1.173612e-01	1.173612e-01	1
25	25	181	28	1.765278e+02	2.347223e+01	1.339713e-01	1.173612e-01	1.173612e-01	1
26	26	65	121	6.512423e+01	1.348758e+02	6.505376e-01	6.743788e-01	7.769404e-01	4
27	27	42	156	4.461192e+01	1.553881e+02	7.878788e-01	7.769404e-01	7.769404e-01	4
28	28	48	170	4.461192e+01	1.553881e+02	7.798165e-01	7.769404e-01	7.769404e-01	4
29	29	48	165	4.461192e+01	1.553881e+02	7.746479e-01	7.769404e-01	7.769404e-01	4
30	30	48	145	4.461192e+01	1.553881e+02	7.512953e-01	7.769404e-01	7.769404e-01	4
31	31	42	150	4.461192e+01	1.553881e+02	7.812500e-01	7.769404e-01	7.769404e-01	4
32	32	42	175	4.461192e+01	1.553881e+02	8.064516e-01	7.769404e-01	7.769404e-01	4
33	33	47	148	4.461192e+01	1.553881e+02	7.589744e-01	7.769404e-01	7.769404e-01	4
34	34	60	159	4.461192e+01	1.553881e+02	7.260274e-01	7.769404e-01	7.769404e-01	4
35	35	46	163	4.461192e+01	1.553881e+02	7.799043e-01	7.769404e-01	7.769404e-01	4
36	36	57	142	4.461192e+01	1.553881e+02	7.135678e-01	7.769404e-01	7.769404e-01	4
37	37	48	172	4.461192e+01	1.553881e+02	7.818182e-01	7.769404e-01	7.769404e-01	4
38	38	43	173	4.461192e+01	1.553881e+02	8.009259e-01	7.769404e-01	7.769404e-01	4
39	39	42	163	4.461192e+01	1.553881e+02	7.951220e-01	7.769404e-01	7.769404e-01	4
40	40	53	166	4.461192e+01	1.553881e+02	7.579909e-01	7.769404e-01	7.769404e-01	4
41	41	44	151	4.461192e+01	1.553881e+02	7.743590e-01	7.769404e-01	7.769404e-01	4
42	42	50	169	4.461192e+01	1.553881e+02	7.716895e-01	7.769404e-01	7.769404e-01	4
43	43	43	166	4.461192e+01	1.553881e+02	7.942584e-01	7.769404e-01	7.769404e-01	4
44	44	45	134	4.461192e+01	1.553881e+02	7.486034e-01	7.769404e-01	7.769404e-01	4
45	45	35	153	4.461192e+01	1.553881e+02	8.138298e-01	7.769404e-01	7.769404e-01	4
46	46	47	171	4.461192e+01	1.553881e+02	7.844037e-01	7.769404e-01	7.769404e-01	4
47	47	48	151	4.461192e+01	1.553881e+02	7.587940e-01	7.769404e-01	7.769404e-01	4
48	48	35	168	4.461192e+01	1.553881e+02	8.275862e-01	7.769404e-01	7.769404e-01	4
49	49	47	143	4.461192e+01	1.553881e+02	7.526316e-01	7.769404e-01	7.769404e-01	4
50	50	48	153	4.461192e+01	1.553881e+02	7.611940e-01	7.769404e-01	7.769404e-01	4
51	51	36	169	4.461192e+01	1.553881e+02	8.243902e-01	7.769404e-01	7.769404e-01	4
52	52	43	151	4.461192e+01	1.553881e+02	7.783505e-01	7.769404e-01	7.769404e-01	4
53	53	36	162	4.461192e+01	1.553881e+02	8.181818e-01	7.769404e-01	7.769404e-01	4
54	54	43	158	4.461192e+01	1.553881e+02	7.860697e-01	7.769404e-01	7.769404e-01	4
55	55	59	135	4.461192e+01	1.553881e+02	6.958763e-01	7.769404e-01	7.769404e-01	4
56	56	46	159	4.461192e+01	1.553881e+02	7.756098e-01	7.769404e-01	7.769404e-01	4
57	57	41	140	4.461192e+01	1.553881e+02	7.734807e-01	7.769404e-01	7.769404e-01	4
58	58	43	157	4.461192e+01	1.553881e+02	7.850000e-01	7.769404e-01	7.769404e-01	4
59	59	51	151	4.461192e+01	1.553881e+02	7.475248e-01	7.769404e-01	7.769404e-01	4
60	60	48	158	4.461192e+01	1.553881e+02	7.669903e-01	7.769404e-01	7.769404e-01	4
61	61	37	153	4.461192e+01	1.553881e+02	8.052632e-01	7.769404e-01	7.769404e-01	4
62	62	39	163	4.026829e+01	1.597317e+02	8.069307e-01	7.986586e-01	8.008003e-01	3
63	63	44	162	3.983993e+01	1.601601e+02	7.864078e-01	8.008003e-01	8.008003e-01	3
64	64	39	149	3.983993e+01	1.601601e+02	7.925532e-01	8.008003e-01	8.008003e-01	3
65	65	59	150	4.440750e+01	1.555925e+02	7.177033e-01	7.779625e-01	7.769404e-01	4
66	66	45	176	4.461192e+01	1.553881e+02	7.963801e-01	7.769404e-01	7.769404e-01	4
67	67	53	138	4.461192e+01	1.553881e+02	7.225131e-01	7.769404e-01	7.769404e-01	4
68	68	49	148	4.461192e+01	1.553881e+02	7.512690e-01	7.769404e-01	7.769404e-01	4
69	69	47	136	4.461192e+01	1.553881e+02	7.431694e-01	7.769404e-01	7.769404e-01	4
70	70	47	186	4.461192e+01	1.553881e+02	7.982833e-01	7.769404e-01	7.769404e-01	4
71	71	48	159	4.461192e+01	1.553881e+02	7.681159e-01	7.769404e-01	7.769404e-01	4
72	72	50	171	4.461192e+01	1.553881e+02	7.737557e-01	7.769404e-01	7.769404e-01	4
73	73	30	161	4.461192e+01	1.553881e+02	8.429319e-01	7.769404e-01	7.769404e-01	4
74	74	49	161	4.461192e+01	1.553881e+02	7.666667e-01	7.769404e-01	7.769404e-01	4
75	75	44	135	4.461192e+01	1.553881e+02	7.541899e-01	7.769404e-01	7.769404e-01	4
76	76	43	142	4.461192e+01	1.553881e+02	7.675676e-01	7.769404e-01	7.769404e-01	4
77	77	52	145	4.461192e+01	1.553881e+02	7.360406e-01	7.769404e-01	7.769404e-01	4
78	78	39	152	4.461192e+01	1.553881e+02	7.958115e-01	7.769404e-01	7.769404e-01	4
79	79	38	154	4.461192e+01	1.553881e+02	8.020833e-01	7.769404e-01	7.769404e-01	4
80	80	39	153	4.461192e+01	1.553881e+02	7.968750e-01	7.769404e-01	7.769404e-01	4
81	81	35	132	4.461192e+01	1.553881e+02	7.904192e-01	7.769404e-01	7.769404e-01	4
82	82	50	148	4.461192e+01	1.553881e+02	7.474747e-01	7.769404e-01	7.769404e-01	4
83	83	45	159	4.461192e+01	1.553881e+02	7.794118e-01	7.769404e-01	7.769404e-01	4
84	84	51	175	4.461192e+01	1.553881e+02	7.743363e-01	7.769404e-01	7.769404e-01	4
85	85	53	136	4.461192e+01	1.553881e+02	7.195767e-01	7.769404e-01	7.769404e-01	4
86	86	37	159	4.461192e+01	1.553881e+02	8.112245e-01	7.769404e-01	7.769404e-01	4
87	87	52	144	4.461192e+01	1.553881e+02	7.346939e-01	7.769404e-01	7.769404e-01	4
88	88	37	116	4.461192e+01	1.553881e+02	7.581699e-01	7.769404e-01	7.769404e-01	4
89	89	42	135	4.461192e+01	1.553881e+02	7.627119e-01	7.769404e-01	7.769404e-01	4
90	90	35	179	4.461192e+01	1.553881e+02	8.364486e-01	7.769404e-01	7.769404e-01	4
91	91	33	154	4.461192e+01	1.553881e+02	8.235294e-01	7.769404e-01	7.769404e-01	4
92	92	41	152	4.461192e+01	1.553881e+02	7.875648e-01	7.769404e-01	7.769404e-01	4
93	93	44	150	4.461192e+01	1.553881e+02	7.731959e-01	7.769404e-01	7.769404e-01	4
94	94	49	156	4.461192e+01	1.553881e+02	7.609756e-01	7.769404e-01	7.769404e-01	4
95	95	54	142	4.461192e+01	1.553881e+02	7.244898e-01	7.769404e-01	7.769404e-01	4
96	96	52	156	4.461192e+01	1.553881e+02	7.500000e-01	7.769404e-01	7.769404e-01	4
97	97	46	161	4.461192e+01	1.553881e+02	7.777778e-01	7.769404e-01	7.769404e-01	4
98	98	41	163	4.461192e+01	1.553881e+02	7.990196e-01	7.769404e-01	7.769404e-01	4
99	99	36	161	4.461192e+01	1.553881e+02	8.172589e-01	7.769404e-01	7.769404e-01	4
100	100	56	130	4.461192e+01	1.553881e+02	6.989247e-01	7.769404e-01	7.769404e-01	4
101	101	53	151	4.461192e+01	1.553881e+02	7.401961e-01	7.769404e-01	7.769404e-01	4
102	102	42	165	4.461192e+01	1.553881e+02	7.971014e-01	7.769404e-01	7.769404e-01	4
103	103	52	159	4.461192e+01	1.553881e+02	7.535545e-01	7.769404e-01	7.769404e-01	4
104	104	46	173	4.461192e+01	1.553881e+02	7.899543e-01	7.769404e-01	7.769404e-01	4
105	105	33	137	4.461192e+01	1.553881e+02	8.058824e-01	7.769404e-01	7.769404e-01	4
106	106	44	167	4.461192e+01	1.553881e+02	7.914692e-01	7.769404e-01	7.769404e-01	4
107	107	51	160	4.461192e+01	1.553881e+02	7.582938e-01	7.769404e-01	7.769404e-01	4
108	108	34	162	4.461192e+01	1.553881e+02	8.265306e-01	7.769404e-01	7.769404e-01	4
109	109	42	172	4.461192e+01	1.553881e+02	8.037383e-01	7.769404e-01	7.769404e-01	4
110	110	44	159	4.461192e+01	1.553881e+02	7.832512e-01	7.769404e-01	7.769404e-01	4
111	111	40	142	4.461192e+01	1.553881e+02	7.802198e-01	7.769404e-01	7.769404e-01	4
112	112	46	168	4.461192e+01	1.553881e+02	7.850467e-01	7.769404e-01	7.769404e-01	4
113	113	48	149	4.461192e+01	1.553881e+02	7.563452e-01	7.769404e-01	7.769404e-01	4
114	114	51	168	4.461192e+01	1.553881e+02	7.671233e-01	7.769404e-01	7.769404e-01	4
115	115	42	164	4.461192e+01	1.553881e+02	7.961165e-01	7.769404e-01	7.769404e-01	4
116	116	42	139	4.461192e+01	1.553881e+02	7.679558e-01	7.769404e-01	7.769404e-01	4
117	117	39	156	4.461192e+01	1.553881e+02	8.000000e-01	7.769404e-01	7.769404e-01	4
118	118	42	175	4.461192e+01	1.553881e+02	8.064516e-01	7.769404e-01	7.769404e-01	4
119	119	39	158	4.461192e+01	1.553881e+02	8.020305e-01	7.769404e-01	7.769404e-01	4
120	120	40	148	4.461192e+01	1.553881e+02	7.872340e-01	7.769404e-01	7.769404e-01	4
121	121	50	143	4.461192e+01	1.553881e+02	7.409326e-01	7.769404e-01	7.769404e-01	4
122	122	40	156	4.461192e+01	1.553881e+02	7.959184e-01	7.769404e-01	7.769404e-01	4
123	123	46	160	4.461192e+01	1.553881e+02	7.766990e-01	7.769404e-01	7.769404e-01	4
124	124	46	147	4.461192e+01	1.553881e+02	7.616580e-01	7.769404e-01	7.769404e-01	4
125	125	57	176	4.461192e+01	1.553881e+02	7.553648e-01	7.769404e-01	7.769404e-01	4
126	126	59	146	4.461192e+01	1.553881e+02	7.121951e-01	7.769404e-01	7.769404e-01	4
127	127	45	150	4.461192e+01	1.553881e+02	7.692308e-01	7.769404e-01	7.769404e-01	4
128	128	51	139	4.461192e+01	1.553881e+02	7.315789e-01	7.769404e-01	7.769404e-01	4
129	129	47	135	4.461192e+01	1.553881e+02	7.417582e-01	7.769404e-01	7.769404e-01	4
130	130	41	142	4.461192e+01	1.553881e+02	7.759563e-01	7.769404e-01	7.769404e-01	4
131	131	41	148	4.461192e+01	1.553881e+02	7.830688e-01	7.769404e-01	7.769404e-01	4
132	132	51	154	4.461192e+01	1.553881e+02	7.512195e-01	7.769404e-01	7.769404e-01	4
133	133	44	158	4.461192e+01	1.553881e+02	7.821782e-01	7.769404e-01	7.769404e-01	4
134	134	38	147	4.461192e+01	1.553881e+02	7.945946e-01	7.769404e-01	7.769404e-01	4
135	135	48	158	4.461192e+01	1.553881e+02	7.669903e-01	7.769404e-01	7.769404e-01	4
136	136	52	154	4.461192e+01	1.553881e+02	7.475728e-01	7.769404e-01	7.769404e-01	4
137	137	58	143	4.461192e+01	1.553881e+02	7.114428e-01	7.769404e-01	7.769404e-01	4
138	138	63	176	4.461192e+01	1.553881e+02	7.364017e-01	7.769404e-01	7.769404e-01	4
139	139	38	156	4.461192e+01	1.553881e+02	8.041237e-01	7.769404e-01	7.769404e-01	4
140	140	42	144	4.461192e+01	1.553881e+02	7.741935e-01	7.769404e-01	7.769404e-01	4
141	141	45	153	4.461192e+01	1.553881e+02	7.727273e-01	7.769404e-01	7.769404e-01	4
142	142	39	140	4.461192e+01	1.553881e+02	7.821229e-01	7.769404e-01	7.769404e-01	4
143	143	53	157	4.461192e+01	1.553881e+02	7.476190e-01	7.769404e-01	7.769404e-01	4
144	144	48	151	4.461192e+01	1.553881e+02	7.587940e-01	7.769404e-01	7.769404e-01	4
145	145	54	140	4.461192e+01	1.553881e+02	7.216495e-01	7.769404e-01	7.769404e-01	4
146	146	57	153	4.461192e+01	1.553881e+02	7.285714e-01	7.769404e-01	7.769404e-01	4
147	147	34	153	4.461192e+01	1.553881e+02	8.181818e-01	7.769404e-01	7.769404e-01	4
148	148	53	146	4.461192e+01	1.553881e+02	7.336683e-01	7.769404e-01	7.769404e-01	4
149	149	44	172	4.461192e+01	1.553881e+02	7.962963e-01	7.769404e-01	7.769404e-01	4
150	150	44	165	4.461192e+01	1.553881e+02	7.894737e-01	7.769404e-01	7.769404e-01	4
151	151	40	150	4.461192e+01	1.553881e+02	7.894737e-01	7.769404e-01	7.769404e-01	4
152	152	46	171	4.461192e+01	1.553881e+02	7.880184e-01	7.769404e-01	7.769404e-01	4
153	153	55	146	4.461192e+01	1.553881e+02	7.263682e-01	7.769404e-01	7.769404e-01	4
154	154	46	160	4.461192e+01	1.553881e+02	7.766990e-01	7.769404e-01	7.769404e-01	4
155	155	42	147	4.461192e+01	1.553881e+02	7.777778e-01	7.769404e-01	7.769404e-01	4
156	156	61	152	4.461192e+01	1.553881e+02	7.136150e-01	7.769404e-01	7.769404e-01	4
157	157	33	131	4.461192e+01	1.553881e+02	7.987805e-01	7.769404e-01	7.769404e-01	4
158	158	36	158	4.461192e+01	1.553881e+02	8.144330e-01	7.769404e-01	7.769404e-01	4
159	159	49	154	4.461192e+01	1.553881e+02	7.586207e-01	7.769404e-01	7.769404e-01	4
160	160	39	170	4.461192e+01	1.553881e+02	8.133971e-01	7.769404e-01	7.769404e-01	4
161	161	53	144	4.461192e+01	1.553881e+02	7.309645e-01	7.769404e-01	7.769404e-01	4
162	162	48	159	4.461192e+01	1.553881e+02	7.681159e-01	7.769404e-01	7.769404e-01	4
163	163	34	188	4.461192e+01	1.553881e+02	8.468468e-01	7.769404e-01	7.769404e-01	4
164	164	38	153	4.461192e+01	1.553881e+02	8.010471e-01	7.769404e-01	7.769404e-01	4
165	165	40	153	4.461192e+01	1.553881e+02	7.927461e-01	7.769404e-01	7.769404e-01	4
166	166	39	159	4.461192e+01	1.553881e+02	8.030303e-01	7.769404e-01	7.769404e-01	4
167	167	64	153	4.461192e+01	1.553881e+02	7.050691e-01	7.769404e-01	7.769404e-01	4
168	168	32	151	4.461192e+01	1.553881e+02	8.251366e-01	7.769404e-01	7.769404e-01	4
169	169	47	147	4.461192e+01	1.553881e+02	7.577320e-01	7.769404e-01	7.769404e-01	4
170	170	41	164	4.461192e+01	1.553881e+02	8.000000e-01	7.769404e-01	7.769404e-01	4
171	171	35	143	4.461192e+01	1.553881e+02	8.033708e-01	7.769404e-01	7.769404e-01	4
172	172	50	148	4.461192e+01	1.553881e+02	7.474747e-01	7.769404e-01	7.769404e-01	4
173	173	36	151	4.461192e+01	1.553881e+02	8.074866e-01	7.769404e-01	7.769404e-01	4
174	174	41	156	4.461192e+01	1.553881e+02	7.918782e-01	7.769404e-01	7.769404e-01	4
175	175	54	156	4.461192e+01	1.553881e+02	7.428571e-01	7.769404e-01	7.769404e-01	4
176	176	57	149	4.461192e+01	1.553881e+02	7.233010e-01	7.769404e-01	7.769404e-01	4
177	177	46	175	4.461192e+01	1.553881e+02	7.918552e-01	7.769404e-01	7.769404e-01	4
178	178	48	172	4.461192e+01	1.553881e+02	7.818182e-01	7.769404e-01	7.769404e-01	4
179	179	38	152	4.461192e+01	1.553881e+02	8.000000e-01	7.769404e-01	7.769404e-01	4
180	180	41	159	4.461192e+01	1.553881e+02	7.950000e-01	7.769404e-01	7.769404e-01	4
181	181	38	145	4.461192e+01	1.553881e+02	7.923497e-01	7.769404e-01	7.769404e-01	4
182	182	43	151	4.461192e+01	1.553881e+02	7.783505e-01	7.769404e-01	7.769404e-01	4
183	183	41	183	4.461192e+01	1.553881e+02	8.169643e-01	7.769404e-01	7.769404e-01	4
184	184	44	153	4.461192e+01	1.553881e+02	7.766497e-01	7.769404e-01	7.769404e-01	4
185	185	45	150	4.461192e+01	1.553881e+02	7.692308e-01	7.769404e-01	7.769404e-01	4
186	186	37	143	4.461192e+01	1.553881e+02	7.944444e-01	7.769404e-01	7.769404e-01	4
187	187	50	159	4.461192e+01	1.553881e+02	7.607656e-01	7.769404e-01	7.769404e-01	4
188	188	47	139	4.461192e+01	1.553881e+02	7.473118e-01	7.769404e-01	7.769404e-01	4
189	189	58	168	4.461192e+01	1.553881e+02	7.433628e-01	7.769404e-01	7.769404e-01	4
190	190	40	140	4.461192e+01	1.553881e+02	7.777778e-01	7.769404e-01	7.769404e-01	4
191	191	44	141	4.461192e+01	1.553881e+02	7.621622e-01	7.769404e-01	7.769404e-01	4
192	192	46	154	4.461192e+01	1.553881e+02	7.700000e-01	7.769404e-01	7.769404e-01	4
193	193	48	144	4.461192e+01	1.553881e+02	7.500000e-01	7.769404e-01	7.769404e-01	4
194	194	49	162	4.461192e+01	1.553881e+02	7.677725e-01	7.769404e-01	7.769404e-01	4
195	195	35	164	4.461192e+01	1.553881e+02	8.241206e-01	7.769404e-01	7.769404e-01	4
196	196	35	173	4.461192e+01	1.553881e+02	8.317308e-01	7.769404e-01	7.769404e-01	4
197	197	39	144	4.461192e+01	1.553881e+02	7.868852e-01	7.769404e-01	7.769404e-01	4
198	198	52	166	4.461192e+01	1.553881e+02	7.614679e-01	7.769404e-01	7.769404e-01	4
199	199	58	160	4.461192e+01	1.553881e+02	7.339450e-01	7.769404e-01	7.769404e-01	4
200	200	40	149	4.461192e+01	1.553881e+02	7.883598e-01	7.769404e-01	7.769404e-01	4
