# Supplementary material for: Cochaperones convey the energy of ATP hydrolysis for directional action of Hsp90
Source: Nat Commun. 2024 Jan 17;15:569. doi: 10.1038/s41467-024-44847-6 (PMC10794413; doi:10.1038/s41467-024-44847-6)
Supplement: Supplementary file 6 — Source Data [file 41467_2024_44847_MOESM6_ESM.zip › SourceData_Simulations/1_Simulations_0kT/sim_0kT_mol132of200.txt]

coordinates	83.64	125.35	211.64	125.35
time(s)	frame	Idon(a.u.)	Iacc(a.u.)	Idon ideal(a.u.)	Iacc ideal(a.u.)	FRET	FRET ideal (blurr)	FRET ideal	state sequence
1	1	159	37	1.731844e+02	2.681555e+01	1.887755e-01	1.340778e-01	1.340778e-01	1
2	2	165	20	1.731844e+02	2.681555e+01	1.081081e-01	1.340778e-01	1.340778e-01	1
3	3	179	28	1.731844e+02	2.681555e+01	1.352657e-01	1.340778e-01	1.340778e-01	1
4	4	180	23	1.731844e+02	2.681555e+01	1.133005e-01	1.340778e-01	1.340778e-01	1
5	5	162	20	1.731844e+02	2.681555e+01	1.098901e-01	1.340778e-01	1.340778e-01	1
6	6	181	34	1.731844e+02	2.681555e+01	1.581395e-01	1.340778e-01	1.340778e-01	1
7	7	212	34	1.731844e+02	2.681555e+01	1.382114e-01	1.340778e-01	1.340778e-01	1
8	8	166	26	1.731844e+02	2.681555e+01	1.354167e-01	1.340778e-01	1.340778e-01	1
9	9	144	31	1.731844e+02	2.681555e+01	1.771429e-01	1.340778e-01	1.340778e-01	1
10	10	175	32	1.731844e+02	2.681555e+01	1.545894e-01	1.340778e-01	1.340778e-01	1
11	11	145	31	1.731844e+02	2.681555e+01	1.761364e-01	1.340778e-01	1.340778e-01	1
12	12	160	23	1.731844e+02	2.681555e+01	1.256831e-01	1.340778e-01	1.340778e-01	1
13	13	194	29	1.731844e+02	2.681555e+01	1.300448e-01	1.340778e-01	1.340778e-01	1
14	14	193	27	1.731844e+02	2.681555e+01	1.227273e-01	1.340778e-01	1.340778e-01	1
15	15	172	35	1.731844e+02	2.681555e+01	1.690821e-01	1.340778e-01	1.340778e-01	1
16	16	151	33	1.731844e+02	2.681555e+01	1.793478e-01	1.340778e-01	1.340778e-01	1
17	17	169	31	1.731844e+02	2.681555e+01	1.550000e-01	1.340778e-01	1.340778e-01	1
18	18	152	26	1.731844e+02	2.681555e+01	1.460674e-01	1.340778e-01	1.340778e-01	1
19	19	183	34	1.731844e+02	2.681555e+01	1.566820e-01	1.340778e-01	1.340778e-01	1
20	20	157	25	1.731844e+02	2.681555e+01	1.373626e-01	1.340778e-01	1.340778e-01	1
21	21	174	28	1.731844e+02	2.681555e+01	1.386139e-01	1.340778e-01	1.340778e-01	1
22	22	155	19	1.731844e+02	2.681555e+01	1.091954e-01	1.340778e-01	1.340778e-01	1
23	23	161	23	1.731844e+02	2.681555e+01	1.250000e-01	1.340778e-01	1.340778e-01	1
24	24	168	25	1.731844e+02	2.681555e+01	1.295337e-01	1.340778e-01	1.340778e-01	1
25	25	187	29	1.731844e+02	2.681555e+01	1.342593e-01	1.340778e-01	1.340778e-01	1
26	26	180	28	1.731844e+02	2.681555e+01	1.346154e-01	1.340778e-01	1.340778e-01	1
27	27	170	27	1.731844e+02	2.681555e+01	1.370558e-01	1.340778e-01	1.340778e-01	1
28	28	169	26	1.731844e+02	2.681555e+01	1.333333e-01	1.340778e-01	1.340778e-01	1
29	29	153	28	1.731844e+02	2.681555e+01	1.546961e-01	1.340778e-01	1.340778e-01	1
30	30	196	28	1.731844e+02	2.681555e+01	1.250000e-01	1.340778e-01	1.340778e-01	1
31	31	175	24	1.731844e+02	2.681555e+01	1.206030e-01	1.340778e-01	1.340778e-01	1
32	32	182	27	1.731844e+02	2.681555e+01	1.291866e-01	1.340778e-01	1.340778e-01	1
33	33	171	27	1.731844e+02	2.681555e+01	1.363636e-01	1.340778e-01	1.340778e-01	1
34	34	168	31	1.731844e+02	2.681555e+01	1.557789e-01	1.340778e-01	1.340778e-01	1
35	35	167	28	1.731844e+02	2.681555e+01	1.435897e-01	1.340778e-01	1.340778e-01	1
36	36	172	29	1.731844e+02	2.681555e+01	1.442786e-01	1.340778e-01	1.340778e-01	1
37	37	139	25	1.731844e+02	2.681555e+01	1.524390e-01	1.340778e-01	1.340778e-01	1
38	38	192	28	1.731844e+02	2.681555e+01	1.272727e-01	1.340778e-01	1.340778e-01	1
39	39	171	28	1.731844e+02	2.681555e+01	1.407035e-01	1.340778e-01	1.340778e-01	1
40	40	173	36	1.731844e+02	2.681555e+01	1.722488e-01	1.340778e-01	1.340778e-01	1
41	41	177	28	1.731844e+02	2.681555e+01	1.365854e-01	1.340778e-01	1.340778e-01	1
42	42	169	37	1.731844e+02	2.681555e+01	1.796117e-01	1.340778e-01	1.340778e-01	1
43	43	174	23	1.731844e+02	2.681555e+01	1.167513e-01	1.340778e-01	1.340778e-01	1
44	44	166	27	1.731844e+02	2.681555e+01	1.398964e-01	1.340778e-01	1.340778e-01	1
45	45	170	28	1.731844e+02	2.681555e+01	1.414141e-01	1.340778e-01	1.340778e-01	1
46	46	195	33	1.731844e+02	2.681555e+01	1.447368e-01	1.340778e-01	1.340778e-01	1
47	47	164	25	1.731844e+02	2.681555e+01	1.322751e-01	1.340778e-01	1.340778e-01	1
48	48	173	33	1.731844e+02	2.681555e+01	1.601942e-01	1.340778e-01	1.340778e-01	1
49	49	177	30	1.731844e+02	2.681555e+01	1.449275e-01	1.340778e-01	1.340778e-01	1
50	50	181	30	1.731844e+02	2.681555e+01	1.421801e-01	1.340778e-01	1.340778e-01	1
51	51	157	26	1.731844e+02	2.681555e+01	1.420765e-01	1.340778e-01	1.340778e-01	1
52	52	155	23	1.731844e+02	2.681555e+01	1.292135e-01	1.340778e-01	1.340778e-01	1
53	53	186	31	1.731844e+02	2.681555e+01	1.428571e-01	1.340778e-01	1.340778e-01	1
54	54	194	25	1.731844e+02	2.681555e+01	1.141553e-01	1.340778e-01	1.340778e-01	1
55	55	176	26	1.731844e+02	2.681555e+01	1.287129e-01	1.340778e-01	1.340778e-01	1
56	56	156	22	1.731844e+02	2.681555e+01	1.235955e-01	1.340778e-01	1.340778e-01	1
57	57	187	27	1.731844e+02	2.681555e+01	1.261682e-01	1.340778e-01	1.340778e-01	1
58	58	172	24	1.731844e+02	2.681555e+01	1.224490e-01	1.340778e-01	1.340778e-01	1
59	59	185	25	1.731844e+02	2.681555e+01	1.190476e-01	1.340778e-01	1.340778e-01	1
60	60	182	19	1.731844e+02	2.681555e+01	9.452736e-02	1.340778e-01	1.340778e-01	1
61	61	185	24	1.731844e+02	2.681555e+01	1.148325e-01	1.340778e-01	1.340778e-01	1
62	62	178	23	1.731844e+02	2.681555e+01	1.144279e-01	1.340778e-01	1.340778e-01	1
63	63	175	26	1.731844e+02	2.681555e+01	1.293532e-01	1.340778e-01	1.340778e-01	1
64	64	144	28	1.731844e+02	2.681555e+01	1.627907e-01	1.340778e-01	1.340778e-01	1
65	65	168	30	1.731844e+02	2.681555e+01	1.515152e-01	1.340778e-01	1.340778e-01	1
66	66	175	34	1.731844e+02	2.681555e+01	1.626794e-01	1.340778e-01	1.340778e-01	1
67	67	177	24	1.731844e+02	2.681555e+01	1.194030e-01	1.340778e-01	1.340778e-01	1
68	68	194	29	1.731844e+02	2.681555e+01	1.300448e-01	1.340778e-01	1.340778e-01	1
69	69	197	22	1.731844e+02	2.681555e+01	1.004566e-01	1.340778e-01	1.340778e-01	1
70	70	182	19	1.731844e+02	2.681555e+01	9.452736e-02	1.340778e-01	1.340778e-01	1
71	71	170	21	1.731844e+02	2.681555e+01	1.099476e-01	1.340778e-01	1.340778e-01	1
72	72	178	32	1.731844e+02	2.681555e+01	1.523810e-01	1.340778e-01	1.340778e-01	1
73	73	189	35	1.731844e+02	2.681555e+01	1.562500e-01	1.340778e-01	1.340778e-01	1
74	74	176	28	1.731844e+02	2.681555e+01	1.372549e-01	1.340778e-01	1.340778e-01	1
75	75	159	23	1.731844e+02	2.681555e+01	1.263736e-01	1.340778e-01	1.340778e-01	1
76	76	173	26	1.731844e+02	2.681555e+01	1.306533e-01	1.340778e-01	1.340778e-01	1
77	77	182	27	1.731844e+02	2.681555e+01	1.291866e-01	1.340778e-01	1.340778e-01	1
78	78	178	27	1.731844e+02	2.681555e+01	1.317073e-01	1.340778e-01	1.340778e-01	1
79	79	194	26	1.731844e+02	2.681555e+01	1.181818e-01	1.340778e-01	1.340778e-01	1
80	80	184	30	1.731844e+02	2.681555e+01	1.401869e-01	1.340778e-01	1.340778e-01	1
81	81	183	31	1.731844e+02	2.681555e+01	1.448598e-01	1.340778e-01	1.340778e-01	1
82	82	159	30	1.731844e+02	2.681555e+01	1.587302e-01	1.340778e-01	1.340778e-01	1
83	83	185	27	1.731844e+02	2.681555e+01	1.273585e-01	1.340778e-01	1.340778e-01	1
84	84	171	29	1.731844e+02	2.681555e+01	1.450000e-01	1.340778e-01	1.340778e-01	1
85	85	164	23	1.731844e+02	2.681555e+01	1.229947e-01	1.340778e-01	1.340778e-01	1
86	86	189	24	1.731844e+02	2.681555e+01	1.126761e-01	1.340778e-01	1.340778e-01	1
87	87	164	22	1.731844e+02	2.681555e+01	1.182796e-01	1.340778e-01	1.340778e-01	1
88	88	191	24	1.731844e+02	2.681555e+01	1.116279e-01	1.340778e-01	1.340778e-01	1
89	89	178	28	1.731844e+02	2.681555e+01	1.359223e-01	1.340778e-01	1.340778e-01	1
90	90	177	30	1.731844e+02	2.681555e+01	1.449275e-01	1.340778e-01	1.340778e-01	1
91	91	189	24	1.731844e+02	2.681555e+01	1.126761e-01	1.340778e-01	1.340778e-01	1
92	92	162	26	1.731844e+02	2.681555e+01	1.382979e-01	1.340778e-01	1.340778e-01	1
93	93	153	33	1.731844e+02	2.681555e+01	1.774194e-01	1.340778e-01	1.340778e-01	1
94	94	163	29	1.731844e+02	2.681555e+01	1.510417e-01	1.340778e-01	1.340778e-01	1
95	95	176	24	1.731844e+02	2.681555e+01	1.200000e-01	1.340778e-01	1.340778e-01	1
96	96	146	31	1.731844e+02	2.681555e+01	1.751412e-01	1.340778e-01	1.340778e-01	1
97	97	175	29	1.731844e+02	2.681555e+01	1.421569e-01	1.340778e-01	1.340778e-01	1
98	98	167	32	1.731844e+02	2.681555e+01	1.608040e-01	1.340778e-01	1.340778e-01	1
99	99	162	30	1.731844e+02	2.681555e+01	1.562500e-01	1.340778e-01	1.340778e-01	1
100	100	178	22	1.731844e+02	2.681555e+01	1.100000e-01	1.340778e-01	1.340778e-01	1
101	101	152	31	1.731844e+02	2.681555e+01	1.693989e-01	1.340778e-01	1.340778e-01	1
102	102	159	34	1.731844e+02	2.681555e+01	1.761658e-01	1.340778e-01	1.340778e-01	1
103	103	176	26	1.731844e+02	2.681555e+01	1.287129e-01	1.340778e-01	1.340778e-01	1
104	104	190	21	1.731844e+02	2.681555e+01	9.952607e-02	1.340778e-01	1.340778e-01	1
105	105	189	27	1.731844e+02	2.681555e+01	1.250000e-01	1.340778e-01	1.340778e-01	1
106	106	164	29	1.731844e+02	2.681555e+01	1.502591e-01	1.340778e-01	1.340778e-01	1
107	107	174	26	1.731844e+02	2.681555e+01	1.300000e-01	1.340778e-01	1.340778e-01	1
108	108	169	37	1.731844e+02	2.681555e+01	1.796117e-01	1.340778e-01	1.340778e-01	1
109	109	168	25	1.731844e+02	2.681555e+01	1.295337e-01	1.340778e-01	1.340778e-01	1
110	110	180	19	1.731844e+02	2.681555e+01	9.547739e-02	1.340778e-01	1.340778e-01	1
111	111	180	27	1.731844e+02	2.681555e+01	1.304348e-01	1.340778e-01	1.340778e-01	1
112	112	146	21	1.731844e+02	2.681555e+01	1.257485e-01	1.340778e-01	1.340778e-01	1
113	113	167	24	1.731844e+02	2.681555e+01	1.256545e-01	1.340778e-01	1.340778e-01	1
114	114	195	26	1.731844e+02	2.681555e+01	1.176471e-01	1.340778e-01	1.340778e-01	1
115	115	115	87	1.207412e+02	7.925881e+01	4.306931e-01	3.962941e-01	1.340778e-01	1
116	116	31	153	2.606145e+01	1.739386e+02	8.315217e-01	8.696928e-01	8.696928e-01	4
117	117	25	197	2.606145e+01	1.739386e+02	8.873874e-01	8.696928e-01	8.696928e-01	4
118	118	23	184	2.606145e+01	1.739386e+02	8.888889e-01	8.696928e-01	8.696928e-01	4
119	119	32	162	2.606145e+01	1.739386e+02	8.350515e-01	8.696928e-01	8.696928e-01	4
120	120	20	166	2.606145e+01	1.739386e+02	8.924731e-01	8.696928e-01	8.696928e-01	4
121	121	29	196	2.606145e+01	1.739386e+02	8.711111e-01	8.696928e-01	8.696928e-01	4
122	122	28	182	2.606145e+01	1.739386e+02	8.666667e-01	8.696928e-01	8.696928e-01	4
123	123	30	183	2.606145e+01	1.739386e+02	8.591549e-01	8.696928e-01	8.696928e-01	4
124	124	26	160	2.606145e+01	1.739386e+02	8.602151e-01	8.696928e-01	8.696928e-01	4
125	125	23	177	2.606145e+01	1.739386e+02	8.850000e-01	8.696928e-01	8.696928e-01	4
126	126	25	170	2.606145e+01	1.739386e+02	8.717949e-01	8.696928e-01	8.696928e-01	4
127	127	31	186	2.606145e+01	1.739386e+02	8.571429e-01	8.696928e-01	8.696928e-01	4
128	128	20	176	2.606145e+01	1.739386e+02	8.979592e-01	8.696928e-01	8.696928e-01	4
129	129	33	161	2.606145e+01	1.739386e+02	8.298969e-01	8.696928e-01	8.696928e-01	4
130	130	27	173	2.606145e+01	1.739386e+02	8.650000e-01	8.696928e-01	8.696928e-01	4
131	131	26	150	2.606145e+01	1.739386e+02	8.522727e-01	8.696928e-01	8.696928e-01	4
132	132	15	170	2.606145e+01	1.739386e+02	9.189189e-01	8.696928e-01	8.696928e-01	4
133	133	25	156	2.606145e+01	1.739386e+02	8.618785e-01	8.696928e-01	8.696928e-01	4
134	134	31	171	2.606145e+01	1.739386e+02	8.465347e-01	8.696928e-01	8.696928e-01	4
135	135	35	184	2.606145e+01	1.739386e+02	8.401826e-01	8.696928e-01	8.696928e-01	4
136	136	26	199	2.606145e+01	1.739386e+02	8.844444e-01	8.696928e-01	8.696928e-01	4
137	137	30	182	2.606145e+01	1.739386e+02	8.584906e-01	8.696928e-01	8.696928e-01	4
138	138	16	137	2.606145e+01	1.739386e+02	8.954248e-01	8.696928e-01	8.696928e-01	4
139	139	21	169	2.606145e+01	1.739386e+02	8.894737e-01	8.696928e-01	8.696928e-01	4
140	140	25	171	2.606145e+01	1.739386e+02	8.724490e-01	8.696928e-01	8.696928e-01	4
141	141	35	178	2.606145e+01	1.739386e+02	8.356808e-01	8.696928e-01	8.696928e-01	4
142	142	23	184	2.606145e+01	1.739386e+02	8.888889e-01	8.696928e-01	8.696928e-01	4
143	143	31	171	2.606145e+01	1.739386e+02	8.465347e-01	8.696928e-01	8.696928e-01	4
144	144	29	174	2.606145e+01	1.739386e+02	8.571429e-01	8.696928e-01	8.696928e-01	4
145	145	15	194	2.606145e+01	1.739386e+02	9.282297e-01	8.696928e-01	8.696928e-01	4
146	146	25	176	2.606145e+01	1.739386e+02	8.756219e-01	8.696928e-01	8.696928e-01	4
147	147	30	180	2.606145e+01	1.739386e+02	8.571429e-01	8.696928e-01	8.696928e-01	4
148	148	19	158	2.606145e+01	1.739386e+02	8.926554e-01	8.696928e-01	8.696928e-01	4
149	149	46	176	2.606145e+01	1.739386e+02	7.927928e-01	8.696928e-01	8.696928e-01	4
150	150	30	179	2.606145e+01	1.739386e+02	8.564593e-01	8.696928e-01	8.696928e-01	4
151	151	22	192	2.606145e+01	1.739386e+02	8.971963e-01	8.696928e-01	8.696928e-01	4
152	152	29	166	2.606145e+01	1.739386e+02	8.512821e-01	8.696928e-01	8.696928e-01	4
153	153	29	174	2.606145e+01	1.739386e+02	8.571429e-01	8.696928e-01	8.696928e-01	4
154	154	12	179	2.606145e+01	1.739386e+02	9.371728e-01	8.696928e-01	8.696928e-01	4
155	155	26	162	2.606145e+01	1.739386e+02	8.617021e-01	8.696928e-01	8.696928e-01	4
156	156	33	164	2.606145e+01	1.739386e+02	8.324873e-01	8.696928e-01	8.696928e-01	4
157	157	32	160	2.606145e+01	1.739386e+02	8.333333e-01	8.696928e-01	8.696928e-01	4
158	158	24	167	2.606145e+01	1.739386e+02	8.743455e-01	8.696928e-01	8.696928e-01	4
159	159	30	165	2.606145e+01	1.739386e+02	8.461538e-01	8.696928e-01	8.696928e-01	4
160	160	23	153	2.606145e+01	1.739386e+02	8.693182e-01	8.696928e-01	8.696928e-01	4
161	161	25	187	2.606145e+01	1.739386e+02	8.820755e-01	8.696928e-01	8.696928e-01	4
162	162	25	188	2.606145e+01	1.739386e+02	8.826291e-01	8.696928e-01	8.696928e-01	4
163	163	14	183	2.606145e+01	1.739386e+02	9.289340e-01	8.696928e-01	8.696928e-01	4
164	164	26	163	2.606145e+01	1.739386e+02	8.624339e-01	8.696928e-01	8.696928e-01	4
165	165	19	194	2.606145e+01	1.739386e+02	9.107981e-01	8.696928e-01	8.696928e-01	4
166	166	26	179	2.606145e+01	1.739386e+02	8.731707e-01	8.696928e-01	8.696928e-01	4
167	167	25	186	2.606145e+01	1.739386e+02	8.815166e-01	8.696928e-01	8.696928e-01	4
168	168	28	178	2.606145e+01	1.739386e+02	8.640777e-01	8.696928e-01	8.696928e-01	4
169	169	29	167	2.606145e+01	1.739386e+02	8.520408e-01	8.696928e-01	8.696928e-01	4
170	170	26	181	2.606145e+01	1.739386e+02	8.743961e-01	8.696928e-01	8.696928e-01	4
171	171	10	156	2.606145e+01	1.739386e+02	9.397590e-01	8.696928e-01	8.696928e-01	4
172	172	76	113	7.714524e+01	1.228548e+02	5.978836e-01	6.142738e-01	8.696928e-01	4
173	173	161	37	1.731844e+02	2.681555e+01	1.868687e-01	1.340778e-01	1.340778e-01	1
174	174	156	25	1.731844e+02	2.681555e+01	1.381215e-01	1.340778e-01	1.340778e-01	1
175	175	168	20	1.731844e+02	2.681555e+01	1.063830e-01	1.340778e-01	1.340778e-01	1
176	176	171	19	1.731844e+02	2.681555e+01	1.000000e-01	1.340778e-01	1.340778e-01	1
177	177	156	22	1.731844e+02	2.681555e+01	1.235955e-01	1.340778e-01	1.340778e-01	1
178	178	167	23	1.731844e+02	2.681555e+01	1.210526e-01	1.340778e-01	1.340778e-01	1
179	179	175	18	1.731844e+02	2.681555e+01	9.326425e-02	1.340778e-01	1.340778e-01	1
180	180	185	25	1.731844e+02	2.681555e+01	1.190476e-01	1.340778e-01	1.340778e-01	1
181	181	165	26	1.731844e+02	2.681555e+01	1.361257e-01	1.340778e-01	1.340778e-01	1
182	182	170	21	1.731844e+02	2.681555e+01	1.099476e-01	1.340778e-01	1.340778e-01	1
183	183	165	26	1.731844e+02	2.681555e+01	1.361257e-01	1.340778e-01	1.340778e-01	1
184	184	198	30	1.731844e+02	2.681555e+01	1.315789e-01	1.340778e-01	1.340778e-01	1
185	185	172	26	1.731844e+02	2.681555e+01	1.313131e-01	1.340778e-01	1.340778e-01	1
186	186	174	27	1.731844e+02	2.681555e+01	1.343284e-01	1.340778e-01	1.340778e-01	1
187	187	166	33	1.731844e+02	2.681555e+01	1.658291e-01	1.340778e-01	1.340778e-01	1
188	188	181	27	1.731844e+02	2.681555e+01	1.298077e-01	1.340778e-01	1.340778e-01	1
189	189	175	30	1.731844e+02	2.681555e+01	1.463415e-01	1.340778e-01	1.340778e-01	1
190	190	165	30	1.731844e+02	2.681555e+01	1.538462e-01	1.340778e-01	1.340778e-01	1
191	191	179	26	1.731844e+02	2.681555e+01	1.268293e-01	1.340778e-01	1.340778e-01	1
192	192	186	37	1.731844e+02	2.681555e+01	1.659193e-01	1.340778e-01	1.340778e-01	1
193	193	157	20	1.731844e+02	2.681555e+01	1.129944e-01	1.340778e-01	1.340778e-01	1
194	194	188	30	1.731844e+02	2.681555e+01	1.376147e-01	1.340778e-01	1.340778e-01	1
195	195	163	31	1.731844e+02	2.681555e+01	1.597938e-01	1.340778e-01	1.340778e-01	1
196	196	169	30	1.731844e+02	2.681555e+01	1.507538e-01	1.340778e-01	1.340778e-01	1
197	197	159	23	1.731844e+02	2.681555e+01	1.263736e-01	1.340778e-01	1.340778e-01	1
198	198	194	23	1.731844e+02	2.681555e+01	1.059908e-01	1.340778e-01	1.340778e-01	1
199	199	187	18	1.731844e+02	2.681555e+01	8.780488e-02	1.340778e-01	1.340778e-01	1
200	200	171	21	1.731844e+02	2.681555e+01	1.093750e-01	1.340778e-01	1.340778e-01	1
