# Supplementary material for: Cochaperones convey the energy of ATP hydrolysis for directional action of Hsp90
Source: Nat Commun. 2024 Jan 17;15:569. doi: 10.1038/s41467-024-44847-6 (PMC10794413; doi:10.1038/s41467-024-44847-6)
Supplement: Supplementary file 6 — Source Data [file 41467_2024_44847_MOESM6_ESM.zip › SourceData_Simulations/1_Simulations_0kT/sim_0kT_mol133of200.txt]

coordinates	57.19	208.89	185.19	208.89
time(s)	frame	Idon(a.u.)	Iacc(a.u.)	Idon ideal(a.u.)	Iacc ideal(a.u.)	FRET	FRET ideal (blurr)	FRET ideal	state sequence
1	1	43	138	4.822062e+01	1.517794e+02	7.624309e-01	7.588969e-01	7.588969e-01	4
2	2	57	170	4.822062e+01	1.517794e+02	7.488987e-01	7.588969e-01	7.588969e-01	4
3	3	45	146	4.822062e+01	1.517794e+02	7.643979e-01	7.588969e-01	7.588969e-01	4
4	4	55	130	4.822062e+01	1.517794e+02	7.027027e-01	7.588969e-01	7.588969e-01	4
5	5	34	157	4.822062e+01	1.517794e+02	8.219895e-01	7.588969e-01	7.588969e-01	4
6	6	59	172	4.822062e+01	1.517794e+02	7.445887e-01	7.588969e-01	7.588969e-01	4
7	7	56	151	4.822062e+01	1.517794e+02	7.294686e-01	7.588969e-01	7.588969e-01	4
8	8	34	142	4.822062e+01	1.517794e+02	8.068182e-01	7.588969e-01	7.588969e-01	4
9	9	46	166	4.822062e+01	1.517794e+02	7.830189e-01	7.588969e-01	7.588969e-01	4
10	10	46	155	4.822062e+01	1.517794e+02	7.711443e-01	7.588969e-01	7.588969e-01	4
11	11	43	145	4.822062e+01	1.517794e+02	7.712766e-01	7.588969e-01	7.588969e-01	4
12	12	43	160	4.822062e+01	1.517794e+02	7.881773e-01	7.588969e-01	7.588969e-01	4
13	13	44	145	4.822062e+01	1.517794e+02	7.671958e-01	7.588969e-01	7.588969e-01	4
14	14	39	170	4.822062e+01	1.517794e+02	8.133971e-01	7.588969e-01	7.588969e-01	4
15	15	49	160	4.822062e+01	1.517794e+02	7.655502e-01	7.588969e-01	7.588969e-01	4
16	16	45	159	4.822062e+01	1.517794e+02	7.794118e-01	7.588969e-01	7.588969e-01	4
17	17	49	150	4.822062e+01	1.517794e+02	7.537688e-01	7.588969e-01	7.588969e-01	4
18	18	44	142	4.822062e+01	1.517794e+02	7.634409e-01	7.588969e-01	7.588969e-01	4
19	19	48	149	4.822062e+01	1.517794e+02	7.563452e-01	7.588969e-01	7.588969e-01	4
20	20	51	144	4.822062e+01	1.517794e+02	7.384615e-01	7.588969e-01	7.588969e-01	4
21	21	55	149	4.822062e+01	1.517794e+02	7.303922e-01	7.588969e-01	7.588969e-01	4
22	22	54	138	4.822062e+01	1.517794e+02	7.187500e-01	7.588969e-01	7.588969e-01	4
23	23	51	163	4.822062e+01	1.517794e+02	7.616822e-01	7.588969e-01	7.588969e-01	4
24	24	42	147	4.822062e+01	1.517794e+02	7.777778e-01	7.588969e-01	7.588969e-01	4
25	25	45	140	4.822062e+01	1.517794e+02	7.567568e-01	7.588969e-01	7.588969e-01	4
26	26	51	162	4.822062e+01	1.517794e+02	7.605634e-01	7.588969e-01	7.588969e-01	4
27	27	57	145	4.822062e+01	1.517794e+02	7.178218e-01	7.588969e-01	7.588969e-01	4
28	28	57	151	4.822062e+01	1.517794e+02	7.259615e-01	7.588969e-01	7.588969e-01	4
29	29	63	138	4.822062e+01	1.517794e+02	6.865672e-01	7.588969e-01	7.588969e-01	4
30	30	48	143	4.822062e+01	1.517794e+02	7.486911e-01	7.588969e-01	7.588969e-01	4
31	31	39	161	4.822062e+01	1.517794e+02	8.050000e-01	7.588969e-01	7.588969e-01	4
32	32	37	157	4.822062e+01	1.517794e+02	8.092784e-01	7.588969e-01	7.588969e-01	4
33	33	47	138	4.822062e+01	1.517794e+02	7.459459e-01	7.588969e-01	7.588969e-01	4
34	34	45	157	4.822062e+01	1.517794e+02	7.772277e-01	7.588969e-01	7.588969e-01	4
35	35	43	132	4.822062e+01	1.517794e+02	7.542857e-01	7.588969e-01	7.588969e-01	4
36	36	47	155	4.822062e+01	1.517794e+02	7.673267e-01	7.588969e-01	7.588969e-01	4
37	37	39	157	4.822062e+01	1.517794e+02	8.010204e-01	7.588969e-01	7.588969e-01	4
38	38	39	146	4.822062e+01	1.517794e+02	7.891892e-01	7.588969e-01	7.588969e-01	4
39	39	39	149	4.822062e+01	1.517794e+02	7.925532e-01	7.588969e-01	7.588969e-01	4
40	40	50	136	4.822062e+01	1.517794e+02	7.311828e-01	7.588969e-01	7.588969e-01	4
41	41	34	155	4.822062e+01	1.517794e+02	8.201058e-01	7.588969e-01	7.588969e-01	4
42	42	53	148	4.822062e+01	1.517794e+02	7.363184e-01	7.588969e-01	7.588969e-01	4
43	43	39	148	4.822062e+01	1.517794e+02	7.914439e-01	7.588969e-01	7.588969e-01	4
44	44	51	156	4.822062e+01	1.517794e+02	7.536232e-01	7.588969e-01	7.588969e-01	4
45	45	48	143	4.822062e+01	1.517794e+02	7.486911e-01	7.588969e-01	7.588969e-01	4
46	46	49	140	4.822062e+01	1.517794e+02	7.407407e-01	7.588969e-01	7.588969e-01	4
47	47	44	144	4.822062e+01	1.517794e+02	7.659574e-01	7.588969e-01	7.588969e-01	4
48	48	41	142	4.822062e+01	1.517794e+02	7.759563e-01	7.588969e-01	7.588969e-01	4
49	49	42	149	4.822062e+01	1.517794e+02	7.801047e-01	7.588969e-01	7.588969e-01	4
50	50	50	135	4.822062e+01	1.517794e+02	7.297297e-01	7.588969e-01	7.588969e-01	4
51	51	44	148	4.822062e+01	1.517794e+02	7.708333e-01	7.588969e-01	7.588969e-01	4
52	52	54	130	4.822062e+01	1.517794e+02	7.065217e-01	7.588969e-01	7.588969e-01	4
53	53	51	139	4.822062e+01	1.517794e+02	7.315789e-01	7.588969e-01	7.588969e-01	4
54	54	36	121	4.822062e+01	1.517794e+02	7.707006e-01	7.588969e-01	7.588969e-01	4
55	55	47	163	4.822062e+01	1.517794e+02	7.761905e-01	7.588969e-01	7.588969e-01	4
56	56	45	158	4.822062e+01	1.517794e+02	7.783251e-01	7.588969e-01	7.588969e-01	4
57	57	47	148	4.822062e+01	1.517794e+02	7.589744e-01	7.588969e-01	7.588969e-01	4
58	58	55	155	4.822062e+01	1.517794e+02	7.380952e-01	7.588969e-01	7.588969e-01	4
59	59	60	136	4.822062e+01	1.517794e+02	6.938776e-01	7.588969e-01	7.588969e-01	4
60	60	57	145	4.822062e+01	1.517794e+02	7.178218e-01	7.588969e-01	7.588969e-01	4
61	61	54	135	4.822062e+01	1.517794e+02	7.142857e-01	7.588969e-01	7.588969e-01	4
62	62	53	162	4.822062e+01	1.517794e+02	7.534884e-01	7.588969e-01	7.588969e-01	4
63	63	45	117	4.822062e+01	1.517794e+02	7.222222e-01	7.588969e-01	7.588969e-01	4
64	64	42	140	4.822062e+01	1.517794e+02	7.692308e-01	7.588969e-01	7.588969e-01	4
65	65	45	150	4.822062e+01	1.517794e+02	7.692308e-01	7.588969e-01	7.588969e-01	4
66	66	48	148	4.822062e+01	1.517794e+02	7.551020e-01	7.588969e-01	7.588969e-01	4
67	67	51	169	4.822062e+01	1.517794e+02	7.681818e-01	7.588969e-01	7.588969e-01	4
68	68	53	143	4.822062e+01	1.517794e+02	7.295918e-01	7.588969e-01	7.588969e-01	4
69	69	48	160	4.822062e+01	1.517794e+02	7.692308e-01	7.588969e-01	7.588969e-01	4
70	70	46	147	4.822062e+01	1.517794e+02	7.616580e-01	7.588969e-01	7.588969e-01	4
71	71	50	152	4.822062e+01	1.517794e+02	7.524752e-01	7.588969e-01	7.588969e-01	4
72	72	44	174	4.822062e+01	1.517794e+02	7.981651e-01	7.588969e-01	7.588969e-01	4
73	73	54	133	4.822062e+01	1.517794e+02	7.112299e-01	7.588969e-01	7.588969e-01	4
74	74	39	143	4.822062e+01	1.517794e+02	7.857143e-01	7.588969e-01	7.588969e-01	4
75	75	47	163	4.822062e+01	1.517794e+02	7.761905e-01	7.588969e-01	7.588969e-01	4
76	76	43	158	4.822062e+01	1.517794e+02	7.860697e-01	7.588969e-01	7.588969e-01	4
77	77	41	144	4.822062e+01	1.517794e+02	7.783784e-01	7.588969e-01	7.588969e-01	4
78	78	41	153	4.822062e+01	1.517794e+02	7.886598e-01	7.588969e-01	7.588969e-01	4
79	79	46	163	4.822062e+01	1.517794e+02	7.799043e-01	7.588969e-01	7.588969e-01	4
80	80	53	126	4.822062e+01	1.517794e+02	7.039106e-01	7.588969e-01	7.588969e-01	4
81	81	49	160	4.822062e+01	1.517794e+02	7.655502e-01	7.588969e-01	7.588969e-01	4
82	82	45	143	4.822062e+01	1.517794e+02	7.606383e-01	7.588969e-01	7.588969e-01	4
83	83	43	139	4.822062e+01	1.517794e+02	7.637363e-01	7.588969e-01	7.588969e-01	4
84	84	59	146	4.822062e+01	1.517794e+02	7.121951e-01	7.588969e-01	7.588969e-01	4
85	85	51	144	4.822062e+01	1.517794e+02	7.384615e-01	7.588969e-01	7.588969e-01	4
86	86	44	173	4.822062e+01	1.517794e+02	7.972350e-01	7.588969e-01	7.588969e-01	4
87	87	47	145	4.822062e+01	1.517794e+02	7.552083e-01	7.588969e-01	7.588969e-01	4
88	88	42	147	4.822062e+01	1.517794e+02	7.777778e-01	7.588969e-01	7.588969e-01	4
89	89	54	164	4.822062e+01	1.517794e+02	7.522936e-01	7.588969e-01	7.588969e-01	4
90	90	51	158	4.822062e+01	1.517794e+02	7.559809e-01	7.588969e-01	7.588969e-01	4
91	91	49	142	4.822062e+01	1.517794e+02	7.434555e-01	7.588969e-01	7.588969e-01	4
92	92	43	148	4.822062e+01	1.517794e+02	7.748691e-01	7.588969e-01	7.588969e-01	4
93	93	49	156	4.822062e+01	1.517794e+02	7.609756e-01	7.588969e-01	7.588969e-01	4
94	94	40	145	4.822062e+01	1.517794e+02	7.837838e-01	7.588969e-01	7.588969e-01	4
95	95	39	135	4.822062e+01	1.517794e+02	7.758621e-01	7.588969e-01	7.588969e-01	4
96	96	55	153	4.822062e+01	1.517794e+02	7.355769e-01	7.588969e-01	7.588969e-01	4
97	97	39	184	4.822062e+01	1.517794e+02	8.251121e-01	7.588969e-01	7.588969e-01	4
98	98	52	173	4.822062e+01	1.517794e+02	7.688889e-01	7.588969e-01	7.588969e-01	4
99	99	56	160	4.822062e+01	1.517794e+02	7.407407e-01	7.588969e-01	7.588969e-01	4
100	100	50	156	4.822062e+01	1.517794e+02	7.572816e-01	7.588969e-01	7.588969e-01	4
101	101	44	154	4.822062e+01	1.517794e+02	7.777778e-01	7.588969e-01	7.588969e-01	4
102	102	47	136	4.822062e+01	1.517794e+02	7.431694e-01	7.588969e-01	7.588969e-01	4
103	103	48	144	4.822062e+01	1.517794e+02	7.500000e-01	7.588969e-01	7.588969e-01	4
104	104	45	144	4.822062e+01	1.517794e+02	7.619048e-01	7.588969e-01	7.588969e-01	4
105	105	51	141	4.822062e+01	1.517794e+02	7.343750e-01	7.588969e-01	7.588969e-01	4
106	106	51	180	4.822062e+01	1.517794e+02	7.792208e-01	7.588969e-01	7.588969e-01	4
107	107	57	132	4.822062e+01	1.517794e+02	6.984127e-01	7.588969e-01	7.588969e-01	4
108	108	36	173	4.822062e+01	1.517794e+02	8.277512e-01	7.588969e-01	7.588969e-01	4
109	109	44	146	4.822062e+01	1.517794e+02	7.684211e-01	7.588969e-01	7.588969e-01	4
110	110	52	149	4.822062e+01	1.517794e+02	7.412935e-01	7.588969e-01	7.588969e-01	4
111	111	43	147	4.822062e+01	1.517794e+02	7.736842e-01	7.588969e-01	7.588969e-01	4
112	112	47	146	4.822062e+01	1.517794e+02	7.564767e-01	7.588969e-01	7.588969e-01	4
113	113	49	151	4.822062e+01	1.517794e+02	7.550000e-01	7.588969e-01	7.588969e-01	4
114	114	50	186	4.519548e+01	1.548045e+02	7.881356e-01	7.740226e-01	7.588969e-01	4
115	115	28	172	4.083710e+01	1.591629e+02	8.600000e-01	7.958145e-01	7.958145e-01	3
116	116	36	136	4.158665e+01	1.584134e+02	7.906977e-01	7.920668e-01	7.958145e-01	3
117	117	34	159	4.822062e+01	1.517794e+02	8.238342e-01	7.588969e-01	7.588969e-01	4
118	118	44	141	4.822062e+01	1.517794e+02	7.621622e-01	7.588969e-01	7.588969e-01	4
119	119	63	149	4.822062e+01	1.517794e+02	7.028302e-01	7.588969e-01	7.588969e-01	4
120	120	45	154	4.822062e+01	1.517794e+02	7.738693e-01	7.588969e-01	7.588969e-01	4
121	121	56	141	4.822062e+01	1.517794e+02	7.157360e-01	7.588969e-01	7.588969e-01	4
122	122	196	33	1.694806e+02	3.051944e+01	1.441048e-01	1.525972e-01	3.126626e-02	1
123	123	203	6	1.937467e+02	6.253253e+00	2.870813e-02	3.126626e-02	3.126626e-02	1
124	124	194	7	1.937467e+02	6.253253e+00	3.482587e-02	3.126626e-02	3.126626e-02	1
125	125	204	4	1.937467e+02	6.253253e+00	1.923077e-02	3.126626e-02	3.126626e-02	1
126	126	178	7	1.937467e+02	6.253253e+00	3.783784e-02	3.126626e-02	3.126626e-02	1
127	127	196	6	1.937467e+02	6.253253e+00	2.970297e-02	3.126626e-02	3.126626e-02	1
128	128	200	3	1.937467e+02	6.253253e+00	1.477833e-02	3.126626e-02	3.126626e-02	1
129	129	197	12	1.937467e+02	6.253253e+00	5.741627e-02	3.126626e-02	3.126626e-02	1
130	130	194	3	1.937467e+02	6.253253e+00	1.522843e-02	3.126626e-02	3.126626e-02	1
131	131	209	9	1.937467e+02	6.253253e+00	4.128440e-02	3.126626e-02	3.126626e-02	1
132	132	204	5	1.937467e+02	6.253253e+00	2.392344e-02	3.126626e-02	3.126626e-02	1
133	133	198	4	1.937467e+02	6.253253e+00	1.980198e-02	3.126626e-02	3.126626e-02	1
134	134	189	10	1.937467e+02	6.253253e+00	5.025126e-02	3.126626e-02	3.126626e-02	1
135	135	181	13	1.937467e+02	6.253253e+00	6.701031e-02	3.126626e-02	3.126626e-02	1
136	136	213	11	1.937467e+02	6.253253e+00	4.910714e-02	3.126626e-02	3.126626e-02	1
137	137	202	6	1.937467e+02	6.253253e+00	2.884615e-02	3.126626e-02	3.126626e-02	1
138	138	163	35	1.693717e+02	3.062826e+01	1.767677e-01	1.531413e-01	3.126626e-02	1
139	139	55	154	4.822062e+01	1.517794e+02	7.368421e-01	7.588969e-01	7.588969e-01	4
140	140	42	131	4.822062e+01	1.517794e+02	7.572254e-01	7.588969e-01	7.588969e-01	4
141	141	54	144	4.822062e+01	1.517794e+02	7.272727e-01	7.588969e-01	7.588969e-01	4
142	142	61	140	4.822062e+01	1.517794e+02	6.965174e-01	7.588969e-01	7.588969e-01	4
143	143	43	150	4.822062e+01	1.517794e+02	7.772021e-01	7.588969e-01	7.588969e-01	4
144	144	45	143	4.822062e+01	1.517794e+02	7.606383e-01	7.588969e-01	7.588969e-01	4
145	145	49	126	4.822062e+01	1.517794e+02	7.200000e-01	7.588969e-01	7.588969e-01	4
146	146	44	163	4.822062e+01	1.517794e+02	7.874396e-01	7.588969e-01	7.588969e-01	4
147	147	51	156	4.822062e+01	1.517794e+02	7.536232e-01	7.588969e-01	7.588969e-01	4
148	148	35	151	4.822062e+01	1.517794e+02	8.118280e-01	7.588969e-01	7.588969e-01	4
149	149	52	154	4.822062e+01	1.517794e+02	7.475728e-01	7.588969e-01	7.588969e-01	4
150	150	47	145	4.822062e+01	1.517794e+02	7.552083e-01	7.588969e-01	7.588969e-01	4
151	151	52	137	4.822062e+01	1.517794e+02	7.248677e-01	7.588969e-01	7.588969e-01	4
152	152	57	166	4.822062e+01	1.517794e+02	7.443946e-01	7.588969e-01	7.588969e-01	4
153	153	49	159	4.822062e+01	1.517794e+02	7.644231e-01	7.588969e-01	7.588969e-01	4
154	154	41	167	4.822062e+01	1.517794e+02	8.028846e-01	7.588969e-01	7.588969e-01	4
155	155	62	159	4.822062e+01	1.517794e+02	7.194570e-01	7.588969e-01	7.588969e-01	4
156	156	52	151	4.822062e+01	1.517794e+02	7.438424e-01	7.588969e-01	7.588969e-01	4
157	157	51	164	4.822062e+01	1.517794e+02	7.627907e-01	7.588969e-01	7.588969e-01	4
158	158	35	144	4.822062e+01	1.517794e+02	8.044693e-01	7.588969e-01	7.588969e-01	4
159	159	41	145	4.822062e+01	1.517794e+02	7.795699e-01	7.588969e-01	7.588969e-01	4
160	160	44	150	4.822062e+01	1.517794e+02	7.731959e-01	7.588969e-01	7.588969e-01	4
161	161	38	140	4.822062e+01	1.517794e+02	7.865169e-01	7.588969e-01	7.588969e-01	4
162	162	41	148	4.822062e+01	1.517794e+02	7.830688e-01	7.588969e-01	7.588969e-01	4
163	163	46	145	4.822062e+01	1.517794e+02	7.591623e-01	7.588969e-01	7.588969e-01	4
164	164	48	121	4.822062e+01	1.517794e+02	7.159763e-01	7.588969e-01	7.588969e-01	4
165	165	63	172	4.822062e+01	1.517794e+02	7.319149e-01	7.588969e-01	7.588969e-01	4
166	166	41	149	4.822062e+01	1.517794e+02	7.842105e-01	7.588969e-01	7.588969e-01	4
167	167	62	170	4.822062e+01	1.517794e+02	7.327586e-01	7.588969e-01	7.588969e-01	4
168	168	55	144	4.822062e+01	1.517794e+02	7.236181e-01	7.588969e-01	7.588969e-01	4
169	169	52	151	4.822062e+01	1.517794e+02	7.438424e-01	7.588969e-01	7.588969e-01	4
170	170	54	132	4.822062e+01	1.517794e+02	7.096774e-01	7.588969e-01	7.588969e-01	4
171	171	60	144	4.822062e+01	1.517794e+02	7.058824e-01	7.588969e-01	7.588969e-01	4
172	172	43	142	4.822062e+01	1.517794e+02	7.675676e-01	7.588969e-01	7.588969e-01	4
173	173	50	161	4.822062e+01	1.517794e+02	7.630332e-01	7.588969e-01	7.588969e-01	4
174	174	66	167	4.822062e+01	1.517794e+02	7.167382e-01	7.588969e-01	7.588969e-01	4
175	175	124	84	1.254636e+02	7.453639e+01	4.038462e-01	3.726820e-01	3.126626e-02	1
176	176	196	9	1.937467e+02	6.253253e+00	4.390244e-02	3.126626e-02	3.126626e-02	1
177	177	176	5	1.937467e+02	6.253253e+00	2.762431e-02	3.126626e-02	3.126626e-02	1
178	178	199	9	1.937467e+02	6.253253e+00	4.326923e-02	3.126626e-02	3.126626e-02	1
179	179	182	10	1.937467e+02	6.253253e+00	5.208333e-02	3.126626e-02	3.126626e-02	1
180	180	207	5	1.937467e+02	6.253253e+00	2.358491e-02	3.126626e-02	3.126626e-02	1
181	181	177	6	1.937467e+02	6.253253e+00	3.278689e-02	3.126626e-02	3.126626e-02	1
182	182	194	5	1.937467e+02	6.253253e+00	2.512563e-02	3.126626e-02	3.126626e-02	1
183	183	210	11	1.937467e+02	6.253253e+00	4.977376e-02	3.126626e-02	3.126626e-02	1
184	184	210	10	1.937467e+02	6.253253e+00	4.545455e-02	3.126626e-02	3.126626e-02	1
185	185	191	3	1.937467e+02	6.253253e+00	1.546392e-02	3.126626e-02	3.126626e-02	1
186	186	191	3	1.937467e+02	6.253253e+00	1.546392e-02	3.126626e-02	3.126626e-02	1
187	187	183	10	1.937467e+02	6.253253e+00	5.181347e-02	3.126626e-02	3.126626e-02	1
188	188	200	5	1.937467e+02	6.253253e+00	2.439024e-02	3.126626e-02	3.126626e-02	1
189	189	215	9	1.937467e+02	6.253253e+00	4.017857e-02	3.126626e-02	3.126626e-02	1
190	190	192	8	1.937467e+02	6.253253e+00	4.000000e-02	3.126626e-02	3.126626e-02	1
191	191	187	4	1.937467e+02	6.253253e+00	2.094241e-02	3.126626e-02	3.126626e-02	1
192	192	199	9	1.937467e+02	6.253253e+00	4.326923e-02	3.126626e-02	3.126626e-02	1
193	193	200	7	1.937467e+02	6.253253e+00	3.381643e-02	3.126626e-02	3.126626e-02	1
194	194	227	4	1.937467e+02	6.253253e+00	1.731602e-02	3.126626e-02	3.126626e-02	1
195	195	200	5	1.937467e+02	6.253253e+00	2.439024e-02	3.126626e-02	3.126626e-02	1
196	196	204	3	1.937467e+02	6.253253e+00	1.449275e-02	3.126626e-02	3.126626e-02	1
197	197	183	3	1.937467e+02	6.253253e+00	1.612903e-02	3.126626e-02	3.126626e-02	1
198	198	195	8	1.937467e+02	6.253253e+00	3.940887e-02	3.126626e-02	3.126626e-02	1
199	199	197	5	1.937467e+02	6.253253e+00	2.475248e-02	3.126626e-02	3.126626e-02	1
200	200	202	6	1.937467e+02	6.253253e+00	2.884615e-02	3.126626e-02	3.126626e-02	1
