# Supplementary material for: Cochaperones convey the energy of ATP hydrolysis for directional action of Hsp90
Source: Nat Commun. 2024 Jan 17;15:569. doi: 10.1038/s41467-024-44847-6 (PMC10794413; doi:10.1038/s41467-024-44847-6)
Supplement: Supplementary file 6 — Source Data [file 41467_2024_44847_MOESM6_ESM.zip › SourceData_Simulations/1_Simulations_0kT/sim_0kT_mol134of200.txt]

coordinates	15.39	45.52	143.39	45.52
time(s)	frame	Idon(a.u.)	Iacc(a.u.)	Idon ideal(a.u.)	Iacc ideal(a.u.)	FRET	FRET ideal (blurr)	FRET ideal	state sequence
1	1	52	138	4.859202e+01	1.514080e+02	7.263158e-01	7.570399e-01	7.570399e-01	4
2	2	51	148	4.859202e+01	1.514080e+02	7.437186e-01	7.570399e-01	7.570399e-01	4
3	3	47	164	4.859202e+01	1.514080e+02	7.772512e-01	7.570399e-01	7.570399e-01	4
4	4	34	158	4.859202e+01	1.514080e+02	8.229167e-01	7.570399e-01	7.570399e-01	4
5	5	41	166	4.859202e+01	1.514080e+02	8.019324e-01	7.570399e-01	7.570399e-01	4
6	6	50	174	4.859202e+01	1.514080e+02	7.767857e-01	7.570399e-01	7.570399e-01	4
7	7	47	146	4.859202e+01	1.514080e+02	7.564767e-01	7.570399e-01	7.570399e-01	4
8	8	47	167	4.859202e+01	1.514080e+02	7.803738e-01	7.570399e-01	7.570399e-01	4
9	9	43	152	4.859202e+01	1.514080e+02	7.794872e-01	7.570399e-01	7.570399e-01	4
10	10	51	163	4.859202e+01	1.514080e+02	7.616822e-01	7.570399e-01	7.570399e-01	4
11	11	56	164	4.859202e+01	1.514080e+02	7.454545e-01	7.570399e-01	7.570399e-01	4
12	12	44	150	4.859202e+01	1.514080e+02	7.731959e-01	7.570399e-01	7.570399e-01	4
13	13	49	154	4.859202e+01	1.514080e+02	7.586207e-01	7.570399e-01	7.570399e-01	4
14	14	50	143	4.859202e+01	1.514080e+02	7.409326e-01	7.570399e-01	7.570399e-01	4
15	15	51	159	4.859202e+01	1.514080e+02	7.571429e-01	7.570399e-01	7.570399e-01	4
16	16	48	160	4.859202e+01	1.514080e+02	7.692308e-01	7.570399e-01	7.570399e-01	4
17	17	60	167	4.859202e+01	1.514080e+02	7.356828e-01	7.570399e-01	7.570399e-01	4
18	18	46	166	4.859202e+01	1.514080e+02	7.830189e-01	7.570399e-01	7.570399e-01	4
19	19	36	149	4.859202e+01	1.514080e+02	8.054054e-01	7.570399e-01	7.570399e-01	4
20	20	43	133	4.859202e+01	1.514080e+02	7.556818e-01	7.570399e-01	7.570399e-01	4
21	21	54	153	4.859202e+01	1.514080e+02	7.391304e-01	7.570399e-01	7.570399e-01	4
22	22	50	146	4.859202e+01	1.514080e+02	7.448980e-01	7.570399e-01	7.570399e-01	4
23	23	43	129	4.859202e+01	1.514080e+02	7.500000e-01	7.570399e-01	7.570399e-01	4
24	24	58	157	4.859202e+01	1.514080e+02	7.302326e-01	7.570399e-01	7.570399e-01	4
25	25	45	141	4.859202e+01	1.514080e+02	7.580645e-01	7.570399e-01	7.570399e-01	4
26	26	52	138	4.859202e+01	1.514080e+02	7.263158e-01	7.570399e-01	7.570399e-01	4
27	27	46	169	4.859202e+01	1.514080e+02	7.860465e-01	7.570399e-01	7.570399e-01	4
28	28	46	153	4.859202e+01	1.514080e+02	7.688442e-01	7.570399e-01	7.570399e-01	4
29	29	59	151	4.859202e+01	1.514080e+02	7.190476e-01	7.570399e-01	7.570399e-01	4
30	30	48	158	4.859202e+01	1.514080e+02	7.669903e-01	7.570399e-01	7.570399e-01	4
31	31	56	137	4.859202e+01	1.514080e+02	7.098446e-01	7.570399e-01	7.570399e-01	4
32	32	41	177	4.859202e+01	1.514080e+02	8.119266e-01	7.570399e-01	7.570399e-01	4
33	33	48	148	4.859202e+01	1.514080e+02	7.551020e-01	7.570399e-01	7.570399e-01	4
34	34	53	172	4.859202e+01	1.514080e+02	7.644444e-01	7.570399e-01	7.570399e-01	4
35	35	45	141	4.859202e+01	1.514080e+02	7.580645e-01	7.570399e-01	7.570399e-01	4
36	36	42	164	4.859202e+01	1.514080e+02	7.961165e-01	7.570399e-01	7.570399e-01	4
37	37	51	138	4.859202e+01	1.514080e+02	7.301587e-01	7.570399e-01	7.570399e-01	4
38	38	56	156	4.859202e+01	1.514080e+02	7.358491e-01	7.570399e-01	7.570399e-01	4
39	39	56	143	4.859202e+01	1.514080e+02	7.185930e-01	7.570399e-01	7.570399e-01	4
40	40	41	160	4.859202e+01	1.514080e+02	7.960199e-01	7.570399e-01	7.570399e-01	4
41	41	47	137	4.859202e+01	1.514080e+02	7.445652e-01	7.570399e-01	7.570399e-01	4
42	42	58	158	4.859202e+01	1.514080e+02	7.314815e-01	7.570399e-01	7.570399e-01	4
43	43	42	159	4.859202e+01	1.514080e+02	7.910448e-01	7.570399e-01	7.570399e-01	4
44	44	43	138	4.859202e+01	1.514080e+02	7.624309e-01	7.570399e-01	7.570399e-01	4
45	45	43	147	4.859202e+01	1.514080e+02	7.736842e-01	7.570399e-01	7.570399e-01	4
46	46	47	118	4.944410e+01	1.505559e+02	7.151515e-01	7.527795e-01	7.570399e-01	4
47	47	47	179	4.911685e+01	1.508831e+02	7.920354e-01	7.544157e-01	7.570399e-01	4
48	48	49	161	4.859202e+01	1.514080e+02	7.666667e-01	7.570399e-01	7.570399e-01	4
49	49	43	153	4.859202e+01	1.514080e+02	7.806122e-01	7.570399e-01	7.570399e-01	4
50	50	56	131	4.859202e+01	1.514080e+02	7.005348e-01	7.570399e-01	7.570399e-01	4
51	51	62	131	4.859202e+01	1.514080e+02	6.787565e-01	7.570399e-01	7.570399e-01	4
52	52	38	172	4.859202e+01	1.514080e+02	8.190476e-01	7.570399e-01	7.570399e-01	4
53	53	56	146	4.859202e+01	1.514080e+02	7.227723e-01	7.570399e-01	7.570399e-01	4
54	54	59	156	4.859202e+01	1.514080e+02	7.255814e-01	7.570399e-01	7.570399e-01	4
55	55	52	148	4.859202e+01	1.514080e+02	7.400000e-01	7.570399e-01	7.570399e-01	4
56	56	45	142	4.859202e+01	1.514080e+02	7.593583e-01	7.570399e-01	7.570399e-01	4
57	57	55	132	4.859202e+01	1.514080e+02	7.058824e-01	7.570399e-01	7.570399e-01	4
58	58	52	177	4.859202e+01	1.514080e+02	7.729258e-01	7.570399e-01	7.570399e-01	4
59	59	62	168	4.859202e+01	1.514080e+02	7.304348e-01	7.570399e-01	7.570399e-01	4
60	60	61	145	4.859202e+01	1.514080e+02	7.038835e-01	7.570399e-01	7.570399e-01	4
61	61	53	156	4.859202e+01	1.514080e+02	7.464115e-01	7.570399e-01	7.570399e-01	4
62	62	49	139	4.859202e+01	1.514080e+02	7.393617e-01	7.570399e-01	7.570399e-01	4
63	63	56	146	4.859202e+01	1.514080e+02	7.227723e-01	7.570399e-01	7.570399e-01	4
64	64	55	153	4.859202e+01	1.514080e+02	7.355769e-01	7.570399e-01	7.570399e-01	4
65	65	39	140	4.859202e+01	1.514080e+02	7.821229e-01	7.570399e-01	7.570399e-01	4
66	66	49	166	4.859202e+01	1.514080e+02	7.720930e-01	7.570399e-01	7.570399e-01	4
67	67	43	143	4.859883e+01	1.514012e+02	7.688172e-01	7.570059e-01	7.570399e-01	4
68	68	57	144	5.033253e+01	1.496675e+02	7.164179e-01	7.483374e-01	7.483374e-01	3
69	69	64	161	4.993275e+01	1.500673e+02	7.155556e-01	7.503363e-01	7.483374e-01	3
70	70	33	136	4.859202e+01	1.514080e+02	8.047337e-01	7.570399e-01	7.570399e-01	4
71	71	70	157	4.859202e+01	1.514080e+02	6.916300e-01	7.570399e-01	7.570399e-01	4
72	72	49	153	4.859202e+01	1.514080e+02	7.574257e-01	7.570399e-01	7.570399e-01	4
73	73	47	161	4.859202e+01	1.514080e+02	7.740385e-01	7.570399e-01	7.570399e-01	4
74	74	57	148	4.859202e+01	1.514080e+02	7.219512e-01	7.570399e-01	7.570399e-01	4
75	75	42	146	4.859202e+01	1.514080e+02	7.765957e-01	7.570399e-01	7.570399e-01	4
76	76	47	154	4.859202e+01	1.514080e+02	7.661692e-01	7.570399e-01	7.570399e-01	4
77	77	58	137	4.859202e+01	1.514080e+02	7.025641e-01	7.570399e-01	7.570399e-01	4
78	78	43	147	4.859202e+01	1.514080e+02	7.736842e-01	7.570399e-01	7.570399e-01	4
79	79	38	189	4.859202e+01	1.514080e+02	8.325991e-01	7.570399e-01	7.570399e-01	4
80	80	39	124	4.859202e+01	1.514080e+02	7.607362e-01	7.570399e-01	7.570399e-01	4
81	81	56	147	4.859202e+01	1.514080e+02	7.241379e-01	7.570399e-01	7.570399e-01	4
82	82	47	137	4.859202e+01	1.514080e+02	7.445652e-01	7.570399e-01	7.570399e-01	4
83	83	43	148	4.859202e+01	1.514080e+02	7.748691e-01	7.570399e-01	7.570399e-01	4
84	84	53	160	4.859202e+01	1.514080e+02	7.511737e-01	7.570399e-01	7.570399e-01	4
85	85	51	146	4.859202e+01	1.514080e+02	7.411168e-01	7.570399e-01	7.570399e-01	4
86	86	62	145	4.859202e+01	1.514080e+02	7.004831e-01	7.570399e-01	7.570399e-01	4
87	87	52	185	4.859202e+01	1.514080e+02	7.805907e-01	7.570399e-01	7.570399e-01	4
88	88	50	152	4.859202e+01	1.514080e+02	7.524752e-01	7.570399e-01	7.570399e-01	4
89	89	61	152	4.859202e+01	1.514080e+02	7.136150e-01	7.570399e-01	7.570399e-01	4
90	90	55	153	4.859202e+01	1.514080e+02	7.355769e-01	7.570399e-01	7.570399e-01	4
91	91	57	167	4.859202e+01	1.514080e+02	7.455357e-01	7.570399e-01	7.570399e-01	4
92	92	51	149	4.859202e+01	1.514080e+02	7.450000e-01	7.570399e-01	7.570399e-01	4
93	93	53	142	4.859202e+01	1.514080e+02	7.282051e-01	7.570399e-01	7.570399e-01	4
94	94	38	135	4.859202e+01	1.514080e+02	7.803468e-01	7.570399e-01	7.570399e-01	4
95	95	48	155	4.859202e+01	1.514080e+02	7.635468e-01	7.570399e-01	7.570399e-01	4
96	96	47	130	4.859202e+01	1.514080e+02	7.344633e-01	7.570399e-01	7.570399e-01	4
97	97	44	154	4.859202e+01	1.514080e+02	7.777778e-01	7.570399e-01	7.570399e-01	4
98	98	57	151	4.859202e+01	1.514080e+02	7.259615e-01	7.570399e-01	7.570399e-01	4
99	99	44	133	4.859202e+01	1.514080e+02	7.514124e-01	7.570399e-01	7.570399e-01	4
100	100	42	162	4.859202e+01	1.514080e+02	7.941176e-01	7.570399e-01	7.570399e-01	4
101	101	68	147	4.859202e+01	1.514080e+02	6.837209e-01	7.570399e-01	7.570399e-01	4
102	102	49	154	4.859202e+01	1.514080e+02	7.586207e-01	7.570399e-01	7.570399e-01	4
103	103	54	149	4.859202e+01	1.514080e+02	7.339901e-01	7.570399e-01	7.570399e-01	4
104	104	50	126	4.859202e+01	1.514080e+02	7.159091e-01	7.570399e-01	7.570399e-01	4
105	105	50	148	4.859202e+01	1.514080e+02	7.474747e-01	7.570399e-01	7.570399e-01	4
106	106	48	161	4.859202e+01	1.514080e+02	7.703349e-01	7.570399e-01	7.570399e-01	4
107	107	54	153	4.859202e+01	1.514080e+02	7.391304e-01	7.570399e-01	7.570399e-01	4
108	108	48	140	4.859202e+01	1.514080e+02	7.446809e-01	7.570399e-01	7.570399e-01	4
109	109	43	154	4.859202e+01	1.514080e+02	7.817259e-01	7.570399e-01	7.570399e-01	4
110	110	41	142	4.859202e+01	1.514080e+02	7.759563e-01	7.570399e-01	7.570399e-01	4
111	111	40	149	4.859202e+01	1.514080e+02	7.883598e-01	7.570399e-01	7.570399e-01	4
112	112	51	159	4.859202e+01	1.514080e+02	7.571429e-01	7.570399e-01	7.570399e-01	4
113	113	46	149	4.859202e+01	1.514080e+02	7.641026e-01	7.570399e-01	7.570399e-01	4
114	114	49	141	4.859202e+01	1.514080e+02	7.421053e-01	7.570399e-01	7.570399e-01	4
115	115	70	164	4.859202e+01	1.514080e+02	7.008547e-01	7.570399e-01	7.570399e-01	4
116	116	54	150	4.859202e+01	1.514080e+02	7.352941e-01	7.570399e-01	7.570399e-01	4
117	117	39	133	4.859202e+01	1.514080e+02	7.732558e-01	7.570399e-01	7.570399e-01	4
118	118	50	169	4.859202e+01	1.514080e+02	7.716895e-01	7.570399e-01	7.570399e-01	4
119	119	42	151	4.859202e+01	1.514080e+02	7.823834e-01	7.570399e-01	7.570399e-01	4
120	120	49	166	4.859202e+01	1.514080e+02	7.720930e-01	7.570399e-01	7.570399e-01	4
121	121	42	149	4.859202e+01	1.514080e+02	7.801047e-01	7.570399e-01	7.570399e-01	4
122	122	50	158	4.859202e+01	1.514080e+02	7.596154e-01	7.570399e-01	7.570399e-01	4
123	123	41	145	4.859202e+01	1.514080e+02	7.795699e-01	7.570399e-01	7.570399e-01	4
124	124	59	159	4.859202e+01	1.514080e+02	7.293578e-01	7.570399e-01	7.570399e-01	4
125	125	58	140	4.859202e+01	1.514080e+02	7.070707e-01	7.570399e-01	7.570399e-01	4
126	126	47	163	4.859202e+01	1.514080e+02	7.761905e-01	7.570399e-01	7.570399e-01	4
127	127	49	148	4.859202e+01	1.514080e+02	7.512690e-01	7.570399e-01	7.570399e-01	4
128	128	52	151	4.859202e+01	1.514080e+02	7.438424e-01	7.570399e-01	7.570399e-01	4
129	129	50	161	4.859202e+01	1.514080e+02	7.630332e-01	7.570399e-01	7.570399e-01	4
130	130	56	166	4.859202e+01	1.514080e+02	7.477477e-01	7.570399e-01	7.570399e-01	4
131	131	35	163	4.859202e+01	1.514080e+02	8.232323e-01	7.570399e-01	7.570399e-01	4
132	132	49	157	4.859202e+01	1.514080e+02	7.621359e-01	7.570399e-01	7.570399e-01	4
133	133	57	143	4.859202e+01	1.514080e+02	7.150000e-01	7.570399e-01	7.570399e-01	4
134	134	51	152	4.859202e+01	1.514080e+02	7.487685e-01	7.570399e-01	7.570399e-01	4
135	135	45	152	4.859202e+01	1.514080e+02	7.715736e-01	7.570399e-01	7.570399e-01	4
136	136	45	169	4.859202e+01	1.514080e+02	7.897196e-01	7.570399e-01	7.570399e-01	4
137	137	41	158	4.859202e+01	1.514080e+02	7.939698e-01	7.570399e-01	7.570399e-01	4
138	138	42	163	4.859202e+01	1.514080e+02	7.951220e-01	7.570399e-01	7.570399e-01	4
139	139	59	163	4.859202e+01	1.514080e+02	7.342342e-01	7.570399e-01	7.570399e-01	4
140	140	39	163	4.859202e+01	1.514080e+02	8.069307e-01	7.570399e-01	7.570399e-01	4
141	141	53	162	4.859202e+01	1.514080e+02	7.534884e-01	7.570399e-01	7.570399e-01	4
142	142	66	155	4.859202e+01	1.514080e+02	7.013575e-01	7.570399e-01	7.570399e-01	4
143	143	43	146	4.859202e+01	1.514080e+02	7.724868e-01	7.570399e-01	7.570399e-01	4
144	144	55	145	4.859202e+01	1.514080e+02	7.250000e-01	7.570399e-01	7.570399e-01	4
145	145	52	150	4.859202e+01	1.514080e+02	7.425743e-01	7.570399e-01	7.570399e-01	4
146	146	42	132	4.859202e+01	1.514080e+02	7.586207e-01	7.570399e-01	7.570399e-01	4
147	147	48	158	4.859202e+01	1.514080e+02	7.669903e-01	7.570399e-01	7.570399e-01	4
148	148	41	163	4.859202e+01	1.514080e+02	7.990196e-01	7.570399e-01	7.570399e-01	4
149	149	52	138	4.859202e+01	1.514080e+02	7.263158e-01	7.570399e-01	7.570399e-01	4
150	150	62	133	4.859202e+01	1.514080e+02	6.820513e-01	7.570399e-01	7.570399e-01	4
151	151	47	157	4.859202e+01	1.514080e+02	7.696078e-01	7.570399e-01	7.570399e-01	4
152	152	55	123	4.859202e+01	1.514080e+02	6.910112e-01	7.570399e-01	7.570399e-01	4
153	153	55	159	4.859202e+01	1.514080e+02	7.429907e-01	7.570399e-01	7.570399e-01	4
154	154	50	178	4.859202e+01	1.514080e+02	7.807018e-01	7.570399e-01	7.570399e-01	4
155	155	52	142	4.859202e+01	1.514080e+02	7.319588e-01	7.570399e-01	7.570399e-01	4
156	156	41	157	4.859202e+01	1.514080e+02	7.929293e-01	7.570399e-01	7.570399e-01	4
157	157	50	161	4.859202e+01	1.514080e+02	7.630332e-01	7.570399e-01	7.570399e-01	4
158	158	54	133	4.859202e+01	1.514080e+02	7.112299e-01	7.570399e-01	7.570399e-01	4
159	159	48	140	4.859202e+01	1.514080e+02	7.446809e-01	7.570399e-01	7.570399e-01	4
160	160	62	160	4.859202e+01	1.514080e+02	7.207207e-01	7.570399e-01	7.570399e-01	4
161	161	48	171	4.859202e+01	1.514080e+02	7.808219e-01	7.570399e-01	7.570399e-01	4
162	162	40	166	4.859202e+01	1.514080e+02	8.058252e-01	7.570399e-01	7.570399e-01	4
163	163	45	170	4.859202e+01	1.514080e+02	7.906977e-01	7.570399e-01	7.570399e-01	4
164	164	58	139	4.859202e+01	1.514080e+02	7.055838e-01	7.570399e-01	7.570399e-01	4
165	165	56	160	4.859202e+01	1.514080e+02	7.407407e-01	7.570399e-01	7.570399e-01	4
166	166	36	145	4.859202e+01	1.514080e+02	8.011050e-01	7.570399e-01	7.570399e-01	4
167	167	51	142	4.859202e+01	1.514080e+02	7.357513e-01	7.570399e-01	7.570399e-01	4
168	168	37	152	4.859202e+01	1.514080e+02	8.042328e-01	7.570399e-01	7.570399e-01	4
169	169	55	140	4.859202e+01	1.514080e+02	7.179487e-01	7.570399e-01	7.570399e-01	4
170	170	44	139	4.859202e+01	1.514080e+02	7.595628e-01	7.570399e-01	7.570399e-01	4
171	171	60	140	4.859202e+01	1.514080e+02	7.000000e-01	7.570399e-01	7.570399e-01	4
172	172	44	159	4.859202e+01	1.514080e+02	7.832512e-01	7.570399e-01	7.570399e-01	4
173	173	50	138	4.895088e+01	1.510491e+02	7.340426e-01	7.552456e-01	7.570399e-01	4
174	174	57	176	4.859202e+01	1.514080e+02	7.553648e-01	7.570399e-01	7.570399e-01	4
175	175	56	154	4.859202e+01	1.514080e+02	7.333333e-01	7.570399e-01	7.570399e-01	4
176	176	49	129	4.859202e+01	1.514080e+02	7.247191e-01	7.570399e-01	7.570399e-01	4
177	177	48	156	4.859202e+01	1.514080e+02	7.647059e-01	7.570399e-01	7.570399e-01	4
178	178	51	132	4.859202e+01	1.514080e+02	7.213115e-01	7.570399e-01	7.570399e-01	4
179	179	54	138	4.859202e+01	1.514080e+02	7.187500e-01	7.570399e-01	7.570399e-01	4
180	180	43	135	4.865708e+01	1.513429e+02	7.584270e-01	7.567146e-01	7.570399e-01	4
181	181	61	138	5.033253e+01	1.496675e+02	6.934673e-01	7.483374e-01	7.483374e-01	3
182	182	46	148	5.033253e+01	1.496675e+02	7.628866e-01	7.483374e-01	7.483374e-01	3
183	183	165	64	1.441406e+02	5.585940e+01	2.794760e-01	2.792970e-01	7.998463e-02	1
184	184	181	10	1.840031e+02	1.599693e+01	5.235602e-02	7.998463e-02	7.998463e-02	1
185	185	202	9	1.840031e+02	1.599693e+01	4.265403e-02	7.998463e-02	7.998463e-02	1
186	186	210	14	1.840031e+02	1.599693e+01	6.250000e-02	7.998463e-02	7.998463e-02	1
187	187	197	12	1.840031e+02	1.599693e+01	5.741627e-02	7.998463e-02	7.998463e-02	1
188	188	191	13	1.840031e+02	1.599693e+01	6.372549e-02	7.998463e-02	7.998463e-02	1
189	189	194	18	1.840031e+02	1.599693e+01	8.490566e-02	7.998463e-02	7.998463e-02	1
190	190	158	16	1.840031e+02	1.599693e+01	9.195402e-02	7.998463e-02	7.998463e-02	1
191	191	204	21	1.840031e+02	1.599693e+01	9.333333e-02	7.998463e-02	7.998463e-02	1
192	192	180	13	1.840031e+02	1.599693e+01	6.735751e-02	7.998463e-02	7.998463e-02	1
193	193	202	10	1.840031e+02	1.599693e+01	4.716981e-02	7.998463e-02	7.998463e-02	1
194	194	177	10	1.840031e+02	1.599693e+01	5.347594e-02	7.998463e-02	7.998463e-02	1
195	195	200	18	1.840031e+02	1.599693e+01	8.256881e-02	7.998463e-02	7.998463e-02	1
196	196	178	18	1.840031e+02	1.599693e+01	9.183673e-02	7.998463e-02	7.998463e-02	1
197	197	197	15	1.840031e+02	1.599693e+01	7.075472e-02	7.998463e-02	7.998463e-02	1
198	198	168	22	1.840031e+02	1.599693e+01	1.157895e-01	7.998463e-02	7.998463e-02	1
199	199	182	22	1.840031e+02	1.599693e+01	1.078431e-01	7.998463e-02	7.998463e-02	1
200	200	163	17	1.840031e+02	1.599693e+01	9.444444e-02	7.998463e-02	7.998463e-02	1
