# Supplementary material for: Cochaperones convey the energy of ATP hydrolysis for directional action of Hsp90
Source: Nat Commun. 2024 Jan 17;15:569. doi: 10.1038/s41467-024-44847-6 (PMC10794413; doi:10.1038/s41467-024-44847-6)
Supplement: Supplementary file 6 — Source Data [file 41467_2024_44847_MOESM6_ESM.zip › SourceData_Simulations/1_Simulations_0kT/sim_0kT_mol135of200.txt]

coordinates	81.70	87.81	209.70	87.81
time(s)	frame	Idon(a.u.)	Iacc(a.u.)	Idon ideal(a.u.)	Iacc ideal(a.u.)	FRET	FRET ideal (blurr)	FRET ideal	state sequence
1	1	52	170	4.883854e+01	1.511615e+02	7.657658e-01	7.558073e-01	7.558073e-01	4
2	2	56	155	4.883854e+01	1.511615e+02	7.345972e-01	7.558073e-01	7.558073e-01	4
3	3	39	164	4.883854e+01	1.511615e+02	8.078818e-01	7.558073e-01	7.558073e-01	4
4	4	44	174	4.883854e+01	1.511615e+02	7.981651e-01	7.558073e-01	7.558073e-01	4
5	5	33	129	4.883854e+01	1.511615e+02	7.962963e-01	7.558073e-01	7.558073e-01	4
6	6	47	141	4.883854e+01	1.511615e+02	7.500000e-01	7.558073e-01	7.558073e-01	4
7	7	44	133	4.883854e+01	1.511615e+02	7.514124e-01	7.558073e-01	7.558073e-01	4
8	8	45	153	4.883854e+01	1.511615e+02	7.727273e-01	7.558073e-01	7.558073e-01	4
9	9	47	148	4.883854e+01	1.511615e+02	7.589744e-01	7.558073e-01	7.558073e-01	4
10	10	44	132	4.883854e+01	1.511615e+02	7.500000e-01	7.558073e-01	7.558073e-01	4
11	11	37	139	4.883854e+01	1.511615e+02	7.897727e-01	7.558073e-01	7.558073e-01	4
12	12	49	132	4.883854e+01	1.511615e+02	7.292818e-01	7.558073e-01	7.558073e-01	4
13	13	65	176	4.883854e+01	1.511615e+02	7.302905e-01	7.558073e-01	7.558073e-01	4
14	14	38	149	4.883854e+01	1.511615e+02	7.967914e-01	7.558073e-01	7.558073e-01	4
15	15	54	150	4.883854e+01	1.511615e+02	7.352941e-01	7.558073e-01	7.558073e-01	4
16	16	48	159	4.883854e+01	1.511615e+02	7.681159e-01	7.558073e-01	7.558073e-01	4
17	17	56	167	4.883854e+01	1.511615e+02	7.488789e-01	7.558073e-01	7.558073e-01	4
18	18	56	156	4.883854e+01	1.511615e+02	7.358491e-01	7.558073e-01	7.558073e-01	4
19	19	49	135	4.883854e+01	1.511615e+02	7.336957e-01	7.558073e-01	7.558073e-01	4
20	20	51	146	4.883854e+01	1.511615e+02	7.411168e-01	7.558073e-01	7.558073e-01	4
21	21	47	150	4.883854e+01	1.511615e+02	7.614213e-01	7.558073e-01	7.558073e-01	4
22	22	158	28	1.705419e+02	2.945811e+01	1.505376e-01	1.472906e-01	1.120788e-01	1
23	23	177	23	1.775842e+02	2.241577e+01	1.150000e-01	1.120788e-01	1.120788e-01	1
24	24	187	19	1.775842e+02	2.241577e+01	9.223301e-02	1.120788e-01	1.120788e-01	1
25	25	188	20	1.775842e+02	2.241577e+01	9.615385e-02	1.120788e-01	1.120788e-01	1
26	26	191	32	1.775842e+02	2.241577e+01	1.434978e-01	1.120788e-01	1.120788e-01	1
27	27	185	30	1.775842e+02	2.241577e+01	1.395349e-01	1.120788e-01	1.120788e-01	1
28	28	172	30	1.775842e+02	2.241577e+01	1.485149e-01	1.120788e-01	1.120788e-01	1
29	29	174	21	1.775842e+02	2.241577e+01	1.076923e-01	1.120788e-01	1.120788e-01	1
30	30	192	23	1.775842e+02	2.241577e+01	1.069767e-01	1.120788e-01	1.120788e-01	1
31	31	170	24	1.775842e+02	2.241577e+01	1.237113e-01	1.120788e-01	1.120788e-01	1
32	32	176	33	1.775842e+02	2.241577e+01	1.578947e-01	1.120788e-01	1.120788e-01	1
33	33	186	22	1.775842e+02	2.241577e+01	1.057692e-01	1.120788e-01	1.120788e-01	1
34	34	174	17	1.775842e+02	2.241577e+01	8.900524e-02	1.120788e-01	1.120788e-01	1
35	35	238	29	1.775842e+02	2.241577e+01	1.086142e-01	1.120788e-01	1.120788e-01	1
36	36	177	22	1.775842e+02	2.241577e+01	1.105528e-01	1.120788e-01	1.120788e-01	1
37	37	180	13	1.775842e+02	2.241577e+01	6.735751e-02	1.120788e-01	1.120788e-01	1
38	38	190	40	1.775842e+02	2.241577e+01	1.739130e-01	1.120788e-01	1.120788e-01	1
39	39	191	20	1.782349e+02	2.176512e+01	9.478673e-02	1.088256e-01	1.120788e-01	1
40	40	183	22	1.816607e+02	1.833927e+01	1.073171e-01	9.169637e-02	9.169637e-02	2
41	41	174	23	1.816607e+02	1.833927e+01	1.167513e-01	9.169637e-02	9.169637e-02	2
42	42	196	22	1.816607e+02	1.833927e+01	1.009174e-01	9.169637e-02	9.169637e-02	2
43	43	179	16	1.816607e+02	1.833927e+01	8.205128e-02	9.169637e-02	9.169637e-02	2
44	44	195	12	1.816607e+02	1.833927e+01	5.797101e-02	9.169637e-02	9.169637e-02	2
45	45	191	17	1.816607e+02	1.833927e+01	8.173077e-02	9.169637e-02	9.169637e-02	2
46	46	173	14	1.816607e+02	1.833927e+01	7.486631e-02	9.169637e-02	9.169637e-02	2
47	47	178	19	1.816607e+02	1.833927e+01	9.644670e-02	9.169637e-02	9.169637e-02	2
48	48	100	110	9.351875e+01	1.064813e+02	5.238095e-01	5.324063e-01	8.759351e-01	3
49	49	107	127	1.016422e+02	9.835775e+01	5.427350e-01	4.917888e-01	9.169637e-02	2
50	50	46	144	4.883854e+01	1.511615e+02	7.578947e-01	7.558073e-01	7.558073e-01	4
51	51	47	146	4.883854e+01	1.511615e+02	7.564767e-01	7.558073e-01	7.558073e-01	4
52	52	64	139	4.883854e+01	1.511615e+02	6.847291e-01	7.558073e-01	7.558073e-01	4
53	53	48	131	4.883854e+01	1.511615e+02	7.318436e-01	7.558073e-01	7.558073e-01	4
54	54	70	162	4.883854e+01	1.511615e+02	6.982759e-01	7.558073e-01	7.558073e-01	4
55	55	52	134	4.883854e+01	1.511615e+02	7.204301e-01	7.558073e-01	7.558073e-01	4
56	56	46	160	4.883854e+01	1.511615e+02	7.766990e-01	7.558073e-01	7.558073e-01	4
57	57	42	144	4.883854e+01	1.511615e+02	7.741935e-01	7.558073e-01	7.558073e-01	4
58	58	53	151	4.883854e+01	1.511615e+02	7.401961e-01	7.558073e-01	7.558073e-01	4
59	59	44	131	4.883854e+01	1.511615e+02	7.485714e-01	7.558073e-01	7.558073e-01	4
60	60	43	147	4.883854e+01	1.511615e+02	7.736842e-01	7.558073e-01	7.558073e-01	4
61	61	45	169	4.883854e+01	1.511615e+02	7.897196e-01	7.558073e-01	7.558073e-01	4
62	62	43	141	4.883854e+01	1.511615e+02	7.663043e-01	7.558073e-01	7.558073e-01	4
63	63	44	158	4.883854e+01	1.511615e+02	7.821782e-01	7.558073e-01	7.558073e-01	4
64	64	42	140	4.883854e+01	1.511615e+02	7.692308e-01	7.558073e-01	7.558073e-01	4
65	65	51	162	4.883854e+01	1.511615e+02	7.605634e-01	7.558073e-01	7.558073e-01	4
66	66	51	148	4.883854e+01	1.511615e+02	7.437186e-01	7.558073e-01	7.558073e-01	4
67	67	39	148	4.883854e+01	1.511615e+02	7.914439e-01	7.558073e-01	7.558073e-01	4
68	68	51	138	4.883854e+01	1.511615e+02	7.301587e-01	7.558073e-01	7.558073e-01	4
69	69	46	145	4.883854e+01	1.511615e+02	7.591623e-01	7.558073e-01	7.558073e-01	4
70	70	56	154	4.883854e+01	1.511615e+02	7.333333e-01	7.558073e-01	7.558073e-01	4
71	71	60	137	4.883854e+01	1.511615e+02	6.954315e-01	7.558073e-01	7.558073e-01	4
72	72	43	126	4.883854e+01	1.511615e+02	7.455621e-01	7.558073e-01	7.558073e-01	4
73	73	55	165	4.883854e+01	1.511615e+02	7.500000e-01	7.558073e-01	7.558073e-01	4
74	74	43	161	4.883854e+01	1.511615e+02	7.892157e-01	7.558073e-01	7.558073e-01	4
75	75	58	145	4.883854e+01	1.511615e+02	7.142857e-01	7.558073e-01	7.558073e-01	4
76	76	44	150	4.883854e+01	1.511615e+02	7.731959e-01	7.558073e-01	7.558073e-01	4
77	77	53	143	4.883854e+01	1.511615e+02	7.295918e-01	7.558073e-01	7.558073e-01	4
78	78	53	133	4.883854e+01	1.511615e+02	7.150538e-01	7.558073e-01	7.558073e-01	4
79	79	47	130	4.883854e+01	1.511615e+02	7.344633e-01	7.558073e-01	7.558073e-01	4
80	80	44	140	4.883854e+01	1.511615e+02	7.608696e-01	7.558073e-01	7.558073e-01	4
81	81	47	145	4.883854e+01	1.511615e+02	7.552083e-01	7.558073e-01	7.558073e-01	4
82	82	52	133	4.883854e+01	1.511615e+02	7.189189e-01	7.558073e-01	7.558073e-01	4
83	83	47	168	4.883854e+01	1.511615e+02	7.813953e-01	7.558073e-01	7.558073e-01	4
84	84	65	161	4.883854e+01	1.511615e+02	7.123894e-01	7.558073e-01	7.558073e-01	4
85	85	47	153	4.883854e+01	1.511615e+02	7.650000e-01	7.558073e-01	7.558073e-01	4
86	86	45	179	4.883854e+01	1.511615e+02	7.991071e-01	7.558073e-01	7.558073e-01	4
87	87	50	140	4.883854e+01	1.511615e+02	7.368421e-01	7.558073e-01	7.558073e-01	4
88	88	50	172	4.883854e+01	1.511615e+02	7.747748e-01	7.558073e-01	7.558073e-01	4
89	89	90	92	9.708731e+01	1.029127e+02	5.054945e-01	5.145635e-01	7.558073e-01	4
90	90	79	119	9.022518e+01	1.097748e+02	6.010101e-01	5.488741e-01	8.759351e-01	3
91	91	25	178	2.481298e+01	1.751870e+02	8.768473e-01	8.759351e-01	8.759351e-01	3
92	92	25	188	2.481298e+01	1.751870e+02	8.826291e-01	8.759351e-01	8.759351e-01	3
93	93	36	165	3.365622e+01	1.663438e+02	8.208955e-01	8.317189e-01	8.759351e-01	3
94	94	49	135	4.883854e+01	1.511615e+02	7.336957e-01	7.558073e-01	7.558073e-01	4
95	95	56	157	4.883854e+01	1.511615e+02	7.370892e-01	7.558073e-01	7.558073e-01	4
96	96	121	69	1.210524e+02	7.894759e+01	3.631579e-01	3.947379e-01	1.120788e-01	1
97	97	191	20	1.775842e+02	2.241577e+01	9.478673e-02	1.120788e-01	1.120788e-01	1
98	98	176	16	1.775842e+02	2.241577e+01	8.333333e-02	1.120788e-01	1.120788e-01	1
99	99	162	17	1.775842e+02	2.241577e+01	9.497207e-02	1.120788e-01	1.120788e-01	1
100	100	182	22	1.775842e+02	2.241577e+01	1.078431e-01	1.120788e-01	1.120788e-01	1
101	101	168	19	1.775842e+02	2.241577e+01	1.016043e-01	1.120788e-01	1.120788e-01	1
102	102	167	25	1.775842e+02	2.241577e+01	1.302083e-01	1.120788e-01	1.120788e-01	1
103	103	194	26	1.775842e+02	2.241577e+01	1.181818e-01	1.120788e-01	1.120788e-01	1
104	104	174	13	1.775842e+02	2.241577e+01	6.951872e-02	1.120788e-01	1.120788e-01	1
105	105	165	21	1.775842e+02	2.241577e+01	1.129032e-01	1.120788e-01	1.120788e-01	1
106	106	154	26	1.775842e+02	2.241577e+01	1.444444e-01	1.120788e-01	1.120788e-01	1
107	107	158	16	1.775842e+02	2.241577e+01	9.195402e-02	1.120788e-01	1.120788e-01	1
108	108	154	26	1.775842e+02	2.241577e+01	1.444444e-01	1.120788e-01	1.120788e-01	1
109	109	173	24	1.775842e+02	2.241577e+01	1.218274e-01	1.120788e-01	1.120788e-01	1
110	110	171	25	1.775842e+02	2.241577e+01	1.275510e-01	1.120788e-01	1.120788e-01	1
111	111	184	23	1.775842e+02	2.241577e+01	1.111111e-01	1.120788e-01	1.120788e-01	1
112	112	170	19	1.775842e+02	2.241577e+01	1.005291e-01	1.120788e-01	1.120788e-01	1
113	113	190	28	1.775842e+02	2.241577e+01	1.284404e-01	1.120788e-01	1.120788e-01	1
114	114	183	24	1.775842e+02	2.241577e+01	1.159420e-01	1.120788e-01	1.120788e-01	1
115	115	191	15	1.775842e+02	2.241577e+01	7.281553e-02	1.120788e-01	1.120788e-01	1
116	116	185	25	1.775842e+02	2.241577e+01	1.190476e-01	1.120788e-01	1.120788e-01	1
117	117	178	14	1.775842e+02	2.241577e+01	7.291667e-02	1.120788e-01	1.120788e-01	1
118	118	202	20	1.775842e+02	2.241577e+01	9.009009e-02	1.120788e-01	1.120788e-01	1
119	119	198	20	1.775842e+02	2.241577e+01	9.174312e-02	1.120788e-01	1.120788e-01	1
120	120	176	27	1.775842e+02	2.241577e+01	1.330049e-01	1.120788e-01	1.120788e-01	1
121	121	160	20	1.775842e+02	2.241577e+01	1.111111e-01	1.120788e-01	1.120788e-01	1
122	122	173	29	1.775842e+02	2.241577e+01	1.435644e-01	1.120788e-01	1.120788e-01	1
123	123	170	22	1.775842e+02	2.241577e+01	1.145833e-01	1.120788e-01	1.120788e-01	1
124	124	179	16	1.775842e+02	2.241577e+01	8.205128e-02	1.120788e-01	1.120788e-01	1
125	125	186	23	1.775842e+02	2.241577e+01	1.100478e-01	1.120788e-01	1.120788e-01	1
126	126	181	27	1.775842e+02	2.241577e+01	1.298077e-01	1.120788e-01	1.120788e-01	1
127	127	178	21	1.775842e+02	2.241577e+01	1.055276e-01	1.120788e-01	1.120788e-01	1
128	128	190	14	1.775842e+02	2.241577e+01	6.862745e-02	1.120788e-01	1.120788e-01	1
129	129	152	26	1.775842e+02	2.241577e+01	1.460674e-01	1.120788e-01	1.120788e-01	1
130	130	171	17	1.775842e+02	2.241577e+01	9.042553e-02	1.120788e-01	1.120788e-01	1
131	131	176	22	1.775842e+02	2.241577e+01	1.111111e-01	1.120788e-01	1.120788e-01	1
132	132	91	119	9.747783e+01	1.025222e+02	5.666667e-01	5.126109e-01	7.558073e-01	4
133	133	52	154	4.883854e+01	1.511615e+02	7.475728e-01	7.558073e-01	7.558073e-01	4
134	134	50	158	4.883854e+01	1.511615e+02	7.596154e-01	7.558073e-01	7.558073e-01	4
135	135	51	146	4.883854e+01	1.511615e+02	7.411168e-01	7.558073e-01	7.558073e-01	4
136	136	54	160	4.883854e+01	1.511615e+02	7.476636e-01	7.558073e-01	7.558073e-01	4
137	137	51	120	4.883854e+01	1.511615e+02	7.017544e-01	7.558073e-01	7.558073e-01	4
138	138	57	143	4.883854e+01	1.511615e+02	7.150000e-01	7.558073e-01	7.558073e-01	4
139	139	47	154	4.883854e+01	1.511615e+02	7.661692e-01	7.558073e-01	7.558073e-01	4
140	140	40	143	4.883854e+01	1.511615e+02	7.814208e-01	7.558073e-01	7.558073e-01	4
141	141	56	169	4.883854e+01	1.511615e+02	7.511111e-01	7.558073e-01	7.558073e-01	4
142	142	46	156	4.883854e+01	1.511615e+02	7.722772e-01	7.558073e-01	7.558073e-01	4
143	143	49	121	4.883854e+01	1.511615e+02	7.117647e-01	7.558073e-01	7.558073e-01	4
144	144	45	126	4.883854e+01	1.511615e+02	7.368421e-01	7.558073e-01	7.558073e-01	4
145	145	55	138	4.883854e+01	1.511615e+02	7.150259e-01	7.558073e-01	7.558073e-01	4
146	146	43	166	4.883854e+01	1.511615e+02	7.942584e-01	7.558073e-01	7.558073e-01	4
147	147	44	135	4.883854e+01	1.511615e+02	7.541899e-01	7.558073e-01	7.558073e-01	4
148	148	46	168	4.883854e+01	1.511615e+02	7.850467e-01	7.558073e-01	7.558073e-01	4
149	149	34	185	4.883854e+01	1.511615e+02	8.447489e-01	7.558073e-01	7.558073e-01	4
150	150	54	153	4.883854e+01	1.511615e+02	7.391304e-01	7.558073e-01	7.558073e-01	4
151	151	47	172	4.883854e+01	1.511615e+02	7.853881e-01	7.558073e-01	7.558073e-01	4
152	152	50	151	4.883854e+01	1.511615e+02	7.512438e-01	7.558073e-01	7.558073e-01	4
153	153	45	153	4.883854e+01	1.511615e+02	7.727273e-01	7.558073e-01	7.558073e-01	4
154	154	54	159	4.883854e+01	1.511615e+02	7.464789e-01	7.558073e-01	7.558073e-01	4
155	155	58	159	4.883854e+01	1.511615e+02	7.327189e-01	7.558073e-01	7.558073e-01	4
156	156	48	157	4.883854e+01	1.511615e+02	7.658537e-01	7.558073e-01	7.558073e-01	4
157	157	38	178	4.883854e+01	1.511615e+02	8.240741e-01	7.558073e-01	7.558073e-01	4
158	158	42	123	4.883854e+01	1.511615e+02	7.454545e-01	7.558073e-01	7.558073e-01	4
159	159	44	145	4.883854e+01	1.511615e+02	7.671958e-01	7.558073e-01	7.558073e-01	4
160	160	45	155	4.883854e+01	1.511615e+02	7.750000e-01	7.558073e-01	7.558073e-01	4
161	161	62	150	4.883854e+01	1.511615e+02	7.075472e-01	7.558073e-01	7.558073e-01	4
162	162	52	137	4.883854e+01	1.511615e+02	7.248677e-01	7.558073e-01	7.558073e-01	4
163	163	52	160	4.883854e+01	1.511615e+02	7.547170e-01	7.558073e-01	7.558073e-01	4
164	164	32	149	2.942655e+01	1.705735e+02	8.232044e-01	8.528673e-01	8.759351e-01	3
165	165	34	182	2.481298e+01	1.751870e+02	8.425926e-01	8.759351e-01	8.759351e-01	3
166	166	50	146	4.712570e+01	1.528743e+02	7.448980e-01	7.643715e-01	8.759351e-01	3
167	167	196	26	1.791401e+02	2.085991e+01	1.171171e-01	1.042996e-01	1.120788e-01	1
168	168	130	72	1.231156e+02	7.688445e+01	3.564356e-01	3.844222e-01	1.120788e-01	1
169	169	43	158	4.883854e+01	1.511615e+02	7.860697e-01	7.558073e-01	7.558073e-01	4
170	170	50	130	4.883854e+01	1.511615e+02	7.222222e-01	7.558073e-01	7.558073e-01	4
171	171	47	130	4.883854e+01	1.511615e+02	7.344633e-01	7.558073e-01	7.558073e-01	4
172	172	45	148	4.883854e+01	1.511615e+02	7.668394e-01	7.558073e-01	7.558073e-01	4
173	173	47	149	4.883854e+01	1.511615e+02	7.602041e-01	7.558073e-01	7.558073e-01	4
174	174	48	140	4.883854e+01	1.511615e+02	7.446809e-01	7.558073e-01	7.558073e-01	4
175	175	59	139	4.883854e+01	1.511615e+02	7.020202e-01	7.558073e-01	7.558073e-01	4
176	176	52	144	4.883854e+01	1.511615e+02	7.346939e-01	7.558073e-01	7.558073e-01	4
177	177	51	145	4.883854e+01	1.511615e+02	7.397959e-01	7.558073e-01	7.558073e-01	4
178	178	42	155	4.883854e+01	1.511615e+02	7.868020e-01	7.558073e-01	7.558073e-01	4
179	179	55	130	4.883854e+01	1.511615e+02	7.027027e-01	7.558073e-01	7.558073e-01	4
180	180	59	186	4.883854e+01	1.511615e+02	7.591837e-01	7.558073e-01	7.558073e-01	4
181	181	59	137	4.883854e+01	1.511615e+02	6.989796e-01	7.558073e-01	7.558073e-01	4
182	182	48	150	4.883854e+01	1.511615e+02	7.575758e-01	7.558073e-01	7.558073e-01	4
183	183	39	136	4.883854e+01	1.511615e+02	7.771429e-01	7.558073e-01	7.558073e-01	4
184	184	39	144	4.883854e+01	1.511615e+02	7.868852e-01	7.558073e-01	7.558073e-01	4
185	185	55	148	4.883854e+01	1.511615e+02	7.290640e-01	7.558073e-01	7.558073e-01	4
186	186	38	164	4.883854e+01	1.511615e+02	8.118812e-01	7.558073e-01	7.558073e-01	4
187	187	45	157	4.883854e+01	1.511615e+02	7.772277e-01	7.558073e-01	7.558073e-01	4
188	188	47	135	4.883854e+01	1.511615e+02	7.417582e-01	7.558073e-01	7.558073e-01	4
189	189	54	167	4.883854e+01	1.511615e+02	7.556561e-01	7.558073e-01	7.558073e-01	4
190	190	52	137	4.883854e+01	1.511615e+02	7.248677e-01	7.558073e-01	7.558073e-01	4
191	191	48	190	4.883854e+01	1.511615e+02	7.983193e-01	7.558073e-01	7.558073e-01	4
192	192	48	153	4.883854e+01	1.511615e+02	7.611940e-01	7.558073e-01	7.558073e-01	4
193	193	45	157	4.883854e+01	1.511615e+02	7.772277e-01	7.558073e-01	7.558073e-01	4
194	194	50	138	4.883854e+01	1.511615e+02	7.340426e-01	7.558073e-01	7.558073e-01	4
195	195	44	152	4.883854e+01	1.511615e+02	7.755102e-01	7.558073e-01	7.558073e-01	4
196	196	54	152	4.883854e+01	1.511615e+02	7.378641e-01	7.558073e-01	7.558073e-01	4
197	197	55	162	4.883854e+01	1.511615e+02	7.465438e-01	7.558073e-01	7.558073e-01	4
198	198	44	136	4.883854e+01	1.511615e+02	7.555556e-01	7.558073e-01	7.558073e-01	4
199	199	37	149	4.883854e+01	1.511615e+02	8.010753e-01	7.558073e-01	7.558073e-01	4
200	200	48	154	4.883854e+01	1.511615e+02	7.623762e-01	7.558073e-01	7.558073e-01	4
