# Supplementary material for: Cochaperones convey the energy of ATP hydrolysis for directional action of Hsp90
Source: Nat Commun. 2024 Jan 17;15:569. doi: 10.1038/s41467-024-44847-6 (PMC10794413; doi:10.1038/s41467-024-44847-6)
Supplement: Supplementary file 6 — Source Data [file 41467_2024_44847_MOESM6_ESM.zip › SourceData_Simulations/1_Simulations_0kT/sim_0kT_mol136of200.txt]

coordinates	11.78	6.15	139.78	6.15
time(s)	frame	Idon(a.u.)	Iacc(a.u.)	Idon ideal(a.u.)	Iacc ideal(a.u.)	FRET	FRET ideal (blurr)	FRET ideal	state sequence
1	1	37	166	4.352598e+01	1.564740e+02	8.177340e-01	7.823701e-01	7.823701e-01	4
2	2	36	147	4.352598e+01	1.564740e+02	8.032787e-01	7.823701e-01	7.823701e-01	4
3	3	43	172	4.352598e+01	1.564740e+02	8.000000e-01	7.823701e-01	7.823701e-01	4
4	4	45	151	4.352598e+01	1.564740e+02	7.704082e-01	7.823701e-01	7.823701e-01	4
5	5	41	142	4.352598e+01	1.564740e+02	7.759563e-01	7.823701e-01	7.823701e-01	4
6	6	55	134	4.352598e+01	1.564740e+02	7.089947e-01	7.823701e-01	7.823701e-01	4
7	7	43	163	4.352598e+01	1.564740e+02	7.912621e-01	7.823701e-01	7.823701e-01	4
8	8	50	162	4.352598e+01	1.564740e+02	7.641509e-01	7.823701e-01	7.823701e-01	4
9	9	40	157	4.352598e+01	1.564740e+02	7.969543e-01	7.823701e-01	7.823701e-01	4
10	10	48	146	4.352598e+01	1.564740e+02	7.525773e-01	7.823701e-01	7.823701e-01	4
11	11	45	133	4.352598e+01	1.564740e+02	7.471910e-01	7.823701e-01	7.823701e-01	4
12	12	48	165	4.352598e+01	1.564740e+02	7.746479e-01	7.823701e-01	7.823701e-01	4
13	13	57	134	4.352598e+01	1.564740e+02	7.015707e-01	7.823701e-01	7.823701e-01	4
14	14	34	139	4.352598e+01	1.564740e+02	8.034682e-01	7.823701e-01	7.823701e-01	4
15	15	38	165	4.352598e+01	1.564740e+02	8.128079e-01	7.823701e-01	7.823701e-01	4
16	16	52	163	4.352598e+01	1.564740e+02	7.581395e-01	7.823701e-01	7.823701e-01	4
17	17	47	173	4.352598e+01	1.564740e+02	7.863636e-01	7.823701e-01	7.823701e-01	4
18	18	50	153	4.352598e+01	1.564740e+02	7.536946e-01	7.823701e-01	7.823701e-01	4
19	19	58	155	4.352598e+01	1.564740e+02	7.276995e-01	7.823701e-01	7.823701e-01	4
20	20	42	151	4.352598e+01	1.564740e+02	7.823834e-01	7.823701e-01	7.823701e-01	4
21	21	42	153	4.352598e+01	1.564740e+02	7.846154e-01	7.823701e-01	7.823701e-01	4
22	22	112	113	9.670776e+01	1.032922e+02	5.022222e-01	5.164612e-01	7.823701e-01	4
23	23	187	2	1.976116e+02	2.388376e+00	1.058201e-02	1.194188e-02	1.194188e-02	1
24	24	206	3	1.976116e+02	2.388376e+00	1.435407e-02	1.194188e-02	1.194188e-02	1
25	25	224	2	1.976116e+02	2.388376e+00	8.849558e-03	1.194188e-02	1.194188e-02	1
26	26	174	1	1.976116e+02	2.388376e+00	5.714286e-03	1.194188e-02	1.194188e-02	1
27	27	208	2	1.976116e+02	2.388376e+00	9.523810e-03	1.194188e-02	1.194188e-02	1
28	28	195	2	1.976116e+02	2.388376e+00	1.015228e-02	1.194188e-02	1.194188e-02	1
29	29	204	0	1.976116e+02	2.388376e+00	0	1.194188e-02	1.194188e-02	1
30	30	181	3	1.976116e+02	2.388376e+00	1.630435e-02	1.194188e-02	1.194188e-02	1
31	31	211	2	1.976116e+02	2.388376e+00	9.389671e-03	1.194188e-02	1.194188e-02	1
32	32	202	2	1.976116e+02	2.388376e+00	9.803922e-03	1.194188e-02	1.194188e-02	1
33	33	195	1	1.976116e+02	2.388376e+00	5.102041e-03	1.194188e-02	1.194188e-02	1
34	34	210	3	1.976116e+02	2.388376e+00	1.408451e-02	1.194188e-02	1.194188e-02	1
35	35	175	2	1.976116e+02	2.388376e+00	1.129944e-02	1.194188e-02	1.194188e-02	1
36	36	176	2	1.976116e+02	2.388376e+00	1.123596e-02	1.194188e-02	1.194188e-02	1
37	37	201	3	1.976116e+02	2.388376e+00	1.470588e-02	1.194188e-02	1.194188e-02	1
38	38	209	2	1.976116e+02	2.388376e+00	9.478673e-03	1.194188e-02	1.194188e-02	1
39	39	201	0	1.976116e+02	2.388376e+00	0	1.194188e-02	1.194188e-02	1
40	40	194	6	1.976116e+02	2.388376e+00	3.000000e-02	1.194188e-02	1.194188e-02	1
41	41	210	1	1.976116e+02	2.388376e+00	4.739336e-03	1.194188e-02	1.194188e-02	1
42	42	158	0	1.976116e+02	2.388376e+00	0	1.194188e-02	1.194188e-02	1
43	43	185	2	1.976116e+02	2.388376e+00	1.069519e-02	1.194188e-02	1.194188e-02	1
44	44	212	2	1.976116e+02	2.388376e+00	9.345794e-03	1.194188e-02	1.194188e-02	1
45	45	221	4	1.976116e+02	2.388376e+00	1.777778e-02	1.194188e-02	1.194188e-02	1
46	46	176	1	1.976116e+02	2.388376e+00	5.649718e-03	1.194188e-02	1.194188e-02	1
47	47	178	4	1.976116e+02	2.388376e+00	2.197802e-02	1.194188e-02	1.194188e-02	1
48	48	189	1	1.976116e+02	2.388376e+00	5.263158e-03	1.194188e-02	1.194188e-02	1
49	49	209	2	1.976116e+02	2.388376e+00	9.478673e-03	1.194188e-02	1.194188e-02	1
50	50	190	3	1.976116e+02	2.388376e+00	1.554404e-02	1.194188e-02	1.194188e-02	1
51	51	206	3	1.976116e+02	2.388376e+00	1.435407e-02	1.194188e-02	1.194188e-02	1
52	52	178	1	1.976116e+02	2.388376e+00	5.586592e-03	1.194188e-02	1.194188e-02	1
53	53	184	4	1.976116e+02	2.388376e+00	2.127660e-02	1.194188e-02	1.194188e-02	1
54	54	181	2	1.976116e+02	2.388376e+00	1.092896e-02	1.194188e-02	1.194188e-02	1
55	55	184	0	1.976116e+02	2.388376e+00	0	1.194188e-02	1.194188e-02	1
56	56	205	3	1.976116e+02	2.388376e+00	1.442308e-02	1.194188e-02	1.194188e-02	1
57	57	203	0	1.976116e+02	2.388376e+00	0	1.194188e-02	1.194188e-02	1
58	58	229	5	1.976116e+02	2.388376e+00	2.136752e-02	1.194188e-02	1.194188e-02	1
59	59	207	3	1.976116e+02	2.388376e+00	1.428571e-02	1.194188e-02	1.194188e-02	1
60	60	179	2	1.976116e+02	2.388376e+00	1.104972e-02	1.194188e-02	1.194188e-02	1
61	61	205	0	1.976116e+02	2.388376e+00	0	1.194188e-02	1.194188e-02	1
62	62	170	2	1.976116e+02	2.388376e+00	1.162791e-02	1.194188e-02	1.194188e-02	1
63	63	207	3	1.976116e+02	2.388376e+00	1.428571e-02	1.194188e-02	1.194188e-02	1
64	64	178	2	1.976116e+02	2.388376e+00	1.111111e-02	1.194188e-02	1.194188e-02	1
65	65	189	2	1.976116e+02	2.388376e+00	1.047120e-02	1.194188e-02	1.194188e-02	1
66	66	200	3	1.976116e+02	2.388376e+00	1.477833e-02	1.194188e-02	1.194188e-02	1
67	67	187	1	1.976116e+02	2.388376e+00	5.319149e-03	1.194188e-02	1.194188e-02	1
68	68	202	1	1.976116e+02	2.388376e+00	4.926108e-03	1.194188e-02	1.194188e-02	1
69	69	187	18	1.769490e+02	2.305096e+01	8.780488e-02	1.152548e-01	1.741050e-01	2
70	70	191	2	1.976116e+02	2.388376e+00	1.036269e-02	1.194188e-02	1.194188e-02	1
71	71	186	1	1.976116e+02	2.388376e+00	5.347594e-03	1.194188e-02	1.194188e-02	1
72	72	206	1	1.976116e+02	2.388376e+00	4.830918e-03	1.194188e-02	1.194188e-02	1
73	73	187	2	1.976116e+02	2.388376e+00	1.058201e-02	1.194188e-02	1.194188e-02	1
74	74	176	2	1.976116e+02	2.388376e+00	1.123596e-02	1.194188e-02	1.194188e-02	1
75	75	212	0	1.976116e+02	2.388376e+00	0	1.194188e-02	1.194188e-02	1
76	76	184	1	1.976116e+02	2.388376e+00	5.405405e-03	1.194188e-02	1.194188e-02	1
77	77	204	4	1.976116e+02	2.388376e+00	1.923077e-02	1.194188e-02	1.194188e-02	1
78	78	205	2	1.976116e+02	2.388376e+00	9.661836e-03	1.194188e-02	1.194188e-02	1
79	79	207	2	1.976116e+02	2.388376e+00	9.569378e-03	1.194188e-02	1.194188e-02	1
80	80	188	4	1.976116e+02	2.388376e+00	2.083333e-02	1.194188e-02	1.194188e-02	1
81	81	204	3	1.976116e+02	2.388376e+00	1.449275e-02	1.194188e-02	1.194188e-02	1
82	82	219	1	1.976116e+02	2.388376e+00	4.545455e-03	1.194188e-02	1.194188e-02	1
83	83	169	2	1.976116e+02	2.388376e+00	1.169591e-02	1.194188e-02	1.194188e-02	1
84	84	175	0	1.976116e+02	2.388376e+00	0	1.194188e-02	1.194188e-02	1
85	85	202	0	1.976116e+02	2.388376e+00	0	1.194188e-02	1.194188e-02	1
86	86	197	0	1.976116e+02	2.388376e+00	0	1.194188e-02	1.194188e-02	1
87	87	181	2	1.976116e+02	2.388376e+00	1.092896e-02	1.194188e-02	1.194188e-02	1
88	88	195	2	1.976116e+02	2.388376e+00	1.015228e-02	1.194188e-02	1.194188e-02	1
89	89	183	4	1.976116e+02	2.388376e+00	2.139037e-02	1.194188e-02	1.194188e-02	1
90	90	179	2	1.976116e+02	2.388376e+00	1.104972e-02	1.194188e-02	1.194188e-02	1
91	91	216	1	1.976116e+02	2.388376e+00	4.608295e-03	1.194188e-02	1.194188e-02	1
92	92	183	1	1.976116e+02	2.388376e+00	5.434783e-03	1.194188e-02	1.194188e-02	1
93	93	194	3	1.976116e+02	2.388376e+00	1.522843e-02	1.194188e-02	1.194188e-02	1
94	94	214	1	1.976116e+02	2.388376e+00	4.651163e-03	1.194188e-02	1.194188e-02	1
95	95	216	3	1.976116e+02	2.388376e+00	1.369863e-02	1.194188e-02	1.194188e-02	1
96	96	176	3	1.976116e+02	2.388376e+00	1.675978e-02	1.194188e-02	1.194188e-02	1
97	97	178	2	1.976116e+02	2.388376e+00	1.111111e-02	1.194188e-02	1.194188e-02	1
98	98	179	3	1.976116e+02	2.388376e+00	1.648352e-02	1.194188e-02	1.194188e-02	1
99	99	198	4	1.976116e+02	2.388376e+00	1.980198e-02	1.194188e-02	1.194188e-02	1
100	100	198	4	1.976116e+02	2.388376e+00	1.980198e-02	1.194188e-02	1.194188e-02	1
101	101	196	3	1.976116e+02	2.388376e+00	1.507538e-02	1.194188e-02	1.194188e-02	1
102	102	184	2	1.976116e+02	2.388376e+00	1.075269e-02	1.194188e-02	1.194188e-02	1
103	103	195	1	1.976116e+02	2.388376e+00	5.102041e-03	1.194188e-02	1.194188e-02	1
104	104	209	5	1.976116e+02	2.388376e+00	2.336449e-02	1.194188e-02	1.194188e-02	1
105	105	204	0	1.976116e+02	2.388376e+00	0	1.194188e-02	1.194188e-02	1
106	106	193	1	1.976116e+02	2.388376e+00	5.154639e-03	1.194188e-02	1.194188e-02	1
107	107	205	2	1.976116e+02	2.388376e+00	9.661836e-03	1.194188e-02	1.194188e-02	1
108	108	191	1	1.976116e+02	2.388376e+00	5.208333e-03	1.194188e-02	1.194188e-02	1
109	109	194	5	1.976116e+02	2.388376e+00	2.512563e-02	1.194188e-02	1.194188e-02	1
110	110	159	1	1.976116e+02	2.388376e+00	6.250000e-03	1.194188e-02	1.194188e-02	1
111	111	190	1	1.976116e+02	2.388376e+00	5.235602e-03	1.194188e-02	1.194188e-02	1
112	112	216	3	1.976116e+02	2.388376e+00	1.369863e-02	1.194188e-02	1.194188e-02	1
113	113	212	7	1.976116e+02	2.388376e+00	3.196347e-02	1.194188e-02	1.194188e-02	1
114	114	196	5	1.976116e+02	2.388376e+00	2.487562e-02	1.194188e-02	1.194188e-02	1
115	115	195	4	1.976116e+02	2.388376e+00	2.010050e-02	1.194188e-02	1.194188e-02	1
116	116	200	4	1.976116e+02	2.388376e+00	1.960784e-02	1.194188e-02	1.194188e-02	1
117	117	225	3	1.976116e+02	2.388376e+00	1.315789e-02	1.194188e-02	1.194188e-02	1
118	118	220	1	1.976116e+02	2.388376e+00	4.524887e-03	1.194188e-02	1.194188e-02	1
119	119	184	4	1.976116e+02	2.388376e+00	2.127660e-02	1.194188e-02	1.194188e-02	1
120	120	202	0	1.976116e+02	2.388376e+00	0	1.194188e-02	1.194188e-02	1
121	121	214	0	1.976116e+02	2.388376e+00	0	1.194188e-02	1.194188e-02	1
122	122	216	1	1.976116e+02	2.388376e+00	4.608295e-03	1.194188e-02	1.194188e-02	1
123	123	189	4	1.976116e+02	2.388376e+00	2.072539e-02	1.194188e-02	1.194188e-02	1
124	124	192	2	1.976116e+02	2.388376e+00	1.030928e-02	1.194188e-02	1.194188e-02	1
125	125	184	1	1.976116e+02	2.388376e+00	5.405405e-03	1.194188e-02	1.194188e-02	1
126	126	196	3	1.976116e+02	2.388376e+00	1.507538e-02	1.194188e-02	1.194188e-02	1
127	127	137	42	1.557165e+02	4.428353e+01	2.346369e-01	2.214176e-01	1.194188e-02	1
128	128	37	134	4.352598e+01	1.564740e+02	7.836257e-01	7.823701e-01	7.823701e-01	4
129	129	32	168	4.352598e+01	1.564740e+02	8.400000e-01	7.823701e-01	7.823701e-01	4
130	130	44	171	4.352598e+01	1.564740e+02	7.953488e-01	7.823701e-01	7.823701e-01	4
131	131	39	168	4.352598e+01	1.564740e+02	8.115942e-01	7.823701e-01	7.823701e-01	4
132	132	48	151	4.352598e+01	1.564740e+02	7.587940e-01	7.823701e-01	7.823701e-01	4
133	133	50	134	4.352598e+01	1.564740e+02	7.282609e-01	7.823701e-01	7.823701e-01	4
134	134	41	146	4.352598e+01	1.564740e+02	7.807487e-01	7.823701e-01	7.823701e-01	4
135	135	41	167	4.352598e+01	1.564740e+02	8.028846e-01	7.823701e-01	7.823701e-01	4
136	136	46	163	4.352598e+01	1.564740e+02	7.799043e-01	7.823701e-01	7.823701e-01	4
137	137	42	131	4.352598e+01	1.564740e+02	7.572254e-01	7.823701e-01	7.823701e-01	4
138	138	42	173	4.352598e+01	1.564740e+02	8.046512e-01	7.823701e-01	7.823701e-01	4
139	139	48	170	4.352598e+01	1.564740e+02	7.798165e-01	7.823701e-01	7.823701e-01	4
140	140	42	166	4.352598e+01	1.564740e+02	7.980769e-01	7.823701e-01	7.823701e-01	4
141	141	161	43	1.526898e+02	4.731022e+01	2.107843e-01	2.365511e-01	1.194188e-02	1
142	142	242	1	1.976116e+02	2.388376e+00	4.115226e-03	1.194188e-02	1.194188e-02	1
143	143	229	4	1.976116e+02	2.388376e+00	1.716738e-02	1.194188e-02	1.194188e-02	1
144	144	215	2	1.976116e+02	2.388376e+00	9.216590e-03	1.194188e-02	1.194188e-02	1
145	145	226	2	1.976116e+02	2.388376e+00	8.771930e-03	1.194188e-02	1.194188e-02	1
146	146	158	0	1.976116e+02	2.388376e+00	0	1.194188e-02	1.194188e-02	1
147	147	195	2	1.976116e+02	2.388376e+00	1.015228e-02	1.194188e-02	1.194188e-02	1
148	148	185	2	1.976116e+02	2.388376e+00	1.069519e-02	1.194188e-02	1.194188e-02	1
149	149	197	2	1.976116e+02	2.388376e+00	1.005025e-02	1.194188e-02	1.194188e-02	1
150	150	184	5	1.976116e+02	2.388376e+00	2.645503e-02	1.194188e-02	1.194188e-02	1
151	151	180	3	1.976116e+02	2.388376e+00	1.639344e-02	1.194188e-02	1.194188e-02	1
152	152	192	2	1.976116e+02	2.388376e+00	1.030928e-02	1.194188e-02	1.194188e-02	1
153	153	202	2	1.976116e+02	2.388376e+00	9.803922e-03	1.194188e-02	1.194188e-02	1
154	154	164	0	1.976116e+02	2.388376e+00	0	1.194188e-02	1.194188e-02	1
155	155	180	5	1.976116e+02	2.388376e+00	2.702703e-02	1.194188e-02	1.194188e-02	1
156	156	167	36	1.659269e+02	3.407306e+01	1.773399e-01	1.703653e-01	1.741050e-01	2
157	157	137	51	1.407223e+02	5.927769e+01	2.712766e-01	2.963884e-01	1.741050e-01	2
158	158	174	30	1.701952e+02	2.980479e+01	1.470588e-01	1.490240e-01	1.194188e-02	1
159	159	174	0	1.976116e+02	2.388376e+00	0	1.194188e-02	1.194188e-02	1
160	160	194	5	1.976116e+02	2.388376e+00	2.512563e-02	1.194188e-02	1.194188e-02	1
161	161	185	6	1.976116e+02	2.388376e+00	3.141361e-02	1.194188e-02	1.194188e-02	1
162	162	202	1	1.976116e+02	2.388376e+00	4.926108e-03	1.194188e-02	1.194188e-02	1
163	163	184	3	1.976116e+02	2.388376e+00	1.604278e-02	1.194188e-02	1.194188e-02	1
164	164	193	5	1.976116e+02	2.388376e+00	2.525253e-02	1.194188e-02	1.194188e-02	1
165	165	209	1	1.976116e+02	2.388376e+00	4.761905e-03	1.194188e-02	1.194188e-02	1
166	166	211	5	1.976116e+02	2.388376e+00	2.314815e-02	1.194188e-02	1.194188e-02	1
167	167	197	2	1.976116e+02	2.388376e+00	1.005025e-02	1.194188e-02	1.194188e-02	1
168	168	189	2	1.976116e+02	2.388376e+00	1.047120e-02	1.194188e-02	1.194188e-02	1
169	169	192	0	1.976116e+02	2.388376e+00	0	1.194188e-02	1.194188e-02	1
170	170	193	2	1.976116e+02	2.388376e+00	1.025641e-02	1.194188e-02	1.194188e-02	1
171	171	178	2	1.976116e+02	2.388376e+00	1.111111e-02	1.194188e-02	1.194188e-02	1
172	172	189	5	1.976116e+02	2.388376e+00	2.577320e-02	1.194188e-02	1.194188e-02	1
173	173	189	0	1.976116e+02	2.388376e+00	0	1.194188e-02	1.194188e-02	1
174	174	186	1	1.976116e+02	2.388376e+00	5.347594e-03	1.194188e-02	1.194188e-02	1
175	175	198	2	1.976116e+02	2.388376e+00	1.000000e-02	1.194188e-02	1.194188e-02	1
176	176	215	1	1.976116e+02	2.388376e+00	4.629630e-03	1.194188e-02	1.194188e-02	1
177	177	184	2	1.976116e+02	2.388376e+00	1.075269e-02	1.194188e-02	1.194188e-02	1
178	178	196	1	1.976116e+02	2.388376e+00	5.076142e-03	1.194188e-02	1.194188e-02	1
179	179	197	2	1.976116e+02	2.388376e+00	1.005025e-02	1.194188e-02	1.194188e-02	1
180	180	182	3	1.976116e+02	2.388376e+00	1.621622e-02	1.194188e-02	1.194188e-02	1
181	181	214	4	1.976116e+02	2.388376e+00	1.834862e-02	1.194188e-02	1.194188e-02	1
182	182	186	3	1.976116e+02	2.388376e+00	1.587302e-02	1.194188e-02	1.194188e-02	1
183	183	187	3	1.976116e+02	2.388376e+00	1.578947e-02	1.194188e-02	1.194188e-02	1
184	184	200	3	1.976116e+02	2.388376e+00	1.477833e-02	1.194188e-02	1.194188e-02	1
185	185	215	2	1.976116e+02	2.388376e+00	9.216590e-03	1.194188e-02	1.194188e-02	1
186	186	198	1	1.976116e+02	2.388376e+00	5.025126e-03	1.194188e-02	1.194188e-02	1
187	187	191	1	1.976116e+02	2.388376e+00	5.208333e-03	1.194188e-02	1.194188e-02	1
188	188	184	1	1.976116e+02	2.388376e+00	5.405405e-03	1.194188e-02	1.194188e-02	1
189	189	181	2	1.976116e+02	2.388376e+00	1.092896e-02	1.194188e-02	1.194188e-02	1
190	190	180	2	1.976116e+02	2.388376e+00	1.098901e-02	1.194188e-02	1.194188e-02	1
191	191	206	6	1.976116e+02	2.388376e+00	2.830189e-02	1.194188e-02	1.194188e-02	1
192	192	196	2	1.976116e+02	2.388376e+00	1.010101e-02	1.194188e-02	1.194188e-02	1
193	193	188	2	1.976116e+02	2.388376e+00	1.052632e-02	1.194188e-02	1.194188e-02	1
194	194	198	4	1.976116e+02	2.388376e+00	1.980198e-02	1.194188e-02	1.194188e-02	1
195	195	206	2	1.976116e+02	2.388376e+00	9.615385e-03	1.194188e-02	1.194188e-02	1
196	196	204	5	1.948138e+02	5.186183e+00	2.392344e-02	2.593091e-02	1.194188e-02	1
197	197	160	42	1.651790e+02	3.482101e+01	2.079208e-01	1.741050e-01	1.741050e-01	2
198	198	165	40	1.651790e+02	3.482101e+01	1.951220e-01	1.741050e-01	1.741050e-01	2
199	199	181	31	1.651790e+02	3.482101e+01	1.462264e-01	1.741050e-01	1.741050e-01	2
200	200	161	33	1.651790e+02	3.482101e+01	1.701031e-01	1.741050e-01	1.741050e-01	2
