# Supplementary material for: Cochaperones convey the energy of ATP hydrolysis for directional action of Hsp90
Source: Nat Commun. 2024 Jan 17;15:569. doi: 10.1038/s41467-024-44847-6 (PMC10794413; doi:10.1038/s41467-024-44847-6)
Supplement: Supplementary file 6 — Source Data [file 41467_2024_44847_MOESM6_ESM.zip › SourceData_Simulations/1_Simulations_0kT/sim_0kT_mol137of200.txt]

coordinates	89.30	52.14	217.30	52.14
time(s)	frame	Idon(a.u.)	Iacc(a.u.)	Idon ideal(a.u.)	Iacc ideal(a.u.)	FRET	FRET ideal (blurr)	FRET ideal	state sequence
1	1	205	11	1.895002e+02	1.049982e+01	5.092593e-02	5.249908e-02	5.249908e-02	1
2	2	184	13	1.895002e+02	1.049982e+01	6.598985e-02	5.249908e-02	5.249908e-02	1
3	3	181	5	1.895002e+02	1.049982e+01	2.688172e-02	5.249908e-02	5.249908e-02	1
4	4	192	13	1.895002e+02	1.049982e+01	6.341463e-02	5.249908e-02	5.249908e-02	1
5	5	214	12	1.895002e+02	1.049982e+01	5.309735e-02	5.249908e-02	5.249908e-02	1
6	6	170	9	1.895002e+02	1.049982e+01	5.027933e-02	5.249908e-02	5.249908e-02	1
7	7	202	8	1.895002e+02	1.049982e+01	3.809524e-02	5.249908e-02	5.249908e-02	1
8	8	177	9	1.895002e+02	1.049982e+01	4.838710e-02	5.249908e-02	5.249908e-02	1
9	9	202	7	1.895002e+02	1.049982e+01	3.349282e-02	5.249908e-02	5.249908e-02	1
10	10	166	9	1.895002e+02	1.049982e+01	5.142857e-02	5.249908e-02	5.249908e-02	1
11	11	178	16	1.895002e+02	1.049982e+01	8.247423e-02	5.249908e-02	5.249908e-02	1
12	12	177	9	1.895002e+02	1.049982e+01	4.838710e-02	5.249908e-02	5.249908e-02	1
13	13	185	11	1.895002e+02	1.049982e+01	5.612245e-02	5.249908e-02	5.249908e-02	1
14	14	191	13	1.895002e+02	1.049982e+01	6.372549e-02	5.249908e-02	5.249908e-02	1
15	15	169	7	1.895002e+02	1.049982e+01	3.977273e-02	5.249908e-02	5.249908e-02	1
16	16	185	11	1.895002e+02	1.049982e+01	5.612245e-02	5.249908e-02	5.249908e-02	1
17	17	198	12	1.895002e+02	1.049982e+01	5.714286e-02	5.249908e-02	5.249908e-02	1
18	18	198	8	1.895002e+02	1.049982e+01	3.883495e-02	5.249908e-02	5.249908e-02	1
19	19	164	8	1.895002e+02	1.049982e+01	4.651163e-02	5.249908e-02	5.249908e-02	1
20	20	185	8	1.895002e+02	1.049982e+01	4.145078e-02	5.249908e-02	5.249908e-02	1
21	21	205	8	1.895002e+02	1.049982e+01	3.755869e-02	5.249908e-02	5.249908e-02	1
22	22	219	6	1.895002e+02	1.049982e+01	2.666667e-02	5.249908e-02	5.249908e-02	1
23	23	182	14	1.895002e+02	1.049982e+01	7.142857e-02	5.249908e-02	5.249908e-02	1
24	24	186	14	1.895002e+02	1.049982e+01	7.000000e-02	5.249908e-02	5.249908e-02	1
25	25	202	8	1.895002e+02	1.049982e+01	3.809524e-02	5.249908e-02	5.249908e-02	1
26	26	200	9	1.895002e+02	1.049982e+01	4.306220e-02	5.249908e-02	5.249908e-02	1
27	27	207	13	1.895002e+02	1.049982e+01	5.909091e-02	5.249908e-02	5.249908e-02	1
28	28	215	8	1.895002e+02	1.049982e+01	3.587444e-02	5.249908e-02	5.249908e-02	1
29	29	202	9	1.895002e+02	1.049982e+01	4.265403e-02	5.249908e-02	5.249908e-02	1
30	30	187	23	1.895002e+02	1.049982e+01	1.095238e-01	5.249908e-02	5.249908e-02	1
31	31	168	10	1.895002e+02	1.049982e+01	5.617978e-02	5.249908e-02	5.249908e-02	1
32	32	170	12	1.895002e+02	1.049982e+01	6.593407e-02	5.249908e-02	5.249908e-02	1
33	33	190	18	1.895002e+02	1.049982e+01	8.653846e-02	5.249908e-02	5.249908e-02	1
34	34	164	11	1.895002e+02	1.049982e+01	6.285714e-02	5.249908e-02	5.249908e-02	1
35	35	202	10	1.895002e+02	1.049982e+01	4.716981e-02	5.249908e-02	5.249908e-02	1
36	36	182	16	1.895002e+02	1.049982e+01	8.080808e-02	5.249908e-02	5.249908e-02	1
37	37	113	91	1.112165e+02	8.878349e+01	4.460784e-01	4.439174e-01	7.325456e-01	4
38	38	42	152	5.349089e+01	1.465091e+02	7.835052e-01	7.325456e-01	7.325456e-01	4
39	39	46	155	5.349089e+01	1.465091e+02	7.711443e-01	7.325456e-01	7.325456e-01	4
40	40	59	155	5.349089e+01	1.465091e+02	7.242991e-01	7.325456e-01	7.325456e-01	4
41	41	60	149	5.349089e+01	1.465091e+02	7.129187e-01	7.325456e-01	7.325456e-01	4
42	42	44	166	5.349089e+01	1.465091e+02	7.904762e-01	7.325456e-01	7.325456e-01	4
43	43	52	146	5.349089e+01	1.465091e+02	7.373737e-01	7.325456e-01	7.325456e-01	4
44	44	63	141	5.349089e+01	1.465091e+02	6.911765e-01	7.325456e-01	7.325456e-01	4
45	45	46	161	5.349089e+01	1.465091e+02	7.777778e-01	7.325456e-01	7.325456e-01	4
46	46	47	151	5.349089e+01	1.465091e+02	7.626263e-01	7.325456e-01	7.325456e-01	4
47	47	53	148	5.349089e+01	1.465091e+02	7.363184e-01	7.325456e-01	7.325456e-01	4
48	48	52	136	5.349089e+01	1.465091e+02	7.234043e-01	7.325456e-01	7.325456e-01	4
49	49	64	133	5.349089e+01	1.465091e+02	6.751269e-01	7.325456e-01	7.325456e-01	4
50	50	52	133	5.349089e+01	1.465091e+02	7.189189e-01	7.325456e-01	7.325456e-01	4
51	51	50	153	5.349089e+01	1.465091e+02	7.536946e-01	7.325456e-01	7.325456e-01	4
52	52	57	149	5.349089e+01	1.465091e+02	7.233010e-01	7.325456e-01	7.325456e-01	4
53	53	61	147	5.349089e+01	1.465091e+02	7.067308e-01	7.325456e-01	7.325456e-01	4
54	54	53	149	5.349089e+01	1.465091e+02	7.376238e-01	7.325456e-01	7.325456e-01	4
55	55	57	139	5.349089e+01	1.465091e+02	7.091837e-01	7.325456e-01	7.325456e-01	4
56	56	38	162	5.349089e+01	1.465091e+02	8.100000e-01	7.325456e-01	7.325456e-01	4
57	57	52	127	5.349089e+01	1.465091e+02	7.094972e-01	7.325456e-01	7.325456e-01	4
58	58	40	154	5.349089e+01	1.465091e+02	7.938144e-01	7.325456e-01	7.325456e-01	4
59	59	55	160	5.349089e+01	1.465091e+02	7.441860e-01	7.325456e-01	7.325456e-01	4
60	60	73	157	5.349089e+01	1.465091e+02	6.826087e-01	7.325456e-01	7.325456e-01	4
61	61	41	156	5.349089e+01	1.465091e+02	7.918782e-01	7.325456e-01	7.325456e-01	4
62	62	63	123	5.349089e+01	1.465091e+02	6.612903e-01	7.325456e-01	7.325456e-01	4
63	63	51	148	5.349089e+01	1.465091e+02	7.437186e-01	7.325456e-01	7.325456e-01	4
64	64	51	166	5.349089e+01	1.465091e+02	7.649770e-01	7.325456e-01	7.325456e-01	4
65	65	65	138	5.349089e+01	1.465091e+02	6.798030e-01	7.325456e-01	7.325456e-01	4
66	66	63	148	5.349089e+01	1.465091e+02	7.014218e-01	7.325456e-01	7.325456e-01	4
67	67	48	149	5.349089e+01	1.465091e+02	7.563452e-01	7.325456e-01	7.325456e-01	4
68	68	68	148	5.349089e+01	1.465091e+02	6.851852e-01	7.325456e-01	7.325456e-01	4
69	69	56	142	5.349089e+01	1.465091e+02	7.171717e-01	7.325456e-01	7.325456e-01	4
70	70	57	147	5.349089e+01	1.465091e+02	7.205882e-01	7.325456e-01	7.325456e-01	4
71	71	46	137	5.349089e+01	1.465091e+02	7.486339e-01	7.325456e-01	7.325456e-01	4
72	72	60	153	5.349089e+01	1.465091e+02	7.183099e-01	7.325456e-01	7.325456e-01	4
73	73	58	149	5.349089e+01	1.465091e+02	7.198068e-01	7.325456e-01	7.325456e-01	4
74	74	52	155	5.349089e+01	1.465091e+02	7.487923e-01	7.325456e-01	7.325456e-01	4
75	75	59	156	5.349089e+01	1.465091e+02	7.255814e-01	7.325456e-01	7.325456e-01	4
76	76	50	141	5.349089e+01	1.465091e+02	7.382199e-01	7.325456e-01	7.325456e-01	4
77	77	61	174	5.349089e+01	1.465091e+02	7.404255e-01	7.325456e-01	7.325456e-01	4
78	78	54	156	5.349089e+01	1.465091e+02	7.428571e-01	7.325456e-01	7.325456e-01	4
79	79	57	165	5.349089e+01	1.465091e+02	7.432432e-01	7.325456e-01	7.325456e-01	4
80	80	53	150	5.349089e+01	1.465091e+02	7.389163e-01	7.325456e-01	7.325456e-01	4
81	81	53	144	5.349089e+01	1.465091e+02	7.309645e-01	7.325456e-01	7.325456e-01	4
82	82	62	129	5.349089e+01	1.465091e+02	6.753927e-01	7.325456e-01	7.325456e-01	4
83	83	55	148	5.349089e+01	1.465091e+02	7.290640e-01	7.325456e-01	7.325456e-01	4
84	84	53	154	5.349089e+01	1.465091e+02	7.439614e-01	7.325456e-01	7.325456e-01	4
85	85	49	166	5.349089e+01	1.465091e+02	7.720930e-01	7.325456e-01	7.325456e-01	4
86	86	58	131	5.349089e+01	1.465091e+02	6.931217e-01	7.325456e-01	7.325456e-01	4
87	87	47	142	5.349089e+01	1.465091e+02	7.513228e-01	7.325456e-01	7.325456e-01	4
88	88	50	148	5.349089e+01	1.465091e+02	7.474747e-01	7.325456e-01	7.325456e-01	4
89	89	66	160	5.349089e+01	1.465091e+02	7.079646e-01	7.325456e-01	7.325456e-01	4
90	90	49	153	5.349089e+01	1.465091e+02	7.574257e-01	7.325456e-01	7.325456e-01	4
91	91	190	47	1.672075e+02	3.279247e+01	1.983122e-01	1.639624e-01	5.249908e-02	1
92	92	164	9	1.895002e+02	1.049982e+01	5.202312e-02	5.249908e-02	5.249908e-02	1
93	93	212	16	1.895002e+02	1.049982e+01	7.017544e-02	5.249908e-02	5.249908e-02	1
94	94	175	9	1.895002e+02	1.049982e+01	4.891304e-02	5.249908e-02	5.249908e-02	1
95	95	190	8	1.895002e+02	1.049982e+01	4.040404e-02	5.249908e-02	5.249908e-02	1
96	96	162	6	1.895002e+02	1.049982e+01	3.571429e-02	5.249908e-02	5.249908e-02	1
97	97	209	9	1.895002e+02	1.049982e+01	4.128440e-02	5.249908e-02	5.249908e-02	1
98	98	177	15	1.895002e+02	1.049982e+01	7.812500e-02	5.249908e-02	5.249908e-02	1
99	99	184	10	1.895002e+02	1.049982e+01	5.154639e-02	5.249908e-02	5.249908e-02	1
100	100	182	10	1.895002e+02	1.049982e+01	5.208333e-02	5.249908e-02	5.249908e-02	1
101	101	191	10	1.895002e+02	1.049982e+01	4.975124e-02	5.249908e-02	5.249908e-02	1
102	102	177	12	1.895002e+02	1.049982e+01	6.349206e-02	5.249908e-02	5.249908e-02	1
103	103	164	10	1.895002e+02	1.049982e+01	5.747126e-02	5.249908e-02	5.249908e-02	1
104	104	172	8	1.895002e+02	1.049982e+01	4.444444e-02	5.249908e-02	5.249908e-02	1
105	105	207	9	1.895002e+02	1.049982e+01	4.166667e-02	5.249908e-02	5.249908e-02	1
106	106	191	11	1.895002e+02	1.049982e+01	5.445545e-02	5.249908e-02	5.249908e-02	1
107	107	192	13	1.895002e+02	1.049982e+01	6.341463e-02	5.249908e-02	5.249908e-02	1
108	108	163	9	1.895002e+02	1.049982e+01	5.232558e-02	5.249908e-02	5.249908e-02	1
109	109	180	15	1.895002e+02	1.049982e+01	7.692308e-02	5.249908e-02	5.249908e-02	1
110	110	193	7	1.895002e+02	1.049982e+01	3.500000e-02	5.249908e-02	5.249908e-02	1
111	111	178	5	1.895002e+02	1.049982e+01	2.732240e-02	5.249908e-02	5.249908e-02	1
112	112	184	3	1.895002e+02	1.049982e+01	1.604278e-02	5.249908e-02	5.249908e-02	1
113	113	175	10	1.895002e+02	1.049982e+01	5.405405e-02	5.249908e-02	5.249908e-02	1
114	114	193	14	1.895002e+02	1.049982e+01	6.763285e-02	5.249908e-02	5.249908e-02	1
115	115	215	10	1.895002e+02	1.049982e+01	4.444444e-02	5.249908e-02	5.249908e-02	1
116	116	187	14	1.895002e+02	1.049982e+01	6.965174e-02	5.249908e-02	5.249908e-02	1
117	117	199	12	1.895002e+02	1.049982e+01	5.687204e-02	5.249908e-02	5.249908e-02	1
118	118	194	9	1.895002e+02	1.049982e+01	4.433498e-02	5.249908e-02	5.249908e-02	1
119	119	189	12	1.895002e+02	1.049982e+01	5.970149e-02	5.249908e-02	5.249908e-02	1
120	120	224	12	1.895002e+02	1.049982e+01	5.084746e-02	5.249908e-02	5.249908e-02	1
121	121	169	18	1.895002e+02	1.049982e+01	9.625668e-02	5.249908e-02	5.249908e-02	1
122	122	191	8	1.895002e+02	1.049982e+01	4.020101e-02	5.249908e-02	5.249908e-02	1
123	123	190	15	1.895002e+02	1.049982e+01	7.317073e-02	5.249908e-02	5.249908e-02	1
124	124	161	7	1.895002e+02	1.049982e+01	4.166667e-02	5.249908e-02	5.249908e-02	1
125	125	191	11	1.895002e+02	1.049982e+01	5.445545e-02	5.249908e-02	5.249908e-02	1
126	126	173	8	1.895002e+02	1.049982e+01	4.419890e-02	5.249908e-02	5.249908e-02	1
127	127	189	10	1.895002e+02	1.049982e+01	5.025126e-02	5.249908e-02	5.249908e-02	1
128	128	195	14	1.895002e+02	1.049982e+01	6.698565e-02	5.249908e-02	5.249908e-02	1
129	129	183	7	1.895002e+02	1.049982e+01	3.684211e-02	5.249908e-02	5.249908e-02	1
130	130	209	12	1.895002e+02	1.049982e+01	5.429864e-02	5.249908e-02	5.249908e-02	1
131	131	204	15	1.895002e+02	1.049982e+01	6.849315e-02	5.249908e-02	5.249908e-02	1
132	132	203	18	1.895002e+02	1.049982e+01	8.144796e-02	5.249908e-02	5.249908e-02	1
133	133	179	9	1.895002e+02	1.049982e+01	4.787234e-02	5.249908e-02	5.249908e-02	1
134	134	179	8	1.895002e+02	1.049982e+01	4.278075e-02	5.249908e-02	5.249908e-02	1
135	135	206	9	1.895002e+02	1.049982e+01	4.186047e-02	5.249908e-02	5.249908e-02	1
136	136	207	12	1.895002e+02	1.049982e+01	5.479452e-02	5.249908e-02	5.249908e-02	1
137	137	203	12	1.895002e+02	1.049982e+01	5.581395e-02	5.249908e-02	5.249908e-02	1
138	138	188	8	1.895002e+02	1.049982e+01	4.081633e-02	5.249908e-02	5.249908e-02	1
139	139	183	5	1.895002e+02	1.049982e+01	2.659574e-02	5.249908e-02	5.249908e-02	1
140	140	187	8	1.895002e+02	1.049982e+01	4.102564e-02	5.249908e-02	5.249908e-02	1
141	141	219	9	1.895002e+02	1.049982e+01	3.947368e-02	5.249908e-02	5.249908e-02	1
142	142	201	11	1.895002e+02	1.049982e+01	5.188679e-02	5.249908e-02	5.249908e-02	1
143	143	197	11	1.895002e+02	1.049982e+01	5.288462e-02	5.249908e-02	5.249908e-02	1
144	144	194	11	1.895002e+02	1.049982e+01	5.365854e-02	5.249908e-02	5.249908e-02	1
145	145	174	13	1.895002e+02	1.049982e+01	6.951872e-02	5.249908e-02	5.249908e-02	1
146	146	181	7	1.895002e+02	1.049982e+01	3.723404e-02	5.249908e-02	5.249908e-02	1
147	147	172	7	1.895002e+02	1.049982e+01	3.910615e-02	5.249908e-02	5.249908e-02	1
148	148	161	8	1.895002e+02	1.049982e+01	4.733728e-02	5.249908e-02	5.249908e-02	1
149	149	198	11	1.858907e+02	1.410929e+01	5.263158e-02	7.054646e-02	5.249908e-02	1
150	150	142	7	1.812314e+02	1.876860e+01	4.697987e-02	9.384301e-02	9.384301e-02	2
151	151	175	28	1.812314e+02	1.876860e+01	1.379310e-01	9.384301e-02	9.384301e-02	2
152	152	173	25	1.812314e+02	1.876860e+01	1.262626e-01	9.384301e-02	9.384301e-02	2
153	153	188	18	1.812314e+02	1.876860e+01	8.737864e-02	9.384301e-02	9.384301e-02	2
154	154	180	16	1.812314e+02	1.876860e+01	8.163265e-02	9.384301e-02	9.384301e-02	2
155	155	153	23	1.812314e+02	1.876860e+01	1.306818e-01	9.384301e-02	9.384301e-02	2
156	156	172	26	1.812314e+02	1.876860e+01	1.313131e-01	9.384301e-02	9.384301e-02	2
157	157	212	16	1.812314e+02	1.876860e+01	7.017544e-02	9.384301e-02	9.384301e-02	2
158	158	190	21	1.812314e+02	1.876860e+01	9.952607e-02	9.384301e-02	9.384301e-02	2
159	159	201	22	1.812314e+02	1.876860e+01	9.865471e-02	9.384301e-02	9.384301e-02	2
160	160	175	15	1.812314e+02	1.876860e+01	7.894737e-02	9.384301e-02	9.384301e-02	2
161	161	204	16	1.812314e+02	1.876860e+01	7.272727e-02	9.384301e-02	9.384301e-02	2
162	162	172	24	1.812314e+02	1.876860e+01	1.224490e-01	9.384301e-02	9.384301e-02	2
163	163	178	21	1.812314e+02	1.876860e+01	1.055276e-01	9.384301e-02	9.384301e-02	2
164	164	181	16	1.812314e+02	1.876860e+01	8.121827e-02	9.384301e-02	9.384301e-02	2
165	165	173	21	1.812314e+02	1.876860e+01	1.082474e-01	9.384301e-02	9.384301e-02	2
166	166	168	17	1.822765e+02	1.772352e+01	9.189189e-02	8.861760e-02	9.384301e-02	2
167	167	201	16	1.895002e+02	1.049982e+01	7.373272e-02	5.249908e-02	5.249908e-02	1
168	168	223	10	1.895002e+02	1.049982e+01	4.291845e-02	5.249908e-02	5.249908e-02	1
169	169	181	12	1.895002e+02	1.049982e+01	6.217617e-02	5.249908e-02	5.249908e-02	1
170	170	193	11	1.895002e+02	1.049982e+01	5.392157e-02	5.249908e-02	5.249908e-02	1
171	171	194	7	1.895002e+02	1.049982e+01	3.482587e-02	5.249908e-02	5.249908e-02	1
172	172	178	13	1.895002e+02	1.049982e+01	6.806283e-02	5.249908e-02	5.249908e-02	1
173	173	207	9	1.895002e+02	1.049982e+01	4.166667e-02	5.249908e-02	5.249908e-02	1
174	174	210	18	1.895002e+02	1.049982e+01	7.894737e-02	5.249908e-02	5.249908e-02	1
175	175	199	19	1.895002e+02	1.049982e+01	8.715596e-02	5.249908e-02	5.249908e-02	1
176	176	185	17	1.895002e+02	1.049982e+01	8.415842e-02	5.249908e-02	5.249908e-02	1
177	177	184	5	1.895002e+02	1.049982e+01	2.645503e-02	5.249908e-02	5.249908e-02	1
178	178	210	6	1.895002e+02	1.049982e+01	2.777778e-02	5.249908e-02	5.249908e-02	1
179	179	203	12	1.895002e+02	1.049982e+01	5.581395e-02	5.249908e-02	5.249908e-02	1
180	180	194	9	1.895002e+02	1.049982e+01	4.433498e-02	5.249908e-02	5.249908e-02	1
181	181	201	13	1.895002e+02	1.049982e+01	6.074766e-02	5.249908e-02	5.249908e-02	1
182	182	180	9	1.895002e+02	1.049982e+01	4.761905e-02	5.249908e-02	5.249908e-02	1
183	183	176	8	1.895002e+02	1.049982e+01	4.347826e-02	5.249908e-02	5.249908e-02	1
184	184	204	6	1.895002e+02	1.049982e+01	2.857143e-02	5.249908e-02	5.249908e-02	1
185	185	193	9	1.895002e+02	1.049982e+01	4.455446e-02	5.249908e-02	5.249908e-02	1
186	186	193	11	1.895002e+02	1.049982e+01	5.392157e-02	5.249908e-02	5.249908e-02	1
187	187	199	11	1.895002e+02	1.049982e+01	5.238095e-02	5.249908e-02	5.249908e-02	1
188	188	191	8	1.895002e+02	1.049982e+01	4.020101e-02	5.249908e-02	5.249908e-02	1
189	189	201	12	1.895002e+02	1.049982e+01	5.633803e-02	5.249908e-02	5.249908e-02	1
190	190	184	13	1.895002e+02	1.049982e+01	6.598985e-02	5.249908e-02	5.249908e-02	1
191	191	215	10	1.895002e+02	1.049982e+01	4.444444e-02	5.249908e-02	5.249908e-02	1
192	192	176	10	1.895002e+02	1.049982e+01	5.376344e-02	5.249908e-02	5.249908e-02	1
193	193	205	15	1.895002e+02	1.049982e+01	6.818182e-02	5.249908e-02	5.249908e-02	1
194	194	182	11	1.895002e+02	1.049982e+01	5.699482e-02	5.249908e-02	5.249908e-02	1
195	195	182	10	1.895002e+02	1.049982e+01	5.208333e-02	5.249908e-02	5.249908e-02	1
196	196	199	10	1.895002e+02	1.049982e+01	4.784689e-02	5.249908e-02	5.249908e-02	1
197	197	177	14	1.895002e+02	1.049982e+01	7.329843e-02	5.249908e-02	5.249908e-02	1
198	198	202	9	1.895002e+02	1.049982e+01	4.265403e-02	5.249908e-02	5.249908e-02	1
199	199	197	10	1.895002e+02	1.049982e+01	4.830918e-02	5.249908e-02	5.249908e-02	1
200	200	195	10	1.895002e+02	1.049982e+01	4.878049e-02	5.249908e-02	5.249908e-02	1
