# Supplementary material for: Cochaperones convey the energy of ATP hydrolysis for directional action of Hsp90
Source: Nat Commun. 2024 Jan 17;15:569. doi: 10.1038/s41467-024-44847-6 (PMC10794413; doi:10.1038/s41467-024-44847-6)
Supplement: Supplementary file 6 — Source Data [file 41467_2024_44847_MOESM6_ESM.zip › SourceData_Simulations/1_Simulations_0kT/sim_0kT_mol138of200.txt]

coordinates	34.43	143.28	162.43	143.28
time(s)	frame	Idon(a.u.)	Iacc(a.u.)	Idon ideal(a.u.)	Iacc ideal(a.u.)	FRET	FRET ideal (blurr)	FRET ideal	state sequence
1	1	205	9	1.957844e+02	4.215633e+00	4.205607e-02	2.107817e-02	2.107817e-02	1
2	2	181	6	1.957844e+02	4.215633e+00	3.208556e-02	2.107817e-02	2.107817e-02	1
3	3	176	6	1.957844e+02	4.215633e+00	3.296703e-02	2.107817e-02	2.107817e-02	1
4	4	193	3	1.957844e+02	4.215633e+00	1.530612e-02	2.107817e-02	2.107817e-02	1
5	5	205	2	1.957844e+02	4.215633e+00	9.661836e-03	2.107817e-02	2.107817e-02	1
6	6	190	0	1.957844e+02	4.215633e+00	0	2.107817e-02	2.107817e-02	1
7	7	220	4	1.957844e+02	4.215633e+00	1.785714e-02	2.107817e-02	2.107817e-02	1
8	8	197	6	1.957844e+02	4.215633e+00	2.955665e-02	2.107817e-02	2.107817e-02	1
9	9	195	5	1.957844e+02	4.215633e+00	2.500000e-02	2.107817e-02	2.107817e-02	1
10	10	176	2	1.957844e+02	4.215633e+00	1.123596e-02	2.107817e-02	2.107817e-02	1
11	11	173	8	1.957844e+02	4.215633e+00	4.419890e-02	2.107817e-02	2.107817e-02	1
12	12	190	5	1.957844e+02	4.215633e+00	2.564103e-02	2.107817e-02	2.107817e-02	1
13	13	187	3	1.957844e+02	4.215633e+00	1.578947e-02	2.107817e-02	2.107817e-02	1
14	14	185	6	1.957844e+02	4.215633e+00	3.141361e-02	2.107817e-02	2.107817e-02	1
15	15	215	3	1.957844e+02	4.215633e+00	1.376147e-02	2.107817e-02	2.107817e-02	1
16	16	209	6	1.957844e+02	4.215633e+00	2.790698e-02	2.107817e-02	2.107817e-02	1
17	17	215	4	1.957844e+02	4.215633e+00	1.826484e-02	2.107817e-02	2.107817e-02	1
18	18	177	6	1.957844e+02	4.215633e+00	3.278689e-02	2.107817e-02	2.107817e-02	1
19	19	178	5	1.957844e+02	4.215633e+00	2.732240e-02	2.107817e-02	2.107817e-02	1
20	20	198	7	1.957844e+02	4.215633e+00	3.414634e-02	2.107817e-02	2.107817e-02	1
21	21	201	6	1.957844e+02	4.215633e+00	2.898551e-02	2.107817e-02	2.107817e-02	1
22	22	193	4	1.957844e+02	4.215633e+00	2.030457e-02	2.107817e-02	2.107817e-02	1
23	23	203	8	1.957844e+02	4.215633e+00	3.791469e-02	2.107817e-02	2.107817e-02	1
24	24	204	9	1.957844e+02	4.215633e+00	4.225352e-02	2.107817e-02	2.107817e-02	1
25	25	180	4	1.957844e+02	4.215633e+00	2.173913e-02	2.107817e-02	2.107817e-02	1
26	26	190	6	1.957844e+02	4.215633e+00	3.061224e-02	2.107817e-02	2.107817e-02	1
27	27	203	3	1.957844e+02	4.215633e+00	1.456311e-02	2.107817e-02	2.107817e-02	1
28	28	190	4	1.957844e+02	4.215633e+00	2.061856e-02	2.107817e-02	2.107817e-02	1
29	29	174	5	1.957844e+02	4.215633e+00	2.793296e-02	2.107817e-02	2.107817e-02	1
30	30	170	5	1.957844e+02	4.215633e+00	2.857143e-02	2.107817e-02	2.107817e-02	1
31	31	200	4	1.957844e+02	4.215633e+00	1.960784e-02	2.107817e-02	2.107817e-02	1
32	32	191	6	1.957844e+02	4.215633e+00	3.045685e-02	2.107817e-02	2.107817e-02	1
33	33	190	5	1.957844e+02	4.215633e+00	2.564103e-02	2.107817e-02	2.107817e-02	1
34	34	226	5	1.957844e+02	4.215633e+00	2.164502e-02	2.107817e-02	2.107817e-02	1
35	35	196	1	1.957844e+02	4.215633e+00	5.076142e-03	2.107817e-02	2.107817e-02	1
36	36	190	9	1.957844e+02	4.215633e+00	4.522613e-02	2.107817e-02	2.107817e-02	1
37	37	210	6	1.957844e+02	4.215633e+00	2.777778e-02	2.107817e-02	2.107817e-02	1
38	38	198	3	1.957844e+02	4.215633e+00	1.492537e-02	2.107817e-02	2.107817e-02	1
39	39	212	3	1.957844e+02	4.215633e+00	1.395349e-02	2.107817e-02	2.107817e-02	1
40	40	188	5	1.957844e+02	4.215633e+00	2.590674e-02	2.107817e-02	2.107817e-02	1
41	41	188	5	1.957844e+02	4.215633e+00	2.590674e-02	2.107817e-02	2.107817e-02	1
42	42	194	5	1.957844e+02	4.215633e+00	2.512563e-02	2.107817e-02	2.107817e-02	1
43	43	195	6	1.957844e+02	4.215633e+00	2.985075e-02	2.107817e-02	2.107817e-02	1
44	44	209	3	1.957844e+02	4.215633e+00	1.415094e-02	2.107817e-02	2.107817e-02	1
45	45	171	3	1.957844e+02	4.215633e+00	1.724138e-02	2.107817e-02	2.107817e-02	1
46	46	211	3	1.957844e+02	4.215633e+00	1.401869e-02	2.107817e-02	2.107817e-02	1
47	47	199	7	1.957844e+02	4.215633e+00	3.398058e-02	2.107817e-02	2.107817e-02	1
48	48	191	7	1.957844e+02	4.215633e+00	3.535354e-02	2.107817e-02	2.107817e-02	1
49	49	204	4	1.957844e+02	4.215633e+00	1.923077e-02	2.107817e-02	2.107817e-02	1
50	50	224	5	1.957844e+02	4.215633e+00	2.183406e-02	2.107817e-02	2.107817e-02	1
51	51	200	3	1.957844e+02	4.215633e+00	1.477833e-02	2.107817e-02	2.107817e-02	1
52	52	209	2	1.957844e+02	4.215633e+00	9.478673e-03	2.107817e-02	2.107817e-02	1
53	53	197	2	1.957844e+02	4.215633e+00	1.005025e-02	2.107817e-02	2.107817e-02	1
54	54	178	4	1.957844e+02	4.215633e+00	2.197802e-02	2.107817e-02	2.107817e-02	1
55	55	202	4	1.957844e+02	4.215633e+00	1.941748e-02	2.107817e-02	2.107817e-02	1
56	56	180	3	1.957844e+02	4.215633e+00	1.639344e-02	2.107817e-02	2.107817e-02	1
57	57	138	66	1.303340e+02	6.966604e+01	3.235294e-01	3.483302e-01	2.107817e-02	1
58	58	32	164	4.249526e+01	1.575047e+02	8.367347e-01	7.875237e-01	7.875237e-01	4
59	59	44	159	4.249526e+01	1.575047e+02	7.832512e-01	7.875237e-01	7.875237e-01	4
60	60	45	159	4.249526e+01	1.575047e+02	7.794118e-01	7.875237e-01	7.875237e-01	4
61	61	43	166	4.249526e+01	1.575047e+02	7.942584e-01	7.875237e-01	7.875237e-01	4
62	62	37	162	4.249526e+01	1.575047e+02	8.140704e-01	7.875237e-01	7.875237e-01	4
63	63	32	145	4.249526e+01	1.575047e+02	8.192090e-01	7.875237e-01	7.875237e-01	4
64	64	39	162	4.249526e+01	1.575047e+02	8.059701e-01	7.875237e-01	7.875237e-01	4
65	65	38	147	4.249526e+01	1.575047e+02	7.945946e-01	7.875237e-01	7.875237e-01	4
66	66	43	164	4.249526e+01	1.575047e+02	7.922705e-01	7.875237e-01	7.875237e-01	4
67	67	40	146	4.249526e+01	1.575047e+02	7.849462e-01	7.875237e-01	7.875237e-01	4
68	68	47	149	4.249526e+01	1.575047e+02	7.602041e-01	7.875237e-01	7.875237e-01	4
69	69	40	164	4.249526e+01	1.575047e+02	8.039216e-01	7.875237e-01	7.875237e-01	4
70	70	46	176	4.249526e+01	1.575047e+02	7.927928e-01	7.875237e-01	7.875237e-01	4
71	71	41	152	4.249526e+01	1.575047e+02	7.875648e-01	7.875237e-01	7.875237e-01	4
72	72	55	148	4.249526e+01	1.575047e+02	7.290640e-01	7.875237e-01	7.875237e-01	4
73	73	50	165	4.249526e+01	1.575047e+02	7.674419e-01	7.875237e-01	7.875237e-01	4
74	74	41	167	4.249526e+01	1.575047e+02	8.028846e-01	7.875237e-01	7.875237e-01	4
75	75	47	165	4.249526e+01	1.575047e+02	7.783019e-01	7.875237e-01	7.875237e-01	4
76	76	42	170	4.249526e+01	1.575047e+02	8.018868e-01	7.875237e-01	7.875237e-01	4
77	77	40	163	4.249526e+01	1.575047e+02	8.029557e-01	7.875237e-01	7.875237e-01	4
78	78	51	172	4.249526e+01	1.575047e+02	7.713004e-01	7.875237e-01	7.875237e-01	4
79	79	46	156	4.249526e+01	1.575047e+02	7.722772e-01	7.875237e-01	7.875237e-01	4
80	80	34	181	4.249526e+01	1.575047e+02	8.418605e-01	7.875237e-01	7.875237e-01	4
81	81	57	158	4.249526e+01	1.575047e+02	7.348837e-01	7.875237e-01	7.875237e-01	4
82	82	39	162	4.249526e+01	1.575047e+02	8.059701e-01	7.875237e-01	7.875237e-01	4
83	83	34	147	4.249526e+01	1.575047e+02	8.121547e-01	7.875237e-01	7.875237e-01	4
84	84	45	159	4.249526e+01	1.575047e+02	7.794118e-01	7.875237e-01	7.875237e-01	4
85	85	46	167	4.249526e+01	1.575047e+02	7.840376e-01	7.875237e-01	7.875237e-01	4
86	86	45	160	4.249526e+01	1.575047e+02	7.804878e-01	7.875237e-01	7.875237e-01	4
87	87	43	156	4.249526e+01	1.575047e+02	7.839196e-01	7.875237e-01	7.875237e-01	4
88	88	49	155	4.249526e+01	1.575047e+02	7.598039e-01	7.875237e-01	7.875237e-01	4
89	89	37	159	4.249526e+01	1.575047e+02	8.112245e-01	7.875237e-01	7.875237e-01	4
90	90	43	155	4.249526e+01	1.575047e+02	7.828283e-01	7.875237e-01	7.875237e-01	4
91	91	43	144	4.249526e+01	1.575047e+02	7.700535e-01	7.875237e-01	7.875237e-01	4
92	92	42	149	4.249526e+01	1.575047e+02	7.801047e-01	7.875237e-01	7.875237e-01	4
93	93	40	162	4.249526e+01	1.575047e+02	8.019802e-01	7.875237e-01	7.875237e-01	4
94	94	48	162	4.249526e+01	1.575047e+02	7.714286e-01	7.875237e-01	7.875237e-01	4
95	95	40	156	4.249526e+01	1.575047e+02	7.959184e-01	7.875237e-01	7.875237e-01	4
96	96	37	151	4.249526e+01	1.575047e+02	8.031915e-01	7.875237e-01	7.875237e-01	4
97	97	40	169	4.249526e+01	1.575047e+02	8.086124e-01	7.875237e-01	7.875237e-01	4
98	98	59	150	4.249526e+01	1.575047e+02	7.177033e-01	7.875237e-01	7.875237e-01	4
99	99	45	174	4.249526e+01	1.575047e+02	7.945205e-01	7.875237e-01	7.875237e-01	4
100	100	37	181	4.249526e+01	1.575047e+02	8.302752e-01	7.875237e-01	7.875237e-01	4
101	101	45	152	4.249526e+01	1.575047e+02	7.715736e-01	7.875237e-01	7.875237e-01	4
102	102	39	174	4.249526e+01	1.575047e+02	8.169014e-01	7.875237e-01	7.875237e-01	4
103	103	42	152	4.249526e+01	1.575047e+02	7.835052e-01	7.875237e-01	7.875237e-01	4
104	104	50	159	4.249526e+01	1.575047e+02	7.607656e-01	7.875237e-01	7.875237e-01	4
105	105	40	161	4.249526e+01	1.575047e+02	8.009950e-01	7.875237e-01	7.875237e-01	4
106	106	43	162	4.249526e+01	1.575047e+02	7.902439e-01	7.875237e-01	7.875237e-01	4
107	107	36	160	4.249526e+01	1.575047e+02	8.163265e-01	7.875237e-01	7.875237e-01	4
108	108	39	153	4.249526e+01	1.575047e+02	7.968750e-01	7.875237e-01	7.875237e-01	4
109	109	41	153	4.249526e+01	1.575047e+02	7.886598e-01	7.875237e-01	7.875237e-01	4
110	110	37	158	4.249526e+01	1.575047e+02	8.102564e-01	7.875237e-01	7.875237e-01	4
111	111	44	146	4.249526e+01	1.575047e+02	7.684211e-01	7.875237e-01	7.875237e-01	4
112	112	39	147	4.249526e+01	1.575047e+02	7.903226e-01	7.875237e-01	7.875237e-01	4
113	113	30	174	4.249526e+01	1.575047e+02	8.529412e-01	7.875237e-01	7.875237e-01	4
114	114	39	149	4.249526e+01	1.575047e+02	7.925532e-01	7.875237e-01	7.875237e-01	4
115	115	50	152	4.249526e+01	1.575047e+02	7.524752e-01	7.875237e-01	7.875237e-01	4
116	116	48	176	4.249526e+01	1.575047e+02	7.857143e-01	7.875237e-01	7.875237e-01	4
117	117	50	157	4.249526e+01	1.575047e+02	7.584541e-01	7.875237e-01	7.875237e-01	4
118	118	37	152	4.249526e+01	1.575047e+02	8.042328e-01	7.875237e-01	7.875237e-01	4
119	119	47	149	4.249526e+01	1.575047e+02	7.602041e-01	7.875237e-01	7.875237e-01	4
120	120	40	145	4.249526e+01	1.575047e+02	7.837838e-01	7.875237e-01	7.875237e-01	4
121	121	42	179	4.249526e+01	1.575047e+02	8.099548e-01	7.875237e-01	7.875237e-01	4
122	122	39	154	4.249526e+01	1.575047e+02	7.979275e-01	7.875237e-01	7.875237e-01	4
123	123	43	156	4.249526e+01	1.575047e+02	7.839196e-01	7.875237e-01	7.875237e-01	4
124	124	44	146	4.249526e+01	1.575047e+02	7.684211e-01	7.875237e-01	7.875237e-01	4
125	125	39	153	4.249526e+01	1.575047e+02	7.968750e-01	7.875237e-01	7.875237e-01	4
126	126	44	167	4.249526e+01	1.575047e+02	7.914692e-01	7.875237e-01	7.875237e-01	4
127	127	36	140	4.249526e+01	1.575047e+02	7.954545e-01	7.875237e-01	7.875237e-01	4
128	128	48	156	4.249526e+01	1.575047e+02	7.647059e-01	7.875237e-01	7.875237e-01	4
129	129	43	145	4.249526e+01	1.575047e+02	7.712766e-01	7.875237e-01	7.875237e-01	4
130	130	41	167	4.249526e+01	1.575047e+02	8.028846e-01	7.875237e-01	7.875237e-01	4
131	131	45	145	4.249526e+01	1.575047e+02	7.631579e-01	7.875237e-01	7.875237e-01	4
132	132	42	157	4.249526e+01	1.575047e+02	7.889447e-01	7.875237e-01	7.875237e-01	4
133	133	49	152	4.249526e+01	1.575047e+02	7.562189e-01	7.875237e-01	7.875237e-01	4
134	134	53	144	4.249526e+01	1.575047e+02	7.309645e-01	7.875237e-01	7.875237e-01	4
135	135	41	160	4.249526e+01	1.575047e+02	7.960199e-01	7.875237e-01	7.875237e-01	4
136	136	36	137	4.249526e+01	1.575047e+02	7.919075e-01	7.875237e-01	7.875237e-01	4
137	137	36	179	4.249526e+01	1.575047e+02	8.325581e-01	7.875237e-01	7.875237e-01	4
138	138	39	148	4.249526e+01	1.575047e+02	7.914439e-01	7.875237e-01	7.875237e-01	4
139	139	49	192	4.249526e+01	1.575047e+02	7.966805e-01	7.875237e-01	7.875237e-01	4
140	140	54	170	4.249526e+01	1.575047e+02	7.589286e-01	7.875237e-01	7.875237e-01	4
141	141	52	175	4.249526e+01	1.575047e+02	7.709251e-01	7.875237e-01	7.875237e-01	4
142	142	39	154	4.249526e+01	1.575047e+02	7.979275e-01	7.875237e-01	7.875237e-01	4
143	143	41	174	4.249526e+01	1.575047e+02	8.093023e-01	7.875237e-01	7.875237e-01	4
144	144	52	170	4.249526e+01	1.575047e+02	7.657658e-01	7.875237e-01	7.875237e-01	4
145	145	42	148	4.249526e+01	1.575047e+02	7.789474e-01	7.875237e-01	7.875237e-01	4
146	146	46	166	4.249526e+01	1.575047e+02	7.830189e-01	7.875237e-01	7.875237e-01	4
147	147	38	172	4.249526e+01	1.575047e+02	8.190476e-01	7.875237e-01	7.875237e-01	4
148	148	52	163	4.249526e+01	1.575047e+02	7.581395e-01	7.875237e-01	7.875237e-01	4
149	149	50	180	4.249526e+01	1.575047e+02	7.826087e-01	7.875237e-01	7.875237e-01	4
150	150	39	174	4.249526e+01	1.575047e+02	8.169014e-01	7.875237e-01	7.875237e-01	4
151	151	49	148	4.249526e+01	1.575047e+02	7.512690e-01	7.875237e-01	7.875237e-01	4
152	152	48	158	4.249526e+01	1.575047e+02	7.669903e-01	7.875237e-01	7.875237e-01	4
153	153	38	174	4.249526e+01	1.575047e+02	8.207547e-01	7.875237e-01	7.875237e-01	4
154	154	50	161	4.249526e+01	1.575047e+02	7.630332e-01	7.875237e-01	7.875237e-01	4
155	155	57	146	4.249526e+01	1.575047e+02	7.192118e-01	7.875237e-01	7.875237e-01	4
156	156	48	162	4.249526e+01	1.575047e+02	7.714286e-01	7.875237e-01	7.875237e-01	4
157	157	40	155	4.249526e+01	1.575047e+02	7.948718e-01	7.875237e-01	7.875237e-01	4
158	158	38	150	4.249526e+01	1.575047e+02	7.978723e-01	7.875237e-01	7.875237e-01	4
159	159	46	153	4.249526e+01	1.575047e+02	7.688442e-01	7.875237e-01	7.875237e-01	4
160	160	44	164	4.249526e+01	1.575047e+02	7.884615e-01	7.875237e-01	7.875237e-01	4
161	161	52	150	4.249526e+01	1.575047e+02	7.425743e-01	7.875237e-01	7.875237e-01	4
162	162	50	168	4.249526e+01	1.575047e+02	7.706422e-01	7.875237e-01	7.875237e-01	4
163	163	35	160	4.249526e+01	1.575047e+02	8.205128e-01	7.875237e-01	7.875237e-01	4
164	164	49	158	4.249526e+01	1.575047e+02	7.632850e-01	7.875237e-01	7.875237e-01	4
165	165	44	138	4.249526e+01	1.575047e+02	7.582418e-01	7.875237e-01	7.875237e-01	4
166	166	35	145	4.249526e+01	1.575047e+02	8.055556e-01	7.875237e-01	7.875237e-01	4
167	167	50	160	4.249526e+01	1.575047e+02	7.619048e-01	7.875237e-01	7.875237e-01	4
168	168	45	157	4.249526e+01	1.575047e+02	7.772277e-01	7.875237e-01	7.875237e-01	4
169	169	39	193	4.249526e+01	1.575047e+02	8.318966e-01	7.875237e-01	7.875237e-01	4
170	170	37	146	4.249526e+01	1.575047e+02	7.978142e-01	7.875237e-01	7.875237e-01	4
171	171	36	163	4.249526e+01	1.575047e+02	8.190955e-01	7.875237e-01	7.875237e-01	4
172	172	43	150	4.249526e+01	1.575047e+02	7.772021e-01	7.875237e-01	7.875237e-01	4
173	173	38	142	4.249526e+01	1.575047e+02	7.888889e-01	7.875237e-01	7.875237e-01	4
174	174	34	148	4.249526e+01	1.575047e+02	8.131868e-01	7.875237e-01	7.875237e-01	4
175	175	27	142	4.249526e+01	1.575047e+02	8.402367e-01	7.875237e-01	7.875237e-01	4
176	176	38	154	4.249526e+01	1.575047e+02	8.020833e-01	7.875237e-01	7.875237e-01	4
177	177	40	156	4.249526e+01	1.575047e+02	7.959184e-01	7.875237e-01	7.875237e-01	4
178	178	42	152	4.249526e+01	1.575047e+02	7.835052e-01	7.875237e-01	7.875237e-01	4
179	179	44	158	4.249526e+01	1.575047e+02	7.821782e-01	7.875237e-01	7.875237e-01	4
180	180	40	163	4.249526e+01	1.575047e+02	8.029557e-01	7.875237e-01	7.875237e-01	4
181	181	32	155	4.249526e+01	1.575047e+02	8.288770e-01	7.875237e-01	7.875237e-01	4
182	182	47	164	4.249526e+01	1.575047e+02	7.772512e-01	7.875237e-01	7.875237e-01	4
183	183	54	157	4.249526e+01	1.575047e+02	7.440758e-01	7.875237e-01	7.875237e-01	4
184	184	42	168	4.249526e+01	1.575047e+02	8.000000e-01	7.875237e-01	7.875237e-01	4
185	185	38	131	4.249526e+01	1.575047e+02	7.751479e-01	7.875237e-01	7.875237e-01	4
186	186	42	184	4.249526e+01	1.575047e+02	8.141593e-01	7.875237e-01	7.875237e-01	4
187	187	45	190	4.249526e+01	1.575047e+02	8.085106e-01	7.875237e-01	7.875237e-01	4
188	188	48	159	4.249526e+01	1.575047e+02	7.681159e-01	7.875237e-01	7.875237e-01	4
189	189	44	157	4.249526e+01	1.575047e+02	7.810945e-01	7.875237e-01	7.875237e-01	4
190	190	35	170	4.249526e+01	1.575047e+02	8.292683e-01	7.875237e-01	7.875237e-01	4
191	191	46	163	4.249526e+01	1.575047e+02	7.799043e-01	7.875237e-01	7.875237e-01	4
192	192	35	171	4.249526e+01	1.575047e+02	8.300971e-01	7.875237e-01	7.875237e-01	4
193	193	45	167	4.249526e+01	1.575047e+02	7.877358e-01	7.875237e-01	7.875237e-01	4
194	194	44	179	4.249526e+01	1.575047e+02	8.026906e-01	7.875237e-01	7.875237e-01	4
195	195	43	157	4.249526e+01	1.575047e+02	7.850000e-01	7.875237e-01	7.875237e-01	4
196	196	43	144	4.249526e+01	1.575047e+02	7.700535e-01	7.875237e-01	7.875237e-01	4
197	197	42	140	4.249526e+01	1.575047e+02	7.692308e-01	7.875237e-01	7.875237e-01	4
198	198	50	137	4.249526e+01	1.575047e+02	7.326203e-01	7.875237e-01	7.875237e-01	4
199	199	47	178	4.249526e+01	1.575047e+02	7.911111e-01	7.875237e-01	7.875237e-01	4
200	200	53	156	4.249526e+01	1.575047e+02	7.464115e-01	7.875237e-01	7.875237e-01	4
