# Supplementary material for: Cochaperones convey the energy of ATP hydrolysis for directional action of Hsp90
Source: Nat Commun. 2024 Jan 17;15:569. doi: 10.1038/s41467-024-44847-6 (PMC10794413; doi:10.1038/s41467-024-44847-6)
Supplement: Supplementary file 6 — Source Data [file 41467_2024_44847_MOESM6_ESM.zip › SourceData_Simulations/1_Simulations_0kT/sim_0kT_mol139of200.txt]

coordinates	121.34	15.27	249.34	15.27
time(s)	frame	Idon(a.u.)	Iacc(a.u.)	Idon ideal(a.u.)	Iacc ideal(a.u.)	FRET	FRET ideal (blurr)	FRET ideal	state sequence
1	1	62	153	5.097503e+01	1.490250e+02	7.116279e-01	7.451248e-01	7.451248e-01	4
2	2	55	135	5.097503e+01	1.490250e+02	7.105263e-01	7.451248e-01	7.451248e-01	4
3	3	49	161	5.097503e+01	1.490250e+02	7.666667e-01	7.451248e-01	7.451248e-01	4
4	4	47	153	5.097503e+01	1.490250e+02	7.650000e-01	7.451248e-01	7.451248e-01	4
5	5	52	173	5.097503e+01	1.490250e+02	7.688889e-01	7.451248e-01	7.451248e-01	4
6	6	54	143	5.097503e+01	1.490250e+02	7.258883e-01	7.451248e-01	7.451248e-01	4
7	7	39	134	5.097503e+01	1.490250e+02	7.745665e-01	7.451248e-01	7.451248e-01	4
8	8	50	133	5.097503e+01	1.490250e+02	7.267760e-01	7.451248e-01	7.451248e-01	4
9	9	48	133	5.097503e+01	1.490250e+02	7.348066e-01	7.451248e-01	7.451248e-01	4
10	10	56	150	5.097503e+01	1.490250e+02	7.281553e-01	7.451248e-01	7.451248e-01	4
11	11	63	146	5.097503e+01	1.490250e+02	6.985646e-01	7.451248e-01	7.451248e-01	4
12	12	58	152	5.097503e+01	1.490250e+02	7.238095e-01	7.451248e-01	7.451248e-01	4
13	13	51	162	5.097503e+01	1.490250e+02	7.605634e-01	7.451248e-01	7.451248e-01	4
14	14	58	135	5.097503e+01	1.490250e+02	6.994819e-01	7.451248e-01	7.451248e-01	4
15	15	44	138	5.097503e+01	1.490250e+02	7.582418e-01	7.451248e-01	7.451248e-01	4
16	16	52	148	5.097503e+01	1.490250e+02	7.400000e-01	7.451248e-01	7.451248e-01	4
17	17	45	146	5.097503e+01	1.490250e+02	7.643979e-01	7.451248e-01	7.451248e-01	4
18	18	44	148	5.097503e+01	1.490250e+02	7.708333e-01	7.451248e-01	7.451248e-01	4
19	19	99	103	1.007100e+02	9.929002e+01	5.099010e-01	4.964501e-01	7.451248e-01	4
20	20	173	5	1.888946e+02	1.110544e+01	2.808989e-02	5.552719e-02	5.552719e-02	1
21	21	184	9	1.888946e+02	1.110544e+01	4.663212e-02	5.552719e-02	5.552719e-02	1
22	22	172	40	1.498307e+02	5.016932e+01	1.886792e-01	2.508466e-01	5.552719e-02	1
23	23	34	172	5.097503e+01	1.490250e+02	8.349515e-01	7.451248e-01	7.451248e-01	4
24	24	46	172	5.097503e+01	1.490250e+02	7.889908e-01	7.451248e-01	7.451248e-01	4
25	25	59	150	5.097503e+01	1.490250e+02	7.177033e-01	7.451248e-01	7.451248e-01	4
26	26	41	167	5.097503e+01	1.490250e+02	8.028846e-01	7.451248e-01	7.451248e-01	4
27	27	55	152	5.097503e+01	1.490250e+02	7.342995e-01	7.451248e-01	7.451248e-01	4
28	28	53	148	5.097503e+01	1.490250e+02	7.363184e-01	7.451248e-01	7.451248e-01	4
29	29	54	143	5.097503e+01	1.490250e+02	7.258883e-01	7.451248e-01	7.451248e-01	4
30	30	58	144	5.097503e+01	1.490250e+02	7.128713e-01	7.451248e-01	7.451248e-01	4
31	31	39	164	5.097503e+01	1.490250e+02	8.078818e-01	7.451248e-01	7.451248e-01	4
32	32	49	133	5.097503e+01	1.490250e+02	7.307692e-01	7.451248e-01	7.451248e-01	4
33	33	35	143	5.097503e+01	1.490250e+02	8.033708e-01	7.451248e-01	7.451248e-01	4
34	34	48	165	5.097503e+01	1.490250e+02	7.746479e-01	7.451248e-01	7.451248e-01	4
35	35	49	162	5.097503e+01	1.490250e+02	7.677725e-01	7.451248e-01	7.451248e-01	4
36	36	55	142	5.097503e+01	1.490250e+02	7.208122e-01	7.451248e-01	7.451248e-01	4
37	37	65	150	5.097503e+01	1.490250e+02	6.976744e-01	7.451248e-01	7.451248e-01	4
38	38	39	157	5.097503e+01	1.490250e+02	8.010204e-01	7.451248e-01	7.451248e-01	4
39	39	61	155	5.097503e+01	1.490250e+02	7.175926e-01	7.451248e-01	7.451248e-01	4
40	40	39	141	5.097503e+01	1.490250e+02	7.833333e-01	7.451248e-01	7.451248e-01	4
41	41	49	138	5.097503e+01	1.490250e+02	7.379679e-01	7.451248e-01	7.451248e-01	4
42	42	44	156	5.097503e+01	1.490250e+02	7.800000e-01	7.451248e-01	7.451248e-01	4
43	43	48	154	5.097503e+01	1.490250e+02	7.623762e-01	7.451248e-01	7.451248e-01	4
44	44	58	144	5.097503e+01	1.490250e+02	7.128713e-01	7.451248e-01	7.451248e-01	4
45	45	56	154	5.097503e+01	1.490250e+02	7.333333e-01	7.451248e-01	7.451248e-01	4
46	46	50	133	5.097503e+01	1.490250e+02	7.267760e-01	7.451248e-01	7.451248e-01	4
47	47	52	152	5.097503e+01	1.490250e+02	7.450980e-01	7.451248e-01	7.451248e-01	4
48	48	41	151	5.097503e+01	1.490250e+02	7.864583e-01	7.451248e-01	7.451248e-01	4
49	49	43	117	5.097503e+01	1.490250e+02	7.312500e-01	7.451248e-01	7.451248e-01	4
50	50	50	148	5.097503e+01	1.490250e+02	7.474747e-01	7.451248e-01	7.451248e-01	4
51	51	51	130	5.097503e+01	1.490250e+02	7.182320e-01	7.451248e-01	7.451248e-01	4
52	52	47	143	5.097503e+01	1.490250e+02	7.526316e-01	7.451248e-01	7.451248e-01	4
53	53	52	163	5.097503e+01	1.490250e+02	7.581395e-01	7.451248e-01	7.451248e-01	4
54	54	54	149	5.097503e+01	1.490250e+02	7.339901e-01	7.451248e-01	7.451248e-01	4
55	55	53	150	5.097503e+01	1.490250e+02	7.389163e-01	7.451248e-01	7.451248e-01	4
56	56	41	146	5.097503e+01	1.490250e+02	7.807487e-01	7.451248e-01	7.451248e-01	4
57	57	52	170	5.097503e+01	1.490250e+02	7.657658e-01	7.451248e-01	7.451248e-01	4
58	58	65	152	5.097503e+01	1.490250e+02	7.004608e-01	7.451248e-01	7.451248e-01	4
59	59	43	126	5.097503e+01	1.490250e+02	7.455621e-01	7.451248e-01	7.451248e-01	4
60	60	39	146	5.097503e+01	1.490250e+02	7.891892e-01	7.451248e-01	7.451248e-01	4
61	61	42	140	5.097503e+01	1.490250e+02	7.692308e-01	7.451248e-01	7.451248e-01	4
62	62	38	135	5.097503e+01	1.490250e+02	7.803468e-01	7.451248e-01	7.451248e-01	4
63	63	50	130	5.097503e+01	1.490250e+02	7.222222e-01	7.451248e-01	7.451248e-01	4
64	64	56	163	5.097503e+01	1.490250e+02	7.442922e-01	7.451248e-01	7.451248e-01	4
65	65	39	151	5.097503e+01	1.490250e+02	7.947368e-01	7.451248e-01	7.451248e-01	4
66	66	39	159	5.097503e+01	1.490250e+02	8.030303e-01	7.451248e-01	7.451248e-01	4
67	67	54	143	5.097503e+01	1.490250e+02	7.258883e-01	7.451248e-01	7.451248e-01	4
68	68	42	137	5.097503e+01	1.490250e+02	7.653631e-01	7.451248e-01	7.451248e-01	4
69	69	38	148	5.097503e+01	1.490250e+02	7.956989e-01	7.451248e-01	7.451248e-01	4
70	70	53	149	5.097503e+01	1.490250e+02	7.376238e-01	7.451248e-01	7.451248e-01	4
71	71	54	154	5.097503e+01	1.490250e+02	7.403846e-01	7.451248e-01	7.451248e-01	4
72	72	44	151	5.097503e+01	1.490250e+02	7.743590e-01	7.451248e-01	7.451248e-01	4
73	73	45	121	5.097503e+01	1.490250e+02	7.289157e-01	7.451248e-01	7.451248e-01	4
74	74	51	151	5.097503e+01	1.490250e+02	7.475248e-01	7.451248e-01	7.451248e-01	4
75	75	44	158	5.097503e+01	1.490250e+02	7.821782e-01	7.451248e-01	7.451248e-01	4
76	76	48	158	5.097503e+01	1.490250e+02	7.669903e-01	7.451248e-01	7.451248e-01	4
77	77	61	129	5.097503e+01	1.490250e+02	6.789474e-01	7.451248e-01	7.451248e-01	4
78	78	42	149	5.097503e+01	1.490250e+02	7.801047e-01	7.451248e-01	7.451248e-01	4
79	79	51	162	5.097503e+01	1.490250e+02	7.605634e-01	7.451248e-01	7.451248e-01	4
80	80	69	146	5.097503e+01	1.490250e+02	6.790698e-01	7.451248e-01	7.451248e-01	4
81	81	56	130	5.097503e+01	1.490250e+02	6.989247e-01	7.451248e-01	7.451248e-01	4
82	82	45	151	5.097503e+01	1.490250e+02	7.704082e-01	7.451248e-01	7.451248e-01	4
83	83	57	146	5.097503e+01	1.490250e+02	7.192118e-01	7.451248e-01	7.451248e-01	4
84	84	62	145	5.097503e+01	1.490250e+02	7.004831e-01	7.451248e-01	7.451248e-01	4
85	85	43	152	5.097503e+01	1.490250e+02	7.794872e-01	7.451248e-01	7.451248e-01	4
86	86	52	164	5.097503e+01	1.490250e+02	7.592593e-01	7.451248e-01	7.451248e-01	4
87	87	59	142	5.097503e+01	1.490250e+02	7.064677e-01	7.451248e-01	7.451248e-01	4
88	88	53	155	5.097503e+01	1.490250e+02	7.451923e-01	7.451248e-01	7.451248e-01	4
89	89	53	158	5.097503e+01	1.490250e+02	7.488152e-01	7.451248e-01	7.451248e-01	4
90	90	51	151	5.097503e+01	1.490250e+02	7.475248e-01	7.451248e-01	7.451248e-01	4
91	91	46	154	5.097503e+01	1.490250e+02	7.700000e-01	7.451248e-01	7.451248e-01	4
92	92	53	137	5.097503e+01	1.490250e+02	7.210526e-01	7.451248e-01	7.451248e-01	4
93	93	55	149	5.097503e+01	1.490250e+02	7.303922e-01	7.451248e-01	7.451248e-01	4
94	94	66	160	5.097503e+01	1.490250e+02	7.079646e-01	7.451248e-01	7.451248e-01	4
95	95	48	146	5.097503e+01	1.490250e+02	7.525773e-01	7.451248e-01	7.451248e-01	4
96	96	40	126	5.097503e+01	1.490250e+02	7.590361e-01	7.451248e-01	7.451248e-01	4
97	97	40	148	5.097503e+01	1.490250e+02	7.872340e-01	7.451248e-01	7.451248e-01	4
98	98	46	160	5.097503e+01	1.490250e+02	7.766990e-01	7.451248e-01	7.451248e-01	4
99	99	45	143	5.097503e+01	1.490250e+02	7.606383e-01	7.451248e-01	7.451248e-01	4
100	100	72	158	5.097503e+01	1.490250e+02	6.869565e-01	7.451248e-01	7.451248e-01	4
101	101	46	143	5.097503e+01	1.490250e+02	7.566138e-01	7.451248e-01	7.451248e-01	4
102	102	43	152	5.097503e+01	1.490250e+02	7.794872e-01	7.451248e-01	7.451248e-01	4
103	103	53	151	5.097503e+01	1.490250e+02	7.401961e-01	7.451248e-01	7.451248e-01	4
104	104	46	164	5.097503e+01	1.490250e+02	7.809524e-01	7.451248e-01	7.451248e-01	4
105	105	54	151	5.097503e+01	1.490250e+02	7.365854e-01	7.451248e-01	7.451248e-01	4
106	106	60	153	5.097503e+01	1.490250e+02	7.183099e-01	7.451248e-01	7.451248e-01	4
107	107	55	147	5.097503e+01	1.490250e+02	7.277228e-01	7.451248e-01	7.451248e-01	4
108	108	42	143	5.097503e+01	1.490250e+02	7.729730e-01	7.451248e-01	7.451248e-01	4
109	109	60	163	5.097503e+01	1.490250e+02	7.309417e-01	7.451248e-01	7.451248e-01	4
110	110	60	155	5.097503e+01	1.490250e+02	7.209302e-01	7.451248e-01	7.451248e-01	4
111	111	43	166	5.097503e+01	1.490250e+02	7.942584e-01	7.451248e-01	7.451248e-01	4
112	112	50	134	5.097503e+01	1.490250e+02	7.282609e-01	7.451248e-01	7.451248e-01	4
113	113	57	150	5.097503e+01	1.490250e+02	7.246377e-01	7.451248e-01	7.451248e-01	4
114	114	48	148	5.097503e+01	1.490250e+02	7.551020e-01	7.451248e-01	7.451248e-01	4
115	115	54	150	5.097503e+01	1.490250e+02	7.352941e-01	7.451248e-01	7.451248e-01	4
116	116	45	159	5.097503e+01	1.490250e+02	7.794118e-01	7.451248e-01	7.451248e-01	4
117	117	48	151	5.097503e+01	1.490250e+02	7.587940e-01	7.451248e-01	7.451248e-01	4
118	118	57	171	5.097503e+01	1.490250e+02	7.500000e-01	7.451248e-01	7.451248e-01	4
119	119	36	164	5.097503e+01	1.490250e+02	8.200000e-01	7.451248e-01	7.451248e-01	4
120	120	37	145	5.097503e+01	1.490250e+02	7.967033e-01	7.451248e-01	7.451248e-01	4
121	121	59	153	5.097503e+01	1.490250e+02	7.216981e-01	7.451248e-01	7.451248e-01	4
122	122	51	159	5.097503e+01	1.490250e+02	7.571429e-01	7.451248e-01	7.451248e-01	4
123	123	52	151	5.097503e+01	1.490250e+02	7.438424e-01	7.451248e-01	7.451248e-01	4
124	124	51	167	5.097503e+01	1.490250e+02	7.660550e-01	7.451248e-01	7.451248e-01	4
125	125	52	135	5.097503e+01	1.490250e+02	7.219251e-01	7.451248e-01	7.451248e-01	4
126	126	37	157	5.097503e+01	1.490250e+02	8.092784e-01	7.451248e-01	7.451248e-01	4
127	127	50	158	5.097503e+01	1.490250e+02	7.596154e-01	7.451248e-01	7.451248e-01	4
128	128	59	128	5.097503e+01	1.490250e+02	6.844920e-01	7.451248e-01	7.451248e-01	4
129	129	44	131	5.097503e+01	1.490250e+02	7.485714e-01	7.451248e-01	7.451248e-01	4
130	130	46	148	5.097503e+01	1.490250e+02	7.628866e-01	7.451248e-01	7.451248e-01	4
131	131	34	155	5.097503e+01	1.490250e+02	8.201058e-01	7.451248e-01	7.451248e-01	4
132	132	50	137	5.097503e+01	1.490250e+02	7.326203e-01	7.451248e-01	7.451248e-01	4
133	133	59	149	5.097503e+01	1.490250e+02	7.163462e-01	7.451248e-01	7.451248e-01	4
134	134	55	132	5.097503e+01	1.490250e+02	7.058824e-01	7.451248e-01	7.451248e-01	4
135	135	58	146	5.097503e+01	1.490250e+02	7.156863e-01	7.451248e-01	7.451248e-01	4
136	136	61	161	5.097503e+01	1.490250e+02	7.252252e-01	7.451248e-01	7.451248e-01	4
137	137	53	168	5.097503e+01	1.490250e+02	7.601810e-01	7.451248e-01	7.451248e-01	4
138	138	50	174	5.097503e+01	1.490250e+02	7.767857e-01	7.451248e-01	7.451248e-01	4
139	139	53	163	5.097503e+01	1.490250e+02	7.546296e-01	7.451248e-01	7.451248e-01	4
140	140	59	154	5.097503e+01	1.490250e+02	7.230047e-01	7.451248e-01	7.451248e-01	4
141	141	44	126	5.097503e+01	1.490250e+02	7.411765e-01	7.451248e-01	7.451248e-01	4
142	142	47	151	5.097503e+01	1.490250e+02	7.626263e-01	7.451248e-01	7.451248e-01	4
143	143	44	142	5.097503e+01	1.490250e+02	7.634409e-01	7.451248e-01	7.451248e-01	4
144	144	67	126	5.097503e+01	1.490250e+02	6.528497e-01	7.451248e-01	7.451248e-01	4
145	145	47	136	5.097503e+01	1.490250e+02	7.431694e-01	7.451248e-01	7.451248e-01	4
146	146	49	136	5.097503e+01	1.490250e+02	7.351351e-01	7.451248e-01	7.451248e-01	4
147	147	35	134	5.097503e+01	1.490250e+02	7.928994e-01	7.451248e-01	7.451248e-01	4
148	148	49	133	5.097503e+01	1.490250e+02	7.307692e-01	7.451248e-01	7.451248e-01	4
149	149	59	134	5.097503e+01	1.490250e+02	6.943005e-01	7.451248e-01	7.451248e-01	4
150	150	46	167	5.097503e+01	1.490250e+02	7.840376e-01	7.451248e-01	7.451248e-01	4
151	151	51	161	5.097503e+01	1.490250e+02	7.594340e-01	7.451248e-01	7.451248e-01	4
152	152	44	152	5.097503e+01	1.490250e+02	7.755102e-01	7.451248e-01	7.451248e-01	4
153	153	46	166	5.097503e+01	1.490250e+02	7.830189e-01	7.451248e-01	7.451248e-01	4
154	154	41	141	5.097503e+01	1.490250e+02	7.747253e-01	7.451248e-01	7.451248e-01	4
155	155	42	163	5.097503e+01	1.490250e+02	7.951220e-01	7.451248e-01	7.451248e-01	4
156	156	38	154	5.097503e+01	1.490250e+02	8.020833e-01	7.451248e-01	7.451248e-01	4
157	157	47	164	5.097503e+01	1.490250e+02	7.772512e-01	7.451248e-01	7.451248e-01	4
158	158	49	153	5.097503e+01	1.490250e+02	7.574257e-01	7.451248e-01	7.451248e-01	4
159	159	67	159	5.097503e+01	1.490250e+02	7.035398e-01	7.451248e-01	7.451248e-01	4
160	160	37	143	5.097503e+01	1.490250e+02	7.944444e-01	7.451248e-01	7.451248e-01	4
161	161	55	149	5.097503e+01	1.490250e+02	7.303922e-01	7.451248e-01	7.451248e-01	4
162	162	42	99	5.097503e+01	1.490250e+02	7.021277e-01	7.451248e-01	7.451248e-01	4
163	163	53	174	5.097503e+01	1.490250e+02	7.665198e-01	7.451248e-01	7.451248e-01	4
164	164	38	134	5.097503e+01	1.490250e+02	7.790698e-01	7.451248e-01	7.451248e-01	4
165	165	41	152	5.097503e+01	1.490250e+02	7.875648e-01	7.451248e-01	7.451248e-01	4
166	166	58	137	5.097503e+01	1.490250e+02	7.025641e-01	7.451248e-01	7.451248e-01	4
167	167	54	157	5.097503e+01	1.490250e+02	7.440758e-01	7.451248e-01	7.451248e-01	4
168	168	55	135	5.097503e+01	1.490250e+02	7.105263e-01	7.451248e-01	7.451248e-01	4
169	169	57	143	5.097503e+01	1.490250e+02	7.150000e-01	7.451248e-01	7.451248e-01	4
170	170	59	155	5.097503e+01	1.490250e+02	7.242991e-01	7.451248e-01	7.451248e-01	4
171	171	56	158	5.097503e+01	1.490250e+02	7.383178e-01	7.451248e-01	7.451248e-01	4
172	172	61	159	5.097503e+01	1.490250e+02	7.227273e-01	7.451248e-01	7.451248e-01	4
173	173	54	138	5.097503e+01	1.490250e+02	7.187500e-01	7.451248e-01	7.451248e-01	4
174	174	54	149	5.097503e+01	1.490250e+02	7.339901e-01	7.451248e-01	7.451248e-01	4
175	175	187	27	1.796324e+02	2.036758e+01	1.261682e-01	1.018379e-01	5.552719e-02	1
176	176	205	14	1.888946e+02	1.110544e+01	6.392694e-02	5.552719e-02	5.552719e-02	1
177	177	191	6	1.888946e+02	1.110544e+01	3.045685e-02	5.552719e-02	5.552719e-02	1
178	178	179	10	1.888946e+02	1.110544e+01	5.291005e-02	5.552719e-02	5.552719e-02	1
179	179	197	9	1.888946e+02	1.110544e+01	4.368932e-02	5.552719e-02	5.552719e-02	1
180	180	184	9	1.888946e+02	1.110544e+01	4.663212e-02	5.552719e-02	5.552719e-02	1
181	181	197	10	1.888946e+02	1.110544e+01	4.830918e-02	5.552719e-02	5.552719e-02	1
182	182	188	13	1.888946e+02	1.110544e+01	6.467662e-02	5.552719e-02	5.552719e-02	1
183	183	194	14	1.888946e+02	1.110544e+01	6.730769e-02	5.552719e-02	5.552719e-02	1
184	184	168	11	1.888946e+02	1.110544e+01	6.145251e-02	5.552719e-02	5.552719e-02	1
185	185	197	11	1.888946e+02	1.110544e+01	5.288462e-02	5.552719e-02	5.552719e-02	1
186	186	178	14	1.888946e+02	1.110544e+01	7.291667e-02	5.552719e-02	5.552719e-02	1
187	187	188	7	1.888946e+02	1.110544e+01	3.589744e-02	5.552719e-02	5.552719e-02	1
188	188	174	9	1.888946e+02	1.110544e+01	4.918033e-02	5.552719e-02	5.552719e-02	1
189	189	200	14	1.888946e+02	1.110544e+01	6.542056e-02	5.552719e-02	5.552719e-02	1
190	190	170	13	1.888946e+02	1.110544e+01	7.103825e-02	5.552719e-02	5.552719e-02	1
191	191	178	12	1.888946e+02	1.110544e+01	6.315789e-02	5.552719e-02	5.552719e-02	1
192	192	172	18	1.888946e+02	1.110544e+01	9.473684e-02	5.552719e-02	5.552719e-02	1
193	193	198	9	1.888946e+02	1.110544e+01	4.347826e-02	5.552719e-02	5.552719e-02	1
194	194	195	13	1.888946e+02	1.110544e+01	6.250000e-02	5.552719e-02	5.552719e-02	1
195	195	191	16	1.888946e+02	1.110544e+01	7.729469e-02	5.552719e-02	5.552719e-02	1
196	196	183	9	1.888946e+02	1.110544e+01	4.687500e-02	5.552719e-02	5.552719e-02	1
197	197	189	14	1.888946e+02	1.110544e+01	6.896552e-02	5.552719e-02	5.552719e-02	1
198	198	182	12	1.888946e+02	1.110544e+01	6.185567e-02	5.552719e-02	5.552719e-02	1
199	199	178	15	1.888946e+02	1.110544e+01	7.772021e-02	5.552719e-02	5.552719e-02	1
200	200	204	10	1.888946e+02	1.110544e+01	4.672897e-02	5.552719e-02	5.552719e-02	1
