# Supplementary material for: Cochaperones convey the energy of ATP hydrolysis for directional action of Hsp90
Source: Nat Commun. 2024 Jan 17;15:569. doi: 10.1038/s41467-024-44847-6 (PMC10794413; doi:10.1038/s41467-024-44847-6)
Supplement: Supplementary file 6 — Source Data [file 41467_2024_44847_MOESM6_ESM.zip › SourceData_Simulations/1_Simulations_0kT/sim_0kT_mol13of200.txt]

coordinates	55.69	23.43	183.69	23.43
time(s)	frame	Idon(a.u.)	Iacc(a.u.)	Idon ideal(a.u.)	Iacc ideal(a.u.)	FRET	FRET ideal (blurr)	FRET ideal	state sequence
1	1	31	171	3.605959e+01	1.639404e+02	8.465347e-01	8.197021e-01	8.197021e-01	4
2	2	30	182	3.605959e+01	1.639404e+02	8.584906e-01	8.197021e-01	8.197021e-01	4
3	3	32	169	3.605959e+01	1.639404e+02	8.407960e-01	8.197021e-01	8.197021e-01	4
4	4	38	179	3.605959e+01	1.639404e+02	8.248848e-01	8.197021e-01	8.197021e-01	4
5	5	39	171	3.605959e+01	1.639404e+02	8.142857e-01	8.197021e-01	8.197021e-01	4
6	6	41	153	3.605959e+01	1.639404e+02	7.886598e-01	8.197021e-01	8.197021e-01	4
7	7	37	174	3.605959e+01	1.639404e+02	8.246445e-01	8.197021e-01	8.197021e-01	4
8	8	34	168	3.605959e+01	1.639404e+02	8.316832e-01	8.197021e-01	8.197021e-01	4
9	9	41	157	3.605959e+01	1.639404e+02	7.929293e-01	8.197021e-01	8.197021e-01	4
10	10	34	177	3.605959e+01	1.639404e+02	8.388626e-01	8.197021e-01	8.197021e-01	4
11	11	41	152	3.605959e+01	1.639404e+02	7.875648e-01	8.197021e-01	8.197021e-01	4
12	12	35	166	3.605959e+01	1.639404e+02	8.258706e-01	8.197021e-01	8.197021e-01	4
13	13	32	132	3.605959e+01	1.639404e+02	8.048780e-01	8.197021e-01	8.197021e-01	4
14	14	34	176	3.605959e+01	1.639404e+02	8.380952e-01	8.197021e-01	8.197021e-01	4
15	15	39	182	3.605959e+01	1.639404e+02	8.235294e-01	8.197021e-01	8.197021e-01	4
16	16	32	183	3.605959e+01	1.639404e+02	8.511628e-01	8.197021e-01	8.197021e-01	4
17	17	38	180	3.605959e+01	1.639404e+02	8.256881e-01	8.197021e-01	8.197021e-01	4
18	18	42	147	3.605959e+01	1.639404e+02	7.777778e-01	8.197021e-01	8.197021e-01	4
19	19	27	169	3.605959e+01	1.639404e+02	8.622449e-01	8.197021e-01	8.197021e-01	4
20	20	33	178	3.605959e+01	1.639404e+02	8.436019e-01	8.197021e-01	8.197021e-01	4
21	21	32	150	3.605959e+01	1.639404e+02	8.241758e-01	8.197021e-01	8.197021e-01	4
22	22	34	162	3.605959e+01	1.639404e+02	8.265306e-01	8.197021e-01	8.197021e-01	4
23	23	38	138	3.605959e+01	1.639404e+02	7.840909e-01	8.197021e-01	8.197021e-01	4
24	24	28	170	3.605959e+01	1.639404e+02	8.585859e-01	8.197021e-01	8.197021e-01	4
25	25	44	175	3.605959e+01	1.639404e+02	7.990868e-01	8.197021e-01	8.197021e-01	4
26	26	38	148	3.605959e+01	1.639404e+02	7.956989e-01	8.197021e-01	8.197021e-01	4
27	27	43	162	3.605959e+01	1.639404e+02	7.902439e-01	8.197021e-01	8.197021e-01	4
28	28	47	174	3.605959e+01	1.639404e+02	7.873303e-01	8.197021e-01	8.197021e-01	4
29	29	42	147	3.605959e+01	1.639404e+02	7.777778e-01	8.197021e-01	8.197021e-01	4
30	30	27	165	3.605959e+01	1.639404e+02	8.593750e-01	8.197021e-01	8.197021e-01	4
31	31	30	164	3.605959e+01	1.639404e+02	8.453608e-01	8.197021e-01	8.197021e-01	4
32	32	39	178	3.605959e+01	1.639404e+02	8.202765e-01	8.197021e-01	8.197021e-01	4
33	33	33	160	3.605959e+01	1.639404e+02	8.290155e-01	8.197021e-01	8.197021e-01	4
34	34	35	170	3.605959e+01	1.639404e+02	8.292683e-01	8.197021e-01	8.197021e-01	4
35	35	24	145	3.605959e+01	1.639404e+02	8.579882e-01	8.197021e-01	8.197021e-01	4
36	36	32	167	3.605959e+01	1.639404e+02	8.391960e-01	8.197021e-01	8.197021e-01	4
37	37	36	167	3.605959e+01	1.639404e+02	8.226601e-01	8.197021e-01	8.197021e-01	4
38	38	35	177	3.605959e+01	1.639404e+02	8.349057e-01	8.197021e-01	8.197021e-01	4
39	39	43	174	3.605959e+01	1.639404e+02	8.018433e-01	8.197021e-01	8.197021e-01	4
40	40	30	166	3.605959e+01	1.639404e+02	8.469388e-01	8.197021e-01	8.197021e-01	4
41	41	39	175	3.605959e+01	1.639404e+02	8.177570e-01	8.197021e-01	8.197021e-01	4
42	42	32	175	3.605959e+01	1.639404e+02	8.454106e-01	8.197021e-01	8.197021e-01	4
43	43	29	170	3.605959e+01	1.639404e+02	8.542714e-01	8.197021e-01	8.197021e-01	4
44	44	40	159	3.605959e+01	1.639404e+02	7.989950e-01	8.197021e-01	8.197021e-01	4
45	45	37	171	3.605959e+01	1.639404e+02	8.221154e-01	8.197021e-01	8.197021e-01	4
46	46	44	180	3.605959e+01	1.639404e+02	8.035714e-01	8.197021e-01	8.197021e-01	4
47	47	35	165	3.605959e+01	1.639404e+02	8.250000e-01	8.197021e-01	8.197021e-01	4
48	48	48	167	3.605959e+01	1.639404e+02	7.767442e-01	8.197021e-01	8.197021e-01	4
49	49	40	179	3.605959e+01	1.639404e+02	8.173516e-01	8.197021e-01	8.197021e-01	4
50	50	43	156	3.605959e+01	1.639404e+02	7.839196e-01	8.197021e-01	8.197021e-01	4
51	51	42	168	3.605959e+01	1.639404e+02	8.000000e-01	8.197021e-01	8.197021e-01	4
52	52	32	166	3.605959e+01	1.639404e+02	8.383838e-01	8.197021e-01	8.197021e-01	4
53	53	38	162	3.605959e+01	1.639404e+02	8.100000e-01	8.197021e-01	8.197021e-01	4
54	54	30	156	3.605959e+01	1.639404e+02	8.387097e-01	8.197021e-01	8.197021e-01	4
55	55	34	164	3.605959e+01	1.639404e+02	8.282828e-01	8.197021e-01	8.197021e-01	4
56	56	34	168	3.605959e+01	1.639404e+02	8.316832e-01	8.197021e-01	8.197021e-01	4
57	57	31	160	3.605959e+01	1.639404e+02	8.376963e-01	8.197021e-01	8.197021e-01	4
58	58	44	180	3.605959e+01	1.639404e+02	8.035714e-01	8.197021e-01	8.197021e-01	4
59	59	45	149	3.605959e+01	1.639404e+02	7.680412e-01	8.197021e-01	8.197021e-01	4
60	60	35	196	3.605959e+01	1.639404e+02	8.484848e-01	8.197021e-01	8.197021e-01	4
61	61	46	152	3.605959e+01	1.639404e+02	7.676768e-01	8.197021e-01	8.197021e-01	4
62	62	37	168	3.605959e+01	1.639404e+02	8.195122e-01	8.197021e-01	8.197021e-01	4
63	63	38	159	3.605959e+01	1.639404e+02	8.071066e-01	8.197021e-01	8.197021e-01	4
64	64	25	164	3.605959e+01	1.639404e+02	8.677249e-01	8.197021e-01	8.197021e-01	4
65	65	33	144	3.605959e+01	1.639404e+02	8.135593e-01	8.197021e-01	8.197021e-01	4
66	66	37	154	3.605959e+01	1.639404e+02	8.062827e-01	8.197021e-01	8.197021e-01	4
67	67	39	166	3.605959e+01	1.639404e+02	8.097561e-01	8.197021e-01	8.197021e-01	4
68	68	31	144	3.605959e+01	1.639404e+02	8.228571e-01	8.197021e-01	8.197021e-01	4
69	69	32	157	3.605959e+01	1.639404e+02	8.306878e-01	8.197021e-01	8.197021e-01	4
70	70	45	160	3.605959e+01	1.639404e+02	7.804878e-01	8.197021e-01	8.197021e-01	4
71	71	33	163	3.605959e+01	1.639404e+02	8.316327e-01	8.197021e-01	8.197021e-01	4
72	72	35	155	3.605959e+01	1.639404e+02	8.157895e-01	8.197021e-01	8.197021e-01	4
73	73	48	189	3.605959e+01	1.639404e+02	7.974684e-01	8.197021e-01	8.197021e-01	4
74	74	34	175	3.605959e+01	1.639404e+02	8.373206e-01	8.197021e-01	8.197021e-01	4
75	75	41	168	3.605959e+01	1.639404e+02	8.038278e-01	8.197021e-01	8.197021e-01	4
76	76	28	180	3.605959e+01	1.639404e+02	8.653846e-01	8.197021e-01	8.197021e-01	4
77	77	37	183	3.605959e+01	1.639404e+02	8.318182e-01	8.197021e-01	8.197021e-01	4
78	78	31	170	3.605959e+01	1.639404e+02	8.457711e-01	8.197021e-01	8.197021e-01	4
79	79	38	200	3.605959e+01	1.639404e+02	8.403361e-01	8.197021e-01	8.197021e-01	4
80	80	26	168	3.605959e+01	1.639404e+02	8.659794e-01	8.197021e-01	8.197021e-01	4
81	81	33	167	3.605959e+01	1.639404e+02	8.350000e-01	8.197021e-01	8.197021e-01	4
82	82	33	160	3.605959e+01	1.639404e+02	8.290155e-01	8.197021e-01	8.197021e-01	4
83	83	39	191	3.605959e+01	1.639404e+02	8.304348e-01	8.197021e-01	8.197021e-01	4
84	84	36	146	3.605959e+01	1.639404e+02	8.021978e-01	8.197021e-01	8.197021e-01	4
85	85	37	163	3.605959e+01	1.639404e+02	8.150000e-01	8.197021e-01	8.197021e-01	4
86	86	37	167	3.605959e+01	1.639404e+02	8.186275e-01	8.197021e-01	8.197021e-01	4
87	87	39	167	3.605959e+01	1.639404e+02	8.106796e-01	8.197021e-01	8.197021e-01	4
88	88	41	165	3.605959e+01	1.639404e+02	8.009709e-01	8.197021e-01	8.197021e-01	4
89	89	39	160	3.605959e+01	1.639404e+02	8.040201e-01	8.197021e-01	8.197021e-01	4
90	90	37	151	3.605959e+01	1.639404e+02	8.031915e-01	8.197021e-01	8.197021e-01	4
91	91	39	159	3.605959e+01	1.639404e+02	8.030303e-01	8.197021e-01	8.197021e-01	4
92	92	42	191	3.605959e+01	1.639404e+02	8.197425e-01	8.197021e-01	8.197021e-01	4
93	93	36	157	3.605959e+01	1.639404e+02	8.134715e-01	8.197021e-01	8.197021e-01	4
94	94	36	172	3.605959e+01	1.639404e+02	8.269231e-01	8.197021e-01	8.197021e-01	4
95	95	33	177	3.605959e+01	1.639404e+02	8.428571e-01	8.197021e-01	8.197021e-01	4
96	96	66	136	6.745444e+01	1.325456e+02	6.732673e-01	6.627278e-01	8.197021e-01	4
97	97	192	8	1.923384e+02	7.661626e+00	4.000000e-02	3.830813e-02	3.830813e-02	1
98	98	209	9	1.923384e+02	7.661626e+00	4.128440e-02	3.830813e-02	3.830813e-02	1
99	99	198	11	1.923384e+02	7.661626e+00	5.263158e-02	3.830813e-02	3.830813e-02	1
100	100	186	8	1.923384e+02	7.661626e+00	4.123711e-02	3.830813e-02	3.830813e-02	1
101	101	203	8	1.923384e+02	7.661626e+00	3.791469e-02	3.830813e-02	3.830813e-02	1
102	102	200	13	1.923384e+02	7.661626e+00	6.103286e-02	3.830813e-02	3.830813e-02	1
103	103	183	7	1.923384e+02	7.661626e+00	3.684211e-02	3.830813e-02	3.830813e-02	1
104	104	192	9	1.923384e+02	7.661626e+00	4.477612e-02	3.830813e-02	3.830813e-02	1
105	105	206	4	1.923384e+02	7.661626e+00	1.904762e-02	3.830813e-02	3.830813e-02	1
106	106	196	8	1.923384e+02	7.661626e+00	3.921569e-02	3.830813e-02	3.830813e-02	1
107	107	202	7	1.923384e+02	7.661626e+00	3.349282e-02	3.830813e-02	3.830813e-02	1
108	108	199	7	1.923384e+02	7.661626e+00	3.398058e-02	3.830813e-02	3.830813e-02	1
109	109	186	10	1.923384e+02	7.661626e+00	5.102041e-02	3.830813e-02	3.830813e-02	1
110	110	200	14	1.923384e+02	7.661626e+00	6.542056e-02	3.830813e-02	3.830813e-02	1
111	111	191	14	1.923384e+02	7.661626e+00	6.829268e-02	3.830813e-02	3.830813e-02	1
112	112	190	6	1.923384e+02	7.661626e+00	3.061224e-02	3.830813e-02	3.830813e-02	1
113	113	197	11	1.923384e+02	7.661626e+00	5.288462e-02	3.830813e-02	3.830813e-02	1
114	114	199	6	1.923384e+02	7.661626e+00	2.926829e-02	3.830813e-02	3.830813e-02	1
115	115	179	9	1.923384e+02	7.661626e+00	4.787234e-02	3.830813e-02	3.830813e-02	1
116	116	198	7	1.923384e+02	7.661626e+00	3.414634e-02	3.830813e-02	3.830813e-02	1
117	117	124	52	1.394260e+02	6.057399e+01	2.954545e-01	3.028699e-01	3.830813e-02	1
118	118	29	157	3.605959e+01	1.639404e+02	8.440860e-01	8.197021e-01	8.197021e-01	4
119	119	37	166	3.605959e+01	1.639404e+02	8.177340e-01	8.197021e-01	8.197021e-01	4
120	120	33	188	3.605959e+01	1.639404e+02	8.506787e-01	8.197021e-01	8.197021e-01	4
121	121	30	167	3.605959e+01	1.639404e+02	8.477157e-01	8.197021e-01	8.197021e-01	4
122	122	29	142	3.605959e+01	1.639404e+02	8.304094e-01	8.197021e-01	8.197021e-01	4
123	123	38	170	3.605959e+01	1.639404e+02	8.173077e-01	8.197021e-01	8.197021e-01	4
124	124	34	158	3.605959e+01	1.639404e+02	8.229167e-01	8.197021e-01	8.197021e-01	4
125	125	31	149	3.605959e+01	1.639404e+02	8.277778e-01	8.197021e-01	8.197021e-01	4
126	126	33	150	3.605959e+01	1.639404e+02	8.196721e-01	8.197021e-01	8.197021e-01	4
127	127	38	164	3.605959e+01	1.639404e+02	8.118812e-01	8.197021e-01	8.197021e-01	4
128	128	31	172	3.605959e+01	1.639404e+02	8.472906e-01	8.197021e-01	8.197021e-01	4
129	129	39	145	3.605959e+01	1.639404e+02	7.880435e-01	8.197021e-01	8.197021e-01	4
130	130	80	109	8.428162e+01	1.157184e+02	5.767196e-01	5.785919e-01	8.197021e-01	4
131	131	206	8	1.923384e+02	7.661626e+00	3.738318e-02	3.830813e-02	3.830813e-02	1
132	132	186	11	1.923384e+02	7.661626e+00	5.583756e-02	3.830813e-02	3.830813e-02	1
133	133	198	10	1.923384e+02	7.661626e+00	4.807692e-02	3.830813e-02	3.830813e-02	1
134	134	226	8	1.923384e+02	7.661626e+00	3.418803e-02	3.830813e-02	3.830813e-02	1
135	135	177	6	1.923384e+02	7.661626e+00	3.278689e-02	3.830813e-02	3.830813e-02	1
136	136	229	6	1.923384e+02	7.661626e+00	2.553191e-02	3.830813e-02	3.830813e-02	1
137	137	174	8	1.923384e+02	7.661626e+00	4.395604e-02	3.830813e-02	3.830813e-02	1
138	138	166	12	1.923384e+02	7.661626e+00	6.741573e-02	3.830813e-02	3.830813e-02	1
139	139	173	6	1.923384e+02	7.661626e+00	3.351955e-02	3.830813e-02	3.830813e-02	1
140	140	177	3	1.923384e+02	7.661626e+00	1.666667e-02	3.830813e-02	3.830813e-02	1
141	141	186	10	1.923384e+02	7.661626e+00	5.102041e-02	3.830813e-02	3.830813e-02	1
142	142	205	6	1.923384e+02	7.661626e+00	2.843602e-02	3.830813e-02	3.830813e-02	1
143	143	182	7	1.923384e+02	7.661626e+00	3.703704e-02	3.830813e-02	3.830813e-02	1
144	144	201	5	1.923384e+02	7.661626e+00	2.427184e-02	3.830813e-02	3.830813e-02	1
145	145	177	10	1.923384e+02	7.661626e+00	5.347594e-02	3.830813e-02	3.830813e-02	1
146	146	216	7	1.923384e+02	7.661626e+00	3.139013e-02	3.830813e-02	3.830813e-02	1
147	147	193	7	1.923384e+02	7.661626e+00	3.500000e-02	3.830813e-02	3.830813e-02	1
148	148	188	9	1.923384e+02	7.661626e+00	4.568528e-02	3.830813e-02	3.830813e-02	1
149	149	203	7	1.923384e+02	7.661626e+00	3.333333e-02	3.830813e-02	3.830813e-02	1
150	150	184	7	1.923384e+02	7.661626e+00	3.664921e-02	3.830813e-02	3.830813e-02	1
151	151	187	7	1.923384e+02	7.661626e+00	3.608247e-02	3.830813e-02	3.830813e-02	1
152	152	187	8	1.923384e+02	7.661626e+00	4.102564e-02	3.830813e-02	3.830813e-02	1
153	153	199	4	1.923384e+02	7.661626e+00	1.970443e-02	3.830813e-02	3.830813e-02	1
154	154	162	8	1.923384e+02	7.661626e+00	4.705882e-02	3.830813e-02	3.830813e-02	1
155	155	183	6	1.923384e+02	7.661626e+00	3.174603e-02	3.830813e-02	3.830813e-02	1
156	156	181	5	1.923384e+02	7.661626e+00	2.688172e-02	3.830813e-02	3.830813e-02	1
157	157	209	11	1.923384e+02	7.661626e+00	5.000000e-02	3.830813e-02	3.830813e-02	1
158	158	187	10	1.923384e+02	7.661626e+00	5.076142e-02	3.830813e-02	3.830813e-02	1
159	159	202	14	1.923384e+02	7.661626e+00	6.481481e-02	3.830813e-02	3.830813e-02	1
160	160	198	8	1.923384e+02	7.661626e+00	3.883495e-02	3.830813e-02	3.830813e-02	1
161	161	169	8	1.923384e+02	7.661626e+00	4.519774e-02	3.830813e-02	3.830813e-02	1
162	162	187	12	1.923384e+02	7.661626e+00	6.030151e-02	3.830813e-02	3.830813e-02	1
163	163	173	4	1.923384e+02	7.661626e+00	2.259887e-02	3.830813e-02	3.830813e-02	1
164	164	197	7	1.923384e+02	7.661626e+00	3.431373e-02	3.830813e-02	3.830813e-02	1
165	165	158	60	1.413988e+02	5.860124e+01	2.752294e-01	2.930062e-01	3.830813e-02	1
166	166	33	166	3.605959e+01	1.639404e+02	8.341709e-01	8.197021e-01	8.197021e-01	4
167	167	39	160	3.605959e+01	1.639404e+02	8.040201e-01	8.197021e-01	8.197021e-01	4
168	168	33	152	3.605959e+01	1.639404e+02	8.216216e-01	8.197021e-01	8.197021e-01	4
169	169	32	177	3.605959e+01	1.639404e+02	8.468900e-01	8.197021e-01	8.197021e-01	4
170	170	31	154	3.605959e+01	1.639404e+02	8.324324e-01	8.197021e-01	8.197021e-01	4
171	171	33	169	3.605959e+01	1.639404e+02	8.366337e-01	8.197021e-01	8.197021e-01	4
172	172	49	174	3.605959e+01	1.639404e+02	7.802691e-01	8.197021e-01	8.197021e-01	4
173	173	39	158	3.605959e+01	1.639404e+02	8.020305e-01	8.197021e-01	8.197021e-01	4
174	174	35	172	3.605959e+01	1.639404e+02	8.309179e-01	8.197021e-01	8.197021e-01	4
175	175	28	157	3.605959e+01	1.639404e+02	8.486486e-01	8.197021e-01	8.197021e-01	4
176	176	46	154	3.605959e+01	1.639404e+02	7.700000e-01	8.197021e-01	8.197021e-01	4
177	177	50	165	3.605959e+01	1.639404e+02	7.674419e-01	8.197021e-01	8.197021e-01	4
178	178	42	155	3.605959e+01	1.639404e+02	7.868020e-01	8.197021e-01	8.197021e-01	4
179	179	28	171	3.605959e+01	1.639404e+02	8.592965e-01	8.197021e-01	8.197021e-01	4
180	180	37	195	3.605959e+01	1.639404e+02	8.405172e-01	8.197021e-01	8.197021e-01	4
181	181	46	151	3.605959e+01	1.639404e+02	7.664975e-01	8.197021e-01	8.197021e-01	4
182	182	43	162	3.605959e+01	1.639404e+02	7.902439e-01	8.197021e-01	8.197021e-01	4
183	183	27	152	3.605959e+01	1.639404e+02	8.491620e-01	8.197021e-01	8.197021e-01	4
184	184	33	185	3.605959e+01	1.639404e+02	8.486239e-01	8.197021e-01	8.197021e-01	4
185	185	34	159	3.605959e+01	1.639404e+02	8.238342e-01	8.197021e-01	8.197021e-01	4
186	186	41	149	3.605959e+01	1.639404e+02	7.842105e-01	8.197021e-01	8.197021e-01	4
187	187	34	152	3.605959e+01	1.639404e+02	8.172043e-01	8.197021e-01	8.197021e-01	4
188	188	30	175	3.605959e+01	1.639404e+02	8.536585e-01	8.197021e-01	8.197021e-01	4
189	189	37	172	3.605959e+01	1.639404e+02	8.229665e-01	8.197021e-01	8.197021e-01	4
190	190	31	158	3.605959e+01	1.639404e+02	8.359788e-01	8.197021e-01	8.197021e-01	4
191	191	35	164	3.605959e+01	1.639404e+02	8.241206e-01	8.197021e-01	8.197021e-01	4
192	192	37	173	3.605959e+01	1.639404e+02	8.238095e-01	8.197021e-01	8.197021e-01	4
193	193	34	186	3.605959e+01	1.639404e+02	8.454545e-01	8.197021e-01	8.197021e-01	4
194	194	32	169	3.605959e+01	1.639404e+02	8.407960e-01	8.197021e-01	8.197021e-01	4
195	195	36	159	3.605959e+01	1.639404e+02	8.153846e-01	8.197021e-01	8.197021e-01	4
196	196	35	177	3.605959e+01	1.639404e+02	8.349057e-01	8.197021e-01	8.197021e-01	4
197	197	42	155	3.605959e+01	1.639404e+02	7.868020e-01	8.197021e-01	8.197021e-01	4
198	198	37	158	3.605959e+01	1.639404e+02	8.102564e-01	8.197021e-01	8.197021e-01	4
199	199	32	178	3.605959e+01	1.639404e+02	8.476190e-01	8.197021e-01	8.197021e-01	4
200	200	33	164	3.605959e+01	1.639404e+02	8.324873e-01	8.197021e-01	8.197021e-01	4
