# Supplementary material for: Cochaperones convey the energy of ATP hydrolysis for directional action of Hsp90
Source: Nat Commun. 2024 Jan 17;15:569. doi: 10.1038/s41467-024-44847-6 (PMC10794413; doi:10.1038/s41467-024-44847-6)
Supplement: Supplementary file 6 — Source Data [file 41467_2024_44847_MOESM6_ESM.zip › SourceData_Simulations/1_Simulations_0kT/sim_0kT_mol140of200.txt]

coordinates	48.66	54.60	176.66	54.60
time(s)	frame	Idon(a.u.)	Iacc(a.u.)	Idon ideal(a.u.)	Iacc ideal(a.u.)	FRET	FRET ideal (blurr)	FRET ideal	state sequence
1	1	44	169	3.747484e+01	1.625252e+02	7.934272e-01	8.126258e-01	8.126258e-01	4
2	2	40	162	3.747484e+01	1.625252e+02	8.019802e-01	8.126258e-01	8.126258e-01	4
3	3	41	159	3.747484e+01	1.625252e+02	7.950000e-01	8.126258e-01	8.126258e-01	4
4	4	36	159	3.747484e+01	1.625252e+02	8.153846e-01	8.126258e-01	8.126258e-01	4
5	5	42	167	3.747484e+01	1.625252e+02	7.990431e-01	8.126258e-01	8.126258e-01	4
6	6	37	146	3.747484e+01	1.625252e+02	7.978142e-01	8.126258e-01	8.126258e-01	4
7	7	37	160	3.747484e+01	1.625252e+02	8.121827e-01	8.126258e-01	8.126258e-01	4
8	8	27	192	3.747484e+01	1.625252e+02	8.767123e-01	8.126258e-01	8.126258e-01	4
9	9	28	159	3.747484e+01	1.625252e+02	8.502674e-01	8.126258e-01	8.126258e-01	4
10	10	39	174	3.747484e+01	1.625252e+02	8.169014e-01	8.126258e-01	8.126258e-01	4
11	11	30	171	3.747484e+01	1.625252e+02	8.507463e-01	8.126258e-01	8.126258e-01	4
12	12	44	159	3.747484e+01	1.625252e+02	7.832512e-01	8.126258e-01	8.126258e-01	4
13	13	29	181	3.747484e+01	1.625252e+02	8.619048e-01	8.126258e-01	8.126258e-01	4
14	14	27	159	3.747484e+01	1.625252e+02	8.548387e-01	8.126258e-01	8.126258e-01	4
15	15	34	159	3.747484e+01	1.625252e+02	8.238342e-01	8.126258e-01	8.126258e-01	4
16	16	43	177	3.747484e+01	1.625252e+02	8.045455e-01	8.126258e-01	8.126258e-01	4
17	17	40	163	3.747484e+01	1.625252e+02	8.029557e-01	8.126258e-01	8.126258e-01	4
18	18	40	163	3.747484e+01	1.625252e+02	8.029557e-01	8.126258e-01	8.126258e-01	4
19	19	31	176	3.747484e+01	1.625252e+02	8.502415e-01	8.126258e-01	8.126258e-01	4
20	20	35	184	3.747484e+01	1.625252e+02	8.401826e-01	8.126258e-01	8.126258e-01	4
21	21	37	156	3.747484e+01	1.625252e+02	8.082902e-01	8.126258e-01	8.126258e-01	4
22	22	44	152	3.747484e+01	1.625252e+02	7.755102e-01	8.126258e-01	8.126258e-01	4
23	23	37	170	3.747484e+01	1.625252e+02	8.212560e-01	8.126258e-01	8.126258e-01	4
24	24	38	158	3.747484e+01	1.625252e+02	8.061224e-01	8.126258e-01	8.126258e-01	4
25	25	32	156	3.747484e+01	1.625252e+02	8.297872e-01	8.126258e-01	8.126258e-01	4
26	26	46	155	3.747484e+01	1.625252e+02	7.711443e-01	8.126258e-01	8.126258e-01	4
27	27	36	161	3.747484e+01	1.625252e+02	8.172589e-01	8.126258e-01	8.126258e-01	4
28	28	40	163	3.747484e+01	1.625252e+02	8.029557e-01	8.126258e-01	8.126258e-01	4
29	29	33	155	3.747484e+01	1.625252e+02	8.244681e-01	8.126258e-01	8.126258e-01	4
30	30	42	164	3.747484e+01	1.625252e+02	7.961165e-01	8.126258e-01	8.126258e-01	4
31	31	47	163	3.747484e+01	1.625252e+02	7.761905e-01	8.126258e-01	8.126258e-01	4
32	32	36	168	3.747484e+01	1.625252e+02	8.235294e-01	8.126258e-01	8.126258e-01	4
33	33	38	159	3.747484e+01	1.625252e+02	8.071066e-01	8.126258e-01	8.126258e-01	4
34	34	34	176	3.747484e+01	1.625252e+02	8.380952e-01	8.126258e-01	8.126258e-01	4
35	35	36	190	3.747484e+01	1.625252e+02	8.407080e-01	8.126258e-01	8.126258e-01	4
36	36	135	83	1.188580e+02	8.114200e+01	3.807339e-01	4.057100e-01	1.043398e-01	1
37	37	150	11	1.791320e+02	2.086796e+01	6.832298e-02	1.043398e-01	1.043398e-01	1
38	38	178	20	1.791320e+02	2.086796e+01	1.010101e-01	1.043398e-01	1.043398e-01	1
39	39	179	25	1.791320e+02	2.086796e+01	1.225490e-01	1.043398e-01	1.043398e-01	1
40	40	179	25	1.791320e+02	2.086796e+01	1.225490e-01	1.043398e-01	1.043398e-01	1
41	41	188	21	1.791320e+02	2.086796e+01	1.004785e-01	1.043398e-01	1.043398e-01	1
42	42	185	22	1.791320e+02	2.086796e+01	1.062802e-01	1.043398e-01	1.043398e-01	1
43	43	179	14	1.791320e+02	2.086796e+01	7.253886e-02	1.043398e-01	1.043398e-01	1
44	44	184	17	1.791320e+02	2.086796e+01	8.457711e-02	1.043398e-01	1.043398e-01	1
45	45	154	19	1.791320e+02	2.086796e+01	1.098266e-01	1.043398e-01	1.043398e-01	1
46	46	173	17	1.791320e+02	2.086796e+01	8.947368e-02	1.043398e-01	1.043398e-01	1
47	47	186	23	1.791320e+02	2.086796e+01	1.100478e-01	1.043398e-01	1.043398e-01	1
48	48	191	24	1.791320e+02	2.086796e+01	1.116279e-01	1.043398e-01	1.043398e-01	1
49	49	198	29	1.791320e+02	2.086796e+01	1.277533e-01	1.043398e-01	1.043398e-01	1
50	50	172	24	1.791320e+02	2.086796e+01	1.224490e-01	1.043398e-01	1.043398e-01	1
51	51	171	25	1.791320e+02	2.086796e+01	1.275510e-01	1.043398e-01	1.043398e-01	1
52	52	179	14	1.791320e+02	2.086796e+01	7.253886e-02	1.043398e-01	1.043398e-01	1
53	53	185	7	1.791320e+02	2.086796e+01	3.645833e-02	1.043398e-01	1.043398e-01	1
54	54	200	26	1.791320e+02	2.086796e+01	1.150442e-01	1.043398e-01	1.043398e-01	1
55	55	163	20	1.791320e+02	2.086796e+01	1.092896e-01	1.043398e-01	1.043398e-01	1
56	56	177	23	1.791320e+02	2.086796e+01	1.150000e-01	1.043398e-01	1.043398e-01	1
57	57	188	18	1.791320e+02	2.086796e+01	8.737864e-02	1.043398e-01	1.043398e-01	1
58	58	171	31	1.791320e+02	2.086796e+01	1.534653e-01	1.043398e-01	1.043398e-01	1
59	59	177	15	1.791320e+02	2.086796e+01	7.812500e-02	1.043398e-01	1.043398e-01	1
60	60	160	26	1.791320e+02	2.086796e+01	1.397849e-01	1.043398e-01	1.043398e-01	1
61	61	185	22	1.791320e+02	2.086796e+01	1.062802e-01	1.043398e-01	1.043398e-01	1
62	62	202	23	1.791320e+02	2.086796e+01	1.022222e-01	1.043398e-01	1.043398e-01	1
63	63	63	118	7.136721e+01	1.286328e+02	6.519337e-01	6.431639e-01	8.126258e-01	4
64	64	40	160	3.747484e+01	1.625252e+02	8.000000e-01	8.126258e-01	8.126258e-01	4
65	65	29	164	3.747484e+01	1.625252e+02	8.497409e-01	8.126258e-01	8.126258e-01	4
66	66	46	156	3.747484e+01	1.625252e+02	7.722772e-01	8.126258e-01	8.126258e-01	4
67	67	35	168	3.747484e+01	1.625252e+02	8.275862e-01	8.126258e-01	8.126258e-01	4
68	68	38	156	3.747484e+01	1.625252e+02	8.041237e-01	8.126258e-01	8.126258e-01	4
69	69	27	175	3.747484e+01	1.625252e+02	8.663366e-01	8.126258e-01	8.126258e-01	4
70	70	41	180	3.417028e+01	1.658297e+02	8.144796e-01	8.291486e-01	8.409487e-01	3
71	71	40	152	4.969132e+01	1.503087e+02	7.916667e-01	7.515434e-01	8.409487e-01	3
72	72	182	37	1.709858e+02	2.901425e+01	1.689498e-01	1.450712e-01	1.450712e-01	2
73	73	142	29	1.711516e+02	2.884836e+01	1.695906e-01	1.442418e-01	1.450712e-01	2
74	74	157	28	1.791320e+02	2.086796e+01	1.513514e-01	1.043398e-01	1.043398e-01	1
75	75	172	26	1.791320e+02	2.086796e+01	1.313131e-01	1.043398e-01	1.043398e-01	1
76	76	194	19	1.791320e+02	2.086796e+01	8.920188e-02	1.043398e-01	1.043398e-01	1
77	77	170	14	1.791320e+02	2.086796e+01	7.608696e-02	1.043398e-01	1.043398e-01	1
78	78	185	24	1.791320e+02	2.086796e+01	1.148325e-01	1.043398e-01	1.043398e-01	1
79	79	184	21	1.791320e+02	2.086796e+01	1.024390e-01	1.043398e-01	1.043398e-01	1
80	80	156	30	1.791320e+02	2.086796e+01	1.612903e-01	1.043398e-01	1.043398e-01	1
81	81	167	17	1.791320e+02	2.086796e+01	9.239130e-02	1.043398e-01	1.043398e-01	1
82	82	180	18	1.791320e+02	2.086796e+01	9.090909e-02	1.043398e-01	1.043398e-01	1
83	83	178	16	1.791320e+02	2.086796e+01	8.247423e-02	1.043398e-01	1.043398e-01	1
84	84	184	18	1.791320e+02	2.086796e+01	8.910891e-02	1.043398e-01	1.043398e-01	1
85	85	163	16	1.791320e+02	2.086796e+01	8.938547e-02	1.043398e-01	1.043398e-01	1
86	86	195	15	1.791320e+02	2.086796e+01	7.142857e-02	1.043398e-01	1.043398e-01	1
87	87	187	20	1.791320e+02	2.086796e+01	9.661836e-02	1.043398e-01	1.043398e-01	1
88	88	160	27	1.791320e+02	2.086796e+01	1.443850e-01	1.043398e-01	1.043398e-01	1
89	89	184	27	1.791320e+02	2.086796e+01	1.279621e-01	1.043398e-01	1.043398e-01	1
90	90	203	24	1.791320e+02	2.086796e+01	1.057269e-01	1.043398e-01	1.043398e-01	1
91	91	71	112	6.121222e+01	1.387878e+02	6.120219e-01	6.939389e-01	8.126258e-01	4
92	92	41	142	3.747484e+01	1.625252e+02	7.759563e-01	8.126258e-01	8.126258e-01	4
93	93	32	182	3.747484e+01	1.625252e+02	8.504673e-01	8.126258e-01	8.126258e-01	4
94	94	34	177	3.747484e+01	1.625252e+02	8.388626e-01	8.126258e-01	8.126258e-01	4
95	95	32	156	3.747484e+01	1.625252e+02	8.297872e-01	8.126258e-01	8.126258e-01	4
96	96	35	168	3.747484e+01	1.625252e+02	8.275862e-01	8.126258e-01	8.126258e-01	4
97	97	33	169	3.747484e+01	1.625252e+02	8.366337e-01	8.126258e-01	8.126258e-01	4
98	98	25	164	3.747484e+01	1.625252e+02	8.677249e-01	8.126258e-01	8.126258e-01	4
99	99	32	151	3.747484e+01	1.625252e+02	8.251366e-01	8.126258e-01	8.126258e-01	4
100	100	51	157	3.747484e+01	1.625252e+02	7.548077e-01	8.126258e-01	8.126258e-01	4
101	101	48	161	3.747484e+01	1.625252e+02	7.703349e-01	8.126258e-01	8.126258e-01	4
102	102	34	173	3.747484e+01	1.625252e+02	8.357488e-01	8.126258e-01	8.126258e-01	4
103	103	39	148	3.747484e+01	1.625252e+02	7.914439e-01	8.126258e-01	8.126258e-01	4
104	104	42	155	3.747484e+01	1.625252e+02	7.868020e-01	8.126258e-01	8.126258e-01	4
105	105	27	165	3.747484e+01	1.625252e+02	8.593750e-01	8.126258e-01	8.126258e-01	4
106	106	42	157	3.747484e+01	1.625252e+02	7.889447e-01	8.126258e-01	8.126258e-01	4
107	107	44	171	3.747484e+01	1.625252e+02	7.953488e-01	8.126258e-01	8.126258e-01	4
108	108	41	189	3.747484e+01	1.625252e+02	8.217391e-01	8.126258e-01	8.126258e-01	4
109	109	33	163	3.747484e+01	1.625252e+02	8.316327e-01	8.126258e-01	8.126258e-01	4
110	110	37	179	3.747484e+01	1.625252e+02	8.287037e-01	8.126258e-01	8.126258e-01	4
111	111	48	143	3.747484e+01	1.625252e+02	7.486911e-01	8.126258e-01	8.126258e-01	4
112	112	37	141	3.747484e+01	1.625252e+02	7.921348e-01	8.126258e-01	8.126258e-01	4
113	113	36	169	3.747484e+01	1.625252e+02	8.243902e-01	8.126258e-01	8.126258e-01	4
114	114	31	160	3.747484e+01	1.625252e+02	8.376963e-01	8.126258e-01	8.126258e-01	4
115	115	34	154	3.747484e+01	1.625252e+02	8.191489e-01	8.126258e-01	8.126258e-01	4
116	116	30	149	3.747484e+01	1.625252e+02	8.324022e-01	8.126258e-01	8.126258e-01	4
117	117	41	170	3.747484e+01	1.625252e+02	8.056872e-01	8.126258e-01	8.126258e-01	4
118	118	32	184	3.747484e+01	1.625252e+02	8.518519e-01	8.126258e-01	8.126258e-01	4
119	119	33	144	3.747484e+01	1.625252e+02	8.135593e-01	8.126258e-01	8.126258e-01	4
120	120	36	174	3.747484e+01	1.625252e+02	8.285714e-01	8.126258e-01	8.126258e-01	4
121	121	26	146	3.747484e+01	1.625252e+02	8.488372e-01	8.126258e-01	8.126258e-01	4
122	122	43	151	3.747484e+01	1.625252e+02	7.783505e-01	8.126258e-01	8.126258e-01	4
123	123	41	162	3.747484e+01	1.625252e+02	7.980296e-01	8.126258e-01	8.126258e-01	4
124	124	31	158	3.747484e+01	1.625252e+02	8.359788e-01	8.126258e-01	8.126258e-01	4
125	125	33	151	3.747484e+01	1.625252e+02	8.206522e-01	8.126258e-01	8.126258e-01	4
126	126	39	149	3.747484e+01	1.625252e+02	7.925532e-01	8.126258e-01	8.126258e-01	4
127	127	43	152	3.747484e+01	1.625252e+02	7.794872e-01	8.126258e-01	8.126258e-01	4
128	128	48	173	3.747484e+01	1.625252e+02	7.828054e-01	8.126258e-01	8.126258e-01	4
129	129	32	168	3.747484e+01	1.625252e+02	8.400000e-01	8.126258e-01	8.126258e-01	4
130	130	42	168	3.747484e+01	1.625252e+02	8.000000e-01	8.126258e-01	8.126258e-01	4
131	131	36	165	3.747484e+01	1.625252e+02	8.208955e-01	8.126258e-01	8.126258e-01	4
132	132	39	143	3.747484e+01	1.625252e+02	7.857143e-01	8.126258e-01	8.126258e-01	4
133	133	37	178	3.747484e+01	1.625252e+02	8.279070e-01	8.126258e-01	8.126258e-01	4
134	134	35	166	3.747484e+01	1.625252e+02	8.258706e-01	8.126258e-01	8.126258e-01	4
135	135	34	165	3.747484e+01	1.625252e+02	8.291457e-01	8.126258e-01	8.126258e-01	4
136	136	31	172	3.747484e+01	1.625252e+02	8.472906e-01	8.126258e-01	8.126258e-01	4
137	137	34	147	3.747484e+01	1.625252e+02	8.121547e-01	8.126258e-01	8.126258e-01	4
138	138	48	158	3.747484e+01	1.625252e+02	7.669903e-01	8.126258e-01	8.126258e-01	4
139	139	46	160	3.747484e+01	1.625252e+02	7.766990e-01	8.126258e-01	8.126258e-01	4
140	140	32	161	3.747484e+01	1.625252e+02	8.341969e-01	8.126258e-01	8.126258e-01	4
141	141	38	175	3.747484e+01	1.625252e+02	8.215962e-01	8.126258e-01	8.126258e-01	4
142	142	43	180	3.747484e+01	1.625252e+02	8.071749e-01	8.126258e-01	8.126258e-01	4
143	143	37	166	3.747484e+01	1.625252e+02	8.177340e-01	8.126258e-01	8.126258e-01	4
144	144	37	167	3.747484e+01	1.625252e+02	8.186275e-01	8.126258e-01	8.126258e-01	4
145	145	48	167	3.747484e+01	1.625252e+02	7.767442e-01	8.126258e-01	8.126258e-01	4
146	146	32	159	3.747484e+01	1.625252e+02	8.324607e-01	8.126258e-01	8.126258e-01	4
147	147	31	165	3.747484e+01	1.625252e+02	8.418367e-01	8.126258e-01	8.126258e-01	4
148	148	172	50	1.474510e+02	5.254896e+01	2.252252e-01	2.627448e-01	1.043398e-01	1
149	149	159	23	1.791320e+02	2.086796e+01	1.263736e-01	1.043398e-01	1.043398e-01	1
150	150	167	14	1.791320e+02	2.086796e+01	7.734807e-02	1.043398e-01	1.043398e-01	1
151	151	195	17	1.791320e+02	2.086796e+01	8.018868e-02	1.043398e-01	1.043398e-01	1
152	152	189	21	1.791320e+02	2.086796e+01	1.000000e-01	1.043398e-01	1.043398e-01	1
153	153	189	22	1.791320e+02	2.086796e+01	1.042654e-01	1.043398e-01	1.043398e-01	1
154	154	188	18	1.791320e+02	2.086796e+01	8.737864e-02	1.043398e-01	1.043398e-01	1
155	155	183	18	1.791320e+02	2.086796e+01	8.955224e-02	1.043398e-01	1.043398e-01	1
156	156	137	77	1.222611e+02	7.773892e+01	3.598131e-01	3.886946e-01	1.043398e-01	1
157	157	38	169	3.747484e+01	1.625252e+02	8.164251e-01	8.126258e-01	8.126258e-01	4
158	158	34	162	3.747484e+01	1.625252e+02	8.265306e-01	8.126258e-01	8.126258e-01	4
159	159	46	165	3.747484e+01	1.625252e+02	7.819905e-01	8.126258e-01	8.126258e-01	4
160	160	34	161	3.747484e+01	1.625252e+02	8.256410e-01	8.126258e-01	8.126258e-01	4
161	161	35	192	3.747484e+01	1.625252e+02	8.458150e-01	8.126258e-01	8.126258e-01	4
162	162	38	166	3.747484e+01	1.625252e+02	8.137255e-01	8.126258e-01	8.126258e-01	4
163	163	40	163	3.747484e+01	1.625252e+02	8.029557e-01	8.126258e-01	8.126258e-01	4
164	164	40	150	3.747484e+01	1.625252e+02	7.894737e-01	8.126258e-01	8.126258e-01	4
165	165	46	157	3.747484e+01	1.625252e+02	7.733990e-01	8.126258e-01	8.126258e-01	4
166	166	33	162	3.747484e+01	1.625252e+02	8.307692e-01	8.126258e-01	8.126258e-01	4
167	167	27	149	3.747484e+01	1.625252e+02	8.465909e-01	8.126258e-01	8.126258e-01	4
168	168	37	193	3.747484e+01	1.625252e+02	8.391304e-01	8.126258e-01	8.126258e-01	4
169	169	24	189	3.747484e+01	1.625252e+02	8.873239e-01	8.126258e-01	8.126258e-01	4
170	170	43	162	3.747484e+01	1.625252e+02	7.902439e-01	8.126258e-01	8.126258e-01	4
171	171	39	153	3.747484e+01	1.625252e+02	7.968750e-01	8.126258e-01	8.126258e-01	4
172	172	44	177	3.747484e+01	1.625252e+02	8.009050e-01	8.126258e-01	8.126258e-01	4
173	173	32	159	3.747484e+01	1.625252e+02	8.324607e-01	8.126258e-01	8.126258e-01	4
174	174	54	152	3.747484e+01	1.625252e+02	7.378641e-01	8.126258e-01	8.126258e-01	4
175	175	35	134	3.747484e+01	1.625252e+02	7.928994e-01	8.126258e-01	8.126258e-01	4
176	176	46	172	3.747484e+01	1.625252e+02	7.889908e-01	8.126258e-01	8.126258e-01	4
177	177	26	144	3.747484e+01	1.625252e+02	8.470588e-01	8.126258e-01	8.126258e-01	4
178	178	29	151	3.747484e+01	1.625252e+02	8.388889e-01	8.126258e-01	8.126258e-01	4
179	179	35	153	3.736526e+01	1.626347e+02	8.138298e-01	8.131737e-01	8.126258e-01	4
180	180	44	183	3.560937e+01	1.643906e+02	8.061674e-01	8.219532e-01	8.126258e-01	4
181	181	38	151	3.747484e+01	1.625252e+02	7.989418e-01	8.126258e-01	8.126258e-01	4
182	182	36	164	3.747484e+01	1.625252e+02	8.200000e-01	8.126258e-01	8.126258e-01	4
183	183	42	166	3.747484e+01	1.625252e+02	7.980769e-01	8.126258e-01	8.126258e-01	4
184	184	35	189	3.747484e+01	1.625252e+02	8.437500e-01	8.126258e-01	8.126258e-01	4
185	185	41	189	3.747484e+01	1.625252e+02	8.217391e-01	8.126258e-01	8.126258e-01	4
186	186	33	180	3.747484e+01	1.625252e+02	8.450704e-01	8.126258e-01	8.126258e-01	4
187	187	41	132	3.747484e+01	1.625252e+02	7.630058e-01	8.126258e-01	8.126258e-01	4
188	188	44	148	3.747484e+01	1.625252e+02	7.708333e-01	8.126258e-01	8.126258e-01	4
189	189	27	162	3.747484e+01	1.625252e+02	8.571429e-01	8.126258e-01	8.126258e-01	4
190	190	40	181	3.747484e+01	1.625252e+02	8.190045e-01	8.126258e-01	8.126258e-01	4
191	191	42	183	3.747484e+01	1.625252e+02	8.133333e-01	8.126258e-01	8.126258e-01	4
192	192	31	184	3.747484e+01	1.625252e+02	8.558140e-01	8.126258e-01	8.126258e-01	4
193	193	39	167	3.747484e+01	1.625252e+02	8.106796e-01	8.126258e-01	8.126258e-01	4
194	194	39	151	3.747484e+01	1.625252e+02	7.947368e-01	8.126258e-01	8.126258e-01	4
195	195	41	153	3.747484e+01	1.625252e+02	7.886598e-01	8.126258e-01	8.126258e-01	4
196	196	46	171	3.747484e+01	1.625252e+02	7.880184e-01	8.126258e-01	8.126258e-01	4
197	197	42	166	3.747484e+01	1.625252e+02	7.980769e-01	8.126258e-01	8.126258e-01	4
198	198	43	177	3.747484e+01	1.625252e+02	8.045455e-01	8.126258e-01	8.126258e-01	4
199	199	48	164	3.747484e+01	1.625252e+02	7.735849e-01	8.126258e-01	8.126258e-01	4
200	200	40	171	3.747484e+01	1.625252e+02	8.104265e-01	8.126258e-01	8.126258e-01	4
