# Supplementary material for: Cochaperones convey the energy of ATP hydrolysis for directional action of Hsp90
Source: Nat Commun. 2024 Jan 17;15:569. doi: 10.1038/s41467-024-44847-6 (PMC10794413; doi:10.1038/s41467-024-44847-6)
Supplement: Supplementary file 6 — Source Data [file 41467_2024_44847_MOESM6_ESM.zip › SourceData_Simulations/1_Simulations_0kT/sim_0kT_mol141of200.txt]

coordinates	108.33	104.46	236.33	104.46
time(s)	frame	Idon(a.u.)	Iacc(a.u.)	Idon ideal(a.u.)	Iacc ideal(a.u.)	FRET	FRET ideal (blurr)	FRET ideal	state sequence
1	1	155	39	1.639901e+02	3.600987e+01	2.010309e-01	1.800493e-01	1.800493e-01	1
2	2	157	39	1.639901e+02	3.600987e+01	1.989796e-01	1.800493e-01	1.800493e-01	1
3	3	166	28	1.639901e+02	3.600987e+01	1.443299e-01	1.800493e-01	1.800493e-01	1
4	4	167	27	1.639901e+02	3.600987e+01	1.391753e-01	1.800493e-01	1.800493e-01	1
5	5	156	39	1.639901e+02	3.600987e+01	2.000000e-01	1.800493e-01	1.800493e-01	1
6	6	160	43	1.639901e+02	3.600987e+01	2.118227e-01	1.800493e-01	1.800493e-01	1
7	7	170	36	1.639901e+02	3.600987e+01	1.747573e-01	1.800493e-01	1.800493e-01	1
8	8	177	39	1.639901e+02	3.600987e+01	1.805556e-01	1.800493e-01	1.800493e-01	1
9	9	169	35	1.639901e+02	3.600987e+01	1.715686e-01	1.800493e-01	1.800493e-01	1
10	10	160	33	1.639901e+02	3.600987e+01	1.709845e-01	1.800493e-01	1.800493e-01	1
11	11	161	30	1.639901e+02	3.600987e+01	1.570681e-01	1.800493e-01	1.800493e-01	1
12	12	167	43	1.639901e+02	3.600987e+01	2.047619e-01	1.800493e-01	1.800493e-01	1
13	13	184	46	1.639901e+02	3.600987e+01	2.000000e-01	1.800493e-01	1.800493e-01	1
14	14	166	24	1.639901e+02	3.600987e+01	1.263158e-01	1.800493e-01	1.800493e-01	1
15	15	53	133	6.289796e+01	1.371020e+02	7.150538e-01	6.855102e-01	7.741290e-01	4
16	16	51	164	4.517420e+01	1.548258e+02	7.627907e-01	7.741290e-01	7.741290e-01	4
17	17	48	152	4.517420e+01	1.548258e+02	7.600000e-01	7.741290e-01	7.741290e-01	4
18	18	40	157	4.517420e+01	1.548258e+02	7.969543e-01	7.741290e-01	7.741290e-01	4
19	19	38	156	4.517420e+01	1.548258e+02	8.041237e-01	7.741290e-01	7.741290e-01	4
20	20	35	166	4.517420e+01	1.548258e+02	8.258706e-01	7.741290e-01	7.741290e-01	4
21	21	39	171	4.517420e+01	1.548258e+02	8.142857e-01	7.741290e-01	7.741290e-01	4
22	22	53	151	4.517420e+01	1.548258e+02	7.401961e-01	7.741290e-01	7.741290e-01	4
23	23	125	85	1.064484e+02	9.355161e+01	4.047619e-01	4.677581e-01	1.800493e-01	1
24	24	165	33	1.639901e+02	3.600987e+01	1.666667e-01	1.800493e-01	1.800493e-01	1
25	25	161	33	1.639901e+02	3.600987e+01	1.701031e-01	1.800493e-01	1.800493e-01	1
26	26	147	40	1.639901e+02	3.600987e+01	2.139037e-01	1.800493e-01	1.800493e-01	1
27	27	179	35	1.639901e+02	3.600987e+01	1.635514e-01	1.800493e-01	1.800493e-01	1
28	28	152	44	1.639901e+02	3.600987e+01	2.244898e-01	1.800493e-01	1.800493e-01	1
29	29	176	22	1.639901e+02	3.600987e+01	1.111111e-01	1.800493e-01	1.800493e-01	1
30	30	152	24	1.639901e+02	3.600987e+01	1.363636e-01	1.800493e-01	1.800493e-01	1
31	31	154	29	1.639901e+02	3.600987e+01	1.584699e-01	1.800493e-01	1.800493e-01	1
32	32	162	35	1.639901e+02	3.600987e+01	1.776650e-01	1.800493e-01	1.800493e-01	1
33	33	182	35	1.639901e+02	3.600987e+01	1.612903e-01	1.800493e-01	1.800493e-01	1
34	34	159	32	1.734328e+02	2.656722e+01	1.675393e-01	1.328361e-01	1.063395e-01	2
35	35	186	26	1.787321e+02	2.126790e+01	1.226415e-01	1.063395e-01	1.063395e-01	2
36	36	202	21	1.787321e+02	2.126790e+01	9.417040e-02	1.063395e-01	1.063395e-01	2
37	37	168	14	1.787321e+02	2.126790e+01	7.692308e-02	1.063395e-01	1.063395e-01	2
38	38	206	29	1.745511e+02	2.544891e+01	1.234043e-01	1.272445e-01	1.063395e-01	2
39	39	161	32	1.639901e+02	3.600987e+01	1.658031e-01	1.800493e-01	1.800493e-01	1
40	40	175	41	1.639901e+02	3.600987e+01	1.898148e-01	1.800493e-01	1.800493e-01	1
41	41	179	36	1.639901e+02	3.600987e+01	1.674419e-01	1.800493e-01	1.800493e-01	1
42	42	160	28	1.639901e+02	3.600987e+01	1.489362e-01	1.800493e-01	1.800493e-01	1
43	43	180	38	1.639901e+02	3.600987e+01	1.743119e-01	1.800493e-01	1.800493e-01	1
44	44	182	39	1.639901e+02	3.600987e+01	1.764706e-01	1.800493e-01	1.800493e-01	1
45	45	163	31	1.639901e+02	3.600987e+01	1.597938e-01	1.800493e-01	1.800493e-01	1
46	46	162	35	1.639901e+02	3.600987e+01	1.776650e-01	1.800493e-01	1.800493e-01	1
47	47	166	47	1.639901e+02	3.600987e+01	2.206573e-01	1.800493e-01	1.800493e-01	1
48	48	166	46	1.639901e+02	3.600987e+01	2.169811e-01	1.800493e-01	1.800493e-01	1
49	49	165	40	1.639901e+02	3.600987e+01	1.951220e-01	1.800493e-01	1.800493e-01	1
50	50	172	25	1.639901e+02	3.600987e+01	1.269036e-01	1.800493e-01	1.800493e-01	1
51	51	163	27	1.639901e+02	3.600987e+01	1.421053e-01	1.800493e-01	1.800493e-01	1
52	52	187	36	1.639901e+02	3.600987e+01	1.614350e-01	1.800493e-01	1.800493e-01	1
53	53	171	38	1.639901e+02	3.600987e+01	1.818182e-01	1.800493e-01	1.800493e-01	1
54	54	150	32	1.639901e+02	3.600987e+01	1.758242e-01	1.800493e-01	1.800493e-01	1
55	55	170	30	1.639901e+02	3.600987e+01	1.500000e-01	1.800493e-01	1.800493e-01	1
56	56	132	40	1.639901e+02	3.600987e+01	2.325581e-01	1.800493e-01	1.800493e-01	1
57	57	151	31	1.639901e+02	3.600987e+01	1.703297e-01	1.800493e-01	1.800493e-01	1
58	58	138	39	1.639901e+02	3.600987e+01	2.203390e-01	1.800493e-01	1.800493e-01	1
59	59	152	25	1.639901e+02	3.600987e+01	1.412429e-01	1.800493e-01	1.800493e-01	1
60	60	154	24	1.639901e+02	3.600987e+01	1.348315e-01	1.800493e-01	1.800493e-01	1
61	61	171	40	1.639901e+02	3.600987e+01	1.895735e-01	1.800493e-01	1.800493e-01	1
62	62	148	41	1.639901e+02	3.600987e+01	2.169312e-01	1.800493e-01	1.800493e-01	1
63	63	145	36	1.639901e+02	3.600987e+01	1.988950e-01	1.800493e-01	1.800493e-01	1
64	64	153	36	1.639901e+02	3.600987e+01	1.904762e-01	1.800493e-01	1.800493e-01	1
65	65	151	31	1.639901e+02	3.600987e+01	1.703297e-01	1.800493e-01	1.800493e-01	1
66	66	154	38	1.639901e+02	3.600987e+01	1.979167e-01	1.800493e-01	1.800493e-01	1
67	67	152	36	1.639901e+02	3.600987e+01	1.914894e-01	1.800493e-01	1.800493e-01	1
68	68	158	42	1.639901e+02	3.600987e+01	2.100000e-01	1.800493e-01	1.800493e-01	1
69	69	140	32	1.639901e+02	3.600987e+01	1.860465e-01	1.800493e-01	1.800493e-01	1
70	70	160	42	1.639901e+02	3.600987e+01	2.079208e-01	1.800493e-01	1.800493e-01	1
71	71	169	48	1.639901e+02	3.600987e+01	2.211982e-01	1.800493e-01	1.800493e-01	1
72	72	175	35	1.639901e+02	3.600987e+01	1.666667e-01	1.800493e-01	1.800493e-01	1
73	73	166	34	1.639901e+02	3.600987e+01	1.700000e-01	1.800493e-01	1.800493e-01	1
74	74	155	35	1.639901e+02	3.600987e+01	1.842105e-01	1.800493e-01	1.800493e-01	1
75	75	164	43	1.639901e+02	3.600987e+01	2.077295e-01	1.800493e-01	1.800493e-01	1
76	76	156	29	1.639901e+02	3.600987e+01	1.567568e-01	1.800493e-01	1.800493e-01	1
77	77	129	43	1.639901e+02	3.600987e+01	2.500000e-01	1.800493e-01	1.800493e-01	1
78	78	173	43	1.639901e+02	3.600987e+01	1.990741e-01	1.800493e-01	1.800493e-01	1
79	79	148	36	1.639901e+02	3.600987e+01	1.956522e-01	1.800493e-01	1.800493e-01	1
80	80	169	37	1.639901e+02	3.600987e+01	1.796117e-01	1.800493e-01	1.800493e-01	1
81	81	170	41	1.639901e+02	3.600987e+01	1.943128e-01	1.800493e-01	1.800493e-01	1
82	82	165	25	1.639901e+02	3.600987e+01	1.315789e-01	1.800493e-01	1.800493e-01	1
83	83	172	31	1.639901e+02	3.600987e+01	1.527094e-01	1.800493e-01	1.800493e-01	1
84	84	76	104	8.131092e+01	1.186891e+02	5.777778e-01	5.934454e-01	7.741290e-01	4
85	85	39	143	4.517420e+01	1.548258e+02	7.857143e-01	7.741290e-01	7.741290e-01	4
86	86	42	175	4.517420e+01	1.548258e+02	8.064516e-01	7.741290e-01	7.741290e-01	4
87	87	43	162	4.517420e+01	1.548258e+02	7.902439e-01	7.741290e-01	7.741290e-01	4
88	88	54	154	4.517420e+01	1.548258e+02	7.403846e-01	7.741290e-01	7.741290e-01	4
89	89	41	162	4.517420e+01	1.548258e+02	7.980296e-01	7.741290e-01	7.741290e-01	4
90	90	48	183	4.517420e+01	1.548258e+02	7.922078e-01	7.741290e-01	7.741290e-01	4
91	91	39	161	4.517420e+01	1.548258e+02	8.050000e-01	7.741290e-01	7.741290e-01	4
92	92	50	157	4.517420e+01	1.548258e+02	7.584541e-01	7.741290e-01	7.741290e-01	4
93	93	36	153	4.517420e+01	1.548258e+02	8.095238e-01	7.741290e-01	7.741290e-01	4
94	94	42	150	4.517420e+01	1.548258e+02	7.812500e-01	7.741290e-01	7.741290e-01	4
95	95	48	151	4.517420e+01	1.548258e+02	7.587940e-01	7.741290e-01	7.741290e-01	4
96	96	35	140	4.517420e+01	1.548258e+02	8.000000e-01	7.741290e-01	7.741290e-01	4
97	97	34	158	4.517420e+01	1.548258e+02	8.229167e-01	7.741290e-01	7.741290e-01	4
98	98	47	147	4.517420e+01	1.548258e+02	7.577320e-01	7.741290e-01	7.741290e-01	4
99	99	57	159	4.517420e+01	1.548258e+02	7.361111e-01	7.741290e-01	7.741290e-01	4
100	100	52	141	4.517420e+01	1.548258e+02	7.305699e-01	7.741290e-01	7.741290e-01	4
101	101	38	188	4.517420e+01	1.548258e+02	8.318584e-01	7.741290e-01	7.741290e-01	4
102	102	47	157	4.517420e+01	1.548258e+02	7.696078e-01	7.741290e-01	7.741290e-01	4
103	103	47	155	4.517420e+01	1.548258e+02	7.673267e-01	7.741290e-01	7.741290e-01	4
104	104	33	149	4.517420e+01	1.548258e+02	8.186813e-01	7.741290e-01	7.741290e-01	4
105	105	46	165	4.517420e+01	1.548258e+02	7.819905e-01	7.741290e-01	7.741290e-01	4
106	106	49	160	4.517420e+01	1.548258e+02	7.655502e-01	7.741290e-01	7.741290e-01	4
107	107	38	157	4.517420e+01	1.548258e+02	8.051282e-01	7.741290e-01	7.741290e-01	4
108	108	45	177	4.517420e+01	1.548258e+02	7.972973e-01	7.741290e-01	7.741290e-01	4
109	109	30	150	4.517420e+01	1.548258e+02	8.333333e-01	7.741290e-01	7.741290e-01	4
110	110	74	126	6.505132e+01	1.349487e+02	6.300000e-01	6.747434e-01	7.741290e-01	4
111	111	150	48	1.639901e+02	3.600987e+01	2.424242e-01	1.800493e-01	1.800493e-01	1
112	112	171	31	1.639901e+02	3.600987e+01	1.534653e-01	1.800493e-01	1.800493e-01	1
113	113	173	35	1.639901e+02	3.600987e+01	1.682692e-01	1.800493e-01	1.800493e-01	1
114	114	181	43	1.639901e+02	3.600987e+01	1.919643e-01	1.800493e-01	1.800493e-01	1
115	115	159	37	1.639901e+02	3.600987e+01	1.887755e-01	1.800493e-01	1.800493e-01	1
116	116	134	36	1.639901e+02	3.600987e+01	2.117647e-01	1.800493e-01	1.800493e-01	1
117	117	142	42	1.639901e+02	3.600987e+01	2.282609e-01	1.800493e-01	1.800493e-01	1
118	118	174	48	1.639901e+02	3.600987e+01	2.162162e-01	1.800493e-01	1.800493e-01	1
119	119	165	35	1.639901e+02	3.600987e+01	1.750000e-01	1.800493e-01	1.800493e-01	1
120	120	142	38	1.639901e+02	3.600987e+01	2.111111e-01	1.800493e-01	1.800493e-01	1
121	121	165	40	1.639901e+02	3.600987e+01	1.951220e-01	1.800493e-01	1.800493e-01	1
122	122	154	31	1.639901e+02	3.600987e+01	1.675676e-01	1.800493e-01	1.800493e-01	1
123	123	199	29	1.639901e+02	3.600987e+01	1.271930e-01	1.800493e-01	1.800493e-01	1
124	124	174	35	1.639901e+02	3.600987e+01	1.674641e-01	1.800493e-01	1.800493e-01	1
125	125	166	25	1.639901e+02	3.600987e+01	1.308901e-01	1.800493e-01	1.800493e-01	1
126	126	165	25	1.639901e+02	3.600987e+01	1.315789e-01	1.800493e-01	1.800493e-01	1
127	127	191	41	1.639901e+02	3.600987e+01	1.767241e-01	1.800493e-01	1.800493e-01	1
128	128	162	40	1.639901e+02	3.600987e+01	1.980198e-01	1.800493e-01	1.800493e-01	1
129	129	163	35	1.639901e+02	3.600987e+01	1.767677e-01	1.800493e-01	1.800493e-01	1
130	130	178	41	1.639901e+02	3.600987e+01	1.872146e-01	1.800493e-01	1.800493e-01	1
131	131	155	37	1.639901e+02	3.600987e+01	1.927083e-01	1.800493e-01	1.800493e-01	1
132	132	174	39	1.639901e+02	3.600987e+01	1.830986e-01	1.800493e-01	1.800493e-01	1
133	133	153	40	1.639901e+02	3.600987e+01	2.072539e-01	1.800493e-01	1.800493e-01	1
134	134	167	49	1.639901e+02	3.600987e+01	2.268519e-01	1.800493e-01	1.800493e-01	1
135	135	155	41	1.639901e+02	3.600987e+01	2.091837e-01	1.800493e-01	1.800493e-01	1
136	136	189	40	1.639901e+02	3.600987e+01	1.746725e-01	1.800493e-01	1.800493e-01	1
137	137	185	39	1.639901e+02	3.600987e+01	1.741071e-01	1.800493e-01	1.800493e-01	1
138	138	129	30	1.639901e+02	3.600987e+01	1.886792e-01	1.800493e-01	1.800493e-01	1
139	139	182	28	1.639901e+02	3.600987e+01	1.333333e-01	1.800493e-01	1.800493e-01	1
140	140	162	35	1.639901e+02	3.600987e+01	1.776650e-01	1.800493e-01	1.800493e-01	1
141	141	165	43	1.639901e+02	3.600987e+01	2.067308e-01	1.800493e-01	1.800493e-01	1
142	142	162	41	1.639901e+02	3.600987e+01	2.019704e-01	1.800493e-01	1.800493e-01	1
143	143	159	33	1.639901e+02	3.600987e+01	1.718750e-01	1.800493e-01	1.800493e-01	1
144	144	141	29	1.639901e+02	3.600987e+01	1.705882e-01	1.800493e-01	1.800493e-01	1
145	145	172	39	1.639901e+02	3.600987e+01	1.848341e-01	1.800493e-01	1.800493e-01	1
146	146	141	42	1.639901e+02	3.600987e+01	2.295082e-01	1.800493e-01	1.800493e-01	1
147	147	162	33	1.639901e+02	3.600987e+01	1.692308e-01	1.800493e-01	1.800493e-01	1
148	148	153	42	1.639901e+02	3.600987e+01	2.153846e-01	1.800493e-01	1.800493e-01	1
149	149	165	31	1.639901e+02	3.600987e+01	1.581633e-01	1.800493e-01	1.800493e-01	1
150	150	164	52	1.639901e+02	3.600987e+01	2.407407e-01	1.800493e-01	1.800493e-01	1
151	151	181	33	1.639901e+02	3.600987e+01	1.542056e-01	1.800493e-01	1.800493e-01	1
152	152	150	57	1.639901e+02	3.600987e+01	2.753623e-01	1.800493e-01	1.800493e-01	1
153	153	145	24	1.639901e+02	3.600987e+01	1.420118e-01	1.800493e-01	1.800493e-01	1
154	154	178	44	1.639901e+02	3.600987e+01	1.981982e-01	1.800493e-01	1.800493e-01	1
155	155	171	39	1.639901e+02	3.600987e+01	1.857143e-01	1.800493e-01	1.800493e-01	1
156	156	198	34	1.639901e+02	3.600987e+01	1.465517e-01	1.800493e-01	1.800493e-01	1
157	157	161	24	1.639901e+02	3.600987e+01	1.297297e-01	1.800493e-01	1.800493e-01	1
158	158	171	48	1.639901e+02	3.600987e+01	2.191781e-01	1.800493e-01	1.800493e-01	1
159	159	83	139	7.572012e+01	1.242799e+02	6.261261e-01	6.213994e-01	7.741290e-01	4
160	160	60	153	4.517420e+01	1.548258e+02	7.183099e-01	7.741290e-01	7.741290e-01	4
161	161	44	145	4.517420e+01	1.548258e+02	7.671958e-01	7.741290e-01	7.741290e-01	4
162	162	39	142	4.517420e+01	1.548258e+02	7.845304e-01	7.741290e-01	7.741290e-01	4
163	163	41	158	4.517420e+01	1.548258e+02	7.939698e-01	7.741290e-01	7.741290e-01	4
164	164	62	156	4.517420e+01	1.548258e+02	7.155963e-01	7.741290e-01	7.741290e-01	4
165	165	56	134	4.517420e+01	1.548258e+02	7.052632e-01	7.741290e-01	7.741290e-01	4
166	166	42	142	4.517420e+01	1.548258e+02	7.717391e-01	7.741290e-01	7.741290e-01	4
167	167	43	137	4.517420e+01	1.548258e+02	7.611111e-01	7.741290e-01	7.741290e-01	4
168	168	50	140	4.517420e+01	1.548258e+02	7.368421e-01	7.741290e-01	7.741290e-01	4
169	169	49	154	4.517420e+01	1.548258e+02	7.586207e-01	7.741290e-01	7.741290e-01	4
170	170	34	173	4.517420e+01	1.548258e+02	8.357488e-01	7.741290e-01	7.741290e-01	4
171	171	37	154	4.517420e+01	1.548258e+02	8.062827e-01	7.741290e-01	7.741290e-01	4
172	172	55	150	4.517420e+01	1.548258e+02	7.317073e-01	7.741290e-01	7.741290e-01	4
173	173	46	165	4.517420e+01	1.548258e+02	7.819905e-01	7.741290e-01	7.741290e-01	4
174	174	54	136	4.517420e+01	1.548258e+02	7.157895e-01	7.741290e-01	7.741290e-01	4
175	175	41	131	4.517420e+01	1.548258e+02	7.616279e-01	7.741290e-01	7.741290e-01	4
176	176	51	170	4.517420e+01	1.548258e+02	7.692308e-01	7.741290e-01	7.741290e-01	4
177	177	41	149	4.517420e+01	1.548258e+02	7.842105e-01	7.741290e-01	7.741290e-01	4
178	178	38	156	4.517420e+01	1.548258e+02	8.041237e-01	7.741290e-01	7.741290e-01	4
179	179	33	176	4.019452e+01	1.598055e+02	8.421053e-01	7.990274e-01	8.015449e-01	3
180	180	46	159	3.969101e+01	1.603090e+02	7.756098e-01	8.015449e-01	8.015449e-01	3
181	181	180	26	1.738980e+02	2.610199e+01	1.262136e-01	1.305099e-01	1.063395e-01	2
182	182	154	15	1.787321e+02	2.126790e+01	8.875740e-02	1.063395e-01	1.063395e-01	2
183	183	178	23	1.787321e+02	2.126790e+01	1.144279e-01	1.063395e-01	1.063395e-01	2
184	184	189	15	1.787321e+02	2.126790e+01	7.352941e-02	1.063395e-01	1.063395e-01	2
185	185	171	16	1.787321e+02	2.126790e+01	8.556150e-02	1.063395e-01	1.063395e-01	2
186	186	142	33	1.611759e+02	3.882412e+01	1.885714e-01	1.941206e-01	1.063395e-01	2
187	187	44	162	3.969101e+01	1.603090e+02	7.864078e-01	8.015449e-01	8.015449e-01	3
188	188	34	144	3.969101e+01	1.603090e+02	8.089888e-01	8.015449e-01	8.015449e-01	3
189	189	40	180	3.969101e+01	1.603090e+02	8.181818e-01	8.015449e-01	8.015449e-01	3
190	190	34	178	3.969101e+01	1.603090e+02	8.396226e-01	8.015449e-01	8.015449e-01	3
191	191	122	74	1.176380e+02	8.236196e+01	3.775510e-01	4.118098e-01	1.063395e-01	2
192	192	183	38	1.657676e+02	3.423237e+01	1.719457e-01	1.711619e-01	1.800493e-01	1
193	193	181	33	1.639901e+02	3.600987e+01	1.542056e-01	1.800493e-01	1.800493e-01	1
194	194	174	38	1.639901e+02	3.600987e+01	1.792453e-01	1.800493e-01	1.800493e-01	1
195	195	177	31	1.639901e+02	3.600987e+01	1.490385e-01	1.800493e-01	1.800493e-01	1
196	196	164	32	1.639901e+02	3.600987e+01	1.632653e-01	1.800493e-01	1.800493e-01	1
197	197	138	77	1.328253e+02	6.717469e+01	3.581395e-01	3.358735e-01	1.800493e-01	1
198	198	44	151	4.517420e+01	1.548258e+02	7.743590e-01	7.741290e-01	7.741290e-01	4
199	199	51	152	4.517420e+01	1.548258e+02	7.487685e-01	7.741290e-01	7.741290e-01	4
200	200	41	151	4.517420e+01	1.548258e+02	7.864583e-01	7.741290e-01	7.741290e-01	4
