# Supplementary material for: Cochaperones convey the energy of ATP hydrolysis for directional action of Hsp90
Source: Nat Commun. 2024 Jan 17;15:569. doi: 10.1038/s41467-024-44847-6 (PMC10794413; doi:10.1038/s41467-024-44847-6)
Supplement: Supplementary file 6 — Source Data [file 41467_2024_44847_MOESM6_ESM.zip › SourceData_Simulations/1_Simulations_0kT/sim_0kT_mol142of200.txt]

coordinates	72.63	248.01	200.63	248.01
time(s)	frame	Idon(a.u.)	Iacc(a.u.)	Idon ideal(a.u.)	Iacc ideal(a.u.)	FRET	FRET ideal (blurr)	FRET ideal	state sequence
1	1	35	167	3.122146e+01	1.687785e+02	8.267327e-01	8.438927e-01	8.438927e-01	4
2	2	23	177	3.122146e+01	1.687785e+02	8.850000e-01	8.438927e-01	8.438927e-01	4
3	3	34	156	3.122146e+01	1.687785e+02	8.210526e-01	8.438927e-01	8.438927e-01	4
4	4	30	197	3.122146e+01	1.687785e+02	8.678414e-01	8.438927e-01	8.438927e-01	4
5	5	29	175	3.122146e+01	1.687785e+02	8.578431e-01	8.438927e-01	8.438927e-01	4
6	6	30	159	3.122146e+01	1.687785e+02	8.412698e-01	8.438927e-01	8.438927e-01	4
7	7	30	186	3.122146e+01	1.687785e+02	8.611111e-01	8.438927e-01	8.438927e-01	4
8	8	31	170	3.122146e+01	1.687785e+02	8.457711e-01	8.438927e-01	8.438927e-01	4
9	9	34	170	3.122146e+01	1.687785e+02	8.333333e-01	8.438927e-01	8.438927e-01	4
10	10	28	172	3.122146e+01	1.687785e+02	8.600000e-01	8.438927e-01	8.438927e-01	4
11	11	26	165	3.122146e+01	1.687785e+02	8.638743e-01	8.438927e-01	8.438927e-01	4
12	12	33	185	3.122146e+01	1.687785e+02	8.486239e-01	8.438927e-01	8.438927e-01	4
13	13	27	165	3.122146e+01	1.687785e+02	8.593750e-01	8.438927e-01	8.438927e-01	4
14	14	36	163	3.122146e+01	1.687785e+02	8.190955e-01	8.438927e-01	8.438927e-01	4
15	15	29	173	3.122146e+01	1.687785e+02	8.564356e-01	8.438927e-01	8.438927e-01	4
16	16	35	154	3.122146e+01	1.687785e+02	8.148148e-01	8.438927e-01	8.438927e-01	4
17	17	41	153	3.122146e+01	1.687785e+02	7.886598e-01	8.438927e-01	8.438927e-01	4
18	18	26	160	3.122146e+01	1.687785e+02	8.602151e-01	8.438927e-01	8.438927e-01	4
19	19	26	172	3.122146e+01	1.687785e+02	8.686869e-01	8.438927e-01	8.438927e-01	4
20	20	36	132	3.122146e+01	1.687785e+02	7.857143e-01	8.438927e-01	8.438927e-01	4
21	21	30	155	3.122146e+01	1.687785e+02	8.378378e-01	8.438927e-01	8.438927e-01	4
22	22	37	187	3.122146e+01	1.687785e+02	8.348214e-01	8.438927e-01	8.438927e-01	4
23	23	28	166	3.122146e+01	1.687785e+02	8.556701e-01	8.438927e-01	8.438927e-01	4
24	24	26	193	3.122146e+01	1.687785e+02	8.812785e-01	8.438927e-01	8.438927e-01	4
25	25	29	150	3.122146e+01	1.687785e+02	8.379888e-01	8.438927e-01	8.438927e-01	4
26	26	31	179	3.122146e+01	1.687785e+02	8.523810e-01	8.438927e-01	8.438927e-01	4
27	27	34	178	3.122146e+01	1.687785e+02	8.396226e-01	8.438927e-01	8.438927e-01	4
28	28	29	191	3.122146e+01	1.687785e+02	8.681818e-01	8.438927e-01	8.438927e-01	4
29	29	27	186	3.122146e+01	1.687785e+02	8.732394e-01	8.438927e-01	8.438927e-01	4
30	30	25	169	3.122146e+01	1.687785e+02	8.711340e-01	8.438927e-01	8.438927e-01	4
31	31	33	143	3.122146e+01	1.687785e+02	8.125000e-01	8.438927e-01	8.438927e-01	4
32	32	31	178	3.122146e+01	1.687785e+02	8.516746e-01	8.438927e-01	8.438927e-01	4
33	33	29	175	3.122146e+01	1.687785e+02	8.578431e-01	8.438927e-01	8.438927e-01	4
34	34	39	152	3.207465e+01	1.679253e+02	7.958115e-01	8.396267e-01	8.438927e-01	4
35	35	28	174	3.122146e+01	1.687785e+02	8.613861e-01	8.438927e-01	8.438927e-01	4
36	36	21	167	3.122146e+01	1.687785e+02	8.882979e-01	8.438927e-01	8.438927e-01	4
37	37	28	159	3.122146e+01	1.687785e+02	8.502674e-01	8.438927e-01	8.438927e-01	4
38	38	34	161	3.122146e+01	1.687785e+02	8.256410e-01	8.438927e-01	8.438927e-01	4
39	39	38	182	3.122146e+01	1.687785e+02	8.272727e-01	8.438927e-01	8.438927e-01	4
40	40	23	138	3.122146e+01	1.687785e+02	8.571429e-01	8.438927e-01	8.438927e-01	4
41	41	28	204	3.122146e+01	1.687785e+02	8.793103e-01	8.438927e-01	8.438927e-01	4
42	42	26	170	3.122146e+01	1.687785e+02	8.673469e-01	8.438927e-01	8.438927e-01	4
43	43	32	168	3.122146e+01	1.687785e+02	8.400000e-01	8.438927e-01	8.438927e-01	4
44	44	33	181	3.122146e+01	1.687785e+02	8.457944e-01	8.438927e-01	8.438927e-01	4
45	45	34	159	3.122146e+01	1.687785e+02	8.238342e-01	8.438927e-01	8.438927e-01	4
46	46	20	161	3.122146e+01	1.687785e+02	8.895028e-01	8.438927e-01	8.438927e-01	4
47	47	31	153	3.122146e+01	1.687785e+02	8.315217e-01	8.438927e-01	8.438927e-01	4
48	48	30	165	3.122146e+01	1.687785e+02	8.461538e-01	8.438927e-01	8.438927e-01	4
49	49	36	159	3.122146e+01	1.687785e+02	8.153846e-01	8.438927e-01	8.438927e-01	4
50	50	23	177	3.122146e+01	1.687785e+02	8.850000e-01	8.438927e-01	8.438927e-01	4
51	51	36	173	3.122146e+01	1.687785e+02	8.277512e-01	8.438927e-01	8.438927e-01	4
52	52	35	199	3.122146e+01	1.687785e+02	8.504274e-01	8.438927e-01	8.438927e-01	4
53	53	23	175	3.122146e+01	1.687785e+02	8.838384e-01	8.438927e-01	8.438927e-01	4
54	54	44	152	4.278356e+01	1.572164e+02	7.755102e-01	7.860822e-01	8.438927e-01	4
55	55	186	12	1.908447e+02	9.155273e+00	6.060606e-02	4.577637e-02	4.577637e-02	1
56	56	212	14	1.908447e+02	9.155273e+00	6.194690e-02	4.577637e-02	4.577637e-02	1
57	57	180	12	1.908447e+02	9.155273e+00	6.250000e-02	4.577637e-02	4.577637e-02	1
58	58	195	11	1.908447e+02	9.155273e+00	5.339806e-02	4.577637e-02	4.577637e-02	1
59	59	208	9	1.908447e+02	9.155273e+00	4.147465e-02	4.577637e-02	4.577637e-02	1
60	60	181	8	1.908447e+02	9.155273e+00	4.232804e-02	4.577637e-02	4.577637e-02	1
61	61	181	8	1.908447e+02	9.155273e+00	4.232804e-02	4.577637e-02	4.577637e-02	1
62	62	187	11	1.908447e+02	9.155273e+00	5.555556e-02	4.577637e-02	4.577637e-02	1
63	63	194	3	1.908447e+02	9.155273e+00	1.522843e-02	4.577637e-02	4.577637e-02	1
64	64	188	4	1.908447e+02	9.155273e+00	2.083333e-02	4.577637e-02	4.577637e-02	1
65	65	210	8	1.908447e+02	9.155273e+00	3.669725e-02	4.577637e-02	4.577637e-02	1
66	66	205	9	1.908447e+02	9.155273e+00	4.205607e-02	4.577637e-02	4.577637e-02	1
67	67	179	6	1.908447e+02	9.155273e+00	3.243243e-02	4.577637e-02	4.577637e-02	1
68	68	184	8	1.908447e+02	9.155273e+00	4.166667e-02	4.577637e-02	4.577637e-02	1
69	69	186	5	1.908447e+02	9.155273e+00	2.617801e-02	4.577637e-02	4.577637e-02	1
70	70	204	6	1.908447e+02	9.155273e+00	2.857143e-02	4.577637e-02	4.577637e-02	1
71	71	207	9	1.908447e+02	9.155273e+00	4.166667e-02	4.577637e-02	4.577637e-02	1
72	72	203	10	1.908447e+02	9.155273e+00	4.694836e-02	4.577637e-02	4.577637e-02	1
73	73	205	10	1.908447e+02	9.155273e+00	4.651163e-02	4.577637e-02	4.577637e-02	1
74	74	199	9	1.908447e+02	9.155273e+00	4.326923e-02	4.577637e-02	4.577637e-02	1
75	75	174	7	1.908447e+02	9.155273e+00	3.867403e-02	4.577637e-02	4.577637e-02	1
76	76	196	10	1.908447e+02	9.155273e+00	4.854369e-02	4.577637e-02	4.577637e-02	1
77	77	183	9	1.908447e+02	9.155273e+00	4.687500e-02	4.577637e-02	4.577637e-02	1
78	78	189	8	1.908447e+02	9.155273e+00	4.060914e-02	4.577637e-02	4.577637e-02	1
79	79	180	8	1.908447e+02	9.155273e+00	4.255319e-02	4.577637e-02	4.577637e-02	1
80	80	198	7	1.908447e+02	9.155273e+00	3.414634e-02	4.577637e-02	4.577637e-02	1
81	81	196	13	1.908447e+02	9.155273e+00	6.220096e-02	4.577637e-02	4.577637e-02	1
82	82	191	12	1.908447e+02	9.155273e+00	5.911330e-02	4.577637e-02	4.577637e-02	1
83	83	159	44	1.579432e+02	4.205681e+01	2.167488e-01	2.102840e-01	4.577637e-02	1
84	84	35	157	3.122146e+01	1.687785e+02	8.177083e-01	8.438927e-01	8.438927e-01	4
85	85	25	165	3.122146e+01	1.687785e+02	8.684211e-01	8.438927e-01	8.438927e-01	4
86	86	35	175	3.122146e+01	1.687785e+02	8.333333e-01	8.438927e-01	8.438927e-01	4
87	87	24	173	3.122146e+01	1.687785e+02	8.781726e-01	8.438927e-01	8.438927e-01	4
88	88	34	170	3.122146e+01	1.687785e+02	8.333333e-01	8.438927e-01	8.438927e-01	4
89	89	29	180	3.122146e+01	1.687785e+02	8.612440e-01	8.438927e-01	8.438927e-01	4
90	90	46	179	3.122146e+01	1.687785e+02	7.955556e-01	8.438927e-01	8.438927e-01	4
91	91	23	180	3.122146e+01	1.687785e+02	8.866995e-01	8.438927e-01	8.438927e-01	4
92	92	28	147	3.122146e+01	1.687785e+02	8.400000e-01	8.438927e-01	8.438927e-01	4
93	93	31	160	3.122146e+01	1.687785e+02	8.376963e-01	8.438927e-01	8.438927e-01	4
94	94	25	187	3.122146e+01	1.687785e+02	8.820755e-01	8.438927e-01	8.438927e-01	4
95	95	46	174	3.122146e+01	1.687785e+02	7.909091e-01	8.438927e-01	8.438927e-01	4
96	96	44	174	3.122146e+01	1.687785e+02	7.981651e-01	8.438927e-01	8.438927e-01	4
97	97	28	176	3.122146e+01	1.687785e+02	8.627451e-01	8.438927e-01	8.438927e-01	4
98	98	34	180	3.122146e+01	1.687785e+02	8.411215e-01	8.438927e-01	8.438927e-01	4
99	99	33	146	3.122146e+01	1.687785e+02	8.156425e-01	8.438927e-01	8.438927e-01	4
100	100	35	158	3.122146e+01	1.687785e+02	8.186528e-01	8.438927e-01	8.438927e-01	4
101	101	35	176	3.122146e+01	1.687785e+02	8.341232e-01	8.438927e-01	8.438927e-01	4
102	102	33	163	3.122146e+01	1.687785e+02	8.316327e-01	8.438927e-01	8.438927e-01	4
103	103	35	166	3.122146e+01	1.687785e+02	8.258706e-01	8.438927e-01	8.438927e-01	4
104	104	27	148	3.122146e+01	1.687785e+02	8.457143e-01	8.438927e-01	8.438927e-01	4
105	105	24	176	3.122146e+01	1.687785e+02	8.800000e-01	8.438927e-01	8.438927e-01	4
106	106	40	168	3.122146e+01	1.687785e+02	8.076923e-01	8.438927e-01	8.438927e-01	4
107	107	33	178	3.122146e+01	1.687785e+02	8.436019e-01	8.438927e-01	8.438927e-01	4
108	108	22	171	3.122146e+01	1.687785e+02	8.860104e-01	8.438927e-01	8.438927e-01	4
109	109	27	179	3.122146e+01	1.687785e+02	8.689320e-01	8.438927e-01	8.438927e-01	4
110	110	32	177	3.122146e+01	1.687785e+02	8.468900e-01	8.438927e-01	8.438927e-01	4
111	111	35	161	3.122146e+01	1.687785e+02	8.214286e-01	8.438927e-01	8.438927e-01	4
112	112	31	167	3.122146e+01	1.687785e+02	8.434343e-01	8.438927e-01	8.438927e-01	4
113	113	23	189	3.122146e+01	1.687785e+02	8.915094e-01	8.438927e-01	8.438927e-01	4
114	114	40	153	3.122146e+01	1.687785e+02	7.927461e-01	8.438927e-01	8.438927e-01	4
115	115	32	168	3.122146e+01	1.687785e+02	8.400000e-01	8.438927e-01	8.438927e-01	4
116	116	25	174	3.122146e+01	1.687785e+02	8.743719e-01	8.438927e-01	8.438927e-01	4
117	117	29	174	3.122146e+01	1.687785e+02	8.571429e-01	8.438927e-01	8.438927e-01	4
118	118	29	182	3.122146e+01	1.687785e+02	8.625592e-01	8.438927e-01	8.438927e-01	4
119	119	29	174	3.122146e+01	1.687785e+02	8.571429e-01	8.438927e-01	8.438927e-01	4
120	120	37	147	3.122146e+01	1.687785e+02	7.989130e-01	8.438927e-01	8.438927e-01	4
121	121	30	151	3.122146e+01	1.687785e+02	8.342541e-01	8.438927e-01	8.438927e-01	4
122	122	30	169	3.122146e+01	1.687785e+02	8.492462e-01	8.438927e-01	8.438927e-01	4
123	123	36	181	3.122146e+01	1.687785e+02	8.341014e-01	8.438927e-01	8.438927e-01	4
124	124	32	181	3.122146e+01	1.687785e+02	8.497653e-01	8.438927e-01	8.438927e-01	4
125	125	37	173	3.122146e+01	1.687785e+02	8.238095e-01	8.438927e-01	8.438927e-01	4
126	126	28	171	3.122146e+01	1.687785e+02	8.592965e-01	8.438927e-01	8.438927e-01	4
127	127	24	153	3.122146e+01	1.687785e+02	8.644068e-01	8.438927e-01	8.438927e-01	4
128	128	33	148	3.122146e+01	1.687785e+02	8.176796e-01	8.438927e-01	8.438927e-01	4
129	129	28	168	3.122146e+01	1.687785e+02	8.571429e-01	8.438927e-01	8.438927e-01	4
130	130	35	174	3.122146e+01	1.687785e+02	8.325359e-01	8.438927e-01	8.438927e-01	4
131	131	35	165	3.122146e+01	1.687785e+02	8.250000e-01	8.438927e-01	8.438927e-01	4
132	132	23	178	3.122146e+01	1.687785e+02	8.855721e-01	8.438927e-01	8.438927e-01	4
133	133	33	162	3.122146e+01	1.687785e+02	8.307692e-01	8.438927e-01	8.438927e-01	4
134	134	38	190	3.122146e+01	1.687785e+02	8.333333e-01	8.438927e-01	8.438927e-01	4
135	135	36	151	3.122146e+01	1.687785e+02	8.074866e-01	8.438927e-01	8.438927e-01	4
136	136	33	148	3.122146e+01	1.687785e+02	8.176796e-01	8.438927e-01	8.438927e-01	4
137	137	27	166	3.122146e+01	1.687785e+02	8.601036e-01	8.438927e-01	8.438927e-01	4
138	138	27	183	3.122146e+01	1.687785e+02	8.714286e-01	8.438927e-01	8.438927e-01	4
139	139	45	167	3.122146e+01	1.687785e+02	7.877358e-01	8.438927e-01	8.438927e-01	4
140	140	29	161	3.122146e+01	1.687785e+02	8.473684e-01	8.438927e-01	8.438927e-01	4
141	141	43	162	3.122146e+01	1.687785e+02	7.902439e-01	8.438927e-01	8.438927e-01	4
142	142	39	156	3.122146e+01	1.687785e+02	8.000000e-01	8.438927e-01	8.438927e-01	4
143	143	31	154	3.122146e+01	1.687785e+02	8.324324e-01	8.438927e-01	8.438927e-01	4
144	144	32	189	3.122146e+01	1.687785e+02	8.552036e-01	8.438927e-01	8.438927e-01	4
145	145	37	155	3.122146e+01	1.687785e+02	8.072917e-01	8.438927e-01	8.438927e-01	4
146	146	29	171	3.122146e+01	1.687785e+02	8.550000e-01	8.438927e-01	8.438927e-01	4
147	147	34	181	3.122146e+01	1.687785e+02	8.418605e-01	8.438927e-01	8.438927e-01	4
148	148	165	18	1.751225e+02	2.487751e+01	9.836066e-02	1.243875e-01	4.577637e-02	1
149	149	200	8	1.908447e+02	9.155273e+00	3.846154e-02	4.577637e-02	4.577637e-02	1
150	150	201	8	1.908447e+02	9.155273e+00	3.827751e-02	4.577637e-02	4.577637e-02	1
151	151	197	9	1.908447e+02	9.155273e+00	4.368932e-02	4.577637e-02	4.577637e-02	1
152	152	182	10	1.908447e+02	9.155273e+00	5.208333e-02	4.577637e-02	4.577637e-02	1
153	153	195	9	1.897173e+02	1.028272e+01	4.411765e-02	5.141362e-02	4.577637e-02	1
154	154	204	11	1.908447e+02	9.155273e+00	5.116279e-02	4.577637e-02	4.577637e-02	1
155	155	202	6	1.908447e+02	9.155273e+00	2.884615e-02	4.577637e-02	4.577637e-02	1
156	156	176	6	1.908447e+02	9.155273e+00	3.296703e-02	4.577637e-02	4.577637e-02	1
157	157	215	18	1.908447e+02	9.155273e+00	7.725322e-02	4.577637e-02	4.577637e-02	1
158	158	205	10	1.908447e+02	9.155273e+00	4.651163e-02	4.577637e-02	4.577637e-02	1
159	159	201	7	1.908447e+02	9.155273e+00	3.365385e-02	4.577637e-02	4.577637e-02	1
160	160	202	7	1.908447e+02	9.155273e+00	3.349282e-02	4.577637e-02	4.577637e-02	1
161	161	216	7	1.908447e+02	9.155273e+00	3.139013e-02	4.577637e-02	4.577637e-02	1
162	162	181	9	1.908447e+02	9.155273e+00	4.736842e-02	4.577637e-02	4.577637e-02	1
163	163	202	11	1.908447e+02	9.155273e+00	5.164319e-02	4.577637e-02	4.577637e-02	1
164	164	205	10	1.908447e+02	9.155273e+00	4.651163e-02	4.577637e-02	4.577637e-02	1
165	165	211	12	1.908447e+02	9.155273e+00	5.381166e-02	4.577637e-02	4.577637e-02	1
166	166	188	7	1.908447e+02	9.155273e+00	3.589744e-02	4.577637e-02	4.577637e-02	1
167	167	183	8	1.908447e+02	9.155273e+00	4.188482e-02	4.577637e-02	4.577637e-02	1
168	168	168	10	1.908447e+02	9.155273e+00	5.617978e-02	4.577637e-02	4.577637e-02	1
169	169	189	6	1.908447e+02	9.155273e+00	3.076923e-02	4.577637e-02	4.577637e-02	1
170	170	199	19	1.787231e+02	2.127694e+01	8.715596e-02	1.063847e-01	4.577637e-02	1
171	171	42	157	3.122146e+01	1.687785e+02	7.889447e-01	8.438927e-01	8.438927e-01	4
172	172	32	167	3.122146e+01	1.687785e+02	8.391960e-01	8.438927e-01	8.438927e-01	4
173	173	32	174	3.122146e+01	1.687785e+02	8.446602e-01	8.438927e-01	8.438927e-01	4
174	174	23	151	3.122146e+01	1.687785e+02	8.678161e-01	8.438927e-01	8.438927e-01	4
175	175	25	152	3.122146e+01	1.687785e+02	8.587571e-01	8.438927e-01	8.438927e-01	4
176	176	19	154	3.122146e+01	1.687785e+02	8.901734e-01	8.438927e-01	8.438927e-01	4
177	177	30	160	3.122146e+01	1.687785e+02	8.421053e-01	8.438927e-01	8.438927e-01	4
178	178	30	161	3.122146e+01	1.687785e+02	8.429319e-01	8.438927e-01	8.438927e-01	4
179	179	31	167	3.122146e+01	1.687785e+02	8.434343e-01	8.438927e-01	8.438927e-01	4
180	180	32	136	3.122146e+01	1.687785e+02	8.095238e-01	8.438927e-01	8.438927e-01	4
181	181	35	142	3.122146e+01	1.687785e+02	8.022599e-01	8.438927e-01	8.438927e-01	4
182	182	34	200	3.122146e+01	1.687785e+02	8.547009e-01	8.438927e-01	8.438927e-01	4
183	183	164	36	1.722415e+02	2.775848e+01	1.800000e-01	1.387924e-01	4.577637e-02	1
184	184	178	17	1.908447e+02	9.155273e+00	8.717949e-02	4.577637e-02	4.577637e-02	1
185	185	192	8	1.908447e+02	9.155273e+00	4.000000e-02	4.577637e-02	4.577637e-02	1
186	186	195	10	1.908447e+02	9.155273e+00	4.878049e-02	4.577637e-02	4.577637e-02	1
187	187	181	9	1.908447e+02	9.155273e+00	4.736842e-02	4.577637e-02	4.577637e-02	1
188	188	175	9	1.908447e+02	9.155273e+00	4.891304e-02	4.577637e-02	4.577637e-02	1
189	189	174	8	1.908447e+02	9.155273e+00	4.395604e-02	4.577637e-02	4.577637e-02	1
190	190	201	12	1.908447e+02	9.155273e+00	5.633803e-02	4.577637e-02	4.577637e-02	1
191	191	186	11	1.908447e+02	9.155273e+00	5.583756e-02	4.577637e-02	4.577637e-02	1
192	192	179	6	1.908447e+02	9.155273e+00	3.243243e-02	4.577637e-02	4.577637e-02	1
193	193	189	6	1.908447e+02	9.155273e+00	3.076923e-02	4.577637e-02	4.577637e-02	1
194	194	196	12	1.908447e+02	9.155273e+00	5.769231e-02	4.577637e-02	4.577637e-02	1
195	195	165	11	1.908447e+02	9.155273e+00	6.250000e-02	4.577637e-02	4.577637e-02	1
196	196	192	10	1.908447e+02	9.155273e+00	4.950495e-02	4.577637e-02	4.577637e-02	1
197	197	189	12	1.908447e+02	9.155273e+00	5.970149e-02	4.577637e-02	4.577637e-02	1
198	198	24	170	3.179704e+01	1.682030e+02	8.762887e-01	8.410148e-01	8.438927e-01	4
199	199	24	208	3.122146e+01	1.687785e+02	8.965517e-01	8.438927e-01	8.438927e-01	4
200	200	27	155	3.122146e+01	1.687785e+02	8.516484e-01	8.438927e-01	8.438927e-01	4
