# Supplementary material for: Cochaperones convey the energy of ATP hydrolysis for directional action of Hsp90
Source: Nat Commun. 2024 Jan 17;15:569. doi: 10.1038/s41467-024-44847-6 (PMC10794413; doi:10.1038/s41467-024-44847-6)
Supplement: Supplementary file 6 — Source Data [file 41467_2024_44847_MOESM6_ESM.zip › SourceData_Simulations/1_Simulations_0kT/sim_0kT_mol143of200.txt]

coordinates	1.90	40.11	129.90	40.11
time(s)	frame	Idon(a.u.)	Iacc(a.u.)	Idon ideal(a.u.)	Iacc ideal(a.u.)	FRET	FRET ideal (blurr)	FRET ideal	state sequence
1	1	185	10	1.884680e+02	1.153200e+01	5.128205e-02	5.766001e-02	5.766001e-02	1
2	2	207	12	1.884680e+02	1.153200e+01	5.479452e-02	5.766001e-02	5.766001e-02	1
3	3	173	16	1.884680e+02	1.153200e+01	8.465608e-02	5.766001e-02	5.766001e-02	1
4	4	173	11	1.884680e+02	1.153200e+01	5.978261e-02	5.766001e-02	5.766001e-02	1
5	5	198	8	1.884680e+02	1.153200e+01	3.883495e-02	5.766001e-02	5.766001e-02	1
6	6	158	4	1.884680e+02	1.153200e+01	2.469136e-02	5.766001e-02	5.766001e-02	1
7	7	171	14	1.884680e+02	1.153200e+01	7.567568e-02	5.766001e-02	5.766001e-02	1
8	8	176	6	1.884680e+02	1.153200e+01	3.296703e-02	5.766001e-02	5.766001e-02	1
9	9	213	15	1.884680e+02	1.153200e+01	6.578947e-02	5.766001e-02	5.766001e-02	1
10	10	187	7	1.884680e+02	1.153200e+01	3.608247e-02	5.766001e-02	5.766001e-02	1
11	11	179	21	1.773902e+02	2.260975e+01	1.050000e-01	1.130488e-01	1.359447e-01	2
12	12	173	24	1.728111e+02	2.718895e+01	1.218274e-01	1.359447e-01	1.359447e-01	2
13	13	170	28	1.728111e+02	2.718895e+01	1.414141e-01	1.359447e-01	1.359447e-01	2
14	14	179	29	1.728111e+02	2.718895e+01	1.394231e-01	1.359447e-01	1.359447e-01	2
15	15	160	22	1.728111e+02	2.718895e+01	1.208791e-01	1.359447e-01	1.359447e-01	2
16	16	175	26	1.728111e+02	2.718895e+01	1.293532e-01	1.359447e-01	1.359447e-01	2
17	17	173	23	1.728111e+02	2.718895e+01	1.173469e-01	1.359447e-01	1.359447e-01	2
18	18	166	23	1.728111e+02	2.718895e+01	1.216931e-01	1.359447e-01	1.359447e-01	2
19	19	153	24	1.728111e+02	2.718895e+01	1.355932e-01	1.359447e-01	1.359447e-01	2
20	20	85	126	7.890457e+01	1.210954e+02	5.971564e-01	6.054772e-01	8.566631e-01	3
21	21	27	159	2.866738e+01	1.713326e+02	8.548387e-01	8.566631e-01	8.566631e-01	3
22	22	25	154	2.866738e+01	1.713326e+02	8.603352e-01	8.566631e-01	8.566631e-01	3
23	23	128	61	1.449523e+02	5.504773e+01	3.227513e-01	2.752386e-01	1.359447e-01	2
24	24	185	26	1.743649e+02	2.563514e+01	1.232227e-01	1.281757e-01	1.359447e-01	2
25	25	175	30	1.728111e+02	2.718895e+01	1.463415e-01	1.359447e-01	1.359447e-01	2
26	26	182	27	1.728111e+02	2.718895e+01	1.291866e-01	1.359447e-01	1.359447e-01	2
27	27	166	25	1.728111e+02	2.718895e+01	1.308901e-01	1.359447e-01	1.359447e-01	2
28	28	182	21	1.861843e+02	1.381571e+01	1.034483e-01	6.907855e-02	5.766001e-02	1
29	29	168	12	1.884680e+02	1.153200e+01	6.666667e-02	5.766001e-02	5.766001e-02	1
30	30	192	11	1.884680e+02	1.153200e+01	5.418719e-02	5.766001e-02	5.766001e-02	1
31	31	199	20	1.884680e+02	1.153200e+01	9.132420e-02	5.766001e-02	5.766001e-02	1
32	32	216	15	1.884680e+02	1.153200e+01	6.493506e-02	5.766001e-02	5.766001e-02	1
33	33	175	10	1.884680e+02	1.153200e+01	5.405405e-02	5.766001e-02	5.766001e-02	1
34	34	191	17	1.884680e+02	1.153200e+01	8.173077e-02	5.766001e-02	5.766001e-02	1
35	35	215	8	1.884680e+02	1.153200e+01	3.587444e-02	5.766001e-02	5.766001e-02	1
36	36	198	14	1.884680e+02	1.153200e+01	6.603774e-02	5.766001e-02	5.766001e-02	1
37	37	181	12	1.884680e+02	1.153200e+01	6.217617e-02	5.766001e-02	5.766001e-02	1
38	38	217	11	1.884680e+02	1.153200e+01	4.824561e-02	5.766001e-02	5.766001e-02	1
39	39	184	11	1.884680e+02	1.153200e+01	5.641026e-02	5.766001e-02	5.766001e-02	1
40	40	199	6	1.884680e+02	1.153200e+01	2.926829e-02	5.766001e-02	5.766001e-02	1
41	41	179	19	1.884680e+02	1.153200e+01	9.595960e-02	5.766001e-02	5.766001e-02	1
42	42	181	8	1.884680e+02	1.153200e+01	4.232804e-02	5.766001e-02	5.766001e-02	1
43	43	177	29	1.759410e+02	2.405901e+01	1.407767e-01	1.202951e-01	1.359447e-01	2
44	44	64	147	6.107658e+01	1.389234e+02	6.966825e-01	6.946171e-01	8.566631e-01	3
45	45	33	179	2.866738e+01	1.713326e+02	8.443396e-01	8.566631e-01	8.566631e-01	3
46	46	33	182	2.866738e+01	1.713326e+02	8.465116e-01	8.566631e-01	8.566631e-01	3
47	47	21	172	2.866738e+01	1.713326e+02	8.911917e-01	8.566631e-01	8.566631e-01	3
48	48	22	181	2.866738e+01	1.713326e+02	8.916256e-01	8.566631e-01	8.566631e-01	3
49	49	172	22	1.686254e+02	3.137461e+01	1.134021e-01	1.568730e-01	1.359447e-01	2
50	50	174	33	1.728111e+02	2.718895e+01	1.594203e-01	1.359447e-01	1.359447e-01	2
51	51	152	16	1.795550e+02	2.044499e+01	9.523810e-02	1.022250e-01	1.359447e-01	2
52	52	181	9	1.884680e+02	1.153200e+01	4.736842e-02	5.766001e-02	5.766001e-02	1
53	53	206	14	1.884680e+02	1.153200e+01	6.363636e-02	5.766001e-02	5.766001e-02	1
54	54	177	12	1.884680e+02	1.153200e+01	6.349206e-02	5.766001e-02	5.766001e-02	1
55	55	191	12	1.884680e+02	1.153200e+01	5.911330e-02	5.766001e-02	5.766001e-02	1
56	56	193	13	1.884680e+02	1.153200e+01	6.310680e-02	5.766001e-02	5.766001e-02	1
57	57	182	11	1.884680e+02	1.153200e+01	5.699482e-02	5.766001e-02	5.766001e-02	1
58	58	144	49	1.526512e+02	4.734884e+01	2.538860e-01	2.367442e-01	5.766001e-02	1
59	59	33	182	3.107743e+01	1.689226e+02	8.465116e-01	8.446129e-01	8.446129e-01	4
60	60	30	163	3.107743e+01	1.689226e+02	8.445596e-01	8.446129e-01	8.446129e-01	4
61	61	39	159	3.107743e+01	1.689226e+02	8.030303e-01	8.446129e-01	8.446129e-01	4
62	62	33	160	3.107743e+01	1.689226e+02	8.290155e-01	8.446129e-01	8.446129e-01	4
63	63	26	177	3.107743e+01	1.689226e+02	8.719212e-01	8.446129e-01	8.446129e-01	4
64	64	39	180	3.107743e+01	1.689226e+02	8.219178e-01	8.446129e-01	8.446129e-01	4
65	65	30	166	3.107743e+01	1.689226e+02	8.469388e-01	8.446129e-01	8.446129e-01	4
66	66	23	171	3.107743e+01	1.689226e+02	8.814433e-01	8.446129e-01	8.446129e-01	4
67	67	33	159	3.107743e+01	1.689226e+02	8.281250e-01	8.446129e-01	8.446129e-01	4
68	68	16	146	3.107743e+01	1.689226e+02	9.012346e-01	8.446129e-01	8.446129e-01	4
69	69	39	160	3.107743e+01	1.689226e+02	8.040201e-01	8.446129e-01	8.446129e-01	4
70	70	31	172	3.107743e+01	1.689226e+02	8.472906e-01	8.446129e-01	8.446129e-01	4
71	71	23	188	3.107743e+01	1.689226e+02	8.909953e-01	8.446129e-01	8.446129e-01	4
72	72	29	165	3.107743e+01	1.689226e+02	8.505155e-01	8.446129e-01	8.446129e-01	4
73	73	36	175	3.107743e+01	1.689226e+02	8.293839e-01	8.446129e-01	8.446129e-01	4
74	74	29	161	3.107743e+01	1.689226e+02	8.473684e-01	8.446129e-01	8.446129e-01	4
75	75	157	45	1.622385e+02	3.776146e+01	2.227723e-01	1.888073e-01	5.766001e-02	1
76	76	188	7	1.884680e+02	1.153200e+01	3.589744e-02	5.766001e-02	5.766001e-02	1
77	77	194	10	1.884680e+02	1.153200e+01	4.901961e-02	5.766001e-02	5.766001e-02	1
78	78	187	12	1.884680e+02	1.153200e+01	6.030151e-02	5.766001e-02	5.766001e-02	1
79	79	206	11	1.884680e+02	1.153200e+01	5.069124e-02	5.766001e-02	5.766001e-02	1
80	80	181	13	1.884680e+02	1.153200e+01	6.701031e-02	5.766001e-02	5.766001e-02	1
81	81	188	17	1.884680e+02	1.153200e+01	8.292683e-02	5.766001e-02	5.766001e-02	1
82	82	202	19	1.884680e+02	1.153200e+01	8.597285e-02	5.766001e-02	5.766001e-02	1
83	83	182	10	1.884680e+02	1.153200e+01	5.208333e-02	5.766001e-02	5.766001e-02	1
84	84	169	11	1.884680e+02	1.153200e+01	6.111111e-02	5.766001e-02	5.766001e-02	1
85	85	200	11	1.884680e+02	1.153200e+01	5.213270e-02	5.766001e-02	5.766001e-02	1
86	86	216	12	1.884680e+02	1.153200e+01	5.263158e-02	5.766001e-02	5.766001e-02	1
87	87	188	10	1.884680e+02	1.153200e+01	5.050505e-02	5.766001e-02	5.766001e-02	1
88	88	185	20	1.884680e+02	1.153200e+01	9.756098e-02	5.766001e-02	5.766001e-02	1
89	89	166	12	1.884680e+02	1.153200e+01	6.741573e-02	5.766001e-02	5.766001e-02	1
90	90	193	11	1.884680e+02	1.153200e+01	5.392157e-02	5.766001e-02	5.766001e-02	1
91	91	190	11	1.884680e+02	1.153200e+01	5.472637e-02	5.766001e-02	5.766001e-02	1
92	92	194	15	1.884680e+02	1.153200e+01	7.177033e-02	5.766001e-02	5.766001e-02	1
93	93	192	12	1.884680e+02	1.153200e+01	5.882353e-02	5.766001e-02	5.766001e-02	1
94	94	198	7	1.884680e+02	1.153200e+01	3.414634e-02	5.766001e-02	5.766001e-02	1
95	95	183	12	1.884680e+02	1.153200e+01	6.153846e-02	5.766001e-02	5.766001e-02	1
96	96	184	8	1.884680e+02	1.153200e+01	4.166667e-02	5.766001e-02	5.766001e-02	1
97	97	170	9	1.884680e+02	1.153200e+01	5.027933e-02	5.766001e-02	5.766001e-02	1
98	98	191	12	1.884680e+02	1.153200e+01	5.911330e-02	5.766001e-02	5.766001e-02	1
99	99	188	7	1.884680e+02	1.153200e+01	3.589744e-02	5.766001e-02	5.766001e-02	1
100	100	164	17	1.884680e+02	1.153200e+01	9.392265e-02	5.766001e-02	5.766001e-02	1
101	101	196	8	1.884680e+02	1.153200e+01	3.921569e-02	5.766001e-02	5.766001e-02	1
102	102	163	10	1.884680e+02	1.153200e+01	5.780347e-02	5.766001e-02	5.766001e-02	1
103	103	158	11	1.884680e+02	1.153200e+01	6.508876e-02	5.766001e-02	5.766001e-02	1
104	104	176	12	1.884680e+02	1.153200e+01	6.382979e-02	5.766001e-02	5.766001e-02	1
105	105	168	10	1.884680e+02	1.153200e+01	5.617978e-02	5.766001e-02	5.766001e-02	1
106	106	180	10	1.884680e+02	1.153200e+01	5.263158e-02	5.766001e-02	5.766001e-02	1
107	107	188	15	1.884680e+02	1.153200e+01	7.389163e-02	5.766001e-02	5.766001e-02	1
108	108	182	13	1.884680e+02	1.153200e+01	6.666667e-02	5.766001e-02	5.766001e-02	1
109	109	202	12	1.884680e+02	1.153200e+01	5.607477e-02	5.766001e-02	5.766001e-02	1
110	110	181	16	1.884680e+02	1.153200e+01	8.121827e-02	5.766001e-02	5.766001e-02	1
111	111	111	76	1.244330e+02	7.556695e+01	4.064171e-01	3.778348e-01	5.766001e-02	1
112	112	47	160	3.107743e+01	1.689226e+02	7.729469e-01	8.446129e-01	8.446129e-01	4
113	113	38	171	3.107743e+01	1.689226e+02	8.181818e-01	8.446129e-01	8.446129e-01	4
114	114	42	145	3.107743e+01	1.689226e+02	7.754011e-01	8.446129e-01	8.446129e-01	4
115	115	32	150	3.107743e+01	1.689226e+02	8.241758e-01	8.446129e-01	8.446129e-01	4
116	116	35	151	3.107743e+01	1.689226e+02	8.118280e-01	8.446129e-01	8.446129e-01	4
117	117	32	170	3.107743e+01	1.689226e+02	8.415842e-01	8.446129e-01	8.446129e-01	4
118	118	34	162	3.107743e+01	1.689226e+02	8.265306e-01	8.446129e-01	8.446129e-01	4
119	119	40	188	3.107743e+01	1.689226e+02	8.245614e-01	8.446129e-01	8.446129e-01	4
120	120	34	164	3.107743e+01	1.689226e+02	8.282828e-01	8.446129e-01	8.446129e-01	4
121	121	19	173	3.107743e+01	1.689226e+02	9.010417e-01	8.446129e-01	8.446129e-01	4
122	122	29	173	3.107743e+01	1.689226e+02	8.564356e-01	8.446129e-01	8.446129e-01	4
123	123	29	160	3.107743e+01	1.689226e+02	8.465608e-01	8.446129e-01	8.446129e-01	4
124	124	22	159	3.107743e+01	1.689226e+02	8.784530e-01	8.446129e-01	8.446129e-01	4
125	125	31	171	3.107743e+01	1.689226e+02	8.465347e-01	8.446129e-01	8.446129e-01	4
126	126	21	169	3.107743e+01	1.689226e+02	8.894737e-01	8.446129e-01	8.446129e-01	4
127	127	29	167	3.107743e+01	1.689226e+02	8.520408e-01	8.446129e-01	8.446129e-01	4
128	128	33	176	3.107743e+01	1.689226e+02	8.421053e-01	8.446129e-01	8.446129e-01	4
129	129	28	166	3.107743e+01	1.689226e+02	8.556701e-01	8.446129e-01	8.446129e-01	4
130	130	29	185	3.107743e+01	1.689226e+02	8.644860e-01	8.446129e-01	8.446129e-01	4
131	131	31	171	3.107743e+01	1.689226e+02	8.465347e-01	8.446129e-01	8.446129e-01	4
132	132	24	164	3.107743e+01	1.689226e+02	8.723404e-01	8.446129e-01	8.446129e-01	4
133	133	29	182	3.107743e+01	1.689226e+02	8.625592e-01	8.446129e-01	8.446129e-01	4
134	134	42	164	3.107743e+01	1.689226e+02	7.961165e-01	8.446129e-01	8.446129e-01	4
135	135	32	179	3.107743e+01	1.689226e+02	8.483412e-01	8.446129e-01	8.446129e-01	4
136	136	45	162	3.107743e+01	1.689226e+02	7.826087e-01	8.446129e-01	8.446129e-01	4
137	137	34	175	3.107743e+01	1.689226e+02	8.373206e-01	8.446129e-01	8.446129e-01	4
138	138	22	169	3.107743e+01	1.689226e+02	8.848168e-01	8.446129e-01	8.446129e-01	4
139	139	33	186	3.107743e+01	1.689226e+02	8.493151e-01	8.446129e-01	8.446129e-01	4
140	140	34	168	3.107743e+01	1.689226e+02	8.316832e-01	8.446129e-01	8.446129e-01	4
141	141	25	199	3.107743e+01	1.689226e+02	8.883929e-01	8.446129e-01	8.446129e-01	4
142	142	32	180	3.107743e+01	1.689226e+02	8.490566e-01	8.446129e-01	8.446129e-01	4
143	143	15	156	3.107743e+01	1.689226e+02	9.122807e-01	8.446129e-01	8.446129e-01	4
144	144	23	165	3.107743e+01	1.689226e+02	8.776596e-01	8.446129e-01	8.446129e-01	4
145	145	32	145	3.107743e+01	1.689226e+02	8.192090e-01	8.446129e-01	8.446129e-01	4
146	146	28	139	3.107743e+01	1.689226e+02	8.323353e-01	8.446129e-01	8.446129e-01	4
147	147	28	169	3.107743e+01	1.689226e+02	8.578680e-01	8.446129e-01	8.446129e-01	4
148	148	36	161	3.107743e+01	1.689226e+02	8.172589e-01	8.446129e-01	8.446129e-01	4
149	149	20	188	3.107743e+01	1.689226e+02	9.038462e-01	8.446129e-01	8.446129e-01	4
150	150	36	173	3.107743e+01	1.689226e+02	8.277512e-01	8.446129e-01	8.446129e-01	4
151	151	28	159	3.107743e+01	1.689226e+02	8.502674e-01	8.446129e-01	8.446129e-01	4
152	152	33	173	3.107743e+01	1.689226e+02	8.398058e-01	8.446129e-01	8.446129e-01	4
153	153	36	176	3.107743e+01	1.689226e+02	8.301887e-01	8.446129e-01	8.446129e-01	4
154	154	25	172	3.107743e+01	1.689226e+02	8.730964e-01	8.446129e-01	8.446129e-01	4
155	155	40	157	3.107743e+01	1.689226e+02	7.969543e-01	8.446129e-01	8.446129e-01	4
156	156	24	174	3.107743e+01	1.689226e+02	8.787879e-01	8.446129e-01	8.446129e-01	4
157	157	33	180	3.107743e+01	1.689226e+02	8.450704e-01	8.446129e-01	8.446129e-01	4
158	158	31	177	3.107743e+01	1.689226e+02	8.509615e-01	8.446129e-01	8.446129e-01	4
159	159	24	160	3.107743e+01	1.689226e+02	8.695652e-01	8.446129e-01	8.446129e-01	4
160	160	36	163	3.107743e+01	1.689226e+02	8.190955e-01	8.446129e-01	8.446129e-01	4
161	161	33	186	3.107743e+01	1.689226e+02	8.493151e-01	8.446129e-01	8.446129e-01	4
162	162	35	134	3.107743e+01	1.689226e+02	7.928994e-01	8.446129e-01	8.446129e-01	4
163	163	34	167	3.107743e+01	1.689226e+02	8.308458e-01	8.446129e-01	8.446129e-01	4
164	164	34	161	3.107743e+01	1.689226e+02	8.256410e-01	8.446129e-01	8.446129e-01	4
165	165	33	165	3.107743e+01	1.689226e+02	8.333333e-01	8.446129e-01	8.446129e-01	4
166	166	39	170	3.107743e+01	1.689226e+02	8.133971e-01	8.446129e-01	8.446129e-01	4
167	167	28	166	3.107743e+01	1.689226e+02	8.556701e-01	8.446129e-01	8.446129e-01	4
168	168	33	176	3.107743e+01	1.689226e+02	8.421053e-01	8.446129e-01	8.446129e-01	4
169	169	29	163	3.107743e+01	1.689226e+02	8.489583e-01	8.446129e-01	8.446129e-01	4
170	170	44	168	3.107743e+01	1.689226e+02	7.924528e-01	8.446129e-01	8.446129e-01	4
171	171	44	170	3.107743e+01	1.689226e+02	7.943925e-01	8.446129e-01	8.446129e-01	4
172	172	30	193	3.107743e+01	1.689226e+02	8.654709e-01	8.446129e-01	8.446129e-01	4
173	173	28	163	3.107743e+01	1.689226e+02	8.534031e-01	8.446129e-01	8.446129e-01	4
174	174	33	186	3.107743e+01	1.689226e+02	8.493151e-01	8.446129e-01	8.446129e-01	4
175	175	34	168	3.107743e+01	1.689226e+02	8.316832e-01	8.446129e-01	8.446129e-01	4
176	176	29	172	3.107743e+01	1.689226e+02	8.557214e-01	8.446129e-01	8.446129e-01	4
177	177	31	177	3.107743e+01	1.689226e+02	8.509615e-01	8.446129e-01	8.446129e-01	4
178	178	27	153	3.107743e+01	1.689226e+02	8.500000e-01	8.446129e-01	8.446129e-01	4
179	179	31	159	3.107743e+01	1.689226e+02	8.368421e-01	8.446129e-01	8.446129e-01	4
180	180	32	154	3.107743e+01	1.689226e+02	8.279570e-01	8.446129e-01	8.446129e-01	4
181	181	31	175	3.107743e+01	1.689226e+02	8.495146e-01	8.446129e-01	8.446129e-01	4
182	182	37	161	3.107743e+01	1.689226e+02	8.131313e-01	8.446129e-01	8.446129e-01	4
183	183	35	171	3.107743e+01	1.689226e+02	8.300971e-01	8.446129e-01	8.446129e-01	4
184	184	28	140	3.107743e+01	1.689226e+02	8.333333e-01	8.446129e-01	8.446129e-01	4
185	185	34	166	3.107743e+01	1.689226e+02	8.300000e-01	8.446129e-01	8.446129e-01	4
186	186	28	168	3.107743e+01	1.689226e+02	8.571429e-01	8.446129e-01	8.446129e-01	4
187	187	37	163	3.107743e+01	1.689226e+02	8.150000e-01	8.446129e-01	8.446129e-01	4
188	188	28	146	3.107743e+01	1.689226e+02	8.390805e-01	8.446129e-01	8.446129e-01	4
189	189	36	190	3.107743e+01	1.689226e+02	8.407080e-01	8.446129e-01	8.446129e-01	4
190	190	28	173	3.107743e+01	1.689226e+02	8.606965e-01	8.446129e-01	8.446129e-01	4
191	191	35	167	3.107743e+01	1.689226e+02	8.267327e-01	8.446129e-01	8.446129e-01	4
192	192	27	160	3.107743e+01	1.689226e+02	8.556150e-01	8.446129e-01	8.446129e-01	4
193	193	33	184	3.107743e+01	1.689226e+02	8.479263e-01	8.446129e-01	8.446129e-01	4
194	194	30	182	3.107743e+01	1.689226e+02	8.584906e-01	8.446129e-01	8.446129e-01	4
195	195	32	172	3.107743e+01	1.689226e+02	8.431373e-01	8.446129e-01	8.446129e-01	4
196	196	25	158	3.107743e+01	1.689226e+02	8.633880e-01	8.446129e-01	8.446129e-01	4
197	197	36	142	3.107743e+01	1.689226e+02	7.977528e-01	8.446129e-01	8.446129e-01	4
198	198	39	161	3.107743e+01	1.689226e+02	8.050000e-01	8.446129e-01	8.446129e-01	4
199	199	48	121	6.991065e+01	1.300893e+02	7.159763e-01	6.504467e-01	8.446129e-01	4
200	200	199	10	1.884680e+02	1.153200e+01	4.784689e-02	5.766001e-02	5.766001e-02	1
