# Supplementary material for: Cochaperones convey the energy of ATP hydrolysis for directional action of Hsp90
Source: Nat Commun. 2024 Jan 17;15:569. doi: 10.1038/s41467-024-44847-6 (PMC10794413; doi:10.1038/s41467-024-44847-6)
Supplement: Supplementary file 6 — Source Data [file 41467_2024_44847_MOESM6_ESM.zip › SourceData_Simulations/1_Simulations_0kT/sim_0kT_mol144of200.txt]

coordinates	56.03	71.74	184.03	71.74
time(s)	frame	Idon(a.u.)	Iacc(a.u.)	Idon ideal(a.u.)	Iacc ideal(a.u.)	FRET	FRET ideal (blurr)	FRET ideal	state sequence
1	1	27	162	3.042462e+01	1.695754e+02	8.571429e-01	8.478769e-01	8.478769e-01	4
2	2	30	179	3.042462e+01	1.695754e+02	8.564593e-01	8.478769e-01	8.478769e-01	4
3	3	33	168	3.042462e+01	1.695754e+02	8.358209e-01	8.478769e-01	8.478769e-01	4
4	4	26	170	3.042462e+01	1.695754e+02	8.673469e-01	8.478769e-01	8.478769e-01	4
5	5	32	163	3.042462e+01	1.695754e+02	8.358974e-01	8.478769e-01	8.478769e-01	4
6	6	31	194	3.042462e+01	1.695754e+02	8.622222e-01	8.478769e-01	8.478769e-01	4
7	7	29	180	3.042462e+01	1.695754e+02	8.612440e-01	8.478769e-01	8.478769e-01	4
8	8	28	168	3.042462e+01	1.695754e+02	8.571429e-01	8.478769e-01	8.478769e-01	4
9	9	28	189	3.042462e+01	1.695754e+02	8.709677e-01	8.478769e-01	8.478769e-01	4
10	10	22	169	3.042462e+01	1.695754e+02	8.848168e-01	8.478769e-01	8.478769e-01	4
11	11	30	171	3.042462e+01	1.695754e+02	8.507463e-01	8.478769e-01	8.478769e-01	4
12	12	37	173	3.042462e+01	1.695754e+02	8.238095e-01	8.478769e-01	8.478769e-01	4
13	13	38	184	3.042462e+01	1.695754e+02	8.288288e-01	8.478769e-01	8.478769e-01	4
14	14	40	184	3.042462e+01	1.695754e+02	8.214286e-01	8.478769e-01	8.478769e-01	4
15	15	24	163	3.042462e+01	1.695754e+02	8.716578e-01	8.478769e-01	8.478769e-01	4
16	16	32	155	3.042462e+01	1.695754e+02	8.288770e-01	8.478769e-01	8.478769e-01	4
17	17	27	171	3.042462e+01	1.695754e+02	8.636364e-01	8.478769e-01	8.478769e-01	4
18	18	39	157	3.042462e+01	1.695754e+02	8.010204e-01	8.478769e-01	8.478769e-01	4
19	19	37	168	3.042462e+01	1.695754e+02	8.195122e-01	8.478769e-01	8.478769e-01	4
20	20	32	166	3.042462e+01	1.695754e+02	8.383838e-01	8.478769e-01	8.478769e-01	4
21	21	22	182	3.042462e+01	1.695754e+02	8.921569e-01	8.478769e-01	8.478769e-01	4
22	22	41	182	3.042462e+01	1.695754e+02	8.161435e-01	8.478769e-01	8.478769e-01	4
23	23	32	183	3.042462e+01	1.695754e+02	8.511628e-01	8.478769e-01	8.478769e-01	4
24	24	39	164	3.042462e+01	1.695754e+02	8.078818e-01	8.478769e-01	8.478769e-01	4
25	25	22	160	3.042462e+01	1.695754e+02	8.791209e-01	8.478769e-01	8.478769e-01	4
26	26	31	186	3.042462e+01	1.695754e+02	8.571429e-01	8.478769e-01	8.478769e-01	4
27	27	27	168	3.042462e+01	1.695754e+02	8.615385e-01	8.478769e-01	8.478769e-01	4
28	28	22	181	3.042462e+01	1.695754e+02	8.916256e-01	8.478769e-01	8.478769e-01	4
29	29	32	153	3.042462e+01	1.695754e+02	8.270270e-01	8.478769e-01	8.478769e-01	4
30	30	98	102	9.945691e+01	1.005431e+02	5.100000e-01	5.027155e-01	8.478769e-01	4
31	31	195	11	1.915622e+02	8.437763e+00	5.339806e-02	4.218882e-02	4.218882e-02	1
32	32	203	13	1.915622e+02	8.437763e+00	6.018519e-02	4.218882e-02	4.218882e-02	1
33	33	186	6	1.915622e+02	8.437763e+00	3.125000e-02	4.218882e-02	4.218882e-02	1
34	34	189	11	1.915622e+02	8.437763e+00	5.500000e-02	4.218882e-02	4.218882e-02	1
35	35	222	10	1.915622e+02	8.437763e+00	4.310345e-02	4.218882e-02	4.218882e-02	1
36	36	182	7	1.915622e+02	8.437763e+00	3.703704e-02	4.218882e-02	4.218882e-02	1
37	37	186	9	1.915622e+02	8.437763e+00	4.615385e-02	4.218882e-02	4.218882e-02	1
38	38	204	13	1.915622e+02	8.437763e+00	5.990783e-02	4.218882e-02	4.218882e-02	1
39	39	215	5	1.915622e+02	8.437763e+00	2.272727e-02	4.218882e-02	4.218882e-02	1
40	40	183	9	1.915622e+02	8.437763e+00	4.687500e-02	4.218882e-02	4.218882e-02	1
41	41	200	6	1.915622e+02	8.437763e+00	2.912621e-02	4.218882e-02	4.218882e-02	1
42	42	182	14	1.915622e+02	8.437763e+00	7.142857e-02	4.218882e-02	4.218882e-02	1
43	43	202	7	1.915622e+02	8.437763e+00	3.349282e-02	4.218882e-02	4.218882e-02	1
44	44	186	6	1.915622e+02	8.437763e+00	3.125000e-02	4.218882e-02	4.218882e-02	1
45	45	200	10	1.915622e+02	8.437763e+00	4.761905e-02	4.218882e-02	4.218882e-02	1
46	46	201	7	1.915622e+02	8.437763e+00	3.365385e-02	4.218882e-02	4.218882e-02	1
47	47	191	9	1.915622e+02	8.437763e+00	4.500000e-02	4.218882e-02	4.218882e-02	1
48	48	186	11	1.915622e+02	8.437763e+00	5.583756e-02	4.218882e-02	4.218882e-02	1
49	49	192	6	1.915622e+02	8.437763e+00	3.030303e-02	4.218882e-02	4.218882e-02	1
50	50	179	10	1.915622e+02	8.437763e+00	5.291005e-02	4.218882e-02	4.218882e-02	1
51	51	210	7	1.915622e+02	8.437763e+00	3.225806e-02	4.218882e-02	4.218882e-02	1
52	52	189	6	1.915622e+02	8.437763e+00	3.076923e-02	4.218882e-02	4.218882e-02	1
53	53	194	9	1.915622e+02	8.437763e+00	4.433498e-02	4.218882e-02	4.218882e-02	1
54	54	176	8	1.915622e+02	8.437763e+00	4.347826e-02	4.218882e-02	4.218882e-02	1
55	55	211	5	1.915622e+02	8.437763e+00	2.314815e-02	4.218882e-02	4.218882e-02	1
56	56	186	14	1.915622e+02	8.437763e+00	7.000000e-02	4.218882e-02	4.218882e-02	1
57	57	186	8	1.915622e+02	8.437763e+00	4.123711e-02	4.218882e-02	4.218882e-02	1
58	58	194	6	1.915622e+02	8.437763e+00	3.000000e-02	4.218882e-02	4.218882e-02	1
59	59	185	5	1.915622e+02	8.437763e+00	2.631579e-02	4.218882e-02	4.218882e-02	1
60	60	204	3	1.915622e+02	8.437763e+00	1.449275e-02	4.218882e-02	4.218882e-02	1
61	61	186	5	1.915622e+02	8.437763e+00	2.617801e-02	4.218882e-02	4.218882e-02	1
62	62	205	6	1.915622e+02	8.437763e+00	2.843602e-02	4.218882e-02	4.218882e-02	1
63	63	187	5	1.915622e+02	8.437763e+00	2.604167e-02	4.218882e-02	4.218882e-02	1
64	64	225	8	1.915622e+02	8.437763e+00	3.433476e-02	4.218882e-02	4.218882e-02	1
65	65	171	6	1.915622e+02	8.437763e+00	3.389831e-02	4.218882e-02	4.218882e-02	1
66	66	179	9	1.915622e+02	8.437763e+00	4.787234e-02	4.218882e-02	4.218882e-02	1
67	67	211	5	1.915622e+02	8.437763e+00	2.314815e-02	4.218882e-02	4.218882e-02	1
68	68	179	2	1.915622e+02	8.437763e+00	1.104972e-02	4.218882e-02	4.218882e-02	1
69	69	188	9	1.915622e+02	8.437763e+00	4.568528e-02	4.218882e-02	4.218882e-02	1
70	70	180	10	1.915622e+02	8.437763e+00	5.263158e-02	4.218882e-02	4.218882e-02	1
71	71	103	103	1.009993e+02	9.900073e+01	5.000000e-01	4.950037e-01	8.478769e-01	4
72	72	31	151	3.042462e+01	1.695754e+02	8.296703e-01	8.478769e-01	8.478769e-01	4
73	73	40	154	4.044321e+01	1.595568e+02	7.938144e-01	7.977840e-01	7.777626e-01	3
74	74	114	62	1.324352e+02	6.756481e+01	3.522727e-01	3.378240e-01	1.639185e-01	2
75	75	176	36	1.672163e+02	3.278371e+01	1.698113e-01	1.639185e-01	1.639185e-01	2
76	76	147	38	1.672163e+02	3.278371e+01	2.054054e-01	1.639185e-01	1.639185e-01	2
77	77	168	30	1.672163e+02	3.278371e+01	1.515152e-01	1.639185e-01	1.639185e-01	2
78	78	182	38	1.672163e+02	3.278371e+01	1.727273e-01	1.639185e-01	1.639185e-01	2
79	79	42	155	4.900508e+01	1.509949e+02	7.868020e-01	7.549746e-01	7.777626e-01	3
80	80	37	187	3.042462e+01	1.695754e+02	8.348214e-01	8.478769e-01	8.478769e-01	4
81	81	28	155	3.042462e+01	1.695754e+02	8.469945e-01	8.478769e-01	8.478769e-01	4
82	82	30	196	3.042462e+01	1.695754e+02	8.672566e-01	8.478769e-01	8.478769e-01	4
83	83	29	157	3.042462e+01	1.695754e+02	8.440860e-01	8.478769e-01	8.478769e-01	4
84	84	41	179	3.042462e+01	1.695754e+02	8.136364e-01	8.478769e-01	8.478769e-01	4
85	85	29	187	3.042462e+01	1.695754e+02	8.657407e-01	8.478769e-01	8.478769e-01	4
86	86	25	163	3.042462e+01	1.695754e+02	8.670213e-01	8.478769e-01	8.478769e-01	4
87	87	26	143	3.042462e+01	1.695754e+02	8.461538e-01	8.478769e-01	8.478769e-01	4
88	88	24	180	3.042462e+01	1.695754e+02	8.823529e-01	8.478769e-01	8.478769e-01	4
89	89	34	160	3.042462e+01	1.695754e+02	8.247423e-01	8.478769e-01	8.478769e-01	4
90	90	22	148	3.042462e+01	1.695754e+02	8.705882e-01	8.478769e-01	8.478769e-01	4
91	91	31	161	3.042462e+01	1.695754e+02	8.385417e-01	8.478769e-01	8.478769e-01	4
92	92	41	152	4.188324e+01	1.581168e+02	7.875648e-01	7.905838e-01	7.777626e-01	3
93	93	37	183	3.042462e+01	1.695754e+02	8.318182e-01	8.478769e-01	8.478769e-01	4
94	94	33	160	3.042462e+01	1.695754e+02	8.290155e-01	8.478769e-01	8.478769e-01	4
95	95	40	136	5.250773e+01	1.474923e+02	7.727273e-01	7.374614e-01	8.478769e-01	4
96	96	231	7	1.915622e+02	8.437763e+00	2.941176e-02	4.218882e-02	4.218882e-02	1
97	97	197	6	1.915622e+02	8.437763e+00	2.955665e-02	4.218882e-02	4.218882e-02	1
98	98	190	11	1.915622e+02	8.437763e+00	5.472637e-02	4.218882e-02	4.218882e-02	1
99	99	206	9	1.915622e+02	8.437763e+00	4.186047e-02	4.218882e-02	4.218882e-02	1
100	100	180	6	1.915622e+02	8.437763e+00	3.225806e-02	4.218882e-02	4.218882e-02	1
101	101	183	14	1.915622e+02	8.437763e+00	7.106599e-02	4.218882e-02	4.218882e-02	1
102	102	218	11	1.915622e+02	8.437763e+00	4.803493e-02	4.218882e-02	4.218882e-02	1
103	103	202	7	1.915622e+02	8.437763e+00	3.349282e-02	4.218882e-02	4.218882e-02	1
104	104	186	11	1.915622e+02	8.437763e+00	5.583756e-02	4.218882e-02	4.218882e-02	1
105	105	179	10	1.915622e+02	8.437763e+00	5.291005e-02	4.218882e-02	4.218882e-02	1
106	106	193	8	1.915622e+02	8.437763e+00	3.980100e-02	4.218882e-02	4.218882e-02	1
107	107	207	10	1.915622e+02	8.437763e+00	4.608295e-02	4.218882e-02	4.218882e-02	1
108	108	202	11	1.915622e+02	8.437763e+00	5.164319e-02	4.218882e-02	4.218882e-02	1
109	109	220	11	1.915622e+02	8.437763e+00	4.761905e-02	4.218882e-02	4.218882e-02	1
110	110	198	9	1.915622e+02	8.437763e+00	4.347826e-02	4.218882e-02	4.218882e-02	1
111	111	180	11	1.915622e+02	8.437763e+00	5.759162e-02	4.218882e-02	4.218882e-02	1
112	112	200	9	1.915622e+02	8.437763e+00	4.306220e-02	4.218882e-02	4.218882e-02	1
113	113	187	7	1.915622e+02	8.437763e+00	3.608247e-02	4.218882e-02	4.218882e-02	1
114	114	186	6	1.915622e+02	8.437763e+00	3.125000e-02	4.218882e-02	4.218882e-02	1
115	115	184	3	1.915622e+02	8.437763e+00	1.604278e-02	4.218882e-02	4.218882e-02	1
116	116	199	5	1.915622e+02	8.437763e+00	2.450980e-02	4.218882e-02	4.218882e-02	1
117	117	191	10	1.915622e+02	8.437763e+00	4.975124e-02	4.218882e-02	4.218882e-02	1
118	118	169	11	1.915622e+02	8.437763e+00	6.111111e-02	4.218882e-02	4.218882e-02	1
119	119	185	4	1.915622e+02	8.437763e+00	2.116402e-02	4.218882e-02	4.218882e-02	1
120	120	165	10	1.915622e+02	8.437763e+00	5.714286e-02	4.218882e-02	4.218882e-02	1
121	121	209	9	1.915622e+02	8.437763e+00	4.128440e-02	4.218882e-02	4.218882e-02	1
122	122	181	10	1.915622e+02	8.437763e+00	5.235602e-02	4.218882e-02	4.218882e-02	1
123	123	194	10	1.915622e+02	8.437763e+00	4.901961e-02	4.218882e-02	4.218882e-02	1
124	124	187	13	1.915622e+02	8.437763e+00	6.500000e-02	4.218882e-02	4.218882e-02	1
125	125	191	14	1.915622e+02	8.437763e+00	6.829268e-02	4.218882e-02	4.218882e-02	1
126	126	175	5	1.915622e+02	8.437763e+00	2.777778e-02	4.218882e-02	4.218882e-02	1
127	127	188	8	1.915622e+02	8.437763e+00	4.081633e-02	4.218882e-02	4.218882e-02	1
128	128	207	11	1.915622e+02	8.437763e+00	5.045872e-02	4.218882e-02	4.218882e-02	1
129	129	199	9	1.915622e+02	8.437763e+00	4.326923e-02	4.218882e-02	4.218882e-02	1
130	130	209	7	1.915622e+02	8.437763e+00	3.240741e-02	4.218882e-02	4.218882e-02	1
131	131	193	8	1.915622e+02	8.437763e+00	3.980100e-02	4.218882e-02	4.218882e-02	1
132	132	184	6	1.915622e+02	8.437763e+00	3.157895e-02	4.218882e-02	4.218882e-02	1
133	133	187	10	1.915622e+02	8.437763e+00	5.076142e-02	4.218882e-02	4.218882e-02	1
134	134	189	10	1.915622e+02	8.437763e+00	5.025126e-02	4.218882e-02	4.218882e-02	1
135	135	181	11	1.915622e+02	8.437763e+00	5.729167e-02	4.218882e-02	4.218882e-02	1
136	136	187	9	1.915622e+02	8.437763e+00	4.591837e-02	4.218882e-02	4.218882e-02	1
137	137	208	7	1.915622e+02	8.437763e+00	3.255814e-02	4.218882e-02	4.218882e-02	1
138	138	172	7	1.915622e+02	8.437763e+00	3.910615e-02	4.218882e-02	4.218882e-02	1
139	139	182	11	1.915622e+02	8.437763e+00	5.699482e-02	4.218882e-02	4.218882e-02	1
140	140	178	5	1.915622e+02	8.437763e+00	2.732240e-02	4.218882e-02	4.218882e-02	1
141	141	191	8	1.915622e+02	8.437763e+00	4.020101e-02	4.218882e-02	4.218882e-02	1
142	142	205	5	1.915622e+02	8.437763e+00	2.380952e-02	4.218882e-02	4.218882e-02	1
143	143	205	11	1.915622e+02	8.437763e+00	5.092593e-02	4.218882e-02	4.218882e-02	1
144	144	199	9	1.915622e+02	8.437763e+00	4.326923e-02	4.218882e-02	4.218882e-02	1
145	145	35	176	3.865768e+01	1.613423e+02	8.341232e-01	8.067116e-01	8.478769e-01	4
146	146	39	181	3.042462e+01	1.695754e+02	8.227273e-01	8.478769e-01	8.478769e-01	4
147	147	24	166	3.042462e+01	1.695754e+02	8.736842e-01	8.478769e-01	8.478769e-01	4
148	148	20	164	3.042462e+01	1.695754e+02	8.913043e-01	8.478769e-01	8.478769e-01	4
149	149	33	193	3.042462e+01	1.695754e+02	8.539823e-01	8.478769e-01	8.478769e-01	4
150	150	28	200	3.042462e+01	1.695754e+02	8.771930e-01	8.478769e-01	8.478769e-01	4
151	151	24	167	3.042462e+01	1.695754e+02	8.743455e-01	8.478769e-01	8.478769e-01	4
152	152	33	160	3.042462e+01	1.695754e+02	8.290155e-01	8.478769e-01	8.478769e-01	4
153	153	21	153	3.042462e+01	1.695754e+02	8.793103e-01	8.478769e-01	8.478769e-01	4
154	154	32	175	3.042462e+01	1.695754e+02	8.454106e-01	8.478769e-01	8.478769e-01	4
155	155	33	167	3.042462e+01	1.695754e+02	8.350000e-01	8.478769e-01	8.478769e-01	4
156	156	29	158	3.042462e+01	1.695754e+02	8.449198e-01	8.478769e-01	8.478769e-01	4
157	157	25	170	3.042462e+01	1.695754e+02	8.717949e-01	8.478769e-01	8.478769e-01	4
158	158	40	164	3.042462e+01	1.695754e+02	8.039216e-01	8.478769e-01	8.478769e-01	4
159	159	33	166	3.042462e+01	1.695754e+02	8.341709e-01	8.478769e-01	8.478769e-01	4
160	160	31	168	3.042462e+01	1.695754e+02	8.442211e-01	8.478769e-01	8.478769e-01	4
161	161	29	132	3.042462e+01	1.695754e+02	8.198758e-01	8.478769e-01	8.478769e-01	4
162	162	35	160	3.042462e+01	1.695754e+02	8.205128e-01	8.478769e-01	8.478769e-01	4
163	163	27	166	3.042462e+01	1.695754e+02	8.601036e-01	8.478769e-01	8.478769e-01	4
164	164	31	192	3.042462e+01	1.695754e+02	8.609865e-01	8.478769e-01	8.478769e-01	4
165	165	24	144	3.042462e+01	1.695754e+02	8.571429e-01	8.478769e-01	8.478769e-01	4
166	166	29	174	3.042462e+01	1.695754e+02	8.571429e-01	8.478769e-01	8.478769e-01	4
167	167	31	187	3.042462e+01	1.695754e+02	8.577982e-01	8.478769e-01	8.478769e-01	4
168	168	47	161	3.042462e+01	1.695754e+02	7.740385e-01	8.478769e-01	8.478769e-01	4
169	169	31	182	3.042462e+01	1.695754e+02	8.544601e-01	8.478769e-01	8.478769e-01	4
170	170	28	162	3.042462e+01	1.695754e+02	8.526316e-01	8.478769e-01	8.478769e-01	4
171	171	22	173	3.042462e+01	1.695754e+02	8.871795e-01	8.478769e-01	8.478769e-01	4
172	172	28	175	3.042462e+01	1.695754e+02	8.620690e-01	8.478769e-01	8.478769e-01	4
173	173	36	183	3.042462e+01	1.695754e+02	8.356164e-01	8.478769e-01	8.478769e-01	4
174	174	27	186	3.042462e+01	1.695754e+02	8.732394e-01	8.478769e-01	8.478769e-01	4
175	175	26	156	3.042462e+01	1.695754e+02	8.571429e-01	8.478769e-01	8.478769e-01	4
176	176	26	188	3.042462e+01	1.695754e+02	8.785047e-01	8.478769e-01	8.478769e-01	4
177	177	37	161	3.042462e+01	1.695754e+02	8.131313e-01	8.478769e-01	8.478769e-01	4
178	178	25	161	3.042462e+01	1.695754e+02	8.655914e-01	8.478769e-01	8.478769e-01	4
179	179	28	149	3.042462e+01	1.695754e+02	8.418079e-01	8.478769e-01	8.478769e-01	4
180	180	24	164	3.042462e+01	1.695754e+02	8.723404e-01	8.478769e-01	8.478769e-01	4
181	181	30	171	3.042462e+01	1.695754e+02	8.507463e-01	8.478769e-01	8.478769e-01	4
182	182	26	169	3.042462e+01	1.695754e+02	8.666667e-01	8.478769e-01	8.478769e-01	4
183	183	35	162	3.042462e+01	1.695754e+02	8.223350e-01	8.478769e-01	8.478769e-01	4
184	184	37	176	3.042462e+01	1.695754e+02	8.262911e-01	8.478769e-01	8.478769e-01	4
185	185	29	162	3.042462e+01	1.695754e+02	8.481675e-01	8.478769e-01	8.478769e-01	4
186	186	29	173	3.042462e+01	1.695754e+02	8.564356e-01	8.478769e-01	8.478769e-01	4
187	187	33	173	3.042462e+01	1.695754e+02	8.398058e-01	8.478769e-01	8.478769e-01	4
188	188	24	162	3.042462e+01	1.695754e+02	8.709677e-01	8.478769e-01	8.478769e-01	4
189	189	32	179	3.042462e+01	1.695754e+02	8.483412e-01	8.478769e-01	8.478769e-01	4
190	190	26	169	3.042462e+01	1.695754e+02	8.666667e-01	8.478769e-01	8.478769e-01	4
191	191	25	181	3.042462e+01	1.695754e+02	8.786408e-01	8.478769e-01	8.478769e-01	4
192	192	20	168	3.042462e+01	1.695754e+02	8.936170e-01	8.478769e-01	8.478769e-01	4
193	193	30	174	3.042462e+01	1.695754e+02	8.529412e-01	8.478769e-01	8.478769e-01	4
194	194	38	173	3.042462e+01	1.695754e+02	8.199052e-01	8.478769e-01	8.478769e-01	4
195	195	30	171	3.042462e+01	1.695754e+02	8.507463e-01	8.478769e-01	8.478769e-01	4
196	196	31	176	3.042462e+01	1.695754e+02	8.502415e-01	8.478769e-01	8.478769e-01	4
197	197	25	182	3.042462e+01	1.695754e+02	8.792271e-01	8.478769e-01	8.478769e-01	4
198	198	34	161	3.042462e+01	1.695754e+02	8.256410e-01	8.478769e-01	8.478769e-01	4
199	199	31	177	3.042462e+01	1.695754e+02	8.509615e-01	8.478769e-01	8.478769e-01	4
200	200	29	177	3.042462e+01	1.695754e+02	8.592233e-01	8.478769e-01	8.478769e-01	4
