# Supplementary material for: Cochaperones convey the energy of ATP hydrolysis for directional action of Hsp90
Source: Nat Commun. 2024 Jan 17;15:569. doi: 10.1038/s41467-024-44847-6 (PMC10794413; doi:10.1038/s41467-024-44847-6)
Supplement: Supplementary file 6 — Source Data [file 41467_2024_44847_MOESM6_ESM.zip › SourceData_Simulations/1_Simulations_0kT/sim_0kT_mol145of200.txt]

coordinates	107.14	213.34	235.14	213.34
time(s)	frame	Idon(a.u.)	Iacc(a.u.)	Idon ideal(a.u.)	Iacc ideal(a.u.)	FRET	FRET ideal (blurr)	FRET ideal	state sequence
1	1	96	109	9.595609e+01	1.040439e+02	5.317073e-01	5.202195e-01	7.560587e-01	4
2	2	42	131	4.878826e+01	1.512117e+02	7.572254e-01	7.560587e-01	7.560587e-01	4
3	3	52	155	4.878826e+01	1.512117e+02	7.487923e-01	7.560587e-01	7.560587e-01	4
4	4	46	128	4.878826e+01	1.512117e+02	7.356322e-01	7.560587e-01	7.560587e-01	4
5	5	45	155	4.878826e+01	1.512117e+02	7.750000e-01	7.560587e-01	7.560587e-01	4
6	6	42	150	4.878826e+01	1.512117e+02	7.812500e-01	7.560587e-01	7.560587e-01	4
7	7	56	156	4.878826e+01	1.512117e+02	7.358491e-01	7.560587e-01	7.560587e-01	4
8	8	42	148	4.878826e+01	1.512117e+02	7.789474e-01	7.560587e-01	7.560587e-01	4
9	9	42	152	4.878826e+01	1.512117e+02	7.835052e-01	7.560587e-01	7.560587e-01	4
10	10	44	153	4.878826e+01	1.512117e+02	7.766497e-01	7.560587e-01	7.560587e-01	4
11	11	41	156	4.878826e+01	1.512117e+02	7.918782e-01	7.560587e-01	7.560587e-01	4
12	12	38	132	4.878826e+01	1.512117e+02	7.764706e-01	7.560587e-01	7.560587e-01	4
13	13	52	168	4.878826e+01	1.512117e+02	7.636364e-01	7.560587e-01	7.560587e-01	4
14	14	39	163	4.878826e+01	1.512117e+02	8.069307e-01	7.560587e-01	7.560587e-01	4
15	15	41	141	4.878826e+01	1.512117e+02	7.747253e-01	7.560587e-01	7.560587e-01	4
16	16	51	153	4.878826e+01	1.512117e+02	7.500000e-01	7.560587e-01	7.560587e-01	4
17	17	44	145	4.878826e+01	1.512117e+02	7.671958e-01	7.560587e-01	7.560587e-01	4
18	18	47	154	4.878826e+01	1.512117e+02	7.661692e-01	7.560587e-01	7.560587e-01	4
19	19	48	148	4.878826e+01	1.512117e+02	7.551020e-01	7.560587e-01	7.560587e-01	4
20	20	38	155	4.878826e+01	1.512117e+02	8.031088e-01	7.560587e-01	7.560587e-01	4
21	21	56	163	4.878826e+01	1.512117e+02	7.442922e-01	7.560587e-01	7.560587e-01	4
22	22	81	131	8.230781e+01	1.176922e+02	6.179245e-01	5.884610e-01	7.560587e-01	4
23	23	172	28	1.782827e+02	2.171730e+01	1.400000e-01	1.085865e-01	1.085865e-01	1
24	24	164	37	1.782827e+02	2.171730e+01	1.840796e-01	1.085865e-01	1.085865e-01	1
25	25	179	21	1.782827e+02	2.171730e+01	1.050000e-01	1.085865e-01	1.085865e-01	1
26	26	166	25	1.782827e+02	2.171730e+01	1.308901e-01	1.085865e-01	1.085865e-01	1
27	27	161	23	1.782827e+02	2.171730e+01	1.250000e-01	1.085865e-01	1.085865e-01	1
28	28	167	33	1.782827e+02	2.171730e+01	1.650000e-01	1.085865e-01	1.085865e-01	1
29	29	184	19	1.782827e+02	2.171730e+01	9.359606e-02	1.085865e-01	1.085865e-01	1
30	30	197	16	1.782827e+02	2.171730e+01	7.511737e-02	1.085865e-01	1.085865e-01	1
31	31	172	18	1.792891e+02	2.071086e+01	9.473684e-02	1.035543e-01	1.085865e-01	1
32	32	197	0	200	0	0	0	0	2
33	33	176	0	200	0	0	0	0	2
34	34	194	0	200	0	0	0	0	2
35	35	181	2	1.933517e+02	6.648307e+00	1.092896e-02	3.324154e-02	0	2
36	36	204	20	1.782827e+02	2.171730e+01	8.928571e-02	1.085865e-01	1.085865e-01	1
37	37	204	17	1.782827e+02	2.171730e+01	7.692308e-02	1.085865e-01	1.085865e-01	1
38	38	173	20	1.782827e+02	2.171730e+01	1.036269e-01	1.085865e-01	1.085865e-01	1
39	39	172	15	1.782827e+02	2.171730e+01	8.021390e-02	1.085865e-01	1.085865e-01	1
40	40	188	22	1.782827e+02	2.171730e+01	1.047619e-01	1.085865e-01	1.085865e-01	1
41	41	174	25	1.782827e+02	2.171730e+01	1.256281e-01	1.085865e-01	1.085865e-01	1
42	42	183	20	1.782827e+02	2.171730e+01	9.852217e-02	1.085865e-01	1.085865e-01	1
43	43	197	29	1.782827e+02	2.171730e+01	1.283186e-01	1.085865e-01	1.085865e-01	1
44	44	189	26	1.782827e+02	2.171730e+01	1.209302e-01	1.085865e-01	1.085865e-01	1
45	45	188	18	1.782827e+02	2.171730e+01	8.737864e-02	1.085865e-01	1.085865e-01	1
46	46	191	27	1.782827e+02	2.171730e+01	1.238532e-01	1.085865e-01	1.085865e-01	1
47	47	156	24	1.782827e+02	2.171730e+01	1.333333e-01	1.085865e-01	1.085865e-01	1
48	48	164	18	1.782827e+02	2.171730e+01	9.890110e-02	1.085865e-01	1.085865e-01	1
49	49	169	26	1.782827e+02	2.171730e+01	1.333333e-01	1.085865e-01	1.085865e-01	1
50	50	168	23	1.782827e+02	2.171730e+01	1.204188e-01	1.085865e-01	1.085865e-01	1
51	51	166	20	1.782827e+02	2.171730e+01	1.075269e-01	1.085865e-01	1.085865e-01	1
52	52	182	24	1.782827e+02	2.171730e+01	1.165049e-01	1.085865e-01	1.085865e-01	1
53	53	169	17	1.782827e+02	2.171730e+01	9.139785e-02	1.085865e-01	1.085865e-01	1
54	54	198	24	1.782827e+02	2.171730e+01	1.081081e-01	1.085865e-01	1.085865e-01	1
55	55	144	21	1.782827e+02	2.171730e+01	1.272727e-01	1.085865e-01	1.085865e-01	1
56	56	181	28	1.730854e+02	2.691456e+01	1.339713e-01	1.345728e-01	1.085865e-01	1
57	57	56	145	4.878826e+01	1.512117e+02	7.213930e-01	7.560587e-01	7.560587e-01	4
58	58	35	156	4.878826e+01	1.512117e+02	8.167539e-01	7.560587e-01	7.560587e-01	4
59	59	47	155	4.878826e+01	1.512117e+02	7.673267e-01	7.560587e-01	7.560587e-01	4
60	60	45	143	4.878826e+01	1.512117e+02	7.606383e-01	7.560587e-01	7.560587e-01	4
61	61	58	139	4.878826e+01	1.512117e+02	7.055838e-01	7.560587e-01	7.560587e-01	4
62	62	59	126	4.878826e+01	1.512117e+02	6.810811e-01	7.560587e-01	7.560587e-01	4
63	63	53	140	4.878826e+01	1.512117e+02	7.253886e-01	7.560587e-01	7.560587e-01	4
64	64	57	170	4.878826e+01	1.512117e+02	7.488987e-01	7.560587e-01	7.560587e-01	4
65	65	56	154	4.878826e+01	1.512117e+02	7.333333e-01	7.560587e-01	7.560587e-01	4
66	66	61	141	4.878826e+01	1.512117e+02	6.980198e-01	7.560587e-01	7.560587e-01	4
67	67	45	156	4.878826e+01	1.512117e+02	7.761194e-01	7.560587e-01	7.560587e-01	4
68	68	49	156	4.878826e+01	1.512117e+02	7.609756e-01	7.560587e-01	7.560587e-01	4
69	69	49	131	4.878826e+01	1.512117e+02	7.277778e-01	7.560587e-01	7.560587e-01	4
70	70	37	151	4.878826e+01	1.512117e+02	8.031915e-01	7.560587e-01	7.560587e-01	4
71	71	46	150	4.878826e+01	1.512117e+02	7.653061e-01	7.560587e-01	7.560587e-01	4
72	72	39	157	4.878826e+01	1.512117e+02	8.010204e-01	7.560587e-01	7.560587e-01	4
73	73	35	147	4.878826e+01	1.512117e+02	8.076923e-01	7.560587e-01	7.560587e-01	4
74	74	54	154	4.878826e+01	1.512117e+02	7.403846e-01	7.560587e-01	7.560587e-01	4
75	75	37	153	4.878826e+01	1.512117e+02	8.052632e-01	7.560587e-01	7.560587e-01	4
76	76	64	145	4.878826e+01	1.512117e+02	6.937799e-01	7.560587e-01	7.560587e-01	4
77	77	57	169	4.878826e+01	1.512117e+02	7.477876e-01	7.560587e-01	7.560587e-01	4
78	78	46	138	4.878826e+01	1.512117e+02	7.500000e-01	7.560587e-01	7.560587e-01	4
79	79	43	172	4.878826e+01	1.512117e+02	8.000000e-01	7.560587e-01	7.560587e-01	4
80	80	48	158	4.878826e+01	1.512117e+02	7.669903e-01	7.560587e-01	7.560587e-01	4
81	81	42	147	4.878826e+01	1.512117e+02	7.777778e-01	7.560587e-01	7.560587e-01	4
82	82	48	154	4.878826e+01	1.512117e+02	7.623762e-01	7.560587e-01	7.560587e-01	4
83	83	62	149	4.878826e+01	1.512117e+02	7.061611e-01	7.560587e-01	7.560587e-01	4
84	84	53	156	4.878826e+01	1.512117e+02	7.464115e-01	7.560587e-01	7.560587e-01	4
85	85	43	147	4.878826e+01	1.512117e+02	7.736842e-01	7.560587e-01	7.560587e-01	4
86	86	52	137	4.878826e+01	1.512117e+02	7.248677e-01	7.560587e-01	7.560587e-01	4
87	87	41	155	4.878826e+01	1.512117e+02	7.908163e-01	7.560587e-01	7.560587e-01	4
88	88	54	146	4.878826e+01	1.512117e+02	7.300000e-01	7.560587e-01	7.560587e-01	4
89	89	45	144	4.878826e+01	1.512117e+02	7.619048e-01	7.560587e-01	7.560587e-01	4
90	90	63	150	4.878826e+01	1.512117e+02	7.042254e-01	7.560587e-01	7.560587e-01	4
91	91	50	138	4.878826e+01	1.512117e+02	7.340426e-01	7.560587e-01	7.560587e-01	4
92	92	58	176	4.878826e+01	1.512117e+02	7.521368e-01	7.560587e-01	7.560587e-01	4
93	93	56	161	4.878826e+01	1.512117e+02	7.419355e-01	7.560587e-01	7.560587e-01	4
94	94	46	151	4.878826e+01	1.512117e+02	7.664975e-01	7.560587e-01	7.560587e-01	4
95	95	61	135	4.878826e+01	1.512117e+02	6.887755e-01	7.560587e-01	7.560587e-01	4
96	96	49	149	4.878826e+01	1.512117e+02	7.525253e-01	7.560587e-01	7.560587e-01	4
97	97	50	145	4.878826e+01	1.512117e+02	7.435897e-01	7.560587e-01	7.560587e-01	4
98	98	41	172	4.878826e+01	1.512117e+02	8.075117e-01	7.560587e-01	7.560587e-01	4
99	99	60	156	4.878826e+01	1.512117e+02	7.222222e-01	7.560587e-01	7.560587e-01	4
100	100	53	140	4.878826e+01	1.512117e+02	7.253886e-01	7.560587e-01	7.560587e-01	4
101	101	34	146	4.878826e+01	1.512117e+02	8.111111e-01	7.560587e-01	7.560587e-01	4
102	102	40	155	4.878826e+01	1.512117e+02	7.948718e-01	7.560587e-01	7.560587e-01	4
103	103	51	132	4.878826e+01	1.512117e+02	7.213115e-01	7.560587e-01	7.560587e-01	4
104	104	47	144	4.878826e+01	1.512117e+02	7.539267e-01	7.560587e-01	7.560587e-01	4
105	105	42	168	4.878826e+01	1.512117e+02	8.000000e-01	7.560587e-01	7.560587e-01	4
106	106	41	145	4.878826e+01	1.512117e+02	7.795699e-01	7.560587e-01	7.560587e-01	4
107	107	48	134	4.878826e+01	1.512117e+02	7.362637e-01	7.560587e-01	7.560587e-01	4
108	108	50	146	4.878826e+01	1.512117e+02	7.448980e-01	7.560587e-01	7.560587e-01	4
109	109	53	155	4.878826e+01	1.512117e+02	7.451923e-01	7.560587e-01	7.560587e-01	4
110	110	52	147	4.878826e+01	1.512117e+02	7.386935e-01	7.560587e-01	7.560587e-01	4
111	111	55	173	4.878826e+01	1.512117e+02	7.587719e-01	7.560587e-01	7.560587e-01	4
112	112	49	186	4.878826e+01	1.512117e+02	7.914894e-01	7.560587e-01	7.560587e-01	4
113	113	101	82	9.703215e+01	1.029679e+02	4.480874e-01	5.148393e-01	7.560587e-01	4
114	114	157	24	1.782827e+02	2.171730e+01	1.325967e-01	1.085865e-01	1.085865e-01	1
115	115	169	23	1.782827e+02	2.171730e+01	1.197917e-01	1.085865e-01	1.085865e-01	1
116	116	172	31	1.782827e+02	2.171730e+01	1.527094e-01	1.085865e-01	1.085865e-01	1
117	117	167	17	1.782827e+02	2.171730e+01	9.239130e-02	1.085865e-01	1.085865e-01	1
118	118	158	24	1.782827e+02	2.171730e+01	1.318681e-01	1.085865e-01	1.085865e-01	1
119	119	177	25	1.782827e+02	2.171730e+01	1.237624e-01	1.085865e-01	1.085865e-01	1
120	120	172	15	1.782827e+02	2.171730e+01	8.021390e-02	1.085865e-01	1.085865e-01	1
121	121	160	24	1.782827e+02	2.171730e+01	1.304348e-01	1.085865e-01	1.085865e-01	1
122	122	181	25	1.782827e+02	2.171730e+01	1.213592e-01	1.085865e-01	1.085865e-01	1
123	123	193	12	1.782827e+02	2.171730e+01	5.853659e-02	1.085865e-01	1.085865e-01	1
124	124	165	19	1.782827e+02	2.171730e+01	1.032609e-01	1.085865e-01	1.085865e-01	1
125	125	180	24	1.782827e+02	2.171730e+01	1.176471e-01	1.085865e-01	1.085865e-01	1
126	126	187	20	1.782827e+02	2.171730e+01	9.661836e-02	1.085865e-01	1.085865e-01	1
127	127	157	20	1.782827e+02	2.171730e+01	1.129944e-01	1.085865e-01	1.085865e-01	1
128	128	198	23	1.782827e+02	2.171730e+01	1.040724e-01	1.085865e-01	1.085865e-01	1
129	129	185	25	1.782827e+02	2.171730e+01	1.190476e-01	1.085865e-01	1.085865e-01	1
130	130	162	25	1.782827e+02	2.171730e+01	1.336898e-01	1.085865e-01	1.085865e-01	1
131	131	164	19	1.782827e+02	2.171730e+01	1.038251e-01	1.085865e-01	1.085865e-01	1
132	132	181	20	1.782827e+02	2.171730e+01	9.950249e-02	1.085865e-01	1.085865e-01	1
133	133	209	24	1.782827e+02	2.171730e+01	1.030043e-01	1.085865e-01	1.085865e-01	1
134	134	171	20	1.782827e+02	2.171730e+01	1.047120e-01	1.085865e-01	1.085865e-01	1
135	135	144	20	1.782827e+02	2.171730e+01	1.219512e-01	1.085865e-01	1.085865e-01	1
136	136	209	24	1.782827e+02	2.171730e+01	1.030043e-01	1.085865e-01	1.085865e-01	1
137	137	209	21	1.782827e+02	2.171730e+01	9.130435e-02	1.085865e-01	1.085865e-01	1
138	138	186	17	1.782827e+02	2.171730e+01	8.374384e-02	1.085865e-01	1.085865e-01	1
139	139	169	20	1.782827e+02	2.171730e+01	1.058201e-01	1.085865e-01	1.085865e-01	1
140	140	194	12	1.782827e+02	2.171730e+01	5.825243e-02	1.085865e-01	1.085865e-01	1
141	141	220	29	1.782827e+02	2.171730e+01	1.164659e-01	1.085865e-01	1.085865e-01	1
142	142	204	32	1.782827e+02	2.171730e+01	1.355932e-01	1.085865e-01	1.085865e-01	1
143	143	168	14	1.782827e+02	2.171730e+01	7.692308e-02	1.085865e-01	1.085865e-01	1
144	144	168	18	1.782827e+02	2.171730e+01	9.677419e-02	1.085865e-01	1.085865e-01	1
145	145	181	17	1.782827e+02	2.171730e+01	8.585859e-02	1.085865e-01	1.085865e-01	1
146	146	181	23	1.782827e+02	2.171730e+01	1.127451e-01	1.085865e-01	1.085865e-01	1
147	147	183	20	1.782827e+02	2.171730e+01	9.852217e-02	1.085865e-01	1.085865e-01	1
148	148	170	22	1.782827e+02	2.171730e+01	1.145833e-01	1.085865e-01	1.085865e-01	1
149	149	181	28	1.782827e+02	2.171730e+01	1.339713e-01	1.085865e-01	1.085865e-01	1
150	150	183	18	1.782827e+02	2.171730e+01	8.955224e-02	1.085865e-01	1.085865e-01	1
151	151	173	17	1.782827e+02	2.171730e+01	8.947368e-02	1.085865e-01	1.085865e-01	1
152	152	187	23	1.782827e+02	2.171730e+01	1.095238e-01	1.085865e-01	1.085865e-01	1
153	153	147	19	1.782827e+02	2.171730e+01	1.144578e-01	1.085865e-01	1.085865e-01	1
154	154	198	28	1.782827e+02	2.171730e+01	1.238938e-01	1.085865e-01	1.085865e-01	1
155	155	156	26	1.782827e+02	2.171730e+01	1.428571e-01	1.085865e-01	1.085865e-01	1
156	156	176	13	1.782827e+02	2.171730e+01	6.878307e-02	1.085865e-01	1.085865e-01	1
157	157	197	22	1.782827e+02	2.171730e+01	1.004566e-01	1.085865e-01	1.085865e-01	1
158	158	187	20	1.782827e+02	2.171730e+01	9.661836e-02	1.085865e-01	1.085865e-01	1
159	159	186	17	1.782827e+02	2.171730e+01	8.374384e-02	1.085865e-01	1.085865e-01	1
160	160	181	20	1.782827e+02	2.171730e+01	9.950249e-02	1.085865e-01	1.085865e-01	1
161	161	185	16	1.782827e+02	2.171730e+01	7.960199e-02	1.085865e-01	1.085865e-01	1
162	162	151	18	1.782827e+02	2.171730e+01	1.065089e-01	1.085865e-01	1.085865e-01	1
163	163	165	16	1.782827e+02	2.171730e+01	8.839779e-02	1.085865e-01	1.085865e-01	1
164	164	200	21	1.782827e+02	2.171730e+01	9.502262e-02	1.085865e-01	1.085865e-01	1
165	165	191	26	1.782827e+02	2.171730e+01	1.198157e-01	1.085865e-01	1.085865e-01	1
166	166	182	18	1.782827e+02	2.171730e+01	9.000000e-02	1.085865e-01	1.085865e-01	1
167	167	187	23	1.782827e+02	2.171730e+01	1.095238e-01	1.085865e-01	1.085865e-01	1
168	168	181	14	1.782827e+02	2.171730e+01	7.179487e-02	1.085865e-01	1.085865e-01	1
169	169	192	19	1.782827e+02	2.171730e+01	9.004739e-02	1.085865e-01	1.085865e-01	1
170	170	175	24	1.782827e+02	2.171730e+01	1.206030e-01	1.085865e-01	1.085865e-01	1
171	171	178	23	1.782827e+02	2.171730e+01	1.144279e-01	1.085865e-01	1.085865e-01	1
172	172	188	26	1.782827e+02	2.171730e+01	1.214953e-01	1.085865e-01	1.085865e-01	1
173	173	178	24	1.782827e+02	2.171730e+01	1.188119e-01	1.085865e-01	1.085865e-01	1
174	174	182	29	1.782827e+02	2.171730e+01	1.374408e-01	1.085865e-01	1.085865e-01	1
175	175	170	23	1.782827e+02	2.171730e+01	1.191710e-01	1.085865e-01	1.085865e-01	1
176	176	174	27	1.782827e+02	2.171730e+01	1.343284e-01	1.085865e-01	1.085865e-01	1
177	177	167	28	1.782827e+02	2.171730e+01	1.435897e-01	1.085865e-01	1.085865e-01	1
178	178	177	27	1.782827e+02	2.171730e+01	1.323529e-01	1.085865e-01	1.085865e-01	1
179	179	177	20	1.782827e+02	2.171730e+01	1.015228e-01	1.085865e-01	1.085865e-01	1
180	180	191	17	1.782827e+02	2.171730e+01	8.173077e-02	1.085865e-01	1.085865e-01	1
181	181	176	12	1.782827e+02	2.171730e+01	6.382979e-02	1.085865e-01	1.085865e-01	1
182	182	176	20	1.782827e+02	2.171730e+01	1.020408e-01	1.085865e-01	1.085865e-01	1
183	183	175	20	1.782827e+02	2.171730e+01	1.025641e-01	1.085865e-01	1.085865e-01	1
184	184	187	18	1.782827e+02	2.171730e+01	8.780488e-02	1.085865e-01	1.085865e-01	1
185	185	194	12	1.837620e+02	1.623804e+01	5.825243e-02	8.119019e-02	1.085865e-01	1
186	186	46	180	3.771586e+01	1.622841e+02	7.964602e-01	8.114207e-01	8.643448e-01	3
187	187	19	154	2.713104e+01	1.728690e+02	8.901734e-01	8.643448e-01	8.643448e-01	3
188	188	36	194	2.984353e+01	1.701565e+02	8.434783e-01	8.507823e-01	8.643448e-01	3
189	189	55	128	4.878826e+01	1.512117e+02	6.994536e-01	7.560587e-01	7.560587e-01	4
190	190	37	178	4.878826e+01	1.512117e+02	8.279070e-01	7.560587e-01	7.560587e-01	4
191	191	25	153	3.105807e+01	1.689419e+02	8.595506e-01	8.447096e-01	8.643448e-01	3
192	192	26	184	2.713104e+01	1.728690e+02	8.761905e-01	8.643448e-01	8.643448e-01	3
193	193	45	146	4.585136e+01	1.541486e+02	7.643979e-01	7.707432e-01	7.560587e-01	4
194	194	49	152	4.878826e+01	1.512117e+02	7.562189e-01	7.560587e-01	7.560587e-01	4
195	195	46	138	4.878826e+01	1.512117e+02	7.500000e-01	7.560587e-01	7.560587e-01	4
196	196	41	143	4.878826e+01	1.512117e+02	7.771739e-01	7.560587e-01	7.560587e-01	4
197	197	46	167	4.878826e+01	1.512117e+02	7.840376e-01	7.560587e-01	7.560587e-01	4
198	198	41	151	4.878826e+01	1.512117e+02	7.864583e-01	7.560587e-01	7.560587e-01	4
199	199	58	152	4.878826e+01	1.512117e+02	7.238095e-01	7.560587e-01	7.560587e-01	4
200	200	53	159	4.878826e+01	1.512117e+02	7.500000e-01	7.560587e-01	7.560587e-01	4
