# Supplementary material for: Cochaperones convey the energy of ATP hydrolysis for directional action of Hsp90
Source: Nat Commun. 2024 Jan 17;15:569. doi: 10.1038/s41467-024-44847-6 (PMC10794413; doi:10.1038/s41467-024-44847-6)
Supplement: Supplementary file 6 — Source Data [file 41467_2024_44847_MOESM6_ESM.zip › SourceData_Simulations/1_Simulations_0kT/sim_0kT_mol146of200.txt]

coordinates	27.89	19.71	155.89	19.71
time(s)	frame	Idon(a.u.)	Iacc(a.u.)	Idon ideal(a.u.)	Iacc ideal(a.u.)	FRET	FRET ideal (blurr)	FRET ideal	state sequence
1	1	187	26	1.784080e+02	2.159197e+01	1.220657e-01	1.079599e-01	1.079599e-01	1
2	2	175	14	1.784080e+02	2.159197e+01	7.407407e-02	1.079599e-01	1.079599e-01	1
3	3	181	18	1.784080e+02	2.159197e+01	9.045226e-02	1.079599e-01	1.079599e-01	1
4	4	188	21	1.784080e+02	2.159197e+01	1.004785e-01	1.079599e-01	1.079599e-01	1
5	5	170	27	1.784080e+02	2.159197e+01	1.370558e-01	1.079599e-01	1.079599e-01	1
6	6	186	18	1.784080e+02	2.159197e+01	8.823529e-02	1.079599e-01	1.079599e-01	1
7	7	174	16	1.784080e+02	2.159197e+01	8.421053e-02	1.079599e-01	1.079599e-01	1
8	8	178	24	1.784080e+02	2.159197e+01	1.188119e-01	1.079599e-01	1.079599e-01	1
9	9	179	17	1.784080e+02	2.159197e+01	8.673469e-02	1.079599e-01	1.079599e-01	1
10	10	174	31	1.784080e+02	2.159197e+01	1.512195e-01	1.079599e-01	1.079599e-01	1
11	11	216	22	1.784080e+02	2.159197e+01	9.243697e-02	1.079599e-01	1.079599e-01	1
12	12	175	20	1.784080e+02	2.159197e+01	1.025641e-01	1.079599e-01	1.079599e-01	1
13	13	163	21	1.784080e+02	2.159197e+01	1.141304e-01	1.079599e-01	1.079599e-01	1
14	14	182	20	1.784080e+02	2.159197e+01	9.900990e-02	1.079599e-01	1.079599e-01	1
15	15	171	26	1.784080e+02	2.159197e+01	1.319797e-01	1.079599e-01	1.079599e-01	1
16	16	185	20	1.784080e+02	2.159197e+01	9.756098e-02	1.079599e-01	1.079599e-01	1
17	17	167	22	1.784080e+02	2.159197e+01	1.164021e-01	1.079599e-01	1.079599e-01	1
18	18	195	22	1.784080e+02	2.159197e+01	1.013825e-01	1.079599e-01	1.079599e-01	1
19	19	171	21	1.784080e+02	2.159197e+01	1.093750e-01	1.079599e-01	1.079599e-01	1
20	20	194	22	1.784080e+02	2.159197e+01	1.018519e-01	1.079599e-01	1.079599e-01	1
21	21	187	19	1.784080e+02	2.159197e+01	9.223301e-02	1.079599e-01	1.079599e-01	1
22	22	171	15	1.784080e+02	2.159197e+01	8.064516e-02	1.079599e-01	1.079599e-01	1
23	23	174	25	1.784080e+02	2.159197e+01	1.256281e-01	1.079599e-01	1.079599e-01	1
24	24	160	21	1.784080e+02	2.159197e+01	1.160221e-01	1.079599e-01	1.079599e-01	1
25	25	173	33	1.784080e+02	2.159197e+01	1.601942e-01	1.079599e-01	1.079599e-01	1
26	26	177	24	1.784080e+02	2.159197e+01	1.194030e-01	1.079599e-01	1.079599e-01	1
27	27	193	22	1.784080e+02	2.159197e+01	1.023256e-01	1.079599e-01	1.079599e-01	1
28	28	189	29	1.784080e+02	2.159197e+01	1.330275e-01	1.079599e-01	1.079599e-01	1
29	29	193	24	1.784080e+02	2.159197e+01	1.105991e-01	1.079599e-01	1.079599e-01	1
30	30	158	21	1.784080e+02	2.159197e+01	1.173184e-01	1.079599e-01	1.079599e-01	1
31	31	173	27	1.784080e+02	2.159197e+01	1.350000e-01	1.079599e-01	1.079599e-01	1
32	32	186	13	1.784080e+02	2.159197e+01	6.532663e-02	1.079599e-01	1.079599e-01	1
33	33	177	17	1.784080e+02	2.159197e+01	8.762887e-02	1.079599e-01	1.079599e-01	1
34	34	170	21	1.784080e+02	2.159197e+01	1.099476e-01	1.079599e-01	1.079599e-01	1
35	35	182	17	1.785409e+02	2.145910e+01	8.542714e-02	1.072955e-01	1.072656e-01	2
36	36	100	110	1.041349e+02	9.586514e+01	5.238095e-01	4.793257e-01	1.072656e-01	2
37	37	29	196	2.973127e+01	1.702687e+02	8.711111e-01	8.513437e-01	8.680004e-01	3
38	38	43	181	3.780276e+01	1.621972e+02	8.080357e-01	8.109862e-01	8.109862e-01	4
39	39	42	169	3.780276e+01	1.621972e+02	8.009479e-01	8.109862e-01	8.109862e-01	4
40	40	36	151	3.780276e+01	1.621972e+02	8.074866e-01	8.109862e-01	8.109862e-01	4
41	41	35	154	3.780276e+01	1.621972e+02	8.148148e-01	8.109862e-01	8.109862e-01	4
42	42	47	167	3.780276e+01	1.621972e+02	7.803738e-01	8.109862e-01	8.109862e-01	4
43	43	42	153	3.780276e+01	1.621972e+02	7.846154e-01	8.109862e-01	8.109862e-01	4
44	44	32	174	3.780276e+01	1.621972e+02	8.446602e-01	8.109862e-01	8.109862e-01	4
45	45	32	159	3.780276e+01	1.621972e+02	8.324607e-01	8.109862e-01	8.109862e-01	4
46	46	50	159	3.780276e+01	1.621972e+02	7.607656e-01	8.109862e-01	8.109862e-01	4
47	47	33	189	3.780276e+01	1.621972e+02	8.513514e-01	8.109862e-01	8.109862e-01	4
48	48	38	157	3.780276e+01	1.621972e+02	8.051282e-01	8.109862e-01	8.109862e-01	4
49	49	32	175	3.780276e+01	1.621972e+02	8.454106e-01	8.109862e-01	8.109862e-01	4
50	50	42	171	3.780276e+01	1.621972e+02	8.028169e-01	8.109862e-01	8.109862e-01	4
51	51	39	172	3.780276e+01	1.621972e+02	8.151659e-01	8.109862e-01	8.109862e-01	4
52	52	37	168	3.780276e+01	1.621972e+02	8.195122e-01	8.109862e-01	8.109862e-01	4
53	53	33	170	3.780276e+01	1.621972e+02	8.374384e-01	8.109862e-01	8.109862e-01	4
54	54	33	164	3.780276e+01	1.621972e+02	8.324873e-01	8.109862e-01	8.109862e-01	4
55	55	35	181	3.780276e+01	1.621972e+02	8.379630e-01	8.109862e-01	8.109862e-01	4
56	56	37	182	3.780276e+01	1.621972e+02	8.310502e-01	8.109862e-01	8.109862e-01	4
57	57	34	165	3.780276e+01	1.621972e+02	8.291457e-01	8.109862e-01	8.109862e-01	4
58	58	42	157	3.780276e+01	1.621972e+02	7.889447e-01	8.109862e-01	8.109862e-01	4
59	59	38	152	3.780276e+01	1.621972e+02	8.000000e-01	8.109862e-01	8.109862e-01	4
60	60	45	149	3.780276e+01	1.621972e+02	7.680412e-01	8.109862e-01	8.109862e-01	4
61	61	39	155	3.780276e+01	1.621972e+02	7.989691e-01	8.109862e-01	8.109862e-01	4
62	62	38	150	3.780276e+01	1.621972e+02	7.978723e-01	8.109862e-01	8.109862e-01	4
63	63	35	185	3.780276e+01	1.621972e+02	8.409091e-01	8.109862e-01	8.109862e-01	4
64	64	38	151	3.780276e+01	1.621972e+02	7.989418e-01	8.109862e-01	8.109862e-01	4
65	65	29	168	3.780276e+01	1.621972e+02	8.527919e-01	8.109862e-01	8.109862e-01	4
66	66	50	159	3.780276e+01	1.621972e+02	7.607656e-01	8.109862e-01	8.109862e-01	4
67	67	45	144	3.780276e+01	1.621972e+02	7.619048e-01	8.109862e-01	8.109862e-01	4
68	68	39	156	3.780276e+01	1.621972e+02	8.000000e-01	8.109862e-01	8.109862e-01	4
69	69	54	149	3.780276e+01	1.621972e+02	7.339901e-01	8.109862e-01	8.109862e-01	4
70	70	46	132	3.780276e+01	1.621972e+02	7.415730e-01	8.109862e-01	8.109862e-01	4
71	71	35	153	3.780276e+01	1.621972e+02	8.138298e-01	8.109862e-01	8.109862e-01	4
72	72	33	176	3.780276e+01	1.621972e+02	8.421053e-01	8.109862e-01	8.109862e-01	4
73	73	34	149	3.780276e+01	1.621972e+02	8.142077e-01	8.109862e-01	8.109862e-01	4
74	74	46	176	3.780276e+01	1.621972e+02	7.927928e-01	8.109862e-01	8.109862e-01	4
75	75	31	179	3.780276e+01	1.621972e+02	8.523810e-01	8.109862e-01	8.109862e-01	4
76	76	50	160	3.780276e+01	1.621972e+02	7.619048e-01	8.109862e-01	8.109862e-01	4
77	77	40	168	3.780276e+01	1.621972e+02	8.076923e-01	8.109862e-01	8.109862e-01	4
78	78	37	151	3.780276e+01	1.621972e+02	8.031915e-01	8.109862e-01	8.109862e-01	4
79	79	40	171	3.780276e+01	1.621972e+02	8.104265e-01	8.109862e-01	8.109862e-01	4
80	80	35	148	3.780276e+01	1.621972e+02	8.087432e-01	8.109862e-01	8.109862e-01	4
81	81	42	155	3.780276e+01	1.621972e+02	7.868020e-01	8.109862e-01	8.109862e-01	4
82	82	28	160	3.780276e+01	1.621972e+02	8.510638e-01	8.109862e-01	8.109862e-01	4
83	83	34	162	3.780276e+01	1.621972e+02	8.265306e-01	8.109862e-01	8.109862e-01	4
84	84	33	172	3.780276e+01	1.621972e+02	8.390244e-01	8.109862e-01	8.109862e-01	4
85	85	40	146	3.780276e+01	1.621972e+02	7.849462e-01	8.109862e-01	8.109862e-01	4
86	86	41	192	3.780276e+01	1.621972e+02	8.240343e-01	8.109862e-01	8.109862e-01	4
87	87	31	168	3.780276e+01	1.621972e+02	8.442211e-01	8.109862e-01	8.109862e-01	4
88	88	35	179	3.780276e+01	1.621972e+02	8.364486e-01	8.109862e-01	8.109862e-01	4
89	89	33	144	3.780276e+01	1.621972e+02	8.135593e-01	8.109862e-01	8.109862e-01	4
90	90	35	187	3.780276e+01	1.621972e+02	8.423423e-01	8.109862e-01	8.109862e-01	4
91	91	31	161	3.780276e+01	1.621972e+02	8.385417e-01	8.109862e-01	8.109862e-01	4
92	92	34	156	3.780276e+01	1.621972e+02	8.210526e-01	8.109862e-01	8.109862e-01	4
93	93	32	156	3.780276e+01	1.621972e+02	8.297872e-01	8.109862e-01	8.109862e-01	4
94	94	42	150	3.780276e+01	1.621972e+02	7.812500e-01	8.109862e-01	8.109862e-01	4
95	95	52	144	3.780276e+01	1.621972e+02	7.346939e-01	8.109862e-01	8.109862e-01	4
96	96	33	190	3.780276e+01	1.621972e+02	8.520179e-01	8.109862e-01	8.109862e-01	4
97	97	38	178	3.780276e+01	1.621972e+02	8.240741e-01	8.109862e-01	8.109862e-01	4
98	98	38	177	3.780276e+01	1.621972e+02	8.232558e-01	8.109862e-01	8.109862e-01	4
99	99	43	182	3.780276e+01	1.621972e+02	8.088889e-01	8.109862e-01	8.109862e-01	4
100	100	37	167	3.780276e+01	1.621972e+02	8.186275e-01	8.109862e-01	8.109862e-01	4
101	101	35	154	3.780276e+01	1.621972e+02	8.148148e-01	8.109862e-01	8.109862e-01	4
102	102	31	164	3.780276e+01	1.621972e+02	8.410256e-01	8.109862e-01	8.109862e-01	4
103	103	35	157	3.780276e+01	1.621972e+02	8.177083e-01	8.109862e-01	8.109862e-01	4
104	104	39	168	3.780276e+01	1.621972e+02	8.115942e-01	8.109862e-01	8.109862e-01	4
105	105	40	174	3.780276e+01	1.621972e+02	8.130841e-01	8.109862e-01	8.109862e-01	4
106	106	42	149	3.780276e+01	1.621972e+02	7.801047e-01	8.109862e-01	8.109862e-01	4
107	107	43	178	3.780276e+01	1.621972e+02	8.054299e-01	8.109862e-01	8.109862e-01	4
108	108	31	153	3.780276e+01	1.621972e+02	8.315217e-01	8.109862e-01	8.109862e-01	4
109	109	38	146	3.780276e+01	1.621972e+02	7.934783e-01	8.109862e-01	8.109862e-01	4
110	110	42	150	3.780276e+01	1.621972e+02	7.812500e-01	8.109862e-01	8.109862e-01	4
111	111	35	154	3.780276e+01	1.621972e+02	8.148148e-01	8.109862e-01	8.109862e-01	4
112	112	47	178	3.780276e+01	1.621972e+02	7.911111e-01	8.109862e-01	8.109862e-01	4
113	113	34	185	3.780276e+01	1.621972e+02	8.447489e-01	8.109862e-01	8.109862e-01	4
114	114	48	160	3.780276e+01	1.621972e+02	7.692308e-01	8.109862e-01	8.109862e-01	4
115	115	25	142	3.780276e+01	1.621972e+02	8.502994e-01	8.109862e-01	8.109862e-01	4
116	116	35	141	3.780276e+01	1.621972e+02	8.011364e-01	8.109862e-01	8.109862e-01	4
117	117	35	164	3.780276e+01	1.621972e+02	8.241206e-01	8.109862e-01	8.109862e-01	4
118	118	34	165	3.780276e+01	1.621972e+02	8.291457e-01	8.109862e-01	8.109862e-01	4
119	119	30	143	3.780276e+01	1.621972e+02	8.265896e-01	8.109862e-01	8.109862e-01	4
120	120	44	180	3.780276e+01	1.621972e+02	8.035714e-01	8.109862e-01	8.109862e-01	4
121	121	45	173	3.780276e+01	1.621972e+02	7.935780e-01	8.109862e-01	8.109862e-01	4
122	122	32	173	3.780276e+01	1.621972e+02	8.439024e-01	8.109862e-01	8.109862e-01	4
123	123	35	157	3.780276e+01	1.621972e+02	8.177083e-01	8.109862e-01	8.109862e-01	4
124	124	41	184	3.780276e+01	1.621972e+02	8.177778e-01	8.109862e-01	8.109862e-01	4
125	125	32	173	3.780276e+01	1.621972e+02	8.439024e-01	8.109862e-01	8.109862e-01	4
126	126	20	170	3.780276e+01	1.621972e+02	8.947368e-01	8.109862e-01	8.109862e-01	4
127	127	40	177	3.780276e+01	1.621972e+02	8.156682e-01	8.109862e-01	8.109862e-01	4
128	128	34	146	3.780276e+01	1.621972e+02	8.111111e-01	8.109862e-01	8.109862e-01	4
129	129	38	165	3.780276e+01	1.621972e+02	8.128079e-01	8.109862e-01	8.109862e-01	4
130	130	47	176	3.780276e+01	1.621972e+02	7.892377e-01	8.109862e-01	8.109862e-01	4
131	131	36	161	3.780276e+01	1.621972e+02	8.172589e-01	8.109862e-01	8.109862e-01	4
132	132	48	158	3.780276e+01	1.621972e+02	7.669903e-01	8.109862e-01	8.109862e-01	4
133	133	33	192	3.780276e+01	1.621972e+02	8.533333e-01	8.109862e-01	8.109862e-01	4
134	134	44	152	3.780276e+01	1.621972e+02	7.755102e-01	8.109862e-01	8.109862e-01	4
135	135	38	157	3.780276e+01	1.621972e+02	8.051282e-01	8.109862e-01	8.109862e-01	4
136	136	35	157	3.780276e+01	1.621972e+02	8.177083e-01	8.109862e-01	8.109862e-01	4
137	137	36	164	3.780276e+01	1.621972e+02	8.200000e-01	8.109862e-01	8.109862e-01	4
138	138	40	174	3.780276e+01	1.621972e+02	8.130841e-01	8.109862e-01	8.109862e-01	4
139	139	35	193	3.780276e+01	1.621972e+02	8.464912e-01	8.109862e-01	8.109862e-01	4
140	140	33	170	3.780276e+01	1.621972e+02	8.374384e-01	8.109862e-01	8.109862e-01	4
141	141	35	168	3.780276e+01	1.621972e+02	8.275862e-01	8.109862e-01	8.109862e-01	4
142	142	40	161	3.780276e+01	1.621972e+02	8.009950e-01	8.109862e-01	8.109862e-01	4
143	143	33	159	3.780276e+01	1.621972e+02	8.281250e-01	8.109862e-01	8.109862e-01	4
144	144	37	153	3.780276e+01	1.621972e+02	8.052632e-01	8.109862e-01	8.109862e-01	4
145	145	24	151	3.780276e+01	1.621972e+02	8.628571e-01	8.109862e-01	8.109862e-01	4
146	146	36	159	3.780276e+01	1.621972e+02	8.153846e-01	8.109862e-01	8.109862e-01	4
147	147	47	161	3.780276e+01	1.621972e+02	7.740385e-01	8.109862e-01	8.109862e-01	4
148	148	28	176	3.780276e+01	1.621972e+02	8.627451e-01	8.109862e-01	8.109862e-01	4
149	149	32	143	3.780276e+01	1.621972e+02	8.171429e-01	8.109862e-01	8.109862e-01	4
150	150	45	175	3.780276e+01	1.621972e+02	7.954545e-01	8.109862e-01	8.109862e-01	4
151	151	27	159	3.780276e+01	1.621972e+02	8.548387e-01	8.109862e-01	8.109862e-01	4
152	152	32	156	3.780276e+01	1.621972e+02	8.297872e-01	8.109862e-01	8.109862e-01	4
153	153	33	140	3.780276e+01	1.621972e+02	8.092486e-01	8.109862e-01	8.109862e-01	4
154	154	37	148	3.780276e+01	1.621972e+02	8.000000e-01	8.109862e-01	8.109862e-01	4
155	155	47	165	3.780276e+01	1.621972e+02	7.783019e-01	8.109862e-01	8.109862e-01	4
156	156	38	157	3.780276e+01	1.621972e+02	8.051282e-01	8.109862e-01	8.109862e-01	4
157	157	48	157	3.780276e+01	1.621972e+02	7.658537e-01	8.109862e-01	8.109862e-01	4
158	158	124	61	1.203538e+02	7.964615e+01	3.297297e-01	3.982308e-01	1.079599e-01	1
159	159	170	24	1.784080e+02	2.159197e+01	1.237113e-01	1.079599e-01	1.079599e-01	1
160	160	169	16	1.784080e+02	2.159197e+01	8.648649e-02	1.079599e-01	1.079599e-01	1
161	161	188	24	1.784080e+02	2.159197e+01	1.132075e-01	1.079599e-01	1.079599e-01	1
162	162	160	22	1.784080e+02	2.159197e+01	1.208791e-01	1.079599e-01	1.079599e-01	1
163	163	164	19	1.784080e+02	2.159197e+01	1.038251e-01	1.079599e-01	1.079599e-01	1
164	164	188	27	1.784080e+02	2.159197e+01	1.255814e-01	1.079599e-01	1.079599e-01	1
165	165	169	16	1.784080e+02	2.159197e+01	8.648649e-02	1.079599e-01	1.079599e-01	1
166	166	196	21	1.784080e+02	2.159197e+01	9.677419e-02	1.079599e-01	1.079599e-01	1
167	167	177	25	1.784080e+02	2.159197e+01	1.237624e-01	1.079599e-01	1.079599e-01	1
168	168	168	29	1.784080e+02	2.159197e+01	1.472081e-01	1.079599e-01	1.079599e-01	1
169	169	162	18	1.784080e+02	2.159197e+01	1.000000e-01	1.079599e-01	1.079599e-01	1
170	170	194	20	1.784080e+02	2.159197e+01	9.345794e-02	1.079599e-01	1.079599e-01	1
171	171	197	16	1.784080e+02	2.159197e+01	7.511737e-02	1.079599e-01	1.079599e-01	1
172	172	175	14	1.784080e+02	2.159197e+01	7.407407e-02	1.079599e-01	1.079599e-01	1
173	173	175	27	1.784080e+02	2.159197e+01	1.336634e-01	1.079599e-01	1.079599e-01	1
174	174	195	18	1.784080e+02	2.159197e+01	8.450704e-02	1.079599e-01	1.079599e-01	1
175	175	175	24	1.784080e+02	2.159197e+01	1.206030e-01	1.079599e-01	1.079599e-01	1
176	176	168	14	1.784080e+02	2.159197e+01	7.692308e-02	1.079599e-01	1.079599e-01	1
177	177	182	24	1.784080e+02	2.159197e+01	1.165049e-01	1.079599e-01	1.079599e-01	1
178	178	182	14	1.784080e+02	2.159197e+01	7.142857e-02	1.079599e-01	1.079599e-01	1
179	179	168	22	1.784080e+02	2.159197e+01	1.157895e-01	1.079599e-01	1.079599e-01	1
180	180	168	32	1.784080e+02	2.159197e+01	1.600000e-01	1.079599e-01	1.079599e-01	1
181	181	183	19	1.784080e+02	2.159197e+01	9.405941e-02	1.079599e-01	1.079599e-01	1
182	182	194	22	1.784080e+02	2.159197e+01	1.018519e-01	1.079599e-01	1.079599e-01	1
183	183	178	20	1.784080e+02	2.159197e+01	1.010101e-01	1.079599e-01	1.079599e-01	1
184	184	196	17	1.784080e+02	2.159197e+01	7.981221e-02	1.079599e-01	1.079599e-01	1
185	185	189	24	1.784080e+02	2.159197e+01	1.126761e-01	1.079599e-01	1.079599e-01	1
186	186	190	22	1.784080e+02	2.159197e+01	1.037736e-01	1.079599e-01	1.079599e-01	1
187	187	170	25	1.784080e+02	2.159197e+01	1.282051e-01	1.079599e-01	1.079599e-01	1
188	188	170	20	1.784080e+02	2.159197e+01	1.052632e-01	1.079599e-01	1.079599e-01	1
189	189	188	19	1.784080e+02	2.159197e+01	9.178744e-02	1.079599e-01	1.079599e-01	1
190	190	175	27	1.784080e+02	2.159197e+01	1.336634e-01	1.079599e-01	1.079599e-01	1
191	191	163	23	1.784080e+02	2.159197e+01	1.236559e-01	1.079599e-01	1.079599e-01	1
192	192	190	19	1.784080e+02	2.159197e+01	9.090909e-02	1.079599e-01	1.079599e-01	1
193	193	175	24	1.784080e+02	2.159197e+01	1.206030e-01	1.079599e-01	1.079599e-01	1
194	194	164	24	1.784080e+02	2.159197e+01	1.276596e-01	1.079599e-01	1.079599e-01	1
195	195	181	17	1.784080e+02	2.159197e+01	8.585859e-02	1.079599e-01	1.079599e-01	1
196	196	178	25	1.784080e+02	2.159197e+01	1.231527e-01	1.079599e-01	1.079599e-01	1
197	197	165	21	1.784080e+02	2.159197e+01	1.129032e-01	1.079599e-01	1.079599e-01	1
198	198	185	22	1.784080e+02	2.159197e+01	1.062802e-01	1.079599e-01	1.079599e-01	1
199	199	170	20	1.784080e+02	2.159197e+01	1.052632e-01	1.079599e-01	1.079599e-01	1
200	200	180	17	1.784080e+02	2.159197e+01	8.629442e-02	1.079599e-01	1.079599e-01	1
