# Supplementary material for: Cochaperones convey the energy of ATP hydrolysis for directional action of Hsp90
Source: Nat Commun. 2024 Jan 17;15:569. doi: 10.1038/s41467-024-44847-6 (PMC10794413; doi:10.1038/s41467-024-44847-6)
Supplement: Supplementary file 6 — Source Data [file 41467_2024_44847_MOESM6_ESM.zip › SourceData_Simulations/1_Simulations_0kT/sim_0kT_mol147of200.txt]

coordinates	16.93	222.84	144.93	222.84
time(s)	frame	Idon(a.u.)	Iacc(a.u.)	Idon ideal(a.u.)	Iacc ideal(a.u.)	FRET	FRET ideal (blurr)	FRET ideal	state sequence
1	1	47	177	3.242215e+01	1.675779e+02	7.901786e-01	8.378893e-01	8.378893e-01	3
2	2	34	158	3.242215e+01	1.675779e+02	8.229167e-01	8.378893e-01	8.378893e-01	3
3	3	36	155	3.903687e+01	1.609631e+02	8.115183e-01	8.048156e-01	8.378893e-01	3
4	4	58	143	4.644481e+01	1.535552e+02	7.114428e-01	7.677759e-01	7.677759e-01	4
5	5	55	181	4.644481e+01	1.535552e+02	7.669492e-01	7.677759e-01	7.677759e-01	4
6	6	39	158	4.644481e+01	1.535552e+02	8.020305e-01	7.677759e-01	7.677759e-01	4
7	7	25	162	4.644481e+01	1.535552e+02	8.663102e-01	7.677759e-01	7.677759e-01	4
8	8	52	125	4.644481e+01	1.535552e+02	7.062147e-01	7.677759e-01	7.677759e-01	4
9	9	41	173	4.644481e+01	1.535552e+02	8.084112e-01	7.677759e-01	7.677759e-01	4
10	10	47	127	4.644481e+01	1.535552e+02	7.298851e-01	7.677759e-01	7.677759e-01	4
11	11	42	152	4.644481e+01	1.535552e+02	7.835052e-01	7.677759e-01	7.677759e-01	4
12	12	33	145	4.644481e+01	1.535552e+02	8.146067e-01	7.677759e-01	7.677759e-01	4
13	13	41	164	4.644481e+01	1.535552e+02	8.000000e-01	7.677759e-01	7.677759e-01	4
14	14	48	156	4.644481e+01	1.535552e+02	7.647059e-01	7.677759e-01	7.677759e-01	4
15	15	33	152	4.644481e+01	1.535552e+02	8.216216e-01	7.677759e-01	7.677759e-01	4
16	16	40	159	4.644481e+01	1.535552e+02	7.989950e-01	7.677759e-01	7.677759e-01	4
17	17	53	167	4.644481e+01	1.535552e+02	7.590909e-01	7.677759e-01	7.677759e-01	4
18	18	41	153	4.644481e+01	1.535552e+02	7.886598e-01	7.677759e-01	7.677759e-01	4
19	19	35	152	4.644481e+01	1.535552e+02	8.128342e-01	7.677759e-01	7.677759e-01	4
20	20	49	168	4.644481e+01	1.535552e+02	7.741935e-01	7.677759e-01	7.677759e-01	4
21	21	44	148	4.644481e+01	1.535552e+02	7.708333e-01	7.677759e-01	7.677759e-01	4
22	22	39	178	4.644481e+01	1.535552e+02	8.202765e-01	7.677759e-01	7.677759e-01	4
23	23	51	154	4.644481e+01	1.535552e+02	7.512195e-01	7.677759e-01	7.677759e-01	4
24	24	39	176	4.644481e+01	1.535552e+02	8.186047e-01	7.677759e-01	7.677759e-01	4
25	25	44	166	4.644481e+01	1.535552e+02	7.904762e-01	7.677759e-01	7.677759e-01	4
26	26	55	163	4.644481e+01	1.535552e+02	7.477064e-01	7.677759e-01	7.677759e-01	4
27	27	53	145	4.644481e+01	1.535552e+02	7.323232e-01	7.677759e-01	7.677759e-01	4
28	28	37	156	4.644481e+01	1.535552e+02	8.082902e-01	7.677759e-01	7.677759e-01	4
29	29	54	159	4.644481e+01	1.535552e+02	7.464789e-01	7.677759e-01	7.677759e-01	4
30	30	48	147	4.644481e+01	1.535552e+02	7.538462e-01	7.677759e-01	7.677759e-01	4
31	31	46	156	4.644481e+01	1.535552e+02	7.722772e-01	7.677759e-01	7.677759e-01	4
32	32	44	164	4.644481e+01	1.535552e+02	7.884615e-01	7.677759e-01	7.677759e-01	4
33	33	52	166	4.644481e+01	1.535552e+02	7.614679e-01	7.677759e-01	7.677759e-01	4
34	34	40	156	4.644481e+01	1.535552e+02	7.959184e-01	7.677759e-01	7.677759e-01	4
35	35	59	167	4.644481e+01	1.535552e+02	7.389381e-01	7.677759e-01	7.677759e-01	4
36	36	39	163	4.644481e+01	1.535552e+02	8.069307e-01	7.677759e-01	7.677759e-01	4
37	37	50	131	4.644481e+01	1.535552e+02	7.237569e-01	7.677759e-01	7.677759e-01	4
38	38	44	136	4.644481e+01	1.535552e+02	7.555556e-01	7.677759e-01	7.677759e-01	4
39	39	33	150	4.644481e+01	1.535552e+02	8.196721e-01	7.677759e-01	7.677759e-01	4
40	40	51	141	4.644481e+01	1.535552e+02	7.343750e-01	7.677759e-01	7.677759e-01	4
41	41	30	161	4.644481e+01	1.535552e+02	8.429319e-01	7.677759e-01	7.677759e-01	4
42	42	36	163	4.644481e+01	1.535552e+02	8.190955e-01	7.677759e-01	7.677759e-01	4
43	43	39	167	4.644481e+01	1.535552e+02	8.106796e-01	7.677759e-01	7.677759e-01	4
44	44	47	170	4.644481e+01	1.535552e+02	7.834101e-01	7.677759e-01	7.677759e-01	4
45	45	54	136	4.644481e+01	1.535552e+02	7.157895e-01	7.677759e-01	7.677759e-01	4
46	46	49	149	4.644481e+01	1.535552e+02	7.525253e-01	7.677759e-01	7.677759e-01	4
47	47	55	151	4.644481e+01	1.535552e+02	7.330097e-01	7.677759e-01	7.677759e-01	4
48	48	51	168	4.644481e+01	1.535552e+02	7.671233e-01	7.677759e-01	7.677759e-01	4
49	49	58	152	4.644481e+01	1.535552e+02	7.238095e-01	7.677759e-01	7.677759e-01	4
50	50	41	138	4.644481e+01	1.535552e+02	7.709497e-01	7.677759e-01	7.677759e-01	4
51	51	53	152	4.644481e+01	1.535552e+02	7.414634e-01	7.677759e-01	7.677759e-01	4
52	52	47	150	4.644481e+01	1.535552e+02	7.614213e-01	7.677759e-01	7.677759e-01	4
53	53	42	144	4.644481e+01	1.535552e+02	7.741935e-01	7.677759e-01	7.677759e-01	4
54	54	49	151	4.644481e+01	1.535552e+02	7.550000e-01	7.677759e-01	7.677759e-01	4
55	55	51	151	4.644481e+01	1.535552e+02	7.475248e-01	7.677759e-01	7.677759e-01	4
56	56	50	163	4.644481e+01	1.535552e+02	7.652582e-01	7.677759e-01	7.677759e-01	4
57	57	50	154	4.644481e+01	1.535552e+02	7.549020e-01	7.677759e-01	7.677759e-01	4
58	58	44	146	4.644481e+01	1.535552e+02	7.684211e-01	7.677759e-01	7.677759e-01	4
59	59	51	151	4.644481e+01	1.535552e+02	7.475248e-01	7.677759e-01	7.677759e-01	4
60	60	41	136	4.644481e+01	1.535552e+02	7.683616e-01	7.677759e-01	7.677759e-01	4
61	61	53	154	4.644481e+01	1.535552e+02	7.439614e-01	7.677759e-01	7.677759e-01	4
62	62	43	128	4.644481e+01	1.535552e+02	7.485380e-01	7.677759e-01	7.677759e-01	4
63	63	46	174	4.644481e+01	1.535552e+02	7.909091e-01	7.677759e-01	7.677759e-01	4
64	64	39	140	4.644481e+01	1.535552e+02	7.821229e-01	7.677759e-01	7.677759e-01	4
65	65	47	160	4.644481e+01	1.535552e+02	7.729469e-01	7.677759e-01	7.677759e-01	4
66	66	47	144	4.644481e+01	1.535552e+02	7.539267e-01	7.677759e-01	7.677759e-01	4
67	67	49	148	4.644481e+01	1.535552e+02	7.512690e-01	7.677759e-01	7.677759e-01	4
68	68	49	155	4.644481e+01	1.535552e+02	7.598039e-01	7.677759e-01	7.677759e-01	4
69	69	47	159	4.644481e+01	1.535552e+02	7.718447e-01	7.677759e-01	7.677759e-01	4
70	70	40	148	4.644481e+01	1.535552e+02	7.872340e-01	7.677759e-01	7.677759e-01	4
71	71	45	145	4.644481e+01	1.535552e+02	7.631579e-01	7.677759e-01	7.677759e-01	4
72	72	33	145	4.644481e+01	1.535552e+02	8.146067e-01	7.677759e-01	7.677759e-01	4
73	73	45	158	4.644481e+01	1.535552e+02	7.783251e-01	7.677759e-01	7.677759e-01	4
74	74	47	159	4.644481e+01	1.535552e+02	7.718447e-01	7.677759e-01	7.677759e-01	4
75	75	44	146	4.644481e+01	1.535552e+02	7.684211e-01	7.677759e-01	7.677759e-01	4
76	76	48	169	4.644481e+01	1.535552e+02	7.788018e-01	7.677759e-01	7.677759e-01	4
77	77	40	158	4.644481e+01	1.535552e+02	7.979798e-01	7.677759e-01	7.677759e-01	4
78	78	48	156	4.644481e+01	1.535552e+02	7.647059e-01	7.677759e-01	7.677759e-01	4
79	79	49	153	4.644481e+01	1.535552e+02	7.574257e-01	7.677759e-01	7.677759e-01	4
80	80	47	161	4.644481e+01	1.535552e+02	7.740385e-01	7.677759e-01	7.677759e-01	4
81	81	34	167	4.644481e+01	1.535552e+02	8.308458e-01	7.677759e-01	7.677759e-01	4
82	82	40	153	4.644481e+01	1.535552e+02	7.927461e-01	7.677759e-01	7.677759e-01	4
83	83	41	150	4.644481e+01	1.535552e+02	7.853403e-01	7.677759e-01	7.677759e-01	4
84	84	48	159	4.644481e+01	1.535552e+02	7.681159e-01	7.677759e-01	7.677759e-01	4
85	85	46	145	4.644481e+01	1.535552e+02	7.591623e-01	7.677759e-01	7.677759e-01	4
86	86	58	129	4.644481e+01	1.535552e+02	6.898396e-01	7.677759e-01	7.677759e-01	4
87	87	43	170	4.644481e+01	1.535552e+02	7.981221e-01	7.677759e-01	7.677759e-01	4
88	88	53	141	4.644481e+01	1.535552e+02	7.268041e-01	7.677759e-01	7.677759e-01	4
89	89	50	159	4.644481e+01	1.535552e+02	7.607656e-01	7.677759e-01	7.677759e-01	4
90	90	36	171	4.644481e+01	1.535552e+02	8.260870e-01	7.677759e-01	7.677759e-01	4
91	91	52	162	4.644481e+01	1.535552e+02	7.570093e-01	7.677759e-01	7.677759e-01	4
92	92	42	143	4.644481e+01	1.535552e+02	7.729730e-01	7.677759e-01	7.677759e-01	4
93	93	50	167	4.644481e+01	1.535552e+02	7.695853e-01	7.677759e-01	7.677759e-01	4
94	94	45	133	4.644481e+01	1.535552e+02	7.471910e-01	7.677759e-01	7.677759e-01	4
95	95	40	160	4.644481e+01	1.535552e+02	8.000000e-01	7.677759e-01	7.677759e-01	4
96	96	48	146	4.644481e+01	1.535552e+02	7.525773e-01	7.677759e-01	7.677759e-01	4
97	97	53	162	4.644481e+01	1.535552e+02	7.534884e-01	7.677759e-01	7.677759e-01	4
98	98	52	155	4.644481e+01	1.535552e+02	7.487923e-01	7.677759e-01	7.677759e-01	4
99	99	43	178	4.644481e+01	1.535552e+02	8.054299e-01	7.677759e-01	7.677759e-01	4
100	100	39	147	4.644481e+01	1.535552e+02	7.903226e-01	7.677759e-01	7.677759e-01	4
101	101	46	149	4.644481e+01	1.535552e+02	7.641026e-01	7.677759e-01	7.677759e-01	4
102	102	41	163	4.644481e+01	1.535552e+02	7.990196e-01	7.677759e-01	7.677759e-01	4
103	103	46	146	4.644481e+01	1.535552e+02	7.604167e-01	7.677759e-01	7.677759e-01	4
104	104	40	142	4.644481e+01	1.535552e+02	7.802198e-01	7.677759e-01	7.677759e-01	4
105	105	41	150	4.644481e+01	1.535552e+02	7.853403e-01	7.677759e-01	7.677759e-01	4
106	106	44	141	4.644481e+01	1.535552e+02	7.621622e-01	7.677759e-01	7.677759e-01	4
107	107	49	132	4.644481e+01	1.535552e+02	7.292818e-01	7.677759e-01	7.677759e-01	4
108	108	51	139	4.644481e+01	1.535552e+02	7.315789e-01	7.677759e-01	7.677759e-01	4
109	109	39	164	4.644481e+01	1.535552e+02	8.078818e-01	7.677759e-01	7.677759e-01	4
110	110	38	152	4.644481e+01	1.535552e+02	8.000000e-01	7.677759e-01	7.677759e-01	4
111	111	44	148	4.644481e+01	1.535552e+02	7.708333e-01	7.677759e-01	7.677759e-01	4
112	112	42	135	4.644481e+01	1.535552e+02	7.627119e-01	7.677759e-01	7.677759e-01	4
113	113	51	147	4.644481e+01	1.535552e+02	7.424242e-01	7.677759e-01	7.677759e-01	4
114	114	50	179	4.644481e+01	1.535552e+02	7.816594e-01	7.677759e-01	7.677759e-01	4
115	115	54	157	4.644481e+01	1.535552e+02	7.440758e-01	7.677759e-01	7.677759e-01	4
116	116	46	150	4.644481e+01	1.535552e+02	7.653061e-01	7.677759e-01	7.677759e-01	4
117	117	48	156	4.644481e+01	1.535552e+02	7.647059e-01	7.677759e-01	7.677759e-01	4
118	118	42	156	4.644481e+01	1.535552e+02	7.878788e-01	7.677759e-01	7.677759e-01	4
119	119	49	165	4.644481e+01	1.535552e+02	7.710280e-01	7.677759e-01	7.677759e-01	4
120	120	118	78	1.186275e+02	8.137247e+01	3.979592e-01	4.068623e-01	7.677759e-01	4
121	121	154	8	1.921984e+02	7.801602e+00	4.938272e-02	3.900801e-02	3.900801e-02	1
122	122	169	8	1.921984e+02	7.801602e+00	4.519774e-02	3.900801e-02	3.900801e-02	1
123	123	205	9	1.921984e+02	7.801602e+00	4.205607e-02	3.900801e-02	3.900801e-02	1
124	124	181	8	1.921984e+02	7.801602e+00	4.232804e-02	3.900801e-02	3.900801e-02	1
125	125	178	11	1.921984e+02	7.801602e+00	5.820106e-02	3.900801e-02	3.900801e-02	1
126	126	207	5	1.921984e+02	7.801602e+00	2.358491e-02	3.900801e-02	3.900801e-02	1
127	127	197	7	1.921984e+02	7.801602e+00	3.431373e-02	3.900801e-02	3.900801e-02	1
128	128	194	9	1.921984e+02	7.801602e+00	4.433498e-02	3.900801e-02	3.900801e-02	1
129	129	195	8	1.921984e+02	7.801602e+00	3.940887e-02	3.900801e-02	3.900801e-02	1
130	130	228	6	1.921984e+02	7.801602e+00	2.564103e-02	3.900801e-02	3.900801e-02	1
131	131	213	5	1.921984e+02	7.801602e+00	2.293578e-02	3.900801e-02	3.900801e-02	1
132	132	178	8	1.921984e+02	7.801602e+00	4.301075e-02	3.900801e-02	3.900801e-02	1
133	133	165	7	1.921984e+02	7.801602e+00	4.069767e-02	3.900801e-02	3.900801e-02	1
134	134	189	9	1.921984e+02	7.801602e+00	4.545455e-02	3.900801e-02	3.900801e-02	1
135	135	194	6	1.921984e+02	7.801602e+00	3.000000e-02	3.900801e-02	3.900801e-02	1
136	136	205	11	1.921984e+02	7.801602e+00	5.092593e-02	3.900801e-02	3.900801e-02	1
137	137	153	7	1.921984e+02	7.801602e+00	4.375000e-02	3.900801e-02	3.900801e-02	1
138	138	209	3	1.921984e+02	7.801602e+00	1.415094e-02	3.900801e-02	3.900801e-02	1
139	139	197	7	1.921984e+02	7.801602e+00	3.431373e-02	3.900801e-02	3.900801e-02	1
140	140	85	102	8.573096e+01	1.142690e+02	5.454545e-01	5.713452e-01	7.677759e-01	4
141	141	45	145	4.644481e+01	1.535552e+02	7.631579e-01	7.677759e-01	7.677759e-01	4
142	142	56	149	4.644481e+01	1.535552e+02	7.268293e-01	7.677759e-01	7.677759e-01	4
143	143	38	122	4.644481e+01	1.535552e+02	7.625000e-01	7.677759e-01	7.677759e-01	4
144	144	51	156	4.644481e+01	1.535552e+02	7.536232e-01	7.677759e-01	7.677759e-01	4
145	145	48	143	4.644481e+01	1.535552e+02	7.486911e-01	7.677759e-01	7.677759e-01	4
146	146	55	155	4.644481e+01	1.535552e+02	7.380952e-01	7.677759e-01	7.677759e-01	4
147	147	32	147	4.644481e+01	1.535552e+02	8.212291e-01	7.677759e-01	7.677759e-01	4
148	148	44	148	4.644481e+01	1.535552e+02	7.708333e-01	7.677759e-01	7.677759e-01	4
149	149	51	165	4.644481e+01	1.535552e+02	7.638889e-01	7.677759e-01	7.677759e-01	4
150	150	42	143	4.644481e+01	1.535552e+02	7.729730e-01	7.677759e-01	7.677759e-01	4
151	151	45	143	4.644481e+01	1.535552e+02	7.606383e-01	7.677759e-01	7.677759e-01	4
152	152	107	94	1.002908e+02	9.970925e+01	4.676617e-01	4.985462e-01	7.677759e-01	4
153	153	171	11	1.921984e+02	7.801602e+00	6.043956e-02	3.900801e-02	3.900801e-02	1
154	154	174	12	1.921984e+02	7.801602e+00	6.451613e-02	3.900801e-02	3.900801e-02	1
155	155	128	68	1.271783e+02	7.282173e+01	3.469388e-01	3.641086e-01	3.900801e-02	1
156	156	41	175	4.644481e+01	1.535552e+02	8.101852e-01	7.677759e-01	7.677759e-01	4
157	157	44	135	4.644481e+01	1.535552e+02	7.541899e-01	7.677759e-01	7.677759e-01	4
158	158	43	159	4.644481e+01	1.535552e+02	7.871287e-01	7.677759e-01	7.677759e-01	4
159	159	40	150	4.644481e+01	1.535552e+02	7.894737e-01	7.677759e-01	7.677759e-01	4
160	160	56	162	4.644481e+01	1.535552e+02	7.431193e-01	7.677759e-01	7.677759e-01	4
161	161	38	122	4.644481e+01	1.535552e+02	7.625000e-01	7.677759e-01	7.677759e-01	4
162	162	62	155	4.644481e+01	1.535552e+02	7.142857e-01	7.677759e-01	7.677759e-01	4
163	163	44	129	4.644481e+01	1.535552e+02	7.456647e-01	7.677759e-01	7.677759e-01	4
164	164	44	165	4.644481e+01	1.535552e+02	7.894737e-01	7.677759e-01	7.677759e-01	4
165	165	44	171	4.644481e+01	1.535552e+02	7.953488e-01	7.677759e-01	7.677759e-01	4
166	166	36	148	4.644481e+01	1.535552e+02	8.043478e-01	7.677759e-01	7.677759e-01	4
167	167	52	159	4.644481e+01	1.535552e+02	7.535545e-01	7.677759e-01	7.677759e-01	4
168	168	33	148	4.644481e+01	1.535552e+02	8.176796e-01	7.677759e-01	7.677759e-01	4
169	169	43	155	4.644481e+01	1.535552e+02	7.828283e-01	7.677759e-01	7.677759e-01	4
170	170	43	149	4.644481e+01	1.535552e+02	7.760417e-01	7.677759e-01	7.677759e-01	4
171	171	62	146	4.644481e+01	1.535552e+02	7.019231e-01	7.677759e-01	7.677759e-01	4
172	172	48	142	4.644481e+01	1.535552e+02	7.473684e-01	7.677759e-01	7.677759e-01	4
173	173	45	152	4.644481e+01	1.535552e+02	7.715736e-01	7.677759e-01	7.677759e-01	4
174	174	43	136	4.644481e+01	1.535552e+02	7.597765e-01	7.677759e-01	7.677759e-01	4
175	175	47	124	4.644481e+01	1.535552e+02	7.251462e-01	7.677759e-01	7.677759e-01	4
176	176	49	149	4.644481e+01	1.535552e+02	7.525253e-01	7.677759e-01	7.677759e-01	4
177	177	56	151	4.644481e+01	1.535552e+02	7.294686e-01	7.677759e-01	7.677759e-01	4
178	178	44	141	4.644481e+01	1.535552e+02	7.621622e-01	7.677759e-01	7.677759e-01	4
179	179	38	148	4.644481e+01	1.535552e+02	7.956989e-01	7.677759e-01	7.677759e-01	4
180	180	65	147	4.644481e+01	1.535552e+02	6.933962e-01	7.677759e-01	7.677759e-01	4
181	181	43	147	4.644481e+01	1.535552e+02	7.736842e-01	7.677759e-01	7.677759e-01	4
182	182	44	152	4.644481e+01	1.535552e+02	7.755102e-01	7.677759e-01	7.677759e-01	4
183	183	40	134	4.644481e+01	1.535552e+02	7.701149e-01	7.677759e-01	7.677759e-01	4
184	184	49	130	4.644481e+01	1.535552e+02	7.262570e-01	7.677759e-01	7.677759e-01	4
185	185	58	172	4.644481e+01	1.535552e+02	7.478261e-01	7.677759e-01	7.677759e-01	4
186	186	47	156	4.644481e+01	1.535552e+02	7.684729e-01	7.677759e-01	7.677759e-01	4
187	187	51	149	4.644481e+01	1.535552e+02	7.450000e-01	7.677759e-01	7.677759e-01	4
188	188	44	156	4.644481e+01	1.535552e+02	7.800000e-01	7.677759e-01	7.677759e-01	4
189	189	38	146	4.644481e+01	1.535552e+02	7.934783e-01	7.677759e-01	7.677759e-01	4
190	190	59	150	4.644481e+01	1.535552e+02	7.177033e-01	7.677759e-01	7.677759e-01	4
191	191	44	149	4.644481e+01	1.535552e+02	7.720207e-01	7.677759e-01	7.677759e-01	4
192	192	75	147	4.644481e+01	1.535552e+02	6.621622e-01	7.677759e-01	7.677759e-01	4
193	193	49	151	4.644481e+01	1.535552e+02	7.550000e-01	7.677759e-01	7.677759e-01	4
194	194	57	139	4.644481e+01	1.535552e+02	7.091837e-01	7.677759e-01	7.677759e-01	4
195	195	43	162	4.644481e+01	1.535552e+02	7.902439e-01	7.677759e-01	7.677759e-01	4
196	196	58	148	4.644481e+01	1.535552e+02	7.184466e-01	7.677759e-01	7.677759e-01	4
197	197	35	151	4.644481e+01	1.535552e+02	8.118280e-01	7.677759e-01	7.677759e-01	4
198	198	48	164	4.644481e+01	1.535552e+02	7.735849e-01	7.677759e-01	7.677759e-01	4
199	199	45	141	4.644481e+01	1.535552e+02	7.580645e-01	7.677759e-01	7.677759e-01	4
200	200	57	138	4.644481e+01	1.535552e+02	7.076923e-01	7.677759e-01	7.677759e-01	4
