# Supplementary material for: Cochaperones convey the energy of ATP hydrolysis for directional action of Hsp90
Source: Nat Commun. 2024 Jan 17;15:569. doi: 10.1038/s41467-024-44847-6 (PMC10794413; doi:10.1038/s41467-024-44847-6)
Supplement: Supplementary file 6 — Source Data [file 41467_2024_44847_MOESM6_ESM.zip › SourceData_Simulations/1_Simulations_0kT/sim_0kT_mol148of200.txt]

coordinates	43.39	102.71	171.39	102.71
time(s)	frame	Idon(a.u.)	Iacc(a.u.)	Idon ideal(a.u.)	Iacc ideal(a.u.)	FRET	FRET ideal (blurr)	FRET ideal	state sequence
1	1	28	166	2.993638e+01	1.700636e+02	8.556701e-01	8.503181e-01	8.503181e-01	4
2	2	35	168	2.993638e+01	1.700636e+02	8.275862e-01	8.503181e-01	8.503181e-01	4
3	3	24	161	2.993638e+01	1.700636e+02	8.702703e-01	8.503181e-01	8.503181e-01	4
4	4	34	161	2.993638e+01	1.700636e+02	8.256410e-01	8.503181e-01	8.503181e-01	4
5	5	36	162	2.993638e+01	1.700636e+02	8.181818e-01	8.503181e-01	8.503181e-01	4
6	6	29	156	2.993638e+01	1.700636e+02	8.432432e-01	8.503181e-01	8.503181e-01	4
7	7	29	166	2.993638e+01	1.700636e+02	8.512821e-01	8.503181e-01	8.503181e-01	4
8	8	38	165	2.993638e+01	1.700636e+02	8.128079e-01	8.503181e-01	8.503181e-01	4
9	9	20	155	2.993638e+01	1.700636e+02	8.857143e-01	8.503181e-01	8.503181e-01	4
10	10	32	172	2.993638e+01	1.700636e+02	8.431373e-01	8.503181e-01	8.503181e-01	4
11	11	37	166	2.993638e+01	1.700636e+02	8.177340e-01	8.503181e-01	8.503181e-01	4
12	12	32	162	2.993638e+01	1.700636e+02	8.350515e-01	8.503181e-01	8.503181e-01	4
13	13	23	177	2.993638e+01	1.700636e+02	8.850000e-01	8.503181e-01	8.503181e-01	4
14	14	20	169	2.993638e+01	1.700636e+02	8.941799e-01	8.503181e-01	8.503181e-01	4
15	15	31	165	2.993638e+01	1.700636e+02	8.418367e-01	8.503181e-01	8.503181e-01	4
16	16	35	166	2.993638e+01	1.700636e+02	8.258706e-01	8.503181e-01	8.503181e-01	4
17	17	26	180	2.993638e+01	1.700636e+02	8.737864e-01	8.503181e-01	8.503181e-01	4
18	18	34	151	2.993638e+01	1.700636e+02	8.162162e-01	8.503181e-01	8.503181e-01	4
19	19	36	178	2.993638e+01	1.700636e+02	8.317757e-01	8.503181e-01	8.503181e-01	4
20	20	25	158	2.993638e+01	1.700636e+02	8.633880e-01	8.503181e-01	8.503181e-01	4
21	21	31	198	2.993638e+01	1.700636e+02	8.646288e-01	8.503181e-01	8.503181e-01	4
22	22	23	185	2.993638e+01	1.700636e+02	8.894231e-01	8.503181e-01	8.503181e-01	4
23	23	21	155	2.993638e+01	1.700636e+02	8.806818e-01	8.503181e-01	8.503181e-01	4
24	24	27	150	2.993638e+01	1.700636e+02	8.474576e-01	8.503181e-01	8.503181e-01	4
25	25	21	167	2.993638e+01	1.700636e+02	8.882979e-01	8.503181e-01	8.503181e-01	4
26	26	26	173	2.993638e+01	1.700636e+02	8.693467e-01	8.503181e-01	8.503181e-01	4
27	27	24	163	2.993638e+01	1.700636e+02	8.716578e-01	8.503181e-01	8.503181e-01	4
28	28	24	175	2.993638e+01	1.700636e+02	8.793970e-01	8.503181e-01	8.503181e-01	4
29	29	32	173	2.993638e+01	1.700636e+02	8.439024e-01	8.503181e-01	8.503181e-01	4
30	30	26	170	2.993638e+01	1.700636e+02	8.673469e-01	8.503181e-01	8.503181e-01	4
31	31	26	167	2.993638e+01	1.700636e+02	8.652850e-01	8.503181e-01	8.503181e-01	4
32	32	27	176	2.993638e+01	1.700636e+02	8.669951e-01	8.503181e-01	8.503181e-01	4
33	33	33	170	2.993638e+01	1.700636e+02	8.374384e-01	8.503181e-01	8.503181e-01	4
34	34	32	152	2.993638e+01	1.700636e+02	8.260870e-01	8.503181e-01	8.503181e-01	4
35	35	30	169	2.993638e+01	1.700636e+02	8.492462e-01	8.503181e-01	8.503181e-01	4
36	36	26	177	2.993638e+01	1.700636e+02	8.719212e-01	8.503181e-01	8.503181e-01	4
37	37	29	174	2.993638e+01	1.700636e+02	8.571429e-01	8.503181e-01	8.503181e-01	4
38	38	36	159	2.993638e+01	1.700636e+02	8.153846e-01	8.503181e-01	8.503181e-01	4
39	39	39	171	2.993638e+01	1.700636e+02	8.142857e-01	8.503181e-01	8.503181e-01	4
40	40	18	159	2.993638e+01	1.700636e+02	8.983051e-01	8.503181e-01	8.503181e-01	4
41	41	30	179	2.993638e+01	1.700636e+02	8.564593e-01	8.503181e-01	8.503181e-01	4
42	42	35	161	2.993638e+01	1.700636e+02	8.214286e-01	8.503181e-01	8.503181e-01	4
43	43	28	177	2.993638e+01	1.700636e+02	8.634146e-01	8.503181e-01	8.503181e-01	4
44	44	27	154	2.993638e+01	1.700636e+02	8.508287e-01	8.503181e-01	8.503181e-01	4
45	45	26	170	2.993638e+01	1.700636e+02	8.673469e-01	8.503181e-01	8.503181e-01	4
46	46	32	172	2.993638e+01	1.700636e+02	8.431373e-01	8.503181e-01	8.503181e-01	4
47	47	26	147	2.993638e+01	1.700636e+02	8.497110e-01	8.503181e-01	8.503181e-01	4
48	48	36	180	2.993638e+01	1.700636e+02	8.333333e-01	8.503181e-01	8.503181e-01	4
49	49	31	192	2.993638e+01	1.700636e+02	8.609865e-01	8.503181e-01	8.503181e-01	4
50	50	24	146	2.993638e+01	1.700636e+02	8.588235e-01	8.503181e-01	8.503181e-01	4
51	51	23	155	2.993638e+01	1.700636e+02	8.707865e-01	8.503181e-01	8.503181e-01	4
52	52	20	189	2.993638e+01	1.700636e+02	9.043062e-01	8.503181e-01	8.503181e-01	4
53	53	29	180	2.993638e+01	1.700636e+02	8.612440e-01	8.503181e-01	8.503181e-01	4
54	54	34	182	2.993638e+01	1.700636e+02	8.425926e-01	8.503181e-01	8.503181e-01	4
55	55	41	181	2.993638e+01	1.700636e+02	8.153153e-01	8.503181e-01	8.503181e-01	4
56	56	42	175	2.993638e+01	1.700636e+02	8.064516e-01	8.503181e-01	8.503181e-01	4
57	57	36	167	2.993638e+01	1.700636e+02	8.226601e-01	8.503181e-01	8.503181e-01	4
58	58	42	168	2.993638e+01	1.700636e+02	8.000000e-01	8.503181e-01	8.503181e-01	4
59	59	34	187	2.993638e+01	1.700636e+02	8.461538e-01	8.503181e-01	8.503181e-01	4
60	60	24	168	2.993638e+01	1.700636e+02	8.750000e-01	8.503181e-01	8.503181e-01	4
61	61	27	164	2.993638e+01	1.700636e+02	8.586387e-01	8.503181e-01	8.503181e-01	4
62	62	23	178	2.993638e+01	1.700636e+02	8.855721e-01	8.503181e-01	8.503181e-01	4
63	63	33	146	2.993638e+01	1.700636e+02	8.156425e-01	8.503181e-01	8.503181e-01	4
64	64	36	186	2.993638e+01	1.700636e+02	8.378378e-01	8.503181e-01	8.503181e-01	4
65	65	30	167	2.993638e+01	1.700636e+02	8.477157e-01	8.503181e-01	8.503181e-01	4
66	66	35	168	2.993638e+01	1.700636e+02	8.275862e-01	8.503181e-01	8.503181e-01	4
67	67	22	181	2.993638e+01	1.700636e+02	8.916256e-01	8.503181e-01	8.503181e-01	4
68	68	32	147	2.993638e+01	1.700636e+02	8.212291e-01	8.503181e-01	8.503181e-01	4
69	69	25	166	2.993638e+01	1.700636e+02	8.691099e-01	8.503181e-01	8.503181e-01	4
70	70	33	166	2.993638e+01	1.700636e+02	8.341709e-01	8.503181e-01	8.503181e-01	4
71	71	28	152	2.993638e+01	1.700636e+02	8.444444e-01	8.503181e-01	8.503181e-01	4
72	72	24	178	2.993638e+01	1.700636e+02	8.811881e-01	8.503181e-01	8.503181e-01	4
73	73	26	177	2.993638e+01	1.700636e+02	8.719212e-01	8.503181e-01	8.503181e-01	4
74	74	33	149	2.993638e+01	1.700636e+02	8.186813e-01	8.503181e-01	8.503181e-01	4
75	75	24	199	2.993638e+01	1.700636e+02	8.923767e-01	8.503181e-01	8.503181e-01	4
76	76	36	168	2.993638e+01	1.700636e+02	8.235294e-01	8.503181e-01	8.503181e-01	4
77	77	31	163	2.993638e+01	1.700636e+02	8.402062e-01	8.503181e-01	8.503181e-01	4
78	78	35	147	2.993638e+01	1.700636e+02	8.076923e-01	8.503181e-01	8.503181e-01	4
79	79	37	168	2.993638e+01	1.700636e+02	8.195122e-01	8.503181e-01	8.503181e-01	4
80	80	26	177	2.993638e+01	1.700636e+02	8.719212e-01	8.503181e-01	8.503181e-01	4
81	81	34	177	2.993638e+01	1.700636e+02	8.388626e-01	8.503181e-01	8.503181e-01	4
82	82	30	172	2.993638e+01	1.700636e+02	8.514851e-01	8.503181e-01	8.503181e-01	4
83	83	26	189	2.993638e+01	1.700636e+02	8.790698e-01	8.503181e-01	8.503181e-01	4
84	84	26	178	2.993638e+01	1.700636e+02	8.725490e-01	8.503181e-01	8.503181e-01	4
85	85	25	167	2.993638e+01	1.700636e+02	8.697917e-01	8.503181e-01	8.503181e-01	4
86	86	34	167	2.993638e+01	1.700636e+02	8.308458e-01	8.503181e-01	8.503181e-01	4
87	87	43	171	2.993638e+01	1.700636e+02	7.990654e-01	8.503181e-01	8.503181e-01	4
88	88	24	162	2.993638e+01	1.700636e+02	8.709677e-01	8.503181e-01	8.503181e-01	4
89	89	23	167	2.993638e+01	1.700636e+02	8.789474e-01	8.503181e-01	8.503181e-01	4
90	90	21	179	2.993638e+01	1.700636e+02	8.950000e-01	8.503181e-01	8.503181e-01	4
91	91	27	154	2.993638e+01	1.700636e+02	8.508287e-01	8.503181e-01	8.503181e-01	4
92	92	31	164	2.993638e+01	1.700636e+02	8.410256e-01	8.503181e-01	8.503181e-01	4
93	93	25	182	2.993638e+01	1.700636e+02	8.792271e-01	8.503181e-01	8.503181e-01	4
94	94	24	162	2.993638e+01	1.700636e+02	8.709677e-01	8.503181e-01	8.503181e-01	4
95	95	129	69	1.273753e+02	7.262465e+01	3.484848e-01	3.631233e-01	8.561677e-02	1
96	96	179	16	1.828766e+02	1.712335e+01	8.205128e-02	8.561677e-02	8.561677e-02	1
97	97	173	19	1.828766e+02	1.712335e+01	9.895833e-02	8.561677e-02	8.561677e-02	1
98	98	181	20	1.828766e+02	1.712335e+01	9.950249e-02	8.561677e-02	8.561677e-02	1
99	99	195	13	1.828766e+02	1.712335e+01	6.250000e-02	8.561677e-02	8.561677e-02	1
100	100	160	12	1.828766e+02	1.712335e+01	6.976744e-02	8.561677e-02	8.561677e-02	1
101	101	192	25	1.828766e+02	1.712335e+01	1.152074e-01	8.561677e-02	8.561677e-02	1
102	102	129	78	1.224902e+02	7.750983e+01	3.768116e-01	3.875491e-01	8.561677e-02	1
103	103	22	157	2.993638e+01	1.700636e+02	8.770950e-01	8.503181e-01	8.503181e-01	4
104	104	32	153	2.993638e+01	1.700636e+02	8.270270e-01	8.503181e-01	8.503181e-01	4
105	105	44	186	2.993638e+01	1.700636e+02	8.086957e-01	8.503181e-01	8.503181e-01	4
106	106	29	193	2.993638e+01	1.700636e+02	8.693694e-01	8.503181e-01	8.503181e-01	4
107	107	36	172	2.993638e+01	1.700636e+02	8.269231e-01	8.503181e-01	8.503181e-01	4
108	108	26	180	2.993638e+01	1.700636e+02	8.737864e-01	8.503181e-01	8.503181e-01	4
109	109	29	181	2.993638e+01	1.700636e+02	8.619048e-01	8.503181e-01	8.503181e-01	4
110	110	36	164	2.993638e+01	1.700636e+02	8.200000e-01	8.503181e-01	8.503181e-01	4
111	111	33	173	2.993638e+01	1.700636e+02	8.398058e-01	8.503181e-01	8.503181e-01	4
112	112	34	171	2.993638e+01	1.700636e+02	8.341463e-01	8.503181e-01	8.503181e-01	4
113	113	26	179	2.993638e+01	1.700636e+02	8.731707e-01	8.503181e-01	8.503181e-01	4
114	114	25	186	2.993638e+01	1.700636e+02	8.815166e-01	8.503181e-01	8.503181e-01	4
115	115	35	138	2.993638e+01	1.700636e+02	7.976879e-01	8.503181e-01	8.503181e-01	4
116	116	30	178	2.993638e+01	1.700636e+02	8.557692e-01	8.503181e-01	8.503181e-01	4
117	117	26	169	2.993638e+01	1.700636e+02	8.666667e-01	8.503181e-01	8.503181e-01	4
118	118	26	167	2.993638e+01	1.700636e+02	8.652850e-01	8.503181e-01	8.503181e-01	4
119	119	32	159	2.993638e+01	1.700636e+02	8.324607e-01	8.503181e-01	8.503181e-01	4
120	120	31	169	2.993638e+01	1.700636e+02	8.450000e-01	8.503181e-01	8.503181e-01	4
121	121	33	155	2.993638e+01	1.700636e+02	8.244681e-01	8.503181e-01	8.503181e-01	4
122	122	37	186	2.993638e+01	1.700636e+02	8.340807e-01	8.503181e-01	8.503181e-01	4
123	123	28	186	2.993638e+01	1.700636e+02	8.691589e-01	8.503181e-01	8.503181e-01	4
124	124	25	173	2.993638e+01	1.700636e+02	8.737374e-01	8.503181e-01	8.503181e-01	4
125	125	26	166	2.993638e+01	1.700636e+02	8.645833e-01	8.503181e-01	8.503181e-01	4
126	126	39	130	2.993638e+01	1.700636e+02	7.692308e-01	8.503181e-01	8.503181e-01	4
127	127	33	178	2.993638e+01	1.700636e+02	8.436019e-01	8.503181e-01	8.503181e-01	4
128	128	31	177	2.993638e+01	1.700636e+02	8.509615e-01	8.503181e-01	8.503181e-01	4
129	129	24	166	2.993638e+01	1.700636e+02	8.736842e-01	8.503181e-01	8.503181e-01	4
130	130	29	163	2.993638e+01	1.700636e+02	8.489583e-01	8.503181e-01	8.503181e-01	4
131	131	31	220	2.993638e+01	1.700636e+02	8.764940e-01	8.503181e-01	8.503181e-01	4
132	132	30	176	2.993638e+01	1.700636e+02	8.543689e-01	8.503181e-01	8.503181e-01	4
133	133	33	165	2.993638e+01	1.700636e+02	8.333333e-01	8.503181e-01	8.503181e-01	4
134	134	29	162	2.993638e+01	1.700636e+02	8.481675e-01	8.503181e-01	8.503181e-01	4
135	135	37	170	2.993638e+01	1.700636e+02	8.212560e-01	8.503181e-01	8.503181e-01	4
136	136	33	173	2.993638e+01	1.700636e+02	8.398058e-01	8.503181e-01	8.503181e-01	4
137	137	25	167	2.993638e+01	1.700636e+02	8.697917e-01	8.503181e-01	8.503181e-01	4
138	138	34	163	2.993638e+01	1.700636e+02	8.274112e-01	8.503181e-01	8.503181e-01	4
139	139	32	175	2.993638e+01	1.700636e+02	8.454106e-01	8.503181e-01	8.503181e-01	4
140	140	23	168	2.993638e+01	1.700636e+02	8.795812e-01	8.503181e-01	8.503181e-01	4
141	141	32	153	2.993638e+01	1.700636e+02	8.270270e-01	8.503181e-01	8.503181e-01	4
142	142	34	185	2.993638e+01	1.700636e+02	8.447489e-01	8.503181e-01	8.503181e-01	4
143	143	26	181	2.993638e+01	1.700636e+02	8.743961e-01	8.503181e-01	8.503181e-01	4
144	144	24	183	2.993638e+01	1.700636e+02	8.840580e-01	8.503181e-01	8.503181e-01	4
145	145	34	155	2.993638e+01	1.700636e+02	8.201058e-01	8.503181e-01	8.503181e-01	4
146	146	40	156	2.993638e+01	1.700636e+02	7.959184e-01	8.503181e-01	8.503181e-01	4
147	147	26	173	2.993638e+01	1.700636e+02	8.693467e-01	8.503181e-01	8.503181e-01	4
148	148	40	161	2.993638e+01	1.700636e+02	8.009950e-01	8.503181e-01	8.503181e-01	4
149	149	32	155	2.993638e+01	1.700636e+02	8.288770e-01	8.503181e-01	8.503181e-01	4
150	150	32	177	2.993638e+01	1.700636e+02	8.468900e-01	8.503181e-01	8.503181e-01	4
151	151	38	169	2.993638e+01	1.700636e+02	8.164251e-01	8.503181e-01	8.503181e-01	4
152	152	25	166	2.993638e+01	1.700636e+02	8.691099e-01	8.503181e-01	8.503181e-01	4
153	153	26	151	2.993638e+01	1.700636e+02	8.531073e-01	8.503181e-01	8.503181e-01	4
154	154	26	187	2.993638e+01	1.700636e+02	8.779343e-01	8.503181e-01	8.503181e-01	4
155	155	26	186	2.993638e+01	1.700636e+02	8.773585e-01	8.503181e-01	8.503181e-01	4
156	156	33	152	2.993638e+01	1.700636e+02	8.216216e-01	8.503181e-01	8.503181e-01	4
157	157	24	162	2.993638e+01	1.700636e+02	8.709677e-01	8.503181e-01	8.503181e-01	4
158	158	40	144	2.993638e+01	1.700636e+02	7.826087e-01	8.503181e-01	8.503181e-01	4
159	159	18	195	2.993638e+01	1.700636e+02	9.154930e-01	8.503181e-01	8.503181e-01	4
160	160	31	155	2.993638e+01	1.700636e+02	8.333333e-01	8.503181e-01	8.503181e-01	4
161	161	25	168	2.993638e+01	1.700636e+02	8.704663e-01	8.503181e-01	8.503181e-01	4
162	162	30	162	2.993638e+01	1.700636e+02	8.437500e-01	8.503181e-01	8.503181e-01	4
163	163	30	184	2.993638e+01	1.700636e+02	8.598131e-01	8.503181e-01	8.503181e-01	4
164	164	28	177	2.993638e+01	1.700636e+02	8.634146e-01	8.503181e-01	8.503181e-01	4
165	165	31	191	2.993638e+01	1.700636e+02	8.603604e-01	8.503181e-01	8.503181e-01	4
166	166	36	203	2.993638e+01	1.700636e+02	8.493724e-01	8.503181e-01	8.503181e-01	4
167	167	38	189	2.993638e+01	1.700636e+02	8.325991e-01	8.503181e-01	8.503181e-01	4
168	168	24	190	2.993638e+01	1.700636e+02	8.878505e-01	8.503181e-01	8.503181e-01	4
169	169	31	188	2.993638e+01	1.700636e+02	8.584475e-01	8.503181e-01	8.503181e-01	4
170	170	37	163	2.993638e+01	1.700636e+02	8.150000e-01	8.503181e-01	8.503181e-01	4
171	171	30	148	2.993638e+01	1.700636e+02	8.314607e-01	8.503181e-01	8.503181e-01	4
172	172	29	159	2.993638e+01	1.700636e+02	8.457447e-01	8.503181e-01	8.503181e-01	4
173	173	31	194	2.993638e+01	1.700636e+02	8.622222e-01	8.503181e-01	8.503181e-01	4
174	174	27	175	2.993638e+01	1.700636e+02	8.663366e-01	8.503181e-01	8.503181e-01	4
175	175	37	176	2.993638e+01	1.700636e+02	8.262911e-01	8.503181e-01	8.503181e-01	4
176	176	32	166	2.993638e+01	1.700636e+02	8.383838e-01	8.503181e-01	8.503181e-01	4
177	177	27	193	2.993638e+01	1.700636e+02	8.772727e-01	8.503181e-01	8.503181e-01	4
178	178	26	180	2.993638e+01	1.700636e+02	8.737864e-01	8.503181e-01	8.503181e-01	4
179	179	49	185	2.993638e+01	1.700636e+02	7.905983e-01	8.503181e-01	8.503181e-01	4
180	180	26	145	2.993638e+01	1.700636e+02	8.479532e-01	8.503181e-01	8.503181e-01	4
181	181	25	173	2.993638e+01	1.700636e+02	8.737374e-01	8.503181e-01	8.503181e-01	4
182	182	35	171	2.993638e+01	1.700636e+02	8.300971e-01	8.503181e-01	8.503181e-01	4
183	183	28	153	2.993638e+01	1.700636e+02	8.453039e-01	8.503181e-01	8.503181e-01	4
184	184	32	185	2.993638e+01	1.700636e+02	8.525346e-01	8.503181e-01	8.503181e-01	4
185	185	35	148	2.993638e+01	1.700636e+02	8.087432e-01	8.503181e-01	8.503181e-01	4
186	186	28	164	2.993638e+01	1.700636e+02	8.541667e-01	8.503181e-01	8.503181e-01	4
187	187	42	162	2.993638e+01	1.700636e+02	7.941176e-01	8.503181e-01	8.503181e-01	4
188	188	32	188	2.993638e+01	1.700636e+02	8.545455e-01	8.503181e-01	8.503181e-01	4
189	189	16	174	2.993638e+01	1.700636e+02	9.157895e-01	8.503181e-01	8.503181e-01	4
190	190	28	160	2.993638e+01	1.700636e+02	8.510638e-01	8.503181e-01	8.503181e-01	4
191	191	31	192	2.993638e+01	1.700636e+02	8.609865e-01	8.503181e-01	8.503181e-01	4
192	192	26	180	2.993638e+01	1.700636e+02	8.737864e-01	8.503181e-01	8.503181e-01	4
193	193	22	164	2.993638e+01	1.700636e+02	8.817204e-01	8.503181e-01	8.503181e-01	4
194	194	29	188	2.993638e+01	1.700636e+02	8.663594e-01	8.503181e-01	8.503181e-01	4
195	195	34	181	2.993638e+01	1.700636e+02	8.418605e-01	8.503181e-01	8.503181e-01	4
196	196	30	191	2.993638e+01	1.700636e+02	8.642534e-01	8.503181e-01	8.503181e-01	4
197	197	38	167	2.993638e+01	1.700636e+02	8.146341e-01	8.503181e-01	8.503181e-01	4
198	198	34	161	2.993638e+01	1.700636e+02	8.256410e-01	8.503181e-01	8.503181e-01	4
199	199	27	172	2.993638e+01	1.700636e+02	8.643216e-01	8.503181e-01	8.503181e-01	4
200	200	27	159	2.993638e+01	1.700636e+02	8.548387e-01	8.503181e-01	8.503181e-01	4
