# Supplementary material for: Cochaperones convey the energy of ATP hydrolysis for directional action of Hsp90
Source: Nat Commun. 2024 Jan 17;15:569. doi: 10.1038/s41467-024-44847-6 (PMC10794413; doi:10.1038/s41467-024-44847-6)
Supplement: Supplementary file 6 — Source Data [file 41467_2024_44847_MOESM6_ESM.zip › SourceData_Simulations/1_Simulations_0kT/sim_0kT_mol149of200.txt]

coordinates	110.68	107.51	238.68	107.51
time(s)	frame	Idon(a.u.)	Iacc(a.u.)	Idon ideal(a.u.)	Iacc ideal(a.u.)	FRET	FRET ideal (blurr)	FRET ideal	state sequence
1	1	161	18	1.789996e+02	2.100043e+01	1.005587e-01	1.050022e-01	1.050022e-01	1
2	2	167	19	1.789996e+02	2.100043e+01	1.021505e-01	1.050022e-01	1.050022e-01	1
3	3	179	27	1.789996e+02	2.100043e+01	1.310680e-01	1.050022e-01	1.050022e-01	1
4	4	173	16	1.789996e+02	2.100043e+01	8.465608e-02	1.050022e-01	1.050022e-01	1
5	5	160	19	1.789996e+02	2.100043e+01	1.061453e-01	1.050022e-01	1.050022e-01	1
6	6	188	16	1.789996e+02	2.100043e+01	7.843137e-02	1.050022e-01	1.050022e-01	1
7	7	184	20	1.789996e+02	2.100043e+01	9.803922e-02	1.050022e-01	1.050022e-01	1
8	8	181	18	1.789996e+02	2.100043e+01	9.045226e-02	1.050022e-01	1.050022e-01	1
9	9	173	19	1.789996e+02	2.100043e+01	9.895833e-02	1.050022e-01	1.050022e-01	1
10	10	179	25	1.789996e+02	2.100043e+01	1.225490e-01	1.050022e-01	1.050022e-01	1
11	11	177	14	1.789996e+02	2.100043e+01	7.329843e-02	1.050022e-01	1.050022e-01	1
12	12	195	22	1.789996e+02	2.100043e+01	1.013825e-01	1.050022e-01	1.050022e-01	1
13	13	155	17	1.789996e+02	2.100043e+01	9.883721e-02	1.050022e-01	1.050022e-01	1
14	14	199	16	1.789996e+02	2.100043e+01	7.441860e-02	1.050022e-01	1.050022e-01	1
15	15	175	18	1.789996e+02	2.100043e+01	9.326425e-02	1.050022e-01	1.050022e-01	1
16	16	157	16	1.789996e+02	2.100043e+01	9.248555e-02	1.050022e-01	1.050022e-01	1
17	17	182	25	1.789996e+02	2.100043e+01	1.207729e-01	1.050022e-01	1.050022e-01	1
18	18	161	29	1.789996e+02	2.100043e+01	1.526316e-01	1.050022e-01	1.050022e-01	1
19	19	186	15	1.789996e+02	2.100043e+01	7.462687e-02	1.050022e-01	1.050022e-01	1
20	20	180	19	1.789996e+02	2.100043e+01	9.547739e-02	1.050022e-01	1.050022e-01	1
21	21	170	23	1.789996e+02	2.100043e+01	1.191710e-01	1.050022e-01	1.050022e-01	1
22	22	165	20	1.789996e+02	2.100043e+01	1.081081e-01	1.050022e-01	1.050022e-01	1
23	23	178	25	1.789996e+02	2.100043e+01	1.231527e-01	1.050022e-01	1.050022e-01	1
24	24	180	15	1.789996e+02	2.100043e+01	7.692308e-02	1.050022e-01	1.050022e-01	1
25	25	175	22	1.789996e+02	2.100043e+01	1.116751e-01	1.050022e-01	1.050022e-01	1
26	26	167	15	1.789996e+02	2.100043e+01	8.241758e-02	1.050022e-01	1.050022e-01	1
27	27	175	24	1.789996e+02	2.100043e+01	1.206030e-01	1.050022e-01	1.050022e-01	1
28	28	184	22	1.789996e+02	2.100043e+01	1.067961e-01	1.050022e-01	1.050022e-01	1
29	29	162	17	1.789996e+02	2.100043e+01	9.497207e-02	1.050022e-01	1.050022e-01	1
30	30	181	18	1.789996e+02	2.100043e+01	9.045226e-02	1.050022e-01	1.050022e-01	1
31	31	176	32	1.789996e+02	2.100043e+01	1.538462e-01	1.050022e-01	1.050022e-01	1
32	32	196	22	1.789996e+02	2.100043e+01	1.009174e-01	1.050022e-01	1.050022e-01	1
33	33	162	16	1.789996e+02	2.100043e+01	8.988764e-02	1.050022e-01	1.050022e-01	1
34	34	179	19	1.789996e+02	2.100043e+01	9.595960e-02	1.050022e-01	1.050022e-01	1
35	35	202	14	1.789996e+02	2.100043e+01	6.481481e-02	1.050022e-01	1.050022e-01	1
36	36	183	21	1.789996e+02	2.100043e+01	1.029412e-01	1.050022e-01	1.050022e-01	1
37	37	162	17	1.789996e+02	2.100043e+01	9.497207e-02	1.050022e-01	1.050022e-01	1
38	38	186	21	1.789996e+02	2.100043e+01	1.014493e-01	1.050022e-01	1.050022e-01	1
39	39	167	18	1.789996e+02	2.100043e+01	9.729730e-02	1.050022e-01	1.050022e-01	1
40	40	188	30	1.789996e+02	2.100043e+01	1.376147e-01	1.050022e-01	1.050022e-01	1
41	41	188	23	1.789996e+02	2.100043e+01	1.090047e-01	1.050022e-01	1.050022e-01	1
42	42	195	14	1.789996e+02	2.100043e+01	6.698565e-02	1.050022e-01	1.050022e-01	1
43	43	198	20	1.789996e+02	2.100043e+01	9.174312e-02	1.050022e-01	1.050022e-01	1
44	44	190	18	1.789996e+02	2.100043e+01	8.653846e-02	1.050022e-01	1.050022e-01	1
45	45	164	21	1.789996e+02	2.100043e+01	1.135135e-01	1.050022e-01	1.050022e-01	1
46	46	197	17	1.789996e+02	2.100043e+01	7.943925e-02	1.050022e-01	1.050022e-01	1
47	47	162	14	1.789996e+02	2.100043e+01	7.954545e-02	1.050022e-01	1.050022e-01	1
48	48	177	20	1.789996e+02	2.100043e+01	1.015228e-01	1.050022e-01	1.050022e-01	1
49	49	208	28	1.789996e+02	2.100043e+01	1.186441e-01	1.050022e-01	1.050022e-01	1
50	50	210	20	1.789996e+02	2.100043e+01	8.695652e-02	1.050022e-01	1.050022e-01	1
51	51	193	19	1.789996e+02	2.100043e+01	8.962264e-02	1.050022e-01	1.050022e-01	1
52	52	178	11	1.789996e+02	2.100043e+01	5.820106e-02	1.050022e-01	1.050022e-01	1
53	53	172	15	1.789996e+02	2.100043e+01	8.021390e-02	1.050022e-01	1.050022e-01	1
54	54	178	32	1.789996e+02	2.100043e+01	1.523810e-01	1.050022e-01	1.050022e-01	1
55	55	198	22	1.789996e+02	2.100043e+01	1.000000e-01	1.050022e-01	1.050022e-01	1
56	56	168	16	1.789996e+02	2.100043e+01	8.695652e-02	1.050022e-01	1.050022e-01	1
57	57	184	21	1.789996e+02	2.100043e+01	1.024390e-01	1.050022e-01	1.050022e-01	1
58	58	172	25	1.789996e+02	2.100043e+01	1.269036e-01	1.050022e-01	1.050022e-01	1
59	59	160	21	1.789996e+02	2.100043e+01	1.160221e-01	1.050022e-01	1.050022e-01	1
60	60	167	20	1.789996e+02	2.100043e+01	1.069519e-01	1.050022e-01	1.050022e-01	1
61	61	187	24	1.789996e+02	2.100043e+01	1.137441e-01	1.050022e-01	1.050022e-01	1
62	62	175	20	1.789996e+02	2.100043e+01	1.025641e-01	1.050022e-01	1.050022e-01	1
63	63	158	15	1.789996e+02	2.100043e+01	8.670520e-02	1.050022e-01	1.050022e-01	1
64	64	178	22	1.789996e+02	2.100043e+01	1.100000e-01	1.050022e-01	1.050022e-01	1
65	65	172	24	1.789996e+02	2.100043e+01	1.224490e-01	1.050022e-01	1.050022e-01	1
66	66	190	14	1.789996e+02	2.100043e+01	6.862745e-02	1.050022e-01	1.050022e-01	1
67	67	204	31	1.789996e+02	2.100043e+01	1.319149e-01	1.050022e-01	1.050022e-01	1
68	68	191	16	1.789996e+02	2.100043e+01	7.729469e-02	1.050022e-01	1.050022e-01	1
69	69	188	20	1.789996e+02	2.100043e+01	9.615385e-02	1.050022e-01	1.050022e-01	1
70	70	174	20	1.789996e+02	2.100043e+01	1.030928e-01	1.050022e-01	1.050022e-01	1
71	71	162	13	1.789996e+02	2.100043e+01	7.428571e-02	1.050022e-01	1.050022e-01	1
72	72	188	19	1.789996e+02	2.100043e+01	9.178744e-02	1.050022e-01	1.050022e-01	1
73	73	182	26	1.789996e+02	2.100043e+01	1.250000e-01	1.050022e-01	1.050022e-01	1
74	74	174	25	1.789996e+02	2.100043e+01	1.256281e-01	1.050022e-01	1.050022e-01	1
75	75	171	17	1.789996e+02	2.100043e+01	9.042553e-02	1.050022e-01	1.050022e-01	1
76	76	188	26	1.789996e+02	2.100043e+01	1.214953e-01	1.050022e-01	1.050022e-01	1
77	77	161	27	1.789996e+02	2.100043e+01	1.436170e-01	1.050022e-01	1.050022e-01	1
78	78	198	12	1.789996e+02	2.100043e+01	5.714286e-02	1.050022e-01	1.050022e-01	1
79	79	189	19	1.789996e+02	2.100043e+01	9.134615e-02	1.050022e-01	1.050022e-01	1
80	80	189	18	1.789996e+02	2.100043e+01	8.695652e-02	1.050022e-01	1.050022e-01	1
81	81	100	78	1.178552e+02	8.214485e+01	4.382022e-01	4.107242e-01	1.050022e-01	1
82	82	39	178	3.553085e+01	1.644692e+02	8.202765e-01	8.223458e-01	8.223458e-01	4
83	83	43	169	3.553085e+01	1.644692e+02	7.971698e-01	8.223458e-01	8.223458e-01	4
84	84	38	167	3.553085e+01	1.644692e+02	8.146341e-01	8.223458e-01	8.223458e-01	4
85	85	30	161	3.553085e+01	1.644692e+02	8.429319e-01	8.223458e-01	8.223458e-01	4
86	86	36	153	3.553085e+01	1.644692e+02	8.095238e-01	8.223458e-01	8.223458e-01	4
87	87	37	166	3.553085e+01	1.644692e+02	8.177340e-01	8.223458e-01	8.223458e-01	4
88	88	28	143	3.553085e+01	1.644692e+02	8.362573e-01	8.223458e-01	8.223458e-01	4
89	89	44	169	3.553085e+01	1.644692e+02	7.934272e-01	8.223458e-01	8.223458e-01	4
90	90	29	188	3.553085e+01	1.644692e+02	8.663594e-01	8.223458e-01	8.223458e-01	4
91	91	42	161	3.553085e+01	1.644692e+02	7.931034e-01	8.223458e-01	8.223458e-01	4
92	92	36	150	3.553085e+01	1.644692e+02	8.064516e-01	8.223458e-01	8.223458e-01	4
93	93	28	158	3.553085e+01	1.644692e+02	8.494624e-01	8.223458e-01	8.223458e-01	4
94	94	44	175	3.553085e+01	1.644692e+02	7.990868e-01	8.223458e-01	8.223458e-01	4
95	95	44	185	3.553085e+01	1.644692e+02	8.078603e-01	8.223458e-01	8.223458e-01	4
96	96	37	134	3.553085e+01	1.644692e+02	7.836257e-01	8.223458e-01	8.223458e-01	4
97	97	37	177	3.553085e+01	1.644692e+02	8.271028e-01	8.223458e-01	8.223458e-01	4
98	98	34	148	3.553085e+01	1.644692e+02	8.131868e-01	8.223458e-01	8.223458e-01	4
99	99	41	166	3.553085e+01	1.644692e+02	8.019324e-01	8.223458e-01	8.223458e-01	4
100	100	31	148	3.553085e+01	1.644692e+02	8.268156e-01	8.223458e-01	8.223458e-01	4
101	101	30	153	3.553085e+01	1.644692e+02	8.360656e-01	8.223458e-01	8.223458e-01	4
102	102	84	107	9.805790e+01	1.019421e+02	5.602094e-01	5.097105e-01	8.223458e-01	4
103	103	165	22	1.789996e+02	2.100043e+01	1.176471e-01	1.050022e-01	1.050022e-01	1
104	104	189	23	1.789996e+02	2.100043e+01	1.084906e-01	1.050022e-01	1.050022e-01	1
105	105	225	19	1.789996e+02	2.100043e+01	7.786885e-02	1.050022e-01	1.050022e-01	1
106	106	173	18	1.789996e+02	2.100043e+01	9.424084e-02	1.050022e-01	1.050022e-01	1
107	107	174	22	1.789996e+02	2.100043e+01	1.122449e-01	1.050022e-01	1.050022e-01	1
108	108	192	17	1.789996e+02	2.100043e+01	8.133971e-02	1.050022e-01	1.050022e-01	1
109	109	195	27	1.789996e+02	2.100043e+01	1.216216e-01	1.050022e-01	1.050022e-01	1
110	110	156	13	1.789996e+02	2.100043e+01	7.692308e-02	1.050022e-01	1.050022e-01	1
111	111	160	25	1.789996e+02	2.100043e+01	1.351351e-01	1.050022e-01	1.050022e-01	1
112	112	198	18	1.789996e+02	2.100043e+01	8.333333e-02	1.050022e-01	1.050022e-01	1
113	113	173	17	1.789996e+02	2.100043e+01	8.947368e-02	1.050022e-01	1.050022e-01	1
114	114	184	16	1.789996e+02	2.100043e+01	8.000000e-02	1.050022e-01	1.050022e-01	1
115	115	164	22	1.789996e+02	2.100043e+01	1.182796e-01	1.050022e-01	1.050022e-01	1
116	116	171	26	1.789996e+02	2.100043e+01	1.319797e-01	1.050022e-01	1.050022e-01	1
117	117	211	15	1.789996e+02	2.100043e+01	6.637168e-02	1.050022e-01	1.050022e-01	1
118	118	174	19	1.789996e+02	2.100043e+01	9.844560e-02	1.050022e-01	1.050022e-01	1
119	119	172	22	1.789996e+02	2.100043e+01	1.134021e-01	1.050022e-01	1.050022e-01	1
120	120	177	31	1.789996e+02	2.100043e+01	1.490385e-01	1.050022e-01	1.050022e-01	1
121	121	138	18	1.789996e+02	2.100043e+01	1.153846e-01	1.050022e-01	1.050022e-01	1
122	122	171	22	1.789996e+02	2.100043e+01	1.139896e-01	1.050022e-01	1.050022e-01	1
123	123	172	26	1.789996e+02	2.100043e+01	1.313131e-01	1.050022e-01	1.050022e-01	1
124	124	178	26	1.789996e+02	2.100043e+01	1.274510e-01	1.050022e-01	1.050022e-01	1
125	125	172	16	1.789996e+02	2.100043e+01	8.510638e-02	1.050022e-01	1.050022e-01	1
126	126	185	19	1.789996e+02	2.100043e+01	9.313725e-02	1.050022e-01	1.050022e-01	1
127	127	177	16	1.789996e+02	2.100043e+01	8.290155e-02	1.050022e-01	1.050022e-01	1
128	128	177	21	1.789996e+02	2.100043e+01	1.060606e-01	1.050022e-01	1.050022e-01	1
129	129	177	25	1.789996e+02	2.100043e+01	1.237624e-01	1.050022e-01	1.050022e-01	1
130	130	175	24	1.789996e+02	2.100043e+01	1.206030e-01	1.050022e-01	1.050022e-01	1
131	131	162	23	1.789996e+02	2.100043e+01	1.243243e-01	1.050022e-01	1.050022e-01	1
132	132	159	26	1.789996e+02	2.100043e+01	1.405405e-01	1.050022e-01	1.050022e-01	1
133	133	177	24	1.789996e+02	2.100043e+01	1.194030e-01	1.050022e-01	1.050022e-01	1
134	134	169	26	1.789996e+02	2.100043e+01	1.333333e-01	1.050022e-01	1.050022e-01	1
135	135	181	20	1.789996e+02	2.100043e+01	9.950249e-02	1.050022e-01	1.050022e-01	1
136	136	168	25	1.789996e+02	2.100043e+01	1.295337e-01	1.050022e-01	1.050022e-01	1
137	137	175	19	1.789996e+02	2.100043e+01	9.793814e-02	1.050022e-01	1.050022e-01	1
138	138	151	15	1.789996e+02	2.100043e+01	9.036145e-02	1.050022e-01	1.050022e-01	1
139	139	178	20	1.789996e+02	2.100043e+01	1.010101e-01	1.050022e-01	1.050022e-01	1
140	140	189	25	1.789996e+02	2.100043e+01	1.168224e-01	1.050022e-01	1.050022e-01	1
141	141	190	22	1.795974e+02	2.040261e+01	1.037736e-01	1.020131e-01	1.050022e-01	1
142	142	189	5	1.925937e+02	7.406257e+00	2.577320e-02	3.703129e-02	3.703129e-02	2
143	143	202	3	1.925937e+02	7.406257e+00	1.463415e-02	3.703129e-02	3.703129e-02	2
144	144	182	7	1.925937e+02	7.406257e+00	3.703704e-02	3.703129e-02	3.703129e-02	2
145	145	196	7	1.896699e+02	1.033010e+01	3.448276e-02	5.165050e-02	3.703129e-02	2
146	146	35	165	3.646421e+01	1.635358e+02	8.250000e-01	8.176790e-01	8.146345e-01	3
147	147	41	167	3.553085e+01	1.644692e+02	8.028846e-01	8.223458e-01	8.223458e-01	4
148	148	43	156	3.553085e+01	1.644692e+02	7.839196e-01	8.223458e-01	8.223458e-01	4
149	149	43	172	3.553085e+01	1.644692e+02	8.000000e-01	8.223458e-01	8.223458e-01	4
150	150	34	160	3.553085e+01	1.644692e+02	8.247423e-01	8.223458e-01	8.223458e-01	4
151	151	28	168	3.553085e+01	1.644692e+02	8.571429e-01	8.223458e-01	8.223458e-01	4
152	152	36	165	3.553085e+01	1.644692e+02	8.208955e-01	8.223458e-01	8.223458e-01	4
153	153	32	161	3.553085e+01	1.644692e+02	8.341969e-01	8.223458e-01	8.223458e-01	4
154	154	41	135	3.553085e+01	1.644692e+02	7.670455e-01	8.223458e-01	8.223458e-01	4
155	155	38	164	3.553085e+01	1.644692e+02	8.118812e-01	8.223458e-01	8.223458e-01	4
156	156	39	163	3.553085e+01	1.644692e+02	8.069307e-01	8.223458e-01	8.223458e-01	4
157	157	41	152	3.553085e+01	1.644692e+02	7.875648e-01	8.223458e-01	8.223458e-01	4
158	158	30	156	3.553085e+01	1.644692e+02	8.387097e-01	8.223458e-01	8.223458e-01	4
159	159	34	180	3.553085e+01	1.644692e+02	8.411215e-01	8.223458e-01	8.223458e-01	4
160	160	37	181	3.553085e+01	1.644692e+02	8.302752e-01	8.223458e-01	8.223458e-01	4
161	161	44	183	3.553085e+01	1.644692e+02	8.061674e-01	8.223458e-01	8.223458e-01	4
162	162	35	148	3.553085e+01	1.644692e+02	8.087432e-01	8.223458e-01	8.223458e-01	4
163	163	45	167	3.553085e+01	1.644692e+02	7.877358e-01	8.223458e-01	8.223458e-01	4
164	164	36	161	3.553085e+01	1.644692e+02	8.172589e-01	8.223458e-01	8.223458e-01	4
165	165	40	164	3.553085e+01	1.644692e+02	8.039216e-01	8.223458e-01	8.223458e-01	4
166	166	36	171	3.553085e+01	1.644692e+02	8.260870e-01	8.223458e-01	8.223458e-01	4
167	167	32	166	3.553085e+01	1.644692e+02	8.383838e-01	8.223458e-01	8.223458e-01	4
168	168	30	167	3.553085e+01	1.644692e+02	8.477157e-01	8.223458e-01	8.223458e-01	4
169	169	34	183	3.553085e+01	1.644692e+02	8.433180e-01	8.223458e-01	8.223458e-01	4
170	170	46	155	3.553085e+01	1.644692e+02	7.711443e-01	8.223458e-01	8.223458e-01	4
171	171	37	172	3.553085e+01	1.644692e+02	8.229665e-01	8.223458e-01	8.223458e-01	4
172	172	45	169	3.553085e+01	1.644692e+02	7.897196e-01	8.223458e-01	8.223458e-01	4
173	173	31	155	3.553085e+01	1.644692e+02	8.333333e-01	8.223458e-01	8.223458e-01	4
174	174	43	181	3.553085e+01	1.644692e+02	8.080357e-01	8.223458e-01	8.223458e-01	4
175	175	37	161	3.553085e+01	1.644692e+02	8.131313e-01	8.223458e-01	8.223458e-01	4
176	176	41	161	3.553085e+01	1.644692e+02	7.970297e-01	8.223458e-01	8.223458e-01	4
177	177	45	170	3.553085e+01	1.644692e+02	7.906977e-01	8.223458e-01	8.223458e-01	4
178	178	31	181	3.553085e+01	1.644692e+02	8.537736e-01	8.223458e-01	8.223458e-01	4
179	179	30	200	3.553085e+01	1.644692e+02	8.695652e-01	8.223458e-01	8.223458e-01	4
180	180	32	164	3.553085e+01	1.644692e+02	8.367347e-01	8.223458e-01	8.223458e-01	4
181	181	32	160	3.553085e+01	1.644692e+02	8.333333e-01	8.223458e-01	8.223458e-01	4
182	182	25	169	3.553085e+01	1.644692e+02	8.711340e-01	8.223458e-01	8.223458e-01	4
183	183	35	163	3.553085e+01	1.644692e+02	8.232323e-01	8.223458e-01	8.223458e-01	4
184	184	37	184	3.553085e+01	1.644692e+02	8.325792e-01	8.223458e-01	8.223458e-01	4
185	185	38	165	3.553085e+01	1.644692e+02	8.128079e-01	8.223458e-01	8.223458e-01	4
186	186	30	168	3.553085e+01	1.644692e+02	8.484848e-01	8.223458e-01	8.223458e-01	4
187	187	42	154	3.553085e+01	1.644692e+02	7.857143e-01	8.223458e-01	8.223458e-01	4
188	188	25	163	3.553085e+01	1.644692e+02	8.670213e-01	8.223458e-01	8.223458e-01	4
189	189	43	164	3.553085e+01	1.644692e+02	7.922705e-01	8.223458e-01	8.223458e-01	4
190	190	39	163	3.553085e+01	1.644692e+02	8.069307e-01	8.223458e-01	8.223458e-01	4
191	191	31	175	3.553085e+01	1.644692e+02	8.495146e-01	8.223458e-01	8.223458e-01	4
192	192	34	151	3.553085e+01	1.644692e+02	8.162162e-01	8.223458e-01	8.223458e-01	4
193	193	40	159	3.553085e+01	1.644692e+02	7.989950e-01	8.223458e-01	8.223458e-01	4
194	194	45	130	3.553085e+01	1.644692e+02	7.428571e-01	8.223458e-01	8.223458e-01	4
195	195	23	143	3.553085e+01	1.644692e+02	8.614458e-01	8.223458e-01	8.223458e-01	4
196	196	33	173	3.553085e+01	1.644692e+02	8.398058e-01	8.223458e-01	8.223458e-01	4
197	197	149	61	1.362018e+02	6.379818e+01	2.904762e-01	3.189909e-01	1.050022e-01	1
198	198	203	21	1.789996e+02	2.100043e+01	9.375000e-02	1.050022e-01	1.050022e-01	1
199	199	170	11	1.789996e+02	2.100043e+01	6.077348e-02	1.050022e-01	1.050022e-01	1
200	200	149	21	1.789996e+02	2.100043e+01	1.235294e-01	1.050022e-01	1.050022e-01	1
