# Supplementary material for: Cochaperones convey the energy of ATP hydrolysis for directional action of Hsp90
Source: Nat Commun. 2024 Jan 17;15:569. doi: 10.1038/s41467-024-44847-6 (PMC10794413; doi:10.1038/s41467-024-44847-6)
Supplement: Supplementary file 6 — Source Data [file 41467_2024_44847_MOESM6_ESM.zip › SourceData_Simulations/1_Simulations_0kT/sim_0kT_mol14of200.txt]

coordinates	72.88	15.72	200.88	15.72
time(s)	frame	Idon(a.u.)	Iacc(a.u.)	Idon ideal(a.u.)	Iacc ideal(a.u.)	FRET	FRET ideal (blurr)	FRET ideal	state sequence
1	1	41	159	4.518703e+01	1.548130e+02	7.950000e-01	7.740649e-01	7.740649e-01	4
2	2	40	150	4.518703e+01	1.548130e+02	7.894737e-01	7.740649e-01	7.740649e-01	4
3	3	51	159	4.518703e+01	1.548130e+02	7.571429e-01	7.740649e-01	7.740649e-01	4
4	4	46	142	4.518703e+01	1.548130e+02	7.553191e-01	7.740649e-01	7.740649e-01	4
5	5	55	155	4.518703e+01	1.548130e+02	7.380952e-01	7.740649e-01	7.740649e-01	4
6	6	42	147	4.518703e+01	1.548130e+02	7.777778e-01	7.740649e-01	7.740649e-01	4
7	7	46	139	4.518703e+01	1.548130e+02	7.513514e-01	7.740649e-01	7.740649e-01	4
8	8	56	159	4.518703e+01	1.548130e+02	7.395349e-01	7.740649e-01	7.740649e-01	4
9	9	39	138	4.518703e+01	1.548130e+02	7.796610e-01	7.740649e-01	7.740649e-01	4
10	10	42	168	4.518703e+01	1.548130e+02	8.000000e-01	7.740649e-01	7.740649e-01	4
11	11	42	175	4.518703e+01	1.548130e+02	8.064516e-01	7.740649e-01	7.740649e-01	4
12	12	47	152	4.518703e+01	1.548130e+02	7.638191e-01	7.740649e-01	7.740649e-01	4
13	13	40	162	4.518703e+01	1.548130e+02	8.019802e-01	7.740649e-01	7.740649e-01	4
14	14	49	167	4.518703e+01	1.548130e+02	7.731481e-01	7.740649e-01	7.740649e-01	4
15	15	52	143	4.518703e+01	1.548130e+02	7.333333e-01	7.740649e-01	7.740649e-01	4
16	16	41	173	4.518703e+01	1.548130e+02	8.084112e-01	7.740649e-01	7.740649e-01	4
17	17	39	151	4.518703e+01	1.548130e+02	7.947368e-01	7.740649e-01	7.740649e-01	4
18	18	43	159	4.518703e+01	1.548130e+02	7.871287e-01	7.740649e-01	7.740649e-01	4
19	19	45	161	4.518703e+01	1.548130e+02	7.815534e-01	7.740649e-01	7.740649e-01	4
20	20	46	135	4.518703e+01	1.548130e+02	7.458564e-01	7.740649e-01	7.740649e-01	4
21	21	47	150	4.518703e+01	1.548130e+02	7.614213e-01	7.740649e-01	7.740649e-01	4
22	22	51	127	4.518703e+01	1.548130e+02	7.134831e-01	7.740649e-01	7.740649e-01	4
23	23	42	153	4.518703e+01	1.548130e+02	7.846154e-01	7.740649e-01	7.740649e-01	4
24	24	49	147	4.518703e+01	1.548130e+02	7.500000e-01	7.740649e-01	7.740649e-01	4
25	25	39	143	4.518703e+01	1.548130e+02	7.857143e-01	7.740649e-01	7.740649e-01	4
26	26	51	143	4.518703e+01	1.548130e+02	7.371134e-01	7.740649e-01	7.740649e-01	4
27	27	38	144	4.518703e+01	1.548130e+02	7.912088e-01	7.740649e-01	7.740649e-01	4
28	28	33	146	4.518703e+01	1.548130e+02	8.156425e-01	7.740649e-01	7.740649e-01	4
29	29	43	150	4.518703e+01	1.548130e+02	7.772021e-01	7.740649e-01	7.740649e-01	4
30	30	53	147	4.518703e+01	1.548130e+02	7.350000e-01	7.740649e-01	7.740649e-01	4
31	31	42	155	4.518703e+01	1.548130e+02	7.868020e-01	7.740649e-01	7.740649e-01	4
32	32	53	139	4.518703e+01	1.548130e+02	7.239583e-01	7.740649e-01	7.740649e-01	4
33	33	62	160	4.518703e+01	1.548130e+02	7.207207e-01	7.740649e-01	7.740649e-01	4
34	34	49	173	4.518703e+01	1.548130e+02	7.792793e-01	7.740649e-01	7.740649e-01	4
35	35	40	154	4.518703e+01	1.548130e+02	7.938144e-01	7.740649e-01	7.740649e-01	4
36	36	42	174	4.518703e+01	1.548130e+02	8.055556e-01	7.740649e-01	7.740649e-01	4
37	37	43	160	4.518703e+01	1.548130e+02	7.881773e-01	7.740649e-01	7.740649e-01	4
38	38	49	155	4.518703e+01	1.548130e+02	7.598039e-01	7.740649e-01	7.740649e-01	4
39	39	46	141	4.518703e+01	1.548130e+02	7.540107e-01	7.740649e-01	7.740649e-01	4
40	40	39	135	4.518703e+01	1.548130e+02	7.758621e-01	7.740649e-01	7.740649e-01	4
41	41	39	166	4.518703e+01	1.548130e+02	8.097561e-01	7.740649e-01	7.740649e-01	4
42	42	53	151	4.518703e+01	1.548130e+02	7.401961e-01	7.740649e-01	7.740649e-01	4
43	43	39	141	4.518703e+01	1.548130e+02	7.833333e-01	7.740649e-01	7.740649e-01	4
44	44	49	159	4.518703e+01	1.548130e+02	7.644231e-01	7.740649e-01	7.740649e-01	4
45	45	58	152	4.518703e+01	1.548130e+02	7.238095e-01	7.740649e-01	7.740649e-01	4
46	46	45	141	4.518703e+01	1.548130e+02	7.580645e-01	7.740649e-01	7.740649e-01	4
47	47	53	143	4.518703e+01	1.548130e+02	7.295918e-01	7.740649e-01	7.740649e-01	4
48	48	56	145	4.518703e+01	1.548130e+02	7.213930e-01	7.740649e-01	7.740649e-01	4
49	49	150	72	1.371238e+02	6.287619e+01	3.243243e-01	3.143809e-01	3.533116e-02	2
50	50	197	5	1.929338e+02	7.066233e+00	2.475248e-02	3.533116e-02	3.533116e-02	2
51	51	207	4	1.929338e+02	7.066233e+00	1.895735e-02	3.533116e-02	3.533116e-02	2
52	52	182	13	1.929338e+02	7.066233e+00	6.666667e-02	3.533116e-02	3.533116e-02	2
53	53	66	144	6.394252e+01	1.360575e+02	6.857143e-01	6.802874e-01	8.058209e-01	3
54	54	36	141	3.883581e+01	1.611642e+02	7.966102e-01	8.058209e-01	8.058209e-01	3
55	55	51	180	3.883581e+01	1.611642e+02	7.792208e-01	8.058209e-01	8.058209e-01	3
56	56	40	148	4.391556e+01	1.560844e+02	7.872340e-01	7.804222e-01	7.740649e-01	4
57	57	46	167	4.518703e+01	1.548130e+02	7.840376e-01	7.740649e-01	7.740649e-01	4
58	58	159	37	1.621038e+02	3.789621e+01	1.887755e-01	1.894810e-01	1.427278e-01	1
59	59	183	36	1.714544e+02	2.854556e+01	1.643836e-01	1.427278e-01	1.427278e-01	1
60	60	178	19	1.714544e+02	2.854556e+01	9.644670e-02	1.427278e-01	1.427278e-01	1
61	61	171	33	1.714544e+02	2.854556e+01	1.617647e-01	1.427278e-01	1.427278e-01	1
62	62	167	37	1.714544e+02	2.854556e+01	1.813725e-01	1.427278e-01	1.427278e-01	1
63	63	174	25	1.714544e+02	2.854556e+01	1.256281e-01	1.427278e-01	1.427278e-01	1
64	64	194	21	1.714544e+02	2.854556e+01	9.767442e-02	1.427278e-01	1.427278e-01	1
65	65	164	25	1.714544e+02	2.854556e+01	1.322751e-01	1.427278e-01	1.427278e-01	1
66	66	178	26	1.714544e+02	2.854556e+01	1.274510e-01	1.427278e-01	1.427278e-01	1
67	67	187	29	1.714544e+02	2.854556e+01	1.342593e-01	1.427278e-01	1.427278e-01	1
68	68	185	24	1.714544e+02	2.854556e+01	1.148325e-01	1.427278e-01	1.427278e-01	1
69	69	165	36	1.714544e+02	2.854556e+01	1.791045e-01	1.427278e-01	1.427278e-01	1
70	70	170	25	1.714544e+02	2.854556e+01	1.282051e-01	1.427278e-01	1.427278e-01	1
71	71	176	28	1.714544e+02	2.854556e+01	1.372549e-01	1.427278e-01	1.427278e-01	1
72	72	156	34	1.714544e+02	2.854556e+01	1.789474e-01	1.427278e-01	1.427278e-01	1
73	73	165	27	1.714544e+02	2.854556e+01	1.406250e-01	1.427278e-01	1.427278e-01	1
74	74	167	36	1.714544e+02	2.854556e+01	1.773399e-01	1.427278e-01	1.427278e-01	1
75	75	175	25	1.714544e+02	2.854556e+01	1.250000e-01	1.427278e-01	1.427278e-01	1
76	76	139	34	1.714544e+02	2.854556e+01	1.965318e-01	1.427278e-01	1.427278e-01	1
77	77	176	28	1.714544e+02	2.854556e+01	1.372549e-01	1.427278e-01	1.427278e-01	1
78	78	155	36	1.714544e+02	2.854556e+01	1.884817e-01	1.427278e-01	1.427278e-01	1
79	79	166	27	1.714544e+02	2.854556e+01	1.398964e-01	1.427278e-01	1.427278e-01	1
80	80	158	29	1.714544e+02	2.854556e+01	1.550802e-01	1.427278e-01	1.427278e-01	1
81	81	148	29	1.714544e+02	2.854556e+01	1.638418e-01	1.427278e-01	1.427278e-01	1
82	82	172	30	1.714544e+02	2.854556e+01	1.485149e-01	1.427278e-01	1.427278e-01	1
83	83	177	27	1.714544e+02	2.854556e+01	1.323529e-01	1.427278e-01	1.427278e-01	1
84	84	198	18	1.714544e+02	2.854556e+01	8.333333e-02	1.427278e-01	1.427278e-01	1
85	85	181	27	1.714544e+02	2.854556e+01	1.298077e-01	1.427278e-01	1.427278e-01	1
86	86	183	22	1.714544e+02	2.854556e+01	1.073171e-01	1.427278e-01	1.427278e-01	1
87	87	164	38	1.714544e+02	2.854556e+01	1.881188e-01	1.427278e-01	1.427278e-01	1
88	88	185	37	1.714544e+02	2.854556e+01	1.666667e-01	1.427278e-01	1.427278e-01	1
89	89	180	35	1.714544e+02	2.854556e+01	1.627907e-01	1.427278e-01	1.427278e-01	1
90	90	163	23	1.714544e+02	2.854556e+01	1.236559e-01	1.427278e-01	1.427278e-01	1
91	91	165	24	1.714544e+02	2.854556e+01	1.269841e-01	1.427278e-01	1.427278e-01	1
92	92	166	33	1.714544e+02	2.854556e+01	1.658291e-01	1.427278e-01	1.427278e-01	1
93	93	168	30	1.714544e+02	2.854556e+01	1.515152e-01	1.427278e-01	1.427278e-01	1
94	94	163	29	1.714544e+02	2.854556e+01	1.510417e-01	1.427278e-01	1.427278e-01	1
95	95	153	16	1.714544e+02	2.854556e+01	9.467456e-02	1.427278e-01	1.427278e-01	1
96	96	145	30	1.714544e+02	2.854556e+01	1.714286e-01	1.427278e-01	1.427278e-01	1
97	97	197	25	1.729021e+02	2.709786e+01	1.126126e-01	1.354893e-01	1.427278e-01	1
98	98	195	3	1.929338e+02	7.066233e+00	1.515152e-02	3.533116e-02	3.533116e-02	2
99	99	196	8	1.929338e+02	7.066233e+00	3.921569e-02	3.533116e-02	3.533116e-02	2
100	100	159	37	1.705157e+02	2.948433e+01	1.887755e-01	1.474216e-01	3.533116e-02	2
101	101	35	158	3.883581e+01	1.611642e+02	8.186528e-01	8.058209e-01	8.058209e-01	3
102	102	54	145	4.466963e+01	1.553304e+02	7.286432e-01	7.766519e-01	7.740649e-01	4
103	103	52	158	4.518703e+01	1.548130e+02	7.523810e-01	7.740649e-01	7.740649e-01	4
104	104	54	144	4.518703e+01	1.548130e+02	7.272727e-01	7.740649e-01	7.740649e-01	4
105	105	31	164	4.518703e+01	1.548130e+02	8.410256e-01	7.740649e-01	7.740649e-01	4
106	106	39	154	4.518703e+01	1.548130e+02	7.979275e-01	7.740649e-01	7.740649e-01	4
107	107	37	137	4.518703e+01	1.548130e+02	7.873563e-01	7.740649e-01	7.740649e-01	4
108	108	52	154	4.518703e+01	1.548130e+02	7.475728e-01	7.740649e-01	7.740649e-01	4
109	109	50	144	4.518703e+01	1.548130e+02	7.422680e-01	7.740649e-01	7.740649e-01	4
110	110	46	171	4.518703e+01	1.548130e+02	7.880184e-01	7.740649e-01	7.740649e-01	4
111	111	42	154	4.518703e+01	1.548130e+02	7.857143e-01	7.740649e-01	7.740649e-01	4
112	112	48	157	4.518703e+01	1.548130e+02	7.658537e-01	7.740649e-01	7.740649e-01	4
113	113	58	139	4.518703e+01	1.548130e+02	7.055838e-01	7.740649e-01	7.740649e-01	4
114	114	46	167	4.518703e+01	1.548130e+02	7.840376e-01	7.740649e-01	7.740649e-01	4
115	115	40	159	4.518703e+01	1.548130e+02	7.989950e-01	7.740649e-01	7.740649e-01	4
116	116	44	151	4.518703e+01	1.548130e+02	7.743590e-01	7.740649e-01	7.740649e-01	4
117	117	51	138	4.518703e+01	1.548130e+02	7.301587e-01	7.740649e-01	7.740649e-01	4
118	118	38	150	4.518703e+01	1.548130e+02	7.978723e-01	7.740649e-01	7.740649e-01	4
119	119	41	148	4.518703e+01	1.548130e+02	7.830688e-01	7.740649e-01	7.740649e-01	4
120	120	51	145	4.518703e+01	1.548130e+02	7.397959e-01	7.740649e-01	7.740649e-01	4
121	121	46	158	4.518703e+01	1.548130e+02	7.745098e-01	7.740649e-01	7.740649e-01	4
122	122	53	144	4.518703e+01	1.548130e+02	7.309645e-01	7.740649e-01	7.740649e-01	4
123	123	53	166	4.518703e+01	1.548130e+02	7.579909e-01	7.740649e-01	7.740649e-01	4
124	124	53	147	4.518703e+01	1.548130e+02	7.350000e-01	7.740649e-01	7.740649e-01	4
125	125	40	162	4.518703e+01	1.548130e+02	8.019802e-01	7.740649e-01	7.740649e-01	4
126	126	64	154	4.518703e+01	1.548130e+02	7.064220e-01	7.740649e-01	7.740649e-01	4
127	127	53	174	4.518703e+01	1.548130e+02	7.665198e-01	7.740649e-01	7.740649e-01	4
128	128	37	137	4.518703e+01	1.548130e+02	7.873563e-01	7.740649e-01	7.740649e-01	4
129	129	45	124	4.518703e+01	1.548130e+02	7.337278e-01	7.740649e-01	7.740649e-01	4
130	130	47	151	4.518703e+01	1.548130e+02	7.626263e-01	7.740649e-01	7.740649e-01	4
131	131	44	159	4.518703e+01	1.548130e+02	7.832512e-01	7.740649e-01	7.740649e-01	4
132	132	49	147	4.518703e+01	1.548130e+02	7.500000e-01	7.740649e-01	7.740649e-01	4
133	133	42	161	4.518703e+01	1.548130e+02	7.931034e-01	7.740649e-01	7.740649e-01	4
134	134	37	172	4.518703e+01	1.548130e+02	8.229665e-01	7.740649e-01	7.740649e-01	4
135	135	39	159	4.518703e+01	1.548130e+02	8.030303e-01	7.740649e-01	7.740649e-01	4
136	136	52	174	4.518703e+01	1.548130e+02	7.699115e-01	7.740649e-01	7.740649e-01	4
137	137	54	149	4.518703e+01	1.548130e+02	7.339901e-01	7.740649e-01	7.740649e-01	4
138	138	35	154	4.518703e+01	1.548130e+02	8.148148e-01	7.740649e-01	7.740649e-01	4
139	139	34	151	4.518703e+01	1.548130e+02	8.162162e-01	7.740649e-01	7.740649e-01	4
140	140	43	166	4.518703e+01	1.548130e+02	7.942584e-01	7.740649e-01	7.740649e-01	4
141	141	38	144	4.518703e+01	1.548130e+02	7.912088e-01	7.740649e-01	7.740649e-01	4
142	142	50	168	4.518703e+01	1.548130e+02	7.706422e-01	7.740649e-01	7.740649e-01	4
143	143	58	139	4.518703e+01	1.548130e+02	7.055838e-01	7.740649e-01	7.740649e-01	4
144	144	52	155	4.518703e+01	1.548130e+02	7.487923e-01	7.740649e-01	7.740649e-01	4
145	145	56	139	4.518703e+01	1.548130e+02	7.128205e-01	7.740649e-01	7.740649e-01	4
146	146	45	146	4.518703e+01	1.548130e+02	7.643979e-01	7.740649e-01	7.740649e-01	4
147	147	44	173	4.518703e+01	1.548130e+02	7.972350e-01	7.740649e-01	7.740649e-01	4
148	148	47	154	4.518703e+01	1.548130e+02	7.661692e-01	7.740649e-01	7.740649e-01	4
149	149	41	155	4.518703e+01	1.548130e+02	7.908163e-01	7.740649e-01	7.740649e-01	4
150	150	48	150	4.518703e+01	1.548130e+02	7.575758e-01	7.740649e-01	7.740649e-01	4
151	151	45	142	4.518703e+01	1.548130e+02	7.593583e-01	7.740649e-01	7.740649e-01	4
152	152	45	161	4.518703e+01	1.548130e+02	7.815534e-01	7.740649e-01	7.740649e-01	4
153	153	54	172	4.518703e+01	1.548130e+02	7.610619e-01	7.740649e-01	7.740649e-01	4
154	154	47	152	4.518703e+01	1.548130e+02	7.638191e-01	7.740649e-01	7.740649e-01	4
155	155	43	159	4.518703e+01	1.548130e+02	7.871287e-01	7.740649e-01	7.740649e-01	4
156	156	47	167	4.518703e+01	1.548130e+02	7.803738e-01	7.740649e-01	7.740649e-01	4
157	157	36	160	4.518703e+01	1.548130e+02	8.163265e-01	7.740649e-01	7.740649e-01	4
158	158	40	147	4.518703e+01	1.548130e+02	7.860963e-01	7.740649e-01	7.740649e-01	4
159	159	43	150	4.518703e+01	1.548130e+02	7.772021e-01	7.740649e-01	7.740649e-01	4
160	160	41	151	4.518703e+01	1.548130e+02	7.864583e-01	7.740649e-01	7.740649e-01	4
161	161	48	152	4.518703e+01	1.548130e+02	7.600000e-01	7.740649e-01	7.740649e-01	4
162	162	46	174	4.518703e+01	1.548130e+02	7.909091e-01	7.740649e-01	7.740649e-01	4
163	163	52	151	4.518703e+01	1.548130e+02	7.438424e-01	7.740649e-01	7.740649e-01	4
164	164	41	161	4.518703e+01	1.548130e+02	7.970297e-01	7.740649e-01	7.740649e-01	4
165	165	50	135	4.518703e+01	1.548130e+02	7.297297e-01	7.740649e-01	7.740649e-01	4
166	166	35	149	4.518703e+01	1.548130e+02	8.097826e-01	7.740649e-01	7.740649e-01	4
167	167	42	162	4.518703e+01	1.548130e+02	7.941176e-01	7.740649e-01	7.740649e-01	4
168	168	42	164	4.518703e+01	1.548130e+02	7.961165e-01	7.740649e-01	7.740649e-01	4
169	169	39	172	4.518703e+01	1.548130e+02	8.151659e-01	7.740649e-01	7.740649e-01	4
170	170	32	143	4.518703e+01	1.548130e+02	8.171429e-01	7.740649e-01	7.740649e-01	4
171	171	46	167	4.518703e+01	1.548130e+02	7.840376e-01	7.740649e-01	7.740649e-01	4
172	172	46	144	4.518703e+01	1.548130e+02	7.578947e-01	7.740649e-01	7.740649e-01	4
173	173	30	154	4.518703e+01	1.548130e+02	8.369565e-01	7.740649e-01	7.740649e-01	4
174	174	35	164	4.518703e+01	1.548130e+02	8.241206e-01	7.740649e-01	7.740649e-01	4
175	175	45	138	4.518703e+01	1.548130e+02	7.540984e-01	7.740649e-01	7.740649e-01	4
176	176	46	170	4.518703e+01	1.548130e+02	7.870370e-01	7.740649e-01	7.740649e-01	4
177	177	42	155	4.518703e+01	1.548130e+02	7.868020e-01	7.740649e-01	7.740649e-01	4
178	178	109	94	1.042344e+02	9.576562e+01	4.630542e-01	4.788281e-01	7.740649e-01	4
179	179	161	29	1.714544e+02	2.854556e+01	1.526316e-01	1.427278e-01	1.427278e-01	1
180	180	174	27	1.714544e+02	2.854556e+01	1.343284e-01	1.427278e-01	1.427278e-01	1
181	181	168	33	1.714544e+02	2.854556e+01	1.641791e-01	1.427278e-01	1.427278e-01	1
182	182	162	26	1.714544e+02	2.854556e+01	1.382979e-01	1.427278e-01	1.427278e-01	1
183	183	184	13	1.714544e+02	2.854556e+01	6.598985e-02	1.427278e-01	1.427278e-01	1
184	184	183	27	1.714544e+02	2.854556e+01	1.285714e-01	1.427278e-01	1.427278e-01	1
185	185	162	22	1.714544e+02	2.854556e+01	1.195652e-01	1.427278e-01	1.427278e-01	1
186	186	183	29	1.714544e+02	2.854556e+01	1.367925e-01	1.427278e-01	1.427278e-01	1
187	187	157	38	1.714544e+02	2.854556e+01	1.948718e-01	1.427278e-01	1.427278e-01	1
188	188	176	24	1.714544e+02	2.854556e+01	1.200000e-01	1.427278e-01	1.427278e-01	1
189	189	153	29	1.714544e+02	2.854556e+01	1.593407e-01	1.427278e-01	1.427278e-01	1
190	190	154	70	1.483959e+02	5.160414e+01	3.125000e-01	2.580207e-01	1.427278e-01	1
191	191	44	117	4.518703e+01	1.548130e+02	7.267081e-01	7.740649e-01	7.740649e-01	4
192	192	44	163	4.518703e+01	1.548130e+02	7.874396e-01	7.740649e-01	7.740649e-01	4
193	193	48	170	4.518703e+01	1.548130e+02	7.798165e-01	7.740649e-01	7.740649e-01	4
194	194	38	156	4.518703e+01	1.548130e+02	8.041237e-01	7.740649e-01	7.740649e-01	4
195	195	39	164	4.518703e+01	1.548130e+02	8.078818e-01	7.740649e-01	7.740649e-01	4
196	196	47	158	4.518703e+01	1.548130e+02	7.707317e-01	7.740649e-01	7.740649e-01	4
197	197	43	178	4.270968e+01	1.572903e+02	8.054299e-01	7.864516e-01	7.740649e-01	4
198	198	42	163	3.883581e+01	1.611642e+02	7.951220e-01	8.058209e-01	8.058209e-01	3
199	199	37	146	3.883581e+01	1.611642e+02	7.978142e-01	8.058209e-01	8.058209e-01	3
200	200	41	169	3.883581e+01	1.611642e+02	8.047619e-01	8.058209e-01	8.058209e-01	3
