# Supplementary material for: Cochaperones convey the energy of ATP hydrolysis for directional action of Hsp90
Source: Nat Commun. 2024 Jan 17;15:569. doi: 10.1038/s41467-024-44847-6 (PMC10794413; doi:10.1038/s41467-024-44847-6)
Supplement: Supplementary file 6 — Source Data [file 41467_2024_44847_MOESM6_ESM.zip › SourceData_Simulations/1_Simulations_0kT/sim_0kT_mol150of200.txt]

coordinates	90.74	190.26	218.74	190.26
time(s)	frame	Idon(a.u.)	Iacc(a.u.)	Idon ideal(a.u.)	Iacc ideal(a.u.)	FRET	FRET ideal (blurr)	FRET ideal	state sequence
1	1	176	16	1.819874e+02	1.801256e+01	8.333333e-02	9.006278e-02	9.006278e-02	1
2	2	196	22	1.819874e+02	1.801256e+01	1.009174e-01	9.006278e-02	9.006278e-02	1
3	3	193	19	1.819874e+02	1.801256e+01	8.962264e-02	9.006278e-02	9.006278e-02	1
4	4	181	17	1.819874e+02	1.801256e+01	8.585859e-02	9.006278e-02	9.006278e-02	1
5	5	150	23	1.819874e+02	1.801256e+01	1.329480e-01	9.006278e-02	9.006278e-02	1
6	6	176	13	1.819874e+02	1.801256e+01	6.878307e-02	9.006278e-02	9.006278e-02	1
7	7	186	13	1.819874e+02	1.801256e+01	6.532663e-02	9.006278e-02	9.006278e-02	1
8	8	196	15	1.819874e+02	1.801256e+01	7.109005e-02	9.006278e-02	9.006278e-02	1
9	9	164	20	1.819874e+02	1.801256e+01	1.086957e-01	9.006278e-02	9.006278e-02	1
10	10	181	15	1.819874e+02	1.801256e+01	7.653061e-02	9.006278e-02	9.006278e-02	1
11	11	205	13	1.819874e+02	1.801256e+01	5.963303e-02	9.006278e-02	9.006278e-02	1
12	12	191	17	1.819874e+02	1.801256e+01	8.173077e-02	9.006278e-02	9.006278e-02	1
13	13	190	19	1.819874e+02	1.801256e+01	9.090909e-02	9.006278e-02	9.006278e-02	1
14	14	169	14	1.819874e+02	1.801256e+01	7.650273e-02	9.006278e-02	9.006278e-02	1
15	15	200	22	1.819874e+02	1.801256e+01	9.909910e-02	9.006278e-02	9.006278e-02	1
16	16	183	14	1.819874e+02	1.801256e+01	7.106599e-02	9.006278e-02	9.006278e-02	1
17	17	167	22	1.819874e+02	1.801256e+01	1.164021e-01	9.006278e-02	9.006278e-02	1
18	18	161	21	1.819874e+02	1.801256e+01	1.153846e-01	9.006278e-02	9.006278e-02	1
19	19	187	17	1.819874e+02	1.801256e+01	8.333333e-02	9.006278e-02	9.006278e-02	1
20	20	166	26	1.819874e+02	1.801256e+01	1.354167e-01	9.006278e-02	9.006278e-02	1
21	21	187	13	1.819874e+02	1.801256e+01	6.500000e-02	9.006278e-02	9.006278e-02	1
22	22	209	28	1.819874e+02	1.801256e+01	1.181435e-01	9.006278e-02	9.006278e-02	1
23	23	163	17	1.819874e+02	1.801256e+01	9.444444e-02	9.006278e-02	9.006278e-02	1
24	24	191	16	1.819874e+02	1.801256e+01	7.729469e-02	9.006278e-02	9.006278e-02	1
25	25	193	15	1.819874e+02	1.801256e+01	7.211538e-02	9.006278e-02	9.006278e-02	1
26	26	166	26	1.819874e+02	1.801256e+01	1.354167e-01	9.006278e-02	9.006278e-02	1
27	27	173	17	1.819874e+02	1.801256e+01	8.947368e-02	9.006278e-02	9.006278e-02	1
28	28	181	19	1.819874e+02	1.801256e+01	9.500000e-02	9.006278e-02	9.006278e-02	1
29	29	158	26	1.719080e+02	2.809197e+01	1.413043e-01	1.404598e-01	9.006278e-02	1
30	30	33	189	3.806942e+01	1.619306e+02	8.513514e-01	8.096529e-01	8.096529e-01	4
31	31	38	153	3.806942e+01	1.619306e+02	8.010471e-01	8.096529e-01	8.096529e-01	4
32	32	33	156	3.806942e+01	1.619306e+02	8.253968e-01	8.096529e-01	8.096529e-01	4
33	33	46	147	3.806942e+01	1.619306e+02	7.616580e-01	8.096529e-01	8.096529e-01	4
34	34	37	149	3.806942e+01	1.619306e+02	8.010753e-01	8.096529e-01	8.096529e-01	4
35	35	41	159	3.806942e+01	1.619306e+02	7.950000e-01	8.096529e-01	8.096529e-01	4
36	36	34	154	3.806942e+01	1.619306e+02	8.191489e-01	8.096529e-01	8.096529e-01	4
37	37	44	187	3.806942e+01	1.619306e+02	8.095238e-01	8.096529e-01	8.096529e-01	4
38	38	48	161	3.806942e+01	1.619306e+02	7.703349e-01	8.096529e-01	8.096529e-01	4
39	39	47	178	3.806942e+01	1.619306e+02	7.911111e-01	8.096529e-01	8.096529e-01	4
40	40	37	173	3.806942e+01	1.619306e+02	8.238095e-01	8.096529e-01	8.096529e-01	4
41	41	42	135	3.806942e+01	1.619306e+02	7.627119e-01	8.096529e-01	8.096529e-01	4
42	42	30	169	3.806942e+01	1.619306e+02	8.492462e-01	8.096529e-01	8.096529e-01	4
43	43	40	173	3.806942e+01	1.619306e+02	8.122066e-01	8.096529e-01	8.096529e-01	4
44	44	33	176	3.806942e+01	1.619306e+02	8.421053e-01	8.096529e-01	8.096529e-01	4
45	45	34	144	3.806942e+01	1.619306e+02	8.089888e-01	8.096529e-01	8.096529e-01	4
46	46	31	158	3.806942e+01	1.619306e+02	8.359788e-01	8.096529e-01	8.096529e-01	4
47	47	28	168	3.806942e+01	1.619306e+02	8.571429e-01	8.096529e-01	8.096529e-01	4
48	48	40	159	3.806942e+01	1.619306e+02	7.989950e-01	8.096529e-01	8.096529e-01	4
49	49	33	155	3.806942e+01	1.619306e+02	8.244681e-01	8.096529e-01	8.096529e-01	4
50	50	38	162	3.806942e+01	1.619306e+02	8.100000e-01	8.096529e-01	8.096529e-01	4
51	51	33	150	3.806942e+01	1.619306e+02	8.196721e-01	8.096529e-01	8.096529e-01	4
52	52	48	177	3.806942e+01	1.619306e+02	7.866667e-01	8.096529e-01	8.096529e-01	4
53	53	32	155	3.806942e+01	1.619306e+02	8.288770e-01	8.096529e-01	8.096529e-01	4
54	54	28	170	3.806942e+01	1.619306e+02	8.585859e-01	8.096529e-01	8.096529e-01	4
55	55	39	172	3.806942e+01	1.619306e+02	8.151659e-01	8.096529e-01	8.096529e-01	4
56	56	38	160	3.806942e+01	1.619306e+02	8.080808e-01	8.096529e-01	8.096529e-01	4
57	57	43	167	3.806942e+01	1.619306e+02	7.952381e-01	8.096529e-01	8.096529e-01	4
58	58	35	169	3.806942e+01	1.619306e+02	8.284314e-01	8.096529e-01	8.096529e-01	4
59	59	30	180	3.806942e+01	1.619306e+02	8.571429e-01	8.096529e-01	8.096529e-01	4
60	60	45	166	3.806942e+01	1.619306e+02	7.867299e-01	8.096529e-01	8.096529e-01	4
61	61	46	182	3.806942e+01	1.619306e+02	7.982456e-01	8.096529e-01	8.096529e-01	4
62	62	34	144	3.806942e+01	1.619306e+02	8.089888e-01	8.096529e-01	8.096529e-01	4
63	63	31	139	3.806942e+01	1.619306e+02	8.176471e-01	8.096529e-01	8.096529e-01	4
64	64	39	184	3.806942e+01	1.619306e+02	8.251121e-01	8.096529e-01	8.096529e-01	4
65	65	51	163	3.806942e+01	1.619306e+02	7.616822e-01	8.096529e-01	8.096529e-01	4
66	66	36	189	3.806942e+01	1.619306e+02	8.400000e-01	8.096529e-01	8.096529e-01	4
67	67	42	166	3.806942e+01	1.619306e+02	7.980769e-01	8.096529e-01	8.096529e-01	4
68	68	36	163	3.806942e+01	1.619306e+02	8.190955e-01	8.096529e-01	8.096529e-01	4
69	69	37	160	3.806942e+01	1.619306e+02	8.121827e-01	8.096529e-01	8.096529e-01	4
70	70	45	176	3.806942e+01	1.619306e+02	7.963801e-01	8.096529e-01	8.096529e-01	4
71	71	35	167	3.806942e+01	1.619306e+02	8.267327e-01	8.096529e-01	8.096529e-01	4
72	72	31	189	3.806942e+01	1.619306e+02	8.590909e-01	8.096529e-01	8.096529e-01	4
73	73	44	157	3.806942e+01	1.619306e+02	7.810945e-01	8.096529e-01	8.096529e-01	4
74	74	48	152	3.806942e+01	1.619306e+02	7.600000e-01	8.096529e-01	8.096529e-01	4
75	75	48	173	3.806942e+01	1.619306e+02	7.828054e-01	8.096529e-01	8.096529e-01	4
76	76	31	168	4.043259e+01	1.595674e+02	8.442211e-01	7.978371e-01	7.888918e-01	3
77	77	40	168	3.928905e+01	1.607110e+02	8.076923e-01	8.035548e-01	8.096529e-01	4
78	78	50	168	3.806942e+01	1.619306e+02	7.706422e-01	8.096529e-01	8.096529e-01	4
79	79	38	155	3.806942e+01	1.619306e+02	8.031088e-01	8.096529e-01	8.096529e-01	4
80	80	38	152	3.806942e+01	1.619306e+02	8.000000e-01	8.096529e-01	8.096529e-01	4
81	81	46	134	3.806942e+01	1.619306e+02	7.444444e-01	8.096529e-01	8.096529e-01	4
82	82	31	144	3.806942e+01	1.619306e+02	8.228571e-01	8.096529e-01	8.096529e-01	4
83	83	37	154	3.806942e+01	1.619306e+02	8.062827e-01	8.096529e-01	8.096529e-01	4
84	84	42	176	3.806942e+01	1.619306e+02	8.073394e-01	8.096529e-01	8.096529e-01	4
85	85	37	149	3.806942e+01	1.619306e+02	8.010753e-01	8.096529e-01	8.096529e-01	4
86	86	32	158	3.806942e+01	1.619306e+02	8.315789e-01	8.096529e-01	8.096529e-01	4
87	87	37	175	3.806942e+01	1.619306e+02	8.254717e-01	8.096529e-01	8.096529e-01	4
88	88	38	171	3.806942e+01	1.619306e+02	8.181818e-01	8.096529e-01	8.096529e-01	4
89	89	37	148	3.806942e+01	1.619306e+02	8.000000e-01	8.096529e-01	8.096529e-01	4
90	90	32	154	3.806942e+01	1.619306e+02	8.279570e-01	8.096529e-01	8.096529e-01	4
91	91	28	157	3.806942e+01	1.619306e+02	8.486486e-01	8.096529e-01	8.096529e-01	4
92	92	40	158	3.806942e+01	1.619306e+02	7.979798e-01	8.096529e-01	8.096529e-01	4
93	93	37	167	3.806942e+01	1.619306e+02	8.186275e-01	8.096529e-01	8.096529e-01	4
94	94	35	142	3.806942e+01	1.619306e+02	8.022599e-01	8.096529e-01	8.096529e-01	4
95	95	35	157	3.806942e+01	1.619306e+02	8.177083e-01	8.096529e-01	8.096529e-01	4
96	96	39	161	3.806942e+01	1.619306e+02	8.050000e-01	8.096529e-01	8.096529e-01	4
97	97	25	156	3.806942e+01	1.619306e+02	8.618785e-01	8.096529e-01	8.096529e-01	4
98	98	37	152	3.806942e+01	1.619306e+02	8.042328e-01	8.096529e-01	8.096529e-01	4
99	99	38	154	3.806942e+01	1.619306e+02	8.020833e-01	8.096529e-01	8.096529e-01	4
100	100	43	168	3.806942e+01	1.619306e+02	7.962085e-01	8.096529e-01	8.096529e-01	4
101	101	40	192	3.806942e+01	1.619306e+02	8.275862e-01	8.096529e-01	8.096529e-01	4
102	102	44	208	3.806942e+01	1.619306e+02	8.253968e-01	8.096529e-01	8.096529e-01	4
103	103	36	146	3.806942e+01	1.619306e+02	8.021978e-01	8.096529e-01	8.096529e-01	4
104	104	51	155	3.806942e+01	1.619306e+02	7.524272e-01	8.096529e-01	8.096529e-01	4
105	105	45	177	3.806942e+01	1.619306e+02	7.972973e-01	8.096529e-01	8.096529e-01	4
106	106	44	170	3.806942e+01	1.619306e+02	7.943925e-01	8.096529e-01	8.096529e-01	4
107	107	38	186	3.806942e+01	1.619306e+02	8.303571e-01	8.096529e-01	8.096529e-01	4
108	108	33	183	3.806942e+01	1.619306e+02	8.472222e-01	8.096529e-01	8.096529e-01	4
109	109	37	191	3.806942e+01	1.619306e+02	8.377193e-01	8.096529e-01	8.096529e-01	4
110	110	39	152	3.806942e+01	1.619306e+02	7.958115e-01	8.096529e-01	8.096529e-01	4
111	111	35	169	3.806942e+01	1.619306e+02	8.284314e-01	8.096529e-01	8.096529e-01	4
112	112	39	152	3.806942e+01	1.619306e+02	7.958115e-01	8.096529e-01	8.096529e-01	4
113	113	30	157	3.806942e+01	1.619306e+02	8.395722e-01	8.096529e-01	8.096529e-01	4
114	114	28	163	3.806942e+01	1.619306e+02	8.534031e-01	8.096529e-01	8.096529e-01	4
115	115	31	159	3.806942e+01	1.619306e+02	8.368421e-01	8.096529e-01	8.096529e-01	4
116	116	35	163	3.806942e+01	1.619306e+02	8.232323e-01	8.096529e-01	8.096529e-01	4
117	117	30	173	3.806942e+01	1.619306e+02	8.522167e-01	8.096529e-01	8.096529e-01	4
118	118	98	109	1.028240e+02	9.717598e+01	5.265700e-01	4.858799e-01	8.096529e-01	4
119	119	208	13	1.819874e+02	1.801256e+01	5.882353e-02	9.006278e-02	9.006278e-02	1
120	120	204	17	1.819874e+02	1.801256e+01	7.692308e-02	9.006278e-02	9.006278e-02	1
121	121	186	15	1.819874e+02	1.801256e+01	7.462687e-02	9.006278e-02	9.006278e-02	1
122	122	174	23	1.819874e+02	1.801256e+01	1.167513e-01	9.006278e-02	9.006278e-02	1
123	123	137	41	1.554289e+02	4.457113e+01	2.303371e-01	2.228557e-01	9.006278e-02	1
124	124	31	176	3.806942e+01	1.619306e+02	8.502415e-01	8.096529e-01	8.096529e-01	4
125	125	40	134	3.806942e+01	1.619306e+02	7.701149e-01	8.096529e-01	8.096529e-01	4
126	126	41	153	3.806942e+01	1.619306e+02	7.886598e-01	8.096529e-01	8.096529e-01	4
127	127	27	174	3.806942e+01	1.619306e+02	8.656716e-01	8.096529e-01	8.096529e-01	4
128	128	35	149	3.806942e+01	1.619306e+02	8.097826e-01	8.096529e-01	8.096529e-01	4
129	129	49	147	3.806942e+01	1.619306e+02	7.500000e-01	8.096529e-01	8.096529e-01	4
130	130	31	139	3.806942e+01	1.619306e+02	8.176471e-01	8.096529e-01	8.096529e-01	4
131	131	40	152	3.806942e+01	1.619306e+02	7.916667e-01	8.096529e-01	8.096529e-01	4
132	132	40	176	3.806942e+01	1.619306e+02	8.148148e-01	8.096529e-01	8.096529e-01	4
133	133	46	166	3.806942e+01	1.619306e+02	7.830189e-01	8.096529e-01	8.096529e-01	4
134	134	32	180	3.806942e+01	1.619306e+02	8.490566e-01	8.096529e-01	8.096529e-01	4
135	135	112	104	1.054856e+02	9.451444e+01	4.814815e-01	4.725722e-01	8.096529e-01	4
136	136	170	21	1.819874e+02	1.801256e+01	1.099476e-01	9.006278e-02	9.006278e-02	1
137	137	170	12	1.819874e+02	1.801256e+01	6.593407e-02	9.006278e-02	9.006278e-02	1
138	138	175	21	1.819874e+02	1.801256e+01	1.071429e-01	9.006278e-02	9.006278e-02	1
139	139	195	17	1.819874e+02	1.801256e+01	8.018868e-02	9.006278e-02	9.006278e-02	1
140	140	186	11	1.819874e+02	1.801256e+01	5.583756e-02	9.006278e-02	9.006278e-02	1
141	141	186	17	1.819874e+02	1.801256e+01	8.374384e-02	9.006278e-02	9.006278e-02	1
142	142	188	19	1.819874e+02	1.801256e+01	9.178744e-02	9.006278e-02	9.006278e-02	1
143	143	171	17	1.819874e+02	1.801256e+01	9.042553e-02	9.006278e-02	9.006278e-02	1
144	144	204	21	1.819874e+02	1.801256e+01	9.333333e-02	9.006278e-02	9.006278e-02	1
145	145	177	16	1.819874e+02	1.801256e+01	8.290155e-02	9.006278e-02	9.006278e-02	1
146	146	169	25	1.819874e+02	1.801256e+01	1.288660e-01	9.006278e-02	9.006278e-02	1
147	147	206	16	1.819874e+02	1.801256e+01	7.207207e-02	9.006278e-02	9.006278e-02	1
148	148	199	20	1.819874e+02	1.801256e+01	9.132420e-02	9.006278e-02	9.006278e-02	1
149	149	188	20	1.819874e+02	1.801256e+01	9.615385e-02	9.006278e-02	9.006278e-02	1
150	150	189	22	1.819874e+02	1.801256e+01	1.042654e-01	9.006278e-02	9.006278e-02	1
151	151	202	21	1.819874e+02	1.801256e+01	9.417040e-02	9.006278e-02	9.006278e-02	1
152	152	175	24	1.819874e+02	1.801256e+01	1.206030e-01	9.006278e-02	9.006278e-02	1
153	153	198	7	1.819874e+02	1.801256e+01	3.414634e-02	9.006278e-02	9.006278e-02	1
154	154	164	15	1.819874e+02	1.801256e+01	8.379888e-02	9.006278e-02	9.006278e-02	1
155	155	167	17	1.819874e+02	1.801256e+01	9.239130e-02	9.006278e-02	9.006278e-02	1
156	156	213	17	1.819874e+02	1.801256e+01	7.391304e-02	9.006278e-02	9.006278e-02	1
157	157	184	17	1.819874e+02	1.801256e+01	8.457711e-02	9.006278e-02	9.006278e-02	1
158	158	172	16	1.819874e+02	1.801256e+01	8.510638e-02	9.006278e-02	9.006278e-02	1
159	159	172	17	1.819874e+02	1.801256e+01	8.994709e-02	9.006278e-02	9.006278e-02	1
160	160	185	14	1.819874e+02	1.801256e+01	7.035176e-02	9.006278e-02	9.006278e-02	1
161	161	173	12	1.819874e+02	1.801256e+01	6.486486e-02	9.006278e-02	9.006278e-02	1
162	162	178	23	1.819874e+02	1.801256e+01	1.144279e-01	9.006278e-02	9.006278e-02	1
163	163	190	26	1.819874e+02	1.801256e+01	1.203704e-01	9.006278e-02	9.006278e-02	1
164	164	183	12	1.819874e+02	1.801256e+01	6.153846e-02	9.006278e-02	9.006278e-02	1
165	165	164	20	1.819874e+02	1.801256e+01	1.086957e-01	9.006278e-02	9.006278e-02	1
166	166	188	19	1.819874e+02	1.801256e+01	9.178744e-02	9.006278e-02	9.006278e-02	1
167	167	188	13	1.819874e+02	1.801256e+01	6.467662e-02	9.006278e-02	9.006278e-02	1
168	168	178	19	1.819874e+02	1.801256e+01	9.644670e-02	9.006278e-02	9.006278e-02	1
169	169	186	14	1.819874e+02	1.801256e+01	7.000000e-02	9.006278e-02	9.006278e-02	1
170	170	164	11	1.819874e+02	1.801256e+01	6.285714e-02	9.006278e-02	9.006278e-02	1
171	171	180	25	1.819874e+02	1.801256e+01	1.219512e-01	9.006278e-02	9.006278e-02	1
172	172	194	21	1.819874e+02	1.801256e+01	9.767442e-02	9.006278e-02	9.006278e-02	1
173	173	185	19	1.819874e+02	1.801256e+01	9.313725e-02	9.006278e-02	9.006278e-02	1
174	174	166	21	1.819874e+02	1.801256e+01	1.122995e-01	9.006278e-02	9.006278e-02	1
175	175	186	20	1.819874e+02	1.801256e+01	9.708738e-02	9.006278e-02	9.006278e-02	1
176	176	208	22	1.819874e+02	1.801256e+01	9.565217e-02	9.006278e-02	9.006278e-02	1
177	177	200	13	1.819874e+02	1.801256e+01	6.103286e-02	9.006278e-02	9.006278e-02	1
178	178	203	11	1.819874e+02	1.801256e+01	5.140187e-02	9.006278e-02	9.006278e-02	1
179	179	180	18	1.819874e+02	1.801256e+01	9.090909e-02	9.006278e-02	9.006278e-02	1
180	180	170	19	1.819874e+02	1.801256e+01	1.005291e-01	9.006278e-02	9.006278e-02	1
181	181	159	15	1.819874e+02	1.801256e+01	8.620690e-02	9.006278e-02	9.006278e-02	1
182	182	168	12	1.819874e+02	1.801256e+01	6.666667e-02	9.006278e-02	9.006278e-02	1
183	183	194	9	1.819874e+02	1.801256e+01	4.433498e-02	9.006278e-02	9.006278e-02	1
184	184	196	16	1.819874e+02	1.801256e+01	7.547170e-02	9.006278e-02	9.006278e-02	1
185	185	185	20	1.819874e+02	1.801256e+01	9.756098e-02	9.006278e-02	9.006278e-02	1
186	186	187	17	1.819874e+02	1.801256e+01	8.333333e-02	9.006278e-02	9.006278e-02	1
187	187	218	19	1.819874e+02	1.801256e+01	8.016878e-02	9.006278e-02	9.006278e-02	1
188	188	171	18	1.819874e+02	1.801256e+01	9.523810e-02	9.006278e-02	9.006278e-02	1
189	189	180	17	1.819874e+02	1.801256e+01	8.629442e-02	9.006278e-02	9.006278e-02	1
190	190	187	14	1.819874e+02	1.801256e+01	6.965174e-02	9.006278e-02	9.006278e-02	1
191	191	180	12	1.819874e+02	1.801256e+01	6.250000e-02	9.006278e-02	9.006278e-02	1
192	192	179	12	1.819874e+02	1.801256e+01	6.282723e-02	9.006278e-02	9.006278e-02	1
193	193	185	14	1.819874e+02	1.801256e+01	7.035176e-02	9.006278e-02	9.006278e-02	1
194	194	183	19	1.819874e+02	1.801256e+01	9.405941e-02	9.006278e-02	9.006278e-02	1
195	195	210	10	1.886006e+02	1.139938e+01	4.545455e-02	5.699691e-02	3.571191e-02	2
196	196	193	12	1.833682e+02	1.663183e+01	5.853659e-02	8.315916e-02	9.006278e-02	1
197	197	152	23	1.819874e+02	1.801256e+01	1.314286e-01	9.006278e-02	9.006278e-02	1
198	198	198	18	1.819874e+02	1.801256e+01	8.333333e-02	9.006278e-02	9.006278e-02	1
199	199	180	15	1.819874e+02	1.801256e+01	7.692308e-02	9.006278e-02	9.006278e-02	1
200	200	169	11	1.819874e+02	1.801256e+01	6.111111e-02	9.006278e-02	9.006278e-02	1
