# Supplementary material for: Cochaperones convey the energy of ATP hydrolysis for directional action of Hsp90
Source: Nat Commun. 2024 Jan 17;15:569. doi: 10.1038/s41467-024-44847-6 (PMC10794413; doi:10.1038/s41467-024-44847-6)
Supplement: Supplementary file 6 — Source Data [file 41467_2024_44847_MOESM6_ESM.zip › SourceData_Simulations/1_Simulations_0kT/sim_0kT_mol151of200.txt]

coordinates	46.87	58.02	174.87	58.02
time(s)	frame	Idon(a.u.)	Iacc(a.u.)	Idon ideal(a.u.)	Iacc ideal(a.u.)	FRET	FRET ideal (blurr)	FRET ideal	state sequence
1	1	40	153	3.615432e+01	1.638457e+02	7.927461e-01	8.192284e-01	8.192284e-01	4
2	2	40	160	3.615432e+01	1.638457e+02	8.000000e-01	8.192284e-01	8.192284e-01	4
3	3	31	161	3.615432e+01	1.638457e+02	8.385417e-01	8.192284e-01	8.192284e-01	4
4	4	37	160	3.615432e+01	1.638457e+02	8.121827e-01	8.192284e-01	8.192284e-01	4
5	5	36	159	3.615432e+01	1.638457e+02	8.153846e-01	8.192284e-01	8.192284e-01	4
6	6	43	177	3.615432e+01	1.638457e+02	8.045455e-01	8.192284e-01	8.192284e-01	4
7	7	29	185	3.615432e+01	1.638457e+02	8.644860e-01	8.192284e-01	8.192284e-01	4
8	8	25	176	3.615432e+01	1.638457e+02	8.756219e-01	8.192284e-01	8.192284e-01	4
9	9	36	169	3.615432e+01	1.638457e+02	8.243902e-01	8.192284e-01	8.192284e-01	4
10	10	25	145	3.615432e+01	1.638457e+02	8.529412e-01	8.192284e-01	8.192284e-01	4
11	11	35	172	3.615432e+01	1.638457e+02	8.309179e-01	8.192284e-01	8.192284e-01	4
12	12	36	176	3.615432e+01	1.638457e+02	8.301887e-01	8.192284e-01	8.192284e-01	4
13	13	36	178	3.615432e+01	1.638457e+02	8.317757e-01	8.192284e-01	8.192284e-01	4
14	14	37	171	3.615432e+01	1.638457e+02	8.221154e-01	8.192284e-01	8.192284e-01	4
15	15	39	147	3.615432e+01	1.638457e+02	7.903226e-01	8.192284e-01	8.192284e-01	4
16	16	26	170	3.615432e+01	1.638457e+02	8.673469e-01	8.192284e-01	8.192284e-01	4
17	17	42	172	3.615432e+01	1.638457e+02	8.037383e-01	8.192284e-01	8.192284e-01	4
18	18	41	156	3.862741e+01	1.613726e+02	7.918782e-01	8.068629e-01	8.192284e-01	4
19	19	175	12	1.846431e+02	1.535695e+01	6.417112e-02	7.678474e-02	7.678474e-02	1
20	20	178	17	1.846431e+02	1.535695e+01	8.717949e-02	7.678474e-02	7.678474e-02	1
21	21	182	16	1.846431e+02	1.535695e+01	8.080808e-02	7.678474e-02	7.678474e-02	1
22	22	185	19	1.846431e+02	1.535695e+01	9.313725e-02	7.678474e-02	7.678474e-02	1
23	23	188	24	1.846431e+02	1.535695e+01	1.132075e-01	7.678474e-02	7.678474e-02	1
24	24	136	47	1.464792e+02	5.352080e+01	2.568306e-01	2.676040e-01	7.678474e-02	1
25	25	43	165	3.615432e+01	1.638457e+02	7.932692e-01	8.192284e-01	8.192284e-01	4
26	26	28	173	3.615432e+01	1.638457e+02	8.606965e-01	8.192284e-01	8.192284e-01	4
27	27	37	141	3.615432e+01	1.638457e+02	7.921348e-01	8.192284e-01	8.192284e-01	4
28	28	37	170	3.615432e+01	1.638457e+02	8.212560e-01	8.192284e-01	8.192284e-01	4
29	29	40	173	3.615432e+01	1.638457e+02	8.122066e-01	8.192284e-01	8.192284e-01	4
30	30	42	148	3.615432e+01	1.638457e+02	7.789474e-01	8.192284e-01	8.192284e-01	4
31	31	45	175	3.615432e+01	1.638457e+02	7.954545e-01	8.192284e-01	8.192284e-01	4
32	32	38	152	3.615432e+01	1.638457e+02	8.000000e-01	8.192284e-01	8.192284e-01	4
33	33	31	193	3.615432e+01	1.638457e+02	8.616071e-01	8.192284e-01	8.192284e-01	4
34	34	29	152	3.615432e+01	1.638457e+02	8.397790e-01	8.192284e-01	8.192284e-01	4
35	35	37	163	3.615432e+01	1.638457e+02	8.150000e-01	8.192284e-01	8.192284e-01	4
36	36	37	176	3.615432e+01	1.638457e+02	8.262911e-01	8.192284e-01	8.192284e-01	4
37	37	38	178	3.615432e+01	1.638457e+02	8.240741e-01	8.192284e-01	8.192284e-01	4
38	38	45	196	3.615432e+01	1.638457e+02	8.132780e-01	8.192284e-01	8.192284e-01	4
39	39	34	175	3.615432e+01	1.638457e+02	8.373206e-01	8.192284e-01	8.192284e-01	4
40	40	26	171	3.615432e+01	1.638457e+02	8.680203e-01	8.192284e-01	8.192284e-01	4
41	41	29	159	3.615432e+01	1.638457e+02	8.457447e-01	8.192284e-01	8.192284e-01	4
42	42	134	75	1.327030e+02	6.729702e+01	3.588517e-01	3.364851e-01	7.678474e-02	1
43	43	192	16	1.846431e+02	1.535695e+01	7.692308e-02	7.678474e-02	7.678474e-02	1
44	44	187	16	1.846431e+02	1.535695e+01	7.881773e-02	7.678474e-02	7.678474e-02	1
45	45	182	22	1.846431e+02	1.535695e+01	1.078431e-01	7.678474e-02	7.678474e-02	1
46	46	196	21	1.846431e+02	1.535695e+01	9.677419e-02	7.678474e-02	7.678474e-02	1
47	47	173	11	1.846431e+02	1.535695e+01	5.978261e-02	7.678474e-02	7.678474e-02	1
48	48	205	19	1.846431e+02	1.535695e+01	8.482143e-02	7.678474e-02	7.678474e-02	1
49	49	172	12	1.846431e+02	1.535695e+01	6.521739e-02	7.678474e-02	7.678474e-02	1
50	50	208	19	1.846431e+02	1.535695e+01	8.370044e-02	7.678474e-02	7.678474e-02	1
51	51	198	15	1.846431e+02	1.535695e+01	7.042254e-02	7.678474e-02	7.678474e-02	1
52	52	45	158	5.743578e+01	1.425642e+02	7.783251e-01	7.128211e-01	8.192284e-01	4
53	53	41	161	3.615432e+01	1.638457e+02	7.970297e-01	8.192284e-01	8.192284e-01	4
54	54	32	175	3.615432e+01	1.638457e+02	8.454106e-01	8.192284e-01	8.192284e-01	4
55	55	34	149	3.615432e+01	1.638457e+02	8.142077e-01	8.192284e-01	8.192284e-01	4
56	56	28	137	3.615432e+01	1.638457e+02	8.303030e-01	8.192284e-01	8.192284e-01	4
57	57	41	158	3.615432e+01	1.638457e+02	7.939698e-01	8.192284e-01	8.192284e-01	4
58	58	38	163	3.615432e+01	1.638457e+02	8.109453e-01	8.192284e-01	8.192284e-01	4
59	59	42	171	3.615432e+01	1.638457e+02	8.028169e-01	8.192284e-01	8.192284e-01	4
60	60	41	182	3.615432e+01	1.638457e+02	8.161435e-01	8.192284e-01	8.192284e-01	4
61	61	29	168	3.615432e+01	1.638457e+02	8.527919e-01	8.192284e-01	8.192284e-01	4
62	62	38	184	3.615432e+01	1.638457e+02	8.288288e-01	8.192284e-01	8.192284e-01	4
63	63	27	148	3.615432e+01	1.638457e+02	8.457143e-01	8.192284e-01	8.192284e-01	4
64	64	29	140	3.615432e+01	1.638457e+02	8.284024e-01	8.192284e-01	8.192284e-01	4
65	65	37	165	3.615432e+01	1.638457e+02	8.168317e-01	8.192284e-01	8.192284e-01	4
66	66	37	161	3.615432e+01	1.638457e+02	8.131313e-01	8.192284e-01	8.192284e-01	4
67	67	44	146	3.615432e+01	1.638457e+02	7.684211e-01	8.192284e-01	8.192284e-01	4
68	68	29	164	3.615432e+01	1.638457e+02	8.497409e-01	8.192284e-01	8.192284e-01	4
69	69	42	158	3.615432e+01	1.638457e+02	7.900000e-01	8.192284e-01	8.192284e-01	4
70	70	38	161	3.615432e+01	1.638457e+02	8.090452e-01	8.192284e-01	8.192284e-01	4
71	71	33	155	3.615432e+01	1.638457e+02	8.244681e-01	8.192284e-01	8.192284e-01	4
72	72	40	178	3.615432e+01	1.638457e+02	8.165138e-01	8.192284e-01	8.192284e-01	4
73	73	34	152	3.615432e+01	1.638457e+02	8.172043e-01	8.192284e-01	8.192284e-01	4
74	74	30	172	3.615432e+01	1.638457e+02	8.514851e-01	8.192284e-01	8.192284e-01	4
75	75	47	162	3.615432e+01	1.638457e+02	7.751196e-01	8.192284e-01	8.192284e-01	4
76	76	43	181	3.615432e+01	1.638457e+02	8.080357e-01	8.192284e-01	8.192284e-01	4
77	77	43	131	3.615432e+01	1.638457e+02	7.528736e-01	8.192284e-01	8.192284e-01	4
78	78	31	199	3.615432e+01	1.638457e+02	8.652174e-01	8.192284e-01	8.192284e-01	4
79	79	39	164	3.615432e+01	1.638457e+02	8.078818e-01	8.192284e-01	8.192284e-01	4
80	80	36	183	3.615432e+01	1.638457e+02	8.356164e-01	8.192284e-01	8.192284e-01	4
81	81	38	175	3.615432e+01	1.638457e+02	8.215962e-01	8.192284e-01	8.192284e-01	4
82	82	32	169	3.615432e+01	1.638457e+02	8.407960e-01	8.192284e-01	8.192284e-01	4
83	83	41	151	3.615432e+01	1.638457e+02	7.864583e-01	8.192284e-01	8.192284e-01	4
84	84	41	167	3.615432e+01	1.638457e+02	8.028846e-01	8.192284e-01	8.192284e-01	4
85	85	36	152	3.615432e+01	1.638457e+02	8.085106e-01	8.192284e-01	8.192284e-01	4
86	86	26	170	3.615432e+01	1.638457e+02	8.673469e-01	8.192284e-01	8.192284e-01	4
87	87	33	172	3.615432e+01	1.638457e+02	8.390244e-01	8.192284e-01	8.192284e-01	4
88	88	37	154	3.615432e+01	1.638457e+02	8.062827e-01	8.192284e-01	8.192284e-01	4
89	89	29	167	3.615432e+01	1.638457e+02	8.520408e-01	8.192284e-01	8.192284e-01	4
90	90	33	159	3.615432e+01	1.638457e+02	8.281250e-01	8.192284e-01	8.192284e-01	4
91	91	30	167	3.615432e+01	1.638457e+02	8.477157e-01	8.192284e-01	8.192284e-01	4
92	92	36	139	3.615432e+01	1.638457e+02	7.942857e-01	8.192284e-01	8.192284e-01	4
93	93	43	154	3.615432e+01	1.638457e+02	7.817259e-01	8.192284e-01	8.192284e-01	4
94	94	29	163	3.615432e+01	1.638457e+02	8.489583e-01	8.192284e-01	8.192284e-01	4
95	95	41	151	3.615432e+01	1.638457e+02	7.864583e-01	8.192284e-01	8.192284e-01	4
96	96	42	193	3.615432e+01	1.638457e+02	8.212766e-01	8.192284e-01	8.192284e-01	4
97	97	34	170	3.615432e+01	1.638457e+02	8.333333e-01	8.192284e-01	8.192284e-01	4
98	98	22	152	3.615432e+01	1.638457e+02	8.735632e-01	8.192284e-01	8.192284e-01	4
99	99	36	153	3.615432e+01	1.638457e+02	8.095238e-01	8.192284e-01	8.192284e-01	4
100	100	49	202	3.615432e+01	1.638457e+02	8.047809e-01	8.192284e-01	8.192284e-01	4
101	101	34	147	3.615432e+01	1.638457e+02	8.121547e-01	8.192284e-01	8.192284e-01	4
102	102	34	166	3.615432e+01	1.638457e+02	8.300000e-01	8.192284e-01	8.192284e-01	4
103	103	41	180	3.615432e+01	1.638457e+02	8.144796e-01	8.192284e-01	8.192284e-01	4
104	104	26	157	3.615432e+01	1.638457e+02	8.579235e-01	8.192284e-01	8.192284e-01	4
105	105	33	171	3.615432e+01	1.638457e+02	8.382353e-01	8.192284e-01	8.192284e-01	4
106	106	35	174	3.615432e+01	1.638457e+02	8.325359e-01	8.192284e-01	8.192284e-01	4
107	107	37	190	3.615432e+01	1.638457e+02	8.370044e-01	8.192284e-01	8.192284e-01	4
108	108	38	164	3.615432e+01	1.638457e+02	8.118812e-01	8.192284e-01	8.192284e-01	4
109	109	39	188	3.615432e+01	1.638457e+02	8.281938e-01	8.192284e-01	8.192284e-01	4
110	110	36	172	3.615432e+01	1.638457e+02	8.269231e-01	8.192284e-01	8.192284e-01	4
111	111	43	176	3.615432e+01	1.638457e+02	8.036530e-01	8.192284e-01	8.192284e-01	4
112	112	35	149	3.615432e+01	1.638457e+02	8.097826e-01	8.192284e-01	8.192284e-01	4
113	113	42	153	3.615432e+01	1.638457e+02	7.846154e-01	8.192284e-01	8.192284e-01	4
114	114	34	140	3.615432e+01	1.638457e+02	8.045977e-01	8.192284e-01	8.192284e-01	4
115	115	39	178	3.615432e+01	1.638457e+02	8.202765e-01	8.192284e-01	8.192284e-01	4
116	116	34	147	3.615432e+01	1.638457e+02	8.121547e-01	8.192284e-01	8.192284e-01	4
117	117	38	161	3.615432e+01	1.638457e+02	8.090452e-01	8.192284e-01	8.192284e-01	4
118	118	21	162	3.615432e+01	1.638457e+02	8.852459e-01	8.192284e-01	8.192284e-01	4
119	119	33	166	3.615432e+01	1.638457e+02	8.341709e-01	8.192284e-01	8.192284e-01	4
120	120	36	156	3.615432e+01	1.638457e+02	8.125000e-01	8.192284e-01	8.192284e-01	4
121	121	23	160	3.615432e+01	1.638457e+02	8.743169e-01	8.192284e-01	8.192284e-01	4
122	122	39	166	3.615432e+01	1.638457e+02	8.097561e-01	8.192284e-01	8.192284e-01	4
123	123	40	172	3.615432e+01	1.638457e+02	8.113208e-01	8.192284e-01	8.192284e-01	4
124	124	32	166	3.615432e+01	1.638457e+02	8.383838e-01	8.192284e-01	8.192284e-01	4
125	125	39	163	3.615432e+01	1.638457e+02	8.069307e-01	8.192284e-01	8.192284e-01	4
126	126	30	158	3.615432e+01	1.638457e+02	8.404255e-01	8.192284e-01	8.192284e-01	4
127	127	35	159	3.615432e+01	1.638457e+02	8.195876e-01	8.192284e-01	8.192284e-01	4
128	128	29	154	3.615432e+01	1.638457e+02	8.415301e-01	8.192284e-01	8.192284e-01	4
129	129	39	158	3.615432e+01	1.638457e+02	8.020305e-01	8.192284e-01	8.192284e-01	4
130	130	38	168	3.615432e+01	1.638457e+02	8.155340e-01	8.192284e-01	8.192284e-01	4
131	131	31	165	3.615432e+01	1.638457e+02	8.418367e-01	8.192284e-01	8.192284e-01	4
132	132	38	166	3.615432e+01	1.638457e+02	8.137255e-01	8.192284e-01	8.192284e-01	4
133	133	35	158	3.615432e+01	1.638457e+02	8.186528e-01	8.192284e-01	8.192284e-01	4
134	134	40	170	3.615432e+01	1.638457e+02	8.095238e-01	8.192284e-01	8.192284e-01	4
135	135	33	179	3.615432e+01	1.638457e+02	8.443396e-01	8.192284e-01	8.192284e-01	4
136	136	33	170	3.615432e+01	1.638457e+02	8.374384e-01	8.192284e-01	8.192284e-01	4
137	137	38	157	3.615432e+01	1.638457e+02	8.051282e-01	8.192284e-01	8.192284e-01	4
138	138	33	172	3.615432e+01	1.638457e+02	8.390244e-01	8.192284e-01	8.192284e-01	4
139	139	30	154	3.615432e+01	1.638457e+02	8.369565e-01	8.192284e-01	8.192284e-01	4
140	140	36	188	3.615432e+01	1.638457e+02	8.392857e-01	8.192284e-01	8.192284e-01	4
141	141	33	163	3.615432e+01	1.638457e+02	8.316327e-01	8.192284e-01	8.192284e-01	4
142	142	44	162	3.615432e+01	1.638457e+02	7.864078e-01	8.192284e-01	8.192284e-01	4
143	143	40	181	3.615432e+01	1.638457e+02	8.190045e-01	8.192284e-01	8.192284e-01	4
144	144	24	156	3.615432e+01	1.638457e+02	8.666667e-01	8.192284e-01	8.192284e-01	4
145	145	40	168	3.615432e+01	1.638457e+02	8.076923e-01	8.192284e-01	8.192284e-01	4
146	146	48	166	3.615432e+01	1.638457e+02	7.757009e-01	8.192284e-01	8.192284e-01	4
147	147	34	144	3.615432e+01	1.638457e+02	8.089888e-01	8.192284e-01	8.192284e-01	4
148	148	39	161	3.615432e+01	1.638457e+02	8.050000e-01	8.192284e-01	8.192284e-01	4
149	149	29	167	3.615432e+01	1.638457e+02	8.520408e-01	8.192284e-01	8.192284e-01	4
150	150	26	161	3.615432e+01	1.638457e+02	8.609626e-01	8.192284e-01	8.192284e-01	4
151	151	43	144	3.615432e+01	1.638457e+02	7.700535e-01	8.192284e-01	8.192284e-01	4
152	152	39	170	3.615432e+01	1.638457e+02	8.133971e-01	8.192284e-01	8.192284e-01	4
153	153	31	153	3.615432e+01	1.638457e+02	8.315217e-01	8.192284e-01	8.192284e-01	4
154	154	42	172	3.615432e+01	1.638457e+02	8.037383e-01	8.192284e-01	8.192284e-01	4
155	155	27	154	3.615432e+01	1.638457e+02	8.508287e-01	8.192284e-01	8.192284e-01	4
156	156	25	158	3.615432e+01	1.638457e+02	8.633880e-01	8.192284e-01	8.192284e-01	4
157	157	29	165	3.615432e+01	1.638457e+02	8.505155e-01	8.192284e-01	8.192284e-01	4
158	158	47	169	3.615432e+01	1.638457e+02	7.824074e-01	8.192284e-01	8.192284e-01	4
159	159	29	147	3.615432e+01	1.638457e+02	8.352273e-01	8.192284e-01	8.192284e-01	4
160	160	28	162	3.615432e+01	1.638457e+02	8.526316e-01	8.192284e-01	8.192284e-01	4
161	161	37	177	3.615432e+01	1.638457e+02	8.271028e-01	8.192284e-01	8.192284e-01	4
162	162	34	158	3.615432e+01	1.638457e+02	8.229167e-01	8.192284e-01	8.192284e-01	4
163	163	30	168	3.615432e+01	1.638457e+02	8.484848e-01	8.192284e-01	8.192284e-01	4
164	164	30	155	3.615432e+01	1.638457e+02	8.378378e-01	8.192284e-01	8.192284e-01	4
165	165	36	148	3.615432e+01	1.638457e+02	8.043478e-01	8.192284e-01	8.192284e-01	4
166	166	48	172	3.615432e+01	1.638457e+02	7.818182e-01	8.192284e-01	8.192284e-01	4
167	167	43	173	3.615432e+01	1.638457e+02	8.009259e-01	8.192284e-01	8.192284e-01	4
168	168	28	188	3.615432e+01	1.638457e+02	8.703704e-01	8.192284e-01	8.192284e-01	4
169	169	44	161	3.615432e+01	1.638457e+02	7.853659e-01	8.192284e-01	8.192284e-01	4
170	170	33	185	3.615432e+01	1.638457e+02	8.486239e-01	8.192284e-01	8.192284e-01	4
171	171	41	152	3.615432e+01	1.638457e+02	7.875648e-01	8.192284e-01	8.192284e-01	4
172	172	35	183	3.615432e+01	1.638457e+02	8.394495e-01	8.192284e-01	8.192284e-01	4
173	173	30	180	3.615432e+01	1.638457e+02	8.571429e-01	8.192284e-01	8.192284e-01	4
174	174	36	145	3.615432e+01	1.638457e+02	8.011050e-01	8.192284e-01	8.192284e-01	4
175	175	39	156	3.615432e+01	1.638457e+02	8.000000e-01	8.192284e-01	8.192284e-01	4
176	176	39	190	3.615432e+01	1.638457e+02	8.296943e-01	8.192284e-01	8.192284e-01	4
177	177	38	180	3.615432e+01	1.638457e+02	8.256881e-01	8.192284e-01	8.192284e-01	4
178	178	20	170	3.615432e+01	1.638457e+02	8.947368e-01	8.192284e-01	8.192284e-01	4
179	179	28	172	3.615432e+01	1.638457e+02	8.600000e-01	8.192284e-01	8.192284e-01	4
180	180	35	151	3.615432e+01	1.638457e+02	8.118280e-01	8.192284e-01	8.192284e-01	4
181	181	29	176	3.615432e+01	1.638457e+02	8.585366e-01	8.192284e-01	8.192284e-01	4
182	182	148	72	1.342061e+02	6.579388e+01	3.272727e-01	3.289694e-01	7.678474e-02	1
183	183	69	132	7.483826e+01	1.251617e+02	6.567164e-01	6.258087e-01	8.192284e-01	4
184	184	55	160	3.615432e+01	1.638457e+02	7.441860e-01	8.192284e-01	8.192284e-01	4
185	185	35	159	3.615432e+01	1.638457e+02	8.195876e-01	8.192284e-01	8.192284e-01	4
186	186	35	156	3.615432e+01	1.638457e+02	8.167539e-01	8.192284e-01	8.192284e-01	4
187	187	31	178	3.615432e+01	1.638457e+02	8.516746e-01	8.192284e-01	8.192284e-01	4
188	188	38	172	3.615432e+01	1.638457e+02	8.190476e-01	8.192284e-01	8.192284e-01	4
189	189	46	179	3.615432e+01	1.638457e+02	7.955556e-01	8.192284e-01	8.192284e-01	4
190	190	29	159	3.615432e+01	1.638457e+02	8.457447e-01	8.192284e-01	8.192284e-01	4
191	191	41	155	3.615432e+01	1.638457e+02	7.908163e-01	8.192284e-01	8.192284e-01	4
192	192	35	168	3.615432e+01	1.638457e+02	8.275862e-01	8.192284e-01	8.192284e-01	4
193	193	46	168	3.615432e+01	1.638457e+02	7.850467e-01	8.192284e-01	8.192284e-01	4
194	194	40	164	3.615432e+01	1.638457e+02	8.039216e-01	8.192284e-01	8.192284e-01	4
195	195	33	147	3.615432e+01	1.638457e+02	8.166667e-01	8.192284e-01	8.192284e-01	4
196	196	16	175	3.615432e+01	1.638457e+02	9.162304e-01	8.192284e-01	8.192284e-01	4
197	197	49	168	3.615432e+01	1.638457e+02	7.741935e-01	8.192284e-01	8.192284e-01	4
198	198	34	169	3.615432e+01	1.638457e+02	8.325123e-01	8.192284e-01	8.192284e-01	4
199	199	29	145	3.615432e+01	1.638457e+02	8.333333e-01	8.192284e-01	8.192284e-01	4
200	200	30	175	3.615432e+01	1.638457e+02	8.536585e-01	8.192284e-01	8.192284e-01	4
