# Supplementary material for: Cochaperones convey the energy of ATP hydrolysis for directional action of Hsp90
Source: Nat Commun. 2024 Jan 17;15:569. doi: 10.1038/s41467-024-44847-6 (PMC10794413; doi:10.1038/s41467-024-44847-6)
Supplement: Supplementary file 6 — Source Data [file 41467_2024_44847_MOESM6_ESM.zip › SourceData_Simulations/1_Simulations_0kT/sim_0kT_mol152of200.txt]

coordinates	15.79	113.41	143.79	113.41
time(s)	frame	Idon(a.u.)	Iacc(a.u.)	Idon ideal(a.u.)	Iacc ideal(a.u.)	FRET	FRET ideal (blurr)	FRET ideal	state sequence
1	1	32	177	3.783610e+01	1.621639e+02	8.468900e-01	8.108195e-01	8.108195e-01	3
2	2	32	168	3.783610e+01	1.621639e+02	8.400000e-01	8.108195e-01	8.108195e-01	3
3	3	42	156	3.783610e+01	1.621639e+02	7.878788e-01	8.108195e-01	8.108195e-01	3
4	4	25	177	3.667927e+01	1.633207e+02	8.762376e-01	8.166037e-01	8.108195e-01	3
5	5	34	176	3.540339e+01	1.645966e+02	8.380952e-01	8.229831e-01	8.229831e-01	4
6	6	38	170	3.540339e+01	1.645966e+02	8.173077e-01	8.229831e-01	8.229831e-01	4
7	7	35	153	3.540339e+01	1.645966e+02	8.138298e-01	8.229831e-01	8.229831e-01	4
8	8	32	136	3.540339e+01	1.645966e+02	8.095238e-01	8.229831e-01	8.229831e-01	4
9	9	31	151	3.540339e+01	1.645966e+02	8.296703e-01	8.229831e-01	8.229831e-01	4
10	10	26	162	3.540339e+01	1.645966e+02	8.617021e-01	8.229831e-01	8.229831e-01	4
11	11	37	159	3.540339e+01	1.645966e+02	8.112245e-01	8.229831e-01	8.229831e-01	4
12	12	28	177	3.540339e+01	1.645966e+02	8.634146e-01	8.229831e-01	8.229831e-01	4
13	13	42	194	3.540339e+01	1.645966e+02	8.220339e-01	8.229831e-01	8.229831e-01	4
14	14	30	161	3.540339e+01	1.645966e+02	8.429319e-01	8.229831e-01	8.229831e-01	4
15	15	35	170	3.540339e+01	1.645966e+02	8.292683e-01	8.229831e-01	8.229831e-01	4
16	16	39	170	3.540339e+01	1.645966e+02	8.133971e-01	8.229831e-01	8.229831e-01	4
17	17	27	168	3.540339e+01	1.645966e+02	8.615385e-01	8.229831e-01	8.229831e-01	4
18	18	35	159	3.540339e+01	1.645966e+02	8.195876e-01	8.229831e-01	8.229831e-01	4
19	19	41	171	3.540339e+01	1.645966e+02	8.066038e-01	8.229831e-01	8.229831e-01	4
20	20	35	150	3.540339e+01	1.645966e+02	8.108108e-01	8.229831e-01	8.229831e-01	4
21	21	37	148	3.540339e+01	1.645966e+02	8.000000e-01	8.229831e-01	8.229831e-01	4
22	22	34	158	3.540339e+01	1.645966e+02	8.229167e-01	8.229831e-01	8.229831e-01	4
23	23	23	171	3.540339e+01	1.645966e+02	8.814433e-01	8.229831e-01	8.229831e-01	4
24	24	40	181	3.540339e+01	1.645966e+02	8.190045e-01	8.229831e-01	8.229831e-01	4
25	25	34	157	3.540339e+01	1.645966e+02	8.219895e-01	8.229831e-01	8.229831e-01	4
26	26	34	154	3.540339e+01	1.645966e+02	8.191489e-01	8.229831e-01	8.229831e-01	4
27	27	35	183	3.540339e+01	1.645966e+02	8.394495e-01	8.229831e-01	8.229831e-01	4
28	28	40	154	3.540339e+01	1.645966e+02	7.938144e-01	8.229831e-01	8.229831e-01	4
29	29	30	158	3.540339e+01	1.645966e+02	8.404255e-01	8.229831e-01	8.229831e-01	4
30	30	41	167	3.540339e+01	1.645966e+02	8.028846e-01	8.229831e-01	8.229831e-01	4
31	31	28	151	3.540339e+01	1.645966e+02	8.435754e-01	8.229831e-01	8.229831e-01	4
32	32	41	191	3.540339e+01	1.645966e+02	8.232759e-01	8.229831e-01	8.229831e-01	4
33	33	42	158	3.540339e+01	1.645966e+02	7.900000e-01	8.229831e-01	8.229831e-01	4
34	34	35	159	3.540339e+01	1.645966e+02	8.195876e-01	8.229831e-01	8.229831e-01	4
35	35	35	163	3.540339e+01	1.645966e+02	8.232323e-01	8.229831e-01	8.229831e-01	4
36	36	39	176	3.540339e+01	1.645966e+02	8.186047e-01	8.229831e-01	8.229831e-01	4
37	37	22	181	3.540339e+01	1.645966e+02	8.916256e-01	8.229831e-01	8.229831e-01	4
38	38	32	165	3.540339e+01	1.645966e+02	8.375635e-01	8.229831e-01	8.229831e-01	4
39	39	35	147	3.540339e+01	1.645966e+02	8.076923e-01	8.229831e-01	8.229831e-01	4
40	40	42	190	3.540339e+01	1.645966e+02	8.189655e-01	8.229831e-01	8.229831e-01	4
41	41	39	155	3.540339e+01	1.645966e+02	7.989691e-01	8.229831e-01	8.229831e-01	4
42	42	45	172	3.540339e+01	1.645966e+02	7.926267e-01	8.229831e-01	8.229831e-01	4
43	43	28	187	3.540339e+01	1.645966e+02	8.697674e-01	8.229831e-01	8.229831e-01	4
44	44	28	179	3.540339e+01	1.645966e+02	8.647343e-01	8.229831e-01	8.229831e-01	4
45	45	35	175	3.540339e+01	1.645966e+02	8.333333e-01	8.229831e-01	8.229831e-01	4
46	46	35	183	3.540339e+01	1.645966e+02	8.394495e-01	8.229831e-01	8.229831e-01	4
47	47	30	161	3.540339e+01	1.645966e+02	8.429319e-01	8.229831e-01	8.229831e-01	4
48	48	34	189	3.540339e+01	1.645966e+02	8.475336e-01	8.229831e-01	8.229831e-01	4
49	49	36	181	3.540339e+01	1.645966e+02	8.341014e-01	8.229831e-01	8.229831e-01	4
50	50	29	182	3.540339e+01	1.645966e+02	8.625592e-01	8.229831e-01	8.229831e-01	4
51	51	48	150	3.540339e+01	1.645966e+02	7.575758e-01	8.229831e-01	8.229831e-01	4
52	52	30	168	3.540339e+01	1.645966e+02	8.484848e-01	8.229831e-01	8.229831e-01	4
53	53	25	150	3.540339e+01	1.645966e+02	8.571429e-01	8.229831e-01	8.229831e-01	4
54	54	45	186	3.540339e+01	1.645966e+02	8.051948e-01	8.229831e-01	8.229831e-01	4
55	55	37	150	3.540339e+01	1.645966e+02	8.021390e-01	8.229831e-01	8.229831e-01	4
56	56	35	179	3.540339e+01	1.645966e+02	8.364486e-01	8.229831e-01	8.229831e-01	4
57	57	49	160	3.540339e+01	1.645966e+02	7.655502e-01	8.229831e-01	8.229831e-01	4
58	58	41	156	3.540339e+01	1.645966e+02	7.918782e-01	8.229831e-01	8.229831e-01	4
59	59	40	180	3.540339e+01	1.645966e+02	8.181818e-01	8.229831e-01	8.229831e-01	4
60	60	30	155	3.540339e+01	1.645966e+02	8.378378e-01	8.229831e-01	8.229831e-01	4
61	61	22	158	3.540339e+01	1.645966e+02	8.777778e-01	8.229831e-01	8.229831e-01	4
62	62	42	172	3.540339e+01	1.645966e+02	8.037383e-01	8.229831e-01	8.229831e-01	4
63	63	52	167	3.540339e+01	1.645966e+02	7.625571e-01	8.229831e-01	8.229831e-01	4
64	64	41	155	3.540339e+01	1.645966e+02	7.908163e-01	8.229831e-01	8.229831e-01	4
65	65	41	153	3.540339e+01	1.645966e+02	7.886598e-01	8.229831e-01	8.229831e-01	4
66	66	35	171	3.540339e+01	1.645966e+02	8.300971e-01	8.229831e-01	8.229831e-01	4
67	67	36	161	3.540339e+01	1.645966e+02	8.172589e-01	8.229831e-01	8.229831e-01	4
68	68	31	183	3.540339e+01	1.645966e+02	8.551402e-01	8.229831e-01	8.229831e-01	4
69	69	35	190	3.540339e+01	1.645966e+02	8.444444e-01	8.229831e-01	8.229831e-01	4
70	70	26	160	3.540339e+01	1.645966e+02	8.602151e-01	8.229831e-01	8.229831e-01	4
71	71	41	166	3.540339e+01	1.645966e+02	8.019324e-01	8.229831e-01	8.229831e-01	4
72	72	35	159	3.540339e+01	1.645966e+02	8.195876e-01	8.229831e-01	8.229831e-01	4
73	73	40	150	3.540339e+01	1.645966e+02	7.894737e-01	8.229831e-01	8.229831e-01	4
74	74	30	162	3.540339e+01	1.645966e+02	8.437500e-01	8.229831e-01	8.229831e-01	4
75	75	36	177	3.540339e+01	1.645966e+02	8.309859e-01	8.229831e-01	8.229831e-01	4
76	76	38	189	3.540339e+01	1.645966e+02	8.325991e-01	8.229831e-01	8.229831e-01	4
77	77	40	162	3.540339e+01	1.645966e+02	8.019802e-01	8.229831e-01	8.229831e-01	4
78	78	38	151	3.540339e+01	1.645966e+02	7.989418e-01	8.229831e-01	8.229831e-01	4
79	79	31	170	3.540339e+01	1.645966e+02	8.457711e-01	8.229831e-01	8.229831e-01	4
80	80	37	147	3.540339e+01	1.645966e+02	7.989130e-01	8.229831e-01	8.229831e-01	4
81	81	44	171	3.540339e+01	1.645966e+02	7.953488e-01	8.229831e-01	8.229831e-01	4
82	82	41	148	3.540339e+01	1.645966e+02	7.830688e-01	8.229831e-01	8.229831e-01	4
83	83	31	145	3.540339e+01	1.645966e+02	8.238636e-01	8.229831e-01	8.229831e-01	4
84	84	33	151	3.540339e+01	1.645966e+02	8.206522e-01	8.229831e-01	8.229831e-01	4
85	85	28	182	3.540339e+01	1.645966e+02	8.666667e-01	8.229831e-01	8.229831e-01	4
86	86	46	168	3.540339e+01	1.645966e+02	7.850467e-01	8.229831e-01	8.229831e-01	4
87	87	37	175	3.540339e+01	1.645966e+02	8.254717e-01	8.229831e-01	8.229831e-01	4
88	88	31	177	3.540339e+01	1.645966e+02	8.509615e-01	8.229831e-01	8.229831e-01	4
89	89	37	165	3.540339e+01	1.645966e+02	8.168317e-01	8.229831e-01	8.229831e-01	4
90	90	54	174	3.540339e+01	1.645966e+02	7.631579e-01	8.229831e-01	8.229831e-01	4
91	91	39	172	3.540339e+01	1.645966e+02	8.151659e-01	8.229831e-01	8.229831e-01	4
92	92	33	171	3.540339e+01	1.645966e+02	8.382353e-01	8.229831e-01	8.229831e-01	4
93	93	39	174	3.540339e+01	1.645966e+02	8.169014e-01	8.229831e-01	8.229831e-01	4
94	94	31	151	3.540339e+01	1.645966e+02	8.296703e-01	8.229831e-01	8.229831e-01	4
95	95	31	150	3.540339e+01	1.645966e+02	8.287293e-01	8.229831e-01	8.229831e-01	4
96	96	35	168	3.540339e+01	1.645966e+02	8.275862e-01	8.229831e-01	8.229831e-01	4
97	97	36	178	3.540339e+01	1.645966e+02	8.317757e-01	8.229831e-01	8.229831e-01	4
98	98	35	174	3.540339e+01	1.645966e+02	8.325359e-01	8.229831e-01	8.229831e-01	4
99	99	42	157	3.540339e+01	1.645966e+02	7.889447e-01	8.229831e-01	8.229831e-01	4
100	100	28	182	3.540339e+01	1.645966e+02	8.666667e-01	8.229831e-01	8.229831e-01	4
101	101	33	171	3.540339e+01	1.645966e+02	8.382353e-01	8.229831e-01	8.229831e-01	4
102	102	38	152	3.540339e+01	1.645966e+02	8.000000e-01	8.229831e-01	8.229831e-01	4
103	103	31	163	3.540339e+01	1.645966e+02	8.402062e-01	8.229831e-01	8.229831e-01	4
104	104	37	159	3.540339e+01	1.645966e+02	8.112245e-01	8.229831e-01	8.229831e-01	4
105	105	35	167	3.540339e+01	1.645966e+02	8.267327e-01	8.229831e-01	8.229831e-01	4
106	106	31	150	3.540339e+01	1.645966e+02	8.287293e-01	8.229831e-01	8.229831e-01	4
107	107	34	140	3.540339e+01	1.645966e+02	8.045977e-01	8.229831e-01	8.229831e-01	4
108	108	27	144	3.540339e+01	1.645966e+02	8.421053e-01	8.229831e-01	8.229831e-01	4
109	109	38	181	3.540339e+01	1.645966e+02	8.264840e-01	8.229831e-01	8.229831e-01	4
110	110	28	161	3.540339e+01	1.645966e+02	8.518519e-01	8.229831e-01	8.229831e-01	4
111	111	54	191	3.540339e+01	1.645966e+02	7.795918e-01	8.229831e-01	8.229831e-01	4
112	112	32	155	3.540339e+01	1.645966e+02	8.288770e-01	8.229831e-01	8.229831e-01	4
113	113	31	159	3.540339e+01	1.645966e+02	8.368421e-01	8.229831e-01	8.229831e-01	4
114	114	39	169	3.540339e+01	1.645966e+02	8.125000e-01	8.229831e-01	8.229831e-01	4
115	115	37	149	3.540339e+01	1.645966e+02	8.010753e-01	8.229831e-01	8.229831e-01	4
116	116	33	178	3.540339e+01	1.645966e+02	8.436019e-01	8.229831e-01	8.229831e-01	4
117	117	23	167	3.540339e+01	1.645966e+02	8.789474e-01	8.229831e-01	8.229831e-01	4
118	118	36	157	3.540339e+01	1.645966e+02	8.134715e-01	8.229831e-01	8.229831e-01	4
119	119	32	162	3.540339e+01	1.645966e+02	8.350515e-01	8.229831e-01	8.229831e-01	4
120	120	32	186	3.540339e+01	1.645966e+02	8.532110e-01	8.229831e-01	8.229831e-01	4
121	121	39	172	3.540339e+01	1.645966e+02	8.151659e-01	8.229831e-01	8.229831e-01	4
122	122	46	164	3.540339e+01	1.645966e+02	7.809524e-01	8.229831e-01	8.229831e-01	4
123	123	33	182	3.540339e+01	1.645966e+02	8.465116e-01	8.229831e-01	8.229831e-01	4
124	124	32	186	3.540339e+01	1.645966e+02	8.532110e-01	8.229831e-01	8.229831e-01	4
125	125	33	169	3.540339e+01	1.645966e+02	8.366337e-01	8.229831e-01	8.229831e-01	4
126	126	40	189	3.540339e+01	1.645966e+02	8.253275e-01	8.229831e-01	8.229831e-01	4
127	127	43	172	3.540339e+01	1.645966e+02	8.000000e-01	8.229831e-01	8.229831e-01	4
128	128	34	177	3.540339e+01	1.645966e+02	8.388626e-01	8.229831e-01	8.229831e-01	4
129	129	36	172	3.540339e+01	1.645966e+02	8.269231e-01	8.229831e-01	8.229831e-01	4
130	130	38	171	3.540339e+01	1.645966e+02	8.181818e-01	8.229831e-01	8.229831e-01	4
131	131	38	175	3.540339e+01	1.645966e+02	8.215962e-01	8.229831e-01	8.229831e-01	4
132	132	45	170	3.540339e+01	1.645966e+02	7.906977e-01	8.229831e-01	8.229831e-01	4
133	133	29	152	3.540339e+01	1.645966e+02	8.397790e-01	8.229831e-01	8.229831e-01	4
134	134	33	161	3.540339e+01	1.645966e+02	8.298969e-01	8.229831e-01	8.229831e-01	4
135	135	31	160	3.540339e+01	1.645966e+02	8.376963e-01	8.229831e-01	8.229831e-01	4
136	136	37	174	3.540339e+01	1.645966e+02	8.246445e-01	8.229831e-01	8.229831e-01	4
137	137	47	184	3.540339e+01	1.645966e+02	7.965368e-01	8.229831e-01	8.229831e-01	4
138	138	32	184	3.540339e+01	1.645966e+02	8.518519e-01	8.229831e-01	8.229831e-01	4
139	139	31	145	3.540339e+01	1.645966e+02	8.238636e-01	8.229831e-01	8.229831e-01	4
140	140	32	167	3.540339e+01	1.645966e+02	8.391960e-01	8.229831e-01	8.229831e-01	4
141	141	32	160	3.540339e+01	1.645966e+02	8.333333e-01	8.229831e-01	8.229831e-01	4
142	142	46	154	3.540339e+01	1.645966e+02	7.700000e-01	8.229831e-01	8.229831e-01	4
143	143	34	140	3.540339e+01	1.645966e+02	8.045977e-01	8.229831e-01	8.229831e-01	4
144	144	32	187	3.540339e+01	1.645966e+02	8.538813e-01	8.229831e-01	8.229831e-01	4
145	145	31	177	3.540339e+01	1.645966e+02	8.509615e-01	8.229831e-01	8.229831e-01	4
146	146	45	167	3.540339e+01	1.645966e+02	7.877358e-01	8.229831e-01	8.229831e-01	4
147	147	29	150	3.540339e+01	1.645966e+02	8.379888e-01	8.229831e-01	8.229831e-01	4
148	148	26	156	3.540339e+01	1.645966e+02	8.571429e-01	8.229831e-01	8.229831e-01	4
149	149	43	154	3.540339e+01	1.645966e+02	7.817259e-01	8.229831e-01	8.229831e-01	4
150	150	43	159	3.540339e+01	1.645966e+02	7.871287e-01	8.229831e-01	8.229831e-01	4
151	151	47	132	3.540339e+01	1.645966e+02	7.374302e-01	8.229831e-01	8.229831e-01	4
152	152	32	152	3.540339e+01	1.645966e+02	8.260870e-01	8.229831e-01	8.229831e-01	4
153	153	36	146	3.540339e+01	1.645966e+02	8.021978e-01	8.229831e-01	8.229831e-01	4
154	154	46	146	3.540339e+01	1.645966e+02	7.604167e-01	8.229831e-01	8.229831e-01	4
155	155	32	172	3.540339e+01	1.645966e+02	8.431373e-01	8.229831e-01	8.229831e-01	4
156	156	29	155	3.540339e+01	1.645966e+02	8.423913e-01	8.229831e-01	8.229831e-01	4
157	157	32	175	3.540339e+01	1.645966e+02	8.454106e-01	8.229831e-01	8.229831e-01	4
158	158	34	172	3.540339e+01	1.645966e+02	8.349515e-01	8.229831e-01	8.229831e-01	4
159	159	33	141	3.540339e+01	1.645966e+02	8.103448e-01	8.229831e-01	8.229831e-01	4
160	160	37	150	3.540339e+01	1.645966e+02	8.021390e-01	8.229831e-01	8.229831e-01	4
161	161	44	156	3.540339e+01	1.645966e+02	7.800000e-01	8.229831e-01	8.229831e-01	4
162	162	41	152	3.540339e+01	1.645966e+02	7.875648e-01	8.229831e-01	8.229831e-01	4
163	163	31	153	3.540339e+01	1.645966e+02	8.315217e-01	8.229831e-01	8.229831e-01	4
164	164	42	175	3.540339e+01	1.645966e+02	8.064516e-01	8.229831e-01	8.229831e-01	4
165	165	36	178	3.540339e+01	1.645966e+02	8.317757e-01	8.229831e-01	8.229831e-01	4
166	166	39	149	3.540339e+01	1.645966e+02	7.925532e-01	8.229831e-01	8.229831e-01	4
167	167	35	175	3.540339e+01	1.645966e+02	8.333333e-01	8.229831e-01	8.229831e-01	4
168	168	36	172	3.540339e+01	1.645966e+02	8.269231e-01	8.229831e-01	8.229831e-01	4
169	169	36	156	3.540339e+01	1.645966e+02	8.125000e-01	8.229831e-01	8.229831e-01	4
170	170	31	186	3.540339e+01	1.645966e+02	8.571429e-01	8.229831e-01	8.229831e-01	4
171	171	37	153	3.540339e+01	1.645966e+02	8.052632e-01	8.229831e-01	8.229831e-01	4
172	172	41	173	3.540339e+01	1.645966e+02	8.084112e-01	8.229831e-01	8.229831e-01	4
173	173	37	155	3.540339e+01	1.645966e+02	8.072917e-01	8.229831e-01	8.229831e-01	4
174	174	42	169	3.540339e+01	1.645966e+02	8.009479e-01	8.229831e-01	8.229831e-01	4
175	175	36	161	3.540339e+01	1.645966e+02	8.172589e-01	8.229831e-01	8.229831e-01	4
176	176	30	158	3.540339e+01	1.645966e+02	8.404255e-01	8.229831e-01	8.229831e-01	4
177	177	29	173	3.540339e+01	1.645966e+02	8.564356e-01	8.229831e-01	8.229831e-01	4
178	178	34	178	3.540339e+01	1.645966e+02	8.396226e-01	8.229831e-01	8.229831e-01	4
179	179	42	182	3.540339e+01	1.645966e+02	8.125000e-01	8.229831e-01	8.229831e-01	4
180	180	33	179	3.540339e+01	1.645966e+02	8.443396e-01	8.229831e-01	8.229831e-01	4
181	181	39	156	3.540339e+01	1.645966e+02	8.000000e-01	8.229831e-01	8.229831e-01	4
182	182	32	154	3.540339e+01	1.645966e+02	8.279570e-01	8.229831e-01	8.229831e-01	4
183	183	25	145	3.540339e+01	1.645966e+02	8.529412e-01	8.229831e-01	8.229831e-01	4
184	184	31	148	3.540339e+01	1.645966e+02	8.268156e-01	8.229831e-01	8.229831e-01	4
185	185	34	172	3.540339e+01	1.645966e+02	8.349515e-01	8.229831e-01	8.229831e-01	4
186	186	36	164	3.540339e+01	1.645966e+02	8.200000e-01	8.229831e-01	8.229831e-01	4
187	187	35	163	3.540339e+01	1.645966e+02	8.232323e-01	8.229831e-01	8.229831e-01	4
188	188	26	176	3.540339e+01	1.645966e+02	8.712871e-01	8.229831e-01	8.229831e-01	4
189	189	36	160	3.540339e+01	1.645966e+02	8.163265e-01	8.229831e-01	8.229831e-01	4
190	190	47	159	3.540339e+01	1.645966e+02	7.718447e-01	8.229831e-01	8.229831e-01	4
191	191	44	150	3.540339e+01	1.645966e+02	7.731959e-01	8.229831e-01	8.229831e-01	4
192	192	32	159	3.540339e+01	1.645966e+02	8.324607e-01	8.229831e-01	8.229831e-01	4
193	193	34	166	3.540339e+01	1.645966e+02	8.300000e-01	8.229831e-01	8.229831e-01	4
194	194	37	168	3.540339e+01	1.645966e+02	8.195122e-01	8.229831e-01	8.229831e-01	4
195	195	28	167	3.540339e+01	1.645966e+02	8.564103e-01	8.229831e-01	8.229831e-01	4
196	196	35	158	3.540339e+01	1.645966e+02	8.186528e-01	8.229831e-01	8.229831e-01	4
197	197	35	158	3.540339e+01	1.645966e+02	8.186528e-01	8.229831e-01	8.229831e-01	4
198	198	34	155	3.540339e+01	1.645966e+02	8.201058e-01	8.229831e-01	8.229831e-01	4
199	199	23	173	3.540339e+01	1.645966e+02	8.826531e-01	8.229831e-01	8.229831e-01	4
200	200	31	146	3.540339e+01	1.645966e+02	8.248588e-01	8.229831e-01	8.229831e-01	4
