# Supplementary material for: Cochaperones convey the energy of ATP hydrolysis for directional action of Hsp90
Source: Nat Commun. 2024 Jan 17;15:569. doi: 10.1038/s41467-024-44847-6 (PMC10794413; doi:10.1038/s41467-024-44847-6)
Supplement: Supplementary file 6 — Source Data [file 41467_2024_44847_MOESM6_ESM.zip › SourceData_Simulations/1_Simulations_0kT/sim_0kT_mol153of200.txt]

coordinates	5.37	36.44	133.37	36.44
time(s)	frame	Idon(a.u.)	Iacc(a.u.)	Idon ideal(a.u.)	Iacc ideal(a.u.)	FRET	FRET ideal (blurr)	FRET ideal	state sequence
1	1	59	132	5.928665e+01	1.407134e+02	6.910995e-01	7.035668e-01	7.035668e-01	4
2	2	69	163	5.928665e+01	1.407134e+02	7.025862e-01	7.035668e-01	7.035668e-01	4
3	3	64	154	5.928665e+01	1.407134e+02	7.064220e-01	7.035668e-01	7.035668e-01	4
4	4	76	131	5.928665e+01	1.407134e+02	6.328502e-01	7.035668e-01	7.035668e-01	4
5	5	64	144	5.928665e+01	1.407134e+02	6.923077e-01	7.035668e-01	7.035668e-01	4
6	6	63	145	5.928665e+01	1.407134e+02	6.971154e-01	7.035668e-01	7.035668e-01	4
7	7	72	150	5.928665e+01	1.407134e+02	6.756757e-01	7.035668e-01	7.035668e-01	4
8	8	52	160	5.928665e+01	1.407134e+02	7.547170e-01	7.035668e-01	7.035668e-01	4
9	9	71	158	5.928665e+01	1.407134e+02	6.899563e-01	7.035668e-01	7.035668e-01	4
10	10	52	133	5.928665e+01	1.407134e+02	7.189189e-01	7.035668e-01	7.035668e-01	4
11	11	54	170	5.928665e+01	1.407134e+02	7.589286e-01	7.035668e-01	7.035668e-01	4
12	12	55	132	5.928665e+01	1.407134e+02	7.058824e-01	7.035668e-01	7.035668e-01	4
13	13	73	146	5.928665e+01	1.407134e+02	6.666667e-01	7.035668e-01	7.035668e-01	4
14	14	61	104	5.928665e+01	1.407134e+02	6.303030e-01	7.035668e-01	7.035668e-01	4
15	15	65	138	5.928665e+01	1.407134e+02	6.798030e-01	7.035668e-01	7.035668e-01	4
16	16	47	147	5.928665e+01	1.407134e+02	7.577320e-01	7.035668e-01	7.035668e-01	4
17	17	49	112	5.928665e+01	1.407134e+02	6.956522e-01	7.035668e-01	7.035668e-01	4
18	18	58	125	5.928665e+01	1.407134e+02	6.830601e-01	7.035668e-01	7.035668e-01	4
19	19	69	131	5.928665e+01	1.407134e+02	6.550000e-01	7.035668e-01	7.035668e-01	4
20	20	42	146	5.928665e+01	1.407134e+02	7.765957e-01	7.035668e-01	7.035668e-01	4
21	21	71	148	5.928665e+01	1.407134e+02	6.757991e-01	7.035668e-01	7.035668e-01	4
22	22	61	148	5.928665e+01	1.407134e+02	7.081340e-01	7.035668e-01	7.035668e-01	4
23	23	63	149	5.928665e+01	1.407134e+02	7.028302e-01	7.035668e-01	7.035668e-01	4
24	24	66	158	5.928665e+01	1.407134e+02	7.053571e-01	7.035668e-01	7.035668e-01	4
25	25	51	120	5.928665e+01	1.407134e+02	7.017544e-01	7.035668e-01	7.035668e-01	4
26	26	47	142	5.928665e+01	1.407134e+02	7.513228e-01	7.035668e-01	7.035668e-01	4
27	27	59	139	5.928665e+01	1.407134e+02	7.020202e-01	7.035668e-01	7.035668e-01	4
28	28	61	142	5.928665e+01	1.407134e+02	6.995074e-01	7.035668e-01	7.035668e-01	4
29	29	60	155	5.928665e+01	1.407134e+02	7.209302e-01	7.035668e-01	7.035668e-01	4
30	30	66	120	5.928665e+01	1.407134e+02	6.451613e-01	7.035668e-01	7.035668e-01	4
31	31	73	147	5.928665e+01	1.407134e+02	6.681818e-01	7.035668e-01	7.035668e-01	4
32	32	57	152	5.928665e+01	1.407134e+02	7.272727e-01	7.035668e-01	7.035668e-01	4
33	33	52	144	5.928665e+01	1.407134e+02	7.346939e-01	7.035668e-01	7.035668e-01	4
34	34	53	131	5.928665e+01	1.407134e+02	7.119565e-01	7.035668e-01	7.035668e-01	4
35	35	60	140	5.928665e+01	1.407134e+02	7.000000e-01	7.035668e-01	7.035668e-01	4
36	36	62	156	5.928665e+01	1.407134e+02	7.155963e-01	7.035668e-01	7.035668e-01	4
37	37	61	146	5.928665e+01	1.407134e+02	7.053140e-01	7.035668e-01	7.035668e-01	4
38	38	65	148	5.928665e+01	1.407134e+02	6.948357e-01	7.035668e-01	7.035668e-01	4
39	39	54	136	5.928665e+01	1.407134e+02	7.157895e-01	7.035668e-01	7.035668e-01	4
40	40	49	140	5.928665e+01	1.407134e+02	7.407407e-01	7.035668e-01	7.035668e-01	4
41	41	62	150	5.928665e+01	1.407134e+02	7.075472e-01	7.035668e-01	7.035668e-01	4
42	42	56	132	5.928665e+01	1.407134e+02	7.021277e-01	7.035668e-01	7.035668e-01	4
43	43	57	145	5.928665e+01	1.407134e+02	7.178218e-01	7.035668e-01	7.035668e-01	4
44	44	64	140	5.928665e+01	1.407134e+02	6.862745e-01	7.035668e-01	7.035668e-01	4
45	45	58	149	5.928665e+01	1.407134e+02	7.198068e-01	7.035668e-01	7.035668e-01	4
46	46	64	156	5.928665e+01	1.407134e+02	7.090909e-01	7.035668e-01	7.035668e-01	4
47	47	58	144	5.928665e+01	1.407134e+02	7.128713e-01	7.035668e-01	7.035668e-01	4
48	48	67	147	5.928665e+01	1.407134e+02	6.869159e-01	7.035668e-01	7.035668e-01	4
49	49	66	139	5.928665e+01	1.407134e+02	6.780488e-01	7.035668e-01	7.035668e-01	4
50	50	63	150	5.928665e+01	1.407134e+02	7.042254e-01	7.035668e-01	7.035668e-01	4
51	51	52	139	5.928665e+01	1.407134e+02	7.277487e-01	7.035668e-01	7.035668e-01	4
52	52	59	137	5.928665e+01	1.407134e+02	6.989796e-01	7.035668e-01	7.035668e-01	4
53	53	61	136	5.928665e+01	1.407134e+02	6.903553e-01	7.035668e-01	7.035668e-01	4
54	54	50	128	5.928665e+01	1.407134e+02	7.191011e-01	7.035668e-01	7.035668e-01	4
55	55	68	150	5.928665e+01	1.407134e+02	6.880734e-01	7.035668e-01	7.035668e-01	4
56	56	60	136	5.928665e+01	1.407134e+02	6.938776e-01	7.035668e-01	7.035668e-01	4
57	57	71	156	5.928665e+01	1.407134e+02	6.872247e-01	7.035668e-01	7.035668e-01	4
58	58	44	141	5.928665e+01	1.407134e+02	7.621622e-01	7.035668e-01	7.035668e-01	4
59	59	78	131	5.928665e+01	1.407134e+02	6.267943e-01	7.035668e-01	7.035668e-01	4
60	60	61	111	5.928665e+01	1.407134e+02	6.453488e-01	7.035668e-01	7.035668e-01	4
61	61	57	146	5.928665e+01	1.407134e+02	7.192118e-01	7.035668e-01	7.035668e-01	4
62	62	47	147	5.928665e+01	1.407134e+02	7.577320e-01	7.035668e-01	7.035668e-01	4
63	63	61	119	5.928665e+01	1.407134e+02	6.611111e-01	7.035668e-01	7.035668e-01	4
64	64	59	148	5.928665e+01	1.407134e+02	7.149758e-01	7.035668e-01	7.035668e-01	4
65	65	60	135	5.928665e+01	1.407134e+02	6.923077e-01	7.035668e-01	7.035668e-01	4
66	66	69	147	5.928665e+01	1.407134e+02	6.805556e-01	7.035668e-01	7.035668e-01	4
67	67	31	146	4.829931e+01	1.517007e+02	8.248588e-01	7.585034e-01	7.035668e-01	4
68	68	52	155	5.928665e+01	1.407134e+02	7.487923e-01	7.035668e-01	7.035668e-01	4
69	69	71	139	5.928665e+01	1.407134e+02	6.619048e-01	7.035668e-01	7.035668e-01	4
70	70	61	138	5.928665e+01	1.407134e+02	6.934673e-01	7.035668e-01	7.035668e-01	4
71	71	58	149	5.928665e+01	1.407134e+02	7.198068e-01	7.035668e-01	7.035668e-01	4
72	72	56	129	5.928665e+01	1.407134e+02	6.972973e-01	7.035668e-01	7.035668e-01	4
73	73	61	143	5.928665e+01	1.407134e+02	7.009804e-01	7.035668e-01	7.035668e-01	4
74	74	61	132	5.928665e+01	1.407134e+02	6.839378e-01	7.035668e-01	7.035668e-01	4
75	75	50	156	5.928665e+01	1.407134e+02	7.572816e-01	7.035668e-01	7.035668e-01	4
76	76	62	161	5.928665e+01	1.407134e+02	7.219731e-01	7.035668e-01	7.035668e-01	4
77	77	69	140	5.928665e+01	1.407134e+02	6.698565e-01	7.035668e-01	7.035668e-01	4
78	78	77	124	5.928665e+01	1.407134e+02	6.169154e-01	7.035668e-01	7.035668e-01	4
79	79	60	148	5.928665e+01	1.407134e+02	7.115385e-01	7.035668e-01	7.035668e-01	4
80	80	61	154	5.928665e+01	1.407134e+02	7.162791e-01	7.035668e-01	7.035668e-01	4
81	81	58	149	5.928665e+01	1.407134e+02	7.198068e-01	7.035668e-01	7.035668e-01	4
82	82	65	148	5.928665e+01	1.407134e+02	6.948357e-01	7.035668e-01	7.035668e-01	4
83	83	57	127	5.928665e+01	1.407134e+02	6.902174e-01	7.035668e-01	7.035668e-01	4
84	84	55	138	5.928665e+01	1.407134e+02	7.150259e-01	7.035668e-01	7.035668e-01	4
85	85	145	86	1.314027e+02	6.859725e+01	3.722944e-01	3.429863e-01	1.263415e-01	1
86	86	191	23	1.747317e+02	2.526830e+01	1.074766e-01	1.263415e-01	1.263415e-01	1
87	87	174	26	1.747317e+02	2.526830e+01	1.300000e-01	1.263415e-01	1.263415e-01	1
88	88	186	34	1.747317e+02	2.526830e+01	1.545455e-01	1.263415e-01	1.263415e-01	1
89	89	174	25	1.747317e+02	2.526830e+01	1.256281e-01	1.263415e-01	1.263415e-01	1
90	90	203	23	1.747317e+02	2.526830e+01	1.017699e-01	1.263415e-01	1.263415e-01	1
91	91	187	30	1.747317e+02	2.526830e+01	1.382488e-01	1.263415e-01	1.263415e-01	1
92	92	144	24	1.747317e+02	2.526830e+01	1.428571e-01	1.263415e-01	1.263415e-01	1
93	93	164	20	1.747317e+02	2.526830e+01	1.086957e-01	1.263415e-01	1.263415e-01	1
94	94	166	25	1.747317e+02	2.526830e+01	1.308901e-01	1.263415e-01	1.263415e-01	1
95	95	177	17	1.747317e+02	2.526830e+01	8.762887e-02	1.263415e-01	1.263415e-01	1
96	96	185	14	1.747317e+02	2.526830e+01	7.035176e-02	1.263415e-01	1.263415e-01	1
97	97	189	15	1.747317e+02	2.526830e+01	7.352941e-02	1.263415e-01	1.263415e-01	1
98	98	175	29	1.747317e+02	2.526830e+01	1.421569e-01	1.263415e-01	1.263415e-01	1
99	99	196	21	1.747317e+02	2.526830e+01	9.677419e-02	1.263415e-01	1.263415e-01	1
100	100	182	22	1.747317e+02	2.526830e+01	1.078431e-01	1.263415e-01	1.263415e-01	1
101	101	174	27	1.747317e+02	2.526830e+01	1.343284e-01	1.263415e-01	1.263415e-01	1
102	102	155	28	1.747317e+02	2.526830e+01	1.530055e-01	1.263415e-01	1.263415e-01	1
103	103	169	26	1.747317e+02	2.526830e+01	1.333333e-01	1.263415e-01	1.263415e-01	1
104	104	168	34	1.747317e+02	2.526830e+01	1.683168e-01	1.263415e-01	1.263415e-01	1
105	105	173	19	1.747317e+02	2.526830e+01	9.895833e-02	1.263415e-01	1.263415e-01	1
106	106	168	24	1.747317e+02	2.526830e+01	1.250000e-01	1.263415e-01	1.263415e-01	1
107	107	166	21	1.747317e+02	2.526830e+01	1.122995e-01	1.263415e-01	1.263415e-01	1
108	108	180	17	1.747317e+02	2.526830e+01	8.629442e-02	1.263415e-01	1.263415e-01	1
109	109	170	32	1.747317e+02	2.526830e+01	1.584158e-01	1.263415e-01	1.263415e-01	1
110	110	173	25	1.747317e+02	2.526830e+01	1.262626e-01	1.263415e-01	1.263415e-01	1
111	111	193	21	1.747317e+02	2.526830e+01	9.813084e-02	1.263415e-01	1.263415e-01	1
112	112	165	28	1.747317e+02	2.526830e+01	1.450777e-01	1.263415e-01	1.263415e-01	1
113	113	167	24	1.747317e+02	2.526830e+01	1.256545e-01	1.263415e-01	1.263415e-01	1
114	114	181	27	1.747317e+02	2.526830e+01	1.298077e-01	1.263415e-01	1.263415e-01	1
115	115	176	21	1.747317e+02	2.526830e+01	1.065990e-01	1.263415e-01	1.263415e-01	1
116	116	197	24	1.747317e+02	2.526830e+01	1.085973e-01	1.263415e-01	1.263415e-01	1
117	117	171	20	1.747317e+02	2.526830e+01	1.047120e-01	1.263415e-01	1.263415e-01	1
118	118	165	27	1.747317e+02	2.526830e+01	1.406250e-01	1.263415e-01	1.263415e-01	1
119	119	173	31	1.747317e+02	2.526830e+01	1.519608e-01	1.263415e-01	1.263415e-01	1
120	120	172	26	1.747317e+02	2.526830e+01	1.313131e-01	1.263415e-01	1.263415e-01	1
121	121	166	28	1.747317e+02	2.526830e+01	1.443299e-01	1.263415e-01	1.263415e-01	1
122	122	183	31	1.747317e+02	2.526830e+01	1.448598e-01	1.263415e-01	1.263415e-01	1
123	123	181	18	1.747317e+02	2.526830e+01	9.045226e-02	1.263415e-01	1.263415e-01	1
124	124	169	26	1.747317e+02	2.526830e+01	1.333333e-01	1.263415e-01	1.263415e-01	1
125	125	172	22	1.747317e+02	2.526830e+01	1.134021e-01	1.263415e-01	1.263415e-01	1
126	126	174	21	1.747317e+02	2.526830e+01	1.076923e-01	1.263415e-01	1.263415e-01	1
127	127	190	20	1.747317e+02	2.526830e+01	9.523810e-02	1.263415e-01	1.263415e-01	1
128	128	195	24	1.747317e+02	2.526830e+01	1.095890e-01	1.263415e-01	1.263415e-01	1
129	129	164	27	1.747317e+02	2.526830e+01	1.413613e-01	1.263415e-01	1.263415e-01	1
130	130	170	23	1.747317e+02	2.526830e+01	1.191710e-01	1.263415e-01	1.263415e-01	1
131	131	178	36	1.747317e+02	2.526830e+01	1.682243e-01	1.263415e-01	1.263415e-01	1
132	132	195	20	1.747317e+02	2.526830e+01	9.302326e-02	1.263415e-01	1.263415e-01	1
133	133	173	25	1.747317e+02	2.526830e+01	1.262626e-01	1.263415e-01	1.263415e-01	1
134	134	171	32	1.747317e+02	2.526830e+01	1.576355e-01	1.263415e-01	1.263415e-01	1
135	135	177	30	1.747317e+02	2.526830e+01	1.449275e-01	1.263415e-01	1.263415e-01	1
136	136	185	29	1.747317e+02	2.526830e+01	1.355140e-01	1.263415e-01	1.263415e-01	1
137	137	184	30	1.747317e+02	2.526830e+01	1.401869e-01	1.263415e-01	1.263415e-01	1
138	138	194	27	1.747317e+02	2.526830e+01	1.221719e-01	1.263415e-01	1.263415e-01	1
139	139	187	15	1.747317e+02	2.526830e+01	7.425743e-02	1.263415e-01	1.263415e-01	1
140	140	177	30	1.747317e+02	2.526830e+01	1.449275e-01	1.263415e-01	1.263415e-01	1
141	141	172	30	1.747317e+02	2.526830e+01	1.485149e-01	1.263415e-01	1.263415e-01	1
142	142	165	29	1.747317e+02	2.526830e+01	1.494845e-01	1.263415e-01	1.263415e-01	1
143	143	186	19	1.747317e+02	2.526830e+01	9.268293e-02	1.263415e-01	1.263415e-01	1
144	144	187	33	1.747317e+02	2.526830e+01	1.500000e-01	1.263415e-01	1.263415e-01	1
145	145	174	21	1.747317e+02	2.526830e+01	1.076923e-01	1.263415e-01	1.263415e-01	1
146	146	167	31	1.747317e+02	2.526830e+01	1.565657e-01	1.263415e-01	1.263415e-01	1
147	147	177	29	1.747317e+02	2.526830e+01	1.407767e-01	1.263415e-01	1.263415e-01	1
148	148	160	23	1.747317e+02	2.526830e+01	1.256831e-01	1.263415e-01	1.263415e-01	1
149	149	185	30	1.747317e+02	2.526830e+01	1.395349e-01	1.263415e-01	1.263415e-01	1
150	150	193	21	1.747317e+02	2.526830e+01	9.813084e-02	1.263415e-01	1.263415e-01	1
151	151	181	23	1.747317e+02	2.526830e+01	1.127451e-01	1.263415e-01	1.263415e-01	1
152	152	166	21	1.747317e+02	2.526830e+01	1.122995e-01	1.263415e-01	1.263415e-01	1
153	153	182	24	1.747317e+02	2.526830e+01	1.165049e-01	1.263415e-01	1.263415e-01	1
154	154	177	26	1.747317e+02	2.526830e+01	1.280788e-01	1.263415e-01	1.263415e-01	1
155	155	175	27	1.747317e+02	2.526830e+01	1.336634e-01	1.263415e-01	1.263415e-01	1
156	156	203	21	1.747317e+02	2.526830e+01	9.375000e-02	1.263415e-01	1.263415e-01	1
157	157	185	32	1.747317e+02	2.526830e+01	1.474654e-01	1.263415e-01	1.263415e-01	1
158	158	203	26	1.747317e+02	2.526830e+01	1.135371e-01	1.263415e-01	1.263415e-01	1
159	159	162	24	1.747317e+02	2.526830e+01	1.290323e-01	1.263415e-01	1.263415e-01	1
160	160	159	28	1.747317e+02	2.526830e+01	1.497326e-01	1.263415e-01	1.263415e-01	1
161	161	137	49	1.454789e+02	5.452115e+01	2.634409e-01	2.726057e-01	1.263415e-01	1
162	162	195	19	1.747317e+02	2.526830e+01	8.878505e-02	1.263415e-01	1.263415e-01	1
163	163	191	27	1.747317e+02	2.526830e+01	1.238532e-01	1.263415e-01	1.263415e-01	1
164	164	198	23	1.747317e+02	2.526830e+01	1.040724e-01	1.263415e-01	1.263415e-01	1
165	165	168	19	1.747317e+02	2.526830e+01	1.016043e-01	1.263415e-01	1.263415e-01	1
166	166	159	23	1.747317e+02	2.526830e+01	1.263736e-01	1.263415e-01	1.263415e-01	1
167	167	180	28	1.747317e+02	2.526830e+01	1.346154e-01	1.263415e-01	1.263415e-01	1
168	168	169	35	1.747317e+02	2.526830e+01	1.715686e-01	1.263415e-01	1.263415e-01	1
169	169	176	37	1.747317e+02	2.526830e+01	1.737089e-01	1.263415e-01	1.263415e-01	1
170	170	202	25	1.747317e+02	2.526830e+01	1.101322e-01	1.263415e-01	1.263415e-01	1
171	171	178	26	1.747317e+02	2.526830e+01	1.274510e-01	1.263415e-01	1.263415e-01	1
172	172	159	26	1.747317e+02	2.526830e+01	1.405405e-01	1.263415e-01	1.263415e-01	1
173	173	169	22	1.747317e+02	2.526830e+01	1.151832e-01	1.263415e-01	1.263415e-01	1
174	174	171	19	1.747317e+02	2.526830e+01	1.000000e-01	1.263415e-01	1.263415e-01	1
175	175	194	26	1.747317e+02	2.526830e+01	1.181818e-01	1.263415e-01	1.263415e-01	1
176	176	173	21	1.747317e+02	2.526830e+01	1.082474e-01	1.263415e-01	1.263415e-01	1
177	177	176	24	1.747317e+02	2.526830e+01	1.200000e-01	1.263415e-01	1.263415e-01	1
178	178	187	26	1.747317e+02	2.526830e+01	1.220657e-01	1.263415e-01	1.263415e-01	1
179	179	185	19	1.747317e+02	2.526830e+01	9.313725e-02	1.263415e-01	1.263415e-01	1
180	180	188	20	1.747317e+02	2.526830e+01	9.615385e-02	1.263415e-01	1.263415e-01	1
181	181	142	19	1.747317e+02	2.526830e+01	1.180124e-01	1.263415e-01	1.263415e-01	1
182	182	173	30	1.747317e+02	2.526830e+01	1.477833e-01	1.263415e-01	1.263415e-01	1
183	183	178	26	1.747317e+02	2.526830e+01	1.274510e-01	1.263415e-01	1.263415e-01	1
184	184	186	20	1.747317e+02	2.526830e+01	9.708738e-02	1.263415e-01	1.263415e-01	1
185	185	168	27	1.747317e+02	2.526830e+01	1.384615e-01	1.263415e-01	1.263415e-01	1
186	186	187	22	1.747317e+02	2.526830e+01	1.052632e-01	1.263415e-01	1.263415e-01	1
187	187	182	23	1.747317e+02	2.526830e+01	1.121951e-01	1.263415e-01	1.263415e-01	1
188	188	198	26	1.747317e+02	2.526830e+01	1.160714e-01	1.263415e-01	1.263415e-01	1
189	189	172	28	1.747317e+02	2.526830e+01	1.400000e-01	1.263415e-01	1.263415e-01	1
190	190	174	23	1.747317e+02	2.526830e+01	1.167513e-01	1.263415e-01	1.263415e-01	1
191	191	161	13	1.747317e+02	2.526830e+01	7.471264e-02	1.263415e-01	1.263415e-01	1
192	192	190	30	1.747317e+02	2.526830e+01	1.363636e-01	1.263415e-01	1.263415e-01	1
193	193	157	24	1.747317e+02	2.526830e+01	1.325967e-01	1.263415e-01	1.263415e-01	1
194	194	174	24	1.747317e+02	2.526830e+01	1.212121e-01	1.263415e-01	1.263415e-01	1
195	195	160	34	1.747317e+02	2.526830e+01	1.752577e-01	1.263415e-01	1.263415e-01	1
196	196	209	37	1.747317e+02	2.526830e+01	1.504065e-01	1.263415e-01	1.263415e-01	1
197	197	172	29	1.747317e+02	2.526830e+01	1.442786e-01	1.263415e-01	1.263415e-01	1
198	198	190	23	1.747317e+02	2.526830e+01	1.079812e-01	1.263415e-01	1.263415e-01	1
199	199	182	15	1.747317e+02	2.526830e+01	7.614213e-02	1.263415e-01	1.263415e-01	1
200	200	169	24	1.747317e+02	2.526830e+01	1.243523e-01	1.263415e-01	1.263415e-01	1
