# Supplementary material for: Cochaperones convey the energy of ATP hydrolysis for directional action of Hsp90
Source: Nat Commun. 2024 Jan 17;15:569. doi: 10.1038/s41467-024-44847-6 (PMC10794413; doi:10.1038/s41467-024-44847-6)
Supplement: Supplementary file 6 — Source Data [file 41467_2024_44847_MOESM6_ESM.zip › SourceData_Simulations/1_Simulations_0kT/sim_0kT_mol154of200.txt]

coordinates	80.47	224.71	208.47	224.71
time(s)	frame	Idon(a.u.)	Iacc(a.u.)	Idon ideal(a.u.)	Iacc ideal(a.u.)	FRET	FRET ideal (blurr)	FRET ideal	state sequence
1	1	175	20	1.881688e+02	1.183117e+01	1.025641e-01	5.915583e-02	5.915583e-02	1
2	2	166	8	1.881688e+02	1.183117e+01	4.597701e-02	5.915583e-02	5.915583e-02	1
3	3	176	6	1.881688e+02	1.183117e+01	3.296703e-02	5.915583e-02	5.915583e-02	1
4	4	172	13	1.881136e+02	1.188637e+01	7.027027e-02	5.943185e-02	5.915583e-02	1
5	5	168	28	1.671326e+02	3.286739e+01	1.428571e-01	1.643369e-01	1.643369e-01	2
6	6	154	34	1.671326e+02	3.286739e+01	1.808511e-01	1.643369e-01	1.643369e-01	2
7	7	163	33	1.671326e+02	3.286739e+01	1.683673e-01	1.643369e-01	1.643369e-01	2
8	8	165	27	1.671326e+02	3.286739e+01	1.406250e-01	1.643369e-01	1.643369e-01	2
9	9	157	26	1.671326e+02	3.286739e+01	1.420765e-01	1.643369e-01	1.643369e-01	2
10	10	159	27	1.671326e+02	3.286739e+01	1.451613e-01	1.643369e-01	1.643369e-01	2
11	11	165	31	1.671326e+02	3.286739e+01	1.581633e-01	1.643369e-01	1.643369e-01	2
12	12	166	23	1.671326e+02	3.286739e+01	1.216931e-01	1.643369e-01	1.643369e-01	2
13	13	145	36	1.671326e+02	3.286739e+01	1.988950e-01	1.643369e-01	1.643369e-01	2
14	14	176	33	1.671326e+02	3.286739e+01	1.578947e-01	1.643369e-01	1.643369e-01	2
15	15	150	68	1.370180e+02	6.298202e+01	3.119266e-01	3.149101e-01	1.643369e-01	2
16	16	39	175	3.626487e+01	1.637351e+02	8.177570e-01	8.186756e-01	8.186756e-01	4
17	17	42	199	3.626487e+01	1.637351e+02	8.257261e-01	8.186756e-01	8.186756e-01	4
18	18	33	161	3.626487e+01	1.637351e+02	8.298969e-01	8.186756e-01	8.186756e-01	4
19	19	42	169	3.626487e+01	1.637351e+02	8.009479e-01	8.186756e-01	8.186756e-01	4
20	20	36	153	3.626487e+01	1.637351e+02	8.095238e-01	8.186756e-01	8.186756e-01	4
21	21	33	161	3.626487e+01	1.637351e+02	8.298969e-01	8.186756e-01	8.186756e-01	4
22	22	33	156	3.626487e+01	1.637351e+02	8.253968e-01	8.186756e-01	8.186756e-01	4
23	23	48	147	3.626487e+01	1.637351e+02	7.538462e-01	8.186756e-01	8.186756e-01	4
24	24	37	164	3.626487e+01	1.637351e+02	8.159204e-01	8.186756e-01	8.186756e-01	4
25	25	46	175	3.626487e+01	1.637351e+02	7.918552e-01	8.186756e-01	8.186756e-01	4
26	26	27	163	3.626487e+01	1.637351e+02	8.578947e-01	8.186756e-01	8.186756e-01	4
27	27	31	152	3.626487e+01	1.637351e+02	8.306011e-01	8.186756e-01	8.186756e-01	4
28	28	27	177	3.626487e+01	1.637351e+02	8.676471e-01	8.186756e-01	8.186756e-01	4
29	29	26	176	3.626487e+01	1.637351e+02	8.712871e-01	8.186756e-01	8.186756e-01	4
30	30	30	160	3.626487e+01	1.637351e+02	8.421053e-01	8.186756e-01	8.186756e-01	4
31	31	24	173	3.626487e+01	1.637351e+02	8.781726e-01	8.186756e-01	8.186756e-01	4
32	32	46	151	3.626487e+01	1.637351e+02	7.664975e-01	8.186756e-01	8.186756e-01	4
33	33	36	171	3.626487e+01	1.637351e+02	8.260870e-01	8.186756e-01	8.186756e-01	4
34	34	54	151	3.626487e+01	1.637351e+02	7.365854e-01	8.186756e-01	8.186756e-01	4
35	35	47	166	3.626487e+01	1.637351e+02	7.793427e-01	8.186756e-01	8.186756e-01	4
36	36	33	171	3.626487e+01	1.637351e+02	8.382353e-01	8.186756e-01	8.186756e-01	4
37	37	53	156	3.626487e+01	1.637351e+02	7.464115e-01	8.186756e-01	8.186756e-01	4
38	38	38	170	3.626487e+01	1.637351e+02	8.173077e-01	8.186756e-01	8.186756e-01	4
39	39	38	168	3.626487e+01	1.637351e+02	8.155340e-01	8.186756e-01	8.186756e-01	4
40	40	44	189	3.626487e+01	1.637351e+02	8.111588e-01	8.186756e-01	8.186756e-01	4
41	41	49	182	3.626487e+01	1.637351e+02	7.878788e-01	8.186756e-01	8.186756e-01	4
42	42	38	166	3.626487e+01	1.637351e+02	8.137255e-01	8.186756e-01	8.186756e-01	4
43	43	50	153	3.626487e+01	1.637351e+02	7.536946e-01	8.186756e-01	8.186756e-01	4
44	44	32	158	3.626487e+01	1.637351e+02	8.315789e-01	8.186756e-01	8.186756e-01	4
45	45	36	173	3.626487e+01	1.637351e+02	8.277512e-01	8.186756e-01	8.186756e-01	4
46	46	41	159	3.626487e+01	1.637351e+02	7.950000e-01	8.186756e-01	8.186756e-01	4
47	47	34	148	3.626487e+01	1.637351e+02	8.131868e-01	8.186756e-01	8.186756e-01	4
48	48	44	152	3.626487e+01	1.637351e+02	7.755102e-01	8.186756e-01	8.186756e-01	4
49	49	38	166	3.626487e+01	1.637351e+02	8.137255e-01	8.186756e-01	8.186756e-01	4
50	50	41	152	3.626487e+01	1.637351e+02	7.875648e-01	8.186756e-01	8.186756e-01	4
51	51	37	152	3.626487e+01	1.637351e+02	8.042328e-01	8.186756e-01	8.186756e-01	4
52	52	40	164	3.626487e+01	1.637351e+02	8.039216e-01	8.186756e-01	8.186756e-01	4
53	53	28	191	3.626487e+01	1.637351e+02	8.721461e-01	8.186756e-01	8.186756e-01	4
54	54	33	161	3.626487e+01	1.637351e+02	8.298969e-01	8.186756e-01	8.186756e-01	4
55	55	36	170	3.626487e+01	1.637351e+02	8.252427e-01	8.186756e-01	8.186756e-01	4
56	56	50	191	3.626487e+01	1.637351e+02	7.925311e-01	8.186756e-01	8.186756e-01	4
57	57	33	142	3.626487e+01	1.637351e+02	8.114286e-01	8.186756e-01	8.186756e-01	4
58	58	35	168	3.626487e+01	1.637351e+02	8.275862e-01	8.186756e-01	8.186756e-01	4
59	59	49	169	3.626487e+01	1.637351e+02	7.752294e-01	8.186756e-01	8.186756e-01	4
60	60	45	149	3.626487e+01	1.637351e+02	7.680412e-01	8.186756e-01	8.186756e-01	4
61	61	34	184	3.626487e+01	1.637351e+02	8.440367e-01	8.186756e-01	8.186756e-01	4
62	62	33	174	3.626487e+01	1.637351e+02	8.405797e-01	8.186756e-01	8.186756e-01	4
63	63	34	175	3.626487e+01	1.637351e+02	8.373206e-01	8.186756e-01	8.186756e-01	4
64	64	32	154	3.626487e+01	1.637351e+02	8.279570e-01	8.186756e-01	8.186756e-01	4
65	65	29	178	3.626487e+01	1.637351e+02	8.599034e-01	8.186756e-01	8.186756e-01	4
66	66	40	176	3.626487e+01	1.637351e+02	8.148148e-01	8.186756e-01	8.186756e-01	4
67	67	35	182	3.626487e+01	1.637351e+02	8.387097e-01	8.186756e-01	8.186756e-01	4
68	68	17	152	3.626487e+01	1.637351e+02	8.994083e-01	8.186756e-01	8.186756e-01	4
69	69	33	172	3.626487e+01	1.637351e+02	8.390244e-01	8.186756e-01	8.186756e-01	4
70	70	39	165	3.626487e+01	1.637351e+02	8.088235e-01	8.186756e-01	8.186756e-01	4
71	71	28	160	3.626487e+01	1.637351e+02	8.510638e-01	8.186756e-01	8.186756e-01	4
72	72	36	177	3.626487e+01	1.637351e+02	8.309859e-01	8.186756e-01	8.186756e-01	4
73	73	49	174	3.626487e+01	1.637351e+02	7.802691e-01	8.186756e-01	8.186756e-01	4
74	74	33	162	3.626487e+01	1.637351e+02	8.307692e-01	8.186756e-01	8.186756e-01	4
75	75	36	162	3.626487e+01	1.637351e+02	8.181818e-01	8.186756e-01	8.186756e-01	4
76	76	40	168	3.626487e+01	1.637351e+02	8.076923e-01	8.186756e-01	8.186756e-01	4
77	77	32	158	3.626487e+01	1.637351e+02	8.315789e-01	8.186756e-01	8.186756e-01	4
78	78	42	170	3.626487e+01	1.637351e+02	8.018868e-01	8.186756e-01	8.186756e-01	4
79	79	49	165	3.626487e+01	1.637351e+02	7.710280e-01	8.186756e-01	8.186756e-01	4
80	80	39	142	3.626487e+01	1.637351e+02	7.845304e-01	8.186756e-01	8.186756e-01	4
81	81	18	159	3.626487e+01	1.637351e+02	8.983051e-01	8.186756e-01	8.186756e-01	4
82	82	47	155	3.626487e+01	1.637351e+02	7.673267e-01	8.186756e-01	8.186756e-01	4
83	83	28	146	3.626487e+01	1.637351e+02	8.390805e-01	8.186756e-01	8.186756e-01	4
84	84	42	135	3.626487e+01	1.637351e+02	7.627119e-01	8.186756e-01	8.186756e-01	4
85	85	31	164	3.626487e+01	1.637351e+02	8.410256e-01	8.186756e-01	8.186756e-01	4
86	86	39	176	3.626487e+01	1.637351e+02	8.186047e-01	8.186756e-01	8.186756e-01	4
87	87	30	167	3.626487e+01	1.637351e+02	8.477157e-01	8.186756e-01	8.186756e-01	4
88	88	37	171	3.626487e+01	1.637351e+02	8.221154e-01	8.186756e-01	8.186756e-01	4
89	89	30	159	3.626487e+01	1.637351e+02	8.412698e-01	8.186756e-01	8.186756e-01	4
90	90	42	165	3.626487e+01	1.637351e+02	7.971014e-01	8.186756e-01	8.186756e-01	4
91	91	46	192	3.626487e+01	1.637351e+02	8.067227e-01	8.186756e-01	8.186756e-01	4
92	92	42	159	3.626487e+01	1.637351e+02	7.910448e-01	8.186756e-01	8.186756e-01	4
93	93	28	150	3.626487e+01	1.637351e+02	8.426966e-01	8.186756e-01	8.186756e-01	4
94	94	34	179	3.626487e+01	1.637351e+02	8.403756e-01	8.186756e-01	8.186756e-01	4
95	95	32	150	3.626487e+01	1.637351e+02	8.241758e-01	8.186756e-01	8.186756e-01	4
96	96	20	164	3.626487e+01	1.637351e+02	8.913043e-01	8.186756e-01	8.186756e-01	4
97	97	44	164	3.626487e+01	1.637351e+02	7.884615e-01	8.186756e-01	8.186756e-01	4
98	98	22	163	3.626487e+01	1.637351e+02	8.810811e-01	8.186756e-01	8.186756e-01	4
99	99	35	169	3.626487e+01	1.637351e+02	8.284314e-01	8.186756e-01	8.186756e-01	4
100	100	38	164	3.626487e+01	1.637351e+02	8.118812e-01	8.186756e-01	8.186756e-01	4
101	101	40	166	3.626487e+01	1.637351e+02	8.058252e-01	8.186756e-01	8.186756e-01	4
102	102	37	185	3.626487e+01	1.637351e+02	8.333333e-01	8.186756e-01	8.186756e-01	4
103	103	36	166	3.626487e+01	1.637351e+02	8.217822e-01	8.186756e-01	8.186756e-01	4
104	104	29	191	3.626487e+01	1.637351e+02	8.681818e-01	8.186756e-01	8.186756e-01	4
105	105	32	172	3.626487e+01	1.637351e+02	8.431373e-01	8.186756e-01	8.186756e-01	4
106	106	39	184	3.626487e+01	1.637351e+02	8.251121e-01	8.186756e-01	8.186756e-01	4
107	107	47	168	3.626487e+01	1.637351e+02	7.813953e-01	8.186756e-01	8.186756e-01	4
108	108	42	147	3.626487e+01	1.637351e+02	7.777778e-01	8.186756e-01	8.186756e-01	4
109	109	29	141	3.626487e+01	1.637351e+02	8.294118e-01	8.186756e-01	8.186756e-01	4
110	110	27	155	3.626487e+01	1.637351e+02	8.516484e-01	8.186756e-01	8.186756e-01	4
111	111	33	175	3.626487e+01	1.637351e+02	8.413462e-01	8.186756e-01	8.186756e-01	4
112	112	40	174	3.626487e+01	1.637351e+02	8.130841e-01	8.186756e-01	8.186756e-01	4
113	113	34	186	3.626487e+01	1.637351e+02	8.454545e-01	8.186756e-01	8.186756e-01	4
114	114	42	168	3.626487e+01	1.637351e+02	8.000000e-01	8.186756e-01	8.186756e-01	4
115	115	38	177	3.626487e+01	1.637351e+02	8.232558e-01	8.186756e-01	8.186756e-01	4
116	116	33	151	3.626487e+01	1.637351e+02	8.206522e-01	8.186756e-01	8.186756e-01	4
117	117	47	150	3.626487e+01	1.637351e+02	7.614213e-01	8.186756e-01	8.186756e-01	4
118	118	37	163	3.626487e+01	1.637351e+02	8.150000e-01	8.186756e-01	8.186756e-01	4
119	119	22	158	3.626487e+01	1.637351e+02	8.777778e-01	8.186756e-01	8.186756e-01	4
120	120	45	151	3.626487e+01	1.637351e+02	7.704082e-01	8.186756e-01	8.186756e-01	4
121	121	46	157	3.626487e+01	1.637351e+02	7.733990e-01	8.186756e-01	8.186756e-01	4
122	122	41	167	3.626487e+01	1.637351e+02	8.028846e-01	8.186756e-01	8.186756e-01	4
123	123	34	136	3.626487e+01	1.637351e+02	8.000000e-01	8.186756e-01	8.186756e-01	4
124	124	31	166	3.626487e+01	1.637351e+02	8.426396e-01	8.186756e-01	8.186756e-01	4
125	125	37	149	3.626487e+01	1.637351e+02	8.010753e-01	8.186756e-01	8.186756e-01	4
126	126	40	167	3.626487e+01	1.637351e+02	8.067633e-01	8.186756e-01	8.186756e-01	4
127	127	39	159	3.626487e+01	1.637351e+02	8.030303e-01	8.186756e-01	8.186756e-01	4
128	128	42	147	3.626487e+01	1.637351e+02	7.777778e-01	8.186756e-01	8.186756e-01	4
129	129	30	178	3.626487e+01	1.637351e+02	8.557692e-01	8.186756e-01	8.186756e-01	4
130	130	33	149	3.626487e+01	1.637351e+02	8.186813e-01	8.186756e-01	8.186756e-01	4
131	131	46	159	3.626487e+01	1.637351e+02	7.756098e-01	8.186756e-01	8.186756e-01	4
132	132	45	171	3.626487e+01	1.637351e+02	7.916667e-01	8.186756e-01	8.186756e-01	4
133	133	47	152	3.626487e+01	1.637351e+02	7.638191e-01	8.186756e-01	8.186756e-01	4
134	134	36	140	3.626487e+01	1.637351e+02	7.954545e-01	8.186756e-01	8.186756e-01	4
135	135	34	171	3.626487e+01	1.637351e+02	8.341463e-01	8.186756e-01	8.186756e-01	4
136	136	37	175	3.626487e+01	1.637351e+02	8.254717e-01	8.186756e-01	8.186756e-01	4
137	137	31	168	3.626487e+01	1.637351e+02	8.442211e-01	8.186756e-01	8.186756e-01	4
138	138	41	150	3.626487e+01	1.637351e+02	7.853403e-01	8.186756e-01	8.186756e-01	4
139	139	37	157	3.626487e+01	1.637351e+02	8.092784e-01	8.186756e-01	8.186756e-01	4
140	140	36	161	3.626487e+01	1.637351e+02	8.172589e-01	8.186756e-01	8.186756e-01	4
141	141	45	145	3.626487e+01	1.637351e+02	7.631579e-01	8.186756e-01	8.186756e-01	4
142	142	34	190	3.626487e+01	1.637351e+02	8.482143e-01	8.186756e-01	8.186756e-01	4
143	143	39	184	3.626487e+01	1.637351e+02	8.251121e-01	8.186756e-01	8.186756e-01	4
144	144	37	166	3.626487e+01	1.637351e+02	8.177340e-01	8.186756e-01	8.186756e-01	4
145	145	38	175	3.626487e+01	1.637351e+02	8.215962e-01	8.186756e-01	8.186756e-01	4
146	146	34	136	3.626487e+01	1.637351e+02	8.000000e-01	8.186756e-01	8.186756e-01	4
147	147	50	133	3.626487e+01	1.637351e+02	7.267760e-01	8.186756e-01	8.186756e-01	4
148	148	40	157	3.626487e+01	1.637351e+02	7.969543e-01	8.186756e-01	8.186756e-01	4
149	149	34	160	3.626487e+01	1.637351e+02	8.247423e-01	8.186756e-01	8.186756e-01	4
150	150	43	146	3.626487e+01	1.637351e+02	7.724868e-01	8.186756e-01	8.186756e-01	4
151	151	41	158	3.626487e+01	1.637351e+02	7.939698e-01	8.186756e-01	8.186756e-01	4
152	152	36	182	3.626487e+01	1.637351e+02	8.348624e-01	8.186756e-01	8.186756e-01	4
153	153	26	170	3.626487e+01	1.637351e+02	8.673469e-01	8.186756e-01	8.186756e-01	4
154	154	36	169	3.626487e+01	1.637351e+02	8.243902e-01	8.186756e-01	8.186756e-01	4
155	155	35	161	3.626487e+01	1.637351e+02	8.214286e-01	8.186756e-01	8.186756e-01	4
156	156	49	144	3.626487e+01	1.637351e+02	7.461140e-01	8.186756e-01	8.186756e-01	4
157	157	44	178	3.626487e+01	1.637351e+02	8.018018e-01	8.186756e-01	8.186756e-01	4
158	158	35	175	3.626487e+01	1.637351e+02	8.333333e-01	8.186756e-01	8.186756e-01	4
159	159	37	159	3.626487e+01	1.637351e+02	8.112245e-01	8.186756e-01	8.186756e-01	4
160	160	30	164	3.626487e+01	1.637351e+02	8.453608e-01	8.186756e-01	8.186756e-01	4
161	161	37	167	3.626487e+01	1.637351e+02	8.186275e-01	8.186756e-01	8.186756e-01	4
162	162	39	158	3.626487e+01	1.637351e+02	8.020305e-01	8.186756e-01	8.186756e-01	4
163	163	46	182	3.626487e+01	1.637351e+02	7.982456e-01	8.186756e-01	8.186756e-01	4
164	164	32	175	3.626487e+01	1.637351e+02	8.454106e-01	8.186756e-01	8.186756e-01	4
165	165	37	163	3.626487e+01	1.637351e+02	8.150000e-01	8.186756e-01	8.186756e-01	4
166	166	23	172	3.626487e+01	1.637351e+02	8.820513e-01	8.186756e-01	8.186756e-01	4
167	167	36	171	3.626487e+01	1.637351e+02	8.260870e-01	8.186756e-01	8.186756e-01	4
168	168	38	147	3.626487e+01	1.637351e+02	7.945946e-01	8.186756e-01	8.186756e-01	4
169	169	120	94	1.077396e+02	9.226036e+01	4.392523e-01	4.613018e-01	8.186756e-01	4
170	170	203	10	1.881688e+02	1.183117e+01	4.694836e-02	5.915583e-02	5.915583e-02	1
171	171	171	15	1.881688e+02	1.183117e+01	8.064516e-02	5.915583e-02	5.915583e-02	1
172	172	206	12	1.881688e+02	1.183117e+01	5.504587e-02	5.915583e-02	5.915583e-02	1
173	173	195	17	1.881688e+02	1.183117e+01	8.018868e-02	5.915583e-02	5.915583e-02	1
174	174	207	9	1.881688e+02	1.183117e+01	4.166667e-02	5.915583e-02	5.915583e-02	1
175	175	211	16	1.881688e+02	1.183117e+01	7.048458e-02	5.915583e-02	5.915583e-02	1
176	176	170	7	1.881688e+02	1.183117e+01	3.954802e-02	5.915583e-02	5.915583e-02	1
177	177	200	22	1.881688e+02	1.183117e+01	9.909910e-02	5.915583e-02	5.915583e-02	1
178	178	185	11	1.881688e+02	1.183117e+01	5.612245e-02	5.915583e-02	5.915583e-02	1
179	179	160	13	1.881688e+02	1.183117e+01	7.514451e-02	5.915583e-02	5.915583e-02	1
180	180	166	10	1.881688e+02	1.183117e+01	5.681818e-02	5.915583e-02	5.915583e-02	1
181	181	207	10	1.881688e+02	1.183117e+01	4.608295e-02	5.915583e-02	5.915583e-02	1
182	182	207	14	1.881688e+02	1.183117e+01	6.334842e-02	5.915583e-02	5.915583e-02	1
183	183	188	18	1.881688e+02	1.183117e+01	8.737864e-02	5.915583e-02	5.915583e-02	1
184	184	202	10	1.881688e+02	1.183117e+01	4.716981e-02	5.915583e-02	5.915583e-02	1
185	185	176	10	1.881688e+02	1.183117e+01	5.376344e-02	5.915583e-02	5.915583e-02	1
186	186	177	4	1.881688e+02	1.183117e+01	2.209945e-02	5.915583e-02	5.915583e-02	1
187	187	189	14	1.881688e+02	1.183117e+01	6.896552e-02	5.915583e-02	5.915583e-02	1
188	188	172	17	1.881688e+02	1.183117e+01	8.994709e-02	5.915583e-02	5.915583e-02	1
189	189	178	7	1.881688e+02	1.183117e+01	3.783784e-02	5.915583e-02	5.915583e-02	1
190	190	185	11	1.881688e+02	1.183117e+01	5.612245e-02	5.915583e-02	5.915583e-02	1
191	191	180	13	1.881688e+02	1.183117e+01	6.735751e-02	5.915583e-02	5.915583e-02	1
192	192	199	10	1.881688e+02	1.183117e+01	4.784689e-02	5.915583e-02	5.915583e-02	1
193	193	184	8	1.881688e+02	1.183117e+01	4.166667e-02	5.915583e-02	5.915583e-02	1
194	194	222	9	1.881688e+02	1.183117e+01	3.896104e-02	5.915583e-02	5.915583e-02	1
195	195	184	15	1.881688e+02	1.183117e+01	7.537688e-02	5.915583e-02	5.915583e-02	1
196	196	171	12	1.881688e+02	1.183117e+01	6.557377e-02	5.915583e-02	5.915583e-02	1
197	197	186	16	1.881688e+02	1.183117e+01	7.920792e-02	5.915583e-02	5.915583e-02	1
198	198	184	10	1.881688e+02	1.183117e+01	5.154639e-02	5.915583e-02	5.915583e-02	1
199	199	204	5	1.881688e+02	1.183117e+01	2.392344e-02	5.915583e-02	5.915583e-02	1
200	200	186	11	1.881688e+02	1.183117e+01	5.583756e-02	5.915583e-02	5.915583e-02	1
