# Supplementary material for: Cochaperones convey the energy of ATP hydrolysis for directional action of Hsp90
Source: Nat Commun. 2024 Jan 17;15:569. doi: 10.1038/s41467-024-44847-6 (PMC10794413; doi:10.1038/s41467-024-44847-6)
Supplement: Supplementary file 6 — Source Data [file 41467_2024_44847_MOESM6_ESM.zip › SourceData_Simulations/1_Simulations_0kT/sim_0kT_mol155of200.txt]

coordinates	39.42	171.82	167.42	171.82
time(s)	frame	Idon(a.u.)	Iacc(a.u.)	Idon ideal(a.u.)	Iacc ideal(a.u.)	FRET	FRET ideal (blurr)	FRET ideal	state sequence
1	1	151	31	1.738303e+02	2.616970e+01	1.703297e-01	1.308485e-01	1.308485e-01	1
2	2	191	23	1.738303e+02	2.616970e+01	1.074766e-01	1.308485e-01	1.308485e-01	1
3	3	174	17	1.738303e+02	2.616970e+01	8.900524e-02	1.308485e-01	1.308485e-01	1
4	4	166	29	1.738303e+02	2.616970e+01	1.487179e-01	1.308485e-01	1.308485e-01	1
5	5	173	28	1.738303e+02	2.616970e+01	1.393035e-01	1.308485e-01	1.308485e-01	1
6	6	175	20	1.738303e+02	2.616970e+01	1.025641e-01	1.308485e-01	1.308485e-01	1
7	7	164	24	1.738303e+02	2.616970e+01	1.276596e-01	1.308485e-01	1.308485e-01	1
8	8	181	26	1.738303e+02	2.616970e+01	1.256039e-01	1.308485e-01	1.308485e-01	1
9	9	182	27	1.738303e+02	2.616970e+01	1.291866e-01	1.308485e-01	1.308485e-01	1
10	10	173	26	1.738303e+02	2.616970e+01	1.306533e-01	1.308485e-01	1.308485e-01	1
11	11	176	20	1.738303e+02	2.616970e+01	1.020408e-01	1.308485e-01	1.308485e-01	1
12	12	186	30	1.738303e+02	2.616970e+01	1.388889e-01	1.308485e-01	1.308485e-01	1
13	13	188	23	1.738303e+02	2.616970e+01	1.090047e-01	1.308485e-01	1.308485e-01	1
14	14	156	38	1.697510e+02	3.024900e+01	1.958763e-01	1.512450e-01	1.308485e-01	1
15	15	34	158	3.294911e+01	1.670509e+02	8.229167e-01	8.352545e-01	8.352545e-01	4
16	16	88	113	8.497756e+01	1.150224e+02	5.621891e-01	5.751122e-01	8.352545e-01	4
17	17	184	20	1.738303e+02	2.616970e+01	9.803922e-02	1.308485e-01	1.308485e-01	1
18	18	153	23	1.738303e+02	2.616970e+01	1.306818e-01	1.308485e-01	1.308485e-01	1
19	19	186	27	1.738303e+02	2.616970e+01	1.267606e-01	1.308485e-01	1.308485e-01	1
20	20	174	21	1.738303e+02	2.616970e+01	1.076923e-01	1.308485e-01	1.308485e-01	1
21	21	157	28	1.738303e+02	2.616970e+01	1.513514e-01	1.308485e-01	1.308485e-01	1
22	22	166	32	1.738303e+02	2.616970e+01	1.616162e-01	1.308485e-01	1.308485e-01	1
23	23	188	29	1.738303e+02	2.616970e+01	1.336406e-01	1.308485e-01	1.308485e-01	1
24	24	159	22	1.738303e+02	2.616970e+01	1.215470e-01	1.308485e-01	1.308485e-01	1
25	25	185	27	1.738303e+02	2.616970e+01	1.273585e-01	1.308485e-01	1.308485e-01	1
26	26	167	32	1.738303e+02	2.616970e+01	1.608040e-01	1.308485e-01	1.308485e-01	1
27	27	180	25	1.738303e+02	2.616970e+01	1.219512e-01	1.308485e-01	1.308485e-01	1
28	28	196	23	1.738303e+02	2.616970e+01	1.050228e-01	1.308485e-01	1.308485e-01	1
29	29	36	143	4.158572e+01	1.584143e+02	7.988827e-01	7.920714e-01	8.352545e-01	4
30	30	33	183	3.294911e+01	1.670509e+02	8.472222e-01	8.352545e-01	8.352545e-01	4
31	31	35	144	3.294911e+01	1.670509e+02	8.044693e-01	8.352545e-01	8.352545e-01	4
32	32	35	149	3.294911e+01	1.670509e+02	8.097826e-01	8.352545e-01	8.352545e-01	4
33	33	39	163	3.294911e+01	1.670509e+02	8.069307e-01	8.352545e-01	8.352545e-01	4
34	34	26	186	3.294911e+01	1.670509e+02	8.773585e-01	8.352545e-01	8.352545e-01	4
35	35	35	174	3.294911e+01	1.670509e+02	8.325359e-01	8.352545e-01	8.352545e-01	4
36	36	35	154	3.294911e+01	1.670509e+02	8.148148e-01	8.352545e-01	8.352545e-01	4
37	37	38	195	3.294911e+01	1.670509e+02	8.369099e-01	8.352545e-01	8.352545e-01	4
38	38	38	166	3.294911e+01	1.670509e+02	8.137255e-01	8.352545e-01	8.352545e-01	4
39	39	35	173	3.294911e+01	1.670509e+02	8.317308e-01	8.352545e-01	8.352545e-01	4
40	40	24	166	3.294911e+01	1.670509e+02	8.736842e-01	8.352545e-01	8.352545e-01	4
41	41	33	162	3.294911e+01	1.670509e+02	8.307692e-01	8.352545e-01	8.352545e-01	4
42	42	38	175	3.294911e+01	1.670509e+02	8.215962e-01	8.352545e-01	8.352545e-01	4
43	43	31	159	3.294911e+01	1.670509e+02	8.368421e-01	8.352545e-01	8.352545e-01	4
44	44	41	155	3.294911e+01	1.670509e+02	7.908163e-01	8.352545e-01	8.352545e-01	4
45	45	29	184	3.294911e+01	1.670509e+02	8.638498e-01	8.352545e-01	8.352545e-01	4
46	46	33	181	3.294911e+01	1.670509e+02	8.457944e-01	8.352545e-01	8.352545e-01	4
47	47	30	161	3.294911e+01	1.670509e+02	8.429319e-01	8.352545e-01	8.352545e-01	4
48	48	23	165	3.294911e+01	1.670509e+02	8.776596e-01	8.352545e-01	8.352545e-01	4
49	49	34	150	3.294911e+01	1.670509e+02	8.152174e-01	8.352545e-01	8.352545e-01	4
50	50	31	144	3.294911e+01	1.670509e+02	8.228571e-01	8.352545e-01	8.352545e-01	4
51	51	40	155	3.294911e+01	1.670509e+02	7.948718e-01	8.352545e-01	8.352545e-01	4
52	52	30	155	3.294911e+01	1.670509e+02	8.378378e-01	8.352545e-01	8.352545e-01	4
53	53	36	178	3.294911e+01	1.670509e+02	8.317757e-01	8.352545e-01	8.352545e-01	4
54	54	29	151	3.294911e+01	1.670509e+02	8.388889e-01	8.352545e-01	8.352545e-01	4
55	55	37	167	3.294911e+01	1.670509e+02	8.186275e-01	8.352545e-01	8.352545e-01	4
56	56	32	186	3.294911e+01	1.670509e+02	8.532110e-01	8.352545e-01	8.352545e-01	4
57	57	33	172	3.294911e+01	1.670509e+02	8.390244e-01	8.352545e-01	8.352545e-01	4
58	58	35	191	3.294911e+01	1.670509e+02	8.451327e-01	8.352545e-01	8.352545e-01	4
59	59	34	183	3.294911e+01	1.670509e+02	8.433180e-01	8.352545e-01	8.352545e-01	4
60	60	35	160	3.294911e+01	1.670509e+02	8.205128e-01	8.352545e-01	8.352545e-01	4
61	61	34	158	3.294911e+01	1.670509e+02	8.229167e-01	8.352545e-01	8.352545e-01	4
62	62	34	154	3.294911e+01	1.670509e+02	8.191489e-01	8.352545e-01	8.352545e-01	4
63	63	29	170	3.294911e+01	1.670509e+02	8.542714e-01	8.352545e-01	8.352545e-01	4
64	64	29	153	3.294911e+01	1.670509e+02	8.406593e-01	8.352545e-01	8.352545e-01	4
65	65	30	171	3.294911e+01	1.670509e+02	8.507463e-01	8.352545e-01	8.352545e-01	4
66	66	35	185	3.294911e+01	1.670509e+02	8.409091e-01	8.352545e-01	8.352545e-01	4
67	67	43	183	3.294911e+01	1.670509e+02	8.097345e-01	8.352545e-01	8.352545e-01	4
68	68	38	163	3.294911e+01	1.670509e+02	8.109453e-01	8.352545e-01	8.352545e-01	4
69	69	39	151	3.294911e+01	1.670509e+02	7.947368e-01	8.352545e-01	8.352545e-01	4
70	70	29	174	3.294911e+01	1.670509e+02	8.571429e-01	8.352545e-01	8.352545e-01	4
71	71	31	192	3.294911e+01	1.670509e+02	8.609865e-01	8.352545e-01	8.352545e-01	4
72	72	74	111	7.066110e+01	1.293389e+02	6.000000e-01	6.466945e-01	8.352545e-01	4
73	73	175	45	1.696552e+02	3.034481e+01	2.045455e-01	1.517240e-01	1.555274e-01	2
74	74	188	33	1.738303e+02	2.616970e+01	1.493213e-01	1.308485e-01	1.308485e-01	1
75	75	167	23	1.738303e+02	2.616970e+01	1.210526e-01	1.308485e-01	1.308485e-01	1
76	76	207	21	1.738303e+02	2.616970e+01	9.210526e-02	1.308485e-01	1.308485e-01	1
77	77	186	35	1.738303e+02	2.616970e+01	1.583710e-01	1.308485e-01	1.308485e-01	1
78	78	179	25	1.738303e+02	2.616970e+01	1.225490e-01	1.308485e-01	1.308485e-01	1
79	79	180	15	1.738303e+02	2.616970e+01	7.692308e-02	1.308485e-01	1.308485e-01	1
80	80	165	28	1.738303e+02	2.616970e+01	1.450777e-01	1.308485e-01	1.308485e-01	1
81	81	150	31	1.738303e+02	2.616970e+01	1.712707e-01	1.308485e-01	1.308485e-01	1
82	82	181	31	1.738303e+02	2.616970e+01	1.462264e-01	1.308485e-01	1.308485e-01	1
83	83	140	27	1.738303e+02	2.616970e+01	1.616766e-01	1.308485e-01	1.308485e-01	1
84	84	174	38	1.738303e+02	2.616970e+01	1.792453e-01	1.308485e-01	1.308485e-01	1
85	85	178	26	1.738303e+02	2.616970e+01	1.274510e-01	1.308485e-01	1.308485e-01	1
86	86	169	15	1.738303e+02	2.616970e+01	8.152174e-02	1.308485e-01	1.308485e-01	1
87	87	196	31	1.738303e+02	2.616970e+01	1.365639e-01	1.308485e-01	1.308485e-01	1
88	88	156	30	1.738303e+02	2.616970e+01	1.612903e-01	1.308485e-01	1.308485e-01	1
89	89	176	34	1.738303e+02	2.616970e+01	1.619048e-01	1.308485e-01	1.308485e-01	1
90	90	172	28	1.738303e+02	2.616970e+01	1.400000e-01	1.308485e-01	1.308485e-01	1
91	91	165	20	1.738303e+02	2.616970e+01	1.081081e-01	1.308485e-01	1.308485e-01	1
92	92	150	21	1.738303e+02	2.616970e+01	1.228070e-01	1.308485e-01	1.308485e-01	1
93	93	165	23	1.738303e+02	2.616970e+01	1.223404e-01	1.308485e-01	1.308485e-01	1
94	94	187	25	1.738303e+02	2.616970e+01	1.179245e-01	1.308485e-01	1.308485e-01	1
95	95	168	25	1.738303e+02	2.616970e+01	1.295337e-01	1.308485e-01	1.308485e-01	1
96	96	182	20	1.738303e+02	2.616970e+01	9.900990e-02	1.308485e-01	1.308485e-01	1
97	97	197	19	1.738303e+02	2.616970e+01	8.796296e-02	1.308485e-01	1.308485e-01	1
98	98	188	26	1.738303e+02	2.616970e+01	1.214953e-01	1.308485e-01	1.308485e-01	1
99	99	177	28	1.738303e+02	2.616970e+01	1.365854e-01	1.308485e-01	1.308485e-01	1
100	100	166	34	1.738303e+02	2.616970e+01	1.700000e-01	1.308485e-01	1.308485e-01	1
101	101	167	23	1.738303e+02	2.616970e+01	1.210526e-01	1.308485e-01	1.308485e-01	1
102	102	169	27	1.738303e+02	2.616970e+01	1.377551e-01	1.308485e-01	1.308485e-01	1
103	103	170	32	1.738303e+02	2.616970e+01	1.584158e-01	1.308485e-01	1.308485e-01	1
104	104	189	27	1.738303e+02	2.616970e+01	1.250000e-01	1.308485e-01	1.308485e-01	1
105	105	199	17	1.738303e+02	2.616970e+01	7.870370e-02	1.308485e-01	1.308485e-01	1
106	106	186	23	1.738303e+02	2.616970e+01	1.100478e-01	1.308485e-01	1.308485e-01	1
107	107	161	17	1.738303e+02	2.616970e+01	9.550562e-02	1.308485e-01	1.308485e-01	1
108	108	143	19	1.738303e+02	2.616970e+01	1.172840e-01	1.308485e-01	1.308485e-01	1
109	109	157	15	1.738303e+02	2.616970e+01	8.720930e-02	1.308485e-01	1.308485e-01	1
110	110	179	24	1.738303e+02	2.616970e+01	1.182266e-01	1.308485e-01	1.308485e-01	1
111	111	186	26	1.738303e+02	2.616970e+01	1.226415e-01	1.308485e-01	1.308485e-01	1
112	112	186	28	1.738303e+02	2.616970e+01	1.308411e-01	1.308485e-01	1.308485e-01	1
113	113	196	17	1.738303e+02	2.616970e+01	7.981221e-02	1.308485e-01	1.308485e-01	1
114	114	167	12	1.738303e+02	2.616970e+01	6.703911e-02	1.308485e-01	1.308485e-01	1
115	115	182	23	1.738303e+02	2.616970e+01	1.121951e-01	1.308485e-01	1.308485e-01	1
116	116	177	19	1.738303e+02	2.616970e+01	9.693878e-02	1.308485e-01	1.308485e-01	1
117	117	167	29	1.738303e+02	2.616970e+01	1.479592e-01	1.308485e-01	1.308485e-01	1
118	118	166	23	1.738303e+02	2.616970e+01	1.216931e-01	1.308485e-01	1.308485e-01	1
119	119	182	27	1.738303e+02	2.616970e+01	1.291866e-01	1.308485e-01	1.308485e-01	1
120	120	190	33	1.738303e+02	2.616970e+01	1.479821e-01	1.308485e-01	1.308485e-01	1
121	121	146	29	1.738303e+02	2.616970e+01	1.657143e-01	1.308485e-01	1.308485e-01	1
122	122	180	29	1.738303e+02	2.616970e+01	1.387560e-01	1.308485e-01	1.308485e-01	1
123	123	192	32	1.738303e+02	2.616970e+01	1.428571e-01	1.308485e-01	1.308485e-01	1
124	124	166	26	1.738303e+02	2.616970e+01	1.354167e-01	1.308485e-01	1.308485e-01	1
125	125	171	25	1.738303e+02	2.616970e+01	1.275510e-01	1.308485e-01	1.308485e-01	1
126	126	167	25	1.738303e+02	2.616970e+01	1.302083e-01	1.308485e-01	1.308485e-01	1
127	127	189	25	1.738303e+02	2.616970e+01	1.168224e-01	1.308485e-01	1.308485e-01	1
128	128	154	25	1.738303e+02	2.616970e+01	1.396648e-01	1.308485e-01	1.308485e-01	1
129	129	146	27	1.738303e+02	2.616970e+01	1.560694e-01	1.308485e-01	1.308485e-01	1
130	130	176	27	1.738303e+02	2.616970e+01	1.330049e-01	1.308485e-01	1.308485e-01	1
131	131	174	29	1.738303e+02	2.616970e+01	1.428571e-01	1.308485e-01	1.308485e-01	1
132	132	189	31	1.738303e+02	2.616970e+01	1.409091e-01	1.308485e-01	1.308485e-01	1
133	133	188	23	1.738303e+02	2.616970e+01	1.090047e-01	1.308485e-01	1.308485e-01	1
134	134	187	26	1.738303e+02	2.616970e+01	1.220657e-01	1.308485e-01	1.308485e-01	1
135	135	163	25	1.738303e+02	2.616970e+01	1.329787e-01	1.308485e-01	1.308485e-01	1
136	136	160	31	1.738303e+02	2.616970e+01	1.623037e-01	1.308485e-01	1.308485e-01	1
137	137	194	22	1.738303e+02	2.616970e+01	1.018519e-01	1.308485e-01	1.308485e-01	1
138	138	170	29	1.738303e+02	2.616970e+01	1.457286e-01	1.308485e-01	1.308485e-01	1
139	139	161	33	1.738303e+02	2.616970e+01	1.701031e-01	1.308485e-01	1.308485e-01	1
140	140	165	30	1.738303e+02	2.616970e+01	1.538462e-01	1.308485e-01	1.308485e-01	1
141	141	165	31	1.738303e+02	2.616970e+01	1.581633e-01	1.308485e-01	1.308485e-01	1
142	142	176	28	1.738303e+02	2.616970e+01	1.372549e-01	1.308485e-01	1.308485e-01	1
143	143	176	24	1.738303e+02	2.616970e+01	1.200000e-01	1.308485e-01	1.308485e-01	1
144	144	194	23	1.738303e+02	2.616970e+01	1.059908e-01	1.308485e-01	1.308485e-01	1
145	145	203	23	1.738303e+02	2.616970e+01	1.017699e-01	1.308485e-01	1.308485e-01	1
146	146	183	30	1.738303e+02	2.616970e+01	1.408451e-01	1.308485e-01	1.308485e-01	1
147	147	173	28	1.738303e+02	2.616970e+01	1.393035e-01	1.308485e-01	1.308485e-01	1
148	148	174	13	1.738303e+02	2.616970e+01	6.951872e-02	1.308485e-01	1.308485e-01	1
149	149	182	25	1.738303e+02	2.616970e+01	1.207729e-01	1.308485e-01	1.308485e-01	1
150	150	179	30	1.738303e+02	2.616970e+01	1.435407e-01	1.308485e-01	1.308485e-01	1
151	151	161	23	1.738303e+02	2.616970e+01	1.250000e-01	1.308485e-01	1.308485e-01	1
152	152	192	20	1.738303e+02	2.616970e+01	9.433962e-02	1.308485e-01	1.308485e-01	1
153	153	171	30	1.738303e+02	2.616970e+01	1.492537e-01	1.308485e-01	1.308485e-01	1
154	154	166	32	1.738303e+02	2.616970e+01	1.616162e-01	1.308485e-01	1.308485e-01	1
155	155	205	24	1.738303e+02	2.616970e+01	1.048035e-01	1.308485e-01	1.308485e-01	1
156	156	161	31	1.738303e+02	2.616970e+01	1.614583e-01	1.308485e-01	1.308485e-01	1
157	157	170	19	1.738303e+02	2.616970e+01	1.005291e-01	1.308485e-01	1.308485e-01	1
158	158	198	32	1.738303e+02	2.616970e+01	1.391304e-01	1.308485e-01	1.308485e-01	1
159	159	166	19	1.738303e+02	2.616970e+01	1.027027e-01	1.308485e-01	1.308485e-01	1
160	160	192	26	1.738303e+02	2.616970e+01	1.192661e-01	1.308485e-01	1.308485e-01	1
161	161	184	20	1.738303e+02	2.616970e+01	9.803922e-02	1.308485e-01	1.308485e-01	1
162	162	188	22	1.738303e+02	2.616970e+01	1.047619e-01	1.308485e-01	1.308485e-01	1
163	163	171	33	1.738303e+02	2.616970e+01	1.617647e-01	1.308485e-01	1.308485e-01	1
164	164	178	31	1.738303e+02	2.616970e+01	1.483254e-01	1.308485e-01	1.308485e-01	1
165	165	169	36	1.738303e+02	2.616970e+01	1.756098e-01	1.308485e-01	1.308485e-01	1
166	166	163	28	1.738303e+02	2.616970e+01	1.465969e-01	1.308485e-01	1.308485e-01	1
167	167	168	29	1.738303e+02	2.616970e+01	1.472081e-01	1.308485e-01	1.308485e-01	1
168	168	153	28	1.738303e+02	2.616970e+01	1.546961e-01	1.308485e-01	1.308485e-01	1
169	169	173	25	1.738303e+02	2.616970e+01	1.262626e-01	1.308485e-01	1.308485e-01	1
170	170	193	24	1.738303e+02	2.616970e+01	1.105991e-01	1.308485e-01	1.308485e-01	1
171	171	162	30	1.738303e+02	2.616970e+01	1.562500e-01	1.308485e-01	1.308485e-01	1
172	172	173	34	1.738303e+02	2.616970e+01	1.642512e-01	1.308485e-01	1.308485e-01	1
173	173	175	29	1.738303e+02	2.616970e+01	1.421569e-01	1.308485e-01	1.308485e-01	1
174	174	172	29	1.738303e+02	2.616970e+01	1.442786e-01	1.308485e-01	1.308485e-01	1
175	175	175	29	1.738303e+02	2.616970e+01	1.421569e-01	1.308485e-01	1.308485e-01	1
176	176	169	23	1.738303e+02	2.616970e+01	1.197917e-01	1.308485e-01	1.308485e-01	1
177	177	155	55	1.488646e+02	5.113543e+01	2.619048e-01	2.556771e-01	1.308485e-01	1
178	178	45	163	3.294911e+01	1.670509e+02	7.836538e-01	8.352545e-01	8.352545e-01	4
179	179	40	150	3.294911e+01	1.670509e+02	7.894737e-01	8.352545e-01	8.352545e-01	4
180	180	31	158	3.294911e+01	1.670509e+02	8.359788e-01	8.352545e-01	8.352545e-01	4
181	181	36	174	3.294911e+01	1.670509e+02	8.285714e-01	8.352545e-01	8.352545e-01	4
182	182	44	172	3.294911e+01	1.670509e+02	7.962963e-01	8.352545e-01	8.352545e-01	4
183	183	32	168	3.294911e+01	1.670509e+02	8.400000e-01	8.352545e-01	8.352545e-01	4
184	184	34	162	3.294911e+01	1.670509e+02	8.265306e-01	8.352545e-01	8.352545e-01	4
185	185	32	171	3.294911e+01	1.670509e+02	8.423645e-01	8.352545e-01	8.352545e-01	4
186	186	29	156	3.294911e+01	1.670509e+02	8.432432e-01	8.352545e-01	8.352545e-01	4
187	187	33	161	3.294911e+01	1.670509e+02	8.298969e-01	8.352545e-01	8.352545e-01	4
188	188	34	165	3.294911e+01	1.670509e+02	8.291457e-01	8.352545e-01	8.352545e-01	4
189	189	35	160	3.294911e+01	1.670509e+02	8.205128e-01	8.352545e-01	8.352545e-01	4
190	190	28	183	3.294911e+01	1.670509e+02	8.672986e-01	8.352545e-01	8.352545e-01	4
191	191	33	180	3.294911e+01	1.670509e+02	8.450704e-01	8.352545e-01	8.352545e-01	4
192	192	38	140	3.294911e+01	1.670509e+02	7.865169e-01	8.352545e-01	8.352545e-01	4
193	193	33	174	3.294911e+01	1.670509e+02	8.405797e-01	8.352545e-01	8.352545e-01	4
194	194	26	165	3.294911e+01	1.670509e+02	8.638743e-01	8.352545e-01	8.352545e-01	4
195	195	29	183	3.294911e+01	1.670509e+02	8.632075e-01	8.352545e-01	8.352545e-01	4
196	196	36	184	3.294911e+01	1.670509e+02	8.363636e-01	8.352545e-01	8.352545e-01	4
197	197	36	158	3.294911e+01	1.670509e+02	8.144330e-01	8.352545e-01	8.352545e-01	4
198	198	35	155	3.294911e+01	1.670509e+02	8.157895e-01	8.352545e-01	8.352545e-01	4
199	199	37	160	3.294911e+01	1.670509e+02	8.121827e-01	8.352545e-01	8.352545e-01	4
200	200	28	175	3.294911e+01	1.670509e+02	8.620690e-01	8.352545e-01	8.352545e-01	4
