# Supplementary material for: Cochaperones convey the energy of ATP hydrolysis for directional action of Hsp90
Source: Nat Commun. 2024 Jan 17;15:569. doi: 10.1038/s41467-024-44847-6 (PMC10794413; doi:10.1038/s41467-024-44847-6)
Supplement: Supplementary file 6 — Source Data [file 41467_2024_44847_MOESM6_ESM.zip › SourceData_Simulations/1_Simulations_0kT/sim_0kT_mol156of200.txt]

coordinates	119.80	99.66	247.80	99.66
time(s)	frame	Idon(a.u.)	Iacc(a.u.)	Idon ideal(a.u.)	Iacc ideal(a.u.)	FRET	FRET ideal (blurr)	FRET ideal	state sequence
1	1	45	156	4.290351e+01	1.570965e+02	7.761194e-01	7.854824e-01	7.854824e-01	4
2	2	56	146	4.290351e+01	1.570965e+02	7.227723e-01	7.854824e-01	7.854824e-01	4
3	3	37	171	4.290351e+01	1.570965e+02	8.221154e-01	7.854824e-01	7.854824e-01	4
4	4	48	165	4.290351e+01	1.570965e+02	7.746479e-01	7.854824e-01	7.854824e-01	4
5	5	56	158	4.290351e+01	1.570965e+02	7.383178e-01	7.854824e-01	7.854824e-01	4
6	6	45	157	4.290351e+01	1.570965e+02	7.772277e-01	7.854824e-01	7.854824e-01	4
7	7	34	169	4.290351e+01	1.570965e+02	8.325123e-01	7.854824e-01	7.854824e-01	4
8	8	46	167	4.290351e+01	1.570965e+02	7.840376e-01	7.854824e-01	7.854824e-01	4
9	9	44	134	4.290351e+01	1.570965e+02	7.528090e-01	7.854824e-01	7.854824e-01	4
10	10	40	164	4.290351e+01	1.570965e+02	8.039216e-01	7.854824e-01	7.854824e-01	4
11	11	38	169	4.290351e+01	1.570965e+02	8.164251e-01	7.854824e-01	7.854824e-01	4
12	12	50	159	4.290351e+01	1.570965e+02	7.607656e-01	7.854824e-01	7.854824e-01	4
13	13	50	147	4.290351e+01	1.570965e+02	7.461929e-01	7.854824e-01	7.854824e-01	4
14	14	43	168	4.290351e+01	1.570965e+02	7.962085e-01	7.854824e-01	7.854824e-01	4
15	15	51	179	4.290351e+01	1.570965e+02	7.782609e-01	7.854824e-01	7.854824e-01	4
16	16	50	149	4.290351e+01	1.570965e+02	7.487437e-01	7.854824e-01	7.854824e-01	4
17	17	53	175	4.290351e+01	1.570965e+02	7.675439e-01	7.854824e-01	7.854824e-01	4
18	18	39	162	4.290351e+01	1.570965e+02	8.059701e-01	7.854824e-01	7.854824e-01	4
19	19	49	176	4.290351e+01	1.570965e+02	7.822222e-01	7.854824e-01	7.854824e-01	4
20	20	47	169	4.290351e+01	1.570965e+02	7.824074e-01	7.854824e-01	7.854824e-01	4
21	21	43	166	4.290351e+01	1.570965e+02	7.942584e-01	7.854824e-01	7.854824e-01	4
22	22	34	143	4.290351e+01	1.570965e+02	8.079096e-01	7.854824e-01	7.854824e-01	4
23	23	40	152	4.290351e+01	1.570965e+02	7.916667e-01	7.854824e-01	7.854824e-01	4
24	24	46	145	4.290351e+01	1.570965e+02	7.591623e-01	7.854824e-01	7.854824e-01	4
25	25	37	155	4.290351e+01	1.570965e+02	8.072917e-01	7.854824e-01	7.854824e-01	4
26	26	34	152	4.290351e+01	1.570965e+02	8.172043e-01	7.854824e-01	7.854824e-01	4
27	27	41	152	4.290351e+01	1.570965e+02	7.875648e-01	7.854824e-01	7.854824e-01	4
28	28	47	160	4.290351e+01	1.570965e+02	7.729469e-01	7.854824e-01	7.854824e-01	4
29	29	25	136	4.290351e+01	1.570965e+02	8.447205e-01	7.854824e-01	7.854824e-01	4
30	30	41	144	4.290351e+01	1.570965e+02	7.783784e-01	7.854824e-01	7.854824e-01	4
31	31	46	141	4.290351e+01	1.570965e+02	7.540107e-01	7.854824e-01	7.854824e-01	4
32	32	45	145	4.290351e+01	1.570965e+02	7.631579e-01	7.854824e-01	7.854824e-01	4
33	33	45	134	4.290351e+01	1.570965e+02	7.486034e-01	7.854824e-01	7.854824e-01	4
34	34	48	172	4.290351e+01	1.570965e+02	7.818182e-01	7.854824e-01	7.854824e-01	4
35	35	29	149	4.290351e+01	1.570965e+02	8.370787e-01	7.854824e-01	7.854824e-01	4
36	36	31	141	4.290351e+01	1.570965e+02	8.197674e-01	7.854824e-01	7.854824e-01	4
37	37	50	171	4.290351e+01	1.570965e+02	7.737557e-01	7.854824e-01	7.854824e-01	4
38	38	45	153	4.290351e+01	1.570965e+02	7.727273e-01	7.854824e-01	7.854824e-01	4
39	39	51	153	4.290351e+01	1.570965e+02	7.500000e-01	7.854824e-01	7.854824e-01	4
40	40	46	150	4.290351e+01	1.570965e+02	7.653061e-01	7.854824e-01	7.854824e-01	4
41	41	36	170	4.290351e+01	1.570965e+02	8.252427e-01	7.854824e-01	7.854824e-01	4
42	42	39	163	4.290351e+01	1.570965e+02	8.069307e-01	7.854824e-01	7.854824e-01	4
43	43	55	153	4.290351e+01	1.570965e+02	7.355769e-01	7.854824e-01	7.854824e-01	4
44	44	35	151	4.290351e+01	1.570965e+02	8.118280e-01	7.854824e-01	7.854824e-01	4
45	45	43	179	4.290351e+01	1.570965e+02	8.063063e-01	7.854824e-01	7.854824e-01	4
46	46	49	152	4.290351e+01	1.570965e+02	7.562189e-01	7.854824e-01	7.854824e-01	4
47	47	46	144	4.290351e+01	1.570965e+02	7.578947e-01	7.854824e-01	7.854824e-01	4
48	48	34	150	4.290351e+01	1.570965e+02	8.152174e-01	7.854824e-01	7.854824e-01	4
49	49	43	141	4.290351e+01	1.570965e+02	7.663043e-01	7.854824e-01	7.854824e-01	4
50	50	39	138	4.290351e+01	1.570965e+02	7.796610e-01	7.854824e-01	7.854824e-01	4
51	51	42	139	4.290351e+01	1.570965e+02	7.679558e-01	7.854824e-01	7.854824e-01	4
52	52	43	168	4.290351e+01	1.570965e+02	7.962085e-01	7.854824e-01	7.854824e-01	4
53	53	36	158	4.290351e+01	1.570965e+02	8.144330e-01	7.854824e-01	7.854824e-01	4
54	54	43	175	4.290351e+01	1.570965e+02	8.027523e-01	7.854824e-01	7.854824e-01	4
55	55	43	137	4.290351e+01	1.570965e+02	7.611111e-01	7.854824e-01	7.854824e-01	4
56	56	44	165	4.290351e+01	1.570965e+02	7.894737e-01	7.854824e-01	7.854824e-01	4
57	57	36	148	4.290351e+01	1.570965e+02	8.043478e-01	7.854824e-01	7.854824e-01	4
58	58	34	153	4.290351e+01	1.570965e+02	8.181818e-01	7.854824e-01	7.854824e-01	4
59	59	39	159	4.290351e+01	1.570965e+02	8.030303e-01	7.854824e-01	7.854824e-01	4
60	60	57	177	4.290351e+01	1.570965e+02	7.564103e-01	7.854824e-01	7.854824e-01	4
61	61	46	152	4.290351e+01	1.570965e+02	7.676768e-01	7.854824e-01	7.854824e-01	4
62	62	34	175	4.290351e+01	1.570965e+02	8.373206e-01	7.854824e-01	7.854824e-01	4
63	63	42	158	4.290351e+01	1.570965e+02	7.900000e-01	7.854824e-01	7.854824e-01	4
64	64	110	91	1.020861e+02	9.791394e+01	4.527363e-01	4.895697e-01	7.854824e-01	4
65	65	179	17	1.775375e+02	2.246249e+01	8.673469e-02	1.123125e-01	1.123125e-01	1
66	66	166	30	1.775375e+02	2.246249e+01	1.530612e-01	1.123125e-01	1.123125e-01	1
67	67	190	28	1.775375e+02	2.246249e+01	1.284404e-01	1.123125e-01	1.123125e-01	1
68	68	174	15	1.775375e+02	2.246249e+01	7.936508e-02	1.123125e-01	1.123125e-01	1
69	69	165	18	1.775375e+02	2.246249e+01	9.836066e-02	1.123125e-01	1.123125e-01	1
70	70	164	25	1.775375e+02	2.246249e+01	1.322751e-01	1.123125e-01	1.123125e-01	1
71	71	188	24	1.775375e+02	2.246249e+01	1.132075e-01	1.123125e-01	1.123125e-01	1
72	72	201	23	1.775375e+02	2.246249e+01	1.026786e-01	1.123125e-01	1.123125e-01	1
73	73	172	13	1.775375e+02	2.246249e+01	7.027027e-02	1.123125e-01	1.123125e-01	1
74	74	166	24	1.775375e+02	2.246249e+01	1.263158e-01	1.123125e-01	1.123125e-01	1
75	75	181	21	1.775375e+02	2.246249e+01	1.039604e-01	1.123125e-01	1.123125e-01	1
76	76	175	23	1.775375e+02	2.246249e+01	1.161616e-01	1.123125e-01	1.123125e-01	1
77	77	186	20	1.775375e+02	2.246249e+01	9.708738e-02	1.123125e-01	1.123125e-01	1
78	78	179	29	1.775375e+02	2.246249e+01	1.394231e-01	1.123125e-01	1.123125e-01	1
79	79	201	14	1.775375e+02	2.246249e+01	6.511628e-02	1.123125e-01	1.123125e-01	1
80	80	195	29	1.775375e+02	2.246249e+01	1.294643e-01	1.123125e-01	1.123125e-01	1
81	81	176	25	1.775375e+02	2.246249e+01	1.243781e-01	1.123125e-01	1.123125e-01	1
82	82	175	18	1.775375e+02	2.246249e+01	9.326425e-02	1.123125e-01	1.123125e-01	1
83	83	174	31	1.775375e+02	2.246249e+01	1.512195e-01	1.123125e-01	1.123125e-01	1
84	84	199	19	1.775375e+02	2.246249e+01	8.715596e-02	1.123125e-01	1.123125e-01	1
85	85	170	28	1.775375e+02	2.246249e+01	1.414141e-01	1.123125e-01	1.123125e-01	1
86	86	182	20	1.775375e+02	2.246249e+01	9.900990e-02	1.123125e-01	1.123125e-01	1
87	87	155	25	1.775375e+02	2.246249e+01	1.388889e-01	1.123125e-01	1.123125e-01	1
88	88	148	21	1.775375e+02	2.246249e+01	1.242604e-01	1.123125e-01	1.123125e-01	1
89	89	181	17	1.775375e+02	2.246249e+01	8.585859e-02	1.123125e-01	1.123125e-01	1
90	90	154	21	1.775375e+02	2.246249e+01	1.200000e-01	1.123125e-01	1.123125e-01	1
91	91	171	19	1.775375e+02	2.246249e+01	1.000000e-01	1.123125e-01	1.123125e-01	1
92	92	174	22	1.775375e+02	2.246249e+01	1.122449e-01	1.123125e-01	1.123125e-01	1
93	93	170	19	1.775375e+02	2.246249e+01	1.005291e-01	1.123125e-01	1.123125e-01	1
94	94	182	16	1.775375e+02	2.246249e+01	8.080808e-02	1.123125e-01	1.123125e-01	1
95	95	173	16	1.775375e+02	2.246249e+01	8.465608e-02	1.123125e-01	1.123125e-01	1
96	96	159	21	1.775375e+02	2.246249e+01	1.166667e-01	1.123125e-01	1.123125e-01	1
97	97	177	26	1.775375e+02	2.246249e+01	1.280788e-01	1.123125e-01	1.123125e-01	1
98	98	190	14	1.775375e+02	2.246249e+01	6.862745e-02	1.123125e-01	1.123125e-01	1
99	99	155	22	1.775375e+02	2.246249e+01	1.242938e-01	1.123125e-01	1.123125e-01	1
100	100	172	23	1.775375e+02	2.246249e+01	1.179487e-01	1.123125e-01	1.123125e-01	1
101	101	177	24	1.775375e+02	2.246249e+01	1.194030e-01	1.123125e-01	1.123125e-01	1
102	102	169	21	1.775375e+02	2.246249e+01	1.105263e-01	1.123125e-01	1.123125e-01	1
103	103	156	18	1.775375e+02	2.246249e+01	1.034483e-01	1.123125e-01	1.123125e-01	1
104	104	175	24	1.775375e+02	2.246249e+01	1.206030e-01	1.123125e-01	1.123125e-01	1
105	105	181	24	1.775375e+02	2.246249e+01	1.170732e-01	1.123125e-01	1.123125e-01	1
106	106	181	21	1.775375e+02	2.246249e+01	1.039604e-01	1.123125e-01	1.123125e-01	1
107	107	174	20	1.775375e+02	2.246249e+01	1.030928e-01	1.123125e-01	1.123125e-01	1
108	108	167	23	1.775375e+02	2.246249e+01	1.210526e-01	1.123125e-01	1.123125e-01	1
109	109	196	19	1.775375e+02	2.246249e+01	8.837209e-02	1.123125e-01	1.123125e-01	1
110	110	177	26	1.775375e+02	2.246249e+01	1.280788e-01	1.123125e-01	1.123125e-01	1
111	111	179	20	1.775375e+02	2.246249e+01	1.005025e-01	1.123125e-01	1.123125e-01	1
112	112	176	35	1.775375e+02	2.246249e+01	1.658768e-01	1.123125e-01	1.123125e-01	1
113	113	180	24	1.775375e+02	2.246249e+01	1.176471e-01	1.123125e-01	1.123125e-01	1
114	114	164	23	1.775375e+02	2.246249e+01	1.229947e-01	1.123125e-01	1.123125e-01	1
115	115	209	24	1.775375e+02	2.246249e+01	1.030043e-01	1.123125e-01	1.123125e-01	1
116	116	168	18	1.775375e+02	2.246249e+01	9.677419e-02	1.123125e-01	1.123125e-01	1
117	117	184	28	1.775375e+02	2.246249e+01	1.320755e-01	1.123125e-01	1.123125e-01	1
118	118	160	28	1.775375e+02	2.246249e+01	1.489362e-01	1.123125e-01	1.123125e-01	1
119	119	174	20	1.775375e+02	2.246249e+01	1.030928e-01	1.123125e-01	1.123125e-01	1
120	120	194	17	1.775375e+02	2.246249e+01	8.056872e-02	1.123125e-01	1.123125e-01	1
121	121	191	16	1.775375e+02	2.246249e+01	7.729469e-02	1.123125e-01	1.123125e-01	1
122	122	197	20	1.775375e+02	2.246249e+01	9.216590e-02	1.123125e-01	1.123125e-01	1
123	123	175	30	1.775375e+02	2.246249e+01	1.463415e-01	1.123125e-01	1.123125e-01	1
124	124	184	21	1.775375e+02	2.246249e+01	1.024390e-01	1.123125e-01	1.123125e-01	1
125	125	195	28	1.775375e+02	2.246249e+01	1.255605e-01	1.123125e-01	1.123125e-01	1
126	126	176	26	1.775375e+02	2.246249e+01	1.287129e-01	1.123125e-01	1.123125e-01	1
127	127	164	33	1.775375e+02	2.246249e+01	1.675127e-01	1.123125e-01	1.123125e-01	1
128	128	187	13	1.775375e+02	2.246249e+01	6.500000e-02	1.123125e-01	1.123125e-01	1
129	129	171	23	1.753106e+02	2.468941e+01	1.185567e-01	1.234471e-01	1.123125e-01	1
130	130	40	157	4.290351e+01	1.570965e+02	7.969543e-01	7.854824e-01	7.854824e-01	4
131	131	46	161	4.290351e+01	1.570965e+02	7.777778e-01	7.854824e-01	7.854824e-01	4
132	132	42	153	4.290351e+01	1.570965e+02	7.846154e-01	7.854824e-01	7.854824e-01	4
133	133	42	157	4.290351e+01	1.570965e+02	7.889447e-01	7.854824e-01	7.854824e-01	4
134	134	40	147	4.290351e+01	1.570965e+02	7.860963e-01	7.854824e-01	7.854824e-01	4
135	135	59	154	4.290351e+01	1.570965e+02	7.230047e-01	7.854824e-01	7.854824e-01	4
136	136	38	154	4.290351e+01	1.570965e+02	8.020833e-01	7.854824e-01	7.854824e-01	4
137	137	52	178	4.290351e+01	1.570965e+02	7.739130e-01	7.854824e-01	7.854824e-01	4
138	138	49	169	4.290351e+01	1.570965e+02	7.752294e-01	7.854824e-01	7.854824e-01	4
139	139	43	171	4.290351e+01	1.570965e+02	7.990654e-01	7.854824e-01	7.854824e-01	4
140	140	36	167	4.290351e+01	1.570965e+02	8.226601e-01	7.854824e-01	7.854824e-01	4
141	141	35	162	4.290351e+01	1.570965e+02	8.223350e-01	7.854824e-01	7.854824e-01	4
142	142	48	168	4.290351e+01	1.570965e+02	7.777778e-01	7.854824e-01	7.854824e-01	4
143	143	42	143	4.290351e+01	1.570965e+02	7.729730e-01	7.854824e-01	7.854824e-01	4
144	144	40	185	4.290351e+01	1.570965e+02	8.222222e-01	7.854824e-01	7.854824e-01	4
145	145	37	154	4.290351e+01	1.570965e+02	8.062827e-01	7.854824e-01	7.854824e-01	4
146	146	42	163	4.290351e+01	1.570965e+02	7.951220e-01	7.854824e-01	7.854824e-01	4
147	147	35	162	4.290351e+01	1.570965e+02	8.223350e-01	7.854824e-01	7.854824e-01	4
148	148	41	181	4.290351e+01	1.570965e+02	8.153153e-01	7.854824e-01	7.854824e-01	4
149	149	34	163	4.290351e+01	1.570965e+02	8.274112e-01	7.854824e-01	7.854824e-01	4
150	150	49	146	4.290351e+01	1.570965e+02	7.487179e-01	7.854824e-01	7.854824e-01	4
151	151	46	177	4.290351e+01	1.570965e+02	7.937220e-01	7.854824e-01	7.854824e-01	4
152	152	41	143	4.290351e+01	1.570965e+02	7.771739e-01	7.854824e-01	7.854824e-01	4
153	153	39	167	4.290351e+01	1.570965e+02	8.106796e-01	7.854824e-01	7.854824e-01	4
154	154	58	152	4.290351e+01	1.570965e+02	7.238095e-01	7.854824e-01	7.854824e-01	4
155	155	45	150	4.290351e+01	1.570965e+02	7.692308e-01	7.854824e-01	7.854824e-01	4
156	156	41	166	4.290351e+01	1.570965e+02	8.019324e-01	7.854824e-01	7.854824e-01	4
157	157	50	163	4.290351e+01	1.570965e+02	7.652582e-01	7.854824e-01	7.854824e-01	4
158	158	48	170	4.290351e+01	1.570965e+02	7.798165e-01	7.854824e-01	7.854824e-01	4
159	159	40	134	4.290351e+01	1.570965e+02	7.701149e-01	7.854824e-01	7.854824e-01	4
160	160	52	142	4.290351e+01	1.570965e+02	7.319588e-01	7.854824e-01	7.854824e-01	4
161	161	41	150	4.290351e+01	1.570965e+02	7.853403e-01	7.854824e-01	7.854824e-01	4
162	162	25	167	4.290351e+01	1.570965e+02	8.697917e-01	7.854824e-01	7.854824e-01	4
163	163	51	153	4.290351e+01	1.570965e+02	7.500000e-01	7.854824e-01	7.854824e-01	4
164	164	30	164	4.290351e+01	1.570965e+02	8.453608e-01	7.854824e-01	7.854824e-01	4
165	165	32	158	4.290351e+01	1.570965e+02	8.315789e-01	7.854824e-01	7.854824e-01	4
166	166	47	182	4.290351e+01	1.570965e+02	7.947598e-01	7.854824e-01	7.854824e-01	4
167	167	45	173	4.290351e+01	1.570965e+02	7.935780e-01	7.854824e-01	7.854824e-01	4
168	168	42	166	4.290351e+01	1.570965e+02	7.980769e-01	7.854824e-01	7.854824e-01	4
169	169	44	153	4.290351e+01	1.570965e+02	7.766497e-01	7.854824e-01	7.854824e-01	4
170	170	43	147	4.290351e+01	1.570965e+02	7.736842e-01	7.854824e-01	7.854824e-01	4
171	171	50	175	4.290351e+01	1.570965e+02	7.777778e-01	7.854824e-01	7.854824e-01	4
172	172	45	162	4.290351e+01	1.570965e+02	7.826087e-01	7.854824e-01	7.854824e-01	4
173	173	46	133	4.290351e+01	1.570965e+02	7.430168e-01	7.854824e-01	7.854824e-01	4
174	174	35	151	4.290351e+01	1.570965e+02	8.118280e-01	7.854824e-01	7.854824e-01	4
175	175	40	154	4.290351e+01	1.570965e+02	7.938144e-01	7.854824e-01	7.854824e-01	4
176	176	55	146	4.290351e+01	1.570965e+02	7.263682e-01	7.854824e-01	7.854824e-01	4
177	177	36	165	4.290351e+01	1.570965e+02	8.208955e-01	7.854824e-01	7.854824e-01	4
178	178	45	141	4.290351e+01	1.570965e+02	7.580645e-01	7.854824e-01	7.854824e-01	4
179	179	42	180	4.290351e+01	1.570965e+02	8.108108e-01	7.854824e-01	7.854824e-01	4
180	180	50	154	4.290351e+01	1.570965e+02	7.549020e-01	7.854824e-01	7.854824e-01	4
181	181	46	151	4.290351e+01	1.570965e+02	7.664975e-01	7.854824e-01	7.854824e-01	4
182	182	59	162	4.290351e+01	1.570965e+02	7.330317e-01	7.854824e-01	7.854824e-01	4
183	183	42	163	4.290351e+01	1.570965e+02	7.951220e-01	7.854824e-01	7.854824e-01	4
184	184	183	30	1.724779e+02	2.752210e+01	1.408451e-01	1.376105e-01	1.123125e-01	1
185	185	161	21	1.775375e+02	2.246249e+01	1.153846e-01	1.123125e-01	1.123125e-01	1
186	186	190	23	1.775375e+02	2.246249e+01	1.079812e-01	1.123125e-01	1.123125e-01	1
187	187	171	14	1.775375e+02	2.246249e+01	7.567568e-02	1.123125e-01	1.123125e-01	1
188	188	172	21	1.775375e+02	2.246249e+01	1.088083e-01	1.123125e-01	1.123125e-01	1
189	189	199	20	1.775375e+02	2.246249e+01	9.132420e-02	1.123125e-01	1.123125e-01	1
190	190	173	19	1.775375e+02	2.246249e+01	9.895833e-02	1.123125e-01	1.123125e-01	1
191	191	174	19	1.775375e+02	2.246249e+01	9.844560e-02	1.123125e-01	1.123125e-01	1
192	192	177	19	1.775375e+02	2.246249e+01	9.693878e-02	1.123125e-01	1.123125e-01	1
193	193	175	11	1.775375e+02	2.246249e+01	5.913978e-02	1.123125e-01	1.123125e-01	1
194	194	146	32	1.683110e+02	3.168898e+01	1.797753e-01	1.584449e-01	1.123125e-01	1
195	195	51	169	4.290351e+01	1.570965e+02	7.681818e-01	7.854824e-01	7.854824e-01	4
196	196	44	169	4.290351e+01	1.570965e+02	7.934272e-01	7.854824e-01	7.854824e-01	4
197	197	40	163	4.290351e+01	1.570965e+02	8.029557e-01	7.854824e-01	7.854824e-01	4
198	198	31	147	4.290351e+01	1.570965e+02	8.258427e-01	7.854824e-01	7.854824e-01	4
199	199	47	144	4.290351e+01	1.570965e+02	7.539267e-01	7.854824e-01	7.854824e-01	4
200	200	38	176	4.290351e+01	1.570965e+02	8.224299e-01	7.854824e-01	7.854824e-01	4
