# Supplementary material for: Cochaperones convey the energy of ATP hydrolysis for directional action of Hsp90
Source: Nat Commun. 2024 Jan 17;15:569. doi: 10.1038/s41467-024-44847-6 (PMC10794413; doi:10.1038/s41467-024-44847-6)
Supplement: Supplementary file 6 — Source Data [file 41467_2024_44847_MOESM6_ESM.zip › SourceData_Simulations/1_Simulations_0kT/sim_0kT_mol157of200.txt]

coordinates	97.32	149.53	225.32	149.53
time(s)	frame	Idon(a.u.)	Iacc(a.u.)	Idon ideal(a.u.)	Iacc ideal(a.u.)	FRET	FRET ideal (blurr)	FRET ideal	state sequence
1	1	34	169	4.114420e+01	1.588558e+02	8.325123e-01	7.942790e-01	7.942790e-01	4
2	2	33	163	4.114420e+01	1.588558e+02	8.316327e-01	7.942790e-01	7.942790e-01	4
3	3	42	174	4.114420e+01	1.588558e+02	8.055556e-01	7.942790e-01	7.942790e-01	4
4	4	41	152	4.114420e+01	1.588558e+02	7.875648e-01	7.942790e-01	7.942790e-01	4
5	5	43	148	4.114420e+01	1.588558e+02	7.748691e-01	7.942790e-01	7.942790e-01	4
6	6	34	154	4.114420e+01	1.588558e+02	8.191489e-01	7.942790e-01	7.942790e-01	4
7	7	30	154	4.114420e+01	1.588558e+02	8.369565e-01	7.942790e-01	7.942790e-01	4
8	8	36	141	4.114420e+01	1.588558e+02	7.966102e-01	7.942790e-01	7.942790e-01	4
9	9	45	144	4.114420e+01	1.588558e+02	7.619048e-01	7.942790e-01	7.942790e-01	4
10	10	41	145	4.114420e+01	1.588558e+02	7.795699e-01	7.942790e-01	7.942790e-01	4
11	11	36	172	4.114420e+01	1.588558e+02	8.269231e-01	7.942790e-01	7.942790e-01	4
12	12	35	151	4.114420e+01	1.588558e+02	8.118280e-01	7.942790e-01	7.942790e-01	4
13	13	44	160	4.114420e+01	1.588558e+02	7.843137e-01	7.942790e-01	7.942790e-01	4
14	14	39	171	4.114420e+01	1.588558e+02	8.142857e-01	7.942790e-01	7.942790e-01	4
15	15	25	164	4.114420e+01	1.588558e+02	8.677249e-01	7.942790e-01	7.942790e-01	4
16	16	38	165	4.114420e+01	1.588558e+02	8.128079e-01	7.942790e-01	7.942790e-01	4
17	17	39	181	4.114420e+01	1.588558e+02	8.227273e-01	7.942790e-01	7.942790e-01	4
18	18	54	155	4.114420e+01	1.588558e+02	7.416268e-01	7.942790e-01	7.942790e-01	4
19	19	45	155	4.114420e+01	1.588558e+02	7.750000e-01	7.942790e-01	7.942790e-01	4
20	20	40	159	4.114420e+01	1.588558e+02	7.989950e-01	7.942790e-01	7.942790e-01	4
21	21	48	155	4.114420e+01	1.588558e+02	7.635468e-01	7.942790e-01	7.942790e-01	4
22	22	49	140	4.114420e+01	1.588558e+02	7.407407e-01	7.942790e-01	7.942790e-01	4
23	23	38	166	4.114420e+01	1.588558e+02	8.137255e-01	7.942790e-01	7.942790e-01	4
24	24	40	143	4.114420e+01	1.588558e+02	7.814208e-01	7.942790e-01	7.942790e-01	4
25	25	40	170	4.114420e+01	1.588558e+02	8.095238e-01	7.942790e-01	7.942790e-01	4
26	26	33	154	4.114420e+01	1.588558e+02	8.235294e-01	7.942790e-01	7.942790e-01	4
27	27	41	158	4.114420e+01	1.588558e+02	7.939698e-01	7.942790e-01	7.942790e-01	4
28	28	37	176	4.114420e+01	1.588558e+02	8.262911e-01	7.942790e-01	7.942790e-01	4
29	29	34	160	4.114420e+01	1.588558e+02	8.247423e-01	7.942790e-01	7.942790e-01	4
30	30	48	172	4.114420e+01	1.588558e+02	7.818182e-01	7.942790e-01	7.942790e-01	4
31	31	43	133	4.114420e+01	1.588558e+02	7.556818e-01	7.942790e-01	7.942790e-01	4
32	32	39	172	4.114420e+01	1.588558e+02	8.151659e-01	7.942790e-01	7.942790e-01	4
33	33	46	158	4.114420e+01	1.588558e+02	7.745098e-01	7.942790e-01	7.942790e-01	4
34	34	48	133	4.114420e+01	1.588558e+02	7.348066e-01	7.942790e-01	7.942790e-01	4
35	35	42	180	4.114420e+01	1.588558e+02	8.108108e-01	7.942790e-01	7.942790e-01	4
36	36	45	190	4.114420e+01	1.588558e+02	8.085106e-01	7.942790e-01	7.942790e-01	4
37	37	45	149	4.114420e+01	1.588558e+02	7.680412e-01	7.942790e-01	7.942790e-01	4
38	38	47	177	4.114420e+01	1.588558e+02	7.901786e-01	7.942790e-01	7.942790e-01	4
39	39	38	191	4.114420e+01	1.588558e+02	8.340611e-01	7.942790e-01	7.942790e-01	4
40	40	51	155	4.114420e+01	1.588558e+02	7.524272e-01	7.942790e-01	7.942790e-01	4
41	41	44	146	4.114420e+01	1.588558e+02	7.684211e-01	7.942790e-01	7.942790e-01	4
42	42	43	170	4.114420e+01	1.588558e+02	7.981221e-01	7.942790e-01	7.942790e-01	4
43	43	44	150	4.114420e+01	1.588558e+02	7.731959e-01	7.942790e-01	7.942790e-01	4
44	44	35	177	4.114420e+01	1.588558e+02	8.349057e-01	7.942790e-01	7.942790e-01	4
45	45	35	157	4.114420e+01	1.588558e+02	8.177083e-01	7.942790e-01	7.942790e-01	4
46	46	31	174	4.114420e+01	1.588558e+02	8.487805e-01	7.942790e-01	7.942790e-01	4
47	47	42	149	4.114420e+01	1.588558e+02	7.801047e-01	7.942790e-01	7.942790e-01	4
48	48	40	161	4.114420e+01	1.588558e+02	8.009950e-01	7.942790e-01	7.942790e-01	4
49	49	57	156	4.114420e+01	1.588558e+02	7.323944e-01	7.942790e-01	7.942790e-01	4
50	50	37	142	4.114420e+01	1.588558e+02	7.932961e-01	7.942790e-01	7.942790e-01	4
51	51	43	158	4.114420e+01	1.588558e+02	7.860697e-01	7.942790e-01	7.942790e-01	4
52	52	41	167	4.114420e+01	1.588558e+02	8.028846e-01	7.942790e-01	7.942790e-01	4
53	53	45	152	4.114420e+01	1.588558e+02	7.715736e-01	7.942790e-01	7.942790e-01	4
54	54	48	142	4.114420e+01	1.588558e+02	7.473684e-01	7.942790e-01	7.942790e-01	4
55	55	45	144	4.114420e+01	1.588558e+02	7.619048e-01	7.942790e-01	7.942790e-01	4
56	56	43	159	4.114420e+01	1.588558e+02	7.871287e-01	7.942790e-01	7.942790e-01	4
57	57	50	158	4.114420e+01	1.588558e+02	7.596154e-01	7.942790e-01	7.942790e-01	4
58	58	27	160	4.114420e+01	1.588558e+02	8.556150e-01	7.942790e-01	7.942790e-01	4
59	59	40	139	4.114420e+01	1.588558e+02	7.765363e-01	7.942790e-01	7.942790e-01	4
60	60	38	160	4.114420e+01	1.588558e+02	8.080808e-01	7.942790e-01	7.942790e-01	4
61	61	43	159	4.114420e+01	1.588558e+02	7.871287e-01	7.942790e-01	7.942790e-01	4
62	62	50	175	4.114420e+01	1.588558e+02	7.777778e-01	7.942790e-01	7.942790e-01	4
63	63	49	186	4.114420e+01	1.588558e+02	7.914894e-01	7.942790e-01	7.942790e-01	4
64	64	42	172	4.114420e+01	1.588558e+02	8.037383e-01	7.942790e-01	7.942790e-01	4
65	65	142	85	1.272824e+02	7.271757e+01	3.744493e-01	3.635879e-01	5.718086e-02	1
66	66	175	12	1.885638e+02	1.143617e+01	6.417112e-02	5.718086e-02	5.718086e-02	1
67	67	170	10	1.885638e+02	1.143617e+01	5.555556e-02	5.718086e-02	5.718086e-02	1
68	68	164	14	1.885638e+02	1.143617e+01	7.865169e-02	5.718086e-02	5.718086e-02	1
69	69	211	13	1.885638e+02	1.143617e+01	5.803571e-02	5.718086e-02	5.718086e-02	1
70	70	190	16	1.885638e+02	1.143617e+01	7.766990e-02	5.718086e-02	5.718086e-02	1
71	71	184	14	1.885638e+02	1.143617e+01	7.070707e-02	5.718086e-02	5.718086e-02	1
72	72	199	11	1.889976e+02	1.100239e+01	5.238095e-02	5.501193e-02	5.446494e-02	2
73	73	191	9	1.891070e+02	1.089299e+01	4.500000e-02	5.446494e-02	5.446494e-02	2
74	74	194	14	1.888233e+02	1.117672e+01	6.730769e-02	5.588359e-02	5.718086e-02	1
75	75	188	8	1.885638e+02	1.143617e+01	4.081633e-02	5.718086e-02	5.718086e-02	1
76	76	182	17	1.885638e+02	1.143617e+01	8.542714e-02	5.718086e-02	5.718086e-02	1
77	77	189	11	1.885638e+02	1.143617e+01	5.500000e-02	5.718086e-02	5.718086e-02	1
78	78	200	10	1.885638e+02	1.143617e+01	4.761905e-02	5.718086e-02	5.718086e-02	1
79	79	198	16	1.885638e+02	1.143617e+01	7.476636e-02	5.718086e-02	5.718086e-02	1
80	80	193	16	1.885638e+02	1.143617e+01	7.655502e-02	5.718086e-02	5.718086e-02	1
81	81	221	9	1.885638e+02	1.143617e+01	3.913043e-02	5.718086e-02	5.718086e-02	1
82	82	200	14	1.885638e+02	1.143617e+01	6.542056e-02	5.718086e-02	5.718086e-02	1
83	83	205	14	1.885638e+02	1.143617e+01	6.392694e-02	5.718086e-02	5.718086e-02	1
84	84	199	8	1.885638e+02	1.143617e+01	3.864734e-02	5.718086e-02	5.718086e-02	1
85	85	198	11	1.885638e+02	1.143617e+01	5.263158e-02	5.718086e-02	5.718086e-02	1
86	86	167	12	1.885638e+02	1.143617e+01	6.703911e-02	5.718086e-02	5.718086e-02	1
87	87	185	14	1.885638e+02	1.143617e+01	7.035176e-02	5.718086e-02	5.718086e-02	1
88	88	209	11	1.885638e+02	1.143617e+01	5.000000e-02	5.718086e-02	5.718086e-02	1
89	89	219	10	1.885638e+02	1.143617e+01	4.366812e-02	5.718086e-02	5.718086e-02	1
90	90	183	12	1.885638e+02	1.143617e+01	6.153846e-02	5.718086e-02	5.718086e-02	1
91	91	166	11	1.885638e+02	1.143617e+01	6.214689e-02	5.718086e-02	5.718086e-02	1
92	92	192	11	1.885638e+02	1.143617e+01	5.418719e-02	5.718086e-02	5.718086e-02	1
93	93	171	9	1.885638e+02	1.143617e+01	5.000000e-02	5.718086e-02	5.718086e-02	1
94	94	194	11	1.885638e+02	1.143617e+01	5.365854e-02	5.718086e-02	5.718086e-02	1
95	95	190	11	1.885638e+02	1.143617e+01	5.472637e-02	5.718086e-02	5.718086e-02	1
96	96	181	12	1.885638e+02	1.143617e+01	6.217617e-02	5.718086e-02	5.718086e-02	1
97	97	187	4	1.885638e+02	1.143617e+01	2.094241e-02	5.718086e-02	5.718086e-02	1
98	98	194	10	1.885638e+02	1.143617e+01	4.901961e-02	5.718086e-02	5.718086e-02	1
99	99	193	12	1.885638e+02	1.143617e+01	5.853659e-02	5.718086e-02	5.718086e-02	1
100	100	199	15	1.885638e+02	1.143617e+01	7.009346e-02	5.718086e-02	5.718086e-02	1
101	101	194	14	1.885638e+02	1.143617e+01	6.730769e-02	5.718086e-02	5.718086e-02	1
102	102	191	16	1.885638e+02	1.143617e+01	7.729469e-02	5.718086e-02	5.718086e-02	1
103	103	187	15	1.885638e+02	1.143617e+01	7.425743e-02	5.718086e-02	5.718086e-02	1
104	104	190	9	1.885638e+02	1.143617e+01	4.522613e-02	5.718086e-02	5.718086e-02	1
105	105	180	13	1.885638e+02	1.143617e+01	6.735751e-02	5.718086e-02	5.718086e-02	1
106	106	195	10	1.885638e+02	1.143617e+01	4.878049e-02	5.718086e-02	5.718086e-02	1
107	107	192	12	1.885638e+02	1.143617e+01	5.882353e-02	5.718086e-02	5.718086e-02	1
108	108	194	9	1.885638e+02	1.143617e+01	4.433498e-02	5.718086e-02	5.718086e-02	1
109	109	189	7	1.885638e+02	1.143617e+01	3.571429e-02	5.718086e-02	5.718086e-02	1
110	110	163	16	1.885638e+02	1.143617e+01	8.938547e-02	5.718086e-02	5.718086e-02	1
111	111	196	10	1.885638e+02	1.143617e+01	4.854369e-02	5.718086e-02	5.718086e-02	1
112	112	201	19	1.885638e+02	1.143617e+01	8.636364e-02	5.718086e-02	5.718086e-02	1
113	113	218	7	1.885638e+02	1.143617e+01	3.111111e-02	5.718086e-02	5.718086e-02	1
114	114	197	15	1.885638e+02	1.143617e+01	7.075472e-02	5.718086e-02	5.718086e-02	1
115	115	182	3	1.885638e+02	1.143617e+01	1.621622e-02	5.718086e-02	5.718086e-02	1
116	116	180	12	1.885638e+02	1.143617e+01	6.250000e-02	5.718086e-02	5.718086e-02	1
117	117	191	6	1.885638e+02	1.143617e+01	3.045685e-02	5.718086e-02	5.718086e-02	1
118	118	181	17	1.885638e+02	1.143617e+01	8.585859e-02	5.718086e-02	5.718086e-02	1
119	119	194	10	1.885638e+02	1.143617e+01	4.901961e-02	5.718086e-02	5.718086e-02	1
120	120	168	11	1.885638e+02	1.143617e+01	6.145251e-02	5.718086e-02	5.718086e-02	1
121	121	188	13	1.885638e+02	1.143617e+01	6.467662e-02	5.718086e-02	5.718086e-02	1
122	122	185	13	1.885638e+02	1.143617e+01	6.565657e-02	5.718086e-02	5.718086e-02	1
123	123	197	11	1.885638e+02	1.143617e+01	5.288462e-02	5.718086e-02	5.718086e-02	1
124	124	191	18	1.885638e+02	1.143617e+01	8.612440e-02	5.718086e-02	5.718086e-02	1
125	125	191	14	1.885638e+02	1.143617e+01	6.829268e-02	5.718086e-02	5.718086e-02	1
126	126	191	18	1.885638e+02	1.143617e+01	8.612440e-02	5.718086e-02	5.718086e-02	1
127	127	185	3	1.885638e+02	1.143617e+01	1.595745e-02	5.718086e-02	5.718086e-02	1
128	128	181	12	1.885638e+02	1.143617e+01	6.217617e-02	5.718086e-02	5.718086e-02	1
129	129	183	12	1.885638e+02	1.143617e+01	6.153846e-02	5.718086e-02	5.718086e-02	1
130	130	192	11	1.885638e+02	1.143617e+01	5.418719e-02	5.718086e-02	5.718086e-02	1
131	131	199	14	1.885638e+02	1.143617e+01	6.572770e-02	5.718086e-02	5.718086e-02	1
132	132	204	15	1.885638e+02	1.143617e+01	6.849315e-02	5.718086e-02	5.718086e-02	1
133	133	203	7	1.885638e+02	1.143617e+01	3.333333e-02	5.718086e-02	5.718086e-02	1
134	134	200	11	1.885638e+02	1.143617e+01	5.213270e-02	5.718086e-02	5.718086e-02	1
135	135	207	9	1.885638e+02	1.143617e+01	4.166667e-02	5.718086e-02	5.718086e-02	1
136	136	187	9	1.885638e+02	1.143617e+01	4.591837e-02	5.718086e-02	5.718086e-02	1
137	137	187	8	1.885638e+02	1.143617e+01	4.102564e-02	5.718086e-02	5.718086e-02	1
138	138	205	11	1.885638e+02	1.143617e+01	5.092593e-02	5.718086e-02	5.718086e-02	1
139	139	181	17	1.885638e+02	1.143617e+01	8.585859e-02	5.718086e-02	5.718086e-02	1
140	140	180	7	1.885638e+02	1.143617e+01	3.743316e-02	5.718086e-02	5.718086e-02	1
141	141	178	7	1.885638e+02	1.143617e+01	3.783784e-02	5.718086e-02	5.718086e-02	1
142	142	187	12	1.885638e+02	1.143617e+01	6.030151e-02	5.718086e-02	5.718086e-02	1
143	143	191	13	1.885638e+02	1.143617e+01	6.372549e-02	5.718086e-02	5.718086e-02	1
144	144	186	15	1.885638e+02	1.143617e+01	7.462687e-02	5.718086e-02	5.718086e-02	1
145	145	183	8	1.885638e+02	1.143617e+01	4.188482e-02	5.718086e-02	5.718086e-02	1
146	146	212	10	1.885638e+02	1.143617e+01	4.504505e-02	5.718086e-02	5.718086e-02	1
147	147	169	12	1.885638e+02	1.143617e+01	6.629834e-02	5.718086e-02	5.718086e-02	1
148	148	180	10	1.885638e+02	1.143617e+01	5.263158e-02	5.718086e-02	5.718086e-02	1
149	149	187	11	1.885638e+02	1.143617e+01	5.555556e-02	5.718086e-02	5.718086e-02	1
150	150	192	10	1.885638e+02	1.143617e+01	4.950495e-02	5.718086e-02	5.718086e-02	1
151	151	178	14	1.885638e+02	1.143617e+01	7.291667e-02	5.718086e-02	5.718086e-02	1
152	152	203	18	1.885638e+02	1.143617e+01	8.144796e-02	5.718086e-02	5.718086e-02	1
153	153	192	16	1.885638e+02	1.143617e+01	7.692308e-02	5.718086e-02	5.718086e-02	1
154	154	185	13	1.885638e+02	1.143617e+01	6.565657e-02	5.718086e-02	5.718086e-02	1
155	155	188	12	1.885638e+02	1.143617e+01	6.000000e-02	5.718086e-02	5.718086e-02	1
156	156	184	13	1.885638e+02	1.143617e+01	6.598985e-02	5.718086e-02	5.718086e-02	1
157	157	183	4	1.885638e+02	1.143617e+01	2.139037e-02	5.718086e-02	5.718086e-02	1
158	158	184	16	1.885638e+02	1.143617e+01	8.000000e-02	5.718086e-02	5.718086e-02	1
159	159	180	10	1.885638e+02	1.143617e+01	5.263158e-02	5.718086e-02	5.718086e-02	1
160	160	176	12	1.885638e+02	1.143617e+01	6.382979e-02	5.718086e-02	5.718086e-02	1
161	161	191	13	1.885638e+02	1.143617e+01	6.372549e-02	5.718086e-02	5.718086e-02	1
162	162	208	10	1.885638e+02	1.143617e+01	4.587156e-02	5.718086e-02	5.718086e-02	1
163	163	199	13	1.885638e+02	1.143617e+01	6.132075e-02	5.718086e-02	5.718086e-02	1
164	164	192	8	1.885638e+02	1.143617e+01	4.000000e-02	5.718086e-02	5.718086e-02	1
165	165	183	4	1.885638e+02	1.143617e+01	2.139037e-02	5.718086e-02	5.718086e-02	1
166	166	201	7	1.885638e+02	1.143617e+01	3.365385e-02	5.718086e-02	5.718086e-02	1
167	167	186	10	1.885638e+02	1.143617e+01	5.102041e-02	5.718086e-02	5.718086e-02	1
168	168	205	10	1.885638e+02	1.143617e+01	4.651163e-02	5.718086e-02	5.718086e-02	1
169	169	218	7	1.885638e+02	1.143617e+01	3.111111e-02	5.718086e-02	5.718086e-02	1
170	170	208	9	1.885638e+02	1.143617e+01	4.147465e-02	5.718086e-02	5.718086e-02	1
171	171	206	18	1.885638e+02	1.143617e+01	8.035714e-02	5.718086e-02	5.718086e-02	1
172	172	174	14	1.885638e+02	1.143617e+01	7.446809e-02	5.718086e-02	5.718086e-02	1
173	173	188	16	1.885638e+02	1.143617e+01	7.843137e-02	5.718086e-02	5.718086e-02	1
174	174	185	13	1.885638e+02	1.143617e+01	6.565657e-02	5.718086e-02	5.718086e-02	1
175	175	170	11	1.885638e+02	1.143617e+01	6.077348e-02	5.718086e-02	5.718086e-02	1
176	176	187	9	1.885638e+02	1.143617e+01	4.591837e-02	5.718086e-02	5.718086e-02	1
177	177	194	9	1.885638e+02	1.143617e+01	4.433498e-02	5.718086e-02	5.718086e-02	1
178	178	181	15	1.885638e+02	1.143617e+01	7.653061e-02	5.718086e-02	5.718086e-02	1
179	179	182	10	1.885638e+02	1.143617e+01	5.208333e-02	5.718086e-02	5.718086e-02	1
180	180	196	11	1.885638e+02	1.143617e+01	5.314010e-02	5.718086e-02	5.718086e-02	1
181	181	191	14	1.885638e+02	1.143617e+01	6.829268e-02	5.718086e-02	5.718086e-02	1
182	182	179	8	1.885638e+02	1.143617e+01	4.278075e-02	5.718086e-02	5.718086e-02	1
183	183	179	14	1.885638e+02	1.143617e+01	7.253886e-02	5.718086e-02	5.718086e-02	1
184	184	184	18	1.885638e+02	1.143617e+01	8.910891e-02	5.718086e-02	5.718086e-02	1
185	185	193	12	1.885638e+02	1.143617e+01	5.853659e-02	5.718086e-02	5.718086e-02	1
186	186	187	11	1.885638e+02	1.143617e+01	5.555556e-02	5.718086e-02	5.718086e-02	1
187	187	184	13	1.885638e+02	1.143617e+01	6.598985e-02	5.718086e-02	5.718086e-02	1
188	188	196	8	1.885638e+02	1.143617e+01	3.921569e-02	5.718086e-02	5.718086e-02	1
189	189	167	13	1.885638e+02	1.143617e+01	7.222222e-02	5.718086e-02	5.718086e-02	1
190	190	205	13	1.885638e+02	1.143617e+01	5.963303e-02	5.718086e-02	5.718086e-02	1
191	191	199	15	1.885638e+02	1.143617e+01	7.009346e-02	5.718086e-02	5.718086e-02	1
192	192	186	11	1.885638e+02	1.143617e+01	5.583756e-02	5.718086e-02	5.718086e-02	1
193	193	214	7	1.885638e+02	1.143617e+01	3.167421e-02	5.718086e-02	5.718086e-02	1
194	194	178	12	1.885638e+02	1.143617e+01	6.315789e-02	5.718086e-02	5.718086e-02	1
195	195	208	9	1.885638e+02	1.143617e+01	4.147465e-02	5.718086e-02	5.718086e-02	1
196	196	165	10	1.885638e+02	1.143617e+01	5.714286e-02	5.718086e-02	5.718086e-02	1
197	197	190	7	1.885638e+02	1.143617e+01	3.553299e-02	5.718086e-02	5.718086e-02	1
198	198	200	15	1.885638e+02	1.143617e+01	6.976744e-02	5.718086e-02	5.718086e-02	1
199	199	183	15	1.885638e+02	1.143617e+01	7.575758e-02	5.718086e-02	5.718086e-02	1
200	200	194	10	1.885638e+02	1.143617e+01	4.901961e-02	5.718086e-02	5.718086e-02	1
