# Supplementary material for: Cochaperones convey the energy of ATP hydrolysis for directional action of Hsp90
Source: Nat Commun. 2024 Jan 17;15:569. doi: 10.1038/s41467-024-44847-6 (PMC10794413; doi:10.1038/s41467-024-44847-6)
Supplement: Supplementary file 6 — Source Data [file 41467_2024_44847_MOESM6_ESM.zip › SourceData_Simulations/1_Simulations_0kT/sim_0kT_mol158of200.txt]

coordinates	11.47	211.45	139.47	211.45
time(s)	frame	Idon(a.u.)	Iacc(a.u.)	Idon ideal(a.u.)	Iacc ideal(a.u.)	FRET	FRET ideal (blurr)	FRET ideal	state sequence
1	1	116	90	1.131276e+02	8.687244e+01	4.368932e-01	4.343622e-01	7.197931e-01	4
2	2	159	23	1.724974e+02	2.750265e+01	1.263736e-01	1.375132e-01	1.375132e-01	1
3	3	172	27	1.724974e+02	2.750265e+01	1.356784e-01	1.375132e-01	1.375132e-01	1
4	4	154	26	1.724974e+02	2.750265e+01	1.444444e-01	1.375132e-01	1.375132e-01	1
5	5	185	28	1.724974e+02	2.750265e+01	1.314554e-01	1.375132e-01	1.375132e-01	1
6	6	175	22	1.724974e+02	2.750265e+01	1.116751e-01	1.375132e-01	1.375132e-01	1
7	7	173	34	1.724974e+02	2.750265e+01	1.642512e-01	1.375132e-01	1.375132e-01	1
8	8	155	40	1.724974e+02	2.750265e+01	2.051282e-01	1.375132e-01	1.375132e-01	1
9	9	185	27	1.724974e+02	2.750265e+01	1.273585e-01	1.375132e-01	1.375132e-01	1
10	10	172	25	1.724974e+02	2.750265e+01	1.269036e-01	1.375132e-01	1.375132e-01	1
11	11	195	19	1.724974e+02	2.750265e+01	8.878505e-02	1.375132e-01	1.375132e-01	1
12	12	174	25	1.724974e+02	2.750265e+01	1.256281e-01	1.375132e-01	1.375132e-01	1
13	13	167	33	1.724974e+02	2.750265e+01	1.650000e-01	1.375132e-01	1.375132e-01	1
14	14	173	30	1.724974e+02	2.750265e+01	1.477833e-01	1.375132e-01	1.375132e-01	1
15	15	162	25	1.724974e+02	2.750265e+01	1.336898e-01	1.375132e-01	1.375132e-01	1
16	16	210	26	1.724974e+02	2.750265e+01	1.101695e-01	1.375132e-01	1.375132e-01	1
17	17	156	29	1.724974e+02	2.750265e+01	1.567568e-01	1.375132e-01	1.375132e-01	1
18	18	169	13	1.724974e+02	2.750265e+01	7.142857e-02	1.375132e-01	1.375132e-01	1
19	19	166	25	1.724974e+02	2.750265e+01	1.308901e-01	1.375132e-01	1.375132e-01	1
20	20	175	26	1.724974e+02	2.750265e+01	1.293532e-01	1.375132e-01	1.375132e-01	1
21	21	173	28	1.724974e+02	2.750265e+01	1.393035e-01	1.375132e-01	1.375132e-01	1
22	22	162	24	1.724974e+02	2.750265e+01	1.290323e-01	1.375132e-01	1.375132e-01	1
23	23	165	23	1.724974e+02	2.750265e+01	1.223404e-01	1.375132e-01	1.375132e-01	1
24	24	174	31	1.724974e+02	2.750265e+01	1.512195e-01	1.375132e-01	1.375132e-01	1
25	25	178	32	1.724974e+02	2.750265e+01	1.523810e-01	1.375132e-01	1.375132e-01	1
26	26	199	26	1.732790e+02	2.672103e+01	1.155556e-01	1.336052e-01	1.375132e-01	1
27	27	153	24	1.793352e+02	2.066477e+01	1.355932e-01	1.033238e-01	1.033238e-01	2
28	28	177	31	1.735220e+02	2.647796e+01	1.490385e-01	1.323898e-01	1.375132e-01	1
29	29	163	21	1.724974e+02	2.750265e+01	1.141304e-01	1.375132e-01	1.375132e-01	1
30	30	176	21	1.724974e+02	2.750265e+01	1.065990e-01	1.375132e-01	1.375132e-01	1
31	31	168	32	1.724974e+02	2.750265e+01	1.600000e-01	1.375132e-01	1.375132e-01	1
32	32	159	26	1.724974e+02	2.750265e+01	1.405405e-01	1.375132e-01	1.375132e-01	1
33	33	178	27	1.724974e+02	2.750265e+01	1.317073e-01	1.375132e-01	1.375132e-01	1
34	34	160	25	1.724974e+02	2.750265e+01	1.351351e-01	1.375132e-01	1.375132e-01	1
35	35	177	36	1.724974e+02	2.750265e+01	1.690141e-01	1.375132e-01	1.375132e-01	1
36	36	169	21	1.724974e+02	2.750265e+01	1.105263e-01	1.375132e-01	1.375132e-01	1
37	37	192	34	1.724974e+02	2.750265e+01	1.504425e-01	1.375132e-01	1.375132e-01	1
38	38	162	15	1.724974e+02	2.750265e+01	8.474576e-02	1.375132e-01	1.375132e-01	1
39	39	166	20	1.724974e+02	2.750265e+01	1.075269e-01	1.375132e-01	1.375132e-01	1
40	40	175	26	1.724974e+02	2.750265e+01	1.293532e-01	1.375132e-01	1.375132e-01	1
41	41	170	34	1.724974e+02	2.750265e+01	1.666667e-01	1.375132e-01	1.375132e-01	1
42	42	174	15	1.724974e+02	2.750265e+01	7.936508e-02	1.375132e-01	1.375132e-01	1
43	43	165	27	1.724974e+02	2.750265e+01	1.406250e-01	1.375132e-01	1.375132e-01	1
44	44	175	29	1.724974e+02	2.750265e+01	1.421569e-01	1.375132e-01	1.375132e-01	1
45	45	156	34	1.724974e+02	2.750265e+01	1.789474e-01	1.375132e-01	1.375132e-01	1
46	46	162	30	1.724974e+02	2.750265e+01	1.562500e-01	1.375132e-01	1.375132e-01	1
47	47	165	26	1.724974e+02	2.750265e+01	1.361257e-01	1.375132e-01	1.375132e-01	1
48	48	169	23	1.724974e+02	2.750265e+01	1.197917e-01	1.375132e-01	1.375132e-01	1
49	49	162	33	1.724974e+02	2.750265e+01	1.692308e-01	1.375132e-01	1.375132e-01	1
50	50	164	26	1.724974e+02	2.750265e+01	1.368421e-01	1.375132e-01	1.375132e-01	1
51	51	171	29	1.724974e+02	2.750265e+01	1.450000e-01	1.375132e-01	1.375132e-01	1
52	52	171	26	1.724974e+02	2.750265e+01	1.319797e-01	1.375132e-01	1.375132e-01	1
53	53	191	24	1.724974e+02	2.750265e+01	1.116279e-01	1.375132e-01	1.375132e-01	1
54	54	165	27	1.724974e+02	2.750265e+01	1.406250e-01	1.375132e-01	1.375132e-01	1
55	55	163	20	1.724974e+02	2.750265e+01	1.092896e-01	1.375132e-01	1.375132e-01	1
56	56	200	15	1.724974e+02	2.750265e+01	6.976744e-02	1.375132e-01	1.375132e-01	1
57	57	192	24	1.724974e+02	2.750265e+01	1.111111e-01	1.375132e-01	1.375132e-01	1
58	58	190	21	1.724974e+02	2.750265e+01	9.952607e-02	1.375132e-01	1.375132e-01	1
59	59	176	16	1.724974e+02	2.750265e+01	8.333333e-02	1.375132e-01	1.375132e-01	1
60	60	176	24	1.724974e+02	2.750265e+01	1.200000e-01	1.375132e-01	1.375132e-01	1
61	61	165	26	1.724974e+02	2.750265e+01	1.361257e-01	1.375132e-01	1.375132e-01	1
62	62	157	27	1.724974e+02	2.750265e+01	1.467391e-01	1.375132e-01	1.375132e-01	1
63	63	183	29	1.724974e+02	2.750265e+01	1.367925e-01	1.375132e-01	1.375132e-01	1
64	64	177	18	1.724974e+02	2.750265e+01	9.230769e-02	1.375132e-01	1.375132e-01	1
65	65	155	21	1.724974e+02	2.750265e+01	1.193182e-01	1.375132e-01	1.375132e-01	1
66	66	185	33	1.724974e+02	2.750265e+01	1.513761e-01	1.375132e-01	1.375132e-01	1
67	67	193	16	1.724974e+02	2.750265e+01	7.655502e-02	1.375132e-01	1.375132e-01	1
68	68	180	29	1.724974e+02	2.750265e+01	1.387560e-01	1.375132e-01	1.375132e-01	1
69	69	186	26	1.724974e+02	2.750265e+01	1.226415e-01	1.375132e-01	1.375132e-01	1
70	70	159	23	1.724974e+02	2.750265e+01	1.263736e-01	1.375132e-01	1.375132e-01	1
71	71	149	28	1.724974e+02	2.750265e+01	1.581921e-01	1.375132e-01	1.375132e-01	1
72	72	186	39	1.724974e+02	2.750265e+01	1.733333e-01	1.375132e-01	1.375132e-01	1
73	73	161	24	1.724974e+02	2.750265e+01	1.297297e-01	1.375132e-01	1.375132e-01	1
74	74	155	27	1.724974e+02	2.750265e+01	1.483516e-01	1.375132e-01	1.375132e-01	1
75	75	182	23	1.724974e+02	2.750265e+01	1.121951e-01	1.375132e-01	1.375132e-01	1
76	76	196	35	1.724974e+02	2.750265e+01	1.515152e-01	1.375132e-01	1.375132e-01	1
77	77	173	17	1.724974e+02	2.750265e+01	8.947368e-02	1.375132e-01	1.375132e-01	1
78	78	166	28	1.724974e+02	2.750265e+01	1.443299e-01	1.375132e-01	1.375132e-01	1
79	79	168	27	1.724974e+02	2.750265e+01	1.384615e-01	1.375132e-01	1.375132e-01	1
80	80	175	24	1.724974e+02	2.750265e+01	1.206030e-01	1.375132e-01	1.375132e-01	1
81	81	161	23	1.724974e+02	2.750265e+01	1.250000e-01	1.375132e-01	1.375132e-01	1
82	82	176	23	1.724974e+02	2.750265e+01	1.155779e-01	1.375132e-01	1.375132e-01	1
83	83	169	32	1.724974e+02	2.750265e+01	1.592040e-01	1.375132e-01	1.375132e-01	1
84	84	181	25	1.735702e+02	2.642984e+01	1.213592e-01	1.321492e-01	1.375132e-01	1
85	85	149	47	1.518019e+02	4.819814e+01	2.397959e-01	2.409907e-01	1.033238e-01	2
86	86	41	195	4.301853e+01	1.569815e+02	8.262712e-01	7.849074e-01	7.849074e-01	3
87	87	53	172	4.843863e+01	1.515614e+02	7.644444e-01	7.578069e-01	7.849074e-01	3
88	88	52	132	5.604138e+01	1.439586e+02	7.173913e-01	7.197931e-01	7.197931e-01	4
89	89	65	153	5.604138e+01	1.439586e+02	7.018349e-01	7.197931e-01	7.197931e-01	4
90	90	55	153	5.604138e+01	1.439586e+02	7.355769e-01	7.197931e-01	7.197931e-01	4
91	91	38	147	5.604138e+01	1.439586e+02	7.945946e-01	7.197931e-01	7.197931e-01	4
92	92	51	161	5.604138e+01	1.439586e+02	7.594340e-01	7.197931e-01	7.197931e-01	4
93	93	66	131	5.604138e+01	1.439586e+02	6.649746e-01	7.197931e-01	7.197931e-01	4
94	94	43	132	5.604138e+01	1.439586e+02	7.542857e-01	7.197931e-01	7.197931e-01	4
95	95	57	148	5.604138e+01	1.439586e+02	7.219512e-01	7.197931e-01	7.197931e-01	4
96	96	49	129	5.604138e+01	1.439586e+02	7.247191e-01	7.197931e-01	7.197931e-01	4
97	97	64	133	5.604138e+01	1.439586e+02	6.751269e-01	7.197931e-01	7.197931e-01	4
98	98	54	170	5.604138e+01	1.439586e+02	7.589286e-01	7.197931e-01	7.197931e-01	4
99	99	63	157	5.604138e+01	1.439586e+02	7.136364e-01	7.197931e-01	7.197931e-01	4
100	100	49	154	5.604138e+01	1.439586e+02	7.586207e-01	7.197931e-01	7.197931e-01	4
101	101	58	148	5.604138e+01	1.439586e+02	7.184466e-01	7.197931e-01	7.197931e-01	4
102	102	64	149	5.604138e+01	1.439586e+02	6.995305e-01	7.197931e-01	7.197931e-01	4
103	103	53	150	5.604138e+01	1.439586e+02	7.389163e-01	7.197931e-01	7.197931e-01	4
104	104	58	137	5.604138e+01	1.439586e+02	7.025641e-01	7.197931e-01	7.197931e-01	4
105	105	63	146	5.604138e+01	1.439586e+02	6.985646e-01	7.197931e-01	7.197931e-01	4
106	106	58	134	5.604138e+01	1.439586e+02	6.979167e-01	7.197931e-01	7.197931e-01	4
107	107	47	135	5.604138e+01	1.439586e+02	7.417582e-01	7.197931e-01	7.197931e-01	4
108	108	56	130	5.604138e+01	1.439586e+02	6.989247e-01	7.197931e-01	7.197931e-01	4
109	109	62	136	5.604138e+01	1.439586e+02	6.868687e-01	7.197931e-01	7.197931e-01	4
110	110	69	162	5.604138e+01	1.439586e+02	7.012987e-01	7.197931e-01	7.197931e-01	4
111	111	47	167	5.604138e+01	1.439586e+02	7.803738e-01	7.197931e-01	7.197931e-01	4
112	112	71	157	5.604138e+01	1.439586e+02	6.885965e-01	7.197931e-01	7.197931e-01	4
113	113	67	147	5.604138e+01	1.439586e+02	6.869159e-01	7.197931e-01	7.197931e-01	4
114	114	60	151	5.604138e+01	1.439586e+02	7.156398e-01	7.197931e-01	7.197931e-01	4
115	115	66	141	5.604138e+01	1.439586e+02	6.811594e-01	7.197931e-01	7.197931e-01	4
116	116	58	148	5.604138e+01	1.439586e+02	7.184466e-01	7.197931e-01	7.197931e-01	4
117	117	54	159	5.604138e+01	1.439586e+02	7.464789e-01	7.197931e-01	7.197931e-01	4
118	118	49	136	5.604138e+01	1.439586e+02	7.351351e-01	7.197931e-01	7.197931e-01	4
119	119	51	156	5.604138e+01	1.439586e+02	7.536232e-01	7.197931e-01	7.197931e-01	4
120	120	57	132	5.604138e+01	1.439586e+02	6.984127e-01	7.197931e-01	7.197931e-01	4
121	121	54	151	5.604138e+01	1.439586e+02	7.365854e-01	7.197931e-01	7.197931e-01	4
122	122	55	140	5.604138e+01	1.439586e+02	7.179487e-01	7.197931e-01	7.197931e-01	4
123	123	51	146	5.604138e+01	1.439586e+02	7.411168e-01	7.197931e-01	7.197931e-01	4
124	124	51	150	5.604138e+01	1.439586e+02	7.462687e-01	7.197931e-01	7.197931e-01	4
125	125	44	145	5.604138e+01	1.439586e+02	7.671958e-01	7.197931e-01	7.197931e-01	4
126	126	59	165	5.604138e+01	1.439586e+02	7.366071e-01	7.197931e-01	7.197931e-01	4
127	127	57	159	5.604138e+01	1.439586e+02	7.361111e-01	7.197931e-01	7.197931e-01	4
128	128	45	143	5.604138e+01	1.439586e+02	7.606383e-01	7.197931e-01	7.197931e-01	4
129	129	57	144	5.604138e+01	1.439586e+02	7.164179e-01	7.197931e-01	7.197931e-01	4
130	130	63	138	5.604138e+01	1.439586e+02	6.865672e-01	7.197931e-01	7.197931e-01	4
131	131	62	143	5.604138e+01	1.439586e+02	6.975610e-01	7.197931e-01	7.197931e-01	4
132	132	62	162	5.604138e+01	1.439586e+02	7.232143e-01	7.197931e-01	7.197931e-01	4
133	133	50	136	5.604138e+01	1.439586e+02	7.311828e-01	7.197931e-01	7.197931e-01	4
134	134	49	148	5.604138e+01	1.439586e+02	7.512690e-01	7.197931e-01	7.197931e-01	4
135	135	54	149	5.604138e+01	1.439586e+02	7.339901e-01	7.197931e-01	7.197931e-01	4
136	136	50	138	5.604138e+01	1.439586e+02	7.340426e-01	7.197931e-01	7.197931e-01	4
137	137	54	164	5.604138e+01	1.439586e+02	7.522936e-01	7.197931e-01	7.197931e-01	4
138	138	40	143	5.604138e+01	1.439586e+02	7.814208e-01	7.197931e-01	7.197931e-01	4
139	139	45	145	5.604138e+01	1.439586e+02	7.631579e-01	7.197931e-01	7.197931e-01	4
140	140	63	128	5.604138e+01	1.439586e+02	6.701571e-01	7.197931e-01	7.197931e-01	4
141	141	49	113	5.604138e+01	1.439586e+02	6.975309e-01	7.197931e-01	7.197931e-01	4
142	142	51	136	5.604138e+01	1.439586e+02	7.272727e-01	7.197931e-01	7.197931e-01	4
143	143	43	149	5.604138e+01	1.439586e+02	7.760417e-01	7.197931e-01	7.197931e-01	4
144	144	61	149	5.604138e+01	1.439586e+02	7.095238e-01	7.197931e-01	7.197931e-01	4
145	145	46	140	5.604138e+01	1.439586e+02	7.526882e-01	7.197931e-01	7.197931e-01	4
146	146	53	139	5.604138e+01	1.439586e+02	7.239583e-01	7.197931e-01	7.197931e-01	4
147	147	54	150	5.604138e+01	1.439586e+02	7.352941e-01	7.197931e-01	7.197931e-01	4
148	148	56	153	5.604138e+01	1.439586e+02	7.320574e-01	7.197931e-01	7.197931e-01	4
149	149	52	133	5.604138e+01	1.439586e+02	7.189189e-01	7.197931e-01	7.197931e-01	4
150	150	50	147	5.604138e+01	1.439586e+02	7.461929e-01	7.197931e-01	7.197931e-01	4
151	151	53	152	5.604138e+01	1.439586e+02	7.414634e-01	7.197931e-01	7.197931e-01	4
152	152	47	150	5.604138e+01	1.439586e+02	7.614213e-01	7.197931e-01	7.197931e-01	4
153	153	48	124	5.604138e+01	1.439586e+02	7.209302e-01	7.197931e-01	7.197931e-01	4
154	154	50	123	5.604138e+01	1.439586e+02	7.109827e-01	7.197931e-01	7.197931e-01	4
155	155	51	150	5.604138e+01	1.439586e+02	7.462687e-01	7.197931e-01	7.197931e-01	4
156	156	62	145	5.604138e+01	1.439586e+02	7.004831e-01	7.197931e-01	7.197931e-01	4
157	157	47	121	5.604138e+01	1.439586e+02	7.202381e-01	7.197931e-01	7.197931e-01	4
158	158	53	127	5.604138e+01	1.439586e+02	7.055556e-01	7.197931e-01	7.197931e-01	4
159	159	56	126	5.604138e+01	1.439586e+02	6.923077e-01	7.197931e-01	7.197931e-01	4
160	160	51	156	5.604138e+01	1.439586e+02	7.536232e-01	7.197931e-01	7.197931e-01	4
161	161	60	116	5.604138e+01	1.439586e+02	6.590909e-01	7.197931e-01	7.197931e-01	4
162	162	48	159	5.604138e+01	1.439586e+02	7.681159e-01	7.197931e-01	7.197931e-01	4
163	163	53	167	5.387990e+01	1.461201e+02	7.590909e-01	7.306005e-01	7.197931e-01	4
164	164	47	162	4.301853e+01	1.569815e+02	7.751196e-01	7.849074e-01	7.849074e-01	3
165	165	162	18	1.773312e+02	2.266880e+01	1.000000e-01	1.133440e-01	1.033238e-01	2
166	166	209	24	1.793352e+02	2.066477e+01	1.030043e-01	1.033238e-01	1.033238e-01	2
167	167	176	18	1.793352e+02	2.066477e+01	9.278351e-02	1.033238e-01	1.033238e-01	2
168	168	198	19	1.793352e+02	2.066477e+01	8.755760e-02	1.033238e-01	1.033238e-01	2
169	169	179	40	1.620952e+02	3.790480e+01	1.826484e-01	1.895240e-01	1.033238e-01	2
170	170	49	177	4.301853e+01	1.569815e+02	7.831858e-01	7.849074e-01	7.849074e-01	3
171	171	32	156	4.301853e+01	1.569815e+02	8.297872e-01	7.849074e-01	7.849074e-01	3
172	172	44	144	4.301853e+01	1.569815e+02	7.659574e-01	7.849074e-01	7.849074e-01	3
173	173	45	162	4.301853e+01	1.569815e+02	7.826087e-01	7.849074e-01	7.849074e-01	3
174	174	43	167	4.301853e+01	1.569815e+02	7.952381e-01	7.849074e-01	7.849074e-01	3
175	175	40	184	4.301853e+01	1.569815e+02	8.214286e-01	7.849074e-01	7.849074e-01	3
176	176	41	153	4.301853e+01	1.569815e+02	7.886598e-01	7.849074e-01	7.849074e-01	3
177	177	43	167	4.301853e+01	1.569815e+02	7.952381e-01	7.849074e-01	7.849074e-01	3
178	178	57	151	4.301853e+01	1.569815e+02	7.259615e-01	7.849074e-01	7.849074e-01	3
179	179	47	153	4.301853e+01	1.569815e+02	7.650000e-01	7.849074e-01	7.849074e-01	3
180	180	46	162	4.844916e+01	1.515508e+02	7.788462e-01	7.577542e-01	7.849074e-01	3
181	181	58	123	5.604138e+01	1.439586e+02	6.795580e-01	7.197931e-01	7.197931e-01	4
182	182	52	121	5.604138e+01	1.439586e+02	6.994220e-01	7.197931e-01	7.197931e-01	4
183	183	43	130	5.604138e+01	1.439586e+02	7.514451e-01	7.197931e-01	7.197931e-01	4
184	184	45	134	5.604138e+01	1.439586e+02	7.486034e-01	7.197931e-01	7.197931e-01	4
185	185	57	150	5.242617e+01	1.475738e+02	7.246377e-01	7.378691e-01	7.197931e-01	4
186	186	46	141	4.301853e+01	1.569815e+02	7.540107e-01	7.849074e-01	7.849074e-01	3
187	187	38	176	4.301853e+01	1.569815e+02	8.224299e-01	7.849074e-01	7.849074e-01	3
188	188	52	174	4.301853e+01	1.569815e+02	7.699115e-01	7.849074e-01	7.849074e-01	3
189	189	96	92	9.624683e+01	1.037532e+02	4.893617e-01	5.187658e-01	7.849074e-01	3
190	190	183	12	1.793352e+02	2.066477e+01	6.153846e-02	1.033238e-01	1.033238e-01	2
191	191	179	21	1.793352e+02	2.066477e+01	1.050000e-01	1.033238e-01	1.033238e-01	2
192	192	179	22	1.793352e+02	2.066477e+01	1.094527e-01	1.033238e-01	1.033238e-01	2
193	193	158	29	1.703183e+02	2.968168e+01	1.550802e-01	1.484084e-01	1.033238e-01	2
194	194	49	145	4.301853e+01	1.569815e+02	7.474227e-01	7.849074e-01	7.849074e-01	3
195	195	130	42	1.406425e+02	5.935755e+01	2.441860e-01	2.967877e-01	1.033238e-01	2
196	196	177	20	1.793352e+02	2.066477e+01	1.015228e-01	1.033238e-01	1.033238e-01	2
197	197	182	22	1.793352e+02	2.066477e+01	1.078431e-01	1.033238e-01	1.033238e-01	2
198	198	174	19	1.793352e+02	2.066477e+01	9.844560e-02	1.033238e-01	1.033238e-01	2
199	199	151	21	1.793352e+02	2.066477e+01	1.220930e-01	1.033238e-01	1.033238e-01	2
200	200	164	25	1.736686e+02	2.633136e+01	1.322751e-01	1.316568e-01	1.375132e-01	1
