# Supplementary material for: Cochaperones convey the energy of ATP hydrolysis for directional action of Hsp90
Source: Nat Commun. 2024 Jan 17;15:569. doi: 10.1038/s41467-024-44847-6 (PMC10794413; doi:10.1038/s41467-024-44847-6)
Supplement: Supplementary file 6 — Source Data [file 41467_2024_44847_MOESM6_ESM.zip › SourceData_Simulations/1_Simulations_0kT/sim_0kT_mol159of200.txt]

coordinates	127.97	221.25	255.97	221.25
time(s)	frame	Idon(a.u.)	Iacc(a.u.)	Idon ideal(a.u.)	Iacc ideal(a.u.)	FRET	FRET ideal (blurr)	FRET ideal	state sequence
1	1	160	27	1.721468e+02	2.785322e+01	1.443850e-01	1.392661e-01	1.392661e-01	1
2	2	185	35	1.721468e+02	2.785322e+01	1.590909e-01	1.392661e-01	1.392661e-01	1
3	3	156	23	1.721468e+02	2.785322e+01	1.284916e-01	1.392661e-01	1.392661e-01	1
4	4	177	21	1.721468e+02	2.785322e+01	1.060606e-01	1.392661e-01	1.392661e-01	1
5	5	184	32	1.721468e+02	2.785322e+01	1.481481e-01	1.392661e-01	1.392661e-01	1
6	6	152	31	1.721468e+02	2.785322e+01	1.693989e-01	1.392661e-01	1.392661e-01	1
7	7	168	26	1.721468e+02	2.785322e+01	1.340206e-01	1.392661e-01	1.392661e-01	1
8	8	188	26	1.721468e+02	2.785322e+01	1.214953e-01	1.392661e-01	1.392661e-01	1
9	9	154	33	1.721468e+02	2.785322e+01	1.764706e-01	1.392661e-01	1.392661e-01	1
10	10	159	42	1.721468e+02	2.785322e+01	2.089552e-01	1.392661e-01	1.392661e-01	1
11	11	200	28	1.721468e+02	2.785322e+01	1.228070e-01	1.392661e-01	1.392661e-01	1
12	12	163	34	1.721468e+02	2.785322e+01	1.725888e-01	1.392661e-01	1.392661e-01	1
13	13	158	28	1.721468e+02	2.785322e+01	1.505376e-01	1.392661e-01	1.392661e-01	1
14	14	168	36	1.721468e+02	2.785322e+01	1.764706e-01	1.392661e-01	1.392661e-01	1
15	15	171	28	1.721468e+02	2.785322e+01	1.407035e-01	1.392661e-01	1.392661e-01	1
16	16	144	20	1.721468e+02	2.785322e+01	1.219512e-01	1.392661e-01	1.392661e-01	1
17	17	151	20	1.721468e+02	2.785322e+01	1.169591e-01	1.392661e-01	1.392661e-01	1
18	18	169	26	1.721468e+02	2.785322e+01	1.333333e-01	1.392661e-01	1.392661e-01	1
19	19	171	28	1.721468e+02	2.785322e+01	1.407035e-01	1.392661e-01	1.392661e-01	1
20	20	159	22	1.721468e+02	2.785322e+01	1.215470e-01	1.392661e-01	1.392661e-01	1
21	21	161	30	1.721468e+02	2.785322e+01	1.570681e-01	1.392661e-01	1.392661e-01	1
22	22	188	22	1.721468e+02	2.785322e+01	1.047619e-01	1.392661e-01	1.392661e-01	1
23	23	187	24	1.721468e+02	2.785322e+01	1.137441e-01	1.392661e-01	1.392661e-01	1
24	24	153	25	1.721468e+02	2.785322e+01	1.404494e-01	1.392661e-01	1.392661e-01	1
25	25	149	24	1.721468e+02	2.785322e+01	1.387283e-01	1.392661e-01	1.392661e-01	1
26	26	142	54	1.466141e+02	5.338586e+01	2.755102e-01	2.669293e-01	1.392661e-01	1
27	27	28	152	3.009514e+01	1.699049e+02	8.444444e-01	8.495243e-01	8.495243e-01	4
28	28	27	163	3.009514e+01	1.699049e+02	8.578947e-01	8.495243e-01	8.495243e-01	4
29	29	32	182	3.009514e+01	1.699049e+02	8.504673e-01	8.495243e-01	8.495243e-01	4
30	30	21	182	3.009514e+01	1.699049e+02	8.965517e-01	8.495243e-01	8.495243e-01	4
31	31	25	189	3.009514e+01	1.699049e+02	8.831776e-01	8.495243e-01	8.495243e-01	4
32	32	33	185	3.009514e+01	1.699049e+02	8.486239e-01	8.495243e-01	8.495243e-01	4
33	33	34	204	3.009514e+01	1.699049e+02	8.571429e-01	8.495243e-01	8.495243e-01	4
34	34	25	175	3.009514e+01	1.699049e+02	8.750000e-01	8.495243e-01	8.495243e-01	4
35	35	27	158	3.009514e+01	1.699049e+02	8.540541e-01	8.495243e-01	8.495243e-01	4
36	36	38	161	3.009514e+01	1.699049e+02	8.090452e-01	8.495243e-01	8.495243e-01	4
37	37	34	169	3.009514e+01	1.699049e+02	8.325123e-01	8.495243e-01	8.495243e-01	4
38	38	25	163	3.009514e+01	1.699049e+02	8.670213e-01	8.495243e-01	8.495243e-01	4
39	39	172	50	1.547862e+02	4.521377e+01	2.252252e-01	2.260689e-01	1.392661e-01	1
40	40	194	24	1.721468e+02	2.785322e+01	1.100917e-01	1.392661e-01	1.392661e-01	1
41	41	154	19	1.721468e+02	2.785322e+01	1.098266e-01	1.392661e-01	1.392661e-01	1
42	42	178	30	1.721468e+02	2.785322e+01	1.442308e-01	1.392661e-01	1.392661e-01	1
43	43	191	31	1.721468e+02	2.785322e+01	1.396396e-01	1.392661e-01	1.392661e-01	1
44	44	173	30	1.721468e+02	2.785322e+01	1.477833e-01	1.392661e-01	1.392661e-01	1
45	45	193	18	1.721468e+02	2.785322e+01	8.530806e-02	1.392661e-01	1.392661e-01	1
46	46	172	22	1.721468e+02	2.785322e+01	1.134021e-01	1.392661e-01	1.392661e-01	1
47	47	178	41	1.721468e+02	2.785322e+01	1.872146e-01	1.392661e-01	1.392661e-01	1
48	48	171	29	1.721468e+02	2.785322e+01	1.450000e-01	1.392661e-01	1.392661e-01	1
49	49	169	34	1.721468e+02	2.785322e+01	1.674877e-01	1.392661e-01	1.392661e-01	1
50	50	141	35	1.721468e+02	2.785322e+01	1.988636e-01	1.392661e-01	1.392661e-01	1
51	51	165	27	1.721468e+02	2.785322e+01	1.406250e-01	1.392661e-01	1.392661e-01	1
52	52	175	25	1.721468e+02	2.785322e+01	1.250000e-01	1.392661e-01	1.392661e-01	1
53	53	165	32	1.721468e+02	2.785322e+01	1.624365e-01	1.392661e-01	1.392661e-01	1
54	54	155	26	1.721468e+02	2.785322e+01	1.436464e-01	1.392661e-01	1.392661e-01	1
55	55	156	24	1.721468e+02	2.785322e+01	1.333333e-01	1.392661e-01	1.392661e-01	1
56	56	170	28	1.721468e+02	2.785322e+01	1.414141e-01	1.392661e-01	1.392661e-01	1
57	57	198	25	1.721468e+02	2.785322e+01	1.121076e-01	1.392661e-01	1.392661e-01	1
58	58	158	38	1.721468e+02	2.785322e+01	1.938776e-01	1.392661e-01	1.392661e-01	1
59	59	186	31	1.721468e+02	2.785322e+01	1.428571e-01	1.392661e-01	1.392661e-01	1
60	60	188	36	1.721468e+02	2.785322e+01	1.607143e-01	1.392661e-01	1.392661e-01	1
61	61	186	31	1.721468e+02	2.785322e+01	1.428571e-01	1.392661e-01	1.392661e-01	1
62	62	174	30	1.721468e+02	2.785322e+01	1.470588e-01	1.392661e-01	1.392661e-01	1
63	63	165	28	1.721468e+02	2.785322e+01	1.450777e-01	1.392661e-01	1.392661e-01	1
64	64	168	31	1.721468e+02	2.785322e+01	1.557789e-01	1.392661e-01	1.392661e-01	1
65	65	185	34	1.721468e+02	2.785322e+01	1.552511e-01	1.392661e-01	1.392661e-01	1
66	66	169	26	1.721468e+02	2.785322e+01	1.333333e-01	1.392661e-01	1.392661e-01	1
67	67	169	27	1.721468e+02	2.785322e+01	1.377551e-01	1.392661e-01	1.392661e-01	1
68	68	175	32	1.721468e+02	2.785322e+01	1.545894e-01	1.392661e-01	1.392661e-01	1
69	69	180	31	1.721468e+02	2.785322e+01	1.469194e-01	1.392661e-01	1.392661e-01	1
70	70	177	36	1.721468e+02	2.785322e+01	1.690141e-01	1.392661e-01	1.392661e-01	1
71	71	162	26	1.721468e+02	2.785322e+01	1.382979e-01	1.392661e-01	1.392661e-01	1
72	72	182	22	1.721468e+02	2.785322e+01	1.078431e-01	1.392661e-01	1.392661e-01	1
73	73	186	32	1.721468e+02	2.785322e+01	1.467890e-01	1.392661e-01	1.392661e-01	1
74	74	160	23	1.721468e+02	2.785322e+01	1.256831e-01	1.392661e-01	1.392661e-01	1
75	75	161	22	1.721468e+02	2.785322e+01	1.202186e-01	1.392661e-01	1.392661e-01	1
76	76	167	29	1.721468e+02	2.785322e+01	1.479592e-01	1.392661e-01	1.392661e-01	1
77	77	171	19	1.721468e+02	2.785322e+01	1.000000e-01	1.392661e-01	1.392661e-01	1
78	78	163	20	1.721468e+02	2.785322e+01	1.092896e-01	1.392661e-01	1.392661e-01	1
79	79	169	24	1.721468e+02	2.785322e+01	1.243523e-01	1.392661e-01	1.392661e-01	1
80	80	181	22	1.721468e+02	2.785322e+01	1.083744e-01	1.392661e-01	1.392661e-01	1
81	81	185	27	1.721468e+02	2.785322e+01	1.273585e-01	1.392661e-01	1.392661e-01	1
82	82	171	35	1.721468e+02	2.785322e+01	1.699029e-01	1.392661e-01	1.392661e-01	1
83	83	174	24	1.721468e+02	2.785322e+01	1.212121e-01	1.392661e-01	1.392661e-01	1
84	84	173	28	1.721468e+02	2.785322e+01	1.393035e-01	1.392661e-01	1.392661e-01	1
85	85	173	25	1.721468e+02	2.785322e+01	1.262626e-01	1.392661e-01	1.392661e-01	1
86	86	209	20	1.721468e+02	2.785322e+01	8.733624e-02	1.392661e-01	1.392661e-01	1
87	87	175	33	1.721468e+02	2.785322e+01	1.586538e-01	1.392661e-01	1.392661e-01	1
88	88	168	30	1.721468e+02	2.785322e+01	1.515152e-01	1.392661e-01	1.392661e-01	1
89	89	146	17	1.721468e+02	2.785322e+01	1.042945e-01	1.392661e-01	1.392661e-01	1
90	90	184	29	1.721468e+02	2.785322e+01	1.361502e-01	1.392661e-01	1.392661e-01	1
91	91	175	30	1.721468e+02	2.785322e+01	1.463415e-01	1.392661e-01	1.392661e-01	1
92	92	175	18	1.721468e+02	2.785322e+01	9.326425e-02	1.392661e-01	1.392661e-01	1
93	93	197	15	1.866701e+02	1.332993e+01	7.075472e-02	6.664963e-02	2.921541e-02	2
94	94	176	38	1.721468e+02	2.785322e+01	1.775701e-01	1.392661e-01	1.392661e-01	1
95	95	162	34	1.714173e+02	2.858267e+01	1.734694e-01	1.429133e-01	1.392661e-01	1
96	96	36	158	3.009514e+01	1.699049e+02	8.144330e-01	8.495243e-01	8.495243e-01	4
97	97	38	179	3.009514e+01	1.699049e+02	8.248848e-01	8.495243e-01	8.495243e-01	4
98	98	28	174	3.009514e+01	1.699049e+02	8.613861e-01	8.495243e-01	8.495243e-01	4
99	99	22	175	3.009514e+01	1.699049e+02	8.883249e-01	8.495243e-01	8.495243e-01	4
100	100	24	168	3.009514e+01	1.699049e+02	8.750000e-01	8.495243e-01	8.495243e-01	4
101	101	24	168	3.009514e+01	1.699049e+02	8.750000e-01	8.495243e-01	8.495243e-01	4
102	102	31	181	3.009514e+01	1.699049e+02	8.537736e-01	8.495243e-01	8.495243e-01	4
103	103	31	158	3.009514e+01	1.699049e+02	8.359788e-01	8.495243e-01	8.495243e-01	4
104	104	32	151	3.009514e+01	1.699049e+02	8.251366e-01	8.495243e-01	8.495243e-01	4
105	105	42	164	3.009514e+01	1.699049e+02	7.961165e-01	8.495243e-01	8.495243e-01	4
106	106	30	169	3.649052e+01	1.635095e+02	8.492462e-01	8.175474e-01	8.495243e-01	4
107	107	34	152	4.384982e+01	1.561502e+02	8.172043e-01	7.807509e-01	7.807509e-01	3
108	108	40	171	3.919602e+01	1.608040e+02	8.104265e-01	8.040199e-01	7.807509e-01	3
109	109	35	171	3.009514e+01	1.699049e+02	8.300971e-01	8.495243e-01	8.495243e-01	4
110	110	30	166	3.009514e+01	1.699049e+02	8.469388e-01	8.495243e-01	8.495243e-01	4
111	111	27	174	3.009514e+01	1.699049e+02	8.656716e-01	8.495243e-01	8.495243e-01	4
112	112	24	189	3.009514e+01	1.699049e+02	8.873239e-01	8.495243e-01	8.495243e-01	4
113	113	34	161	3.009514e+01	1.699049e+02	8.256410e-01	8.495243e-01	8.495243e-01	4
114	114	38	170	3.009514e+01	1.699049e+02	8.173077e-01	8.495243e-01	8.495243e-01	4
115	115	26	186	3.009514e+01	1.699049e+02	8.773585e-01	8.495243e-01	8.495243e-01	4
116	116	37	154	3.009514e+01	1.699049e+02	8.062827e-01	8.495243e-01	8.495243e-01	4
117	117	39	160	3.009514e+01	1.699049e+02	8.040201e-01	8.495243e-01	8.495243e-01	4
118	118	24	166	3.009514e+01	1.699049e+02	8.736842e-01	8.495243e-01	8.495243e-01	4
119	119	28	183	3.009514e+01	1.699049e+02	8.672986e-01	8.495243e-01	8.495243e-01	4
120	120	29	190	3.009514e+01	1.699049e+02	8.675799e-01	8.495243e-01	8.495243e-01	4
121	121	31	153	3.009514e+01	1.699049e+02	8.315217e-01	8.495243e-01	8.495243e-01	4
122	122	36	125	3.009514e+01	1.699049e+02	7.763975e-01	8.495243e-01	8.495243e-01	4
123	123	33	177	3.009514e+01	1.699049e+02	8.428571e-01	8.495243e-01	8.495243e-01	4
124	124	32	149	3.009514e+01	1.699049e+02	8.232044e-01	8.495243e-01	8.495243e-01	4
125	125	23	166	3.009514e+01	1.699049e+02	8.783069e-01	8.495243e-01	8.495243e-01	4
126	126	36	151	3.009514e+01	1.699049e+02	8.074866e-01	8.495243e-01	8.495243e-01	4
127	127	21	169	3.009514e+01	1.699049e+02	8.894737e-01	8.495243e-01	8.495243e-01	4
128	128	29	174	3.009514e+01	1.699049e+02	8.571429e-01	8.495243e-01	8.495243e-01	4
129	129	27	175	3.009514e+01	1.699049e+02	8.663366e-01	8.495243e-01	8.495243e-01	4
130	130	29	157	3.009514e+01	1.699049e+02	8.440860e-01	8.495243e-01	8.495243e-01	4
131	131	39	161	3.009514e+01	1.699049e+02	8.050000e-01	8.495243e-01	8.495243e-01	4
132	132	26	161	3.009514e+01	1.699049e+02	8.609626e-01	8.495243e-01	8.495243e-01	4
133	133	33	168	3.009514e+01	1.699049e+02	8.358209e-01	8.495243e-01	8.495243e-01	4
134	134	42	163	3.009514e+01	1.699049e+02	7.951220e-01	8.495243e-01	8.495243e-01	4
135	135	38	156	3.009514e+01	1.699049e+02	8.041237e-01	8.495243e-01	8.495243e-01	4
136	136	27	166	3.009514e+01	1.699049e+02	8.601036e-01	8.495243e-01	8.495243e-01	4
137	137	32	183	3.009514e+01	1.699049e+02	8.511628e-01	8.495243e-01	8.495243e-01	4
138	138	41	193	3.009514e+01	1.699049e+02	8.247863e-01	8.495243e-01	8.495243e-01	4
139	139	26	169	3.009514e+01	1.699049e+02	8.666667e-01	8.495243e-01	8.495243e-01	4
140	140	29	177	3.009514e+01	1.699049e+02	8.592233e-01	8.495243e-01	8.495243e-01	4
141	141	37	185	3.009514e+01	1.699049e+02	8.333333e-01	8.495243e-01	8.495243e-01	4
142	142	25	164	3.009514e+01	1.699049e+02	8.677249e-01	8.495243e-01	8.495243e-01	4
143	143	28	186	3.009514e+01	1.699049e+02	8.691589e-01	8.495243e-01	8.495243e-01	4
144	144	35	166	3.009514e+01	1.699049e+02	8.258706e-01	8.495243e-01	8.495243e-01	4
145	145	31	158	3.009514e+01	1.699049e+02	8.359788e-01	8.495243e-01	8.495243e-01	4
146	146	32	158	3.009514e+01	1.699049e+02	8.315789e-01	8.495243e-01	8.495243e-01	4
147	147	24	166	3.009514e+01	1.699049e+02	8.736842e-01	8.495243e-01	8.495243e-01	4
148	148	38	162	3.009514e+01	1.699049e+02	8.100000e-01	8.495243e-01	8.495243e-01	4
149	149	21	183	3.009514e+01	1.699049e+02	8.970588e-01	8.495243e-01	8.495243e-01	4
150	150	28	177	3.009514e+01	1.699049e+02	8.634146e-01	8.495243e-01	8.495243e-01	4
151	151	31	187	3.009514e+01	1.699049e+02	8.577982e-01	8.495243e-01	8.495243e-01	4
152	152	25	177	3.009514e+01	1.699049e+02	8.762376e-01	8.495243e-01	8.495243e-01	4
153	153	28	172	3.009514e+01	1.699049e+02	8.600000e-01	8.495243e-01	8.495243e-01	4
154	154	23	166	3.009514e+01	1.699049e+02	8.783069e-01	8.495243e-01	8.495243e-01	4
155	155	33	160	3.009514e+01	1.699049e+02	8.290155e-01	8.495243e-01	8.495243e-01	4
156	156	22	158	3.009514e+01	1.699049e+02	8.777778e-01	8.495243e-01	8.495243e-01	4
157	157	31	184	3.009514e+01	1.699049e+02	8.558140e-01	8.495243e-01	8.495243e-01	4
158	158	24	159	3.009514e+01	1.699049e+02	8.688525e-01	8.495243e-01	8.495243e-01	4
159	159	30	176	3.009514e+01	1.699049e+02	8.543689e-01	8.495243e-01	8.495243e-01	4
160	160	34	153	3.009514e+01	1.699049e+02	8.181818e-01	8.495243e-01	8.495243e-01	4
161	161	27	171	3.009514e+01	1.699049e+02	8.636364e-01	8.495243e-01	8.495243e-01	4
162	162	28	158	3.009514e+01	1.699049e+02	8.494624e-01	8.495243e-01	8.495243e-01	4
163	163	31	176	3.009514e+01	1.699049e+02	8.502415e-01	8.495243e-01	8.495243e-01	4
164	164	31	162	3.009514e+01	1.699049e+02	8.393782e-01	8.495243e-01	8.495243e-01	4
165	165	35	164	3.009514e+01	1.699049e+02	8.241206e-01	8.495243e-01	8.495243e-01	4
166	166	38	184	3.009514e+01	1.699049e+02	8.288288e-01	8.495243e-01	8.495243e-01	4
167	167	27	166	3.009514e+01	1.699049e+02	8.601036e-01	8.495243e-01	8.495243e-01	4
168	168	27	186	3.009514e+01	1.699049e+02	8.732394e-01	8.495243e-01	8.495243e-01	4
169	169	38	157	3.009514e+01	1.699049e+02	8.051282e-01	8.495243e-01	8.495243e-01	4
170	170	37	188	3.009514e+01	1.699049e+02	8.355556e-01	8.495243e-01	8.495243e-01	4
171	171	29	170	3.009514e+01	1.699049e+02	8.542714e-01	8.495243e-01	8.495243e-01	4
172	172	33	151	3.009514e+01	1.699049e+02	8.206522e-01	8.495243e-01	8.495243e-01	4
173	173	28	163	3.009514e+01	1.699049e+02	8.534031e-01	8.495243e-01	8.495243e-01	4
174	174	34	157	3.009514e+01	1.699049e+02	8.219895e-01	8.495243e-01	8.495243e-01	4
175	175	29	169	3.009514e+01	1.699049e+02	8.535354e-01	8.495243e-01	8.495243e-01	4
176	176	34	157	3.009514e+01	1.699049e+02	8.219895e-01	8.495243e-01	8.495243e-01	4
177	177	29	167	3.009514e+01	1.699049e+02	8.520408e-01	8.495243e-01	8.495243e-01	4
178	178	70	149	7.063798e+01	1.293620e+02	6.803653e-01	6.468101e-01	8.495243e-01	4
179	179	174	24	1.721468e+02	2.785322e+01	1.212121e-01	1.392661e-01	1.392661e-01	1
180	180	187	34	1.721468e+02	2.785322e+01	1.538462e-01	1.392661e-01	1.392661e-01	1
181	181	191	28	1.721468e+02	2.785322e+01	1.278539e-01	1.392661e-01	1.392661e-01	1
182	182	152	29	1.721468e+02	2.785322e+01	1.602210e-01	1.392661e-01	1.392661e-01	1
183	183	165	30	1.721468e+02	2.785322e+01	1.538462e-01	1.392661e-01	1.392661e-01	1
184	184	158	27	1.721468e+02	2.785322e+01	1.459459e-01	1.392661e-01	1.392661e-01	1
185	185	159	22	1.721468e+02	2.785322e+01	1.215470e-01	1.392661e-01	1.392661e-01	1
186	186	164	26	1.721468e+02	2.785322e+01	1.368421e-01	1.392661e-01	1.392661e-01	1
187	187	111	109	9.943142e+01	1.005686e+02	4.954545e-01	5.028429e-01	8.495243e-01	4
188	188	25	155	3.009514e+01	1.699049e+02	8.611111e-01	8.495243e-01	8.495243e-01	4
189	189	33	161	3.009514e+01	1.699049e+02	8.298969e-01	8.495243e-01	8.495243e-01	4
190	190	41	160	3.009514e+01	1.699049e+02	7.960199e-01	8.495243e-01	8.495243e-01	4
191	191	34	154	3.009514e+01	1.699049e+02	8.191489e-01	8.495243e-01	8.495243e-01	4
192	192	48	182	3.009514e+01	1.699049e+02	7.913043e-01	8.495243e-01	8.495243e-01	4
193	193	33	170	3.009514e+01	1.699049e+02	8.374384e-01	8.495243e-01	8.495243e-01	4
194	194	36	211	3.009514e+01	1.699049e+02	8.542510e-01	8.495243e-01	8.495243e-01	4
195	195	45	177	3.009514e+01	1.699049e+02	7.972973e-01	8.495243e-01	8.495243e-01	4
196	196	32	162	3.009514e+01	1.699049e+02	8.350515e-01	8.495243e-01	8.495243e-01	4
197	197	30	172	3.009514e+01	1.699049e+02	8.514851e-01	8.495243e-01	8.495243e-01	4
198	198	28	167	3.009514e+01	1.699049e+02	8.564103e-01	8.495243e-01	8.495243e-01	4
199	199	26	161	3.009514e+01	1.699049e+02	8.609626e-01	8.495243e-01	8.495243e-01	4
200	200	30	161	3.009514e+01	1.699049e+02	8.429319e-01	8.495243e-01	8.495243e-01	4
