# Supplementary material for: Cochaperones convey the energy of ATP hydrolysis for directional action of Hsp90
Source: Nat Commun. 2024 Jan 17;15:569. doi: 10.1038/s41467-024-44847-6 (PMC10794413; doi:10.1038/s41467-024-44847-6)
Supplement: Supplementary file 6 — Source Data [file 41467_2024_44847_MOESM6_ESM.zip › SourceData_Simulations/1_Simulations_0kT/sim_0kT_mol15of200.txt]

coordinates	64.77	71.39	192.77	71.39
time(s)	frame	Idon(a.u.)	Iacc(a.u.)	Idon ideal(a.u.)	Iacc ideal(a.u.)	FRET	FRET ideal (blurr)	FRET ideal	state sequence
1	1	186	18	1.814941e+02	1.850592e+01	8.823529e-02	9.252962e-02	9.252962e-02	1
2	2	182	20	1.814941e+02	1.850592e+01	9.900990e-02	9.252962e-02	9.252962e-02	1
3	3	191	23	1.814941e+02	1.850592e+01	1.074766e-01	9.252962e-02	9.252962e-02	1
4	4	189	19	1.814941e+02	1.850592e+01	9.134615e-02	9.252962e-02	9.252962e-02	1
5	5	174	19	1.814941e+02	1.850592e+01	9.844560e-02	9.252962e-02	9.252962e-02	1
6	6	185	17	1.814941e+02	1.850592e+01	8.415842e-02	9.252962e-02	9.252962e-02	1
7	7	184	20	1.814941e+02	1.850592e+01	9.803922e-02	9.252962e-02	9.252962e-02	1
8	8	169	20	1.814941e+02	1.850592e+01	1.058201e-01	9.252962e-02	9.252962e-02	1
9	9	192	9	1.814941e+02	1.850592e+01	4.477612e-02	9.252962e-02	9.252962e-02	1
10	10	182	14	1.814941e+02	1.850592e+01	7.142857e-02	9.252962e-02	9.252962e-02	1
11	11	182	19	1.814941e+02	1.850592e+01	9.452736e-02	9.252962e-02	9.252962e-02	1
12	12	178	14	1.814941e+02	1.850592e+01	7.291667e-02	9.252962e-02	9.252962e-02	1
13	13	55	145	5.846990e+01	1.415301e+02	7.250000e-01	7.076505e-01	8.523465e-01	4
14	14	34	179	2.953070e+01	1.704693e+02	8.403756e-01	8.523465e-01	8.523465e-01	4
15	15	37	146	2.953070e+01	1.704693e+02	7.978142e-01	8.523465e-01	8.523465e-01	4
16	16	36	184	2.953070e+01	1.704693e+02	8.363636e-01	8.523465e-01	8.523465e-01	4
17	17	31	175	2.953070e+01	1.704693e+02	8.495146e-01	8.523465e-01	8.523465e-01	4
18	18	41	174	2.953070e+01	1.704693e+02	8.093023e-01	8.523465e-01	8.523465e-01	4
19	19	20	166	2.953070e+01	1.704693e+02	8.924731e-01	8.523465e-01	8.523465e-01	4
20	20	31	189	2.953070e+01	1.704693e+02	8.590909e-01	8.523465e-01	8.523465e-01	4
21	21	30	171	2.953070e+01	1.704693e+02	8.507463e-01	8.523465e-01	8.523465e-01	4
22	22	30	179	2.953070e+01	1.704693e+02	8.564593e-01	8.523465e-01	8.523465e-01	4
23	23	25	175	2.953070e+01	1.704693e+02	8.750000e-01	8.523465e-01	8.523465e-01	4
24	24	30	175	2.953070e+01	1.704693e+02	8.536585e-01	8.523465e-01	8.523465e-01	4
25	25	30	151	2.953070e+01	1.704693e+02	8.342541e-01	8.523465e-01	8.523465e-01	4
26	26	32	157	2.953070e+01	1.704693e+02	8.306878e-01	8.523465e-01	8.523465e-01	4
27	27	35	165	2.953070e+01	1.704693e+02	8.250000e-01	8.523465e-01	8.523465e-01	4
28	28	24	169	2.953070e+01	1.704693e+02	8.756477e-01	8.523465e-01	8.523465e-01	4
29	29	36	176	2.953070e+01	1.704693e+02	8.301887e-01	8.523465e-01	8.523465e-01	4
30	30	32	182	2.953070e+01	1.704693e+02	8.504673e-01	8.523465e-01	8.523465e-01	4
31	31	26	177	2.953070e+01	1.704693e+02	8.719212e-01	8.523465e-01	8.523465e-01	4
32	32	31	146	2.953070e+01	1.704693e+02	8.248588e-01	8.523465e-01	8.523465e-01	4
33	33	25	187	2.953070e+01	1.704693e+02	8.820755e-01	8.523465e-01	8.523465e-01	4
34	34	32	156	2.953070e+01	1.704693e+02	8.297872e-01	8.523465e-01	8.523465e-01	4
35	35	28	165	2.953070e+01	1.704693e+02	8.549223e-01	8.523465e-01	8.523465e-01	4
36	36	25	173	2.953070e+01	1.704693e+02	8.737374e-01	8.523465e-01	8.523465e-01	4
37	37	28	154	2.953070e+01	1.704693e+02	8.461538e-01	8.523465e-01	8.523465e-01	4
38	38	22	166	2.953070e+01	1.704693e+02	8.829787e-01	8.523465e-01	8.523465e-01	4
39	39	32	159	2.953070e+01	1.704693e+02	8.324607e-01	8.523465e-01	8.523465e-01	4
40	40	38	168	2.953070e+01	1.704693e+02	8.155340e-01	8.523465e-01	8.523465e-01	4
41	41	25	155	2.953070e+01	1.704693e+02	8.611111e-01	8.523465e-01	8.523465e-01	4
42	42	33	169	2.953070e+01	1.704693e+02	8.366337e-01	8.523465e-01	8.523465e-01	4
43	43	37	178	2.953070e+01	1.704693e+02	8.279070e-01	8.523465e-01	8.523465e-01	4
44	44	28	179	2.953070e+01	1.704693e+02	8.647343e-01	8.523465e-01	8.523465e-01	4
45	45	29	171	2.953070e+01	1.704693e+02	8.550000e-01	8.523465e-01	8.523465e-01	4
46	46	23	159	2.953070e+01	1.704693e+02	8.736264e-01	8.523465e-01	8.523465e-01	4
47	47	22	175	2.953070e+01	1.704693e+02	8.883249e-01	8.523465e-01	8.523465e-01	4
48	48	31	148	2.953070e+01	1.704693e+02	8.268156e-01	8.523465e-01	8.523465e-01	4
49	49	26	171	2.953070e+01	1.704693e+02	8.680203e-01	8.523465e-01	8.523465e-01	4
50	50	30	180	2.953070e+01	1.704693e+02	8.571429e-01	8.523465e-01	8.523465e-01	4
51	51	33	170	2.953070e+01	1.704693e+02	8.374384e-01	8.523465e-01	8.523465e-01	4
52	52	38	170	2.953070e+01	1.704693e+02	8.173077e-01	8.523465e-01	8.523465e-01	4
53	53	29	175	2.953070e+01	1.704693e+02	8.578431e-01	8.523465e-01	8.523465e-01	4
54	54	39	163	2.953070e+01	1.704693e+02	8.069307e-01	8.523465e-01	8.523465e-01	4
55	55	34	183	2.953070e+01	1.704693e+02	8.433180e-01	8.523465e-01	8.523465e-01	4
56	56	20	152	2.953070e+01	1.704693e+02	8.837209e-01	8.523465e-01	8.523465e-01	4
57	57	33	181	2.953070e+01	1.704693e+02	8.457944e-01	8.523465e-01	8.523465e-01	4
58	58	28	178	2.953070e+01	1.704693e+02	8.640777e-01	8.523465e-01	8.523465e-01	4
59	59	29	171	2.953070e+01	1.704693e+02	8.550000e-01	8.523465e-01	8.523465e-01	4
60	60	19	159	2.953070e+01	1.704693e+02	8.932584e-01	8.523465e-01	8.523465e-01	4
61	61	20	172	2.953070e+01	1.704693e+02	8.958333e-01	8.523465e-01	8.523465e-01	4
62	62	34	180	2.953070e+01	1.704693e+02	8.411215e-01	8.523465e-01	8.523465e-01	4
63	63	28	161	2.953070e+01	1.704693e+02	8.518519e-01	8.523465e-01	8.523465e-01	4
64	64	26	184	2.953070e+01	1.704693e+02	8.761905e-01	8.523465e-01	8.523465e-01	4
65	65	30	167	2.953070e+01	1.704693e+02	8.477157e-01	8.523465e-01	8.523465e-01	4
66	66	30	159	2.953070e+01	1.704693e+02	8.412698e-01	8.523465e-01	8.523465e-01	4
67	67	25	200	2.953070e+01	1.704693e+02	8.888889e-01	8.523465e-01	8.523465e-01	4
68	68	29	175	2.953070e+01	1.704693e+02	8.578431e-01	8.523465e-01	8.523465e-01	4
69	69	30	162	2.953070e+01	1.704693e+02	8.437500e-01	8.523465e-01	8.523465e-01	4
70	70	23	170	2.953070e+01	1.704693e+02	8.808290e-01	8.523465e-01	8.523465e-01	4
71	71	31	174	2.953070e+01	1.704693e+02	8.487805e-01	8.523465e-01	8.523465e-01	4
72	72	36	167	2.953070e+01	1.704693e+02	8.226601e-01	8.523465e-01	8.523465e-01	4
73	73	34	192	2.953070e+01	1.704693e+02	8.495575e-01	8.523465e-01	8.523465e-01	4
74	74	31	175	2.953070e+01	1.704693e+02	8.495146e-01	8.523465e-01	8.523465e-01	4
75	75	24	174	2.953070e+01	1.704693e+02	8.787879e-01	8.523465e-01	8.523465e-01	4
76	76	23	177	2.953070e+01	1.704693e+02	8.850000e-01	8.523465e-01	8.523465e-01	4
77	77	32	177	2.953070e+01	1.704693e+02	8.468900e-01	8.523465e-01	8.523465e-01	4
78	78	35	184	2.953070e+01	1.704693e+02	8.401826e-01	8.523465e-01	8.523465e-01	4
79	79	36	156	2.953070e+01	1.704693e+02	8.125000e-01	8.523465e-01	8.523465e-01	4
80	80	31	187	2.953070e+01	1.704693e+02	8.577982e-01	8.523465e-01	8.523465e-01	4
81	81	32	154	2.953070e+01	1.704693e+02	8.279570e-01	8.523465e-01	8.523465e-01	4
82	82	155	65	1.482727e+02	5.172731e+01	2.954545e-01	2.586365e-01	9.252962e-02	1
83	83	178	20	1.814941e+02	1.850592e+01	1.010101e-01	9.252962e-02	9.252962e-02	1
84	84	178	16	1.814941e+02	1.850592e+01	8.247423e-02	9.252962e-02	9.252962e-02	1
85	85	179	17	1.814941e+02	1.850592e+01	8.673469e-02	9.252962e-02	9.252962e-02	1
86	86	167	28	1.814941e+02	1.850592e+01	1.435897e-01	9.252962e-02	9.252962e-02	1
87	87	178	16	1.814941e+02	1.850592e+01	8.247423e-02	9.252962e-02	9.252962e-02	1
88	88	180	18	1.814941e+02	1.850592e+01	9.090909e-02	9.252962e-02	9.252962e-02	1
89	89	182	20	1.814941e+02	1.850592e+01	9.900990e-02	9.252962e-02	9.252962e-02	1
90	90	182	22	1.814941e+02	1.850592e+01	1.078431e-01	9.252962e-02	9.252962e-02	1
91	91	158	19	1.814941e+02	1.850592e+01	1.073446e-01	9.252962e-02	9.252962e-02	1
92	92	188	18	1.814941e+02	1.850592e+01	8.737864e-02	9.252962e-02	9.252962e-02	1
93	93	192	13	1.814941e+02	1.850592e+01	6.341463e-02	9.252962e-02	9.252962e-02	1
94	94	175	20	1.814941e+02	1.850592e+01	1.025641e-01	9.252962e-02	9.252962e-02	1
95	95	195	13	1.814941e+02	1.850592e+01	6.250000e-02	9.252962e-02	9.252962e-02	1
96	96	172	15	1.814941e+02	1.850592e+01	8.021390e-02	9.252962e-02	9.252962e-02	1
97	97	159	18	1.814941e+02	1.850592e+01	1.016949e-01	9.252962e-02	9.252962e-02	1
98	98	189	20	1.814941e+02	1.850592e+01	9.569378e-02	9.252962e-02	9.252962e-02	1
99	99	198	18	1.814941e+02	1.850592e+01	8.333333e-02	9.252962e-02	9.252962e-02	1
100	100	162	20	1.814941e+02	1.850592e+01	1.098901e-01	9.252962e-02	9.252962e-02	1
101	101	189	21	1.814941e+02	1.850592e+01	1.000000e-01	9.252962e-02	9.252962e-02	1
102	102	207	7	1.814941e+02	1.850592e+01	3.271028e-02	9.252962e-02	9.252962e-02	1
103	103	162	18	1.814941e+02	1.850592e+01	1.000000e-01	9.252962e-02	9.252962e-02	1
104	104	200	18	1.814941e+02	1.850592e+01	8.256881e-02	9.252962e-02	9.252962e-02	1
105	105	201	20	1.814941e+02	1.850592e+01	9.049774e-02	9.252962e-02	9.252962e-02	1
106	106	183	21	1.814941e+02	1.850592e+01	1.029412e-01	9.252962e-02	9.252962e-02	1
107	107	161	14	1.814941e+02	1.850592e+01	8.000000e-02	9.252962e-02	9.252962e-02	1
108	108	177	15	1.814941e+02	1.850592e+01	7.812500e-02	9.252962e-02	9.252962e-02	1
109	109	181	18	1.814941e+02	1.850592e+01	9.045226e-02	9.252962e-02	9.252962e-02	1
110	110	177	21	1.814941e+02	1.850592e+01	1.060606e-01	9.252962e-02	9.252962e-02	1
111	111	194	21	1.814941e+02	1.850592e+01	9.767442e-02	9.252962e-02	9.252962e-02	1
112	112	157	21	1.814941e+02	1.850592e+01	1.179775e-01	9.252962e-02	9.252962e-02	1
113	113	163	16	1.814941e+02	1.850592e+01	8.938547e-02	9.252962e-02	9.252962e-02	1
114	114	182	17	1.814941e+02	1.850592e+01	8.542714e-02	9.252962e-02	9.252962e-02	1
115	115	163	15	1.814941e+02	1.850592e+01	8.426966e-02	9.252962e-02	9.252962e-02	1
116	116	187	21	1.814941e+02	1.850592e+01	1.009615e-01	9.252962e-02	9.252962e-02	1
117	117	173	10	1.814941e+02	1.850592e+01	5.464481e-02	9.252962e-02	9.252962e-02	1
118	118	191	16	1.814941e+02	1.850592e+01	7.729469e-02	9.252962e-02	9.252962e-02	1
119	119	183	14	1.814941e+02	1.850592e+01	7.106599e-02	9.252962e-02	9.252962e-02	1
120	120	187	26	1.814941e+02	1.850592e+01	1.220657e-01	9.252962e-02	9.252962e-02	1
121	121	152	25	1.814941e+02	1.850592e+01	1.412429e-01	9.252962e-02	9.252962e-02	1
122	122	188	18	1.814941e+02	1.850592e+01	8.737864e-02	9.252962e-02	9.252962e-02	1
123	123	186	16	1.802303e+02	1.976966e+01	7.920792e-02	9.884830e-02	9.252962e-02	1
124	124	173	21	1.771312e+02	2.286876e+01	1.082474e-01	1.143438e-01	1.149948e-01	2
125	125	157	18	1.814941e+02	1.850592e+01	1.028571e-01	9.252962e-02	9.252962e-02	1
126	126	168	19	1.814941e+02	1.850592e+01	1.016043e-01	9.252962e-02	9.252962e-02	1
127	127	169	18	1.814941e+02	1.850592e+01	9.625668e-02	9.252962e-02	9.252962e-02	1
128	128	173	12	1.814941e+02	1.850592e+01	6.486486e-02	9.252962e-02	9.252962e-02	1
129	129	156	15	1.814941e+02	1.850592e+01	8.771930e-02	9.252962e-02	9.252962e-02	1
130	130	196	24	1.814941e+02	1.850592e+01	1.090909e-01	9.252962e-02	9.252962e-02	1
131	131	176	21	1.814941e+02	1.850592e+01	1.065990e-01	9.252962e-02	9.252962e-02	1
132	132	164	21	1.814941e+02	1.850592e+01	1.135135e-01	9.252962e-02	9.252962e-02	1
133	133	160	17	1.814941e+02	1.850592e+01	9.604520e-02	9.252962e-02	9.252962e-02	1
134	134	181	19	1.814941e+02	1.850592e+01	9.500000e-02	9.252962e-02	9.252962e-02	1
135	135	189	19	1.814941e+02	1.850592e+01	9.134615e-02	9.252962e-02	9.252962e-02	1
136	136	178	13	1.814941e+02	1.850592e+01	6.806283e-02	9.252962e-02	9.252962e-02	1
137	137	195	25	1.814941e+02	1.850592e+01	1.136364e-01	9.252962e-02	9.252962e-02	1
138	138	182	21	1.814941e+02	1.850592e+01	1.034483e-01	9.252962e-02	9.252962e-02	1
139	139	187	19	1.814941e+02	1.850592e+01	9.223301e-02	9.252962e-02	9.252962e-02	1
140	140	195	25	1.814941e+02	1.850592e+01	1.136364e-01	9.252962e-02	9.252962e-02	1
141	141	169	15	1.814941e+02	1.850592e+01	8.152174e-02	9.252962e-02	9.252962e-02	1
142	142	164	16	1.814941e+02	1.850592e+01	8.888889e-02	9.252962e-02	9.252962e-02	1
143	143	177	18	1.814941e+02	1.850592e+01	9.230769e-02	9.252962e-02	9.252962e-02	1
144	144	163	20	1.814941e+02	1.850592e+01	1.092896e-01	9.252962e-02	9.252962e-02	1
145	145	181	16	1.814941e+02	1.850592e+01	8.121827e-02	9.252962e-02	9.252962e-02	1
146	146	171	18	1.814941e+02	1.850592e+01	9.523810e-02	9.252962e-02	9.252962e-02	1
147	147	195	17	1.814941e+02	1.850592e+01	8.018868e-02	9.252962e-02	9.252962e-02	1
148	148	185	16	1.814941e+02	1.850592e+01	7.960199e-02	9.252962e-02	9.252962e-02	1
149	149	177	24	1.814941e+02	1.850592e+01	1.194030e-01	9.252962e-02	9.252962e-02	1
150	150	197	12	1.814941e+02	1.850592e+01	5.741627e-02	9.252962e-02	9.252962e-02	1
151	151	170	8	1.814941e+02	1.850592e+01	4.494382e-02	9.252962e-02	9.252962e-02	1
152	152	198	16	1.814941e+02	1.850592e+01	7.476636e-02	9.252962e-02	9.252962e-02	1
153	153	155	21	1.814941e+02	1.850592e+01	1.193182e-01	9.252962e-02	9.252962e-02	1
154	154	167	19	1.814941e+02	1.850592e+01	1.021505e-01	9.252962e-02	9.252962e-02	1
155	155	182	33	1.814941e+02	1.850592e+01	1.534884e-01	9.252962e-02	9.252962e-02	1
156	156	190	15	1.814941e+02	1.850592e+01	7.317073e-02	9.252962e-02	9.252962e-02	1
157	157	169	23	1.814941e+02	1.850592e+01	1.197917e-01	9.252962e-02	9.252962e-02	1
158	158	167	24	1.814941e+02	1.850592e+01	1.256545e-01	9.252962e-02	9.252962e-02	1
159	159	185	16	1.814941e+02	1.850592e+01	7.960199e-02	9.252962e-02	9.252962e-02	1
160	160	196	12	1.814941e+02	1.850592e+01	5.769231e-02	9.252962e-02	9.252962e-02	1
161	161	178	15	1.814941e+02	1.850592e+01	7.772021e-02	9.252962e-02	9.252962e-02	1
162	162	180	25	1.814941e+02	1.850592e+01	1.219512e-01	9.252962e-02	9.252962e-02	1
163	163	192	16	1.814941e+02	1.850592e+01	7.692308e-02	9.252962e-02	9.252962e-02	1
164	164	171	20	1.814941e+02	1.850592e+01	1.047120e-01	9.252962e-02	9.252962e-02	1
165	165	172	18	1.814941e+02	1.850592e+01	9.473684e-02	9.252962e-02	9.252962e-02	1
166	166	195	27	1.814941e+02	1.850592e+01	1.216216e-01	9.252962e-02	9.252962e-02	1
167	167	187	16	1.814941e+02	1.850592e+01	7.881773e-02	9.252962e-02	9.252962e-02	1
168	168	182	21	1.814941e+02	1.850592e+01	1.034483e-01	9.252962e-02	9.252962e-02	1
169	169	182	12	1.814941e+02	1.850592e+01	6.185567e-02	9.252962e-02	9.252962e-02	1
170	170	198	14	1.814941e+02	1.850592e+01	6.603774e-02	9.252962e-02	9.252962e-02	1
171	171	172	17	1.801893e+02	1.981065e+01	8.994709e-02	9.905326e-02	9.252962e-02	1
172	172	187	26	1.770010e+02	2.299895e+01	1.220657e-01	1.149948e-01	1.149948e-01	2
173	173	187	24	1.770010e+02	2.299895e+01	1.137441e-01	1.149948e-01	1.149948e-01	2
174	174	172	26	1.770010e+02	2.299895e+01	1.313131e-01	1.149948e-01	1.149948e-01	2
175	175	165	27	1.770010e+02	2.299895e+01	1.406250e-01	1.149948e-01	1.149948e-01	2
176	176	171	33	1.770010e+02	2.299895e+01	1.617647e-01	1.149948e-01	1.149948e-01	2
177	177	180	20	1.770010e+02	2.299895e+01	1.000000e-01	1.149948e-01	1.149948e-01	2
178	178	172	15	1.770010e+02	2.299895e+01	8.021390e-02	1.149948e-01	1.149948e-01	2
179	179	181	29	1.770010e+02	2.299895e+01	1.380952e-01	1.149948e-01	1.149948e-01	2
180	180	111	97	1.018454e+02	9.815460e+01	4.663462e-01	4.907730e-01	7.182683e-01	3
181	181	183	30	1.677284e+02	3.227161e+01	1.408451e-01	1.613581e-01	1.149948e-01	2
182	182	161	27	1.770010e+02	2.299895e+01	1.436170e-01	1.149948e-01	1.149948e-01	2
183	183	110	92	1.145361e+02	8.546394e+01	4.554455e-01	4.273197e-01	7.182683e-01	3
184	184	52	143	5.634633e+01	1.436537e+02	7.333333e-01	7.182683e-01	7.182683e-01	3
185	185	59	142	5.634633e+01	1.436537e+02	7.064677e-01	7.182683e-01	7.182683e-01	3
186	186	107	87	1.071650e+02	9.283501e+01	4.484536e-01	4.641750e-01	7.182683e-01	3
187	187	202	19	1.770010e+02	2.299895e+01	8.597285e-02	1.149948e-01	1.149948e-01	2
188	188	189	35	1.770010e+02	2.299895e+01	1.562500e-01	1.149948e-01	1.149948e-01	2
189	189	167	11	1.806977e+02	1.930230e+01	6.179775e-02	9.651151e-02	9.252962e-02	1
190	190	175	20	1.814941e+02	1.850592e+01	1.025641e-01	9.252962e-02	9.252962e-02	1
191	191	186	21	1.814941e+02	1.850592e+01	1.014493e-01	9.252962e-02	9.252962e-02	1
192	192	181	24	1.814941e+02	1.850592e+01	1.170732e-01	9.252962e-02	9.252962e-02	1
193	193	189	20	1.814941e+02	1.850592e+01	9.569378e-02	9.252962e-02	9.252962e-02	1
194	194	168	20	1.814941e+02	1.850592e+01	1.063830e-01	9.252962e-02	9.252962e-02	1
195	195	191	9	1.814941e+02	1.850592e+01	4.500000e-02	9.252962e-02	9.252962e-02	1
196	196	181	18	1.814941e+02	1.850592e+01	9.045226e-02	9.252962e-02	9.252962e-02	1
197	197	193	19	1.814941e+02	1.850592e+01	8.962264e-02	9.252962e-02	9.252962e-02	1
198	198	188	27	1.814941e+02	1.850592e+01	1.255814e-01	9.252962e-02	9.252962e-02	1
199	199	178	15	1.814941e+02	1.850592e+01	7.772021e-02	9.252962e-02	9.252962e-02	1
200	200	185	20	1.814941e+02	1.850592e+01	9.756098e-02	9.252962e-02	9.252962e-02	1
