# Supplementary material for: Cochaperones convey the energy of ATP hydrolysis for directional action of Hsp90
Source: Nat Commun. 2024 Jan 17;15:569. doi: 10.1038/s41467-024-44847-6 (PMC10794413; doi:10.1038/s41467-024-44847-6)
Supplement: Supplementary file 6 — Source Data [file 41467_2024_44847_MOESM6_ESM.zip › SourceData_Simulations/1_Simulations_0kT/sim_0kT_mol160of200.txt]

coordinates	118.11	144.45	246.11	144.45
time(s)	frame	Idon(a.u.)	Iacc(a.u.)	Idon ideal(a.u.)	Iacc ideal(a.u.)	FRET	FRET ideal (blurr)	FRET ideal	state sequence
1	1	161	16	1.734806e+02	2.651943e+01	9.039548e-02	1.325971e-01	1.325971e-01	1
2	2	170	19	1.734806e+02	2.651943e+01	1.005291e-01	1.325971e-01	1.325971e-01	1
3	3	185	17	1.734806e+02	2.651943e+01	8.415842e-02	1.325971e-01	1.325971e-01	1
4	4	155	25	1.734806e+02	2.651943e+01	1.388889e-01	1.325971e-01	1.325971e-01	1
5	5	175	22	1.734806e+02	2.651943e+01	1.116751e-01	1.325971e-01	1.325971e-01	1
6	6	170	24	1.734806e+02	2.651943e+01	1.237113e-01	1.325971e-01	1.325971e-01	1
7	7	187	22	1.734806e+02	2.651943e+01	1.052632e-01	1.325971e-01	1.325971e-01	1
8	8	159	34	1.734806e+02	2.651943e+01	1.761658e-01	1.325971e-01	1.325971e-01	1
9	9	170	24	1.734806e+02	2.651943e+01	1.237113e-01	1.325971e-01	1.325971e-01	1
10	10	157	28	1.734806e+02	2.651943e+01	1.513514e-01	1.325971e-01	1.325971e-01	1
11	11	164	31	1.734806e+02	2.651943e+01	1.589744e-01	1.325971e-01	1.325971e-01	1
12	12	153	28	1.734806e+02	2.651943e+01	1.546961e-01	1.325971e-01	1.325971e-01	1
13	13	165	26	1.734806e+02	2.651943e+01	1.361257e-01	1.325971e-01	1.325971e-01	1
14	14	181	28	1.734806e+02	2.651943e+01	1.339713e-01	1.325971e-01	1.325971e-01	1
15	15	167	26	1.734806e+02	2.651943e+01	1.347150e-01	1.325971e-01	1.325971e-01	1
16	16	169	27	1.734806e+02	2.651943e+01	1.377551e-01	1.325971e-01	1.325971e-01	1
17	17	157	30	1.734806e+02	2.651943e+01	1.604278e-01	1.325971e-01	1.325971e-01	1
18	18	194	24	1.734806e+02	2.651943e+01	1.100917e-01	1.325971e-01	1.325971e-01	1
19	19	177	22	1.734806e+02	2.651943e+01	1.105528e-01	1.325971e-01	1.325971e-01	1
20	20	154	21	1.734806e+02	2.651943e+01	1.200000e-01	1.325971e-01	1.325971e-01	1
21	21	193	25	1.734806e+02	2.651943e+01	1.146789e-01	1.325971e-01	1.325971e-01	1
22	22	171	34	1.734806e+02	2.651943e+01	1.658537e-01	1.325971e-01	1.325971e-01	1
23	23	178	29	1.734806e+02	2.651943e+01	1.400966e-01	1.325971e-01	1.325971e-01	1
24	24	162	28	1.734806e+02	2.651943e+01	1.473684e-01	1.325971e-01	1.325971e-01	1
25	25	188	37	1.734806e+02	2.651943e+01	1.644444e-01	1.325971e-01	1.325971e-01	1
26	26	175	32	1.734806e+02	2.651943e+01	1.545894e-01	1.325971e-01	1.325971e-01	1
27	27	167	14	1.734806e+02	2.651943e+01	7.734807e-02	1.325971e-01	1.325971e-01	1
28	28	167	30	1.734806e+02	2.651943e+01	1.522843e-01	1.325971e-01	1.325971e-01	1
29	29	159	37	1.734806e+02	2.651943e+01	1.887755e-01	1.325971e-01	1.325971e-01	1
30	30	169	30	1.734806e+02	2.651943e+01	1.507538e-01	1.325971e-01	1.325971e-01	1
31	31	188	31	1.734806e+02	2.651943e+01	1.415525e-01	1.325971e-01	1.325971e-01	1
32	32	183	31	1.734806e+02	2.651943e+01	1.448598e-01	1.325971e-01	1.325971e-01	1
33	33	170	31	1.734806e+02	2.651943e+01	1.542289e-01	1.325971e-01	1.325971e-01	1
34	34	170	22	1.734806e+02	2.651943e+01	1.145833e-01	1.325971e-01	1.325971e-01	1
35	35	162	24	1.734806e+02	2.651943e+01	1.290323e-01	1.325971e-01	1.325971e-01	1
36	36	154	26	1.734806e+02	2.651943e+01	1.444444e-01	1.325971e-01	1.325971e-01	1
37	37	160	22	1.734806e+02	2.651943e+01	1.208791e-01	1.325971e-01	1.325971e-01	1
38	38	174	25	1.734806e+02	2.651943e+01	1.256281e-01	1.325971e-01	1.325971e-01	1
39	39	175	19	1.734806e+02	2.651943e+01	9.793814e-02	1.325971e-01	1.325971e-01	1
40	40	160	18	1.734806e+02	2.651943e+01	1.011236e-01	1.325971e-01	1.325971e-01	1
41	41	167	21	1.734806e+02	2.651943e+01	1.117021e-01	1.325971e-01	1.325971e-01	1
42	42	188	23	1.734806e+02	2.651943e+01	1.090047e-01	1.325971e-01	1.325971e-01	1
43	43	187	32	1.734806e+02	2.651943e+01	1.461187e-01	1.325971e-01	1.325971e-01	1
44	44	168	29	1.734806e+02	2.651943e+01	1.472081e-01	1.325971e-01	1.325971e-01	1
45	45	179	29	1.734806e+02	2.651943e+01	1.394231e-01	1.325971e-01	1.325971e-01	1
46	46	177	26	1.734806e+02	2.651943e+01	1.280788e-01	1.325971e-01	1.325971e-01	1
47	47	169	33	1.734806e+02	2.651943e+01	1.633663e-01	1.325971e-01	1.325971e-01	1
48	48	194	23	1.734806e+02	2.651943e+01	1.059908e-01	1.325971e-01	1.325971e-01	1
49	49	190	25	1.734806e+02	2.651943e+01	1.162791e-01	1.325971e-01	1.325971e-01	1
50	50	174	30	1.734806e+02	2.651943e+01	1.470588e-01	1.325971e-01	1.325971e-01	1
51	51	167	24	1.734806e+02	2.651943e+01	1.256545e-01	1.325971e-01	1.325971e-01	1
52	52	160	36	1.734806e+02	2.651943e+01	1.836735e-01	1.325971e-01	1.325971e-01	1
53	53	178	30	1.734806e+02	2.651943e+01	1.442308e-01	1.325971e-01	1.325971e-01	1
54	54	164	28	1.734806e+02	2.651943e+01	1.458333e-01	1.325971e-01	1.325971e-01	1
55	55	173	25	1.734806e+02	2.651943e+01	1.262626e-01	1.325971e-01	1.325971e-01	1
56	56	160	18	1.734806e+02	2.651943e+01	1.011236e-01	1.325971e-01	1.325971e-01	1
57	57	173	18	1.734806e+02	2.651943e+01	9.424084e-02	1.325971e-01	1.325971e-01	1
58	58	183	35	1.734806e+02	2.651943e+01	1.605505e-01	1.325971e-01	1.325971e-01	1
59	59	184	30	1.734806e+02	2.651943e+01	1.401869e-01	1.325971e-01	1.325971e-01	1
60	60	149	31	1.734806e+02	2.651943e+01	1.722222e-01	1.325971e-01	1.325971e-01	1
61	61	180	31	1.734806e+02	2.651943e+01	1.469194e-01	1.325971e-01	1.325971e-01	1
62	62	156	32	1.734806e+02	2.651943e+01	1.702128e-01	1.325971e-01	1.325971e-01	1
63	63	184	26	1.734806e+02	2.651943e+01	1.238095e-01	1.325971e-01	1.325971e-01	1
64	64	180	30	1.734806e+02	2.651943e+01	1.428571e-01	1.325971e-01	1.325971e-01	1
65	65	191	36	1.734806e+02	2.651943e+01	1.585903e-01	1.325971e-01	1.325971e-01	1
66	66	171	23	1.734806e+02	2.651943e+01	1.185567e-01	1.325971e-01	1.325971e-01	1
67	67	181	31	1.734806e+02	2.651943e+01	1.462264e-01	1.325971e-01	1.325971e-01	1
68	68	188	32	1.734806e+02	2.651943e+01	1.454545e-01	1.325971e-01	1.325971e-01	1
69	69	170	28	1.734806e+02	2.651943e+01	1.414141e-01	1.325971e-01	1.325971e-01	1
70	70	163	17	1.734806e+02	2.651943e+01	9.444444e-02	1.325971e-01	1.325971e-01	1
71	71	185	37	1.734806e+02	2.651943e+01	1.666667e-01	1.325971e-01	1.325971e-01	1
72	72	174	25	1.734806e+02	2.651943e+01	1.256281e-01	1.325971e-01	1.325971e-01	1
73	73	167	21	1.734806e+02	2.651943e+01	1.117021e-01	1.325971e-01	1.325971e-01	1
74	74	178	28	1.734806e+02	2.651943e+01	1.359223e-01	1.325971e-01	1.325971e-01	1
75	75	166	23	1.734806e+02	2.651943e+01	1.216931e-01	1.325971e-01	1.325971e-01	1
76	76	194	32	1.734806e+02	2.651943e+01	1.415929e-01	1.325971e-01	1.325971e-01	1
77	77	163	31	1.734806e+02	2.651943e+01	1.597938e-01	1.325971e-01	1.325971e-01	1
78	78	180	35	1.734806e+02	2.651943e+01	1.627907e-01	1.325971e-01	1.325971e-01	1
79	79	190	25	1.734806e+02	2.651943e+01	1.162791e-01	1.325971e-01	1.325971e-01	1
80	80	175	26	1.734806e+02	2.651943e+01	1.293532e-01	1.325971e-01	1.325971e-01	1
81	81	180	27	1.734806e+02	2.651943e+01	1.304348e-01	1.325971e-01	1.325971e-01	1
82	82	163	31	1.734806e+02	2.651943e+01	1.597938e-01	1.325971e-01	1.325971e-01	1
83	83	163	25	1.734806e+02	2.651943e+01	1.329787e-01	1.325971e-01	1.325971e-01	1
84	84	176	25	1.734806e+02	2.651943e+01	1.243781e-01	1.325971e-01	1.325971e-01	1
85	85	177	28	1.734806e+02	2.651943e+01	1.365854e-01	1.325971e-01	1.325971e-01	1
86	86	173	20	1.734806e+02	2.651943e+01	1.036269e-01	1.325971e-01	1.325971e-01	1
87	87	152	54	1.521666e+02	4.783342e+01	2.621359e-01	2.391671e-01	9.484298e-02	2
88	88	39	153	4.689722e+01	1.531028e+02	7.968750e-01	7.655139e-01	7.655139e-01	3
89	89	36	165	4.783519e+01	1.521648e+02	8.208955e-01	7.608240e-01	7.655139e-01	3
90	90	57	159	4.965231e+01	1.503477e+02	7.361111e-01	7.517384e-01	7.517384e-01	4
91	91	62	146	4.965231e+01	1.503477e+02	7.019231e-01	7.517384e-01	7.517384e-01	4
92	92	43	147	4.965231e+01	1.503477e+02	7.736842e-01	7.517384e-01	7.517384e-01	4
93	93	63	127	4.965231e+01	1.503477e+02	6.684211e-01	7.517384e-01	7.517384e-01	4
94	94	37	166	4.965231e+01	1.503477e+02	8.177340e-01	7.517384e-01	7.517384e-01	4
95	95	51	150	4.965231e+01	1.503477e+02	7.462687e-01	7.517384e-01	7.517384e-01	4
96	96	63	160	4.965231e+01	1.503477e+02	7.174888e-01	7.517384e-01	7.517384e-01	4
97	97	42	138	4.965231e+01	1.503477e+02	7.666667e-01	7.517384e-01	7.517384e-01	4
98	98	56	134	4.965231e+01	1.503477e+02	7.052632e-01	7.517384e-01	7.517384e-01	4
99	99	46	127	4.965231e+01	1.503477e+02	7.341040e-01	7.517384e-01	7.517384e-01	4
100	100	45	139	4.965231e+01	1.503477e+02	7.554348e-01	7.517384e-01	7.517384e-01	4
101	101	39	143	4.965231e+01	1.503477e+02	7.857143e-01	7.517384e-01	7.517384e-01	4
102	102	51	141	4.965231e+01	1.503477e+02	7.343750e-01	7.517384e-01	7.517384e-01	4
103	103	47	133	4.965231e+01	1.503477e+02	7.388889e-01	7.517384e-01	7.517384e-01	4
104	104	43	163	4.965231e+01	1.503477e+02	7.912621e-01	7.517384e-01	7.517384e-01	4
105	105	44	150	4.965231e+01	1.503477e+02	7.731959e-01	7.517384e-01	7.517384e-01	4
106	106	43	156	4.965231e+01	1.503477e+02	7.839196e-01	7.517384e-01	7.517384e-01	4
107	107	77	125	7.274360e+01	1.272564e+02	6.188119e-01	6.362820e-01	7.517384e-01	4
108	108	146	22	1.734806e+02	2.651943e+01	1.309524e-01	1.325971e-01	1.325971e-01	1
109	109	184	25	1.734806e+02	2.651943e+01	1.196172e-01	1.325971e-01	1.325971e-01	1
110	110	181	32	1.734806e+02	2.651943e+01	1.502347e-01	1.325971e-01	1.325971e-01	1
111	111	170	30	1.734806e+02	2.651943e+01	1.500000e-01	1.325971e-01	1.325971e-01	1
112	112	162	24	1.734806e+02	2.651943e+01	1.290323e-01	1.325971e-01	1.325971e-01	1
113	113	166	29	1.734806e+02	2.651943e+01	1.487179e-01	1.325971e-01	1.325971e-01	1
114	114	176	30	1.734806e+02	2.651943e+01	1.456311e-01	1.325971e-01	1.325971e-01	1
115	115	186	33	1.734806e+02	2.651943e+01	1.506849e-01	1.325971e-01	1.325971e-01	1
116	116	181	18	1.734806e+02	2.651943e+01	9.045226e-02	1.325971e-01	1.325971e-01	1
117	117	181	20	1.734806e+02	2.651943e+01	9.950249e-02	1.325971e-01	1.325971e-01	1
118	118	165	23	1.734806e+02	2.651943e+01	1.223404e-01	1.325971e-01	1.325971e-01	1
119	119	167	36	1.734806e+02	2.651943e+01	1.773399e-01	1.325971e-01	1.325971e-01	1
120	120	186	28	1.734806e+02	2.651943e+01	1.308411e-01	1.325971e-01	1.325971e-01	1
121	121	170	31	1.734806e+02	2.651943e+01	1.542289e-01	1.325971e-01	1.325971e-01	1
122	122	177	29	1.734806e+02	2.651943e+01	1.407767e-01	1.325971e-01	1.325971e-01	1
123	123	157	30	1.734806e+02	2.651943e+01	1.604278e-01	1.325971e-01	1.325971e-01	1
124	124	172	32	1.734806e+02	2.651943e+01	1.568627e-01	1.325971e-01	1.325971e-01	1
125	125	187	27	1.734806e+02	2.651943e+01	1.261682e-01	1.325971e-01	1.325971e-01	1
126	126	151	39	1.734806e+02	2.651943e+01	2.052632e-01	1.325971e-01	1.325971e-01	1
127	127	160	25	1.734806e+02	2.651943e+01	1.351351e-01	1.325971e-01	1.325971e-01	1
128	128	182	25	1.734806e+02	2.651943e+01	1.207729e-01	1.325971e-01	1.325971e-01	1
129	129	209	23	1.734806e+02	2.651943e+01	9.913793e-02	1.325971e-01	1.325971e-01	1
130	130	175	31	1.734806e+02	2.651943e+01	1.504854e-01	1.325971e-01	1.325971e-01	1
131	131	179	26	1.734806e+02	2.651943e+01	1.268293e-01	1.325971e-01	1.325971e-01	1
132	132	193	26	1.796065e+02	2.039354e+01	1.187215e-01	1.019677e-01	9.484298e-02	2
133	133	185	20	1.787060e+02	2.129402e+01	9.756098e-02	1.064701e-01	9.484298e-02	2
134	134	171	34	1.734806e+02	2.651943e+01	1.658537e-01	1.325971e-01	1.325971e-01	1
135	135	184	21	1.734806e+02	2.651943e+01	1.024390e-01	1.325971e-01	1.325971e-01	1
136	136	167	24	1.734806e+02	2.651943e+01	1.256545e-01	1.325971e-01	1.325971e-01	1
137	137	185	26	1.734806e+02	2.651943e+01	1.232227e-01	1.325971e-01	1.325971e-01	1
138	138	188	27	1.734806e+02	2.651943e+01	1.255814e-01	1.325971e-01	1.325971e-01	1
139	139	177	15	1.734806e+02	2.651943e+01	7.812500e-02	1.325971e-01	1.325971e-01	1
140	140	157	29	1.734806e+02	2.651943e+01	1.559140e-01	1.325971e-01	1.325971e-01	1
141	141	183	42	1.734806e+02	2.651943e+01	1.866667e-01	1.325971e-01	1.325971e-01	1
142	142	199	28	1.734806e+02	2.651943e+01	1.233480e-01	1.325971e-01	1.325971e-01	1
143	143	162	21	1.734806e+02	2.651943e+01	1.147541e-01	1.325971e-01	1.325971e-01	1
144	144	172	29	1.734806e+02	2.651943e+01	1.442786e-01	1.325971e-01	1.325971e-01	1
145	145	184	22	1.734806e+02	2.651943e+01	1.067961e-01	1.325971e-01	1.325971e-01	1
146	146	188	34	1.734806e+02	2.651943e+01	1.531532e-01	1.325971e-01	1.325971e-01	1
147	147	194	21	1.734806e+02	2.651943e+01	9.767442e-02	1.325971e-01	1.325971e-01	1
148	148	163	21	1.734806e+02	2.651943e+01	1.141304e-01	1.325971e-01	1.325971e-01	1
149	149	168	27	1.734806e+02	2.651943e+01	1.384615e-01	1.325971e-01	1.325971e-01	1
150	150	179	25	1.734806e+02	2.651943e+01	1.225490e-01	1.325971e-01	1.325971e-01	1
151	151	190	28	1.734806e+02	2.651943e+01	1.284404e-01	1.325971e-01	1.325971e-01	1
152	152	182	23	1.734806e+02	2.651943e+01	1.121951e-01	1.325971e-01	1.325971e-01	1
153	153	161	34	1.734806e+02	2.651943e+01	1.743590e-01	1.325971e-01	1.325971e-01	1
154	154	162	28	1.734806e+02	2.651943e+01	1.473684e-01	1.325971e-01	1.325971e-01	1
155	155	178	17	1.734806e+02	2.651943e+01	8.717949e-02	1.325971e-01	1.325971e-01	1
156	156	163	20	1.734806e+02	2.651943e+01	1.092896e-01	1.325971e-01	1.325971e-01	1
157	157	175	22	1.734806e+02	2.651943e+01	1.116751e-01	1.325971e-01	1.325971e-01	1
158	158	175	23	1.734806e+02	2.651943e+01	1.161616e-01	1.325971e-01	1.325971e-01	1
159	159	171	29	1.734806e+02	2.651943e+01	1.450000e-01	1.325971e-01	1.325971e-01	1
160	160	181	21	1.734806e+02	2.651943e+01	1.039604e-01	1.325971e-01	1.325971e-01	1
161	161	195	29	1.734806e+02	2.651943e+01	1.294643e-01	1.325971e-01	1.325971e-01	1
162	162	176	37	1.734806e+02	2.651943e+01	1.737089e-01	1.325971e-01	1.325971e-01	1
163	163	160	21	1.734806e+02	2.651943e+01	1.160221e-01	1.325971e-01	1.325971e-01	1
164	164	169	27	1.734806e+02	2.651943e+01	1.377551e-01	1.325971e-01	1.325971e-01	1
165	165	177	31	1.734806e+02	2.651943e+01	1.490385e-01	1.325971e-01	1.325971e-01	1
166	166	182	32	1.734806e+02	2.651943e+01	1.495327e-01	1.325971e-01	1.325971e-01	1
167	167	165	26	1.734806e+02	2.651943e+01	1.361257e-01	1.325971e-01	1.325971e-01	1
168	168	175	32	1.734806e+02	2.651943e+01	1.545894e-01	1.325971e-01	1.325971e-01	1
169	169	194	36	1.734806e+02	2.651943e+01	1.565217e-01	1.325971e-01	1.325971e-01	1
170	170	163	34	1.734806e+02	2.651943e+01	1.725888e-01	1.325971e-01	1.325971e-01	1
171	171	156	33	1.734806e+02	2.651943e+01	1.746032e-01	1.325971e-01	1.325971e-01	1
172	172	178	27	1.734806e+02	2.651943e+01	1.317073e-01	1.325971e-01	1.325971e-01	1
173	173	167	27	1.734806e+02	2.651943e+01	1.391753e-01	1.325971e-01	1.325971e-01	1
174	174	172	27	1.734806e+02	2.651943e+01	1.356784e-01	1.325971e-01	1.325971e-01	1
175	175	159	22	1.734806e+02	2.651943e+01	1.215470e-01	1.325971e-01	1.325971e-01	1
176	176	189	27	1.734806e+02	2.651943e+01	1.250000e-01	1.325971e-01	1.325971e-01	1
177	177	178	25	1.734806e+02	2.651943e+01	1.231527e-01	1.325971e-01	1.325971e-01	1
178	178	180	26	1.734806e+02	2.651943e+01	1.262136e-01	1.325971e-01	1.325971e-01	1
179	179	214	25	1.734806e+02	2.651943e+01	1.046025e-01	1.325971e-01	1.325971e-01	1
180	180	182	23	1.734806e+02	2.651943e+01	1.121951e-01	1.325971e-01	1.325971e-01	1
181	181	179	24	1.734806e+02	2.651943e+01	1.182266e-01	1.325971e-01	1.325971e-01	1
182	182	173	23	1.734806e+02	2.651943e+01	1.173469e-01	1.325971e-01	1.325971e-01	1
183	183	179	24	1.734806e+02	2.651943e+01	1.182266e-01	1.325971e-01	1.325971e-01	1
184	184	190	32	1.734806e+02	2.651943e+01	1.441441e-01	1.325971e-01	1.325971e-01	1
185	185	193	32	1.734806e+02	2.651943e+01	1.422222e-01	1.325971e-01	1.325971e-01	1
186	186	161	35	1.734806e+02	2.651943e+01	1.785714e-01	1.325971e-01	1.325971e-01	1
187	187	171	28	1.734806e+02	2.651943e+01	1.407035e-01	1.325971e-01	1.325971e-01	1
188	188	201	21	1.734806e+02	2.651943e+01	9.459459e-02	1.325971e-01	1.325971e-01	1
189	189	165	21	1.734806e+02	2.651943e+01	1.129032e-01	1.325971e-01	1.325971e-01	1
190	190	173	29	1.734806e+02	2.651943e+01	1.435644e-01	1.325971e-01	1.325971e-01	1
191	191	192	27	1.734806e+02	2.651943e+01	1.232877e-01	1.325971e-01	1.325971e-01	1
192	192	202	23	1.734806e+02	2.651943e+01	1.022222e-01	1.325971e-01	1.325971e-01	1
193	193	174	23	1.734806e+02	2.651943e+01	1.167513e-01	1.325971e-01	1.325971e-01	1
194	194	192	24	1.734806e+02	2.651943e+01	1.111111e-01	1.325971e-01	1.325971e-01	1
195	195	200	27	1.734806e+02	2.651943e+01	1.189427e-01	1.325971e-01	1.325971e-01	1
196	196	179	21	1.734806e+02	2.651943e+01	1.050000e-01	1.325971e-01	1.325971e-01	1
197	197	194	26	1.734806e+02	2.651943e+01	1.181818e-01	1.325971e-01	1.325971e-01	1
198	198	167	30	1.734806e+02	2.651943e+01	1.522843e-01	1.325971e-01	1.325971e-01	1
199	199	188	19	1.734806e+02	2.651943e+01	9.178744e-02	1.325971e-01	1.325971e-01	1
200	200	170	25	1.734806e+02	2.651943e+01	1.282051e-01	1.325971e-01	1.325971e-01	1
