# Supplementary material for: Cochaperones convey the energy of ATP hydrolysis for directional action of Hsp90
Source: Nat Commun. 2024 Jan 17;15:569. doi: 10.1038/s41467-024-44847-6 (PMC10794413; doi:10.1038/s41467-024-44847-6)
Supplement: Supplementary file 6 — Source Data [file 41467_2024_44847_MOESM6_ESM.zip › SourceData_Simulations/1_Simulations_0kT/sim_0kT_mol161of200.txt]

coordinates	60.66	127.11	188.66	127.11
time(s)	frame	Idon(a.u.)	Iacc(a.u.)	Idon ideal(a.u.)	Iacc ideal(a.u.)	FRET	FRET ideal (blurr)	FRET ideal	state sequence
1	1	49	152	4.451848e+01	1.554815e+02	7.562189e-01	7.774076e-01	7.774076e-01	4
2	2	60	173	4.451848e+01	1.554815e+02	7.424893e-01	7.774076e-01	7.774076e-01	4
3	3	42	155	4.451848e+01	1.554815e+02	7.868020e-01	7.774076e-01	7.774076e-01	4
4	4	41	162	4.451848e+01	1.554815e+02	7.980296e-01	7.774076e-01	7.774076e-01	4
5	5	40	157	4.451848e+01	1.554815e+02	7.969543e-01	7.774076e-01	7.774076e-01	4
6	6	47	167	4.451848e+01	1.554815e+02	7.803738e-01	7.774076e-01	7.774076e-01	4
7	7	56	171	4.451848e+01	1.554815e+02	7.533040e-01	7.774076e-01	7.774076e-01	4
8	8	38	167	4.451848e+01	1.554815e+02	8.146341e-01	7.774076e-01	7.774076e-01	4
9	9	47	157	4.451848e+01	1.554815e+02	7.696078e-01	7.774076e-01	7.774076e-01	4
10	10	45	180	4.451848e+01	1.554815e+02	8.000000e-01	7.774076e-01	7.774076e-01	4
11	11	45	165	4.451848e+01	1.554815e+02	7.857143e-01	7.774076e-01	7.774076e-01	4
12	12	75	144	5.846672e+01	1.415333e+02	6.575342e-01	7.076664e-01	7.774076e-01	4
13	13	154	29	1.734460e+02	2.655395e+01	1.584699e-01	1.327698e-01	1.327698e-01	1
14	14	164	35	1.734460e+02	2.655395e+01	1.758794e-01	1.327698e-01	1.327698e-01	1
15	15	170	16	1.734460e+02	2.655395e+01	8.602151e-02	1.327698e-01	1.327698e-01	1
16	16	184	25	1.734460e+02	2.655395e+01	1.196172e-01	1.327698e-01	1.327698e-01	1
17	17	177	35	1.734460e+02	2.655395e+01	1.650943e-01	1.327698e-01	1.327698e-01	1
18	18	178	27	1.734460e+02	2.655395e+01	1.317073e-01	1.327698e-01	1.327698e-01	1
19	19	178	29	1.734460e+02	2.655395e+01	1.400966e-01	1.327698e-01	1.327698e-01	1
20	20	166	14	1.734460e+02	2.655395e+01	7.777778e-02	1.327698e-01	1.327698e-01	1
21	21	181	35	1.734460e+02	2.655395e+01	1.620370e-01	1.327698e-01	1.327698e-01	1
22	22	175	29	1.734460e+02	2.655395e+01	1.421569e-01	1.327698e-01	1.327698e-01	1
23	23	173	30	1.734460e+02	2.655395e+01	1.477833e-01	1.327698e-01	1.327698e-01	1
24	24	162	30	1.734460e+02	2.655395e+01	1.562500e-01	1.327698e-01	1.327698e-01	1
25	25	150	27	1.734460e+02	2.655395e+01	1.525424e-01	1.327698e-01	1.327698e-01	1
26	26	178	27	1.734460e+02	2.655395e+01	1.317073e-01	1.327698e-01	1.327698e-01	1
27	27	180	23	1.734460e+02	2.655395e+01	1.133005e-01	1.327698e-01	1.327698e-01	1
28	28	163	26	1.734460e+02	2.655395e+01	1.375661e-01	1.327698e-01	1.327698e-01	1
29	29	148	31	1.734460e+02	2.655395e+01	1.731844e-01	1.327698e-01	1.327698e-01	1
30	30	145	28	1.734460e+02	2.655395e+01	1.618497e-01	1.327698e-01	1.327698e-01	1
31	31	185	38	1.734460e+02	2.655395e+01	1.704036e-01	1.327698e-01	1.327698e-01	1
32	32	175	26	1.734460e+02	2.655395e+01	1.293532e-01	1.327698e-01	1.327698e-01	1
33	33	160	32	1.734460e+02	2.655395e+01	1.666667e-01	1.327698e-01	1.327698e-01	1
34	34	180	38	1.734460e+02	2.655395e+01	1.743119e-01	1.327698e-01	1.327698e-01	1
35	35	176	27	1.734460e+02	2.655395e+01	1.330049e-01	1.327698e-01	1.327698e-01	1
36	36	195	31	1.734460e+02	2.655395e+01	1.371681e-01	1.327698e-01	1.327698e-01	1
37	37	174	27	1.734460e+02	2.655395e+01	1.343284e-01	1.327698e-01	1.327698e-01	1
38	38	183	25	1.734460e+02	2.655395e+01	1.201923e-01	1.327698e-01	1.327698e-01	1
39	39	165	28	1.734460e+02	2.655395e+01	1.450777e-01	1.327698e-01	1.327698e-01	1
40	40	177	28	1.734460e+02	2.655395e+01	1.365854e-01	1.327698e-01	1.327698e-01	1
41	41	184	30	1.734460e+02	2.655395e+01	1.401869e-01	1.327698e-01	1.327698e-01	1
42	42	183	36	1.734460e+02	2.655395e+01	1.643836e-01	1.327698e-01	1.327698e-01	1
43	43	185	23	1.734460e+02	2.655395e+01	1.105769e-01	1.327698e-01	1.327698e-01	1
44	44	198	25	1.734460e+02	2.655395e+01	1.121076e-01	1.327698e-01	1.327698e-01	1
45	45	173	29	1.734460e+02	2.655395e+01	1.435644e-01	1.327698e-01	1.327698e-01	1
46	46	146	34	1.734460e+02	2.655395e+01	1.888889e-01	1.327698e-01	1.327698e-01	1
47	47	176	22	1.734460e+02	2.655395e+01	1.111111e-01	1.327698e-01	1.327698e-01	1
48	48	173	21	1.734460e+02	2.655395e+01	1.082474e-01	1.327698e-01	1.327698e-01	1
49	49	149	35	1.734460e+02	2.655395e+01	1.902174e-01	1.327698e-01	1.327698e-01	1
50	50	171	26	1.734460e+02	2.655395e+01	1.319797e-01	1.327698e-01	1.327698e-01	1
51	51	148	24	1.734460e+02	2.655395e+01	1.395349e-01	1.327698e-01	1.327698e-01	1
52	52	153	23	1.734460e+02	2.655395e+01	1.306818e-01	1.327698e-01	1.327698e-01	1
53	53	179	22	1.734460e+02	2.655395e+01	1.094527e-01	1.327698e-01	1.327698e-01	1
54	54	158	17	1.734460e+02	2.655395e+01	9.714286e-02	1.327698e-01	1.327698e-01	1
55	55	178	12	1.734460e+02	2.655395e+01	6.315789e-02	1.327698e-01	1.327698e-01	1
56	56	185	28	1.734460e+02	2.655395e+01	1.314554e-01	1.327698e-01	1.327698e-01	1
57	57	181	25	1.734460e+02	2.655395e+01	1.213592e-01	1.327698e-01	1.327698e-01	1
58	58	169	28	1.734460e+02	2.655395e+01	1.421320e-01	1.327698e-01	1.327698e-01	1
59	59	162	28	1.734460e+02	2.655395e+01	1.473684e-01	1.327698e-01	1.327698e-01	1
60	60	174	28	1.734460e+02	2.655395e+01	1.386139e-01	1.327698e-01	1.327698e-01	1
61	61	178	29	1.734460e+02	2.655395e+01	1.400966e-01	1.327698e-01	1.327698e-01	1
62	62	178	29	1.734460e+02	2.655395e+01	1.400966e-01	1.327698e-01	1.327698e-01	1
63	63	178	38	1.734460e+02	2.655395e+01	1.759259e-01	1.327698e-01	1.327698e-01	1
64	64	194	34	1.734460e+02	2.655395e+01	1.491228e-01	1.327698e-01	1.327698e-01	1
65	65	166	26	1.734460e+02	2.655395e+01	1.354167e-01	1.327698e-01	1.327698e-01	1
66	66	177	23	1.734460e+02	2.655395e+01	1.150000e-01	1.327698e-01	1.327698e-01	1
67	67	166	27	1.734460e+02	2.655395e+01	1.398964e-01	1.327698e-01	1.327698e-01	1
68	68	172	36	1.734460e+02	2.655395e+01	1.730769e-01	1.327698e-01	1.327698e-01	1
69	69	189	27	1.734460e+02	2.655395e+01	1.250000e-01	1.327698e-01	1.327698e-01	1
70	70	176	33	1.734460e+02	2.655395e+01	1.578947e-01	1.327698e-01	1.327698e-01	1
71	71	205	31	1.734460e+02	2.655395e+01	1.313559e-01	1.327698e-01	1.327698e-01	1
72	72	158	35	1.734460e+02	2.655395e+01	1.813472e-01	1.327698e-01	1.327698e-01	1
73	73	166	28	1.734460e+02	2.655395e+01	1.443299e-01	1.327698e-01	1.327698e-01	1
74	74	177	26	1.734460e+02	2.655395e+01	1.280788e-01	1.327698e-01	1.327698e-01	1
75	75	185	31	1.734460e+02	2.655395e+01	1.435185e-01	1.327698e-01	1.327698e-01	1
76	76	171	24	1.734460e+02	2.655395e+01	1.230769e-01	1.327698e-01	1.327698e-01	1
77	77	129	27	1.734460e+02	2.655395e+01	1.730769e-01	1.327698e-01	1.327698e-01	1
78	78	147	28	1.734460e+02	2.655395e+01	1.600000e-01	1.327698e-01	1.327698e-01	1
79	79	169	24	1.734460e+02	2.655395e+01	1.243523e-01	1.327698e-01	1.327698e-01	1
80	80	162	25	1.734460e+02	2.655395e+01	1.336898e-01	1.327698e-01	1.327698e-01	1
81	81	181	27	1.734460e+02	2.655395e+01	1.298077e-01	1.327698e-01	1.327698e-01	1
82	82	186	24	1.734460e+02	2.655395e+01	1.142857e-01	1.327698e-01	1.327698e-01	1
83	83	163	22	1.734460e+02	2.655395e+01	1.189189e-01	1.327698e-01	1.327698e-01	1
84	84	163	35	1.734460e+02	2.655395e+01	1.767677e-01	1.327698e-01	1.327698e-01	1
85	85	173	28	1.734460e+02	2.655395e+01	1.393035e-01	1.327698e-01	1.327698e-01	1
86	86	161	25	1.734460e+02	2.655395e+01	1.344086e-01	1.327698e-01	1.327698e-01	1
87	87	162	25	1.734460e+02	2.655395e+01	1.336898e-01	1.327698e-01	1.327698e-01	1
88	88	198	26	1.734460e+02	2.655395e+01	1.160714e-01	1.327698e-01	1.327698e-01	1
89	89	164	35	1.734460e+02	2.655395e+01	1.758794e-01	1.327698e-01	1.327698e-01	1
90	90	166	23	1.734460e+02	2.655395e+01	1.216931e-01	1.327698e-01	1.327698e-01	1
91	91	179	28	1.734460e+02	2.655395e+01	1.352657e-01	1.327698e-01	1.327698e-01	1
92	92	175	24	1.734460e+02	2.655395e+01	1.206030e-01	1.327698e-01	1.327698e-01	1
93	93	172	27	1.734460e+02	2.655395e+01	1.356784e-01	1.327698e-01	1.327698e-01	1
94	94	191	24	1.734460e+02	2.655395e+01	1.116279e-01	1.327698e-01	1.327698e-01	1
95	95	166	30	1.734460e+02	2.655395e+01	1.530612e-01	1.327698e-01	1.327698e-01	1
96	96	163	28	1.734460e+02	2.655395e+01	1.465969e-01	1.327698e-01	1.327698e-01	1
97	97	177	38	1.734460e+02	2.655395e+01	1.767442e-01	1.327698e-01	1.327698e-01	1
98	98	170	22	1.734460e+02	2.655395e+01	1.145833e-01	1.327698e-01	1.327698e-01	1
99	99	162	17	1.734460e+02	2.655395e+01	9.497207e-02	1.327698e-01	1.327698e-01	1
100	100	183	32	1.734460e+02	2.655395e+01	1.488372e-01	1.327698e-01	1.327698e-01	1
101	101	170	26	1.734460e+02	2.655395e+01	1.326531e-01	1.327698e-01	1.327698e-01	1
102	102	169	31	1.734460e+02	2.655395e+01	1.550000e-01	1.327698e-01	1.327698e-01	1
103	103	179	25	1.734460e+02	2.655395e+01	1.225490e-01	1.327698e-01	1.327698e-01	1
104	104	131	33	1.734460e+02	2.655395e+01	2.012195e-01	1.327698e-01	1.327698e-01	1
105	105	185	31	1.734460e+02	2.655395e+01	1.435185e-01	1.327698e-01	1.327698e-01	1
106	106	164	25	1.734460e+02	2.655395e+01	1.322751e-01	1.327698e-01	1.327698e-01	1
107	107	154	36	1.734460e+02	2.655395e+01	1.894737e-01	1.327698e-01	1.327698e-01	1
108	108	151	30	1.734460e+02	2.655395e+01	1.657459e-01	1.327698e-01	1.327698e-01	1
109	109	182	21	1.734460e+02	2.655395e+01	1.034483e-01	1.327698e-01	1.327698e-01	1
110	110	178	22	1.734460e+02	2.655395e+01	1.100000e-01	1.327698e-01	1.327698e-01	1
111	111	172	30	1.734460e+02	2.655395e+01	1.485149e-01	1.327698e-01	1.327698e-01	1
112	112	174	27	1.734460e+02	2.655395e+01	1.343284e-01	1.327698e-01	1.327698e-01	1
113	113	186	38	1.734460e+02	2.655395e+01	1.696429e-01	1.327698e-01	1.327698e-01	1
114	114	193	24	1.734460e+02	2.655395e+01	1.105991e-01	1.327698e-01	1.327698e-01	1
115	115	180	29	1.734460e+02	2.655395e+01	1.387560e-01	1.327698e-01	1.327698e-01	1
116	116	168	21	1.734460e+02	2.655395e+01	1.111111e-01	1.327698e-01	1.327698e-01	1
117	117	167	28	1.734460e+02	2.655395e+01	1.435897e-01	1.327698e-01	1.327698e-01	1
118	118	188	27	1.734460e+02	2.655395e+01	1.255814e-01	1.327698e-01	1.327698e-01	1
119	119	190	30	1.734460e+02	2.655395e+01	1.363636e-01	1.327698e-01	1.327698e-01	1
120	120	170	26	1.734460e+02	2.655395e+01	1.326531e-01	1.327698e-01	1.327698e-01	1
121	121	147	37	1.734460e+02	2.655395e+01	2.010870e-01	1.327698e-01	1.327698e-01	1
122	122	164	30	1.734460e+02	2.655395e+01	1.546392e-01	1.327698e-01	1.327698e-01	1
123	123	176	25	1.734460e+02	2.655395e+01	1.243781e-01	1.327698e-01	1.327698e-01	1
124	124	162	27	1.734460e+02	2.655395e+01	1.428571e-01	1.327698e-01	1.327698e-01	1
125	125	207	35	1.734460e+02	2.655395e+01	1.446281e-01	1.327698e-01	1.327698e-01	1
126	126	173	30	1.734460e+02	2.655395e+01	1.477833e-01	1.327698e-01	1.327698e-01	1
127	127	161	28	1.734460e+02	2.655395e+01	1.481481e-01	1.327698e-01	1.327698e-01	1
128	128	156	24	1.734460e+02	2.655395e+01	1.333333e-01	1.327698e-01	1.327698e-01	1
129	129	169	21	1.734460e+02	2.655395e+01	1.105263e-01	1.327698e-01	1.327698e-01	1
130	130	159	31	1.734460e+02	2.655395e+01	1.631579e-01	1.327698e-01	1.327698e-01	1
131	131	185	15	1.734460e+02	2.655395e+01	7.500000e-02	1.327698e-01	1.327698e-01	1
132	132	177	32	1.734460e+02	2.655395e+01	1.531100e-01	1.327698e-01	1.327698e-01	1
133	133	178	30	1.734460e+02	2.655395e+01	1.442308e-01	1.327698e-01	1.327698e-01	1
134	134	154	23	1.734460e+02	2.655395e+01	1.299435e-01	1.327698e-01	1.327698e-01	1
135	135	161	32	1.734460e+02	2.655395e+01	1.658031e-01	1.327698e-01	1.327698e-01	1
136	136	185	21	1.734460e+02	2.655395e+01	1.019417e-01	1.327698e-01	1.327698e-01	1
137	137	186	13	1.734460e+02	2.655395e+01	6.532663e-02	1.327698e-01	1.327698e-01	1
138	138	164	30	1.734460e+02	2.655395e+01	1.546392e-01	1.327698e-01	1.327698e-01	1
139	139	162	36	1.734460e+02	2.655395e+01	1.818182e-01	1.327698e-01	1.327698e-01	1
140	140	167	27	1.734460e+02	2.655395e+01	1.391753e-01	1.327698e-01	1.327698e-01	1
141	141	172	31	1.734460e+02	2.655395e+01	1.527094e-01	1.327698e-01	1.327698e-01	1
142	142	167	27	1.734460e+02	2.655395e+01	1.391753e-01	1.327698e-01	1.327698e-01	1
143	143	156	24	1.734460e+02	2.655395e+01	1.333333e-01	1.327698e-01	1.327698e-01	1
144	144	178	28	1.734460e+02	2.655395e+01	1.359223e-01	1.327698e-01	1.327698e-01	1
145	145	186	19	1.734460e+02	2.655395e+01	9.268293e-02	1.327698e-01	1.327698e-01	1
146	146	185	29	1.734460e+02	2.655395e+01	1.355140e-01	1.327698e-01	1.327698e-01	1
147	147	190	28	1.734460e+02	2.655395e+01	1.284404e-01	1.327698e-01	1.327698e-01	1
148	148	178	28	1.734460e+02	2.655395e+01	1.359223e-01	1.327698e-01	1.327698e-01	1
149	149	151	22	1.734460e+02	2.655395e+01	1.271676e-01	1.327698e-01	1.327698e-01	1
150	150	169	32	1.538690e+02	4.613098e+01	1.592040e-01	2.306549e-01	1.327698e-01	1
151	151	44	142	4.451848e+01	1.554815e+02	7.634409e-01	7.774076e-01	7.774076e-01	4
152	152	42	182	4.451848e+01	1.554815e+02	8.125000e-01	7.774076e-01	7.774076e-01	4
153	153	47	150	4.451848e+01	1.554815e+02	7.614213e-01	7.774076e-01	7.774076e-01	4
154	154	48	175	4.451848e+01	1.554815e+02	7.847534e-01	7.774076e-01	7.774076e-01	4
155	155	38	163	4.451848e+01	1.554815e+02	8.109453e-01	7.774076e-01	7.774076e-01	4
156	156	55	163	4.451848e+01	1.554815e+02	7.477064e-01	7.774076e-01	7.774076e-01	4
157	157	38	158	4.451848e+01	1.554815e+02	8.061224e-01	7.774076e-01	7.774076e-01	4
158	158	41	151	4.451848e+01	1.554815e+02	7.864583e-01	7.774076e-01	7.774076e-01	4
159	159	46	176	4.451848e+01	1.554815e+02	7.927928e-01	7.774076e-01	7.774076e-01	4
160	160	42	171	4.451848e+01	1.554815e+02	8.028169e-01	7.774076e-01	7.774076e-01	4
161	161	42	164	4.451848e+01	1.554815e+02	7.961165e-01	7.774076e-01	7.774076e-01	4
162	162	47	156	4.451848e+01	1.554815e+02	7.684729e-01	7.774076e-01	7.774076e-01	4
163	163	33	187	4.451848e+01	1.554815e+02	8.500000e-01	7.774076e-01	7.774076e-01	4
164	164	52	159	4.451848e+01	1.554815e+02	7.535545e-01	7.774076e-01	7.774076e-01	4
165	165	63	123	6.775815e+01	1.322418e+02	6.612903e-01	6.612092e-01	7.774076e-01	4
166	166	166	30	1.734460e+02	2.655395e+01	1.530612e-01	1.327698e-01	1.327698e-01	1
167	167	164	31	1.734460e+02	2.655395e+01	1.589744e-01	1.327698e-01	1.327698e-01	1
168	168	177	36	1.734460e+02	2.655395e+01	1.690141e-01	1.327698e-01	1.327698e-01	1
169	169	182	32	1.734460e+02	2.655395e+01	1.495327e-01	1.327698e-01	1.327698e-01	1
170	170	180	17	1.734460e+02	2.655395e+01	8.629442e-02	1.327698e-01	1.327698e-01	1
171	171	174	22	1.734460e+02	2.655395e+01	1.122449e-01	1.327698e-01	1.327698e-01	1
172	172	197	25	1.734460e+02	2.655395e+01	1.126126e-01	1.327698e-01	1.327698e-01	1
173	173	199	30	1.734460e+02	2.655395e+01	1.310044e-01	1.327698e-01	1.327698e-01	1
174	174	154	33	1.734460e+02	2.655395e+01	1.764706e-01	1.327698e-01	1.327698e-01	1
175	175	188	20	1.734460e+02	2.655395e+01	9.615385e-02	1.327698e-01	1.327698e-01	1
176	176	176	22	1.734460e+02	2.655395e+01	1.111111e-01	1.327698e-01	1.327698e-01	1
177	177	178	24	1.734460e+02	2.655395e+01	1.188119e-01	1.327698e-01	1.327698e-01	1
178	178	169	28	1.734460e+02	2.655395e+01	1.421320e-01	1.327698e-01	1.327698e-01	1
179	179	173	26	1.734460e+02	2.655395e+01	1.306533e-01	1.327698e-01	1.327698e-01	1
180	180	151	29	1.734460e+02	2.655395e+01	1.611111e-01	1.327698e-01	1.327698e-01	1
181	181	161	19	1.734460e+02	2.655395e+01	1.055556e-01	1.327698e-01	1.327698e-01	1
182	182	189	35	1.734460e+02	2.655395e+01	1.562500e-01	1.327698e-01	1.327698e-01	1
183	183	162	26	1.734460e+02	2.655395e+01	1.382979e-01	1.327698e-01	1.327698e-01	1
184	184	189	24	1.734460e+02	2.655395e+01	1.126761e-01	1.327698e-01	1.327698e-01	1
185	185	171	31	1.734460e+02	2.655395e+01	1.534653e-01	1.327698e-01	1.327698e-01	1
186	186	171	26	1.734460e+02	2.655395e+01	1.319797e-01	1.327698e-01	1.327698e-01	1
187	187	172	30	1.734460e+02	2.655395e+01	1.485149e-01	1.327698e-01	1.327698e-01	1
188	188	178	24	1.734460e+02	2.655395e+01	1.188119e-01	1.327698e-01	1.327698e-01	1
189	189	166	29	1.734460e+02	2.655395e+01	1.487179e-01	1.327698e-01	1.327698e-01	1
190	190	152	38	1.734460e+02	2.655395e+01	2.000000e-01	1.327698e-01	1.327698e-01	1
191	191	185	18	1.734460e+02	2.655395e+01	8.866995e-02	1.327698e-01	1.327698e-01	1
192	192	158	19	1.734460e+02	2.655395e+01	1.073446e-01	1.327698e-01	1.327698e-01	1
193	193	168	27	1.734460e+02	2.655395e+01	1.384615e-01	1.327698e-01	1.327698e-01	1
194	194	166	30	1.734460e+02	2.655395e+01	1.530612e-01	1.327698e-01	1.327698e-01	1
195	195	156	20	1.734460e+02	2.655395e+01	1.136364e-01	1.327698e-01	1.327698e-01	1
196	196	178	35	1.734460e+02	2.655395e+01	1.643192e-01	1.327698e-01	1.327698e-01	1
197	197	145	23	1.734460e+02	2.655395e+01	1.369048e-01	1.327698e-01	1.327698e-01	1
198	198	176	30	1.734460e+02	2.655395e+01	1.456311e-01	1.327698e-01	1.327698e-01	1
199	199	145	46	1.734460e+02	2.655395e+01	2.408377e-01	1.327698e-01	1.327698e-01	1
200	200	186	26	1.734460e+02	2.655395e+01	1.226415e-01	1.327698e-01	1.327698e-01	1
