# Supplementary material for: Cochaperones convey the energy of ATP hydrolysis for directional action of Hsp90
Source: Nat Commun. 2024 Jan 17;15:569. doi: 10.1038/s41467-024-44847-6 (PMC10794413; doi:10.1038/s41467-024-44847-6)
Supplement: Supplementary file 6 — Source Data [file 41467_2024_44847_MOESM6_ESM.zip › SourceData_Simulations/1_Simulations_0kT/sim_0kT_mol162of200.txt]

coordinates	54.53	54.58	182.53	54.58
time(s)	frame	Idon(a.u.)	Iacc(a.u.)	Idon ideal(a.u.)	Iacc ideal(a.u.)	FRET	FRET ideal (blurr)	FRET ideal	state sequence
1	1	54	157	5.433159e+01	1.456684e+02	7.440758e-01	7.283420e-01	7.283420e-01	4
2	2	66	145	5.433159e+01	1.456684e+02	6.872038e-01	7.283420e-01	7.283420e-01	4
3	3	58	131	5.433159e+01	1.456684e+02	6.931217e-01	7.283420e-01	7.283420e-01	4
4	4	53	143	5.433159e+01	1.456684e+02	7.295918e-01	7.283420e-01	7.283420e-01	4
5	5	43	142	5.433159e+01	1.456684e+02	7.675676e-01	7.283420e-01	7.283420e-01	4
6	6	54	147	5.433159e+01	1.456684e+02	7.313433e-01	7.283420e-01	7.283420e-01	4
7	7	51	148	5.433159e+01	1.456684e+02	7.437186e-01	7.283420e-01	7.283420e-01	4
8	8	41	148	5.433159e+01	1.456684e+02	7.830688e-01	7.283420e-01	7.283420e-01	4
9	9	47	132	5.433159e+01	1.456684e+02	7.374302e-01	7.283420e-01	7.283420e-01	4
10	10	48	153	5.433159e+01	1.456684e+02	7.611940e-01	7.283420e-01	7.283420e-01	4
11	11	65	150	5.433159e+01	1.456684e+02	6.976744e-01	7.283420e-01	7.283420e-01	4
12	12	56	164	5.433159e+01	1.456684e+02	7.454545e-01	7.283420e-01	7.283420e-01	4
13	13	34	148	5.433159e+01	1.456684e+02	8.131868e-01	7.283420e-01	7.283420e-01	4
14	14	46	171	5.433159e+01	1.456684e+02	7.880184e-01	7.283420e-01	7.283420e-01	4
15	15	35	173	5.433159e+01	1.456684e+02	8.317308e-01	7.283420e-01	7.283420e-01	4
16	16	67	139	5.433159e+01	1.456684e+02	6.747573e-01	7.283420e-01	7.283420e-01	4
17	17	60	150	5.433159e+01	1.456684e+02	7.142857e-01	7.283420e-01	7.283420e-01	4
18	18	54	156	5.433159e+01	1.456684e+02	7.428571e-01	7.283420e-01	7.283420e-01	4
19	19	55	129	5.433159e+01	1.456684e+02	7.010870e-01	7.283420e-01	7.283420e-01	4
20	20	50	160	5.433159e+01	1.456684e+02	7.619048e-01	7.283420e-01	7.283420e-01	4
21	21	60	133	5.433159e+01	1.456684e+02	6.891192e-01	7.283420e-01	7.283420e-01	4
22	22	52	129	5.433159e+01	1.456684e+02	7.127072e-01	7.283420e-01	7.283420e-01	4
23	23	49	156	5.433159e+01	1.456684e+02	7.609756e-01	7.283420e-01	7.283420e-01	4
24	24	55	154	5.433159e+01	1.456684e+02	7.368421e-01	7.283420e-01	7.283420e-01	4
25	25	60	145	5.433159e+01	1.456684e+02	7.073171e-01	7.283420e-01	7.283420e-01	4
26	26	53	135	5.433159e+01	1.456684e+02	7.180851e-01	7.283420e-01	7.283420e-01	4
27	27	51	159	5.433159e+01	1.456684e+02	7.571429e-01	7.283420e-01	7.283420e-01	4
28	28	60	170	5.433159e+01	1.456684e+02	7.391304e-01	7.283420e-01	7.283420e-01	4
29	29	46	147	5.433159e+01	1.456684e+02	7.616580e-01	7.283420e-01	7.283420e-01	4
30	30	55	117	5.433159e+01	1.456684e+02	6.802326e-01	7.283420e-01	7.283420e-01	4
31	31	59	153	5.433159e+01	1.456684e+02	7.216981e-01	7.283420e-01	7.283420e-01	4
32	32	65	141	5.433159e+01	1.456684e+02	6.844660e-01	7.283420e-01	7.283420e-01	4
33	33	53	149	5.433159e+01	1.456684e+02	7.376238e-01	7.283420e-01	7.283420e-01	4
34	34	46	134	5.433159e+01	1.456684e+02	7.444444e-01	7.283420e-01	7.283420e-01	4
35	35	61	142	5.433159e+01	1.456684e+02	6.995074e-01	7.283420e-01	7.283420e-01	4
36	36	56	151	5.433159e+01	1.456684e+02	7.294686e-01	7.283420e-01	7.283420e-01	4
37	37	62	130	5.433159e+01	1.456684e+02	6.770833e-01	7.283420e-01	7.283420e-01	4
38	38	57	139	5.433159e+01	1.456684e+02	7.091837e-01	7.283420e-01	7.283420e-01	4
39	39	42	137	5.433159e+01	1.456684e+02	7.653631e-01	7.283420e-01	7.283420e-01	4
40	40	53	139	5.433159e+01	1.456684e+02	7.239583e-01	7.283420e-01	7.283420e-01	4
41	41	53	144	5.433159e+01	1.456684e+02	7.309645e-01	7.283420e-01	7.283420e-01	4
42	42	56	151	5.433159e+01	1.456684e+02	7.294686e-01	7.283420e-01	7.283420e-01	4
43	43	55	138	5.433159e+01	1.456684e+02	7.150259e-01	7.283420e-01	7.283420e-01	4
44	44	70	150	5.433159e+01	1.456684e+02	6.818182e-01	7.283420e-01	7.283420e-01	4
45	45	64	132	5.433159e+01	1.456684e+02	6.734694e-01	7.283420e-01	7.283420e-01	4
46	46	70	167	5.433159e+01	1.456684e+02	7.046414e-01	7.283420e-01	7.283420e-01	4
47	47	43	148	5.433159e+01	1.456684e+02	7.748691e-01	7.283420e-01	7.283420e-01	4
48	48	61	148	5.433159e+01	1.456684e+02	7.081340e-01	7.283420e-01	7.283420e-01	4
49	49	61	145	5.433159e+01	1.456684e+02	7.038835e-01	7.283420e-01	7.283420e-01	4
50	50	43	157	5.433159e+01	1.456684e+02	7.850000e-01	7.283420e-01	7.283420e-01	4
51	51	61	168	5.433159e+01	1.456684e+02	7.336245e-01	7.283420e-01	7.283420e-01	4
52	52	68	158	5.433159e+01	1.456684e+02	6.991150e-01	7.283420e-01	7.283420e-01	4
53	53	49	147	5.433159e+01	1.456684e+02	7.500000e-01	7.283420e-01	7.283420e-01	4
54	54	49	138	5.433159e+01	1.456684e+02	7.379679e-01	7.283420e-01	7.283420e-01	4
55	55	39	154	5.433159e+01	1.456684e+02	7.979275e-01	7.283420e-01	7.283420e-01	4
56	56	54	122	5.433159e+01	1.456684e+02	6.931818e-01	7.283420e-01	7.283420e-01	4
57	57	54	144	5.433159e+01	1.456684e+02	7.272727e-01	7.283420e-01	7.283420e-01	4
58	58	67	157	5.433159e+01	1.456684e+02	7.008929e-01	7.283420e-01	7.283420e-01	4
59	59	52	157	5.433159e+01	1.456684e+02	7.511962e-01	7.283420e-01	7.283420e-01	4
60	60	47	168	5.433159e+01	1.456684e+02	7.813953e-01	7.283420e-01	7.283420e-01	4
61	61	52	125	5.433159e+01	1.456684e+02	7.062147e-01	7.283420e-01	7.283420e-01	4
62	62	56	151	5.433159e+01	1.456684e+02	7.294686e-01	7.283420e-01	7.283420e-01	4
63	63	54	142	5.433159e+01	1.456684e+02	7.244898e-01	7.283420e-01	7.283420e-01	4
64	64	56	125	5.433159e+01	1.456684e+02	6.906077e-01	7.283420e-01	7.283420e-01	4
65	65	52	134	5.433159e+01	1.456684e+02	7.204301e-01	7.283420e-01	7.283420e-01	4
66	66	55	174	5.433159e+01	1.456684e+02	7.598253e-01	7.283420e-01	7.283420e-01	4
67	67	61	148	5.433159e+01	1.456684e+02	7.081340e-01	7.283420e-01	7.283420e-01	4
68	68	57	150	5.433159e+01	1.456684e+02	7.246377e-01	7.283420e-01	7.283420e-01	4
69	69	41	157	5.433159e+01	1.456684e+02	7.929293e-01	7.283420e-01	7.283420e-01	4
70	70	42	134	5.433159e+01	1.456684e+02	7.613636e-01	7.283420e-01	7.283420e-01	4
71	71	56	136	5.433159e+01	1.456684e+02	7.083333e-01	7.283420e-01	7.283420e-01	4
72	72	63	155	5.433159e+01	1.456684e+02	7.110092e-01	7.283420e-01	7.283420e-01	4
73	73	59	156	5.433159e+01	1.456684e+02	7.255814e-01	7.283420e-01	7.283420e-01	4
74	74	50	167	5.433159e+01	1.456684e+02	7.695853e-01	7.283420e-01	7.283420e-01	4
75	75	56	146	5.433159e+01	1.456684e+02	7.227723e-01	7.283420e-01	7.283420e-01	4
76	76	58	149	5.433159e+01	1.456684e+02	7.198068e-01	7.283420e-01	7.283420e-01	4
77	77	64	144	5.433159e+01	1.456684e+02	6.923077e-01	7.283420e-01	7.283420e-01	4
78	78	66	167	5.433159e+01	1.456684e+02	7.167382e-01	7.283420e-01	7.283420e-01	4
79	79	54	166	5.433159e+01	1.456684e+02	7.545455e-01	7.283420e-01	7.283420e-01	4
80	80	44	151	5.433159e+01	1.456684e+02	7.743590e-01	7.283420e-01	7.283420e-01	4
81	81	53	142	5.433159e+01	1.456684e+02	7.282051e-01	7.283420e-01	7.283420e-01	4
82	82	55	159	5.433159e+01	1.456684e+02	7.429907e-01	7.283420e-01	7.283420e-01	4
83	83	60	152	5.433159e+01	1.456684e+02	7.169811e-01	7.283420e-01	7.283420e-01	4
84	84	58	165	5.433159e+01	1.456684e+02	7.399103e-01	7.283420e-01	7.283420e-01	4
85	85	49	132	5.433159e+01	1.456684e+02	7.292818e-01	7.283420e-01	7.283420e-01	4
86	86	44	142	5.433159e+01	1.456684e+02	7.634409e-01	7.283420e-01	7.283420e-01	4
87	87	65	154	5.433159e+01	1.456684e+02	7.031963e-01	7.283420e-01	7.283420e-01	4
88	88	53	144	5.433159e+01	1.456684e+02	7.309645e-01	7.283420e-01	7.283420e-01	4
89	89	51	125	5.433159e+01	1.456684e+02	7.102273e-01	7.283420e-01	7.283420e-01	4
90	90	54	135	5.433159e+01	1.456684e+02	7.142857e-01	7.283420e-01	7.283420e-01	4
91	91	58	133	5.433159e+01	1.456684e+02	6.963351e-01	7.283420e-01	7.283420e-01	4
92	92	67	127	5.433159e+01	1.456684e+02	6.546392e-01	7.283420e-01	7.283420e-01	4
93	93	61	138	5.433159e+01	1.456684e+02	6.934673e-01	7.283420e-01	7.283420e-01	4
94	94	46	128	5.433159e+01	1.456684e+02	7.356322e-01	7.283420e-01	7.283420e-01	4
95	95	60	150	5.433159e+01	1.456684e+02	7.142857e-01	7.283420e-01	7.283420e-01	4
96	96	49	172	5.433159e+01	1.456684e+02	7.782805e-01	7.283420e-01	7.283420e-01	4
97	97	50	150	5.433159e+01	1.456684e+02	7.500000e-01	7.283420e-01	7.283420e-01	4
98	98	61	157	5.433159e+01	1.456684e+02	7.201835e-01	7.283420e-01	7.283420e-01	4
99	99	58	155	5.433159e+01	1.456684e+02	7.276995e-01	7.283420e-01	7.283420e-01	4
100	100	49	142	5.433159e+01	1.456684e+02	7.434555e-01	7.283420e-01	7.283420e-01	4
101	101	38	134	5.433159e+01	1.456684e+02	7.790698e-01	7.283420e-01	7.283420e-01	4
102	102	54	136	5.433159e+01	1.456684e+02	7.157895e-01	7.283420e-01	7.283420e-01	4
103	103	63	142	5.433159e+01	1.456684e+02	6.926829e-01	7.283420e-01	7.283420e-01	4
104	104	55	147	5.433159e+01	1.456684e+02	7.277228e-01	7.283420e-01	7.283420e-01	4
105	105	61	162	5.433159e+01	1.456684e+02	7.264574e-01	7.283420e-01	7.283420e-01	4
106	106	40	139	5.433159e+01	1.456684e+02	7.765363e-01	7.283420e-01	7.283420e-01	4
107	107	53	160	5.433159e+01	1.456684e+02	7.511737e-01	7.283420e-01	7.283420e-01	4
108	108	70	145	5.433159e+01	1.456684e+02	6.744186e-01	7.283420e-01	7.283420e-01	4
109	109	58	129	5.433159e+01	1.456684e+02	6.898396e-01	7.283420e-01	7.283420e-01	4
110	110	60	159	5.433159e+01	1.456684e+02	7.260274e-01	7.283420e-01	7.283420e-01	4
111	111	53	161	5.433159e+01	1.456684e+02	7.523364e-01	7.283420e-01	7.283420e-01	4
112	112	60	141	5.433159e+01	1.456684e+02	7.014925e-01	7.283420e-01	7.283420e-01	4
113	113	57	151	5.433159e+01	1.456684e+02	7.259615e-01	7.283420e-01	7.283420e-01	4
114	114	56	160	5.433159e+01	1.456684e+02	7.407407e-01	7.283420e-01	7.283420e-01	4
115	115	56	166	5.433159e+01	1.456684e+02	7.477477e-01	7.283420e-01	7.283420e-01	4
116	116	54	159	5.433159e+01	1.456684e+02	7.464789e-01	7.283420e-01	7.283420e-01	4
117	117	48	143	5.433159e+01	1.456684e+02	7.486911e-01	7.283420e-01	7.283420e-01	4
118	118	49	149	5.433159e+01	1.456684e+02	7.525253e-01	7.283420e-01	7.283420e-01	4
119	119	46	145	5.433159e+01	1.456684e+02	7.591623e-01	7.283420e-01	7.283420e-01	4
120	120	47	130	5.433159e+01	1.456684e+02	7.344633e-01	7.283420e-01	7.283420e-01	4
121	121	54	161	5.433159e+01	1.456684e+02	7.488372e-01	7.283420e-01	7.283420e-01	4
122	122	46	133	5.433159e+01	1.456684e+02	7.430168e-01	7.283420e-01	7.283420e-01	4
123	123	55	163	5.433159e+01	1.456684e+02	7.477064e-01	7.283420e-01	7.283420e-01	4
124	124	48	154	5.433159e+01	1.456684e+02	7.623762e-01	7.283420e-01	7.283420e-01	4
125	125	43	130	5.433159e+01	1.456684e+02	7.514451e-01	7.283420e-01	7.283420e-01	4
126	126	46	160	5.433159e+01	1.456684e+02	7.766990e-01	7.283420e-01	7.283420e-01	4
127	127	67	155	5.433159e+01	1.456684e+02	6.981982e-01	7.283420e-01	7.283420e-01	4
128	128	53	141	5.433159e+01	1.456684e+02	7.268041e-01	7.283420e-01	7.283420e-01	4
129	129	52	143	5.433159e+01	1.456684e+02	7.333333e-01	7.283420e-01	7.283420e-01	4
130	130	62	151	5.433159e+01	1.456684e+02	7.089202e-01	7.283420e-01	7.283420e-01	4
131	131	52	135	5.433159e+01	1.456684e+02	7.219251e-01	7.283420e-01	7.283420e-01	4
132	132	51	149	5.433159e+01	1.456684e+02	7.450000e-01	7.283420e-01	7.283420e-01	4
133	133	61	131	5.433159e+01	1.456684e+02	6.822917e-01	7.283420e-01	7.283420e-01	4
134	134	53	147	5.433159e+01	1.456684e+02	7.350000e-01	7.283420e-01	7.283420e-01	4
135	135	57	150	5.433159e+01	1.456684e+02	7.246377e-01	7.283420e-01	7.283420e-01	4
136	136	52	145	5.433159e+01	1.456684e+02	7.360406e-01	7.283420e-01	7.283420e-01	4
137	137	70	132	5.433159e+01	1.456684e+02	6.534653e-01	7.283420e-01	7.283420e-01	4
138	138	47	149	5.433159e+01	1.456684e+02	7.602041e-01	7.283420e-01	7.283420e-01	4
139	139	47	159	5.433159e+01	1.456684e+02	7.718447e-01	7.283420e-01	7.283420e-01	4
140	140	41	161	5.433159e+01	1.456684e+02	7.970297e-01	7.283420e-01	7.283420e-01	4
141	141	66	155	5.433159e+01	1.456684e+02	7.013575e-01	7.283420e-01	7.283420e-01	4
142	142	55	162	5.433159e+01	1.456684e+02	7.465438e-01	7.283420e-01	7.283420e-01	4
143	143	54	152	5.433159e+01	1.456684e+02	7.378641e-01	7.283420e-01	7.283420e-01	4
144	144	46	146	5.433159e+01	1.456684e+02	7.604167e-01	7.283420e-01	7.283420e-01	4
145	145	57	160	5.433159e+01	1.456684e+02	7.373272e-01	7.283420e-01	7.283420e-01	4
146	146	61	156	5.433159e+01	1.456684e+02	7.188940e-01	7.283420e-01	7.283420e-01	4
147	147	158	36	1.611165e+02	3.888347e+01	1.855670e-01	1.944174e-01	3.545221e-02	1
148	148	215	7	1.929096e+02	7.090442e+00	3.153153e-02	3.545221e-02	3.545221e-02	1
149	149	206	8	1.929096e+02	7.090442e+00	3.738318e-02	3.545221e-02	3.545221e-02	1
150	150	207	7	1.929096e+02	7.090442e+00	3.271028e-02	3.545221e-02	3.545221e-02	1
151	151	199	7	1.929096e+02	7.090442e+00	3.398058e-02	3.545221e-02	3.545221e-02	1
152	152	182	3	1.929096e+02	7.090442e+00	1.621622e-02	3.545221e-02	3.545221e-02	1
153	153	208	9	1.929096e+02	7.090442e+00	4.147465e-02	3.545221e-02	3.545221e-02	1
154	154	187	6	1.929096e+02	7.090442e+00	3.108808e-02	3.545221e-02	3.545221e-02	1
155	155	191	9	1.929096e+02	7.090442e+00	4.500000e-02	3.545221e-02	3.545221e-02	1
156	156	206	6	1.929096e+02	7.090442e+00	2.830189e-02	3.545221e-02	3.545221e-02	1
157	157	202	7	1.929096e+02	7.090442e+00	3.349282e-02	3.545221e-02	3.545221e-02	1
158	158	176	3	1.929096e+02	7.090442e+00	1.675978e-02	3.545221e-02	3.545221e-02	1
159	159	199	7	1.929096e+02	7.090442e+00	3.398058e-02	3.545221e-02	3.545221e-02	1
160	160	201	6	1.929096e+02	7.090442e+00	2.898551e-02	3.545221e-02	3.545221e-02	1
161	161	192	7	1.929096e+02	7.090442e+00	3.517588e-02	3.545221e-02	3.545221e-02	1
162	162	175	11	1.929096e+02	7.090442e+00	5.913978e-02	3.545221e-02	3.545221e-02	1
163	163	197	4	1.929096e+02	7.090442e+00	1.990050e-02	3.545221e-02	3.545221e-02	1
164	164	200	4	1.929096e+02	7.090442e+00	1.960784e-02	3.545221e-02	3.545221e-02	1
165	165	191	7	1.929096e+02	7.090442e+00	3.535354e-02	3.545221e-02	3.545221e-02	1
166	166	234	5	1.929096e+02	7.090442e+00	2.092050e-02	3.545221e-02	3.545221e-02	1
167	167	193	6	1.929096e+02	7.090442e+00	3.015075e-02	3.545221e-02	3.545221e-02	1
168	168	205	7	1.929096e+02	7.090442e+00	3.301887e-02	3.545221e-02	3.545221e-02	1
169	169	188	13	1.929096e+02	7.090442e+00	6.467662e-02	3.545221e-02	3.545221e-02	1
170	170	198	9	1.929096e+02	7.090442e+00	4.347826e-02	3.545221e-02	3.545221e-02	1
171	171	199	5	1.929096e+02	7.090442e+00	2.450980e-02	3.545221e-02	3.545221e-02	1
172	172	175	8	1.929096e+02	7.090442e+00	4.371585e-02	3.545221e-02	3.545221e-02	1
173	173	200	12	1.929096e+02	7.090442e+00	5.660377e-02	3.545221e-02	3.545221e-02	1
174	174	225	7	1.929096e+02	7.090442e+00	3.017241e-02	3.545221e-02	3.545221e-02	1
175	175	190	9	1.929096e+02	7.090442e+00	4.522613e-02	3.545221e-02	3.545221e-02	1
176	176	224	12	1.929096e+02	7.090442e+00	5.084746e-02	3.545221e-02	3.545221e-02	1
177	177	171	9	1.929096e+02	7.090442e+00	5.000000e-02	3.545221e-02	3.545221e-02	1
178	178	184	7	1.929096e+02	7.090442e+00	3.664921e-02	3.545221e-02	3.545221e-02	1
179	179	183	7	1.929096e+02	7.090442e+00	3.684211e-02	3.545221e-02	3.545221e-02	1
180	180	211	7	1.929096e+02	7.090442e+00	3.211009e-02	3.545221e-02	3.545221e-02	1
181	181	187	8	1.929096e+02	7.090442e+00	4.102564e-02	3.545221e-02	3.545221e-02	1
182	182	199	7	1.929096e+02	7.090442e+00	3.398058e-02	3.545221e-02	3.545221e-02	1
183	183	178	6	1.929096e+02	7.090442e+00	3.260870e-02	3.545221e-02	3.545221e-02	1
184	184	195	12	1.929096e+02	7.090442e+00	5.797101e-02	3.545221e-02	3.545221e-02	1
185	185	177	6	1.929096e+02	7.090442e+00	3.278689e-02	3.545221e-02	3.545221e-02	1
186	186	189	5	1.929096e+02	7.090442e+00	2.577320e-02	3.545221e-02	3.545221e-02	1
187	187	212	5	1.929096e+02	7.090442e+00	2.304147e-02	3.545221e-02	3.545221e-02	1
188	188	181	4	1.929096e+02	7.090442e+00	2.162162e-02	3.545221e-02	3.545221e-02	1
189	189	193	6	1.929096e+02	7.090442e+00	3.015075e-02	3.545221e-02	3.545221e-02	1
190	190	191	7	1.929096e+02	7.090442e+00	3.535354e-02	3.545221e-02	3.545221e-02	1
191	191	186	7	1.929096e+02	7.090442e+00	3.626943e-02	3.545221e-02	3.545221e-02	1
192	192	100	103	1.020661e+02	9.793393e+01	5.073892e-01	4.896697e-01	7.283420e-01	4
193	193	47	133	5.433159e+01	1.456684e+02	7.388889e-01	7.283420e-01	7.283420e-01	4
194	194	56	128	5.433159e+01	1.456684e+02	6.956522e-01	7.283420e-01	7.283420e-01	4
195	195	59	142	5.433159e+01	1.456684e+02	7.064677e-01	7.283420e-01	7.283420e-01	4
196	196	64	166	5.433159e+01	1.456684e+02	7.217391e-01	7.283420e-01	7.283420e-01	4
197	197	53	151	5.433159e+01	1.456684e+02	7.401961e-01	7.283420e-01	7.283420e-01	4
198	198	46	131	5.433159e+01	1.456684e+02	7.401130e-01	7.283420e-01	7.283420e-01	4
199	199	59	150	5.433159e+01	1.456684e+02	7.177033e-01	7.283420e-01	7.283420e-01	4
200	200	61	148	5.433159e+01	1.456684e+02	7.081340e-01	7.283420e-01	7.283420e-01	4
