# Supplementary material for: Cochaperones convey the energy of ATP hydrolysis for directional action of Hsp90
Source: Nat Commun. 2024 Jan 17;15:569. doi: 10.1038/s41467-024-44847-6 (PMC10794413; doi:10.1038/s41467-024-44847-6)
Supplement: Supplementary file 6 — Source Data [file 41467_2024_44847_MOESM6_ESM.zip › SourceData_Simulations/1_Simulations_0kT/sim_0kT_mol163of200.txt]

coordinates	70.65	54.60	198.65	54.60
time(s)	frame	Idon(a.u.)	Iacc(a.u.)	Idon ideal(a.u.)	Iacc ideal(a.u.)	FRET	FRET ideal (blurr)	FRET ideal	state sequence
1	1	37	161	4.175011e+01	1.582499e+02	8.131313e-01	7.912495e-01	7.912495e-01	4
2	2	32	163	4.175011e+01	1.582499e+02	8.358974e-01	7.912495e-01	7.912495e-01	4
3	3	43	176	4.175011e+01	1.582499e+02	8.036530e-01	7.912495e-01	7.912495e-01	4
4	4	41	165	4.175011e+01	1.582499e+02	8.009709e-01	7.912495e-01	7.912495e-01	4
5	5	46	164	4.175011e+01	1.582499e+02	7.809524e-01	7.912495e-01	7.912495e-01	4
6	6	41	156	4.175011e+01	1.582499e+02	7.918782e-01	7.912495e-01	7.912495e-01	4
7	7	34	173	4.175011e+01	1.582499e+02	8.357488e-01	7.912495e-01	7.912495e-01	4
8	8	57	153	4.175011e+01	1.582499e+02	7.285714e-01	7.912495e-01	7.912495e-01	4
9	9	51	174	4.175011e+01	1.582499e+02	7.733333e-01	7.912495e-01	7.912495e-01	4
10	10	34	163	4.175011e+01	1.582499e+02	8.274112e-01	7.912495e-01	7.912495e-01	4
11	11	43	157	4.175011e+01	1.582499e+02	7.850000e-01	7.912495e-01	7.912495e-01	4
12	12	52	143	4.175011e+01	1.582499e+02	7.333333e-01	7.912495e-01	7.912495e-01	4
13	13	33	177	4.175011e+01	1.582499e+02	8.428571e-01	7.912495e-01	7.912495e-01	4
14	14	27	158	4.175011e+01	1.582499e+02	8.540541e-01	7.912495e-01	7.912495e-01	4
15	15	42	153	4.175011e+01	1.582499e+02	7.846154e-01	7.912495e-01	7.912495e-01	4
16	16	42	140	4.175011e+01	1.582499e+02	7.692308e-01	7.912495e-01	7.912495e-01	4
17	17	34	203	4.175011e+01	1.582499e+02	8.565401e-01	7.912495e-01	7.912495e-01	4
18	18	48	143	4.175011e+01	1.582499e+02	7.486911e-01	7.912495e-01	7.912495e-01	4
19	19	42	152	4.175011e+01	1.582499e+02	7.835052e-01	7.912495e-01	7.912495e-01	4
20	20	39	154	4.175011e+01	1.582499e+02	7.979275e-01	7.912495e-01	7.912495e-01	4
21	21	46	155	4.175011e+01	1.582499e+02	7.711443e-01	7.912495e-01	7.912495e-01	4
22	22	51	164	4.175011e+01	1.582499e+02	7.627907e-01	7.912495e-01	7.912495e-01	4
23	23	43	141	4.175011e+01	1.582499e+02	7.663043e-01	7.912495e-01	7.912495e-01	4
24	24	44	156	4.175011e+01	1.582499e+02	7.800000e-01	7.912495e-01	7.912495e-01	4
25	25	33	159	4.175011e+01	1.582499e+02	8.281250e-01	7.912495e-01	7.912495e-01	4
26	26	46	153	4.175011e+01	1.582499e+02	7.688442e-01	7.912495e-01	7.912495e-01	4
27	27	46	169	4.175011e+01	1.582499e+02	7.860465e-01	7.912495e-01	7.912495e-01	4
28	28	56	162	4.175011e+01	1.582499e+02	7.431193e-01	7.912495e-01	7.912495e-01	4
29	29	34	168	4.175011e+01	1.582499e+02	8.316832e-01	7.912495e-01	7.912495e-01	4
30	30	32	158	4.175011e+01	1.582499e+02	8.315789e-01	7.912495e-01	7.912495e-01	4
31	31	50	182	4.175011e+01	1.582499e+02	7.844828e-01	7.912495e-01	7.912495e-01	4
32	32	40	174	4.175011e+01	1.582499e+02	8.130841e-01	7.912495e-01	7.912495e-01	4
33	33	30	170	4.175011e+01	1.582499e+02	8.500000e-01	7.912495e-01	7.912495e-01	4
34	34	52	156	4.175011e+01	1.582499e+02	7.500000e-01	7.912495e-01	7.912495e-01	4
35	35	37	151	4.175011e+01	1.582499e+02	8.031915e-01	7.912495e-01	7.912495e-01	4
36	36	45	162	4.175011e+01	1.582499e+02	7.826087e-01	7.912495e-01	7.912495e-01	4
37	37	40	154	4.175011e+01	1.582499e+02	7.938144e-01	7.912495e-01	7.912495e-01	4
38	38	54	163	4.175011e+01	1.582499e+02	7.511521e-01	7.912495e-01	7.912495e-01	4
39	39	42	135	4.175011e+01	1.582499e+02	7.627119e-01	7.912495e-01	7.912495e-01	4
40	40	38	172	4.175011e+01	1.582499e+02	8.190476e-01	7.912495e-01	7.912495e-01	4
41	41	50	152	4.175011e+01	1.582499e+02	7.524752e-01	7.912495e-01	7.912495e-01	4
42	42	42	157	4.175011e+01	1.582499e+02	7.889447e-01	7.912495e-01	7.912495e-01	4
43	43	40	155	4.175011e+01	1.582499e+02	7.948718e-01	7.912495e-01	7.912495e-01	4
44	44	47	155	4.175011e+01	1.582499e+02	7.673267e-01	7.912495e-01	7.912495e-01	4
45	45	35	158	4.175011e+01	1.582499e+02	8.186528e-01	7.912495e-01	7.912495e-01	4
46	46	43	171	4.175011e+01	1.582499e+02	7.990654e-01	7.912495e-01	7.912495e-01	4
47	47	43	179	4.175011e+01	1.582499e+02	8.063063e-01	7.912495e-01	7.912495e-01	4
48	48	45	152	4.175011e+01	1.582499e+02	7.715736e-01	7.912495e-01	7.912495e-01	4
49	49	42	135	4.175011e+01	1.582499e+02	7.627119e-01	7.912495e-01	7.912495e-01	4
50	50	36	168	4.175011e+01	1.582499e+02	8.235294e-01	7.912495e-01	7.912495e-01	4
51	51	31	155	4.175011e+01	1.582499e+02	8.333333e-01	7.912495e-01	7.912495e-01	4
52	52	44	153	4.175011e+01	1.582499e+02	7.766497e-01	7.912495e-01	7.912495e-01	4
53	53	34	144	4.175011e+01	1.582499e+02	8.089888e-01	7.912495e-01	7.912495e-01	4
54	54	37	166	4.175011e+01	1.582499e+02	8.177340e-01	7.912495e-01	7.912495e-01	4
55	55	58	134	4.175011e+01	1.582499e+02	6.979167e-01	7.912495e-01	7.912495e-01	4
56	56	42	149	4.175011e+01	1.582499e+02	7.801047e-01	7.912495e-01	7.912495e-01	4
57	57	44	183	4.175011e+01	1.582499e+02	8.061674e-01	7.912495e-01	7.912495e-01	4
58	58	32	156	4.175011e+01	1.582499e+02	8.297872e-01	7.912495e-01	7.912495e-01	4
59	59	44	141	4.175011e+01	1.582499e+02	7.621622e-01	7.912495e-01	7.912495e-01	4
60	60	41	150	4.175011e+01	1.582499e+02	7.853403e-01	7.912495e-01	7.912495e-01	4
61	61	49	155	4.175011e+01	1.582499e+02	7.598039e-01	7.912495e-01	7.912495e-01	4
62	62	52	138	4.175011e+01	1.582499e+02	7.263158e-01	7.912495e-01	7.912495e-01	4
63	63	38	151	4.175011e+01	1.582499e+02	7.989418e-01	7.912495e-01	7.912495e-01	4
64	64	43	148	4.175011e+01	1.582499e+02	7.748691e-01	7.912495e-01	7.912495e-01	4
65	65	42	141	4.175011e+01	1.582499e+02	7.704918e-01	7.912495e-01	7.912495e-01	4
66	66	47	128	4.175011e+01	1.582499e+02	7.314286e-01	7.912495e-01	7.912495e-01	4
67	67	39	154	4.175011e+01	1.582499e+02	7.979275e-01	7.912495e-01	7.912495e-01	4
68	68	46	164	4.175011e+01	1.582499e+02	7.809524e-01	7.912495e-01	7.912495e-01	4
69	69	42	172	4.175011e+01	1.582499e+02	8.037383e-01	7.912495e-01	7.912495e-01	4
70	70	36	168	4.175011e+01	1.582499e+02	8.235294e-01	7.912495e-01	7.912495e-01	4
71	71	40	171	4.175011e+01	1.582499e+02	8.104265e-01	7.912495e-01	7.912495e-01	4
72	72	40	165	4.175011e+01	1.582499e+02	8.048780e-01	7.912495e-01	7.912495e-01	4
73	73	41	175	4.175011e+01	1.582499e+02	8.101852e-01	7.912495e-01	7.912495e-01	4
74	74	49	133	4.175011e+01	1.582499e+02	7.307692e-01	7.912495e-01	7.912495e-01	4
75	75	46	160	4.175011e+01	1.582499e+02	7.766990e-01	7.912495e-01	7.912495e-01	4
76	76	45	172	4.175011e+01	1.582499e+02	7.926267e-01	7.912495e-01	7.912495e-01	4
77	77	40	149	4.175011e+01	1.582499e+02	7.883598e-01	7.912495e-01	7.912495e-01	4
78	78	32	148	4.175011e+01	1.582499e+02	8.222222e-01	7.912495e-01	7.912495e-01	4
79	79	40	164	4.175011e+01	1.582499e+02	8.039216e-01	7.912495e-01	7.912495e-01	4
80	80	48	169	4.175011e+01	1.582499e+02	7.788018e-01	7.912495e-01	7.912495e-01	4
81	81	33	144	4.175011e+01	1.582499e+02	8.135593e-01	7.912495e-01	7.912495e-01	4
82	82	34	143	4.175011e+01	1.582499e+02	8.079096e-01	7.912495e-01	7.912495e-01	4
83	83	32	153	4.175011e+01	1.582499e+02	8.270270e-01	7.912495e-01	7.912495e-01	4
84	84	37	150	4.175011e+01	1.582499e+02	8.021390e-01	7.912495e-01	7.912495e-01	4
85	85	45	157	4.175011e+01	1.582499e+02	7.772277e-01	7.912495e-01	7.912495e-01	4
86	86	94	96	8.171447e+01	1.182855e+02	5.052632e-01	5.914277e-01	7.912495e-01	4
87	87	205	19	1.762625e+02	2.373751e+01	8.482143e-02	1.186876e-01	1.186876e-01	1
88	88	194	23	1.762625e+02	2.373751e+01	1.059908e-01	1.186876e-01	1.186876e-01	1
89	89	170	25	1.762625e+02	2.373751e+01	1.282051e-01	1.186876e-01	1.186876e-01	1
90	90	188	26	1.762625e+02	2.373751e+01	1.214953e-01	1.186876e-01	1.186876e-01	1
91	91	165	28	1.762625e+02	2.373751e+01	1.450777e-01	1.186876e-01	1.186876e-01	1
92	92	181	19	1.762625e+02	2.373751e+01	9.500000e-02	1.186876e-01	1.186876e-01	1
93	93	151	19	1.762625e+02	2.373751e+01	1.117647e-01	1.186876e-01	1.186876e-01	1
94	94	176	22	1.762625e+02	2.373751e+01	1.111111e-01	1.186876e-01	1.186876e-01	1
95	95	180	27	1.762625e+02	2.373751e+01	1.304348e-01	1.186876e-01	1.186876e-01	1
96	96	163	22	1.762625e+02	2.373751e+01	1.189189e-01	1.186876e-01	1.186876e-01	1
97	97	177	30	1.762625e+02	2.373751e+01	1.449275e-01	1.186876e-01	1.186876e-01	1
98	98	158	22	1.762625e+02	2.373751e+01	1.222222e-01	1.186876e-01	1.186876e-01	1
99	99	165	24	1.762625e+02	2.373751e+01	1.269841e-01	1.186876e-01	1.186876e-01	1
100	100	181	27	1.762625e+02	2.373751e+01	1.298077e-01	1.186876e-01	1.186876e-01	1
101	101	181	22	1.762625e+02	2.373751e+01	1.083744e-01	1.186876e-01	1.186876e-01	1
102	102	161	26	1.762625e+02	2.373751e+01	1.390374e-01	1.186876e-01	1.186876e-01	1
103	103	148	32	1.762625e+02	2.373751e+01	1.777778e-01	1.186876e-01	1.186876e-01	1
104	104	183	19	1.762625e+02	2.373751e+01	9.405941e-02	1.186876e-01	1.186876e-01	1
105	105	187	24	1.762625e+02	2.373751e+01	1.137441e-01	1.186876e-01	1.186876e-01	1
106	106	190	24	1.762625e+02	2.373751e+01	1.121495e-01	1.186876e-01	1.186876e-01	1
107	107	155	18	1.762625e+02	2.373751e+01	1.040462e-01	1.186876e-01	1.186876e-01	1
108	108	163	16	1.762625e+02	2.373751e+01	8.938547e-02	1.186876e-01	1.186876e-01	1
109	109	180	29	1.762625e+02	2.373751e+01	1.387560e-01	1.186876e-01	1.186876e-01	1
110	110	173	23	1.762625e+02	2.373751e+01	1.173469e-01	1.186876e-01	1.186876e-01	1
111	111	167	21	1.762625e+02	2.373751e+01	1.117021e-01	1.186876e-01	1.186876e-01	1
112	112	172	18	1.762625e+02	2.373751e+01	9.473684e-02	1.186876e-01	1.186876e-01	1
113	113	197	19	1.762625e+02	2.373751e+01	8.796296e-02	1.186876e-01	1.186876e-01	1
114	114	180	26	1.762625e+02	2.373751e+01	1.262136e-01	1.186876e-01	1.186876e-01	1
115	115	198	25	1.762625e+02	2.373751e+01	1.121076e-01	1.186876e-01	1.186876e-01	1
116	116	183	28	1.762625e+02	2.373751e+01	1.327014e-01	1.186876e-01	1.186876e-01	1
117	117	204	28	1.762625e+02	2.373751e+01	1.206897e-01	1.186876e-01	1.186876e-01	1
118	118	174	29	1.762625e+02	2.373751e+01	1.428571e-01	1.186876e-01	1.186876e-01	1
119	119	171	20	1.762625e+02	2.373751e+01	1.047120e-01	1.186876e-01	1.186876e-01	1
120	120	194	28	1.762625e+02	2.373751e+01	1.261261e-01	1.186876e-01	1.186876e-01	1
121	121	174	11	1.762625e+02	2.373751e+01	5.945946e-02	1.186876e-01	1.186876e-01	1
122	122	164	25	1.762625e+02	2.373751e+01	1.322751e-01	1.186876e-01	1.186876e-01	1
123	123	168	23	1.762625e+02	2.373751e+01	1.204188e-01	1.186876e-01	1.186876e-01	1
124	124	168	19	1.762625e+02	2.373751e+01	1.016043e-01	1.186876e-01	1.186876e-01	1
125	125	175	21	1.762625e+02	2.373751e+01	1.071429e-01	1.186876e-01	1.186876e-01	1
126	126	176	21	1.762625e+02	2.373751e+01	1.065990e-01	1.186876e-01	1.186876e-01	1
127	127	168	18	1.762625e+02	2.373751e+01	9.677419e-02	1.186876e-01	1.186876e-01	1
128	128	166	23	1.762625e+02	2.373751e+01	1.216931e-01	1.186876e-01	1.186876e-01	1
129	129	165	24	1.762625e+02	2.373751e+01	1.269841e-01	1.186876e-01	1.186876e-01	1
130	130	182	26	1.762625e+02	2.373751e+01	1.250000e-01	1.186876e-01	1.186876e-01	1
131	131	173	20	1.762625e+02	2.373751e+01	1.036269e-01	1.186876e-01	1.186876e-01	1
132	132	165	21	1.762625e+02	2.373751e+01	1.129032e-01	1.186876e-01	1.186876e-01	1
133	133	189	17	1.762625e+02	2.373751e+01	8.252427e-02	1.186876e-01	1.186876e-01	1
134	134	184	30	1.762625e+02	2.373751e+01	1.401869e-01	1.186876e-01	1.186876e-01	1
135	135	175	26	1.762625e+02	2.373751e+01	1.293532e-01	1.186876e-01	1.186876e-01	1
136	136	173	25	1.762625e+02	2.373751e+01	1.262626e-01	1.186876e-01	1.186876e-01	1
137	137	172	24	1.762625e+02	2.373751e+01	1.224490e-01	1.186876e-01	1.186876e-01	1
138	138	186	29	1.762625e+02	2.373751e+01	1.348837e-01	1.186876e-01	1.186876e-01	1
139	139	185	22	1.762625e+02	2.373751e+01	1.062802e-01	1.186876e-01	1.186876e-01	1
140	140	185	20	1.762625e+02	2.373751e+01	9.756098e-02	1.186876e-01	1.186876e-01	1
141	141	185	22	1.762625e+02	2.373751e+01	1.062802e-01	1.186876e-01	1.186876e-01	1
142	142	179	18	1.762625e+02	2.373751e+01	9.137056e-02	1.186876e-01	1.186876e-01	1
143	143	166	24	1.762625e+02	2.373751e+01	1.263158e-01	1.186876e-01	1.186876e-01	1
144	144	175	29	1.762625e+02	2.373751e+01	1.421569e-01	1.186876e-01	1.186876e-01	1
145	145	151	26	1.762625e+02	2.373751e+01	1.468927e-01	1.186876e-01	1.186876e-01	1
146	146	193	27	1.762625e+02	2.373751e+01	1.227273e-01	1.186876e-01	1.186876e-01	1
147	147	180	21	1.762625e+02	2.373751e+01	1.044776e-01	1.186876e-01	1.186876e-01	1
148	148	180	31	1.762625e+02	2.373751e+01	1.469194e-01	1.186876e-01	1.186876e-01	1
149	149	175	20	1.762625e+02	2.373751e+01	1.025641e-01	1.186876e-01	1.186876e-01	1
150	150	188	17	1.762625e+02	2.373751e+01	8.292683e-02	1.186876e-01	1.186876e-01	1
151	151	179	21	1.762625e+02	2.373751e+01	1.050000e-01	1.186876e-01	1.186876e-01	1
152	152	180	26	1.762625e+02	2.373751e+01	1.262136e-01	1.186876e-01	1.186876e-01	1
153	153	179	18	1.762625e+02	2.373751e+01	9.137056e-02	1.186876e-01	1.186876e-01	1
154	154	200	21	1.762625e+02	2.373751e+01	9.502262e-02	1.186876e-01	1.186876e-01	1
155	155	160	32	1.762625e+02	2.373751e+01	1.666667e-01	1.186876e-01	1.186876e-01	1
156	156	169	21	1.762625e+02	2.373751e+01	1.105263e-01	1.186876e-01	1.186876e-01	1
157	157	172	25	1.762625e+02	2.373751e+01	1.269036e-01	1.186876e-01	1.186876e-01	1
158	158	167	28	1.762625e+02	2.373751e+01	1.435897e-01	1.186876e-01	1.186876e-01	1
159	159	201	19	1.762625e+02	2.373751e+01	8.636364e-02	1.186876e-01	1.186876e-01	1
160	160	165	16	1.762625e+02	2.373751e+01	8.839779e-02	1.186876e-01	1.186876e-01	1
161	161	186	24	1.762625e+02	2.373751e+01	1.142857e-01	1.186876e-01	1.186876e-01	1
162	162	193	24	1.762625e+02	2.373751e+01	1.105991e-01	1.186876e-01	1.186876e-01	1
163	163	186	23	1.762625e+02	2.373751e+01	1.100478e-01	1.186876e-01	1.186876e-01	1
164	164	160	11	1.762625e+02	2.373751e+01	6.432749e-02	1.186876e-01	1.186876e-01	1
165	165	154	21	1.762625e+02	2.373751e+01	1.200000e-01	1.186876e-01	1.186876e-01	1
166	166	172	33	1.762625e+02	2.373751e+01	1.609756e-01	1.186876e-01	1.186876e-01	1
167	167	160	20	1.762625e+02	2.373751e+01	1.111111e-01	1.186876e-01	1.186876e-01	1
168	168	180	25	1.762625e+02	2.373751e+01	1.219512e-01	1.186876e-01	1.186876e-01	1
169	169	177	26	1.762625e+02	2.373751e+01	1.280788e-01	1.186876e-01	1.186876e-01	1
170	170	153	13	1.762625e+02	2.373751e+01	7.831325e-02	1.186876e-01	1.186876e-01	1
171	171	168	20	1.762625e+02	2.373751e+01	1.063830e-01	1.186876e-01	1.186876e-01	1
172	172	186	34	1.762625e+02	2.373751e+01	1.545455e-01	1.186876e-01	1.186876e-01	1
173	173	175	20	1.762625e+02	2.373751e+01	1.025641e-01	1.186876e-01	1.186876e-01	1
174	174	163	23	1.762625e+02	2.373751e+01	1.236559e-01	1.186876e-01	1.186876e-01	1
175	175	172	24	1.762625e+02	2.373751e+01	1.224490e-01	1.186876e-01	1.186876e-01	1
176	176	171	16	1.762625e+02	2.373751e+01	8.556150e-02	1.186876e-01	1.186876e-01	1
177	177	182	24	1.762625e+02	2.373751e+01	1.165049e-01	1.186876e-01	1.186876e-01	1
178	178	159	30	1.762625e+02	2.373751e+01	1.587302e-01	1.186876e-01	1.186876e-01	1
179	179	175	24	1.762625e+02	2.373751e+01	1.206030e-01	1.186876e-01	1.186876e-01	1
180	180	173	29	1.762625e+02	2.373751e+01	1.435644e-01	1.186876e-01	1.186876e-01	1
181	181	185	18	1.762625e+02	2.373751e+01	8.866995e-02	1.186876e-01	1.186876e-01	1
182	182	173	20	1.762625e+02	2.373751e+01	1.036269e-01	1.186876e-01	1.186876e-01	1
183	183	175	15	1.762625e+02	2.373751e+01	7.894737e-02	1.186876e-01	1.186876e-01	1
184	184	175	25	1.762625e+02	2.373751e+01	1.250000e-01	1.186876e-01	1.186876e-01	1
185	185	163	30	1.762625e+02	2.373751e+01	1.554404e-01	1.186876e-01	1.186876e-01	1
186	186	202	24	1.762625e+02	2.373751e+01	1.061947e-01	1.186876e-01	1.186876e-01	1
187	187	180	22	1.762625e+02	2.373751e+01	1.089109e-01	1.186876e-01	1.186876e-01	1
188	188	146	17	1.762625e+02	2.373751e+01	1.042945e-01	1.186876e-01	1.186876e-01	1
189	189	183	20	1.762625e+02	2.373751e+01	9.852217e-02	1.186876e-01	1.186876e-01	1
190	190	173	24	1.762625e+02	2.373751e+01	1.218274e-01	1.186876e-01	1.186876e-01	1
191	191	186	19	1.762625e+02	2.373751e+01	9.268293e-02	1.186876e-01	1.186876e-01	1
192	192	183	21	1.762625e+02	2.373751e+01	1.029412e-01	1.186876e-01	1.186876e-01	1
193	193	174	19	1.762625e+02	2.373751e+01	9.844560e-02	1.186876e-01	1.186876e-01	1
194	194	167	31	1.762625e+02	2.373751e+01	1.565657e-01	1.186876e-01	1.186876e-01	1
195	195	169	28	1.762625e+02	2.373751e+01	1.421320e-01	1.186876e-01	1.186876e-01	1
196	196	170	24	1.762625e+02	2.373751e+01	1.237113e-01	1.186876e-01	1.186876e-01	1
197	197	183	23	1.762625e+02	2.373751e+01	1.116505e-01	1.186876e-01	1.186876e-01	1
198	198	176	29	1.762625e+02	2.373751e+01	1.414634e-01	1.186876e-01	1.186876e-01	1
199	199	178	22	1.762625e+02	2.373751e+01	1.100000e-01	1.186876e-01	1.186876e-01	1
200	200	173	18	1.762625e+02	2.373751e+01	9.424084e-02	1.186876e-01	1.186876e-01	1
