# Supplementary material for: Cochaperones convey the energy of ATP hydrolysis for directional action of Hsp90
Source: Nat Commun. 2024 Jan 17;15:569. doi: 10.1038/s41467-024-44847-6 (PMC10794413; doi:10.1038/s41467-024-44847-6)
Supplement: Supplementary file 6 — Source Data [file 41467_2024_44847_MOESM6_ESM.zip › SourceData_Simulations/1_Simulations_0kT/sim_0kT_mol164of200.txt]

coordinates	52.00	161.26	180.00	161.26
time(s)	frame	Idon(a.u.)	Iacc(a.u.)	Idon ideal(a.u.)	Iacc ideal(a.u.)	FRET	FRET ideal (blurr)	FRET ideal	state sequence
1	1	49	164	4.834257e+01	1.516574e+02	7.699531e-01	7.582872e-01	7.582872e-01	4
2	2	47	157	4.834257e+01	1.516574e+02	7.696078e-01	7.582872e-01	7.582872e-01	4
3	3	44	149	4.834257e+01	1.516574e+02	7.720207e-01	7.582872e-01	7.582872e-01	4
4	4	47	152	4.834257e+01	1.516574e+02	7.638191e-01	7.582872e-01	7.582872e-01	4
5	5	42	128	4.834257e+01	1.516574e+02	7.529412e-01	7.582872e-01	7.582872e-01	4
6	6	54	138	4.834257e+01	1.516574e+02	7.187500e-01	7.582872e-01	7.582872e-01	4
7	7	51	165	4.834257e+01	1.516574e+02	7.638889e-01	7.582872e-01	7.582872e-01	4
8	8	58	156	4.834257e+01	1.516574e+02	7.289720e-01	7.582872e-01	7.582872e-01	4
9	9	58	164	4.834257e+01	1.516574e+02	7.387387e-01	7.582872e-01	7.582872e-01	4
10	10	56	153	4.834257e+01	1.516574e+02	7.320574e-01	7.582872e-01	7.582872e-01	4
11	11	41	139	4.834257e+01	1.516574e+02	7.722222e-01	7.582872e-01	7.582872e-01	4
12	12	38	147	4.834257e+01	1.516574e+02	7.945946e-01	7.582872e-01	7.582872e-01	4
13	13	50	155	4.834257e+01	1.516574e+02	7.560976e-01	7.582872e-01	7.582872e-01	4
14	14	61	137	4.834257e+01	1.516574e+02	6.919192e-01	7.582872e-01	7.582872e-01	4
15	15	53	165	4.834257e+01	1.516574e+02	7.568807e-01	7.582872e-01	7.582872e-01	4
16	16	47	139	4.834257e+01	1.516574e+02	7.473118e-01	7.582872e-01	7.582872e-01	4
17	17	67	149	4.834257e+01	1.516574e+02	6.898148e-01	7.582872e-01	7.582872e-01	4
18	18	53	160	4.834257e+01	1.516574e+02	7.511737e-01	7.582872e-01	7.582872e-01	4
19	19	48	169	4.834257e+01	1.516574e+02	7.788018e-01	7.582872e-01	7.582872e-01	4
20	20	40	170	4.834257e+01	1.516574e+02	8.095238e-01	7.582872e-01	7.582872e-01	4
21	21	42	159	4.834257e+01	1.516574e+02	7.910448e-01	7.582872e-01	7.582872e-01	4
22	22	45	139	4.834257e+01	1.516574e+02	7.554348e-01	7.582872e-01	7.582872e-01	4
23	23	36	153	4.834257e+01	1.516574e+02	8.095238e-01	7.582872e-01	7.582872e-01	4
24	24	48	133	4.834257e+01	1.516574e+02	7.348066e-01	7.582872e-01	7.582872e-01	4
25	25	45	173	4.834257e+01	1.516574e+02	7.935780e-01	7.582872e-01	7.582872e-01	4
26	26	57	141	4.834257e+01	1.516574e+02	7.121212e-01	7.582872e-01	7.582872e-01	4
27	27	50	168	4.834257e+01	1.516574e+02	7.706422e-01	7.582872e-01	7.582872e-01	4
28	28	46	168	4.834257e+01	1.516574e+02	7.850467e-01	7.582872e-01	7.582872e-01	4
29	29	49	161	4.834257e+01	1.516574e+02	7.666667e-01	7.582872e-01	7.582872e-01	4
30	30	43	158	4.834257e+01	1.516574e+02	7.860697e-01	7.582872e-01	7.582872e-01	4
31	31	49	143	4.834257e+01	1.516574e+02	7.447917e-01	7.582872e-01	7.582872e-01	4
32	32	34	150	4.834257e+01	1.516574e+02	8.152174e-01	7.582872e-01	7.582872e-01	4
33	33	46	148	4.834257e+01	1.516574e+02	7.628866e-01	7.582872e-01	7.582872e-01	4
34	34	52	144	4.834257e+01	1.516574e+02	7.346939e-01	7.582872e-01	7.582872e-01	4
35	35	46	153	4.834257e+01	1.516574e+02	7.688442e-01	7.582872e-01	7.582872e-01	4
36	36	44	131	4.834257e+01	1.516574e+02	7.485714e-01	7.582872e-01	7.582872e-01	4
37	37	27	159	2.752601e+01	1.724740e+02	8.548387e-01	8.623699e-01	8.670155e-01	3
38	38	39	145	4.227956e+01	1.577204e+02	7.880435e-01	7.886022e-01	7.582872e-01	4
39	39	54	133	4.834257e+01	1.516574e+02	7.112299e-01	7.582872e-01	7.582872e-01	4
40	40	45	151	4.834257e+01	1.516574e+02	7.704082e-01	7.582872e-01	7.582872e-01	4
41	41	55	152	4.834257e+01	1.516574e+02	7.342995e-01	7.582872e-01	7.582872e-01	4
42	42	41	156	4.834257e+01	1.516574e+02	7.918782e-01	7.582872e-01	7.582872e-01	4
43	43	51	161	4.834257e+01	1.516574e+02	7.594340e-01	7.582872e-01	7.582872e-01	4
44	44	45	156	4.834257e+01	1.516574e+02	7.761194e-01	7.582872e-01	7.582872e-01	4
45	45	53	169	4.834257e+01	1.516574e+02	7.612613e-01	7.582872e-01	7.582872e-01	4
46	46	52	166	4.834257e+01	1.516574e+02	7.614679e-01	7.582872e-01	7.582872e-01	4
47	47	36	178	4.834257e+01	1.516574e+02	8.317757e-01	7.582872e-01	7.582872e-01	4
48	48	41	122	4.834257e+01	1.516574e+02	7.484663e-01	7.582872e-01	7.582872e-01	4
49	49	38	143	4.834257e+01	1.516574e+02	7.900552e-01	7.582872e-01	7.582872e-01	4
50	50	34	164	4.834257e+01	1.516574e+02	8.282828e-01	7.582872e-01	7.582872e-01	4
51	51	48	132	4.834257e+01	1.516574e+02	7.333333e-01	7.582872e-01	7.582872e-01	4
52	52	51	152	4.834257e+01	1.516574e+02	7.487685e-01	7.582872e-01	7.582872e-01	4
53	53	51	163	4.834257e+01	1.516574e+02	7.616822e-01	7.582872e-01	7.582872e-01	4
54	54	41	150	4.834257e+01	1.516574e+02	7.853403e-01	7.582872e-01	7.582872e-01	4
55	55	39	148	4.834257e+01	1.516574e+02	7.914439e-01	7.582872e-01	7.582872e-01	4
56	56	45	159	4.834257e+01	1.516574e+02	7.794118e-01	7.582872e-01	7.582872e-01	4
57	57	49	158	4.834257e+01	1.516574e+02	7.632850e-01	7.582872e-01	7.582872e-01	4
58	58	51	168	4.834257e+01	1.516574e+02	7.671233e-01	7.582872e-01	7.582872e-01	4
59	59	50	163	4.834257e+01	1.516574e+02	7.652582e-01	7.582872e-01	7.582872e-01	4
60	60	61	129	4.834257e+01	1.516574e+02	6.789474e-01	7.582872e-01	7.582872e-01	4
61	61	40	137	4.834257e+01	1.516574e+02	7.740113e-01	7.582872e-01	7.582872e-01	4
62	62	44	157	4.834257e+01	1.516574e+02	7.810945e-01	7.582872e-01	7.582872e-01	4
63	63	47	158	4.834257e+01	1.516574e+02	7.707317e-01	7.582872e-01	7.582872e-01	4
64	64	49	153	4.834257e+01	1.516574e+02	7.574257e-01	7.582872e-01	7.582872e-01	4
65	65	44	146	4.834257e+01	1.516574e+02	7.684211e-01	7.582872e-01	7.582872e-01	4
66	66	62	128	4.834257e+01	1.516574e+02	6.736842e-01	7.582872e-01	7.582872e-01	4
67	67	53	168	4.834257e+01	1.516574e+02	7.601810e-01	7.582872e-01	7.582872e-01	4
68	68	46	158	4.834257e+01	1.516574e+02	7.745098e-01	7.582872e-01	7.582872e-01	4
69	69	51	153	4.834257e+01	1.516574e+02	7.500000e-01	7.582872e-01	7.582872e-01	4
70	70	52	164	4.834257e+01	1.516574e+02	7.592593e-01	7.582872e-01	7.582872e-01	4
71	71	36	153	4.834257e+01	1.516574e+02	8.095238e-01	7.582872e-01	7.582872e-01	4
72	72	49	167	4.834257e+01	1.516574e+02	7.731481e-01	7.582872e-01	7.582872e-01	4
73	73	47	134	4.834257e+01	1.516574e+02	7.403315e-01	7.582872e-01	7.582872e-01	4
74	74	56	153	4.834257e+01	1.516574e+02	7.320574e-01	7.582872e-01	7.582872e-01	4
75	75	53	123	4.834257e+01	1.516574e+02	6.988636e-01	7.582872e-01	7.582872e-01	4
76	76	49	149	4.834257e+01	1.516574e+02	7.525253e-01	7.582872e-01	7.582872e-01	4
77	77	48	166	4.834257e+01	1.516574e+02	7.757009e-01	7.582872e-01	7.582872e-01	4
78	78	54	165	4.834257e+01	1.516574e+02	7.534247e-01	7.582872e-01	7.582872e-01	4
79	79	62	170	4.834257e+01	1.516574e+02	7.327586e-01	7.582872e-01	7.582872e-01	4
80	80	55	159	4.834257e+01	1.516574e+02	7.429907e-01	7.582872e-01	7.582872e-01	4
81	81	45	153	4.834257e+01	1.516574e+02	7.727273e-01	7.582872e-01	7.582872e-01	4
82	82	40	133	4.834257e+01	1.516574e+02	7.687861e-01	7.582872e-01	7.582872e-01	4
83	83	43	138	4.834257e+01	1.516574e+02	7.624309e-01	7.582872e-01	7.582872e-01	4
84	84	44	140	4.834257e+01	1.516574e+02	7.608696e-01	7.582872e-01	7.582872e-01	4
85	85	50	158	4.834257e+01	1.516574e+02	7.596154e-01	7.582872e-01	7.582872e-01	4
86	86	44	160	4.834257e+01	1.516574e+02	7.843137e-01	7.582872e-01	7.582872e-01	4
87	87	41	173	4.834257e+01	1.516574e+02	8.084112e-01	7.582872e-01	7.582872e-01	4
88	88	46	150	4.834257e+01	1.516574e+02	7.653061e-01	7.582872e-01	7.582872e-01	4
89	89	48	135	4.834257e+01	1.516574e+02	7.377049e-01	7.582872e-01	7.582872e-01	4
90	90	52	143	4.834257e+01	1.516574e+02	7.333333e-01	7.582872e-01	7.582872e-01	4
91	91	45	158	4.834257e+01	1.516574e+02	7.783251e-01	7.582872e-01	7.582872e-01	4
92	92	42	157	4.834257e+01	1.516574e+02	7.889447e-01	7.582872e-01	7.582872e-01	4
93	93	43	137	4.834257e+01	1.516574e+02	7.611111e-01	7.582872e-01	7.582872e-01	4
94	94	43	140	4.834257e+01	1.516574e+02	7.650273e-01	7.582872e-01	7.582872e-01	4
95	95	42	139	4.834257e+01	1.516574e+02	7.679558e-01	7.582872e-01	7.582872e-01	4
96	96	39	179	4.735188e+01	1.526481e+02	8.211009e-01	7.632406e-01	7.582872e-01	4
97	97	34	160	2.659691e+01	1.734031e+02	8.247423e-01	8.670155e-01	8.670155e-01	3
98	98	19	178	2.659691e+01	1.734031e+02	9.035533e-01	8.670155e-01	8.670155e-01	3
99	99	22	167	2.659691e+01	1.734031e+02	8.835979e-01	8.670155e-01	8.670155e-01	3
100	100	32	160	2.659691e+01	1.734031e+02	8.333333e-01	8.670155e-01	8.670155e-01	3
101	101	30	155	2.659691e+01	1.734031e+02	8.378378e-01	8.670155e-01	8.670155e-01	3
102	102	29	157	2.659691e+01	1.734031e+02	8.440860e-01	8.670155e-01	8.670155e-01	3
103	103	151	45	1.566874e+02	4.331256e+01	2.295918e-01	2.165628e-01	9.104789e-02	2
104	104	49	146	4.964679e+01	1.503532e+02	7.487179e-01	7.517660e-01	8.670155e-01	3
105	105	50	140	4.851184e+01	1.514882e+02	7.368421e-01	7.574408e-01	8.670155e-01	3
106	106	150	20	1.817904e+02	1.820958e+01	1.176471e-01	9.104789e-02	9.104789e-02	2
107	107	178	20	1.817904e+02	1.820958e+01	1.010101e-01	9.104789e-02	9.104789e-02	2
108	108	181	17	1.817904e+02	1.820958e+01	8.585859e-02	9.104789e-02	9.104789e-02	2
109	109	166	16	1.817904e+02	1.820958e+01	8.791209e-02	9.104789e-02	9.104789e-02	2
110	110	72	123	7.270005e+01	1.272999e+02	6.307692e-01	6.364997e-01	8.670155e-01	3
111	111	171	13	1.817904e+02	1.820958e+01	7.065217e-02	9.104789e-02	9.104789e-02	2
112	112	165	14	1.817302e+02	1.826978e+01	7.821229e-02	9.134888e-02	9.104789e-02	2
113	113	191	30	1.738755e+02	2.612452e+01	1.357466e-01	1.306226e-01	1.306226e-01	1
114	114	171	23	1.738755e+02	2.612452e+01	1.185567e-01	1.306226e-01	1.306226e-01	1
115	115	100	105	1.029283e+02	9.707168e+01	5.121951e-01	4.853584e-01	7.582872e-01	4
116	116	46	159	4.834257e+01	1.516574e+02	7.756098e-01	7.582872e-01	7.582872e-01	4
117	117	54	162	4.834257e+01	1.516574e+02	7.500000e-01	7.582872e-01	7.582872e-01	4
118	118	64	151	4.834257e+01	1.516574e+02	7.023256e-01	7.582872e-01	7.582872e-01	4
119	119	49	132	4.834257e+01	1.516574e+02	7.292818e-01	7.582872e-01	7.582872e-01	4
120	120	63	173	4.834257e+01	1.516574e+02	7.330508e-01	7.582872e-01	7.582872e-01	4
121	121	47	157	4.834257e+01	1.516574e+02	7.696078e-01	7.582872e-01	7.582872e-01	4
122	122	38	150	4.834257e+01	1.516574e+02	7.978723e-01	7.582872e-01	7.582872e-01	4
123	123	48	178	4.834257e+01	1.516574e+02	7.876106e-01	7.582872e-01	7.582872e-01	4
124	124	49	165	4.834257e+01	1.516574e+02	7.710280e-01	7.582872e-01	7.582872e-01	4
125	125	43	148	4.834257e+01	1.516574e+02	7.748691e-01	7.582872e-01	7.582872e-01	4
126	126	37	153	4.834257e+01	1.516574e+02	8.052632e-01	7.582872e-01	7.582872e-01	4
127	127	41	134	4.834257e+01	1.516574e+02	7.657143e-01	7.582872e-01	7.582872e-01	4
128	128	58	149	4.834257e+01	1.516574e+02	7.198068e-01	7.582872e-01	7.582872e-01	4
129	129	54	150	4.834257e+01	1.516574e+02	7.352941e-01	7.582872e-01	7.582872e-01	4
130	130	45	139	4.834257e+01	1.516574e+02	7.554348e-01	7.582872e-01	7.582872e-01	4
131	131	49	157	4.834257e+01	1.516574e+02	7.621359e-01	7.582872e-01	7.582872e-01	4
132	132	45	149	4.834257e+01	1.516574e+02	7.680412e-01	7.582872e-01	7.582872e-01	4
133	133	55	141	4.834257e+01	1.516574e+02	7.193878e-01	7.582872e-01	7.582872e-01	4
134	134	43	135	4.834257e+01	1.516574e+02	7.584270e-01	7.582872e-01	7.582872e-01	4
135	135	57	148	4.834257e+01	1.516574e+02	7.219512e-01	7.582872e-01	7.582872e-01	4
136	136	62	150	4.834257e+01	1.516574e+02	7.075472e-01	7.582872e-01	7.582872e-01	4
137	137	50	160	4.834257e+01	1.516574e+02	7.619048e-01	7.582872e-01	7.582872e-01	4
138	138	55	135	4.834257e+01	1.516574e+02	7.105263e-01	7.582872e-01	7.582872e-01	4
139	139	58	124	4.834257e+01	1.516574e+02	6.813187e-01	7.582872e-01	7.582872e-01	4
140	140	48	160	4.834257e+01	1.516574e+02	7.692308e-01	7.582872e-01	7.582872e-01	4
141	141	42	158	4.834257e+01	1.516574e+02	7.900000e-01	7.582872e-01	7.582872e-01	4
142	142	57	172	4.834257e+01	1.516574e+02	7.510917e-01	7.582872e-01	7.582872e-01	4
143	143	43	134	4.834257e+01	1.516574e+02	7.570621e-01	7.582872e-01	7.582872e-01	4
144	144	46	149	4.834257e+01	1.516574e+02	7.641026e-01	7.582872e-01	7.582872e-01	4
145	145	52	164	4.834257e+01	1.516574e+02	7.592593e-01	7.582872e-01	7.582872e-01	4
146	146	59	153	4.834257e+01	1.516574e+02	7.216981e-01	7.582872e-01	7.582872e-01	4
147	147	43	129	4.834257e+01	1.516574e+02	7.500000e-01	7.582872e-01	7.582872e-01	4
148	148	45	156	4.834257e+01	1.516574e+02	7.761194e-01	7.582872e-01	7.582872e-01	4
149	149	52	178	4.834257e+01	1.516574e+02	7.739130e-01	7.582872e-01	7.582872e-01	4
150	150	34	156	4.834257e+01	1.516574e+02	8.210526e-01	7.582872e-01	7.582872e-01	4
151	151	69	159	4.834257e+01	1.516574e+02	6.973684e-01	7.582872e-01	7.582872e-01	4
152	152	61	142	4.834257e+01	1.516574e+02	6.995074e-01	7.582872e-01	7.582872e-01	4
153	153	28	118	4.834257e+01	1.516574e+02	8.082192e-01	7.582872e-01	7.582872e-01	4
154	154	51	143	4.834257e+01	1.516574e+02	7.371134e-01	7.582872e-01	7.582872e-01	4
155	155	51	156	4.834257e+01	1.516574e+02	7.536232e-01	7.582872e-01	7.582872e-01	4
156	156	37	152	4.834257e+01	1.516574e+02	8.042328e-01	7.582872e-01	7.582872e-01	4
157	157	52	149	4.834257e+01	1.516574e+02	7.412935e-01	7.582872e-01	7.582872e-01	4
158	158	59	148	4.834257e+01	1.516574e+02	7.149758e-01	7.582872e-01	7.582872e-01	4
159	159	51	147	4.834257e+01	1.516574e+02	7.424242e-01	7.582872e-01	7.582872e-01	4
160	160	62	147	4.834257e+01	1.516574e+02	7.033493e-01	7.582872e-01	7.582872e-01	4
161	161	49	147	4.834257e+01	1.516574e+02	7.500000e-01	7.582872e-01	7.582872e-01	4
162	162	50	168	4.834257e+01	1.516574e+02	7.706422e-01	7.582872e-01	7.582872e-01	4
163	163	43	144	4.834257e+01	1.516574e+02	7.700535e-01	7.582872e-01	7.582872e-01	4
164	164	59	132	4.834257e+01	1.516574e+02	6.910995e-01	7.582872e-01	7.582872e-01	4
165	165	59	139	4.834257e+01	1.516574e+02	7.020202e-01	7.582872e-01	7.582872e-01	4
166	166	38	166	4.834257e+01	1.516574e+02	8.137255e-01	7.582872e-01	7.582872e-01	4
167	167	57	135	4.834257e+01	1.516574e+02	7.031250e-01	7.582872e-01	7.582872e-01	4
168	168	36	133	4.834257e+01	1.516574e+02	7.869822e-01	7.582872e-01	7.582872e-01	4
169	169	43	141	4.834257e+01	1.516574e+02	7.663043e-01	7.582872e-01	7.582872e-01	4
170	170	52	145	4.834257e+01	1.516574e+02	7.360406e-01	7.582872e-01	7.582872e-01	4
171	171	48	150	4.834257e+01	1.516574e+02	7.575758e-01	7.582872e-01	7.582872e-01	4
172	172	49	156	4.834257e+01	1.516574e+02	7.609756e-01	7.582872e-01	7.582872e-01	4
173	173	54	136	4.834257e+01	1.516574e+02	7.157895e-01	7.582872e-01	7.582872e-01	4
174	174	46	155	4.834257e+01	1.516574e+02	7.711443e-01	7.582872e-01	7.582872e-01	4
175	175	50	151	4.834257e+01	1.516574e+02	7.512438e-01	7.582872e-01	7.582872e-01	4
176	176	42	139	4.834257e+01	1.516574e+02	7.679558e-01	7.582872e-01	7.582872e-01	4
177	177	39	127	4.834257e+01	1.516574e+02	7.650602e-01	7.582872e-01	7.582872e-01	4
178	178	55	167	4.834257e+01	1.516574e+02	7.522523e-01	7.582872e-01	7.582872e-01	4
179	179	47	130	4.834257e+01	1.516574e+02	7.344633e-01	7.582872e-01	7.582872e-01	4
180	180	42	144	4.834257e+01	1.516574e+02	7.741935e-01	7.582872e-01	7.582872e-01	4
181	181	52	170	4.834257e+01	1.516574e+02	7.657658e-01	7.582872e-01	7.582872e-01	4
182	182	45	157	4.834257e+01	1.516574e+02	7.772277e-01	7.582872e-01	7.582872e-01	4
183	183	55	168	4.834257e+01	1.516574e+02	7.533632e-01	7.582872e-01	7.582872e-01	4
184	184	53	123	4.834257e+01	1.516574e+02	6.988636e-01	7.582872e-01	7.582872e-01	4
185	185	53	151	4.834257e+01	1.516574e+02	7.401961e-01	7.582872e-01	7.582872e-01	4
186	186	47	141	4.834257e+01	1.516574e+02	7.500000e-01	7.582872e-01	7.582872e-01	4
187	187	38	138	4.834257e+01	1.516574e+02	7.840909e-01	7.582872e-01	7.582872e-01	4
188	188	53	162	4.834257e+01	1.516574e+02	7.534884e-01	7.582872e-01	7.582872e-01	4
189	189	43	147	4.834257e+01	1.516574e+02	7.736842e-01	7.582872e-01	7.582872e-01	4
190	190	51	156	4.834257e+01	1.516574e+02	7.536232e-01	7.582872e-01	7.582872e-01	4
191	191	46	144	4.834257e+01	1.516574e+02	7.578947e-01	7.582872e-01	7.582872e-01	4
192	192	46	149	4.834257e+01	1.516574e+02	7.641026e-01	7.582872e-01	7.582872e-01	4
193	193	44	152	4.834257e+01	1.516574e+02	7.755102e-01	7.582872e-01	7.582872e-01	4
194	194	51	158	4.834257e+01	1.516574e+02	7.559809e-01	7.582872e-01	7.582872e-01	4
195	195	40	137	4.834257e+01	1.516574e+02	7.740113e-01	7.582872e-01	7.582872e-01	4
196	196	54	152	4.834257e+01	1.516574e+02	7.378641e-01	7.582872e-01	7.582872e-01	4
197	197	35	159	4.834257e+01	1.516574e+02	8.195876e-01	7.582872e-01	7.582872e-01	4
198	198	56	135	4.834257e+01	1.516574e+02	7.068063e-01	7.582872e-01	7.582872e-01	4
199	199	54	149	4.834257e+01	1.516574e+02	7.339901e-01	7.582872e-01	7.582872e-01	4
200	200	35	149	4.834257e+01	1.516574e+02	8.097826e-01	7.582872e-01	7.582872e-01	4
