# Supplementary material for: Cochaperones convey the energy of ATP hydrolysis for directional action of Hsp90
Source: Nat Commun. 2024 Jan 17;15:569. doi: 10.1038/s41467-024-44847-6 (PMC10794413; doi:10.1038/s41467-024-44847-6)
Supplement: Supplementary file 6 — Source Data [file 41467_2024_44847_MOESM6_ESM.zip › SourceData_Simulations/1_Simulations_0kT/sim_0kT_mol165of200.txt]

coordinates	85.36	4.59	213.36	4.59
time(s)	frame	Idon(a.u.)	Iacc(a.u.)	Idon ideal(a.u.)	Iacc ideal(a.u.)	FRET	FRET ideal (blurr)	FRET ideal	state sequence
1	1	171	39	1.659093e+02	3.409067e+01	1.857143e-01	1.704534e-01	1.704534e-01	1
2	2	166	34	1.659093e+02	3.409067e+01	1.700000e-01	1.704534e-01	1.704534e-01	1
3	3	161	35	1.659093e+02	3.409067e+01	1.785714e-01	1.704534e-01	1.704534e-01	1
4	4	183	37	1.659093e+02	3.409067e+01	1.681818e-01	1.704534e-01	1.704534e-01	1
5	5	154	30	1.659093e+02	3.409067e+01	1.630435e-01	1.704534e-01	1.704534e-01	1
6	6	166	28	1.659093e+02	3.409067e+01	1.443299e-01	1.704534e-01	1.704534e-01	1
7	7	190	38	1.659093e+02	3.409067e+01	1.666667e-01	1.704534e-01	1.704534e-01	1
8	8	186	24	1.659093e+02	3.409067e+01	1.142857e-01	1.704534e-01	1.704534e-01	1
9	9	170	44	1.659093e+02	3.409067e+01	2.056075e-01	1.704534e-01	1.704534e-01	1
10	10	165	33	1.659093e+02	3.409067e+01	1.666667e-01	1.704534e-01	1.704534e-01	1
11	11	182	37	1.659093e+02	3.409067e+01	1.689498e-01	1.704534e-01	1.704534e-01	1
12	12	161	36	1.659093e+02	3.409067e+01	1.827411e-01	1.704534e-01	1.704534e-01	1
13	13	164	39	1.659093e+02	3.409067e+01	1.921182e-01	1.704534e-01	1.704534e-01	1
14	14	176	33	1.659093e+02	3.409067e+01	1.578947e-01	1.704534e-01	1.704534e-01	1
15	15	184	43	1.659093e+02	3.409067e+01	1.894273e-01	1.704534e-01	1.704534e-01	1
16	16	167	27	1.659093e+02	3.409067e+01	1.391753e-01	1.704534e-01	1.704534e-01	1
17	17	163	37	1.659093e+02	3.409067e+01	1.850000e-01	1.704534e-01	1.704534e-01	1
18	18	105	136	8.033307e+01	1.196669e+02	5.643154e-01	5.983346e-01	8.308042e-01	4
19	19	28	159	3.383917e+01	1.661608e+02	8.502674e-01	8.308042e-01	8.308042e-01	4
20	20	36	154	3.383917e+01	1.661608e+02	8.105263e-01	8.308042e-01	8.308042e-01	4
21	21	32	173	3.383917e+01	1.661608e+02	8.439024e-01	8.308042e-01	8.308042e-01	4
22	22	36	172	3.383917e+01	1.661608e+02	8.269231e-01	8.308042e-01	8.308042e-01	4
23	23	47	180	3.383917e+01	1.661608e+02	7.929515e-01	8.308042e-01	8.308042e-01	4
24	24	31	162	3.383917e+01	1.661608e+02	8.393782e-01	8.308042e-01	8.308042e-01	4
25	25	18	155	3.383917e+01	1.661608e+02	8.959538e-01	8.308042e-01	8.308042e-01	4
26	26	35	164	3.383917e+01	1.661608e+02	8.241206e-01	8.308042e-01	8.308042e-01	4
27	27	28	151	3.383917e+01	1.661608e+02	8.435754e-01	8.308042e-01	8.308042e-01	4
28	28	32	165	3.383917e+01	1.661608e+02	8.375635e-01	8.308042e-01	8.308042e-01	4
29	29	26	175	3.383917e+01	1.661608e+02	8.706468e-01	8.308042e-01	8.308042e-01	4
30	30	20	191	3.383917e+01	1.661608e+02	9.052133e-01	8.308042e-01	8.308042e-01	4
31	31	37	180	3.383917e+01	1.661608e+02	8.294931e-01	8.308042e-01	8.308042e-01	4
32	32	32	175	3.383917e+01	1.661608e+02	8.454106e-01	8.308042e-01	8.308042e-01	4
33	33	27	193	3.383917e+01	1.661608e+02	8.772727e-01	8.308042e-01	8.308042e-01	4
34	34	27	157	3.383917e+01	1.661608e+02	8.532609e-01	8.308042e-01	8.308042e-01	4
35	35	37	170	3.383917e+01	1.661608e+02	8.212560e-01	8.308042e-01	8.308042e-01	4
36	36	37	181	3.383917e+01	1.661608e+02	8.302752e-01	8.308042e-01	8.308042e-01	4
37	37	35	153	3.383917e+01	1.661608e+02	8.138298e-01	8.308042e-01	8.308042e-01	4
38	38	31	142	3.383917e+01	1.661608e+02	8.208092e-01	8.308042e-01	8.308042e-01	4
39	39	38	145	3.383917e+01	1.661608e+02	7.923497e-01	8.308042e-01	8.308042e-01	4
40	40	38	178	3.383917e+01	1.661608e+02	8.240741e-01	8.308042e-01	8.308042e-01	4
41	41	37	170	3.383917e+01	1.661608e+02	8.212560e-01	8.308042e-01	8.308042e-01	4
42	42	36	169	3.383917e+01	1.661608e+02	8.243902e-01	8.308042e-01	8.308042e-01	4
43	43	35	156	3.383917e+01	1.661608e+02	8.167539e-01	8.308042e-01	8.308042e-01	4
44	44	35	183	3.383917e+01	1.661608e+02	8.394495e-01	8.308042e-01	8.308042e-01	4
45	45	24	167	3.383917e+01	1.661608e+02	8.743455e-01	8.308042e-01	8.308042e-01	4
46	46	29	147	3.383917e+01	1.661608e+02	8.352273e-01	8.308042e-01	8.308042e-01	4
47	47	23	187	3.383917e+01	1.661608e+02	8.904762e-01	8.308042e-01	8.308042e-01	4
48	48	45	154	3.383917e+01	1.661608e+02	7.738693e-01	8.308042e-01	8.308042e-01	4
49	49	32	153	3.383917e+01	1.661608e+02	8.270270e-01	8.308042e-01	8.308042e-01	4
50	50	28	181	3.383917e+01	1.661608e+02	8.660287e-01	8.308042e-01	8.308042e-01	4
51	51	38	175	3.383917e+01	1.661608e+02	8.215962e-01	8.308042e-01	8.308042e-01	4
52	52	33	171	3.383917e+01	1.661608e+02	8.382353e-01	8.308042e-01	8.308042e-01	4
53	53	42	159	3.383917e+01	1.661608e+02	7.910448e-01	8.308042e-01	8.308042e-01	4
54	54	32	165	3.383917e+01	1.661608e+02	8.375635e-01	8.308042e-01	8.308042e-01	4
55	55	30	161	3.383917e+01	1.661608e+02	8.429319e-01	8.308042e-01	8.308042e-01	4
56	56	38	172	3.383917e+01	1.661608e+02	8.190476e-01	8.308042e-01	8.308042e-01	4
57	57	32	157	3.383917e+01	1.661608e+02	8.306878e-01	8.308042e-01	8.308042e-01	4
58	58	40	161	3.383917e+01	1.661608e+02	8.009950e-01	8.308042e-01	8.308042e-01	4
59	59	35	177	3.383917e+01	1.661608e+02	8.349057e-01	8.308042e-01	8.308042e-01	4
60	60	32	153	3.383917e+01	1.661608e+02	8.270270e-01	8.308042e-01	8.308042e-01	4
61	61	38	150	3.383917e+01	1.661608e+02	7.978723e-01	8.308042e-01	8.308042e-01	4
62	62	33	179	3.383917e+01	1.661608e+02	8.443396e-01	8.308042e-01	8.308042e-01	4
63	63	28	167	3.383917e+01	1.661608e+02	8.564103e-01	8.308042e-01	8.308042e-01	4
64	64	33	169	3.383917e+01	1.661608e+02	8.366337e-01	8.308042e-01	8.308042e-01	4
65	65	39	160	3.383917e+01	1.661608e+02	8.040201e-01	8.308042e-01	8.308042e-01	4
66	66	110	74	1.179671e+02	8.203293e+01	4.021739e-01	4.101647e-01	1.704534e-01	1
67	67	168	33	1.659093e+02	3.409067e+01	1.641791e-01	1.704534e-01	1.704534e-01	1
68	68	176	37	1.659093e+02	3.409067e+01	1.737089e-01	1.704534e-01	1.704534e-01	1
69	69	157	30	1.659093e+02	3.409067e+01	1.604278e-01	1.704534e-01	1.704534e-01	1
70	70	164	47	1.659093e+02	3.409067e+01	2.227488e-01	1.704534e-01	1.704534e-01	1
71	71	166	27	1.659093e+02	3.409067e+01	1.398964e-01	1.704534e-01	1.704534e-01	1
72	72	190	37	1.659093e+02	3.409067e+01	1.629956e-01	1.704534e-01	1.704534e-01	1
73	73	161	30	1.659093e+02	3.409067e+01	1.570681e-01	1.704534e-01	1.704534e-01	1
74	74	175	38	1.659093e+02	3.409067e+01	1.784038e-01	1.704534e-01	1.704534e-01	1
75	75	175	36	1.659093e+02	3.409067e+01	1.706161e-01	1.704534e-01	1.704534e-01	1
76	76	140	35	1.659093e+02	3.409067e+01	2.000000e-01	1.704534e-01	1.704534e-01	1
77	77	165	39	1.659093e+02	3.409067e+01	1.911765e-01	1.704534e-01	1.704534e-01	1
78	78	166	33	1.659093e+02	3.409067e+01	1.658291e-01	1.704534e-01	1.704534e-01	1
79	79	160	29	1.659093e+02	3.409067e+01	1.534392e-01	1.704534e-01	1.704534e-01	1
80	80	162	36	1.659093e+02	3.409067e+01	1.818182e-01	1.704534e-01	1.704534e-01	1
81	81	172	35	1.659093e+02	3.409067e+01	1.690821e-01	1.704534e-01	1.704534e-01	1
82	82	155	41	1.659093e+02	3.409067e+01	2.091837e-01	1.704534e-01	1.704534e-01	1
83	83	150	25	1.659093e+02	3.409067e+01	1.428571e-01	1.704534e-01	1.704534e-01	1
84	84	168	32	1.659093e+02	3.409067e+01	1.600000e-01	1.704534e-01	1.704534e-01	1
85	85	158	31	1.659093e+02	3.409067e+01	1.640212e-01	1.704534e-01	1.704534e-01	1
86	86	159	35	1.659093e+02	3.409067e+01	1.804124e-01	1.704534e-01	1.704534e-01	1
87	87	184	31	1.659093e+02	3.409067e+01	1.441860e-01	1.704534e-01	1.704534e-01	1
88	88	193	32	1.659093e+02	3.409067e+01	1.422222e-01	1.704534e-01	1.704534e-01	1
89	89	164	36	1.659093e+02	3.409067e+01	1.800000e-01	1.704534e-01	1.704534e-01	1
90	90	161	30	1.659093e+02	3.409067e+01	1.570681e-01	1.704534e-01	1.704534e-01	1
91	91	184	31	1.659093e+02	3.409067e+01	1.441860e-01	1.704534e-01	1.704534e-01	1
92	92	175	32	1.659093e+02	3.409067e+01	1.545894e-01	1.704534e-01	1.704534e-01	1
93	93	190	40	1.659093e+02	3.409067e+01	1.739130e-01	1.704534e-01	1.704534e-01	1
94	94	174	40	1.659093e+02	3.409067e+01	1.869159e-01	1.704534e-01	1.704534e-01	1
95	95	153	34	1.659093e+02	3.409067e+01	1.818182e-01	1.704534e-01	1.704534e-01	1
96	96	171	30	1.659093e+02	3.409067e+01	1.492537e-01	1.704534e-01	1.704534e-01	1
97	97	169	29	1.659093e+02	3.409067e+01	1.464646e-01	1.704534e-01	1.704534e-01	1
98	98	169	32	1.659093e+02	3.409067e+01	1.592040e-01	1.704534e-01	1.704534e-01	1
99	99	173	32	1.659093e+02	3.409067e+01	1.560976e-01	1.704534e-01	1.704534e-01	1
100	100	171	29	1.659093e+02	3.409067e+01	1.450000e-01	1.704534e-01	1.704534e-01	1
101	101	168	37	1.659093e+02	3.409067e+01	1.804878e-01	1.704534e-01	1.704534e-01	1
102	102	149	29	1.659093e+02	3.409067e+01	1.629213e-01	1.704534e-01	1.704534e-01	1
103	103	189	39	1.659093e+02	3.409067e+01	1.710526e-01	1.704534e-01	1.704534e-01	1
104	104	158	32	1.659093e+02	3.409067e+01	1.684211e-01	1.704534e-01	1.704534e-01	1
105	105	165	44	1.659093e+02	3.409067e+01	2.105263e-01	1.704534e-01	1.704534e-01	1
106	106	167	40	1.659093e+02	3.409067e+01	1.932367e-01	1.704534e-01	1.704534e-01	1
107	107	144	36	1.659093e+02	3.409067e+01	2.000000e-01	1.704534e-01	1.704534e-01	1
108	108	194	26	1.659093e+02	3.409067e+01	1.181818e-01	1.704534e-01	1.704534e-01	1
109	109	165	31	1.659093e+02	3.409067e+01	1.581633e-01	1.704534e-01	1.704534e-01	1
110	110	169	32	1.659093e+02	3.409067e+01	1.592040e-01	1.704534e-01	1.704534e-01	1
111	111	163	34	1.659093e+02	3.409067e+01	1.725888e-01	1.704534e-01	1.704534e-01	1
112	112	160	33	1.659093e+02	3.409067e+01	1.709845e-01	1.704534e-01	1.704534e-01	1
113	113	180	36	1.659093e+02	3.409067e+01	1.666667e-01	1.704534e-01	1.704534e-01	1
114	114	155	32	1.659093e+02	3.409067e+01	1.711230e-01	1.704534e-01	1.704534e-01	1
115	115	192	36	1.659093e+02	3.409067e+01	1.578947e-01	1.704534e-01	1.704534e-01	1
116	116	151	32	1.659093e+02	3.409067e+01	1.748634e-01	1.704534e-01	1.704534e-01	1
117	117	38	163	3.992545e+01	1.600746e+02	8.109453e-01	8.003728e-01	8.308042e-01	4
118	118	24	151	3.383917e+01	1.661608e+02	8.628571e-01	8.308042e-01	8.308042e-01	4
119	119	30	185	3.383917e+01	1.661608e+02	8.604651e-01	8.308042e-01	8.308042e-01	4
120	120	40	181	3.383917e+01	1.661608e+02	8.190045e-01	8.308042e-01	8.308042e-01	4
121	121	34	176	3.383917e+01	1.661608e+02	8.380952e-01	8.308042e-01	8.308042e-01	4
122	122	44	155	3.383917e+01	1.661608e+02	7.788945e-01	8.308042e-01	8.308042e-01	4
123	123	31	177	3.383917e+01	1.661608e+02	8.509615e-01	8.308042e-01	8.308042e-01	4
124	124	31	174	3.383917e+01	1.661608e+02	8.487805e-01	8.308042e-01	8.308042e-01	4
125	125	34	171	3.383917e+01	1.661608e+02	8.341463e-01	8.308042e-01	8.308042e-01	4
126	126	165	35	1.658312e+02	3.416885e+01	1.750000e-01	1.708442e-01	1.704534e-01	1
127	127	175	28	1.659093e+02	3.409067e+01	1.379310e-01	1.704534e-01	1.704534e-01	1
128	128	165	32	1.659093e+02	3.409067e+01	1.624365e-01	1.704534e-01	1.704534e-01	1
129	129	176	31	1.659093e+02	3.409067e+01	1.497585e-01	1.704534e-01	1.704534e-01	1
130	130	177	24	1.659093e+02	3.409067e+01	1.194030e-01	1.704534e-01	1.704534e-01	1
131	131	177	41	1.659093e+02	3.409067e+01	1.880734e-01	1.704534e-01	1.704534e-01	1
132	132	173	34	1.659093e+02	3.409067e+01	1.642512e-01	1.704534e-01	1.704534e-01	1
133	133	167	35	1.659093e+02	3.409067e+01	1.732673e-01	1.704534e-01	1.704534e-01	1
134	134	163	27	1.659093e+02	3.409067e+01	1.421053e-01	1.704534e-01	1.704534e-01	1
135	135	170	43	1.659093e+02	3.409067e+01	2.018779e-01	1.704534e-01	1.704534e-01	1
136	136	175	31	1.659093e+02	3.409067e+01	1.504854e-01	1.704534e-01	1.704534e-01	1
137	137	159	37	1.659093e+02	3.409067e+01	1.887755e-01	1.704534e-01	1.704534e-01	1
138	138	166	35	1.659093e+02	3.409067e+01	1.741294e-01	1.704534e-01	1.704534e-01	1
139	139	180	37	1.659093e+02	3.409067e+01	1.705069e-01	1.704534e-01	1.704534e-01	1
140	140	162	36	1.659093e+02	3.409067e+01	1.818182e-01	1.704534e-01	1.704534e-01	1
141	141	155	40	1.659093e+02	3.409067e+01	2.051282e-01	1.704534e-01	1.704534e-01	1
142	142	180	24	1.659093e+02	3.409067e+01	1.176471e-01	1.704534e-01	1.704534e-01	1
143	143	150	29	1.659093e+02	3.409067e+01	1.620112e-01	1.704534e-01	1.704534e-01	1
144	144	163	27	1.659093e+02	3.409067e+01	1.421053e-01	1.704534e-01	1.704534e-01	1
145	145	166	45	1.659093e+02	3.409067e+01	2.132701e-01	1.704534e-01	1.704534e-01	1
146	146	159	32	1.659093e+02	3.409067e+01	1.675393e-01	1.704534e-01	1.704534e-01	1
147	147	172	51	1.659093e+02	3.409067e+01	2.286996e-01	1.704534e-01	1.704534e-01	1
148	148	170	42	1.659093e+02	3.409067e+01	1.981132e-01	1.704534e-01	1.704534e-01	1
149	149	157	30	1.659093e+02	3.409067e+01	1.604278e-01	1.704534e-01	1.704534e-01	1
150	150	163	30	1.659093e+02	3.409067e+01	1.554404e-01	1.704534e-01	1.704534e-01	1
151	151	143	53	1.659093e+02	3.409067e+01	2.704082e-01	1.704534e-01	1.704534e-01	1
152	152	168	33	1.659093e+02	3.409067e+01	1.641791e-01	1.704534e-01	1.704534e-01	1
153	153	151	35	1.659093e+02	3.409067e+01	1.881720e-01	1.704534e-01	1.704534e-01	1
154	154	170	34	1.659093e+02	3.409067e+01	1.666667e-01	1.704534e-01	1.704534e-01	1
155	155	179	31	1.659093e+02	3.409067e+01	1.476190e-01	1.704534e-01	1.704534e-01	1
156	156	162	39	1.659093e+02	3.409067e+01	1.940299e-01	1.704534e-01	1.704534e-01	1
157	157	171	40	1.659093e+02	3.409067e+01	1.895735e-01	1.704534e-01	1.704534e-01	1
158	158	137	31	1.659093e+02	3.409067e+01	1.845238e-01	1.704534e-01	1.704534e-01	1
159	159	188	36	1.659093e+02	3.409067e+01	1.607143e-01	1.704534e-01	1.704534e-01	1
160	160	160	28	1.659093e+02	3.409067e+01	1.489362e-01	1.704534e-01	1.704534e-01	1
161	161	175	38	1.659093e+02	3.409067e+01	1.784038e-01	1.704534e-01	1.704534e-01	1
162	162	186	43	1.659093e+02	3.409067e+01	1.877729e-01	1.704534e-01	1.704534e-01	1
163	163	166	30	1.659093e+02	3.409067e+01	1.530612e-01	1.704534e-01	1.704534e-01	1
164	164	159	31	1.659093e+02	3.409067e+01	1.631579e-01	1.704534e-01	1.704534e-01	1
165	165	165	34	1.659093e+02	3.409067e+01	1.708543e-01	1.704534e-01	1.704534e-01	1
166	166	138	26	1.659093e+02	3.409067e+01	1.585366e-01	1.704534e-01	1.704534e-01	1
167	167	160	43	1.659093e+02	3.409067e+01	2.118227e-01	1.704534e-01	1.704534e-01	1
168	168	178	26	1.659093e+02	3.409067e+01	1.274510e-01	1.704534e-01	1.704534e-01	1
169	169	172	27	1.659093e+02	3.409067e+01	1.356784e-01	1.704534e-01	1.704534e-01	1
170	170	166	43	1.659093e+02	3.409067e+01	2.057416e-01	1.704534e-01	1.704534e-01	1
171	171	199	46	1.659093e+02	3.409067e+01	1.877551e-01	1.704534e-01	1.704534e-01	1
172	172	159	37	1.659093e+02	3.409067e+01	1.887755e-01	1.704534e-01	1.704534e-01	1
173	173	160	37	1.659093e+02	3.409067e+01	1.878173e-01	1.704534e-01	1.704534e-01	1
174	174	156	33	1.659093e+02	3.409067e+01	1.746032e-01	1.704534e-01	1.704534e-01	1
175	175	172	32	1.659093e+02	3.409067e+01	1.568627e-01	1.704534e-01	1.704534e-01	1
176	176	176	42	1.659093e+02	3.409067e+01	1.926606e-01	1.704534e-01	1.704534e-01	1
177	177	170	34	1.659093e+02	3.409067e+01	1.666667e-01	1.704534e-01	1.704534e-01	1
178	178	197	37	1.659093e+02	3.409067e+01	1.581197e-01	1.704534e-01	1.704534e-01	1
179	179	163	32	1.659093e+02	3.409067e+01	1.641026e-01	1.704534e-01	1.704534e-01	1
180	180	175	32	1.659093e+02	3.409067e+01	1.545894e-01	1.704534e-01	1.704534e-01	1
181	181	148	32	1.659093e+02	3.409067e+01	1.777778e-01	1.704534e-01	1.704534e-01	1
182	182	169	24	1.659093e+02	3.409067e+01	1.243523e-01	1.704534e-01	1.704534e-01	1
183	183	169	32	1.659093e+02	3.409067e+01	1.592040e-01	1.704534e-01	1.704534e-01	1
184	184	167	31	1.659093e+02	3.409067e+01	1.565657e-01	1.704534e-01	1.704534e-01	1
185	185	184	42	1.659093e+02	3.409067e+01	1.858407e-01	1.704534e-01	1.704534e-01	1
186	186	167	32	1.659093e+02	3.409067e+01	1.608040e-01	1.704534e-01	1.704534e-01	1
187	187	162	35	1.659093e+02	3.409067e+01	1.776650e-01	1.704534e-01	1.704534e-01	1
188	188	165	29	1.659093e+02	3.409067e+01	1.494845e-01	1.704534e-01	1.704534e-01	1
189	189	175	44	1.659093e+02	3.409067e+01	2.009132e-01	1.704534e-01	1.704534e-01	1
190	190	164	40	1.659093e+02	3.409067e+01	1.960784e-01	1.704534e-01	1.704534e-01	1
191	191	169	37	1.659093e+02	3.409067e+01	1.796117e-01	1.704534e-01	1.704534e-01	1
192	192	144	30	1.659093e+02	3.409067e+01	1.724138e-01	1.704534e-01	1.704534e-01	1
193	193	156	25	1.659093e+02	3.409067e+01	1.381215e-01	1.704534e-01	1.704534e-01	1
194	194	143	42	1.659093e+02	3.409067e+01	2.270270e-01	1.704534e-01	1.704534e-01	1
195	195	149	33	1.659093e+02	3.409067e+01	1.813187e-01	1.704534e-01	1.704534e-01	1
196	196	170	34	1.659093e+02	3.409067e+01	1.666667e-01	1.704534e-01	1.704534e-01	1
197	197	166	36	1.659093e+02	3.409067e+01	1.782178e-01	1.704534e-01	1.704534e-01	1
198	198	165	22	1.659093e+02	3.409067e+01	1.176471e-01	1.704534e-01	1.704534e-01	1
199	199	159	33	1.659093e+02	3.409067e+01	1.718750e-01	1.704534e-01	1.704534e-01	1
200	200	174	36	1.659093e+02	3.409067e+01	1.714286e-01	1.704534e-01	1.704534e-01	1
