# Supplementary material for: Cochaperones convey the energy of ATP hydrolysis for directional action of Hsp90
Source: Nat Commun. 2024 Jan 17;15:569. doi: 10.1038/s41467-024-44847-6 (PMC10794413; doi:10.1038/s41467-024-44847-6)
Supplement: Supplementary file 6 — Source Data [file 41467_2024_44847_MOESM6_ESM.zip › SourceData_Simulations/1_Simulations_0kT/sim_0kT_mol166of200.txt]

coordinates	31.09	213.57	159.09	213.57
time(s)	frame	Idon(a.u.)	Iacc(a.u.)	Idon ideal(a.u.)	Iacc ideal(a.u.)	FRET	FRET ideal (blurr)	FRET ideal	state sequence
1	1	33	168	3.235876e+01	1.676412e+02	8.358209e-01	8.382062e-01	8.382062e-01	4
2	2	46	159	3.235876e+01	1.676412e+02	7.756098e-01	8.382062e-01	8.382062e-01	4
3	3	28	150	3.235876e+01	1.676412e+02	8.426966e-01	8.382062e-01	8.382062e-01	4
4	4	34	182	3.235876e+01	1.676412e+02	8.425926e-01	8.382062e-01	8.382062e-01	4
5	5	35	178	3.235876e+01	1.676412e+02	8.356808e-01	8.382062e-01	8.382062e-01	4
6	6	29	170	3.235876e+01	1.676412e+02	8.542714e-01	8.382062e-01	8.382062e-01	4
7	7	36	171	3.235876e+01	1.676412e+02	8.260870e-01	8.382062e-01	8.382062e-01	4
8	8	24	172	3.235876e+01	1.676412e+02	8.775510e-01	8.382062e-01	8.382062e-01	4
9	9	39	160	3.235876e+01	1.676412e+02	8.040201e-01	8.382062e-01	8.382062e-01	4
10	10	36	184	3.235876e+01	1.676412e+02	8.363636e-01	8.382062e-01	8.382062e-01	4
11	11	43	161	3.235876e+01	1.676412e+02	7.892157e-01	8.382062e-01	8.382062e-01	4
12	12	39	173	3.235876e+01	1.676412e+02	8.160377e-01	8.382062e-01	8.382062e-01	4
13	13	36	166	3.235876e+01	1.676412e+02	8.217822e-01	8.382062e-01	8.382062e-01	4
14	14	36	156	3.235876e+01	1.676412e+02	8.125000e-01	8.382062e-01	8.382062e-01	4
15	15	34	167	3.235876e+01	1.676412e+02	8.308458e-01	8.382062e-01	8.382062e-01	4
16	16	28	172	3.235876e+01	1.676412e+02	8.600000e-01	8.382062e-01	8.382062e-01	4
17	17	30	159	3.235876e+01	1.676412e+02	8.412698e-01	8.382062e-01	8.382062e-01	4
18	18	38	187	3.235876e+01	1.676412e+02	8.311111e-01	8.382062e-01	8.382062e-01	4
19	19	22	171	3.235876e+01	1.676412e+02	8.860104e-01	8.382062e-01	8.382062e-01	4
20	20	29	170	3.235876e+01	1.676412e+02	8.542714e-01	8.382062e-01	8.382062e-01	4
21	21	39	145	3.235876e+01	1.676412e+02	7.880435e-01	8.382062e-01	8.382062e-01	4
22	22	31	163	3.235876e+01	1.676412e+02	8.402062e-01	8.382062e-01	8.382062e-01	4
23	23	36	160	3.235876e+01	1.676412e+02	8.163265e-01	8.382062e-01	8.382062e-01	4
24	24	30	176	3.235876e+01	1.676412e+02	8.543689e-01	8.382062e-01	8.382062e-01	4
25	25	33	158	3.235876e+01	1.676412e+02	8.272251e-01	8.382062e-01	8.382062e-01	4
26	26	30	174	3.235876e+01	1.676412e+02	8.529412e-01	8.382062e-01	8.382062e-01	4
27	27	34	183	3.235876e+01	1.676412e+02	8.433180e-01	8.382062e-01	8.382062e-01	4
28	28	23	149	3.235876e+01	1.676412e+02	8.662791e-01	8.382062e-01	8.382062e-01	4
29	29	25	172	3.235876e+01	1.676412e+02	8.730964e-01	8.382062e-01	8.382062e-01	4
30	30	25	182	3.235876e+01	1.676412e+02	8.792271e-01	8.382062e-01	8.382062e-01	4
31	31	27	159	3.235876e+01	1.676412e+02	8.548387e-01	8.382062e-01	8.382062e-01	4
32	32	22	203	3.235876e+01	1.676412e+02	9.022222e-01	8.382062e-01	8.382062e-01	4
33	33	33	156	3.235876e+01	1.676412e+02	8.253968e-01	8.382062e-01	8.382062e-01	4
34	34	41	161	3.235876e+01	1.676412e+02	7.970297e-01	8.382062e-01	8.382062e-01	4
35	35	28	170	3.235876e+01	1.676412e+02	8.585859e-01	8.382062e-01	8.382062e-01	4
36	36	42	164	3.235876e+01	1.676412e+02	7.961165e-01	8.382062e-01	8.382062e-01	4
37	37	20	162	3.235876e+01	1.676412e+02	8.901099e-01	8.382062e-01	8.382062e-01	4
38	38	40	181	3.235876e+01	1.676412e+02	8.190045e-01	8.382062e-01	8.382062e-01	4
39	39	32	167	3.235876e+01	1.676412e+02	8.391960e-01	8.382062e-01	8.382062e-01	4
40	40	26	186	3.235876e+01	1.676412e+02	8.773585e-01	8.382062e-01	8.382062e-01	4
41	41	33	172	3.235876e+01	1.676412e+02	8.390244e-01	8.382062e-01	8.382062e-01	4
42	42	34	172	3.235876e+01	1.676412e+02	8.349515e-01	8.382062e-01	8.382062e-01	4
43	43	27	161	3.235876e+01	1.676412e+02	8.563830e-01	8.382062e-01	8.382062e-01	4
44	44	39	152	3.235876e+01	1.676412e+02	7.958115e-01	8.382062e-01	8.382062e-01	4
45	45	29	161	3.235876e+01	1.676412e+02	8.473684e-01	8.382062e-01	8.382062e-01	4
46	46	46	159	3.235876e+01	1.676412e+02	7.756098e-01	8.382062e-01	8.382062e-01	4
47	47	38	174	3.235876e+01	1.676412e+02	8.207547e-01	8.382062e-01	8.382062e-01	4
48	48	23	158	3.235876e+01	1.676412e+02	8.729282e-01	8.382062e-01	8.382062e-01	4
49	49	40	179	3.235876e+01	1.676412e+02	8.173516e-01	8.382062e-01	8.382062e-01	4
50	50	34	167	3.235876e+01	1.676412e+02	8.308458e-01	8.382062e-01	8.382062e-01	4
51	51	21	155	3.235876e+01	1.676412e+02	8.806818e-01	8.382062e-01	8.382062e-01	4
52	52	40	160	3.235876e+01	1.676412e+02	8.000000e-01	8.382062e-01	8.382062e-01	4
53	53	37	142	3.235876e+01	1.676412e+02	7.932961e-01	8.382062e-01	8.382062e-01	4
54	54	33	174	3.235876e+01	1.676412e+02	8.405797e-01	8.382062e-01	8.382062e-01	4
55	55	19	173	3.235876e+01	1.676412e+02	9.010417e-01	8.382062e-01	8.382062e-01	4
56	56	26	178	3.235876e+01	1.676412e+02	8.725490e-01	8.382062e-01	8.382062e-01	4
57	57	31	161	3.235876e+01	1.676412e+02	8.385417e-01	8.382062e-01	8.382062e-01	4
58	58	30	162	3.235876e+01	1.676412e+02	8.437500e-01	8.382062e-01	8.382062e-01	4
59	59	43	186	3.235876e+01	1.676412e+02	8.122271e-01	8.382062e-01	8.382062e-01	4
60	60	25	167	3.235876e+01	1.676412e+02	8.697917e-01	8.382062e-01	8.382062e-01	4
61	61	43	188	3.235876e+01	1.676412e+02	8.138528e-01	8.382062e-01	8.382062e-01	4
62	62	30	152	3.235876e+01	1.676412e+02	8.351648e-01	8.382062e-01	8.382062e-01	4
63	63	21	170	3.235876e+01	1.676412e+02	8.900524e-01	8.382062e-01	8.382062e-01	4
64	64	25	184	3.235876e+01	1.676412e+02	8.803828e-01	8.382062e-01	8.382062e-01	4
65	65	32	155	3.235876e+01	1.676412e+02	8.288770e-01	8.382062e-01	8.382062e-01	4
66	66	33	170	3.235876e+01	1.676412e+02	8.374384e-01	8.382062e-01	8.382062e-01	4
67	67	32	172	3.235876e+01	1.676412e+02	8.431373e-01	8.382062e-01	8.382062e-01	4
68	68	34	160	3.235876e+01	1.676412e+02	8.247423e-01	8.382062e-01	8.382062e-01	4
69	69	44	173	3.235876e+01	1.676412e+02	7.972350e-01	8.382062e-01	8.382062e-01	4
70	70	36	183	3.235876e+01	1.676412e+02	8.356164e-01	8.382062e-01	8.382062e-01	4
71	71	33	161	3.235876e+01	1.676412e+02	8.298969e-01	8.382062e-01	8.382062e-01	4
72	72	31	170	3.235876e+01	1.676412e+02	8.457711e-01	8.382062e-01	8.382062e-01	4
73	73	41	151	3.235876e+01	1.676412e+02	7.864583e-01	8.382062e-01	8.382062e-01	4
74	74	34	159	3.235876e+01	1.676412e+02	8.238342e-01	8.382062e-01	8.382062e-01	4
75	75	20	174	3.235876e+01	1.676412e+02	8.969072e-01	8.382062e-01	8.382062e-01	4
76	76	33	167	3.235876e+01	1.676412e+02	8.350000e-01	8.382062e-01	8.382062e-01	4
77	77	32	178	3.235876e+01	1.676412e+02	8.476190e-01	8.382062e-01	8.382062e-01	4
78	78	39	179	3.235876e+01	1.676412e+02	8.211009e-01	8.382062e-01	8.382062e-01	4
79	79	26	178	3.235876e+01	1.676412e+02	8.725490e-01	8.382062e-01	8.382062e-01	4
80	80	32	185	3.235876e+01	1.676412e+02	8.525346e-01	8.382062e-01	8.382062e-01	4
81	81	29	164	3.235876e+01	1.676412e+02	8.497409e-01	8.382062e-01	8.382062e-01	4
82	82	45	163	3.235876e+01	1.676412e+02	7.836538e-01	8.382062e-01	8.382062e-01	4
83	83	30	192	3.235876e+01	1.676412e+02	8.648649e-01	8.382062e-01	8.382062e-01	4
84	84	32	166	3.235876e+01	1.676412e+02	8.383838e-01	8.382062e-01	8.382062e-01	4
85	85	27	172	3.235876e+01	1.676412e+02	8.643216e-01	8.382062e-01	8.382062e-01	4
86	86	37	180	3.235876e+01	1.676412e+02	8.294931e-01	8.382062e-01	8.382062e-01	4
87	87	30	172	3.235876e+01	1.676412e+02	8.514851e-01	8.382062e-01	8.382062e-01	4
88	88	31	146	3.235876e+01	1.676412e+02	8.248588e-01	8.382062e-01	8.382062e-01	4
89	89	31	167	3.235876e+01	1.676412e+02	8.434343e-01	8.382062e-01	8.382062e-01	4
90	90	25	159	3.235876e+01	1.676412e+02	8.641304e-01	8.382062e-01	8.382062e-01	4
91	91	40	153	3.235876e+01	1.676412e+02	7.927461e-01	8.382062e-01	8.382062e-01	4
92	92	31	167	3.235876e+01	1.676412e+02	8.434343e-01	8.382062e-01	8.382062e-01	4
93	93	34	167	3.235876e+01	1.676412e+02	8.308458e-01	8.382062e-01	8.382062e-01	4
94	94	33	172	3.235876e+01	1.676412e+02	8.390244e-01	8.382062e-01	8.382062e-01	4
95	95	40	162	3.235876e+01	1.676412e+02	8.019802e-01	8.382062e-01	8.382062e-01	4
96	96	35	149	3.235876e+01	1.676412e+02	8.097826e-01	8.382062e-01	8.382062e-01	4
97	97	29	174	3.235876e+01	1.676412e+02	8.571429e-01	8.382062e-01	8.382062e-01	4
98	98	40	172	3.235876e+01	1.676412e+02	8.113208e-01	8.382062e-01	8.382062e-01	4
99	99	36	159	3.235876e+01	1.676412e+02	8.153846e-01	8.382062e-01	8.382062e-01	4
100	100	33	164	3.235876e+01	1.676412e+02	8.324873e-01	8.382062e-01	8.382062e-01	4
101	101	27	199	3.235876e+01	1.676412e+02	8.805310e-01	8.382062e-01	8.382062e-01	4
102	102	33	173	3.235876e+01	1.676412e+02	8.398058e-01	8.382062e-01	8.382062e-01	4
103	103	41	154	3.235876e+01	1.676412e+02	7.897436e-01	8.382062e-01	8.382062e-01	4
104	104	36	180	3.235876e+01	1.676412e+02	8.333333e-01	8.382062e-01	8.382062e-01	4
105	105	38	167	3.235876e+01	1.676412e+02	8.146341e-01	8.382062e-01	8.382062e-01	4
106	106	36	160	3.235876e+01	1.676412e+02	8.163265e-01	8.382062e-01	8.382062e-01	4
107	107	28	167	3.235876e+01	1.676412e+02	8.564103e-01	8.382062e-01	8.382062e-01	4
108	108	39	189	3.235876e+01	1.676412e+02	8.289474e-01	8.382062e-01	8.382062e-01	4
109	109	26	181	3.235876e+01	1.676412e+02	8.743961e-01	8.382062e-01	8.382062e-01	4
110	110	33	165	3.235876e+01	1.676412e+02	8.333333e-01	8.382062e-01	8.382062e-01	4
111	111	38	199	3.235876e+01	1.676412e+02	8.396624e-01	8.382062e-01	8.382062e-01	4
112	112	28	178	3.235876e+01	1.676412e+02	8.640777e-01	8.382062e-01	8.382062e-01	4
113	113	39	167	3.235876e+01	1.676412e+02	8.106796e-01	8.382062e-01	8.382062e-01	4
114	114	31	160	3.235876e+01	1.676412e+02	8.376963e-01	8.382062e-01	8.382062e-01	4
115	115	39	176	3.235876e+01	1.676412e+02	8.186047e-01	8.382062e-01	8.382062e-01	4
116	116	29	154	3.235876e+01	1.676412e+02	8.415301e-01	8.382062e-01	8.382062e-01	4
117	117	31	178	3.235876e+01	1.676412e+02	8.516746e-01	8.382062e-01	8.382062e-01	4
118	118	33	191	3.235876e+01	1.676412e+02	8.526786e-01	8.382062e-01	8.382062e-01	4
119	119	142	74	1.352614e+02	6.473864e+01	3.425926e-01	3.236932e-01	7.092451e-02	1
120	120	194	21	1.858151e+02	1.418490e+01	9.767442e-02	7.092451e-02	7.092451e-02	1
121	121	200	15	1.858151e+02	1.418490e+01	6.976744e-02	7.092451e-02	7.092451e-02	1
122	122	135	69	1.311508e+02	6.884918e+01	3.382353e-01	3.442459e-01	7.092451e-02	1
123	123	22	177	3.235876e+01	1.676412e+02	8.894472e-01	8.382062e-01	8.382062e-01	4
124	124	29	188	3.235876e+01	1.676412e+02	8.663594e-01	8.382062e-01	8.382062e-01	4
125	125	35	177	3.235876e+01	1.676412e+02	8.349057e-01	8.382062e-01	8.382062e-01	4
126	126	28	172	3.235876e+01	1.676412e+02	8.600000e-01	8.382062e-01	8.382062e-01	4
127	127	30	167	3.235876e+01	1.676412e+02	8.477157e-01	8.382062e-01	8.382062e-01	4
128	128	23	167	3.235876e+01	1.676412e+02	8.789474e-01	8.382062e-01	8.382062e-01	4
129	129	29	172	3.235876e+01	1.676412e+02	8.557214e-01	8.382062e-01	8.382062e-01	4
130	130	31	193	3.235876e+01	1.676412e+02	8.616071e-01	8.382062e-01	8.382062e-01	4
131	131	34	173	3.235876e+01	1.676412e+02	8.357488e-01	8.382062e-01	8.382062e-01	4
132	132	33	168	3.235876e+01	1.676412e+02	8.358209e-01	8.382062e-01	8.382062e-01	4
133	133	31	168	3.235876e+01	1.676412e+02	8.442211e-01	8.382062e-01	8.382062e-01	4
134	134	30	173	3.235876e+01	1.676412e+02	8.522167e-01	8.382062e-01	8.382062e-01	4
135	135	36	152	3.235876e+01	1.676412e+02	8.085106e-01	8.382062e-01	8.382062e-01	4
136	136	30	157	3.235876e+01	1.676412e+02	8.395722e-01	8.382062e-01	8.382062e-01	4
137	137	22	160	3.235876e+01	1.676412e+02	8.791209e-01	8.382062e-01	8.382062e-01	4
138	138	28	171	3.235876e+01	1.676412e+02	8.592965e-01	8.382062e-01	8.382062e-01	4
139	139	34	181	3.235876e+01	1.676412e+02	8.418605e-01	8.382062e-01	8.382062e-01	4
140	140	31	156	3.235876e+01	1.676412e+02	8.342246e-01	8.382062e-01	8.382062e-01	4
141	141	35	173	3.235876e+01	1.676412e+02	8.317308e-01	8.382062e-01	8.382062e-01	4
142	142	41	164	3.235876e+01	1.676412e+02	8.000000e-01	8.382062e-01	8.382062e-01	4
143	143	24	147	3.235876e+01	1.676412e+02	8.596491e-01	8.382062e-01	8.382062e-01	4
144	144	40	186	3.235876e+01	1.676412e+02	8.230088e-01	8.382062e-01	8.382062e-01	4
145	145	28	159	3.235876e+01	1.676412e+02	8.502674e-01	8.382062e-01	8.382062e-01	4
146	146	24	165	3.235876e+01	1.676412e+02	8.730159e-01	8.382062e-01	8.382062e-01	4
147	147	27	171	3.235876e+01	1.676412e+02	8.636364e-01	8.382062e-01	8.382062e-01	4
148	148	31	164	3.235876e+01	1.676412e+02	8.410256e-01	8.382062e-01	8.382062e-01	4
149	149	34	158	3.235876e+01	1.676412e+02	8.229167e-01	8.382062e-01	8.382062e-01	4
150	150	30	160	3.235876e+01	1.676412e+02	8.421053e-01	8.382062e-01	8.382062e-01	4
151	151	47	156	3.235876e+01	1.676412e+02	7.684729e-01	8.382062e-01	8.382062e-01	4
152	152	36	153	3.235876e+01	1.676412e+02	8.095238e-01	8.382062e-01	8.382062e-01	4
153	153	29	163	3.235876e+01	1.676412e+02	8.489583e-01	8.382062e-01	8.382062e-01	4
154	154	37	161	3.235876e+01	1.676412e+02	8.131313e-01	8.382062e-01	8.382062e-01	4
155	155	33	159	3.235876e+01	1.676412e+02	8.281250e-01	8.382062e-01	8.382062e-01	4
156	156	23	166	3.235876e+01	1.676412e+02	8.783069e-01	8.382062e-01	8.382062e-01	4
157	157	35	148	3.235876e+01	1.676412e+02	8.087432e-01	8.382062e-01	8.382062e-01	4
158	158	26	143	3.235876e+01	1.676412e+02	8.461538e-01	8.382062e-01	8.382062e-01	4
159	159	43	166	3.235876e+01	1.676412e+02	7.942584e-01	8.382062e-01	8.382062e-01	4
160	160	35	176	3.235876e+01	1.676412e+02	8.341232e-01	8.382062e-01	8.382062e-01	4
161	161	23	186	3.235876e+01	1.676412e+02	8.899522e-01	8.382062e-01	8.382062e-01	4
162	162	28	166	3.235876e+01	1.676412e+02	8.556701e-01	8.382062e-01	8.382062e-01	4
163	163	33	172	3.235876e+01	1.676412e+02	8.390244e-01	8.382062e-01	8.382062e-01	4
164	164	39	173	3.235876e+01	1.676412e+02	8.160377e-01	8.382062e-01	8.382062e-01	4
165	165	32	163	3.235876e+01	1.676412e+02	8.358974e-01	8.382062e-01	8.382062e-01	4
166	166	26	141	3.235876e+01	1.676412e+02	8.443114e-01	8.382062e-01	8.382062e-01	4
167	167	32	159	3.067721e+01	1.693228e+02	8.324607e-01	8.466139e-01	8.382062e-01	4
168	168	47	165	5.003671e+01	1.499633e+02	7.783019e-01	7.498165e-01	8.619340e-01	3
169	169	174	17	1.858151e+02	1.418490e+01	8.900524e-02	7.092451e-02	7.092451e-02	1
170	170	180	19	1.858151e+02	1.418490e+01	9.547739e-02	7.092451e-02	7.092451e-02	1
171	171	169	12	1.858151e+02	1.418490e+01	6.629834e-02	7.092451e-02	7.092451e-02	1
172	172	193	8	1.858151e+02	1.418490e+01	3.980100e-02	7.092451e-02	7.092451e-02	1
173	173	178	16	1.858151e+02	1.418490e+01	8.247423e-02	7.092451e-02	7.092451e-02	1
174	174	193	17	1.858151e+02	1.418490e+01	8.095238e-02	7.092451e-02	7.092451e-02	1
175	175	159	19	1.858151e+02	1.418490e+01	1.067416e-01	7.092451e-02	7.092451e-02	1
176	176	151	25	1.761854e+02	2.381458e+01	1.420455e-01	1.190729e-01	1.541903e-01	2
177	177	188	15	1.851267e+02	1.487327e+01	7.389163e-02	7.436633e-02	7.092451e-02	1
178	178	198	14	1.858151e+02	1.418490e+01	6.603774e-02	7.092451e-02	7.092451e-02	1
179	179	199	12	1.858151e+02	1.418490e+01	5.687204e-02	7.092451e-02	7.092451e-02	1
180	180	185	10	1.858151e+02	1.418490e+01	5.128205e-02	7.092451e-02	7.092451e-02	1
181	181	176	23	1.858151e+02	1.418490e+01	1.155779e-01	7.092451e-02	7.092451e-02	1
182	182	180	18	1.858151e+02	1.418490e+01	9.090909e-02	7.092451e-02	7.092451e-02	1
183	183	177	13	1.858151e+02	1.418490e+01	6.842105e-02	7.092451e-02	7.092451e-02	1
184	184	177	5	1.858151e+02	1.418490e+01	2.747253e-02	7.092451e-02	7.092451e-02	1
185	185	182	10	1.858151e+02	1.418490e+01	5.208333e-02	7.092451e-02	7.092451e-02	1
186	186	184	14	1.858151e+02	1.418490e+01	7.070707e-02	7.092451e-02	7.092451e-02	1
187	187	166	10	1.858151e+02	1.418490e+01	5.681818e-02	7.092451e-02	7.092451e-02	1
188	188	212	17	1.858151e+02	1.418490e+01	7.423581e-02	7.092451e-02	7.092451e-02	1
189	189	211	16	1.858151e+02	1.418490e+01	7.048458e-02	7.092451e-02	7.092451e-02	1
190	190	196	14	1.858151e+02	1.418490e+01	6.666667e-02	7.092451e-02	7.092451e-02	1
191	191	194	16	1.858151e+02	1.418490e+01	7.619048e-02	7.092451e-02	7.092451e-02	1
192	192	179	15	1.858151e+02	1.418490e+01	7.731959e-02	7.092451e-02	7.092451e-02	1
193	193	178	10	1.858151e+02	1.418490e+01	5.319149e-02	7.092451e-02	7.092451e-02	1
194	194	191	13	1.858151e+02	1.418490e+01	6.372549e-02	7.092451e-02	7.092451e-02	1
195	195	140	73	1.287728e+02	7.122721e+01	3.427230e-01	3.561361e-01	7.092451e-02	1
196	196	33	178	3.235876e+01	1.676412e+02	8.436019e-01	8.382062e-01	8.382062e-01	4
197	197	32	155	3.235876e+01	1.676412e+02	8.288770e-01	8.382062e-01	8.382062e-01	4
198	198	26	157	3.235876e+01	1.676412e+02	8.579235e-01	8.382062e-01	8.382062e-01	4
199	199	21	181	3.235876e+01	1.676412e+02	8.960396e-01	8.382062e-01	8.382062e-01	4
200	200	30	168	3.235876e+01	1.676412e+02	8.484848e-01	8.382062e-01	8.382062e-01	4
