# Supplementary material for: Cochaperones convey the energy of ATP hydrolysis for directional action of Hsp90
Source: Nat Commun. 2024 Jan 17;15:569. doi: 10.1038/s41467-024-44847-6 (PMC10794413; doi:10.1038/s41467-024-44847-6)
Supplement: Supplementary file 6 — Source Data [file 41467_2024_44847_MOESM6_ESM.zip › SourceData_Simulations/1_Simulations_0kT/sim_0kT_mol167of200.txt]

coordinates	80.89	62.28	208.89	62.28
time(s)	frame	Idon(a.u.)	Iacc(a.u.)	Idon ideal(a.u.)	Iacc ideal(a.u.)	FRET	FRET ideal (blurr)	FRET ideal	state sequence
1	1	34	150	3.595504e+01	1.640450e+02	8.152174e-01	8.202248e-01	8.202248e-01	4
2	2	31	169	3.595504e+01	1.640450e+02	8.450000e-01	8.202248e-01	8.202248e-01	4
3	3	42	153	3.595504e+01	1.640450e+02	7.846154e-01	8.202248e-01	8.202248e-01	4
4	4	35	148	3.595504e+01	1.640450e+02	8.087432e-01	8.202248e-01	8.202248e-01	4
5	5	47	153	3.595504e+01	1.640450e+02	7.650000e-01	8.202248e-01	8.202248e-01	4
6	6	27	167	3.595504e+01	1.640450e+02	8.608247e-01	8.202248e-01	8.202248e-01	4
7	7	36	159	3.595504e+01	1.640450e+02	8.153846e-01	8.202248e-01	8.202248e-01	4
8	8	29	153	3.595504e+01	1.640450e+02	8.406593e-01	8.202248e-01	8.202248e-01	4
9	9	39	144	3.595504e+01	1.640450e+02	7.868852e-01	8.202248e-01	8.202248e-01	4
10	10	37	158	3.595504e+01	1.640450e+02	8.102564e-01	8.202248e-01	8.202248e-01	4
11	11	33	181	3.595504e+01	1.640450e+02	8.457944e-01	8.202248e-01	8.202248e-01	4
12	12	51	162	3.595504e+01	1.640450e+02	7.605634e-01	8.202248e-01	8.202248e-01	4
13	13	39	139	3.595504e+01	1.640450e+02	7.808989e-01	8.202248e-01	8.202248e-01	4
14	14	31	161	3.595504e+01	1.640450e+02	8.385417e-01	8.202248e-01	8.202248e-01	4
15	15	30	149	3.595504e+01	1.640450e+02	8.324022e-01	8.202248e-01	8.202248e-01	4
16	16	36	164	3.595504e+01	1.640450e+02	8.200000e-01	8.202248e-01	8.202248e-01	4
17	17	31	175	3.595504e+01	1.640450e+02	8.495146e-01	8.202248e-01	8.202248e-01	4
18	18	37	190	3.595504e+01	1.640450e+02	8.370044e-01	8.202248e-01	8.202248e-01	4
19	19	30	168	3.595504e+01	1.640450e+02	8.484848e-01	8.202248e-01	8.202248e-01	4
20	20	27	171	3.595504e+01	1.640450e+02	8.636364e-01	8.202248e-01	8.202248e-01	4
21	21	39	168	3.595504e+01	1.640450e+02	8.115942e-01	8.202248e-01	8.202248e-01	4
22	22	38	170	3.595504e+01	1.640450e+02	8.173077e-01	8.202248e-01	8.202248e-01	4
23	23	38	196	3.595504e+01	1.640450e+02	8.376068e-01	8.202248e-01	8.202248e-01	4
24	24	43	135	3.595504e+01	1.640450e+02	7.584270e-01	8.202248e-01	8.202248e-01	4
25	25	33	177	3.595504e+01	1.640450e+02	8.428571e-01	8.202248e-01	8.202248e-01	4
26	26	31	146	3.595504e+01	1.640450e+02	8.248588e-01	8.202248e-01	8.202248e-01	4
27	27	38	165	3.684164e+01	1.631584e+02	8.128079e-01	8.157918e-01	8.202248e-01	4
28	28	101	107	8.810249e+01	1.118975e+02	5.144231e-01	5.594875e-01	7.890741e-01	3
29	29	175	35	1.684058e+02	3.159420e+01	1.666667e-01	1.579710e-01	1.579710e-01	2
30	30	183	35	1.684058e+02	3.159420e+01	1.605505e-01	1.579710e-01	1.579710e-01	2
31	31	171	14	1.782796e+02	2.172042e+01	7.567568e-02	1.086021e-01	9.392736e-02	1
32	32	218	21	1.812145e+02	1.878547e+01	8.786611e-02	9.392736e-02	9.392736e-02	1
33	33	178	15	1.812145e+02	1.878547e+01	7.772021e-02	9.392736e-02	9.392736e-02	1
34	34	186	26	1.812145e+02	1.878547e+01	1.226415e-01	9.392736e-02	9.392736e-02	1
35	35	167	17	1.812145e+02	1.878547e+01	9.239130e-02	9.392736e-02	9.392736e-02	1
36	36	187	17	1.812145e+02	1.878547e+01	8.333333e-02	9.392736e-02	9.392736e-02	1
37	37	170	18	1.812145e+02	1.878547e+01	9.574468e-02	9.392736e-02	9.392736e-02	1
38	38	193	13	1.812145e+02	1.878547e+01	6.310680e-02	9.392736e-02	9.392736e-02	1
39	39	173	26	1.812145e+02	1.878547e+01	1.306533e-01	9.392736e-02	9.392736e-02	1
40	40	166	17	1.812145e+02	1.878547e+01	9.289617e-02	9.392736e-02	9.392736e-02	1
41	41	195	17	1.812145e+02	1.878547e+01	8.018868e-02	9.392736e-02	9.392736e-02	1
42	42	187	23	1.812145e+02	1.878547e+01	1.095238e-01	9.392736e-02	9.392736e-02	1
43	43	177	27	1.812145e+02	1.878547e+01	1.323529e-01	9.392736e-02	9.392736e-02	1
44	44	177	11	1.812145e+02	1.878547e+01	5.851064e-02	9.392736e-02	9.392736e-02	1
45	45	183	24	1.812145e+02	1.878547e+01	1.159420e-01	9.392736e-02	9.392736e-02	1
46	46	197	17	1.812145e+02	1.878547e+01	7.943925e-02	9.392736e-02	9.392736e-02	1
47	47	175	17	1.812145e+02	1.878547e+01	8.854167e-02	9.392736e-02	9.392736e-02	1
48	48	180	24	1.812145e+02	1.878547e+01	1.176471e-01	9.392736e-02	9.392736e-02	1
49	49	171	16	1.812145e+02	1.878547e+01	8.556150e-02	9.392736e-02	9.392736e-02	1
50	50	152	17	1.812145e+02	1.878547e+01	1.005917e-01	9.392736e-02	9.392736e-02	1
51	51	178	12	1.812145e+02	1.878547e+01	6.315789e-02	9.392736e-02	9.392736e-02	1
52	52	141	63	1.356651e+02	6.433487e+01	3.088235e-01	3.216744e-01	9.392736e-02	1
53	53	43	176	3.595504e+01	1.640450e+02	8.036530e-01	8.202248e-01	8.202248e-01	4
54	54	41	160	3.595504e+01	1.640450e+02	7.960199e-01	8.202248e-01	8.202248e-01	4
55	55	26	176	3.595504e+01	1.640450e+02	8.712871e-01	8.202248e-01	8.202248e-01	4
56	56	38	144	3.595504e+01	1.640450e+02	7.912088e-01	8.202248e-01	8.202248e-01	4
57	57	41	163	3.595504e+01	1.640450e+02	7.990196e-01	8.202248e-01	8.202248e-01	4
58	58	28	170	3.595504e+01	1.640450e+02	8.585859e-01	8.202248e-01	8.202248e-01	4
59	59	43	160	3.595504e+01	1.640450e+02	7.881773e-01	8.202248e-01	8.202248e-01	4
60	60	36	154	3.595504e+01	1.640450e+02	8.105263e-01	8.202248e-01	8.202248e-01	4
61	61	45	172	3.595504e+01	1.640450e+02	7.926267e-01	8.202248e-01	8.202248e-01	4
62	62	35	171	3.595504e+01	1.640450e+02	8.300971e-01	8.202248e-01	8.202248e-01	4
63	63	28	156	3.595504e+01	1.640450e+02	8.478261e-01	8.202248e-01	8.202248e-01	4
64	64	41	165	3.595504e+01	1.640450e+02	8.009709e-01	8.202248e-01	8.202248e-01	4
65	65	152	60	1.480012e+02	5.199876e+01	2.830189e-01	2.599938e-01	9.392736e-02	1
66	66	188	20	1.812145e+02	1.878547e+01	9.615385e-02	9.392736e-02	9.392736e-02	1
67	67	206	23	1.812145e+02	1.878547e+01	1.004367e-01	9.392736e-02	9.392736e-02	1
68	68	189	16	1.812145e+02	1.878547e+01	7.804878e-02	9.392736e-02	9.392736e-02	1
69	69	173	21	1.812145e+02	1.878547e+01	1.082474e-01	9.392736e-02	9.392736e-02	1
70	70	183	17	1.812145e+02	1.878547e+01	8.500000e-02	9.392736e-02	9.392736e-02	1
71	71	165	23	1.812145e+02	1.878547e+01	1.223404e-01	9.392736e-02	9.392736e-02	1
72	72	196	18	1.812145e+02	1.878547e+01	8.411215e-02	9.392736e-02	9.392736e-02	1
73	73	172	14	1.812145e+02	1.878547e+01	7.526882e-02	9.392736e-02	9.392736e-02	1
74	74	169	22	1.812145e+02	1.878547e+01	1.151832e-01	9.392736e-02	9.392736e-02	1
75	75	196	12	1.812145e+02	1.878547e+01	5.769231e-02	9.392736e-02	9.392736e-02	1
76	76	169	16	1.812145e+02	1.878547e+01	8.648649e-02	9.392736e-02	9.392736e-02	1
77	77	189	26	1.812145e+02	1.878547e+01	1.209302e-01	9.392736e-02	9.392736e-02	1
78	78	163	7	1.812145e+02	1.878547e+01	4.117647e-02	9.392736e-02	9.392736e-02	1
79	79	186	20	1.812145e+02	1.878547e+01	9.708738e-02	9.392736e-02	9.392736e-02	1
80	80	183	14	1.812145e+02	1.878547e+01	7.106599e-02	9.392736e-02	9.392736e-02	1
81	81	184	14	1.812145e+02	1.878547e+01	7.070707e-02	9.392736e-02	9.392736e-02	1
82	82	180	18	1.812145e+02	1.878547e+01	9.090909e-02	9.392736e-02	9.392736e-02	1
83	83	170	25	1.812145e+02	1.878547e+01	1.282051e-01	9.392736e-02	9.392736e-02	1
84	84	198	22	1.812145e+02	1.878547e+01	1.000000e-01	9.392736e-02	9.392736e-02	1
85	85	181	21	1.812145e+02	1.878547e+01	1.039604e-01	9.392736e-02	9.392736e-02	1
86	86	190	15	1.812145e+02	1.878547e+01	7.317073e-02	9.392736e-02	9.392736e-02	1
87	87	186	17	1.812145e+02	1.878547e+01	8.374384e-02	9.392736e-02	9.392736e-02	1
88	88	187	22	1.812145e+02	1.878547e+01	1.052632e-01	9.392736e-02	9.392736e-02	1
89	89	174	18	1.812145e+02	1.878547e+01	9.375000e-02	9.392736e-02	9.392736e-02	1
90	90	184	18	1.812145e+02	1.878547e+01	8.910891e-02	9.392736e-02	9.392736e-02	1
91	91	181	28	1.812145e+02	1.878547e+01	1.339713e-01	9.392736e-02	9.392736e-02	1
92	92	161	25	1.812145e+02	1.878547e+01	1.344086e-01	9.392736e-02	9.392736e-02	1
93	93	187	17	1.812145e+02	1.878547e+01	8.333333e-02	9.392736e-02	9.392736e-02	1
94	94	185	27	1.812145e+02	1.878547e+01	1.273585e-01	9.392736e-02	9.392736e-02	1
95	95	201	18	1.812145e+02	1.878547e+01	8.219178e-02	9.392736e-02	9.392736e-02	1
96	96	186	20	1.812145e+02	1.878547e+01	9.708738e-02	9.392736e-02	9.392736e-02	1
97	97	191	22	1.812145e+02	1.878547e+01	1.032864e-01	9.392736e-02	9.392736e-02	1
98	98	174	16	1.812145e+02	1.878547e+01	8.421053e-02	9.392736e-02	9.392736e-02	1
99	99	160	17	1.812145e+02	1.878547e+01	9.604520e-02	9.392736e-02	9.392736e-02	1
100	100	161	26	1.812145e+02	1.878547e+01	1.390374e-01	9.392736e-02	9.392736e-02	1
101	101	175	19	1.812145e+02	1.878547e+01	9.793814e-02	9.392736e-02	9.392736e-02	1
102	102	179	16	1.812145e+02	1.878547e+01	8.205128e-02	9.392736e-02	9.392736e-02	1
103	103	170	19	1.812145e+02	1.878547e+01	1.005291e-01	9.392736e-02	9.392736e-02	1
104	104	161	20	1.812145e+02	1.878547e+01	1.104972e-01	9.392736e-02	9.392736e-02	1
105	105	199	18	1.812145e+02	1.878547e+01	8.294931e-02	9.392736e-02	9.392736e-02	1
106	106	193	20	1.812145e+02	1.878547e+01	9.389671e-02	9.392736e-02	9.392736e-02	1
107	107	156	17	1.812145e+02	1.878547e+01	9.826590e-02	9.392736e-02	9.392736e-02	1
108	108	195	15	1.812145e+02	1.878547e+01	7.142857e-02	9.392736e-02	9.392736e-02	1
109	109	208	20	1.812145e+02	1.878547e+01	8.771930e-02	9.392736e-02	9.392736e-02	1
110	110	189	21	1.812145e+02	1.878547e+01	1.000000e-01	9.392736e-02	9.392736e-02	1
111	111	176	15	1.812145e+02	1.878547e+01	7.853403e-02	9.392736e-02	9.392736e-02	1
112	112	180	18	1.812145e+02	1.878547e+01	9.090909e-02	9.392736e-02	9.392736e-02	1
113	113	164	16	1.812145e+02	1.878547e+01	8.888889e-02	9.392736e-02	9.392736e-02	1
114	114	188	20	1.812145e+02	1.878547e+01	9.615385e-02	9.392736e-02	9.392736e-02	1
115	115	164	21	1.812145e+02	1.878547e+01	1.135135e-01	9.392736e-02	9.392736e-02	1
116	116	175	13	1.812145e+02	1.878547e+01	6.914894e-02	9.392736e-02	9.392736e-02	1
117	117	170	18	1.812145e+02	1.878547e+01	9.574468e-02	9.392736e-02	9.392736e-02	1
118	118	197	26	1.812145e+02	1.878547e+01	1.165919e-01	9.392736e-02	9.392736e-02	1
119	119	192	19	1.812145e+02	1.878547e+01	9.004739e-02	9.392736e-02	9.392736e-02	1
120	120	181	19	1.812145e+02	1.878547e+01	9.500000e-02	9.392736e-02	9.392736e-02	1
121	121	167	28	1.812145e+02	1.878547e+01	1.435897e-01	9.392736e-02	9.392736e-02	1
122	122	174	24	1.812145e+02	1.878547e+01	1.212121e-01	9.392736e-02	9.392736e-02	1
123	123	187	19	1.812145e+02	1.878547e+01	9.223301e-02	9.392736e-02	9.392736e-02	1
124	124	177	14	1.812145e+02	1.878547e+01	7.329843e-02	9.392736e-02	9.392736e-02	1
125	125	175	16	1.812145e+02	1.878547e+01	8.376963e-02	9.392736e-02	9.392736e-02	1
126	126	168	20	1.812145e+02	1.878547e+01	1.063830e-01	9.392736e-02	9.392736e-02	1
127	127	168	21	1.812145e+02	1.878547e+01	1.111111e-01	9.392736e-02	9.392736e-02	1
128	128	166	17	1.812145e+02	1.878547e+01	9.289617e-02	9.392736e-02	9.392736e-02	1
129	129	163	25	1.812145e+02	1.878547e+01	1.329787e-01	9.392736e-02	9.392736e-02	1
130	130	174	17	1.812145e+02	1.878547e+01	8.900524e-02	9.392736e-02	9.392736e-02	1
131	131	191	28	1.812145e+02	1.878547e+01	1.278539e-01	9.392736e-02	9.392736e-02	1
132	132	153	14	1.812145e+02	1.878547e+01	8.383234e-02	9.392736e-02	9.392736e-02	1
133	133	200	18	1.812145e+02	1.878547e+01	8.256881e-02	9.392736e-02	9.392736e-02	1
134	134	164	18	1.812145e+02	1.878547e+01	9.890110e-02	9.392736e-02	9.392736e-02	1
135	135	158	13	1.812145e+02	1.878547e+01	7.602339e-02	9.392736e-02	9.392736e-02	1
136	136	195	12	1.812145e+02	1.878547e+01	5.797101e-02	9.392736e-02	9.392736e-02	1
137	137	178	20	1.812145e+02	1.878547e+01	1.010101e-01	9.392736e-02	9.392736e-02	1
138	138	167	22	1.812145e+02	1.878547e+01	1.164021e-01	9.392736e-02	9.392736e-02	1
139	139	172	19	1.812145e+02	1.878547e+01	9.947644e-02	9.392736e-02	9.392736e-02	1
140	140	201	20	1.812145e+02	1.878547e+01	9.049774e-02	9.392736e-02	9.392736e-02	1
141	141	184	21	1.812145e+02	1.878547e+01	1.024390e-01	9.392736e-02	9.392736e-02	1
142	142	175	19	1.812145e+02	1.878547e+01	9.793814e-02	9.392736e-02	9.392736e-02	1
143	143	174	20	1.812145e+02	1.878547e+01	1.030928e-01	9.392736e-02	9.392736e-02	1
144	144	198	13	1.812145e+02	1.878547e+01	6.161137e-02	9.392736e-02	9.392736e-02	1
145	145	198	19	1.812145e+02	1.878547e+01	8.755760e-02	9.392736e-02	9.392736e-02	1
146	146	202	18	1.812145e+02	1.878547e+01	8.181818e-02	9.392736e-02	9.392736e-02	1
147	147	184	27	1.812145e+02	1.878547e+01	1.279621e-01	9.392736e-02	9.392736e-02	1
148	148	184	25	1.812145e+02	1.878547e+01	1.196172e-01	9.392736e-02	9.392736e-02	1
149	149	189	20	1.812145e+02	1.878547e+01	9.569378e-02	9.392736e-02	9.392736e-02	1
150	150	167	22	1.812145e+02	1.878547e+01	1.164021e-01	9.392736e-02	9.392736e-02	1
151	151	185	34	1.812145e+02	1.878547e+01	1.552511e-01	9.392736e-02	9.392736e-02	1
152	152	155	17	1.812145e+02	1.878547e+01	9.883721e-02	9.392736e-02	9.392736e-02	1
153	153	193	17	1.812145e+02	1.878547e+01	8.095238e-02	9.392736e-02	9.392736e-02	1
154	154	186	22	1.812145e+02	1.878547e+01	1.057692e-01	9.392736e-02	9.392736e-02	1
155	155	188	28	1.812145e+02	1.878547e+01	1.296296e-01	9.392736e-02	9.392736e-02	1
156	156	162	12	1.812145e+02	1.878547e+01	6.896552e-02	9.392736e-02	9.392736e-02	1
157	157	203	19	1.812145e+02	1.878547e+01	8.558559e-02	9.392736e-02	9.392736e-02	1
158	158	181	27	1.812145e+02	1.878547e+01	1.298077e-01	9.392736e-02	9.392736e-02	1
159	159	193	18	1.812145e+02	1.878547e+01	8.530806e-02	9.392736e-02	9.392736e-02	1
160	160	172	21	1.812145e+02	1.878547e+01	1.088083e-01	9.392736e-02	9.392736e-02	1
161	161	180	19	1.812145e+02	1.878547e+01	9.547739e-02	9.392736e-02	9.392736e-02	1
162	162	153	18	1.812145e+02	1.878547e+01	1.052632e-01	9.392736e-02	9.392736e-02	1
163	163	171	17	1.812145e+02	1.878547e+01	9.042553e-02	9.392736e-02	9.392736e-02	1
164	164	186	17	1.812145e+02	1.878547e+01	8.374384e-02	9.392736e-02	9.392736e-02	1
165	165	197	24	1.812145e+02	1.878547e+01	1.085973e-01	9.392736e-02	9.392736e-02	1
166	166	170	18	1.812145e+02	1.878547e+01	9.574468e-02	9.392736e-02	9.392736e-02	1
167	167	166	21	1.812145e+02	1.878547e+01	1.122995e-01	9.392736e-02	9.392736e-02	1
168	168	215	19	1.812145e+02	1.878547e+01	8.119658e-02	9.392736e-02	9.392736e-02	1
169	169	181	17	1.812145e+02	1.878547e+01	8.585859e-02	9.392736e-02	9.392736e-02	1
170	170	166	26	1.812145e+02	1.878547e+01	1.354167e-01	9.392736e-02	9.392736e-02	1
171	171	191	24	1.812145e+02	1.878547e+01	1.116279e-01	9.392736e-02	9.392736e-02	1
172	172	161	15	1.812145e+02	1.878547e+01	8.522727e-02	9.392736e-02	9.392736e-02	1
173	173	164	26	1.812145e+02	1.878547e+01	1.368421e-01	9.392736e-02	9.392736e-02	1
174	174	155	15	1.812145e+02	1.878547e+01	8.823529e-02	9.392736e-02	9.392736e-02	1
175	175	191	18	1.812145e+02	1.878547e+01	8.612440e-02	9.392736e-02	9.392736e-02	1
176	176	184	18	1.812145e+02	1.878547e+01	8.910891e-02	9.392736e-02	9.392736e-02	1
177	177	177	21	1.812145e+02	1.878547e+01	1.060606e-01	9.392736e-02	9.392736e-02	1
178	178	162	23	1.812145e+02	1.878547e+01	1.243243e-01	9.392736e-02	9.392736e-02	1
179	179	173	16	1.812145e+02	1.878547e+01	8.465608e-02	9.392736e-02	9.392736e-02	1
180	180	174	11	1.812145e+02	1.878547e+01	5.945946e-02	9.392736e-02	9.392736e-02	1
181	181	186	18	1.812145e+02	1.878547e+01	8.823529e-02	9.392736e-02	9.392736e-02	1
182	182	194	18	1.812145e+02	1.878547e+01	8.490566e-02	9.392736e-02	9.392736e-02	1
183	183	190	27	1.721156e+02	2.788441e+01	1.244240e-01	1.394220e-01	1.579710e-01	2
184	184	154	32	1.659292e+02	3.407076e+01	1.720430e-01	1.703538e-01	1.579710e-01	2
185	185	132	77	1.161281e+02	8.387189e+01	3.684211e-01	4.193594e-01	1.579710e-01	2
186	186	137	29	1.684058e+02	3.159420e+01	1.746988e-01	1.579710e-01	1.579710e-01	2
187	187	175	24	1.687384e+02	3.126162e+01	1.206030e-01	1.563081e-01	1.579710e-01	2
188	188	177	14	1.812145e+02	1.878547e+01	7.329843e-02	9.392736e-02	9.392736e-02	1
189	189	188	23	1.812145e+02	1.878547e+01	1.090047e-01	9.392736e-02	9.392736e-02	1
190	190	150	27	1.723939e+02	2.760608e+01	1.525424e-01	1.380304e-01	9.392736e-02	1
191	191	34	160	4.218519e+01	1.578148e+02	8.247423e-01	7.890741e-01	7.890741e-01	3
192	192	48	144	4.218519e+01	1.578148e+02	7.500000e-01	7.890741e-01	7.890741e-01	3
193	193	34	133	4.218519e+01	1.578148e+02	7.964072e-01	7.890741e-01	7.890741e-01	3
194	194	44	173	3.861938e+01	1.613806e+02	7.972350e-01	8.069031e-01	8.202248e-01	4
195	195	28	153	3.595504e+01	1.640450e+02	8.453039e-01	8.202248e-01	8.202248e-01	4
196	196	28	177	3.595504e+01	1.640450e+02	8.634146e-01	8.202248e-01	8.202248e-01	4
197	197	31	152	3.595504e+01	1.640450e+02	8.306011e-01	8.202248e-01	8.202248e-01	4
198	198	31	167	3.595504e+01	1.640450e+02	8.434343e-01	8.202248e-01	8.202248e-01	4
199	199	37	166	3.595504e+01	1.640450e+02	8.177340e-01	8.202248e-01	8.202248e-01	4
200	200	33	176	3.595504e+01	1.640450e+02	8.421053e-01	8.202248e-01	8.202248e-01	4
