# Supplementary material for: Cochaperones convey the energy of ATP hydrolysis for directional action of Hsp90
Source: Nat Commun. 2024 Jan 17;15:569. doi: 10.1038/s41467-024-44847-6 (PMC10794413; doi:10.1038/s41467-024-44847-6)
Supplement: Supplementary file 6 — Source Data [file 41467_2024_44847_MOESM6_ESM.zip › SourceData_Simulations/1_Simulations_0kT/sim_0kT_mol168of200.txt]

coordinates	126.33	21.50	254.33	21.50
time(s)	frame	Idon(a.u.)	Iacc(a.u.)	Idon ideal(a.u.)	Iacc ideal(a.u.)	FRET	FRET ideal (blurr)	FRET ideal	state sequence
1	1	197	12	1.865609e+02	1.343908e+01	5.741627e-02	6.719538e-02	6.719538e-02	1
2	2	173	17	1.865609e+02	1.343908e+01	8.947368e-02	6.719538e-02	6.719538e-02	1
3	3	198	15	1.865609e+02	1.343908e+01	7.042254e-02	6.719538e-02	6.719538e-02	1
4	4	183	8	1.865609e+02	1.343908e+01	4.188482e-02	6.719538e-02	6.719538e-02	1
5	5	211	11	1.865609e+02	1.343908e+01	4.954955e-02	6.719538e-02	6.719538e-02	1
6	6	236	16	1.865609e+02	1.343908e+01	6.349206e-02	6.719538e-02	6.719538e-02	1
7	7	169	11	1.865609e+02	1.343908e+01	6.111111e-02	6.719538e-02	6.719538e-02	1
8	8	211	18	1.865609e+02	1.343908e+01	7.860262e-02	6.719538e-02	6.719538e-02	1
9	9	195	15	1.865609e+02	1.343908e+01	7.142857e-02	6.719538e-02	6.719538e-02	1
10	10	198	8	1.865609e+02	1.343908e+01	3.883495e-02	6.719538e-02	6.719538e-02	1
11	11	202	17	1.865609e+02	1.343908e+01	7.762557e-02	6.719538e-02	6.719538e-02	1
12	12	177	15	1.865609e+02	1.343908e+01	7.812500e-02	6.719538e-02	6.719538e-02	1
13	13	158	13	1.865609e+02	1.343908e+01	7.602339e-02	6.719538e-02	6.719538e-02	1
14	14	191	19	1.865609e+02	1.343908e+01	9.047619e-02	6.719538e-02	6.719538e-02	1
15	15	172	14	1.865609e+02	1.343908e+01	7.526882e-02	6.719538e-02	6.719538e-02	1
16	16	202	16	1.865609e+02	1.343908e+01	7.339450e-02	6.719538e-02	6.719538e-02	1
17	17	198	13	1.865609e+02	1.343908e+01	6.161137e-02	6.719538e-02	6.719538e-02	1
18	18	171	7	1.865609e+02	1.343908e+01	3.932584e-02	6.719538e-02	6.719538e-02	1
19	19	125	69	1.318289e+02	6.817109e+01	3.556701e-01	3.408554e-01	6.719538e-02	1
20	20	33	176	3.068338e+01	1.693166e+02	8.421053e-01	8.465831e-01	8.465831e-01	4
21	21	34	166	3.068338e+01	1.693166e+02	8.300000e-01	8.465831e-01	8.465831e-01	4
22	22	26	174	3.068338e+01	1.693166e+02	8.700000e-01	8.465831e-01	8.465831e-01	4
23	23	32	154	3.068338e+01	1.693166e+02	8.279570e-01	8.465831e-01	8.465831e-01	4
24	24	26	177	3.068338e+01	1.693166e+02	8.719212e-01	8.465831e-01	8.465831e-01	4
25	25	31	164	3.068338e+01	1.693166e+02	8.410256e-01	8.465831e-01	8.465831e-01	4
26	26	32	181	3.068338e+01	1.693166e+02	8.497653e-01	8.465831e-01	8.465831e-01	4
27	27	29	152	3.068338e+01	1.693166e+02	8.397790e-01	8.465831e-01	8.465831e-01	4
28	28	35	174	3.108141e+01	1.689186e+02	8.325359e-01	8.445930e-01	8.465831e-01	4
29	29	127	56	1.352031e+02	6.479687e+01	3.060109e-01	3.239844e-01	1.117625e-01	2
30	30	157	51	1.472262e+02	5.277381e+01	2.451923e-01	2.638690e-01	1.117625e-01	2
31	31	45	178	3.931636e+01	1.606836e+02	7.982063e-01	8.034182e-01	8.034182e-01	3
32	32	33	167	3.931636e+01	1.606836e+02	8.350000e-01	8.034182e-01	8.034182e-01	3
33	33	159	44	1.678179e+02	3.218208e+01	2.167488e-01	1.609104e-01	1.117625e-01	2
34	34	177	30	1.776475e+02	2.235251e+01	1.449275e-01	1.117625e-01	1.117625e-01	2
35	35	204	15	1.776475e+02	2.235251e+01	6.849315e-02	1.117625e-01	1.117625e-01	2
36	36	181	10	1.776475e+02	2.235251e+01	5.235602e-02	1.117625e-01	1.117625e-01	2
37	37	193	22	1.795870e+02	2.041302e+01	1.023256e-01	1.020651e-01	1.117625e-01	2
38	38	191	11	1.865609e+02	1.343908e+01	5.445545e-02	6.719538e-02	6.719538e-02	1
39	39	176	10	1.865609e+02	1.343908e+01	5.376344e-02	6.719538e-02	6.719538e-02	1
40	40	170	11	1.865609e+02	1.343908e+01	6.077348e-02	6.719538e-02	6.719538e-02	1
41	41	181	13	1.865609e+02	1.343908e+01	6.701031e-02	6.719538e-02	6.719538e-02	1
42	42	190	10	1.865609e+02	1.343908e+01	5.000000e-02	6.719538e-02	6.719538e-02	1
43	43	196	18	1.865609e+02	1.343908e+01	8.411215e-02	6.719538e-02	6.719538e-02	1
44	44	175	15	1.865609e+02	1.343908e+01	7.894737e-02	6.719538e-02	6.719538e-02	1
45	45	191	13	1.865609e+02	1.343908e+01	6.372549e-02	6.719538e-02	6.719538e-02	1
46	46	199	19	1.865609e+02	1.343908e+01	8.715596e-02	6.719538e-02	6.719538e-02	1
47	47	171	14	1.865609e+02	1.343908e+01	7.567568e-02	6.719538e-02	6.719538e-02	1
48	48	180	12	1.865609e+02	1.343908e+01	6.250000e-02	6.719538e-02	6.719538e-02	1
49	49	184	9	1.865609e+02	1.343908e+01	4.663212e-02	6.719538e-02	6.719538e-02	1
50	50	210	11	1.865609e+02	1.343908e+01	4.977376e-02	6.719538e-02	6.719538e-02	1
51	51	212	15	1.865609e+02	1.343908e+01	6.607930e-02	6.719538e-02	6.719538e-02	1
52	52	194	14	1.865609e+02	1.343908e+01	6.730769e-02	6.719538e-02	6.719538e-02	1
53	53	204	16	1.865609e+02	1.343908e+01	7.272727e-02	6.719538e-02	6.719538e-02	1
54	54	197	15	1.865609e+02	1.343908e+01	7.075472e-02	6.719538e-02	6.719538e-02	1
55	55	200	10	1.865609e+02	1.343908e+01	4.761905e-02	6.719538e-02	6.719538e-02	1
56	56	211	13	1.865609e+02	1.343908e+01	5.803571e-02	6.719538e-02	6.719538e-02	1
57	57	185	10	1.865609e+02	1.343908e+01	5.128205e-02	6.719538e-02	6.719538e-02	1
58	58	197	12	1.865609e+02	1.343908e+01	5.741627e-02	6.719538e-02	6.719538e-02	1
59	59	184	12	1.865609e+02	1.343908e+01	6.122449e-02	6.719538e-02	6.719538e-02	1
60	60	181	13	1.865609e+02	1.343908e+01	6.701031e-02	6.719538e-02	6.719538e-02	1
61	61	177	17	1.865609e+02	1.343908e+01	8.762887e-02	6.719538e-02	6.719538e-02	1
62	62	190	15	1.865609e+02	1.343908e+01	7.317073e-02	6.719538e-02	6.719538e-02	1
63	63	195	15	1.865609e+02	1.343908e+01	7.142857e-02	6.719538e-02	6.719538e-02	1
64	64	180	16	1.865609e+02	1.343908e+01	8.163265e-02	6.719538e-02	6.719538e-02	1
65	65	182	15	1.865609e+02	1.343908e+01	7.614213e-02	6.719538e-02	6.719538e-02	1
66	66	199	7	1.865609e+02	1.343908e+01	3.398058e-02	6.719538e-02	6.719538e-02	1
67	67	177	13	1.865609e+02	1.343908e+01	6.842105e-02	6.719538e-02	6.719538e-02	1
68	68	194	5	1.865609e+02	1.343908e+01	2.512563e-02	6.719538e-02	6.719538e-02	1
69	69	189	12	1.865609e+02	1.343908e+01	5.970149e-02	6.719538e-02	6.719538e-02	1
70	70	176	14	1.865609e+02	1.343908e+01	7.368421e-02	6.719538e-02	6.719538e-02	1
71	71	180	20	1.865609e+02	1.343908e+01	1.000000e-01	6.719538e-02	6.719538e-02	1
72	72	181	12	1.865609e+02	1.343908e+01	6.217617e-02	6.719538e-02	6.719538e-02	1
73	73	188	19	1.865609e+02	1.343908e+01	9.178744e-02	6.719538e-02	6.719538e-02	1
74	74	206	18	1.865609e+02	1.343908e+01	8.035714e-02	6.719538e-02	6.719538e-02	1
75	75	211	18	1.865609e+02	1.343908e+01	7.860262e-02	6.719538e-02	6.719538e-02	1
76	76	211	15	1.865609e+02	1.343908e+01	6.637168e-02	6.719538e-02	6.719538e-02	1
77	77	193	16	1.865609e+02	1.343908e+01	7.655502e-02	6.719538e-02	6.719538e-02	1
78	78	180	14	1.865609e+02	1.343908e+01	7.216495e-02	6.719538e-02	6.719538e-02	1
79	79	128	77	1.254500e+02	7.455005e+01	3.756098e-01	3.727502e-01	6.719538e-02	1
80	80	42	185	3.068338e+01	1.693166e+02	8.149780e-01	8.465831e-01	8.465831e-01	4
81	81	31	194	3.068338e+01	1.693166e+02	8.622222e-01	8.465831e-01	8.465831e-01	4
82	82	36	195	3.068338e+01	1.693166e+02	8.441558e-01	8.465831e-01	8.465831e-01	4
83	83	47	186	3.068338e+01	1.693166e+02	7.982833e-01	8.465831e-01	8.465831e-01	4
84	84	38	172	3.068338e+01	1.693166e+02	8.190476e-01	8.465831e-01	8.465831e-01	4
85	85	32	171	3.068338e+01	1.693166e+02	8.423645e-01	8.465831e-01	8.465831e-01	4
86	86	33	151	3.068338e+01	1.693166e+02	8.206522e-01	8.465831e-01	8.465831e-01	4
87	87	28	151	3.068338e+01	1.693166e+02	8.435754e-01	8.465831e-01	8.465831e-01	4
88	88	31	199	3.068338e+01	1.693166e+02	8.652174e-01	8.465831e-01	8.465831e-01	4
89	89	34	144	3.068338e+01	1.693166e+02	8.089888e-01	8.465831e-01	8.465831e-01	4
90	90	35	175	3.068338e+01	1.693166e+02	8.333333e-01	8.465831e-01	8.465831e-01	4
91	91	23	153	3.068338e+01	1.693166e+02	8.693182e-01	8.465831e-01	8.465831e-01	4
92	92	47	182	3.068338e+01	1.693166e+02	7.947598e-01	8.465831e-01	8.465831e-01	4
93	93	30	199	3.068338e+01	1.693166e+02	8.689956e-01	8.465831e-01	8.465831e-01	4
94	94	41	177	3.068338e+01	1.693166e+02	8.119266e-01	8.465831e-01	8.465831e-01	4
95	95	35	150	3.068338e+01	1.693166e+02	8.108108e-01	8.465831e-01	8.465831e-01	4
96	96	42	161	3.068338e+01	1.693166e+02	7.931034e-01	8.465831e-01	8.465831e-01	4
97	97	32	146	3.068338e+01	1.693166e+02	8.202247e-01	8.465831e-01	8.465831e-01	4
98	98	29	180	3.068338e+01	1.693166e+02	8.612440e-01	8.465831e-01	8.465831e-01	4
99	99	33	157	3.068338e+01	1.693166e+02	8.263158e-01	8.465831e-01	8.465831e-01	4
100	100	26	163	3.068338e+01	1.693166e+02	8.624339e-01	8.465831e-01	8.465831e-01	4
101	101	36	172	3.068338e+01	1.693166e+02	8.269231e-01	8.465831e-01	8.465831e-01	4
102	102	34	164	3.068338e+01	1.693166e+02	8.282828e-01	8.465831e-01	8.465831e-01	4
103	103	40	173	3.068338e+01	1.693166e+02	8.122066e-01	8.465831e-01	8.465831e-01	4
104	104	30	183	3.068338e+01	1.693166e+02	8.591549e-01	8.465831e-01	8.465831e-01	4
105	105	23	173	3.068338e+01	1.693166e+02	8.826531e-01	8.465831e-01	8.465831e-01	4
106	106	39	166	3.068338e+01	1.693166e+02	8.097561e-01	8.465831e-01	8.465831e-01	4
107	107	29	197	3.068338e+01	1.693166e+02	8.716814e-01	8.465831e-01	8.465831e-01	4
108	108	41	159	3.068338e+01	1.693166e+02	7.950000e-01	8.465831e-01	8.465831e-01	4
109	109	28	172	3.068338e+01	1.693166e+02	8.600000e-01	8.465831e-01	8.465831e-01	4
110	110	31	178	3.068338e+01	1.693166e+02	8.516746e-01	8.465831e-01	8.465831e-01	4
111	111	38	162	3.068338e+01	1.693166e+02	8.100000e-01	8.465831e-01	8.465831e-01	4
112	112	31	165	3.068338e+01	1.693166e+02	8.418367e-01	8.465831e-01	8.465831e-01	4
113	113	30	195	3.068338e+01	1.693166e+02	8.666667e-01	8.465831e-01	8.465831e-01	4
114	114	36	180	3.068338e+01	1.693166e+02	8.333333e-01	8.465831e-01	8.465831e-01	4
115	115	28	168	3.068338e+01	1.693166e+02	8.571429e-01	8.465831e-01	8.465831e-01	4
116	116	33	145	3.068338e+01	1.693166e+02	8.146067e-01	8.465831e-01	8.465831e-01	4
117	117	42	183	3.068338e+01	1.693166e+02	8.133333e-01	8.465831e-01	8.465831e-01	4
118	118	36	143	3.068338e+01	1.693166e+02	7.988827e-01	8.465831e-01	8.465831e-01	4
119	119	31	191	3.068338e+01	1.693166e+02	8.603604e-01	8.465831e-01	8.465831e-01	4
120	120	46	150	3.068338e+01	1.693166e+02	7.653061e-01	8.465831e-01	8.465831e-01	4
121	121	36	193	3.068338e+01	1.693166e+02	8.427948e-01	8.465831e-01	8.465831e-01	4
122	122	30	160	3.068338e+01	1.693166e+02	8.421053e-01	8.465831e-01	8.465831e-01	4
123	123	27	182	3.068338e+01	1.693166e+02	8.708134e-01	8.465831e-01	8.465831e-01	4
124	124	25	171	3.068338e+01	1.693166e+02	8.724490e-01	8.465831e-01	8.465831e-01	4
125	125	32	189	3.068338e+01	1.693166e+02	8.552036e-01	8.465831e-01	8.465831e-01	4
126	126	29	179	3.068338e+01	1.693166e+02	8.605769e-01	8.465831e-01	8.465831e-01	4
127	127	32	152	3.068338e+01	1.693166e+02	8.260870e-01	8.465831e-01	8.465831e-01	4
128	128	36	177	3.068338e+01	1.693166e+02	8.309859e-01	8.465831e-01	8.465831e-01	4
129	129	27	180	3.068338e+01	1.693166e+02	8.695652e-01	8.465831e-01	8.465831e-01	4
130	130	39	167	3.068338e+01	1.693166e+02	8.106796e-01	8.465831e-01	8.465831e-01	4
131	131	28	160	3.068338e+01	1.693166e+02	8.510638e-01	8.465831e-01	8.465831e-01	4
132	132	26	159	3.068338e+01	1.693166e+02	8.594595e-01	8.465831e-01	8.465831e-01	4
133	133	37	189	3.068338e+01	1.693166e+02	8.362832e-01	8.465831e-01	8.465831e-01	4
134	134	24	163	3.068338e+01	1.693166e+02	8.716578e-01	8.465831e-01	8.465831e-01	4
135	135	40	157	3.068338e+01	1.693166e+02	7.969543e-01	8.465831e-01	8.465831e-01	4
136	136	30	164	3.068338e+01	1.693166e+02	8.453608e-01	8.465831e-01	8.465831e-01	4
137	137	37	161	3.068338e+01	1.693166e+02	8.131313e-01	8.465831e-01	8.465831e-01	4
138	138	28	165	3.068338e+01	1.693166e+02	8.549223e-01	8.465831e-01	8.465831e-01	4
139	139	34	170	3.068338e+01	1.693166e+02	8.333333e-01	8.465831e-01	8.465831e-01	4
140	140	31	176	3.068338e+01	1.693166e+02	8.502415e-01	8.465831e-01	8.465831e-01	4
141	141	37	166	3.068338e+01	1.693166e+02	8.177340e-01	8.465831e-01	8.465831e-01	4
142	142	31	178	3.068338e+01	1.693166e+02	8.516746e-01	8.465831e-01	8.465831e-01	4
143	143	40	161	3.068338e+01	1.693166e+02	8.009950e-01	8.465831e-01	8.465831e-01	4
144	144	32	180	3.068338e+01	1.693166e+02	8.490566e-01	8.465831e-01	8.465831e-01	4
145	145	26	167	3.068338e+01	1.693166e+02	8.652850e-01	8.465831e-01	8.465831e-01	4
146	146	50	169	3.068338e+01	1.693166e+02	7.716895e-01	8.465831e-01	8.465831e-01	4
147	147	21	166	3.068338e+01	1.693166e+02	8.877005e-01	8.465831e-01	8.465831e-01	4
148	148	30	173	3.068338e+01	1.693166e+02	8.522167e-01	8.465831e-01	8.465831e-01	4
149	149	35	138	3.068338e+01	1.693166e+02	7.976879e-01	8.465831e-01	8.465831e-01	4
150	150	29	152	3.068338e+01	1.693166e+02	8.397790e-01	8.465831e-01	8.465831e-01	4
151	151	25	173	3.068338e+01	1.693166e+02	8.737374e-01	8.465831e-01	8.465831e-01	4
152	152	26	155	3.068338e+01	1.693166e+02	8.563536e-01	8.465831e-01	8.465831e-01	4
153	153	32	172	3.068338e+01	1.693166e+02	8.431373e-01	8.465831e-01	8.465831e-01	4
154	154	40	178	3.068338e+01	1.693166e+02	8.165138e-01	8.465831e-01	8.465831e-01	4
155	155	35	173	3.068338e+01	1.693166e+02	8.317308e-01	8.465831e-01	8.465831e-01	4
156	156	36	172	3.068338e+01	1.693166e+02	8.269231e-01	8.465831e-01	8.465831e-01	4
157	157	31	149	3.068338e+01	1.693166e+02	8.277778e-01	8.465831e-01	8.465831e-01	4
158	158	48	171	3.068338e+01	1.693166e+02	7.808219e-01	8.465831e-01	8.465831e-01	4
159	159	36	185	3.068338e+01	1.693166e+02	8.371041e-01	8.465831e-01	8.465831e-01	4
160	160	41	171	3.068338e+01	1.693166e+02	8.066038e-01	8.465831e-01	8.465831e-01	4
161	161	33	153	3.068338e+01	1.693166e+02	8.225806e-01	8.465831e-01	8.465831e-01	4
162	162	32	165	3.068338e+01	1.693166e+02	8.375635e-01	8.465831e-01	8.465831e-01	4
163	163	41	168	3.068338e+01	1.693166e+02	8.038278e-01	8.465831e-01	8.465831e-01	4
164	164	16	177	3.068338e+01	1.693166e+02	9.170984e-01	8.465831e-01	8.465831e-01	4
165	165	35	173	3.068338e+01	1.693166e+02	8.317308e-01	8.465831e-01	8.465831e-01	4
166	166	42	177	3.068338e+01	1.693166e+02	8.082192e-01	8.465831e-01	8.465831e-01	4
167	167	31	156	3.068338e+01	1.693166e+02	8.342246e-01	8.465831e-01	8.465831e-01	4
168	168	31	163	3.068338e+01	1.693166e+02	8.402062e-01	8.465831e-01	8.465831e-01	4
169	169	26	183	3.068338e+01	1.693166e+02	8.755981e-01	8.465831e-01	8.465831e-01	4
170	170	40	178	3.068338e+01	1.693166e+02	8.165138e-01	8.465831e-01	8.465831e-01	4
171	171	30	157	3.068338e+01	1.693166e+02	8.395722e-01	8.465831e-01	8.465831e-01	4
172	172	35	154	3.068338e+01	1.693166e+02	8.148148e-01	8.465831e-01	8.465831e-01	4
173	173	23	177	3.068338e+01	1.693166e+02	8.850000e-01	8.465831e-01	8.465831e-01	4
174	174	27	174	3.068338e+01	1.693166e+02	8.656716e-01	8.465831e-01	8.465831e-01	4
175	175	31	155	3.068338e+01	1.693166e+02	8.333333e-01	8.465831e-01	8.465831e-01	4
176	176	33	152	3.068338e+01	1.693166e+02	8.216216e-01	8.465831e-01	8.465831e-01	4
177	177	29	165	3.068338e+01	1.693166e+02	8.505155e-01	8.465831e-01	8.465831e-01	4
178	178	35	186	3.068338e+01	1.693166e+02	8.416290e-01	8.465831e-01	8.465831e-01	4
179	179	26	171	3.068338e+01	1.693166e+02	8.680203e-01	8.465831e-01	8.465831e-01	4
180	180	33	158	3.068338e+01	1.693166e+02	8.272251e-01	8.465831e-01	8.465831e-01	4
181	181	24	181	3.068338e+01	1.693166e+02	8.829268e-01	8.465831e-01	8.465831e-01	4
182	182	20	178	3.068338e+01	1.693166e+02	8.989899e-01	8.465831e-01	8.465831e-01	4
183	183	41	166	3.068338e+01	1.693166e+02	8.019324e-01	8.465831e-01	8.465831e-01	4
184	184	26	170	3.068338e+01	1.693166e+02	8.673469e-01	8.465831e-01	8.465831e-01	4
185	185	27	161	3.068338e+01	1.693166e+02	8.563830e-01	8.465831e-01	8.465831e-01	4
186	186	38	155	3.068338e+01	1.693166e+02	8.031088e-01	8.465831e-01	8.465831e-01	4
187	187	35	169	3.068338e+01	1.693166e+02	8.284314e-01	8.465831e-01	8.465831e-01	4
188	188	22	183	3.068338e+01	1.693166e+02	8.926829e-01	8.465831e-01	8.465831e-01	4
189	189	25	177	3.068338e+01	1.693166e+02	8.762376e-01	8.465831e-01	8.465831e-01	4
190	190	28	153	3.068338e+01	1.693166e+02	8.453039e-01	8.465831e-01	8.465831e-01	4
191	191	36	173	3.068338e+01	1.693166e+02	8.277512e-01	8.465831e-01	8.465831e-01	4
192	192	32	168	3.068338e+01	1.693166e+02	8.400000e-01	8.465831e-01	8.465831e-01	4
193	193	37	153	3.068338e+01	1.693166e+02	8.052632e-01	8.465831e-01	8.465831e-01	4
194	194	22	172	3.068338e+01	1.693166e+02	8.865979e-01	8.465831e-01	8.465831e-01	4
195	195	34	168	3.068338e+01	1.693166e+02	8.316832e-01	8.465831e-01	8.465831e-01	4
196	196	32	166	3.068338e+01	1.693166e+02	8.383838e-01	8.465831e-01	8.465831e-01	4
197	197	25	162	3.068338e+01	1.693166e+02	8.663102e-01	8.465831e-01	8.465831e-01	4
198	198	23	181	3.068338e+01	1.693166e+02	8.872549e-01	8.465831e-01	8.465831e-01	4
199	199	30	172	3.068338e+01	1.693166e+02	8.514851e-01	8.465831e-01	8.465831e-01	4
200	200	38	147	3.068338e+01	1.693166e+02	7.945946e-01	8.465831e-01	8.465831e-01	4
