# Supplementary material for: Cochaperones convey the energy of ATP hydrolysis for directional action of Hsp90
Source: Nat Commun. 2024 Jan 17;15:569. doi: 10.1038/s41467-024-44847-6 (PMC10794413; doi:10.1038/s41467-024-44847-6)
Supplement: Supplementary file 6 — Source Data [file 41467_2024_44847_MOESM6_ESM.zip › SourceData_Simulations/1_Simulations_0kT/sim_0kT_mol169of200.txt]

coordinates	18.13	112.10	146.13	112.10
time(s)	frame	Idon(a.u.)	Iacc(a.u.)	Idon ideal(a.u.)	Iacc ideal(a.u.)	FRET	FRET ideal (blurr)	FRET ideal	state sequence
1	1	39	186	4.024077e+01	1.597592e+02	8.266667e-01	7.987961e-01	7.987961e-01	4
2	2	44	154	4.024077e+01	1.597592e+02	7.777778e-01	7.987961e-01	7.987961e-01	4
3	3	32	162	4.024077e+01	1.597592e+02	8.350515e-01	7.987961e-01	7.987961e-01	4
4	4	35	159	4.024077e+01	1.597592e+02	8.195876e-01	7.987961e-01	7.987961e-01	4
5	5	35	162	4.024077e+01	1.597592e+02	8.223350e-01	7.987961e-01	7.987961e-01	4
6	6	33	159	4.024077e+01	1.597592e+02	8.281250e-01	7.987961e-01	7.987961e-01	4
7	7	44	142	4.024077e+01	1.597592e+02	7.634409e-01	7.987961e-01	7.987961e-01	4
8	8	42	168	4.024077e+01	1.597592e+02	8.000000e-01	7.987961e-01	7.987961e-01	4
9	9	35	134	4.024077e+01	1.597592e+02	7.928994e-01	7.987961e-01	7.987961e-01	4
10	10	36	167	4.024077e+01	1.597592e+02	8.226601e-01	7.987961e-01	7.987961e-01	4
11	11	38	147	4.024077e+01	1.597592e+02	7.945946e-01	7.987961e-01	7.987961e-01	4
12	12	41	152	4.024077e+01	1.597592e+02	7.875648e-01	7.987961e-01	7.987961e-01	4
13	13	50	115	6.102699e+01	1.389730e+02	6.969697e-01	6.948651e-01	7.361396e-01	3
14	14	184	2	1.973882e+02	2.611822e+00	1.075269e-02	1.305911e-02	1.305911e-02	2
15	15	216	1	1.973882e+02	2.611822e+00	4.608295e-03	1.305911e-02	1.305911e-02	2
16	16	179	3	1.973882e+02	2.611822e+00	1.648352e-02	1.305911e-02	1.305911e-02	2
17	17	189	3	1.973882e+02	2.611822e+00	1.562500e-02	1.305911e-02	1.305911e-02	2
18	18	101	89	1.038287e+02	9.617133e+01	4.684211e-01	4.808566e-01	7.361396e-01	3
19	19	45	138	4.024077e+01	1.597592e+02	7.540984e-01	7.987961e-01	7.987961e-01	4
20	20	31	164	4.024077e+01	1.597592e+02	8.410256e-01	7.987961e-01	7.987961e-01	4
21	21	41	176	4.024077e+01	1.597592e+02	8.110599e-01	7.987961e-01	7.987961e-01	4
22	22	51	154	4.024077e+01	1.597592e+02	7.512195e-01	7.987961e-01	7.987961e-01	4
23	23	39	172	4.024077e+01	1.597592e+02	8.151659e-01	7.987961e-01	7.987961e-01	4
24	24	37	157	4.024077e+01	1.597592e+02	8.092784e-01	7.987961e-01	7.987961e-01	4
25	25	39	146	4.024077e+01	1.597592e+02	7.891892e-01	7.987961e-01	7.987961e-01	4
26	26	37	146	4.024077e+01	1.597592e+02	7.978142e-01	7.987961e-01	7.987961e-01	4
27	27	30	165	4.024077e+01	1.597592e+02	8.461538e-01	7.987961e-01	7.987961e-01	4
28	28	35	162	4.024077e+01	1.597592e+02	8.223350e-01	7.987961e-01	7.987961e-01	4
29	29	49	161	4.024077e+01	1.597592e+02	7.666667e-01	7.987961e-01	7.987961e-01	4
30	30	35	153	4.024077e+01	1.597592e+02	8.138298e-01	7.987961e-01	7.987961e-01	4
31	31	53	166	4.024077e+01	1.597592e+02	7.579909e-01	7.987961e-01	7.987961e-01	4
32	32	39	175	4.024077e+01	1.597592e+02	8.177570e-01	7.987961e-01	7.987961e-01	4
33	33	37	157	4.024077e+01	1.597592e+02	8.092784e-01	7.987961e-01	7.987961e-01	4
34	34	39	137	4.024077e+01	1.597592e+02	7.784091e-01	7.987961e-01	7.987961e-01	4
35	35	32	177	4.024077e+01	1.597592e+02	8.468900e-01	7.987961e-01	7.987961e-01	4
36	36	33	180	4.024077e+01	1.597592e+02	8.450704e-01	7.987961e-01	7.987961e-01	4
37	37	39	157	4.024077e+01	1.597592e+02	8.010204e-01	7.987961e-01	7.987961e-01	4
38	38	50	146	4.024077e+01	1.597592e+02	7.448980e-01	7.987961e-01	7.987961e-01	4
39	39	35	158	4.024077e+01	1.597592e+02	8.186528e-01	7.987961e-01	7.987961e-01	4
40	40	35	134	4.024077e+01	1.597592e+02	7.928994e-01	7.987961e-01	7.987961e-01	4
41	41	45	153	4.024077e+01	1.597592e+02	7.727273e-01	7.987961e-01	7.987961e-01	4
42	42	47	152	4.024077e+01	1.597592e+02	7.638191e-01	7.987961e-01	7.987961e-01	4
43	43	39	154	4.024077e+01	1.597592e+02	7.979275e-01	7.987961e-01	7.987961e-01	4
44	44	42	164	4.024077e+01	1.597592e+02	7.961165e-01	7.987961e-01	7.987961e-01	4
45	45	51	155	4.024077e+01	1.597592e+02	7.524272e-01	7.987961e-01	7.987961e-01	4
46	46	43	132	4.024077e+01	1.597592e+02	7.542857e-01	7.987961e-01	7.987961e-01	4
47	47	34	152	4.024077e+01	1.597592e+02	8.172043e-01	7.987961e-01	7.987961e-01	4
48	48	42	140	4.024077e+01	1.597592e+02	7.692308e-01	7.987961e-01	7.987961e-01	4
49	49	32	175	4.024077e+01	1.597592e+02	8.454106e-01	7.987961e-01	7.987961e-01	4
50	50	43	152	4.024077e+01	1.597592e+02	7.794872e-01	7.987961e-01	7.987961e-01	4
51	51	25	156	4.024077e+01	1.597592e+02	8.618785e-01	7.987961e-01	7.987961e-01	4
52	52	44	155	4.024077e+01	1.597592e+02	7.788945e-01	7.987961e-01	7.987961e-01	4
53	53	34	149	4.024077e+01	1.597592e+02	8.142077e-01	7.987961e-01	7.987961e-01	4
54	54	55	175	4.024077e+01	1.597592e+02	7.608696e-01	7.987961e-01	7.987961e-01	4
55	55	38	170	4.024077e+01	1.597592e+02	8.173077e-01	7.987961e-01	7.987961e-01	4
56	56	43	192	4.024077e+01	1.597592e+02	8.170213e-01	7.987961e-01	7.987961e-01	4
57	57	49	170	4.024077e+01	1.597592e+02	7.762557e-01	7.987961e-01	7.987961e-01	4
58	58	44	165	4.024077e+01	1.597592e+02	7.894737e-01	7.987961e-01	7.987961e-01	4
59	59	46	167	4.024077e+01	1.597592e+02	7.840376e-01	7.987961e-01	7.987961e-01	4
60	60	39	157	4.024077e+01	1.597592e+02	8.010204e-01	7.987961e-01	7.987961e-01	4
61	61	38	186	4.024077e+01	1.597592e+02	8.303571e-01	7.987961e-01	7.987961e-01	4
62	62	37	153	4.024077e+01	1.597592e+02	8.052632e-01	7.987961e-01	7.987961e-01	4
63	63	43	134	4.024077e+01	1.597592e+02	7.570621e-01	7.987961e-01	7.987961e-01	4
64	64	39	154	4.024077e+01	1.597592e+02	7.979275e-01	7.987961e-01	7.987961e-01	4
65	65	38	166	4.024077e+01	1.597592e+02	8.137255e-01	7.987961e-01	7.987961e-01	4
66	66	42	175	4.024077e+01	1.597592e+02	8.064516e-01	7.987961e-01	7.987961e-01	4
67	67	34	172	4.024077e+01	1.597592e+02	8.349515e-01	7.987961e-01	7.987961e-01	4
68	68	39	160	4.024077e+01	1.597592e+02	8.040201e-01	7.987961e-01	7.987961e-01	4
69	69	39	185	4.024077e+01	1.597592e+02	8.258929e-01	7.987961e-01	7.987961e-01	4
70	70	50	151	4.024077e+01	1.597592e+02	7.512438e-01	7.987961e-01	7.987961e-01	4
71	71	37	186	4.024077e+01	1.597592e+02	8.340807e-01	7.987961e-01	7.987961e-01	4
72	72	38	170	4.024077e+01	1.597592e+02	8.173077e-01	7.987961e-01	7.987961e-01	4
73	73	35	161	4.024077e+01	1.597592e+02	8.214286e-01	7.987961e-01	7.987961e-01	4
74	74	35	145	4.024077e+01	1.597592e+02	8.055556e-01	7.987961e-01	7.987961e-01	4
75	75	35	154	4.024077e+01	1.597592e+02	8.148148e-01	7.987961e-01	7.987961e-01	4
76	76	31	151	4.024077e+01	1.597592e+02	8.296703e-01	7.987961e-01	7.987961e-01	4
77	77	42	179	4.024077e+01	1.597592e+02	8.099548e-01	7.987961e-01	7.987961e-01	4
78	78	37	156	4.024077e+01	1.597592e+02	8.082902e-01	7.987961e-01	7.987961e-01	4
79	79	32	165	4.024077e+01	1.597592e+02	8.375635e-01	7.987961e-01	7.987961e-01	4
80	80	35	172	4.024077e+01	1.597592e+02	8.309179e-01	7.987961e-01	7.987961e-01	4
81	81	47	155	4.024077e+01	1.597592e+02	7.673267e-01	7.987961e-01	7.987961e-01	4
82	82	40	145	4.024077e+01	1.597592e+02	7.837838e-01	7.987961e-01	7.987961e-01	4
83	83	43	155	4.024077e+01	1.597592e+02	7.828283e-01	7.987961e-01	7.987961e-01	4
84	84	42	148	4.024077e+01	1.597592e+02	7.789474e-01	7.987961e-01	7.987961e-01	4
85	85	38	166	4.024077e+01	1.597592e+02	8.137255e-01	7.987961e-01	7.987961e-01	4
86	86	47	147	4.024077e+01	1.597592e+02	7.577320e-01	7.987961e-01	7.987961e-01	4
87	87	39	157	4.024077e+01	1.597592e+02	8.010204e-01	7.987961e-01	7.987961e-01	4
88	88	42	146	4.024077e+01	1.597592e+02	7.765957e-01	7.987961e-01	7.987961e-01	4
89	89	34	144	4.024077e+01	1.597592e+02	8.089888e-01	7.987961e-01	7.987961e-01	4
90	90	38	145	4.024077e+01	1.597592e+02	7.923497e-01	7.987961e-01	7.987961e-01	4
91	91	41	154	4.024077e+01	1.597592e+02	7.897436e-01	7.987961e-01	7.987961e-01	4
92	92	38	178	4.024077e+01	1.597592e+02	8.240741e-01	7.987961e-01	7.987961e-01	4
93	93	41	166	4.024077e+01	1.597592e+02	8.019324e-01	7.987961e-01	7.987961e-01	4
94	94	42	170	4.024077e+01	1.597592e+02	8.018868e-01	7.987961e-01	7.987961e-01	4
95	95	36	154	4.024077e+01	1.597592e+02	8.105263e-01	7.987961e-01	7.987961e-01	4
96	96	39	160	4.024077e+01	1.597592e+02	8.040201e-01	7.987961e-01	7.987961e-01	4
97	97	38	140	4.024077e+01	1.597592e+02	7.865169e-01	7.987961e-01	7.987961e-01	4
98	98	39	174	4.024077e+01	1.597592e+02	8.169014e-01	7.987961e-01	7.987961e-01	4
99	99	35	142	4.024077e+01	1.597592e+02	8.022599e-01	7.987961e-01	7.987961e-01	4
100	100	44	137	4.024077e+01	1.597592e+02	7.569061e-01	7.987961e-01	7.987961e-01	4
101	101	38	155	4.024077e+01	1.597592e+02	8.031088e-01	7.987961e-01	7.987961e-01	4
102	102	46	160	4.024077e+01	1.597592e+02	7.766990e-01	7.987961e-01	7.987961e-01	4
103	103	33	169	4.024077e+01	1.597592e+02	8.366337e-01	7.987961e-01	7.987961e-01	4
104	104	32	153	4.024077e+01	1.597592e+02	8.270270e-01	7.987961e-01	7.987961e-01	4
105	105	42	152	4.024077e+01	1.597592e+02	7.835052e-01	7.987961e-01	7.987961e-01	4
106	106	39	129	4.024077e+01	1.597592e+02	7.678571e-01	7.987961e-01	7.987961e-01	4
107	107	40	153	4.024077e+01	1.597592e+02	7.927461e-01	7.987961e-01	7.987961e-01	4
108	108	37	181	4.024077e+01	1.597592e+02	8.302752e-01	7.987961e-01	7.987961e-01	4
109	109	46	152	4.024077e+01	1.597592e+02	7.676768e-01	7.987961e-01	7.987961e-01	4
110	110	41	171	4.024077e+01	1.597592e+02	8.066038e-01	7.987961e-01	7.987961e-01	4
111	111	52	138	4.024077e+01	1.597592e+02	7.263158e-01	7.987961e-01	7.987961e-01	4
112	112	48	159	4.024077e+01	1.597592e+02	7.681159e-01	7.987961e-01	7.987961e-01	4
113	113	39	164	4.024077e+01	1.597592e+02	8.078818e-01	7.987961e-01	7.987961e-01	4
114	114	46	136	4.024077e+01	1.597592e+02	7.472527e-01	7.987961e-01	7.987961e-01	4
115	115	33	177	4.024077e+01	1.597592e+02	8.428571e-01	7.987961e-01	7.987961e-01	4
116	116	40	163	4.024077e+01	1.597592e+02	8.029557e-01	7.987961e-01	7.987961e-01	4
117	117	41	166	4.024077e+01	1.597592e+02	8.019324e-01	7.987961e-01	7.987961e-01	4
118	118	35	158	4.024077e+01	1.597592e+02	8.186528e-01	7.987961e-01	7.987961e-01	4
119	119	44	158	4.024077e+01	1.597592e+02	7.821782e-01	7.987961e-01	7.987961e-01	4
120	120	45	149	4.024077e+01	1.597592e+02	7.680412e-01	7.987961e-01	7.987961e-01	4
121	121	47	161	4.024077e+01	1.597592e+02	7.740385e-01	7.987961e-01	7.987961e-01	4
122	122	45	171	4.024077e+01	1.597592e+02	7.916667e-01	7.987961e-01	7.987961e-01	4
123	123	52	149	4.024077e+01	1.597592e+02	7.412935e-01	7.987961e-01	7.987961e-01	4
124	124	44	142	4.024077e+01	1.597592e+02	7.634409e-01	7.987961e-01	7.987961e-01	4
125	125	44	164	4.024077e+01	1.597592e+02	7.884615e-01	7.987961e-01	7.987961e-01	4
126	126	33	156	4.024077e+01	1.597592e+02	8.253968e-01	7.987961e-01	7.987961e-01	4
127	127	39	182	4.024077e+01	1.597592e+02	8.235294e-01	7.987961e-01	7.987961e-01	4
128	128	44	164	4.024077e+01	1.597592e+02	7.884615e-01	7.987961e-01	7.987961e-01	4
129	129	46	157	4.024077e+01	1.597592e+02	7.733990e-01	7.987961e-01	7.987961e-01	4
130	130	45	178	4.024077e+01	1.597592e+02	7.982063e-01	7.987961e-01	7.987961e-01	4
131	131	55	160	4.024077e+01	1.597592e+02	7.441860e-01	7.987961e-01	7.987961e-01	4
132	132	42	137	4.024077e+01	1.597592e+02	7.653631e-01	7.987961e-01	7.987961e-01	4
133	133	41	138	4.024077e+01	1.597592e+02	7.709497e-01	7.987961e-01	7.987961e-01	4
134	134	41	161	4.024077e+01	1.597592e+02	7.970297e-01	7.987961e-01	7.987961e-01	4
135	135	52	160	4.024077e+01	1.597592e+02	7.547170e-01	7.987961e-01	7.987961e-01	4
136	136	43	148	4.024077e+01	1.597592e+02	7.748691e-01	7.987961e-01	7.987961e-01	4
137	137	40	165	4.024077e+01	1.597592e+02	8.048780e-01	7.987961e-01	7.987961e-01	4
138	138	39	169	4.024077e+01	1.597592e+02	8.125000e-01	7.987961e-01	7.987961e-01	4
139	139	38	154	4.024077e+01	1.597592e+02	8.020833e-01	7.987961e-01	7.987961e-01	4
140	140	41	176	4.024077e+01	1.597592e+02	8.110599e-01	7.987961e-01	7.987961e-01	4
141	141	49	161	4.024077e+01	1.597592e+02	7.666667e-01	7.987961e-01	7.987961e-01	4
142	142	33	165	4.024077e+01	1.597592e+02	8.333333e-01	7.987961e-01	7.987961e-01	4
143	143	43	161	4.024077e+01	1.597592e+02	7.892157e-01	7.987961e-01	7.987961e-01	4
144	144	41	149	4.024077e+01	1.597592e+02	7.842105e-01	7.987961e-01	7.987961e-01	4
145	145	53	162	4.024077e+01	1.597592e+02	7.534884e-01	7.987961e-01	7.987961e-01	4
146	146	36	168	4.024077e+01	1.597592e+02	8.235294e-01	7.987961e-01	7.987961e-01	4
147	147	43	165	4.024077e+01	1.597592e+02	7.932692e-01	7.987961e-01	7.987961e-01	4
148	148	49	170	4.024077e+01	1.597592e+02	7.762557e-01	7.987961e-01	7.987961e-01	4
149	149	40	170	4.024077e+01	1.597592e+02	8.095238e-01	7.987961e-01	7.987961e-01	4
150	150	44	164	4.024077e+01	1.597592e+02	7.884615e-01	7.987961e-01	7.987961e-01	4
151	151	24	152	4.024077e+01	1.597592e+02	8.636364e-01	7.987961e-01	7.987961e-01	4
152	152	34	144	4.024077e+01	1.597592e+02	8.089888e-01	7.987961e-01	7.987961e-01	4
153	153	32	163	4.024077e+01	1.597592e+02	8.358974e-01	7.987961e-01	7.987961e-01	4
154	154	43	160	4.024077e+01	1.597592e+02	7.881773e-01	7.987961e-01	7.987961e-01	4
155	155	43	162	4.024077e+01	1.597592e+02	7.902439e-01	7.987961e-01	7.987961e-01	4
156	156	33	172	4.024077e+01	1.597592e+02	8.390244e-01	7.987961e-01	7.987961e-01	4
157	157	42	184	4.024077e+01	1.597592e+02	8.141593e-01	7.987961e-01	7.987961e-01	4
158	158	48	164	4.024077e+01	1.597592e+02	7.735849e-01	7.987961e-01	7.987961e-01	4
159	159	33	140	4.024077e+01	1.597592e+02	8.092486e-01	7.987961e-01	7.987961e-01	4
160	160	41	168	4.024077e+01	1.597592e+02	8.038278e-01	7.987961e-01	7.987961e-01	4
161	161	44	171	4.024077e+01	1.597592e+02	7.953488e-01	7.987961e-01	7.987961e-01	4
162	162	41	163	4.024077e+01	1.597592e+02	7.990196e-01	7.987961e-01	7.987961e-01	4
163	163	53	169	4.024077e+01	1.597592e+02	7.612613e-01	7.987961e-01	7.987961e-01	4
164	164	32	145	4.024077e+01	1.597592e+02	8.192090e-01	7.987961e-01	7.987961e-01	4
165	165	35	174	4.024077e+01	1.597592e+02	8.325359e-01	7.987961e-01	7.987961e-01	4
166	166	36	183	4.230846e+01	1.576915e+02	8.356164e-01	7.884577e-01	7.987961e-01	4
167	167	40	142	5.277208e+01	1.472279e+02	7.802198e-01	7.361396e-01	7.361396e-01	3
168	168	124	72	1.287261e+02	7.127389e+01	3.673469e-01	3.563694e-01	1.305911e-02	2
169	169	69	149	5.277208e+01	1.472279e+02	6.834862e-01	7.361396e-01	7.361396e-01	3
170	170	64	125	5.277208e+01	1.472279e+02	6.613757e-01	7.361396e-01	7.361396e-01	3
171	171	54	131	5.277208e+01	1.472279e+02	7.081081e-01	7.361396e-01	7.361396e-01	3
172	172	33	152	4.207402e+01	1.579260e+02	8.216216e-01	7.896299e-01	7.987961e-01	4
173	173	41	155	4.024077e+01	1.597592e+02	7.908163e-01	7.987961e-01	7.987961e-01	4
174	174	40	151	4.024077e+01	1.597592e+02	7.905759e-01	7.987961e-01	7.987961e-01	4
175	175	51	152	4.024077e+01	1.597592e+02	7.487685e-01	7.987961e-01	7.987961e-01	4
176	176	45	168	4.024077e+01	1.597592e+02	7.887324e-01	7.987961e-01	7.987961e-01	4
177	177	38	173	4.024077e+01	1.597592e+02	8.199052e-01	7.987961e-01	7.987961e-01	4
178	178	38	122	4.024077e+01	1.597592e+02	7.625000e-01	7.987961e-01	7.987961e-01	4
179	179	32	142	4.024077e+01	1.597592e+02	8.160920e-01	7.987961e-01	7.987961e-01	4
180	180	48	162	4.024077e+01	1.597592e+02	7.714286e-01	7.987961e-01	7.987961e-01	4
181	181	38	156	4.024077e+01	1.597592e+02	8.041237e-01	7.987961e-01	7.987961e-01	4
182	182	55	177	4.024077e+01	1.597592e+02	7.629310e-01	7.987961e-01	7.987961e-01	4
183	183	41	175	4.024077e+01	1.597592e+02	8.101852e-01	7.987961e-01	7.987961e-01	4
184	184	46	163	4.024077e+01	1.597592e+02	7.799043e-01	7.987961e-01	7.987961e-01	4
185	185	43	158	4.024077e+01	1.597592e+02	7.860697e-01	7.987961e-01	7.987961e-01	4
186	186	36	155	4.024077e+01	1.597592e+02	8.115183e-01	7.987961e-01	7.987961e-01	4
187	187	45	175	4.024077e+01	1.597592e+02	7.954545e-01	7.987961e-01	7.987961e-01	4
188	188	34	170	4.024077e+01	1.597592e+02	8.333333e-01	7.987961e-01	7.987961e-01	4
189	189	47	175	4.024077e+01	1.597592e+02	7.882883e-01	7.987961e-01	7.987961e-01	4
190	190	33	162	4.024077e+01	1.597592e+02	8.307692e-01	7.987961e-01	7.987961e-01	4
191	191	33	164	4.024077e+01	1.597592e+02	8.324873e-01	7.987961e-01	7.987961e-01	4
192	192	58	150	4.024077e+01	1.597592e+02	7.211538e-01	7.987961e-01	7.987961e-01	4
193	193	37	149	4.024077e+01	1.597592e+02	8.010753e-01	7.987961e-01	7.987961e-01	4
194	194	41	142	4.024077e+01	1.597592e+02	7.759563e-01	7.987961e-01	7.987961e-01	4
195	195	37	148	4.024077e+01	1.597592e+02	8.000000e-01	7.987961e-01	7.987961e-01	4
196	196	43	141	4.024077e+01	1.597592e+02	7.663043e-01	7.987961e-01	7.987961e-01	4
197	197	132	72	1.268318e+02	7.316815e+01	3.529412e-01	3.658408e-01	7.276944e-02	1
198	198	172	23	1.854461e+02	1.455389e+01	1.179487e-01	7.276944e-02	7.276944e-02	1
199	199	196	6	1.854461e+02	1.455389e+01	2.970297e-02	7.276944e-02	7.276944e-02	1
200	200	176	16	1.854461e+02	1.455389e+01	8.333333e-02	7.276944e-02	7.276944e-02	1
