# Supplementary material for: Cochaperones convey the energy of ATP hydrolysis for directional action of Hsp90
Source: Nat Commun. 2024 Jan 17;15:569. doi: 10.1038/s41467-024-44847-6 (PMC10794413; doi:10.1038/s41467-024-44847-6)
Supplement: Supplementary file 6 — Source Data [file 41467_2024_44847_MOESM6_ESM.zip › SourceData_Simulations/1_Simulations_0kT/sim_0kT_mol16of200.txt]

coordinates	11.56	65.35	139.56	65.35
time(s)	frame	Idon(a.u.)	Iacc(a.u.)	Idon ideal(a.u.)	Iacc ideal(a.u.)	FRET	FRET ideal (blurr)	FRET ideal	state sequence
1	1	188	14	1.866554e+02	1.334459e+01	6.930693e-02	6.672294e-02	6.672294e-02	1
2	2	193	15	1.866554e+02	1.334459e+01	7.211538e-02	6.672294e-02	6.672294e-02	1
3	3	183	16	1.866554e+02	1.334459e+01	8.040201e-02	6.672294e-02	6.672294e-02	1
4	4	185	12	1.866554e+02	1.334459e+01	6.091371e-02	6.672294e-02	6.672294e-02	1
5	5	175	14	1.866554e+02	1.334459e+01	7.407407e-02	6.672294e-02	6.672294e-02	1
6	6	168	18	1.866554e+02	1.334459e+01	9.677419e-02	6.672294e-02	6.672294e-02	1
7	7	191	11	1.866554e+02	1.334459e+01	5.445545e-02	6.672294e-02	6.672294e-02	1
8	8	180	17	1.866554e+02	1.334459e+01	8.629442e-02	6.672294e-02	6.672294e-02	1
9	9	223	5	1.866554e+02	1.334459e+01	2.192982e-02	6.672294e-02	6.672294e-02	1
10	10	199	16	1.866554e+02	1.334459e+01	7.441860e-02	6.672294e-02	6.672294e-02	1
11	11	175	15	1.866554e+02	1.334459e+01	7.894737e-02	6.672294e-02	6.672294e-02	1
12	12	218	21	1.866554e+02	1.334459e+01	8.786611e-02	6.672294e-02	6.672294e-02	1
13	13	180	10	1.866554e+02	1.334459e+01	5.263158e-02	6.672294e-02	6.672294e-02	1
14	14	200	10	1.866554e+02	1.334459e+01	4.761905e-02	6.672294e-02	6.672294e-02	1
15	15	191	16	1.866554e+02	1.334459e+01	7.729469e-02	6.672294e-02	6.672294e-02	1
16	16	179	10	1.866554e+02	1.334459e+01	5.291005e-02	6.672294e-02	6.672294e-02	1
17	17	191	19	1.866554e+02	1.334459e+01	9.047619e-02	6.672294e-02	6.672294e-02	1
18	18	174	8	1.866554e+02	1.334459e+01	4.395604e-02	6.672294e-02	6.672294e-02	1
19	19	206	11	1.866554e+02	1.334459e+01	5.069124e-02	6.672294e-02	6.672294e-02	1
20	20	186	22	1.866554e+02	1.334459e+01	1.057692e-01	6.672294e-02	6.672294e-02	1
21	21	183	13	1.866554e+02	1.334459e+01	6.632653e-02	6.672294e-02	6.672294e-02	1
22	22	193	14	1.866554e+02	1.334459e+01	6.763285e-02	6.672294e-02	6.672294e-02	1
23	23	176	8	1.866508e+02	1.334919e+01	4.347826e-02	6.674595e-02	6.672294e-02	1
24	24	176	25	1.785833e+02	2.141668e+01	1.243781e-01	1.070834e-01	1.070834e-01	2
25	25	199	24	1.785833e+02	2.141668e+01	1.076233e-01	1.070834e-01	1.070834e-01	2
26	26	177	19	1.785833e+02	2.141668e+01	9.693878e-02	1.070834e-01	1.070834e-01	2
27	27	92	84	1.025076e+02	9.749244e+01	4.772727e-01	4.874622e-01	7.639117e-01	3
28	28	46	146	4.721767e+01	1.527823e+02	7.604167e-01	7.639117e-01	7.639117e-01	3
29	29	52	152	4.721767e+01	1.527823e+02	7.450980e-01	7.639117e-01	7.639117e-01	3
30	30	41	153	4.721767e+01	1.527823e+02	7.886598e-01	7.639117e-01	7.639117e-01	3
31	31	119	78	1.252242e+02	7.477576e+01	3.959391e-01	3.738788e-01	1.070834e-01	2
32	32	176	27	1.785833e+02	2.141668e+01	1.330049e-01	1.070834e-01	1.070834e-01	2
33	33	159	24	1.785833e+02	2.141668e+01	1.311475e-01	1.070834e-01	1.070834e-01	2
34	34	205	17	1.785833e+02	2.141668e+01	7.657658e-02	1.070834e-01	1.070834e-01	2
35	35	174	27	1.734531e+02	2.654688e+01	1.343284e-01	1.327344e-01	6.672294e-02	1
36	36	185	16	1.866554e+02	1.334459e+01	7.960199e-02	6.672294e-02	6.672294e-02	1
37	37	190	5	1.866554e+02	1.334459e+01	2.564103e-02	6.672294e-02	6.672294e-02	1
38	38	193	20	1.866554e+02	1.334459e+01	9.389671e-02	6.672294e-02	6.672294e-02	1
39	39	190	13	1.866554e+02	1.334459e+01	6.403941e-02	6.672294e-02	6.672294e-02	1
40	40	197	13	1.866554e+02	1.334459e+01	6.190476e-02	6.672294e-02	6.672294e-02	1
41	41	190	8	1.866554e+02	1.334459e+01	4.040404e-02	6.672294e-02	6.672294e-02	1
42	42	185	13	1.866554e+02	1.334459e+01	6.565657e-02	6.672294e-02	6.672294e-02	1
43	43	188	11	1.866554e+02	1.334459e+01	5.527638e-02	6.672294e-02	6.672294e-02	1
44	44	173	11	1.866554e+02	1.334459e+01	5.978261e-02	6.672294e-02	6.672294e-02	1
45	45	187	15	1.866554e+02	1.334459e+01	7.425743e-02	6.672294e-02	6.672294e-02	1
46	46	164	12	1.866554e+02	1.334459e+01	6.818182e-02	6.672294e-02	6.672294e-02	1
47	47	193	16	1.866554e+02	1.334459e+01	7.655502e-02	6.672294e-02	6.672294e-02	1
48	48	181	14	1.866554e+02	1.334459e+01	7.179487e-02	6.672294e-02	6.672294e-02	1
49	49	203	7	1.866554e+02	1.334459e+01	3.333333e-02	6.672294e-02	6.672294e-02	1
50	50	193	14	1.866554e+02	1.334459e+01	6.763285e-02	6.672294e-02	6.672294e-02	1
51	51	176	10	1.866554e+02	1.334459e+01	5.376344e-02	6.672294e-02	6.672294e-02	1
52	52	189	17	1.866554e+02	1.334459e+01	8.252427e-02	6.672294e-02	6.672294e-02	1
53	53	180	14	1.866554e+02	1.334459e+01	7.216495e-02	6.672294e-02	6.672294e-02	1
54	54	182	12	1.866554e+02	1.334459e+01	6.185567e-02	6.672294e-02	6.672294e-02	1
55	55	199	17	1.866554e+02	1.334459e+01	7.870370e-02	6.672294e-02	6.672294e-02	1
56	56	175	19	1.866554e+02	1.334459e+01	9.793814e-02	6.672294e-02	6.672294e-02	1
57	57	215	14	1.866554e+02	1.334459e+01	6.113537e-02	6.672294e-02	6.672294e-02	1
58	58	223	15	1.866554e+02	1.334459e+01	6.302521e-02	6.672294e-02	6.672294e-02	1
59	59	180	16	1.866554e+02	1.334459e+01	8.163265e-02	6.672294e-02	6.672294e-02	1
60	60	197	25	1.866554e+02	1.334459e+01	1.126126e-01	6.672294e-02	6.672294e-02	1
61	61	169	17	1.866554e+02	1.334459e+01	9.139785e-02	6.672294e-02	6.672294e-02	1
62	62	161	14	1.866554e+02	1.334459e+01	8.000000e-02	6.672294e-02	6.672294e-02	1
63	63	198	16	1.866554e+02	1.334459e+01	7.476636e-02	6.672294e-02	6.672294e-02	1
64	64	198	12	1.866554e+02	1.334459e+01	5.714286e-02	6.672294e-02	6.672294e-02	1
65	65	220	19	1.866554e+02	1.334459e+01	7.949791e-02	6.672294e-02	6.672294e-02	1
66	66	195	8	1.866554e+02	1.334459e+01	3.940887e-02	6.672294e-02	6.672294e-02	1
67	67	178	13	1.866554e+02	1.334459e+01	6.806283e-02	6.672294e-02	6.672294e-02	1
68	68	182	15	1.866554e+02	1.334459e+01	7.614213e-02	6.672294e-02	6.672294e-02	1
69	69	189	16	1.866554e+02	1.334459e+01	7.804878e-02	6.672294e-02	6.672294e-02	1
70	70	184	17	1.866554e+02	1.334459e+01	8.457711e-02	6.672294e-02	6.672294e-02	1
71	71	200	9	1.866554e+02	1.334459e+01	4.306220e-02	6.672294e-02	6.672294e-02	1
72	72	172	17	1.866554e+02	1.334459e+01	8.994709e-02	6.672294e-02	6.672294e-02	1
73	73	195	9	1.866554e+02	1.334459e+01	4.411765e-02	6.672294e-02	6.672294e-02	1
74	74	183	11	1.866554e+02	1.334459e+01	5.670103e-02	6.672294e-02	6.672294e-02	1
75	75	202	11	1.866554e+02	1.334459e+01	5.164319e-02	6.672294e-02	6.672294e-02	1
76	76	200	10	1.866554e+02	1.334459e+01	4.761905e-02	6.672294e-02	6.672294e-02	1
77	77	168	15	1.866554e+02	1.334459e+01	8.196721e-02	6.672294e-02	6.672294e-02	1
78	78	215	18	1.866554e+02	1.334459e+01	7.725322e-02	6.672294e-02	6.672294e-02	1
79	79	175	15	1.866554e+02	1.334459e+01	7.894737e-02	6.672294e-02	6.672294e-02	1
80	80	193	14	1.866554e+02	1.334459e+01	6.763285e-02	6.672294e-02	6.672294e-02	1
81	81	180	9	1.866554e+02	1.334459e+01	4.761905e-02	6.672294e-02	6.672294e-02	1
82	82	212	15	1.866554e+02	1.334459e+01	6.607930e-02	6.672294e-02	6.672294e-02	1
83	83	170	16	1.866554e+02	1.334459e+01	8.602151e-02	6.672294e-02	6.672294e-02	1
84	84	187	13	1.866554e+02	1.334459e+01	6.500000e-02	6.672294e-02	6.672294e-02	1
85	85	191	7	1.866554e+02	1.334459e+01	3.535354e-02	6.672294e-02	6.672294e-02	1
86	86	175	9	1.866554e+02	1.334459e+01	4.891304e-02	6.672294e-02	6.672294e-02	1
87	87	180	12	1.866554e+02	1.334459e+01	6.250000e-02	6.672294e-02	6.672294e-02	1
88	88	113	63	1.311966e+02	6.880343e+01	3.579545e-01	3.440171e-01	1.070834e-01	2
89	89	41	153	4.721767e+01	1.527823e+02	7.886598e-01	7.639117e-01	7.639117e-01	3
90	90	51	147	4.721767e+01	1.527823e+02	7.424242e-01	7.639117e-01	7.639117e-01	3
91	91	54	160	4.721767e+01	1.527823e+02	7.476636e-01	7.639117e-01	7.639117e-01	3
92	92	43	145	4.721767e+01	1.527823e+02	7.712766e-01	7.639117e-01	7.639117e-01	3
93	93	42	141	4.721767e+01	1.527823e+02	7.704918e-01	7.639117e-01	7.639117e-01	3
94	94	41	164	4.721767e+01	1.527823e+02	8.000000e-01	7.639117e-01	7.639117e-01	3
95	95	48	138	5.292018e+01	1.470798e+02	7.419355e-01	7.353991e-01	7.639117e-01	3
96	96	185	17	1.785833e+02	2.141668e+01	8.415842e-02	1.070834e-01	1.070834e-01	2
97	97	157	21	1.785833e+02	2.141668e+01	1.179775e-01	1.070834e-01	1.070834e-01	2
98	98	168	27	1.785833e+02	2.141668e+01	1.384615e-01	1.070834e-01	1.070834e-01	2
99	99	194	23	1.785833e+02	2.141668e+01	1.059908e-01	1.070834e-01	1.070834e-01	2
100	100	174	31	1.785833e+02	2.141668e+01	1.512195e-01	1.070834e-01	1.070834e-01	2
101	101	172	26	1.785833e+02	2.141668e+01	1.313131e-01	1.070834e-01	1.070834e-01	2
102	102	165	31	1.733440e+02	2.665601e+01	1.581633e-01	1.332800e-01	1.070834e-01	2
103	103	178	39	1.569081e+02	4.309194e+01	1.797235e-01	2.154597e-01	1.070834e-01	2
104	104	179	23	1.785833e+02	2.141668e+01	1.138614e-01	1.070834e-01	1.070834e-01	2
105	105	180	34	1.686701e+02	3.132990e+01	1.588785e-01	1.566495e-01	1.070834e-01	2
106	106	37	154	4.721767e+01	1.527823e+02	8.062827e-01	7.639117e-01	7.639117e-01	3
107	107	47	160	4.721767e+01	1.527823e+02	7.729469e-01	7.639117e-01	7.639117e-01	3
108	108	49	166	4.721767e+01	1.527823e+02	7.720930e-01	7.639117e-01	7.639117e-01	3
109	109	38	145	4.746902e+01	1.525310e+02	7.923497e-01	7.626549e-01	7.639117e-01	3
110	110	55	146	4.808690e+01	1.519131e+02	7.263682e-01	7.595655e-01	7.595655e-01	4
111	111	43	167	4.808690e+01	1.519131e+02	7.952381e-01	7.595655e-01	7.595655e-01	4
112	112	47	137	4.808690e+01	1.519131e+02	7.445652e-01	7.595655e-01	7.595655e-01	4
113	113	45	138	4.808690e+01	1.519131e+02	7.540984e-01	7.595655e-01	7.595655e-01	4
114	114	50	147	4.808690e+01	1.519131e+02	7.461929e-01	7.595655e-01	7.595655e-01	4
115	115	41	147	4.808690e+01	1.519131e+02	7.819149e-01	7.595655e-01	7.595655e-01	4
116	116	49	147	4.808690e+01	1.519131e+02	7.500000e-01	7.595655e-01	7.595655e-01	4
117	117	42	146	4.808690e+01	1.519131e+02	7.765957e-01	7.595655e-01	7.595655e-01	4
118	118	49	152	4.808690e+01	1.519131e+02	7.562189e-01	7.595655e-01	7.595655e-01	4
119	119	48	153	4.808690e+01	1.519131e+02	7.611940e-01	7.595655e-01	7.595655e-01	4
120	120	49	139	4.808690e+01	1.519131e+02	7.393617e-01	7.595655e-01	7.595655e-01	4
121	121	44	177	4.808690e+01	1.519131e+02	8.009050e-01	7.595655e-01	7.595655e-01	4
122	122	49	177	4.808690e+01	1.519131e+02	7.831858e-01	7.595655e-01	7.595655e-01	4
123	123	60	135	4.808690e+01	1.519131e+02	6.923077e-01	7.595655e-01	7.595655e-01	4
124	124	45	152	4.808690e+01	1.519131e+02	7.715736e-01	7.595655e-01	7.595655e-01	4
125	125	50	148	4.808690e+01	1.519131e+02	7.474747e-01	7.595655e-01	7.595655e-01	4
126	126	43	149	4.808690e+01	1.519131e+02	7.760417e-01	7.595655e-01	7.595655e-01	4
127	127	43	146	4.808690e+01	1.519131e+02	7.724868e-01	7.595655e-01	7.595655e-01	4
128	128	46	131	4.808690e+01	1.519131e+02	7.401130e-01	7.595655e-01	7.595655e-01	4
129	129	54	148	4.808690e+01	1.519131e+02	7.326733e-01	7.595655e-01	7.595655e-01	4
130	130	48	129	4.808690e+01	1.519131e+02	7.288136e-01	7.595655e-01	7.595655e-01	4
131	131	47	154	4.808690e+01	1.519131e+02	7.661692e-01	7.595655e-01	7.595655e-01	4
132	132	53	146	4.808690e+01	1.519131e+02	7.336683e-01	7.595655e-01	7.595655e-01	4
133	133	45	142	4.808690e+01	1.519131e+02	7.593583e-01	7.595655e-01	7.595655e-01	4
134	134	36	159	4.808690e+01	1.519131e+02	8.153846e-01	7.595655e-01	7.595655e-01	4
135	135	39	167	4.808690e+01	1.519131e+02	8.106796e-01	7.595655e-01	7.595655e-01	4
136	136	36	176	4.808690e+01	1.519131e+02	8.301887e-01	7.595655e-01	7.595655e-01	4
137	137	45	156	4.808690e+01	1.519131e+02	7.761194e-01	7.595655e-01	7.595655e-01	4
138	138	42	136	4.808690e+01	1.519131e+02	7.640449e-01	7.595655e-01	7.595655e-01	4
139	139	49	151	4.808690e+01	1.519131e+02	7.550000e-01	7.595655e-01	7.595655e-01	4
140	140	42	139	4.808690e+01	1.519131e+02	7.679558e-01	7.595655e-01	7.595655e-01	4
141	141	53	153	4.808690e+01	1.519131e+02	7.427184e-01	7.595655e-01	7.595655e-01	4
142	142	32	153	4.808690e+01	1.519131e+02	8.270270e-01	7.595655e-01	7.595655e-01	4
143	143	47	166	4.808690e+01	1.519131e+02	7.793427e-01	7.595655e-01	7.595655e-01	4
144	144	48	140	4.808690e+01	1.519131e+02	7.446809e-01	7.595655e-01	7.595655e-01	4
145	145	56	146	4.808690e+01	1.519131e+02	7.227723e-01	7.595655e-01	7.595655e-01	4
146	146	40	163	4.808690e+01	1.519131e+02	8.029557e-01	7.595655e-01	7.595655e-01	4
147	147	54	131	4.808690e+01	1.519131e+02	7.081081e-01	7.595655e-01	7.595655e-01	4
148	148	41	177	4.808690e+01	1.519131e+02	8.119266e-01	7.595655e-01	7.595655e-01	4
149	149	46	164	4.808690e+01	1.519131e+02	7.809524e-01	7.595655e-01	7.595655e-01	4
150	150	48	154	4.808690e+01	1.519131e+02	7.623762e-01	7.595655e-01	7.595655e-01	4
151	151	54	158	4.808690e+01	1.519131e+02	7.452830e-01	7.595655e-01	7.595655e-01	4
152	152	45	149	4.808690e+01	1.519131e+02	7.680412e-01	7.595655e-01	7.595655e-01	4
153	153	48	164	4.808690e+01	1.519131e+02	7.735849e-01	7.595655e-01	7.595655e-01	4
154	154	41	137	4.808690e+01	1.519131e+02	7.696629e-01	7.595655e-01	7.595655e-01	4
155	155	44	150	4.808690e+01	1.519131e+02	7.731959e-01	7.595655e-01	7.595655e-01	4
156	156	44	145	4.808690e+01	1.519131e+02	7.671958e-01	7.595655e-01	7.595655e-01	4
157	157	57	145	4.808690e+01	1.519131e+02	7.178218e-01	7.595655e-01	7.595655e-01	4
158	158	56	163	4.808690e+01	1.519131e+02	7.442922e-01	7.595655e-01	7.595655e-01	4
159	159	45	147	4.808690e+01	1.519131e+02	7.656250e-01	7.595655e-01	7.595655e-01	4
160	160	54	166	4.808690e+01	1.519131e+02	7.545455e-01	7.595655e-01	7.595655e-01	4
161	161	49	147	4.808690e+01	1.519131e+02	7.500000e-01	7.595655e-01	7.595655e-01	4
162	162	38	151	4.808690e+01	1.519131e+02	7.989418e-01	7.595655e-01	7.595655e-01	4
163	163	45	149	4.808690e+01	1.519131e+02	7.680412e-01	7.595655e-01	7.595655e-01	4
164	164	46	148	4.808690e+01	1.519131e+02	7.628866e-01	7.595655e-01	7.595655e-01	4
165	165	45	154	4.808690e+01	1.519131e+02	7.738693e-01	7.595655e-01	7.595655e-01	4
166	166	46	138	4.808690e+01	1.519131e+02	7.500000e-01	7.595655e-01	7.595655e-01	4
167	167	33	162	4.808690e+01	1.519131e+02	8.307692e-01	7.595655e-01	7.595655e-01	4
168	168	55	153	4.783457e+01	1.521654e+02	7.355769e-01	7.608271e-01	7.595655e-01	4
169	169	59	141	4.748535e+01	1.525146e+02	7.050000e-01	7.625732e-01	7.639117e-01	3
170	170	130	88	1.082656e+02	9.173444e+01	4.036697e-01	4.586722e-01	7.595655e-01	4
171	171	180	19	1.866554e+02	1.334459e+01	9.547739e-02	6.672294e-02	6.672294e-02	1
172	172	194	10	1.866554e+02	1.334459e+01	4.901961e-02	6.672294e-02	6.672294e-02	1
173	173	173	15	1.866554e+02	1.334459e+01	7.978723e-02	6.672294e-02	6.672294e-02	1
174	174	188	12	1.866554e+02	1.334459e+01	6.000000e-02	6.672294e-02	6.672294e-02	1
175	175	209	14	1.866554e+02	1.334459e+01	6.278027e-02	6.672294e-02	6.672294e-02	1
176	176	180	9	1.866554e+02	1.334459e+01	4.761905e-02	6.672294e-02	6.672294e-02	1
177	177	199	16	1.866554e+02	1.334459e+01	7.441860e-02	6.672294e-02	6.672294e-02	1
178	178	159	14	1.866554e+02	1.334459e+01	8.092486e-02	6.672294e-02	6.672294e-02	1
179	179	177	11	1.866554e+02	1.334459e+01	5.851064e-02	6.672294e-02	6.672294e-02	1
180	180	176	10	1.866554e+02	1.334459e+01	5.376344e-02	6.672294e-02	6.672294e-02	1
181	181	184	1	1.866554e+02	1.334459e+01	5.405405e-03	6.672294e-02	6.672294e-02	1
182	182	202	11	1.866554e+02	1.334459e+01	5.164319e-02	6.672294e-02	6.672294e-02	1
183	183	181	18	1.866554e+02	1.334459e+01	9.045226e-02	6.672294e-02	6.672294e-02	1
184	184	186	11	1.866554e+02	1.334459e+01	5.583756e-02	6.672294e-02	6.672294e-02	1
185	185	180	9	1.866554e+02	1.334459e+01	4.761905e-02	6.672294e-02	6.672294e-02	1
186	186	194	10	1.866554e+02	1.334459e+01	4.901961e-02	6.672294e-02	6.672294e-02	1
187	187	176	13	1.866554e+02	1.334459e+01	6.878307e-02	6.672294e-02	6.672294e-02	1
188	188	188	20	1.866554e+02	1.334459e+01	9.615385e-02	6.672294e-02	6.672294e-02	1
189	189	184	11	1.866554e+02	1.334459e+01	5.641026e-02	6.672294e-02	6.672294e-02	1
190	190	186	16	1.866554e+02	1.334459e+01	7.920792e-02	6.672294e-02	6.672294e-02	1
191	191	212	12	1.866554e+02	1.334459e+01	5.357143e-02	6.672294e-02	6.672294e-02	1
192	192	180	12	1.866554e+02	1.334459e+01	6.250000e-02	6.672294e-02	6.672294e-02	1
193	193	209	14	1.866554e+02	1.334459e+01	6.278027e-02	6.672294e-02	6.672294e-02	1
194	194	217	17	1.866554e+02	1.334459e+01	7.264957e-02	6.672294e-02	6.672294e-02	1
195	195	178	10	1.866554e+02	1.334459e+01	5.319149e-02	6.672294e-02	6.672294e-02	1
196	196	197	11	1.866554e+02	1.334459e+01	5.288462e-02	6.672294e-02	6.672294e-02	1
197	197	175	21	1.866554e+02	1.334459e+01	1.071429e-01	6.672294e-02	6.672294e-02	1
198	198	186	21	1.866554e+02	1.334459e+01	1.014493e-01	6.672294e-02	6.672294e-02	1
199	199	211	12	1.866554e+02	1.334459e+01	5.381166e-02	6.672294e-02	6.672294e-02	1
200	200	177	11	1.866554e+02	1.334459e+01	5.851064e-02	6.672294e-02	6.672294e-02	1
