# Supplementary material for: Cochaperones convey the energy of ATP hydrolysis for directional action of Hsp90
Source: Nat Commun. 2024 Jan 17;15:569. doi: 10.1038/s41467-024-44847-6 (PMC10794413; doi:10.1038/s41467-024-44847-6)
Supplement: Supplementary file 6 — Source Data [file 41467_2024_44847_MOESM6_ESM.zip › SourceData_Simulations/1_Simulations_0kT/sim_0kT_mol170of200.txt]

coordinates	20.86	144.87	148.86	144.87
time(s)	frame	Idon(a.u.)	Iacc(a.u.)	Idon ideal(a.u.)	Iacc ideal(a.u.)	FRET	FRET ideal (blurr)	FRET ideal	state sequence
1	1	40	151	4.089102e+01	1.591090e+02	7.905759e-01	7.955449e-01	7.955449e-01	4
2	2	43	157	4.089102e+01	1.591090e+02	7.850000e-01	7.955449e-01	7.955449e-01	4
3	3	41	157	4.089102e+01	1.591090e+02	7.929293e-01	7.955449e-01	7.955449e-01	4
4	4	44	152	4.089102e+01	1.591090e+02	7.755102e-01	7.955449e-01	7.955449e-01	4
5	5	47	158	4.089102e+01	1.591090e+02	7.707317e-01	7.955449e-01	7.955449e-01	4
6	6	31	159	4.089102e+01	1.591090e+02	8.368421e-01	7.955449e-01	7.955449e-01	4
7	7	42	172	4.089102e+01	1.591090e+02	8.037383e-01	7.955449e-01	7.955449e-01	4
8	8	51	155	4.089102e+01	1.591090e+02	7.524272e-01	7.955449e-01	7.955449e-01	4
9	9	46	178	4.089102e+01	1.591090e+02	7.946429e-01	7.955449e-01	7.955449e-01	4
10	10	37	184	4.089102e+01	1.591090e+02	8.325792e-01	7.955449e-01	7.955449e-01	4
11	11	48	175	4.089102e+01	1.591090e+02	7.847534e-01	7.955449e-01	7.955449e-01	4
12	12	39	155	4.089102e+01	1.591090e+02	7.989691e-01	7.955449e-01	7.955449e-01	4
13	13	42	162	4.089102e+01	1.591090e+02	7.941176e-01	7.955449e-01	7.955449e-01	4
14	14	31	168	4.089102e+01	1.591090e+02	8.442211e-01	7.955449e-01	7.955449e-01	4
15	15	33	167	4.089102e+01	1.591090e+02	8.350000e-01	7.955449e-01	7.955449e-01	4
16	16	33	157	4.089102e+01	1.591090e+02	8.263158e-01	7.955449e-01	7.955449e-01	4
17	17	36	154	4.089102e+01	1.591090e+02	8.105263e-01	7.955449e-01	7.955449e-01	4
18	18	43	170	4.089102e+01	1.591090e+02	7.981221e-01	7.955449e-01	7.955449e-01	4
19	19	35	157	4.089102e+01	1.591090e+02	8.177083e-01	7.955449e-01	7.955449e-01	4
20	20	40	151	4.089102e+01	1.591090e+02	7.905759e-01	7.955449e-01	7.955449e-01	4
21	21	38	151	4.089102e+01	1.591090e+02	7.989418e-01	7.955449e-01	7.955449e-01	4
22	22	41	156	4.089102e+01	1.591090e+02	7.918782e-01	7.955449e-01	7.955449e-01	4
23	23	45	154	4.089102e+01	1.591090e+02	7.738693e-01	7.955449e-01	7.955449e-01	4
24	24	38	167	4.089102e+01	1.591090e+02	8.146341e-01	7.955449e-01	7.955449e-01	4
25	25	27	154	4.089102e+01	1.591090e+02	8.508287e-01	7.955449e-01	7.955449e-01	4
26	26	41	156	4.089102e+01	1.591090e+02	7.918782e-01	7.955449e-01	7.955449e-01	4
27	27	42	159	4.089102e+01	1.591090e+02	7.910448e-01	7.955449e-01	7.955449e-01	4
28	28	30	172	4.089102e+01	1.591090e+02	8.514851e-01	7.955449e-01	7.955449e-01	4
29	29	41	163	4.089102e+01	1.591090e+02	7.990196e-01	7.955449e-01	7.955449e-01	4
30	30	41	165	4.089102e+01	1.591090e+02	8.009709e-01	7.955449e-01	7.955449e-01	4
31	31	36	170	4.089102e+01	1.591090e+02	8.252427e-01	7.955449e-01	7.955449e-01	4
32	32	33	155	4.089102e+01	1.591090e+02	8.244681e-01	7.955449e-01	7.955449e-01	4
33	33	29	163	4.089102e+01	1.591090e+02	8.489583e-01	7.955449e-01	7.955449e-01	4
34	34	46	163	4.089102e+01	1.591090e+02	7.799043e-01	7.955449e-01	7.955449e-01	4
35	35	46	170	4.089102e+01	1.591090e+02	7.870370e-01	7.955449e-01	7.955449e-01	4
36	36	31	149	4.089102e+01	1.591090e+02	8.277778e-01	7.955449e-01	7.955449e-01	4
37	37	47	195	4.089102e+01	1.591090e+02	8.057851e-01	7.955449e-01	7.955449e-01	4
38	38	36	184	4.089102e+01	1.591090e+02	8.363636e-01	7.955449e-01	7.955449e-01	4
39	39	38	159	4.089102e+01	1.591090e+02	8.071066e-01	7.955449e-01	7.955449e-01	4
40	40	34	148	4.089102e+01	1.591090e+02	8.131868e-01	7.955449e-01	7.955449e-01	4
41	41	41	173	4.089102e+01	1.591090e+02	8.084112e-01	7.955449e-01	7.955449e-01	4
42	42	59	150	4.089102e+01	1.591090e+02	7.177033e-01	7.955449e-01	7.955449e-01	4
43	43	34	155	4.089102e+01	1.591090e+02	8.201058e-01	7.955449e-01	7.955449e-01	4
44	44	45	139	4.089102e+01	1.591090e+02	7.554348e-01	7.955449e-01	7.955449e-01	4
45	45	46	173	4.089102e+01	1.591090e+02	7.899543e-01	7.955449e-01	7.955449e-01	4
46	46	29	159	4.089102e+01	1.591090e+02	8.457447e-01	7.955449e-01	7.955449e-01	4
47	47	37	156	4.089102e+01	1.591090e+02	8.082902e-01	7.955449e-01	7.955449e-01	4
48	48	45	144	4.089102e+01	1.591090e+02	7.619048e-01	7.955449e-01	7.955449e-01	4
49	49	35	157	4.089102e+01	1.591090e+02	8.177083e-01	7.955449e-01	7.955449e-01	4
50	50	40	141	4.089102e+01	1.591090e+02	7.790055e-01	7.955449e-01	7.955449e-01	4
51	51	42	152	4.089102e+01	1.591090e+02	7.835052e-01	7.955449e-01	7.955449e-01	4
52	52	45	146	4.089102e+01	1.591090e+02	7.643979e-01	7.955449e-01	7.955449e-01	4
53	53	36	152	4.089102e+01	1.591090e+02	8.085106e-01	7.955449e-01	7.955449e-01	4
54	54	36	160	4.089102e+01	1.591090e+02	8.163265e-01	7.955449e-01	7.955449e-01	4
55	55	51	151	4.089102e+01	1.591090e+02	7.475248e-01	7.955449e-01	7.955449e-01	4
56	56	44	174	4.089102e+01	1.591090e+02	7.981651e-01	7.955449e-01	7.955449e-01	4
57	57	41	153	4.089102e+01	1.591090e+02	7.886598e-01	7.955449e-01	7.955449e-01	4
58	58	46	200	4.089102e+01	1.591090e+02	8.130081e-01	7.955449e-01	7.955449e-01	4
59	59	49	161	4.089102e+01	1.591090e+02	7.666667e-01	7.955449e-01	7.955449e-01	4
60	60	39	134	4.089102e+01	1.591090e+02	7.745665e-01	7.955449e-01	7.955449e-01	4
61	61	37	158	4.089102e+01	1.591090e+02	8.102564e-01	7.955449e-01	7.955449e-01	4
62	62	38	165	4.089102e+01	1.591090e+02	8.128079e-01	7.955449e-01	7.955449e-01	4
63	63	37	166	4.089102e+01	1.591090e+02	8.177340e-01	7.955449e-01	7.955449e-01	4
64	64	35	160	4.089102e+01	1.591090e+02	8.205128e-01	7.955449e-01	7.955449e-01	4
65	65	39	149	4.089102e+01	1.591090e+02	7.925532e-01	7.955449e-01	7.955449e-01	4
66	66	39	160	4.089102e+01	1.591090e+02	8.040201e-01	7.955449e-01	7.955449e-01	4
67	67	41	136	4.089102e+01	1.591090e+02	7.683616e-01	7.955449e-01	7.955449e-01	4
68	68	32	158	4.089102e+01	1.591090e+02	8.315789e-01	7.955449e-01	7.955449e-01	4
69	69	33	158	4.089102e+01	1.591090e+02	8.272251e-01	7.955449e-01	7.955449e-01	4
70	70	44	165	4.089102e+01	1.591090e+02	7.894737e-01	7.955449e-01	7.955449e-01	4
71	71	40	148	4.089102e+01	1.591090e+02	7.872340e-01	7.955449e-01	7.955449e-01	4
72	72	35	171	4.089102e+01	1.591090e+02	8.300971e-01	7.955449e-01	7.955449e-01	4
73	73	45	147	4.089102e+01	1.591090e+02	7.656250e-01	7.955449e-01	7.955449e-01	4
74	74	48	163	4.089102e+01	1.591090e+02	7.725118e-01	7.955449e-01	7.955449e-01	4
75	75	49	165	4.089102e+01	1.591090e+02	7.710280e-01	7.955449e-01	7.955449e-01	4
76	76	44	169	4.089102e+01	1.591090e+02	7.934272e-01	7.955449e-01	7.955449e-01	4
77	77	38	158	4.089102e+01	1.591090e+02	8.061224e-01	7.955449e-01	7.955449e-01	4
78	78	29	183	4.089102e+01	1.591090e+02	8.632075e-01	7.955449e-01	7.955449e-01	4
79	79	37	174	4.089102e+01	1.591090e+02	8.246445e-01	7.955449e-01	7.955449e-01	4
80	80	47	179	4.089102e+01	1.591090e+02	7.920354e-01	7.955449e-01	7.955449e-01	4
81	81	50	164	4.089102e+01	1.591090e+02	7.663551e-01	7.955449e-01	7.955449e-01	4
82	82	36	210	4.089102e+01	1.591090e+02	8.536585e-01	7.955449e-01	7.955449e-01	4
83	83	53	144	4.089102e+01	1.591090e+02	7.309645e-01	7.955449e-01	7.955449e-01	4
84	84	37	149	4.089102e+01	1.591090e+02	8.010753e-01	7.955449e-01	7.955449e-01	4
85	85	43	179	4.089102e+01	1.591090e+02	8.063063e-01	7.955449e-01	7.955449e-01	4
86	86	41	158	4.089102e+01	1.591090e+02	7.939698e-01	7.955449e-01	7.955449e-01	4
87	87	36	160	4.089102e+01	1.591090e+02	8.163265e-01	7.955449e-01	7.955449e-01	4
88	88	44	150	4.089102e+01	1.591090e+02	7.731959e-01	7.955449e-01	7.955449e-01	4
89	89	53	160	4.089102e+01	1.591090e+02	7.511737e-01	7.955449e-01	7.955449e-01	4
90	90	40	140	4.089102e+01	1.591090e+02	7.777778e-01	7.955449e-01	7.955449e-01	4
91	91	38	136	4.089102e+01	1.591090e+02	7.816092e-01	7.955449e-01	7.955449e-01	4
92	92	38	170	4.089102e+01	1.591090e+02	8.173077e-01	7.955449e-01	7.955449e-01	4
93	93	41	149	4.089102e+01	1.591090e+02	7.842105e-01	7.955449e-01	7.955449e-01	4
94	94	31	163	4.089102e+01	1.591090e+02	8.402062e-01	7.955449e-01	7.955449e-01	4
95	95	39	168	4.089102e+01	1.591090e+02	8.115942e-01	7.955449e-01	7.955449e-01	4
96	96	40	159	4.089102e+01	1.591090e+02	7.989950e-01	7.955449e-01	7.955449e-01	4
97	97	42	153	4.089102e+01	1.591090e+02	7.846154e-01	7.955449e-01	7.955449e-01	4
98	98	42	166	4.089102e+01	1.591090e+02	7.980769e-01	7.955449e-01	7.955449e-01	4
99	99	44	148	4.089102e+01	1.591090e+02	7.708333e-01	7.955449e-01	7.955449e-01	4
100	100	34	181	4.089102e+01	1.591090e+02	8.418605e-01	7.955449e-01	7.955449e-01	4
101	101	33	146	4.089102e+01	1.591090e+02	8.156425e-01	7.955449e-01	7.955449e-01	4
102	102	36	170	4.089102e+01	1.591090e+02	8.252427e-01	7.955449e-01	7.955449e-01	4
103	103	48	173	4.089102e+01	1.591090e+02	7.828054e-01	7.955449e-01	7.955449e-01	4
104	104	45	173	4.089102e+01	1.591090e+02	7.935780e-01	7.955449e-01	7.955449e-01	4
105	105	40	180	4.089102e+01	1.591090e+02	8.181818e-01	7.955449e-01	7.955449e-01	4
106	106	46	163	4.089102e+01	1.591090e+02	7.799043e-01	7.955449e-01	7.955449e-01	4
107	107	40	153	4.089102e+01	1.591090e+02	7.927461e-01	7.955449e-01	7.955449e-01	4
108	108	42	165	4.089102e+01	1.591090e+02	7.971014e-01	7.955449e-01	7.955449e-01	4
109	109	51	188	4.089102e+01	1.591090e+02	7.866109e-01	7.955449e-01	7.955449e-01	4
110	110	43	160	4.089102e+01	1.591090e+02	7.881773e-01	7.955449e-01	7.955449e-01	4
111	111	39	164	4.089102e+01	1.591090e+02	8.078818e-01	7.955449e-01	7.955449e-01	4
112	112	46	158	4.089102e+01	1.591090e+02	7.745098e-01	7.955449e-01	7.955449e-01	4
113	113	36	162	4.089102e+01	1.591090e+02	8.181818e-01	7.955449e-01	7.955449e-01	4
114	114	38	167	4.089102e+01	1.591090e+02	8.146341e-01	7.955449e-01	7.955449e-01	4
115	115	37	150	4.089102e+01	1.591090e+02	8.021390e-01	7.955449e-01	7.955449e-01	4
116	116	30	164	4.089102e+01	1.591090e+02	8.453608e-01	7.955449e-01	7.955449e-01	4
117	117	41	143	4.089102e+01	1.591090e+02	7.771739e-01	7.955449e-01	7.955449e-01	4
118	118	46	162	4.089102e+01	1.591090e+02	7.788462e-01	7.955449e-01	7.955449e-01	4
119	119	46	147	4.089102e+01	1.591090e+02	7.616580e-01	7.955449e-01	7.955449e-01	4
120	120	45	158	4.023810e+01	1.597619e+02	7.783251e-01	7.988095e-01	7.955449e-01	4
121	121	163	39	1.691785e+02	3.082145e+01	1.930693e-01	1.541073e-01	6.748296e-02	2
122	122	199	5	1.920860e+02	7.914004e+00	2.450980e-02	3.957002e-02	2.905035e-02	1
123	123	189	5	1.941899e+02	5.810070e+00	2.577320e-02	2.905035e-02	2.905035e-02	1
124	124	200	8	1.941899e+02	5.810070e+00	3.846154e-02	2.905035e-02	2.905035e-02	1
125	125	191	6	1.941899e+02	5.810070e+00	3.045685e-02	2.905035e-02	2.905035e-02	1
126	126	209	8	1.941899e+02	5.810070e+00	3.686636e-02	2.905035e-02	2.905035e-02	1
127	127	196	4	1.941899e+02	5.810070e+00	2.000000e-02	2.905035e-02	2.905035e-02	1
128	128	211	5	1.941899e+02	5.810070e+00	2.314815e-02	2.905035e-02	2.905035e-02	1
129	129	197	9	1.941899e+02	5.810070e+00	4.368932e-02	2.905035e-02	2.905035e-02	1
130	130	191	7	1.941899e+02	5.810070e+00	3.535354e-02	2.905035e-02	2.905035e-02	1
131	131	222	4	1.941899e+02	5.810070e+00	1.769912e-02	2.905035e-02	2.905035e-02	1
132	132	207	4	1.941899e+02	5.810070e+00	1.895735e-02	2.905035e-02	2.905035e-02	1
133	133	208	6	1.941899e+02	5.810070e+00	2.803738e-02	2.905035e-02	2.905035e-02	1
134	134	212	8	1.941899e+02	5.810070e+00	3.636364e-02	2.905035e-02	2.905035e-02	1
135	135	224	8	1.941899e+02	5.810070e+00	3.448276e-02	2.905035e-02	2.905035e-02	1
136	136	204	6	1.941899e+02	5.810070e+00	2.857143e-02	2.905035e-02	2.905035e-02	1
137	137	181	7	1.941899e+02	5.810070e+00	3.723404e-02	2.905035e-02	2.905035e-02	1
138	138	205	6	1.941899e+02	5.810070e+00	2.843602e-02	2.905035e-02	2.905035e-02	1
139	139	196	9	1.941899e+02	5.810070e+00	4.390244e-02	2.905035e-02	2.905035e-02	1
140	140	211	9	1.941899e+02	5.810070e+00	4.090909e-02	2.905035e-02	2.905035e-02	1
141	141	200	9	1.941899e+02	5.810070e+00	4.306220e-02	2.905035e-02	2.905035e-02	1
142	142	190	6	1.941899e+02	5.810070e+00	3.061224e-02	2.905035e-02	2.905035e-02	1
143	143	198	6	1.941899e+02	5.810070e+00	2.941176e-02	2.905035e-02	2.905035e-02	1
144	144	188	5	1.941899e+02	5.810070e+00	2.590674e-02	2.905035e-02	2.905035e-02	1
145	145	197	5	1.941899e+02	5.810070e+00	2.475248e-02	2.905035e-02	2.905035e-02	1
146	146	175	4	1.941899e+02	5.810070e+00	2.234637e-02	2.905035e-02	2.905035e-02	1
147	147	188	4	1.941899e+02	5.810070e+00	2.083333e-02	2.905035e-02	2.905035e-02	1
148	148	186	8	1.941899e+02	5.810070e+00	4.123711e-02	2.905035e-02	2.905035e-02	1
149	149	203	6	1.941899e+02	5.810070e+00	2.870813e-02	2.905035e-02	2.905035e-02	1
150	150	183	4	1.941899e+02	5.810070e+00	2.139037e-02	2.905035e-02	2.905035e-02	1
151	151	187	11	1.941899e+02	5.810070e+00	5.555556e-02	2.905035e-02	2.905035e-02	1
152	152	195	6	1.941899e+02	5.810070e+00	2.985075e-02	2.905035e-02	2.905035e-02	1
153	153	170	1	1.941899e+02	5.810070e+00	5.847953e-03	2.905035e-02	2.905035e-02	1
154	154	205	11	1.941899e+02	5.810070e+00	5.092593e-02	2.905035e-02	2.905035e-02	1
155	155	197	9	1.941899e+02	5.810070e+00	4.368932e-02	2.905035e-02	2.905035e-02	1
156	156	229	4	1.941899e+02	5.810070e+00	1.716738e-02	2.905035e-02	2.905035e-02	1
157	157	232	0	1.941899e+02	5.810070e+00	0	2.905035e-02	2.905035e-02	1
158	158	206	11	1.941899e+02	5.810070e+00	5.069124e-02	2.905035e-02	2.905035e-02	1
159	159	185	7	1.941899e+02	5.810070e+00	3.645833e-02	2.905035e-02	2.905035e-02	1
160	160	202	2	1.941899e+02	5.810070e+00	9.803922e-03	2.905035e-02	2.905035e-02	1
161	161	185	3	1.941899e+02	5.810070e+00	1.595745e-02	2.905035e-02	2.905035e-02	1
162	162	164	10	1.941899e+02	5.810070e+00	5.747126e-02	2.905035e-02	2.905035e-02	1
163	163	207	7	1.941899e+02	5.810070e+00	3.271028e-02	2.905035e-02	2.905035e-02	1
164	164	180	7	1.941899e+02	5.810070e+00	3.743316e-02	2.905035e-02	2.905035e-02	1
165	165	211	8	1.941899e+02	5.810070e+00	3.652968e-02	2.905035e-02	2.905035e-02	1
166	166	181	5	1.941899e+02	5.810070e+00	2.688172e-02	2.905035e-02	2.905035e-02	1
167	167	168	6	1.941899e+02	5.810070e+00	3.448276e-02	2.905035e-02	2.905035e-02	1
168	168	182	7	1.941899e+02	5.810070e+00	3.703704e-02	2.905035e-02	2.905035e-02	1
169	169	195	6	1.941899e+02	5.810070e+00	2.985075e-02	2.905035e-02	2.905035e-02	1
170	170	177	4	1.941899e+02	5.810070e+00	2.209945e-02	2.905035e-02	2.905035e-02	1
171	171	167	9	1.941899e+02	5.810070e+00	5.113636e-02	2.905035e-02	2.905035e-02	1
172	172	210	6	1.941899e+02	5.810070e+00	2.777778e-02	2.905035e-02	2.905035e-02	1
173	173	201	6	1.941899e+02	5.810070e+00	2.898551e-02	2.905035e-02	2.905035e-02	1
174	174	187	2	1.941899e+02	5.810070e+00	1.058201e-02	2.905035e-02	2.905035e-02	1
175	175	181	2	1.941899e+02	5.810070e+00	1.092896e-02	2.905035e-02	2.905035e-02	1
176	176	165	7	1.941899e+02	5.810070e+00	4.069767e-02	2.905035e-02	2.905035e-02	1
177	177	164	1	1.941899e+02	5.810070e+00	6.060606e-03	2.905035e-02	2.905035e-02	1
178	178	204	6	1.941899e+02	5.810070e+00	2.857143e-02	2.905035e-02	2.905035e-02	1
179	179	203	3	1.941899e+02	5.810070e+00	1.456311e-02	2.905035e-02	2.905035e-02	1
180	180	209	8	1.941899e+02	5.810070e+00	3.686636e-02	2.905035e-02	2.905035e-02	1
181	181	188	5	1.941899e+02	5.810070e+00	2.590674e-02	2.905035e-02	2.905035e-02	1
182	182	190	6	1.941899e+02	5.810070e+00	3.061224e-02	2.905035e-02	2.905035e-02	1
183	183	203	7	1.941899e+02	5.810070e+00	3.333333e-02	2.905035e-02	2.905035e-02	1
184	184	216	2	1.941899e+02	5.810070e+00	9.174312e-03	2.905035e-02	2.905035e-02	1
185	185	187	5	1.941899e+02	5.810070e+00	2.604167e-02	2.905035e-02	2.905035e-02	1
186	186	196	7	1.941899e+02	5.810070e+00	3.448276e-02	2.905035e-02	2.905035e-02	1
187	187	192	3	1.941899e+02	5.810070e+00	1.538462e-02	2.905035e-02	2.905035e-02	1
188	188	182	8	1.941899e+02	5.810070e+00	4.210526e-02	2.905035e-02	2.905035e-02	1
189	189	216	3	1.941899e+02	5.810070e+00	1.369863e-02	2.905035e-02	2.905035e-02	1
190	190	201	4	1.941899e+02	5.810070e+00	1.951220e-02	2.905035e-02	2.905035e-02	1
191	191	191	5	1.941899e+02	5.810070e+00	2.551020e-02	2.905035e-02	2.905035e-02	1
192	192	175	9	1.941899e+02	5.810070e+00	4.891304e-02	2.905035e-02	2.905035e-02	1
193	193	162	49	1.580348e+02	4.196518e+01	2.322275e-01	2.098259e-01	2.905035e-02	1
194	194	42	167	4.089102e+01	1.591090e+02	7.990431e-01	7.955449e-01	7.955449e-01	4
195	195	36	169	4.089102e+01	1.591090e+02	8.243902e-01	7.955449e-01	7.955449e-01	4
196	196	34	139	4.089102e+01	1.591090e+02	8.034682e-01	7.955449e-01	7.955449e-01	4
197	197	38	124	4.089102e+01	1.591090e+02	7.654321e-01	7.955449e-01	7.955449e-01	4
198	198	43	148	4.089102e+01	1.591090e+02	7.748691e-01	7.955449e-01	7.955449e-01	4
199	199	38	144	4.089102e+01	1.591090e+02	7.912088e-01	7.955449e-01	7.955449e-01	4
200	200	43	172	4.089102e+01	1.591090e+02	8.000000e-01	7.955449e-01	7.955449e-01	4
