# Supplementary material for: Cochaperones convey the energy of ATP hydrolysis for directional action of Hsp90
Source: Nat Commun. 2024 Jan 17;15:569. doi: 10.1038/s41467-024-44847-6 (PMC10794413; doi:10.1038/s41467-024-44847-6)
Supplement: Supplementary file 6 — Source Data [file 41467_2024_44847_MOESM6_ESM.zip › SourceData_Simulations/1_Simulations_0kT/sim_0kT_mol171of200.txt]

coordinates	31.84	81.74	159.84	81.74
time(s)	frame	Idon(a.u.)	Iacc(a.u.)	Idon ideal(a.u.)	Iacc ideal(a.u.)	FRET	FRET ideal (blurr)	FRET ideal	state sequence
1	1	27	167	2.464416e+01	1.753558e+02	8.608247e-01	8.767792e-01	8.767792e-01	4
2	2	25	159	2.464416e+01	1.753558e+02	8.641304e-01	8.767792e-01	8.767792e-01	4
3	3	33	170	2.464416e+01	1.753558e+02	8.374384e-01	8.767792e-01	8.767792e-01	4
4	4	30	170	2.464416e+01	1.753558e+02	8.500000e-01	8.767792e-01	8.767792e-01	4
5	5	30	178	2.464416e+01	1.753558e+02	8.557692e-01	8.767792e-01	8.767792e-01	4
6	6	27	200	2.464416e+01	1.753558e+02	8.810573e-01	8.767792e-01	8.767792e-01	4
7	7	26	163	2.464416e+01	1.753558e+02	8.624339e-01	8.767792e-01	8.767792e-01	4
8	8	25	161	2.464416e+01	1.753558e+02	8.655914e-01	8.767792e-01	8.767792e-01	4
9	9	25	183	2.464416e+01	1.753558e+02	8.798077e-01	8.767792e-01	8.767792e-01	4
10	10	33	184	2.464416e+01	1.753558e+02	8.479263e-01	8.767792e-01	8.767792e-01	4
11	11	31	195	2.464416e+01	1.753558e+02	8.628319e-01	8.767792e-01	8.767792e-01	4
12	12	19	179	2.464416e+01	1.753558e+02	9.040404e-01	8.767792e-01	8.767792e-01	4
13	13	26	196	2.464416e+01	1.753558e+02	8.828829e-01	8.767792e-01	8.767792e-01	4
14	14	24	179	2.464416e+01	1.753558e+02	8.817734e-01	8.767792e-01	8.767792e-01	4
15	15	23	191	2.464416e+01	1.753558e+02	8.925234e-01	8.767792e-01	8.767792e-01	4
16	16	27	158	2.464416e+01	1.753558e+02	8.540541e-01	8.767792e-01	8.767792e-01	4
17	17	27	196	2.464416e+01	1.753558e+02	8.789238e-01	8.767792e-01	8.767792e-01	4
18	18	18	162	2.464416e+01	1.753558e+02	9.000000e-01	8.767792e-01	8.767792e-01	4
19	19	27	176	2.464416e+01	1.753558e+02	8.669951e-01	8.767792e-01	8.767792e-01	4
20	20	24	187	2.464416e+01	1.753558e+02	8.862559e-01	8.767792e-01	8.767792e-01	4
21	21	24	173	2.464416e+01	1.753558e+02	8.781726e-01	8.767792e-01	8.767792e-01	4
22	22	26	185	2.464416e+01	1.753558e+02	8.767773e-01	8.767792e-01	8.767792e-01	4
23	23	34	183	2.464416e+01	1.753558e+02	8.433180e-01	8.767792e-01	8.767792e-01	4
24	24	24	170	2.464416e+01	1.753558e+02	8.762887e-01	8.767792e-01	8.767792e-01	4
25	25	27	184	2.464416e+01	1.753558e+02	8.720379e-01	8.767792e-01	8.767792e-01	4
26	26	13	180	2.464416e+01	1.753558e+02	9.326425e-01	8.767792e-01	8.767792e-01	4
27	27	23	150	2.464416e+01	1.753558e+02	8.670520e-01	8.767792e-01	8.767792e-01	4
28	28	17	196	2.464416e+01	1.753558e+02	9.201878e-01	8.767792e-01	8.767792e-01	4
29	29	18	220	2.464416e+01	1.753558e+02	9.243697e-01	8.767792e-01	8.767792e-01	4
30	30	29	182	2.464416e+01	1.753558e+02	8.625592e-01	8.767792e-01	8.767792e-01	4
31	31	29	170	2.464416e+01	1.753558e+02	8.542714e-01	8.767792e-01	8.767792e-01	4
32	32	29	186	2.464416e+01	1.753558e+02	8.651163e-01	8.767792e-01	8.767792e-01	4
33	33	18	174	2.464416e+01	1.753558e+02	9.062500e-01	8.767792e-01	8.767792e-01	4
34	34	16	181	2.464416e+01	1.753558e+02	9.187817e-01	8.767792e-01	8.767792e-01	4
35	35	21	190	2.464416e+01	1.753558e+02	9.004739e-01	8.767792e-01	8.767792e-01	4
36	36	30	184	2.464416e+01	1.753558e+02	8.598131e-01	8.767792e-01	8.767792e-01	4
37	37	33	153	2.464416e+01	1.753558e+02	8.225806e-01	8.767792e-01	8.767792e-01	4
38	38	22	184	2.464416e+01	1.753558e+02	8.932039e-01	8.767792e-01	8.767792e-01	4
39	39	28	183	2.464416e+01	1.753558e+02	8.672986e-01	8.767792e-01	8.767792e-01	4
40	40	26	185	2.464416e+01	1.753558e+02	8.767773e-01	8.767792e-01	8.767792e-01	4
41	41	29	159	2.464416e+01	1.753558e+02	8.457447e-01	8.767792e-01	8.767792e-01	4
42	42	32	167	2.464416e+01	1.753558e+02	8.391960e-01	8.767792e-01	8.767792e-01	4
43	43	24	166	2.464416e+01	1.753558e+02	8.736842e-01	8.767792e-01	8.767792e-01	4
44	44	19	183	2.464416e+01	1.753558e+02	9.059406e-01	8.767792e-01	8.767792e-01	4
45	45	30	180	2.464416e+01	1.753558e+02	8.571429e-01	8.767792e-01	8.767792e-01	4
46	46	15	195	2.464416e+01	1.753558e+02	9.285714e-01	8.767792e-01	8.767792e-01	4
47	47	32	168	2.464416e+01	1.753558e+02	8.400000e-01	8.767792e-01	8.767792e-01	4
48	48	25	177	2.464416e+01	1.753558e+02	8.762376e-01	8.767792e-01	8.767792e-01	4
49	49	20	183	2.464416e+01	1.753558e+02	9.014778e-01	8.767792e-01	8.767792e-01	4
50	50	32	175	2.464416e+01	1.753558e+02	8.454106e-01	8.767792e-01	8.767792e-01	4
51	51	22	174	2.464416e+01	1.753558e+02	8.877551e-01	8.767792e-01	8.767792e-01	4
52	52	22	181	2.464416e+01	1.753558e+02	8.916256e-01	8.767792e-01	8.767792e-01	4
53	53	29	179	2.464416e+01	1.753558e+02	8.605769e-01	8.767792e-01	8.767792e-01	4
54	54	23	191	2.464416e+01	1.753558e+02	8.925234e-01	8.767792e-01	8.767792e-01	4
55	55	29	161	2.464416e+01	1.753558e+02	8.473684e-01	8.767792e-01	8.767792e-01	4
56	56	19	178	2.464416e+01	1.753558e+02	9.035533e-01	8.767792e-01	8.767792e-01	4
57	57	22	158	2.464416e+01	1.753558e+02	8.777778e-01	8.767792e-01	8.767792e-01	4
58	58	23	174	2.464416e+01	1.753558e+02	8.832487e-01	8.767792e-01	8.767792e-01	4
59	59	38	177	2.464416e+01	1.753558e+02	8.232558e-01	8.767792e-01	8.767792e-01	4
60	60	29	199	2.464416e+01	1.753558e+02	8.728070e-01	8.767792e-01	8.767792e-01	4
61	61	25	175	2.464416e+01	1.753558e+02	8.750000e-01	8.767792e-01	8.767792e-01	4
62	62	20	177	2.464416e+01	1.753558e+02	8.984772e-01	8.767792e-01	8.767792e-01	4
63	63	27	157	2.464416e+01	1.753558e+02	8.532609e-01	8.767792e-01	8.767792e-01	4
64	64	26	152	2.464416e+01	1.753558e+02	8.539326e-01	8.767792e-01	8.767792e-01	4
65	65	27	178	2.464416e+01	1.753558e+02	8.682927e-01	8.767792e-01	8.767792e-01	4
66	66	25	179	2.464416e+01	1.753558e+02	8.774510e-01	8.767792e-01	8.767792e-01	4
67	67	18	190	2.464416e+01	1.753558e+02	9.134615e-01	8.767792e-01	8.767792e-01	4
68	68	15	157	2.464416e+01	1.753558e+02	9.127907e-01	8.767792e-01	8.767792e-01	4
69	69	31	165	2.464416e+01	1.753558e+02	8.418367e-01	8.767792e-01	8.767792e-01	4
70	70	26	160	2.464416e+01	1.753558e+02	8.602151e-01	8.767792e-01	8.767792e-01	4
71	71	28	173	2.464416e+01	1.753558e+02	8.606965e-01	8.767792e-01	8.767792e-01	4
72	72	38	179	2.464416e+01	1.753558e+02	8.248848e-01	8.767792e-01	8.767792e-01	4
73	73	17	188	2.464416e+01	1.753558e+02	9.170732e-01	8.767792e-01	8.767792e-01	4
74	74	20	172	2.464416e+01	1.753558e+02	8.958333e-01	8.767792e-01	8.767792e-01	4
75	75	23	180	2.464416e+01	1.753558e+02	8.866995e-01	8.767792e-01	8.767792e-01	4
76	76	25	187	2.464416e+01	1.753558e+02	8.820755e-01	8.767792e-01	8.767792e-01	4
77	77	18	196	2.464416e+01	1.753558e+02	9.158879e-01	8.767792e-01	8.767792e-01	4
78	78	20	187	2.464416e+01	1.753558e+02	9.033816e-01	8.767792e-01	8.767792e-01	4
79	79	29	154	2.464416e+01	1.753558e+02	8.415301e-01	8.767792e-01	8.767792e-01	4
80	80	25	196	2.464416e+01	1.753558e+02	8.868778e-01	8.767792e-01	8.767792e-01	4
81	81	20	174	2.464416e+01	1.753558e+02	8.969072e-01	8.767792e-01	8.767792e-01	4
82	82	19	179	2.464416e+01	1.753558e+02	9.040404e-01	8.767792e-01	8.767792e-01	4
83	83	27	182	2.464416e+01	1.753558e+02	8.708134e-01	8.767792e-01	8.767792e-01	4
84	84	31	161	2.464416e+01	1.753558e+02	8.385417e-01	8.767792e-01	8.767792e-01	4
85	85	23	181	2.464416e+01	1.753558e+02	8.872549e-01	8.767792e-01	8.767792e-01	4
86	86	37	188	2.464416e+01	1.753558e+02	8.355556e-01	8.767792e-01	8.767792e-01	4
87	87	24	189	2.464416e+01	1.753558e+02	8.873239e-01	8.767792e-01	8.767792e-01	4
88	88	18	158	2.464416e+01	1.753558e+02	8.977273e-01	8.767792e-01	8.767792e-01	4
89	89	18	166	2.464416e+01	1.753558e+02	9.021739e-01	8.767792e-01	8.767792e-01	4
90	90	28	166	2.464416e+01	1.753558e+02	8.556701e-01	8.767792e-01	8.767792e-01	4
91	91	23	151	2.464416e+01	1.753558e+02	8.678161e-01	8.767792e-01	8.767792e-01	4
92	92	25	172	2.464416e+01	1.753558e+02	8.730964e-01	8.767792e-01	8.767792e-01	4
93	93	20	170	2.464416e+01	1.753558e+02	8.947368e-01	8.767792e-01	8.767792e-01	4
94	94	34	150	2.464416e+01	1.753558e+02	8.152174e-01	8.767792e-01	8.767792e-01	4
95	95	26	174	2.464416e+01	1.753558e+02	8.700000e-01	8.767792e-01	8.767792e-01	4
96	96	24	166	2.464416e+01	1.753558e+02	8.736842e-01	8.767792e-01	8.767792e-01	4
97	97	22	179	2.464416e+01	1.753558e+02	8.905473e-01	8.767792e-01	8.767792e-01	4
98	98	44	142	5.598526e+01	1.440147e+02	7.634409e-01	7.200737e-01	8.767792e-01	4
99	99	181	21	1.794739e+02	2.052610e+01	1.039604e-01	1.026305e-01	1.026305e-01	1
100	100	195	28	1.794739e+02	2.052610e+01	1.255605e-01	1.026305e-01	1.026305e-01	1
101	101	190	15	1.794739e+02	2.052610e+01	7.317073e-02	1.026305e-01	1.026305e-01	1
102	102	161	24	1.794739e+02	2.052610e+01	1.297297e-01	1.026305e-01	1.026305e-01	1
103	103	183	23	1.794739e+02	2.052610e+01	1.116505e-01	1.026305e-01	1.026305e-01	1
104	104	175	22	1.794739e+02	2.052610e+01	1.116751e-01	1.026305e-01	1.026305e-01	1
105	105	216	17	1.794739e+02	2.052610e+01	7.296137e-02	1.026305e-01	1.026305e-01	1
106	106	123	83	1.245823e+02	7.541773e+01	4.029126e-01	3.770887e-01	1.026305e-01	1
107	107	27	184	2.464416e+01	1.753558e+02	8.720379e-01	8.767792e-01	8.767792e-01	4
108	108	18	176	2.464416e+01	1.753558e+02	9.072165e-01	8.767792e-01	8.767792e-01	4
109	109	20	170	2.464416e+01	1.753558e+02	8.947368e-01	8.767792e-01	8.767792e-01	4
110	110	34	156	2.464416e+01	1.753558e+02	8.210526e-01	8.767792e-01	8.767792e-01	4
111	111	20	176	2.464416e+01	1.753558e+02	8.979592e-01	8.767792e-01	8.767792e-01	4
112	112	29	159	2.464416e+01	1.753558e+02	8.457447e-01	8.767792e-01	8.767792e-01	4
113	113	23	191	2.464416e+01	1.753558e+02	8.925234e-01	8.767792e-01	8.767792e-01	4
114	114	33	159	2.464416e+01	1.753558e+02	8.281250e-01	8.767792e-01	8.767792e-01	4
115	115	19	160	2.464416e+01	1.753558e+02	8.938547e-01	8.767792e-01	8.767792e-01	4
116	116	24	172	2.464416e+01	1.753558e+02	8.775510e-01	8.767792e-01	8.767792e-01	4
117	117	29	166	2.464416e+01	1.753558e+02	8.512821e-01	8.767792e-01	8.767792e-01	4
118	118	25	164	2.464416e+01	1.753558e+02	8.677249e-01	8.767792e-01	8.767792e-01	4
119	119	24	160	2.464416e+01	1.753558e+02	8.695652e-01	8.767792e-01	8.767792e-01	4
120	120	20	187	2.464416e+01	1.753558e+02	9.033816e-01	8.767792e-01	8.767792e-01	4
121	121	30	173	2.464416e+01	1.753558e+02	8.522167e-01	8.767792e-01	8.767792e-01	4
122	122	27	176	2.464416e+01	1.753558e+02	8.669951e-01	8.767792e-01	8.767792e-01	4
123	123	24	179	2.464416e+01	1.753558e+02	8.817734e-01	8.767792e-01	8.767792e-01	4
124	124	24	182	2.464416e+01	1.753558e+02	8.834951e-01	8.767792e-01	8.767792e-01	4
125	125	24	184	2.464416e+01	1.753558e+02	8.846154e-01	8.767792e-01	8.767792e-01	4
126	126	20	165	2.464416e+01	1.753558e+02	8.918919e-01	8.767792e-01	8.767792e-01	4
127	127	12	172	2.464416e+01	1.753558e+02	9.347826e-01	8.767792e-01	8.767792e-01	4
128	128	33	186	2.464416e+01	1.753558e+02	8.493151e-01	8.767792e-01	8.767792e-01	4
129	129	29	196	2.464416e+01	1.753558e+02	8.711111e-01	8.767792e-01	8.767792e-01	4
130	130	21	182	2.464416e+01	1.753558e+02	8.965517e-01	8.767792e-01	8.767792e-01	4
131	131	21	179	2.464416e+01	1.753558e+02	8.950000e-01	8.767792e-01	8.767792e-01	4
132	132	31	177	2.464416e+01	1.753558e+02	8.509615e-01	8.767792e-01	8.767792e-01	4
133	133	33	187	2.464416e+01	1.753558e+02	8.500000e-01	8.767792e-01	8.767792e-01	4
134	134	29	187	2.464416e+01	1.753558e+02	8.657407e-01	8.767792e-01	8.767792e-01	4
135	135	16	188	2.464416e+01	1.753558e+02	9.215686e-01	8.767792e-01	8.767792e-01	4
136	136	15	187	2.464416e+01	1.753558e+02	9.257426e-01	8.767792e-01	8.767792e-01	4
137	137	24	176	2.464416e+01	1.753558e+02	8.800000e-01	8.767792e-01	8.767792e-01	4
138	138	26	181	2.464416e+01	1.753558e+02	8.743961e-01	8.767792e-01	8.767792e-01	4
139	139	24	193	2.464416e+01	1.753558e+02	8.894009e-01	8.767792e-01	8.767792e-01	4
140	140	23	161	2.464416e+01	1.753558e+02	8.750000e-01	8.767792e-01	8.767792e-01	4
141	141	32	160	2.473276e+01	1.752672e+02	8.333333e-01	8.763362e-01	8.767792e-01	4
142	142	31	177	2.578499e+01	1.742150e+02	8.509615e-01	8.710751e-01	8.710751e-01	3
143	143	24	181	2.578499e+01	1.742150e+02	8.829268e-01	8.710751e-01	8.710751e-01	3
144	144	24	162	2.578499e+01	1.742150e+02	8.709677e-01	8.710751e-01	8.710751e-01	3
145	145	22	181	2.578499e+01	1.742150e+02	8.916256e-01	8.710751e-01	8.710751e-01	3
146	146	148	27	1.639168e+02	3.608323e+01	1.542857e-01	1.804161e-01	1.263743e-01	2
147	147	168	23	1.747251e+02	2.527486e+01	1.204188e-01	1.263743e-01	1.263743e-01	2
148	148	173	24	1.747251e+02	2.527486e+01	1.218274e-01	1.263743e-01	1.263743e-01	2
149	149	180	32	1.747251e+02	2.527486e+01	1.509434e-01	1.263743e-01	1.263743e-01	2
150	150	172	31	1.747251e+02	2.527486e+01	1.527094e-01	1.263743e-01	1.263743e-01	2
151	151	182	31	1.747251e+02	2.527486e+01	1.455399e-01	1.263743e-01	1.263743e-01	2
152	152	187	17	1.747251e+02	2.527486e+01	8.333333e-02	1.263743e-01	1.263743e-01	2
153	153	166	23	1.747251e+02	2.527486e+01	1.216931e-01	1.263743e-01	1.263743e-01	2
154	154	175	29	1.747251e+02	2.527486e+01	1.421569e-01	1.263743e-01	1.263743e-01	2
155	155	180	26	1.747251e+02	2.527486e+01	1.262136e-01	1.263743e-01	1.263743e-01	2
156	156	167	25	1.747251e+02	2.527486e+01	1.302083e-01	1.263743e-01	1.263743e-01	2
157	157	48	114	7.305582e+01	1.269442e+02	7.037037e-01	6.347209e-01	8.710751e-01	3
158	158	31	184	2.578499e+01	1.742150e+02	8.558140e-01	8.710751e-01	8.710751e-01	3
159	159	110	90	1.186673e+02	8.133269e+01	4.500000e-01	4.066635e-01	1.263743e-01	2
160	160	170	22	1.747251e+02	2.527486e+01	1.145833e-01	1.263743e-01	1.263743e-01	2
161	161	196	16	1.747251e+02	2.527486e+01	7.547170e-02	1.263743e-01	1.263743e-01	2
162	162	95	129	7.606517e+01	1.239348e+02	5.758929e-01	6.196741e-01	8.710751e-01	3
163	163	185	26	1.747251e+02	2.527486e+01	1.232227e-01	1.263743e-01	1.263743e-01	2
164	164	173	21	1.747251e+02	2.527486e+01	1.082474e-01	1.263743e-01	1.263743e-01	2
165	165	169	23	1.747251e+02	2.527486e+01	1.197917e-01	1.263743e-01	1.263743e-01	2
166	166	159	35	1.691164e+02	3.088363e+01	1.804124e-01	1.544181e-01	1.263743e-01	2
167	167	23	159	2.578499e+01	1.742150e+02	8.736264e-01	8.710751e-01	8.710751e-01	3
168	168	25	166	2.578499e+01	1.742150e+02	8.691099e-01	8.710751e-01	8.710751e-01	3
169	169	116	60	1.320347e+02	6.796532e+01	3.409091e-01	3.398266e-01	1.263743e-01	2
170	170	174	17	1.790572e+02	2.094278e+01	8.900524e-02	1.047139e-01	1.026305e-01	1
171	171	171	19	1.794739e+02	2.052610e+01	1.000000e-01	1.026305e-01	1.026305e-01	1
172	172	173	21	1.794739e+02	2.052610e+01	1.082474e-01	1.026305e-01	1.026305e-01	1
173	173	192	27	1.794739e+02	2.052610e+01	1.232877e-01	1.026305e-01	1.026305e-01	1
174	174	126	71	1.320051e+02	6.799494e+01	3.604061e-01	3.399747e-01	1.026305e-01	1
175	175	29	164	2.464416e+01	1.753558e+02	8.497409e-01	8.767792e-01	8.767792e-01	4
176	176	25	168	2.464416e+01	1.753558e+02	8.704663e-01	8.767792e-01	8.767792e-01	4
177	177	22	162	2.464416e+01	1.753558e+02	8.804348e-01	8.767792e-01	8.767792e-01	4
178	178	18	173	2.464416e+01	1.753558e+02	9.057592e-01	8.767792e-01	8.767792e-01	4
179	179	17	169	2.464416e+01	1.753558e+02	9.086022e-01	8.767792e-01	8.767792e-01	4
180	180	25	164	2.464416e+01	1.753558e+02	8.677249e-01	8.767792e-01	8.767792e-01	4
181	181	21	176	2.464416e+01	1.753558e+02	8.934010e-01	8.767792e-01	8.767792e-01	4
182	182	21	184	2.464416e+01	1.753558e+02	8.975610e-01	8.767792e-01	8.767792e-01	4
183	183	30	174	2.464416e+01	1.753558e+02	8.529412e-01	8.767792e-01	8.767792e-01	4
184	184	19	183	2.464416e+01	1.753558e+02	9.059406e-01	8.767792e-01	8.767792e-01	4
185	185	24	194	2.464416e+01	1.753558e+02	8.899083e-01	8.767792e-01	8.767792e-01	4
186	186	24	188	2.464416e+01	1.753558e+02	8.867925e-01	8.767792e-01	8.767792e-01	4
187	187	22	189	2.464416e+01	1.753558e+02	8.957346e-01	8.767792e-01	8.767792e-01	4
188	188	27	173	2.464416e+01	1.753558e+02	8.650000e-01	8.767792e-01	8.767792e-01	4
189	189	31	176	2.464416e+01	1.753558e+02	8.502415e-01	8.767792e-01	8.767792e-01	4
190	190	25	173	2.464416e+01	1.753558e+02	8.737374e-01	8.767792e-01	8.767792e-01	4
191	191	29	180	2.464416e+01	1.753558e+02	8.612440e-01	8.767792e-01	8.767792e-01	4
192	192	19	191	2.464416e+01	1.753558e+02	9.095238e-01	8.767792e-01	8.767792e-01	4
193	193	29	180	2.464416e+01	1.753558e+02	8.612440e-01	8.767792e-01	8.767792e-01	4
194	194	28	159	2.464416e+01	1.753558e+02	8.502674e-01	8.767792e-01	8.767792e-01	4
195	195	21	176	2.464416e+01	1.753558e+02	8.934010e-01	8.767792e-01	8.767792e-01	4
196	196	23	184	2.464416e+01	1.753558e+02	8.888889e-01	8.767792e-01	8.767792e-01	4
197	197	21	188	2.464416e+01	1.753558e+02	8.995215e-01	8.767792e-01	8.767792e-01	4
198	198	20	160	2.464416e+01	1.753558e+02	8.888889e-01	8.767792e-01	8.767792e-01	4
199	199	22	181	2.464416e+01	1.753558e+02	8.916256e-01	8.767792e-01	8.767792e-01	4
200	200	26	177	2.464416e+01	1.753558e+02	8.719212e-01	8.767792e-01	8.767792e-01	4
