# Supplementary material for: Cochaperones convey the energy of ATP hydrolysis for directional action of Hsp90
Source: Nat Commun. 2024 Jan 17;15:569. doi: 10.1038/s41467-024-44847-6 (PMC10794413; doi:10.1038/s41467-024-44847-6)
Supplement: Supplementary file 6 — Source Data [file 41467_2024_44847_MOESM6_ESM.zip › SourceData_Simulations/1_Simulations_0kT/sim_0kT_mol172of200.txt]

coordinates	80.26	233.77	208.26	233.77
time(s)	frame	Idon(a.u.)	Iacc(a.u.)	Idon ideal(a.u.)	Iacc ideal(a.u.)	FRET	FRET ideal (blurr)	FRET ideal	state sequence
1	1	192	4	1.967868e+02	3.213228e+00	2.040816e-02	1.606614e-02	1.606614e-02	1
2	2	195	4	1.967868e+02	3.213228e+00	2.010050e-02	1.606614e-02	1.606614e-02	1
3	3	207	1	1.967868e+02	3.213228e+00	4.807692e-03	1.606614e-02	1.606614e-02	1
4	4	189	3	1.967868e+02	3.213228e+00	1.562500e-02	1.606614e-02	1.606614e-02	1
5	5	219	5	1.967868e+02	3.213228e+00	2.232143e-02	1.606614e-02	1.606614e-02	1
6	6	207	7	1.967868e+02	3.213228e+00	3.271028e-02	1.606614e-02	1.606614e-02	1
7	7	190	5	1.967868e+02	3.213228e+00	2.564103e-02	1.606614e-02	1.606614e-02	1
8	8	202	0	1.967868e+02	3.213228e+00	0	1.606614e-02	1.606614e-02	1
9	9	178	5	1.967868e+02	3.213228e+00	2.732240e-02	1.606614e-02	1.606614e-02	1
10	10	208	3	1.967868e+02	3.213228e+00	1.421801e-02	1.606614e-02	1.606614e-02	1
11	11	214	7	1.967868e+02	3.213228e+00	3.167421e-02	1.606614e-02	1.606614e-02	1
12	12	198	4	1.967868e+02	3.213228e+00	1.980198e-02	1.606614e-02	1.606614e-02	1
13	13	188	4	1.967868e+02	3.213228e+00	2.083333e-02	1.606614e-02	1.606614e-02	1
14	14	173	2	1.967868e+02	3.213228e+00	1.142857e-02	1.606614e-02	1.606614e-02	1
15	15	182	4	1.967868e+02	3.213228e+00	2.150538e-02	1.606614e-02	1.606614e-02	1
16	16	207	3	1.967868e+02	3.213228e+00	1.428571e-02	1.606614e-02	1.606614e-02	1
17	17	217	5	1.967868e+02	3.213228e+00	2.252252e-02	1.606614e-02	1.606614e-02	1
18	18	166	4	1.967868e+02	3.213228e+00	2.352941e-02	1.606614e-02	1.606614e-02	1
19	19	193	4	1.967868e+02	3.213228e+00	2.030457e-02	1.606614e-02	1.606614e-02	1
20	20	190	7	1.967868e+02	3.213228e+00	3.553299e-02	1.606614e-02	1.606614e-02	1
21	21	241	3	1.967868e+02	3.213228e+00	1.229508e-02	1.606614e-02	1.606614e-02	1
22	22	204	1	1.967868e+02	3.213228e+00	4.878049e-03	1.606614e-02	1.606614e-02	1
23	23	199	5	1.967868e+02	3.213228e+00	2.450980e-02	1.606614e-02	1.606614e-02	1
24	24	205	2	1.967868e+02	3.213228e+00	9.661836e-03	1.606614e-02	1.606614e-02	1
25	25	204	2	1.967868e+02	3.213228e+00	9.708738e-03	1.606614e-02	1.606614e-02	1
26	26	209	3	1.967868e+02	3.213228e+00	1.415094e-02	1.606614e-02	1.606614e-02	1
27	27	209	2	1.967868e+02	3.213228e+00	9.478673e-03	1.606614e-02	1.606614e-02	1
28	28	196	5	1.967868e+02	3.213228e+00	2.487562e-02	1.606614e-02	1.606614e-02	1
29	29	218	3	1.967868e+02	3.213228e+00	1.357466e-02	1.606614e-02	1.606614e-02	1
30	30	183	5	1.967868e+02	3.213228e+00	2.659574e-02	1.606614e-02	1.606614e-02	1
31	31	190	1	1.967868e+02	3.213228e+00	5.235602e-03	1.606614e-02	1.606614e-02	1
32	32	192	0	1.967868e+02	3.213228e+00	0	1.606614e-02	1.606614e-02	1
33	33	224	0	1.967868e+02	3.213228e+00	0	1.606614e-02	1.606614e-02	1
34	34	186	2	1.967868e+02	3.213228e+00	1.063830e-02	1.606614e-02	1.606614e-02	1
35	35	187	5	1.907093e+02	9.290693e+00	2.604167e-02	4.645346e-02	1.606614e-02	1
36	36	185	28	1.780965e+02	2.190346e+01	1.314554e-01	1.095173e-01	1.095173e-01	2
37	37	183	16	1.780965e+02	2.190346e+01	8.040201e-02	1.095173e-01	1.095173e-01	2
38	38	161	25	1.780965e+02	2.190346e+01	1.344086e-01	1.095173e-01	1.095173e-01	2
39	39	177	22	1.780965e+02	2.190346e+01	1.105528e-01	1.095173e-01	1.095173e-01	2
40	40	191	17	1.780965e+02	2.190346e+01	8.173077e-02	1.095173e-01	1.095173e-01	2
41	41	191	35	1.780965e+02	2.190346e+01	1.548673e-01	1.095173e-01	1.095173e-01	2
42	42	175	19	1.780965e+02	2.190346e+01	9.793814e-02	1.095173e-01	1.095173e-01	2
43	43	172	26	1.780965e+02	2.190346e+01	1.313131e-01	1.095173e-01	1.095173e-01	2
44	44	177	19	1.780965e+02	2.190346e+01	9.693878e-02	1.095173e-01	1.095173e-01	2
45	45	199	21	1.780965e+02	2.190346e+01	9.545455e-02	1.095173e-01	1.095173e-01	2
46	46	120	61	1.288096e+02	7.119037e+01	3.370166e-01	3.559519e-01	1.095173e-01	2
47	47	17	145	2.208121e+01	1.779188e+02	8.950617e-01	8.895940e-01	8.895940e-01	3
48	48	21	197	2.208121e+01	1.779188e+02	9.036697e-01	8.895940e-01	8.895940e-01	3
49	49	27	180	2.208121e+01	1.779188e+02	8.695652e-01	8.895940e-01	8.895940e-01	3
50	50	22	166	2.208121e+01	1.779188e+02	8.829787e-01	8.895940e-01	8.895940e-01	3
51	51	182	39	1.602020e+02	3.979802e+01	1.764706e-01	1.989901e-01	1.095173e-01	2
52	52	172	2	1.967868e+02	3.213228e+00	1.149425e-02	1.606614e-02	1.606614e-02	1
53	53	202	2	1.967868e+02	3.213228e+00	9.803922e-03	1.606614e-02	1.606614e-02	1
54	54	193	3	1.967868e+02	3.213228e+00	1.530612e-02	1.606614e-02	1.606614e-02	1
55	55	205	2	1.967868e+02	3.213228e+00	9.661836e-03	1.606614e-02	1.606614e-02	1
56	56	226	8	1.967868e+02	3.213228e+00	3.418803e-02	1.606614e-02	1.606614e-02	1
57	57	175	1	1.967868e+02	3.213228e+00	5.681818e-03	1.606614e-02	1.606614e-02	1
58	58	194	3	1.967868e+02	3.213228e+00	1.522843e-02	1.606614e-02	1.606614e-02	1
59	59	210	1	1.967868e+02	3.213228e+00	4.739336e-03	1.606614e-02	1.606614e-02	1
60	60	209	3	1.967868e+02	3.213228e+00	1.415094e-02	1.606614e-02	1.606614e-02	1
61	61	187	1	1.967868e+02	3.213228e+00	5.319149e-03	1.606614e-02	1.606614e-02	1
62	62	170	1	1.967868e+02	3.213228e+00	5.847953e-03	1.606614e-02	1.606614e-02	1
63	63	183	5	1.967868e+02	3.213228e+00	2.659574e-02	1.606614e-02	1.606614e-02	1
64	64	189	1	1.967868e+02	3.213228e+00	5.263158e-03	1.606614e-02	1.606614e-02	1
65	65	205	4	1.967868e+02	3.213228e+00	1.913876e-02	1.606614e-02	1.606614e-02	1
66	66	199	4	1.967868e+02	3.213228e+00	1.970443e-02	1.606614e-02	1.606614e-02	1
67	67	207	1	1.967868e+02	3.213228e+00	4.807692e-03	1.606614e-02	1.606614e-02	1
68	68	198	4	1.967868e+02	3.213228e+00	1.980198e-02	1.606614e-02	1.606614e-02	1
69	69	197	2	1.967868e+02	3.213228e+00	1.005025e-02	1.606614e-02	1.606614e-02	1
70	70	174	3	1.967868e+02	3.213228e+00	1.694915e-02	1.606614e-02	1.606614e-02	1
71	71	199	4	1.967868e+02	3.213228e+00	1.970443e-02	1.606614e-02	1.606614e-02	1
72	72	192	2	1.967868e+02	3.213228e+00	1.030928e-02	1.606614e-02	1.606614e-02	1
73	73	181	4	1.967868e+02	3.213228e+00	2.162162e-02	1.606614e-02	1.606614e-02	1
74	74	187	2	1.967868e+02	3.213228e+00	1.058201e-02	1.606614e-02	1.606614e-02	1
75	75	167	7	1.967868e+02	3.213228e+00	4.022989e-02	1.606614e-02	1.606614e-02	1
76	76	194	4	1.967868e+02	3.213228e+00	2.020202e-02	1.606614e-02	1.606614e-02	1
77	77	199	9	1.916222e+02	8.377751e+00	4.326923e-02	4.188875e-02	1.606614e-02	1
78	78	132	60	1.340559e+02	6.594409e+01	3.125000e-01	3.297204e-01	1.095173e-01	2
79	79	171	16	1.780965e+02	2.190346e+01	8.556150e-02	1.095173e-01	1.095173e-01	2
80	80	165	18	1.780965e+02	2.190346e+01	9.836066e-02	1.095173e-01	1.095173e-01	2
81	81	167	55	1.541322e+02	4.586780e+01	2.477477e-01	2.293390e-01	1.095173e-01	2
82	82	170	24	1.780965e+02	2.190346e+01	1.237113e-01	1.095173e-01	1.095173e-01	2
83	83	162	27	1.780965e+02	2.190346e+01	1.428571e-01	1.095173e-01	1.095173e-01	2
84	84	184	19	1.780965e+02	2.190346e+01	9.359606e-02	1.095173e-01	1.095173e-01	2
85	85	103	86	9.632798e+01	1.036720e+02	4.550265e-01	5.183601e-01	8.895940e-01	3
86	86	91	89	1.047313e+02	9.526869e+01	4.944444e-01	4.763435e-01	8.895940e-01	3
87	87	196	3	1.967868e+02	3.213228e+00	1.507538e-02	1.606614e-02	1.606614e-02	1
88	88	182	6	1.967868e+02	3.213228e+00	3.191489e-02	1.606614e-02	1.606614e-02	1
89	89	189	1	1.967868e+02	3.213228e+00	5.263158e-03	1.606614e-02	1.606614e-02	1
90	90	207	2	1.967868e+02	3.213228e+00	9.569378e-03	1.606614e-02	1.606614e-02	1
91	91	177	5	1.967868e+02	3.213228e+00	2.747253e-02	1.606614e-02	1.606614e-02	1
92	92	199	2	1.967868e+02	3.213228e+00	9.950249e-03	1.606614e-02	1.606614e-02	1
93	93	192	4	1.967868e+02	3.213228e+00	2.040816e-02	1.606614e-02	1.606614e-02	1
94	94	171	3	1.967868e+02	3.213228e+00	1.724138e-02	1.606614e-02	1.606614e-02	1
95	95	172	16	1.857344e+02	1.426560e+01	8.510638e-02	7.132798e-02	1.095173e-01	2
96	96	163	19	1.780965e+02	2.190346e+01	1.043956e-01	1.095173e-01	1.095173e-01	2
97	97	191	21	1.780965e+02	2.190346e+01	9.905660e-02	1.095173e-01	1.095173e-01	2
98	98	176	19	1.780965e+02	2.190346e+01	9.743590e-02	1.095173e-01	1.095173e-01	2
99	99	176	21	1.780965e+02	2.190346e+01	1.065990e-01	1.095173e-01	1.095173e-01	2
100	100	185	30	1.780965e+02	2.190346e+01	1.395349e-01	1.095173e-01	1.095173e-01	2
101	101	179	21	1.780965e+02	2.190346e+01	1.050000e-01	1.095173e-01	1.095173e-01	2
102	102	176	22	1.780965e+02	2.190346e+01	1.111111e-01	1.095173e-01	1.095173e-01	2
103	103	217	16	1.851200e+02	1.487996e+01	6.866953e-02	7.439979e-02	1.095173e-01	2
104	104	193	4	1.967868e+02	3.213228e+00	2.030457e-02	1.606614e-02	1.606614e-02	1
105	105	206	2	1.967868e+02	3.213228e+00	9.615385e-03	1.606614e-02	1.606614e-02	1
106	106	212	7	1.967868e+02	3.213228e+00	3.196347e-02	1.606614e-02	1.606614e-02	1
107	107	211	1	1.967868e+02	3.213228e+00	4.716981e-03	1.606614e-02	1.606614e-02	1
108	108	169	3	1.967868e+02	3.213228e+00	1.744186e-02	1.606614e-02	1.606614e-02	1
109	109	223	3	1.967868e+02	3.213228e+00	1.327434e-02	1.606614e-02	1.606614e-02	1
110	110	181	3	1.967868e+02	3.213228e+00	1.630435e-02	1.606614e-02	1.606614e-02	1
111	111	207	2	1.967868e+02	3.213228e+00	9.569378e-03	1.606614e-02	1.606614e-02	1
112	112	205	1	1.967868e+02	3.213228e+00	4.854369e-03	1.606614e-02	1.606614e-02	1
113	113	199	2	1.967868e+02	3.213228e+00	9.950249e-03	1.606614e-02	1.606614e-02	1
114	114	189	4	1.967868e+02	3.213228e+00	2.072539e-02	1.606614e-02	1.606614e-02	1
115	115	194	3	1.967868e+02	3.213228e+00	1.522843e-02	1.606614e-02	1.606614e-02	1
116	116	191	5	1.967868e+02	3.213228e+00	2.551020e-02	1.606614e-02	1.606614e-02	1
117	117	181	4	1.967868e+02	3.213228e+00	2.162162e-02	1.606614e-02	1.606614e-02	1
118	118	196	2	1.967868e+02	3.213228e+00	1.010101e-02	1.606614e-02	1.606614e-02	1
119	119	203	4	1.967868e+02	3.213228e+00	1.932367e-02	1.606614e-02	1.606614e-02	1
120	120	185	5	1.967868e+02	3.213228e+00	2.631579e-02	1.606614e-02	1.606614e-02	1
121	121	192	1	1.967868e+02	3.213228e+00	5.181347e-03	1.606614e-02	1.606614e-02	1
122	122	174	3	1.967868e+02	3.213228e+00	1.694915e-02	1.606614e-02	1.606614e-02	1
123	123	175	2	1.967868e+02	3.213228e+00	1.129944e-02	1.606614e-02	1.606614e-02	1
124	124	194	4	1.967868e+02	3.213228e+00	2.020202e-02	1.606614e-02	1.606614e-02	1
125	125	198	0	1.967868e+02	3.213228e+00	0	1.606614e-02	1.606614e-02	1
126	126	190	4	1.967868e+02	3.213228e+00	2.061856e-02	1.606614e-02	1.606614e-02	1
127	127	199	3	1.967868e+02	3.213228e+00	1.485149e-02	1.606614e-02	1.606614e-02	1
128	128	187	4	1.967868e+02	3.213228e+00	2.094241e-02	1.606614e-02	1.606614e-02	1
129	129	217	3	1.967868e+02	3.213228e+00	1.363636e-02	1.606614e-02	1.606614e-02	1
130	130	193	6	1.967868e+02	3.213228e+00	3.015075e-02	1.606614e-02	1.606614e-02	1
131	131	180	2	1.967868e+02	3.213228e+00	1.098901e-02	1.606614e-02	1.606614e-02	1
132	132	201	3	1.967868e+02	3.213228e+00	1.470588e-02	1.606614e-02	1.606614e-02	1
133	133	217	3	1.967868e+02	3.213228e+00	1.363636e-02	1.606614e-02	1.606614e-02	1
134	134	200	4	1.967868e+02	3.213228e+00	1.960784e-02	1.606614e-02	1.606614e-02	1
135	135	187	2	1.967868e+02	3.213228e+00	1.058201e-02	1.606614e-02	1.606614e-02	1
136	136	190	4	1.967868e+02	3.213228e+00	2.061856e-02	1.606614e-02	1.606614e-02	1
137	137	202	3	1.967868e+02	3.213228e+00	1.463415e-02	1.606614e-02	1.606614e-02	1
138	138	189	3	1.967868e+02	3.213228e+00	1.562500e-02	1.606614e-02	1.606614e-02	1
139	139	185	4	1.967868e+02	3.213228e+00	2.116402e-02	1.606614e-02	1.606614e-02	1
140	140	209	3	1.967868e+02	3.213228e+00	1.415094e-02	1.606614e-02	1.606614e-02	1
141	141	207	1	1.967868e+02	3.213228e+00	4.807692e-03	1.606614e-02	1.606614e-02	1
142	142	191	5	1.967868e+02	3.213228e+00	2.551020e-02	1.606614e-02	1.606614e-02	1
143	143	185	16	1.822475e+02	1.775252e+01	7.960199e-02	8.876260e-02	1.095173e-01	2
144	144	170	26	1.780965e+02	2.190346e+01	1.326531e-01	1.095173e-01	1.095173e-01	2
145	145	187	23	1.780965e+02	2.190346e+01	1.095238e-01	1.095173e-01	1.095173e-01	2
146	146	174	29	1.780965e+02	2.190346e+01	1.428571e-01	1.095173e-01	1.095173e-01	2
147	147	182	2	1.945526e+02	5.447449e+00	1.086957e-02	2.723725e-02	1.606614e-02	1
148	148	173	1	1.967868e+02	3.213228e+00	5.747126e-03	1.606614e-02	1.606614e-02	1
149	149	196	2	1.967868e+02	3.213228e+00	1.010101e-02	1.606614e-02	1.606614e-02	1
150	150	205	5	1.967868e+02	3.213228e+00	2.380952e-02	1.606614e-02	1.606614e-02	1
151	151	211	6	1.967868e+02	3.213228e+00	2.764977e-02	1.606614e-02	1.606614e-02	1
152	152	188	1	1.967868e+02	3.213228e+00	5.291005e-03	1.606614e-02	1.606614e-02	1
153	153	215	3	1.967868e+02	3.213228e+00	1.376147e-02	1.606614e-02	1.606614e-02	1
154	154	189	4	1.967868e+02	3.213228e+00	2.072539e-02	1.606614e-02	1.606614e-02	1
155	155	195	3	1.967868e+02	3.213228e+00	1.515152e-02	1.606614e-02	1.606614e-02	1
156	156	167	5	1.967868e+02	3.213228e+00	2.906977e-02	1.606614e-02	1.606614e-02	1
157	157	195	3	1.967868e+02	3.213228e+00	1.515152e-02	1.606614e-02	1.606614e-02	1
158	158	181	2	1.967868e+02	3.213228e+00	1.092896e-02	1.606614e-02	1.606614e-02	1
159	159	192	1	1.967868e+02	3.213228e+00	5.181347e-03	1.606614e-02	1.606614e-02	1
160	160	216	1	1.967868e+02	3.213228e+00	4.608295e-03	1.606614e-02	1.606614e-02	1
161	161	172	0	1.967868e+02	3.213228e+00	0	1.606614e-02	1.606614e-02	1
162	162	208	3	1.967868e+02	3.213228e+00	1.421801e-02	1.606614e-02	1.606614e-02	1
163	163	185	4	1.967868e+02	3.213228e+00	2.116402e-02	1.606614e-02	1.606614e-02	1
164	164	78	136	6.737295e+01	1.326271e+02	6.355140e-01	6.631353e-01	7.951153e-01	4
165	165	37	160	4.097693e+01	1.590231e+02	8.121827e-01	7.951153e-01	7.951153e-01	4
166	166	51	169	4.097693e+01	1.590231e+02	7.681818e-01	7.951153e-01	7.951153e-01	4
167	167	35	147	4.097693e+01	1.590231e+02	8.076923e-01	7.951153e-01	7.951153e-01	4
168	168	31	152	4.097693e+01	1.590231e+02	8.306011e-01	7.951153e-01	7.951153e-01	4
169	169	41	148	4.097693e+01	1.590231e+02	7.830688e-01	7.951153e-01	7.951153e-01	4
170	170	35	155	4.097693e+01	1.590231e+02	8.157895e-01	7.951153e-01	7.951153e-01	4
171	171	51	147	4.097693e+01	1.590231e+02	7.424242e-01	7.951153e-01	7.951153e-01	4
172	172	42	152	4.097693e+01	1.590231e+02	7.835052e-01	7.951153e-01	7.951153e-01	4
173	173	26	154	4.097693e+01	1.590231e+02	8.555556e-01	7.951153e-01	7.951153e-01	4
174	174	45	146	4.097693e+01	1.590231e+02	7.643979e-01	7.951153e-01	7.951153e-01	4
175	175	39	159	4.097693e+01	1.590231e+02	8.030303e-01	7.951153e-01	7.951153e-01	4
176	176	36	150	4.097693e+01	1.590231e+02	8.064516e-01	7.951153e-01	7.951153e-01	4
177	177	44	162	4.097693e+01	1.590231e+02	7.864078e-01	7.951153e-01	7.951153e-01	4
178	178	45	157	4.097693e+01	1.590231e+02	7.772277e-01	7.951153e-01	7.951153e-01	4
179	179	38	173	4.097693e+01	1.590231e+02	8.199052e-01	7.951153e-01	7.951153e-01	4
180	180	35	176	4.097693e+01	1.590231e+02	8.341232e-01	7.951153e-01	7.951153e-01	4
181	181	46	163	4.097693e+01	1.590231e+02	7.799043e-01	7.951153e-01	7.951153e-01	4
182	182	34	153	4.097693e+01	1.590231e+02	8.181818e-01	7.951153e-01	7.951153e-01	4
183	183	34	164	4.097693e+01	1.590231e+02	8.282828e-01	7.951153e-01	7.951153e-01	4
184	184	32	153	4.097693e+01	1.590231e+02	8.270270e-01	7.951153e-01	7.951153e-01	4
185	185	34	133	4.097693e+01	1.590231e+02	7.964072e-01	7.951153e-01	7.951153e-01	4
186	186	39	152	4.097693e+01	1.590231e+02	7.958115e-01	7.951153e-01	7.951153e-01	4
187	187	44	154	4.097693e+01	1.590231e+02	7.777778e-01	7.951153e-01	7.951153e-01	4
188	188	31	136	4.097693e+01	1.590231e+02	8.143713e-01	7.951153e-01	7.951153e-01	4
189	189	43	169	4.097693e+01	1.590231e+02	7.971698e-01	7.951153e-01	7.951153e-01	4
190	190	37	151	4.097693e+01	1.590231e+02	8.031915e-01	7.951153e-01	7.951153e-01	4
191	191	43	150	4.097693e+01	1.590231e+02	7.772021e-01	7.951153e-01	7.951153e-01	4
192	192	49	178	4.097693e+01	1.590231e+02	7.841410e-01	7.951153e-01	7.951153e-01	4
193	193	49	147	4.097693e+01	1.590231e+02	7.500000e-01	7.951153e-01	7.951153e-01	4
194	194	43	144	4.097693e+01	1.590231e+02	7.700535e-01	7.951153e-01	7.951153e-01	4
195	195	33	167	4.097693e+01	1.590231e+02	8.350000e-01	7.951153e-01	7.951153e-01	4
196	196	45	136	4.097693e+01	1.590231e+02	7.513812e-01	7.951153e-01	7.951153e-01	4
197	197	43	163	4.097693e+01	1.590231e+02	7.912621e-01	7.951153e-01	7.951153e-01	4
198	198	54	166	4.097693e+01	1.590231e+02	7.545455e-01	7.951153e-01	7.951153e-01	4
199	199	39	171	4.097693e+01	1.590231e+02	8.142857e-01	7.951153e-01	7.951153e-01	4
200	200	40	161	4.097693e+01	1.590231e+02	8.009950e-01	7.951153e-01	7.951153e-01	4
