# Supplementary material for: Cochaperones convey the energy of ATP hydrolysis for directional action of Hsp90
Source: Nat Commun. 2024 Jan 17;15:569. doi: 10.1038/s41467-024-44847-6 (PMC10794413; doi:10.1038/s41467-024-44847-6)
Supplement: Supplementary file 6 — Source Data [file 41467_2024_44847_MOESM6_ESM.zip › SourceData_Simulations/1_Simulations_0kT/sim_0kT_mol173of200.txt]

coordinates	118.06	13.72	246.06	13.72
time(s)	frame	Idon(a.u.)	Iacc(a.u.)	Idon ideal(a.u.)	Iacc ideal(a.u.)	FRET	FRET ideal (blurr)	FRET ideal	state sequence
1	1	25	153	3.272528e+01	1.672747e+02	8.595506e-01	8.363736e-01	8.363736e-01	4
2	2	32	162	3.272528e+01	1.672747e+02	8.350515e-01	8.363736e-01	8.363736e-01	4
3	3	36	179	3.272528e+01	1.672747e+02	8.325581e-01	8.363736e-01	8.363736e-01	4
4	4	28	162	3.272528e+01	1.672747e+02	8.526316e-01	8.363736e-01	8.363736e-01	4
5	5	43	141	3.272528e+01	1.672747e+02	7.663043e-01	8.363736e-01	8.363736e-01	4
6	6	37	150	3.272528e+01	1.672747e+02	8.021390e-01	8.363736e-01	8.363736e-01	4
7	7	28	162	3.272528e+01	1.672747e+02	8.526316e-01	8.363736e-01	8.363736e-01	4
8	8	20	174	3.272528e+01	1.672747e+02	8.969072e-01	8.363736e-01	8.363736e-01	4
9	9	34	164	3.272528e+01	1.672747e+02	8.282828e-01	8.363736e-01	8.363736e-01	4
10	10	41	177	3.272528e+01	1.672747e+02	8.119266e-01	8.363736e-01	8.363736e-01	4
11	11	39	181	3.272528e+01	1.672747e+02	8.227273e-01	8.363736e-01	8.363736e-01	4
12	12	24	185	3.272528e+01	1.672747e+02	8.851675e-01	8.363736e-01	8.363736e-01	4
13	13	32	147	3.272528e+01	1.672747e+02	8.212291e-01	8.363736e-01	8.363736e-01	4
14	14	44	167	3.272528e+01	1.672747e+02	7.914692e-01	8.363736e-01	8.363736e-01	4
15	15	34	157	3.272528e+01	1.672747e+02	8.219895e-01	8.363736e-01	8.363736e-01	4
16	16	35	186	3.272528e+01	1.672747e+02	8.416290e-01	8.363736e-01	8.363736e-01	4
17	17	32	190	3.272528e+01	1.672747e+02	8.558559e-01	8.363736e-01	8.363736e-01	4
18	18	27	171	3.272528e+01	1.672747e+02	8.636364e-01	8.363736e-01	8.363736e-01	4
19	19	32	191	3.272528e+01	1.672747e+02	8.565022e-01	8.363736e-01	8.363736e-01	4
20	20	26	160	3.272528e+01	1.672747e+02	8.602151e-01	8.363736e-01	8.363736e-01	4
21	21	31	171	3.272528e+01	1.672747e+02	8.465347e-01	8.363736e-01	8.363736e-01	4
22	22	31	152	3.272528e+01	1.672747e+02	8.306011e-01	8.363736e-01	8.363736e-01	4
23	23	165	38	1.575183e+02	4.248174e+01	1.871921e-01	2.124087e-01	1.118508e-01	1
24	24	189	29	1.776298e+02	2.237015e+01	1.330275e-01	1.118508e-01	1.118508e-01	1
25	25	167	26	1.776298e+02	2.237015e+01	1.347150e-01	1.118508e-01	1.118508e-01	1
26	26	151	24	1.776298e+02	2.237015e+01	1.371429e-01	1.118508e-01	1.118508e-01	1
27	27	180	22	1.776298e+02	2.237015e+01	1.089109e-01	1.118508e-01	1.118508e-01	1
28	28	177	22	1.776298e+02	2.237015e+01	1.105528e-01	1.118508e-01	1.118508e-01	1
29	29	193	20	1.776298e+02	2.237015e+01	9.389671e-02	1.118508e-01	1.118508e-01	1
30	30	181	24	1.776298e+02	2.237015e+01	1.170732e-01	1.118508e-01	1.118508e-01	1
31	31	181	19	1.776298e+02	2.237015e+01	9.500000e-02	1.118508e-01	1.118508e-01	1
32	32	184	25	1.776298e+02	2.237015e+01	1.196172e-01	1.118508e-01	1.118508e-01	1
33	33	142	15	1.776298e+02	2.237015e+01	9.554140e-02	1.118508e-01	1.118508e-01	1
34	34	202	28	1.776298e+02	2.237015e+01	1.217391e-01	1.118508e-01	1.118508e-01	1
35	35	179	15	1.776298e+02	2.237015e+01	7.731959e-02	1.118508e-01	1.118508e-01	1
36	36	177	11	1.776298e+02	2.237015e+01	5.851064e-02	1.118508e-01	1.118508e-01	1
37	37	196	32	1.776298e+02	2.237015e+01	1.403509e-01	1.118508e-01	1.118508e-01	1
38	38	174	27	1.776298e+02	2.237015e+01	1.343284e-01	1.118508e-01	1.118508e-01	1
39	39	171	27	1.776298e+02	2.237015e+01	1.363636e-01	1.118508e-01	1.118508e-01	1
40	40	158	24	1.776298e+02	2.237015e+01	1.318681e-01	1.118508e-01	1.118508e-01	1
41	41	180	28	1.776298e+02	2.237015e+01	1.346154e-01	1.118508e-01	1.118508e-01	1
42	42	159	21	1.776298e+02	2.237015e+01	1.166667e-01	1.118508e-01	1.118508e-01	1
43	43	181	24	1.776298e+02	2.237015e+01	1.170732e-01	1.118508e-01	1.118508e-01	1
44	44	179	21	1.776298e+02	2.237015e+01	1.050000e-01	1.118508e-01	1.118508e-01	1
45	45	193	17	1.776298e+02	2.237015e+01	8.095238e-02	1.118508e-01	1.118508e-01	1
46	46	186	18	1.776298e+02	2.237015e+01	8.823529e-02	1.118508e-01	1.118508e-01	1
47	47	172	16	1.776298e+02	2.237015e+01	8.510638e-02	1.118508e-01	1.118508e-01	1
48	48	167	28	1.776298e+02	2.237015e+01	1.435897e-01	1.118508e-01	1.118508e-01	1
49	49	136	17	1.776298e+02	2.237015e+01	1.111111e-01	1.118508e-01	1.118508e-01	1
50	50	174	23	1.776298e+02	2.237015e+01	1.167513e-01	1.118508e-01	1.118508e-01	1
51	51	158	34	1.776298e+02	2.237015e+01	1.770833e-01	1.118508e-01	1.118508e-01	1
52	52	171	20	1.776298e+02	2.237015e+01	1.047120e-01	1.118508e-01	1.118508e-01	1
53	53	194	25	1.776298e+02	2.237015e+01	1.141553e-01	1.118508e-01	1.118508e-01	1
54	54	179	22	1.776298e+02	2.237015e+01	1.094527e-01	1.118508e-01	1.118508e-01	1
55	55	199	17	1.776298e+02	2.237015e+01	7.870370e-02	1.118508e-01	1.118508e-01	1
56	56	179	17	1.776298e+02	2.237015e+01	8.673469e-02	1.118508e-01	1.118508e-01	1
57	57	177	28	1.776298e+02	2.237015e+01	1.365854e-01	1.118508e-01	1.118508e-01	1
58	58	179	20	1.776298e+02	2.237015e+01	1.005025e-01	1.118508e-01	1.118508e-01	1
59	59	199	19	1.776298e+02	2.237015e+01	8.715596e-02	1.118508e-01	1.118508e-01	1
60	60	175	24	1.776298e+02	2.237015e+01	1.206030e-01	1.118508e-01	1.118508e-01	1
61	61	180	22	1.776298e+02	2.237015e+01	1.089109e-01	1.118508e-01	1.118508e-01	1
62	62	185	24	1.776298e+02	2.237015e+01	1.148325e-01	1.118508e-01	1.118508e-01	1
63	63	184	25	1.776298e+02	2.237015e+01	1.196172e-01	1.118508e-01	1.118508e-01	1
64	64	188	24	1.776298e+02	2.237015e+01	1.132075e-01	1.118508e-01	1.118508e-01	1
65	65	176	28	1.776298e+02	2.237015e+01	1.372549e-01	1.118508e-01	1.118508e-01	1
66	66	162	20	1.776298e+02	2.237015e+01	1.098901e-01	1.118508e-01	1.118508e-01	1
67	67	186	28	1.776298e+02	2.237015e+01	1.308411e-01	1.118508e-01	1.118508e-01	1
68	68	183	29	1.776298e+02	2.237015e+01	1.367925e-01	1.118508e-01	1.118508e-01	1
69	69	183	17	1.776298e+02	2.237015e+01	8.500000e-02	1.118508e-01	1.118508e-01	1
70	70	170	18	1.776298e+02	2.237015e+01	9.574468e-02	1.118508e-01	1.118508e-01	1
71	71	162	25	1.776298e+02	2.237015e+01	1.336898e-01	1.118508e-01	1.118508e-01	1
72	72	173	26	1.776298e+02	2.237015e+01	1.306533e-01	1.118508e-01	1.118508e-01	1
73	73	170	17	1.776298e+02	2.237015e+01	9.090909e-02	1.118508e-01	1.118508e-01	1
74	74	163	17	1.776298e+02	2.237015e+01	9.444444e-02	1.118508e-01	1.118508e-01	1
75	75	200	21	1.776298e+02	2.237015e+01	9.502262e-02	1.118508e-01	1.118508e-01	1
76	76	190	26	1.776298e+02	2.237015e+01	1.203704e-01	1.118508e-01	1.118508e-01	1
77	77	169	22	1.776298e+02	2.237015e+01	1.151832e-01	1.118508e-01	1.118508e-01	1
78	78	199	21	1.776298e+02	2.237015e+01	9.545455e-02	1.118508e-01	1.118508e-01	1
79	79	161	24	1.776298e+02	2.237015e+01	1.297297e-01	1.118508e-01	1.118508e-01	1
80	80	168	29	1.776298e+02	2.237015e+01	1.472081e-01	1.118508e-01	1.118508e-01	1
81	81	165	21	1.776298e+02	2.237015e+01	1.129032e-01	1.118508e-01	1.118508e-01	1
82	82	179	24	1.776298e+02	2.237015e+01	1.182266e-01	1.118508e-01	1.118508e-01	1
83	83	190	19	1.776298e+02	2.237015e+01	9.090909e-02	1.118508e-01	1.118508e-01	1
84	84	197	19	1.776298e+02	2.237015e+01	8.796296e-02	1.118508e-01	1.118508e-01	1
85	85	186	26	1.776298e+02	2.237015e+01	1.226415e-01	1.118508e-01	1.118508e-01	1
86	86	191	16	1.776298e+02	2.237015e+01	7.729469e-02	1.118508e-01	1.118508e-01	1
87	87	183	30	1.776298e+02	2.237015e+01	1.408451e-01	1.118508e-01	1.118508e-01	1
88	88	200	22	1.776298e+02	2.237015e+01	9.909910e-02	1.118508e-01	1.118508e-01	1
89	89	187	22	1.776298e+02	2.237015e+01	1.052632e-01	1.118508e-01	1.118508e-01	1
90	90	193	20	1.776298e+02	2.237015e+01	9.389671e-02	1.118508e-01	1.118508e-01	1
91	91	197	14	1.776298e+02	2.237015e+01	6.635071e-02	1.118508e-01	1.118508e-01	1
92	92	172	27	1.776298e+02	2.237015e+01	1.356784e-01	1.118508e-01	1.118508e-01	1
93	93	172	27	1.725248e+02	2.747517e+01	1.356784e-01	1.373758e-01	1.612521e-01	2
94	94	166	30	1.677496e+02	3.225041e+01	1.530612e-01	1.612521e-01	1.612521e-01	2
95	95	169	26	1.677496e+02	3.225041e+01	1.333333e-01	1.612521e-01	1.612521e-01	2
96	96	185	33	1.677496e+02	3.225041e+01	1.513761e-01	1.612521e-01	1.612521e-01	2
97	97	157	34	1.677496e+02	3.225041e+01	1.780105e-01	1.612521e-01	1.612521e-01	2
98	98	164	28	1.677496e+02	3.225041e+01	1.458333e-01	1.612521e-01	1.612521e-01	2
99	99	155	36	1.677496e+02	3.225041e+01	1.884817e-01	1.612521e-01	1.612521e-01	2
100	100	168	32	1.677496e+02	3.225041e+01	1.600000e-01	1.612521e-01	1.612521e-01	2
101	101	178	31	1.677496e+02	3.225041e+01	1.483254e-01	1.612521e-01	1.612521e-01	2
102	102	175	34	1.677496e+02	3.225041e+01	1.626794e-01	1.612521e-01	1.612521e-01	2
103	103	180	36	1.677496e+02	3.225041e+01	1.666667e-01	1.612521e-01	1.612521e-01	2
104	104	185	27	1.677496e+02	3.225041e+01	1.273585e-01	1.612521e-01	1.612521e-01	2
105	105	158	26	1.677496e+02	3.225041e+01	1.413043e-01	1.612521e-01	1.612521e-01	2
106	106	187	35	1.677496e+02	3.225041e+01	1.576577e-01	1.612521e-01	1.612521e-01	2
107	107	173	25	1.677496e+02	3.225041e+01	1.262626e-01	1.612521e-01	1.612521e-01	2
108	108	141	27	1.677496e+02	3.225041e+01	1.607143e-01	1.612521e-01	1.612521e-01	2
109	109	192	17	1.685681e+02	3.143192e+01	8.133971e-02	1.571596e-01	1.612521e-01	2
110	110	189	33	1.776298e+02	2.237015e+01	1.486486e-01	1.118508e-01	1.118508e-01	1
111	111	139	49	1.457706e+02	5.422937e+01	2.606383e-01	2.711469e-01	1.612521e-01	2
112	112	46	143	5.466325e+01	1.453367e+02	7.566138e-01	7.266837e-01	8.544898e-01	3
113	113	190	37	1.677496e+02	3.225041e+01	1.629956e-01	1.612521e-01	1.612521e-01	2
114	114	160	41	1.677496e+02	3.225041e+01	2.039801e-01	1.612521e-01	1.612521e-01	2
115	115	145	26	1.677496e+02	3.225041e+01	1.520468e-01	1.612521e-01	1.612521e-01	2
116	116	158	33	1.677496e+02	3.225041e+01	1.727749e-01	1.612521e-01	1.612521e-01	2
117	117	160	30	1.677496e+02	3.225041e+01	1.578947e-01	1.612521e-01	1.612521e-01	2
118	118	46	148	4.691187e+01	1.530881e+02	7.628866e-01	7.654406e-01	8.544898e-01	3
119	119	35	173	3.077784e+01	1.692222e+02	8.317308e-01	8.461108e-01	8.544898e-01	3
120	120	31	171	3.272528e+01	1.672747e+02	8.465347e-01	8.363736e-01	8.363736e-01	4
121	121	33	167	3.272528e+01	1.672747e+02	8.350000e-01	8.363736e-01	8.363736e-01	4
122	122	39	160	3.272528e+01	1.672747e+02	8.040201e-01	8.363736e-01	8.363736e-01	4
123	123	38	160	3.272528e+01	1.672747e+02	8.080808e-01	8.363736e-01	8.363736e-01	4
124	124	37	173	3.272528e+01	1.672747e+02	8.238095e-01	8.363736e-01	8.363736e-01	4
125	125	32	189	3.272528e+01	1.672747e+02	8.552036e-01	8.363736e-01	8.363736e-01	4
126	126	38	160	3.272528e+01	1.672747e+02	8.080808e-01	8.363736e-01	8.363736e-01	4
127	127	38	162	3.272528e+01	1.672747e+02	8.100000e-01	8.363736e-01	8.363736e-01	4
128	128	32	174	3.272528e+01	1.672747e+02	8.446602e-01	8.363736e-01	8.363736e-01	4
129	129	36	171	3.272528e+01	1.672747e+02	8.260870e-01	8.363736e-01	8.363736e-01	4
130	130	31	189	3.272528e+01	1.672747e+02	8.590909e-01	8.363736e-01	8.363736e-01	4
131	131	60	146	6.107684e+01	1.389232e+02	7.087379e-01	6.946158e-01	8.363736e-01	4
132	132	180	21	1.776298e+02	2.237015e+01	1.044776e-01	1.118508e-01	1.118508e-01	1
133	133	179	21	1.776298e+02	2.237015e+01	1.050000e-01	1.118508e-01	1.118508e-01	1
134	134	186	24	1.776298e+02	2.237015e+01	1.142857e-01	1.118508e-01	1.118508e-01	1
135	135	204	18	1.776298e+02	2.237015e+01	8.108108e-02	1.118508e-01	1.118508e-01	1
136	136	178	19	1.776298e+02	2.237015e+01	9.644670e-02	1.118508e-01	1.118508e-01	1
137	137	169	25	1.776298e+02	2.237015e+01	1.288660e-01	1.118508e-01	1.118508e-01	1
138	138	176	23	1.776298e+02	2.237015e+01	1.155779e-01	1.118508e-01	1.118508e-01	1
139	139	171	26	1.776298e+02	2.237015e+01	1.319797e-01	1.118508e-01	1.118508e-01	1
140	140	185	26	1.776298e+02	2.237015e+01	1.232227e-01	1.118508e-01	1.118508e-01	1
141	141	192	17	1.776298e+02	2.237015e+01	8.133971e-02	1.118508e-01	1.118508e-01	1
142	142	190	19	1.776298e+02	2.237015e+01	9.090909e-02	1.118508e-01	1.118508e-01	1
143	143	194	20	1.776298e+02	2.237015e+01	9.345794e-02	1.118508e-01	1.118508e-01	1
144	144	163	34	1.776298e+02	2.237015e+01	1.725888e-01	1.118508e-01	1.118508e-01	1
145	145	174	16	1.776298e+02	2.237015e+01	8.421053e-02	1.118508e-01	1.118508e-01	1
146	146	163	22	1.776298e+02	2.237015e+01	1.189189e-01	1.118508e-01	1.118508e-01	1
147	147	180	23	1.776298e+02	2.237015e+01	1.133005e-01	1.118508e-01	1.118508e-01	1
148	148	191	16	1.776298e+02	2.237015e+01	7.729469e-02	1.118508e-01	1.118508e-01	1
149	149	171	18	1.776298e+02	2.237015e+01	9.523810e-02	1.118508e-01	1.118508e-01	1
150	150	181	16	1.776298e+02	2.237015e+01	8.121827e-02	1.118508e-01	1.118508e-01	1
151	151	183	27	1.776298e+02	2.237015e+01	1.285714e-01	1.118508e-01	1.118508e-01	1
152	152	180	17	1.776298e+02	2.237015e+01	8.629442e-02	1.118508e-01	1.118508e-01	1
153	153	174	19	1.776298e+02	2.237015e+01	9.844560e-02	1.118508e-01	1.118508e-01	1
154	154	178	27	1.776298e+02	2.237015e+01	1.317073e-01	1.118508e-01	1.118508e-01	1
155	155	183	30	1.776298e+02	2.237015e+01	1.408451e-01	1.118508e-01	1.118508e-01	1
156	156	191	20	1.776298e+02	2.237015e+01	9.478673e-02	1.118508e-01	1.118508e-01	1
157	157	184	20	1.776298e+02	2.237015e+01	9.803922e-02	1.118508e-01	1.118508e-01	1
158	158	175	22	1.776298e+02	2.237015e+01	1.116751e-01	1.118508e-01	1.118508e-01	1
159	159	180	33	1.776298e+02	2.237015e+01	1.549296e-01	1.118508e-01	1.118508e-01	1
160	160	152	29	1.776298e+02	2.237015e+01	1.602210e-01	1.118508e-01	1.118508e-01	1
161	161	151	25	1.776298e+02	2.237015e+01	1.420455e-01	1.118508e-01	1.118508e-01	1
162	162	88	116	8.652274e+01	1.134773e+02	5.686275e-01	5.673863e-01	8.363736e-01	4
163	163	36	188	3.272528e+01	1.672747e+02	8.392857e-01	8.363736e-01	8.363736e-01	4
164	164	28	162	3.272528e+01	1.672747e+02	8.526316e-01	8.363736e-01	8.363736e-01	4
165	165	25	152	3.272528e+01	1.672747e+02	8.587571e-01	8.363736e-01	8.363736e-01	4
166	166	32	183	3.272528e+01	1.672747e+02	8.511628e-01	8.363736e-01	8.363736e-01	4
167	167	30	159	3.272528e+01	1.672747e+02	8.412698e-01	8.363736e-01	8.363736e-01	4
168	168	25	172	3.272528e+01	1.672747e+02	8.730964e-01	8.363736e-01	8.363736e-01	4
169	169	34	186	3.272528e+01	1.672747e+02	8.454545e-01	8.363736e-01	8.363736e-01	4
170	170	32	143	3.272528e+01	1.672747e+02	8.171429e-01	8.363736e-01	8.363736e-01	4
171	171	22	174	3.272528e+01	1.672747e+02	8.877551e-01	8.363736e-01	8.363736e-01	4
172	172	35	159	3.272528e+01	1.672747e+02	8.195876e-01	8.363736e-01	8.363736e-01	4
173	173	26	174	3.272528e+01	1.672747e+02	8.700000e-01	8.363736e-01	8.363736e-01	4
174	174	31	173	3.272528e+01	1.672747e+02	8.480392e-01	8.363736e-01	8.363736e-01	4
175	175	30	151	3.272528e+01	1.672747e+02	8.342541e-01	8.363736e-01	8.363736e-01	4
176	176	41	169	3.272528e+01	1.672747e+02	8.047619e-01	8.363736e-01	8.363736e-01	4
177	177	22	180	3.272528e+01	1.672747e+02	8.910891e-01	8.363736e-01	8.363736e-01	4
178	178	31	146	3.272528e+01	1.672747e+02	8.248588e-01	8.363736e-01	8.363736e-01	4
179	179	27	171	3.272528e+01	1.672747e+02	8.636364e-01	8.363736e-01	8.363736e-01	4
180	180	37	181	3.272528e+01	1.672747e+02	8.302752e-01	8.363736e-01	8.363736e-01	4
181	181	21	154	3.272528e+01	1.672747e+02	8.800000e-01	8.363736e-01	8.363736e-01	4
182	182	29	187	3.272528e+01	1.672747e+02	8.657407e-01	8.363736e-01	8.363736e-01	4
183	183	28	166	3.272528e+01	1.672747e+02	8.556701e-01	8.363736e-01	8.363736e-01	4
184	184	38	175	3.272528e+01	1.672747e+02	8.215962e-01	8.363736e-01	8.363736e-01	4
185	185	33	154	3.272528e+01	1.672747e+02	8.235294e-01	8.363736e-01	8.363736e-01	4
186	186	153	39	1.694473e+02	3.055267e+01	2.031250e-01	1.527633e-01	1.118508e-01	1
187	187	189	23	1.776298e+02	2.237015e+01	1.084906e-01	1.118508e-01	1.118508e-01	1
188	188	187	19	1.776298e+02	2.237015e+01	9.223301e-02	1.118508e-01	1.118508e-01	1
189	189	161	27	1.776298e+02	2.237015e+01	1.436170e-01	1.118508e-01	1.118508e-01	1
190	190	183	19	1.776298e+02	2.237015e+01	9.405941e-02	1.118508e-01	1.118508e-01	1
191	191	197	17	1.776298e+02	2.237015e+01	7.943925e-02	1.118508e-01	1.118508e-01	1
192	192	199	24	1.776298e+02	2.237015e+01	1.076233e-01	1.118508e-01	1.118508e-01	1
193	193	155	25	1.776298e+02	2.237015e+01	1.388889e-01	1.118508e-01	1.118508e-01	1
194	194	36	170	3.454581e+01	1.654542e+02	8.252427e-01	8.272710e-01	8.363736e-01	4
195	195	25	173	3.272528e+01	1.672747e+02	8.737374e-01	8.363736e-01	8.363736e-01	4
196	196	35	176	3.272528e+01	1.672747e+02	8.341232e-01	8.363736e-01	8.363736e-01	4
197	197	31	176	3.272528e+01	1.672747e+02	8.502415e-01	8.363736e-01	8.363736e-01	4
198	198	42	163	3.272528e+01	1.672747e+02	7.951220e-01	8.363736e-01	8.363736e-01	4
199	199	35	164	3.272528e+01	1.672747e+02	8.241206e-01	8.363736e-01	8.363736e-01	4
200	200	29	157	3.272528e+01	1.672747e+02	8.440860e-01	8.363736e-01	8.363736e-01	4
