# Supplementary material for: Cochaperones convey the energy of ATP hydrolysis for directional action of Hsp90
Source: Nat Commun. 2024 Jan 17;15:569. doi: 10.1038/s41467-024-44847-6 (PMC10794413; doi:10.1038/s41467-024-44847-6)
Supplement: Supplementary file 6 — Source Data [file 41467_2024_44847_MOESM6_ESM.zip › SourceData_Simulations/1_Simulations_0kT/sim_0kT_mol174of200.txt]

coordinates	91.22	96.81	219.22	96.81
time(s)	frame	Idon(a.u.)	Iacc(a.u.)	Idon ideal(a.u.)	Iacc ideal(a.u.)	FRET	FRET ideal (blurr)	FRET ideal	state sequence
1	1	171	31	1.696150e+02	3.038498e+01	1.534653e-01	1.519249e-01	1.519249e-01	1
2	2	190	32	1.696150e+02	3.038498e+01	1.441441e-01	1.519249e-01	1.519249e-01	1
3	3	144	26	1.696150e+02	3.038498e+01	1.529412e-01	1.519249e-01	1.519249e-01	1
4	4	151	24	1.696150e+02	3.038498e+01	1.371429e-01	1.519249e-01	1.519249e-01	1
5	5	169	26	1.696150e+02	3.038498e+01	1.333333e-01	1.519249e-01	1.519249e-01	1
6	6	186	31	1.696150e+02	3.038498e+01	1.428571e-01	1.519249e-01	1.519249e-01	1
7	7	159	43	1.696150e+02	3.038498e+01	2.128713e-01	1.519249e-01	1.519249e-01	1
8	8	199	16	1.822259e+02	1.777414e+01	7.441860e-02	8.887069e-02	1.519249e-01	1
9	9	203	1	1.967507e+02	3.249329e+00	4.901961e-03	1.624665e-02	1.624665e-02	2
10	10	158	21	1.777312e+02	2.226880e+01	1.173184e-01	1.113440e-01	1.519249e-01	1
11	11	198	29	1.696150e+02	3.038498e+01	1.277533e-01	1.519249e-01	1.519249e-01	1
12	12	174	31	1.696150e+02	3.038498e+01	1.512195e-01	1.519249e-01	1.519249e-01	1
13	13	184	34	1.696150e+02	3.038498e+01	1.559633e-01	1.519249e-01	1.519249e-01	1
14	14	166	36	1.696150e+02	3.038498e+01	1.782178e-01	1.519249e-01	1.519249e-01	1
15	15	161	27	1.696150e+02	3.038498e+01	1.436170e-01	1.519249e-01	1.519249e-01	1
16	16	173	22	1.696150e+02	3.038498e+01	1.128205e-01	1.519249e-01	1.519249e-01	1
17	17	190	32	1.696150e+02	3.038498e+01	1.441441e-01	1.519249e-01	1.519249e-01	1
18	18	187	29	1.696150e+02	3.038498e+01	1.342593e-01	1.519249e-01	1.519249e-01	1
19	19	149	28	1.696150e+02	3.038498e+01	1.581921e-01	1.519249e-01	1.519249e-01	1
20	20	177	29	1.696150e+02	3.038498e+01	1.407767e-01	1.519249e-01	1.519249e-01	1
21	21	188	27	1.696150e+02	3.038498e+01	1.255814e-01	1.519249e-01	1.519249e-01	1
22	22	198	40	1.696150e+02	3.038498e+01	1.680672e-01	1.519249e-01	1.519249e-01	1
23	23	157	34	1.696150e+02	3.038498e+01	1.780105e-01	1.519249e-01	1.519249e-01	1
24	24	173	34	1.696150e+02	3.038498e+01	1.642512e-01	1.519249e-01	1.519249e-01	1
25	25	170	27	1.696150e+02	3.038498e+01	1.370558e-01	1.519249e-01	1.519249e-01	1
26	26	149	33	1.696150e+02	3.038498e+01	1.813187e-01	1.519249e-01	1.519249e-01	1
27	27	160	29	1.696150e+02	3.038498e+01	1.534392e-01	1.519249e-01	1.519249e-01	1
28	28	174	27	1.696150e+02	3.038498e+01	1.343284e-01	1.519249e-01	1.519249e-01	1
29	29	171	20	1.696150e+02	3.038498e+01	1.047120e-01	1.519249e-01	1.519249e-01	1
30	30	175	26	1.696150e+02	3.038498e+01	1.293532e-01	1.519249e-01	1.519249e-01	1
31	31	167	32	1.696150e+02	3.038498e+01	1.608040e-01	1.519249e-01	1.519249e-01	1
32	32	150	34	1.696150e+02	3.038498e+01	1.847826e-01	1.519249e-01	1.519249e-01	1
33	33	181	44	1.696150e+02	3.038498e+01	1.955556e-01	1.519249e-01	1.519249e-01	1
34	34	152	33	1.696150e+02	3.038498e+01	1.783784e-01	1.519249e-01	1.519249e-01	1
35	35	166	32	1.696150e+02	3.038498e+01	1.616162e-01	1.519249e-01	1.519249e-01	1
36	36	146	21	1.696150e+02	3.038498e+01	1.257485e-01	1.519249e-01	1.519249e-01	1
37	37	166	41	1.696150e+02	3.038498e+01	1.980676e-01	1.519249e-01	1.519249e-01	1
38	38	170	28	1.696150e+02	3.038498e+01	1.414141e-01	1.519249e-01	1.519249e-01	1
39	39	171	39	1.696150e+02	3.038498e+01	1.857143e-01	1.519249e-01	1.519249e-01	1
40	40	171	37	1.696150e+02	3.038498e+01	1.778846e-01	1.519249e-01	1.519249e-01	1
41	41	162	34	1.696150e+02	3.038498e+01	1.734694e-01	1.519249e-01	1.519249e-01	1
42	42	141	25	1.696150e+02	3.038498e+01	1.506024e-01	1.519249e-01	1.519249e-01	1
43	43	196	24	1.696150e+02	3.038498e+01	1.090909e-01	1.519249e-01	1.519249e-01	1
44	44	158	38	1.696150e+02	3.038498e+01	1.938776e-01	1.519249e-01	1.519249e-01	1
45	45	180	30	1.696150e+02	3.038498e+01	1.428571e-01	1.519249e-01	1.519249e-01	1
46	46	165	34	1.696150e+02	3.038498e+01	1.708543e-01	1.519249e-01	1.519249e-01	1
47	47	160	34	1.696150e+02	3.038498e+01	1.752577e-01	1.519249e-01	1.519249e-01	1
48	48	164	30	1.696150e+02	3.038498e+01	1.546392e-01	1.519249e-01	1.519249e-01	1
49	49	161	26	1.696150e+02	3.038498e+01	1.390374e-01	1.519249e-01	1.519249e-01	1
50	50	168	32	1.696150e+02	3.038498e+01	1.600000e-01	1.519249e-01	1.519249e-01	1
51	51	193	29	1.696150e+02	3.038498e+01	1.306306e-01	1.519249e-01	1.519249e-01	1
52	52	173	34	1.696150e+02	3.038498e+01	1.642512e-01	1.519249e-01	1.519249e-01	1
53	53	180	22	1.696150e+02	3.038498e+01	1.089109e-01	1.519249e-01	1.519249e-01	1
54	54	174	20	1.696150e+02	3.038498e+01	1.030928e-01	1.519249e-01	1.519249e-01	1
55	55	175	33	1.696150e+02	3.038498e+01	1.586538e-01	1.519249e-01	1.519249e-01	1
56	56	169	26	1.696150e+02	3.038498e+01	1.333333e-01	1.519249e-01	1.519249e-01	1
57	57	168	23	1.696150e+02	3.038498e+01	1.204188e-01	1.519249e-01	1.519249e-01	1
58	58	175	37	1.696150e+02	3.038498e+01	1.745283e-01	1.519249e-01	1.519249e-01	1
59	59	177	33	1.696150e+02	3.038498e+01	1.571429e-01	1.519249e-01	1.519249e-01	1
60	60	166	31	1.658942e+02	3.410583e+01	1.573604e-01	1.705292e-01	1.624665e-02	2
61	61	57	167	5.067225e+01	1.493277e+02	7.455357e-01	7.466387e-01	7.466387e-01	3
62	62	48	155	5.067225e+01	1.493277e+02	7.635468e-01	7.466387e-01	7.466387e-01	3
63	63	104	106	1.020332e+02	9.796679e+01	5.047619e-01	4.898340e-01	7.466387e-01	3
64	64	222	4	1.967507e+02	3.249329e+00	1.769912e-02	1.624665e-02	1.624665e-02	2
65	65	200	3	1.967507e+02	3.249329e+00	1.477833e-02	1.624665e-02	1.624665e-02	2
66	66	176	26	1.790295e+02	2.097047e+01	1.287129e-01	1.048524e-01	1.519249e-01	1
67	67	145	30	1.696150e+02	3.038498e+01	1.714286e-01	1.519249e-01	1.519249e-01	1
68	68	150	27	1.696150e+02	3.038498e+01	1.525424e-01	1.519249e-01	1.519249e-01	1
69	69	160	27	1.696150e+02	3.038498e+01	1.443850e-01	1.519249e-01	1.519249e-01	1
70	70	172	17	1.696150e+02	3.038498e+01	8.994709e-02	1.519249e-01	1.519249e-01	1
71	71	171	36	1.696150e+02	3.038498e+01	1.739130e-01	1.519249e-01	1.519249e-01	1
72	72	163	39	1.696150e+02	3.038498e+01	1.930693e-01	1.519249e-01	1.519249e-01	1
73	73	147	38	1.696150e+02	3.038498e+01	2.054054e-01	1.519249e-01	1.519249e-01	1
74	74	157	31	1.696150e+02	3.038498e+01	1.648936e-01	1.519249e-01	1.519249e-01	1
75	75	166	29	1.696150e+02	3.038498e+01	1.487179e-01	1.519249e-01	1.519249e-01	1
76	76	168	30	1.696150e+02	3.038498e+01	1.515152e-01	1.519249e-01	1.519249e-01	1
77	77	186	23	1.696150e+02	3.038498e+01	1.100478e-01	1.519249e-01	1.519249e-01	1
78	78	148	33	1.696150e+02	3.038498e+01	1.823204e-01	1.519249e-01	1.519249e-01	1
79	79	178	33	1.696150e+02	3.038498e+01	1.563981e-01	1.519249e-01	1.519249e-01	1
80	80	190	35	1.696150e+02	3.038498e+01	1.555556e-01	1.519249e-01	1.519249e-01	1
81	81	154	37	1.696150e+02	3.038498e+01	1.937173e-01	1.519249e-01	1.519249e-01	1
82	82	176	32	1.696150e+02	3.038498e+01	1.538462e-01	1.519249e-01	1.519249e-01	1
83	83	55	150	5.396513e+01	1.460349e+02	7.317073e-01	7.301744e-01	8.048771e-01	4
84	84	48	167	3.902458e+01	1.609754e+02	7.767442e-01	8.048771e-01	8.048771e-01	4
85	85	34	141	3.902458e+01	1.609754e+02	8.057143e-01	8.048771e-01	8.048771e-01	4
86	86	45	162	3.902458e+01	1.609754e+02	7.826087e-01	8.048771e-01	8.048771e-01	4
87	87	48	174	3.902458e+01	1.609754e+02	7.837838e-01	8.048771e-01	8.048771e-01	4
88	88	31	166	3.902458e+01	1.609754e+02	8.426396e-01	8.048771e-01	8.048771e-01	4
89	89	39	159	3.902458e+01	1.609754e+02	8.030303e-01	8.048771e-01	8.048771e-01	4
90	90	46	175	3.902458e+01	1.609754e+02	7.918552e-01	8.048771e-01	8.048771e-01	4
91	91	37	162	3.902458e+01	1.609754e+02	8.140704e-01	8.048771e-01	8.048771e-01	4
92	92	31	153	3.902458e+01	1.609754e+02	8.315217e-01	8.048771e-01	8.048771e-01	4
93	93	39	150	3.902458e+01	1.609754e+02	7.936508e-01	8.048771e-01	8.048771e-01	4
94	94	36	162	3.902458e+01	1.609754e+02	8.181818e-01	8.048771e-01	8.048771e-01	4
95	95	38	169	3.902458e+01	1.609754e+02	8.164251e-01	8.048771e-01	8.048771e-01	4
96	96	46	166	3.902458e+01	1.609754e+02	7.830189e-01	8.048771e-01	8.048771e-01	4
97	97	41	150	3.902458e+01	1.609754e+02	7.853403e-01	8.048771e-01	8.048771e-01	4
98	98	42	164	3.902458e+01	1.609754e+02	7.961165e-01	8.048771e-01	8.048771e-01	4
99	99	30	170	3.902458e+01	1.609754e+02	8.500000e-01	8.048771e-01	8.048771e-01	4
100	100	40	145	3.902458e+01	1.609754e+02	7.837838e-01	8.048771e-01	8.048771e-01	4
101	101	29	164	3.902458e+01	1.609754e+02	8.497409e-01	8.048771e-01	8.048771e-01	4
102	102	47	172	3.902458e+01	1.609754e+02	7.853881e-01	8.048771e-01	8.048771e-01	4
103	103	36	151	3.902458e+01	1.609754e+02	8.074866e-01	8.048771e-01	8.048771e-01	4
104	104	48	187	3.902458e+01	1.609754e+02	7.957447e-01	8.048771e-01	8.048771e-01	4
105	105	42	143	3.902458e+01	1.609754e+02	7.729730e-01	8.048771e-01	8.048771e-01	4
106	106	53	163	3.902458e+01	1.609754e+02	7.546296e-01	8.048771e-01	8.048771e-01	4
107	107	36	164	3.902458e+01	1.609754e+02	8.200000e-01	8.048771e-01	8.048771e-01	4
108	108	38	179	3.902458e+01	1.609754e+02	8.248848e-01	8.048771e-01	8.048771e-01	4
109	109	27	164	3.902458e+01	1.609754e+02	8.586387e-01	8.048771e-01	8.048771e-01	4
110	110	45	173	3.902458e+01	1.609754e+02	7.935780e-01	8.048771e-01	8.048771e-01	4
111	111	36	150	3.902458e+01	1.609754e+02	8.064516e-01	8.048771e-01	8.048771e-01	4
112	112	35	167	3.902458e+01	1.609754e+02	8.267327e-01	8.048771e-01	8.048771e-01	4
113	113	45	170	3.902458e+01	1.609754e+02	7.906977e-01	8.048771e-01	8.048771e-01	4
114	114	34	164	3.902458e+01	1.609754e+02	8.282828e-01	8.048771e-01	8.048771e-01	4
115	115	35	177	3.902458e+01	1.609754e+02	8.349057e-01	8.048771e-01	8.048771e-01	4
116	116	48	154	3.902458e+01	1.609754e+02	7.623762e-01	8.048771e-01	8.048771e-01	4
117	117	43	178	3.902458e+01	1.609754e+02	8.054299e-01	8.048771e-01	8.048771e-01	4
118	118	51	176	3.902458e+01	1.609754e+02	7.753304e-01	8.048771e-01	8.048771e-01	4
119	119	37	129	3.902458e+01	1.609754e+02	7.771084e-01	8.048771e-01	8.048771e-01	4
120	120	41	152	3.902458e+01	1.609754e+02	7.875648e-01	8.048771e-01	8.048771e-01	4
121	121	41	156	3.902458e+01	1.609754e+02	7.918782e-01	8.048771e-01	8.048771e-01	4
122	122	34	153	3.902458e+01	1.609754e+02	8.181818e-01	8.048771e-01	8.048771e-01	4
123	123	49	156	3.902458e+01	1.609754e+02	7.609756e-01	8.048771e-01	8.048771e-01	4
124	124	42	168	3.902458e+01	1.609754e+02	8.000000e-01	8.048771e-01	8.048771e-01	4
125	125	41	167	3.902458e+01	1.609754e+02	8.028846e-01	8.048771e-01	8.048771e-01	4
126	126	25	155	3.902458e+01	1.609754e+02	8.611111e-01	8.048771e-01	8.048771e-01	4
127	127	41	148	3.902458e+01	1.609754e+02	7.830688e-01	8.048771e-01	8.048771e-01	4
128	128	33	163	3.902458e+01	1.609754e+02	8.316327e-01	8.048771e-01	8.048771e-01	4
129	129	32	163	3.902458e+01	1.609754e+02	8.358974e-01	8.048771e-01	8.048771e-01	4
130	130	32	174	3.902458e+01	1.609754e+02	8.446602e-01	8.048771e-01	8.048771e-01	4
131	131	42	149	3.902458e+01	1.609754e+02	7.801047e-01	8.048771e-01	8.048771e-01	4
132	132	35	180	3.902458e+01	1.609754e+02	8.372093e-01	8.048771e-01	8.048771e-01	4
133	133	42	162	3.902458e+01	1.609754e+02	7.941176e-01	8.048771e-01	8.048771e-01	4
134	134	47	166	3.902458e+01	1.609754e+02	7.793427e-01	8.048771e-01	8.048771e-01	4
135	135	50	155	3.902458e+01	1.609754e+02	7.560976e-01	8.048771e-01	8.048771e-01	4
136	136	37	142	3.902458e+01	1.609754e+02	7.932961e-01	8.048771e-01	8.048771e-01	4
137	137	31	157	3.902458e+01	1.609754e+02	8.351064e-01	8.048771e-01	8.048771e-01	4
138	138	37	160	3.902458e+01	1.609754e+02	8.121827e-01	8.048771e-01	8.048771e-01	4
139	139	40	156	3.902458e+01	1.609754e+02	7.959184e-01	8.048771e-01	8.048771e-01	4
140	140	26	161	3.902458e+01	1.609754e+02	8.609626e-01	8.048771e-01	8.048771e-01	4
141	141	36	160	3.902458e+01	1.609754e+02	8.163265e-01	8.048771e-01	8.048771e-01	4
142	142	39	171	3.902458e+01	1.609754e+02	8.142857e-01	8.048771e-01	8.048771e-01	4
143	143	35	140	3.902458e+01	1.609754e+02	8.000000e-01	8.048771e-01	8.048771e-01	4
144	144	40	157	3.902458e+01	1.609754e+02	7.969543e-01	8.048771e-01	8.048771e-01	4
145	145	42	176	3.902458e+01	1.609754e+02	8.073394e-01	8.048771e-01	8.048771e-01	4
146	146	30	155	3.902458e+01	1.609754e+02	8.378378e-01	8.048771e-01	8.048771e-01	4
147	147	31	166	3.902458e+01	1.609754e+02	8.426396e-01	8.048771e-01	8.048771e-01	4
148	148	31	158	3.902458e+01	1.609754e+02	8.359788e-01	8.048771e-01	8.048771e-01	4
149	149	35	160	3.902458e+01	1.609754e+02	8.205128e-01	8.048771e-01	8.048771e-01	4
150	150	42	171	3.902458e+01	1.609754e+02	8.028169e-01	8.048771e-01	8.048771e-01	4
151	151	39	153	3.902458e+01	1.609754e+02	7.968750e-01	8.048771e-01	8.048771e-01	4
152	152	44	157	3.902458e+01	1.609754e+02	7.810945e-01	8.048771e-01	8.048771e-01	4
153	153	40	160	3.902458e+01	1.609754e+02	8.000000e-01	8.048771e-01	8.048771e-01	4
154	154	36	135	3.902458e+01	1.609754e+02	7.894737e-01	8.048771e-01	8.048771e-01	4
155	155	37	163	3.902458e+01	1.609754e+02	8.150000e-01	8.048771e-01	8.048771e-01	4
156	156	41	173	3.902458e+01	1.609754e+02	8.084112e-01	8.048771e-01	8.048771e-01	4
157	157	49	144	3.902458e+01	1.609754e+02	7.461140e-01	8.048771e-01	8.048771e-01	4
158	158	33	187	3.902458e+01	1.609754e+02	8.500000e-01	8.048771e-01	8.048771e-01	4
159	159	37	151	3.902458e+01	1.609754e+02	8.031915e-01	8.048771e-01	8.048771e-01	4
160	160	40	155	3.902458e+01	1.609754e+02	7.948718e-01	8.048771e-01	8.048771e-01	4
161	161	41	150	3.902458e+01	1.609754e+02	7.853403e-01	8.048771e-01	8.048771e-01	4
162	162	35	147	3.902458e+01	1.609754e+02	8.076923e-01	8.048771e-01	8.048771e-01	4
163	163	42	145	3.902458e+01	1.609754e+02	7.754011e-01	8.048771e-01	8.048771e-01	4
164	164	49	168	3.902458e+01	1.609754e+02	7.741935e-01	8.048771e-01	8.048771e-01	4
165	165	33	163	3.902458e+01	1.609754e+02	8.316327e-01	8.048771e-01	8.048771e-01	4
166	166	38	158	3.902458e+01	1.609754e+02	8.061224e-01	8.048771e-01	8.048771e-01	4
167	167	38	139	3.902458e+01	1.609754e+02	7.853107e-01	8.048771e-01	8.048771e-01	4
168	168	45	150	3.902458e+01	1.609754e+02	7.692308e-01	8.048771e-01	8.048771e-01	4
169	169	48	165	4.705924e+01	1.529408e+02	7.746479e-01	7.647038e-01	7.466387e-01	3
170	170	65	132	5.067225e+01	1.493277e+02	6.700508e-01	7.466387e-01	7.466387e-01	3
171	171	50	159	4.795823e+01	1.520418e+02	7.607656e-01	7.602088e-01	7.466387e-01	3
172	172	35	161	3.902458e+01	1.609754e+02	8.214286e-01	8.048771e-01	8.048771e-01	4
173	173	34	150	3.902458e+01	1.609754e+02	8.152174e-01	8.048771e-01	8.048771e-01	4
174	174	24	168	3.902458e+01	1.609754e+02	8.750000e-01	8.048771e-01	8.048771e-01	4
175	175	40	167	3.902458e+01	1.609754e+02	8.067633e-01	8.048771e-01	8.048771e-01	4
176	176	33	173	3.902458e+01	1.609754e+02	8.398058e-01	8.048771e-01	8.048771e-01	4
177	177	35	176	3.902458e+01	1.609754e+02	8.341232e-01	8.048771e-01	8.048771e-01	4
178	178	41	152	3.902458e+01	1.609754e+02	7.875648e-01	8.048771e-01	8.048771e-01	4
179	179	48	171	3.902458e+01	1.609754e+02	7.808219e-01	8.048771e-01	8.048771e-01	4
180	180	35	163	3.902458e+01	1.609754e+02	8.232323e-01	8.048771e-01	8.048771e-01	4
181	181	36	135	3.902458e+01	1.609754e+02	7.894737e-01	8.048771e-01	8.048771e-01	4
182	182	36	141	3.902458e+01	1.609754e+02	7.966102e-01	8.048771e-01	8.048771e-01	4
183	183	36	164	3.902458e+01	1.609754e+02	8.200000e-01	8.048771e-01	8.048771e-01	4
184	184	36	173	3.902458e+01	1.609754e+02	8.277512e-01	8.048771e-01	8.048771e-01	4
185	185	38	148	3.902458e+01	1.609754e+02	7.956989e-01	8.048771e-01	8.048771e-01	4
186	186	44	177	3.902458e+01	1.609754e+02	8.009050e-01	8.048771e-01	8.048771e-01	4
187	187	36	142	3.902458e+01	1.609754e+02	7.977528e-01	8.048771e-01	8.048771e-01	4
188	188	31	174	3.902458e+01	1.609754e+02	8.487805e-01	8.048771e-01	8.048771e-01	4
189	189	29	170	3.902458e+01	1.609754e+02	8.542714e-01	8.048771e-01	8.048771e-01	4
190	190	29	175	3.902458e+01	1.609754e+02	8.578431e-01	8.048771e-01	8.048771e-01	4
191	191	43	164	3.902458e+01	1.609754e+02	7.922705e-01	8.048771e-01	8.048771e-01	4
192	192	43	155	3.902458e+01	1.609754e+02	7.828283e-01	8.048771e-01	8.048771e-01	4
193	193	45	162	3.902458e+01	1.609754e+02	7.826087e-01	8.048771e-01	8.048771e-01	4
194	194	32	156	3.902458e+01	1.609754e+02	8.297872e-01	8.048771e-01	8.048771e-01	4
195	195	34	147	3.902458e+01	1.609754e+02	8.121547e-01	8.048771e-01	8.048771e-01	4
196	196	31	143	3.902458e+01	1.609754e+02	8.218391e-01	8.048771e-01	8.048771e-01	4
197	197	42	169	3.902458e+01	1.609754e+02	8.009479e-01	8.048771e-01	8.048771e-01	4
198	198	54	159	3.902458e+01	1.609754e+02	7.464789e-01	8.048771e-01	8.048771e-01	4
199	199	39	163	3.902458e+01	1.609754e+02	8.069307e-01	8.048771e-01	8.048771e-01	4
200	200	45	158	3.902458e+01	1.609754e+02	7.783251e-01	8.048771e-01	8.048771e-01	4
