# Supplementary material for: Cochaperones convey the energy of ATP hydrolysis for directional action of Hsp90
Source: Nat Commun. 2024 Jan 17;15:569. doi: 10.1038/s41467-024-44847-6 (PMC10794413; doi:10.1038/s41467-024-44847-6)
Supplement: Supplementary file 6 — Source Data [file 41467_2024_44847_MOESM6_ESM.zip › SourceData_Simulations/1_Simulations_0kT/sim_0kT_mol175of200.txt]

coordinates	95.58	250.18	223.58	250.18
time(s)	frame	Idon(a.u.)	Iacc(a.u.)	Idon ideal(a.u.)	Iacc ideal(a.u.)	FRET	FRET ideal (blurr)	FRET ideal	state sequence
1	1	54	152	4.633049e+01	1.536695e+02	7.378641e-01	7.683475e-01	7.683475e-01	4
2	2	61	125	4.633049e+01	1.536695e+02	6.720430e-01	7.683475e-01	7.683475e-01	4
3	3	47	163	4.633049e+01	1.536695e+02	7.761905e-01	7.683475e-01	7.683475e-01	4
4	4	53	146	4.633049e+01	1.536695e+02	7.336683e-01	7.683475e-01	7.683475e-01	4
5	5	48	170	4.633049e+01	1.536695e+02	7.798165e-01	7.683475e-01	7.683475e-01	4
6	6	56	123	4.633049e+01	1.536695e+02	6.871508e-01	7.683475e-01	7.683475e-01	4
7	7	52	167	4.633049e+01	1.536695e+02	7.625571e-01	7.683475e-01	7.683475e-01	4
8	8	61	141	4.633049e+01	1.536695e+02	6.980198e-01	7.683475e-01	7.683475e-01	4
9	9	49	164	4.633049e+01	1.536695e+02	7.699531e-01	7.683475e-01	7.683475e-01	4
10	10	34	131	4.633049e+01	1.536695e+02	7.939394e-01	7.683475e-01	7.683475e-01	4
11	11	48	156	4.633049e+01	1.536695e+02	7.647059e-01	7.683475e-01	7.683475e-01	4
12	12	36	149	4.633049e+01	1.536695e+02	8.054054e-01	7.683475e-01	7.683475e-01	4
13	13	35	144	4.633049e+01	1.536695e+02	8.044693e-01	7.683475e-01	7.683475e-01	4
14	14	53	147	4.633049e+01	1.536695e+02	7.350000e-01	7.683475e-01	7.683475e-01	4
15	15	51	154	4.633049e+01	1.536695e+02	7.512195e-01	7.683475e-01	7.683475e-01	4
16	16	33	184	4.633049e+01	1.536695e+02	8.479263e-01	7.683475e-01	7.683475e-01	4
17	17	51	133	4.633049e+01	1.536695e+02	7.228261e-01	7.683475e-01	7.683475e-01	4
18	18	53	128	4.633049e+01	1.536695e+02	7.071823e-01	7.683475e-01	7.683475e-01	4
19	19	39	159	4.633049e+01	1.536695e+02	8.030303e-01	7.683475e-01	7.683475e-01	4
20	20	46	164	4.633049e+01	1.536695e+02	7.809524e-01	7.683475e-01	7.683475e-01	4
21	21	41	158	4.633049e+01	1.536695e+02	7.939698e-01	7.683475e-01	7.683475e-01	4
22	22	47	152	4.633049e+01	1.536695e+02	7.638191e-01	7.683475e-01	7.683475e-01	4
23	23	50	144	4.633049e+01	1.536695e+02	7.422680e-01	7.683475e-01	7.683475e-01	4
24	24	164	43	1.683359e+02	3.166406e+01	2.077295e-01	1.583203e-01	4.362618e-02	1
25	25	191	5	1.912748e+02	8.725236e+00	2.551020e-02	4.362618e-02	4.362618e-02	1
26	26	196	9	1.912748e+02	8.725236e+00	4.390244e-02	4.362618e-02	4.362618e-02	1
27	27	170	13	1.912748e+02	8.725236e+00	7.103825e-02	4.362618e-02	4.362618e-02	1
28	28	208	8	1.912748e+02	8.725236e+00	3.703704e-02	4.362618e-02	4.362618e-02	1
29	29	212	11	1.912748e+02	8.725236e+00	4.932735e-02	4.362618e-02	4.362618e-02	1
30	30	214	6	1.912748e+02	8.725236e+00	2.727273e-02	4.362618e-02	4.362618e-02	1
31	31	196	6	1.912748e+02	8.725236e+00	2.970297e-02	4.362618e-02	4.362618e-02	1
32	32	186	11	1.912748e+02	8.725236e+00	5.583756e-02	4.362618e-02	4.362618e-02	1
33	33	161	11	1.912748e+02	8.725236e+00	6.395349e-02	4.362618e-02	4.362618e-02	1
34	34	184	6	1.912748e+02	8.725236e+00	3.157895e-02	4.362618e-02	4.362618e-02	1
35	35	101	98	9.612566e+01	1.038743e+02	4.924623e-01	5.193717e-01	7.683475e-01	4
36	36	54	142	4.633049e+01	1.536695e+02	7.244898e-01	7.683475e-01	7.683475e-01	4
37	37	35	165	4.633049e+01	1.536695e+02	8.250000e-01	7.683475e-01	7.683475e-01	4
38	38	56	167	4.633049e+01	1.536695e+02	7.488789e-01	7.683475e-01	7.683475e-01	4
39	39	49	149	4.633049e+01	1.536695e+02	7.525253e-01	7.683475e-01	7.683475e-01	4
40	40	43	132	4.633049e+01	1.536695e+02	7.542857e-01	7.683475e-01	7.683475e-01	4
41	41	44	148	4.633049e+01	1.536695e+02	7.708333e-01	7.683475e-01	7.683475e-01	4
42	42	46	150	4.633049e+01	1.536695e+02	7.653061e-01	7.683475e-01	7.683475e-01	4
43	43	45	172	4.633049e+01	1.536695e+02	7.926267e-01	7.683475e-01	7.683475e-01	4
44	44	54	149	4.633049e+01	1.536695e+02	7.339901e-01	7.683475e-01	7.683475e-01	4
45	45	38	185	4.633049e+01	1.536695e+02	8.295964e-01	7.683475e-01	7.683475e-01	4
46	46	55	148	4.633049e+01	1.536695e+02	7.290640e-01	7.683475e-01	7.683475e-01	4
47	47	44	165	4.633049e+01	1.536695e+02	7.894737e-01	7.683475e-01	7.683475e-01	4
48	48	41	127	4.633049e+01	1.536695e+02	7.559524e-01	7.683475e-01	7.683475e-01	4
49	49	38	132	4.633049e+01	1.536695e+02	7.764706e-01	7.683475e-01	7.683475e-01	4
50	50	49	141	4.633049e+01	1.536695e+02	7.421053e-01	7.683475e-01	7.683475e-01	4
51	51	38	145	4.633049e+01	1.536695e+02	7.923497e-01	7.683475e-01	7.683475e-01	4
52	52	34	150	4.633049e+01	1.536695e+02	8.152174e-01	7.683475e-01	7.683475e-01	4
53	53	53	160	4.633049e+01	1.536695e+02	7.511737e-01	7.683475e-01	7.683475e-01	4
54	54	42	168	4.633049e+01	1.536695e+02	8.000000e-01	7.683475e-01	7.683475e-01	4
55	55	47	164	4.633049e+01	1.536695e+02	7.772512e-01	7.683475e-01	7.683475e-01	4
56	56	36	166	4.633049e+01	1.536695e+02	8.217822e-01	7.683475e-01	7.683475e-01	4
57	57	41	143	4.633049e+01	1.536695e+02	7.771739e-01	7.683475e-01	7.683475e-01	4
58	58	54	178	4.633049e+01	1.536695e+02	7.672414e-01	7.683475e-01	7.683475e-01	4
59	59	104	91	1.085498e+02	9.145024e+01	4.666667e-01	4.572512e-01	7.683475e-01	4
60	60	202	6	1.912748e+02	8.725236e+00	2.884615e-02	4.362618e-02	4.362618e-02	1
61	61	195	3	1.912748e+02	8.725236e+00	1.515152e-02	4.362618e-02	4.362618e-02	1
62	62	200	7	1.912748e+02	8.725236e+00	3.381643e-02	4.362618e-02	4.362618e-02	1
63	63	174	2	1.912748e+02	8.725236e+00	1.136364e-02	4.362618e-02	4.362618e-02	1
64	64	218	5	1.912748e+02	8.725236e+00	2.242152e-02	4.362618e-02	4.362618e-02	1
65	65	191	11	1.912748e+02	8.725236e+00	5.445545e-02	4.362618e-02	4.362618e-02	1
66	66	162	7	1.912748e+02	8.725236e+00	4.142012e-02	4.362618e-02	4.362618e-02	1
67	67	193	6	1.912748e+02	8.725236e+00	3.015075e-02	4.362618e-02	4.362618e-02	1
68	68	170	9	1.912748e+02	8.725236e+00	5.027933e-02	4.362618e-02	4.362618e-02	1
69	69	189	9	1.912748e+02	8.725236e+00	4.545455e-02	4.362618e-02	4.362618e-02	1
70	70	188	11	1.912748e+02	8.725236e+00	5.527638e-02	4.362618e-02	4.362618e-02	1
71	71	202	8	1.912748e+02	8.725236e+00	3.809524e-02	4.362618e-02	4.362618e-02	1
72	72	211	11	1.912748e+02	8.725236e+00	4.954955e-02	4.362618e-02	4.362618e-02	1
73	73	183	10	1.912748e+02	8.725236e+00	5.181347e-02	4.362618e-02	4.362618e-02	1
74	74	167	9	1.912748e+02	8.725236e+00	5.113636e-02	4.362618e-02	4.362618e-02	1
75	75	185	11	1.912748e+02	8.725236e+00	5.612245e-02	4.362618e-02	4.362618e-02	1
76	76	204	12	1.912748e+02	8.725236e+00	5.555556e-02	4.362618e-02	4.362618e-02	1
77	77	222	10	1.912748e+02	8.725236e+00	4.310345e-02	4.362618e-02	4.362618e-02	1
78	78	201	12	1.912748e+02	8.725236e+00	5.633803e-02	4.362618e-02	4.362618e-02	1
79	79	199	10	1.912748e+02	8.725236e+00	4.784689e-02	4.362618e-02	4.362618e-02	1
80	80	185	10	1.912748e+02	8.725236e+00	5.128205e-02	4.362618e-02	4.362618e-02	1
81	81	190	8	1.912748e+02	8.725236e+00	4.040404e-02	4.362618e-02	4.362618e-02	1
82	82	184	7	1.912748e+02	8.725236e+00	3.664921e-02	4.362618e-02	4.362618e-02	1
83	83	196	9	1.912748e+02	8.725236e+00	4.390244e-02	4.362618e-02	4.362618e-02	1
84	84	177	4	1.912748e+02	8.725236e+00	2.209945e-02	4.362618e-02	4.362618e-02	1
85	85	182	13	1.912748e+02	8.725236e+00	6.666667e-02	4.362618e-02	4.362618e-02	1
86	86	189	15	1.912748e+02	8.725236e+00	7.352941e-02	4.362618e-02	4.362618e-02	1
87	87	203	12	1.912748e+02	8.725236e+00	5.581395e-02	4.362618e-02	4.362618e-02	1
88	88	185	5	1.912748e+02	8.725236e+00	2.631579e-02	4.362618e-02	4.362618e-02	1
89	89	176	4	1.912748e+02	8.725236e+00	2.222222e-02	4.362618e-02	4.362618e-02	1
90	90	206	15	1.912748e+02	8.725236e+00	6.787330e-02	4.362618e-02	4.362618e-02	1
91	91	212	9	1.912748e+02	8.725236e+00	4.072398e-02	4.362618e-02	4.362618e-02	1
92	92	180	4	1.912748e+02	8.725236e+00	2.173913e-02	4.362618e-02	4.362618e-02	1
93	93	188	14	1.912748e+02	8.725236e+00	6.930693e-02	4.362618e-02	4.362618e-02	1
94	94	173	5	1.912748e+02	8.725236e+00	2.808989e-02	4.362618e-02	4.362618e-02	1
95	95	180	11	1.912748e+02	8.725236e+00	5.759162e-02	4.362618e-02	4.362618e-02	1
96	96	102	74	1.160294e+02	8.397055e+01	4.204545e-01	4.198528e-01	7.683475e-01	4
97	97	53	159	4.633049e+01	1.536695e+02	7.500000e-01	7.683475e-01	7.683475e-01	4
98	98	150	49	1.541223e+02	4.587773e+01	2.462312e-01	2.293887e-01	4.362618e-02	1
99	99	211	4	1.912748e+02	8.725236e+00	1.860465e-02	4.362618e-02	4.362618e-02	1
100	100	193	12	1.912748e+02	8.725236e+00	5.853659e-02	4.362618e-02	4.362618e-02	1
101	101	192	8	1.912748e+02	8.725236e+00	4.000000e-02	4.362618e-02	4.362618e-02	1
102	102	183	13	1.912748e+02	8.725236e+00	6.632653e-02	4.362618e-02	4.362618e-02	1
103	103	206	5	1.912748e+02	8.725236e+00	2.369668e-02	4.362618e-02	4.362618e-02	1
104	104	158	9	1.912748e+02	8.725236e+00	5.389222e-02	4.362618e-02	4.362618e-02	1
105	105	190	11	1.912748e+02	8.725236e+00	5.472637e-02	4.362618e-02	4.362618e-02	1
106	106	179	3	1.912748e+02	8.725236e+00	1.648352e-02	4.362618e-02	4.362618e-02	1
107	107	192	8	1.912748e+02	8.725236e+00	4.000000e-02	4.362618e-02	4.362618e-02	1
108	108	173	11	1.912748e+02	8.725236e+00	5.978261e-02	4.362618e-02	4.362618e-02	1
109	109	188	6	1.912748e+02	8.725236e+00	3.092784e-02	4.362618e-02	4.362618e-02	1
110	110	167	11	1.912748e+02	8.725236e+00	6.179775e-02	4.362618e-02	4.362618e-02	1
111	111	176	7	1.912748e+02	8.725236e+00	3.825137e-02	4.362618e-02	4.362618e-02	1
112	112	191	5	1.912748e+02	8.725236e+00	2.551020e-02	4.362618e-02	4.362618e-02	1
113	113	187	7	1.912748e+02	8.725236e+00	3.608247e-02	4.362618e-02	4.362618e-02	1
114	114	197	11	1.912748e+02	8.725236e+00	5.288462e-02	4.362618e-02	4.362618e-02	1
115	115	194	9	1.912748e+02	8.725236e+00	4.433498e-02	4.362618e-02	4.362618e-02	1
116	116	201	9	1.912748e+02	8.725236e+00	4.285714e-02	4.362618e-02	4.362618e-02	1
117	117	186	7	1.912748e+02	8.725236e+00	3.626943e-02	4.362618e-02	4.362618e-02	1
118	118	177	6	1.912748e+02	8.725236e+00	3.278689e-02	4.362618e-02	4.362618e-02	1
119	119	193	12	1.912748e+02	8.725236e+00	5.853659e-02	4.362618e-02	4.362618e-02	1
120	120	199	7	1.912748e+02	8.725236e+00	3.398058e-02	4.362618e-02	4.362618e-02	1
121	121	218	8	1.912748e+02	8.725236e+00	3.539823e-02	4.362618e-02	4.362618e-02	1
122	122	163	10	1.912748e+02	8.725236e+00	5.780347e-02	4.362618e-02	4.362618e-02	1
123	123	195	4	1.912748e+02	8.725236e+00	2.010050e-02	4.362618e-02	4.362618e-02	1
124	124	224	6	1.912748e+02	8.725236e+00	2.608696e-02	4.362618e-02	4.362618e-02	1
125	125	160	6	1.912748e+02	8.725236e+00	3.614458e-02	4.362618e-02	4.362618e-02	1
126	126	194	7	1.912748e+02	8.725236e+00	3.482587e-02	4.362618e-02	4.362618e-02	1
127	127	185	9	1.912748e+02	8.725236e+00	4.639175e-02	4.362618e-02	4.362618e-02	1
128	128	184	7	1.912748e+02	8.725236e+00	3.664921e-02	4.362618e-02	4.362618e-02	1
129	129	187	7	1.912748e+02	8.725236e+00	3.608247e-02	4.362618e-02	4.362618e-02	1
130	130	193	8	1.912748e+02	8.725236e+00	3.980100e-02	4.362618e-02	4.362618e-02	1
131	131	181	3	1.912748e+02	8.725236e+00	1.630435e-02	4.362618e-02	4.362618e-02	1
132	132	176	8	1.912748e+02	8.725236e+00	4.347826e-02	4.362618e-02	4.362618e-02	1
133	133	177	7	1.912748e+02	8.725236e+00	3.804348e-02	4.362618e-02	4.362618e-02	1
134	134	175	13	1.912748e+02	8.725236e+00	6.914894e-02	4.362618e-02	4.362618e-02	1
135	135	183	8	1.912748e+02	8.725236e+00	4.188482e-02	4.362618e-02	4.362618e-02	1
136	136	194	7	1.912748e+02	8.725236e+00	3.482587e-02	4.362618e-02	4.362618e-02	1
137	137	176	13	1.912748e+02	8.725236e+00	6.878307e-02	4.362618e-02	4.362618e-02	1
138	138	192	9	1.912748e+02	8.725236e+00	4.477612e-02	4.362618e-02	4.362618e-02	1
139	139	181	7	1.912748e+02	8.725236e+00	3.723404e-02	4.362618e-02	4.362618e-02	1
140	140	185	9	1.912748e+02	8.725236e+00	4.639175e-02	4.362618e-02	4.362618e-02	1
141	141	204	7	1.912748e+02	8.725236e+00	3.317536e-02	4.362618e-02	4.362618e-02	1
142	142	199	10	1.912748e+02	8.725236e+00	4.784689e-02	4.362618e-02	4.362618e-02	1
143	143	203	6	1.912748e+02	8.725236e+00	2.870813e-02	4.362618e-02	4.362618e-02	1
144	144	202	8	1.912748e+02	8.725236e+00	3.809524e-02	4.362618e-02	4.362618e-02	1
145	145	184	13	1.912748e+02	8.725236e+00	6.598985e-02	4.362618e-02	4.362618e-02	1
146	146	210	6	1.912748e+02	8.725236e+00	2.777778e-02	4.362618e-02	4.362618e-02	1
147	147	186	5	1.912748e+02	8.725236e+00	2.617801e-02	4.362618e-02	4.362618e-02	1
148	148	178	1	1.912748e+02	8.725236e+00	5.586592e-03	4.362618e-02	4.362618e-02	1
149	149	191	5	1.912748e+02	8.725236e+00	2.551020e-02	4.362618e-02	4.362618e-02	1
150	150	180	8	1.912748e+02	8.725236e+00	4.255319e-02	4.362618e-02	4.362618e-02	1
151	151	194	10	1.912748e+02	8.725236e+00	4.901961e-02	4.362618e-02	4.362618e-02	1
152	152	177	12	1.912748e+02	8.725236e+00	6.349206e-02	4.362618e-02	4.362618e-02	1
153	153	174	10	1.912748e+02	8.725236e+00	5.434783e-02	4.362618e-02	4.362618e-02	1
154	154	211	5	1.912748e+02	8.725236e+00	2.314815e-02	4.362618e-02	4.362618e-02	1
155	155	226	13	1.912748e+02	8.725236e+00	5.439331e-02	4.362618e-02	4.362618e-02	1
156	156	181	8	1.912748e+02	8.725236e+00	4.232804e-02	4.362618e-02	4.362618e-02	1
157	157	194	9	1.912748e+02	8.725236e+00	4.433498e-02	4.362618e-02	4.362618e-02	1
158	158	197	7	1.912748e+02	8.725236e+00	3.431373e-02	4.362618e-02	4.362618e-02	1
159	159	190	13	1.912748e+02	8.725236e+00	6.403941e-02	4.362618e-02	4.362618e-02	1
160	160	176	6	1.912748e+02	8.725236e+00	3.296703e-02	4.362618e-02	4.362618e-02	1
161	161	195	10	1.912748e+02	8.725236e+00	4.878049e-02	4.362618e-02	4.362618e-02	1
162	162	192	5	1.912748e+02	8.725236e+00	2.538071e-02	4.362618e-02	4.362618e-02	1
163	163	217	6	1.912748e+02	8.725236e+00	2.690583e-02	4.362618e-02	4.362618e-02	1
164	164	197	7	1.912748e+02	8.725236e+00	3.431373e-02	4.362618e-02	4.362618e-02	1
165	165	199	6	1.912748e+02	8.725236e+00	2.926829e-02	4.362618e-02	4.362618e-02	1
166	166	207	13	1.912748e+02	8.725236e+00	5.909091e-02	4.362618e-02	4.362618e-02	1
167	167	177	13	1.912748e+02	8.725236e+00	6.842105e-02	4.362618e-02	4.362618e-02	1
168	168	198	9	1.912748e+02	8.725236e+00	4.347826e-02	4.362618e-02	4.362618e-02	1
169	169	218	10	1.912748e+02	8.725236e+00	4.385965e-02	4.362618e-02	4.362618e-02	1
170	170	184	9	1.912748e+02	8.725236e+00	4.663212e-02	4.362618e-02	4.362618e-02	1
171	171	177	9	1.912748e+02	8.725236e+00	4.838710e-02	4.362618e-02	4.362618e-02	1
172	172	196	9	1.912748e+02	8.725236e+00	4.390244e-02	4.362618e-02	4.362618e-02	1
173	173	188	8	1.912748e+02	8.725236e+00	4.081633e-02	4.362618e-02	4.362618e-02	1
174	174	182	8	1.912748e+02	8.725236e+00	4.210526e-02	4.362618e-02	4.362618e-02	1
175	175	203	22	1.765901e+02	2.340987e+01	9.777778e-02	1.170494e-01	1.666695e-01	2
176	176	192	9	1.874425e+02	1.255752e+01	4.477612e-02	6.278759e-02	4.362618e-02	1
177	177	168	11	1.912748e+02	8.725236e+00	6.145251e-02	4.362618e-02	4.362618e-02	1
178	178	193	7	1.912748e+02	8.725236e+00	3.500000e-02	4.362618e-02	4.362618e-02	1
179	179	206	10	1.912748e+02	8.725236e+00	4.629630e-02	4.362618e-02	4.362618e-02	1
180	180	212	7	1.912748e+02	8.725236e+00	3.196347e-02	4.362618e-02	4.362618e-02	1
181	181	180	5	1.912748e+02	8.725236e+00	2.702703e-02	4.362618e-02	4.362618e-02	1
182	182	187	8	1.912748e+02	8.725236e+00	4.102564e-02	4.362618e-02	4.362618e-02	1
183	183	193	4	1.912748e+02	8.725236e+00	2.030457e-02	4.362618e-02	4.362618e-02	1
184	184	187	8	1.912748e+02	8.725236e+00	4.102564e-02	4.362618e-02	4.362618e-02	1
185	185	193	8	1.912748e+02	8.725236e+00	3.980100e-02	4.362618e-02	4.362618e-02	1
186	186	176	5	1.912748e+02	8.725236e+00	2.762431e-02	4.362618e-02	4.362618e-02	1
187	187	183	4	1.912748e+02	8.725236e+00	2.139037e-02	4.362618e-02	4.362618e-02	1
188	188	193	10	1.912748e+02	8.725236e+00	4.926108e-02	4.362618e-02	4.362618e-02	1
189	189	208	16	1.912748e+02	8.725236e+00	7.142857e-02	4.362618e-02	4.362618e-02	1
190	190	181	10	1.912748e+02	8.725236e+00	5.235602e-02	4.362618e-02	4.362618e-02	1
191	191	192	7	1.912748e+02	8.725236e+00	3.517588e-02	4.362618e-02	4.362618e-02	1
192	192	188	12	1.912748e+02	8.725236e+00	6.000000e-02	4.362618e-02	4.362618e-02	1
193	193	205	5	1.912748e+02	8.725236e+00	2.380952e-02	4.362618e-02	4.362618e-02	1
194	194	203	6	1.912748e+02	8.725236e+00	2.870813e-02	4.362618e-02	4.362618e-02	1
195	195	196	6	1.912748e+02	8.725236e+00	2.970297e-02	4.362618e-02	4.362618e-02	1
196	196	106	90	1.016351e+02	9.836487e+01	4.591837e-01	4.918243e-01	7.683475e-01	4
197	197	43	157	4.633049e+01	1.536695e+02	7.850000e-01	7.683475e-01	7.683475e-01	4
198	198	44	130	4.633049e+01	1.536695e+02	7.471264e-01	7.683475e-01	7.683475e-01	4
199	199	45	152	4.633049e+01	1.536695e+02	7.715736e-01	7.683475e-01	7.683475e-01	4
200	200	56	162	4.633049e+01	1.536695e+02	7.431193e-01	7.683475e-01	7.683475e-01	4
