# Supplementary material for: Cochaperones convey the energy of ATP hydrolysis for directional action of Hsp90
Source: Nat Commun. 2024 Jan 17;15:569. doi: 10.1038/s41467-024-44847-6 (PMC10794413; doi:10.1038/s41467-024-44847-6)
Supplement: Supplementary file 6 — Source Data [file 41467_2024_44847_MOESM6_ESM.zip › SourceData_Simulations/1_Simulations_0kT/sim_0kT_mol176of200.txt]

coordinates	72.23	47.97	200.23	47.97
time(s)	frame	Idon(a.u.)	Iacc(a.u.)	Idon ideal(a.u.)	Iacc ideal(a.u.)	FRET	FRET ideal (blurr)	FRET ideal	state sequence
1	1	54	144	5.165567e+01	1.483443e+02	7.272727e-01	7.417217e-01	7.417217e-01	4
2	2	58	167	5.165567e+01	1.483443e+02	7.422222e-01	7.417217e-01	7.417217e-01	4
3	3	47	137	5.165567e+01	1.483443e+02	7.445652e-01	7.417217e-01	7.417217e-01	4
4	4	58	144	5.165567e+01	1.483443e+02	7.128713e-01	7.417217e-01	7.417217e-01	4
5	5	58	149	5.165567e+01	1.483443e+02	7.198068e-01	7.417217e-01	7.417217e-01	4
6	6	52	143	5.165567e+01	1.483443e+02	7.333333e-01	7.417217e-01	7.417217e-01	4
7	7	56	161	5.165567e+01	1.483443e+02	7.419355e-01	7.417217e-01	7.417217e-01	4
8	8	50	160	5.165567e+01	1.483443e+02	7.619048e-01	7.417217e-01	7.417217e-01	4
9	9	63	110	5.165567e+01	1.483443e+02	6.358382e-01	7.417217e-01	7.417217e-01	4
10	10	62	133	5.165567e+01	1.483443e+02	6.820513e-01	7.417217e-01	7.417217e-01	4
11	11	55	144	5.165567e+01	1.483443e+02	7.236181e-01	7.417217e-01	7.417217e-01	4
12	12	50	139	5.165567e+01	1.483443e+02	7.354497e-01	7.417217e-01	7.417217e-01	4
13	13	46	147	5.165567e+01	1.483443e+02	7.616580e-01	7.417217e-01	7.417217e-01	4
14	14	46	129	5.165567e+01	1.483443e+02	7.371429e-01	7.417217e-01	7.417217e-01	4
15	15	52	152	5.165567e+01	1.483443e+02	7.450980e-01	7.417217e-01	7.417217e-01	4
16	16	47	131	5.165567e+01	1.483443e+02	7.359551e-01	7.417217e-01	7.417217e-01	4
17	17	60	152	5.165567e+01	1.483443e+02	7.169811e-01	7.417217e-01	7.417217e-01	4
18	18	54	167	5.165567e+01	1.483443e+02	7.556561e-01	7.417217e-01	7.417217e-01	4
19	19	49	140	5.165567e+01	1.483443e+02	7.407407e-01	7.417217e-01	7.417217e-01	4
20	20	59	113	5.165567e+01	1.483443e+02	6.569767e-01	7.417217e-01	7.417217e-01	4
21	21	41	147	5.165567e+01	1.483443e+02	7.819149e-01	7.417217e-01	7.417217e-01	4
22	22	58	151	5.165567e+01	1.483443e+02	7.224880e-01	7.417217e-01	7.417217e-01	4
23	23	43	156	5.165567e+01	1.483443e+02	7.839196e-01	7.417217e-01	7.417217e-01	4
24	24	65	151	5.165567e+01	1.483443e+02	6.990741e-01	7.417217e-01	7.417217e-01	4
25	25	51	128	5.165567e+01	1.483443e+02	7.150838e-01	7.417217e-01	7.417217e-01	4
26	26	57	161	5.165567e+01	1.483443e+02	7.385321e-01	7.417217e-01	7.417217e-01	4
27	27	52	169	5.165567e+01	1.483443e+02	7.647059e-01	7.417217e-01	7.417217e-01	4
28	28	54	128	5.165567e+01	1.483443e+02	7.032967e-01	7.417217e-01	7.417217e-01	4
29	29	48	152	5.165567e+01	1.483443e+02	7.600000e-01	7.417217e-01	7.417217e-01	4
30	30	47	151	5.165567e+01	1.483443e+02	7.626263e-01	7.417217e-01	7.417217e-01	4
31	31	45	153	5.165567e+01	1.483443e+02	7.727273e-01	7.417217e-01	7.417217e-01	4
32	32	46	159	5.165567e+01	1.483443e+02	7.756098e-01	7.417217e-01	7.417217e-01	4
33	33	49	158	5.165567e+01	1.483443e+02	7.632850e-01	7.417217e-01	7.417217e-01	4
34	34	52	136	5.165567e+01	1.483443e+02	7.234043e-01	7.417217e-01	7.417217e-01	4
35	35	49	162	5.165567e+01	1.483443e+02	7.677725e-01	7.417217e-01	7.417217e-01	4
36	36	55	150	5.165567e+01	1.483443e+02	7.317073e-01	7.417217e-01	7.417217e-01	4
37	37	48	145	5.165567e+01	1.483443e+02	7.512953e-01	7.417217e-01	7.417217e-01	4
38	38	57	136	5.165567e+01	1.483443e+02	7.046632e-01	7.417217e-01	7.417217e-01	4
39	39	51	168	5.165567e+01	1.483443e+02	7.671233e-01	7.417217e-01	7.417217e-01	4
40	40	59	151	5.165567e+01	1.483443e+02	7.190476e-01	7.417217e-01	7.417217e-01	4
41	41	49	146	5.165567e+01	1.483443e+02	7.487179e-01	7.417217e-01	7.417217e-01	4
42	42	54	154	5.165567e+01	1.483443e+02	7.403846e-01	7.417217e-01	7.417217e-01	4
43	43	42	146	5.165567e+01	1.483443e+02	7.765957e-01	7.417217e-01	7.417217e-01	4
44	44	48	124	5.165567e+01	1.483443e+02	7.209302e-01	7.417217e-01	7.417217e-01	4
45	45	50	159	5.165567e+01	1.483443e+02	7.607656e-01	7.417217e-01	7.417217e-01	4
46	46	69	149	5.165567e+01	1.483443e+02	6.834862e-01	7.417217e-01	7.417217e-01	4
47	47	47	159	5.165567e+01	1.483443e+02	7.718447e-01	7.417217e-01	7.417217e-01	4
48	48	43	139	5.165567e+01	1.483443e+02	7.637363e-01	7.417217e-01	7.417217e-01	4
49	49	64	171	5.165567e+01	1.483443e+02	7.276596e-01	7.417217e-01	7.417217e-01	4
50	50	60	134	5.165567e+01	1.483443e+02	6.907216e-01	7.417217e-01	7.417217e-01	4
51	51	55	163	5.165567e+01	1.483443e+02	7.477064e-01	7.417217e-01	7.417217e-01	4
52	52	55	132	5.165567e+01	1.483443e+02	7.058824e-01	7.417217e-01	7.417217e-01	4
53	53	69	144	5.165567e+01	1.483443e+02	6.760563e-01	7.417217e-01	7.417217e-01	4
54	54	56	146	5.165567e+01	1.483443e+02	7.227723e-01	7.417217e-01	7.417217e-01	4
55	55	43	152	5.165567e+01	1.483443e+02	7.794872e-01	7.417217e-01	7.417217e-01	4
56	56	49	145	5.165567e+01	1.483443e+02	7.474227e-01	7.417217e-01	7.417217e-01	4
57	57	55	141	5.165567e+01	1.483443e+02	7.193878e-01	7.417217e-01	7.417217e-01	4
58	58	41	154	5.165567e+01	1.483443e+02	7.897436e-01	7.417217e-01	7.417217e-01	4
59	59	58	134	5.165567e+01	1.483443e+02	6.979167e-01	7.417217e-01	7.417217e-01	4
60	60	61	158	5.165567e+01	1.483443e+02	7.214612e-01	7.417217e-01	7.417217e-01	4
61	61	54	131	5.165567e+01	1.483443e+02	7.081081e-01	7.417217e-01	7.417217e-01	4
62	62	53	147	5.165567e+01	1.483443e+02	7.350000e-01	7.417217e-01	7.417217e-01	4
63	63	59	136	5.165567e+01	1.483443e+02	6.974359e-01	7.417217e-01	7.417217e-01	4
64	64	52	156	5.165567e+01	1.483443e+02	7.500000e-01	7.417217e-01	7.417217e-01	4
65	65	43	143	5.165567e+01	1.483443e+02	7.688172e-01	7.417217e-01	7.417217e-01	4
66	66	52	133	5.165567e+01	1.483443e+02	7.189189e-01	7.417217e-01	7.417217e-01	4
67	67	59	138	5.165567e+01	1.483443e+02	7.005076e-01	7.417217e-01	7.417217e-01	4
68	68	52	131	5.165567e+01	1.483443e+02	7.158470e-01	7.417217e-01	7.417217e-01	4
69	69	56	168	5.165567e+01	1.483443e+02	7.500000e-01	7.417217e-01	7.417217e-01	4
70	70	48	147	5.165567e+01	1.483443e+02	7.538462e-01	7.417217e-01	7.417217e-01	4
71	71	50	160	5.165567e+01	1.483443e+02	7.619048e-01	7.417217e-01	7.417217e-01	4
72	72	52	151	5.165567e+01	1.483443e+02	7.438424e-01	7.417217e-01	7.417217e-01	4
73	73	50	130	5.165567e+01	1.483443e+02	7.222222e-01	7.417217e-01	7.417217e-01	4
74	74	47	142	5.165567e+01	1.483443e+02	7.513228e-01	7.417217e-01	7.417217e-01	4
75	75	59	146	5.165567e+01	1.483443e+02	7.121951e-01	7.417217e-01	7.417217e-01	4
76	76	38	168	5.165567e+01	1.483443e+02	8.155340e-01	7.417217e-01	7.417217e-01	4
77	77	58	145	5.165567e+01	1.483443e+02	7.142857e-01	7.417217e-01	7.417217e-01	4
78	78	58	151	5.165567e+01	1.483443e+02	7.224880e-01	7.417217e-01	7.417217e-01	4
79	79	45	141	5.165567e+01	1.483443e+02	7.580645e-01	7.417217e-01	7.417217e-01	4
80	80	44	152	5.165567e+01	1.483443e+02	7.755102e-01	7.417217e-01	7.417217e-01	4
81	81	49	151	5.165567e+01	1.483443e+02	7.550000e-01	7.417217e-01	7.417217e-01	4
82	82	45	142	5.165567e+01	1.483443e+02	7.593583e-01	7.417217e-01	7.417217e-01	4
83	83	62	136	5.165567e+01	1.483443e+02	6.868687e-01	7.417217e-01	7.417217e-01	4
84	84	53	146	5.165567e+01	1.483443e+02	7.336683e-01	7.417217e-01	7.417217e-01	4
85	85	45	149	5.165567e+01	1.483443e+02	7.680412e-01	7.417217e-01	7.417217e-01	4
86	86	58	130	5.165567e+01	1.483443e+02	6.914894e-01	7.417217e-01	7.417217e-01	4
87	87	45	153	5.165567e+01	1.483443e+02	7.727273e-01	7.417217e-01	7.417217e-01	4
88	88	54	146	5.165567e+01	1.483443e+02	7.300000e-01	7.417217e-01	7.417217e-01	4
89	89	61	146	5.165567e+01	1.483443e+02	7.053140e-01	7.417217e-01	7.417217e-01	4
90	90	41	158	5.165567e+01	1.483443e+02	7.939698e-01	7.417217e-01	7.417217e-01	4
91	91	48	146	5.165567e+01	1.483443e+02	7.525773e-01	7.417217e-01	7.417217e-01	4
92	92	48	143	5.165567e+01	1.483443e+02	7.486911e-01	7.417217e-01	7.417217e-01	4
93	93	55	172	5.165567e+01	1.483443e+02	7.577093e-01	7.417217e-01	7.417217e-01	4
94	94	43	137	5.165567e+01	1.483443e+02	7.611111e-01	7.417217e-01	7.417217e-01	4
95	95	48	165	5.165567e+01	1.483443e+02	7.746479e-01	7.417217e-01	7.417217e-01	4
96	96	54	149	5.165567e+01	1.483443e+02	7.339901e-01	7.417217e-01	7.417217e-01	4
97	97	45	143	5.165567e+01	1.483443e+02	7.606383e-01	7.417217e-01	7.417217e-01	4
98	98	62	170	5.165567e+01	1.483443e+02	7.327586e-01	7.417217e-01	7.417217e-01	4
99	99	49	133	5.165567e+01	1.483443e+02	7.307692e-01	7.417217e-01	7.417217e-01	4
100	100	64	172	5.165567e+01	1.483443e+02	7.288136e-01	7.417217e-01	7.417217e-01	4
101	101	58	151	5.165567e+01	1.483443e+02	7.224880e-01	7.417217e-01	7.417217e-01	4
102	102	51	149	5.165567e+01	1.483443e+02	7.450000e-01	7.417217e-01	7.417217e-01	4
103	103	52	141	5.165567e+01	1.483443e+02	7.305699e-01	7.417217e-01	7.417217e-01	4
104	104	49	159	5.165567e+01	1.483443e+02	7.644231e-01	7.417217e-01	7.417217e-01	4
105	105	63	169	5.165567e+01	1.483443e+02	7.284483e-01	7.417217e-01	7.417217e-01	4
106	106	41	142	5.165567e+01	1.483443e+02	7.759563e-01	7.417217e-01	7.417217e-01	4
107	107	57	139	5.165567e+01	1.483443e+02	7.091837e-01	7.417217e-01	7.417217e-01	4
108	108	44	134	5.165567e+01	1.483443e+02	7.528090e-01	7.417217e-01	7.417217e-01	4
109	109	54	147	5.165567e+01	1.483443e+02	7.313433e-01	7.417217e-01	7.417217e-01	4
110	110	52	139	5.165567e+01	1.483443e+02	7.277487e-01	7.417217e-01	7.417217e-01	4
111	111	47	128	5.165567e+01	1.483443e+02	7.314286e-01	7.417217e-01	7.417217e-01	4
112	112	41	148	5.165567e+01	1.483443e+02	7.830688e-01	7.417217e-01	7.417217e-01	4
113	113	52	160	5.165567e+01	1.483443e+02	7.547170e-01	7.417217e-01	7.417217e-01	4
114	114	51	131	5.165567e+01	1.483443e+02	7.197802e-01	7.417217e-01	7.417217e-01	4
115	115	52	139	5.165567e+01	1.483443e+02	7.277487e-01	7.417217e-01	7.417217e-01	4
116	116	58	148	5.165567e+01	1.483443e+02	7.184466e-01	7.417217e-01	7.417217e-01	4
117	117	56	155	5.165567e+01	1.483443e+02	7.345972e-01	7.417217e-01	7.417217e-01	4
118	118	67	156	5.165567e+01	1.483443e+02	6.995516e-01	7.417217e-01	7.417217e-01	4
119	119	49	137	5.165567e+01	1.483443e+02	7.365591e-01	7.417217e-01	7.417217e-01	4
120	120	40	123	5.165567e+01	1.483443e+02	7.546012e-01	7.417217e-01	7.417217e-01	4
121	121	59	145	5.165567e+01	1.483443e+02	7.107843e-01	7.417217e-01	7.417217e-01	4
122	122	56	155	5.165567e+01	1.483443e+02	7.345972e-01	7.417217e-01	7.417217e-01	4
123	123	53	150	5.165567e+01	1.483443e+02	7.389163e-01	7.417217e-01	7.417217e-01	4
124	124	74	155	5.165567e+01	1.483443e+02	6.768559e-01	7.417217e-01	7.417217e-01	4
125	125	63	131	5.165567e+01	1.483443e+02	6.752577e-01	7.417217e-01	7.417217e-01	4
126	126	49	138	5.165567e+01	1.483443e+02	7.379679e-01	7.417217e-01	7.417217e-01	4
127	127	52	154	5.165567e+01	1.483443e+02	7.475728e-01	7.417217e-01	7.417217e-01	4
128	128	64	161	5.165567e+01	1.483443e+02	7.155556e-01	7.417217e-01	7.417217e-01	4
129	129	49	151	5.165567e+01	1.483443e+02	7.550000e-01	7.417217e-01	7.417217e-01	4
130	130	59	136	5.165567e+01	1.483443e+02	6.974359e-01	7.417217e-01	7.417217e-01	4
131	131	59	157	5.165567e+01	1.483443e+02	7.268519e-01	7.417217e-01	7.417217e-01	4
132	132	52	151	5.165567e+01	1.483443e+02	7.438424e-01	7.417217e-01	7.417217e-01	4
133	133	50	140	5.165567e+01	1.483443e+02	7.368421e-01	7.417217e-01	7.417217e-01	4
134	134	45	146	5.165567e+01	1.483443e+02	7.643979e-01	7.417217e-01	7.417217e-01	4
135	135	46	167	5.165567e+01	1.483443e+02	7.840376e-01	7.417217e-01	7.417217e-01	4
136	136	56	171	5.165567e+01	1.483443e+02	7.533040e-01	7.417217e-01	7.417217e-01	4
137	137	49	164	5.165567e+01	1.483443e+02	7.699531e-01	7.417217e-01	7.417217e-01	4
138	138	45	153	5.165567e+01	1.483443e+02	7.727273e-01	7.417217e-01	7.417217e-01	4
139	139	43	159	5.165567e+01	1.483443e+02	7.871287e-01	7.417217e-01	7.417217e-01	4
140	140	52	147	5.165567e+01	1.483443e+02	7.386935e-01	7.417217e-01	7.417217e-01	4
141	141	40	143	5.165567e+01	1.483443e+02	7.814208e-01	7.417217e-01	7.417217e-01	4
142	142	47	150	5.165567e+01	1.483443e+02	7.614213e-01	7.417217e-01	7.417217e-01	4
143	143	53	130	5.165567e+01	1.483443e+02	7.103825e-01	7.417217e-01	7.417217e-01	4
144	144	53	152	5.165567e+01	1.483443e+02	7.414634e-01	7.417217e-01	7.417217e-01	4
145	145	55	150	5.165567e+01	1.483443e+02	7.317073e-01	7.417217e-01	7.417217e-01	4
146	146	69	144	5.165567e+01	1.483443e+02	6.760563e-01	7.417217e-01	7.417217e-01	4
147	147	50	145	5.165567e+01	1.483443e+02	7.435897e-01	7.417217e-01	7.417217e-01	4
148	148	56	148	5.165567e+01	1.483443e+02	7.254902e-01	7.417217e-01	7.417217e-01	4
149	149	51	143	5.165567e+01	1.483443e+02	7.371134e-01	7.417217e-01	7.417217e-01	4
150	150	51	141	5.165567e+01	1.483443e+02	7.343750e-01	7.417217e-01	7.417217e-01	4
151	151	44	157	5.165567e+01	1.483443e+02	7.810945e-01	7.417217e-01	7.417217e-01	4
152	152	47	138	5.165567e+01	1.483443e+02	7.459459e-01	7.417217e-01	7.417217e-01	4
153	153	58	124	5.165567e+01	1.483443e+02	6.813187e-01	7.417217e-01	7.417217e-01	4
154	154	50	144	5.165567e+01	1.483443e+02	7.422680e-01	7.417217e-01	7.417217e-01	4
155	155	59	148	5.165567e+01	1.483443e+02	7.149758e-01	7.417217e-01	7.417217e-01	4
156	156	55	164	5.165567e+01	1.483443e+02	7.488584e-01	7.417217e-01	7.417217e-01	4
157	157	52	155	5.165567e+01	1.483443e+02	7.487923e-01	7.417217e-01	7.417217e-01	4
158	158	47	157	5.165567e+01	1.483443e+02	7.696078e-01	7.417217e-01	7.417217e-01	4
159	159	48	144	5.165567e+01	1.483443e+02	7.500000e-01	7.417217e-01	7.417217e-01	4
160	160	61	160	5.165567e+01	1.483443e+02	7.239819e-01	7.417217e-01	7.417217e-01	4
161	161	57	147	5.165567e+01	1.483443e+02	7.205882e-01	7.417217e-01	7.417217e-01	4
162	162	38	147	5.165567e+01	1.483443e+02	7.945946e-01	7.417217e-01	7.417217e-01	4
163	163	54	154	5.165567e+01	1.483443e+02	7.403846e-01	7.417217e-01	7.417217e-01	4
164	164	61	168	5.165567e+01	1.483443e+02	7.336245e-01	7.417217e-01	7.417217e-01	4
165	165	67	129	5.165567e+01	1.483443e+02	6.581633e-01	7.417217e-01	7.417217e-01	4
166	166	56	141	5.165567e+01	1.483443e+02	7.157360e-01	7.417217e-01	7.417217e-01	4
167	167	61	143	5.165567e+01	1.483443e+02	7.009804e-01	7.417217e-01	7.417217e-01	4
168	168	54	156	5.165567e+01	1.483443e+02	7.428571e-01	7.417217e-01	7.417217e-01	4
169	169	37	134	5.165567e+01	1.483443e+02	7.836257e-01	7.417217e-01	7.417217e-01	4
170	170	48	163	5.165567e+01	1.483443e+02	7.725118e-01	7.417217e-01	7.417217e-01	4
171	171	53	161	5.165567e+01	1.483443e+02	7.523364e-01	7.417217e-01	7.417217e-01	4
172	172	54	120	5.165567e+01	1.483443e+02	6.896552e-01	7.417217e-01	7.417217e-01	4
173	173	52	158	5.165567e+01	1.483443e+02	7.523810e-01	7.417217e-01	7.417217e-01	4
174	174	56	162	5.165567e+01	1.483443e+02	7.431193e-01	7.417217e-01	7.417217e-01	4
175	175	53	161	5.165567e+01	1.483443e+02	7.523364e-01	7.417217e-01	7.417217e-01	4
176	176	48	160	5.165567e+01	1.483443e+02	7.692308e-01	7.417217e-01	7.417217e-01	4
177	177	52	131	5.165567e+01	1.483443e+02	7.158470e-01	7.417217e-01	7.417217e-01	4
178	178	48	139	5.165567e+01	1.483443e+02	7.433155e-01	7.417217e-01	7.417217e-01	4
179	179	47	149	5.165567e+01	1.483443e+02	7.602041e-01	7.417217e-01	7.417217e-01	4
180	180	38	174	5.165567e+01	1.483443e+02	8.207547e-01	7.417217e-01	7.417217e-01	4
181	181	47	166	5.165567e+01	1.483443e+02	7.793427e-01	7.417217e-01	7.417217e-01	4
182	182	55	169	5.165567e+01	1.483443e+02	7.544643e-01	7.417217e-01	7.417217e-01	4
183	183	52	141	5.165567e+01	1.483443e+02	7.305699e-01	7.417217e-01	7.417217e-01	4
184	184	47	159	5.165567e+01	1.483443e+02	7.718447e-01	7.417217e-01	7.417217e-01	4
185	185	52	143	5.165567e+01	1.483443e+02	7.333333e-01	7.417217e-01	7.417217e-01	4
186	186	45	146	5.165567e+01	1.483443e+02	7.643979e-01	7.417217e-01	7.417217e-01	4
187	187	45	127	5.165567e+01	1.483443e+02	7.383721e-01	7.417217e-01	7.417217e-01	4
188	188	54	131	5.165567e+01	1.483443e+02	7.081081e-01	7.417217e-01	7.417217e-01	4
189	189	41	138	5.165567e+01	1.483443e+02	7.709497e-01	7.417217e-01	7.417217e-01	4
190	190	46	145	5.165567e+01	1.483443e+02	7.591623e-01	7.417217e-01	7.417217e-01	4
191	191	40	138	5.165567e+01	1.483443e+02	7.752809e-01	7.417217e-01	7.417217e-01	4
192	192	49	137	5.165567e+01	1.483443e+02	7.365591e-01	7.417217e-01	7.417217e-01	4
193	193	48	137	5.165567e+01	1.483443e+02	7.405405e-01	7.417217e-01	7.417217e-01	4
194	194	58	130	5.165567e+01	1.483443e+02	6.914894e-01	7.417217e-01	7.417217e-01	4
195	195	52	146	5.165567e+01	1.483443e+02	7.373737e-01	7.417217e-01	7.417217e-01	4
196	196	49	141	5.165567e+01	1.483443e+02	7.421053e-01	7.417217e-01	7.417217e-01	4
197	197	37	137	5.165567e+01	1.483443e+02	7.873563e-01	7.417217e-01	7.417217e-01	4
198	198	54	157	5.165567e+01	1.483443e+02	7.440758e-01	7.417217e-01	7.417217e-01	4
199	199	52	150	5.165567e+01	1.483443e+02	7.425743e-01	7.417217e-01	7.417217e-01	4
200	200	61	153	5.165567e+01	1.483443e+02	7.149533e-01	7.417217e-01	7.417217e-01	4
