# Supplementary material for: Cochaperones convey the energy of ATP hydrolysis for directional action of Hsp90
Source: Nat Commun. 2024 Jan 17;15:569. doi: 10.1038/s41467-024-44847-6 (PMC10794413; doi:10.1038/s41467-024-44847-6)
Supplement: Supplementary file 6 — Source Data [file 41467_2024_44847_MOESM6_ESM.zip › SourceData_Simulations/1_Simulations_0kT/sim_0kT_mol177of200.txt]

coordinates	26.18	173.60	154.18	173.60
time(s)	frame	Idon(a.u.)	Iacc(a.u.)	Idon ideal(a.u.)	Iacc ideal(a.u.)	FRET	FRET ideal (blurr)	FRET ideal	state sequence
1	1	169	27	1.720729e+02	2.792712e+01	1.377551e-01	1.396356e-01	1.396356e-01	1
2	2	159	24	1.720729e+02	2.792712e+01	1.311475e-01	1.396356e-01	1.396356e-01	1
3	3	182	26	1.720729e+02	2.792712e+01	1.250000e-01	1.396356e-01	1.396356e-01	1
4	4	175	28	1.720729e+02	2.792712e+01	1.379310e-01	1.396356e-01	1.396356e-01	1
5	5	166	25	1.720729e+02	2.792712e+01	1.308901e-01	1.396356e-01	1.396356e-01	1
6	6	163	26	1.720729e+02	2.792712e+01	1.375661e-01	1.396356e-01	1.396356e-01	1
7	7	155	29	1.720729e+02	2.792712e+01	1.576087e-01	1.396356e-01	1.396356e-01	1
8	8	88	125	8.312847e+01	1.168715e+02	5.868545e-01	5.843576e-01	8.408430e-01	4
9	9	31	159	3.183141e+01	1.681686e+02	8.368421e-01	8.408430e-01	8.408430e-01	4
10	10	34	170	3.183141e+01	1.681686e+02	8.333333e-01	8.408430e-01	8.408430e-01	4
11	11	31	177	3.183141e+01	1.681686e+02	8.509615e-01	8.408430e-01	8.408430e-01	4
12	12	24	167	3.183141e+01	1.681686e+02	8.743455e-01	8.408430e-01	8.408430e-01	4
13	13	27	170	3.183141e+01	1.681686e+02	8.629442e-01	8.408430e-01	8.408430e-01	4
14	14	154	40	1.594403e+02	4.055965e+01	2.061856e-01	2.027983e-01	1.396356e-01	1
15	15	156	18	1.764097e+02	2.359034e+01	1.034483e-01	1.179517e-01	1.179517e-01	2
16	16	186	22	1.764097e+02	2.359034e+01	1.057692e-01	1.179517e-01	1.179517e-01	2
17	17	179	23	1.725980e+02	2.740196e+01	1.138614e-01	1.370098e-01	1.396356e-01	1
18	18	165	24	1.720729e+02	2.792712e+01	1.269841e-01	1.396356e-01	1.396356e-01	1
19	19	194	30	1.720729e+02	2.792712e+01	1.339286e-01	1.396356e-01	1.396356e-01	1
20	20	154	26	1.720729e+02	2.792712e+01	1.444444e-01	1.396356e-01	1.396356e-01	1
21	21	159	23	1.720729e+02	2.792712e+01	1.263736e-01	1.396356e-01	1.396356e-01	1
22	22	174	30	1.738462e+02	2.615382e+01	1.470588e-01	1.307691e-01	1.396356e-01	1
23	23	171	31	1.764097e+02	2.359034e+01	1.534653e-01	1.179517e-01	1.179517e-01	2
24	24	170	23	1.764097e+02	2.359034e+01	1.191710e-01	1.179517e-01	1.179517e-01	2
25	25	115	79	1.259348e+02	7.406523e+01	4.072165e-01	3.703262e-01	1.179517e-01	2
26	26	47	145	5.278907e+01	1.472109e+02	7.552083e-01	7.360546e-01	7.360546e-01	3
27	27	60	116	7.204836e+01	1.279516e+02	6.590909e-01	6.397582e-01	7.360546e-01	3
28	28	185	16	1.764097e+02	2.359034e+01	7.960199e-02	1.179517e-01	1.179517e-01	2
29	29	176	31	1.764097e+02	2.359034e+01	1.497585e-01	1.179517e-01	1.179517e-01	2
30	30	191	30	1.764097e+02	2.359034e+01	1.357466e-01	1.179517e-01	1.179517e-01	2
31	31	179	24	1.764097e+02	2.359034e+01	1.182266e-01	1.179517e-01	1.179517e-01	2
32	32	170	35	1.764097e+02	2.359034e+01	1.707317e-01	1.179517e-01	1.179517e-01	2
33	33	196	34	1.764097e+02	2.359034e+01	1.478261e-01	1.179517e-01	1.179517e-01	2
34	34	173	24	1.759618e+02	2.403818e+01	1.218274e-01	1.201909e-01	1.179517e-01	2
35	35	173	13	1.720729e+02	2.792712e+01	6.989247e-02	1.396356e-01	1.396356e-01	1
36	36	156	28	1.720729e+02	2.792712e+01	1.521739e-01	1.396356e-01	1.396356e-01	1
37	37	168	20	1.720729e+02	2.792712e+01	1.063830e-01	1.396356e-01	1.396356e-01	1
38	38	172	25	1.720729e+02	2.792712e+01	1.269036e-01	1.396356e-01	1.396356e-01	1
39	39	178	21	1.720729e+02	2.792712e+01	1.055276e-01	1.396356e-01	1.396356e-01	1
40	40	157	26	1.720729e+02	2.792712e+01	1.420765e-01	1.396356e-01	1.396356e-01	1
41	41	168	42	1.720729e+02	2.792712e+01	2.000000e-01	1.396356e-01	1.396356e-01	1
42	42	169	36	1.720729e+02	2.792712e+01	1.756098e-01	1.396356e-01	1.396356e-01	1
43	43	180	26	1.720729e+02	2.792712e+01	1.262136e-01	1.396356e-01	1.396356e-01	1
44	44	163	25	1.720729e+02	2.792712e+01	1.329787e-01	1.396356e-01	1.396356e-01	1
45	45	100	100	1.023738e+02	9.762624e+01	5.000000e-01	4.881312e-01	1.396356e-01	1
46	46	41	165	3.183141e+01	1.681686e+02	8.009709e-01	8.408430e-01	8.408430e-01	4
47	47	39	140	3.183141e+01	1.681686e+02	7.821229e-01	8.408430e-01	8.408430e-01	4
48	48	29	173	3.183141e+01	1.681686e+02	8.564356e-01	8.408430e-01	8.408430e-01	4
49	49	23	163	3.183141e+01	1.681686e+02	8.763441e-01	8.408430e-01	8.408430e-01	4
50	50	31	164	3.183141e+01	1.681686e+02	8.410256e-01	8.408430e-01	8.408430e-01	4
51	51	38	169	3.354503e+01	1.664550e+02	8.164251e-01	8.322749e-01	8.408430e-01	4
52	52	54	152	5.278907e+01	1.472109e+02	7.378641e-01	7.360546e-01	7.360546e-01	3
53	53	49	145	5.278907e+01	1.472109e+02	7.474227e-01	7.360546e-01	7.360546e-01	3
54	54	61	138	5.278907e+01	1.472109e+02	6.934673e-01	7.360546e-01	7.360546e-01	3
55	55	25	141	5.278907e+01	1.472109e+02	8.493976e-01	7.360546e-01	7.360546e-01	3
56	56	56	165	5.278907e+01	1.472109e+02	7.466063e-01	7.360546e-01	7.360546e-01	3
57	57	28	177	3.384316e+01	1.661568e+02	8.634146e-01	8.307842e-01	8.408430e-01	4
58	58	36	154	3.183141e+01	1.681686e+02	8.105263e-01	8.408430e-01	8.408430e-01	4
59	59	32	167	3.183141e+01	1.681686e+02	8.391960e-01	8.408430e-01	8.408430e-01	4
60	60	31	157	3.183141e+01	1.681686e+02	8.351064e-01	8.408430e-01	8.408430e-01	4
61	61	35	151	3.183141e+01	1.681686e+02	8.118280e-01	8.408430e-01	8.408430e-01	4
62	62	26	158	3.183141e+01	1.681686e+02	8.586957e-01	8.408430e-01	8.408430e-01	4
63	63	30	173	3.183141e+01	1.681686e+02	8.522167e-01	8.408430e-01	8.408430e-01	4
64	64	32	189	3.183141e+01	1.681686e+02	8.552036e-01	8.408430e-01	8.408430e-01	4
65	65	28	168	3.183141e+01	1.681686e+02	8.571429e-01	8.408430e-01	8.408430e-01	4
66	66	40	197	3.183141e+01	1.681686e+02	8.312236e-01	8.408430e-01	8.408430e-01	4
67	67	27	162	3.183141e+01	1.681686e+02	8.571429e-01	8.408430e-01	8.408430e-01	4
68	68	32	179	3.183141e+01	1.681686e+02	8.483412e-01	8.408430e-01	8.408430e-01	4
69	69	38	170	3.183141e+01	1.681686e+02	8.173077e-01	8.408430e-01	8.408430e-01	4
70	70	30	160	3.183141e+01	1.681686e+02	8.421053e-01	8.408430e-01	8.408430e-01	4
71	71	33	154	3.183141e+01	1.681686e+02	8.235294e-01	8.408430e-01	8.408430e-01	4
72	72	34	182	3.183141e+01	1.681686e+02	8.425926e-01	8.408430e-01	8.408430e-01	4
73	73	29	142	3.183141e+01	1.681686e+02	8.304094e-01	8.408430e-01	8.408430e-01	4
74	74	31	166	3.183141e+01	1.681686e+02	8.426396e-01	8.408430e-01	8.408430e-01	4
75	75	32	191	3.183141e+01	1.681686e+02	8.565022e-01	8.408430e-01	8.408430e-01	4
76	76	36	158	3.183141e+01	1.681686e+02	8.144330e-01	8.408430e-01	8.408430e-01	4
77	77	30	169	3.183141e+01	1.681686e+02	8.492462e-01	8.408430e-01	8.408430e-01	4
78	78	37	153	3.183141e+01	1.681686e+02	8.052632e-01	8.408430e-01	8.408430e-01	4
79	79	40	166	3.183141e+01	1.681686e+02	8.058252e-01	8.408430e-01	8.408430e-01	4
80	80	33	165	3.183141e+01	1.681686e+02	8.333333e-01	8.408430e-01	8.408430e-01	4
81	81	26	187	3.183141e+01	1.681686e+02	8.779343e-01	8.408430e-01	8.408430e-01	4
82	82	32	203	3.183141e+01	1.681686e+02	8.638298e-01	8.408430e-01	8.408430e-01	4
83	83	22	159	3.183141e+01	1.681686e+02	8.784530e-01	8.408430e-01	8.408430e-01	4
84	84	28	161	3.183141e+01	1.681686e+02	8.518519e-01	8.408430e-01	8.408430e-01	4
85	85	31	176	3.183141e+01	1.681686e+02	8.502415e-01	8.408430e-01	8.408430e-01	4
86	86	27	150	3.183141e+01	1.681686e+02	8.474576e-01	8.408430e-01	8.408430e-01	4
87	87	36	146	3.183141e+01	1.681686e+02	8.021978e-01	8.408430e-01	8.408430e-01	4
88	88	37	155	3.183141e+01	1.681686e+02	8.072917e-01	8.408430e-01	8.408430e-01	4
89	89	33	168	3.183141e+01	1.681686e+02	8.358209e-01	8.408430e-01	8.408430e-01	4
90	90	28	175	3.183141e+01	1.681686e+02	8.620690e-01	8.408430e-01	8.408430e-01	4
91	91	23	171	3.183141e+01	1.681686e+02	8.814433e-01	8.408430e-01	8.408430e-01	4
92	92	23	169	3.183141e+01	1.681686e+02	8.802083e-01	8.408430e-01	8.408430e-01	4
93	93	42	184	3.183141e+01	1.681686e+02	8.141593e-01	8.408430e-01	8.408430e-01	4
94	94	32	144	3.183141e+01	1.681686e+02	8.181818e-01	8.408430e-01	8.408430e-01	4
95	95	26	172	3.183141e+01	1.681686e+02	8.686869e-01	8.408430e-01	8.408430e-01	4
96	96	24	172	3.183141e+01	1.681686e+02	8.775510e-01	8.408430e-01	8.408430e-01	4
97	97	44	168	3.183141e+01	1.681686e+02	7.924528e-01	8.408430e-01	8.408430e-01	4
98	98	27	164	3.183141e+01	1.681686e+02	8.586387e-01	8.408430e-01	8.408430e-01	4
99	99	31	187	3.183141e+01	1.681686e+02	8.577982e-01	8.408430e-01	8.408430e-01	4
100	100	28	165	3.183141e+01	1.681686e+02	8.549223e-01	8.408430e-01	8.408430e-01	4
101	101	36	160	3.183141e+01	1.681686e+02	8.163265e-01	8.408430e-01	8.408430e-01	4
102	102	29	153	3.183141e+01	1.681686e+02	8.406593e-01	8.408430e-01	8.408430e-01	4
103	103	23	174	3.183141e+01	1.681686e+02	8.832487e-01	8.408430e-01	8.408430e-01	4
104	104	24	167	3.183141e+01	1.681686e+02	8.743455e-01	8.408430e-01	8.408430e-01	4
105	105	32	167	3.183141e+01	1.681686e+02	8.391960e-01	8.408430e-01	8.408430e-01	4
106	106	27	171	3.183141e+01	1.681686e+02	8.636364e-01	8.408430e-01	8.408430e-01	4
107	107	35	158	3.183141e+01	1.681686e+02	8.186528e-01	8.408430e-01	8.408430e-01	4
108	108	35	163	3.183141e+01	1.681686e+02	8.232323e-01	8.408430e-01	8.408430e-01	4
109	109	33	168	3.183141e+01	1.681686e+02	8.358209e-01	8.408430e-01	8.408430e-01	4
110	110	24	191	3.183141e+01	1.681686e+02	8.883721e-01	8.408430e-01	8.408430e-01	4
111	111	43	147	3.183141e+01	1.681686e+02	7.736842e-01	8.408430e-01	8.408430e-01	4
112	112	29	183	3.183141e+01	1.681686e+02	8.632075e-01	8.408430e-01	8.408430e-01	4
113	113	34	165	3.183141e+01	1.681686e+02	8.291457e-01	8.408430e-01	8.408430e-01	4
114	114	38	153	3.183141e+01	1.681686e+02	8.010471e-01	8.408430e-01	8.408430e-01	4
115	115	37	166	3.183141e+01	1.681686e+02	8.177340e-01	8.408430e-01	8.408430e-01	4
116	116	35	184	3.183141e+01	1.681686e+02	8.401826e-01	8.408430e-01	8.408430e-01	4
117	117	31	182	3.183141e+01	1.681686e+02	8.544601e-01	8.408430e-01	8.408430e-01	4
118	118	30	169	3.183141e+01	1.681686e+02	8.492462e-01	8.408430e-01	8.408430e-01	4
119	119	28	167	3.183141e+01	1.681686e+02	8.564103e-01	8.408430e-01	8.408430e-01	4
120	120	27	172	3.183141e+01	1.681686e+02	8.643216e-01	8.408430e-01	8.408430e-01	4
121	121	34	161	3.183141e+01	1.681686e+02	8.256410e-01	8.408430e-01	8.408430e-01	4
122	122	19	173	3.183141e+01	1.681686e+02	9.010417e-01	8.408430e-01	8.408430e-01	4
123	123	37	156	3.183141e+01	1.681686e+02	8.082902e-01	8.408430e-01	8.408430e-01	4
124	124	31	175	3.183141e+01	1.681686e+02	8.495146e-01	8.408430e-01	8.408430e-01	4
125	125	30	175	3.183141e+01	1.681686e+02	8.536585e-01	8.408430e-01	8.408430e-01	4
126	126	31	179	3.183141e+01	1.681686e+02	8.523810e-01	8.408430e-01	8.408430e-01	4
127	127	32	169	3.183141e+01	1.681686e+02	8.407960e-01	8.408430e-01	8.408430e-01	4
128	128	26	154	3.183141e+01	1.681686e+02	8.555556e-01	8.408430e-01	8.408430e-01	4
129	129	32	178	3.183141e+01	1.681686e+02	8.476190e-01	8.408430e-01	8.408430e-01	4
130	130	26	183	3.183141e+01	1.681686e+02	8.755981e-01	8.408430e-01	8.408430e-01	4
131	131	26	175	3.183141e+01	1.681686e+02	8.706468e-01	8.408430e-01	8.408430e-01	4
132	132	29	170	3.183141e+01	1.681686e+02	8.542714e-01	8.408430e-01	8.408430e-01	4
133	133	24	182	3.183141e+01	1.681686e+02	8.834951e-01	8.408430e-01	8.408430e-01	4
134	134	23	188	3.183141e+01	1.681686e+02	8.909953e-01	8.408430e-01	8.408430e-01	4
135	135	33	180	3.183141e+01	1.681686e+02	8.450704e-01	8.408430e-01	8.408430e-01	4
136	136	32	182	3.183141e+01	1.681686e+02	8.504673e-01	8.408430e-01	8.408430e-01	4
137	137	24	169	3.183141e+01	1.681686e+02	8.756477e-01	8.408430e-01	8.408430e-01	4
138	138	25	168	3.183141e+01	1.681686e+02	8.704663e-01	8.408430e-01	8.408430e-01	4
139	139	34	175	3.183141e+01	1.681686e+02	8.373206e-01	8.408430e-01	8.408430e-01	4
140	140	29	165	3.183141e+01	1.681686e+02	8.505155e-01	8.408430e-01	8.408430e-01	4
141	141	20	166	3.183141e+01	1.681686e+02	8.924731e-01	8.408430e-01	8.408430e-01	4
142	142	40	163	3.183141e+01	1.681686e+02	8.029557e-01	8.408430e-01	8.408430e-01	4
143	143	34	157	3.183141e+01	1.681686e+02	8.219895e-01	8.408430e-01	8.408430e-01	4
144	144	27	163	3.183141e+01	1.681686e+02	8.578947e-01	8.408430e-01	8.408430e-01	4
145	145	27	160	3.183141e+01	1.681686e+02	8.556150e-01	8.408430e-01	8.408430e-01	4
146	146	31	151	3.183141e+01	1.681686e+02	8.296703e-01	8.408430e-01	8.408430e-01	4
147	147	27	154	3.183141e+01	1.681686e+02	8.508287e-01	8.408430e-01	8.408430e-01	4
148	148	34	187	3.183141e+01	1.681686e+02	8.461538e-01	8.408430e-01	8.408430e-01	4
149	149	29	178	3.183141e+01	1.681686e+02	8.599034e-01	8.408430e-01	8.408430e-01	4
150	150	26	163	3.183141e+01	1.681686e+02	8.624339e-01	8.408430e-01	8.408430e-01	4
151	151	39	180	3.183141e+01	1.681686e+02	8.219178e-01	8.408430e-01	8.408430e-01	4
152	152	27	158	3.183141e+01	1.681686e+02	8.540541e-01	8.408430e-01	8.408430e-01	4
153	153	32	172	3.183141e+01	1.681686e+02	8.431373e-01	8.408430e-01	8.408430e-01	4
154	154	27	161	3.183141e+01	1.681686e+02	8.563830e-01	8.408430e-01	8.408430e-01	4
155	155	24	169	3.183141e+01	1.681686e+02	8.756477e-01	8.408430e-01	8.408430e-01	4
156	156	32	170	3.183141e+01	1.681686e+02	8.415842e-01	8.408430e-01	8.408430e-01	4
157	157	36	157	3.183141e+01	1.681686e+02	8.134715e-01	8.408430e-01	8.408430e-01	4
158	158	34	164	3.183141e+01	1.681686e+02	8.282828e-01	8.408430e-01	8.408430e-01	4
159	159	35	168	3.183141e+01	1.681686e+02	8.275862e-01	8.408430e-01	8.408430e-01	4
160	160	38	174	3.183141e+01	1.681686e+02	8.207547e-01	8.408430e-01	8.408430e-01	4
161	161	212	28	1.678382e+02	3.216180e+01	1.166667e-01	1.608090e-01	1.396356e-01	1
162	162	165	27	1.720729e+02	2.792712e+01	1.406250e-01	1.396356e-01	1.396356e-01	1
163	163	179	24	1.720729e+02	2.792712e+01	1.182266e-01	1.396356e-01	1.396356e-01	1
164	164	167	29	1.720729e+02	2.792712e+01	1.479592e-01	1.396356e-01	1.396356e-01	1
165	165	187	32	1.720729e+02	2.792712e+01	1.461187e-01	1.396356e-01	1.396356e-01	1
166	166	167	24	1.720729e+02	2.792712e+01	1.256545e-01	1.396356e-01	1.396356e-01	1
167	167	159	32	1.720729e+02	2.792712e+01	1.675393e-01	1.396356e-01	1.396356e-01	1
168	168	168	27	1.720729e+02	2.792712e+01	1.384615e-01	1.396356e-01	1.396356e-01	1
169	169	186	28	1.720729e+02	2.792712e+01	1.308411e-01	1.396356e-01	1.396356e-01	1
170	170	170	34	1.720729e+02	2.792712e+01	1.666667e-01	1.396356e-01	1.396356e-01	1
171	171	172	32	1.720729e+02	2.792712e+01	1.568627e-01	1.396356e-01	1.396356e-01	1
172	172	184	34	1.720729e+02	2.792712e+01	1.559633e-01	1.396356e-01	1.396356e-01	1
173	173	179	23	1.720729e+02	2.792712e+01	1.138614e-01	1.396356e-01	1.396356e-01	1
174	174	178	26	1.720729e+02	2.792712e+01	1.274510e-01	1.396356e-01	1.396356e-01	1
175	175	187	31	1.720729e+02	2.792712e+01	1.422018e-01	1.396356e-01	1.396356e-01	1
176	176	189	35	1.720729e+02	2.792712e+01	1.562500e-01	1.396356e-01	1.396356e-01	1
177	177	182	31	1.720729e+02	2.792712e+01	1.455399e-01	1.396356e-01	1.396356e-01	1
178	178	163	26	1.720729e+02	2.792712e+01	1.375661e-01	1.396356e-01	1.396356e-01	1
179	179	189	31	1.720729e+02	2.792712e+01	1.409091e-01	1.396356e-01	1.396356e-01	1
180	180	178	40	1.720729e+02	2.792712e+01	1.834862e-01	1.396356e-01	1.396356e-01	1
181	181	172	26	1.720729e+02	2.792712e+01	1.313131e-01	1.396356e-01	1.396356e-01	1
182	182	178	30	1.720729e+02	2.792712e+01	1.442308e-01	1.396356e-01	1.396356e-01	1
183	183	154	25	1.720729e+02	2.792712e+01	1.396648e-01	1.396356e-01	1.396356e-01	1
184	184	215	26	1.720729e+02	2.792712e+01	1.078838e-01	1.396356e-01	1.396356e-01	1
185	185	162	32	1.720729e+02	2.792712e+01	1.649485e-01	1.396356e-01	1.396356e-01	1
186	186	168	24	1.720729e+02	2.792712e+01	1.250000e-01	1.396356e-01	1.396356e-01	1
187	187	162	26	1.720729e+02	2.792712e+01	1.382979e-01	1.396356e-01	1.396356e-01	1
188	188	197	29	1.754602e+02	2.453979e+01	1.283186e-01	1.226990e-01	1.179517e-01	2
189	189	163	30	1.764097e+02	2.359034e+01	1.554404e-01	1.179517e-01	1.179517e-01	2
190	190	123	54	1.386711e+02	6.132892e+01	3.050847e-01	3.066446e-01	1.179517e-01	2
191	191	171	26	1.720729e+02	2.792712e+01	1.319797e-01	1.396356e-01	1.396356e-01	1
192	192	162	21	1.720729e+02	2.792712e+01	1.147541e-01	1.396356e-01	1.396356e-01	1
193	193	174	21	1.720729e+02	2.792712e+01	1.076923e-01	1.396356e-01	1.396356e-01	1
194	194	194	23	1.720729e+02	2.792712e+01	1.059908e-01	1.396356e-01	1.396356e-01	1
195	195	155	32	1.720729e+02	2.792712e+01	1.711230e-01	1.396356e-01	1.396356e-01	1
196	196	169	25	1.748896e+02	2.511041e+01	1.288660e-01	1.255520e-01	1.179517e-01	2
197	197	165	24	1.764097e+02	2.359034e+01	1.269841e-01	1.179517e-01	1.179517e-01	2
198	198	175	18	1.764097e+02	2.359034e+01	9.326425e-02	1.179517e-01	1.179517e-01	2
199	199	176	16	1.764097e+02	2.359034e+01	8.333333e-02	1.179517e-01	1.179517e-01	2
200	200	212	22	1.764097e+02	2.359034e+01	9.401709e-02	1.179517e-01	1.179517e-01	2
