# Supplementary material for: Cochaperones convey the energy of ATP hydrolysis for directional action of Hsp90
Source: Nat Commun. 2024 Jan 17;15:569. doi: 10.1038/s41467-024-44847-6 (PMC10794413; doi:10.1038/s41467-024-44847-6)
Supplement: Supplementary file 6 — Source Data [file 41467_2024_44847_MOESM6_ESM.zip › SourceData_Simulations/1_Simulations_0kT/sim_0kT_mol178of200.txt]

coordinates	65.27	157.42	193.27	157.42
time(s)	frame	Idon(a.u.)	Iacc(a.u.)	Idon ideal(a.u.)	Iacc ideal(a.u.)	FRET	FRET ideal (blurr)	FRET ideal	state sequence
1	1	59	152	5.327705e+01	1.467230e+02	7.203791e-01	7.336148e-01	7.336148e-01	4
2	2	70	127	7.263336e+01	1.273666e+02	6.446701e-01	6.368332e-01	7.336148e-01	4
3	3	176	20	1.744335e+02	2.556653e+01	1.020408e-01	1.278327e-01	1.278327e-01	1
4	4	178	28	1.744335e+02	2.556653e+01	1.359223e-01	1.278327e-01	1.278327e-01	1
5	5	158	24	1.744335e+02	2.556653e+01	1.318681e-01	1.278327e-01	1.278327e-01	1
6	6	168	25	1.744335e+02	2.556653e+01	1.295337e-01	1.278327e-01	1.278327e-01	1
7	7	146	26	1.744335e+02	2.556653e+01	1.511628e-01	1.278327e-01	1.278327e-01	1
8	8	175	21	1.744335e+02	2.556653e+01	1.071429e-01	1.278327e-01	1.278327e-01	1
9	9	171	26	1.744335e+02	2.556653e+01	1.319797e-01	1.278327e-01	1.278327e-01	1
10	10	187	22	1.744335e+02	2.556653e+01	1.052632e-01	1.278327e-01	1.278327e-01	1
11	11	171	29	1.744335e+02	2.556653e+01	1.450000e-01	1.278327e-01	1.278327e-01	1
12	12	176	21	1.744335e+02	2.556653e+01	1.065990e-01	1.278327e-01	1.278327e-01	1
13	13	163	27	1.744335e+02	2.556653e+01	1.421053e-01	1.278327e-01	1.278327e-01	1
14	14	184	32	1.689791e+02	3.102088e+01	1.481481e-01	1.551044e-01	1.278327e-01	1
15	15	50	149	5.327705e+01	1.467230e+02	7.487437e-01	7.336148e-01	7.336148e-01	4
16	16	47	158	5.327705e+01	1.467230e+02	7.707317e-01	7.336148e-01	7.336148e-01	4
17	17	52	130	5.327705e+01	1.467230e+02	7.142857e-01	7.336148e-01	7.336148e-01	4
18	18	48	159	5.327705e+01	1.467230e+02	7.681159e-01	7.336148e-01	7.336148e-01	4
19	19	64	138	5.327705e+01	1.467230e+02	6.831683e-01	7.336148e-01	7.336148e-01	4
20	20	64	160	5.327705e+01	1.467230e+02	7.142857e-01	7.336148e-01	7.336148e-01	4
21	21	48	157	5.327705e+01	1.467230e+02	7.658537e-01	7.336148e-01	7.336148e-01	4
22	22	44	150	5.327705e+01	1.467230e+02	7.731959e-01	7.336148e-01	7.336148e-01	4
23	23	61	130	5.327705e+01	1.467230e+02	6.806283e-01	7.336148e-01	7.336148e-01	4
24	24	63	154	5.327705e+01	1.467230e+02	7.096774e-01	7.336148e-01	7.336148e-01	4
25	25	49	148	5.327705e+01	1.467230e+02	7.512690e-01	7.336148e-01	7.336148e-01	4
26	26	68	152	5.327705e+01	1.467230e+02	6.909091e-01	7.336148e-01	7.336148e-01	4
27	27	50	167	5.327705e+01	1.467230e+02	7.695853e-01	7.336148e-01	7.336148e-01	4
28	28	68	140	5.327705e+01	1.467230e+02	6.730769e-01	7.336148e-01	7.336148e-01	4
29	29	39	150	5.327705e+01	1.467230e+02	7.936508e-01	7.336148e-01	7.336148e-01	4
30	30	71	147	5.327705e+01	1.467230e+02	6.743119e-01	7.336148e-01	7.336148e-01	4
31	31	66	131	5.327705e+01	1.467230e+02	6.649746e-01	7.336148e-01	7.336148e-01	4
32	32	60	154	5.327705e+01	1.467230e+02	7.196262e-01	7.336148e-01	7.336148e-01	4
33	33	60	143	5.327705e+01	1.467230e+02	7.044335e-01	7.336148e-01	7.336148e-01	4
34	34	49	138	5.327705e+01	1.467230e+02	7.379679e-01	7.336148e-01	7.336148e-01	4
35	35	54	169	5.327705e+01	1.467230e+02	7.578475e-01	7.336148e-01	7.336148e-01	4
36	36	52	153	5.327705e+01	1.467230e+02	7.463415e-01	7.336148e-01	7.336148e-01	4
37	37	59	153	5.327705e+01	1.467230e+02	7.216981e-01	7.336148e-01	7.336148e-01	4
38	38	53	123	5.327705e+01	1.467230e+02	6.988636e-01	7.336148e-01	7.336148e-01	4
39	39	49	149	5.327705e+01	1.467230e+02	7.525253e-01	7.336148e-01	7.336148e-01	4
40	40	62	140	5.327705e+01	1.467230e+02	6.930693e-01	7.336148e-01	7.336148e-01	4
41	41	43	149	5.327705e+01	1.467230e+02	7.760417e-01	7.336148e-01	7.336148e-01	4
42	42	40	135	5.327705e+01	1.467230e+02	7.714286e-01	7.336148e-01	7.336148e-01	4
43	43	49	132	5.327705e+01	1.467230e+02	7.292818e-01	7.336148e-01	7.336148e-01	4
44	44	54	131	5.327705e+01	1.467230e+02	7.081081e-01	7.336148e-01	7.336148e-01	4
45	45	50	149	5.327705e+01	1.467230e+02	7.487437e-01	7.336148e-01	7.336148e-01	4
46	46	45	151	5.327705e+01	1.467230e+02	7.704082e-01	7.336148e-01	7.336148e-01	4
47	47	67	109	5.327705e+01	1.467230e+02	6.193182e-01	7.336148e-01	7.336148e-01	4
48	48	69	149	5.327705e+01	1.467230e+02	6.834862e-01	7.336148e-01	7.336148e-01	4
49	49	53	134	5.327705e+01	1.467230e+02	7.165775e-01	7.336148e-01	7.336148e-01	4
50	50	55	157	5.327705e+01	1.467230e+02	7.405660e-01	7.336148e-01	7.336148e-01	4
51	51	56	148	5.327705e+01	1.467230e+02	7.254902e-01	7.336148e-01	7.336148e-01	4
52	52	57	168	5.327705e+01	1.467230e+02	7.466667e-01	7.336148e-01	7.336148e-01	4
53	53	47	159	5.327705e+01	1.467230e+02	7.718447e-01	7.336148e-01	7.336148e-01	4
54	54	70	146	5.327705e+01	1.467230e+02	6.759259e-01	7.336148e-01	7.336148e-01	4
55	55	60	154	5.327705e+01	1.467230e+02	7.196262e-01	7.336148e-01	7.336148e-01	4
56	56	46	143	5.327705e+01	1.467230e+02	7.566138e-01	7.336148e-01	7.336148e-01	4
57	57	45	152	5.327705e+01	1.467230e+02	7.715736e-01	7.336148e-01	7.336148e-01	4
58	58	57	159	5.327705e+01	1.467230e+02	7.361111e-01	7.336148e-01	7.336148e-01	4
59	59	54	152	5.327705e+01	1.467230e+02	7.378641e-01	7.336148e-01	7.336148e-01	4
60	60	49	148	5.327705e+01	1.467230e+02	7.512690e-01	7.336148e-01	7.336148e-01	4
61	61	48	138	5.327705e+01	1.467230e+02	7.419355e-01	7.336148e-01	7.336148e-01	4
62	62	64	143	5.327705e+01	1.467230e+02	6.908213e-01	7.336148e-01	7.336148e-01	4
63	63	50	150	5.327705e+01	1.467230e+02	7.500000e-01	7.336148e-01	7.336148e-01	4
64	64	47	155	5.327705e+01	1.467230e+02	7.673267e-01	7.336148e-01	7.336148e-01	4
65	65	55	152	5.327705e+01	1.467230e+02	7.342995e-01	7.336148e-01	7.336148e-01	4
66	66	36	141	5.327705e+01	1.467230e+02	7.966102e-01	7.336148e-01	7.336148e-01	4
67	67	57	155	5.327705e+01	1.467230e+02	7.311321e-01	7.336148e-01	7.336148e-01	4
68	68	54	164	5.327705e+01	1.467230e+02	7.522936e-01	7.336148e-01	7.336148e-01	4
69	69	43	132	5.327705e+01	1.467230e+02	7.542857e-01	7.336148e-01	7.336148e-01	4
70	70	40	128	5.327705e+01	1.467230e+02	7.619048e-01	7.336148e-01	7.336148e-01	4
71	71	51	154	5.327705e+01	1.467230e+02	7.512195e-01	7.336148e-01	7.336148e-01	4
72	72	52	135	5.327705e+01	1.467230e+02	7.219251e-01	7.336148e-01	7.336148e-01	4
73	73	50	149	5.327705e+01	1.467230e+02	7.487437e-01	7.336148e-01	7.336148e-01	4
74	74	53	138	5.327705e+01	1.467230e+02	7.225131e-01	7.336148e-01	7.336148e-01	4
75	75	48	153	5.327705e+01	1.467230e+02	7.611940e-01	7.336148e-01	7.336148e-01	4
76	76	54	134	5.327705e+01	1.467230e+02	7.127660e-01	7.336148e-01	7.336148e-01	4
77	77	53	147	5.327705e+01	1.467230e+02	7.350000e-01	7.336148e-01	7.336148e-01	4
78	78	50	151	5.327705e+01	1.467230e+02	7.512438e-01	7.336148e-01	7.336148e-01	4
79	79	63	167	5.327705e+01	1.467230e+02	7.260870e-01	7.336148e-01	7.336148e-01	4
80	80	53	140	5.327705e+01	1.467230e+02	7.253886e-01	7.336148e-01	7.336148e-01	4
81	81	42	141	5.327705e+01	1.467230e+02	7.704918e-01	7.336148e-01	7.336148e-01	4
82	82	56	149	5.327705e+01	1.467230e+02	7.268293e-01	7.336148e-01	7.336148e-01	4
83	83	59	152	5.327705e+01	1.467230e+02	7.203791e-01	7.336148e-01	7.336148e-01	4
84	84	50	135	5.327705e+01	1.467230e+02	7.297297e-01	7.336148e-01	7.336148e-01	4
85	85	49	130	5.327705e+01	1.467230e+02	7.262570e-01	7.336148e-01	7.336148e-01	4
86	86	58	145	5.327705e+01	1.467230e+02	7.142857e-01	7.336148e-01	7.336148e-01	4
87	87	65	158	5.327705e+01	1.467230e+02	7.085202e-01	7.336148e-01	7.336148e-01	4
88	88	54	135	5.327705e+01	1.467230e+02	7.142857e-01	7.336148e-01	7.336148e-01	4
89	89	53	169	5.327705e+01	1.467230e+02	7.612613e-01	7.336148e-01	7.336148e-01	4
90	90	46	142	5.327705e+01	1.467230e+02	7.553191e-01	7.336148e-01	7.336148e-01	4
91	91	42	153	5.327705e+01	1.467230e+02	7.846154e-01	7.336148e-01	7.336148e-01	4
92	92	38	140	5.327705e+01	1.467230e+02	7.865169e-01	7.336148e-01	7.336148e-01	4
93	93	50	157	5.327705e+01	1.467230e+02	7.584541e-01	7.336148e-01	7.336148e-01	4
94	94	56	151	5.327705e+01	1.467230e+02	7.294686e-01	7.336148e-01	7.336148e-01	4
95	95	53	128	5.327705e+01	1.467230e+02	7.071823e-01	7.336148e-01	7.336148e-01	4
96	96	59	141	5.327705e+01	1.467230e+02	7.050000e-01	7.336148e-01	7.336148e-01	4
97	97	53	164	5.327705e+01	1.467230e+02	7.557604e-01	7.336148e-01	7.336148e-01	4
98	98	59	137	5.327705e+01	1.467230e+02	6.989796e-01	7.336148e-01	7.336148e-01	4
99	99	60	159	5.327705e+01	1.467230e+02	7.260274e-01	7.336148e-01	7.336148e-01	4
100	100	52	140	5.327705e+01	1.467230e+02	7.291667e-01	7.336148e-01	7.336148e-01	4
101	101	52	145	5.327705e+01	1.467230e+02	7.360406e-01	7.336148e-01	7.336148e-01	4
102	102	61	156	5.327705e+01	1.467230e+02	7.188940e-01	7.336148e-01	7.336148e-01	4
103	103	56	129	5.327705e+01	1.467230e+02	6.972973e-01	7.336148e-01	7.336148e-01	4
104	104	53	146	5.327705e+01	1.467230e+02	7.336683e-01	7.336148e-01	7.336148e-01	4
105	105	44	147	5.327705e+01	1.467230e+02	7.696335e-01	7.336148e-01	7.336148e-01	4
106	106	45	134	5.327705e+01	1.467230e+02	7.486034e-01	7.336148e-01	7.336148e-01	4
107	107	48	166	5.327705e+01	1.467230e+02	7.757009e-01	7.336148e-01	7.336148e-01	4
108	108	54	152	5.327705e+01	1.467230e+02	7.378641e-01	7.336148e-01	7.336148e-01	4
109	109	52	148	5.327705e+01	1.467230e+02	7.400000e-01	7.336148e-01	7.336148e-01	4
110	110	60	132	5.327705e+01	1.467230e+02	6.875000e-01	7.336148e-01	7.336148e-01	4
111	111	57	143	5.327705e+01	1.467230e+02	7.150000e-01	7.336148e-01	7.336148e-01	4
112	112	58	140	5.327705e+01	1.467230e+02	7.070707e-01	7.336148e-01	7.336148e-01	4
113	113	65	163	5.327705e+01	1.467230e+02	7.149123e-01	7.336148e-01	7.336148e-01	4
114	114	52	153	5.327705e+01	1.467230e+02	7.463415e-01	7.336148e-01	7.336148e-01	4
115	115	51	141	5.327705e+01	1.467230e+02	7.343750e-01	7.336148e-01	7.336148e-01	4
116	116	52	134	5.327705e+01	1.467230e+02	7.204301e-01	7.336148e-01	7.336148e-01	4
117	117	53	140	5.327705e+01	1.467230e+02	7.253886e-01	7.336148e-01	7.336148e-01	4
118	118	49	156	5.327705e+01	1.467230e+02	7.609756e-01	7.336148e-01	7.336148e-01	4
119	119	42	151	5.327705e+01	1.467230e+02	7.823834e-01	7.336148e-01	7.336148e-01	4
120	120	79	137	5.327705e+01	1.467230e+02	6.342593e-01	7.336148e-01	7.336148e-01	4
121	121	62	146	5.327705e+01	1.467230e+02	7.019231e-01	7.336148e-01	7.336148e-01	4
122	122	55	165	5.327705e+01	1.467230e+02	7.500000e-01	7.336148e-01	7.336148e-01	4
123	123	47	143	5.327705e+01	1.467230e+02	7.526316e-01	7.336148e-01	7.336148e-01	4
124	124	40	136	5.327705e+01	1.467230e+02	7.727273e-01	7.336148e-01	7.336148e-01	4
125	125	57	166	5.327705e+01	1.467230e+02	7.443946e-01	7.336148e-01	7.336148e-01	4
126	126	63	155	5.327705e+01	1.467230e+02	7.110092e-01	7.336148e-01	7.336148e-01	4
127	127	48	154	5.327705e+01	1.467230e+02	7.623762e-01	7.336148e-01	7.336148e-01	4
128	128	61	124	5.327705e+01	1.467230e+02	6.702703e-01	7.336148e-01	7.336148e-01	4
129	129	65	130	5.327705e+01	1.467230e+02	6.666667e-01	7.336148e-01	7.336148e-01	4
130	130	57	130	5.327705e+01	1.467230e+02	6.951872e-01	7.336148e-01	7.336148e-01	4
131	131	53	135	5.327705e+01	1.467230e+02	7.180851e-01	7.336148e-01	7.336148e-01	4
132	132	41	149	5.327705e+01	1.467230e+02	7.842105e-01	7.336148e-01	7.336148e-01	4
133	133	44	156	5.327705e+01	1.467230e+02	7.800000e-01	7.336148e-01	7.336148e-01	4
134	134	58	146	5.327705e+01	1.467230e+02	7.156863e-01	7.336148e-01	7.336148e-01	4
135	135	42	156	5.327705e+01	1.467230e+02	7.878788e-01	7.336148e-01	7.336148e-01	4
136	136	60	159	5.327705e+01	1.467230e+02	7.260274e-01	7.336148e-01	7.336148e-01	4
137	137	59	145	5.327705e+01	1.467230e+02	7.107843e-01	7.336148e-01	7.336148e-01	4
138	138	68	122	8.233071e+01	1.176693e+02	6.421053e-01	5.883464e-01	7.336148e-01	4
139	139	148	18	1.744335e+02	2.556653e+01	1.084337e-01	1.278327e-01	1.278327e-01	1
140	140	169	31	1.744335e+02	2.556653e+01	1.550000e-01	1.278327e-01	1.278327e-01	1
141	141	172	22	1.744335e+02	2.556653e+01	1.134021e-01	1.278327e-01	1.278327e-01	1
142	142	171	22	1.744335e+02	2.556653e+01	1.139896e-01	1.278327e-01	1.278327e-01	1
143	143	178	24	1.744335e+02	2.556653e+01	1.188119e-01	1.278327e-01	1.278327e-01	1
144	144	172	18	1.744335e+02	2.556653e+01	9.473684e-02	1.278327e-01	1.278327e-01	1
145	145	172	18	1.744335e+02	2.556653e+01	9.473684e-02	1.278327e-01	1.278327e-01	1
146	146	201	28	1.744335e+02	2.556653e+01	1.222707e-01	1.278327e-01	1.278327e-01	1
147	147	164	36	1.744335e+02	2.556653e+01	1.800000e-01	1.278327e-01	1.278327e-01	1
148	148	174	22	1.744335e+02	2.556653e+01	1.122449e-01	1.278327e-01	1.278327e-01	1
149	149	164	24	1.744335e+02	2.556653e+01	1.276596e-01	1.278327e-01	1.278327e-01	1
150	150	163	33	1.744335e+02	2.556653e+01	1.683673e-01	1.278327e-01	1.278327e-01	1
151	151	164	31	1.744335e+02	2.556653e+01	1.589744e-01	1.278327e-01	1.278327e-01	1
152	152	173	25	1.744335e+02	2.556653e+01	1.262626e-01	1.278327e-01	1.278327e-01	1
153	153	162	23	1.744335e+02	2.556653e+01	1.243243e-01	1.278327e-01	1.278327e-01	1
154	154	177	32	1.744335e+02	2.556653e+01	1.531100e-01	1.278327e-01	1.278327e-01	1
155	155	158	21	1.744335e+02	2.556653e+01	1.173184e-01	1.278327e-01	1.278327e-01	1
156	156	164	29	1.744335e+02	2.556653e+01	1.502591e-01	1.278327e-01	1.278327e-01	1
157	157	147	28	1.744335e+02	2.556653e+01	1.600000e-01	1.278327e-01	1.278327e-01	1
158	158	179	31	1.744335e+02	2.556653e+01	1.476190e-01	1.278327e-01	1.278327e-01	1
159	159	171	31	1.744335e+02	2.556653e+01	1.534653e-01	1.278327e-01	1.278327e-01	1
160	160	191	22	1.744335e+02	2.556653e+01	1.032864e-01	1.278327e-01	1.278327e-01	1
161	161	187	27	1.744335e+02	2.556653e+01	1.261682e-01	1.278327e-01	1.278327e-01	1
162	162	151	24	1.744335e+02	2.556653e+01	1.371429e-01	1.278327e-01	1.278327e-01	1
163	163	177	29	1.744335e+02	2.556653e+01	1.407767e-01	1.278327e-01	1.278327e-01	1
164	164	180	27	1.744335e+02	2.556653e+01	1.304348e-01	1.278327e-01	1.278327e-01	1
165	165	168	31	1.744335e+02	2.556653e+01	1.557789e-01	1.278327e-01	1.278327e-01	1
166	166	185	20	1.744335e+02	2.556653e+01	9.756098e-02	1.278327e-01	1.278327e-01	1
167	167	173	24	1.744335e+02	2.556653e+01	1.218274e-01	1.278327e-01	1.278327e-01	1
168	168	165	29	1.744335e+02	2.556653e+01	1.494845e-01	1.278327e-01	1.278327e-01	1
169	169	172	32	1.744335e+02	2.556653e+01	1.568627e-01	1.278327e-01	1.278327e-01	1
170	170	190	28	1.744335e+02	2.556653e+01	1.284404e-01	1.278327e-01	1.278327e-01	1
171	171	160	30	1.744335e+02	2.556653e+01	1.578947e-01	1.278327e-01	1.278327e-01	1
172	172	181	16	1.744335e+02	2.556653e+01	8.121827e-02	1.278327e-01	1.278327e-01	1
173	173	163	28	1.744335e+02	2.556653e+01	1.465969e-01	1.278327e-01	1.278327e-01	1
174	174	160	30	1.744335e+02	2.556653e+01	1.578947e-01	1.278327e-01	1.278327e-01	1
175	175	195	21	1.744335e+02	2.556653e+01	9.722222e-02	1.278327e-01	1.278327e-01	1
176	176	175	22	1.744335e+02	2.556653e+01	1.116751e-01	1.278327e-01	1.278327e-01	1
177	177	164	20	1.744335e+02	2.556653e+01	1.086957e-01	1.278327e-01	1.278327e-01	1
178	178	190	17	1.744335e+02	2.556653e+01	8.212560e-02	1.278327e-01	1.278327e-01	1
179	179	182	17	1.744335e+02	2.556653e+01	8.542714e-02	1.278327e-01	1.278327e-01	1
180	180	166	29	1.744335e+02	2.556653e+01	1.487179e-01	1.278327e-01	1.278327e-01	1
181	181	194	22	1.744335e+02	2.556653e+01	1.018519e-01	1.278327e-01	1.278327e-01	1
182	182	212	20	1.744335e+02	2.556653e+01	8.620690e-02	1.278327e-01	1.278327e-01	1
183	183	178	31	1.744335e+02	2.556653e+01	1.483254e-01	1.278327e-01	1.278327e-01	1
184	184	172	23	1.744335e+02	2.556653e+01	1.179487e-01	1.278327e-01	1.278327e-01	1
185	185	164	16	1.744335e+02	2.556653e+01	8.888889e-02	1.278327e-01	1.278327e-01	1
186	186	165	28	1.744335e+02	2.556653e+01	1.450777e-01	1.278327e-01	1.278327e-01	1
187	187	195	26	1.744335e+02	2.556653e+01	1.176471e-01	1.278327e-01	1.278327e-01	1
188	188	187	24	1.744335e+02	2.556653e+01	1.137441e-01	1.278327e-01	1.278327e-01	1
189	189	179	24	1.744335e+02	2.556653e+01	1.182266e-01	1.278327e-01	1.278327e-01	1
190	190	166	31	1.744335e+02	2.556653e+01	1.573604e-01	1.278327e-01	1.278327e-01	1
191	191	179	19	1.744335e+02	2.556653e+01	9.595960e-02	1.278327e-01	1.278327e-01	1
192	192	169	24	1.744335e+02	2.556653e+01	1.243523e-01	1.278327e-01	1.278327e-01	1
193	193	177	29	1.744335e+02	2.556653e+01	1.407767e-01	1.278327e-01	1.278327e-01	1
194	194	129	81	1.214657e+02	7.853429e+01	3.857143e-01	3.926715e-01	1.278327e-01	1
195	195	52	137	5.327705e+01	1.467230e+02	7.248677e-01	7.336148e-01	7.336148e-01	4
196	196	56	138	5.327705e+01	1.467230e+02	7.113402e-01	7.336148e-01	7.336148e-01	4
197	197	51	144	5.327705e+01	1.467230e+02	7.384615e-01	7.336148e-01	7.336148e-01	4
198	198	45	149	5.327705e+01	1.467230e+02	7.680412e-01	7.336148e-01	7.336148e-01	4
199	199	49	144	5.327705e+01	1.467230e+02	7.461140e-01	7.336148e-01	7.336148e-01	4
200	200	53	145	5.327705e+01	1.467230e+02	7.323232e-01	7.336148e-01	7.336148e-01	4
