# Supplementary material for: Cochaperones convey the energy of ATP hydrolysis for directional action of Hsp90
Source: Nat Commun. 2024 Jan 17;15:569. doi: 10.1038/s41467-024-44847-6 (PMC10794413; doi:10.1038/s41467-024-44847-6)
Supplement: Supplementary file 6 — Source Data [file 41467_2024_44847_MOESM6_ESM.zip › SourceData_Simulations/1_Simulations_0kT/sim_0kT_mol179of200.txt]

coordinates	127.69	132.44	255.69	132.44
time(s)	frame	Idon(a.u.)	Iacc(a.u.)	Idon ideal(a.u.)	Iacc ideal(a.u.)	FRET	FRET ideal (blurr)	FRET ideal	state sequence
1	1	178	10	1.895035e+02	1.049649e+01	5.319149e-02	5.248246e-02	5.248246e-02	1
2	2	202	9	1.895035e+02	1.049649e+01	4.265403e-02	5.248246e-02	5.248246e-02	1
3	3	210	7	1.895035e+02	1.049649e+01	3.225806e-02	5.248246e-02	5.248246e-02	1
4	4	180	15	1.895035e+02	1.049649e+01	7.692308e-02	5.248246e-02	5.248246e-02	1
5	5	187	8	1.895035e+02	1.049649e+01	4.102564e-02	5.248246e-02	5.248246e-02	1
6	6	190	10	1.895035e+02	1.049649e+01	5.000000e-02	5.248246e-02	5.248246e-02	1
7	7	173	8	1.895035e+02	1.049649e+01	4.419890e-02	5.248246e-02	5.248246e-02	1
8	8	188	13	1.895035e+02	1.049649e+01	6.467662e-02	5.248246e-02	5.248246e-02	1
9	9	196	12	1.895035e+02	1.049649e+01	5.769231e-02	5.248246e-02	5.248246e-02	1
10	10	179	10	1.895035e+02	1.049649e+01	5.291005e-02	5.248246e-02	5.248246e-02	1
11	11	172	15	1.895035e+02	1.049649e+01	8.021390e-02	5.248246e-02	5.248246e-02	1
12	12	212	9	1.895035e+02	1.049649e+01	4.072398e-02	5.248246e-02	5.248246e-02	1
13	13	180	11	1.895035e+02	1.049649e+01	5.759162e-02	5.248246e-02	5.248246e-02	1
14	14	189	9	1.895035e+02	1.049649e+01	4.545455e-02	5.248246e-02	5.248246e-02	1
15	15	196	11	1.895035e+02	1.049649e+01	5.314010e-02	5.248246e-02	5.248246e-02	1
16	16	218	9	1.895035e+02	1.049649e+01	3.964758e-02	5.248246e-02	5.248246e-02	1
17	17	175	9	1.895035e+02	1.049649e+01	4.891304e-02	5.248246e-02	5.248246e-02	1
18	18	161	13	1.895035e+02	1.049649e+01	7.471264e-02	5.248246e-02	5.248246e-02	1
19	19	191	15	1.895035e+02	1.049649e+01	7.281553e-02	5.248246e-02	5.248246e-02	1
20	20	185	11	1.895035e+02	1.049649e+01	5.612245e-02	5.248246e-02	5.248246e-02	1
21	21	184	13	1.895035e+02	1.049649e+01	6.598985e-02	5.248246e-02	5.248246e-02	1
22	22	189	17	1.895035e+02	1.049649e+01	8.252427e-02	5.248246e-02	5.248246e-02	1
23	23	188	13	1.895035e+02	1.049649e+01	6.467662e-02	5.248246e-02	5.248246e-02	1
24	24	163	11	1.895035e+02	1.049649e+01	6.321839e-02	5.248246e-02	5.248246e-02	1
25	25	143	57	1.505960e+02	4.940403e+01	2.850000e-01	2.470202e-01	5.248246e-02	1
26	26	56	140	5.776926e+01	1.422307e+02	7.142857e-01	7.111537e-01	7.111537e-01	4
27	27	47	140	5.776926e+01	1.422307e+02	7.486631e-01	7.111537e-01	7.111537e-01	4
28	28	45	144	5.776926e+01	1.422307e+02	7.619048e-01	7.111537e-01	7.111537e-01	4
29	29	61	137	5.776926e+01	1.422307e+02	6.919192e-01	7.111537e-01	7.111537e-01	4
30	30	57	160	5.776926e+01	1.422307e+02	7.373272e-01	7.111537e-01	7.111537e-01	4
31	31	41	144	5.776926e+01	1.422307e+02	7.783784e-01	7.111537e-01	7.111537e-01	4
32	32	54	138	5.776926e+01	1.422307e+02	7.187500e-01	7.111537e-01	7.111537e-01	4
33	33	63	122	5.776926e+01	1.422307e+02	6.594595e-01	7.111537e-01	7.111537e-01	4
34	34	56	184	5.776926e+01	1.422307e+02	7.666667e-01	7.111537e-01	7.111537e-01	4
35	35	44	146	5.776926e+01	1.422307e+02	7.684211e-01	7.111537e-01	7.111537e-01	4
36	36	56	148	5.776926e+01	1.422307e+02	7.254902e-01	7.111537e-01	7.111537e-01	4
37	37	61	148	5.776926e+01	1.422307e+02	7.081340e-01	7.111537e-01	7.111537e-01	4
38	38	60	165	5.776926e+01	1.422307e+02	7.333333e-01	7.111537e-01	7.111537e-01	4
39	39	44	137	5.776926e+01	1.422307e+02	7.569061e-01	7.111537e-01	7.111537e-01	4
40	40	61	142	5.776926e+01	1.422307e+02	6.995074e-01	7.111537e-01	7.111537e-01	4
41	41	53	153	5.776926e+01	1.422307e+02	7.427184e-01	7.111537e-01	7.111537e-01	4
42	42	60	144	5.776926e+01	1.422307e+02	7.058824e-01	7.111537e-01	7.111537e-01	4
43	43	67	154	5.776926e+01	1.422307e+02	6.968326e-01	7.111537e-01	7.111537e-01	4
44	44	51	138	5.776926e+01	1.422307e+02	7.301587e-01	7.111537e-01	7.111537e-01	4
45	45	50	137	5.314906e+01	1.468509e+02	7.326203e-01	7.342547e-01	7.111537e-01	4
46	46	43	156	4.723948e+01	1.527605e+02	7.839196e-01	7.638026e-01	7.638026e-01	3
47	47	78	138	7.155637e+01	1.284436e+02	6.388889e-01	6.422182e-01	7.638026e-01	3
48	48	183	31	1.768278e+02	2.317220e+01	1.448598e-01	1.158610e-01	1.158610e-01	2
49	49	117	78	1.276488e+02	7.235124e+01	4.000000e-01	3.617562e-01	1.158610e-01	2
50	50	48	142	4.723948e+01	1.527605e+02	7.473684e-01	7.638026e-01	7.638026e-01	3
51	51	71	165	4.723948e+01	1.527605e+02	6.991525e-01	7.638026e-01	7.638026e-01	3
52	52	41	143	4.723948e+01	1.527605e+02	7.771739e-01	7.638026e-01	7.638026e-01	3
53	53	50	159	5.315352e+01	1.468465e+02	7.607656e-01	7.342324e-01	7.111537e-01	4
54	54	49	149	5.776926e+01	1.422307e+02	7.525253e-01	7.111537e-01	7.111537e-01	4
55	55	71	138	5.776926e+01	1.422307e+02	6.602871e-01	7.111537e-01	7.111537e-01	4
56	56	76	129	5.776926e+01	1.422307e+02	6.292683e-01	7.111537e-01	7.111537e-01	4
57	57	66	143	5.776926e+01	1.422307e+02	6.842105e-01	7.111537e-01	7.111537e-01	4
58	58	58	140	5.776926e+01	1.422307e+02	7.070707e-01	7.111537e-01	7.111537e-01	4
59	59	51	147	5.776926e+01	1.422307e+02	7.424242e-01	7.111537e-01	7.111537e-01	4
60	60	54	127	5.776926e+01	1.422307e+02	7.016575e-01	7.111537e-01	7.111537e-01	4
61	61	60	162	5.776926e+01	1.422307e+02	7.297297e-01	7.111537e-01	7.111537e-01	4
62	62	59	160	5.776926e+01	1.422307e+02	7.305936e-01	7.111537e-01	7.111537e-01	4
63	63	53	115	5.776926e+01	1.422307e+02	6.845238e-01	7.111537e-01	7.111537e-01	4
64	64	65	150	5.776926e+01	1.422307e+02	6.976744e-01	7.111537e-01	7.111537e-01	4
65	65	56	138	5.776926e+01	1.422307e+02	7.113402e-01	7.111537e-01	7.111537e-01	4
66	66	54	145	5.776926e+01	1.422307e+02	7.286432e-01	7.111537e-01	7.111537e-01	4
67	67	59	135	5.776926e+01	1.422307e+02	6.958763e-01	7.111537e-01	7.111537e-01	4
68	68	46	140	5.776926e+01	1.422307e+02	7.526882e-01	7.111537e-01	7.111537e-01	4
69	69	38	173	5.776926e+01	1.422307e+02	8.199052e-01	7.111537e-01	7.111537e-01	4
70	70	53	134	5.776926e+01	1.422307e+02	7.165775e-01	7.111537e-01	7.111537e-01	4
71	71	51	156	5.776926e+01	1.422307e+02	7.536232e-01	7.111537e-01	7.111537e-01	4
72	72	46	146	5.776926e+01	1.422307e+02	7.604167e-01	7.111537e-01	7.111537e-01	4
73	73	63	149	5.776926e+01	1.422307e+02	7.028302e-01	7.111537e-01	7.111537e-01	4
74	74	55	146	5.776926e+01	1.422307e+02	7.263682e-01	7.111537e-01	7.111537e-01	4
75	75	51	135	5.776926e+01	1.422307e+02	7.258065e-01	7.111537e-01	7.111537e-01	4
76	76	60	165	5.776926e+01	1.422307e+02	7.333333e-01	7.111537e-01	7.111537e-01	4
77	77	42	123	5.776926e+01	1.422307e+02	7.454545e-01	7.111537e-01	7.111537e-01	4
78	78	52	140	5.776926e+01	1.422307e+02	7.291667e-01	7.111537e-01	7.111537e-01	4
79	79	69	160	5.776926e+01	1.422307e+02	6.986900e-01	7.111537e-01	7.111537e-01	4
80	80	55	153	5.776926e+01	1.422307e+02	7.355769e-01	7.111537e-01	7.111537e-01	4
81	81	62	137	5.776926e+01	1.422307e+02	6.884422e-01	7.111537e-01	7.111537e-01	4
82	82	43	136	5.776926e+01	1.422307e+02	7.597765e-01	7.111537e-01	7.111537e-01	4
83	83	58	141	5.776926e+01	1.422307e+02	7.085427e-01	7.111537e-01	7.111537e-01	4
84	84	64	142	5.776926e+01	1.422307e+02	6.893204e-01	7.111537e-01	7.111537e-01	4
85	85	57	123	5.776926e+01	1.422307e+02	6.833333e-01	7.111537e-01	7.111537e-01	4
86	86	57	143	5.776926e+01	1.422307e+02	7.150000e-01	7.111537e-01	7.111537e-01	4
87	87	50	134	5.776926e+01	1.422307e+02	7.282609e-01	7.111537e-01	7.111537e-01	4
88	88	68	142	5.776926e+01	1.422307e+02	6.761905e-01	7.111537e-01	7.111537e-01	4
89	89	63	141	5.776926e+01	1.422307e+02	6.911765e-01	7.111537e-01	7.111537e-01	4
90	90	61	142	5.776926e+01	1.422307e+02	6.995074e-01	7.111537e-01	7.111537e-01	4
91	91	64	168	5.776926e+01	1.422307e+02	7.241379e-01	7.111537e-01	7.111537e-01	4
92	92	47	125	5.776926e+01	1.422307e+02	7.267442e-01	7.111537e-01	7.111537e-01	4
93	93	58	154	5.776926e+01	1.422307e+02	7.264151e-01	7.111537e-01	7.111537e-01	4
94	94	42	155	5.776926e+01	1.422307e+02	7.868020e-01	7.111537e-01	7.111537e-01	4
95	95	73	145	5.776926e+01	1.422307e+02	6.651376e-01	7.111537e-01	7.111537e-01	4
96	96	52	119	5.776926e+01	1.422307e+02	6.959064e-01	7.111537e-01	7.111537e-01	4
97	97	61	130	5.776926e+01	1.422307e+02	6.806283e-01	7.111537e-01	7.111537e-01	4
98	98	53	153	5.776926e+01	1.422307e+02	7.427184e-01	7.111537e-01	7.111537e-01	4
99	99	59	128	5.776926e+01	1.422307e+02	6.844920e-01	7.111537e-01	7.111537e-01	4
100	100	54	140	5.776926e+01	1.422307e+02	7.216495e-01	7.111537e-01	7.111537e-01	4
101	101	65	130	5.776926e+01	1.422307e+02	6.666667e-01	7.111537e-01	7.111537e-01	4
102	102	64	139	5.776926e+01	1.422307e+02	6.847291e-01	7.111537e-01	7.111537e-01	4
103	103	48	165	5.776926e+01	1.422307e+02	7.746479e-01	7.111537e-01	7.111537e-01	4
104	104	58	142	5.776926e+01	1.422307e+02	7.100000e-01	7.111537e-01	7.111537e-01	4
105	105	58	126	5.776926e+01	1.422307e+02	6.847826e-01	7.111537e-01	7.111537e-01	4
106	106	53	159	5.776926e+01	1.422307e+02	7.500000e-01	7.111537e-01	7.111537e-01	4
107	107	68	150	5.776926e+01	1.422307e+02	6.880734e-01	7.111537e-01	7.111537e-01	4
108	108	62	125	5.776926e+01	1.422307e+02	6.684492e-01	7.111537e-01	7.111537e-01	4
109	109	50	156	5.776926e+01	1.422307e+02	7.572816e-01	7.111537e-01	7.111537e-01	4
110	110	46	141	5.776926e+01	1.422307e+02	7.540107e-01	7.111537e-01	7.111537e-01	4
111	111	62	141	5.776926e+01	1.422307e+02	6.945813e-01	7.111537e-01	7.111537e-01	4
112	112	61	136	5.776926e+01	1.422307e+02	6.903553e-01	7.111537e-01	7.111537e-01	4
113	113	50	132	5.776926e+01	1.422307e+02	7.252747e-01	7.111537e-01	7.111537e-01	4
114	114	59	138	5.776926e+01	1.422307e+02	7.005076e-01	7.111537e-01	7.111537e-01	4
115	115	50	136	5.776926e+01	1.422307e+02	7.311828e-01	7.111537e-01	7.111537e-01	4
116	116	68	149	5.776926e+01	1.422307e+02	6.866359e-01	7.111537e-01	7.111537e-01	4
117	117	50	140	5.776926e+01	1.422307e+02	7.368421e-01	7.111537e-01	7.111537e-01	4
118	118	55	147	5.776926e+01	1.422307e+02	7.277228e-01	7.111537e-01	7.111537e-01	4
119	119	55	128	5.776926e+01	1.422307e+02	6.994536e-01	7.111537e-01	7.111537e-01	4
120	120	63	129	5.776926e+01	1.422307e+02	6.718750e-01	7.111537e-01	7.111537e-01	4
121	121	64	131	5.776926e+01	1.422307e+02	6.717949e-01	7.111537e-01	7.111537e-01	4
122	122	54	132	5.776926e+01	1.422307e+02	7.096774e-01	7.111537e-01	7.111537e-01	4
123	123	51	159	5.776926e+01	1.422307e+02	7.571429e-01	7.111537e-01	7.111537e-01	4
124	124	59	149	5.776926e+01	1.422307e+02	7.163462e-01	7.111537e-01	7.111537e-01	4
125	125	57	143	5.776926e+01	1.422307e+02	7.150000e-01	7.111537e-01	7.111537e-01	4
126	126	66	118	5.776926e+01	1.422307e+02	6.413043e-01	7.111537e-01	7.111537e-01	4
127	127	55	115	5.776926e+01	1.422307e+02	6.764706e-01	7.111537e-01	7.111537e-01	4
128	128	70	143	5.776926e+01	1.422307e+02	6.713615e-01	7.111537e-01	7.111537e-01	4
129	129	50	155	5.776926e+01	1.422307e+02	7.560976e-01	7.111537e-01	7.111537e-01	4
130	130	49	146	5.776926e+01	1.422307e+02	7.487179e-01	7.111537e-01	7.111537e-01	4
131	131	63	123	5.776926e+01	1.422307e+02	6.612903e-01	7.111537e-01	7.111537e-01	4
132	132	56	144	5.776926e+01	1.422307e+02	7.200000e-01	7.111537e-01	7.111537e-01	4
133	133	62	152	5.776926e+01	1.422307e+02	7.102804e-01	7.111537e-01	7.111537e-01	4
134	134	70	149	5.776926e+01	1.422307e+02	6.803653e-01	7.111537e-01	7.111537e-01	4
135	135	52	146	5.776926e+01	1.422307e+02	7.373737e-01	7.111537e-01	7.111537e-01	4
136	136	39	157	5.776926e+01	1.422307e+02	8.010204e-01	7.111537e-01	7.111537e-01	4
137	137	62	135	5.776926e+01	1.422307e+02	6.852792e-01	7.111537e-01	7.111537e-01	4
138	138	64	148	5.776926e+01	1.422307e+02	6.981132e-01	7.111537e-01	7.111537e-01	4
139	139	44	145	5.776926e+01	1.422307e+02	7.671958e-01	7.111537e-01	7.111537e-01	4
140	140	50	152	5.776926e+01	1.422307e+02	7.524752e-01	7.111537e-01	7.111537e-01	4
141	141	65	164	5.776926e+01	1.422307e+02	7.161572e-01	7.111537e-01	7.111537e-01	4
142	142	55	153	5.776926e+01	1.422307e+02	7.355769e-01	7.111537e-01	7.111537e-01	4
143	143	71	124	5.776926e+01	1.422307e+02	6.358974e-01	7.111537e-01	7.111537e-01	4
144	144	66	135	5.776926e+01	1.422307e+02	6.716418e-01	7.111537e-01	7.111537e-01	4
145	145	61	123	5.776926e+01	1.422307e+02	6.684783e-01	7.111537e-01	7.111537e-01	4
146	146	60	138	5.776926e+01	1.422307e+02	6.969697e-01	7.111537e-01	7.111537e-01	4
147	147	71	139	5.776926e+01	1.422307e+02	6.619048e-01	7.111537e-01	7.111537e-01	4
148	148	76	135	5.776926e+01	1.422307e+02	6.398104e-01	7.111537e-01	7.111537e-01	4
149	149	64	153	5.776926e+01	1.422307e+02	7.050691e-01	7.111537e-01	7.111537e-01	4
150	150	55	150	5.776926e+01	1.422307e+02	7.317073e-01	7.111537e-01	7.111537e-01	4
151	151	71	116	8.093648e+01	1.190635e+02	6.203209e-01	5.953176e-01	7.638026e-01	3
152	152	187	14	1.768278e+02	2.317220e+01	6.965174e-02	1.158610e-01	1.158610e-01	2
153	153	180	21	1.768278e+02	2.317220e+01	1.044776e-01	1.158610e-01	1.158610e-01	2
154	154	173	27	1.768278e+02	2.317220e+01	1.350000e-01	1.158610e-01	1.158610e-01	2
155	155	168	22	1.768278e+02	2.317220e+01	1.157895e-01	1.158610e-01	1.158610e-01	2
156	156	191	16	1.768278e+02	2.317220e+01	7.729469e-02	1.158610e-01	1.158610e-01	2
157	157	195	33	1.768278e+02	2.317220e+01	1.447368e-01	1.158610e-01	1.158610e-01	2
158	158	179	22	1.768278e+02	2.317220e+01	1.094527e-01	1.158610e-01	1.158610e-01	2
159	159	174	28	1.768278e+02	2.317220e+01	1.386139e-01	1.158610e-01	1.158610e-01	2
160	160	176	40	1.768278e+02	2.317220e+01	1.851852e-01	1.158610e-01	1.158610e-01	2
161	161	170	21	1.768278e+02	2.317220e+01	1.099476e-01	1.158610e-01	1.158610e-01	2
162	162	156	25	1.768278e+02	2.317220e+01	1.381215e-01	1.158610e-01	1.158610e-01	2
163	163	153	23	1.775318e+02	2.246820e+01	1.306818e-01	1.123410e-01	1.158610e-01	2
164	164	195	11	1.895035e+02	1.049649e+01	5.339806e-02	5.248246e-02	5.248246e-02	1
165	165	185	13	1.895035e+02	1.049649e+01	6.565657e-02	5.248246e-02	5.248246e-02	1
166	166	182	9	1.895035e+02	1.049649e+01	4.712042e-02	5.248246e-02	5.248246e-02	1
167	167	193	9	1.895035e+02	1.049649e+01	4.455446e-02	5.248246e-02	5.248246e-02	1
168	168	187	9	1.895035e+02	1.049649e+01	4.591837e-02	5.248246e-02	5.248246e-02	1
169	169	214	12	1.895035e+02	1.049649e+01	5.309735e-02	5.248246e-02	5.248246e-02	1
170	170	181	9	1.895035e+02	1.049649e+01	4.736842e-02	5.248246e-02	5.248246e-02	1
171	171	198	11	1.895035e+02	1.049649e+01	5.263158e-02	5.248246e-02	5.248246e-02	1
172	172	218	9	1.895035e+02	1.049649e+01	3.964758e-02	5.248246e-02	5.248246e-02	1
173	173	169	12	1.895035e+02	1.049649e+01	6.629834e-02	5.248246e-02	5.248246e-02	1
174	174	194	15	1.895035e+02	1.049649e+01	7.177033e-02	5.248246e-02	5.248246e-02	1
175	175	192	14	1.895035e+02	1.049649e+01	6.796117e-02	5.248246e-02	5.248246e-02	1
176	176	224	7	1.895035e+02	1.049649e+01	3.030303e-02	5.248246e-02	5.248246e-02	1
177	177	185	13	1.895035e+02	1.049649e+01	6.565657e-02	5.248246e-02	5.248246e-02	1
178	178	191	12	1.895035e+02	1.049649e+01	5.911330e-02	5.248246e-02	5.248246e-02	1
179	179	207	11	1.895035e+02	1.049649e+01	5.045872e-02	5.248246e-02	5.248246e-02	1
180	180	201	5	1.895035e+02	1.049649e+01	2.427184e-02	5.248246e-02	5.248246e-02	1
181	181	196	11	1.895035e+02	1.049649e+01	5.314010e-02	5.248246e-02	5.248246e-02	1
182	182	179	12	1.895035e+02	1.049649e+01	6.282723e-02	5.248246e-02	5.248246e-02	1
183	183	211	7	1.895035e+02	1.049649e+01	3.211009e-02	5.248246e-02	5.248246e-02	1
184	184	186	6	1.895035e+02	1.049649e+01	3.125000e-02	5.248246e-02	5.248246e-02	1
185	185	175	8	1.895035e+02	1.049649e+01	4.371585e-02	5.248246e-02	5.248246e-02	1
186	186	190	12	1.895035e+02	1.049649e+01	5.940594e-02	5.248246e-02	5.248246e-02	1
187	187	193	6	1.895035e+02	1.049649e+01	3.015075e-02	5.248246e-02	5.248246e-02	1
188	188	230	9	1.895035e+02	1.049649e+01	3.765690e-02	5.248246e-02	5.248246e-02	1
189	189	222	15	1.895035e+02	1.049649e+01	6.329114e-02	5.248246e-02	5.248246e-02	1
190	190	153	13	1.895035e+02	1.049649e+01	7.831325e-02	5.248246e-02	5.248246e-02	1
191	191	195	12	1.895035e+02	1.049649e+01	5.797101e-02	5.248246e-02	5.248246e-02	1
192	192	180	11	1.895035e+02	1.049649e+01	5.759162e-02	5.248246e-02	5.248246e-02	1
193	193	198	9	1.895035e+02	1.049649e+01	4.347826e-02	5.248246e-02	5.248246e-02	1
194	194	202	8	1.895035e+02	1.049649e+01	3.809524e-02	5.248246e-02	5.248246e-02	1
195	195	191	17	1.895035e+02	1.049649e+01	8.173077e-02	5.248246e-02	5.248246e-02	1
196	196	198	10	1.895035e+02	1.049649e+01	4.807692e-02	5.248246e-02	5.248246e-02	1
197	197	194	13	1.895035e+02	1.049649e+01	6.280193e-02	5.248246e-02	5.248246e-02	1
198	198	173	12	1.895035e+02	1.049649e+01	6.486486e-02	5.248246e-02	5.248246e-02	1
199	199	171	11	1.895035e+02	1.049649e+01	6.043956e-02	5.248246e-02	5.248246e-02	1
200	200	170	12	1.895035e+02	1.049649e+01	6.593407e-02	5.248246e-02	5.248246e-02	1
