# Supplementary material for: Cochaperones convey the energy of ATP hydrolysis for directional action of Hsp90
Source: Nat Commun. 2024 Jan 17;15:569. doi: 10.1038/s41467-024-44847-6 (PMC10794413; doi:10.1038/s41467-024-44847-6)
Supplement: Supplementary file 6 — Source Data [file 41467_2024_44847_MOESM6_ESM.zip › SourceData_Simulations/1_Simulations_0kT/sim_0kT_mol17of200.txt]

coordinates	103.76	103.38	231.76	103.38
time(s)	frame	Idon(a.u.)	Iacc(a.u.)	Idon ideal(a.u.)	Iacc ideal(a.u.)	FRET	FRET ideal (blurr)	FRET ideal	state sequence
1	1	168	29	1.758144e+02	2.418556e+01	1.472081e-01	1.209278e-01	1.209278e-01	1
2	2	169	33	1.758144e+02	2.418556e+01	1.633663e-01	1.209278e-01	1.209278e-01	1
3	3	209	24	1.758144e+02	2.418556e+01	1.030043e-01	1.209278e-01	1.209278e-01	1
4	4	182	23	1.758144e+02	2.418556e+01	1.121951e-01	1.209278e-01	1.209278e-01	1
5	5	167	42	1.758144e+02	2.418556e+01	2.009569e-01	1.209278e-01	1.209278e-01	1
6	6	194	18	1.758144e+02	2.418556e+01	8.490566e-02	1.209278e-01	1.209278e-01	1
7	7	175	20	1.758144e+02	2.418556e+01	1.025641e-01	1.209278e-01	1.209278e-01	1
8	8	163	23	1.758144e+02	2.418556e+01	1.236559e-01	1.209278e-01	1.209278e-01	1
9	9	152	21	1.758144e+02	2.418556e+01	1.213873e-01	1.209278e-01	1.209278e-01	1
10	10	146	22	1.758144e+02	2.418556e+01	1.309524e-01	1.209278e-01	1.209278e-01	1
11	11	180	27	1.758144e+02	2.418556e+01	1.304348e-01	1.209278e-01	1.209278e-01	1
12	12	159	21	1.758144e+02	2.418556e+01	1.166667e-01	1.209278e-01	1.209278e-01	1
13	13	117	105	1.061959e+02	9.380409e+01	4.729730e-01	4.690205e-01	8.063826e-01	3
14	14	121	78	1.260093e+02	7.399073e+01	3.919598e-01	3.699536e-01	1.539087e-01	2
15	15	167	31	1.692183e+02	3.078174e+01	1.565657e-01	1.539087e-01	1.539087e-01	2
16	16	143	45	1.430694e+02	5.693060e+01	2.393617e-01	2.846530e-01	1.539087e-01	2
17	17	162	49	1.411730e+02	5.882699e+01	2.322275e-01	2.941349e-01	1.539087e-01	2
18	18	169	28	1.692183e+02	3.078174e+01	1.421320e-01	1.539087e-01	1.539087e-01	2
19	19	155	26	1.737227e+02	2.627733e+01	1.436464e-01	1.313866e-01	1.209278e-01	1
20	20	195	25	1.758144e+02	2.418556e+01	1.136364e-01	1.209278e-01	1.209278e-01	1
21	21	159	26	1.758144e+02	2.418556e+01	1.405405e-01	1.209278e-01	1.209278e-01	1
22	22	154	19	1.758144e+02	2.418556e+01	1.098266e-01	1.209278e-01	1.209278e-01	1
23	23	170	26	1.758144e+02	2.418556e+01	1.326531e-01	1.209278e-01	1.209278e-01	1
24	24	160	27	1.758144e+02	2.418556e+01	1.443850e-01	1.209278e-01	1.209278e-01	1
25	25	173	23	1.758144e+02	2.418556e+01	1.173469e-01	1.209278e-01	1.209278e-01	1
26	26	206	19	1.758144e+02	2.418556e+01	8.444444e-02	1.209278e-01	1.209278e-01	1
27	27	180	25	1.758144e+02	2.418556e+01	1.219512e-01	1.209278e-01	1.209278e-01	1
28	28	188	24	1.758144e+02	2.418556e+01	1.132075e-01	1.209278e-01	1.209278e-01	1
29	29	197	26	1.758144e+02	2.418556e+01	1.165919e-01	1.209278e-01	1.209278e-01	1
30	30	168	29	1.707443e+02	2.925571e+01	1.472081e-01	1.462786e-01	1.209278e-01	1
31	31	42	176	3.842886e+01	1.615711e+02	8.073394e-01	8.078557e-01	8.063826e-01	3
32	32	29	177	2.490080e+01	1.750992e+02	8.592233e-01	8.754960e-01	8.754960e-01	4
33	33	26	160	2.490080e+01	1.750992e+02	8.602151e-01	8.754960e-01	8.754960e-01	4
34	34	23	186	2.490080e+01	1.750992e+02	8.899522e-01	8.754960e-01	8.754960e-01	4
35	35	29	174	2.490080e+01	1.750992e+02	8.571429e-01	8.754960e-01	8.754960e-01	4
36	36	28	169	2.490080e+01	1.750992e+02	8.578680e-01	8.754960e-01	8.754960e-01	4
37	37	22	173	2.490080e+01	1.750992e+02	8.871795e-01	8.754960e-01	8.754960e-01	4
38	38	37	181	2.490080e+01	1.750992e+02	8.302752e-01	8.754960e-01	8.754960e-01	4
39	39	20	171	2.490080e+01	1.750992e+02	8.952880e-01	8.754960e-01	8.754960e-01	4
40	40	24	178	2.490080e+01	1.750992e+02	8.811881e-01	8.754960e-01	8.754960e-01	4
41	41	24	161	2.490080e+01	1.750992e+02	8.702703e-01	8.754960e-01	8.754960e-01	4
42	42	24	179	2.490080e+01	1.750992e+02	8.817734e-01	8.754960e-01	8.754960e-01	4
43	43	28	185	2.490080e+01	1.750992e+02	8.685446e-01	8.754960e-01	8.754960e-01	4
44	44	27	190	2.490080e+01	1.750992e+02	8.755760e-01	8.754960e-01	8.754960e-01	4
45	45	20	169	2.490080e+01	1.750992e+02	8.941799e-01	8.754960e-01	8.754960e-01	4
46	46	25	178	2.490080e+01	1.750992e+02	8.768473e-01	8.754960e-01	8.754960e-01	4
47	47	29	190	2.490080e+01	1.750992e+02	8.675799e-01	8.754960e-01	8.754960e-01	4
48	48	28	164	2.490080e+01	1.750992e+02	8.541667e-01	8.754960e-01	8.754960e-01	4
49	49	23	168	2.490080e+01	1.750992e+02	8.795812e-01	8.754960e-01	8.754960e-01	4
50	50	24	185	2.490080e+01	1.750992e+02	8.851675e-01	8.754960e-01	8.754960e-01	4
51	51	18	177	2.490080e+01	1.750992e+02	9.076923e-01	8.754960e-01	8.754960e-01	4
52	52	32	193	2.490080e+01	1.750992e+02	8.577778e-01	8.754960e-01	8.754960e-01	4
53	53	19	182	2.490080e+01	1.750992e+02	9.054726e-01	8.754960e-01	8.754960e-01	4
54	54	17	193	2.490080e+01	1.750992e+02	9.190476e-01	8.754960e-01	8.754960e-01	4
55	55	29	184	2.490080e+01	1.750992e+02	8.638498e-01	8.754960e-01	8.754960e-01	4
56	56	20	183	2.490080e+01	1.750992e+02	9.014778e-01	8.754960e-01	8.754960e-01	4
57	57	23	171	2.490080e+01	1.750992e+02	8.814433e-01	8.754960e-01	8.754960e-01	4
58	58	19	193	2.490080e+01	1.750992e+02	9.103774e-01	8.754960e-01	8.754960e-01	4
59	59	22	180	2.490080e+01	1.750992e+02	8.910891e-01	8.754960e-01	8.754960e-01	4
60	60	33	169	2.490080e+01	1.750992e+02	8.366337e-01	8.754960e-01	8.754960e-01	4
61	61	18	192	2.490080e+01	1.750992e+02	9.142857e-01	8.754960e-01	8.754960e-01	4
62	62	23	187	2.490080e+01	1.750992e+02	8.904762e-01	8.754960e-01	8.754960e-01	4
63	63	34	186	2.490080e+01	1.750992e+02	8.454545e-01	8.754960e-01	8.754960e-01	4
64	64	19	176	2.490080e+01	1.750992e+02	9.025641e-01	8.754960e-01	8.754960e-01	4
65	65	22	164	2.490080e+01	1.750992e+02	8.817204e-01	8.754960e-01	8.754960e-01	4
66	66	153	58	1.417637e+02	5.823634e+01	2.748815e-01	2.911817e-01	1.209278e-01	1
67	67	192	25	1.758144e+02	2.418556e+01	1.152074e-01	1.209278e-01	1.209278e-01	1
68	68	185	18	1.758144e+02	2.418556e+01	8.866995e-02	1.209278e-01	1.209278e-01	1
69	69	163	23	1.758144e+02	2.418556e+01	1.236559e-01	1.209278e-01	1.209278e-01	1
70	70	158	20	1.758144e+02	2.418556e+01	1.123596e-01	1.209278e-01	1.209278e-01	1
71	71	171	14	1.758144e+02	2.418556e+01	7.567568e-02	1.209278e-01	1.209278e-01	1
72	72	160	26	1.758144e+02	2.418556e+01	1.397849e-01	1.209278e-01	1.209278e-01	1
73	73	60	154	5.484602e+01	1.451540e+02	7.196262e-01	7.257699e-01	8.754960e-01	4
74	74	27	201	2.490080e+01	1.750992e+02	8.815789e-01	8.754960e-01	8.754960e-01	4
75	75	15	176	2.490080e+01	1.750992e+02	9.214660e-01	8.754960e-01	8.754960e-01	4
76	76	25	181	2.490080e+01	1.750992e+02	8.786408e-01	8.754960e-01	8.754960e-01	4
77	77	26	188	2.490080e+01	1.750992e+02	8.785047e-01	8.754960e-01	8.754960e-01	4
78	78	28	175	2.490080e+01	1.750992e+02	8.620690e-01	8.754960e-01	8.754960e-01	4
79	79	32	170	2.490080e+01	1.750992e+02	8.415842e-01	8.754960e-01	8.754960e-01	4
80	80	20	166	2.490080e+01	1.750992e+02	8.924731e-01	8.754960e-01	8.754960e-01	4
81	81	26	166	2.490080e+01	1.750992e+02	8.645833e-01	8.754960e-01	8.754960e-01	4
82	82	31	181	2.490080e+01	1.750992e+02	8.537736e-01	8.754960e-01	8.754960e-01	4
83	83	36	178	2.490080e+01	1.750992e+02	8.317757e-01	8.754960e-01	8.754960e-01	4
84	84	26	162	2.490080e+01	1.750992e+02	8.617021e-01	8.754960e-01	8.754960e-01	4
85	85	27	200	2.490080e+01	1.750992e+02	8.810573e-01	8.754960e-01	8.754960e-01	4
86	86	27	172	2.490080e+01	1.750992e+02	8.643216e-01	8.754960e-01	8.754960e-01	4
87	87	24	173	2.490080e+01	1.750992e+02	8.781726e-01	8.754960e-01	8.754960e-01	4
88	88	22	171	2.490080e+01	1.750992e+02	8.860104e-01	8.754960e-01	8.754960e-01	4
89	89	24	180	2.490080e+01	1.750992e+02	8.823529e-01	8.754960e-01	8.754960e-01	4
90	90	24	174	2.490080e+01	1.750992e+02	8.787879e-01	8.754960e-01	8.754960e-01	4
91	91	26	177	2.490080e+01	1.750992e+02	8.719212e-01	8.754960e-01	8.754960e-01	4
92	92	17	169	2.490080e+01	1.750992e+02	9.086022e-01	8.754960e-01	8.754960e-01	4
93	93	30	191	2.490080e+01	1.750992e+02	8.642534e-01	8.754960e-01	8.754960e-01	4
94	94	34	149	2.490080e+01	1.750992e+02	8.142077e-01	8.754960e-01	8.754960e-01	4
95	95	23	193	2.490080e+01	1.750992e+02	8.935185e-01	8.754960e-01	8.754960e-01	4
96	96	28	172	2.490080e+01	1.750992e+02	8.600000e-01	8.754960e-01	8.754960e-01	4
97	97	31	199	2.490080e+01	1.750992e+02	8.652174e-01	8.754960e-01	8.754960e-01	4
98	98	25	196	2.490080e+01	1.750992e+02	8.868778e-01	8.754960e-01	8.754960e-01	4
99	99	22	170	2.490080e+01	1.750992e+02	8.854167e-01	8.754960e-01	8.754960e-01	4
100	100	37	170	2.490080e+01	1.750992e+02	8.212560e-01	8.754960e-01	8.754960e-01	4
101	101	28	167	2.490080e+01	1.750992e+02	8.564103e-01	8.754960e-01	8.754960e-01	4
102	102	14	161	2.490080e+01	1.750992e+02	9.200000e-01	8.754960e-01	8.754960e-01	4
103	103	30	168	2.490080e+01	1.750992e+02	8.484848e-01	8.754960e-01	8.754960e-01	4
104	104	22	159	2.490080e+01	1.750992e+02	8.784530e-01	8.754960e-01	8.754960e-01	4
105	105	26	168	2.490080e+01	1.750992e+02	8.659794e-01	8.754960e-01	8.754960e-01	4
106	106	21	196	2.490080e+01	1.750992e+02	9.032258e-01	8.754960e-01	8.754960e-01	4
107	107	20	174	2.490080e+01	1.750992e+02	8.969072e-01	8.754960e-01	8.754960e-01	4
108	108	28	180	2.490080e+01	1.750992e+02	8.653846e-01	8.754960e-01	8.754960e-01	4
109	109	26	186	2.490080e+01	1.750992e+02	8.773585e-01	8.754960e-01	8.754960e-01	4
110	110	18	168	2.490080e+01	1.750992e+02	9.032258e-01	8.754960e-01	8.754960e-01	4
111	111	23	178	2.490080e+01	1.750992e+02	8.855721e-01	8.754960e-01	8.754960e-01	4
112	112	30	190	2.490080e+01	1.750992e+02	8.636364e-01	8.754960e-01	8.754960e-01	4
113	113	20	153	2.490080e+01	1.750992e+02	8.843931e-01	8.754960e-01	8.754960e-01	4
114	114	29	167	2.490080e+01	1.750992e+02	8.520408e-01	8.754960e-01	8.754960e-01	4
115	115	24	167	2.490080e+01	1.750992e+02	8.743455e-01	8.754960e-01	8.754960e-01	4
116	116	24	177	2.490080e+01	1.750992e+02	8.805970e-01	8.754960e-01	8.754960e-01	4
117	117	29	171	2.490080e+01	1.750992e+02	8.550000e-01	8.754960e-01	8.754960e-01	4
118	118	15	157	2.490080e+01	1.750992e+02	9.127907e-01	8.754960e-01	8.754960e-01	4
119	119	20	153	2.490080e+01	1.750992e+02	8.843931e-01	8.754960e-01	8.754960e-01	4
120	120	25	166	2.490080e+01	1.750992e+02	8.691099e-01	8.754960e-01	8.754960e-01	4
121	121	29	168	2.490080e+01	1.750992e+02	8.527919e-01	8.754960e-01	8.754960e-01	4
122	122	29	170	2.490080e+01	1.750992e+02	8.542714e-01	8.754960e-01	8.754960e-01	4
123	123	21	184	2.490080e+01	1.750992e+02	8.975610e-01	8.754960e-01	8.754960e-01	4
124	124	25	188	2.490080e+01	1.750992e+02	8.826291e-01	8.754960e-01	8.754960e-01	4
125	125	26	156	2.490080e+01	1.750992e+02	8.571429e-01	8.754960e-01	8.754960e-01	4
126	126	29	191	2.490080e+01	1.750992e+02	8.681818e-01	8.754960e-01	8.754960e-01	4
127	127	26	181	2.490080e+01	1.750992e+02	8.743961e-01	8.754960e-01	8.754960e-01	4
128	128	22	173	2.490080e+01	1.750992e+02	8.871795e-01	8.754960e-01	8.754960e-01	4
129	129	27	191	2.490080e+01	1.750992e+02	8.761468e-01	8.754960e-01	8.754960e-01	4
130	130	20	176	2.490080e+01	1.750992e+02	8.979592e-01	8.754960e-01	8.754960e-01	4
131	131	15	186	2.490080e+01	1.750992e+02	9.253731e-01	8.754960e-01	8.754960e-01	4
132	132	29	171	2.490080e+01	1.750992e+02	8.550000e-01	8.754960e-01	8.754960e-01	4
133	133	26	178	2.490080e+01	1.750992e+02	8.725490e-01	8.754960e-01	8.754960e-01	4
134	134	39	188	2.490080e+01	1.750992e+02	8.281938e-01	8.754960e-01	8.754960e-01	4
135	135	25	166	2.490080e+01	1.750992e+02	8.691099e-01	8.754960e-01	8.754960e-01	4
136	136	19	162	2.490080e+01	1.750992e+02	8.950276e-01	8.754960e-01	8.754960e-01	4
137	137	24	194	2.490080e+01	1.750992e+02	8.899083e-01	8.754960e-01	8.754960e-01	4
138	138	29	173	2.490080e+01	1.750992e+02	8.564356e-01	8.754960e-01	8.754960e-01	4
139	139	21	188	2.490080e+01	1.750992e+02	8.995215e-01	8.754960e-01	8.754960e-01	4
140	140	25	176	2.490080e+01	1.750992e+02	8.756219e-01	8.754960e-01	8.754960e-01	4
141	141	28	164	2.490080e+01	1.750992e+02	8.541667e-01	8.754960e-01	8.754960e-01	4
142	142	18	167	2.490080e+01	1.750992e+02	9.027027e-01	8.754960e-01	8.754960e-01	4
143	143	22	191	2.490080e+01	1.750992e+02	8.967136e-01	8.754960e-01	8.754960e-01	4
144	144	24	157	2.490080e+01	1.750992e+02	8.674033e-01	8.754960e-01	8.754960e-01	4
145	145	28	193	2.490080e+01	1.750992e+02	8.733032e-01	8.754960e-01	8.754960e-01	4
146	146	22	179	2.490080e+01	1.750992e+02	8.905473e-01	8.754960e-01	8.754960e-01	4
147	147	22	190	2.490080e+01	1.750992e+02	8.962264e-01	8.754960e-01	8.754960e-01	4
148	148	23	164	2.490080e+01	1.750992e+02	8.770053e-01	8.754960e-01	8.754960e-01	4
149	149	18	208	2.490080e+01	1.750992e+02	9.203540e-01	8.754960e-01	8.754960e-01	4
150	150	23	185	2.490080e+01	1.750992e+02	8.894231e-01	8.754960e-01	8.754960e-01	4
151	151	34	193	2.490080e+01	1.750992e+02	8.502203e-01	8.754960e-01	8.754960e-01	4
152	152	21	164	2.490080e+01	1.750992e+02	8.864865e-01	8.754960e-01	8.754960e-01	4
153	153	24	175	2.490080e+01	1.750992e+02	8.793970e-01	8.754960e-01	8.754960e-01	4
154	154	22	180	2.490080e+01	1.750992e+02	8.910891e-01	8.754960e-01	8.754960e-01	4
155	155	18	185	2.490080e+01	1.750992e+02	9.113300e-01	8.754960e-01	8.754960e-01	4
156	156	34	155	2.490080e+01	1.750992e+02	8.201058e-01	8.754960e-01	8.754960e-01	4
157	157	39	163	2.490080e+01	1.750992e+02	8.069307e-01	8.754960e-01	8.754960e-01	4
158	158	24	159	2.490080e+01	1.750992e+02	8.688525e-01	8.754960e-01	8.754960e-01	4
159	159	29	188	2.490080e+01	1.750992e+02	8.663594e-01	8.754960e-01	8.754960e-01	4
160	160	24	177	2.490080e+01	1.750992e+02	8.805970e-01	8.754960e-01	8.754960e-01	4
161	161	30	182	2.490080e+01	1.750992e+02	8.584906e-01	8.754960e-01	8.754960e-01	4
162	162	20	182	2.490080e+01	1.750992e+02	9.009901e-01	8.754960e-01	8.754960e-01	4
163	163	24	181	2.490080e+01	1.750992e+02	8.829268e-01	8.754960e-01	8.754960e-01	4
164	164	30	164	2.490080e+01	1.750992e+02	8.453608e-01	8.754960e-01	8.754960e-01	4
165	165	21	186	2.490080e+01	1.750992e+02	8.985507e-01	8.754960e-01	8.754960e-01	4
166	166	24	185	2.490080e+01	1.750992e+02	8.851675e-01	8.754960e-01	8.754960e-01	4
167	167	22	178	2.490080e+01	1.750992e+02	8.900000e-01	8.754960e-01	8.754960e-01	4
168	168	27	175	2.490080e+01	1.750992e+02	8.663366e-01	8.754960e-01	8.754960e-01	4
169	169	24	192	2.490080e+01	1.750992e+02	8.888889e-01	8.754960e-01	8.754960e-01	4
170	170	21	173	2.490080e+01	1.750992e+02	8.917526e-01	8.754960e-01	8.754960e-01	4
171	171	22	161	2.490080e+01	1.750992e+02	8.797814e-01	8.754960e-01	8.754960e-01	4
172	172	27	194	2.490080e+01	1.750992e+02	8.778281e-01	8.754960e-01	8.754960e-01	4
173	173	20	194	2.490080e+01	1.750992e+02	9.065421e-01	8.754960e-01	8.754960e-01	4
174	174	28	161	2.490080e+01	1.750992e+02	8.518519e-01	8.754960e-01	8.754960e-01	4
175	175	35	184	2.490080e+01	1.750992e+02	8.401826e-01	8.754960e-01	8.754960e-01	4
176	176	29	195	2.490080e+01	1.750992e+02	8.705357e-01	8.754960e-01	8.754960e-01	4
177	177	21	173	2.490080e+01	1.750992e+02	8.917526e-01	8.754960e-01	8.754960e-01	4
178	178	28	166	2.490080e+01	1.750992e+02	8.556701e-01	8.754960e-01	8.754960e-01	4
179	179	19	185	2.490080e+01	1.750992e+02	9.068627e-01	8.754960e-01	8.754960e-01	4
180	180	20	191	2.490080e+01	1.750992e+02	9.052133e-01	8.754960e-01	8.754960e-01	4
181	181	36	149	3.923959e+01	1.607604e+02	8.054054e-01	8.038021e-01	8.754960e-01	4
182	182	194	15	1.758144e+02	2.418556e+01	7.177033e-02	1.209278e-01	1.209278e-01	1
183	183	170	23	1.758144e+02	2.418556e+01	1.191710e-01	1.209278e-01	1.209278e-01	1
184	184	185	19	1.758144e+02	2.418556e+01	9.313725e-02	1.209278e-01	1.209278e-01	1
185	185	194	23	1.758144e+02	2.418556e+01	1.059908e-01	1.209278e-01	1.209278e-01	1
186	186	178	26	1.758144e+02	2.418556e+01	1.274510e-01	1.209278e-01	1.209278e-01	1
187	187	192	20	1.758144e+02	2.418556e+01	9.433962e-02	1.209278e-01	1.209278e-01	1
188	188	170	19	1.758144e+02	2.418556e+01	1.005291e-01	1.209278e-01	1.209278e-01	1
189	189	164	27	1.758144e+02	2.418556e+01	1.413613e-01	1.209278e-01	1.209278e-01	1
190	190	160	20	1.758144e+02	2.418556e+01	1.111111e-01	1.209278e-01	1.209278e-01	1
191	191	168	29	1.758144e+02	2.418556e+01	1.472081e-01	1.209278e-01	1.209278e-01	1
192	192	174	16	1.758144e+02	2.418556e+01	8.421053e-02	1.209278e-01	1.209278e-01	1
193	193	204	30	1.758144e+02	2.418556e+01	1.282051e-01	1.209278e-01	1.209278e-01	1
194	194	193	20	1.758144e+02	2.418556e+01	9.389671e-02	1.209278e-01	1.209278e-01	1
195	195	189	24	1.758144e+02	2.418556e+01	1.126761e-01	1.209278e-01	1.209278e-01	1
196	196	173	26	1.758144e+02	2.418556e+01	1.306533e-01	1.209278e-01	1.209278e-01	1
197	197	154	23	1.758144e+02	2.418556e+01	1.299435e-01	1.209278e-01	1.209278e-01	1
198	198	176	21	1.758144e+02	2.418556e+01	1.065990e-01	1.209278e-01	1.209278e-01	1
199	199	190	22	1.758144e+02	2.418556e+01	1.037736e-01	1.209278e-01	1.209278e-01	1
200	200	198	29	1.758144e+02	2.418556e+01	1.277533e-01	1.209278e-01	1.209278e-01	1
