# Supplementary material for: Cochaperones convey the energy of ATP hydrolysis for directional action of Hsp90
Source: Nat Commun. 2024 Jan 17;15:569. doi: 10.1038/s41467-024-44847-6 (PMC10794413; doi:10.1038/s41467-024-44847-6)
Supplement: Supplementary file 6 — Source Data [file 41467_2024_44847_MOESM6_ESM.zip › SourceData_Simulations/1_Simulations_0kT/sim_0kT_mol180of200.txt]

coordinates	53.81	207.70	181.81	207.70
time(s)	frame	Idon(a.u.)	Iacc(a.u.)	Idon ideal(a.u.)	Iacc ideal(a.u.)	FRET	FRET ideal (blurr)	FRET ideal	state sequence
1	1	31	174	3.384802e+01	1.661520e+02	8.487805e-01	8.307599e-01	8.307599e-01	4
2	2	29	177	3.384802e+01	1.661520e+02	8.592233e-01	8.307599e-01	8.307599e-01	4
3	3	43	173	3.384802e+01	1.661520e+02	8.009259e-01	8.307599e-01	8.307599e-01	4
4	4	31	152	3.384802e+01	1.661520e+02	8.306011e-01	8.307599e-01	8.307599e-01	4
5	5	46	177	3.384802e+01	1.661520e+02	7.937220e-01	8.307599e-01	8.307599e-01	4
6	6	27	172	3.384802e+01	1.661520e+02	8.643216e-01	8.307599e-01	8.307599e-01	4
7	7	29	153	3.384802e+01	1.661520e+02	8.406593e-01	8.307599e-01	8.307599e-01	4
8	8	36	178	3.384802e+01	1.661520e+02	8.317757e-01	8.307599e-01	8.307599e-01	4
9	9	39	171	3.384802e+01	1.661520e+02	8.142857e-01	8.307599e-01	8.307599e-01	4
10	10	27	183	3.384802e+01	1.661520e+02	8.714286e-01	8.307599e-01	8.307599e-01	4
11	11	28	171	3.384802e+01	1.661520e+02	8.592965e-01	8.307599e-01	8.307599e-01	4
12	12	38	168	3.384802e+01	1.661520e+02	8.155340e-01	8.307599e-01	8.307599e-01	4
13	13	28	161	3.384802e+01	1.661520e+02	8.518519e-01	8.307599e-01	8.307599e-01	4
14	14	30	162	3.384802e+01	1.661520e+02	8.437500e-01	8.307599e-01	8.307599e-01	4
15	15	27	140	3.384802e+01	1.661520e+02	8.383234e-01	8.307599e-01	8.307599e-01	4
16	16	40	149	3.384802e+01	1.661520e+02	7.883598e-01	8.307599e-01	8.307599e-01	4
17	17	39	158	3.384802e+01	1.661520e+02	8.020305e-01	8.307599e-01	8.307599e-01	4
18	18	38	170	3.384802e+01	1.661520e+02	8.173077e-01	8.307599e-01	8.307599e-01	4
19	19	43	153	3.384802e+01	1.661520e+02	7.806122e-01	8.307599e-01	8.307599e-01	4
20	20	38	166	3.384802e+01	1.661520e+02	8.137255e-01	8.307599e-01	8.307599e-01	4
21	21	32	165	3.384802e+01	1.661520e+02	8.375635e-01	8.307599e-01	8.307599e-01	4
22	22	36	164	3.384802e+01	1.661520e+02	8.200000e-01	8.307599e-01	8.307599e-01	4
23	23	29	160	3.384802e+01	1.661520e+02	8.465608e-01	8.307599e-01	8.307599e-01	4
24	24	30	162	3.384802e+01	1.661520e+02	8.437500e-01	8.307599e-01	8.307599e-01	4
25	25	46	185	3.384802e+01	1.661520e+02	8.008658e-01	8.307599e-01	8.307599e-01	4
26	26	38	153	3.384802e+01	1.661520e+02	8.010471e-01	8.307599e-01	8.307599e-01	4
27	27	37	159	3.384802e+01	1.661520e+02	8.112245e-01	8.307599e-01	8.307599e-01	4
28	28	24	175	3.384802e+01	1.661520e+02	8.793970e-01	8.307599e-01	8.307599e-01	4
29	29	41	145	3.384802e+01	1.661520e+02	7.795699e-01	8.307599e-01	8.307599e-01	4
30	30	42	168	3.384802e+01	1.661520e+02	8.000000e-01	8.307599e-01	8.307599e-01	4
31	31	38	169	3.384802e+01	1.661520e+02	8.164251e-01	8.307599e-01	8.307599e-01	4
32	32	35	154	3.459020e+01	1.654098e+02	8.148148e-01	8.270490e-01	8.307599e-01	4
33	33	69	127	6.826284e+01	1.317372e+02	6.479592e-01	6.586858e-01	8.148053e-01	3
34	34	173	33	1.683094e+02	3.169064e+01	1.601942e-01	1.584532e-01	9.802575e-02	2
35	35	188	16	1.803949e+02	1.960515e+01	7.843137e-02	9.802575e-02	9.802575e-02	2
36	36	154	17	1.803949e+02	1.960515e+01	9.941520e-02	9.802575e-02	9.802575e-02	2
37	37	175	18	1.803949e+02	1.960515e+01	9.326425e-02	9.802575e-02	9.802575e-02	2
38	38	168	20	1.803949e+02	1.960515e+01	1.063830e-01	9.802575e-02	9.802575e-02	2
39	39	203	15	1.803949e+02	1.960515e+01	6.880734e-02	9.802575e-02	9.802575e-02	2
40	40	173	13	1.803949e+02	1.960515e+01	6.989247e-02	9.802575e-02	9.802575e-02	2
41	41	168	13	1.803949e+02	1.960515e+01	7.182320e-02	9.802575e-02	9.802575e-02	2
42	42	191	25	1.803949e+02	1.960515e+01	1.157407e-01	9.802575e-02	9.802575e-02	2
43	43	178	17	1.798260e+02	2.017400e+01	8.717949e-02	1.008700e-01	1.020770e-01	1
44	44	130	14	1.795846e+02	2.041540e+01	9.722222e-02	1.020770e-01	1.020770e-01	1
45	45	160	17	1.795846e+02	2.041540e+01	9.604520e-02	1.020770e-01	1.020770e-01	1
46	46	172	12	1.795846e+02	2.041540e+01	6.521739e-02	1.020770e-01	1.020770e-01	1
47	47	185	24	1.795846e+02	2.041540e+01	1.148325e-01	1.020770e-01	1.020770e-01	1
48	48	194	23	1.795846e+02	2.041540e+01	1.059908e-01	1.020770e-01	1.020770e-01	1
49	49	174	16	1.795846e+02	2.041540e+01	8.421053e-02	1.020770e-01	1.020770e-01	1
50	50	180	39	1.596045e+02	4.039548e+01	1.780822e-01	2.019774e-01	9.802575e-02	2
51	51	33	159	3.703894e+01	1.629611e+02	8.281250e-01	8.148053e-01	8.148053e-01	3
52	52	162	30	1.749116e+02	2.508836e+01	1.562500e-01	1.254418e-01	1.020770e-01	1
53	53	181	14	1.795846e+02	2.041540e+01	7.179487e-02	1.020770e-01	1.020770e-01	1
54	54	161	22	1.795846e+02	2.041540e+01	1.202186e-01	1.020770e-01	1.020770e-01	1
55	55	172	18	1.795846e+02	2.041540e+01	9.473684e-02	1.020770e-01	1.020770e-01	1
56	56	190	23	1.795846e+02	2.041540e+01	1.079812e-01	1.020770e-01	1.020770e-01	1
57	57	197	26	1.795846e+02	2.041540e+01	1.165919e-01	1.020770e-01	1.020770e-01	1
58	58	101	117	1.010680e+02	9.893198e+01	5.366972e-01	4.946599e-01	8.307599e-01	4
59	59	27	152	3.384802e+01	1.661520e+02	8.491620e-01	8.307599e-01	8.307599e-01	4
60	60	28	180	3.384802e+01	1.661520e+02	8.653846e-01	8.307599e-01	8.307599e-01	4
61	61	39	159	3.384802e+01	1.661520e+02	8.030303e-01	8.307599e-01	8.307599e-01	4
62	62	29	164	3.384802e+01	1.661520e+02	8.497409e-01	8.307599e-01	8.307599e-01	4
63	63	37	144	3.384802e+01	1.661520e+02	7.955801e-01	8.307599e-01	8.307599e-01	4
64	64	37	174	3.384802e+01	1.661520e+02	8.246445e-01	8.307599e-01	8.307599e-01	4
65	65	34	150	3.384802e+01	1.661520e+02	8.152174e-01	8.307599e-01	8.307599e-01	4
66	66	37	148	3.384802e+01	1.661520e+02	8.000000e-01	8.307599e-01	8.307599e-01	4
67	67	27	158	3.384802e+01	1.661520e+02	8.540541e-01	8.307599e-01	8.307599e-01	4
68	68	33	175	3.384802e+01	1.661520e+02	8.413462e-01	8.307599e-01	8.307599e-01	4
69	69	37	163	3.384802e+01	1.661520e+02	8.150000e-01	8.307599e-01	8.307599e-01	4
70	70	33	164	3.384802e+01	1.661520e+02	8.324873e-01	8.307599e-01	8.307599e-01	4
71	71	27	180	3.384802e+01	1.661520e+02	8.695652e-01	8.307599e-01	8.307599e-01	4
72	72	37	183	3.384802e+01	1.661520e+02	8.318182e-01	8.307599e-01	8.307599e-01	4
73	73	34	153	3.384802e+01	1.661520e+02	8.181818e-01	8.307599e-01	8.307599e-01	4
74	74	27	144	3.384802e+01	1.661520e+02	8.421053e-01	8.307599e-01	8.307599e-01	4
75	75	24	180	3.384802e+01	1.661520e+02	8.823529e-01	8.307599e-01	8.307599e-01	4
76	76	40	176	3.384802e+01	1.661520e+02	8.148148e-01	8.307599e-01	8.307599e-01	4
77	77	47	170	3.384802e+01	1.661520e+02	7.834101e-01	8.307599e-01	8.307599e-01	4
78	78	35	166	3.384802e+01	1.661520e+02	8.258706e-01	8.307599e-01	8.307599e-01	4
79	79	30	143	3.384802e+01	1.661520e+02	8.265896e-01	8.307599e-01	8.307599e-01	4
80	80	32	142	3.384802e+01	1.661520e+02	8.160920e-01	8.307599e-01	8.307599e-01	4
81	81	34	172	3.384802e+01	1.661520e+02	8.349515e-01	8.307599e-01	8.307599e-01	4
82	82	34	171	3.384802e+01	1.661520e+02	8.341463e-01	8.307599e-01	8.307599e-01	4
83	83	27	168	3.384802e+01	1.661520e+02	8.615385e-01	8.307599e-01	8.307599e-01	4
84	84	26	196	3.384802e+01	1.661520e+02	8.828829e-01	8.307599e-01	8.307599e-01	4
85	85	40	158	3.384802e+01	1.661520e+02	7.979798e-01	8.307599e-01	8.307599e-01	4
86	86	28	160	3.384802e+01	1.661520e+02	8.510638e-01	8.307599e-01	8.307599e-01	4
87	87	38	152	3.384802e+01	1.661520e+02	8.000000e-01	8.307599e-01	8.307599e-01	4
88	88	30	169	3.384802e+01	1.661520e+02	8.492462e-01	8.307599e-01	8.307599e-01	4
89	89	40	182	3.384802e+01	1.661520e+02	8.198198e-01	8.307599e-01	8.307599e-01	4
90	90	27	171	3.384802e+01	1.661520e+02	8.636364e-01	8.307599e-01	8.307599e-01	4
91	91	39	183	3.384802e+01	1.661520e+02	8.243243e-01	8.307599e-01	8.307599e-01	4
92	92	29	154	3.384802e+01	1.661520e+02	8.415301e-01	8.307599e-01	8.307599e-01	4
93	93	34	164	3.384802e+01	1.661520e+02	8.282828e-01	8.307599e-01	8.307599e-01	4
94	94	26	176	3.384802e+01	1.661520e+02	8.712871e-01	8.307599e-01	8.307599e-01	4
95	95	29	148	3.384802e+01	1.661520e+02	8.361582e-01	8.307599e-01	8.307599e-01	4
96	96	37	138	3.384802e+01	1.661520e+02	7.885714e-01	8.307599e-01	8.307599e-01	4
97	97	23	170	3.384802e+01	1.661520e+02	8.808290e-01	8.307599e-01	8.307599e-01	4
98	98	40	159	3.384802e+01	1.661520e+02	7.989950e-01	8.307599e-01	8.307599e-01	4
99	99	47	154	3.384802e+01	1.661520e+02	7.661692e-01	8.307599e-01	8.307599e-01	4
100	100	34	149	3.384802e+01	1.661520e+02	8.142077e-01	8.307599e-01	8.307599e-01	4
101	101	34	159	3.384802e+01	1.661520e+02	8.238342e-01	8.307599e-01	8.307599e-01	4
102	102	25	174	3.384802e+01	1.661520e+02	8.743719e-01	8.307599e-01	8.307599e-01	4
103	103	35	171	3.384802e+01	1.661520e+02	8.300971e-01	8.307599e-01	8.307599e-01	4
104	104	36	171	3.384802e+01	1.661520e+02	8.260870e-01	8.307599e-01	8.307599e-01	4
105	105	23	154	3.384802e+01	1.661520e+02	8.700565e-01	8.307599e-01	8.307599e-01	4
106	106	28	169	3.384802e+01	1.661520e+02	8.578680e-01	8.307599e-01	8.307599e-01	4
107	107	36	156	3.384802e+01	1.661520e+02	8.125000e-01	8.307599e-01	8.307599e-01	4
108	108	32	141	3.384802e+01	1.661520e+02	8.150289e-01	8.307599e-01	8.307599e-01	4
109	109	38	144	3.384802e+01	1.661520e+02	7.912088e-01	8.307599e-01	8.307599e-01	4
110	110	38	170	3.384802e+01	1.661520e+02	8.173077e-01	8.307599e-01	8.307599e-01	4
111	111	28	165	3.384802e+01	1.661520e+02	8.549223e-01	8.307599e-01	8.307599e-01	4
112	112	33	179	3.384802e+01	1.661520e+02	8.443396e-01	8.307599e-01	8.307599e-01	4
113	113	36	159	3.384802e+01	1.661520e+02	8.153846e-01	8.307599e-01	8.307599e-01	4
114	114	28	175	3.384802e+01	1.661520e+02	8.620690e-01	8.307599e-01	8.307599e-01	4
115	115	36	163	3.597578e+01	1.640242e+02	8.190955e-01	8.201211e-01	8.148053e-01	3
116	116	37	167	3.703894e+01	1.629611e+02	8.186275e-01	8.148053e-01	8.148053e-01	3
117	117	39	162	3.617582e+01	1.638242e+02	8.059701e-01	8.191209e-01	8.148053e-01	3
118	118	32	146	3.384802e+01	1.661520e+02	8.202247e-01	8.307599e-01	8.307599e-01	4
119	119	41	170	3.384802e+01	1.661520e+02	8.056872e-01	8.307599e-01	8.307599e-01	4
120	120	31	161	3.384802e+01	1.661520e+02	8.385417e-01	8.307599e-01	8.307599e-01	4
121	121	26	158	3.384802e+01	1.661520e+02	8.586957e-01	8.307599e-01	8.307599e-01	4
122	122	42	161	3.384802e+01	1.661520e+02	7.931034e-01	8.307599e-01	8.307599e-01	4
123	123	27	160	3.384802e+01	1.661520e+02	8.556150e-01	8.307599e-01	8.307599e-01	4
124	124	32	182	3.384802e+01	1.661520e+02	8.504673e-01	8.307599e-01	8.307599e-01	4
125	125	41	157	3.384802e+01	1.661520e+02	7.929293e-01	8.307599e-01	8.307599e-01	4
126	126	28	146	3.384802e+01	1.661520e+02	8.390805e-01	8.307599e-01	8.307599e-01	4
127	127	39	196	3.384802e+01	1.661520e+02	8.340426e-01	8.307599e-01	8.307599e-01	4
128	128	36	138	3.384802e+01	1.661520e+02	7.931034e-01	8.307599e-01	8.307599e-01	4
129	129	38	158	3.384802e+01	1.661520e+02	8.061224e-01	8.307599e-01	8.307599e-01	4
130	130	34	144	3.384802e+01	1.661520e+02	8.089888e-01	8.307599e-01	8.307599e-01	4
131	131	22	160	3.384802e+01	1.661520e+02	8.791209e-01	8.307599e-01	8.307599e-01	4
132	132	35	168	3.384802e+01	1.661520e+02	8.275862e-01	8.307599e-01	8.307599e-01	4
133	133	34	175	3.384802e+01	1.661520e+02	8.373206e-01	8.307599e-01	8.307599e-01	4
134	134	36	139	3.384802e+01	1.661520e+02	7.942857e-01	8.307599e-01	8.307599e-01	4
135	135	30	182	3.384802e+01	1.661520e+02	8.584906e-01	8.307599e-01	8.307599e-01	4
136	136	34	188	3.384802e+01	1.661520e+02	8.468468e-01	8.307599e-01	8.307599e-01	4
137	137	56	139	3.384802e+01	1.661520e+02	7.128205e-01	8.307599e-01	8.307599e-01	4
138	138	37	173	3.384802e+01	1.661520e+02	8.238095e-01	8.307599e-01	8.307599e-01	4
139	139	36	147	3.384802e+01	1.661520e+02	8.032787e-01	8.307599e-01	8.307599e-01	4
140	140	29	163	3.384802e+01	1.661520e+02	8.489583e-01	8.307599e-01	8.307599e-01	4
141	141	46	160	3.384802e+01	1.661520e+02	7.766990e-01	8.307599e-01	8.307599e-01	4
142	142	27	173	3.384802e+01	1.661520e+02	8.650000e-01	8.307599e-01	8.307599e-01	4
143	143	35	156	3.384802e+01	1.661520e+02	8.167539e-01	8.307599e-01	8.307599e-01	4
144	144	35	166	3.384802e+01	1.661520e+02	8.258706e-01	8.307599e-01	8.307599e-01	4
145	145	32	160	3.384802e+01	1.661520e+02	8.333333e-01	8.307599e-01	8.307599e-01	4
146	146	38	173	3.384802e+01	1.661520e+02	8.199052e-01	8.307599e-01	8.307599e-01	4
147	147	40	162	3.384802e+01	1.661520e+02	8.019802e-01	8.307599e-01	8.307599e-01	4
148	148	35	162	3.384802e+01	1.661520e+02	8.223350e-01	8.307599e-01	8.307599e-01	4
149	149	36	179	3.384802e+01	1.661520e+02	8.325581e-01	8.307599e-01	8.307599e-01	4
150	150	34	175	3.850309e+01	1.614969e+02	8.373206e-01	8.074845e-01	8.307599e-01	4
151	151	183	15	1.795846e+02	2.041540e+01	7.575758e-02	1.020770e-01	1.020770e-01	1
152	152	178	27	1.795846e+02	2.041540e+01	1.317073e-01	1.020770e-01	1.020770e-01	1
153	153	188	15	1.795846e+02	2.041540e+01	7.389163e-02	1.020770e-01	1.020770e-01	1
154	154	178	29	1.795846e+02	2.041540e+01	1.400966e-01	1.020770e-01	1.020770e-01	1
155	155	184	19	1.795846e+02	2.041540e+01	9.359606e-02	1.020770e-01	1.020770e-01	1
156	156	165	20	1.795846e+02	2.041540e+01	1.081081e-01	1.020770e-01	1.020770e-01	1
157	157	159	25	1.795846e+02	2.041540e+01	1.358696e-01	1.020770e-01	1.020770e-01	1
158	158	181	19	1.795846e+02	2.041540e+01	9.500000e-02	1.020770e-01	1.020770e-01	1
159	159	187	18	1.795846e+02	2.041540e+01	8.780488e-02	1.020770e-01	1.020770e-01	1
160	160	189	14	1.795846e+02	2.041540e+01	6.896552e-02	1.020770e-01	1.020770e-01	1
161	161	195	18	1.795846e+02	2.041540e+01	8.450704e-02	1.020770e-01	1.020770e-01	1
162	162	176	17	1.795846e+02	2.041540e+01	8.808290e-02	1.020770e-01	1.020770e-01	1
163	163	170	21	1.795846e+02	2.041540e+01	1.099476e-01	1.020770e-01	1.020770e-01	1
164	164	194	19	1.795846e+02	2.041540e+01	8.920188e-02	1.020770e-01	1.020770e-01	1
165	165	170	18	1.795846e+02	2.041540e+01	9.574468e-02	1.020770e-01	1.020770e-01	1
166	166	177	28	1.795846e+02	2.041540e+01	1.365854e-01	1.020770e-01	1.020770e-01	1
167	167	185	20	1.795846e+02	2.041540e+01	9.756098e-02	1.020770e-01	1.020770e-01	1
168	168	180	27	1.795846e+02	2.041540e+01	1.304348e-01	1.020770e-01	1.020770e-01	1
169	169	195	28	1.795846e+02	2.041540e+01	1.255605e-01	1.020770e-01	1.020770e-01	1
170	170	182	17	1.795846e+02	2.041540e+01	8.542714e-02	1.020770e-01	1.020770e-01	1
171	171	207	19	1.795846e+02	2.041540e+01	8.407080e-02	1.020770e-01	1.020770e-01	1
172	172	170	21	1.795846e+02	2.041540e+01	1.099476e-01	1.020770e-01	1.020770e-01	1
173	173	183	17	1.795846e+02	2.041540e+01	8.500000e-02	1.020770e-01	1.020770e-01	1
174	174	187	17	1.795846e+02	2.041540e+01	8.333333e-02	1.020770e-01	1.020770e-01	1
175	175	175	24	1.795846e+02	2.041540e+01	1.206030e-01	1.020770e-01	1.020770e-01	1
176	176	160	22	1.795846e+02	2.041540e+01	1.208791e-01	1.020770e-01	1.020770e-01	1
177	177	187	17	1.795846e+02	2.041540e+01	8.333333e-02	1.020770e-01	1.020770e-01	1
178	178	163	20	1.795846e+02	2.041540e+01	1.092896e-01	1.020770e-01	1.020770e-01	1
179	179	158	16	1.795846e+02	2.041540e+01	9.195402e-02	1.020770e-01	1.020770e-01	1
180	180	170	16	1.795846e+02	2.041540e+01	8.602151e-02	1.020770e-01	1.020770e-01	1
181	181	182	25	1.795846e+02	2.041540e+01	1.207729e-01	1.020770e-01	1.020770e-01	1
182	182	175	16	1.795846e+02	2.041540e+01	8.376963e-02	1.020770e-01	1.020770e-01	1
183	183	180	20	1.795846e+02	2.041540e+01	1.000000e-01	1.020770e-01	1.020770e-01	1
184	184	188	19	1.795846e+02	2.041540e+01	9.178744e-02	1.020770e-01	1.020770e-01	1
185	185	165	27	1.795846e+02	2.041540e+01	1.406250e-01	1.020770e-01	1.020770e-01	1
186	186	169	18	1.795846e+02	2.041540e+01	9.625668e-02	1.020770e-01	1.020770e-01	1
187	187	175	24	1.795846e+02	2.041540e+01	1.206030e-01	1.020770e-01	1.020770e-01	1
188	188	191	18	1.795846e+02	2.041540e+01	8.612440e-02	1.020770e-01	1.020770e-01	1
189	189	177	30	1.795846e+02	2.041540e+01	1.449275e-01	1.020770e-01	1.020770e-01	1
190	190	177	35	1.795846e+02	2.041540e+01	1.650943e-01	1.020770e-01	1.020770e-01	1
191	191	205	36	1.795846e+02	2.041540e+01	1.493776e-01	1.020770e-01	1.020770e-01	1
192	192	187	29	1.795846e+02	2.041540e+01	1.342593e-01	1.020770e-01	1.020770e-01	1
193	193	182	22	1.795846e+02	2.041540e+01	1.078431e-01	1.020770e-01	1.020770e-01	1
194	194	190	25	1.795846e+02	2.041540e+01	1.162791e-01	1.020770e-01	1.020770e-01	1
195	195	161	22	1.795846e+02	2.041540e+01	1.202186e-01	1.020770e-01	1.020770e-01	1
196	196	189	24	1.795846e+02	2.041540e+01	1.126761e-01	1.020770e-01	1.020770e-01	1
197	197	172	22	1.795846e+02	2.041540e+01	1.134021e-01	1.020770e-01	1.020770e-01	1
198	198	169	16	1.795846e+02	2.041540e+01	8.648649e-02	1.020770e-01	1.020770e-01	1
199	199	177	19	1.795846e+02	2.041540e+01	9.693878e-02	1.020770e-01	1.020770e-01	1
200	200	174	22	1.795846e+02	2.041540e+01	1.122449e-01	1.020770e-01	1.020770e-01	1
