# Supplementary material for: Cochaperones convey the energy of ATP hydrolysis for directional action of Hsp90
Source: Nat Commun. 2024 Jan 17;15:569. doi: 10.1038/s41467-024-44847-6 (PMC10794413; doi:10.1038/s41467-024-44847-6)
Supplement: Supplementary file 6 — Source Data [file 41467_2024_44847_MOESM6_ESM.zip › SourceData_Simulations/1_Simulations_0kT/sim_0kT_mol181of200.txt]

coordinates	94.02	163.15	222.02	163.15
time(s)	frame	Idon(a.u.)	Iacc(a.u.)	Idon ideal(a.u.)	Iacc ideal(a.u.)	FRET	FRET ideal (blurr)	FRET ideal	state sequence
1	1	167	34	1.601485e+02	3.985148e+01	1.691542e-01	1.992574e-01	1.992574e-01	2
2	2	145	32	1.601485e+02	3.985148e+01	1.807910e-01	1.992574e-01	1.992574e-01	2
3	3	145	33	1.601485e+02	3.985148e+01	1.853933e-01	1.992574e-01	1.992574e-01	2
4	4	137	50	1.601485e+02	3.985148e+01	2.673797e-01	1.992574e-01	1.992574e-01	2
5	5	158	51	1.601485e+02	3.985148e+01	2.440191e-01	1.992574e-01	1.992574e-01	2
6	6	162	43	1.601485e+02	3.985148e+01	2.097561e-01	1.992574e-01	1.992574e-01	2
7	7	158	38	1.601485e+02	3.985148e+01	1.938776e-01	1.992574e-01	1.992574e-01	2
8	8	179	41	1.601485e+02	3.985148e+01	1.863636e-01	1.992574e-01	1.992574e-01	2
9	9	138	35	1.601485e+02	3.985148e+01	2.023121e-01	1.992574e-01	1.992574e-01	2
10	10	174	26	1.613050e+02	3.869502e+01	1.300000e-01	1.934751e-01	1.992574e-01	2
11	11	191	29	1.780931e+02	2.190692e+01	1.318182e-01	1.095346e-01	1.095346e-01	1
12	12	179	15	1.780931e+02	2.190692e+01	7.731959e-02	1.095346e-01	1.095346e-01	1
13	13	179	23	1.780931e+02	2.190692e+01	1.138614e-01	1.095346e-01	1.095346e-01	1
14	14	193	21	1.780931e+02	2.190692e+01	9.813084e-02	1.095346e-01	1.095346e-01	1
15	15	176	26	1.780931e+02	2.190692e+01	1.287129e-01	1.095346e-01	1.095346e-01	1
16	16	165	23	1.780931e+02	2.190692e+01	1.223404e-01	1.095346e-01	1.095346e-01	1
17	17	182	18	1.780931e+02	2.190692e+01	9.000000e-02	1.095346e-01	1.095346e-01	1
18	18	174	20	1.780931e+02	2.190692e+01	1.030928e-01	1.095346e-01	1.095346e-01	1
19	19	175	19	1.780931e+02	2.190692e+01	9.793814e-02	1.095346e-01	1.095346e-01	1
20	20	172	15	1.780931e+02	2.190692e+01	8.021390e-02	1.095346e-01	1.095346e-01	1
21	21	203	27	1.780931e+02	2.190692e+01	1.173913e-01	1.095346e-01	1.095346e-01	1
22	22	180	16	1.780931e+02	2.190692e+01	8.163265e-02	1.095346e-01	1.095346e-01	1
23	23	161	14	1.780931e+02	2.190692e+01	8.000000e-02	1.095346e-01	1.095346e-01	1
24	24	175	19	1.780931e+02	2.190692e+01	9.793814e-02	1.095346e-01	1.095346e-01	1
25	25	183	17	1.780931e+02	2.190692e+01	8.500000e-02	1.095346e-01	1.095346e-01	1
26	26	159	21	1.780931e+02	2.190692e+01	1.166667e-01	1.095346e-01	1.095346e-01	1
27	27	183	24	1.780931e+02	2.190692e+01	1.159420e-01	1.095346e-01	1.095346e-01	1
28	28	171	15	1.780931e+02	2.190692e+01	8.064516e-02	1.095346e-01	1.095346e-01	1
29	29	177	23	1.780931e+02	2.190692e+01	1.150000e-01	1.095346e-01	1.095346e-01	1
30	30	190	27	1.780931e+02	2.190692e+01	1.244240e-01	1.095346e-01	1.095346e-01	1
31	31	173	25	1.780931e+02	2.190692e+01	1.262626e-01	1.095346e-01	1.095346e-01	1
32	32	165	25	1.780931e+02	2.190692e+01	1.315789e-01	1.095346e-01	1.095346e-01	1
33	33	163	20	1.780931e+02	2.190692e+01	1.092896e-01	1.095346e-01	1.095346e-01	1
34	34	169	28	1.780931e+02	2.190692e+01	1.421320e-01	1.095346e-01	1.095346e-01	1
35	35	172	18	1.780931e+02	2.190692e+01	9.473684e-02	1.095346e-01	1.095346e-01	1
36	36	149	29	1.662009e+02	3.379913e+01	1.629213e-01	1.689956e-01	1.992574e-01	2
37	37	145	50	1.601485e+02	3.985148e+01	2.564103e-01	1.992574e-01	1.992574e-01	2
38	38	152	43	1.601485e+02	3.985148e+01	2.205128e-01	1.992574e-01	1.992574e-01	2
39	39	162	23	1.738683e+02	2.613166e+01	1.243243e-01	1.306583e-01	1.095346e-01	1
40	40	172	20	1.780931e+02	2.190692e+01	1.041667e-01	1.095346e-01	1.095346e-01	1
41	41	177	20	1.780931e+02	2.190692e+01	1.015228e-01	1.095346e-01	1.095346e-01	1
42	42	168	16	1.780931e+02	2.190692e+01	8.695652e-02	1.095346e-01	1.095346e-01	1
43	43	186	24	1.780931e+02	2.190692e+01	1.142857e-01	1.095346e-01	1.095346e-01	1
44	44	180	29	1.780931e+02	2.190692e+01	1.387560e-01	1.095346e-01	1.095346e-01	1
45	45	192	22	1.780931e+02	2.190692e+01	1.028037e-01	1.095346e-01	1.095346e-01	1
46	46	183	22	1.780931e+02	2.190692e+01	1.073171e-01	1.095346e-01	1.095346e-01	1
47	47	162	40	1.657980e+02	3.420197e+01	1.980198e-01	1.710098e-01	1.992574e-01	2
48	48	157	38	1.601485e+02	3.985148e+01	1.948718e-01	1.992574e-01	1.992574e-01	2
49	49	172	20	1.761488e+02	2.385122e+01	1.041667e-01	1.192561e-01	1.095346e-01	1
50	50	166	24	1.780931e+02	2.190692e+01	1.263158e-01	1.095346e-01	1.095346e-01	1
51	51	183	17	1.780931e+02	2.190692e+01	8.500000e-02	1.095346e-01	1.095346e-01	1
52	52	177	22	1.780931e+02	2.190692e+01	1.105528e-01	1.095346e-01	1.095346e-01	1
53	53	167	15	1.780931e+02	2.190692e+01	8.241758e-02	1.095346e-01	1.095346e-01	1
54	54	188	25	1.780931e+02	2.190692e+01	1.173709e-01	1.095346e-01	1.095346e-01	1
55	55	187	19	1.780931e+02	2.190692e+01	9.223301e-02	1.095346e-01	1.095346e-01	1
56	56	173	24	1.780931e+02	2.190692e+01	1.218274e-01	1.095346e-01	1.095346e-01	1
57	57	172	22	1.780931e+02	2.190692e+01	1.134021e-01	1.095346e-01	1.095346e-01	1
58	58	192	24	1.780931e+02	2.190692e+01	1.111111e-01	1.095346e-01	1.095346e-01	1
59	59	195	21	1.780931e+02	2.190692e+01	9.722222e-02	1.095346e-01	1.095346e-01	1
60	60	180	20	1.780931e+02	2.190692e+01	1.000000e-01	1.095346e-01	1.095346e-01	1
61	61	180	29	1.780931e+02	2.190692e+01	1.387560e-01	1.095346e-01	1.095346e-01	1
62	62	188	21	1.780931e+02	2.190692e+01	1.004785e-01	1.095346e-01	1.095346e-01	1
63	63	180	23	1.780931e+02	2.190692e+01	1.133005e-01	1.095346e-01	1.095346e-01	1
64	64	164	24	1.780931e+02	2.190692e+01	1.276596e-01	1.095346e-01	1.095346e-01	1
65	65	180	23	1.780931e+02	2.190692e+01	1.133005e-01	1.095346e-01	1.095346e-01	1
66	66	162	32	1.780931e+02	2.190692e+01	1.649485e-01	1.095346e-01	1.095346e-01	1
67	67	191	13	1.780931e+02	2.190692e+01	6.372549e-02	1.095346e-01	1.095346e-01	1
68	68	189	30	1.780931e+02	2.190692e+01	1.369863e-01	1.095346e-01	1.095346e-01	1
69	69	174	27	1.780931e+02	2.190692e+01	1.343284e-01	1.095346e-01	1.095346e-01	1
70	70	198	19	1.780931e+02	2.190692e+01	8.755760e-02	1.095346e-01	1.095346e-01	1
71	71	164	23	1.780931e+02	2.190692e+01	1.229947e-01	1.095346e-01	1.095346e-01	1
72	72	170	21	1.780931e+02	2.190692e+01	1.099476e-01	1.095346e-01	1.095346e-01	1
73	73	172	26	1.780931e+02	2.190692e+01	1.313131e-01	1.095346e-01	1.095346e-01	1
74	74	181	24	1.780931e+02	2.190692e+01	1.170732e-01	1.095346e-01	1.095346e-01	1
75	75	175	17	1.780931e+02	2.190692e+01	8.854167e-02	1.095346e-01	1.095346e-01	1
76	76	189	23	1.780931e+02	2.190692e+01	1.084906e-01	1.095346e-01	1.095346e-01	1
77	77	169	23	1.780931e+02	2.190692e+01	1.197917e-01	1.095346e-01	1.095346e-01	1
78	78	166	22	1.780931e+02	2.190692e+01	1.170213e-01	1.095346e-01	1.095346e-01	1
79	79	187	22	1.780931e+02	2.190692e+01	1.052632e-01	1.095346e-01	1.095346e-01	1
80	80	192	30	1.780931e+02	2.190692e+01	1.351351e-01	1.095346e-01	1.095346e-01	1
81	81	159	19	1.780931e+02	2.190692e+01	1.067416e-01	1.095346e-01	1.095346e-01	1
82	82	169	25	1.780931e+02	2.190692e+01	1.288660e-01	1.095346e-01	1.095346e-01	1
83	83	156	25	1.780931e+02	2.190692e+01	1.381215e-01	1.095346e-01	1.095346e-01	1
84	84	176	25	1.780931e+02	2.190692e+01	1.243781e-01	1.095346e-01	1.095346e-01	1
85	85	156	21	1.780931e+02	2.190692e+01	1.186441e-01	1.095346e-01	1.095346e-01	1
86	86	179	16	1.780931e+02	2.190692e+01	8.205128e-02	1.095346e-01	1.095346e-01	1
87	87	186	25	1.780931e+02	2.190692e+01	1.184834e-01	1.095346e-01	1.095346e-01	1
88	88	149	20	1.780931e+02	2.190692e+01	1.183432e-01	1.095346e-01	1.095346e-01	1
89	89	176	25	1.780931e+02	2.190692e+01	1.243781e-01	1.095346e-01	1.095346e-01	1
90	90	183	24	1.780931e+02	2.190692e+01	1.159420e-01	1.095346e-01	1.095346e-01	1
91	91	175	14	1.780931e+02	2.190692e+01	7.407407e-02	1.095346e-01	1.095346e-01	1
92	92	147	21	1.780931e+02	2.190692e+01	1.250000e-01	1.095346e-01	1.095346e-01	1
93	93	191	18	1.780931e+02	2.190692e+01	8.612440e-02	1.095346e-01	1.095346e-01	1
94	94	188	14	1.780931e+02	2.190692e+01	6.930693e-02	1.095346e-01	1.095346e-01	1
95	95	168	26	1.780931e+02	2.190692e+01	1.340206e-01	1.095346e-01	1.095346e-01	1
96	96	163	18	1.780931e+02	2.190692e+01	9.944751e-02	1.095346e-01	1.095346e-01	1
97	97	180	24	1.780931e+02	2.190692e+01	1.176471e-01	1.095346e-01	1.095346e-01	1
98	98	166	24	1.780931e+02	2.190692e+01	1.263158e-01	1.095346e-01	1.095346e-01	1
99	99	182	24	1.780931e+02	2.190692e+01	1.165049e-01	1.095346e-01	1.095346e-01	1
100	100	197	16	1.780931e+02	2.190692e+01	7.511737e-02	1.095346e-01	1.095346e-01	1
101	101	167	23	1.780931e+02	2.190692e+01	1.210526e-01	1.095346e-01	1.095346e-01	1
102	102	151	20	1.780931e+02	2.190692e+01	1.169591e-01	1.095346e-01	1.095346e-01	1
103	103	179	21	1.780931e+02	2.190692e+01	1.050000e-01	1.095346e-01	1.095346e-01	1
104	104	143	17	1.780931e+02	2.190692e+01	1.062500e-01	1.095346e-01	1.095346e-01	1
105	105	185	19	1.780931e+02	2.190692e+01	9.313725e-02	1.095346e-01	1.095346e-01	1
106	106	175	32	1.780931e+02	2.190692e+01	1.545894e-01	1.095346e-01	1.095346e-01	1
107	107	206	20	1.780931e+02	2.190692e+01	8.849558e-02	1.095346e-01	1.095346e-01	1
108	108	135	49	1.413210e+02	5.867903e+01	2.663043e-01	2.933951e-01	1.095346e-01	1
109	109	32	157	3.499574e+01	1.650043e+02	8.306878e-01	8.250213e-01	8.250213e-01	4
110	110	38	165	3.499574e+01	1.650043e+02	8.128079e-01	8.250213e-01	8.250213e-01	4
111	111	35	171	3.499574e+01	1.650043e+02	8.300971e-01	8.250213e-01	8.250213e-01	4
112	112	35	176	3.499574e+01	1.650043e+02	8.341232e-01	8.250213e-01	8.250213e-01	4
113	113	41	174	3.499574e+01	1.650043e+02	8.093023e-01	8.250213e-01	8.250213e-01	4
114	114	25	152	3.499574e+01	1.650043e+02	8.587571e-01	8.250213e-01	8.250213e-01	4
115	115	40	176	3.499574e+01	1.650043e+02	8.148148e-01	8.250213e-01	8.250213e-01	4
116	116	38	199	3.499574e+01	1.650043e+02	8.396624e-01	8.250213e-01	8.250213e-01	4
117	117	35	180	3.499574e+01	1.650043e+02	8.372093e-01	8.250213e-01	8.250213e-01	4
118	118	37	168	3.499574e+01	1.650043e+02	8.195122e-01	8.250213e-01	8.250213e-01	4
119	119	21	171	3.499574e+01	1.650043e+02	8.906250e-01	8.250213e-01	8.250213e-01	4
120	120	42	153	3.499574e+01	1.650043e+02	7.846154e-01	8.250213e-01	8.250213e-01	4
121	121	29	184	3.499574e+01	1.650043e+02	8.638498e-01	8.250213e-01	8.250213e-01	4
122	122	38	154	3.499574e+01	1.650043e+02	8.020833e-01	8.250213e-01	8.250213e-01	4
123	123	131	56	1.485366e+02	5.146340e+01	2.994652e-01	2.573170e-01	1.095346e-01	1
124	124	177	15	1.780931e+02	2.190692e+01	7.812500e-02	1.095346e-01	1.095346e-01	1
125	125	183	21	1.780931e+02	2.190692e+01	1.029412e-01	1.095346e-01	1.095346e-01	1
126	126	164	24	1.780931e+02	2.190692e+01	1.276596e-01	1.095346e-01	1.095346e-01	1
127	127	190	30	1.780931e+02	2.190692e+01	1.363636e-01	1.095346e-01	1.095346e-01	1
128	128	176	32	1.780931e+02	2.190692e+01	1.538462e-01	1.095346e-01	1.095346e-01	1
129	129	167	17	1.780931e+02	2.190692e+01	9.239130e-02	1.095346e-01	1.095346e-01	1
130	130	180	17	1.780931e+02	2.190692e+01	8.629442e-02	1.095346e-01	1.095346e-01	1
131	131	182	18	1.780931e+02	2.190692e+01	9.000000e-02	1.095346e-01	1.095346e-01	1
132	132	163	24	1.780931e+02	2.190692e+01	1.283422e-01	1.095346e-01	1.095346e-01	1
133	133	179	21	1.780931e+02	2.190692e+01	1.050000e-01	1.095346e-01	1.095346e-01	1
134	134	209	27	1.780931e+02	2.190692e+01	1.144068e-01	1.095346e-01	1.095346e-01	1
135	135	182	11	1.780931e+02	2.190692e+01	5.699482e-02	1.095346e-01	1.095346e-01	1
136	136	178	14	1.780931e+02	2.190692e+01	7.291667e-02	1.095346e-01	1.095346e-01	1
137	137	191	22	1.780931e+02	2.190692e+01	1.032864e-01	1.095346e-01	1.095346e-01	1
138	138	178	28	1.780931e+02	2.190692e+01	1.359223e-01	1.095346e-01	1.095346e-01	1
139	139	181	33	1.780931e+02	2.190692e+01	1.542056e-01	1.095346e-01	1.095346e-01	1
140	140	169	22	1.780931e+02	2.190692e+01	1.151832e-01	1.095346e-01	1.095346e-01	1
141	141	187	21	1.780931e+02	2.190692e+01	1.009615e-01	1.095346e-01	1.095346e-01	1
142	142	200	22	1.780931e+02	2.190692e+01	9.909910e-02	1.095346e-01	1.095346e-01	1
143	143	189	21	1.780931e+02	2.190692e+01	1.000000e-01	1.095346e-01	1.095346e-01	1
144	144	171	12	1.780931e+02	2.190692e+01	6.557377e-02	1.095346e-01	1.095346e-01	1
145	145	169	24	1.780931e+02	2.190692e+01	1.243523e-01	1.095346e-01	1.095346e-01	1
146	146	185	20	1.780931e+02	2.190692e+01	9.756098e-02	1.095346e-01	1.095346e-01	1
147	147	188	27	1.780931e+02	2.190692e+01	1.255814e-01	1.095346e-01	1.095346e-01	1
148	148	182	27	1.780931e+02	2.190692e+01	1.291866e-01	1.095346e-01	1.095346e-01	1
149	149	207	13	1.780931e+02	2.190692e+01	5.909091e-02	1.095346e-01	1.095346e-01	1
150	150	188	21	1.780931e+02	2.190692e+01	1.004785e-01	1.095346e-01	1.095346e-01	1
151	151	177	14	1.780931e+02	2.190692e+01	7.329843e-02	1.095346e-01	1.095346e-01	1
152	152	190	18	1.780931e+02	2.190692e+01	8.653846e-02	1.095346e-01	1.095346e-01	1
153	153	175	18	1.780931e+02	2.190692e+01	9.326425e-02	1.095346e-01	1.095346e-01	1
154	154	167	17	1.780931e+02	2.190692e+01	9.239130e-02	1.095346e-01	1.095346e-01	1
155	155	168	19	1.780931e+02	2.190692e+01	1.016043e-01	1.095346e-01	1.095346e-01	1
156	156	170	18	1.780931e+02	2.190692e+01	9.574468e-02	1.095346e-01	1.095346e-01	1
157	157	185	20	1.780931e+02	2.190692e+01	9.756098e-02	1.095346e-01	1.095346e-01	1
158	158	169	24	1.780931e+02	2.190692e+01	1.243523e-01	1.095346e-01	1.095346e-01	1
159	159	181	27	1.780931e+02	2.190692e+01	1.298077e-01	1.095346e-01	1.095346e-01	1
160	160	199	30	1.780931e+02	2.190692e+01	1.310044e-01	1.095346e-01	1.095346e-01	1
161	161	175	20	1.780931e+02	2.190692e+01	1.025641e-01	1.095346e-01	1.095346e-01	1
162	162	179	27	1.780931e+02	2.190692e+01	1.310680e-01	1.095346e-01	1.095346e-01	1
163	163	172	14	1.780931e+02	2.190692e+01	7.526882e-02	1.095346e-01	1.095346e-01	1
164	164	171	20	1.767271e+02	2.327289e+01	1.047120e-01	1.163644e-01	1.095346e-01	1
165	165	196	21	1.780931e+02	2.190692e+01	9.677419e-02	1.095346e-01	1.095346e-01	1
166	166	163	16	1.780931e+02	2.190692e+01	8.938547e-02	1.095346e-01	1.095346e-01	1
167	167	163	27	1.780931e+02	2.190692e+01	1.421053e-01	1.095346e-01	1.095346e-01	1
168	168	200	21	1.780931e+02	2.190692e+01	9.502262e-02	1.095346e-01	1.095346e-01	1
169	169	175	20	1.780931e+02	2.190692e+01	1.025641e-01	1.095346e-01	1.095346e-01	1
170	170	172	20	1.780931e+02	2.190692e+01	1.041667e-01	1.095346e-01	1.095346e-01	1
171	171	176	21	1.780931e+02	2.190692e+01	1.065990e-01	1.095346e-01	1.095346e-01	1
172	172	119	60	1.308412e+02	6.915876e+01	3.351955e-01	3.457938e-01	1.095346e-01	1
173	173	63	135	5.456272e+01	1.454373e+02	6.818182e-01	7.271864e-01	7.271864e-01	3
174	174	51	148	4.969358e+01	1.503064e+02	7.437186e-01	7.515321e-01	7.271864e-01	3
175	175	34	153	3.499574e+01	1.650043e+02	8.181818e-01	8.250213e-01	8.250213e-01	4
176	176	33	196	3.499574e+01	1.650043e+02	8.558952e-01	8.250213e-01	8.250213e-01	4
177	177	35	156	3.499574e+01	1.650043e+02	8.167539e-01	8.250213e-01	8.250213e-01	4
178	178	40	156	3.499574e+01	1.650043e+02	7.959184e-01	8.250213e-01	8.250213e-01	4
179	179	39	176	3.499574e+01	1.650043e+02	8.186047e-01	8.250213e-01	8.250213e-01	4
180	180	40	142	3.499574e+01	1.650043e+02	7.802198e-01	8.250213e-01	8.250213e-01	4
181	181	40	180	3.499574e+01	1.650043e+02	8.181818e-01	8.250213e-01	8.250213e-01	4
182	182	43	152	3.499574e+01	1.650043e+02	7.794872e-01	8.250213e-01	8.250213e-01	4
183	183	25	175	3.499574e+01	1.650043e+02	8.750000e-01	8.250213e-01	8.250213e-01	4
184	184	37	191	3.499574e+01	1.650043e+02	8.377193e-01	8.250213e-01	8.250213e-01	4
185	185	37	147	3.499574e+01	1.650043e+02	7.989130e-01	8.250213e-01	8.250213e-01	4
186	186	47	182	3.499574e+01	1.650043e+02	7.947598e-01	8.250213e-01	8.250213e-01	4
187	187	29	168	3.499574e+01	1.650043e+02	8.527919e-01	8.250213e-01	8.250213e-01	4
188	188	47	159	3.499574e+01	1.650043e+02	7.718447e-01	8.250213e-01	8.250213e-01	4
189	189	29	156	3.499574e+01	1.650043e+02	8.432432e-01	8.250213e-01	8.250213e-01	4
190	190	35	189	3.499574e+01	1.650043e+02	8.437500e-01	8.250213e-01	8.250213e-01	4
191	191	54	162	3.499574e+01	1.650043e+02	7.500000e-01	8.250213e-01	8.250213e-01	4
192	192	30	143	3.499574e+01	1.650043e+02	8.265896e-01	8.250213e-01	8.250213e-01	4
193	193	34	157	3.499574e+01	1.650043e+02	8.219895e-01	8.250213e-01	8.250213e-01	4
194	194	35	150	3.499574e+01	1.650043e+02	8.108108e-01	8.250213e-01	8.250213e-01	4
195	195	49	143	3.499574e+01	1.650043e+02	7.447917e-01	8.250213e-01	8.250213e-01	4
196	196	30	149	3.499574e+01	1.650043e+02	8.324022e-01	8.250213e-01	8.250213e-01	4
197	197	35	156	3.499574e+01	1.650043e+02	8.167539e-01	8.250213e-01	8.250213e-01	4
198	198	41	153	3.499574e+01	1.650043e+02	7.886598e-01	8.250213e-01	8.250213e-01	4
199	199	30	170	3.499574e+01	1.650043e+02	8.500000e-01	8.250213e-01	8.250213e-01	4
200	200	37	152	3.499574e+01	1.650043e+02	8.042328e-01	8.250213e-01	8.250213e-01	4
