# Supplementary material for: Cochaperones convey the energy of ATP hydrolysis for directional action of Hsp90
Source: Nat Commun. 2024 Jan 17;15:569. doi: 10.1038/s41467-024-44847-6 (PMC10794413; doi:10.1038/s41467-024-44847-6)
Supplement: Supplementary file 6 — Source Data [file 41467_2024_44847_MOESM6_ESM.zip › SourceData_Simulations/1_Simulations_0kT/sim_0kT_mol182of200.txt]

coordinates	18.03	228.73	146.03	228.73
time(s)	frame	Idon(a.u.)	Iacc(a.u.)	Idon ideal(a.u.)	Iacc ideal(a.u.)	FRET	FRET ideal (blurr)	FRET ideal	state sequence
1	1	188	7	1.898648e+02	1.013524e+01	3.589744e-02	5.067619e-02	5.067619e-02	1
2	2	188	10	1.898648e+02	1.013524e+01	5.050505e-02	5.067619e-02	5.067619e-02	1
3	3	198	7	1.898648e+02	1.013524e+01	3.414634e-02	5.067619e-02	5.067619e-02	1
4	4	195	11	1.898648e+02	1.013524e+01	5.339806e-02	5.067619e-02	5.067619e-02	1
5	5	210	11	1.898648e+02	1.013524e+01	4.977376e-02	5.067619e-02	5.067619e-02	1
6	6	186	5	1.898648e+02	1.013524e+01	2.617801e-02	5.067619e-02	5.067619e-02	1
7	7	197	10	1.898648e+02	1.013524e+01	4.830918e-02	5.067619e-02	5.067619e-02	1
8	8	201	4	1.898648e+02	1.013524e+01	1.951220e-02	5.067619e-02	5.067619e-02	1
9	9	201	9	1.898648e+02	1.013524e+01	4.285714e-02	5.067619e-02	5.067619e-02	1
10	10	186	11	1.898648e+02	1.013524e+01	5.583756e-02	5.067619e-02	5.067619e-02	1
11	11	199	11	1.898648e+02	1.013524e+01	5.238095e-02	5.067619e-02	5.067619e-02	1
12	12	198	10	1.898648e+02	1.013524e+01	4.807692e-02	5.067619e-02	5.067619e-02	1
13	13	189	10	1.898648e+02	1.013524e+01	5.025126e-02	5.067619e-02	5.067619e-02	1
14	14	198	14	1.898648e+02	1.013524e+01	6.603774e-02	5.067619e-02	5.067619e-02	1
15	15	191	10	1.898648e+02	1.013524e+01	4.975124e-02	5.067619e-02	5.067619e-02	1
16	16	194	11	1.898648e+02	1.013524e+01	5.365854e-02	5.067619e-02	5.067619e-02	1
17	17	197	15	1.898648e+02	1.013524e+01	7.075472e-02	5.067619e-02	5.067619e-02	1
18	18	209	15	1.898648e+02	1.013524e+01	6.696429e-02	5.067619e-02	5.067619e-02	1
19	19	202	15	1.898648e+02	1.013524e+01	6.912442e-02	5.067619e-02	5.067619e-02	1
20	20	181	11	1.898648e+02	1.013524e+01	5.729167e-02	5.067619e-02	5.067619e-02	1
21	21	189	11	1.898648e+02	1.013524e+01	5.500000e-02	5.067619e-02	5.067619e-02	1
22	22	188	15	1.898648e+02	1.013524e+01	7.389163e-02	5.067619e-02	5.067619e-02	1
23	23	200	9	1.898648e+02	1.013524e+01	4.306220e-02	5.067619e-02	5.067619e-02	1
24	24	188	12	1.891501e+02	1.084986e+01	6.000000e-02	5.424932e-02	5.067619e-02	1
25	25	201	10	1.863988e+02	1.360123e+01	4.739336e-02	6.800615e-02	6.800615e-02	2
26	26	182	9	1.863988e+02	1.360123e+01	4.712042e-02	6.800615e-02	6.800615e-02	2
27	27	69	116	5.848251e+01	1.415175e+02	6.270270e-01	7.075875e-01	8.415562e-01	4
28	28	33	178	3.168876e+01	1.683112e+02	8.436019e-01	8.415562e-01	8.415562e-01	4
29	29	36	187	3.168876e+01	1.683112e+02	8.385650e-01	8.415562e-01	8.415562e-01	4
30	30	37	185	3.168876e+01	1.683112e+02	8.333333e-01	8.415562e-01	8.415562e-01	4
31	31	27	185	3.168876e+01	1.683112e+02	8.726415e-01	8.415562e-01	8.415562e-01	4
32	32	36	172	3.168876e+01	1.683112e+02	8.269231e-01	8.415562e-01	8.415562e-01	4
33	33	31	178	3.168876e+01	1.683112e+02	8.516746e-01	8.415562e-01	8.415562e-01	4
34	34	39	169	3.168876e+01	1.683112e+02	8.125000e-01	8.415562e-01	8.415562e-01	4
35	35	32	169	3.168876e+01	1.683112e+02	8.407960e-01	8.415562e-01	8.415562e-01	4
36	36	26	159	3.168876e+01	1.683112e+02	8.594595e-01	8.415562e-01	8.415562e-01	4
37	37	38	178	3.168876e+01	1.683112e+02	8.240741e-01	8.415562e-01	8.415562e-01	4
38	38	35	186	3.168876e+01	1.683112e+02	8.416290e-01	8.415562e-01	8.415562e-01	4
39	39	37	153	3.168876e+01	1.683112e+02	8.052632e-01	8.415562e-01	8.415562e-01	4
40	40	29	163	3.168876e+01	1.683112e+02	8.489583e-01	8.415562e-01	8.415562e-01	4
41	41	41	155	3.168876e+01	1.683112e+02	7.908163e-01	8.415562e-01	8.415562e-01	4
42	42	34	155	4.353365e+01	1.564664e+02	8.201058e-01	7.823318e-01	7.822177e-01	3
43	43	32	175	3.530881e+01	1.646912e+02	8.454106e-01	8.234560e-01	8.415562e-01	4
44	44	22	170	3.168876e+01	1.683112e+02	8.854167e-01	8.415562e-01	8.415562e-01	4
45	45	25	157	3.168876e+01	1.683112e+02	8.626374e-01	8.415562e-01	8.415562e-01	4
46	46	25	175	3.168876e+01	1.683112e+02	8.750000e-01	8.415562e-01	8.415562e-01	4
47	47	44	170	3.168876e+01	1.683112e+02	7.943925e-01	8.415562e-01	8.415562e-01	4
48	48	35	183	3.168876e+01	1.683112e+02	8.394495e-01	8.415562e-01	8.415562e-01	4
49	49	31	178	3.168876e+01	1.683112e+02	8.516746e-01	8.415562e-01	8.415562e-01	4
50	50	28	173	3.168876e+01	1.683112e+02	8.606965e-01	8.415562e-01	8.415562e-01	4
51	51	35	180	3.168876e+01	1.683112e+02	8.372093e-01	8.415562e-01	8.415562e-01	4
52	52	38	187	3.168876e+01	1.683112e+02	8.311111e-01	8.415562e-01	8.415562e-01	4
53	53	32	166	3.168876e+01	1.683112e+02	8.383838e-01	8.415562e-01	8.415562e-01	4
54	54	41	192	3.168876e+01	1.683112e+02	8.240343e-01	8.415562e-01	8.415562e-01	4
55	55	30	181	3.168876e+01	1.683112e+02	8.578199e-01	8.415562e-01	8.415562e-01	4
56	56	35	159	3.168876e+01	1.683112e+02	8.195876e-01	8.415562e-01	8.415562e-01	4
57	57	26	179	3.168876e+01	1.683112e+02	8.731707e-01	8.415562e-01	8.415562e-01	4
58	58	36	177	3.168876e+01	1.683112e+02	8.309859e-01	8.415562e-01	8.415562e-01	4
59	59	28	151	3.168876e+01	1.683112e+02	8.435754e-01	8.415562e-01	8.415562e-01	4
60	60	27	164	3.168876e+01	1.683112e+02	8.586387e-01	8.415562e-01	8.415562e-01	4
61	61	37	171	3.168876e+01	1.683112e+02	8.221154e-01	8.415562e-01	8.415562e-01	4
62	62	28	169	3.250854e+01	1.674915e+02	8.578680e-01	8.374573e-01	8.415562e-01	4
63	63	190	11	1.898648e+02	1.013524e+01	5.472637e-02	5.067619e-02	5.067619e-02	1
64	64	170	6	1.898648e+02	1.013524e+01	3.409091e-02	5.067619e-02	5.067619e-02	1
65	65	202	8	1.898648e+02	1.013524e+01	3.809524e-02	5.067619e-02	5.067619e-02	1
66	66	168	11	1.898648e+02	1.013524e+01	6.145251e-02	5.067619e-02	5.067619e-02	1
67	67	179	14	1.898648e+02	1.013524e+01	7.253886e-02	5.067619e-02	5.067619e-02	1
68	68	186	12	1.898648e+02	1.013524e+01	6.060606e-02	5.067619e-02	5.067619e-02	1
69	69	179	14	1.898648e+02	1.013524e+01	7.253886e-02	5.067619e-02	5.067619e-02	1
70	70	188	10	1.898648e+02	1.013524e+01	5.050505e-02	5.067619e-02	5.067619e-02	1
71	71	201	9	1.898648e+02	1.013524e+01	4.285714e-02	5.067619e-02	5.067619e-02	1
72	72	208	13	1.898648e+02	1.013524e+01	5.882353e-02	5.067619e-02	5.067619e-02	1
73	73	203	10	1.898648e+02	1.013524e+01	4.694836e-02	5.067619e-02	5.067619e-02	1
74	74	182	13	1.898648e+02	1.013524e+01	6.666667e-02	5.067619e-02	5.067619e-02	1
75	75	210	9	1.898648e+02	1.013524e+01	4.109589e-02	5.067619e-02	5.067619e-02	1
76	76	177	10	1.898648e+02	1.013524e+01	5.347594e-02	5.067619e-02	5.067619e-02	1
77	77	187	11	1.898648e+02	1.013524e+01	5.555556e-02	5.067619e-02	5.067619e-02	1
78	78	194	14	1.898648e+02	1.013524e+01	6.730769e-02	5.067619e-02	5.067619e-02	1
79	79	198	8	1.898648e+02	1.013524e+01	3.883495e-02	5.067619e-02	5.067619e-02	1
80	80	176	8	1.898648e+02	1.013524e+01	4.347826e-02	5.067619e-02	5.067619e-02	1
81	81	188	7	1.898648e+02	1.013524e+01	3.589744e-02	5.067619e-02	5.067619e-02	1
82	82	168	14	1.898648e+02	1.013524e+01	7.692308e-02	5.067619e-02	5.067619e-02	1
83	83	217	13	1.898648e+02	1.013524e+01	5.652174e-02	5.067619e-02	5.067619e-02	1
84	84	179	13	1.898648e+02	1.013524e+01	6.770833e-02	5.067619e-02	5.067619e-02	1
85	85	181	12	1.898648e+02	1.013524e+01	6.217617e-02	5.067619e-02	5.067619e-02	1
86	86	183	11	1.898648e+02	1.013524e+01	5.670103e-02	5.067619e-02	5.067619e-02	1
87	87	214	9	1.898648e+02	1.013524e+01	4.035874e-02	5.067619e-02	5.067619e-02	1
88	88	183	9	1.898648e+02	1.013524e+01	4.687500e-02	5.067619e-02	5.067619e-02	1
89	89	195	17	1.898648e+02	1.013524e+01	8.018868e-02	5.067619e-02	5.067619e-02	1
90	90	195	8	1.898648e+02	1.013524e+01	3.940887e-02	5.067619e-02	5.067619e-02	1
91	91	192	13	1.898648e+02	1.013524e+01	6.341463e-02	5.067619e-02	5.067619e-02	1
92	92	170	13	1.898648e+02	1.013524e+01	7.103825e-02	5.067619e-02	5.067619e-02	1
93	93	191	7	1.898648e+02	1.013524e+01	3.535354e-02	5.067619e-02	5.067619e-02	1
94	94	179	12	1.898648e+02	1.013524e+01	6.282723e-02	5.067619e-02	5.067619e-02	1
95	95	169	9	1.898648e+02	1.013524e+01	5.056180e-02	5.067619e-02	5.067619e-02	1
96	96	181	9	1.898648e+02	1.013524e+01	4.736842e-02	5.067619e-02	5.067619e-02	1
97	97	186	10	1.898648e+02	1.013524e+01	5.102041e-02	5.067619e-02	5.067619e-02	1
98	98	197	8	1.898648e+02	1.013524e+01	3.902439e-02	5.067619e-02	5.067619e-02	1
99	99	171	6	1.898648e+02	1.013524e+01	3.389831e-02	5.067619e-02	5.067619e-02	1
100	100	164	9	1.898648e+02	1.013524e+01	5.202312e-02	5.067619e-02	5.067619e-02	1
101	101	175	14	1.898648e+02	1.013524e+01	7.407407e-02	5.067619e-02	5.067619e-02	1
102	102	179	14	1.898648e+02	1.013524e+01	7.253886e-02	5.067619e-02	5.067619e-02	1
103	103	186	13	1.898648e+02	1.013524e+01	6.532663e-02	5.067619e-02	5.067619e-02	1
104	104	183	14	1.898648e+02	1.013524e+01	7.106599e-02	5.067619e-02	5.067619e-02	1
105	105	194	8	1.898648e+02	1.013524e+01	3.960396e-02	5.067619e-02	5.067619e-02	1
106	106	182	14	1.898648e+02	1.013524e+01	7.142857e-02	5.067619e-02	5.067619e-02	1
107	107	188	13	1.898648e+02	1.013524e+01	6.467662e-02	5.067619e-02	5.067619e-02	1
108	108	182	4	1.898648e+02	1.013524e+01	2.150538e-02	5.067619e-02	5.067619e-02	1
109	109	199	15	1.898648e+02	1.013524e+01	7.009346e-02	5.067619e-02	5.067619e-02	1
110	110	192	10	1.898648e+02	1.013524e+01	4.950495e-02	5.067619e-02	5.067619e-02	1
111	111	193	11	1.898648e+02	1.013524e+01	5.392157e-02	5.067619e-02	5.067619e-02	1
112	112	163	10	1.898648e+02	1.013524e+01	5.780347e-02	5.067619e-02	5.067619e-02	1
113	113	186	12	1.898648e+02	1.013524e+01	6.060606e-02	5.067619e-02	5.067619e-02	1
114	114	187	7	1.898648e+02	1.013524e+01	3.608247e-02	5.067619e-02	5.067619e-02	1
115	115	205	11	1.898648e+02	1.013524e+01	5.092593e-02	5.067619e-02	5.067619e-02	1
116	116	206	10	1.898648e+02	1.013524e+01	4.629630e-02	5.067619e-02	5.067619e-02	1
117	117	183	15	1.898648e+02	1.013524e+01	7.575758e-02	5.067619e-02	5.067619e-02	1
118	118	167	11	1.898648e+02	1.013524e+01	6.179775e-02	5.067619e-02	5.067619e-02	1
119	119	188	11	1.898648e+02	1.013524e+01	5.527638e-02	5.067619e-02	5.067619e-02	1
120	120	171	13	1.898648e+02	1.013524e+01	7.065217e-02	5.067619e-02	5.067619e-02	1
121	121	198	8	1.898648e+02	1.013524e+01	3.883495e-02	5.067619e-02	5.067619e-02	1
122	122	179	10	1.898648e+02	1.013524e+01	5.291005e-02	5.067619e-02	5.067619e-02	1
123	123	189	12	1.898648e+02	1.013524e+01	5.970149e-02	5.067619e-02	5.067619e-02	1
124	124	175	10	1.898648e+02	1.013524e+01	5.405405e-02	5.067619e-02	5.067619e-02	1
125	125	205	9	1.898648e+02	1.013524e+01	4.205607e-02	5.067619e-02	5.067619e-02	1
126	126	198	11	1.898648e+02	1.013524e+01	5.263158e-02	5.067619e-02	5.067619e-02	1
127	127	190	12	1.898648e+02	1.013524e+01	5.940594e-02	5.067619e-02	5.067619e-02	1
128	128	166	13	1.898648e+02	1.013524e+01	7.262570e-02	5.067619e-02	5.067619e-02	1
129	129	187	13	1.898648e+02	1.013524e+01	6.500000e-02	5.067619e-02	5.067619e-02	1
130	130	193	8	1.898648e+02	1.013524e+01	3.980100e-02	5.067619e-02	5.067619e-02	1
131	131	182	10	1.898648e+02	1.013524e+01	5.208333e-02	5.067619e-02	5.067619e-02	1
132	132	189	12	1.898648e+02	1.013524e+01	5.970149e-02	5.067619e-02	5.067619e-02	1
133	133	192	13	1.898648e+02	1.013524e+01	6.341463e-02	5.067619e-02	5.067619e-02	1
134	134	167	9	1.898648e+02	1.013524e+01	5.113636e-02	5.067619e-02	5.067619e-02	1
135	135	167	12	1.898648e+02	1.013524e+01	6.703911e-02	5.067619e-02	5.067619e-02	1
136	136	213	15	1.898648e+02	1.013524e+01	6.578947e-02	5.067619e-02	5.067619e-02	1
137	137	187	5	1.898648e+02	1.013524e+01	2.604167e-02	5.067619e-02	5.067619e-02	1
138	138	173	14	1.898648e+02	1.013524e+01	7.486631e-02	5.067619e-02	5.067619e-02	1
139	139	161	14	1.898648e+02	1.013524e+01	8.000000e-02	5.067619e-02	5.067619e-02	1
140	140	178	5	1.898648e+02	1.013524e+01	2.732240e-02	5.067619e-02	5.067619e-02	1
141	141	189	9	1.898648e+02	1.013524e+01	4.545455e-02	5.067619e-02	5.067619e-02	1
142	142	177	9	1.898648e+02	1.013524e+01	4.838710e-02	5.067619e-02	5.067619e-02	1
143	143	209	12	1.898648e+02	1.013524e+01	5.429864e-02	5.067619e-02	5.067619e-02	1
144	144	174	12	1.898648e+02	1.013524e+01	6.451613e-02	5.067619e-02	5.067619e-02	1
145	145	189	11	1.898648e+02	1.013524e+01	5.500000e-02	5.067619e-02	5.067619e-02	1
146	146	192	12	1.898648e+02	1.013524e+01	5.882353e-02	5.067619e-02	5.067619e-02	1
147	147	183	6	1.898648e+02	1.013524e+01	3.174603e-02	5.067619e-02	5.067619e-02	1
148	148	205	13	1.898648e+02	1.013524e+01	5.963303e-02	5.067619e-02	5.067619e-02	1
149	149	192	11	1.898648e+02	1.013524e+01	5.418719e-02	5.067619e-02	5.067619e-02	1
150	150	190	10	1.898648e+02	1.013524e+01	5.000000e-02	5.067619e-02	5.067619e-02	1
151	151	205	8	1.898648e+02	1.013524e+01	3.755869e-02	5.067619e-02	5.067619e-02	1
152	152	208	1	1.898648e+02	1.013524e+01	4.784689e-03	5.067619e-02	5.067619e-02	1
153	153	193	12	1.898648e+02	1.013524e+01	5.853659e-02	5.067619e-02	5.067619e-02	1
154	154	192	10	1.898648e+02	1.013524e+01	4.950495e-02	5.067619e-02	5.067619e-02	1
155	155	174	11	1.898648e+02	1.013524e+01	5.945946e-02	5.067619e-02	5.067619e-02	1
156	156	174	8	1.898648e+02	1.013524e+01	4.395604e-02	5.067619e-02	5.067619e-02	1
157	157	185	12	1.898648e+02	1.013524e+01	6.091371e-02	5.067619e-02	5.067619e-02	1
158	158	174	18	1.898648e+02	1.013524e+01	9.375000e-02	5.067619e-02	5.067619e-02	1
159	159	148	54	1.333513e+02	6.664874e+01	2.673267e-01	3.332437e-01	5.067619e-02	1
160	160	26	156	3.168876e+01	1.683112e+02	8.571429e-01	8.415562e-01	8.415562e-01	4
161	161	35	168	3.168876e+01	1.683112e+02	8.275862e-01	8.415562e-01	8.415562e-01	4
162	162	29	164	3.168876e+01	1.683112e+02	8.497409e-01	8.415562e-01	8.415562e-01	4
163	163	31	172	3.168876e+01	1.683112e+02	8.472906e-01	8.415562e-01	8.415562e-01	4
164	164	28	161	3.168876e+01	1.683112e+02	8.518519e-01	8.415562e-01	8.415562e-01	4
165	165	30	190	3.168876e+01	1.683112e+02	8.636364e-01	8.415562e-01	8.415562e-01	4
166	166	34	182	3.168876e+01	1.683112e+02	8.425926e-01	8.415562e-01	8.415562e-01	4
167	167	47	170	3.168876e+01	1.683112e+02	7.834101e-01	8.415562e-01	8.415562e-01	4
168	168	41	165	3.168876e+01	1.683112e+02	8.009709e-01	8.415562e-01	8.415562e-01	4
169	169	35	163	3.168876e+01	1.683112e+02	8.232323e-01	8.415562e-01	8.415562e-01	4
170	170	30	162	3.168876e+01	1.683112e+02	8.437500e-01	8.415562e-01	8.415562e-01	4
171	171	30	189	3.168876e+01	1.683112e+02	8.630137e-01	8.415562e-01	8.415562e-01	4
172	172	41	167	3.168876e+01	1.683112e+02	8.028846e-01	8.415562e-01	8.415562e-01	4
173	173	34	180	3.168876e+01	1.683112e+02	8.411215e-01	8.415562e-01	8.415562e-01	4
174	174	35	169	3.168876e+01	1.683112e+02	8.284314e-01	8.415562e-01	8.415562e-01	4
175	175	27	165	3.168876e+01	1.683112e+02	8.593750e-01	8.415562e-01	8.415562e-01	4
176	176	20	171	3.168876e+01	1.683112e+02	8.952880e-01	8.415562e-01	8.415562e-01	4
177	177	44	181	3.168876e+01	1.683112e+02	8.044444e-01	8.415562e-01	8.415562e-01	4
178	178	34	154	3.168876e+01	1.683112e+02	8.191489e-01	8.415562e-01	8.415562e-01	4
179	179	36	173	3.168876e+01	1.683112e+02	8.277512e-01	8.415562e-01	8.415562e-01	4
180	180	36	168	3.168876e+01	1.683112e+02	8.235294e-01	8.415562e-01	8.415562e-01	4
181	181	21	182	3.168876e+01	1.683112e+02	8.965517e-01	8.415562e-01	8.415562e-01	4
182	182	23	184	3.168876e+01	1.683112e+02	8.888889e-01	8.415562e-01	8.415562e-01	4
183	183	31	167	3.168876e+01	1.683112e+02	8.434343e-01	8.415562e-01	8.415562e-01	4
184	184	42	192	3.168876e+01	1.683112e+02	8.205128e-01	8.415562e-01	8.415562e-01	4
185	185	29	184	3.168876e+01	1.683112e+02	8.638498e-01	8.415562e-01	8.415562e-01	4
186	186	40	171	3.168876e+01	1.683112e+02	8.104265e-01	8.415562e-01	8.415562e-01	4
187	187	27	183	3.168876e+01	1.683112e+02	8.714286e-01	8.415562e-01	8.415562e-01	4
188	188	31	152	3.168876e+01	1.683112e+02	8.306011e-01	8.415562e-01	8.415562e-01	4
189	189	34	168	3.168876e+01	1.683112e+02	8.316832e-01	8.415562e-01	8.415562e-01	4
190	190	33	151	3.168876e+01	1.683112e+02	8.206522e-01	8.415562e-01	8.415562e-01	4
191	191	33	179	3.168876e+01	1.683112e+02	8.443396e-01	8.415562e-01	8.415562e-01	4
192	192	22	186	3.168876e+01	1.683112e+02	8.942308e-01	8.415562e-01	8.415562e-01	4
193	193	29	179	3.168876e+01	1.683112e+02	8.605769e-01	8.415562e-01	8.415562e-01	4
194	194	37	175	3.168876e+01	1.683112e+02	8.254717e-01	8.415562e-01	8.415562e-01	4
195	195	25	176	3.168876e+01	1.683112e+02	8.756219e-01	8.415562e-01	8.415562e-01	4
196	196	32	160	3.168876e+01	1.683112e+02	8.333333e-01	8.415562e-01	8.415562e-01	4
197	197	39	191	3.168876e+01	1.683112e+02	8.304348e-01	8.415562e-01	8.415562e-01	4
198	198	35	180	3.168876e+01	1.683112e+02	8.372093e-01	8.415562e-01	8.415562e-01	4
199	199	36	169	3.168876e+01	1.683112e+02	8.243902e-01	8.415562e-01	8.415562e-01	4
200	200	33	154	3.168876e+01	1.683112e+02	8.235294e-01	8.415562e-01	8.415562e-01	4
