# Supplementary material for: Cochaperones convey the energy of ATP hydrolysis for directional action of Hsp90
Source: Nat Commun. 2024 Jan 17;15:569. doi: 10.1038/s41467-024-44847-6 (PMC10794413; doi:10.1038/s41467-024-44847-6)
Supplement: Supplementary file 6 — Source Data [file 41467_2024_44847_MOESM6_ESM.zip › SourceData_Simulations/1_Simulations_0kT/sim_0kT_mol183of200.txt]

coordinates	34.44	152.11	162.44	152.11
time(s)	frame	Idon(a.u.)	Iacc(a.u.)	Idon ideal(a.u.)	Iacc ideal(a.u.)	FRET	FRET ideal (blurr)	FRET ideal	state sequence
1	1	32	176	2.492184e+01	1.750782e+02	8.461538e-01	8.753908e-01	8.753908e-01	4
2	2	29	175	2.492184e+01	1.750782e+02	8.578431e-01	8.753908e-01	8.753908e-01	4
3	3	26	187	2.492184e+01	1.750782e+02	8.779343e-01	8.753908e-01	8.753908e-01	4
4	4	22	166	2.492184e+01	1.750782e+02	8.829787e-01	8.753908e-01	8.753908e-01	4
5	5	18	180	2.492184e+01	1.750782e+02	9.090909e-01	8.753908e-01	8.753908e-01	4
6	6	23	210	2.492184e+01	1.750782e+02	9.012876e-01	8.753908e-01	8.753908e-01	4
7	7	28	177	2.492184e+01	1.750782e+02	8.634146e-01	8.753908e-01	8.753908e-01	4
8	8	27	171	2.492184e+01	1.750782e+02	8.636364e-01	8.753908e-01	8.753908e-01	4
9	9	35	160	2.492184e+01	1.750782e+02	8.205128e-01	8.753908e-01	8.753908e-01	4
10	10	22	160	2.492184e+01	1.750782e+02	8.791209e-01	8.753908e-01	8.753908e-01	4
11	11	24	190	2.492184e+01	1.750782e+02	8.878505e-01	8.753908e-01	8.753908e-01	4
12	12	20	157	2.492184e+01	1.750782e+02	8.870056e-01	8.753908e-01	8.753908e-01	4
13	13	32	190	2.492184e+01	1.750782e+02	8.558559e-01	8.753908e-01	8.753908e-01	4
14	14	21	187	2.492184e+01	1.750782e+02	8.990385e-01	8.753908e-01	8.753908e-01	4
15	15	27	190	2.492184e+01	1.750782e+02	8.755760e-01	8.753908e-01	8.753908e-01	4
16	16	28	166	2.492184e+01	1.750782e+02	8.556701e-01	8.753908e-01	8.753908e-01	4
17	17	24	174	2.492184e+01	1.750782e+02	8.787879e-01	8.753908e-01	8.753908e-01	4
18	18	17	178	2.492184e+01	1.750782e+02	9.128205e-01	8.753908e-01	8.753908e-01	4
19	19	23	177	2.492184e+01	1.750782e+02	8.850000e-01	8.753908e-01	8.753908e-01	4
20	20	19	205	2.492184e+01	1.750782e+02	9.151786e-01	8.753908e-01	8.753908e-01	4
21	21	21	169	2.492184e+01	1.750782e+02	8.894737e-01	8.753908e-01	8.753908e-01	4
22	22	20	151	2.492184e+01	1.750782e+02	8.830409e-01	8.753908e-01	8.753908e-01	4
23	23	25	189	2.492184e+01	1.750782e+02	8.831776e-01	8.753908e-01	8.753908e-01	4
24	24	25	178	2.492184e+01	1.750782e+02	8.768473e-01	8.753908e-01	8.753908e-01	4
25	25	27	169	2.746568e+01	1.725343e+02	8.622449e-01	8.626716e-01	8.753908e-01	4
26	26	141	54	1.462646e+02	5.373536e+01	2.769231e-01	2.686768e-01	7.877092e-02	2
27	27	183	19	1.842458e+02	1.575418e+01	9.405941e-02	7.877092e-02	7.877092e-02	2
28	28	172	15	1.842458e+02	1.575418e+01	8.021390e-02	7.877092e-02	7.877092e-02	2
29	29	189	15	1.842458e+02	1.575418e+01	7.352941e-02	7.877092e-02	7.877092e-02	2
30	30	105	80	1.171419e+02	8.285808e+01	4.324324e-01	4.142904e-01	7.877092e-02	2
31	31	43	161	4.451986e+01	1.554801e+02	7.892157e-01	7.774007e-01	7.774007e-01	3
32	32	43	161	4.451986e+01	1.554801e+02	7.892157e-01	7.774007e-01	7.774007e-01	3
33	33	36	143	4.451986e+01	1.554801e+02	7.988827e-01	7.774007e-01	7.774007e-01	3
34	34	148	52	1.522749e+02	4.772511e+01	2.600000e-01	2.386255e-01	7.877092e-02	2
35	35	202	5	1.946869e+02	5.313077e+00	2.415459e-02	2.656539e-02	2.157123e-02	1
36	36	193	7	1.956858e+02	4.314246e+00	3.500000e-02	2.157123e-02	2.157123e-02	1
37	37	192	4	1.956858e+02	4.314246e+00	2.040816e-02	2.157123e-02	2.157123e-02	1
38	38	197	3	1.956858e+02	4.314246e+00	1.500000e-02	2.157123e-02	2.157123e-02	1
39	39	187	2	1.956858e+02	4.314246e+00	1.058201e-02	2.157123e-02	2.157123e-02	1
40	40	200	9	1.956858e+02	4.314246e+00	4.306220e-02	2.157123e-02	2.157123e-02	1
41	41	176	1	1.956858e+02	4.314246e+00	5.649718e-03	2.157123e-02	2.157123e-02	1
42	42	216	8	1.956858e+02	4.314246e+00	3.571429e-02	2.157123e-02	2.157123e-02	1
43	43	189	7	1.956858e+02	4.314246e+00	3.571429e-02	2.157123e-02	2.157123e-02	1
44	44	200	2	1.956858e+02	4.314246e+00	9.900990e-03	2.157123e-02	2.157123e-02	1
45	45	173	1	1.956858e+02	4.314246e+00	5.747126e-03	2.157123e-02	2.157123e-02	1
46	46	200	6	1.956858e+02	4.314246e+00	2.912621e-02	2.157123e-02	2.157123e-02	1
47	47	226	6	1.956858e+02	4.314246e+00	2.586207e-02	2.157123e-02	2.157123e-02	1
48	48	186	5	1.956858e+02	4.314246e+00	2.617801e-02	2.157123e-02	2.157123e-02	1
49	49	194	4	1.956858e+02	4.314246e+00	2.020202e-02	2.157123e-02	2.157123e-02	1
50	50	189	6	1.956858e+02	4.314246e+00	3.076923e-02	2.157123e-02	2.157123e-02	1
51	51	177	4	1.956858e+02	4.314246e+00	2.209945e-02	2.157123e-02	2.157123e-02	1
52	52	214	5	1.956858e+02	4.314246e+00	2.283105e-02	2.157123e-02	2.157123e-02	1
53	53	213	6	1.956858e+02	4.314246e+00	2.739726e-02	2.157123e-02	2.157123e-02	1
54	54	192	4	1.956858e+02	4.314246e+00	2.040816e-02	2.157123e-02	2.157123e-02	1
55	55	207	5	1.956858e+02	4.314246e+00	2.358491e-02	2.157123e-02	2.157123e-02	1
56	56	197	6	1.956858e+02	4.314246e+00	2.955665e-02	2.157123e-02	2.157123e-02	1
57	57	84	133	8.131430e+01	1.186857e+02	6.129032e-01	5.934285e-01	8.753908e-01	4
58	58	27	147	2.492184e+01	1.750782e+02	8.448276e-01	8.753908e-01	8.753908e-01	4
59	59	30	174	2.492184e+01	1.750782e+02	8.529412e-01	8.753908e-01	8.753908e-01	4
60	60	28	190	2.492184e+01	1.750782e+02	8.715596e-01	8.753908e-01	8.753908e-01	4
61	61	21	174	2.492184e+01	1.750782e+02	8.923077e-01	8.753908e-01	8.753908e-01	4
62	62	35	172	2.492184e+01	1.750782e+02	8.309179e-01	8.753908e-01	8.753908e-01	4
63	63	16	189	2.492184e+01	1.750782e+02	9.219512e-01	8.753908e-01	8.753908e-01	4
64	64	35	166	2.785867e+01	1.721413e+02	8.258706e-01	8.607067e-01	8.753908e-01	4
65	65	43	146	4.451986e+01	1.554801e+02	7.724868e-01	7.774007e-01	7.774007e-01	3
66	66	41	178	4.451986e+01	1.554801e+02	8.127854e-01	7.774007e-01	7.774007e-01	3
67	67	47	150	4.451986e+01	1.554801e+02	7.614213e-01	7.774007e-01	7.774007e-01	3
68	68	52	161	4.451986e+01	1.554801e+02	7.558685e-01	7.774007e-01	7.774007e-01	3
69	69	35	150	4.451986e+01	1.554801e+02	8.108108e-01	7.774007e-01	7.774007e-01	3
70	70	46	172	4.451986e+01	1.554801e+02	7.889908e-01	7.774007e-01	7.774007e-01	3
71	71	42	163	4.451986e+01	1.554801e+02	7.951220e-01	7.774007e-01	7.774007e-01	3
72	72	59	143	4.451986e+01	1.554801e+02	7.079208e-01	7.774007e-01	7.774007e-01	3
73	73	47	171	4.451986e+01	1.554801e+02	7.844037e-01	7.774007e-01	7.774007e-01	3
74	74	43	133	4.451986e+01	1.554801e+02	7.556818e-01	7.774007e-01	7.774007e-01	3
75	75	58	136	6.572441e+01	1.342756e+02	7.010309e-01	6.713780e-01	7.774007e-01	3
76	76	101	115	8.461123e+01	1.153888e+02	5.324074e-01	5.769438e-01	7.774007e-01	3
77	77	74	137	7.256442e+01	1.274356e+02	6.492891e-01	6.371779e-01	7.774007e-01	3
78	78	110	71	1.338613e+02	6.613870e+01	3.922652e-01	3.306935e-01	7.877092e-02	2
79	79	43	158	4.451986e+01	1.554801e+02	7.860697e-01	7.774007e-01	7.774007e-01	3
80	80	44	130	4.451986e+01	1.554801e+02	7.471264e-01	7.774007e-01	7.774007e-01	3
81	81	42	153	4.451986e+01	1.554801e+02	7.846154e-01	7.774007e-01	7.774007e-01	3
82	82	46	154	5.362257e+01	1.463774e+02	7.700000e-01	7.318872e-01	7.774007e-01	3
83	83	190	18	1.842458e+02	1.575418e+01	8.653846e-02	7.877092e-02	7.877092e-02	2
84	84	183	22	1.842458e+02	1.575418e+01	1.073171e-01	7.877092e-02	7.877092e-02	2
85	85	40	156	4.715022e+01	1.528498e+02	7.959184e-01	7.642489e-01	7.774007e-01	3
86	86	130	75	1.220740e+02	7.792597e+01	3.658537e-01	3.896299e-01	7.877092e-02	2
87	87	192	16	1.842458e+02	1.575418e+01	7.692308e-02	7.877092e-02	7.877092e-02	2
88	88	187	10	1.842458e+02	1.575418e+01	5.076142e-02	7.877092e-02	7.877092e-02	2
89	89	38	182	3.646034e+01	1.635397e+02	8.272727e-01	8.176983e-01	8.753908e-01	4
90	90	26	194	2.492184e+01	1.750782e+02	8.818182e-01	8.753908e-01	8.753908e-01	4
91	91	18	188	2.492184e+01	1.750782e+02	9.126214e-01	8.753908e-01	8.753908e-01	4
92	92	19	166	2.492184e+01	1.750782e+02	8.972973e-01	8.753908e-01	8.753908e-01	4
93	93	30	184	2.492184e+01	1.750782e+02	8.598131e-01	8.753908e-01	8.753908e-01	4
94	94	33	183	2.492184e+01	1.750782e+02	8.472222e-01	8.753908e-01	8.753908e-01	4
95	95	19	165	2.492184e+01	1.750782e+02	8.967391e-01	8.753908e-01	8.753908e-01	4
96	96	26	184	2.492184e+01	1.750782e+02	8.761905e-01	8.753908e-01	8.753908e-01	4
97	97	19	191	2.492184e+01	1.750782e+02	9.095238e-01	8.753908e-01	8.753908e-01	4
98	98	21	179	2.492184e+01	1.750782e+02	8.950000e-01	8.753908e-01	8.753908e-01	4
99	99	22	167	2.492184e+01	1.750782e+02	8.835979e-01	8.753908e-01	8.753908e-01	4
100	100	27	171	2.492184e+01	1.750782e+02	8.636364e-01	8.753908e-01	8.753908e-01	4
101	101	24	183	2.492184e+01	1.750782e+02	8.840580e-01	8.753908e-01	8.753908e-01	4
102	102	26	191	2.492184e+01	1.750782e+02	8.801843e-01	8.753908e-01	8.753908e-01	4
103	103	25	181	2.492184e+01	1.750782e+02	8.786408e-01	8.753908e-01	8.753908e-01	4
104	104	26	159	2.492184e+01	1.750782e+02	8.594595e-01	8.753908e-01	8.753908e-01	4
105	105	19	159	2.492184e+01	1.750782e+02	8.932584e-01	8.753908e-01	8.753908e-01	4
106	106	24	166	2.492184e+01	1.750782e+02	8.736842e-01	8.753908e-01	8.753908e-01	4
107	107	20	156	2.492184e+01	1.750782e+02	8.863636e-01	8.753908e-01	8.753908e-01	4
108	108	29	172	2.492184e+01	1.750782e+02	8.557214e-01	8.753908e-01	8.753908e-01	4
109	109	25	173	2.492184e+01	1.750782e+02	8.737374e-01	8.753908e-01	8.753908e-01	4
110	110	33	176	2.492184e+01	1.750782e+02	8.421053e-01	8.753908e-01	8.753908e-01	4
111	111	19	202	2.492184e+01	1.750782e+02	9.140271e-01	8.753908e-01	8.753908e-01	4
112	112	24	170	2.492184e+01	1.750782e+02	8.762887e-01	8.753908e-01	8.753908e-01	4
113	113	24	184	2.492184e+01	1.750782e+02	8.846154e-01	8.753908e-01	8.753908e-01	4
114	114	18	187	2.492184e+01	1.750782e+02	9.121951e-01	8.753908e-01	8.753908e-01	4
115	115	28	186	2.492184e+01	1.750782e+02	8.691589e-01	8.753908e-01	8.753908e-01	4
116	116	24	175	2.492184e+01	1.750782e+02	8.793970e-01	8.753908e-01	8.753908e-01	4
117	117	23	172	2.492184e+01	1.750782e+02	8.820513e-01	8.753908e-01	8.753908e-01	4
118	118	18	198	2.492184e+01	1.750782e+02	9.166667e-01	8.753908e-01	8.753908e-01	4
119	119	26	184	2.492184e+01	1.750782e+02	8.761905e-01	8.753908e-01	8.753908e-01	4
120	120	29	176	2.492184e+01	1.750782e+02	8.585366e-01	8.753908e-01	8.753908e-01	4
121	121	31	180	2.492184e+01	1.750782e+02	8.530806e-01	8.753908e-01	8.753908e-01	4
122	122	34	165	2.492184e+01	1.750782e+02	8.291457e-01	8.753908e-01	8.753908e-01	4
123	123	19	154	2.492184e+01	1.750782e+02	8.901734e-01	8.753908e-01	8.753908e-01	4
124	124	22	187	2.492184e+01	1.750782e+02	8.947368e-01	8.753908e-01	8.753908e-01	4
125	125	23	186	2.492184e+01	1.750782e+02	8.899522e-01	8.753908e-01	8.753908e-01	4
126	126	15	175	2.492184e+01	1.750782e+02	9.210526e-01	8.753908e-01	8.753908e-01	4
127	127	21	163	2.492184e+01	1.750782e+02	8.858696e-01	8.753908e-01	8.753908e-01	4
128	128	25	166	2.492184e+01	1.750782e+02	8.691099e-01	8.753908e-01	8.753908e-01	4
129	129	31	174	2.492184e+01	1.750782e+02	8.487805e-01	8.753908e-01	8.753908e-01	4
130	130	26	173	2.492184e+01	1.750782e+02	8.693467e-01	8.753908e-01	8.753908e-01	4
131	131	24	160	2.492184e+01	1.750782e+02	8.695652e-01	8.753908e-01	8.753908e-01	4
132	132	19	172	2.492184e+01	1.750782e+02	9.005236e-01	8.753908e-01	8.753908e-01	4
133	133	28	158	2.492184e+01	1.750782e+02	8.494624e-01	8.753908e-01	8.753908e-01	4
134	134	15	182	2.492184e+01	1.750782e+02	9.238579e-01	8.753908e-01	8.753908e-01	4
135	135	27	176	2.492184e+01	1.750782e+02	8.669951e-01	8.753908e-01	8.753908e-01	4
136	136	30	178	2.492184e+01	1.750782e+02	8.557692e-01	8.753908e-01	8.753908e-01	4
137	137	14	152	2.492184e+01	1.750782e+02	9.156627e-01	8.753908e-01	8.753908e-01	4
138	138	24	150	2.492184e+01	1.750782e+02	8.620690e-01	8.753908e-01	8.753908e-01	4
139	139	22	172	2.492184e+01	1.750782e+02	8.865979e-01	8.753908e-01	8.753908e-01	4
140	140	28	183	2.492184e+01	1.750782e+02	8.672986e-01	8.753908e-01	8.753908e-01	4
141	141	25	194	2.492184e+01	1.750782e+02	8.858447e-01	8.753908e-01	8.753908e-01	4
142	142	18	172	2.492184e+01	1.750782e+02	9.052632e-01	8.753908e-01	8.753908e-01	4
143	143	22	183	2.492184e+01	1.750782e+02	8.926829e-01	8.753908e-01	8.753908e-01	4
144	144	13	167	2.492184e+01	1.750782e+02	9.277778e-01	8.753908e-01	8.753908e-01	4
145	145	26	167	2.492184e+01	1.750782e+02	8.652850e-01	8.753908e-01	8.753908e-01	4
146	146	28	179	2.492184e+01	1.750782e+02	8.647343e-01	8.753908e-01	8.753908e-01	4
147	147	23	199	2.492184e+01	1.750782e+02	8.963964e-01	8.753908e-01	8.753908e-01	4
148	148	28	166	2.492184e+01	1.750782e+02	8.556701e-01	8.753908e-01	8.753908e-01	4
149	149	27	187	2.492184e+01	1.750782e+02	8.738318e-01	8.753908e-01	8.753908e-01	4
150	150	27	164	2.492184e+01	1.750782e+02	8.586387e-01	8.753908e-01	8.753908e-01	4
151	151	32	184	2.492184e+01	1.750782e+02	8.518519e-01	8.753908e-01	8.753908e-01	4
152	152	26	182	2.492184e+01	1.750782e+02	8.750000e-01	8.753908e-01	8.753908e-01	4
153	153	24	154	2.492184e+01	1.750782e+02	8.651685e-01	8.753908e-01	8.753908e-01	4
154	154	16	155	2.492184e+01	1.750782e+02	9.064327e-01	8.753908e-01	8.753908e-01	4
155	155	21	172	2.492184e+01	1.750782e+02	8.911917e-01	8.753908e-01	8.753908e-01	4
156	156	26	178	2.492184e+01	1.750782e+02	8.725490e-01	8.753908e-01	8.753908e-01	4
157	157	28	164	3.675054e+01	1.632495e+02	8.541667e-01	8.162473e-01	7.774007e-01	3
158	158	64	154	4.451986e+01	1.554801e+02	7.064220e-01	7.774007e-01	7.774007e-01	3
159	159	121	63	1.487927e+02	5.120731e+01	3.423913e-01	2.560366e-01	7.877092e-02	2
160	160	188	8	1.842458e+02	1.575418e+01	4.081633e-02	7.877092e-02	7.877092e-02	2
161	161	192	5	1.948426e+02	5.157398e+00	2.538071e-02	2.578699e-02	2.157123e-02	1
162	162	196	4	1.956858e+02	4.314246e+00	2.000000e-02	2.157123e-02	2.157123e-02	1
163	163	192	3	1.956858e+02	4.314246e+00	1.538462e-02	2.157123e-02	2.157123e-02	1
164	164	168	3	1.956858e+02	4.314246e+00	1.754386e-02	2.157123e-02	2.157123e-02	1
165	165	181	5	1.956858e+02	4.314246e+00	2.688172e-02	2.157123e-02	2.157123e-02	1
166	166	210	5	1.956858e+02	4.314246e+00	2.325581e-02	2.157123e-02	2.157123e-02	1
167	167	189	6	1.956858e+02	4.314246e+00	3.076923e-02	2.157123e-02	2.157123e-02	1
168	168	215	9	1.956858e+02	4.314246e+00	4.017857e-02	2.157123e-02	2.157123e-02	1
169	169	194	4	1.956858e+02	4.314246e+00	2.020202e-02	2.157123e-02	2.157123e-02	1
170	170	184	2	1.956858e+02	4.314246e+00	1.075269e-02	2.157123e-02	2.157123e-02	1
171	171	179	7	1.956858e+02	4.314246e+00	3.763441e-02	2.157123e-02	2.157123e-02	1
172	172	180	3	1.956858e+02	4.314246e+00	1.639344e-02	2.157123e-02	2.157123e-02	1
173	173	213	5	1.956858e+02	4.314246e+00	2.293578e-02	2.157123e-02	2.157123e-02	1
174	174	190	5	1.956858e+02	4.314246e+00	2.564103e-02	2.157123e-02	2.157123e-02	1
175	175	193	7	1.956858e+02	4.314246e+00	3.500000e-02	2.157123e-02	2.157123e-02	1
176	176	198	9	1.956858e+02	4.314246e+00	4.347826e-02	2.157123e-02	2.157123e-02	1
177	177	210	9	1.956858e+02	4.314246e+00	4.109589e-02	2.157123e-02	2.157123e-02	1
178	178	216	6	1.956858e+02	4.314246e+00	2.702703e-02	2.157123e-02	2.157123e-02	1
179	179	153	2	1.956858e+02	4.314246e+00	1.290323e-02	2.157123e-02	2.157123e-02	1
180	180	220	4	1.956858e+02	4.314246e+00	1.785714e-02	2.157123e-02	2.157123e-02	1
181	181	199	6	1.956858e+02	4.314246e+00	2.926829e-02	2.157123e-02	2.157123e-02	1
182	182	184	3	1.956858e+02	4.314246e+00	1.604278e-02	2.157123e-02	2.157123e-02	1
183	183	196	9	1.956858e+02	4.314246e+00	4.390244e-02	2.157123e-02	2.157123e-02	1
184	184	189	7	1.956858e+02	4.314246e+00	3.571429e-02	2.157123e-02	2.157123e-02	1
185	185	183	2	1.956858e+02	4.314246e+00	1.081081e-02	2.157123e-02	2.157123e-02	1
186	186	205	3	1.956858e+02	4.314246e+00	1.442308e-02	2.157123e-02	2.157123e-02	1
187	187	202	5	1.956858e+02	4.314246e+00	2.415459e-02	2.157123e-02	2.157123e-02	1
188	188	217	4	1.956858e+02	4.314246e+00	1.809955e-02	2.157123e-02	2.157123e-02	1
189	189	192	1	1.956858e+02	4.314246e+00	5.181347e-03	2.157123e-02	2.157123e-02	1
190	190	198	4	1.956858e+02	4.314246e+00	1.980198e-02	2.157123e-02	2.157123e-02	1
191	191	183	2	1.956858e+02	4.314246e+00	1.081081e-02	2.157123e-02	2.157123e-02	1
192	192	191	3	1.956858e+02	4.314246e+00	1.546392e-02	2.157123e-02	2.157123e-02	1
193	193	223	3	1.956858e+02	4.314246e+00	1.327434e-02	2.157123e-02	2.157123e-02	1
194	194	196	2	1.956858e+02	4.314246e+00	1.010101e-02	2.157123e-02	2.157123e-02	1
195	195	178	7	1.956858e+02	4.314246e+00	3.783784e-02	2.157123e-02	2.157123e-02	1
196	196	171	3	1.956858e+02	4.314246e+00	1.724138e-02	2.157123e-02	2.157123e-02	1
197	197	191	3	1.956858e+02	4.314246e+00	1.546392e-02	2.157123e-02	2.157123e-02	1
198	198	195	5	1.956858e+02	4.314246e+00	2.500000e-02	2.157123e-02	2.157123e-02	1
199	199	189	6	1.956858e+02	4.314246e+00	3.076923e-02	2.157123e-02	2.157123e-02	1
200	200	206	6	1.956858e+02	4.314246e+00	2.830189e-02	2.157123e-02	2.157123e-02	1
