# Supplementary material for: Cochaperones convey the energy of ATP hydrolysis for directional action of Hsp90
Source: Nat Commun. 2024 Jan 17;15:569. doi: 10.1038/s41467-024-44847-6 (PMC10794413; doi:10.1038/s41467-024-44847-6)
Supplement: Supplementary file 6 — Source Data [file 41467_2024_44847_MOESM6_ESM.zip › SourceData_Simulations/1_Simulations_0kT/sim_0kT_mol184of200.txt]

coordinates	26.26	112.42	154.26	112.42
time(s)	frame	Idon(a.u.)	Iacc(a.u.)	Idon ideal(a.u.)	Iacc ideal(a.u.)	FRET	FRET ideal (blurr)	FRET ideal	state sequence
1	1	171	23	1.811098e+02	1.889020e+01	1.185567e-01	9.445098e-02	9.445098e-02	1
2	2	179	26	1.811098e+02	1.889020e+01	1.268293e-01	9.445098e-02	9.445098e-02	1
3	3	177	14	1.811098e+02	1.889020e+01	7.329843e-02	9.445098e-02	9.445098e-02	1
4	4	203	25	1.811098e+02	1.889020e+01	1.096491e-01	9.445098e-02	9.445098e-02	1
5	5	191	13	1.811098e+02	1.889020e+01	6.372549e-02	9.445098e-02	9.445098e-02	1
6	6	190	15	1.811098e+02	1.889020e+01	7.317073e-02	9.445098e-02	9.445098e-02	1
7	7	171	22	1.811098e+02	1.889020e+01	1.139896e-01	9.445098e-02	9.445098e-02	1
8	8	192	26	1.811098e+02	1.889020e+01	1.192661e-01	9.445098e-02	9.445098e-02	1
9	9	194	19	1.811098e+02	1.889020e+01	8.920188e-02	9.445098e-02	9.445098e-02	1
10	10	181	24	1.811098e+02	1.889020e+01	1.170732e-01	9.445098e-02	9.445098e-02	1
11	11	194	19	1.811098e+02	1.889020e+01	8.920188e-02	9.445098e-02	9.445098e-02	1
12	12	162	14	1.811098e+02	1.889020e+01	7.954545e-02	9.445098e-02	9.445098e-02	1
13	13	191	14	1.811098e+02	1.889020e+01	6.829268e-02	9.445098e-02	9.445098e-02	1
14	14	178	25	1.811098e+02	1.889020e+01	1.231527e-01	9.445098e-02	9.445098e-02	1
15	15	181	15	1.811098e+02	1.889020e+01	7.653061e-02	9.445098e-02	9.445098e-02	1
16	16	157	22	1.811098e+02	1.889020e+01	1.229050e-01	9.445098e-02	9.445098e-02	1
17	17	187	14	1.811098e+02	1.889020e+01	6.965174e-02	9.445098e-02	9.445098e-02	1
18	18	184	20	1.811098e+02	1.889020e+01	9.803922e-02	9.445098e-02	9.445098e-02	1
19	19	172	20	1.811098e+02	1.889020e+01	1.041667e-01	9.445098e-02	9.445098e-02	1
20	20	177	18	1.811098e+02	1.889020e+01	9.230769e-02	9.445098e-02	9.445098e-02	1
21	21	187	20	1.811098e+02	1.889020e+01	9.661836e-02	9.445098e-02	9.445098e-02	1
22	22	182	15	1.811098e+02	1.889020e+01	7.614213e-02	9.445098e-02	9.445098e-02	1
23	23	173	17	1.811098e+02	1.889020e+01	8.947368e-02	9.445098e-02	9.445098e-02	1
24	24	188	27	1.811098e+02	1.889020e+01	1.255814e-01	9.445098e-02	9.445098e-02	1
25	25	195	30	1.811098e+02	1.889020e+01	1.333333e-01	9.445098e-02	9.445098e-02	1
26	26	202	20	1.811098e+02	1.889020e+01	9.009009e-02	9.445098e-02	9.445098e-02	1
27	27	174	22	1.811098e+02	1.889020e+01	1.122449e-01	9.445098e-02	9.445098e-02	1
28	28	153	28	1.624186e+02	3.758135e+01	1.546961e-01	1.879068e-01	9.445098e-02	1
29	29	50	153	4.958275e+01	1.504172e+02	7.536946e-01	7.520862e-01	7.520862e-01	4
30	30	42	167	4.958275e+01	1.504172e+02	7.990431e-01	7.520862e-01	7.520862e-01	4
31	31	41	128	4.958275e+01	1.504172e+02	7.573964e-01	7.520862e-01	7.520862e-01	4
32	32	50	175	4.958275e+01	1.504172e+02	7.777778e-01	7.520862e-01	7.520862e-01	4
33	33	50	159	4.958275e+01	1.504172e+02	7.607656e-01	7.520862e-01	7.520862e-01	4
34	34	42	162	4.958275e+01	1.504172e+02	7.941176e-01	7.520862e-01	7.520862e-01	4
35	35	52	149	4.958275e+01	1.504172e+02	7.412935e-01	7.520862e-01	7.520862e-01	4
36	36	46	149	4.958275e+01	1.504172e+02	7.641026e-01	7.520862e-01	7.520862e-01	4
37	37	51	172	4.958275e+01	1.504172e+02	7.713004e-01	7.520862e-01	7.520862e-01	4
38	38	57	128	4.958275e+01	1.504172e+02	6.918919e-01	7.520862e-01	7.520862e-01	4
39	39	45	150	4.958275e+01	1.504172e+02	7.692308e-01	7.520862e-01	7.520862e-01	4
40	40	58	142	4.958275e+01	1.504172e+02	7.100000e-01	7.520862e-01	7.520862e-01	4
41	41	58	148	4.958275e+01	1.504172e+02	7.184466e-01	7.520862e-01	7.520862e-01	4
42	42	34	154	4.958275e+01	1.504172e+02	8.191489e-01	7.520862e-01	7.520862e-01	4
43	43	34	132	4.958275e+01	1.504172e+02	7.951807e-01	7.520862e-01	7.520862e-01	4
44	44	49	125	4.958275e+01	1.504172e+02	7.183908e-01	7.520862e-01	7.520862e-01	4
45	45	52	141	4.958275e+01	1.504172e+02	7.305699e-01	7.520862e-01	7.520862e-01	4
46	46	38	137	4.958275e+01	1.504172e+02	7.828571e-01	7.520862e-01	7.520862e-01	4
47	47	54	134	4.958275e+01	1.504172e+02	7.127660e-01	7.520862e-01	7.520862e-01	4
48	48	51	150	4.958275e+01	1.504172e+02	7.462687e-01	7.520862e-01	7.520862e-01	4
49	49	50	170	4.958275e+01	1.504172e+02	7.727273e-01	7.520862e-01	7.520862e-01	4
50	50	53	158	4.958275e+01	1.504172e+02	7.488152e-01	7.520862e-01	7.520862e-01	4
51	51	40	167	4.958275e+01	1.504172e+02	8.067633e-01	7.520862e-01	7.520862e-01	4
52	52	46	130	4.958275e+01	1.504172e+02	7.386364e-01	7.520862e-01	7.520862e-01	4
53	53	56	120	4.958275e+01	1.504172e+02	6.818182e-01	7.520862e-01	7.520862e-01	4
54	54	51	144	4.958275e+01	1.504172e+02	7.384615e-01	7.520862e-01	7.520862e-01	4
55	55	44	175	4.958275e+01	1.504172e+02	7.990868e-01	7.520862e-01	7.520862e-01	4
56	56	45	151	4.958275e+01	1.504172e+02	7.704082e-01	7.520862e-01	7.520862e-01	4
57	57	56	174	4.958275e+01	1.504172e+02	7.565217e-01	7.520862e-01	7.520862e-01	4
58	58	53	156	4.958275e+01	1.504172e+02	7.464115e-01	7.520862e-01	7.520862e-01	4
59	59	60	159	4.958275e+01	1.504172e+02	7.260274e-01	7.520862e-01	7.520862e-01	4
60	60	56	156	4.958275e+01	1.504172e+02	7.358491e-01	7.520862e-01	7.520862e-01	4
61	61	64	139	4.958275e+01	1.504172e+02	6.847291e-01	7.520862e-01	7.520862e-01	4
62	62	43	175	4.958275e+01	1.504172e+02	8.027523e-01	7.520862e-01	7.520862e-01	4
63	63	54	139	4.958275e+01	1.504172e+02	7.202073e-01	7.520862e-01	7.520862e-01	4
64	64	56	175	4.958275e+01	1.504172e+02	7.575758e-01	7.520862e-01	7.520862e-01	4
65	65	46	161	4.958275e+01	1.504172e+02	7.777778e-01	7.520862e-01	7.520862e-01	4
66	66	55	151	4.958275e+01	1.504172e+02	7.330097e-01	7.520862e-01	7.520862e-01	4
67	67	33	150	3.765422e+01	1.623458e+02	8.196721e-01	8.117289e-01	8.395410e-01	3
68	68	35	151	3.346358e+01	1.665364e+02	8.118280e-01	8.326821e-01	8.395410e-01	3
69	69	215	0	200	0	0	0	0	2
70	70	96	102	8.873858e+01	1.112614e+02	5.151515e-01	5.563071e-01	8.395410e-01	3
71	71	35	170	3.209179e+01	1.679082e+02	8.292683e-01	8.395410e-01	8.395410e-01	3
72	72	36	163	3.209179e+01	1.679082e+02	8.190955e-01	8.395410e-01	8.395410e-01	3
73	73	30	157	3.209179e+01	1.679082e+02	8.395722e-01	8.395410e-01	8.395410e-01	3
74	74	37	176	3.209179e+01	1.679082e+02	8.262911e-01	8.395410e-01	8.395410e-01	3
75	75	50	147	4.407444e+01	1.559256e+02	7.461929e-01	7.796278e-01	7.520862e-01	4
76	76	40	158	4.958275e+01	1.504172e+02	7.979798e-01	7.520862e-01	7.520862e-01	4
77	77	55	143	4.958275e+01	1.504172e+02	7.222222e-01	7.520862e-01	7.520862e-01	4
78	78	36	186	4.958275e+01	1.504172e+02	8.378378e-01	7.520862e-01	7.520862e-01	4
79	79	58	154	4.958275e+01	1.504172e+02	7.264151e-01	7.520862e-01	7.520862e-01	4
80	80	52	146	4.958275e+01	1.504172e+02	7.373737e-01	7.520862e-01	7.520862e-01	4
81	81	56	172	4.958275e+01	1.504172e+02	7.543860e-01	7.520862e-01	7.520862e-01	4
82	82	50	157	4.958275e+01	1.504172e+02	7.584541e-01	7.520862e-01	7.520862e-01	4
83	83	49	152	4.958275e+01	1.504172e+02	7.562189e-01	7.520862e-01	7.520862e-01	4
84	84	44	144	4.958275e+01	1.504172e+02	7.659574e-01	7.520862e-01	7.520862e-01	4
85	85	49	146	4.958275e+01	1.504172e+02	7.487179e-01	7.520862e-01	7.520862e-01	4
86	86	59	149	4.958275e+01	1.504172e+02	7.163462e-01	7.520862e-01	7.520862e-01	4
87	87	41	147	4.958275e+01	1.504172e+02	7.819149e-01	7.520862e-01	7.520862e-01	4
88	88	41	141	4.958275e+01	1.504172e+02	7.747253e-01	7.520862e-01	7.520862e-01	4
89	89	58	174	4.958275e+01	1.504172e+02	7.500000e-01	7.520862e-01	7.520862e-01	4
90	90	52	153	4.958275e+01	1.504172e+02	7.463415e-01	7.520862e-01	7.520862e-01	4
91	91	63	146	4.958275e+01	1.504172e+02	6.985646e-01	7.520862e-01	7.520862e-01	4
92	92	55	133	4.958275e+01	1.504172e+02	7.074468e-01	7.520862e-01	7.520862e-01	4
93	93	49	133	4.958275e+01	1.504172e+02	7.307692e-01	7.520862e-01	7.520862e-01	4
94	94	51	169	4.958275e+01	1.504172e+02	7.681818e-01	7.520862e-01	7.520862e-01	4
95	95	63	155	4.958275e+01	1.504172e+02	7.110092e-01	7.520862e-01	7.520862e-01	4
96	96	53	170	4.958275e+01	1.504172e+02	7.623318e-01	7.520862e-01	7.520862e-01	4
97	97	52	162	4.958275e+01	1.504172e+02	7.570093e-01	7.520862e-01	7.520862e-01	4
98	98	49	146	4.958275e+01	1.504172e+02	7.487179e-01	7.520862e-01	7.520862e-01	4
99	99	43	136	4.958275e+01	1.504172e+02	7.597765e-01	7.520862e-01	7.520862e-01	4
100	100	48	156	4.958275e+01	1.504172e+02	7.647059e-01	7.520862e-01	7.520862e-01	4
101	101	58	162	4.958275e+01	1.504172e+02	7.363636e-01	7.520862e-01	7.520862e-01	4
102	102	55	140	4.958275e+01	1.504172e+02	7.179487e-01	7.520862e-01	7.520862e-01	4
103	103	46	180	4.958275e+01	1.504172e+02	7.964602e-01	7.520862e-01	7.520862e-01	4
104	104	46	156	4.958275e+01	1.504172e+02	7.722772e-01	7.520862e-01	7.520862e-01	4
105	105	59	153	4.958275e+01	1.504172e+02	7.216981e-01	7.520862e-01	7.520862e-01	4
106	106	53	166	4.958275e+01	1.504172e+02	7.579909e-01	7.520862e-01	7.520862e-01	4
107	107	33	171	4.958275e+01	1.504172e+02	8.382353e-01	7.520862e-01	7.520862e-01	4
108	108	52	188	4.958275e+01	1.504172e+02	7.833333e-01	7.520862e-01	7.520862e-01	4
109	109	62	161	4.958275e+01	1.504172e+02	7.219731e-01	7.520862e-01	7.520862e-01	4
110	110	105	107	9.539679e+01	1.046032e+02	5.047170e-01	5.230161e-01	7.520862e-01	4
111	111	173	19	1.811098e+02	1.889020e+01	9.895833e-02	9.445098e-02	9.445098e-02	1
112	112	186	20	1.811098e+02	1.889020e+01	9.708738e-02	9.445098e-02	9.445098e-02	1
113	113	202	23	1.811098e+02	1.889020e+01	1.022222e-01	9.445098e-02	9.445098e-02	1
114	114	179	14	1.811098e+02	1.889020e+01	7.253886e-02	9.445098e-02	9.445098e-02	1
115	115	190	17	1.811098e+02	1.889020e+01	8.212560e-02	9.445098e-02	9.445098e-02	1
116	116	202	17	1.811098e+02	1.889020e+01	7.762557e-02	9.445098e-02	9.445098e-02	1
117	117	185	25	1.811098e+02	1.889020e+01	1.190476e-01	9.445098e-02	9.445098e-02	1
118	118	166	18	1.811098e+02	1.889020e+01	9.782609e-02	9.445098e-02	9.445098e-02	1
119	119	184	16	1.815993e+02	1.840073e+01	8.000000e-02	9.200365e-02	9.445098e-02	1
120	120	196	0	200	0	0	0	0	2
121	121	203	0	200	0	0	0	0	2
122	122	172	0	200	0	0	0	0	2
123	123	203	0	200	0	0	0	0	2
124	124	220	0	200	0	0	0	0	2
125	125	196	0	200	0	0	0	0	2
126	126	206	0	200	0	0	0	0	2
127	127	195	0	200	0	0	0	0	2
128	128	167	15	1.822733e+02	1.772670e+01	8.241758e-02	8.863349e-02	9.445098e-02	1
129	129	184	10	1.811098e+02	1.889020e+01	5.154639e-02	9.445098e-02	9.445098e-02	1
130	130	186	16	1.811098e+02	1.889020e+01	7.920792e-02	9.445098e-02	9.445098e-02	1
131	131	129	17	1.811098e+02	1.889020e+01	1.164384e-01	9.445098e-02	9.445098e-02	1
132	132	207	13	1.811098e+02	1.889020e+01	5.909091e-02	9.445098e-02	9.445098e-02	1
133	133	191	24	1.811098e+02	1.889020e+01	1.116279e-01	9.445098e-02	9.445098e-02	1
134	134	181	16	1.811098e+02	1.889020e+01	8.121827e-02	9.445098e-02	9.445098e-02	1
135	135	172	22	1.811098e+02	1.889020e+01	1.134021e-01	9.445098e-02	9.445098e-02	1
136	136	196	12	1.829528e+02	1.704718e+01	5.769231e-02	8.523588e-02	9.445098e-02	1
137	137	202	15	1.855530e+02	1.444704e+01	6.912442e-02	7.223519e-02	0	2
138	138	32	138	4.096505e+01	1.590350e+02	8.117647e-01	7.951748e-01	7.520862e-01	4
139	139	54	152	4.958275e+01	1.504172e+02	7.378641e-01	7.520862e-01	7.520862e-01	4
140	140	48	137	4.958275e+01	1.504172e+02	7.405405e-01	7.520862e-01	7.520862e-01	4
141	141	46	178	4.958275e+01	1.504172e+02	7.946429e-01	7.520862e-01	7.520862e-01	4
142	142	48	151	4.958275e+01	1.504172e+02	7.587940e-01	7.520862e-01	7.520862e-01	4
143	143	48	144	4.958275e+01	1.504172e+02	7.500000e-01	7.520862e-01	7.520862e-01	4
144	144	49	158	4.958275e+01	1.504172e+02	7.632850e-01	7.520862e-01	7.520862e-01	4
145	145	45	147	4.958275e+01	1.504172e+02	7.656250e-01	7.520862e-01	7.520862e-01	4
146	146	54	145	4.958275e+01	1.504172e+02	7.286432e-01	7.520862e-01	7.520862e-01	4
147	147	44	150	4.958275e+01	1.504172e+02	7.731959e-01	7.520862e-01	7.520862e-01	4
148	148	51	143	4.958275e+01	1.504172e+02	7.371134e-01	7.520862e-01	7.520862e-01	4
149	149	43	165	4.958275e+01	1.504172e+02	7.932692e-01	7.520862e-01	7.520862e-01	4
150	150	56	140	4.958275e+01	1.504172e+02	7.142857e-01	7.520862e-01	7.520862e-01	4
151	151	50	154	4.958275e+01	1.504172e+02	7.549020e-01	7.520862e-01	7.520862e-01	4
152	152	49	122	4.958275e+01	1.504172e+02	7.134503e-01	7.520862e-01	7.520862e-01	4
153	153	55	153	4.958275e+01	1.504172e+02	7.355769e-01	7.520862e-01	7.520862e-01	4
154	154	39	153	4.958275e+01	1.504172e+02	7.968750e-01	7.520862e-01	7.520862e-01	4
155	155	45	164	4.958275e+01	1.504172e+02	7.846890e-01	7.520862e-01	7.520862e-01	4
156	156	57	161	4.958275e+01	1.504172e+02	7.385321e-01	7.520862e-01	7.520862e-01	4
157	157	53	148	4.958275e+01	1.504172e+02	7.363184e-01	7.520862e-01	7.520862e-01	4
158	158	51	146	4.958275e+01	1.504172e+02	7.411168e-01	7.520862e-01	7.520862e-01	4
159	159	41	159	4.958275e+01	1.504172e+02	7.950000e-01	7.520862e-01	7.520862e-01	4
160	160	40	146	4.958275e+01	1.504172e+02	7.849462e-01	7.520862e-01	7.520862e-01	4
161	161	43	157	4.958275e+01	1.504172e+02	7.850000e-01	7.520862e-01	7.520862e-01	4
162	162	64	170	4.958275e+01	1.504172e+02	7.264957e-01	7.520862e-01	7.520862e-01	4
163	163	46	133	4.958275e+01	1.504172e+02	7.430168e-01	7.520862e-01	7.520862e-01	4
164	164	47	140	4.958275e+01	1.504172e+02	7.486631e-01	7.520862e-01	7.520862e-01	4
165	165	40	164	4.958275e+01	1.504172e+02	8.039216e-01	7.520862e-01	7.520862e-01	4
166	166	45	154	4.958275e+01	1.504172e+02	7.738693e-01	7.520862e-01	7.520862e-01	4
167	167	46	136	4.958275e+01	1.504172e+02	7.472527e-01	7.520862e-01	7.520862e-01	4
168	168	47	142	4.958275e+01	1.504172e+02	7.513228e-01	7.520862e-01	7.520862e-01	4
169	169	50	158	4.958275e+01	1.504172e+02	7.596154e-01	7.520862e-01	7.520862e-01	4
170	170	47	163	4.958275e+01	1.504172e+02	7.761905e-01	7.520862e-01	7.520862e-01	4
171	171	54	176	4.958275e+01	1.504172e+02	7.652174e-01	7.520862e-01	7.520862e-01	4
172	172	53	118	4.958275e+01	1.504172e+02	6.900585e-01	7.520862e-01	7.520862e-01	4
173	173	45	156	4.958275e+01	1.504172e+02	7.761194e-01	7.520862e-01	7.520862e-01	4
174	174	46	141	4.958275e+01	1.504172e+02	7.540107e-01	7.520862e-01	7.520862e-01	4
175	175	52	141	4.958275e+01	1.504172e+02	7.305699e-01	7.520862e-01	7.520862e-01	4
176	176	52	170	4.958275e+01	1.504172e+02	7.657658e-01	7.520862e-01	7.520862e-01	4
177	177	57	153	4.958275e+01	1.504172e+02	7.285714e-01	7.520862e-01	7.520862e-01	4
178	178	39	149	4.958275e+01	1.504172e+02	7.925532e-01	7.520862e-01	7.520862e-01	4
179	179	38	152	4.958275e+01	1.504172e+02	8.000000e-01	7.520862e-01	7.520862e-01	4
180	180	57	139	4.958275e+01	1.504172e+02	7.091837e-01	7.520862e-01	7.520862e-01	4
181	181	41	145	4.958275e+01	1.504172e+02	7.795699e-01	7.520862e-01	7.520862e-01	4
182	182	42	163	4.958275e+01	1.504172e+02	7.951220e-01	7.520862e-01	7.520862e-01	4
183	183	40	162	4.958275e+01	1.504172e+02	8.019802e-01	7.520862e-01	7.520862e-01	4
184	184	43	159	4.958275e+01	1.504172e+02	7.871287e-01	7.520862e-01	7.520862e-01	4
185	185	46	146	4.958275e+01	1.504172e+02	7.604167e-01	7.520862e-01	7.520862e-01	4
186	186	50	145	4.958275e+01	1.504172e+02	7.435897e-01	7.520862e-01	7.520862e-01	4
187	187	52	132	4.958275e+01	1.504172e+02	7.173913e-01	7.520862e-01	7.520862e-01	4
188	188	45	131	4.958275e+01	1.504172e+02	7.443182e-01	7.520862e-01	7.520862e-01	4
189	189	54	140	4.958275e+01	1.504172e+02	7.216495e-01	7.520862e-01	7.520862e-01	4
190	190	46	153	4.958275e+01	1.504172e+02	7.688442e-01	7.520862e-01	7.520862e-01	4
191	191	52	131	4.958275e+01	1.504172e+02	7.158470e-01	7.520862e-01	7.520862e-01	4
192	192	50	133	4.958275e+01	1.504172e+02	7.267760e-01	7.520862e-01	7.520862e-01	4
193	193	58	170	4.958275e+01	1.504172e+02	7.456140e-01	7.520862e-01	7.520862e-01	4
194	194	54	160	4.958275e+01	1.504172e+02	7.476636e-01	7.520862e-01	7.520862e-01	4
195	195	54	163	4.958275e+01	1.504172e+02	7.511521e-01	7.520862e-01	7.520862e-01	4
196	196	56	146	4.958275e+01	1.504172e+02	7.227723e-01	7.520862e-01	7.520862e-01	4
197	197	52	146	4.958275e+01	1.504172e+02	7.373737e-01	7.520862e-01	7.520862e-01	4
198	198	50	152	4.958275e+01	1.504172e+02	7.524752e-01	7.520862e-01	7.520862e-01	4
199	199	52	149	4.958275e+01	1.504172e+02	7.412935e-01	7.520862e-01	7.520862e-01	4
200	200	65	134	4.958275e+01	1.504172e+02	6.733668e-01	7.520862e-01	7.520862e-01	4
