# Supplementary material for: Cochaperones convey the energy of ATP hydrolysis for directional action of Hsp90
Source: Nat Commun. 2024 Jan 17;15:569. doi: 10.1038/s41467-024-44847-6 (PMC10794413; doi:10.1038/s41467-024-44847-6)
Supplement: Supplementary file 6 — Source Data [file 41467_2024_44847_MOESM6_ESM.zip › SourceData_Simulations/1_Simulations_0kT/sim_0kT_mol185of200.txt]

coordinates	110.36	113.39	238.36	113.39
time(s)	frame	Idon(a.u.)	Iacc(a.u.)	Idon ideal(a.u.)	Iacc ideal(a.u.)	FRET	FRET ideal (blurr)	FRET ideal	state sequence
1	1	33	146	3.656407e+01	1.634359e+02	8.156425e-01	8.171797e-01	8.171797e-01	4
2	2	51	170	3.656407e+01	1.634359e+02	7.692308e-01	8.171797e-01	8.171797e-01	4
3	3	32	153	3.656407e+01	1.634359e+02	8.270270e-01	8.171797e-01	8.171797e-01	4
4	4	49	142	3.656407e+01	1.634359e+02	7.434555e-01	8.171797e-01	8.171797e-01	4
5	5	33	161	3.656407e+01	1.634359e+02	8.298969e-01	8.171797e-01	8.171797e-01	4
6	6	40	169	3.656407e+01	1.634359e+02	8.086124e-01	8.171797e-01	8.171797e-01	4
7	7	32	167	3.656407e+01	1.634359e+02	8.391960e-01	8.171797e-01	8.171797e-01	4
8	8	45	163	3.656407e+01	1.634359e+02	7.836538e-01	8.171797e-01	8.171797e-01	4
9	9	33	143	3.656407e+01	1.634359e+02	8.125000e-01	8.171797e-01	8.171797e-01	4
10	10	34	161	3.656407e+01	1.634359e+02	8.256410e-01	8.171797e-01	8.171797e-01	4
11	11	44	159	3.656407e+01	1.634359e+02	7.832512e-01	8.171797e-01	8.171797e-01	4
12	12	50	132	3.656407e+01	1.634359e+02	7.252747e-01	8.171797e-01	8.171797e-01	4
13	13	26	151	3.656407e+01	1.634359e+02	8.531073e-01	8.171797e-01	8.171797e-01	4
14	14	40	149	3.656407e+01	1.634359e+02	7.883598e-01	8.171797e-01	8.171797e-01	4
15	15	44	161	3.656407e+01	1.634359e+02	7.853659e-01	8.171797e-01	8.171797e-01	4
16	16	39	169	3.656407e+01	1.634359e+02	8.125000e-01	8.171797e-01	8.171797e-01	4
17	17	30	150	3.656407e+01	1.634359e+02	8.333333e-01	8.171797e-01	8.171797e-01	4
18	18	27	170	3.656407e+01	1.634359e+02	8.629442e-01	8.171797e-01	8.171797e-01	4
19	19	27	162	3.656407e+01	1.634359e+02	8.571429e-01	8.171797e-01	8.171797e-01	4
20	20	43	188	3.656407e+01	1.634359e+02	8.138528e-01	8.171797e-01	8.171797e-01	4
21	21	32	127	3.656407e+01	1.634359e+02	7.987421e-01	8.171797e-01	8.171797e-01	4
22	22	31	159	3.656407e+01	1.634359e+02	8.368421e-01	8.171797e-01	8.171797e-01	4
23	23	41	169	3.656407e+01	1.634359e+02	8.047619e-01	8.171797e-01	8.171797e-01	4
24	24	30	157	3.656407e+01	1.634359e+02	8.395722e-01	8.171797e-01	8.171797e-01	4
25	25	24	178	3.656407e+01	1.634359e+02	8.811881e-01	8.171797e-01	8.171797e-01	4
26	26	29	175	3.656407e+01	1.634359e+02	8.578431e-01	8.171797e-01	8.171797e-01	4
27	27	39	165	3.656407e+01	1.634359e+02	8.088235e-01	8.171797e-01	8.171797e-01	4
28	28	26	142	3.656407e+01	1.634359e+02	8.452381e-01	8.171797e-01	8.171797e-01	4
29	29	31	157	3.656407e+01	1.634359e+02	8.351064e-01	8.171797e-01	8.171797e-01	4
30	30	35	163	3.656407e+01	1.634359e+02	8.232323e-01	8.171797e-01	8.171797e-01	4
31	31	31	184	3.656407e+01	1.634359e+02	8.558140e-01	8.171797e-01	8.171797e-01	4
32	32	21	177	3.656407e+01	1.634359e+02	8.939394e-01	8.171797e-01	8.171797e-01	4
33	33	31	148	3.656407e+01	1.634359e+02	8.268156e-01	8.171797e-01	8.171797e-01	4
34	34	32	183	3.656407e+01	1.634359e+02	8.511628e-01	8.171797e-01	8.171797e-01	4
35	35	41	166	3.656407e+01	1.634359e+02	8.019324e-01	8.171797e-01	8.171797e-01	4
36	36	38	142	3.656407e+01	1.634359e+02	7.888889e-01	8.171797e-01	8.171797e-01	4
37	37	32	182	3.656407e+01	1.634359e+02	8.504673e-01	8.171797e-01	8.171797e-01	4
38	38	46	182	3.656407e+01	1.634359e+02	7.982456e-01	8.171797e-01	8.171797e-01	4
39	39	26	133	3.656407e+01	1.634359e+02	8.364780e-01	8.171797e-01	8.171797e-01	4
40	40	40	170	3.656407e+01	1.634359e+02	8.095238e-01	8.171797e-01	8.171797e-01	4
41	41	46	166	3.656407e+01	1.634359e+02	7.830189e-01	8.171797e-01	8.171797e-01	4
42	42	37	191	3.656407e+01	1.634359e+02	8.377193e-01	8.171797e-01	8.171797e-01	4
43	43	37	210	3.656407e+01	1.634359e+02	8.502024e-01	8.171797e-01	8.171797e-01	4
44	44	45	163	3.656407e+01	1.634359e+02	7.836538e-01	8.171797e-01	8.171797e-01	4
45	45	48	172	3.656407e+01	1.634359e+02	7.818182e-01	8.171797e-01	8.171797e-01	4
46	46	42	155	3.656407e+01	1.634359e+02	7.868020e-01	8.171797e-01	8.171797e-01	4
47	47	99	89	9.843707e+01	1.015629e+02	4.734043e-01	5.078146e-01	2.384463e-01	1
48	48	102	106	9.576494e+01	1.042351e+02	5.096154e-01	5.211753e-01	2.384463e-01	1
49	49	33	151	3.656407e+01	1.634359e+02	8.206522e-01	8.171797e-01	8.171797e-01	4
50	50	32	161	3.656407e+01	1.634359e+02	8.341969e-01	8.171797e-01	8.171797e-01	4
51	51	32	132	3.656407e+01	1.634359e+02	8.048780e-01	8.171797e-01	8.171797e-01	4
52	52	41	179	3.656407e+01	1.634359e+02	8.136364e-01	8.171797e-01	8.171797e-01	4
53	53	32	166	3.656407e+01	1.634359e+02	8.383838e-01	8.171797e-01	8.171797e-01	4
54	54	38	157	3.656407e+01	1.634359e+02	8.051282e-01	8.171797e-01	8.171797e-01	4
55	55	41	154	3.656407e+01	1.634359e+02	7.897436e-01	8.171797e-01	8.171797e-01	4
56	56	28	159	3.656407e+01	1.634359e+02	8.502674e-01	8.171797e-01	8.171797e-01	4
57	57	39	164	3.656407e+01	1.634359e+02	8.078818e-01	8.171797e-01	8.171797e-01	4
58	58	36	142	3.656407e+01	1.634359e+02	7.977528e-01	8.171797e-01	8.171797e-01	4
59	59	48	158	3.656407e+01	1.634359e+02	7.669903e-01	8.171797e-01	8.171797e-01	4
60	60	22	163	3.656407e+01	1.634359e+02	8.810811e-01	8.171797e-01	8.171797e-01	4
61	61	43	163	3.656407e+01	1.634359e+02	7.912621e-01	8.171797e-01	8.171797e-01	4
62	62	32	174	3.656407e+01	1.634359e+02	8.446602e-01	8.171797e-01	8.171797e-01	4
63	63	36	166	3.656407e+01	1.634359e+02	8.217822e-01	8.171797e-01	8.171797e-01	4
64	64	43	194	3.656407e+01	1.634359e+02	8.185654e-01	8.171797e-01	8.171797e-01	4
65	65	46	157	3.656407e+01	1.634359e+02	7.733990e-01	8.171797e-01	8.171797e-01	4
66	66	34	158	3.656407e+01	1.634359e+02	8.229167e-01	8.171797e-01	8.171797e-01	4
67	67	55	175	3.656407e+01	1.634359e+02	7.608696e-01	8.171797e-01	8.171797e-01	4
68	68	44	161	3.656407e+01	1.634359e+02	7.853659e-01	8.171797e-01	8.171797e-01	4
69	69	36	139	3.656407e+01	1.634359e+02	7.942857e-01	8.171797e-01	8.171797e-01	4
70	70	36	152	3.656407e+01	1.634359e+02	8.085106e-01	8.171797e-01	8.171797e-01	4
71	71	35	173	3.656407e+01	1.634359e+02	8.317308e-01	8.171797e-01	8.171797e-01	4
72	72	29	156	3.656407e+01	1.634359e+02	8.432432e-01	8.171797e-01	8.171797e-01	4
73	73	36	186	3.656407e+01	1.634359e+02	8.378378e-01	8.171797e-01	8.171797e-01	4
74	74	46	181	3.656407e+01	1.634359e+02	7.973568e-01	8.171797e-01	8.171797e-01	4
75	75	30	176	3.656407e+01	1.634359e+02	8.543689e-01	8.171797e-01	8.171797e-01	4
76	76	29	184	3.656407e+01	1.634359e+02	8.638498e-01	8.171797e-01	8.171797e-01	4
77	77	26	181	3.656407e+01	1.634359e+02	8.743961e-01	8.171797e-01	8.171797e-01	4
78	78	28	173	3.656407e+01	1.634359e+02	8.606965e-01	8.171797e-01	8.171797e-01	4
79	79	40	157	3.656407e+01	1.634359e+02	7.969543e-01	8.171797e-01	8.171797e-01	4
80	80	43	183	3.656407e+01	1.634359e+02	8.097345e-01	8.171797e-01	8.171797e-01	4
81	81	36	158	3.656407e+01	1.634359e+02	8.144330e-01	8.171797e-01	8.171797e-01	4
82	82	51	144	3.656407e+01	1.634359e+02	7.384615e-01	8.171797e-01	8.171797e-01	4
83	83	43	175	3.656407e+01	1.634359e+02	8.027523e-01	8.171797e-01	8.171797e-01	4
84	84	30	132	3.656407e+01	1.634359e+02	8.148148e-01	8.171797e-01	8.171797e-01	4
85	85	48	155	3.656407e+01	1.634359e+02	7.635468e-01	8.171797e-01	8.171797e-01	4
86	86	35	178	3.656407e+01	1.634359e+02	8.356808e-01	8.171797e-01	8.171797e-01	4
87	87	20	147	3.656407e+01	1.634359e+02	8.802395e-01	8.171797e-01	8.171797e-01	4
88	88	38	178	3.656407e+01	1.634359e+02	8.240741e-01	8.171797e-01	8.171797e-01	4
89	89	36	169	3.656407e+01	1.634359e+02	8.243902e-01	8.171797e-01	8.171797e-01	4
90	90	39	163	3.656407e+01	1.634359e+02	8.069307e-01	8.171797e-01	8.171797e-01	4
91	91	38	159	3.656407e+01	1.634359e+02	8.071066e-01	8.171797e-01	8.171797e-01	4
92	92	34	166	3.656407e+01	1.634359e+02	8.300000e-01	8.171797e-01	8.171797e-01	4
93	93	34	165	3.656407e+01	1.634359e+02	8.291457e-01	8.171797e-01	8.171797e-01	4
94	94	30	180	3.656407e+01	1.634359e+02	8.571429e-01	8.171797e-01	8.171797e-01	4
95	95	41	140	3.656407e+01	1.634359e+02	7.734807e-01	8.171797e-01	8.171797e-01	4
96	96	45	176	3.656407e+01	1.634359e+02	7.963801e-01	8.171797e-01	8.171797e-01	4
97	97	47	152	3.656407e+01	1.634359e+02	7.638191e-01	8.171797e-01	8.171797e-01	4
98	98	35	172	3.656407e+01	1.634359e+02	8.309179e-01	8.171797e-01	8.171797e-01	4
99	99	46	180	3.656407e+01	1.634359e+02	7.964602e-01	8.171797e-01	8.171797e-01	4
100	100	40	144	3.656407e+01	1.634359e+02	7.826087e-01	8.171797e-01	8.171797e-01	4
101	101	49	154	3.656407e+01	1.634359e+02	7.586207e-01	8.171797e-01	8.171797e-01	4
102	102	51	179	3.656407e+01	1.634359e+02	7.782609e-01	8.171797e-01	8.171797e-01	4
103	103	42	147	3.656407e+01	1.634359e+02	7.777778e-01	8.171797e-01	8.171797e-01	4
104	104	46	171	3.656407e+01	1.634359e+02	7.880184e-01	8.171797e-01	8.171797e-01	4
105	105	121	81	1.167908e+02	8.320920e+01	4.009901e-01	4.160460e-01	2.384463e-01	1
106	106	158	43	1.523107e+02	4.768927e+01	2.139303e-01	2.384463e-01	2.384463e-01	1
107	107	157	64	1.523107e+02	4.768927e+01	2.895928e-01	2.384463e-01	2.384463e-01	1
108	108	137	43	1.523107e+02	4.768927e+01	2.388889e-01	2.384463e-01	2.384463e-01	1
109	109	164	54	1.523107e+02	4.768927e+01	2.477064e-01	2.384463e-01	2.384463e-01	1
110	110	159	50	1.523107e+02	4.768927e+01	2.392344e-01	2.384463e-01	2.384463e-01	1
111	111	147	67	1.523107e+02	4.768927e+01	3.130841e-01	2.384463e-01	2.384463e-01	1
112	112	138	60	1.523107e+02	4.768927e+01	3.030303e-01	2.384463e-01	2.384463e-01	1
113	113	163	39	1.523107e+02	4.768927e+01	1.930693e-01	2.384463e-01	2.384463e-01	1
114	114	150	46	1.523107e+02	4.768927e+01	2.346939e-01	2.384463e-01	2.384463e-01	1
115	115	137	53	1.523107e+02	4.768927e+01	2.789474e-01	2.384463e-01	2.384463e-01	1
116	116	161	45	1.523107e+02	4.768927e+01	2.184466e-01	2.384463e-01	2.384463e-01	1
117	117	192	46	1.523107e+02	4.768927e+01	1.932773e-01	2.384463e-01	2.384463e-01	1
118	118	168	45	1.523107e+02	4.768927e+01	2.112676e-01	2.384463e-01	2.384463e-01	1
119	119	146	40	1.523107e+02	4.768927e+01	2.150538e-01	2.384463e-01	2.384463e-01	1
120	120	154	49	1.523107e+02	4.768927e+01	2.413793e-01	2.384463e-01	2.384463e-01	1
121	121	154	51	1.523107e+02	4.768927e+01	2.487805e-01	2.384463e-01	2.384463e-01	1
122	122	145	52	1.523107e+02	4.768927e+01	2.639594e-01	2.384463e-01	2.384463e-01	1
123	123	155	64	1.523107e+02	4.768927e+01	2.922374e-01	2.384463e-01	2.384463e-01	1
124	124	147	56	1.523107e+02	4.768927e+01	2.758621e-01	2.384463e-01	2.384463e-01	1
125	125	132	48	1.523107e+02	4.768927e+01	2.666667e-01	2.384463e-01	2.384463e-01	1
126	126	137	47	1.523107e+02	4.768927e+01	2.554348e-01	2.384463e-01	2.384463e-01	1
127	127	148	48	1.523107e+02	4.768927e+01	2.448980e-01	2.384463e-01	2.384463e-01	1
128	128	152	47	1.523107e+02	4.768927e+01	2.361809e-01	2.384463e-01	2.384463e-01	1
129	129	156	42	1.523107e+02	4.768927e+01	2.121212e-01	2.384463e-01	2.384463e-01	1
130	130	135	44	1.523107e+02	4.768927e+01	2.458101e-01	2.384463e-01	2.384463e-01	1
131	131	159	46	1.523107e+02	4.768927e+01	2.243902e-01	2.384463e-01	2.384463e-01	1
132	132	153	60	1.523107e+02	4.768927e+01	2.816901e-01	2.384463e-01	2.384463e-01	1
133	133	133	51	1.523107e+02	4.768927e+01	2.771739e-01	2.384463e-01	2.384463e-01	1
134	134	153	49	1.523107e+02	4.768927e+01	2.425743e-01	2.384463e-01	2.384463e-01	1
135	135	143	53	1.523107e+02	4.768927e+01	2.704082e-01	2.384463e-01	2.384463e-01	1
136	136	167	45	1.523107e+02	4.768927e+01	2.122642e-01	2.384463e-01	2.384463e-01	1
137	137	156	49	1.523107e+02	4.768927e+01	2.390244e-01	2.384463e-01	2.384463e-01	1
138	138	166	44	1.523107e+02	4.768927e+01	2.095238e-01	2.384463e-01	2.384463e-01	1
139	139	154	49	1.523107e+02	4.768927e+01	2.413793e-01	2.384463e-01	2.384463e-01	1
140	140	159	52	1.523107e+02	4.768927e+01	2.464455e-01	2.384463e-01	2.384463e-01	1
141	141	164	57	1.523107e+02	4.768927e+01	2.579186e-01	2.384463e-01	2.384463e-01	1
142	142	151	47	1.523107e+02	4.768927e+01	2.373737e-01	2.384463e-01	2.384463e-01	1
143	143	149	41	1.523107e+02	4.768927e+01	2.157895e-01	2.384463e-01	2.384463e-01	1
144	144	160	46	1.523107e+02	4.768927e+01	2.233010e-01	2.384463e-01	2.384463e-01	1
145	145	145	39	1.523107e+02	4.768927e+01	2.119565e-01	2.384463e-01	2.384463e-01	1
146	146	184	55	1.523107e+02	4.768927e+01	2.301255e-01	2.384463e-01	2.384463e-01	1
147	147	167	47	1.523107e+02	4.768927e+01	2.196262e-01	2.384463e-01	2.384463e-01	1
148	148	137	43	1.523107e+02	4.768927e+01	2.388889e-01	2.384463e-01	2.384463e-01	1
149	149	183	52	1.523107e+02	4.768927e+01	2.212766e-01	2.384463e-01	2.384463e-01	1
150	150	158	45	1.523107e+02	4.768927e+01	2.216749e-01	2.384463e-01	2.384463e-01	1
151	151	163	39	1.523107e+02	4.768927e+01	1.930693e-01	2.384463e-01	2.384463e-01	1
152	152	148	43	1.523107e+02	4.768927e+01	2.251309e-01	2.384463e-01	2.384463e-01	1
153	153	140	44	1.523107e+02	4.768927e+01	2.391304e-01	2.384463e-01	2.384463e-01	1
154	154	144	44	1.523107e+02	4.768927e+01	2.340426e-01	2.384463e-01	2.384463e-01	1
155	155	137	52	1.523107e+02	4.768927e+01	2.751323e-01	2.384463e-01	2.384463e-01	1
156	156	161	55	1.523107e+02	4.768927e+01	2.546296e-01	2.384463e-01	2.384463e-01	1
157	157	159	45	1.523107e+02	4.768927e+01	2.205882e-01	2.384463e-01	2.384463e-01	1
158	158	147	47	1.523107e+02	4.768927e+01	2.422680e-01	2.384463e-01	2.384463e-01	1
159	159	149	50	1.523107e+02	4.768927e+01	2.512563e-01	2.384463e-01	2.384463e-01	1
160	160	168	51	1.523107e+02	4.768927e+01	2.328767e-01	2.384463e-01	2.384463e-01	1
161	161	157	48	1.523107e+02	4.768927e+01	2.341463e-01	2.384463e-01	2.384463e-01	1
162	162	160	47	1.523107e+02	4.768927e+01	2.270531e-01	2.384463e-01	2.384463e-01	1
163	163	166	39	1.523107e+02	4.768927e+01	1.902439e-01	2.384463e-01	2.384463e-01	1
164	164	45	144	6.563681e+01	1.343632e+02	7.619048e-01	6.718160e-01	8.171797e-01	4
165	165	37	164	3.656407e+01	1.634359e+02	8.159204e-01	8.171797e-01	8.171797e-01	4
166	166	23	175	3.656407e+01	1.634359e+02	8.838384e-01	8.171797e-01	8.171797e-01	4
167	167	35	181	3.656407e+01	1.634359e+02	8.379630e-01	8.171797e-01	8.171797e-01	4
168	168	38	173	3.656407e+01	1.634359e+02	8.199052e-01	8.171797e-01	8.171797e-01	4
169	169	38	158	3.656407e+01	1.634359e+02	8.061224e-01	8.171797e-01	8.171797e-01	4
170	170	42	193	3.656407e+01	1.634359e+02	8.212766e-01	8.171797e-01	8.171797e-01	4
171	171	39	163	3.656407e+01	1.634359e+02	8.069307e-01	8.171797e-01	8.171797e-01	4
172	172	43	173	3.656407e+01	1.634359e+02	8.009259e-01	8.171797e-01	8.171797e-01	4
173	173	35	150	3.656407e+01	1.634359e+02	8.108108e-01	8.171797e-01	8.171797e-01	4
174	174	36	152	3.656407e+01	1.634359e+02	8.085106e-01	8.171797e-01	8.171797e-01	4
175	175	37	178	3.656407e+01	1.634359e+02	8.279070e-01	8.171797e-01	8.171797e-01	4
176	176	37	147	3.656407e+01	1.634359e+02	7.989130e-01	8.171797e-01	8.171797e-01	4
177	177	41	173	3.656407e+01	1.634359e+02	8.084112e-01	8.171797e-01	8.171797e-01	4
178	178	33	170	3.656407e+01	1.634359e+02	8.374384e-01	8.171797e-01	8.171797e-01	4
179	179	37	151	3.656407e+01	1.634359e+02	8.031915e-01	8.171797e-01	8.171797e-01	4
180	180	31	179	3.656407e+01	1.634359e+02	8.523810e-01	8.171797e-01	8.171797e-01	4
181	181	31	131	3.656407e+01	1.634359e+02	8.086420e-01	8.171797e-01	8.171797e-01	4
182	182	34	146	3.656407e+01	1.634359e+02	8.111111e-01	8.171797e-01	8.171797e-01	4
183	183	54	174	3.656407e+01	1.634359e+02	7.631579e-01	8.171797e-01	8.171797e-01	4
184	184	33	166	3.656407e+01	1.634359e+02	8.341709e-01	8.171797e-01	8.171797e-01	4
185	185	44	150	3.656407e+01	1.634359e+02	7.731959e-01	8.171797e-01	8.171797e-01	4
186	186	30	172	3.656407e+01	1.634359e+02	8.514851e-01	8.171797e-01	8.171797e-01	4
187	187	122	63	1.353414e+02	6.465861e+01	3.405405e-01	3.232930e-01	2.384463e-01	1
188	188	169	47	1.523107e+02	4.768927e+01	2.175926e-01	2.384463e-01	2.384463e-01	1
189	189	142	40	1.523107e+02	4.768927e+01	2.197802e-01	2.384463e-01	2.384463e-01	1
190	190	163	40	1.523107e+02	4.768927e+01	1.970443e-01	2.384463e-01	2.384463e-01	1
191	191	143	41	1.523107e+02	4.768927e+01	2.228261e-01	2.384463e-01	2.384463e-01	1
192	192	158	51	1.523107e+02	4.768927e+01	2.440191e-01	2.384463e-01	2.384463e-01	1
193	193	155	40	1.523107e+02	4.768927e+01	2.051282e-01	2.384463e-01	2.384463e-01	1
194	194	163	50	1.523107e+02	4.768927e+01	2.347418e-01	2.384463e-01	2.384463e-01	1
195	195	155	50	1.523107e+02	4.768927e+01	2.439024e-01	2.384463e-01	2.384463e-01	1
196	196	164	52	1.523107e+02	4.768927e+01	2.407407e-01	2.384463e-01	2.384463e-01	1
197	197	145	36	1.523107e+02	4.768927e+01	1.988950e-01	2.384463e-01	2.384463e-01	1
198	198	167	38	1.523107e+02	4.768927e+01	1.853659e-01	2.384463e-01	2.384463e-01	1
199	199	134	54	1.523107e+02	4.768927e+01	2.872340e-01	2.384463e-01	2.384463e-01	1
200	200	141	42	1.523107e+02	4.768927e+01	2.295082e-01	2.384463e-01	2.384463e-01	1
