# Supplementary material for: Cochaperones convey the energy of ATP hydrolysis for directional action of Hsp90
Source: Nat Commun. 2024 Jan 17;15:569. doi: 10.1038/s41467-024-44847-6 (PMC10794413; doi:10.1038/s41467-024-44847-6)
Supplement: Supplementary file 6 — Source Data [file 41467_2024_44847_MOESM6_ESM.zip › SourceData_Simulations/1_Simulations_0kT/sim_0kT_mol186of200.txt]

coordinates	6.12	188.99	134.12	188.99
time(s)	frame	Idon(a.u.)	Iacc(a.u.)	Idon ideal(a.u.)	Iacc ideal(a.u.)	FRET	FRET ideal (blurr)	FRET ideal	state sequence
1	1	42	145	4.889414e+01	1.511059e+02	7.754011e-01	7.555293e-01	7.555293e-01	4
2	2	44	149	4.889414e+01	1.511059e+02	7.720207e-01	7.555293e-01	7.555293e-01	4
3	3	47	137	4.889414e+01	1.511059e+02	7.445652e-01	7.555293e-01	7.555293e-01	4
4	4	49	147	4.791262e+01	1.520874e+02	7.500000e-01	7.604369e-01	7.555293e-01	4
5	5	41	130	4.889414e+01	1.511059e+02	7.602339e-01	7.555293e-01	7.555293e-01	4
6	6	51	131	4.889414e+01	1.511059e+02	7.197802e-01	7.555293e-01	7.555293e-01	4
7	7	37	165	4.889414e+01	1.511059e+02	8.168317e-01	7.555293e-01	7.555293e-01	4
8	8	47	152	4.889414e+01	1.511059e+02	7.638191e-01	7.555293e-01	7.555293e-01	4
9	9	49	145	4.889414e+01	1.511059e+02	7.474227e-01	7.555293e-01	7.555293e-01	4
10	10	40	152	4.889414e+01	1.511059e+02	7.916667e-01	7.555293e-01	7.555293e-01	4
11	11	46	170	4.889414e+01	1.511059e+02	7.870370e-01	7.555293e-01	7.555293e-01	4
12	12	46	155	4.889414e+01	1.511059e+02	7.711443e-01	7.555293e-01	7.555293e-01	4
13	13	42	165	4.889414e+01	1.511059e+02	7.971014e-01	7.555293e-01	7.555293e-01	4
14	14	63	149	4.889414e+01	1.511059e+02	7.028302e-01	7.555293e-01	7.555293e-01	4
15	15	38	125	4.889414e+01	1.511059e+02	7.668712e-01	7.555293e-01	7.555293e-01	4
16	16	53	162	4.889414e+01	1.511059e+02	7.534884e-01	7.555293e-01	7.555293e-01	4
17	17	35	147	4.889414e+01	1.511059e+02	8.076923e-01	7.555293e-01	7.555293e-01	4
18	18	48	163	4.889414e+01	1.511059e+02	7.725118e-01	7.555293e-01	7.555293e-01	4
19	19	46	147	4.889414e+01	1.511059e+02	7.616580e-01	7.555293e-01	7.555293e-01	4
20	20	36	161	4.889414e+01	1.511059e+02	8.172589e-01	7.555293e-01	7.555293e-01	4
21	21	45	150	4.889414e+01	1.511059e+02	7.692308e-01	7.555293e-01	7.555293e-01	4
22	22	56	153	4.889414e+01	1.511059e+02	7.320574e-01	7.555293e-01	7.555293e-01	4
23	23	44	142	4.889414e+01	1.511059e+02	7.634409e-01	7.555293e-01	7.555293e-01	4
24	24	49	157	4.889414e+01	1.511059e+02	7.621359e-01	7.555293e-01	7.555293e-01	4
25	25	54	156	4.889414e+01	1.511059e+02	7.428571e-01	7.555293e-01	7.555293e-01	4
26	26	57	135	4.889414e+01	1.511059e+02	7.031250e-01	7.555293e-01	7.555293e-01	4
27	27	40	167	4.889414e+01	1.511059e+02	8.067633e-01	7.555293e-01	7.555293e-01	4
28	28	45	150	4.889414e+01	1.511059e+02	7.692308e-01	7.555293e-01	7.555293e-01	4
29	29	42	147	4.889414e+01	1.511059e+02	7.777778e-01	7.555293e-01	7.555293e-01	4
30	30	48	156	4.889414e+01	1.511059e+02	7.647059e-01	7.555293e-01	7.555293e-01	4
31	31	44	152	4.889414e+01	1.511059e+02	7.755102e-01	7.555293e-01	7.555293e-01	4
32	32	50	139	4.889414e+01	1.511059e+02	7.354497e-01	7.555293e-01	7.555293e-01	4
33	33	46	145	4.889414e+01	1.511059e+02	7.591623e-01	7.555293e-01	7.555293e-01	4
34	34	43	135	4.889414e+01	1.511059e+02	7.584270e-01	7.555293e-01	7.555293e-01	4
35	35	55	131	4.889414e+01	1.511059e+02	7.043011e-01	7.555293e-01	7.555293e-01	4
36	36	56	155	4.889414e+01	1.511059e+02	7.345972e-01	7.555293e-01	7.555293e-01	4
37	37	47	153	4.889414e+01	1.511059e+02	7.650000e-01	7.555293e-01	7.555293e-01	4
38	38	46	147	4.889414e+01	1.511059e+02	7.616580e-01	7.555293e-01	7.555293e-01	4
39	39	54	147	4.889414e+01	1.511059e+02	7.313433e-01	7.555293e-01	7.555293e-01	4
40	40	66	144	4.889414e+01	1.511059e+02	6.857143e-01	7.555293e-01	7.555293e-01	4
41	41	46	164	4.889414e+01	1.511059e+02	7.809524e-01	7.555293e-01	7.555293e-01	4
42	42	45	154	4.889414e+01	1.511059e+02	7.738693e-01	7.555293e-01	7.555293e-01	4
43	43	46	171	4.889414e+01	1.511059e+02	7.880184e-01	7.555293e-01	7.555293e-01	4
44	44	48	148	4.889414e+01	1.511059e+02	7.551020e-01	7.555293e-01	7.555293e-01	4
45	45	52	169	4.889414e+01	1.511059e+02	7.647059e-01	7.555293e-01	7.555293e-01	4
46	46	42	155	4.889414e+01	1.511059e+02	7.868020e-01	7.555293e-01	7.555293e-01	4
47	47	51	157	4.889414e+01	1.511059e+02	7.548077e-01	7.555293e-01	7.555293e-01	4
48	48	49	134	4.889414e+01	1.511059e+02	7.322404e-01	7.555293e-01	7.555293e-01	4
49	49	58	144	4.889414e+01	1.511059e+02	7.128713e-01	7.555293e-01	7.555293e-01	4
50	50	52	151	4.889414e+01	1.511059e+02	7.438424e-01	7.555293e-01	7.555293e-01	4
51	51	49	144	4.889414e+01	1.511059e+02	7.461140e-01	7.555293e-01	7.555293e-01	4
52	52	46	156	4.889414e+01	1.511059e+02	7.722772e-01	7.555293e-01	7.555293e-01	4
53	53	48	167	4.889414e+01	1.511059e+02	7.767442e-01	7.555293e-01	7.555293e-01	4
54	54	36	139	4.889414e+01	1.511059e+02	7.942857e-01	7.555293e-01	7.555293e-01	4
55	55	39	151	4.889414e+01	1.511059e+02	7.947368e-01	7.555293e-01	7.555293e-01	4
56	56	52	143	4.889414e+01	1.511059e+02	7.333333e-01	7.555293e-01	7.555293e-01	4
57	57	47	152	4.889414e+01	1.511059e+02	7.638191e-01	7.555293e-01	7.555293e-01	4
58	58	52	169	4.889414e+01	1.511059e+02	7.647059e-01	7.555293e-01	7.555293e-01	4
59	59	48	146	4.889414e+01	1.511059e+02	7.525773e-01	7.555293e-01	7.555293e-01	4
60	60	51	153	4.889414e+01	1.511059e+02	7.500000e-01	7.555293e-01	7.555293e-01	4
61	61	46	132	4.889414e+01	1.511059e+02	7.415730e-01	7.555293e-01	7.555293e-01	4
62	62	43	168	4.889414e+01	1.511059e+02	7.962085e-01	7.555293e-01	7.555293e-01	4
63	63	48	140	4.889414e+01	1.511059e+02	7.446809e-01	7.555293e-01	7.555293e-01	4
64	64	44	163	4.889414e+01	1.511059e+02	7.874396e-01	7.555293e-01	7.555293e-01	4
65	65	36	157	4.889414e+01	1.511059e+02	8.134715e-01	7.555293e-01	7.555293e-01	4
66	66	54	129	4.889414e+01	1.511059e+02	7.049180e-01	7.555293e-01	7.555293e-01	4
67	67	52	151	4.889414e+01	1.511059e+02	7.438424e-01	7.555293e-01	7.555293e-01	4
68	68	120	75	1.199882e+02	8.001185e+01	3.846154e-01	4.000592e-01	9.874154e-02	1
69	69	194	15	1.802517e+02	1.974831e+01	7.177033e-02	9.874154e-02	9.874154e-02	1
70	70	170	19	1.802517e+02	1.974831e+01	1.005291e-01	9.874154e-02	9.874154e-02	1
71	71	161	23	1.802517e+02	1.974831e+01	1.250000e-01	9.874154e-02	9.874154e-02	1
72	72	153	17	1.802517e+02	1.974831e+01	1.000000e-01	9.874154e-02	9.874154e-02	1
73	73	184	27	1.802517e+02	1.974831e+01	1.279621e-01	9.874154e-02	9.874154e-02	1
74	74	189	16	1.802517e+02	1.974831e+01	7.804878e-02	9.874154e-02	9.874154e-02	1
75	75	166	13	1.802517e+02	1.974831e+01	7.262570e-02	9.874154e-02	9.874154e-02	1
76	76	181	24	1.802517e+02	1.974831e+01	1.170732e-01	9.874154e-02	9.874154e-02	1
77	77	184	15	1.802517e+02	1.974831e+01	7.537688e-02	9.874154e-02	9.874154e-02	1
78	78	168	19	1.802517e+02	1.974831e+01	1.016043e-01	9.874154e-02	9.874154e-02	1
79	79	184	23	1.802517e+02	1.974831e+01	1.111111e-01	9.874154e-02	9.874154e-02	1
80	80	195	15	1.802517e+02	1.974831e+01	7.142857e-02	9.874154e-02	9.874154e-02	1
81	81	203	20	1.802517e+02	1.974831e+01	8.968610e-02	9.874154e-02	9.874154e-02	1
82	82	182	25	1.802517e+02	1.974831e+01	1.207729e-01	9.874154e-02	9.874154e-02	1
83	83	171	21	1.802517e+02	1.974831e+01	1.093750e-01	9.874154e-02	9.874154e-02	1
84	84	176	21	1.802517e+02	1.974831e+01	1.065990e-01	9.874154e-02	9.874154e-02	1
85	85	203	16	1.802517e+02	1.974831e+01	7.305936e-02	9.874154e-02	9.874154e-02	1
86	86	180	17	1.802517e+02	1.974831e+01	8.629442e-02	9.874154e-02	9.874154e-02	1
87	87	173	17	1.802517e+02	1.974831e+01	8.947368e-02	9.874154e-02	9.874154e-02	1
88	88	182	21	1.802517e+02	1.974831e+01	1.034483e-01	9.874154e-02	9.874154e-02	1
89	89	195	14	1.802517e+02	1.974831e+01	6.698565e-02	9.874154e-02	9.874154e-02	1
90	90	205	13	1.802517e+02	1.974831e+01	5.963303e-02	9.874154e-02	9.874154e-02	1
91	91	187	18	1.802517e+02	1.974831e+01	8.780488e-02	9.874154e-02	9.874154e-02	1
92	92	175	22	1.802517e+02	1.974831e+01	1.116751e-01	9.874154e-02	9.874154e-02	1
93	93	169	21	1.802517e+02	1.974831e+01	1.105263e-01	9.874154e-02	9.874154e-02	1
94	94	186	19	1.802517e+02	1.974831e+01	9.268293e-02	9.874154e-02	9.874154e-02	1
95	95	175	18	1.802517e+02	1.974831e+01	9.326425e-02	9.874154e-02	9.874154e-02	1
96	96	180	20	1.802517e+02	1.974831e+01	1.000000e-01	9.874154e-02	9.874154e-02	1
97	97	193	17	1.802517e+02	1.974831e+01	8.095238e-02	9.874154e-02	9.874154e-02	1
98	98	179	20	1.802517e+02	1.974831e+01	1.005025e-01	9.874154e-02	9.874154e-02	1
99	99	182	15	1.802517e+02	1.974831e+01	7.614213e-02	9.874154e-02	9.874154e-02	1
100	100	199	14	1.802517e+02	1.974831e+01	6.572770e-02	9.874154e-02	9.874154e-02	1
101	101	196	20	1.802517e+02	1.974831e+01	9.259259e-02	9.874154e-02	9.874154e-02	1
102	102	204	28	1.802517e+02	1.974831e+01	1.206897e-01	9.874154e-02	9.874154e-02	1
103	103	203	12	1.802517e+02	1.974831e+01	5.581395e-02	9.874154e-02	9.874154e-02	1
104	104	180	23	1.802517e+02	1.974831e+01	1.133005e-01	9.874154e-02	9.874154e-02	1
105	105	174	27	1.802517e+02	1.974831e+01	1.343284e-01	9.874154e-02	9.874154e-02	1
106	106	171	18	1.802517e+02	1.974831e+01	9.523810e-02	9.874154e-02	9.874154e-02	1
107	107	186	21	1.802517e+02	1.974831e+01	1.014493e-01	9.874154e-02	9.874154e-02	1
108	108	137	85	1.200445e+02	7.995554e+01	3.828829e-01	3.997777e-01	9.874154e-02	1
109	109	46	136	4.889414e+01	1.511059e+02	7.472527e-01	7.555293e-01	7.555293e-01	4
110	110	50	131	4.889414e+01	1.511059e+02	7.237569e-01	7.555293e-01	7.555293e-01	4
111	111	58	146	4.889414e+01	1.511059e+02	7.156863e-01	7.555293e-01	7.555293e-01	4
112	112	50	160	4.889414e+01	1.511059e+02	7.619048e-01	7.555293e-01	7.555293e-01	4
113	113	49	152	4.889414e+01	1.511059e+02	7.562189e-01	7.555293e-01	7.555293e-01	4
114	114	55	155	4.889414e+01	1.511059e+02	7.380952e-01	7.555293e-01	7.555293e-01	4
115	115	39	141	4.889414e+01	1.511059e+02	7.833333e-01	7.555293e-01	7.555293e-01	4
116	116	37	147	4.889414e+01	1.511059e+02	7.989130e-01	7.555293e-01	7.555293e-01	4
117	117	44	171	4.889414e+01	1.511059e+02	7.953488e-01	7.555293e-01	7.555293e-01	4
118	118	57	154	4.889414e+01	1.511059e+02	7.298578e-01	7.555293e-01	7.555293e-01	4
119	119	54	154	4.889414e+01	1.511059e+02	7.403846e-01	7.555293e-01	7.555293e-01	4
120	120	61	146	4.889414e+01	1.511059e+02	7.053140e-01	7.555293e-01	7.555293e-01	4
121	121	48	150	4.889414e+01	1.511059e+02	7.575758e-01	7.555293e-01	7.555293e-01	4
122	122	45	142	4.889414e+01	1.511059e+02	7.593583e-01	7.555293e-01	7.555293e-01	4
123	123	51	163	4.889414e+01	1.511059e+02	7.616822e-01	7.555293e-01	7.555293e-01	4
124	124	49	142	4.889414e+01	1.511059e+02	7.434555e-01	7.555293e-01	7.555293e-01	4
125	125	49	122	4.889414e+01	1.511059e+02	7.134503e-01	7.555293e-01	7.555293e-01	4
126	126	48	140	4.889414e+01	1.511059e+02	7.446809e-01	7.555293e-01	7.555293e-01	4
127	127	59	160	4.889414e+01	1.511059e+02	7.305936e-01	7.555293e-01	7.555293e-01	4
128	128	40	146	4.889414e+01	1.511059e+02	7.849462e-01	7.555293e-01	7.555293e-01	4
129	129	45	126	4.889414e+01	1.511059e+02	7.368421e-01	7.555293e-01	7.555293e-01	4
130	130	51	176	4.889414e+01	1.511059e+02	7.753304e-01	7.555293e-01	7.555293e-01	4
131	131	44	145	4.889414e+01	1.511059e+02	7.671958e-01	7.555293e-01	7.555293e-01	4
132	132	43	160	4.889414e+01	1.511059e+02	7.881773e-01	7.555293e-01	7.555293e-01	4
133	133	53	158	4.889414e+01	1.511059e+02	7.488152e-01	7.555293e-01	7.555293e-01	4
134	134	50	157	4.889414e+01	1.511059e+02	7.584541e-01	7.555293e-01	7.555293e-01	4
135	135	46	140	4.889414e+01	1.511059e+02	7.526882e-01	7.555293e-01	7.555293e-01	4
136	136	50	154	4.889414e+01	1.511059e+02	7.549020e-01	7.555293e-01	7.555293e-01	4
137	137	53	151	4.889414e+01	1.511059e+02	7.401961e-01	7.555293e-01	7.555293e-01	4
138	138	36	152	4.889414e+01	1.511059e+02	8.085106e-01	7.555293e-01	7.555293e-01	4
139	139	53	153	4.889414e+01	1.511059e+02	7.427184e-01	7.555293e-01	7.555293e-01	4
140	140	44	153	4.889414e+01	1.511059e+02	7.766497e-01	7.555293e-01	7.555293e-01	4
141	141	62	160	4.889414e+01	1.511059e+02	7.207207e-01	7.555293e-01	7.555293e-01	4
142	142	157	20	1.782449e+02	2.175511e+01	1.129944e-01	1.087756e-01	9.874154e-02	1
143	143	175	15	1.802517e+02	1.974831e+01	7.894737e-02	9.874154e-02	9.874154e-02	1
144	144	151	16	1.802517e+02	1.974831e+01	9.580838e-02	9.874154e-02	9.874154e-02	1
145	145	188	16	1.802517e+02	1.974831e+01	7.843137e-02	9.874154e-02	9.874154e-02	1
146	146	184	24	1.802517e+02	1.974831e+01	1.153846e-01	9.874154e-02	9.874154e-02	1
147	147	173	28	1.802517e+02	1.974831e+01	1.393035e-01	9.874154e-02	9.874154e-02	1
148	148	199	14	1.802517e+02	1.974831e+01	6.572770e-02	9.874154e-02	9.874154e-02	1
149	149	188	20	1.802517e+02	1.974831e+01	9.615385e-02	9.874154e-02	9.874154e-02	1
150	150	186	26	1.802517e+02	1.974831e+01	1.226415e-01	9.874154e-02	9.874154e-02	1
151	151	160	13	1.802517e+02	1.974831e+01	7.514451e-02	9.874154e-02	9.874154e-02	1
152	152	158	18	1.802517e+02	1.974831e+01	1.022727e-01	9.874154e-02	9.874154e-02	1
153	153	174	15	1.802517e+02	1.974831e+01	7.936508e-02	9.874154e-02	9.874154e-02	1
154	154	177	13	1.802517e+02	1.974831e+01	6.842105e-02	9.874154e-02	9.874154e-02	1
155	155	55	131	6.901421e+01	1.309858e+02	7.043011e-01	6.549289e-01	7.555293e-01	4
156	156	39	162	4.889414e+01	1.511059e+02	8.059701e-01	7.555293e-01	7.555293e-01	4
157	157	48	145	4.889414e+01	1.511059e+02	7.512953e-01	7.555293e-01	7.555293e-01	4
158	158	41	165	4.889414e+01	1.511059e+02	8.009709e-01	7.555293e-01	7.555293e-01	4
159	159	43	130	4.889414e+01	1.511059e+02	7.514451e-01	7.555293e-01	7.555293e-01	4
160	160	52	147	4.889414e+01	1.511059e+02	7.386935e-01	7.555293e-01	7.555293e-01	4
161	161	46	149	4.889414e+01	1.511059e+02	7.641026e-01	7.555293e-01	7.555293e-01	4
162	162	49	176	4.889414e+01	1.511059e+02	7.822222e-01	7.555293e-01	7.555293e-01	4
163	163	54	146	4.889414e+01	1.511059e+02	7.300000e-01	7.555293e-01	7.555293e-01	4
164	164	50	138	4.889414e+01	1.511059e+02	7.340426e-01	7.555293e-01	7.555293e-01	4
165	165	48	160	4.889414e+01	1.511059e+02	7.692308e-01	7.555293e-01	7.555293e-01	4
166	166	57	123	4.889414e+01	1.511059e+02	6.833333e-01	7.555293e-01	7.555293e-01	4
167	167	44	157	4.889414e+01	1.511059e+02	7.810945e-01	7.555293e-01	7.555293e-01	4
168	168	46	133	4.889414e+01	1.511059e+02	7.430168e-01	7.555293e-01	7.555293e-01	4
169	169	51	167	4.889414e+01	1.511059e+02	7.660550e-01	7.555293e-01	7.555293e-01	4
170	170	59	151	4.889414e+01	1.511059e+02	7.190476e-01	7.555293e-01	7.555293e-01	4
171	171	55	131	4.889414e+01	1.511059e+02	7.043011e-01	7.555293e-01	7.555293e-01	4
172	172	42	154	4.889414e+01	1.511059e+02	7.857143e-01	7.555293e-01	7.555293e-01	4
173	173	42	173	4.889414e+01	1.511059e+02	8.046512e-01	7.555293e-01	7.555293e-01	4
174	174	60	142	4.889414e+01	1.511059e+02	7.029703e-01	7.555293e-01	7.555293e-01	4
175	175	46	148	4.889414e+01	1.511059e+02	7.628866e-01	7.555293e-01	7.555293e-01	4
176	176	56	157	4.889414e+01	1.511059e+02	7.370892e-01	7.555293e-01	7.555293e-01	4
177	177	55	157	4.889414e+01	1.511059e+02	7.405660e-01	7.555293e-01	7.555293e-01	4
178	178	35	156	4.889414e+01	1.511059e+02	8.167539e-01	7.555293e-01	7.555293e-01	4
179	179	47	152	4.889414e+01	1.511059e+02	7.638191e-01	7.555293e-01	7.555293e-01	4
180	180	40	162	4.889414e+01	1.511059e+02	8.019802e-01	7.555293e-01	7.555293e-01	4
181	181	47	135	4.889414e+01	1.511059e+02	7.417582e-01	7.555293e-01	7.555293e-01	4
182	182	50	164	4.889414e+01	1.511059e+02	7.663551e-01	7.555293e-01	7.555293e-01	4
183	183	45	157	4.889414e+01	1.511059e+02	7.772277e-01	7.555293e-01	7.555293e-01	4
184	184	64	164	4.889414e+01	1.511059e+02	7.192982e-01	7.555293e-01	7.555293e-01	4
185	185	44	158	4.889414e+01	1.511059e+02	7.821782e-01	7.555293e-01	7.555293e-01	4
186	186	40	153	4.889414e+01	1.511059e+02	7.927461e-01	7.555293e-01	7.555293e-01	4
187	187	50	131	4.889414e+01	1.511059e+02	7.237569e-01	7.555293e-01	7.555293e-01	4
188	188	54	166	4.889414e+01	1.511059e+02	7.545455e-01	7.555293e-01	7.555293e-01	4
189	189	43	161	4.889414e+01	1.511059e+02	7.892157e-01	7.555293e-01	7.555293e-01	4
190	190	42	167	4.889414e+01	1.511059e+02	7.990431e-01	7.555293e-01	7.555293e-01	4
191	191	36	153	4.889414e+01	1.511059e+02	8.095238e-01	7.555293e-01	7.555293e-01	4
192	192	41	138	4.889414e+01	1.511059e+02	7.709497e-01	7.555293e-01	7.555293e-01	4
193	193	52	178	4.889414e+01	1.511059e+02	7.739130e-01	7.555293e-01	7.555293e-01	4
194	194	51	160	4.889414e+01	1.511059e+02	7.582938e-01	7.555293e-01	7.555293e-01	4
195	195	52	162	4.889414e+01	1.511059e+02	7.570093e-01	7.555293e-01	7.555293e-01	4
196	196	58	143	4.889414e+01	1.511059e+02	7.114428e-01	7.555293e-01	7.555293e-01	4
197	197	54	157	4.889414e+01	1.511059e+02	7.440758e-01	7.555293e-01	7.555293e-01	4
198	198	42	139	4.889414e+01	1.511059e+02	7.679558e-01	7.555293e-01	7.555293e-01	4
199	199	41	162	4.889414e+01	1.511059e+02	7.980296e-01	7.555293e-01	7.555293e-01	4
200	200	43	154	4.889414e+01	1.511059e+02	7.817259e-01	7.555293e-01	7.555293e-01	4
