# Supplementary material for: Cochaperones convey the energy of ATP hydrolysis for directional action of Hsp90
Source: Nat Commun. 2024 Jan 17;15:569. doi: 10.1038/s41467-024-44847-6 (PMC10794413; doi:10.1038/s41467-024-44847-6)
Supplement: Supplementary file 6 — Source Data [file 41467_2024_44847_MOESM6_ESM.zip › SourceData_Simulations/1_Simulations_0kT/sim_0kT_mol187of200.txt]

coordinates	127.15	91.32	255.15	91.32
time(s)	frame	Idon(a.u.)	Iacc(a.u.)	Idon ideal(a.u.)	Iacc ideal(a.u.)	FRET	FRET ideal (blurr)	FRET ideal	state sequence
1	1	166	37	1.657522e+02	3.424781e+01	1.822660e-01	1.712391e-01	1.712391e-01	1
2	2	174	32	1.657522e+02	3.424781e+01	1.553398e-01	1.712391e-01	1.712391e-01	1
3	3	172	25	1.657522e+02	3.424781e+01	1.269036e-01	1.712391e-01	1.712391e-01	1
4	4	175	29	1.657522e+02	3.424781e+01	1.421569e-01	1.712391e-01	1.712391e-01	1
5	5	151	35	1.657522e+02	3.424781e+01	1.881720e-01	1.712391e-01	1.712391e-01	1
6	6	166	32	1.657522e+02	3.424781e+01	1.616162e-01	1.712391e-01	1.712391e-01	1
7	7	177	35	1.657522e+02	3.424781e+01	1.650943e-01	1.712391e-01	1.712391e-01	1
8	8	170	22	1.657522e+02	3.424781e+01	1.145833e-01	1.712391e-01	1.712391e-01	1
9	9	165	30	1.657522e+02	3.424781e+01	1.538462e-01	1.712391e-01	1.712391e-01	1
10	10	180	39	1.657522e+02	3.424781e+01	1.780822e-01	1.712391e-01	1.712391e-01	1
11	11	173	43	1.657522e+02	3.424781e+01	1.990741e-01	1.712391e-01	1.712391e-01	1
12	12	148	23	1.657522e+02	3.424781e+01	1.345029e-01	1.712391e-01	1.712391e-01	1
13	13	158	27	1.669432e+02	3.305682e+01	1.459459e-01	1.652841e-01	1.712391e-01	1
14	14	168	30	1.764041e+02	2.359592e+01	1.515152e-01	1.179796e-01	1.179796e-01	2
15	15	133	63	1.374482e+02	6.255180e+01	3.214286e-01	3.127590e-01	1.179796e-01	2
16	16	48	145	5.290921e+01	1.470908e+02	7.512953e-01	7.354539e-01	7.354539e-01	3
17	17	43	159	4.364629e+01	1.563537e+02	7.871287e-01	7.817685e-01	7.354539e-01	3
18	18	31	162	2.686493e+01	1.731351e+02	8.393782e-01	8.656753e-01	8.656753e-01	4
19	19	30	163	2.686493e+01	1.731351e+02	8.445596e-01	8.656753e-01	8.656753e-01	4
20	20	29	174	2.686493e+01	1.731351e+02	8.571429e-01	8.656753e-01	8.656753e-01	4
21	21	29	160	2.686493e+01	1.731351e+02	8.465608e-01	8.656753e-01	8.656753e-01	4
22	22	28	156	2.686493e+01	1.731351e+02	8.478261e-01	8.656753e-01	8.656753e-01	4
23	23	31	192	2.686493e+01	1.731351e+02	8.609865e-01	8.656753e-01	8.656753e-01	4
24	24	22	175	2.686493e+01	1.731351e+02	8.883249e-01	8.656753e-01	8.656753e-01	4
25	25	20	171	2.686493e+01	1.731351e+02	8.952880e-01	8.656753e-01	8.656753e-01	4
26	26	34	199	2.686493e+01	1.731351e+02	8.540773e-01	8.656753e-01	8.656753e-01	4
27	27	26	159	2.686493e+01	1.731351e+02	8.594595e-01	8.656753e-01	8.656753e-01	4
28	28	22	150	2.686493e+01	1.731351e+02	8.720930e-01	8.656753e-01	8.656753e-01	4
29	29	26	202	2.686493e+01	1.731351e+02	8.859649e-01	8.656753e-01	8.656753e-01	4
30	30	20	187	2.686493e+01	1.731351e+02	9.033816e-01	8.656753e-01	8.656753e-01	4
31	31	27	165	2.686493e+01	1.731351e+02	8.593750e-01	8.656753e-01	8.656753e-01	4
32	32	30	171	2.686493e+01	1.731351e+02	8.507463e-01	8.656753e-01	8.656753e-01	4
33	33	25	188	2.686493e+01	1.731351e+02	8.826291e-01	8.656753e-01	8.656753e-01	4
34	34	21	151	2.686493e+01	1.731351e+02	8.779070e-01	8.656753e-01	8.656753e-01	4
35	35	23	171	2.686493e+01	1.731351e+02	8.814433e-01	8.656753e-01	8.656753e-01	4
36	36	28	181	2.686493e+01	1.731351e+02	8.660287e-01	8.656753e-01	8.656753e-01	4
37	37	23	170	2.686493e+01	1.731351e+02	8.808290e-01	8.656753e-01	8.656753e-01	4
38	38	35	185	2.686493e+01	1.731351e+02	8.409091e-01	8.656753e-01	8.656753e-01	4
39	39	39	168	2.686493e+01	1.731351e+02	8.115942e-01	8.656753e-01	8.656753e-01	4
40	40	40	177	2.686493e+01	1.731351e+02	8.156682e-01	8.656753e-01	8.656753e-01	4
41	41	32	183	2.686493e+01	1.731351e+02	8.511628e-01	8.656753e-01	8.656753e-01	4
42	42	19	174	2.686493e+01	1.731351e+02	9.015544e-01	8.656753e-01	8.656753e-01	4
43	43	31	171	2.686493e+01	1.731351e+02	8.465347e-01	8.656753e-01	8.656753e-01	4
44	44	21	186	2.686493e+01	1.731351e+02	8.985507e-01	8.656753e-01	8.656753e-01	4
45	45	28	192	2.686493e+01	1.731351e+02	8.727273e-01	8.656753e-01	8.656753e-01	4
46	46	37	178	2.686493e+01	1.731351e+02	8.279070e-01	8.656753e-01	8.656753e-01	4
47	47	19	181	2.686493e+01	1.731351e+02	9.050000e-01	8.656753e-01	8.656753e-01	4
48	48	23	207	2.686493e+01	1.731351e+02	9.000000e-01	8.656753e-01	8.656753e-01	4
49	49	25	177	2.686493e+01	1.731351e+02	8.762376e-01	8.656753e-01	8.656753e-01	4
50	50	35	163	2.686493e+01	1.731351e+02	8.232323e-01	8.656753e-01	8.656753e-01	4
51	51	28	191	2.686493e+01	1.731351e+02	8.721461e-01	8.656753e-01	8.656753e-01	4
52	52	24	185	2.686493e+01	1.731351e+02	8.851675e-01	8.656753e-01	8.656753e-01	4
53	53	24	177	2.686493e+01	1.731351e+02	8.805970e-01	8.656753e-01	8.656753e-01	4
54	54	26	181	2.686493e+01	1.731351e+02	8.743961e-01	8.656753e-01	8.656753e-01	4
55	55	36	161	2.686493e+01	1.731351e+02	8.172589e-01	8.656753e-01	8.656753e-01	4
56	56	36	167	2.686493e+01	1.731351e+02	8.226601e-01	8.656753e-01	8.656753e-01	4
57	57	21	201	2.686493e+01	1.731351e+02	9.054054e-01	8.656753e-01	8.656753e-01	4
58	58	38	183	2.686493e+01	1.731351e+02	8.280543e-01	8.656753e-01	8.656753e-01	4
59	59	24	175	2.686493e+01	1.731351e+02	8.793970e-01	8.656753e-01	8.656753e-01	4
60	60	19	182	2.686493e+01	1.731351e+02	9.054726e-01	8.656753e-01	8.656753e-01	4
61	61	26	189	2.686493e+01	1.731351e+02	8.790698e-01	8.656753e-01	8.656753e-01	4
62	62	23	164	2.686493e+01	1.731351e+02	8.770053e-01	8.656753e-01	8.656753e-01	4
63	63	28	156	2.686493e+01	1.731351e+02	8.478261e-01	8.656753e-01	8.656753e-01	4
64	64	32	174	2.686493e+01	1.731351e+02	8.446602e-01	8.656753e-01	8.656753e-01	4
65	65	26	190	2.686493e+01	1.731351e+02	8.796296e-01	8.656753e-01	8.656753e-01	4
66	66	27	168	2.686493e+01	1.731351e+02	8.615385e-01	8.656753e-01	8.656753e-01	4
67	67	26	176	2.686493e+01	1.731351e+02	8.712871e-01	8.656753e-01	8.656753e-01	4
68	68	24	166	2.686493e+01	1.731351e+02	8.736842e-01	8.656753e-01	8.656753e-01	4
69	69	30	180	2.686493e+01	1.731351e+02	8.571429e-01	8.656753e-01	8.656753e-01	4
70	70	15	163	2.686493e+01	1.731351e+02	9.157303e-01	8.656753e-01	8.656753e-01	4
71	71	23	195	2.686493e+01	1.731351e+02	8.944954e-01	8.656753e-01	8.656753e-01	4
72	72	23	169	2.686493e+01	1.731351e+02	8.802083e-01	8.656753e-01	8.656753e-01	4
73	73	22	175	2.686493e+01	1.731351e+02	8.883249e-01	8.656753e-01	8.656753e-01	4
74	74	23	143	2.686493e+01	1.731351e+02	8.614458e-01	8.656753e-01	8.656753e-01	4
75	75	23	157	2.686493e+01	1.731351e+02	8.722222e-01	8.656753e-01	8.656753e-01	4
76	76	24	160	2.686493e+01	1.731351e+02	8.695652e-01	8.656753e-01	8.656753e-01	4
77	77	36	191	2.686493e+01	1.731351e+02	8.414097e-01	8.656753e-01	8.656753e-01	4
78	78	24	180	2.686493e+01	1.731351e+02	8.823529e-01	8.656753e-01	8.656753e-01	4
79	79	28	151	2.686493e+01	1.731351e+02	8.435754e-01	8.656753e-01	8.656753e-01	4
80	80	34	183	2.686493e+01	1.731351e+02	8.433180e-01	8.656753e-01	8.656753e-01	4
81	81	28	186	2.686493e+01	1.731351e+02	8.691589e-01	8.656753e-01	8.656753e-01	4
82	82	20	178	2.686493e+01	1.731351e+02	8.989899e-01	8.656753e-01	8.656753e-01	4
83	83	38	163	2.686493e+01	1.731351e+02	8.109453e-01	8.656753e-01	8.656753e-01	4
84	84	26	170	2.686493e+01	1.731351e+02	8.673469e-01	8.656753e-01	8.656753e-01	4
85	85	28	159	2.686493e+01	1.731351e+02	8.502674e-01	8.656753e-01	8.656753e-01	4
86	86	35	156	2.686493e+01	1.731351e+02	8.167539e-01	8.656753e-01	8.656753e-01	4
87	87	19	186	2.686493e+01	1.731351e+02	9.073171e-01	8.656753e-01	8.656753e-01	4
88	88	25	181	2.686493e+01	1.731351e+02	8.786408e-01	8.656753e-01	8.656753e-01	4
89	89	34	178	2.686493e+01	1.731351e+02	8.396226e-01	8.656753e-01	8.656753e-01	4
90	90	31	178	2.686493e+01	1.731351e+02	8.516746e-01	8.656753e-01	8.656753e-01	4
91	91	34	184	2.686493e+01	1.731351e+02	8.440367e-01	8.656753e-01	8.656753e-01	4
92	92	30	155	2.686493e+01	1.731351e+02	8.378378e-01	8.656753e-01	8.656753e-01	4
93	93	25	178	2.686493e+01	1.731351e+02	8.768473e-01	8.656753e-01	8.656753e-01	4
94	94	35	163	2.686493e+01	1.731351e+02	8.232323e-01	8.656753e-01	8.656753e-01	4
95	95	30	179	2.686493e+01	1.731351e+02	8.564593e-01	8.656753e-01	8.656753e-01	4
96	96	24	198	2.686493e+01	1.731351e+02	8.918919e-01	8.656753e-01	8.656753e-01	4
97	97	26	191	2.686493e+01	1.731351e+02	8.801843e-01	8.656753e-01	8.656753e-01	4
98	98	33	157	2.686493e+01	1.731351e+02	8.263158e-01	8.656753e-01	8.656753e-01	4
99	99	33	168	2.686493e+01	1.731351e+02	8.358209e-01	8.656753e-01	8.656753e-01	4
100	100	20	181	2.686493e+01	1.731351e+02	9.004975e-01	8.656753e-01	8.656753e-01	4
101	101	24	194	2.686493e+01	1.731351e+02	8.899083e-01	8.656753e-01	8.656753e-01	4
102	102	32	165	2.686493e+01	1.731351e+02	8.375635e-01	8.656753e-01	8.656753e-01	4
103	103	34	195	2.686493e+01	1.731351e+02	8.515284e-01	8.656753e-01	8.656753e-01	4
104	104	29	166	2.686493e+01	1.731351e+02	8.512821e-01	8.656753e-01	8.656753e-01	4
105	105	20	167	2.686493e+01	1.731351e+02	8.930481e-01	8.656753e-01	8.656753e-01	4
106	106	31	167	2.686493e+01	1.731351e+02	8.434343e-01	8.656753e-01	8.656753e-01	4
107	107	30	172	2.686493e+01	1.731351e+02	8.514851e-01	8.656753e-01	8.656753e-01	4
108	108	31	180	2.686493e+01	1.731351e+02	8.530806e-01	8.656753e-01	8.656753e-01	4
109	109	27	168	2.686493e+01	1.731351e+02	8.615385e-01	8.656753e-01	8.656753e-01	4
110	110	22	170	2.686493e+01	1.731351e+02	8.854167e-01	8.656753e-01	8.656753e-01	4
111	111	21	165	2.686493e+01	1.731351e+02	8.870968e-01	8.656753e-01	8.656753e-01	4
112	112	28	172	2.686493e+01	1.731351e+02	8.600000e-01	8.656753e-01	8.656753e-01	4
113	113	71	105	9.715403e+01	1.028460e+02	5.965909e-01	5.142299e-01	1.712391e-01	1
114	114	157	32	1.657522e+02	3.424781e+01	1.693122e-01	1.712391e-01	1.712391e-01	1
115	115	172	25	1.657522e+02	3.424781e+01	1.269036e-01	1.712391e-01	1.712391e-01	1
116	116	162	41	1.657522e+02	3.424781e+01	2.019704e-01	1.712391e-01	1.712391e-01	1
117	117	172	33	1.657522e+02	3.424781e+01	1.609756e-01	1.712391e-01	1.712391e-01	1
118	118	165	38	1.657522e+02	3.424781e+01	1.871921e-01	1.712391e-01	1.712391e-01	1
119	119	140	40	1.657522e+02	3.424781e+01	2.222222e-01	1.712391e-01	1.712391e-01	1
120	120	151	33	1.657522e+02	3.424781e+01	1.793478e-01	1.712391e-01	1.712391e-01	1
121	121	152	39	1.657522e+02	3.424781e+01	2.041885e-01	1.712391e-01	1.712391e-01	1
122	122	180	40	1.657522e+02	3.424781e+01	1.818182e-01	1.712391e-01	1.712391e-01	1
123	123	168	46	1.657522e+02	3.424781e+01	2.149533e-01	1.712391e-01	1.712391e-01	1
124	124	155	39	1.657522e+02	3.424781e+01	2.010309e-01	1.712391e-01	1.712391e-01	1
125	125	177	25	1.657522e+02	3.424781e+01	1.237624e-01	1.712391e-01	1.712391e-01	1
126	126	155	42	1.657522e+02	3.424781e+01	2.131980e-01	1.712391e-01	1.712391e-01	1
127	127	149	42	1.657522e+02	3.424781e+01	2.198953e-01	1.712391e-01	1.712391e-01	1
128	128	160	27	1.657522e+02	3.424781e+01	1.443850e-01	1.712391e-01	1.712391e-01	1
129	129	153	30	1.657522e+02	3.424781e+01	1.639344e-01	1.712391e-01	1.712391e-01	1
130	130	186	31	1.657522e+02	3.424781e+01	1.428571e-01	1.712391e-01	1.712391e-01	1
131	131	170	40	1.657522e+02	3.424781e+01	1.904762e-01	1.712391e-01	1.712391e-01	1
132	132	145	32	1.657522e+02	3.424781e+01	1.807910e-01	1.712391e-01	1.712391e-01	1
133	133	170	38	1.657522e+02	3.424781e+01	1.826923e-01	1.712391e-01	1.712391e-01	1
134	134	169	28	1.657522e+02	3.424781e+01	1.421320e-01	1.712391e-01	1.712391e-01	1
135	135	181	36	1.657522e+02	3.424781e+01	1.658986e-01	1.712391e-01	1.712391e-01	1
136	136	180	30	1.657522e+02	3.424781e+01	1.428571e-01	1.712391e-01	1.712391e-01	1
137	137	168	46	1.657522e+02	3.424781e+01	2.149533e-01	1.712391e-01	1.712391e-01	1
138	138	149	29	1.657522e+02	3.424781e+01	1.629213e-01	1.712391e-01	1.712391e-01	1
139	139	161	45	1.657522e+02	3.424781e+01	2.184466e-01	1.712391e-01	1.712391e-01	1
140	140	179	47	1.657522e+02	3.424781e+01	2.079646e-01	1.712391e-01	1.712391e-01	1
141	141	192	42	1.657522e+02	3.424781e+01	1.794872e-01	1.712391e-01	1.712391e-01	1
142	142	171	28	1.657522e+02	3.424781e+01	1.407035e-01	1.712391e-01	1.712391e-01	1
143	143	169	33	1.657522e+02	3.424781e+01	1.633663e-01	1.712391e-01	1.712391e-01	1
144	144	166	36	1.657522e+02	3.424781e+01	1.782178e-01	1.712391e-01	1.712391e-01	1
145	145	175	36	1.657522e+02	3.424781e+01	1.706161e-01	1.712391e-01	1.712391e-01	1
146	146	187	29	1.657522e+02	3.424781e+01	1.342593e-01	1.712391e-01	1.712391e-01	1
147	147	163	38	1.657522e+02	3.424781e+01	1.890547e-01	1.712391e-01	1.712391e-01	1
148	148	157	37	1.657522e+02	3.424781e+01	1.907216e-01	1.712391e-01	1.712391e-01	1
149	149	169	29	1.657522e+02	3.424781e+01	1.464646e-01	1.712391e-01	1.712391e-01	1
150	150	183	36	1.657522e+02	3.424781e+01	1.643836e-01	1.712391e-01	1.712391e-01	1
151	151	153	27	1.657522e+02	3.424781e+01	1.500000e-01	1.712391e-01	1.712391e-01	1
152	152	146	31	1.657522e+02	3.424781e+01	1.751412e-01	1.712391e-01	1.712391e-01	1
153	153	165	22	1.736692e+02	2.633083e+01	1.176471e-01	1.316541e-01	1.179796e-01	2
154	154	187	22	1.764041e+02	2.359592e+01	1.052632e-01	1.179796e-01	1.179796e-01	2
155	155	175	19	1.764041e+02	2.359592e+01	9.793814e-02	1.179796e-01	1.179796e-01	2
156	156	167	22	1.764041e+02	2.359592e+01	1.164021e-01	1.179796e-01	1.179796e-01	2
157	157	174	25	1.764041e+02	2.359592e+01	1.256281e-01	1.179796e-01	1.179796e-01	2
158	158	177	27	1.764041e+02	2.359592e+01	1.323529e-01	1.179796e-01	1.179796e-01	2
159	159	186	25	1.764041e+02	2.359592e+01	1.184834e-01	1.179796e-01	1.179796e-01	2
160	160	74	112	6.701629e+01	1.329837e+02	6.021505e-01	6.649186e-01	7.354539e-01	3
161	161	40	168	3.023526e+01	1.697647e+02	8.076923e-01	8.488237e-01	8.656753e-01	4
162	162	28	171	2.686493e+01	1.731351e+02	8.592965e-01	8.656753e-01	8.656753e-01	4
163	163	26	157	2.686493e+01	1.731351e+02	8.579235e-01	8.656753e-01	8.656753e-01	4
164	164	23	186	2.686493e+01	1.731351e+02	8.899522e-01	8.656753e-01	8.656753e-01	4
165	165	25	163	2.686493e+01	1.731351e+02	8.670213e-01	8.656753e-01	8.656753e-01	4
166	166	28	170	2.686493e+01	1.731351e+02	8.585859e-01	8.656753e-01	8.656753e-01	4
167	167	24	168	2.686493e+01	1.731351e+02	8.750000e-01	8.656753e-01	8.656753e-01	4
168	168	32	164	2.686493e+01	1.731351e+02	8.367347e-01	8.656753e-01	8.656753e-01	4
169	169	56	122	5.657846e+01	1.434215e+02	6.853933e-01	7.171077e-01	7.354539e-01	3
170	170	188	31	1.697421e+02	3.025789e+01	1.415525e-01	1.512895e-01	1.179796e-01	2
171	171	176	27	1.764041e+02	2.359592e+01	1.330049e-01	1.179796e-01	1.179796e-01	2
172	172	183	23	1.764041e+02	2.359592e+01	1.116505e-01	1.179796e-01	1.179796e-01	2
173	173	165	25	1.764041e+02	2.359592e+01	1.315789e-01	1.179796e-01	1.179796e-01	2
174	174	153	66	1.278830e+02	7.211697e+01	3.013699e-01	3.605848e-01	1.179796e-01	2
175	175	149	46	1.501079e+02	4.989211e+01	2.358974e-01	2.494606e-01	1.179796e-01	2
176	176	180	22	1.764041e+02	2.359592e+01	1.089109e-01	1.179796e-01	1.179796e-01	2
177	177	68	109	7.626468e+01	1.237353e+02	6.158192e-01	6.186766e-01	7.354539e-01	3
178	178	36	162	2.686493e+01	1.731351e+02	8.181818e-01	8.656753e-01	8.656753e-01	4
179	179	24	172	2.686493e+01	1.731351e+02	8.775510e-01	8.656753e-01	8.656753e-01	4
180	180	25	178	2.686493e+01	1.731351e+02	8.768473e-01	8.656753e-01	8.656753e-01	4
181	181	30	168	2.686493e+01	1.731351e+02	8.484848e-01	8.656753e-01	8.656753e-01	4
182	182	18	172	2.686493e+01	1.731351e+02	9.052632e-01	8.656753e-01	8.656753e-01	4
183	183	25	177	2.686493e+01	1.731351e+02	8.762376e-01	8.656753e-01	8.656753e-01	4
184	184	27	164	2.686493e+01	1.731351e+02	8.586387e-01	8.656753e-01	8.656753e-01	4
185	185	25	158	2.686493e+01	1.731351e+02	8.633880e-01	8.656753e-01	8.656753e-01	4
186	186	36	188	2.686493e+01	1.731351e+02	8.392857e-01	8.656753e-01	8.656753e-01	4
187	187	31	190	2.686493e+01	1.731351e+02	8.597285e-01	8.656753e-01	8.656753e-01	4
188	188	28	157	2.686493e+01	1.731351e+02	8.486486e-01	8.656753e-01	8.656753e-01	4
189	189	33	197	2.686493e+01	1.731351e+02	8.565217e-01	8.656753e-01	8.656753e-01	4
190	190	24	189	2.686493e+01	1.731351e+02	8.873239e-01	8.656753e-01	8.656753e-01	4
191	191	22	190	2.686493e+01	1.731351e+02	8.962264e-01	8.656753e-01	8.656753e-01	4
192	192	29	151	2.686493e+01	1.731351e+02	8.388889e-01	8.656753e-01	8.656753e-01	4
193	193	33	184	2.686493e+01	1.731351e+02	8.479263e-01	8.656753e-01	8.656753e-01	4
194	194	26	188	2.686493e+01	1.731351e+02	8.785047e-01	8.656753e-01	8.656753e-01	4
195	195	31	173	2.686493e+01	1.731351e+02	8.480392e-01	8.656753e-01	8.656753e-01	4
196	196	26	167	2.686493e+01	1.731351e+02	8.652850e-01	8.656753e-01	8.656753e-01	4
197	197	38	183	2.686493e+01	1.731351e+02	8.280543e-01	8.656753e-01	8.656753e-01	4
198	198	24	163	2.686493e+01	1.731351e+02	8.716578e-01	8.656753e-01	8.656753e-01	4
199	199	21	174	2.686493e+01	1.731351e+02	8.923077e-01	8.656753e-01	8.656753e-01	4
200	200	25	179	2.686493e+01	1.731351e+02	8.774510e-01	8.656753e-01	8.656753e-01	4
