# Supplementary material for: Cochaperones convey the energy of ATP hydrolysis for directional action of Hsp90
Source: Nat Commun. 2024 Jan 17;15:569. doi: 10.1038/s41467-024-44847-6 (PMC10794413; doi:10.1038/s41467-024-44847-6)
Supplement: Supplementary file 6 — Source Data [file 41467_2024_44847_MOESM6_ESM.zip › SourceData_Simulations/1_Simulations_0kT/sim_0kT_mol188of200.txt]

coordinates	12.14	115.45	140.14	115.45
time(s)	frame	Idon(a.u.)	Iacc(a.u.)	Idon ideal(a.u.)	Iacc ideal(a.u.)	FRET	FRET ideal (blurr)	FRET ideal	state sequence
1	1	34	166	2.978224e+01	1.702178e+02	8.300000e-01	8.510888e-01	8.510888e-01	4
2	2	28	183	2.978224e+01	1.702178e+02	8.672986e-01	8.510888e-01	8.510888e-01	4
3	3	36	175	2.978224e+01	1.702178e+02	8.293839e-01	8.510888e-01	8.510888e-01	4
4	4	28	159	2.978224e+01	1.702178e+02	8.502674e-01	8.510888e-01	8.510888e-01	4
5	5	35	181	2.978224e+01	1.702178e+02	8.379630e-01	8.510888e-01	8.510888e-01	4
6	6	28	190	2.978224e+01	1.702178e+02	8.715596e-01	8.510888e-01	8.510888e-01	4
7	7	30	172	2.978224e+01	1.702178e+02	8.514851e-01	8.510888e-01	8.510888e-01	4
8	8	32	157	2.978224e+01	1.702178e+02	8.306878e-01	8.510888e-01	8.510888e-01	4
9	9	26	138	2.978224e+01	1.702178e+02	8.414634e-01	8.510888e-01	8.510888e-01	4
10	10	39	169	2.978224e+01	1.702178e+02	8.125000e-01	8.510888e-01	8.510888e-01	4
11	11	31	170	2.978224e+01	1.702178e+02	8.457711e-01	8.510888e-01	8.510888e-01	4
12	12	36	178	2.978224e+01	1.702178e+02	8.317757e-01	8.510888e-01	8.510888e-01	4
13	13	29	190	2.978224e+01	1.702178e+02	8.675799e-01	8.510888e-01	8.510888e-01	4
14	14	35	173	2.978224e+01	1.702178e+02	8.317308e-01	8.510888e-01	8.510888e-01	4
15	15	27	177	2.978224e+01	1.702178e+02	8.676471e-01	8.510888e-01	8.510888e-01	4
16	16	35	173	2.978224e+01	1.702178e+02	8.317308e-01	8.510888e-01	8.510888e-01	4
17	17	27	157	2.978224e+01	1.702178e+02	8.532609e-01	8.510888e-01	8.510888e-01	4
18	18	29	157	2.978224e+01	1.702178e+02	8.440860e-01	8.510888e-01	8.510888e-01	4
19	19	37	207	2.978224e+01	1.702178e+02	8.483607e-01	8.510888e-01	8.510888e-01	4
20	20	48	160	2.978224e+01	1.702178e+02	7.692308e-01	8.510888e-01	8.510888e-01	4
21	21	24	153	2.978224e+01	1.702178e+02	8.644068e-01	8.510888e-01	8.510888e-01	4
22	22	28	182	2.978224e+01	1.702178e+02	8.666667e-01	8.510888e-01	8.510888e-01	4
23	23	32	150	2.978224e+01	1.702178e+02	8.241758e-01	8.510888e-01	8.510888e-01	4
24	24	38	181	2.978224e+01	1.702178e+02	8.264840e-01	8.510888e-01	8.510888e-01	4
25	25	25	151	2.978224e+01	1.702178e+02	8.579545e-01	8.510888e-01	8.510888e-01	4
26	26	35	177	2.978224e+01	1.702178e+02	8.349057e-01	8.510888e-01	8.510888e-01	4
27	27	34	182	2.978224e+01	1.702178e+02	8.425926e-01	8.510888e-01	8.510888e-01	4
28	28	33	176	2.978224e+01	1.702178e+02	8.421053e-01	8.510888e-01	8.510888e-01	4
29	29	26	201	2.978224e+01	1.702178e+02	8.854626e-01	8.510888e-01	8.510888e-01	4
30	30	33	177	2.978224e+01	1.702178e+02	8.428571e-01	8.510888e-01	8.510888e-01	4
31	31	38	192	2.978224e+01	1.702178e+02	8.347826e-01	8.510888e-01	8.510888e-01	4
32	32	37	171	2.978224e+01	1.702178e+02	8.221154e-01	8.510888e-01	8.510888e-01	4
33	33	33	189	2.978224e+01	1.702178e+02	8.513514e-01	8.510888e-01	8.510888e-01	4
34	34	33	191	2.978224e+01	1.702178e+02	8.526786e-01	8.510888e-01	8.510888e-01	4
35	35	40	190	2.978224e+01	1.702178e+02	8.260870e-01	8.510888e-01	8.510888e-01	4
36	36	37	175	2.978224e+01	1.702178e+02	8.254717e-01	8.510888e-01	8.510888e-01	4
37	37	24	187	2.978224e+01	1.702178e+02	8.862559e-01	8.510888e-01	8.510888e-01	4
38	38	27	181	2.978224e+01	1.702178e+02	8.701923e-01	8.510888e-01	8.510888e-01	4
39	39	33	175	2.978224e+01	1.702178e+02	8.413462e-01	8.510888e-01	8.510888e-01	4
40	40	31	195	2.978224e+01	1.702178e+02	8.628319e-01	8.510888e-01	8.510888e-01	4
41	41	29	158	2.978224e+01	1.702178e+02	8.449198e-01	8.510888e-01	8.510888e-01	4
42	42	35	165	2.978224e+01	1.702178e+02	8.250000e-01	8.510888e-01	8.510888e-01	4
43	43	18	174	2.978224e+01	1.702178e+02	9.062500e-01	8.510888e-01	8.510888e-01	4
44	44	22	179	2.978224e+01	1.702178e+02	8.905473e-01	8.510888e-01	8.510888e-01	4
45	45	32	164	2.978224e+01	1.702178e+02	8.367347e-01	8.510888e-01	8.510888e-01	4
46	46	38	167	2.978224e+01	1.702178e+02	8.146341e-01	8.510888e-01	8.510888e-01	4
47	47	34	166	2.978224e+01	1.702178e+02	8.300000e-01	8.510888e-01	8.510888e-01	4
48	48	26	152	2.978224e+01	1.702178e+02	8.539326e-01	8.510888e-01	8.510888e-01	4
49	49	30	189	2.978224e+01	1.702178e+02	8.630137e-01	8.510888e-01	8.510888e-01	4
50	50	29	147	2.978224e+01	1.702178e+02	8.352273e-01	8.510888e-01	8.510888e-01	4
51	51	31	143	2.978224e+01	1.702178e+02	8.218391e-01	8.510888e-01	8.510888e-01	4
52	52	29	168	2.978224e+01	1.702178e+02	8.527919e-01	8.510888e-01	8.510888e-01	4
53	53	28	163	2.978224e+01	1.702178e+02	8.534031e-01	8.510888e-01	8.510888e-01	4
54	54	33	170	2.978224e+01	1.702178e+02	8.374384e-01	8.510888e-01	8.510888e-01	4
55	55	35	179	2.978224e+01	1.702178e+02	8.364486e-01	8.510888e-01	8.510888e-01	4
56	56	25	175	2.978224e+01	1.702178e+02	8.750000e-01	8.510888e-01	8.510888e-01	4
57	57	26	159	2.978224e+01	1.702178e+02	8.594595e-01	8.510888e-01	8.510888e-01	4
58	58	26	168	2.978224e+01	1.702178e+02	8.659794e-01	8.510888e-01	8.510888e-01	4
59	59	33	179	2.978224e+01	1.702178e+02	8.443396e-01	8.510888e-01	8.510888e-01	4
60	60	26	159	2.978224e+01	1.702178e+02	8.594595e-01	8.510888e-01	8.510888e-01	4
61	61	25	177	2.978224e+01	1.702178e+02	8.762376e-01	8.510888e-01	8.510888e-01	4
62	62	37	158	2.978224e+01	1.702178e+02	8.102564e-01	8.510888e-01	8.510888e-01	4
63	63	31	182	2.978224e+01	1.702178e+02	8.544601e-01	8.510888e-01	8.510888e-01	4
64	64	35	139	2.979391e+01	1.702061e+02	7.988506e-01	8.510305e-01	8.510888e-01	4
65	65	139	67	1.345992e+02	6.540075e+01	3.252427e-01	3.270038e-01	1.134481e-01	2
66	66	188	22	1.773104e+02	2.268962e+01	1.047619e-01	1.134481e-01	1.134481e-01	2
67	67	191	12	1.773104e+02	2.268962e+01	5.911330e-02	1.134481e-01	1.134481e-01	2
68	68	182	18	1.771751e+02	2.282493e+01	9.000000e-02	1.141247e-01	1.134481e-01	2
69	69	168	29	1.737201e+02	2.627991e+01	1.472081e-01	1.313996e-01	1.313996e-01	1
70	70	166	30	1.737201e+02	2.627991e+01	1.530612e-01	1.313996e-01	1.313996e-01	1
71	71	172	24	1.737201e+02	2.627991e+01	1.224490e-01	1.313996e-01	1.313996e-01	1
72	72	145	23	1.737201e+02	2.627991e+01	1.369048e-01	1.313996e-01	1.313996e-01	1
73	73	185	22	1.737201e+02	2.627991e+01	1.062802e-01	1.313996e-01	1.313996e-01	1
74	74	164	25	1.737201e+02	2.627991e+01	1.322751e-01	1.313996e-01	1.313996e-01	1
75	75	182	23	1.737201e+02	2.627991e+01	1.121951e-01	1.313996e-01	1.313996e-01	1
76	76	186	25	1.737201e+02	2.627991e+01	1.184834e-01	1.313996e-01	1.313996e-01	1
77	77	188	24	1.737201e+02	2.627991e+01	1.132075e-01	1.313996e-01	1.313996e-01	1
78	78	173	34	1.737201e+02	2.627991e+01	1.642512e-01	1.313996e-01	1.313996e-01	1
79	79	159	35	1.737201e+02	2.627991e+01	1.804124e-01	1.313996e-01	1.313996e-01	1
80	80	155	33	1.737201e+02	2.627991e+01	1.755319e-01	1.313996e-01	1.313996e-01	1
81	81	197	34	1.737201e+02	2.627991e+01	1.471861e-01	1.313996e-01	1.313996e-01	1
82	82	167	29	1.737201e+02	2.627991e+01	1.479592e-01	1.313996e-01	1.313996e-01	1
83	83	169	28	1.737201e+02	2.627991e+01	1.421320e-01	1.313996e-01	1.313996e-01	1
84	84	167	25	1.737201e+02	2.627991e+01	1.302083e-01	1.313996e-01	1.313996e-01	1
85	85	161	25	1.737201e+02	2.627991e+01	1.344086e-01	1.313996e-01	1.313996e-01	1
86	86	149	30	1.737201e+02	2.627991e+01	1.675978e-01	1.313996e-01	1.313996e-01	1
87	87	185	36	1.737201e+02	2.627991e+01	1.628959e-01	1.313996e-01	1.313996e-01	1
88	88	181	40	1.737201e+02	2.627991e+01	1.809955e-01	1.313996e-01	1.313996e-01	1
89	89	163	31	1.737201e+02	2.627991e+01	1.597938e-01	1.313996e-01	1.313996e-01	1
90	90	174	29	1.737201e+02	2.627991e+01	1.428571e-01	1.313996e-01	1.313996e-01	1
91	91	167	26	1.737201e+02	2.627991e+01	1.347150e-01	1.313996e-01	1.313996e-01	1
92	92	166	33	1.737201e+02	2.627991e+01	1.658291e-01	1.313996e-01	1.313996e-01	1
93	93	175	27	1.737201e+02	2.627991e+01	1.336634e-01	1.313996e-01	1.313996e-01	1
94	94	184	20	1.737201e+02	2.627991e+01	9.803922e-02	1.313996e-01	1.313996e-01	1
95	95	154	25	1.737201e+02	2.627991e+01	1.396648e-01	1.313996e-01	1.313996e-01	1
96	96	178	37	1.737201e+02	2.627991e+01	1.720930e-01	1.313996e-01	1.313996e-01	1
97	97	171	30	1.737201e+02	2.627991e+01	1.492537e-01	1.313996e-01	1.313996e-01	1
98	98	198	29	1.737201e+02	2.627991e+01	1.277533e-01	1.313996e-01	1.313996e-01	1
99	99	200	23	1.737201e+02	2.627991e+01	1.031390e-01	1.313996e-01	1.313996e-01	1
100	100	172	20	1.737201e+02	2.627991e+01	1.041667e-01	1.313996e-01	1.313996e-01	1
101	101	167	23	1.737201e+02	2.627991e+01	1.210526e-01	1.313996e-01	1.313996e-01	1
102	102	180	21	1.737201e+02	2.627991e+01	1.044776e-01	1.313996e-01	1.313996e-01	1
103	103	141	28	1.737201e+02	2.627991e+01	1.656805e-01	1.313996e-01	1.313996e-01	1
104	104	164	28	1.737201e+02	2.627991e+01	1.458333e-01	1.313996e-01	1.313996e-01	1
105	105	171	32	1.737201e+02	2.627991e+01	1.576355e-01	1.313996e-01	1.313996e-01	1
106	106	189	30	1.737201e+02	2.627991e+01	1.369863e-01	1.313996e-01	1.313996e-01	1
107	107	155	20	1.737201e+02	2.627991e+01	1.142857e-01	1.313996e-01	1.313996e-01	1
108	108	166	33	1.737201e+02	2.627991e+01	1.658291e-01	1.313996e-01	1.313996e-01	1
109	109	185	30	1.737201e+02	2.627991e+01	1.395349e-01	1.313996e-01	1.313996e-01	1
110	110	181	29	1.737201e+02	2.627991e+01	1.380952e-01	1.313996e-01	1.313996e-01	1
111	111	154	24	1.737201e+02	2.627991e+01	1.348315e-01	1.313996e-01	1.313996e-01	1
112	112	175	26	1.737201e+02	2.627991e+01	1.293532e-01	1.313996e-01	1.313996e-01	1
113	113	164	21	1.737201e+02	2.627991e+01	1.135135e-01	1.313996e-01	1.313996e-01	1
114	114	161	25	1.737201e+02	2.627991e+01	1.344086e-01	1.313996e-01	1.313996e-01	1
115	115	163	21	1.737201e+02	2.627991e+01	1.141304e-01	1.313996e-01	1.313996e-01	1
116	116	149	23	1.737201e+02	2.627991e+01	1.337209e-01	1.313996e-01	1.313996e-01	1
117	117	78	123	6.499367e+01	1.350063e+02	6.119403e-01	6.750316e-01	8.510888e-01	4
118	118	31	169	2.978224e+01	1.702178e+02	8.450000e-01	8.510888e-01	8.510888e-01	4
119	119	35	179	2.978224e+01	1.702178e+02	8.364486e-01	8.510888e-01	8.510888e-01	4
120	120	28	182	2.978224e+01	1.702178e+02	8.666667e-01	8.510888e-01	8.510888e-01	4
121	121	29	168	2.978224e+01	1.702178e+02	8.527919e-01	8.510888e-01	8.510888e-01	4
122	122	32	185	2.978224e+01	1.702178e+02	8.525346e-01	8.510888e-01	8.510888e-01	4
123	123	24	171	2.978224e+01	1.702178e+02	8.769231e-01	8.510888e-01	8.510888e-01	4
124	124	37	171	2.978224e+01	1.702178e+02	8.221154e-01	8.510888e-01	8.510888e-01	4
125	125	38	167	2.978224e+01	1.702178e+02	8.146341e-01	8.510888e-01	8.510888e-01	4
126	126	35	174	2.978224e+01	1.702178e+02	8.325359e-01	8.510888e-01	8.510888e-01	4
127	127	22	195	2.978224e+01	1.702178e+02	8.986175e-01	8.510888e-01	8.510888e-01	4
128	128	33	152	2.978224e+01	1.702178e+02	8.216216e-01	8.510888e-01	8.510888e-01	4
129	129	38	183	2.978224e+01	1.702178e+02	8.280543e-01	8.510888e-01	8.510888e-01	4
130	130	30	188	2.978224e+01	1.702178e+02	8.623853e-01	8.510888e-01	8.510888e-01	4
131	131	31	178	2.978224e+01	1.702178e+02	8.516746e-01	8.510888e-01	8.510888e-01	4
132	132	27	192	2.978224e+01	1.702178e+02	8.767123e-01	8.510888e-01	8.510888e-01	4
133	133	34	176	2.978224e+01	1.702178e+02	8.380952e-01	8.510888e-01	8.510888e-01	4
134	134	25	159	2.978224e+01	1.702178e+02	8.641304e-01	8.510888e-01	8.510888e-01	4
135	135	41	192	2.978224e+01	1.702178e+02	8.240343e-01	8.510888e-01	8.510888e-01	4
136	136	24	165	2.978224e+01	1.702178e+02	8.730159e-01	8.510888e-01	8.510888e-01	4
137	137	30	162	2.978224e+01	1.702178e+02	8.437500e-01	8.510888e-01	8.510888e-01	4
138	138	38	169	2.978224e+01	1.702178e+02	8.164251e-01	8.510888e-01	8.510888e-01	4
139	139	35	166	2.978224e+01	1.702178e+02	8.258706e-01	8.510888e-01	8.510888e-01	4
140	140	30	197	2.978224e+01	1.702178e+02	8.678414e-01	8.510888e-01	8.510888e-01	4
141	141	31	161	2.978224e+01	1.702178e+02	8.385417e-01	8.510888e-01	8.510888e-01	4
142	142	22	179	2.978224e+01	1.702178e+02	8.905473e-01	8.510888e-01	8.510888e-01	4
143	143	23	173	2.978224e+01	1.702178e+02	8.826531e-01	8.510888e-01	8.510888e-01	4
144	144	26	154	2.978224e+01	1.702178e+02	8.555556e-01	8.510888e-01	8.510888e-01	4
145	145	23	155	2.978224e+01	1.702178e+02	8.707865e-01	8.510888e-01	8.510888e-01	4
146	146	32	170	2.978224e+01	1.702178e+02	8.415842e-01	8.510888e-01	8.510888e-01	4
147	147	25	170	2.978224e+01	1.702178e+02	8.717949e-01	8.510888e-01	8.510888e-01	4
148	148	20	175	2.978224e+01	1.702178e+02	8.974359e-01	8.510888e-01	8.510888e-01	4
149	149	28	167	2.978224e+01	1.702178e+02	8.564103e-01	8.510888e-01	8.510888e-01	4
150	150	34	154	2.978224e+01	1.702178e+02	8.191489e-01	8.510888e-01	8.510888e-01	4
151	151	24	179	2.978224e+01	1.702178e+02	8.817734e-01	8.510888e-01	8.510888e-01	4
152	152	28	165	2.978224e+01	1.702178e+02	8.549223e-01	8.510888e-01	8.510888e-01	4
153	153	28	181	2.978224e+01	1.702178e+02	8.660287e-01	8.510888e-01	8.510888e-01	4
154	154	28	154	2.978224e+01	1.702178e+02	8.461538e-01	8.510888e-01	8.510888e-01	4
155	155	36	165	2.978224e+01	1.702178e+02	8.208955e-01	8.510888e-01	8.510888e-01	4
156	156	36	169	2.978224e+01	1.702178e+02	8.243902e-01	8.510888e-01	8.510888e-01	4
157	157	29	183	2.978224e+01	1.702178e+02	8.632075e-01	8.510888e-01	8.510888e-01	4
158	158	31	150	2.978224e+01	1.702178e+02	8.287293e-01	8.510888e-01	8.510888e-01	4
159	159	32	161	2.978224e+01	1.702178e+02	8.341969e-01	8.510888e-01	8.510888e-01	4
160	160	33	161	2.978224e+01	1.702178e+02	8.298969e-01	8.510888e-01	8.510888e-01	4
161	161	25	175	2.978224e+01	1.702178e+02	8.750000e-01	8.510888e-01	8.510888e-01	4
162	162	17	167	2.978224e+01	1.702178e+02	9.076087e-01	8.510888e-01	8.510888e-01	4
163	163	28	159	2.978224e+01	1.702178e+02	8.502674e-01	8.510888e-01	8.510888e-01	4
164	164	37	169	2.978224e+01	1.702178e+02	8.203883e-01	8.510888e-01	8.510888e-01	4
165	165	20	178	2.978224e+01	1.702178e+02	8.989899e-01	8.510888e-01	8.510888e-01	4
166	166	28	170	2.978224e+01	1.702178e+02	8.585859e-01	8.510888e-01	8.510888e-01	4
167	167	30	160	2.978224e+01	1.702178e+02	8.421053e-01	8.510888e-01	8.510888e-01	4
168	168	26	167	2.978224e+01	1.702178e+02	8.652850e-01	8.510888e-01	8.510888e-01	4
169	169	33	163	2.978224e+01	1.702178e+02	8.316327e-01	8.510888e-01	8.510888e-01	4
170	170	30	171	2.978224e+01	1.702178e+02	8.507463e-01	8.510888e-01	8.510888e-01	4
171	171	28	174	2.978224e+01	1.702178e+02	8.613861e-01	8.510888e-01	8.510888e-01	4
172	172	33	177	2.978224e+01	1.702178e+02	8.428571e-01	8.510888e-01	8.510888e-01	4
173	173	26	189	2.978224e+01	1.702178e+02	8.790698e-01	8.510888e-01	8.510888e-01	4
174	174	33	167	2.978224e+01	1.702178e+02	8.350000e-01	8.510888e-01	8.510888e-01	4
175	175	32	147	2.978224e+01	1.702178e+02	8.212291e-01	8.510888e-01	8.510888e-01	4
176	176	31	180	2.978224e+01	1.702178e+02	8.530806e-01	8.510888e-01	8.510888e-01	4
177	177	37	170	2.978224e+01	1.702178e+02	8.212560e-01	8.510888e-01	8.510888e-01	4
178	178	32	172	2.978224e+01	1.702178e+02	8.431373e-01	8.510888e-01	8.510888e-01	4
179	179	27	160	2.978224e+01	1.702178e+02	8.556150e-01	8.510888e-01	8.510888e-01	4
180	180	33	131	2.978224e+01	1.702178e+02	7.987805e-01	8.510888e-01	8.510888e-01	4
181	181	33	178	2.978224e+01	1.702178e+02	8.436019e-01	8.510888e-01	8.510888e-01	4
182	182	18	190	2.978224e+01	1.702178e+02	9.134615e-01	8.510888e-01	8.510888e-01	4
183	183	33	157	2.978224e+01	1.702178e+02	8.263158e-01	8.510888e-01	8.510888e-01	4
184	184	32	186	2.978224e+01	1.702178e+02	8.532110e-01	8.510888e-01	8.510888e-01	4
185	185	29	167	2.978224e+01	1.702178e+02	8.520408e-01	8.510888e-01	8.510888e-01	4
186	186	153	43	1.572847e+02	4.271530e+01	2.193878e-01	2.135765e-01	1.313996e-01	1
187	187	195	35	1.737201e+02	2.627991e+01	1.521739e-01	1.313996e-01	1.313996e-01	1
188	188	164	22	1.737201e+02	2.627991e+01	1.182796e-01	1.313996e-01	1.313996e-01	1
189	189	189	18	1.737201e+02	2.627991e+01	8.695652e-02	1.313996e-01	1.313996e-01	1
190	190	162	20	1.737201e+02	2.627991e+01	1.098901e-01	1.313996e-01	1.313996e-01	1
191	191	152	24	1.737201e+02	2.627991e+01	1.363636e-01	1.313996e-01	1.313996e-01	1
192	192	182	30	1.737201e+02	2.627991e+01	1.415094e-01	1.313996e-01	1.313996e-01	1
193	193	162	22	1.737201e+02	2.627991e+01	1.195652e-01	1.313996e-01	1.313996e-01	1
194	194	174	29	1.737201e+02	2.627991e+01	1.428571e-01	1.313996e-01	1.313996e-01	1
195	195	198	26	1.737201e+02	2.627991e+01	1.160714e-01	1.313996e-01	1.313996e-01	1
196	196	178	22	1.737201e+02	2.627991e+01	1.100000e-01	1.313996e-01	1.313996e-01	1
197	197	192	22	1.737201e+02	2.627991e+01	1.028037e-01	1.313996e-01	1.313996e-01	1
198	198	174	20	1.737201e+02	2.627991e+01	1.030928e-01	1.313996e-01	1.313996e-01	1
199	199	180	28	1.737201e+02	2.627991e+01	1.346154e-01	1.313996e-01	1.313996e-01	1
200	200	173	26	1.737201e+02	2.627991e+01	1.306533e-01	1.313996e-01	1.313996e-01	1
