# Supplementary material for: Cochaperones convey the energy of ATP hydrolysis for directional action of Hsp90
Source: Nat Commun. 2024 Jan 17;15:569. doi: 10.1038/s41467-024-44847-6 (PMC10794413; doi:10.1038/s41467-024-44847-6)
Supplement: Supplementary file 6 — Source Data [file 41467_2024_44847_MOESM6_ESM.zip › SourceData_Simulations/1_Simulations_0kT/sim_0kT_mol189of200.txt]

coordinates	51.50	226.36	179.50	226.36
time(s)	frame	Idon(a.u.)	Iacc(a.u.)	Idon ideal(a.u.)	Iacc ideal(a.u.)	FRET	FRET ideal (blurr)	FRET ideal	state sequence
1	1	43	146	4.287286e+01	1.571271e+02	7.724868e-01	7.856357e-01	7.856357e-01	4
2	2	32	156	4.287286e+01	1.571271e+02	8.297872e-01	7.856357e-01	7.856357e-01	4
3	3	50	155	4.287286e+01	1.571271e+02	7.560976e-01	7.856357e-01	7.856357e-01	4
4	4	39	170	4.287286e+01	1.571271e+02	8.133971e-01	7.856357e-01	7.856357e-01	4
5	5	47	179	4.287286e+01	1.571271e+02	7.920354e-01	7.856357e-01	7.856357e-01	4
6	6	41	155	4.287286e+01	1.571271e+02	7.908163e-01	7.856357e-01	7.856357e-01	4
7	7	39	171	4.287286e+01	1.571271e+02	8.142857e-01	7.856357e-01	7.856357e-01	4
8	8	32	158	4.287286e+01	1.571271e+02	8.315789e-01	7.856357e-01	7.856357e-01	4
9	9	37	153	4.287286e+01	1.571271e+02	8.052632e-01	7.856357e-01	7.856357e-01	4
10	10	45	154	4.287286e+01	1.571271e+02	7.738693e-01	7.856357e-01	7.856357e-01	4
11	11	35	136	4.287286e+01	1.571271e+02	7.953216e-01	7.856357e-01	7.856357e-01	4
12	12	34	194	4.287286e+01	1.571271e+02	8.508772e-01	7.856357e-01	7.856357e-01	4
13	13	48	143	4.287286e+01	1.571271e+02	7.486911e-01	7.856357e-01	7.856357e-01	4
14	14	40	164	4.287286e+01	1.571271e+02	8.039216e-01	7.856357e-01	7.856357e-01	4
15	15	43	148	4.287286e+01	1.571271e+02	7.748691e-01	7.856357e-01	7.856357e-01	4
16	16	38	171	4.287286e+01	1.571271e+02	8.181818e-01	7.856357e-01	7.856357e-01	4
17	17	46	158	4.287286e+01	1.571271e+02	7.745098e-01	7.856357e-01	7.856357e-01	4
18	18	39	164	4.287286e+01	1.571271e+02	8.078818e-01	7.856357e-01	7.856357e-01	4
19	19	45	163	4.287286e+01	1.571271e+02	7.836538e-01	7.856357e-01	7.856357e-01	4
20	20	53	147	4.287286e+01	1.571271e+02	7.350000e-01	7.856357e-01	7.856357e-01	4
21	21	34	168	4.287286e+01	1.571271e+02	8.316832e-01	7.856357e-01	7.856357e-01	4
22	22	53	169	4.287286e+01	1.571271e+02	7.612613e-01	7.856357e-01	7.856357e-01	4
23	23	45	164	4.287286e+01	1.571271e+02	7.846890e-01	7.856357e-01	7.856357e-01	4
24	24	33	149	4.287286e+01	1.571271e+02	8.186813e-01	7.856357e-01	7.856357e-01	4
25	25	36	158	4.287286e+01	1.571271e+02	8.144330e-01	7.856357e-01	7.856357e-01	4
26	26	35	143	4.287286e+01	1.571271e+02	8.033708e-01	7.856357e-01	7.856357e-01	4
27	27	47	168	4.287286e+01	1.571271e+02	7.813953e-01	7.856357e-01	7.856357e-01	4
28	28	34	158	4.287286e+01	1.571271e+02	8.229167e-01	7.856357e-01	7.856357e-01	4
29	29	39	158	4.287286e+01	1.571271e+02	8.020305e-01	7.856357e-01	7.856357e-01	4
30	30	55	142	4.287286e+01	1.571271e+02	7.208122e-01	7.856357e-01	7.856357e-01	4
31	31	35	146	4.287286e+01	1.571271e+02	8.066298e-01	7.856357e-01	7.856357e-01	4
32	32	42	157	4.287286e+01	1.571271e+02	7.889447e-01	7.856357e-01	7.856357e-01	4
33	33	52	153	4.287286e+01	1.571271e+02	7.463415e-01	7.856357e-01	7.856357e-01	4
34	34	43	175	4.287286e+01	1.571271e+02	8.027523e-01	7.856357e-01	7.856357e-01	4
35	35	100	60	1.247344e+02	7.526556e+01	3.750000e-01	3.763278e-01	9.611964e-02	1
36	36	166	29	1.807761e+02	1.922393e+01	1.487179e-01	9.611964e-02	9.611964e-02	1
37	37	168	18	1.807761e+02	1.922393e+01	9.677419e-02	9.611964e-02	9.611964e-02	1
38	38	196	20	1.807761e+02	1.922393e+01	9.259259e-02	9.611964e-02	9.611964e-02	1
39	39	181	20	1.807761e+02	1.922393e+01	9.950249e-02	9.611964e-02	9.611964e-02	1
40	40	188	21	1.807761e+02	1.922393e+01	1.004785e-01	9.611964e-02	9.611964e-02	1
41	41	174	13	1.807761e+02	1.922393e+01	6.951872e-02	9.611964e-02	9.611964e-02	1
42	42	184	20	1.807761e+02	1.922393e+01	9.803922e-02	9.611964e-02	9.611964e-02	1
43	43	193	16	1.807761e+02	1.922393e+01	7.655502e-02	9.611964e-02	9.611964e-02	1
44	44	173	16	1.807761e+02	1.922393e+01	8.465608e-02	9.611964e-02	9.611964e-02	1
45	45	175	26	1.807761e+02	1.922393e+01	1.293532e-01	9.611964e-02	9.611964e-02	1
46	46	180	23	1.807761e+02	1.922393e+01	1.133005e-01	9.611964e-02	9.611964e-02	1
47	47	182	20	1.807761e+02	1.922393e+01	9.900990e-02	9.611964e-02	9.611964e-02	1
48	48	175	27	1.781221e+02	2.187787e+01	1.336634e-01	1.093894e-01	9.611964e-02	1
49	49	33	147	4.287286e+01	1.571271e+02	8.166667e-01	7.856357e-01	7.856357e-01	4
50	50	66	143	5.861177e+01	1.413882e+02	6.842105e-01	7.069412e-01	7.856357e-01	4
51	51	169	24	1.807761e+02	1.922393e+01	1.243523e-01	9.611964e-02	9.611964e-02	1
52	52	182	22	1.807761e+02	1.922393e+01	1.078431e-01	9.611964e-02	9.611964e-02	1
53	53	189	21	1.807761e+02	1.922393e+01	1.000000e-01	9.611964e-02	9.611964e-02	1
54	54	181	27	1.807761e+02	1.922393e+01	1.298077e-01	9.611964e-02	9.611964e-02	1
55	55	121	100	1.057490e+02	9.425098e+01	4.524887e-01	4.712549e-01	7.856357e-01	4
56	56	54	171	4.287286e+01	1.571271e+02	7.600000e-01	7.856357e-01	7.856357e-01	4
57	57	37	151	4.287286e+01	1.571271e+02	8.031915e-01	7.856357e-01	7.856357e-01	4
58	58	55	152	4.287286e+01	1.571271e+02	7.342995e-01	7.856357e-01	7.856357e-01	4
59	59	48	181	4.287286e+01	1.571271e+02	7.903930e-01	7.856357e-01	7.856357e-01	4
60	60	36	151	4.287286e+01	1.571271e+02	8.074866e-01	7.856357e-01	7.856357e-01	4
61	61	31	169	4.287286e+01	1.571271e+02	8.450000e-01	7.856357e-01	7.856357e-01	4
62	62	35	163	4.287286e+01	1.571271e+02	8.232323e-01	7.856357e-01	7.856357e-01	4
63	63	37	156	4.287286e+01	1.571271e+02	8.082902e-01	7.856357e-01	7.856357e-01	4
64	64	42	168	4.287286e+01	1.571271e+02	8.000000e-01	7.856357e-01	7.856357e-01	4
65	65	52	153	4.287286e+01	1.571271e+02	7.463415e-01	7.856357e-01	7.856357e-01	4
66	66	46	155	4.287286e+01	1.571271e+02	7.711443e-01	7.856357e-01	7.856357e-01	4
67	67	57	153	4.287286e+01	1.571271e+02	7.285714e-01	7.856357e-01	7.856357e-01	4
68	68	42	172	4.287286e+01	1.571271e+02	8.037383e-01	7.856357e-01	7.856357e-01	4
69	69	42	152	4.287286e+01	1.571271e+02	7.835052e-01	7.856357e-01	7.856357e-01	4
70	70	44	165	4.287286e+01	1.571271e+02	7.894737e-01	7.856357e-01	7.856357e-01	4
71	71	34	157	4.287286e+01	1.571271e+02	8.219895e-01	7.856357e-01	7.856357e-01	4
72	72	44	152	4.287286e+01	1.571271e+02	7.755102e-01	7.856357e-01	7.856357e-01	4
73	73	46	159	4.287286e+01	1.571271e+02	7.756098e-01	7.856357e-01	7.856357e-01	4
74	74	47	176	4.287286e+01	1.571271e+02	7.892377e-01	7.856357e-01	7.856357e-01	4
75	75	35	184	4.287286e+01	1.571271e+02	8.401826e-01	7.856357e-01	7.856357e-01	4
76	76	47	173	4.287286e+01	1.571271e+02	7.863636e-01	7.856357e-01	7.856357e-01	4
77	77	34	158	4.287286e+01	1.571271e+02	8.229167e-01	7.856357e-01	7.856357e-01	4
78	78	37	170	4.287286e+01	1.571271e+02	8.212560e-01	7.856357e-01	7.856357e-01	4
79	79	39	156	4.287286e+01	1.571271e+02	8.000000e-01	7.856357e-01	7.856357e-01	4
80	80	42	167	4.287286e+01	1.571271e+02	7.990431e-01	7.856357e-01	7.856357e-01	4
81	81	48	173	4.287286e+01	1.571271e+02	7.828054e-01	7.856357e-01	7.856357e-01	4
82	82	44	158	4.287286e+01	1.571271e+02	7.821782e-01	7.856357e-01	7.856357e-01	4
83	83	32	149	4.287286e+01	1.571271e+02	8.232044e-01	7.856357e-01	7.856357e-01	4
84	84	32	151	4.287286e+01	1.571271e+02	8.251366e-01	7.856357e-01	7.856357e-01	4
85	85	46	146	4.287286e+01	1.571271e+02	7.604167e-01	7.856357e-01	7.856357e-01	4
86	86	41	138	4.287286e+01	1.571271e+02	7.709497e-01	7.856357e-01	7.856357e-01	4
87	87	39	172	4.287286e+01	1.571271e+02	8.151659e-01	7.856357e-01	7.856357e-01	4
88	88	41	180	4.287286e+01	1.571271e+02	8.144796e-01	7.856357e-01	7.856357e-01	4
89	89	46	149	4.287286e+01	1.571271e+02	7.641026e-01	7.856357e-01	7.856357e-01	4
90	90	41	161	4.287286e+01	1.571271e+02	7.970297e-01	7.856357e-01	7.856357e-01	4
91	91	28	165	4.287286e+01	1.571271e+02	8.549223e-01	7.856357e-01	7.856357e-01	4
92	92	38	141	4.287286e+01	1.571271e+02	7.877095e-01	7.856357e-01	7.856357e-01	4
93	93	46	146	4.287286e+01	1.571271e+02	7.604167e-01	7.856357e-01	7.856357e-01	4
94	94	39	162	4.287286e+01	1.571271e+02	8.059701e-01	7.856357e-01	7.856357e-01	4
95	95	43	150	4.287286e+01	1.571271e+02	7.772021e-01	7.856357e-01	7.856357e-01	4
96	96	36	174	4.287286e+01	1.571271e+02	8.285714e-01	7.856357e-01	7.856357e-01	4
97	97	47	175	4.287286e+01	1.571271e+02	7.882883e-01	7.856357e-01	7.856357e-01	4
98	98	37	169	4.287286e+01	1.571271e+02	8.203883e-01	7.856357e-01	7.856357e-01	4
99	99	33	171	4.287286e+01	1.571271e+02	8.382353e-01	7.856357e-01	7.856357e-01	4
100	100	48	138	4.287286e+01	1.571271e+02	7.419355e-01	7.856357e-01	7.856357e-01	4
101	101	45	171	4.287286e+01	1.571271e+02	7.916667e-01	7.856357e-01	7.856357e-01	4
102	102	49	155	4.287286e+01	1.571271e+02	7.598039e-01	7.856357e-01	7.856357e-01	4
103	103	44	168	4.287286e+01	1.571271e+02	7.924528e-01	7.856357e-01	7.856357e-01	4
104	104	54	152	4.287286e+01	1.571271e+02	7.378641e-01	7.856357e-01	7.856357e-01	4
105	105	34	169	4.287286e+01	1.571271e+02	8.325123e-01	7.856357e-01	7.856357e-01	4
106	106	46	154	4.287286e+01	1.571271e+02	7.700000e-01	7.856357e-01	7.856357e-01	4
107	107	35	144	4.287286e+01	1.571271e+02	8.044693e-01	7.856357e-01	7.856357e-01	4
108	108	45	153	4.287286e+01	1.571271e+02	7.727273e-01	7.856357e-01	7.856357e-01	4
109	109	52	184	4.287286e+01	1.571271e+02	7.796610e-01	7.856357e-01	7.856357e-01	4
110	110	45	158	4.287286e+01	1.571271e+02	7.783251e-01	7.856357e-01	7.856357e-01	4
111	111	57	161	4.287286e+01	1.571271e+02	7.385321e-01	7.856357e-01	7.856357e-01	4
112	112	39	167	4.287286e+01	1.571271e+02	8.106796e-01	7.856357e-01	7.856357e-01	4
113	113	42	168	4.287286e+01	1.571271e+02	8.000000e-01	7.856357e-01	7.856357e-01	4
114	114	49	163	4.287286e+01	1.571271e+02	7.688679e-01	7.856357e-01	7.856357e-01	4
115	115	41	157	4.287286e+01	1.571271e+02	7.929293e-01	7.856357e-01	7.856357e-01	4
116	116	40	178	4.287286e+01	1.571271e+02	8.165138e-01	7.856357e-01	7.856357e-01	4
117	117	46	136	4.287286e+01	1.571271e+02	7.472527e-01	7.856357e-01	7.856357e-01	4
118	118	50	174	4.287286e+01	1.571271e+02	7.767857e-01	7.856357e-01	7.856357e-01	4
119	119	25	169	4.287286e+01	1.571271e+02	8.711340e-01	7.856357e-01	7.856357e-01	4
120	120	45	180	4.287286e+01	1.571271e+02	8.000000e-01	7.856357e-01	7.856357e-01	4
121	121	50	130	4.287286e+01	1.571271e+02	7.222222e-01	7.856357e-01	7.856357e-01	4
122	122	46	139	4.287286e+01	1.571271e+02	7.513514e-01	7.856357e-01	7.856357e-01	4
123	123	42	157	4.287286e+01	1.571271e+02	7.889447e-01	7.856357e-01	7.856357e-01	4
124	124	49	127	4.287286e+01	1.571271e+02	7.215909e-01	7.856357e-01	7.856357e-01	4
125	125	43	142	4.287286e+01	1.571271e+02	7.675676e-01	7.856357e-01	7.856357e-01	4
126	126	34	166	4.287286e+01	1.571271e+02	8.300000e-01	7.856357e-01	7.856357e-01	4
127	127	38	165	4.287286e+01	1.571271e+02	8.128079e-01	7.856357e-01	7.856357e-01	4
128	128	34	167	4.287286e+01	1.571271e+02	8.308458e-01	7.856357e-01	7.856357e-01	4
129	129	43	160	4.287286e+01	1.571271e+02	7.881773e-01	7.856357e-01	7.856357e-01	4
130	130	37	143	4.287286e+01	1.571271e+02	7.944444e-01	7.856357e-01	7.856357e-01	4
131	131	86	109	9.799142e+01	1.020086e+02	5.589744e-01	5.100429e-01	7.856357e-01	4
132	132	157	17	1.807761e+02	1.922393e+01	9.770115e-02	9.611964e-02	9.611964e-02	1
133	133	162	20	1.807761e+02	1.922393e+01	1.098901e-01	9.611964e-02	9.611964e-02	1
134	134	190	27	1.807761e+02	1.922393e+01	1.244240e-01	9.611964e-02	9.611964e-02	1
135	135	199	20	1.807761e+02	1.922393e+01	9.132420e-02	9.611964e-02	9.611964e-02	1
136	136	180	19	1.807761e+02	1.922393e+01	9.547739e-02	9.611964e-02	9.611964e-02	1
137	137	168	19	1.807761e+02	1.922393e+01	1.016043e-01	9.611964e-02	9.611964e-02	1
138	138	181	17	1.807761e+02	1.922393e+01	8.585859e-02	9.611964e-02	9.611964e-02	1
139	139	160	24	1.807761e+02	1.922393e+01	1.304348e-01	9.611964e-02	9.611964e-02	1
140	140	172	21	1.807761e+02	1.922393e+01	1.088083e-01	9.611964e-02	9.611964e-02	1
141	141	189	18	1.807761e+02	1.922393e+01	8.695652e-02	9.611964e-02	9.611964e-02	1
142	142	174	21	1.807761e+02	1.922393e+01	1.076923e-01	9.611964e-02	9.611964e-02	1
143	143	174	21	1.807761e+02	1.922393e+01	1.076923e-01	9.611964e-02	9.611964e-02	1
144	144	170	21	1.807761e+02	1.922393e+01	1.099476e-01	9.611964e-02	9.611964e-02	1
145	145	178	10	1.807761e+02	1.922393e+01	5.319149e-02	9.611964e-02	9.611964e-02	1
146	146	126	69	1.362220e+02	6.377795e+01	3.538462e-01	3.188898e-01	9.611964e-02	1
147	147	37	166	4.287286e+01	1.571271e+02	8.177340e-01	7.856357e-01	7.856357e-01	4
148	148	45	148	4.287286e+01	1.571271e+02	7.668394e-01	7.856357e-01	7.856357e-01	4
149	149	51	158	4.287286e+01	1.571271e+02	7.559809e-01	7.856357e-01	7.856357e-01	4
150	150	36	175	4.287286e+01	1.571271e+02	8.293839e-01	7.856357e-01	7.856357e-01	4
151	151	45	151	4.287286e+01	1.571271e+02	7.704082e-01	7.856357e-01	7.856357e-01	4
152	152	42	167	4.287286e+01	1.571271e+02	7.990431e-01	7.856357e-01	7.856357e-01	4
153	153	35	162	4.287286e+01	1.571271e+02	8.223350e-01	7.856357e-01	7.856357e-01	4
154	154	48	141	4.287286e+01	1.571271e+02	7.460317e-01	7.856357e-01	7.856357e-01	4
155	155	45	180	4.287286e+01	1.571271e+02	8.000000e-01	7.856357e-01	7.856357e-01	4
156	156	49	130	4.287286e+01	1.571271e+02	7.262570e-01	7.856357e-01	7.856357e-01	4
157	157	53	150	4.287286e+01	1.571271e+02	7.389163e-01	7.856357e-01	7.856357e-01	4
158	158	47	159	4.287286e+01	1.571271e+02	7.718447e-01	7.856357e-01	7.856357e-01	4
159	159	45	167	4.287286e+01	1.571271e+02	7.877358e-01	7.856357e-01	7.856357e-01	4
160	160	35	150	4.287286e+01	1.571271e+02	8.108108e-01	7.856357e-01	7.856357e-01	4
161	161	48	178	4.287286e+01	1.571271e+02	7.876106e-01	7.856357e-01	7.856357e-01	4
162	162	39	194	4.287286e+01	1.571271e+02	8.326180e-01	7.856357e-01	7.856357e-01	4
163	163	44	160	4.287286e+01	1.571271e+02	7.843137e-01	7.856357e-01	7.856357e-01	4
164	164	44	158	4.287286e+01	1.571271e+02	7.821782e-01	7.856357e-01	7.856357e-01	4
165	165	42	151	4.287286e+01	1.571271e+02	7.823834e-01	7.856357e-01	7.856357e-01	4
166	166	55	138	4.287286e+01	1.571271e+02	7.150259e-01	7.856357e-01	7.856357e-01	4
167	167	57	149	4.287286e+01	1.571271e+02	7.233010e-01	7.856357e-01	7.856357e-01	4
168	168	41	148	4.287286e+01	1.571271e+02	7.830688e-01	7.856357e-01	7.856357e-01	4
169	169	39	154	4.287286e+01	1.571271e+02	7.979275e-01	7.856357e-01	7.856357e-01	4
170	170	39	155	4.287286e+01	1.571271e+02	7.989691e-01	7.856357e-01	7.856357e-01	4
171	171	37	139	4.287286e+01	1.571271e+02	7.897727e-01	7.856357e-01	7.856357e-01	4
172	172	39	165	4.287286e+01	1.571271e+02	8.088235e-01	7.856357e-01	7.856357e-01	4
173	173	40	152	4.287286e+01	1.571271e+02	7.916667e-01	7.856357e-01	7.856357e-01	4
174	174	48	162	4.287286e+01	1.571271e+02	7.714286e-01	7.856357e-01	7.856357e-01	4
175	175	40	153	4.287286e+01	1.571271e+02	7.927461e-01	7.856357e-01	7.856357e-01	4
176	176	42	147	4.287286e+01	1.571271e+02	7.777778e-01	7.856357e-01	7.856357e-01	4
177	177	42	168	4.287286e+01	1.571271e+02	8.000000e-01	7.856357e-01	7.856357e-01	4
178	178	48	141	4.287286e+01	1.571271e+02	7.460317e-01	7.856357e-01	7.856357e-01	4
179	179	47	183	4.287286e+01	1.571271e+02	7.956522e-01	7.856357e-01	7.856357e-01	4
180	180	48	151	4.287286e+01	1.571271e+02	7.587940e-01	7.856357e-01	7.856357e-01	4
181	181	38	141	4.287286e+01	1.571271e+02	7.877095e-01	7.856357e-01	7.856357e-01	4
182	182	36	143	4.287286e+01	1.571271e+02	7.988827e-01	7.856357e-01	7.856357e-01	4
183	183	49	144	4.287286e+01	1.571271e+02	7.461140e-01	7.856357e-01	7.856357e-01	4
184	184	44	148	4.287286e+01	1.571271e+02	7.708333e-01	7.856357e-01	7.856357e-01	4
185	185	53	180	4.287286e+01	1.571271e+02	7.725322e-01	7.856357e-01	7.856357e-01	4
186	186	43	163	4.287286e+01	1.571271e+02	7.912621e-01	7.856357e-01	7.856357e-01	4
187	187	43	147	4.287286e+01	1.571271e+02	7.736842e-01	7.856357e-01	7.856357e-01	4
188	188	45	163	4.287286e+01	1.571271e+02	7.836538e-01	7.856357e-01	7.856357e-01	4
189	189	38	168	4.287286e+01	1.571271e+02	8.155340e-01	7.856357e-01	7.856357e-01	4
190	190	53	136	4.287286e+01	1.571271e+02	7.195767e-01	7.856357e-01	7.856357e-01	4
191	191	46	149	4.287286e+01	1.571271e+02	7.641026e-01	7.856357e-01	7.856357e-01	4
192	192	35	143	4.287286e+01	1.571271e+02	8.033708e-01	7.856357e-01	7.856357e-01	4
193	193	26	168	4.287286e+01	1.571271e+02	8.659794e-01	7.856357e-01	7.856357e-01	4
194	194	46	149	4.287286e+01	1.571271e+02	7.641026e-01	7.856357e-01	7.856357e-01	4
195	195	40	169	4.287286e+01	1.571271e+02	8.086124e-01	7.856357e-01	7.856357e-01	4
196	196	42	156	4.287286e+01	1.571271e+02	7.878788e-01	7.856357e-01	7.856357e-01	4
197	197	44	175	4.287286e+01	1.571271e+02	7.990868e-01	7.856357e-01	7.856357e-01	4
198	198	43	161	4.287286e+01	1.571271e+02	7.892157e-01	7.856357e-01	7.856357e-01	4
199	199	42	151	4.287286e+01	1.571271e+02	7.823834e-01	7.856357e-01	7.856357e-01	4
200	200	55	156	4.287286e+01	1.571271e+02	7.393365e-01	7.856357e-01	7.856357e-01	4
