# Supplementary material for: Cochaperones convey the energy of ATP hydrolysis for directional action of Hsp90
Source: Nat Commun. 2024 Jan 17;15:569. doi: 10.1038/s41467-024-44847-6 (PMC10794413; doi:10.1038/s41467-024-44847-6)
Supplement: Supplementary file 6 — Source Data [file 41467_2024_44847_MOESM6_ESM.zip › SourceData_Simulations/1_Simulations_0kT/sim_0kT_mol18of200.txt]

coordinates	71.24	135.52	199.24	135.52
time(s)	frame	Idon(a.u.)	Iacc(a.u.)	Idon ideal(a.u.)	Iacc ideal(a.u.)	FRET	FRET ideal (blurr)	FRET ideal	state sequence
1	1	28	150	2.496615e+01	1.750339e+02	8.426966e-01	8.751693e-01	8.751693e-01	4
2	2	26	164	2.496615e+01	1.750339e+02	8.631579e-01	8.751693e-01	8.751693e-01	4
3	3	21	187	2.496615e+01	1.750339e+02	8.990385e-01	8.751693e-01	8.751693e-01	4
4	4	26	183	2.496615e+01	1.750339e+02	8.755981e-01	8.751693e-01	8.751693e-01	4
5	5	25	160	2.496615e+01	1.750339e+02	8.648649e-01	8.751693e-01	8.751693e-01	4
6	6	23	168	2.496615e+01	1.750339e+02	8.795812e-01	8.751693e-01	8.751693e-01	4
7	7	19	199	2.496615e+01	1.750339e+02	9.128440e-01	8.751693e-01	8.751693e-01	4
8	8	28	165	2.496615e+01	1.750339e+02	8.549223e-01	8.751693e-01	8.751693e-01	4
9	9	21	157	2.496615e+01	1.750339e+02	8.820225e-01	8.751693e-01	8.751693e-01	4
10	10	27	179	2.496615e+01	1.750339e+02	8.689320e-01	8.751693e-01	8.751693e-01	4
11	11	21	182	2.496615e+01	1.750339e+02	8.965517e-01	8.751693e-01	8.751693e-01	4
12	12	32	176	2.496615e+01	1.750339e+02	8.461538e-01	8.751693e-01	8.751693e-01	4
13	13	24	150	2.496615e+01	1.750339e+02	8.620690e-01	8.751693e-01	8.751693e-01	4
14	14	24	186	2.496615e+01	1.750339e+02	8.857143e-01	8.751693e-01	8.751693e-01	4
15	15	28	176	2.496615e+01	1.750339e+02	8.627451e-01	8.751693e-01	8.751693e-01	4
16	16	23	154	2.799345e+01	1.720065e+02	8.700565e-01	8.600327e-01	8.751693e-01	4
17	17	52	160	5.776105e+01	1.422390e+02	7.547170e-01	7.111948e-01	7.111948e-01	3
18	18	72	139	6.802283e+01	1.319772e+02	6.587678e-01	6.598859e-01	7.111948e-01	3
19	19	170	36	1.607577e+02	3.924231e+01	1.747573e-01	1.962115e-01	1.962115e-01	2
20	20	164	36	1.607577e+02	3.924231e+01	1.800000e-01	1.962115e-01	1.962115e-01	2
21	21	157	42	1.607577e+02	3.924231e+01	2.110553e-01	1.962115e-01	1.962115e-01	2
22	22	146	38	1.607577e+02	3.924231e+01	2.065217e-01	1.962115e-01	1.962115e-01	2
23	23	178	31	1.739871e+02	2.601293e+01	1.483254e-01	1.300647e-01	9.336983e-02	1
24	24	194	22	1.813260e+02	1.867397e+01	1.018519e-01	9.336983e-02	9.336983e-02	1
25	25	164	6	1.813260e+02	1.867397e+01	3.529412e-02	9.336983e-02	9.336983e-02	1
26	26	176	18	1.813260e+02	1.867397e+01	9.278351e-02	9.336983e-02	9.336983e-02	1
27	27	190	10	1.813260e+02	1.867397e+01	5.000000e-02	9.336983e-02	9.336983e-02	1
28	28	184	24	1.813260e+02	1.867397e+01	1.153846e-01	9.336983e-02	9.336983e-02	1
29	29	201	19	1.813260e+02	1.867397e+01	8.636364e-02	9.336983e-02	9.336983e-02	1
30	30	191	17	1.813260e+02	1.867397e+01	8.173077e-02	9.336983e-02	9.336983e-02	1
31	31	176	18	1.813260e+02	1.867397e+01	9.278351e-02	9.336983e-02	9.336983e-02	1
32	32	174	21	1.813260e+02	1.867397e+01	1.076923e-01	9.336983e-02	9.336983e-02	1
33	33	179	18	1.813260e+02	1.867397e+01	9.137056e-02	9.336983e-02	9.336983e-02	1
34	34	164	13	1.813260e+02	1.867397e+01	7.344633e-02	9.336983e-02	9.336983e-02	1
35	35	184	21	1.813260e+02	1.867397e+01	1.024390e-01	9.336983e-02	9.336983e-02	1
36	36	169	15	1.813260e+02	1.867397e+01	8.152174e-02	9.336983e-02	9.336983e-02	1
37	37	174	16	1.813260e+02	1.867397e+01	8.421053e-02	9.336983e-02	9.336983e-02	1
38	38	172	18	1.813260e+02	1.867397e+01	9.473684e-02	9.336983e-02	9.336983e-02	1
39	39	184	13	1.813260e+02	1.867397e+01	6.598985e-02	9.336983e-02	9.336983e-02	1
40	40	191	17	1.813260e+02	1.867397e+01	8.173077e-02	9.336983e-02	9.336983e-02	1
41	41	200	12	1.813260e+02	1.867397e+01	5.660377e-02	9.336983e-02	9.336983e-02	1
42	42	187	23	1.813260e+02	1.867397e+01	1.095238e-01	9.336983e-02	9.336983e-02	1
43	43	162	19	1.813260e+02	1.867397e+01	1.049724e-01	9.336983e-02	9.336983e-02	1
44	44	175	21	1.813260e+02	1.867397e+01	1.071429e-01	9.336983e-02	9.336983e-02	1
45	45	203	26	1.813260e+02	1.867397e+01	1.135371e-01	9.336983e-02	9.336983e-02	1
46	46	199	19	1.813260e+02	1.867397e+01	8.715596e-02	9.336983e-02	9.336983e-02	1
47	47	165	16	1.813260e+02	1.867397e+01	8.839779e-02	9.336983e-02	9.336983e-02	1
48	48	146	22	1.813260e+02	1.867397e+01	1.309524e-01	9.336983e-02	9.336983e-02	1
49	49	184	19	1.813260e+02	1.867397e+01	9.359606e-02	9.336983e-02	9.336983e-02	1
50	50	155	21	1.813260e+02	1.867397e+01	1.193182e-01	9.336983e-02	9.336983e-02	1
51	51	192	14	1.813260e+02	1.867397e+01	6.796117e-02	9.336983e-02	9.336983e-02	1
52	52	193	24	1.813260e+02	1.867397e+01	1.105991e-01	9.336983e-02	9.336983e-02	1
53	53	176	19	1.813260e+02	1.867397e+01	9.743590e-02	9.336983e-02	9.336983e-02	1
54	54	163	19	1.813260e+02	1.867397e+01	1.043956e-01	9.336983e-02	9.336983e-02	1
55	55	182	26	1.813260e+02	1.867397e+01	1.250000e-01	9.336983e-02	9.336983e-02	1
56	56	200	18	1.813260e+02	1.867397e+01	8.256881e-02	9.336983e-02	9.336983e-02	1
57	57	174	26	1.813260e+02	1.867397e+01	1.300000e-01	9.336983e-02	9.336983e-02	1
58	58	154	15	1.813260e+02	1.867397e+01	8.875740e-02	9.336983e-02	9.336983e-02	1
59	59	176	14	1.813260e+02	1.867397e+01	7.368421e-02	9.336983e-02	9.336983e-02	1
60	60	174	16	1.813260e+02	1.867397e+01	8.421053e-02	9.336983e-02	9.336983e-02	1
61	61	93	97	1.033973e+02	9.660265e+01	5.105263e-01	4.830133e-01	9.336983e-02	1
62	62	28	152	2.496615e+01	1.750339e+02	8.444444e-01	8.751693e-01	8.751693e-01	4
63	63	20	169	2.496615e+01	1.750339e+02	8.941799e-01	8.751693e-01	8.751693e-01	4
64	64	21	190	2.496615e+01	1.750339e+02	9.004739e-01	8.751693e-01	8.751693e-01	4
65	65	28	163	2.496615e+01	1.750339e+02	8.534031e-01	8.751693e-01	8.751693e-01	4
66	66	25	153	2.496615e+01	1.750339e+02	8.595506e-01	8.751693e-01	8.751693e-01	4
67	67	30	171	2.496615e+01	1.750339e+02	8.507463e-01	8.751693e-01	8.751693e-01	4
68	68	20	179	2.496615e+01	1.750339e+02	8.994975e-01	8.751693e-01	8.751693e-01	4
69	69	23	179	2.496615e+01	1.750339e+02	8.861386e-01	8.751693e-01	8.751693e-01	4
70	70	21	174	2.496615e+01	1.750339e+02	8.923077e-01	8.751693e-01	8.751693e-01	4
71	71	18	172	2.496615e+01	1.750339e+02	9.052632e-01	8.751693e-01	8.751693e-01	4
72	72	29	162	2.496615e+01	1.750339e+02	8.481675e-01	8.751693e-01	8.751693e-01	4
73	73	27	163	2.496615e+01	1.750339e+02	8.578947e-01	8.751693e-01	8.751693e-01	4
74	74	25	180	2.496615e+01	1.750339e+02	8.780488e-01	8.751693e-01	8.751693e-01	4
75	75	29	184	2.496615e+01	1.750339e+02	8.638498e-01	8.751693e-01	8.751693e-01	4
76	76	25	164	2.496615e+01	1.750339e+02	8.677249e-01	8.751693e-01	8.751693e-01	4
77	77	22	180	2.496615e+01	1.750339e+02	8.910891e-01	8.751693e-01	8.751693e-01	4
78	78	19	177	2.496615e+01	1.750339e+02	9.030612e-01	8.751693e-01	8.751693e-01	4
79	79	28	187	2.496615e+01	1.750339e+02	8.697674e-01	8.751693e-01	8.751693e-01	4
80	80	25	185	2.496615e+01	1.750339e+02	8.809524e-01	8.751693e-01	8.751693e-01	4
81	81	24	172	2.496615e+01	1.750339e+02	8.775510e-01	8.751693e-01	8.751693e-01	4
82	82	24	182	2.496615e+01	1.750339e+02	8.834951e-01	8.751693e-01	8.751693e-01	4
83	83	30	177	2.496615e+01	1.750339e+02	8.550725e-01	8.751693e-01	8.751693e-01	4
84	84	20	174	2.496615e+01	1.750339e+02	8.969072e-01	8.751693e-01	8.751693e-01	4
85	85	22	170	2.496615e+01	1.750339e+02	8.854167e-01	8.751693e-01	8.751693e-01	4
86	86	24	166	2.496615e+01	1.750339e+02	8.736842e-01	8.751693e-01	8.751693e-01	4
87	87	21	155	2.496615e+01	1.750339e+02	8.806818e-01	8.751693e-01	8.751693e-01	4
88	88	29	159	2.496615e+01	1.750339e+02	8.457447e-01	8.751693e-01	8.751693e-01	4
89	89	32	187	2.496615e+01	1.750339e+02	8.538813e-01	8.751693e-01	8.751693e-01	4
90	90	22	192	2.496615e+01	1.750339e+02	8.971963e-01	8.751693e-01	8.751693e-01	4
91	91	24	170	2.496615e+01	1.750339e+02	8.762887e-01	8.751693e-01	8.751693e-01	4
92	92	23	179	2.496615e+01	1.750339e+02	8.861386e-01	8.751693e-01	8.751693e-01	4
93	93	24	181	2.496615e+01	1.750339e+02	8.829268e-01	8.751693e-01	8.751693e-01	4
94	94	27	158	2.496615e+01	1.750339e+02	8.540541e-01	8.751693e-01	8.751693e-01	4
95	95	19	192	2.496615e+01	1.750339e+02	9.099526e-01	8.751693e-01	8.751693e-01	4
96	96	24	169	2.496615e+01	1.750339e+02	8.756477e-01	8.751693e-01	8.751693e-01	4
97	97	28	167	2.496615e+01	1.750339e+02	8.564103e-01	8.751693e-01	8.751693e-01	4
98	98	18	166	2.496615e+01	1.750339e+02	9.021739e-01	8.751693e-01	8.751693e-01	4
99	99	25	175	2.496615e+01	1.750339e+02	8.750000e-01	8.751693e-01	8.751693e-01	4
100	100	25	169	2.496615e+01	1.750339e+02	8.711340e-01	8.751693e-01	8.751693e-01	4
101	101	21	179	2.496615e+01	1.750339e+02	8.950000e-01	8.751693e-01	8.751693e-01	4
102	102	25	180	2.496615e+01	1.750339e+02	8.780488e-01	8.751693e-01	8.751693e-01	4
103	103	20	164	2.496615e+01	1.750339e+02	8.913043e-01	8.751693e-01	8.751693e-01	4
104	104	31	164	2.496615e+01	1.750339e+02	8.410256e-01	8.751693e-01	8.751693e-01	4
105	105	26	162	2.496615e+01	1.750339e+02	8.617021e-01	8.751693e-01	8.751693e-01	4
106	106	18	204	2.496615e+01	1.750339e+02	9.189189e-01	8.751693e-01	8.751693e-01	4
107	107	21	188	2.496615e+01	1.750339e+02	8.995215e-01	8.751693e-01	8.751693e-01	4
108	108	26	186	2.496615e+01	1.750339e+02	8.773585e-01	8.751693e-01	8.751693e-01	4
109	109	20	168	2.496615e+01	1.750339e+02	8.936170e-01	8.751693e-01	8.751693e-01	4
110	110	35	176	2.496615e+01	1.750339e+02	8.341232e-01	8.751693e-01	8.751693e-01	4
111	111	25	154	2.496615e+01	1.750339e+02	8.603352e-01	8.751693e-01	8.751693e-01	4
112	112	17	172	2.496615e+01	1.750339e+02	9.100529e-01	8.751693e-01	8.751693e-01	4
113	113	33	206	2.496615e+01	1.750339e+02	8.619247e-01	8.751693e-01	8.751693e-01	4
114	114	34	163	2.496615e+01	1.750339e+02	8.274112e-01	8.751693e-01	8.751693e-01	4
115	115	24	163	2.496615e+01	1.750339e+02	8.716578e-01	8.751693e-01	8.751693e-01	4
116	116	32	176	2.496615e+01	1.750339e+02	8.461538e-01	8.751693e-01	8.751693e-01	4
117	117	25	175	2.496615e+01	1.750339e+02	8.750000e-01	8.751693e-01	8.751693e-01	4
118	118	14	190	2.496615e+01	1.750339e+02	9.313725e-01	8.751693e-01	8.751693e-01	4
119	119	32	163	2.496615e+01	1.750339e+02	8.358974e-01	8.751693e-01	8.751693e-01	4
120	120	19	164	2.496615e+01	1.750339e+02	8.961749e-01	8.751693e-01	8.751693e-01	4
121	121	16	162	2.496615e+01	1.750339e+02	9.101124e-01	8.751693e-01	8.751693e-01	4
122	122	31	176	2.496615e+01	1.750339e+02	8.502415e-01	8.751693e-01	8.751693e-01	4
123	123	23	173	2.496615e+01	1.750339e+02	8.826531e-01	8.751693e-01	8.751693e-01	4
124	124	28	167	2.496615e+01	1.750339e+02	8.564103e-01	8.751693e-01	8.751693e-01	4
125	125	82	118	7.628492e+01	1.237151e+02	5.900000e-01	6.185754e-01	8.751693e-01	4
126	126	198	19	1.813260e+02	1.867397e+01	8.755760e-02	9.336983e-02	9.336983e-02	1
127	127	169	25	1.813260e+02	1.867397e+01	1.288660e-01	9.336983e-02	9.336983e-02	1
128	128	187	15	1.813260e+02	1.867397e+01	7.425743e-02	9.336983e-02	9.336983e-02	1
129	129	180	17	1.813260e+02	1.867397e+01	8.629442e-02	9.336983e-02	9.336983e-02	1
130	130	187	19	1.813260e+02	1.867397e+01	9.223301e-02	9.336983e-02	9.336983e-02	1
131	131	205	11	1.813260e+02	1.867397e+01	5.092593e-02	9.336983e-02	9.336983e-02	1
132	132	180	29	1.813260e+02	1.867397e+01	1.387560e-01	9.336983e-02	9.336983e-02	1
133	133	183	27	1.813260e+02	1.867397e+01	1.285714e-01	9.336983e-02	9.336983e-02	1
134	134	205	13	1.813260e+02	1.867397e+01	5.963303e-02	9.336983e-02	9.336983e-02	1
135	135	190	16	1.813260e+02	1.867397e+01	7.766990e-02	9.336983e-02	9.336983e-02	1
136	136	176	18	1.813260e+02	1.867397e+01	9.278351e-02	9.336983e-02	9.336983e-02	1
137	137	199	25	1.813260e+02	1.867397e+01	1.116071e-01	9.336983e-02	9.336983e-02	1
138	138	185	22	1.813260e+02	1.867397e+01	1.062802e-01	9.336983e-02	9.336983e-02	1
139	139	175	18	1.813260e+02	1.867397e+01	9.326425e-02	9.336983e-02	9.336983e-02	1
140	140	202	31	1.813260e+02	1.867397e+01	1.330472e-01	9.336983e-02	9.336983e-02	1
141	141	198	19	1.813260e+02	1.867397e+01	8.755760e-02	9.336983e-02	9.336983e-02	1
142	142	168	21	1.813260e+02	1.867397e+01	1.111111e-01	9.336983e-02	9.336983e-02	1
143	143	198	19	1.813260e+02	1.867397e+01	8.755760e-02	9.336983e-02	9.336983e-02	1
144	144	159	15	1.813260e+02	1.867397e+01	8.620690e-02	9.336983e-02	9.336983e-02	1
145	145	162	17	1.813260e+02	1.867397e+01	9.497207e-02	9.336983e-02	9.336983e-02	1
146	146	197	21	1.813260e+02	1.867397e+01	9.633028e-02	9.336983e-02	9.336983e-02	1
147	147	165	16	1.813260e+02	1.867397e+01	8.839779e-02	9.336983e-02	9.336983e-02	1
148	148	194	20	1.813260e+02	1.867397e+01	9.345794e-02	9.336983e-02	9.336983e-02	1
149	149	169	15	1.813260e+02	1.867397e+01	8.152174e-02	9.336983e-02	9.336983e-02	1
150	150	177	16	1.813260e+02	1.867397e+01	8.290155e-02	9.336983e-02	9.336983e-02	1
151	151	180	17	1.813260e+02	1.867397e+01	8.629442e-02	9.336983e-02	9.336983e-02	1
152	152	175	21	1.813260e+02	1.867397e+01	1.071429e-01	9.336983e-02	9.336983e-02	1
153	153	159	19	1.813260e+02	1.867397e+01	1.067416e-01	9.336983e-02	9.336983e-02	1
154	154	181	20	1.813260e+02	1.867397e+01	9.950249e-02	9.336983e-02	9.336983e-02	1
155	155	166	17	1.813260e+02	1.867397e+01	9.289617e-02	9.336983e-02	9.336983e-02	1
156	156	204	22	1.813260e+02	1.867397e+01	9.734513e-02	9.336983e-02	9.336983e-02	1
157	157	173	13	1.813260e+02	1.867397e+01	6.989247e-02	9.336983e-02	9.336983e-02	1
158	158	187	17	1.813260e+02	1.867397e+01	8.333333e-02	9.336983e-02	9.336983e-02	1
159	159	168	21	1.813260e+02	1.867397e+01	1.111111e-01	9.336983e-02	9.336983e-02	1
160	160	160	15	1.813260e+02	1.867397e+01	8.571429e-02	9.336983e-02	9.336983e-02	1
161	161	189	19	1.813260e+02	1.867397e+01	9.134615e-02	9.336983e-02	9.336983e-02	1
162	162	168	17	1.813260e+02	1.867397e+01	9.189189e-02	9.336983e-02	9.336983e-02	1
163	163	211	13	1.813260e+02	1.867397e+01	5.803571e-02	9.336983e-02	9.336983e-02	1
164	164	161	17	1.813260e+02	1.867397e+01	9.550562e-02	9.336983e-02	9.336983e-02	1
165	165	177	20	1.813260e+02	1.867397e+01	1.015228e-01	9.336983e-02	9.336983e-02	1
166	166	169	22	1.813260e+02	1.867397e+01	1.151832e-01	9.336983e-02	9.336983e-02	1
167	167	162	23	1.813260e+02	1.867397e+01	1.243243e-01	9.336983e-02	9.336983e-02	1
168	168	144	14	1.813260e+02	1.867397e+01	8.860759e-02	9.336983e-02	9.336983e-02	1
169	169	185	18	1.813260e+02	1.867397e+01	8.866995e-02	9.336983e-02	9.336983e-02	1
170	170	167	15	1.813260e+02	1.867397e+01	8.241758e-02	9.336983e-02	9.336983e-02	1
171	171	178	24	1.813260e+02	1.867397e+01	1.188119e-01	9.336983e-02	9.336983e-02	1
172	172	179	26	1.813260e+02	1.867397e+01	1.268293e-01	9.336983e-02	9.336983e-02	1
173	173	174	25	1.813260e+02	1.867397e+01	1.256281e-01	9.336983e-02	9.336983e-02	1
174	174	164	14	1.813260e+02	1.867397e+01	7.865169e-02	9.336983e-02	9.336983e-02	1
175	175	199	22	1.813260e+02	1.867397e+01	9.954751e-02	9.336983e-02	9.336983e-02	1
176	176	196	19	1.813260e+02	1.867397e+01	8.837209e-02	9.336983e-02	9.336983e-02	1
177	177	206	16	1.813260e+02	1.867397e+01	7.207207e-02	9.336983e-02	9.336983e-02	1
178	178	156	14	1.813260e+02	1.867397e+01	8.235294e-02	9.336983e-02	9.336983e-02	1
179	179	187	10	1.813260e+02	1.867397e+01	5.076142e-02	9.336983e-02	9.336983e-02	1
180	180	172	24	1.755512e+02	2.444879e+01	1.224490e-01	1.222440e-01	9.336983e-02	1
181	181	162	49	1.607577e+02	3.924231e+01	2.322275e-01	1.962115e-01	1.962115e-01	2
182	182	164	49	1.607577e+02	3.924231e+01	2.300469e-01	1.962115e-01	1.962115e-01	2
183	183	166	37	1.607577e+02	3.924231e+01	1.822660e-01	1.962115e-01	1.962115e-01	2
184	184	154	52	1.607577e+02	3.924231e+01	2.524272e-01	1.962115e-01	1.962115e-01	2
185	185	129	76	1.248494e+02	7.515064e+01	3.707317e-01	3.757532e-01	1.962115e-01	2
186	186	75	121	8.587915e+01	1.141209e+02	6.173469e-01	5.706043e-01	7.111948e-01	3
187	187	102	93	1.040809e+02	9.591907e+01	4.769231e-01	4.795954e-01	7.111948e-01	3
188	188	57	143	5.776105e+01	1.422390e+02	7.150000e-01	7.111948e-01	7.111948e-01	3
189	189	147	26	1.507795e+02	4.922045e+01	1.502890e-01	2.461023e-01	1.962115e-01	2
190	190	156	29	1.607577e+02	3.924231e+01	1.567568e-01	1.962115e-01	1.962115e-01	2
191	191	116	73	1.304800e+02	6.951998e+01	3.862434e-01	3.475999e-01	1.962115e-01	2
192	192	34	179	3.141670e+01	1.685833e+02	8.403756e-01	8.429165e-01	8.751693e-01	4
193	193	21	195	2.496615e+01	1.750339e+02	9.027778e-01	8.751693e-01	8.751693e-01	4
194	194	25	179	2.496615e+01	1.750339e+02	8.774510e-01	8.751693e-01	8.751693e-01	4
195	195	26	160	2.496615e+01	1.750339e+02	8.602151e-01	8.751693e-01	8.751693e-01	4
196	196	28	213	2.496615e+01	1.750339e+02	8.838174e-01	8.751693e-01	8.751693e-01	4
197	197	17	167	2.496615e+01	1.750339e+02	9.076087e-01	8.751693e-01	8.751693e-01	4
198	198	27	160	2.496615e+01	1.750339e+02	8.556150e-01	8.751693e-01	8.751693e-01	4
199	199	30	181	2.496615e+01	1.750339e+02	8.578199e-01	8.751693e-01	8.751693e-01	4
200	200	28	203	2.496615e+01	1.750339e+02	8.787879e-01	8.751693e-01	8.751693e-01	4
