# Supplementary material for: Cochaperones convey the energy of ATP hydrolysis for directional action of Hsp90
Source: Nat Commun. 2024 Jan 17;15:569. doi: 10.1038/s41467-024-44847-6 (PMC10794413; doi:10.1038/s41467-024-44847-6)
Supplement: Supplementary file 6 — Source Data [file 41467_2024_44847_MOESM6_ESM.zip › SourceData_Simulations/1_Simulations_0kT/sim_0kT_mol190of200.txt]

coordinates	47.96	111.85	175.96	111.85
time(s)	frame	Idon(a.u.)	Iacc(a.u.)	Idon ideal(a.u.)	Iacc ideal(a.u.)	FRET	FRET ideal (blurr)	FRET ideal	state sequence
1	1	39	164	4.053789e+01	1.594621e+02	8.078818e-01	7.973105e-01	7.973105e-01	4
2	2	41	173	4.053789e+01	1.594621e+02	8.084112e-01	7.973105e-01	7.973105e-01	4
3	3	39	154	4.053789e+01	1.594621e+02	7.979275e-01	7.973105e-01	7.973105e-01	4
4	4	46	164	4.053789e+01	1.594621e+02	7.809524e-01	7.973105e-01	7.973105e-01	4
5	5	38	149	4.053789e+01	1.594621e+02	7.967914e-01	7.973105e-01	7.973105e-01	4
6	6	37	144	4.053789e+01	1.594621e+02	7.955801e-01	7.973105e-01	7.973105e-01	4
7	7	32	133	4.053789e+01	1.594621e+02	8.060606e-01	7.973105e-01	7.973105e-01	4
8	8	46	153	4.053789e+01	1.594621e+02	7.688442e-01	7.973105e-01	7.973105e-01	4
9	9	42	147	4.053789e+01	1.594621e+02	7.777778e-01	7.973105e-01	7.973105e-01	4
10	10	38	157	4.053789e+01	1.594621e+02	8.051282e-01	7.973105e-01	7.973105e-01	4
11	11	29	150	4.053789e+01	1.594621e+02	8.379888e-01	7.973105e-01	7.973105e-01	4
12	12	37	123	4.053789e+01	1.594621e+02	7.687500e-01	7.973105e-01	7.973105e-01	4
13	13	40	163	4.053789e+01	1.594621e+02	8.029557e-01	7.973105e-01	7.973105e-01	4
14	14	43	169	4.053789e+01	1.594621e+02	7.971698e-01	7.973105e-01	7.973105e-01	4
15	15	33	158	4.053789e+01	1.594621e+02	8.272251e-01	7.973105e-01	7.973105e-01	4
16	16	36	150	4.053789e+01	1.594621e+02	8.064516e-01	7.973105e-01	7.973105e-01	4
17	17	32	153	4.053789e+01	1.594621e+02	8.270270e-01	7.973105e-01	7.973105e-01	4
18	18	50	172	4.053789e+01	1.594621e+02	7.747748e-01	7.973105e-01	7.973105e-01	4
19	19	34	175	4.053789e+01	1.594621e+02	8.373206e-01	7.973105e-01	7.973105e-01	4
20	20	38	183	4.053789e+01	1.594621e+02	8.280543e-01	7.973105e-01	7.973105e-01	4
21	21	29	158	4.053789e+01	1.594621e+02	8.449198e-01	7.973105e-01	7.973105e-01	4
22	22	30	164	4.053789e+01	1.594621e+02	8.453608e-01	7.973105e-01	7.973105e-01	4
23	23	57	168	4.053789e+01	1.594621e+02	7.466667e-01	7.973105e-01	7.973105e-01	4
24	24	144	46	1.367471e+02	6.325290e+01	2.421053e-01	3.162645e-01	1.049535e-01	1
25	25	200	21	1.790093e+02	2.099071e+01	9.502262e-02	1.049535e-01	1.049535e-01	1
26	26	167	20	1.790093e+02	2.099071e+01	1.069519e-01	1.049535e-01	1.049535e-01	1
27	27	183	24	1.790093e+02	2.099071e+01	1.159420e-01	1.049535e-01	1.049535e-01	1
28	28	182	20	1.790093e+02	2.099071e+01	9.900990e-02	1.049535e-01	1.049535e-01	1
29	29	189	27	1.790093e+02	2.099071e+01	1.250000e-01	1.049535e-01	1.049535e-01	1
30	30	175	14	1.790093e+02	2.099071e+01	7.407407e-02	1.049535e-01	1.049535e-01	1
31	31	188	25	1.790093e+02	2.099071e+01	1.173709e-01	1.049535e-01	1.049535e-01	1
32	32	161	22	1.790093e+02	2.099071e+01	1.202186e-01	1.049535e-01	1.049535e-01	1
33	33	162	37	1.790093e+02	2.099071e+01	1.859296e-01	1.049535e-01	1.049535e-01	1
34	34	180	12	1.790093e+02	2.099071e+01	6.250000e-02	1.049535e-01	1.049535e-01	1
35	35	194	22	1.790093e+02	2.099071e+01	1.018519e-01	1.049535e-01	1.049535e-01	1
36	36	172	20	1.790093e+02	2.099071e+01	1.041667e-01	1.049535e-01	1.049535e-01	1
37	37	171	18	1.790093e+02	2.099071e+01	9.523810e-02	1.049535e-01	1.049535e-01	1
38	38	144	18	1.790093e+02	2.099071e+01	1.111111e-01	1.049535e-01	1.049535e-01	1
39	39	193	20	1.784003e+02	2.159972e+01	9.389671e-02	1.079986e-01	1.049535e-01	1
40	40	180	24	1.764166e+02	2.358336e+01	1.176471e-01	1.179168e-01	1.179168e-01	2
41	41	158	22	1.764166e+02	2.358336e+01	1.222222e-01	1.179168e-01	1.179168e-01	2
42	42	185	24	1.778550e+02	2.214500e+01	1.148325e-01	1.107250e-01	1.049535e-01	1
43	43	172	23	1.790093e+02	2.099071e+01	1.179487e-01	1.049535e-01	1.049535e-01	1
44	44	168	19	1.790093e+02	2.099071e+01	1.016043e-01	1.049535e-01	1.049535e-01	1
45	45	162	17	1.790093e+02	2.099071e+01	9.497207e-02	1.049535e-01	1.049535e-01	1
46	46	165	15	1.790093e+02	2.099071e+01	8.333333e-02	1.049535e-01	1.049535e-01	1
47	47	163	16	1.790093e+02	2.099071e+01	8.938547e-02	1.049535e-01	1.049535e-01	1
48	48	180	31	1.790093e+02	2.099071e+01	1.469194e-01	1.049535e-01	1.049535e-01	1
49	49	204	26	1.790093e+02	2.099071e+01	1.130435e-01	1.049535e-01	1.049535e-01	1
50	50	142	16	1.790093e+02	2.099071e+01	1.012658e-01	1.049535e-01	1.049535e-01	1
51	51	167	19	1.790093e+02	2.099071e+01	1.021505e-01	1.049535e-01	1.049535e-01	1
52	52	193	17	1.790093e+02	2.099071e+01	8.095238e-02	1.049535e-01	1.049535e-01	1
53	53	173	23	1.790093e+02	2.099071e+01	1.173469e-01	1.049535e-01	1.049535e-01	1
54	54	160	25	1.790093e+02	2.099071e+01	1.351351e-01	1.049535e-01	1.049535e-01	1
55	55	183	23	1.790093e+02	2.099071e+01	1.116505e-01	1.049535e-01	1.049535e-01	1
56	56	195	27	1.790093e+02	2.099071e+01	1.216216e-01	1.049535e-01	1.049535e-01	1
57	57	162	18	1.790093e+02	2.099071e+01	1.000000e-01	1.049535e-01	1.049535e-01	1
58	58	198	22	1.790093e+02	2.099071e+01	1.000000e-01	1.049535e-01	1.049535e-01	1
59	59	168	17	1.790093e+02	2.099071e+01	9.189189e-02	1.049535e-01	1.049535e-01	1
60	60	175	19	1.790093e+02	2.099071e+01	9.793814e-02	1.049535e-01	1.049535e-01	1
61	61	168	24	1.790093e+02	2.099071e+01	1.250000e-01	1.049535e-01	1.049535e-01	1
62	62	179	13	1.790093e+02	2.099071e+01	6.770833e-02	1.049535e-01	1.049535e-01	1
63	63	167	20	1.790093e+02	2.099071e+01	1.069519e-01	1.049535e-01	1.049535e-01	1
64	64	160	21	1.790093e+02	2.099071e+01	1.160221e-01	1.049535e-01	1.049535e-01	1
65	65	187	16	1.790093e+02	2.099071e+01	7.881773e-02	1.049535e-01	1.049535e-01	1
66	66	189	21	1.790093e+02	2.099071e+01	1.000000e-01	1.049535e-01	1.049535e-01	1
67	67	178	17	1.790093e+02	2.099071e+01	8.717949e-02	1.049535e-01	1.049535e-01	1
68	68	189	24	1.790093e+02	2.099071e+01	1.126761e-01	1.049535e-01	1.049535e-01	1
69	69	171	25	1.790093e+02	2.099071e+01	1.275510e-01	1.049535e-01	1.049535e-01	1
70	70	175	24	1.790093e+02	2.099071e+01	1.206030e-01	1.049535e-01	1.049535e-01	1
71	71	197	21	1.790093e+02	2.099071e+01	9.633028e-02	1.049535e-01	1.049535e-01	1
72	72	163	19	1.790093e+02	2.099071e+01	1.043956e-01	1.049535e-01	1.049535e-01	1
73	73	179	23	1.790093e+02	2.099071e+01	1.138614e-01	1.049535e-01	1.049535e-01	1
74	74	177	24	1.790093e+02	2.099071e+01	1.194030e-01	1.049535e-01	1.049535e-01	1
75	75	172	21	1.790093e+02	2.099071e+01	1.088083e-01	1.049535e-01	1.049535e-01	1
76	76	178	22	1.790093e+02	2.099071e+01	1.100000e-01	1.049535e-01	1.049535e-01	1
77	77	182	15	1.790093e+02	2.099071e+01	7.614213e-02	1.049535e-01	1.049535e-01	1
78	78	183	28	1.790093e+02	2.099071e+01	1.327014e-01	1.049535e-01	1.049535e-01	1
79	79	173	18	1.790093e+02	2.099071e+01	9.424084e-02	1.049535e-01	1.049535e-01	1
80	80	167	23	1.790093e+02	2.099071e+01	1.210526e-01	1.049535e-01	1.049535e-01	1
81	81	191	22	1.790093e+02	2.099071e+01	1.032864e-01	1.049535e-01	1.049535e-01	1
82	82	173	30	1.790093e+02	2.099071e+01	1.477833e-01	1.049535e-01	1.049535e-01	1
83	83	170	22	1.790093e+02	2.099071e+01	1.145833e-01	1.049535e-01	1.049535e-01	1
84	84	187	18	1.790093e+02	2.099071e+01	8.780488e-02	1.049535e-01	1.049535e-01	1
85	85	197	18	1.790093e+02	2.099071e+01	8.372093e-02	1.049535e-01	1.049535e-01	1
86	86	190	26	1.790093e+02	2.099071e+01	1.203704e-01	1.049535e-01	1.049535e-01	1
87	87	186	25	1.790093e+02	2.099071e+01	1.184834e-01	1.049535e-01	1.049535e-01	1
88	88	171	22	1.790093e+02	2.099071e+01	1.139896e-01	1.049535e-01	1.049535e-01	1
89	89	174	19	1.790093e+02	2.099071e+01	9.844560e-02	1.049535e-01	1.049535e-01	1
90	90	158	19	1.790093e+02	2.099071e+01	1.073446e-01	1.049535e-01	1.049535e-01	1
91	91	183	24	1.790093e+02	2.099071e+01	1.159420e-01	1.049535e-01	1.049535e-01	1
92	92	182	14	1.790093e+02	2.099071e+01	7.142857e-02	1.049535e-01	1.049535e-01	1
93	93	172	17	1.790093e+02	2.099071e+01	8.994709e-02	1.049535e-01	1.049535e-01	1
94	94	183	25	1.790093e+02	2.099071e+01	1.201923e-01	1.049535e-01	1.049535e-01	1
95	95	201	16	1.790093e+02	2.099071e+01	7.373272e-02	1.049535e-01	1.049535e-01	1
96	96	193	22	1.790093e+02	2.099071e+01	1.023256e-01	1.049535e-01	1.049535e-01	1
97	97	166	19	1.790093e+02	2.099071e+01	1.027027e-01	1.049535e-01	1.049535e-01	1
98	98	176	25	1.790093e+02	2.099071e+01	1.243781e-01	1.049535e-01	1.049535e-01	1
99	99	170	23	1.790093e+02	2.099071e+01	1.191710e-01	1.049535e-01	1.049535e-01	1
100	100	206	25	1.790093e+02	2.099071e+01	1.082251e-01	1.049535e-01	1.049535e-01	1
101	101	172	19	1.790093e+02	2.099071e+01	9.947644e-02	1.049535e-01	1.049535e-01	1
102	102	190	21	1.790093e+02	2.099071e+01	9.952607e-02	1.049535e-01	1.049535e-01	1
103	103	168	22	1.790093e+02	2.099071e+01	1.157895e-01	1.049535e-01	1.049535e-01	1
104	104	191	15	1.790093e+02	2.099071e+01	7.281553e-02	1.049535e-01	1.049535e-01	1
105	105	168	16	1.790093e+02	2.099071e+01	8.695652e-02	1.049535e-01	1.049535e-01	1
106	106	157	29	1.790093e+02	2.099071e+01	1.559140e-01	1.049535e-01	1.049535e-01	1
107	107	163	9	1.790093e+02	2.099071e+01	5.232558e-02	1.049535e-01	1.049535e-01	1
108	108	203	25	1.790093e+02	2.099071e+01	1.096491e-01	1.049535e-01	1.049535e-01	1
109	109	181	26	1.790093e+02	2.099071e+01	1.256039e-01	1.049535e-01	1.049535e-01	1
110	110	179	17	1.790093e+02	2.099071e+01	8.673469e-02	1.049535e-01	1.049535e-01	1
111	111	184	30	1.790093e+02	2.099071e+01	1.401869e-01	1.049535e-01	1.049535e-01	1
112	112	188	22	1.790093e+02	2.099071e+01	1.047619e-01	1.049535e-01	1.049535e-01	1
113	113	193	19	1.790093e+02	2.099071e+01	8.962264e-02	1.049535e-01	1.049535e-01	1
114	114	164	21	1.790093e+02	2.099071e+01	1.135135e-01	1.049535e-01	1.049535e-01	1
115	115	195	20	1.790093e+02	2.099071e+01	9.302326e-02	1.049535e-01	1.049535e-01	1
116	116	177	17	1.790093e+02	2.099071e+01	8.762887e-02	1.049535e-01	1.049535e-01	1
117	117	176	25	1.790093e+02	2.099071e+01	1.243781e-01	1.049535e-01	1.049535e-01	1
118	118	187	20	1.790093e+02	2.099071e+01	9.661836e-02	1.049535e-01	1.049535e-01	1
119	119	170	27	1.790093e+02	2.099071e+01	1.370558e-01	1.049535e-01	1.049535e-01	1
120	120	191	18	1.790093e+02	2.099071e+01	8.612440e-02	1.049535e-01	1.049535e-01	1
121	121	175	20	1.790093e+02	2.099071e+01	1.025641e-01	1.049535e-01	1.049535e-01	1
122	122	184	21	1.790093e+02	2.099071e+01	1.024390e-01	1.049535e-01	1.049535e-01	1
123	123	175	21	1.790093e+02	2.099071e+01	1.071429e-01	1.049535e-01	1.049535e-01	1
124	124	177	12	1.790093e+02	2.099071e+01	6.349206e-02	1.049535e-01	1.049535e-01	1
125	125	192	14	1.790093e+02	2.099071e+01	6.796117e-02	1.049535e-01	1.049535e-01	1
126	126	166	26	1.790093e+02	2.099071e+01	1.354167e-01	1.049535e-01	1.049535e-01	1
127	127	173	15	1.790093e+02	2.099071e+01	7.978723e-02	1.049535e-01	1.049535e-01	1
128	128	179	15	1.790093e+02	2.099071e+01	7.731959e-02	1.049535e-01	1.049535e-01	1
129	129	174	19	1.790093e+02	2.099071e+01	9.844560e-02	1.049535e-01	1.049535e-01	1
130	130	173	15	1.790093e+02	2.099071e+01	7.978723e-02	1.049535e-01	1.049535e-01	1
131	131	190	25	1.790093e+02	2.099071e+01	1.162791e-01	1.049535e-01	1.049535e-01	1
132	132	179	21	1.790093e+02	2.099071e+01	1.050000e-01	1.049535e-01	1.049535e-01	1
133	133	181	20	1.790093e+02	2.099071e+01	9.950249e-02	1.049535e-01	1.049535e-01	1
134	134	175	25	1.790093e+02	2.099071e+01	1.250000e-01	1.049535e-01	1.049535e-01	1
135	135	144	14	1.790093e+02	2.099071e+01	8.860759e-02	1.049535e-01	1.049535e-01	1
136	136	149	20	1.790093e+02	2.099071e+01	1.183432e-01	1.049535e-01	1.049535e-01	1
137	137	190	14	1.790093e+02	2.099071e+01	6.862745e-02	1.049535e-01	1.049535e-01	1
138	138	162	18	1.790093e+02	2.099071e+01	1.000000e-01	1.049535e-01	1.049535e-01	1
139	139	173	23	1.790093e+02	2.099071e+01	1.173469e-01	1.049535e-01	1.049535e-01	1
140	140	213	23	1.790093e+02	2.099071e+01	9.745763e-02	1.049535e-01	1.049535e-01	1
141	141	210	13	1.790093e+02	2.099071e+01	5.829596e-02	1.049535e-01	1.049535e-01	1
142	142	183	18	1.790093e+02	2.099071e+01	8.955224e-02	1.049535e-01	1.049535e-01	1
143	143	164	14	1.790093e+02	2.099071e+01	7.865169e-02	1.049535e-01	1.049535e-01	1
144	144	184	19	1.790093e+02	2.099071e+01	9.359606e-02	1.049535e-01	1.049535e-01	1
145	145	175	17	1.790093e+02	2.099071e+01	8.854167e-02	1.049535e-01	1.049535e-01	1
146	146	185	17	1.790093e+02	2.099071e+01	8.415842e-02	1.049535e-01	1.049535e-01	1
147	147	158	20	1.790093e+02	2.099071e+01	1.123596e-01	1.049535e-01	1.049535e-01	1
148	148	171	24	1.790093e+02	2.099071e+01	1.230769e-01	1.049535e-01	1.049535e-01	1
149	149	186	16	1.790093e+02	2.099071e+01	7.920792e-02	1.049535e-01	1.049535e-01	1
150	150	180	14	1.790093e+02	2.099071e+01	7.216495e-02	1.049535e-01	1.049535e-01	1
151	151	197	20	1.790093e+02	2.099071e+01	9.216590e-02	1.049535e-01	1.049535e-01	1
152	152	193	21	1.790093e+02	2.099071e+01	9.813084e-02	1.049535e-01	1.049535e-01	1
153	153	184	18	1.790093e+02	2.099071e+01	8.910891e-02	1.049535e-01	1.049535e-01	1
154	154	201	15	1.790093e+02	2.099071e+01	6.944444e-02	1.049535e-01	1.049535e-01	1
155	155	172	33	1.790093e+02	2.099071e+01	1.609756e-01	1.049535e-01	1.049535e-01	1
156	156	187	32	1.790093e+02	2.099071e+01	1.461187e-01	1.049535e-01	1.049535e-01	1
157	157	178	17	1.790093e+02	2.099071e+01	8.717949e-02	1.049535e-01	1.049535e-01	1
158	158	185	19	1.790093e+02	2.099071e+01	9.313725e-02	1.049535e-01	1.049535e-01	1
159	159	183	17	1.790093e+02	2.099071e+01	8.500000e-02	1.049535e-01	1.049535e-01	1
160	160	166	6	1.790093e+02	2.099071e+01	3.488372e-02	1.049535e-01	1.049535e-01	1
161	161	181	23	1.790093e+02	2.099071e+01	1.127451e-01	1.049535e-01	1.049535e-01	1
162	162	184	18	1.790093e+02	2.099071e+01	8.910891e-02	1.049535e-01	1.049535e-01	1
163	163	173	18	1.790093e+02	2.099071e+01	9.424084e-02	1.049535e-01	1.049535e-01	1
164	164	186	18	1.790093e+02	2.099071e+01	8.823529e-02	1.049535e-01	1.049535e-01	1
165	165	187	18	1.790093e+02	2.099071e+01	8.780488e-02	1.049535e-01	1.049535e-01	1
166	166	187	21	1.790093e+02	2.099071e+01	1.009615e-01	1.049535e-01	1.049535e-01	1
167	167	170	22	1.790093e+02	2.099071e+01	1.145833e-01	1.049535e-01	1.049535e-01	1
168	168	166	24	1.790093e+02	2.099071e+01	1.263158e-01	1.049535e-01	1.049535e-01	1
169	169	164	26	1.790093e+02	2.099071e+01	1.368421e-01	1.049535e-01	1.049535e-01	1
170	170	171	17	1.790093e+02	2.099071e+01	9.042553e-02	1.049535e-01	1.049535e-01	1
171	171	173	29	1.790093e+02	2.099071e+01	1.435644e-01	1.049535e-01	1.049535e-01	1
172	172	174	18	1.790093e+02	2.099071e+01	9.375000e-02	1.049535e-01	1.049535e-01	1
173	173	199	24	1.790093e+02	2.099071e+01	1.076233e-01	1.049535e-01	1.049535e-01	1
174	174	168	21	1.790093e+02	2.099071e+01	1.111111e-01	1.049535e-01	1.049535e-01	1
175	175	168	19	1.790093e+02	2.099071e+01	1.016043e-01	1.049535e-01	1.049535e-01	1
176	176	207	27	1.790093e+02	2.099071e+01	1.153846e-01	1.049535e-01	1.049535e-01	1
177	177	184	18	1.790093e+02	2.099071e+01	8.910891e-02	1.049535e-01	1.049535e-01	1
178	178	186	26	1.790093e+02	2.099071e+01	1.226415e-01	1.049535e-01	1.049535e-01	1
179	179	162	33	1.790093e+02	2.099071e+01	1.692308e-01	1.049535e-01	1.049535e-01	1
180	180	200	28	1.790093e+02	2.099071e+01	1.228070e-01	1.049535e-01	1.049535e-01	1
181	181	194	30	1.790093e+02	2.099071e+01	1.339286e-01	1.049535e-01	1.049535e-01	1
182	182	182	22	1.790093e+02	2.099071e+01	1.078431e-01	1.049535e-01	1.049535e-01	1
183	183	177	21	1.790093e+02	2.099071e+01	1.060606e-01	1.049535e-01	1.049535e-01	1
184	184	176	26	1.790093e+02	2.099071e+01	1.287129e-01	1.049535e-01	1.049535e-01	1
185	185	88	115	8.493121e+01	1.150688e+02	5.665025e-01	5.753439e-01	7.973105e-01	4
186	186	33	154	4.053789e+01	1.594621e+02	8.235294e-01	7.973105e-01	7.973105e-01	4
187	187	37	147	4.053789e+01	1.594621e+02	7.989130e-01	7.973105e-01	7.973105e-01	4
188	188	48	147	4.053789e+01	1.594621e+02	7.538462e-01	7.973105e-01	7.973105e-01	4
189	189	34	175	4.053789e+01	1.594621e+02	8.373206e-01	7.973105e-01	7.973105e-01	4
190	190	50	160	4.053789e+01	1.594621e+02	7.619048e-01	7.973105e-01	7.973105e-01	4
191	191	55	180	4.053789e+01	1.594621e+02	7.659574e-01	7.973105e-01	7.973105e-01	4
192	192	38	139	4.053789e+01	1.594621e+02	7.853107e-01	7.973105e-01	7.973105e-01	4
193	193	39	164	4.053789e+01	1.594621e+02	8.078818e-01	7.973105e-01	7.973105e-01	4
194	194	43	158	4.053789e+01	1.594621e+02	7.860697e-01	7.973105e-01	7.973105e-01	4
195	195	22	148	4.053789e+01	1.594621e+02	8.705882e-01	7.973105e-01	7.973105e-01	4
196	196	41	179	4.053789e+01	1.594621e+02	8.136364e-01	7.973105e-01	7.973105e-01	4
197	197	35	168	4.053789e+01	1.594621e+02	8.275862e-01	7.973105e-01	7.973105e-01	4
198	198	36	153	4.053789e+01	1.594621e+02	8.095238e-01	7.973105e-01	7.973105e-01	4
199	199	33	169	4.053789e+01	1.594621e+02	8.366337e-01	7.973105e-01	7.973105e-01	4
200	200	44	172	4.053789e+01	1.594621e+02	7.962963e-01	7.973105e-01	7.973105e-01	4
