# Supplementary material for: Cochaperones convey the energy of ATP hydrolysis for directional action of Hsp90
Source: Nat Commun. 2024 Jan 17;15:569. doi: 10.1038/s41467-024-44847-6 (PMC10794413; doi:10.1038/s41467-024-44847-6)
Supplement: Supplementary file 6 — Source Data [file 41467_2024_44847_MOESM6_ESM.zip › SourceData_Simulations/1_Simulations_0kT/sim_0kT_mol191of200.txt]

coordinates	61.37	144.64	189.37	144.64
time(s)	frame	Idon(a.u.)	Iacc(a.u.)	Idon ideal(a.u.)	Iacc ideal(a.u.)	FRET	FRET ideal (blurr)	FRET ideal	state sequence
1	1	174	27	1.729408e+02	2.705916e+01	1.343284e-01	1.352958e-01	1.352958e-01	1
2	2	169	27	1.729408e+02	2.705916e+01	1.377551e-01	1.352958e-01	1.352958e-01	1
3	3	176	25	1.729408e+02	2.705916e+01	1.243781e-01	1.352958e-01	1.352958e-01	1
4	4	179	20	1.729408e+02	2.705916e+01	1.005025e-01	1.352958e-01	1.352958e-01	1
5	5	155	24	1.729408e+02	2.705916e+01	1.340782e-01	1.352958e-01	1.352958e-01	1
6	6	161	29	1.729408e+02	2.705916e+01	1.526316e-01	1.352958e-01	1.352958e-01	1
7	7	160	24	1.729408e+02	2.705916e+01	1.304348e-01	1.352958e-01	1.352958e-01	1
8	8	152	33	1.729408e+02	2.705916e+01	1.783784e-01	1.352958e-01	1.352958e-01	1
9	9	163	19	1.729408e+02	2.705916e+01	1.043956e-01	1.352958e-01	1.352958e-01	1
10	10	152	24	1.729408e+02	2.705916e+01	1.363636e-01	1.352958e-01	1.352958e-01	1
11	11	175	19	1.729408e+02	2.705916e+01	9.793814e-02	1.352958e-01	1.352958e-01	1
12	12	183	35	1.729408e+02	2.705916e+01	1.605505e-01	1.352958e-01	1.352958e-01	1
13	13	151	54	1.377281e+02	6.227187e+01	2.634146e-01	3.113593e-01	1.352958e-01	1
14	14	49	137	4.547310e+01	1.545269e+02	7.365591e-01	7.726345e-01	7.726345e-01	4
15	15	28	143	4.547310e+01	1.545269e+02	8.362573e-01	7.726345e-01	7.726345e-01	4
16	16	48	147	4.547310e+01	1.545269e+02	7.538462e-01	7.726345e-01	7.726345e-01	4
17	17	51	164	4.547310e+01	1.545269e+02	7.627907e-01	7.726345e-01	7.726345e-01	4
18	18	27	151	4.547310e+01	1.545269e+02	8.483146e-01	7.726345e-01	7.726345e-01	4
19	19	44	141	4.547310e+01	1.545269e+02	7.621622e-01	7.726345e-01	7.726345e-01	4
20	20	46	150	4.547310e+01	1.545269e+02	7.653061e-01	7.726345e-01	7.726345e-01	4
21	21	43	155	4.547310e+01	1.545269e+02	7.828283e-01	7.726345e-01	7.726345e-01	4
22	22	42	180	4.547310e+01	1.545269e+02	8.108108e-01	7.726345e-01	7.726345e-01	4
23	23	39	162	4.547310e+01	1.545269e+02	8.059701e-01	7.726345e-01	7.726345e-01	4
24	24	46	162	4.547310e+01	1.545269e+02	7.788462e-01	7.726345e-01	7.726345e-01	4
25	25	42	173	4.547310e+01	1.545269e+02	8.046512e-01	7.726345e-01	7.726345e-01	4
26	26	52	153	4.547310e+01	1.545269e+02	7.463415e-01	7.726345e-01	7.726345e-01	4
27	27	41	147	4.547310e+01	1.545269e+02	7.819149e-01	7.726345e-01	7.726345e-01	4
28	28	59	172	4.547310e+01	1.545269e+02	7.445887e-01	7.726345e-01	7.726345e-01	4
29	29	42	143	4.547310e+01	1.545269e+02	7.729730e-01	7.726345e-01	7.726345e-01	4
30	30	34	161	4.547310e+01	1.545269e+02	8.256410e-01	7.726345e-01	7.726345e-01	4
31	31	54	165	4.547310e+01	1.545269e+02	7.534247e-01	7.726345e-01	7.726345e-01	4
32	32	57	164	4.547310e+01	1.545269e+02	7.420814e-01	7.726345e-01	7.726345e-01	4
33	33	45	150	4.547310e+01	1.545269e+02	7.692308e-01	7.726345e-01	7.726345e-01	4
34	34	51	161	4.547310e+01	1.545269e+02	7.594340e-01	7.726345e-01	7.726345e-01	4
35	35	57	158	4.547310e+01	1.545269e+02	7.348837e-01	7.726345e-01	7.726345e-01	4
36	36	40	153	4.547310e+01	1.545269e+02	7.927461e-01	7.726345e-01	7.726345e-01	4
37	37	40	149	4.547310e+01	1.545269e+02	7.883598e-01	7.726345e-01	7.726345e-01	4
38	38	45	150	4.547310e+01	1.545269e+02	7.692308e-01	7.726345e-01	7.726345e-01	4
39	39	43	141	4.547310e+01	1.545269e+02	7.663043e-01	7.726345e-01	7.726345e-01	4
40	40	48	150	4.547310e+01	1.545269e+02	7.575758e-01	7.726345e-01	7.726345e-01	4
41	41	44	153	4.547310e+01	1.545269e+02	7.766497e-01	7.726345e-01	7.726345e-01	4
42	42	60	164	4.547310e+01	1.545269e+02	7.321429e-01	7.726345e-01	7.726345e-01	4
43	43	37	157	4.547310e+01	1.545269e+02	8.092784e-01	7.726345e-01	7.726345e-01	4
44	44	43	149	4.547310e+01	1.545269e+02	7.760417e-01	7.726345e-01	7.726345e-01	4
45	45	43	163	4.547310e+01	1.545269e+02	7.912621e-01	7.726345e-01	7.726345e-01	4
46	46	52	174	4.547310e+01	1.545269e+02	7.699115e-01	7.726345e-01	7.726345e-01	4
47	47	49	172	4.547310e+01	1.545269e+02	7.782805e-01	7.726345e-01	7.726345e-01	4
48	48	31	154	4.547310e+01	1.545269e+02	8.324324e-01	7.726345e-01	7.726345e-01	4
49	49	40	153	4.547310e+01	1.545269e+02	7.927461e-01	7.726345e-01	7.726345e-01	4
50	50	46	149	4.547310e+01	1.545269e+02	7.641026e-01	7.726345e-01	7.726345e-01	4
51	51	42	152	4.547310e+01	1.545269e+02	7.835052e-01	7.726345e-01	7.726345e-01	4
52	52	43	134	4.547310e+01	1.545269e+02	7.570621e-01	7.726345e-01	7.726345e-01	4
53	53	45	158	4.547310e+01	1.545269e+02	7.783251e-01	7.726345e-01	7.726345e-01	4
54	54	42	168	4.547310e+01	1.545269e+02	8.000000e-01	7.726345e-01	7.726345e-01	4
55	55	38	152	4.547310e+01	1.545269e+02	8.000000e-01	7.726345e-01	7.726345e-01	4
56	56	42	139	4.547310e+01	1.545269e+02	7.679558e-01	7.726345e-01	7.726345e-01	4
57	57	34	168	3.162644e+01	1.683736e+02	8.316832e-01	8.418678e-01	8.524504e-01	3
58	58	26	165	2.950992e+01	1.704901e+02	8.638743e-01	8.524504e-01	8.524504e-01	3
59	59	27	168	2.950992e+01	1.704901e+02	8.615385e-01	8.524504e-01	8.524504e-01	3
60	60	31	180	2.950992e+01	1.704901e+02	8.530806e-01	8.524504e-01	8.524504e-01	3
61	61	52	145	4.400977e+01	1.559902e+02	7.360406e-01	7.799512e-01	7.726345e-01	4
62	62	56	155	4.547310e+01	1.545269e+02	7.345972e-01	7.726345e-01	7.726345e-01	4
63	63	34	177	4.547310e+01	1.545269e+02	8.388626e-01	7.726345e-01	7.726345e-01	4
64	64	46	148	4.547310e+01	1.545269e+02	7.628866e-01	7.726345e-01	7.726345e-01	4
65	65	37	140	4.547310e+01	1.545269e+02	7.909605e-01	7.726345e-01	7.726345e-01	4
66	66	40	149	4.547310e+01	1.545269e+02	7.883598e-01	7.726345e-01	7.726345e-01	4
67	67	55	142	4.547310e+01	1.545269e+02	7.208122e-01	7.726345e-01	7.726345e-01	4
68	68	35	169	4.547310e+01	1.545269e+02	8.284314e-01	7.726345e-01	7.726345e-01	4
69	69	39	160	4.547310e+01	1.545269e+02	8.040201e-01	7.726345e-01	7.726345e-01	4
70	70	53	159	4.547310e+01	1.545269e+02	7.500000e-01	7.726345e-01	7.726345e-01	4
71	71	38	153	4.547310e+01	1.545269e+02	8.010471e-01	7.726345e-01	7.726345e-01	4
72	72	39	156	4.547310e+01	1.545269e+02	8.000000e-01	7.726345e-01	7.726345e-01	4
73	73	53	149	4.547310e+01	1.545269e+02	7.376238e-01	7.726345e-01	7.726345e-01	4
74	74	53	131	4.547310e+01	1.545269e+02	7.119565e-01	7.726345e-01	7.726345e-01	4
75	75	59	150	4.547310e+01	1.545269e+02	7.177033e-01	7.726345e-01	7.726345e-01	4
76	76	34	157	4.547310e+01	1.545269e+02	8.219895e-01	7.726345e-01	7.726345e-01	4
77	77	40	164	4.547310e+01	1.545269e+02	8.039216e-01	7.726345e-01	7.726345e-01	4
78	78	50	173	4.547310e+01	1.545269e+02	7.757848e-01	7.726345e-01	7.726345e-01	4
79	79	48	168	4.547310e+01	1.545269e+02	7.777778e-01	7.726345e-01	7.726345e-01	4
80	80	49	140	4.547310e+01	1.545269e+02	7.407407e-01	7.726345e-01	7.726345e-01	4
81	81	46	163	4.547310e+01	1.545269e+02	7.799043e-01	7.726345e-01	7.726345e-01	4
82	82	52	142	4.547310e+01	1.545269e+02	7.319588e-01	7.726345e-01	7.726345e-01	4
83	83	45	154	4.547310e+01	1.545269e+02	7.738693e-01	7.726345e-01	7.726345e-01	4
84	84	31	163	4.547310e+01	1.545269e+02	8.402062e-01	7.726345e-01	7.726345e-01	4
85	85	57	147	4.547310e+01	1.545269e+02	7.205882e-01	7.726345e-01	7.726345e-01	4
86	86	47	149	4.547310e+01	1.545269e+02	7.602041e-01	7.726345e-01	7.726345e-01	4
87	87	36	163	4.547310e+01	1.545269e+02	8.190955e-01	7.726345e-01	7.726345e-01	4
88	88	39	161	4.547310e+01	1.545269e+02	8.050000e-01	7.726345e-01	7.726345e-01	4
89	89	48	162	4.547310e+01	1.545269e+02	7.714286e-01	7.726345e-01	7.726345e-01	4
90	90	55	163	4.547310e+01	1.545269e+02	7.477064e-01	7.726345e-01	7.726345e-01	4
91	91	39	123	4.547310e+01	1.545269e+02	7.592593e-01	7.726345e-01	7.726345e-01	4
92	92	37	155	4.547310e+01	1.545269e+02	8.072917e-01	7.726345e-01	7.726345e-01	4
93	93	53	168	4.547310e+01	1.545269e+02	7.601810e-01	7.726345e-01	7.726345e-01	4
94	94	49	150	4.547310e+01	1.545269e+02	7.537688e-01	7.726345e-01	7.726345e-01	4
95	95	51	137	4.547310e+01	1.545269e+02	7.287234e-01	7.726345e-01	7.726345e-01	4
96	96	50	165	4.547310e+01	1.545269e+02	7.674419e-01	7.726345e-01	7.726345e-01	4
97	97	46	139	4.547310e+01	1.545269e+02	7.513514e-01	7.726345e-01	7.726345e-01	4
98	98	44	144	4.547310e+01	1.545269e+02	7.659574e-01	7.726345e-01	7.726345e-01	4
99	99	45	162	4.547310e+01	1.545269e+02	7.826087e-01	7.726345e-01	7.726345e-01	4
100	100	51	148	4.547310e+01	1.545269e+02	7.437186e-01	7.726345e-01	7.726345e-01	4
101	101	53	155	4.547310e+01	1.545269e+02	7.451923e-01	7.726345e-01	7.726345e-01	4
102	102	47	142	4.547310e+01	1.545269e+02	7.513228e-01	7.726345e-01	7.726345e-01	4
103	103	52	149	4.547310e+01	1.545269e+02	7.412935e-01	7.726345e-01	7.726345e-01	4
104	104	40	143	4.547310e+01	1.545269e+02	7.814208e-01	7.726345e-01	7.726345e-01	4
105	105	38	169	4.547310e+01	1.545269e+02	8.164251e-01	7.726345e-01	7.726345e-01	4
106	106	40	153	4.547310e+01	1.545269e+02	7.927461e-01	7.726345e-01	7.726345e-01	4
107	107	46	164	4.547310e+01	1.545269e+02	7.809524e-01	7.726345e-01	7.726345e-01	4
108	108	43	160	4.547310e+01	1.545269e+02	7.881773e-01	7.726345e-01	7.726345e-01	4
109	109	45	143	4.547310e+01	1.545269e+02	7.606383e-01	7.726345e-01	7.726345e-01	4
110	110	58	178	4.547310e+01	1.545269e+02	7.542373e-01	7.726345e-01	7.726345e-01	4
111	111	47	153	4.547310e+01	1.545269e+02	7.650000e-01	7.726345e-01	7.726345e-01	4
112	112	48	149	4.547310e+01	1.545269e+02	7.563452e-01	7.726345e-01	7.726345e-01	4
113	113	51	147	4.547310e+01	1.545269e+02	7.424242e-01	7.726345e-01	7.726345e-01	4
114	114	144	75	1.255126e+02	7.448738e+01	3.424658e-01	3.724369e-01	1.352958e-01	1
115	115	186	29	1.729408e+02	2.705916e+01	1.348837e-01	1.352958e-01	1.352958e-01	1
116	116	151	30	1.729408e+02	2.705916e+01	1.657459e-01	1.352958e-01	1.352958e-01	1
117	117	191	28	1.729408e+02	2.705916e+01	1.278539e-01	1.352958e-01	1.352958e-01	1
118	118	159	25	1.729408e+02	2.705916e+01	1.358696e-01	1.352958e-01	1.352958e-01	1
119	119	146	29	1.729408e+02	2.705916e+01	1.657143e-01	1.352958e-01	1.352958e-01	1
120	120	181	29	1.729408e+02	2.705916e+01	1.380952e-01	1.352958e-01	1.352958e-01	1
121	121	161	40	1.729408e+02	2.705916e+01	1.990050e-01	1.352958e-01	1.352958e-01	1
122	122	205	29	1.729408e+02	2.705916e+01	1.239316e-01	1.352958e-01	1.352958e-01	1
123	123	181	31	1.729408e+02	2.705916e+01	1.462264e-01	1.352958e-01	1.352958e-01	1
124	124	156	24	1.729408e+02	2.705916e+01	1.333333e-01	1.352958e-01	1.352958e-01	1
125	125	194	32	1.729408e+02	2.705916e+01	1.415929e-01	1.352958e-01	1.352958e-01	1
126	126	202	23	1.729408e+02	2.705916e+01	1.022222e-01	1.352958e-01	1.352958e-01	1
127	127	166	24	1.729408e+02	2.705916e+01	1.263158e-01	1.352958e-01	1.352958e-01	1
128	128	182	31	1.729408e+02	2.705916e+01	1.455399e-01	1.352958e-01	1.352958e-01	1
129	129	208	5	1.977643e+02	2.235693e+00	2.347418e-02	1.117847e-02	0	2
130	130	196	0	200	0	0	0	0	2
131	131	191	0	200	0	0	0	0	2
132	132	189	0	200	0	0	0	0	2
133	133	208	0	200	0	0	0	0	2
134	134	181	0	200	0	0	0	0	2
135	135	210	4	1.946412e+02	5.358781e+00	1.869159e-02	2.679390e-02	0	2
136	136	130	65	1.454123e+02	5.458767e+01	3.333333e-01	2.729383e-01	0	2
137	137	207	0	200	0	0	0	0	2
138	138	203	0	200	0	0	0	0	2
139	139	211	0	200	0	0	0	0	2
140	140	232	0	200	0	0	0	0	2
141	141	189	23	1.765921e+02	2.340789e+01	1.084906e-01	1.170394e-01	1.352958e-01	1
142	142	194	31	1.729408e+02	2.705916e+01	1.377778e-01	1.352958e-01	1.352958e-01	1
143	143	167	30	1.729408e+02	2.705916e+01	1.522843e-01	1.352958e-01	1.352958e-01	1
144	144	168	21	1.729408e+02	2.705916e+01	1.111111e-01	1.352958e-01	1.352958e-01	1
145	145	188	21	1.729408e+02	2.705916e+01	1.004785e-01	1.352958e-01	1.352958e-01	1
146	146	179	36	1.729408e+02	2.705916e+01	1.674419e-01	1.352958e-01	1.352958e-01	1
147	147	140	25	1.729408e+02	2.705916e+01	1.515152e-01	1.352958e-01	1.352958e-01	1
148	148	159	27	1.729408e+02	2.705916e+01	1.451613e-01	1.352958e-01	1.352958e-01	1
149	149	51	144	4.956361e+01	1.504364e+02	7.384615e-01	7.521819e-01	7.726345e-01	4
150	150	40	155	4.547310e+01	1.545269e+02	7.948718e-01	7.726345e-01	7.726345e-01	4
151	151	49	163	4.547310e+01	1.545269e+02	7.688679e-01	7.726345e-01	7.726345e-01	4
152	152	36	145	4.547310e+01	1.545269e+02	8.011050e-01	7.726345e-01	7.726345e-01	4
153	153	45	159	4.547310e+01	1.545269e+02	7.794118e-01	7.726345e-01	7.726345e-01	4
154	154	45	145	4.547310e+01	1.545269e+02	7.631579e-01	7.726345e-01	7.726345e-01	4
155	155	45	157	4.547310e+01	1.545269e+02	7.772277e-01	7.726345e-01	7.726345e-01	4
156	156	36	158	4.547310e+01	1.545269e+02	8.144330e-01	7.726345e-01	7.726345e-01	4
157	157	40	163	4.547310e+01	1.545269e+02	8.029557e-01	7.726345e-01	7.726345e-01	4
158	158	48	148	4.547310e+01	1.545269e+02	7.551020e-01	7.726345e-01	7.726345e-01	4
159	159	33	138	4.547310e+01	1.545269e+02	8.070175e-01	7.726345e-01	7.726345e-01	4
160	160	53	143	4.547310e+01	1.545269e+02	7.295918e-01	7.726345e-01	7.726345e-01	4
161	161	54	148	4.547310e+01	1.545269e+02	7.326733e-01	7.726345e-01	7.726345e-01	4
162	162	48	160	4.547310e+01	1.545269e+02	7.692308e-01	7.726345e-01	7.726345e-01	4
163	163	51	153	4.547310e+01	1.545269e+02	7.500000e-01	7.726345e-01	7.726345e-01	4
164	164	41	146	4.547310e+01	1.545269e+02	7.807487e-01	7.726345e-01	7.726345e-01	4
165	165	45	157	4.547310e+01	1.545269e+02	7.772277e-01	7.726345e-01	7.726345e-01	4
166	166	33	164	4.547310e+01	1.545269e+02	8.324873e-01	7.726345e-01	7.726345e-01	4
167	167	53	140	4.547310e+01	1.545269e+02	7.253886e-01	7.726345e-01	7.726345e-01	4
168	168	37	159	4.547310e+01	1.545269e+02	8.112245e-01	7.726345e-01	7.726345e-01	4
169	169	37	161	4.547310e+01	1.545269e+02	8.131313e-01	7.726345e-01	7.726345e-01	4
170	170	40	144	4.547310e+01	1.545269e+02	7.826087e-01	7.726345e-01	7.726345e-01	4
171	171	50	148	4.547310e+01	1.545269e+02	7.474747e-01	7.726345e-01	7.726345e-01	4
172	172	40	153	4.547310e+01	1.545269e+02	7.927461e-01	7.726345e-01	7.726345e-01	4
173	173	52	135	4.547310e+01	1.545269e+02	7.219251e-01	7.726345e-01	7.726345e-01	4
174	174	48	154	4.547310e+01	1.545269e+02	7.623762e-01	7.726345e-01	7.726345e-01	4
175	175	41	170	4.547310e+01	1.545269e+02	8.056872e-01	7.726345e-01	7.726345e-01	4
176	176	53	150	4.547310e+01	1.545269e+02	7.389163e-01	7.726345e-01	7.726345e-01	4
177	177	52	163	4.547310e+01	1.545269e+02	7.581395e-01	7.726345e-01	7.726345e-01	4
178	178	52	154	4.547310e+01	1.545269e+02	7.475728e-01	7.726345e-01	7.726345e-01	4
179	179	52	146	4.547310e+01	1.545269e+02	7.373737e-01	7.726345e-01	7.726345e-01	4
180	180	44	160	4.547310e+01	1.545269e+02	7.843137e-01	7.726345e-01	7.726345e-01	4
181	181	48	169	4.547310e+01	1.545269e+02	7.788018e-01	7.726345e-01	7.726345e-01	4
182	182	42	170	4.547310e+01	1.545269e+02	8.018868e-01	7.726345e-01	7.726345e-01	4
183	183	46	143	4.547310e+01	1.545269e+02	7.566138e-01	7.726345e-01	7.726345e-01	4
184	184	48	144	4.547310e+01	1.545269e+02	7.500000e-01	7.726345e-01	7.726345e-01	4
185	185	44	193	4.547310e+01	1.545269e+02	8.143460e-01	7.726345e-01	7.726345e-01	4
186	186	43	147	4.547310e+01	1.545269e+02	7.736842e-01	7.726345e-01	7.726345e-01	4
187	187	47	150	4.547310e+01	1.545269e+02	7.614213e-01	7.726345e-01	7.726345e-01	4
188	188	37	149	4.547310e+01	1.545269e+02	8.010753e-01	7.726345e-01	7.726345e-01	4
189	189	52	157	4.547310e+01	1.545269e+02	7.511962e-01	7.726345e-01	7.726345e-01	4
190	190	41	141	4.547310e+01	1.545269e+02	7.747253e-01	7.726345e-01	7.726345e-01	4
191	191	50	152	4.547310e+01	1.545269e+02	7.524752e-01	7.726345e-01	7.726345e-01	4
192	192	50	163	4.547310e+01	1.545269e+02	7.652582e-01	7.726345e-01	7.726345e-01	4
193	193	45	143	4.547310e+01	1.545269e+02	7.606383e-01	7.726345e-01	7.726345e-01	4
194	194	37	148	4.547310e+01	1.545269e+02	8.000000e-01	7.726345e-01	7.726345e-01	4
195	195	39	149	4.547310e+01	1.545269e+02	7.925532e-01	7.726345e-01	7.726345e-01	4
196	196	45	146	4.547310e+01	1.545269e+02	7.643979e-01	7.726345e-01	7.726345e-01	4
197	197	56	166	4.547310e+01	1.545269e+02	7.477477e-01	7.726345e-01	7.726345e-01	4
198	198	53	140	4.547310e+01	1.545269e+02	7.253886e-01	7.726345e-01	7.726345e-01	4
199	199	42	138	4.547310e+01	1.545269e+02	7.666667e-01	7.726345e-01	7.726345e-01	4
200	200	52	149	4.547310e+01	1.545269e+02	7.412935e-01	7.726345e-01	7.726345e-01	4
