# Supplementary material for: Cochaperones convey the energy of ATP hydrolysis for directional action of Hsp90
Source: Nat Commun. 2024 Jan 17;15:569. doi: 10.1038/s41467-024-44847-6 (PMC10794413; doi:10.1038/s41467-024-44847-6)
Supplement: Supplementary file 6 — Source Data [file 41467_2024_44847_MOESM6_ESM.zip › SourceData_Simulations/1_Simulations_0kT/sim_0kT_mol192of200.txt]

coordinates	42.49	191.68	170.49	191.68
time(s)	frame	Idon(a.u.)	Iacc(a.u.)	Idon ideal(a.u.)	Iacc ideal(a.u.)	FRET	FRET ideal (blurr)	FRET ideal	state sequence
1	1	37	150	3.750681e+01	1.624932e+02	8.021390e-01	8.124660e-01	8.124660e-01	4
2	2	31	181	3.750681e+01	1.624932e+02	8.537736e-01	8.124660e-01	8.124660e-01	4
3	3	36	154	3.750681e+01	1.624932e+02	8.105263e-01	8.124660e-01	8.124660e-01	4
4	4	32	177	3.750681e+01	1.624932e+02	8.468900e-01	8.124660e-01	8.124660e-01	4
5	5	45	174	3.750681e+01	1.624932e+02	7.945205e-01	8.124660e-01	8.124660e-01	4
6	6	37	151	3.750681e+01	1.624932e+02	8.031915e-01	8.124660e-01	8.124660e-01	4
7	7	44	155	3.750681e+01	1.624932e+02	7.788945e-01	8.124660e-01	8.124660e-01	4
8	8	43	152	3.750681e+01	1.624932e+02	7.794872e-01	8.124660e-01	8.124660e-01	4
9	9	46	151	3.750681e+01	1.624932e+02	7.664975e-01	8.124660e-01	8.124660e-01	4
10	10	29	165	3.750681e+01	1.624932e+02	8.505155e-01	8.124660e-01	8.124660e-01	4
11	11	45	164	3.750681e+01	1.624932e+02	7.846890e-01	8.124660e-01	8.124660e-01	4
12	12	37	159	3.750681e+01	1.624932e+02	8.112245e-01	8.124660e-01	8.124660e-01	4
13	13	39	171	3.750681e+01	1.624932e+02	8.142857e-01	8.124660e-01	8.124660e-01	4
14	14	35	179	3.750681e+01	1.624932e+02	8.364486e-01	8.124660e-01	8.124660e-01	4
15	15	35	175	3.750681e+01	1.624932e+02	8.333333e-01	8.124660e-01	8.124660e-01	4
16	16	37	169	3.750681e+01	1.624932e+02	8.203883e-01	8.124660e-01	8.124660e-01	4
17	17	32	152	3.750681e+01	1.624932e+02	8.260870e-01	8.124660e-01	8.124660e-01	4
18	18	48	135	3.750681e+01	1.624932e+02	7.377049e-01	8.124660e-01	8.124660e-01	4
19	19	25	185	3.750681e+01	1.624932e+02	8.809524e-01	8.124660e-01	8.124660e-01	4
20	20	38	164	3.750681e+01	1.624932e+02	8.118812e-01	8.124660e-01	8.124660e-01	4
21	21	38	179	3.750681e+01	1.624932e+02	8.248848e-01	8.124660e-01	8.124660e-01	4
22	22	44	151	3.750681e+01	1.624932e+02	7.743590e-01	8.124660e-01	8.124660e-01	4
23	23	45	183	3.750681e+01	1.624932e+02	8.026316e-01	8.124660e-01	8.124660e-01	4
24	24	45	141	3.750681e+01	1.624932e+02	7.580645e-01	8.124660e-01	8.124660e-01	4
25	25	34	149	3.750681e+01	1.624932e+02	8.142077e-01	8.124660e-01	8.124660e-01	4
26	26	39	151	3.750681e+01	1.624932e+02	7.947368e-01	8.124660e-01	8.124660e-01	4
27	27	36	165	3.750681e+01	1.624932e+02	8.208955e-01	8.124660e-01	8.124660e-01	4
28	28	36	144	3.750681e+01	1.624932e+02	8.000000e-01	8.124660e-01	8.124660e-01	4
29	29	43	163	3.750681e+01	1.624932e+02	7.912621e-01	8.124660e-01	8.124660e-01	4
30	30	36	155	3.750681e+01	1.624932e+02	8.115183e-01	8.124660e-01	8.124660e-01	4
31	31	37	175	3.750681e+01	1.624932e+02	8.254717e-01	8.124660e-01	8.124660e-01	4
32	32	51	155	3.750681e+01	1.624932e+02	7.524272e-01	8.124660e-01	8.124660e-01	4
33	33	25	161	3.750681e+01	1.624932e+02	8.655914e-01	8.124660e-01	8.124660e-01	4
34	34	31	174	3.750681e+01	1.624932e+02	8.487805e-01	8.124660e-01	8.124660e-01	4
35	35	38	167	3.750681e+01	1.624932e+02	8.146341e-01	8.124660e-01	8.124660e-01	4
36	36	39	176	3.750681e+01	1.624932e+02	8.186047e-01	8.124660e-01	8.124660e-01	4
37	37	28	149	3.750681e+01	1.624932e+02	8.418079e-01	8.124660e-01	8.124660e-01	4
38	38	41	138	3.750681e+01	1.624932e+02	7.709497e-01	8.124660e-01	8.124660e-01	4
39	39	38	200	3.750681e+01	1.624932e+02	8.403361e-01	8.124660e-01	8.124660e-01	4
40	40	29	163	3.750681e+01	1.624932e+02	8.489583e-01	8.124660e-01	8.124660e-01	4
41	41	31	144	3.750681e+01	1.624932e+02	8.228571e-01	8.124660e-01	8.124660e-01	4
42	42	25	153	3.750681e+01	1.624932e+02	8.595506e-01	8.124660e-01	8.124660e-01	4
43	43	29	166	3.750681e+01	1.624932e+02	8.512821e-01	8.124660e-01	8.124660e-01	4
44	44	31	158	3.750681e+01	1.624932e+02	8.359788e-01	8.124660e-01	8.124660e-01	4
45	45	38	174	3.750681e+01	1.624932e+02	8.207547e-01	8.124660e-01	8.124660e-01	4
46	46	29	140	3.750681e+01	1.624932e+02	8.284024e-01	8.124660e-01	8.124660e-01	4
47	47	39	152	3.750681e+01	1.624932e+02	7.958115e-01	8.124660e-01	8.124660e-01	4
48	48	42	171	3.750681e+01	1.624932e+02	8.028169e-01	8.124660e-01	8.124660e-01	4
49	49	32	185	3.750681e+01	1.624932e+02	8.525346e-01	8.124660e-01	8.124660e-01	4
50	50	38	157	3.750681e+01	1.624932e+02	8.051282e-01	8.124660e-01	8.124660e-01	4
51	51	34	151	3.750681e+01	1.624932e+02	8.162162e-01	8.124660e-01	8.124660e-01	4
52	52	42	155	3.750681e+01	1.624932e+02	7.868020e-01	8.124660e-01	8.124660e-01	4
53	53	42	174	3.750681e+01	1.624932e+02	8.055556e-01	8.124660e-01	8.124660e-01	4
54	54	36	158	3.750681e+01	1.624932e+02	8.144330e-01	8.124660e-01	8.124660e-01	4
55	55	38	156	3.750681e+01	1.624932e+02	8.041237e-01	8.124660e-01	8.124660e-01	4
56	56	46	171	3.750681e+01	1.624932e+02	7.880184e-01	8.124660e-01	8.124660e-01	4
57	57	46	139	3.750681e+01	1.624932e+02	7.513514e-01	8.124660e-01	8.124660e-01	4
58	58	28	151	3.750681e+01	1.624932e+02	8.435754e-01	8.124660e-01	8.124660e-01	4
59	59	29	188	3.750681e+01	1.624932e+02	8.663594e-01	8.124660e-01	8.124660e-01	4
60	60	33	152	3.750681e+01	1.624932e+02	8.216216e-01	8.124660e-01	8.124660e-01	4
61	61	38	161	3.750681e+01	1.624932e+02	8.090452e-01	8.124660e-01	8.124660e-01	4
62	62	45	151	3.750681e+01	1.624932e+02	7.704082e-01	8.124660e-01	8.124660e-01	4
63	63	60	164	3.750681e+01	1.624932e+02	7.321429e-01	8.124660e-01	8.124660e-01	4
64	64	39	185	3.750681e+01	1.624932e+02	8.258929e-01	8.124660e-01	8.124660e-01	4
65	65	37	165	3.750681e+01	1.624932e+02	8.168317e-01	8.124660e-01	8.124660e-01	4
66	66	35	154	3.750681e+01	1.624932e+02	8.148148e-01	8.124660e-01	8.124660e-01	4
67	67	28	174	3.750681e+01	1.624932e+02	8.613861e-01	8.124660e-01	8.124660e-01	4
68	68	41	185	3.750681e+01	1.624932e+02	8.185841e-01	8.124660e-01	8.124660e-01	4
69	69	42	154	3.750681e+01	1.624932e+02	7.857143e-01	8.124660e-01	8.124660e-01	4
70	70	37	160	3.750681e+01	1.624932e+02	8.121827e-01	8.124660e-01	8.124660e-01	4
71	71	33	157	3.750681e+01	1.624932e+02	8.263158e-01	8.124660e-01	8.124660e-01	4
72	72	45	165	3.750681e+01	1.624932e+02	7.857143e-01	8.124660e-01	8.124660e-01	4
73	73	37	153	3.750681e+01	1.624932e+02	8.052632e-01	8.124660e-01	8.124660e-01	4
74	74	39	144	3.750681e+01	1.624932e+02	7.868852e-01	8.124660e-01	8.124660e-01	4
75	75	30	161	3.750681e+01	1.624932e+02	8.429319e-01	8.124660e-01	8.124660e-01	4
76	76	35	177	3.750681e+01	1.624932e+02	8.349057e-01	8.124660e-01	8.124660e-01	4
77	77	28	171	3.750681e+01	1.624932e+02	8.592965e-01	8.124660e-01	8.124660e-01	4
78	78	31	163	3.750681e+01	1.624932e+02	8.402062e-01	8.124660e-01	8.124660e-01	4
79	79	37	159	3.750681e+01	1.624932e+02	8.112245e-01	8.124660e-01	8.124660e-01	4
80	80	39	174	3.750681e+01	1.624932e+02	8.169014e-01	8.124660e-01	8.124660e-01	4
81	81	42	147	3.750681e+01	1.624932e+02	7.777778e-01	8.124660e-01	8.124660e-01	4
82	82	49	160	3.750681e+01	1.624932e+02	7.655502e-01	8.124660e-01	8.124660e-01	4
83	83	43	146	3.750681e+01	1.624932e+02	7.724868e-01	8.124660e-01	8.124660e-01	4
84	84	43	185	3.750681e+01	1.624932e+02	8.114035e-01	8.124660e-01	8.124660e-01	4
85	85	31	176	3.750681e+01	1.624932e+02	8.502415e-01	8.124660e-01	8.124660e-01	4
86	86	36	182	3.750681e+01	1.624932e+02	8.348624e-01	8.124660e-01	8.124660e-01	4
87	87	32	161	3.750681e+01	1.624932e+02	8.341969e-01	8.124660e-01	8.124660e-01	4
88	88	41	154	3.750681e+01	1.624932e+02	7.897436e-01	8.124660e-01	8.124660e-01	4
89	89	40	160	3.750681e+01	1.624932e+02	8.000000e-01	8.124660e-01	8.124660e-01	4
90	90	42	183	3.750681e+01	1.624932e+02	8.133333e-01	8.124660e-01	8.124660e-01	4
91	91	39	184	3.750681e+01	1.624932e+02	8.251121e-01	8.124660e-01	8.124660e-01	4
92	92	38	186	3.750681e+01	1.624932e+02	8.303571e-01	8.124660e-01	8.124660e-01	4
93	93	67	139	7.412223e+01	1.258778e+02	6.747573e-01	6.293888e-01	8.124660e-01	4
94	94	182	33	1.788524e+02	2.114759e+01	1.534884e-01	1.057380e-01	1.057380e-01	1
95	95	166	14	1.788524e+02	2.114759e+01	7.777778e-02	1.057380e-01	1.057380e-01	1
96	96	171	20	1.788524e+02	2.114759e+01	1.047120e-01	1.057380e-01	1.057380e-01	1
97	97	190	25	1.788524e+02	2.114759e+01	1.162791e-01	1.057380e-01	1.057380e-01	1
98	98	178	24	1.788524e+02	2.114759e+01	1.188119e-01	1.057380e-01	1.057380e-01	1
99	99	172	22	1.788524e+02	2.114759e+01	1.134021e-01	1.057380e-01	1.057380e-01	1
100	100	170	15	1.788524e+02	2.114759e+01	8.108108e-02	1.057380e-01	1.057380e-01	1
101	101	184	25	1.788524e+02	2.114759e+01	1.196172e-01	1.057380e-01	1.057380e-01	1
102	102	157	30	1.788524e+02	2.114759e+01	1.604278e-01	1.057380e-01	1.057380e-01	1
103	103	163	21	1.788524e+02	2.114759e+01	1.141304e-01	1.057380e-01	1.057380e-01	1
104	104	173	21	1.788524e+02	2.114759e+01	1.082474e-01	1.057380e-01	1.057380e-01	1
105	105	155	26	1.788524e+02	2.114759e+01	1.436464e-01	1.057380e-01	1.057380e-01	1
106	106	173	22	1.788524e+02	2.114759e+01	1.128205e-01	1.057380e-01	1.057380e-01	1
107	107	185	19	1.788524e+02	2.114759e+01	9.313725e-02	1.057380e-01	1.057380e-01	1
108	108	215	17	1.788524e+02	2.114759e+01	7.327586e-02	1.057380e-01	1.057380e-01	1
109	109	169	19	1.788524e+02	2.114759e+01	1.010638e-01	1.057380e-01	1.057380e-01	1
110	110	167	24	1.788524e+02	2.114759e+01	1.256545e-01	1.057380e-01	1.057380e-01	1
111	111	169	23	1.788524e+02	2.114759e+01	1.197917e-01	1.057380e-01	1.057380e-01	1
112	112	180	29	1.788524e+02	2.114759e+01	1.387560e-01	1.057380e-01	1.057380e-01	1
113	113	183	27	1.788524e+02	2.114759e+01	1.285714e-01	1.057380e-01	1.057380e-01	1
114	114	171	13	1.788524e+02	2.114759e+01	7.065217e-02	1.057380e-01	1.057380e-01	1
115	115	165	19	1.788524e+02	2.114759e+01	1.032609e-01	1.057380e-01	1.057380e-01	1
116	116	200	25	1.788524e+02	2.114759e+01	1.111111e-01	1.057380e-01	1.057380e-01	1
117	117	165	21	1.788524e+02	2.114759e+01	1.129032e-01	1.057380e-01	1.057380e-01	1
118	118	182	18	1.788524e+02	2.114759e+01	9.000000e-02	1.057380e-01	1.057380e-01	1
119	119	154	21	1.788524e+02	2.114759e+01	1.200000e-01	1.057380e-01	1.057380e-01	1
120	120	186	42	1.788524e+02	2.114759e+01	1.842105e-01	1.057380e-01	1.057380e-01	1
121	121	166	17	1.788524e+02	2.114759e+01	9.289617e-02	1.057380e-01	1.057380e-01	1
122	122	165	23	1.788524e+02	2.114759e+01	1.223404e-01	1.057380e-01	1.057380e-01	1
123	123	163	27	1.788524e+02	2.114759e+01	1.421053e-01	1.057380e-01	1.057380e-01	1
124	124	173	21	1.788524e+02	2.114759e+01	1.082474e-01	1.057380e-01	1.057380e-01	1
125	125	177	19	1.788524e+02	2.114759e+01	9.693878e-02	1.057380e-01	1.057380e-01	1
126	126	146	13	1.788524e+02	2.114759e+01	8.176101e-02	1.057380e-01	1.057380e-01	1
127	127	199	23	1.788524e+02	2.114759e+01	1.036036e-01	1.057380e-01	1.057380e-01	1
128	128	175	19	1.788524e+02	2.114759e+01	9.793814e-02	1.057380e-01	1.057380e-01	1
129	129	202	25	1.788524e+02	2.114759e+01	1.101322e-01	1.057380e-01	1.057380e-01	1
130	130	192	24	1.788524e+02	2.114759e+01	1.111111e-01	1.057380e-01	1.057380e-01	1
131	131	195	29	1.788524e+02	2.114759e+01	1.294643e-01	1.057380e-01	1.057380e-01	1
132	132	187	19	1.788524e+02	2.114759e+01	9.223301e-02	1.057380e-01	1.057380e-01	1
133	133	184	21	1.788524e+02	2.114759e+01	1.024390e-01	1.057380e-01	1.057380e-01	1
134	134	165	12	1.788524e+02	2.114759e+01	6.779661e-02	1.057380e-01	1.057380e-01	1
135	135	190	16	1.788524e+02	2.114759e+01	7.766990e-02	1.057380e-01	1.057380e-01	1
136	136	208	25	1.788524e+02	2.114759e+01	1.072961e-01	1.057380e-01	1.057380e-01	1
137	137	186	19	1.788524e+02	2.114759e+01	9.268293e-02	1.057380e-01	1.057380e-01	1
138	138	181	13	1.788524e+02	2.114759e+01	6.701031e-02	1.057380e-01	1.057380e-01	1
139	139	181	18	1.788524e+02	2.114759e+01	9.045226e-02	1.057380e-01	1.057380e-01	1
140	140	197	19	1.788524e+02	2.114759e+01	8.796296e-02	1.057380e-01	1.057380e-01	1
141	141	178	25	1.788524e+02	2.114759e+01	1.231527e-01	1.057380e-01	1.057380e-01	1
142	142	203	31	1.788524e+02	2.114759e+01	1.324786e-01	1.057380e-01	1.057380e-01	1
143	143	188	30	1.788524e+02	2.114759e+01	1.376147e-01	1.057380e-01	1.057380e-01	1
144	144	170	19	1.788524e+02	2.114759e+01	1.005291e-01	1.057380e-01	1.057380e-01	1
145	145	195	21	1.788524e+02	2.114759e+01	9.722222e-02	1.057380e-01	1.057380e-01	1
146	146	191	17	1.788524e+02	2.114759e+01	8.173077e-02	1.057380e-01	1.057380e-01	1
147	147	170	20	1.788524e+02	2.114759e+01	1.052632e-01	1.057380e-01	1.057380e-01	1
148	148	218	21	1.788524e+02	2.114759e+01	8.786611e-02	1.057380e-01	1.057380e-01	1
149	149	178	22	1.788524e+02	2.114759e+01	1.100000e-01	1.057380e-01	1.057380e-01	1
150	150	169	17	1.788524e+02	2.114759e+01	9.139785e-02	1.057380e-01	1.057380e-01	1
151	151	153	16	1.788524e+02	2.114759e+01	9.467456e-02	1.057380e-01	1.057380e-01	1
152	152	153	23	1.788524e+02	2.114759e+01	1.306818e-01	1.057380e-01	1.057380e-01	1
153	153	183	23	1.788524e+02	2.114759e+01	1.116505e-01	1.057380e-01	1.057380e-01	1
154	154	188	7	1.788524e+02	2.114759e+01	3.589744e-02	1.057380e-01	1.057380e-01	1
155	155	187	19	1.788524e+02	2.114759e+01	9.223301e-02	1.057380e-01	1.057380e-01	1
156	156	183	19	1.788524e+02	2.114759e+01	9.405941e-02	1.057380e-01	1.057380e-01	1
157	157	196	21	1.788524e+02	2.114759e+01	9.677419e-02	1.057380e-01	1.057380e-01	1
158	158	193	13	1.840662e+02	1.593378e+01	6.310680e-02	7.966889e-02	5.607642e-02	2
159	159	193	13	1.887847e+02	1.121528e+01	6.310680e-02	5.607642e-02	5.607642e-02	2
160	160	180	19	1.819828e+02	1.801724e+01	9.547739e-02	9.008620e-02	1.057380e-01	1
161	161	156	20	1.788524e+02	2.114759e+01	1.136364e-01	1.057380e-01	1.057380e-01	1
162	162	181	27	1.788524e+02	2.114759e+01	1.298077e-01	1.057380e-01	1.057380e-01	1
163	163	157	23	1.788524e+02	2.114759e+01	1.277778e-01	1.057380e-01	1.057380e-01	1
164	164	173	18	1.788524e+02	2.114759e+01	9.424084e-02	1.057380e-01	1.057380e-01	1
165	165	196	30	1.788524e+02	2.114759e+01	1.327434e-01	1.057380e-01	1.057380e-01	1
166	166	172	31	1.744924e+02	2.550760e+01	1.527094e-01	1.275380e-01	1.057380e-01	1
167	167	38	168	3.750681e+01	1.624932e+02	8.155340e-01	8.124660e-01	8.124660e-01	4
168	168	38	151	3.750681e+01	1.624932e+02	7.989418e-01	8.124660e-01	8.124660e-01	4
169	169	41	145	3.750681e+01	1.624932e+02	7.795699e-01	8.124660e-01	8.124660e-01	4
170	170	37	177	3.750681e+01	1.624932e+02	8.271028e-01	8.124660e-01	8.124660e-01	4
171	171	36	192	3.750681e+01	1.624932e+02	8.421053e-01	8.124660e-01	8.124660e-01	4
172	172	36	162	3.750681e+01	1.624932e+02	8.181818e-01	8.124660e-01	8.124660e-01	4
173	173	42	144	3.750681e+01	1.624932e+02	7.741935e-01	8.124660e-01	8.124660e-01	4
174	174	33	170	3.750681e+01	1.624932e+02	8.374384e-01	8.124660e-01	8.124660e-01	4
175	175	40	174	3.750681e+01	1.624932e+02	8.130841e-01	8.124660e-01	8.124660e-01	4
176	176	40	153	3.750681e+01	1.624932e+02	7.927461e-01	8.124660e-01	8.124660e-01	4
177	177	37	157	3.750681e+01	1.624932e+02	8.092784e-01	8.124660e-01	8.124660e-01	4
178	178	53	165	3.750681e+01	1.624932e+02	7.568807e-01	8.124660e-01	8.124660e-01	4
179	179	40	145	3.750681e+01	1.624932e+02	7.837838e-01	8.124660e-01	8.124660e-01	4
180	180	36	152	3.750681e+01	1.624932e+02	8.085106e-01	8.124660e-01	8.124660e-01	4
181	181	24	166	3.750681e+01	1.624932e+02	8.736842e-01	8.124660e-01	8.124660e-01	4
182	182	39	167	3.750681e+01	1.624932e+02	8.106796e-01	8.124660e-01	8.124660e-01	4
183	183	43	159	3.750681e+01	1.624932e+02	7.871287e-01	8.124660e-01	8.124660e-01	4
184	184	37	162	3.750681e+01	1.624932e+02	8.140704e-01	8.124660e-01	8.124660e-01	4
185	185	43	166	3.750681e+01	1.624932e+02	7.942584e-01	8.124660e-01	8.124660e-01	4
186	186	23	171	3.750681e+01	1.624932e+02	8.814433e-01	8.124660e-01	8.124660e-01	4
187	187	34	143	3.750681e+01	1.624932e+02	8.079096e-01	8.124660e-01	8.124660e-01	4
188	188	39	168	3.750681e+01	1.624932e+02	8.115942e-01	8.124660e-01	8.124660e-01	4
189	189	32	164	3.750681e+01	1.624932e+02	8.367347e-01	8.124660e-01	8.124660e-01	4
190	190	35	162	3.750681e+01	1.624932e+02	8.223350e-01	8.124660e-01	8.124660e-01	4
191	191	36	190	3.750681e+01	1.624932e+02	8.407080e-01	8.124660e-01	8.124660e-01	4
192	192	36	169	3.750681e+01	1.624932e+02	8.243902e-01	8.124660e-01	8.124660e-01	4
193	193	48	160	3.750681e+01	1.624932e+02	7.692308e-01	8.124660e-01	8.124660e-01	4
194	194	46	150	3.750681e+01	1.624932e+02	7.653061e-01	8.124660e-01	8.124660e-01	4
195	195	149	46	1.492660e+02	5.073404e+01	2.358974e-01	2.536702e-01	1.057380e-01	1
196	196	183	20	1.788524e+02	2.114759e+01	9.852217e-02	1.057380e-01	1.057380e-01	1
197	197	184	26	1.788524e+02	2.114759e+01	1.238095e-01	1.057380e-01	1.057380e-01	1
198	198	170	25	1.788524e+02	2.114759e+01	1.282051e-01	1.057380e-01	1.057380e-01	1
199	199	189	22	1.788524e+02	2.114759e+01	1.042654e-01	1.057380e-01	1.057380e-01	1
200	200	176	19	1.788524e+02	2.114759e+01	9.743590e-02	1.057380e-01	1.057380e-01	1
