# Supplementary material for: Cochaperones convey the energy of ATP hydrolysis for directional action of Hsp90
Source: Nat Commun. 2024 Jan 17;15:569. doi: 10.1038/s41467-024-44847-6 (PMC10794413; doi:10.1038/s41467-024-44847-6)
Supplement: Supplementary file 6 — Source Data [file 41467_2024_44847_MOESM6_ESM.zip › SourceData_Simulations/1_Simulations_0kT/sim_0kT_mol193of200.txt]

coordinates	117.18	229.27	245.18	229.27
time(s)	frame	Idon(a.u.)	Iacc(a.u.)	Idon ideal(a.u.)	Iacc ideal(a.u.)	FRET	FRET ideal (blurr)	FRET ideal	state sequence
1	1	169	29	1.728807e+02	2.711930e+01	1.464646e-01	1.355965e-01	1.355965e-01	1
2	2	173	17	1.728807e+02	2.711930e+01	8.947368e-02	1.355965e-01	1.355965e-01	1
3	3	184	30	1.728807e+02	2.711930e+01	1.401869e-01	1.355965e-01	1.355965e-01	1
4	4	174	26	1.728807e+02	2.711930e+01	1.300000e-01	1.355965e-01	1.355965e-01	1
5	5	171	29	1.728807e+02	2.711930e+01	1.450000e-01	1.355965e-01	1.355965e-01	1
6	6	145	31	1.728807e+02	2.711930e+01	1.761364e-01	1.355965e-01	1.355965e-01	1
7	7	145	37	1.728807e+02	2.711930e+01	2.032967e-01	1.355965e-01	1.355965e-01	1
8	8	168	35	1.728807e+02	2.711930e+01	1.724138e-01	1.355965e-01	1.355965e-01	1
9	9	152	24	1.728807e+02	2.711930e+01	1.363636e-01	1.355965e-01	1.355965e-01	1
10	10	181	25	1.728807e+02	2.711930e+01	1.213592e-01	1.355965e-01	1.355965e-01	1
11	11	171	23	1.728807e+02	2.711930e+01	1.185567e-01	1.355965e-01	1.355965e-01	1
12	12	170	20	1.728807e+02	2.711930e+01	1.052632e-01	1.355965e-01	1.355965e-01	1
13	13	176	28	1.728807e+02	2.711930e+01	1.372549e-01	1.355965e-01	1.355965e-01	1
14	14	166	22	1.728807e+02	2.711930e+01	1.170213e-01	1.355965e-01	1.355965e-01	1
15	15	193	21	1.728807e+02	2.711930e+01	9.813084e-02	1.355965e-01	1.355965e-01	1
16	16	179	18	1.728807e+02	2.711930e+01	9.137056e-02	1.355965e-01	1.355965e-01	1
17	17	162	36	1.728807e+02	2.711930e+01	1.818182e-01	1.355965e-01	1.355965e-01	1
18	18	178	22	1.728807e+02	2.711930e+01	1.100000e-01	1.355965e-01	1.355965e-01	1
19	19	182	25	1.728807e+02	2.711930e+01	1.207729e-01	1.355965e-01	1.355965e-01	1
20	20	184	30	1.728807e+02	2.711930e+01	1.401869e-01	1.355965e-01	1.355965e-01	1
21	21	148	25	1.728807e+02	2.711930e+01	1.445087e-01	1.355965e-01	1.355965e-01	1
22	22	148	31	1.728807e+02	2.711930e+01	1.731844e-01	1.355965e-01	1.355965e-01	1
23	23	178	29	1.728807e+02	2.711930e+01	1.400966e-01	1.355965e-01	1.355965e-01	1
24	24	182	27	1.728807e+02	2.711930e+01	1.291866e-01	1.355965e-01	1.355965e-01	1
25	25	177	26	1.728807e+02	2.711930e+01	1.280788e-01	1.355965e-01	1.355965e-01	1
26	26	185	22	1.728807e+02	2.711930e+01	1.062802e-01	1.355965e-01	1.355965e-01	1
27	27	162	30	1.728807e+02	2.711930e+01	1.562500e-01	1.355965e-01	1.355965e-01	1
28	28	160	27	1.728807e+02	2.711930e+01	1.443850e-01	1.355965e-01	1.355965e-01	1
29	29	166	28	1.728807e+02	2.711930e+01	1.443299e-01	1.355965e-01	1.355965e-01	1
30	30	166	27	1.728807e+02	2.711930e+01	1.398964e-01	1.355965e-01	1.355965e-01	1
31	31	183	23	1.728807e+02	2.711930e+01	1.116505e-01	1.355965e-01	1.355965e-01	1
32	32	170	26	1.728807e+02	2.711930e+01	1.326531e-01	1.355965e-01	1.355965e-01	1
33	33	166	23	1.728807e+02	2.711930e+01	1.216931e-01	1.355965e-01	1.355965e-01	1
34	34	165	28	1.728807e+02	2.711930e+01	1.450777e-01	1.355965e-01	1.355965e-01	1
35	35	171	22	1.728807e+02	2.711930e+01	1.139896e-01	1.355965e-01	1.355965e-01	1
36	36	166	29	1.728807e+02	2.711930e+01	1.487179e-01	1.355965e-01	1.355965e-01	1
37	37	168	30	1.728807e+02	2.711930e+01	1.515152e-01	1.355965e-01	1.355965e-01	1
38	38	176	29	1.728807e+02	2.711930e+01	1.414634e-01	1.355965e-01	1.355965e-01	1
39	39	192	35	1.728807e+02	2.711930e+01	1.541850e-01	1.355965e-01	1.355965e-01	1
40	40	172	35	1.728807e+02	2.711930e+01	1.690821e-01	1.355965e-01	1.355965e-01	1
41	41	148	33	1.728807e+02	2.711930e+01	1.823204e-01	1.355965e-01	1.355965e-01	1
42	42	193	37	1.728807e+02	2.711930e+01	1.608696e-01	1.355965e-01	1.355965e-01	1
43	43	177	30	1.728807e+02	2.711930e+01	1.449275e-01	1.355965e-01	1.355965e-01	1
44	44	193	34	1.728807e+02	2.711930e+01	1.497797e-01	1.355965e-01	1.355965e-01	1
45	45	161	22	1.728807e+02	2.711930e+01	1.202186e-01	1.355965e-01	1.355965e-01	1
46	46	201	30	1.728807e+02	2.711930e+01	1.298701e-01	1.355965e-01	1.355965e-01	1
47	47	180	31	1.728807e+02	2.711930e+01	1.469194e-01	1.355965e-01	1.355965e-01	1
48	48	163	34	1.728807e+02	2.711930e+01	1.725888e-01	1.355965e-01	1.355965e-01	1
49	49	176	22	1.728807e+02	2.711930e+01	1.111111e-01	1.355965e-01	1.355965e-01	1
50	50	189	26	1.728807e+02	2.711930e+01	1.209302e-01	1.355965e-01	1.355965e-01	1
51	51	163	24	1.728807e+02	2.711930e+01	1.283422e-01	1.355965e-01	1.355965e-01	1
52	52	172	36	1.728807e+02	2.711930e+01	1.730769e-01	1.355965e-01	1.355965e-01	1
53	53	183	30	1.728807e+02	2.711930e+01	1.408451e-01	1.355965e-01	1.355965e-01	1
54	54	176	33	1.728807e+02	2.711930e+01	1.578947e-01	1.355965e-01	1.355965e-01	1
55	55	155	31	1.728807e+02	2.711930e+01	1.666667e-01	1.355965e-01	1.355965e-01	1
56	56	194	28	1.728807e+02	2.711930e+01	1.261261e-01	1.355965e-01	1.355965e-01	1
57	57	175	23	1.728807e+02	2.711930e+01	1.161616e-01	1.355965e-01	1.355965e-01	1
58	58	182	32	1.728807e+02	2.711930e+01	1.495327e-01	1.355965e-01	1.355965e-01	1
59	59	178	41	1.728807e+02	2.711930e+01	1.872146e-01	1.355965e-01	1.355965e-01	1
60	60	163	29	1.728807e+02	2.711930e+01	1.510417e-01	1.355965e-01	1.355965e-01	1
61	61	192	28	1.728807e+02	2.711930e+01	1.272727e-01	1.355965e-01	1.355965e-01	1
62	62	157	19	1.728807e+02	2.711930e+01	1.079545e-01	1.355965e-01	1.355965e-01	1
63	63	167	24	1.728807e+02	2.711930e+01	1.256545e-01	1.355965e-01	1.355965e-01	1
64	64	198	30	1.728807e+02	2.711930e+01	1.315789e-01	1.355965e-01	1.355965e-01	1
65	65	171	24	1.728807e+02	2.711930e+01	1.230769e-01	1.355965e-01	1.355965e-01	1
66	66	178	25	1.728807e+02	2.711930e+01	1.231527e-01	1.355965e-01	1.355965e-01	1
67	67	161	28	1.728807e+02	2.711930e+01	1.481481e-01	1.355965e-01	1.355965e-01	1
68	68	165	28	1.728807e+02	2.711930e+01	1.450777e-01	1.355965e-01	1.355965e-01	1
69	69	191	27	1.728807e+02	2.711930e+01	1.238532e-01	1.355965e-01	1.355965e-01	1
70	70	162	22	1.728807e+02	2.711930e+01	1.195652e-01	1.355965e-01	1.355965e-01	1
71	71	160	22	1.728807e+02	2.711930e+01	1.208791e-01	1.355965e-01	1.355965e-01	1
72	72	170	23	1.728807e+02	2.711930e+01	1.191710e-01	1.355965e-01	1.355965e-01	1
73	73	173	30	1.728807e+02	2.711930e+01	1.477833e-01	1.355965e-01	1.355965e-01	1
74	74	193	28	1.728807e+02	2.711930e+01	1.266968e-01	1.355965e-01	1.355965e-01	1
75	75	162	24	1.728807e+02	2.711930e+01	1.290323e-01	1.355965e-01	1.355965e-01	1
76	76	150	33	1.728807e+02	2.711930e+01	1.803279e-01	1.355965e-01	1.355965e-01	1
77	77	181	21	1.728807e+02	2.711930e+01	1.039604e-01	1.355965e-01	1.355965e-01	1
78	78	179	26	1.728807e+02	2.711930e+01	1.268293e-01	1.355965e-01	1.355965e-01	1
79	79	169	33	1.728807e+02	2.711930e+01	1.633663e-01	1.355965e-01	1.355965e-01	1
80	80	161	32	1.728807e+02	2.711930e+01	1.658031e-01	1.355965e-01	1.355965e-01	1
81	81	189	32	1.728807e+02	2.711930e+01	1.447964e-01	1.355965e-01	1.355965e-01	1
82	82	183	27	1.728807e+02	2.711930e+01	1.285714e-01	1.355965e-01	1.355965e-01	1
83	83	169	32	1.728807e+02	2.711930e+01	1.592040e-01	1.355965e-01	1.355965e-01	1
84	84	166	21	1.728807e+02	2.711930e+01	1.122995e-01	1.355965e-01	1.355965e-01	1
85	85	193	26	1.728807e+02	2.711930e+01	1.187215e-01	1.355965e-01	1.355965e-01	1
86	86	160	23	1.728807e+02	2.711930e+01	1.256831e-01	1.355965e-01	1.355965e-01	1
87	87	166	15	1.728807e+02	2.711930e+01	8.287293e-02	1.355965e-01	1.355965e-01	1
88	88	158	26	1.728807e+02	2.711930e+01	1.413043e-01	1.355965e-01	1.355965e-01	1
89	89	178	29	1.728807e+02	2.711930e+01	1.400966e-01	1.355965e-01	1.355965e-01	1
90	90	208	35	1.728807e+02	2.711930e+01	1.440329e-01	1.355965e-01	1.355965e-01	1
91	91	177	22	1.728807e+02	2.711930e+01	1.105528e-01	1.355965e-01	1.355965e-01	1
92	92	161	20	1.728807e+02	2.711930e+01	1.104972e-01	1.355965e-01	1.355965e-01	1
93	93	174	28	1.728807e+02	2.711930e+01	1.386139e-01	1.355965e-01	1.355965e-01	1
94	94	154	33	1.728807e+02	2.711930e+01	1.764706e-01	1.355965e-01	1.355965e-01	1
95	95	157	20	1.728807e+02	2.711930e+01	1.129944e-01	1.355965e-01	1.355965e-01	1
96	96	161	38	1.728807e+02	2.711930e+01	1.909548e-01	1.355965e-01	1.355965e-01	1
97	97	189	21	1.728807e+02	2.711930e+01	1.000000e-01	1.355965e-01	1.355965e-01	1
98	98	171	40	1.728807e+02	2.711930e+01	1.895735e-01	1.355965e-01	1.355965e-01	1
99	99	172	24	1.766593e+02	2.334074e+01	1.224490e-01	1.167037e-01	1.030802e-01	2
100	100	170	16	1.793840e+02	2.061604e+01	8.602151e-02	1.030802e-01	1.030802e-01	2
101	101	174	13	1.793840e+02	2.061604e+01	6.951872e-02	1.030802e-01	1.030802e-01	2
102	102	172	16	1.793840e+02	2.061604e+01	8.510638e-02	1.030802e-01	1.030802e-01	2
103	103	185	14	1.793840e+02	2.061604e+01	7.035176e-02	1.030802e-01	1.030802e-01	2
104	104	182	19	1.749697e+02	2.503030e+01	9.452736e-02	1.251515e-01	1.355965e-01	1
105	105	191	26	1.728807e+02	2.711930e+01	1.198157e-01	1.355965e-01	1.355965e-01	1
106	106	155	37	1.728807e+02	2.711930e+01	1.927083e-01	1.355965e-01	1.355965e-01	1
107	107	156	33	1.728807e+02	2.711930e+01	1.746032e-01	1.355965e-01	1.355965e-01	1
108	108	157	27	1.728807e+02	2.711930e+01	1.467391e-01	1.355965e-01	1.355965e-01	1
109	109	179	39	1.650144e+02	3.498560e+01	1.788991e-01	1.749280e-01	1.355965e-01	1
110	110	49	180	3.995553e+01	1.600445e+02	7.860262e-01	8.002223e-01	8.002223e-01	4
111	111	50	180	3.995553e+01	1.600445e+02	7.826087e-01	8.002223e-01	8.002223e-01	4
112	112	44	151	3.995553e+01	1.600445e+02	7.743590e-01	8.002223e-01	8.002223e-01	4
113	113	37	141	3.995553e+01	1.600445e+02	7.921348e-01	8.002223e-01	8.002223e-01	4
114	114	30	162	3.995553e+01	1.600445e+02	8.437500e-01	8.002223e-01	8.002223e-01	4
115	115	39	157	3.995553e+01	1.600445e+02	8.010204e-01	8.002223e-01	8.002223e-01	4
116	116	41	153	3.995553e+01	1.600445e+02	7.886598e-01	8.002223e-01	8.002223e-01	4
117	117	37	135	3.995553e+01	1.600445e+02	7.848837e-01	8.002223e-01	8.002223e-01	4
118	118	37	158	3.995553e+01	1.600445e+02	8.102564e-01	8.002223e-01	8.002223e-01	4
119	119	42	161	3.995553e+01	1.600445e+02	7.931034e-01	8.002223e-01	8.002223e-01	4
120	120	38	158	3.995553e+01	1.600445e+02	8.061224e-01	8.002223e-01	8.002223e-01	4
121	121	35	150	3.995553e+01	1.600445e+02	8.108108e-01	8.002223e-01	8.002223e-01	4
122	122	44	177	3.995553e+01	1.600445e+02	8.009050e-01	8.002223e-01	8.002223e-01	4
123	123	41	150	3.995553e+01	1.600445e+02	7.853403e-01	8.002223e-01	8.002223e-01	4
124	124	37	162	3.995553e+01	1.600445e+02	8.140704e-01	8.002223e-01	8.002223e-01	4
125	125	38	151	3.995553e+01	1.600445e+02	7.989418e-01	8.002223e-01	8.002223e-01	4
126	126	40	159	3.995553e+01	1.600445e+02	7.989950e-01	8.002223e-01	8.002223e-01	4
127	127	42	143	3.995553e+01	1.600445e+02	7.729730e-01	8.002223e-01	8.002223e-01	4
128	128	33	161	3.995553e+01	1.600445e+02	8.298969e-01	8.002223e-01	8.002223e-01	4
129	129	36	147	3.995553e+01	1.600445e+02	8.032787e-01	8.002223e-01	8.002223e-01	4
130	130	42	154	3.995553e+01	1.600445e+02	7.857143e-01	8.002223e-01	8.002223e-01	4
131	131	32	168	3.995553e+01	1.600445e+02	8.400000e-01	8.002223e-01	8.002223e-01	4
132	132	56	175	3.995553e+01	1.600445e+02	7.575758e-01	8.002223e-01	8.002223e-01	4
133	133	50	162	3.995553e+01	1.600445e+02	7.641509e-01	8.002223e-01	8.002223e-01	4
134	134	51	154	3.995553e+01	1.600445e+02	7.512195e-01	8.002223e-01	8.002223e-01	4
135	135	29	160	3.995553e+01	1.600445e+02	8.465608e-01	8.002223e-01	8.002223e-01	4
136	136	46	174	3.995553e+01	1.600445e+02	7.909091e-01	8.002223e-01	8.002223e-01	4
137	137	40	141	3.995553e+01	1.600445e+02	7.790055e-01	8.002223e-01	8.002223e-01	4
138	138	35	160	3.995553e+01	1.600445e+02	8.205128e-01	8.002223e-01	8.002223e-01	4
139	139	34	170	3.995553e+01	1.600445e+02	8.333333e-01	8.002223e-01	8.002223e-01	4
140	140	41	137	3.995553e+01	1.600445e+02	7.696629e-01	8.002223e-01	8.002223e-01	4
141	141	48	161	3.995553e+01	1.600445e+02	7.703349e-01	8.002223e-01	8.002223e-01	4
142	142	28	164	3.995553e+01	1.600445e+02	8.541667e-01	8.002223e-01	8.002223e-01	4
143	143	39	169	3.995553e+01	1.600445e+02	8.125000e-01	8.002223e-01	8.002223e-01	4
144	144	31	154	3.995553e+01	1.600445e+02	8.324324e-01	8.002223e-01	8.002223e-01	4
145	145	56	143	6.417989e+01	1.358201e+02	7.185930e-01	6.791006e-01	8.002223e-01	4
146	146	179	19	1.728807e+02	2.711930e+01	9.595960e-02	1.355965e-01	1.355965e-01	1
147	147	166	39	1.728807e+02	2.711930e+01	1.902439e-01	1.355965e-01	1.355965e-01	1
148	148	178	28	1.728807e+02	2.711930e+01	1.359223e-01	1.355965e-01	1.355965e-01	1
149	149	161	26	1.728807e+02	2.711930e+01	1.390374e-01	1.355965e-01	1.355965e-01	1
150	150	178	24	1.728807e+02	2.711930e+01	1.188119e-01	1.355965e-01	1.355965e-01	1
151	151	171	34	1.728807e+02	2.711930e+01	1.658537e-01	1.355965e-01	1.355965e-01	1
152	152	170	31	1.728807e+02	2.711930e+01	1.542289e-01	1.355965e-01	1.355965e-01	1
153	153	156	20	1.728807e+02	2.711930e+01	1.136364e-01	1.355965e-01	1.355965e-01	1
154	154	179	30	1.728807e+02	2.711930e+01	1.435407e-01	1.355965e-01	1.355965e-01	1
155	155	189	24	1.728807e+02	2.711930e+01	1.126761e-01	1.355965e-01	1.355965e-01	1
156	156	172	18	1.728807e+02	2.711930e+01	9.473684e-02	1.355965e-01	1.355965e-01	1
157	157	176	31	1.728807e+02	2.711930e+01	1.497585e-01	1.355965e-01	1.355965e-01	1
158	158	153	23	1.728807e+02	2.711930e+01	1.306818e-01	1.355965e-01	1.355965e-01	1
159	159	155	27	1.728807e+02	2.711930e+01	1.483516e-01	1.355965e-01	1.355965e-01	1
160	160	207	30	1.728807e+02	2.711930e+01	1.265823e-01	1.355965e-01	1.355965e-01	1
161	161	176	16	1.775327e+02	2.246729e+01	8.333333e-02	1.123364e-01	1.030802e-01	2
162	162	168	32	1.746987e+02	2.530130e+01	1.600000e-01	1.265065e-01	1.355965e-01	1
163	163	184	25	1.728807e+02	2.711930e+01	1.196172e-01	1.355965e-01	1.355965e-01	1
164	164	159	23	1.728807e+02	2.711930e+01	1.263736e-01	1.355965e-01	1.355965e-01	1
165	165	184	35	1.728807e+02	2.711930e+01	1.598174e-01	1.355965e-01	1.355965e-01	1
166	166	154	31	1.728807e+02	2.711930e+01	1.675676e-01	1.355965e-01	1.355965e-01	1
167	167	163	27	1.728807e+02	2.711930e+01	1.421053e-01	1.355965e-01	1.355965e-01	1
168	168	165	28	1.728807e+02	2.711930e+01	1.450777e-01	1.355965e-01	1.355965e-01	1
169	169	153	23	1.728807e+02	2.711930e+01	1.306818e-01	1.355965e-01	1.355965e-01	1
170	170	170	27	1.728807e+02	2.711930e+01	1.370558e-01	1.355965e-01	1.355965e-01	1
171	171	166	22	1.728807e+02	2.711930e+01	1.170213e-01	1.355965e-01	1.355965e-01	1
172	172	187	27	1.728807e+02	2.711930e+01	1.261682e-01	1.355965e-01	1.355965e-01	1
173	173	166	32	1.728807e+02	2.711930e+01	1.616162e-01	1.355965e-01	1.355965e-01	1
174	174	186	23	1.728807e+02	2.711930e+01	1.100478e-01	1.355965e-01	1.355965e-01	1
175	175	184	20	1.728807e+02	2.711930e+01	9.803922e-02	1.355965e-01	1.355965e-01	1
176	176	154	33	1.728807e+02	2.711930e+01	1.764706e-01	1.355965e-01	1.355965e-01	1
177	177	175	25	1.728807e+02	2.711930e+01	1.250000e-01	1.355965e-01	1.355965e-01	1
178	178	156	25	1.728807e+02	2.711930e+01	1.381215e-01	1.355965e-01	1.355965e-01	1
179	179	168	25	1.728807e+02	2.711930e+01	1.295337e-01	1.355965e-01	1.355965e-01	1
180	180	171	19	1.728807e+02	2.711930e+01	1.000000e-01	1.355965e-01	1.355965e-01	1
181	181	147	25	1.728807e+02	2.711930e+01	1.453488e-01	1.355965e-01	1.355965e-01	1
182	182	173	25	1.728807e+02	2.711930e+01	1.262626e-01	1.355965e-01	1.355965e-01	1
183	183	181	30	1.728807e+02	2.711930e+01	1.421801e-01	1.355965e-01	1.355965e-01	1
184	184	190	27	1.728807e+02	2.711930e+01	1.244240e-01	1.355965e-01	1.355965e-01	1
185	185	170	22	1.743958e+02	2.560422e+01	1.145833e-01	1.280211e-01	1.355965e-01	1
186	186	170	11	1.793840e+02	2.061604e+01	6.077348e-02	1.030802e-01	1.030802e-01	2
187	187	175	25	1.793840e+02	2.061604e+01	1.250000e-01	1.030802e-01	1.030802e-01	2
188	188	179	27	1.793840e+02	2.061604e+01	1.310680e-01	1.030802e-01	1.030802e-01	2
189	189	167	27	1.754079e+02	2.459212e+01	1.391753e-01	1.229606e-01	1.030802e-01	2
190	190	36	173	3.219480e+01	1.678052e+02	8.277512e-01	8.390260e-01	8.390260e-01	3
191	191	38	167	3.219480e+01	1.678052e+02	8.146341e-01	8.390260e-01	8.390260e-01	3
192	192	36	146	3.219480e+01	1.678052e+02	8.021978e-01	8.390260e-01	8.390260e-01	3
193	193	26	154	3.219480e+01	1.678052e+02	8.555556e-01	8.390260e-01	8.390260e-01	3
194	194	35	147	3.568629e+01	1.643137e+02	8.076923e-01	8.215685e-01	8.390260e-01	3
195	195	46	158	3.995553e+01	1.600445e+02	7.745098e-01	8.002223e-01	8.002223e-01	4
196	196	35	144	3.995553e+01	1.600445e+02	8.044693e-01	8.002223e-01	8.002223e-01	4
197	197	45	190	3.995553e+01	1.600445e+02	8.085106e-01	8.002223e-01	8.002223e-01	4
198	198	31	184	3.995553e+01	1.600445e+02	8.558140e-01	8.002223e-01	8.002223e-01	4
199	199	35	151	3.995553e+01	1.600445e+02	8.118280e-01	8.002223e-01	8.002223e-01	4
200	200	39	137	3.995553e+01	1.600445e+02	7.784091e-01	8.002223e-01	8.002223e-01	4
