# Supplementary material for: Cochaperones convey the energy of ATP hydrolysis for directional action of Hsp90
Source: Nat Commun. 2024 Jan 17;15:569. doi: 10.1038/s41467-024-44847-6 (PMC10794413; doi:10.1038/s41467-024-44847-6)
Supplement: Supplementary file 6 — Source Data [file 41467_2024_44847_MOESM6_ESM.zip › SourceData_Simulations/1_Simulations_0kT/sim_0kT_mol194of200.txt]

coordinates	45.56	101.34	173.56	101.34
time(s)	frame	Idon(a.u.)	Iacc(a.u.)	Idon ideal(a.u.)	Iacc ideal(a.u.)	FRET	FRET ideal (blurr)	FRET ideal	state sequence
1	1	169	18	1.767158e+02	2.328418e+01	9.625668e-02	1.164209e-01	1.164209e-01	1
2	2	170	29	1.767158e+02	2.328418e+01	1.457286e-01	1.164209e-01	1.164209e-01	1
3	3	174	19	1.767158e+02	2.328418e+01	9.844560e-02	1.164209e-01	1.164209e-01	1
4	4	162	27	1.767158e+02	2.328418e+01	1.428571e-01	1.164209e-01	1.164209e-01	1
5	5	187	19	1.767158e+02	2.328418e+01	9.223301e-02	1.164209e-01	1.164209e-01	1
6	6	156	29	1.767158e+02	2.328418e+01	1.567568e-01	1.164209e-01	1.164209e-01	1
7	7	163	24	1.767158e+02	2.328418e+01	1.283422e-01	1.164209e-01	1.164209e-01	1
8	8	177	23	1.767158e+02	2.328418e+01	1.150000e-01	1.164209e-01	1.164209e-01	1
9	9	205	18	1.767158e+02	2.328418e+01	8.071749e-02	1.164209e-01	1.164209e-01	1
10	10	77	135	8.200720e+01	1.179928e+02	6.367925e-01	5.899640e-01	7.825096e-01	3
11	11	217	7	1.907403e+02	9.259714e+00	3.125000e-02	4.629857e-02	4.629857e-02	2
12	12	184	10	1.907403e+02	9.259714e+00	5.154639e-02	4.629857e-02	4.629857e-02	2
13	13	148	15	1.851958e+02	1.480421e+01	9.202454e-02	7.402103e-02	4.629857e-02	2
14	14	160	25	1.767158e+02	2.328418e+01	1.351351e-01	1.164209e-01	1.164209e-01	1
15	15	185	25	1.767158e+02	2.328418e+01	1.190476e-01	1.164209e-01	1.164209e-01	1
16	16	174	24	1.767158e+02	2.328418e+01	1.212121e-01	1.164209e-01	1.164209e-01	1
17	17	185	27	1.767158e+02	2.328418e+01	1.273585e-01	1.164209e-01	1.164209e-01	1
18	18	175	20	1.767158e+02	2.328418e+01	1.025641e-01	1.164209e-01	1.164209e-01	1
19	19	188	24	1.767158e+02	2.328418e+01	1.132075e-01	1.164209e-01	1.164209e-01	1
20	20	153	26	1.767158e+02	2.328418e+01	1.452514e-01	1.164209e-01	1.164209e-01	1
21	21	158	19	1.767158e+02	2.328418e+01	1.073446e-01	1.164209e-01	1.164209e-01	1
22	22	159	24	1.767158e+02	2.328418e+01	1.311475e-01	1.164209e-01	1.164209e-01	1
23	23	186	15	1.767158e+02	2.328418e+01	7.462687e-02	1.164209e-01	1.164209e-01	1
24	24	183	16	1.767158e+02	2.328418e+01	8.040201e-02	1.164209e-01	1.164209e-01	1
25	25	78	113	9.165804e+01	1.083420e+02	5.916230e-01	5.417098e-01	7.825096e-01	3
26	26	50	151	4.648739e+01	1.535126e+02	7.512438e-01	7.675631e-01	7.675631e-01	4
27	27	64	147	4.648739e+01	1.535126e+02	6.966825e-01	7.675631e-01	7.675631e-01	4
28	28	47	149	4.648739e+01	1.535126e+02	7.602041e-01	7.675631e-01	7.675631e-01	4
29	29	61	160	4.648739e+01	1.535126e+02	7.239819e-01	7.675631e-01	7.675631e-01	4
30	30	50	154	4.648739e+01	1.535126e+02	7.549020e-01	7.675631e-01	7.675631e-01	4
31	31	43	167	4.648739e+01	1.535126e+02	7.952381e-01	7.675631e-01	7.675631e-01	4
32	32	144	52	1.372887e+02	6.271130e+01	2.653061e-01	3.135565e-01	1.164209e-01	1
33	33	158	21	1.767158e+02	2.328418e+01	1.173184e-01	1.164209e-01	1.164209e-01	1
34	34	185	24	1.767158e+02	2.328418e+01	1.148325e-01	1.164209e-01	1.164209e-01	1
35	35	168	22	1.767158e+02	2.328418e+01	1.157895e-01	1.164209e-01	1.164209e-01	1
36	36	172	20	1.767158e+02	2.328418e+01	1.041667e-01	1.164209e-01	1.164209e-01	1
37	37	178	25	1.767158e+02	2.328418e+01	1.231527e-01	1.164209e-01	1.164209e-01	1
38	38	177	24	1.767158e+02	2.328418e+01	1.194030e-01	1.164209e-01	1.164209e-01	1
39	39	159	25	1.767158e+02	2.328418e+01	1.358696e-01	1.164209e-01	1.164209e-01	1
40	40	180	25	1.767158e+02	2.328418e+01	1.219512e-01	1.164209e-01	1.164209e-01	1
41	41	164	22	1.767158e+02	2.328418e+01	1.182796e-01	1.164209e-01	1.164209e-01	1
42	42	184	29	1.767158e+02	2.328418e+01	1.361502e-01	1.164209e-01	1.164209e-01	1
43	43	147	28	1.767158e+02	2.328418e+01	1.600000e-01	1.164209e-01	1.164209e-01	1
44	44	172	25	1.767158e+02	2.328418e+01	1.269036e-01	1.164209e-01	1.164209e-01	1
45	45	171	20	1.767158e+02	2.328418e+01	1.047120e-01	1.164209e-01	1.164209e-01	1
46	46	181	19	1.767158e+02	2.328418e+01	9.500000e-02	1.164209e-01	1.164209e-01	1
47	47	199	18	1.767158e+02	2.328418e+01	8.294931e-02	1.164209e-01	1.164209e-01	1
48	48	147	21	1.767158e+02	2.328418e+01	1.250000e-01	1.164209e-01	1.164209e-01	1
49	49	182	26	1.767158e+02	2.328418e+01	1.250000e-01	1.164209e-01	1.164209e-01	1
50	50	157	23	1.767158e+02	2.328418e+01	1.277778e-01	1.164209e-01	1.164209e-01	1
51	51	158	20	1.767158e+02	2.328418e+01	1.123596e-01	1.164209e-01	1.164209e-01	1
52	52	206	18	1.767158e+02	2.328418e+01	8.035714e-02	1.164209e-01	1.164209e-01	1
53	53	191	28	1.767158e+02	2.328418e+01	1.278539e-01	1.164209e-01	1.164209e-01	1
54	54	190	17	1.767158e+02	2.328418e+01	8.212560e-02	1.164209e-01	1.164209e-01	1
55	55	190	17	1.767158e+02	2.328418e+01	8.212560e-02	1.164209e-01	1.164209e-01	1
56	56	163	22	1.767158e+02	2.328418e+01	1.189189e-01	1.164209e-01	1.164209e-01	1
57	57	185	30	1.767158e+02	2.328418e+01	1.395349e-01	1.164209e-01	1.164209e-01	1
58	58	177	20	1.767158e+02	2.328418e+01	1.015228e-01	1.164209e-01	1.164209e-01	1
59	59	159	25	1.767158e+02	2.328418e+01	1.358696e-01	1.164209e-01	1.164209e-01	1
60	60	184	26	1.767158e+02	2.328418e+01	1.238095e-01	1.164209e-01	1.164209e-01	1
61	61	173	18	1.767158e+02	2.328418e+01	9.424084e-02	1.164209e-01	1.164209e-01	1
62	62	170	26	1.767158e+02	2.328418e+01	1.326531e-01	1.164209e-01	1.164209e-01	1
63	63	190	31	1.767158e+02	2.328418e+01	1.402715e-01	1.164209e-01	1.164209e-01	1
64	64	171	29	1.767158e+02	2.328418e+01	1.450000e-01	1.164209e-01	1.164209e-01	1
65	65	177	18	1.767158e+02	2.328418e+01	9.230769e-02	1.164209e-01	1.164209e-01	1
66	66	161	21	1.767158e+02	2.328418e+01	1.153846e-01	1.164209e-01	1.164209e-01	1
67	67	149	33	1.767158e+02	2.328418e+01	1.813187e-01	1.164209e-01	1.164209e-01	1
68	68	184	18	1.767158e+02	2.328418e+01	8.910891e-02	1.164209e-01	1.164209e-01	1
69	69	182	27	1.767158e+02	2.328418e+01	1.291866e-01	1.164209e-01	1.164209e-01	1
70	70	190	20	1.767158e+02	2.328418e+01	9.523810e-02	1.164209e-01	1.164209e-01	1
71	71	169	22	1.767158e+02	2.328418e+01	1.151832e-01	1.164209e-01	1.164209e-01	1
72	72	202	30	1.767158e+02	2.328418e+01	1.293103e-01	1.164209e-01	1.164209e-01	1
73	73	179	21	1.767158e+02	2.328418e+01	1.050000e-01	1.164209e-01	1.164209e-01	1
74	74	176	25	1.767158e+02	2.328418e+01	1.243781e-01	1.164209e-01	1.164209e-01	1
75	75	209	24	1.767158e+02	2.328418e+01	1.030043e-01	1.164209e-01	1.164209e-01	1
76	76	162	25	1.767158e+02	2.328418e+01	1.336898e-01	1.164209e-01	1.164209e-01	1
77	77	182	20	1.802386e+02	1.976145e+01	9.900990e-02	9.880723e-02	1.164209e-01	1
78	78	171	18	1.786470e+02	2.135298e+01	9.523810e-02	1.067649e-01	1.164209e-01	1
79	79	173	16	1.767158e+02	2.328418e+01	8.465608e-02	1.164209e-01	1.164209e-01	1
80	80	179	25	1.767158e+02	2.328418e+01	1.225490e-01	1.164209e-01	1.164209e-01	1
81	81	195	22	1.767158e+02	2.328418e+01	1.013825e-01	1.164209e-01	1.164209e-01	1
82	82	182	29	1.767158e+02	2.328418e+01	1.374408e-01	1.164209e-01	1.164209e-01	1
83	83	166	17	1.767158e+02	2.328418e+01	9.289617e-02	1.164209e-01	1.164209e-01	1
84	84	171	24	1.767158e+02	2.328418e+01	1.230769e-01	1.164209e-01	1.164209e-01	1
85	85	163	26	1.767158e+02	2.328418e+01	1.375661e-01	1.164209e-01	1.164209e-01	1
86	86	194	22	1.767158e+02	2.328418e+01	1.018519e-01	1.164209e-01	1.164209e-01	1
87	87	182	17	1.767158e+02	2.328418e+01	8.542714e-02	1.164209e-01	1.164209e-01	1
88	88	164	22	1.767158e+02	2.328418e+01	1.182796e-01	1.164209e-01	1.164209e-01	1
89	89	177	26	1.767158e+02	2.328418e+01	1.280788e-01	1.164209e-01	1.164209e-01	1
90	90	202	33	1.767158e+02	2.328418e+01	1.404255e-01	1.164209e-01	1.164209e-01	1
91	91	184	25	1.767158e+02	2.328418e+01	1.196172e-01	1.164209e-01	1.164209e-01	1
92	92	174	20	1.767158e+02	2.328418e+01	1.030928e-01	1.164209e-01	1.164209e-01	1
93	93	200	27	1.767158e+02	2.328418e+01	1.189427e-01	1.164209e-01	1.164209e-01	1
94	94	157	19	1.767158e+02	2.328418e+01	1.079545e-01	1.164209e-01	1.164209e-01	1
95	95	199	16	1.767158e+02	2.328418e+01	7.441860e-02	1.164209e-01	1.164209e-01	1
96	96	201	21	1.767158e+02	2.328418e+01	9.459459e-02	1.164209e-01	1.164209e-01	1
97	97	188	24	1.767158e+02	2.328418e+01	1.132075e-01	1.164209e-01	1.164209e-01	1
98	98	194	23	1.767158e+02	2.328418e+01	1.059908e-01	1.164209e-01	1.164209e-01	1
99	99	168	22	1.767158e+02	2.328418e+01	1.157895e-01	1.164209e-01	1.164209e-01	1
100	100	185	27	1.767158e+02	2.328418e+01	1.273585e-01	1.164209e-01	1.164209e-01	1
101	101	171	26	1.767158e+02	2.328418e+01	1.319797e-01	1.164209e-01	1.164209e-01	1
102	102	184	28	1.767158e+02	2.328418e+01	1.320755e-01	1.164209e-01	1.164209e-01	1
103	103	167	25	1.767158e+02	2.328418e+01	1.302083e-01	1.164209e-01	1.164209e-01	1
104	104	154	25	1.767158e+02	2.328418e+01	1.396648e-01	1.164209e-01	1.164209e-01	1
105	105	186	25	1.767158e+02	2.328418e+01	1.184834e-01	1.164209e-01	1.164209e-01	1
106	106	163	19	1.767158e+02	2.328418e+01	1.043956e-01	1.164209e-01	1.164209e-01	1
107	107	168	33	1.767158e+02	2.328418e+01	1.641791e-01	1.164209e-01	1.164209e-01	1
108	108	167	23	1.767158e+02	2.328418e+01	1.210526e-01	1.164209e-01	1.164209e-01	1
109	109	150	18	1.767158e+02	2.328418e+01	1.071429e-01	1.164209e-01	1.164209e-01	1
110	110	193	25	1.767158e+02	2.328418e+01	1.146789e-01	1.164209e-01	1.164209e-01	1
111	111	185	25	1.767158e+02	2.328418e+01	1.190476e-01	1.164209e-01	1.164209e-01	1
112	112	154	24	1.767158e+02	2.328418e+01	1.348315e-01	1.164209e-01	1.164209e-01	1
113	113	171	17	1.767158e+02	2.328418e+01	9.042553e-02	1.164209e-01	1.164209e-01	1
114	114	168	18	1.767158e+02	2.328418e+01	9.677419e-02	1.164209e-01	1.164209e-01	1
115	115	177	25	1.767158e+02	2.328418e+01	1.237624e-01	1.164209e-01	1.164209e-01	1
116	116	180	22	1.767158e+02	2.328418e+01	1.089109e-01	1.164209e-01	1.164209e-01	1
117	117	171	19	1.767158e+02	2.328418e+01	1.000000e-01	1.164209e-01	1.164209e-01	1
118	118	163	24	1.767158e+02	2.328418e+01	1.283422e-01	1.164209e-01	1.164209e-01	1
119	119	182	19	1.767158e+02	2.328418e+01	9.452736e-02	1.164209e-01	1.164209e-01	1
120	120	176	17	1.767158e+02	2.328418e+01	8.808290e-02	1.164209e-01	1.164209e-01	1
121	121	177	14	1.767158e+02	2.328418e+01	7.329843e-02	1.164209e-01	1.164209e-01	1
122	122	172	29	1.767158e+02	2.328418e+01	1.442786e-01	1.164209e-01	1.164209e-01	1
123	123	206	25	1.767158e+02	2.328418e+01	1.082251e-01	1.164209e-01	1.164209e-01	1
124	124	181	25	1.767158e+02	2.328418e+01	1.213592e-01	1.164209e-01	1.164209e-01	1
125	125	177	21	1.767158e+02	2.328418e+01	1.060606e-01	1.164209e-01	1.164209e-01	1
126	126	177	27	1.767158e+02	2.328418e+01	1.323529e-01	1.164209e-01	1.164209e-01	1
127	127	171	22	1.767158e+02	2.328418e+01	1.139896e-01	1.164209e-01	1.164209e-01	1
128	128	176	29	1.767158e+02	2.328418e+01	1.414634e-01	1.164209e-01	1.164209e-01	1
129	129	157	27	1.767158e+02	2.328418e+01	1.467391e-01	1.164209e-01	1.164209e-01	1
130	130	183	21	1.767158e+02	2.328418e+01	1.029412e-01	1.164209e-01	1.164209e-01	1
131	131	171	29	1.767158e+02	2.328418e+01	1.450000e-01	1.164209e-01	1.164209e-01	1
132	132	155	19	1.767158e+02	2.328418e+01	1.091954e-01	1.164209e-01	1.164209e-01	1
133	133	183	18	1.767158e+02	2.328418e+01	8.955224e-02	1.164209e-01	1.164209e-01	1
134	134	192	20	1.767158e+02	2.328418e+01	9.433962e-02	1.164209e-01	1.164209e-01	1
135	135	155	15	1.767158e+02	2.328418e+01	8.823529e-02	1.164209e-01	1.164209e-01	1
136	136	182	29	1.767158e+02	2.328418e+01	1.374408e-01	1.164209e-01	1.164209e-01	1
137	137	180	27	1.767158e+02	2.328418e+01	1.304348e-01	1.164209e-01	1.164209e-01	1
138	138	177	21	1.767158e+02	2.328418e+01	1.060606e-01	1.164209e-01	1.164209e-01	1
139	139	166	36	1.767158e+02	2.328418e+01	1.782178e-01	1.164209e-01	1.164209e-01	1
140	140	181	20	1.767158e+02	2.328418e+01	9.950249e-02	1.164209e-01	1.164209e-01	1
141	141	200	26	1.767158e+02	2.328418e+01	1.150442e-01	1.164209e-01	1.164209e-01	1
142	142	159	27	1.767158e+02	2.328418e+01	1.451613e-01	1.164209e-01	1.164209e-01	1
143	143	185	29	1.767158e+02	2.328418e+01	1.355140e-01	1.164209e-01	1.164209e-01	1
144	144	191	16	1.767158e+02	2.328418e+01	7.729469e-02	1.164209e-01	1.164209e-01	1
145	145	159	18	1.767158e+02	2.328418e+01	1.016949e-01	1.164209e-01	1.164209e-01	1
146	146	175	17	1.767158e+02	2.328418e+01	8.854167e-02	1.164209e-01	1.164209e-01	1
147	147	172	27	1.767158e+02	2.328418e+01	1.356784e-01	1.164209e-01	1.164209e-01	1
148	148	163	23	1.767158e+02	2.328418e+01	1.236559e-01	1.164209e-01	1.164209e-01	1
149	149	206	16	1.767158e+02	2.328418e+01	7.207207e-02	1.164209e-01	1.164209e-01	1
150	150	185	23	1.767158e+02	2.328418e+01	1.105769e-01	1.164209e-01	1.164209e-01	1
151	151	168	23	1.767158e+02	2.328418e+01	1.204188e-01	1.164209e-01	1.164209e-01	1
152	152	163	26	1.767158e+02	2.328418e+01	1.375661e-01	1.164209e-01	1.164209e-01	1
153	153	172	21	1.767158e+02	2.328418e+01	1.088083e-01	1.164209e-01	1.164209e-01	1
154	154	172	27	1.767158e+02	2.328418e+01	1.356784e-01	1.164209e-01	1.164209e-01	1
155	155	174	18	1.767158e+02	2.328418e+01	9.375000e-02	1.164209e-01	1.164209e-01	1
156	156	174	19	1.767158e+02	2.328418e+01	9.844560e-02	1.164209e-01	1.164209e-01	1
157	157	168	31	1.767158e+02	2.328418e+01	1.557789e-01	1.164209e-01	1.164209e-01	1
158	158	171	27	1.767158e+02	2.328418e+01	1.363636e-01	1.164209e-01	1.164209e-01	1
159	159	177	26	1.767158e+02	2.328418e+01	1.280788e-01	1.164209e-01	1.164209e-01	1
160	160	158	28	1.767158e+02	2.328418e+01	1.505376e-01	1.164209e-01	1.164209e-01	1
161	161	173	21	1.767158e+02	2.328418e+01	1.082474e-01	1.164209e-01	1.164209e-01	1
162	162	195	20	1.767158e+02	2.328418e+01	9.302326e-02	1.164209e-01	1.164209e-01	1
163	163	200	7	1.873546e+02	1.264536e+01	3.381643e-02	6.322682e-02	4.629857e-02	2
164	164	199	16	1.818316e+02	1.816841e+01	7.441860e-02	9.084206e-02	1.164209e-01	1
165	165	178	26	1.767158e+02	2.328418e+01	1.274510e-01	1.164209e-01	1.164209e-01	1
166	166	187	23	1.767158e+02	2.328418e+01	1.095238e-01	1.164209e-01	1.164209e-01	1
167	167	157	16	1.767158e+02	2.328418e+01	9.248555e-02	1.164209e-01	1.164209e-01	1
168	168	171	25	1.767158e+02	2.328418e+01	1.275510e-01	1.164209e-01	1.164209e-01	1
169	169	184	21	1.767158e+02	2.328418e+01	1.024390e-01	1.164209e-01	1.164209e-01	1
170	170	180	17	1.843075e+02	1.569247e+01	8.629442e-02	7.846234e-02	4.629857e-02	2
171	171	195	11	1.907403e+02	9.259714e+00	5.339806e-02	4.629857e-02	4.629857e-02	2
172	172	189	5	1.907403e+02	9.259714e+00	2.577320e-02	4.629857e-02	4.629857e-02	2
173	173	154	25	1.787555e+02	2.124451e+01	1.396648e-01	1.062226e-01	4.629857e-02	2
174	174	55	135	6.052277e+01	1.394772e+02	7.105263e-01	6.973862e-01	7.825096e-01	3
175	175	204	7	1.907403e+02	9.259714e+00	3.317536e-02	4.629857e-02	4.629857e-02	2
176	176	190	8	1.907403e+02	9.259714e+00	4.040404e-02	4.629857e-02	4.629857e-02	2
177	177	183	13	1.907403e+02	9.259714e+00	6.632653e-02	4.629857e-02	4.629857e-02	2
178	178	111	87	1.143481e+02	8.565193e+01	4.393939e-01	4.282596e-01	7.825096e-01	3
179	179	31	157	4.438348e+01	1.556165e+02	8.351064e-01	7.780826e-01	7.825096e-01	3
180	180	53	149	4.349808e+01	1.565019e+02	7.376238e-01	7.825096e-01	7.825096e-01	3
181	181	50	161	4.349808e+01	1.565019e+02	7.630332e-01	7.825096e-01	7.825096e-01	3
182	182	45	153	4.392188e+01	1.560781e+02	7.727273e-01	7.803906e-01	7.825096e-01	3
183	183	50	158	4.648739e+01	1.535126e+02	7.596154e-01	7.675631e-01	7.675631e-01	4
184	184	42	148	4.648739e+01	1.535126e+02	7.789474e-01	7.675631e-01	7.675631e-01	4
185	185	38	143	4.648739e+01	1.535126e+02	7.900552e-01	7.675631e-01	7.675631e-01	4
186	186	42	156	4.648739e+01	1.535126e+02	7.878788e-01	7.675631e-01	7.675631e-01	4
187	187	39	143	4.648739e+01	1.535126e+02	7.857143e-01	7.675631e-01	7.675631e-01	4
188	188	48	150	4.648739e+01	1.535126e+02	7.575758e-01	7.675631e-01	7.675631e-01	4
189	189	47	143	4.648739e+01	1.535126e+02	7.526316e-01	7.675631e-01	7.675631e-01	4
190	190	39	134	4.648739e+01	1.535126e+02	7.745665e-01	7.675631e-01	7.675631e-01	4
191	191	38	151	4.648739e+01	1.535126e+02	7.989418e-01	7.675631e-01	7.675631e-01	4
192	192	52	138	4.648739e+01	1.535126e+02	7.263158e-01	7.675631e-01	7.675631e-01	4
193	193	57	159	4.648739e+01	1.535126e+02	7.361111e-01	7.675631e-01	7.675631e-01	4
194	194	39	177	4.648739e+01	1.535126e+02	8.194444e-01	7.675631e-01	7.675631e-01	4
195	195	41	141	4.648739e+01	1.535126e+02	7.747253e-01	7.675631e-01	7.675631e-01	4
196	196	50	129	4.648739e+01	1.535126e+02	7.206704e-01	7.675631e-01	7.675631e-01	4
197	197	35	146	4.648739e+01	1.535126e+02	8.066298e-01	7.675631e-01	7.675631e-01	4
198	198	44	153	4.648739e+01	1.535126e+02	7.766497e-01	7.675631e-01	7.675631e-01	4
199	199	47	137	4.648739e+01	1.535126e+02	7.445652e-01	7.675631e-01	7.675631e-01	4
200	200	42	132	4.648739e+01	1.535126e+02	7.586207e-01	7.675631e-01	7.675631e-01	4
