# Supplementary material for: Cochaperones convey the energy of ATP hydrolysis for directional action of Hsp90
Source: Nat Commun. 2024 Jan 17;15:569. doi: 10.1038/s41467-024-44847-6 (PMC10794413; doi:10.1038/s41467-024-44847-6)
Supplement: Supplementary file 6 — Source Data [file 41467_2024_44847_MOESM6_ESM.zip › SourceData_Simulations/1_Simulations_0kT/sim_0kT_mol195of200.txt]

coordinates	93.32	51.87	221.32	51.87
time(s)	frame	Idon(a.u.)	Iacc(a.u.)	Idon ideal(a.u.)	Iacc ideal(a.u.)	FRET	FRET ideal (blurr)	FRET ideal	state sequence
1	1	27	176	3.275945e+01	1.672406e+02	8.669951e-01	8.362028e-01	8.362028e-01	4
2	2	31	149	3.275945e+01	1.672406e+02	8.277778e-01	8.362028e-01	8.362028e-01	4
3	3	40	168	3.275945e+01	1.672406e+02	8.076923e-01	8.362028e-01	8.362028e-01	4
4	4	25	180	3.275945e+01	1.672406e+02	8.780488e-01	8.362028e-01	8.362028e-01	4
5	5	37	162	3.275945e+01	1.672406e+02	8.140704e-01	8.362028e-01	8.362028e-01	4
6	6	33	162	3.275945e+01	1.672406e+02	8.307692e-01	8.362028e-01	8.362028e-01	4
7	7	38	181	3.275945e+01	1.672406e+02	8.264840e-01	8.362028e-01	8.362028e-01	4
8	8	33	178	3.275945e+01	1.672406e+02	8.436019e-01	8.362028e-01	8.362028e-01	4
9	9	133	59	1.302332e+02	6.976681e+01	3.072917e-01	3.488341e-01	7.740442e-02	1
10	10	196	11	1.845191e+02	1.548088e+01	5.314010e-02	7.740442e-02	7.740442e-02	1
11	11	194	18	1.845191e+02	1.548088e+01	8.490566e-02	7.740442e-02	7.740442e-02	1
12	12	182	18	1.845191e+02	1.548088e+01	9.000000e-02	7.740442e-02	7.740442e-02	1
13	13	162	49	1.544755e+02	4.552453e+01	2.322275e-01	2.276227e-01	7.740442e-02	1
14	14	30	177	3.275945e+01	1.672406e+02	8.550725e-01	8.362028e-01	8.362028e-01	4
15	15	23	161	3.275945e+01	1.672406e+02	8.750000e-01	8.362028e-01	8.362028e-01	4
16	16	34	181	3.275945e+01	1.672406e+02	8.418605e-01	8.362028e-01	8.362028e-01	4
17	17	37	162	3.275945e+01	1.672406e+02	8.140704e-01	8.362028e-01	8.362028e-01	4
18	18	38	168	3.275945e+01	1.672406e+02	8.155340e-01	8.362028e-01	8.362028e-01	4
19	19	38	163	3.275945e+01	1.672406e+02	8.109453e-01	8.362028e-01	8.362028e-01	4
20	20	33	169	3.275945e+01	1.672406e+02	8.366337e-01	8.362028e-01	8.362028e-01	4
21	21	37	165	3.275945e+01	1.672406e+02	8.168317e-01	8.362028e-01	8.362028e-01	4
22	22	29	163	3.275945e+01	1.672406e+02	8.489583e-01	8.362028e-01	8.362028e-01	4
23	23	28	170	3.275945e+01	1.672406e+02	8.585859e-01	8.362028e-01	8.362028e-01	4
24	24	38	174	3.275945e+01	1.672406e+02	8.207547e-01	8.362028e-01	8.362028e-01	4
25	25	26	177	3.275945e+01	1.672406e+02	8.719212e-01	8.362028e-01	8.362028e-01	4
26	26	29	175	3.275945e+01	1.672406e+02	8.578431e-01	8.362028e-01	8.362028e-01	4
27	27	35	169	3.275945e+01	1.672406e+02	8.284314e-01	8.362028e-01	8.362028e-01	4
28	28	35	166	3.275945e+01	1.672406e+02	8.258706e-01	8.362028e-01	8.362028e-01	4
29	29	36	161	3.275945e+01	1.672406e+02	8.172589e-01	8.362028e-01	8.362028e-01	4
30	30	26	160	3.275945e+01	1.672406e+02	8.602151e-01	8.362028e-01	8.362028e-01	4
31	31	34	155	3.275945e+01	1.672406e+02	8.201058e-01	8.362028e-01	8.362028e-01	4
32	32	27	184	3.275945e+01	1.672406e+02	8.720379e-01	8.362028e-01	8.362028e-01	4
33	33	31	182	3.275945e+01	1.672406e+02	8.544601e-01	8.362028e-01	8.362028e-01	4
34	34	31	154	3.275945e+01	1.672406e+02	8.324324e-01	8.362028e-01	8.362028e-01	4
35	35	40	176	3.275945e+01	1.672406e+02	8.148148e-01	8.362028e-01	8.362028e-01	4
36	36	40	151	3.275945e+01	1.672406e+02	7.905759e-01	8.362028e-01	8.362028e-01	4
37	37	28	162	3.275945e+01	1.672406e+02	8.526316e-01	8.362028e-01	8.362028e-01	4
38	38	27	169	3.275945e+01	1.672406e+02	8.622449e-01	8.362028e-01	8.362028e-01	4
39	39	29	181	3.275945e+01	1.672406e+02	8.619048e-01	8.362028e-01	8.362028e-01	4
40	40	31	171	3.275945e+01	1.672406e+02	8.465347e-01	8.362028e-01	8.362028e-01	4
41	41	33	173	3.275945e+01	1.672406e+02	8.398058e-01	8.362028e-01	8.362028e-01	4
42	42	33	164	3.275945e+01	1.672406e+02	8.324873e-01	8.362028e-01	8.362028e-01	4
43	43	43	160	3.275945e+01	1.672406e+02	7.881773e-01	8.362028e-01	8.362028e-01	4
44	44	33	175	3.275945e+01	1.672406e+02	8.413462e-01	8.362028e-01	8.362028e-01	4
45	45	31	165	3.275945e+01	1.672406e+02	8.418367e-01	8.362028e-01	8.362028e-01	4
46	46	38	165	3.275945e+01	1.672406e+02	8.128079e-01	8.362028e-01	8.362028e-01	4
47	47	45	156	3.275945e+01	1.672406e+02	7.761194e-01	8.362028e-01	8.362028e-01	4
48	48	25	185	3.275945e+01	1.672406e+02	8.809524e-01	8.362028e-01	8.362028e-01	4
49	49	39	165	3.275945e+01	1.672406e+02	8.088235e-01	8.362028e-01	8.362028e-01	4
50	50	34	151	3.275945e+01	1.672406e+02	8.162162e-01	8.362028e-01	8.362028e-01	4
51	51	37	150	3.275945e+01	1.672406e+02	8.021390e-01	8.362028e-01	8.362028e-01	4
52	52	28	149	3.275945e+01	1.672406e+02	8.418079e-01	8.362028e-01	8.362028e-01	4
53	53	20	183	3.275945e+01	1.672406e+02	9.014778e-01	8.362028e-01	8.362028e-01	4
54	54	33	146	3.275945e+01	1.672406e+02	8.156425e-01	8.362028e-01	8.362028e-01	4
55	55	34	157	3.275945e+01	1.672406e+02	8.219895e-01	8.362028e-01	8.362028e-01	4
56	56	32	169	3.275945e+01	1.672406e+02	8.407960e-01	8.362028e-01	8.362028e-01	4
57	57	23	164	3.275945e+01	1.672406e+02	8.770053e-01	8.362028e-01	8.362028e-01	4
58	58	33	147	3.275945e+01	1.672406e+02	8.166667e-01	8.362028e-01	8.362028e-01	4
59	59	28	163	3.275945e+01	1.672406e+02	8.534031e-01	8.362028e-01	8.362028e-01	4
60	60	26	166	3.275945e+01	1.672406e+02	8.645833e-01	8.362028e-01	8.362028e-01	4
61	61	31	165	3.275945e+01	1.672406e+02	8.418367e-01	8.362028e-01	8.362028e-01	4
62	62	34	164	3.275945e+01	1.672406e+02	8.282828e-01	8.362028e-01	8.362028e-01	4
63	63	36	149	3.275945e+01	1.672406e+02	8.054054e-01	8.362028e-01	8.362028e-01	4
64	64	30	149	3.275945e+01	1.672406e+02	8.324022e-01	8.362028e-01	8.362028e-01	4
65	65	31	178	3.275945e+01	1.672406e+02	8.516746e-01	8.362028e-01	8.362028e-01	4
66	66	25	168	3.275945e+01	1.672406e+02	8.704663e-01	8.362028e-01	8.362028e-01	4
67	67	30	142	3.275945e+01	1.672406e+02	8.255814e-01	8.362028e-01	8.362028e-01	4
68	68	37	158	3.275945e+01	1.672406e+02	8.102564e-01	8.362028e-01	8.362028e-01	4
69	69	30	180	3.275945e+01	1.672406e+02	8.571429e-01	8.362028e-01	8.362028e-01	4
70	70	28	175	3.275945e+01	1.672406e+02	8.620690e-01	8.362028e-01	8.362028e-01	4
71	71	31	170	3.275945e+01	1.672406e+02	8.457711e-01	8.362028e-01	8.362028e-01	4
72	72	36	165	3.275945e+01	1.672406e+02	8.208955e-01	8.362028e-01	8.362028e-01	4
73	73	32	167	3.275945e+01	1.672406e+02	8.391960e-01	8.362028e-01	8.362028e-01	4
74	74	30	170	3.275945e+01	1.672406e+02	8.500000e-01	8.362028e-01	8.362028e-01	4
75	75	33	201	3.275945e+01	1.672406e+02	8.589744e-01	8.362028e-01	8.362028e-01	4
76	76	28	151	3.275945e+01	1.672406e+02	8.435754e-01	8.362028e-01	8.362028e-01	4
77	77	43	174	3.275945e+01	1.672406e+02	8.018433e-01	8.362028e-01	8.362028e-01	4
78	78	32	187	3.275945e+01	1.672406e+02	8.538813e-01	8.362028e-01	8.362028e-01	4
79	79	25	193	3.275945e+01	1.672406e+02	8.853211e-01	8.362028e-01	8.362028e-01	4
80	80	31	184	3.275945e+01	1.672406e+02	8.558140e-01	8.362028e-01	8.362028e-01	4
81	81	22	157	3.275945e+01	1.672406e+02	8.770950e-01	8.362028e-01	8.362028e-01	4
82	82	33	170	3.275945e+01	1.672406e+02	8.374384e-01	8.362028e-01	8.362028e-01	4
83	83	33	166	3.275945e+01	1.672406e+02	8.341709e-01	8.362028e-01	8.362028e-01	4
84	84	31	149	3.275945e+01	1.672406e+02	8.277778e-01	8.362028e-01	8.362028e-01	4
85	85	34	180	3.275945e+01	1.672406e+02	8.411215e-01	8.362028e-01	8.362028e-01	4
86	86	35	191	3.275945e+01	1.672406e+02	8.451327e-01	8.362028e-01	8.362028e-01	4
87	87	32	157	3.275945e+01	1.672406e+02	8.306878e-01	8.362028e-01	8.362028e-01	4
88	88	23	142	3.275945e+01	1.672406e+02	8.606061e-01	8.362028e-01	8.362028e-01	4
89	89	34	161	3.275945e+01	1.672406e+02	8.256410e-01	8.362028e-01	8.362028e-01	4
90	90	31	154	3.275945e+01	1.672406e+02	8.324324e-01	8.362028e-01	8.362028e-01	4
91	91	32	165	3.275945e+01	1.672406e+02	8.375635e-01	8.362028e-01	8.362028e-01	4
92	92	28	165	3.275945e+01	1.672406e+02	8.549223e-01	8.362028e-01	8.362028e-01	4
93	93	36	170	3.275945e+01	1.672406e+02	8.252427e-01	8.362028e-01	8.362028e-01	4
94	94	35	172	3.275945e+01	1.672406e+02	8.309179e-01	8.362028e-01	8.362028e-01	4
95	95	27	188	3.275945e+01	1.672406e+02	8.744186e-01	8.362028e-01	8.362028e-01	4
96	96	39	159	3.275945e+01	1.672406e+02	8.030303e-01	8.362028e-01	8.362028e-01	4
97	97	33	174	3.275945e+01	1.672406e+02	8.405797e-01	8.362028e-01	8.362028e-01	4
98	98	35	175	3.275945e+01	1.672406e+02	8.333333e-01	8.362028e-01	8.362028e-01	4
99	99	31	188	3.275945e+01	1.672406e+02	8.584475e-01	8.362028e-01	8.362028e-01	4
100	100	32	147	3.275945e+01	1.672406e+02	8.212291e-01	8.362028e-01	8.362028e-01	4
101	101	30	169	3.275945e+01	1.672406e+02	8.492462e-01	8.362028e-01	8.362028e-01	4
102	102	34	192	3.275945e+01	1.672406e+02	8.495575e-01	8.362028e-01	8.362028e-01	4
103	103	42	186	3.275945e+01	1.672406e+02	8.157895e-01	8.362028e-01	8.362028e-01	4
104	104	36	163	3.275945e+01	1.672406e+02	8.190955e-01	8.362028e-01	8.362028e-01	4
105	105	25	186	3.275945e+01	1.672406e+02	8.815166e-01	8.362028e-01	8.362028e-01	4
106	106	33	183	3.275945e+01	1.672406e+02	8.472222e-01	8.362028e-01	8.362028e-01	4
107	107	33	169	3.275945e+01	1.672406e+02	8.366337e-01	8.362028e-01	8.362028e-01	4
108	108	33	169	3.275945e+01	1.672406e+02	8.366337e-01	8.362028e-01	8.362028e-01	4
109	109	41	169	3.910858e+01	1.608914e+02	8.047619e-01	8.044571e-01	8.362028e-01	4
110	110	168	19	1.845191e+02	1.548088e+01	1.016043e-01	7.740442e-02	7.740442e-02	1
111	111	162	23	1.845191e+02	1.548088e+01	1.243243e-01	7.740442e-02	7.740442e-02	1
112	112	208	19	1.845191e+02	1.548088e+01	8.370044e-02	7.740442e-02	7.740442e-02	1
113	113	183	9	1.845191e+02	1.548088e+01	4.687500e-02	7.740442e-02	7.740442e-02	1
114	114	179	17	1.845191e+02	1.548088e+01	8.673469e-02	7.740442e-02	7.740442e-02	1
115	115	185	18	1.845191e+02	1.548088e+01	8.866995e-02	7.740442e-02	7.740442e-02	1
116	116	179	13	1.845191e+02	1.548088e+01	6.770833e-02	7.740442e-02	7.740442e-02	1
117	117	185	22	1.845191e+02	1.548088e+01	1.062802e-01	7.740442e-02	7.740442e-02	1
118	118	137	63	1.433286e+02	5.667140e+01	3.150000e-01	2.833570e-01	7.740442e-02	1
119	119	26	155	3.275945e+01	1.672406e+02	8.563536e-01	8.362028e-01	8.362028e-01	4
120	120	33	170	3.275945e+01	1.672406e+02	8.374384e-01	8.362028e-01	8.362028e-01	4
121	121	30	158	3.275945e+01	1.672406e+02	8.404255e-01	8.362028e-01	8.362028e-01	4
122	122	34	172	3.275945e+01	1.672406e+02	8.349515e-01	8.362028e-01	8.362028e-01	4
123	123	37	145	3.275945e+01	1.672406e+02	7.967033e-01	8.362028e-01	8.362028e-01	4
124	124	33	171	3.275945e+01	1.672406e+02	8.382353e-01	8.362028e-01	8.362028e-01	4
125	125	29	174	3.275945e+01	1.672406e+02	8.571429e-01	8.362028e-01	8.362028e-01	4
126	126	35	178	3.275945e+01	1.672406e+02	8.356808e-01	8.362028e-01	8.362028e-01	4
127	127	34	151	3.275945e+01	1.672406e+02	8.162162e-01	8.362028e-01	8.362028e-01	4
128	128	26	150	3.275945e+01	1.672406e+02	8.522727e-01	8.362028e-01	8.362028e-01	4
129	129	32	159	3.275945e+01	1.672406e+02	8.324607e-01	8.362028e-01	8.362028e-01	4
130	130	34	154	3.275945e+01	1.672406e+02	8.191489e-01	8.362028e-01	8.362028e-01	4
131	131	31	167	3.275945e+01	1.672406e+02	8.434343e-01	8.362028e-01	8.362028e-01	4
132	132	41	184	3.275945e+01	1.672406e+02	8.177778e-01	8.362028e-01	8.362028e-01	4
133	133	35	161	3.275945e+01	1.672406e+02	8.214286e-01	8.362028e-01	8.362028e-01	4
134	134	30	177	3.275945e+01	1.672406e+02	8.550725e-01	8.362028e-01	8.362028e-01	4
135	135	28	183	3.275945e+01	1.672406e+02	8.672986e-01	8.362028e-01	8.362028e-01	4
136	136	35	165	3.275945e+01	1.672406e+02	8.250000e-01	8.362028e-01	8.362028e-01	4
137	137	27	184	3.275945e+01	1.672406e+02	8.720379e-01	8.362028e-01	8.362028e-01	4
138	138	35	181	3.275945e+01	1.672406e+02	8.379630e-01	8.362028e-01	8.362028e-01	4
139	139	33	155	3.275945e+01	1.672406e+02	8.244681e-01	8.362028e-01	8.362028e-01	4
140	140	33	153	3.275945e+01	1.672406e+02	8.225806e-01	8.362028e-01	8.362028e-01	4
141	141	31	167	3.275945e+01	1.672406e+02	8.434343e-01	8.362028e-01	8.362028e-01	4
142	142	28	169	3.275945e+01	1.672406e+02	8.578680e-01	8.362028e-01	8.362028e-01	4
143	143	30	158	3.275945e+01	1.672406e+02	8.404255e-01	8.362028e-01	8.362028e-01	4
144	144	25	170	3.275945e+01	1.672406e+02	8.717949e-01	8.362028e-01	8.362028e-01	4
145	145	35	151	3.275945e+01	1.672406e+02	8.118280e-01	8.362028e-01	8.362028e-01	4
146	146	36	162	3.275945e+01	1.672406e+02	8.181818e-01	8.362028e-01	8.362028e-01	4
147	147	27	163	3.275945e+01	1.672406e+02	8.578947e-01	8.362028e-01	8.362028e-01	4
148	148	35	173	3.275945e+01	1.672406e+02	8.317308e-01	8.362028e-01	8.362028e-01	4
149	149	27	176	3.275945e+01	1.672406e+02	8.669951e-01	8.362028e-01	8.362028e-01	4
150	150	32	174	3.275945e+01	1.672406e+02	8.446602e-01	8.362028e-01	8.362028e-01	4
151	151	36	148	3.275945e+01	1.672406e+02	8.043478e-01	8.362028e-01	8.362028e-01	4
152	152	28	185	3.275945e+01	1.672406e+02	8.685446e-01	8.362028e-01	8.362028e-01	4
153	153	42	184	3.275945e+01	1.672406e+02	8.141593e-01	8.362028e-01	8.362028e-01	4
154	154	34	162	3.275945e+01	1.672406e+02	8.265306e-01	8.362028e-01	8.362028e-01	4
155	155	45	155	3.275945e+01	1.672406e+02	7.750000e-01	8.362028e-01	8.362028e-01	4
156	156	33	156	3.275945e+01	1.672406e+02	8.253968e-01	8.362028e-01	8.362028e-01	4
157	157	33	163	3.275945e+01	1.672406e+02	8.316327e-01	8.362028e-01	8.362028e-01	4
158	158	41	163	3.275945e+01	1.672406e+02	7.990196e-01	8.362028e-01	8.362028e-01	4
159	159	38	168	3.275945e+01	1.672406e+02	8.155340e-01	8.362028e-01	8.362028e-01	4
160	160	41	158	3.275945e+01	1.672406e+02	7.939698e-01	8.362028e-01	8.362028e-01	4
161	161	32	160	3.275945e+01	1.672406e+02	8.333333e-01	8.362028e-01	8.362028e-01	4
162	162	31	160	3.275945e+01	1.672406e+02	8.376963e-01	8.362028e-01	8.362028e-01	4
163	163	34	182	3.275945e+01	1.672406e+02	8.425926e-01	8.362028e-01	8.362028e-01	4
164	164	39	162	3.275945e+01	1.672406e+02	8.059701e-01	8.362028e-01	8.362028e-01	4
165	165	37	186	3.275945e+01	1.672406e+02	8.340807e-01	8.362028e-01	8.362028e-01	4
166	166	22	173	3.275945e+01	1.672406e+02	8.871795e-01	8.362028e-01	8.362028e-01	4
167	167	38	160	3.275945e+01	1.672406e+02	8.080808e-01	8.362028e-01	8.362028e-01	4
168	168	30	155	3.275945e+01	1.672406e+02	8.378378e-01	8.362028e-01	8.362028e-01	4
169	169	30	177	3.275945e+01	1.672406e+02	8.550725e-01	8.362028e-01	8.362028e-01	4
170	170	35	190	3.275945e+01	1.672406e+02	8.444444e-01	8.362028e-01	8.362028e-01	4
171	171	33	161	3.275945e+01	1.672406e+02	8.298969e-01	8.362028e-01	8.362028e-01	4
172	172	35	156	3.275945e+01	1.672406e+02	8.167539e-01	8.362028e-01	8.362028e-01	4
173	173	31	172	3.275945e+01	1.672406e+02	8.472906e-01	8.362028e-01	8.362028e-01	4
174	174	25	165	3.275945e+01	1.672406e+02	8.684211e-01	8.362028e-01	8.362028e-01	4
175	175	45	183	4.044654e+01	1.595535e+02	8.026316e-01	7.977673e-01	7.770327e-01	3
176	176	46	168	4.459347e+01	1.554065e+02	7.850467e-01	7.770327e-01	7.770327e-01	3
177	177	44	146	4.375545e+01	1.562445e+02	7.684211e-01	7.812227e-01	7.770327e-01	3
178	178	36	161	3.275945e+01	1.672406e+02	8.172589e-01	8.362028e-01	8.362028e-01	4
179	179	43	181	3.275945e+01	1.672406e+02	8.080357e-01	8.362028e-01	8.362028e-01	4
180	180	27	138	3.275945e+01	1.672406e+02	8.363636e-01	8.362028e-01	8.362028e-01	4
181	181	30	158	3.275945e+01	1.672406e+02	8.404255e-01	8.362028e-01	8.362028e-01	4
182	182	28	197	3.275945e+01	1.672406e+02	8.755556e-01	8.362028e-01	8.362028e-01	4
183	183	24	164	3.275945e+01	1.672406e+02	8.723404e-01	8.362028e-01	8.362028e-01	4
184	184	30	178	3.275945e+01	1.672406e+02	8.557692e-01	8.362028e-01	8.362028e-01	4
185	185	39	170	3.275945e+01	1.672406e+02	8.133971e-01	8.362028e-01	8.362028e-01	4
186	186	24	193	3.275945e+01	1.672406e+02	8.894009e-01	8.362028e-01	8.362028e-01	4
187	187	27	159	3.275945e+01	1.672406e+02	8.548387e-01	8.362028e-01	8.362028e-01	4
188	188	44	171	3.275945e+01	1.672406e+02	7.953488e-01	8.362028e-01	8.362028e-01	4
189	189	31	153	3.275945e+01	1.672406e+02	8.315217e-01	8.362028e-01	8.362028e-01	4
190	190	32	157	3.275945e+01	1.672406e+02	8.306878e-01	8.362028e-01	8.362028e-01	4
191	191	30	171	3.275945e+01	1.672406e+02	8.507463e-01	8.362028e-01	8.362028e-01	4
192	192	38	190	3.275945e+01	1.672406e+02	8.333333e-01	8.362028e-01	8.362028e-01	4
193	193	30	184	3.275945e+01	1.672406e+02	8.598131e-01	8.362028e-01	8.362028e-01	4
194	194	30	170	3.275945e+01	1.672406e+02	8.500000e-01	8.362028e-01	8.362028e-01	4
195	195	34	177	3.275945e+01	1.672406e+02	8.388626e-01	8.362028e-01	8.362028e-01	4
196	196	37	170	3.275945e+01	1.672406e+02	8.212560e-01	8.362028e-01	8.362028e-01	4
197	197	24	166	3.275945e+01	1.672406e+02	8.736842e-01	8.362028e-01	8.362028e-01	4
198	198	36	156	3.275945e+01	1.672406e+02	8.125000e-01	8.362028e-01	8.362028e-01	4
199	199	27	166	3.275945e+01	1.672406e+02	8.601036e-01	8.362028e-01	8.362028e-01	4
200	200	27	154	3.275945e+01	1.672406e+02	8.508287e-01	8.362028e-01	8.362028e-01	4
