# Supplementary material for: Cochaperones convey the energy of ATP hydrolysis for directional action of Hsp90
Source: Nat Commun. 2024 Jan 17;15:569. doi: 10.1038/s41467-024-44847-6 (PMC10794413; doi:10.1038/s41467-024-44847-6)
Supplement: Supplementary file 6 — Source Data [file 41467_2024_44847_MOESM6_ESM.zip › SourceData_Simulations/1_Simulations_0kT/sim_0kT_mol196of200.txt]

coordinates	24.32	0.46	152.32	0.46
time(s)	frame	Idon(a.u.)	Iacc(a.u.)	Idon ideal(a.u.)	Iacc ideal(a.u.)	FRET	FRET ideal (blurr)	FRET ideal	state sequence
1	1	201	13	1.843116e+02	1.568842e+01	6.074766e-02	7.844211e-02	7.844211e-02	1
2	2	181	22	1.843116e+02	1.568842e+01	1.083744e-01	7.844211e-02	7.844211e-02	1
3	3	189	18	1.843116e+02	1.568842e+01	8.695652e-02	7.844211e-02	7.844211e-02	1
4	4	193	25	1.843116e+02	1.568842e+01	1.146789e-01	7.844211e-02	7.844211e-02	1
5	5	158	11	1.843116e+02	1.568842e+01	6.508876e-02	7.844211e-02	7.844211e-02	1
6	6	194	13	1.843116e+02	1.568842e+01	6.280193e-02	7.844211e-02	7.844211e-02	1
7	7	199	17	1.843116e+02	1.568842e+01	7.870370e-02	7.844211e-02	7.844211e-02	1
8	8	177	16	1.843116e+02	1.568842e+01	8.290155e-02	7.844211e-02	7.844211e-02	1
9	9	193	17	1.843116e+02	1.568842e+01	8.095238e-02	7.844211e-02	7.844211e-02	1
10	10	153	17	1.843116e+02	1.568842e+01	1.000000e-01	7.844211e-02	7.844211e-02	1
11	11	177	10	1.843116e+02	1.568842e+01	5.347594e-02	7.844211e-02	7.844211e-02	1
12	12	181	17	1.843116e+02	1.568842e+01	8.585859e-02	7.844211e-02	7.844211e-02	1
13	13	218	16	1.843116e+02	1.568842e+01	6.837607e-02	7.844211e-02	7.844211e-02	1
14	14	204	13	1.843116e+02	1.568842e+01	5.990783e-02	7.844211e-02	7.844211e-02	1
15	15	181	14	1.843116e+02	1.568842e+01	7.179487e-02	7.844211e-02	7.844211e-02	1
16	16	162	18	1.843116e+02	1.568842e+01	1.000000e-01	7.844211e-02	7.844211e-02	1
17	17	171	19	1.843116e+02	1.568842e+01	1.000000e-01	7.844211e-02	7.844211e-02	1
18	18	180	12	1.843116e+02	1.568842e+01	6.250000e-02	7.844211e-02	7.844211e-02	1
19	19	187	13	1.843116e+02	1.568842e+01	6.500000e-02	7.844211e-02	7.844211e-02	1
20	20	211	18	1.843116e+02	1.568842e+01	7.860262e-02	7.844211e-02	7.844211e-02	1
21	21	205	12	1.843116e+02	1.568842e+01	5.529954e-02	7.844211e-02	7.844211e-02	1
22	22	192	17	1.843116e+02	1.568842e+01	8.133971e-02	7.844211e-02	7.844211e-02	1
23	23	197	10	1.843116e+02	1.568842e+01	4.830918e-02	7.844211e-02	7.844211e-02	1
24	24	173	19	1.843116e+02	1.568842e+01	9.895833e-02	7.844211e-02	7.844211e-02	1
25	25	186	15	1.843116e+02	1.568842e+01	7.462687e-02	7.844211e-02	7.844211e-02	1
26	26	185	17	1.843116e+02	1.568842e+01	8.415842e-02	7.844211e-02	7.844211e-02	1
27	27	184	18	1.843116e+02	1.568842e+01	8.910891e-02	7.844211e-02	7.844211e-02	1
28	28	171	19	1.843116e+02	1.568842e+01	1.000000e-01	7.844211e-02	7.844211e-02	1
29	29	200	20	1.843116e+02	1.568842e+01	9.090909e-02	7.844211e-02	7.844211e-02	1
30	30	170	19	1.843116e+02	1.568842e+01	1.005291e-01	7.844211e-02	7.844211e-02	1
31	31	167	17	1.843116e+02	1.568842e+01	9.239130e-02	7.844211e-02	7.844211e-02	1
32	32	180	16	1.843116e+02	1.568842e+01	8.163265e-02	7.844211e-02	7.844211e-02	1
33	33	199	14	1.843116e+02	1.568842e+01	6.572770e-02	7.844211e-02	7.844211e-02	1
34	34	208	16	1.843116e+02	1.568842e+01	7.142857e-02	7.844211e-02	7.844211e-02	1
35	35	162	17	1.843116e+02	1.568842e+01	9.497207e-02	7.844211e-02	7.844211e-02	1
36	36	192	17	1.843116e+02	1.568842e+01	8.133971e-02	7.844211e-02	7.844211e-02	1
37	37	198	13	1.843116e+02	1.568842e+01	6.161137e-02	7.844211e-02	7.844211e-02	1
38	38	180	20	1.843116e+02	1.568842e+01	1.000000e-01	7.844211e-02	7.844211e-02	1
39	39	178	16	1.843116e+02	1.568842e+01	8.247423e-02	7.844211e-02	7.844211e-02	1
40	40	173	22	1.843116e+02	1.568842e+01	1.128205e-01	7.844211e-02	7.844211e-02	1
41	41	205	13	1.843116e+02	1.568842e+01	5.963303e-02	7.844211e-02	7.844211e-02	1
42	42	179	16	1.843116e+02	1.568842e+01	8.205128e-02	7.844211e-02	7.844211e-02	1
43	43	192	16	1.843116e+02	1.568842e+01	7.692308e-02	7.844211e-02	7.844211e-02	1
44	44	170	15	1.843116e+02	1.568842e+01	8.108108e-02	7.844211e-02	7.844211e-02	1
45	45	192	13	1.843116e+02	1.568842e+01	6.341463e-02	7.844211e-02	7.844211e-02	1
46	46	182	19	1.843116e+02	1.568842e+01	9.452736e-02	7.844211e-02	7.844211e-02	1
47	47	199	9	1.843116e+02	1.568842e+01	4.326923e-02	7.844211e-02	7.844211e-02	1
48	48	185	12	1.843116e+02	1.568842e+01	6.091371e-02	7.844211e-02	7.844211e-02	1
49	49	197	20	1.843116e+02	1.568842e+01	9.216590e-02	7.844211e-02	7.844211e-02	1
50	50	181	12	1.843116e+02	1.568842e+01	6.217617e-02	7.844211e-02	7.844211e-02	1
51	51	171	21	1.843116e+02	1.568842e+01	1.093750e-01	7.844211e-02	7.844211e-02	1
52	52	189	15	1.843116e+02	1.568842e+01	7.352941e-02	7.844211e-02	7.844211e-02	1
53	53	166	18	1.843116e+02	1.568842e+01	9.782609e-02	7.844211e-02	7.844211e-02	1
54	54	167	15	1.843116e+02	1.568842e+01	8.241758e-02	7.844211e-02	7.844211e-02	1
55	55	184	27	1.759531e+02	2.404690e+01	1.279621e-01	1.202345e-01	7.844211e-02	1
56	56	41	167	4.352600e+01	1.564740e+02	8.028846e-01	7.823700e-01	7.823700e-01	3
57	57	101	109	9.301088e+01	1.069891e+02	5.190476e-01	5.349456e-01	7.823700e-01	3
58	58	158	39	1.577952e+02	4.220483e+01	1.979695e-01	2.110241e-01	5.668175e-02	2
59	59	40	162	3.755624e+01	1.624438e+02	8.019802e-01	8.122188e-01	8.329236e-01	4
60	60	34	164	3.341528e+01	1.665847e+02	8.282828e-01	8.329236e-01	8.329236e-01	4
61	61	17	180	3.341528e+01	1.665847e+02	9.137056e-01	8.329236e-01	8.329236e-01	4
62	62	30	165	3.341528e+01	1.665847e+02	8.461538e-01	8.329236e-01	8.329236e-01	4
63	63	145	55	1.543916e+02	4.560837e+01	2.750000e-01	2.280419e-01	7.844211e-02	1
64	64	163	20	1.843116e+02	1.568842e+01	1.092896e-01	7.844211e-02	7.844211e-02	1
65	65	171	15	1.843116e+02	1.568842e+01	8.064516e-02	7.844211e-02	7.844211e-02	1
66	66	166	18	1.843116e+02	1.568842e+01	9.782609e-02	7.844211e-02	7.844211e-02	1
67	67	171	14	1.843116e+02	1.568842e+01	7.567568e-02	7.844211e-02	7.844211e-02	1
68	68	190	12	1.843116e+02	1.568842e+01	5.940594e-02	7.844211e-02	7.844211e-02	1
69	69	181	12	1.843116e+02	1.568842e+01	6.217617e-02	7.844211e-02	7.844211e-02	1
70	70	192	11	1.843116e+02	1.568842e+01	5.418719e-02	7.844211e-02	7.844211e-02	1
71	71	166	18	1.843116e+02	1.568842e+01	9.782609e-02	7.844211e-02	7.844211e-02	1
72	72	169	24	1.843116e+02	1.568842e+01	1.243523e-01	7.844211e-02	7.844211e-02	1
73	73	187	13	1.843116e+02	1.568842e+01	6.500000e-02	7.844211e-02	7.844211e-02	1
74	74	190	16	1.843116e+02	1.568842e+01	7.766990e-02	7.844211e-02	7.844211e-02	1
75	75	166	22	1.843116e+02	1.568842e+01	1.170213e-01	7.844211e-02	7.844211e-02	1
76	76	189	18	1.843116e+02	1.568842e+01	8.695652e-02	7.844211e-02	7.844211e-02	1
77	77	184	14	1.843116e+02	1.568842e+01	7.070707e-02	7.844211e-02	7.844211e-02	1
78	78	182	16	1.843116e+02	1.568842e+01	8.080808e-02	7.844211e-02	7.844211e-02	1
79	79	191	19	1.843116e+02	1.568842e+01	9.047619e-02	7.844211e-02	7.844211e-02	1
80	80	191	19	1.843116e+02	1.568842e+01	9.047619e-02	7.844211e-02	7.844211e-02	1
81	81	194	14	1.843116e+02	1.568842e+01	6.730769e-02	7.844211e-02	7.844211e-02	1
82	82	188	18	1.843116e+02	1.568842e+01	8.737864e-02	7.844211e-02	7.844211e-02	1
83	83	196	12	1.843116e+02	1.568842e+01	5.769231e-02	7.844211e-02	7.844211e-02	1
84	84	202	12	1.843116e+02	1.568842e+01	5.607477e-02	7.844211e-02	7.844211e-02	1
85	85	179	12	1.843116e+02	1.568842e+01	6.282723e-02	7.844211e-02	7.844211e-02	1
86	86	175	10	1.843116e+02	1.568842e+01	5.405405e-02	7.844211e-02	7.844211e-02	1
87	87	175	17	1.843116e+02	1.568842e+01	8.854167e-02	7.844211e-02	7.844211e-02	1
88	88	168	11	1.843116e+02	1.568842e+01	6.145251e-02	7.844211e-02	7.844211e-02	1
89	89	172	13	1.843116e+02	1.568842e+01	7.027027e-02	7.844211e-02	7.844211e-02	1
90	90	196	15	1.843116e+02	1.568842e+01	7.109005e-02	7.844211e-02	7.844211e-02	1
91	91	211	10	1.843116e+02	1.568842e+01	4.524887e-02	7.844211e-02	7.844211e-02	1
92	92	164	22	1.843116e+02	1.568842e+01	1.182796e-01	7.844211e-02	7.844211e-02	1
93	93	158	18	1.843116e+02	1.568842e+01	1.022727e-01	7.844211e-02	7.844211e-02	1
94	94	174	18	1.843116e+02	1.568842e+01	9.375000e-02	7.844211e-02	7.844211e-02	1
95	95	176	14	1.843116e+02	1.568842e+01	7.368421e-02	7.844211e-02	7.844211e-02	1
96	96	193	19	1.843116e+02	1.568842e+01	8.962264e-02	7.844211e-02	7.844211e-02	1
97	97	189	20	1.843116e+02	1.568842e+01	9.569378e-02	7.844211e-02	7.844211e-02	1
98	98	162	19	1.843116e+02	1.568842e+01	1.049724e-01	7.844211e-02	7.844211e-02	1
99	99	205	19	1.843116e+02	1.568842e+01	8.482143e-02	7.844211e-02	7.844211e-02	1
100	100	206	11	1.843116e+02	1.568842e+01	5.069124e-02	7.844211e-02	7.844211e-02	1
101	101	185	19	1.843116e+02	1.568842e+01	9.313725e-02	7.844211e-02	7.844211e-02	1
102	102	171	27	1.843116e+02	1.568842e+01	1.363636e-01	7.844211e-02	7.844211e-02	1
103	103	184	20	1.843116e+02	1.568842e+01	9.803922e-02	7.844211e-02	7.844211e-02	1
104	104	177	14	1.843116e+02	1.568842e+01	7.329843e-02	7.844211e-02	7.844211e-02	1
105	105	193	12	1.843116e+02	1.568842e+01	5.853659e-02	7.844211e-02	7.844211e-02	1
106	106	195	18	1.843116e+02	1.568842e+01	8.450704e-02	7.844211e-02	7.844211e-02	1
107	107	188	19	1.843116e+02	1.568842e+01	9.178744e-02	7.844211e-02	7.844211e-02	1
108	108	168	16	1.843116e+02	1.568842e+01	8.695652e-02	7.844211e-02	7.844211e-02	1
109	109	187	21	1.843116e+02	1.568842e+01	1.009615e-01	7.844211e-02	7.844211e-02	1
110	110	179	14	1.843116e+02	1.568842e+01	7.253886e-02	7.844211e-02	7.844211e-02	1
111	111	178	17	1.843116e+02	1.568842e+01	8.717949e-02	7.844211e-02	7.844211e-02	1
112	112	184	15	1.843116e+02	1.568842e+01	7.537688e-02	7.844211e-02	7.844211e-02	1
113	113	198	17	1.843116e+02	1.568842e+01	7.906977e-02	7.844211e-02	7.844211e-02	1
114	114	192	20	1.843116e+02	1.568842e+01	9.433962e-02	7.844211e-02	7.844211e-02	1
115	115	104	97	1.063374e+02	9.366257e+01	4.825871e-01	4.683128e-01	8.329236e-01	4
116	116	39	155	3.341528e+01	1.665847e+02	7.989691e-01	8.329236e-01	8.329236e-01	4
117	117	24	166	3.341528e+01	1.665847e+02	8.736842e-01	8.329236e-01	8.329236e-01	4
118	118	35	163	3.341528e+01	1.665847e+02	8.232323e-01	8.329236e-01	8.329236e-01	4
119	119	34	174	3.341528e+01	1.665847e+02	8.365385e-01	8.329236e-01	8.329236e-01	4
120	120	40	167	3.341528e+01	1.665847e+02	8.067633e-01	8.329236e-01	8.329236e-01	4
121	121	35	163	3.341528e+01	1.665847e+02	8.232323e-01	8.329236e-01	8.329236e-01	4
122	122	32	176	3.341528e+01	1.665847e+02	8.461538e-01	8.329236e-01	8.329236e-01	4
123	123	34	151	3.341528e+01	1.665847e+02	8.162162e-01	8.329236e-01	8.329236e-01	4
124	124	31	167	3.341528e+01	1.665847e+02	8.434343e-01	8.329236e-01	8.329236e-01	4
125	125	28	171	3.341528e+01	1.665847e+02	8.592965e-01	8.329236e-01	8.329236e-01	4
126	126	27	166	3.341528e+01	1.665847e+02	8.601036e-01	8.329236e-01	8.329236e-01	4
127	127	34	163	3.341528e+01	1.665847e+02	8.274112e-01	8.329236e-01	8.329236e-01	4
128	128	36	176	3.341528e+01	1.665847e+02	8.301887e-01	8.329236e-01	8.329236e-01	4
129	129	31	172	3.341528e+01	1.665847e+02	8.472906e-01	8.329236e-01	8.329236e-01	4
130	130	25	166	3.341528e+01	1.665847e+02	8.691099e-01	8.329236e-01	8.329236e-01	4
131	131	30	156	3.341528e+01	1.665847e+02	8.387097e-01	8.329236e-01	8.329236e-01	4
132	132	34	148	3.341528e+01	1.665847e+02	8.131868e-01	8.329236e-01	8.329236e-01	4
133	133	25	172	3.341528e+01	1.665847e+02	8.730964e-01	8.329236e-01	8.329236e-01	4
134	134	37	162	3.341528e+01	1.665847e+02	8.140704e-01	8.329236e-01	8.329236e-01	4
135	135	32	185	3.341528e+01	1.665847e+02	8.525346e-01	8.329236e-01	8.329236e-01	4
136	136	31	175	3.341528e+01	1.665847e+02	8.495146e-01	8.329236e-01	8.329236e-01	4
137	137	28	167	3.341528e+01	1.665847e+02	8.564103e-01	8.329236e-01	8.329236e-01	4
138	138	31	170	3.341528e+01	1.665847e+02	8.457711e-01	8.329236e-01	8.329236e-01	4
139	139	36	169	3.341528e+01	1.665847e+02	8.243902e-01	8.329236e-01	8.329236e-01	4
140	140	31	167	3.341528e+01	1.665847e+02	8.434343e-01	8.329236e-01	8.329236e-01	4
141	141	34	162	3.341528e+01	1.665847e+02	8.265306e-01	8.329236e-01	8.329236e-01	4
142	142	33	165	3.341528e+01	1.665847e+02	8.333333e-01	8.329236e-01	8.329236e-01	4
143	143	32	167	3.341528e+01	1.665847e+02	8.391960e-01	8.329236e-01	8.329236e-01	4
144	144	24	168	3.341528e+01	1.665847e+02	8.750000e-01	8.329236e-01	8.329236e-01	4
145	145	36	146	3.341528e+01	1.665847e+02	8.021978e-01	8.329236e-01	8.329236e-01	4
146	146	33	187	3.341528e+01	1.665847e+02	8.500000e-01	8.329236e-01	8.329236e-01	4
147	147	26	166	3.341528e+01	1.665847e+02	8.645833e-01	8.329236e-01	8.329236e-01	4
148	148	34	172	3.341528e+01	1.665847e+02	8.349515e-01	8.329236e-01	8.329236e-01	4
149	149	42	151	3.341528e+01	1.665847e+02	7.823834e-01	8.329236e-01	8.329236e-01	4
150	150	38	159	3.341528e+01	1.665847e+02	8.071066e-01	8.329236e-01	8.329236e-01	4
151	151	30	172	3.341528e+01	1.665847e+02	8.514851e-01	8.329236e-01	8.329236e-01	4
152	152	36	165	3.341528e+01	1.665847e+02	8.208955e-01	8.329236e-01	8.329236e-01	4
153	153	39	167	3.341528e+01	1.665847e+02	8.106796e-01	8.329236e-01	8.329236e-01	4
154	154	45	157	3.341528e+01	1.665847e+02	7.772277e-01	8.329236e-01	8.329236e-01	4
155	155	22	167	3.341528e+01	1.665847e+02	8.835979e-01	8.329236e-01	8.329236e-01	4
156	156	32	157	3.341528e+01	1.665847e+02	8.306878e-01	8.329236e-01	8.329236e-01	4
157	157	27	171	3.341528e+01	1.665847e+02	8.636364e-01	8.329236e-01	8.329236e-01	4
158	158	69	123	6.687270e+01	1.331273e+02	6.406250e-01	6.656365e-01	8.329236e-01	4
159	159	190	19	1.843116e+02	1.568842e+01	9.090909e-02	7.844211e-02	7.844211e-02	1
160	160	185	12	1.843116e+02	1.568842e+01	6.091371e-02	7.844211e-02	7.844211e-02	1
161	161	189	24	1.843116e+02	1.568842e+01	1.126761e-01	7.844211e-02	7.844211e-02	1
162	162	177	16	1.843116e+02	1.568842e+01	8.290155e-02	7.844211e-02	7.844211e-02	1
163	163	195	25	1.843116e+02	1.568842e+01	1.136364e-01	7.844211e-02	7.844211e-02	1
164	164	198	20	1.843116e+02	1.568842e+01	9.174312e-02	7.844211e-02	7.844211e-02	1
165	165	199	13	1.843116e+02	1.568842e+01	6.132075e-02	7.844211e-02	7.844211e-02	1
166	166	204	25	1.843116e+02	1.568842e+01	1.091703e-01	7.844211e-02	7.844211e-02	1
167	167	207	18	1.843116e+02	1.568842e+01	8.000000e-02	7.844211e-02	7.844211e-02	1
168	168	189	14	1.843116e+02	1.568842e+01	6.896552e-02	7.844211e-02	7.844211e-02	1
169	169	174	17	1.843116e+02	1.568842e+01	8.900524e-02	7.844211e-02	7.844211e-02	1
170	170	186	13	1.843116e+02	1.568842e+01	6.532663e-02	7.844211e-02	7.844211e-02	1
171	171	155	7	1.843116e+02	1.568842e+01	4.320988e-02	7.844211e-02	7.844211e-02	1
172	172	188	13	1.843116e+02	1.568842e+01	6.467662e-02	7.844211e-02	7.844211e-02	1
173	173	164	10	1.843116e+02	1.568842e+01	5.747126e-02	7.844211e-02	7.844211e-02	1
174	174	178	23	1.843116e+02	1.568842e+01	1.144279e-01	7.844211e-02	7.844211e-02	1
175	175	201	14	1.843116e+02	1.568842e+01	6.511628e-02	7.844211e-02	7.844211e-02	1
176	176	183	16	1.843116e+02	1.568842e+01	8.040201e-02	7.844211e-02	7.844211e-02	1
177	177	180	16	1.843116e+02	1.568842e+01	8.163265e-02	7.844211e-02	7.844211e-02	1
178	178	219	10	1.843116e+02	1.568842e+01	4.366812e-02	7.844211e-02	7.844211e-02	1
179	179	188	18	1.843116e+02	1.568842e+01	8.737864e-02	7.844211e-02	7.844211e-02	1
180	180	191	14	1.843116e+02	1.568842e+01	6.829268e-02	7.844211e-02	7.844211e-02	1
181	181	177	15	1.843116e+02	1.568842e+01	7.812500e-02	7.844211e-02	7.844211e-02	1
182	182	169	21	1.843116e+02	1.568842e+01	1.105263e-01	7.844211e-02	7.844211e-02	1
183	183	194	17	1.843116e+02	1.568842e+01	8.056872e-02	7.844211e-02	7.844211e-02	1
184	184	211	14	1.843116e+02	1.568842e+01	6.222222e-02	7.844211e-02	7.844211e-02	1
185	185	192	10	1.877536e+02	1.224636e+01	4.950495e-02	6.123182e-02	5.668175e-02	2
186	186	191	11	1.886637e+02	1.133635e+01	5.445545e-02	5.668175e-02	5.668175e-02	2
187	187	193	14	1.886637e+02	1.133635e+01	6.763285e-02	5.668175e-02	5.668175e-02	2
188	188	195	14	1.857858e+02	1.421416e+01	6.698565e-02	7.107079e-02	7.844211e-02	1
189	189	199	16	1.843116e+02	1.568842e+01	7.441860e-02	7.844211e-02	7.844211e-02	1
190	190	187	15	1.843116e+02	1.568842e+01	7.425743e-02	7.844211e-02	7.844211e-02	1
191	191	185	20	1.843116e+02	1.568842e+01	9.756098e-02	7.844211e-02	7.844211e-02	1
192	192	158	13	1.843116e+02	1.568842e+01	7.602339e-02	7.844211e-02	7.844211e-02	1
193	193	185	19	1.843116e+02	1.568842e+01	9.313725e-02	7.844211e-02	7.844211e-02	1
194	194	175	19	1.843116e+02	1.568842e+01	9.793814e-02	7.844211e-02	7.844211e-02	1
195	195	187	19	1.862513e+02	1.374867e+01	9.223301e-02	6.874337e-02	7.844211e-02	1
196	196	183	11	1.877787e+02	1.222130e+01	5.670103e-02	6.110648e-02	5.668175e-02	2
197	197	193	15	1.843116e+02	1.568842e+01	7.211538e-02	7.844211e-02	7.844211e-02	1
198	198	192	13	1.843116e+02	1.568842e+01	6.341463e-02	7.844211e-02	7.844211e-02	1
199	199	211	23	1.843116e+02	1.568842e+01	9.829060e-02	7.844211e-02	7.844211e-02	1
200	200	184	12	1.843116e+02	1.568842e+01	6.122449e-02	7.844211e-02	7.844211e-02	1
