# Supplementary material for: Cochaperones convey the energy of ATP hydrolysis for directional action of Hsp90
Source: Nat Commun. 2024 Jan 17;15:569. doi: 10.1038/s41467-024-44847-6 (PMC10794413; doi:10.1038/s41467-024-44847-6)
Supplement: Supplementary file 6 — Source Data [file 41467_2024_44847_MOESM6_ESM.zip › SourceData_Simulations/1_Simulations_0kT/sim_0kT_mol197of200.txt]

coordinates	66.10	1.92	194.10	1.92
time(s)	frame	Idon(a.u.)	Iacc(a.u.)	Idon ideal(a.u.)	Iacc ideal(a.u.)	FRET	FRET ideal (blurr)	FRET ideal	state sequence
1	1	36	160	3.532843e+01	1.646716e+02	8.163265e-01	8.233579e-01	8.233579e-01	4
2	2	37	169	3.532843e+01	1.646716e+02	8.203883e-01	8.233579e-01	8.233579e-01	4
3	3	39	169	3.532843e+01	1.646716e+02	8.125000e-01	8.233579e-01	8.233579e-01	4
4	4	35	160	3.532843e+01	1.646716e+02	8.205128e-01	8.233579e-01	8.233579e-01	4
5	5	36	174	3.532843e+01	1.646716e+02	8.285714e-01	8.233579e-01	8.233579e-01	4
6	6	27	157	3.532843e+01	1.646716e+02	8.532609e-01	8.233579e-01	8.233579e-01	4
7	7	25	153	3.532843e+01	1.646716e+02	8.595506e-01	8.233579e-01	8.233579e-01	4
8	8	38	149	3.532843e+01	1.646716e+02	7.967914e-01	8.233579e-01	8.233579e-01	4
9	9	27	160	3.532843e+01	1.646716e+02	8.556150e-01	8.233579e-01	8.233579e-01	4
10	10	32	172	3.532843e+01	1.646716e+02	8.431373e-01	8.233579e-01	8.233579e-01	4
11	11	29	180	3.532843e+01	1.646716e+02	8.612440e-01	8.233579e-01	8.233579e-01	4
12	12	46	148	3.532843e+01	1.646716e+02	7.628866e-01	8.233579e-01	8.233579e-01	4
13	13	29	164	3.532843e+01	1.646716e+02	8.497409e-01	8.233579e-01	8.233579e-01	4
14	14	33	173	3.532843e+01	1.646716e+02	8.398058e-01	8.233579e-01	8.233579e-01	4
15	15	35	157	3.532843e+01	1.646716e+02	8.177083e-01	8.233579e-01	8.233579e-01	4
16	16	36	154	3.532843e+01	1.646716e+02	8.105263e-01	8.233579e-01	8.233579e-01	4
17	17	30	154	3.532843e+01	1.646716e+02	8.369565e-01	8.233579e-01	8.233579e-01	4
18	18	31	174	3.532843e+01	1.646716e+02	8.487805e-01	8.233579e-01	8.233579e-01	4
19	19	41	161	3.532843e+01	1.646716e+02	7.970297e-01	8.233579e-01	8.233579e-01	4
20	20	25	162	3.532843e+01	1.646716e+02	8.663102e-01	8.233579e-01	8.233579e-01	4
21	21	38	151	3.532843e+01	1.646716e+02	7.989418e-01	8.233579e-01	8.233579e-01	4
22	22	27	160	3.532843e+01	1.646716e+02	8.556150e-01	8.233579e-01	8.233579e-01	4
23	23	27	174	3.532843e+01	1.646716e+02	8.656716e-01	8.233579e-01	8.233579e-01	4
24	24	38	149	3.532843e+01	1.646716e+02	7.967914e-01	8.233579e-01	8.233579e-01	4
25	25	29	181	3.532843e+01	1.646716e+02	8.619048e-01	8.233579e-01	8.233579e-01	4
26	26	34	173	3.532843e+01	1.646716e+02	8.357488e-01	8.233579e-01	8.233579e-01	4
27	27	37	164	3.532843e+01	1.646716e+02	8.159204e-01	8.233579e-01	8.233579e-01	4
28	28	32	154	3.532843e+01	1.646716e+02	8.279570e-01	8.233579e-01	8.233579e-01	4
29	29	38	150	3.532843e+01	1.646716e+02	7.978723e-01	8.233579e-01	8.233579e-01	4
30	30	24	157	3.532843e+01	1.646716e+02	8.674033e-01	8.233579e-01	8.233579e-01	4
31	31	37	146	3.532843e+01	1.646716e+02	7.978142e-01	8.233579e-01	8.233579e-01	4
32	32	30	171	3.532843e+01	1.646716e+02	8.507463e-01	8.233579e-01	8.233579e-01	4
33	33	38	170	3.532843e+01	1.646716e+02	8.173077e-01	8.233579e-01	8.233579e-01	4
34	34	26	156	3.532843e+01	1.646716e+02	8.571429e-01	8.233579e-01	8.233579e-01	4
35	35	35	154	3.532843e+01	1.646716e+02	8.148148e-01	8.233579e-01	8.233579e-01	4
36	36	37	169	3.532843e+01	1.646716e+02	8.203883e-01	8.233579e-01	8.233579e-01	4
37	37	27	153	3.532843e+01	1.646716e+02	8.500000e-01	8.233579e-01	8.233579e-01	4
38	38	26	151	3.532843e+01	1.646716e+02	8.531073e-01	8.233579e-01	8.233579e-01	4
39	39	40	157	3.532843e+01	1.646716e+02	7.969543e-01	8.233579e-01	8.233579e-01	4
40	40	30	155	3.532843e+01	1.646716e+02	8.378378e-01	8.233579e-01	8.233579e-01	4
41	41	113	113	1.033834e+02	9.661659e+01	5.000000e-01	4.830829e-01	8.233579e-01	4
42	42	192	9	1.879838e+02	1.201623e+01	4.477612e-02	6.008115e-02	6.008115e-02	1
43	43	195	14	1.879838e+02	1.201623e+01	6.698565e-02	6.008115e-02	6.008115e-02	1
44	44	192	12	1.879838e+02	1.201623e+01	5.882353e-02	6.008115e-02	6.008115e-02	1
45	45	202	14	1.879838e+02	1.201623e+01	6.481481e-02	6.008115e-02	6.008115e-02	1
46	46	198	15	1.879838e+02	1.201623e+01	7.042254e-02	6.008115e-02	6.008115e-02	1
47	47	201	13	1.879838e+02	1.201623e+01	6.074766e-02	6.008115e-02	6.008115e-02	1
48	48	188	15	1.879838e+02	1.201623e+01	7.389163e-02	6.008115e-02	6.008115e-02	1
49	49	190	11	1.879838e+02	1.201623e+01	5.472637e-02	6.008115e-02	6.008115e-02	1
50	50	190	11	1.879838e+02	1.201623e+01	5.472637e-02	6.008115e-02	6.008115e-02	1
51	51	186	20	1.879838e+02	1.201623e+01	9.708738e-02	6.008115e-02	6.008115e-02	1
52	52	178	13	1.879838e+02	1.201623e+01	6.806283e-02	6.008115e-02	6.008115e-02	1
53	53	212	13	1.879838e+02	1.201623e+01	5.777778e-02	6.008115e-02	6.008115e-02	1
54	54	180	13	1.879838e+02	1.201623e+01	6.735751e-02	6.008115e-02	6.008115e-02	1
55	55	183	4	1.879838e+02	1.201623e+01	2.139037e-02	6.008115e-02	6.008115e-02	1
56	56	198	13	1.879838e+02	1.201623e+01	6.161137e-02	6.008115e-02	6.008115e-02	1
57	57	170	11	1.879838e+02	1.201623e+01	6.077348e-02	6.008115e-02	6.008115e-02	1
58	58	193	5	1.879838e+02	1.201623e+01	2.525253e-02	6.008115e-02	6.008115e-02	1
59	59	182	17	1.879838e+02	1.201623e+01	8.542714e-02	6.008115e-02	6.008115e-02	1
60	60	188	9	1.879838e+02	1.201623e+01	4.568528e-02	6.008115e-02	6.008115e-02	1
61	61	209	18	1.879838e+02	1.201623e+01	7.929515e-02	6.008115e-02	6.008115e-02	1
62	62	178	12	1.879838e+02	1.201623e+01	6.315789e-02	6.008115e-02	6.008115e-02	1
63	63	166	17	1.879838e+02	1.201623e+01	9.289617e-02	6.008115e-02	6.008115e-02	1
64	64	176	11	1.879838e+02	1.201623e+01	5.882353e-02	6.008115e-02	6.008115e-02	1
65	65	201	12	1.879838e+02	1.201623e+01	5.633803e-02	6.008115e-02	6.008115e-02	1
66	66	228	5	1.879838e+02	1.201623e+01	2.145923e-02	6.008115e-02	6.008115e-02	1
67	67	197	10	1.879838e+02	1.201623e+01	4.830918e-02	6.008115e-02	6.008115e-02	1
68	68	177	11	1.879838e+02	1.201623e+01	5.851064e-02	6.008115e-02	6.008115e-02	1
69	69	207	12	1.879838e+02	1.201623e+01	5.479452e-02	6.008115e-02	6.008115e-02	1
70	70	162	14	1.879838e+02	1.201623e+01	7.954545e-02	6.008115e-02	6.008115e-02	1
71	71	164	10	1.879838e+02	1.201623e+01	5.747126e-02	6.008115e-02	6.008115e-02	1
72	72	205	8	1.879838e+02	1.201623e+01	3.755869e-02	6.008115e-02	6.008115e-02	1
73	73	177	14	1.879838e+02	1.201623e+01	7.329843e-02	6.008115e-02	6.008115e-02	1
74	74	207	17	1.879838e+02	1.201623e+01	7.589286e-02	6.008115e-02	6.008115e-02	1
75	75	175	14	1.879838e+02	1.201623e+01	7.407407e-02	6.008115e-02	6.008115e-02	1
76	76	161	13	1.879838e+02	1.201623e+01	7.471264e-02	6.008115e-02	6.008115e-02	1
77	77	209	8	1.879838e+02	1.201623e+01	3.686636e-02	6.008115e-02	6.008115e-02	1
78	78	186	6	1.879838e+02	1.201623e+01	3.125000e-02	6.008115e-02	6.008115e-02	1
79	79	209	11	1.879838e+02	1.201623e+01	5.000000e-02	6.008115e-02	6.008115e-02	1
80	80	174	11	1.879838e+02	1.201623e+01	5.945946e-02	6.008115e-02	6.008115e-02	1
81	81	179	17	1.879838e+02	1.201623e+01	8.673469e-02	6.008115e-02	6.008115e-02	1
82	82	195	14	1.879838e+02	1.201623e+01	6.698565e-02	6.008115e-02	6.008115e-02	1
83	83	194	15	1.879838e+02	1.201623e+01	7.177033e-02	6.008115e-02	6.008115e-02	1
84	84	208	9	1.879838e+02	1.201623e+01	4.147465e-02	6.008115e-02	6.008115e-02	1
85	85	188	10	1.879838e+02	1.201623e+01	5.050505e-02	6.008115e-02	6.008115e-02	1
86	86	193	18	1.879838e+02	1.201623e+01	8.530806e-02	6.008115e-02	6.008115e-02	1
87	87	182	7	1.879838e+02	1.201623e+01	3.703704e-02	6.008115e-02	6.008115e-02	1
88	88	209	9	1.879838e+02	1.201623e+01	4.128440e-02	6.008115e-02	6.008115e-02	1
89	89	196	17	1.879838e+02	1.201623e+01	7.981221e-02	6.008115e-02	6.008115e-02	1
90	90	177	12	1.879838e+02	1.201623e+01	6.349206e-02	6.008115e-02	6.008115e-02	1
91	91	166	8	1.879838e+02	1.201623e+01	4.597701e-02	6.008115e-02	6.008115e-02	1
92	92	151	11	1.879838e+02	1.201623e+01	6.790123e-02	6.008115e-02	6.008115e-02	1
93	93	189	9	1.879838e+02	1.201623e+01	4.545455e-02	6.008115e-02	6.008115e-02	1
94	94	202	19	1.879838e+02	1.201623e+01	8.597285e-02	6.008115e-02	6.008115e-02	1
95	95	196	20	1.879838e+02	1.201623e+01	9.259259e-02	6.008115e-02	6.008115e-02	1
96	96	179	14	1.879838e+02	1.201623e+01	7.253886e-02	6.008115e-02	6.008115e-02	1
97	97	178	10	1.879838e+02	1.201623e+01	5.319149e-02	6.008115e-02	6.008115e-02	1
98	98	209	16	1.879838e+02	1.201623e+01	7.111111e-02	6.008115e-02	6.008115e-02	1
99	99	217	15	1.879838e+02	1.201623e+01	6.465517e-02	6.008115e-02	6.008115e-02	1
100	100	190	14	1.879838e+02	1.201623e+01	6.862745e-02	6.008115e-02	6.008115e-02	1
101	101	194	15	1.879838e+02	1.201623e+01	7.177033e-02	6.008115e-02	6.008115e-02	1
102	102	182	12	1.879838e+02	1.201623e+01	6.185567e-02	6.008115e-02	6.008115e-02	1
103	103	205	9	1.879838e+02	1.201623e+01	4.205607e-02	6.008115e-02	6.008115e-02	1
104	104	204	10	1.879838e+02	1.201623e+01	4.672897e-02	6.008115e-02	6.008115e-02	1
105	105	177	11	1.879838e+02	1.201623e+01	5.851064e-02	6.008115e-02	6.008115e-02	1
106	106	184	7	1.879838e+02	1.201623e+01	3.664921e-02	6.008115e-02	6.008115e-02	1
107	107	209	13	1.879838e+02	1.201623e+01	5.855856e-02	6.008115e-02	6.008115e-02	1
108	108	201	22	1.879838e+02	1.201623e+01	9.865471e-02	6.008115e-02	6.008115e-02	1
109	109	178	10	1.879838e+02	1.201623e+01	5.319149e-02	6.008115e-02	6.008115e-02	1
110	110	182	11	1.879838e+02	1.201623e+01	5.699482e-02	6.008115e-02	6.008115e-02	1
111	111	177	16	1.879838e+02	1.201623e+01	8.290155e-02	6.008115e-02	6.008115e-02	1
112	112	171	11	1.879838e+02	1.201623e+01	6.043956e-02	6.008115e-02	6.008115e-02	1
113	113	205	8	1.879838e+02	1.201623e+01	3.755869e-02	6.008115e-02	6.008115e-02	1
114	114	154	12	1.879838e+02	1.201623e+01	7.228916e-02	6.008115e-02	6.008115e-02	1
115	115	195	18	1.879838e+02	1.201623e+01	8.450704e-02	6.008115e-02	6.008115e-02	1
116	116	201	8	1.879838e+02	1.201623e+01	3.827751e-02	6.008115e-02	6.008115e-02	1
117	117	195	16	1.879838e+02	1.201623e+01	7.582938e-02	6.008115e-02	6.008115e-02	1
118	118	175	13	1.879838e+02	1.201623e+01	6.914894e-02	6.008115e-02	6.008115e-02	1
119	119	216	17	1.879838e+02	1.201623e+01	7.296137e-02	6.008115e-02	6.008115e-02	1
120	120	173	7	1.879838e+02	1.201623e+01	3.888889e-02	6.008115e-02	6.008115e-02	1
121	121	167	7	1.879838e+02	1.201623e+01	4.022989e-02	6.008115e-02	6.008115e-02	1
122	122	151	17	1.879838e+02	1.201623e+01	1.011905e-01	6.008115e-02	6.008115e-02	1
123	123	189	12	1.879838e+02	1.201623e+01	5.970149e-02	6.008115e-02	6.008115e-02	1
124	124	195	9	1.879838e+02	1.201623e+01	4.411765e-02	6.008115e-02	6.008115e-02	1
125	125	178	13	1.879838e+02	1.201623e+01	6.806283e-02	6.008115e-02	6.008115e-02	1
126	126	158	5	1.879838e+02	1.201623e+01	3.067485e-02	6.008115e-02	6.008115e-02	1
127	127	198	9	1.879838e+02	1.201623e+01	4.347826e-02	6.008115e-02	6.008115e-02	1
128	128	174	15	1.879838e+02	1.201623e+01	7.936508e-02	6.008115e-02	6.008115e-02	1
129	129	197	9	1.879838e+02	1.201623e+01	4.368932e-02	6.008115e-02	6.008115e-02	1
130	130	208	13	1.879838e+02	1.201623e+01	5.882353e-02	6.008115e-02	6.008115e-02	1
131	131	197	7	1.879838e+02	1.201623e+01	3.431373e-02	6.008115e-02	6.008115e-02	1
132	132	188	16	1.879838e+02	1.201623e+01	7.843137e-02	6.008115e-02	6.008115e-02	1
133	133	182	12	1.879838e+02	1.201623e+01	6.185567e-02	6.008115e-02	6.008115e-02	1
134	134	180	16	1.879838e+02	1.201623e+01	8.163265e-02	6.008115e-02	6.008115e-02	1
135	135	179	10	1.879838e+02	1.201623e+01	5.291005e-02	6.008115e-02	6.008115e-02	1
136	136	201	10	1.879838e+02	1.201623e+01	4.739336e-02	6.008115e-02	6.008115e-02	1
137	137	194	12	1.879838e+02	1.201623e+01	5.825243e-02	6.008115e-02	6.008115e-02	1
138	138	196	13	1.879838e+02	1.201623e+01	6.220096e-02	6.008115e-02	6.008115e-02	1
139	139	211	9	1.879838e+02	1.201623e+01	4.090909e-02	6.008115e-02	6.008115e-02	1
140	140	167	10	1.879838e+02	1.201623e+01	5.649718e-02	6.008115e-02	6.008115e-02	1
141	141	194	10	1.879838e+02	1.201623e+01	4.901961e-02	6.008115e-02	6.008115e-02	1
142	142	176	8	1.879838e+02	1.201623e+01	4.347826e-02	6.008115e-02	6.008115e-02	1
143	143	190	14	1.879838e+02	1.201623e+01	6.862745e-02	6.008115e-02	6.008115e-02	1
144	144	193	16	1.879838e+02	1.201623e+01	7.655502e-02	6.008115e-02	6.008115e-02	1
145	145	199	19	1.879838e+02	1.201623e+01	8.715596e-02	6.008115e-02	6.008115e-02	1
146	146	180	11	1.879838e+02	1.201623e+01	5.759162e-02	6.008115e-02	6.008115e-02	1
147	147	195	8	1.879838e+02	1.201623e+01	3.940887e-02	6.008115e-02	6.008115e-02	1
148	148	189	8	1.879838e+02	1.201623e+01	4.060914e-02	6.008115e-02	6.008115e-02	1
149	149	160	18	1.879838e+02	1.201623e+01	1.011236e-01	6.008115e-02	6.008115e-02	1
150	150	193	13	1.879838e+02	1.201623e+01	6.310680e-02	6.008115e-02	6.008115e-02	1
151	151	205	12	1.879838e+02	1.201623e+01	5.529954e-02	6.008115e-02	6.008115e-02	1
152	152	173	11	1.879838e+02	1.201623e+01	5.978261e-02	6.008115e-02	6.008115e-02	1
153	153	170	14	1.879838e+02	1.201623e+01	7.608696e-02	6.008115e-02	6.008115e-02	1
154	154	172	13	1.879838e+02	1.201623e+01	7.027027e-02	6.008115e-02	6.008115e-02	1
155	155	46	152	4.150602e+01	1.584940e+02	7.676768e-01	7.924699e-01	8.233579e-01	4
156	156	32	153	3.532843e+01	1.646716e+02	8.270270e-01	8.233579e-01	8.233579e-01	4
157	157	31	151	3.532843e+01	1.646716e+02	8.296703e-01	8.233579e-01	8.233579e-01	4
158	158	41	183	3.532843e+01	1.646716e+02	8.169643e-01	8.233579e-01	8.233579e-01	4
159	159	43	168	3.532843e+01	1.646716e+02	7.962085e-01	8.233579e-01	8.233579e-01	4
160	160	41	157	3.532843e+01	1.646716e+02	7.929293e-01	8.233579e-01	8.233579e-01	4
161	161	41	145	3.532843e+01	1.646716e+02	7.795699e-01	8.233579e-01	8.233579e-01	4
162	162	34	162	3.532843e+01	1.646716e+02	8.265306e-01	8.233579e-01	8.233579e-01	4
163	163	38	199	3.532843e+01	1.646716e+02	8.396624e-01	8.233579e-01	8.233579e-01	4
164	164	43	175	3.532843e+01	1.646716e+02	8.027523e-01	8.233579e-01	8.233579e-01	4
165	165	32	156	3.532843e+01	1.646716e+02	8.297872e-01	8.233579e-01	8.233579e-01	4
166	166	43	178	3.532843e+01	1.646716e+02	8.054299e-01	8.233579e-01	8.233579e-01	4
167	167	43	181	3.532843e+01	1.646716e+02	8.080357e-01	8.233579e-01	8.233579e-01	4
168	168	32	155	3.532843e+01	1.646716e+02	8.288770e-01	8.233579e-01	8.233579e-01	4
169	169	36	154	3.532843e+01	1.646716e+02	8.105263e-01	8.233579e-01	8.233579e-01	4
170	170	30	164	3.532843e+01	1.646716e+02	8.453608e-01	8.233579e-01	8.233579e-01	4
171	171	39	171	3.532843e+01	1.646716e+02	8.142857e-01	8.233579e-01	8.233579e-01	4
172	172	34	165	3.532843e+01	1.646716e+02	8.291457e-01	8.233579e-01	8.233579e-01	4
173	173	36	174	3.532843e+01	1.646716e+02	8.285714e-01	8.233579e-01	8.233579e-01	4
174	174	40	186	3.532843e+01	1.646716e+02	8.230088e-01	8.233579e-01	8.233579e-01	4
175	175	46	172	3.532843e+01	1.646716e+02	7.889908e-01	8.233579e-01	8.233579e-01	4
176	176	37	152	3.532843e+01	1.646716e+02	8.042328e-01	8.233579e-01	8.233579e-01	4
177	177	38	166	3.532843e+01	1.646716e+02	8.137255e-01	8.233579e-01	8.233579e-01	4
178	178	25	151	3.532843e+01	1.646716e+02	8.579545e-01	8.233579e-01	8.233579e-01	4
179	179	40	186	3.532843e+01	1.646716e+02	8.230088e-01	8.233579e-01	8.233579e-01	4
180	180	38	163	3.532843e+01	1.646716e+02	8.109453e-01	8.233579e-01	8.233579e-01	4
181	181	35	170	3.532843e+01	1.646716e+02	8.292683e-01	8.233579e-01	8.233579e-01	4
182	182	34	169	3.532843e+01	1.646716e+02	8.325123e-01	8.233579e-01	8.233579e-01	4
183	183	38	159	3.532843e+01	1.646716e+02	8.071066e-01	8.233579e-01	8.233579e-01	4
184	184	40	169	3.532843e+01	1.646716e+02	8.086124e-01	8.233579e-01	8.233579e-01	4
185	185	38	171	3.532843e+01	1.646716e+02	8.181818e-01	8.233579e-01	8.233579e-01	4
186	186	31	153	3.532843e+01	1.646716e+02	8.315217e-01	8.233579e-01	8.233579e-01	4
187	187	35	164	3.532843e+01	1.646716e+02	8.241206e-01	8.233579e-01	8.233579e-01	4
188	188	29	177	3.532843e+01	1.646716e+02	8.592233e-01	8.233579e-01	8.233579e-01	4
189	189	34	156	3.532843e+01	1.646716e+02	8.210526e-01	8.233579e-01	8.233579e-01	4
190	190	23	192	3.532843e+01	1.646716e+02	8.930233e-01	8.233579e-01	8.233579e-01	4
191	191	43	156	3.532843e+01	1.646716e+02	7.839196e-01	8.233579e-01	8.233579e-01	4
192	192	46	168	3.532843e+01	1.646716e+02	7.850467e-01	8.233579e-01	8.233579e-01	4
193	193	32	160	3.532843e+01	1.646716e+02	8.333333e-01	8.233579e-01	8.233579e-01	4
194	194	39	165	3.532843e+01	1.646716e+02	8.088235e-01	8.233579e-01	8.233579e-01	4
195	195	39	153	3.532843e+01	1.646716e+02	7.968750e-01	8.233579e-01	8.233579e-01	4
196	196	32	188	3.532843e+01	1.646716e+02	8.545455e-01	8.233579e-01	8.233579e-01	4
197	197	31	168	3.532843e+01	1.646716e+02	8.442211e-01	8.233579e-01	8.233579e-01	4
198	198	44	162	3.532843e+01	1.646716e+02	7.864078e-01	8.233579e-01	8.233579e-01	4
199	199	38	178	3.532843e+01	1.646716e+02	8.240741e-01	8.233579e-01	8.233579e-01	4
200	200	37	164	3.532843e+01	1.646716e+02	8.159204e-01	8.233579e-01	8.233579e-01	4
