# Supplementary material for: Cochaperones convey the energy of ATP hydrolysis for directional action of Hsp90
Source: Nat Commun. 2024 Jan 17;15:569. doi: 10.1038/s41467-024-44847-6 (PMC10794413; doi:10.1038/s41467-024-44847-6)
Supplement: Supplementary file 6 — Source Data [file 41467_2024_44847_MOESM6_ESM.zip › SourceData_Simulations/1_Simulations_0kT/sim_0kT_mol198of200.txt]

coordinates	71.72	156.86	199.72	156.86
time(s)	frame	Idon(a.u.)	Iacc(a.u.)	Idon ideal(a.u.)	Iacc ideal(a.u.)	FRET	FRET ideal (blurr)	FRET ideal	state sequence
1	1	47	156	5.214924e+01	1.478508e+02	7.684729e-01	7.392538e-01	7.392538e-01	4
2	2	51	151	5.214924e+01	1.478508e+02	7.475248e-01	7.392538e-01	7.392538e-01	4
3	3	43	155	5.214924e+01	1.478508e+02	7.828283e-01	7.392538e-01	7.392538e-01	4
4	4	55	155	5.214924e+01	1.478508e+02	7.380952e-01	7.392538e-01	7.392538e-01	4
5	5	50	145	5.214924e+01	1.478508e+02	7.435897e-01	7.392538e-01	7.392538e-01	4
6	6	53	171	5.214924e+01	1.478508e+02	7.633929e-01	7.392538e-01	7.392538e-01	4
7	7	58	136	5.214924e+01	1.478508e+02	7.010309e-01	7.392538e-01	7.392538e-01	4
8	8	67	148	5.214924e+01	1.478508e+02	6.883721e-01	7.392538e-01	7.392538e-01	4
9	9	59	149	5.214924e+01	1.478508e+02	7.163462e-01	7.392538e-01	7.392538e-01	4
10	10	67	157	5.214924e+01	1.478508e+02	7.008929e-01	7.392538e-01	7.392538e-01	4
11	11	49	148	5.214924e+01	1.478508e+02	7.512690e-01	7.392538e-01	7.392538e-01	4
12	12	48	122	5.214924e+01	1.478508e+02	7.176471e-01	7.392538e-01	7.392538e-01	4
13	13	62	123	5.214924e+01	1.478508e+02	6.648649e-01	7.392538e-01	7.392538e-01	4
14	14	54	137	5.214924e+01	1.478508e+02	7.172775e-01	7.392538e-01	7.392538e-01	4
15	15	57	172	5.214924e+01	1.478508e+02	7.510917e-01	7.392538e-01	7.392538e-01	4
16	16	55	155	5.214924e+01	1.478508e+02	7.380952e-01	7.392538e-01	7.392538e-01	4
17	17	50	145	5.214924e+01	1.478508e+02	7.435897e-01	7.392538e-01	7.392538e-01	4
18	18	57	123	5.214924e+01	1.478508e+02	6.833333e-01	7.392538e-01	7.392538e-01	4
19	19	43	150	5.214924e+01	1.478508e+02	7.772021e-01	7.392538e-01	7.392538e-01	4
20	20	54	146	5.214924e+01	1.478508e+02	7.300000e-01	7.392538e-01	7.392538e-01	4
21	21	50	135	5.214924e+01	1.478508e+02	7.297297e-01	7.392538e-01	7.392538e-01	4
22	22	56	171	5.214924e+01	1.478508e+02	7.533040e-01	7.392538e-01	7.392538e-01	4
23	23	58	153	5.214924e+01	1.478508e+02	7.251185e-01	7.392538e-01	7.392538e-01	4
24	24	58	158	5.214924e+01	1.478508e+02	7.314815e-01	7.392538e-01	7.392538e-01	4
25	25	175	25	1.737015e+02	2.629845e+01	1.250000e-01	1.314923e-01	3.727972e-02	1
26	26	189	7	1.925441e+02	7.455944e+00	3.571429e-02	3.727972e-02	3.727972e-02	1
27	27	208	11	1.925441e+02	7.455944e+00	5.022831e-02	3.727972e-02	3.727972e-02	1
28	28	202	6	1.925441e+02	7.455944e+00	2.884615e-02	3.727972e-02	3.727972e-02	1
29	29	207	5	1.925441e+02	7.455944e+00	2.358491e-02	3.727972e-02	3.727972e-02	1
30	30	181	10	1.925441e+02	7.455944e+00	5.235602e-02	3.727972e-02	3.727972e-02	1
31	31	184	10	1.925441e+02	7.455944e+00	5.154639e-02	3.727972e-02	3.727972e-02	1
32	32	194	11	1.925441e+02	7.455944e+00	5.365854e-02	3.727972e-02	3.727972e-02	1
33	33	214	6	1.925441e+02	7.455944e+00	2.727273e-02	3.727972e-02	3.727972e-02	1
34	34	191	4	1.925441e+02	7.455944e+00	2.051282e-02	3.727972e-02	3.727972e-02	1
35	35	176	6	1.925441e+02	7.455944e+00	3.296703e-02	3.727972e-02	3.727972e-02	1
36	36	204	4	1.925441e+02	7.455944e+00	1.923077e-02	3.727972e-02	3.727972e-02	1
37	37	205	13	1.925441e+02	7.455944e+00	5.963303e-02	3.727972e-02	3.727972e-02	1
38	38	189	6	1.925441e+02	7.455944e+00	3.076923e-02	3.727972e-02	3.727972e-02	1
39	39	184	10	1.925441e+02	7.455944e+00	5.154639e-02	3.727972e-02	3.727972e-02	1
40	40	221	6	1.925441e+02	7.455944e+00	2.643172e-02	3.727972e-02	3.727972e-02	1
41	41	205	5	1.925441e+02	7.455944e+00	2.380952e-02	3.727972e-02	3.727972e-02	1
42	42	175	10	1.925441e+02	7.455944e+00	5.405405e-02	3.727972e-02	3.727972e-02	1
43	43	204	6	1.925441e+02	7.455944e+00	2.857143e-02	3.727972e-02	3.727972e-02	1
44	44	201	4	1.925441e+02	7.455944e+00	1.951220e-02	3.727972e-02	3.727972e-02	1
45	45	187	9	1.925441e+02	7.455944e+00	4.591837e-02	3.727972e-02	3.727972e-02	1
46	46	190	8	1.925441e+02	7.455944e+00	4.040404e-02	3.727972e-02	3.727972e-02	1
47	47	192	9	1.925441e+02	7.455944e+00	4.477612e-02	3.727972e-02	3.727972e-02	1
48	48	202	9	1.925441e+02	7.455944e+00	4.265403e-02	3.727972e-02	3.727972e-02	1
49	49	207	4	1.925441e+02	7.455944e+00	1.895735e-02	3.727972e-02	3.727972e-02	1
50	50	188	5	1.925441e+02	7.455944e+00	2.590674e-02	3.727972e-02	3.727972e-02	1
51	51	204	10	1.925441e+02	7.455944e+00	4.672897e-02	3.727972e-02	3.727972e-02	1
52	52	184	8	1.925441e+02	7.455944e+00	4.166667e-02	3.727972e-02	3.727972e-02	1
53	53	198	10	1.925441e+02	7.455944e+00	4.807692e-02	3.727972e-02	3.727972e-02	1
54	54	199	13	1.925441e+02	7.455944e+00	6.132075e-02	3.727972e-02	3.727972e-02	1
55	55	176	4	1.925441e+02	7.455944e+00	2.222222e-02	3.727972e-02	3.727972e-02	1
56	56	214	6	1.925441e+02	7.455944e+00	2.727273e-02	3.727972e-02	3.727972e-02	1
57	57	211	7	1.925441e+02	7.455944e+00	3.211009e-02	3.727972e-02	3.727972e-02	1
58	58	195	12	1.925441e+02	7.455944e+00	5.797101e-02	3.727972e-02	3.727972e-02	1
59	59	198	9	1.925441e+02	7.455944e+00	4.347826e-02	3.727972e-02	3.727972e-02	1
60	60	184	6	1.925441e+02	7.455944e+00	3.157895e-02	3.727972e-02	3.727972e-02	1
61	61	198	5	1.925441e+02	7.455944e+00	2.463054e-02	3.727972e-02	3.727972e-02	1
62	62	163	18	1.784756e+02	2.152444e+01	9.944751e-02	1.076222e-01	1.227000e-01	2
63	63	172	27	1.699684e+02	3.003164e+01	1.356784e-01	1.501582e-01	1.227000e-01	2
64	64	125	68	1.204089e+02	7.959107e+01	3.523316e-01	3.979554e-01	1.227000e-01	2
65	65	188	23	1.754600e+02	2.454000e+01	1.090047e-01	1.227000e-01	1.227000e-01	2
66	66	106	92	9.480334e+01	1.051967e+02	4.646465e-01	5.259833e-01	7.257450e-01	3
67	67	76	104	8.123578e+01	1.187642e+02	5.777778e-01	5.938211e-01	7.257450e-01	3
68	68	171	21	1.754600e+02	2.454000e+01	1.093750e-01	1.227000e-01	1.227000e-01	2
69	69	178	25	1.754600e+02	2.454000e+01	1.231527e-01	1.227000e-01	1.227000e-01	2
70	70	155	57	1.411562e+02	5.884384e+01	2.688679e-01	2.942192e-01	1.227000e-01	2
71	71	67	97	7.895234e+01	1.210477e+02	5.914634e-01	6.052383e-01	7.257450e-01	3
72	72	227	20	1.833801e+02	1.661989e+01	8.097166e-02	8.309946e-02	1.227000e-01	2
73	73	194	5	1.925441e+02	7.455944e+00	2.512563e-02	3.727972e-02	3.727972e-02	1
74	74	193	7	1.925441e+02	7.455944e+00	3.500000e-02	3.727972e-02	3.727972e-02	1
75	75	223	8	1.925441e+02	7.455944e+00	3.463203e-02	3.727972e-02	3.727972e-02	1
76	76	205	6	1.925441e+02	7.455944e+00	2.843602e-02	3.727972e-02	3.727972e-02	1
77	77	193	9	1.925441e+02	7.455944e+00	4.455446e-02	3.727972e-02	3.727972e-02	1
78	78	167	11	1.925441e+02	7.455944e+00	6.179775e-02	3.727972e-02	3.727972e-02	1
79	79	185	4	1.925441e+02	7.455944e+00	2.116402e-02	3.727972e-02	3.727972e-02	1
80	80	180	7	1.925441e+02	7.455944e+00	3.743316e-02	3.727972e-02	3.727972e-02	1
81	81	168	6	1.925441e+02	7.455944e+00	3.448276e-02	3.727972e-02	3.727972e-02	1
82	82	212	8	1.925441e+02	7.455944e+00	3.636364e-02	3.727972e-02	3.727972e-02	1
83	83	190	4	1.925441e+02	7.455944e+00	2.061856e-02	3.727972e-02	3.727972e-02	1
84	84	185	9	1.925441e+02	7.455944e+00	4.639175e-02	3.727972e-02	3.727972e-02	1
85	85	154	6	1.925441e+02	7.455944e+00	3.750000e-02	3.727972e-02	3.727972e-02	1
86	86	195	5	1.925441e+02	7.455944e+00	2.500000e-02	3.727972e-02	3.727972e-02	1
87	87	207	17	1.867237e+02	1.327631e+01	7.589286e-02	6.638157e-02	3.727972e-02	1
88	88	198	9	1.925441e+02	7.455944e+00	4.347826e-02	3.727972e-02	3.727972e-02	1
89	89	191	7	1.925441e+02	7.455944e+00	3.535354e-02	3.727972e-02	3.727972e-02	1
90	90	212	8	1.925441e+02	7.455944e+00	3.636364e-02	3.727972e-02	3.727972e-02	1
91	91	208	10	1.925441e+02	7.455944e+00	4.587156e-02	3.727972e-02	3.727972e-02	1
92	92	190	8	1.925441e+02	7.455944e+00	4.040404e-02	3.727972e-02	3.727972e-02	1
93	93	194	3	1.925441e+02	7.455944e+00	1.522843e-02	3.727972e-02	3.727972e-02	1
94	94	214	4	1.925441e+02	7.455944e+00	1.834862e-02	3.727972e-02	3.727972e-02	1
95	95	197	4	1.925441e+02	7.455944e+00	1.990050e-02	3.727972e-02	3.727972e-02	1
96	96	177	6	1.925441e+02	7.455944e+00	3.278689e-02	3.727972e-02	3.727972e-02	1
97	97	170	16	1.925441e+02	7.455944e+00	8.602151e-02	3.727972e-02	3.727972e-02	1
98	98	197	8	1.925441e+02	7.455944e+00	3.902439e-02	3.727972e-02	3.727972e-02	1
99	99	181	8	1.925441e+02	7.455944e+00	4.232804e-02	3.727972e-02	3.727972e-02	1
100	100	179	6	1.925441e+02	7.455944e+00	3.243243e-02	3.727972e-02	3.727972e-02	1
101	101	191	14	1.925441e+02	7.455944e+00	6.829268e-02	3.727972e-02	3.727972e-02	1
102	102	184	7	1.925441e+02	7.455944e+00	3.664921e-02	3.727972e-02	3.727972e-02	1
103	103	185	6	1.925441e+02	7.455944e+00	3.141361e-02	3.727972e-02	3.727972e-02	1
104	104	194	9	1.925441e+02	7.455944e+00	4.433498e-02	3.727972e-02	3.727972e-02	1
105	105	186	9	1.925441e+02	7.455944e+00	4.615385e-02	3.727972e-02	3.727972e-02	1
106	106	193	5	1.925441e+02	7.455944e+00	2.525253e-02	3.727972e-02	3.727972e-02	1
107	107	199	5	1.925441e+02	7.455944e+00	2.450980e-02	3.727972e-02	3.727972e-02	1
108	108	194	8	1.925441e+02	7.455944e+00	3.960396e-02	3.727972e-02	3.727972e-02	1
109	109	193	9	1.925441e+02	7.455944e+00	4.455446e-02	3.727972e-02	3.727972e-02	1
110	110	206	15	1.925441e+02	7.455944e+00	6.787330e-02	3.727972e-02	3.727972e-02	1
111	111	210	5	1.925441e+02	7.455944e+00	2.325581e-02	3.727972e-02	3.727972e-02	1
112	112	192	8	1.925441e+02	7.455944e+00	4.000000e-02	3.727972e-02	3.727972e-02	1
113	113	184	8	1.925441e+02	7.455944e+00	4.166667e-02	3.727972e-02	3.727972e-02	1
114	114	203	2	1.925441e+02	7.455944e+00	9.756098e-03	3.727972e-02	3.727972e-02	1
115	115	209	9	1.925441e+02	7.455944e+00	4.128440e-02	3.727972e-02	3.727972e-02	1
116	116	201	5	1.925441e+02	7.455944e+00	2.427184e-02	3.727972e-02	3.727972e-02	1
117	117	197	7	1.925441e+02	7.455944e+00	3.431373e-02	3.727972e-02	3.727972e-02	1
118	118	193	6	1.925441e+02	7.455944e+00	3.015075e-02	3.727972e-02	3.727972e-02	1
119	119	196	7	1.925441e+02	7.455944e+00	3.448276e-02	3.727972e-02	3.727972e-02	1
120	120	197	10	1.925441e+02	7.455944e+00	4.830918e-02	3.727972e-02	3.727972e-02	1
121	121	200	9	1.925441e+02	7.455944e+00	4.306220e-02	3.727972e-02	3.727972e-02	1
122	122	192	13	1.925441e+02	7.455944e+00	6.341463e-02	3.727972e-02	3.727972e-02	1
123	123	190	4	1.925441e+02	7.455944e+00	2.061856e-02	3.727972e-02	3.727972e-02	1
124	124	188	4	1.925441e+02	7.455944e+00	2.083333e-02	3.727972e-02	3.727972e-02	1
125	125	201	7	1.925441e+02	7.455944e+00	3.365385e-02	3.727972e-02	3.727972e-02	1
126	126	193	11	1.925441e+02	7.455944e+00	5.392157e-02	3.727972e-02	3.727972e-02	1
127	127	184	7	1.925441e+02	7.455944e+00	3.664921e-02	3.727972e-02	3.727972e-02	1
128	128	194	10	1.925441e+02	7.455944e+00	4.901961e-02	3.727972e-02	3.727972e-02	1
129	129	194	9	1.925441e+02	7.455944e+00	4.433498e-02	3.727972e-02	3.727972e-02	1
130	130	195	6	1.925441e+02	7.455944e+00	2.985075e-02	3.727972e-02	3.727972e-02	1
131	131	204	7	1.925441e+02	7.455944e+00	3.317536e-02	3.727972e-02	3.727972e-02	1
132	132	199	13	1.925441e+02	7.455944e+00	6.132075e-02	3.727972e-02	3.727972e-02	1
133	133	166	5	1.925441e+02	7.455944e+00	2.923977e-02	3.727972e-02	3.727972e-02	1
134	134	208	12	1.925441e+02	7.455944e+00	5.454545e-02	3.727972e-02	3.727972e-02	1
135	135	200	5	1.925441e+02	7.455944e+00	2.439024e-02	3.727972e-02	3.727972e-02	1
136	136	188	10	1.925441e+02	7.455944e+00	5.050505e-02	3.727972e-02	3.727972e-02	1
137	137	197	6	1.925441e+02	7.455944e+00	2.955665e-02	3.727972e-02	3.727972e-02	1
138	138	188	8	1.925441e+02	7.455944e+00	4.081633e-02	3.727972e-02	3.727972e-02	1
139	139	203	5	1.925441e+02	7.455944e+00	2.403846e-02	3.727972e-02	3.727972e-02	1
140	140	229	5	1.925441e+02	7.455944e+00	2.136752e-02	3.727972e-02	3.727972e-02	1
141	141	194	7	1.925441e+02	7.455944e+00	3.482587e-02	3.727972e-02	3.727972e-02	1
142	142	215	6	1.925372e+02	7.462838e+00	2.714932e-02	3.731419e-02	3.727972e-02	1
143	143	175	20	1.754600e+02	2.454000e+01	1.025641e-01	1.227000e-01	1.227000e-01	2
144	144	180	18	1.754600e+02	2.454000e+01	9.090909e-02	1.227000e-01	1.227000e-01	2
145	145	176	24	1.754600e+02	2.454000e+01	1.200000e-01	1.227000e-01	1.227000e-01	2
146	146	45	137	5.936334e+01	1.406367e+02	7.527473e-01	7.031833e-01	7.257450e-01	3
147	147	45	134	5.485101e+01	1.451490e+02	7.486034e-01	7.257450e-01	7.257450e-01	3
148	148	61	143	5.485101e+01	1.451490e+02	7.009804e-01	7.257450e-01	7.257450e-01	3
149	149	108	94	1.041840e+02	9.581598e+01	4.653465e-01	4.790799e-01	7.257450e-01	3
150	150	189	19	1.754600e+02	2.454000e+01	9.134615e-02	1.227000e-01	1.227000e-01	2
151	151	150	34	1.754600e+02	2.454000e+01	1.847826e-01	1.227000e-01	1.227000e-01	2
152	152	195	16	1.754600e+02	2.454000e+01	7.582938e-02	1.227000e-01	1.227000e-01	2
153	153	195	30	1.754600e+02	2.454000e+01	1.333333e-01	1.227000e-01	1.227000e-01	2
154	154	189	27	1.754600e+02	2.454000e+01	1.250000e-01	1.227000e-01	1.227000e-01	2
155	155	170	24	1.754600e+02	2.454000e+01	1.237113e-01	1.227000e-01	1.227000e-01	2
156	156	205	27	1.734079e+02	2.659209e+01	1.163793e-01	1.329605e-01	1.227000e-01	2
157	157	57	143	5.485101e+01	1.451490e+02	7.150000e-01	7.257450e-01	7.257450e-01	3
158	158	43	158	5.435776e+01	1.456422e+02	7.860697e-01	7.282112e-01	7.257450e-01	3
159	159	45	146	5.214924e+01	1.478508e+02	7.643979e-01	7.392538e-01	7.392538e-01	4
160	160	44	164	5.214924e+01	1.478508e+02	7.884615e-01	7.392538e-01	7.392538e-01	4
161	161	51	164	5.214924e+01	1.478508e+02	7.627907e-01	7.392538e-01	7.392538e-01	4
162	162	49	136	5.214924e+01	1.478508e+02	7.351351e-01	7.392538e-01	7.392538e-01	4
163	163	58	165	5.214924e+01	1.478508e+02	7.399103e-01	7.392538e-01	7.392538e-01	4
164	164	47	140	5.214924e+01	1.478508e+02	7.486631e-01	7.392538e-01	7.392538e-01	4
165	165	46	133	5.214924e+01	1.478508e+02	7.430168e-01	7.392538e-01	7.392538e-01	4
166	166	51	162	5.214924e+01	1.478508e+02	7.605634e-01	7.392538e-01	7.392538e-01	4
167	167	53	145	5.214924e+01	1.478508e+02	7.323232e-01	7.392538e-01	7.392538e-01	4
168	168	54	133	5.214924e+01	1.478508e+02	7.112299e-01	7.392538e-01	7.392538e-01	4
169	169	64	161	5.214924e+01	1.478508e+02	7.155556e-01	7.392538e-01	7.392538e-01	4
170	170	43	161	5.214924e+01	1.478508e+02	7.892157e-01	7.392538e-01	7.392538e-01	4
171	171	50	146	5.214924e+01	1.478508e+02	7.448980e-01	7.392538e-01	7.392538e-01	4
172	172	41	146	5.214924e+01	1.478508e+02	7.807487e-01	7.392538e-01	7.392538e-01	4
173	173	39	157	5.214924e+01	1.478508e+02	8.010204e-01	7.392538e-01	7.392538e-01	4
174	174	47	131	5.214924e+01	1.478508e+02	7.359551e-01	7.392538e-01	7.392538e-01	4
175	175	48	145	5.214924e+01	1.478508e+02	7.512953e-01	7.392538e-01	7.392538e-01	4
176	176	39	176	5.214924e+01	1.478508e+02	8.186047e-01	7.392538e-01	7.392538e-01	4
177	177	45	128	5.214924e+01	1.478508e+02	7.398844e-01	7.392538e-01	7.392538e-01	4
178	178	142	56	1.410891e+02	5.891092e+01	2.828283e-01	2.945546e-01	3.727972e-02	1
179	179	201	7	1.925441e+02	7.455944e+00	3.365385e-02	3.727972e-02	3.727972e-02	1
180	180	191	6	1.925441e+02	7.455944e+00	3.045685e-02	3.727972e-02	3.727972e-02	1
181	181	204	5	1.925441e+02	7.455944e+00	2.392344e-02	3.727972e-02	3.727972e-02	1
182	182	177	7	1.925441e+02	7.455944e+00	3.804348e-02	3.727972e-02	3.727972e-02	1
183	183	166	8	1.925441e+02	7.455944e+00	4.597701e-02	3.727972e-02	3.727972e-02	1
184	184	194	7	1.925441e+02	7.455944e+00	3.482587e-02	3.727972e-02	3.727972e-02	1
185	185	205	6	1.925441e+02	7.455944e+00	2.843602e-02	3.727972e-02	3.727972e-02	1
186	186	204	6	1.925441e+02	7.455944e+00	2.857143e-02	3.727972e-02	3.727972e-02	1
187	187	189	7	1.925441e+02	7.455944e+00	3.571429e-02	3.727972e-02	3.727972e-02	1
188	188	200	5	1.925441e+02	7.455944e+00	2.439024e-02	3.727972e-02	3.727972e-02	1
189	189	170	6	1.925441e+02	7.455944e+00	3.409091e-02	3.727972e-02	3.727972e-02	1
190	190	189	6	1.925441e+02	7.455944e+00	3.076923e-02	3.727972e-02	3.727972e-02	1
191	191	185	5	1.925441e+02	7.455944e+00	2.631579e-02	3.727972e-02	3.727972e-02	1
192	192	200	10	1.925441e+02	7.455944e+00	4.761905e-02	3.727972e-02	3.727972e-02	1
193	193	203	3	1.925441e+02	7.455944e+00	1.456311e-02	3.727972e-02	3.727972e-02	1
194	194	206	3	1.925441e+02	7.455944e+00	1.435407e-02	3.727972e-02	3.727972e-02	1
195	195	189	7	1.925441e+02	7.455944e+00	3.571429e-02	3.727972e-02	3.727972e-02	1
196	196	175	9	1.925441e+02	7.455944e+00	4.891304e-02	3.727972e-02	3.727972e-02	1
197	197	183	6	1.925441e+02	7.455944e+00	3.174603e-02	3.727972e-02	3.727972e-02	1
198	198	192	4	1.925441e+02	7.455944e+00	2.040816e-02	3.727972e-02	3.727972e-02	1
199	199	168	12	1.925441e+02	7.455944e+00	6.666667e-02	3.727972e-02	3.727972e-02	1
200	200	201	7	1.925441e+02	7.455944e+00	3.365385e-02	3.727972e-02	3.727972e-02	1
