# Supplementary material for: Cochaperones convey the energy of ATP hydrolysis for directional action of Hsp90
Source: Nat Commun. 2024 Jan 17;15:569. doi: 10.1038/s41467-024-44847-6 (PMC10794413; doi:10.1038/s41467-024-44847-6)
Supplement: Supplementary file 6 — Source Data [file 41467_2024_44847_MOESM6_ESM.zip › SourceData_Simulations/1_Simulations_0kT/sim_0kT_mol199of200.txt]

coordinates	90.71	254.19	218.71	254.19
time(s)	frame	Idon(a.u.)	Iacc(a.u.)	Idon ideal(a.u.)	Iacc ideal(a.u.)	FRET	FRET ideal (blurr)	FRET ideal	state sequence
1	1	165	24	1.769468e+02	2.305319e+01	1.269841e-01	1.152660e-01	1.152660e-01	1
2	2	163	34	1.769468e+02	2.305319e+01	1.725888e-01	1.152660e-01	1.152660e-01	1
3	3	193	23	1.769468e+02	2.305319e+01	1.064815e-01	1.152660e-01	1.152660e-01	1
4	4	170	23	1.769468e+02	2.305319e+01	1.191710e-01	1.152660e-01	1.152660e-01	1
5	5	173	20	1.769468e+02	2.305319e+01	1.036269e-01	1.152660e-01	1.152660e-01	1
6	6	181	23	1.769468e+02	2.305319e+01	1.127451e-01	1.152660e-01	1.152660e-01	1
7	7	183	25	1.769468e+02	2.305319e+01	1.201923e-01	1.152660e-01	1.152660e-01	1
8	8	189	22	1.769468e+02	2.305319e+01	1.042654e-01	1.152660e-01	1.152660e-01	1
9	9	185	21	1.769468e+02	2.305319e+01	1.019417e-01	1.152660e-01	1.152660e-01	1
10	10	209	31	1.769468e+02	2.305319e+01	1.291667e-01	1.152660e-01	1.152660e-01	1
11	11	183	26	1.769468e+02	2.305319e+01	1.244019e-01	1.152660e-01	1.152660e-01	1
12	12	152	17	1.769468e+02	2.305319e+01	1.005917e-01	1.152660e-01	1.152660e-01	1
13	13	180	21	1.769468e+02	2.305319e+01	1.044776e-01	1.152660e-01	1.152660e-01	1
14	14	189	18	1.769468e+02	2.305319e+01	8.695652e-02	1.152660e-01	1.152660e-01	1
15	15	173	29	1.769468e+02	2.305319e+01	1.435644e-01	1.152660e-01	1.152660e-01	1
16	16	198	19	1.769468e+02	2.305319e+01	8.755760e-02	1.152660e-01	1.152660e-01	1
17	17	179	38	1.769468e+02	2.305319e+01	1.751152e-01	1.152660e-01	1.152660e-01	1
18	18	187	22	1.769468e+02	2.305319e+01	1.052632e-01	1.152660e-01	1.152660e-01	1
19	19	198	22	1.769468e+02	2.305319e+01	1.000000e-01	1.152660e-01	1.152660e-01	1
20	20	175	23	1.769468e+02	2.305319e+01	1.161616e-01	1.152660e-01	1.152660e-01	1
21	21	195	21	1.769468e+02	2.305319e+01	9.722222e-02	1.152660e-01	1.152660e-01	1
22	22	157	17	1.769468e+02	2.305319e+01	9.770115e-02	1.152660e-01	1.152660e-01	1
23	23	199	18	1.769468e+02	2.305319e+01	8.294931e-02	1.152660e-01	1.152660e-01	1
24	24	158	14	1.769468e+02	2.305319e+01	8.139535e-02	1.152660e-01	1.152660e-01	1
25	25	183	21	1.769468e+02	2.305319e+01	1.029412e-01	1.152660e-01	1.152660e-01	1
26	26	195	28	1.769468e+02	2.305319e+01	1.255605e-01	1.152660e-01	1.152660e-01	1
27	27	185	21	1.769468e+02	2.305319e+01	1.019417e-01	1.152660e-01	1.152660e-01	1
28	28	159	23	1.769468e+02	2.305319e+01	1.263736e-01	1.152660e-01	1.152660e-01	1
29	29	166	16	1.769468e+02	2.305319e+01	8.791209e-02	1.152660e-01	1.152660e-01	1
30	30	161	23	1.769468e+02	2.305319e+01	1.250000e-01	1.152660e-01	1.152660e-01	1
31	31	161	21	1.769468e+02	2.305319e+01	1.153846e-01	1.152660e-01	1.152660e-01	1
32	32	178	23	1.769468e+02	2.305319e+01	1.144279e-01	1.152660e-01	1.152660e-01	1
33	33	167	9	1.769468e+02	2.305319e+01	5.113636e-02	1.152660e-01	1.152660e-01	1
34	34	161	25	1.769468e+02	2.305319e+01	1.344086e-01	1.152660e-01	1.152660e-01	1
35	35	178	25	1.769468e+02	2.305319e+01	1.231527e-01	1.152660e-01	1.152660e-01	1
36	36	179	22	1.769468e+02	2.305319e+01	1.094527e-01	1.152660e-01	1.152660e-01	1
37	37	164	30	1.769468e+02	2.305319e+01	1.546392e-01	1.152660e-01	1.152660e-01	1
38	38	177	28	1.769468e+02	2.305319e+01	1.365854e-01	1.152660e-01	1.152660e-01	1
39	39	75	126	5.898219e+01	1.410178e+02	6.268657e-01	7.050890e-01	7.849962e-01	4
40	40	43	138	4.300075e+01	1.569992e+02	7.624309e-01	7.849962e-01	7.849962e-01	4
41	41	26	163	4.300075e+01	1.569992e+02	8.624339e-01	7.849962e-01	7.849962e-01	4
42	42	45	158	4.300075e+01	1.569992e+02	7.783251e-01	7.849962e-01	7.849962e-01	4
43	43	41	184	4.300075e+01	1.569992e+02	8.177778e-01	7.849962e-01	7.849962e-01	4
44	44	49	143	4.300075e+01	1.569992e+02	7.447917e-01	7.849962e-01	7.849962e-01	4
45	45	45	166	4.300075e+01	1.569992e+02	7.867299e-01	7.849962e-01	7.849962e-01	4
46	46	52	166	4.300075e+01	1.569992e+02	7.614679e-01	7.849962e-01	7.849962e-01	4
47	47	45	166	4.300075e+01	1.569992e+02	7.867299e-01	7.849962e-01	7.849962e-01	4
48	48	32	153	4.300075e+01	1.569992e+02	8.270270e-01	7.849962e-01	7.849962e-01	4
49	49	32	179	4.300075e+01	1.569992e+02	8.483412e-01	7.849962e-01	7.849962e-01	4
50	50	45	150	4.300075e+01	1.569992e+02	7.692308e-01	7.849962e-01	7.849962e-01	4
51	51	44	163	4.300075e+01	1.569992e+02	7.874396e-01	7.849962e-01	7.849962e-01	4
52	52	39	176	4.300075e+01	1.569992e+02	8.186047e-01	7.849962e-01	7.849962e-01	4
53	53	28	153	4.300075e+01	1.569992e+02	8.453039e-01	7.849962e-01	7.849962e-01	4
54	54	34	150	4.300075e+01	1.569992e+02	8.152174e-01	7.849962e-01	7.849962e-01	4
55	55	35	157	4.300075e+01	1.569992e+02	8.177083e-01	7.849962e-01	7.849962e-01	4
56	56	47	175	4.300075e+01	1.569992e+02	7.882883e-01	7.849962e-01	7.849962e-01	4
57	57	44	158	4.300075e+01	1.569992e+02	7.821782e-01	7.849962e-01	7.849962e-01	4
58	58	39	146	4.300075e+01	1.569992e+02	7.891892e-01	7.849962e-01	7.849962e-01	4
59	59	46	173	4.300075e+01	1.569992e+02	7.899543e-01	7.849962e-01	7.849962e-01	4
60	60	47	173	4.300075e+01	1.569992e+02	7.863636e-01	7.849962e-01	7.849962e-01	4
61	61	40	145	4.300075e+01	1.569992e+02	7.837838e-01	7.849962e-01	7.849962e-01	4
62	62	40	187	4.300075e+01	1.569992e+02	8.237885e-01	7.849962e-01	7.849962e-01	4
63	63	40	185	4.300075e+01	1.569992e+02	8.222222e-01	7.849962e-01	7.849962e-01	4
64	64	45	176	4.300075e+01	1.569992e+02	7.963801e-01	7.849962e-01	7.849962e-01	4
65	65	41	159	4.300075e+01	1.569992e+02	7.950000e-01	7.849962e-01	7.849962e-01	4
66	66	42	148	4.300075e+01	1.569992e+02	7.789474e-01	7.849962e-01	7.849962e-01	4
67	67	38	157	4.300075e+01	1.569992e+02	8.051282e-01	7.849962e-01	7.849962e-01	4
68	68	43	149	4.300075e+01	1.569992e+02	7.760417e-01	7.849962e-01	7.849962e-01	4
69	69	27	156	4.300075e+01	1.569992e+02	8.524590e-01	7.849962e-01	7.849962e-01	4
70	70	40	151	4.300075e+01	1.569992e+02	7.905759e-01	7.849962e-01	7.849962e-01	4
71	71	40	142	4.300075e+01	1.569992e+02	7.802198e-01	7.849962e-01	7.849962e-01	4
72	72	32	140	4.300075e+01	1.569992e+02	8.139535e-01	7.849962e-01	7.849962e-01	4
73	73	31	141	4.300075e+01	1.569992e+02	8.197674e-01	7.849962e-01	7.849962e-01	4
74	74	41	144	4.300075e+01	1.569992e+02	7.783784e-01	7.849962e-01	7.849962e-01	4
75	75	35	131	4.300075e+01	1.569992e+02	7.891566e-01	7.849962e-01	7.849962e-01	4
76	76	43	169	4.300075e+01	1.569992e+02	7.971698e-01	7.849962e-01	7.849962e-01	4
77	77	44	176	4.300075e+01	1.569992e+02	8.000000e-01	7.849962e-01	7.849962e-01	4
78	78	55	140	4.300075e+01	1.569992e+02	7.179487e-01	7.849962e-01	7.849962e-01	4
79	79	47	175	4.300075e+01	1.569992e+02	7.882883e-01	7.849962e-01	7.849962e-01	4
80	80	36	173	4.300075e+01	1.569992e+02	8.277512e-01	7.849962e-01	7.849962e-01	4
81	81	37	136	4.300075e+01	1.569992e+02	7.861272e-01	7.849962e-01	7.849962e-01	4
82	82	40	169	4.300075e+01	1.569992e+02	8.086124e-01	7.849962e-01	7.849962e-01	4
83	83	43	161	4.300075e+01	1.569992e+02	7.892157e-01	7.849962e-01	7.849962e-01	4
84	84	51	139	4.300075e+01	1.569992e+02	7.315789e-01	7.849962e-01	7.849962e-01	4
85	85	28	160	4.300075e+01	1.569992e+02	8.510638e-01	7.849962e-01	7.849962e-01	4
86	86	45	161	4.300075e+01	1.569992e+02	7.815534e-01	7.849962e-01	7.849962e-01	4
87	87	40	141	4.300075e+01	1.569992e+02	7.790055e-01	7.849962e-01	7.849962e-01	4
88	88	56	159	4.300075e+01	1.569992e+02	7.395349e-01	7.849962e-01	7.849962e-01	4
89	89	36	134	4.300075e+01	1.569992e+02	7.882353e-01	7.849962e-01	7.849962e-01	4
90	90	38	142	4.300075e+01	1.569992e+02	7.888889e-01	7.849962e-01	7.849962e-01	4
91	91	55	153	4.300075e+01	1.569992e+02	7.355769e-01	7.849962e-01	7.849962e-01	4
92	92	52	177	4.300075e+01	1.569992e+02	7.729258e-01	7.849962e-01	7.849962e-01	4
93	93	49	152	4.300075e+01	1.569992e+02	7.562189e-01	7.849962e-01	7.849962e-01	4
94	94	44	139	4.300075e+01	1.569992e+02	7.595628e-01	7.849962e-01	7.849962e-01	4
95	95	42	171	4.300075e+01	1.569992e+02	8.028169e-01	7.849962e-01	7.849962e-01	4
96	96	47	143	4.300075e+01	1.569992e+02	7.526316e-01	7.849962e-01	7.849962e-01	4
97	97	38	158	4.300075e+01	1.569992e+02	8.061224e-01	7.849962e-01	7.849962e-01	4
98	98	40	162	4.300075e+01	1.569992e+02	8.019802e-01	7.849962e-01	7.849962e-01	4
99	99	33	153	4.300075e+01	1.569992e+02	8.225806e-01	7.849962e-01	7.849962e-01	4
100	100	36	175	4.300075e+01	1.569992e+02	8.293839e-01	7.849962e-01	7.849962e-01	4
101	101	40	160	4.300075e+01	1.569992e+02	8.000000e-01	7.849962e-01	7.849962e-01	4
102	102	42	167	4.300075e+01	1.569992e+02	7.990431e-01	7.849962e-01	7.849962e-01	4
103	103	37	164	4.300075e+01	1.569992e+02	8.159204e-01	7.849962e-01	7.849962e-01	4
104	104	44	164	4.300075e+01	1.569992e+02	7.884615e-01	7.849962e-01	7.849962e-01	4
105	105	48	146	4.300075e+01	1.569992e+02	7.525773e-01	7.849962e-01	7.849962e-01	4
106	106	46	169	4.300075e+01	1.569992e+02	7.860465e-01	7.849962e-01	7.849962e-01	4
107	107	47	168	4.300075e+01	1.569992e+02	7.813953e-01	7.849962e-01	7.849962e-01	4
108	108	43	158	4.300075e+01	1.569992e+02	7.860697e-01	7.849962e-01	7.849962e-01	4
109	109	38	147	4.300075e+01	1.569992e+02	7.945946e-01	7.849962e-01	7.849962e-01	4
110	110	46	146	4.300075e+01	1.569992e+02	7.604167e-01	7.849962e-01	7.849962e-01	4
111	111	37	173	4.300075e+01	1.569992e+02	8.238095e-01	7.849962e-01	7.849962e-01	4
112	112	36	153	4.300075e+01	1.569992e+02	8.095238e-01	7.849962e-01	7.849962e-01	4
113	113	135	60	1.363929e+02	6.360712e+01	3.076923e-01	3.180356e-01	1.152660e-01	1
114	114	174	22	1.769468e+02	2.305319e+01	1.122449e-01	1.152660e-01	1.152660e-01	1
115	115	179	26	1.769468e+02	2.305319e+01	1.268293e-01	1.152660e-01	1.152660e-01	1
116	116	193	25	1.769468e+02	2.305319e+01	1.146789e-01	1.152660e-01	1.152660e-01	1
117	117	171	18	1.769468e+02	2.305319e+01	9.523810e-02	1.152660e-01	1.152660e-01	1
118	118	194	28	1.769468e+02	2.305319e+01	1.261261e-01	1.152660e-01	1.152660e-01	1
119	119	175	32	1.769468e+02	2.305319e+01	1.545894e-01	1.152660e-01	1.152660e-01	1
120	120	188	24	1.769468e+02	2.305319e+01	1.132075e-01	1.152660e-01	1.152660e-01	1
121	121	177	23	1.769468e+02	2.305319e+01	1.150000e-01	1.152660e-01	1.152660e-01	1
122	122	159	29	1.769468e+02	2.305319e+01	1.542553e-01	1.152660e-01	1.152660e-01	1
123	123	175	19	1.769468e+02	2.305319e+01	9.793814e-02	1.152660e-01	1.152660e-01	1
124	124	159	20	1.769468e+02	2.305319e+01	1.117318e-01	1.152660e-01	1.152660e-01	1
125	125	185	25	1.769468e+02	2.305319e+01	1.190476e-01	1.152660e-01	1.152660e-01	1
126	126	188	18	1.769468e+02	2.305319e+01	8.737864e-02	1.152660e-01	1.152660e-01	1
127	127	190	20	1.769468e+02	2.305319e+01	9.523810e-02	1.152660e-01	1.152660e-01	1
128	128	168	23	1.769468e+02	2.305319e+01	1.204188e-01	1.152660e-01	1.152660e-01	1
129	129	164	22	1.769468e+02	2.305319e+01	1.182796e-01	1.152660e-01	1.152660e-01	1
130	130	165	23	1.769468e+02	2.305319e+01	1.223404e-01	1.152660e-01	1.152660e-01	1
131	131	175	23	1.769468e+02	2.305319e+01	1.161616e-01	1.152660e-01	1.152660e-01	1
132	132	181	25	1.769468e+02	2.305319e+01	1.213592e-01	1.152660e-01	1.152660e-01	1
133	133	194	14	1.769468e+02	2.305319e+01	6.730769e-02	1.152660e-01	1.152660e-01	1
134	134	180	31	1.769468e+02	2.305319e+01	1.469194e-01	1.152660e-01	1.152660e-01	1
135	135	178	19	1.769468e+02	2.305319e+01	9.644670e-02	1.152660e-01	1.152660e-01	1
136	136	189	19	1.819651e+02	1.803492e+01	9.134615e-02	9.017458e-02	1.152660e-01	1
137	137	182	23	1.769468e+02	2.305319e+01	1.121951e-01	1.152660e-01	1.152660e-01	1
138	138	184	26	1.769468e+02	2.305319e+01	1.238095e-01	1.152660e-01	1.152660e-01	1
139	139	197	24	1.769468e+02	2.305319e+01	1.085973e-01	1.152660e-01	1.152660e-01	1
140	140	176	21	1.769468e+02	2.305319e+01	1.065990e-01	1.152660e-01	1.152660e-01	1
141	141	164	27	1.769468e+02	2.305319e+01	1.413613e-01	1.152660e-01	1.152660e-01	1
142	142	173	23	1.769468e+02	2.305319e+01	1.173469e-01	1.152660e-01	1.152660e-01	1
143	143	194	22	1.769468e+02	2.305319e+01	1.018519e-01	1.152660e-01	1.152660e-01	1
144	144	153	22	1.769468e+02	2.305319e+01	1.257143e-01	1.152660e-01	1.152660e-01	1
145	145	192	24	1.769468e+02	2.305319e+01	1.111111e-01	1.152660e-01	1.152660e-01	1
146	146	184	31	1.769468e+02	2.305319e+01	1.441860e-01	1.152660e-01	1.152660e-01	1
147	147	173	22	1.769468e+02	2.305319e+01	1.128205e-01	1.152660e-01	1.152660e-01	1
148	148	164	26	1.769468e+02	2.305319e+01	1.368421e-01	1.152660e-01	1.152660e-01	1
149	149	183	15	1.769468e+02	2.305319e+01	7.575758e-02	1.152660e-01	1.152660e-01	1
150	150	186	23	1.769468e+02	2.305319e+01	1.100478e-01	1.152660e-01	1.152660e-01	1
151	151	165	22	1.769468e+02	2.305319e+01	1.176471e-01	1.152660e-01	1.152660e-01	1
152	152	183	28	1.769468e+02	2.305319e+01	1.327014e-01	1.152660e-01	1.152660e-01	1
153	153	192	26	1.769468e+02	2.305319e+01	1.192661e-01	1.152660e-01	1.152660e-01	1
154	154	178	22	1.769468e+02	2.305319e+01	1.100000e-01	1.152660e-01	1.152660e-01	1
155	155	178	27	1.769468e+02	2.305319e+01	1.317073e-01	1.152660e-01	1.152660e-01	1
156	156	170	15	1.769468e+02	2.305319e+01	8.108108e-02	1.152660e-01	1.152660e-01	1
157	157	167	34	1.769468e+02	2.305319e+01	1.691542e-01	1.152660e-01	1.152660e-01	1
158	158	188	25	1.769468e+02	2.305319e+01	1.173709e-01	1.152660e-01	1.152660e-01	1
159	159	175	19	1.769468e+02	2.305319e+01	9.793814e-02	1.152660e-01	1.152660e-01	1
160	160	189	20	1.769468e+02	2.305319e+01	9.569378e-02	1.152660e-01	1.152660e-01	1
161	161	192	30	1.769468e+02	2.305319e+01	1.351351e-01	1.152660e-01	1.152660e-01	1
162	162	164	21	1.769468e+02	2.305319e+01	1.135135e-01	1.152660e-01	1.152660e-01	1
163	163	159	32	1.769468e+02	2.305319e+01	1.675393e-01	1.152660e-01	1.152660e-01	1
164	164	169	28	1.769468e+02	2.305319e+01	1.421320e-01	1.152660e-01	1.152660e-01	1
165	165	194	20	1.769468e+02	2.305319e+01	9.345794e-02	1.152660e-01	1.152660e-01	1
166	166	145	19	1.769468e+02	2.305319e+01	1.158537e-01	1.152660e-01	1.152660e-01	1
167	167	198	29	1.769468e+02	2.305319e+01	1.277533e-01	1.152660e-01	1.152660e-01	1
168	168	171	19	1.769468e+02	2.305319e+01	1.000000e-01	1.152660e-01	1.152660e-01	1
169	169	180	17	1.769468e+02	2.305319e+01	8.629442e-02	1.152660e-01	1.152660e-01	1
170	170	152	16	1.769468e+02	2.305319e+01	9.523810e-02	1.152660e-01	1.152660e-01	1
171	171	186	32	1.769468e+02	2.305319e+01	1.467890e-01	1.152660e-01	1.152660e-01	1
172	172	152	30	1.769468e+02	2.305319e+01	1.648352e-01	1.152660e-01	1.152660e-01	1
173	173	167	19	1.769468e+02	2.305319e+01	1.021505e-01	1.152660e-01	1.152660e-01	1
174	174	146	26	1.769468e+02	2.305319e+01	1.511628e-01	1.152660e-01	1.152660e-01	1
175	175	173	19	1.769468e+02	2.305319e+01	9.895833e-02	1.152660e-01	1.152660e-01	1
176	176	181	17	1.769468e+02	2.305319e+01	8.585859e-02	1.152660e-01	1.152660e-01	1
177	177	175	23	1.769468e+02	2.305319e+01	1.161616e-01	1.152660e-01	1.152660e-01	1
178	178	195	19	1.769468e+02	2.305319e+01	8.878505e-02	1.152660e-01	1.152660e-01	1
179	179	159	18	1.769468e+02	2.305319e+01	1.016949e-01	1.152660e-01	1.152660e-01	1
180	180	169	19	1.769468e+02	2.305319e+01	1.010638e-01	1.152660e-01	1.152660e-01	1
181	181	182	26	1.769468e+02	2.305319e+01	1.250000e-01	1.152660e-01	1.152660e-01	1
182	182	135	74	1.360137e+02	6.398633e+01	3.540670e-01	3.199317e-01	1.152660e-01	1
183	183	41	153	4.300075e+01	1.569992e+02	7.886598e-01	7.849962e-01	7.849962e-01	4
184	184	55	154	4.300075e+01	1.569992e+02	7.368421e-01	7.849962e-01	7.849962e-01	4
185	185	53	147	4.300075e+01	1.569992e+02	7.350000e-01	7.849962e-01	7.849962e-01	4
186	186	40	166	4.300075e+01	1.569992e+02	8.058252e-01	7.849962e-01	7.849962e-01	4
187	187	51	130	4.300075e+01	1.569992e+02	7.182320e-01	7.849962e-01	7.849962e-01	4
188	188	44	149	4.300075e+01	1.569992e+02	7.720207e-01	7.849962e-01	7.849962e-01	4
189	189	49	150	4.300075e+01	1.569992e+02	7.537688e-01	7.849962e-01	7.849962e-01	4
190	190	43	141	4.300075e+01	1.569992e+02	7.663043e-01	7.849962e-01	7.849962e-01	4
191	191	41	173	4.300075e+01	1.569992e+02	8.084112e-01	7.849962e-01	7.849962e-01	4
192	192	47	160	4.300075e+01	1.569992e+02	7.729469e-01	7.849962e-01	7.849962e-01	4
193	193	53	179	4.300075e+01	1.569992e+02	7.715517e-01	7.849962e-01	7.849962e-01	4
194	194	47	143	4.300075e+01	1.569992e+02	7.526316e-01	7.849962e-01	7.849962e-01	4
195	195	43	137	4.300075e+01	1.569992e+02	7.611111e-01	7.849962e-01	7.849962e-01	4
196	196	50	150	4.300075e+01	1.569992e+02	7.500000e-01	7.849962e-01	7.849962e-01	4
197	197	46	173	4.300075e+01	1.569992e+02	7.899543e-01	7.849962e-01	7.849962e-01	4
198	198	45	162	4.300075e+01	1.569992e+02	7.826087e-01	7.849962e-01	7.849962e-01	4
199	199	53	135	4.300075e+01	1.569992e+02	7.180851e-01	7.849962e-01	7.849962e-01	4
200	200	44	153	4.300075e+01	1.569992e+02	7.766497e-01	7.849962e-01	7.849962e-01	4
