# Supplementary material for: Cochaperones convey the energy of ATP hydrolysis for directional action of Hsp90
Source: Nat Commun. 2024 Jan 17;15:569. doi: 10.1038/s41467-024-44847-6 (PMC10794413; doi:10.1038/s41467-024-44847-6)
Supplement: Supplementary file 6 — Source Data [file 41467_2024_44847_MOESM6_ESM.zip › SourceData_Simulations/1_Simulations_0kT/sim_0kT_mol19of200.txt]

coordinates	14.06	28.09	142.06	28.09
time(s)	frame	Idon(a.u.)	Iacc(a.u.)	Idon ideal(a.u.)	Iacc ideal(a.u.)	FRET	FRET ideal (blurr)	FRET ideal	state sequence
1	1	20	157	2.147453e+01	1.785255e+02	8.870056e-01	8.926274e-01	8.926274e-01	4
2	2	22	200	2.147453e+01	1.785255e+02	9.009009e-01	8.926274e-01	8.926274e-01	4
3	3	31	166	2.147453e+01	1.785255e+02	8.426396e-01	8.926274e-01	8.926274e-01	4
4	4	23	192	2.147453e+01	1.785255e+02	8.930233e-01	8.926274e-01	8.926274e-01	4
5	5	19	165	2.147453e+01	1.785255e+02	8.967391e-01	8.926274e-01	8.926274e-01	4
6	6	20	193	2.147453e+01	1.785255e+02	9.061033e-01	8.926274e-01	8.926274e-01	4
7	7	26	179	2.147453e+01	1.785255e+02	8.731707e-01	8.926274e-01	8.926274e-01	4
8	8	13	170	2.147453e+01	1.785255e+02	9.289617e-01	8.926274e-01	8.926274e-01	4
9	9	20	201	2.147453e+01	1.785255e+02	9.095023e-01	8.926274e-01	8.926274e-01	4
10	10	17	181	2.147453e+01	1.785255e+02	9.141414e-01	8.926274e-01	8.926274e-01	4
11	11	18	188	2.147453e+01	1.785255e+02	9.126214e-01	8.926274e-01	8.926274e-01	4
12	12	26	198	2.147453e+01	1.785255e+02	8.839286e-01	8.926274e-01	8.926274e-01	4
13	13	18	169	2.147453e+01	1.785255e+02	9.037433e-01	8.926274e-01	8.926274e-01	4
14	14	22	165	2.147453e+01	1.785255e+02	8.823529e-01	8.926274e-01	8.926274e-01	4
15	15	20	182	2.147453e+01	1.785255e+02	9.009901e-01	8.926274e-01	8.926274e-01	4
16	16	17	188	2.147453e+01	1.785255e+02	9.170732e-01	8.926274e-01	8.926274e-01	4
17	17	20	165	2.147453e+01	1.785255e+02	8.918919e-01	8.926274e-01	8.926274e-01	4
18	18	22	148	2.147453e+01	1.785255e+02	8.705882e-01	8.926274e-01	8.926274e-01	4
19	19	25	179	2.147453e+01	1.785255e+02	8.774510e-01	8.926274e-01	8.926274e-01	4
20	20	31	171	2.147453e+01	1.785255e+02	8.465347e-01	8.926274e-01	8.926274e-01	4
21	21	29	199	2.147453e+01	1.785255e+02	8.728070e-01	8.926274e-01	8.926274e-01	4
22	22	17	165	2.147453e+01	1.785255e+02	9.065934e-01	8.926274e-01	8.926274e-01	4
23	23	24	188	2.147453e+01	1.785255e+02	8.867925e-01	8.926274e-01	8.926274e-01	4
24	24	21	177	2.147453e+01	1.785255e+02	8.939394e-01	8.926274e-01	8.926274e-01	4
25	25	25	176	2.147453e+01	1.785255e+02	8.756219e-01	8.926274e-01	8.926274e-01	4
26	26	14	182	2.147453e+01	1.785255e+02	9.285714e-01	8.926274e-01	8.926274e-01	4
27	27	28	162	2.147453e+01	1.785255e+02	8.526316e-01	8.926274e-01	8.926274e-01	4
28	28	21	169	2.147453e+01	1.785255e+02	8.894737e-01	8.926274e-01	8.926274e-01	4
29	29	27	202	2.147453e+01	1.785255e+02	8.820961e-01	8.926274e-01	8.926274e-01	4
30	30	21	187	2.147453e+01	1.785255e+02	8.990385e-01	8.926274e-01	8.926274e-01	4
31	31	26	193	2.147453e+01	1.785255e+02	8.812785e-01	8.926274e-01	8.926274e-01	4
32	32	20	182	2.147453e+01	1.785255e+02	9.009901e-01	8.926274e-01	8.926274e-01	4
33	33	10	195	2.147453e+01	1.785255e+02	9.512195e-01	8.926274e-01	8.926274e-01	4
34	34	26	174	2.147453e+01	1.785255e+02	8.700000e-01	8.926274e-01	8.926274e-01	4
35	35	25	178	2.147453e+01	1.785255e+02	8.768473e-01	8.926274e-01	8.926274e-01	4
36	36	20	167	2.147453e+01	1.785255e+02	8.930481e-01	8.926274e-01	8.926274e-01	4
37	37	16	178	2.147453e+01	1.785255e+02	9.175258e-01	8.926274e-01	8.926274e-01	4
38	38	22	158	2.147453e+01	1.785255e+02	8.777778e-01	8.926274e-01	8.926274e-01	4
39	39	23	160	2.147453e+01	1.785255e+02	8.743169e-01	8.926274e-01	8.926274e-01	4
40	40	26	188	2.385726e+01	1.761427e+02	8.785047e-01	8.807137e-01	8.719467e-01	3
41	41	29	195	2.561066e+01	1.743893e+02	8.705357e-01	8.719467e-01	8.719467e-01	3
42	42	132	42	1.499366e+02	5.006341e+01	2.413793e-01	2.503171e-01	3.175396e-02	2
43	43	180	2	1.936492e+02	6.350792e+00	1.098901e-02	3.175396e-02	3.175396e-02	2
44	44	199	4	1.936492e+02	6.350792e+00	1.970443e-02	3.175396e-02	3.175396e-02	2
45	45	167	7	1.936492e+02	6.350792e+00	4.022989e-02	3.175396e-02	3.175396e-02	2
46	46	184	4	1.936492e+02	6.350792e+00	2.127660e-02	3.175396e-02	3.175396e-02	2
47	47	169	9	1.936492e+02	6.350792e+00	5.056180e-02	3.175396e-02	3.175396e-02	2
48	48	179	7	1.936492e+02	6.350792e+00	3.763441e-02	3.175396e-02	3.175396e-02	2
49	49	148	49	1.474527e+02	5.254731e+01	2.487310e-01	2.627365e-01	3.175396e-02	2
50	50	22	154	2.561066e+01	1.743893e+02	8.750000e-01	8.719467e-01	8.719467e-01	3
51	51	32	181	2.561066e+01	1.743893e+02	8.497653e-01	8.719467e-01	8.719467e-01	3
52	52	91	130	7.676890e+01	1.232311e+02	5.882353e-01	6.161555e-01	8.719467e-01	3
53	53	186	8	1.936492e+02	6.350792e+00	4.123711e-02	3.175396e-02	3.175396e-02	2
54	54	126	65	1.314114e+02	6.858855e+01	3.403141e-01	3.429428e-01	3.175396e-02	2
55	55	19	171	2.223393e+01	1.777661e+02	9.000000e-01	8.888304e-01	8.926274e-01	4
56	56	18	171	2.147453e+01	1.785255e+02	9.047619e-01	8.926274e-01	8.926274e-01	4
57	57	14	168	2.147453e+01	1.785255e+02	9.230769e-01	8.926274e-01	8.926274e-01	4
58	58	26	160	2.147453e+01	1.785255e+02	8.602151e-01	8.926274e-01	8.926274e-01	4
59	59	22	181	2.147453e+01	1.785255e+02	8.916256e-01	8.926274e-01	8.926274e-01	4
60	60	18	164	2.147453e+01	1.785255e+02	9.010989e-01	8.926274e-01	8.926274e-01	4
61	61	12	179	2.147453e+01	1.785255e+02	9.371728e-01	8.926274e-01	8.926274e-01	4
62	62	15	206	2.147453e+01	1.785255e+02	9.321267e-01	8.926274e-01	8.926274e-01	4
63	63	9	180	2.147453e+01	1.785255e+02	9.523810e-01	8.926274e-01	8.926274e-01	4
64	64	20	202	2.147453e+01	1.785255e+02	9.099099e-01	8.926274e-01	8.926274e-01	4
65	65	29	162	2.147453e+01	1.785255e+02	8.481675e-01	8.926274e-01	8.926274e-01	4
66	66	17	161	2.147453e+01	1.785255e+02	9.044944e-01	8.926274e-01	8.926274e-01	4
67	67	24	174	2.147453e+01	1.785255e+02	8.787879e-01	8.926274e-01	8.926274e-01	4
68	68	21	145	2.147453e+01	1.785255e+02	8.734940e-01	8.926274e-01	8.926274e-01	4
69	69	20	188	2.147453e+01	1.785255e+02	9.038462e-01	8.926274e-01	8.926274e-01	4
70	70	22	196	2.147453e+01	1.785255e+02	8.990826e-01	8.926274e-01	8.926274e-01	4
71	71	18	169	2.147453e+01	1.785255e+02	9.037433e-01	8.926274e-01	8.926274e-01	4
72	72	27	161	2.147453e+01	1.785255e+02	8.563830e-01	8.926274e-01	8.926274e-01	4
73	73	18	185	2.147453e+01	1.785255e+02	9.113300e-01	8.926274e-01	8.926274e-01	4
74	74	26	190	2.147453e+01	1.785255e+02	8.796296e-01	8.926274e-01	8.926274e-01	4
75	75	9	182	2.147453e+01	1.785255e+02	9.528796e-01	8.926274e-01	8.926274e-01	4
76	76	14	185	2.147453e+01	1.785255e+02	9.296482e-01	8.926274e-01	8.926274e-01	4
77	77	15	149	2.147453e+01	1.785255e+02	9.085366e-01	8.926274e-01	8.926274e-01	4
78	78	20	164	2.147453e+01	1.785255e+02	8.913043e-01	8.926274e-01	8.926274e-01	4
79	79	24	182	2.147453e+01	1.785255e+02	8.834951e-01	8.926274e-01	8.926274e-01	4
80	80	23	170	2.147453e+01	1.785255e+02	8.808290e-01	8.926274e-01	8.926274e-01	4
81	81	25	175	2.147453e+01	1.785255e+02	8.750000e-01	8.926274e-01	8.926274e-01	4
82	82	21	166	2.147453e+01	1.785255e+02	8.877005e-01	8.926274e-01	8.926274e-01	4
83	83	27	199	2.147453e+01	1.785255e+02	8.805310e-01	8.926274e-01	8.926274e-01	4
84	84	17	174	2.147453e+01	1.785255e+02	9.109948e-01	8.926274e-01	8.926274e-01	4
85	85	19	181	2.147453e+01	1.785255e+02	9.050000e-01	8.926274e-01	8.926274e-01	4
86	86	24	165	2.147453e+01	1.785255e+02	8.730159e-01	8.926274e-01	8.926274e-01	4
87	87	28	179	2.147453e+01	1.785255e+02	8.647343e-01	8.926274e-01	8.926274e-01	4
88	88	25	186	2.147453e+01	1.785255e+02	8.815166e-01	8.926274e-01	8.926274e-01	4
89	89	20	170	2.147453e+01	1.785255e+02	8.947368e-01	8.926274e-01	8.926274e-01	4
90	90	23	187	2.147453e+01	1.785255e+02	8.904762e-01	8.926274e-01	8.926274e-01	4
91	91	20	184	2.147453e+01	1.785255e+02	9.019608e-01	8.926274e-01	8.926274e-01	4
92	92	20	162	2.147453e+01	1.785255e+02	8.901099e-01	8.926274e-01	8.926274e-01	4
93	93	29	177	2.147453e+01	1.785255e+02	8.592233e-01	8.926274e-01	8.926274e-01	4
94	94	20	174	2.147453e+01	1.785255e+02	8.969072e-01	8.926274e-01	8.926274e-01	4
95	95	24	152	2.147453e+01	1.785255e+02	8.636364e-01	8.926274e-01	8.926274e-01	4
96	96	25	186	2.147453e+01	1.785255e+02	8.815166e-01	8.926274e-01	8.926274e-01	4
97	97	22	175	2.147453e+01	1.785255e+02	8.883249e-01	8.926274e-01	8.926274e-01	4
98	98	22	164	2.147453e+01	1.785255e+02	8.817204e-01	8.926274e-01	8.926274e-01	4
99	99	30	202	2.147453e+01	1.785255e+02	8.706897e-01	8.926274e-01	8.926274e-01	4
100	100	27	153	2.147453e+01	1.785255e+02	8.500000e-01	8.926274e-01	8.926274e-01	4
101	101	23	205	2.147453e+01	1.785255e+02	8.991228e-01	8.926274e-01	8.926274e-01	4
102	102	113	87	1.175185e+02	8.248145e+01	4.350000e-01	4.124073e-01	1.374059e-01	1
103	103	167	29	1.725188e+02	2.748118e+01	1.479592e-01	1.374059e-01	1.374059e-01	1
104	104	168	38	1.725188e+02	2.748118e+01	1.844660e-01	1.374059e-01	1.374059e-01	1
105	105	135	21	1.725188e+02	2.748118e+01	1.346154e-01	1.374059e-01	1.374059e-01	1
106	106	163	31	1.725188e+02	2.748118e+01	1.597938e-01	1.374059e-01	1.374059e-01	1
107	107	166	31	1.725188e+02	2.748118e+01	1.573604e-01	1.374059e-01	1.374059e-01	1
108	108	171	26	1.725188e+02	2.748118e+01	1.319797e-01	1.374059e-01	1.374059e-01	1
109	109	183	35	1.725188e+02	2.748118e+01	1.605505e-01	1.374059e-01	1.374059e-01	1
110	110	163	27	1.725188e+02	2.748118e+01	1.421053e-01	1.374059e-01	1.374059e-01	1
111	111	139	31	1.725188e+02	2.748118e+01	1.823529e-01	1.374059e-01	1.374059e-01	1
112	112	198	19	1.725188e+02	2.748118e+01	8.755760e-02	1.374059e-01	1.374059e-01	1
113	113	152	24	1.725188e+02	2.748118e+01	1.363636e-01	1.374059e-01	1.374059e-01	1
114	114	163	18	1.725188e+02	2.748118e+01	9.944751e-02	1.374059e-01	1.374059e-01	1
115	115	155	30	1.725188e+02	2.748118e+01	1.621622e-01	1.374059e-01	1.374059e-01	1
116	116	149	27	1.725188e+02	2.748118e+01	1.534091e-01	1.374059e-01	1.374059e-01	1
117	117	159	27	1.725188e+02	2.748118e+01	1.451613e-01	1.374059e-01	1.374059e-01	1
118	118	152	30	1.725188e+02	2.748118e+01	1.648352e-01	1.374059e-01	1.374059e-01	1
119	119	165	21	1.725188e+02	2.748118e+01	1.129032e-01	1.374059e-01	1.374059e-01	1
120	120	180	19	1.725188e+02	2.748118e+01	9.547739e-02	1.374059e-01	1.374059e-01	1
121	121	181	28	1.725188e+02	2.748118e+01	1.339713e-01	1.374059e-01	1.374059e-01	1
122	122	182	37	1.725188e+02	2.748118e+01	1.689498e-01	1.374059e-01	1.374059e-01	1
123	123	161	33	1.725188e+02	2.748118e+01	1.701031e-01	1.374059e-01	1.374059e-01	1
124	124	187	32	1.725188e+02	2.748118e+01	1.461187e-01	1.374059e-01	1.374059e-01	1
125	125	173	19	1.725188e+02	2.748118e+01	9.895833e-02	1.374059e-01	1.374059e-01	1
126	126	169	26	1.725188e+02	2.748118e+01	1.333333e-01	1.374059e-01	1.374059e-01	1
127	127	200	29	1.725188e+02	2.748118e+01	1.266376e-01	1.374059e-01	1.374059e-01	1
128	128	170	18	1.725188e+02	2.748118e+01	9.574468e-02	1.374059e-01	1.374059e-01	1
129	129	160	27	1.725188e+02	2.748118e+01	1.443850e-01	1.374059e-01	1.374059e-01	1
130	130	192	22	1.820955e+02	1.790447e+01	1.028037e-01	8.952235e-02	1.374059e-01	1
131	131	166	4	1.936492e+02	6.350792e+00	2.352941e-02	3.175396e-02	3.175396e-02	2
132	132	41	165	4.141897e+01	1.585810e+02	8.009709e-01	7.929051e-01	8.719467e-01	3
133	133	23	182	2.417274e+01	1.758273e+02	8.878049e-01	8.791363e-01	8.719467e-01	3
134	134	24	187	2.147453e+01	1.785255e+02	8.862559e-01	8.926274e-01	8.926274e-01	4
135	135	20	174	2.147453e+01	1.785255e+02	8.969072e-01	8.926274e-01	8.926274e-01	4
136	136	21	177	2.147453e+01	1.785255e+02	8.939394e-01	8.926274e-01	8.926274e-01	4
137	137	21	176	2.147453e+01	1.785255e+02	8.934010e-01	8.926274e-01	8.926274e-01	4
138	138	23	181	2.147453e+01	1.785255e+02	8.872549e-01	8.926274e-01	8.926274e-01	4
139	139	17	192	2.147453e+01	1.785255e+02	9.186603e-01	8.926274e-01	8.926274e-01	4
140	140	20	208	2.147453e+01	1.785255e+02	9.122807e-01	8.926274e-01	8.926274e-01	4
141	141	23	177	2.147453e+01	1.785255e+02	8.850000e-01	8.926274e-01	8.926274e-01	4
142	142	29	182	2.325858e+01	1.767414e+02	8.625592e-01	8.837071e-01	8.926274e-01	4
143	143	167	46	1.547630e+02	4.523700e+01	2.159624e-01	2.261850e-01	3.175396e-02	2
144	144	21	167	2.561066e+01	1.743893e+02	8.882979e-01	8.719467e-01	8.719467e-01	3
145	145	27	182	2.561066e+01	1.743893e+02	8.708134e-01	8.719467e-01	8.719467e-01	3
146	146	33	178	2.561066e+01	1.743893e+02	8.436019e-01	8.719467e-01	8.719467e-01	3
147	147	17	193	2.561066e+01	1.743893e+02	9.190476e-01	8.719467e-01	8.719467e-01	3
148	148	130	77	1.264082e+02	7.359181e+01	3.719807e-01	3.679590e-01	3.175396e-02	2
149	149	171	14	1.790474e+02	2.095260e+01	7.567568e-02	1.047630e-01	1.374059e-01	1
150	150	179	19	1.725188e+02	2.748118e+01	9.595960e-02	1.374059e-01	1.374059e-01	1
151	151	152	27	1.725188e+02	2.748118e+01	1.508380e-01	1.374059e-01	1.374059e-01	1
152	152	183	27	1.725188e+02	2.748118e+01	1.285714e-01	1.374059e-01	1.374059e-01	1
153	153	175	26	1.725188e+02	2.748118e+01	1.293532e-01	1.374059e-01	1.374059e-01	1
154	154	181	20	1.725188e+02	2.748118e+01	9.950249e-02	1.374059e-01	1.374059e-01	1
155	155	174	25	1.725188e+02	2.748118e+01	1.256281e-01	1.374059e-01	1.374059e-01	1
156	156	178	21	1.725188e+02	2.748118e+01	1.055276e-01	1.374059e-01	1.374059e-01	1
157	157	162	24	1.725188e+02	2.748118e+01	1.290323e-01	1.374059e-01	1.374059e-01	1
158	158	167	29	1.725188e+02	2.748118e+01	1.479592e-01	1.374059e-01	1.374059e-01	1
159	159	196	18	1.725188e+02	2.748118e+01	8.411215e-02	1.374059e-01	1.374059e-01	1
160	160	171	27	1.725188e+02	2.748118e+01	1.363636e-01	1.374059e-01	1.374059e-01	1
161	161	171	25	1.725188e+02	2.748118e+01	1.275510e-01	1.374059e-01	1.374059e-01	1
162	162	146	25	1.725188e+02	2.748118e+01	1.461988e-01	1.374059e-01	1.374059e-01	1
163	163	179	26	1.725188e+02	2.748118e+01	1.268293e-01	1.374059e-01	1.374059e-01	1
164	164	154	37	1.725188e+02	2.748118e+01	1.937173e-01	1.374059e-01	1.374059e-01	1
165	165	181	30	1.725188e+02	2.748118e+01	1.421801e-01	1.374059e-01	1.374059e-01	1
166	166	204	24	1.725188e+02	2.748118e+01	1.052632e-01	1.374059e-01	1.374059e-01	1
167	167	165	28	1.725188e+02	2.748118e+01	1.450777e-01	1.374059e-01	1.374059e-01	1
168	168	169	30	1.725188e+02	2.748118e+01	1.507538e-01	1.374059e-01	1.374059e-01	1
169	169	165	33	1.725188e+02	2.748118e+01	1.666667e-01	1.374059e-01	1.374059e-01	1
170	170	174	26	1.725188e+02	2.748118e+01	1.300000e-01	1.374059e-01	1.374059e-01	1
171	171	164	21	1.725188e+02	2.748118e+01	1.135135e-01	1.374059e-01	1.374059e-01	1
172	172	167	28	1.715020e+02	2.849797e+01	1.435897e-01	1.424898e-01	1.374059e-01	1
173	173	19	164	2.147453e+01	1.785255e+02	8.961749e-01	8.926274e-01	8.926274e-01	4
174	174	14	188	2.147453e+01	1.785255e+02	9.306931e-01	8.926274e-01	8.926274e-01	4
175	175	20	189	2.147453e+01	1.785255e+02	9.043062e-01	8.926274e-01	8.926274e-01	4
176	176	20	151	2.147453e+01	1.785255e+02	8.830409e-01	8.926274e-01	8.926274e-01	4
177	177	19	194	2.147453e+01	1.785255e+02	9.107981e-01	8.926274e-01	8.926274e-01	4
178	178	26	161	2.147453e+01	1.785255e+02	8.609626e-01	8.926274e-01	8.926274e-01	4
179	179	24	168	2.147453e+01	1.785255e+02	8.750000e-01	8.926274e-01	8.926274e-01	4
180	180	19	215	2.147453e+01	1.785255e+02	9.188034e-01	8.926274e-01	8.926274e-01	4
181	181	22	174	2.147453e+01	1.785255e+02	8.877551e-01	8.926274e-01	8.926274e-01	4
182	182	18	154	2.147453e+01	1.785255e+02	8.953488e-01	8.926274e-01	8.926274e-01	4
183	183	27	164	2.147453e+01	1.785255e+02	8.586387e-01	8.926274e-01	8.926274e-01	4
184	184	17	183	2.147453e+01	1.785255e+02	9.150000e-01	8.926274e-01	8.926274e-01	4
185	185	21	163	2.147453e+01	1.785255e+02	8.858696e-01	8.926274e-01	8.926274e-01	4
186	186	55	142	6.425442e+01	1.357456e+02	7.208122e-01	6.787279e-01	8.926274e-01	4
187	187	187	36	1.725188e+02	2.748118e+01	1.614350e-01	1.374059e-01	1.374059e-01	1
188	188	202	27	1.725188e+02	2.748118e+01	1.179039e-01	1.374059e-01	1.374059e-01	1
189	189	162	34	1.725188e+02	2.748118e+01	1.734694e-01	1.374059e-01	1.374059e-01	1
190	190	171	26	1.725188e+02	2.748118e+01	1.319797e-01	1.374059e-01	1.374059e-01	1
191	191	191	18	1.725188e+02	2.748118e+01	8.612440e-02	1.374059e-01	1.374059e-01	1
192	192	176	27	1.725188e+02	2.748118e+01	1.330049e-01	1.374059e-01	1.374059e-01	1
193	193	196	25	1.725188e+02	2.748118e+01	1.131222e-01	1.374059e-01	1.374059e-01	1
194	194	144	29	1.725188e+02	2.748118e+01	1.676301e-01	1.374059e-01	1.374059e-01	1
195	195	173	33	1.725188e+02	2.748118e+01	1.601942e-01	1.374059e-01	1.374059e-01	1
196	196	186	25	1.725188e+02	2.748118e+01	1.184834e-01	1.374059e-01	1.374059e-01	1
197	197	172	27	1.725188e+02	2.748118e+01	1.356784e-01	1.374059e-01	1.374059e-01	1
198	198	193	26	1.725188e+02	2.748118e+01	1.187215e-01	1.374059e-01	1.374059e-01	1
199	199	169	29	1.725188e+02	2.748118e+01	1.464646e-01	1.374059e-01	1.374059e-01	1
200	200	153	27	1.725188e+02	2.748118e+01	1.500000e-01	1.374059e-01	1.374059e-01	1
