# Supplementary material for: Cochaperones convey the energy of ATP hydrolysis for directional action of Hsp90
Source: Nat Commun. 2024 Jan 17;15:569. doi: 10.1038/s41467-024-44847-6 (PMC10794413; doi:10.1038/s41467-024-44847-6)
Supplement: Supplementary file 6 — Source Data [file 41467_2024_44847_MOESM6_ESM.zip › SourceData_Simulations/1_Simulations_0kT/sim_0kT_mol1of200.txt]

coordinates	87.04	180.72	215.04	180.72
time(s)	frame	Idon(a.u.)	Iacc(a.u.)	Idon ideal(a.u.)	Iacc ideal(a.u.)	FRET	FRET ideal (blurr)	FRET ideal	state sequence
1	1	179	25	1.775385e+02	2.246151e+01	1.225490e-01	1.123076e-01	1.123076e-01	2
2	2	171	31	1.775385e+02	2.246151e+01	1.534653e-01	1.123076e-01	1.123076e-01	2
3	3	182	31	1.775385e+02	2.246151e+01	1.455399e-01	1.123076e-01	1.123076e-01	2
4	4	189	18	1.775385e+02	2.246151e+01	8.695652e-02	1.123076e-01	1.123076e-01	2
5	5	100	72	1.041521e+02	9.584789e+01	4.186047e-01	4.792394e-01	7.700938e-01	4
6	6	43	165	4.598123e+01	1.540188e+02	7.932692e-01	7.700938e-01	7.700938e-01	4
7	7	39	145	4.598123e+01	1.540188e+02	7.880435e-01	7.700938e-01	7.700938e-01	4
8	8	56	147	4.598123e+01	1.540188e+02	7.241379e-01	7.700938e-01	7.700938e-01	4
9	9	43	151	4.598123e+01	1.540188e+02	7.783505e-01	7.700938e-01	7.700938e-01	4
10	10	42	141	4.598123e+01	1.540188e+02	7.704918e-01	7.700938e-01	7.700938e-01	4
11	11	63	144	4.598123e+01	1.540188e+02	6.956522e-01	7.700938e-01	7.700938e-01	4
12	12	52	144	4.598123e+01	1.540188e+02	7.346939e-01	7.700938e-01	7.700938e-01	4
13	13	45	143	4.598123e+01	1.540188e+02	7.606383e-01	7.700938e-01	7.700938e-01	4
14	14	51	162	4.311181e+01	1.568882e+02	7.605634e-01	7.844409e-01	7.909403e-01	3
15	15	27	171	4.181194e+01	1.581881e+02	8.636364e-01	7.909403e-01	7.909403e-01	3
16	16	48	160	4.181194e+01	1.581881e+02	7.692308e-01	7.909403e-01	7.909403e-01	3
17	17	42	167	4.181194e+01	1.581881e+02	7.990431e-01	7.909403e-01	7.909403e-01	3
18	18	51	186	4.181194e+01	1.581881e+02	7.848101e-01	7.909403e-01	7.909403e-01	3
19	19	42	160	4.181194e+01	1.581881e+02	7.920792e-01	7.909403e-01	7.909403e-01	3
20	20	44	154	4.181194e+01	1.581881e+02	7.777778e-01	7.909403e-01	7.909403e-01	3
21	21	58	148	4.591309e+01	1.540869e+02	7.184466e-01	7.704345e-01	7.700938e-01	4
22	22	48	147	4.598123e+01	1.540188e+02	7.538462e-01	7.700938e-01	7.700938e-01	4
23	23	47	146	4.598123e+01	1.540188e+02	7.564767e-01	7.700938e-01	7.700938e-01	4
24	24	42	155	4.598123e+01	1.540188e+02	7.868020e-01	7.700938e-01	7.700938e-01	4
25	25	32	172	4.598123e+01	1.540188e+02	8.431373e-01	7.700938e-01	7.700938e-01	4
26	26	51	153	4.598123e+01	1.540188e+02	7.500000e-01	7.700938e-01	7.700938e-01	4
27	27	33	168	4.598123e+01	1.540188e+02	8.358209e-01	7.700938e-01	7.700938e-01	4
28	28	39	141	4.598123e+01	1.540188e+02	7.833333e-01	7.700938e-01	7.700938e-01	4
29	29	50	159	4.598123e+01	1.540188e+02	7.607656e-01	7.700938e-01	7.700938e-01	4
30	30	44	167	4.598123e+01	1.540188e+02	7.914692e-01	7.700938e-01	7.700938e-01	4
31	31	38	153	4.598123e+01	1.540188e+02	8.010471e-01	7.700938e-01	7.700938e-01	4
32	32	130	64	1.344467e+02	6.555333e+01	3.298969e-01	3.277667e-01	1.146905e-01	1
33	33	191	17	1.770619e+02	2.293809e+01	8.173077e-02	1.146905e-01	1.146905e-01	1
34	34	146	19	1.770619e+02	2.293809e+01	1.151515e-01	1.146905e-01	1.146905e-01	1
35	35	208	29	1.770619e+02	2.293809e+01	1.223629e-01	1.146905e-01	1.146905e-01	1
36	36	180	31	1.770619e+02	2.293809e+01	1.469194e-01	1.146905e-01	1.146905e-01	1
37	37	169	24	1.770619e+02	2.293809e+01	1.243523e-01	1.146905e-01	1.146905e-01	1
38	38	165	20	1.770619e+02	2.293809e+01	1.081081e-01	1.146905e-01	1.146905e-01	1
39	39	169	20	1.770619e+02	2.293809e+01	1.058201e-01	1.146905e-01	1.146905e-01	1
40	40	210	27	1.770619e+02	2.293809e+01	1.139241e-01	1.146905e-01	1.146905e-01	1
41	41	192	22	1.770619e+02	2.293809e+01	1.028037e-01	1.146905e-01	1.146905e-01	1
42	42	180	29	1.770619e+02	2.293809e+01	1.387560e-01	1.146905e-01	1.146905e-01	1
43	43	197	24	1.770619e+02	2.293809e+01	1.085973e-01	1.146905e-01	1.146905e-01	1
44	44	198	27	1.770619e+02	2.293809e+01	1.200000e-01	1.146905e-01	1.146905e-01	1
45	45	176	29	1.770619e+02	2.293809e+01	1.414634e-01	1.146905e-01	1.146905e-01	1
46	46	173	21	1.770619e+02	2.293809e+01	1.082474e-01	1.146905e-01	1.146905e-01	1
47	47	191	29	1.770619e+02	2.293809e+01	1.318182e-01	1.146905e-01	1.146905e-01	1
48	48	170	21	1.770619e+02	2.293809e+01	1.099476e-01	1.146905e-01	1.146905e-01	1
49	49	166	27	1.770619e+02	2.293809e+01	1.398964e-01	1.146905e-01	1.146905e-01	1
50	50	179	31	1.770619e+02	2.293809e+01	1.476190e-01	1.146905e-01	1.146905e-01	1
51	51	193	16	1.770619e+02	2.293809e+01	7.655502e-02	1.146905e-01	1.146905e-01	1
52	52	160	28	1.770619e+02	2.293809e+01	1.489362e-01	1.146905e-01	1.146905e-01	1
53	53	186	15	1.770619e+02	2.293809e+01	7.462687e-02	1.146905e-01	1.146905e-01	1
54	54	163	21	1.770619e+02	2.293809e+01	1.141304e-01	1.146905e-01	1.146905e-01	1
55	55	163	36	1.770619e+02	2.293809e+01	1.809045e-01	1.146905e-01	1.146905e-01	1
56	56	191	16	1.770619e+02	2.293809e+01	7.729469e-02	1.146905e-01	1.146905e-01	1
57	57	171	24	1.770619e+02	2.293809e+01	1.230769e-01	1.146905e-01	1.146905e-01	1
58	58	201	26	1.770619e+02	2.293809e+01	1.145374e-01	1.146905e-01	1.146905e-01	1
59	59	168	25	1.770619e+02	2.293809e+01	1.295337e-01	1.146905e-01	1.146905e-01	1
60	60	186	27	1.770619e+02	2.293809e+01	1.267606e-01	1.146905e-01	1.146905e-01	1
61	61	196	28	1.770619e+02	2.293809e+01	1.250000e-01	1.146905e-01	1.146905e-01	1
62	62	190	22	1.774547e+02	2.254532e+01	1.037736e-01	1.127266e-01	1.123076e-01	2
63	63	170	19	1.771766e+02	2.282341e+01	1.005291e-01	1.141170e-01	1.146905e-01	1
64	64	170	23	1.770619e+02	2.293809e+01	1.191710e-01	1.146905e-01	1.146905e-01	1
65	65	155	20	1.770619e+02	2.293809e+01	1.142857e-01	1.146905e-01	1.146905e-01	1
66	66	183	21	1.770619e+02	2.293809e+01	1.029412e-01	1.146905e-01	1.146905e-01	1
67	67	183	21	1.770619e+02	2.293809e+01	1.029412e-01	1.146905e-01	1.146905e-01	1
68	68	184	16	1.770619e+02	2.293809e+01	8.000000e-02	1.146905e-01	1.146905e-01	1
69	69	186	22	1.770619e+02	2.293809e+01	1.057692e-01	1.146905e-01	1.146905e-01	1
70	70	181	16	1.770619e+02	2.293809e+01	8.121827e-02	1.146905e-01	1.146905e-01	1
71	71	163	30	1.770619e+02	2.293809e+01	1.554404e-01	1.146905e-01	1.146905e-01	1
72	72	193	29	1.770619e+02	2.293809e+01	1.306306e-01	1.146905e-01	1.146905e-01	1
73	73	192	21	1.770619e+02	2.293809e+01	9.859155e-02	1.146905e-01	1.146905e-01	1
74	74	158	23	1.770619e+02	2.293809e+01	1.270718e-01	1.146905e-01	1.146905e-01	1
75	75	168	23	1.770619e+02	2.293809e+01	1.204188e-01	1.146905e-01	1.146905e-01	1
76	76	176	7	1.770619e+02	2.293809e+01	3.825137e-02	1.146905e-01	1.146905e-01	1
77	77	188	23	1.770619e+02	2.293809e+01	1.090047e-01	1.146905e-01	1.146905e-01	1
78	78	161	24	1.770619e+02	2.293809e+01	1.297297e-01	1.146905e-01	1.146905e-01	1
79	79	189	21	1.770619e+02	2.293809e+01	1.000000e-01	1.146905e-01	1.146905e-01	1
80	80	156	26	1.770619e+02	2.293809e+01	1.428571e-01	1.146905e-01	1.146905e-01	1
81	81	179	30	1.770619e+02	2.293809e+01	1.435407e-01	1.146905e-01	1.146905e-01	1
82	82	183	14	1.770619e+02	2.293809e+01	7.106599e-02	1.146905e-01	1.146905e-01	1
83	83	183	21	1.770619e+02	2.293809e+01	1.029412e-01	1.146905e-01	1.146905e-01	1
84	84	177	16	1.770619e+02	2.293809e+01	8.290155e-02	1.146905e-01	1.146905e-01	1
85	85	169	25	1.770619e+02	2.293809e+01	1.288660e-01	1.146905e-01	1.146905e-01	1
86	86	201	21	1.770619e+02	2.293809e+01	9.459459e-02	1.146905e-01	1.146905e-01	1
87	87	169	26	1.770619e+02	2.293809e+01	1.333333e-01	1.146905e-01	1.146905e-01	1
88	88	169	19	1.770619e+02	2.293809e+01	1.010638e-01	1.146905e-01	1.146905e-01	1
89	89	188	25	1.770619e+02	2.293809e+01	1.173709e-01	1.146905e-01	1.146905e-01	1
90	90	161	21	1.770619e+02	2.293809e+01	1.153846e-01	1.146905e-01	1.146905e-01	1
91	91	158	21	1.770619e+02	2.293809e+01	1.173184e-01	1.146905e-01	1.146905e-01	1
92	92	197	21	1.770619e+02	2.293809e+01	9.633028e-02	1.146905e-01	1.146905e-01	1
93	93	191	26	1.770619e+02	2.293809e+01	1.198157e-01	1.146905e-01	1.146905e-01	1
94	94	159	21	1.770619e+02	2.293809e+01	1.166667e-01	1.146905e-01	1.146905e-01	1
95	95	159	21	1.770619e+02	2.293809e+01	1.166667e-01	1.146905e-01	1.146905e-01	1
96	96	189	22	1.770619e+02	2.293809e+01	1.042654e-01	1.146905e-01	1.146905e-01	1
97	97	179	19	1.770619e+02	2.293809e+01	9.595960e-02	1.146905e-01	1.146905e-01	1
98	98	181	19	1.770619e+02	2.293809e+01	9.500000e-02	1.146905e-01	1.146905e-01	1
99	99	183	18	1.770619e+02	2.293809e+01	8.955224e-02	1.146905e-01	1.146905e-01	1
100	100	168	37	1.770619e+02	2.293809e+01	1.804878e-01	1.146905e-01	1.146905e-01	1
101	101	150	27	1.770619e+02	2.293809e+01	1.525424e-01	1.146905e-01	1.146905e-01	1
102	102	194	24	1.770619e+02	2.293809e+01	1.100917e-01	1.146905e-01	1.146905e-01	1
103	103	169	25	1.770619e+02	2.293809e+01	1.288660e-01	1.146905e-01	1.146905e-01	1
104	104	157	25	1.770619e+02	2.293809e+01	1.373626e-01	1.146905e-01	1.146905e-01	1
105	105	148	19	1.770619e+02	2.293809e+01	1.137725e-01	1.146905e-01	1.146905e-01	1
106	106	134	20	1.770619e+02	2.293809e+01	1.298701e-01	1.146905e-01	1.146905e-01	1
107	107	185	28	1.770619e+02	2.293809e+01	1.314554e-01	1.146905e-01	1.146905e-01	1
108	108	168	26	1.770619e+02	2.293809e+01	1.340206e-01	1.146905e-01	1.146905e-01	1
109	109	173	20	1.770619e+02	2.293809e+01	1.036269e-01	1.146905e-01	1.146905e-01	1
110	110	164	17	1.770619e+02	2.293809e+01	9.392265e-02	1.146905e-01	1.146905e-01	1
111	111	164	21	1.770619e+02	2.293809e+01	1.135135e-01	1.146905e-01	1.146905e-01	1
112	112	186	22	1.770619e+02	2.293809e+01	1.057692e-01	1.146905e-01	1.146905e-01	1
113	113	185	26	1.770619e+02	2.293809e+01	1.232227e-01	1.146905e-01	1.146905e-01	1
114	114	185	23	1.770619e+02	2.293809e+01	1.105769e-01	1.146905e-01	1.146905e-01	1
115	115	146	29	1.770619e+02	2.293809e+01	1.657143e-01	1.146905e-01	1.146905e-01	1
116	116	94	89	1.096474e+02	9.035257e+01	4.863388e-01	4.517629e-01	7.700938e-01	4
117	117	49	130	4.598123e+01	1.540188e+02	7.262570e-01	7.700938e-01	7.700938e-01	4
118	118	46	161	4.598123e+01	1.540188e+02	7.777778e-01	7.700938e-01	7.700938e-01	4
119	119	48	165	4.598123e+01	1.540188e+02	7.746479e-01	7.700938e-01	7.700938e-01	4
120	120	45	169	4.598123e+01	1.540188e+02	7.897196e-01	7.700938e-01	7.700938e-01	4
121	121	54	127	4.598123e+01	1.540188e+02	7.016575e-01	7.700938e-01	7.700938e-01	4
122	122	40	152	4.598123e+01	1.540188e+02	7.916667e-01	7.700938e-01	7.700938e-01	4
123	123	43	149	4.598123e+01	1.540188e+02	7.760417e-01	7.700938e-01	7.700938e-01	4
124	124	57	160	4.598123e+01	1.540188e+02	7.373272e-01	7.700938e-01	7.700938e-01	4
125	125	45	160	4.598123e+01	1.540188e+02	7.804878e-01	7.700938e-01	7.700938e-01	4
126	126	47	150	4.598123e+01	1.540188e+02	7.614213e-01	7.700938e-01	7.700938e-01	4
127	127	50	177	4.598123e+01	1.540188e+02	7.797357e-01	7.700938e-01	7.700938e-01	4
128	128	40	155	4.598123e+01	1.540188e+02	7.948718e-01	7.700938e-01	7.700938e-01	4
129	129	45	137	4.598123e+01	1.540188e+02	7.527473e-01	7.700938e-01	7.700938e-01	4
130	130	55	147	4.598123e+01	1.540188e+02	7.277228e-01	7.700938e-01	7.700938e-01	4
131	131	56	155	4.598123e+01	1.540188e+02	7.345972e-01	7.700938e-01	7.700938e-01	4
132	132	50	163	4.598123e+01	1.540188e+02	7.652582e-01	7.700938e-01	7.700938e-01	4
133	133	41	152	4.598123e+01	1.540188e+02	7.875648e-01	7.700938e-01	7.700938e-01	4
134	134	47	159	4.598123e+01	1.540188e+02	7.718447e-01	7.700938e-01	7.700938e-01	4
135	135	47	148	4.598123e+01	1.540188e+02	7.589744e-01	7.700938e-01	7.700938e-01	4
136	136	46	163	4.598123e+01	1.540188e+02	7.799043e-01	7.700938e-01	7.700938e-01	4
137	137	48	140	4.598123e+01	1.540188e+02	7.446809e-01	7.700938e-01	7.700938e-01	4
138	138	47	158	4.598123e+01	1.540188e+02	7.707317e-01	7.700938e-01	7.700938e-01	4
139	139	56	138	4.598123e+01	1.540188e+02	7.113402e-01	7.700938e-01	7.700938e-01	4
140	140	42	184	4.598123e+01	1.540188e+02	8.141593e-01	7.700938e-01	7.700938e-01	4
141	141	40	131	4.598123e+01	1.540188e+02	7.660819e-01	7.700938e-01	7.700938e-01	4
142	142	42	144	4.598123e+01	1.540188e+02	7.741935e-01	7.700938e-01	7.700938e-01	4
143	143	39	167	4.598123e+01	1.540188e+02	8.106796e-01	7.700938e-01	7.700938e-01	4
144	144	43	126	4.598123e+01	1.540188e+02	7.455621e-01	7.700938e-01	7.700938e-01	4
145	145	55	175	4.598123e+01	1.540188e+02	7.608696e-01	7.700938e-01	7.700938e-01	4
146	146	34	153	4.598123e+01	1.540188e+02	8.181818e-01	7.700938e-01	7.700938e-01	4
147	147	55	146	4.598123e+01	1.540188e+02	7.263682e-01	7.700938e-01	7.700938e-01	4
148	148	52	157	4.598123e+01	1.540188e+02	7.511962e-01	7.700938e-01	7.700938e-01	4
149	149	56	176	4.598123e+01	1.540188e+02	7.586207e-01	7.700938e-01	7.700938e-01	4
150	150	27	158	4.598123e+01	1.540188e+02	8.540541e-01	7.700938e-01	7.700938e-01	4
151	151	47	155	4.598123e+01	1.540188e+02	7.673267e-01	7.700938e-01	7.700938e-01	4
152	152	55	159	4.598123e+01	1.540188e+02	7.429907e-01	7.700938e-01	7.700938e-01	4
153	153	51	125	4.598123e+01	1.540188e+02	7.102273e-01	7.700938e-01	7.700938e-01	4
154	154	39	193	4.598123e+01	1.540188e+02	8.318966e-01	7.700938e-01	7.700938e-01	4
155	155	52	160	4.598123e+01	1.540188e+02	7.547170e-01	7.700938e-01	7.700938e-01	4
156	156	47	175	4.598123e+01	1.540188e+02	7.882883e-01	7.700938e-01	7.700938e-01	4
157	157	54	154	4.598123e+01	1.540188e+02	7.403846e-01	7.700938e-01	7.700938e-01	4
158	158	40	147	4.598123e+01	1.540188e+02	7.860963e-01	7.700938e-01	7.700938e-01	4
159	159	46	147	4.598123e+01	1.540188e+02	7.616580e-01	7.700938e-01	7.700938e-01	4
160	160	47	162	4.598123e+01	1.540188e+02	7.751196e-01	7.700938e-01	7.700938e-01	4
161	161	41	147	4.598123e+01	1.540188e+02	7.819149e-01	7.700938e-01	7.700938e-01	4
162	162	33	144	4.598123e+01	1.540188e+02	8.135593e-01	7.700938e-01	7.700938e-01	4
163	163	47	157	4.598123e+01	1.540188e+02	7.696078e-01	7.700938e-01	7.700938e-01	4
164	164	50	166	4.598123e+01	1.540188e+02	7.685185e-01	7.700938e-01	7.700938e-01	4
165	165	42	133	4.598123e+01	1.540188e+02	7.600000e-01	7.700938e-01	7.700938e-01	4
166	166	47	168	4.598123e+01	1.540188e+02	7.813953e-01	7.700938e-01	7.700938e-01	4
167	167	34	150	4.598123e+01	1.540188e+02	8.152174e-01	7.700938e-01	7.700938e-01	4
168	168	45	153	4.598123e+01	1.540188e+02	7.727273e-01	7.700938e-01	7.700938e-01	4
169	169	46	142	4.598123e+01	1.540188e+02	7.553191e-01	7.700938e-01	7.700938e-01	4
170	170	34	161	4.598123e+01	1.540188e+02	8.256410e-01	7.700938e-01	7.700938e-01	4
171	171	40	155	4.598123e+01	1.540188e+02	7.948718e-01	7.700938e-01	7.700938e-01	4
172	172	51	141	4.598123e+01	1.540188e+02	7.343750e-01	7.700938e-01	7.700938e-01	4
173	173	41	165	4.598123e+01	1.540188e+02	8.009709e-01	7.700938e-01	7.700938e-01	4
174	174	42	156	4.598123e+01	1.540188e+02	7.878788e-01	7.700938e-01	7.700938e-01	4
175	175	45	174	4.598123e+01	1.540188e+02	7.945205e-01	7.700938e-01	7.700938e-01	4
176	176	39	147	4.598123e+01	1.540188e+02	7.903226e-01	7.700938e-01	7.700938e-01	4
177	177	46	154	4.598123e+01	1.540188e+02	7.700000e-01	7.700938e-01	7.700938e-01	4
178	178	37	173	4.598123e+01	1.540188e+02	8.238095e-01	7.700938e-01	7.700938e-01	4
179	179	49	165	4.598123e+01	1.540188e+02	7.710280e-01	7.700938e-01	7.700938e-01	4
180	180	44	130	4.598123e+01	1.540188e+02	7.471264e-01	7.700938e-01	7.700938e-01	4
181	181	36	162	4.598123e+01	1.540188e+02	8.181818e-01	7.700938e-01	7.700938e-01	4
182	182	52	161	4.598123e+01	1.540188e+02	7.558685e-01	7.700938e-01	7.700938e-01	4
183	183	41	144	4.598123e+01	1.540188e+02	7.783784e-01	7.700938e-01	7.700938e-01	4
184	184	49	150	4.598123e+01	1.540188e+02	7.537688e-01	7.700938e-01	7.700938e-01	4
185	185	36	156	4.598123e+01	1.540188e+02	8.125000e-01	7.700938e-01	7.700938e-01	4
186	186	40	171	4.598123e+01	1.540188e+02	8.104265e-01	7.700938e-01	7.700938e-01	4
187	187	39	144	4.598123e+01	1.540188e+02	7.868852e-01	7.700938e-01	7.700938e-01	4
188	188	53	150	4.598123e+01	1.540188e+02	7.389163e-01	7.700938e-01	7.700938e-01	4
189	189	41	160	4.598123e+01	1.540188e+02	7.960199e-01	7.700938e-01	7.700938e-01	4
190	190	46	174	4.598123e+01	1.540188e+02	7.909091e-01	7.700938e-01	7.700938e-01	4
191	191	42	164	4.598123e+01	1.540188e+02	7.961165e-01	7.700938e-01	7.700938e-01	4
192	192	38	171	4.598123e+01	1.540188e+02	8.181818e-01	7.700938e-01	7.700938e-01	4
193	193	48	165	4.598123e+01	1.540188e+02	7.746479e-01	7.700938e-01	7.700938e-01	4
194	194	55	138	4.598123e+01	1.540188e+02	7.150259e-01	7.700938e-01	7.700938e-01	4
195	195	42	137	4.598123e+01	1.540188e+02	7.653631e-01	7.700938e-01	7.700938e-01	4
196	196	50	120	4.598123e+01	1.540188e+02	7.058824e-01	7.700938e-01	7.700938e-01	4
197	197	47	143	4.598123e+01	1.540188e+02	7.526316e-01	7.700938e-01	7.700938e-01	4
198	198	44	154	4.598123e+01	1.540188e+02	7.777778e-01	7.700938e-01	7.700938e-01	4
199	199	38	165	4.598123e+01	1.540188e+02	8.128079e-01	7.700938e-01	7.700938e-01	4
200	200	49	157	4.598123e+01	1.540188e+02	7.621359e-01	7.700938e-01	7.700938e-01	4
