# Supplementary material for: Cochaperones convey the energy of ATP hydrolysis for directional action of Hsp90
Source: Nat Commun. 2024 Jan 17;15:569. doi: 10.1038/s41467-024-44847-6 (PMC10794413; doi:10.1038/s41467-024-44847-6)
Supplement: Supplementary file 6 — Source Data [file 41467_2024_44847_MOESM6_ESM.zip › SourceData_Simulations/1_Simulations_0kT/sim_0kT_mol200of200.txt]

coordinates	23.91	63.28	151.91	63.28
time(s)	frame	Idon(a.u.)	Iacc(a.u.)	Idon ideal(a.u.)	Iacc ideal(a.u.)	FRET	FRET ideal (blurr)	FRET ideal	state sequence
1	1	40	152	4.466672e+01	1.553333e+02	7.916667e-01	7.766664e-01	7.766664e-01	4
2	2	40	138	4.466672e+01	1.553333e+02	7.752809e-01	7.766664e-01	7.766664e-01	4
3	3	47	164	4.466672e+01	1.553333e+02	7.772512e-01	7.766664e-01	7.766664e-01	4
4	4	47	143	4.466672e+01	1.553333e+02	7.526316e-01	7.766664e-01	7.766664e-01	4
5	5	49	147	4.466672e+01	1.553333e+02	7.500000e-01	7.766664e-01	7.766664e-01	4
6	6	51	145	4.466672e+01	1.553333e+02	7.397959e-01	7.766664e-01	7.766664e-01	4
7	7	47	150	4.466672e+01	1.553333e+02	7.614213e-01	7.766664e-01	7.766664e-01	4
8	8	55	151	4.466672e+01	1.553333e+02	7.330097e-01	7.766664e-01	7.766664e-01	4
9	9	34	155	4.466672e+01	1.553333e+02	8.201058e-01	7.766664e-01	7.766664e-01	4
10	10	117	75	1.208335e+02	7.916647e+01	3.906250e-01	3.958324e-01	9.636646e-02	1
11	11	156	39	1.575697e+02	4.243030e+01	2.000000e-01	2.121515e-01	9.636646e-02	1
12	12	46	155	4.466672e+01	1.553333e+02	7.711443e-01	7.766664e-01	7.766664e-01	4
13	13	47	147	4.466672e+01	1.553333e+02	7.577320e-01	7.766664e-01	7.766664e-01	4
14	14	44	165	4.466672e+01	1.553333e+02	7.894737e-01	7.766664e-01	7.766664e-01	4
15	15	28	167	4.466672e+01	1.553333e+02	8.564103e-01	7.766664e-01	7.766664e-01	4
16	16	50	144	4.466672e+01	1.553333e+02	7.422680e-01	7.766664e-01	7.766664e-01	4
17	17	51	153	4.466672e+01	1.553333e+02	7.500000e-01	7.766664e-01	7.766664e-01	4
18	18	45	128	4.466672e+01	1.553333e+02	7.398844e-01	7.766664e-01	7.766664e-01	4
19	19	50	150	4.466672e+01	1.553333e+02	7.500000e-01	7.766664e-01	7.766664e-01	4
20	20	51	161	4.466672e+01	1.553333e+02	7.594340e-01	7.766664e-01	7.766664e-01	4
21	21	54	155	4.466672e+01	1.553333e+02	7.416268e-01	7.766664e-01	7.766664e-01	4
22	22	43	164	4.466672e+01	1.553333e+02	7.922705e-01	7.766664e-01	7.766664e-01	4
23	23	47	164	4.466672e+01	1.553333e+02	7.772512e-01	7.766664e-01	7.766664e-01	4
24	24	32	150	4.466672e+01	1.553333e+02	8.241758e-01	7.766664e-01	7.766664e-01	4
25	25	39	149	4.466672e+01	1.553333e+02	7.925532e-01	7.766664e-01	7.766664e-01	4
26	26	54	171	4.466672e+01	1.553333e+02	7.600000e-01	7.766664e-01	7.766664e-01	4
27	27	43	129	4.466672e+01	1.553333e+02	7.500000e-01	7.766664e-01	7.766664e-01	4
28	28	47	155	4.466672e+01	1.553333e+02	7.673267e-01	7.766664e-01	7.766664e-01	4
29	29	47	166	4.466672e+01	1.553333e+02	7.793427e-01	7.766664e-01	7.766664e-01	4
30	30	38	168	4.466672e+01	1.553333e+02	8.155340e-01	7.766664e-01	7.766664e-01	4
31	31	46	167	4.466672e+01	1.553333e+02	7.840376e-01	7.766664e-01	7.766664e-01	4
32	32	53	157	4.466672e+01	1.553333e+02	7.476190e-01	7.766664e-01	7.766664e-01	4
33	33	60	153	4.466672e+01	1.553333e+02	7.183099e-01	7.766664e-01	7.766664e-01	4
34	34	47	143	4.466672e+01	1.553333e+02	7.526316e-01	7.766664e-01	7.766664e-01	4
35	35	31	160	4.466672e+01	1.553333e+02	8.376963e-01	7.766664e-01	7.766664e-01	4
36	36	33	137	4.466672e+01	1.553333e+02	8.058824e-01	7.766664e-01	7.766664e-01	4
37	37	45	154	4.466672e+01	1.553333e+02	7.738693e-01	7.766664e-01	7.766664e-01	4
38	38	48	154	4.466672e+01	1.553333e+02	7.623762e-01	7.766664e-01	7.766664e-01	4
39	39	57	178	4.466672e+01	1.553333e+02	7.574468e-01	7.766664e-01	7.766664e-01	4
40	40	40	143	4.466672e+01	1.553333e+02	7.814208e-01	7.766664e-01	7.766664e-01	4
41	41	57	153	4.466672e+01	1.553333e+02	7.285714e-01	7.766664e-01	7.766664e-01	4
42	42	43	170	4.466672e+01	1.553333e+02	7.981221e-01	7.766664e-01	7.766664e-01	4
43	43	43	131	4.466672e+01	1.553333e+02	7.528736e-01	7.766664e-01	7.766664e-01	4
44	44	44	139	4.466672e+01	1.553333e+02	7.595628e-01	7.766664e-01	7.766664e-01	4
45	45	37	158	4.466672e+01	1.553333e+02	8.102564e-01	7.766664e-01	7.766664e-01	4
46	46	37	149	4.466672e+01	1.553333e+02	8.010753e-01	7.766664e-01	7.766664e-01	4
47	47	48	158	4.466672e+01	1.553333e+02	7.669903e-01	7.766664e-01	7.766664e-01	4
48	48	50	150	4.466672e+01	1.553333e+02	7.500000e-01	7.766664e-01	7.766664e-01	4
49	49	40	150	4.466672e+01	1.553333e+02	7.894737e-01	7.766664e-01	7.766664e-01	4
50	50	40	165	4.466672e+01	1.553333e+02	8.048780e-01	7.766664e-01	7.766664e-01	4
51	51	46	145	4.466672e+01	1.553333e+02	7.591623e-01	7.766664e-01	7.766664e-01	4
52	52	38	156	4.466672e+01	1.553333e+02	8.041237e-01	7.766664e-01	7.766664e-01	4
53	53	41	154	4.466672e+01	1.553333e+02	7.897436e-01	7.766664e-01	7.766664e-01	4
54	54	32	172	4.466672e+01	1.553333e+02	8.431373e-01	7.766664e-01	7.766664e-01	4
55	55	46	148	4.466672e+01	1.553333e+02	7.628866e-01	7.766664e-01	7.766664e-01	4
56	56	43	135	4.466672e+01	1.553333e+02	7.584270e-01	7.766664e-01	7.766664e-01	4
57	57	49	174	4.466672e+01	1.553333e+02	7.802691e-01	7.766664e-01	7.766664e-01	4
58	58	50	146	4.466672e+01	1.553333e+02	7.448980e-01	7.766664e-01	7.766664e-01	4
59	59	47	133	4.466672e+01	1.553333e+02	7.388889e-01	7.766664e-01	7.766664e-01	4
60	60	41	162	4.466672e+01	1.553333e+02	7.980296e-01	7.766664e-01	7.766664e-01	4
61	61	51	176	4.466672e+01	1.553333e+02	7.753304e-01	7.766664e-01	7.766664e-01	4
62	62	41	142	4.466672e+01	1.553333e+02	7.759563e-01	7.766664e-01	7.766664e-01	4
63	63	50	170	4.466672e+01	1.553333e+02	7.727273e-01	7.766664e-01	7.766664e-01	4
64	64	46	150	4.466672e+01	1.553333e+02	7.653061e-01	7.766664e-01	7.766664e-01	4
65	65	40	147	4.466672e+01	1.553333e+02	7.860963e-01	7.766664e-01	7.766664e-01	4
66	66	49	153	4.466672e+01	1.553333e+02	7.574257e-01	7.766664e-01	7.766664e-01	4
67	67	38	180	4.466672e+01	1.553333e+02	8.256881e-01	7.766664e-01	7.766664e-01	4
68	68	33	161	4.466672e+01	1.553333e+02	8.298969e-01	7.766664e-01	7.766664e-01	4
69	69	62	158	4.466672e+01	1.553333e+02	7.181818e-01	7.766664e-01	7.766664e-01	4
70	70	47	140	4.466672e+01	1.553333e+02	7.486631e-01	7.766664e-01	7.766664e-01	4
71	71	38	147	4.466672e+01	1.553333e+02	7.945946e-01	7.766664e-01	7.766664e-01	4
72	72	38	159	4.466672e+01	1.553333e+02	8.071066e-01	7.766664e-01	7.766664e-01	4
73	73	49	163	4.466672e+01	1.553333e+02	7.688679e-01	7.766664e-01	7.766664e-01	4
74	74	44	162	4.466672e+01	1.553333e+02	7.864078e-01	7.766664e-01	7.766664e-01	4
75	75	46	157	4.466672e+01	1.553333e+02	7.733990e-01	7.766664e-01	7.766664e-01	4
76	76	38	153	4.466672e+01	1.553333e+02	8.010471e-01	7.766664e-01	7.766664e-01	4
77	77	34	145	4.466672e+01	1.553333e+02	8.100559e-01	7.766664e-01	7.766664e-01	4
78	78	41	162	4.466672e+01	1.553333e+02	7.980296e-01	7.766664e-01	7.766664e-01	4
79	79	40	168	4.466672e+01	1.553333e+02	8.076923e-01	7.766664e-01	7.766664e-01	4
80	80	42	150	4.466672e+01	1.553333e+02	7.812500e-01	7.766664e-01	7.766664e-01	4
81	81	43	164	4.466672e+01	1.553333e+02	7.922705e-01	7.766664e-01	7.766664e-01	4
82	82	59	157	4.466672e+01	1.553333e+02	7.268519e-01	7.766664e-01	7.766664e-01	4
83	83	46	166	4.466672e+01	1.553333e+02	7.830189e-01	7.766664e-01	7.766664e-01	4
84	84	30	131	4.466672e+01	1.553333e+02	8.136646e-01	7.766664e-01	7.766664e-01	4
85	85	50	159	4.466672e+01	1.553333e+02	7.607656e-01	7.766664e-01	7.766664e-01	4
86	86	59	159	4.466672e+01	1.553333e+02	7.293578e-01	7.766664e-01	7.766664e-01	4
87	87	57	134	5.152235e+01	1.484776e+02	7.015707e-01	7.423882e-01	7.766664e-01	4
88	88	191	21	1.807267e+02	1.927329e+01	9.905660e-02	9.636646e-02	9.636646e-02	1
89	89	174	21	1.807267e+02	1.927329e+01	1.076923e-01	9.636646e-02	9.636646e-02	1
90	90	176	22	1.807267e+02	1.927329e+01	1.111111e-01	9.636646e-02	9.636646e-02	1
91	91	183	19	1.807267e+02	1.927329e+01	9.405941e-02	9.636646e-02	9.636646e-02	1
92	92	198	20	1.807267e+02	1.927329e+01	9.174312e-02	9.636646e-02	9.636646e-02	1
93	93	175	14	1.807267e+02	1.927329e+01	7.407407e-02	9.636646e-02	9.636646e-02	1
94	94	181	17	1.807267e+02	1.927329e+01	8.585859e-02	9.636646e-02	9.636646e-02	1
95	95	191	19	1.807267e+02	1.927329e+01	9.047619e-02	9.636646e-02	9.636646e-02	1
96	96	162	25	1.807267e+02	1.927329e+01	1.336898e-01	9.636646e-02	9.636646e-02	1
97	97	164	19	1.807267e+02	1.927329e+01	1.038251e-01	9.636646e-02	9.636646e-02	1
98	98	186	16	1.807267e+02	1.927329e+01	7.920792e-02	9.636646e-02	9.636646e-02	1
99	99	184	33	1.807267e+02	1.927329e+01	1.520737e-01	9.636646e-02	9.636646e-02	1
100	100	192	22	1.807267e+02	1.927329e+01	1.028037e-01	9.636646e-02	9.636646e-02	1
101	101	185	19	1.807267e+02	1.927329e+01	9.313725e-02	9.636646e-02	9.636646e-02	1
102	102	180	20	1.807267e+02	1.927329e+01	1.000000e-01	9.636646e-02	9.636646e-02	1
103	103	205	15	1.807267e+02	1.927329e+01	6.818182e-02	9.636646e-02	9.636646e-02	1
104	104	190	24	1.807267e+02	1.927329e+01	1.121495e-01	9.636646e-02	9.636646e-02	1
105	105	173	20	1.807267e+02	1.927329e+01	1.036269e-01	9.636646e-02	9.636646e-02	1
106	106	183	11	1.807267e+02	1.927329e+01	5.670103e-02	9.636646e-02	9.636646e-02	1
107	107	180	17	1.807267e+02	1.927329e+01	8.629442e-02	9.636646e-02	9.636646e-02	1
108	108	168	24	1.807267e+02	1.927329e+01	1.250000e-01	9.636646e-02	9.636646e-02	1
109	109	170	20	1.807267e+02	1.927329e+01	1.052632e-01	9.636646e-02	9.636646e-02	1
110	110	183	17	1.807267e+02	1.927329e+01	8.500000e-02	9.636646e-02	9.636646e-02	1
111	111	179	24	1.807267e+02	1.927329e+01	1.182266e-01	9.636646e-02	9.636646e-02	1
112	112	195	23	1.807267e+02	1.927329e+01	1.055046e-01	9.636646e-02	9.636646e-02	1
113	113	175	20	1.807267e+02	1.927329e+01	1.025641e-01	9.636646e-02	9.636646e-02	1
114	114	183	19	1.807267e+02	1.927329e+01	9.405941e-02	9.636646e-02	9.636646e-02	1
115	115	188	22	1.807267e+02	1.927329e+01	1.047619e-01	9.636646e-02	9.636646e-02	1
116	116	172	26	1.807267e+02	1.927329e+01	1.313131e-01	9.636646e-02	9.636646e-02	1
117	117	170	24	1.807267e+02	1.927329e+01	1.237113e-01	9.636646e-02	9.636646e-02	1
118	118	191	21	1.807267e+02	1.927329e+01	9.905660e-02	9.636646e-02	9.636646e-02	1
119	119	179	12	1.807267e+02	1.927329e+01	6.282723e-02	9.636646e-02	9.636646e-02	1
120	120	183	10	1.807267e+02	1.927329e+01	5.181347e-02	9.636646e-02	9.636646e-02	1
121	121	165	15	1.807267e+02	1.927329e+01	8.333333e-02	9.636646e-02	9.636646e-02	1
122	122	210	21	1.807267e+02	1.927329e+01	9.090909e-02	9.636646e-02	9.636646e-02	1
123	123	184	20	1.807267e+02	1.927329e+01	9.803922e-02	9.636646e-02	9.636646e-02	1
124	124	182	20	1.807267e+02	1.927329e+01	9.900990e-02	9.636646e-02	9.636646e-02	1
125	125	175	22	1.807267e+02	1.927329e+01	1.116751e-01	9.636646e-02	9.636646e-02	1
126	126	172	22	1.807267e+02	1.927329e+01	1.134021e-01	9.636646e-02	9.636646e-02	1
127	127	190	15	1.807267e+02	1.927329e+01	7.317073e-02	9.636646e-02	9.636646e-02	1
128	128	187	16	1.807267e+02	1.927329e+01	7.881773e-02	9.636646e-02	9.636646e-02	1
129	129	200	14	1.807267e+02	1.927329e+01	6.542056e-02	9.636646e-02	9.636646e-02	1
130	130	193	16	1.807267e+02	1.927329e+01	7.655502e-02	9.636646e-02	9.636646e-02	1
131	131	180	22	1.807267e+02	1.927329e+01	1.089109e-01	9.636646e-02	9.636646e-02	1
132	132	194	18	1.807267e+02	1.927329e+01	8.490566e-02	9.636646e-02	9.636646e-02	1
133	133	152	16	1.807267e+02	1.927329e+01	9.523810e-02	9.636646e-02	9.636646e-02	1
134	134	174	16	1.807267e+02	1.927329e+01	8.421053e-02	9.636646e-02	9.636646e-02	1
135	135	182	17	1.807267e+02	1.927329e+01	8.542714e-02	9.636646e-02	9.636646e-02	1
136	136	194	16	1.807267e+02	1.927329e+01	7.619048e-02	9.636646e-02	9.636646e-02	1
137	137	186	20	1.807267e+02	1.927329e+01	9.708738e-02	9.636646e-02	9.636646e-02	1
138	138	193	19	1.807267e+02	1.927329e+01	8.962264e-02	9.636646e-02	9.636646e-02	1
139	139	192	13	1.807267e+02	1.927329e+01	6.341463e-02	9.636646e-02	9.636646e-02	1
140	140	162	12	1.807267e+02	1.927329e+01	6.896552e-02	9.636646e-02	9.636646e-02	1
141	141	198	21	1.807267e+02	1.927329e+01	9.589041e-02	9.636646e-02	9.636646e-02	1
142	142	172	17	1.807267e+02	1.927329e+01	8.994709e-02	9.636646e-02	9.636646e-02	1
143	143	196	15	1.807267e+02	1.927329e+01	7.109005e-02	9.636646e-02	9.636646e-02	1
144	144	167	33	1.807267e+02	1.927329e+01	1.650000e-01	9.636646e-02	9.636646e-02	1
145	145	165	22	1.807267e+02	1.927329e+01	1.176471e-01	9.636646e-02	9.636646e-02	1
146	146	192	18	1.807267e+02	1.927329e+01	8.571429e-02	9.636646e-02	9.636646e-02	1
147	147	199	25	1.807267e+02	1.927329e+01	1.116071e-01	9.636646e-02	9.636646e-02	1
148	148	197	20	1.807267e+02	1.927329e+01	9.216590e-02	9.636646e-02	9.636646e-02	1
149	149	172	28	1.807267e+02	1.927329e+01	1.400000e-01	9.636646e-02	9.636646e-02	1
150	150	158	21	1.807267e+02	1.927329e+01	1.173184e-01	9.636646e-02	9.636646e-02	1
151	151	159	17	1.807267e+02	1.927329e+01	9.659091e-02	9.636646e-02	9.636646e-02	1
152	152	185	21	1.807267e+02	1.927329e+01	1.019417e-01	9.636646e-02	9.636646e-02	1
153	153	172	22	1.807267e+02	1.927329e+01	1.134021e-01	9.636646e-02	9.636646e-02	1
154	154	193	22	1.807267e+02	1.927329e+01	1.023256e-01	9.636646e-02	9.636646e-02	1
155	155	111	101	9.677191e+01	1.032281e+02	4.764151e-01	5.161405e-01	7.766664e-01	4
156	156	50	143	4.466672e+01	1.553333e+02	7.409326e-01	7.766664e-01	7.766664e-01	4
157	157	45	156	4.466672e+01	1.553333e+02	7.761194e-01	7.766664e-01	7.766664e-01	4
158	158	41	150	4.466672e+01	1.553333e+02	7.853403e-01	7.766664e-01	7.766664e-01	4
159	159	49	156	4.466672e+01	1.553333e+02	7.609756e-01	7.766664e-01	7.766664e-01	4
160	160	39	158	4.466672e+01	1.553333e+02	8.020305e-01	7.766664e-01	7.766664e-01	4
161	161	55	166	4.466672e+01	1.553333e+02	7.511312e-01	7.766664e-01	7.766664e-01	4
162	162	34	159	4.466672e+01	1.553333e+02	8.238342e-01	7.766664e-01	7.766664e-01	4
163	163	40	141	4.466672e+01	1.553333e+02	7.790055e-01	7.766664e-01	7.766664e-01	4
164	164	62	155	4.466672e+01	1.553333e+02	7.142857e-01	7.766664e-01	7.766664e-01	4
165	165	32	147	4.466672e+01	1.553333e+02	8.212291e-01	7.766664e-01	7.766664e-01	4
166	166	55	148	4.466672e+01	1.553333e+02	7.290640e-01	7.766664e-01	7.766664e-01	4
167	167	48	145	4.466672e+01	1.553333e+02	7.512953e-01	7.766664e-01	7.766664e-01	4
168	168	49	155	4.466672e+01	1.553333e+02	7.598039e-01	7.766664e-01	7.766664e-01	4
169	169	44	125	4.466672e+01	1.553333e+02	7.396450e-01	7.766664e-01	7.766664e-01	4
170	170	59	142	4.466672e+01	1.553333e+02	7.064677e-01	7.766664e-01	7.766664e-01	4
171	171	64	153	4.466672e+01	1.553333e+02	7.050691e-01	7.766664e-01	7.766664e-01	4
172	172	40	143	4.466672e+01	1.553333e+02	7.814208e-01	7.766664e-01	7.766664e-01	4
173	173	32	150	4.466672e+01	1.553333e+02	8.241758e-01	7.766664e-01	7.766664e-01	4
174	174	38	152	4.466672e+01	1.553333e+02	8.000000e-01	7.766664e-01	7.766664e-01	4
175	175	52	160	4.466672e+01	1.553333e+02	7.547170e-01	7.766664e-01	7.766664e-01	4
176	176	44	165	4.466672e+01	1.553333e+02	7.894737e-01	7.766664e-01	7.766664e-01	4
177	177	38	152	4.466672e+01	1.553333e+02	8.000000e-01	7.766664e-01	7.766664e-01	4
178	178	47	149	4.466672e+01	1.553333e+02	7.602041e-01	7.766664e-01	7.766664e-01	4
179	179	41	167	4.466672e+01	1.553333e+02	8.028846e-01	7.766664e-01	7.766664e-01	4
180	180	34	150	4.466672e+01	1.553333e+02	8.152174e-01	7.766664e-01	7.766664e-01	4
181	181	49	137	4.466672e+01	1.553333e+02	7.365591e-01	7.766664e-01	7.766664e-01	4
182	182	50	150	4.466672e+01	1.553333e+02	7.500000e-01	7.766664e-01	7.766664e-01	4
183	183	49	160	4.466672e+01	1.553333e+02	7.655502e-01	7.766664e-01	7.766664e-01	4
184	184	47	142	4.466672e+01	1.553333e+02	7.513228e-01	7.766664e-01	7.766664e-01	4
185	185	41	151	4.466672e+01	1.553333e+02	7.864583e-01	7.766664e-01	7.766664e-01	4
186	186	36	158	4.466672e+01	1.553333e+02	8.144330e-01	7.766664e-01	7.766664e-01	4
187	187	50	172	4.466672e+01	1.553333e+02	7.747748e-01	7.766664e-01	7.766664e-01	4
188	188	46	175	4.466672e+01	1.553333e+02	7.918552e-01	7.766664e-01	7.766664e-01	4
189	189	39	157	4.466672e+01	1.553333e+02	8.010204e-01	7.766664e-01	7.766664e-01	4
190	190	39	147	4.466672e+01	1.553333e+02	7.903226e-01	7.766664e-01	7.766664e-01	4
191	191	45	179	4.466672e+01	1.553333e+02	7.991071e-01	7.766664e-01	7.766664e-01	4
192	192	52	164	4.466672e+01	1.553333e+02	7.592593e-01	7.766664e-01	7.766664e-01	4
193	193	34	141	4.466672e+01	1.553333e+02	8.057143e-01	7.766664e-01	7.766664e-01	4
194	194	41	140	4.466672e+01	1.553333e+02	7.734807e-01	7.766664e-01	7.766664e-01	4
195	195	40	155	4.466672e+01	1.553333e+02	7.948718e-01	7.766664e-01	7.766664e-01	4
196	196	53	155	4.466672e+01	1.553333e+02	7.451923e-01	7.766664e-01	7.766664e-01	4
197	197	52	137	4.466672e+01	1.553333e+02	7.248677e-01	7.766664e-01	7.766664e-01	4
198	198	52	144	4.466672e+01	1.553333e+02	7.346939e-01	7.766664e-01	7.766664e-01	4
199	199	61	161	4.466672e+01	1.553333e+02	7.252252e-01	7.766664e-01	7.766664e-01	4
200	200	57	144	4.466672e+01	1.553333e+02	7.164179e-01	7.766664e-01	7.766664e-01	4
