# Supplementary material for: Cochaperones convey the energy of ATP hydrolysis for directional action of Hsp90
Source: Nat Commun. 2024 Jan 17;15:569. doi: 10.1038/s41467-024-44847-6 (PMC10794413; doi:10.1038/s41467-024-44847-6)
Supplement: Supplementary file 6 — Source Data [file 41467_2024_44847_MOESM6_ESM.zip › SourceData_Simulations/1_Simulations_0kT/sim_0kT_mol20of200.txt]

coordinates	108.85	233.38	236.85	233.38
time(s)	frame	Idon(a.u.)	Iacc(a.u.)	Idon ideal(a.u.)	Iacc ideal(a.u.)	FRET	FRET ideal (blurr)	FRET ideal	state sequence
1	1	38	180	4.769222e+01	1.523078e+02	8.256881e-01	7.615389e-01	7.615389e-01	4
2	2	46	164	4.769222e+01	1.523078e+02	7.809524e-01	7.615389e-01	7.615389e-01	4
3	3	57	161	4.769222e+01	1.523078e+02	7.385321e-01	7.615389e-01	7.615389e-01	4
4	4	46	132	4.769222e+01	1.523078e+02	7.415730e-01	7.615389e-01	7.615389e-01	4
5	5	37	158	4.769222e+01	1.523078e+02	8.102564e-01	7.615389e-01	7.615389e-01	4
6	6	51	139	4.769222e+01	1.523078e+02	7.315789e-01	7.615389e-01	7.615389e-01	4
7	7	51	136	4.769222e+01	1.523078e+02	7.272727e-01	7.615389e-01	7.615389e-01	4
8	8	52	175	4.769222e+01	1.523078e+02	7.709251e-01	7.615389e-01	7.615389e-01	4
9	9	48	142	4.769222e+01	1.523078e+02	7.473684e-01	7.615389e-01	7.615389e-01	4
10	10	64	147	4.769222e+01	1.523078e+02	6.966825e-01	7.615389e-01	7.615389e-01	4
11	11	38	158	4.769222e+01	1.523078e+02	8.061224e-01	7.615389e-01	7.615389e-01	4
12	12	51	139	4.769222e+01	1.523078e+02	7.315789e-01	7.615389e-01	7.615389e-01	4
13	13	49	138	4.769222e+01	1.523078e+02	7.379679e-01	7.615389e-01	7.615389e-01	4
14	14	41	170	4.769222e+01	1.523078e+02	8.056872e-01	7.615389e-01	7.615389e-01	4
15	15	55	175	4.769222e+01	1.523078e+02	7.608696e-01	7.615389e-01	7.615389e-01	4
16	16	44	152	4.769222e+01	1.523078e+02	7.755102e-01	7.615389e-01	7.615389e-01	4
17	17	43	125	4.769222e+01	1.523078e+02	7.440476e-01	7.615389e-01	7.615389e-01	4
18	18	41	147	4.769222e+01	1.523078e+02	7.819149e-01	7.615389e-01	7.615389e-01	4
19	19	45	172	4.769222e+01	1.523078e+02	7.926267e-01	7.615389e-01	7.615389e-01	4
20	20	52	150	4.769222e+01	1.523078e+02	7.425743e-01	7.615389e-01	7.615389e-01	4
21	21	53	160	4.769222e+01	1.523078e+02	7.511737e-01	7.615389e-01	7.615389e-01	4
22	22	47	156	4.769222e+01	1.523078e+02	7.684729e-01	7.615389e-01	7.615389e-01	4
23	23	41	165	4.769222e+01	1.523078e+02	8.009709e-01	7.615389e-01	7.615389e-01	4
24	24	52	137	4.769222e+01	1.523078e+02	7.248677e-01	7.615389e-01	7.615389e-01	4
25	25	44	144	4.769222e+01	1.523078e+02	7.659574e-01	7.615389e-01	7.615389e-01	4
26	26	51	146	4.769222e+01	1.523078e+02	7.411168e-01	7.615389e-01	7.615389e-01	4
27	27	39	151	4.769222e+01	1.523078e+02	7.947368e-01	7.615389e-01	7.615389e-01	4
28	28	42	155	4.769222e+01	1.523078e+02	7.868020e-01	7.615389e-01	7.615389e-01	4
29	29	44	151	4.769222e+01	1.523078e+02	7.743590e-01	7.615389e-01	7.615389e-01	4
30	30	47	170	4.769222e+01	1.523078e+02	7.834101e-01	7.615389e-01	7.615389e-01	4
31	31	45	162	4.769222e+01	1.523078e+02	7.826087e-01	7.615389e-01	7.615389e-01	4
32	32	47	167	4.769222e+01	1.523078e+02	7.803738e-01	7.615389e-01	7.615389e-01	4
33	33	47	163	4.769222e+01	1.523078e+02	7.761905e-01	7.615389e-01	7.615389e-01	4
34	34	60	147	4.769222e+01	1.523078e+02	7.101449e-01	7.615389e-01	7.615389e-01	4
35	35	50	164	4.769222e+01	1.523078e+02	7.663551e-01	7.615389e-01	7.615389e-01	4
36	36	42	157	4.769222e+01	1.523078e+02	7.889447e-01	7.615389e-01	7.615389e-01	4
37	37	49	169	4.769222e+01	1.523078e+02	7.752294e-01	7.615389e-01	7.615389e-01	4
38	38	49	145	4.769222e+01	1.523078e+02	7.474227e-01	7.615389e-01	7.615389e-01	4
39	39	56	174	4.769222e+01	1.523078e+02	7.565217e-01	7.615389e-01	7.615389e-01	4
40	40	47	151	4.769222e+01	1.523078e+02	7.626263e-01	7.615389e-01	7.615389e-01	4
41	41	49	133	4.769222e+01	1.523078e+02	7.307692e-01	7.615389e-01	7.615389e-01	4
42	42	37	163	4.769222e+01	1.523078e+02	8.150000e-01	7.615389e-01	7.615389e-01	4
43	43	46	141	4.769222e+01	1.523078e+02	7.540107e-01	7.615389e-01	7.615389e-01	4
44	44	44	155	4.769222e+01	1.523078e+02	7.788945e-01	7.615389e-01	7.615389e-01	4
45	45	51	151	4.769222e+01	1.523078e+02	7.475248e-01	7.615389e-01	7.615389e-01	4
46	46	33	164	4.769222e+01	1.523078e+02	8.324873e-01	7.615389e-01	7.615389e-01	4
47	47	44	149	4.769222e+01	1.523078e+02	7.720207e-01	7.615389e-01	7.615389e-01	4
48	48	39	132	4.769222e+01	1.523078e+02	7.719298e-01	7.615389e-01	7.615389e-01	4
49	49	54	152	4.769222e+01	1.523078e+02	7.378641e-01	7.615389e-01	7.615389e-01	4
50	50	45	145	4.769222e+01	1.523078e+02	7.631579e-01	7.615389e-01	7.615389e-01	4
51	51	42	160	4.769222e+01	1.523078e+02	7.920792e-01	7.615389e-01	7.615389e-01	4
52	52	46	160	4.769222e+01	1.523078e+02	7.766990e-01	7.615389e-01	7.615389e-01	4
53	53	30	165	4.769222e+01	1.523078e+02	8.461538e-01	7.615389e-01	7.615389e-01	4
54	54	36	174	4.769222e+01	1.523078e+02	8.285714e-01	7.615389e-01	7.615389e-01	4
55	55	46	151	4.769222e+01	1.523078e+02	7.664975e-01	7.615389e-01	7.615389e-01	4
56	56	56	135	4.769222e+01	1.523078e+02	7.068063e-01	7.615389e-01	7.615389e-01	4
57	57	35	133	4.769222e+01	1.523078e+02	7.916667e-01	7.615389e-01	7.615389e-01	4
58	58	42	145	4.769222e+01	1.523078e+02	7.754011e-01	7.615389e-01	7.615389e-01	4
59	59	45	164	4.769222e+01	1.523078e+02	7.846890e-01	7.615389e-01	7.615389e-01	4
60	60	54	161	4.769222e+01	1.523078e+02	7.488372e-01	7.615389e-01	7.615389e-01	4
61	61	39	155	4.769222e+01	1.523078e+02	7.989691e-01	7.615389e-01	7.615389e-01	4
62	62	48	162	4.769222e+01	1.523078e+02	7.714286e-01	7.615389e-01	7.615389e-01	4
63	63	44	149	4.769222e+01	1.523078e+02	7.720207e-01	7.615389e-01	7.615389e-01	4
64	64	53	154	4.769222e+01	1.523078e+02	7.439614e-01	7.615389e-01	7.615389e-01	4
65	65	40	161	4.769222e+01	1.523078e+02	8.009950e-01	7.615389e-01	7.615389e-01	4
66	66	55	141	4.769222e+01	1.523078e+02	7.193878e-01	7.615389e-01	7.615389e-01	4
67	67	53	135	4.769222e+01	1.523078e+02	7.180851e-01	7.615389e-01	7.615389e-01	4
68	68	42	168	4.769222e+01	1.523078e+02	8.000000e-01	7.615389e-01	7.615389e-01	4
69	69	53	161	4.769222e+01	1.523078e+02	7.523364e-01	7.615389e-01	7.615389e-01	4
70	70	47	170	4.769222e+01	1.523078e+02	7.834101e-01	7.615389e-01	7.615389e-01	4
71	71	61	156	4.769222e+01	1.523078e+02	7.188940e-01	7.615389e-01	7.615389e-01	4
72	72	52	143	4.769222e+01	1.523078e+02	7.333333e-01	7.615389e-01	7.615389e-01	4
73	73	41	142	4.769222e+01	1.523078e+02	7.759563e-01	7.615389e-01	7.615389e-01	4
74	74	51	155	4.769222e+01	1.523078e+02	7.524272e-01	7.615389e-01	7.615389e-01	4
75	75	37	152	4.769222e+01	1.523078e+02	8.042328e-01	7.615389e-01	7.615389e-01	4
76	76	47	156	4.769222e+01	1.523078e+02	7.684729e-01	7.615389e-01	7.615389e-01	4
77	77	56	158	4.769222e+01	1.523078e+02	7.383178e-01	7.615389e-01	7.615389e-01	4
78	78	52	142	4.769222e+01	1.523078e+02	7.319588e-01	7.615389e-01	7.615389e-01	4
79	79	62	179	4.769222e+01	1.523078e+02	7.427386e-01	7.615389e-01	7.615389e-01	4
80	80	49	143	4.769222e+01	1.523078e+02	7.447917e-01	7.615389e-01	7.615389e-01	4
81	81	35	170	4.769222e+01	1.523078e+02	8.292683e-01	7.615389e-01	7.615389e-01	4
82	82	40	147	4.769222e+01	1.523078e+02	7.860963e-01	7.615389e-01	7.615389e-01	4
83	83	48	138	4.769222e+01	1.523078e+02	7.419355e-01	7.615389e-01	7.615389e-01	4
84	84	45	134	4.769222e+01	1.523078e+02	7.486034e-01	7.615389e-01	7.615389e-01	4
85	85	51	141	4.769222e+01	1.523078e+02	7.343750e-01	7.615389e-01	7.615389e-01	4
86	86	50	163	4.769222e+01	1.523078e+02	7.652582e-01	7.615389e-01	7.615389e-01	4
87	87	52	167	4.769222e+01	1.523078e+02	7.625571e-01	7.615389e-01	7.615389e-01	4
88	88	49	154	4.769222e+01	1.523078e+02	7.586207e-01	7.615389e-01	7.615389e-01	4
89	89	44	138	4.769222e+01	1.523078e+02	7.582418e-01	7.615389e-01	7.615389e-01	4
90	90	57	149	4.769222e+01	1.523078e+02	7.233010e-01	7.615389e-01	7.615389e-01	4
91	91	43	147	4.769222e+01	1.523078e+02	7.736842e-01	7.615389e-01	7.615389e-01	4
92	92	45	145	4.769222e+01	1.523078e+02	7.631579e-01	7.615389e-01	7.615389e-01	4
93	93	44	150	4.769222e+01	1.523078e+02	7.731959e-01	7.615389e-01	7.615389e-01	4
94	94	36	149	4.769222e+01	1.523078e+02	8.054054e-01	7.615389e-01	7.615389e-01	4
95	95	44	164	4.769222e+01	1.523078e+02	7.884615e-01	7.615389e-01	7.615389e-01	4
96	96	41	173	4.769222e+01	1.523078e+02	8.084112e-01	7.615389e-01	7.615389e-01	4
97	97	46	153	4.769222e+01	1.523078e+02	7.688442e-01	7.615389e-01	7.615389e-01	4
98	98	47	157	4.769222e+01	1.523078e+02	7.696078e-01	7.615389e-01	7.615389e-01	4
99	99	48	154	4.769222e+01	1.523078e+02	7.623762e-01	7.615389e-01	7.615389e-01	4
100	100	42	138	4.769222e+01	1.523078e+02	7.666667e-01	7.615389e-01	7.615389e-01	4
101	101	42	171	4.769222e+01	1.523078e+02	8.028169e-01	7.615389e-01	7.615389e-01	4
102	102	49	144	4.769222e+01	1.523078e+02	7.461140e-01	7.615389e-01	7.615389e-01	4
103	103	46	139	4.769222e+01	1.523078e+02	7.513514e-01	7.615389e-01	7.615389e-01	4
104	104	55	148	4.769222e+01	1.523078e+02	7.290640e-01	7.615389e-01	7.615389e-01	4
105	105	44	160	4.769222e+01	1.523078e+02	7.843137e-01	7.615389e-01	7.615389e-01	4
106	106	36	157	4.769222e+01	1.523078e+02	8.134715e-01	7.615389e-01	7.615389e-01	4
107	107	48	148	4.769222e+01	1.523078e+02	7.551020e-01	7.615389e-01	7.615389e-01	4
108	108	34	143	4.769222e+01	1.523078e+02	8.079096e-01	7.615389e-01	7.615389e-01	4
109	109	57	138	4.769222e+01	1.523078e+02	7.076923e-01	7.615389e-01	7.615389e-01	4
110	110	44	159	4.769222e+01	1.523078e+02	7.832512e-01	7.615389e-01	7.615389e-01	4
111	111	40	164	4.769222e+01	1.523078e+02	8.039216e-01	7.615389e-01	7.615389e-01	4
112	112	59	172	4.769222e+01	1.523078e+02	7.445887e-01	7.615389e-01	7.615389e-01	4
113	113	44	128	4.769222e+01	1.523078e+02	7.441860e-01	7.615389e-01	7.615389e-01	4
114	114	55	143	4.769222e+01	1.523078e+02	7.222222e-01	7.615389e-01	7.615389e-01	4
115	115	44	158	4.769222e+01	1.523078e+02	7.821782e-01	7.615389e-01	7.615389e-01	4
116	116	45	143	4.769222e+01	1.523078e+02	7.606383e-01	7.615389e-01	7.615389e-01	4
117	117	47	124	4.769222e+01	1.523078e+02	7.251462e-01	7.615389e-01	7.615389e-01	4
118	118	48	159	4.769222e+01	1.523078e+02	7.681159e-01	7.615389e-01	7.615389e-01	4
119	119	46	141	4.769222e+01	1.523078e+02	7.540107e-01	7.615389e-01	7.615389e-01	4
120	120	40	152	4.769222e+01	1.523078e+02	7.916667e-01	7.615389e-01	7.615389e-01	4
121	121	57	145	4.769222e+01	1.523078e+02	7.178218e-01	7.615389e-01	7.615389e-01	4
122	122	38	163	4.769222e+01	1.523078e+02	8.109453e-01	7.615389e-01	7.615389e-01	4
123	123	54	145	4.769222e+01	1.523078e+02	7.286432e-01	7.615389e-01	7.615389e-01	4
124	124	58	159	4.769222e+01	1.523078e+02	7.327189e-01	7.615389e-01	7.615389e-01	4
125	125	46	143	4.769222e+01	1.523078e+02	7.566138e-01	7.615389e-01	7.615389e-01	4
126	126	39	170	4.769222e+01	1.523078e+02	8.133971e-01	7.615389e-01	7.615389e-01	4
127	127	41	176	4.769222e+01	1.523078e+02	8.110599e-01	7.615389e-01	7.615389e-01	4
128	128	48	128	4.769222e+01	1.523078e+02	7.272727e-01	7.615389e-01	7.615389e-01	4
129	129	51	183	4.769222e+01	1.523078e+02	7.820513e-01	7.615389e-01	7.615389e-01	4
130	130	62	152	4.769222e+01	1.523078e+02	7.102804e-01	7.615389e-01	7.615389e-01	4
131	131	55	136	4.769222e+01	1.523078e+02	7.120419e-01	7.615389e-01	7.615389e-01	4
132	132	43	171	4.769222e+01	1.523078e+02	7.990654e-01	7.615389e-01	7.615389e-01	4
133	133	53	174	4.769222e+01	1.523078e+02	7.665198e-01	7.615389e-01	7.615389e-01	4
134	134	51	144	4.769222e+01	1.523078e+02	7.384615e-01	7.615389e-01	7.615389e-01	4
135	135	36	164	4.769222e+01	1.523078e+02	8.200000e-01	7.615389e-01	7.615389e-01	4
136	136	46	142	4.769222e+01	1.523078e+02	7.553191e-01	7.615389e-01	7.615389e-01	4
137	137	35	159	4.769222e+01	1.523078e+02	8.195876e-01	7.615389e-01	7.615389e-01	4
138	138	48	151	4.769222e+01	1.523078e+02	7.587940e-01	7.615389e-01	7.615389e-01	4
139	139	36	147	4.769222e+01	1.523078e+02	8.032787e-01	7.615389e-01	7.615389e-01	4
140	140	44	165	4.769222e+01	1.523078e+02	7.894737e-01	7.615389e-01	7.615389e-01	4
141	141	51	146	4.769222e+01	1.523078e+02	7.411168e-01	7.615389e-01	7.615389e-01	4
142	142	61	140	4.769222e+01	1.523078e+02	6.965174e-01	7.615389e-01	7.615389e-01	4
143	143	52	150	4.769222e+01	1.523078e+02	7.425743e-01	7.615389e-01	7.615389e-01	4
144	144	42	159	4.769222e+01	1.523078e+02	7.910448e-01	7.615389e-01	7.615389e-01	4
145	145	53	150	4.769222e+01	1.523078e+02	7.389163e-01	7.615389e-01	7.615389e-01	4
146	146	60	134	5.640523e+01	1.435948e+02	6.907216e-01	7.179738e-01	7.615389e-01	4
147	147	161	26	1.666782e+02	3.332179e+01	1.390374e-01	1.666090e-01	1.666090e-01	1
148	148	167	40	1.666782e+02	3.332179e+01	1.932367e-01	1.666090e-01	1.666090e-01	1
149	149	114	81	1.230480e+02	7.695197e+01	4.153846e-01	3.847598e-01	1.666090e-01	1
150	150	55	143	4.769222e+01	1.523078e+02	7.222222e-01	7.615389e-01	7.615389e-01	4
151	151	43	163	4.769222e+01	1.523078e+02	7.912621e-01	7.615389e-01	7.615389e-01	4
152	152	58	179	4.769222e+01	1.523078e+02	7.552743e-01	7.615389e-01	7.615389e-01	4
153	153	40	161	4.769222e+01	1.523078e+02	8.009950e-01	7.615389e-01	7.615389e-01	4
154	154	44	164	4.769222e+01	1.523078e+02	7.884615e-01	7.615389e-01	7.615389e-01	4
155	155	56	167	4.769222e+01	1.523078e+02	7.488789e-01	7.615389e-01	7.615389e-01	4
156	156	46	166	4.769222e+01	1.523078e+02	7.830189e-01	7.615389e-01	7.615389e-01	4
157	157	47	145	4.769222e+01	1.523078e+02	7.552083e-01	7.615389e-01	7.615389e-01	4
158	158	32	136	4.769222e+01	1.523078e+02	8.095238e-01	7.615389e-01	7.615389e-01	4
159	159	48	149	4.769222e+01	1.523078e+02	7.563452e-01	7.615389e-01	7.615389e-01	4
160	160	33	158	4.769222e+01	1.523078e+02	8.272251e-01	7.615389e-01	7.615389e-01	4
161	161	61	149	4.769222e+01	1.523078e+02	7.095238e-01	7.615389e-01	7.615389e-01	4
162	162	44	151	4.769222e+01	1.523078e+02	7.743590e-01	7.615389e-01	7.615389e-01	4
163	163	43	135	4.769222e+01	1.523078e+02	7.584270e-01	7.615389e-01	7.615389e-01	4
164	164	39	172	4.769222e+01	1.523078e+02	8.151659e-01	7.615389e-01	7.615389e-01	4
165	165	66	170	4.769222e+01	1.523078e+02	7.203390e-01	7.615389e-01	7.615389e-01	4
166	166	45	147	4.769222e+01	1.523078e+02	7.656250e-01	7.615389e-01	7.615389e-01	4
167	167	41	153	4.769222e+01	1.523078e+02	7.886598e-01	7.615389e-01	7.615389e-01	4
168	168	51	148	4.769222e+01	1.523078e+02	7.437186e-01	7.615389e-01	7.615389e-01	4
169	169	38	142	4.769222e+01	1.523078e+02	7.888889e-01	7.615389e-01	7.615389e-01	4
170	170	54	169	4.769222e+01	1.523078e+02	7.578475e-01	7.615389e-01	7.615389e-01	4
171	171	40	174	4.769222e+01	1.523078e+02	8.130841e-01	7.615389e-01	7.615389e-01	4
172	172	43	151	4.769222e+01	1.523078e+02	7.783505e-01	7.615389e-01	7.615389e-01	4
173	173	80	137	7.501449e+01	1.249855e+02	6.313364e-01	6.249276e-01	7.615389e-01	4
174	174	160	36	1.666782e+02	3.332179e+01	1.836735e-01	1.666090e-01	1.666090e-01	1
175	175	172	26	1.666782e+02	3.332179e+01	1.313131e-01	1.666090e-01	1.666090e-01	1
176	176	160	36	1.666782e+02	3.332179e+01	1.836735e-01	1.666090e-01	1.666090e-01	1
177	177	187	33	1.666782e+02	3.332179e+01	1.500000e-01	1.666090e-01	1.666090e-01	1
178	178	184	26	1.666782e+02	3.332179e+01	1.238095e-01	1.666090e-01	1.666090e-01	1
179	179	156	41	1.666782e+02	3.332179e+01	2.081218e-01	1.666090e-01	1.666090e-01	1
180	180	190	35	1.666782e+02	3.332179e+01	1.555556e-01	1.666090e-01	1.666090e-01	1
181	181	178	41	1.666782e+02	3.332179e+01	1.872146e-01	1.666090e-01	1.666090e-01	1
182	182	190	47	1.666782e+02	3.332179e+01	1.983122e-01	1.666090e-01	1.666090e-01	1
183	183	173	41	1.666782e+02	3.332179e+01	1.915888e-01	1.666090e-01	1.666090e-01	1
184	184	162	36	1.666782e+02	3.332179e+01	1.818182e-01	1.666090e-01	1.666090e-01	1
185	185	171	40	1.666782e+02	3.332179e+01	1.895735e-01	1.666090e-01	1.666090e-01	1
186	186	161	27	1.666782e+02	3.332179e+01	1.436170e-01	1.666090e-01	1.666090e-01	1
187	187	162	32	1.666782e+02	3.332179e+01	1.649485e-01	1.666090e-01	1.666090e-01	1
188	188	139	33	1.666782e+02	3.332179e+01	1.918605e-01	1.666090e-01	1.666090e-01	1
189	189	156	31	1.666782e+02	3.332179e+01	1.657754e-01	1.666090e-01	1.666090e-01	1
190	190	170	32	1.666782e+02	3.332179e+01	1.584158e-01	1.666090e-01	1.666090e-01	1
191	191	157	31	1.666782e+02	3.332179e+01	1.648936e-01	1.666090e-01	1.666090e-01	1
192	192	160	36	1.666782e+02	3.332179e+01	1.836735e-01	1.666090e-01	1.666090e-01	1
193	193	166	28	1.666782e+02	3.332179e+01	1.443299e-01	1.666090e-01	1.666090e-01	1
194	194	176	31	1.666782e+02	3.332179e+01	1.497585e-01	1.666090e-01	1.666090e-01	1
195	195	169	34	1.666782e+02	3.332179e+01	1.674877e-01	1.666090e-01	1.666090e-01	1
196	196	159	28	1.666782e+02	3.332179e+01	1.497326e-01	1.666090e-01	1.666090e-01	1
197	197	188	28	1.666782e+02	3.332179e+01	1.296296e-01	1.666090e-01	1.666090e-01	1
198	198	173	36	1.666782e+02	3.332179e+01	1.722488e-01	1.666090e-01	1.666090e-01	1
199	199	169	41	1.666782e+02	3.332179e+01	1.952381e-01	1.666090e-01	1.666090e-01	1
200	200	178	30	1.666782e+02	3.332179e+01	1.442308e-01	1.666090e-01	1.666090e-01	1
