# Supplementary material for: Cochaperones convey the energy of ATP hydrolysis for directional action of Hsp90
Source: Nat Commun. 2024 Jan 17;15:569. doi: 10.1038/s41467-024-44847-6 (PMC10794413; doi:10.1038/s41467-024-44847-6)
Supplement: Supplementary file 6 — Source Data [file 41467_2024_44847_MOESM6_ESM.zip › SourceData_Simulations/1_Simulations_0kT/sim_0kT_mol21of200.txt]

coordinates	7.81	149.67	135.81	149.67
time(s)	frame	Idon(a.u.)	Iacc(a.u.)	Idon ideal(a.u.)	Iacc ideal(a.u.)	FRET	FRET ideal (blurr)	FRET ideal	state sequence
1	1	191	27	1.794300e+02	2.056998e+01	1.238532e-01	1.028499e-01	1.028499e-01	1
2	2	195	20	1.794300e+02	2.056998e+01	9.302326e-02	1.028499e-01	1.028499e-01	1
3	3	187	21	1.794300e+02	2.056998e+01	1.009615e-01	1.028499e-01	1.028499e-01	1
4	4	192	23	1.794300e+02	2.056998e+01	1.069767e-01	1.028499e-01	1.028499e-01	1
5	5	162	25	1.794300e+02	2.056998e+01	1.336898e-01	1.028499e-01	1.028499e-01	1
6	6	181	22	1.794300e+02	2.056998e+01	1.083744e-01	1.028499e-01	1.028499e-01	1
7	7	179	23	1.794300e+02	2.056998e+01	1.138614e-01	1.028499e-01	1.028499e-01	1
8	8	171	26	1.794300e+02	2.056998e+01	1.319797e-01	1.028499e-01	1.028499e-01	1
9	9	183	21	1.794300e+02	2.056998e+01	1.029412e-01	1.028499e-01	1.028499e-01	1
10	10	190	21	1.794300e+02	2.056998e+01	9.952607e-02	1.028499e-01	1.028499e-01	1
11	11	193	21	1.794300e+02	2.056998e+01	9.813084e-02	1.028499e-01	1.028499e-01	1
12	12	186	27	1.794300e+02	2.056998e+01	1.267606e-01	1.028499e-01	1.028499e-01	1
13	13	164	26	1.794300e+02	2.056998e+01	1.368421e-01	1.028499e-01	1.028499e-01	1
14	14	203	11	1.842254e+02	1.577460e+01	5.140187e-02	7.887301e-02	1.028499e-01	1
15	15	194	3	1.942898e+02	5.710187e+00	1.522843e-02	2.855094e-02	2.855094e-02	2
16	16	193	7	1.942898e+02	5.710187e+00	3.500000e-02	2.855094e-02	2.855094e-02	2
17	17	184	6	1.942898e+02	5.710187e+00	3.157895e-02	2.855094e-02	2.855094e-02	2
18	18	166	46	1.590646e+02	4.093541e+01	2.169811e-01	2.046771e-01	2.855094e-02	2
19	19	40	183	3.191925e+01	1.680808e+02	8.206278e-01	8.404038e-01	8.404038e-01	3
20	20	29	171	3.191925e+01	1.680808e+02	8.550000e-01	8.404038e-01	8.404038e-01	3
21	21	33	157	3.191925e+01	1.680808e+02	8.263158e-01	8.404038e-01	8.404038e-01	3
22	22	34	150	3.191925e+01	1.680808e+02	8.152174e-01	8.404038e-01	8.404038e-01	3
23	23	39	153	4.279823e+01	1.572018e+02	7.968750e-01	7.860089e-01	7.476561e-01	4
24	24	41	148	5.046877e+01	1.495312e+02	7.830688e-01	7.476561e-01	7.476561e-01	4
25	25	56	156	5.046877e+01	1.495312e+02	7.358491e-01	7.476561e-01	7.476561e-01	4
26	26	49	159	5.046877e+01	1.495312e+02	7.644231e-01	7.476561e-01	7.476561e-01	4
27	27	48	158	5.046877e+01	1.495312e+02	7.669903e-01	7.476561e-01	7.476561e-01	4
28	28	44	151	5.046877e+01	1.495312e+02	7.743590e-01	7.476561e-01	7.476561e-01	4
29	29	57	158	5.046877e+01	1.495312e+02	7.348837e-01	7.476561e-01	7.476561e-01	4
30	30	39	170	5.046877e+01	1.495312e+02	8.133971e-01	7.476561e-01	7.476561e-01	4
31	31	51	169	5.046877e+01	1.495312e+02	7.681818e-01	7.476561e-01	7.476561e-01	4
32	32	60	139	5.046877e+01	1.495312e+02	6.984925e-01	7.476561e-01	7.476561e-01	4
33	33	43	167	5.046877e+01	1.495312e+02	7.952381e-01	7.476561e-01	7.476561e-01	4
34	34	56	152	5.046877e+01	1.495312e+02	7.307692e-01	7.476561e-01	7.476561e-01	4
35	35	50	153	5.046877e+01	1.495312e+02	7.536946e-01	7.476561e-01	7.476561e-01	4
36	36	57	155	5.046877e+01	1.495312e+02	7.311321e-01	7.476561e-01	7.476561e-01	4
37	37	55	157	5.046877e+01	1.495312e+02	7.405660e-01	7.476561e-01	7.476561e-01	4
38	38	50	130	5.046877e+01	1.495312e+02	7.222222e-01	7.476561e-01	7.476561e-01	4
39	39	45	168	5.046877e+01	1.495312e+02	7.887324e-01	7.476561e-01	7.476561e-01	4
40	40	62	159	5.046877e+01	1.495312e+02	7.194570e-01	7.476561e-01	7.476561e-01	4
41	41	50	147	5.046877e+01	1.495312e+02	7.461929e-01	7.476561e-01	7.476561e-01	4
42	42	53	143	5.046877e+01	1.495312e+02	7.295918e-01	7.476561e-01	7.476561e-01	4
43	43	47	133	5.046877e+01	1.495312e+02	7.388889e-01	7.476561e-01	7.476561e-01	4
44	44	55	141	5.046877e+01	1.495312e+02	7.193878e-01	7.476561e-01	7.476561e-01	4
45	45	47	156	5.046877e+01	1.495312e+02	7.684729e-01	7.476561e-01	7.476561e-01	4
46	46	48	158	5.046877e+01	1.495312e+02	7.669903e-01	7.476561e-01	7.476561e-01	4
47	47	45	150	5.046877e+01	1.495312e+02	7.692308e-01	7.476561e-01	7.476561e-01	4
48	48	46	144	5.046877e+01	1.495312e+02	7.578947e-01	7.476561e-01	7.476561e-01	4
49	49	43	146	5.046877e+01	1.495312e+02	7.724868e-01	7.476561e-01	7.476561e-01	4
50	50	41	149	5.046877e+01	1.495312e+02	7.842105e-01	7.476561e-01	7.476561e-01	4
51	51	46	157	5.046877e+01	1.495312e+02	7.733990e-01	7.476561e-01	7.476561e-01	4
52	52	53	131	5.046877e+01	1.495312e+02	7.119565e-01	7.476561e-01	7.476561e-01	4
53	53	46	162	5.046877e+01	1.495312e+02	7.788462e-01	7.476561e-01	7.476561e-01	4
54	54	61	158	5.046877e+01	1.495312e+02	7.214612e-01	7.476561e-01	7.476561e-01	4
55	55	53	146	5.046877e+01	1.495312e+02	7.336683e-01	7.476561e-01	7.476561e-01	4
56	56	43	138	5.046877e+01	1.495312e+02	7.624309e-01	7.476561e-01	7.476561e-01	4
57	57	49	155	5.046877e+01	1.495312e+02	7.598039e-01	7.476561e-01	7.476561e-01	4
58	58	54	154	5.046877e+01	1.495312e+02	7.403846e-01	7.476561e-01	7.476561e-01	4
59	59	51	149	5.046877e+01	1.495312e+02	7.450000e-01	7.476561e-01	7.476561e-01	4
60	60	34	158	5.046877e+01	1.495312e+02	8.229167e-01	7.476561e-01	7.476561e-01	4
61	61	51	157	5.046877e+01	1.495312e+02	7.548077e-01	7.476561e-01	7.476561e-01	4
62	62	39	136	5.046877e+01	1.495312e+02	7.771429e-01	7.476561e-01	7.476561e-01	4
63	63	59	148	5.046877e+01	1.495312e+02	7.149758e-01	7.476561e-01	7.476561e-01	4
64	64	37	161	5.046877e+01	1.495312e+02	8.131313e-01	7.476561e-01	7.476561e-01	4
65	65	43	144	5.046877e+01	1.495312e+02	7.700535e-01	7.476561e-01	7.476561e-01	4
66	66	36	152	5.046877e+01	1.495312e+02	8.085106e-01	7.476561e-01	7.476561e-01	4
67	67	165	64	1.427359e+02	5.726411e+01	2.794760e-01	2.863206e-01	1.028499e-01	1
68	68	179	29	1.794300e+02	2.056998e+01	1.394231e-01	1.028499e-01	1.028499e-01	1
69	69	172	15	1.794300e+02	2.056998e+01	8.021390e-02	1.028499e-01	1.028499e-01	1
70	70	186	19	1.794300e+02	2.056998e+01	9.268293e-02	1.028499e-01	1.028499e-01	1
71	71	211	20	1.794300e+02	2.056998e+01	8.658009e-02	1.028499e-01	1.028499e-01	1
72	72	183	18	1.794300e+02	2.056998e+01	8.955224e-02	1.028499e-01	1.028499e-01	1
73	73	147	22	1.794300e+02	2.056998e+01	1.301775e-01	1.028499e-01	1.028499e-01	1
74	74	174	21	1.794300e+02	2.056998e+01	1.076923e-01	1.028499e-01	1.028499e-01	1
75	75	182	17	1.794300e+02	2.056998e+01	8.542714e-02	1.028499e-01	1.028499e-01	1
76	76	167	20	1.794300e+02	2.056998e+01	1.069519e-01	1.028499e-01	1.028499e-01	1
77	77	197	20	1.794300e+02	2.056998e+01	9.216590e-02	1.028499e-01	1.028499e-01	1
78	78	192	21	1.794300e+02	2.056998e+01	9.859155e-02	1.028499e-01	1.028499e-01	1
79	79	199	14	1.794300e+02	2.056998e+01	6.572770e-02	1.028499e-01	1.028499e-01	1
80	80	174	13	1.794300e+02	2.056998e+01	6.951872e-02	1.028499e-01	1.028499e-01	1
81	81	190	21	1.794300e+02	2.056998e+01	9.952607e-02	1.028499e-01	1.028499e-01	1
82	82	163	16	1.794300e+02	2.056998e+01	8.938547e-02	1.028499e-01	1.028499e-01	1
83	83	178	14	1.794300e+02	2.056998e+01	7.291667e-02	1.028499e-01	1.028499e-01	1
84	84	199	16	1.794300e+02	2.056998e+01	7.441860e-02	1.028499e-01	1.028499e-01	1
85	85	177	26	1.794300e+02	2.056998e+01	1.280788e-01	1.028499e-01	1.028499e-01	1
86	86	199	18	1.794300e+02	2.056998e+01	8.294931e-02	1.028499e-01	1.028499e-01	1
87	87	185	17	1.794300e+02	2.056998e+01	8.415842e-02	1.028499e-01	1.028499e-01	1
88	88	174	14	1.794300e+02	2.056998e+01	7.446809e-02	1.028499e-01	1.028499e-01	1
89	89	159	15	1.794300e+02	2.056998e+01	8.620690e-02	1.028499e-01	1.028499e-01	1
90	90	182	21	1.794300e+02	2.056998e+01	1.034483e-01	1.028499e-01	1.028499e-01	1
91	91	175	26	1.794300e+02	2.056998e+01	1.293532e-01	1.028499e-01	1.028499e-01	1
92	92	173	21	1.794300e+02	2.056998e+01	1.082474e-01	1.028499e-01	1.028499e-01	1
93	93	164	14	1.794300e+02	2.056998e+01	7.865169e-02	1.028499e-01	1.028499e-01	1
94	94	175	28	1.794300e+02	2.056998e+01	1.379310e-01	1.028499e-01	1.028499e-01	1
95	95	205	18	1.899364e+02	1.006361e+01	8.071749e-02	5.031804e-02	2.855094e-02	2
96	96	206	6	1.942898e+02	5.710187e+00	2.830189e-02	2.855094e-02	2.855094e-02	2
97	97	182	7	1.942898e+02	5.710187e+00	3.703704e-02	2.855094e-02	2.855094e-02	2
98	98	199	4	1.942898e+02	5.710187e+00	1.970443e-02	2.855094e-02	2.855094e-02	2
99	99	182	2	1.942898e+02	5.710187e+00	1.086957e-02	2.855094e-02	2.855094e-02	2
100	100	209	7	1.942898e+02	5.710187e+00	3.240741e-02	2.855094e-02	2.855094e-02	2
101	101	189	4	1.942898e+02	5.710187e+00	2.072539e-02	2.855094e-02	2.855094e-02	2
102	102	179	9	1.942898e+02	5.710187e+00	4.787234e-02	2.855094e-02	2.855094e-02	2
103	103	176	10	1.942898e+02	5.710187e+00	5.376344e-02	2.855094e-02	2.855094e-02	2
104	104	189	7	1.942898e+02	5.710187e+00	3.571429e-02	2.855094e-02	2.855094e-02	2
105	105	215	3	1.942898e+02	5.710187e+00	1.376147e-02	2.855094e-02	2.855094e-02	2
106	106	51	134	4.216548e+01	1.578345e+02	7.243243e-01	7.891726e-01	8.404038e-01	3
107	107	49	148	4.470767e+01	1.552923e+02	7.512690e-01	7.764617e-01	7.476561e-01	4
108	108	57	150	5.046877e+01	1.495312e+02	7.246377e-01	7.476561e-01	7.476561e-01	4
109	109	42	166	5.046877e+01	1.495312e+02	7.980769e-01	7.476561e-01	7.476561e-01	4
110	110	55	156	5.046877e+01	1.495312e+02	7.393365e-01	7.476561e-01	7.476561e-01	4
111	111	41	161	5.046877e+01	1.495312e+02	7.970297e-01	7.476561e-01	7.476561e-01	4
112	112	46	144	5.046877e+01	1.495312e+02	7.578947e-01	7.476561e-01	7.476561e-01	4
113	113	49	144	5.046877e+01	1.495312e+02	7.461140e-01	7.476561e-01	7.476561e-01	4
114	114	50	160	5.046877e+01	1.495312e+02	7.619048e-01	7.476561e-01	7.476561e-01	4
115	115	45	159	5.046877e+01	1.495312e+02	7.794118e-01	7.476561e-01	7.476561e-01	4
116	116	49	157	5.046877e+01	1.495312e+02	7.621359e-01	7.476561e-01	7.476561e-01	4
117	117	35	148	5.046877e+01	1.495312e+02	8.087432e-01	7.476561e-01	7.476561e-01	4
118	118	49	140	5.046877e+01	1.495312e+02	7.407407e-01	7.476561e-01	7.476561e-01	4
119	119	46	126	5.046877e+01	1.495312e+02	7.325581e-01	7.476561e-01	7.476561e-01	4
120	120	56	153	5.046877e+01	1.495312e+02	7.320574e-01	7.476561e-01	7.476561e-01	4
121	121	44	151	5.046877e+01	1.495312e+02	7.743590e-01	7.476561e-01	7.476561e-01	4
122	122	46	133	5.046877e+01	1.495312e+02	7.430168e-01	7.476561e-01	7.476561e-01	4
123	123	51	170	5.046877e+01	1.495312e+02	7.692308e-01	7.476561e-01	7.476561e-01	4
124	124	70	160	5.046877e+01	1.495312e+02	6.956522e-01	7.476561e-01	7.476561e-01	4
125	125	53	152	5.046877e+01	1.495312e+02	7.414634e-01	7.476561e-01	7.476561e-01	4
126	126	61	124	5.046877e+01	1.495312e+02	6.702703e-01	7.476561e-01	7.476561e-01	4
127	127	48	128	5.046877e+01	1.495312e+02	7.272727e-01	7.476561e-01	7.476561e-01	4
128	128	47	157	5.046877e+01	1.495312e+02	7.696078e-01	7.476561e-01	7.476561e-01	4
129	129	42	149	5.046877e+01	1.495312e+02	7.801047e-01	7.476561e-01	7.476561e-01	4
130	130	50	163	5.046877e+01	1.495312e+02	7.652582e-01	7.476561e-01	7.476561e-01	4
131	131	48	170	5.046877e+01	1.495312e+02	7.798165e-01	7.476561e-01	7.476561e-01	4
132	132	46	150	5.046877e+01	1.495312e+02	7.653061e-01	7.476561e-01	7.476561e-01	4
133	133	48	153	5.046877e+01	1.495312e+02	7.611940e-01	7.476561e-01	7.476561e-01	4
134	134	38	167	5.046877e+01	1.495312e+02	8.146341e-01	7.476561e-01	7.476561e-01	4
135	135	53	136	5.046877e+01	1.495312e+02	7.195767e-01	7.476561e-01	7.476561e-01	4
136	136	43	164	5.046877e+01	1.495312e+02	7.922705e-01	7.476561e-01	7.476561e-01	4
137	137	53	137	5.046877e+01	1.495312e+02	7.210526e-01	7.476561e-01	7.476561e-01	4
138	138	127	83	1.098606e+02	9.013944e+01	3.952381e-01	4.506972e-01	7.476561e-01	4
139	139	206	26	1.794300e+02	2.056998e+01	1.120690e-01	1.028499e-01	1.028499e-01	1
140	140	181	30	1.794300e+02	2.056998e+01	1.421801e-01	1.028499e-01	1.028499e-01	1
141	141	163	9	1.794300e+02	2.056998e+01	5.232558e-02	1.028499e-01	1.028499e-01	1
142	142	172	25	1.794300e+02	2.056998e+01	1.269036e-01	1.028499e-01	1.028499e-01	1
143	143	185	27	1.794300e+02	2.056998e+01	1.273585e-01	1.028499e-01	1.028499e-01	1
144	144	195	25	1.794300e+02	2.056998e+01	1.136364e-01	1.028499e-01	1.028499e-01	1
145	145	181	20	1.794300e+02	2.056998e+01	9.950249e-02	1.028499e-01	1.028499e-01	1
146	146	158	17	1.794300e+02	2.056998e+01	9.714286e-02	1.028499e-01	1.028499e-01	1
147	147	171	18	1.794300e+02	2.056998e+01	9.523810e-02	1.028499e-01	1.028499e-01	1
148	148	183	50	1.522940e+02	4.770595e+01	2.145923e-01	2.385298e-01	1.028499e-01	1
149	149	53	150	5.046877e+01	1.495312e+02	7.389163e-01	7.476561e-01	7.476561e-01	4
150	150	52	150	5.046877e+01	1.495312e+02	7.425743e-01	7.476561e-01	7.476561e-01	4
151	151	51	149	5.046877e+01	1.495312e+02	7.450000e-01	7.476561e-01	7.476561e-01	4
152	152	46	144	5.046877e+01	1.495312e+02	7.578947e-01	7.476561e-01	7.476561e-01	4
153	153	53	174	5.046877e+01	1.495312e+02	7.665198e-01	7.476561e-01	7.476561e-01	4
154	154	51	135	5.046877e+01	1.495312e+02	7.258065e-01	7.476561e-01	7.476561e-01	4
155	155	45	142	5.046877e+01	1.495312e+02	7.593583e-01	7.476561e-01	7.476561e-01	4
156	156	50	148	5.046877e+01	1.495312e+02	7.474747e-01	7.476561e-01	7.476561e-01	4
157	157	53	163	5.046877e+01	1.495312e+02	7.546296e-01	7.476561e-01	7.476561e-01	4
158	158	46	145	5.046877e+01	1.495312e+02	7.591623e-01	7.476561e-01	7.476561e-01	4
159	159	61	173	5.046877e+01	1.495312e+02	7.393162e-01	7.476561e-01	7.476561e-01	4
160	160	47	169	5.046877e+01	1.495312e+02	7.824074e-01	7.476561e-01	7.476561e-01	4
161	161	49	179	5.046877e+01	1.495312e+02	7.850877e-01	7.476561e-01	7.476561e-01	4
162	162	50	152	5.046877e+01	1.495312e+02	7.524752e-01	7.476561e-01	7.476561e-01	4
163	163	52	157	5.046877e+01	1.495312e+02	7.511962e-01	7.476561e-01	7.476561e-01	4
164	164	51	161	5.046877e+01	1.495312e+02	7.594340e-01	7.476561e-01	7.476561e-01	4
165	165	48	144	5.046877e+01	1.495312e+02	7.500000e-01	7.476561e-01	7.476561e-01	4
166	166	46	167	5.046877e+01	1.495312e+02	7.840376e-01	7.476561e-01	7.476561e-01	4
167	167	52	151	5.046877e+01	1.495312e+02	7.438424e-01	7.476561e-01	7.476561e-01	4
168	168	44	148	5.046877e+01	1.495312e+02	7.708333e-01	7.476561e-01	7.476561e-01	4
169	169	45	144	5.046877e+01	1.495312e+02	7.619048e-01	7.476561e-01	7.476561e-01	4
170	170	52	168	5.046877e+01	1.495312e+02	7.636364e-01	7.476561e-01	7.476561e-01	4
171	171	45	155	5.046877e+01	1.495312e+02	7.750000e-01	7.476561e-01	7.476561e-01	4
172	172	55	140	5.046877e+01	1.495312e+02	7.179487e-01	7.476561e-01	7.476561e-01	4
173	173	52	177	5.046877e+01	1.495312e+02	7.729258e-01	7.476561e-01	7.476561e-01	4
174	174	65	146	5.046877e+01	1.495312e+02	6.919431e-01	7.476561e-01	7.476561e-01	4
175	175	52	165	5.046877e+01	1.495312e+02	7.603687e-01	7.476561e-01	7.476561e-01	4
176	176	45	155	5.046877e+01	1.495312e+02	7.750000e-01	7.476561e-01	7.476561e-01	4
177	177	53	142	5.046877e+01	1.495312e+02	7.282051e-01	7.476561e-01	7.476561e-01	4
178	178	39	148	5.046877e+01	1.495312e+02	7.914439e-01	7.476561e-01	7.476561e-01	4
179	179	47	159	5.046877e+01	1.495312e+02	7.718447e-01	7.476561e-01	7.476561e-01	4
180	180	53	149	5.046877e+01	1.495312e+02	7.376238e-01	7.476561e-01	7.476561e-01	4
181	181	50	145	5.046877e+01	1.495312e+02	7.435897e-01	7.476561e-01	7.476561e-01	4
182	182	47	146	5.046877e+01	1.495312e+02	7.564767e-01	7.476561e-01	7.476561e-01	4
183	183	73	137	5.046877e+01	1.495312e+02	6.523810e-01	7.476561e-01	7.476561e-01	4
184	184	61	158	5.046877e+01	1.495312e+02	7.214612e-01	7.476561e-01	7.476561e-01	4
185	185	49	168	5.046877e+01	1.495312e+02	7.741935e-01	7.476561e-01	7.476561e-01	4
186	186	37	158	5.046877e+01	1.495312e+02	8.102564e-01	7.476561e-01	7.476561e-01	4
187	187	55	143	5.046877e+01	1.495312e+02	7.222222e-01	7.476561e-01	7.476561e-01	4
188	188	64	130	5.046877e+01	1.495312e+02	6.701031e-01	7.476561e-01	7.476561e-01	4
189	189	51	137	5.046877e+01	1.495312e+02	7.287234e-01	7.476561e-01	7.476561e-01	4
190	190	50	144	5.046877e+01	1.495312e+02	7.422680e-01	7.476561e-01	7.476561e-01	4
191	191	59	148	5.046877e+01	1.495312e+02	7.149758e-01	7.476561e-01	7.476561e-01	4
192	192	55	127	5.046877e+01	1.495312e+02	6.978022e-01	7.476561e-01	7.476561e-01	4
193	193	48	157	5.046877e+01	1.495312e+02	7.658537e-01	7.476561e-01	7.476561e-01	4
194	194	45	167	5.046877e+01	1.495312e+02	7.877358e-01	7.476561e-01	7.476561e-01	4
195	195	49	155	5.046877e+01	1.495312e+02	7.598039e-01	7.476561e-01	7.476561e-01	4
196	196	45	161	5.046877e+01	1.495312e+02	7.815534e-01	7.476561e-01	7.476561e-01	4
197	197	60	118	5.046877e+01	1.495312e+02	6.629213e-01	7.476561e-01	7.476561e-01	4
198	198	54	143	5.046877e+01	1.495312e+02	7.258883e-01	7.476561e-01	7.476561e-01	4
199	199	48	142	5.046877e+01	1.495312e+02	7.473684e-01	7.476561e-01	7.476561e-01	4
200	200	47	171	5.046877e+01	1.495312e+02	7.844037e-01	7.476561e-01	7.476561e-01	4
