# Supplementary material for: Cochaperones convey the energy of ATP hydrolysis for directional action of Hsp90
Source: Nat Commun. 2024 Jan 17;15:569. doi: 10.1038/s41467-024-44847-6 (PMC10794413; doi:10.1038/s41467-024-44847-6)
Supplement: Supplementary file 6 — Source Data [file 41467_2024_44847_MOESM6_ESM.zip › SourceData_Simulations/1_Simulations_0kT/sim_0kT_mol22of200.txt]

coordinates	86.64	53.15	214.64	53.15
time(s)	frame	Idon(a.u.)	Iacc(a.u.)	Idon ideal(a.u.)	Iacc ideal(a.u.)	FRET	FRET ideal (blurr)	FRET ideal	state sequence
1	1	160	19	1.822785e+02	1.772154e+01	1.061453e-01	8.860768e-02	8.860768e-02	1
2	2	174	11	1.822785e+02	1.772154e+01	5.945946e-02	8.860768e-02	8.860768e-02	1
3	3	187	22	1.822785e+02	1.772154e+01	1.052632e-01	8.860768e-02	8.860768e-02	1
4	4	187	21	1.822785e+02	1.772154e+01	1.009615e-01	8.860768e-02	8.860768e-02	1
5	5	189	19	1.822785e+02	1.772154e+01	9.134615e-02	8.860768e-02	8.860768e-02	1
6	6	206	20	1.822785e+02	1.772154e+01	8.849558e-02	8.860768e-02	8.860768e-02	1
7	7	199	19	1.822785e+02	1.772154e+01	8.715596e-02	8.860768e-02	8.860768e-02	1
8	8	188	19	1.822785e+02	1.772154e+01	9.178744e-02	8.860768e-02	8.860768e-02	1
9	9	184	14	1.822785e+02	1.772154e+01	7.070707e-02	8.860768e-02	8.860768e-02	1
10	10	155	13	1.822785e+02	1.772154e+01	7.738095e-02	8.860768e-02	8.860768e-02	1
11	11	191	18	1.822785e+02	1.772154e+01	8.612440e-02	8.860768e-02	8.860768e-02	1
12	12	161	11	1.822785e+02	1.772154e+01	6.395349e-02	8.860768e-02	8.860768e-02	1
13	13	178	12	1.822785e+02	1.772154e+01	6.315789e-02	8.860768e-02	8.860768e-02	1
14	14	190	14	1.822785e+02	1.772154e+01	6.862745e-02	8.860768e-02	8.860768e-02	1
15	15	183	16	1.822785e+02	1.772154e+01	8.040201e-02	8.860768e-02	8.860768e-02	1
16	16	189	24	1.822785e+02	1.772154e+01	1.126761e-01	8.860768e-02	8.860768e-02	1
17	17	156	23	1.822785e+02	1.772154e+01	1.284916e-01	8.860768e-02	8.860768e-02	1
18	18	189	14	1.822785e+02	1.772154e+01	6.896552e-02	8.860768e-02	8.860768e-02	1
19	19	175	24	1.822785e+02	1.772154e+01	1.206030e-01	8.860768e-02	8.860768e-02	1
20	20	172	15	1.822785e+02	1.772154e+01	8.021390e-02	8.860768e-02	8.860768e-02	1
21	21	199	14	1.822785e+02	1.772154e+01	6.572770e-02	8.860768e-02	8.860768e-02	1
22	22	175	15	1.822785e+02	1.772154e+01	7.894737e-02	8.860768e-02	8.860768e-02	1
23	23	175	29	1.822785e+02	1.772154e+01	1.421569e-01	8.860768e-02	8.860768e-02	1
24	24	195	12	1.822785e+02	1.772154e+01	5.797101e-02	8.860768e-02	8.860768e-02	1
25	25	189	20	1.822785e+02	1.772154e+01	9.569378e-02	8.860768e-02	8.860768e-02	1
26	26	183	14	1.822785e+02	1.772154e+01	7.106599e-02	8.860768e-02	8.860768e-02	1
27	27	186	19	1.822785e+02	1.772154e+01	9.268293e-02	8.860768e-02	8.860768e-02	1
28	28	196	17	1.822785e+02	1.772154e+01	7.981221e-02	8.860768e-02	8.860768e-02	1
29	29	190	17	1.822785e+02	1.772154e+01	8.212560e-02	8.860768e-02	8.860768e-02	1
30	30	181	19	1.822785e+02	1.772154e+01	9.500000e-02	8.860768e-02	8.860768e-02	1
31	31	171	24	1.822785e+02	1.772154e+01	1.230769e-01	8.860768e-02	8.860768e-02	1
32	32	202	19	1.822785e+02	1.772154e+01	8.597285e-02	8.860768e-02	8.860768e-02	1
33	33	186	21	1.822785e+02	1.772154e+01	1.014493e-01	8.860768e-02	8.860768e-02	1
34	34	180	7	1.822785e+02	1.772154e+01	3.743316e-02	8.860768e-02	8.860768e-02	1
35	35	182	15	1.822785e+02	1.772154e+01	7.614213e-02	8.860768e-02	8.860768e-02	1
36	36	165	15	1.822785e+02	1.772154e+01	8.333333e-02	8.860768e-02	8.860768e-02	1
37	37	195	18	1.822785e+02	1.772154e+01	8.450704e-02	8.860768e-02	8.860768e-02	1
38	38	193	16	1.822785e+02	1.772154e+01	7.655502e-02	8.860768e-02	8.860768e-02	1
39	39	180	20	1.822785e+02	1.772154e+01	1.000000e-01	8.860768e-02	8.860768e-02	1
40	40	178	19	1.822785e+02	1.772154e+01	9.644670e-02	8.860768e-02	8.860768e-02	1
41	41	185	13	1.822785e+02	1.772154e+01	6.565657e-02	8.860768e-02	8.860768e-02	1
42	42	174	21	1.822785e+02	1.772154e+01	1.076923e-01	8.860768e-02	8.860768e-02	1
43	43	208	12	1.822785e+02	1.772154e+01	5.454545e-02	8.860768e-02	8.860768e-02	1
44	44	166	20	1.822785e+02	1.772154e+01	1.075269e-01	8.860768e-02	8.860768e-02	1
45	45	168	22	1.822785e+02	1.772154e+01	1.157895e-01	8.860768e-02	8.860768e-02	1
46	46	175	17	1.822785e+02	1.772154e+01	8.854167e-02	8.860768e-02	8.860768e-02	1
47	47	187	13	1.822785e+02	1.772154e+01	6.500000e-02	8.860768e-02	8.860768e-02	1
48	48	193	17	1.822785e+02	1.772154e+01	8.095238e-02	8.860768e-02	8.860768e-02	1
49	49	182	22	1.822785e+02	1.772154e+01	1.078431e-01	8.860768e-02	8.860768e-02	1
50	50	196	17	1.822785e+02	1.772154e+01	7.981221e-02	8.860768e-02	8.860768e-02	1
51	51	177	19	1.822785e+02	1.772154e+01	9.693878e-02	8.860768e-02	8.860768e-02	1
52	52	181	17	1.822785e+02	1.772154e+01	8.585859e-02	8.860768e-02	8.860768e-02	1
53	53	186	19	1.822785e+02	1.772154e+01	9.268293e-02	8.860768e-02	8.860768e-02	1
54	54	179	15	1.822785e+02	1.772154e+01	7.731959e-02	8.860768e-02	8.860768e-02	1
55	55	185	19	1.822785e+02	1.772154e+01	9.313725e-02	8.860768e-02	8.860768e-02	1
56	56	176	22	1.822785e+02	1.772154e+01	1.111111e-01	8.860768e-02	8.860768e-02	1
57	57	178	21	1.822785e+02	1.772154e+01	1.055276e-01	8.860768e-02	8.860768e-02	1
58	58	160	13	1.822785e+02	1.772154e+01	7.514451e-02	8.860768e-02	8.860768e-02	1
59	59	178	17	1.822785e+02	1.772154e+01	8.717949e-02	8.860768e-02	8.860768e-02	1
60	60	179	19	1.822785e+02	1.772154e+01	9.595960e-02	8.860768e-02	8.860768e-02	1
61	61	173	18	1.822785e+02	1.772154e+01	9.424084e-02	8.860768e-02	8.860768e-02	1
62	62	191	22	1.822785e+02	1.772154e+01	1.032864e-01	8.860768e-02	8.860768e-02	1
63	63	167	11	1.822785e+02	1.772154e+01	6.179775e-02	8.860768e-02	8.860768e-02	1
64	64	198	10	1.822785e+02	1.772154e+01	4.807692e-02	8.860768e-02	8.860768e-02	1
65	65	165	19	1.822785e+02	1.772154e+01	1.032609e-01	8.860768e-02	8.860768e-02	1
66	66	185	18	1.822785e+02	1.772154e+01	8.866995e-02	8.860768e-02	8.860768e-02	1
67	67	184	14	1.822785e+02	1.772154e+01	7.070707e-02	8.860768e-02	8.860768e-02	1
68	68	163	27	1.822785e+02	1.772154e+01	1.421053e-01	8.860768e-02	8.860768e-02	1
69	69	192	13	1.822785e+02	1.772154e+01	6.341463e-02	8.860768e-02	8.860768e-02	1
70	70	178	14	1.822785e+02	1.772154e+01	7.291667e-02	8.860768e-02	8.860768e-02	1
71	71	195	8	1.822785e+02	1.772154e+01	3.940887e-02	8.860768e-02	8.860768e-02	1
72	72	182	23	1.822785e+02	1.772154e+01	1.121951e-01	8.860768e-02	8.860768e-02	1
73	73	169	20	1.822785e+02	1.772154e+01	1.058201e-01	8.860768e-02	8.860768e-02	1
74	74	176	22	1.822785e+02	1.772154e+01	1.111111e-01	8.860768e-02	8.860768e-02	1
75	75	207	11	1.822785e+02	1.772154e+01	5.045872e-02	8.860768e-02	8.860768e-02	1
76	76	172	20	1.822785e+02	1.772154e+01	1.041667e-01	8.860768e-02	8.860768e-02	1
77	77	190	19	1.822785e+02	1.772154e+01	9.090909e-02	8.860768e-02	8.860768e-02	1
78	78	176	17	1.822785e+02	1.772154e+01	8.808290e-02	8.860768e-02	8.860768e-02	1
79	79	174	13	1.822785e+02	1.772154e+01	6.951872e-02	8.860768e-02	8.860768e-02	1
80	80	187	19	1.822785e+02	1.772154e+01	9.223301e-02	8.860768e-02	8.860768e-02	1
81	81	184	17	1.822785e+02	1.772154e+01	8.457711e-02	8.860768e-02	8.860768e-02	1
82	82	171	18	1.822785e+02	1.772154e+01	9.523810e-02	8.860768e-02	8.860768e-02	1
83	83	181	18	1.822785e+02	1.772154e+01	9.045226e-02	8.860768e-02	8.860768e-02	1
84	84	184	26	1.822785e+02	1.772154e+01	1.238095e-01	8.860768e-02	8.860768e-02	1
85	85	203	17	1.822785e+02	1.772154e+01	7.727273e-02	8.860768e-02	8.860768e-02	1
86	86	192	23	1.822785e+02	1.772154e+01	1.069767e-01	8.860768e-02	8.860768e-02	1
87	87	176	11	1.822785e+02	1.772154e+01	5.882353e-02	8.860768e-02	8.860768e-02	1
88	88	178	23	1.822785e+02	1.772154e+01	1.144279e-01	8.860768e-02	8.860768e-02	1
89	89	172	15	1.822785e+02	1.772154e+01	8.021390e-02	8.860768e-02	8.860768e-02	1
90	90	183	19	1.822785e+02	1.772154e+01	9.405941e-02	8.860768e-02	8.860768e-02	1
91	91	175	22	1.822785e+02	1.772154e+01	1.116751e-01	8.860768e-02	8.860768e-02	1
92	92	189	14	1.822785e+02	1.772154e+01	6.896552e-02	8.860768e-02	8.860768e-02	1
93	93	177	20	1.822785e+02	1.772154e+01	1.015228e-01	8.860768e-02	8.860768e-02	1
94	94	210	21	1.822785e+02	1.772154e+01	9.090909e-02	8.860768e-02	8.860768e-02	1
95	95	170	13	1.822785e+02	1.772154e+01	7.103825e-02	8.860768e-02	8.860768e-02	1
96	96	184	14	1.822785e+02	1.772154e+01	7.070707e-02	8.860768e-02	8.860768e-02	1
97	97	160	21	1.822785e+02	1.772154e+01	1.160221e-01	8.860768e-02	8.860768e-02	1
98	98	177	18	1.822785e+02	1.772154e+01	9.230769e-02	8.860768e-02	8.860768e-02	1
99	99	106	121	1.030569e+02	9.694311e+01	5.330396e-01	4.847156e-01	7.443734e-01	4
100	100	62	137	5.112533e+01	1.488747e+02	6.884422e-01	7.443734e-01	7.443734e-01	4
101	101	42	138	5.112533e+01	1.488747e+02	7.666667e-01	7.443734e-01	7.443734e-01	4
102	102	50	169	5.112533e+01	1.488747e+02	7.716895e-01	7.443734e-01	7.443734e-01	4
103	103	44	146	5.112533e+01	1.488747e+02	7.684211e-01	7.443734e-01	7.443734e-01	4
104	104	38	133	5.112533e+01	1.488747e+02	7.777778e-01	7.443734e-01	7.443734e-01	4
105	105	53	163	5.112533e+01	1.488747e+02	7.546296e-01	7.443734e-01	7.443734e-01	4
106	106	61	145	5.112533e+01	1.488747e+02	7.038835e-01	7.443734e-01	7.443734e-01	4
107	107	40	148	5.112533e+01	1.488747e+02	7.872340e-01	7.443734e-01	7.443734e-01	4
108	108	55	152	5.112533e+01	1.488747e+02	7.342995e-01	7.443734e-01	7.443734e-01	4
109	109	43	152	5.112533e+01	1.488747e+02	7.794872e-01	7.443734e-01	7.443734e-01	4
110	110	55	139	5.112533e+01	1.488747e+02	7.164948e-01	7.443734e-01	7.443734e-01	4
111	111	60	161	5.112533e+01	1.488747e+02	7.285068e-01	7.443734e-01	7.443734e-01	4
112	112	56	161	5.112533e+01	1.488747e+02	7.419355e-01	7.443734e-01	7.443734e-01	4
113	113	53	165	5.112533e+01	1.488747e+02	7.568807e-01	7.443734e-01	7.443734e-01	4
114	114	60	153	5.112533e+01	1.488747e+02	7.183099e-01	7.443734e-01	7.443734e-01	4
115	115	51	134	5.112533e+01	1.488747e+02	7.243243e-01	7.443734e-01	7.443734e-01	4
116	116	42	152	5.112533e+01	1.488747e+02	7.835052e-01	7.443734e-01	7.443734e-01	4
117	117	58	137	5.112533e+01	1.488747e+02	7.025641e-01	7.443734e-01	7.443734e-01	4
118	118	49	146	5.112533e+01	1.488747e+02	7.487179e-01	7.443734e-01	7.443734e-01	4
119	119	56	135	5.112533e+01	1.488747e+02	7.068063e-01	7.443734e-01	7.443734e-01	4
120	120	64	152	5.112533e+01	1.488747e+02	7.037037e-01	7.443734e-01	7.443734e-01	4
121	121	55	142	5.112533e+01	1.488747e+02	7.208122e-01	7.443734e-01	7.443734e-01	4
122	122	52	149	5.112533e+01	1.488747e+02	7.412935e-01	7.443734e-01	7.443734e-01	4
123	123	43	128	5.112533e+01	1.488747e+02	7.485380e-01	7.443734e-01	7.443734e-01	4
124	124	56	157	5.112533e+01	1.488747e+02	7.370892e-01	7.443734e-01	7.443734e-01	4
125	125	54	164	5.112533e+01	1.488747e+02	7.522936e-01	7.443734e-01	7.443734e-01	4
126	126	53	132	5.112533e+01	1.488747e+02	7.135135e-01	7.443734e-01	7.443734e-01	4
127	127	50	152	5.112533e+01	1.488747e+02	7.524752e-01	7.443734e-01	7.443734e-01	4
128	128	37	140	5.112533e+01	1.488747e+02	7.909605e-01	7.443734e-01	7.443734e-01	4
129	129	48	133	5.112533e+01	1.488747e+02	7.348066e-01	7.443734e-01	7.443734e-01	4
130	130	44	134	5.112533e+01	1.488747e+02	7.528090e-01	7.443734e-01	7.443734e-01	4
131	131	50	154	5.112533e+01	1.488747e+02	7.549020e-01	7.443734e-01	7.443734e-01	4
132	132	50	150	5.112533e+01	1.488747e+02	7.500000e-01	7.443734e-01	7.443734e-01	4
133	133	56	165	5.112533e+01	1.488747e+02	7.466063e-01	7.443734e-01	7.443734e-01	4
134	134	46	155	5.112533e+01	1.488747e+02	7.711443e-01	7.443734e-01	7.443734e-01	4
135	135	56	146	5.112533e+01	1.488747e+02	7.227723e-01	7.443734e-01	7.443734e-01	4
136	136	69	152	5.112533e+01	1.488747e+02	6.877828e-01	7.443734e-01	7.443734e-01	4
137	137	55	152	5.112533e+01	1.488747e+02	7.342995e-01	7.443734e-01	7.443734e-01	4
138	138	44	142	5.112533e+01	1.488747e+02	7.634409e-01	7.443734e-01	7.443734e-01	4
139	139	45	157	5.112533e+01	1.488747e+02	7.772277e-01	7.443734e-01	7.443734e-01	4
140	140	67	148	5.112533e+01	1.488747e+02	6.883721e-01	7.443734e-01	7.443734e-01	4
141	141	43	143	5.112533e+01	1.488747e+02	7.688172e-01	7.443734e-01	7.443734e-01	4
142	142	52	155	5.112533e+01	1.488747e+02	7.487923e-01	7.443734e-01	7.443734e-01	4
143	143	60	138	5.112533e+01	1.488747e+02	6.969697e-01	7.443734e-01	7.443734e-01	4
144	144	53	151	5.112533e+01	1.488747e+02	7.401961e-01	7.443734e-01	7.443734e-01	4
145	145	54	169	5.112533e+01	1.488747e+02	7.578475e-01	7.443734e-01	7.443734e-01	4
146	146	47	142	5.112533e+01	1.488747e+02	7.513228e-01	7.443734e-01	7.443734e-01	4
147	147	60	153	5.112533e+01	1.488747e+02	7.183099e-01	7.443734e-01	7.443734e-01	4
148	148	51	125	5.112533e+01	1.488747e+02	7.102273e-01	7.443734e-01	7.443734e-01	4
149	149	45	157	5.112533e+01	1.488747e+02	7.772277e-01	7.443734e-01	7.443734e-01	4
150	150	58	135	5.112533e+01	1.488747e+02	6.994819e-01	7.443734e-01	7.443734e-01	4
151	151	51	159	5.112533e+01	1.488747e+02	7.571429e-01	7.443734e-01	7.443734e-01	4
152	152	54	156	5.112533e+01	1.488747e+02	7.428571e-01	7.443734e-01	7.443734e-01	4
153	153	46	167	5.112533e+01	1.488747e+02	7.840376e-01	7.443734e-01	7.443734e-01	4
154	154	40	145	5.112533e+01	1.488747e+02	7.837838e-01	7.443734e-01	7.443734e-01	4
155	155	52	167	5.112533e+01	1.488747e+02	7.625571e-01	7.443734e-01	7.443734e-01	4
156	156	61	158	5.112533e+01	1.488747e+02	7.214612e-01	7.443734e-01	7.443734e-01	4
157	157	53	121	5.112533e+01	1.488747e+02	6.954023e-01	7.443734e-01	7.443734e-01	4
158	158	41	157	5.112533e+01	1.488747e+02	7.929293e-01	7.443734e-01	7.443734e-01	4
159	159	53	161	5.112533e+01	1.488747e+02	7.523364e-01	7.443734e-01	7.443734e-01	4
160	160	51	125	5.112533e+01	1.488747e+02	7.102273e-01	7.443734e-01	7.443734e-01	4
161	161	49	137	5.112533e+01	1.488747e+02	7.365591e-01	7.443734e-01	7.443734e-01	4
162	162	46	151	5.112533e+01	1.488747e+02	7.664975e-01	7.443734e-01	7.443734e-01	4
163	163	57	145	5.112533e+01	1.488747e+02	7.178218e-01	7.443734e-01	7.443734e-01	4
164	164	51	132	5.112533e+01	1.488747e+02	7.213115e-01	7.443734e-01	7.443734e-01	4
165	165	48	168	5.112533e+01	1.488747e+02	7.777778e-01	7.443734e-01	7.443734e-01	4
166	166	47	127	5.112533e+01	1.488747e+02	7.298851e-01	7.443734e-01	7.443734e-01	4
167	167	51	159	5.112533e+01	1.488747e+02	7.571429e-01	7.443734e-01	7.443734e-01	4
168	168	49	134	5.112533e+01	1.488747e+02	7.322404e-01	7.443734e-01	7.443734e-01	4
169	169	51	159	5.112533e+01	1.488747e+02	7.571429e-01	7.443734e-01	7.443734e-01	4
170	170	57	159	5.112533e+01	1.488747e+02	7.361111e-01	7.443734e-01	7.443734e-01	4
171	171	68	165	5.217283e+01	1.478272e+02	7.081545e-01	7.391359e-01	7.443734e-01	4
172	172	48	138	5.344220e+01	1.465578e+02	7.419355e-01	7.327890e-01	7.327890e-01	3
173	173	98	73	1.025640e+02	9.743604e+01	4.269006e-01	4.871802e-01	7.327890e-01	3
174	174	169	30	1.770496e+02	2.295037e+01	1.507538e-01	1.147519e-01	1.147519e-01	2
175	175	178	28	1.770496e+02	2.295037e+01	1.359223e-01	1.147519e-01	1.147519e-01	2
176	176	164	18	1.793282e+02	2.067183e+01	9.890110e-02	1.033592e-01	1.147519e-01	2
177	177	174	14	1.822785e+02	1.772154e+01	7.446809e-02	8.860768e-02	8.860768e-02	1
178	178	152	21	1.822785e+02	1.772154e+01	1.213873e-01	8.860768e-02	8.860768e-02	1
179	179	181	23	1.822785e+02	1.772154e+01	1.127451e-01	8.860768e-02	8.860768e-02	1
180	180	192	18	1.822785e+02	1.772154e+01	8.571429e-02	8.860768e-02	8.860768e-02	1
181	181	196	23	1.822785e+02	1.772154e+01	1.050228e-01	8.860768e-02	8.860768e-02	1
182	182	167	17	1.822785e+02	1.772154e+01	9.239130e-02	8.860768e-02	8.860768e-02	1
183	183	207	22	1.822785e+02	1.772154e+01	9.606987e-02	8.860768e-02	8.860768e-02	1
184	184	171	19	1.822785e+02	1.772154e+01	1.000000e-01	8.860768e-02	8.860768e-02	1
185	185	160	13	1.822785e+02	1.772154e+01	7.514451e-02	8.860768e-02	8.860768e-02	1
186	186	189	18	1.822785e+02	1.772154e+01	8.695652e-02	8.860768e-02	8.860768e-02	1
187	187	200	17	1.822785e+02	1.772154e+01	7.834101e-02	8.860768e-02	8.860768e-02	1
188	188	194	18	1.822785e+02	1.772154e+01	8.490566e-02	8.860768e-02	8.860768e-02	1
189	189	168	24	1.822785e+02	1.772154e+01	1.250000e-01	8.860768e-02	8.860768e-02	1
190	190	179	14	1.822785e+02	1.772154e+01	7.253886e-02	8.860768e-02	8.860768e-02	1
191	191	198	14	1.822785e+02	1.772154e+01	6.603774e-02	8.860768e-02	8.860768e-02	1
192	192	189	18	1.822785e+02	1.772154e+01	8.695652e-02	8.860768e-02	8.860768e-02	1
193	193	166	19	1.822785e+02	1.772154e+01	1.027027e-01	8.860768e-02	8.860768e-02	1
194	194	183	25	1.822785e+02	1.772154e+01	1.201923e-01	8.860768e-02	8.860768e-02	1
195	195	179	24	1.822785e+02	1.772154e+01	1.182266e-01	8.860768e-02	8.860768e-02	1
196	196	194	14	1.822785e+02	1.772154e+01	6.730769e-02	8.860768e-02	8.860768e-02	1
197	197	165	15	1.822785e+02	1.772154e+01	8.333333e-02	8.860768e-02	8.860768e-02	1
198	198	163	18	1.822785e+02	1.772154e+01	9.944751e-02	8.860768e-02	8.860768e-02	1
199	199	157	19	1.822785e+02	1.772154e+01	1.079545e-01	8.860768e-02	8.860768e-02	1
200	200	173	19	1.822785e+02	1.772154e+01	9.895833e-02	8.860768e-02	8.860768e-02	1
