# Supplementary material for: Cochaperones convey the energy of ATP hydrolysis for directional action of Hsp90
Source: Nat Commun. 2024 Jan 17;15:569. doi: 10.1038/s41467-024-44847-6 (PMC10794413; doi:10.1038/s41467-024-44847-6)
Supplement: Supplementary file 6 — Source Data [file 41467_2024_44847_MOESM6_ESM.zip › SourceData_Simulations/1_Simulations_0kT/sim_0kT_mol23of200.txt]

coordinates	60.94	232.47	188.94	232.47
time(s)	frame	Idon(a.u.)	Iacc(a.u.)	Idon ideal(a.u.)	Iacc ideal(a.u.)	FRET	FRET ideal (blurr)	FRET ideal	state sequence
1	1	32	156	3.046836e+01	1.695316e+02	8.297872e-01	8.476582e-01	8.476582e-01	4
2	2	25	172	3.046836e+01	1.695316e+02	8.730964e-01	8.476582e-01	8.476582e-01	4
3	3	31	187	3.046836e+01	1.695316e+02	8.577982e-01	8.476582e-01	8.476582e-01	4
4	4	26	159	3.046836e+01	1.695316e+02	8.594595e-01	8.476582e-01	8.476582e-01	4
5	5	30	195	3.046836e+01	1.695316e+02	8.666667e-01	8.476582e-01	8.476582e-01	4
6	6	30	169	3.046836e+01	1.695316e+02	8.492462e-01	8.476582e-01	8.476582e-01	4
7	7	25	177	3.046836e+01	1.695316e+02	8.762376e-01	8.476582e-01	8.476582e-01	4
8	8	32	187	3.046836e+01	1.695316e+02	8.538813e-01	8.476582e-01	8.476582e-01	4
9	9	35	167	3.046836e+01	1.695316e+02	8.267327e-01	8.476582e-01	8.476582e-01	4
10	10	25	170	3.046836e+01	1.695316e+02	8.717949e-01	8.476582e-01	8.476582e-01	4
11	11	24	181	3.046836e+01	1.695316e+02	8.829268e-01	8.476582e-01	8.476582e-01	4
12	12	32	172	3.046836e+01	1.695316e+02	8.431373e-01	8.476582e-01	8.476582e-01	4
13	13	30	165	3.046836e+01	1.695316e+02	8.461538e-01	8.476582e-01	8.476582e-01	4
14	14	17	160	3.046836e+01	1.695316e+02	9.039548e-01	8.476582e-01	8.476582e-01	4
15	15	32	171	3.046836e+01	1.695316e+02	8.423645e-01	8.476582e-01	8.476582e-01	4
16	16	28	170	3.046836e+01	1.695316e+02	8.585859e-01	8.476582e-01	8.476582e-01	4
17	17	26	181	3.046836e+01	1.695316e+02	8.743961e-01	8.476582e-01	8.476582e-01	4
18	18	25	191	3.046836e+01	1.695316e+02	8.842593e-01	8.476582e-01	8.476582e-01	4
19	19	22	162	3.046836e+01	1.695316e+02	8.804348e-01	8.476582e-01	8.476582e-01	4
20	20	38	157	3.046836e+01	1.695316e+02	8.051282e-01	8.476582e-01	8.476582e-01	4
21	21	30	174	3.046836e+01	1.695316e+02	8.529412e-01	8.476582e-01	8.476582e-01	4
22	22	20	144	3.046836e+01	1.695316e+02	8.780488e-01	8.476582e-01	8.476582e-01	4
23	23	24	158	3.046836e+01	1.695316e+02	8.681319e-01	8.476582e-01	8.476582e-01	4
24	24	32	172	3.046836e+01	1.695316e+02	8.431373e-01	8.476582e-01	8.476582e-01	4
25	25	26	170	3.046836e+01	1.695316e+02	8.673469e-01	8.476582e-01	8.476582e-01	4
26	26	30	173	3.046836e+01	1.695316e+02	8.522167e-01	8.476582e-01	8.476582e-01	4
27	27	33	174	3.046836e+01	1.695316e+02	8.405797e-01	8.476582e-01	8.476582e-01	4
28	28	32	176	3.046836e+01	1.695316e+02	8.461538e-01	8.476582e-01	8.476582e-01	4
29	29	32	148	3.046836e+01	1.695316e+02	8.222222e-01	8.476582e-01	8.476582e-01	4
30	30	25	171	3.046836e+01	1.695316e+02	8.724490e-01	8.476582e-01	8.476582e-01	4
31	31	29	167	3.046836e+01	1.695316e+02	8.520408e-01	8.476582e-01	8.476582e-01	4
32	32	24	173	3.046836e+01	1.695316e+02	8.781726e-01	8.476582e-01	8.476582e-01	4
33	33	26	157	3.046836e+01	1.695316e+02	8.579235e-01	8.476582e-01	8.476582e-01	4
34	34	38	178	3.046836e+01	1.695316e+02	8.240741e-01	8.476582e-01	8.476582e-01	4
35	35	28	181	3.046836e+01	1.695316e+02	8.660287e-01	8.476582e-01	8.476582e-01	4
36	36	24	168	3.046836e+01	1.695316e+02	8.750000e-01	8.476582e-01	8.476582e-01	4
37	37	28	154	3.046836e+01	1.695316e+02	8.461538e-01	8.476582e-01	8.476582e-01	4
38	38	37	191	3.046836e+01	1.695316e+02	8.377193e-01	8.476582e-01	8.476582e-01	4
39	39	33	174	3.046836e+01	1.695316e+02	8.405797e-01	8.476582e-01	8.476582e-01	4
40	40	38	167	3.046836e+01	1.695316e+02	8.146341e-01	8.476582e-01	8.476582e-01	4
41	41	31	177	3.046836e+01	1.695316e+02	8.509615e-01	8.476582e-01	8.476582e-01	4
42	42	20	174	3.046836e+01	1.695316e+02	8.969072e-01	8.476582e-01	8.476582e-01	4
43	43	39	194	3.046836e+01	1.695316e+02	8.326180e-01	8.476582e-01	8.476582e-01	4
44	44	31	154	3.046836e+01	1.695316e+02	8.324324e-01	8.476582e-01	8.476582e-01	4
45	45	35	171	3.046836e+01	1.695316e+02	8.300971e-01	8.476582e-01	8.476582e-01	4
46	46	33	159	3.046836e+01	1.695316e+02	8.281250e-01	8.476582e-01	8.476582e-01	4
47	47	45	186	3.046836e+01	1.695316e+02	8.051948e-01	8.476582e-01	8.476582e-01	4
48	48	32	176	3.046836e+01	1.695316e+02	8.461538e-01	8.476582e-01	8.476582e-01	4
49	49	28	191	3.046836e+01	1.695316e+02	8.721461e-01	8.476582e-01	8.476582e-01	4
50	50	17	174	3.046836e+01	1.695316e+02	9.109948e-01	8.476582e-01	8.476582e-01	4
51	51	36	164	3.046836e+01	1.695316e+02	8.200000e-01	8.476582e-01	8.476582e-01	4
52	52	36	146	3.046836e+01	1.695316e+02	8.021978e-01	8.476582e-01	8.476582e-01	4
53	53	38	177	3.046836e+01	1.695316e+02	8.232558e-01	8.476582e-01	8.476582e-01	4
54	54	36	158	3.046836e+01	1.695316e+02	8.144330e-01	8.476582e-01	8.476582e-01	4
55	55	28	161	3.046836e+01	1.695316e+02	8.518519e-01	8.476582e-01	8.476582e-01	4
56	56	27	176	3.046836e+01	1.695316e+02	8.669951e-01	8.476582e-01	8.476582e-01	4
57	57	19	166	3.046836e+01	1.695316e+02	8.972973e-01	8.476582e-01	8.476582e-01	4
58	58	30	156	3.046836e+01	1.695316e+02	8.387097e-01	8.476582e-01	8.476582e-01	4
59	59	38	163	3.046836e+01	1.695316e+02	8.109453e-01	8.476582e-01	8.476582e-01	4
60	60	22	184	3.046836e+01	1.695316e+02	8.932039e-01	8.476582e-01	8.476582e-01	4
61	61	32	177	3.046836e+01	1.695316e+02	8.468900e-01	8.476582e-01	8.476582e-01	4
62	62	34	189	3.046836e+01	1.695316e+02	8.475336e-01	8.476582e-01	8.476582e-01	4
63	63	37	179	3.046836e+01	1.695316e+02	8.287037e-01	8.476582e-01	8.476582e-01	4
64	64	37	180	3.046836e+01	1.695316e+02	8.294931e-01	8.476582e-01	8.476582e-01	4
65	65	23	172	3.046836e+01	1.695316e+02	8.820513e-01	8.476582e-01	8.476582e-01	4
66	66	25	190	3.046836e+01	1.695316e+02	8.837209e-01	8.476582e-01	8.476582e-01	4
67	67	40	156	3.046836e+01	1.695316e+02	7.959184e-01	8.476582e-01	8.476582e-01	4
68	68	36	166	3.046836e+01	1.695316e+02	8.217822e-01	8.476582e-01	8.476582e-01	4
69	69	30	163	3.046836e+01	1.695316e+02	8.445596e-01	8.476582e-01	8.476582e-01	4
70	70	27	158	3.046836e+01	1.695316e+02	8.540541e-01	8.476582e-01	8.476582e-01	4
71	71	32	180	3.046836e+01	1.695316e+02	8.490566e-01	8.476582e-01	8.476582e-01	4
72	72	30	164	3.046836e+01	1.695316e+02	8.453608e-01	8.476582e-01	8.476582e-01	4
73	73	140	53	1.426271e+02	5.737292e+01	2.746114e-01	2.868646e-01	7.602380e-02	1
74	74	192	16	1.847952e+02	1.520476e+01	7.692308e-02	7.602380e-02	7.602380e-02	1
75	75	181	24	1.847952e+02	1.520476e+01	1.170732e-01	7.602380e-02	7.602380e-02	1
76	76	210	14	1.847952e+02	1.520476e+01	6.250000e-02	7.602380e-02	7.602380e-02	1
77	77	185	12	1.847952e+02	1.520476e+01	6.091371e-02	7.602380e-02	7.602380e-02	1
78	78	178	12	1.847952e+02	1.520476e+01	6.315789e-02	7.602380e-02	7.602380e-02	1
79	79	211	20	1.847952e+02	1.520476e+01	8.658009e-02	7.602380e-02	7.602380e-02	1
80	80	208	19	1.847952e+02	1.520476e+01	8.370044e-02	7.602380e-02	7.602380e-02	1
81	81	181	21	1.847952e+02	1.520476e+01	1.039604e-01	7.602380e-02	7.602380e-02	1
82	82	190	18	1.847952e+02	1.520476e+01	8.653846e-02	7.602380e-02	7.602380e-02	1
83	83	186	17	1.847952e+02	1.520476e+01	8.374384e-02	7.602380e-02	7.602380e-02	1
84	84	183	11	1.847952e+02	1.520476e+01	5.670103e-02	7.602380e-02	7.602380e-02	1
85	85	179	15	1.847952e+02	1.520476e+01	7.731959e-02	7.602380e-02	7.602380e-02	1
86	86	198	22	1.847952e+02	1.520476e+01	1.000000e-01	7.602380e-02	7.602380e-02	1
87	87	181	12	1.847952e+02	1.520476e+01	6.217617e-02	7.602380e-02	7.602380e-02	1
88	88	176	16	1.847952e+02	1.520476e+01	8.333333e-02	7.602380e-02	7.602380e-02	1
89	89	162	18	1.847952e+02	1.520476e+01	1.000000e-01	7.602380e-02	7.602380e-02	1
90	90	171	21	1.847952e+02	1.520476e+01	1.093750e-01	7.602380e-02	7.602380e-02	1
91	91	199	11	1.847952e+02	1.520476e+01	5.238095e-02	7.602380e-02	7.602380e-02	1
92	92	227	15	1.847952e+02	1.520476e+01	6.198347e-02	7.602380e-02	7.602380e-02	1
93	93	203	15	1.847952e+02	1.520476e+01	6.880734e-02	7.602380e-02	7.602380e-02	1
94	94	175	15	1.847952e+02	1.520476e+01	7.894737e-02	7.602380e-02	7.602380e-02	1
95	95	189	16	1.847952e+02	1.520476e+01	7.804878e-02	7.602380e-02	7.602380e-02	1
96	96	162	12	1.847952e+02	1.520476e+01	6.896552e-02	7.602380e-02	7.602380e-02	1
97	97	184	23	1.847952e+02	1.520476e+01	1.111111e-01	7.602380e-02	7.602380e-02	1
98	98	176	15	1.847952e+02	1.520476e+01	7.853403e-02	7.602380e-02	7.602380e-02	1
99	99	193	14	1.847952e+02	1.520476e+01	6.763285e-02	7.602380e-02	7.602380e-02	1
100	100	190	16	1.847952e+02	1.520476e+01	7.766990e-02	7.602380e-02	7.602380e-02	1
101	101	180	21	1.847952e+02	1.520476e+01	1.044776e-01	7.602380e-02	7.602380e-02	1
102	102	207	18	1.847952e+02	1.520476e+01	8.000000e-02	7.602380e-02	7.602380e-02	1
103	103	155	10	1.847952e+02	1.520476e+01	6.060606e-02	7.602380e-02	7.602380e-02	1
104	104	194	18	1.847952e+02	1.520476e+01	8.490566e-02	7.602380e-02	7.602380e-02	1
105	105	174	19	1.847952e+02	1.520476e+01	9.844560e-02	7.602380e-02	7.602380e-02	1
106	106	180	7	1.847952e+02	1.520476e+01	3.743316e-02	7.602380e-02	7.602380e-02	1
107	107	183	18	1.847952e+02	1.520476e+01	8.955224e-02	7.602380e-02	7.602380e-02	1
108	108	185	13	1.847952e+02	1.520476e+01	6.565657e-02	7.602380e-02	7.602380e-02	1
109	109	178	15	1.847952e+02	1.520476e+01	7.772021e-02	7.602380e-02	7.602380e-02	1
110	110	181	22	1.825811e+02	1.741888e+01	1.083744e-01	8.709442e-02	7.602380e-02	1
111	111	26	179	3.046836e+01	1.695316e+02	8.731707e-01	8.476582e-01	8.476582e-01	4
112	112	39	161	3.046836e+01	1.695316e+02	8.050000e-01	8.476582e-01	8.476582e-01	4
113	113	24	169	3.046836e+01	1.695316e+02	8.756477e-01	8.476582e-01	8.476582e-01	4
114	114	28	161	3.046836e+01	1.695316e+02	8.518519e-01	8.476582e-01	8.476582e-01	4
115	115	28	178	3.046836e+01	1.695316e+02	8.640777e-01	8.476582e-01	8.476582e-01	4
116	116	26	165	3.046836e+01	1.695316e+02	8.638743e-01	8.476582e-01	8.476582e-01	4
117	117	39	175	3.046836e+01	1.695316e+02	8.177570e-01	8.476582e-01	8.476582e-01	4
118	118	33	177	3.046836e+01	1.695316e+02	8.428571e-01	8.476582e-01	8.476582e-01	4
119	119	31	153	3.046836e+01	1.695316e+02	8.315217e-01	8.476582e-01	8.476582e-01	4
120	120	27	166	3.046836e+01	1.695316e+02	8.601036e-01	8.476582e-01	8.476582e-01	4
121	121	32	178	3.046836e+01	1.695316e+02	8.476190e-01	8.476582e-01	8.476582e-01	4
122	122	26	158	3.046836e+01	1.695316e+02	8.586957e-01	8.476582e-01	8.476582e-01	4
123	123	28	151	3.046836e+01	1.695316e+02	8.435754e-01	8.476582e-01	8.476582e-01	4
124	124	30	172	3.046836e+01	1.695316e+02	8.514851e-01	8.476582e-01	8.476582e-01	4
125	125	25	166	3.046836e+01	1.695316e+02	8.691099e-01	8.476582e-01	8.476582e-01	4
126	126	34	168	3.046836e+01	1.695316e+02	8.316832e-01	8.476582e-01	8.476582e-01	4
127	127	31	172	3.046836e+01	1.695316e+02	8.472906e-01	8.476582e-01	8.476582e-01	4
128	128	28	148	3.046836e+01	1.695316e+02	8.409091e-01	8.476582e-01	8.476582e-01	4
129	129	27	185	3.046836e+01	1.695316e+02	8.726415e-01	8.476582e-01	8.476582e-01	4
130	130	35	147	3.046836e+01	1.695316e+02	8.076923e-01	8.476582e-01	8.476582e-01	4
131	131	29	164	3.046836e+01	1.695316e+02	8.497409e-01	8.476582e-01	8.476582e-01	4
132	132	29	188	3.046836e+01	1.695316e+02	8.663594e-01	8.476582e-01	8.476582e-01	4
133	133	33	175	3.046836e+01	1.695316e+02	8.413462e-01	8.476582e-01	8.476582e-01	4
134	134	24	151	3.046836e+01	1.695316e+02	8.628571e-01	8.476582e-01	8.476582e-01	4
135	135	34	164	3.046836e+01	1.695316e+02	8.282828e-01	8.476582e-01	8.476582e-01	4
136	136	43	175	3.046836e+01	1.695316e+02	8.027523e-01	8.476582e-01	8.476582e-01	4
137	137	26	163	3.046836e+01	1.695316e+02	8.624339e-01	8.476582e-01	8.476582e-01	4
138	138	25	181	3.046836e+01	1.695316e+02	8.786408e-01	8.476582e-01	8.476582e-01	4
139	139	30	190	3.046836e+01	1.695316e+02	8.636364e-01	8.476582e-01	8.476582e-01	4
140	140	29	180	3.046836e+01	1.695316e+02	8.612440e-01	8.476582e-01	8.476582e-01	4
141	141	34	160	3.046836e+01	1.695316e+02	8.247423e-01	8.476582e-01	8.476582e-01	4
142	142	35	181	3.046836e+01	1.695316e+02	8.379630e-01	8.476582e-01	8.476582e-01	4
143	143	31	177	3.046836e+01	1.695316e+02	8.509615e-01	8.476582e-01	8.476582e-01	4
144	144	31	159	3.046836e+01	1.695316e+02	8.368421e-01	8.476582e-01	8.476582e-01	4
145	145	16	168	3.046836e+01	1.695316e+02	9.130435e-01	8.476582e-01	8.476582e-01	4
146	146	34	145	3.046836e+01	1.695316e+02	8.100559e-01	8.476582e-01	8.476582e-01	4
147	147	28	183	3.046836e+01	1.695316e+02	8.672986e-01	8.476582e-01	8.476582e-01	4
148	148	38	192	3.046836e+01	1.695316e+02	8.347826e-01	8.476582e-01	8.476582e-01	4
149	149	32	182	3.046836e+01	1.695316e+02	8.504673e-01	8.476582e-01	8.476582e-01	4
150	150	28	180	3.046836e+01	1.695316e+02	8.653846e-01	8.476582e-01	8.476582e-01	4
151	151	30	176	3.046836e+01	1.695316e+02	8.543689e-01	8.476582e-01	8.476582e-01	4
152	152	22	144	3.046836e+01	1.695316e+02	8.674699e-01	8.476582e-01	8.476582e-01	4
153	153	22	142	3.046836e+01	1.695316e+02	8.658537e-01	8.476582e-01	8.476582e-01	4
154	154	30	156	3.046836e+01	1.695316e+02	8.387097e-01	8.476582e-01	8.476582e-01	4
155	155	32	169	3.046836e+01	1.695316e+02	8.407960e-01	8.476582e-01	8.476582e-01	4
156	156	26	166	3.046836e+01	1.695316e+02	8.645833e-01	8.476582e-01	8.476582e-01	4
157	157	33	179	3.046836e+01	1.695316e+02	8.443396e-01	8.476582e-01	8.476582e-01	4
158	158	34	169	3.046836e+01	1.695316e+02	8.325123e-01	8.476582e-01	8.476582e-01	4
159	159	26	181	3.046836e+01	1.695316e+02	8.743961e-01	8.476582e-01	8.476582e-01	4
160	160	35	160	3.046836e+01	1.695316e+02	8.205128e-01	8.476582e-01	8.476582e-01	4
161	161	31	175	3.046836e+01	1.695316e+02	8.495146e-01	8.476582e-01	8.476582e-01	4
162	162	28	158	3.046836e+01	1.695316e+02	8.494624e-01	8.476582e-01	8.476582e-01	4
163	163	33	170	3.046836e+01	1.695316e+02	8.374384e-01	8.476582e-01	8.476582e-01	4
164	164	29	158	3.046836e+01	1.695316e+02	8.449198e-01	8.476582e-01	8.476582e-01	4
165	165	30	153	3.046836e+01	1.695316e+02	8.360656e-01	8.476582e-01	8.476582e-01	4
166	166	37	174	3.046836e+01	1.695316e+02	8.246445e-01	8.476582e-01	8.476582e-01	4
167	167	34	170	3.046836e+01	1.695316e+02	8.333333e-01	8.476582e-01	8.476582e-01	4
168	168	36	166	3.046836e+01	1.695316e+02	8.217822e-01	8.476582e-01	8.476582e-01	4
169	169	23	178	3.046836e+01	1.695316e+02	8.855721e-01	8.476582e-01	8.476582e-01	4
170	170	23	154	3.046836e+01	1.695316e+02	8.700565e-01	8.476582e-01	8.476582e-01	4
171	171	38	150	3.046836e+01	1.695316e+02	7.978723e-01	8.476582e-01	8.476582e-01	4
172	172	30	175	3.046836e+01	1.695316e+02	8.536585e-01	8.476582e-01	8.476582e-01	4
173	173	34	165	3.046836e+01	1.695316e+02	8.291457e-01	8.476582e-01	8.476582e-01	4
174	174	24	170	3.046836e+01	1.695316e+02	8.762887e-01	8.476582e-01	8.476582e-01	4
175	175	29	164	3.046836e+01	1.695316e+02	8.497409e-01	8.476582e-01	8.476582e-01	4
176	176	30	204	3.046836e+01	1.695316e+02	8.717949e-01	8.476582e-01	8.476582e-01	4
177	177	35	169	3.046836e+01	1.695316e+02	8.284314e-01	8.476582e-01	8.476582e-01	4
178	178	26	146	3.046836e+01	1.695316e+02	8.488372e-01	8.476582e-01	8.476582e-01	4
179	179	28	163	3.046836e+01	1.695316e+02	8.534031e-01	8.476582e-01	8.476582e-01	4
180	180	32	173	3.046836e+01	1.695316e+02	8.439024e-01	8.476582e-01	8.476582e-01	4
181	181	27	132	3.046836e+01	1.695316e+02	8.301887e-01	8.476582e-01	8.476582e-01	4
182	182	28	168	3.046836e+01	1.695316e+02	8.571429e-01	8.476582e-01	8.476582e-01	4
183	183	34	154	3.046836e+01	1.695316e+02	8.191489e-01	8.476582e-01	8.476582e-01	4
184	184	48	192	3.046836e+01	1.695316e+02	8.000000e-01	8.476582e-01	8.476582e-01	4
185	185	25	186	3.046836e+01	1.695316e+02	8.815166e-01	8.476582e-01	8.476582e-01	4
186	186	24	141	3.046836e+01	1.695316e+02	8.545455e-01	8.476582e-01	8.476582e-01	4
187	187	30	174	3.047407e+01	1.695259e+02	8.529412e-01	8.476297e-01	8.476582e-01	4
188	188	38	174	3.217379e+01	1.678262e+02	8.207547e-01	8.391310e-01	8.391310e-01	3
189	189	34	159	3.217379e+01	1.678262e+02	8.238342e-01	8.391310e-01	8.391310e-01	3
190	190	35	175	3.961808e+01	1.603819e+02	8.333333e-01	8.019096e-01	8.391310e-01	3
191	191	158	41	1.714644e+02	2.853558e+01	2.060302e-01	1.426779e-01	1.426779e-01	2
192	192	174	36	1.714644e+02	2.853558e+01	1.714286e-01	1.426779e-01	1.426779e-01	2
193	193	163	19	1.714644e+02	2.853558e+01	1.043956e-01	1.426779e-01	1.426779e-01	2
194	194	155	55	1.442484e+02	5.575158e+01	2.619048e-01	2.787579e-01	1.426779e-01	2
195	195	45	148	3.887185e+01	1.611282e+02	7.668394e-01	8.056408e-01	8.391310e-01	3
196	196	35	167	3.217379e+01	1.678262e+02	8.267327e-01	8.391310e-01	8.391310e-01	3
197	197	42	190	3.139206e+01	1.686079e+02	8.189655e-01	8.430397e-01	8.391310e-01	3
198	198	26	156	3.046836e+01	1.695316e+02	8.571429e-01	8.476582e-01	8.476582e-01	4
199	199	28	155	3.046836e+01	1.695316e+02	8.469945e-01	8.476582e-01	8.476582e-01	4
200	200	34	151	3.046836e+01	1.695316e+02	8.162162e-01	8.476582e-01	8.476582e-01	4
