# Supplementary material for: Cochaperones convey the energy of ATP hydrolysis for directional action of Hsp90
Source: Nat Commun. 2024 Jan 17;15:569. doi: 10.1038/s41467-024-44847-6 (PMC10794413; doi:10.1038/s41467-024-44847-6)
Supplement: Supplementary file 6 — Source Data [file 41467_2024_44847_MOESM6_ESM.zip › SourceData_Simulations/1_Simulations_0kT/sim_0kT_mol24of200.txt]

coordinates	101.07	93.26	229.07	93.26
time(s)	frame	Idon(a.u.)	Iacc(a.u.)	Idon ideal(a.u.)	Iacc ideal(a.u.)	FRET	FRET ideal (blurr)	FRET ideal	state sequence
1	1	39	143	3.995681e+01	1.600432e+02	7.857143e-01	8.002159e-01	8.002159e-01	4
2	2	29	148	3.995681e+01	1.600432e+02	8.361582e-01	8.002159e-01	8.002159e-01	4
3	3	44	158	3.995681e+01	1.600432e+02	7.821782e-01	8.002159e-01	8.002159e-01	4
4	4	39	153	3.995681e+01	1.600432e+02	7.968750e-01	8.002159e-01	8.002159e-01	4
5	5	37	160	3.995681e+01	1.600432e+02	8.121827e-01	8.002159e-01	8.002159e-01	4
6	6	49	156	3.995681e+01	1.600432e+02	7.609756e-01	8.002159e-01	8.002159e-01	4
7	7	42	144	3.995681e+01	1.600432e+02	7.741935e-01	8.002159e-01	8.002159e-01	4
8	8	36	161	3.995681e+01	1.600432e+02	8.172589e-01	8.002159e-01	8.002159e-01	4
9	9	43	184	3.995681e+01	1.600432e+02	8.105727e-01	8.002159e-01	8.002159e-01	4
10	10	34	159	3.995681e+01	1.600432e+02	8.238342e-01	8.002159e-01	8.002159e-01	4
11	11	35	138	3.995681e+01	1.600432e+02	7.976879e-01	8.002159e-01	8.002159e-01	4
12	12	49	159	3.995681e+01	1.600432e+02	7.644231e-01	8.002159e-01	8.002159e-01	4
13	13	43	169	3.995681e+01	1.600432e+02	7.971698e-01	8.002159e-01	8.002159e-01	4
14	14	38	164	3.995681e+01	1.600432e+02	8.118812e-01	8.002159e-01	8.002159e-01	4
15	15	41	175	3.995681e+01	1.600432e+02	8.101852e-01	8.002159e-01	8.002159e-01	4
16	16	26	149	3.995681e+01	1.600432e+02	8.514286e-01	8.002159e-01	8.002159e-01	4
17	17	43	153	3.995681e+01	1.600432e+02	7.806122e-01	8.002159e-01	8.002159e-01	4
18	18	37	145	3.995681e+01	1.600432e+02	7.967033e-01	8.002159e-01	8.002159e-01	4
19	19	55	146	5.369273e+01	1.463073e+02	7.263682e-01	7.315364e-01	8.002159e-01	4
20	20	159	22	1.741117e+02	2.588831e+01	1.215470e-01	1.294415e-01	1.294415e-01	1
21	21	186	20	1.741117e+02	2.588831e+01	9.708738e-02	1.294415e-01	1.294415e-01	1
22	22	184	35	1.741117e+02	2.588831e+01	1.598174e-01	1.294415e-01	1.294415e-01	1
23	23	189	27	1.741117e+02	2.588831e+01	1.250000e-01	1.294415e-01	1.294415e-01	1
24	24	169	25	1.741117e+02	2.588831e+01	1.288660e-01	1.294415e-01	1.294415e-01	1
25	25	168	30	1.741117e+02	2.588831e+01	1.515152e-01	1.294415e-01	1.294415e-01	1
26	26	150	38	1.741117e+02	2.588831e+01	2.021277e-01	1.294415e-01	1.294415e-01	1
27	27	167	15	1.741117e+02	2.588831e+01	8.241758e-02	1.294415e-01	1.294415e-01	1
28	28	166	21	1.741117e+02	2.588831e+01	1.122995e-01	1.294415e-01	1.294415e-01	1
29	29	169	19	1.741117e+02	2.588831e+01	1.010638e-01	1.294415e-01	1.294415e-01	1
30	30	195	31	1.741117e+02	2.588831e+01	1.371681e-01	1.294415e-01	1.294415e-01	1
31	31	178	37	1.741117e+02	2.588831e+01	1.720930e-01	1.294415e-01	1.294415e-01	1
32	32	158	24	1.741117e+02	2.588831e+01	1.318681e-01	1.294415e-01	1.294415e-01	1
33	33	169	27	1.741117e+02	2.588831e+01	1.377551e-01	1.294415e-01	1.294415e-01	1
34	34	179	28	1.741117e+02	2.588831e+01	1.352657e-01	1.294415e-01	1.294415e-01	1
35	35	170	31	1.741117e+02	2.588831e+01	1.542289e-01	1.294415e-01	1.294415e-01	1
36	36	163	27	1.741117e+02	2.588831e+01	1.421053e-01	1.294415e-01	1.294415e-01	1
37	37	165	22	1.741117e+02	2.588831e+01	1.176471e-01	1.294415e-01	1.294415e-01	1
38	38	193	29	1.741117e+02	2.588831e+01	1.306306e-01	1.294415e-01	1.294415e-01	1
39	39	144	25	1.741117e+02	2.588831e+01	1.479290e-01	1.294415e-01	1.294415e-01	1
40	40	166	26	1.741117e+02	2.588831e+01	1.354167e-01	1.294415e-01	1.294415e-01	1
41	41	166	22	1.741117e+02	2.588831e+01	1.170213e-01	1.294415e-01	1.294415e-01	1
42	42	162	21	1.741117e+02	2.588831e+01	1.147541e-01	1.294415e-01	1.294415e-01	1
43	43	152	22	1.741117e+02	2.588831e+01	1.264368e-01	1.294415e-01	1.294415e-01	1
44	44	179	31	1.741117e+02	2.588831e+01	1.476190e-01	1.294415e-01	1.294415e-01	1
45	45	167	27	1.741117e+02	2.588831e+01	1.391753e-01	1.294415e-01	1.294415e-01	1
46	46	196	26	1.741117e+02	2.588831e+01	1.171171e-01	1.294415e-01	1.294415e-01	1
47	47	171	31	1.741117e+02	2.588831e+01	1.534653e-01	1.294415e-01	1.294415e-01	1
48	48	164	31	1.741117e+02	2.588831e+01	1.589744e-01	1.294415e-01	1.294415e-01	1
49	49	190	28	1.741117e+02	2.588831e+01	1.284404e-01	1.294415e-01	1.294415e-01	1
50	50	186	22	1.741117e+02	2.588831e+01	1.057692e-01	1.294415e-01	1.294415e-01	1
51	51	181	27	1.741117e+02	2.588831e+01	1.298077e-01	1.294415e-01	1.294415e-01	1
52	52	174	18	1.741117e+02	2.588831e+01	9.375000e-02	1.294415e-01	1.294415e-01	1
53	53	181	30	1.741117e+02	2.588831e+01	1.421801e-01	1.294415e-01	1.294415e-01	1
54	54	166	29	1.741117e+02	2.588831e+01	1.487179e-01	1.294415e-01	1.294415e-01	1
55	55	170	36	1.741117e+02	2.588831e+01	1.747573e-01	1.294415e-01	1.294415e-01	1
56	56	156	23	1.741117e+02	2.588831e+01	1.284916e-01	1.294415e-01	1.294415e-01	1
57	57	161	23	1.741117e+02	2.588831e+01	1.250000e-01	1.294415e-01	1.294415e-01	1
58	58	171	23	1.741117e+02	2.588831e+01	1.185567e-01	1.294415e-01	1.294415e-01	1
59	59	197	28	1.741117e+02	2.588831e+01	1.244444e-01	1.294415e-01	1.294415e-01	1
60	60	155	19	1.741117e+02	2.588831e+01	1.091954e-01	1.294415e-01	1.294415e-01	1
61	61	162	30	1.741117e+02	2.588831e+01	1.562500e-01	1.294415e-01	1.294415e-01	1
62	62	163	28	1.741117e+02	2.588831e+01	1.465969e-01	1.294415e-01	1.294415e-01	1
63	63	182	27	1.741117e+02	2.588831e+01	1.291866e-01	1.294415e-01	1.294415e-01	1
64	64	197	30	1.741117e+02	2.588831e+01	1.321586e-01	1.294415e-01	1.294415e-01	1
65	65	200	26	1.741117e+02	2.588831e+01	1.150442e-01	1.294415e-01	1.294415e-01	1
66	66	182	23	1.741117e+02	2.588831e+01	1.121951e-01	1.294415e-01	1.294415e-01	1
67	67	164	19	1.741117e+02	2.588831e+01	1.038251e-01	1.294415e-01	1.294415e-01	1
68	68	176	34	1.741117e+02	2.588831e+01	1.619048e-01	1.294415e-01	1.294415e-01	1
69	69	161	31	1.741117e+02	2.588831e+01	1.614583e-01	1.294415e-01	1.294415e-01	1
70	70	158	26	1.741117e+02	2.588831e+01	1.413043e-01	1.294415e-01	1.294415e-01	1
71	71	164	25	1.741117e+02	2.588831e+01	1.322751e-01	1.294415e-01	1.294415e-01	1
72	72	181	13	1.741117e+02	2.588831e+01	6.701031e-02	1.294415e-01	1.294415e-01	1
73	73	188	22	1.741117e+02	2.588831e+01	1.047619e-01	1.294415e-01	1.294415e-01	1
74	74	180	30	1.741117e+02	2.588831e+01	1.428571e-01	1.294415e-01	1.294415e-01	1
75	75	187	33	1.741117e+02	2.588831e+01	1.500000e-01	1.294415e-01	1.294415e-01	1
76	76	169	21	1.741117e+02	2.588831e+01	1.105263e-01	1.294415e-01	1.294415e-01	1
77	77	187	31	1.741117e+02	2.588831e+01	1.422018e-01	1.294415e-01	1.294415e-01	1
78	78	177	34	1.741117e+02	2.588831e+01	1.611374e-01	1.294415e-01	1.294415e-01	1
79	79	155	33	1.741117e+02	2.588831e+01	1.755319e-01	1.294415e-01	1.294415e-01	1
80	80	172	21	1.741117e+02	2.588831e+01	1.088083e-01	1.294415e-01	1.294415e-01	1
81	81	183	24	1.741117e+02	2.588831e+01	1.159420e-01	1.294415e-01	1.294415e-01	1
82	82	165	25	1.741117e+02	2.588831e+01	1.315789e-01	1.294415e-01	1.294415e-01	1
83	83	175	27	1.741117e+02	2.588831e+01	1.336634e-01	1.294415e-01	1.294415e-01	1
84	84	178	24	1.741117e+02	2.588831e+01	1.188119e-01	1.294415e-01	1.294415e-01	1
85	85	190	28	1.741117e+02	2.588831e+01	1.284404e-01	1.294415e-01	1.294415e-01	1
86	86	161	18	1.741117e+02	2.588831e+01	1.005587e-01	1.294415e-01	1.294415e-01	1
87	87	180	19	1.741117e+02	2.588831e+01	9.547739e-02	1.294415e-01	1.294415e-01	1
88	88	195	29	1.741117e+02	2.588831e+01	1.294643e-01	1.294415e-01	1.294415e-01	1
89	89	178	27	1.741117e+02	2.588831e+01	1.317073e-01	1.294415e-01	1.294415e-01	1
90	90	170	27	1.741117e+02	2.588831e+01	1.370558e-01	1.294415e-01	1.294415e-01	1
91	91	187	34	1.741117e+02	2.588831e+01	1.538462e-01	1.294415e-01	1.294415e-01	1
92	92	193	28	1.741117e+02	2.588831e+01	1.266968e-01	1.294415e-01	1.294415e-01	1
93	93	168	28	1.741117e+02	2.588831e+01	1.428571e-01	1.294415e-01	1.294415e-01	1
94	94	187	28	1.741117e+02	2.588831e+01	1.302326e-01	1.294415e-01	1.294415e-01	1
95	95	165	17	1.741117e+02	2.588831e+01	9.340659e-02	1.294415e-01	1.294415e-01	1
96	96	163	27	1.741117e+02	2.588831e+01	1.421053e-01	1.294415e-01	1.294415e-01	1
97	97	165	28	1.741117e+02	2.588831e+01	1.450777e-01	1.294415e-01	1.294415e-01	1
98	98	161	23	1.741117e+02	2.588831e+01	1.250000e-01	1.294415e-01	1.294415e-01	1
99	99	189	22	1.741117e+02	2.588831e+01	1.042654e-01	1.294415e-01	1.294415e-01	1
100	100	168	37	1.741117e+02	2.588831e+01	1.804878e-01	1.294415e-01	1.294415e-01	1
101	101	154	26	1.741117e+02	2.588831e+01	1.444444e-01	1.294415e-01	1.294415e-01	1
102	102	183	25	1.741117e+02	2.588831e+01	1.201923e-01	1.294415e-01	1.294415e-01	1
103	103	158	22	1.741117e+02	2.588831e+01	1.222222e-01	1.294415e-01	1.294415e-01	1
104	104	180	28	1.741117e+02	2.588831e+01	1.346154e-01	1.294415e-01	1.294415e-01	1
105	105	177	24	1.741117e+02	2.588831e+01	1.194030e-01	1.294415e-01	1.294415e-01	1
106	106	174	23	1.741117e+02	2.588831e+01	1.167513e-01	1.294415e-01	1.294415e-01	1
107	107	176	40	1.741117e+02	2.588831e+01	1.851852e-01	1.294415e-01	1.294415e-01	1
108	108	165	30	1.741117e+02	2.588831e+01	1.538462e-01	1.294415e-01	1.294415e-01	1
109	109	198	23	1.741117e+02	2.588831e+01	1.040724e-01	1.294415e-01	1.294415e-01	1
110	110	200	23	1.741117e+02	2.588831e+01	1.031390e-01	1.294415e-01	1.294415e-01	1
111	111	179	26	1.741117e+02	2.588831e+01	1.268293e-01	1.294415e-01	1.294415e-01	1
112	112	173	34	1.741117e+02	2.588831e+01	1.642512e-01	1.294415e-01	1.294415e-01	1
113	113	179	28	1.741117e+02	2.588831e+01	1.352657e-01	1.294415e-01	1.294415e-01	1
114	114	173	24	1.741117e+02	2.588831e+01	1.218274e-01	1.294415e-01	1.294415e-01	1
115	115	173	16	1.741117e+02	2.588831e+01	8.465608e-02	1.294415e-01	1.294415e-01	1
116	116	153	25	1.741117e+02	2.588831e+01	1.404494e-01	1.294415e-01	1.294415e-01	1
117	117	196	21	1.741117e+02	2.588831e+01	9.677419e-02	1.294415e-01	1.294415e-01	1
118	118	166	25	1.741117e+02	2.588831e+01	1.308901e-01	1.294415e-01	1.294415e-01	1
119	119	152	24	1.741117e+02	2.588831e+01	1.363636e-01	1.294415e-01	1.294415e-01	1
120	120	192	33	1.741117e+02	2.588831e+01	1.466667e-01	1.294415e-01	1.294415e-01	1
121	121	199	19	1.741117e+02	2.588831e+01	8.715596e-02	1.294415e-01	1.294415e-01	1
122	122	202	17	1.741117e+02	2.588831e+01	7.762557e-02	1.294415e-01	1.294415e-01	1
123	123	168	22	1.741117e+02	2.588831e+01	1.157895e-01	1.294415e-01	1.294415e-01	1
124	124	173	34	1.741117e+02	2.588831e+01	1.642512e-01	1.294415e-01	1.294415e-01	1
125	125	153	21	1.741117e+02	2.588831e+01	1.206897e-01	1.294415e-01	1.294415e-01	1
126	126	149	32	1.741117e+02	2.588831e+01	1.767956e-01	1.294415e-01	1.294415e-01	1
127	127	179	25	1.741117e+02	2.588831e+01	1.225490e-01	1.294415e-01	1.294415e-01	1
128	128	190	23	1.741117e+02	2.588831e+01	1.079812e-01	1.294415e-01	1.294415e-01	1
129	129	167	20	1.741117e+02	2.588831e+01	1.069519e-01	1.294415e-01	1.294415e-01	1
130	130	194	24	1.741117e+02	2.588831e+01	1.100917e-01	1.294415e-01	1.294415e-01	1
131	131	173	27	1.741117e+02	2.588831e+01	1.350000e-01	1.294415e-01	1.294415e-01	1
132	132	160	25	1.741117e+02	2.588831e+01	1.351351e-01	1.294415e-01	1.294415e-01	1
133	133	174	20	1.741117e+02	2.588831e+01	1.030928e-01	1.294415e-01	1.294415e-01	1
134	134	167	38	1.741117e+02	2.588831e+01	1.853659e-01	1.294415e-01	1.294415e-01	1
135	135	176	18	1.741117e+02	2.588831e+01	9.278351e-02	1.294415e-01	1.294415e-01	1
136	136	124	32	1.741117e+02	2.588831e+01	2.051282e-01	1.294415e-01	1.294415e-01	1
137	137	177	26	1.741117e+02	2.588831e+01	1.280788e-01	1.294415e-01	1.294415e-01	1
138	138	175	26	1.741117e+02	2.588831e+01	1.293532e-01	1.294415e-01	1.294415e-01	1
139	139	171	27	1.741117e+02	2.588831e+01	1.363636e-01	1.294415e-01	1.294415e-01	1
140	140	173	26	1.741117e+02	2.588831e+01	1.306533e-01	1.294415e-01	1.294415e-01	1
141	141	174	28	1.741117e+02	2.588831e+01	1.386139e-01	1.294415e-01	1.294415e-01	1
142	142	169	26	1.741117e+02	2.588831e+01	1.333333e-01	1.294415e-01	1.294415e-01	1
143	143	170	22	1.741117e+02	2.588831e+01	1.145833e-01	1.294415e-01	1.294415e-01	1
144	144	196	32	1.741117e+02	2.588831e+01	1.403509e-01	1.294415e-01	1.294415e-01	1
145	145	174	28	1.741117e+02	2.588831e+01	1.386139e-01	1.294415e-01	1.294415e-01	1
146	146	175	24	1.741117e+02	2.588831e+01	1.206030e-01	1.294415e-01	1.294415e-01	1
147	147	179	26	1.741117e+02	2.588831e+01	1.268293e-01	1.294415e-01	1.294415e-01	1
148	148	181	32	1.741117e+02	2.588831e+01	1.502347e-01	1.294415e-01	1.294415e-01	1
149	149	200	23	1.741117e+02	2.588831e+01	1.031390e-01	1.294415e-01	1.294415e-01	1
150	150	155	33	1.741117e+02	2.588831e+01	1.755319e-01	1.294415e-01	1.294415e-01	1
151	151	202	26	1.741117e+02	2.588831e+01	1.140351e-01	1.294415e-01	1.294415e-01	1
152	152	177	24	1.741117e+02	2.588831e+01	1.194030e-01	1.294415e-01	1.294415e-01	1
153	153	184	26	1.741117e+02	2.588831e+01	1.238095e-01	1.294415e-01	1.294415e-01	1
154	154	177	21	1.741117e+02	2.588831e+01	1.060606e-01	1.294415e-01	1.294415e-01	1
155	155	199	37	1.741117e+02	2.588831e+01	1.567797e-01	1.294415e-01	1.294415e-01	1
156	156	156	28	1.741117e+02	2.588831e+01	1.521739e-01	1.294415e-01	1.294415e-01	1
157	157	187	27	1.741117e+02	2.588831e+01	1.261682e-01	1.294415e-01	1.294415e-01	1
158	158	155	21	1.741117e+02	2.588831e+01	1.193182e-01	1.294415e-01	1.294415e-01	1
159	159	168	26	1.741117e+02	2.588831e+01	1.340206e-01	1.294415e-01	1.294415e-01	1
160	160	188	18	1.741117e+02	2.588831e+01	8.737864e-02	1.294415e-01	1.294415e-01	1
161	161	174	24	1.741117e+02	2.588831e+01	1.212121e-01	1.294415e-01	1.294415e-01	1
162	162	172	26	1.741117e+02	2.588831e+01	1.313131e-01	1.294415e-01	1.294415e-01	1
163	163	191	18	1.741117e+02	2.588831e+01	8.612440e-02	1.294415e-01	1.294415e-01	1
164	164	153	23	1.741117e+02	2.588831e+01	1.306818e-01	1.294415e-01	1.294415e-01	1
165	165	181	33	1.741117e+02	2.588831e+01	1.542056e-01	1.294415e-01	1.294415e-01	1
166	166	159	22	1.741117e+02	2.588831e+01	1.215470e-01	1.294415e-01	1.294415e-01	1
167	167	167	21	1.741117e+02	2.588831e+01	1.117021e-01	1.294415e-01	1.294415e-01	1
168	168	163	31	1.741117e+02	2.588831e+01	1.597938e-01	1.294415e-01	1.294415e-01	1
169	169	148	27	1.741117e+02	2.588831e+01	1.542857e-01	1.294415e-01	1.294415e-01	1
170	170	160	25	1.741117e+02	2.588831e+01	1.351351e-01	1.294415e-01	1.294415e-01	1
171	171	171	27	1.741117e+02	2.588831e+01	1.363636e-01	1.294415e-01	1.294415e-01	1
172	172	180	26	1.741117e+02	2.588831e+01	1.262136e-01	1.294415e-01	1.294415e-01	1
173	173	183	24	1.741117e+02	2.588831e+01	1.159420e-01	1.294415e-01	1.294415e-01	1
174	174	172	33	1.741117e+02	2.588831e+01	1.609756e-01	1.294415e-01	1.294415e-01	1
175	175	156	24	1.741117e+02	2.588831e+01	1.333333e-01	1.294415e-01	1.294415e-01	1
176	176	181	26	1.741117e+02	2.588831e+01	1.256039e-01	1.294415e-01	1.294415e-01	1
177	177	163	26	1.741117e+02	2.588831e+01	1.375661e-01	1.294415e-01	1.294415e-01	1
178	178	175	24	1.741117e+02	2.588831e+01	1.206030e-01	1.294415e-01	1.294415e-01	1
179	179	192	22	1.741117e+02	2.588831e+01	1.028037e-01	1.294415e-01	1.294415e-01	1
180	180	177	28	1.741117e+02	2.588831e+01	1.365854e-01	1.294415e-01	1.294415e-01	1
181	181	167	33	1.741117e+02	2.588831e+01	1.650000e-01	1.294415e-01	1.294415e-01	1
182	182	174	21	1.675162e+02	3.248383e+01	1.076923e-01	1.624191e-01	1.294415e-01	1
183	183	40	186	3.995681e+01	1.600432e+02	8.230088e-01	8.002159e-01	8.002159e-01	4
184	184	31	132	3.995681e+01	1.600432e+02	8.098160e-01	8.002159e-01	8.002159e-01	4
185	185	36	184	3.995681e+01	1.600432e+02	8.363636e-01	8.002159e-01	8.002159e-01	4
186	186	33	143	3.995681e+01	1.600432e+02	8.125000e-01	8.002159e-01	8.002159e-01	4
187	187	35	167	3.995681e+01	1.600432e+02	8.267327e-01	8.002159e-01	8.002159e-01	4
188	188	37	167	3.995681e+01	1.600432e+02	8.186275e-01	8.002159e-01	8.002159e-01	4
189	189	43	163	3.995681e+01	1.600432e+02	7.912621e-01	8.002159e-01	8.002159e-01	4
190	190	36	169	3.995681e+01	1.600432e+02	8.243902e-01	8.002159e-01	8.002159e-01	4
191	191	42	164	3.995681e+01	1.600432e+02	7.961165e-01	8.002159e-01	8.002159e-01	4
192	192	41	160	3.995681e+01	1.600432e+02	7.960199e-01	8.002159e-01	8.002159e-01	4
193	193	54	167	3.995681e+01	1.600432e+02	7.556561e-01	8.002159e-01	8.002159e-01	4
194	194	40	155	3.995681e+01	1.600432e+02	7.948718e-01	8.002159e-01	8.002159e-01	4
195	195	36	164	3.995681e+01	1.600432e+02	8.200000e-01	8.002159e-01	8.002159e-01	4
196	196	38	161	3.995681e+01	1.600432e+02	8.090452e-01	8.002159e-01	8.002159e-01	4
197	197	37	171	3.995681e+01	1.600432e+02	8.221154e-01	8.002159e-01	8.002159e-01	4
198	198	54	148	3.995681e+01	1.600432e+02	7.326733e-01	8.002159e-01	8.002159e-01	4
199	199	40	159	3.995681e+01	1.600432e+02	7.989950e-01	8.002159e-01	8.002159e-01	4
200	200	44	161	3.995681e+01	1.600432e+02	7.853659e-01	8.002159e-01	8.002159e-01	4
