# Supplementary material for: Cochaperones convey the energy of ATP hydrolysis for directional action of Hsp90
Source: Nat Commun. 2024 Jan 17;15:569. doi: 10.1038/s41467-024-44847-6 (PMC10794413; doi:10.1038/s41467-024-44847-6)
Supplement: Supplementary file 6 — Source Data [file 41467_2024_44847_MOESM6_ESM.zip › SourceData_Simulations/1_Simulations_0kT/sim_0kT_mol25of200.txt]

coordinates	9.72	150.28	137.72	150.28
time(s)	frame	Idon(a.u.)	Iacc(a.u.)	Idon ideal(a.u.)	Iacc ideal(a.u.)	FRET	FRET ideal (blurr)	FRET ideal	state sequence
1	1	24	180	3.722719e+01	1.627728e+02	8.823529e-01	8.138641e-01	8.138641e-01	4
2	2	37	174	3.722719e+01	1.627728e+02	8.246445e-01	8.138641e-01	8.138641e-01	4
3	3	31	171	3.722719e+01	1.627728e+02	8.465347e-01	8.138641e-01	8.138641e-01	4
4	4	38	183	3.722719e+01	1.627728e+02	8.280543e-01	8.138641e-01	8.138641e-01	4
5	5	36	154	3.722719e+01	1.627728e+02	8.105263e-01	8.138641e-01	8.138641e-01	4
6	6	43	158	3.722719e+01	1.627728e+02	7.860697e-01	8.138641e-01	8.138641e-01	4
7	7	41	152	3.722719e+01	1.627728e+02	7.875648e-01	8.138641e-01	8.138641e-01	4
8	8	22	171	3.722719e+01	1.627728e+02	8.860104e-01	8.138641e-01	8.138641e-01	4
9	9	41	170	3.722719e+01	1.627728e+02	8.056872e-01	8.138641e-01	8.138641e-01	4
10	10	33	170	3.722719e+01	1.627728e+02	8.374384e-01	8.138641e-01	8.138641e-01	4
11	11	33	149	3.722719e+01	1.627728e+02	8.186813e-01	8.138641e-01	8.138641e-01	4
12	12	41	158	3.722719e+01	1.627728e+02	7.939698e-01	8.138641e-01	8.138641e-01	4
13	13	35	152	3.722719e+01	1.627728e+02	8.128342e-01	8.138641e-01	8.138641e-01	4
14	14	32	165	3.722719e+01	1.627728e+02	8.375635e-01	8.138641e-01	8.138641e-01	4
15	15	34	157	3.722719e+01	1.627728e+02	8.219895e-01	8.138641e-01	8.138641e-01	4
16	16	41	168	3.722719e+01	1.627728e+02	8.038278e-01	8.138641e-01	8.138641e-01	4
17	17	35	171	3.722719e+01	1.627728e+02	8.300971e-01	8.138641e-01	8.138641e-01	4
18	18	38	147	3.722719e+01	1.627728e+02	7.945946e-01	8.138641e-01	8.138641e-01	4
19	19	31	176	3.722719e+01	1.627728e+02	8.502415e-01	8.138641e-01	8.138641e-01	4
20	20	36	175	3.722719e+01	1.627728e+02	8.293839e-01	8.138641e-01	8.138641e-01	4
21	21	34	145	3.722719e+01	1.627728e+02	8.100559e-01	8.138641e-01	8.138641e-01	4
22	22	42	166	3.722719e+01	1.627728e+02	7.980769e-01	8.138641e-01	8.138641e-01	4
23	23	36	169	3.722719e+01	1.627728e+02	8.243902e-01	8.138641e-01	8.138641e-01	4
24	24	42	149	3.722719e+01	1.627728e+02	7.801047e-01	8.138641e-01	8.138641e-01	4
25	25	42	174	3.722719e+01	1.627728e+02	8.055556e-01	8.138641e-01	8.138641e-01	4
26	26	38	173	3.722719e+01	1.627728e+02	8.199052e-01	8.138641e-01	8.138641e-01	4
27	27	34	164	3.722719e+01	1.627728e+02	8.282828e-01	8.138641e-01	8.138641e-01	4
28	28	45	144	3.722719e+01	1.627728e+02	7.619048e-01	8.138641e-01	8.138641e-01	4
29	29	43	164	3.722719e+01	1.627728e+02	7.922705e-01	8.138641e-01	8.138641e-01	4
30	30	30	160	3.722719e+01	1.627728e+02	8.421053e-01	8.138641e-01	8.138641e-01	4
31	31	36	145	3.722719e+01	1.627728e+02	8.011050e-01	8.138641e-01	8.138641e-01	4
32	32	35	157	3.722719e+01	1.627728e+02	8.177083e-01	8.138641e-01	8.138641e-01	4
33	33	37	161	3.722719e+01	1.627728e+02	8.131313e-01	8.138641e-01	8.138641e-01	4
34	34	33	188	3.722719e+01	1.627728e+02	8.506787e-01	8.138641e-01	8.138641e-01	4
35	35	35	160	3.722719e+01	1.627728e+02	8.205128e-01	8.138641e-01	8.138641e-01	4
36	36	32	176	3.722719e+01	1.627728e+02	8.461538e-01	8.138641e-01	8.138641e-01	4
37	37	34	173	3.722719e+01	1.627728e+02	8.357488e-01	8.138641e-01	8.138641e-01	4
38	38	38	177	3.722719e+01	1.627728e+02	8.232558e-01	8.138641e-01	8.138641e-01	4
39	39	31	189	3.722719e+01	1.627728e+02	8.590909e-01	8.138641e-01	8.138641e-01	4
40	40	45	153	3.722719e+01	1.627728e+02	7.727273e-01	8.138641e-01	8.138641e-01	4
41	41	39	165	3.722719e+01	1.627728e+02	8.088235e-01	8.138641e-01	8.138641e-01	4
42	42	33	153	3.722719e+01	1.627728e+02	8.225806e-01	8.138641e-01	8.138641e-01	4
43	43	26	176	3.722719e+01	1.627728e+02	8.712871e-01	8.138641e-01	8.138641e-01	4
44	44	39	179	3.722719e+01	1.627728e+02	8.211009e-01	8.138641e-01	8.138641e-01	4
45	45	36	180	3.722719e+01	1.627728e+02	8.333333e-01	8.138641e-01	8.138641e-01	4
46	46	35	182	3.722719e+01	1.627728e+02	8.387097e-01	8.138641e-01	8.138641e-01	4
47	47	40	167	3.722719e+01	1.627728e+02	8.067633e-01	8.138641e-01	8.138641e-01	4
48	48	173	36	1.706642e+02	2.933582e+01	1.722488e-01	1.466791e-01	1.272962e-01	1
49	49	173	27	1.745408e+02	2.545924e+01	1.350000e-01	1.272962e-01	1.272962e-01	1
50	50	164	29	1.745408e+02	2.545924e+01	1.502591e-01	1.272962e-01	1.272962e-01	1
51	51	165	27	1.745408e+02	2.545924e+01	1.406250e-01	1.272962e-01	1.272962e-01	1
52	52	178	26	1.745408e+02	2.545924e+01	1.274510e-01	1.272962e-01	1.272962e-01	1
53	53	169	25	1.745408e+02	2.545924e+01	1.288660e-01	1.272962e-01	1.272962e-01	1
54	54	166	19	1.745408e+02	2.545924e+01	1.027027e-01	1.272962e-01	1.272962e-01	1
55	55	183	28	1.745408e+02	2.545924e+01	1.327014e-01	1.272962e-01	1.272962e-01	1
56	56	177	18	1.745408e+02	2.545924e+01	9.230769e-02	1.272962e-01	1.272962e-01	1
57	57	186	26	1.745408e+02	2.545924e+01	1.226415e-01	1.272962e-01	1.272962e-01	1
58	58	173	21	1.745408e+02	2.545924e+01	1.082474e-01	1.272962e-01	1.272962e-01	1
59	59	176	15	1.745408e+02	2.545924e+01	7.853403e-02	1.272962e-01	1.272962e-01	1
60	60	152	20	1.745408e+02	2.545924e+01	1.162791e-01	1.272962e-01	1.272962e-01	1
61	61	153	25	1.745408e+02	2.545924e+01	1.404494e-01	1.272962e-01	1.272962e-01	1
62	62	97	92	1.023511e+02	9.764889e+01	4.867725e-01	4.882444e-01	8.138641e-01	4
63	63	29	164	3.722719e+01	1.627728e+02	8.497409e-01	8.138641e-01	8.138641e-01	4
64	64	39	125	3.722719e+01	1.627728e+02	7.621951e-01	8.138641e-01	8.138641e-01	4
65	65	29	167	3.722719e+01	1.627728e+02	8.520408e-01	8.138641e-01	8.138641e-01	4
66	66	32	193	3.722719e+01	1.627728e+02	8.577778e-01	8.138641e-01	8.138641e-01	4
67	67	33	172	3.722719e+01	1.627728e+02	8.390244e-01	8.138641e-01	8.138641e-01	4
68	68	40	165	3.722719e+01	1.627728e+02	8.048780e-01	8.138641e-01	8.138641e-01	4
69	69	40	142	3.722719e+01	1.627728e+02	7.802198e-01	8.138641e-01	8.138641e-01	4
70	70	47	170	3.722719e+01	1.627728e+02	7.834101e-01	8.138641e-01	8.138641e-01	4
71	71	37	176	3.722719e+01	1.627728e+02	8.262911e-01	8.138641e-01	8.138641e-01	4
72	72	36	173	3.722719e+01	1.627728e+02	8.277512e-01	8.138641e-01	8.138641e-01	4
73	73	32	165	3.722719e+01	1.627728e+02	8.375635e-01	8.138641e-01	8.138641e-01	4
74	74	42	162	3.722719e+01	1.627728e+02	7.941176e-01	8.138641e-01	8.138641e-01	4
75	75	32	155	3.722719e+01	1.627728e+02	8.288770e-01	8.138641e-01	8.138641e-01	4
76	76	45	155	3.722719e+01	1.627728e+02	7.750000e-01	8.138641e-01	8.138641e-01	4
77	77	46	160	3.722719e+01	1.627728e+02	7.766990e-01	8.138641e-01	8.138641e-01	4
78	78	29	156	3.722719e+01	1.627728e+02	8.432432e-01	8.138641e-01	8.138641e-01	4
79	79	29	139	3.722719e+01	1.627728e+02	8.273810e-01	8.138641e-01	8.138641e-01	4
80	80	39	172	3.722719e+01	1.627728e+02	8.151659e-01	8.138641e-01	8.138641e-01	4
81	81	36	164	3.722719e+01	1.627728e+02	8.200000e-01	8.138641e-01	8.138641e-01	4
82	82	39	147	3.722719e+01	1.627728e+02	7.903226e-01	8.138641e-01	8.138641e-01	4
83	83	40	187	3.722719e+01	1.627728e+02	8.237885e-01	8.138641e-01	8.138641e-01	4
84	84	41	164	3.722719e+01	1.627728e+02	8.000000e-01	8.138641e-01	8.138641e-01	4
85	85	37	165	3.722719e+01	1.627728e+02	8.168317e-01	8.138641e-01	8.138641e-01	4
86	86	30	146	3.722719e+01	1.627728e+02	8.295455e-01	8.138641e-01	8.138641e-01	4
87	87	30	170	3.722719e+01	1.627728e+02	8.500000e-01	8.138641e-01	8.138641e-01	4
88	88	26	152	3.722719e+01	1.627728e+02	8.539326e-01	8.138641e-01	8.138641e-01	4
89	89	36	172	3.722719e+01	1.627728e+02	8.269231e-01	8.138641e-01	8.138641e-01	4
90	90	52	167	3.722719e+01	1.627728e+02	7.625571e-01	8.138641e-01	8.138641e-01	4
91	91	38	156	3.722719e+01	1.627728e+02	8.041237e-01	8.138641e-01	8.138641e-01	4
92	92	40	161	3.722719e+01	1.627728e+02	8.009950e-01	8.138641e-01	8.138641e-01	4
93	93	42	177	3.722719e+01	1.627728e+02	8.082192e-01	8.138641e-01	8.138641e-01	4
94	94	29	164	3.722719e+01	1.627728e+02	8.497409e-01	8.138641e-01	8.138641e-01	4
95	95	29	142	3.722719e+01	1.627728e+02	8.304094e-01	8.138641e-01	8.138641e-01	4
96	96	45	165	3.722719e+01	1.627728e+02	7.857143e-01	8.138641e-01	8.138641e-01	4
97	97	26	162	3.722719e+01	1.627728e+02	8.617021e-01	8.138641e-01	8.138641e-01	4
98	98	36	168	3.722719e+01	1.627728e+02	8.235294e-01	8.138641e-01	8.138641e-01	4
99	99	46	156	3.722719e+01	1.627728e+02	7.722772e-01	8.138641e-01	8.138641e-01	4
100	100	35	150	3.722719e+01	1.627728e+02	8.108108e-01	8.138641e-01	8.138641e-01	4
101	101	31	153	3.722719e+01	1.627728e+02	8.315217e-01	8.138641e-01	8.138641e-01	4
102	102	34	192	3.722719e+01	1.627728e+02	8.495575e-01	8.138641e-01	8.138641e-01	4
103	103	43	175	3.722719e+01	1.627728e+02	8.027523e-01	8.138641e-01	8.138641e-01	4
104	104	39	145	3.722719e+01	1.627728e+02	7.880435e-01	8.138641e-01	8.138641e-01	4
105	105	34	142	3.722719e+01	1.627728e+02	8.068182e-01	8.138641e-01	8.138641e-01	4
106	106	32	162	3.722719e+01	1.627728e+02	8.350515e-01	8.138641e-01	8.138641e-01	4
107	107	157	43	1.631949e+02	3.680512e+01	2.150000e-01	1.840256e-01	1.272962e-01	1
108	108	198	29	1.745408e+02	2.545924e+01	1.277533e-01	1.272962e-01	1.272962e-01	1
109	109	191	16	1.745408e+02	2.545924e+01	7.729469e-02	1.272962e-01	1.272962e-01	1
110	110	164	36	1.745408e+02	2.545924e+01	1.800000e-01	1.272962e-01	1.272962e-01	1
111	111	167	21	1.745408e+02	2.545924e+01	1.117021e-01	1.272962e-01	1.272962e-01	1
112	112	181	25	1.745408e+02	2.545924e+01	1.213592e-01	1.272962e-01	1.272962e-01	1
113	113	163	34	1.745408e+02	2.545924e+01	1.725888e-01	1.272962e-01	1.272962e-01	1
114	114	166	22	1.745408e+02	2.545924e+01	1.170213e-01	1.272962e-01	1.272962e-01	1
115	115	135	21	1.745408e+02	2.545924e+01	1.346154e-01	1.272962e-01	1.272962e-01	1
116	116	177	30	1.745408e+02	2.545924e+01	1.449275e-01	1.272962e-01	1.272962e-01	1
117	117	169	20	1.745408e+02	2.545924e+01	1.058201e-01	1.272962e-01	1.272962e-01	1
118	118	186	23	1.745408e+02	2.545924e+01	1.100478e-01	1.272962e-01	1.272962e-01	1
119	119	179	28	1.745408e+02	2.545924e+01	1.352657e-01	1.272962e-01	1.272962e-01	1
120	120	177	35	1.745408e+02	2.545924e+01	1.650943e-01	1.272962e-01	1.272962e-01	1
121	121	181	26	1.745408e+02	2.545924e+01	1.256039e-01	1.272962e-01	1.272962e-01	1
122	122	175	29	1.745408e+02	2.545924e+01	1.421569e-01	1.272962e-01	1.272962e-01	1
123	123	164	28	1.745408e+02	2.545924e+01	1.458333e-01	1.272962e-01	1.272962e-01	1
124	124	165	24	1.745408e+02	2.545924e+01	1.269841e-01	1.272962e-01	1.272962e-01	1
125	125	169	26	1.745408e+02	2.545924e+01	1.333333e-01	1.272962e-01	1.272962e-01	1
126	126	177	29	1.745408e+02	2.545924e+01	1.407767e-01	1.272962e-01	1.272962e-01	1
127	127	196	28	1.745408e+02	2.545924e+01	1.250000e-01	1.272962e-01	1.272962e-01	1
128	128	155	25	1.745408e+02	2.545924e+01	1.388889e-01	1.272962e-01	1.272962e-01	1
129	129	166	17	1.745408e+02	2.545924e+01	9.289617e-02	1.272962e-01	1.272962e-01	1
130	130	161	22	1.745408e+02	2.545924e+01	1.202186e-01	1.272962e-01	1.272962e-01	1
131	131	173	29	1.745408e+02	2.545924e+01	1.435644e-01	1.272962e-01	1.272962e-01	1
132	132	164	31	1.745408e+02	2.545924e+01	1.589744e-01	1.272962e-01	1.272962e-01	1
133	133	175	21	1.745408e+02	2.545924e+01	1.071429e-01	1.272962e-01	1.272962e-01	1
134	134	157	21	1.745408e+02	2.545924e+01	1.179775e-01	1.272962e-01	1.272962e-01	1
135	135	180	20	1.745408e+02	2.545924e+01	1.000000e-01	1.272962e-01	1.272962e-01	1
136	136	197	23	1.745408e+02	2.545924e+01	1.045455e-01	1.272962e-01	1.272962e-01	1
137	137	163	25	1.745408e+02	2.545924e+01	1.329787e-01	1.272962e-01	1.272962e-01	1
138	138	175	27	1.745408e+02	2.545924e+01	1.336634e-01	1.272962e-01	1.272962e-01	1
139	139	189	29	1.745408e+02	2.545924e+01	1.330275e-01	1.272962e-01	1.272962e-01	1
140	140	175	20	1.745408e+02	2.545924e+01	1.025641e-01	1.272962e-01	1.272962e-01	1
141	141	185	27	1.745408e+02	2.545924e+01	1.273585e-01	1.272962e-01	1.272962e-01	1
142	142	186	23	1.745408e+02	2.545924e+01	1.100478e-01	1.272962e-01	1.272962e-01	1
143	143	185	23	1.745408e+02	2.545924e+01	1.105769e-01	1.272962e-01	1.272962e-01	1
144	144	176	27	1.745408e+02	2.545924e+01	1.330049e-01	1.272962e-01	1.272962e-01	1
145	145	160	25	1.745408e+02	2.545924e+01	1.351351e-01	1.272962e-01	1.272962e-01	1
146	146	163	26	1.745408e+02	2.545924e+01	1.375661e-01	1.272962e-01	1.272962e-01	1
147	147	183	28	1.745408e+02	2.545924e+01	1.327014e-01	1.272962e-01	1.272962e-01	1
148	148	169	18	1.745408e+02	2.545924e+01	9.625668e-02	1.272962e-01	1.272962e-01	1
149	149	151	33	1.745408e+02	2.545924e+01	1.793478e-01	1.272962e-01	1.272962e-01	1
150	150	167	23	1.745408e+02	2.545924e+01	1.210526e-01	1.272962e-01	1.272962e-01	1
151	151	184	15	1.745408e+02	2.545924e+01	7.537688e-02	1.272962e-01	1.272962e-01	1
152	152	175	27	1.745408e+02	2.545924e+01	1.336634e-01	1.272962e-01	1.272962e-01	1
153	153	179	30	1.745408e+02	2.545924e+01	1.435407e-01	1.272962e-01	1.272962e-01	1
154	154	168	25	1.745408e+02	2.545924e+01	1.295337e-01	1.272962e-01	1.272962e-01	1
155	155	46	159	4.423641e+01	1.557636e+02	7.756098e-01	7.788179e-01	8.138641e-01	4
156	156	35	173	3.722719e+01	1.627728e+02	8.317308e-01	8.138641e-01	8.138641e-01	4
157	157	42	166	3.722719e+01	1.627728e+02	7.980769e-01	8.138641e-01	8.138641e-01	4
158	158	35	155	3.722719e+01	1.627728e+02	8.157895e-01	8.138641e-01	8.138641e-01	4
159	159	41	153	3.722719e+01	1.627728e+02	7.886598e-01	8.138641e-01	8.138641e-01	4
160	160	27	162	3.722719e+01	1.627728e+02	8.571429e-01	8.138641e-01	8.138641e-01	4
161	161	37	163	3.722719e+01	1.627728e+02	8.150000e-01	8.138641e-01	8.138641e-01	4
162	162	37	165	3.722719e+01	1.627728e+02	8.168317e-01	8.138641e-01	8.138641e-01	4
163	163	30	164	3.722719e+01	1.627728e+02	8.453608e-01	8.138641e-01	8.138641e-01	4
164	164	37	168	3.722719e+01	1.627728e+02	8.195122e-01	8.138641e-01	8.138641e-01	4
165	165	29	197	3.722719e+01	1.627728e+02	8.716814e-01	8.138641e-01	8.138641e-01	4
166	166	56	161	3.722719e+01	1.627728e+02	7.419355e-01	8.138641e-01	8.138641e-01	4
167	167	35	156	3.722719e+01	1.627728e+02	8.167539e-01	8.138641e-01	8.138641e-01	4
168	168	46	185	3.722719e+01	1.627728e+02	8.008658e-01	8.138641e-01	8.138641e-01	4
169	169	41	150	3.722719e+01	1.627728e+02	7.853403e-01	8.138641e-01	8.138641e-01	4
170	170	42	181	3.722719e+01	1.627728e+02	8.116592e-01	8.138641e-01	8.138641e-01	4
171	171	36	162	3.722719e+01	1.627728e+02	8.181818e-01	8.138641e-01	8.138641e-01	4
172	172	40	136	3.722719e+01	1.627728e+02	7.727273e-01	8.138641e-01	8.138641e-01	4
173	173	33	171	3.722719e+01	1.627728e+02	8.382353e-01	8.138641e-01	8.138641e-01	4
174	174	32	162	3.722719e+01	1.627728e+02	8.350515e-01	8.138641e-01	8.138641e-01	4
175	175	32	166	3.722719e+01	1.627728e+02	8.383838e-01	8.138641e-01	8.138641e-01	4
176	176	25	176	3.722719e+01	1.627728e+02	8.756219e-01	8.138641e-01	8.138641e-01	4
177	177	24	143	3.722719e+01	1.627728e+02	8.562874e-01	8.138641e-01	8.138641e-01	4
178	178	50	171	3.722719e+01	1.627728e+02	7.737557e-01	8.138641e-01	8.138641e-01	4
179	179	41	153	3.722719e+01	1.627728e+02	7.886598e-01	8.138641e-01	8.138641e-01	4
180	180	36	148	3.722719e+01	1.627728e+02	8.043478e-01	8.138641e-01	8.138641e-01	4
181	181	40	191	3.722719e+01	1.627728e+02	8.268398e-01	8.138641e-01	8.138641e-01	4
182	182	44	158	3.722719e+01	1.627728e+02	7.821782e-01	8.138641e-01	8.138641e-01	4
183	183	28	167	3.722719e+01	1.627728e+02	8.564103e-01	8.138641e-01	8.138641e-01	4
184	184	42	178	3.722719e+01	1.627728e+02	8.090909e-01	8.138641e-01	8.138641e-01	4
185	185	34	155	3.722719e+01	1.627728e+02	8.201058e-01	8.138641e-01	8.138641e-01	4
186	186	36	174	3.722719e+01	1.627728e+02	8.285714e-01	8.138641e-01	8.138641e-01	4
187	187	30	176	3.722719e+01	1.627728e+02	8.543689e-01	8.138641e-01	8.138641e-01	4
188	188	48	152	3.722719e+01	1.627728e+02	7.600000e-01	8.138641e-01	8.138641e-01	4
189	189	39	162	3.722719e+01	1.627728e+02	8.059701e-01	8.138641e-01	8.138641e-01	4
190	190	38	171	3.722719e+01	1.627728e+02	8.181818e-01	8.138641e-01	8.138641e-01	4
191	191	34	165	3.722719e+01	1.627728e+02	8.291457e-01	8.138641e-01	8.138641e-01	4
192	192	38	176	3.722719e+01	1.627728e+02	8.224299e-01	8.138641e-01	8.138641e-01	4
193	193	24	171	3.722719e+01	1.627728e+02	8.769231e-01	8.138641e-01	8.138641e-01	4
194	194	43	165	3.722719e+01	1.627728e+02	7.932692e-01	8.138641e-01	8.138641e-01	4
195	195	28	153	3.722719e+01	1.627728e+02	8.453039e-01	8.138641e-01	8.138641e-01	4
196	196	41	171	3.722719e+01	1.627728e+02	8.066038e-01	8.138641e-01	8.138641e-01	4
197	197	43	160	3.722719e+01	1.627728e+02	7.881773e-01	8.138641e-01	8.138641e-01	4
198	198	33	169	3.722719e+01	1.627728e+02	8.366337e-01	8.138641e-01	8.138641e-01	4
199	199	47	158	3.753933e+01	1.624607e+02	7.707317e-01	8.123034e-01	8.138641e-01	4
200	200	112	97	1.012850e+02	9.871495e+01	4.641148e-01	4.935748e-01	7.809809e-01	3
