# Supplementary material for: Cochaperones convey the energy of ATP hydrolysis for directional action of Hsp90
Source: Nat Commun. 2024 Jan 17;15:569. doi: 10.1038/s41467-024-44847-6 (PMC10794413; doi:10.1038/s41467-024-44847-6)
Supplement: Supplementary file 6 — Source Data [file 41467_2024_44847_MOESM6_ESM.zip › SourceData_Simulations/1_Simulations_0kT/sim_0kT_mol26of200.txt]

coordinates	99.99	50.12	227.99	50.12
time(s)	frame	Idon(a.u.)	Iacc(a.u.)	Idon ideal(a.u.)	Iacc ideal(a.u.)	FRET	FRET ideal (blurr)	FRET ideal	state sequence
1	1	50	176	4.089890e+01	1.591011e+02	7.787611e-01	7.955055e-01	7.955055e-01	4
2	2	41	165	4.089890e+01	1.591011e+02	8.009709e-01	7.955055e-01	7.955055e-01	4
3	3	38	158	4.089890e+01	1.591011e+02	8.061224e-01	7.955055e-01	7.955055e-01	4
4	4	24	170	4.089890e+01	1.591011e+02	8.762887e-01	7.955055e-01	7.955055e-01	4
5	5	40	160	4.089890e+01	1.591011e+02	8.000000e-01	7.955055e-01	7.955055e-01	4
6	6	50	133	4.089890e+01	1.591011e+02	7.267760e-01	7.955055e-01	7.955055e-01	4
7	7	40	165	4.089890e+01	1.591011e+02	8.048780e-01	7.955055e-01	7.955055e-01	4
8	8	38	147	4.089890e+01	1.591011e+02	7.945946e-01	7.955055e-01	7.955055e-01	4
9	9	41	177	4.089890e+01	1.591011e+02	8.119266e-01	7.955055e-01	7.955055e-01	4
10	10	21	169	4.089890e+01	1.591011e+02	8.894737e-01	7.955055e-01	7.955055e-01	4
11	11	33	151	4.089890e+01	1.591011e+02	8.206522e-01	7.955055e-01	7.955055e-01	4
12	12	37	164	4.089890e+01	1.591011e+02	8.159204e-01	7.955055e-01	7.955055e-01	4
13	13	26	150	4.089890e+01	1.591011e+02	8.522727e-01	7.955055e-01	7.955055e-01	4
14	14	43	152	4.089890e+01	1.591011e+02	7.794872e-01	7.955055e-01	7.955055e-01	4
15	15	35	173	4.089890e+01	1.591011e+02	8.317308e-01	7.955055e-01	7.955055e-01	4
16	16	40	170	4.089890e+01	1.591011e+02	8.095238e-01	7.955055e-01	7.955055e-01	4
17	17	35	160	4.089890e+01	1.591011e+02	8.205128e-01	7.955055e-01	7.955055e-01	4
18	18	35	159	4.089890e+01	1.591011e+02	8.195876e-01	7.955055e-01	7.955055e-01	4
19	19	47	164	4.089890e+01	1.591011e+02	7.772512e-01	7.955055e-01	7.955055e-01	4
20	20	41	171	4.089890e+01	1.591011e+02	8.066038e-01	7.955055e-01	7.955055e-01	4
21	21	34	163	4.089890e+01	1.591011e+02	8.274112e-01	7.955055e-01	7.955055e-01	4
22	22	35	169	4.089890e+01	1.591011e+02	8.284314e-01	7.955055e-01	7.955055e-01	4
23	23	59	155	4.089890e+01	1.591011e+02	7.242991e-01	7.955055e-01	7.955055e-01	4
24	24	46	144	4.089890e+01	1.591011e+02	7.578947e-01	7.955055e-01	7.955055e-01	4
25	25	37	144	4.089890e+01	1.591011e+02	7.955801e-01	7.955055e-01	7.955055e-01	4
26	26	41	188	4.089890e+01	1.591011e+02	8.209607e-01	7.955055e-01	7.955055e-01	4
27	27	45	143	4.089890e+01	1.591011e+02	7.606383e-01	7.955055e-01	7.955055e-01	4
28	28	40	147	4.089890e+01	1.591011e+02	7.860963e-01	7.955055e-01	7.955055e-01	4
29	29	43	168	4.089890e+01	1.591011e+02	7.962085e-01	7.955055e-01	7.955055e-01	4
30	30	47	147	4.089890e+01	1.591011e+02	7.577320e-01	7.955055e-01	7.955055e-01	4
31	31	57	166	4.089890e+01	1.591011e+02	7.443946e-01	7.955055e-01	7.955055e-01	4
32	32	39	154	4.089890e+01	1.591011e+02	7.979275e-01	7.955055e-01	7.955055e-01	4
33	33	48	168	4.089890e+01	1.591011e+02	7.777778e-01	7.955055e-01	7.955055e-01	4
34	34	39	150	4.089890e+01	1.591011e+02	7.936508e-01	7.955055e-01	7.955055e-01	4
35	35	41	175	4.089890e+01	1.591011e+02	8.101852e-01	7.955055e-01	7.955055e-01	4
36	36	36	153	4.089890e+01	1.591011e+02	8.095238e-01	7.955055e-01	7.955055e-01	4
37	37	30	160	4.089890e+01	1.591011e+02	8.421053e-01	7.955055e-01	7.955055e-01	4
38	38	50	165	4.089890e+01	1.591011e+02	7.674419e-01	7.955055e-01	7.955055e-01	4
39	39	45	170	4.089890e+01	1.591011e+02	7.906977e-01	7.955055e-01	7.955055e-01	4
40	40	28	160	4.089890e+01	1.591011e+02	8.510638e-01	7.955055e-01	7.955055e-01	4
41	41	29	173	4.089890e+01	1.591011e+02	8.564356e-01	7.955055e-01	7.955055e-01	4
42	42	47	124	4.089890e+01	1.591011e+02	7.251462e-01	7.955055e-01	7.955055e-01	4
43	43	35	140	4.089890e+01	1.591011e+02	8.000000e-01	7.955055e-01	7.955055e-01	4
44	44	38	152	4.089890e+01	1.591011e+02	8.000000e-01	7.955055e-01	7.955055e-01	4
45	45	39	187	4.089890e+01	1.591011e+02	8.274336e-01	7.955055e-01	7.955055e-01	4
46	46	60	181	4.089890e+01	1.591011e+02	7.510373e-01	7.955055e-01	7.955055e-01	4
47	47	38	146	4.089890e+01	1.591011e+02	7.934783e-01	7.955055e-01	7.955055e-01	4
48	48	26	145	4.089890e+01	1.591011e+02	8.479532e-01	7.955055e-01	7.955055e-01	4
49	49	45	161	4.089890e+01	1.591011e+02	7.815534e-01	7.955055e-01	7.955055e-01	4
50	50	33	171	4.089890e+01	1.591011e+02	8.382353e-01	7.955055e-01	7.955055e-01	4
51	51	47	165	4.089890e+01	1.591011e+02	7.783019e-01	7.955055e-01	7.955055e-01	4
52	52	42	174	4.089890e+01	1.591011e+02	8.055556e-01	7.955055e-01	7.955055e-01	4
53	53	34	158	4.089890e+01	1.591011e+02	8.229167e-01	7.955055e-01	7.955055e-01	4
54	54	35	149	4.089890e+01	1.591011e+02	8.097826e-01	7.955055e-01	7.955055e-01	4
55	55	37	161	4.089890e+01	1.591011e+02	8.131313e-01	7.955055e-01	7.955055e-01	4
56	56	33	132	4.089890e+01	1.591011e+02	8.000000e-01	7.955055e-01	7.955055e-01	4
57	57	41	147	4.089890e+01	1.591011e+02	7.819149e-01	7.955055e-01	7.955055e-01	4
58	58	39	156	4.089890e+01	1.591011e+02	8.000000e-01	7.955055e-01	7.955055e-01	4
59	59	36	157	4.089890e+01	1.591011e+02	8.134715e-01	7.955055e-01	7.955055e-01	4
60	60	42	182	4.089890e+01	1.591011e+02	8.125000e-01	7.955055e-01	7.955055e-01	4
61	61	27	139	4.089890e+01	1.591011e+02	8.373494e-01	7.955055e-01	7.955055e-01	4
62	62	37	152	4.089890e+01	1.591011e+02	8.042328e-01	7.955055e-01	7.955055e-01	4
63	63	38	169	4.089890e+01	1.591011e+02	8.164251e-01	7.955055e-01	7.955055e-01	4
64	64	49	182	4.089890e+01	1.591011e+02	7.878788e-01	7.955055e-01	7.955055e-01	4
65	65	52	154	4.089890e+01	1.591011e+02	7.475728e-01	7.955055e-01	7.955055e-01	4
66	66	45	164	4.089890e+01	1.591011e+02	7.846890e-01	7.955055e-01	7.955055e-01	4
67	67	51	158	4.089890e+01	1.591011e+02	7.559809e-01	7.955055e-01	7.955055e-01	4
68	68	47	177	4.089890e+01	1.591011e+02	7.901786e-01	7.955055e-01	7.955055e-01	4
69	69	34	155	4.089890e+01	1.591011e+02	8.201058e-01	7.955055e-01	7.955055e-01	4
70	70	42	161	4.089890e+01	1.591011e+02	7.931034e-01	7.955055e-01	7.955055e-01	4
71	71	42	159	4.089890e+01	1.591011e+02	7.910448e-01	7.955055e-01	7.955055e-01	4
72	72	35	173	4.089890e+01	1.591011e+02	8.317308e-01	7.955055e-01	7.955055e-01	4
73	73	35	160	4.089890e+01	1.591011e+02	8.205128e-01	7.955055e-01	7.955055e-01	4
74	74	48	145	4.089890e+01	1.591011e+02	7.512953e-01	7.955055e-01	7.955055e-01	4
75	75	42	160	4.089890e+01	1.591011e+02	7.920792e-01	7.955055e-01	7.955055e-01	4
76	76	30	173	4.089890e+01	1.591011e+02	8.522167e-01	7.955055e-01	7.955055e-01	4
77	77	38	163	4.089890e+01	1.591011e+02	8.109453e-01	7.955055e-01	7.955055e-01	4
78	78	40	129	4.089890e+01	1.591011e+02	7.633136e-01	7.955055e-01	7.955055e-01	4
79	79	53	164	4.089890e+01	1.591011e+02	7.557604e-01	7.955055e-01	7.955055e-01	4
80	80	34	158	4.089890e+01	1.591011e+02	8.229167e-01	7.955055e-01	7.955055e-01	4
81	81	46	149	4.089890e+01	1.591011e+02	7.641026e-01	7.955055e-01	7.955055e-01	4
82	82	39	168	4.089890e+01	1.591011e+02	8.115942e-01	7.955055e-01	7.955055e-01	4
83	83	51	168	4.089890e+01	1.591011e+02	7.671233e-01	7.955055e-01	7.955055e-01	4
84	84	51	143	4.089890e+01	1.591011e+02	7.371134e-01	7.955055e-01	7.955055e-01	4
85	85	31	144	4.089890e+01	1.591011e+02	8.228571e-01	7.955055e-01	7.955055e-01	4
86	86	46	159	4.089890e+01	1.591011e+02	7.756098e-01	7.955055e-01	7.955055e-01	4
87	87	39	171	4.089890e+01	1.591011e+02	8.142857e-01	7.955055e-01	7.955055e-01	4
88	88	52	165	4.089890e+01	1.591011e+02	7.603687e-01	7.955055e-01	7.955055e-01	4
89	89	49	154	4.089890e+01	1.591011e+02	7.586207e-01	7.955055e-01	7.955055e-01	4
90	90	53	150	4.089890e+01	1.591011e+02	7.389163e-01	7.955055e-01	7.955055e-01	4
91	91	42	144	4.089890e+01	1.591011e+02	7.741935e-01	7.955055e-01	7.955055e-01	4
92	92	48	145	4.089890e+01	1.591011e+02	7.512953e-01	7.955055e-01	7.955055e-01	4
93	93	36	165	4.089890e+01	1.591011e+02	8.208955e-01	7.955055e-01	7.955055e-01	4
94	94	50	158	4.089890e+01	1.591011e+02	7.596154e-01	7.955055e-01	7.955055e-01	4
95	95	37	142	4.406364e+01	1.559364e+02	7.932961e-01	7.796818e-01	7.955055e-01	4
96	96	43	166	4.806666e+01	1.519333e+02	7.942584e-01	7.596667e-01	7.596667e-01	3
97	97	161	78	1.314413e+02	6.855871e+01	3.263598e-01	3.427936e-01	6.920624e-02	2
98	98	206	19	1.861588e+02	1.384125e+01	8.444444e-02	6.920624e-02	6.920624e-02	2
99	99	200	12	1.861588e+02	1.384125e+01	5.660377e-02	6.920624e-02	6.920624e-02	2
100	100	196	10	1.861588e+02	1.384125e+01	4.854369e-02	6.920624e-02	6.920624e-02	2
101	101	152	13	1.861588e+02	1.384125e+01	7.878788e-02	6.920624e-02	6.920624e-02	2
102	102	177	17	1.756784e+02	2.432164e+01	8.762887e-02	1.216082e-01	1.350000e-01	1
103	103	159	30	1.730000e+02	2.700001e+01	1.587302e-01	1.350000e-01	1.350000e-01	1
104	104	180	24	1.730000e+02	2.700001e+01	1.176471e-01	1.350000e-01	1.350000e-01	1
105	105	184	32	1.730000e+02	2.700001e+01	1.481481e-01	1.350000e-01	1.350000e-01	1
106	106	158	23	1.730000e+02	2.700001e+01	1.270718e-01	1.350000e-01	1.350000e-01	1
107	107	192	30	1.730000e+02	2.700001e+01	1.351351e-01	1.350000e-01	1.350000e-01	1
108	108	162	35	1.730000e+02	2.700001e+01	1.776650e-01	1.350000e-01	1.350000e-01	1
109	109	157	26	1.730000e+02	2.700001e+01	1.420765e-01	1.350000e-01	1.350000e-01	1
110	110	176	26	1.730000e+02	2.700001e+01	1.287129e-01	1.350000e-01	1.350000e-01	1
111	111	162	29	1.730000e+02	2.700001e+01	1.518325e-01	1.350000e-01	1.350000e-01	1
112	112	181	29	1.730000e+02	2.700001e+01	1.380952e-01	1.350000e-01	1.350000e-01	1
113	113	202	30	1.730000e+02	2.700001e+01	1.293103e-01	1.350000e-01	1.350000e-01	1
114	114	188	34	1.730000e+02	2.700001e+01	1.531532e-01	1.350000e-01	1.350000e-01	1
115	115	160	25	1.730000e+02	2.700001e+01	1.351351e-01	1.350000e-01	1.350000e-01	1
116	116	160	27	1.730000e+02	2.700001e+01	1.443850e-01	1.350000e-01	1.350000e-01	1
117	117	177	27	1.730000e+02	2.700001e+01	1.323529e-01	1.350000e-01	1.350000e-01	1
118	118	180	33	1.730000e+02	2.700001e+01	1.549296e-01	1.350000e-01	1.350000e-01	1
119	119	178	26	1.730000e+02	2.700001e+01	1.274510e-01	1.350000e-01	1.350000e-01	1
120	120	161	33	1.730000e+02	2.700001e+01	1.701031e-01	1.350000e-01	1.350000e-01	1
121	121	157	22	1.730000e+02	2.700001e+01	1.229050e-01	1.350000e-01	1.350000e-01	1
122	122	162	23	1.730000e+02	2.700001e+01	1.243243e-01	1.350000e-01	1.350000e-01	1
123	123	42	154	4.799358e+01	1.520064e+02	7.857143e-01	7.600321e-01	7.955055e-01	4
124	124	38	166	4.089890e+01	1.591011e+02	8.137255e-01	7.955055e-01	7.955055e-01	4
125	125	50	152	4.089890e+01	1.591011e+02	7.524752e-01	7.955055e-01	7.955055e-01	4
126	126	39	161	4.089890e+01	1.591011e+02	8.050000e-01	7.955055e-01	7.955055e-01	4
127	127	55	153	4.089890e+01	1.591011e+02	7.355769e-01	7.955055e-01	7.955055e-01	4
128	128	35	143	4.089890e+01	1.591011e+02	8.033708e-01	7.955055e-01	7.955055e-01	4
129	129	42	164	4.089890e+01	1.591011e+02	7.961165e-01	7.955055e-01	7.955055e-01	4
130	130	37	173	4.089890e+01	1.591011e+02	8.238095e-01	7.955055e-01	7.955055e-01	4
131	131	33	181	4.089890e+01	1.591011e+02	8.457944e-01	7.955055e-01	7.955055e-01	4
132	132	47	156	4.089890e+01	1.591011e+02	7.684729e-01	7.955055e-01	7.955055e-01	4
133	133	40	168	4.089890e+01	1.591011e+02	8.076923e-01	7.955055e-01	7.955055e-01	4
134	134	34	146	4.089890e+01	1.591011e+02	8.111111e-01	7.955055e-01	7.955055e-01	4
135	135	47	183	4.089890e+01	1.591011e+02	7.956522e-01	7.955055e-01	7.955055e-01	4
136	136	36	171	4.089890e+01	1.591011e+02	8.260870e-01	7.955055e-01	7.955055e-01	4
137	137	35	165	4.089890e+01	1.591011e+02	8.250000e-01	7.955055e-01	7.955055e-01	4
138	138	38	156	4.089890e+01	1.591011e+02	8.041237e-01	7.955055e-01	7.955055e-01	4
139	139	42	152	4.089890e+01	1.591011e+02	7.835052e-01	7.955055e-01	7.955055e-01	4
140	140	39	142	4.089890e+01	1.591011e+02	7.845304e-01	7.955055e-01	7.955055e-01	4
141	141	38	170	4.089890e+01	1.591011e+02	8.173077e-01	7.955055e-01	7.955055e-01	4
142	142	35	168	4.089890e+01	1.591011e+02	8.275862e-01	7.955055e-01	7.955055e-01	4
143	143	39	184	4.089890e+01	1.591011e+02	8.251121e-01	7.955055e-01	7.955055e-01	4
144	144	45	153	4.089890e+01	1.591011e+02	7.727273e-01	7.955055e-01	7.955055e-01	4
145	145	44	153	4.089890e+01	1.591011e+02	7.766497e-01	7.955055e-01	7.955055e-01	4
146	146	42	179	4.089890e+01	1.591011e+02	8.099548e-01	7.955055e-01	7.955055e-01	4
147	147	32	161	4.089890e+01	1.591011e+02	8.341969e-01	7.955055e-01	7.955055e-01	4
148	148	40	158	4.089890e+01	1.591011e+02	7.979798e-01	7.955055e-01	7.955055e-01	4
149	149	42	163	4.089890e+01	1.591011e+02	7.951220e-01	7.955055e-01	7.955055e-01	4
150	150	50	128	4.089890e+01	1.591011e+02	7.191011e-01	7.955055e-01	7.955055e-01	4
151	151	43	152	4.089890e+01	1.591011e+02	7.794872e-01	7.955055e-01	7.955055e-01	4
152	152	50	152	4.089890e+01	1.591011e+02	7.524752e-01	7.955055e-01	7.955055e-01	4
153	153	39	144	4.089890e+01	1.591011e+02	7.868852e-01	7.955055e-01	7.955055e-01	4
154	154	44	168	4.089890e+01	1.591011e+02	7.924528e-01	7.955055e-01	7.955055e-01	4
155	155	54	154	4.089890e+01	1.591011e+02	7.403846e-01	7.955055e-01	7.955055e-01	4
156	156	54	119	7.698596e+01	1.230140e+02	6.878613e-01	6.150702e-01	7.955055e-01	4
157	157	185	24	1.730000e+02	2.700001e+01	1.148325e-01	1.350000e-01	1.350000e-01	1
158	158	163	24	1.730000e+02	2.700001e+01	1.283422e-01	1.350000e-01	1.350000e-01	1
159	159	162	31	1.730000e+02	2.700001e+01	1.606218e-01	1.350000e-01	1.350000e-01	1
160	160	164	37	1.730000e+02	2.700001e+01	1.840796e-01	1.350000e-01	1.350000e-01	1
161	161	158	30	1.730000e+02	2.700001e+01	1.595745e-01	1.350000e-01	1.350000e-01	1
162	162	162	26	1.730000e+02	2.700001e+01	1.382979e-01	1.350000e-01	1.350000e-01	1
163	163	179	28	1.730000e+02	2.700001e+01	1.352657e-01	1.350000e-01	1.350000e-01	1
164	164	167	28	1.730000e+02	2.700001e+01	1.435897e-01	1.350000e-01	1.350000e-01	1
165	165	176	27	1.730000e+02	2.700001e+01	1.330049e-01	1.350000e-01	1.350000e-01	1
166	166	176	34	1.730000e+02	2.700001e+01	1.619048e-01	1.350000e-01	1.350000e-01	1
167	167	165	20	1.730000e+02	2.700001e+01	1.081081e-01	1.350000e-01	1.350000e-01	1
168	168	160	26	1.730000e+02	2.700001e+01	1.397849e-01	1.350000e-01	1.350000e-01	1
169	169	175	30	1.730000e+02	2.700001e+01	1.463415e-01	1.350000e-01	1.350000e-01	1
170	170	180	27	1.730000e+02	2.700001e+01	1.304348e-01	1.350000e-01	1.350000e-01	1
171	171	176	18	1.730000e+02	2.700001e+01	9.278351e-02	1.350000e-01	1.350000e-01	1
172	172	161	33	1.730000e+02	2.700001e+01	1.701031e-01	1.350000e-01	1.350000e-01	1
173	173	166	34	1.730000e+02	2.700001e+01	1.700000e-01	1.350000e-01	1.350000e-01	1
174	174	157	25	1.730000e+02	2.700001e+01	1.373626e-01	1.350000e-01	1.350000e-01	1
175	175	187	33	1.730000e+02	2.700001e+01	1.500000e-01	1.350000e-01	1.350000e-01	1
176	176	172	30	1.730000e+02	2.700001e+01	1.485149e-01	1.350000e-01	1.350000e-01	1
177	177	144	28	1.730000e+02	2.700001e+01	1.627907e-01	1.350000e-01	1.350000e-01	1
178	178	173	35	1.730000e+02	2.700001e+01	1.682692e-01	1.350000e-01	1.350000e-01	1
179	179	164	27	1.730000e+02	2.700001e+01	1.413613e-01	1.350000e-01	1.350000e-01	1
180	180	167	24	1.730000e+02	2.700001e+01	1.256545e-01	1.350000e-01	1.350000e-01	1
181	181	186	24	1.730000e+02	2.700001e+01	1.142857e-01	1.350000e-01	1.350000e-01	1
182	182	192	40	1.730000e+02	2.700001e+01	1.724138e-01	1.350000e-01	1.350000e-01	1
183	183	188	25	1.730000e+02	2.700001e+01	1.173709e-01	1.350000e-01	1.350000e-01	1
184	184	178	23	1.730000e+02	2.700001e+01	1.144279e-01	1.350000e-01	1.350000e-01	1
185	185	174	29	1.730000e+02	2.700001e+01	1.428571e-01	1.350000e-01	1.350000e-01	1
186	186	169	22	1.730000e+02	2.700001e+01	1.151832e-01	1.350000e-01	1.350000e-01	1
187	187	183	36	1.730000e+02	2.700001e+01	1.643836e-01	1.350000e-01	1.350000e-01	1
188	188	187	30	1.730000e+02	2.700001e+01	1.382488e-01	1.350000e-01	1.350000e-01	1
189	189	175	33	1.730000e+02	2.700001e+01	1.586538e-01	1.350000e-01	1.350000e-01	1
190	190	196	18	1.730000e+02	2.700001e+01	8.411215e-02	1.350000e-01	1.350000e-01	1
191	191	183	22	1.730000e+02	2.700001e+01	1.073171e-01	1.350000e-01	1.350000e-01	1
192	192	188	23	1.730000e+02	2.700001e+01	1.090047e-01	1.350000e-01	1.350000e-01	1
193	193	162	23	1.730000e+02	2.700001e+01	1.243243e-01	1.350000e-01	1.350000e-01	1
194	194	147	17	1.730000e+02	2.700001e+01	1.036585e-01	1.350000e-01	1.350000e-01	1
195	195	180	20	1.730000e+02	2.700001e+01	1.000000e-01	1.350000e-01	1.350000e-01	1
196	196	156	31	1.730000e+02	2.700001e+01	1.657754e-01	1.350000e-01	1.350000e-01	1
197	197	172	18	1.730000e+02	2.700001e+01	9.473684e-02	1.350000e-01	1.350000e-01	1
198	198	171	17	1.730000e+02	2.700001e+01	9.042553e-02	1.350000e-01	1.350000e-01	1
199	199	175	28	1.730000e+02	2.700001e+01	1.379310e-01	1.350000e-01	1.350000e-01	1
200	200	156	38	1.730000e+02	2.700001e+01	1.958763e-01	1.350000e-01	1.350000e-01	1
