# Supplementary material for: Cochaperones convey the energy of ATP hydrolysis for directional action of Hsp90
Source: Nat Commun. 2024 Jan 17;15:569. doi: 10.1038/s41467-024-44847-6 (PMC10794413; doi:10.1038/s41467-024-44847-6)
Supplement: Supplementary file 6 — Source Data [file 41467_2024_44847_MOESM6_ESM.zip › SourceData_Simulations/1_Simulations_0kT/sim_0kT_mol27of200.txt]

coordinates	45.63	18.75	173.63	18.75
time(s)	frame	Idon(a.u.)	Iacc(a.u.)	Idon ideal(a.u.)	Iacc ideal(a.u.)	FRET	FRET ideal (blurr)	FRET ideal	state sequence
1	1	35	170	3.755384e+01	1.624462e+02	8.292683e-01	8.122308e-01	8.122308e-01	4
2	2	46	169	3.755384e+01	1.624462e+02	7.860465e-01	8.122308e-01	8.122308e-01	4
3	3	32	161	3.755384e+01	1.624462e+02	8.341969e-01	8.122308e-01	8.122308e-01	4
4	4	37	166	3.755384e+01	1.624462e+02	8.177340e-01	8.122308e-01	8.122308e-01	4
5	5	35	156	3.755384e+01	1.624462e+02	8.167539e-01	8.122308e-01	8.122308e-01	4
6	6	38	166	3.755384e+01	1.624462e+02	8.137255e-01	8.122308e-01	8.122308e-01	4
7	7	46	172	3.755384e+01	1.624462e+02	7.889908e-01	8.122308e-01	8.122308e-01	4
8	8	38	187	3.755384e+01	1.624462e+02	8.311111e-01	8.122308e-01	8.122308e-01	4
9	9	29	140	3.755384e+01	1.624462e+02	8.284024e-01	8.122308e-01	8.122308e-01	4
10	10	34	156	3.755384e+01	1.624462e+02	8.210526e-01	8.122308e-01	8.122308e-01	4
11	11	36	193	3.755384e+01	1.624462e+02	8.427948e-01	8.122308e-01	8.122308e-01	4
12	12	37	147	3.755384e+01	1.624462e+02	7.989130e-01	8.122308e-01	8.122308e-01	4
13	13	42	160	3.755384e+01	1.624462e+02	7.920792e-01	8.122308e-01	8.122308e-01	4
14	14	37	155	3.755384e+01	1.624462e+02	8.072917e-01	8.122308e-01	8.122308e-01	4
15	15	33	176	3.755384e+01	1.624462e+02	8.421053e-01	8.122308e-01	8.122308e-01	4
16	16	27	158	3.755384e+01	1.624462e+02	8.540541e-01	8.122308e-01	8.122308e-01	4
17	17	42	175	3.755384e+01	1.624462e+02	8.064516e-01	8.122308e-01	8.122308e-01	4
18	18	29	167	3.755384e+01	1.624462e+02	8.520408e-01	8.122308e-01	8.122308e-01	4
19	19	31	156	3.755384e+01	1.624462e+02	8.342246e-01	8.122308e-01	8.122308e-01	4
20	20	30	166	3.755384e+01	1.624462e+02	8.469388e-01	8.122308e-01	8.122308e-01	4
21	21	39	173	3.755384e+01	1.624462e+02	8.160377e-01	8.122308e-01	8.122308e-01	4
22	22	37	147	3.755384e+01	1.624462e+02	7.989130e-01	8.122308e-01	8.122308e-01	4
23	23	36	141	3.755384e+01	1.624462e+02	7.966102e-01	8.122308e-01	8.122308e-01	4
24	24	47	168	3.755384e+01	1.624462e+02	7.813953e-01	8.122308e-01	8.122308e-01	4
25	25	31	176	3.755384e+01	1.624462e+02	8.502415e-01	8.122308e-01	8.122308e-01	4
26	26	47	158	3.755384e+01	1.624462e+02	7.707317e-01	8.122308e-01	8.122308e-01	4
27	27	35	146	3.755384e+01	1.624462e+02	8.066298e-01	8.122308e-01	8.122308e-01	4
28	28	28	174	3.755384e+01	1.624462e+02	8.613861e-01	8.122308e-01	8.122308e-01	4
29	29	33	174	3.755384e+01	1.624462e+02	8.405797e-01	8.122308e-01	8.122308e-01	4
30	30	39	164	3.755384e+01	1.624462e+02	8.078818e-01	8.122308e-01	8.122308e-01	4
31	31	41	163	3.755384e+01	1.624462e+02	7.990196e-01	8.122308e-01	8.122308e-01	4
32	32	43	174	3.755384e+01	1.624462e+02	8.018433e-01	8.122308e-01	8.122308e-01	4
33	33	36	146	3.755384e+01	1.624462e+02	8.021978e-01	8.122308e-01	8.122308e-01	4
34	34	53	158	5.777415e+01	1.422258e+02	7.488152e-01	7.111292e-01	8.303174e-01	3
35	35	165	27	1.799112e+02	2.008879e+01	1.406250e-01	1.004439e-01	1.004439e-01	2
36	36	196	24	1.799112e+02	2.008879e+01	1.090909e-01	1.004439e-01	1.004439e-01	2
37	37	95	89	9.483353e+01	1.051665e+02	4.836957e-01	5.258323e-01	1.004439e-01	2
38	38	42	159	3.755384e+01	1.624462e+02	7.910448e-01	8.122308e-01	8.122308e-01	4
39	39	37	165	3.755384e+01	1.624462e+02	8.168317e-01	8.122308e-01	8.122308e-01	4
40	40	51	164	3.755384e+01	1.624462e+02	7.627907e-01	8.122308e-01	8.122308e-01	4
41	41	47	154	3.755384e+01	1.624462e+02	7.661692e-01	8.122308e-01	8.122308e-01	4
42	42	35	163	3.755384e+01	1.624462e+02	8.232323e-01	8.122308e-01	8.122308e-01	4
43	43	49	141	3.755384e+01	1.624462e+02	7.421053e-01	8.122308e-01	8.122308e-01	4
44	44	32	173	3.755384e+01	1.624462e+02	8.439024e-01	8.122308e-01	8.122308e-01	4
45	45	45	177	3.755384e+01	1.624462e+02	7.972973e-01	8.122308e-01	8.122308e-01	4
46	46	35	159	3.755384e+01	1.624462e+02	8.195876e-01	8.122308e-01	8.122308e-01	4
47	47	33	168	3.755384e+01	1.624462e+02	8.358209e-01	8.122308e-01	8.122308e-01	4
48	48	35	154	3.755384e+01	1.624462e+02	8.148148e-01	8.122308e-01	8.122308e-01	4
49	49	41	152	3.755384e+01	1.624462e+02	7.875648e-01	8.122308e-01	8.122308e-01	4
50	50	28	171	3.755384e+01	1.624462e+02	8.592965e-01	8.122308e-01	8.122308e-01	4
51	51	38	169	3.755384e+01	1.624462e+02	8.164251e-01	8.122308e-01	8.122308e-01	4
52	52	37	155	3.755384e+01	1.624462e+02	8.072917e-01	8.122308e-01	8.122308e-01	4
53	53	33	166	3.755384e+01	1.624462e+02	8.341709e-01	8.122308e-01	8.122308e-01	4
54	54	37	153	3.755384e+01	1.624462e+02	8.052632e-01	8.122308e-01	8.122308e-01	4
55	55	31	152	3.755384e+01	1.624462e+02	8.306011e-01	8.122308e-01	8.122308e-01	4
56	56	37	185	3.755384e+01	1.624462e+02	8.333333e-01	8.122308e-01	8.122308e-01	4
57	57	44	171	3.755384e+01	1.624462e+02	7.953488e-01	8.122308e-01	8.122308e-01	4
58	58	43	170	3.755384e+01	1.624462e+02	7.981221e-01	8.122308e-01	8.122308e-01	4
59	59	43	172	3.755384e+01	1.624462e+02	8.000000e-01	8.122308e-01	8.122308e-01	4
60	60	32	162	3.755384e+01	1.624462e+02	8.350515e-01	8.122308e-01	8.122308e-01	4
61	61	33	155	3.755384e+01	1.624462e+02	8.244681e-01	8.122308e-01	8.122308e-01	4
62	62	48	179	3.755384e+01	1.624462e+02	7.885463e-01	8.122308e-01	8.122308e-01	4
63	63	39	155	3.755384e+01	1.624462e+02	7.989691e-01	8.122308e-01	8.122308e-01	4
64	64	43	174	3.755384e+01	1.624462e+02	8.018433e-01	8.122308e-01	8.122308e-01	4
65	65	43	157	3.755384e+01	1.624462e+02	7.850000e-01	8.122308e-01	8.122308e-01	4
66	66	32	189	3.755384e+01	1.624462e+02	8.552036e-01	8.122308e-01	8.122308e-01	4
67	67	38	150	3.755384e+01	1.624462e+02	7.978723e-01	8.122308e-01	8.122308e-01	4
68	68	34	173	3.755384e+01	1.624462e+02	8.357488e-01	8.122308e-01	8.122308e-01	4
69	69	39	161	3.755384e+01	1.624462e+02	8.050000e-01	8.122308e-01	8.122308e-01	4
70	70	38	158	3.755384e+01	1.624462e+02	8.061224e-01	8.122308e-01	8.122308e-01	4
71	71	28	167	3.755384e+01	1.624462e+02	8.564103e-01	8.122308e-01	8.122308e-01	4
72	72	45	173	3.755384e+01	1.624462e+02	7.935780e-01	8.122308e-01	8.122308e-01	4
73	73	43	158	3.755384e+01	1.624462e+02	7.860697e-01	8.122308e-01	8.122308e-01	4
74	74	42	176	3.755384e+01	1.624462e+02	8.073394e-01	8.122308e-01	8.122308e-01	4
75	75	50	170	3.755384e+01	1.624462e+02	7.727273e-01	8.122308e-01	8.122308e-01	4
76	76	30	179	3.755384e+01	1.624462e+02	8.564593e-01	8.122308e-01	8.122308e-01	4
77	77	33	147	3.755384e+01	1.624462e+02	8.166667e-01	8.122308e-01	8.122308e-01	4
78	78	48	154	3.755384e+01	1.624462e+02	7.623762e-01	8.122308e-01	8.122308e-01	4
79	79	33	178	3.755384e+01	1.624462e+02	8.436019e-01	8.122308e-01	8.122308e-01	4
80	80	35	176	3.755384e+01	1.624462e+02	8.341232e-01	8.122308e-01	8.122308e-01	4
81	81	48	177	3.755384e+01	1.624462e+02	7.866667e-01	8.122308e-01	8.122308e-01	4
82	82	74	108	8.341918e+01	1.165808e+02	5.934066e-01	5.829041e-01	8.122308e-01	4
83	83	167	50	1.697511e+02	3.024886e+01	2.304147e-01	1.512443e-01	1.512443e-01	1
84	84	155	29	1.697511e+02	3.024886e+01	1.576087e-01	1.512443e-01	1.512443e-01	1
85	85	188	34	1.697511e+02	3.024886e+01	1.531532e-01	1.512443e-01	1.512443e-01	1
86	86	162	31	1.697511e+02	3.024886e+01	1.606218e-01	1.512443e-01	1.512443e-01	1
87	87	161	35	1.697511e+02	3.024886e+01	1.785714e-01	1.512443e-01	1.512443e-01	1
88	88	145	29	1.697511e+02	3.024886e+01	1.666667e-01	1.512443e-01	1.512443e-01	1
89	89	165	35	1.697511e+02	3.024886e+01	1.750000e-01	1.512443e-01	1.512443e-01	1
90	90	145	33	1.697511e+02	3.024886e+01	1.853933e-01	1.512443e-01	1.512443e-01	1
91	91	156	27	1.697511e+02	3.024886e+01	1.475410e-01	1.512443e-01	1.512443e-01	1
92	92	176	23	1.697511e+02	3.024886e+01	1.155779e-01	1.512443e-01	1.512443e-01	1
93	93	179	25	1.697511e+02	3.024886e+01	1.225490e-01	1.512443e-01	1.512443e-01	1
94	94	168	31	1.697511e+02	3.024886e+01	1.557789e-01	1.512443e-01	1.512443e-01	1
95	95	148	29	1.697511e+02	3.024886e+01	1.638418e-01	1.512443e-01	1.512443e-01	1
96	96	173	32	1.697511e+02	3.024886e+01	1.560976e-01	1.512443e-01	1.512443e-01	1
97	97	164	29	1.697511e+02	3.024886e+01	1.502591e-01	1.512443e-01	1.512443e-01	1
98	98	168	33	1.697511e+02	3.024886e+01	1.641791e-01	1.512443e-01	1.512443e-01	1
99	99	179	23	1.697511e+02	3.024886e+01	1.138614e-01	1.512443e-01	1.512443e-01	1
100	100	195	27	1.697511e+02	3.024886e+01	1.216216e-01	1.512443e-01	1.512443e-01	1
101	101	186	17	1.697511e+02	3.024886e+01	8.374384e-02	1.512443e-01	1.512443e-01	1
102	102	188	21	1.697511e+02	3.024886e+01	1.004785e-01	1.512443e-01	1.512443e-01	1
103	103	162	25	1.697511e+02	3.024886e+01	1.336898e-01	1.512443e-01	1.512443e-01	1
104	104	158	30	1.697511e+02	3.024886e+01	1.595745e-01	1.512443e-01	1.512443e-01	1
105	105	182	28	1.697511e+02	3.024886e+01	1.333333e-01	1.512443e-01	1.512443e-01	1
106	106	193	29	1.697511e+02	3.024886e+01	1.306306e-01	1.512443e-01	1.512443e-01	1
107	107	180	31	1.697511e+02	3.024886e+01	1.469194e-01	1.512443e-01	1.512443e-01	1
108	108	179	32	1.697511e+02	3.024886e+01	1.516588e-01	1.512443e-01	1.512443e-01	1
109	109	170	31	1.697511e+02	3.024886e+01	1.542289e-01	1.512443e-01	1.512443e-01	1
110	110	158	25	1.697511e+02	3.024886e+01	1.366120e-01	1.512443e-01	1.512443e-01	1
111	111	189	35	1.697511e+02	3.024886e+01	1.562500e-01	1.512443e-01	1.512443e-01	1
112	112	163	31	1.697511e+02	3.024886e+01	1.597938e-01	1.512443e-01	1.512443e-01	1
113	113	166	39	1.633715e+02	3.662852e+01	1.902439e-01	1.831426e-01	1.512443e-01	1
114	114	39	154	3.755384e+01	1.624462e+02	7.979275e-01	8.122308e-01	8.122308e-01	4
115	115	48	150	3.755384e+01	1.624462e+02	7.575758e-01	8.122308e-01	8.122308e-01	4
116	116	38	177	3.545704e+01	1.645430e+02	8.232558e-01	8.227148e-01	8.303174e-01	3
117	117	44	171	3.705357e+01	1.629464e+02	7.953488e-01	8.147321e-01	8.122308e-01	4
118	118	37	128	3.755384e+01	1.624462e+02	7.757576e-01	8.122308e-01	8.122308e-01	4
119	119	42	158	3.755384e+01	1.624462e+02	7.900000e-01	8.122308e-01	8.122308e-01	4
120	120	34	168	3.755384e+01	1.624462e+02	8.316832e-01	8.122308e-01	8.122308e-01	4
121	121	38	163	3.755384e+01	1.624462e+02	8.109453e-01	8.122308e-01	8.122308e-01	4
122	122	45	157	3.755384e+01	1.624462e+02	7.772277e-01	8.122308e-01	8.122308e-01	4
123	123	46	152	3.755384e+01	1.624462e+02	7.676768e-01	8.122308e-01	8.122308e-01	4
124	124	34	162	3.755384e+01	1.624462e+02	8.265306e-01	8.122308e-01	8.122308e-01	4
125	125	42	174	3.755384e+01	1.624462e+02	8.055556e-01	8.122308e-01	8.122308e-01	4
126	126	37	167	3.755384e+01	1.624462e+02	8.186275e-01	8.122308e-01	8.122308e-01	4
127	127	32	164	3.755384e+01	1.624462e+02	8.367347e-01	8.122308e-01	8.122308e-01	4
128	128	37	162	3.755384e+01	1.624462e+02	8.140704e-01	8.122308e-01	8.122308e-01	4
129	129	45	173	3.755384e+01	1.624462e+02	7.935780e-01	8.122308e-01	8.122308e-01	4
130	130	31	162	3.755384e+01	1.624462e+02	8.393782e-01	8.122308e-01	8.122308e-01	4
131	131	25	141	3.755384e+01	1.624462e+02	8.493976e-01	8.122308e-01	8.122308e-01	4
132	132	37	162	3.755384e+01	1.624462e+02	8.140704e-01	8.122308e-01	8.122308e-01	4
133	133	37	162	3.755384e+01	1.624462e+02	8.140704e-01	8.122308e-01	8.122308e-01	4
134	134	24	151	3.755384e+01	1.624462e+02	8.628571e-01	8.122308e-01	8.122308e-01	4
135	135	44	153	3.755384e+01	1.624462e+02	7.766497e-01	8.122308e-01	8.122308e-01	4
136	136	45	148	3.755384e+01	1.624462e+02	7.668394e-01	8.122308e-01	8.122308e-01	4
137	137	45	163	3.755384e+01	1.624462e+02	7.836538e-01	8.122308e-01	8.122308e-01	4
138	138	25	167	3.755384e+01	1.624462e+02	8.697917e-01	8.122308e-01	8.122308e-01	4
139	139	38	154	3.755384e+01	1.624462e+02	8.020833e-01	8.122308e-01	8.122308e-01	4
140	140	36	195	3.755384e+01	1.624462e+02	8.441558e-01	8.122308e-01	8.122308e-01	4
141	141	28	159	3.755384e+01	1.624462e+02	8.502674e-01	8.122308e-01	8.122308e-01	4
142	142	50	161	3.755384e+01	1.624462e+02	7.630332e-01	8.122308e-01	8.122308e-01	4
143	143	36	185	3.755384e+01	1.624462e+02	8.371041e-01	8.122308e-01	8.122308e-01	4
144	144	32	162	3.755384e+01	1.624462e+02	8.350515e-01	8.122308e-01	8.122308e-01	4
145	145	38	171	3.755384e+01	1.624462e+02	8.181818e-01	8.122308e-01	8.122308e-01	4
146	146	36	152	3.755384e+01	1.624462e+02	8.085106e-01	8.122308e-01	8.122308e-01	4
147	147	38	176	3.755384e+01	1.624462e+02	8.224299e-01	8.122308e-01	8.122308e-01	4
148	148	40	165	3.755384e+01	1.624462e+02	8.048780e-01	8.122308e-01	8.122308e-01	4
149	149	35	185	3.755384e+01	1.624462e+02	8.409091e-01	8.122308e-01	8.122308e-01	4
150	150	35	143	3.755384e+01	1.624462e+02	8.033708e-01	8.122308e-01	8.122308e-01	4
151	151	41	172	3.755384e+01	1.624462e+02	8.075117e-01	8.122308e-01	8.122308e-01	4
152	152	30	154	3.755384e+01	1.624462e+02	8.369565e-01	8.122308e-01	8.122308e-01	4
153	153	36	186	3.755384e+01	1.624462e+02	8.378378e-01	8.122308e-01	8.122308e-01	4
154	154	42	182	3.755384e+01	1.624462e+02	8.125000e-01	8.122308e-01	8.122308e-01	4
155	155	42	175	3.755384e+01	1.624462e+02	8.064516e-01	8.122308e-01	8.122308e-01	4
156	156	44	174	3.755384e+01	1.624462e+02	7.981651e-01	8.122308e-01	8.122308e-01	4
157	157	41	158	3.755384e+01	1.624462e+02	7.939698e-01	8.122308e-01	8.122308e-01	4
158	158	46	148	3.755384e+01	1.624462e+02	7.628866e-01	8.122308e-01	8.122308e-01	4
159	159	42	162	3.755384e+01	1.624462e+02	7.941176e-01	8.122308e-01	8.122308e-01	4
160	160	43	184	3.755384e+01	1.624462e+02	8.105727e-01	8.122308e-01	8.122308e-01	4
161	161	41	167	3.755384e+01	1.624462e+02	8.028846e-01	8.122308e-01	8.122308e-01	4
162	162	41	154	3.755384e+01	1.624462e+02	7.897436e-01	8.122308e-01	8.122308e-01	4
163	163	34	163	3.755384e+01	1.624462e+02	8.274112e-01	8.122308e-01	8.122308e-01	4
164	164	33	162	3.755384e+01	1.624462e+02	8.307692e-01	8.122308e-01	8.122308e-01	4
165	165	37	167	3.755384e+01	1.624462e+02	8.186275e-01	8.122308e-01	8.122308e-01	4
166	166	27	163	3.755384e+01	1.624462e+02	8.578947e-01	8.122308e-01	8.122308e-01	4
167	167	36	138	3.755384e+01	1.624462e+02	7.931034e-01	8.122308e-01	8.122308e-01	4
168	168	39	162	3.755384e+01	1.624462e+02	8.059701e-01	8.122308e-01	8.122308e-01	4
169	169	43	156	3.755384e+01	1.624462e+02	7.839196e-01	8.122308e-01	8.122308e-01	4
170	170	24	150	3.755384e+01	1.624462e+02	8.620690e-01	8.122308e-01	8.122308e-01	4
171	171	41	169	3.755384e+01	1.624462e+02	8.047619e-01	8.122308e-01	8.122308e-01	4
172	172	45	156	3.755384e+01	1.624462e+02	7.761194e-01	8.122308e-01	8.122308e-01	4
173	173	30	171	3.755384e+01	1.624462e+02	8.507463e-01	8.122308e-01	8.122308e-01	4
174	174	43	174	3.755384e+01	1.624462e+02	8.018433e-01	8.122308e-01	8.122308e-01	4
175	175	42	145	3.755384e+01	1.624462e+02	7.754011e-01	8.122308e-01	8.122308e-01	4
176	176	42	169	3.755384e+01	1.624462e+02	8.009479e-01	8.122308e-01	8.122308e-01	4
177	177	40	153	3.755384e+01	1.624462e+02	7.927461e-01	8.122308e-01	8.122308e-01	4
178	178	43	135	3.755384e+01	1.624462e+02	7.584270e-01	8.122308e-01	8.122308e-01	4
179	179	28	167	3.755384e+01	1.624462e+02	8.564103e-01	8.122308e-01	8.122308e-01	4
180	180	42	172	3.755384e+01	1.624462e+02	8.037383e-01	8.122308e-01	8.122308e-01	4
181	181	37	152	3.755384e+01	1.624462e+02	8.042328e-01	8.122308e-01	8.122308e-01	4
182	182	28	167	3.755384e+01	1.624462e+02	8.564103e-01	8.122308e-01	8.122308e-01	4
183	183	37	158	3.755384e+01	1.624462e+02	8.102564e-01	8.122308e-01	8.122308e-01	4
184	184	40	150	3.755384e+01	1.624462e+02	7.894737e-01	8.122308e-01	8.122308e-01	4
185	185	40	156	3.755384e+01	1.624462e+02	7.959184e-01	8.122308e-01	8.122308e-01	4
186	186	44	174	3.755384e+01	1.624462e+02	7.981651e-01	8.122308e-01	8.122308e-01	4
187	187	44	153	3.755384e+01	1.624462e+02	7.766497e-01	8.122308e-01	8.122308e-01	4
188	188	40	188	3.755384e+01	1.624462e+02	8.245614e-01	8.122308e-01	8.122308e-01	4
189	189	35	165	3.755384e+01	1.624462e+02	8.250000e-01	8.122308e-01	8.122308e-01	4
190	190	35	179	3.755384e+01	1.624462e+02	8.364486e-01	8.122308e-01	8.122308e-01	4
191	191	39	161	3.755384e+01	1.624462e+02	8.050000e-01	8.122308e-01	8.122308e-01	4
192	192	41	172	3.755384e+01	1.624462e+02	8.075117e-01	8.122308e-01	8.122308e-01	4
193	193	42	151	3.755384e+01	1.624462e+02	7.823834e-01	8.122308e-01	8.122308e-01	4
194	194	31	174	3.755384e+01	1.624462e+02	8.487805e-01	8.122308e-01	8.122308e-01	4
195	195	30	176	3.755384e+01	1.624462e+02	8.543689e-01	8.122308e-01	8.122308e-01	4
196	196	38	157	3.755384e+01	1.624462e+02	8.051282e-01	8.122308e-01	8.122308e-01	4
197	197	31	147	3.755384e+01	1.624462e+02	8.258427e-01	8.122308e-01	8.122308e-01	4
198	198	36	158	3.755384e+01	1.624462e+02	8.144330e-01	8.122308e-01	8.122308e-01	4
199	199	37	148	3.755384e+01	1.624462e+02	8.000000e-01	8.122308e-01	8.122308e-01	4
200	200	38	189	3.755384e+01	1.624462e+02	8.325991e-01	8.122308e-01	8.122308e-01	4
