# Supplementary material for: Cochaperones convey the energy of ATP hydrolysis for directional action of Hsp90
Source: Nat Commun. 2024 Jan 17;15:569. doi: 10.1038/s41467-024-44847-6 (PMC10794413; doi:10.1038/s41467-024-44847-6)
Supplement: Supplementary file 6 — Source Data [file 41467_2024_44847_MOESM6_ESM.zip › SourceData_Simulations/1_Simulations_0kT/sim_0kT_mol28of200.txt]

coordinates	121.13	195.50	249.13	195.50
time(s)	frame	Idon(a.u.)	Iacc(a.u.)	Idon ideal(a.u.)	Iacc ideal(a.u.)	FRET	FRET ideal (blurr)	FRET ideal	state sequence
1	1	44	165	3.591691e+01	1.640831e+02	7.894737e-01	8.204155e-01	8.204155e-01	4
2	2	34	166	3.591691e+01	1.640831e+02	8.300000e-01	8.204155e-01	8.204155e-01	4
3	3	37	180	3.591691e+01	1.640831e+02	8.294931e-01	8.204155e-01	8.204155e-01	4
4	4	33	176	3.591691e+01	1.640831e+02	8.421053e-01	8.204155e-01	8.204155e-01	4
5	5	34	152	3.591691e+01	1.640831e+02	8.172043e-01	8.204155e-01	8.204155e-01	4
6	6	25	166	3.591691e+01	1.640831e+02	8.691099e-01	8.204155e-01	8.204155e-01	4
7	7	39	171	3.591691e+01	1.640831e+02	8.142857e-01	8.204155e-01	8.204155e-01	4
8	8	45	173	3.591691e+01	1.640831e+02	7.935780e-01	8.204155e-01	8.204155e-01	4
9	9	25	148	3.591691e+01	1.640831e+02	8.554913e-01	8.204155e-01	8.204155e-01	4
10	10	33	167	3.591691e+01	1.640831e+02	8.350000e-01	8.204155e-01	8.204155e-01	4
11	11	39	168	3.591691e+01	1.640831e+02	8.115942e-01	8.204155e-01	8.204155e-01	4
12	12	45	163	3.591691e+01	1.640831e+02	7.836538e-01	8.204155e-01	8.204155e-01	4
13	13	43	178	3.591691e+01	1.640831e+02	8.054299e-01	8.204155e-01	8.204155e-01	4
14	14	44	164	3.591691e+01	1.640831e+02	7.884615e-01	8.204155e-01	8.204155e-01	4
15	15	30	165	3.591691e+01	1.640831e+02	8.461538e-01	8.204155e-01	8.204155e-01	4
16	16	40	157	3.591691e+01	1.640831e+02	7.969543e-01	8.204155e-01	8.204155e-01	4
17	17	35	151	3.591691e+01	1.640831e+02	8.118280e-01	8.204155e-01	8.204155e-01	4
18	18	51	178	3.591691e+01	1.640831e+02	7.772926e-01	8.204155e-01	8.204155e-01	4
19	19	35	165	3.591691e+01	1.640831e+02	8.250000e-01	8.204155e-01	8.204155e-01	4
20	20	45	164	3.591691e+01	1.640831e+02	7.846890e-01	8.204155e-01	8.204155e-01	4
21	21	43	172	3.591691e+01	1.640831e+02	8.000000e-01	8.204155e-01	8.204155e-01	4
22	22	36	154	3.591691e+01	1.640831e+02	8.105263e-01	8.204155e-01	8.204155e-01	4
23	23	39	153	3.591691e+01	1.640831e+02	7.968750e-01	8.204155e-01	8.204155e-01	4
24	24	30	162	3.591691e+01	1.640831e+02	8.437500e-01	8.204155e-01	8.204155e-01	4
25	25	37	161	3.591691e+01	1.640831e+02	8.131313e-01	8.204155e-01	8.204155e-01	4
26	26	36	163	3.591691e+01	1.640831e+02	8.190955e-01	8.204155e-01	8.204155e-01	4
27	27	35	146	3.591691e+01	1.640831e+02	8.066298e-01	8.204155e-01	8.204155e-01	4
28	28	36	167	3.591691e+01	1.640831e+02	8.226601e-01	8.204155e-01	8.204155e-01	4
29	29	28	152	3.591691e+01	1.640831e+02	8.444444e-01	8.204155e-01	8.204155e-01	4
30	30	50	144	3.591691e+01	1.640831e+02	7.422680e-01	8.204155e-01	8.204155e-01	4
31	31	37	164	3.591691e+01	1.640831e+02	8.159204e-01	8.204155e-01	8.204155e-01	4
32	32	29	171	3.591691e+01	1.640831e+02	8.550000e-01	8.204155e-01	8.204155e-01	4
33	33	36	158	3.591691e+01	1.640831e+02	8.144330e-01	8.204155e-01	8.204155e-01	4
34	34	30	162	3.591691e+01	1.640831e+02	8.437500e-01	8.204155e-01	8.204155e-01	4
35	35	46	182	3.591691e+01	1.640831e+02	7.982456e-01	8.204155e-01	8.204155e-01	4
36	36	30	168	3.591691e+01	1.640831e+02	8.484848e-01	8.204155e-01	8.204155e-01	4
37	37	36	152	3.591691e+01	1.640831e+02	8.085106e-01	8.204155e-01	8.204155e-01	4
38	38	39	140	3.591691e+01	1.640831e+02	7.821229e-01	8.204155e-01	8.204155e-01	4
39	39	41	161	3.591691e+01	1.640831e+02	7.970297e-01	8.204155e-01	8.204155e-01	4
40	40	36	183	3.591691e+01	1.640831e+02	8.356164e-01	8.204155e-01	8.204155e-01	4
41	41	37	160	3.591691e+01	1.640831e+02	8.121827e-01	8.204155e-01	8.204155e-01	4
42	42	39	160	3.681568e+01	1.631843e+02	8.040201e-01	8.159216e-01	8.204155e-01	4
43	43	39	173	4.289510e+01	1.571049e+02	8.160377e-01	7.855245e-01	7.855245e-01	3
44	44	40	153	4.289510e+01	1.571049e+02	7.927461e-01	7.855245e-01	7.855245e-01	3
45	45	93	106	9.198142e+01	1.080186e+02	5.326633e-01	5.400929e-01	7.855245e-01	3
46	46	195	13	1.883796e+02	1.162042e+01	6.250000e-02	5.810209e-02	5.810209e-02	2
47	47	187	9	1.883796e+02	1.162042e+01	4.591837e-02	5.810209e-02	5.810209e-02	2
48	48	111	66	1.269026e+02	7.309739e+01	3.728814e-01	3.654869e-01	5.810209e-02	2
49	49	72	127	7.264815e+01	1.273518e+02	6.381910e-01	6.367592e-01	7.855245e-01	3
50	50	141	57	1.480602e+02	5.193976e+01	2.878788e-01	2.596988e-01	5.810209e-02	2
51	51	176	11	1.883796e+02	1.162042e+01	5.882353e-02	5.810209e-02	5.810209e-02	2
52	52	113	74	1.224660e+02	7.753405e+01	3.957219e-01	3.876702e-01	5.810209e-02	2
53	53	39	176	4.289510e+01	1.571049e+02	8.186047e-01	7.855245e-01	7.855245e-01	3
54	54	172	40	1.650802e+02	3.491979e+01	1.886792e-01	1.745990e-01	5.810209e-02	2
55	55	187	15	1.883796e+02	1.162042e+01	7.425743e-02	5.810209e-02	5.810209e-02	2
56	56	194	15	1.883796e+02	1.162042e+01	7.177033e-02	5.810209e-02	5.810209e-02	2
57	57	183	14	1.883796e+02	1.162042e+01	7.106599e-02	5.810209e-02	5.810209e-02	2
58	58	155	58	1.434277e+02	5.657229e+01	2.723005e-01	2.828615e-01	5.810209e-02	2
59	59	181	17	1.883796e+02	1.162042e+01	8.585859e-02	5.810209e-02	5.810209e-02	2
60	60	188	18	1.883796e+02	1.162042e+01	8.737864e-02	5.810209e-02	5.810209e-02	2
61	61	186	8	1.880546e+02	1.194537e+01	4.123711e-02	5.972686e-02	5.810209e-02	2
62	62	172	16	1.857558e+02	1.424416e+01	8.510638e-02	7.122082e-02	7.122082e-02	1
63	63	188	15	1.857558e+02	1.424416e+01	7.389163e-02	7.122082e-02	7.122082e-02	1
64	64	180	20	1.857558e+02	1.424416e+01	1.000000e-01	7.122082e-02	7.122082e-02	1
65	65	211	17	1.857558e+02	1.424416e+01	7.456140e-02	7.122082e-02	7.122082e-02	1
66	66	171	16	1.857558e+02	1.424416e+01	8.556150e-02	7.122082e-02	7.122082e-02	1
67	67	178	16	1.857558e+02	1.424416e+01	8.247423e-02	7.122082e-02	7.122082e-02	1
68	68	199	20	1.857558e+02	1.424416e+01	9.132420e-02	7.122082e-02	7.122082e-02	1
69	69	184	11	1.857558e+02	1.424416e+01	5.641026e-02	7.122082e-02	7.122082e-02	1
70	70	172	16	1.857558e+02	1.424416e+01	8.510638e-02	7.122082e-02	7.122082e-02	1
71	71	200	14	1.857558e+02	1.424416e+01	6.542056e-02	7.122082e-02	7.122082e-02	1
72	72	137	68	1.249324e+02	7.506764e+01	3.317073e-01	3.753382e-01	7.855245e-01	3
73	73	39	153	3.806712e+01	1.619329e+02	7.968750e-01	8.096644e-01	8.204155e-01	4
74	74	34	159	3.591691e+01	1.640831e+02	8.238342e-01	8.204155e-01	8.204155e-01	4
75	75	32	156	3.591691e+01	1.640831e+02	8.297872e-01	8.204155e-01	8.204155e-01	4
76	76	33	182	3.591691e+01	1.640831e+02	8.465116e-01	8.204155e-01	8.204155e-01	4
77	77	26	149	3.591691e+01	1.640831e+02	8.514286e-01	8.204155e-01	8.204155e-01	4
78	78	39	168	3.591691e+01	1.640831e+02	8.115942e-01	8.204155e-01	8.204155e-01	4
79	79	48	138	3.591691e+01	1.640831e+02	7.419355e-01	8.204155e-01	8.204155e-01	4
80	80	33	171	3.591691e+01	1.640831e+02	8.382353e-01	8.204155e-01	8.204155e-01	4
81	81	37	157	3.591691e+01	1.640831e+02	8.092784e-01	8.204155e-01	8.204155e-01	4
82	82	41	161	3.591691e+01	1.640831e+02	7.970297e-01	8.204155e-01	8.204155e-01	4
83	83	31	162	3.591691e+01	1.640831e+02	8.393782e-01	8.204155e-01	8.204155e-01	4
84	84	32	173	3.591691e+01	1.640831e+02	8.439024e-01	8.204155e-01	8.204155e-01	4
85	85	34	163	3.591691e+01	1.640831e+02	8.274112e-01	8.204155e-01	8.204155e-01	4
86	86	31	186	3.591691e+01	1.640831e+02	8.571429e-01	8.204155e-01	8.204155e-01	4
87	87	37	157	3.591691e+01	1.640831e+02	8.092784e-01	8.204155e-01	8.204155e-01	4
88	88	40	184	3.591691e+01	1.640831e+02	8.214286e-01	8.204155e-01	8.204155e-01	4
89	89	31	171	3.591691e+01	1.640831e+02	8.465347e-01	8.204155e-01	8.204155e-01	4
90	90	38	161	3.591691e+01	1.640831e+02	8.090452e-01	8.204155e-01	8.204155e-01	4
91	91	38	172	3.591691e+01	1.640831e+02	8.190476e-01	8.204155e-01	8.204155e-01	4
92	92	41	153	3.591691e+01	1.640831e+02	7.886598e-01	8.204155e-01	8.204155e-01	4
93	93	34	179	3.591691e+01	1.640831e+02	8.403756e-01	8.204155e-01	8.204155e-01	4
94	94	36	162	3.591691e+01	1.640831e+02	8.181818e-01	8.204155e-01	8.204155e-01	4
95	95	36	162	3.591691e+01	1.640831e+02	8.181818e-01	8.204155e-01	8.204155e-01	4
96	96	30	171	3.591691e+01	1.640831e+02	8.507463e-01	8.204155e-01	8.204155e-01	4
97	97	34	157	3.591691e+01	1.640831e+02	8.219895e-01	8.204155e-01	8.204155e-01	4
98	98	31	153	3.591691e+01	1.640831e+02	8.315217e-01	8.204155e-01	8.204155e-01	4
99	99	37	153	3.591691e+01	1.640831e+02	8.052632e-01	8.204155e-01	8.204155e-01	4
100	100	32	156	3.591691e+01	1.640831e+02	8.297872e-01	8.204155e-01	8.204155e-01	4
101	101	53	138	3.591691e+01	1.640831e+02	7.225131e-01	8.204155e-01	8.204155e-01	4
102	102	33	160	3.591691e+01	1.640831e+02	8.290155e-01	8.204155e-01	8.204155e-01	4
103	103	37	156	3.591691e+01	1.640831e+02	8.082902e-01	8.204155e-01	8.204155e-01	4
104	104	50	170	3.591691e+01	1.640831e+02	7.727273e-01	8.204155e-01	8.204155e-01	4
105	105	40	151	3.591691e+01	1.640831e+02	7.905759e-01	8.204155e-01	8.204155e-01	4
106	106	105	78	1.155005e+02	8.449947e+01	4.262295e-01	4.224973e-01	5.810209e-02	2
107	107	89	108	8.953054e+01	1.104695e+02	5.482234e-01	5.523473e-01	7.855245e-01	3
108	108	33	154	3.748462e+01	1.625154e+02	8.235294e-01	8.125769e-01	8.204155e-01	4
109	109	24	161	3.591691e+01	1.640831e+02	8.702703e-01	8.204155e-01	8.204155e-01	4
110	110	41	176	3.591691e+01	1.640831e+02	8.110599e-01	8.204155e-01	8.204155e-01	4
111	111	34	165	3.591691e+01	1.640831e+02	8.291457e-01	8.204155e-01	8.204155e-01	4
112	112	28	168	3.591691e+01	1.640831e+02	8.571429e-01	8.204155e-01	8.204155e-01	4
113	113	31	158	3.591691e+01	1.640831e+02	8.359788e-01	8.204155e-01	8.204155e-01	4
114	114	33	153	3.591691e+01	1.640831e+02	8.225806e-01	8.204155e-01	8.204155e-01	4
115	115	41	174	3.591691e+01	1.640831e+02	8.093023e-01	8.204155e-01	8.204155e-01	4
116	116	30	171	3.591691e+01	1.640831e+02	8.507463e-01	8.204155e-01	8.204155e-01	4
117	117	35	179	3.591691e+01	1.640831e+02	8.364486e-01	8.204155e-01	8.204155e-01	4
118	118	44	157	3.591691e+01	1.640831e+02	7.810945e-01	8.204155e-01	8.204155e-01	4
119	119	31	176	3.591691e+01	1.640831e+02	8.502415e-01	8.204155e-01	8.204155e-01	4
120	120	112	79	1.137775e+02	8.622248e+01	4.136126e-01	4.311124e-01	7.122082e-02	1
121	121	208	11	1.857558e+02	1.424416e+01	5.022831e-02	7.122082e-02	7.122082e-02	1
122	122	193	23	1.857558e+02	1.424416e+01	1.064815e-01	7.122082e-02	7.122082e-02	1
123	123	160	13	1.857558e+02	1.424416e+01	7.514451e-02	7.122082e-02	7.122082e-02	1
124	124	190	18	1.857558e+02	1.424416e+01	8.653846e-02	7.122082e-02	7.122082e-02	1
125	125	197	15	1.857558e+02	1.424416e+01	7.075472e-02	7.122082e-02	7.122082e-02	1
126	126	197	21	1.857558e+02	1.424416e+01	9.633028e-02	7.122082e-02	7.122082e-02	1
127	127	170	21	1.857558e+02	1.424416e+01	1.099476e-01	7.122082e-02	7.122082e-02	1
128	128	181	15	1.857558e+02	1.424416e+01	7.653061e-02	7.122082e-02	7.122082e-02	1
129	129	177	13	1.857558e+02	1.424416e+01	6.842105e-02	7.122082e-02	7.122082e-02	1
130	130	168	9	1.857558e+02	1.424416e+01	5.084746e-02	7.122082e-02	7.122082e-02	1
131	131	174	14	1.857558e+02	1.424416e+01	7.446809e-02	7.122082e-02	7.122082e-02	1
132	132	181	15	1.857558e+02	1.424416e+01	7.653061e-02	7.122082e-02	7.122082e-02	1
133	133	166	22	1.857558e+02	1.424416e+01	1.170213e-01	7.122082e-02	7.122082e-02	1
134	134	206	21	1.857558e+02	1.424416e+01	9.251101e-02	7.122082e-02	7.122082e-02	1
135	135	191	17	1.857558e+02	1.424416e+01	8.173077e-02	7.122082e-02	7.122082e-02	1
136	136	178	18	1.857558e+02	1.424416e+01	9.183673e-02	7.122082e-02	7.122082e-02	1
137	137	194	11	1.857558e+02	1.424416e+01	5.365854e-02	7.122082e-02	7.122082e-02	1
138	138	194	21	1.857558e+02	1.424416e+01	9.767442e-02	7.122082e-02	7.122082e-02	1
139	139	195	15	1.857558e+02	1.424416e+01	7.142857e-02	7.122082e-02	7.122082e-02	1
140	140	183	9	1.857558e+02	1.424416e+01	4.687500e-02	7.122082e-02	7.122082e-02	1
141	141	199	15	1.857558e+02	1.424416e+01	7.009346e-02	7.122082e-02	7.122082e-02	1
142	142	198	23	1.857558e+02	1.424416e+01	1.040724e-01	7.122082e-02	7.122082e-02	1
143	143	190	18	1.857558e+02	1.424416e+01	8.653846e-02	7.122082e-02	7.122082e-02	1
144	144	169	11	1.857558e+02	1.424416e+01	6.111111e-02	7.122082e-02	7.122082e-02	1
145	145	181	9	1.857558e+02	1.424416e+01	4.736842e-02	7.122082e-02	7.122082e-02	1
146	146	190	18	1.857558e+02	1.424416e+01	8.653846e-02	7.122082e-02	7.122082e-02	1
147	147	188	10	1.857558e+02	1.424416e+01	5.050505e-02	7.122082e-02	7.122082e-02	1
148	148	183	14	1.857558e+02	1.424416e+01	7.106599e-02	7.122082e-02	7.122082e-02	1
149	149	177	11	1.857558e+02	1.424416e+01	5.851064e-02	7.122082e-02	7.122082e-02	1
150	150	187	14	1.857558e+02	1.424416e+01	6.965174e-02	7.122082e-02	7.122082e-02	1
151	151	189	16	1.857558e+02	1.424416e+01	7.804878e-02	7.122082e-02	7.122082e-02	1
152	152	195	17	1.857558e+02	1.424416e+01	8.018868e-02	7.122082e-02	7.122082e-02	1
153	153	174	9	1.857558e+02	1.424416e+01	4.918033e-02	7.122082e-02	7.122082e-02	1
154	154	183	10	1.879097e+02	1.209031e+01	5.181347e-02	6.045153e-02	5.810209e-02	2
155	155	201	11	1.883796e+02	1.162042e+01	5.188679e-02	5.810209e-02	5.810209e-02	2
156	156	192	13	1.883796e+02	1.162042e+01	6.341463e-02	5.810209e-02	5.810209e-02	2
157	157	213	5	1.883796e+02	1.162042e+01	2.293578e-02	5.810209e-02	5.810209e-02	2
158	158	188	11	1.880193e+02	1.198071e+01	5.527638e-02	5.990356e-02	5.810209e-02	2
159	159	182	16	1.857558e+02	1.424416e+01	8.080808e-02	7.122082e-02	7.122082e-02	1
160	160	183	13	1.857558e+02	1.424416e+01	6.632653e-02	7.122082e-02	7.122082e-02	1
161	161	186	12	1.857558e+02	1.424416e+01	6.060606e-02	7.122082e-02	7.122082e-02	1
162	162	184	17	1.857558e+02	1.424416e+01	8.457711e-02	7.122082e-02	7.122082e-02	1
163	163	202	11	1.857558e+02	1.424416e+01	5.164319e-02	7.122082e-02	7.122082e-02	1
164	164	201	19	1.857558e+02	1.424416e+01	8.636364e-02	7.122082e-02	7.122082e-02	1
165	165	207	7	1.857558e+02	1.424416e+01	3.271028e-02	7.122082e-02	7.122082e-02	1
166	166	189	13	1.857558e+02	1.424416e+01	6.435644e-02	7.122082e-02	7.122082e-02	1
167	167	181	8	1.857558e+02	1.424416e+01	4.232804e-02	7.122082e-02	7.122082e-02	1
168	168	208	15	1.857558e+02	1.424416e+01	6.726457e-02	7.122082e-02	7.122082e-02	1
169	169	163	13	1.857558e+02	1.424416e+01	7.386364e-02	7.122082e-02	7.122082e-02	1
170	170	200	8	1.857558e+02	1.424416e+01	3.846154e-02	7.122082e-02	7.122082e-02	1
171	171	193	14	1.857558e+02	1.424416e+01	6.763285e-02	7.122082e-02	7.122082e-02	1
172	172	199	15	1.857558e+02	1.424416e+01	7.009346e-02	7.122082e-02	7.122082e-02	1
173	173	179	11	1.857558e+02	1.424416e+01	5.789474e-02	7.122082e-02	7.122082e-02	1
174	174	190	17	1.857558e+02	1.424416e+01	8.212560e-02	7.122082e-02	7.122082e-02	1
175	175	175	18	1.857558e+02	1.424416e+01	9.326425e-02	7.122082e-02	7.122082e-02	1
176	176	191	21	1.857558e+02	1.424416e+01	9.905660e-02	7.122082e-02	7.122082e-02	1
177	177	195	15	1.857558e+02	1.424416e+01	7.142857e-02	7.122082e-02	7.122082e-02	1
178	178	184	12	1.857558e+02	1.424416e+01	6.122449e-02	7.122082e-02	7.122082e-02	1
179	179	175	13	1.857558e+02	1.424416e+01	6.914894e-02	7.122082e-02	7.122082e-02	1
180	180	190	15	1.857558e+02	1.424416e+01	7.317073e-02	7.122082e-02	7.122082e-02	1
181	181	181	22	1.857558e+02	1.424416e+01	1.083744e-01	7.122082e-02	7.122082e-02	1
182	182	208	13	1.857558e+02	1.424416e+01	5.882353e-02	7.122082e-02	7.122082e-02	1
183	183	166	11	1.857558e+02	1.424416e+01	6.214689e-02	7.122082e-02	7.122082e-02	1
184	184	173	20	1.857558e+02	1.424416e+01	1.036269e-01	7.122082e-02	7.122082e-02	1
185	185	196	26	1.857558e+02	1.424416e+01	1.171171e-01	7.122082e-02	7.122082e-02	1
186	186	172	10	1.857558e+02	1.424416e+01	5.494505e-02	7.122082e-02	7.122082e-02	1
187	187	194	14	1.857558e+02	1.424416e+01	6.730769e-02	7.122082e-02	7.122082e-02	1
188	188	185	16	1.857558e+02	1.424416e+01	7.960199e-02	7.122082e-02	7.122082e-02	1
189	189	183	13	1.857558e+02	1.424416e+01	6.632653e-02	7.122082e-02	7.122082e-02	1
190	190	168	16	1.857558e+02	1.424416e+01	8.695652e-02	7.122082e-02	7.122082e-02	1
191	191	211	19	1.857558e+02	1.424416e+01	8.260870e-02	7.122082e-02	7.122082e-02	1
192	192	185	10	1.857558e+02	1.424416e+01	5.128205e-02	7.122082e-02	7.122082e-02	1
193	193	190	14	1.857558e+02	1.424416e+01	6.862745e-02	7.122082e-02	7.122082e-02	1
194	194	189	10	1.857558e+02	1.424416e+01	5.025126e-02	7.122082e-02	7.122082e-02	1
195	195	164	10	1.857558e+02	1.424416e+01	5.747126e-02	7.122082e-02	7.122082e-02	1
196	196	198	18	1.857558e+02	1.424416e+01	8.333333e-02	7.122082e-02	7.122082e-02	1
197	197	206	15	1.857558e+02	1.424416e+01	6.787330e-02	7.122082e-02	7.122082e-02	1
198	198	187	13	1.857558e+02	1.424416e+01	6.500000e-02	7.122082e-02	7.122082e-02	1
199	199	190	12	1.857558e+02	1.424416e+01	5.940594e-02	7.122082e-02	7.122082e-02	1
200	200	199	11	1.857558e+02	1.424416e+01	5.238095e-02	7.122082e-02	7.122082e-02	1
