# Supplementary material for: Cochaperones convey the energy of ATP hydrolysis for directional action of Hsp90
Source: Nat Commun. 2024 Jan 17;15:569. doi: 10.1038/s41467-024-44847-6 (PMC10794413; doi:10.1038/s41467-024-44847-6)
Supplement: Supplementary file 6 — Source Data [file 41467_2024_44847_MOESM6_ESM.zip › SourceData_Simulations/1_Simulations_0kT/sim_0kT_mol29of200.txt]

coordinates	51.65	239.35	179.65	239.35
time(s)	frame	Idon(a.u.)	Iacc(a.u.)	Idon ideal(a.u.)	Iacc ideal(a.u.)	FRET	FRET ideal (blurr)	FRET ideal	state sequence
1	1	51	154	4.440513e+01	1.555949e+02	7.512195e-01	7.779744e-01	7.779744e-01	4
2	2	76	139	7.307583e+01	1.269242e+02	6.465116e-01	6.346208e-01	7.779744e-01	4
3	3	209	7	1.920876e+02	7.912383e+00	3.240741e-02	3.956192e-02	3.956192e-02	1
4	4	192	8	1.920876e+02	7.912383e+00	4.000000e-02	3.956192e-02	3.956192e-02	1
5	5	171	4	1.968837e+02	3.116344e+00	2.285714e-02	1.558172e-02	0	2
6	6	192	0	200	0	0	0	0	2
7	7	219	0	200	0	0	0	0	2
8	8	200	0	200	0	0	0	0	2
9	9	197	0	200	0	0	0	0	2
10	10	206	3	1.970699e+02	2.930053e+00	1.435407e-02	1.465027e-02	0	2
11	11	170	7	1.920876e+02	7.912383e+00	3.954802e-02	3.956192e-02	3.956192e-02	1
12	12	194	9	1.920876e+02	7.912383e+00	4.433498e-02	3.956192e-02	3.956192e-02	1
13	13	210	13	1.920876e+02	7.912383e+00	5.829596e-02	3.956192e-02	3.956192e-02	1
14	14	174	13	1.920876e+02	7.912383e+00	6.951872e-02	3.956192e-02	3.956192e-02	1
15	15	206	9	1.920876e+02	7.912383e+00	4.186047e-02	3.956192e-02	3.956192e-02	1
16	16	202	9	1.920876e+02	7.912383e+00	4.265403e-02	3.956192e-02	3.956192e-02	1
17	17	198	10	1.920876e+02	7.912383e+00	4.807692e-02	3.956192e-02	3.956192e-02	1
18	18	180	11	1.920876e+02	7.912383e+00	5.759162e-02	3.956192e-02	3.956192e-02	1
19	19	171	7	1.920876e+02	7.912383e+00	3.932584e-02	3.956192e-02	3.956192e-02	1
20	20	212	14	1.920876e+02	7.912383e+00	6.194690e-02	3.956192e-02	3.956192e-02	1
21	21	218	6	1.920876e+02	7.912383e+00	2.678571e-02	3.956192e-02	3.956192e-02	1
22	22	187	15	1.920876e+02	7.912383e+00	7.425743e-02	3.956192e-02	3.956192e-02	1
23	23	184	9	1.920876e+02	7.912383e+00	4.663212e-02	3.956192e-02	3.956192e-02	1
24	24	189	10	1.920876e+02	7.912383e+00	5.025126e-02	3.956192e-02	3.956192e-02	1
25	25	192	10	1.920876e+02	7.912383e+00	4.950495e-02	3.956192e-02	3.956192e-02	1
26	26	204	6	1.920876e+02	7.912383e+00	2.857143e-02	3.956192e-02	3.956192e-02	1
27	27	202	6	1.920876e+02	7.912383e+00	2.884615e-02	3.956192e-02	3.956192e-02	1
28	28	187	7	1.920876e+02	7.912383e+00	3.608247e-02	3.956192e-02	3.956192e-02	1
29	29	188	9	1.920876e+02	7.912383e+00	4.568528e-02	3.956192e-02	3.956192e-02	1
30	30	208	10	1.920876e+02	7.912383e+00	4.587156e-02	3.956192e-02	3.956192e-02	1
31	31	206	7	1.920876e+02	7.912383e+00	3.286385e-02	3.956192e-02	3.956192e-02	1
32	32	212	11	1.920876e+02	7.912383e+00	4.932735e-02	3.956192e-02	3.956192e-02	1
33	33	209	10	1.920876e+02	7.912383e+00	4.566210e-02	3.956192e-02	3.956192e-02	1
34	34	193	6	1.920876e+02	7.912383e+00	3.015075e-02	3.956192e-02	3.956192e-02	1
35	35	204	11	1.920876e+02	7.912383e+00	5.116279e-02	3.956192e-02	3.956192e-02	1
36	36	194	7	1.920876e+02	7.912383e+00	3.482587e-02	3.956192e-02	3.956192e-02	1
37	37	195	7	1.920876e+02	7.912383e+00	3.465347e-02	3.956192e-02	3.956192e-02	1
38	38	202	5	1.920876e+02	7.912383e+00	2.415459e-02	3.956192e-02	3.956192e-02	1
39	39	199	7	1.920876e+02	7.912383e+00	3.398058e-02	3.956192e-02	3.956192e-02	1
40	40	187	5	1.920876e+02	7.912383e+00	2.604167e-02	3.956192e-02	3.956192e-02	1
41	41	215	10	1.920876e+02	7.912383e+00	4.444444e-02	3.956192e-02	3.956192e-02	1
42	42	195	8	1.920876e+02	7.912383e+00	3.940887e-02	3.956192e-02	3.956192e-02	1
43	43	172	8	1.920876e+02	7.912383e+00	4.444444e-02	3.956192e-02	3.956192e-02	1
44	44	196	3	1.920876e+02	7.912383e+00	1.507538e-02	3.956192e-02	3.956192e-02	1
45	45	194	7	1.920876e+02	7.912383e+00	3.482587e-02	3.956192e-02	3.956192e-02	1
46	46	175	10	1.920876e+02	7.912383e+00	5.405405e-02	3.956192e-02	3.956192e-02	1
47	47	178	5	1.920876e+02	7.912383e+00	2.732240e-02	3.956192e-02	3.956192e-02	1
48	48	168	7	1.920876e+02	7.912383e+00	4.000000e-02	3.956192e-02	3.956192e-02	1
49	49	197	7	1.920876e+02	7.912383e+00	3.431373e-02	3.956192e-02	3.956192e-02	1
50	50	190	12	1.920876e+02	7.912383e+00	5.940594e-02	3.956192e-02	3.956192e-02	1
51	51	181	6	1.920876e+02	7.912383e+00	3.208556e-02	3.956192e-02	3.956192e-02	1
52	52	173	8	1.920876e+02	7.912383e+00	4.419890e-02	3.956192e-02	3.956192e-02	1
53	53	187	5	1.920876e+02	7.912383e+00	2.604167e-02	3.956192e-02	3.956192e-02	1
54	54	181	7	1.920876e+02	7.912383e+00	3.723404e-02	3.956192e-02	3.956192e-02	1
55	55	48	153	4.583789e+01	1.541621e+02	7.611940e-01	7.708106e-01	7.779744e-01	4
56	56	45	156	4.440513e+01	1.555949e+02	7.761194e-01	7.779744e-01	7.779744e-01	4
57	57	30	164	4.440513e+01	1.555949e+02	8.453608e-01	7.779744e-01	7.779744e-01	4
58	58	43	162	4.440513e+01	1.555949e+02	7.902439e-01	7.779744e-01	7.779744e-01	4
59	59	57	145	4.440513e+01	1.555949e+02	7.178218e-01	7.779744e-01	7.779744e-01	4
60	60	39	152	4.440513e+01	1.555949e+02	7.958115e-01	7.779744e-01	7.779744e-01	4
61	61	47	121	4.440513e+01	1.555949e+02	7.202381e-01	7.779744e-01	7.779744e-01	4
62	62	39	148	4.440513e+01	1.555949e+02	7.914439e-01	7.779744e-01	7.779744e-01	4
63	63	57	134	4.440513e+01	1.555949e+02	7.015707e-01	7.779744e-01	7.779744e-01	4
64	64	57	169	4.440513e+01	1.555949e+02	7.477876e-01	7.779744e-01	7.779744e-01	4
65	65	191	21	1.826303e+02	1.736973e+01	9.905660e-02	8.684865e-02	3.956192e-02	1
66	66	197	4	1.920876e+02	7.912383e+00	1.990050e-02	3.956192e-02	3.956192e-02	1
67	67	194	8	1.920876e+02	7.912383e+00	3.960396e-02	3.956192e-02	3.956192e-02	1
68	68	176	10	1.920876e+02	7.912383e+00	5.376344e-02	3.956192e-02	3.956192e-02	1
69	69	172	4	1.920876e+02	7.912383e+00	2.272727e-02	3.956192e-02	3.956192e-02	1
70	70	189	10	1.920876e+02	7.912383e+00	5.025126e-02	3.956192e-02	3.956192e-02	1
71	71	204	6	1.920876e+02	7.912383e+00	2.857143e-02	3.956192e-02	3.956192e-02	1
72	72	195	4	1.920876e+02	7.912383e+00	2.010050e-02	3.956192e-02	3.956192e-02	1
73	73	183	12	1.920876e+02	7.912383e+00	6.153846e-02	3.956192e-02	3.956192e-02	1
74	74	202	9	1.920876e+02	7.912383e+00	4.265403e-02	3.956192e-02	3.956192e-02	1
75	75	211	9	1.920876e+02	7.912383e+00	4.090909e-02	3.956192e-02	3.956192e-02	1
76	76	204	6	1.920876e+02	7.912383e+00	2.857143e-02	3.956192e-02	3.956192e-02	1
77	77	203	6	1.920876e+02	7.912383e+00	2.870813e-02	3.956192e-02	3.956192e-02	1
78	78	201	8	1.920876e+02	7.912383e+00	3.827751e-02	3.956192e-02	3.956192e-02	1
79	79	197	5	1.920876e+02	7.912383e+00	2.475248e-02	3.956192e-02	3.956192e-02	1
80	80	180	6	1.920876e+02	7.912383e+00	3.225806e-02	3.956192e-02	3.956192e-02	1
81	81	176	4	1.927810e+02	7.219040e+00	2.222222e-02	3.609520e-02	3.956192e-02	1
82	82	190	0	200	0	0	0	0	2
83	83	221	0	200	0	0	0	0	2
84	84	192	1	1.952072e+02	4.792783e+00	5.181347e-03	2.396392e-02	3.956192e-02	1
85	85	212	11	1.920876e+02	7.912383e+00	4.932735e-02	3.956192e-02	3.956192e-02	1
86	86	179	7	1.920876e+02	7.912383e+00	3.763441e-02	3.956192e-02	3.956192e-02	1
87	87	177	9	1.920876e+02	7.912383e+00	4.838710e-02	3.956192e-02	3.956192e-02	1
88	88	184	10	1.920876e+02	7.912383e+00	5.154639e-02	3.956192e-02	3.956192e-02	1
89	89	179	9	1.920876e+02	7.912383e+00	4.787234e-02	3.956192e-02	3.956192e-02	1
90	90	213	5	1.920876e+02	7.912383e+00	2.293578e-02	3.956192e-02	3.956192e-02	1
91	91	180	9	1.920876e+02	7.912383e+00	4.761905e-02	3.956192e-02	3.956192e-02	1
92	92	196	7	1.920876e+02	7.912383e+00	3.448276e-02	3.956192e-02	3.956192e-02	1
93	93	163	7	1.920876e+02	7.912383e+00	4.117647e-02	3.956192e-02	3.956192e-02	1
94	94	183	7	1.920876e+02	7.912383e+00	3.684211e-02	3.956192e-02	3.956192e-02	1
95	95	194	5	1.920876e+02	7.912383e+00	2.512563e-02	3.956192e-02	3.956192e-02	1
96	96	208	13	1.920876e+02	7.912383e+00	5.882353e-02	3.956192e-02	3.956192e-02	1
97	97	185	12	1.920876e+02	7.912383e+00	6.091371e-02	3.956192e-02	3.956192e-02	1
98	98	199	4	1.920876e+02	7.912383e+00	1.970443e-02	3.956192e-02	3.956192e-02	1
99	99	203	7	1.920876e+02	7.912383e+00	3.333333e-02	3.956192e-02	3.956192e-02	1
100	100	214	5	1.920876e+02	7.912383e+00	2.283105e-02	3.956192e-02	3.956192e-02	1
101	101	203	6	1.920876e+02	7.912383e+00	2.870813e-02	3.956192e-02	3.956192e-02	1
102	102	222	8	1.920876e+02	7.912383e+00	3.478261e-02	3.956192e-02	3.956192e-02	1
103	103	200	14	1.920876e+02	7.912383e+00	6.542056e-02	3.956192e-02	3.956192e-02	1
104	104	207	10	1.920876e+02	7.912383e+00	4.608295e-02	3.956192e-02	3.956192e-02	1
105	105	204	9	1.920876e+02	7.912383e+00	4.225352e-02	3.956192e-02	3.956192e-02	1
106	106	208	11	1.920876e+02	7.912383e+00	5.022831e-02	3.956192e-02	3.956192e-02	1
107	107	197	6	1.920876e+02	7.912383e+00	2.955665e-02	3.956192e-02	3.956192e-02	1
108	108	165	8	1.920876e+02	7.912383e+00	4.624277e-02	3.956192e-02	3.956192e-02	1
109	109	179	6	1.920876e+02	7.912383e+00	3.243243e-02	3.956192e-02	3.956192e-02	1
110	110	200	5	1.920876e+02	7.912383e+00	2.439024e-02	3.956192e-02	3.956192e-02	1
111	111	200	5	1.920876e+02	7.912383e+00	2.439024e-02	3.956192e-02	3.956192e-02	1
112	112	185	6	1.920876e+02	7.912383e+00	3.141361e-02	3.956192e-02	3.956192e-02	1
113	113	185	8	1.920876e+02	7.912383e+00	4.145078e-02	3.956192e-02	3.956192e-02	1
114	114	192	5	1.920876e+02	7.912383e+00	2.538071e-02	3.956192e-02	3.956192e-02	1
115	115	211	17	1.920876e+02	7.912383e+00	7.456140e-02	3.956192e-02	3.956192e-02	1
116	116	187	4	1.920876e+02	7.912383e+00	2.094241e-02	3.956192e-02	3.956192e-02	1
117	117	151	8	1.920876e+02	7.912383e+00	5.031447e-02	3.956192e-02	3.956192e-02	1
118	118	200	8	1.920876e+02	7.912383e+00	3.846154e-02	3.956192e-02	3.956192e-02	1
119	119	196	10	1.920876e+02	7.912383e+00	4.854369e-02	3.956192e-02	3.956192e-02	1
120	120	189	8	1.920876e+02	7.912383e+00	4.060914e-02	3.956192e-02	3.956192e-02	1
121	121	179	13	1.920876e+02	7.912383e+00	6.770833e-02	3.956192e-02	3.956192e-02	1
122	122	104	116	1.046472e+02	9.535276e+01	5.272727e-01	4.767638e-01	7.779744e-01	4
123	123	43	147	4.440513e+01	1.555949e+02	7.736842e-01	7.779744e-01	7.779744e-01	4
124	124	44	160	4.440513e+01	1.555949e+02	7.843137e-01	7.779744e-01	7.779744e-01	4
125	125	39	154	4.440513e+01	1.555949e+02	7.979275e-01	7.779744e-01	7.779744e-01	4
126	126	43	151	4.440513e+01	1.555949e+02	7.783505e-01	7.779744e-01	7.779744e-01	4
127	127	54	140	4.440513e+01	1.555949e+02	7.216495e-01	7.779744e-01	7.779744e-01	4
128	128	36	151	4.440513e+01	1.555949e+02	8.074866e-01	7.779744e-01	7.779744e-01	4
129	129	38	137	4.440513e+01	1.555949e+02	7.828571e-01	7.779744e-01	7.779744e-01	4
130	130	46	171	4.440513e+01	1.555949e+02	7.880184e-01	7.779744e-01	7.779744e-01	4
131	131	51	144	4.440513e+01	1.555949e+02	7.384615e-01	7.779744e-01	7.779744e-01	4
132	132	57	160	4.440513e+01	1.555949e+02	7.373272e-01	7.779744e-01	7.779744e-01	4
133	133	43	150	4.440513e+01	1.555949e+02	7.772021e-01	7.779744e-01	7.779744e-01	4
134	134	41	173	4.440513e+01	1.555949e+02	8.084112e-01	7.779744e-01	7.779744e-01	4
135	135	32	166	4.440513e+01	1.555949e+02	8.383838e-01	7.779744e-01	7.779744e-01	4
136	136	52	147	4.440513e+01	1.555949e+02	7.386935e-01	7.779744e-01	7.779744e-01	4
137	137	41	135	4.440513e+01	1.555949e+02	7.670455e-01	7.779744e-01	7.779744e-01	4
138	138	60	149	4.440513e+01	1.555949e+02	7.129187e-01	7.779744e-01	7.779744e-01	4
139	139	40	151	4.440513e+01	1.555949e+02	7.905759e-01	7.779744e-01	7.779744e-01	4
140	140	43	175	4.440513e+01	1.555949e+02	8.027523e-01	7.779744e-01	7.779744e-01	4
141	141	51	149	4.440513e+01	1.555949e+02	7.450000e-01	7.779744e-01	7.779744e-01	4
142	142	39	161	4.440513e+01	1.555949e+02	8.050000e-01	7.779744e-01	7.779744e-01	4
143	143	42	145	4.440513e+01	1.555949e+02	7.754011e-01	7.779744e-01	7.779744e-01	4
144	144	56	157	4.440513e+01	1.555949e+02	7.370892e-01	7.779744e-01	7.779744e-01	4
145	145	51	153	4.440513e+01	1.555949e+02	7.500000e-01	7.779744e-01	7.779744e-01	4
146	146	48	137	4.440513e+01	1.555949e+02	7.405405e-01	7.779744e-01	7.779744e-01	4
147	147	45	151	4.440513e+01	1.555949e+02	7.704082e-01	7.779744e-01	7.779744e-01	4
148	148	62	167	4.440513e+01	1.555949e+02	7.292576e-01	7.779744e-01	7.779744e-01	4
149	149	47	166	4.440513e+01	1.555949e+02	7.793427e-01	7.779744e-01	7.779744e-01	4
150	150	50	160	4.440513e+01	1.555949e+02	7.619048e-01	7.779744e-01	7.779744e-01	4
151	151	42	160	4.440513e+01	1.555949e+02	7.920792e-01	7.779744e-01	7.779744e-01	4
152	152	42	159	4.440513e+01	1.555949e+02	7.910448e-01	7.779744e-01	7.779744e-01	4
153	153	42	176	4.440513e+01	1.555949e+02	8.073394e-01	7.779744e-01	7.779744e-01	4
154	154	50	174	4.440513e+01	1.555949e+02	7.767857e-01	7.779744e-01	7.779744e-01	4
155	155	48	151	4.440513e+01	1.555949e+02	7.587940e-01	7.779744e-01	7.779744e-01	4
156	156	35	171	4.440513e+01	1.555949e+02	8.300971e-01	7.779744e-01	7.779744e-01	4
157	157	46	142	4.440513e+01	1.555949e+02	7.553191e-01	7.779744e-01	7.779744e-01	4
158	158	44	166	4.440513e+01	1.555949e+02	7.904762e-01	7.779744e-01	7.779744e-01	4
159	159	47	154	4.440513e+01	1.555949e+02	7.661692e-01	7.779744e-01	7.779744e-01	4
160	160	42	152	4.440513e+01	1.555949e+02	7.835052e-01	7.779744e-01	7.779744e-01	4
161	161	44	129	4.440513e+01	1.555949e+02	7.456647e-01	7.779744e-01	7.779744e-01	4
162	162	31	151	4.440513e+01	1.555949e+02	8.296703e-01	7.779744e-01	7.779744e-01	4
163	163	39	128	4.440513e+01	1.555949e+02	7.664671e-01	7.779744e-01	7.779744e-01	4
164	164	49	150	4.440513e+01	1.555949e+02	7.537688e-01	7.779744e-01	7.779744e-01	4
165	165	54	145	4.440513e+01	1.555949e+02	7.286432e-01	7.779744e-01	7.779744e-01	4
166	166	32	147	4.440513e+01	1.555949e+02	8.212291e-01	7.779744e-01	7.779744e-01	4
167	167	52	159	4.440513e+01	1.555949e+02	7.535545e-01	7.779744e-01	7.779744e-01	4
168	168	40	156	4.440513e+01	1.555949e+02	7.959184e-01	7.779744e-01	7.779744e-01	4
169	169	40	140	4.440513e+01	1.555949e+02	7.777778e-01	7.779744e-01	7.779744e-01	4
170	170	35	158	4.440513e+01	1.555949e+02	8.186528e-01	7.779744e-01	7.779744e-01	4
171	171	36	171	4.440513e+01	1.555949e+02	8.260870e-01	7.779744e-01	7.779744e-01	4
172	172	43	162	4.440513e+01	1.555949e+02	7.902439e-01	7.779744e-01	7.779744e-01	4
173	173	44	187	4.440513e+01	1.555949e+02	8.095238e-01	7.779744e-01	7.779744e-01	4
174	174	42	147	4.440513e+01	1.555949e+02	7.777778e-01	7.779744e-01	7.779744e-01	4
175	175	42	180	4.440513e+01	1.555949e+02	8.108108e-01	7.779744e-01	7.779744e-01	4
176	176	47	149	4.440513e+01	1.555949e+02	7.602041e-01	7.779744e-01	7.779744e-01	4
177	177	49	155	4.440513e+01	1.555949e+02	7.598039e-01	7.779744e-01	7.779744e-01	4
178	178	51	149	4.440513e+01	1.555949e+02	7.450000e-01	7.779744e-01	7.779744e-01	4
179	179	37	141	4.440513e+01	1.555949e+02	7.921348e-01	7.779744e-01	7.779744e-01	4
180	180	37	159	4.440513e+01	1.555949e+02	8.112245e-01	7.779744e-01	7.779744e-01	4
181	181	73	126	7.245334e+01	1.275467e+02	6.331658e-01	6.377333e-01	7.779744e-01	4
182	182	192	10	1.920876e+02	7.912383e+00	4.950495e-02	3.956192e-02	3.956192e-02	1
183	183	191	7	1.920876e+02	7.912383e+00	3.535354e-02	3.956192e-02	3.956192e-02	1
184	184	193	6	1.920876e+02	7.912383e+00	3.015075e-02	3.956192e-02	3.956192e-02	1
185	185	184	6	1.920876e+02	7.912383e+00	3.157895e-02	3.956192e-02	3.956192e-02	1
186	186	194	15	1.920876e+02	7.912383e+00	7.177033e-02	3.956192e-02	3.956192e-02	1
187	187	217	9	1.920876e+02	7.912383e+00	3.982301e-02	3.956192e-02	3.956192e-02	1
188	188	206	8	1.920876e+02	7.912383e+00	3.738318e-02	3.956192e-02	3.956192e-02	1
189	189	174	11	1.920876e+02	7.912383e+00	5.945946e-02	3.956192e-02	3.956192e-02	1
190	190	169	4	1.920876e+02	7.912383e+00	2.312139e-02	3.956192e-02	3.956192e-02	1
191	191	176	9	1.920876e+02	7.912383e+00	4.864865e-02	3.956192e-02	3.956192e-02	1
192	192	195	9	1.920876e+02	7.912383e+00	4.411765e-02	3.956192e-02	3.956192e-02	1
193	193	208	7	1.920876e+02	7.912383e+00	3.255814e-02	3.956192e-02	3.956192e-02	1
194	194	184	2	1.972988e+02	2.701188e+00	1.075269e-02	1.350594e-02	0	2
195	195	190	0	200	0	0	0	0	2
196	196	179	0	200	0	0	0	0	2
197	197	172	0	200	0	0	0	0	2
198	198	199	0	200	0	0	0	0	2
199	199	206	0	200	0	0	0	0	2
200	200	191	0	200	0	0	0	0	2
