# Supplementary material for: Cochaperones convey the energy of ATP hydrolysis for directional action of Hsp90
Source: Nat Commun. 2024 Jan 17;15:569. doi: 10.1038/s41467-024-44847-6 (PMC10794413; doi:10.1038/s41467-024-44847-6)
Supplement: Supplementary file 6 — Source Data [file 41467_2024_44847_MOESM6_ESM.zip › SourceData_Simulations/1_Simulations_0kT/sim_0kT_mol2of200.txt]

coordinates	114.04	219.23	242.04	219.23
time(s)	frame	Idon(a.u.)	Iacc(a.u.)	Idon ideal(a.u.)	Iacc ideal(a.u.)	FRET	FRET ideal (blurr)	FRET ideal	state sequence
1	1	188	9	1.947022e+02	5.297835e+00	4.568528e-02	2.648917e-02	2.648917e-02	1
2	2	168	5	1.947022e+02	5.297835e+00	2.890173e-02	2.648917e-02	2.648917e-02	1
3	3	205	3	1.947022e+02	5.297835e+00	1.442308e-02	2.648917e-02	2.648917e-02	1
4	4	203	5	1.947022e+02	5.297835e+00	2.403846e-02	2.648917e-02	2.648917e-02	1
5	5	197	4	1.947022e+02	5.297835e+00	1.990050e-02	2.648917e-02	2.648917e-02	1
6	6	206	5	1.947022e+02	5.297835e+00	2.369668e-02	2.648917e-02	2.648917e-02	1
7	7	154	5	1.947022e+02	5.297835e+00	3.144654e-02	2.648917e-02	2.648917e-02	1
8	8	205	7	1.947022e+02	5.297835e+00	3.301887e-02	2.648917e-02	2.648917e-02	1
9	9	185	7	1.947022e+02	5.297835e+00	3.645833e-02	2.648917e-02	2.648917e-02	1
10	10	232	6	1.947022e+02	5.297835e+00	2.521008e-02	2.648917e-02	2.648917e-02	1
11	11	178	1	1.947022e+02	5.297835e+00	5.586592e-03	2.648917e-02	2.648917e-02	1
12	12	196	3	1.947022e+02	5.297835e+00	1.507538e-02	2.648917e-02	2.648917e-02	1
13	13	208	9	1.947022e+02	5.297835e+00	4.147465e-02	2.648917e-02	2.648917e-02	1
14	14	187	3	1.947022e+02	5.297835e+00	1.578947e-02	2.648917e-02	2.648917e-02	1
15	15	204	2	1.947022e+02	5.297835e+00	9.708738e-03	2.648917e-02	2.648917e-02	1
16	16	213	10	1.947022e+02	5.297835e+00	4.484305e-02	2.648917e-02	2.648917e-02	1
17	17	199	8	1.947022e+02	5.297835e+00	3.864734e-02	2.648917e-02	2.648917e-02	1
18	18	178	3	1.947022e+02	5.297835e+00	1.657459e-02	2.648917e-02	2.648917e-02	1
19	19	199	2	1.947022e+02	5.297835e+00	9.950249e-03	2.648917e-02	2.648917e-02	1
20	20	179	4	1.947022e+02	5.297835e+00	2.185792e-02	2.648917e-02	2.648917e-02	1
21	21	186	4	1.947022e+02	5.297835e+00	2.105263e-02	2.648917e-02	2.648917e-02	1
22	22	191	8	1.947022e+02	5.297835e+00	4.020101e-02	2.648917e-02	2.648917e-02	1
23	23	192	13	1.947022e+02	5.297835e+00	6.341463e-02	2.648917e-02	2.648917e-02	1
24	24	215	2	1.947022e+02	5.297835e+00	9.216590e-03	2.648917e-02	2.648917e-02	1
25	25	209	5	1.947022e+02	5.297835e+00	2.336449e-02	2.648917e-02	2.648917e-02	1
26	26	220	1	1.947022e+02	5.297835e+00	4.524887e-03	2.648917e-02	2.648917e-02	1
27	27	197	9	1.947022e+02	5.297835e+00	4.368932e-02	2.648917e-02	2.648917e-02	1
28	28	188	3	1.947022e+02	5.297835e+00	1.570681e-02	2.648917e-02	2.648917e-02	1
29	29	206	12	1.947022e+02	5.297835e+00	5.504587e-02	2.648917e-02	2.648917e-02	1
30	30	208	6	1.947022e+02	5.297835e+00	2.803738e-02	2.648917e-02	2.648917e-02	1
31	31	184	3	1.947022e+02	5.297835e+00	1.604278e-02	2.648917e-02	2.648917e-02	1
32	32	147	39	1.488287e+02	5.117132e+01	2.096774e-01	2.558566e-01	2.648917e-02	1
33	33	17	219	1.590156e+01	1.840984e+02	9.279661e-01	9.204922e-01	9.204922e-01	4
34	34	18	172	1.590156e+01	1.840984e+02	9.052632e-01	9.204922e-01	9.204922e-01	4
35	35	19	192	1.590156e+01	1.840984e+02	9.099526e-01	9.204922e-01	9.204922e-01	4
36	36	20	168	1.590156e+01	1.840984e+02	8.936170e-01	9.204922e-01	9.204922e-01	4
37	37	17	192	1.590156e+01	1.840984e+02	9.186603e-01	9.204922e-01	9.204922e-01	4
38	38	21	209	1.590156e+01	1.840984e+02	9.086957e-01	9.204922e-01	9.204922e-01	4
39	39	17	183	1.590156e+01	1.840984e+02	9.150000e-01	9.204922e-01	9.204922e-01	4
40	40	17	202	1.590156e+01	1.840984e+02	9.223744e-01	9.204922e-01	9.204922e-01	4
41	41	17	194	1.590156e+01	1.840984e+02	9.194313e-01	9.204922e-01	9.204922e-01	4
42	42	17	192	1.590156e+01	1.840984e+02	9.186603e-01	9.204922e-01	9.204922e-01	4
43	43	23	195	1.590156e+01	1.840984e+02	8.944954e-01	9.204922e-01	9.204922e-01	4
44	44	13	197	1.590156e+01	1.840984e+02	9.380952e-01	9.204922e-01	9.204922e-01	4
45	45	14	187	1.590156e+01	1.840984e+02	9.303483e-01	9.204922e-01	9.204922e-01	4
46	46	15	200	1.590156e+01	1.840984e+02	9.302326e-01	9.204922e-01	9.204922e-01	4
47	47	10	186	1.590156e+01	1.840984e+02	9.489796e-01	9.204922e-01	9.204922e-01	4
48	48	7	193	1.590156e+01	1.840984e+02	9.650000e-01	9.204922e-01	9.204922e-01	4
49	49	20	186	1.590156e+01	1.840984e+02	9.029126e-01	9.204922e-01	9.204922e-01	4
50	50	17	172	1.590156e+01	1.840984e+02	9.100529e-01	9.204922e-01	9.204922e-01	4
51	51	14	186	1.590156e+01	1.840984e+02	9.300000e-01	9.204922e-01	9.204922e-01	4
52	52	17	206	1.590156e+01	1.840984e+02	9.237668e-01	9.204922e-01	9.204922e-01	4
53	53	16	194	1.590156e+01	1.840984e+02	9.238095e-01	9.204922e-01	9.204922e-01	4
54	54	19	163	1.590156e+01	1.840984e+02	8.956044e-01	9.204922e-01	9.204922e-01	4
55	55	15	186	1.590156e+01	1.840984e+02	9.253731e-01	9.204922e-01	9.204922e-01	4
56	56	24	171	1.590156e+01	1.840984e+02	8.769231e-01	9.204922e-01	9.204922e-01	4
57	57	22	198	1.590156e+01	1.840984e+02	9.000000e-01	9.204922e-01	9.204922e-01	4
58	58	21	190	1.590156e+01	1.840984e+02	9.004739e-01	9.204922e-01	9.204922e-01	4
59	59	9	174	1.590156e+01	1.840984e+02	9.508197e-01	9.204922e-01	9.204922e-01	4
60	60	16	173	1.590156e+01	1.840984e+02	9.153439e-01	9.204922e-01	9.204922e-01	4
61	61	20	177	1.590156e+01	1.840984e+02	8.984772e-01	9.204922e-01	9.204922e-01	4
62	62	16	201	1.590156e+01	1.840984e+02	9.262673e-01	9.204922e-01	9.204922e-01	4
63	63	16	197	1.590156e+01	1.840984e+02	9.248826e-01	9.204922e-01	9.204922e-01	4
64	64	21	173	1.590156e+01	1.840984e+02	8.917526e-01	9.204922e-01	9.204922e-01	4
65	65	13	175	1.590156e+01	1.840984e+02	9.308511e-01	9.204922e-01	9.204922e-01	4
66	66	21	176	1.590156e+01	1.840984e+02	8.934010e-01	9.204922e-01	9.204922e-01	4
67	67	13	194	1.590156e+01	1.840984e+02	9.371981e-01	9.204922e-01	9.204922e-01	4
68	68	18	181	1.590156e+01	1.840984e+02	9.095477e-01	9.204922e-01	9.204922e-01	4
69	69	7	188	1.590156e+01	1.840984e+02	9.641026e-01	9.204922e-01	9.204922e-01	4
70	70	20	208	1.590156e+01	1.840984e+02	9.122807e-01	9.204922e-01	9.204922e-01	4
71	71	17	172	1.590156e+01	1.840984e+02	9.100529e-01	9.204922e-01	9.204922e-01	4
72	72	15	202	1.590156e+01	1.840984e+02	9.308756e-01	9.204922e-01	9.204922e-01	4
73	73	17	196	1.590156e+01	1.840984e+02	9.201878e-01	9.204922e-01	9.204922e-01	4
74	74	24	181	1.590156e+01	1.840984e+02	8.829268e-01	9.204922e-01	9.204922e-01	4
75	75	24	199	1.590156e+01	1.840984e+02	8.923767e-01	9.204922e-01	9.204922e-01	4
76	76	28	197	1.590156e+01	1.840984e+02	8.755556e-01	9.204922e-01	9.204922e-01	4
77	77	16	175	1.590156e+01	1.840984e+02	9.162304e-01	9.204922e-01	9.204922e-01	4
78	78	19	191	1.590156e+01	1.840984e+02	9.095238e-01	9.204922e-01	9.204922e-01	4
79	79	11	173	1.590156e+01	1.840984e+02	9.402174e-01	9.204922e-01	9.204922e-01	4
80	80	27	162	1.590156e+01	1.840984e+02	8.571429e-01	9.204922e-01	9.204922e-01	4
81	81	17	199	1.590156e+01	1.840984e+02	9.212963e-01	9.204922e-01	9.204922e-01	4
82	82	18	193	1.590156e+01	1.840984e+02	9.146919e-01	9.204922e-01	9.204922e-01	4
83	83	12	169	1.590156e+01	1.840984e+02	9.337017e-01	9.204922e-01	9.204922e-01	4
84	84	88	98	8.642948e+01	1.135705e+02	5.268817e-01	5.678526e-01	9.204922e-01	4
85	85	230	4	1.947022e+02	5.297835e+00	1.709402e-02	2.648917e-02	2.648917e-02	1
86	86	180	4	1.947022e+02	5.297835e+00	2.173913e-02	2.648917e-02	2.648917e-02	1
87	87	210	6	1.947022e+02	5.297835e+00	2.777778e-02	2.648917e-02	2.648917e-02	1
88	88	170	4	1.947022e+02	5.297835e+00	2.298851e-02	2.648917e-02	2.648917e-02	1
89	89	22	138	3.661313e+01	1.633869e+02	8.625000e-01	8.169344e-01	9.204922e-01	4
90	90	17	191	1.590156e+01	1.840984e+02	9.182692e-01	9.204922e-01	9.204922e-01	4
91	91	14	196	1.590156e+01	1.840984e+02	9.333333e-01	9.204922e-01	9.204922e-01	4
92	92	18	170	1.590156e+01	1.840984e+02	9.042553e-01	9.204922e-01	9.204922e-01	4
93	93	18	183	1.590156e+01	1.840984e+02	9.104478e-01	9.204922e-01	9.204922e-01	4
94	94	16	201	1.590156e+01	1.840984e+02	9.262673e-01	9.204922e-01	9.204922e-01	4
95	95	12	196	1.590156e+01	1.840984e+02	9.423077e-01	9.204922e-01	9.204922e-01	4
96	96	14	177	1.590156e+01	1.840984e+02	9.267016e-01	9.204922e-01	9.204922e-01	4
97	97	9	178	1.590156e+01	1.840984e+02	9.518717e-01	9.204922e-01	9.204922e-01	4
98	98	19	177	1.590156e+01	1.840984e+02	9.030612e-01	9.204922e-01	9.204922e-01	4
99	99	21	201	1.590156e+01	1.840984e+02	9.054054e-01	9.204922e-01	9.204922e-01	4
100	100	173	49	1.522455e+02	4.775447e+01	2.207207e-01	2.387724e-01	2.648917e-02	1
101	101	210	4	1.947022e+02	5.297835e+00	1.869159e-02	2.648917e-02	2.648917e-02	1
102	102	189	8	1.947022e+02	5.297835e+00	4.060914e-02	2.648917e-02	2.648917e-02	1
103	103	177	6	1.947022e+02	5.297835e+00	3.278689e-02	2.648917e-02	2.648917e-02	1
104	104	214	8	1.947022e+02	5.297835e+00	3.603604e-02	2.648917e-02	2.648917e-02	1
105	105	186	3	1.947022e+02	5.297835e+00	1.587302e-02	2.648917e-02	2.648917e-02	1
106	106	221	3	1.947022e+02	5.297835e+00	1.339286e-02	2.648917e-02	2.648917e-02	1
107	107	188	4	1.947022e+02	5.297835e+00	2.083333e-02	2.648917e-02	2.648917e-02	1
108	108	183	8	1.947022e+02	5.297835e+00	4.188482e-02	2.648917e-02	2.648917e-02	1
109	109	198	2	1.947022e+02	5.297835e+00	1.000000e-02	2.648917e-02	2.648917e-02	1
110	110	211	3	1.947022e+02	5.297835e+00	1.401869e-02	2.648917e-02	2.648917e-02	1
111	111	186	7	1.947022e+02	5.297835e+00	3.626943e-02	2.648917e-02	2.648917e-02	1
112	112	213	2	1.947022e+02	5.297835e+00	9.302326e-03	2.648917e-02	2.648917e-02	1
113	113	227	4	1.947022e+02	5.297835e+00	1.731602e-02	2.648917e-02	2.648917e-02	1
114	114	177	6	1.947022e+02	5.297835e+00	3.278689e-02	2.648917e-02	2.648917e-02	1
115	115	225	4	1.947022e+02	5.297835e+00	1.746725e-02	2.648917e-02	2.648917e-02	1
116	116	202	5	1.947022e+02	5.297835e+00	2.415459e-02	2.648917e-02	2.648917e-02	1
117	117	180	6	1.947022e+02	5.297835e+00	3.225806e-02	2.648917e-02	2.648917e-02	1
118	118	181	7	1.947022e+02	5.297835e+00	3.723404e-02	2.648917e-02	2.648917e-02	1
119	119	181	4	1.947022e+02	5.297835e+00	2.162162e-02	2.648917e-02	2.648917e-02	1
120	120	193	2	1.947022e+02	5.297835e+00	1.025641e-02	2.648917e-02	2.648917e-02	1
121	121	202	5	1.947022e+02	5.297835e+00	2.415459e-02	2.648917e-02	2.648917e-02	1
122	122	180	5	1.947022e+02	5.297835e+00	2.702703e-02	2.648917e-02	2.648917e-02	1
123	123	181	10	1.947022e+02	5.297835e+00	5.235602e-02	2.648917e-02	2.648917e-02	1
124	124	206	6	1.947022e+02	5.297835e+00	2.830189e-02	2.648917e-02	2.648917e-02	1
125	125	190	8	1.947022e+02	5.297835e+00	4.040404e-02	2.648917e-02	2.648917e-02	1
126	126	196	4	1.947022e+02	5.297835e+00	2.000000e-02	2.648917e-02	2.648917e-02	1
127	127	196	3	1.947022e+02	5.297835e+00	1.507538e-02	2.648917e-02	2.648917e-02	1
128	128	194	4	1.947022e+02	5.297835e+00	2.020202e-02	2.648917e-02	2.648917e-02	1
129	129	197	4	1.947022e+02	5.297835e+00	1.990050e-02	2.648917e-02	2.648917e-02	1
130	130	204	5	1.947022e+02	5.297835e+00	2.392344e-02	2.648917e-02	2.648917e-02	1
131	131	176	7	1.947022e+02	5.297835e+00	3.825137e-02	2.648917e-02	2.648917e-02	1
132	132	193	7	1.947022e+02	5.297835e+00	3.500000e-02	2.648917e-02	2.648917e-02	1
133	133	170	6	1.947022e+02	5.297835e+00	3.409091e-02	2.648917e-02	2.648917e-02	1
134	134	210	7	1.947022e+02	5.297835e+00	3.225806e-02	2.648917e-02	2.648917e-02	1
135	135	203	7	1.947022e+02	5.297835e+00	3.333333e-02	2.648917e-02	2.648917e-02	1
136	136	225	4	1.947022e+02	5.297835e+00	1.746725e-02	2.648917e-02	2.648917e-02	1
137	137	210	4	1.947022e+02	5.297835e+00	1.869159e-02	2.648917e-02	2.648917e-02	1
138	138	195	9	1.947022e+02	5.297835e+00	4.411765e-02	2.648917e-02	2.648917e-02	1
139	139	211	7	1.947022e+02	5.297835e+00	3.211009e-02	2.648917e-02	2.648917e-02	1
140	140	188	7	1.947022e+02	5.297835e+00	3.589744e-02	2.648917e-02	2.648917e-02	1
141	141	214	8	1.947022e+02	5.297835e+00	3.603604e-02	2.648917e-02	2.648917e-02	1
142	142	201	3	1.947022e+02	5.297835e+00	1.470588e-02	2.648917e-02	2.648917e-02	1
143	143	210	4	1.947022e+02	5.297835e+00	1.869159e-02	2.648917e-02	2.648917e-02	1
144	144	169	6	1.947022e+02	5.297835e+00	3.428571e-02	2.648917e-02	2.648917e-02	1
145	145	196	3	1.947022e+02	5.297835e+00	1.507538e-02	2.648917e-02	2.648917e-02	1
146	146	197	6	1.947022e+02	5.297835e+00	2.955665e-02	2.648917e-02	2.648917e-02	1
147	147	201	6	1.947022e+02	5.297835e+00	2.898551e-02	2.648917e-02	2.648917e-02	1
148	148	210	4	1.947022e+02	5.297835e+00	1.869159e-02	2.648917e-02	2.648917e-02	1
149	149	180	3	1.947022e+02	5.297835e+00	1.639344e-02	2.648917e-02	2.648917e-02	1
150	150	217	2	1.947022e+02	5.297835e+00	9.132420e-03	2.648917e-02	2.648917e-02	1
151	151	194	6	1.947022e+02	5.297835e+00	3.000000e-02	2.648917e-02	2.648917e-02	1
152	152	170	4	1.947022e+02	5.297835e+00	2.298851e-02	2.648917e-02	2.648917e-02	1
153	153	168	8	1.947022e+02	5.297835e+00	4.545455e-02	2.648917e-02	2.648917e-02	1
154	154	213	8	1.947022e+02	5.297835e+00	3.619910e-02	2.648917e-02	2.648917e-02	1
155	155	208	3	1.947022e+02	5.297835e+00	1.421801e-02	2.648917e-02	2.648917e-02	1
156	156	175	6	1.947022e+02	5.297835e+00	3.314917e-02	2.648917e-02	2.648917e-02	1
157	157	208	5	1.947022e+02	5.297835e+00	2.347418e-02	2.648917e-02	2.648917e-02	1
158	158	196	10	1.947022e+02	5.297835e+00	4.854369e-02	2.648917e-02	2.648917e-02	1
159	159	195	4	1.947022e+02	5.297835e+00	2.010050e-02	2.648917e-02	2.648917e-02	1
160	160	236	8	1.947022e+02	5.297835e+00	3.278689e-02	2.648917e-02	2.648917e-02	1
161	161	187	5	1.947022e+02	5.297835e+00	2.604167e-02	2.648917e-02	2.648917e-02	1
162	162	188	10	1.947022e+02	5.297835e+00	5.050505e-02	2.648917e-02	2.648917e-02	1
163	163	220	7	1.947022e+02	5.297835e+00	3.083700e-02	2.648917e-02	2.648917e-02	1
164	164	203	1	1.947022e+02	5.297835e+00	4.901961e-03	2.648917e-02	2.648917e-02	1
165	165	177	6	1.947022e+02	5.297835e+00	3.278689e-02	2.648917e-02	2.648917e-02	1
166	166	212	5	1.947022e+02	5.297835e+00	2.304147e-02	2.648917e-02	2.648917e-02	1
167	167	199	2	1.947022e+02	5.297835e+00	9.950249e-03	2.648917e-02	2.648917e-02	1
168	168	172	14	1.855955e+02	1.440450e+01	7.526882e-02	7.202252e-02	7.227850e-02	2
169	169	188	11	1.855443e+02	1.445570e+01	5.527638e-02	7.227850e-02	7.227850e-02	2
170	170	186	16	1.855443e+02	1.445570e+01	7.920792e-02	7.227850e-02	7.227850e-02	2
171	171	171	12	1.855443e+02	1.445570e+01	6.557377e-02	7.227850e-02	7.227850e-02	2
172	172	201	14	1.855443e+02	1.445570e+01	6.511628e-02	7.227850e-02	7.227850e-02	2
173	173	187	11	1.855443e+02	1.445570e+01	5.555556e-02	7.227850e-02	7.227850e-02	2
174	174	196	13	1.882442e+02	1.175584e+01	6.220096e-02	5.877921e-02	7.227850e-02	2
175	175	226	6	1.947022e+02	5.297835e+00	2.586207e-02	2.648917e-02	2.648917e-02	1
176	176	181	5	1.947022e+02	5.297835e+00	2.688172e-02	2.648917e-02	2.648917e-02	1
177	177	207	6	1.947022e+02	5.297835e+00	2.816901e-02	2.648917e-02	2.648917e-02	1
178	178	164	7	1.947022e+02	5.297835e+00	4.093567e-02	2.648917e-02	2.648917e-02	1
179	179	197	8	1.947022e+02	5.297835e+00	3.902439e-02	2.648917e-02	2.648917e-02	1
180	180	232	4	1.947022e+02	5.297835e+00	1.694915e-02	2.648917e-02	2.648917e-02	1
181	181	195	7	1.947022e+02	5.297835e+00	3.465347e-02	2.648917e-02	2.648917e-02	1
182	182	32	167	2.875214e+01	1.712479e+02	8.391960e-01	8.562393e-01	9.204922e-01	4
183	183	12	166	1.590156e+01	1.840984e+02	9.325843e-01	9.204922e-01	9.204922e-01	4
184	184	13	172	1.590156e+01	1.840984e+02	9.297297e-01	9.204922e-01	9.204922e-01	4
185	185	14	171	1.590156e+01	1.840984e+02	9.243243e-01	9.204922e-01	9.204922e-01	4
186	186	21	176	1.590156e+01	1.840984e+02	8.934010e-01	9.204922e-01	9.204922e-01	4
187	187	22	176	1.590156e+01	1.840984e+02	8.888889e-01	9.204922e-01	9.204922e-01	4
188	188	19	178	1.590156e+01	1.840984e+02	9.035533e-01	9.204922e-01	9.204922e-01	4
189	189	16	182	1.590156e+01	1.840984e+02	9.191919e-01	9.204922e-01	9.204922e-01	4
190	190	14	206	1.590156e+01	1.840984e+02	9.363636e-01	9.204922e-01	9.204922e-01	4
191	191	16	180	1.590156e+01	1.840984e+02	9.183673e-01	9.204922e-01	9.204922e-01	4
192	192	20	189	1.590156e+01	1.840984e+02	9.043062e-01	9.204922e-01	9.204922e-01	4
193	193	18	171	1.590156e+01	1.840984e+02	9.047619e-01	9.204922e-01	9.204922e-01	4
194	194	10	195	1.590156e+01	1.840984e+02	9.512195e-01	9.204922e-01	9.204922e-01	4
195	195	22	180	1.590156e+01	1.840984e+02	8.910891e-01	9.204922e-01	9.204922e-01	4
196	196	15	180	1.590156e+01	1.840984e+02	9.230769e-01	9.204922e-01	9.204922e-01	4
197	197	16	190	1.590156e+01	1.840984e+02	9.223301e-01	9.204922e-01	9.204922e-01	4
198	198	11	143	1.590156e+01	1.840984e+02	9.285714e-01	9.204922e-01	9.204922e-01	4
199	199	14	195	1.590156e+01	1.840984e+02	9.330144e-01	9.204922e-01	9.204922e-01	4
200	200	13	180	1.590156e+01	1.840984e+02	9.326425e-01	9.204922e-01	9.204922e-01	4
