# Supplementary material for: Cochaperones convey the energy of ATP hydrolysis for directional action of Hsp90
Source: Nat Commun. 2024 Jan 17;15:569. doi: 10.1038/s41467-024-44847-6 (PMC10794413; doi:10.1038/s41467-024-44847-6)
Supplement: Supplementary file 6 — Source Data [file 41467_2024_44847_MOESM6_ESM.zip › SourceData_Simulations/1_Simulations_0kT/sim_0kT_mol30of200.txt]

coordinates	127.42	246.38	255.42	246.38
time(s)	frame	Idon(a.u.)	Iacc(a.u.)	Idon ideal(a.u.)	Iacc ideal(a.u.)	FRET	FRET ideal (blurr)	FRET ideal	state sequence
1	1	203	16	1.880213e+02	1.197869e+01	7.305936e-02	5.989346e-02	5.989346e-02	1
2	2	175	12	1.880213e+02	1.197869e+01	6.417112e-02	5.989346e-02	5.989346e-02	1
3	3	182	14	1.880213e+02	1.197869e+01	7.142857e-02	5.989346e-02	5.989346e-02	1
4	4	174	11	1.880213e+02	1.197869e+01	5.945946e-02	5.989346e-02	5.989346e-02	1
5	5	189	13	1.880213e+02	1.197869e+01	6.435644e-02	5.989346e-02	5.989346e-02	1
6	6	205	13	1.880213e+02	1.197869e+01	5.963303e-02	5.989346e-02	5.989346e-02	1
7	7	174	5	1.880213e+02	1.197869e+01	2.793296e-02	5.989346e-02	5.989346e-02	1
8	8	175	18	1.880213e+02	1.197869e+01	9.326425e-02	5.989346e-02	5.989346e-02	1
9	9	206	18	1.880213e+02	1.197869e+01	8.035714e-02	5.989346e-02	5.989346e-02	1
10	10	179	8	1.880213e+02	1.197869e+01	4.278075e-02	5.989346e-02	5.989346e-02	1
11	11	173	14	1.880213e+02	1.197869e+01	7.486631e-02	5.989346e-02	5.989346e-02	1
12	12	197	14	1.880213e+02	1.197869e+01	6.635071e-02	5.989346e-02	5.989346e-02	1
13	13	190	7	1.880213e+02	1.197869e+01	3.553299e-02	5.989346e-02	5.989346e-02	1
14	14	185	14	1.880213e+02	1.197869e+01	7.035176e-02	5.989346e-02	5.989346e-02	1
15	15	204	6	1.880213e+02	1.197869e+01	2.857143e-02	5.989346e-02	5.989346e-02	1
16	16	203	12	1.880213e+02	1.197869e+01	5.581395e-02	5.989346e-02	5.989346e-02	1
17	17	195	10	1.880213e+02	1.197869e+01	4.878049e-02	5.989346e-02	5.989346e-02	1
18	18	157	12	1.880213e+02	1.197869e+01	7.100592e-02	5.989346e-02	5.989346e-02	1
19	19	205	8	1.880213e+02	1.197869e+01	3.755869e-02	5.989346e-02	5.989346e-02	1
20	20	228	18	1.880213e+02	1.197869e+01	7.317073e-02	5.989346e-02	5.989346e-02	1
21	21	190	12	1.880213e+02	1.197869e+01	5.940594e-02	5.989346e-02	5.989346e-02	1
22	22	207	10	1.880213e+02	1.197869e+01	4.608295e-02	5.989346e-02	5.989346e-02	1
23	23	213	10	1.880213e+02	1.197869e+01	4.484305e-02	5.989346e-02	5.989346e-02	1
24	24	176	5	1.880213e+02	1.197869e+01	2.762431e-02	5.989346e-02	5.989346e-02	1
25	25	181	17	1.880213e+02	1.197869e+01	8.585859e-02	5.989346e-02	5.989346e-02	1
26	26	201	13	1.880213e+02	1.197869e+01	6.074766e-02	5.989346e-02	5.989346e-02	1
27	27	187	14	1.880213e+02	1.197869e+01	6.965174e-02	5.989346e-02	5.989346e-02	1
28	28	175	16	1.880213e+02	1.197869e+01	8.376963e-02	5.989346e-02	5.989346e-02	1
29	29	177	11	1.880213e+02	1.197869e+01	5.851064e-02	5.989346e-02	5.989346e-02	1
30	30	195	9	1.880213e+02	1.197869e+01	4.411765e-02	5.989346e-02	5.989346e-02	1
31	31	186	10	1.880213e+02	1.197869e+01	5.102041e-02	5.989346e-02	5.989346e-02	1
32	32	178	14	1.880213e+02	1.197869e+01	7.291667e-02	5.989346e-02	5.989346e-02	1
33	33	182	14	1.880213e+02	1.197869e+01	7.142857e-02	5.989346e-02	5.989346e-02	1
34	34	214	16	1.880213e+02	1.197869e+01	6.956522e-02	5.989346e-02	5.989346e-02	1
35	35	202	13	1.880213e+02	1.197869e+01	6.046512e-02	5.989346e-02	5.989346e-02	1
36	36	180	14	1.880213e+02	1.197869e+01	7.216495e-02	5.989346e-02	5.989346e-02	1
37	37	196	16	1.880213e+02	1.197869e+01	7.547170e-02	5.989346e-02	5.989346e-02	1
38	38	168	9	1.880213e+02	1.197869e+01	5.084746e-02	5.989346e-02	5.989346e-02	1
39	39	205	17	1.880213e+02	1.197869e+01	7.657658e-02	5.989346e-02	5.989346e-02	1
40	40	184	8	1.880213e+02	1.197869e+01	4.166667e-02	5.989346e-02	5.989346e-02	1
41	41	194	13	1.880213e+02	1.197869e+01	6.280193e-02	5.989346e-02	5.989346e-02	1
42	42	179	11	1.880213e+02	1.197869e+01	5.789474e-02	5.989346e-02	5.989346e-02	1
43	43	199	6	1.880213e+02	1.197869e+01	2.926829e-02	5.989346e-02	5.989346e-02	1
44	44	178	11	1.880213e+02	1.197869e+01	5.820106e-02	5.989346e-02	5.989346e-02	1
45	45	183	13	1.880213e+02	1.197869e+01	6.632653e-02	5.989346e-02	5.989346e-02	1
46	46	184	11	1.880213e+02	1.197869e+01	5.641026e-02	5.989346e-02	5.989346e-02	1
47	47	199	19	1.880213e+02	1.197869e+01	8.715596e-02	5.989346e-02	5.989346e-02	1
48	48	182	6	1.880213e+02	1.197869e+01	3.191489e-02	5.989346e-02	5.989346e-02	1
49	49	166	9	1.880213e+02	1.197869e+01	5.142857e-02	5.989346e-02	5.989346e-02	1
50	50	189	14	1.880213e+02	1.197869e+01	6.896552e-02	5.989346e-02	5.989346e-02	1
51	51	190	13	1.880213e+02	1.197869e+01	6.403941e-02	5.989346e-02	5.989346e-02	1
52	52	191	14	1.880213e+02	1.197869e+01	6.829268e-02	5.989346e-02	5.989346e-02	1
53	53	166	6	1.880213e+02	1.197869e+01	3.488372e-02	5.989346e-02	5.989346e-02	1
54	54	185	7	1.880213e+02	1.197869e+01	3.645833e-02	5.989346e-02	5.989346e-02	1
55	55	177	9	1.880213e+02	1.197869e+01	4.838710e-02	5.989346e-02	5.989346e-02	1
56	56	174	11	1.880213e+02	1.197869e+01	5.945946e-02	5.989346e-02	5.989346e-02	1
57	57	192	9	1.880213e+02	1.197869e+01	4.477612e-02	5.989346e-02	5.989346e-02	1
58	58	162	17	1.880213e+02	1.197869e+01	9.497207e-02	5.989346e-02	5.989346e-02	1
59	59	162	15	1.880213e+02	1.197869e+01	8.474576e-02	5.989346e-02	5.989346e-02	1
60	60	183	10	1.880213e+02	1.197869e+01	5.181347e-02	5.989346e-02	5.989346e-02	1
61	61	176	14	1.880213e+02	1.197869e+01	7.368421e-02	5.989346e-02	5.989346e-02	1
62	62	175	13	1.880213e+02	1.197869e+01	6.914894e-02	5.989346e-02	5.989346e-02	1
63	63	183	15	1.880213e+02	1.197869e+01	7.575758e-02	5.989346e-02	5.989346e-02	1
64	64	191	13	1.880213e+02	1.197869e+01	6.372549e-02	5.989346e-02	5.989346e-02	1
65	65	200	18	1.880213e+02	1.197869e+01	8.256881e-02	5.989346e-02	5.989346e-02	1
66	66	174	10	1.880213e+02	1.197869e+01	5.434783e-02	5.989346e-02	5.989346e-02	1
67	67	184	12	1.880213e+02	1.197869e+01	6.122449e-02	5.989346e-02	5.989346e-02	1
68	68	173	8	1.880213e+02	1.197869e+01	4.419890e-02	5.989346e-02	5.989346e-02	1
69	69	166	14	1.880213e+02	1.197869e+01	7.777778e-02	5.989346e-02	5.989346e-02	1
70	70	196	14	1.880213e+02	1.197869e+01	6.666667e-02	5.989346e-02	5.989346e-02	1
71	71	189	13	1.880213e+02	1.197869e+01	6.435644e-02	5.989346e-02	5.989346e-02	1
72	72	159	10	1.880213e+02	1.197869e+01	5.917160e-02	5.989346e-02	5.989346e-02	1
73	73	198	10	1.880213e+02	1.197869e+01	4.807692e-02	5.989346e-02	5.989346e-02	1
74	74	201	14	1.880213e+02	1.197869e+01	6.511628e-02	5.989346e-02	5.989346e-02	1
75	75	178	12	1.880213e+02	1.197869e+01	6.315789e-02	5.989346e-02	5.989346e-02	1
76	76	199	17	1.880213e+02	1.197869e+01	7.870370e-02	5.989346e-02	5.989346e-02	1
77	77	196	6	1.880213e+02	1.197869e+01	2.970297e-02	5.989346e-02	5.989346e-02	1
78	78	207	10	1.880213e+02	1.197869e+01	4.608295e-02	5.989346e-02	5.989346e-02	1
79	79	189	10	1.880213e+02	1.197869e+01	5.025126e-02	5.989346e-02	5.989346e-02	1
80	80	184	17	1.880213e+02	1.197869e+01	8.457711e-02	5.989346e-02	5.989346e-02	1
81	81	177	14	1.880213e+02	1.197869e+01	7.329843e-02	5.989346e-02	5.989346e-02	1
82	82	208	8	1.880213e+02	1.197869e+01	3.703704e-02	5.989346e-02	5.989346e-02	1
83	83	199	15	1.880213e+02	1.197869e+01	7.009346e-02	5.989346e-02	5.989346e-02	1
84	84	190	12	1.880213e+02	1.197869e+01	5.940594e-02	5.989346e-02	5.989346e-02	1
85	85	198	9	1.880213e+02	1.197869e+01	4.347826e-02	5.989346e-02	5.989346e-02	1
86	86	173	10	1.880213e+02	1.197869e+01	5.464481e-02	5.989346e-02	5.989346e-02	1
87	87	193	15	1.880213e+02	1.197869e+01	7.211538e-02	5.989346e-02	5.989346e-02	1
88	88	162	7	1.880213e+02	1.197869e+01	4.142012e-02	5.989346e-02	5.989346e-02	1
89	89	189	14	1.880213e+02	1.197869e+01	6.896552e-02	5.989346e-02	5.989346e-02	1
90	90	184	13	1.880213e+02	1.197869e+01	6.598985e-02	5.989346e-02	5.989346e-02	1
91	91	172	9	1.880213e+02	1.197869e+01	4.972376e-02	5.989346e-02	5.989346e-02	1
92	92	175	17	1.880213e+02	1.197869e+01	8.854167e-02	5.989346e-02	5.989346e-02	1
93	93	195	11	1.880213e+02	1.197869e+01	5.339806e-02	5.989346e-02	5.989346e-02	1
94	94	165	4	1.880213e+02	1.197869e+01	2.366864e-02	5.989346e-02	5.989346e-02	1
95	95	215	21	1.880213e+02	1.197869e+01	8.898305e-02	5.989346e-02	5.989346e-02	1
96	96	202	15	1.880213e+02	1.197869e+01	6.912442e-02	5.989346e-02	5.989346e-02	1
97	97	186	10	1.880213e+02	1.197869e+01	5.102041e-02	5.989346e-02	5.989346e-02	1
98	98	180	18	1.880213e+02	1.197869e+01	9.090909e-02	5.989346e-02	5.989346e-02	1
99	99	193	15	1.880213e+02	1.197869e+01	7.211538e-02	5.989346e-02	5.989346e-02	1
100	100	183	15	1.880213e+02	1.197869e+01	7.575758e-02	5.989346e-02	5.989346e-02	1
101	101	172	11	1.880213e+02	1.197869e+01	6.010929e-02	5.989346e-02	5.989346e-02	1
102	102	207	17	1.880213e+02	1.197869e+01	7.589286e-02	5.989346e-02	5.989346e-02	1
103	103	199	10	1.880213e+02	1.197869e+01	4.784689e-02	5.989346e-02	5.989346e-02	1
104	104	204	12	1.880213e+02	1.197869e+01	5.555556e-02	5.989346e-02	5.989346e-02	1
105	105	174	17	1.880213e+02	1.197869e+01	8.900524e-02	5.989346e-02	5.989346e-02	1
106	106	199	16	1.880213e+02	1.197869e+01	7.441860e-02	5.989346e-02	5.989346e-02	1
107	107	169	14	1.880213e+02	1.197869e+01	7.650273e-02	5.989346e-02	5.989346e-02	1
108	108	201	11	1.880213e+02	1.197869e+01	5.188679e-02	5.989346e-02	5.989346e-02	1
109	109	153	11	1.880213e+02	1.197869e+01	6.707317e-02	5.989346e-02	5.989346e-02	1
110	110	194	21	1.880213e+02	1.197869e+01	9.767442e-02	5.989346e-02	5.989346e-02	1
111	111	180	10	1.880213e+02	1.197869e+01	5.263158e-02	5.989346e-02	5.989346e-02	1
112	112	202	17	1.880213e+02	1.197869e+01	7.762557e-02	5.989346e-02	5.989346e-02	1
113	113	185	9	1.880213e+02	1.197869e+01	4.639175e-02	5.989346e-02	5.989346e-02	1
114	114	156	18	1.880213e+02	1.197869e+01	1.034483e-01	5.989346e-02	5.989346e-02	1
115	115	188	9	1.880213e+02	1.197869e+01	4.568528e-02	5.989346e-02	5.989346e-02	1
116	116	161	15	1.880213e+02	1.197869e+01	8.522727e-02	5.989346e-02	5.989346e-02	1
117	117	177	8	1.882462e+02	1.175376e+01	4.324324e-02	5.876881e-02	5.989346e-02	1
118	118	190	14	1.886993e+02	1.130068e+01	6.862745e-02	5.650341e-02	5.989346e-02	1
119	119	195	12	1.880213e+02	1.197869e+01	5.797101e-02	5.989346e-02	5.989346e-02	1
120	120	197	12	1.880213e+02	1.197869e+01	5.741627e-02	5.989346e-02	5.989346e-02	1
121	121	186	13	1.880213e+02	1.197869e+01	6.532663e-02	5.989346e-02	5.989346e-02	1
122	122	202	9	1.880213e+02	1.197869e+01	4.265403e-02	5.989346e-02	5.989346e-02	1
123	123	209	15	1.880213e+02	1.197869e+01	6.696429e-02	5.989346e-02	5.989346e-02	1
124	124	178	18	1.880213e+02	1.197869e+01	9.183673e-02	5.989346e-02	5.989346e-02	1
125	125	197	11	1.880213e+02	1.197869e+01	5.288462e-02	5.989346e-02	5.989346e-02	1
126	126	179	19	1.880213e+02	1.197869e+01	9.595960e-02	5.989346e-02	5.989346e-02	1
127	127	178	14	1.880213e+02	1.197869e+01	7.291667e-02	5.989346e-02	5.989346e-02	1
128	128	212	9	1.880213e+02	1.197869e+01	4.072398e-02	5.989346e-02	5.989346e-02	1
129	129	204	13	1.880213e+02	1.197869e+01	5.990783e-02	5.989346e-02	5.989346e-02	1
130	130	186	16	1.880213e+02	1.197869e+01	7.920792e-02	5.989346e-02	5.989346e-02	1
131	131	197	13	1.880213e+02	1.197869e+01	6.190476e-02	5.989346e-02	5.989346e-02	1
132	132	161	14	1.880213e+02	1.197869e+01	8.000000e-02	5.989346e-02	5.989346e-02	1
133	133	186	12	1.880213e+02	1.197869e+01	6.060606e-02	5.989346e-02	5.989346e-02	1
134	134	165	15	1.880213e+02	1.197869e+01	8.333333e-02	5.989346e-02	5.989346e-02	1
135	135	182	8	1.880213e+02	1.197869e+01	4.210526e-02	5.989346e-02	5.989346e-02	1
136	136	194	13	1.880213e+02	1.197869e+01	6.280193e-02	5.989346e-02	5.989346e-02	1
137	137	192	7	1.880213e+02	1.197869e+01	3.517588e-02	5.989346e-02	5.989346e-02	1
138	138	168	8	1.880213e+02	1.197869e+01	4.545455e-02	5.989346e-02	5.989346e-02	1
139	139	197	10	1.880213e+02	1.197869e+01	4.830918e-02	5.989346e-02	5.989346e-02	1
140	140	190	8	1.880213e+02	1.197869e+01	4.040404e-02	5.989346e-02	5.989346e-02	1
141	141	191	11	1.880213e+02	1.197869e+01	5.445545e-02	5.989346e-02	5.989346e-02	1
142	142	180	10	1.880213e+02	1.197869e+01	5.263158e-02	5.989346e-02	5.989346e-02	1
143	143	168	14	1.880213e+02	1.197869e+01	7.692308e-02	5.989346e-02	5.989346e-02	1
144	144	179	6	1.880213e+02	1.197869e+01	3.243243e-02	5.989346e-02	5.989346e-02	1
145	145	202	10	1.880213e+02	1.197869e+01	4.716981e-02	5.989346e-02	5.989346e-02	1
146	146	199	18	1.880213e+02	1.197869e+01	8.294931e-02	5.989346e-02	5.989346e-02	1
147	147	175	10	1.880213e+02	1.197869e+01	5.405405e-02	5.989346e-02	5.989346e-02	1
148	148	180	14	1.887180e+02	1.128202e+01	7.216495e-02	5.641008e-02	5.989346e-02	1
149	149	105	110	9.492428e+01	1.050757e+02	5.116279e-01	5.253786e-01	8.465781e-01	3
150	150	152	50	1.605404e+02	3.945958e+01	2.475248e-01	1.972979e-01	4.811651e-02	2
151	151	179	9	1.903767e+02	9.623302e+00	4.787234e-02	4.811651e-02	4.811651e-02	2
152	152	191	9	1.903767e+02	9.623302e+00	4.500000e-02	4.811651e-02	4.811651e-02	2
153	153	196	9	1.903767e+02	9.623302e+00	4.390244e-02	4.811651e-02	4.811651e-02	2
154	154	156	7	1.903767e+02	9.623302e+00	4.294479e-02	4.811651e-02	4.811651e-02	2
155	155	190	11	1.895078e+02	1.049218e+01	5.472637e-02	5.246088e-02	4.811651e-02	2
156	156	182	16	1.880213e+02	1.197869e+01	8.080808e-02	5.989346e-02	5.989346e-02	1
157	157	201	12	1.880213e+02	1.197869e+01	5.633803e-02	5.989346e-02	5.989346e-02	1
158	158	200	6	1.880213e+02	1.197869e+01	2.912621e-02	5.989346e-02	5.989346e-02	1
159	159	188	8	1.880213e+02	1.197869e+01	4.081633e-02	5.989346e-02	5.989346e-02	1
160	160	198	12	1.880213e+02	1.197869e+01	5.714286e-02	5.989346e-02	5.989346e-02	1
161	161	196	14	1.880213e+02	1.197869e+01	6.666667e-02	5.989346e-02	5.989346e-02	1
162	162	180	10	1.880213e+02	1.197869e+01	5.263158e-02	5.989346e-02	5.989346e-02	1
163	163	191	9	1.880213e+02	1.197869e+01	4.500000e-02	5.989346e-02	5.989346e-02	1
164	164	206	10	1.880213e+02	1.197869e+01	4.629630e-02	5.989346e-02	5.989346e-02	1
165	165	166	11	1.880213e+02	1.197869e+01	6.214689e-02	5.989346e-02	5.989346e-02	1
166	166	185	5	1.880213e+02	1.197869e+01	2.631579e-02	5.989346e-02	5.989346e-02	1
167	167	194	11	1.880213e+02	1.197869e+01	5.365854e-02	5.989346e-02	5.989346e-02	1
168	168	164	16	1.880213e+02	1.197869e+01	8.888889e-02	5.989346e-02	5.989346e-02	1
169	169	203	11	1.880213e+02	1.197869e+01	5.140187e-02	5.989346e-02	5.989346e-02	1
170	170	195	10	1.880213e+02	1.197869e+01	4.878049e-02	5.989346e-02	5.989346e-02	1
171	171	180	19	1.880213e+02	1.197869e+01	9.547739e-02	5.989346e-02	5.989346e-02	1
172	172	208	9	1.880213e+02	1.197869e+01	4.147465e-02	5.989346e-02	5.989346e-02	1
173	173	202	14	1.880213e+02	1.197869e+01	6.481481e-02	5.989346e-02	5.989346e-02	1
174	174	210	8	1.880213e+02	1.197869e+01	3.669725e-02	5.989346e-02	5.989346e-02	1
175	175	210	5	1.880213e+02	1.197869e+01	2.325581e-02	5.989346e-02	5.989346e-02	1
176	176	150	25	1.717682e+02	2.823178e+01	1.428571e-01	1.411589e-01	5.989346e-02	1
177	177	30	134	3.863912e+01	1.613609e+02	8.170732e-01	8.068044e-01	8.068044e-01	4
178	178	34	151	3.863912e+01	1.613609e+02	8.162162e-01	8.068044e-01	8.068044e-01	4
179	179	40	168	3.863912e+01	1.613609e+02	8.076923e-01	8.068044e-01	8.068044e-01	4
180	180	35	136	3.863912e+01	1.613609e+02	7.953216e-01	8.068044e-01	8.068044e-01	4
181	181	96	79	1.120320e+02	8.796802e+01	4.514286e-01	4.398401e-01	8.068044e-01	4
182	182	183	14	1.880213e+02	1.197869e+01	7.106599e-02	5.989346e-02	5.989346e-02	1
183	183	175	6	1.880213e+02	1.197869e+01	3.314917e-02	5.989346e-02	5.989346e-02	1
184	184	198	11	1.880213e+02	1.197869e+01	5.263158e-02	5.989346e-02	5.989346e-02	1
185	185	197	16	1.880213e+02	1.197869e+01	7.511737e-02	5.989346e-02	5.989346e-02	1
186	186	189	14	1.880213e+02	1.197869e+01	6.896552e-02	5.989346e-02	5.989346e-02	1
187	187	189	13	1.880213e+02	1.197869e+01	6.435644e-02	5.989346e-02	5.989346e-02	1
188	188	179	12	1.880213e+02	1.197869e+01	6.282723e-02	5.989346e-02	5.989346e-02	1
189	189	193	10	1.880213e+02	1.197869e+01	4.926108e-02	5.989346e-02	5.989346e-02	1
190	190	179	12	1.880213e+02	1.197869e+01	6.282723e-02	5.989346e-02	5.989346e-02	1
191	191	193	15	1.880213e+02	1.197869e+01	7.211538e-02	5.989346e-02	5.989346e-02	1
192	192	182	17	1.880213e+02	1.197869e+01	8.542714e-02	5.989346e-02	5.989346e-02	1
193	193	194	17	1.880213e+02	1.197869e+01	8.056872e-02	5.989346e-02	5.989346e-02	1
194	194	171	10	1.880213e+02	1.197869e+01	5.524862e-02	5.989346e-02	5.989346e-02	1
195	195	174	16	1.880213e+02	1.197869e+01	8.421053e-02	5.989346e-02	5.989346e-02	1
196	196	185	12	1.880213e+02	1.197869e+01	6.091371e-02	5.989346e-02	5.989346e-02	1
197	197	199	16	1.880213e+02	1.197869e+01	7.441860e-02	5.989346e-02	5.989346e-02	1
198	198	176	15	1.880213e+02	1.197869e+01	7.853403e-02	5.989346e-02	5.989346e-02	1
199	199	168	7	1.880213e+02	1.197869e+01	4.000000e-02	5.989346e-02	5.989346e-02	1
200	200	182	10	1.880213e+02	1.197869e+01	5.208333e-02	5.989346e-02	5.989346e-02	1
